# Supplementary material for: Clades of huge phages from across Earth’s ecosystems
Source: Nature. 2020 Feb 12;578(7795):425–31. doi: 10.1038/s41586-020-2007-4 (PMC7162821; doi:10.1038/s41586-020-2007-4)
Supplement: Supplementary file 6 — Genbank files for all genome. [file 41586_2020_2007_MOESM6_ESM.zip › genbank_genomes_SD-4/ALT_PHAGE_35_11.gbk]

LOCUS       ALT_09252017_20_scaffold_111_prodigal-single     238333 bp    DNA     linear   BCT NOV-13-2019
DEFINITION  ALT_09252017_20_scaffold_111_prodigal-single, contig.
ACCESSION   ALT_09252017_20_scaffold_111_prodigal-single
VERSION     ALT_09252017_20_scaffold_111_prodigal-single.1  GI:
KEYWORDS    .
SOURCE      ALT_PHAGE_35_11
  ORGANISM  ALT_PHAGE_35_11
            .
COMMENT     Data sourced from ggkbase. For additional details see
            http://ggkbase.berkeley.edu/organisms/404846
FEATURES             Location/Qualifiers
     source          1..238333
                     /organism="ALT_PHAGE_35_11"
                     /mol_type="genomic DNA"
     gene            100..172
                     /locus_tag="ALT_09252017_20_scaffold_111_prodigal-single_t
                     rna_1"
     tRNA            100..172
                     /product="Ala"
     gene            complement(179..250)
                     /locus_tag="ALT_09252017_20_scaffold_111_prodigal-single_t
                     rna_2"
     tRNA            complement(179..250)
                     /product="Asn"
     gene            complement(967..1551)
                     /locus_tag="ALT_09252017_20_scaffold_111_prodigal-single_1"
     CDS             complement(967..1551)
                     /product="Ribosomal protein S4 n=1 Tax=Ulnaria acus RepID
                     =D2JP76_9STRA"
                     /codon_start=1
                     /transl_table=11
                     /translation="MNRSRYKFRAYDLNKRNLPRYYNPFKRKYKNILQNKKRISLFYG
                     NLLVKYLKKQVSLVIRNRIKIIKNFINLNNFFLSLLEKRLDVILYRAHFARSIRNAQQ
                     LILHKHIKVNGLTITNKSFSLKQGDIVQINENAKQLIDDNIGRSHIWPIPPKYLQVNF
                     KTFDIIINGNIEFYNLSTLFPFLPNIFLLLRFSR*"
                     /db_xref="UniRef100_D2JP76"
                     /db_xref="D2JP76_9STRA"
                     /db_xref="eaa:I862_06260"
     gene            1873..2685
                     /locus_tag="ALT_09252017_20_scaffold_111_prodigal-single_2"
     CDS             1873..2685
                     /product="hypothetical protein"
                     /codon_start=1
                     /transl_table=11
                     /translation="MVEAIEKAKLEINAKLRFFEDNKFNFDEPSHVYRYNGVKFDSVT
                     TYLKTFKTPFDKEYWSKKKAREQGVDQSVILNEWKKKGDVANDLGTKVHKFIEDFWSG
                     LNPELPEEGTEYRIRVDKFLDLYNRKFHSLVPLKSELRIFSKKWRLAGTIDQPFLFWD
                     SKRNRVLFILGDWKTNGEFKDDNHPKGKYKKLLRPFTFLYENHHNEYSIQISLYRLIL
                     EEELGIETESGFLCHIGPDDEPKIYPAKDLREPLKAYLDQNRCNNLDIFDLA*"
                     /db_xref="bdh:GV66_04960"
                     /db_xref="A0A076IYW2_9BACE"
     gene            2732..3259
                     /locus_tag="ALT_09252017_20_scaffold_111_prodigal-single_3"
     CDS             2732..3259
                     /product="hypothetical protein"
                     /codon_start=1
                     /transl_table=11
                     /translation="MSKQGKKSEKIEAVNVGPDASSAVDFNDTDFVSTLDDALIKELT
                     EKLDSKKSEIRTKVYAVSCTKEIFSVYTDFIRNKAEWASTEALGVIQINKEIQKIEKD
                     GIKDNVIFLGALPLEASHYFISKSRGTGIESANEFITLYKAFDQALSDAKKDASEVKD
                     IEAQLNAAMQGISLG*"
     gene            3266..3631
                     /locus_tag="ALT_09252017_20_scaffold_111_prodigal-single_4"
     CDS             3266..3631
                     /product="hypothetical protein"
                     /codon_start=1
                     /transl_table=11
                     /translation="MRQLKKLGYPSFFCDYFFGYIKNKLLILIDMNKFLNENGNKIII
                     GLLVLLFFKSCMNGSDIKSLKKEVSKVESRVDSLPTKNDIIVEGLKVEKRMIQSTDRK
                     ILDVNRQSEIDREISKLNK*"
     gene            3635..4255
                     /locus_tag="ALT_09252017_20_scaffold_111_prodigal-single_5"
     CDS             3635..4255
                     /product="hypothetical protein"
                     /codon_start=1
                     /transl_table=11
                     /translation="MDNKNKLISGFVITTFVLLYLIVSIISTIHVIDFFRLSNPEWLA
                     ISLALAFEVGAAASLASLVVLHKMNKFIVWSLFILLTMVQAMGNTYYAYSHLNDFTKW
                     IELFGLVDEDVIYQKRILSVISGAILPLVSLGFIKSLVDYIKPEDQVESTIENEEEII
                     LMENEDEIQGDDDKNDHSTNTQEEKNVSLRDIVYTGTQHIDPTLLK*"
     gene            4266..4955
                     /locus_tag="ALT_09252017_20_scaffold_111_prodigal-single_6"
     CDS             4266..4955
                     /product="hypothetical protein"
                     /codon_start=1
                     /transl_table=11
                     /translation="VQDLETPSLNNYDGGDSGNPGGNEIYGGNSDFPIGPSQYPANGA
                     TGSFKTEYKNIVGKRDQFKLIEATFQRFNEPVGLKFIKESFDVVYQSQVLDFLNVAEF
                     FHPLQSFSNYQKQTIIVNPTTSFNLDPGSFTDTNGEISMLIARAEYLPEAADNDRVLL
                     WDYLGSQRNLMGDFMVLTGAIKEGYNWRGWDIDPFSNYAHNGLANSANGGFIFTNPTS
                     MVVKLTIITAN*"
     gene            4957..5442
                     /locus_tag="ALT_09252017_20_scaffold_111_prodigal-single_7"
     CDS             4957..5442
                     /product="hypothetical protein"
                     /codon_start=1
                     /transl_table=11
                     /translation="MATKPIACPYDTPEGFRFYRDNLVLDDGTKSSPPKYLSMKDIFI
                     GFDSFSKSRVSLNAGESFLLSQSDIGDDLGYVSFIAIKAKFPADVVESKKYLTWVYKG
                     QTMNMGELMVLSGSKQYATDSSYEGWNLSKPNEYLNNGGMIFNNPHTDFQIKLEILIG
                     R*"
     gene            5525..8089
                     /locus_tag="ALT_09252017_20_scaffold_111_prodigal-single_8"
     CDS             5525..8089
                     /product="hypothetical protein"
                     /codon_start=1
                     /transl_table=11
                     /translation="MDFINQVKKVKEITKSPEVKALCESYLNGGSVSKEKLVVLISEH
                     NVSVDSDNTGNNIQNHMDLIKREESEISKKAAASLMESWGGLGKSTSGNNAGSYTDKP
                     KETKDDENSLYESISNLESLDPAAKSFVETQSVKNLGIRGAIEKIKESSIYTYPKAKM
                     VCEQYQYLLENKNIPEFSLISNFVNELESFSWDSSIAPIAEELKEKAKKFSREIEVAK
                     VLESIKSSGSSSFYSDLSDTLNTWLVSENKSNGLLVRNISKYSFNPVIKNLINFLNIQ
                     ESTDSRKLEVPVNIQGESTVSKVYSPVLFEGGRTFFFIGGCIFEATSDSLRKLAKSEY
                     SSLSEGYLRLSLTTMKPHVRINESGISVKLGNKIVTMVEENDNVSVYLGKDKLRFGDA
                     LGLAKIVGLESSSYFGVNESEVVDDIMTLYTNYSNVVELDFAKSITSNVYEGLAINLF
                     KWNGQIYLQKINEAMRENSLYEVNGSQAVAMVKNFMRYDISEGLTEFLEGESKIKSVM
                     INDRNKVLENISKIEGEINKVESLMESNPLYKNSKEIKVAHSMLEKELQSLKNKWNQI
                     NIEIQKIEENIDLQPNPDLFEDQKFNIGSFVKVKESGETGKVISIDGSSGRYTVLLDS
                     GKTADHQINELADLDEALNKAADDNAESAEDNNDDAGEVKESNNLNKSDLPIEDQKKM
                     LKKLAGMHGFSKAPGSDNDKIDMNGDSLHGYNRTMNEGKAELKNGTPKTNYSKAPGND
                     KKAPASTPKNKTLASAPDKKGNSKLTKGSTDPDFADAPGDDAMGKGKNANSKKNLSTA
                     PGNDNKVNGKELGKDGLRSAPNDKNKAFRFEASDAKDRKDYNAGYNITESEEVKKN*"
     gene            8350..8709
                     /locus_tag="ALT_09252017_20_scaffold_111_prodigal-single_9"
     CDS             8350..8709
                     /product="Sigma factor for late transcription n=1 Tax
                     =Prochlorococcus phage Syn1 RepID=E3SPL6_9CAUD"
                     /codon_start=1
                     /transl_table=11
                     /translation="MAKVYVKNSELMAAVIESKNAGKLTPETIEMFNLMIEGISKKMS
                     YKDPEDKEDCMAFAMEDLCKYWNRFNPEKSNNPFAYFTQIAKHGFAKGWKKLHPPKNP
                     VTIPFSYITGDDNSYNV*"
                     /db_xref="UniRef100_E3SPL6"
                     /db_xref="hym:N008_00105"
                     /db_xref="A0A076HP85_9BACT"
                     /db_xref="E3SPL6_9CAUD"
     gene            8713..9198
                     /locus_tag="ALT_09252017_20_scaffold_111_prodigal-single_1
                     0"
     CDS             8713..9198
                     /product="Head completion protein n=4 Tax=Viruses RepID
                     =G8GJ01_9CAUD"
                     /codon_start=1
                     /transl_table=11
                     /translation="MTDIKKIKPNGEYKSGKYDPKNPEKYIGDIHNIIYRSSWEYRFC
                     TYCDTNEAILKWSSEPVVIPYYNPLDKKDHNYNVDFYIKVLKEDNSEQEWIIEIKPEK
                     QTVKPIMEGVVTTAKLKSYNRNMQIWITNQAKFKAAKEWADKRGYRFGVIDENFLFKS
                     R*"
                     /db_xref="UniRef100_G8GJ01"
                     /db_xref="G0LWP1_9CAUD"
                     /db_xref="G8GJ01_9CAUD"
     gene            9237..10871
                     /locus_tag="ALT_09252017_20_scaffold_111_prodigal-single_1
                     1"
     CDS             9237..10871
                     /product="Gp147 n=1 Tax=Sphingomonas phage PAU RepID
                     =H9NC24_9CAUD"
                     /codon_start=1
                     /transl_table=11
                     /translation="MAGFVDNNKPSESPVIQRIRESVKKLSTFGMKYDDMVIRNSQAV
                     GVTEAAFLNKNKANVEDESMLWTLAKQDITSRQFIGYFDKDYKGKREFLRMFSLNPEI
                     EWVLDTICDEAITYDPANFFAYPDFIDLTDVNEKVKDELYDVYKNLYDIWGFSDDITA
                     WQYFRQFIIDGFLAFEIVYDDTGKNIVGFKELDPITLVPSVEKQLDGSFVSTWTQYPQ
                     DPKKKRTLYDPQIIYISYAKGNSISRVSYIERLIRPYNILRIIEYTRVIWSVMNASFK
                     MKMTVPIGTKSQQKGMQTLGELMSVYKEDIQLNDESGELTIDGRPKIQFYKNYLMPSG
                     VNGTPTIEPINTEGPNLNDPAPLTYFFDKFILESKVPPSRFHNPDGGSTSPYSNGAEG
                     LDKEEIRFYKFISRLRSVFQEILVKPMWIQMVKKYPQLEKDFLFKSQLGLDYWSDNPF
                     KENQEIAKMVQRKETIVGLGALMNDDGKPFFSNAFLIEEYLGMSKQDIVANKEAKERK
                     LKEKAEAEKKAAGATGAAGGEGKKEEGGEKAPQVTL*"
                     /db_xref="UniRef100_H9NC24"
                     /db_xref="H9NC24_9CAUD"
     gene            10876..12522
                     /locus_tag="ALT_09252017_20_scaffold_111_prodigal-single_1
                     2"
     CDS             10876..12522
                     /product="Gp147 n=1 Tax=Sphingomonas phage PAU RepID
                     =H9NC24_9CAUD"
                     /codon_start=1
                     /transl_table=11
                     /translation="MAGFLDFLKPNQSALGNILKNLGSISKFGMQYDDMVVRNSQAIG
                     RTEGAFFNQEGTGFTKDSAFQWTASYHDTKVRKYIAYFDKSYGEKRDYLRKFSINGEI
                     EFILDIITDEAIVYDDRNYFAQPSFSNIDLKDKVKEKVSSHFNRLYNIFQFQNTVLGW
                     QYFRQFIIDGFLAFEIIYDNKGKEIIGFKELDAISLQPTVEKVGENEFKQFWIQYPNN
                     PQMYRKLTNEQIIYISYAKGNTISRTSYVERLVRSYNILRIMENSRVIWNVMNASYRM
                     KFIIPIGTQSPQKAMQTLGQLMSNYKEEISINDSSGELTINGRPKVQFYKNYLFPEQN
                     GVSPEISSLNPAGPDFNVMDNVLYFFNKLKMDSKIPYARFAAKNGTPANYQIAIDQLE
                     RDEIRFEKFLRRLRSIFQEILVKPLYIQMCLDYPELAKDRNFKTNIGLDFNRDLEFED
                     QVEMTNLKKKSEFVTSIADLKVKSGEEDVPYFDNDFLIQRFLGMSPDQLKLNEEYKKK
                     EAKAGAAPAPEGGQAPAGEAAPAGGEPPAEGGEKAPQVTL*"
                     /db_xref="UniRef100_H9NC24"
                     /db_xref="H9NC24_9CAUD"
     gene            12617..13954
                     /locus_tag="ALT_09252017_20_scaffold_111_prodigal-single_1
                     3"
     CDS             12617..13954
                     /product="DNA ligase, ATP-dependent n=1 Tax=Lactobacillus
                     mali RepID=UPI0002491BA6"
                     /codon_start=1
                     /transl_table=11
                     /translation="MIEKLRLFKELESLTGNGSQKSKQDLIRSNIDEKLKYILDICFN
                     PFVTTKLHKVTFNETISESNPNLWEDFRSLLEELKIAPAANDLLRGRASNLISSKISE
                     DPIEDAELRSVLMKIITKRMNIGIGAKLINKSLSYELIPDPSVMLATDDQETIESWKK
                     IYCEEKYDGVRVIAICKSGEISYFTRAFNELDSTCLSRITFSLKTAMINSGQGILGDW
                     FFDGELTDLNRKSVSGKVTQILKGTAPKNIDDNMLFNVFDFEEVATLTHGSGILDYLT
                     RRATLEKVTSFLPENGPVVLARMWELDNSADVTEIYKKIVADGGEGVICKSNSVYECK
                     RSKTWIKLKEVNDCDLVVSGWYPGEGKREGYIGGFICTDASGTLNVKVGSGFTDNDLK
                     NLSETPDQHIGKIIAVQYNVTIEDKHGNRSLFLPRFIEIRNDKDTADDLSNKF*"
                     /db_xref="UniRef100_UPI0002491BA6"
                     /db_xref="I6XCR0_BPKV4"
                     /db_xref="shu:SHYC_05295"
                     /db_xref="UPI0002491BA6"
     gene            13962..14906
                     /locus_tag="ALT_09252017_20_scaffold_111_prodigal-single_1
                     4"
     CDS             13962..14906
                     /product="Gp76 n=1 Tax=Sphingomonas phage PAU RepID
                     =H9NBV3_9CAUD"
                     /codon_start=1
                     /transl_table=11
                     /translation="MIQELLTEKLRPKKLEHMILPSRISKVFENGLGQNVLLSGSPGC
                     GKTTLAKILASPFPHLFINVSDESSVEVIRTKITDFCSTISVMDGKSSKKVVVLDEFD
                     GASDQFYKALRGTVEKYASNTRFIATCNYINKVPDAMQSRFEVIDFNPISTSEDEALK
                     EEWSSRVKLILGKINVTIEEEALLEFQKSYYPDFRAALNKIQAWMIEGVTNIDSARVK
                     EFGWSYEHLYNLLVTSKDPVKNYQMIVGEYQGKTDDVMSALGDEFINWIINNKPELSR
                     IIPAVIVLVAEHQAQRIQVIDPMVSLLSLFFQIQKLVE*"
                     /db_xref="UniRef100_H9NBV3"
                     /db_xref="H9NBV3_9CAUD"
                     /db_xref="sali:L593_07970"
     gene            14906..15427
                     /locus_tag="ALT_09252017_20_scaffold_111_prodigal-single_1
                     5"
     CDS             14906..15427
                     /product="Guanylate kinase id=4698874 bin
                     =GWC2_Tenericute_34_14 species=Haloplasma contractile
                     genus=Haloplasma taxon_order=Haloplasmatales
                     taxon_class=unknown phylum=unknown
                     tax=GWC2_Tenericute_34_14 organism_group=Tenericutes
                     organism_desc=Good +"
                     /codon_start=1
                     /transl_table=11
                     /translation="MREKRIILVGKAASGKDYARQQLQNYGFKYCVSHTTRPPREGEV
                     NGIDYHFISLDSAIHHFIEKNLFYEYVQFNGWIYGTSLDEFEKSDLFIMTPSGISKLK
                     PEDREESFIVYIDIPENVRRERLLKRNDADNVERRLAADDKDFENFIDFDSRITDPDF
                     NIECELKLIKSSN*"
                     /db_xref="gwc2_scaffold_52_149"
                     /db_xref="bacy:QF06_20630"
                     /db_xref="89680202"
     gene            15443..16597
                     /locus_tag="ALT_09252017_20_scaffold_111_prodigal-single_1
                     6"
     CDS             15443..16597
                     /product="hypothetical protein"
                     /codon_start=1
                     /transl_table=11
                     /translation="MINICIDGNHHFHKTFGVFAGYGNLDPGKVLKEKSEQAAFIRKV
                     ATDLCASLKMLPQGGRMIFTADSRSWRKDVEIEDGGYKSGRVKDENVDWTIFFELMTA
                     FGEQLEKMGFIFSRVEGAEGDDLLMFWSDYFNMIGENCLIISGDHDMHQLSKMNDKAW
                     TAVWNTNSKKNMLSVHGGWEEEWLNKNESVGMSIFNMSSAISPEKDRFKEFLKKVNIE
                     KIDSYSFIFHKILIGDDGDSVPSVWEYVVKNKDGEDKIVRFTDSKAKKVYSAFLETEW
                     VNIPFDILIKNQEFLNWIGGLILRTTKDVDTTENRKKVALNFERNLILMWLNHKVIPP
                     FVIKGASQEISRGMEMQKKNITLDRIKILEGSEWITTGYQPKGFDPFSYL*"
     gene            16600..17022
                     /locus_tag="ALT_09252017_20_scaffold_111_prodigal-single_1
                     7"
     CDS             16600..17022
                     /product="hypothetical protein"
                     /codon_start=1
                     /transl_table=11
                     /translation="MELFDIVKNIFSKNQRTWDSVGKNDKVRNFFMVNRIMAIQFPVQ
                     ANQFNKMRVTPHFVVDWWRNTLSNRFSKPPAWIYTKTIKKETTNKKTKTSDYSEVENF
                     ICDRYKISKRDLSQIKEFYPDKYNAWMIDVADQIGLKK*"
     gene            17034..17570
                     /locus_tag="ALT_09252017_20_scaffold_111_prodigal-single_1
                     8"
     CDS             17034..17570
                     /product="hypothetical protein"
                     /codon_start=1
                     /transl_table=11
                     /translation="MKKETDKVIDKILSGMDWDVIFEVNKCFKHGVGDGVSVIPGVKR
                     KAFADGITKNDLKNELKSLLKYVMDNNIPELIYGYWMIFWNNPLWTDEYLDEIREEMD
                     EDENDLMGDLVIDPTLEVIYSPQRMYIIANNIKNQQEAVNTDTDTLENMLNRALGDEK
                     FELAAKIRDVINLQKDQK*"
     gene            17586..18065
                     /locus_tag="ALT_09252017_20_scaffold_111_prodigal-single_1
                     9"
     CDS             17586..18065
                     /product="hypothetical protein"
                     /codon_start=1
                     /transl_table=11
                     /translation="MKHIKSIYEYLDGGVFGDTYGLGSGNGVMKVSYKPYNDLSVSVG
                     PDPNIDRTVKGSEFQLGDIVESQPLDSKKKVIGVIVRCFRNPDNKQYRYFIQAYFKGK
                     KSKKVIEIKSDCIKFAQGGDHGNMETISKSKASDLPGSVYNSKTVYGSSELGQENNV*"
     gene            18111..19016
                     /locus_tag="ALT_09252017_20_scaffold_111_prodigal-single_2
                     0"
     CDS             18111..19016
                     /product="UV damage endonuclease UvdE n=1 Tax=Candidatus
                     Nanosalina sp. J07AB43 RepID=G0QGX9_9EURY"
                     /codon_start=1
                     /transl_table=11
                     /translation="MIFGHNQTNISYLGIPKKSITIDKRICSYEDILDLILALCIVNS
                     KISSKIVCLNLGELEITNEFLNSDFLEEEDPIISERINEINSIINKNSMRVVFFVGKD
                     YFLGSQLDDVKEKTIKVLNKLSDVLEAIGINGPSIVIRIGSAYGNRKKTMKEFCLMTK
                     KLGYSTIQKLTVMNDEKPSLFSITDLLSGVYYETGIPLCFRILPHQFNDGGLSIREAM
                     FLAASTWKVNSKPFFFHSEASDVDSNGRALSPECSDTLTMRIPTFGLDIDVIIDSPNR
                     ELCYLGYLKSHRGLPPTVINKISKK*"
                     /db_xref="UniRef100_G0QGX9"
                     /db_xref="G0QGX9_NANS0"
                     /db_xref="hwa:HQ2011A"
                     /db_xref="G0QGX9_9EURY"
     gene            19064..19762
                     /locus_tag="ALT_09252017_20_scaffold_111_prodigal-single_2
                     1"
     CDS             19064..19762
                     /product="Uncharacterized protein n=1 Tax=Bergeyella
                     zoohelcum ATCC 43767 RepID=K1MAH7_9FLAO"
                     /codon_start=1
                     /transl_table=11
                     /translation="MFKLETIENYLYFDVETVCSEKDLLTLQRKNPRLAELWKKRAIY
                     YRGANPEISHWSDGDVYLAKASLEPEFSRVVCVSFGSFSNGEKVFKSFYGTDEMDILE
                     KSNRVFNNAMAKNWKLCGHNIKGFDVPCLGKRMVYNGINPSLNLQVWDKKPWEIPYID
                     TSDVFAFGSWTQQKYLSLDLLSCSLGVKSPKENMDGSKVNEYFWNNQAYEEIKDYCEI
                     DVRTVMEVLEKVCF*"
                     /db_xref="UniRef100_K1MAH7"
                     /db_xref="K1MAH7_9FLAO"
                     /db_xref="rai:RA0C_1767"
     gene            19819..20634
                     /locus_tag="ALT_09252017_20_scaffold_111_prodigal-single_2
                     2"
     CDS             19819..20634
                     /product="Uncharacterized protein {ECO:0000313|EMBL
                     :KKM67231.1};  TaxID=412755 species="unclassified
                     sequences; metagenomes; ecological metagenomes.;"
                     source="marine sediment metagenome.;""
                     /codon_start=1
                     /transl_table=11
                     /translation="VNKVFNFNLFIQNDGDSIFEKKIGAFYHDELNPIFWKKKKDKNG
                     NTEWVFDQRVRRKLLRIANDFYGKYSELLKGRVIKDIQLTGSLSNYNYTNFSDLDVHI
                     IVNIDGIDDENPKILKAAIDGIRFIWNLRHNISIRGYDTELYLQSEDEQHDSSGLFSL
                     LNNEWIKTPVFSPPVIDEMDVNKKYDEMVFEIDKLQTKLRDLSDLPNNAKSLYKRCLK
                     LKDKIQKMRKESLSRDGEMSIGNLVFKKLRNEGYIEKLIDTISKSYDKIYTEK*"
                     /db_xref="A0A0F9JXP6_9ZZZZ"
     gene            20643..23453
                     /locus_tag="ALT_09252017_20_scaffold_111_prodigal-single_2
                     3"
     CDS             20643..23453
                     /product="hypothetical protein"
                     /codon_start=1
                     /transl_table=11
                     /translation="MNIILPKAGKYKIGSDFPWLNIPTDLEGLSPQEKTFDDFQWWAE
                     SSAFKKWLDANPRQWVADSEDTSKYGKSMTDLIREHVQSYILENNLNESDVLSFDQYS
                     AINEKEGENLSEDAKKAIKFHYAYNKLKSEGKIKDITSVDSDLPTGTPKAVFLCMEDP
                     ETNKNVDETLKGFKMTGLPGSPSSKVKIVSVTESIPGGKIDDDATTSDVVKDMLKTAA
                     ECAAIGVGIGLVWTVLKGAGGILAGRYALRKIRGFAPATTEIARTSRFAKASGRAGSF
                     LKNVGSGALKRMKVFGSGLVDMATFKNTRNAIKNTSRGIKWIKNAEAAGVNVKAFANA
                     SKSKLLLRAFTRGAVQGGSKLGLKGASRAIPFVGEVLMGIDAIGSTFNWFSDNQAPKW
                     TEIEKTVGSKGGQAFNPGTIKDGTAITICWKQAAGTGVGIATSFLFSNDTRTTAELYK
                     IGKNKAGDSSIFILTAINSKEIQSELAKHAVALVEIKNEEINSQSGLLNVVKRAVDNE
                     DLDIKIAYIDNPSDVAAPFNFMGICEWEDLVKYYEEASDQYIVADENAPETYEYYYRT
                     PKNDYVNVSGRLLTSEELGSKDSDDLNRIFADPDGKLKNEKPEEKGGENKEDKEELKK
                     RSQIVGKPDLPDEPKETEKGATGSSEPKVNDSEDSKKFWMTPMVNEASSSGLVIRKFA
                     EFEDVLEYVNTVGQYPQYEIINENKGDDDFALSPEDASGPAKVSVYSVTDMKYANPAD
                     EQYTPGAYKYFIIGPEDFDAAIGSSIEVGVSTEDTLVDPRRGVYVYKEKPKKEEEEEI
                     RRTPNPEENPNQDDESGNDDEGKERMDDYFITVDPDDISIKNRKNATVIRDKNFKGGI
                     NIVDEFLTDKEKEVLGIPTWKAVTLAKTFMNGQGEVIKVKLKNRYAPMFNTVKTYDVN
                     DGEAFQIAKKFAKEVEDRIKFQ*"
     gene            23522..25477
                     /locus_tag="ALT_09252017_20_scaffold_111_prodigal-single_2
                     4"
     CDS             23522..25477
                     /product="Gp151 n=1 Tax=Sphingomonas phage PAU RepID
                     =H9NC28_9CAUD"
                     /codon_start=1
                     /transl_table=11
                     /translation="MPTTKNLNEELVFILERQSSILESSRTDNDDYVLEGTAAVFGKE
                     NNNNRIYEEAEYLPHLNYLNEKIAQRRLVGELDHPEKFDVSLKNISHIIEKLDYDKGG
                     REIKIKVRLLDTPMGQIAKNLVDAGVPLSISSRAAGSVGNDKKVQIKKIFTYDLVADP
                     GFQDAQLERVYESAGYHFSDFFEMRNKSVTNDLLCVNESLGLKNDSDVKIYKVENNEE
                     FNNLVSKSDKNKTILMENNEFVTAEELNQYSVFLKKEMEAMNSKIAEIKEQKQVLTES
                     SFEDKNSNLEERVAKLEKYSEYLAENLDNAIKYGEYLAENLDESISYSKYLAENLDKN
                     ISYSKYLAENVDKSISYTEYVAESTDKGIEYTKYLAEKLDQNIQYSEYLAENLDKGIS
                     YSEYLGENLDKGIAYSEYLAEKLNDGIEYSEYLAENLNKNIQYSDYLAENVNKGLDYS
                     DYLAEKLKKSISYSEYIAETVNTTKYKATDTLRESVDLSASAGLNESGFAGDYTDLTT
                     RIDSLIESVKTQKTESNINEASRSMKQPANTQKADEVLNENENKNKTGLNFIDTMPEE
                     YTQVWESLSEGHKQSIIAQSNFYRLDTPYQVKNFWSTRQLGTAPVGVQKLDESENIAM
                     PNTQANGYSNEYMNAIAAALEKKFQTR*"
                     /db_xref="UniRef100_H9NC28"
                     /db_xref="H9NC28_9CAUD"
     gene            25495..27246
                     /locus_tag="ALT_09252017_20_scaffold_111_prodigal-single_2
                     5"
     CDS             25495..27246
                     /product="Gp156 n=1 Tax=Sphingomonas phage PAU RepID
                     =H9NC33_9CAUD"
                     /codon_start=1
                     /transl_table=11
                     /translation="MKLINEQEIYDTWSPLIESKAGITDEGKKGWLTKYCHYHSLNES
                     AGAYNSLGVVNGMGNVAPPAFPGASFGGASALSTSANAGFYNTSWQGSGDKFPSLLPL
                     AIQVAAKTIGFDIVPVIPMSGPTGILSYLDYVYAGGKIAAAAGADATAALATAPSAIK
                     FAVGTTGDYTVGITAGNSGFTSANVGTTYYIGASGSSNYISAKFVGLSRIDGYPIYNI
                     TAMPANGASVASTVVANATLVSTSTTISMANAVGAITSSAALVKALEDHIQGFSGAGF
                     NNDTAWQGPYVDGTKTYNPMLRGVGESTYFNSMGLSTFTKFVEAETFQVAASVTTEQI
                     QDLNKQFGIDVISMIENALVNEVSQAINKHILARAFALGWSNHQQFYTVEQQNLNLNL
                     ILGSTNAGNTAAYINKVDSGVTMPIPNGPASGGYENLSTLQRRLFSRILAAANVVANR
                     GRRGPANFIVTNANVASALQDISQFTFAPFSNTLTQNNGTLYPVGSLAGMTVYVDQNM
                     NYSDTRVLIGRKGGDDEPGLKFMPYMMAESIQTISEGTMSPKIAVKSRYALVEAGFLP
                     ETMYLTFYVNVPAGGLA*"
                     /db_xref="UniRef100_H9NC33"
                     /db_xref="H9NC33_9CAUD"
     gene            27362..28516
                     /locus_tag="ALT_09252017_20_scaffold_111_prodigal-single_2
                     6"
     CDS             27362..28516
                     /product="AGAP002737-PA (Fragment) n=1 Tax=Anopheles
                     gambiae RepID=Q7QCP0_ANOGA"
                     /codon_start=1
                     /transl_table=11
                     /translation="MKCIPSFEDFEEYEGLIENLDPSLLKELKSIEIPETESPVNEGR
                     VANFLTNKLSRFLLGSFSGVGMIDEAIRIILALELDLIRKASDFKKAIAKFDDQIDQL
                     AKEGNKDKISAIAKEREAKTNEFDAYEKAQNLKIKKSRDVAKQIVNGNARRKEYLESC
                     YAENEIEMAELEYKLAKERSEDQTALKSYEERIAKAKEEAEAKAKEIEDQMKKEEEEE
                     PKEAKSDVSMDVEKEKKVITRKKGGDIIKRKNELEKEIADIKSDMERRLNQISSRIKK
                     SQKPLTERYLENAKLDLIEMATALDYKKELLTTFRNLGKNAEEIEKTLDNNKEFKDAI
                     EKINKGAGNAKQIKGEVLKAFRDAFSTVGIGKSGVLTTGIIDKLKDKLNK*"
                     /db_xref="UniRef100_Q7QCP0"
                     /db_xref="Q5CQL9_CRYPI"
                     /db_xref="bbj:BbuJD1_I11"
                     /db_xref="Q7QCP0_ANOGA"
     gene            28519..29421
                     /locus_tag="ALT_09252017_20_scaffold_111_prodigal-single_2
                     7"
     CDS             28519..29421
                     /product="hypothetical protein"
                     /codon_start=1
                     /transl_table=11
                     /translation="MTLKFKEWDQLNEASIIDKVKNWFSSKFGGPIGKIDDLIEEYRS
                     AESDYVDEWEKIQSELDKLDLEKGQTKSDPAELKRIEKFIDKNTHALEAGEKSHAKTI
                     DLLMAKVKQEINGDTKLKKYWEFNKTRVDAEVAEDMYKRAKNLADSTLGKSLYNKYKA
                     TVIRAKEKDAEFRKLYGDLINGTGRDKVNEPNSRVPGGGSTGLSDSQMEQFLNMSVTE
                     FAKEVRTMEKGDIRELVSFLIRKRNDLYVQMDTERDALNELIAKKEGAGATKESAAAK
                     LKEIRDKYMDKIRDLRGKITIVRR*"
     gene            29418..29678
                     /locus_tag="ALT_09252017_20_scaffold_111_prodigal-single_2
                     8"
     CDS             29418..29678
                     /product="hypothetical protein"
                     /codon_start=1
                     /transl_table=11
                     /translation="MITFNSFRLLEDASEATKVQQIRLELSQHFDEITDAKALKKEGD
                     PASECASLDKQAAIYIQISNTMKALSAEIKKQQTTVAPPTTT*"
     gene            29691..32267
                     /locus_tag="ALT_09252017_20_scaffold_111_prodigal-single_2
                     9"
     CDS             29691..32267
                     /product="hypothetical protein"
                     /codon_start=1
                     /transl_table=11
                     /translation="MNQYLKNNPVARAIFENHRAERLFENEAVDNVLKIISDACLDIY
                     QKLVFDMAPARERNPDASRTKLSPIIDAKDIDGLVAVFRNDSAESGVRTPVYTDAKNL
                     YLQALEKYTEALISACKVNKANEKFVLDYTKAAAQVKQRRTETLAKATKEENDAKVND
                     SESFYFNGDISMVNESGIFTGYKGRVEDLRKVLANLILSSNGKTSKNGYGRDWQTTFI
                     DLDEKRKTLDTSKGAFGEKDKKALDELEKQIEKYRLEYIKASNAAMDKSLTAIENDEE
                     LNGSYGDVNVLCDEAKELKTRADSQYSTALTTIKDEHKEKEEVFNKTLFPISRGNTDA
                     DEKFKNSGLIFAIQKALCDGIPSAGKLIKSKGGPNGKYGAATKSVIATLQRMEGNKNV
                     NGDLDQALLSDILSSDWVSDENKKAVHKALDIAKVKMNESLSTVFSFADFAKASMINE
                     NKIVFDNDAFSAELDAQYKETIANEPLSQEKGSTAKEGGDDDTESDKSADVNNLSKLL
                     RVVYGVIKEPETFNRENGSLKQAYSPNFIKAWISALESVKDKEPKSYSYFFYDGGLYR
                     IDSIKTSLKTPCNWPKFEKVDDIDDPKLFLTNYLKPFEDKPIGNLGLINGENRLAAVK
                     KLMDASSSAEDSEDILRKGGMSKVYGKLSAFIVNKEIPYITMDDLKEVKDAFKKAIDD
                     YSDDPDMGYENFIALNNLMVISANMVAYNKNKDNFVSVVKWLHDNLLTEAVIIRIMND
                     YVMGAPVLSERTSPSILKFDGKGGIGLVSFDDYQNYISKHKFVKFDLTKDLSGFSKAV
                     NYEDKSSDIGKNVARNAFVINLRKIASNIYPNLKIQLRRINSKQFSDVPQTSKSNCIE
                     AK*"
     gene            32367..32921
                     /locus_tag="ALT_09252017_20_scaffold_111_prodigal-single_3
                     0"
     CDS             32367..32921
                     /product="hypothetical protein"
                     /codon_start=1
                     /transl_table=11
                     /translation="MIYVFEGPRNSGKSYLSKAMEKSLIIPRFQFDFGSYFNLLELSS
                     KDNREAHSFSMGKELMIMQIARDLKRSLPDYIHDRGILTVLAWGLSENRITEDDVIKQ
                     IEFIKEHNLMSEITIIYVKGENPDKSDRNKDQWDYAELDDKERSAFKFVIFKFIELGF
                     ENIKIFENKFDDESIERLKYYIND*"
     gene            32932..34338
                     /locus_tag="ALT_09252017_20_scaffold_111_prodigal-single_3
                     1"
     CDS             32932..34338
                     /product="Asparagine synthetase n=1 Tax=Thermococcus
                     sibiricus (strain MM 739 / DSM 12597) RepID=C6A4B3_THESM"
                     /codon_start=1
                     /transl_table=11
                     /translation="MCGILLTTGAKTNPEILDSIKHRGIESHSETFDNVTLCHHRLPI
                     QTLDGDDWGQPINVSKDIYMMFNGEIFNYDQNQFSSDTEYLCNLFSKLGGINLEFFAA
                     MYIPHICTWDGFWSIVLYSTVTGQVIAFTDPLGKKCLYKNELGEVCSEIKGLYTSNSK
                     IDEKFISTVRKFGYNTDNRTAYSNIKRLLPNTIYSWNMGSPMFEQTYNEYYRIWDTPI
                     PELVGEDYETHKDWLWDKMFESVNNRLVSRNYPISILVSGGLDSAIIAAILKESGADV
                     KWFSIENGETPFVNDLEAHLDTSTNFLGYDMDPEKNALIYARWNESPIDLGSVIPQYH
                     LFETIRKNTDYRIVLSGDGSDELFGGYSRIHEYDSQKSDIFQELSFYHLPRLDKMSMA
                     HTLELRSPFLNNDIVRFAMHLPLEWRTDKKILKDTFGPMLPDSVVYRKKEALKNPEIK
                     EDKLAYRQKAVDLFLSKA*"
                     /db_xref="UniRef100_C6A4B3"
                     /db_xref="ppac:PAP_05805"
                     /db_xref="A0A075LTX1_9EURY"
                     /db_xref="C6A4B3_THESM"
     gene            34390..35025
                     /locus_tag="ALT_09252017_20_scaffold_111_prodigal-single_3
                     2"
     CDS             34390..35025
                     /product="hypothetical protein"
                     /codon_start=1
                     /transl_table=11
                     /translation="MTRIVKDFDAFSSEEQIHEDIDLMGLLGKTISYLGDGFIDTLKQ
                     KFAAMLMDKLGIKEKSLASEFVQQVVSSIDMKEWPGILSGENDNKEFFIPKIAEAIQF
                     TLERKGFEGIIDAVGLEPNGLIVRTLVNTLQDKATGKARIEKFLFDIFGDENIGGGII
                     TSLDSKDKQQFADALSKAASKKTNYKSGTMDSDGDSFLGSIMGGLFGGDKK*"
     gene            35036..35371
                     /locus_tag="ALT_09252017_20_scaffold_111_prodigal-single_3
                     3"
     CDS             35036..35371
                     /product="hypothetical protein"
                     /codon_start=1
                     /transl_table=11
                     /translation="MNQKDVSKRDILDFEKFLTKVHDDKYKPFAPVNQEDRQDATGLS
                     KIKREDRYDFVGYADAVFGQNSKINVPGYRVDVGGKPGMSDAGAFGTAFNTSESENND
                     SFIKKLSDF*"
     gene            complement(35416..36141)
                     /locus_tag="ALT_09252017_20_scaffold_111_prodigal-single_3
                     4"
     CDS             complement(35416..36141)
                     /product="hypothetical protein n=1 Tax=Cytophagales str.
                     B6 RepID=UPI0003B3515F"
                     /codon_start=1
                     /transl_table=11
                     /translation="MKNLSTIWFIKEPIDTEHKEYVLLDYLKSISKNINSKNCYPILR
                     SVSKIVKSLNEFKKNNTIGKTIISQLTDEEREYINNFDFNKLDKIKKETIMSIIESSL
                     ETLYEYSEIFLDMLKDEESKIKIFKVQSKFNAEKEEPTNSGILIIRNMVSDKIIPYYW
                     QGSVTMKTEHGNKQICVLKKIILKNSRYSMNYEFIYHEILDEFSIEKNVSPELFVIEI
                     YEDFDEDSDIYKLAKEKFIETIT*"
                     /db_xref="UniRef100_UPI0003B3515F"
                     /db_xref="88875655"
                     /db_xref="UPI0003B3515F"
     gene            36228..36674
                     /locus_tag="ALT_09252017_20_scaffold_111_prodigal-single_3
                     5"
     CDS             36228..36674
                     /product="hypothetical protein"
                     /codon_start=1
                     /transl_table=11
                     /translation="MKRINEGRIYDYSAFTDSKKPTNSNDYTFGIELGYTDIDITNRP
                     DEYENISDAKIFIDYSVNLVIKKSGIDSIDMVVNSLELDFEVDDYPNDSKEFDIDLIP
                     GRTIDYNQVFVDKNEILIPTYPKSVEIDMNKSTEAKNFKINVIFGS*"
     gene            36686..37648
                     /locus_tag="ALT_09252017_20_scaffold_111_prodigal-single_3
                     6"
     CDS             36686..37648
                     /product="hypothetical protein"
                     /codon_start=1
                     /transl_table=11
                     /translation="MRILDFRNFVLNEEASQIYDEIPEIKSISDDGYEIEAERFDDEN
                     QDPPFGKILLTKDSSKNIRLSFHNYKGKKMKDLWIPKDHCQVNDGNEGSCLVTIPGNG
                     NWIESEENRNKLEDFIEELYNSKMRDKLYSDDIIETIKDDVHHIMDMIGIPCEVVGVN
                     KMDGDNEYEVVLDNNISIDVNKKSPKELLGSFKMYKNNKESSPSVEIKSKGGKHSFYF
                     YNEDLPNLEDESDLIDVKKNHRLYFLLKKSLGVDNNDDRENFYNYFENKSKNFSSENG
                     EKLSPEMKKLRIEDGKRLRDLKNIANTFKDENEIIKIFPKNLVN*"
     gene            37756..38406
                     /locus_tag="ALT_09252017_20_scaffold_111_prodigal-single_3
                     7"
     CDS             37756..38406
                     /product="hypothetical protein"
                     /codon_start=1
                     /transl_table=11
                     /translation="MLSIKNLFSLKNKKPKRMNLAEIRSIDEVKSLYSNMEFQWIKGD
                     DIGVLESYRDISAVGEDFFIEFNSGKRMNINLVDEFLMYYPAPPKQDLGIKADFIEIP
                     KSSSVTSIVYNDTPTRNESEESPIYKLLKKQKKNSVEVGIKLKLNLPSKELYGVLSSS
                     FEDAEKEIIDFVLSGVDIDDIKASLADSIKRTYYVSDKREPAKPSKGQTNKKENNG*"
     gene            38399..38983
                     /locus_tag="ALT_09252017_20_scaffold_111_prodigal-single_3
                     8"
     CDS             38399..38983
                     /product="hypothetical protein"
                     /codon_start=1
                     /transl_table=11
                     /translation="MGKEKILLETPKFDVVERGEKPGIVSRVETVMILPFISDDQGLP
                     LMIGVLKEENLFRDGGNTQSLITGTCDGEDPDYLSTAKRELLEESGYDVPDNDKWYFL
                     GTVSGNKFVDKEYPAFAVDVTGIEKGKAEGDGSKQEKNAIFHFIPANDVVKAKDIFIP
                     GLFLKLFKFVVGMDLYNREDSVFGKDSGFSNVEI*"
     gene            38995..39285
                     /locus_tag="ALT_09252017_20_scaffold_111_prodigal-single_3
                     9"
     CDS             38995..39285
                     /product="hypothetical protein"
                     /codon_start=1
                     /transl_table=11
                     /translation="MSNRRQRRQILRSMGLLNVEKKDPFDNKSKIEEGKNKHRLHLQN
                     VKNSQIQKENIKESGDDFFMYRQQDSEYSSFQSMLMRKDWDSLESNDHNAGN*"
     gene            39263..39598
                     /locus_tag="ALT_09252017_20_scaffold_111_prodigal-single_4
                     0"
     CDS             39263..39598
                     /product="hypothetical protein"
                     /codon_start=1
                     /transl_table=11
                     /translation="MTIMQEIKVNFYLSKYSPKEAKKRSTIGSDFYVVDISKIIRDLG
                     YELDNLTRESEFVINYTIRKKILQGIYSTKCDGILVCYKNINQDFIENLENLLDEHPE
                     EIQYAIHNL*"
     gene            39615..41471
                     /locus_tag="ALT_09252017_20_scaffold_111_prodigal-single_4
                     1"
     CDS             39615..41471
                     /product="Gp269 n=1 Tax=Sphingomonas phage PAU RepID
                     =H9NCE6_9CAUD"
                     /codon_start=1
                     /transl_table=11
                     /translation="MSNPKINNGASAPSLEELRGRGIINDLVQRWSNIGSSNPYKGPT
                     ARTLFYEAGKRRPGKYGQFLFYSLGNHDNNFIDAYYRSENREHNRSVSARLSKNPSAG
                     FLVRETFALESIISNCDSIFNGFTSGFEKNIIGGLAAPYYWKDFLFCKYYATIPNNYM
                     ITLRRFPTPVLDNLTIPAAIKSSGSFNVEGAGRPVAQAVTWFGGNTGNKLGDLLSFSA
                     GIKWNAKEQTAELVQQSMTQGFINDATSIFGNVLSGLGDEEAVKNGKAILEALAVSAD
                     PSNTSIENSKYMKIREMMKDPSKGAGLLGEYIWTSVDVVTSTHIRGMGLPFTWGNGGS
                     ISVTFEYDLTSVGEVNTKASMLDIIGNLLSIGTNYGSFLTPDFRYNANFSAFGFPGGN
                     KGYEMFFKNPLQFLTDYGTQLVNPTDSAKSASTDLNRGSFSTSQVSDFKKTMETLTKN
                     SSGNYAAVAEALKKEFGGAADRLLQLTLTPTLFESYQFPASLLTGAPIGEWHLVVGNP
                     CNPVAMIGNLICEGVKIDFGETLGPDDFPTSIKAVFTLKHGRDRERGEIESIFNRGDG
                     RLYQSSMPTTADAQSYNAIVTTEGTNLQQTVDAAFSQSLYGRTTDNQASPGR*"
                     /db_xref="UniRef100_H9NCE6"
                     /db_xref="H9NCE6_9CAUD"
     gene            41488..42081
                     /locus_tag="ALT_09252017_20_scaffold_111_prodigal-single_4
                     2"
     CDS             41488..42081
                     /product="hypothetical protein"
                     /codon_start=1
                     /transl_table=11
                     /translation="MASFVIDTLSRNKTIFNPVPSRDASAFGIWDLTHSSINYTSGMS
                     LDDFFVVTEYYQMRPDIIAAVKYGDHGMVGSLLKFNSISNPFAIKEGNVLLIPNSKSV
                     EDSFTTKTKLSQAQALSSNNTNTNTNTQFKKNQESKKFKVSDARRKFLEQKVKNQPNI
                     VLPPNVLQPDEKTIMKKDGFLIFAPSAGGGGFNKPVN*"
     gene            42084..43622
                     /locus_tag="ALT_09252017_20_scaffold_111_prodigal-single_4
                     3"
     CDS             42084..43622
                     /product="hypothetical protein"
                     /codon_start=1
                     /transl_table=11
                     /translation="MTENDIKINSIALNNIKLDELLKVDNSEGSDDANVQRETNSSEE
                     KSTGLLSPYVYINGYNITRFMRNFNLDLSGFMPVVRFSFAAADTIFISVNYPKDGDIV
                     SVYMRSADNYYKPFRMDFLILSVVGDVSSAYSDSGSDPEGEFFRFTVIAECYIPGLYK
                     QRIKAFSNMNSMDALLEVSQDINLGFSTNDKSTNDVMSWICPNYSYYDFIQEVAIRSY
                     KDDEVSFYDCWIDSYYNLNFVNLGAQFAFEGEPKEICYFIPGYTPKGPKVDTIPGTPT
                     PEMSSCRLLLTNFAGSEVTPFFINGYTLTSRAGNNSNQMGYITNICFYDDIDEPGNPN
                     QKYVKYDIESITTDNVSSGTMLQKGRVRSDEYRNETRTEWLGVLNRFTDGSGVHQNYL
                     HAKYQNLVNLNDVTKLTLEVELSTYYPGIIRGQVIPVAIYVSKGGNRQQNVGQIPNNK
                     ANTTMQPTLDSFLSGNYVVMGIEVYWTLSGGMREKLTLAKRTWQANSSGASQKASPIS
                     ILNK*"
     gene            43637..46018
                     /locus_tag="ALT_09252017_20_scaffold_111_prodigal-single_4
                     4"
     CDS             43637..46018
                     /product="Uncharacterized protein n=1 Tax=Chelonia mydas
                     RepID=M7B993_CHEMY"
                     /codon_start=1
                     /transl_table=11
                     /translation="MSLGATDKQRSLFLKGFKLSKQGQYEDPTYLGFKIVVDFGTLPI
                     NPEDGLPPSPLFKTTSYINGDSNTFFSRNPFGQPQYNFRTQTNTAYYSAISYLEEREA
                     DFRYGGKRADMLRQFKNSFSDLLTNTPWFIQSITGLDELMKVPRGGYQSQTESSSLFN
                     PQRTANKTLTFNTLESMNLRVTAMADLYNQATFDYDFMRELVPRNLRKFTMYIFVSEI
                     RNFFKTSRLIGSSAALTAIDDLSSLLGSGNNPGSSIAAATDVASQQNSNYSNGSPGDI
                     NPASSFNSFVGNIFNQAGLDNDFSLLKNQQDQSGIKPMLVFECKNCEFDFSESTPIQS
                     ELHAGTASGTATPESQKFKIHVGRVRMRNQYPNIRLDGKPLILGDSWDGARSSVQKSP
                     SGESSDLLSLGGELLTNFVSNSLNDLINEGVANLAKNVAGLDKAVLGNAYSFNPSQLL
                     SNLSFNSAQDFLSQLGGANIGVAKTTLPTPQSMGLGGPPNRVYNAPSGDAYPTSPGPE
                     LGLPQRVYPAPNGDAYPTSPGPDLGAPDRVYPAPGGDEYPTSPGPDLGVPQRIYPAPG
                     GDEYPTSPGPDLGVPQRIYPAPGGDEYPTSPGPDLGVPDRVYPAPGGDEYPTSPGPDL
                     GVPDRVYPPTTGDVYVTSPGPDLGAPDRVYPAPGGDEYSGVPGADLGVPGRMYPDPSG
                     DEYPGSPGLDLGVPNRAYGGVNENVYPNQGVVSESGQLINENNNFQQPPGSVYSAPPV
                     NTNTISRGDMDKVYPPTSGDFALEKPINLGNLKPHTKYNISTDGFNSDKNDFV*"
                     /db_xref="UniRef100_M7B993"
                     /db_xref="M7B993_CHEMY"
                     /db_xref="cvt:B843_11870"
     gene            46021..46698
                     /locus_tag="ALT_09252017_20_scaffold_111_prodigal-single_4
                     5"
     CDS             46021..46698
                     /product="Uncharacterized protein n=1 Tax=Sorangium
                     cellulosum So0157-2 RepID=S4YB07_SORCE"
                     /codon_start=1
                     /transl_table=11
                     /translation="MASEKTYLGRIVDINDPLKKGRAKVSVFGLFDDIPVENIPWAEQ
                     MPGLSFGGTYGGGNITVPRLDAVVAVHFEDENYYKITYEYIKEQSEDVLAELQEENSY
                     EGTQSLVYDSEALPGTLKIIYTRKKGLVISLGDAKVQLDTQNGGELRIVVKMGEDEIR
                     MEQSKVIVKCNNIELGEGAVEKLVKGSTFLTYFNSHTHPTGVGPSGTPIVPMTDQQHL
                     SQVSKTK*"
                     /db_xref="UniRef100_S4YB07"
                     /db_xref="scu:SCE1572_47665"
                     /db_xref="S4YB07_SORCE"
     gene            46701..48458
                     /locus_tag="ALT_09252017_20_scaffold_111_prodigal-single_4
                     6"
     CDS             46701..48458
                     /product="hypothetical protein"
                     /codon_start=1
                     /transl_table=11
                     /translation="MAADWGTFITNVSDKLTSQSIGSYEEMADFLRKEYISATVGKAA
                     SPYGQTHIQGKSKVLFEGFKKGFKILYEGGDLTFEEKKKSPEYADLDVQPPTVDISGA
                     ADQVDLDFRDWAEENKATIPPFVYSQFFSQYPNFPADRKQAVIEIARKILHQFDGTGS
                     YLQWMYSLRTGSYSDWGNQIMDEVIKLLKIETDRPVQPGDVVRGYAKYVSRTESYGYL
                     TTDAFNKTKGDVNIDNTDEYSNTYRYTRDYGPDDGSNYWKKDLIEGKIISVSATNEVR
                     KIMVSYFDKKYNRRFIRELIPGTVNRKLSIKDISDNLPSVNITDQLLQDQHLSNPNKI
                     PDYLTANFITHFTYSKYDGGYLKAVLKKQGYADNVIDQTELDFNDNYQYADEIIGLLS
                     RSKSKNIYSSNYNNAFNAVFNNNNFDTQWLKTRHNWNKLNEYSKEEERYRELKIRWIN
                     EIAEAARKNADPDKPEDAYNVMAKGVLDYWKSCVQQPLTKEPGAPPCVFSPPQGGLYV
                     PIYYGSQTMLGNNIKRAFNTGKRFNKPYEKQVAAKMVASALAYSFSMHLLELKFIYRG
                     GIPGPNGPIPMIGFIPLVY*"
     gene            48541..49701
                     /locus_tag="ALT_09252017_20_scaffold_111_prodigal-single_4
                     7"
     CDS             48541..49701
                     /product="30S ribosomal protein S1 n=1 Tax=Clostridium
                     tetani 12124569 RepID=U6EZQ3_CLOTA"
                     /codon_start=1
                     /transl_table=11
                     /translation="MNFDSLENFEWDLPNGLSVNSKIKSPAGSKIYCHEPYAEELAEL
                     YFASNDKFEGGSKDLLDGGVYSCTIISVKADEALAQTDSGQTIYIDLKRERRDAEKLN
                     ITGIGFYPGEVLKARIRKMNGSYSGSIIEYYIHSLRAELFEQIKKESNAYLVKIVSIN
                     KGGYIAELSGIKCFMPGSLAAANKITDFESYIGKEMHVMIEGYVEAKDIFIVSYKKYL
                     NRIMDSKIQELDLTKKYKGYVTGTSDFGVFVEWDDVYTGLIHKTEFAEGNSLASLSPG
                     IEIEFYVKEIKDNNRLTLTLDQPLERNVIIQDLESQVNDGTVEPMEAKVKHKRKNGAL
                     VEIQGLGLLALIPQDKLGRKGNNIKVGDDVTVIPYEVETISGKIFVKVVDVG*"
                     /db_xref="UniRef100_U6EZQ3"
                     /db_xref="smv:SULALF_004"
                     /db_xref="U6EZQ3_CLOTA"
     gene            49691..51097
                     /locus_tag="ALT_09252017_20_scaffold_111_prodigal-single_4
                     8"
     CDS             49691..51097
                     /product="hypothetical protein"
                     /codon_start=1
                     /transl_table=11
                     /translation="MSDNRTHFDKLNALSSAVIGFEFEFYTDLLKGRAAEALSKLVKK
                     KVIVSEKYHSKTPVDANNFKLEPDYSGGNKMVELITGPLPYMEAIPILIKILKWIDEN
                     GWTNDRCAFQFSVSFDKNRRDVKNKIETLDKLKFVLGLDEGLIYSKFGTREKNVYAKS
                     VKKVLPRNRFSILENITSIDPKMYRVPEDKYYGVNFTKIPKGYIEFRYLGNRDYQKKI
                     KDIREIIDYIVLYLYDTLSGRLGGYTKHDLATLQGMMNKYSKVVKSFSDPEVFFRNYP
                     DFHIFVDLKGWDENIKTYFLAIRDKIFDLIVDGNITSCYFNYDTTTGRCQVKEARSRG
                     AFEIKGVDLILCDIKNATVRDCNIYNCSIKKSCIEDSFIFGGTKVISSKIKATMVDFG
                     NELKDCFIDCENKNINCKISGGVFRGGILGDNSEMSKETMKVKAPEDVRIARFVTDSR
                     LKNLNDQYGGSKFGNMNY*"
     gene            51112..51906
                     /locus_tag="ALT_09252017_20_scaffold_111_prodigal-single_4
                     9"
     CDS             51112..51906
                     /product="hypothetical protein"
                     /codon_start=1
                     /transl_table=11
                     /translation="MTQEELVQEIEDALNFSCALPYSLNGTEIERIIKRAKAWFYDNY
                     QYAVEDRVFVITNNIFAHQEFRRTRQIVLPPSIIGVYEVRELGGYGISGTPDRDFGDS
                     KLLGSELLLSPFMGDNMVYRTVMYSYFDLSKAYQLNTFAYKYNKNTKALTILGRDPNR
                     SGMGGSQSAQLAQGFNGTGGMDVSVRCHVAIPDEYLFDDELFVRYCIAKSKIALSQML
                     GVFTYNLPGGVTINAGEIGNQGNTELQEVMDMINGENTPSYFLQWN*"
     gene            51936..52307
                     /locus_tag="ALT_09252017_20_scaffold_111_prodigal-single_5
                     0"
     CDS             51936..52307
                     /product="hypothetical protein"
                     /codon_start=1
                     /transl_table=11
                     /translation="MREIYNRDPNDPKYNPYQLEVTDPVEICTGQLKMLLLTNKGEVL
                     GDPKFGLNLEDLIFNLELSEYSIKKELDLNLKVYVPLFAALGGTYELKFYQGTQRDIA
                     TLDFNIQSDGGLSPLVTLKLT*"
     gene            52312..54036
                     /locus_tag="ALT_09252017_20_scaffold_111_prodigal-single_5
                     1"
     CDS             52312..54036
                     /product="Gp17 n=1 Tax=Sphingomonas phage PAU RepID
                     =H9NBP4_9CAUD"
                     /codon_start=1
                     /transl_table=11
                     /translation="MNIFKKNNILIDGLLGDTFSFLQSTYNQTANVFTVASAWGQILF
                     VLQNLSQLILYFIEDSITELNIQEATRDYSVRSLARIAGYDPGRASAAQGEITMAWNT
                     REGDVAGGAVIIKNNSQIRCLQNGKIYSLRFGSSEVTIPLVRGNNISAKIVQGNFETA
                     NLTGTGIGLQSYNLPSASGAYIDQFYIDLYVNEENWKRYDSLYDIPLNGKGYLVRSGI
                     QEGIDIYFGNSNFGMVPPPGSMIRVEYLQTSGISGNANSTKETPLTYKFVTSGTDLFG
                     GEVDLNLYIDMKNVIDPTFGTNPESISLIRLVAPKTSRSFVFANPENYEIFLSKFGVF
                     SQIQAFSTFDDDYLDDDNIVYLYLVPDITLNLTTNEDYFSVPDADFLLTTQQKTKIIN
                     LIQDSGSMIATTVVKIVEPIITRYIVNVVVSIFEGNDPETIKQTIRKRFSDYMLGNKR
                     RDKIPKSDLIAIVEGIDGIDSVSLFFVGQKNEANQIAIKDLTNVSDAQYNEVIGMDNF
                     GDILIGRNELVILRGGWSDRNGTFFTDSIVAGKPGPLNITVASIVPRNFRSGLTTDLK
                     TQLAAQNK*"
                     /db_xref="UniRef100_H9NBP4"
                     /db_xref="H9NBP4_9CAUD"
     gene            54042..54572
                     /locus_tag="ALT_09252017_20_scaffold_111_prodigal-single_5
                     2"
     CDS             54042..54572
                     /product="hypothetical protein"
                     /codon_start=1
                     /transl_table=11
                     /translation="MQSYSPFFPDPNLKVNYTVKGITPKTTNTTYYNAKDLYTTIELA
                     TNRAYNIGCSGYRAITTNANGSYMFGPCSSSADYKKIMKEMTTENVDRRYYDFDPGQN
                     IYDIRDTQNDNLYDGFDYRDQILKRSLSNVIYKDPIKEGILNYFERVVYGLIESTKEI
                     KNFVNYTVKRNNKRVF*"
     gene            54579..59402
                     /locus_tag="ALT_09252017_20_scaffold_111_prodigal-single_5
                     3"
     CDS             54579..59402
                     /product="Putative uncharacterized protein n=1 Tax
                     =Salpingoeca rosetta (strain ATCC 50818 / BSB-021)
                     RepID=F2UAR8_SALR5"
                     /codon_start=1
                     /transl_table=11
                     /translation="MANLNLNFYNKNGNPLNFDYIGPTGPTPLDTKFSHILESSSLVA
                     GYFEWDDNPDDYTLTLNLKDANNTNLYNLCIEVGDFMDKGATVYLNGYIPVANTNFKG
                     KISSLTINPNQTFSVVLPKSHFLGQSILSYDTRVYFDATYENRPGGYFKGNIYFDPVS
                     TGLYENQQIFVVQEFLNPSGDLVYGLPHITNLGLTGGKWRTRWYNDNYGDIDVSEIIF
                     TYAIEDQLEGGDGQPLIISYPNMVIPVGSSLNDSYSAGLIVSDTIVSDAIGINVALNS
                     PDDLDNVYERKLIVEDITTGTPQKVIEIDFYGQTVGEDERFKVLLENIGRSFYNSDSI
                     ILRDHDPSEPSPNFLEINEKRKELLVAGEDIFPYIGSYKGLINALKFFGYQDMRIKEY
                     WLNLNYKNLKLESPLQQNQSFLNKIKTEQAKNGYSQSYTIGDVLDNENSGKYKLTQTY
                     GPDGNGNYVLNVTSENSQLPSKSIKKTSLFGLYYDLNKATDDTDEYGYPVVVDAFKFT
                     QEEVLIKIFALKERLKRDYLPLNARIIDITGEGVYFMIQNTRSWTDQMLRSDINIGYD
                     FDFFPNPDFGFIEDLRNFTLRPNPNYIQIPSSYDNSYSLDVTFPGGTGSAIRFAGDIP
                     YGITGDNPILKLQAGKSYTFNVKDPSSYGIDFSITSFAGYPNFPWQWPNSVPTGIVNN
                     GATGGYSLQWYIAPETSGAIHYYSSINPDQLSGLIQIIPATTSDLGNTINPLDSQQNY
                     TPAQNESLLSAIAKFYDLKQNDKILELGDGKLDPSAYIDPVTGEMYETPVGMPVILEL
                     SANRWEWDELNINWDALLIPTYRPGDRVKVKATGIFGSVTAVYYSSGEYDVALDDATT
                     GIFGEAELYSGVQNYSMLNWKNVDFSNMMEIEWIVNKSATQSGTPYHFEFRGSIVDYY
                     KLAHFLPYTGEYQVICNTYDAFNAKTSVIKNASIYVDPKTVDIDSWTRYREVENYLWE
                     NVDREWKEYDSIWEYPAEGSDINELRKTIPSEILDFATYGNKAEDGQEVYVRTTEPPT
                     GAYGTIKLDQTILSITDIESFQITTGQYGYANIKTSTLHDLSTGDEVTIAGSIPQVDG
                     RWYVTVIDEYSFYIPLTLEYSWSGVLLQTTSPQKLYIDPSIYTAQKILGGGSLSVYVN
                     NRLIGYSETGDSLYNTANEITSAINSLRTYPDYFASCENPQDTPVTITIYAPGELGAD
                     QNGVPLRVEESGSINILDVSQSLTGGVNPNDYYVYWDENMEDYPNPNLKYWGTKRLNW
                     QVFNESTWDDGYAHSWYDYEFNNDWLGGYELHSLRHLDSLKISTGNETYPFPETMVFI
                     GSGRNRVLTLASAASQLNLGGPNIQNFYYRVIPDDMGSSLATVGPVNIVVGNSFLTNG
                     PYYPPPSLVGGSPLLVANFGYTGGSPVTTTTTTTTTSTTTTSTTTTSTTTTSTTTTTT
                     LPPTTTTTTTIAPIYDCSLAGTAVVNYPTTTTTTSTTSTTTTTTEPPSNSSIQNNWSS
                     SISGIFKVDVKVGSGSWVTVYTSPSIQTITSLGGSLDFYQTYYPGTPIIVHPTAGNSF
                     RVTVSSASGMSTARKLQAFNGSVSTLSNFSLISSGTYSAEIYSAGSQYTIAMEIS*"
                     /db_xref="UniRef100_F2UAR8"
                     /db_xref="F2UAR8_SALR5"
                     /db_xref="aym:YM304_12980"
     gene            59434..60297
                     /locus_tag="ALT_09252017_20_scaffold_111_prodigal-single_5
                     4"
     CDS             59434..60297
                     /product="hypothetical protein"
                     /codon_start=1
                     /transl_table=11
                     /translation="MTVTIQLTTAGIDTGNFSIFSNLDLVTPIVTGISRTTLQSGYAV
                     VVPDAATSVTVKSTTANCTNSVVIPISGITTTTTTTTLACFSVTYGYDFSDPTAACYN
                     YNDFPVDYYWNGTTLFNNPGCSGVADIGYYSDGSIISYWNGSTLDYDSDCPTTSTITI
                     QARRVGSVMSSQNVNIVYSTDYGTTWNSIGSGNNSLTTSYSNIGQAVVDNSSMDPLYI
                     GVLKAGISEIDVNFSVGNLNTSYNYCGKVIPPYTIIDGNPGCYNDGIPYLDHTIYINV
                     PTDGFEYMSCF*"
     gene            60350..61312
                     /locus_tag="ALT_09252017_20_scaffold_111_prodigal-single_5
                     5"
     CDS             60350..61312
                     /product="hypothetical protein n=1 Tax=Niabella aurantiaca
                     RepID=UPI0003658FA9"
                     /codon_start=1
                     /transl_table=11
                     /translation="MQNKVVFICAQPDVPYFHWQVEVFIHNAMKSGINPNWIEIVFGY
                     DHHPSSEGMDLARKYPYVRVFFYKKDVIENYGYIPIIRPNILWKHFSAYPELSEENIF
                     YHDSDIIFRELPNFDFLTGDKTWYLSDTVSYIGSDYIKSKSNELFLDMCNIAGIDPDL
                     VSSNNENSGGAQYLMKGIDSDFWKEVEFLSLDLYKYMSDRESEERTTLDESELSTYNP
                     IQKWCADMWAVLWCGLKRGNEVRISDELGFSWGCSYGMTEWNKHKIMHNAGVINNLNG
                     RVFYKGDFINESPWDYDFSEIDTNHNSYNYVQAILYAKEKRNSQ*"
                     /db_xref="UniRef100_UPI0003658FA9"
                     /db_xref="A0A0B8TCL5_9SPHI"
                     /db_xref="eao:BD94_3753"
                     /db_xref="UPI0003658FA9"
     gene            61362..63245
                     /locus_tag="ALT_09252017_20_scaffold_111_prodigal-single_5
                     6"
     CDS             61362..63245
                     /product="hypothetical protein"
                     /codon_start=1
                     /transl_table=11
                     /translation="MADQQLGINQGDHIYYYDLSAGAISRDWTFHGGTPTGGTAYGPD
                     VRYYGVNYSGYSTGLVITGAGGITAAAYKSNIIVVYPEYFEPSIVITYNTTEIMDSPM
                     GRNVTYSAGGSASSGYSMYDWVIPQLGATSGPLLSSVNYTCTDWYTLTGSYLGSPNAS
                     YLSDVGLDVTSVAGNESAITTPLNFRKIGVEETVDYWSPGTYATAGKYYNVSTLSQRT
                     SVLGLGGDSLIFKINLAPYSPKWDNVSFHSTQEAVFLWPNSPDISKTYSLIKTNIILS
                     GSALSSAGMTGGYTAKAEVMSGNYITPGSISSLFDNRFYITDNLSGNTFTSLVDSLRK
                     WIPDAINDFIESKYYLSGSSKFIELGGYQKVSIEGGGLFEEVTFIRPPAANLASGIGY
                     INNYQGYVWDGGFGSSDGYGNPPESYHGVSIPSGAMIEEQYGPPSDVDVDIRLTLRDS
                     AGSVITDFEFVVSSFGNSGNSPDGYLITASDTSFGSLSGIAALINSGIASQPGSLDNN
                     IIFESIGYLSPYYDGGALGIYGSNSFFGGIKMSIKDPKTSSTYSNRYIHSLEIQWGSQ
                     MSDFISDGIIDGIEFPTVPLASPIENTGSLMASWTGLPSKITVPSSTYSSYFRGWKIG
                     GSL*"
     gene            63267..67370
                     /locus_tag="ALT_09252017_20_scaffold_111_prodigal-single_5
                     7"
     CDS             63267..67370
                     /product="Uncharacterized protein {ECO:0000313|EMBL
                     :KHD04414.1};  TaxID=1003181 species="Bacteria;
                     Proteobacteria; Gammaproteobacteria; Thiotrichales;
                     Thiotrichaceae; Thiomargarita.;" source="Candidatus
                     Thiomargarita nelsonii.;""
                     /codon_start=1
                     /transl_table=11
                     /translation="MASYGLIMNQIALDSEFYVWGCGQDIRRFNGDSWEYYDYTNSAV
                     PSGFPYFLDTRSIDIDNEDVLWCGVAQGPTAGLNEIAIFSMDTNDVLSGESWNFSDLG
                     SFSEPQEISLIYSCPFGDDILAFSTPLNGIGGTGTTGYTEVNGVTGGRLFYYLKEIDK
                     WQETVPGYRWPHIYDIKAKGYEGKDYFYYIATSEGLFTMPQGSQEVQYLDGGGEIVEQ
                     IEVYNTKTSEILSDNIYSIDLDENGNLWIGSDLGLSFFNGKKFWNFPNADYAGIDGPV
                     TKVLSRPNGHVFFTVGDGELHQGTGFYHFNGTTVDNFNDGTGSVRSSQTYIGNNDVLD
                     LKLIKHNTKQGSLTLYENSLWVLCYNDLASFNYDQPHVYGSSKYAGATGWNFTYFNET
                     AGLDNIPLPKVNKYTWSYPGWRVYNDEYLANKFPGLDERNLFLTTKLSDIADGSAGKQ
                     AYWNNWPIETFEDNQEENSIQDPYFNDQIQLIRLSPPDPISGRLRGSITITCSTSIKT
                     RNGIKYYIGGYLSGNVEAIFGYDQSGNASSLKNLNPTLGGNITDYNLYQSNSLDSGVM
                     GFVVAYSEYGTVDAMIPFRGYRTYVQDIAPSEDDNFIAVSGYFARFIENGPYIWDSLE
                     SENALRGGPTGAPAGLTNINYYNEHASEFSWVSLNNTLGSGGWEYTNSFPPGSAGFHI
                     SYVTDQNFENVVSFTLNYDDTNGDQTSQLQSFVTGNVINITSVPGGVSYIINSIENLS
                     DLSGLTYNVSYVSGATGSFIPNIGDVYDFVFYDTKVGVFPSVAGLNSRTQYWNTNQII
                     CNSPFVAKIGRDLGSTTSFAGLGIESDYLSDIRKSYRGLGFRHFPAKYMSKRTDTKEA
                     KVDITKYSINLSLRSYVNLSVNRSVIKTADVSTLKNLWRRTNDGFYTAESVLGTTYQI
                     SQTWSGDTVLSYVRLSSEDLSLMTTVDSTTYYNGPFSSSIKNLGSTKSMHNDSSTIIT
                     GNSNRSFSMAGIDFPVGSDGTYKQFYALVDNKGFGITGGYLDGKFGASYLPRATNDQS
                     VYYVTTEFGASGSYFGNNFIAESATGSYFLTSTITEQGTPKTFYKTFVGKPSSNTFLI
                     DVELSGSDQYMISYRTSGVTNSPYYNMLKTDLLGIPLSSINFGEASLNSFTSTTDDDG
                     NIFMSGFYYDSINTDADGYIYLQNDTGFSLLSRRYKADLGINMGQIISRPGSGAWTWC
                     DVHSTDRGMQIPLMTTVVFNNYASNIYGKKNNKWILSNSVTDEEILNVKNTPYFIYTF
                     TAPGNYTIYNSVEDAAGNVYVQTNPGYIEVINHKQKNPDDRRPDFVNSFDYGEPEVFP
                     GRDYQVLKLAKDMEEEQASILRGEIVPFGSGFTVYNNPDATFRQEDN*"
                     /db_xref="A0A0A6P267_9GAMM"
     gene            complement(67367..68140)
                     /locus_tag="ALT_09252017_20_scaffold_111_prodigal-single_5
                     8"
     CDS             complement(67367..68140)
                     /product="PhoH family protein id=2271348 bin
                     =GWB2_Ignavibacteria_35_12 species=unknown
                     genus=Parabacteroides taxon_order=Bacteroidales
                     taxon_class=Bacteroidia phylum=Bacteroidetes
                     tax=GWB2_Ignavibacteria_35_12
                     organism_group=Ignavibacteria organism_desc=Good"
                     /codon_start=1
                     /transl_table=11
                     /translation="MPRKKAKNEPTPIKAEKKQTKSAKTSKVDSLPKGPILQKEDFNH
                     IKFTDSQLKFFRTIEKNFLTVCTGPAGTAKTFVACYAALDLIRKGEHSKIILARPAVE
                     SGENLGFLPGSVDEKIAPYMEGYISNMEKILKAKEKIKLMTDTKTIDMQPLAFMRSRT
                     FDDTILILDEAQNADLRQIMLVVTRMGQNSRIIICGDITQWDLKGRKKDLLTFTEKIA
                     KGVGQCDSFTFTREDIVRNPILIELTDNYEKYKEDNNLD*"
                     /db_xref="gwb2_scaffold_74_6"
                     /db_xref="law:LACWKB8_0991"
                     /db_xref="89813543"
     gene            68251..69156
                     /locus_tag="ALT_09252017_20_scaffold_111_prodigal-single_5
                     9"
     CDS             68251..69156
                     /product="hypothetical protein"
                     /codon_start=1
                     /transl_table=11
                     /translation="MATVNINEILGSDSISGSRVTINSNFLILQNWINGYVSVFGIDT
                     TNGILDLSAASTGKVQAKIGRFDSLSLPSSGTATASISSAGAALFTGVQTTTFTASGS
                     LVANGTVTFGSGSSFASGGTASFNGQLGANAALLLGPQGRITSQNTTFVNGATAGQAF
                     DATNLGGGGVATSLNSPYAITGLEDVIYANCASPGFYMKVCDGTAPSGGTVASIAAGT
                     RITVVNTSSTAGYIVTGVTGSPNYYTGFNTAALYGGFNSPGITADSGKAYRSSITLQW
                     EPRVAKGQGSQNGSWVVLSHSNLTL*"
     gene            69174..71393
                     /locus_tag="ALT_09252017_20_scaffold_111_prodigal-single_6
                     0"
     CDS             69174..71393
                     /product="hypothetical protein"
                     /codon_start=1
                     /transl_table=11
                     /translation="MAKTPFIRPLQVQGGTFYTFSSSAEDLSFTFNNTSNKFRFSKFA
                     LLNIPDFDDGTGTTGGFSNYVKLNAPDSAFLDYSTAAGRIITGNGNIDFSQSFQSYCL
                     NLESTITGTDEYDSSLKQNVSERIFFKWLKEIGAIRWRNANSTEVAGSLNQTTVTYDS
                     AGLPVTQKRYVEGDAPAGTTGSYGMTGSSYNRVVQYVGNLDIVNSVKNSTNTYSEVYV
                     YVPTKDGNSPTVLFKNVVDTNYYPDYQWTNNPANPLNDEYLFGRNYDETNPSGLTNLA
                     IFDDDVLGSPVSSYSDTYTGGTAYAGNWYSPRDTANTYFTDPQSSFTDPSNYIITKSN
                     NNIDVTYIRSKLDSIGIDFDPNSYQGIISNPNISTLEEFNATADSTDFEFNAILIYYD
                     VYDPATPSSVATNLYGVLFIDDVNLVSSDVFIPRLEKHRPNPVTKLNGNSYGFKINLK
                     FDTDIDQTGVEQAINDYSPFSLSMFMDAMNVLQDASSTLNNAATEFIDLSNRVTNLEN
                     ITLSSTTTTNIDRRISQLEQAFAANQALFNNTQAVMGLINQNYDLVRAIINNQTSVEV
                     SYNLDLLKQGPGVILDRSTPNQVTVSNSSQDFNMLDTLGVGTFTQNGDNVINLLDFSN
                     YYKHVNNSTPLTLSGDLTIRINDGAINWKNGQRFRLSFGDKIYPGNYIIKVLTNALGK
                     YPISNPTSSVYSTIIISLTDEIFSAHDYEPVFDIVCIDENNLKFQVDVIGKSLTNNQ*"
     gene            71407..75087
                     /locus_tag="ALT_09252017_20_scaffold_111_prodigal-single_6
                     1"
     CDS             71407..75087
                     /product="Gp264 n=1 Tax=Sphingomonas phage PAU RepID
                     =H9NCE1_9CAUD"
                     /codon_start=1
                     /transl_table=11
                     /translation="MAGTQNTISSLVAQFLRLQKNSLEIINGLNQVAVSTNNTVSIEV
                     LDEQGLPKTANIPSYGFLRGEIDRIDNNIKSLAGIGDSSSTVRNPDGTYSQVFKVETL
                     KNPPSLTNLAVPSTFSVKDNWFFESFLSPLLYININVTGQISDSADRIVVKRVIANTQ
                     TDDQKAYFDANIKGRNDLTYDQYLKILGDNGIGYFVDEDIVQLPLRTIRYIGNFGVIS
                     YYDDTVTSVDTNGNSFQETRRNYKLDKISYTDTLTNVKDGKSLDLGDKVATQDGSLYQ
                     ITGVNKDQASIQAKRVSGYQPIQIGANSISISSTDFGPRYVQVNVGYNERQGIFFKTI
                     DDNFNIVSADWSTGVVFWSNELKTKNSSGELVTLETYYLNEVSDLGKVFLGTAKENKI
                     PAIQGLAPDAPLVTVDSFKVVQINKQVTDSTSVKVVEDKLNLKTSLKSEIDALDQAIA
                     ETRLELNAGLSRRSNLGRRRPRLEYNSDYGNSSDNGINVPNRNYDNIITNSNITSPPG
                     TDIASIRANLNSLIDERTKKAQLYASLVDEVNVLVKDVPQIVEAPKYRVRGFWPFPAP
                     KIDPTTGPQEVIQFNVKYRYLSNGGASQPAEQIEFVDNDGVKKNGAFSNWTEYKTDIR
                     KKVYDETKGIYVWSAEVTSDADVQNVNQLDIAITKGERVEIQISSISEAGWPENPLVS
                     DYSDSVIIQFPDSLSVTGVADTLNANTQDAAVVKMQRALDSQGLPSHLSQQFTAGDST
                     YYHDTTGIASGFFTSSGTVISLFDKITDLQNQITLLTSQLSKAKGVLEVYILDSNNNK
                     IKVSKGSTVKITAGFYSDIFSDPLGFDAGKTASFTYNLQLFNQQASSVELASVIPGGL
                     AQRAPSSVSASFPVGYNDNLRYGDCPISLTALTLSDPSIVDNKSFRQAPPFASGNAYS
                     QYVYPRFKTVGYDLPLYQSDSSLSTYFINPSETNSYTGNPTTATNFGITKDGSTSTYP
                     QSGSFMIPYSPASPPPPESGSVDSAIWNGTYSGVTGGTPQGGGYITEFCIHKDHPYLI
                     SVGNTNGYTTYEYMVKPFVSGGKVYPPFRHTQTFWGDTTLNYYWVQQSYRQPGNFAQT
                     STDNRTDSMYADKLGFTVNDQFLIGKYSCGAYLYLAPQSGSAIQVSGTTALSTLSLGT
                     GETNAINVPIIFQFRAVDKLGYIGGWRKSGNLSNITYTKKIGIDIQVQNEDSFSFDVQ
                     VTGSYKNDTLVAPNFDSGLTTN*"
                     /db_xref="UniRef100_H9NCE1"
                     /db_xref="H9NCE1_9CAUD"
     gene            75108..80672
                     /locus_tag="ALT_09252017_20_scaffold_111_prodigal-single_6
                     2"
     CDS             75108..80672
                     /product="hypothetical protein"
                     /codon_start=1
                     /transl_table=11
                     /translation="MSQSKLFDYNSSFSVIRTNPKITGNLRVTIDSSGKVSFNSMDAN
                     QTLSNDRFKNFNITGENSFALDVFNFFDKGKLANNIIFDTARFTRGDREVSKTFSGQY
                     DFFYSSGASALADKNYNESFSYFAPLWIKSEIPDYFVIFKVPGPLSYIYSKNQTVIES
                     GVKYKVIKNYESDSDFVISYGKTGSGEPIFINSGSIFTGSSEYQSYDIISGSGIVCVF
                     DELYNIELVDDVSTTFRDKILPNCLAIKTFDLTKSSKIGKYIRSIVSDKNFTDSPLDV
                     NWGPDSYTYYNGASIGEGIYTRKGEILSSYFSSDDSDVMIDFESYVTSGFSRNGIIPP
                     NILNIEFLFDDDEADDYSINRYFGMYVSRNDINEFRSNGEFYYKFRDLEGNENLPKPT
                     RDAFGYYYNTDTYGVTADSGVRLFYEKNLAAPTGGNYSPGLLPGSDNVNILDSNKLYY
                     VTDKYGNFYSLKRDEGYTYFGGNSPKYAYGPYDESTETFGTTGSNFNSNRGSLVIQNK
                     KTDILNFTGITEKISTVPATRATTPGRAYTEIRFLKNYDKPKPLTFRLYWPNGKTKEN
                     NRRYDVISSADLSAVLVWIDGSYYSTGSSFYFNAATGKTSDVATAFSGVINDVDSVTW
                     DAAVNLDSTVIRLRDYGEYGNNVYSIVAYDDYEYFLSKFRGEWLNTESYYLSDIVMYM
                     GKYYSPTANIGPSDNPPGLDNSAWSPYYTVADQGYLEIDGVDAGGSCYGLINFVGGTK
                     KADSRLIFSSDYLNFINPGDFINTKSGYTKVNSITRYVDSPQTDPISGKITGFENFSY
                     SYVLNIDDNIEIDLGYDRSFNVYKSAKMNIGVFTFFDVKEFDFDFWSSDYGYTPTPET
                     YKYYQIPTGVTGIIKPNVPYLVKQGQVEYNGVVYPQSGNGSIQTSNLFYGATGYTSIK
                     NARPDLFKELVVIPAEYSDIYYDNSGNAIYGATGSPVGYNKDLDTFNGFIGIQNISPG
                     SVGIDPSKIQIFNRGKLETEYEYLEENYSTSISNISRIVPFINKWVYSDGTDARGNGY
                     RLNSSPAFSPTNFSPSFDKNNSDSRYLTHEWFLLEQPPRNFPIEAMKNQNSYLPGKID
                     LEQAVSDGNYLASYFTVEPSDYPLEFRDDKAYTKELFTTFTYNKTSGFYETLFRGAKI
                     TLKKRSNLSNSVADSLDKYIPKYRNYENYKFAAILRPISEDSDTIQDPVRYRIIENQY
                     QKFILFVCDIVMKDYKSLGVGYTGGTGGDPILDYTLLYSVNNKENLTYPMVPGSRLYE
                     ISDIKLSSALDLSVGSGSVVNTTTGGKINIIPSSTYDTDLREEIHTFFSRNSDNATSG
                     PSATGPGSFYVTQFSPYVTYPWPIGVGPNYLDFANIVPFGTPNTAGYSPEYTFSINFA
                     SSDPVVVPVGPQSIYRNKPVFQKSGGLGYYSAILQRISLSGIAARVNSGSRYIRYETY
                     NSSGVIYNDFEFHMDKPSKIIKSKGSKSSKYYGGPQTLGESVPTAYTIESDLDLPSTL
                     LRYSGGYEPIFRKIIHFDRDKSDTISQVSYDPEMFDLSFRNCNFAPNKRFFGLSRNLS
                     FTKVSNDSNILSLSQNLPEGPVYPLVGQSPIWKKDFNVFSSSWDPGYYDRFTGPLVYE
                     RVAGTRSMQEYKGFLGSKIMKTPNSVEFDNYITLQIVRNGTGYGITDVAAINTQINSF
                     IKTVQYIDPSNSGTGIGRPEPYSSGVDYDKLDLNLFPNAEIVWQYFPDINKVSGIIRM
                     DRMLSRYLLNDGIKQVFIDNIISEFGVGNPDSIDDDVSDYIKNNVSPLFMGENMDLFV
                     RKESSNNAQQSSNNLLVRGDLATSYKYQDGYYPESNFKLTKSTNLIYTFEYNLDNNYL
                     YSLLFNLEIIKI*"
     gene            80675..82231
                     /locus_tag="ALT_09252017_20_scaffold_111_prodigal-single_6
                     3"
     CDS             80675..82231
                     /product="collagen triple helix repeat domain protein"
                     /codon_start=1
                     /transl_table=11
                     /translation="MPLTNIKFINYSDGQNLAIDKINHNFDEIVESHGGSIGETGPSG
                     DRGPIGNNGKIGPTGNDGPRGTRWFIQGIAPSTPSGSGNGVVYGDYWVNNNDSQIYQF
                     GPTGWNDTGYSLSSSGSIFDDVDSYFTSGGTGISVKLDQVTPENYTFIISDNSPQSGI
                     INEKLSKFLISTDTSGNPSALLEFMKSDLILNNAGDYALHPTFSWATSVPTDNSLKFD
                     VPGGSLVIGASGGFSSSSQKFDAYAGSYIDINYGTTSGSGILATGGISIVSSNPNSST
                     FSILSDNISITGGHASFKSNVEVNGNPSGNVPSVELNVGGTSGLRTRRTSDDFNTISN
                     TVYNVSLETQTDKEFYINTKGKIRTKKLRSGVTYQSYQNPAFIASGVPPVNWYFISRP
                     GGPVQSTVINNGNTVIITVNEPNPLAYIGIGLYSDPLYSLWGAGAIEDGQAIDISVYA
                     SPDLNQNSKTLFKYIGVGTTGSVVPRVTLPTPATAVDFTIIKGATGSTTTVYYKAYTS
                     SGGSGGSFTV*"
                     /db_xref="bai:BAA_4989"
     gene            82262..83950
                     /locus_tag="ALT_09252017_20_scaffold_111_prodigal-single_6
                     4"
     CDS             82262..83950
                     /product="Collagen triple helix repeat-containing protein
                     n=1 Tax=Thiocapsa marina 5811 RepID=F9UIW4_9GAMM"
                     /codon_start=1
                     /transl_table=11
                     /translation="MALIKLLRIEDGDSQKNLTDKLNYNFNRLISFGGGPYGRMGKKG
                     PVGPKGPSGPVGSYGDSGNRGTLWTVGVCQPSASSSVDGDYWLDTNSDNLVYQFSSNS
                     GWSYYGFNIKSTDLFDTFGPLTTLNGTSAYSGYFISSQTPINYTVVVSDADLSSGSAT
                     GPNPFVNPQYSKFVIATDSQNTSRNLLEFSKGDYADDINFTSRTPRMVWNTGPTSDRG
                     PYGLMWKNDYLNINLRSVGSSNGYFNIKSNIGKFSINSTGFNYFSNDPNQIANLISYS
                     NIDFDLGTGKALFSTKNILWNVDRFYINSSIYISTSTTEAEYALDLVSSDPNSGNLRY
                     IYGSNGVSDAVLMDFYQNSPSYYKLFTVTGDGVTYADKVVRSVQTPQSLTQSGSSSTP
                     IGTVNWVSIVPSLTSTGYVDGCFYVNNGSDYIIGKSPSASVGDRGISIFTPATGGYLN
                     NENGGWLNILDNYESITFTLRSDTPGATGSCFKYIGLNTDYSEQTSPSVLGSQGDAIL
                     GGYAANVEITIINMTGSGGTNSSNRWFRVYYSAWGGTLTTPQCGVISTYNSIAN*"
                     /db_xref="UniRef100_F9UIW4"
                     /db_xref="F9UIW4_9GAMM"
     gene            83959..87828
                     /locus_tag="ALT_09252017_20_scaffold_111_prodigal-single_6
                     5"
     CDS             83959..87828
                     /product="Intein C-terminal splicing region domain protein
                     n=1 Tax=Microscilla marina ATCC 23134 RepID=A2A0G4_9BACT"
                     /codon_start=1
                     /transl_table=11
                     /translation="MHFNTKYIFKGDTEREIIGKINYNFDQILSFAVGPDGHDGPRGA
                     TGIYGPAGRRGATGNPGIRASNWYKQPTEPTDNPNTHDVWIDNSVSDGNIKVFNYPLS
                     NSQWQNSGYSFLNSKYFQSYSYIQGPGGDIDKYVIGFKNPGGITGAASTSLLINDTNL
                     TPIKSNPNNSKVIVSTSDQTDRPIMTFSKNGVISSDVPSFYWNSSGNNTGLKFDNGGA
                     FYVTSNNDFVIDSGLARTLISSNLCTFRNNQGTFSVRGDGDFSFSSNISLGIGGFLNI
                     STGNFQVDNGLIRHGGGVTITSPLTSTYILSSNPSSPSYENGISVKVTNSAIKTFEFE
                     DYTGNAIMYGKPSGSVSSGNFAQTVFGTSGGFTGGTGGPFSYHVRKVKEVRKSTTGLS
                     ARQYLTTTNANLTDVLDMSSNTIWENDVILATPTAYSSVTSSNITSYKIGDVDTNFNY
                     LSSLDIFGTGFKNSLTGTGVYDAVVNDSYRFTDPSSPYFGGTIFAGNFKYYNDLPVKN
                     GSLGNTLGVVIVNADGTLNTAFRTNISGVSLTSVTSVNGVIVDEANGFIYIYGCFVHS
                     TNKNGILCLNMDGTVYSTFNTNMGTGIDSGGVIHKAAIDPSGSNIFAVGNFYWYKTSS
                     TKRNKMVKIRINQFSSDGLVNTTFLGTSTSSGPGFLGTNIPYCFDFLPGGTSIIVGGS
                     FGTYVTNTSGSTIVMRNVVEVNNTTGANITTTGGFANVSTNQFISTDPIVSAIKYNSD
                     DAYIYIGGSFSKINSVWYGRIARFYISGGNFILDTTLTSTTGFNDTIYDFAFDSGKIY
                     VGGRFTSYRGTTCPAFIRINSDGSIDPTASIYHNIVSPKTIQPAYEYTIGLVKKIYLD
                     STNNEFLYVGGFLGSIFSSSGSNNGIYLKVPSSITPDYVPVYADNTTTNYRVFLNDPG
                     NDNKLHYIKGLVFDSGLPSAVTSYIDFSSGSTGCQYVDLMWVSKTSTANIANPRLFYK
                     NCEGYSGYVDFNANGVYSSSPSGTTTNTGQNIAVLWEFSKEQTGSCTIYKNGTSISNR
                     LVNRTTSGSGSIPYVDGDGIYAVVSSGGFSGSYVGYYASLVIRRTSLTTGATTTLFSQ
                     SQSGSSSAVNNFLNPVIVSPGFSYRITCVAQSEITGSGCCFVGDTKVTMYDGSIKNID
                     SVLAGDAILTYNVETDVYESGTVTSIESPIKDDIIEFILSNGTIINATTEHPFWVIGK
                     GWSSYSPDRTMLDHQMEVSKIEDGDLLLDNDGNEVILLNMNEGKSELQKVYNLLMAEG
                     NHTYFANGILVHNKLASNDPVVFNNGE*"
                     /db_xref="UniRef100_A2A0G4"
                     /db_xref="A0A0F2P1P3_9FLAO"
                     /db_xref="A2A0G4_9BACT"
     gene            87876..88124
                     /locus_tag="ALT_09252017_20_scaffold_111_prodigal-single_6
                     6"
     CDS             87876..88124
                     /product="hypothetical protein"
                     /codon_start=1
                     /transl_table=11
                     /translation="MKDLTEQEKERLLRLSKKFIKVHQDIFKIEESIKAMQERSCKLI
                     RDLEKCRDAEKDFIKDLSQKYGNGTLDPLTLTWKKEIE*"
     gene            88125..88598
                     /locus_tag="ALT_09252017_20_scaffold_111_prodigal-single_6
                     7"
     CDS             88125..88598
                     /product="hypothetical protein"
                     /codon_start=1
                     /transl_table=11
                     /translation="MTAFKKSSTEESSPVGIKFNNNLDFKTIIILILLLVSIVFGLMW
                     FFGGDDSSKERVKQLETEFKKLEEAKAAADSKIADWQNKYNEADKKDKELEIEIAKLK
                     SDTKLAQEKAKKSKENLDRVQNAISENRKEIEYLKKNPPTLSDEQLLEALIKKTN*"
     gene            88603..89115
                     /locus_tag="ALT_09252017_20_scaffold_111_prodigal-single_6
                     8"
     CDS             88603..89115
                     /product="hypothetical protein"
                     /codon_start=1
                     /transl_table=11
                     /translation="MRGIFTILMTLVLTSVFSQVTPEIKYPRFETDSLGRKVIVMTIP
                     QAMKLNNNSDLLEKFEAQDIKMKEYETLCVKVISEKDEVIAKLNVTIGKQDEQLIVKD
                     EKIESLQGEILGWMEKNGILQAQVDNRQKLIDEKDNQLSRLKTKMVIGGGLGSLAIIG
                     LILTAVGVIH*"
     gene            89139..91484
                     /locus_tag="ALT_09252017_20_scaffold_111_prodigal-single_6
                     9"
     CDS             89139..91484
                     /product="hypothetical protein"
                     /codon_start=1
                     /transl_table=11
                     /translation="MAFSTSSKFVQITPYLLMEYMYADQPQPETYFVNSGGTTVGYDK
                     LVNGFRSGQIQIFNPNNDYYLTHNTTQNSVVRISENSFVTLDSNLIIPFNDYADELTN
                     TANLPINFPSNLLVVYDSVRYHIRAGYNLGNIDGLIMSIEYMDVDNTSVLVSQIIIKK
                     GTSEDYNLNPSPITIGSNIYDKYVEIKIPNLRDMNNKYQAASSVFKPQTLAGLISHSG
                     FGFIYNDPIRISAWQIQSTVDYAGYPRYESSKIATLSLEQEDQFANIGATIRPSDRGE
                     FFEFYATDNEGFVEDFILFQNSLGNSYYIGHQIEILEQIGASLIRTSHFDSVQTTAYD
                     SPNYYRPIVRNAGVAASFTLRYTMTLINSKDQSRTIRISSYTSNDPSEWGLKIKPIQL
                     STFPQVQKIYNRVYSQPTISMNSSNPTPKEILKYTNVFINQNYVTASMDNLTFTNNSL
                     RVDTGASQTVALGNGKLTIAISPFDTYLKFKFIKSGPSGDPIPIDLTSSGEFNISFID
                     LSGSKIQIPSLKDNSLASPALGEVAFKIDESAAGRILQINDRRFFITNGVSINQTNLS
                     ATDKSTITVNSGTTSNVLEKNIERVISDRRDANNSISGANNYVNTAAHNNILTPVNNS
                     NSVMYWGYWKKNGEEDFATGVTGSTSSPVSVGTTGATGAATTDQVNAPIPSIRSILPA
                     TSGSGTAGIGKPAAASTNQALTGAAKIAALSAEMAGYKAIGWADPTIVNYFLRPGKPG
                     RIKYPNITKNDVAKAGKGILAPTTIKKLKFGSFGTSFPFGF*"
     gene            91500..92048
                     /locus_tag="ALT_09252017_20_scaffold_111_prodigal-single_7
                     0"
     CDS             91500..92048
                     /product="hypothetical protein"
                     /codon_start=1
                     /transl_table=11
                     /translation="MLLNPKGNSFYFVFPRGFFPAKVVDKYLPYIKRQPIPFDNINDY
                     MNSTIQTIGFPNMTIDSVEQVRNLGKKISYKSSTNVQDLFSHDFSIGFKNVDGFINYF
                     IMLDTILHFLNFQNDQLRLPDLPLRIMDNEGNIVTSVTFKEVILTSYSELQLSYASNA
                     NQFTPFTLGFKCNYLDIVLEAK*"
     gene            92076..92312
                     /locus_tag="ALT_09252017_20_scaffold_111_prodigal-single_7
                     1"
     CDS             92076..92312
                     /product="hypothetical protein"
                     /codon_start=1
                     /transl_table=11
                     /translation="MKTFSNLKELNEAKYGQPLYGEKDHMKNLLIAACGNDRRVLDDI
                     VDCLSDEQVKSCFTKLSKVYGTTNSVGQKQDINQ*"
     gene            92324..93037
                     /locus_tag="ALT_09252017_20_scaffold_111_prodigal-single_7
                     2"
     CDS             92324..93037
                     /product="hypothetical protein"
                     /codon_start=1
                     /transl_table=11
                     /translation="MNLVGIDFSLNSPAFCCFKNNRYIWGSVSRSDRTFESLLKNKKK
                     PYYILDSNDSFIIKILEKQEFTTEYSAREREKMGYFLEIVEVLWNSILEIMDDEPFHV
                     AMEGLSFSSNGNSLVDISMATALLRERIIDRIGSENFYVFSPTTLKKFAVKGNAKKDE
                     LYHALYNLSEDETNLNVFCKILEENKNEWITGAKAINKPIDDVVDSTWVNLYLKEELR
                     GNNEIIKGKKSNKSTKKLG*"
     gene            93274..94254
                     /locus_tag="ALT_09252017_20_scaffold_111_prodigal-single_7
                     3"
     CDS             93274..94254
                     /product="SsDNA binding protein n=2 Tax=Synechococcus
                     phage S-ShM2 RepID=E3SJQ4_9CAUD"
                     /codon_start=1
                     /transl_table=11
                     /translation="MSNLDIFNLDAEAFVTKVPTSGGDKDDFYKPYPEDGKDGVYKSL
                     IRFLPNPENPAKSKIHKYYVYLKDPVSGDGFSADCPSTVGKKSVLKDLYWKLKNSHSA
                     ADQELSKNFSRKEDFYSLVQIVQDKNRPELEGKIMIFKFGKKLNDMIEAQLQPEYGAP
                     CNPFDLFEGREFSVSVRKVGEWNNYDLCSFVGEKTSIKVNGKAMEKNQKDMEVILAYL
                     NEGPKNLTSFDYKDWDDDLTEKVMGVIRNSVPEQRVLNEILGGAASAPSRPAPQAAAS
                     RPAPQETSNAANDLYDEVSNTKVSGYENTTASAPSSSNATNSLEDLYNDL*"
                     /db_xref="UniRef100_E3SJQ4"
                     /db_xref="E3SJQ4_9CAUD"
     gene            94312..95376
                     /locus_tag="ALT_09252017_20_scaffold_111_prodigal-single_7
                     4"
     CDS             94312..95376
                     /product="hypothetical protein"
                     /codon_start=1
                     /transl_table=11
                     /translation="MQLDKIEKAVRDVLAKEFSGNPNKQIVYKAGNRLNFSCPYCGDS
                     NDARKKRGNFYMDTMAYKCYNGGCGIYKDSISFFKDFSLYGRFSGDEREELRSIMDTN
                     KTKRRSAIGKIDITYFFDNDISDLLIPRADFIKKLRLQEVFGSSIHRYVTRRHQKPDM
                     KFAWDPRKERLFLFNLTPDEKIIGLQVRNMNSIKGSSKYLTYKLSGIYEKLLNVTDEN
                     ILDRARDVDPISNVFGIGNLDFSHEITVFEGPMDSFFWPNSVGLCSLENRFPFDVENK
                     KYFYDWDKAGIGKSMDLLSKGETVFNWGKFLEENGITKNRKWDLNELVVHLRTIGKKV
                     KRMDNYFTNDILDLRYFIND*"
     gene            95339..95614
                     /locus_tag="ALT_09252017_20_scaffold_111_prodigal-single_7
                     5"
     CDS             95339..95614
                     /product="hypothetical protein"
                     /codon_start=1
                     /transl_table=11
                     /translation="MIYLTSDILSMTRIDQENLIEDWENELTRNQESKIKFPIIVKGD
                     ESLNINTDFSEPKINEPAEKKAVKNKNEIKVLDLPKKRGSKNKPKLF*"
     gene            95616..96059
                     /locus_tag="ALT_09252017_20_scaffold_111_prodigal-single_7
                     6"
     CDS             95616..96059
                     /product="hypothetical protein"
                     /codon_start=1
                     /transl_table=11
                     /translation="MSEQKADFGKIFEKEREEWKEKIQVLSLNMKDIKTLAKAQVDMF
                     SYRQVLLEYSYKLAGIVSKLNSKYKSDKARKMREYSEQMNVRYGATEKMLLIEGDLVE
                     ISEKMELVENHRKFIDQTIQTVDHMLYGVRQRIALEDYLRGSTVK*"
     gene            96069..97610
                     /locus_tag="ALT_09252017_20_scaffold_111_prodigal-single_7
                     7"
     CDS             96069..97610
                     /product="Helicase n=1 Tax=Synechococcus phage S-CRM01
                     RepID=F5B3R7_9CAUD"
                     /codon_start=1
                     /transl_table=11
                     /translation="MLKFRVTDDHQWMLLLEALDEVEKKQVEISLTQKIHNHFFHPLV
                     KKKIWDGSICFIEKRGGFWKVPIGLWRELLDIGEKYKIEINIEGLNNVITNEVKLDEF
                     TQWVMEFFEGGIGGNPDKMPRDYQIETAWKILRYRYSVSEVATSSGKTLISFMIFAYL
                     KSKGLARKILMIVPNSNLVFQGNDDFEEYGLDKLDGVKIQQIGGGSKIKDGCDIIIGT
                     YQSLVKRESDFFEEVDCVFIDEAHHTNSTSIKKIVSHCMHSKWRFGLTGTLTKKGTAD
                     YLTIQQFLGPLVMEIPPSFLFDNGYATPVSIKVVTMDWLDPVYKEKLADLKLSDNNVE
                     GNEIYNLERKLVIESKKRLNYVTDFINKTSKNSLVLFQSVKEEYGKQIWNLLRELNGD
                     REVFYVDGDTSEALREEYKRRMSVGSNKVLIATYGTFSTGISINNLHNIFLVESYKSE
                     ILIKQSLGRGMRKMEGKEKVNVIDFVDDFSTRKYKSYLAKHSLERIEIYKKEGFEYKI
                     YNVKL*"
                     /db_xref="UniRef100_F5B3R7"
                     /db_xref="F5B3R7_9CAUD"
                     /db_xref="ant:Arnit_0365"
     gene            97649..98197
                     /locus_tag="ALT_09252017_20_scaffold_111_prodigal-single_7
                     8"
     CDS             97649..98197
                     /product="hypothetical protein"
                     /codon_start=1
                     /transl_table=11
                     /translation="MNIKSFAEFNKSNIDESYQDPYYEDKGKTAFTRWLRRVGHKIGI
                     GDGGYSSYYADSDPNMDFMNSGKKAISITLGALTKGAASFIDFLSPGEDVKSWKDLDK
                     DEIKRRREEIIRKWEAENIENKNVTEQDAEEFYKSGVLRGKKYFGEDFKPQTPKTKDE
                     EIYRDYLKDIMNTYYKKTRKRR*"
     gene            98197..99129
                     /locus_tag="ALT_09252017_20_scaffold_111_prodigal-single_7
                     9"
     CDS             98197..99129
                     /product="hypothetical protein"
                     /codon_start=1
                     /transl_table=11
                     /translation="MSDKILNFSNFSSIFEGGAAIKTSRRIREDEFPGTLDSIKRDLL
                     PFIGIDPSGINEEYVVIGSIGKKENPYDTSGDLDIGYDAVKYSEENSIARKECSGFIY
                     DKIKDDLANVLGFDPEINYLKGLNIVSIGWPIEGDPNKGIVQLDLIPLSDMRWADFIY
                     YSPNYKIGESKYKSAHRNWLLAAILSARKEIIERDPLGEVLDYNTPVLILSDGLYWHT
                     KSFRGKIKDRLKNSKKIEGSERFITNNPQEFINFALGEGYSEDEVKTFEQLFDVITSP
                     DFELRDKLPEIKERFLEFLQRVGLEIPTEVNRIQ*"
     gene            99150..101186
                     /locus_tag="ALT_09252017_20_scaffold_111_prodigal-single_8
                     0"
     CDS             99150..101186
                     /product="hypothetical protein"
                     /codon_start=1
                     /transl_table=11
                     /translation="MAGISHLYDIYNKKGKDFIDNLFNSYVTINEKMDGSAFVFERDP
                     ETGRFNFYKRDQRYPITLVDRTLMKYYEKPINYIESLPPHILNEIPRGWRFGLEYFSN
                     NKPVEIAYDRLPKNNLILSYIHTKNENGKPSSTIQDQEQLDNWADILGVERPPIIFQG
                     MLTEDQKNQILDFLRTPFDQLVSEFKTKSFVRYIIGVLNPDAKTSALNNDLDKPIEGI
                     VFRFGEDDNGKEPILSKMVDPVFTEMAKEKYSKKSEEKPSDFLGLTIMDIMNFILEEG
                     VESFNVAGDSDDERYISFMSDVFVKFLAEYAYKYRGADFQEPDYLKKDEFRLNLDMIK
                     DKRVLKYLETDDSYESLFKLMLNSFRKIRKRASGIITTGIIDQFNIVVSDIERVVAKE
                     PKPAIQESEAIPSFMDFKKNNLSSKKIDYVTSESDNSEEADTDDPFYSYNEFISALET
                     IDTSKKDKSKEINEDSDKEEKKLQPVNLLVGRFQPFHNGHLKMVDQLHKENDLPSIIA
                     VVHPGHNKSGKSPYDEKLISRYMEGIVKDNPGKIAGYFVVNRGLLGPIYGKAKEHGFI
                     PKVIGAGDDRIEDYNKQSDYLKKAGGDFPEDIKIIQTKRSSSGTDVRKKIESEDYVGF
                     KKLVPQAVANVYNSLIDAQRGTGIKEEDGTEFIESELITESEVQNIEIEKNNQE*"
     gene            101189..101734
                     /locus_tag="ALT_09252017_20_scaffold_111_prodigal-single_8
                     1"
     CDS             101189..101734
                     /product="hypothetical protein"
                     /codon_start=1
                     /transl_table=11
                     /translation="MKKFIASFDQFTSPVNESDGFGTSPFLMRKVSDVYHYFFSLDSE
                     DEEHEMGYHLIVGKYSENEPIEGAKNSYCVLNINQVGHELIEDIAIDKEDIPSPDSTE
                     FLVDGNELSRLMEQIFKCVQDYLSLNPKVVRIYDNLQDNLEYKGKGEYIEYMKSICVS
                     KLGKNWSVQTGTNEKSLIISR*"
     gene            101789..101968
                     /locus_tag="ALT_09252017_20_scaffold_111_prodigal-single_8
                     2"
     CDS             101789..101968
                     /product="Uncharacterized protein n=1 Tax=Solitalea
                     canadensis (strain ATCC 29591 / DSM 3403 / NBRC 15130 /
                     NCIMB 12057 / USAM 9D) RepID=H8KRX2_SOLCM"
                     /codon_start=1
                     /transl_table=11
                     /translation="MEKFEQIKALLEQTQGDAEKFFSKGNSAAGTRVRKAMQELKALA
                     QEVRTEVQDAKNKAA*"
                     /db_xref="UniRef100_H8KRX2"
                     /db_xref="scn:Solca_2727"
                     /db_xref="H8KRX2_SOLCM"
     gene            101994..102227
                     /locus_tag="ALT_09252017_20_scaffold_111_prodigal-single_8
                     3"
     CDS             101994..102227
                     /product="hypothetical protein"
                     /codon_start=1
                     /transl_table=11
                     /translation="MSYYLAKVRFESGEVKKNGDPVYTISQFLVSAESVLDVETKVAS
                     YMEGTLGDFETIQVTKTKIETVIYDKERYEDSI*"
     gene            102196..102456
                     /locus_tag="ALT_09252017_20_scaffold_111_prodigal-single_8
                     4"
     CDS             102196..102456
                     /product="hypothetical protein"
                     /codon_start=1
                     /transl_table=11
                     /translation="MTKKDTKTQSKSADTSSYVPPQSPIAIQPGDTGFATVGKAYNRF
                     IWTFGDWYKKKKKIINPDTNWDLNKKPMSDSDWEKKKKDLYL*"
     gene            102485..102793
                     /locus_tag="ALT_09252017_20_scaffold_111_prodigal-single_8
                     5"
     CDS             102485..102793
                     /product="hypothetical protein"
                     /codon_start=1
                     /transl_table=11
                     /translation="MKNVKPFIDFISEDVFYDGPRMPERVLRYSGGDVTRMPVVGEIE
                     TDEVAGMGSAIYKVVEIIESGSDGNCIYVTDKWYKPGVPQLVHSAMVKRFTPGWEKLK
                     *"
     gene            102803..103183
                     /locus_tag="ALT_09252017_20_scaffold_111_prodigal-single_8
                     6"
     CDS             102803..103183
                     /product="hypothetical protein"
                     /codon_start=1
                     /transl_table=11
                     /translation="MPAVSIAQQRLMAQAYAVKIGELSPSKLNPKYRDEIVRLSKNMT
                     EKELKAFASTKYKNTKKKLPDHVDEADLPISLEAIGSSSMPKFQPKGPGIIVPFLDTD
                     SKQLKKGKKNLANLKDYRDWLSGK*"
     gene            103197..103610
                     /locus_tag="ALT_09252017_20_scaffold_111_prodigal-single_8
                     7"
     CDS             103197..103610
                     /product="hypothetical protein"
                     /codon_start=1
                     /transl_table=11
                     /translation="MKNLLNFKSYSPEYEYKTEYRREIELDRVRKSREYRRLLSLGFE
                     EDTSHQQEINNTMKFVRSVKKQKELGHGDVFYTIHPSGTVRRYNPIKSKEIKEGNGND
                     IKKFPSPFKSAKDYSKGLNFLWQYLKRKEARGDYR*"
     gene            103613..103840
                     /locus_tag="ALT_09252017_20_scaffold_111_prodigal-single_8
                     8"
     CDS             103613..103840
                     /product="hypothetical protein"
                     /codon_start=1
                     /transl_table=11
                     /translation="MCGCGSTNATEIRNMTPSKEVSKILNSWIIDNMGRKLLIDSPIY
                     DSYNDIIGYVTKNESGNIVRIFAKNIKEILE*"
     gene            103842..104309
                     /locus_tag="ALT_09252017_20_scaffold_111_prodigal-single_8
                     9"
     CDS             103842..104309
                     /product="hypothetical protein"
                     /codon_start=1
                     /transl_table=11
                     /translation="MFYPTGNNTNGRKLVCIDDERKNLDEFLDNCNCDESCNCVENWL
                     GENDYCVEKWQLEKYLNGRGLDVHKLDEDMDGGAAPAGLATLGNVGGMGNPAPPTNGG
                     TNAGFYDNSRNGSGDRFGTLTVGTGAANKKGSRKRKMISYKEFVDKNRKKKKK*"
     gene            104377..104766
                     /locus_tag="ALT_09252017_20_scaffold_111_prodigal-single_9
                     0"
     CDS             104377..104766
                     /product="Endonuclease III (EC:4.2.99.18)"
                     /codon_start=1
                     /transl_table=11
                     /translation="MPREILIQEDYPNDPWKMLVCCILLNQTHNRSVRPILDSVFEFI
                     PNPDSAINCNVESLAAIIKSTGLYNVKARRIKNMSLGYKKGFKRVTDLPGIGLYGNES
                     WEIFVNGNLDIKPTDSKLRAYLDAVLF*"
                     /db_xref="mls:MSLAZ_0034"
                     /db_xref="UniRef100_I1IVD5"
                     /db_xref="I1IVD5_BRADI"
                     /db_xref="4.2.99.18"
     gene            complement(104758..105729)
                     /locus_tag="ALT_09252017_20_scaffold_111_prodigal-single_9
                     1"
     CDS             complement(104758..105729)
                     /product="hypothetical protein"
                     /codon_start=1
                     /transl_table=11
                     /translation="MKNLQKFGGWVNEARLTIKVDVDEIEKIYKPENIVFPSLLSKYF
                     DDEKIEEIKKSCADLLAKEYDHRLNEVLKWLKFSDRVATGYPMMESHFKFMGKFYPLN
                     VYVPANLKTEQSAKEGNQIYIPIIENIARTIRIFKDEESHEDINKSIEFHAGLSKIKY
                     DEEKLKYIVTKPKDNYDFKIVIQTDGSVLTEEEAKKIPKESIGIDNSKIKTYNLKQGK
                     PIKFASKLGEDGFITGKVFRIINKKFKKFGRTDNWAIFDDHIEMDLEFERDGKKLKIH
                     KMFKPGDIIYLPLGENKKFVRCEVAKPFYVANPVLKEPINLRVKISK*"
     gene            complement(105729..106034)
                     /locus_tag="ALT_09252017_20_scaffold_111_prodigal-single_9
                     2"
     CDS             complement(105729..106034)
                     /product="hypothetical protein"
                     /codon_start=1
                     /transl_table=11
                     /translation="MKNLKKFEGFVNEWLDSPGSIDVPGKSYETKVNSRNYQSTDPMM
                     PETIDAMYEAAYFHDFLDECGKSEEFNKFIGEDKKSGSDITEYLKTSFQEKNSKKKE*"
     gene            106104..107501
                     /locus_tag="ALT_09252017_20_scaffold_111_prodigal-single_9
                     3"
     CDS             106104..107501
                     /product="DNA polymerase {ECO:0000256|RuleBase:RU000442};
                     EC=2.7.7.7 {ECO:0000256|RuleBase:RU000442};; 
                     TaxID=1150991 species="Viruses; dsDNA viruses, no RNA
                     stage; Caudovirales; Myoviridae.;" source="Sphingomonas
                     phage PAU.;""
                     /codon_start=1
                     /transl_table=11
                     /translation="MIIDIENKGSYLNVSHFGPEGELAFLHVPIPEEERFNWEKCNPG
                     DPKKDKEWTNWKGEAVKKVKTERYDKYRMAQILLEAPEELTKPLWEYQEPKKYFVDIE
                     VEITEDKAASLDTENARNRVLSIGIGTDKRKILILGLDPLTPEQQGSIFDKLNKYFEK
                     TGDEWSFKYKQFETEYDMMYTFFRELGPKMATMTGWNWLGYDWPYLLNRAKRLGIDPK
                     IISPGKTLIGKGQLPQHLLMFDYLEIYKKWDRVIKIKESNRLDYVAEKAVGFKKIAYD
                     GTLRDLYQSNFEDFIYYNAVDCALVHYIDQKLKTMQTFFKIAMISGVEINRCLSPVWS
                     TEVMMMKKFLERKQVLTAEKKEEVHVKFAGGYVKDPIKGLHGWVACYDFASLYPNTMV
                     QWGISPESYKGKNLLNPKDYWVKTASGAYFGNDEENPILKTLIKDLYARRRKTKDKML
                     ELELEIDGLKKLIGK*"
                     /db_xref="H9NBY2_9CAUD"
                     /db_xref="UniRef100_H9NBY2"
                     /db_xref="mbn:Mboo_1108"
                     /db_xref="2.7.7.7"
     gene            107613..108080
                     /locus_tag="ALT_09252017_20_scaffold_111_prodigal-single_9
                     4"
     CDS             107613..108080
                     /product="Gp56 dCTPase n=1 Tax=Aeromonas phage 25 RepID
                     =Q19CZ3_9CAUD"
                     /codon_start=1
                     /transl_table=11
                     /translation="MANIDNSCSELNIEDLYSKSSDTLGDILNLQADTQKNVYGYNFE
                     EMTLREVMGFWHMNTHAMIDEIHEATDALGGIKDGNGNAIWKKWKSAYDTYEAKKFSD
                     LSDSDQLECKFEVIDMLHFFMNYAISIGMSPSEMYNMYMSKNLENRRRQQNNY*"
                     /db_xref="UniRef100_Q19CZ3"
                     /db_xref="Q19CZ3_9CAUD"
                     /db_xref="caa:Caka_1952"
     gene            108095..109078
                     /locus_tag="ALT_09252017_20_scaffold_111_prodigal-single_9
                     5"
                     /gene="nrdB"
     CDS             108095..109078
                     /gene="nrdB"
                     /product="nrdB; Ribonucleoside-diphosphate reductase, beta
                     subunit (EC:1.17.4.1)"
                     /codon_start=1
                     /transl_table=11
                     /translation="MEGRYSLPEPILTNNPGRFVIFPIEHHDIWKRYKEQEACFWTAE
                     EIDLSADLNDWRNKLNDDERYFIKNVLAFFAASDGIVNENLAENFVAEVQYAEAKFFY
                     GFQIMMENIHSETYSLLIDTYIQDPVEKDRLFNAIDTIPAVKKKAEWALNWISNASFQ
                     ERLIAFAAVEGIFFSGSFCSIFWMKKRGLLPGLCFSNELISRDEGMHCDFAVLLHNEH
                     LANKVSEDRIKEIITSALEIEKEFITESLPVRLIGMNQDLMKQYLEFVADRLLVDLGC
                     SKVYNSTCPFDFMENIALQGKTNFFEKRTGEYQKSGIMNKNSDTFEMNDDF*"
                     /db_xref="fin:KQS_12090"
                     /db_xref="UniRef100_V6S8V4"
                     /db_xref="V6S8V4_9FLAO"
                     /db_xref="1.17.4.1"
     gene            109103..111595
                     /locus_tag="ALT_09252017_20_scaffold_111_prodigal-single_9
                     6"
     CDS             109103..111595
                     /product="Ribonucleoside-diphosphate reductase n=1 Tax
                     =Microscilla marina ATCC 23134 RepID=A1ZFY6_9BACT"
                     /codon_start=1
                     /transl_table=11
                     /translation="MFVTKRDGSREAVRFEKISNRIRKMTYGLNTDYVDAMEVAQKVI
                     AGIYDGISTQELDNLTAETAASLIPRHPDYSILASRIAVSRLHKTTKKKFSETIQDLY
                     DYIDPETNQPAGLINDLTYEVVMKNKQKLDGAIIHERDFDFEYFGFRTLEKSYLLKTN
                     GQVCESPQHMYMRVAAGIWGEDIKSVIKTYELLSTHMMTHATPTLFNAGTKKPQLSSC
                     FLLMMSDDSIPGIYKTLSDVAVISQNAGGIGLAIHNVRGTGSYIRGTNGTSNGIVPML
                     KVFNETARYVDQGGGKRKGSFAIYVEPWHSDIEDFIELRKNHGKEEFRARDLFLALWT
                     PDLFMKRVEEDKDWSLFSPSEVPGLWELYGDEFEAAYEAAEAAGKAKKVMKARDLWSR
                     ILDAQIENGTPYILYKDAANKKSNQKNLGTIKSSNLCTEIMEYTDKDEQAVCNLASIP
                     VNKFLKSTDNRTSKISRGRCEVDHQALYDVSYQTTLNLNKVIDVNYYPTEETKKSNFR
                     HRPIGIGIQGLADLFAIIGIPFASPEAKRINEEVFETIYFAAMSASVALAKKEGAYET
                     FQGSPLSKGEFQFNLWGFSDEQLSGRWDWSKLRKDVMKSGARNSLLLAPMPTASTAQI
                     MGNNEAFEPFTSNIYTRRTLSGEFIIINKHLVKDLISLGLWSEDMKNLIVLHKGSVQN
                     IEQIPESLREVYKTVWEIKQRDLIDMSAGRGKFICQSQSLNLFIENVNSAKLTSAHFY
                     SWKAGLKTGMYYLRTKSAVDALAGLGIDMEKAKKAMKESAEIKITAEPTNTANVLING
                     MTSEELSKAAEDVLSGVTCSLDNPDECEMCGS*"
                     /db_xref="UniRef100_A1ZFY6"
                     /db_xref="pko:PKOR_05905"
                     /db_xref="A0A0E3ZCX6_9BACT"
                     /db_xref="A1ZFY6_9BACT"
     gene            111610..112278
                     /locus_tag="ALT_09252017_20_scaffold_111_prodigal-single_9
                     7"
     CDS             111610..112278
                     /product="Adenylate kinase {ECO:0000256|HAMAP-Rule
                     :MF_00235, ECO:0000256|RuleBase:RU003331}; Short=AK
                     {ECO:0000256|HAMAP-Rule:MF_00235};; EC=2.7.4.3
                     {ECO:0000256|HAMAP-Rule:MF_00235,
                     ECO:0000256|RuleBase:RU003331};; ATP-AMP
                     transphosphorylase {ECO:0000256|HAMAP-Rule:MF_00235};
                     ATP:AMP phosphotransferase
                     {ECO:0000256|HAMAP-Rule:MF_00235}; Adenylate monophosphate
                     kinase {ECO:0000256|HAMAP-Rule:MF_00235};  TaxID=1414836
                     species="Bacteria; Proteobacteria; Gammaproteobacteria;
                     Xanthomonadales; Xanthomonadaceae; Xanthomonas.;"
                     source="Xanthomonas arboricola pv. pruni str. MAFF
                     311562.;""
                     /codon_start=1
                     /transl_table=11
                     /translation="MENKKWFNDDVIKKFDEFLNERELPDSQGDVLVMLGAPGSGKGT
                     LSKQLNEKFGINHISTGDLIRKSDDPELKKIVEGGKFISDEMMLKMLRKELKKLDLSK
                     GIIFDGYPRTIKQARKLDSLLGKLGLGLNHAIFMDLPEEKAKERIRNRAKKEGRKDDA
                     SDEVIDKRFAEYNEKTFPLVDFYKKSRKLVKIDADLGMEGVLKAIVKKLGLKKPKKNK
                     DEKI*"
                     /db_xref="W4S969_9XANT"
                     /db_xref="UniRef100_F0C7Q8"
                     /db_xref="xcn:J169_03619"
                     /db_xref="F0C7Q8_9XANT"
                     /db_xref="2.7.4.3"
     gene            112265..112918
                     /locus_tag="ALT_09252017_20_scaffold_111_prodigal-single_9
                     8"
     CDS             112265..112918
                     /product="hypothetical protein"
                     /codon_start=1
                     /transl_table=11
                     /translation="MKKSSEDFVKSIKEKVNQQKNIEMIQRNLLHDSLDYFSSVVLKN
                     GGIEVRNCKKFDSGEMNCFLNLYSENESIPNQIDSVLNGTNLEYRKLDLDDKKSIYCV
                     NFGNNILSSPHDDNWIFIEFHFKGKHIFECKMSSKLGSLEYSLYDSKYFNIKFWVFDG
                     ESFSKYEIPLININRNRRGIKRSLDEKYSASISFDPVGEVESIKVTKKREQNQTTKL*"
     gene            112935..114203
                     /locus_tag="ALT_09252017_20_scaffold_111_prodigal-single_9
                     9"
     CDS             112935..114203
                     /product="Putative uncharacterized protein n=1 Tax
                     =Protochlamydia amoebophila (strain UWE25)
                     RepID=Q6ME23_PARUW"
                     /codon_start=1
                     /transl_table=11
                     /translation="MSIKNKKKQKKVASPINVARPVPNNVQYIDLCLVMIVKDEEDTM
                     ERCLRAVAPYIKYWVIVDTGSKDNTIEVINKTMESLGIPGELHERPWVNFEVNRTESL
                     NLAKDKCDYRWIIDADDTFIPENPNVNPFAGLDIGPDCYQVLYKLNNLQYHRAQIVKS
                     DQNWVYKGVLHEYLHLEDNNGQILQGQIPNAFVIADISPLKRASSLEEKYANDAKILE
                     KALVDEPTNERYMFYLAQSYRDSEQLDKSIEAYGKRIEMGGWEEEVYYSMYMIAKMKE
                     RMGAPIEEVTNLYSRAWEYRPARLEAVFHAMRKYREQKRFLIAFAYGDVAIKTRGTQD
                     ILFIEAEIWQWRLLDEYSLAAHYIGNPEIAMEKTNAIITAPFFKTLPIDEQNRLNRNM
                     EFYKKAAQEKAKQVQLANMGANQQQKNRKK*"
                     /db_xref="UniRef100_Q6ME23"
                     /db_xref="pcu:pc0452"
                     /db_xref="Q6ME23_PARUW"
     gene            114241..114774
                     /locus_tag="ALT_09252017_20_scaffold_111_prodigal-single_1
                     00"
     CDS             114241..114774
                     /product="hypothetical protein"
                     /codon_start=1
                     /transl_table=11
                     /translation="MKHLLEFESYEGLDEAGVPVYNMDDFRRSPSSDPENEVSLPKIF
                     SYISDLLDQQKAGQIEEISMTVDLPTQGKKAPQHVMDTLDAERKRIEKEQYAIRGSRT
                     EAADVAPGDNIYGGEGRNLFIDSEYIVTGVTNLDGNDYIIGLPASKKKEAFGSPESIA
                     YYSTFIEPKQIEEVFYS*"
     gene            114873..116657
                     /locus_tag="ALT_09252017_20_scaffold_111_prodigal-single_1
                     01"
     CDS             114873..116657
                     /product="Type IIA topoisomerase (DNA gyrase/topo II,
                     topoisomerase IV), B subunit (EC:5.99.1.-)"
                     /codon_start=1
                     /transl_table=11
                     /translation="MDNKKVNKTIEVLTDFEHIVKRPTMYVGSVKKSEETLPIIGEGF
                     IKAVNKEHSIGMYKLFDEVFANSVDEAKRMSTSMKTIIVEVDSKENLVSITDTGDGFT
                     NGSTINKKSKLTNIETAVSMLRAGSNFDNDDIAESIVGTNGMGVSLVNALSNKFEIET
                     TNANETYLQTWTSFKANKATITPKKRGTKTGTRVSFIPNSSVFDNSKWDYSTIISYLC
                     LKKRVLETEEKTSSLKIEFIWNGKSEIIESGLNPDWSAKANIGEILIWEKRPESGTFS
                     FVNSALCTGIHQKIIQDKINIELDDTLGHHFYDTLIILNMSPSIVRFGDQNKTKFVSK
                     REEVEPTIMRHFDSVLNKFFKSDVYKKIKKSVDDRRKESELKKIRKEKKGIRIKNSNK
                     YFPPTAMRAENLFIVEGLSAMGSILQKRDPKKDGVYALKGKIKNARSLSDLSDNREIL
                     ELMQILNLDPEGQNLTCPFEKVVIATDQDPDGAHITSLLINLFYTWFPWMIKQNRIHF
                     LDTPLVTVGDRVKKYYYSLDEFKKAKGDKNNVRYLKGLGSLSLEDWDHVMSNRRVTVL
                     KEDPATKKHLDMAFGKLSSERKKWLSSM*"
                     /db_xref="bxy:BXY_21250"
                     /db_xref="UniRef100_D6CYF1"
                     /db_xref="F7L5R4_BACOV"
                     /db_xref="D6CYF1_9BACE"
                     /db_xref="5.99.1.-"
     gene            116710..117660
                     /locus_tag="ALT_09252017_20_scaffold_111_prodigal-single_1
                     02"
     CDS             116710..117660
                     /product="UV DNA damage endonuclease {ECO:0000313|EMBL
                     :EMR03505.1}; EC=3.-.-.- {ECO:0000313|EMBL:EMR03505.1};; 
                     TaxID=1279009 species="Bacteria; Bacteroidetes;
                     Cytophagia; Cytophagales; Flammeovirgaceae;
                     Cesiribacter.;" source="Cesiribacter andamanensis AMV16.;""
                     /codon_start=1
                     /transl_table=11
                     /translation="MDRKLGYCCINMTLSESKEKITTNRGMVKKTFLEKGLGYVSDLA
                     LQNVKDLRKILEWNHSNGIEMYRMSSDMFPWCSEYEISDLKDYNEICEILKGCGDFAK
                     SVEQRITFHPSPYGVLASERPDVVVKAIKELSQHGEIMDMMGLDRSVYYPINIHVNTT
                     KPDKETAANRFCENFSLLPESVKTRLVVEVDDKKSQYTSVDLYNMIYLKIGVPITFDY
                     LHNECNPPELSEKKSLIMCLSTWPYGIPAITHYSDSKKLFEDSSAKEVAHSDWVWRGP
                     ETYGHIFDIEFEVKMKERALLRYIDMMEQNNLPIYEQKCN*"
                     /db_xref="M7NP50_9BACT"
                     /db_xref="UniRef100_UPI00034AD09A"
                     /db_xref="sli:Slin_2305"
                     /db_xref="UPI00034AD09A"
                     /db_xref="3.-.-.-"
     gene            117641..117874
                     /locus_tag="ALT_09252017_20_scaffold_111_prodigal-single_1
                     03"
     CDS             117641..117874
                     /product="hypothetical protein"
                     /codon_start=1
                     /transl_table=11
                     /translation="MNKNVIDEFEDSLFDGIKNPDVKYSLDRTIDGEVKYRYLIENFG
                     KERVDALVSDFLFLSDFDFFSKIKEKLQNDGDI*"
     gene            117861..118202
                     /locus_tag="ALT_09252017_20_scaffold_111_prodigal-single_1
                     04"
     CDS             117861..118202
                     /product="hypothetical protein"
                     /codon_start=1
                     /transl_table=11
                     /translation="MGIFSFNGGVSGFPTHPQYDILKKHIERSVQDIFLNSLRDRMDD
                     LVYVFDNTEQIDSFIKRMLKYWEGTENYETCMEIKNLSEPLKNKWENKGVIEPGEASI
                     KIKDIFKSTQG*"
     gene            118202..119245
                     /locus_tag="ALT_09252017_20_scaffold_111_prodigal-single_1
                     05"
     CDS             118202..119245
                     /product="Chaperone protein DnaJ n=1 Tax=Pedobacter
                     saltans (strain ATCC 51119 / DSM 12145 / JCM 21818 / LMG
                     10337 / NBRC 100064 / NCIMB 13643) RepID=F0S7M8_PEDSD"
                     /codon_start=1
                     /transl_table=11
                     /translation="MTDHYRTLGIAKNATADEIKKAYRKLAVKYHPDKTGNDPVLEGK
                     FKEVNEAYEVLSDPKKKENYDNPNKFGGSFNWGGSNQSNPFQGADFGNFWSPGRGSTN
                     PFGNQTIRKGNNINVHVTITLEEMMTGTNKKVKVNRASQCLDCGGTGAEFGHTKDCHE
                     CHGLGKKTRTVRHAFGDMSVVEDCNTCTGSGKIAEHRCSFCNGSGTIRKEEEMEINIP
                     KGSISGVTYMVMGKGDWLKSPCNPGDLIVNVNEFLHPVYTRDGNNLVHETNISFKDAC
                     LGTEIEISNLRGSAYRIKIPAGTSSGKIFRLPGKGIPEFNGFGTGDILVKANIKIPTD
                     LNEEQINALEYFS*"
                     /db_xref="UniRef100_F0S7M8"
                     /db_xref="hyd:PK28_05840"
                     /db_xref="A0A0A7LJ26_9BACT"
                     /db_xref="F0S7M8_PEDSD"
     gene            119245..119586
                     /locus_tag="ALT_09252017_20_scaffold_111_prodigal-single_1
                     06"
     CDS             119245..119586
                     /product="hypothetical protein"
                     /codon_start=1
                     /transl_table=11
                     /translation="MNILLILFVGWCITSTIVNADVLDPIRNYLLVKAPKLSKLMTCV
                     RCLGFWVGAILFGCINYLGNLDSFFGLPIYLNYFIFPFVQSSSGVVMESVLVFLHSRN
                     TVVINNNEDHK*"
     gene            119643..120131
                     /locus_tag="ALT_09252017_20_scaffold_111_prodigal-single_1
                     07"
     CDS             119643..120131
                     /product="DNA gyrase subunit A {ECO:0000256|HAMAP-Rule
                     :MF_01897}; EC=5.99.1.3
                     {ECO:0000256|HAMAP-Rule:MF_01897};;  TaxID=515618
                     species="Bacteria; Proteobacteria; Gammaproteobacteria;
                     Enterobacteriales; Enterobacteriaceae; Candidatus
                     Riesia.;" source="Riesia pediculicola (strain USDA).;""
                     /codon_start=1
                     /transl_table=11
                     /translation="MNKHLNITDQINTQYRSYALYVLQSRGIPNFYDSLTPVQRLILE
                     NSPGRFSKTVGLVGEVIKTGLYHHGDSSLAGAISKLARPFGCSYGILEGDGFFGSPVN
                     PSPSAPRYTAVKINQKIRDIISKNSDLNEKNEEGGHDWIHVEVPIGLLTHIVGIAVGY
                     RS*"
                     /db_xref="D4G7N6_RIEPU"
                     /db_xref="UniRef100_D4G7N6"
                     /db_xref="fau:Fraau_1103"
                     /db_xref="5.99.1.3"
     gene            120202..121014
                     /locus_tag="ALT_09252017_20_scaffold_111_prodigal-single_1
                     08"
     CDS             120202..121014
                     /product="hypothetical protein"
                     /codon_start=1
                     /transl_table=11
                     /translation="MNEENSWLLESGFEVDSNRKIIRIFDLPPVMRYDSFINKLELKL
                     EKSGYDYRIENKSQSKCELAIQIKGNVSPETFSAIVDHISKLTKIIVKEDVIFVRDGN
                     VMEFGSVKEYLDHFKQHLELVKLKRIIRDNDDNIKELSFLEAKLLFLNFMIEKKRKND
                     EIVKFLTDFPSWISSRLQRIEIVKLSPEYIKETKDAIDSIKKEIEKIKKAISTQEKIY
                     KKVSADVEKLGNGASKKIQNSLFETQHDDGIEVFQVNEEEFEETREEESEEF*"
     gene            121036..121803
                     /locus_tag="ALT_09252017_20_scaffold_111_prodigal-single_1
                     09"
     CDS             121036..121803
                     /product="hypothetical protein"
                     /codon_start=1
                     /transl_table=11
                     /translation="MRLRITSIPNLIVFLKRLKAVEKSVILEINKDNIFSKVHTPDKA
                     TMKYSSLDMDKVFETDFDWSSIKHDRVKIGLNDVTRLMEAFKHFRPEEEVNLELDIAT
                     VDDSSVSTELRLVSPSLTIRLRCSDLTMLSYVEDKILSLVHSKEDYLVNFKMYQSDFT
                     TISSLCGMDSDSQEILCFEIDEKTVHAIGNSFNYKLNIGSSEIILDDSDKETANIYKS
                     QLGYMESEVCDVYVHDNRLVLFSDQSETSIAIGLVEK*"
     gene            121817..122962
                     /locus_tag="ALT_09252017_20_scaffold_111_prodigal-single_1
                     10"
     CDS             121817..122962
                     /product="DNA polymerase {ECO:0000256|RuleBase:RU000442};
                     EC=2.7.7.7 {ECO:0000256|RuleBase:RU000442};; 
                     TaxID=351708 species="Viruses; dsDNA viruses, no RNA
                     stage; Caudovirales; Myoviridae.;" source="Synechococcus
                     phage S-CBM2.;""
                     /codon_start=1
                     /transl_table=11
                     /translation="MTPEEIKEIEEKIERLTALKNEYKNEEQAVKLTMNSIYGAIGNN
                     YFVCFNPDVAEAVTLQGQDLIKYSEKILHKYFHEHWHLDTELHEKLGLTQVKRVTNPL
                     VVYGDTDSNYVTFQEVVDSCDYAGDAKDLIVKINQYRLNDYLKKCFDIYSKKWGTENY
                     QDFELETLAINAIFLGKKKYVANLVYDSGLHMEPLSQLKFTGVEMIKGGTPPFVREKL
                     VYLTKHIFNKGRSFDIREFVKELKSIKKEFKLQEPQNISASINVNSYDKILNDTTGFE
                     VAKACPIHVRASGYHNYLLNNSPYKTKYSLIRAGDKVNLYFVKTKNINDSNIFAYPQG
                     TFPYEFAPPLDYDEQFTKTILDPINRFIEVMGYNQISPNLFMVNALF*"
                     /db_xref="I3ULE9_9CAUD"
                     /db_xref="UniRef100_I3ULE9"
                     /db_xref="hlr:HALLA_09795"
                     /db_xref="2.7.7.7"
     gene            122949..123233
                     /locus_tag="ALT_09252017_20_scaffold_111_prodigal-single_1
                     11"
     CDS             122949..123233
                     /product="hypothetical protein"
                     /codon_start=1
                     /transl_table=11
                     /translation="MPFFNMSNFFENIDGDDFGDYVVLLVEEAHYIIHNRVEYLRDGG
                     MSENEKIDRLKELMDFFILEDQMIIYDDLWSIMNMILLKKYIECSASDLI*"
     gene            123275..124750
                     /locus_tag="ALT_09252017_20_scaffold_111_prodigal-single_1
                     12"
     CDS             123275..124750
                     /product="30S ribosomal protein S6 modification protein n
                     =1 Tax=Asticcacaulis sp. YBE204 RepID=V4N7D4_9CAUL"
                     /codon_start=1
                     /transl_table=11
                     /translation="MMLSNNVLDFYSFLNEAKTENVKVVVLTGNVTGSKTSDSFAKEC
                     KKRGIKCYIVDVNDVVIEKVYNGHLLKTGKEKILIDPNSTAIVPRRGVLENSHTKQVL
                     LTLEEARYFTVNTIASMEACENKFTTSQIMEANDLPVPKSALVPDENSLDKALEAIGG
                     KFPVIMKLLSGTQGIGVSIIDSYASLKSVYQTIRKLDASNEILIQEKIDSNYDLRIQV
                     IIKKFDPDPRIVEKNNSFILGTMKRGAVKKDFRTNYSLGGTVNKFKITKELSDIAIKA
                     ANAVGCHWCGVDIMIDAKTKKPYILEVNSSPGTEGISKAIGKPIVDDVLDYIVNKKNW
                     TYANMEIGYLETLNIPKIGDIIAKFDTGNGSKSCTIHADKVEEKGGKVHWSIGGKKFV
                     NPIVGHSEAEVGVKKHKRPIIEMDILFNDVLVPKVMISPDDRTDKSTPFLVNREFMRM
                     VGLSVNPNKAFVVTNNPEDKFSLKKAKGNPHAGIRFENKNK*"
                     /db_xref="UniRef100_V4N7D4"
                     /db_xref="A0A094IIG6_9MOLU"
                     /db_xref="rah:Rahaq_2509"
                     /db_xref="V4N7D4_9CAUL"
     gene            124759..124986
                     /locus_tag="ALT_09252017_20_scaffold_111_prodigal-single_1
                     13"
     CDS             124759..124986
                     /product="hypothetical protein"
                     /codon_start=1
                     /transl_table=11
                     /translation="MENLREFGKVSAKISESEEKAEKDEKIQVLLSGEDLSDLTRKIA
                     KKALSKGEAPVSVSHYVRSLIRRDLGKTTKD*"
     gene            complement(124983..125381)
                     /locus_tag="ALT_09252017_20_scaffold_111_prodigal-single_1
                     14"
     CDS             complement(124983..125381)
                     /product="Uncharacterized protein n=1 Tax=Coprococcus
                     comes ATCC 27758 RepID=C0BF69_9FIRM"
                     /codon_start=1
                     /transl_table=11
                     /translation="MKHLKEEDEFANDDSYLSDDESGYENYDQENEEYEDSDYEDQEY
                     EEDQDYEDEDNSYYDDDEEVENPDEEYEDDEEVENPDEEYEDDDDADYDDEDEDNLSE
                     PNDAEINTQEETPQSNDRRVLSYTDFFSKN*"
                     /db_xref="UniRef100_C0BF69"
                     /db_xref="C0BF69_9FIRM"
                     /db_xref="mpe:MYPE6470"
     gene            125440..125751
                     /locus_tag="ALT_09252017_20_scaffold_111_prodigal-single_1
                     15"
     CDS             125440..125751
                     /product="hypothetical protein"
                     /codon_start=1
                     /transl_table=11
                     /translation="MGIILEFSEFSEDGLSENEMKLIKEWVKKYEKYFNFHNGDNFDS
                     SVDQLAADVIQQTGIDKSKTNLVLSYLEELYSLADGLSVVMTPDAQLQSRDIDQLTRF
                     W*"
     gene            125819..126736
                     /locus_tag="ALT_09252017_20_scaffold_111_prodigal-single_1
                     16"
     CDS             125819..126736
                     /product="hypothetical protein"
                     /codon_start=1
                     /transl_table=11
                     /translation="MKPVKAIYVDWHMPKRDAGKIIPEKRSWEIAMIIRSVYFARKYN
                     ELSPVLYCDPDTYSYYDEIGLLKHFDEVKPILPTNLNFDASVFWAAGKFYAILDCDEP
                     FILIDLDAEIRFKIDFGECDVYCTHLERVINDDLKFYPNAEYLDRDNYISNNFGITWS
                     NHACNTCLLAFKDPDFAKEYATMALDFIENVYELNPSFSNVSYIVLIEQRFLYDLTIS
                     RGKTINCLISGNYLPTNHTLGLPSFEDSDVDEIADKGFFHVWGFKNDIKRSQEVEDSF
                     LGDLVTGVDDIHTDMIYSISMNHKLYIDK*"
     gene            127446..127805
                     /locus_tag="ALT_09252017_20_scaffold_111_prodigal-single_1
                     17"
     CDS             127446..127805
                     /product="hypothetical protein"
                     /codon_start=1
                     /transl_table=11
                     /translation="MEIAIILLLCIALPIVIMVIGIKKSRRERIEERDEMFYDGDVKF
                     GENADGTPIAIDAVAEISKTLHAEVEKITKPKKKKPARKKKSEFPIEPVATKPKSKKV
                     RKSKNKDKKGDDQMLLS*"
     gene            127889..128626
                     /locus_tag="ALT_09252017_20_scaffold_111_prodigal-single_1
                     18"
     CDS             127889..128626
                     /product="hypothetical protein n=1 Tax=Brevibacillus
                     brevis RepID=UPI0003449E08"
                     /codon_start=1
                     /transl_table=11
                     /translation="MEAFLEKINGEWLDDFVYIAKQPLIDMGYKIVPYDGDDLEHTLV
                     MRNPDSNTDICIGSVQGTERFFEACGVKVPKYLGYPEQLKKYLGRKIETTTFGELGTD
                     FPYFVKPAESIKMFTGDVVDNPKHLEYLVAFDKCLPDTPVIKSEVIEFLSEYRVFVSH
                     GKIYDVKHYKGTWKEHISWNIVEMMVKDYTDCPSAYTLDVGIDSRGLTRLVEVNDMWA
                     IGSYGMDGRDYALLCARRMKEILKSNN*"
                     /db_xref="UniRef100_UPI0003449E08"
                     /db_xref="bbe:BBR47_58550"
                     /db_xref="C0Z9X8_BREBN"
                     /db_xref="UPI0003449E08"
     gene            128630..129178
                     /locus_tag="ALT_09252017_20_scaffold_111_prodigal-single_1
                     19"
     CDS             128630..129178
                     /product="Methyltransferase, FkbM family n=1 Tax
                     =Chamaesiphon minutus PCC 6605 RepID=K9UCM8_9CHRO"
                     /codon_start=1
                     /transl_table=11
                     /translation="MKKIFIDGGARIGETIEHLLEKREDLLGCDAYMFECNSDHNNIL
                     NEIAKNNTDYNFIVREEALWKENGEMQFYISNDVWGDCGCTLDPTKNESLDLKNPRTV
                     KTLDFSEFLFTFNQDDYIVVKLDIEGAEYEVVESILNTGAIEMIDELFIEWHDHLFPH
                     KRSHHLKERLSKYDIKIDNNWM*"
                     /db_xref="UniRef100_K9UCM8"
                     /db_xref="cmp:Cha6605_1715"
                     /db_xref="K9UCM8_9CHRO"
     gene            129264..129770
                     /locus_tag="ALT_09252017_20_scaffold_111_prodigal-single_1
                     20"
     CDS             129264..129770
                     /product="hypothetical protein"
                     /codon_start=1
                     /transl_table=11
                     /translation="MSLRQLKKRIRLILPKLGRSIKRDVFQMCPKMTREEREISSMIR
                     NLLSNPENKVIYSIRGKSIRIQTKDKKYVVSLTSSYIRINFVLISLNERIGNLLVDRV
                     VDRMESDIANMDKDVMVDQKEFLTGMNEVFIKANIESAKRLELVKNASSRNIESTLSR
                     IMKEPINA*"
     gene            129763..130032
                     /locus_tag="ALT_09252017_20_scaffold_111_prodigal-single_1
                     21"
     CDS             129763..130032
                     /product="hypothetical protein"
                     /codon_start=1
                     /transl_table=11
                     /translation="MPRRNKKYGTPEELKKVAATIRKAMFDFIMGKITKYDFLQIYYG
                     YECFLLEHEYVAEDDPYFEMDLPDGERFVHDALYNHNVVWKEIKK*"
     gene            130041..130730
                     /locus_tag="ALT_09252017_20_scaffold_111_prodigal-single_1
                     22"
     CDS             130041..130730
                     /product="Ser/Thr protein phosphatase family protein n=1
                     Tax=Colwellia psychrerythraea (strain 34H / ATCC BAA-681)
                     RepID=Q486I5_COLP3"
                     /codon_start=1
                     /transl_table=11
                     /translation="MLKITLISDTHNKHRQLTDDLPGGDLLLFAGDIMGTGYKKEELR
                     DFCEWFNSLDQYETKIFIAGNHDRIFENFPVEANMIVNEYPNITYLQDESDSHFINGS
                     QDGSPWQPWFYSWAFNLPRNGFGLASKWEAIPELTDILITHGPAFGYLDTVEGRRNEN
                     LGCELLTERIKEIKPKIHLCGHIHTGYGYVFDGDTHFFNASVLNEDYNYAHRPFVFEW
                     DPATNEIIFPE*"
                     /db_xref="UniRef100_Q486I5"
                     /db_xref="A0A098LD01_9BACT"
                     /db_xref="cps:CPS_1287"
                     /db_xref="Q486I5_COLP3"
     gene            130790..131584
                     /locus_tag="ALT_09252017_20_scaffold_111_prodigal-single_1
                     23"
     CDS             130790..131584
                     /product="Thymidylate synthase n=1 Tax=Gordonia phage GTE2
                     RepID=F8S0U9_9CAUD"
                     /codon_start=1
                     /transl_table=11
                     /translation="MKTFSKPSEAIKWTKERLSNYGYVVKTEKWQGIESPDDMWETMN
                     HSFQFFIPETLDELKKEVRPNLPWADDHFRERVSGLPLNPPPSHEWWPFAQKNNEQFG
                     GMEKFSHTYPERIWPKTATLDPDSGDPEYRTLKGIRFEYGDFGDVIDLMEKEPFTRQA
                     FLPIWFPEDTGTVHGERVPCTIGYHFMRRGENLHIVYYIRSCDYIRHFRDDVYMACRK
                     LMYVLDMLKLRDYERWKNVKPGYFAMHIVSLHCFNSEKGILKQSKL*"
                     /db_xref="UniRef100_F8S0U9"
                     /db_xref="F8S0U9_9CAUD"
     gene            131587..131874
                     /locus_tag="ALT_09252017_20_scaffold_111_prodigal-single_1
                     24"
     CDS             131587..131874
                     /product="hypothetical protein"
                     /codon_start=1
                     /transl_table=11
                     /translation="MEKPMILGPDFKQINEPSDSIKKHYAKLYERNQNKFIRRSKLEQ
                     THLGSEFTHDGKTLRLIGSADSDRMVVVDESDNTYYFIHSDIPTNAILNKG*"
     gene            131879..132100
                     /locus_tag="ALT_09252017_20_scaffold_111_prodigal-single_1
                     25"
     CDS             131879..132100
                     /product="hypothetical protein"
                     /codon_start=1
                     /transl_table=11
                     /translation="LLEYYIKTIDPRSHIGVCEIISLMGVEILEDGFGGADDEYYGFF
                     KVISDTDAFDVFSDLPDVHIDFPSHKVIR*"
     gene            132148..132558
                     /locus_tag="ALT_09252017_20_scaffold_111_prodigal-single_1
                     26"
     CDS             132148..132558
                     /product="hypothetical protein"
                     /codon_start=1
                     /transl_table=11
                     /translation="LGNKPNVIMDEKEITQAFLMKEILGEIKDLKSSMPNGEIKILQT
                     SMDDLKREQKSIKDDMSDIKKKLLDPDDGVIVKVNENTRFRIQEQDRYDDYMQFIIDV
                     QEMKTWKKGVNQALWVIFGALIAVAAKVIFGVGG*"
     gene            132563..132859
                     /locus_tag="ALT_09252017_20_scaffold_111_prodigal-single_1
                     27"
     CDS             132563..132859
                     /product="hypothetical protein"
                     /codon_start=1
                     /transl_table=11
                     /translation="MNIDSHTFRDFIDIKDKSGVYLGDLFYERIKSAIAKNRDLASLF
                     TSVDNDPNNPGTSQIFMCSIESENFPTFLKEYLIWCESREEYEKCSEIMSLNIL*"
     gene            132866..133066
                     /locus_tag="ALT_09252017_20_scaffold_111_prodigal-single_1
                     28"
     CDS             132866..133066
                     /product="hypothetical protein"
                     /codon_start=1
                     /transl_table=11
                     /translation="MEASDIKKYDACLELYSEIMGNRGKTRTISEIRECLETFEVLED
                     YDKCKDLLDIIRIEFNNKNANK*"
     gene            133053..133304
                     /locus_tag="ALT_09252017_20_scaffold_111_prodigal-single_1
                     29"
     CDS             133053..133304
                     /product="hypothetical protein"
                     /codon_start=1
                     /transl_table=11
                     /translation="MLISRENQRYVFESAYKSMLKYGKESMMSHKILSRRDEIESSMI
                     KYYESTEEFEKCKFILDFFRDLEETLQKGPETVNIEDLQ*"
     gene            133398..134969
                     /locus_tag="ALT_09252017_20_scaffold_111_prodigal-single_1
                     30"
     CDS             133398..134969
                     /product="A1-like protein n=2 Tax=Podoviridae RepID
                     =S0A028_9CAUD"
                     /codon_start=1
                     /transl_table=11
                     /translation="MKFSDLTTEQITTISDVYWDRNLSWDDRMTKLKNYLGKSERTVQ
                     SWVSKLGITEKALQESPQFIKAKERKFNKKKKRFIITWAQNDTPVHETFVENIEAYAN
                     FINADIHIIAGRYKNPTSVFTDRNYDTWSERIEQYLDAGRHEVHKHMWIMSDVKIQPT
                     AVDPMTGLQGMSGINSCVFGSPKVHMETIPVLEGNLPKMMMTTGACTVNNYTDSKAGK
                     KGEFHHTLGFVVIEIKDKDTFFARQVTANDHGDFTDLYFNVSYDAGEEKGVVRRIEKV
                     SAAILGDLHYGQHDERVISKTLDLFSLIHPENVVLHDVFDGLSINHHESKDPFIQFQR
                     EIDGTNSLKREVDEMLEGLEAFREYNTIIVRSNHDDFLDRWLKGTDWRKASTLKNSIE
                     YMEYSALLLKGKAPNGIIPYLINEKFPNYTTLGRSDSFVINGWELGQHGDIGSNGTRG
                     SLLQFRKLNTKIVVGHYHSPGRKDGALAVGTSTKLRVNYNIGPSGWLQSHVIIHEDGK
                     AQHINFIKGEFTTLK*"
                     /db_xref="UniRef100_S0A028"
                     /db_xref="S0A548_9CAUD"
                     /db_xref="msd:MYSTI_01906"
                     /db_xref="S0A028_9CAUD"
     gene            134975..135562
                     /locus_tag="ALT_09252017_20_scaffold_111_prodigal-single_1
                     31"
     CDS             134975..135562
                     /product="RNAse hii (EC:3.1.26.4)"
                     /codon_start=1
                     /transl_table=11
                     /translation="MFNNIDVSKLKLVAGVDEVGRGCLSGAVVAAAVILPPGFSDPRI
                     KDSKTIKSLKKREEAEKIIMDNAICWGIGAASPEEVDRINILQATFLAMKRAIDCCGK
                     VPEFLYIDGDKFPGYNGIPYECVIKGDSKIQSIAAASILAKVHRDRLMRSLDNEFPKY
                     GWVTNVGYGTADHIKAIREIGITKHHRKTFCQNFI*"
                     /db_xref="mtt:Ftrac_1360"
                     /db_xref="E4TM74_MARTH"
                     /db_xref="UniRef100_UPI00037D1563"
                     /db_xref="3.1.26.4"
     gene            135564..135887
                     /locus_tag="ALT_09252017_20_scaffold_111_prodigal-single_1
                     32"
     CDS             135564..135887
                     /product="hypothetical protein"
                     /codon_start=1
                     /transl_table=11
                     /translation="MENNEEKEFIVADEFSIMDEDQIQKVIGVENFDQAEWCFQFDDE
                     DPVVIAWSNDENEPGELTFMLKANSESRIVFQSTDGNKTLRIFARSMSDEKREELGRG
                     SKEKK*"
     gene            135948..136394
                     /locus_tag="ALT_09252017_20_scaffold_111_prodigal-single_1
                     33"
     CDS             135948..136394
                     /product="hypothetical protein"
                     /codon_start=1
                     /transl_table=11
                     /translation="MKSNYFLTVDLTSNKKFLRDQIEEIKSNLELNEDFLKFCSLFSS
                     NLDINFNGYIEIYIEDQPFDSDILNEVEDLIENLDTFIPGGWVSDSKIEWVSEIPDQT
                     YVWFKDGDEWSSVVKEHDRGFIGEEEEWNDNSSDYGSYDDYDEDSW*"
     gene            136512..137360
                     /locus_tag="ALT_09252017_20_scaffold_111_prodigal-single_1
                     34"
     CDS             136512..137360
                     /product="hypothetical protein"
                     /codon_start=1
                     /transl_table=11
                     /translation="MKNKKPGILSGMTVSKPQAWIAVSNNRQRIYDVNTGNEKVYLED
                     GQEFQIELYNPTEISYVAKIYVNGQLISSSGLVLKPGQRYFLDRFIDENKKLVFSTYD
                     VEDTAGAKAAIAKNGDLRVDFHAEYFQNFAWTNTGTVTTWGLPNTLTTNTGPFFRDYG
                     NYSTPVSTFTSASTGNITYTSGTNNTYFCSSNSFDGSSLVRSTRSKSIETGRIEKGGK
                     SNQSFDNDNGTYNSYASWSSAYKILPRSAKPVEVSEIRSYCPGCGTRMKKQNWKFCPT
                     CGESLD*"
     gene            137435..137875
                     /locus_tag="ALT_09252017_20_scaffold_111_prodigal-single_1
                     35"
     CDS             137435..137875
                     /product="ISE/inbred ISE genomic scaffold,
                     scaffold_pathogens_Hcontortus_scaffold_378 (Fragment) n=1
                     Tax=Haemonchus contortus RepID=U6PFT0_HAECO"
                     /codon_start=1
                     /transl_table=11
                     /translation="MERIASFEQFKRNGGSVDGSNQEIYTATNESGNDERKHYMFFRN
                     LATIKHHVEEILKMDPDKVDELLNNGHDWASDHIATSKDDVQEVSEWLLGEFEMGDEE
                     EEETEEEETEEEETDSDEEIETEEETEEEEPEGEEDENTQKQQL*"
                     /db_xref="UniRef100_U6PFT0"
                     /db_xref="U6PFT0_HAECO"
                     /db_xref="hut:Huta_1514"
     gene            138008..138187
                     /locus_tag="ALT_09252017_20_scaffold_111_prodigal-single_1
                     36"
     CDS             138008..138187
                     /product="hypothetical protein"
                     /codon_start=1
                     /transl_table=11
                     /translation="METTHLVLNVLGWIFLLGSWGIYFFNKKKEMRLYRIQLAVNVLA
                     LICFGANLILRFLEW*"
     gene            138181..138813
                     /locus_tag="ALT_09252017_20_scaffold_111_prodigal-single_1
                     37"
     CDS             138181..138813
                     /product="Uncharacterized protein n=1 Tax=Desulfovibrio
                     salexigens (strain ATCC 14822 / DSM 2638 / NCIB 8403 /
                     VKM B-1763) RepID=C6BWE4_DESAD"
                     /codon_start=1
                     /transl_table=11
                     /translation="MVDFDKDTRDFFEDLKKRPRPNFFRRVWLWWDHDGRYAHKTFVN
                     GVKNLWYWFPIIWKDRNWDSHYLFEIMKHKLVAQANYIGRRDFHTRAQQDARNMRICV
                     KLIQNIQDDVYTLEYMDYAKDRHWFEPCNDGTGNSTWGSENIWENYDDYFKKYPLVYK
                     RVMRGEGFTSLEGREDDKHVIALSMAHLNHQRAKSLLFKIMDTQIEGWWD*"
                     /db_xref="UniRef100_C6BWE4"
                     /db_xref="dsa:Desal_0321"
                     /db_xref="C6BWE4_DESAD"
     gene            138866..139480
                     /locus_tag="ALT_09252017_20_scaffold_111_prodigal-single_1
                     38"
     CDS             138866..139480
                     /product="Probable site-specific intron-like DNA
                     endonuclease n=1 Tax=Enterobacteria phage RB32
                     RepID=Q06EJ2_BPR32"
                     /codon_start=1
                     /transl_table=11
                     /translation="MARKNHEFNYIYKTVCTITNKFYIGVHSTNDIDDGYMGSGVRIS
                     KSIKKYGKNNHVKEIIEYFDDRISLMHKEKEIVNEELLKNPYCMNISIGGTSTGVNYR
                     TEHTQESKKLISEKLKNKSYEEIHGNENAELERVKRKNSVKKYWDCVSDDEKNKRYLK
                     IKGLRYEQKNKEELKECPYCKILARGSLLKRWHFEKCKKYTNNK*"
                     /db_xref="UniRef100_Q06EJ2"
                     /db_xref="A0A023ZU96_9CAUD"
                     /db_xref="Q06EJ2_BPR32"
     gene            139477..139626
                     /locus_tag="ALT_09252017_20_scaffold_111_prodigal-single_1
                     39"
     CDS             139477..139626
                     /product="hypothetical protein"
                     /codon_start=1
                     /transl_table=11
                     /translation="MMGWLLILIVGGALIGCGVMWVTGIRHMNKHFPNYKADDFLNDK
                     EDDNE*"
     gene            139619..140041
                     /locus_tag="ALT_09252017_20_scaffold_111_prodigal-single_1
                     40"
     CDS             139619..140041
                     /product="Marine sediment metagenome DNA, contig:
                     S01H1_L09830 {ECO:0000313|EMBL:GAF92277.1};  TaxID=412755
                     species="unclassified sequences; metagenomes; ecological
                     metagenomes.;" source="marine sediment metagenome.;""
                     /codon_start=1
                     /transl_table=11
                     /translation="MSRRVNDHIGEIMGNQKEPEKSPRAHSESRFFGDIYFKRKKSKI
                     DKIVDECKKATPYEIWEGIRDNFIFGFLGAMLVVFIATRTDVAVLLGYFLYYSFMGKI
                     VNRPKYVTDLGKLIVFPIPSALGAFTGYKVSYILLHLI*"
                     /db_xref="X0TVW3_9ZZZZ"
     gene            140053..140541
                     /locus_tag="ALT_09252017_20_scaffold_111_prodigal-single_1
                     41"
     CDS             140053..140541
                     /product="hypothetical protein"
                     /codon_start=1
                     /transl_table=11
                     /translation="MSYSRWSNSRWYTFWTAFSGDGKESQAFEVMIDFARTRSFSYSE
                     LTKDIDGCLAEIQELCSNPIEYSSPLEIITEEPKKEESNIFDRMIYITETSEPDPATD
                     EELRELRIYMENFIADVDWDYSFLGKFTNLCIRKNITSNFGWWLDRNFKPKRKRYGSR
                     KM*"
     gene            140522..140818
                     /locus_tag="ALT_09252017_20_scaffold_111_prodigal-single_1
                     42"
     CDS             140522..140818
                     /product="hypothetical protein"
                     /codon_start=1
                     /transl_table=11
                     /translation="MEVEKCDHCDAPAVWFYMPGDYQRCDEHVTRGCSCNHRYVSPDA
                     YHPPLKEPDVPHSEGVENVDWKWVDEEKTHWCRIDSKGREWPCCEWDYDGPDLD*"
     gene            140947..141390
                     /locus_tag="ALT_09252017_20_scaffold_111_prodigal-single_1
                     43"
     CDS             140947..141390
                     /product="hypothetical protein"
                     /codon_start=1
                     /transl_table=11
                     /translation="MNSEIIKEKLGEKSIWNDSDFAEAFDEYKDEHTSEITETNKPWR
                     YDIDPEDLGLGELKVEPVFISNGNPQTCKLIKIPIFRNADLNKNFSQIKPKKLKKELA
                     SYIKENFTHVNSIIEHRQSAIVADRVIDMVYYMIHGVKIGNNGNN*"
     gene            141377..141610
                     /locus_tag="ALT_09252017_20_scaffold_111_prodigal-single_1
                     44"
     CDS             141377..141610
                     /product="hypothetical protein"
                     /codon_start=1
                     /transl_table=11
                     /translation="METTKPLRQVGDSVYLDGYTSMAQQNAEIVTIKKVDWRFDEKTG
                     EKFPIYHIGDGEWYDGRDGGCYSKKQSMYYLNL*"
     gene            141607..142095
                     /locus_tag="ALT_09252017_20_scaffold_111_prodigal-single_1
                     45"
     CDS             141607..142095
                     /product="hypothetical protein"
                     /codon_start=1
                     /transl_table=11
                     /translation="MKISKQDKLLPHLGLLNFEGDAVRAYKKPDGDRYIIVDERSEII
                     AEWDSLEIFEFTRGDFAVTTSYGKDYRYTDWNDDCKPRKEVLDLFIGIVDLPEVVKRL
                     SDLASGLSEEDLNRHSIESIQLISEKTMPPVLYVRYQDEKIEKFRDISEMVRFMEALK
                     ND*"
     gene            142088..142270
                     /locus_tag="ALT_09252017_20_scaffold_111_prodigal-single_1
                     46"
     CDS             142088..142270
                     /product="hypothetical protein"
                     /codon_start=1
                     /transl_table=11
                     /translation="MIKENVRIGFISNDSNFDWQSVIEKEPGYEFVSSRNIENNENPN
                     WPKWSIIIDYKRNKSK*"
     gene            142273..142704
                     /locus_tag="ALT_09252017_20_scaffold_111_prodigal-single_1
                     47"
     CDS             142273..142704
                     /product="Peptidyl-prolyl cis-trans isomerase {ECO:0000256
                     |RuleBase:RU000493}; EC=5.2.1.8
                     {ECO:0000256|RuleBase:RU000493};;  TaxID=485917
                     species="Bacteria; Bacteroidetes; Sphingobacteriia;
                     Sphingobacteriales; Sphingobacteriaceae; Pedobacter.;"
                     source="Pedobacter heparinus (strain ATCC 13125 / DSM 2366
                     / NCIB 9290).;""
                     /codon_start=1
                     /transl_table=11
                     /translation="MSRVKISTDKGDMIVDLYDNDTPITTGNFLKLAKDGFYNGLNFH
                     RVIPNFVIQGGCPSGTGQGGPGYNIPCEVTAPNQFHDRGVLSMAHAGRNTGGSQFFIC
                     HSRQNTAHLDGNHTCFGKVTEGLDVIDQIQQGDKIISITEI*"
                     /db_xref="C6Y198_PEDHD"
                     /db_xref="UniRef100_C6Y198"
                     /db_xref="phe:Phep_0652"
                     /db_xref="5.2.1.8"
     gene            142729..142992
                     /locus_tag="ALT_09252017_20_scaffold_111_prodigal-single_1
                     48"
     CDS             142729..142992
                     /product="hypothetical protein"
                     /codon_start=1
                     /transl_table=11
                     /translation="MKTYEDKIKETIDSICDEHKLAKPITVPSAGKMIAEHRGIDTAI
                     ELFEGAANETKSNIFRSSAFEATLETILMPIKTGIKWEPNHKK*"
     gene            142968..143168
                     /locus_tag="ALT_09252017_20_scaffold_111_prodigal-single_1
                     49"
     CDS             142968..143168
                     /product="hypothetical protein"
                     /codon_start=1
                     /transl_table=11
                     /translation="MGTESQKIVTWKLDYNDTNPEALSDYLKLEAVSGWCVHLIQPTL
                     FSNDPYSPKKLLMAVVIFTKYE*"
     gene            143161..144474
                     /locus_tag="ALT_09252017_20_scaffold_111_prodigal-single_1
                     50"
     CDS             143161..144474
                     /product="Thymidylate synthase {ECO:0000256|HAMAP-Rule
                     :MF_00008, ECO:0000256|SAAS:SAAS00215270}; Short=TS
                     {ECO:0000256|HAMAP-Rule:MF_00008};; Short=TSase
                     {ECO:0000256|HAMAP-Rule:MF_00008};; EC=2.1.1.45
                     {ECO:0000256|HAMAP-Rule:MF_00008,
                     ECO:0000256|SAAS:SAAS00215290};;  TaxID=1262919
                     species="Bacteria; Bacteroidetes; Bacteroidia;
                     Bacteroidales; Prevotellaceae; Prevotella; environmental
                     samples.;" source="Prevotella sp. CAG:1092.;""
                     /codon_start=1
                     /transl_table=11
                     /translation="MNKLDKQYTDLLATILEHGVDKKDRTGTGTRSIFGYTIRHNMKD
                     GFPLLTTKKMPSKTIVTELLWFLRGDTNIKFLVDNNCHIWDGDAYKNYERGMRFGRKM
                     QSSHSDVSGPEWDVLSQEEFINKIKTDDEFAKKWGELGPIYGKQWRSWRYFAKAKGGY
                     NSRDYHGQIDQIQNLINDLKTNPDSRRLMVNAWNVGEIDQMVLPPCHYGFQVYTRELS
                     SDERYNLLSESEKKNFIIAMRPMMSPDDKYDEVHYTIDNYYEHIPKRAISLMWNQRSV
                     DTFLGLPFNIASYGLLLEILAKEVNMVPDQLIGNLGDVHLYSNHIEQAKEQIGRKYTH
                     EERTELLKQAMGEENYNKAVDELMPFGGGLSEYYESYKIPYETREPFELPELGYDWFV
                     ENWTTEEAKKARSDSFDAYIRNLRITDFIISGYKSHPAIKAPLSN*"
                     /db_xref="R5PST3_9BACT"
                     /db_xref="acl:ACL_0691"
                     /db_xref="UniRef100_R5PST3"
                     /db_xref="2.1.1.45"
     gene            144653..145036
                     /locus_tag="ALT_09252017_20_scaffold_111_prodigal-single_1
                     51"
     CDS             144653..145036
                     /product="dihydrofolate reductase (EC:1.5.1.3)"
                     /codon_start=1
                     /transl_table=11
                     /translation="MKAIIAVNELGYIGLNDSLPWRCSEDLKHFKKMTDGCTLLVGHN
                     TSQKMPPLPGRTVIVDERGVILTEGVDWCIGGKKTYEKYAHLFTELHISRIENESEGD
                     TIYPDLSSLNPECQIFEYNFKENQK*"
                     /db_xref="slt:Slit_2522"
                     /db_xref="UniRef100_D5CN50"
                     /db_xref="A0A059X5D0_9BACT"
                     /db_xref="D5CN50_SIDLE"
                     /db_xref="1.5.1.3"
     gene            145099..145608
                     /locus_tag="ALT_09252017_20_scaffold_111_prodigal-single_1
                     52"
     CDS             145099..145608
                     /product="hypothetical protein"
                     /codon_start=1
                     /transl_table=11
                     /translation="MRNLLLSLIILATSFCVAQKKFTLDVKKYGLVTKPGYLKTGIHL
                     NLPDDYYFYLVGERITLGIERFDSIAQFREVEEDFSKTYQDRLCEHMSKKHEDCGDTE
                     IIYEIQNSPMFEYCNVTYYYYDSYMSTNYIGNSWSSIGDGDYEIIITSDSKIYYTRKI
                     KVRKGNLVN*"
     gene            145608..145901
                     /locus_tag="ALT_09252017_20_scaffold_111_prodigal-single_1
                     53"
     CDS             145608..145901
                     /product="hypothetical protein"
                     /codon_start=1
                     /transl_table=11
                     /translation="MDKIILAHYINVGNVSPQKVAEILGNISKSLAGQEDVLHYVYPI
                     REGDTRVDCINPKLVTGEEYKYAKEVLSFNEKLVKTVIDKSMNDFKFDMQKIR*"
     gene            145901..146311
                     /locus_tag="ALT_09252017_20_scaffold_111_prodigal-single_1
                     54"
     CDS             145901..146311
                     /product="Thioesterase superfamily protein n=1 Tax
                     =Fluviicola taffensis (strain DSM 16823 / RW262 / RW262)
                     RepID=F2IG32_FLUTR"
                     /codon_start=1
                     /transl_table=11
                     /translation="MELISSHPIKKSDLGFHGNLFGGKLMAWMDAGAAVYAMEACDSP
                     RMVTILIDKCVFKKPAKEGQIIKIYGEVLSIGNTSITLYMEARSHNVYSGTQSVILST
                     NMKFVRIDENGDPIPISDKVKEKYKENGEKETKR*"
                     /db_xref="UniRef100_F2IG32"
                     /db_xref="fte:Fluta_2686"
                     /db_xref="87696611"
                     /db_xref="F2IG32_FLUTR"
     gene            146286..146516
                     /locus_tag="ALT_09252017_20_scaffold_111_prodigal-single_1
                     55"
     CDS             146286..146516
                     /product="hypothetical protein"
                     /codon_start=1
                     /transl_table=11
                     /translation="MEKKKPNDSLFLPIQRVFAKTLDLDLVEVKPMSAPMGILHYIDT
                     EIVYTDEEQIEMNAEKWMRENIEWIKIKIINQ*"
     gene            146513..146812
                     /locus_tag="ALT_09252017_20_scaffold_111_prodigal-single_1
                     56"
     CDS             146513..146812
                     /product="hypothetical protein"
                     /codon_start=1
                     /transl_table=11
                     /translation="MIHFLRNPKGQTLIECEAMEEDLSASMYVWNYTMEVLYRAKQST
                     TEVLEFARTMDDLDEIRGLWWEKARDMEDWKSIDDFVAHHFKAAAKKYDLKYVTD*"
     gene            complement(146940..147155)
                     /locus_tag="ALT_09252017_20_scaffold_111_prodigal-single_1
                     57"
     CDS             complement(146940..147155)
                     /product="hypothetical protein"
                     /codon_start=1
                     /transl_table=11
                     /translation="MKPSQEYLDMISKRLESMNPGLVGSVNVGGECREPFKMPSFIDQ
                     VGMSAMEYLKNKKDPDIQPDPLFPDRN*"
     gene            147231..147701
                     /locus_tag="ALT_09252017_20_scaffold_111_prodigal-single_1
                     58"
     CDS             147231..147701
                     /product="hypothetical protein"
                     /codon_start=1
                     /transl_table=11
                     /translation="MGTYTGIHLGIFIKVPIKEIEITETKSVDPVTGKTRKTKFCPDT
                     GKEFKTEKITRKEKNYPSAYIEEDGYNQDEFWQPAYHGGGEEFQVFLLNSKNPKYVID
                     ADVDDLDCINFIGRNNNYESIVEEFTKEYEKYINYYNEQYGEIEICYGLTIYAH*"
     gene            147703..148158
                     /locus_tag="ALT_09252017_20_scaffold_111_prodigal-single_1
                     59"
     CDS             147703..148158
                     /product="hypothetical protein"
                     /codon_start=1
                     /transl_table=11
                     /translation="MKKIRNAVFETNSSSSHSISVSDVNSEELMDNVMLMDENDNVIV
                     EPGEFGWEEEVYTDSVTKASYMLTYVKNYCGDRESEFEEMLKDVIKEQTGCNDVIFNE
                     TGDKYYTYGYIDHQSSSDDQLHWVFENKETLRQFIFNRESILETDNDNH*"
     gene            148145..149023
                     /locus_tag="ALT_09252017_20_scaffold_111_prodigal-single_1
                     60"
     CDS             148145..149023
                     /product="Putative Fe-S oxidoreductase n=1 Tax=Microcystis
                     aeruginosa phage Ma-LMM01 RepID=A0A7P2_9CAUD"
                     /codon_start=1
                     /transl_table=11
                     /translation="MTTINTYQNGNTTVTLMSDGTKIREYEGTPVVYHPESIDVKITD
                     YCDMGCAYCHESSTKAGVHGDLDVLLETLKDLPAGVELAIGGGNPLAHPDLIPFLQTL
                     KERGIVANLTINQGHLKTFQDLIVYLIKDNLVKGVGISITSNNFTYVKPLLEISDNIV
                     YHIIAGVNKVDDMEKLISLGKCKVLVLGYKHFGFGVNFHSEAVEKEIRRWYIHLPKYL
                     GKCVVSFDNLAIEQLNVKRLFTNRGWEKFYMGDDFCFTMYIDAVKQNYAPTSRSSDRR
                     SFAQYTLLEYFNTERK*"
                     /db_xref="UniRef100_A0A7P2"
                     /db_xref="A0A075BS31_9CAUD"
                     /db_xref="A0A7P2_9CAUD"
     gene            149026..149454
                     /locus_tag="ALT_09252017_20_scaffold_111_prodigal-single_1
                     61"
     CDS             149026..149454
                     /product="hypothetical protein"
                     /codon_start=1
                     /transl_table=11
                     /translation="MAVIGIHYDGGNYYDDDDQLVEFPIGYQNVYLHTGKGEFIFDSG
                     DFVKDWFNAKKKYVEVMDEEPWLSGSSSCDHFITDGAKFDSAYLCTDADGNPELKYID
                     YSDENWLYSQRAVYDTGWEMFVNPGETPTWKELSEYCKKE*"
     gene            149456..149794
                     /locus_tag="ALT_09252017_20_scaffold_111_prodigal-single_1
                     62"
     CDS             149456..149794
                     /product="hypothetical protein"
                     /codon_start=1
                     /transl_table=11
                     /translation="MKLQDVIDGLRNGSITIMGSHYTNPLVDKLEYEIKHLRDMIKEY
                     TQKIEDKEPETRENQHQGMLDWYTLDLNRDLEFGDDLMRTENYCFDCDENLRVVLIDE
                     KKIAYSDYEH*"
     gene            149784..150308
                     /locus_tag="ALT_09252017_20_scaffold_111_prodigal-single_1
                     63"
     CDS             149784..150308
                     /product="hypothetical protein"
                     /codon_start=1
                     /transl_table=11
                     /translation="MNIDNEWGKPGINSLLGRDALMQNLATRNVGYGQMGNMSADICS
                     NGKDEIYVCNAYPVALDNARYYEDHPERLEEMPEKEKKMLYKDVEDSKNLEKKFETGG
                     FTNHGNVSMSVWRWQCADKSVLDAHGEDLEALKKDYVDVITVKVEPGTWEIEHYYDFP
                     CNGDVVYSKLTKVK*"
     gene            150309..150680
                     /locus_tag="ALT_09252017_20_scaffold_111_prodigal-single_1
                     64"
     CDS             150309..150680
                     /product="hypothetical protein"
                     /codon_start=1
                     /transl_table=11
                     /translation="MEYSKFEEIIKRMKSHGERNSKAYELKIDLVNFCDDLETIVSLL
                     IREVYGEEGAGWFEWFCFDADFGEKDWSKSATYENVDGVMRKIKEEGDPKWGANDENG
                     DPICYSVRSTWEYLEANYNKK*"
     gene            150677..151228
                     /locus_tag="ALT_09252017_20_scaffold_111_prodigal-single_1
                     65"
     CDS             150677..151228
                     /product="Uncharacterized protein {ECO:0000313|EMBL
                     :BAO04801.1};  TaxID=1407017 species="Bacteria;
                     Firmicutes; Clostridia; Clostridiales; Clostridiaceae;
                     Clostridium.;" source="Clostridium botulinum B str.
                     Osaka05.;""
                     /codon_start=1
                     /transl_table=11
                     /translation="MKTIEVSDEMYDKLIELATEMTTQDPRGTRMPHMFQVRSDKKVY
                     DWGLNGHDRIWIDCGNSIEIESANDLISYLDDMGIDRPSGEDLTKLWNNSYATIEWKD
                     NNYDIGEFVEDFCPDLSECSVSEEPEYSNCFFTAKACKEHIKSNGYHYRAPVDYLNHA
                     WRNPEMDLVSEFLCGLVGKKMHT*"
                     /db_xref="A0A060N324_CLOBO"
     gene            151228..151443
                     /locus_tag="ALT_09252017_20_scaffold_111_prodigal-single_1
                     66"
     CDS             151228..151443
                     /product="hypothetical protein"
                     /codon_start=1
                     /transl_table=11
                     /translation="MPYPKYKKGEKVEIIGNTIGFIKDGKIGPFYGTIREIDGKDIYI
                     KPRYQRWTGHWYMWEIKKIENVKASKI*"
     gene            151421..152425
                     /locus_tag="ALT_09252017_20_scaffold_111_prodigal-single_1
                     67"
     CDS             151421..152425
                     /product="hypothetical protein n=1 Tax=Gemmata
                     obscuriglobus RepID=UPI00016C3F54"
                     /codon_start=1
                     /transl_table=11
                     /translation="MSKRARSEEIRKTLKKIKTYTMNEYHPNHPILLEEEEESKRKND
                     FTQWNIVGDGSYIAAPKTQKILFPGLYEPHYNNRASEWGLMKQDVNTDELYELPTKEI
                     EVILTDLKSFWDKKEEYAKYKLMHKRGILLYGDPGCGKSGILQLCMKHIIKDLGGIVI
                     NVKDEDTVRGYLEVIGKLRQIEPDRPIIVIIEDIDGIAAEGSYVTSQLLNMLDGIKQI
                     ENVVYIATTNYPEKLAERITNRPSRFDRRYYIAPPSPEVRMSYLKNKLGSEAEIDFDV
                     WVKDTEGMSISHLKELFISVFLLDNKYEDALKHLKELKKTPRGKGQKGVGFSTSKDND
                     *"
                     /db_xref="UniRef100_UPI00016C3F54"
                     /db_xref="A0A0F9PYV4_9ZZZZ"
                     /db_xref="fgi:OP10G_2682"
                     /db_xref="UPI00016C3F54"
     gene            152428..152772
                     /locus_tag="ALT_09252017_20_scaffold_111_prodigal-single_1
                     68"
     CDS             152428..152772
                     /product="hypothetical protein"
                     /codon_start=1
                     /transl_table=11
                     /translation="MKKYDNTVLIKLRRTYSENEAVMWALNKLKEMSVERGQNNAYIH
                     ELEDKVKKLEKELAKKEKQVPLTEDQRREYDQYMSMKVDVIDSKNKMKKEIERLTKDN
                     KELVGRIVRMQQ*"
                     /db_xref="sze:AW14_06800"
     gene            152772..153338
                     /locus_tag="ALT_09252017_20_scaffold_111_prodigal-single_1
                     69"
     CDS             152772..153338
                     /product="hypothetical protein"
                     /codon_start=1
                     /transl_table=11
                     /translation="MKIIFLDNDGVICLSNNWGGRTRKYEEYRKLHPDTNSWSTVDVF
                     HRFDNFDRKAVRVLNSILEETGAEIVVSSDWKKHATLDELGDYYESQGIIKRPIAVTR
                     SFIGCDKPENFGWNRSLMYEQERSFEINQYVKDFPEITHWVAVDDLDMSMRKDWGVEN
                     FVLTPRMSEGIKQSGIKEKIMSFLSDNI*"
     gene            153363..153851
                     /locus_tag="ALT_09252017_20_scaffold_111_prodigal-single_1
                     70"
     CDS             153363..153851
                     /product="hypothetical protein"
                     /codon_start=1
                     /transl_table=11
                     /translation="LLLSILAFGQDQQVKKNVIIGDSCTPLIAKHTENAKLSIWKSGI
                     GVDWLIYSLNRRKVDETVDNVIINIGTNDAFNPRANIARLFSSLRRTYPCANFIAVKG
                     SWGWGNNRKIKESKVKAFYEIFKSYGAYIIDQPIGSVKNPHLDLLVYTLIGKEIDKKL
                     KN*"
     gene            153856..154140
                     /locus_tag="ALT_09252017_20_scaffold_111_prodigal-single_1
                     71"
     CDS             153856..154140
                     /product="thioredoxin n=1 Tax=Marinimicrobia bacterium
                     SCGC AAA076-M08 RepID=UPI0003AA3993"
                     /codon_start=1
                     /transl_table=11
                     /translation="MSKLKVMDFYAEWCGPCKTLAPIIKDLMDEYGDGEESGVLVEKI
                     NVDDYKELAEKYSIRSIPTIIFEKDGEVLERVTGLQSKAVLVAKIDNYTN*"
                     /db_xref="UniRef100_UPI0003AA3993"
                     /db_xref="sgn:SGRA_3101"
                     /db_xref="107325010"
                     /db_xref="UPI0003AA3993"
     gene            complement(154180..154338)
                     /locus_tag="ALT_09252017_20_scaffold_111_prodigal-single_1
                     72"
     CDS             complement(154180..154338)
                     /product="hypothetical protein"
                     /codon_start=1
                     /transl_table=11
                     /translation="LIYKAKMAKAKTSSENKFVSKSGKSCDRHAKSNQSKNKNSKNYK
                     KAYRGQGR*"
     gene            154409..154738
                     /locus_tag="ALT_09252017_20_scaffold_111_prodigal-single_1
                     73"
     CDS             154409..154738
                     /product="hypothetical protein"
                     /codon_start=1
                     /transl_table=11
                     /translation="MSKEKISSLIRHLLSIIGGYLAMKGITDSVTIETGSGILMGLVS
                     LYWSIKEKTATGDMVAGAIRQTLSFAGGFLINFLNVTADEWQFWVGAVASLVPYLFKA
                     ENVSSGK*"
     gene            complement(154781..155416)
                     /locus_tag="ALT_09252017_20_scaffold_111_prodigal-single_1
                     74"
     CDS             complement(154781..155416)
                     /product="hypothetical protein"
                     /codon_start=1
                     /transl_table=11
                     /translation="MKIDKKTRDLLLQIQKDKRLSLEGNILKVIEADDGDVEFATYLY
                     EALNRDKAARKKRLEITKQVQQQNTELLNWQIENQDLTDTLKTALDTAESAKEEALAA
                     KEEADEARILAEEMRLEAEKSKDEALNDLDVIQKRSQTELIGTIVRVALGVILSVGVI
                     TTIMYSIAMFTGKDTQIIGSTWSNMFGILLTNAFSIVGTIMGVKYASEKKD*"
     gene            complement(155416..155847)
                     /locus_tag="ALT_09252017_20_scaffold_111_prodigal-single_1
                     75"
     CDS             complement(155416..155847)
                     /product="hypothetical protein"
                     /codon_start=1
                     /transl_table=11
                     /translation="MIDSILLVDDESLFHLVFEDACSLLDISLALECLDSSDEAAKIF
                     EEMYKTGKPRPECVFVDLNIIGSSFDGIELIRKITYEMGNGMVIGIISSSNEPEEQEK
                     AKAAGAQFWIIKSDEIEPRLEAFKLDFEGYKNHSLPFKVYS*"
     gene            complement(155860..157482)
                     /locus_tag="ALT_09252017_20_scaffold_111_prodigal-single_1
                     76"
     CDS             complement(155860..157482)
                     /product="Histidine kinase {ECO:0000256|SAAS:SAAS00251121}
                     ; EC=2.7.13.3 {ECO:0000256|SAAS:SAAS00251121};; 
                     TaxID=1385513 species="Bacteria; Firmicutes; Bacilli;
                     Bacillales; Bacillaceae; Pontibacillus.;"
                     source="Pontibacillus chungwhensis BH030062.;""
                     /codon_start=1
                     /transl_table=11
                     /translation="LKYHLRTKITLGIAILVMVIFGWVKVNVLVGNWPSTKNTRLSEF
                     ICFISFIPIFYLLIRDALSTAKYSISKESAEKMFELDKFLDASAIISKADPEGKITYV
                     NQKFCDISGYTLDEVIGLDHNIVNSGEHPKEFWKDMYKTVIKEKKIWNAICTNRAKDG
                     SLYYVDTFIKCNFDATGNLLGFMSIRQDVTSLKKKENEIRNRMNAINQSNAVIEFDLD
                     GNIRFANDLFLKTLGYISNDEITGKHHSILVEDESKETEEYKKFWEILRSGQFFRGEV
                     IRKKKDGELIYLQATYNPVIGIDGKPYRVMKIATDITQSFNQQMEIEKKNTYLEHAAK
                     ILRHDMHSGINTYMPRGLSSLERRINDEQIKELKIDAPLKMIKEGLRHTQKVYKGVYE
                     FTNLVKKDVVLNRTDCDLKSILEDYLSATAYKPQVLISDIGEFSVNEALFCTAIDNLI
                     RNGLKYNDSPNKIVAIKRIDDTLYIEDNGRGMSAEDFKLLSQPYTRKEGQKESGTGLG
                     LNICVAILAEHGFKIKCQKLSQGGTQLKIKLK*"
                     /db_xref="A0A0A2UYL7_9BACI"
                     /db_xref="UniRef100_N0AWB6"
                     /db_xref="baci:B1NLA3E_12745"
                     /db_xref="N0AWB6_9BACI"
                     /db_xref="2.7.13.3"
     gene            complement(157548..158576)
                     /locus_tag="ALT_09252017_20_scaffold_111_prodigal-single_1
                     77"
     CDS             complement(157548..158576)
                     /product="hypothetical protein n=3 Tax=Acetobacter aceti
                     RepID=UPI00037AF225"
                     /codon_start=1
                     /transl_table=11
                     /translation="MKAIKPKNRIQFITCNRVKDYYGVTSGLFNSASFVVNYLNENDF
                     EAKITPVVDSNAIDKVVSEFNPDVVIIEALWVPPAKFKELFKIQRHKNRRWIVRLHSK
                     APFLANEGIATKWIKEYASIDELKIEIAPNTRELTEQLTYCFPEGKFIFLPNIYKAKP
                     FTPEKHMKCDCFVDIGSFGAIRPMKNTYQQAMAAIEFAEQIDKTLRFHINGTRTEQYG
                     DNALKNIRSLFEDSKHELIEHRWYKHAEFLEAASKMDIGMQVSFSESFNIVTADFVTA
                     KVPIVASDDISWMPWIMRVSPTSHKGIVRKLKLAYKYRGFITCLQSFSLKVYNIKAKL
                     QWLLKLKN*"
                     /db_xref="UniRef100_UPI00037AF225"
                     /db_xref="A0A0D6MTW7_ACEAC"
                     /db_xref="goy:GLS_c23090"
                     /db_xref="UPI00037AF225"
     gene            complement(158638..159102)
                     /locus_tag="ALT_09252017_20_scaffold_111_prodigal-single_1
                     78"
     CDS             complement(158638..159102)
                     /product="Peptidase M15 n=1 Tax=Owenweeksia hongkongensis 
                     (strain DSM 17368 / JCM 12287 / NRRL B-23963)
                     RepID=G8R8K0_OWEHD"
                     /codon_start=1
                     /transl_table=11
                     /translation="MISEHLSMNEVIRSSTAKRLGIDNKPTPEHLKNLKLLAEKVFEP
                     VRNHFGKPIGVSSGYRSQAVNEATPGSSATSQHCTGEALDLDQDDLNTGITNKMVFDY
                     IKENLDFDQLIWEYGDSKNPDWVHVSYESSGRQRKQILKCTRVNGKPKYSAY*"
                     /db_xref="UniRef100_G8R8K0"
                     /db_xref="oho:Oweho_0361"
                     /db_xref="G8R8K0_OWEHD"
     gene            complement(159119..159937)
                     /locus_tag="ALT_09252017_20_scaffold_111_prodigal-single_1
                     79"
     CDS             complement(159119..159937)
                     /product="hypothetical protein n=1 Tax=Gallionella sp.
                     SCGC AAA018-N21 RepID=UPI00036A9553"
                     /codon_start=1
                     /transl_table=11
                     /translation="MILKVGSKGDDVKKLQEKLGLVSDGNFGPGTEKAVKAWQAANGL
                     TADGIVGDGTWNKMFSADNTTSAATIPASAFKLEALKGHVPDSVIAQIPDTAKTFNIT
                     TPLRLAHFLAQCGHESGGFKAVNENLNYSADGLKKIFPKYFPGTLNESYARQPEKIAA
                     RVYASRMGNGDEASKEGFKFRGRGYIQLTGKSNYTAFDKMVPEDIIANPDLVATKYPL
                     SSAAFFFNSNGLWSICDKGADDATVTAVTKRVNGGTIGLPDRIKHFKEYYALLK*"
                     /db_xref="UniRef100_UPI00036A9553"
                     /db_xref="nit:NAL212_2687"
                     /db_xref="107343083"
                     /db_xref="UPI00036A9553"
     gene            160052..160735
                     /locus_tag="ALT_09252017_20_scaffold_111_prodigal-single_1
                     80"
     CDS             160052..160735
                     /product="Uncharacterized protein n=1 Tax=Cesiribacter
                     andamanensis AMV16 RepID=M7N5S6_9BACT"
                     /codon_start=1
                     /transl_table=11
                     /translation="MKYISIDVETSGLDPESNQILSIGAIIEDSENPLPLEKCPKFHA
                     AIDHEEITGSLFAINLNRELIETIVSYRTCNNEDERNDVEASSGMRFYHKEDVVEAFY
                     HFLYLNGMVKFDMNENPLERVMKLDRDGKSVPVLTSRIKPTHITVAGKNFATFDKLFL
                     EKLPRWKQVIRIKQRILDPAILYVDWKGDSSLPSLGECKERAGIHGMVTHNALEDAWD
                     VIELLRKKY*"
                     /db_xref="UniRef100_M7N5S6"
                     /db_xref="M7N5S6_9BACT"
                     /db_xref="hsw:Hsw_0230"
     gene            160736..161005
                     /locus_tag="ALT_09252017_20_scaffold_111_prodigal-single_1
                     81"
     CDS             160736..161005
                     /product="hypothetical protein"
                     /codon_start=1
                     /transl_table=11
                     /translation="MNYTRPNDKGYKDSPEDWLNSALIFSRALSVLLEENEGVVVSIK
                     GDAVNPINPDSDRVVVFYKDRMIHIDDIQDPNLKEGDFIRIVEEN*"
     gene            161017..161730
                     /locus_tag="ALT_09252017_20_scaffold_111_prodigal-single_1
                     82"
     CDS             161017..161730
                     /product="hypothetical protein n=1 Tax=Flexithrix
                     dorotheae RepID=UPI0003718789"
                     /codon_start=1
                     /transl_table=11
                     /translation="MEETNKQIKEENVDVAKQTEIVVVLDRSGSMGSISKSTVEGFNT
                     FLNEQQNAEGEAFMTLVQFDDRYEIDYKSVPVKDVSPLIDGETFKPRGMTALLDAIGK
                     TINELETDRDVVFVIITDGDENSSREYKRDAIMNMIKTLEDEKGWYFLFLGANQDAIA
                     AGGGMGIGGNKSFTYNATDDGTANAFASFSSNITNYRSAKMNYSSMNMDKNISLADLQ
                     DLKMNLDFSEDQRKEQDKK*"
                     /db_xref="UniRef100_UPI0003718789"
                     /db_xref="D5RAG7_FUSNC"
                     /db_xref="fnu:FN0557"
                     /db_xref="UPI0003718789"
     gene            161730..161936
                     /locus_tag="ALT_09252017_20_scaffold_111_prodigal-single_1
                     83"
     CDS             161730..161936
                     /product="hypothetical protein"
                     /codon_start=1
                     /transl_table=11
                     /translation="MIKDLSDEDLDMAIFEMNVWNVINDLDDRIIELEAKNELSDDEK
                     IELERSKTRLEDLLKRINNKKGLK*"
     gene            complement(161964..163424)
                     /locus_tag="ALT_09252017_20_scaffold_111_prodigal-single_1
                     84"
     CDS             complement(161964..163424)
                     /product="hypothetical protein"
                     /codon_start=1
                     /transl_table=11
                     /translation="MIKKFEEYAIDEASLQGNPGIPGEGDTPGNYLHDVEARAQQVNA
                     DFQRRFGREIPMFMQHVSRARQIQRGHEDALERLAVDVIMEHYGDILDGVNLKIKLQR
                     DDEIQKMMKDVPGEPPEDQMLKALEDEDIISEVHRRKIANNIAQGMAKNTKLILNLED
                     CSDGLKTILGNELGEEYILLLNKISEIASFFDWAIPLAVQKEMWTRDKSGFSGSVKVE
                     WDTPENPEDSEKLAQKIIDELMNTDEPDAEDMEDLMDAIGPTINAIGTEFVMLLHETV
                     KGIYELISAAALPSDDAEKAETIIANTDSLADELEDLRFGPEMAADLRDYINGFKESN
                     KIKNLQEYVFGEMMRMPARDFLELFSGILSGTTEAKDQVQEIIDGIAEMLNDYEMEKA
                     GLKDDSDYGDDDEDYPNPDEDEPVVTAPQPQSDDDYENMSQKELQELIDKYLDAGDYT
                     NPELTKITKYIKESKQEHVANKINECRNNNMGNGYY*"
     gene            complement(163417..163803)
                     /locus_tag="ALT_09252017_20_scaffold_111_prodigal-single_1
                     85"
     CDS             complement(163417..163803)
                     /product="Argininosuccinate synthase n=1 Tax=Streptococcus
                     pneumoniae GA56348 RepID=J1TZ93_STREE"
                     /codon_start=1
                     /transl_table=11
                     /translation="MIYTKIDEFLSGSPEKAPSKPAPATKPGTAPGKTPQRPSPIRRD
                     KPAVEPHPKAAQEAPSKPAPTIKPGTAPGKTPQRPSPIRRDKPAVEPHPKALAKDVVA
                     RFMTELRKNKIPLEFDLPKLKAKHND*"
                     /db_xref="UniRef100_J1TZ93"
                     /db_xref="J1JX70_STREE"
                     /db_xref="sch:Sphch_2049"
                     /db_xref="J1TZ93_STREE"
     gene            163861..165519
                     /locus_tag="ALT_09252017_20_scaffold_111_prodigal-single_1
                     86"
     CDS             163861..165519
                     /product="hypothetical protein"
                     /codon_start=1
                     /transl_table=11
                     /translation="MKNQSFRTFFDIEPLMENVQDAKSYLVKLYAEKNKIKPSEIDEE
                     TKKHIWNNPKFLEVKDLMDRNKMPGNTFPFVKFAIDQRATMEQLEEIVELLKDNKNNL
                     NSLPMSIIEYSKIDRTRKKERDEEEDDDHRPGWEMLRDDLSNIERKRKLKNFIDRLTP
                     RMKEYVNKKATTKQLEKLEEISNQLKLLPKNDEGREAWDAFFYPDLGVLNDHGKVKGR
                     MGSYDDTITYTDYKDPAKAMEGIISDAEAFISKWGEDEDAVIAKIKALGPQAGIIYSR
                     DGFLIMSARTPEAQRLLCSETSWCIRTDSTFWSYSSGRVQINIINNNIPTSERNSLVG
                     ITINKNGTVNTDADRPNGRIQAPGGGNYTGKPATELLRRIGVPQAGIEAFERQFPKEA
                     NVKIVLENFFRNAGGLKPDFIVESLVSFNKGFLKGTLPADEWEEISALISEIISDVEG
                     LKPKDFLTAFLGDGADKTGGIFVEAAWNIFDKLVGANNVTEAQLKKMYDDTLDGYDAL
                     ETLIELDADGALPGVTKDDVEAMKAAYSYKDKSIARFKKLMKDN*"
     gene            165542..166810
                     /locus_tag="ALT_09252017_20_scaffold_111_prodigal-single_1
                     87"
     CDS             165542..166810
                     /product="hypothetical protein"
                     /codon_start=1
                     /transl_table=11
                     /translation="MEKIKKIARFEDYLLEARKRWDSLNDRTSEIYRAFEETQEGRDL
                     AAIGVYIEERTPNVLVCKRRGGPMATVELFKDEDGKYCYEYTSTKAGVERYNLSKFDS
                     PNACLRAFFLRIIRNNIPAAIIPKKDIPSLNFNELVPVGAGLDFTEILSRMKRVIGGE
                     ELTNLDANAVQNLPIIRNLEDMGMVGRRVDNRETIIKKVDIISPKYKFYSRAAFRVGE
                     IYGKTIAGILKLNYDDLRRSSKGKGLLFDDGQEIWRVNNSNRLPLNSINYRTGDNSVK
                     CNIQDEEVFGSVFVSIFVRTFKRAKGRYENEKLINPGAYIIKNEGDETIEIATELNGL
                     LSDYFTEAAARLEPTIFINPEYDNNKGILNNANALLIKYLMKNGSYGLKNRIIKNREL
                     DDLVNITTRHEDIDDLTRKLIRAARVLRFT*"
     gene            166810..167055
                     /locus_tag="ALT_09252017_20_scaffold_111_prodigal-single_1
                     88"
     CDS             166810..167055
                     /product="hypothetical protein"
                     /codon_start=1
                     /transl_table=11
                     /translation="MEAIDERKKQEVCEGCGKQIADPEKECPTCGTFPHKAYHERAAS
                     KTLNISKWVKNSPVMQPNQKLTESSPPLKNIISFDDF*"
     gene            167109..167870
                     /locus_tag="ALT_09252017_20_scaffold_111_prodigal-single_1
                     89"
     CDS             167109..167870
                     /product="hypothetical protein"
                     /codon_start=1
                     /transl_table=11
                     /translation="MERKRIGVVILATNSYFVLGIRFIKKFMHHYIGDSEIKFYFFSD
                     TDPSDYLQAGLNFEYHEVKHDNWVDATNDKFRSIVSLSDCDSDYLYYFDADTSVSKNF
                     TEEWFIGDLVGGEHYGNRSWLANGAGFDRFELSKAYVPLDSKLPYTYHYGAFFGGRRD
                     RVIDFCKTLRDWQVEDKKIPYEPGVNDESYINAYFHFNPPMTVPCENFAFEISHKGGI
                     GETRNTALDISSLKSEMLKYKEMVFNIENNKIIII*"
     gene            167875..168471
                     /locus_tag="ALT_09252017_20_scaffold_111_prodigal-single_1
                     90"
     CDS             167875..168471
                     /product="Candidate division TM6 bacterium JCVI TM6SC1
                     contig_1_JCVI_TM6SC1_contig_1..464047, whole genome
                     shotgun sequence {ECO:0000313|EMBL:KIX85618.1}; 
                     TaxID=1306947 species="Bacteria; candidate division TM6.;"
                     source="candidate division TM6 bacterium JCVI TM6SC1.;""
                     /codon_start=1
                     /transl_table=11
                     /translation="MGDFKQTWWDDNLDTRFDEFVSWVGGSDSTSKVLFRNYIKERGY
                     KTLIDLGCGNATEFFAYKQEYPDLDYIGVDSSSFLYKKNTALGVNMILAPGENTGLSE
                     GCCDVVFSRHVLEHQPDFRPIITEMIRLANREAIHVFFIIPGESVQHIGYDSSQNLYY
                     NRYNRGDIEEFVKQNKRVESYKWIPISEVECAFSIRIR*"
                     /db_xref="A0A0D2JMR3_9BACT"
     gene            168521..168805
                     /locus_tag="ALT_09252017_20_scaffold_111_prodigal-single_1
                     91"
     CDS             168521..168805
                     /product="hypothetical protein n=1 Tax=Oscillatoria sp.
                     PCC 10802 RepID=UPI0003464CE5"
                     /codon_start=1
                     /transl_table=11
                     /translation="MRKARTIIHVNQHHIKANAKGENKPVLTCKTYKGNKYSNQVVIL
                     GQDGKEAARVIYSPDKPLACGAKVWIETYSDVQIDNPIDVKEATKTICKI*"
                     /db_xref="UniRef100_UPI0003464CE5"
                     /db_xref="cep:Cri9333_0379"
                     /db_xref="K9VUW6_9CYAN"
                     /db_xref="UPI0003464CE5"
     gene            168808..169086
                     /locus_tag="ALT_09252017_20_scaffold_111_prodigal-single_1
                     92"
     CDS             168808..169086
                     /product="Putative hydrolase n=1 Tax=Acinetobacter phage
                     Acj61 RepID=E5E4J4_9CAUD"
                     /codon_start=1
                     /transl_table=11
                     /translation="MARKKSTAHVVVLNKEGQVLCVSRKDDHNDFGLPGGKIEKKDAS
                     NKSAAIRETLEETGIVVKKAVLIYAEHRRGAMGYTGLWNLRGMEFKSF*"
                     /db_xref="UniRef100_E5E4J4"
                     /db_xref="E5E4J4_9CAUD"
     gene            169117..169350
                     /locus_tag="ALT_09252017_20_scaffold_111_prodigal-single_1
                     93"
     CDS             169117..169350
                     /product="hypothetical protein"
                     /codon_start=1
                     /transl_table=11
                     /translation="MRKAGIRLLVLLGGAILIWILLGAGSSNTGSSYNTITRTCNNFA
                     DAENFINSYKSSGYRVKCMLGDKYGCLIVMEKN*"
     gene            169356..169757
                     /locus_tag="ALT_09252017_20_scaffold_111_prodigal-single_1
                     94"
     CDS             169356..169757
                     /product="hypothetical protein"
                     /codon_start=1
                     /transl_table=11
                     /translation="MEILKGYVIKNGNDWVFRWTCPAEDGDAVHMKTTPLSREYIHTM
                     NDGEKAEAYVIETKEGEIIANLLPKDPLDMPYPTDFPELWVKNVEDGSVHEVFKYIKD
                     PEGEIHIWCTTWYGHHRIGRDCVFSVVAFKE*"
     gene            169764..170387
                     /locus_tag="ALT_09252017_20_scaffold_111_prodigal-single_1
                     95"
     CDS             169764..170387
                     /product="Uncharacterized protein n=1 Tax=Cellulophaga
                     phage phi17:2 RepID=R9ZWU3_9CAUD"
                     /codon_start=1
                     /transl_table=11
                     /translation="MRMSMNNFDQIRGMLDFSIPGTFYFLQILKRRKDNPDLGKDMIH
                     IADYYIDSLAKYDNLKPMIIRQCDAENARAYFRLNRRDEKRVASEALKLMVEYVLSEN
                     YKPARSVYASCAGKYPSEKNKTWIVDLDWDGIPQGFTKEIYIDSVIFSIESITRSYKP
                     DAVQNIVKIQTMNGMHLIVSPFRLDEFEKHFPKIDVHKDNPTILYQP*"
                     /db_xref="UniRef100_R9ZWU3"
                     /db_xref="R9ZWU3_9CAUD"
     gene            170398..170826
                     /locus_tag="ALT_09252017_20_scaffold_111_prodigal-single_1
                     96"
     CDS             170398..170826
                     /product="hypothetical protein"
                     /codon_start=1
                     /transl_table=11
                     /translation="MKKLVTIEPIAVKDKNEVVKALRILEKIGINRMTEEQKENYLAD
                     ESRTVDNNFMIQEEDGGFRIQSHYIGFGISIESLENQVNDILENYPNICERLVEIENK
                     KNDLTKEVENKRKELEDEINKIKGKINNVEDSHAIITIKE*"
     gene            170832..171182
                     /locus_tag="ALT_09252017_20_scaffold_111_prodigal-single_1
                     97"
     CDS             170832..171182
                     /product="Uncharacterized protein n=1 Tax=Cellulophaga
                     phage phi17:2 RepID=S0A099_9CAUD"
                     /codon_start=1
                     /transl_table=11
                     /translation="MRDPNFKIGQFVYHRDVYDHREQLKIVGIRETELELEGDYSGGT
                     HGVTQKQWMPIKGVSRIRDHKYKRECRDAAVTIEELAKPITDRNQDNMTKTMFDLLDM
                     VFKLTNDVSLNPEF*"
                     /db_xref="UniRef100_S0A099"
                     /db_xref="S0A099_9CAUD"
     gene            171407..172849
                     /locus_tag="ALT_09252017_20_scaffold_111_prodigal-single_1
                     98"
     CDS             171407..172849
                     /product="RecD-like DNA helicase n=1 Tax=Francisella sp. 
                     (strain TX077308) RepID=F8GAM7_FRAST"
                     /codon_start=1
                     /transl_table=11
                     /translation="MTTKKKKKPIVDIDVLNSDQKEAFEELRDFICDRDDENVYVLKG
                     WAGTGKTFCISILVRYILEVVHPKSAWYKIAVTGPTNKSVRVIKKTSNLRNPRVTFQT
                     IHKLLGLTEKITNDGQQVFVNQEKNFKPQINSVKLLIIDEVSMLNDDLFHEILKYRDK
                     LKIICMGDPAQIPPVGKPDCIPFRDELADPYGIKTLQLKKIMRQKEGNAIIDSSVLIR
                     EDLWSERNPVKPVTSLNSLGEGVEFLNLNDGETRKGFGDILAKYFRSEEFKEDSEYCK
                     IIAWRNKTVSSMNNLVRRIIFGEEECRSRILVGEKLIANSPVIIQGNLILFNTNDEFS
                     VESTKIREMNMVLKTFLPVIEVKLKFYDAVVSYLNDEDEIEKTSIEILHEDSEAEFSK
                     IANLLKLKAIEKKGRDRSWIDYYDFMRNFADVSFAYAITAHKSQGSTYNTTFVLEDDI
                     DVNINVVERNRIKYTAYTRSSKKVYVLKRF*"
                     /db_xref="UniRef100_F8GAM7"
                     /db_xref="A0A0F9U1P1_9ZZZZ"
                     /db_xref="frt:F7308_0635"
                     /db_xref="F8GAM7_FRAST"
     gene            complement(172846..173988)
                     /locus_tag="ALT_09252017_20_scaffold_111_prodigal-single_1
                     99"
     CDS             complement(172846..173988)
                     /product="hypothetical protein"
                     /codon_start=1
                     /transl_table=11
                     /translation="MKILNFKLFEATKKEQAAELTEELDKNDTMNAILALKPAGYITF
                     EAKSSGFIHMYGVGSKTMIYPAGDGRYGYKSISQGNTFVDKVLPSLDECLKDFYLYIV
                     GRMISIPGVKKDEIREYIKKAGMENIAGKSLTEIVSEFKEDSELGEIRDMSWIPDAMN
                     DFSEPLGFKFTSHPNFHPNGVIKISAKSLSGGHGYREESEGCFARDIIKKVCFGLDDD
                     TGEGCILYIEYKNQNHTSEYTITPIYKAKSTVSSSGYGSGKIKIPVDDSDEQIINFLK
                     NFIKKRFLSITNIKCYSQTLREYIPSILDEEDTKQLLKIIVDSEETGDNENLEITDLL
                     AKVFKNSPLKIYQLDQIPKIQKEVMKKIGIDDKTLNIARKLKKGII*"
     gene            complement(173991..174947)
                     /locus_tag="ALT_09252017_20_scaffold_111_prodigal-single_2
                     00"
     CDS             complement(173991..174947)
                     /product="hypothetical protein"
                     /codon_start=1
                     /transl_table=11
                     /translation="MLVKKGQYSIINDDEAEEGGRDGKGKPEDGDGAVKFTKRPNKMS
                     DIPKATGEISKSAATTTEVLKGADIIKTTASEYKKGGKSRIFDKKIKMPDWGKITASA
                     LSTNSGSVTDSIRSMLDSSIGTTALVDWKAELKRFFDKAINKMDWVFPNRRFIAGGTA
                     IYGQKRSGVETLKTIVAAVDTSGSISKNQSKTFVNEVVYLAKKFKCDTLYIIYCSDQI
                     DNVDKVNIKRGDLPDLSKWATTGGNACGFIPPFKYVEDEKINPSVFIYLTDTGGEMPN
                     ENKYNIKKYVKKVIWFICSPQMYNKPPFGKIIFAPTGALTER*"
     gene            complement(174958..175845)
                     /locus_tag="ALT_09252017_20_scaffold_111_prodigal-single_2
                     01"
     CDS             complement(174958..175845)
                     /product="UPI0003CDFE07 related cluster n=1 Tax=unknown
                     RepID=UPI0003CDFE07"
                     /codon_start=1
                     /transl_table=11
                     /translation="MERLLETSSGVGKAITSFSVYIKAINESESYNAEEINKKMKRAI
                     LWLNLNANLYGRLLAHLDIYGSDKIDPPTMCTNGISIIFHPKFVNDQSDEALRFVLAH
                     EVLHCMFQHNIRRENRNPMLWNVACDYAINPLLIHDDNYKNGKWKKPIMDGKEAGLYE
                     RKYAGMRAEDIYQLLLEDGAMERIEMLMQQAAMGEVNDPDEETPEGNEDLQVQEGKND
                     SDEQGEDGDGNGDGDGDGDGDGDGDGDGNGDGDGDGDGDGDGKGSNPVKAKVGDKVSI
                     KSGGKGIVKRVYPNGDIEI*"
                     /db_xref="UniRef100_UPI0003CDFE07"
                     /db_xref="X5R2I3_9RHIZ"
                     /db_xref="tos:Theos_2269"
                     /db_xref="UPI0003CDFE07"
     gene            complement(175851..177347)
                     /locus_tag="ALT_09252017_20_scaffold_111_prodigal-single_2
                     02"
     CDS             complement(175851..177347)
                     /product="hypothetical protein n=1 Tax=Thiobacillus
                     thioparus RepID=UPI0003719113"
                     /codon_start=1
                     /transl_table=11
                     /translation="MKKRIFNFQDYVNESYMIKEGIFSWLKANVIDKFTGWTKDFFEL
                     LANDKIRKIKRGPKKGLPGAMLFVPENGPIVDQFRNFFGEVGITESLDEAVIGTGWPG
                     GVKSGNPIDKSGDFLQKQIIDLYELKAAGERAKPIFMYGAPGIGKTEIVADAASKIGC
                     NFLFLDLETMLPEDFRGIPSQHEITPAVVKGGAIIDPGSGFTRDNPPSILPRDNGQNG
                     KGGIVFLDEMNRAQGPIYNVLLKFVQAGRIGDYQLPDKWIIVGAGNRQEDDPDADIHP
                     MSTALANRFDVYNFVPKPEEWEKFAIGHSKILPELPAFIMRKKHLFHKNDPDQGKVYP
                     SPRSWTDGALKLAGKLKVKGLKNWRELPMDQIFDIFSPSVGIEGATDFIDYLKVLKEI
                     PESDLDRILEEPDDVPLVMKAKSDIAVLYGIATLLLGRIEEYDPTKIYNALKYISRYD
                     ENEVLSWMYKTLILGKFPEFTPLPTDKEGPKRDAVVLLTGKLKSSGHI*"
                     /db_xref="UniRef100_UPI0003719113"
                     /db_xref="das:Daes_1897"
                     /db_xref="86421706"
                     /db_xref="UPI0003719113"
     gene            177440..177907
                     /locus_tag="ALT_09252017_20_scaffold_111_prodigal-single_2
                     03"
     CDS             177440..177907
                     /product="hypothetical protein"
                     /codon_start=1
                     /transl_table=11
                     /translation="MDKDLAEAEERVLNYIRTTKEYSEMNFQDNNSKIWVAHNSLIAA
                     AKIYIIDNYKSIDDYTELDLILRSAATGGRFYFGPKRNREVSRSKELTRILKELDNQT
                     TVIESFDEAIYDWTDGDFSVVFNGESYNWIDDDSVINIASYIEKKLEENEIQY*"
     gene            177891..179009
                     /locus_tag="ALT_09252017_20_scaffold_111_prodigal-single_2
                     04"
     CDS             177891..179009
                     /product="RNA ligase, T4 RnlA n=1 Tax=Pseudanabaena biceps
                     PCC 7429 RepID=L8MQJ2_9CYAN"
                     /codon_start=1
                     /transl_table=11
                     /translation="MKYNIEEVNEYVAKGLVDKCEHKELPIAIYKYSRNCQFEWIWDN
                     VTMNMRGTVLDENGNLIARTFPKFFNIDEGNIPNLSFEVFEKLDGSLGILFNYEGEWH
                     LATQGSFYSDIAIYAQEILKRNETYKDVFSEKFTFLFEIIYPKNRIVCSYGDDEKLVL
                     LAAFNTKSGREVPYRELKDVAKRTGFECAKRYDGIKDLKKIKSLIGDNQEGFVIRFSD
                     GTRVKAKGEEYVRLHGVLTMFSNLDIWRCLKEGSDYRSLMVDVPDEYDAWVTSVEQDL
                     QANFNFIEATVKAEYKLLVKKLKSQIPTDEERLDRNSPVLKTYNKEFFELVEGHRLAG
                     YLLDQHRNKDYSGSIWNQIRPDYEKPFWTDYSLKRNKS*"
                     /db_xref="UniRef100_L8MQJ2"
                     /db_xref="L8MQJ2_9CYAN"
                     /db_xref="cmp:Cha6605_4367"
     gene            179006..179323
                     /locus_tag="ALT_09252017_20_scaffold_111_prodigal-single_2
                     05"
     CDS             179006..179323
                     /product="hypothetical protein"
                     /codon_start=1
                     /transl_table=11
                     /translation="MITPVPFFLLNQRRNKKAYKPKIETLCNYTKLTPDEFIKLVAKR
                     TEVSGLSESITYINNWYGFDDLKHEEKIDFVRRMETPEYYSLSARIKRVIKKVRNGRG
                     SKS*"
     gene            179301..179537
                     /locus_tag="ALT_09252017_20_scaffold_111_prodigal-single_2
                     06"
     CDS             179301..179537
                     /product="hypothetical protein"
                     /codon_start=1
                     /transl_table=11
                     /translation="MEEVVSHKVRGKVGEFLCKNGFEDNGRGFFNEYCLVIVEEDHYC
                     VEMDQGHMFSEDLNIYWLIGVLTYNGLMNKNYIQ*"
     gene            179537..179932
                     /locus_tag="ALT_09252017_20_scaffold_111_prodigal-single_2
                     07"
     CDS             179537..179932
                     /product="hypothetical protein"
                     /codon_start=1
                     /transl_table=11
                     /translation="MDIELEKAKLEFAIQQLEQHIVHPMKPGYRRHDVMDKIKELKSQ
                     LKSIIDAENKEIIILVQTDGSCEMARVSIDGVGVMEGNFWDFHPGCHGINEYGDFNGF
                     DSLALKILFKLTKEGKKAKIIKKRYKFDY*"
     gene            179932..180582
                     /locus_tag="ALT_09252017_20_scaffold_111_prodigal-single_2
                     08"
     CDS             179932..180582
                     /product="Metallophosphatase n=2 Tax=Podoviridae RepID
                     =R9ZWT3_9CAUD"
                     /codon_start=1
                     /transl_table=11
                     /translation="MKIILQGHQKIFWTSDSHYNHSNICSATSEWPAGRGTRKFNSLN
                     EMNDRLVYEINAMVGADDILIHLGDWSFGGIGSISEFRNRINCKNIHLFLGNHDHHIK
                     NNRDNVRDLFASVNKLETIELRVPQGKETKKYTFECCHFPVASWDGLGKGYPHLHGHV
                     HLPGNLKIHKGRAMDVGADGNNYKPYSLNEILKALEGRPKMHLSLPKDHHTDEDFE*"
                     /db_xref="UniRef100_R9ZWT3"
                     /db_xref="S0A1Z8_9CAUD"
                     /db_xref="R9ZWT3_9CAUD"
     gene            180609..180773
                     /locus_tag="ALT_09252017_20_scaffold_111_prodigal-single_2
                     09"
     CDS             180609..180773
                     /product="hypothetical protein"
                     /codon_start=1
                     /transl_table=11
                     /translation="MKANFYLMALSIVLLPSIYFINGGEKHWTQLIPLGYLAYSFVVG
                     TISAIRGNRK*"
     gene            180780..181247
                     /locus_tag="ALT_09252017_20_scaffold_111_prodigal-single_2
                     10"
     CDS             180780..181247
                     /product="hypothetical protein"
                     /codon_start=1
                     /transl_table=11
                     /translation="MIYRIKKGCHRSSWIPTITFSESISGSFSFLGDFEYAIDSQEDT
                     NKLVGLSDGWTHHENSIRIGWRWNDGLELMSIVYRDGIREIKPMGYIESNKEYKYLII
                     ISDDFYGIKITSDNTKYSELFDRSSGWNFLRVILKPYFGGNNKAPKNFDIELK*"
     gene            181253..181558
                     /locus_tag="ALT_09252017_20_scaffold_111_prodigal-single_2
                     11"
     CDS             181253..181558
                     /product="hypothetical protein"
                     /codon_start=1
                     /transl_table=11
                     /translation="MKEINIDGRVLKYQLMSDCSEYDSWEWTEFYEGTEMITKTVRSG
                     WLDLFGTKVQVEVPKLVFEINMSCEDDRITKEEWRERIIRELKLLNRREELERGELI*"
     gene            181555..181941
                     /locus_tag="ALT_09252017_20_scaffold_111_prodigal-single_2
                     12"
     CDS             181555..181941
                     /product="hypothetical protein n=1 Tax=alpha
                     proteobacterium SCGC AAA015-N04 RepID=UPI00036784B6"
                     /codon_start=1
                     /transl_table=11
                     /translation="MKTLYLLRGLPGSGKTTLAKNIGGVHYEADQYFEKHAGVHFDGY
                     QLQNAHDYCRENVIGAMELGEPTIIVSNTLTRKKEVEEYMELGERYGYRVFSLVVENR
                     HGGENSHEVGEATLAKMKNRFDLKLI*"
                     /db_xref="UniRef100_UPI00036784B6"
                     /db_xref="N1VZJ2_9LEPT"
                     /db_xref="lbf:LBF_3019"
                     /db_xref="UPI00036784B6"
     gene            181941..182681
                     /locus_tag="ALT_09252017_20_scaffold_111_prodigal-single_2
                     13"
     CDS             181941..182681
                     /product="hypothetical protein"
                     /codon_start=1
                     /transl_table=11
                     /translation="MEEKYLTLEEAKKKYGTTENGRFYGVHKIFDVHINDKPHGVYRV
                     EGYEHQLGKNNGGPAEWWLDYSTEVNPERELVPYLDRGVHRICWEIRYKQSNRTKHKW
                     GEWRINSTGLCQIYANGRHVYTMVNSDLGSALSNAHVMTEKLLHHVYDFINPENDNGR
                     KIYYYGLPATVRTGSAPGEIWVYPDYEKISEAKWWKIYSERRTPAEELGSREDREMEE
                     SDAEEHRGYGSINHGDAFWDGMINWFRN*"
     gene            182731..183144
                     /locus_tag="ALT_09252017_20_scaffold_111_prodigal-single_2
                     14"
     CDS             182731..183144
                     /product="Uncharacterized protein n=1 Tax=Chryseobacterium
                     gleum ATCC 35910 RepID=D7VWE6_9FLAO"
                     /codon_start=1
                     /transl_table=11
                     /translation="MDTYNLFLDDIRHPYDCISYMPSPGIYSRYEWKTVRNYDEFVSF
                     ISEHGLPDLISFDHDLADEHYNPDMYNGQEIYNKHYSEFKEKTGMDCAKWLVDYCIDN
                     KKELPDFVVHSMNPAGGENIRQLLTQFKEFQHKNQ*"
                     /db_xref="UniRef100_D7VWE6"
                     /db_xref="chz:CHSO_0935"
                     /db_xref="A0A077KDY2_9FLAO"
                     /db_xref="D7VWE6_9FLAO"
     gene            183146..183823
                     /locus_tag="ALT_09252017_20_scaffold_111_prodigal-single_2
                     15"
     CDS             183146..183823
                     /product="endopeptidase Clp (EC:3.4.21.92)"
                     /codon_start=1
                     /transl_table=11
                     /translation="MDYGAEFRKYAQSEKGISSLTMDYHAKQIEASMTPMILEERELR
                     VTQMTVFDRLMMDRILWVAGPVNDRMSTIVQAQLMFLDSVEVKDIIMHIDSPGGSVKS
                     GLSMVDVMDYIKSDISTINTGMAASMGSVLLGAGTKGKRSSLRFSKVMLHQSSGGFRG
                     NIQDAEIDWKEWKEVNSILFELLGDFCDKDPEQVKNDSQRDFWMSAQEAVDYGIIDEV
                     VKGKRVR*"
                     /db_xref="ccm:Ccan_07530"
                     /db_xref="F9YTK9_CAPCC"
                     /db_xref="UniRef100_F9YTK9"
                     /db_xref="3.4.21.92"
     gene            183823..184233
                     /locus_tag="ALT_09252017_20_scaffold_111_prodigal-single_2
                     16"
     CDS             183823..184233
                     /product="hypothetical protein"
                     /codon_start=1
                     /transl_table=11
                     /translation="MERKIPSNLGAQILHPLIGWGDEMHTEERYVGKIQEFERKVEKS
                     IIETFKRIDIQGIVKTDPYSLPYKSEIKVTLRGESYLNGPYEIFRVVRPIIKQLLNEN
                     LYKIRFYVYIDVDTESRFPMSMGEINYYFRYYEH*"
     gene            184223..184486
                     /locus_tag="ALT_09252017_20_scaffold_111_prodigal-single_2
                     17"
     CDS             184223..184486
                     /product="hypothetical protein"
                     /codon_start=1
                     /transl_table=11
                     /translation="MSTKEEEIEKRHKFVLDSVETFGLSVSYDQWNEKGWIRIESNVW
                     TDFRPLIIYQDENEEVILDVLRNYMYCLGEYSFKSKFKNLLDL*"
     gene            184528..185259
                     /locus_tag="ALT_09252017_20_scaffold_111_prodigal-single_2
                     18"
     CDS             184528..185259
                     /product="hypothetical protein"
                     /codon_start=1
                     /transl_table=11
                     /translation="MLKHIKEYEEYNSSDETLNEGIGDLWDRIKGAVGDFFGRKKTVV
                     VKPKAKVMDPSLITGEHMVYLTHQQGPSGLANILSILRGDIKMQPDSREKLLNNMPQS
                     DPRYIKVKTGKSKEAVKSFLEYQKSTWGQYKREALAKINEPQNAKVKEAIEKVKAKMP
                     NFSKDFITTVAYKESRFDPNPKTNKAYRGLFQIGDSAWSELKRIYPLKYKGTKAPLSP
                     IKNTEAGCDYLKLVYDRFENLVKNK*"
     gene            complement(185272..185844)
                     /locus_tag="ALT_09252017_20_scaffold_111_prodigal-single_2
                     19"
     CDS             complement(185272..185844)
                     /product="Uncharacterized protein n=1 Tax=Pelagibacter
                     phage HTVC008M RepID=M1ICW4_9CAUD"
                     /codon_start=1
                     /transl_table=11
                     /translation="MKYPKKYLKENPNIMKREIKKHGDKADNDDSAYGPWDADYKSGK
                     AGKGKKVPTKASKYTKKFKEMYGESEDFESTRNIVPIEEFNSEIEIAAYEIFEEFSED
                     ESLLEDSKVDKALKNKAKKTGFPLGILRKVFARGYAAWKNGHVPGTNPEQWGFARVNS
                     FVVGGRTTKVGDGALYKQGKKAKAAKKKNK*"
                     /db_xref="UniRef100_M1ICW4"
                     /db_xref="M1ICW4_9CAUD"
     gene            complement(185855..186595)
                     /locus_tag="ALT_09252017_20_scaffold_111_prodigal-single_2
                     20"
     CDS             complement(185855..186595)
                     /product="Putative uncharacterized protein n=1 Tax
                     =sediment metagenome RepID=D9PHH6_9ZZZZ"
                     /codon_start=1
                     /transl_table=11
                     /translation="MDKLKRLYNYIKKNKRKKILFLTTSNRWEGDKELPKSSMIAHEL
                     VKKLGSDNVELINVAKLKIFPCEGNVSTKRGNTCGLKDAMLKNKSKNPTGNIRCWASL
                     NNESDEMYKVANAIFEADIIIFFGSIRWGKMNSIYTELIERLTWLENRHATLGESNLL
                     KNKECGIVAIGHNWNGENAVKLERDVFRFFGFKTPDVLSFNWQWTKDKYDETKKGYLE
                     DFGDFLREFDFVETLKESIMRFREWTKI*"
                     /db_xref="UniRef100_D9PHH6"
                     /db_xref="mhu:Mhun_1849"
                     /db_xref="89080488"
                     /db_xref="D9PHH6_9ZZZZ"
     gene            186663..186977
                     /locus_tag="ALT_09252017_20_scaffold_111_prodigal-single_2
                     21"
     CDS             186663..186977
                     /product="hypothetical protein"
                     /codon_start=1
                     /transl_table=11
                     /translation="MTVSEFRDDMADLSKVLHEKDVKEFYLISGNFYMSKHLIPEELR
                     GEFEQFYTGGDYGEWTANTAEFIHQFARDMEANMILMDFEIDEFLETLTAVRNSVAEE
                     MD*"
     gene            186980..187765
                     /locus_tag="ALT_09252017_20_scaffold_111_prodigal-single_2
                     22"
     CDS             186980..187765
                     /product="hypothetical protein"
                     /codon_start=1
                     /transl_table=11
                     /translation="MGLDITVYKPIKVTDIEKIEDYYVLSEMPELEKFVDLSFEKENS
                     YYDTDGAIKMMGRDPEDFLWTGTSYGEKPVFSYIDTKHELYEASVFLNNSWHDAYFET
                     KEQLFESEIFKEYNRRFASVMKKFGYRPRYKYFASGTMKTYYTLNYARDFADKWVNVS
                     VIDPPTYKVIEKCIAFEEVGYQRKGANKKFYEDGMWDSPCIIDSKTLNEHWEKYFSRQ
                     TPESKGGWGSGVEYNKEDTEMREDFKRNIIDKFIEGETFVIYH*"
     gene            187857..188222
                     /locus_tag="ALT_09252017_20_scaffold_111_prodigal-single_2
                     23"
     CDS             187857..188222
                     /product="hypothetical protein"
                     /codon_start=1
                     /transl_table=11
                     /translation="MSLKINKDQIVSVTQHNKLKCRYYDEWTEAGKDTFLFGLVNVNE
                     WDSGYYASFLPAYKTKEEWEKDGFYEPVPKEGLYYNPHLIITMSSGEKVSKSFKTINA
                     MEWWVADNLKGVNLIKIED*"
     gene            188225..188614
                     /locus_tag="ALT_09252017_20_scaffold_111_prodigal-single_2
                     24"
     CDS             188225..188614
                     /product="hypothetical protein"
                     /codon_start=1
                     /transl_table=11
                     /translation="MEDLFVGWTLSAELMKLGFDEPCFAYYGEINGGEIELFHKKRFD
                     TEHVGVLAPTIQQVEKWLLEVHEILLIPNFDDAHWTCDIFTFAEPDLIYLKTVAIEEK
                     GYYSESLRAKNEVLIEAIKESLTNIKK*"
     gene            188611..188829
                     /locus_tag="ALT_09252017_20_scaffold_111_prodigal-single_2
                     25"
     CDS             188611..188829
                     /product="hypothetical protein"
                     /codon_start=1
                     /transl_table=11
                     /translation="MSHTQKEKDDYMAMLAWGVNYEERGRVLLKIPKNQRQFISCNSI
                     YTSLKEQRKQIDSLINEYEEKVKPKNKK*"
     gene            188829..188954
                     /locus_tag="ALT_09252017_20_scaffold_111_prodigal-single_2
                     26"
     CDS             188829..188954
                     /product="hypothetical protein"
                     /codon_start=1
                     /transl_table=11
                     /translation="MMELIKFCFKNDNSGVATIIVLAIIVWGIVSIIKAIRGDND*"
     gene            188956..189948
                     /locus_tag="ALT_09252017_20_scaffold_111_prodigal-single_2
                     27"
     CDS             188956..189948
                     /product="Uncharacterized protein {ECO:0000313|EMBL
                     :CEN40609.1};  TaxID=28189 species="Bacteria;
                     Bacteroidetes; Flavobacteriia; Flavobacteriales;
                     Flavobacteriaceae; Capnocytophaga.;"
                     source="Capnocytophaga cynodegmi.;""
                     /codon_start=1
                     /transl_table=11
                     /translation="MIDKIFTAFKKKPSEEPGVAVYETPDLSEDQRLIDEIHNEFDTA
                     PQRILDQALDIINKESDVKVELQSKIVEKALRLKTLGFEKNALVHNLTHTEREIKKSE
                     GLIDMSAAMAHMVKYYTSTYPFLKFLPESELDRICDKYGLVYAPVKHYKMPVPEKNLR
                     EIENAQSLKPSDEQRNLVTYKFVNQYSVKKEDFDKLVKLFGGDTFNVEQLERIHAEHF
                     GEIIKHRIADTFWYYGYYASKGKIKDPVIKEAFIADAIETTYDRTGLFIAAPKEHFDL
                     TDLTFDENKGYYHAKTVRIIKDPIVFRYVKGGIQVLSKWGLEAEDPALQVEILN*"
                     /db_xref="A0A0B7HPP0_9FLAO"
     gene            189953..190333
                     /locus_tag="ALT_09252017_20_scaffold_111_prodigal-single_2
                     28"
     CDS             189953..190333
                     /product="hypothetical protein"
                     /codon_start=1
                     /transl_table=11
                     /translation="MREFKDRSEMTREEIIDMEHQLECEMYGKDYPDTFKRAYMKDLS
                     PDEIDEIGLDHSAVNLKIGDRYMTSFYTPYGIKGIDSWLSKQIKNGPGRYTKNEMKRM
                     IRRNPHLSNLIKTNLLDNLESMWK*"
     gene            190330..190494
                     /locus_tag="ALT_09252017_20_scaffold_111_prodigal-single_2
                     29"
     CDS             190330..190494
                     /product="hypothetical protein"
                     /codon_start=1
                     /transl_table=11
                     /translation="MTVQDCLDQLDEKAKILKWLIEGSGIHCLPVSFLHVLTKERICE
                     LYNTELSYFE*"
     gene            190495..190851
                     /locus_tag="ALT_09252017_20_scaffold_111_prodigal-single_2
                     30"
     CDS             190495..190851
                     /product="hypothetical protein"
                     /codon_start=1
                     /transl_table=11
                     /translation="MKILKVESIYHSFGERYGNFYEWSDEKECFVDSTTKDEAFGMSS
                     DVYRKYIIHSIEYKGKIYNIGEDDITTIGRTTKYVYAGIVNGQLVTEVSDDHYLAIVN
                     KDKNKTIWQKIEFSWS*"
     gene            190821..191225
                     /locus_tag="ALT_09252017_20_scaffold_111_prodigal-single_2
                     31"
     CDS             190821..191225
                     /product="hypothetical protein"
                     /codon_start=1
                     /transl_table=11
                     /translation="MAKNRIQLELKTPKIEEKPTYCHAWVSKVSDKVMCNTITCCGYA
                     HHGLKDRVTNGFMRSVNEKGEWFDDPHKLEKVGSHPLVDGKFMFNDGTFHDPNKTPEQ
                     YKKDIEEIHRRVDEEMREKFGDYMNDSDEEDE*"
     gene            191209..191694
                     /locus_tag="ALT_09252017_20_scaffold_111_prodigal-single_2
                     32"
     CDS             191209..191694
                     /product="hypothetical protein"
                     /codon_start=1
                     /transl_table=11
                     /translation="MKKMSKDFERYCNLLYATGGHMWTSLNNGTAMYLYEGEVYYEGR
                     DCFKDAKYGYLYFITRNEDGQMVANKAAKNYKQIGYELSLNLAIYLLRRADEEVYNVV
                     PAERGFRIFTPIGTYHYHDGNFYENREIIDRLCVAFEEDLKKYPLFVDNVEFQNIEHH
                     G*"
     gene            191687..192340
                     /locus_tag="ALT_09252017_20_scaffold_111_prodigal-single_2
                     33"
     CDS             191687..192340
                     /product="hypothetical protein"
                     /codon_start=1
                     /transl_table=11
                     /translation="MDKEFVSYEIAETMKSLGYDEPCLAMYSDEVLEMWLQDQYDFRS
                     IGEESGFQFKNSMWDDSRFVAAPLLQQAFNWFLDNYGLFAETTLWGDGIGYMSSIKEI
                     KQEEFKVVYDLGLATPNRGIPNWNKGLEDLACLKKIIQIVEEKKDLDTESWRVVVNPI
                     EREDFLLLVRSTLPDQNGDMEDGRYHETYNTKNGTYQVVWEKRETDNQQPIVRKLIV*"
     gene            192337..192726
                     /locus_tag="ALT_09252017_20_scaffold_111_prodigal-single_2
                     34"
     CDS             192337..192726
                     /product="hypothetical protein"
                     /codon_start=1
                     /transl_table=11
                     /translation="MTEQLIKKETSDLAIEMGFVPNKKETYYNPMSGKTLYEELPTSQ
                     SLLQRWLREIHNIDVDVTRDSEVHYQDETRWIVRVSNWNDIQVKDFPIAQLKFPNYSN
                     HIDFKSYEEALEKGLVEGLKFIDNEKI*"
     gene            192713..193198
                     /locus_tag="ALT_09252017_20_scaffold_111_prodigal-single_2
                     35"
     CDS             192713..193198
                     /product="hypothetical protein"
                     /codon_start=1
                     /transl_table=11
                     /translation="MRKFEKITQLRWYVNRALNRGLKEVHIGDGVWLFGRQKHIKGKG
                     MHMVVYGPDRRTEYHIWGQDVNDLVIDDDYGNNGYVNRDGNRASEEKVKIYILTTILD
                     KRENWCFDLKAIPENGPLKVIYSNGTVKNIEFNGVFENVELKKDWGYRYEVSPVAYRI
                     K*"
     gene            193257..193397
                     /locus_tag="ALT_09252017_20_scaffold_111_prodigal-single_2
                     36"
     CDS             193257..193397
                     /product="hypothetical protein"
                     /codon_start=1
                     /transl_table=11
                     /translation="MTFTEWWAQNGPVYEKAGVSESIAKAIWGAACDNIEIAMIKALV
                     KK*"
     gene            193400..194188
                     /locus_tag="ALT_09252017_20_scaffold_111_prodigal-single_2
                     37"
     CDS             193400..194188
                     /product="hypothetical protein"
                     /codon_start=1
                     /transl_table=11
                     /translation="MKDFYLKSGEKVRLIEKIGDKRFLVESYMYYTGYEGDEYEDLSG
                     TQIVVNEIFEKVNPIFAKEVEFNKQKLVDINKEISDKRKELLDIKTELTINEKKRNDL
                     NRLIIDRSQFLNCKEFVVFIKDRIMPVRREGGVRGLKMSIEINLVTGEQRSWVYKIYD
                     DYNSSSDYVEKSSDILFDPTEEEITERIKERIKSGNFSATQISMTDDKYLDEVQINAK
                     HADILDRQMKEYNKIEAEVIANKEKLENLAIKMSNNIKWQKQEA*"
     gene            194185..194562
                     /locus_tag="ALT_09252017_20_scaffold_111_prodigal-single_2
                     38"
     CDS             194185..194562
                     /product="Uncharacterized protein n=1 Tax=Fusobacterium
                     necrophorum subsp. funduliforme ATCC 51357
                     RepID=I3DJW2_9FUSO"
                     /codon_start=1
                     /transl_table=11
                     /translation="MININNMSYSGRSISISGNKIIIDGKDVTADHKDTKNITISVSG
                     DLDSLDVDYCDKIEIGGNVNKARTGSGDINCANITNGAQTGSGDIECESISGDVQTGS
                     GDVKATTITGSVRTGSGDIKYRK*"
                     /db_xref="UniRef100_I3DJW2"
                     /db_xref="I3DJW2_9FUSO"
                     /db_xref="vcy:IX92_25385"
     gene            194564..195433
                     /locus_tag="ALT_09252017_20_scaffold_111_prodigal-single_2
                     39"
     CDS             194564..195433
                     /product="Uncharacterized protein n=1 Tax=Pseudomonas
                     phage MP1412 RepID=I6X848_9CAUD"
                     /codon_start=1
                     /transl_table=11
                     /translation="MSHFTVMVFGDDAEKQLAPFQENNMGDCPEQYMEFNDETEYIQK
                     EWEGEDQETKDKYNNDIDAYADDYHGYRKDEKTGKYGYWENPNRKWDWYQLGGRWAGF
                     FKLKPGATGIEGRAGLFSGGAEPGHADAVRKCDVDFEGMRSTAEKEAGEKYDEIISIV
                     GESINEMHDWTHVRENMFPGEIDLARNFYNSQIAVTKLKEWNSKNDHKNSFLGLEEFK
                     TTREHYCKKCGDAAFSSFAVLKDGVWYERGDMGWWGMVSGEKEQSDWNAEVANLLADL
                     PEDTLISVYDCHI*"
                     /db_xref="UniRef100_I6X848"
                     /db_xref="I6X848_9CAUD"
                     /db_xref="cbv:U729_3094"
     gene            195443..195688
                     /locus_tag="ALT_09252017_20_scaffold_111_prodigal-single_2
                     40"
     CDS             195443..195688
                     /product="hypothetical protein"
                     /codon_start=1
                     /transl_table=11
                     /translation="MDTFKMHRHESNPKEKELYEKFLANNDRDMDLIIFGHGSNSFRP
                     LDYLSDREKQIVLSTIQWLGSPVGQGFLRECGFEKIK*"
     gene            195700..195972
                     /locus_tag="ALT_09252017_20_scaffold_111_prodigal-single_2
                     41"
     CDS             195700..195972
                     /product="hypothetical protein"
                     /codon_start=1
                     /transl_table=11
                     /translation="MTQDKDLLICDCGSTEHMMMVFYAEDEIGDKTYPTVYIHIHLRK
                     KPFWKRVRYAINYIFGRQCRYGAFDEMILNPDDAPKFEKISEFLKK*"
     gene            195975..197114
                     /locus_tag="ALT_09252017_20_scaffold_111_prodigal-single_2
                     42"
     CDS             195975..197114
                     /product="RNA ligase, DRB0094 family n=1 Tax=Chitinophaga
                     pinensis (strain ATCC 43595 / DSM 2588 / NCIB 11800 / UQM
                     2034) RepID=C7PHH4_CHIPD"
                     /codon_start=1
                     /transl_table=11
                     /translation="MERKLASIRKISDLQPIEGADLIELAIVDGWKVVVAKEVGHKIG
                     NFVIYCEVDSFLPIREEFEFLRKSSYRKMADGNEGFRLKTMKLRGQVSQGLILPLPIL
                     EGEEEDEKLGYLQTPDGPIYQLGPYDGALVIEEGADVTSILGIIKWDPPMPAELAGVA
                     KGNFPSFIPKTDEERIQNLAKNYEKMKAQKYYITEKLDGSSSTFYVYNGEFGVCSRNL
                     DLCRPEPFVEGMVMCEDGIERPRKENTFWKVARELAIEENMLDLSGNLAIQGEIIGEG
                     VQGNPYKIKGQTLRVYNAFDIDAQEYLPLEKFKLTVKILGLKTVPIIDEDFTLPETID
                     ELLKFAEGKSVLNTSTEREGYVIRSLDMTTSFKVISNNFLLKEKE*"
                     /db_xref="UniRef100_C7PHH4"
                     /db_xref="cpi:Cpin_2419"
                     /db_xref="C7PHH4_CHIPD"
     gene            197114..197518
                     /locus_tag="ALT_09252017_20_scaffold_111_prodigal-single_2
                     43"
     CDS             197114..197518
                     /product="hypothetical protein"
                     /codon_start=1
                     /transl_table=11
                     /translation="MNIMPVSPYRERNDLQLMIWNGRKAIFSCDQCEKCSNTEISQIR
                     FRGDDKQEIYMCNSYLPISGKILMRCKDHRVSDRHVEIETVYHPNYTEMNYGWERRIV
                     QAPPIQEEVISHDPYRDSIIFDKNDFAWVTLK*"
     gene            197500..197697
                     /locus_tag="ALT_09252017_20_scaffold_111_prodigal-single_2
                     44"
     CDS             197500..197697
                     /product="hypothetical protein"
                     /codon_start=1
                     /transl_table=11
                     /translation="MGNPEIISRDIVTLKEYGNYIGSSMNEQMERVAELERRVAELES
                     VILKVKNIDWKTVKYKVDETF*"
     gene            197774..198268
                     /locus_tag="ALT_09252017_20_scaffold_111_prodigal-single_2
                     45"
     CDS             197774..198268
                     /product="Putative uncharacterized protein n=1 Tax
                     =Flavobacteriaceae bacterium (strain 3519-10)
                     RepID=C6X4D3_FLAB3"
                     /codon_start=1
                     /transl_table=11
                     /translation="MKKILFIAIALIAMQTSFAQTQESTPGFSKGDTFVTGSFKYSDA
                     TKDFNLSASANTFVTKSISVGAGYTRTQLGDVKTNDATVNVRNYYSAAKQFSVFAELR
                     GAKNLDGNANVNIAINPGLNYFLSKNFSLETKLGLLSYNTDGGDYEFGTDLTNIQLGV
                     NYRF*"
                     /db_xref="UniRef100_C6X4D3"
                     /db_xref="fba:FIC_00818"
                     /db_xref="C6X4D3_FLAB3"
     gene            198350..199087
                     /locus_tag="ALT_09252017_20_scaffold_111_prodigal-single_2
                     46"
     CDS             198350..199087
                     /product="hypothetical protein"
                     /codon_start=1
                     /transl_table=11
                     /translation="MKYIRIFENYGKENPTEEEVYSDADEYFLSLNPDLMSPKGYNTY
                     AHYVSSRKSVDFLSAYNIDASKISEKNWDEVYLEFYQFLIKKGYAVKTYSPVLMGDQK
                     KVADLIARVNMAKSVNTGGKYGRAIWIKCSSGKSICFYFTPTEDTNWWPIYLSIHRVG
                     EKLLSLYWTPCENDLKTHVTFWNGDSVIDGNFSIECGYDEYDENGTYNGCSAECDLAS
                     DSMGYTATVRIPEGEMDPEDVIYIRRK*"
     gene            199094..199504
                     /locus_tag="ALT_09252017_20_scaffold_111_prodigal-single_2
                     47"
     CDS             199094..199504
                     /product="Putative Srd anti-sigma factor n=1 Tax
                     =Acinetobacter phage Ac42 RepID=E5EYE8_9CAUD"
                     /codon_start=1
                     /transl_table=11
                     /translation="MNKKQEVSDLEVARKMIKIHQSAADRKLDFDLSLETVRKLLSYK
                     TCYYTGREFDEDGAFSRSFDRINSSKGYVEGNVVSCTVDINGKKSNLTFDEISALYHK
                     LKPLNEEQANIEVEVKVKKTKPTRKKKTSVENVN*"
                     /db_xref="UniRef100_E5EYE8"
                     /db_xref="E5EYE8_9CAUD"
     gene            199494..200321
                     /locus_tag="ALT_09252017_20_scaffold_111_prodigal-single_2
                     48"
     CDS             199494..200321
                     /product="hypothetical protein"
                     /codon_start=1
                     /transl_table=11
                     /translation="MSTRKFKDWDISESISLSQADEVSKDLYEIPLIKKWEEHRAKTL
                     QFHGSRYTINILRGFKVHGYANGLKMSFNLPRTFINKVKELEKYSHCHITPDVVSDRL
                     YITLIDDQKLKSYGRDSDVVRTFKDNRDMELEVRFNTNAKSEVRKIFEESINFIIDDF
                     RDSHYIFNADIRKIPKLNTIMKEQVNETYQNMLDDLSKGDLDAIQNNYKFDSNTIAAM
                     LGRAIDEDPSLEDQINSLPDEAKDIWFETLGGKEFKATKNLSKLLKSLKIVNAMKMI*"
     gene            200321..200704
                     /locus_tag="ALT_09252017_20_scaffold_111_prodigal-single_2
                     49"
     CDS             200321..200704
                     /product="hypothetical protein"
                     /codon_start=1
                     /transl_table=11
                     /translation="MKNVKIYDKWNEESEHNLDLLRDYLENKKFRAGFDKAFDDRSME
                     ADIVAEPLSDTEIIVECWPKTFDGAVPNKISYYIDDIAKILSGLFGVKEVTWRFEPGK
                     GVSRIIFDLNEPINRNMVKFKNMLI*"
     gene            200799..201020
                     /locus_tag="ALT_09252017_20_scaffold_111_prodigal-single_2
                     50"
     CDS             200799..201020
                     /product="hypothetical protein"
                     /codon_start=1
                     /transl_table=11
                     /translation="MDNKYKKWLELREKSANEDDEKLCYCGHTKRCDCGDPDLLTFNE
                     SVSRGDIIPDDPNNGWTTVQAATGNFTQE*"
     gene            201024..201761
                     /locus_tag="ALT_09252017_20_scaffold_111_prodigal-single_2
                     51"
     CDS             201024..201761
                     /product="tRNA nucleotidyltransferase/poly(A) polymerase n
                     =1 Tax=Cellulophaga phage phi17:2 RepID=R9ZYK8_9CAUD"
                     /codon_start=1
                     /transl_table=11
                     /translation="MPKLYKVGGCVRDAILGIDSKDIDFTFVLDDLNQTVEEGFLKMD
                     DWMTAKGFEIFLRVPEMYTIRARFPKGDPNEKLVADFVMARKEVGYIEGTRRPKLELG
                     TLEDDLIRRDFTINAMAEDEDGDVIDLFDGIDDLRVGVLRTPRDPMVTFMDDPLRLLR
                     ALRFVITKDLVMCDDIWEAMKQPELVEKLDLTVSGERIREEISKMMKHDTIRAIRLIT
                     DCDDHMEGKLLNVLFKNGLWLKPTFEL*"
                     /db_xref="UniRef100_R9ZYK8"
                     /db_xref="R9ZYK8_9CAUD"
                     /db_xref="srm:SRM_02654"
     gene            201761..202516
                     /locus_tag="ALT_09252017_20_scaffold_111_prodigal-single_2
                     52"
     CDS             201761..202516
                     /product="hypothetical protein"
                     /codon_start=1
                     /transl_table=11
                     /translation="MDSKSDFQKMLDSWNPIDSLGSGEPEQLTQEEIDERQAYIDDTK
                     NGYSEATVHRILKELKVDEPVLNIYRYGSRIYGTADQNSDHDYIIVTRGAMLKSGAFK
                     QNAISSENRNIQGILYSRSGFTDAINNYDISALECLSLHPDDVIKSTWPFKVQKWDNK
                     VMTKKIISKVSASWHTADMQAKDGFKDRAKKGIFHALRILHFALQLKENQKIDDFGCV
                     NYIWEDFKLIPDEEFDTRDYIRERDELMEQLRS*"
     gene            202513..202713
                     /locus_tag="ALT_09252017_20_scaffold_111_prodigal-single_2
                     53"
     CDS             202513..202713
                     /product="Uncharacterized protein n=1 Tax=Chamaesiphon
                     minutus PCC 6605 RepID=K9UNW7_9CHRO"
                     /codon_start=1
                     /transl_table=11
                     /translation="MKLKVGDKVKKNPETWIGSDFDSWGAGEGIGEVVEPPFELDDED
                     VDVRWQEGRCFQKVSELIKVEE*"
                     /db_xref="UniRef100_K9UNW7"
                     /db_xref="cmp:Cha6605_5926"
                     /db_xref="K9UNW7_9CHRO"
     gene            202710..202937
                     /locus_tag="ALT_09252017_20_scaffold_111_prodigal-single_2
                     54"
     CDS             202710..202937
                     /product="hypothetical protein"
                     /codon_start=1
                     /transl_table=11
                     /translation="MIKIDEKKLDRYYQEYLNTIAENPEISHNLKSLAPVNWYSTSLV
                     SCVFASILESNFHDIVTLEEVKFEKMKNENS*"
     gene            202924..203757
                     /locus_tag="ALT_09252017_20_scaffold_111_prodigal-single_2
                     55"
     CDS             202924..203757
                     /product="hypothetical protein"
                     /codon_start=1
                     /transl_table=11
                     /translation="MKIADYISKSIQEYPSLYKDVDYEKSKLKVLNHIFFTNGNGLEM
                     AETENPEDGGYVVHPKYKKNKFGDWERIKDKPYATVKHKKIPDGYFESVVYYVYGSGR
                     PLETTHRKDDYGGSNTLFRYEKTDEEYKKPRLYEAESRSNFSPYPFSKGFAIACDVFY
                     DNQFLQEDWRVELVILCERTLEYFNNHEYLEHVYYPSEGRVNSDLRSFNEKFEKSGIK
                     GVNELRKIWGYKTKETPVDRDEVLEQKKKSWEKFKNEQISFLTKLLKKYKKQDENKSD
                     L*"
     gene            203735..203986
                     /locus_tag="ALT_09252017_20_scaffold_111_prodigal-single_2
                     56"
     CDS             203735..203986
                     /product="hypothetical protein"
                     /codon_start=1
                     /transl_table=11
                     /translation="MKIKAIYKRNLKMPEGKVASQVAHAVKNLGITPVDSIIVVLCVS
                     DKKFAELVAENPNCYVQRDLGLTCVESGTQTAAAWIEEE*"
     gene            203968..204420
                     /locus_tag="ALT_09252017_20_scaffold_111_prodigal-single_2
                     57"
     CDS             203968..204420
                     /product="SsrA-binding protein n=1 Tax=Fulvivirga
                     imtechensis AK7 RepID=L8JRV7_9BACT"
                     /codon_start=1
                     /transl_table=11
                     /translation="MDRRGIMVNKVNINNRKARFDYEFIRTLTAGMQLMGSEVKAIRD
                     GRVSFVDSYCYFNGKELFLKNLNITPISSTYSHEPNRERRLLLNKSELRKLQNDMDRG
                     MTIVPFRIFTNEKGLIKLDIALAKGKKTYDKRQSIKEKDIDRDTKRSL*"
                     /db_xref="UniRef100_L8JRV7"
                     /db_xref="L8JRV7_9BACT"
                     /db_xref="lby:Lbys_2545"
     gene            204420..204956
                     /locus_tag="ALT_09252017_20_scaffold_111_prodigal-single_2
                     58"
     CDS             204420..204956
                     /product="hypothetical protein"
                     /codon_start=1
                     /transl_table=11
                     /translation="MERVEMRDKSNRSAETPEEIQIQEIKSKEREIFGFNNLTTKDSI
                     ISKFPDSDYCSMMISYHDYDMVNKSYIVDNTIATIRKIDYTEFSKEIKECAGDKELTL
                     SVINKYLPLNRENRSSDIFGIGHLSGSVGPAGMNGPSGLNGSNGLSSGLLKIGKASKI
                     GKASKYKKEDLFNDFDLF*"
     gene            204956..205228
                     /locus_tag="ALT_09252017_20_scaffold_111_prodigal-single_2
                     59"
     CDS             204956..205228
                     /product="hypothetical protein"
                     /codon_start=1
                     /transl_table=11
                     /translation="MKEAIVIVLLPILIIALIIALHTKSDKYVGTVMKVSSWDGAASL
                     KTKNKRGKDTIIMVHTRRYERFTEGQIITVWTGGDLIGEIATTEPQ*"
     gene            205237..205404
                     /locus_tag="ALT_09252017_20_scaffold_111_prodigal-single_2
                     60"
     CDS             205237..205404
                     /product="hypothetical protein"
                     /codon_start=1
                     /transl_table=11
                     /translation="MTVKDLIKILEKIDGDKMIIMTDPDGIGWTNVGAVVEGECDVKI
                     MEDGDGLFHDS*"
     gene            205376..205621
                     /locus_tag="ALT_09252017_20_scaffold_111_prodigal-single_2
                     61"
     CDS             205376..205621
                     /product="hypothetical protein"
                     /codon_start=1
                     /transl_table=11
                     /translation="MATDYSMTANMKYYFITYQATHNSGSISKWNQVIDTSPMEFIKK
                     IEAAEEGATPYRNYRSFVVINTCEISVEDFNKYEDEF*"
     gene            205632..206120
                     /locus_tag="ALT_09252017_20_scaffold_111_prodigal-single_2
                     62"
     CDS             205632..206120
                     /product="Putative uncharacterized protein n=1 Tax
                     =sediment metagenome RepID=D9PHW3_9ZZZZ"
                     /codon_start=1
                     /transl_table=11
                     /translation="MMRQHIQEIKKIAIETFVMDKDSIHGVHHWDEVYENGMMLALQP
                     GVDKLVVGLFAYLHDCKREDDHQDPEHGDRAADFVVWLRNSGKLEFLKHEQYHKLWLA
                     CMQHHKGIVETEDITIGACFDADRIELIRCGITPREDLMSTPMGIRIAKKMNDLKTFR
                     GH*"
                     /db_xref="UniRef100_D9PHW3"
                     /db_xref="saci:Sinac_7181"
                     /db_xref="87390747"
                     /db_xref="D9PHW3_9ZZZZ"
     gene            206149..206298
                     /locus_tag="ALT_09252017_20_scaffold_111_prodigal-single_2
                     63"
     CDS             206149..206298
                     /product="hypothetical protein"
                     /codon_start=1
                     /transl_table=11
                     /translation="MHNASTMYFAIDRTIKGELVDYTEGFYKFRDENGKVSYYPILNT
                     IIEEQ*"
     gene            206298..206615
                     /locus_tag="ALT_09252017_20_scaffold_111_prodigal-single_2
                     64"
     CDS             206298..206615
                     /product="Uncharacterized protein n=1 Tax=Sinorhizobium
                     phage phiM12 RepID=S5MBR5_9CAUD"
                     /codon_start=1
                     /transl_table=11
                     /translation="MAKYLGEVEVKMDDPNNPYSGFTIKDWMFEFINRYGSIDGAHHK
                     DWVMNQCTKIYHGTPVTVRLASWDNGETEYRISLGEDSEAYKKYVEETEEAGYCVDEG
                     IAP*"
                     /db_xref="UniRef100_S5MBR5"
                     /db_xref="A0A0F8XW36_9ZZZZ"
                     /db_xref="S5MBR5_9CAUD"
     gene            206668..207231
                     /locus_tag="ALT_09252017_20_scaffold_111_prodigal-single_2
                     65"
     CDS             206668..207231
                     /product="hypothetical protein"
                     /codon_start=1
                     /transl_table=11
                     /translation="MRTFKHFKDKTNEDFEVKIEQSSEIMNPKSLPAEIVEIFEKRIA
                     DEYTAHYTYRNAANWCRNVNYKKAAAYFEAEAASELDHAKGLQDYLTQWNILPQIPPV
                     TVPNNFDSLVGIIDEAYDIEYKLLLNYSALQHALAATHPATFNFIQKYVDIQNESVGE
                     YSDLLNALHLIDINNKLDLLMFEERYF*"
     gene            207358..208065
                     /locus_tag="ALT_09252017_20_scaffold_111_prodigal-single_2
                     66"
     CDS             207358..208065
                     /product="Putative HNH homing endonuclease n=1 Tax
                     =Aeromonas phage 25 RepID=Q19CN9_9CAUD"
                     /codon_start=1
                     /transl_table=11
                     /translation="METRRGRDKISGAIYENHHIMPKSLGGSDDQSNMILLTPREHYI
                     AHWLLWRIYRNKEMAFAFYCMVKMNKRTENVTSSRAYEEAKLARREFIIENNKKYHTG
                     KKISEKDKELTSQRFKNIPKSDEHRKKISDSNKGKPKSDQHREKLSLSLIGKHKWSDE
                     RKKSHSEKVSGDNNKTAKKVEQILDGVIINTFISCDSAREYILSTLNQNVSKSTFWRR
                     VRGHSELFGFNWKFKDE*"
                     /db_xref="UniRef100_Q19CN9"
                     /db_xref="A0A0F6WCJ7_9CAUD"
                     /db_xref="Q19CN9_9CAUD"
     gene            208131..208718
                     /locus_tag="ALT_09252017_20_scaffold_111_prodigal-single_2
                     67"
     CDS             208131..208718
                     /product="Metal dependent phosphohydrolase n=1 Tax=Kordia
                     algicida OT-1 RepID=A9DVK7_9FLAO"
                     /codon_start=1
                     /transl_table=11
                     /translation="MILVNPADWSIEQHRSVNHMYAEYLPYEFHLRMVDRVASQFEYL
                     LDSEKDYSTGKLRLELENQRLGFVSLREACRKACWAHDVLEDVHHKSYNDLVKNLGPD
                     AAEIVYAVTNEKGRNREERANDKYYAGIVATPGAVFVKLCDRIANVQYGKMTGSSMYD
                     KYKKENANFVTKLGGDDKDHKLAPMFEYLLNLFKE*"
                     /db_xref="UniRef100_A9DVK7"
                     /db_xref="A9DVK7_9FLAO"
                     /db_xref="cmr:Cycma_1446"
     gene            208722..209603
                     /locus_tag="ALT_09252017_20_scaffold_111_prodigal-single_2
                     68"
     CDS             208722..209603
                     /product="Uncharacterized protein {ECO:0000313|EMBL
                     :KKW12786.1};  TaxID=1618448 species="Bacteria;
                     Microgenomates.;" source="Microgenomates
                     (Gottesmanbacteria) bacterium GW2011_GWB1_49_7.;""
                     /codon_start=1
                     /transl_table=11
                     /translation="MITTSNKLEIFENFISIPKKTKNIENAGGSISVGVMSSFISGAM
                     ERDSNSLADSIEVRAVDYFHYLHMHEHTLKSWIKLKGAELLFPNKKITKIRYQSVDEF
                     FRDVKESIKTLEVNPGSVEFYTNAIETAKENGQIAFLEILRDKKDGVLAEAKLLEAGE
                     IKYVTEEDVVKFYKKANLKERMLKLTWMKNYARMIPDEVITEKKKYDASELFDNYVIL
                     HFDKYDNSTQMTKAEVEKAKDPILFGVLKGTRKLYFIGDWIDEYCDLTLDKFLSTLEM
                     EETRKLSEESMKEGLKM*"
                     /db_xref="A0A0G1W215_9BACT"
                     /db_xref="GWB1_scaffold_4705_24"
     gene            210464..210685
                     /locus_tag="ALT_09252017_20_scaffold_111_prodigal-single_2
                     69"
     CDS             210464..210685
                     /product="hypothetical protein"
                     /codon_start=1
                     /transl_table=11
                     /translation="MTPEKLEEAKIFKRDTGIMSIVLWVFVAFLICLQNPETIDIASL
                     VVIGAIILTFIHFKMKGLIKEYERMNNGK*"
     gene            210675..211211
                     /locus_tag="ALT_09252017_20_scaffold_111_prodigal-single_2
                     70"
     CDS             210675..211211
                     /product="hypothetical protein"
                     /codon_start=1
                     /transl_table=11
                     /translation="MENKTQTIEERFLDDLRKKSDKEPKLFIYWNLFSILHLGDPDFL
                     EYIVTEYQQAPDDSWWFINFHKALRQCDYFSDSLCMTNSIITEEEDKRRNEILSIRAK
                     IRREADFDETSRETEYYSLGIELGQLNRKNTTYERTSISGHLDSILYQCIKNGNDELF
                     NFMRKFLAKNVELEAKES*"
     gene            211213..211962
                     /locus_tag="ALT_09252017_20_scaffold_111_prodigal-single_2
                     71"
     CDS             211213..211962
                     /product="Uncharacterized protein {ECO:0000313|EMBL
                     :KKL48816.1}; Flags: Fragment;;  TaxID=412755
                     species="unclassified sequences; metagenomes; ecological
                     metagenomes.;" source="marine sediment metagenome.;""
                     /codon_start=1
                     /transl_table=11
                     /translation="MSSILCPCCLSPLVVTHQDRYQDMSEHVSNPNGTPSMKDGYQCL
                     NFDWCFASMYKCTWLEDGDFFSGTPPEGMNYGDVSNILKRHWKFPTKTLAVNSWNFFY
                     QLGQIEIKKRIREFTIGKYTFKFTPKEKGYSYPLNEQYMPKRFSYKMEILKKTGDHCY
                     THINSDYLMIKHTISDFNRNYFSEFNTPGNSYRGTYLIDKCMETIRCSTISGYKDRRR
                     YKLISMVLINILFPVKVRRIKNLAKEKKRFF*"
                     /db_xref="A0A0F9D563_9ZZZZ"
     gene            212001..212531
                     /locus_tag="ALT_09252017_20_scaffold_111_prodigal-single_2
                     72"
     CDS             212001..212531
                     /product="hypothetical protein"
                     /codon_start=1
                     /transl_table=11
                     /translation="MTTLAYIGLAILALTAIIIGVSAAKSRSRKSEYKDWKVGDKLIL
                     DQYNGDTAYTVLKKSGKSYAKLCGWTRDYIYVDVHDGNVYKIEWDELKLNKSAYWRRN
                     YDEAKKAMGTNPHFSSDIEEPETRSSSSSPEGTIDGKPIELLSEIECEVYLKKAISEE
                     DYQTAEAIRKRMEHFR*"
     gene            212560..212952
                     /locus_tag="ALT_09252017_20_scaffold_111_prodigal-single_2
                     73"
     CDS             212560..212952
                     /product="hypothetical protein"
                     /codon_start=1
                     /transl_table=11
                     /translation="MNKIFVSLELSSTLKEFGFDGECICFYKDGRLSVTDQHWGSGIS
                     GISKSLGYSIDDLILAPTHQQVMDWLRDEYGIIIVIMPFLMEDNTITYEYTNYTDKDQ
                     DEIDHGDGPYEDYYDAVNAAIKSALSCI*"
     gene            212943..213368
                     /locus_tag="ALT_09252017_20_scaffold_111_prodigal-single_2
                     74"
     CDS             212943..213368
                     /product="hypothetical protein"
                     /codon_start=1
                     /transl_table=11
                     /translation="MHIMEEHCVPVDIAVQLNNRGFNEPCFMIYNEDGILEECVNVNT
                     HKLHPMDYNHFDGLPGCISAPLYSQVVNWLEKRCSILIETFRGDDGFLDLRVRLWEDH
                     ATDENVHGDYGYMEKYNSYSTRDMRECLNEGIREALKIL*"
     gene            213368..213721
                     /locus_tag="ALT_09252017_20_scaffold_111_prodigal-single_2
                     75"
     CDS             213368..213721
                     /product="Uncharacterized protein n=1 Tax=Chitinophaga
                     pinensis (strain ATCC 43595 / DSM 2588 / NCIB 11800 / UQM
                     2034) RepID=C7PDP7_CHIPD"
                     /codon_start=1
                     /transl_table=11
                     /translation="MRRLFKFYKDETGWFVDLPEWEGTKADLQMVSGADTFLDILSQG
                     DTTIYVTLSDEDFDGADHMDFLYPGRLENWELGEGAWYRMEKYMDLRYDIDMWLCDVT
                     KFVFGDFPKIIYFKS*"
                     /db_xref="UniRef100_C7PDP7"
                     /db_xref="W6TU24_9SPHI"
                     /db_xref="cpi:Cpin_2134"
                     /db_xref="C7PDP7_CHIPD"
     gene            213718..213972
                     /locus_tag="ALT_09252017_20_scaffold_111_prodigal-single_2
                     76"
     CDS             213718..213972
                     /product="hypothetical protein"
                     /codon_start=1
                     /transl_table=11
                     /translation="MRYGIGIAAIILAISIQCSGPKNICKKAERIDGEVIYAIPSPGG
                     RKVILETKQGRITIYRVPLEQPLYNIPVCKHRGKYYWVMP*"
     gene            213969..214388
                     /locus_tag="ALT_09252017_20_scaffold_111_prodigal-single_2
                     77"
     CDS             213969..214388
                     /product="Uncharacterized protein n=1 Tax=Pseudomonas
                     phage phi_Pto-bp6g RepID=G3KB16_9VIRU"
                     /codon_start=1
                     /transl_table=11
                     /translation="MKGRVISILAYNRFTFGDQVVSQFVLFECKWLFSIIFFYFHKSD
                     GSQDRFHTHAFNALSVKLFGRYNEYLLLDEKTGEYAIRPRVKVIQYFPRDSYHKIGNG
                     TGCMTILFSGPWEKTWKEYIDGKVVHYNWNRHVTKEI*"
                     /db_xref="UniRef100_G3KB16"
                     /db_xref="G3KB16_9VIRU"
     gene            214369..214815
                     /locus_tag="ALT_09252017_20_scaffold_111_prodigal-single_2
                     78"
     CDS             214369..214815
                     /product="hypothetical protein"
                     /codon_start=1
                     /transl_table=11
                     /translation="MSPKKYNYRRYYIWGRRKKDRVKSYWYFKQSDLNDLFKNTNIST
                     VVSTYVPLRKLKSGHYVGRCPICKTLTYNDAHLHINDTKRKFKCFECGFGGTSPAGFL
                     MAYHKIGFDEAVRYINRKYHGNKFQLRTEGIVVSKRSANIGEDLPF*"
     gene            214890..215267
                     /locus_tag="ALT_09252017_20_scaffold_111_prodigal-single_2
                     79"
     CDS             214890..215267
                     /product="hypothetical protein"
                     /codon_start=1
                     /transl_table=11
                     /translation="MTESDMLKNFFDFSGLYQEIRKNTLEDFPTLEEYLQFIEDIEED
                     KEKAESLYRFITDPNHDRMFGDFEIGEDNQITIKDDILEIYFWEDTGYSNEGGTHYGG
                     YEYWFRINLDFENFISLEVVNQN*"
     gene            215270..215776
                     /locus_tag="ALT_09252017_20_scaffold_111_prodigal-single_2
                     80"
     CDS             215270..215776
                     /product="Uncharacterized protein n=1 Tax=Prevotella sp.
                     CAG:386 RepID=R6Q6L0_9BACT"
                     /codon_start=1
                     /transl_table=11
                     /translation="MEEKTKIIFLDIDGVLNVYSHDHDEFGSQFHKHFVDNLGMIVES
                     TGAKIVISSTWRYAGLERMKEMWQKRNLPGEVIDVTPDCTYLHNEGLLELTSRIERGH
                     EIEYWLDETSIDVENYVIIDDDNDFLPHQFGNFVRTANNINHPDCVDIGYGLTKECAK
                     KAIRILNA*"
                     /db_xref="UniRef100_R6Q6L0"
                     /db_xref="R6Q6L0_9BACT"
                     /db_xref="ash:AL1_07570"
     gene            215769..216068
                     /locus_tag="ALT_09252017_20_scaffold_111_prodigal-single_2
                     81"
     CDS             215769..216068
                     /product="hypothetical protein"
                     /codon_start=1
                     /transl_table=11
                     /translation="MHREEKDEYWNCVIGPVKRSELPQGADFPLRWAVREKFEEIVGR
                     DAEICSSGWGMDEETKSVCSSVSLLSITDPSGYKMKRIKEILEEQVYLEFPNLEK*"
     gene            216148..216603
                     /locus_tag="ALT_09252017_20_scaffold_111_prodigal-single_2
                     82"
     CDS             216148..216603
                     /product="hypothetical protein"
                     /codon_start=1
                     /transl_table=11
                     /translation="MAKREQVLGNFKAVEKEIAELESAPAVVYATASKYIPSVGYVAE
                     LADVKQIVKAQKVINEQREGLSEAAKELGLTEEDLADDVTFMGFTIPVWTQDIKNRLA
                     ELKAETRLAKLKAARKTLKKNLSKDDKFDLEMGGIDDILSTLKIEEESN*"
     gene            216673..217317
                     /locus_tag="ALT_09252017_20_scaffold_111_prodigal-single_2
                     83"
     CDS             216673..217317
                     /product="hypothetical protein"
                     /codon_start=1
                     /transl_table=11
                     /translation="MKTKLDKEFDFPSLTNLRALRDESKRRKELKKELEIVSDSIDDY
                     IQKFIECSMFKLDSLQDLDAVIAPQDVHKFTLLDIPFKNFKKLKLVSEIIPEILKLKG
                     VEYCMGWFCKTQKKIDPFKNVIFDDSEPCSIFVDFQNKSMFFIPSVINPEIGVNHKEN
                     KLVVAYRRMKVFNPHNSFSWSHPVDQIYPWHYTFHMKCTVDIDTLNFETTEQGW*"
     gene            217311..217853
                     /locus_tag="ALT_09252017_20_scaffold_111_prodigal-single_2
                     84"
     CDS             217311..217853
                     /product="hypothetical protein"
                     /codon_start=1
                     /transl_table=11
                     /translation="MVKEKPIKINPIKAPADFNDLLDLQDLKTQMCVLEHLQNNLKKY
                     QLDFVKSFIKTSKEVIDCIPPENLSEYEIFNCYDYDFNYASNIKEFLESGKNWVVNHR
                     DKRMMEITEPEELKFKMDGNILKASDKRVLMINRRPYYRIVYFDELRRDVRMSFRFDT
                     NELIDCSDYSYVSEGKTEKW*"
     gene            217847..218497
                     /locus_tag="ALT_09252017_20_scaffold_111_prodigal-single_2
                     85"
     CDS             217847..218497
                     /product="hypothetical protein"
                     /codon_start=1
                     /transl_table=11
                     /translation="MVKEETVKVKLLKSPADFTELLNMQTLQMQLDVFELIKKNLESY
                     QEKFFESFTKSGKEILEYIPVEEHEKWFKQFKDEDCKNLEQYLRENERSWDGGKENLQ
                     YSLMRKEITLAKYKKLLSNMEFTWDRRYIVDTKNKKIIQLDYGERRGHQYYNCKVKYK
                     RNGKDKLTVQFAYEWTPWHNNRGPSQTRNTYYHFDLVNNTYIGMSEDNGNQGYGYR*"
     gene            218569..219000
                     /locus_tag="ALT_09252017_20_scaffold_111_prodigal-single_2
                     86"
     CDS             218569..219000
                     /product="hypothetical protein"
                     /codon_start=1
                     /transl_table=11
                     /translation="MSSEMLEKMRAFMDSPEGKASIERMKAKMQREEDRKRRAFEYIE
                     TLSREEFESKLAKEIARHDDAYERRCYAKGHMPHPRNLMYFVFNAAEIGGRPYNKQLD
                     SFDASFGGGSIKYRGHYFNWIFGQGTVLRIFNPKKECIFSL*"
     gene            219013..219210
                     /locus_tag="ALT_09252017_20_scaffold_111_prodigal-single_2
                     87"
     CDS             219013..219210
                     /product="hypothetical protein"
                     /codon_start=1
                     /transl_table=11
                     /translation="MAVTKQKFLITSSGKTKAQEEVDAVLNDGWRIISVTAREVSTGK
                     AGVTEHGAFGILFEKFFPDEN*"
     gene            219216..220064
                     /locus_tag="ALT_09252017_20_scaffold_111_prodigal-single_2
                     88"
     CDS             219216..220064
                     /product="hypothetical protein n=1 Tax=Paenibacillus
                     massiliensis RepID=UPI00037775D6"
                     /codon_start=1
                     /transl_table=11
                     /translation="MKNFSLGDRMKEFYEDRFRYYVPRRTYTLIRIDGKAFHTYTKGL
                     ESPFDAGLISDMNETTAYLCKNIQGAKFGYVQSDEISILITDFDERDTQMWFDGNLQK
                     MTSVAASMATSKFNELRVARALRKYECQFDTPLQMDTDAILEFLSKIKKAEFDARVFQ
                     IPQKSEVENYFIFRQQDGTRNSIQSVAQSLYSQSELNGKKEKDMQEMIFQKGVNWNNY
                     HFREKRGGIIAKVPTMIEGRDGQVERLKWQMIPTPIFTQEREFMDVMIPEFEIKSPKS
                     EEVEVQ*"
                     /db_xref="UniRef100_UPI00037775D6"
                     /db_xref="K5A2M7_PAEAL"
                     /db_xref="ppm:PPSC2_c3708"
                     /db_xref="UPI00037775D6"
     gene            220078..220290
                     /locus_tag="ALT_09252017_20_scaffold_111_prodigal-single_2
                     89"
     CDS             220078..220290
                     /product="hypothetical protein"
                     /codon_start=1
                     /transl_table=11
                     /translation="VSSPEWKEFIDLENKAAEERLANMSLRERMAEALNNMVGPQDGE
                     LNMIVGKSSSGSSMIQKFLDKYQKDV*"
     gene            220283..220537
                     /locus_tag="ALT_09252017_20_scaffold_111_prodigal-single_2
                     90"
     CDS             220283..220537
                     /product="hypothetical protein"
                     /codon_start=1
                     /transl_table=11
                     /translation="MYKPKYIIADGSAIIFSAVITHSTMARGMGRIDGAGFVDFQTEI
                     DSYGETIIKAVAYGESTSLDIKSRPVEDSAILTRQITNVF*"
     gene            220545..220976
                     /locus_tag="ALT_09252017_20_scaffold_111_prodigal-single_2
                     91"
     CDS             220545..220976
                     /product="hypothetical protein"
                     /codon_start=1
                     /transl_table=11
                     /translation="MTVSIAQADKPNLVGNIYTKEAINKMKESIEEAMRSGFCGGEII
                     HDSEDRTLSTSIDLSKVTHQIKKVDVIDDFLIVDVEFMDTPDGKMAKSLVESAAGLLR
                     PTIAGHLDPIDRTVRVERVISFDIVQYHEDFRVDISWKQIK*"
     gene            220978..221352
                     /locus_tag="ALT_09252017_20_scaffold_111_prodigal-single_2
                     92"
     CDS             220978..221352
                     /product="Putative uncharacterized protein n=1 Tax=Vibrio
                     phage KVP40 (isolate Vibrio
                     parahaemolyticus/Japan/Matsuzaki /1991) RepID=Q6WHQ5_BPKVM"
                     /codon_start=1
                     /transl_table=11
                     /translation="MTDKIFLFILLIHFLADFALQTDDQAKGKSTDPKWLTYHVAVYS
                     VIWLMASWFYFGDFRQAAFFAIVTFICHWCTDFITSRVGKPFWDKGDYHNGFVVVGFD
                     QILHYLQLWYTFKIILEVNGTI*"
                     /db_xref="UniRef100_Q6WHQ5"
                     /db_xref="Q6WHQ5_BPKVM"
     gene            221339..221578
                     /locus_tag="ALT_09252017_20_scaffold_111_prodigal-single_2
                     93"
     CDS             221339..221578
                     /product="hypothetical protein"
                     /codon_start=1
                     /transl_table=11
                     /translation="MGQYNENHKKKKIKKEIQKCIESPEYFRENYIGNIDPETYEKAL
                     PKIKEGFEGKVIITSTPRGDTHFKDLWEKSKKDSE*"
     gene            221628..222377
                     /locus_tag="ALT_09252017_20_scaffold_111_prodigal-single_2
                     94"
     CDS             221628..222377
                     /product="Uncharacterized protein n=1 Tax=Oscillatoriales
                     cyanobacterium JSC-12 RepID=K8GG30_9CYAN"
                     /codon_start=1
                     /transl_table=11
                     /translation="MNEELFNKGLPKWPALVVVGEPVTKHQAMAINVMTDRFSFCSND
                     REFEKQIHGIIYDVEASWSDLGDALQEKHGLTGFNDVWDLKEKMASKYGPLELNYMSN
                     SRIVSSWIGGPHGWCNWDGTIGSSNYNIGKWPSVQDVYEDCVKIAEAFPFLNMKVQLM
                     NQEAGEDDRPLEAIVEYSIKGGEVDMYEPTEILKTPAFGSDDMYARFNNPHAERGCTI
                     EKLEEALKVSELYSSTKERLYKNEFWNKLES*"
                     /db_xref="UniRef100_K8GG30"
                     /db_xref="K8GG30_9CYAN"
     gene            222391..223323
                     /locus_tag="ALT_09252017_20_scaffold_111_prodigal-single_2
                     95"
     CDS             222391..223323
                     /product="ribose-phosphate pyrophosphokinase (EC:2.7.6.1)"
                     /codon_start=1
                     /transl_table=11
                     /translation="MILNLSEPCSYGIKFKVSKFPDGQQAITILEGEVLKYNMFEKLE
                     PVVIKSRITSFLDLELVICANRALRELGVKETSLEISYLLGARSDRKFETGSVNYIKE
                     ILAPIINAQNFSRVTVLDPHSDVTEACINNFKKETQWSQGLITFVLRDYFLGVSTDYS
                     KMRLISPDAGALKKVYDVAESIGYKEEIVIASKHRDVKTGKITHTDVPITVHDVDKDF
                     FILDDICDGGRTFIEIAKAIKMKQSISSAVHPENHGKIYLVVTHGIFSAGLKPLNEYF
                     DGIYTTNSYVDMDDPEFSLRNDNEMHKLKQLKVI*"
                     /db_xref="cly:Celly_1697"
                     /db_xref="UniRef100_R4YKI5"
                     /db_xref="A0A0A2LFH3_9FLAO"
                     /db_xref="R4YKI5_OLEAN"
                     /db_xref="2.7.6.1"
     gene            223325..223543
                     /locus_tag="ALT_09252017_20_scaffold_111_prodigal-single_2
                     96"
     CDS             223325..223543
                     /product="hypothetical protein"
                     /codon_start=1
                     /transl_table=11
                     /translation="MFTSGEMFSGAFKIAATLIIFVFLVSGGLGVLLGHTVWGSSDYI
                     ESKTKIEPAIKLTTDGKKVDTLYVYKIK*"
     gene            223554..223817
                     /locus_tag="ALT_09252017_20_scaffold_111_prodigal-single_2
                     97"
     CDS             223554..223817
                     /product="hypothetical protein"
                     /codon_start=1
                     /transl_table=11
                     /translation="MLEIIIIGSILVLGFLFIGDTEITFSPFTIKMNAPLNAIGWFVL
                     SIGVACISANSRQRGHKEGVKETMDNIVVHIDKRGTTKPEDLK*"
     gene            223817..224374
                     /locus_tag="ALT_09252017_20_scaffold_111_prodigal-single_2
                     98"
     CDS             223817..224374
                     /product="Macro domain containing protein n=2 Tax
                     =Podoviridae RepID=R9ZYH8_9CAUD"
                     /codon_start=1
                     /transl_table=11
                     /translation="MGAAVLGHSEEAPIHPAYREVVGNLITMAQQGKFQVITHGCNCF
                     CTMGAGIAPQMAKAFGCDKFPMEIGLGTRGDYNKLGQIDWKVNTYAGGSDEFNFFEFD
                     LAVVNSYTQYGFGLNHEGGTARPLDYDALRLCMRKINHQFKGRHIGLPKIGAKLAGGD
                     WEIIKVIIQEELKDCKVTVVIYDKE*"
                     /db_xref="UniRef100_R9ZYH8"
                     /db_xref="S0A3L3_9CAUD"
                     /db_xref="ndo:DDD_1649"
                     /db_xref="R9ZYH8_9CAUD"
     gene            224374..224784
                     /locus_tag="ALT_09252017_20_scaffold_111_prodigal-single_2
                     99"
     CDS             224374..224784
                     /product="hypothetical protein"
                     /codon_start=1
                     /transl_table=11
                     /translation="MRVVFENKYTRDKVIRVNEKYHFLDGDKVSMETIRNGIVDNGED
                     WELVEPRRDLYIKGTNERGKDYFRSFCKGVEYHPGDFITIQKNMSFGDGKRDFVIKSF
                     YISDKPNDNDIYEYIYAQTTCGRDIHLSDVIIKN*"
     gene            224792..225019
                     /locus_tag="ALT_09252017_20_scaffold_111_prodigal-single_3
                     00"
     CDS             224792..225019
                     /product="hypothetical protein"
                     /codon_start=1
                     /transl_table=11
                     /translation="MTRDQFRIVAKYYDTNSLTYIFYLDTIIGYVEVYSDLYLKEVEK
                     DKWESQKKKRKPDVINAECESLIKKYISANS*"
     gene            225061..225195
                     /locus_tag="ALT_09252017_20_scaffold_111_prodigal-single_3
                     01"
     CDS             225061..225195
                     /product="hypothetical protein"
                     /codon_start=1
                     /transl_table=11
                     /translation="MKYQYSMFTDVVNGKPVNLYIDGYGVEWMAQSKWGFRTKRKEDQ
                     *"
     gene            225209..225409
                     /locus_tag="ALT_09252017_20_scaffold_111_prodigal-single_3
                     02"
     CDS             225209..225409
                     /product="hypothetical protein"
                     /codon_start=1
                     /transl_table=11
                     /translation="MASLSEENAEQLFAEIDNEGLGYWVQHYGYKGDEDPKLKELCEK
                     AKEAMNALESHIESIFEEYEIG*"
     gene            225413..226486
                     /locus_tag="ALT_09252017_20_scaffold_111_prodigal-single_3
                     03"
     CDS             225413..226486
                     /product="Peptidase M42 family protein n=1 Tax
                     =Cyclobacterium marinum (strain ATCC 25205 / DSM 745)
                     RepID=G0J3G8_CYCMS"
                     /codon_start=1
                     /transl_table=11
                     /translation="MNDNKKFLKEYLDAFSPVGREFEGQKVWVDYVKPFVNEMRVDAY
                     GTAYGLIKGTGEKKVVLEAHCDEIAWIVTEIESNGMIRVKTNGGSDNMIAPSMTVFVH
                     THEGKKIPGVFGWPAIHVREKRVDMGPEVHELWVDLGVDTAKKVAKLGVEVGNCVTFD
                     QPFFELGKYYVGRSLDNKIGGYIIAEVARELKEEGTILPFDLYIVNAVQEEVGLFGAR
                     LIAQTIKPDIALVHDVTHNTNSPKMNKAKSGDVKGGAGPVIEYSSQNHKDLIKIVRDV
                     AKKKEIPMQLSVGSYGNDTVSFFLENIPTVIVASPLKYMHTTVEMVHKDDVAAAIQVF
                     KETLKQLTTGTIVTINDQTHKYV*"
                     /db_xref="UniRef100_G0J3G8"
                     /db_xref="cmr:Cycma_0834"
                     /db_xref="G0J3G8_CYCMS"
     gene            226488..226736
                     /locus_tag="ALT_09252017_20_scaffold_111_prodigal-single_3
                     04"
     CDS             226488..226736
                     /product="hypothetical protein"
                     /codon_start=1
                     /transl_table=11
                     /translation="MAISPEYLNKAFQKEVDDFEFKLDEKLAKGTIIKGGSVSIDPPS
                     GMSIKHFNVLKTKYLSAGWNDVKWNSDQREGTWITFHY*"
     gene            226750..226917
                     /locus_tag="ALT_09252017_20_scaffold_111_prodigal-single_3
                     05"
     CDS             226750..226917
                     /product="hypothetical protein"
                     /codon_start=1
                     /transl_table=11
                     /translation="MPRIEIKDPKLSSIIKKCESLKLDPKKVKIETAIFEDLSNPDVY
                     YTKLYLKYDNK*"
     gene            226904..227380
                     /locus_tag="ALT_09252017_20_scaffold_111_prodigal-single_3
                     06"
     CDS             226904..227380
                     /product="Uncharacterized protein n=1 Tax=Cystobacter
                     fuscus DSM 2262 RepID=S9PLY1_9DELT"
                     /codon_start=1
                     /transl_table=11
                     /translation="MTTSKYVFFWNGIYSQWHMADMTIDGKTFNCCEQYMMYRKALLF
                     GDMEIAKEIMETRYPKDQKALGRKIQGFDKAIWDKNSLAIVYRGNLAKFSQNEGLKKE
                     LLATGDRILVEASPVDNIWGIGLDEKAKGVEDPANWKGLNLLGQAITLVKNELRGA*"
                     /db_xref="UniRef100_S9PLY1"
                     /db_xref="A0A084SK63_9DELT"
                     /db_xref="lml:lmo4a_0916"
                     /db_xref="S9PLY1_9DELT"
     gene            227361..227690
                     /locus_tag="ALT_09252017_20_scaffold_111_prodigal-single_3
                     07"
     CDS             227361..227690
                     /product="hypothetical protein"
                     /codon_start=1
                     /transl_table=11
                     /translation="MNFEELKEQALLFVYWCNKLREGGFLEGGPVITEKGFDMAMDLV
                     ESGVKLEEDTAIKCAEELNVDIRVVELIMDMQEMGYTEFVELAKKLDGMSENDMIRDI
                     LDNMDKE*"
     gene            227693..227842
                     /locus_tag="ALT_09252017_20_scaffold_111_prodigal-single_3
                     08"
     CDS             227693..227842
                     /product="hypothetical protein"
                     /codon_start=1
                     /transl_table=11
                     /translation="MGLDIYLKRYENFEATRSAEAKYEEESNKIWEEGGVKYDDMTEE
                     EKESR*"
     gene            228014..228472
                     /locus_tag="ALT_09252017_20_scaffold_111_prodigal-single_3
                     09"
     CDS             228014..228472
                     /product="hypothetical protein n=1 Tax=Oscillatoria sp.
                     PCC 10802 RepID=UPI00034B6FCE"
                     /codon_start=1
                     /transl_table=11
                     /translation="MGVPTLHEIFSVDSEEYYIQPDWEKSLTNVNSAIEKLKAEPAYR
                     VRAVGPNIFSEPKVNSDQDAMEIFKERLKKGDNYNYSCSDGEFMIAEPEKIVGLIPGY
                     THVLRKSPCVYVVTESDNTWYVEALEIVKATIEYVLSKENINQYYLHWSG*"
                     /db_xref="UniRef100_UPI00034B6FCE"
     gene            228475..229050
                     /locus_tag="ALT_09252017_20_scaffold_111_prodigal-single_3
                     10"
     CDS             228475..229050
                     /product="hypothetical protein"
                     /codon_start=1
                     /transl_table=11
                     /translation="MSPEDPKRNPEMESFMTFKFPVIQNISPKLLTDSLESVTPKSPG
                     KIKKQYENHWGETVTQYEGSIFRNITSTESHLMFGDRGHTFGSGYYVVNERGEMVYSS
                     SEEYARIVEKCSKYWEAMEILRRKYRLPDYSVERGRGDRLVVNDKIIKGILIHPGSFR
                     GGLITFLDFAFDLIDADIATGRIKPGEYGIE*"
     gene            229047..229391
                     /locus_tag="ALT_09252017_20_scaffold_111_prodigal-single_3
                     11"
     CDS             229047..229391
                     /product="hypothetical protein"
                     /codon_start=1
                     /transl_table=11
                     /translation="MRKPEQIRKEISELEAELAESIRESEWKLLCKSNVEGDSIGFFN
                     LKKARIVLKYLYNGHRLQLRHEALGVYEVYMNPQKNRILLNSESESVNEESIMGFIVW
                     HSGDWYVFNSEL*"
     gene            229388..229717
                     /locus_tag="ALT_09252017_20_scaffold_111_prodigal-single_3
                     12"
     CDS             229388..229717
                     /product="hypothetical protein"
                     /codon_start=1
                     /transl_table=11
                     /translation="MTRGYAKKLAESVTNQELREMFYNAQRSLTQWGGWKKVSKVNKS
                     ISKATAFNILSCGVDADDFLEQKISQITKFNMIREFGEHLPNYQPEQTKSKPNIKIIH
                     HEPKFLK*"
     gene            229717..229950
                     /locus_tag="ALT_09252017_20_scaffold_111_prodigal-single_3
                     13"
     CDS             229717..229950
                     /product="hypothetical protein"
                     /codon_start=1
                     /transl_table=11
                     /translation="MTSKDFCYWIQGFFELSESEELTPRQVEIIKNHLKLVFYHEIDP
                     SYSDNPEVQEVMQAIHDGTSKPSKRQGPLIVKC*"
     gene            229963..230166
                     /locus_tag="ALT_09252017_20_scaffold_111_prodigal-single_3
                     14"
     CDS             229963..230166
                     /product="hypothetical protein"
                     /codon_start=1
                     /transl_table=11
                     /translation="MIKVNWTPEKKEAAIEKLTKYFEKHGIGEMIMQDDDALIEAPEV
                     LSDIADDILIDNEGIIFIDEDDE*"
     gene            230156..230410
                     /locus_tag="ALT_09252017_20_scaffold_111_prodigal-single_3
                     15"
     CDS             230156..230410
                     /product="hypothetical protein"
                     /codon_start=1
                     /transl_table=11
                     /translation="MMNKLQGFVMWLDGFLAASGDNLTVTQTKTVKEKLNSLFEHEAE
                     PPKKPNPTLEELGEQHGFPVKPGFPGEHNGRDEDGILYRC*"
     gene            230404..230733
                     /locus_tag="ALT_09252017_20_scaffold_111_prodigal-single_3
                     16"
     CDS             230404..230733
                     /product="hypothetical protein"
                     /codon_start=1
                     /transl_table=11
                     /translation="MLRRRGLVVKKDGVWYVSICCGVCNGIDEVCNPTEYKLHHSDHK
                     DFDFIHKNTMHDVPLWTSVILVEEEDFVGGCGHTGYPTYTTYAKLPKSDPPTFTDIKE
                     LDNLIDF*"
     gene            230734..231066
                     /locus_tag="ALT_09252017_20_scaffold_111_prodigal-single_3
                     17"
     CDS             230734..231066
                     /product="Uncharacterized protein n=1 Tax=Isosphaera
                     pallida (strain ATCC 43644 / DSM 9630 / IS1B)
                     RepID=E8QXH4_ISOPI"
                     /codon_start=1
                     /transl_table=11
                     /translation="MRKIIYLASPYSNPDDKKRNENFEKISKIAADLCAAGHVAFSPI
                     TYGHTLLEYKEMPTDWPFWQNFCLSFLEVSDELHVCKMEGWNRSRGVAEEIEFAIKNG
                     IEIKYIDC*"
                     /db_xref="UniRef100_E8QXH4"
                     /db_xref="ipa:Isop_2448"
                     /db_xref="E8QXH4_ISOPI"
     gene            231135..231698
                     /locus_tag="ALT_09252017_20_scaffold_111_prodigal-single_3
                     18"
     CDS             231135..231698
                     /product="signaling protein"
                     /codon_start=1
                     /transl_table=11
                     /translation="MKKAILFIGLPGSGKTSIVQRDYSKNFIVVSADEIKQKHPDYNP
                     ADPEPLHQWSVKEAETQMNLLSDQGVSICMDSGGVNNSYSLRIIKMLKSKGYHITLVY
                     VETPLEICLERNRKRERKVPEPAIIEKSKMIASCLEKQKALVDDYILIRYKEERKFTP
                     SVVSPIRKFIRSLTGGPKHELIYNQQI*"
                     /db_xref="pth:PTH_1775"
     gene            231698..232171
                     /locus_tag="ALT_09252017_20_scaffold_111_prodigal-single_3
                     19"
     CDS             231698..232171
                     /product="hypothetical protein"
                     /codon_start=1
                     /transl_table=11
                     /translation="MTTAIILSVLLSITITFGMMALISTIMNCVNYRKYKYSYNLLTS
                     GEYQFNWKGENMYFFSPKNLIGKFSSISENSDLALVFTFDDKDGFRAMRFPSTDGTFA
                     FIHAGLITMDPYSIIYRRKFVKWFEANKSTFQERTPAQFEFTEAEIKDLLEIENN*"
     gene            232176..233855
                     /locus_tag="ALT_09252017_20_scaffold_111_prodigal-single_3
                     20"
     CDS             232176..233855
                     /product="Nicotinamide phosphoribosyl transferase n=1 Tax
                     =Burkholderia sp. M701 RepID=V5YNG1_9BURK"
                     /codon_start=1
                     /transl_table=11
                     /translation="MNKLNETFKINPLYESDGYKVGHKAMLAENTVDEYWTWIPRSIK
                     YMHPSIDGIMSAGEQLVWRYIHSNFQELFFNKPVEAAEKFGRDMAAYLMMDYDANHFV
                     ELHKLGYLPVRIKAIPEGTFTKPNIPHMTGINTVDGYAWLGLYLETLVSKLAWQLPTA
                     ATIAHRFKQNAVEWVTKTDPENLWLADFMCHDFHSRGGNPFTSIAIGLGHAMSNSGSD
                     TLNVIPASRYYYDFDENEVPVYSVNASEHSVTCTGIFFYEKKLRSGLLNHEILKYYQF
                     DAPSEGSVDAPDYLAIAEYLNLRDWLKKFPKGILSVVSDTMDLWKVITHILPRLKEEI
                     LAREGKLVIRPDSGDPVEIICGLDEVRMNAEGLVPESPATKGVIELLWDLFGGEITST
                     GYKRLDSHIGAIYGDSINLERQIAIYTRLEAKGFASTNIVVGVGSYTYVMLTRDSAGY
                     AAKGAWFSTKEFAGVDPDGQTDYVINEYNIYKDPVTDNGTKKSLKGFCQVFNNRPDAL
                     PHEIKYDGKDQLEVNTECTKDQEAGGLLNIIYEDGKFYNQVTLTEVRERLK*"
                     /db_xref="UniRef100_V5YNG1"
                     /db_xref="A0A0F0DN23_9BURK"
                     /db_xref="cvi:CV_0034"
                     /db_xref="V5YNG1_9BURK"
     gene            233940..234305
                     /locus_tag="ALT_09252017_20_scaffold_111_prodigal-single_3
                     21"
     CDS             233940..234305
                     /product="Marine sediment metagenome DNA, contig:
                     S01H1_S08000 {ECO:0000313|EMBL:GAG03847.1};  TaxID=412755
                     species="unclassified sequences; metagenomes; ecological
                     metagenomes.;" source="marine sediment metagenome.;""
                     /codon_start=1
                     /transl_table=11
                     /translation="MEEKLITIETAELAKLKGFNIPVDGRYYWDPEYLKVLLSKQGVG
                     KCNNSDESISAPTQSLLQKWLREELGINVFVVPALKEGHYEWLIIDEDETTFECDEAF
                     TIYEDALEEGLKKAINLKK*"
                     /db_xref="X0UXB0_9ZZZZ"
     gene            234307..235314
                     /locus_tag="ALT_09252017_20_scaffold_111_prodigal-single_3
                     22"
     CDS             234307..235314
                     /product="hypothetical protein"
                     /codon_start=1
                     /transl_table=11
                     /translation="MGSFYTLCSITNQTIVDGQELVVQFMVPRRTLDESGGFMVKMFL
                     ESAKKKGLEEALKTWEETTKEWGNRMDHKGMEVSNEGAIADYIPFGPAIRGKYNDCGD
                     VVPMDDDETQKRVKLMEGMFCGIPFASLMDIATDDRWYIYGLKGGEGRSNDMWKLKGV
                     DEKLPGFILDICKTLTLTYFHAPVYDTLIDPDFSPEGRKDSYEKKWQDEYIGTMRKGI
                     ASIIKVGESDRGDEYFSENLINAFRLSRIHMLERMNEQFSLVLITSGLREGTDFEWLI
                     ETARLTSSMSGMCFKLQRSQYGSQHFNWEGWKKIIGSLEPSVAKMKEYYGYDEEDEDD
                     I*"
     gene            235333..236079
                     /locus_tag="ALT_09252017_20_scaffold_111_prodigal-single_3
                     23"
     CDS             235333..236079
                     /product="hypothetical protein"
                     /codon_start=1
                     /transl_table=11
                     /translation="MSIYNEIYGLCAAKNIGPIFDNGKELTPRLEFIISVLEKEGIDY
                     EIDRFPVDDKTDGFNINLLGNSNQFVVAHHDIVNPRSDNANDNSCSVINAIALKKLVP
                     SINVSILDGEEYGGFGSQHLSERINAGDFGDIKWVLNFELTGRGGEDFFLGDYPGPLT
                     DHIQSLFDCPIVRTPFNDSVIFRRNGIDSVVINPLPPTDEKTPVVCSDGTCLDFKILF
                     LCHSMEDSVDKISPADMKAFVENIAAKIIA*"
     gene            236081..236221
                     /locus_tag="ALT_09252017_20_scaffold_111_prodigal-single_3
                     24"
     CDS             236081..236221
                     /product="hypothetical protein"
                     /codon_start=1
                     /transl_table=11
                     /translation="MKTFENIKNFKTFIQKIDEDIEIPKKSKVKRPRKEKIITIPNWG
                     IY*"
     gene            236331..238244
                     /locus_tag="ALT_09252017_20_scaffold_111_prodigal-single_3
                     25"
     CDS             236331..238244
                     /product="Putative uncharacterized protein n=1 Tax
                     =Flavobacterium branchiophilum (strain FL-15)
                     RepID=G2Z1S7_FLABF"
                     /codon_start=1
                     /transl_table=11
                     /translation="MHAQIASLLGYAWVIIPVLALLFYKFTLRMFFGMVIIPEDKLGL
                     VTKKFVLFGSNKTLPDGKIIALNGEPGFQADTLAPGLYWGYWPWQYTIDQSALTVIQK
                     GKIGLVTSKDGAQLPTGSILARHVDSDNYQSAREFLTNGGQRGKQVGYLNNGVYRINR
                     HLFEIYEADITYIEDGQVGVITALDGVPLDAGNIAGKVTEGHNNFQDFDAFLANGGQR
                     GLQVQVVQAGNYSLNPWAVEVEKVQMTQIPIGHVGVVISYVGEDGEDITGENFKHGNI
                     VKKGQKGVCITPLDPGKYAINPYTHKIEVVPTTNLVLNWANARTESHNLDKGLSTITV
                     RSKDGFPFNLDVSQIIHIPSTEAPKVIARFGAMQNLVSQVLEPTIGNYFRNSAQNSDV
                     ISFLNDRQKRQNAAKDEIKRVLDEYNVHAVDTLIGDITPPESLMKTLTDRKIAEEEEV
                     TYETQRKAQDQRKTLESAKALANMQGEMVSAQQSVEISQRKAEAEVKRSEGEAKAIEI
                     KAGADAKAKELMAKAEATQIKLTGDAEASKIEAIGKATAEAYEKQVQAMGADNFGQLK
                     VVESIGVNNIKIIPEILISGGDGGNGPISGLLGMELLNQVNARKAEVAAPVAAPASSG
                     PSITQEGPRKGSK*"
                     /db_xref="UniRef100_G2Z1S7"
                     /db_xref="fbr:FBFL15_1809"
                     /db_xref="G2Z1S7_FLABF"
ORIGIN      
        1 TTTACGATTA AAAATTCACA AACTAGTTTA GATAACAATT ATTGGTTATT AAAAAATAGT
       61 TACCGAGAAT TTTTAGATTA ATTTTAATAT CTAATTTTTG GGGATATAAC TCAATAGGTA
      121 GAGTGTATGC TTTGCAAGCA TAAAGTTATC GGTTCAATTC CGATTATCTC CAAAAAAACT
      181 CTTCAGGCTG GACTTGAACC AACGTCCGGG TGGTTAACAG CCACACGCTC TACCACTGAG
      241 CTACTGAAGA ATCATTATAA TCTATTATAA ATTTACATAT ATCATAATAA TTTGTTTATA
      301 AATATTCATT AAAAGCTAAA TATTACCTGA ATCTTAAACA AACTGATTCG TATTTATAAA
      361 CCTTTCCGAT ATACATTCTT TATTATTTCA GCATTTTTAA CAATAATACA CCAGCAAAAA
      421 CCCTCTTTAG TGCTTATCTT AAAATTATTT TTAACTTATG TTTAGAAAAA CCACCTTTCC
      481 CTTACTACCC CCTACAAACG CAAAAATGAC CCTAATTAAG CCTTATAAAA TAAGGCTCGT
      541 TTGAGGTGAT TTTACAAAAA TGCGGATTTT ATTCAATTTT TGAAATTAGC AAAATAATAA
      601 GTATTTTGGG ATAAAAGGAT TGAACCTTTG TCTATTCAAA ACAAAAACAT AATTGTTATT
      661 AAAAATAAAT TAACTATTTC AATCGAAATT TATATATTAT TATATAACGA AATATACTGC
      721 AAAAACCCAC TTTTATTTTT GTTTTTGTTT TTTAAACACA CGCTCCTCTT TTAATTCTCG
      781 CTAAAACCCT TATGTTAATT GATATGTTTA CTAGCAAATA ATGAAAATTA TATTTCCTTA
      841 TTACCCCCTG CAAACGTAAA AATCACTCTA ATTGAGCCTT ATAAAATAAG GCTCGTTTGA
      901 GGTGATTTTA CAAAAACGTT AGTTTTAAAC AAAATTTATA ATTAATATTT AAATAAATTA
      961 AATTATTTAC CTTGAAAATC GTAGTAATAA AAATATATTA GGTAAAAAAG GAAATAATGT
     1021 CGAAAGGTTA TAAAATTCAA TATTACCATT TATTATAATA TCAAATGTTT TAAAATTTAC
     1081 TTGAAGATAT TTTGGTGGTA TAGGCCAAAT ATGTGATCTA CCTATATTAT CATCAATTAA
     1141 TTGTTTTGCA TTTTCATTAA TTTGAACAAT ATCTCCCTGT TTTAATGAAA ACGATTTATT
     1201 TGTTATCGTT AATCCATTAA CTTTTATATG TTTATGTAAA ATTAGTTGCT GCGCATTTCT
     1261 AATACTTCTT GCAAAATGGG CTCTATATAA AATAACATCT AATCTTTTTT CTAATAAACT
     1321 TAAAAAAAAA TTATTAAGAT TTATAAAATT TTTTATAATT TTAATTCTAT TTCTAATTAC
     1381 TAAACTTACC TGTTTTTTTA AATACTTTAC TAGCAAATTC CCGTAAAACA AGCTTATTCT
     1441 TTTTTTATTT TGTAGAATAT TTTTATACTT TCGTTTAAAT GGGTTATAAT ATCTTGGTAA
     1501 ATTACGTTTA TTTAAATCGT ACGCTCTAAA CTTATATCTA CTTCGATTCA TAGAACGCTT
     1561 TAAATAAGAA ATTAACTTTT CCCATTTTTG TTTTTTAAAT TTTAAAAGAG ATAAACGTCT
     1621 CCTATACTGT ACATTTGTTC TTAATGAAAT AAAACCGATA AACGATTATT TAAAATCCCT
     1681 AAATCTTGAG GAGATACTTA CTCTCTGGAT AGATCCAGTT AAGGGAACTA ATGAGGAATC
     1741 ATATTTAGTT GTTTATCAGT TTGTTTTTAG AGAATTGAGT TGGCTGTGGA TATTTAGATT
     1801 CATTATTCAA TTAGGAGTGA TTGGATTTGT AATTCTTAAA TGGTCCTGGA TTTCTAATCT
     1861 ATTGCATCTT CCATGGTAGA AGCTATAGAA AAAGCAAAGC TGGAGATAAA TGCTAAATTG
     1921 AGATTCTTTG AGGATAATAA ATTCAATTTT GATGAACCTA GTCACGTTTA TAGATATAAC
     1981 GGAGTAAAAT TCGATTCAGT TACAACATAT CTTAAAACCT TTAAAACCCC ATTCGATAAA
     2041 GAATACTGGT CCAAGAAAAA AGCTAGAGAA CAGGGAGTCG ATCAATCCGT CATATTAAAT
     2101 GAATGGAAGA AAAAGGGAGA CGTTGCAAAT GACCTAGGAA CGAAGGTACA TAAATTCATT
     2161 GAGGATTTCT GGAGTGGATT AAATCCAGAA TTACCTGAGG AGGGAACTGA ATATAGAATA
     2221 AGAGTTGATA AATTTTTAGA TCTGTATAAT AGAAAATTTC ATTCACTGGT TCCCTTAAAA
     2281 TCTGAATTAA GAATATTTTC TAAAAAATGG AGACTAGCTG GAACTATAGA TCAACCTTTT
     2341 CTATTTTGGG ATTCCAAGAG AAACAGGGTT CTTTTCATAT TGGGTGATTG GAAAACTAAT
     2401 GGTGAATTTA AGGATGATAA CCACCCGAAA GGAAAATATA AAAAACTTCT TAGACCTTTT
     2461 ACTTTCTTGT ATGAAAATCA TCACAATGAA TACTCAATAC AAATCTCCCT TTATAGACTT
     2521 ATTTTAGAGG AAGAGCTTGG GATAGAAACG GAGAGTGGAT TTTTATGTCA TATTGGGCCG
     2581 GACGATGAAC CTAAGATATA TCCAGCTAAG GATCTAAGGG AACCACTAAA AGCATATTTG
     2641 GACCAAAATA GATGCAATAA TCTTGATATT TTCGATCTAG CATAGAAACA AAAAATAAAA
     2701 ATCAACTAAA AATATAAAAT ATAAAACTAT TATGTCAAAA CAAGGTAAAA AATCAGAAAA
     2761 AATTGAGGCT GTAAATGTTG GACCTGATGC GTCATCAGCT GTTGATTTTA ATGATACCGA
     2821 TTTTGTTAGC ACTCTTGATG ATGCTTTAAT TAAGGAATTA ACAGAAAAGC TTGATTCTAA
     2881 AAAATCGGAG ATCAGAACTA AAGTTTATGC TGTTTCTTGT ACTAAGGAAA TTTTCTCAGT
     2941 GTATACGGAC TTCATAAGAA ATAAAGCTGA ATGGGCTTCT ACTGAGGCTC TTGGCGTTAT
     3001 CCAAATCAAT AAGGAAATTC AGAAAATTGA GAAAGATGGT ATAAAAGATA ATGTTATCTT
     3061 TTTAGGTGCA CTTCCTCTAG AGGCTAGTCA CTACTTTATA TCTAAATCAA GAGGTACCGG
     3121 TATTGAGAGT GCAAATGAAT TCATTACACT TTATAAAGCT TTTGATCAGG CTCTTTCCGA
     3181 TGCTAAAAAG GATGCAAGTG AAGTTAAGGA TATAGAGGCT CAACTTAATG CAGCTATGCA
     3241 GGGTATATCA TTAGGGTAAT AATAAATGAG ACAATTAAAA AAGCTAGGTT ATCCTAGCTT
     3301 TTTTTGTGAT TATTTTTTTG GATATATAAA AAATAAACTT TTAATATTAA TCGATATGAA
     3361 TAAATTTTTA AATGAAAATG GAAATAAAAT AATAATCGGA CTGCTTGTTC TATTATTTTT
     3421 TAAATCTTGC ATGAATGGTT CTGATATTAA GTCCTTAAAG AAGGAGGTAT CCAAAGTTGA
     3481 GTCTAGAGTT GATAGCTTAC CTACAAAAAA TGATATTATT GTGGAGGGAC TTAAGGTAGA
     3541 AAAAAGAATG ATACAATCTA CCGACAGAAA AATATTGGAT GTTAATAGAC AAAGCGAGAT
     3601 TGATAGAGAG ATATCTAAAT TAAATAAATA ATTTATGGAT AATAAAAACA AACTAATTAG
     3661 TGGATTTGTT ATAACAACAT TTGTACTTTT ATATCTGATT GTTTCTATTA TATCAACAAT
     3721 ACACGTTATA GATTTTTTCA GATTATCAAA TCCTGAATGG CTTGCAATAT CATTAGCCCT
     3781 GGCATTTGAA GTTGGTGCTG CTGCATCATT AGCATCTCTG GTCGTTTTAC ATAAGATGAA
     3841 TAAGTTTATA GTTTGGAGTC TTTTTATATT ATTAACGATG GTTCAAGCAA TGGGTAATAC
     3901 CTATTATGCT TATTCTCATC TTAACGATTT TACTAAATGG ATAGAATTAT TTGGACTCGT
     3961 TGATGAGGAT GTAATTTATC AGAAGAGAAT TCTTTCCGTA ATAAGTGGAG CAATATTGCC
     4021 GTTGGTTTCT CTTGGCTTTA TAAAATCGCT TGTTGATTAT ATAAAACCTG AGGATCAGGT
     4081 TGAATCTACA ATTGAGAATG AAGAGGAGAT CATTTTGATG GAAAATGAGG ATGAAATCCA
     4141 AGGAGATGAT GATAAAAATG ACCACAGTAC AAATACACAA GAAGAAAAAA ATGTAAGTTT
     4201 GAGAGATATT GTTTATACCG GAACACAACA TATCGATCCA ACCTTATTAA AATAACAATC
     4261 ACAAAGTGCA AGATTTAGAA ACACCAAGCC TTAATAATTA CGACGGAGGG GATTCTGGGA
     4321 ATCCCGGAGG TAATGAAATA TATGGGGGTA ACTCAGATTT TCCCATAGGT CCATCGCAAT
     4381 ATCCAGCAAA TGGTGCAACT GGATCTTTTA AGACTGAATA TAAAAATATA GTAGGTAAGA
     4441 GGGATCAATT TAAACTAATA GAGGCTACAT TTCAGAGATT TAATGAACCT GTTGGTTTAA
     4501 AATTCATAAA AGAATCCTTT GATGTTGTTT ATCAATCCCA AGTTTTAGAT TTTCTTAATG
     4561 TTGCTGAGTT TTTCCATCCG CTCCAAAGTT TTTCTAATTA TCAAAAACAG ACTATAATAG
     4621 TAAATCCAAC CACGTCATTC AATCTTGATC CTGGATCATT TACCGATACG AATGGGGAAA
     4681 TATCCATGTT GATTGCAAGA GCCGAATATT TACCTGAGGC TGCTGACAAT GACAGAGTTT
     4741 TATTGTGGGA TTATTTAGGA TCGCAAAGAA ACCTAATGGG TGATTTTATG GTTTTAACCG
     4801 GTGCTATAAA GGAAGGATAT AACTGGAGGG GATGGGATAT AGATCCATTT AGTAACTATG
     4861 CACACAATGG TTTAGCAAAC AGCGCTAATG GTGGATTTAT TTTTACTAAT CCAACAAGTA
     4921 TGGTTGTAAA ACTAACAATA ATAACAGCAA ACTAATATGG CAACAAAACC AATAGCGTGT
     4981 CCTTATGACA CACCGGAGGG ATTTAGATTC TATAGAGATA ATCTAGTCTT AGATGATGGT
     5041 ACCAAATCAT CACCACCAAA ATACCTTTCG ATGAAGGATA TTTTTATAGG ATTTGATTCC
     5101 TTTTCAAAAA GCAGGGTTTC GTTAAATGCT GGTGAATCTT TTTTATTAAG TCAAAGTGAT
     5161 ATTGGAGATG ATCTTGGATA TGTTTCATTC ATAGCGATAA AAGCAAAATT TCCTGCTGAT
     5221 GTAGTTGAAT CTAAAAAATA TCTAACATGG GTTTATAAGG GACAAACGAT GAATATGGGT
     5281 GAACTGATGG TGCTTTCTGG TTCTAAACAA TATGCAACGG ATTCTTCCTA TGAAGGGTGG
     5341 AACCTATCAA AACCTAATGA ATATCTTAAC AATGGTGGAA TGATATTTAA TAATCCACAT
     5401 ACGGATTTTC AGATAAAATT AGAGATATTG ATAGGCAGAT AGTAAAATAT TTCATTTAGT
     5461 AAATATATAG TAAAAAGTTT CTCGTCCTTG TATGGATATA TAATCAATAA AAAAAAAGTA
     5521 AACCATGGAC TTTATAAATC AAGTTAAAAA AGTAAAAGAA ATAACAAAAT CTCCTGAGGT
     5581 AAAGGCTTTA TGCGAAAGCT ACCTTAATGG TGGTTCGGTT TCTAAGGAGA AATTAGTAGT
     5641 TTTGATTAGC GAACATAATG TATCCGTGGA TTCAGATAAT ACTGGAAATA ACATACAAAA
     5701 TCATATGGAT TTAATAAAAA GAGAAGAGTC AGAGATCTCT AAAAAAGCTG CTGCTTCACT
     5761 GATGGAATCT TGGGGAGGTT TAGGAAAATC TACCTCTGGT AACAATGCAG GATCATATAC
     5821 TGATAAACCA AAGGAAACAA AAGATGATGA AAATTCTCTT TATGAGAGTA TTAGTAATTT
     5881 AGAATCTTTA GATCCCGCTG CAAAATCATT TGTTGAAACG CAAAGCGTAA AAAATCTTGG
     5941 TATTAGAGGT GCTATAGAGA AAATAAAAGA ATCATCTATA TACACTTATC CTAAAGCAAA
     6001 AATGGTTTGC GAGCAATACC AATATCTTTT GGAGAATAAG AATATTCCTG AATTTTCACT
     6061 TATAAGCAAT TTCGTGAATG AACTTGAATC ATTCTCTTGG GATTCTTCAA TAGCACCTAT
     6121 TGCTGAGGAG CTTAAGGAGA AAGCAAAAAA ATTCTCTAGA GAAATAGAGG TTGCTAAAGT
     6181 TCTAGAATCT ATAAAAAGTA GTGGAAGCTC TTCTTTCTAC TCAGATCTTT CTGATACCCT
     6241 TAATACCTGG TTGGTTTCCG AAAATAAATC CAACGGCTTA TTGGTAAGAA ATATTTCCAA
     6301 ATATAGCTTC AATCCAGTAA TAAAAAATCT TATAAATTTC TTGAATATAC AAGAAAGCAC
     6361 AGATAGCAGA AAACTAGAGG TTCCTGTTAA TATTCAAGGT GAATCTACAG TTTCTAAAGT
     6421 TTATTCTCCT GTACTTTTTG AAGGTGGAAG AACATTCTTC TTCATTGGTG GATGTATATT
     6481 TGAAGCAACG TCGGATTCTC TAAGAAAATT AGCTAAATCT GAATATTCTT CTCTTTCTGA
     6541 GGGATACTTA AGACTTTCTT TAACAACAAT GAAACCGCAT GTAAGAATAA ATGAATCTGG
     6601 TATCTCTGTT AAACTTGGTA ATAAAATTGT TACTATGGTT GAAGAGAATG ATAATGTTTC
     6661 GGTATATCTA GGTAAAGATA AACTTAGATT TGGCGATGCT TTAGGATTAG CTAAAATAGT
     6721 AGGCCTTGAA TCTTCATCCT ATTTCGGAGT TAATGAATCT GAGGTTGTTG ATGATATCAT
     6781 GACACTTTAT ACAAACTATT CAAACGTTGT TGAATTAGAT TTTGCTAAGT CTATAACTTC
     6841 TAATGTTTAT GAAGGACTTG CTATTAATCT TTTCAAATGG AACGGACAGA TATATCTTCA
     6901 GAAGATAAAC GAAGCAATGA GAGAAAATTC TCTATATGAG GTTAATGGAT CTCAAGCAGT
     6961 TGCTATGGTT AAAAACTTCA TGAGATATGA CATATCTGAA GGTTTAACTG AATTCTTAGA
     7021 GGGTGAATCT AAAATCAAAT CTGTTATGAT TAATGACAGA AACAAAGTTC TTGAAAATAT
     7081 ATCTAAAATA GAAGGAGAAA TCAATAAGGT TGAATCTCTT ATGGAATCAA ATCCTTTATA
     7141 TAAAAACTCC AAGGAGATAA AAGTTGCTCA TTCTATGTTA GAAAAAGAAC TACAATCTCT
     7201 TAAAAATAAA TGGAATCAAA TAAACATCGA AATCCAAAAA ATTGAGGAGA ATATAGATCT
     7261 TCAACCAAAT CCAGATTTAT TCGAGGATCA AAAATTCAAT ATTGGATCTT TCGTAAAAGT
     7321 TAAGGAATCT GGAGAAACTG GAAAGGTTAT TTCTATAGAT GGCTCATCTG GAAGATATAC
     7381 GGTTCTTTTA GATAGCGGAA AAACAGCGGA TCATCAAATA AATGAACTTG CTGATTTGGA
     7441 TGAAGCTTTA AATAAAGCTG CTGATGATAA CGCAGAATCT GCTGAGGATA ACAACGATGA
     7501 TGCTGGTGAA GTAAAGGAGT CAAACAATCT TAATAAATCT GATCTTCCTA TAGAAGACCA
     7561 AAAGAAAATG CTTAAAAAAC TTGCAGGTAT GCACGGATTT TCTAAGGCTC CTGGTTCTGA
     7621 TAATGATAAA ATAGACATGA ATGGAGATTC TTTACATGGA TATAACAGAA CAATGAACGA
     7681 GGGTAAGGCT GAACTTAAAA ACGGAACACC TAAAACTAAT TATTCTAAAG CTCCAGGTAA
     7741 CGATAAGAAA GCACCTGCTT CTACTCCTAA AAATAAAACT TTAGCTTCTG CTCCTGATAA
     7801 AAAAGGTAAT TCTAAGTTAA CTAAAGGTTC AACCGATCCG GATTTTGCAG ACGCACCTGG
     7861 TGACGATGCA ATGGGTAAAG GTAAAAATGC AAACTCTAAA AAGAATCTAT CCACTGCTCC
     7921 TGGTAACGAT AATAAAGTAA ACGGTAAAGA ATTAGGTAAG GATGGTCTTA GATCTGCTCC
     7981 GAATGATAAA AATAAAGCTT TCAGATTTGA AGCTTCCGAT GCAAAAGATA GAAAAGATTA
     8041 TAATGCTGGC TACAACATTA CAGAATCTGA AGAAGTAAAA AAAAACTAAG CCGTAATTTT
     8101 TATTTCGCTC CAAAGGGTGA AAATCAGAAT AAACCAGGAC AGCCTTTTGT TCAGTCTATG
     8161 AAGGGAAAAT TCGCTAAAGC ACCAACAGGG AAATCCGTTG AGGTAGAGGA TGATGACAAT
     8221 GACGATTCTG GTGAAAAGAA ACAATAATTA AAAGAATGTA GTATTTTTTA CTACATTCTT
     8281 TTTTTATGAA TGAAATCTTT TAGCTGGTTG TAACTAAAAT ACTAAATACC CAAATATAAT
     8341 CAAACATTAA TGGCAAAAGT TTATGTAAAG AATAGCGAGC TGATGGCAGC AGTTATAGAA
     8401 TCAAAAAATG CTGGAAAATT GACACCTGAA ACTATAGAGA TGTTCAATCT TATGATAGAG
     8461 GGGATATCCA AAAAGATGTC ATATAAGGAT CCGGAAGACA AAGAGGACTG CATGGCTTTT
     8521 GCTATGGAGG ATTTATGCAA ATATTGGAAT AGATTCAATC CAGAAAAATC TAATAATCCA
     8581 TTTGCTTATT TTACACAAAT AGCAAAACAT GGATTTGCCA AAGGTTGGAA AAAATTACAC
     8641 CCACCAAAAA ATCCAGTAAC TATACCATTT AGCTATATAA CTGGTGATGA CAATTCATAT
     8701 AACGTATAGA TTATGACTGA TATTAAAAAG ATAAAACCTA ATGGTGAATA TAAATCTGGT
     8761 AAATATGATC CAAAAAATCC AGAAAAGTAT ATAGGTGATA TCCATAATAT CATATACAGG
     8821 TCATCATGGG AATATAGATT TTGCACATAT TGTGACACTA ATGAGGCAAT ATTAAAATGG
     8881 AGTTCTGAAC CTGTTGTTAT TCCGTATTAT AATCCACTCG ACAAGAAAGA CCATAACTAT
     8941 AACGTTGATT TCTATATTAA AGTTCTTAAG GAGGATAATA GCGAACAGGA ATGGATTATA
     9001 GAAATAAAAC CAGAGAAACA AACAGTTAAG CCAATAATGG AGGGTGTTGT TACTACGGCA
     9061 AAATTAAAAT CCTATAATAG GAATATGCAA ATTTGGATAA CCAACCAAGC CAAATTTAAA
     9121 GCGGCTAAAG AATGGGCAGA CAAGAGGGGA TATAGATTTG GTGTTATTGA TGAGAACTTC
     9181 TTATTCAAGA GCAGATAACA AAAATATCGA TATATAGATA TCAAATAATA AATTAAATGG
     9241 CAGGTTTTGT AGATAATAAT AAACCATCGG AATCACCGGT TATACAGAGA ATAAGGGAAT
     9301 CAGTTAAAAA ACTGAGTACC TTTGGTATGA AGTATGATGA CATGGTAATA AGAAACTCAC
     9361 AAGCTGTTGG TGTGACTGAG GCAGCATTTC TTAATAAAAA TAAAGCTAAT GTCGAGGATG
     9421 AAAGTATGTT ATGGACTCTT GCTAAGCAGG ATATTACATC TAGACAATTC ATAGGGTATT
     9481 TCGATAAGGA TTATAAAGGA AAGAGAGAAT TCTTAAGAAT GTTTTCTTTA AATCCTGAGA
     9541 TTGAATGGGT TCTTGATACG ATTTGTGATG AAGCAATAAC ATATGATCCT GCAAACTTTT
     9601 TTGCGTATCC TGATTTCATA GATCTTACTG ACGTTAACGA AAAAGTAAAG GATGAACTTT
     9661 ATGATGTTTA TAAAAATCTT TATGATATAT GGGGGTTTTC TGATGATATC ACAGCATGGC
     9721 AATATTTTAG ACAATTTATA ATTGATGGAT TTTTAGCTTT TGAAATTGTT TATGATGATA
     9781 CTGGAAAAAA TATAGTTGGC TTCAAGGAAC TTGATCCTAT AACATTGGTT CCTAGTGTCG
     9841 AAAAGCAATT AGATGGTAGT TTTGTTAGCA CGTGGACACA ATATCCACAG GATCCCAAGA
     9901 AGAAACGTAC CTTATATGAT CCTCAGATCA TATACATCTC GTATGCTAAG GGTAACTCAA
     9961 TATCGAGGGT TAGTTACATA GAGAGATTAA TAAGACCTTA TAACATATTA AGAATCATAG
    10021 AATACACCAG AGTTATATGG TCGGTGATGA ATGCATCGTT TAAGATGAAG ATGACAGTTC
    10081 CTATTGGTAC CAAATCTCAA CAGAAAGGTA TGCAAACACT GGGAGAACTT ATGAGTGTAT
    10141 ATAAGGAAGA TATACAGCTT AATGACGAGA GCGGTGAACT TACTATTGAC GGAAGACCAA
    10201 AAATACAGTT CTATAAAAAC TATCTTATGC CTTCTGGTGT TAACGGTACA CCCACTATAG
    10261 AACCTATTAA TACTGAAGGT CCAAATCTTA ATGATCCTGC ACCTTTAACA TATTTCTTTG
    10321 ATAAATTTAT ATTGGAATCA AAGGTACCAC CATCAAGATT CCATAATCCA GATGGCGGTA
    10381 GCACTTCTCC ATATTCTAAT GGAGCTGAAG GTCTCGATAA GGAAGAGATA AGATTCTATA
    10441 AATTTATTTC TAGACTTAGA TCCGTATTTC AGGAAATATT GGTTAAGCCA ATGTGGATAC
    10501 AAATGGTTAA AAAATATCCA CAATTGGAAA AAGACTTCCT TTTTAAAAGC CAGCTTGGAC
    10561 TTGATTATTG GTCTGATAAT CCTTTCAAAG AAAATCAAGA AATCGCTAAG ATGGTTCAGA
    10621 GAAAGGAGAC TATTGTCGGT CTTGGAGCTC TTATGAATGA TGACGGTAAA CCTTTCTTTT
    10681 CTAATGCTTT TCTTATAGAA GAATATTTAG GTATGTCTAA ACAGGACATA GTAGCAAACA
    10741 AGGAAGCTAA AGAGAGAAAG CTAAAAGAGA AAGCGGAGGC GGAGAAAAAG GCAGCTGGAG
    10801 CAACGGGGGC AGCCGGTGGT GAAGGTAAGA AAGAAGAGGG TGGTGAAAAA GCACCACAAG
    10861 TAACACTATA ATAAGATGGC AGGATTTTTA GACTTTTTAA AACCCAATCA ATCAGCTCTG
    10921 GGTAATATAC TGAAAAATTT AGGTAGTATA TCTAAATTTG GTATGCAGTA TGATGACATG
    10981 GTTGTTAGAA ACTCACAGGC CATTGGTAGA ACTGAGGGTG CCTTCTTCAA TCAGGAAGGA
    11041 ACCGGATTTA CTAAGGATAG TGCATTTCAA TGGACCGCTT CTTACCATGA TACGAAGGTA
    11101 AGAAAATACA TAGCATATTT TGACAAATCT TATGGTGAGA AAAGGGATTA TCTTAGAAAA
    11161 TTCTCTATAA ACGGAGAAAT AGAATTTATC TTGGATATAA TAACTGACGA GGCTATAGTT
    11221 TATGATGATA GAAATTATTT TGCTCAGCCT TCTTTTTCTA ATATAGATCT TAAGGATAAA
    11281 GTAAAAGAAA AAGTAAGTTC TCATTTCAAT AGGCTCTATA ATATATTCCA ATTTCAGAAT
    11341 ACTGTTTTAG GTTGGCAATA CTTCAGACAA TTTATAATAG ATGGATTTCT AGCATTCGAG
    11401 ATAATCTACG ACAATAAGGG AAAGGAAATA ATTGGATTCA AGGAGCTTGA TGCTATATCT
    11461 CTACAACCCA CTGTTGAGAA GGTTGGAGAA AATGAATTTA AGCAATTTTG GATACAATAT
    11521 CCAAACAATC CTCAAATGTA TAGAAAGCTT ACCAATGAGC AGATTATCTA CATATCATAC
    11581 GCTAAAGGAA ATACAATATC CAGAACCAGT TATGTTGAAA GACTTGTAAG ATCCTATAAC
    11641 ATTCTTAGAA TTATGGAAAA TTCTAGAGTT ATTTGGAATG TTATGAATGC TAGCTATAGA
    11701 ATGAAGTTTA TCATTCCAAT CGGTACTCAA TCCCCACAAA AAGCAATGCA GACTCTTGGG
    11761 CAGCTTATGT CGAATTACAA GGAAGAGATC AGTATAAATG ATTCATCTGG TGAATTAACA
    11821 ATTAACGGTA GACCTAAGGT TCAATTCTAT AAGAATTATT TATTTCCTGA ACAAAATGGG
    11881 GTTTCCCCTG AGATATCTTC ATTGAATCCT GCTGGTCCGG ATTTTAATGT TATGGATAAT
    11941 GTTCTTTACT TCTTTAATAA ATTGAAGATG GATTCGAAAA TACCTTATGC TAGATTTGCT
    12001 GCAAAGAATG GTACACCTGC TAATTATCAA ATAGCTATAG ATCAATTAGA AAGAGACGAA
    12061 ATAAGATTTG AAAAATTCTT AAGAAGACTT AGATCCATAT TTCAGGAGAT ATTGGTTAAG
    12121 CCCCTTTATA TACAGATGTG TTTAGATTAT CCTGAATTAG CCAAAGATAG AAACTTTAAA
    12181 ACTAATATAG GGTTAGATTT TAATAGAGAT CTTGAATTTG AGGATCAAGT TGAAATGACA
    12241 AATCTTAAAA AGAAAAGTGA ATTTGTAACA TCAATTGCAG ATTTGAAGGT TAAATCGGGT
    12301 GAGGAGGATG TACCTTATTT CGATAATGAC TTCTTGATAC AGAGATTCCT GGGAATGTCA
    12361 CCAGATCAAC TTAAGCTCAA CGAGGAGTAT AAGAAGAAAG AAGCAAAAGC AGGAGCTGCT
    12421 CCCGCGCCCG AAGGAGGGCA AGCGCCAGCT GGCGAGGCCG CTCCCGCGGG AGGTGAGCCA
    12481 CCAGCAGAAG GAGGAGAAAA AGCACCACAG GTAACTTTAT AAAAAAATGG GATATGAAAA
    12541 TATCCCATTT TTTGTGTTTA TTATTTTTTT AATCCGAGCA TTTTTGTTAA ATTTGTAGAA
    12601 AATTAAAATT GTAAACATGA TAGAGAAATT AAGACTATTT AAAGAACTTG AATCGTTAAC
    12661 GGGTAACGGG TCCCAAAAAT CAAAACAAGA TTTAATAAGA TCCAATATTG ACGAGAAGCT
    12721 GAAGTACATA TTGGACATCT GCTTTAACCC ATTCGTAACT ACAAAACTTC ATAAGGTTAC
    12781 TTTTAACGAA ACTATATCCG AAAGTAATCC TAATCTATGG GAAGATTTTA GATCTCTCTT
    12841 AGAGGAGCTT AAAATTGCTC CAGCAGCAAA CGATTTACTT AGAGGTAGAG CTAGTAATCT
    12901 TATATCTTCA AAGATCAGCG AGGATCCAAT TGAAGATGCG GAGCTCAGAT CCGTATTGAT
    12961 GAAGATTATA ACAAAAAGAA TGAATATAGG TATTGGTGCT AAACTTATAA ACAAGTCTCT
    13021 CTCTTATGAG CTTATACCTG ATCCATCAGT TATGCTTGCT ACTGATGATC AGGAAACTAT
    13081 AGAAAGCTGG AAAAAAATAT ACTGCGAGGA AAAATATGAT GGAGTGAGGG TTATTGCAAT
    13141 ATGTAAATCT GGTGAGATCT CATATTTCAC TAGAGCATTT AATGAGCTAG ATTCAACTTG
    13201 TCTTTCCCGT ATAACTTTTT CTTTAAAAAC TGCAATGATC AACAGTGGAC AAGGCATACT
    13261 TGGTGATTGG TTTTTTGATG GTGAATTAAC AGATTTGAAT AGAAAATCGG TAAGCGGCAA
    13321 AGTAACCCAG ATATTAAAGG GCACAGCACC TAAGAATATA GACGATAATA TGTTATTCAA
    13381 CGTTTTTGAT TTCGAAGAGG TTGCAACATT GACACACGGT TCTGGTATTC TTGATTATCT
    13441 AACAAGAAGA GCAACGCTGG AGAAGGTAAC TTCTTTTTTA CCTGAGAATG GCCCAGTAGT
    13501 TCTTGCTAGG ATGTGGGAGC TTGATAATTC TGCGGATGTT ACGGAGATCT ATAAAAAAAT
    13561 AGTTGCTGAT GGTGGCGAGG GAGTTATCTG TAAAAGTAAT TCTGTTTATG AATGTAAGAG
    13621 ATCTAAAACC TGGATAAAGC TTAAGGAAGT TAATGACTGC GACCTTGTTG TTAGTGGTTG
    13681 GTATCCAGGA GAAGGTAAAA GGGAAGGATA CATTGGTGGT TTTATCTGTA CTGATGCTTC
    13741 AGGTACATTG AACGTTAAAG TTGGGTCAGG ATTTACTGAT AATGATCTTA AAAATTTAAG
    13801 TGAAACACCG GACCAACATA TTGGTAAAAT AATTGCAGTC CAATATAACG TTACGATAGA
    13861 GGACAAACAT GGTAATAGAT CTTTATTTTT ACCTAGATTT ATCGAAATAA GAAACGATAA
    13921 GGATACTGCT GATGATTTAA GTAATAAATT TTAATTGATA CATGATACAA GAATTATTAA
    13981 CGGAAAAGCT CCGTCCTAAA AAACTGGAGC ATATGATATT GCCTTCCAGA ATATCAAAAG
    14041 TGTTCGAGAA TGGATTGGGA CAAAATGTTC TTCTAAGCGG ATCTCCAGGA TGTGGTAAAA
    14101 CCACATTAGC AAAAATATTA GCATCACCAT TTCCACATTT ATTTATAAAT GTATCGGATG
    14161 AAAGTTCGGT TGAGGTGATT AGGACCAAAA TAACTGATTT CTGTTCAACC ATATCAGTTA
    14221 TGGACGGTAA GTCTTCTAAA AAGGTTGTTG TTCTGGATGA GTTTGATGGT GCATCCGATC
    14281 AATTTTATAA AGCATTAAGA GGAACTGTTG AAAAATATGC ATCCAACACA AGATTCATAG
    14341 CAACATGCAA TTATATAAAT AAAGTTCCTG ATGCGATGCA AAGTAGATTT GAGGTTATTG
    14401 ACTTCAATCC CATAAGTACA TCAGAGGATG AAGCTTTGAA GGAAGAATGG TCAAGCAGAG
    14461 TAAAACTTAT TCTCGGTAAG ATTAATGTCA CTATAGAGGA AGAGGCTCTT CTGGAATTTC
    14521 AAAAAAGCTA CTATCCGGAT TTCAGAGCAG CCTTGAATAA GATCCAAGCA TGGATGATTG
    14581 AAGGAGTTAC TAATATAGAT TCAGCAAGAG TTAAAGAATT TGGATGGTCT TATGAACATC
    14641 TCTACAATCT TTTAGTTACC TCCAAAGATC CAGTTAAGAA TTATCAAATG ATCGTTGGTG
    14701 AATATCAGGG TAAAACCGAT GATGTTATGT CAGCTCTTGG GGATGAGTTT ATAAACTGGA
    14761 TAATAAACAA TAAACCAGAG CTATCAAGAA TAATTCCTGC GGTTATCGTT CTTGTGGCTG
    14821 AGCATCAGGC TCAGAGAATT CAAGTAATAG ATCCCATGGT TTCCTTACTA TCTTTATTTT
    14881 TCCAAATTCA AAAACTTGTT GAATAATGAG GGAGAAAAGG ATTATATTGG TTGGAAAGGC
    14941 TGCTTCCGGA AAAGATTATG CTAGACAACA ATTACAAAAC TATGGTTTTA AATATTGCGT
    15001 TTCACACACA ACCAGACCTC CTAGGGAAGG GGAAGTAAAC GGGATTGATT ACCATTTCAT
    15061 AAGTCTGGAT TCTGCTATAC ATCACTTTAT TGAGAAAAAC CTTTTCTATG AGTATGTTCA
    15121 ATTTAATGGC TGGATATATG GCACTTCTCT GGATGAATTT GAGAAATCAG ATTTGTTTAT
    15181 AATGACTCCC AGCGGAATAA GTAAACTTAA ACCTGAGGAT AGAGAGGAAT CATTTATAGT
    15241 TTATATAGAT ATTCCGGAAA ACGTTAGACG TGAAAGACTT TTGAAACGTA ACGATGCAGA
    15301 TAATGTCGAG AGAAGATTGG CAGCAGACGA TAAAGATTTT GAAAACTTTA TCGATTTTGA
    15361 CTCTAGAATA ACTGATCCTG ATTTTAACAT AGAGTGTGAA CTAAAGTTGA TAAAATCATC
    15421 TAATTAATTA AAAAAAGTAA TAATGATAAA CATATGTATA GACGGTAATC ATCATTTCCA
    15481 TAAGACTTTC GGTGTTTTTG CTGGGTATGG TAATCTTGAT CCTGGAAAGG TACTTAAGGA
    15541 AAAATCCGAA CAAGCAGCAT TCATAAGAAA GGTTGCTACC GATCTTTGTG CTTCTCTTAA
    15601 GATGCTTCCT CAGGGAGGAA GAATGATATT TACTGCTGAT AGCAGAAGTT GGAGAAAAGA
    15661 TGTTGAGATA GAGGACGGTG GCTATAAATC TGGAAGGGTG AAAGACGAGA ATGTGGATTG
    15721 GACAATATTC TTTGAACTTA TGACAGCCTT TGGTGAACAG TTGGAAAAGA TGGGATTTAT
    15781 TTTTTCTAGA GTTGAAGGTG CAGAGGGCGA CGATCTTCTA ATGTTTTGGT CCGACTATTT
    15841 TAATATGATT GGTGAGAATT GCCTTATAAT AAGCGGGGAT CACGACATGC ACCAATTATC
    15901 AAAAATGAAC GATAAAGCTT GGACCGCTGT CTGGAACACA AATTCCAAGA AAAATATGCT
    15961 CTCTGTTCAT GGTGGATGGG AGGAAGAATG GCTTAATAAA AACGAGTCAG TTGGCATGAG
    16021 CATATTTAAC ATGTCTTCTG CTATTTCACC AGAGAAAGAT AGATTTAAGG AATTTCTAAA
    16081 AAAAGTAAAT ATAGAAAAAA TTGATAGTTA TTCTTTCATA TTTCATAAAA TATTAATTGG
    16141 TGATGATGGA GATTCAGTTC CAAGTGTTTG GGAATATGTT GTTAAGAATA AAGATGGCGA
    16201 GGATAAAATA GTTAGATTTA CTGACAGCAA AGCTAAGAAG GTTTATTCTG CTTTTCTTGA
    16261 AACCGAATGG GTAAATATTC CTTTTGATAT TCTTATTAAG AACCAGGAAT TTCTTAATTG
    16321 GATAGGTGGA TTGATATTAA GAACAACAAA GGATGTTGAC ACAACAGAAA ATAGAAAAAA
    16381 AGTTGCTCTT AATTTCGAAA GAAATCTTAT ACTCATGTGG TTAAATCATA AAGTTATACC
    16441 GCCATTTGTT ATAAAAGGTG CATCTCAGGA AATATCTAGA GGTATGGAAA TGCAAAAGAA
    16501 AAATATTACT CTCGATAGGA TAAAAATATT GGAGGGAAGT GAATGGATAA CAACCGGATA
    16561 TCAACCTAAA GGATTTGATC CTTTTTCATA CTTATAATAA TGGAACTTTT TGATATAGTA
    16621 AAAAATATAT TCTCCAAAAA TCAAAGAACC TGGGATTCTG TTGGTAAGAA CGATAAAGTT
    16681 AGAAACTTCT TTATGGTTAA TAGGATCATG GCTATCCAAT TTCCCGTACA AGCAAACCAA
    16741 TTTAATAAAA TGAGGGTAAC GCCACATTTT GTTGTTGATT GGTGGAGAAA TACACTATCC
    16801 AATAGGTTTT CTAAACCACC AGCCTGGATA TACACAAAAA CAATAAAGAA AGAAACTACA
    16861 AATAAAAAAA CTAAAACATC TGACTATAGC GAGGTTGAAA ATTTTATTTG TGACAGATAT
    16921 AAGATATCAA AAAGGGATCT TTCACAAATA AAAGAGTTTT ATCCTGATAA ATATAATGCT
    16981 TGGATGATCG ATGTTGCGGA TCAGATAGGT TTAAAAAAAT AGATATATAA AGGATGAAAA
    17041 AGGAAACCGA TAAAGTTATT GATAAGATCC TTTCCGGAAT GGATTGGGAT GTTATATTTG
    17101 AGGTTAACAA ATGTTTTAAA CATGGTGTTG GTGACGGTGT ATCTGTCATT CCTGGGGTTA
    17161 AAAGAAAGGC ATTTGCTGAC GGTATCACTA AGAATGATTT AAAAAATGAG CTAAAAAGTC
    17221 TCCTTAAATA TGTCATGGAT AATAATATAC CTGAACTGAT ATATGGTTAT TGGATGATAT
    17281 TTTGGAATAA TCCATTATGG ACTGACGAAT ATCTTGATGA GATTAGAGAG GAAATGGACG
    17341 AGGATGAAAA CGATCTGATG GGGGATCTTG TAATAGACCC AACATTGGAA GTGATATACT
    17401 CGCCACAAAG AATGTACATC ATAGCTAATA ATATAAAAAA TCAACAAGAG GCTGTAAATA
    17461 CTGATACTGA TACTCTTGAA AATATGTTAA ATAGGGCTCT CGGTGATGAA AAATTTGAAC
    17521 TTGCTGCCAA GATAAGAGAT GTTATCAATC TGCAGAAGGA TCAAAAATAA AATAATAATC
    17581 TTTAAATGAA ACACATTAAG AGCATATATG AATATCTTGA CGGCGGAGTA TTTGGCGACA
    17641 CTTACGGTTT AGGTAGCGGT AACGGCGTTA TGAAAGTTAG CTATAAGCCA TATAACGATC
    17701 TTTCAGTATC TGTTGGTCCT GACCCAAATA TCGACAGAAC GGTAAAGGGA TCAGAATTTC
    17761 AGCTTGGAGA TATTGTAGAA TCACAACCTT TGGATTCTAA AAAGAAAGTT ATAGGTGTTA
    17821 TTGTTAGATG CTTTAGAAAC CCAGATAATA AACAATATCG ATACTTTATA CAAGCTTATT
    17881 TTAAGGGCAA GAAAAGTAAA AAAGTAATAG AAATAAAATC AGATTGTATA AAATTTGCTC
    17941 AAGGTGGTGA TCACGGAAAT ATGGAAACCA TATCCAAATC TAAAGCTAGC GATTTACCAG
    18001 GATCAGTTTA TAATTCTAAA ACTGTATATG GCTCTAGTGA ATTAGGACAA GAAAACAACG
    18061 TTTAGAGAAA CCAATTCAAT CATTTATAGT ACAAATAAGA AACCCTATAG ATGATATTCG
    18121 GACACAATCA AACAAATATA TCGTATCTTG GTATTCCCAA GAAATCAATA ACTATAGATA
    18181 AGAGGATATG CTCATATGAG GATATCCTCG ATCTTATTTT GGCATTATGC ATAGTTAATT
    18241 CCAAAATATC TTCGAAAATA GTTTGTCTAA ATCTAGGTGA ACTTGAAATA ACCAACGAAT
    18301 TTCTGAATTC AGATTTCCTA GAGGAGGAAG ATCCCATTAT ATCTGAGAGA ATAAACGAGA
    18361 TAAATTCCAT AATAAATAAA AATTCCATGA GAGTTGTGTT TTTTGTGGGT AAGGATTATT
    18421 TTTTGGGAAG TCAGCTAGAT GACGTGAAGG AAAAAACGAT AAAGGTATTG AATAAACTTT
    18481 CCGATGTTTT GGAGGCTATA GGTATAAATG GACCATCCAT TGTTATAAGA ATTGGATCCG
    18541 CTTACGGGAA CAGAAAAAAA ACCATGAAGG AATTTTGCTT GATGACAAAG AAGCTCGGAT
    18601 ACTCTACTAT TCAGAAATTA ACCGTGATGA ATGATGAAAA ACCGAGTTTG TTCTCCATAA
    18661 CTGATTTATT ATCCGGTGTT TATTACGAAA CTGGTATTCC GCTGTGTTTC AGAATACTTC
    18721 CACATCAATT TAATGATGGA GGTCTATCCA TCAGAGAAGC TATGTTTCTT GCAGCTTCAA
    18781 CTTGGAAGGT TAATTCGAAA CCATTTTTTT TCCACTCAGA AGCATCTGAT GTCGATAGCA
    18841 ACGGTAGAGC ATTATCCCCG GAGTGCTCAG ACACATTAAC AATGAGAATA CCAACCTTTG
    18901 GTCTTGATAT AGATGTTATC ATAGATTCAC CAAACAGAGA GCTGTGTTAT CTTGGGTATC
    18961 TAAAATCCCA TAGAGGTTTA CCACCGACTG TCATTAATAA AATTTCAAAG AAATAATTTT
    19021 TTATTCCCGA GACATTTGAT TATATTTGCA TAAAATTATA ATTATGTTCA AATTAGAAAC
    19081 AATAGAAAAT TATCTTTACT TTGATGTCGA AACAGTTTGC TCTGAGAAGG ATCTACTTAC
    19141 ACTACAAAGA AAAAATCCAA GACTTGCTGA ATTATGGAAA AAAAGAGCTA TCTATTACAG
    19201 AGGAGCTAAT CCAGAAATAT CACATTGGAG CGATGGTGAT GTTTATCTAG CTAAGGCATC
    19261 TTTGGAACCT GAATTTTCTA GAGTTGTTTG TGTTTCCTTT GGTTCTTTTA GTAACGGTGA
    19321 AAAAGTTTTT AAATCTTTTT ATGGTACCGA CGAGATGGAT ATTTTAGAAA AAAGTAACAG
    19381 AGTTTTCAAT AACGCAATGG CAAAAAATTG GAAATTATGT GGACATAATA TAAAAGGCTT
    19441 TGATGTTCCT TGTTTGGGTA AGAGAATGGT TTATAATGGT ATAAATCCGT CTTTAAATCT
    19501 ACAAGTGTGG GACAAAAAGC CATGGGAAAT ACCATATATC GACACATCTG ATGTTTTTGC
    19561 ATTTGGTAGT TGGACGCAAC AGAAATACCT AAGTCTTGAT CTTCTCTCCT GCTCTTTAGG
    19621 TGTTAAATCA CCCAAGGAAA ATATGGATGG ATCAAAAGTC AATGAATACT TTTGGAACAA
    19681 TCAGGCATAC GAAGAAATAA AAGATTATTG TGAAATAGAT GTGAGAACCG TTATGGAGGT
    19741 TCTTGAGAAA GTCTGCTTCT AAAATTTCGT CCAAATACAT TAAAGCTTTC CTTGGATATA
    19801 TAAAGGAAAG CTTTTTTTGT GAACAAAGTA TTCAACTTTA ATTTATTTAT ACAAAATGAT
    19861 GGTGACTCGA TCTTTGAGAA GAAGATTGGT GCATTCTATC ATGATGAATT AAATCCGATT
    19921 TTCTGGAAAA AGAAAAAGGA TAAAAATGGA AATACCGAGT GGGTATTCGA TCAGCGTGTT
    19981 AGAAGAAAAC TTTTAAGAAT CGCAAATGAC TTCTACGGAA AGTACTCTGA ACTATTAAAA
    20041 GGTAGGGTCA TAAAGGATAT ACAGTTAACT GGATCCTTAT CTAATTACAA TTACACTAAT
    20101 TTCTCGGATC TTGATGTGCA TATCATCGTA AATATTGATG GCATAGATGA CGAGAATCCA
    20161 AAAATACTTA AAGCTGCTAT TGATGGTATA AGATTCATCT GGAATCTCAG ACATAATATA
    20221 TCAATTAGGG GGTATGACAC CGAGCTTTAT CTTCAGAGTG AGGATGAACA ACATGATTCG
    20281 TCTGGTCTAT TTTCTTTGCT TAATAATGAA TGGATAAAAA CCCCAGTATT TTCACCTCCT
    20341 GTAATAGATG AGATGGACGT GAATAAAAAA TACGATGAAA TGGTATTTGA AATAGACAAA
    20401 TTACAAACAA AATTAAGAGA TCTTTCTGAT CTACCAAATA ATGCCAAGTC TTTATATAAA
    20461 AGATGTCTTA AACTTAAAGA TAAGATCCAA AAAATGAGAA AGGAAAGCCT TTCGAGAGAT
    20521 GGTGAAATGT CCATTGGAAA TTTGGTATTC AAAAAGCTAA GAAATGAGGG ATATATAGAA
    20581 AAATTAATAG ATACTATATC TAAATCCTAC GATAAAATTT ACACAGAAAA ATAATTTGAA
    20641 TTATGAATAT AATTTTACCT AAAGCGGGAA AATACAAGAT TGGTAGTGAC TTTCCATGGT
    20701 TGAATATACC AACTGATCTT GAAGGGCTAT CTCCACAGGA AAAAACCTTT GATGATTTTC
    20761 AGTGGTGGGC GGAATCTTCC GCATTTAAAA AATGGCTCGA TGCAAATCCT AGACAATGGG
    20821 TAGCTGATTC TGAGGACACC TCAAAGTATG GTAAAAGTAT GACCGATCTT ATAAGAGAGC
    20881 ATGTACAATC ATACATTTTA GAAAATAATC TAAATGAATC TGACGTTTTA TCTTTTGATC
    20941 AATATTCCGC GATTAATGAG AAGGAGGGAG AAAATCTTTC AGAAGATGCA AAAAAAGCTA
    21001 TAAAGTTTCA TTATGCTTAC AACAAGCTTA AATCTGAGGG TAAGATAAAA GACATAACAT
    21061 CAGTAGATTC GGATTTGCCT ACAGGTACAC CAAAGGCTGT TTTCCTATGC ATGGAAGATC
    21121 CGGAAACAAA TAAGAATGTC GACGAAACTC TAAAGGGATT TAAGATGACA GGTTTACCTG
    21181 GATCCCCTAG TTCTAAGGTA AAAATAGTTT CTGTTACTGA ATCTATCCCT GGTGGAAAAA
    21241 TAGATGATGA TGCGACAACA AGTGACGTAG TAAAAGACAT GCTTAAAACC GCAGCGGAAT
    21301 GTGCAGCGAT AGGTGTTGGT ATTGGATTGG TTTGGACCGT ATTAAAAGGT GCTGGTGGTA
    21361 TTTTAGCTGG ACGTTATGCA TTAAGAAAAA TAAGAGGATT TGCACCTGCT ACTACGGAGA
    21421 TTGCAAGAAC CAGTAGATTT GCAAAAGCTA GCGGTAGAGC TGGATCTTTT TTAAAGAATG
    21481 TTGGTTCAGG AGCTTTAAAA AGAATGAAGG TTTTTGGTAG TGGCTTAGTT GATATGGCAA
    21541 CTTTTAAAAA TACCAGAAAT GCAATTAAAA ATACTTCAAG AGGTATTAAA TGGATAAAGA
    21601 ATGCAGAAGC TGCAGGTGTT AATGTTAAAG CATTTGCAAA TGCTAGTAAA TCTAAGCTTC
    21661 TTCTTAGAGC TTTTACTAGG GGAGCAGTTC AGGGTGGGTC TAAATTAGGT CTAAAAGGTG
    21721 CATCTAGAGC TATTCCTTTT GTTGGTGAGG TATTAATGGG AATAGATGCT ATCGGTTCAA
    21781 CGTTTAATTG GTTTAGTGAT AACCAAGCAC CAAAATGGAC AGAAATAGAA AAAACCGTAG
    21841 GATCTAAAGG TGGACAAGCA TTTAACCCTG GAACTATAAA GGACGGAACA GCAATAACAA
    21901 TATGTTGGAA ACAAGCTGCA GGAACTGGTG TTGGTATAGC AACAAGCTTT TTATTTAGTA
    21961 ATGATACCAG AACAACTGCA GAATTATACA AAATTGGAAA AAATAAAGCC GGTGATTCTT
    22021 CAATATTTAT TTTAACTGCA ATAAACTCAA AGGAAATACA ATCGGAGTTA GCTAAACATG
    22081 CTGTTGCACT TGTTGAAATA AAAAATGAGG AAATAAATTC ACAGAGCGGA TTATTGAATG
    22141 TTGTTAAAAG AGCAGTTGAT AACGAGGACC TTGATATTAA AATAGCTTAT ATAGATAATC
    22201 CTAGTGATGT AGCAGCACCA TTCAATTTTA TGGGTATATG TGAATGGGAA GACCTAGTTA
    22261 AATATTACGA GGAGGCATCG GATCAATATA TAGTTGCTGA TGAAAATGCT CCGGAAACAT
    22321 ATGAATATTA CTATAGAACA CCTAAGAATG ATTATGTTAA TGTTTCAGGT AGGCTTCTTA
    22381 CAAGCGAGGA ACTTGGATCT AAAGATAGTG ACGATTTGAA TAGGATTTTT GCAGATCCTG
    22441 ACGGAAAGTT GAAAAACGAA AAGCCCGAAG AAAAGGGTGG TGAAAACAAG GAGGATAAGG
    22501 AAGAGCTCAA AAAAAGATCA CAAATAGTTG GTAAACCTGA TCTTCCTGAT GAACCGAAAG
    22561 AAACTGAAAA AGGTGCAACT GGTTCATCGG AACCTAAAGT CAATGACTCC GAAGACAGCA
    22621 AGAAGTTTTG GATGACCCCT ATGGTTAATG AAGCATCTAG TAGCGGATTG GTCATAAGAA
    22681 AATTTGCTGA ATTTGAGGAT GTTCTTGAAT ATGTTAATAC TGTTGGGCAA TATCCTCAAT
    22741 ATGAAATAAT AAACGAGAAT AAAGGTGATG ATGATTTTGC ACTTAGTCCT GAAGATGCTT
    22801 CTGGACCAGC AAAAGTTTCT GTCTATTCAG TTACTGATAT GAAATATGCA AATCCTGCAG
    22861 ATGAACAGTA CACACCTGGA GCATATAAAT ACTTTATTAT AGGTCCTGAG GATTTCGATG
    22921 CAGCTATAGG ATCAAGCATT GAAGTTGGTG TTAGTACTGA GGACACCTTG GTAGATCCTA
    22981 GAAGAGGAGT CTATGTATAC AAGGAAAAAC CTAAGAAGGA AGAGGAGGAA GAAATAAGAA
    23041 GAACCCCAAA TCCTGAGGAG AATCCAAATC AGGATGACGA ATCCGGTAAT GACGACGAAG
    23101 GAAAAGAAAG AATGGATGAT TACTTCATCA CTGTTGATCC TGATGATATC AGCATTAAAA
    23161 ATAGAAAGAA TGCTACAGTC ATAAGAGATA AGAACTTTAA GGGTGGTATA AACATAGTGG
    23221 ATGAATTCCT TACTGATAAA GAGAAGGAAG TACTTGGAAT ACCAACATGG AAAGCTGTAA
    23281 CATTAGCTAA GACCTTTATG AATGGTCAGG GTGAAGTGAT AAAGGTTAAG CTTAAAAATA
    23341 GATATGCTCC TATGTTTAAC ACAGTAAAAA CTTACGATGT TAATGATGGC GAGGCATTCC
    23401 AAATTGCTAA AAAATTCGCT AAGGAAGTAG AGGATAGAAT AAAATTTCAA TAATTCACTA
    23461 AAAAATCGAA AAAATACTGA TATATCCGTT GATATATAAG TAACATAAAA ATATGTATAA
    23521 AATGCCAACA ACTAAAAACT TAAACGAAGA ATTAGTTTTC ATCCTGGAGA GACAATCATC
    23581 CATTCTTGAA TCTTCAAGAA CAGATAATGA TGATTATGTA CTAGAAGGTA CTGCTGCTGT
    23641 TTTCGGTAAA GAGAACAACA ACAATAGAAT CTACGAAGAA GCTGAATATC TTCCTCACTT
    23701 GAACTATCTT AATGAGAAAA TAGCTCAGAG AAGATTGGTT GGTGAATTAG ATCATCCTGA
    23761 AAAGTTTGAC GTTTCACTTA AAAACATTTC ACACATAATC GAGAAACTTG ATTATGATAA
    23821 GGGAGGTAGG GAAATTAAAA TCAAAGTTAG ACTTTTAGAT ACCCCTATGG GTCAGATAGC
    23881 TAAGAATCTT GTTGATGCTG GTGTGCCCCT ATCAATTTCT TCTAGAGCAG CTGGTTCTGT
    23941 TGGTAATGAC AAGAAAGTTC AAATTAAAAA AATATTCACA TACGATCTAG TTGCTGATCC
    24001 TGGTTTTCAG GATGCTCAAT TAGAAAGAGT ATACGAAAGC GCTGGTTATC ACTTTAGTGA
    24061 TTTCTTCGAA ATGAGAAATA AAAGTGTTAC TAACGATCTA CTTTGTGTAA ATGAATCATT
    24121 AGGTCTAAAA AATGATTCGG ATGTGAAGAT ATATAAAGTT GAAAATAACG AAGAATTTAA
    24181 TAACCTCGTA TCAAAATCAG ATAAAAATAA GACGATCCTC ATGGAGAATA ATGAATTTGT
    24241 GACTGCAGAA GAATTAAACC AATATTCTGT TTTCTTGAAA AAAGAAATGG AAGCAATGAA
    24301 TTCTAAAATT GCAGAAATTA AAGAGCAAAA GCAAGTATTA ACAGAATCTA GCTTTGAAGA
    24361 TAAAAATTCA AACCTTGAAG AAAGAGTTGC TAAATTAGAA AAATATTCTG AGTATTTAGC
    24421 TGAGAATTTA GATAATGCTA TTAAGTACGG TGAATACCTT GCTGAAAACT TAGACGAAAG
    24481 TATAAGCTAT AGCAAATACC TTGCTGAAAA CTTAGATAAG AATATTTCTT ATTCTAAATA
    24541 CTTAGCTGAA AATGTTGACA AGTCAATTTC TTACACTGAG TATGTTGCAG AATCAACAGA
    24601 TAAAGGAATA GAGTACACCA AATATCTTGC TGAGAAATTG GATCAGAATA TTCAATATTC
    24661 TGAGTACTTA GCAGAAAACT TAGACAAAGG TATTTCTTAT TCTGAGTATC TTGGTGAGAA
    24721 CTTAGACAAA GGTATAGCTT ACTCTGAGTA CTTAGCAGAA AAATTAAATG ATGGTATCGA
    24781 GTATTCTGAA TACCTTGCAG AGAATCTTAA CAAGAATATC CAATATTCTG ATTATTTAGC
    24841 AGAAAATGTT AATAAAGGTT TAGATTATTC TGATTATTTA GCAGAAAAAT TGAAAAAATC
    24901 AATCTCTTAT AGCGAATATA TAGCTGAAAC AGTTAATACA ACTAAATACA AAGCTACTGA
    24961 CACATTAAGA GAAAGCGTAG ATCTTTCAGC TTCAGCAGGA TTAAATGAAT CTGGATTCGC
    25021 TGGAGATTAT ACAGATCTTA CAACAAGAAT AGATAGTTTG ATAGAATCAG TTAAAACACA
    25081 AAAAACTGAG TCAAATATAA ATGAAGCTTC TAGATCAATG AAGCAACCAG CCAACACACA
    25141 AAAGGCAGAC GAAGTTCTTA ACGAAAATGA GAACAAAAAC AAAACAGGTC TTAATTTTAT
    25201 TGACACAATG CCTGAAGAAT ACACACAAGT TTGGGAATCA CTTAGTGAAG GACACAAGCA
    25261 ATCAATCATT GCTCAAAGTA ACTTCTATAG ATTGGATACA CCATACCAAG TGAAAAACTT
    25321 CTGGTCAACA CGTCAATTAG GAACTGCTCC AGTTGGAGTT CAAAAATTAG ACGAGAGCGA
    25381 AAATATCGCA ATGCCTAATA CACAAGCAAA TGGTTATTCT AATGAATATA TGAATGCTAT
    25441 TGCTGCTGCA TTAGAGAAAA AATTTCAAAC AAGATAAAAA AAAGTAAATA AATCATGAAA
    25501 TTGATTAACG AACAAGAAAT CTACGATACA TGGTCACCTC TTATTGAGAG CAAAGCTGGT
    25561 ATCACAGATG AAGGAAAAAA AGGGTGGTTA ACTAAATATT GCCACTATCA CTCATTAAAC
    25621 GAGTCTGCTG GAGCTTATAA CTCTTTAGGT GTTGTTAATG GTATGGGTAA CGTTGCTCCT
    25681 CCTGCATTCC CTGGAGCATC ATTTGGTGGT GCTAGTGCAT TATCTACCTC AGCTAATGCT
    25741 GGTTTCTATA ACACATCATG GCAAGGTTCA GGTGATAAAT TCCCATCATT ATTACCTTTA
    25801 GCAATTCAAG TTGCTGCAAA AACTATCGGT TTCGATATCG TTCCGGTTAT CCCTATGTCA
    25861 GGTCCTACTG GTATCTTATC ATACTTAGAT TATGTATATG CTGGTGGTAA AATTGCTGCT
    25921 GCTGCTGGTG CTGATGCTAC TGCTGCTTTA GCTACTGCTC CAAGTGCTAT TAAATTCGCT
    25981 GTTGGTACAA CAGGTGATTA TACAGTTGGT ATTACTGCTG GTAATTCTGG ATTTACTAGC
    26041 GCTAACGTTG GTACAACTTA CTATATCGGT GCATCTGGTT CTTCTAACTA CATCTCCGCT
    26101 AAATTCGTAG GTTTATCAAG AATAGATGGT TATCCAATCT ATAACATTAC TGCTATGCCG
    26161 GCTAACGGTG CTTCTGTAGC TTCAACTGTT GTTGCAAATG CTACTTTAGT ATCTACAAGT
    26221 ACAACTATCT CGATGGCTAA TGCTGTAGGT GCTATTACAA GTTCTGCTGC TTTAGTTAAA
    26281 GCTTTAGAAG ATCACATCCA AGGTTTCTCT GGTGCTGGTT TCAATAATGA CACTGCTTGG
    26341 CAAGGTCCTT ACGTAGATGG TACTAAAACT TACAACCCAA TGTTAAGAGG TGTTGGTGAG
    26401 TCTACTTATT TCAACTCAAT GGGTCTTTCG ACTTTCACTA AATTCGTTGA AGCTGAGACA
    26461 TTCCAAGTGG CTGCTTCTGT TACAACAGAG CAAATACAAG ACCTTAACAA ACAATTCGGT
    26521 ATCGACGTTA TCTCAATGAT CGAGAACGCA TTGGTTAATG AGGTATCTCA AGCTATCAAC
    26581 AAACACATCT TAGCAAGAGC ATTTGCTTTA GGTTGGTCAA ATCACCAACA ATTCTACACA
    26641 GTAGAGCAAC AAAACTTGAA CTTAAACCTT ATCTTAGGTA GCACGAATGC TGGTAATACT
    26701 GCAGCATACA TCAATAAAGT TGACTCTGGT GTTACTATGC CAATTCCTAA CGGTCCTGCT
    26761 TCAGGTGGTT ACGAGAACTT ATCAACTCTT CAAAGAAGAT TATTCTCAAG AATCCTTGCA
    26821 GCTGCAAACG TAGTGGCTAA CAGAGGTAGA AGAGGTCCTG CTAACTTTAT CGTTACTAAC
    26881 GCTAACGTAG CAAGTGCACT TCAAGATATT TCTCAGTTCA CTTTCGCACC GTTCTCTAAT
    26941 ACATTAACTC AAAATAACGG TACTTTATAC CCTGTAGGTT CTCTTGCTGG TATGACAGTT
    27001 TATGTAGATC AAAATATGAA CTACAGCGAT ACTAGAGTAT TGATTGGAAG AAAAGGTGGT
    27061 GATGACGAAC CAGGATTAAA ATTCATGCCT TACATGATGG CAGAGTCTAT TCAGACAATC
    27121 TCTGAAGGTA CTATGTCACC TAAGATCGCA GTTAAATCTA GATATGCTTT AGTAGAAGCT
    27181 GGTTTCTTAC CAGAAACTAT GTACTTAACA TTCTATGTTA ACGTACCTGC TGGTGGTTTA
    27241 GCATAATCTT AGGATTAACA AATATACCAA AAGTCCCAGA TATACTGGGA CTTTTTTTAT
    27301 GACCTGTGCT TAAATAAAAA ATCCACATTG GGATATATAG ATGATAAAAA TAAATCAATT
    27361 TATGAAATGT ATTCCATCTT TTGAGGATTT TGAAGAGTAT GAAGGTCTTA TAGAAAATTT
    27421 AGATCCTTCC CTACTTAAGG AATTGAAATC CATAGAAATC CCAGAAACTG AATCGCCTGT
    27481 AAACGAAGGC AGGGTAGCTA ATTTTCTAAC CAATAAACTT TCAAGGTTCC TTCTTGGTTC
    27541 GTTTTCTGGT GTTGGTATGA TAGATGAGGC TATTAGAATT ATTCTTGCTC TTGAATTAGA
    27601 TTTGATAAGA AAAGCTAGTG ATTTCAAAAA AGCGATAGCT AAATTTGACG ACCAGATAGA
    27661 TCAGCTTGCT AAGGAAGGTA ATAAGGATAA AATATCTGCA ATAGCTAAGG AAAGAGAGGC
    27721 TAAAACTAAT GAGTTTGATG CATACGAGAA AGCTCAAAAT CTTAAGATTA AAAAATCTAG
    27781 GGATGTTGCT AAGCAAATTG TTAATGGTAA TGCTAGAAGA AAAGAATATC TTGAATCATG
    27841 CTATGCTGAA AACGAGATAG AAATGGCAGA GCTTGAATAT AAATTAGCTA AAGAAAGATC
    27901 TGAGGATCAA ACAGCATTAA AATCTTATGA AGAAAGAATT GCTAAAGCTA AGGAAGAAGC
    27961 AGAAGCTAAG GCTAAAGAAA TAGAGGACCA AATGAAAAAG GAGGAAGAGG AAGAGCCAAA
    28021 AGAGGCTAAG TCTGATGTTT CCATGGATGT TGAAAAAGAG AAAAAGGTCA TAACTAGAAA
    28081 AAAAGGTGGT GATATAATTA AGAGAAAAAA TGAGCTGGAG AAAGAAATAG CTGATATTAA
    28141 ATCAGATATG GAAAGAAGAT TAAACCAAAT ATCCAGTAGA ATCAAAAAAT CACAAAAACC
    28201 TTTAACTGAA AGATATCTTG AAAATGCTAA ACTTGATCTG ATAGAGATGG CAACAGCATT
    28261 GGATTATAAG AAAGAACTTC TAACAACATT CAGAAATCTT GGTAAAAATG CAGAGGAAAT
    28321 CGAAAAGACC TTGGATAATA ATAAGGAATT CAAGGATGCT ATAGAGAAAA TCAATAAAGG
    28381 AGCGGGTAAT GCTAAGCAAA TAAAGGGCGA GGTATTAAAG GCATTTAGAG ATGCATTTTC
    28441 AACAGTAGGT ATAGGTAAAT CCGGGGTATT AACCACAGGA ATTATAGACA AACTTAAAGA
    28501 TAAATTAAAC AAATAACCAT GACTTTAAAA TTTAAAGAAT GGGATCAGCT TAATGAGGCT
    28561 AGCATAATCG ATAAGGTAAA AAATTGGTTT AGCAGTAAAT TTGGTGGTCC TATAGGTAAG
    28621 ATAGATGACC TTATCGAGGA ATATAGATCT GCAGAAAGTG ACTATGTCGA CGAATGGGAA
    28681 AAAATTCAAA GTGAACTTGA TAAGCTTGAT CTTGAAAAGG GGCAAACCAA GAGTGATCCT
    28741 GCAGAATTAA AGAGAATCGA GAAGTTTATC GATAAAAATA CTCATGCTTT GGAGGCTGGT
    28801 GAAAAGTCAC ATGCTAAGAC AATAGATTTA CTTATGGCTA AAGTTAAGCA AGAAATTAAC
    28861 GGTGACACAA AGCTTAAAAA ATATTGGGAG TTTAATAAAA CTAGGGTTGA TGCAGAGGTT
    28921 GCTGAGGATA TGTACAAAAG AGCTAAAAAT CTAGCGGATT CCACACTAGG GAAATCACTC
    28981 TATAATAAAT ATAAAGCAAC CGTTATTAGA GCAAAAGAAA AGGATGCTGA ATTTAGAAAA
    29041 TTGTATGGTG ATCTCATAAA TGGTACAGGA AGGGATAAGG TAAATGAACC AAATTCAAGA
    29101 GTACCCGGAG GAGGATCTAC TGGATTAAGC GATTCACAAA TGGAGCAATT TTTAAATATG
    29161 TCAGTTACCG AATTTGCTAA GGAAGTTAGA ACGATGGAGA AGGGTGATAT AAGGGAACTT
    29221 GTTTCTTTCC TTATAAGAAA AAGAAATGAT CTATATGTTC AAATGGATAC CGAGAGAGAT
    29281 GCTCTTAATG AACTAATTGC TAAAAAAGAG GGAGCTGGTG CAACTAAAGA AAGTGCAGCG
    29341 GCTAAGCTTA AAGAAATCCG TGATAAATAC ATGGATAAGA TTAGGGATCT TAGAGGAAAA
    29401 ATAACAATAG TTAGAAGATG ATAACATTTA ATTCGTTTAG GCTTTTGGAG GATGCTTCAG
    29461 AAGCAACCAA GGTTCAACAA ATTAGATTGG AATTATCTCA GCATTTTGAC GAGATAACTG
    29521 ATGCTAAGGC CCTTAAGAAA GAAGGTGATC CTGCTTCTGA GTGTGCAAGT CTTGATAAAC
    29581 AGGCTGCTAT TTATATACAG ATATCAAACA CAATGAAGGC TCTTTCTGCC GAGATTAAAA
    29641 AACAACAAAC AACAGTAGCA CCGCCTACTA CAACATAAAA AGATAAAGAG ATGAATCAAT
    29701 ATTTAAAAAA TAATCCAGTA GCTAGAGCAA TATTCGAAAA CCATAGAGCT GAGAGACTAT
    29761 TTGAAAATGA AGCTGTTGAT AATGTTTTAA AAATAATTTC CGATGCATGT TTGGACATAT
    29821 ATCAGAAATT GGTTTTTGAT ATGGCTCCTG CTAGAGAAAG AAATCCAGAT GCTAGTAGAA
    29881 CTAAGCTTTC TCCAATAATA GATGCAAAAG ACATCGATGG ATTGGTAGCG GTATTCAGAA
    29941 ACGATTCCGC TGAGAGTGGG GTTAGAACAC CTGTTTATAC TGATGCTAAA AATTTATATT
    30001 TGCAAGCATT GGAGAAATAC ACGGAAGCTT TAATAAGTGC ATGTAAGGTA AACAAGGCCA
    30061 ATGAAAAATT TGTCCTTGAT TATACAAAAG CTGCTGCCCA AGTTAAACAG AGAAGAACTG
    30121 AAACATTAGC AAAAGCTACA AAGGAGGAAA ATGATGCTAA AGTTAATGAT TCTGAATCTT
    30181 TCTATTTCAA TGGTGATATA AGTATGGTCA ACGAAAGCGG GATATTTACT GGTTATAAGG
    30241 GTAGGGTAGA AGATCTTAGA AAAGTTTTAG CAAATCTTAT ACTTTCATCA AACGGAAAAA
    30301 CATCCAAGAA TGGATATGGT AGAGATTGGC AAACGACATT TATTGATCTT GACGAGAAAA
    30361 GAAAAACTTT AGATACATCT AAAGGAGCAT TTGGCGAAAA AGATAAGAAA GCTCTTGATG
    30421 AATTAGAAAA ACAAATTGAA AAATACAGAC TTGAATACAT AAAAGCTTCT AATGCTGCAA
    30481 TGGACAAATC CCTAACTGCT ATAGAAAATG ACGAGGAACT TAACGGATCC TATGGTGATG
    30541 TTAATGTCCT TTGTGATGAA GCTAAGGAGT TAAAGACCAG AGCTGATTCT CAGTATTCAA
    30601 CTGCATTAAC AACGATAAAG GATGAGCATA AGGAGAAGGA GGAAGTTTTC AATAAAACCC
    30661 TATTCCCTAT TTCTAGAGGT AATACTGATG CGGATGAGAA ATTCAAAAAT AGTGGATTAA
    30721 TATTTGCTAT ACAAAAAGCT CTTTGTGATG GTATACCTTC CGCAGGTAAA CTAATAAAAT
    30781 CCAAAGGTGG ACCTAATGGT AAATATGGTG CAGCTACAAA ATCTGTTATT GCAACATTGC
    30841 AGAGAATGGA AGGTAACAAA AATGTTAATG GTGATTTAGA TCAGGCATTA CTTTCTGATA
    30901 TACTTTCATC TGATTGGGTT TCTGATGAGA ACAAAAAAGC TGTACATAAA GCACTCGATA
    30961 TAGCAAAAGT TAAGATGAAT GAAAGTTTAT CAACTGTTTT TTCTTTTGCT GATTTCGCTA
    31021 AAGCATCCAT GATCAACGAG AATAAAATTG TTTTTGATAA TGATGCTTTC TCTGCCGAGC
    31081 TTGATGCACA ATATAAGGAA ACTATTGCAA ATGAACCTCT TTCGCAGGAA AAAGGCTCAA
    31141 CTGCAAAAGA AGGTGGTGAT GACGATACTG AATCTGATAA ATCTGCTGAT GTTAACAATT
    31201 TATCTAAATT GCTCAGAGTA GTATACGGTG TTATTAAGGA ACCTGAAACA TTCAATAGAG
    31261 AAAACGGATC TCTTAAACAA GCATACAGCC CCAATTTTAT AAAAGCATGG ATATCTGCAC
    31321 TGGAGAGCGT TAAGGATAAA GAACCTAAAA GCTATTCATA TTTTTTCTAT GATGGCGGAT
    31381 TATACAGAAT AGATTCAATC AAGACTTCAT TAAAGACTCC GTGTAACTGG CCTAAGTTCG
    31441 AGAAGGTTGA TGATATTGAT GATCCTAAAT TATTCCTTAC AAATTATCTA AAACCTTTTG
    31501 AGGATAAACC GATAGGAAAT CTTGGTTTAA TAAACGGAGA GAATAGACTT GCAGCGGTAA
    31561 AAAAACTTAT GGATGCAAGT AGCTCTGCTG AAGATTCAGA GGACATACTA CGTAAAGGTG
    31621 GGATGAGTAA GGTATATGGA AAATTATCCG CTTTTATTGT TAATAAGGAA ATACCATATA
    31681 TCACCATGGA TGATCTTAAG GAGGTAAAGG ATGCTTTCAA GAAAGCGATT GATGACTATA
    31741 GTGACGATCC TGATATGGGA TATGAGAATT TTATAGCTCT GAATAATCTG ATGGTTATAT
    31801 CTGCAAATAT GGTAGCTTAT AATAAAAACA AGGATAATTT TGTAAGCGTT GTAAAATGGC
    31861 TGCATGATAA TCTATTGACT GAAGCAGTTA TTATCAGAAT AATGAATGAT TATGTGATGG
    31921 GTGCTCCGGT TTTATCGGAG AGAACCTCAC CATCCATACT TAAATTTGAC GGTAAAGGTG
    31981 GGATAGGTTT AGTTAGTTTT GATGATTATC AAAATTACAT ATCCAAGCAC AAATTTGTTA
    32041 AATTTGATCT AACTAAGGAT CTATCAGGCT TCTCGAAAGC TGTAAATTAT GAGGATAAGA
    32101 GTAGTGACAT TGGTAAAAAT GTAGCAAGAA ATGCATTTGT TATAAATCTA AGAAAGATAG
    32161 CTAGCAACAT TTACCCAAAT CTGAAAATTC AATTAAGAAG AATAAATTCG AAGCAGTTTT
    32221 CTGATGTTCC GCAAACAAGT AAGTCAAATT GTATAGAAGC AAAATAATAT TTTTTAAAAT
    32281 AAATCAAAGG AGGATCTTAA AATCCTCCTT TTTTTGTGTA ATTTTATAGG GTCGAAATCA
    32341 AATTAATTTT TGCATCTATA ATATTTATGA TATACGTATT TGAAGGACCT AGAAATTCAG
    32401 GCAAGAGTTA TCTTTCCAAA GCTATGGAAA AAAGCTTGAT TATACCAAGA TTCCAATTTG
    32461 ACTTTGGAAG CTATTTTAAC CTATTGGAAT TATCAAGTAA GGATAATAGG GAAGCTCACT
    32521 CATTTTCGAT GGGCAAAGAA CTTATGATAA TGCAGATAGC TAGGGATCTT AAAAGATCGC
    32581 TTCCCGATTA CATACACGAT AGAGGTATAT TAACTGTATT GGCTTGGGGT CTATCGGAGA
    32641 ATAGAATAAC CGAGGATGAT GTTATAAAGC AGATAGAATT CATAAAGGAA CATAATCTCA
    32701 TGTCTGAAAT TACCATTATT TATGTTAAGG GCGAGAACCC GGACAAATCT GATAGAAATA
    32761 AGGATCAATG GGATTATGCA GAACTTGATG ATAAAGAGAG ATCTGCTTTT AAATTTGTCA
    32821 TTTTTAAATT CATTGAACTT GGGTTCGAAA ATATAAAGAT TTTTGAAAAT AAATTTGATG
    32881 ATGAGAGCAT CGAGAGATTA AAGTATTATA TAAACGATTA AATAGAAATA TATGTGTGGT
    32941 ATCCTATTAA CTACCGGTGC TAAGACAAAT CCTGAAATAT TAGATTCAAT AAAACATAGA
    33001 GGAATCGAAA GTCACAGCGA GACATTTGAT AACGTAACTT TATGTCACCA TAGGCTTCCA
    33061 ATTCAAACTT TGGATGGTGA TGATTGGGGT CAACCGATTA ATGTCTCTAA AGACATCTAT
    33121 ATGATGTTTA ACGGGGAGAT ATTCAATTAC GATCAGAACC AATTCTCCTC AGATACAGAA
    33181 TATCTTTGTA ATTTGTTTTC TAAACTTGGT GGTATCAATC TTGAATTTTT TGCTGCAATG
    33241 TACATTCCTC ATATCTGTAC TTGGGACGGT TTCTGGTCGA TAGTTTTATA TAGCACTGTG
    33301 ACAGGTCAGG TAATAGCTTT TACTGATCCG CTTGGAAAAA AATGTCTCTA TAAGAATGAA
    33361 CTTGGTGAGG TCTGTTCGGA GATAAAGGGT TTATATACAA GTAATTCCAA GATAGATGAG
    33421 AAGTTCATAA GCACAGTTAG AAAATTTGGT TATAATACTG ATAATAGAAC TGCTTATAGC
    33481 AACATAAAAA GATTGCTTCC AAACACGATA TATTCATGGA ATATGGGATC TCCGATGTTT
    33541 GAACAAACGT ATAATGAATA CTACAGAATA TGGGATACTC CAATACCTGA ACTTGTTGGT
    33601 GAGGATTATG AAACGCACAA AGATTGGTTA TGGGACAAGA TGTTTGAAAG TGTTAATAAT
    33661 AGATTGGTCT CGAGAAACTA TCCTATATCG ATATTGGTTT CCGGAGGCCT TGATTCTGCA
    33721 ATAATAGCAG CAATACTGAA GGAATCTGGT GCCGATGTCA AATGGTTTAG CATAGAGAAT
    33781 GGAGAAACCC CCTTTGTTAA TGATTTAGAA GCTCATTTAG ACACTTCTAC AAATTTTCTA
    33841 GGGTATGATA TGGATCCTGA AAAAAATGCT CTTATATACG CTCGATGGAA CGAATCCCCA
    33901 ATAGATCTGG GATCCGTTAT TCCTCAATAT CACTTATTCG AAACAATTAG AAAAAATACT
    33961 GACTATAGAA TAGTTTTAAG TGGTGATGGA TCGGATGAAT TATTTGGTGG ATATTCACGT
    34021 ATACATGAAT ACGATTCCCA GAAGTCGGAC ATCTTTCAGG AGCTTAGTTT TTATCATCTT
    34081 CCTAGACTTG ATAAAATGTC GATGGCGCAT ACACTCGAAT TAAGATCTCC ATTTTTAAAT
    34141 AATGATATAG TGAGATTTGC GATGCATCTC CCACTTGAGT GGAGAACAGA TAAAAAAATA
    34201 CTTAAGGACA CCTTCGGTCC TATGCTTCCG GATTCCGTTG TTTACAGAAA AAAAGAAGCT
    34261 TTGAAAAATC CAGAAATAAA AGAGGATAAA TTAGCTTATA GACAAAAGGC TGTTGATCTT
    34321 TTCTTATCTA AAGCATAGTC TTTATTAATC TGAATCTTCT TGGATATATA CATAAATAAA
    34381 AATCTAAGAA TGACAAGAAT AGTTAAAGAT TTCGATGCTT TCTCTAGCGA AGAACAAATT
    34441 CACGAGGACA TTGATCTAAT GGGTTTACTA GGTAAAACCA TTAGCTATCT GGGTGATGGT
    34501 TTTATCGATA CGTTAAAGCA GAAATTTGCT GCTATGCTGA TGGATAAACT TGGTATAAAA
    34561 GAAAAATCTC TTGCCTCCGA GTTTGTACAA CAGGTAGTTT CAAGTATAGA TATGAAAGAA
    34621 TGGCCAGGTA TACTTAGCGG CGAGAATGAC AATAAAGAAT TTTTCATACC TAAAATTGCA
    34681 GAAGCCATAC AATTTACATT AGAAAGAAAG GGATTTGAAG GTATAATTGA TGCTGTAGGA
    34741 TTGGAGCCAA ATGGTCTAAT AGTAAGAACA TTAGTTAATA CCCTTCAGGA TAAAGCAACA
    34801 GGTAAAGCGA GAATAGAGAA ATTTTTATTC GATATTTTTG GTGATGAAAA TATAGGTGGT
    34861 GGTATAATTA CATCACTTGA TTCCAAAGAT AAGCAACAAT TCGCTGATGC TCTTTCTAAA
    34921 GCAGCAAGTA AAAAAACCAA TTATAAATCT GGAACCATGG ACTCAGATGG TGATTCTTTC
    34981 CTTGGTAGCA TAATGGGTGG TTTATTCGGT GGAGATAAAA AATAAAAGAT AAGCGATGAA
    35041 TCAAAAAGAT GTAAGCAAAA GAGATATTTT GGACTTTGAA AAGTTTTTAA CAAAGGTCCA
    35101 TGACGATAAA TACAAGCCAT TCGCACCTGT AAATCAAGAG GACAGACAGG ATGCTACTGG
    35161 GTTATCCAAA ATAAAAAGAG AAGATAGATA TGATTTTGTT GGATATGCAG ATGCAGTATT
    35221 TGGTCAAAAT TCAAAAATAA ATGTGCCTGG GTATAGAGTG GACGTTGGTG GGAAACCTGG
    35281 TATGTCTGAT GCTGGAGCAT TTGGTACTGC ATTTAACACA AGTGAATCTG AAAATAATGA
    35341 CAGCTTTATT AAAAAGCTAT CAGATTTCTA ATAAAAATTA AATAAAAATA AAAAGAGAGC
    35401 ATTTGCTCTC TTTTTTTATG TGATTGTTTC TATAAATTTT TCCTTTGCTA ATTTGTAGAT
    35461 ATCTGAATCC TCATCGAAAT CCTCATATAT TTCTATAACA AAAAGCTCCG GTGATACATT
    35521 TTTTTCTATT GAAAATTCAT CCAATATCTC ATGGTATATA AACTCGTAAT TCATGGAATA
    35581 TCTCGAGTTT TTTAAAATTA TCTTTTTTAA TACACATATC TGCTTGTTAC CATGTTCTGT
    35641 TTTCATCGTA ACTGATCCCT GCCAATAATA TGGTATGATT TTGTCGGATA CCATATTTCT
    35701 TATTATGAGT ATACCAGAAT TGGTAGGTTC CTCTTTTTCT GCATTAAACT TCGATTGAAC
    35761 CTTAAATATT TTTATCTTGG ATTCCTCATC CTTTAACATA TCCAAAAATA TCTCGGAATA
    35821 TTCGTAGAGA GTTTCTAATG AGGATTCTAT TATCGACATT ATTGTCTCTT TCTTTATTTT
    35881 ATCAAGTTTG TTGAAATCGA AGTTATTTAT GTATTCCCTT TCCTCGTCGG TTAACTGTGA
    35941 AATTATAGTC TTACCTATTG TGTTATTTTT CTTGAATTCG TTAAGTGATT TAACTATTTT
    36001 AGAAACCGAT CGCAGTATGG GATAACAATT TTTAGAGTTT ATATTTTTAC TTATCGACTT
    36061 TAAATAATCT AAAAGAACAT ATTCCTTATG TTCAGTGTCT ATTGGTTCTT TAATAAACCA
    36121 AATGGTGCTT AAATTTTTCA TCTTTAACTT TTAAAAGTTT GATCCCATTA TATATTTACA
    36181 TTCTAATTTT TTCAAAATGG ATATATACTT TAAAATATTT TCTAGAAATG AAAAGAATCA
    36241 ACGAAGGAAG AATCTATGAT TATTCTGCTT TTACTGATAG TAAAAAACCA ACAAATTCCA
    36301 ATGATTATAC ATTTGGTATA GAATTGGGAT ATACTGATAT AGATATTACA AATAGACCTG
    36361 ATGAATATGA GAATATATCT GATGCTAAGA TCTTTATAGA CTATTCGGTT AATTTGGTCA
    36421 TAAAAAAATC AGGTATAGAT AGTATTGACA TGGTTGTAAA TTCATTGGAG CTTGATTTTG
    36481 AAGTTGATGA TTATCCTAAC GATTCAAAAG AATTTGATAT CGATTTGATA CCGGGTAGAA
    36541 CGATAGATTA CAATCAGGTA TTTGTTGATA AAAATGAAAT ACTTATTCCA ACTTATCCAA
    36601 AATCAGTTGA AATTGATATG AATAAATCAA CAGAAGCTAA GAACTTTAAA ATAAATGTGA
    36661 TTTTTGGATC ATAACTAATA GAGACATGAG AATTTTAGAC TTTCGAAATT TTGTATTAAA
    36721 TGAGGAGGCT TCGCAAATAT ATGACGAAAT CCCCGAGATA AAATCAATAT CAGATGATGG
    36781 TTATGAGATA GAGGCCGAAA GATTTGATGA TGAAAATCAA GATCCGCCCT TTGGTAAAAT
    36841 CCTGTTAACG AAGGACTCTT CTAAAAATAT TAGACTGTCC TTTCATAACT ATAAAGGTAA
    36901 AAAAATGAAG GATCTTTGGA TACCTAAAGA TCATTGCCAG GTTAATGATG GCAACGAAGG
    36961 CTCATGTTTA GTCACAATAC CGGGAAATGG AAATTGGATA GAATCTGAAG AAAATAGGAA
    37021 TAAACTTGAG GATTTTATAG AGGAATTGTA TAATAGCAAG ATGAGGGATA AATTATATTC
    37081 TGATGATATT ATAGAAACTA TAAAGGATGA TGTACATCAT ATAATGGACA TGATCGGAAT
    37141 ACCTTGTGAA GTTGTGGGCG TTAATAAAAT GGATGGCGAT AATGAATATG AAGTTGTTCT
    37201 TGATAATAAC ATTTCAATAG ACGTTAATAA AAAATCACCC AAAGAACTTT TGGGTAGTTT
    37261 TAAAATGTAT AAAAATAACA AGGAATCTTC CCCGTCGGTG GAGATAAAAA GTAAAGGCGG
    37321 TAAACATAGC TTTTACTTTT ATAATGAAGA TTTACCAAAT CTTGAGGATG AATCGGATTT
    37381 AATAGATGTT AAGAAAAATC ATAGATTGTA TTTTCTACTT AAGAAATCAC TAGGTGTTGA
    37441 TAATAACGAT GATAGGGAAA ATTTTTATAA TTATTTTGAA AATAAATCTA AAAATTTCAG
    37501 CAGCGAGAAC GGTGAAAAAT TAAGTCCTGA AATGAAGAAG TTAAGAATAG AGGACGGCAA
    37561 GAGATTGAGG GATCTCAAGA ATATTGCAAA TACTTTTAAG GACGAGAATG AGATAATAAA
    37621 AATATTTCCG AAAAACTTAG TAAATTAGTA AAAATAACGA AACAAAACTC CATTATATAA
    37681 TCTACAATGT TTATGTAATG GAGTTTTTGT ATTTAGAGGA CTCGAAAAAT CGAAAAAAGA
    37741 AATTCTAAAA TAATGATGTT AAGTATTAAA AATCTTTTTT CTTTAAAAAA TAAAAAACCT
    37801 AAAAGAATGA ATTTAGCTGA AATTAGAAGC ATCGACGAAG TAAAATCACT TTACAGTAAT
    37861 ATGGAATTTC AATGGATCAA AGGTGATGAT ATTGGAGTTC TTGAGTCCTA TAGGGACATA
    37921 TCCGCAGTGG GTGAGGATTT TTTCATAGAG TTTAATAGCG GTAAAAGGAT GAATATAAAT
    37981 CTTGTGGATG AATTCCTTAT GTACTATCCT GCTCCACCTA AACAAGATTT AGGTATCAAA
    38041 GCAGATTTCA TAGAAATCCC GAAATCCTCA AGTGTTACAT CCATAGTTTA CAACGACACA
    38101 CCAACCAGAA ATGAATCGGA AGAATCTCCG ATATATAAAC TATTGAAAAA GCAGAAAAAA
    38161 AATTCTGTTG AGGTTGGAAT AAAGCTTAAG TTGAATTTAC CATCCAAAGA GCTTTATGGC
    38221 GTTTTATCAA GCTCGTTTGA GGACGCAGAG AAAGAGATAA TAGATTTTGT TCTTTCTGGT
    38281 GTTGATATAG ATGATATTAA GGCATCCCTT GCTGATTCCA TAAAAAGAAC ATATTATGTT
    38341 TCGGACAAAA GGGAACCAGC TAAACCTTCA AAGGGACAAA CAAATAAAAA AGAAAATAAT
    38401 GGGTAAAGAA AAAATATTAT TAGAAACACC AAAGTTTGAT GTTGTTGAGA GAGGAGAAAA
    38461 ACCTGGGATT GTTTCCAGAG TTGAAACCGT TATGATACTT CCGTTTATAA GCGATGATCA
    38521 GGGATTACCC CTAATGATTG GAGTTCTTAA GGAAGAAAAT CTTTTTAGAG ATGGTGGTAA
    38581 CACACAAAGC TTAATAACAG GAACATGTGA TGGTGAGGAT CCTGATTATC TATCAACTGC
    38641 AAAAAGAGAA CTTCTTGAGG AATCTGGCTA TGATGTACCT GATAATGATA AGTGGTATTT
    38701 TTTAGGAACA GTTTCAGGTA ATAAATTTGT TGATAAGGAA TATCCAGCCT TTGCTGTTGA
    38761 TGTAACAGGA ATTGAAAAAG GTAAGGCTGA AGGTGATGGA TCGAAGCAGG AAAAAAATGC
    38821 TATTTTTCAT TTTATACCAG CAAATGATGT GGTAAAGGCT AAGGATATTT TTATACCTGG
    38881 TCTTTTTCTA AAACTTTTTA AATTCGTCGT TGGTATGGAT TTATATAATA GAGAAGATTC
    38941 GGTTTTTGGT AAGGATAGCG GATTTAGCAA TGTTGAAATT TAATATGTTA TTTTATGAGC
    39001 AATAGAAGAC AAAGAAGACA AATTTTAAGA TCTATGGGTT TATTAAATGT AGAAAAAAAA
    39061 GATCCATTTG ATAACAAATC GAAAATAGAG GAAGGTAAAA ATAAACACCG ACTGCATCTT
    39121 CAGAATGTTA AAAATAGCCA AATACAAAAA GAAAATATAA AAGAATCTGG AGATGATTTC
    39181 TTCATGTATA GACAACAAGA TTCTGAGTAT TCTTCCTTCC AATCGATGCT TATGAGAAAA
    39241 GATTGGGATA GCCTGGAATC TAATGACCAT AATGCAGGAA ATTAAAGTAA ATTTTTATTT
    39301 ATCAAAATAT TCTCCAAAGG AGGCCAAGAA AAGATCAACC ATCGGGTCTG ATTTCTATGT
    39361 TGTGGATATA TCCAAAATAA TAAGAGATCT TGGTTATGAA CTGGATAATT TGACAAGAGA
    39421 ATCCGAGTTC GTTATAAACT ACACTATTCG AAAGAAAATA TTACAAGGAA TATATAGTAC
    39481 AAAGTGTGAT GGTATACTTG TGTGCTATAA GAATATAAAT CAGGATTTCA TAGAAAATCT
    39541 TGAAAATCTA TTAGACGAAC ACCCCGAAGA AATACAGTAC GCCATTCACA ATCTTTAAAA
    39601 AAGATTAGTG ATATATGTCA AATCCAAAAA TTAACAATGG AGCCAGTGCT CCTTCTTTAG
    39661 AGGAATTAAG AGGAAGGGGT ATAATAAATG ATCTTGTTCA GAGATGGAGT AATATAGGTT
    39721 CTAGTAATCC CTATAAAGGT CCAACTGCAA GAACTCTTTT CTACGAGGCA GGAAAAAGAA
    39781 GGCCCGGTAA ATATGGTCAG TTCTTATTTT ATTCTTTAGG TAATCATGAT AATAATTTCA
    39841 TTGATGCATA TTACAGATCC GAAAACAGAG AACATAACAG ATCCGTATCT GCTAGATTAT
    39901 CAAAGAATCC ATCAGCTGGA TTTTTAGTAA GAGAAACATT TGCACTTGAA TCAATCATTA
    39961 GTAACTGTGA TAGTATATTT AACGGATTTA CTTCTGGATT TGAAAAGAAT ATAATCGGCG
    40021 GTCTGGCAGC TCCTTATTAC TGGAAAGATT TTCTTTTCTG TAAATATTAT GCCACAATTC
    40081 CTAACAATTA CATGATAACA TTGAGAAGAT TTCCAACACC GGTTTTGGAC AATCTAACAA
    40141 TTCCTGCTGC TATAAAATCA AGTGGATCTT TCAATGTTGA GGGAGCAGGT AGACCAGTTG
    40201 CACAAGCAGT AACCTGGTTT GGTGGAAATA CTGGGAATAA ATTGGGTGAC CTTCTATCAT
    40261 TCAGTGCTGG TATAAAATGG AACGCCAAGG AACAAACTGC CGAGTTAGTT CAACAATCTA
    40321 TGACCCAAGG ATTTATAAAT GACGCAACAA GTATATTTGG AAATGTTTTA AGTGGTCTCG
    40381 GTGATGAGGA AGCAGTAAAA AATGGAAAGG CTATACTTGA AGCATTGGCT GTATCTGCGG
    40441 ATCCCAGTAA TACTAGTATA GAAAATAGCA AATATATGAA AATCAGGGAG ATGATGAAGG
    40501 ATCCATCTAA GGGTGCTGGA CTTCTTGGTG AATATATTTG GACCTCCGTT GATGTTGTTA
    40561 CTTCAACGCA TATTAGAGGA ATGGGTTTAC CTTTTACGTG GGGTAATGGT GGATCAATAT
    40621 CAGTTACTTT TGAATATGAT CTAACGTCGG TAGGCGAGGT TAACACCAAG GCATCCATGC
    40681 TAGATATTAT TGGTAATTTA TTGAGCATCG GTACAAATTA TGGATCTTTC CTAACCCCAG
    40741 ACTTTAGATA TAATGCAAAC TTTTCTGCCT TTGGATTCCC TGGTGGAAAT AAAGGATATG
    40801 AGATGTTTTT TAAGAATCCT TTACAATTCT TGACTGATTA TGGTACACAA TTAGTAAATC
    40861 CGACAGATAG TGCTAAATCT GCATCAACAG ACTTAAATAG AGGAAGTTTT AGTACTAGTC
    40921 AAGTTTCAGA TTTCAAAAAA ACTATGGAAA CCTTAACTAA AAATTCTAGC GGTAATTATG
    40981 CTGCTGTTGC AGAGGCATTA AAAAAGGAAT TTGGTGGTGC TGCAGATAGA TTACTACAGC
    41041 TGACTCTGAC TCCTACGCTT TTCGAAAGTT ATCAGTTTCC AGCCAGTCTT TTAACAGGTG
    41101 CACCCATAGG GGAATGGCAT TTGGTGGTCG GAAATCCCTG CAATCCTGTA GCTATGATAG
    41161 GAAATCTTAT ATGTGAGGGT GTTAAAATAG ATTTTGGTGA GACATTGGGT CCTGATGATT
    41221 TTCCTACCTC CATAAAAGCA GTTTTTACCT TAAAACATGG TAGAGATAGA GAAAGAGGCG
    41281 AGATTGAAAG TATATTTAAT AGGGGTGATG GTAGATTATA TCAATCTTCT ATGCCAACAA
    41341 CAGCAGATGC TCAATCTTAT AATGCAATTG TAACAACGGA AGGAACAAAT CTTCAACAAA
    41401 CCGTTGATGC TGCATTTTCT CAGAGCCTTT ATGGTAGAAC TACTGATAAT CAGGCATCTC
    41461 CTGGAAGATA AAAATAAATA ATTTAAAATG GCAAGTTTTG TTATAGACAC ATTATCAAGA
    41521 AATAAAACAA TATTCAATCC CGTTCCATCC AGAGATGCTT CTGCTTTTGG TATATGGGAT
    41581 CTTACACATT CTTCCATCAA CTATACAAGT GGGATGAGTC TCGATGATTT CTTTGTTGTT
    41641 ACTGAATATT ATCAGATGAG ACCGGATATT ATTGCTGCTG TAAAATATGG CGACCATGGC
    41701 ATGGTTGGAT CACTTCTTAA ATTTAATAGC ATAAGCAATC CCTTTGCAAT AAAGGAAGGT
    41761 AATGTTTTAT TAATACCAAA TTCTAAATCT GTTGAGGATT CTTTTACCAC AAAAACTAAA
    41821 TTGAGTCAGG CACAAGCTCT CTCAAGTAAT AACACAAATA CAAATACAAA CACACAGTTT
    41881 AAGAAAAATC AGGAAAGTAA GAAATTCAAA GTTAGTGATG CAAGGAGAAA ATTCCTTGAA
    41941 CAGAAAGTTA AAAATCAACC TAATATTGTT CTTCCTCCTA ATGTTCTTCA ACCTGACGAG
    42001 AAAACCATAA TGAAAAAAGA TGGATTCCTT ATATTCGCTC CTAGTGCGGG TGGAGGTGGA
    42061 TTCAATAAAC CTGTTAATTA ACGATGACTG AGAATGATAT AAAAATAAAT TCAATAGCTC
    42121 TAAATAACAT CAAGTTGGAT GAATTGCTTA AGGTTGATAA TTCCGAAGGT TCTGATGACG
    42181 CTAATGTTCA GAGAGAAACT AATTCATCAG AGGAAAAATC CACTGGTCTA TTATCTCCGT
    42241 ATGTTTATAT AAACGGATAT AATATTACCA GATTTATGAG GAATTTCAAT CTCGATCTTT
    42301 CTGGGTTTAT GCCAGTTGTT AGATTTTCAT TTGCAGCTGC GGATACTATA TTTATTTCTG
    42361 TTAATTATCC GAAGGACGGG GACATAGTTT CTGTTTATAT GAGATCAGCT GATAATTACT
    42421 ACAAGCCATT CAGAATGGAC TTTTTAATAC TTAGTGTTGT TGGTGATGTT TCTAGTGCAT
    42481 ACTCCGATAG TGGTTCCGAT CCGGAGGGTG AGTTTTTTAG ATTTACTGTT ATTGCAGAAT
    42541 GTTATATTCC TGGCTTATAT AAACAAAGAA TTAAGGCTTT CTCTAATATG AATTCGATGG
    42601 ATGCCTTATT AGAGGTGTCA CAGGACATCA ATTTAGGCTT TTCTACGAAC GATAAATCAA
    42661 CAAATGATGT AATGTCTTGG ATATGTCCAA ATTATTCGTA TTATGACTTT ATACAGGAAG
    42721 TTGCAATTAG ATCCTATAAG GACGATGAGG TTAGTTTCTA TGACTGCTGG ATAGATTCAT
    42781 ATTACAATCT CAATTTTGTT AATTTGGGTG CACAGTTTGC ATTCGAGGGA GAGCCTAAGG
    42841 AAATTTGTTA TTTTATCCCT GGTTATACAC CAAAGGGACC GAAGGTTGAT ACGATCCCAG
    42901 GAACACCAAC CCCTGAAATG TCATCATGTC GTTTACTCCT TACTAATTTT GCGGGTTCCG
    42961 AAGTAACTCC ATTCTTTATA AATGGTTACA CACTTACTTC CAGAGCTGGT AACAATTCCA
    43021 ATCAGATGGG TTATATAACT AATATATGTT TCTACGATGA TATAGATGAG CCTGGTAATC
    43081 CAAATCAGAA ATATGTAAAA TATGATATTG AATCCATAAC AACGGATAAT GTTTCAAGTG
    43141 GAACGATGCT ACAGAAGGGA AGGGTTAGAA GTGATGAATA TAGGAACGAA ACAAGAACAG
    43201 AATGGCTTGG TGTTCTTAAT AGATTTACTG ATGGCTCTGG TGTTCATCAG AACTATTTAC
    43261 ATGCCAAATA TCAGAATCTT GTAAATCTAA ACGATGTCAC AAAGCTAACA TTAGAGGTTG
    43321 AGCTTTCAAC TTATTATCCG GGGATAATAA GAGGCCAAGT AATACCAGTT GCTATTTATG
    43381 TTAGTAAGGG TGGAAATAGA CAGCAGAATG TTGGTCAAAT ACCGAACAAT AAAGCGAACA
    43441 CAACCATGCA GCCAACGTTG GATTCATTTC TTTCCGGTAA TTACGTTGTT ATGGGAATAG
    43501 AAGTTTATTG GACCCTTAGT GGAGGAATGA GGGAAAAATT GACATTGGCA AAAAGAACAT
    43561 GGCAAGCTAA TTCATCGGGA GCTTCACAAA AGGCTTCACC GATTAGTATA CTTAATAAAT
    43621 AAAATAAAAT AACAGAATGT CATTAGGAGC AACAGATAAG CAAAGGAGTT TATTTCTTAA
    43681 AGGATTTAAA CTATCTAAAC AGGGTCAATA CGAGGATCCA ACATATCTTG GATTTAAGAT
    43741 TGTTGTTGAT TTTGGTACTT TGCCAATAAA TCCTGAAGAC GGATTACCAC CAAGTCCTCT
    43801 TTTTAAAACT ACCAGTTATA TAAACGGTGA TTCAAATACT TTCTTTTCTA GAAATCCATT
    43861 TGGACAACCT CAATATAATT TTAGAACCCA GACAAATACT GCATATTATA GTGCGATCAG
    43921 CTATTTGGAG GAGAGAGAGG CAGATTTTAG ATATGGTGGT AAAAGGGCAG ATATGTTAAG
    43981 ACAGTTTAAA AACTCTTTCA GTGATCTTCT AACAAATACA CCATGGTTTA TTCAATCTAT
    44041 AACAGGATTG GATGAGCTTA TGAAAGTTCC GAGAGGAGGA TATCAATCTC AAACTGAATC
    44101 ATCTTCTCTT TTCAATCCAC AGAGAACTGC AAACAAGACT TTAACTTTTA ATACTCTTGA
    44161 GTCAATGAAT CTTAGGGTAA CTGCTATGGC GGATCTTTAC AATCAAGCAA CTTTTGATTA
    44221 TGATTTCATG AGGGAACTTG TTCCTAGGAA TCTTAGAAAG TTTACCATGT ACATATTTGT
    44281 TTCTGAAATA AGAAACTTCT TTAAAACTTC TAGACTTATA GGTTCTTCCG CTGCTTTAAC
    44341 CGCAATAGAT GATTTATCTT CCTTGTTGGG TTCTGGTAAC AATCCAGGTA GTAGTATTGC
    44401 TGCAGCAACT GACGTTGCAA GTCAACAAAA TTCAAACTAT AGTAACGGCT CACCAGGGGA
    44461 CATAAATCCT GCTAGCTCCT TCAATTCATT TGTTGGTAAT ATATTCAATC AAGCTGGTCT
    44521 TGATAACGAT TTTTCACTTC TAAAAAATCA GCAAGATCAG TCTGGTATAA AACCAATGCT
    44581 TGTTTTTGAA TGTAAAAATT GTGAATTTGA TTTTAGCGAG AGCACACCGA TACAAAGCGA
    44641 ACTTCATGCA GGAACGGCAT CAGGTACAGC TACTCCAGAA TCTCAAAAAT TCAAGATACA
    44701 TGTAGGTAGG GTTAGAATGA GAAATCAATA CCCTAATATA AGATTGGATG GTAAACCGTT
    44761 GATACTTGGA GATAGTTGGG ATGGAGCAAG ATCTTCCGTT CAAAAATCGC CGAGTGGTGA
    44821 ATCATCGGAT CTTTTAAGTT TAGGTGGTGA ATTACTAACC AATTTTGTTA GTAATTCGTT
    44881 AAACGATCTT ATAAACGAGG GTGTAGCTAA TTTGGCGAAG AATGTAGCTG GATTGGATAA
    44941 AGCAGTACTC GGTAATGCAT ATAGCTTTAA TCCTAGTCAA CTTCTATCGA ATCTATCATT
    45001 TAATAGTGCC CAGGATTTTC TTTCACAGCT AGGTGGTGCA AATATAGGCG TAGCTAAAAC
    45061 TACTTTACCA ACTCCCCAAT CTATGGGTCT TGGTGGCCCA CCAAATAGGG TCTATAATGC
    45121 TCCATCTGGG GATGCATATC CAACATCACC TGGACCTGAA CTTGGATTAC CGCAAAGAGT
    45181 CTATCCAGCA CCAAATGGTG ATGCATATCC AACATCACCT GGACCTGATC TTGGAGCACC
    45241 GGATAGAGTT TATCCAGCAC CAGGAGGAGA CGAATACCCA ACATCACCCG GACCTGATCT
    45301 TGGAGTACCT CAGAGGATAT ACCCAGCACC AGGGGGAGAC GAATACCCAA CATCACCCGG
    45361 ACCTGATCTT GGAGTACCTC AGAGGATATA CCCAGCACCA GGGGGAGACG AATACCCAAC
    45421 ATCGCCTGGA CCAGATTTAG GTGTACCCGA TAGAGTTTAT CCAGCACCAG GAGGAGATGA
    45481 ATACCCAACA TCGCCTGGAC CAGATTTAGG TGTACCCGAT AGAGTTTATC CGCCAACTAC
    45541 TGGGGATGTC TATGTAACAT CACCCGGACC TGATCTTGGA GCACCCGATA GAGTTTACCC
    45601 AGCACCAGGA GGGGACGAAT ATTCTGGTGT ACCTGGGGCT GATCTTGGTG TTCCCGGTAG
    45661 AATGTATCCT GATCCGTCCG GCGATGAGTA TCCAGGATCA CCTGGACTTG ATCTTGGGGT
    45721 TCCAAACAGA GCATACGGTG GGGTTAACGA AAACGTCTAC CCAAATCAGG GTGTGGTTTC
    45781 TGAGAGTGGA CAATTAATAA ATGAAAATAA CAATTTCCAA CAACCTCCTG GTAGCGTTTA
    45841 TAGTGCACCT CCAGTTAACA CTAATACGAT ATCTAGGGGA GACATGGACA AGGTATATCC
    45901 ACCAACAAGC GGTGACTTTG CATTAGAAAA ACCAATAAAT CTTGGAAACC TAAAACCACA
    45961 TACTAAATAT AATATAAGTA CTGATGGATT TAATTCCGAT AAAAATGACT TTGTATAATT
    46021 ATGGCTAGTG AAAAAACCTA CCTTGGAAGG ATAGTAGATA TTAACGATCC TCTTAAGAAG
    46081 GGAAGAGCTA AAGTTTCTGT ATTTGGGCTT TTTGATGATA TACCAGTTGA GAATATACCC
    46141 TGGGCTGAAC AGATGCCAGG TTTATCTTTT GGTGGTACTT ACGGAGGGGG TAATATAACA
    46201 GTTCCTAGAT TAGATGCGGT TGTAGCTGTA CATTTCGAGG ATGAAAACTA CTATAAAATA
    46261 ACATATGAGT ATATAAAGGA ACAATCGGAG GATGTTCTTG CTGAGCTTCA GGAGGAAAAT
    46321 TCTTATGAGG GTACTCAATC TCTTGTTTAT GATAGTGAAG CTTTACCCGG TACTCTTAAG
    46381 ATAATATACA CCAGAAAGAA AGGTCTTGTT ATATCACTCG GTGATGCTAA AGTTCAACTC
    46441 GATACACAAA ACGGCGGGGA GCTTAGAATA GTTGTAAAAA TGGGAGAGGA TGAAATAAGA
    46501 ATGGAACAAA GCAAAGTTAT AGTAAAATGT AACAATATAG AGCTTGGTGA GGGAGCAGTG
    46561 GAAAAACTTG TTAAGGGTAG CACATTTTTA ACTTATTTCA ATTCGCACAC GCACCCGACC
    46621 GGGGTCGGAC CCTCGGGAAC TCCTATTGTT CCAATGACAG ATCAACAACA CCTAAGTCAG
    46681 GTATCAAAAA CTAAATAACG ATGGCGGCAG ATTGGGGAAC ATTCATAACT AATGTTAGTG
    46741 ATAAATTAAC ATCTCAGTCT ATTGGATCCT ATGAGGAAAT GGCAGATTTT CTTAGAAAGG
    46801 AATACATTTC TGCGACAGTT GGCAAAGCTG CATCACCATA CGGACAGACT CATATTCAAG
    46861 GAAAATCTAA GGTCCTATTT GAAGGTTTCA AAAAAGGATT CAAGATACTT TATGAAGGTG
    46921 GTGATTTAAC TTTCGAGGAA AAGAAAAAGA GTCCAGAATA TGCAGACCTT GATGTACAAC
    46981 CTCCGACAGT GGACATATCG GGAGCTGCCG ACCAAGTGGA TTTGGACTTT AGAGATTGGG
    47041 CGGAGGAAAA TAAAGCGACA ATACCGCCAT TCGTTTATTC TCAGTTTTTT TCACAGTATC
    47101 CAAATTTCCC GGCGGATAGA AAACAGGCTG TTATAGAAAT TGCTAGAAAG ATATTACATC
    47161 AATTTGATGG AACAGGATCT TATCTCCAGT GGATGTACTC ATTGAGAACT GGTTCCTACT
    47221 CAGACTGGGG GAACCAGATA ATGGATGAAG TTATCAAATT ATTAAAGATT GAAACCGACA
    47281 GACCCGTACA ACCTGGGGAT GTTGTCAGGG GATATGCTAA ATATGTAAGT AGGACCGAGA
    47341 GTTACGGTTA TTTAACCACT GATGCATTTA ATAAAACTAA GGGTGACGTT AATATAGACA
    47401 ATACTGACGA GTATAGTAAT ACGTATCGAT ATACTAGGGA TTATGGACCG GATGATGGTA
    47461 GCAATTATTG GAAGAAGGAC TTGATAGAAG GGAAGATAAT ATCTGTTTCT GCTACTAACG
    47521 AGGTTCGTAA AATAATGGTT TCTTATTTCG ATAAAAAATA CAATAGAAGA TTTATCAGAG
    47581 AATTGATACC AGGAACCGTT AATAGGAAGT TATCAATAAA GGACATCTCT GATAATTTGC
    47641 CATCAGTTAA CATAACGGAT CAACTCCTTC AGGATCAGCA CTTAAGTAAT CCTAATAAAA
    47701 TTCCTGATTA TTTAACTGCT AATTTTATAA CTCATTTTAC ATATTCCAAA TACGACGGTG
    47761 GATACCTTAA AGCAGTATTA AAAAAACAGG GCTATGCTGA TAATGTAATA GATCAAACCG
    47821 AATTGGATTT CAATGACAAC TATCAGTATG CTGATGAGAT CATCGGTTTA TTATCTAGAA
    47881 GTAAATCTAA AAACATCTAC AGCTCAAATT ATAATAACGC TTTTAATGCT GTATTCAATA
    47941 ATAATAATTT TGATACTCAG TGGTTAAAAA CCCGTCATAA TTGGAATAAA TTAAATGAGT
    48001 ATTCGAAGGA GGAAGAAAGA TACAGAGAGC TTAAAATAAG ATGGATAAAC GAAATAGCTG
    48061 AAGCTGCGAG GAAAAATGCA GATCCTGACA AACCAGAGGA TGCATATAAT GTTATGGCTA
    48121 AGGGTGTTCT TGATTATTGG AAATCGTGTG TTCAACAACC ACTGACTAAA GAACCAGGAG
    48181 CTCCTCCGTG TGTGTTCTCT CCACCTCAGG GTGGTCTTTA TGTTCCTATC TATTATGGTA
    48241 GTCAAACAAT GCTGGGTAAT AATATAAAGA GAGCATTCAA TACGGGAAAA AGATTTAATA
    48301 AACCTTATGA AAAACAAGTT GCTGCCAAAA TGGTAGCTTC CGCTCTTGCT TATTCCTTTT
    48361 CTATGCACCT CCTTGAATTA AAATTCATCT ATCGTGGTGG TATACCTGGT CCTAATGGAC
    48421 CTATTCCTAT GATTGGATTT ATTCCTCTGG TATATTAAAA TATTCCGCAA TTTAAAGGAA
    48481 CTAAAGGTGT GATATATAGT ATAATTAATA GTAACGTATA ATCATCTAAA ACTAAAAAAA
    48541 ATGAATTTTG ATTCCTTAGA AAATTTTGAA TGGGACTTAC CTAATGGTTT ATCTGTCAAT
    48601 TCTAAAATCA AATCCCCGGC AGGATCTAAA ATATATTGCC ATGAACCTTA CGCTGAGGAA
    48661 CTAGCGGAAC TTTATTTTGC AAGCAATGAT AAATTCGAGG GAGGATCTAA GGATCTTTTG
    48721 GACGGAGGAG TTTACTCTTG TACAATTATA AGTGTTAAAG CTGACGAGGC TTTAGCTCAG
    48781 ACTGACTCTG GACAGACAAT TTATATTGAT CTGAAGAGGG AAAGGAGAGA TGCTGAGAAG
    48841 CTCAACATAA CAGGAATAGG GTTCTATCCT GGTGAGGTGC TTAAAGCAAG AATTAGAAAA
    48901 ATGAACGGAA GTTATTCTGG TTCTATTATA GAATATTACA TACATAGCCT TAGAGCTGAG
    48961 CTATTCGAAC AAATCAAGAA GGAAAGCAAT GCTTATCTTG TTAAAATTGT TAGTATCAAT
    49021 AAAGGAGGAT ATATTGCTGA ACTATCAGGA ATTAAATGTT TCATGCCTGG ATCACTAGCA
    49081 GCAGCGAATA AAATAACTGA TTTTGAATCA TATATTGGCA AAGAAATGCA CGTTATGATT
    49141 GAAGGTTATG TTGAAGCTAA GGATATATTT ATTGTTTCTT ATAAAAAATA CCTTAACAGA
    49201 ATCATGGATT CTAAAATACA GGAATTGGAT CTTACTAAGA AATATAAAGG GTATGTTACA
    49261 GGAACAAGTG ACTTTGGTGT ATTTGTTGAA TGGGATGATG TTTACACTGG TCTTATACAC
    49321 AAAACTGAAT TTGCTGAAGG TAACAGTTTA GCTTCTCTTT CGCCTGGTAT AGAAATAGAA
    49381 TTCTATGTTA AGGAGATAAA GGATAACAAT AGATTAACTC TTACTTTAGA TCAACCACTT
    49441 GAAAGAAATG TTATCATTCA GGATTTGGAA TCTCAAGTAA ATGACGGTAC AGTTGAACCT
    49501 ATGGAAGCAA AGGTTAAACA TAAAAGAAAA AATGGAGCTT TAGTAGAAAT CCAAGGACTT
    49561 GGTCTACTAG CACTAATACC TCAAGATAAA TTGGGTAGAA AGGGAAATAA CATAAAGGTT
    49621 GGAGACGACG TTACAGTTAT TCCTTACGAG GTTGAAACGA TCTCGGGAAA AATATTTGTT
    49681 AAAGTAGTAG ATGTCGGATA ATAGAACACA TTTTGATAAA CTCAATGCAC TTAGCTCAGC
    49741 CGTAATAGGA TTTGAATTTG AATTTTATAC TGACCTTTTA AAAGGTAGGG CTGCCGAAGC
    49801 ATTATCCAAG CTTGTCAAAA AGAAAGTTAT AGTTTCCGAA AAATACCACT CAAAAACACC
    49861 TGTAGATGCA AATAATTTTA AACTTGAACC TGATTATTCA GGAGGGAATA AAATGGTTGA
    49921 ACTTATTACA GGTCCGCTTC CTTATATGGA GGCAATTCCA ATTTTAATAA AGATATTAAA
    49981 ATGGATAGAT GAAAATGGAT GGACTAATGA TAGATGTGCA TTCCAATTTT CAGTAAGCTT
    50041 CGATAAAAAC AGAAGAGACG TAAAAAACAA AATTGAAACT CTTGATAAAC TTAAGTTTGT
    50101 ATTAGGCCTC GATGAAGGCC TAATATATTC TAAGTTTGGA ACCAGAGAAA AAAACGTCTA
    50161 TGCTAAATCT GTTAAAAAAG TACTTCCTAG AAATAGATTT TCGATACTTG AAAATATCAC
    50221 CAGTATAGAT CCCAAAATGT ACAGAGTACC GGAGGACAAA TACTATGGTG TAAATTTTAC
    50281 TAAAATCCCA AAGGGCTATA TAGAATTTAG ATATCTTGGT AATAGAGATT ATCAAAAGAA
    50341 GATAAAGGAT ATTAGAGAGA TAATAGATTA TATTGTTCTA TATCTTTATG ATACGCTAAG
    50401 TGGAAGATTA GGTGGATACA CTAAACATGA TCTTGCTACA CTTCAGGGTA TGATGAACAA
    50461 ATATTCCAAG GTTGTTAAAT CTTTTAGTGA TCCGGAGGTA TTCTTTAGAA ATTATCCAGA
    50521 TTTCCATATA TTCGTAGATC TCAAAGGTTG GGACGAAAAC ATCAAAACAT ATTTTCTTGC
    50581 TATAAGGGAT AAAATATTTG ATCTTATAGT TGATGGAAAT ATAACATCTT GTTATTTTAA
    50641 TTATGATACA ACCACAGGTA GATGTCAGGT TAAAGAAGCT AGAAGTAGAG GAGCCTTTGA
    50701 AATAAAGGGT GTTGATCTTA TACTTTGCGA CATAAAAAAT GCAACTGTCA GAGATTGTAA
    50761 TATTTATAAT TGTTCGATAA AAAAATCATG CATCGAGGAT TCTTTTATCT TCGGAGGAAC
    50821 CAAGGTGATA TCATCCAAAA TAAAAGCAAC AATGGTTGAT TTTGGTAATG AACTTAAGGA
    50881 TTGCTTTATT GATTGCGAGA ATAAAAACAT AAATTGTAAA ATATCAGGCG GTGTTTTTAG
    50941 AGGTGGTATT CTTGGTGATA ATTCGGAAAT GAGTAAAGAG ACAATGAAAG TTAAAGCCCC
    51001 TGAGGATGTT AGAATTGCTA GATTTGTTAC CGATAGTAGA CTCAAGAATC TTAACGATCA
    51061 ATATGGTGGT TCCAAATTTG GAAACATGAA CTACTAAAAT AAAAACTTAA CATGACACAG
    51121 GAAGAATTAG TACAGGAAAT CGAGGATGCT CTAAATTTCA GTTGTGCATT ACCTTACAGT
    51181 CTAAATGGGA CTGAGATTGA AAGAATCATA AAGAGAGCGA AGGCTTGGTT TTATGATAAT
    51241 TATCAATATG CAGTAGAGGA TAGAGTTTTT GTTATAACTA ATAATATTTT TGCACATCAG
    51301 GAATTCAGAA GAACTAGACA AATAGTTCTT CCGCCTTCAA TAATTGGTGT GTATGAGGTT
    51361 AGAGAATTGG GTGGATATGG AATATCAGGA ACTCCAGATA GAGATTTCGG TGATTCAAAA
    51421 TTACTTGGTT CCGAATTACT TCTCTCCCCC TTCATGGGTG ATAATATGGT TTATAGAACC
    51481 GTTATGTATT CATATTTCGA TTTATCAAAA GCATATCAAT TAAATACTTT TGCCTACAAA
    51541 TACAATAAAA ACACAAAAGC ATTAACTATA CTGGGAAGAG ATCCTAACAG ATCTGGTATG
    51601 GGTGGAAGTC AATCTGCTCA GTTAGCTCAG GGTTTTAATG GTACTGGTGG TATGGACGTT
    51661 TCTGTTAGAT GCCACGTAGC AATACCTGAT GAGTATCTTT TTGATGATGA GCTTTTTGTT
    51721 AGATATTGTA TAGCTAAATC TAAAATAGCA CTTTCCCAGA TGCTTGGAGT ATTCACATAT
    51781 AACCTTCCCG GCGGTGTTAC TATAAATGCT GGCGAGATAG GAAATCAAGG TAATACTGAA
    51841 CTTCAAGAGG TTATGGATAT GATCAATGGA GAAAATACTC CTTCCTATTT CTTACAATGG
    51901 AATTAATCTC GATATATAAA GGGAATTAAT TCCCTATGAG AGAAATTTAT AATAGAGATC
    51961 CCAACGATCC AAAGTACAAT CCTTATCAGT TAGAAGTAAC AGATCCAGTA GAGATCTGTA
    52021 CTGGTCAACT TAAAATGCTT CTCCTTACTA ACAAGGGCGA AGTGCTAGGT GATCCTAAAT
    52081 TTGGTTTAAA TTTGGAGGAT CTTATTTTCA ATTTAGAACT TTCTGAATAT AGTATAAAAA
    52141 AGGAACTCGA TCTTAATCTT AAGGTCTATG TTCCTCTTTT TGCAGCATTA GGTGGAACCT
    52201 ATGAACTTAA GTTCTATCAG GGAACACAAA GGGATATAGC AACTCTTGAT TTTAATATAC
    52261 AATCGGACGG TGGATTAAGT CCATTAGTGA CACTAAAATT AACATAACAA AATGAATATA
    52321 TTTAAGAAAA ATAATATACT TATAGATGGG TTACTTGGGG ATACTTTCTC CTTCCTTCAA
    52381 AGCACCTATA ATCAAACTGC AAATGTCTTT ACCGTTGCAT CAGCATGGGG ACAGATACTT
    52441 TTTGTTTTGC AAAATCTTTC TCAACTTATA CTTTATTTTA TTGAGGATTC CATAACAGAA
    52501 TTAAATATTC AGGAAGCAAC GAGGGACTAT TCTGTGAGGA GTTTAGCTAG AATAGCTGGA
    52561 TATGATCCAG GTAGAGCTTC GGCAGCTCAA GGAGAGATAA CTATGGCTTG GAATACCAGA
    52621 GAGGGTGATG TTGCTGGTGG TGCCGTTATA ATAAAAAATA ATTCACAAAT TAGATGTCTA
    52681 CAGAACGGTA AAATATATTC TCTTAGATTT GGAAGCAGTG AAGTTACTAT TCCTTTGGTG
    52741 AGAGGTAATA ATATATCCGC AAAAATAGTA CAGGGTAATT TTGAAACTGC GAATCTTACT
    52801 GGTACTGGAA TAGGATTACA AAGTTATAAT TTACCATCAG CATCTGGTGC TTATATAGAT
    52861 CAGTTTTATA TAGACCTTTA TGTAAACGAA GAGAATTGGA AAAGATATGA TTCCCTATAC
    52921 GATATACCAC TTAACGGAAA GGGATACCTT GTTAGAAGTG GAATACAGGA GGGTATAGAT
    52981 ATTTATTTCG GTAATTCAAA TTTTGGTATG GTTCCACCGC CTGGTTCGAT GATAAGAGTG
    53041 GAATATTTAC AAACTAGTGG TATAAGTGGT AATGCAAATT CAACAAAAGA AACTCCACTT
    53101 ACCTATAAAT TCGTAACAAG CGGTACTGAT CTTTTTGGTG GTGAGGTTGA CCTTAATCTT
    53161 TACATTGATA TGAAAAATGT AATAGATCCA ACATTTGGTA CAAATCCTGA GAGCATCTCA
    53221 CTTATAAGAT TAGTCGCTCC TAAGACTAGT AGATCTTTTG TTTTTGCAAA TCCTGAAAAT
    53281 TATGAAATAT TTTTAAGTAA ATTTGGGGTT TTCTCGCAAA TACAAGCATT CTCGACATTT
    53341 GATGATGATT ATCTTGACGA TGATAATATA GTTTACCTGT ATTTAGTTCC TGATATAACA
    53401 TTAAATCTTA CTACCAATGA AGATTATTTT AGTGTACCTG ATGCTGATTT CTTATTAACC
    53461 ACGCAACAGA AAACGAAAAT AATAAATTTG ATACAAGATT CTGGTTCCAT GATAGCTACA
    53521 ACCGTTGTTA AAATAGTTGA GCCTATAATA ACCAGATATA TTGTTAATGT TGTCGTTTCA
    53581 ATCTTTGAGG GTAACGATCC CGAAACTATA AAGCAAACAA TTAGAAAGAG ATTTTCTGAT
    53641 TATATGCTAG GAAATAAAAG AAGAGATAAA ATACCTAAAT CTGATCTTAT AGCAATAGTT
    53701 GAAGGCATAG ATGGGATTGA TTCAGTTTCT TTATTTTTTG TTGGTCAAAA AAACGAGGCT
    53761 AATCAAATAG CAATTAAGGA TCTTACTAAC GTTAGTGATG CCCAATATAA TGAGGTCATT
    53821 GGTATGGATA ATTTTGGTGA TATATTAATA GGTAGAAATG AGTTGGTTAT ACTCAGAGGT
    53881 GGATGGTCAG ATAGGAACGG TACATTCTTC ACTGATTCCA TAGTAGCTGG TAAACCTGGA
    53941 CCTCTTAATA TAACAGTTGC TTCGATAGTT CCTAGGAATT TTAGAAGTGG ATTAACAACA
    54001 GATCTTAAAA CTCAACTAGC AGCTCAAAAT AAGTAATAAA AATGCAATCA TATTCACCGT
    54061 TTTTTCCGGA CCCAAATCTT AAAGTAAATT ATACGGTTAA GGGGATAACT CCAAAAACAA
    54121 CAAATACTAC ATATTATAAC GCGAAGGATC TGTACACAAC TATAGAGCTT GCTACTAATA
    54181 GAGCATACAA TATTGGATGT TCGGGTTATC GTGCTATAAC AACAAATGCA AATGGTAGCT
    54241 ATATGTTTGG TCCTTGCTCA TCTTCCGCTG ATTATAAAAA AATAATGAAG GAGATGACTA
    54301 CAGAAAACGT TGATAGGAGA TACTATGACT TTGATCCTGG ACAGAATATT TATGATATAA
    54361 GAGACACTCA AAATGATAAT CTATATGATG GATTTGATTA TAGAGATCAA ATTCTTAAGA
    54421 GAAGTTTATC TAATGTTATA TACAAGGACC CTATTAAGGA AGGAATTCTT AACTATTTTG
    54481 AAAGAGTAGT ATATGGATTG ATTGAATCAA CGAAGGAAAT AAAAAACTTT GTTAATTATA
    54541 CGGTTAAAAG AAACAATAAA AGAGTTTTCT AATTTAAAAT GGCAAATCTA AATCTTAATT
    54601 TTTATAATAA AAATGGGAAT CCTTTAAATT TCGATTATAT AGGACCAACT GGACCAACCC
    54661 CACTGGATAC TAAATTTTCG CATATATTGG AGAGTTCTTC CTTGGTAGCT GGTTATTTTG
    54721 AGTGGGATGA CAATCCCGAT GATTACACAT TAACCTTAAA TCTAAAGGAT GCAAATAATA
    54781 CTAATTTATA TAATTTGTGT ATTGAGGTTG GTGATTTCAT GGATAAAGGG GCAACCGTTT
    54841 ATCTTAATGG TTATATACCT GTTGCAAATA CTAATTTTAA GGGAAAAATA TCATCCCTTA
    54901 CTATAAACCC AAATCAAACT TTTAGTGTCG TTTTACCTAA AAGTCATTTC CTTGGGCAAA
    54961 GTATATTGAG TTACGATACT CGTGTTTATT TCGATGCAAC CTATGAGAAT AGGCCGGGTG
    55021 GATATTTTAA AGGTAATATT TATTTCGATC CAGTATCTAC TGGTCTTTAT GAAAATCAAC
    55081 AAATCTTTGT TGTTCAGGAA TTTTTAAATC CTTCTGGTGA TCTGGTATAT GGTTTGCCAC
    55141 ACATAACAAA TCTTGGTTTA ACTGGTGGGA AATGGAGAAC AAGATGGTAT AATGATAATT
    55201 ATGGGGATAT TGATGTTTCC GAAATTATAT TTACCTATGC CATAGAAGAC CAACTGGAAG
    55261 GTGGCGACGG TCAGCCTTTG ATTATAAGCT ATCCTAATAT GGTTATTCCT GTTGGTTCCA
    55321 GTCTTAATGA TTCATATTCT GCTGGACTTA TAGTTAGTGA TACAATAGTT TCTGATGCTA
    55381 TAGGAATAAA TGTTGCTCTT AATTCTCCTG ACGATCTTGA CAATGTTTAT GAAAGAAAAC
    55441 TTATAGTTGA GGACATAACA ACAGGAACCC CACAAAAAGT TATAGAGATT GATTTTTATG
    55501 GTCAGACAGT TGGGGAGGAT GAAAGGTTTA AAGTTCTCCT TGAAAACATA GGAAGATCTT
    55561 TCTACAACAG TGATTCTATA ATACTTAGGG ATCATGATCC TAGTGAGCCC TCTCCAAACT
    55621 TTTTAGAAAT AAACGAAAAG AGGAAAGAGT TACTTGTAGC TGGGGAGGAT ATATTTCCTT
    55681 ATATTGGAAG TTATAAAGGT CTTATTAATG CCCTTAAGTT CTTTGGTTAT CAGGACATGA
    55741 GGATAAAGGA GTATTGGTTA AATCTAAATT ATAAGAATTT AAAACTTGAA TCTCCGCTTC
    55801 AGCAGAATCA ATCTTTTCTT AATAAAATAA AAACTGAGCA AGCCAAGAAT GGTTATTCAC
    55861 AATCTTATAC CATAGGTGAT GTCCTGGATA ATGAGAATTC TGGAAAATAT AAACTAACTC
    55921 AAACGTATGG TCCTGACGGG AATGGTAACT ATGTTCTTAA TGTTACCTCT GAAAATTCTC
    55981 AGCTTCCGAG TAAATCTATA AAGAAAACCT CACTCTTCGG TCTTTATTAT GATCTGAATA
    56041 AGGCTACTGA TGACACTGAC GAATATGGAT ATCCTGTAGT TGTCGATGCT TTTAAATTTA
    56101 CACAGGAAGA GGTACTTATA AAGATCTTTG CTTTGAAGGA AAGACTTAAG AGAGATTATC
    56161 TTCCGCTAAA TGCTAGAATA ATAGACATAA CTGGTGAGGG TGTTTATTTC ATGATACAAA
    56221 ACACCAGATC CTGGACCGAT CAAATGTTGA GATCTGATAT AAATATAGGG TATGATTTCG
    56281 ATTTCTTTCC TAATCCAGAT TTTGGCTTTA TTGAGGATCT AAGAAATTTC ACACTAAGAC
    56341 CAAATCCAAA TTACATACAG ATACCAAGTT CTTATGATAA TTCATATTCA CTTGATGTAA
    56401 CATTTCCTGG TGGAACAGGT AGTGCCATAA GATTCGCTGG TGATATTCCG TATGGGATTA
    56461 CCGGGGACAA TCCGATATTA AAATTGCAAG CTGGTAAAAG CTATACCTTC AATGTTAAAG
    56521 ATCCATCCTC ATATGGTATT GATTTTTCGA TTACGTCATT TGCTGGGTAT CCCAACTTTC
    56581 CTTGGCAGTG GCCCAATTCT GTACCTACTG GTATAGTTAA TAATGGTGCA ACTGGTGGGT
    56641 ATTCTTTACA GTGGTATATA GCTCCGGAAA CATCCGGAGC TATACATTAT TATTCAAGTA
    56701 TAAATCCAGA TCAATTGTCT GGACTTATCC AAATAATACC TGCAACTACA TCGGATCTTG
    56761 GAAACACTAT AAATCCTCTG GATTCTCAAC AGAATTATAC ACCAGCACAG AACGAATCCC
    56821 TTCTGTCAGC TATAGCTAAG TTTTATGATT TAAAACAAAA TGATAAGATA TTGGAGCTTG
    56881 GTGACGGTAA ATTGGATCCG TCTGCTTACA TAGATCCAGT GACTGGTGAA ATGTACGAAA
    56941 CACCGGTTGG TATGCCCGTG ATATTGGAAC TTTCTGCAAA TAGATGGGAA TGGGACGAAC
    57001 TGAATATAAA TTGGGATGCC CTGTTGATAC CTACATATAG ACCAGGAGAT AGAGTTAAAG
    57061 TTAAAGCCAC TGGAATATTT GGTAGCGTTA CTGCTGTTTA TTATAGCAGT GGCGAATATG
    57121 ATGTGGCACT TGATGATGCA ACAACTGGGA TTTTTGGTGA GGCAGAATTA TATTCTGGTG
    57181 TACAGAATTA TAGCATGCTT AATTGGAAAA ATGTTGATTT CTCCAATATG ATGGAAATTG
    57241 AGTGGATAGT AAATAAATCT GCAACACAAT CTGGTACACC ATATCATTTC GAATTTAGAG
    57301 GATCCATAGT GGACTATTAT AAGCTTGCCC ACTTCTTACC TTACACCGGG GAATATCAGG
    57361 TCATATGCAA CACGTATGAC GCTTTTAACG CAAAGACGTC AGTTATTAAA AATGCATCGA
    57421 TCTATGTCGA TCCTAAAACA GTTGATATTG ACTCCTGGAC CAGATACAGG GAGGTTGAAA
    57481 ATTATCTATG GGAAAATGTT GATAGAGAAT GGAAAGAATA TGATTCCATC TGGGAATATC
    57541 CAGCTGAGGG CTCCGATATA AACGAGCTCA GAAAAACTAT ACCATCAGAG ATTCTTGATT
    57601 TTGCCACTTA CGGAAACAAA GCTGAGGATG GACAGGAAGT TTACGTTAGA ACAACTGAAC
    57661 CACCAACTGG TGCATATGGT ACAATAAAAT TAGATCAAAC AATCCTCTCA ATTACCGACA
    57721 TTGAATCTTT TCAGATTACT ACAGGTCAGT ATGGTTATGC AAACATCAAA ACATCTACTT
    57781 TGCATGATCT TTCTACCGGT GACGAGGTAA CTATAGCTGG TAGTATTCCT CAAGTTGATG
    57841 GTAGATGGTA TGTTACTGTT ATTGATGAGT ATTCTTTTTA TATTCCATTA ACTCTTGAAT
    57901 ATTCTTGGTC TGGTGTTTTG CTTCAAACCA CATCCCCGCA AAAATTGTAT ATTGATCCGT
    57961 CAATATACAC TGCCCAGAAA ATACTTGGTG GTGGGAGCTT GTCTGTTTAT GTTAATAACA
    58021 GGTTAATTGG TTATAGTGAG ACAGGTGACA GTTTATATAA TACTGCAAAC GAAATAACTT
    58081 CAGCGATAAA TTCGTTAAGA ACATATCCCG ATTACTTTGC TTCTTGTGAA AACCCTCAAG
    58141 ATACACCAGT AACAATCACA ATATATGCTC CAGGCGAGCT TGGTGCTGAT CAGAATGGTG
    58201 TTCCTTTGAG AGTTGAGGAA AGTGGATCTA TTAATATACT CGATGTTAGT CAATCATTAA
    58261 CCGGTGGGGT TAATCCTAAT GATTATTATG TTTATTGGGA CGAAAATATG GAGGATTATC
    58321 CAAATCCAAA TCTTAAATAT TGGGGTACCA AGAGATTAAA TTGGCAGGTA TTTAACGAGA
    58381 GCACGTGGGA TGATGGGTAT GCTCATTCTT GGTATGATTA TGAATTTAAT AATGATTGGC
    58441 TTGGTGGATA TGAGCTGCAT AGTTTGCGAC ATCTTGATTC CTTGAAAATA TCAACAGGTA
    58501 ACGAGACATA CCCATTCCCA GAAACGATGG TTTTCATTGG CTCCGGTAGA AACAGAGTAT
    58561 TGACCCTTGC TTCCGCAGCA TCGCAACTTA ATTTGGGAGG TCCTAATATA CAGAATTTCT
    58621 ATTATAGAGT AATACCTGAT GATATGGGAT CGTCATTAGC TACTGTTGGC CCAGTAAATA
    58681 TTGTCGTTGG TAACTCGTTT CTTACTAATG GTCCATATTA CCCACCGCCT TCGTTGGTTG
    58741 GCGGAAGTCC ATTACTTGTT GCTAATTTTG GTTACACTGG GGGTTCTCCT GTTACAACAA
    58801 CTACGACAAC AACCACAACT AGTACAACCA CAACTAGTAC AACCACAACT AGTACAACCA
    58861 CAACTAGTAC GACAACCACA ACAACGTTGC CTCCTACTAC TACGACAACA ACCACAATTG
    58921 CTCCTATTTA TGATTGTAGT TTAGCTGGTA CTGCTGTTGT TAATTATCCA ACAACAACGA
    58981 CAACGACTAG TACAACTAGT ACTACGACAA CCACAACTGA ACCACCATCC AATTCATCTA
    59041 TACAAAACAA TTGGTCATCC TCTATTAGTG GTATTTTTAA AGTTGATGTT AAGGTTGGAT
    59101 CTGGATCATG GGTTACTGTT TATACATCAC CTTCCATCCA GACGATTACA TCTTTGGGTG
    59161 GTAGTTTAGA TTTCTACCAG ACCTATTACC CTGGTACACC AATAATAGTT CATCCAACTG
    59221 CAGGAAATTC ATTTAGAGTT ACCGTGTCCT CCGCGTCTGG AATGTCAACA GCTCGTAAAC
    59281 TTCAGGCTTT CAACGGAAGC GTTAGTACAC TTTCCAATTT TAGTTTAATT AGTAGTGGAA
    59341 CATATTCTGC AGAGATATAT TCTGCTGGTA GCCAATATAC TATAGCTATG GAGATTTCCT
    59401 AGTTTGCTTA TATAAAATTT AAAAAATAAA AAAATGACGG TAACGATACA ATTAACAACA
    59461 GCGGGAATAG ATACTGGAAA CTTTTCCATT TTTTCCAATT TAGATTTGGT TACACCCATA
    59521 GTAACAGGTA TTTCTAGAAC AACTCTCCAG AGTGGTTATG CTGTGGTTGT ACCTGATGCA
    59581 GCTACAAGTG TCACAGTAAA ATCCACAACC GCCAATTGTA CAAACTCCGT TGTTATTCCA
    59641 ATAAGTGGAA TAACAACAAC CACAACAACA ACCACACTTG CGTGTTTTAG TGTTACGTAT
    59701 GGATATGATT TCAGCGACCC GACTGCGGCT TGCTATAACT ATAATGATTT TCCTGTAGAT
    59761 TACTATTGGA ATGGAACAAC ATTATTTAAT AATCCTGGTT GTAGTGGGGT AGCTGATATT
    59821 GGATATTATT CTGATGGTAG TATAATATCA TATTGGAATG GTTCCACCCT TGATTACGAT
    59881 TCGGATTGTC CTACGACTTC TACTATTACT ATACAAGCAA GAAGAGTAGG AAGTGTTATG
    59941 TCTTCGCAAA ACGTGAATAT AGTTTATAGT ACGGATTACG GGACAACATG GAATTCAATT
    60001 GGTTCCGGTA ATAATTCTCT AACTACATCA TATTCCAATA TAGGACAAGC TGTTGTTGAT
    60061 AATAGTAGTA TGGATCCGCT CTATATTGGC GTTTTGAAAG CAGGTATCAG TGAAATAGAT
    60121 GTTAATTTTT CAGTCGGTAA CTTGAATACC TCTTATAATT ATTGTGGTAA GGTTATACCA
    60181 CCATATACTA TTATTGATGG TAATCCGGGG TGCTATAATG ATGGGATTCC GTATCTCGAT
    60241 CATACCATTT ATATAAATGT TCCAACTGAT GGATTTGAAT ATATGAGTTG TTTTTAATTA
    60301 ATTGAAACAA TGGTAATCTA GAAATCTATA ATTTGTAAAT TGTTATCTAA TGCAGAATAA
    60361 AGTTGTTTTC ATCTGTGCAC AGCCGGATGT TCCATATTTT CATTGGCAAG TGGAGGTTTT
    60421 CATACATAAT GCGATGAAGA GTGGAATAAA TCCAAATTGG ATAGAAATAG TATTTGGGTA
    60481 CGATCATCAT CCTTCATCCG AGGGAATGGA TCTTGCTAGA AAATATCCTT ACGTTAGAGT
    60541 TTTCTTCTAC AAGAAGGATG TGATTGAAAA TTATGGATAT ATTCCGATAA TAAGACCAAA
    60601 TATATTATGG AAGCACTTTT CTGCATATCC CGAATTATCA GAGGAGAATA TCTTTTACCA
    60661 CGATTCTGAT ATAATATTCA GGGAACTTCC AAATTTCGAT TTTCTTACCG GTGATAAAAC
    60721 CTGGTATTTG AGTGACACCG TTTCTTACAT AGGTTCCGAT TATATAAAAA GTAAATCGAA
    60781 TGAATTATTT TTAGATATGT GTAACATAGC TGGAATAGAT CCGGATCTGG TGTCATCAAA
    60841 TAATGAAAAT TCTGGAGGTG CCCAATACTT AATGAAAGGT ATAGACAGTG ATTTTTGGAA
    60901 AGAGGTAGAG TTTCTTTCTC TCGATCTTTA TAAATATATG AGTGACAGAG AATCTGAGGA
    60961 AAGAACAACT CTGGACGAAT CTGAATTATC CACTTATAAT CCAATCCAGA AATGGTGTGC
    61021 TGATATGTGG GCAGTATTAT GGTGTGGACT TAAAAGAGGA AATGAAGTTA GAATATCTGA
    61081 TGAGCTTGGA TTTAGCTGGG GATGTTCATA CGGTATGACG GAATGGAATA AACACAAGAT
    61141 CATGCATAAT GCTGGTGTTA TTAACAATTT AAACGGCAGG GTTTTCTACA AAGGAGATTT
    61201 TATAAATGAG TCACCATGGG ATTATGATTT TAGTGAAATT GACACGAATC ACAATTCATA
    61261 CAACTACGTC CAAGCAATAT TATACGCTAA AGAAAAAAGA AATTCTCAAT AGTTTTTGTG
    61321 CCTATTTTAT TTAGATATAT AATCTGAATA AAAATCAATA GATGGCAGAT CAGCAATTAG
    61381 GTATAAATCA AGGAGATCAT ATTTACTATT ATGATCTTAG CGCCGGTGCA ATTAGTAGAG
    61441 ATTGGACTTT TCACGGAGGT ACACCGACTG GTGGTACAGC TTACGGTCCG GACGTTAGAT
    61501 ACTATGGTGT TAATTATAGT GGATATAGCA CCGGATTAGT TATAACTGGT GCTGGTGGTA
    61561 TAACTGCTGC TGCTTATAAA TCAAATATAA TTGTGGTTTA TCCCGAATAT TTTGAACCAA
    61621 GTATAGTAAT AACATACAAT ACGACCGAAA TTATGGATAG TCCGATGGGT AGAAATGTTA
    61681 CCTATAGTGC GGGTGGATCT GCAAGTAGCG GATATTCGAT GTACGATTGG GTGATACCAC
    61741 AATTAGGAGC AACATCTGGA CCCTTGCTAT CGTCTGTAAA TTATACTTGT ACCGATTGGT
    61801 ACACTCTAAC TGGAAGTTAT CTTGGATCAC CAAACGCATC ATATCTTTCT GATGTTGGTC
    61861 TGGATGTTAC CTCGGTAGCT GGTAACGAAT CTGCAATAAC TACACCTCTT AATTTTAGAA
    61921 AAATTGGTGT GGAGGAAACC GTGGATTATT GGTCACCAGG AACATATGCA ACTGCTGGAA
    61981 AATATTATAA TGTCTCCACG TTATCACAAA GGACTTCTGT ATTAGGTTTA GGTGGAGATT
    62041 CCTTAATCTT TAAGATTAAT CTTGCTCCTT ATTCACCCAA ATGGGATAAT GTTAGCTTTC
    62101 ACTCAACTCA GGAAGCTGTT TTTCTTTGGC CTAACAGTCC AGATATATCT AAGACATATT
    62161 CTCTCATAAA AACAAATATC ATACTTAGTG GCTCTGCATT ATCTAGTGCA GGTATGACAG
    62221 GAGGATACAC AGCAAAGGCT GAGGTGATGA GTGGAAATTA TATTACTCCT GGTAGCATTT
    62281 CATCACTTTT TGACAATAGA TTCTATATAA CTGATAATCT ATCAGGTAAT ACCTTTACTT
    62341 CATTAGTTGA TTCCTTAAGA AAATGGATCC CTGATGCTAT TAACGATTTT ATAGAAAGTA
    62401 AATATTATCT TTCCGGATCC AGTAAGTTTA TAGAACTTGG TGGATATCAG AAAGTCTCAA
    62461 TAGAGGGTGG TGGTCTTTTT GAGGAGGTGA CATTTATTAG ACCTCCTGCA GCTAATCTTG
    62521 CTTCCGGGAT AGGATACATA AACAATTATC AGGGTTATGT ATGGGATGGT GGATTTGGTT
    62581 CATCTGATGG GTATGGTAAT CCACCGGAAT CATATCACGG AGTTTCCATA CCTAGTGGAG
    62641 CAATGATCGA GGAACAATAT GGTCCTCCTT CCGATGTCGA TGTGGATATA AGATTGACCC
    62701 TCAGAGATTC TGCTGGATCT GTAATAACAG ATTTTGAGTT TGTTGTTTCT TCTTTTGGTA
    62761 ATTCTGGTAA TTCACCGGAC GGATATCTGA TAACTGCTTC AGATACATCT TTTGGTAGTC
    62821 TTTCTGGTAT TGCAGCTTTA ATTAATAGTG GAATAGCATC CCAACCTGGT AGTTTGGATA
    62881 ATAATATAAT ATTTGAAAGT ATAGGTTACC TATCACCATA TTATGACGGT GGGGCTCTTG
    62941 GAATATATGG ATCCAATTCT TTCTTTGGTG GCATTAAAAT GTCAATAAAA GATCCTAAAA
    63001 CAAGTTCAAC CTATTCCAAC CGTTATATAC ATTCATTGGA GATACAATGG GGATCACAGA
    63061 TGTCAGATTT CATAAGTGAT GGTATTATAG ATGGTATAGA ATTTCCTACC GTTCCTTTAG
    63121 CATCCCCTAT TGAAAATACT GGATCTCTAA TGGCGTCCTG GACAGGTTTA CCGTCCAAAA
    63181 TAACAGTTCC ATCTTCAACG TACAGTAGTT ATTTTAGAGG ATGGAAAATT GGTGGATCCC
    63241 TATAAAAATT AATAAAAAAT AAATAAATGG CAAGTTACGG CTTAATAATG AACCAGATAG
    63301 CTCTAGATAG TGAATTCTAT GTTTGGGGAT GTGGTCAGGA TATTAGAAGA TTTAATGGAG
    63361 ACTCTTGGGA ATATTACGAT TATACTAATT CCGCAGTTCC TAGTGGATTT CCATATTTTC
    63421 TAGATACTAG AAGTATTGAT ATTGATAATG AGGATGTTTT ATGGTGTGGT GTTGCTCAGG
    63481 GACCAACCGC TGGACTTAAC GAGATTGCCA TTTTCTCAAT GGATACAAAT GACGTATTAT
    63541 CAGGGGAGAG CTGGAATTTC TCGGATCTTG GTAGTTTCAG CGAGCCTCAG GAGATATCAT
    63601 TGATTTATTC TTGTCCTTTC GGTGATGATA TTCTTGCATT CTCAACACCA TTAAATGGTA
    63661 TAGGTGGTAC AGGCACCACC GGGTACACTG AGGTTAATGG CGTTACAGGC GGAAGACTTT
    63721 TTTATTATTT AAAAGAGATT GACAAATGGC AAGAAACTGT TCCTGGTTAT AGATGGCCAC
    63781 ATATTTACGA TATAAAAGCT AAGGGGTATG AGGGCAAGGA TTATTTTTAT TATATTGCAA
    63841 CATCGGAGGG ATTGTTTACT ATGCCACAGG GATCTCAGGA AGTGCAATAT CTTGATGGCG
    63901 GTGGTGAGAT AGTTGAACAA ATTGAGGTCT ATAATACTAA AACTTCGGAA ATATTATCTG
    63961 ATAACATATA TTCCATAGAT CTTGATGAGA ATGGAAATCT TTGGATTGGT AGTGATCTCG
    64021 GTCTATCTTT TTTTAACGGT AAGAAATTCT GGAATTTTCC AAATGCCGAT TATGCTGGTA
    64081 TAGATGGTCC GGTCACCAAA GTTCTTTCCA GACCTAATGG CCACGTATTT TTCACTGTTG
    64141 GTGATGGTGA ATTGCATCAG GGTACAGGAT TTTATCATTT TAATGGAACC ACAGTTGATA
    64201 ATTTTAATGA TGGAACGGGC TCTGTTCGAA GTTCACAAAC TTATATAGGG AATAATGACG
    64261 TTTTAGATTT AAAATTAATA AAGCATAACA CCAAACAAGG AAGTCTTACT CTGTATGAAA
    64321 ATTCGTTATG GGTTCTTTGT TATAATGATC TTGCTTCATT TAATTATGAT CAACCCCACG
    64381 TTTATGGATC TTCTAAATAT GCTGGTGCAA CTGGATGGAA TTTTACATAT TTTAATGAAA
    64441 CCGCAGGACT TGATAATATC CCATTACCAA AGGTTAATAA ATACACATGG TCTTACCCAG
    64501 GATGGAGAGT TTATAATGAT GAATATTTGG CTAATAAATT TCCTGGTCTT GATGAGAGAA
    64561 ATCTTTTTCT TACCACGAAA CTTAGTGATA TCGCAGATGG AAGTGCAGGA AAGCAGGCAT
    64621 ATTGGAATAA TTGGCCAATT GAAACATTTG AGGATAATCA GGAGGAGAAT TCTATACAAG
    64681 ATCCGTATTT TAACGACCAG ATACAATTGA TACGTCTATC CCCGCCTGAT CCAATAAGCG
    64741 GAAGGCTTCG TGGATCTATA ACGATAACCT GTTCAACTTC AATAAAGACC AGGAATGGTA
    64801 TAAAATATTA TATTGGTGGA TACTTAAGTG GAAACGTTGA AGCAATATTT GGTTATGACC
    64861 AATCTGGTAA TGCATCATCA TTGAAAAATC TAAATCCAAC ATTGGGTGGT AATATAACAG
    64921 ATTATAACTT ATATCAATCA AACTCCCTTG ATTCCGGTGT AATGGGATTT GTTGTAGCAT
    64981 ATAGCGAATA TGGAACGGTA GATGCAATGA TTCCGTTCAG GGGATATAGA ACATATGTTC
    65041 AGGATATCGC ACCATCGGAG GATGATAATT TTATTGCTGT CTCTGGATAT TTCGCAAGAT
    65101 TCATTGAGAA TGGTCCATAT ATTTGGGATT CTTTGGAGAG TGAAAATGCA CTGAGAGGTG
    65161 GACCAACCGG AGCACCAGCT GGATTAACTA ATATTAATTA TTATAATGAA CATGCTTCCG
    65221 AATTCTCGTG GGTCTCATTG AATAATACAC TAGGATCTGG TGGATGGGAA TATACTAATT
    65281 CATTTCCACC TGGATCTGCT GGATTTCATA TATCCTATGT AACCGATCAA AATTTTGAGA
    65341 ATGTTGTATC ATTCACTCTT AATTATGATG ATACCAACGG TGACCAAACT TCACAACTGC
    65401 AATCTTTCGT TACTGGTAAT GTTATAAATA TCACAAGTGT TCCTGGAGGT GTTTCCTATA
    65461 TTATAAATTC CATTGAAAAT CTTAGCGATC TTTCTGGTCT TACTTATAAT GTTAGTTACG
    65521 TATCAGGTGC AACCGGATCT TTCATTCCGA ACATCGGTGA TGTTTATGAT TTTGTTTTTT
    65581 ATGATACTAA AGTTGGAGTT TTTCCTAGTG TTGCTGGACT AAATTCCAGA ACTCAATATT
    65641 GGAACACAAA TCAAATAATT TGTAATAGTC CATTTGTTGC TAAGATAGGT AGGGATCTTG
    65701 GAAGTACAAC CTCATTTGCA GGTCTCGGTA TAGAGTCCGA TTATCTGAGT GATATCAGGA
    65761 AATCTTACAG AGGACTTGGA TTTAGACATT TTCCTGCAAA ATATATGTCG AAAAGAACTG
    65821 ATACTAAGGA AGCCAAAGTT GATATAACAA AATATTCGAT AAATCTTTCT CTCAGATCCT
    65881 ATGTAAATCT ATCAGTTAAT AGATCAGTTA TAAAAACTGC TGATGTTTCA ACACTTAAGA
    65941 ATCTCTGGAG AAGAACGAAT GATGGGTTCT ATACAGCTGA AAGTGTATTG GGTACAACAT
    66001 ATCAAATATC ACAAACATGG TCCGGTGACA CTGTTTTATC TTATGTTAGG CTATCCTCCG
    66061 AGGATCTTTC TCTTATGACG ACGGTAGATT CAACAACATA CTACAATGGA CCTTTTAGTT
    66121 CTTCCATAAA AAATCTTGGT AGCACCAAGT CTATGCATAA CGATTCTAGT ACAATCATAA
    66181 CTGGTAATTC TAATAGATCT TTCAGTATGG CTGGAATAGA TTTTCCTGTT GGCTCGGATG
    66241 GAACTTATAA GCAATTTTAT GCTCTTGTCG ATAATAAAGG ATTTGGTATA ACTGGTGGGT
    66301 ATCTGGATGG TAAATTTGGA GCTAGTTATT TACCTAGAGC AACAAACGAT CAATCAGTTT
    66361 ATTATGTAAC AACAGAATTT GGTGCATCCG GAAGCTATTT CGGTAATAAT TTCATAGCCG
    66421 AATCTGCAAC TGGATCTTAT TTTCTTACAT CAACAATAAC TGAACAAGGT ACACCAAAAA
    66481 CTTTTTATAA GACTTTTGTT GGCAAGCCAT CTTCAAATAC ATTTCTTATT GATGTTGAAT
    66541 TATCGGGAAG CGATCAGTAT ATGATATCAT ACAGGACCTC TGGTGTCACT AATTCACCAT
    66601 ACTATAATAT GCTTAAAACA GATCTACTTG GTATTCCTCT TAGTTCCATT AATTTTGGAG
    66661 AGGCTTCTTT GAATTCTTTC ACCTCAACAA CGGATGATGA TGGAAATATA TTCATGTCTG
    66721 GTTTTTATTA TGATTCTATA AATACGGATG CGGATGGTTA CATATATTTA CAAAATGATA
    66781 CAGGATTTAG TCTATTGTCG AGAAGATATA AGGCGGATCT TGGAATAAAT ATGGGTCAAA
    66841 TTATATCTAG ACCTGGATCT GGAGCTTGGA CGTGGTGCGA TGTTCATTCA ACCGATAGAG
    66901 GTATGCAAAT TCCTCTTATG ACAACGGTGG TCTTCAACAA CTATGCTTCT AATATCTATG
    66961 GTAAGAAAAA TAATAAATGG ATCCTTAGTA ACTCAGTAAC GGATGAGGAG ATTTTAAACG
    67021 TAAAGAACAC ACCTTATTTC ATTTATACTT TCACAGCCCC TGGTAACTAT ACAATTTATA
    67081 ATAGCGTTGA GGATGCGGCA GGTAATGTGT ACGTACAGAC CAATCCTGGA TACATAGAGG
    67141 TTATAAATCA CAAACAAAAA AATCCAGACG ATAGACGTCC GGATTTTGTT AACTCTTTTG
    67201 ATTACGGGGA GCCTGAGGTA TTCCCAGGAA GGGATTATCA GGTTCTTAAA TTAGCCAAGG
    67261 ATATGGAGGA GGAACAAGCT TCCATATTAA GAGGTGAAAT AGTTCCTTTT GGTTCAGGAT
    67321 TTACTGTTTA TAATAACCCT GATGCAACAT TCAGGCAGGA AGATAATTAA TCCAGATTAT
    67381 TATCCTCTTT GTATTTTTCG TAATTATCTG TTAGCTCAAT AAGAATAGGA TTTCTAACAA
    67441 TATCCTCCCT TGTAAATGTA AATGAGTCAC ATTGACCTAC TCCTTTTGCT ATTTTTTCAG
    67501 TAAATGTTAG TAGGTCTTTT TTTCTGCCTT TTAAATCCCA TTGGGTGATG TCACCACATA
    67561 TAATTATCCT TGAGTTCTGA CCCATCCTAG TAACTACCAA CATTATTTGT CTTAGATCTG
    67621 CATTTTGGGC TTCATCTAGT ATTAATATGG TGTCATCGAA AGTTCTACTT CTCATAAAAG
    67681 CTAGAGGCTG CATATCAATT GTTTTTGTGT CAGTCATTAG CTTTATTTTT TCTTTTGCTT
    67741 TTAGTATTTT CTCCATATTT GAAATGTATC CTTCCATATA TGGTGCTATC TTCTCGTCAA
    67801 CAGAACCAGG AAGAAATCCT AAATTTTCTC CGGATTCAAC TGCGGGTCTA GCGAGAATTA
    67861 TTTTAGAATG CTCTCCCTTT CTTATGAGAT CTAGTGCTGC ATAACATGCC ACGAAAGTTT
    67921 TTGCTGTTCC TGCCGGTCCT GTACATACCG TTAAGAAATT CTTCTCGATT GTCCTAAAAA
    67981 ATTTTAATTG TGAATCTGTA AATTTGATGT GATTAAAATC CTCCTTTTGT AGAATTGGCC
    68041 CTTTTGGTAA ACTGTCAACT TTAGAAGTTT TGGCTGACTT GGTTTGTTTT TTCTCCGCTT
    68101 TGATCGGGGT TGGCTCGTTT TTTGCTTTTT TTCTTGGCAT TTGTTTTTGT TTTATTTAGT
    68161 TAATAAGAAC TTTTTCAAAT AACACAAAGG TTTGTAGTGT TGATTTGAAC ATAGATATAT
    68221 ATTTCACATA AAAAACAAAT AAAAAGAAAA ATGGCAACAG TAAACATTAA TGAAATCTTG
    68281 GGATCCGATT CTATTTCAGG ATCTAGAGTA ACCATAAATT CTAACTTCCT TATACTCCAA
    68341 AACTGGATAA ATGGCTATGT TAGTGTTTTT GGAATAGACA CAACAAATGG AATATTGGAT
    68401 CTTTCTGCTG CTTCTACTGG AAAGGTACAA GCAAAAATTG GTAGATTTGA TTCGTTATCT
    68461 CTTCCTTCCA GTGGAACTGC TACTGCATCG ATTAGCTCGG CAGGAGCGGC TCTATTTACT
    68521 GGTGTTCAAA CTACAACTTT TACCGCATCC GGCTCTTTAG TTGCAAATGG AACAGTAACC
    68581 TTTGGTTCTG GATCAAGTTT TGCATCAGGA GGAACAGCAT CATTTAATGG ACAATTAGGA
    68641 GCCAATGCTG CTCTTTTACT TGGCCCGCAG GGTAGAATAA CAAGTCAAAA TACAACATTT
    68701 GTTAACGGAG CAACAGCGGG ACAAGCATTT GATGCTACCA ACTTAGGTGG TGGTGGTGTG
    68761 GCTACTTCTC TTAACTCTCC ATATGCAATA ACTGGATTGG AGGACGTTAT CTATGCAAAT
    68821 TGTGCTTCAC CTGGATTTTA TATGAAAGTT TGTGACGGTA CAGCACCTTC TGGTGGTACA
    68881 GTTGCATCCA TAGCAGCTGG TACTAGAATA ACTGTAGTTA ACACTTCATC AACCGCTGGA
    68941 TATATCGTAA CTGGTGTTAC TGGATCTCCT AACTATTATA CTGGATTTAA TACTGCTGCT
    69001 TTGTACGGTG GATTTAATTC CCCAGGTATA ACTGCAGATT CAGGGAAGGC ATATAGATCT
    69061 TCAATAACCC TACAATGGGA ACCTAGAGTT GCTAAAGGTC AGGGATCGCA AAATGGTTCT
    69121 TGGGTAGTTC TAAGCCATAG TAATTTAACA CTATAAAATA AAAAACAAAC AAAATGGCAA
    69181 AAACCCCATT TATTAGACCC TTGCAGGTAC AAGGTGGAAC TTTTTATACG TTCTCGTCTT
    69241 CTGCTGAGGA TCTCTCGTTT ACTTTCAATA ACACATCCAA CAAATTTAGA TTCTCGAAAT
    69301 TTGCTCTATT GAACATACCT GATTTTGATG ATGGTACAGG AACAACTGGT GGATTTAGCA
    69361 ATTATGTTAA ACTGAATGCT CCAGATAGTG CTTTTTTGGA TTATTCAACA GCTGCTGGTA
    69421 GAATTATAAC AGGTAACGGA AATATAGATT TTTCTCAAAG TTTCCAAAGT TATTGTTTAA
    69481 ATTTGGAATC TACTATAACA GGAACTGATG AGTATGATTC ATCACTTAAA CAGAATGTTT
    69541 CTGAAAGAAT CTTTTTTAAA TGGCTTAAGG AGATAGGAGC AATCAGATGG AGAAATGCAA
    69601 ATTCAACAGA GGTTGCAGGA TCACTCAACC AGACAACAGT TACCTATGAT TCTGCTGGAT
    69661 TACCAGTAAC ACAAAAAAGG TATGTTGAGG GTGACGCTCC CGCGGGCACG ACTGGATCGT
    69721 ATGGTATGAC AGGTTCATCT TATAATAGAG TGGTTCAATA TGTTGGAAAT TTGGATATAG
    69781 TAAATTCAGT AAAAAATTCA ACAAATACCT ATTCTGAAGT TTATGTTTAT GTACCTACTA
    69841 AAGATGGTAA CTCACCTACT GTATTATTTA AGAATGTGGT GGATACTAAT TATTATCCAG
    69901 ATTATCAATG GACGAATAAT CCGGCAAATC CTCTTAATGA CGAGTATCTT TTTGGTAGAA
    69961 ATTACGATGA GACAAATCCG AGTGGACTTA CGAATCTTGC TATTTTTGAT GATGATGTCT
    70021 TAGGATCTCC TGTTTCTTCC TATAGCGACA CGTATACAGG AGGAACTGCT TATGCTGGTA
    70081 ATTGGTATTC TCCTAGAGAC ACTGCAAATA CATATTTTAC TGATCCTCAG TCGTCATTCA
    70141 CTGATCCGTC AAATTATATA ATAACAAAAA GTAATAATAA TATTGATGTT ACTTACATTA
    70201 GAAGTAAACT TGATTCCATA GGTATAGACT TCGATCCAAA TTCATATCAG GGTATAATAA
    70261 GTAATCCTAA TATATCAACA TTAGAGGAAT TTAATGCAAC CGCCGATTCA ACGGATTTCG
    70321 AGTTTAATGC TATCCTTATA TATTATGACG TGTATGATCC AGCTACACCT TCAAGTGTAG
    70381 CTACGAATCT TTACGGAGTT TTATTTATAG ACGATGTTAA TTTAGTTAGT AGTGATGTAT
    70441 TTATTCCTAG ACTTGAAAAA CATAGACCTA ATCCAGTAAC TAAGCTTAAT GGTAATTCTT
    70501 ATGGGTTCAA AATAAATCTT AAATTTGATA CCGATATAGA TCAAACTGGT GTTGAACAGG
    70561 CTATAAATGA TTACTCACCA TTCTCATTGT CTATGTTTAT GGACGCTATG AACGTGTTAC
    70621 AAGACGCTAG CTCAACTTTA AATAACGCAG CAACTGAATT TATAGATCTT AGCAATAGAG
    70681 TGACTAATTT GGAAAATATA ACGTTGTCTT CAACCACAAC AACAAATATA GATAGAAGAA
    70741 TATCCCAATT GGAGCAAGCA TTTGCAGCAA ATCAAGCCCT GTTTAATAAT ACACAGGCAG
    70801 TTATGGGTCT TATAAATCAG AATTATGATT TAGTGAGAGC AATTATAAAT AATCAAACAA
    70861 GTGTTGAAGT TTCATATAAT CTTGATCTAT TAAAACAAGG ACCTGGTGTT ATTCTGGACA
    70921 GATCAACACC TAATCAAGTT ACCGTTTCTA ATTCGAGTCA GGATTTCAAT ATGCTTGATA
    70981 CATTAGGTGT GGGTACATTT ACTCAAAATG GTGATAATGT TATAAATCTT CTTGATTTTT
    71041 CTAACTATTA TAAGCACGTA AACAATTCTA CTCCTCTAAC TTTGAGCGGG GATTTAACAA
    71101 TAAGAATTAA CGATGGAGCT ATAAACTGGA AGAATGGACA GAGATTTAGA CTATCTTTCG
    71161 GTGATAAAAT ATATCCAGGA AACTATATAA TAAAGGTACT TACTAATGCA CTTGGTAAAT
    71221 ACCCAATTTC TAATCCTACC TCATCGGTAT ATTCAACGAT AATAATATCG CTGACGGATG
    71281 AGATATTTTC TGCGCATGAC TATGAGCCAG TTTTTGATAT AGTGTGTATA GATGAAAACA
    71341 ATCTCAAGTT CCAGGTGGAT GTGATAGGAA AAAGCTTAAC AAATAATCAA TAAAAAATAA
    71401 CCAAAAATGG CTGGAACACA AAATACTATA AGTTCTTTAG TAGCTCAGTT TTTAAGACTT
    71461 CAAAAAAATT CGCTCGAAAT AATCAACGGG TTGAATCAGG TTGCGGTGTC AACTAACAAC
    71521 ACCGTTTCTA TAGAGGTACT TGATGAACAG GGATTACCTA AAACCGCAAA TATACCATCC
    71581 TATGGATTTC TTAGAGGTGA AATAGATAGG ATAGATAATA ATATAAAATC ACTTGCTGGT
    71641 ATAGGGGATT CGTCTTCGAC TGTTAGAAAT CCTGATGGAA CATATTCCCA GGTTTTTAAA
    71701 GTTGAGACAT TAAAAAATCC ACCAAGTCTA ACCAATCTTG CTGTTCCTAG CACATTCTCA
    71761 GTTAAGGACA ATTGGTTCTT TGAAAGTTTT TTAAGTCCTT TACTTTACAT AAACATAAAT
    71821 GTAACCGGAC AGATATCGGA TTCTGCTGAT AGAATAGTGG TTAAAAGAGT AATAGCAAAC
    71881 ACTCAGACTG ATGATCAGAA AGCATACTTC GATGCAAACA TAAAAGGTAG AAATGATCTA
    71941 ACTTATGATC AATACTTAAA AATTCTGGGT GACAATGGAA TAGGATATTT CGTTGATGAA
    72001 GATATCGTTC AGCTTCCATT GAGAACTATA AGATACATTG GTAACTTTGG AGTTATAAGT
    72061 TATTATGATG ATACTGTTAC GTCAGTGGAC ACTAATGGTA ATTCATTCCA GGAGACTAGA
    72121 AGAAATTACA AGCTGGATAA GATATCATAC ACCGATACTT TAACTAATGT TAAGGATGGA
    72181 AAAAGTCTTG ATCTTGGTGA TAAGGTAGCA ACACAGGACG GTAGTTTATA TCAAATAACA
    72241 GGGGTTAATA AGGATCAAGC TTCCATACAG GCAAAAAGAG TATCTGGGTA CCAACCTATA
    72301 CAGATCGGTG CAAATAGCAT ATCCATATCC TCCACTGATT TTGGCCCTAG ATATGTCCAA
    72361 GTAAATGTTG GTTACAATGA AAGACAAGGA ATATTCTTTA AAACCATAGA TGATAACTTT
    72421 AATATTGTAA GTGCTGATTG GTCTACAGGT GTTGTTTTCT GGAGCAACGA GCTAAAAACT
    72481 AAAAATTCAA GCGGTGAGCT TGTAACATTG GAAACGTATT ATCTTAATGA GGTTTCCGAT
    72541 CTTGGTAAAG TTTTTCTTGG TACTGCTAAG GAGAATAAAA TCCCAGCTAT ACAAGGACTT
    72601 GCACCCGACG CACCTCTGGT TACTGTCGAC AGCTTCAAAG TAGTACAGAT AAACAAGCAG
    72661 GTTACTGATT CAACTTCAGT TAAGGTGGTT GAAGATAAAT TGAATCTTAA AACTAGTTTA
    72721 AAGAGTGAGA TTGATGCACT GGATCAGGCT ATAGCAGAGA CCAGACTTGA ACTTAATGCT
    72781 GGCCTATCTA GACGTTCCAA TTTGGGAAGA AGAAGACCTA GGCTTGAGTA TAATAGCGAC
    72841 TATGGTAATT CCTCGGATAA CGGTATAAAT GTTCCGAATA GAAATTATGA TAACATCATA
    72901 ACAAACAGTA ATATAACTTC ACCTCCTGGA ACTGATATTG CTTCAATAAG AGCAAATTTA
    72961 AACAGTTTAA TCGACGAGAG AACTAAAAAA GCACAATTAT ATGCTTCCCT TGTTGATGAG
    73021 GTAAATGTAC TTGTTAAGGA TGTTCCACAG ATAGTAGAAG CTCCTAAATA TAGAGTTAGA
    73081 GGTTTTTGGC CTTTTCCTGC TCCTAAAATT GATCCAACAA CGGGACCACA AGAAGTTATA
    73141 CAATTTAATG TTAAATATAG ATATCTTAGC AATGGCGGAG CTTCACAGCC AGCAGAGCAG
    73201 ATAGAATTTG TTGATAATGA CGGAGTAAAG AAAAATGGTG CATTCTCGAA TTGGACTGAA
    73261 TATAAAACTG ACATTAGAAA AAAAGTATAT GATGAAACCA AAGGAATATA TGTTTGGTCT
    73321 GCTGAGGTAA CTTCCGACGC TGACGTACAG AATGTTAACC AGCTAGACAT AGCAATAACT
    73381 AAAGGTGAAA GAGTTGAAAT ACAAATCTCT TCTATATCTG AGGCTGGTTG GCCAGAGAAT
    73441 CCTCTAGTTT CTGATTATTC GGATTCTGTT ATTATACAAT TTCCTGATAG TTTAAGTGTT
    73501 ACTGGTGTTG CTGATACTCT TAATGCAAAT ACACAGGATG CTGCAGTTGT TAAAATGCAG
    73561 AGAGCACTTG ATTCCCAAGG ATTGCCTTCA CATCTTTCTC AGCAATTTAC TGCTGGAGAT
    73621 AGCACATATT ATCACGACAC GACGGGTATA GCTAGCGGAT TTTTTACTAG TTCTGGTACA
    73681 GTTATAAGCT TATTTGACAA GATAACGGAT CTTCAGAATC AAATAACCTT ACTTACTTCC
    73741 CAATTATCTA AAGCTAAGGG TGTTCTTGAA GTTTATATCC TTGATTCAAA CAATAATAAG
    73801 ATTAAAGTTT CTAAGGGATC AACAGTTAAA ATTACTGCTG GATTTTATTC CGATATATTT
    73861 TCAGATCCTC TGGGATTTGA TGCGGGTAAA ACTGCATCAT TTACTTATAA TCTTCAGCTT
    73921 TTTAATCAGC AGGCATCTAG CGTTGAACTT GCTTCTGTTA TACCTGGGGG ATTGGCACAA
    73981 AGAGCTCCTT CAAGTGTAAG TGCATCTTTC CCTGTTGGTT ATAATGATAA TCTTAGATAT
    74041 GGTGATTGTC CAATCTCTTT GACTGCATTA ACTTTATCCG ATCCTTCCAT AGTGGATAAT
    74101 AAATCATTCA GACAAGCACC ACCTTTTGCT TCCGGTAATG CATATTCACA ATATGTTTAT
    74161 CCTAGATTTA AAACTGTTGG TTATGATCTT CCTTTATATC AGAGTGATTC TAGTTTATCT
    74221 ACATACTTTA TAAATCCGTC AGAAACAAAT TCGTATACAG GTAATCCAAC AACCGCAACA
    74281 AACTTTGGTA TAACTAAGGA TGGTTCCACT TCAACCTATC CTCAGAGTGG ATCGTTTATG
    74341 ATACCATACA GCCCAGCCTC TCCTCCACCT CCTGAATCAG GATCTGTTGA TAGTGCAATA
    74401 TGGAATGGTA CATACTCTGG TGTAACCGGA GGTACACCTC AGGGTGGTGG TTATATCACG
    74461 GAATTCTGTA TACATAAGGA TCACCCTTAT TTGATTAGTG TTGGTAACAC CAACGGATAC
    74521 ACCACATACG AATACATGGT TAAACCTTTC GTATCTGGAG GTAAGGTATA TCCTCCGTTT
    74581 AGACACACTC AAACTTTCTG GGGAGATACT ACTCTGAATT ATTATTGGGT TCAGCAATCC
    74641 TACAGACAAC CTGGAAATTT TGCACAGACC TCGACTGATA ATAGAACCGA TTCTATGTAT
    74701 GCTGATAAAC TTGGATTTAC TGTTAATGAT CAATTTCTAA TAGGTAAATA TTCATGTGGT
    74761 GCTTATTTGT ATCTTGCTCC TCAATCGGGT TCAGCCATAC AGGTTTCTGG AACTACTGCA
    74821 CTTTCAACCC TTTCATTAGG AACGGGAGAA ACTAATGCTA TAAACGTTCC TATAATATTT
    74881 CAATTTAGAG CAGTAGATAA ACTTGGTTAT ATTGGGGGAT GGAGAAAGTC CGGAAATCTT
    74941 TCAAATATAA CTTATACAAA GAAAATTGGT ATAGATATTC AGGTTCAGAA TGAGGATTCA
    75001 TTCTCCTTTG ATGTACAAGT TACTGGATCA TATAAAAATG ACACATTGGT TGCACCTAAT
    75061 TTCGATAGCG GACTTACAAC TAATTAATAA TAAATAATAA ATGACATATG TCTCAATCAA
    75121 AACTTTTTGA TTATAATTCT TCATTCTCTG TTATAAGAAC AAACCCTAAG ATTACTGGTA
    75181 ATCTTAGGGT AACTATTGAT TCCTCGGGTA AGGTTTCGTT TAATTCGATG GACGCAAATC
    75241 AAACACTTAG TAATGATAGA TTTAAGAATT TTAATATAAC TGGAGAGAAT TCATTTGCTC
    75301 TGGATGTATT TAATTTTTTC GATAAGGGTA AATTAGCAAA TAATATAATA TTTGATACTG
    75361 CAAGATTTAC TAGAGGTGAC AGAGAGGTGT CCAAGACTTT TTCTGGACAG TATGACTTTT
    75421 TCTATTCAAG CGGAGCTTCA GCTCTTGCAG ATAAGAATTA TAATGAGTCC TTTAGTTATT
    75481 TTGCACCACT TTGGATAAAA AGCGAGATCC CTGATTATTT TGTTATATTC AAAGTTCCTG
    75541 GACCATTAAG CTACATATAC TCAAAGAATC AAACTGTCAT AGAATCCGGT GTCAAGTATA
    75601 AGGTCATAAA GAATTATGAA AGTGACTCTG ATTTCGTTAT TTCGTATGGT AAAACTGGCT
    75661 CTGGTGAGCC AATATTCATA AATAGCGGTT CCATATTTAC CGGATCAAGT GAATATCAAT
    75721 CGTATGATAT TATTAGTGGA TCTGGTATAG TTTGTGTGTT TGATGAATTA TATAACATAG
    75781 AACTTGTTGA TGATGTTTCA ACAACTTTTA GAGATAAAAT ATTACCAAAT TGTCTAGCGA
    75841 TAAAAACATT CGATCTTACC AAATCTTCTA AGATTGGTAA ATACATAAGA AGCATAGTTT
    75901 CAGATAAAAA TTTTACAGAC TCTCCTCTAG ATGTTAATTG GGGACCAGAC TCATATACAT
    75961 ATTATAACGG TGCTTCCATA GGTGAAGGAA TATACACAAG GAAAGGTGAA ATACTTTCTA
    76021 GCTATTTCTC TAGTGATGAT TCTGATGTAA TGATTGATTT TGAATCCTAT GTGACTAGTG
    76081 GATTCTCCAG AAATGGTATA ATACCGCCAA ATATATTGAA TATTGAATTT CTTTTCGATG
    76141 ATGACGAGGC CGATGATTAT TCTATAAATA GATACTTCGG TATGTATGTT TCAAGAAACG
    76201 ATATTAATGA ATTTAGATCC AATGGTGAAT TCTATTATAA ATTCAGAGAC CTTGAAGGAA
    76261 ATGAGAATTT ACCAAAACCT ACCAGAGACG CTTTTGGTTA TTATTATAAT ACTGATACCT
    76321 ATGGAGTAAC TGCCGATTCT GGAGTTAGAC TATTCTATGA GAAGAATCTT GCTGCACCGA
    76381 CTGGTGGAAA TTACAGTCCA GGTTTATTAC CGGGATCTGA TAATGTCAAT ATTCTGGATT
    76441 CTAATAAATT ATATTACGTA ACCGATAAGT ATGGAAACTT TTATAGTCTT AAAAGAGATG
    76501 AGGGATATAC ATATTTCGGA GGAAACTCTC CCAAATATGC ATACGGACCG TATGACGAAT
    76561 CAACGGAGAC ATTTGGTACA ACAGGTTCAA ATTTTAATTC CAATAGAGGA AGTTTAGTTA
    76621 TACAAAATAA AAAAACCGAT ATACTTAATT TTACTGGTAT AACCGAAAAG ATATCAACAG
    76681 TACCAGCGAC TCGTGCAACA ACTCCTGGTA GAGCATATAC GGAGATTAGG TTTCTTAAGA
    76741 ATTATGACAA ACCAAAACCT TTAACGTTCA GATTGTATTG GCCAAATGGG AAGACTAAGG
    76801 AAAATAATAG AAGGTATGAT GTTATTTCGT CTGCTGATTT ATCAGCTGTT CTTGTTTGGA
    76861 TAGATGGGTC ATATTATTCA ACTGGTTCTT CTTTTTATTT TAATGCTGCT ACTGGAAAGA
    76921 CTAGCGATGT TGCTACTGCT TTCTCTGGTG TGATAAATGA TGTTGATAGT GTCACTTGGG
    76981 ATGCTGCTGT GAATTTAGAT TCCACTGTTA TTAGACTTAG AGATTATGGT GAATATGGTA
    77041 ATAACGTGTA TTCAATAGTT GCATATGACG ATTATGAATA TTTTCTTTCT AAATTTAGAG
    77101 GCGAATGGTT AAATACAGAA AGCTACTATT TGTCTGATAT TGTAATGTAT ATGGGCAAAT
    77161 ATTATTCACC AACCGCTAAC ATCGGTCCTT CTGATAATCC GCCTGGGTTG GATAACTCTG
    77221 CTTGGTCACC TTATTATACA GTTGCTGATC AGGGATATTT GGAAATTGAT GGTGTTGATG
    77281 CTGGTGGAAG TTGTTATGGT CTTATTAATT TTGTTGGAGG AACAAAAAAA GCTGATAGTA
    77341 GATTAATATT TTCGAGCGAT TATTTGAATT TTATAAATCC TGGGGATTTT ATAAATACAA
    77401 AATCTGGATA CACTAAAGTT AATTCGATAA CAAGATACGT TGATAGCCCA CAAACTGATC
    77461 CAATAAGTGG AAAGATAACA GGTTTTGAAA ACTTTTCGTA TAGCTATGTT CTAAATATAG
    77521 ACGATAACAT AGAAATTGAT CTTGGTTATG ATAGATCATT TAATGTTTAT AAATCGGCTA
    77581 AGATGAATAT AGGTGTGTTT ACCTTTTTTG ATGTTAAAGA ATTTGATTTT GATTTCTGGA
    77641 GCTCTGATTA TGGATATACA CCAACACCGG AGACTTATAA ATATTATCAA ATACCTACCG
    77701 GTGTTACAGG AATAATAAAA CCTAATGTTC CATACCTGGT TAAACAGGGA CAGGTTGAAT
    77761 ATAATGGCGT CGTTTATCCT CAAAGTGGTA ATGGATCTAT TCAGACGTCT AATCTTTTTT
    77821 ATGGTGCTAC TGGATACACT TCAATAAAAA ACGCAAGACC CGATTTATTT AAGGAACTTG
    77881 TAGTTATACC TGCGGAGTAT TCTGATATCT ATTACGATAA TTCAGGAAAT GCCATTTATG
    77941 GTGCTACTGG AAGTCCTGTT GGTTATAATA AGGATTTGGA CACCTTTAAT GGTTTTATAG
    78001 GAATACAGAA TATATCTCCA GGTTCAGTTG GTATAGACCC ATCAAAAATT CAAATATTCA
    78061 ATAGAGGAAA ACTTGAAACT GAATATGAGT ATCTTGAGGA GAATTATAGC ACAAGTATTT
    78121 CGAACATCTC TAGAATTGTT CCATTTATAA ACAAATGGGT TTATAGTGAC GGTACTGATG
    78181 CTAGAGGTAA TGGATACAGG CTGAATTCCA GTCCTGCTTT TTCACCGACA AACTTTTCTC
    78241 CTAGTTTTGA TAAGAATAAC TCCGATTCTA GGTATCTTAC GCATGAATGG TTTTTGTTGG
    78301 AACAACCTCC TAGGAATTTT CCGATAGAAG CTATGAAAAA TCAGAACAGC TATCTTCCTG
    78361 GTAAAATAGA TCTTGAACAA GCTGTGAGTG ACGGTAATTA TTTAGCATCA TATTTTACTG
    78421 TCGAGCCTTC CGATTACCCA TTGGAGTTTA GAGACGATAA AGCATATACC AAGGAATTGT
    78481 TTACTACATT CACGTATAAC AAAACTAGTG GCTTCTACGA GACTCTTTTT AGAGGAGCCA
    78541 AGATTACACT TAAAAAGAGA TCAAATCTCT CTAATAGCGT CGCAGATTCG CTAGATAAAT
    78601 ATATTCCAAA ATATAGGAAT TACGAGAATT ATAAATTTGC TGCTATATTA AGACCCATAT
    78661 CCGAGGATTC TGACACGATA CAAGATCCAG TTAGATATAG AATAATCGAG AACCAGTATC
    78721 AGAAATTCAT CTTATTTGTT TGTGACATTG TCATGAAGGA TTATAAATCC CTTGGTGTCG
    78781 GGTACACCGG TGGAACTGGT GGTGATCCTA TTTTAGATTA TACACTTCTT TATTCAGTTA
    78841 ACAATAAGGA GAATCTGACC TATCCTATGG TTCCAGGTTC TAGACTTTAC GAGATATCTG
    78901 ATATTAAATT AAGCTCTGCG CTAGATCTAT CTGTTGGTTC AGGTTCTGTT GTTAATACAA
    78961 CGACTGGAGG AAAAATAAAT ATAATTCCAA GTTCAACATA TGATACTGAT CTAAGAGAGG
    79021 AGATACATAC ATTTTTCAGT AGAAACTCTG ATAATGCAAC CTCTGGACCT TCTGCAACTG
    79081 GTCCTGGAAG TTTCTATGTA ACTCAATTTA GCCCATATGT GACTTATCCT TGGCCTATAG
    79141 GAGTTGGACC TAATTATTTG GATTTTGCAA ACATAGTGCC ATTTGGAACT CCTAATACTG
    79201 CTGGATATTC ACCAGAATAT ACATTCTCCA TAAATTTTGC TTCATCTGAT CCCGTAGTGG
    79261 TTCCTGTTGG ACCCCAGTCG ATTTATAGAA ATAAACCGGT TTTCCAAAAA TCCGGAGGAC
    79321 TAGGATATTA TAGTGCCATA TTGCAGAGAA TATCTCTTTC TGGAATTGCA GCAAGGGTAA
    79381 ATTCGGGATC TAGATATATT CGATATGAAA CTTATAATTC TAGCGGGGTT ATTTATAATG
    79441 ACTTTGAATT CCATATGGAT AAGCCTTCGA AAATAATAAA ATCTAAGGGA TCCAAATCTA
    79501 GTAAATATTA TGGTGGACCT CAGACATTGG GTGAATCTGT TCCCACAGCT TATACCATAG
    79561 AATCTGATTT GGACCTACCG TCTACTCTTC TTAGATATTC TGGTGGTTAT GAACCTATTT
    79621 TCAGAAAAAT AATACATTTT GATAGGGATA AGAGTGATAC TATATCTCAA GTTTCTTATG
    79681 ATCCTGAGAT GTTTGATTTG TCTTTTAGAA ATTGTAACTT TGCACCTAAT AAAAGATTCT
    79741 TTGGTCTTTC CCGAAATCTT TCATTTACTA AGGTTTCTAA TGATAGTAAT ATATTGTCTC
    79801 TGAGCCAAAA TTTACCGGAA GGTCCAGTGT ATCCTCTTGT AGGTCAGTCA CCTATATGGA
    79861 AAAAAGATTT TAACGTATTC TCTTCATCGT GGGATCCTGG GTATTATGAT AGATTTACTG
    79921 GTCCTCTTGT ATACGAAAGA GTTGCTGGTA CTAGATCTAT GCAGGAATAT AAGGGATTTT
    79981 TGGGTTCAAA AATAATGAAA ACCCCAAATA GTGTTGAGTT TGATAATTAT ATAACACTAC
    80041 AGATAGTTAG AAATGGAACG GGTTATGGTA TAACTGACGT GGCTGCTATA AATACACAAA
    80101 TAAATTCATT CATAAAGACC GTACAGTACA TAGATCCTTC TAATTCTGGA ACAGGTATAG
    80161 GTAGACCTGA ACCTTATTCG TCTGGCGTTG ATTATGATAA ACTGGATCTT AATCTTTTCC
    80221 CTAATGCTGA AATTGTTTGG CAATATTTCC CAGATATAAA CAAGGTTAGT GGTATAATAA
    80281 GAATGGATAG AATGCTTAGT AGATATCTAC TTAATGATGG TATAAAACAG GTATTCATAG
    80341 ATAATATAAT ATCAGAATTT GGAGTTGGTA ACCCCGATTC GATAGATGAC GATGTTTCTG
    80401 ATTATATAAA AAATAATGTT TCCCCGTTAT TTATGGGTGA AAATATGGAT TTATTCGTAA
    80461 GAAAAGAATC GAGTAATAAT GCACAACAGA GCAGCAATAA TTTATTAGTT AGAGGTGATT
    80521 TAGCAACATC GTATAAATAC CAGGATGGAT ATTACCCGGA ATCAAATTTT AAATTAACAA
    80581 AATCAACCAA TCTAATATAT ACATTCGAAT ATAATCTGGA TAACAACTAC CTATATTCCT
    80641 TATTGTTTAA TTTAGAAATA ATCAAAATAT AACTATGCCG TTAACCAATA TAAAATTTAT
    80701 AAATTATAGT GATGGACAGA ATCTAGCAAT AGATAAAATC AATCACAATT TTGATGAGAT
    80761 TGTTGAATCA CATGGTGGAT CTATTGGAGA GACTGGACCT AGTGGGGATA GAGGACCTAT
    80821 CGGTAACAAT GGAAAAATCG GTCCGACTGG GAATGATGGA CCTAGGGGAA CGAGATGGTT
    80881 TATACAAGGA ATAGCTCCTT CAACACCTTC TGGTTCTGGC AATGGTGTTG TTTATGGTGA
    80941 TTATTGGGTT AATAATAACG ATAGCCAAAT TTATCAATTT GGGCCAACCG GGTGGAATGA
    81001 CACTGGATAT AGCTTATCCT CATCTGGTTC GATATTTGAT GATGTGGATT CTTATTTTAC
    81061 TAGTGGTGGG ACTGGGATTT CTGTTAAGCT CGACCAGGTT ACACCAGAAA ATTATACCTT
    81121 TATAATTTCT GATAATTCTC CACAGTCTGG TATAATAAAT GAAAAATTAT CTAAATTTTT
    81181 AATATCTACC GATACTTCAG GAAATCCATC GGCTCTTTTG GAATTCATGA AAAGTGATTT
    81241 AATATTGAAT AATGCCGGTG ATTATGCACT TCATCCCACT TTTTCTTGGG CTACTAGTGT
    81301 TCCCACTGAT AACTCATTAA AATTTGACGT TCCTGGAGGA TCTCTGGTAA TAGGGGCTTC
    81361 CGGTGGATTT TCATCATCAT CTCAAAAATT TGATGCTTAT GCTGGCTCCT ATATTGATAT
    81421 AAATTACGGA ACAACTTCTG GATCTGGTAT ATTAGCAACT GGTGGGATTT CTATTGTTTC
    81481 CTCCAATCCA AACAGCAGTA CATTTTCCAT ACTGAGTGAT AATATAAGTA TAACAGGAGG
    81541 TCATGCATCA TTTAAAAGTA ACGTTGAAGT AAATGGAAAT CCAAGTGGTA ATGTACCATC
    81601 TGTTGAACTT AATGTTGGTG GGACGTCAGG ATTAAGAACT AGAAGAACAA GTGATGATTT
    81661 TAATACTATA TCAAATACGG TATACAACGT TTCTCTTGAA ACCCAGACCG ATAAGGAATT
    81721 TTATATAAAC ACTAAAGGGA AAATAAGAAC TAAAAAACTT AGAAGCGGAG TAACGTATCA
    81781 AAGTTATCAG AACCCCGCAT TTATTGCAAG CGGAGTCCCT CCCGTGAATT GGTATTTTAT
    81841 ATCTAGACCT GGCGGGCCTG TTCAATCAAC TGTTATTAAT AATGGAAACA CCGTTATTAT
    81901 AACTGTAAAC GAACCAAACC CTTTGGCTTA TATAGGGATT GGACTATACA GTGATCCTCT
    81961 TTATTCTCTA TGGGGAGCAG GTGCTATCGA AGATGGTCAG GCCATTGATA TAAGTGTTTA
    82021 TGCTAGTCCA GATCTGAATC AAAATTCTAA GACACTTTTC AAATACATTG GTGTTGGAAC
    82081 AACTGGAAGT GTAGTTCCTA GAGTAACATT ACCAACACCA GCCACTGCTG TTGATTTTAC
    82141 AATAATTAAG GGCGCGACGG GAAGTACCAC GACTGTTTAT TATAAAGCTT ATACTAGCTC
    82201 TGGAGGATCT GGAGGATCTT TTACAGTTTG ATATATAGAC TAAGATAATT AAACTGCATA
    82261 GATGGCTCTT ATAAAATTAT TAAGAATAGA AGACGGGGAT TCACAAAAAA ATCTAACAGA
    82321 TAAGTTAAAC TATAACTTTA ATAGATTGAT TTCTTTTGGT GGTGGTCCCT ATGGGAGAAT
    82381 GGGTAAAAAA GGTCCGGTTG GTCCAAAGGG ACCTAGTGGG CCGGTTGGAT CCTATGGAGA
    82441 TTCAGGTAAC AGAGGAACTC TATGGACAGT TGGTGTTTGT CAACCTTCAG CTTCCTCCTC
    82501 CGTAGATGGT GACTATTGGC TTGATACAAA TTCAGATAAT CTTGTCTATC AATTTTCTTC
    82561 GAATTCTGGA TGGAGCTATT ATGGATTCAA TATAAAGTCA ACAGATTTAT TTGATACATT
    82621 TGGTCCGCTA ACAACTCTTA ATGGAACTAG CGCATATAGC GGGTACTTTA TATCTTCACA
    82681 AACTCCAATA AACTATACGG TCGTTGTAAG TGATGCTGAT CTTTCAAGTG GTTCTGCAAC
    82741 AGGACCAAAT CCTTTCGTAA ATCCACAATA TTCAAAATTT GTAATTGCTA CAGATAGTCA
    82801 AAATACATCT AGAAATTTGT TGGAATTTAG CAAAGGTGAC TATGCTGATG ATATAAACTT
    82861 TACCAGTAGA ACCCCAAGGA TGGTTTGGAA TACTGGACCA ACCTCAGATA GAGGTCCATA
    82921 TGGATTAATG TGGAAAAATG ACTATCTTAA TATAAATCTT AGAAGTGTAG GATCTTCCAA
    82981 TGGGTATTTT AATATAAAAT CAAACATTGG AAAATTTTCA ATAAATTCCA CGGGGTTTAA
    83041 TTATTTCTCC AATGATCCAA ATCAAATAGC CAATCTGATT TCATACAGTA ACATAGATTT
    83101 CGATCTAGGT ACAGGTAAAG CTTTATTTTC TACAAAGAAC ATCCTGTGGA ATGTAGATAG
    83161 ATTCTATATA AATTCGTCCA TATACATATC AACTAGTACA ACCGAGGCTG AATATGCATT
    83221 AGATCTTGTT TCGAGTGATC CAAATTCAGG AAATCTTAGA TATATTTACG GTTCCAATGG
    83281 TGTTAGTGAT GCTGTTCTTA TGGATTTCTA TCAGAATTCA CCTTCATATT ATAAATTGTT
    83341 TACTGTCACT GGTGATGGTG TAACATATGC CGATAAGGTT GTTAGATCTG TACAGACTCC
    83401 ACAAAGTTTA ACCCAAAGTG GTTCTAGTTC AACCCCGATA GGTACTGTTA ATTGGGTTTC
    83461 TATCGTTCCT TCTTTAACTA GTACTGGCTA CGTAGATGGA TGCTTCTATG TTAATAATGG
    83521 GTCCGATTAT ATAATAGGAA AATCGCCATC CGCTTCGGTT GGTGATAGAG GTATTTCCAT
    83581 ATTTACTCCA GCTACTGGTG GATATCTTAA TAATGAAAAC GGTGGATGGT TAAATATTCT
    83641 TGATAATTAT GAATCCATAA CTTTTACATT AAGAAGTGAC ACCCCCGGAG CAACTGGAAG
    83701 TTGCTTTAAG TACATCGGAT TAAATACTGA TTACAGTGAG CAAACCTCGC CATCAGTTCT
    83761 TGGATCCCAG GGTGATGCCA TATTAGGTGG ATATGCAGCA AATGTTGAGA TAACCATAAT
    83821 AAATATGACC GGATCTGGTG GAACTAATTC TTCCAATAGA TGGTTTAGAG TTTATTACTC
    83881 AGCATGGGGA GGAACATTAA CTACACCACA ATGTGGTGTT ATATCAACAT ATAATTCAAT
    83941 AGCAAATTAA TAAAGGAAAT GCATTTTAAT ACTAAATACA TATTTAAGGG GGACACGGAA
    84001 AGAGAAATAA TAGGAAAGAT AAATTATAAT TTCGATCAGA TTCTCTCTTT TGCTGTAGGT
    84061 CCTGATGGTC ATGATGGACC TAGAGGAGCA ACCGGTATAT ATGGCCCCGC AGGTAGGAGG
    84121 GGAGCAACAG GTAACCCAGG AATTAGAGCA TCTAATTGGT ATAAACAACC AACTGAACCC
    84181 ACTGATAATC CAAATACACA TGATGTATGG ATAGACAATT CCGTTTCTGA TGGAAATATA
    84241 AAAGTTTTTA ATTATCCTCT TAGTAATTCA CAATGGCAAA ATAGTGGATA TTCCTTTCTG
    84301 AATTCCAAAT ATTTCCAGTC ATATTCATAT ATCCAGGGAC CCGGTGGAGA TATTGATAAA
    84361 TATGTGATTG GATTTAAAAA TCCTGGTGGT ATAACAGGAG CAGCTAGCAC ATCACTTCTG
    84421 ATAAATGATA CTAATTTAAC CCCGATAAAA TCTAACCCAA ATAATTCAAA GGTCATTGTA
    84481 TCAACATCTG ATCAGACTGA TAGACCAATA ATGACATTTT CTAAGAATGG TGTAATATCT
    84541 AGTGACGTTC CATCTTTTTA TTGGAATTCA TCAGGTAATA ATACCGGATT GAAATTTGAT
    84601 AACGGTGGTG CATTTTATGT TACTAGTAAT AATGATTTTG TAATCGATAG CGGTCTTGCT
    84661 AGAACATTGA TATCTTCAAA TTTATGCACC TTTAGAAATA ATCAAGGCAC ATTTAGTGTA
    84721 CGTGGTGATG GAGATTTTTC TTTTTCTAGT AACATTAGTC TGGGTATTGG TGGGTTTTTA
    84781 AACATATCAA CAGGAAACTT CCAAGTTGAC AATGGATTAA TTAGACATGG TGGTGGGGTA
    84841 ACTATAACAT CTCCGCTAAC TTCAACCTAT ATATTAAGCT CAAATCCAAG TTCACCTTCC
    84901 TATGAAAATG GGATATCAGT TAAGGTTACA AACAGCGCTA TAAAGACTTT TGAATTTGAA
    84961 GATTATACAG GAAATGCAAT TATGTACGGT AAACCTTCTG GTTCTGTTTC CAGTGGAAAT
    85021 TTTGCACAAA CAGTATTTGG TACGAGCGGG GGATTTACTG GTGGAACTGG TGGTCCTTTT
    85081 TCTTACCATG TTAGAAAGGT TAAAGAGGTT AGAAAATCAA CAACAGGATT AAGTGCTAGA
    85141 CAATATTTAA CAACCACCAA TGCTAATCTA ACAGACGTTT TGGATATGTC ATCTAATACC
    85201 ATTTGGGAAA ATGATGTAAT ACTTGCAACA CCAACAGCAT ACAGTAGTGT TACTAGTTCA
    85261 AATATAACTA GCTATAAGAT AGGCGACGTA GATACAAATT TTAATTACTT GTCATCACTA
    85321 GATATTTTTG GAACTGGATT TAAAAATAGC TTAACCGGAA CCGGAGTTTA TGATGCTGTT
    85381 GTTAATGATT CCTATAGATT TACTGACCCA TCATCACCGT ACTTTGGTGG TACAATATTT
    85441 GCTGGTAATT TTAAATATTA TAATGATCTA CCTGTAAAAA ATGGATCACT AGGTAATACG
    85501 TTAGGTGTAG TCATAGTGAA TGCTGATGGT ACGTTGAACA CCGCATTCAG AACTAATATT
    85561 TCGGGAGTTT CCTTAACTTC AGTTACCTCT GTTAATGGTG TGATTGTCGA CGAGGCGAAT
    85621 GGATTTATTT ATATATACGG ATGTTTTGTA CATAGTACAA ATAAGAATGG TATATTATGT
    85681 TTAAATATGG ATGGTACTGT ATACTCGACT TTCAATACGA ATATGGGTAC TGGCATTGAT
    85741 TCTGGCGGGG TTATTCACAA AGCAGCTATT GATCCATCAG GTTCTAATAT ATTTGCGGTT
    85801 GGTAATTTTT ACTGGTATAA AACTTCCAGT ACAAAAAGAA ATAAGATGGT GAAGATAAGA
    85861 ATAAACCAAT TCTCCTCTGA TGGATTAGTC AACACTACGT TTTTAGGTAC ATCCACATCA
    85921 TCAGGTCCGG GTTTTCTTGG TACAAACATT CCATATTGTT TCGATTTTTT ACCTGGAGGT
    85981 ACTAGCATAA TAGTTGGTGG ATCCTTCGGT ACGTACGTTA CGAATACATC CGGCTCAACA
    86041 ATCGTTATGA GAAATGTGGT TGAAGTGAAC AATACCACCG GAGCTAATAT CACAACGACA
    86101 GGTGGATTTG CTAATGTGAG TACCAACCAA TTTATATCAA CTGATCCTAT TGTATCTGCT
    86161 ATAAAATATA ATAGTGATGA TGCCTACATT TATATTGGCG GTAGTTTTTC AAAAATAAAT
    86221 AGTGTATGGT ATGGAAGAAT AGCTAGATTC TATATATCAG GTGGTAATTT TATTCTTGAT
    86281 ACCACGCTAA CCTCAACTAC CGGATTCAAT GATACTATTT ATGATTTTGC GTTTGATAGT
    86341 GGTAAAATAT ATGTTGGCGG AAGATTCACG TCGTATAGAG GAACTACTTG TCCAGCTTTT
    86401 ATAAGAATAA ATAGTGATGG ATCCATAGAT CCTACGGCTT CAATATATCA TAATATTGTT
    86461 AGCCCAAAGA CAATACAACC CGCATATGAA TACACAATTG GACTCGTTAA GAAAATATAT
    86521 CTCGATTCAA CAAATAATGA ATTTCTTTAT GTTGGTGGAT TCCTAGGTAG TATATTTTCA
    86581 TCATCAGGCT CGAATAATGG AATATATCTT AAAGTTCCGT CCTCAATAAC ACCAGATTAT
    86641 GTGCCAGTTT ATGCTGATAA TACCACAACA AACTATAGGG TATTTCTTAA TGATCCAGGT
    86701 AATGACAATA AGCTTCATTA TATAAAAGGC TTGGTTTTTG ATAGTGGATT ACCATCCGCT
    86761 GTAACTTCAT ATATTGATTT CTCTTCAGGA TCTACTGGAT GCCAGTATGT TGATCTGATG
    86821 TGGGTTTCCA AAACAAGTAC TGCAAATATT GCTAATCCTA GGCTTTTCTA TAAAAACTGT
    86881 GAGGGATATA GCGGGTATGT TGATTTTAAC GCCAATGGTG TTTATTCTTC TTCTCCTTCT
    86941 GGTACAACAA CGAACACAGG TCAGAATATA GCAGTTCTTT GGGAATTCTC TAAAGAACAG
    87001 ACTGGTTCTT GTACTATATA CAAAAACGGA ACTAGTATTT CGAATCGTCT TGTTAATAGA
    87061 ACAACCTCAG GATCGGGTTC AATTCCTTAT GTTGATGGGG ATGGAATATA TGCTGTAGTT
    87121 TCTTCTGGTG GTTTTAGTGG ATCCTATGTT GGGTACTATG CATCTTTAGT AATAAGAAGA
    87181 ACCTCGCTAA CAACCGGCGC AACAACTACC CTATTTAGTC AAAGTCAAAG TGGATCTTCG
    87241 TCAGCTGTTA ATAACTTCTT AAATCCTGTC ATAGTATCTC CTGGGTTTTC ATATAGAATA
    87301 ACCTGTGTTG CTCAATCTGA GATTACTGGA TCCGGATGTT GTTTTGTTGG TGACACCAAA
    87361 GTAACGATGT ATGATGGCAG TATTAAAAAT ATAGATAGTG TTTTAGCTGG TGATGCTATA
    87421 CTAACATATA ATGTCGAGAC CGACGTATAT GAAAGCGGTA CTGTAACGTC AATAGAGTCC
    87481 CCTATAAAGG ACGATATTAT AGAATTCATA CTATCCAATG GAACAATAAT AAATGCCACA
    87541 ACAGAGCACC CATTTTGGGT AATAGGCAAG GGTTGGTCTT CGTATTCACC GGATAGAACA
    87601 ATGTTAGATC ACCAGATGGA AGTTTCTAAA ATAGAGGATG GAGATTTACT TCTGGATAAT
    87661 GATGGTAATG AGGTTATTTT ATTAAATATG AACGAAGGAA AAAGCGAGCT ACAGAAAGTT
    87721 TATAATTTAC TCATGGCGGA AGGTAATCAC ACATACTTTG CTAATGGTAT ATTAGTCCAT
    87781 AATAAGCTTG CATCCAACGA CCCAGTTGTT TTTAATAATG GCGAGTAATT AATAAGCATA
    87841 GAATAAAATT TTTGATATAT AATAAAACAA TAATTATGAA AGATCTAACT GAACAAGAAA
    87901 AAGAAAGATT GTTAAGATTA TCCAAAAAAT TTATAAAAGT TCATCAGGAC ATTTTTAAAA
    87961 TAGAGGAATC AATTAAAGCT ATGCAGGAAA GATCCTGCAA ATTAATTAGG GATCTTGAAA
    88021 AATGTAGGGA TGCGGAGAAA GACTTTATAA AGGATCTATC CCAAAAATAT GGTAATGGAA
    88081 CTTTGGATCC ACTTACGCTA ACATGGAAAA AAGAAATTGA ATAGATGACA GCTTTTAAGA
    88141 AAAGTTCTAC TGAGGAATCG TCTCCAGTTG GAATAAAATT CAATAATAAT CTGGACTTTA
    88201 AAACCATAAT AATACTGATA TTGTTACTTG TTAGTATAGT ATTTGGTCTT ATGTGGTTCT
    88261 TTGGCGGTGA CGATTCGTCC AAGGAGAGAG TTAAACAACT TGAAACAGAG TTTAAAAAAC
    88321 TAGAGGAAGC TAAGGCTGCA GCTGATTCTA AAATTGCTGA TTGGCAAAAT AAATATAATG
    88381 AGGCAGATAA AAAAGATAAA GAATTGGAGA TAGAAATTGC TAAGTTAAAA TCGGATACTA
    88441 AACTAGCTCA GGAGAAAGCT AAAAAATCTA AGGAGAATCT TGATAGAGTT CAGAATGCTA
    88501 TCTCGGAGAA TAGAAAAGAG ATAGAATATC TTAAGAAAAA TCCGCCAACA TTGAGCGACG
    88561 AGCAGCTTCT TGAGGCTTTA ATTAAAAAAA CAAATTAAAC AAATGAGAGG TATTTTTACA
    88621 ATATTAATGA CATTAGTTTT AACTTCTGTA TTTTCGCAAG TAACACCAGA AATTAAATAT
    88681 CCAAGATTTG AGACTGATTC ACTTGGGCGA AAAGTTATAG TAATGACTAT TCCACAAGCG
    88741 ATGAAATTAA ATAATAATTC GGATCTTTTG GAAAAATTCG AGGCACAGGA CATAAAGATG
    88801 AAGGAATACG AAACACTTTG TGTTAAGGTT ATTTCCGAAA AGGATGAAGT TATTGCTAAG
    88861 TTGAACGTAA CTATAGGTAA GCAAGACGAG CAGCTTATTG TGAAGGATGA AAAAATAGAG
    88921 TCTCTCCAGG GTGAAATACT CGGATGGATG GAGAAGAATG GGATATTACA GGCTCAAGTA
    88981 GATAATAGAC AAAAATTGAT TGATGAGAAA GACAACCAAT TGAGCAGGCT AAAGACTAAA
    89041 ATGGTTATAG GTGGAGGACT AGGTTCCCTT GCTATAATAG GTCTTATATT AACTGCTGTT
    89101 GGTGTTATTC ATTAATTAAT AAAAAATATA AAGCAAAAAT GGCATTTAGC ACATCGTCCA
    89161 AGTTTGTCCA AATTACTCCA TATTTGCTTA TGGAGTATAT GTATGCGGAT CAACCACAAC
    89221 CAGAAACATA TTTTGTAAAC AGTGGTGGTA CAACTGTTGG CTATGATAAA TTGGTAAATG
    89281 GGTTTAGATC TGGTCAGATC CAGATATTTA ATCCCAATAA TGATTATTAC CTAACACATA
    89341 ATACAACTCA AAATAGTGTG GTTAGAATCA GCGAGAATTC ATTTGTTACG TTGGATTCCA
    89401 ATCTTATTAT ACCGTTTAAT GATTATGCTG ATGAACTAAC AAATACAGCT AATTTACCCA
    89461 TAAATTTTCC ATCCAATCTT TTGGTCGTTT ATGATTCTGT TAGATATCAC ATAAGGGCTG
    89521 GTTATAATTT GGGTAACATA GATGGGCTTA TAATGTCCAT AGAATATATG GATGTTGATA
    89581 ATACGTCGGT ACTGGTTTCC CAGATAATTA TAAAGAAAGG TACAAGCGAG GACTATAATC
    89641 TAAATCCAAG CCCTATTACC ATTGGATCTA ACATATATGA TAAGTATGTG GAGATAAAGA
    89701 TTCCAAACCT TAGAGATATG AATAATAAAT ATCAGGCTGC ATCGTCTGTA TTTAAACCAC
    89761 AAACTCTGGC TGGTCTTATA AGTCATAGTG GATTTGGTTT CATATATAAT GACCCAATAA
    89821 GAATATCAGC TTGGCAAATA CAGAGCACAG TTGATTATGC TGGTTATCCT AGATATGAAT
    89881 CATCAAAAAT AGCCACACTT TCGCTTGAAC AGGAGGATCA ATTTGCCAAT ATTGGAGCAA
    89941 CAATAAGACC CTCGGACAGG GGTGAATTCT TTGAATTTTA TGCAACTGAT AATGAGGGAT
    90001 TTGTTGAGGA TTTTATATTA TTTCAGAATT CTTTAGGTAA TTCATATTAT ATTGGACATC
    90061 AAATAGAAAT TCTTGAACAG ATTGGTGCTT CTCTTATAAG AACCTCACAT TTCGATTCTG
    90121 TACAGACTAC TGCTTATGAT TCACCTAATT ATTATAGACC AATAGTTAGA AATGCCGGTG
    90181 TTGCAGCAAG CTTTACCTTA AGGTACACTA TGACTCTTAT TAATAGTAAG GATCAAAGTA
    90241 GGACCATAAG AATATCTTCA TATACATCGA ATGATCCATC AGAATGGGGA TTGAAAATAA
    90301 AACCAATTCA ACTTAGTACA TTTCCACAGG TTCAGAAAAT ATACAACAGA GTATACTCCC
    90361 AGCCGACTAT AAGTATGAAT AGCAGCAATC CTACGCCGAA AGAAATATTA AAATACACTA
    90421 ACGTTTTTAT AAATCAAAAT TATGTTACTG CAAGTATGGA CAACCTTACT TTCACTAATA
    90481 ATTCTTTGAG AGTTGATACA GGTGCTTCTC AAACGGTTGC TTTAGGTAAT GGAAAACTAA
    90541 CTATAGCTAT ATCACCGTTT GACACCTATT TAAAATTCAA ATTTATAAAA AGTGGTCCAT
    90601 CAGGAGATCC TATTCCTATT GATCTTACTA GCTCTGGGGA ATTTAATATC TCCTTCATAG
    90661 ATCTTAGTGG TAGTAAAATA CAAATTCCTT CCCTGAAGGA TAATAGTCTG GCAAGTCCAG
    90721 CTTTGGGTGA GGTTGCGTTT AAAATTGATG AATCTGCAGC GGGAAGAATA TTACAAATAA
    90781 ATGATAGAAG ATTCTTCATA ACAAATGGAG TATCCATAAA CCAAACGAAT CTTTCGGCTA
    90841 CAGATAAAAG CACAATAACA GTAAATTCTG GAACAACTAG CAATGTATTG GAGAAAAACA
    90901 TAGAAAGAGT TATTTCCGAC AGAAGAGATG CAAATAATTC CATAAGTGGA GCAAATAACT
    90961 ATGTTAACAC AGCTGCACAT AATAATATAC TAACCCCGGT TAATAATTCA AATTCTGTTA
    91021 TGTATTGGGG TTATTGGAAA AAGAACGGAG AGGAAGATTT TGCTACCGGC GTTACTGGTT
    91081 CTACGAGCTC CCCGGTTTCT GTTGGAACAA CAGGAGCAAC CGGTGCTGCT ACTACTGATC
    91141 AAGTTAATGC CCCAATACCA TCTATTAGAT CGATATTGCC AGCAACATCA GGTTCAGGGA
    91201 CAGCTGGAAT TGGCAAACCT GCAGCAGCTT CAACAAATCA AGCTCTGACT GGTGCTGCTA
    91261 AGATAGCAGC ATTGAGTGCT GAAATGGCTG GTTATAAAGC TATTGGATGG GCCGATCCGA
    91321 CGATTGTTAA TTATTTCTTA AGACCTGGAA AACCTGGAAG AATTAAATAC CCTAATATAA
    91381 CCAAGAATGA TGTGGCTAAA GCTGGTAAAG GAATATTGGC TCCGACAACC ATTAAGAAAC
    91441 TGAAATTCGG TTCATTCGGG ACGAGTTTTC CATTTGGATT CTAAATTAAA TAGATATTTA
    91501 TGTTATTAAA CCCAAAAGGT AATAGTTTTT ATTTTGTATT CCCACGAGGA TTTTTTCCTG
    91561 CTAAGGTGGT TGATAAATAT TTGCCATATA TTAAGAGACA ACCTATACCG TTTGATAATA
    91621 TAAATGACTA TATGAATAGC ACTATACAGA CTATAGGATT CCCTAACATG ACGATAGATT
    91681 CTGTGGAACA AGTTAGAAAT CTTGGTAAGA AAATATCATA TAAAAGTTCT ACTAACGTTC
    91741 AGGATTTGTT TTCACATGAT TTTAGTATTG GTTTTAAAAA CGTCGATGGT TTTATAAACT
    91801 ATTTCATTAT GTTAGATACA ATATTACATT TTCTTAATTT CCAAAATGAT CAATTAAGAT
    91861 TACCAGATTT ACCATTAAGA ATAATGGACA ATGAGGGAAA TATAGTAACT TCAGTAACAT
    91921 TTAAGGAGGT AATATTAACA TCCTATTCTG AGCTACAGTT AAGTTATGCA TCAAACGCTA
    91981 ATCAATTTAC ACCGTTTACT CTAGGATTCA AATGTAACTA TCTTGATATA GTTCTTGAAG
    92041 CAAAGTAGAT ATATACTTAA ACAAACAAAT TAAAAATGAA AACATTCTCA AATTTAAAAG
    92101 AATTAAACGA GGCAAAATAT GGTCAACCAT TATACGGCGA GAAAGATCAT ATGAAAAATC
    92161 TTCTTATTGC TGCTTGTGGT AACGATAGAA GAGTTTTGGA TGATATTGTG GATTGTCTTA
    92221 GTGATGAACA AGTTAAATCT TGCTTTACTA AACTTTCTAA AGTGTATGGT ACAACAAATT
    92281 CGGTTGGTCA AAAACAGGAT ATTAATCAGT AATACATAAT TATATGAATT TAGTCGGGAT
    92341 CGACTTCTCA CTGAATTCCC CAGCTTTTTG TTGTTTTAAG AACAATAGAT ATATATGGGG
    92401 ATCAGTTTCA AGATCAGACA GAACGTTTGA ATCTTTATTA AAAAATAAGA AAAAACCATA
    92461 TTATATACTT GATTCTAACG ATAGCTTTAT TATAAAGATA TTAGAGAAAC AAGAATTTAC
    92521 CACAGAGTAT TCTGCTAGGG AAAGAGAAAA AATGGGTTAC TTCTTAGAAA TTGTTGAAGT
    92581 TCTTTGGAAT TCTATACTTG AGATTATGGA CGACGAACCA TTCCATGTAG CAATGGAGGG
    92641 TCTAAGTTTT TCGTCTAATG GTAACTCACT TGTAGATATA TCTATGGCGA CAGCCTTACT
    92701 GAGAGAAAGA ATAATAGATA GGATTGGAAG TGAAAACTTT TATGTTTTTT CACCGACAAC
    92761 TTTAAAAAAA TTCGCAGTAA AGGGTAATGC AAAAAAGGAT GAATTATATC ACGCTTTATA
    92821 TAATTTAAGC GAGGATGAAA CAAACTTGAA TGTGTTCTGT AAGATATTAG AAGAGAATAA
    92881 AAACGAATGG ATAACTGGAG CTAAGGCAAT AAACAAGCCA ATAGACGATG TTGTTGATTC
    92941 AACTTGGGTA AACTTGTATT TAAAAGAGGA ATTAAGAGGG AATAATGAAA TTATTAAAGG
    93001 TAAAAAGAGT AACAAATCTA CAAAGAAATT GGGATAACAT TCTATTGACT CTTTCTGAGC
    93061 AATCCCCAAT AATTGAACAA GCAATCAATA TTTTATCATA TACAATCTGA CACTAGGTAA
    93121 CAATTATCTG GTGTCTTTTT GCTGTTTGGT ATTCACCATA AAAATAAAAA AAATGTAATA
    93181 TTATAAGATT AGAGGAAACA AAAAGAAAAA CAAAAGTAAA ATTTAAAGAA TTTAAAACAA
    93241 ATTAAAAAAC AAATTAAAAA AATTTAAGAA AAGATGAGTA ATTTAGACAT TTTCAATTTA
    93301 GATGCAGAGG CATTCGTAAC AAAAGTTCCA ACATCAGGAG GAGACAAAGA TGATTTTTAT
    93361 AAACCATACC CAGAAGACGG TAAAGATGGA GTTTATAAAT CATTGATTAG ATTCTTACCA
    93421 AATCCAGAGA ATCCAGCAAA ATCAAAAATC CACAAATATT ACGTTTATTT AAAAGATCCA
    93481 GTAAGTGGTG ATGGCTTTTC TGCAGACTGT CCTTCAACAG TTGGAAAAAA ATCAGTATTA
    93541 AAAGATTTAT ACTGGAAACT TAAAAATTCA CATTCTGCTG CAGATCAGGA GTTATCTAAA
    93601 AACTTCTCAA GAAAAGAGGA TTTCTATTCT CTTGTTCAAA TCGTGCAGGA TAAAAATAGA
    93661 CCAGAATTGG AAGGCAAAAT CATGATCTTT AAGTTTGGTA AAAAACTTAA TGATATGATC
    93721 GAGGCTCAGT TACAACCAGA GTATGGTGCA CCTTGTAATC CTTTCGATCT TTTCGAGGGT
    93781 AGAGAATTCT CAGTAAGCGT AAGAAAAGTA GGTGAATGGA ACAACTATGA TCTTTGTTCT
    93841 TTCGTTGGTG AAAAAACATC AATCAAAGTT AACGGTAAAG CCATGGAGAA AAACCAAAAG
    93901 GATATGGAGG TTATTCTTGC TTATCTAAAC GAAGGACCTA AGAATCTAAC AAGCTTTGAT
    93961 TACAAAGATT GGGACGATGA TCTTACCGAG AAAGTTATGG GTGTAATCAG AAACAGTGTA
    94021 CCTGAACAAA GAGTTCTTAA TGAGATCTTA GGTGGAGCTG CTTCAGCACC TTCTAGACCA
    94081 GCACCTCAAG CTGCTGCTTC TAGACCGGCT CCTCAGGAAA CTAGCAATGC TGCTAACGAT
    94141 CTTTATGATG AAGTTAGCAA CACAAAGGTA AGTGGATATG AAAATACTAC AGCTTCTGCA
    94201 CCTAGCTCTT CTAATGCAAC AAATTCATTA GAAGATCTTT ATAACGACCT ATAATAATTA
    94261 GAAATAAAGG GACATCTCCT TAGACGAGTT GTCCCTTTTT ATTTTATAAA GATGCAACTA
    94321 GATAAAATCG AAAAAGCGGT AAGGGATGTT CTGGCAAAGG AATTTTCAGG AAATCCTAAT
    94381 AAACAGATAG TTTATAAAGC GGGGAATCGT TTGAATTTCT CGTGTCCTTA TTGTGGAGAT
    94441 TCGAATGATG CTAGAAAGAA AAGAGGTAAT TTCTACATGG ACACCATGGC ATATAAATGT
    94501 TATAATGGCG GATGTGGTAT TTACAAAGAC TCGATTTCAT TCTTTAAGGA TTTTTCTCTT
    94561 TATGGAAGAT TTAGCGGAGA CGAGCGCGAG GAGTTAAGAT CCATTATGGA TACTAACAAA
    94621 ACAAAAAGAA GATCTGCTAT AGGCAAAATA GACATCACTT ATTTTTTCGA TAATGATATA
    94681 AGTGATCTAT TAATACCTAG AGCTGATTTT ATAAAAAAAC TTAGATTGCA AGAGGTCTTT
    94741 GGTTCTTCCA TACATAGATA TGTTACTAGA AGACACCAGA AGCCGGATAT GAAGTTTGCC
    94801 TGGGATCCTA GGAAGGAAAG GCTCTTCCTA TTCAATCTAA CTCCTGATGA GAAAATAATA
    94861 GGGCTTCAAG TTAGAAACAT GAACTCTATA AAGGGCAGTT CTAAATATTT AACTTATAAG
    94921 CTCAGCGGAA TATATGAAAA GCTTCTCAAT GTTACTGATG AGAATATTCT AGATAGAGCA
    94981 AGAGATGTTG ATCCAATATC CAATGTTTTT GGTATAGGTA ATCTTGACTT TTCGCATGAA
    95041 ATAACAGTTT TTGAAGGTCC GATGGATTCT TTCTTTTGGC CAAATTCTGT TGGTCTATGT
    95101 TCACTTGAAA ATAGATTCCC ATTTGATGTG GAAAATAAAA AATACTTCTA TGACTGGGAT
    95161 AAAGCAGGAA TAGGAAAAAG TATGGATCTC TTAAGCAAGG GAGAAACTGT TTTTAACTGG
    95221 GGTAAGTTTC TGGAGGAGAA TGGAATAACT AAGAACCGAA AATGGGATCT TAATGAGCTT
    95281 GTTGTGCATT TAAGAACAAT CGGGAAGAAG GTTAAAAGAA TGGATAATTA TTTTACTAAT
    95341 GATATACTTG ACCTCAGATA TTTTATCAAT GACTAGGATA GATCAGGAAA ATCTAATAGA
    95401 AGATTGGGAG AACGAATTAA CAAGAAATCA GGAATCCAAA ATAAAATTCC CGATAATAGT
    95461 TAAGGGAGAC GAATCTCTGA ATATAAATAC TGATTTTTCC GAACCTAAAA TAAACGAACC
    95521 AGCCGAGAAG AAGGCTGTAA AAAATAAAAA CGAAATTAAA GTTTTGGATC TTCCTAAGAA
    95581 GAGAGGATCT AAAAACAAAC CAAAACTATT TTAATATGTC TGAACAAAAA GCGGATTTCG
    95641 GAAAAATTTT CGAAAAGGAG AGAGAAGAGT GGAAGGAAAA AATACAGGTT CTTTCATTGA
    95701 ATATGAAAGA CATAAAAACC TTAGCAAAAG CTCAGGTCGA TATGTTCAGC TATAGACAGG
    95761 TTCTTTTGGA ATATAGCTAT AAATTGGCGG GTATAGTTTC TAAATTAAAT TCTAAATACA
    95821 AATCTGACAA AGCAAGGAAG ATGCGAGAAT ACTCGGAGCA AATGAATGTT AGATATGGGG
    95881 CAACCGAAAA AATGCTTTTG ATTGAAGGTG ACCTGGTTGA GATATCCGAA AAGATGGAGC
    95941 TAGTTGAGAA TCATAGAAAA TTTATAGATC AGACAATACA GACTGTTGAT CACATGTTAT
    96001 ATGGGGTTAG ACAAAGAATA GCACTGGAAG ACTACTTAAG GGGTTCGACA GTAAAATAAA
    96061 ATTATAGGAT GTTAAAATTT AGAGTAACTG ACGATCACCA ATGGATGCTT TTATTGGAAG
    96121 CATTGGACGA GGTTGAGAAA AAACAGGTTG AGATTTCTTT AACCCAAAAA ATACACAATC
    96181 ACTTTTTCCA TCCGCTGGTT AAGAAGAAAA TATGGGATGG ATCTATATGC TTCATAGAGA
    96241 AGAGAGGTGG ATTTTGGAAA GTCCCTATAG GTCTTTGGAG AGAACTATTA GATATAGGTG
    96301 AAAAGTATAA AATTGAAATT AATATCGAGG GATTAAATAA CGTAATAACG AATGAGGTAA
    96361 AACTTGATGA GTTTACACAA TGGGTTATGG AATTTTTCGA AGGCGGAATA GGTGGAAATC
    96421 CTGACAAGAT GCCTAGAGAC TATCAGATAG AAACCGCATG GAAAATTCTT AGATATAGGT
    96481 ATTCAGTTTC CGAGGTGGCA ACATCGTCTG GAAAAACCCT TATATCATTT ATGATATTTG
    96541 CGTATCTTAA ATCTAAAGGA CTTGCCAGGA AGATATTAAT GATTGTTCCC AATTCTAATT
    96601 TAGTTTTTCA AGGTAACGAT GACTTTGAAG AATATGGACT TGATAAATTG GATGGAGTTA
    96661 AAATACAACA AATCGGTGGT GGTAGCAAAA TCAAGGATGG ATGTGATATA ATAATTGGTA
    96721 CCTATCAATC TTTGGTTAAA AGGGAATCTG ATTTTTTTGA GGAAGTTGAT TGTGTTTTTA
    96781 TAGATGAAGC ACATCACACA AACAGTACAT CAATAAAGAA GATAGTTTCA CATTGTATGC
    96841 ATTCCAAATG GAGATTTGGT CTAACTGGAA CTCTTACAAA GAAAGGAACT GCTGATTATC
    96901 TAACTATTCA GCAATTTCTT GGACCTTTAG TTATGGAAAT TCCACCAAGT TTTCTTTTTG
    96961 ATAACGGATA TGCAACTCCA GTATCTATAA AGGTTGTTAC TATGGATTGG TTAGATCCCG
    97021 TTTATAAGGA GAAGTTAGCA GATCTGAAAC TCAGTGATAA TAACGTAGAG GGTAACGAGA
    97081 TCTATAATCT GGAGAGAAAG TTGGTTATTG AAAGTAAAAA AAGACTAAAT TATGTTACTG
    97141 ATTTTATCAA TAAAACTTCA AAAAACTCCC TTGTACTATT CCAGTCTGTT AAGGAGGAAT
    97201 ATGGAAAACA AATATGGAAT CTACTCAGAG AATTAAATGG CGATAGAGAG GTGTTTTATG
    97261 TTGATGGCGA CACGAGTGAA GCTCTGCGAG AGGAATATAA GAGAAGGATG TCAGTTGGCT
    97321 CTAATAAGGT TCTAATTGCG ACATATGGCA CATTCTCTAC TGGTATATCA ATAAACAATC
    97381 TACATAATAT ATTTCTTGTT GAATCGTATA AGAGCGAAAT CCTCATAAAG CAAAGTTTGG
    97441 GAAGGGGTAT GCGTAAGATG GAAGGAAAGG AGAAAGTTAA TGTTATAGAT TTTGTTGATG
    97501 ATTTCAGTAC TAGGAAATAT AAAAGCTATC TAGCTAAGCA TAGTTTGGAA AGAATTGAAA
    97561 TTTATAAGAA AGAAGGTTTT GAATATAAGA TATACAATGT TAAACTTTAA TTTTTATTAA
    97621 AGATATATAG AAAAACATTT TTTTACTAAT GAATATAAAA TCTTTTGCTG AATTTAATAA
    97681 ATCTAATATA GATGAATCTT ACCAAGATCC GTATTATGAG GATAAGGGTA AGACTGCTTT
    97741 CACAAGATGG CTTAGAAGGG TAGGACATAA AATAGGAATA GGCGATGGTG GATATAGTAG
    97801 CTATTATGCA GATTCTGATC CAAATATGGA TTTTATGAAT AGTGGAAAAA AAGCTATTTC
    97861 TATAACCCTT GGTGCTCTTA CAAAAGGTGC TGCTTCATTT ATAGATTTCC TTTCTCCAGG
    97921 TGAGGACGTA AAATCATGGA AGGATCTTGA CAAGGATGAA ATAAAAAGAA GAAGAGAGGA
    97981 GATCATCAGA AAGTGGGAAG CTGAGAATAT AGAAAATAAA AATGTAACCG AACAGGATGC
    98041 TGAGGAATTC TATAAATCAG GTGTTCTTAG AGGTAAGAAA TATTTCGGTG AGGACTTTAA
    98101 ACCACAAACA CCAAAAACTA AAGACGAGGA AATATACAGG GATTACCTTA AGGACATAAT
    98161 GAACACCTAC TATAAAAAAA CTAGAAAAAG AAGATAATGA GTGACAAAAT TCTCAATTTT
    98221 TCTAATTTTA GTTCTATATT CGAGGGCGGT GCTGCTATAA AAACGTCAAG AAGAATAAGG
    98281 GAGGATGAAT TCCCTGGTAC TCTTGATAGT ATAAAAAGAG ATCTCCTACC TTTTATCGGT
    98341 ATAGATCCAT CCGGTATAAA TGAGGAGTAT GTTGTAATAG GAAGTATAGG AAAGAAAGAG
    98401 AATCCTTATG ATACATCGGG AGATCTTGAT ATAGGATATG ATGCTGTCAA ATATTCTGAA
    98461 GAAAATTCCA TAGCGAGAAA AGAATGCTCC GGTTTTATAT ATGATAAAAT AAAGGACGAT
    98521 CTTGCAAATG TGCTTGGATT TGATCCGGAG ATTAATTATC TTAAGGGACT TAATATAGTT
    98581 AGTATAGGAT GGCCAATAGA GGGTGATCCA AATAAGGGAA TTGTCCAGTT GGATTTGATA
    98641 CCTTTATCTG ATATGAGATG GGCAGATTTT ATATACTATT CTCCAAATTA TAAAATAGGA
    98701 GAAAGTAAAT ATAAATCAGC ACATAGAAAC TGGCTATTAG CTGCTATATT ATCAGCTAGA
    98761 AAGGAAATAA TAGAAAGAGA TCCATTAGGG GAAGTTCTTG ATTATAATAC GCCAGTTTTG
    98821 ATATTGAGTG ATGGTTTATA TTGGCATACA AAATCATTCA GAGGAAAAAT CAAGGATAGA
    98881 TTAAAAAATT CTAAGAAGAT AGAGGGGAGC GAAAGATTTA TCACTAACAA CCCTCAGGAA
    98941 TTTATAAATT TTGCATTAGG TGAGGGATAT AGTGAGGATG AGGTTAAAAC ATTTGAACAA
    99001 TTGTTTGATG TAATAACATC TCCTGATTTT GAACTAAGAG ATAAATTACC AGAAATAAAA
    99061 GAAAGATTTT TGGAATTTTT ACAAAGAGTT GGACTAGAAA TACCTACAGA GGTTAACAGA
    99121 ATACAATAAT AAACATTAAA AAGCTACTTA TGGCAGGCAT TAGTCATTTA TATGATATTT
    99181 ATAACAAAAA GGGTAAAGAT TTTATAGATA ATCTCTTTAA CTCCTATGTG ACAATTAATG
    99241 AAAAAATGGA TGGCTCTGCT TTTGTTTTTG AGAGAGATCC AGAAACTGGT AGATTCAATT
    99301 TTTATAAGAG AGACCAGAGA TATCCAATAA CTCTTGTTGA TCGTACTCTT ATGAAATATT
    99361 ACGAGAAACC TATAAATTAT ATAGAGTCCT TACCTCCACA CATACTTAAT GAGATTCCTA
    99421 GAGGCTGGAG ATTTGGGTTG GAATATTTTT CAAATAATAA ACCGGTTGAG ATTGCATATG
    99481 ATAGATTACC CAAGAATAAC CTTATTCTTT CGTATATTCA TACAAAAAAC GAAAACGGTA
    99541 AACCTTCTTC CACAATACAA GATCAGGAAC AGCTTGATAA TTGGGCGGAT ATTCTTGGAG
    99601 TTGAAAGACC ACCTATAATA TTCCAGGGAA TGCTAACCGA GGATCAAAAA AATCAGATCC
    99661 TTGATTTTCT TAGAACCCCC TTCGATCAAT TGGTCTCTGA ATTTAAAACT AAAAGTTTTG
    99721 TTAGGTACAT AATTGGTGTA CTTAATCCCG ATGCTAAAAC GAGTGCCCTT AATAATGATT
    99781 TAGATAAACC TATAGAGGGA ATAGTTTTTA GATTTGGTGA AGATGACAAT GGAAAGGAAC
    99841 CTATATTATC CAAAATGGTT GATCCTGTTT TTACTGAAAT GGCCAAGGAA AAATATAGTA
    99901 AAAAATCGGA GGAGAAACCT AGTGATTTTC TGGGTCTCAC AATAATGGAT ATAATGAACT
    99961 TCATACTGGA GGAGGGAGTT GAATCTTTCA ATGTTGCTGG TGACAGTGAC GACGAAAGAT
   100021 ACATTTCATT CATGTCCGAT GTTTTTGTTA AATTTCTTGC TGAATATGCA TATAAGTATA
   100081 GAGGAGCGGA TTTCCAAGAA CCTGATTATT TAAAGAAGGA TGAGTTTAGA TTGAATCTTG
   100141 ATATGATAAA GGATAAAAGA GTTCTTAAAT ATCTTGAAAC TGATGATTCC TATGAGTCAT
   100201 TATTTAAACT TATGCTTAAC TCTTTCAGAA AGATAAGAAA AAGAGCTAGC GGTATAATAA
   100261 CAACTGGTAT AATAGATCAA TTCAATATAG TTGTTAGTGA TATAGAGCGA GTTGTTGCTA
   100321 AGGAACCTAA ACCTGCTATA CAGGAGTCAG AGGCTATACC TTCGTTCATG GATTTCAAGA
   100381 AAAATAATTT ATCTTCCAAG AAAATAGATT ATGTTACTAG CGAATCCGAC AATTCCGAAG
   100441 AAGCTGATAC CGACGATCCT TTTTATTCCT ATAATGAATT TATATCTGCA CTAGAAACAA
   100501 TAGATACATC CAAGAAGGAT AAATCCAAGG AAATCAACGA GGACAGCGAC AAGGAGGAAA
   100561 AGAAACTTCA ACCAGTTAAT TTATTGGTTG GTAGATTCCA GCCATTTCAC AATGGTCACT
   100621 TGAAGATGGT AGATCAGCTA CACAAGGAGA ATGATCTTCC TAGCATAATA GCGGTTGTTC
   100681 ATCCTGGTCA TAACAAATCT GGTAAATCTC CATACGATGA AAAACTAATA TCCAGATATA
   100741 TGGAGGGAAT AGTAAAGGAT AATCCCGGAA AAATTGCTGG TTATTTTGTT GTAAATAGAG
   100801 GTCTACTCGG ACCTATATAC GGTAAGGCTA AAGAGCATGG ATTTATACCT AAAGTTATAG
   100861 GGGCTGGTGA TGATAGGATA GAGGATTATA ACAAACAGTC AGATTATCTT AAAAAGGCTG
   100921 GTGGTGATTT CCCTGAGGAT ATAAAGATAA TACAAACGAA GAGATCTTCT AGTGGAACTG
   100981 ACGTTAGAAA AAAAATAGAA TCAGAGGATT ATGTGGGTTT CAAAAAGCTT GTTCCTCAAG
   101041 CTGTTGCTAA CGTTTACAAT TCTTTAATAG ATGCACAAAG AGGTACTGGT ATTAAGGAGG
   101101 AGGACGGAAC TGAATTTATA GAATCGGAAC TTATAACTGA ATCTGAAGTT CAGAATATAG
   101161 AAATAGAAAA AAATAACCAA GAATAAAAAT GAAAAAGTTT ATTGCATCAT TTGATCAATT
   101221 TACAAGTCCA GTTAACGAGA GTGACGGATT TGGTACATCG CCATTCCTGA TGAGAAAAGT
   101281 AAGTGATGTA TATCATTATT TCTTTAGTCT CGATAGTGAG GATGAAGAGC ACGAAATGGG
   101341 CTATCATCTT ATAGTAGGTA AATATTCAGA AAATGAACCA ATAGAGGGTG CTAAAAATTC
   101401 ATATTGTGTT CTTAATATAA ATCAAGTTGG TCATGAGCTT ATTGAGGATA TAGCAATAGA
   101461 CAAGGAAGAC ATACCCTCTC CTGACTCAAC GGAATTCTTA GTTGATGGAA ACGAACTCTC
   101521 GAGATTAATG GAGCAGATCT TTAAATGTGT TCAGGACTAC CTTTCATTAA ACCCGAAAGT
   101581 TGTTAGAATT TATGATAATC TGCAAGACAA TCTTGAATAT AAAGGAAAGG GTGAATATAT
   101641 AGAATATATG AAGTCTATAT GTGTATCCAA ACTTGGAAAA AACTGGTCAG TTCAAACTGG
   101701 GACAAATGAA AAATCATTAA TTATAAGCAG ATAAGGGAAC TTTTTGTAAA ATCTTTGATA
   101761 TAATAATAAA TTAAAATTAA ATTTAAAAAT GGAAAAATTC GAACAAATTA AGGCTCTATT
   101821 GGAGCAAACA CAAGGTGATG CTGAAAAATT CTTTAGCAAA GGAAACAGTG CAGCTGGTAC
   101881 TAGAGTTAGA AAAGCTATGC AAGAATTGAA AGCTCTTGCT CAGGAAGTAA GAACTGAAGT
   101941 GCAGGATGCT AAAAACAAAG CAGCTTAATT ATTAACCTTT AAAAAAACAT AACATGAGCT
   102001 ATTACTTAGC AAAAGTAAGA TTCGAATCGG GAGAAGTTAA AAAGAATGGA GATCCAGTTT
   102061 ACACAATATC TCAATTTCTA GTTTCGGCTG AATCTGTATT AGACGTAGAA ACAAAAGTTG
   102121 CGTCATATAT GGAGGGAACA CTAGGAGACT TTGAAACCAT CCAGGTTACA AAAACAAAAA
   102181 TAGAAACAGT CATTTATGAC AAAGAAAGAT ACGAAGACTC AATCTAAATC GGCAGATACT
   102241 AGTTCATATG TTCCGCCGCA ATCCCCGATA GCTATACAAC CAGGAGATAC TGGTTTTGCT
   102301 ACAGTCGGTA AGGCATATAA TAGATTTATA TGGACATTTG GAGATTGGTA TAAAAAGAAG
   102361 AAGAAGATAA TCAATCCGGA TACAAATTGG GATCTTAATA AGAAACCAAT GTCAGACTCT
   102421 GACTGGGAGA AGAAAAAAAA GGACTTATAT TTATAAGTCC TTTTTTTTGT TGGATATATA
   102481 CATTATGAAA AATGTCAAAC CCTTCATAGA TTTTATTTCA GAGGATGTAT TTTATGATGG
   102541 CCCAAGAATG CCGGAGAGAG TTCTTAGATA TAGTGGTGGT GATGTTACAA GAATGCCTGT
   102601 TGTGGGAGAA ATCGAAACTG ATGAGGTAGC CGGTATGGGA AGCGCTATTT ATAAAGTCGT
   102661 TGAAATAATA GAGAGCGGGA GTGATGGTAA TTGTATTTAT GTTACAGATA AGTGGTACAA
   102721 ACCTGGTGTT CCGCAGTTAG TTCATTCTGC AATGGTTAAA AGGTTTACTC CAGGATGGGA
   102781 AAAATTAAAA TAAATCGATA ATATGCCAGC AGTTAGTATA GCTCAACAAA GATTAATGGC
   102841 TCAAGCTTAT GCAGTTAAAA TAGGTGAATT GTCACCATCT AAGCTTAATC CAAAATATAG
   102901 GGACGAAATA GTTAGATTGT CAAAGAACAT GACTGAAAAG GAGCTGAAAG CTTTTGCGTC
   102961 TACAAAATAC AAGAATACTA AAAAGAAGCT TCCCGATCAT GTCGATGAAG CAGATCTTCC
   103021 TATTAGTCTT GAAGCTATTG GTTCTTCGTC AATGCCAAAA TTTCAACCTA AAGGACCAGG
   103081 TATAATAGTG CCATTCCTGG ATACAGATTC CAAACAATTA AAAAAAGGGA AAAAAAATCT
   103141 AGCTAATCTT AAGGATTATA GAGACTGGCT TTCTGGTAAG TAGCATGAAA AAACAGATGA
   103201 AAAATCTTCT CAACTTTAAG TCATATTCGC CTGAATATGA ATATAAAACC GAGTACAGGA
   103261 GAGAAATTGA ATTAGACAGA GTGAGAAAAT CTAGGGAATA TAGAAGATTG TTGTCTCTTG
   103321 GATTTGAGGA GGATACTTCA CATCAGCAGG AAATAAATAA CACTATGAAG TTCGTGAGAA
   103381 GTGTTAAGAA ACAAAAGGAA CTAGGACACG GAGATGTTTT CTATACTATA CACCCTTCCG
   103441 GTACGGTAAG AAGATATAAT CCTATAAAAT CAAAAGAGAT CAAGGAAGGA AACGGTAACG
   103501 ATATAAAAAA ATTTCCATCA CCCTTTAAAT CTGCTAAGGA CTATTCCAAA GGATTGAACT
   103561 TTCTTTGGCA ATACTTAAAA AGAAAAGAGG CTAGAGGAGA CTATAGATAA TTATGTGTGG
   103621 ATGTGGATCA ACAAATGCTA CGGAGATTAG AAACATGACT CCTAGCAAGG AAGTTAGTAA
   103681 AATATTGAAT TCCTGGATTA TAGATAATAT GGGAAGAAAA CTGCTTATTG ATAGCCCAAT
   103741 ATATGATAGC TATAATGATA TAATAGGCTA TGTAACAAAG AATGAATCTG GTAATATAGT
   103801 TAGAATATTT GCCAAGAATA TAAAAGAAAT ATTAGAATAA TATGTTTTAC CCAACAGGAA
   103861 ATAATACAAA TGGCAGAAAG CTAGTTTGTA TTGACGATGA AAGAAAAAAT CTAGATGAGT
   103921 TTTTAGATAA TTGTAACTGT GATGAATCTT GCAATTGCGT TGAAAATTGG CTCGGCGAAA
   103981 ATGATTATTG TGTTGAGAAA TGGCAGCTAG AAAAATATCT TAATGGTAGG GGATTAGACG
   104041 TTCATAAACT TGACGAAGAC ATGGACGGAG GAGCAGCTCC TGCTGGTCTT GCTACTCTTG
   104101 GTAATGTTGG AGGTATGGGG AATCCTGCTC CTCCTACTAA CGGGGGCACA AATGCTGGAT
   104161 TTTATGACAA CTCGAGAAAT GGAAGCGGCG ACAGGTTCGG TACACTAACA GTTGGGACCG
   104221 GAGCAGCTAA TAAGAAAGGA AGTAGAAAAA GGAAGATGAT TTCATATAAG GAATTTGTCG
   104281 ATAAGAATAG AAAGAAAAAG AAAAAATAAA AAATCTCCCA ATGGGAGATT TTTTTTATCC
   104341 GCAGGTATTT TTTAAATTGC GTGAAAAATT AAAAATATGC CAAGAGAAAT ACTAATACAG
   104401 GAAGATTACC CCAATGATCC ATGGAAAATG TTGGTTTGTT GTATATTGCT AAACCAAACA
   104461 CATAATAGAT CCGTGCGACC GATTTTAGAC TCCGTATTTG AATTTATTCC GAATCCCGAT
   104521 TCTGCAATCA ATTGCAACGT AGAAAGTCTA GCAGCGATCA TAAAATCAAC CGGCTTGTAC
   104581 AATGTAAAGG CTAGAAGAAT AAAGAATATG AGCTTGGGAT ACAAAAAAGG CTTTAAACGA
   104641 GTTACCGATC TTCCAGGAAT AGGTCTTTAT GGTAATGAAT CCTGGGAAAT ATTTGTTAAT
   104701 GGTAATCTCG ATATAAAGCC AACTGATAGT AAACTTAGAG CCTACTTGGA TGCAGTCTTA
   104761 TTTTGATATT TTTACTCTTA AATTTATTGG TTCCTTAAGT ACTGGGTTTG CAACATAGAA
   104821 AGGTTTTGCA ACCTCACATC TTACAAATTT CTTATTCTCC CCAAGAGGTA AATAGATTAT
   104881 ATCACCGGGT TTAAACATTT TGTGGATTTT TAGTTTTTTC CCATCTCTCT CGAATTCTAG
   104941 GTCCATTTCT ATATGATCGT CGAATATTGC CCAATTATCT GTTCTACCAA ACTTTTTGAA
   105001 TTTTTTATTG ATAATTCTGA AAACCTTCCC TGTAATAAAT CCATCCTCTC CTAATTTGGA
   105061 TGCGAATTTT ATAGGCTTTC CTTGTTTAAG ATTGTATGTT TTTATCTTTG AATTATCTAT
   105121 ACCTATGCTT TCTTTTGGTA TTTTCTTTGC TTCCTCCTCA GTAAGTACAC TACCGTCTGT
   105181 TTGTATAACT ATTTTAAAAT CGTAGTTATC TTTAGGTTTA GTTACAATAT ATTTGAGCTT
   105241 CTCCTCGTCA TATTTTATCT TACTTAATCC CGCATGGAAT TCTATTGATT TGTTTATATC
   105301 CTCGTGCGAT TCTTCGTCCT TGAAAATTCT TATAGTTCTT GCTATATTTT CAATTATTGG
   105361 TATATAAATC TGATTTCCTT CCTTTGCTGA CTGCTCTGTT TTTAAATTTG CTGGAACGTA
   105421 AACGTTGAGT GGATAAAATT TACCCATGAA TTTAAAATGT GATTCCATCA TAGGATAACC
   105481 CGTTGCTACC CTGTCTGAAA ATTTTAACCA TTTAAGAACT TCGTTAAGCC TATGATCATA
   105541 TTCTTTTGCA AGTAGATCTG CACAGGATTT TTTAATTTCT TCTATTTTTT CATCATCGAA
   105601 ATACTTTGAT AATAAACTAG GAAAAACTAT ATTTTCTGGT TTATAGATTT TTTCAATCTC
   105661 GTCCACATCA ACCTTTATGG TTAATCTTGC CTCGTTTACC CAGCCGCCAA ATTTTTGTAG
   105721 ATTTTTCATT ACTCTTTTTT CTTGGAATTT TTTTCTTGGA ATGATGTTTT TAGATATTCA
   105781 GTTATATCTG ATCCGGATTT TTTGTCCTCG CCGATGAATT TATTAAATTC CTCGGATTTA
   105841 CCACACTCGT CTAAGAAATC GTGAAAATAT GCTGCTTCAT ACATTGCATC TATAGTTTCC
   105901 GGCATCATTG GATCTGTGCT TTGGTAATTT CTGCTGTTTA CTTTAGTTTC GTAAGATTTT
   105961 CCAGGAACAT CAATACTACC TGGTGAGTCT AGCCATTCAT TAACGAAACC TTCAAATTTT
   106021 TTTAAATTTT TCATATTATT TATATATCTG ACCGGAACAT AAGTTTATTA TGTTGTAAAA
   106081 CATATACATT AAAATATTTC TGAATGATTA TTGATATAGA GAATAAAGGA AGTTACTTAA
   106141 ACGTATCCCA CTTTGGCCCC GAAGGAGAAC TTGCATTCCT TCATGTTCCT ATTCCTGAAG
   106201 AGGAAAGATT CAATTGGGAA AAATGCAACC CAGGAGATCC TAAGAAAGAC AAAGAATGGA
   106261 CAAACTGGAA GGGTGAAGCA GTAAAGAAGG TAAAAACTGA GAGATATGAC AAATACAGGA
   106321 TGGCTCAGAT CTTATTGGAA GCACCTGAAG AATTAACCAA ACCTCTATGG GAATATCAGG
   106381 AACCTAAGAA ATACTTTGTC GATATAGAGG TTGAGATAAC GGAAGATAAA GCTGCATCTC
   106441 TGGACACTGA AAATGCTAGA AATAGAGTTC TTTCCATAGG AATAGGAACA GATAAAAGAA
   106501 AAATATTAAT TCTCGGTCTC GATCCACTAA CACCTGAGCA GCAAGGTAGC ATATTCGATA
   106561 AACTAAACAA ATACTTCGAA AAAACTGGAG ATGAATGGAG TTTCAAATAT AAACAATTTG
   106621 AAACCGAGTA TGACATGATG TACACATTCT TCCGCGAACT TGGACCGAAG ATGGCAACAA
   106681 TGACCGGATG GAACTGGCTT GGATATGACT GGCCTTATTT ATTAAATAGA GCCAAAAGAC
   106741 TTGGCATAGA TCCTAAAATT ATATCTCCAG GAAAAACTCT TATAGGTAAA GGACAATTAC
   106801 CGCAGCATCT GTTAATGTTT GACTACTTGG AAATTTATAA GAAGTGGGAC AGAGTTATTA
   106861 AGATCAAGGA AAGTAATAGA CTTGATTATG TTGCTGAAAA AGCAGTTGGA TTTAAAAAGA
   106921 TTGCTTATGA TGGAACACTT AGAGATTTAT ACCAGTCCAA CTTCGAGGAC TTTATCTACT
   106981 ATAACGCTGT CGATTGTGCT CTTGTTCATT ATATAGATCA GAAGCTAAAA ACTATGCAAA
   107041 CATTCTTCAA GATCGCCATG ATCTCTGGTG TTGAAATAAA CAGATGTCTT TCTCCTGTTT
   107101 GGTCAACTGA GGTTATGATG ATGAAAAAAT TCTTGGAAAG AAAACAAGTC CTTACAGCTG
   107161 AGAAAAAAGA GGAGGTTCAT GTTAAGTTTG CTGGTGGTTA TGTTAAAGAT CCAATAAAGG
   107221 GATTACACGG ATGGGTAGCA TGTTATGACT TTGCTTCTCT ATATCCAAAC ACGATGGTTC
   107281 AGTGGGGAAT TTCTCCTGAA TCCTATAAAG GAAAGAATCT TCTAAATCCT AAAGACTATT
   107341 GGGTAAAAAC CGCTTCGGGT GCATATTTTG GTAACGATGA AGAGAATCCA ATTCTTAAGA
   107401 CTCTTATTAA GGATCTTTAT GCTAGAAGAA GAAAAACCAA AGATAAAATG CTTGAATTAG
   107461 AGCTAGAAAT TGATGGTTTA AAAAAATTAA TAGGTAAGTA GAAAAATTAA CGTATTACTC
   107521 TCGATAGATC TGAATCATGG TTGATATATA AAATCCAAGA GCGATCTAGA GACTAGTAAT
   107581 GAGATTATAA AATTAACAAA AACTAAATAA AAATGGCTAA CATTGACAAC AGTTGCTCAG
   107641 AGTTAAATAT AGAAGATCTT TATTCAAAAA GTAGTGACAC TCTTGGAGAC ATACTGAATT
   107701 TACAAGCTGA CACGCAGAAA AATGTTTATG GTTACAACTT CGAAGAAATG ACACTTCGTG
   107761 AAGTTATGGG ATTTTGGCAT ATGAATACTC ATGCAATGAT AGATGAGATT CATGAAGCAA
   107821 CCGATGCACT CGGTGGAATC AAAGACGGTA ACGGAAATGC AATCTGGAAA AAATGGAAAT
   107881 CTGCTTACGA CACTTACGAA GCAAAAAAAT TCTCAGATCT CTCAGATAGT GATCAGCTAG
   107941 AATGTAAATT TGAAGTAATA GATATGCTTC ATTTCTTTAT GAATTACGCA ATATCTATAG
   108001 GTATGTCGCC ATCTGAAATG TACAACATGT ACATGAGCAA AAACCTTGAA AACAGGAGAA
   108061 GACAACAAAA CAATTATTAA AAAAATTAAC AAAAATGGAA GGAAGATACT CTTTACCAGA
   108121 ACCCATTCTG ACTAATAACC CAGGCAGGTT CGTTATTTTC CCTATTGAGC ACCATGACAT
   108181 ATGGAAGCGA TATAAGGAGC AAGAAGCATG TTTTTGGACT GCGGAAGAAA TAGATCTTTC
   108241 TGCGGATCTT AACGATTGGA GAAACAAATT AAATGATGAC GAAAGATATT TCATCAAGAA
   108301 CGTTTTAGCA TTTTTTGCTG CTTCTGATGG AATAGTTAAT GAAAATCTAG CTGAAAACTT
   108361 TGTGGCTGAA GTTCAATATG CGGAAGCTAA GTTTTTCTAC GGGTTTCAGA TCATGATGGA
   108421 AAATATACAT TCTGAAACTT ATTCCCTTTT AATAGACACA TATATCCAAG ATCCTGTGGA
   108481 GAAAGATAGA TTATTTAATG CAATTGATAC GATTCCTGCA GTTAAGAAGA AAGCAGAGTG
   108541 GGCATTAAAT TGGATATCAA ATGCAAGCTT CCAAGAAAGA CTTATTGCAT TTGCTGCTGT
   108601 GGAGGGAATA TTTTTCAGTG GATCTTTTTG TTCCATATTT TGGATGAAGA AGAGAGGCTT
   108661 ATTACCTGGA TTATGCTTCT CTAATGAATT AATTTCTAGA GACGAAGGAA TGCATTGTGA
   108721 TTTCGCTGTT CTATTACATA ACGAGCACTT AGCTAATAAA GTTTCGGAGG ATAGAATAAA
   108781 GGAGATAATC ACTAGCGCAT TAGAGATAGA AAAAGAATTC ATAACTGAAT CGCTACCTGT
   108841 TAGACTAATT GGTATGAATC AGGATCTTAT GAAACAGTAT CTTGAATTTG TTGCTGATAG
   108901 ATTATTAGTA GATCTTGGAT GCTCAAAAGT TTATAATTCA ACATGTCCTT TTGATTTCAT
   108961 GGAGAATATT GCATTGCAAG GAAAAACTAA TTTCTTTGAG AAGAGAACAG GAGAATATCA
   109021 AAAGTCTGGA ATAATGAATA AGAATTCTGA CACTTTTGAA ATGAATGACG ATTTTTAAAA
   109081 AATAAAAAAA CTAACCTAAA ATATGTTTGT AACTAAAAGA GATGGCTCAA GAGAGGCTGT
   109141 TAGATTTGAA AAGATATCGA ATAGAATAAG AAAAATGACA TATGGTTTAA ACACCGATTA
   109201 TGTTGATGCT ATGGAGGTGG CACAAAAAGT TATTGCTGGT ATTTATGATG GTATATCAAC
   109261 ACAGGAACTT GATAATCTTA CCGCAGAAAC TGCAGCTTCG CTTATTCCTA GACATCCAGA
   109321 TTATTCTATA TTGGCTTCTA GAATAGCAGT ATCAAGACTA CATAAAACAA CCAAGAAAAA
   109381 ATTCTCGGAA ACAATACAGG ATCTTTATGA TTATATCGAT CCGGAGACAA ATCAGCCCGC
   109441 TGGTTTGATC AACGATCTCA CTTACGAGGT TGTTATGAAA AATAAACAAA AGCTCGATGG
   109501 TGCTATTATA CACGAAAGAG ATTTTGATTT TGAATATTTT GGATTCAGAA CACTTGAGAA
   109561 GAGTTATCTA TTAAAGACTA ACGGTCAGGT TTGTGAGTCT CCCCAGCACA TGTACATGCG
   109621 TGTGGCCGCG GGAATATGGG GTGAGGATAT AAAAAGTGTT ATTAAAACTT ATGAGCTTTT
   109681 ATCAACACAT ATGATGACTC ACGCTACGCC TACATTATTT AATGCAGGTA CAAAGAAACC
   109741 TCAGCTATCT TCTTGTTTTC TATTGATGAT GTCCGATGAT TCAATACCTG GCATTTATAA
   109801 AACACTCTCC GACGTTGCTG TTATATCACA AAATGCTGGT GGTATAGGTT TAGCTATACA
   109861 TAATGTTAGG GGTACCGGTT CTTACATCAG AGGTACTAAT GGTACTTCAA ATGGTATAGT
   109921 TCCTATGCTT AAAGTTTTTA ATGAAACTGC TAGATATGTC GATCAAGGAG GCGGTAAAAG
   109981 AAAGGGATCT TTTGCTATTT ATGTTGAACC GTGGCACTCT GATATTGAGG ATTTTATCGA
   110041 GCTTAGAAAG AATCACGGCA AGGAAGAATT TAGAGCTAGA GATCTTTTCT TAGCATTATG
   110101 GACACCTGAT CTATTTATGA AAAGAGTAGA GGAAGACAAG GACTGGAGTT TATTCTCACC
   110161 TTCAGAGGTT CCTGGTCTTT GGGAGTTATA TGGTGATGAG TTTGAAGCTG CATATGAAGC
   110221 TGCAGAAGCT GCAGGTAAAG CTAAGAAGGT AATGAAAGCT AGGGATCTTT GGTCTAGAAT
   110281 ATTGGATGCA CAAATTGAAA ATGGTACACC TTATATTCTT TATAAAGATG CTGCAAATAA
   110341 AAAATCAAAC CAAAAGAATT TGGGTACTAT TAAAAGCTCG AATTTATGCA CGGAGATTAT
   110401 GGAATATACA GACAAGGATG AGCAGGCGGT TTGTAACCTC GCTTCCATAC CGGTTAACAA
   110461 ATTTCTAAAA TCTACCGATA ATAGAACATC AAAAATATCA AGAGGAAGAT GTGAGGTTGA
   110521 TCACCAGGCT CTTTATGATG TTTCTTACCA AACAACACTT AATCTTAATA AGGTTATAGA
   110581 TGTTAATTAT TACCCAACTG AGGAAACTAA AAAGTCTAAC TTTAGACATA GACCAATAGG
   110641 TATAGGTATT CAGGGACTTG CTGATTTATT CGCAATTATA GGTATTCCTT TTGCTTCACC
   110701 AGAAGCTAAG AGAATAAATG AGGAAGTTTT CGAAACGATC TATTTTGCTG CAATGAGTGC
   110761 TTCTGTGGCT CTTGCCAAGA AGGAGGGAGC ATACGAAACA TTCCAAGGAT CTCCTTTATC
   110821 CAAAGGTGAA TTCCAGTTTA ATTTATGGGG ATTTAGCGAC GAACAATTAT CAGGAAGATG
   110881 GGATTGGTCT AAACTTAGAA AGGATGTTAT GAAGAGTGGA GCAAGAAATT CTTTATTGTT
   110941 AGCTCCTATG CCAACTGCTT CAACTGCTCA GATTATGGGT AACAACGAAG CTTTTGAACC
   111001 TTTCACGTCG AATATATACA CAAGAAGAAC ATTAAGTGGT GAATTCATAA TCATAAACAA
   111061 GCACCTGGTA AAAGATCTTA TCTCACTAGG GTTATGGAGC GAGGATATGA AGAATCTTAT
   111121 AGTTCTCCAT AAGGGATCAG TTCAGAACAT AGAACAAATA CCAGAAAGCT TACGTGAAGT
   111181 TTATAAGACA GTTTGGGAAA TAAAACAGAG AGATCTTATA GACATGTCAG CGGGAAGAGG
   111241 TAAATTTATA TGCCAATCTC AATCTCTTAA TTTGTTTATA GAGAATGTGA ATTCTGCAAA
   111301 ATTGACCTCT GCACATTTTT ATTCTTGGAA GGCAGGACTT AAAACTGGAA TGTATTATTT
   111361 AAGAACTAAA TCAGCAGTTG ATGCTCTTGC AGGTCTTGGT ATTGATATGG AGAAAGCTAA
   111421 GAAAGCTATG AAGGAATCAG CAGAAATTAA AATAACTGCT GAACCTACTA ATACAGCAAA
   111481 TGTACTGATC AATGGTATGA CCAGTGAGGA GTTAAGTAAA GCTGCTGAGG ATGTACTTTC
   111541 TGGGGTTACG TGTAGTCTTG ATAATCCGGA CGAATGCGAA ATGTGTGGCT CTTAAAAAAA
   111601 TAAATTCCAA TGGAAAATAA AAAATGGTTT AATGACGATG TCATAAAAAA ATTCGATGAA
   111661 TTTTTAAATG AAAGAGAATT ACCAGATTCA CAAGGGGATG TCCTAGTTAT GCTAGGAGCT
   111721 CCTGGATCAG GTAAGGGTAC ACTATCAAAA CAATTAAATG AAAAGTTTGG TATCAATCAC
   111781 ATTTCTACTG GTGACCTAAT AAGAAAATCC GATGATCCTG AATTGAAAAA AATAGTTGAG
   111841 GGCGGAAAGT TCATATCCGA TGAAATGATG CTTAAAATGC TTAGAAAGGA GCTAAAGAAG
   111901 CTTGATCTTA GCAAAGGTAT AATTTTTGAC GGCTATCCTA GAACAATAAA ACAGGCAAGA
   111961 AAGCTTGATT CATTATTAGG TAAATTGGGA CTTGGTCTAA ATCATGCTAT ATTTATGGAT
   112021 CTACCTGAGG AGAAAGCAAA GGAAAGAATA AGGAATAGAG CTAAGAAGGA AGGTAGAAAA
   112081 GATGATGCTA GCGATGAAGT TATAGATAAG AGATTTGCCG AGTATAACGA AAAAACATTT
   112141 CCGTTGGTTG ATTTCTATAA AAAAAGTAGA AAGCTTGTAA AAATTGATGC TGATTTGGGT
   112201 ATGGAAGGCG TACTCAAAGC GATAGTCAAA AAGCTTGGAT TAAAGAAACC TAAAAAGAAT
   112261 AAGGATGAAA AAATCTAGCG AAGATTTTGT AAAATCTATA AAGGAAAAAG TAAATCAACA
   112321 AAAGAATATA GAAATGATCC AGAGAAATCT ACTACATGAT TCTCTGGATT ATTTTTCTTC
   112381 TGTGGTTCTA AAAAATGGTG GAATAGAGGT AAGAAACTGC AAGAAGTTCG ATTCTGGAGA
   112441 AATGAACTGT TTTTTAAATC TCTATAGCGA GAATGAATCC ATACCAAATC AGATAGATTC
   112501 AGTATTAAAT GGTACCAATC TTGAATATAG AAAATTGGAC CTTGATGATA AGAAATCGAT
   112561 ATATTGTGTT AATTTTGGTA ATAATATACT CTCCTCTCCG CATGATGATA ACTGGATATT
   112621 TATTGAATTT CATTTTAAGG GAAAGCATAT ATTCGAATGT AAAATGTCCT CTAAATTAGG
   112681 ATCCCTCGAA TATTCCCTTT ATGATAGTAA ATACTTCAAT ATAAAATTCT GGGTTTTTGA
   112741 TGGTGAAAGT TTTAGTAAAT ATGAAATCCC GCTAATAAAC ATAAATAGAA ATAGAAGGGG
   112801 GATAAAGAGA TCCCTTGACG AGAAATATTC AGCCTCCATA AGCTTTGATC CTGTTGGTGA
   112861 GGTTGAATCT ATAAAAGTTA CTAAAAAAAG GGAGCAAAAC CAAACAACTA AACTATAATA
   112921 ATAAAAATTA TTAAATGAGT ATTAAGAACA AGAAGAAACA GAAAAAAGTA GCATCGCCTA
   112981 TTAACGTGGC TAGACCTGTT CCGAATAATG TCCAATATAT AGATCTTTGT TTGGTTATGA
   113041 TTGTTAAGGA TGAGGAGGAC ACGATGGAGA GATGTCTTAG AGCGGTTGCT CCATATATTA
   113101 AATATTGGGT TATTGTAGAC ACGGGTTCCA AAGATAACAC CATTGAAGTA ATAAATAAGA
   113161 CCATGGAATC TCTTGGAATT CCTGGTGAAT TACACGAAAG ACCTTGGGTA AACTTTGAAG
   113221 TTAATAGAAC TGAAAGCTTA AATCTAGCTA AGGATAAATG TGATTATAGA TGGATAATAG
   113281 ACGCGGATGA CACGTTTATA CCTGAAAATC CAAACGTTAA CCCTTTTGCT GGACTTGATA
   113341 TAGGTCCTGA TTGCTACCAG GTATTGTACA AATTAAATAA TCTGCAATAT CACAGAGCAC
   113401 AGATAGTTAA ATCCGACCAG AATTGGGTTT ATAAGGGAGT ATTGCACGAG TATCTTCATT
   113461 TGGAAGATAA TAACGGTCAA ATATTACAAG GGCAAATCCC AAATGCTTTT GTTATAGCCG
   113521 ATATATCACC GCTTAAGAGA GCTTCCTCAT TGGAAGAGAA ATATGCAAAC GATGCAAAAA
   113581 TATTGGAGAA GGCATTGGTA GACGAACCTA CTAATGAGAG GTATATGTTC TATCTGGCAC
   113641 AAAGTTACAG AGACTCTGAA CAGCTTGATA AATCTATAGA GGCATATGGA AAGAGAATAG
   113701 AGATGGGTGG ATGGGAAGAA GAAGTTTACT ATTCCATGTA TATGATTGCT AAGATGAAAG
   113761 AAAGAATGGG AGCACCGATA GAGGAGGTTA CTAATCTTTA TTCTAGAGCA TGGGAATACA
   113821 GACCAGCTAG GTTGGAGGCA GTTTTTCATG CTATGAGAAA ATACAGAGAG CAGAAAAGAT
   113881 TTTTGATTGC TTTTGCGTAT GGTGACGTAG CAATAAAAAC TAGAGGAACC CAGGATATAC
   113941 TTTTCATAGA AGCTGAAATA TGGCAGTGGA GACTGCTAGA CGAATATTCA TTAGCAGCAC
   114001 ATTATATAGG TAATCCTGAG ATAGCGATGG AGAAAACAAA TGCTATTATA ACCGCTCCTT
   114061 TTTTCAAAAC CCTTCCTATC GATGAGCAAA ATAGATTAAA TAGAAATATG GAATTCTATA
   114121 AAAAAGCTGC ACAGGAAAAA GCTAAGCAAG TACAACTTGC TAATATGGGG GCTAACCAAC
   114181 AACAAAAGAA TAGAAAAAAG TAGTATAAGT ACCAGATATA TACTATAAAA ATTAGTAATA
   114241 ATGAAACACC TTTTAGAATT TGAATCTTAT GAAGGTCTAG ATGAAGCCGG GGTACCAGTT
   114301 TATAATATGG ATGATTTTAG AAGAAGTCCT TCTAGTGATC CTGAGAATGA GGTATCTTTA
   114361 CCAAAAATAT TCTCTTATAT AAGCGATCTA TTAGATCAGC AAAAAGCTGG ACAGATAGAG
   114421 GAAATAAGTA TGACTGTTGA TTTACCAACT CAAGGTAAAA AAGCACCGCA GCATGTCATG
   114481 GATACTCTGG ATGCAGAAAG AAAGAGAATA GAAAAAGAAC AGTATGCTAT CAGAGGTAGT
   114541 AGAACTGAAG CAGCTGATGT TGCACCTGGT GACAATATCT ACGGCGGTGA GGGTAGAAAT
   114601 CTTTTCATAG ATAGCGAGTA TATAGTAACC GGTGTTACTA ATTTGGATGG CAACGATTAT
   114661 ATCATAGGAT TGCCTGCATC TAAGAAAAAG GAAGCTTTCG GATCCCCTGA ATCGATAGCT
   114721 TATTATTCTA CTTTTATAGA ACCTAAACAA ATAGAAGAAG TTTTTTATTC TTAATAAAAA
   114781 TAAAATATTA AAAAACCCTC AATTCAACAT TGAGGGTTTT TTATTGAAAT TAATTTTCGA
   114841 AAAGACATAT AATATTAAAC ATAAAAATTA AAATGGATAA CAAGAAGGTC AATAAAACTA
   114901 TAGAGGTACT TACTGATTTT GAGCACATCG TAAAAAGACC AACCATGTAT GTTGGTTCTG
   114961 TTAAGAAGAG TGAGGAGACA TTACCTATAA TAGGCGAAGG CTTCATTAAA GCTGTAAATA
   115021 AGGAGCATTC TATAGGAATG TATAAATTAT TCGATGAAGT GTTTGCAAAT TCCGTAGATG
   115081 AAGCAAAAAG GATGTCTACG TCGATGAAGA CAATCATCGT GGAAGTCGAT AGCAAGGAAA
   115141 ATCTCGTTTC TATAACAGAT ACTGGAGACG GGTTCACAAA CGGATCCACC ATAAATAAGA
   115201 AAAGTAAACT TACCAATATT GAAACAGCAG TTTCCATGCT TAGAGCTGGT TCCAATTTTG
   115261 ATAATGATGA TATAGCCGAA TCTATAGTTG GTACAAATGG TATGGGTGTA TCACTTGTTA
   115321 ATGCGTTATC GAATAAGTTT GAGATAGAGA CAACTAATGC CAATGAAACC TATCTGCAAA
   115381 CCTGGACCTC TTTCAAGGCT AACAAAGCAA CAATAACACC AAAAAAGAGG GGAACAAAAA
   115441 CAGGAACAAG AGTTTCATTT ATACCTAATT CCTCAGTTTT TGATAATTCA AAATGGGATT
   115501 ATTCAACCAT AATATCATAT CTTTGTTTAA AAAAGAGAGT TCTTGAAACA GAGGAGAAAA
   115561 CATCCTCTCT TAAGATCGAG TTCATCTGGA ATGGTAAAAG TGAAATTATA GAATCTGGAC
   115621 TTAATCCCGA TTGGTCAGCT AAAGCAAATA TTGGAGAAAT ATTAATATGG GAAAAAAGAC
   115681 CAGAGTCTGG AACTTTTTCT TTCGTTAATA GTGCACTTTG TACTGGGATA CATCAAAAAA
   115741 TAATACAAGA TAAAATAAAC ATAGAACTTG ATGACACATT GGGTCATCAT TTTTATGACA
   115801 CCCTAATTAT TTTAAATATG TCACCAAGCA TAGTTAGATT TGGTGATCAG AATAAAACTA
   115861 AATTTGTTTC TAAGAGGGAA GAAGTTGAAC CGACCATAAT GAGACACTTT GATTCCGTTC
   115921 TTAATAAGTT CTTCAAAAGT GACGTTTATA AGAAGATTAA AAAATCTGTT GATGATAGAA
   115981 GGAAAGAATC TGAGCTAAAG AAAATTAGGA AGGAAAAGAA GGGAATTAGA ATTAAAAATT
   116041 CCAATAAGTA CTTTCCTCCT ACAGCGATGA GAGCAGAAAA TCTTTTTATA GTTGAGGGCT
   116101 TAAGTGCTAT GGGGTCAATA TTACAAAAAA GGGATCCCAA GAAGGATGGT GTTTATGCAC
   116161 TTAAAGGAAA AATAAAGAAT GCCAGAAGTC TCTCCGATTT ATCCGATAAT AGGGAAATTC
   116221 TGGAACTCAT GCAGATACTA AATTTAGATC CGGAAGGTCA AAATTTAACC TGTCCGTTCG
   116281 AGAAGGTAGT TATAGCTACT GATCAGGATC CAGATGGTGC CCATATTACC TCCCTGCTTA
   116341 TAAATCTTTT CTACACTTGG TTTCCGTGGA TGATCAAACA AAACAGAATA CATTTTCTTG
   116401 ATACCCCATT GGTAACTGTC GGTGATAGGG TTAAGAAATA TTACTATTCC CTTGATGAAT
   116461 TTAAAAAAGC AAAAGGTGAC AAAAATAATG TTAGATATCT TAAAGGACTT GGATCTCTGT
   116521 CTTTGGAGGA TTGGGATCAC GTCATGAGTA ATAGAAGGGT TACTGTACTT AAGGAGGATC
   116581 CAGCTACCAA GAAACATTTG GATATGGCAT TTGGTAAATT GTCTAGCGAG AGAAAAAAAT
   116641 GGCTAAGTTC AATGTAATTA TTTTTTATTG TCGAATAAAT AATTTATATT TGCATAAATA
   116701 AAAAATAACA TGGATAGAAA ATTAGGTTAC TGCTGTATCA ACATGACTCT TTCGGAGAGC
   116761 AAGGAAAAGA TCACCACAAA TAGAGGAATG GTTAAAAAAA CGTTCCTGGA GAAGGGATTG
   116821 GGTTATGTTT CGGATCTTGC TTTACAAAAC GTTAAAGATC TTAGAAAAAT ATTAGAATGG
   116881 AACCATTCCA ATGGTATAGA AATGTACCGA ATGTCGAGTG ACATGTTTCC TTGGTGCTCC
   116941 GAGTATGAAA TATCAGATCT TAAAGACTAT AACGAGATAT GTGAGATACT TAAAGGCTGT
   117001 GGCGATTTTG CTAAGTCTGT TGAGCAAAGG ATAACATTCC ATCCTTCACC TTATGGTGTT
   117061 CTTGCTTCAG AAAGGCCTGA TGTTGTAGTG AAAGCCATAA AAGAGTTATC ACAACACGGT
   117121 GAAATAATGG ATATGATGGG ATTAGATAGA TCTGTTTATT ATCCAATTAA TATCCATGTT
   117181 AATACAACAA AACCTGATAA AGAAACAGCT GCAAATAGAT TCTGTGAAAA CTTCTCTCTA
   117241 CTTCCTGAAT CTGTTAAAAC CCGATTGGTT GTTGAGGTTG ATGATAAGAA ATCTCAATAC
   117301 ACTTCGGTTG ATCTTTACAA TATGATCTAT TTAAAGATAG GTGTTCCCAT TACTTTTGAT
   117361 TACCTACACA ATGAATGTAA TCCCCCAGAA TTAAGCGAGA AAAAATCTTT AATAATGTGT
   117421 TTATCTACAT GGCCTTATGG AATACCAGCA ATAACCCATT ATTCTGATTC CAAGAAATTG
   117481 TTCGAGGATT CATCGGCTAA GGAGGTTGCT CATTCAGATT GGGTATGGAG AGGACCCGAA
   117541 ACTTATGGAC ATATATTCGA TATAGAATTC GAAGTAAAAA TGAAAGAAAG AGCTCTGTTG
   117601 AGATATATCG ATATGATGGA GCAAAATAAT TTACCAATAT ATGAACAAAA ATGTAATTGA
   117661 TGAATTTGAG GATTCTTTAT TCGATGGAAT TAAGAATCCC GATGTAAAAT ATAGTCTAGA
   117721 TAGGACTATA GACGGGGAAG TTAAGTATAG ATATTTAATT GAAAATTTCG GAAAGGAAAG
   117781 AGTTGATGCT CTTGTTTCCG ATTTTTTATT TCTATCCGAT TTTGACTTCT TCTCTAAAAT
   117841 AAAAGAAAAG CTTCAGAACG ATGGGGATAT TTAGTTTTAA TGGTGGGGTT AGCGGATTTC
   117901 CTACACATCC ACAATATGAC ATATTAAAGA AGCACATCGA GAGATCCGTA CAAGATATAT
   117961 TTCTAAATTC ATTAAGGGAT CGTATGGACG ATCTAGTTTA TGTTTTTGAT AATACCGAAC
   118021 AGATAGATTC CTTTATAAAA AGAATGCTCA AATATTGGGA GGGAACTGAA AATTATGAAA
   118081 CCTGTATGGA GATAAAAAAT CTTTCAGAAC CGCTCAAAAA TAAATGGGAA AATAAAGGTG
   118141 TGATAGAACC CGGTGAGGCT TCCATAAAAA TAAAGGATAT TTTTAAATCC ACACAGGGAT
   118201 AATGACAGAC CACTATAGAA CATTAGGTAT AGCTAAAAAT GCAACCGCTG ACGAAATAAA
   118261 GAAGGCGTAC AGAAAATTAG CAGTTAAATA CCATCCTGAT AAAACTGGTA ACGATCCAGT
   118321 TTTGGAGGGA AAATTTAAAG AAGTAAACGA GGCGTACGAG GTTCTATCTG ATCCCAAGAA
   118381 GAAAGAAAAC TATGATAATC CAAACAAATT TGGAGGAAGT TTTAATTGGG GTGGTAGCAA
   118441 TCAAAGTAAT CCTTTCCAGG GTGCAGATTT TGGAAATTTC TGGAGTCCGG GAAGAGGATC
   118501 TACCAATCCA TTCGGTAACC AAACTATTAG GAAAGGTAAC AATATAAATG TTCATGTCAC
   118561 GATAACATTG GAAGAGATGA TGACGGGAAC TAATAAAAAG GTTAAGGTAA ATCGTGCATC
   118621 TCAGTGTTTG GATTGTGGTG GTACGGGTGC GGAATTTGGT CATACTAAAG ATTGTCACGA
   118681 ATGTCACGGT CTAGGAAAGA AGACCCGAAC AGTTAGACAT GCATTTGGTG ATATGTCTGT
   118741 TGTTGAGGAT TGTAACACGT GCACAGGAAG TGGCAAGATA GCTGAACATC GATGTTCTTT
   118801 TTGTAATGGA AGCGGTACAA TAAGAAAGGA GGAAGAGATG GAAATAAATA TACCGAAGGG
   118861 ATCCATATCT GGTGTTACTT ATATGGTTAT GGGTAAAGGT GATTGGCTAA AGTCCCCGTG
   118921 TAATCCCGGA GATCTTATAG TTAATGTTAA TGAGTTCTTA CATCCGGTTT ATACCAGAGA
   118981 CGGTAATAAC CTGGTGCATG AAACAAATAT TTCCTTTAAA GACGCTTGTC TTGGTACGGA
   119041 GATTGAAATT AGTAATCTTC GAGGCTCTGC ATACAGAATA AAAATACCTG CTGGAACTTC
   119101 ATCAGGTAAA ATCTTCAGAT TGCCTGGTAA GGGTATACCT GAATTCAATG GCTTTGGAAC
   119161 TGGAGATATA CTGGTTAAAG CTAATATAAA AATACCAACC GATTTAAACG AAGAGCAAAT
   119221 AAATGCTCTT GAATACTTTT CATAATGAAT ATACTTTTAA TACTTTTTGT TGGATGGTGT
   119281 ATAACATCAA CCATAGTGAA TGCTGATGTA TTAGATCCAA TAAGAAATTA CCTTCTTGTT
   119341 AAAGCACCAA AATTATCTAA ACTTATGACA TGCGTTAGAT GTCTTGGTTT CTGGGTTGGA
   119401 GCTATTCTTT TTGGTTGTAT AAATTATTTG GGTAATCTGG ATTCATTTTT CGGTTTACCG
   119461 ATTTATCTTA ATTATTTTAT TTTTCCTTTT GTTCAAAGTT CTAGCGGAGT TGTTATGGAA
   119521 TCGGTTCTTG TATTTCTACA TAGCAGAAAC ACTGTTGTTA TTAATAACAA CGAGGATCAC
   119581 AAATAATTTC AAAAAGTTAA GAAACAATAT CAAAAATGAA CATAAAATAA TAAAATCTTT
   119641 ATATGAACAA ACATTTAAAC ATCACGGATC AAATAAATAC TCAATATAGA TCCTATGCTC
   119701 TTTATGTTTT GCAAAGTAGG GGTATACCAA ATTTTTATGA TTCGTTAACT CCTGTACAAA
   119761 GACTGATACT TGAAAATTCG CCAGGTAGAT TTAGTAAGAC TGTTGGTCTT GTTGGTGAGG
   119821 TAATAAAAAC TGGATTATAT CATCATGGTG ATTCATCATT GGCTGGAGCT ATTTCTAAAT
   119881 TAGCTAGACC TTTCGGATGT TCATATGGAA TATTGGAAGG GGATGGTTTT TTTGGATCTC
   119941 CTGTTAATCC TAGTCCTTCT GCCCCGAGAT ATACAGCTGT CAAGATAAAT CAAAAAATTA
   120001 GAGATATAAT ATCCAAGAAT TCGGATCTGA ATGAAAAAAA TGAGGAGGGA GGACACGATT
   120061 GGATTCATGT TGAGGTTCCG ATTGGATTAT TGACTCATAT AGTAGGTATA GCGGTTGGGT
   120121 ACCGAAGTTG AATATCTACA AGGCTCTACG AAGCTTTTAA AGCCCCATTT CAAGGACTTT
   120181 AGCGGAAAGA TAAGCAAATA TATGAATGAG GAGAATTCAT GGCTGCTAGA GAGCGGTTTT
   120241 GAGGTCGATT CAAACAGGAA GATAATAAGA ATATTTGATC TTCCCCCTGT GATGAGATAT
   120301 GATAGTTTCA TTAATAAATT GGAATTGAAA TTGGAAAAGT CCGGGTATGA TTACAGAATA
   120361 GAGAATAAAT CTCAAAGTAA GTGCGAATTG GCTATTCAAA TAAAAGGTAA CGTTTCACCT
   120421 GAGACGTTCT CAGCTATAGT TGATCATATT TCCAAGCTTA CTAAGATTAT AGTTAAAGAG
   120481 GATGTTATAT TTGTCAGAGA TGGAAATGTA ATGGAATTTG GATCAGTTAA GGAATATCTG
   120541 GATCATTTTA AACAGCATCT TGAATTGGTT AAGCTCAAAA GAATAATCAG AGACAATGAT
   120601 GACAATATTA AGGAGCTTTC TTTTCTTGAA GCTAAATTGC TTTTTCTTAA TTTTATGATT
   120661 GAGAAGAAAA GAAAAAATGA TGAGATAGTT AAGTTTTTGA CTGATTTTCC ATCATGGATA
   120721 TCCTCTCGAT TGCAAAGAAT AGAGATAGTA AAATTATCTC CTGAATACAT TAAAGAAACC
   120781 AAAGATGCTA TAGACTCTAT AAAGAAAGAG ATTGAGAAGA TTAAGAAAGC AATATCCACA
   120841 CAGGAGAAGA TCTATAAGAA GGTTTCTGCT GATGTCGAAA AGCTGGGTAA CGGAGCATCT
   120901 AAAAAAATAC AGAATAGTTT ATTTGAAACG CAGCATGACG ATGGAATAGA GGTATTCCAG
   120961 GTTAATGAGG AAGAATTTGA AGAAACAAGA GAGGAAGAAA GCGAAGAATT TTAATAATTA
   121021 AATATTTTGA TAAAAATGAG GTTAAGAATA ACAAGCATAC CTAATTTAAT TGTCTTTTTA
   121081 AAAAGACTAA AAGCAGTAGA GAAGAGTGTC ATCCTAGAAA TAAACAAGGA CAATATTTTC
[truncated: 148,457 more chars]
