# Supplementary material for: Clades of huge phages from across Earth’s ecosystems
Source: Nature. 2020 Feb 12;578(7795):425–31. doi: 10.1038/s41586-020-2007-4 (PMC7162821; doi:10.1038/s41586-020-2007-4)
Supplement: Supplementary file 6 — Genbank files for all genome. [file 41586_2020_2007_MOESM6_ESM.zip › genbank_genomes_SD-4/BML_PHAGE_48_21.gbk]

LOCUS       BML_coassembly_scaffold_214_prodigal-single     281088 bp    DNA     linear   BCT NOV-13-2019
DEFINITION  BML_coassembly_scaffold_214_prodigal-single, contig.
ACCESSION   BML_coassembly_scaffold_214_prodigal-single
VERSION     BML_coassembly_scaffold_214_prodigal-single.1  GI:
KEYWORDS    .
SOURCE      BML_PHAGE_48_21
  ORGANISM  BML_PHAGE_48_21
            .
COMMENT     Data sourced from ggkbase. For additional details see
            http://ggkbase.berkeley.edu/organisms/404893
FEATURES             Location/Qualifiers
     source          1..281088
                     /organism="BML_PHAGE_48_21"
                     /mol_type="genomic DNA"
     gene            complement(<2..460)
                     /locus_tag="BML_coassembly_scaffold_214_prodigal-single_1"
     CDS             complement(<2..460)
                     /product="hypothetical protein"
                     /codon_start=1
                     /transl_table=11
                     /translation="MRAGEFINERSKDYYERERAVDEFEDTLGKLDLAGYQGLTPDII
                     RRMKQLVQIIGRGRTIYAGPRNDKFGSAGRVLDGLVNRYRKAEIKAGRMPEFAGRANT
                     AHDMAQQIAQQTRGRYDYNMPRTWVTGAGQRYRDPQDYIVYPDEQSYEDAW"
     gene            complement(462..5366)
                     /locus_tag="BML_coassembly_scaffold_214_prodigal-single_2"
     CDS             complement(462..5366)
                     /product="Putative uncharacterized protein n=1 Tax
                     =Synechococcus phage S-CRM01 RepID=F5B3Z5_9CAUD"
                     /codon_start=1
                     /transl_table=11
                     /translation="MDINELENYRLSDAVKFHDSLNPQLWDSDEHLLPEVRAKLLEIA
                     DDFREFLGIDVDIADITISGSNAAYTYTPHSDIDLHLVVDLPRADSDEVYRELFDAKK
                     YQYNDRNDFKIAGYDVELYVQDPNKSHHSQGIYSVLNNDWVRVPTRRQPTVDDISVKS
                     KYEDIGARIESAIKSGDITVMDAMAAKIRELRQSGLDKTGEFGPENLAFKILRTNGTL
                     EKLSQARKAARDQLMSLEERRKKKSKKRTRYGYGGYWYPGYHYYGQNTAEVATDGGGD
                     GGGGESVRESRDESDQDTIERFARSCTDFLGMEQCPTIKLRRDPQWSRVNATFGRYDP
                     DQRRIELSVAGRHIVDVLRTLAHEMTHARQDEVIGLPSDAGETGSTYEDQANALAGQI
                     MRHWAQQEPGMFQGVELNEQLDQPTPTAQEIIKKHSINEKILIDQLKKGIAVEMEHTR
                     DPRAALEIALDHLNERPDYYDMLAAVERPMGEGMREKIGAVAAAACVAGAPGCATTDA
                     LKTVQTIGRAAQTFKGIKGSDAREELTTAAKDALRQGTGTRESRVRESSGYIPTAAEK
                     NDPRYSMALTADVQPGETGRQANKLGLKTDSQGRPDLLMKKLENLLESIKAGSDSLLE
                     DQDLFEVKMSPGELQKWAQSEEAQGIRAGFEAELIFRDTAREEEEESEPDYDQDERAG
                     SIDDVINFFQGGENGIGRNTANRLRDDLYTAFQEWQSEGFDQEWSESMFGDWMQENVW
                     PDEKDMWRNRAAGELDLDIEGELTPEQTRSIEDRAEEMFQEETEQQWENQAGEYDRAF
                     EESFDDWRDDHEESDWLDDAHGNMSDVADAYGLDWPYWTSGGGYEGGGRDPEEIADSL
                     QRTLGMRVVASSDYHSTARRPDLWIIEPDGSLSPDEYSDTGLEVVSPPMPLPEALKKL
                     REVIDWANGPGDAYTNNSTGLHMGVSLPFKGGDVDYVKLVLFLGDQYVLDEFGRAANN
                     YARSALEKLRNVQRLRRQNPLREQDGRAVSNMPGAEKTTAAMDLMKKNLIELAARYVQ
                     GDVGQSKYTSAHIKDGYIEFRSPGGDYLSMDSRDEQALGNTMLRFARAMSIAGRPDLE
                     RQEYSKKLYKLLTGYRAAETKKSQKGTRYRTDIETEDSQDALELFARYSTGQITAEEL
                     KKDWARLVLNKEAPEIISRQPSMRTYEVVHTNNDGDERVIDDIDAYDDDEANKEFREK
                     YRDDARWSQLAIRNKNQTWEVINSQGRVATVVQGPSYNSVMQELQRRGYDDVAELRRQ
                     ETSADLAKKISPRAKVAQRILTAPIWWMVTVETGHYVKSVIVQARSIDEARHKAKKQD
                     PWFAQNERMLRDYGTIKPATQKEIEEHGAVWWHVEDTNTRRVLLIMAKTKEGAHQKAR
                     LQDSGFKELAAADPDSFLVIPATADEIQQHRGQAADNAQDSQQIQQRVTGNTRFPYTV
                     TWRETVNGREIEDRLNVDAASAEAAVENVRRSLEASGHIVRPGSMRAVSNQEYETYRR
                     DDGTAGLRPVQAAAGSRREYHIYRRDTGEVRVGFMAATDEEAMQKLEAYRQTWGVPGV
                     EFGVRRGGGSAVAAAQPQVQAGTPESGEWTGHWIVRDAEGRELTRFHGIGNVQADANR
                     HALRWLIDNGYGHGTEIDVVPEMR*"
                     /db_xref="UniRef100_F5B3Z5"
                     /db_xref="A0A0F9JXP6_9ZZZZ"
                     /db_xref="F5B3Z5_9CAUD"
     gene            complement(5391..6266)
                     /locus_tag="BML_coassembly_scaffold_214_prodigal-single_3"
     CDS             complement(5391..6266)
                     /product="Uncharacterized protein n=1 Tax=Synechococcus sp
                     . RS9916 RepID=Q05QY8_9SYNE"
                     /codon_start=1
                     /transl_table=11
                     /translation="MAEQQVTVNVDYLRTTRVHILMPCYGGMLTESTFMSYIKWANVC
                     RQLNIDWTLETMTNESLISRARNTLVAKFLANPDSTHLMFVDADIGWEPWHLLVLLNR
                     DVDVIGGLYPMKTMPVKWVVNGFEGAEEGPDGLQEVSKTGTGFMLVKRHVFEKLNQHP
                     AVRPFNNDIGLPKELDQHLRTYYDTAVRDNRYYSEDWTFCENWRDLGGKIWVDKRVLL
                     RHTGTYVFDYAAQEPLYRALHEQYKNVAVQPEAAPAAVAPPPAEPKILATNQDKKPVV
                     KAKSNKKSTSKSKAA*"
                     /db_xref="UniRef100_Q05QY8"
                     /db_xref="Q05QY8_9SYNE"
                     /db_xref="byi:BYI23_A015210"
     gene            complement(6312..7331)
                     /locus_tag="BML_coassembly_scaffold_214_prodigal-single_4"
     CDS             complement(6312..7331)
                     /product="hypothetical protein"
                     /codon_start=1
                     /transl_table=11
                     /translation="MKKLVIIPGGFHPLHAGHKALYDAARAAFPSADIYMAATADTST
                     RPFPFEVKKKLARIAGISAHRFIQVKSPFRAQEITQMYDPNETQLIFVRSDKDRDQQP
                     QAGGVKKDGTASYLQPYKRTGLEPMSKHGYMAYLPTVQFGPGMTSATEIRAKWPGMTP
                     EQKISLVNQLYPDTQSKEPLAGVIVKMFDEVIGSAVEETLKGAPVGSGAQGLQPSGLG
                     MPNGPDLESTGVRMGQEFDEATVINDPDAGLQIQPSGGMGTWDEASLVSNLARKFASM
                     LEMVKSKNYRSLYHVLYRAGVVESMVRALAEFEEFQSRQGRRPIARGREIDTSDYIEE
                     KNNLP*"
     gene            complement(7348..7782)
                     /locus_tag="BML_coassembly_scaffold_214_prodigal-single_5"
     CDS             complement(7348..7782)
                     /product="hypothetical protein"
                     /codon_start=1
                     /transl_table=11
                     /translation="MEKSRISLKVRATGPDLTFVVRFNGEEIHRATNVSQESQEISHE
                     FDDSIDAQHQVEFELLGKQKHHTKIDTNGDITQDRLIEISDVSIDDIELGYLFSQNTE
                     YHHDYNGTGKPIADRFYDSMGCNGVARFRFSSPVYLWLLENM*"
     gene            complement(7786..8151)
                     /locus_tag="BML_coassembly_scaffold_214_prodigal-single_6"
     CDS             complement(7786..8151)
                     /product="hypothetical protein"
                     /codon_start=1
                     /transl_table=11
                     /translation="MKTTVLQLLPTTAYGTPSGNYDGSSSDWVGVKQQAADYYGGFGG
                     LQTVAFYLNEFEGEIEIEATLDSDPGDDSWFRVHRFESASSQITENFSVNIRGNFVWL
                     RARVQDFSAGTITKISLSY*"
     gene            complement(8151..8318)
                     /locus_tag="BML_coassembly_scaffold_214_prodigal-single_7"
     CDS             complement(8151..8318)
                     /product="hypothetical protein"
                     /codon_start=1
                     /transl_table=11
                     /translation="MAKIIEDVIVIKFSKIVKDSEQDAAGIAGDEIQQALEQVAQELV
                     GNGVVVEVERA*"
     gene            complement(8325..9035)
                     /locus_tag="BML_coassembly_scaffold_214_prodigal-single_8"
     CDS             complement(8325..9035)
                     /product="hypothetical protein"
                     /codon_start=1
                     /transl_table=11
                     /translation="LTDRISEIYHRKEKRTDPWYGQYLWSVRVYLHEANCLRTGTHAG
                     IDRRIKIRREWGRRSRGVAGSWALAWHQAEITDQDVMNLHSMLDFLASHRDLHHLSIS
                     QDWLYIYTNDQALIDEICDLPYIITSGKIIRITQCELHGEPGTICLQQSSHQYRTYFR
                     DRNLDQLTADGVRRYLAVQDEIRLGPGLRLWCEKNWNDTQSHYFFDHSDPRIGQMLAL
                     ISPDLVRKTQPIVTETAK*"
     gene            complement(9028..11298)
                     /locus_tag="BML_coassembly_scaffold_214_prodigal-single_9"
     CDS             complement(9028..11298)
                     /product="ATP-dependent Clp protease, ATP-binding subunit
                     ClpA n=1 Tax=Oceanicaulis sp. HTCC2633 RepID=A3UJU8_9RHOB"
                     /codon_start=1
                     /transl_table=11
                     /translation="MQNNPEIEQIVNNAVQIARERKHEYVTTEHLLLSMVRYAPFRNC
                     LEKFGTDVATLEADADSYLNTLTGLVTDSEDLQPRKTNGLERTFNRALTQVLFTGRRV
                     MTTADLYLAIMAETNSHAHYFLLKHGVSKQEFLKYWERHYNHNDVRLNDQQATEILEE
                     HCVNLTDMARQDRLEPLIGRDHELDEMITVLARRFKANVLMVGDPGVGKTAIIEGLAQ
                     RVARNEVPEFLRDHEVWSLEIGNLLAGSKYRGEFEEKLKQVIQALESKKKCILFIDEA
                     HTMKGAGASNNSSLDFANMLKPAITKGLLKVVASTTWEEFYESFEKDRALMRRFHRLG
                     IDEPTTETTEKILIGLSPRLERFHDVMIDTDAIEAAVEFSSRYIHDKKNPDKSIDLLD
                     GACARERVKDAGTQTITRELIMAQVSRVAGVPMDRLQNARSQKILELESNIKQYLHGQ
                     DDAVERVLERVYINFAGIGNSKKPMASFLFLGPTGTGKTELAKLLAQNLDMKLLKYDM
                     SEYQEKHTVSSLIGAPPGYVGFEDGNVGGGKLISDLTKNPFAILLFDEIEKAHPDVSN
                     ILLQLLDEGHITSSNGKTVDCKNTIVIMTSNLGARDNENNNIGFAQDLEKTGSEDRAM
                     RDFFKPELRNRIDVICRFRKLDALAIKKIVVKFVDELKQSLTDRNIRLQLTEEAVELL
                     ARLGYDSKMGARPLARKIDELVRVPLSRRILFDQLRDCTVTVSAQGDEIHLSHDCDHS
                     TVIDAPVDSDGIIRID*"
                     /db_xref="UniRef100_A3UJU8"
                     /db_xref="A3UJU8_9RHOB"
                     /db_xref="ccs:CCNA_02553"
     gene            complement(11282..11728)
                     /locus_tag="BML_coassembly_scaffold_214_prodigal-single_10"
     CDS             complement(11282..11728)
                     /product="peptide deformylase (EC:3.5.1.88)"
                     /codon_start=1
                     /transl_table=11
                     /translation="MKLTRRVLYNRAKDIDFKYPVRNDQLAREMTELMMRENGIGLSA
                     TQVGISRRLFVMSVEDRYRACFNPRITGSSETLVEFDEGCLSFPGDHCIIKRPDWVQV
                     EYQTYNGQPTQDHLIGLEARCFQHELDHLDGITMWDRYKEQHAKQS*"
                     /db_xref="smf:Smon_0372"
                     /db_xref="UniRef100_D1AX30"
                     /db_xref="88348636"
                     /db_xref="D1AX30_STRM9"
                     /db_xref="3.5.1.88"
     gene            complement(11737..12528)
                     /locus_tag="BML_coassembly_scaffold_214_prodigal-single_11"
     CDS             complement(11737..12528)
                     /product="Chaperone DnaJ domain protein n=1 Tax
                     =Chloroflexus aggregans (strain MD-66 / DSM 9485)
                     RepID=B8GCP7_CHLAD"
                     /codon_start=1
                     /transl_table=11
                     /translation="VKDYYQILGIDRSAKADDIKRAYRRLASQHHPDRGGDTARFQEI
                     QEAYSVLSDEQKRSQYDNPRQRVHVNMGPGGFDFDQIFEMFGAKFRPEQQTNVTRINL
                     WIRLEDAARGGTRPVSLQVGSSVSTVEITIPVGIDDGDTVRYAGLAPGGLDLVVNFRI
                     TPDARWQREGRNVTTDIELPAWDLLLGTQTPMQDLTGSTLLLTVPPRTNPGSMLRLRG
                     RGLPPSSLPGRHGGAAGDLFVRVQARWPSRISDELISAIRNEHQQ*"
                     /db_xref="UniRef100_B8GCP7"
                     /db_xref="cag:Cagg_0146"
                     /db_xref="B8GCP7_CHLAD"
     gene            complement(12565..12951)
                     /locus_tag="BML_coassembly_scaffold_214_prodigal-single_12"
     CDS             complement(12565..12951)
                     /product="hypothetical protein n=1 Tax=gamma
                     proteobacterium SCGC AAA168-P09 RepID=UPI00035E5DFB"
                     /codon_start=1
                     /transl_table=11
                     /translation="VNVRHWLILFIAPLLLSGCAGFSIFGDREKPISIQTQAVERTRL
                     NLTPPAPLTPRATRWIVITPENAEQVWKDLQARNIDLVLFAITDDGYEEMSMTHAEIR
                     NFINLQRQIIIKYQEYYEPESKTQSK*"
                     /db_xref="UniRef100_UPI00035E5DFB"
     gene            complement(12902..13402)
                     /locus_tag="BML_coassembly_scaffold_214_prodigal-single_13"
     CDS             complement(12902..13402)
                     /product="hypothetical protein n=1 Tax=gamma
                     proteobacterium SCGC AAA168-P09 RepID=UPI00035F730E"
                     /codon_start=1
                     /transl_table=11
                     /translation="MIFGVGSTIKIIAVLIIVAIIAGGLWYVTGLRADLAVARVNAER
                     LKEGIELQQQLMAQMRRDISQIQSINADLRQETERAQAEIRSLSDRFNVNARGEARDL
                     GAIAAARPAAVERLINRGTANAMRCLEIASGAPLTEQEQNAKTSSEINRECPSLANPL
                     YRAVAP*"
                     /db_xref="UniRef100_UPI00035F730E"
     gene            complement(13399..13863)
                     /locus_tag="BML_coassembly_scaffold_214_prodigal-single_14"
     CDS             complement(13399..13863)
                     /product="peptidase M15 n=1 Tax=Flavobacterium sp. SCGC
                     AAA160-P02 RepID=UPI00037CB3B6"
                     /codon_start=1
                     /transl_table=11
                     /translation="MKLTENFSLHEMIKSETAARRGMDNTPTDAVIANLKTLAEKVLQ
                     PIREHYKKGVKVNSGYRSPDVNAAVGGSRTSDHTKGQAADIEIPGVPNYELARHIQDN
                     YKFTQLILEFYTPGIPDSGWVHVSYDPTNLKCQSLTAMRENGKVVYKPGLIA*"
                     /db_xref="UniRef100_UPI00037CB3B6"
                     /db_xref="npn:JI59_04410"
                     /db_xref="G6EFI7_9SPHN"
                     /db_xref="UPI00037CB3B6"
     gene            complement(13887..14135)
                     /locus_tag="BML_coassembly_scaffold_214_prodigal-single_15"
     CDS             complement(13887..14135)
                     /product="Uncharacterized protein n=1 Tax=Croceibacter
                     atlanticus (strain ATCC BAA-628 / HTCC2559 / KCTC 12090)
                     RepID=A3U7S2_CROAH"
                     /codon_start=1
                     /transl_table=11
                     /translation="MRSLLQKFVNKWDLNSRETAVRSLVKAYSYRCCGTLTTIVISYV
                     ITGRLVVSLAIGATEMILKPFIYWLHERAWSKIHWGTK*"
                     /db_xref="UniRef100_A3U7S2"
                     /db_xref="cat:CA2559_06000"
                     /db_xref="A3U7S2_CROAH"
     gene            complement(14089..14922)
                     /locus_tag="BML_coassembly_scaffold_214_prodigal-single_16"
                     /gene="cysC"
     CDS             complement(14089..14922)
                     /gene="cysC"
                     /product="cysC; adenylylsulfate kinase (EC:2.7.1.25)"
                     /codon_start=1
                     /transl_table=11
                     /translation="MTKRILIMGLPGSGKTYFAERLKKYLEDNSVLYHTTAETIGSSS
                     AEVKWINADEVRKKYNDWDFSHEGRIRQSIRMRELADSFFNDFVIADFVAPLPEMRHN
                     FKADWTIWIDTIEKGRFEDTNKMFVPPEVYDFRITEQNAEKWVEFVGQHILDNKRRPT
                     FDWQKETVQMLGRWQPWHAGHRALFERAIAKTGQVCIMIRDCQGWNGSNPFAIEQVKY
                     YIRRDLDPLYQGQYEIQIVPNIVNITYGRDVGYKIEQETFDEATHAISATKIRQQMGL
                     E*"
                     /db_xref="pub:SAR11_1262"
                     /db_xref="UniRef100_UPI000372E19F"
                     /db_xref="A0A0F9BJQ3_9ZZZZ"
                     /db_xref="UPI000372E19F"
                     /db_xref="2.7.1.25"
     gene            complement(14995..15555)
                     /locus_tag="BML_coassembly_scaffold_214_prodigal-single_17"
     CDS             complement(14995..15555)
                     /product="Uncharacterized protein {ECO:0000313|EMBL
                     :KKN21829.1};  TaxID=412755 species="unclassified
                     sequences; metagenomes; ecological metagenomes.;"
                     source="marine sediment metagenome.;""
                     /codon_start=1
                     /transl_table=11
                     /translation="MNSPSKTQHPFLLSEALEYKDMVGILKPTVHVDEFASKMGDDDD
                     IIVVSFFVRNQQAARDLANWFEKGYDWVLDADVSPGEIRPGRYLVYIELRRRSTAGDK
                     IATVIEDLGTLTEFRPEDWIMHYDGKEYPFSREEFDRRVPRTPKEYRKRKESDLNEMR
                     AAAGIDTKSIYEPDAKIRSLQSAAGI*"
                     /db_xref="A0A0F9NVI8_9ZZZZ"
     gene            complement(15512..16075)
                     /locus_tag="BML_coassembly_scaffold_214_prodigal-single_18"
     CDS             complement(15512..16075)
                     /product="Uncharacterized protein n=1 Tax=Cronobacter
                     phage vB_CsaM_GAP32 RepID=K4FB60_9CAUD"
                     /codon_start=1
                     /transl_table=11
                     /translation="MDRDIFRNHSDYWIVADNIKNLYLSEGSILTLIDFERVLDELDL
                     YAFKNWQLGELVSGPEIGRYKVTCTFMWPEKLMPDPRGARRLLPFDCKVEYKKTTIQI
                     PVKIEDPDDFVPGTHKARLIKKPVWLVSIEMPKNLMADIRTGSLELEDQDIDLQDLDQ
                     AYEEDLDQKEFQTDEQPQQNTAPIPAI*"
                     /db_xref="UniRef100_K4FB60"
                     /db_xref="K4FB60_9CAUD"
     gene            16241..16993
                     /locus_tag="BML_coassembly_scaffold_214_prodigal-single_19"
     CDS             16241..16993
                     /product="Putative uncharacterized protein n=1 Tax
                     =Micromonas sp. RCC1109 virus MpV1 RepID=E5EQR8_9PHYC"
                     /codon_start=1
                     /transl_table=11
                     /translation="LSRARGSKAQQKRQQQQNQHQPLENTISFEKGRKLSSRNVELIP
                     KSLNQERLILALNDAEQHIVISVGPAGTGKSYLAMIAAIRALRQGDCERIVLTRPAVG
                     VDDERHGFLPGDLNSKMEPWTRPLLDILREFYHPRDIAQMIQDQTIEISPLAFMRGRT
                     FKNAWIVADEMQNATPGQMKMLLTRIGINSRIIVTGDVEQTDRQTHDNGLLDIAQRLD
                     SKNSNGIRVCYLNNRDVQRHPIITQVLDLYQD*"
                     /db_xref="UniRef100_E5EQR8"
                     /db_xref="A0A0F9P585_9ZZZZ"
                     /db_xref="cyn:Cyan7425_2769"
                     /db_xref="E5EQR8_9PHYC"
     gene            complement(16962..17285)
                     /locus_tag="BML_coassembly_scaffold_214_prodigal-single_20"
     CDS             complement(16962..17285)
                     /product="hypothetical protein"
                     /codon_start=1
                     /transl_table=11
                     /translation="MRYFIVHYRRVMAGVGSRRQEQMDEVVEVKRNLRRNDQQIAAVI
                     LDFRKQLVLQASLDGKTVPRDWWKIRDFYHQHYPDIIQRLEAANGLKIVKEPPANPDT
                     DPAPG*"
     gene            complement(17282..18199)
                     /locus_tag="BML_coassembly_scaffold_214_prodigal-single_21"
     CDS             complement(17282..18199)
                     /product="Clamp loader subunit DNA polymerase accessory
                     protein n=1 Tax=Enterobacteria phage vB_KleM-RaK2
                     RepID=H6X3X3_9CAUD"
                     /codon_start=1
                     /transl_table=11
                     /translation="VKKLWTEVYRPKTIDEYVFRDDAQRQQVQSWITAGAIPHLLFSG
                     APGVGKTTLARILINELNINEYDVLEINASRENSVDTIRDKITGFVQTMPFGEFKVVL
                     LDEADYISPNGQAALRGVMETYHVSARFILTCNYPNRVIPALHSRCQGFHIERVDVTE
                     FTARVATVLVSEGVDFDLDTLDTYVKATYPDLRKCLNMCQMNSTEGKLAVPHGDEGGI
                     KEWKVDVVNLFKTGKILEARKLLCSSARPEEMEEVFRWMYDHLDLWSTDPEKQDRAIV
                     IIRNGLVNIPLVTDQEINLSATLIELGNL*"
                     /db_xref="UniRef100_H6X3X3"
                     /db_xref="A0A0F9P4B6_9ZZZZ"
                     /db_xref="mfe:Mefer_1399"
                     /db_xref="H6X3X3_9CAUD"
     gene            complement(18196..18357)
                     /locus_tag="BML_coassembly_scaffold_214_prodigal-single_22"
     CDS             complement(18196..18357)
                     /product="hypothetical protein"
                     /codon_start=1
                     /transl_table=11
                     /translation="MKQPDAKKHFQLSMAKSAVRIAAGIALIWPQNLILAGVFLILAE
                     VIGVAEEMV*"
     gene            complement(18354..18587)
                     /locus_tag="BML_coassembly_scaffold_214_prodigal-single_23"
     CDS             complement(18354..18587)
                     /product="hypothetical protein"
                     /codon_start=1
                     /transl_table=11
                     /translation="VGIQKPDLAKAAQIMASSIQEIQSPYNDGWTSAACKKELYQLKC
                     WLEDEYSKLPKFFEEKSWEQERIIQRLKQKENS*"
     gene            complement(18587..18952)
                     /locus_tag="BML_coassembly_scaffold_214_prodigal-single_24"
     CDS             complement(18587..18952)
                     /product="Uncharacterized protein n=1 Tax=Enterobacteria
                     phage vB_KleM-RaK2 RepID=H6X3X1_9CAUD"
                     /codon_start=1
                     /transl_table=11
                     /translation="MKSAFSPTKISSLRALNDNVLVRDMQFRGRQLSSGIILGSDDGR
                     AAGIRPRWAEVYAIGPDQKDVRPGQWICVAHGRWTRGVDIEDAEGVKTIRRIDPQDIL
                     LVSDDIPGSDDTISDAVQG*"
                     /db_xref="UniRef100_H6X3X1"
                     /db_xref="A0A0F9N772_9ZZZZ"
                     /db_xref="H6X3X1_9CAUD"
     gene            complement(18966..19397)
                     /locus_tag="BML_coassembly_scaffold_214_prodigal-single_25"
     CDS             complement(18966..19397)
                     /product="hypothetical protein"
                     /codon_start=1
                     /transl_table=11
                     /translation="MTKKLYRTAQGKTIDLGAIQLQNEQTRAVGNMKVNARGDLIDSL
                     DRPIDSRTQQVEKQYRKQVSNVKDQPAQKSGPVTRKSQASVRPSTSVGEKSESVPVPQ
                     SDPTEDNATSGGLAAAIARARQIKQEPIRTAQQIAQNLNDD*"
     gene            complement(19425..19946)
                     /locus_tag="BML_coassembly_scaffold_214_prodigal-single_26"
     CDS             complement(19425..19946)
                     /product="DNA polymerase III alpha subunit n=1 Tax
                     =Cronobacter phage vB_CsaM_GAP32 RepID=K4F6Z2_9CAUD"
                     /codon_start=1
                     /transl_table=11
                     /translation="MKTNKFGEMIFDEDDLCDLVMQGRDVTAMTKVTVDPNIDLERLI
                     SSMENPGDLLTWTFPADSDQAVPEFDHIRQAHWFMPEEYQNIDIAEHVLALCATQEQL
                     QRAGEELLLYQERGLFDLLKYLRYLVDVMQANRVIWGVGRGSSVASYVLYLLGVHRID
                     SMHYDLDPREFLR*"
                     /db_xref="UniRef100_K4F6Z2"
                     /db_xref="A0A0F9S651_9ZZZZ"
                     /db_xref="K4F6Z2_9CAUD"
     gene            complement(19933..20547)
                     /locus_tag="BML_coassembly_scaffold_214_prodigal-single_27"
     CDS             complement(19933..20547)
                     /product="hypothetical protein"
                     /codon_start=1
                     /transl_table=11
                     /translation="MSNVRIKKSLGWKSGLVYDSQFYANQYQADISMLVVSDNTDEQN
                     IAYDRVKSWIKYVLEDSVIITHTDSKLRAWQNTGARVIVLPEEPVDQIMGIMLYLKLN
                     SIMENRMVVTDVELSSSIGDSTRYLHSHGEALGESLSQAGWWLDPSPAWYTVKKNSRN
                     PGKIVNLDRGPEWSDHDLSWEKDINQKDHADSVVFASFNRDENK*"
     gene            complement(20544..20783)
                     /locus_tag="BML_coassembly_scaffold_214_prodigal-single_28"
     CDS             complement(20544..20783)
                     /product="hypothetical protein"
                     /codon_start=1
                     /transl_table=11
                     /translation="MEHPLISNIDHLTIDELQSKVTELTRKIGMAHRMGNAHLRGQIG
                     MALETYQNKLREKQQELWDKQRGSGPDYSDKIDIS*"
     gene            complement(20844..21722)
                     /locus_tag="BML_coassembly_scaffold_214_prodigal-single_29"
     CDS             complement(20844..21722)
                     /product="hypothetical protein"
                     /codon_start=1
                     /transl_table=11
                     /translation="MASNINPQNIDGAYPVAGQDNDSQGFRDNFTNIRTNFGYAANEI
                     TDLQNRAILKSALPGTVLNNNMGGSILSNAQLQAMTETRVALGSVAGPQTINFSAGPY
                     YTLSTSGSVSVGFSNPPAPGATARVRLLITVTNTAHTLTLPSTVQANNPPSIQGLVNN
                     IITFAVPGTYEFEFETNDGGSTYVILDHSRNCDPIYLPSSEDVANAAPINLSVTTSYF
                     VTAAAETATLGDGAEGQIKNLVCAGYADDMVITVANAGWGGAGTMTFTAAGQGCQLIF
                     LGGYWWCIGNNGVLFL*"
     gene            complement(21780..22301)
                     /locus_tag="BML_coassembly_scaffold_214_prodigal-single_30"
     CDS             complement(21780..22301)
                     /product="hypothetical protein"
                     /codon_start=1
                     /transl_table=11
                     /translation="MSAIQAAVFNSGQNIIYAPGLVRGRYSGYAGTSTVWFDTRTPTV
                     VTIVTSPVTFSSGAASSISLLWRGYYRPVITESVTFSTSVSLFDASSYHAVWIGDAAR
                     SGYTLGNSLLSGSGSRTGSISLTGGIYYPIRIQLAYSGDDSFDSFPEISFLLRINNST
                     SYDLFYNSLTQEY*"
     gene            complement(22301..23518)
                     /locus_tag="BML_coassembly_scaffold_214_prodigal-single_31"
     CDS             complement(22301..23518)
                     /product="Phage tail fiber-like protein n=2 Tax
                     =Synechococcus phage S-SSM7 RepID=E3SLD5_9CAUD"
                     /codon_start=1
                     /transl_table=11
                     /translation="MTVPYTFSNKTGILPLSELDANFATLANAVPALALRAGTVTQGS
                     QPNITEIGTLQSLTVSGGIQAGTVTGTIIVGTLSSASQPNITQIGTLTDLTVSNTFTT
                     NAILATTVDAQIIRASQPSVTSLGTLTNLSVSGNAAIAGNVQTGNVNAVENVVTAKVT
                     ANQLVANSILCPSISSPTVTVNGSLSVTGNVLGTVLTAAQPNITSLGTLTSLSVSGNL
                     ATSGLSANNAIISGTLTADSLTANSISGNLNSSSQTNITSVGTLTSLSVSGNISTDNT
                     VIADEIVCSGNITGKVGGFDIGYRTIPQVILDTNSFIQADTIGKHYYSTGSSTLTLTI
                     PNISQATISIGSAVTVINRGTGTINLTPGPGVQLFLAGNSVSTVRSIVSYGTATLIKV
                     EDNIWILNGTGIV*"
                     /db_xref="UniRef100_E3SLD5"
                     /db_xref="W2GG05_PHYPR"
                     /db_xref="E3SLD5_9CAUD"
     gene            complement(23522..26416)
                     /locus_tag="BML_coassembly_scaffold_214_prodigal-single_32"
     CDS             complement(23522..26416)
                     /product="Uncharacterized protein n=2 Tax=Burkholderia
                     multivorans RepID=B9BHT1_9BURK"
                     /codon_start=1
                     /transl_table=11
                     /translation="MAQPKWITPAGSLGVIPEGVFYSVPVRAVADDQDVFFQLIAGEL
                     PDGVQVTSNGFIEGTPRNTIKVQGVPQEVSEDVTSKFAIRAYTVKVINSNIVIDRLAD
                     RTFTLTISGQDIPEFTTPPGRIGTFYDGTEARVKVDFTDTDPDETLTVKLVAGEFPPG
                     MRLNSRTGEISGVIIPSTGVIGAPAGYDATEYDQYPWDFATRSNNRNYQFTLEVTDGK
                     DSDVRTFEIFVYAKNTMVADTTDNTADDTFITADVTPDRPPVLLTPEGDLGVVRADNW
                     YAFKFDAIDFDGEPIEYLIDIGAGIGYDDAPYDAEGFDRGAFSLPPGLEIDPFTGWFY
                     GYIPDQGVTEQTYKFAVRVRNRVEPAEPWNPALQYSQGSIVSLGDSNYTARQNVPAGI
                     VPTNTLYWEREIIPISRYYYFTITITGQVETEIQWLTPKNLGEILNGSASTFSIQAVN
                     AGGRSLQYRLAPGTASRLPQGLKLLPSGNIVGRVSFNTFAMDSGITTFDRDIRTRTIT
                     RETTFDMQFDFTVNAFSSEAQQIGYRVGSIRVVDGGSGYDANNPPTVVISPPPETIDS
                     IPATAGVVSVNQAGEIVAIEVGNPGRGYLSAPTITILGSGGTGAQASANIIEARISNA
                     VSVFRDFRITVVRRFNEPYQKIYVKCMPPQQDRELILQLIQNQDTIPNDLVYRADDPN
                     FGVAKNVVYDHAYGLNSAPFAEYVESLNINHYWKNVTLGRIRTAQALDSRGRVLYEVV
                     YSEIVDDLVNNLGESVSKEIRWPRTIRADDQVINTVYPNSLINMRDQVIDSIGEIPPP
                     LTPALPIWMTSKQKNGRVLGFTPAWIIAYVKPGKSQQVLYNIQQQFGDRLNLVDFKID
                     RYELDRSQTYNWDPDDQQWIPTPPAETTFDTFTDAPAILPWINIAGNEVIWSNQESEI
                     VFWQTPPSGIPLEGTIFDGRTTRFISPADRWTGTDDFDKYLLFPKTNILG*"
                     /db_xref="UniRef100_B9BHT1"
                     /db_xref="B9BHT1_9BURK"
                     /db_xref="nso:NIASO_15700"
     gene            complement(26416..28569)
                     /locus_tag="BML_coassembly_scaffold_214_prodigal-single_33"
     CDS             complement(26416..28569)
                     /product="Collagen triple helix repeat protein n=1 Tax
                     =Acidiphilium cryptum (strain JF-5) RepID=A5FXP6_ACICJ"
                     /codon_start=1
                     /transl_table=11
                     /translation="MAKLLSGKVKTTPPSEVSADRYDYLSLEQAEPNLGTPDGDGYIL
                     TSNTDGTRVWASGTAGATGATGIQGATGPDGATGSTGPQGATGIQGSTGPIGATGATG
                     PAGATGAGATGATGPQGDRYSTVSTTTLTIGTGTQNLTVETGLAWTAGQPVLIANSPT
                     NTMLGTVTSYNPGTGAMVANITSVTGSGTYSNWTVNLSGAAGVPGATGVTGATGATGA
                     LGSTGSTGIQGSTGPQGATGSTGIQGSTGPQGATGSGATGATGIAGPPGATGVTGATG
                     AGATGATGPRGATGITGDIGSTGATGPIGATGSPGGATGATGATGVGLTGATGVIGLT
                     GSTGATGPQGTPGGATGATGATGLTGATGIPGAFAGIGATGATGPTGSTGITGATGSP
                     GGATGATGATGPQGIPGTFAGVGATGATGATGAASTVPGATGATGPQGATGAGATGAT
                     GATGPASTVPGATGATGPASTVPGATGATGPQGATGPTGAGGVTIQDTSDNNDYYVAF
                     SGQFFGTATTLFVDNPGFRFNPSNGNLTIAGSLNASGVSIGTGTLGVGGIVNNNSNGV
                     GNIGTSATRFDTVFAKATSAEYADLAEYYVADQQYEPGTVVSFGGDREITQALQDSDP
                     AVAGVVSTNPAYLMNAGIDCDSCDDGDNITAVALQGRVPCRVKGPVRKGSLMVAAGDG
                     CARAETSPAPGTIIGKSLENFDGAEGVIEIAVGRT*"
                     /db_xref="UniRef100_A5FXP6"
                     /db_xref="A0A0F5KN94_9BACI"
                     /db_xref="bpum:BW16_09905"
                     /db_xref="A5FXP6_ACICJ"
     gene            complement(28571..28894)
                     /locus_tag="BML_coassembly_scaffold_214_prodigal-single_34"
     CDS             complement(28571..28894)
                     /product="hypothetical protein"
                     /codon_start=1
                     /transl_table=11
                     /translation="MAINIFKSVTKNLTIVEQEVYQTPPGFTGIVLMAQVTNVTATPE
                     IVTMSVKVGSVETFLAYEFEIPGNDSAGMLTGKLVLEPGQRVAFSGGSDNTLQLVMSV
                     LESQN*"
     gene            complement(28902..30197)
                     /locus_tag="BML_coassembly_scaffold_214_prodigal-single_35"
     CDS             complement(28902..30197)
                     /product="Phage tail fiber-like protein n=1 Tax
                     =Prochlorococcus phage P-SSM2 RepID=Q58M62_BPPRM"
                     /codon_start=1
                     /transl_table=11
                     /translation="MAIQLVNIGSDPDDGTGDPLRTAYAKINQNFLELAAQPIGGIVP
                     NVYYVAKNGSDSNAGNALGQAFLTIKRAVQVATAYMQNNPTERVCIFVKSGEYIEDNP
                     IVMPPRCTIWGDNLRSVSVRPLNPAQDIFHVQNADYLSGMTFRGHIAPAAAIAYPSGG
                     AGFITTSPYVQNCSSITTTGCGMRIDGNLALGLKSMVTDSYTQVNEGGIGVHILNQGY
                     AQLVSVFTICCNRGILVESGGYCSITNSNTSFGTFGLVADGVISVANSGAVAGANQIG
                     QNILIGGLTERPTSRQSLSFDGGTTYYDVWEATELIGGQSVVTISEELSVPFPNGTPV
                     TFYIRSAINASSHTFEWVGTGDQLINALPQTGAMPVQANEVIQTNGGLVVYTATDQRG
                     DFRIGDQLTINGASGTITGDTFDKALFAVLTPYILAIEG*"
                     /db_xref="UniRef100_Q58M62"
                     /db_xref="G8EXJ4_9VIRU"
                     /db_xref="Q58M62_BPPRM"
     gene            complement(30263..31396)
                     /locus_tag="BML_coassembly_scaffold_214_prodigal-single_36"
     CDS             complement(30263..31396)
                     /product="group 1 glycosyl transferase n=1 Tax
                     =Pseudoalteromonas flavipulchra RepID=UPI00029A236A"
                     /codon_start=1
                     /transl_table=11
                     /translation="MTDKFRFHILGLPHTVSSKEYSACAYTQKVVKFGRMMTERGHEV
                     IHYGHEDSDLTCTEHVTVTRNRDLKKAYGDYDWRRNFYKFDMADHAYQTFYKNAIREV
                     GKRKQPHDFILPFWGAGVRPVCDAHPDLICVEPGIGYAGGHWARWKIFESYAIYHAWC
                     GLQSVGNCRQDWYEAVIPNYFDPEDFEFREEKDDYFLFLGRVYSGKGIDIAIQVTEAT
                     GQNLVIAGQNPDNLSFPPHVEFVGYADVERRRMLMSRARGAFVASQYLEPFGGVQIEM
                     LMSGTPTITTDWGSFTENNIHGVTGYRCRTFDQFCWATENIDLIKPRDCRIWAENFTL
                     DRVAPMYEEYFQSVMDVYTGAGWYERHTDRLNLDWLHKSLPSA*"
                     /db_xref="UniRef100_UPI00029A236A"
                     /db_xref="A0A0E3FRE5_9CAUD"
                     /db_xref="scw:TU94_26330"
                     /db_xref="UPI00029A236A"
     gene            complement(31393..31941)
                     /locus_tag="BML_coassembly_scaffold_214_prodigal-single_37"
     CDS             complement(31393..31941)
                     /product="Uncharacterized protein n=1 Tax=uncultured
                     Thiohalocapsa sp. PB-PSB1 RepID=V4IYL9_9GAMM"
                     /codon_start=1
                     /transl_table=11
                     /translation="VSILREVTQERHQAVEDLPFIQYLLHGDITREHYVMYLAEMLEI
                     YRHLENLSATEGLLEDLAELPRAERMAQDLEELSPGYQTTLTISTRNYLDYLSTLYES
                     ERAPDLFAHVYVRHLGDMYGGKLIARRVPGAGRWYEFDNRADLVKRFNAKLTMDLAPE
                     ALVAFDYFSNIFQDLWRRIHTG*"
                     /db_xref="UniRef100_V4IYL9"
                     /db_xref="V4IYL9_9GAMM"
     gene            complement(31943..32269)
                     /locus_tag="BML_coassembly_scaffold_214_prodigal-single_38"
     CDS             complement(31943..32269)
                     /product="Putative iron-sulfur cluster insertion protein
                     ErpA n=1 Tax=Sutterella parvirubra YIT 11816
                     RepID=H3KGY3_9BURK"
                     /codon_start=1
                     /transl_table=11
                     /translation="MELNEAAVTKLRELKSEESNPNIKFRIFVQGGGCSGMQYGFTFD
                     EEQNEDDFDFQYEDLTVLVDSMSWGYLQGAKIRWEESDMGASFVIDNPQAQTTCGCGS
                     SFSPGH*"
                     /db_xref="UniRef100_H3KGY3"
                     /db_xref="H3KGY3_9BURK"
                     /db_xref="kde:CDSE_0032"
     gene            complement(32282..32824)
                     /locus_tag="BML_coassembly_scaffold_214_prodigal-single_39"
     CDS             complement(32282..32824)
                     /product="Superoxide dismutase (EC:1.15.1.1)"
                     /codon_start=1
                     /transl_table=11
                     /translation="MREAIDLIEATTRPSKLETTPLPYGMDELDPVMTQETLDYHYEH
                     LAKGYAKRYNAGEGDADFNRAGSYLHNKLFPQFRKPKTGNRPRGAIAELIEDKFKTYE
                     DFQDAMTVEAMKIQGSGWVYLSTGGDIKTIKNHAVRTDIALIIDMWEHAFSLQYKWDK
                     KKYLSDIWRIIDWDVINERL*"
                     /db_xref="fsu:Fisuc_0079"
                     /db_xref="UniRef100_C9RJ50"
                     /db_xref="A0A0F9MP46_9ZZZZ"
                     /db_xref="C9RJ50_FIBSS"
                     /db_xref="1.15.1.1"
     gene            complement(32851..34407)
                     /locus_tag="BML_coassembly_scaffold_214_prodigal-single_40"
     CDS             complement(32851..34407)
                     /product="hypothetical protein"
                     /codon_start=1
                     /transl_table=11
                     /translation="MILHVDASREENNMDKKILILGSNIQDTDDRVSKIALEAGAINH
                     GLILDPEYVPDMSGFYHSSVADISWGGLIKLGERFDEVIMLDQPRGDWDHWKCLLGTY
                     KVMCHLETQGKITYFRDNKNTQAFQYWQNLQKNNRSFCLYPWINKYIKDGKLWTCSRG
                     NTPVIALSEFTSWKDDTGFMKVRDKMLAGEKLSPNCDVCYYYEENGIESYREFETLDW
                     VAKLGLESVEDLNSIDQPYYYETLLGNKCNIKCRGCSPSRSDQIEKEFRKFNIVTPAG
                     VEWQSSTFSLDEIRVDQLTSKHRVYFQGGEPSIMPEVVEFMRRCVDKNKLDFELTMCT
                     NGMVLSQEFLDLLSKFGDANLSFSIDGYDRVNDYWRWGSKWKKVIENAHLIKSMGHHV
                     SINTVPGIYNVTNLHLLFEFLDIEFPDTAVYLQINYLDSQSVFNHPMHDLVLESLERC
                     KKTLMYLSDAKSCKTCIDSLYDYYSKNPQCDLESLREFFRFNDDLDRIRNSRLADYIP
                     ELEECRKFLK*"
     gene            complement(34370..34588)
                     /locus_tag="BML_coassembly_scaffold_214_prodigal-single_41"
     CDS             complement(34370..34588)
                     /product="Translation initiation factor IF-1 n=1 Tax
                     =Desulfovibrio salexigens (strain ATCC 14822 / DSM 2638 /
                     NCIB 8403 / VKM B-1763) RepID=C6C160_DESAD"
                     /codon_start=1
                     /transl_table=11
                     /translation="LAKEEALKMEGQVQEVLPNATFRVKLDGMETVVLGVISGKMRQH
                     NIKILLGDRVEIEFSPYDLTRGRITRRK*"
                     /db_xref="UniRef100_C6C160"
                     /db_xref="dsa:Desal_1160"
                     /db_xref="C6C160_DESAD"
     gene            complement(34581..34925)
                     /locus_tag="BML_coassembly_scaffold_214_prodigal-single_42"
     CDS             complement(34581..34925)
                     /product="hypothetical protein"
                     /codon_start=1
                     /transl_table=11
                     /translation="MDFAQSQVWRELTDDPGNYYCQASELERDIFKRWLRDLLKTTEA
                     TVDFVKADGEFRSMKCTLSEAHGAKYVVKENQEKPVKKPNPEVCVVWDTTQNAWRSFR
                     WDRIKKIEFQLG*"
     gene            complement(34939..35271)
                     /locus_tag="BML_coassembly_scaffold_214_prodigal-single_43"
     CDS             complement(34939..35271)
                     /product="Uncharacterized protein n=1 Tax=Prevotella sp.
                     CAG:1031 RepID=R5AM60_9BACT"
                     /codon_start=1
                     /transl_table=11
                     /translation="MIETFKKYSEFQGTATRSEYWAVILVLWALSTFVFFITPFVVVQ
                     IPGGAAVGSVIFVAMTVLNVWVGLATAIRRCRDADITPWFVLTALVPYINFIAMIVFG
                     CIPSKTSK*"
                     /db_xref="UniRef100_R5AM60"
                     /db_xref="A0A099WE87_9LIST"
                     /db_xref="R5AM60_9BACT"
     gene            complement(35296..36129)
                     /locus_tag="BML_coassembly_scaffold_214_prodigal-single_44"
     CDS             complement(35296..36129)
                     /product="Metallophosphoesterase n=1 Tax=Cronobacter phage
                     vB_CsaM_GAP32 RepID=K4FB14_9CAUD"
                     /codon_start=1
                     /transl_table=11
                     /translation="MKLYVTSDIHLEFGDLQLENRDDVDVLILSGDICVAHDIGSPDP
                     NNIMEGGRGQRVRDFFRRVSRDFPETVFVMGNHEHYHGDFAKTQSRLQEMLITEGLTN
                     IHLLEKSCWEFKDYLFIGGTLWTDFNSADPLTLYHAKNAMNDFRGIKNSHVHFYKFIP
                     EHALEDHMRMKNYIAVVIDNRRARGERSDRVIVVGHHSPSRASTHPRYQHDTLMNGCY
                     SSNMEEFILDRPEIRLWTHGHTHEDFDYMIGTTRVVCNPRGYIGYEARVDSWLPKLIE
                     L*"
                     /db_xref="UniRef100_K4FB14"
                     /db_xref="K4FB14_9CAUD"
                     /db_xref="rle:RL2179"
     gene            complement(36131..36523)
                     /locus_tag="BML_coassembly_scaffold_214_prodigal-single_45"
     CDS             complement(36131..36523)
                     /product="Putative uncharacterized protein 114 n=1 Tax
                     =Deftia phage phiW-14 RepID=C9DG85_9CAUD"
                     /codon_start=1
                     /transl_table=11
                     /translation="MMHLEGPWLTTTGKIRSKRRKYASAAAAQQARDLREAWEQKQRE
                     WDRLAPRFSTAKLPVAEKSCPVPQYPPGREPQHIPSLDTGVTGAVTVKATPQYTGTKI
                     RGIGTMHKSNAVPIFSDEDAVDIARMRR*"
                     /db_xref="UniRef100_C9DG85"
                     /db_xref="C9DG85_9CAUD"
     gene            complement(36510..36764)
                     /locus_tag="BML_coassembly_scaffold_214_prodigal-single_46"
     CDS             complement(36510..36764)
                     /product="Uncharacterized protein n=1 Tax=Polaromonas
                     naphthalenivorans (strain CJ2) RepID=A1VW78_POLNA"
                     /codon_start=1
                     /transl_table=11
                     /translation="MTLPDERYRAIRQAADFLLALTDPQSTPRVPKNIRQHARSLLRH
                     YPSEYHLHRLAEKSPDVIIEKMEPLTRMVMTYEETKNDAS*"
                     /db_xref="UniRef100_A1VW78"
                     /db_xref="pna:Pnap_4841"
                     /db_xref="A1VW78_POLNA"
     gene            complement(36761..37105)
                     /locus_tag="BML_coassembly_scaffold_214_prodigal-single_47"
     CDS             complement(36761..37105)
                     /product="hypothetical protein"
                     /codon_start=1
                     /transl_table=11
                     /translation="MKNTQEPARNIMKTGEWPDADCYRIACDCHDSAHDLDVWIEVEN
                     DPEVRDVTLTFYKEMYSPIWESGFNRFREAARILFTGSTRVAGTIIMRRDVAQNFVNL
                     VQTSIDRLDQKK*"
     gene            complement(37137..37568)
                     /locus_tag="BML_coassembly_scaffold_214_prodigal-single_48"
     CDS             complement(37137..37568)
                     /product="hypothetical protein"
                     /codon_start=1
                     /transl_table=11
                     /translation="MDTDQTQDSFTGGITVDGHGDPYTIDFGNLDCNLTSNITTSGWL
                     DSNIASPTITLSDTAVWSNVWDRPDGKLSLKGENADIEVNGESLMGMIHGIQDRLNML
                     CPDPEMEAEWDQLREIREQYEAKLQECREKSRAWRALQQAG*"
     gene            complement(37526..37714)
                     /locus_tag="BML_coassembly_scaffold_214_prodigal-single_49"
     CDS             complement(37526..37714)
                     /product="hypothetical protein"
                     /codon_start=1
                     /transl_table=11
                     /translation="MSRLEFVRAIVEDKEHPGELLLDLGEDLCRYLDWHPGDEIDWRD
                     NKDGTWTLTKHKTALPAE*"
     gene            complement(37701..37919)
                     /locus_tag="BML_coassembly_scaffold_214_prodigal-single_50"
     CDS             complement(37701..37919)
                     /product="hypothetical protein"
                     /codon_start=1
                     /transl_table=11
                     /translation="VSNPRAKKTADPFKTRNGKTRLGPLNYAQLEQLLEKESRPKNRA
                     KIRVRMARFSPPSACSSEITGSNKNEPA*"
     gene            complement(37916..38590)
                     /locus_tag="BML_coassembly_scaffold_214_prodigal-single_51"
     CDS             complement(37916..38590)
                     /product="membrane protein n=1 Tax=Amorphus coralli RepID
                     =UPI000380A0DC"
                     /codon_start=1
                     /transl_table=11
                     /translation="MNPSISAAEHLNTAVAGVLGRMAGGVAATLLAAAVVNAMGLVPV
                     LFSGVVGWVIIFAPLVMSLFLAWKGATMTESTIRSWYFAFAAVMGLSLSLIFAVYTSA
                     SIAQALVGTTVSFSALAGWGYFTKKDLSSWGSFLFAGVIGLIVAGLFNIWFASTALQM
                     TLNVLTIVIFLGLTAYDMNRIRDMFWSASSDSDISRLQWFAALSLYINFINIFVSLLQ
                     LLGDRK*"
                     /db_xref="UniRef100_UPI000380A0DC"
                     /db_xref="X5MMU6_9PROT"
                     /db_xref="mcg:GL4_0052"
                     /db_xref="UPI000380A0DC"
     gene            complement(38717..39013)
                     /locus_tag="BML_coassembly_scaffold_214_prodigal-single_52"
     CDS             complement(38717..39013)
                     /product="Cytochrome c class I n=1 Tax=Delftia acidovorans
                     (strain DSM 14801 / SPH-1) RepID=A9BTX3_DELAS"
                     /codon_start=1
                     /transl_table=11
                     /translation="MKSLLVPVMFVVGVATAQADQALATKNNCMACHAVDKKLVGPSY
                     RDVAQKYAGTSVDALAVNIRKGGAGKWGPIPMPAQSQLSEADARILAEWILKTK*"
                     /db_xref="UniRef100_A9BTX3"
                     /db_xref="dac:Daci_2749"
                     /db_xref="A9BTX3_DELAS"
     gene            complement(39010..39198)
                     /locus_tag="BML_coassembly_scaffold_214_prodigal-single_53"
     CDS             complement(39010..39198)
                     /product="Uncharacterized protein n=1 Tax=beta
                     proteobacterium CB RepID=M1SVV3_9PROT"
                     /codon_start=1
                     /transl_table=11
                     /translation="MSQNHDAIKTAFETYIAENEKFTAKGVKAAAARARKALQEMTKA
                     IKERRKEITAEKEALAAK*"
                     /db_xref="UniRef100_M1SVV3"
                     /db_xref="bprc:D521_1138"
                     /db_xref="M1SVV3_9PROT"
     gene            complement(39258..39539)
                     /locus_tag="BML_coassembly_scaffold_214_prodigal-single_54"
     CDS             complement(39258..39539)
                     /product="hypothetical protein"
                     /codon_start=1
                     /transl_table=11
                     /translation="MQRIREFWSASLRSDPRAFALELISFSVTVVASFLMAWTAANPD
                     MRVIYPIFFVGSIAGCWAYYRRQLAWPMLLTGYFCLMNVWGFGRAVLWW*"
     gene            complement(39539..39778)
                     /locus_tag="BML_coassembly_scaffold_214_prodigal-single_55"
     CDS             complement(39539..39778)
                     /product="hypothetical protein"
                     /codon_start=1
                     /transl_table=11
                     /translation="MTISNFRAAEPLYIIIVREKNAESVLRDWARTANVQASIENNRM
                     KIFEQRSLSVFQMTWTGDWEQVTIWDTWNKRHIDP*"
     gene            complement(39782..40030)
                     /locus_tag="BML_coassembly_scaffold_214_prodigal-single_56"
     CDS             complement(39782..40030)
                     /product="hypothetical protein"
                     /codon_start=1
                     /transl_table=11
                     /translation="MFDDDQLETAIRELLVDLCEVMYQRGYSQVPVGAMMRLVGVGED
                     RARLHDNEYLALDQDFQAMLQTRKEPQLKEAPQGVTLH*"
     gene            complement(40177..40518)
                     /locus_tag="BML_coassembly_scaffold_214_prodigal-single_57"
     CDS             complement(40177..40518)
                     /product="hypothetical protein"
                     /codon_start=1
                     /transl_table=11
                     /translation="MATEKLFTVAGTATNPDGTTKARFANDLVARIKILNKAGCSNIN
                     LVELPQAMTKLEALEYLREQGITEGDAGYAVANKLAEKSKAAKRGEVRVTLKTGSAVK
                     AKAKASSKVEA*"
     gene            complement(40621..40911)
                     /locus_tag="BML_coassembly_scaffold_214_prodigal-single_58"
     CDS             complement(40621..40911)
                     /product="hypothetical protein"
                     /codon_start=1
                     /transl_table=11
                     /translation="MTKFFAGFVLGIIVATIGFSGMARLLDSGVEAVKEKSQDKVYDN
                     RFERTFRRFEQQCQNLHALRQQVRAQDLDESKNAPKKGGKMGKSKQQKEVDH*"
     gene            complement(40923..41330)
                     /locus_tag="BML_coassembly_scaffold_214_prodigal-single_59"
     CDS             complement(40923..41330)
                     /product="Phosphoglycerate kinase n=1 Tax=Rhodopirellula
                     europaea SH398 RepID=M5RXX9_9PLAN"
                     /codon_start=1
                     /transl_table=11
                     /translation="MGLDMYAYAAARANQSREFWEGAEMGADGEFVCTSVQKPREIAY
                     WRKHPSLHGWFQQEWESQGNEGDFNGDELEITWDMLERLEYDVVNGELPPTQGFFFGE
                     PADEYYREQDLEFIRNARAELFLGLKVFYNSSW*"
                     /db_xref="UniRef100_M5RXX9"
                     /db_xref="K5CG07_RHOBT"
                     /db_xref="rcp:RCAP_rcc01256"
                     /db_xref="M5RXX9_9PLAN"
     gene            complement(41330..41674)
                     /locus_tag="BML_coassembly_scaffold_214_prodigal-single_60"
     CDS             complement(41330..41674)
                     /product="hypothetical protein"
                     /codon_start=1
                     /transl_table=11
                     /translation="MASSDTIAVMWDCNGLEAVINVSDIEKQRTWALLQGKSGREVPA
                     PPNILHWELRARANPQRHYEIYIVTVDDGITVEDITQAFETNPQGMADTVRRIGHRFY
                     SDRRDEEEVRIR*"
     gene            complement(41674..42375)
                     /locus_tag="BML_coassembly_scaffold_214_prodigal-single_61"
     CDS             complement(41674..42375)
                     /product="hypothetical protein"
                     /codon_start=1
                     /transl_table=11
                     /translation="MYRTYYTPMTPRTRKPRQQPADVVLPAERIWAAAAYADRENGGE
                     YLKEERWMTNATPAYIEKPANKTLMWNAIRDISLIHGEDIEVGRAAREWVRKNLVFKA
                     LRGNMTEFDRSMASVVEMDQFMTGADRYEIALVTSQIRTYREGVRIEKAMENVIFTPV
                     AAVGEKVQLNVQVVKAVYSQNYGVYFITAKTDGHQMVFFSYRERKAVGEWITIKGSVK
                     AHRPDATQLNRVRIV*"
     gene            complement(42466..42732)
                     /locus_tag="BML_coassembly_scaffold_214_prodigal-single_62"
     CDS             complement(42466..42732)
                     /product="hypothetical protein"
                     /codon_start=1
                     /transl_table=11
                     /translation="MKIDQFTYFMLTDEDRQLFAAYGGPKDEVSLLKDVPIQCLDLVK
                     PTIRRLENLSGKKCRVIYRGPRPDGHYQSMTRRANAVRFALYFR*"
     gene            complement(42808..43986)
                     /locus_tag="BML_coassembly_scaffold_214_prodigal-single_63"
     CDS             complement(42808..43986)
                     /product="hypothetical protein"
                     /codon_start=1
                     /transl_table=11
                     /translation="MEFDYCISNPAFNIAEEKNVAGTGGNTTLYKTATRNDFNNRLKD
                     DGTLINITLKGIIPDLVAGHFKNYQVDFIHLMDDIDVWPYNTCFFSVSKKPRTIPPKI
                     LGGMAAKIYSPDPADCFPFVYYSGSNNGMGKFFGPNKPNKVIRQLPGKDRNSVTYDRT
                     DKEINRGWKFAFYVMESKKSYTVTDEPVYGGTICYIPTATEDEAKKLKLFVENNEIFA
                     EYVARMKFKGHAFGLRNIRKFDLSQIITGKEIPKEWGITDRDLSPPVKFDNDITEDRD
                     RVKALGEVFTPTSLVEYVLETANQFHPQMFGATHTFIDSMCGDGQFLLGIKNKNVPVS
                     NIYGIDLTQDNVDTAIKRTNCADTNIVRDDSLGKRFSENRTKIKRPRSKQQSKSKKPL
                     *"
     gene            complement(43995..44675)
                     /locus_tag="BML_coassembly_scaffold_214_prodigal-single_64"
     CDS             complement(43995..44675)
                     /product="hypothetical protein"
                     /codon_start=1
                     /transl_table=11
                     /translation="MHFKELAKLIREHRKQTKVDDHLSLSYEDWYDYRITISHQMATR
                     ADEKWFAVKVGGRTEGTGKQYWKPFAREVDIGDGFCGPVLIPGENNYDLKVTFKERNS
                     IDCIGFQQYRPADPIAFYAALMGTGPTDYTLIVVPKDIALRMKISKIEKTGKLGSAHG
                     TGLYDKMTTEEKKNVIIEAATTGKSCVIGFDVKKNSSKEDFELLMDNYRMRFEDVHPF
                     ITTYKSTQ*"
     gene            complement(44737..45294)
                     /locus_tag="BML_coassembly_scaffold_214_prodigal-single_65"
     CDS             complement(44737..45294)
                     /product="hypothetical protein"
                     /codon_start=1
                     /transl_table=11
                     /translation="MPQKNLIESFQAPVYSRTPRNQESYRATYRYCYDRLSDMIELYQ
                     LSSNSQQTQRLIRDDLDNVLRRYHGYCIKERIGAHYRERDYKGDCDFEHLIPAARIRD
                     MMIAGVITIDQALNCPTVSLSRDHHRLLKEAGWASHTPNAWIPFQRYSQLFSGEYITY
                     DGREIDAENWSLDDHYEYFQHLVIK*"
     gene            complement(45301..46341)
                     /locus_tag="BML_coassembly_scaffold_214_prodigal-single_66"
     CDS             complement(45301..46341)
                     /product="hypothetical protein"
                     /codon_start=1
                     /transl_table=11
                     /translation="MSKKRLTRKLTDVAKEVEATILKEHGIDQSQIKAWQRRAHSLSH
                     DFPGQDRMPVDLLWIDYEVQRDVIHKHIINIMRKWDPRICSPVSACQVTGKSTVDTYD
                     GQHRTLAAAILGYQEIPCAVVETDDPNFPSYAFEMLNDTGVKRLGPGDLHRNALVRYR
                     NGSRDIKNVKAWNMQQQFDSLGIDLEDKNTRKSDSLRGDNPYFFSHFKYAQKAIDLDP
                     RGTVLHDILYAIQRHWPQQEEIDQGVFIGLYEIKRYSDSAGYDLPEGWMADLCGVISR
                     LWNNSKVVTEKAKAQWNHYKGDGATWTAPTAMHNFMREVYVIQGGTIDFPYHGEGSKM
                     GVEEGVVAPGLW*"
     gene            complement(46442..47179)
                     /locus_tag="BML_coassembly_scaffold_214_prodigal-single_67"
     CDS             complement(46442..47179)
                     /product="Uncharacterized protein n=1 Tax=Agrobacterium
                     albertimagni AOL15 RepID=K2QAQ8_9RHIZ"
                     /codon_start=1
                     /transl_table=11
                     /translation="MMHRLLDRLEEWWRYPQPTRQQRRLLGQYTDVIDTEFTAIRLAS
                     EESARYVIEHMRAVPNFDTDYDLHHWIARTQLDRGLLAHGLVLEFGVATGRTLNQFAR
                     WLPQKTVYGFDGFDGLPEDWTSRMRRGFFARKTLPPVRKNCELVVGWFNETLPGFVKK
                     HTEPLALLHVDCDLYSSTVTVLDNLHGQIVPGTVIVFDEYINYPGWQLDEFRAWQEFV
                     KKHNIRYEYIGRVSRHQKVAVRVTKIG*"
                     /db_xref="UniRef100_K2QAQ8"
                     /db_xref="K2QAQ8_9RHIZ"
                     /db_xref="sesp:BN6_01730"
     gene            complement(47218..47565)
                     /locus_tag="BML_coassembly_scaffold_214_prodigal-single_68"
     CDS             complement(47218..47565)
                     /product="hypothetical protein"
                     /codon_start=1
                     /transl_table=11
                     /translation="MNKNTPQSAVPTINRIKRFESQAIAWIDRFVYNVGHEVFAWLAV
                     ILLHSATIPALLALLSGLSDRMLPVEMVLMVWAGLAMLFLQAVVQRNMLLVITIAAGF
                     ILQDVLLALIFFK*"
     gene            complement(47565..48113)
                     /locus_tag="BML_coassembly_scaffold_214_prodigal-single_69"
     CDS             complement(47565..48113)
                     /product="Putative uncharacterized protein n=1 Tax
                     =Parvularcula bermudensis (strain ATCC BAA-594 / HTCC2503
                     / KCTC 12087) RepID=E0TCK3_PARBH"
                     /codon_start=1
                     /transl_table=11
                     /translation="MEKYIRIVSYIMAAVIGISTVSAVTYAKFADLGARKLAEPFEFV
                     SLRERERQLKCMADNIYYEAAHEPAEGKIAVAQIVMNRVASSSFPNDPCQVIYQKTSF
                     HKNVVCQFTWLCDGSVNRRPIREDLYDESRRAAKMVLLEGFRLPSLNGALFYHADYVN
                     PNWRLERVTTIGRHIFYRPREA*"
                     /db_xref="UniRef100_E0TCK3"
                     /db_xref="pbr:PB2503_02577"
                     /db_xref="E0TCK3_PARBH"
     gene            complement(48267..48563)
                     /locus_tag="BML_coassembly_scaffold_214_prodigal-single_70"
     CDS             complement(48267..48563)
                     /product="hypothetical protein"
                     /codon_start=1
                     /transl_table=11
                     /translation="MISPATPEVKLPAEVDTQIAGAENLIRSMIRSRESFAHAQEISK
                     PFGALEAVLAWCKQELVADWRWQLVEMSTDLRPGRYIFYFDNERDYLAFVLKWR*"
     gene            complement(48582..49130)
                     /locus_tag="BML_coassembly_scaffold_214_prodigal-single_71"
     CDS             complement(48582..49130)
                     /product="AIG2-like family n=1 Tax=Coprococcus catus GD/7
                     RepID=D4J5W9_9FIRM"
                     /codon_start=1
                     /transl_table=11
                     /translation="MKLYFAYGANLNIESMRWRCPDAVPVEAMYLQDYRLAFSGVATI
                     QPSPGEFVPGALWAITEKCEAALDIFEGYPTFYRKQTVTVDGMEIMFYVMNHDLPGEP
                     SVNYLMTIAEGYQDWQLQLDDLWSAVRITQEESYDRMHRGNTPNTISTHRDVESMVYM
                     ESGNDLRWLRDDEYTHRDPAPF*"
                     /db_xref="UniRef100_D4J5W9"
                     /db_xref="cct:CC1_08810"
                     /db_xref="D4J5W9_9FIRM"
     gene            complement(49127..49366)
                     /locus_tag="BML_coassembly_scaffold_214_prodigal-single_72"
     CDS             complement(49127..49366)
                     /product="hypothetical protein"
                     /codon_start=1
                     /transl_table=11
                     /translation="MTMKWTVNEMMQDRGDPDYIKQVTQEQYDQWARGFVFDGLRDQR
                     YGQSFCNHFDIHDNILYYATTVAEADRYIRKVYIR*"
     gene            complement(49363..50061)
                     /locus_tag="BML_coassembly_scaffold_214_prodigal-single_73"
     CDS             complement(49363..50061)
                     /product="hypothetical protein"
                     /codon_start=1
                     /transl_table=11
                     /translation="MSDTKTLLEEFEISERAKDRRPLTERADPLALSWAAYRVWEKFP
                     NRRWADWRDLEAHDHDREIATETRRYYKNKLAMRALKSSQELSEFSRDLYDICNGGIM
                     RECHRGMLYRLPYFYVEDIRRGELIEHTQNQPTLNVPSFLQAATTLTLRRYQRIFHSR
                     RSREIMEYWFHDRESGNAVLWPVDYDNPLRSLVEHVWQTQDQIRLKANYLFGHDIQND
                     WHFWKVTQPELVVS*"
     gene            complement(50063..50779)
                     /locus_tag="BML_coassembly_scaffold_214_prodigal-single_74"
     CDS             complement(50063..50779)
                     /product="Uncharacterized protein {ECO:0000313|EMBL
                     :AHX01113.1};  TaxID=1472912 species="Viruses; dsDNA
                     viruses, no RNA stage; Caudovirales.;" source="Nitrincola
                     phage 1M3-16.;""
                     /codon_start=1
                     /transl_table=11
                     /translation="MKVWISNYRNHWYSPSTWFDYLFFWTDWSRCHRDKSVASALDED
                     RVWIDRPEWVERWSDRLVPVSRAIQWTLDLVHPKIDYVRIDRWDTWSMDSTLSQIVLP
                     MLQQLKRDKHGAPNVDDEDVPEHLRSTAAPPKENEWDTDGNHFLRWDWVLDEMIFAFE
                     MKVKDDWKSEFHSGEIDILWVPVDKDGNEVAKEDAKYHEMHRGPRDTSEWDWEGMKAV
                     QDRISNGFRLFGKYYEALWD*"
                     /db_xref="A0A023NGQ5_9CAUD"
     gene            complement(50776..50967)
                     /locus_tag="BML_coassembly_scaffold_214_prodigal-single_75"
     CDS             complement(50776..50967)
                     /product="hypothetical protein"
                     /codon_start=1
                     /transl_table=11
                     /translation="MDDRIEQLREQATEDIMGVPVLDHRQFAELIVLECAALCGETAS
                     GRDAEDIAEAILKHFGVKE*"
     gene            complement(51019..51219)
                     /locus_tag="BML_coassembly_scaffold_214_prodigal-single_76"
     CDS             complement(51019..51219)
                     /product="hypothetical protein"
                     /codon_start=1
                     /transl_table=11
                     /translation="MTRKTVLTRRELERTVMWLQLNKDYECVMFVQKNKSGIGTTTWA
                     RFFNPGTPDHYEEIEVTDVSVW*"
     gene            complement(51209..51391)
                     /locus_tag="BML_coassembly_scaffold_214_prodigal-single_77"
     CDS             complement(51209..51391)
                     /product="hypothetical protein"
                     /codon_start=1
                     /transl_table=11
                     /translation="MLILRHDWNLRSWYDFLIDECGLQIGKDFRWAWKDNCWAVEFDD
                     PKVELMVRLKTNCDDS*"
     gene            complement(51391..51576)
                     /locus_tag="BML_coassembly_scaffold_214_prodigal-single_78"
     CDS             complement(51391..51576)
                     /product="hypothetical protein"
                     /codon_start=1
                     /transl_table=11
                     /translation="VLKWLRYSGASVILILNPAHWSWIPQIQNEPLDTWIGPNERRFY
                     ASWLMLTVRVWIDDGAW*"
     gene            complement(51569..51919)
                     /locus_tag="BML_coassembly_scaffold_214_prodigal-single_79"
     CDS             complement(51569..51919)
                     /product="hypothetical protein"
                     /codon_start=1
                     /transl_table=11
                     /translation="MEMFFIGVVAGVVVTGILVDIAFRVAIKRAERQVEELAAAINAL
                     SPPKIEARVEEQDGMFYVYRTDDNSFLAQGSNLDELRERIESRIRDARVFVTEGDAEV
                     LARLKSTGTETSSA*"
     gene            complement(51919..52434)
                     /locus_tag="BML_coassembly_scaffold_214_prodigal-single_80"
     CDS             complement(51919..52434)
                     /product="Uncharacterized protein n=7 Tax=Neisseria
                     meningitidis RepID=C6SN85_NEIME"
                     /codon_start=1
                     /transl_table=11
                     /translation="MPNWCMNQATISGPKPVIDEIKAVLADPEQGLLNWMVPIPEDQR
                     ENWYDWSVSNWGTKWDVTETFVSDDTEEDAVTFSFDSAWGPPIEAFYNWAASDGRVTY
                     RLTYCEPGMAFVGWHSYDGEYTDEEHVECSQDEDRYWELAEDEFGWERDEEPEPLTEW
                     YTDGVKEKGLE*"
                     /db_xref="UniRef100_C6SN85"
                     /db_xref="J8XGD2_NEIME"
                     /db_xref="ngk:NGK_1056"
                     /db_xref="C6SN85_NEIME"
     gene            complement(52484..53668)
                     /locus_tag="BML_coassembly_scaffold_214_prodigal-single_81"
     CDS             complement(52484..53668)
                     /product="hypothetical protein"
                     /codon_start=1
                     /transl_table=11
                     /translation="MVAFSLNTSMIKDYFCQQKFDWVEVRLYDGYVASCCQASPDKLS
                     SYQITQKPLGFFNYDAILKERSMMLANQRVPGCESCWMLEDQGLSSRRLDMKSTERIY
                     DHIESVPKTINLMLSNTCNQTCVYCCKNFSNSWLMDIVKNGDYQVNEAMHQLSNNDRI
                     MMKLSQKDLYKSKLVQLILDQVSSCADQTKIIITGGEPFLDNHLEYIVDKIKHAQSID
                     IYTGLTVNNKRLDKVCQGLAKIRPDIKIVLSVENIGRLHEFNRYGSSWEAWQENYHTV
                     KSYFGCSSNTVISNLTIFGLCDFLKAYPDMKKNFSTLVDPGFLSVNLLDPDSKEKIIL
                     ELREFFETDKIIEHIRQKVDIAQIPKLAKYVNEFAQRRSLDLTVFPKSFLDWMSDHLV
                     DQ*"
     gene            complement(53701..53970)
                     /locus_tag="BML_coassembly_scaffold_214_prodigal-single_82"
     CDS             complement(53701..53970)
                     /product="hypothetical protein"
                     /codon_start=1
                     /transl_table=11
                     /translation="VKFINPETKTFRVFKALQSGEAVTASKAKKMGIGNLNAEISRIR
                     SHGFAVYTNRRKAANGVAVTEYVLGKPSRNMVALAYKAQSLGITV*"
     gene            54132..55016
                     /locus_tag="BML_coassembly_scaffold_214_prodigal-single_83"
     CDS             54132..55016
                     /product="YadA-like C-terminal domain protein n=1 Tax
                     =Haemophilus pittmaniae HK 85 RepID=F9Q7G2_9PAST"
                     /codon_start=1
                     /transl_table=11
                     /translation="MPRLTKGADSIARTAKNPLEGTIGDLSLNEATFKTVNITGNAQT
                     GNIFTDGYYYANGVPFTGGLGLTGATGATGTAGSNGTTGATGATGATGATGATGASGA
                     SGSAGADGATGAIGATGATGPVAGANTQVIFNDNNTANATAGFTFDKTSNTVVTTGVF
                     SATGNVIGGNLVTTGNVVGSVQGFAIGYRDIPVLSLSANTTISTADAGKQYYSTSGSA
                     LTLTIANNASQAFSLGATINIVNQGAGNVNILRDGGVTMYLAGNSVSSDRILTSYGVA
                     SITKVNTDTWFIAGVGLL*"
                     /db_xref="UniRef100_F9Q7G2"
                     /db_xref="F9Q7G2_9PAST"
                     /db_xref="bmyo:BG05_1517"
     gene            55016..55798
                     /locus_tag="BML_coassembly_scaffold_214_prodigal-single_84"
     CDS             55016..55798
                     /product="hypothetical protein"
                     /codon_start=1
                     /transl_table=11
                     /translation="MSGIIMPYMSVTGQQGVIIPSQIPSLNLWYDASEANIDRFDPVP
                     ANGASVSQWKSLTGVGRNANQSAGTRQPTWQANQRNNYGTVLFDGTNDVLTLNPIGDW
                     ALSLPGQTTYVVIKANALSGIPRVTTTNTNGYQFFWDSQWGIETAGGRAKSAFAGDTT
                     NYYYMAMILDGTKTDGNVTVQNNLRLQMRINGATQALTFSTNVGTATSASATGLFVGA
                     GDNIGTNAFSGYIGEILIWTRALNLSEILAVETYLSDKWAIT*"
     gene            complement(55808..56206)
                     /locus_tag="BML_coassembly_scaffold_214_prodigal-single_85"
     CDS             complement(55808..56206)
                     /product="hypothetical protein"
                     /codon_start=1
                     /transl_table=11
                     /translation="MSLKIMEEVTVWNMSGRQPNHVYLMSGDKALAYVKWGKGEPIYF
                     RTFQRIDRRGRKFVEVKKNPWKFDLSIDTQEEQASKPTGQTWQVSGSKGSQYIVSLEN
                     GRWSCTCAGHGFRSRCRHVDELRASNPQLG*"
     gene            complement(56217..56408)
                     /locus_tag="BML_coassembly_scaffold_214_prodigal-single_86"
     CDS             complement(56217..56408)
                     /product="Uncharacterized protein n=1 Tax=Ramlibacter
                     tataouinensis (strain ATCC BAA-407 / DSM 14655 / LMG
                     21543 / TTB310) RepID=F5XVL2_RAMTT"
                     /codon_start=1
                     /transl_table=11
                     /translation="MKIKLIFVSLLCMTLVGCGWFDREVAKITGGATKTCIDGVTYLQ
                     FTSGATVQVDPQGRPVTCQ*"
                     /db_xref="UniRef100_F5XVL2"
                     /db_xref="rta:Rta_05120"
                     /db_xref="F5XVL2_RAMTT"
     gene            complement(56410..56688)
                     /locus_tag="BML_coassembly_scaffold_214_prodigal-single_87"
     CDS             complement(56410..56688)
                     /product="hypothetical protein"
                     /codon_start=1
                     /transl_table=11
                     /translation="MSYYLVSQSSGLIVSDGPNKTRAYKTLGAAKATRTRLCEKFGYA
                     WADLIITSRENYKPRMVERTNIMTGARYQEDVNTPRCCSPASEQFWSM*"
     gene            complement(56767..56997)
                     /locus_tag="BML_coassembly_scaffold_214_prodigal-single_88"
     CDS             complement(56767..56997)
                     /product="hypothetical protein"
                     /codon_start=1
                     /transl_table=11
                     /translation="MIRNDRITRYLKWSGTWVTLAGALCTSLRIDPMNVYLLNLGSLL
                     FVCWAIRIRERAMITVNVGLLSIYAVGLFFSR*"
     gene            complement(56994..57263)
                     /locus_tag="BML_coassembly_scaffold_214_prodigal-single_89"
     CDS             complement(56994..57263)
                     /product="hypothetical protein"
                     /codon_start=1
                     /transl_table=11
                     /translation="MTTSDIIREIKTGVFTNDDLNAIGSAIQFARAQLGKDVRRGLFP
                     GAQVYFRSRDGSTVHGTVDSIKIKNAVVTTSIGRYRVPCNMLTVK*"
     gene            complement(57260..57370)
                     /locus_tag="BML_coassembly_scaffold_214_prodigal-single_90"
     CDS             complement(57260..57370)
                     /product="hypothetical protein"
                     /codon_start=1
                     /transl_table=11
                     /translation="MVSTELVPTNPLFLGWLTRNTNFGYNMGIVNNKEQT*"
     gene            57436..57543
                     /locus_tag="BML_coassembly_scaffold_214_prodigal-single_91"
     CDS             57436..57543
                     /product="hypothetical protein"
                     /codon_start=1
                     /transl_table=11
                     /translation="MFAKIRKFFVILLEGIEEGQRRRAEFAIKNRTWIE*"
     gene            57543..57695
                     /locus_tag="BML_coassembly_scaffold_214_prodigal-single_92"
     CDS             57543..57695
                     /product="hypothetical protein"
                     /codon_start=1
                     /transl_table=11
                     /translation="MDQSRNSIEDILSDPDYDQSQLQDYLRNEYGKDWRLYWNRYLET
                     GEIPRG*"
     gene            complement(57792..58259)
                     /locus_tag="BML_coassembly_scaffold_214_prodigal-single_93"
     CDS             complement(57792..58259)
                     /product="hypothetical protein"
                     /codon_start=1
                     /transl_table=11
                     /translation="MKNFSQTLGTEHHIITDIKIRPISENGNPSVTISVNDKVLYSGE
                     VLRHLSLSTMTRLLDPLTLTVKLENKIYDTTRETALVIDSIMVDQIDITDHCYKNIIY
                     DNDQKQSVQSMYLGFNGTWVMTIPEPFYRWWHRESGQGWLLEPTYSMSSRVQR*"
     gene            complement(58228..59472)
                     /locus_tag="BML_coassembly_scaffold_214_prodigal-single_94"
     CDS             complement(58228..59472)
                     /product="hypothetical protein"
                     /codon_start=1
                     /transl_table=11
                     /translation="MRIDPQGNFRPCRWGRGHDYVVGNIQDTSLEEYFQNTLAPLRQE
                     FLRGDIPNLCSDCHHMEQHGKVSGRQRQLLKSGINLINFDKTLASSTMLENFQYSDNN
                     QGRTDLVPQDWQIDLGNYCNSACVFCSPEYSSKLAVEYKRLGLINTLPRSSWADDPAL
                     VEKFCDFLSQTSRLSYLHFLGGETLITPSFKIILKKLLAAGHKDTHIGFTTNLTVWPQ
                     EVIDLLAKFSNLHVGLSIECLHPLNDYIRWPSDINKVKIVLDRWVAFSKSHGWMIQLR
                     PTPNCFTVMYIDTVYRYAYENNIGIETCNFIENPREFRINALPPDLMDQAKQKLKDFL
                     DQYRENNTAEKIINTRNKTTLSQQVWQDAKSYFTYLENESHEPDLPFALVSFLKLFEN
                     SRNNRIIDYIPEYEKFLTDAGY*"
     gene            complement(59504..60097)
                     /locus_tag="BML_coassembly_scaffold_214_prodigal-single_95"
                     /gene="clpP"
     CDS             complement(59504..60097)
                     /gene="clpP"
                     /product="clpP; ATP-dependent Clp protease proteolytic
                     subunit (EC:3.4.21.92)"
                     /codon_start=1
                     /transl_table=11
                     /translation="MPNLVPIVLEQTSKGERSYDIYSRLLRDRVIMLDTDVNQHSASL
                     IVAQLLFLESEDPDKDIFFYINSPGGSVTAGMSIYDTMQYIKPDIQTIVMGQAASMGS
                     LLAAAGAPGKRSILPNARHMIHQPLGGASGQATDVEIQARELLRWKTVLTEIYVTHTG
                     RGFEELKSDMERDNYLTAVESVRYGLADKVITKRDGS*"
                     /db_xref="saga:M5M_01715"
                     /db_xref="K4KF32_SIMAS"
                     /db_xref="UniRef100_UPI0003088821"
                     /db_xref="3.4.21.92"
     gene            60137..61666
                     /locus_tag="BML_coassembly_scaffold_214_prodigal-single_96"
     CDS             60137..61666
                     /product="hypothetical protein"
                     /codon_start=1
                     /transl_table=11
                     /translation="MRELINLLESVGLANRRPGDRWSNNQGDEIIFSDLTFYPESGAF
                     DDVDAMNSAIAEVAQSIGVTPGSITWTNQPRGALAFAIAHFVDADNQDYYLGRYFRSI
                     SPNARENNFPNDLPGGFQLQTKAAKKERAGYKPSDVLTRLDRLTPQDIYDQIAERFGA
                     DSSEAQATAAFMSATGTSDIAMPLGNMDFAAFTNYFAEMLQPMALVMGKARRGNADEA
                     ESKFLTEGGFDTCVISFGGSKIGGLVDSTLTNPAGQILGLSSKAKDGAKASAKNLKEK
                     VDEMRTDPDGRAILEKYREEVAVLEMIVEGGYLNGPLNLAMTYDIIKPEEKQQILALR
                     KLSLGDFREDMLSDNLQDLWNSRSAADPSTISPFYHMLAAVAYPVANYINDNTNFSRA
                     ASDILNFGAFIQAQTHAAQKGGNIILKPFDYTYPSTAVTGVILSAHKTYYSTGNKGNF
                     TFKILKNGATEKDIEVTDQQVDTKPDVDLDQITQRRSSVKAFREPDASDEKTLGRQRR
                     R*"
     gene            complement(61663..62247)
                     /locus_tag="BML_coassembly_scaffold_214_prodigal-single_97"
     CDS             complement(61663..62247)
                     /product="ATP-dependent Clp protease proteolytic subunit
                     ClpP (EC:3.4.21.92)"
                     /codon_start=1
                     /transl_table=11
                     /translation="MATMTTEKDLPDYDSASQALNDHGIMVLMDVVNNDSIKPVIEWV
                     LHENHVKKKKLKELLLMICSNGGEIESAFALIDVMKSSKIPIKTVGLGSIASCGLLIF
                     LAGSRGRRVLTPNTSILSHQFSWGSEGKAHELFATVKEFELCQQRMVALYRQSTGLDD
                     ETIKKVLLPPQDVYLSANEALDYHICDHVADLNS*"
                     /db_xref="mes:Meso_1531"
                     /db_xref="UniRef100_UPI000367A3C5"
                     /db_xref="A0A0F9ICW2_9ZZZZ"
                     /db_xref="UPI000367A3C5"
                     /db_xref="3.4.21.92"
     gene            complement(62320..63366)
                     /locus_tag="BML_coassembly_scaffold_214_prodigal-single_98"
     CDS             complement(62320..63366)
                     /product="Uncharacterized protein n=1 Tax
                     =Betaproteobacteria bacterium MOLA814 RepID=V4YNN2_9PROT"
                     /codon_start=1
                     /transl_table=11
                     /translation="MSKFLALCLCLAIAGTAQADLRWLVPSPVSILLTLGAWTKKDRV
                     EVFYVRAQGHGRTESQAREAAFRLAVNQAVGSLLLSHQHVENSEVIRNEIINYSSGHI
                     HDFEILERTENNNGYIVVADVWVRRSLIADRLLNESRDAAQIEGGRIAAQIDSLSHKN
                     RSAAQVLESVLLDFPQRSFDVDVGNTRVVINSNRSHFLIVPVEVRWARGYLTSLAEAV
                     KTVDANPSCSGWFAKCDNKVRIAVAGTVGHFDDNGIYWLFSKHMAESRPALRLRLMDI
                     NGSTQYQTCFYLPEIGQSSYAPWYFFDIGGNKAILYDGRAKTFNLQVQLDGLPVRDLD
                     KAQAEFVRSNQCRG*"
                     /db_xref="UniRef100_V4YNN2"
                     /db_xref="V4YNN2_9PROT"
                     /db_xref="puf:UFO1_4698"
     gene            complement(63366..64013)
                     /locus_tag="BML_coassembly_scaffold_214_prodigal-single_99"
     CDS             complement(63366..64013)
                     /product="hypothetical protein"
                     /codon_start=1
                     /transl_table=11
                     /translation="MNKTAIALALVASLGLTACGINKPTGLASPSDSQTAVKDTTISA
                     DFKDEGIRIYYTLLGNLDRIEVYGVAPAWKGNVEILAEADAMDKLVKFVHGKTVSTER
                     RVQIMARSMDRARDNTLNQFRSADGTVNFTSDDLEKMPALDNEGERSNTSRRVADRVE
                     NTLVRTVNTITAKGRLTGVRKIRDEVINDGRHYVAVYQWSEKDQATSEFIRGRMR*"
     gene            complement(64010..64135)
                     /locus_tag="BML_coassembly_scaffold_214_prodigal-single_10
                     0"
     CDS             complement(64010..64135)
                     /product="hypothetical protein"
                     /codon_start=1
                     /transl_table=11
                     /translation="MNQAIVVFFLAAAITGCGTIGGAVSGAGSDLTTVGEWIKSK*"
     gene            complement(64221..64454)
                     /locus_tag="BML_coassembly_scaffold_214_prodigal-single_10
                     1"
     CDS             complement(64221..64454)
                     /product="hypothetical protein"
                     /codon_start=1
                     /transl_table=11
                     /translation="MDFAKIDFAKIDPAKLFDVDAVITQMETNAKSATALITDKKARE
                     LAETVSAASFAFAKAQADAAKAFGEAVKKALQI*"
     gene            complement(64601..65482)
                     /locus_tag="BML_coassembly_scaffold_214_prodigal-single_10
                     2"
     CDS             complement(64601..65482)
                     /product="hypothetical protein"
                     /codon_start=1
                     /transl_table=11
                     /translation="MSLTFLHIAFGWDNLQLDFRLRDTGLARRWVVKVRAAQRLGYPI
                     DEPERFYGFDTVQQEQQRALEHINLQIKTINDHSRIIDRGISDINDQDTLNYLHNIFE
                     QYHGLLDHQEQNEFWGSAPADVRKALATLNTAVHRCESVSRSNQKRAVITYYGLPKKH
                     TLAAEDYDLVERDWQFGTVHLCYVEIGKTLLDLSQDDDVYISDDAFKPYRHYSADFVV
                     RFDDSDPDHTSVLERRMWDYYNQHRGFFESRGYHRDHPALKMGVFPVADLVSGATQEE
                     ISQQLASRQWVKKVWFS*"
     gene            complement(65491..66198)
                     /locus_tag="BML_coassembly_scaffold_214_prodigal-single_10
                     3"
     CDS             complement(65491..66198)
                     /product="Fatty acid desaturase (EC:1.14.19.1)"
                     /codon_start=1
                     /transl_table=11
                     /translation="MLEFVLVLVMTHITIVCVTVYLHRHQTHLALELHPVVSHFMRFW
                     LWLTTGMVTKEWVAIHRKHHQACETDQDPHSPQVHGFWTVLLGGAFLYASATNDRDMI
                     QQYGRGTPDDWIERNVYTPYNKWGFLLLLIVEVALFHGWGLVMWLVQMAWIPFWAAGV
                     VNGLGHWWGYRNTDTSDCSRNIFPWGIIIGGEELHNNHHERPASAKLSHRWFEFDMGW
                     FWIRNLERLGLARVKRQ*"
                     /db_xref="axo:NH44784_055841"
                     /db_xref="UniRef100_UPI0003630FFC"
                     /db_xref="87110751"
                     /db_xref="UPI0003630FFC"
                     /db_xref="1.14.19.1"
     gene            complement(66191..66832)
                     /locus_tag="BML_coassembly_scaffold_214_prodigal-single_10
                     4"
     CDS             complement(66191..66832)
                     /product="Uncharacterized protein {ECO:0000313|EMBL
                     :AIX29506.1};  TaxID=1493511 species="Viruses; dsDNA
                     viruses, no RNA stage; Caudovirales; Myoviridae;
                     Tevenvirinae; T4likevirus.;" source="Synechococcus phage
                     ACG-2014f.;""
                     /codon_start=1
                     /transl_table=11
                     /translation="MGIMGIPPGMTDDATTWPTCPTGWLWIYDKLIVARKQDVLAGPA
                     GIPVPCPGWYVVRPITNIRMMGRGATKMYLEPGDEDLVPDGYFWSEFLVGEHVSVDYR
                     YGRQVLAVQGFREDADRLDRFVRWERISRDFPLPYMLQGLHNLATWINIEMIGDRIIE
                     VHLRYNDDFANHDAEVIYPVWRDTPREQPPGTEWYDSVCGDRLGFWVKGKVNA*"
                     /db_xref="A0A0E3FKY6_9CAUD"
     gene            complement(66884..67516)
                     /locus_tag="BML_coassembly_scaffold_214_prodigal-single_10
                     5"
     CDS             complement(66884..67516)
                     /product="L-fuculose phosphate aldolase n=1 Tax
                     =Betaproteobacteria bacterium MOLA814 RepID=V5AEL9_9PROT"
                     /codon_start=1
                     /transl_table=11
                     /translation="MLETICDTMLEAYQRNWITSRDGNVSIRHHDRDHFYITPSGVRK
                     QTLQPDQFKKIGIHTAGLDRYRPEVLEYTKISQELQPSGELPLHFGLQQQLGQHANDV
                     RVVMHFHPTYCVAAMHRGIELADLAKDFPELSRYTSVAPNVPDVPPISQELADACHRS
                     LGLDKHGYIQYDIVGIKGHGVVAIDTSPWRAFEHIERLDHICKIVLAAGV*"
                     /db_xref="UniRef100_V5AEL9"
                     /db_xref="V5AEL9_9PROT"
                     /db_xref="mep:MPQ_2007"
     gene            complement(67516..68790)
                     /locus_tag="BML_coassembly_scaffold_214_prodigal-single_10
                     6"
     CDS             complement(67516..68790)
                     /product="isocitrate lyase (EC:4.1.3.1)"
                     /codon_start=1
                     /transl_table=11
                     /translation="MSSTQRREAIQMDWSINPRWKGIKRPYTAEDVVRLQGSRTYPNQ
                     FAVDQANKLWALLTTEPYINTLGALTGMQALQQVKAGLKAIYLSGWQVAADANVKGDM
                     YPDQSLYPVNSVPVVVKRINNTFRRADQIQWMEGSGDRDFFAPIVADAEAGFGGVLNA
                     FELMKEMIDAGAAGVHFEDQLASVKKCGHMGGKVLVPTREAINKLVAARLAADVSGVP
                     TLVIARTDAEAGDLVTSDIDENDQPFLTGERTVEGFYRTRNGLDQAISRAVAYAPYAD
                     LVWCETGKPDLEFAKKFAEAVHKHYPEKMLAYNCSPSFNWRKNLDDATIARFQRELGA
                     MGYRFQFITLAGFHNLNNSMFELAHGYAREGMTAFVRMQEQEFANQALGFEAVKHQRE
                     VGTGYFDAVTTTIERDASTQALKGSTEEEQFH*"
                     /db_xref="reu:Reut_A1961"
                     /db_xref="Q46ZV8_CUPPJ"
                     /db_xref="UniRef100_UPI0002D5B013"
                     /db_xref="4.1.3.1"
     gene            68876..69112
                     /locus_tag="BML_coassembly_scaffold_214_prodigal-single_10
                     7"
     CDS             68876..69112
                     /product="hypothetical protein"
                     /codon_start=1
                     /transl_table=11
                     /translation="MFAFIKKIFGLPTAAEQAAAKSAAKPQESAPKRAKDSRGKFAKD
                     DPTTPNNEAWVGGKAPAKKPKVKKPVAKKPAKKS*"
     gene            69119..69478
                     /locus_tag="BML_coassembly_scaffold_214_prodigal-single_10
                     8"
     CDS             69119..69478
                     /product="Adenosylmethionine decarboxylase {ECO:0000256
                     |SAAS:SAAS00093036}; EC=4.1.1.50
                     {ECO:0000256|SAAS:SAAS00093036};;  TaxID=77133
                     species="Bacteria; environmental samples.;"
                     source="uncultured bacterium.;""
                     /codon_start=1
                     /transl_table=11
                     /translation="MSYWGYHLMLDCSGCDIASVASRDNIYRFVKDLVERIDMTAHGE
                     PVIEHLLPGDPKQGYSLMQLITTSNICGHFMELDGTAYFDIFSCKTFDIEVAKMVVNE
                     YFHPKKMRVNFITRHAD*"
                     /db_xref="A0A059X259_9BACT"
                     /db_xref="mear:Mpt1_c05830"
                     /db_xref="UniRef100_UPI000381613D"
                     /db_xref="4.1.1.50"
     gene            complement(69459..70256)
                     /locus_tag="BML_coassembly_scaffold_214_prodigal-single_10
                     9"
     CDS             complement(69459..70256)
                     /product="Uncharacterized protein n=1 Tax=Ramlibacter
                     tataouinensis (strain ATCC BAA-407 / DSM 14655 / LMG
                     21543 / TTB310) RepID=F5Y1W8_RAMTT"
                     /codon_start=1
                     /transl_table=11
                     /translation="MHLPNMCLDDIPFPVEVPYAMRPHMQPWSPEQPLLSTDSEFDRY
                     VMEKKKLHGFIYGNNVTGDLLESAVQTLKKYVPDLPVDPHSKNPVHDLTMALQEDFVI
                     WAPNASGELSAQVLSVCFPSGWAPEEKVNMTFQEIHEPIPDFDTVRKASGMIARMITE
                     KGPFVRHVWSIANTGNLNRHPSVCPEWDRQILDEMWFRCERQVTVPVDGRSALFLIRV
                     YVVPLKTIFDDTEKKQKIIAAVNSMSDAVLDYKGFHYLKNYLNQHVV*"
                     /db_xref="UniRef100_F5Y1W8"
                     /db_xref="A0A0F6YP02_9DELT"
                     /db_xref="fgi:OP10G_3046"
                     /db_xref="F5Y1W8_RAMTT"
     gene            complement(70228..71244)
                     /locus_tag="BML_coassembly_scaffold_214_prodigal-single_11
                     0"
     CDS             complement(70228..71244)
                     /product="UV damage repair endonuclease n=1 Tax
                     =Pseudomonas stutzeri CCUG 29243 RepID=I4CQ16_PSEST"
                     /codon_start=1
                     /transl_table=11
                     /translation="MARIGFCCKWIDHPEECAGRKPTSESRDLNGRSTTMRWLREHQE
                     EAEQRQWDIMNHNAAAALKMVERVGSLRPELRMVRLGSEMLQGYTHEDWKAWWQQADI
                     QRHLEQIFRLVGERARALDVRLSFHPGQFCVLASENDNIVERSIEEFEYHADMARWMG
                     YGNAWHDHGFKINVHLSGKGGPDKFLRTLDRLSPEARNLITIENDEISNGLDIVLAVA
                     HRVALVLDVHHHFIKTGEYISPQDPRTQRVVESWRGVRPAMHYSVSREDILVGHCTRT
                     KPDLGDLLARGHTKSKLRAHSDFMWNSAVNDWAATFLDQFDIQVESKGKNLSSHAFAQ
                     HVFG*"
                     /db_xref="UniRef100_I4CQ16"
                     /db_xref="pstu:UIB01_16555"
                     /db_xref="A0A023WWA7_PSEST"
                     /db_xref="I4CQ16_PSEST"
     gene            complement(71263..71823)
                     /locus_tag="BML_coassembly_scaffold_214_prodigal-single_11
                     1"
     CDS             complement(71263..71823)
                     /product="hypothetical protein"
                     /codon_start=1
                     /transl_table=11
                     /translation="MINVNWILSGSFRPEQAWDTESVRLIGPTWGSWKTWRHLETDNV
                     ICHDPAKINELLHRDLQHSCNFYIPEKYYQSAGRPLQVHLYQGDFTHDIDDLEDIIAM
                     HLVSVRSEIILLAGIDLSEKPKTQDRYTDHKIHHRYNLIYNIIASTASVQWVVVDHAR
                     DVDKRFQILPNLTCDTMANVLKLLTQ*"
     gene            complement(71820..72887)
                     /locus_tag="BML_coassembly_scaffold_214_prodigal-single_11
                     2"
     CDS             complement(71820..72887)
                     /product="hypothetical protein"
                     /codon_start=1
                     /transl_table=11
                     /translation="MIDVKALSESIEQQIKQTISQNINGYIETIVSELVIDPSWINQI
                     ETLVNQTFSQKFSEAISLVDVDSLIVKHIDQGIERWQDRLKQDFATRGIKDLAQEREL
                     TVMPGMVVVENDFTTKNLTVVDTAEVQGALIVKDLVLKGSVNVDNASWLELATTVADN
                     ALASMTAEWQQTLVSNVLDLAKTQGIDFQEIMINGTPIIGKDGLNPAITKSQISELGV
                     LKHLSVSGEANINSTVYVNNHRMGVNTEKPDMALSVWDEEVTVSLGKLSEKKAFIGTS
                     RLQNFSIGVNRTPYIDINTDGLVTISSLRVGKHRIGHGDNVPGYSGTRGDIVFNTNPR
                     EGTPFAWVCLGEFRWQSLKSA*"
     gene            complement(72880..73815)
                     /locus_tag="BML_coassembly_scaffold_214_prodigal-single_11
                     3"
     CDS             complement(72880..73815)
                     /product="Scyllo-inosamine-4-phosphate amidinotransferase
                     n=1 Tax=Streptomyces bingchenggensis (strain BCW-1)
                     RepID=D7C288_STRBB"
                     /codon_start=1
                     /transl_table=11
                     /translation="MIPNQIDIHSRNEWGTLKAIVVGSASGANWPTDDPVFSQESKKT
                     TWKETPVPSGPVPSHVIDEANEDLEGLCDILRKAGVRVLRPDYMDFVAAKGMYNYCPR
                     DRVIVAGDTVVDVAMMYPCRDQEIQALEFLTCVGTKIKTMPRNQGMVCDAANVLRLGD
                     RWLFLLSASGNLAALDWLRREFPDIEIESCDFYSGVHIDSTIVPLREGVVMLNASRVN
                     STNLPRCLESWHKIWIDDCVADDFYQYPWASKWIGMNTLSIDSRTVIVDALQIGIITK
                     LEALGFTVIPHRLRHSRTLGGGFHCVTLDIWRQDD*"
                     /db_xref="UniRef100_D7C288"
                     /db_xref="sbh:SBI_00621"
                     /db_xref="D7C288_STRBB"
     gene            complement(73796..74185)
                     /locus_tag="BML_coassembly_scaffold_214_prodigal-single_11
                     4"
     CDS             complement(73796..74185)
                     /product="hypothetical protein"
                     /codon_start=1
                     /transl_table=11
                     /translation="MNIIVGEVAAKNISDKYIVLELDTFRSSRSSATDSTVKTFCVIE
                     KLDLGEFFSLTHYQDLHHNLIKNYRKKNWRYCIDAINHLRGKWNGELDSFYENIESRV
                     KTYQVDAPEPGWDGTIVRQPSDDTKSN*"
     gene            complement(74182..74490)
                     /locus_tag="BML_coassembly_scaffold_214_prodigal-single_11
                     5"
     CDS             complement(74182..74490)
                     /product="ATP-dependent Clp protease adapter protein ClpS
                     n=2 Tax=Moraxella catarrhalis RepID=F1W913_MORCA"
                     /codon_start=1
                     /transl_table=11
                     /translation="MTQSETKTKTNASVEVKEPPMFRVIYINDDQTAMEFVINSLIEY
                     FGYSVDQAHDLTLSIHEVGSAVVAVLPYEIAEQKGIEITVNARSEGYPLQIKLEPEGQ
                     *"
                     /db_xref="UniRef100_F1W913"
                     /db_xref="mcat:MC25239_01033"
                     /db_xref="F1WP97_MORCA"
                     /db_xref="F1W913_MORCA"
     gene            complement(74539..74985)
                     /locus_tag="BML_coassembly_scaffold_214_prodigal-single_11
                     6"
     CDS             complement(74539..74985)
                     /product="Putative small heat shock protein, hsp20 family
                     protein n=1 Tax=Novosphingobium pentaromativorans US6-1
                     RepID=G6EDC0_9SPHN"
                     /codon_start=1
                     /transl_table=11
                     /translation="MTKITSFDLTPFYRNTVGIDSLFDRITRNLDMAANAGNYPPYDI
                     IKTGDETYEIRVAAAGFRRDEIDVEVRDGQLIISGAHDDVAGDTVEYLHHGISNRSFL
                     RTFVLQDHVEVCDAVMKDGILTVNLERKIPEALKPKKIAISYQESL*"
                     /db_xref="UniRef100_G6EDC0"
                     /db_xref="eli:ELI_04145"
                     /db_xref="Q2NBM0_ERYLH"
                     /db_xref="G6EDC0_9SPHN"
     gene            complement(75079..75270)
                     /locus_tag="BML_coassembly_scaffold_214_prodigal-single_11
                     7"
     CDS             complement(75079..75270)
                     /product="30S ribosomal protein S21 n=1 Tax=Neisseria
                     elongata subsp. glycolytica ATCC 29315 RepID=D4DN17_NEIEG"
                     /codon_start=1
                     /transl_table=11
                     /translation="MDGNVEKALRKFKKKIQNSGLLLELRERETYVKPTTRRKVKKGQ
                     AKSRWRKYLRGQQLPPRQY*"
                     /db_xref="UniRef100_D4DN17"
                     /db_xref="nel:NELON_06645"
                     /db_xref="L1NYR8_9NEIS"
                     /db_xref="D4DN17_NEIEG"
     gene            complement(75293..76507)
                     /locus_tag="BML_coassembly_scaffold_214_prodigal-single_11
                     8"
     CDS             complement(75293..76507)
                     /product="ATP-dependent Clp protease ATP-binding subunit
                     ClpX n=2 Tax=Caldanaerobacter subterraneus
                     RepID=CLPX_THETN"
                     /codon_start=1
                     /transl_table=11
                     /translation="MTSSTATLQTCSFCGKHKDHVQKLIVSDQVAICNECVSLCQDLL
                     DDRTPDQAQVDRKLDPRHLKEFMDQYVIGQESAKIVLAVAIINHYKRISRSDSDTEIT
                     KANIMMIGPTGSGKTLLARTVARYLDVPFAIADATSITEAGYVGDDAESLISRLYTNS
                     GNDIEKTQRGIVFVDEIDKISRKGESASITRDVSGEGVQQALLKLVEGTRCRIPAGGG
                     RKHPSGDMIEIDTTNILFISGGAFVGLDKIIQNRVSGSSIGFNSPVSSKKDIDMDLIS
                     PDDLVKFGMIPEFVGRFPTVVNLKPLEKSDLTSILTGVKNNYVDQYRWLFAQDGVELC
                     IKPSAIDIIVERAMSSGTGARALHSEIERVLMPHMYRLCEYRDQGIKSLDINDTQVNN
                     PGPINKGEQVGT*"
                     /db_xref="UniRef100_Q8RC24"
                     /db_xref="tte:TTE0626"
                     /db_xref="CLPX_CALS4"
                     /db_xref="CLPX_THETN"
     gene            complement(76504..77919)
                     /locus_tag="BML_coassembly_scaffold_214_prodigal-single_11
                     9"
     CDS             complement(76504..77919)
                     /product="Uncharacterized protein n=1 Tax=Bradyrhizobium
                     sp. ORS 285 RepID=H0RUD1_9BRAD"
                     /codon_start=1
                     /transl_table=11
                     /translation="MFLTWLMLAVALALSAVAAFYSIVGLTAIFASAVLPIILMGSIL
                     EIAKLTVTVWLHEYWRQVKWTMKAYLVPAVGILMVITSMGIFGFLSKAHLDQAVPTGD
                     VAAQVSLLDEKIRTQRDNIETARRALSQMDAQVDQLLGRSADEKGAERAVQVRRNQAA
                     ERNRLQREIGQAQAEIAKLNEQRAPIAADLRKVEAEVGPIKYIAALIYGDNPDANLLE
                     KAVRWVIIILVVVFDPLAIFMLLAATESYRWERDRRNLQTTTEKSKEPDHDTNDVDDT
                     DIAQDMVGYPPGNSVVPEPVAEVVEQPGTQELKTPKPEYVVLDDADDEEDRSVEPGSS
                     KPFLYVDSEIDAKISESASGPVAAQEFDFGDDEITQAEIQEFHKDLTSDLHFGPMFPG
                     SPKKGDLFLKINTRPTTLFKYNGEKWIVVNKGLTDRYAFNDQYIDWLITEISIGKYDA
                     DLLTDLEREQIQKRLQQDNTR*"
                     /db_xref="UniRef100_H0RUD1"
                     /db_xref="A0A0F9HU82_9ZZZZ"
                     /db_xref="aol:S58_69200"
                     /db_xref="H0RUD1_9BRAD"
     gene            complement(77926..78225)
                     /locus_tag="BML_coassembly_scaffold_214_prodigal-single_12
                     0"
     CDS             complement(77926..78225)
                     /product="hypothetical protein"
                     /codon_start=1
                     /transl_table=11
                     /translation="MSTQFDPLKTTAPELHRFWFMLSTEKQWYDIMRECRQWFGKNWK
                     SMSKVRRKLSNNRTPAPRYAPLPVWFEVPDPRFATWISVKYSLQVQSDAKYQNGK*"
     gene            complement(78797..80203)
                     /locus_tag="BML_coassembly_scaffold_214_prodigal-single_12
                     1"
     CDS             complement(78797..80203)
                     /product="ATP-dependent DNA ligase n=1 Tax=Prochlorococcus
                     marinus (strain MIT 9215) RepID=A8G7I5_PROM2"
                     /codon_start=1
                     /transl_table=11
                     /translation="MIDTQSGTPFDWQDEKAHTGTMAADWIRDLESSDSRIYKEQVID
                     KALMAARLGSSNAQCFLYNCYLALNPYFVYGVKQVPESEGLTDRPNPWTRFWALCESL
                     RTRSVTGGDARRSIDAMMDQFDSEQWNGLARRVLIKDLRCGVSEKTINKVCKNSEWVI
                     PTFECQLAQDSVDQVAKMRGEKRLECKLDGVRVLAVCYPLSGTVNLFSRNGKAFSNFG
                     HVEQELIPLLKKMSQKMFGHLTDFVLDGEIVGASFQALMRQAQRKRDADASDSVYHVF
                     DIMPKDDFYRGHWNAQQHKRLAKLDLIENMLKEHTQSVRVMPGMEVDLNTAEGRETMH
                     QFADASVQQGYEGIMIKDLDAPYECRRSSFWLKWKPTITVDLNIVGVEEGTGRNKGRL
                     GALICKGEDDGRSIDVNVGTGFSDSNRIEYWQLREALLGRVVEVQADAVTQNQDGSYS
                     LRFPRFVRFRGFEPGEKL*"
                     /db_xref="UniRef100_A8G7I5"
                     /db_xref="pmh:P9215_19531"
                     /db_xref="A8G7I5_PROM2"
     gene            complement(80207..80713)
                     /locus_tag="BML_coassembly_scaffold_214_prodigal-single_12
                     2"
     CDS             complement(80207..80713)
                     /product="hypothetical protein n=1 Tax=Thioalkalivibrio
                     thiocyanodenitrificans RepID=UPI00036A3A43"
                     /codon_start=1
                     /transl_table=11
                     /translation="MTERAHIQLNRTQWRDLHNALCAAEREAGGLFAVLKDGGEGLAA
                     LKSVRDALAPAYAQDNEAFERQFTHFDLIRKVNGFRAIWSMYDETDVGSFDQPHPYTG
                     ATHIVHAMHWGTDGNVEVPIAGNTWLDIYRAANEAIQASGDNHHIFIERFDPVEDKPG
                     YLGLVTGS*"
                     /db_xref="UniRef100_UPI00036A3A43"
     gene            complement(80710..80886)
                     /locus_tag="BML_coassembly_scaffold_214_prodigal-single_12
                     3"
     CDS             complement(80710..80886)
                     /product="hypothetical protein"
                     /codon_start=1
                     /transl_table=11
                     /translation="METSVRPDITVSITITDADCEVLELLRERYSKDDHTGILEHILN
                     QYYDRLEQEMECPE*"
     gene            complement(80876..81034)
                     /locus_tag="BML_coassembly_scaffold_214_prodigal-single_12
                     4"
     CDS             complement(80876..81034)
                     /product="hypothetical protein"
                     /codon_start=1
                     /transl_table=11
                     /translation="MKTMNDVIAELIRLCEVRGELDLESNARNEKRIAELNQEYLRLQ
                     ALEEQHGD*"
     gene            complement(81031..81207)
                     /locus_tag="BML_coassembly_scaffold_214_prodigal-single_12
                     5"
     CDS             complement(81031..81207)
                     /product="hypothetical protein"
                     /codon_start=1
                     /transl_table=11
                     /translation="MANEARSATGRVIDMADQGVLAWEQIARDCMNYMSEHDVADMAH
                     CNGYFEHEEEECEE*"
     gene            complement(81207..81599)
                     /locus_tag="BML_coassembly_scaffold_214_prodigal-single_12
                     6"
     CDS             complement(81207..81599)
                     /product="hypothetical protein"
                     /codon_start=1
                     /transl_table=11
                     /translation="MTTAIYDRLTEQEKWQVGAYGATVEQVREALASYQPKRGKFRIV
                     LDLLNSAWVAANDKDFEESRQTLNRAKLAISDWYGGDDRDFFSTDAGRAFSILSDAQE
                     LLSMEDVRRTQMTIDQASNLISVHAGAR*"
     gene            complement(81610..81834)
                     /locus_tag="BML_coassembly_scaffold_214_prodigal-single_12
                     7"
     CDS             complement(81610..81834)
                     /product="hypothetical protein"
                     /codon_start=1
                     /transl_table=11
                     /translation="MTPAKFENQVLKTVTPYLGWGGRAEFSNGTLFVSGIMPAEARVI
                     LRELQDQKEKIRMSQMGSYQSDYTFTYDFV*"
     gene            complement(81975..82130)
                     /locus_tag="BML_coassembly_scaffold_214_prodigal-single_12
                     8"
     CDS             complement(81975..82130)
                     /product="hypothetical protein"
                     /codon_start=1
                     /transl_table=11
                     /translation="MTLLEKIRNRCAFLHEAFADTMEPEDVYEQVAEEFGMEVEELYD
                     ILDSETV*"
     gene            complement(82196..82477)
                     /locus_tag="BML_coassembly_scaffold_214_prodigal-single_12
                     9"
     CDS             complement(82196..82477)
                     /product="hypothetical protein"
                     /codon_start=1
                     /transl_table=11
                     /translation="MKNDLIKQAQKIERLREDLRTAEAEYKELWLAEMRRVSMKKNDT
                     SVSLMFNGRTINARERAFGFEVKEGRRVLVKEYRGSIHDLRFAIAQGAI*"
     gene            complement(82556..82759)
                     /locus_tag="BML_coassembly_scaffold_214_prodigal-single_13
                     0"
     CDS             complement(82556..82759)
                     /product="Putative uncharacterized protein n=1 Tax=Vibrio
                     phage KVP40 (isolate Vibrio
                     parahaemolyticus/Japan/Matsuzaki /1991) RepID=Q6WI00_BPKVM"
                     /codon_start=1
                     /transl_table=11
                     /translation="MAYHVFKHNQDYGPRAGLEGPFHYPNGAVLYYDPKEGEYYDPRT
                     DFYVDREDVALLQQSIFDVVSAH*"
                     /db_xref="UniRef100_Q6WI00"
                     /db_xref="Q6WI00_BPKVM"
     gene            complement(82769..82924)
                     /locus_tag="BML_coassembly_scaffold_214_prodigal-single_13
                     1"
     CDS             complement(82769..82924)
                     /product="hypothetical protein"
                     /codon_start=1
                     /transl_table=11
                     /translation="MSKKHFELLAKYINSIMDPHARLQAAVAVASACKEANSRFDSDR
                     FFAACNI*"
     gene            complement(83014..83823)
                     /locus_tag="BML_coassembly_scaffold_214_prodigal-single_13
                     2"
     CDS             complement(83014..83823)
                     /product="Putative porin n=1 Tax=Oxalobacteraceae
                     bacterium IMCC9480 RepID=F1VUR5_9BURK"
                     /codon_start=1
                     /transl_table=11
                     /translation="MKKLAIAAALAAMATTVSAQTVEVYGKMRIYTERTETGTASAVT
                     RQSNDTSRLGFRGTENLGSGLKAFFTLETGIGADSPAASTLGDRTSIVGLSTDLWRVA
                     LGRDKHQVTRVIDAFDPLENSFGTTTGTIHQSHGSRFSNAAFASVTPIKGITAHYQRS
                     ESEVSGTSPAQAYGVDVAFGPVSTAVARYDNGQDGALKSASTIVGAKVSIGSSGTTVF
                     GVYSDDELLGVKTQGKTVGVQQKLGAPLTVLASYGTKQGVDAYSVGGFFFG*"
                     /db_xref="UniRef100_F1VUR5"
                     /db_xref="F1VUR5_9BURK"
                     /db_xref="mms:mma_2062"
     gene            complement(83904..84989)
                     /locus_tag="BML_coassembly_scaffold_214_prodigal-single_13
                     3"
     CDS             complement(83904..84989)
                     /product="hypothetical protein"
                     /codon_start=1
                     /transl_table=11
                     /translation="MTKYSDLKKIIPPDQALANEALSRAMRQVKGIFNSDLPSLSVAV
                     QNLESNKGLPLINALEQPIPTQVQDFWANTVATGTGPGNTITVMDMVGIAAGNTTVQT
                     LPEMTTVVSTLESSGALNPLTASGGSAGSTNNGVYTVMQFCLAGAYTSSAEIDPGDPL
                     ADPPIPPTIEYTVTIPNTVYFSGGSYSSTTSAGAAISQAFAAKLIPEGQSWIANIANA
                     NPQATSTANKDSVAIAQQIGINVKNLNIAGVDTPTVVKDIANSNFEANSTSTLLNLTT
                     NLHSFGADIFKGGAAEFFEAVADRSNLYGQAIVSSMREGRNIEILNAVGITIDTQISP
                     TSPDPKITGNLSAAQYTVAEAAANLKY*"
     gene            complement(84986..86068)
                     /locus_tag="BML_coassembly_scaffold_214_prodigal-single_13
                     4"
     CDS             complement(84986..86068)
                     /product="hypothetical protein"
                     /codon_start=1
                     /transl_table=11
                     /translation="MSCGGVLTPVMMIAGAGLLQNVGLDVNSVLGEALSGFDSLGITS
                     TFSDIVSSATGLLDGSVLDSLRTMGADIFPALTNALPGLNLVGADIFSAISSIGDGLG
                     LASGGLTGLVSNFAGSIMGGGDLGIFGQIYNTAAGYLGTANQFINSNLNVGGLANTFG
                     ALTGGMDNIITGGFNQISQSFAQFGSDLAGLGQLIDLKNLPNLGSPAALVSQLASVGG
                     LVPGVESALRSIGLDSSNLLKLTSGQFPGITDVANKLLYDKMTEITGVDLNQVKAVLG
                     VTTGNIQSMADLLDPKKLFPNSYQTLTTFTPDGLLATYMPTGGVNFNIEKFFIDPNAP
                     EYTGDDPIVRARLGLSPINPDGNLTA*"
     gene            complement(86069..86359)
                     /locus_tag="BML_coassembly_scaffold_214_prodigal-single_13
                     5"
     CDS             complement(86069..86359)
                     /product="PAAR motif containing protein n=1 Tax
                     =Synechococcus phage S-CRM01 RepID=F5B3S6_9CAUD"
                     /codon_start=1
                     /transl_table=11
                     /translation="MGIPAARVGDLGIPHCSGYVIATGSLDVFINGKPAARVGDFSSP
                     HLGPKCKPHVAPIVTGSLSVFINGKPAAHVGSILGGCTAVATGSLDVFVGAT*"
                     /db_xref="UniRef100_F5B3S6"
                     /db_xref="F5B3S6_9CAUD"
                     /db_xref="asa:ASA_1565"
     gene            complement(86373..86675)
                     /locus_tag="BML_coassembly_scaffold_214_prodigal-single_13
                     6"
     CDS             complement(86373..86675)
                     /product="Uncharacterized protein {ECO:0000313|EMBL
                     :KKN48478.1};  TaxID=412755 species="unclassified
                     sequences; metagenomes; ecological metagenomes.;"
                     source="marine sediment metagenome.;""
                     /codon_start=1
                     /transl_table=11
                     /translation="VKTLKTEEIYTFKLITGEEMVARIKEILDDHMIIEHPISCVLGP
                     QGLQMMPGLFSSNLEKIVRLNNSSWAMIAETREDIRNSWIQATTGIAPVTKQIITG*"
                     /db_xref="A0A0F9U4B7_9ZZZZ"
     gene            complement(86672..86947)
                     /locus_tag="BML_coassembly_scaffold_214_prodigal-single_13
                     7"
     CDS             complement(86672..86947)
                     /product="Glutaredoxin and related proteins n=1 Tax
                     =uncultured gamma proteobacterium HF4000_23L14
                     RepID=E0XVV5_9GAMM"
                     /codon_start=1
                     /transl_table=11
                     /translation="VITIYSKNQCPYCDQAKAYLTSKNINYREIKIDENPEAREFIVA
                     QGHRTVPQIYMDGKIFVEGGWQGLSKMTAEDIISEIDLRNSLADQSL*"
                     /db_xref="UniRef100_E0XVV5"
                     /db_xref="E0XVV5_9GAMM"
                     /db_xref="etr:ETAE_3459"
     gene            complement(86944..88065)
                     /locus_tag="BML_coassembly_scaffold_214_prodigal-single_13
                     8"
     CDS             complement(86944..88065)
                     /product="Ribonucleotide-diphosphate reductase subunit
                     beta {ECO:0000313|EMBL:AFC21750.1}; EC=1.17.4.1
                     {ECO:0000313|EMBL:AFC21750.1};;  TaxID=1141136
                     species="Viruses; dsDNA viruses, no RNA stage;
                     Caudovirales; Myoviridae.;" source="Cronobacter phage
                     vB_CsaM_GAP32.;""
                     /codon_start=1
                     /transl_table=11
                     /translation="MSVLNTKNFDHTASLAFLDDNSVGMQRYDTLKYRQFEKLTEKQL
                     GFFWLPTEVDVLRDAKDFKDLTPHEQHIFTSNLKRQILLDSVQGRSPSLGFLPLATLP
                     ELETWITTWTFNETIHSRSYTHIIRNVYSDPAKIFDEMLDIKEIMLCARDITRYYDEL
                     VDYGKWYQLLGAGQHTVNGKTINVSERELKKKLWLALASVNVLEGIRFYVSFACSWAF
                     AELKKMEGNAKIIKFIARDENVHLAFTQQMLKLLPQDDPDYAEIREECMSEVVEMYES
                     AVEQEKTWAKYLFKDGSMIGLNQQLLCDYVEWIAHKRMQAIGIPNRYRGGSNPLPWTA
                     KWIAGSDVQVAPQETEISSYIIGGTKQDVDANTLSGLSL*"
                     /db_xref="K4F9M0_9CAUD"
                     /db_xref="vfm:VFMJ11_1280"
                     /db_xref="UniRef100_K4F9M0"
                     /db_xref="1.17.4.1"
     gene            complement(88075..90381)
                     /locus_tag="BML_coassembly_scaffold_214_prodigal-single_13
                     9"
     CDS             complement(88075..90381)
                     /product="Ribonucleoside-diphosphate reductase {ECO
                     :0000256|RuleBase:RU003410}; EC=1.17.4.1
                     {ECO:0000256|RuleBase:RU003410};;  TaxID=585
                     species="Bacteria; Proteobacteria; Gammaproteobacteria;
                     Enterobacteriales; Enterobacteriaceae; Proteus.;"
                     source="Proteus vulgaris.;""
                     /codon_start=1
                     /transl_table=11
                     /translation="MSQIQVQKRDGSRESLDIEKLHRVVFWATEGITGVSASEVEIKS
                     HIQFYNGIKTADIQETLIKSAADLISEETPNYQYVAGRLICYHLRKQVYGDFEPWPIL
                     ELIKQNVSAGFYDRELLTDYSEEEWDRINSFIRHERDEQLTYAAMEQFRGKYLVQNRV
                     TKTVYETPQITYALIAATLFSKYPQQSRLQWVRDYYDAISTHQISLPTPVMAGVRTPQ
                     RQFSSCVLIESDDSLDSINATASSIVKYVSQKAGIGIGAGRIRALGSPIRNGDAYHTG
                     VVPFYKMFQAATRSCSQGGVRNGAATLYYPLWHLEVEDLLVLKNNKGTEDNRVRHMDY
                     GVQLNKVMYERLLSNGDITLFSPHDVPEMYEAFFVDVDRFRELYERAERNTKLRKKTM
                     RAVELFSMFMEERKNTGRVYLMNVDHANSHGSFKPELAPIKMSNLCCEIDLPTKPLSD
                     VNDPNGEIALCTLSAINWGVFREPEDMEKACTLAVRGLDALLTYQDYPILAARKATEA
                     RRPLGVGIINFAYWLAKNDLSYTDPAALPVVDRWAQHWSYYLIRASAELAIEQGACPK
                     SNETRYHDGVLPVDTYKSEVDELVPHQDHVNWQGLRELLKNTGIRNSTLMALMPAETS
                     AQISNSTNGIEPPRSYVSIKQSKDGALKQVVPEYRRLKNKYELLWDQRSPEGYLKIMA
                     VLQKYIDQGISVNTSYNPQFYEDEKIPMSEMLKHLIMCYKYGTKQLYYFNTYDGQGEI
                     DVDRMMKKDDVLIEIEVSDDADCDSCKI*"
                     /db_xref="A0A094VWX9_PROVU"
                     /db_xref="UniRef100_V6MIS3"
                     /db_xref="pmib:BB2000_1841"
                     /db_xref="V6MIS3_PROHU"
                     /db_xref="1.17.4.1"
     gene            complement(90385..90807)
                     /locus_tag="BML_coassembly_scaffold_214_prodigal-single_14
                     0"
     CDS             complement(90385..90807)
                     /product="hypothetical protein"
                     /codon_start=1
                     /transl_table=11
                     /translation="MWPQAYQDRLKNWAELRERCQKLDLDQALQEINDWWFHSPWRAY
                     YLHWDDHQTWPDPWQLLEDNVFCSLARALGIVYTIMLMEHEKIHEVSLIQTCNDNLVQ
                     VNDGKYILNWEAGELLNIRSANITIKKRIDSKKLQHLR*"
     gene            complement(90807..92372)
                     /locus_tag="BML_coassembly_scaffold_214_prodigal-single_14
                     1"
     CDS             complement(90807..92372)
                     /product="Uncharacterized protein {ECO:0000313|EMBL
                     :KKN48485.1};  TaxID=412755 species="unclassified
                     sequences; metagenomes; ecological metagenomes.;"
                     source="marine sediment metagenome.;""
                     /codon_start=1
                     /transl_table=11
                     /translation="VAIVQISRITNRKGLTENLPQLAGAEFGWCTDSRRLFIGNGTLE
                     DGAPLIGNTEILTEFSDITALSSYTYEDGAVGYIAQTGATPSSPVIRTVQAKLDDFAS
                     IRDFGAVGDGVADDTAAINRALFQLYCREPNTQIRRSLYFPAGTYRVSDTIIIPPYAK
                     LVGEGADCSIIFLAPGDSSAPDYVARYGDSLQQSGVNMGNNGATLPRNIEISSMTFQT
                     SMETNVFFLEGAQQCWFDSVEFLGPLTQSSIFDDLALANIAGVRFGTAGFETCRQITF
                     DKCQFSGLTYGIKNDQPIQSVTVSNSDFHQLYQGVVLDSGATGFRVTANRFDTIYAEG
                     VVYNAVNLNATAYNVFYNVGDGFGSTPLTAVIKFAQDNNISVGDFFARTDLENNIRPR
                     VEILGGVTTTGSLIQIGRYSRETGRTFALQSAQSSAATIFVTSTDTVRAFGMDYTMLV
                     GSDVRHGRFTVVAQPGDGSSATLSYTDDYTETADVGVTLLATQSGEVVTVRYTSTFTG
                     PAATLTYSLAHLA*"
                     /db_xref="A0A0F9QVV9_9ZZZZ"
     gene            complement(92400..93113)
                     /locus_tag="BML_coassembly_scaffold_214_prodigal-single_14
                     2"
     CDS             complement(92400..93113)
                     /product="hypothetical protein n=1 Tax=Verrucomicrobia
                     bacterium SCGC AAA164-I21 RepID=UPI000378E690"
                     /codon_start=1
                     /transl_table=11
                     /translation="LINNRFDYQPLSRTSEDGRRLYLTPDGRKLPSVTTILDRTKPEE
                     SRRALNEWKKRVGTEKAQQITTEAANRGTRMHTYLEHYVKTGEIQARGSNPFSWASHV
                     MAETVIRDGLKNVTEFWGVEIPLFFPGLYAGTTDGAGLHLGHESILDYKQTNRPKREE
                     WISDYKLQLVAYALAHNEVYGTKIRKGVVLMCVRPEMDDNHNITKPPQYQEFVLESQD
                     FDHWEQEWWKRLEQYYLTA*"
                     /db_xref="UniRef100_UPI000378E690"
                     /db_xref="K4F9L9_9CAUD"
                     /db_xref="apm:HIMB5_00011830"
                     /db_xref="UPI000378E690"
     gene            complement(93110..93439)
                     /locus_tag="BML_coassembly_scaffold_214_prodigal-single_14
                     3"
     CDS             complement(93110..93439)
                     /product="iron-sulfur cluster assembly protein n=1 Tax
                     =Thiothrix flexilis RepID=UPI000372DF60"
                     /codon_start=1
                     /transl_table=11
                     /translation="MISVTDIAAEKIQSSIQRRGRGLGIKVGVRTTGCSGLAYTLEYV
                     DQEQGHQHCVAHYDVNGVRVYVMPEHLVYLDGMIIDYQKKGLNEGFEFINSNEKDRCG
                     CGESFRI*"
                     /db_xref="UniRef100_UPI000372DF60"
                     /db_xref="J2LSQ5_9BURK"
                     /db_xref="adn:Alide_2210"
                     /db_xref="UPI000372DF60"
     gene            complement(93436..93828)
                     /locus_tag="BML_coassembly_scaffold_214_prodigal-single_14
                     4"
     CDS             complement(93436..93828)
                     /product="FeS cluster assembly scaffold IscU n=1 Tax
                     =Acidovorax sp. MR-S7 RepID=UPI000364A133"
                     /codon_start=1
                     /transl_table=11
                     /translation="MSYSDRVIDHYENPRNVGSFDKNDPDVGTGLVGAPACGDVLKLQ
                     IKVDPDTNIITDAKFKTYGCGSAIASSSLVTEWLKGRTIEQAGEIKNTEIAQELALPP
                     VKIHCSILAEDAIKSALADYQQKQTVSA*"
                     /db_xref="UniRef100_UPI000364A133"
                     /db_xref="aaa:Acav_2772"
                     /db_xref="32777597"
                     /db_xref="UPI000364A133"
     gene            complement(93858..93977)
                     /locus_tag="BML_coassembly_scaffold_214_prodigal-single_14
                     5"
     CDS             complement(93858..93977)
                     /product="hypothetical protein"
                     /codon_start=1
                     /transl_table=11
                     /translation="MLEIIIYLAIGAFIGWNFPQPSWARVVQARVVDFFKKSN*"
     gene            complement(93995..94843)
                     /locus_tag="BML_coassembly_scaffold_214_prodigal-single_14
                     6"
     CDS             complement(93995..94843)
                     /product="Radical SAM domain protein n=1 Tax
                     =Rhodopirellula sp. SWK7 RepID=M5TF62_9PLAN"
                     /codon_start=1
                     /transl_table=11
                     /translation="LKKYSLDYAEFYITNVCNLACQNCNRFNDFDFRGWQAWQDYRDV
                     YREWANLVDITNPAIIGGEPLLNPTIIQWMTGIKELWPDRRPWIITNGTQINRVRGLY
                     EAMRDTGIWLEINLHSLDHLEDIEQAIQDFLQGAQRVSYDDRIHWFDKNRVKISLYKR
                     LDFYRSAVQSGPDGKLRLHQSDPDRAHAACGMKNSHHFIRGKLYKCGVSALLPEFMDQ
                     FELDISDHDKSLARSYRPLGVDDSDDVKESFFKNLKNPIPQCRFCAEKYQVQRIDLSQ
                     LRVNIR*"
                     /db_xref="UniRef100_M5TF62"
                     /db_xref="magq:MGMAQ_3091"
                     /db_xref="W6KCS0_9PROT"
                     /db_xref="M5TF62_9PLAN"
     gene            complement(94853..95200)
                     /locus_tag="BML_coassembly_scaffold_214_prodigal-single_14
                     7"
     CDS             complement(94853..95200)
                     /product="hypothetical protein"
                     /codon_start=1
                     /transl_table=11
                     /translation="MLIDEVASTMPDQARLAALARFLTGRAQDTASRRVISVPAFLKL
                     AQSMQIPLTADQLRELSQQPPLSNIIANIEGDDETGKVIFRGENGDAVSGTEMSVDQA
                     RKTVDSMAKRAIK*"
     gene            complement(95200..96057)
                     /locus_tag="BML_coassembly_scaffold_214_prodigal-single_14
                     8"
     CDS             complement(95200..96057)
                     /product="hypothetical protein"
                     /codon_start=1
                     /transl_table=11
                     /translation="MKLHELGAQRPTEQIAKTLGQRLGDRVDFDRLRENQARRMLQRV
                     KGLLREYRSSPSRHFAERNPDYLRLMMLEQALAARVSEQQIVPGAATSPNTGAVGAAV
                     TDPKTKAVMDKVKRGQPLTADEQQTMNKIAMTKEAKRARRMVRESEIQTAQVVLAAQD
                     MIDRIQKMMEEISEMQFKDLPALTDSIKNDMGVEQSQSFQQQAAAALTTLLQAVQAGK
                     TEMESAQGVLTGQAPVVPGAADMEPGSDVMPPAGDDLGADLGAGEDLPPPEEEDEELA
                     AVSLGRERR*"
     gene            complement(96008..96511)
                     /locus_tag="BML_coassembly_scaffold_214_prodigal-single_14
                     9"
     CDS             complement(96008..96511)
                     /product="hypothetical protein"
                     /codon_start=1
                     /transl_table=11
                     /translation="MKIKRYLPRLEQMVSGDLADLEAKSIFRDGDCYHVFGVYDITPT
                     AVGFVVTKSGQIIQEFGTVKSALAWCSADKLRKNELSRDILSIERERQLVSADFAVRN
                     YLAQHIKNTDKRDAVRVKLEHRRQRMKALENRLFKCCDLAKYWQIRGFNNETARTGRT
                     ASHRTNR*"
     gene            complement(96508..96771)
                     /locus_tag="BML_coassembly_scaffold_214_prodigal-single_15
                     0"
     CDS             complement(96508..96771)
                     /product="hypothetical protein"
                     /codon_start=1
                     /transl_table=11
                     /translation="MADTTDIEKKSLEAHVELCASRYRFLEDKLETVEEKISNLTGVI
                     REVHDMVHAMAEKRNDQVIAWGLGIMGIMIGIIGYLLAVYVIK*"
     gene            complement(96809..97228)
                     /locus_tag="BML_coassembly_scaffold_214_prodigal-single_15
                     1"
     CDS             complement(96809..97228)
                     /product="hypothetical protein"
                     /codon_start=1
                     /transl_table=11
                     /translation="MRIKCITTFDITATGVRSNFNANRIPFSDAQGQVIDSIGSWTRS
                     RNQQRNWETVNQLIALRCLPHSITDPISQLHDGIRTWQFEFEIDDPTMISQQGNDLAL
                     LKQDCRGIPMIVGLDETPQQVSFLDPDHNILFDIDLR*"
     gene            complement(97299..97691)
                     /locus_tag="BML_coassembly_scaffold_214_prodigal-single_15
                     2"
     CDS             complement(97299..97691)
                     /product="hypothetical protein"
                     /codon_start=1
                     /transl_table=11
                     /translation="MATVTRVNGDAQPVFALDVNNGAVAPGASTSGTPVNLAGPKLDF
                     FQVTCANTNATLQGVGGYVSNVIQAIQQTATVAVYQVDGAQISFAVYPAGAFVNAAAF
                     LATAQQANAAGVNGAASATNVGFKLATT*"
     gene            complement(97760..99619)
                     /locus_tag="BML_coassembly_scaffold_214_prodigal-single_15
                     3"
     CDS             complement(97760..99619)
                     /product="Uncharacterized protein n=1 Tax=Synechococcus
                     phage S-CBM2 RepID=I3ULF8_9CAUD"
                     /codon_start=1
                     /transl_table=11
                     /translation="MKLAEGGNVFKDAEGNARTQRINLADIKPTVAWLEKITGLSLLD
                     NMLGSTGLKPSSGDLDLAVDSTQVDKEEFFQRLSSMIQQRGEDARDWVRKTGTAVHLL
                     TPIGGRPGQGFVQTDFMFLPKPEFSKWILRGDPNSEYKGASRNILINSMAKSMGYKLN
                     QIAGIANRDTNELITDDPDEIARMLLNPRATRADLASVERIMAALKTDPRRDAKLADF
                     RDHMDRAGTPLDENIEIYTEYNEVSVMARLRDRIVNQGMQVIVEGVRIEHPEDMVFDM
                     GSRGIKQALDGIVAAAQRPETTTVKWDGKPAIIFGRKPGGEFVLTDKSGFLARGYDGL
                     ATSPEQIEKIMSIRGGERGELIAIYRKLFPMLRQSVPQDFRGYIQGDLLFVNQPPVRN
                     GAYEFQPNTVKYRVPVESDLGQKISASEVGVVIHTSLDEPGGPATPIRAASLSDSPGL
                     LILDPSLREPRKITLRKNIVADVQKIITQYGSAIDRLFDPQELRNRRISDLPQLIKQY
                     MNTRVRARDYNNLLAGFGTWVQQKSPAKAPRIFEWATENKQAVAAVFQAFLELSTLKN
                     DLVRQLDAQAQDVQASVNDEPGHEGYVGQGMKFVDRMRFSAANFARNNPELAE*"
                     /db_xref="UniRef100_I3ULF8"
                     /db_xref="I3ULF8_9CAUD"
     gene            complement(99616..100389)
                     /locus_tag="BML_coassembly_scaffold_214_prodigal-single_15
                     4"
     CDS             complement(99616..100389)
                     /product="hypothetical protein"
                     /codon_start=1
                     /transl_table=11
                     /translation="MQIHEITQKSTKLLEQPEYTSPGGLVIPAGAKTAAPAPTAAPTA
                     APTAAPTAAAQPGFFQRAQAAMSNFQQGRQTRQVQQNTQAVAKAALQQWNNKLIQLQQ
                     AGVPDTQWENHLADFVERVMLRNYKIADLEDNRGVENAMRGVIDAGMDRRKLEPAFNT
                     LVQQALVTRLDPTKTSYQSPAAQRTVGPGVKQAPGVQQPLNPSQAAQAAAAAMRAARI
                     NPQVTAQEIQKVAGGPLAVRTTNNTMVDALLKSLGIQVQ*"
     gene            complement(100376..100636)
                     /locus_tag="BML_coassembly_scaffold_214_prodigal-single_15
                     5"
     CDS             complement(100376..100636)
                     /product="hypothetical protein"
                     /codon_start=1
                     /transl_table=11
                     /translation="MQKRTRSILEELDAIYTEKHADRDRRYIIESRASNVIASAVRLV
                     EEIESNYPADQAENLVRKLLNAIRTKDAGKFTRTMRRTDADS*"
     gene            complement(100691..101815)
                     /locus_tag="BML_coassembly_scaffold_214_prodigal-single_15
                     6"
     CDS             complement(100691..101815)
                     /product="hypothetical protein"
                     /codon_start=1
                     /transl_table=11
                     /translation="MTQDVYCAMIHGGLHLNLKSEQTPTAGHCCLRKDGFLLDFNSNF
                     WNDKKFLPLRQINSVEKKWDTGCANCENLEKSGMISFRNGMNDGLGIIGQTELSGPAR
                     IDLTFDISCNLACRICSPTCSTFWQKHLRDNGRWDAPIFSPRKKNDVIKTLEKLDLSN
                     LRQLIFCGGETLLGQEYWHVAKWLVDNVPDAKNQLIISFQTNGTQPISQKNYDIISKA
                     HMIRLNISIDGIGDKFEYMRWPANWQQVKENILFLKDNCPDNVMFLVEETISIFNLLY
                     LDETETWIKENFSMTPGAAKINHTRHLALGIFSLDNCSSEYVEQMAGSDKKYLIPAAW
                     KENKQSIRKMIKEIKDFDQMRKQRFETTFPEVAELYKRFW*"
     gene            complement(101812..103209)
                     /locus_tag="BML_coassembly_scaffold_214_prodigal-single_15
                     7"
     CDS             complement(101812..103209)
                     /product="DNA primase-helicase n=1 Tax=Cronobacter phage
                     vB_CsaM_GAP32 RepID=K4F663_9CAUD"
                     /codon_start=1
                     /transl_table=11
                     /translation="LLKDYNTDVQRLFLEMMLQDASSYVRVQNIYNPENFDRSLRPAA
                     EFIREHCDSHKTMPDRAQISAATGIRLQEIPDLTEGHFDWFMTEFEAFTRRQELERAI
                     LKSADLLEKGDFDPVEKLIKDAVQISLTKDMGTDYWDDPRARINRYFNSGGQVSTGWP
                     QLDKLLYGGFSRGELNIFAGGSGSGKSLVMMNIALNWIQQGLSGVYVTLELSEELCSL
                     RTDAMLTNMSTKDIRRDIDTTELKVKLVAKKSGHYQVKGFPAQSNINDIRAFLKEYQI
                     QTGKKVDFVMIDYLDLLMPVSAKVSPNDLFVKDKYVSEELRNLAKELGVLMVTASQLN
                     RSAVEEIEFDHSHISGGISKINTADNVFGIFTSRAMKERGRYQIQCMKSRSSTGVGQK
                     IDLEYNIETMRITDPGEDTSQQGGFSGSKIYESIKAKSQISGSDDLPNETHTKVSAEV
                     QSNKLKQLLGQIKQS*"
                     /db_xref="UniRef100_K4F663"
                     /db_xref="A0A0F9QU71_9ZZZZ"
                     /db_xref="ckn:Calkro_0781"
                     /db_xref="K4F663_9CAUD"
     gene            complement(103187..104176)
                     /locus_tag="BML_coassembly_scaffold_214_prodigal-single_15
                     8"
     CDS             complement(103187..104176)
                     /product="DNA primase n=1 Tax=Methylobacterium sp. GXF4
                     RepID=I9CSF3_9RHIZ"
                     /codon_start=1
                     /transl_table=11
                     /translation="VIDILSYLPAKKKKTTSGWISVNAPCCVHNGETADRRQRGGIKA
                     TDQGWSWHCFNCGFTASFILGRNLSFKARKLLSWLNVPQEEIERINLESLRHRNVQGI
                     LDDRQRTANTIQGIEFEDRDLPEEFALIDQNMPVHWQYLRDRCVPEDYPIGMIHGKAD
                     DKFSRRQGVIIPFTYDGRVVGHTRRFFDDHNPRYIHDMQPGFVFGTDLQHPDWQHAIV
                     VEGVFDALCIGGLAVLHAEINDTQVRLIRSLDREITVVPDQDEAGLKLIDRAVELGWA
                     VSIPPWPPDVKDVNDAVKKFGRLATLIHIMQARETSKIKIELRKKQLAKRLQH*"
                     /db_xref="UniRef100_I9CSF3"
                     /db_xref="I9CSF3_9RHIZ"
     gene            complement(104240..105031)
                     /locus_tag="BML_coassembly_scaffold_214_prodigal-single_15
                     9"
     CDS             complement(104240..105031)
                     /product="hypothetical protein"
                     /codon_start=1
                     /transl_table=11
                     /translation="MYATTAYLYQQIQPVLLIDISGQGETFDRRWKPVYAKNLKINRG
                     VDNVILFQFQNQDQRPVSIAGATFTFRMIDQEGENLLYAQELITLNAATGRAKVTIPA
                     VDTFAFDPSPASWSLEIASGILNQAVFTDDDAGARGVIDIVDSVFPAFVASSELTIPN
                     QAPQGNIYYTSTVVTDGNSTTTFQIDTANLTGNLSVQGSSDATAYTVEWYDIEFQDLK
                     TGDQVAELGFSGSTDRVGINADGYHPYLRLCFDIQNGNVDLIQYR*"
     gene            105052..105429
                     /locus_tag="BML_coassembly_scaffold_214_prodigal-single_16
                     0"
     CDS             105052..105429
                     /product="Uncharacterized protein n=1 Tax=Cronobacter
                     phage vB_CsaM_GAP32 RepID=K4F6X2_9CAUD"
                     /codon_start=1
                     /transl_table=11
                     /translation="MGENIFKKLSEQYPFITLCVYAGIEYVGIVQNRNDIITTIYDFG
                     NIQDPDLKKQFIELANVWWWESNRSIPINIFLKREWDMFRDCLKTFSNRDLEIIHGPV
                     CSLSDISRKKSKRKSITLVRKIS*"
                     /db_xref="UniRef100_K4F6X2"
                     /db_xref="X0XS62_9ZZZZ"
                     /db_xref="K4F6X2_9CAUD"
     gene            complement(105426..105989)
                     /locus_tag="BML_coassembly_scaffold_214_prodigal-single_16
                     1"
     CDS             complement(105426..105989)
                     /product="Putative membrane protein n=1 Tax=Cronobacter
                     phage vB_CsaM_GAP32 RepID=K4F7I6_9CAUD"
                     /codon_start=1
                     /transl_table=11
                     /translation="MSADIDIDFADRNQILSLIQHVPARLLHQGQPRPHNSGVYVTEI
                     PRDPVLGCAAIDHEIAAQRGYFKIDLLNMSVYQLIRDAEHYQAMLDADPPWSRLWQDP
                     AWAQQIAHIGNYTELLDRMRPDSIVRMAAFISIIRPGKAHLQGCSWTEVFDTVWDGDS
                     SRGFVFKKSHALSYSMLVALHMNLLNN*"
                     /db_xref="UniRef100_K4F7I6"
                     /db_xref="X0VZ09_9ZZZZ"
                     /db_xref="K4F7I6_9CAUD"
     gene            complement(105989..106687)
                     /locus_tag="BML_coassembly_scaffold_214_prodigal-single_16
                     2"
     CDS             complement(105989..106687)
                     /product="Uncharacterized protein {ECO:0000313|EMBL
                     :KKM86308.1};  TaxID=412755 species="unclassified
                     sequences; metagenomes; ecological metagenomes.;"
                     source="marine sediment metagenome.;""
                     /codon_start=1
                     /transl_table=11
                     /translation="VSTAETIETEHRCRYCDKSFRKESSLSVHLCEPKRRHQERNETG
                     VQIGLQAYLRFYEMTQGSARLKTFDDFAQSPYYRAFVKFGRYCQAIRAVNVPRFTEWV
                     IRQNKKIDHWCRDSIYTDYLTEYVRQEAVSDALGRAIEHSIEWQDSTDNPAKDYLRYG
                     NNNAICYAVVTGRITAWILYNCESGQEFLSRINPEQISMIWAMIDSDFWQRKFRDYPA
                     DAEYAREILTQAGW*"
                     /db_xref="A0A0F9KX36_9ZZZZ"
     gene            complement(106659..107105)
                     /locus_tag="BML_coassembly_scaffold_214_prodigal-single_16
                     3"
     CDS             complement(106659..107105)
                     /product="hypothetical protein"
                     /codon_start=1
                     /transl_table=11
                     /translation="MDKLSIQNEMAQFDNKNRDFYDSLTDEERKKFSNYLMIRWGSSV
                     HGSRDLQEFYLISTNERLNKHFFSINRHPRLQWLCATAVSPGLGSQRHQWIAPKKKET
                     GSNEIKKTLMDLYPTMKMSDIDALSRMITKKELQEHLREHGRDNRD*"
     gene            complement(107098..107319)
                     /locus_tag="BML_coassembly_scaffold_214_prodigal-single_16
                     4"
     CDS             complement(107098..107319)
                     /product="hypothetical protein"
                     /codon_start=1
                     /transl_table=11
                     /translation="MTQYQSEKLSTASTEHRDAQSAKDKNSLERELKSLTEHVKQQDD
                     ELRELRRTVRRLQTEVRAAVNAFNSKHNG*"
     gene            complement(107321..107821)
                     /locus_tag="BML_coassembly_scaffold_214_prodigal-single_16
                     5"
     CDS             complement(107321..107821)
                     /product="Uncharacterized protein n=1 Tax=Cronobacter
                     phage vB_CsaM_GAP32 RepID=K4F6W9_9CAUD"
                     /codon_start=1
                     /transl_table=11
                     /translation="MRILPLENIAYDLDTLPDEVDDMRFAILDNSDPANPDYHYIPLI
                     FLESFTSPALVLRIGDHTVKMPMDWQILIGEPDLGDLEVLPLTSINDRGFRVFQFNPL
                     TSFRPSFLEIEIVDVYHEVTWYAPKLKNGQMLAVPLTDDPDPDCVYFVKDVSRNCEIV
                     DYNKAW*"
                     /db_xref="UniRef100_K4F6W9"
                     /db_xref="A0A0F9GXQ1_9ZZZZ"
                     /db_xref="K4F6W9_9CAUD"
     gene            complement(107853..109313)
                     /locus_tag="BML_coassembly_scaffold_214_prodigal-single_16
                     6"
     CDS             complement(107853..109313)
                     /product="RNA-DNA + DNA-DNA helicase n=1 Tax=Cronobacter
                     phage vB_CsaM_GAP32 RepID=K4F657_9CAUD"
                     /codon_start=1
                     /transl_table=11
                     /translation="MRQATLTITDEVNVRISGLELDVRRKLVNQFKYDVPYARYLPAV
                     RLGRWDGKVSFFNLGGSTYVNLLPEIIPVLEEYNYDIELDDQRQYCTTFEFEPVREDT
                     FADIKWPKGHPEEGQPVMMRDYQVEIVNNFLTNPQCLQEVATGAGKTIMTAALSNAVT
                     PYGRSIVIVPNKSLVTQTEKDYINMGLDVGVFFGDRKEFGRTHTICTWQSLNVLLKNT
                     KNDTADITIGEFLEGVVCVIVDEVHMAKADALKTLLTGVMSQVPIRWGLTGTIPKEQF
                     EFQAIHVSLGPVISRLAAAELQDRGVLAQCHVNIVQLVDHVEYNNYQSELKYLLEESG
                     RLDTMARLIAEVNRTGNTLVLVDRISAGQELVSRLDNAVFISGATKAGERQEHYDEVS
                     EATDKIIVATYGVAAVGINIPRIFNLVLVEPGKSFVRVIQSIGRGIRKAEDKDHVQIW
                     DVTSTCKFAKRHLTKRKAFYKEARYPFTHEKLEWQT*"
                     /db_xref="UniRef100_K4F657"
                     /db_xref="A0A0F9F7X0_9ZZZZ"
                     /db_xref="bprs:CK3_02110"
                     /db_xref="K4F657_9CAUD"
     gene            complement(109443..110456)
                     /locus_tag="BML_coassembly_scaffold_214_prodigal-single_16
                     7"
     CDS             complement(109443..110456)
                     /product="Putative uncharacterized protein nrdC.10 n=1 Tax
                     =Acinetobacter phage Acj9 RepID=E5EPR3_9CAUD"
                     /codon_start=1
                     /transl_table=11
                     /translation="MTQVLIRNGSYRNQPVRDVAFTLVKDYSEGNRGGFVTVKSDGYF
                     GAEFDTVRIRVNSIEDIEIRGGSVETAKKVVEFKKAEETDEEVMDRIEKRFNILDDMT
                     KAAITGDIRAMIVVGPPGVGKSYGVEYQLEKAGMFDQISGRKIKYEVIKGAMTPIGLY
                     CTLYKHSDPKNVLVFDDCDSILLDDVALNILKAALDSGKKRRIHWNADSSMLRREGVP
                     DQFDFKGSVIFITNLKFDHLKSKKLQDHLEALQSRCHFLDLTLDTTRDKILRIRQIFR
                     KGDLFQDYALTPEQGEEIVQFMQENHAKLREISLRMALKLADLTKISANWQALAESTC
                     MKH*"
                     /db_xref="UniRef100_E5EPR3"
                     /db_xref="A0A060ACY6_9CAUD"
                     /db_xref="E5EPR3_9CAUD"
     gene            complement(110745..111257)
                     /locus_tag="BML_coassembly_scaffold_214_prodigal-single_16
                     8"
     CDS             complement(110745..111257)
                     /product="hypothetical protein"
                     /codon_start=1
                     /transl_table=11
                     /translation="MLRTFRQHGKGYFSNQVNVIAKLDGQVIYNGPVPTEDIIPPMEY
                     PHRTATNRSDILFEWKDTVNTVLTKKHLEISVSNGILILSDTYTNFIDFHDPLDYFHY
                     GYRFHENNLTIWDPLENELIDGIAQIKNRTQGKKDGQWPWVIPDGSTFSAGLITDKIY
                     FLYQHKNIRD*"
     gene            complement(111296..111931)
                     /locus_tag="BML_coassembly_scaffold_214_prodigal-single_16
                     9"
     CDS             complement(111296..111931)
                     /product="hypothetical protein"
                     /codon_start=1
                     /transl_table=11
                     /translation="MLSRHSSQPIRLHVMTESSRFVPSPLHKIALDPWPGIEGPRSAW
                     WYKLQLFNIEKLSDPMVYFDLDTVILNNIDWIWQGDSGRFWAVRDFQYLWKPAAEHVN
                     SSIMRWNPNRYYWIWEDFNRHSIATITKQYRGDQEYLDDVLPRSHLSFFDQEKIMSWR
                     WQISDGGWDFRNRQARSPGNSVIPKQTDILICHGDPKPHTIKSSVINKHWI*"
     gene            112084..112770
                     /locus_tag="BML_coassembly_scaffold_214_prodigal-single_17
                     0"
     CDS             112084..112770
                     /product="LPS:glycosyltransferase n=1 Tax=Polaromonas sp.
                     CF318 RepID=J3CU70_9BURK"
                     /codon_start=1
                     /transl_table=11
                     /translation="MKPIPIFIGYDPREAIAYHTCANSIIRHASMPVTITPLALNLLS
                     EYQETHTDGSNQFIYSRFLVPNLMDYRGWAIFMDGDMILREDIAQLWQLRDEARAVMV
                     VKHDYQTKSQKKYLGSPNQNYPRKNWSSVVLWNCGSSEHRVLTPEFVQHSTGSYLHRF
                     SWLPDHRIGELPREWNWLPDEFGENSNAKLLHFTLGTPCFHDFADSPQAQEWHRERIL
                     TDHCQQQDIE*"
                     /db_xref="UniRef100_J3CU70"
                     /db_xref="lch:Lcho_0972"
                     /db_xref="88018335"
                     /db_xref="J3CU70_9BURK"
     gene            112805..113569
                     /locus_tag="BML_coassembly_scaffold_214_prodigal-single_17
                     1"
     CDS             112805..113569
                     /product="hypothetical protein n=1 Tax=gamma
                     proteobacterium SCGC AAA168-I18 RepID=UPI00037CB576"
                     /codon_start=1
                     /transl_table=11
                     /translation="METIVIVTGGFDPIHSGHIEYLLAARRLGDRLVVGINSDLWLIR
                     KKGRAFMTWSERAAIVGNLRMVDEVIEFDDHDGSARHAIHTVRTRYPNTKIIFANGGD
                     RTPENIPEQDVQDSDLEFRFGVGGSNKKNSSSWILEEWKSPRTSRPWGHYRVLYENSP
                     TTKVKELVVEPGQQLSMQRHQDRTEIWYVAQGVASVFTLDEAGERRLVADVYPFQNHM
                     IFQERWHQLANLGDQPLKIVEIQYGDRCEEEDIERR*"
                     /db_xref="UniRef100_UPI00037CB576"
                     /db_xref="J5KRS3_9GAMM"
                     /db_xref="apc:HIMB59_00009800"
                     /db_xref="UPI00037CB576"
     gene            113566..114195
                     /locus_tag="BML_coassembly_scaffold_214_prodigal-single_17
                     2"
     CDS             113566..114195
                     /product="hypothetical protein"
                     /codon_start=1
                     /transl_table=11
                     /translation="MKTFQLLQDFLFYTALREHGIETDFQTNHQLGQHSIGPLIFGLK
                     FPLRYVKQIAELDRDKKYDYCFIGTIPQDGRKKLLAPYCDSDQNLIRDSRYGRQLSTK
                     FIYEPGYYQDLSHSWFCLCPVHPGKWYVHDHAWTYRFVESIFCRSIPVAFRSTPIGRN
                     FHRDIVFYWNDQDHPRQDYEKIVEHNYCKAIEYWTFTKEEIQNVKNFLG*"
     gene            114173..114898
                     /locus_tag="BML_coassembly_scaffold_214_prodigal-single_17
                     3"
     CDS             114173..114898
                     /product="hypothetical protein n=1 Tax=Methylobacterium sp
                     . 77 RepID=UPI00038264B4"
                     /codon_start=1
                     /transl_table=11
                     /translation="MLKTFWAKTPGPDYKKSNFGDMLTPIILEHYGIDCCYADIADAE
                     ALCIGSIARHARPGTIVLGSGAMRNDDTLCADSRWIWVRGPRTRAMVLRDGGDCPEIY
                     GDPALLLPRIISRKDPIKYAVGIVPHVRHYREAKEKYPSHRVINLATTDPISVLKEIL
                     HCEKIISSSLHGLVVAHAYGIPAAWVKFSAPLAGDDVKFHDHYESGDSFAALSSVESP
                     IFSTVKVDTGCIDDLLKTKKFLI*"
                     /db_xref="UniRef100_UPI00038264B4"
                     /db_xref="cat:CA2559_07240"
                     /db_xref="A3U8H0_CROAH"
                     /db_xref="UPI00038264B4"
     gene            114895..115896
                     /locus_tag="BML_coassembly_scaffold_214_prodigal-single_17
                     4"
     CDS             114895..115896
                     /product="Uncharacterized protein n=1 Tax=Pseudomonas
                     putida LS46 RepID=M7QZT0_PSEPU"
                     /codon_start=1
                     /transl_table=11
                     /translation="MKILILHPGKIPKTPEQISCFSEVWSYYLINELRHHVMLDTTAI
                     PNLEENDLIEWFDTVEVSGYDAVIALGLRYFSTVPREIGEDLKRRVFPGFLCQLHDGS
                     RLSNDPVDITFTLKNENDKYPFGSEANRFVRHHATNVYVGWASDPEINYPQQDPDILG
                     ILVDHTNYGKNEKDNTQDVLKQIESFILSGVWRSRYRGVRIRRFDSGCIVDVDFSQIH
                     NIERYNRKAIPFTDVCREHGAAHIFCVTHPESVGLVVLETAMAGALTITPQDFIPRDR
                     LDTVRAIEYQDEIPWSQVLDEIDPQASRQKALANSWTAVCKRIRDNLRIRQEIRGRP*"
                     /db_xref="UniRef100_M7QZT0"
                     /db_xref="A0A077SL52_9CAUD"
                     /db_xref="eoi:ECO111_p2-072"
                     /db_xref="M7QZT0_PSEPU"
     gene            115893..116597
                     /locus_tag="BML_coassembly_scaffold_214_prodigal-single_17
                     5"
     CDS             115893..116597
                     /product="hypothetical protein n=1 Tax=Thioalkalivibrio sp
                     . ALMg3 RepID=UPI000379ADD2"
                     /codon_start=1
                     /transl_table=11
                     /translation="MINIVCLKWGSKYGPEYVNRLYAAVSRNCQRSFRFWCLTEDAGG
                     INPEVQTLNLTPARNLDSWWNKMFLFAAHNALPAGEQIFYIDLDTLIVDRIDDLLDAE
                     QVPNIVVLRDFYHGIARTAGNVGSGLMSWRHGDYDYIWKEFVRDPEAAMRAVRPHGDQ
                     AWIEHCVDTWHYWQDLWPGSVVSFKMHCQQGIPPGAKIICYHGNPSIPESVTYRGQDW
                     RWKLTPQPWVLDHWRD*"
                     /db_xref="UniRef100_UPI000379ADD2"
                     /db_xref="A0A0F9Q5R9_9ZZZZ"
                     /db_xref="sun:SUN_1946"
                     /db_xref="UPI000379ADD2"
     gene            116597..117289
                     /locus_tag="BML_coassembly_scaffold_214_prodigal-single_17
                     6"
     CDS             116597..117289
                     /product="Uncharacterized protein {ECO:0000313|EMBL
                     :KKN37866.1};  TaxID=412755 species="unclassified
                     sequences; metagenomes; ecological metagenomes.;"
                     source="marine sediment metagenome.;""
                     /codon_start=1
                     /transl_table=11
                     /translation="MTKYRVHFVVLPAQDIFGMVGRCGGGYNSQWTDWTQEGRQKREM
                     IMREFEEGLNAICGHYSRLETSILKEGIRNPVTITCGYPRKRTMQHLPPEMRQLPADQ
                     LLLLETTVGGSRLHVCQKHSMQIPCIVTDWTGRFANEPEICNEQEARMCYLDQPRSVT
                     FHPELGFVENFDTAKVGYHLGEEWSEDRLMPLRAPLWISIMNRHGYRIDNLPRIVQDV
                     LRDAGIDQSKIQ*"
                     /db_xref="A0A0F9SLW2_9ZZZZ"
     gene            complement(117283..118047)
                     /locus_tag="BML_coassembly_scaffold_214_prodigal-single_17
                     7"
     CDS             complement(117283..118047)
                     /product="hypothetical protein"
                     /codon_start=1
                     /transl_table=11
                     /translation="MKTWFDSAEESHAHSLRTLEILQEYDDFMESISTLADMGCGSAG
                     LDLEWWATRTTSDGESRSLNIQCTGVDQIARVDSVKKYRNIRYLRQDFEQPIMVSDKK
                     FDVLWCHDSFQFVIDPFRTLSQWREVADQDAMLVLIVPQTTNIEFNQQDFTQRDGCYW
                     NWTMVSLIHVLAVTGWDCASGFFYKDPQDPWLHAVVYNNGDTAYDPRTTRWYDLAEQG
                     RLPVSARQSVERHGYLRQQDLVLPWLDKSIHSMGRH*"
     gene            complement(118044..118496)
                     /locus_tag="BML_coassembly_scaffold_214_prodigal-single_17
                     8"
     CDS             complement(118044..118496)
                     /product="Uncharacterized protein n=1 Tax=Enterobacteria
                     phage vB_KleM-RaK2 RepID=H6X3S3_9CAUD"
                     /codon_start=1
                     /transl_table=11
                     /translation="VWYSRVVADLGAIPDFIAHYERELDEAKRECRIGGYVEINLKEL
                     PGLTEHRFNQLQEIEAVLNYLNTQLRKIRRRHFQKYLENYARALTARDAEKYVDGEEE
                     VIDFETIINEVALLRNRFLGVMKGLESKNFMLGHITRLRTAGMEDAQL*"
                     /db_xref="UniRef100_H6X3S3"
                     /db_xref="A0A0F9EIP2_9ZZZZ"
                     /db_xref="H6X3S3_9CAUD"
     gene            complement(118499..118744)
                     /locus_tag="BML_coassembly_scaffold_214_prodigal-single_17
                     9"
     CDS             complement(118499..118744)
                     /product="hypothetical protein"
                     /codon_start=1
                     /transl_table=11
                     /translation="MAVDLAYEIWSGLKHTWSSHDRADAAESLVNVLIDNDYDAEQIR
                     DVFKSDPDVRRALQSYLDDHDEEDLDEEDEDPYDDEY*"
     gene            complement(118746..119807)
                     /locus_tag="BML_coassembly_scaffold_214_prodigal-single_18
                     0"
     CDS             complement(118746..119807)
                     /product="RecA-like protein n=1 Tax=Cronobacter phage
                     vB_CsaM_GAP32 RepID=K4F7I1_9CAUD"
                     /codon_start=1
                     /transl_table=11
                     /translation="MAKPFDVSKFRKEITKSIDGLSIGFNDPTDWISTGNFALNYLIS
                     GDFNRGIPLGKVTVFAGESGAGKSYICSGNIVKNAQEQGIFVVLVDSENALDEDWLKA
                     LGVDTSESKLLKLSMAMIDDVAKTIATFMADYKTLNPEERPKILFVIDSLGMLLTPTD
                     VNQFEAGEMKGDLGRKPKALTALVRNCVNMFGSYNVGMVCTNHTYASQDMFDPDDKIS
                     GGQGFIYASSIVVAMKKLKLKEDEDGNKISDVMGIRAACKVMKTRYAKPFEGVQIKIP
                     YETGMNPYSGLTDLAEKKGLLKKDGNRLAFTTSDGEIVKQFRKAWESNEDGCLDKVMR
                     DFQNQKTELSTADAESEEE*"
                     /db_xref="UniRef100_K4F7I1"
                     /db_xref="K4F7I1_9CAUD"
     gene            complement(119818..120714)
                     /locus_tag="BML_coassembly_scaffold_214_prodigal-single_18
                     1"
     CDS             complement(119818..120714)
                     /product="hypothetical protein"
                     /codon_start=1
                     /transl_table=11
                     /translation="MYFYLTFQNSGDSLKFRAVYPDLIEYIDQCLASQNHLVFYPTDI
                     DRGKAVDNKLKNFREIIKRVNQWYLILTDESYPEFDDIYDYLDQDLLNQLHAYWIKSQ
                     TQTYDIRKNLETKSNEDIVKRIHDFFPDDMPCPPLSTVIKCLGLADEYGLINTPYIHD
                     IESFFNAFKFKLRSPEWVDWHNPFPHYVTNDVSNLSLVFNHLGRTLEDKFLNFDDKLE
                     HDDENSFKQIIPILDLNLKRPLHMPYSREFVEWCKRHDRSPIGNCMCLGNIPDLYDNL
                     KKYRIIISRNLLNNNGFTLQLT*"
     gene            complement(120760..121764)
                     /locus_tag="BML_coassembly_scaffold_214_prodigal-single_18
                     2"
     CDS             complement(120760..121764)
                     /product="SsDNA binding protein n=1 Tax=Cronobacter phage
                     vB_CsaM_GAP32 RepID=K4F655_9CAUD"
                     /codon_start=1
                     /transl_table=11
                     /translation="MASLSEIRARLQAAESNKGGNQQSGGDNAIYPHWNMQEGSSATL
                     RFLPDGDSKNTFFWVERAMIKLPFAGIKGEMDSKQVQVNVPCVEMWGEACPILAEVRT
                     WFKDKSLEDMGRKYWKKRSYIMQGFVRENPMSEDKTPDNPIRRFIIGPQIFTLIKSAL
                     MDPELEELPTDLMRGLDFRITKTSKGGYADYNTSKWSRKETALTEAEQAALAAHGLFT
                     LSDFLPKKPTDVELKVMKEMFEASVDGQPFDVDRWGQYFRPAGVAAPSSSTQSSAVAT
                     DEEAAPAPVAPVAKAAPAASGFDEDDIPVASAPVAKPTATGQNAQDILAMIRARQNKS
                     *"
                     /db_xref="UniRef100_K4F655"
                     /db_xref="A0A0F9IJ25_9ZZZZ"
                     /db_xref="K4F655_9CAUD"
     gene            complement(121901..123604)
                     /locus_tag="BML_coassembly_scaffold_214_prodigal-single_18
                     3"
     CDS             complement(121901..123604)
                     /product="Uncharacterized protein {ECO:0000313|EMBL
                     :KKN03494.1}; Flags: Fragment;;  TaxID=412755
                     species="unclassified sequences; metagenomes; ecological
                     metagenomes.;" source="marine sediment metagenome.;""
                     /codon_start=1
                     /transl_table=11
                     /translation="MENSAAKTLYDLLVTRDFEPEILDSMGRAITDPNEAELFSFDWK
                     TPGRNYGTVVILLGSDNDLQVYFGDNLGRGMEGEDKKAWYDFLSQMKNFATRNLLSFG
                     VQDLGRLKYAMQGMAAIKEGLFEGYYGTRKVSYSDQPKKTRLMIRHNRDLGEGEARYR
                     AIESLFVETADGERFRVPSRSLTHGRMLARHVAEGGTPYDVFGQHITKIVNEMATLAR
                     FVRAARSRKFDGAAAEMTEAAIRHYSDLKAKAKRMVGQRGYREERDQFDPAAISDTEQ
                     VVEEIRDMFVEQSLDQRIEEALPILARLAIPVLGNIASSAFPGDDMKEAEEFESWASQ
                     IVEGTWALPDTPEKQKRLQDLMGQELVVGPDAINATEQLYDLVGDDELFDILDEISVT
                     DPDANAWENPQVIERLSQLGIDMPAATTPPEQSASEPVAPDASAQPMNEDSAKFELVT
                     PKSLPREGEIHSGFDINTRLLPGFRDNSTGEDYSDTYYYRDPISGGVFAVYAHGGAPR
                     IRGTDGMPESRVREIVQTLSLNVAEDLDVDGVMMTRPSNMSSESTERSEINRLIELAK
                     I*"
                     /db_xref="A0A0F9MCI3_9ZZZZ"
     gene            complement(123619..125190)
                     /locus_tag="BML_coassembly_scaffold_214_prodigal-single_18
                     4"
     CDS             complement(123619..125190)
                     /product="DNA terminase packaging enzyme large subunit n=1
                     Tax=Cronobacter phage vB_CsaM_GAP32 RepID=K4FB48_9CAUD"
                     /codon_start=1
                     /transl_table=11
                     /translation="MGKNTEVILVKTPYKKEVYTSQQIDEFRQCADPITGPMYFLDNF
                     FYIQHPTRGRMLYHPFDYQKRLIETYHNYRFSISMMPRQTGKSTSAAGYLLWYAMFVP
                     DSTILVAAHKYTGSQEIMQRIRYAYESVPDHIRAGAVDYNKGSLTFDNGSRIVSATTT
                     ENTGRGMSISLLYADEFAFVRPTIATEFWTSISPTLATGGKAIITSTPNSDEDQFALL
                     WKGANRCIDEYGNPTEVGQNGFRAYRSFWHEHPDRDDAWAQQQRAALGTDRFRREMDC
                     EFIIADETLVAPAKLIDLEPSQPLYKTGEVRWFRNIDPNKIYCIALDPSLGTGGDPAA
                     IEIFEANSTEQVGEWRHNRTDIPTQIRILSNIIQHIHDTVKDEKSIYYTVENNSIGEA
                     ALISIAEFGEENIRGYFLSEPGGSASGRRYRKGFNTSPKPKLAACAKLKHLIESNRMR
                     IHSANLVSELKTFVASGTGYAAKPGETDDLVMATVLIVRMLQVLQDYHPELDQQMRDH
                     HESIIEPLPFVMSIN*"
                     /db_xref="UniRef100_K4FB48"
                     /db_xref="A0A0F9M7T7_9ZZZZ"
                     /db_xref="vir:X953_18870"
                     /db_xref="K4FB48_9CAUD"
     gene            complement(125195..126133)
                     /locus_tag="BML_coassembly_scaffold_214_prodigal-single_18
                     5"
     CDS             complement(125195..126133)
                     /product="Uncharacterized protein {ECO:0000313|EMBL
                     :KKN74549.1};  TaxID=412755 species="unclassified
                     sequences; metagenomes; ecological metagenomes.;"
                     source="marine sediment metagenome.;""
                     /codon_start=1
                     /transl_table=11
                     /translation="MIKNLMEKVYYYPPEVLAKLTLDVKNIYDQMKSNIAFSLLQDKK
                     KLELEKTPRKKPIAIVGLGPSLAHTWHKLSDYEYIMTTSGAHQYLLSRSILPTWHAEV
                     DYQAHKIELMGKPDNRIQYLIASTCHPTIFEHLKQQDITVWHPLLNPIDELKDYDFGI
                     PDGEYLINGGANVVLRAMFLSNFLGFNSIELFGFDLSYPPDHPNEYVIDHPSSRDKIK
                     RIKLSAPDGTIYHTTEHMHDYAQQFFFLKKVLEWHGMNIICHGDGMIADLINKNLTLD
                     DRAKDSMSTPIAIMNPKKTSLESQEFSDAIISQKIK*"
                     /db_xref="A0A0F9T5R9_9ZZZZ"
     gene            complement(126207..126497)
                     /locus_tag="BML_coassembly_scaffold_214_prodigal-single_18
                     6"
     CDS             complement(126207..126497)
                     /product="hypothetical protein"
                     /codon_start=1
                     /transl_table=11
                     /translation="MTREYRITTNNITPPSTDDCVLPEDDAAREIARLQFLGGLGNPA
                     KLTEYRAPEGSNISKTAAERVAMMKRDNIQPGTPEWFQLWFSLPLWFKEASD*"
     gene            complement(126494..126937)
                     /locus_tag="BML_coassembly_scaffold_214_prodigal-single_18
                     7"
     CDS             complement(126494..126937)
                     /product="SNase-like nuclease n=1 Tax=Thalassospira
                     profundimaris WP0211 RepID=K2LSZ4_9PROT"
                     /codon_start=1
                     /transl_table=11
                     /translation="MKSIASTIFLIFVMMGSVVAQKTPPGETYDATVIRVSDGDTIVI
                     SATYLPRPLKPELAVRIFGVDTPEKGHRAQCPQENERALKASEYTTQLIKSGRKIQVT
                     LYRWDKFGGRVLGDIIVDGQSVRAGLIKNGLAREYYGDAKQSWCS*"
                     /db_xref="UniRef100_K2LSZ4"
                     /db_xref="A0A0F9JBS7_9ZZZZ"
                     /db_xref="txi:TH3_12535"
                     /db_xref="K2LSZ4_9PROT"
     gene            complement(127073..127441)
                     /locus_tag="BML_coassembly_scaffold_214_prodigal-single_18
                     8"
     CDS             complement(127073..127441)
                     /product="hypothetical protein"
                     /codon_start=1
                     /transl_table=11
                     /translation="MRAREFVTEQKGKITKRQQWGTRGLHLFGDADRVSSTYTLNRLM
                     MAAASTDGTFVPDIDEESWVGNMKTAHPYTQEEADILKMAYRAAGATFKDINRGDMES
                     DEPPGGNTASPIKGFRGYPR*"
     gene            complement(127444..127725)
                     /locus_tag="BML_coassembly_scaffold_214_prodigal-single_18
                     9"
     CDS             complement(127444..127725)
                     /product="hypothetical protein"
                     /codon_start=1
                     /transl_table=11
                     /translation="MAQANTFVSPSDQTWYTDKARIITTNDGPITYQVVIVYGTPSTG
                     NLYTDNIGSAVPANWIQDVWVGVGNKLTVNGNCLVQEIGTASSGQRAVS*"
     gene            complement(127743..128981)
                     /locus_tag="BML_coassembly_scaffold_214_prodigal-single_19
                     0"
     CDS             complement(127743..128981)
                     /product="Uncharacterized protein n=1 Tax=Pelagibacter
                     phage HTVC008M RepID=M1IPD4_9CAUD"
                     /codon_start=1
                     /transl_table=11
                     /translation="MTRSLRDYITEAEQYVSGPVEGDAFDIEIAPGDIVSTYVLESTE
                     DSITLYGDEQTFALLEEIKRYGAVGANPGMGYSVAEADGDQVKKVFKRAGKPVGEVGI
                     DPDGIGSPDATTWYIKHYASDTDLGGYDSYEEAAEELRHLVKQMVPEAMIGKRRPRAD
                     RYHIVKKDGEPANLASYPDRASAQRDRDAKHPDAEVHLVGSRGKVKAVSEDQSFQRMM
                     ELAGIQEAEANTSDPLADKAAALAPVGAMGSAPAVNVDEGVMKGIAAELGEIADSQDY
                     DALYDLMTATTPAGQMVQKIANDIAVDNQLYDDDHEELLELVMDRLIDDFGGQDIDEA
                     KYQRREVPLNKPMAGDVKKSKVYVKDPSTGNVKKVNFGDPDMKIKKSNPARRRSFRAR
                     HNCDNPGPRTKARYWSCRAW*"
                     /db_xref="UniRef100_M1IPD4"
                     /db_xref="M1IPD4_9CAUD"
     gene            complement(128984..131596)
                     /locus_tag="BML_coassembly_scaffold_214_prodigal-single_19
                     1"
     CDS             complement(128984..131596)
                     /product="Uncharacterized protein n=1 Tax=Caulobacter
                     crescentus OR37 RepID=R0ELY6_CAUCE"
                     /codon_start=1
                     /transl_table=11
                     /translation="MNNMYDILAKMTLLEDKSKPDFLDLDQDGDQEESMKDAAQDVNE
                     QDVAGEYPHRQSKTFGHSHNMAPGYDPTYADPLRMGFKNEIEELEHLLYSGGSNAELN
                     RRTALARKYGLNSSEDLAKLPQLKQQMMRQISRKQQQLRAQSAEQNVAARDEDERQLA
                     RMQAAAGVKPAANSQGGQATFQGIKAPPGLQEGVDIDEASLNFASKMARAGKDSSKAA
                     DKKKSSIPRDEYGDPDDGSMFDPRTQRERESDSERHSDRHGRGREFAEDSTGVAGDLR
                     DRLGDMLEMIRDQAAEGHDMTDEIADELGDIFDAVQASGDSTLQKAYAHIRKAADTKP
                     QNQSDVADAAIMMLFPPQKPVKVPMKDLMARMGAPYGKKGTKRGIGEADMGEGNDFTG
                     ARLAAIRAGKPTFKVDGKVYKVTGDTSDEKVMEREMKDKTEFDRWAEPGDTYKGSKGT
                     ITKTASGITHSRRDDDEDTGSDDDYDQWGNRKAGAKKSTDGEKRGRGRPKGTKRAIGA
                     KGPTGKSKLLNRSSIKEDDLEEDRDLEADAGEYGREGDMAKEQLHTIEAAAEELSSIL
                     SDEQDLPEWVQKKITLAKEYVDSARDYMLSQGDEGQLAEKAVSKAQRAAAGIAYAAKK
                     GDIPKSELRGASKEMVKMPAGELKKFAKTKEKGLPEKKKEESVEETTTSGSVAAAPAE
                     APKGKKGMVFGKGVYEGRLEESYNSQLEQMLAEGINMSINTGDQGQNSVSVTATDEDA
                     AKLSELLKMAGLFSSGGYSAVDTDDSNTCEACGGHEGMHEAGCSQKDMVEEELANSPD
                     ETYADMDTILNKLAGGLNGPKRQINPNNMGDNPMAMTKLGKGPASLNLGETMQQVQEE
                     TEQRLADLYKNYKG*"
                     /db_xref="UniRef100_R0ELY6"
                     /db_xref="A0A085FE54_9RHIZ"
                     /db_xref="rga:RGR602_CH03040"
                     /db_xref="R0ELY6_CAUCE"
     gene            complement(131608..132210)
                     /locus_tag="BML_coassembly_scaffold_214_prodigal-single_19
                     2"
     CDS             complement(131608..132210)
                     /product="hypothetical protein"
                     /codon_start=1
                     /transl_table=11
                     /translation="MKNFRDYLIESEKTFDYRIKIVGDVDSEFMKTFREKLKKFDPVK
                     IGEVKKTPIQSQPAGFPAFPNQPVNIMDVEFRYPATPPQITQMAELCGLEPDRLCMND
                     LKWSEGMDRELLGIEEQNQDLLNTPYPADTKEQKELSKDYSAVGVDKQVVKNSAADAV
                     WTVAGGKTPAAETTNDLPMGVKSPMTAVKRPPRPATGFRK*"
     gene            complement(132232..132747)
                     /locus_tag="BML_coassembly_scaffold_214_prodigal-single_19
                     3"
     CDS             complement(132232..132747)
                     /product="Uncharacterized protein n=1 Tax=Enterobacteria
                     phage vB_KleM-RaK2 RepID=H6X3K3_9CAUD"
                     /codon_start=1
                     /transl_table=11
                     /translation="MTLPTNQRLEELFDLPESTNEEPDSDPAEPGNDIQTNLPILPET
                     LASIDKIEAALPAVRGLEASDQEMDDLASKAQESFDDLMNLGMQVDSRYASEIFSVAS
                     TMLGHAITAKTAKMNKKLKMIDLQMKKLKLDRDGSGDDPAVPTASGHVLDRNELLRHL
                     LKRDTDSPDKH*"
                     /db_xref="UniRef100_H6X3K3"
                     /db_xref="H6X3K3_9CAUD"
     gene            complement(132756..133196)
                     /locus_tag="BML_coassembly_scaffold_214_prodigal-single_19
                     4"
     CDS             complement(132756..133196)
                     /product="Head completion protein n=1 Tax=Cronobacter
                     phage vB_CsaM_GAP32 RepID=K4F7E9_9CAUD"
                     /codon_start=1
                     /transl_table=11
                     /translation="MTKFAQGVYKPVNPNKYVGRGDPRYRSGWEWAFFQFCDNNDHVL
                     EWASEAISIKYRNPLTGKITSYVPDIFLRYRTKNNKICTEIIEIKPKKQTTMEGARTE
                     RDKLVVAVNMAKWAAATAWCKRAGIVFRVLSEDQLFHNGGRKKR*"
                     /db_xref="UniRef100_K4F7E9"
                     /db_xref="K4F7E9_9CAUD"
     gene            complement(133193..133552)
                     /locus_tag="BML_coassembly_scaffold_214_prodigal-single_19
                     5"
     CDS             complement(133193..133552)
                     /product="hypothetical protein"
                     /codon_start=1
                     /transl_table=11
                     /translation="MGSVNEANSRLDTTVKIFDAFYQFAVDADANEYDQVNSFFRSSF
                     NNKNSADNFTAALFRIADETSTPVLTLLDQIRDQDQVQLTQTMAYYLNGLRSLTTLVG
                     INQPVVPNFYAARNVRP*"
     gene            complement(133552..134685)
                     /locus_tag="BML_coassembly_scaffold_214_prodigal-single_19
                     6"
     CDS             complement(133552..134685)
                     /product="Uncharacterized protein n=1 Tax=Enterobacteria
                     phage vB_KleM-RaK2 RepID=H6X3K1_9CAUD"
                     /codon_start=1
                     /transl_table=11
                     /translation="MAFGQDFLKTFFGNDYLKDYSHASKTFRTNGYENSPRFKFLFHV
                     YFTINPNIPSLASLYSQDTRRIGLLVKNIDLPKYNLDVEVMNQYNRKRLVQKKINYEP
                     VKVTFHDDGGDLIRTMWYNYFSYYYKDPGQKYRGVPNTNGTDGVSNAMANGFDYNRRD
                     IYAANREVNDWGYIGESYNDGVTETGKLPFFQDIRVYGFNQHKFVEYVLINPMITDWT
                     HDNYDYSQGDGIMENAMTIRYETVKYYSGAIGKARPDTYAKGFAAPENYDLVQSPLSR
                     PGGTQSILGQGGLLDVGLGIYSDLSAGGVAGLIGAVQKAGTAYNTYKGKDLRAIAKEE
                     VIAGAREVLRNDIPAAVRAQPNGSTSIQQRLQAPIFPTPNRNR*"
                     /db_xref="UniRef100_H6X3K1"
                     /db_xref="A0A0F9LQF8_9ZZZZ"
                     /db_xref="H6X3K1_9CAUD"
     gene            complement(134693..135310)
                     /locus_tag="BML_coassembly_scaffold_214_prodigal-single_19
                     7"
     CDS             complement(134693..135310)
                     /product="Uncharacterized protein n=1 Tax=Escherichia
                     phage PBECO 4 RepID=L7TJT8_9VIRU"
                     /codon_start=1
                     /transl_table=11
                     /translation="MAVSSLTRMTVPLASDQSNPNQGLLMPKLKYRFRAIFENFGVST
                     PRTELTKQVMDFTRPSVSFEDIPIEIYNSRLYLAGKYTWEEITVNLRDDASGAVAKLI
                     GEQVQKQLDFMEQASAASGIDYKFTTKFEVLDGGNGNYQPTVLETWELYGCYVRSVNY
                     GDANYGESAPMTIAMNIRFDNAVQTPLGSGIGADVGRTVNDVITG*"
                     /db_xref="UniRef100_L7TJT8"
                     /db_xref="A0A0F9JW06_9ZZZZ"
                     /db_xref="L7TJT8_9VIRU"
     gene            complement(135401..138700)
                     /locus_tag="BML_coassembly_scaffold_214_prodigal-single_19
                     8"
     CDS             complement(135401..138700)
                     /product="Tail sheath monomer n=1 Tax=Cronobacter phage
                     vB_CsaM_GAP32 RepID=K4F6R7_9CAUD"
                     /codon_start=1
                     /transl_table=11
                     /translation="MALVSPGVEVTVIDESNYIPAATNSVPYFLIATAQNKLSGTGTG
                     VAAGTLAANAGQVYLITSQRDLSATFGNPFFYKTSAGTPINGYELNEYGLLAAYSALG
                     ISNRAYVQRADVDLAALTASLTRPLGSPLSGSYWLDVNSTSWGIFQWNRTTGAFSVQQ
                     PITITDISQLVGSVETGAPRADVGSIGQYAVNVLNANNPVYFKNNSNTWVLVGSDAWK
                     QSWPTVAGNNSLTGDVFTTGNAVTINGDTVTLTGQTLEELIEDINNAGIPGILAETNL
                     TLTGRKLWIYADTLASSDGSSAEDGNIVISGTGTALSVLGITAGLYQGPALQQSPNFQ
                     VPQWRSSSTNGGRPTGSVWNMTTAVNQGADLAIKRYDAAVGVFIEQPAPIYQDDVAAN
                     RALDPAGGGRNIPAGTIYTQYDTDPELVGSVYNNTFTLKLFERLVSGATIITATETEP
                     TFANGDSFTIEYSTSGSSSLSQAYLAVITGSGTLAASDFVTAVSASLPLGSPVSATVT
                     SSGAIALTHSQGGVIVLRDETGTPVAAAGFDSSIDGVRTGVDGELILSNWQSLSYVAS
                     EVEPDQDPANGRTWYYSATDQVDIMINDGSNWVGYQNVSNDVRGFNLTQTNPTGPMIS
                     VTTPTTQTDGTPLVQGDLWVDTSDLENYPILRRWQAVDGNLEWVTINNADQTTENGIV
                     FEDARWATNGSTNPITDAIPTIQSLLKSNYLDLDAPPSTLYPAGTLLWNTRRSGFNVK
                     QFRVNYFSAANFPSQPLPDQKNAWVTASGNRNDGSPYMGRKAVRQIVVAAMKQAIDTQ
                     DTLREEQIEFNLLACPQYPELIPNMVALNNERANTGFIVGDTPLRLAANGNTIVDWAT
                     NSRGLGTDSEMGLVSANPYLGVFYPSCQTTDLTGSPVVQPPSHMMIRTIIRSDEVAYP
                     WLAPAGVRRGVVDNAERLGYINALTGEFETIATGQGLRDVLYTNRINPITFIPGVGIT
                     NYGNKTTQGQPSALDRINVARLIAFIRGRLEEIGATFVFEPNDQITRNEITNSIDSLM
                     IDLIAKRGIYDYLIVCDESNNTPARIDRNELWVDIAIEPVKAVEFIYIPLRIKNTGEI
                     ASGQIASSASV*"
                     /db_xref="UniRef100_K4F6R7"
                     /db_xref="K4F6R7_9CAUD"
                     /db_xref="dde:Dde_0931"
     gene            138800..139144
                     /locus_tag="BML_coassembly_scaffold_214_prodigal-single_19
                     9"
     CDS             138800..139144
                     /product="hypothetical protein"
                     /codon_start=1
                     /transl_table=11
                     /translation="MRPLCQICGRNPAAINCHYHDKIYYRKRCNACIRRNRGLPRAVP
                     RWEAAGYRKKTACDRCGFRSRYAAQLVVCHINGNLNDCELRNLKTVCLNCIEEIKRLD
                     LPWHRGDAEPDL*"
     gene            complement(139092..139736)
                     /locus_tag="BML_coassembly_scaffold_214_prodigal-single_20
                     0"
     CDS             complement(139092..139736)
                     /product="Putative deoxynucleoside monophosphate kinase n
                     =1 Tax=Escherichia phage PBECO 4 RepID=L7TKY0_9VIRU"
                     /codon_start=1
                     /transl_table=11
                     /translation="MNNKLVVGICGFAGAGKDTIADYLVNLHEFRRESFASSLKDAVA
                     MAFRWDREMLEGRSKESRLWREQVDTWWANRLGIPHLTPRWILQYWGTDVIRKGFHDS
                     FWIASLENKLRNTQDDVVISDCRFPNEIRAIRNQGGYVIRVVRGPDPNWFFHARNHPE
                     QMPELFPQIHASEYSWANTVFDRVIENNGSLDELYTEITDLVRHLRDARVDRAA*"
                     /db_xref="UniRef100_L7TKY0"
                     /db_xref="L7TKY0_9CAUD"
                     /db_xref="L7TKY0_9VIRU"
     gene            complement(139729..140265)
                     /locus_tag="BML_coassembly_scaffold_214_prodigal-single_20
                     1"
     CDS             complement(139729..140265)
                     /product="Uncharacterized protein {ECO:0000313|EMBL
                     :AIX41503.1};  TaxID=1493511 species="Viruses; dsDNA
                     viruses, no RNA stage; Caudovirales; Myoviridae;
                     Tevenvirinae; T4likevirus.;" source="Synechococcus phage
                     ACG-2014f.;""
                     /codon_start=1
                     /transl_table=11
                     /translation="MNIYYVYAYLREDGSPYYIGKGKGSRAYAKHHRSNGTNLLPKNK
                     NQIKVIAHSLLEQEAYFLEQCLIKIYGRKDLGTGILRNRADGGEGRTGPITYREESKK
                     IRTEKMSGDKNPSKRPEVRSVKRAKMTKFWQDNPGKKKNIKARMSSINNPNNVKLSCL
                     FCKKETTLPIFGRDHKHE*"
                     /db_xref="A0A0E3HYI1_9CAUD"
     gene            complement(140338..140856)
                     /locus_tag="BML_coassembly_scaffold_214_prodigal-single_20
                     2"
     CDS             complement(140338..140856)
                     /product="Uncharacterized protein n=1 Tax
                     =Enterobacteriaceae bacterium 9_2_54FAA RepID=E5YG55_9ENTR"
                     /codon_start=1
                     /transl_table=11
                     /translation="MIDIETCGTGPEACILTIAAQCFNPLERDDFDSMRQYYARIDPG
                     SQPDRRVEDGTIAWWATQPRAAQEEAFGEEGRIPLQQALEELGRLIWHSKWVYANGPT
                     FDMNILEHAYKSYNMVLPWQYYRVRDARTIYSLCPNLNKYPASHHALEDCRRQIRLLW
                     DSLEYLKVKEIL*"
                     /db_xref="UniRef100_E5YG55"
                     /db_xref="E5YG55_9ENTR"
                     /db_xref="yin:CH53_4215"
     gene            complement(140901..141188)
                     /locus_tag="BML_coassembly_scaffold_214_prodigal-single_20
                     3"
     CDS             complement(140901..141188)
                     /product="hypothetical protein"
                     /codon_start=1
                     /transl_table=11
                     /translation="MRAREFVTETRLVFKRNPRTGKISLKWRCTAGPRANRTVAHPRD
                     CAAAPDVGKREQMKKTRARTKVRQARRTKRTKKVNPQAKLAARLNVLRKMR*"
     gene            complement(141191..141955)
                     /locus_tag="BML_coassembly_scaffold_214_prodigal-single_20
                     4"
     CDS             complement(141191..141955)
                     /product="Uncharacterized protein n=1 Tax=Escherichia
                     phage PBECO 4 RepID=L7TP82_9VIRU"
                     /codon_start=1
                     /transl_table=11
                     /translation="MADSTLDTLKKQLVEYVQLQLGDQIIDIELDPGHYEAAYQRTLG
                     IYRQRAQNAYEESYSFMQLENDVNEYTLPQEVTTVRQVFRRTIGLGTGAGGYSFDPFG
                     AATLNVYLLNFNQASGGMATYDFYQQYVELAARMFGGYINYTFNPVTKRLQLIRDPKG
                     TGEVVLLWTYNLRPEIVLLSDHQISQWFRDCMVGASKIIIGEAREKFASIAGPQGGSV
                     LNGAAMKAEGQAAIDRCVEDLKLYVDGSAPLSFVIG*"
                     /db_xref="UniRef100_L7TP82"
                     /db_xref="A0A097EYD0_9CAUD"
                     /db_xref="L7TP82_9VIRU"
     gene            complement(141966..142736)
                     /locus_tag="BML_coassembly_scaffold_214_prodigal-single_20
                     5"
     CDS             complement(141966..142736)
                     /product="Structural protein n=1 Tax=Mesorhizobium sp.
                     L103C120A0 RepID=V7HLU9_9RHIZ"
                     /codon_start=1
                     /transl_table=11
                     /translation="MRISEFVTPRSGTTLPAKMPVLRRGDRGPAVGQYQASMARIGYN
                     PGRVDGVFGPRTETATKTLQQDNRLPADGVAGPQTYRIVRQKEQGLASQPDVESQEEI
                     AEVIEAGRGYIVVRTQKGNVHKRVGARNWRNNNPGNIEYGDFARRTGAVGTDGRFAVF
                     PTLEKGTQAKEALLFNPRSRYYNLSVRDAVYRYAPPTENNTRMYLSQVLQATGARPET
                     PMSQLTTEQRQKLVAAISRLEGFQVGSIEPVDVGTTVA*"
                     /db_xref="UniRef100_V7HLU9"
                     /db_xref="cbw:RR42_m1434"
                     /db_xref="A0A0C4Y724_9BURK"
                     /db_xref="V7HLU9_9RHIZ"
     gene            complement(142762..143901)
                     /locus_tag="BML_coassembly_scaffold_214_prodigal-single_20
                     6"
     CDS             complement(142762..143901)
                     /product="Uncharacterized protein n=1 Tax=Sinorhizobium
                     phage phiM12 RepID=S5MPY0_9CAUD"
                     /codon_start=1
                     /transl_table=11
                     /translation="MIAAKIKPMNPRSADVKYTGGEPEWHIQPTSDNRVSRLGQAFYW
                     YGYHYGKKEVKEFIIDWLTRNDRTKEAKEFARVPESAITNVYGWLCRMNVMGLEFTEH
                     ELLTVNNIIKTHLASVRNMREVVKSADDPVVARPNIQDRLRDKMIEAAGEIEGMYDEM
                     IRSGAKMSADYKPITVLRGMNVAPQLVSDIVVDWKRRLSELEEVVAGKDAQLAEGYSQ
                     FGKLQVKNLVKFAEQVIADCGSYVQIKKVERKPRKKKPVSPEKLTARFKYLKEFEELR
                     LKSVAVTELVNAQEAWLYESKKRKLIHVVADSHTGSFTVKGTTLIGFDTTNSVQKTLR
                     KPQEQIRGLMAGGAPAARKFFKDIKATETKFNGRGTEHMILLRVR*"
                     /db_xref="UniRef100_S5MPY0"
                     /db_xref="A0A0F6WCW2_9CAUD"
                     /db_xref="S5MPY0_9CAUD"
     gene            complement(143911..144075)
                     /locus_tag="BML_coassembly_scaffold_214_prodigal-single_20
                     7"
     CDS             complement(143911..144075)
                     /product="hypothetical protein"
                     /codon_start=1
                     /transl_table=11
                     /translation="MVKNTEKLLSAVSSEEIECRRMKKSTLAYQEALTRAEESVHNLE
                     RYVMMAQLMI*"
     gene            144231..145775
                     /locus_tag="BML_coassembly_scaffold_214_prodigal-single_20
                     8"
     CDS             144231..145775
                     /product="Uncharacterized protein n=1 Tax=Escherichia
                     phage PBECO 4 RepID=L7TQG5_9VIRU"
                     /codon_start=1
                     /transl_table=11
                     /translation="MPRLSLWRPNKTNDYRFFDRTISEMYTVGGLTIHVHKYLGPKVL
                     GDDGNNDATQPKYDTTDPLFIQDLFLLENRDRAYDPDIYEMRGVYNVQDIDFDLTQFG
                     LFLQNDTLFITFHYNDMIDTMGRKLMSGDVLEIPNLRDMNPLNPDIPKGLPKYYVIQD
                     ASFPAEGFSQTWLPHLWRVKATPMVNSQEYQDILNKPFVTENIWDPGQLWPGGTIVND
                     GDNYYEAIGNVPPGTPITDTTYWRPLDINTPWEFNTFYPEGTVVIADGVYWQAQQDVP
                     AGTPLEEGDYWQQIPPPGGVNTVADSTSTRNKDLQINDAILAQAEAEVPLSGYDTVKF
                     YILPTNPNGTPATPTSITADANNITVDSANINAADQPVTPRADGYTLGYLTGDGVAPN
                     GLPVTPGVSFPINPRDGDYALRLDYFPNRLFRYDGRRWIKIEDNVRTDLTNGPANNTL
                     RSSFVNNTYTVGTTDQGDIPSRQSLSELLRPRADNGNDGGDKTPNRRPPTQPGQPNVK
                     YPPFDE*"
                     /db_xref="UniRef100_L7TQG5"
                     /db_xref="A0A0F9QHT7_9ZZZZ"
                     /db_xref="L7TQG5_9VIRU"
     gene            145779..147164
                     /locus_tag="BML_coassembly_scaffold_214_prodigal-single_20
                     9"
     CDS             145779..147164
                     /product="Tail sheath stabilizer and completion protein n
                     =1 Tax=Cronobacter phage vB_CsaM_GAP32 RepID=K4F7G1_9CAUD"
                     /codon_start=1
                     /transl_table=11
                     /translation="MAQQFFFDEQIRRFLLQFARIFSNFQVTYGRDESNDVAFVRVPV
                     RYGDASRQAQTIIQENSASSMPSAPLMTFYITGMEYDRPRIQEPYHVNKMQVRQRTWD
                     RDSESYETTQGNAFTIERLMPVPYKMTVSLDIWTSNQNQKQQIFEQIAPLFNPALEIQ
                     STDNYLDWTSLSVVELEQVTWTERTIPVGTENPIDVMKMRFGLPIWISSPAKVKKLGV
                     VEKIIMSVYDSKGDAVDAITNSDLLLGTRQKFTPFNYQALLLGNKVQALKASAAINNP
                     NDSVAPPESVPSNEFWSAIVNMYGTLRPGISQIRFDNQWQDEGPQIIGTVSYDPTDDR
                     FLLIDLDPDTLPQNTLAPISAIVDPMASGPSAGLPGAVAGTRYLILDDIGSNDNQDPA
                     MAWGNIVAQKNDIIEFDGNDWLVVFSSQTVQSLQFVTNITTGLQYRWTGTEWVKSYQG
                     LYPAGEWSLVL*"
                     /db_xref="UniRef100_K4F7G1"
                     /db_xref="A0A0F9QMH4_9ZZZZ"
                     /db_xref="K4F7G1_9CAUD"
     gene            147161..147580
                     /locus_tag="BML_coassembly_scaffold_214_prodigal-single_21
                     0"
     CDS             147161..147580
                     /product="Putative MutT/NUDIX hydrolase family protein n=1
                     Tax=Escherichia phage PBECO 4 RepID=L7TIL6_9VIRU"
                     /codon_start=1
                     /transl_table=11
                     /translation="MMAVGVWFYSLATDRYLYLLRQDTKNPGTWGLPGGKIEPGESLL
                     SAMQRECEEEIGDFPEYIRLVPLEQFTSPDDRFIYHTFFCCVEKEFQPRLNHEHSGYA
                     WINSLTWPRNMHPGLWNTVNLGEIREKITAIKNQISQ*"
                     /db_xref="UniRef100_L7TIL6"
                     /db_xref="X0U2E6_9ZZZZ"
                     /db_xref="top:TOPB45_0191"
                     /db_xref="L7TIL6_9VIRU"
     gene            complement(147565..148227)
                     /locus_tag="BML_coassembly_scaffold_214_prodigal-single_21
                     1"
     CDS             complement(147565..148227)
                     /product="hypothetical protein"
                     /codon_start=1
                     /transl_table=11
                     /translation="MLRQRHRRDYDGEFILIDHDQINGQLIQKREWVDNPVDNQQVSG
                     RAAVIASRVRHGGFRWNRLERHRGGLLGSQRMQTYGTGDLWQEMRFEFFLVRDDDQVE
                     QMLAQSYDQRSIVYTSTKNCLRYPGHFYPVPFQPVLDYLAQILYLAAFDGHREIFMLG
                     YNQDTQAGTANWVQDVAQVMSVYDSTKFWLLGNHNFPGAWLENNNVETMSFDRFITYC
                     DI*"
     gene            complement(148231..148626)
                     /locus_tag="BML_coassembly_scaffold_214_prodigal-single_21
                     2"
     CDS             complement(148231..148626)
                     /product="Uncharacterized protein n=1 Tax=Celeribacter
                     phage P12053L RepID=I6R9K9_9CAUD"
                     /codon_start=1
                     /transl_table=11
                     /translation="MSRTCIINTETQRCENVIVLEPEERNTWKSYAANLAIAPDHSGE
                     IGQIWDASTSQWQSVQTSFTDTEIERQARNKRRVLLKRFVDIYHPLRWNSLTPEQQSA
                     VADYRQALLDITDQPGFPGDVQWPARPSF*"
                     /db_xref="UniRef100_I6R9K9"
                     /db_xref="I6R9K9_9CAUD"
     gene            complement(148623..149744)
                     /locus_tag="BML_coassembly_scaffold_214_prodigal-single_21
                     3"
     CDS             complement(148623..149744)
                     /product="Uncharacterized protein n=1 Tax=Enterobacter sp.
                     MGH 34 RepID=V3LJV2_9ENTR"
                     /codon_start=1
                     /transl_table=11
                     /translation="MAWPTSPTDGQIATVANVQYQYSSAINAWNKIGANVPSYLENSA
                     NLSFSGNIFIPGTTTAVGNVTLTSTAAATNTITGSFRTSGGVGINGNAYIGGLVSVSG
                     NITGSGNISATGNITGNALSLATALGVASGGTNASTAGNARVNLGAFGDMNIQVLTSG
                     STYTPTSGSLEFLVIATGAGGGAGGADCADTGAGSGGGGGGAGGTAIRVYTAAQMGAT
                     ASYSIGSGGTGGSGVNGTNGTAGGNTTFTPAGGGTALTATGGGFGSGSGLPTVGIAVR
                     GGIGGVPTGGLMNVDGGDGADGVGDDIGEMGIGGVGGGSFWGGGGSSGCAQGAASTAG
                     VAGTAYGAGGGGAGAVDTTTGANGGAGQQGVIFVLEFIP*"
                     /db_xref="UniRef100_V3LJV2"
                     /db_xref="A0A0G1QY08_9BACT"
                     /db_xref="ecx:EcHS_A0940"
                     /db_xref="V3LJV2_9ENTR"
     gene            150738..151286
                     /locus_tag="BML_coassembly_scaffold_214_prodigal-single_21
                     4"
     CDS             150738..151286
                     /product="hypothetical protein"
                     /codon_start=1
                     /transl_table=11
                     /translation="MLVWLAVNKVPVTFVPDKLPPVILPVADINPPVSMFAPVTLPLE
                     LIAPEFNDVSVPTDVMLGCAAVVTVAAVPDDVANVALATVPVTLAPGIEVRPAPDPLN
                     WLPVICPVADIKPPVSILPPVILPVALVVAAAKVIVATLLAETIRIPDEAPAHGEIVN
                     PALPILAPVAMIAESPVVVKLL*"
     gene            151383..151775
                     /locus_tag="BML_coassembly_scaffold_214_prodigal-single_21
                     5"
     CDS             151383..151775
                     /product="hypothetical protein"
                     /codon_start=1
                     /transl_table=11
                     /translation="MLTATLVAVTLRPVKVPTAVILVWLAVSNVPVTFVPDKLPPVIL
                     PVADINPPVKKLAPVTLPLELMAPEFNDVNVPTLVILACALPVTVPAVVAVPAEVANV
                     ALATVPVTLPPGIEVRPAPDPLNWLPVI*"
     gene            151779..152078
                     /locus_tag="BML_coassembly_scaffold_214_prodigal-single_21
                     6"
     CDS             151779..152078
                     /product="hypothetical protein"
                     /codon_start=1
                     /transl_table=11
                     /translation="VADINPPVNIFPPITLPVELCIPAVRKLAAVTLPLELIAPEFND
                     VSVPTDVMLGCALVVTVAAVPAEVANVALATVPVTLAPGIEVNPAPDPLNWLPVI*"
     gene            152124..152429
                     /locus_tag="BML_coassembly_scaffold_214_prodigal-single_21
                     7"
     CDS             152124..152429
                     /product="hypothetical protein"
                     /codon_start=1
                     /transl_table=11
                     /translation="MFPVAEINPAVRRLPPSMLPVALTTPAVLKLPPCTLPVTDKELS
                     VPTDVMLFCAAVSSVPVILVPDKLPPVILPETDSVPVTLAPVSNIKILTFPPVDSPN*"
     gene            152559..152927
                     /locus_tag="BML_coassembly_scaffold_214_prodigal-single_21
                     8"
     CDS             152559..152927
                     /product="hypothetical protein"
                     /codon_start=1
                     /transl_table=11
                     /translation="MPVYEPEIRASGTVPVSRLLAFSEVKARPLPIILPPVMLPVAEI
                     NPPVKKLAPVTLPLELIAPELSEVSVPTDVMLGCAAVVTVAAVPLEVANVALATVPVT
                     LAPGIEVRPAPDPLNWLPVI*"
     gene            152973..153227
                     /locus_tag="BML_coassembly_scaffold_214_prodigal-single_21
                     9"
     CDS             152973..153227
                     /product="hypothetical protein"
                     /codon_start=1
                     /transl_table=11
                     /translation="MFPVADTRPAVRKLPPCTLPVTDKDARVPTAVILVCEAVSNVPV
                     MLVPDKLPPVILPVTDNAPVMLAPVLETRILTLPPVLNPI*"
     gene            153264..153710
                     /locus_tag="BML_coassembly_scaffold_214_prodigal-single_22
                     0"
     CDS             153264..153710
                     /product="hypothetical protein"
                     /codon_start=1
                     /transl_table=11
                     /translation="VVQVNDGEAAVSVLLPKNLEKSTLPDPVRLVMPVYEPEIRASGT
                     VPVSRLLAFNEVNARPLPIILPPVMLPVAEINPPVKKLAPVTLPLDEIAPEFRDVRVP
                     TEVMLGCAFVVTVAAVPLEVANVALATVPVTLPPGIEVNPAPDPLN*"
     gene            153771..153992
                     /locus_tag="BML_coassembly_scaffold_214_prodigal-single_22
                     1"
     CDS             153771..153992
                     /product="hypothetical protein"
                     /codon_start=1
                     /transl_table=11
                     /translation="MLPVADTRPAVLKFPACILPVTLADVNVPTAVILVWLAVNSVPV
                     TLVPDKLPPVTLPIALTPTLLVHALAVLL*"
     gene            154098..155057
                     /locus_tag="BML_coassembly_scaffold_214_prodigal-single_22
                     2"
     CDS             154098..155057
                     /product="hypothetical protein"
                     /codon_start=1
                     /transl_table=11
                     /translation="MVVESIKVTLPCTERLPAMITLPSIPAVLGSIVRVEPVLIIVLP
                     LRVIPPPVTLPAADTTPGVRRLPPSIFPLVLSDVSVPTLVILGCALVVTVAAVPADVA
                     NVALATVPVTLAPGIEVSPAPEPLNCDPVICPVAEINPPVKKLAPVTLPLDEIAPEFR
                     DVNVPTEVILFCAAVSNVPVKLVADTLPPVMLPVALTIPLVSRLPPIMFPVALMLAVD
                     TLPTILPRILPPVILPVADINPTVRKLPPSMLPVADTSPAVRKLPACTLPVADTTPAV
                     LMLPPVMLPVALSVVAVRLLPIVIVLPLEVKLAAPRKIVLPER*"
     gene            155115..155597
                     /locus_tag="BML_coassembly_scaffold_214_prodigal-single_22
                     3"
     CDS             155115..155597
                     /product="hypothetical protein"
                     /codon_start=1
                     /transl_table=11
                     /translation="MIFPANVVCVAPNTATLLVPLTPTVTFPPDDTTLTLDVPLEIEF
                     KLMPVTAKVTVCVWALPVIEILLPAVNVTASPTVLAITEVPLAKMLPNAKAEFNSKSN
                     SVVPIMMGSLVISFHCVSLYTVPSVTMTIMPACISPVTSPSRLRIQVPFEPVPTVCTM
                     *"
     gene            156286..156486
                     /locus_tag="BML_coassembly_scaffold_214_prodigal-single_22
                     4"
     CDS             156286..156486
                     /product="hypothetical protein"
                     /codon_start=1
                     /transl_table=11
                     /translation="MLAVELPVGIRFPVIKTFPESVVSITAVPNALVIPVTVVVVVSS
                     LASMTSVLSGASVNVKTLPETA*"
     gene            156901..157086
                     /locus_tag="BML_coassembly_scaffold_214_prodigal-single_22
                     5"
     CDS             156901..157086
                     /product="hypothetical protein"
                     /codon_start=1
                     /transl_table=11
                     /translation="MRPEAGPSIVPDVNMRLAPVMLPVADICPAVRILPPCTLPVTVA
                     NPAVTKLPPVTLPVAVT*"
     gene            157093..158961
                     /locus_tag="BML_coassembly_scaffold_214_prodigal-single_22
                     6"
     CDS             157093..158961
                     /product="GH15499 n=1 Tax=Drosophila grimshawi RepID
                     =B4JUL8_DROGR"
                     /codon_start=1
                     /transl_table=11
                     /translation="VVIFPPITLPVAVTNPAVVIFPPVTLPVAVTNPAVVIFPPVTLP
                     VAVTPAAVVIVPVEDITPTVRKLPACTLPVADTTPAVLILPPVTLPVAVISPVVLRFA
                     PTMLPLTVRTLPVGLKVNPALAASMSPVPLNCTSLMLPAASIFPTNLLAVTVPDTETL
                     PPVILPVPTPKLPPVMLPVELMVPPVTTLPKVAVPVDEIVPPVATLPKVAVPVDEIVP
                     PVAKLPPVMVPVADIKPVVRKLPACTLPVADTIPAVLILPPVMLPVADTVPAVFRLPT
                     VAVPVEEIVPPVAKLPPVIVPVADICPAVVTLPPITLPVAETNVLLVRALTVILPDTL
                     MLPITALPDIKLPPVILPVAEIVPAVLRLPTVAVPVTEAVPPDTMLPKVAVPVEESVP
                     PVAKLPPVIVPVADTVAELTALVMLALPPTKFPVALTVSPCTIPAVIMLPPVTLPVAD
                     TVPAVAMLPPVIVPVTDAVPLDTTLPNVAVPVELIVPDVTTFPKVAVPVEDMMPVVRK
                     LPACTLPVADTTPAVFILPPVTLPVALTVPDVFTLPNVAVPVEEIVPPVAKLPPVMVP
                     VVDKLVPVAAPILGVVRLAPALTMMLPPPSNAVVLLSTLAENSVPFSTKPAAVLAV*"
                     /db_xref="UniRef100_B4JUL8"
                     /db_xref="B4JUL8_DROGR"
     gene            159556..159891
                     /locus_tag="BML_coassembly_scaffold_214_prodigal-single_22
                     7"
     CDS             159556..159891
                     /product="hypothetical protein"
                     /codon_start=1
                     /transl_table=11
                     /translation="VVTSGVITLAAVVILPVADTWPAVRKLPACTLPVTEANPAVLML
                     PPVTLPVAVTTPAVLMFPPVTFPVAVTNPVVFKLAPTMLPLAVSTLPTLLNVNPAVAL
                     AMLLSLNMI*"
     gene            159892..161601
                     /locus_tag="BML_coassembly_scaffold_214_prodigal-single_22
                     8"
     CDS             159892..161601
                     /product="GM26038 n=1 Tax=Drosophila sechellia RepID
                     =B4HHG9_DROSE"
                     /codon_start=1
                     /transl_table=11
                     /translation="VLAPGAVIFPEILPIKLAAVTLPVALIAPAVLMFPPVMLPVALT
                     VPEVATLPTVAVPVDEIVPPVTKLPPVIVPVALAVPLVAKLPPVIVPVAVTPAAVVIA
                     PVELITPVVRRLPPCTLPVALTTPAVLMLPPVTLPVADTKPAVLTLPPVTLPVADTKP
                     AVLTLPPVTLPVAETVPLVARFPTVAVPDALTVAEFTAPEMLALPPTKLPVADTVSPC
                     TIPVVVTFPPMTLPVADTTPAVLTLPPVTFPVALTVPAVAKLPPVIVPVTLAVPLDTT
                     LPRVAVPVELIVPPVAKLPPVIVPVAVTPAAVVMAPVEEIIPAVSRLPPCTLPVALTT
                     PAVLILPPVTLPVADTVPAVATLPPVIVPVTDAVPLDTTLPKVAVPVELIVPPVATLP
                     NVPVPVADIWPTVVILPPITLPVDDTTPAVLTLPPVTFPVALTVPAVAKLPPVIVPVT
                     EAVPLDTTLPKVAVPVDEIVPPVATLPNVAVPVDEIIPVVRRLPACTLPVADTTPAVL
                     ILPPVTLPVAEISPGVKKLPAATFPVTFKLAILPVRLMLPMARLPEMLALAAVKFATR
                     RLA*"
                     /db_xref="UniRef100_B4HHG9"
                     /db_xref="B4HHG9_DROSE"
                     /db_xref="aau:AAur_0675"
     gene            complement(162052..162969)
                     /locus_tag="BML_coassembly_scaffold_214_prodigal-single_22
                     9"
     CDS             complement(162052..162969)
                     /product="hypothetical protein"
                     /codon_start=1
                     /transl_table=11
                     /translation="MPRYPQLLSARVEVTPYDDLSPDRYEFLSLNEAEPNLGASGEGN
                     VLTMGANNTRVWTDAIVITSLSTTGNISSGNILTTGEISATGNITGNVANFADIILNN
                     IDVGNIIGNGNIQVESLTSNTFVSATGNISGGNINTSGDISAAGNITAANFSATGNLN
                     LGNLTVSNTTISTSLTDGNITLTPTGAALAVIDTDTGIVVPVGNTDQRPDPASTGTVR
                     FNTDITRLEVYDGVSWEDIAANVTNQIINGDGITTIFTLDRASTAPATLVIINGVVQL
                     PNVAYTITGNSLTMNQAPETTDVIDIRFL*"
     gene            complement(162971..163306)
                     /locus_tag="BML_coassembly_scaffold_214_prodigal-single_23
                     0"
     CDS             complement(162971..163306)
                     /product="hypothetical protein"
                     /codon_start=1
                     /transl_table=11
                     /translation="MAAVLNIFRTITVDVTSTMTPIYTAPVGYNGVVLMAQVSNISGN
                     TIQVSANIDRVAGSKALVKNIKLPTEDAIGLLTGRLVLQPTDSFAIQASANSVAELTL
                     SVLETLSEN*"
     gene            complement(163327..164778)
                     /locus_tag="BML_coassembly_scaffold_214_prodigal-single_23
                     1"
     CDS             complement(163327..164778)
                     /product="Uncharacterized protein n=1 Tax=Prochlorococcus
                     phage P-SSM5 RepID=R9S6B5_BPPRM"
                     /codon_start=1
                     /transl_table=11
                     /translation="MAINRISGNILQDDLVRGNNLSFSAASNSTPILQIDVSNNRVGI
                     NEAIPKGALDISGNIHVDRIFTHTGNIDLEIGNNTVVMGNVTADNFIGNIIGNIPASS
                     NILYVAKNGNDSNDGSFNAPFLTIKTALAAATSGTSVHVAPGLYTEDNPVTIPANVSL
                     VGNDLRTVFVVPTTPANDLFYVRNGSYVWGITIRDYTANGFSYNPATPTQNVFVSPYI
                     QNITSSTTTGTAVKIDGSLTSAISTKAMILGFFTIINRGGVGLLMTNGAYSQAVNVYT
                     IACDIGIKVESGSFVTLNGSDNGIGNFGLWADGVGTLQTSGVTVGTSTRGRFIVTNLT
                     NGRPNVNTVMEITGDPNYYTIDEIVPIDAITSEVIIQQVYGNTLPDNTAVQFYTRSAI
                     IASAHTFEYVGAGTNPATALPQYGGIPIEANEVLQTNGGVVTFTSTDHKGNFKVGEGF
                     IVNQATGTVEGDYYYRSLFGQMTPFILALSEPA*"
                     /db_xref="UniRef100_R9S6B5"
                     /db_xref="R9S6B5_BPPRM"
                     /db_xref="msi:Msm_0266"
     gene            complement(164805..165203)
                     /locus_tag="BML_coassembly_scaffold_214_prodigal-single_23
                     2"
     CDS             complement(164805..165203)
                     /product="hypothetical protein"
                     /codon_start=1
                     /transl_table=11
                     /translation="MARLAKNTAIVTGSTAIRVPFGSSSQRPVAPVFGQFRYNTDLAR
                     LEFFNGIIFQPLSVGDSLFYTVDGFTGDGSTTAFTMSIEESNTQQIIVFVGSIYQDPQ
                     TAYTLNGGFDIVFTSAPPAGEPISVIHSQT*"
     gene            complement(165206..165517)
                     /locus_tag="BML_coassembly_scaffold_214_prodigal-single_23
                     3"
     CDS             complement(165206..165517)
                     /product="hypothetical protein"
                     /codon_start=1
                     /transl_table=11
                     /translation="MAINNTDLVANTAVTVFTAAAQSVISSLYVCNYSAGNIQVDIHA
                     IPGNVVPAGPSNVIYKDYLVGSYDTLVLDTERLILDAGDTIVVISNVSSATTTVSSFN
                     M*"
     gene            complement(165527..166183)
                     /locus_tag="BML_coassembly_scaffold_214_prodigal-single_23
                     4"
     CDS             complement(165527..166183)
                     /product="hypothetical protein"
                     /codon_start=1
                     /transl_table=11
                     /translation="MATNKRIDGDYYITTVQSGNVYTGNVHVTTDTLKVMGNLDVGGN
                     LTYINVEELNIRDPFILLNSSNTSSYAANSGVLVHKTTSDFAGIRWSNVVNSWQVSAN
                     TSASGETGVWSNVLTAGTAAAGSDTEIQFNDGGDFGASANLTFDKLTGNLNIAGLINL
                     QGPQVFGNIGAAPANVANSAVMYHNVVGGGNTGVYVRTTAATDELVAKRRAIAFGLIF
                     *"
     gene            complement(166184..166768)
                     /locus_tag="BML_coassembly_scaffold_214_prodigal-single_23
                     5"
     CDS             complement(166184..166768)
                     /product="Uncharacterized protein n=1 Tax=Pelagibacter
                     phage HTVC008M RepID=M1ID85_9CAUD"
                     /codon_start=1
                     /transl_table=11
                     /translation="MAAFVLGNGVSRRAISVDRLIELGAVYGCNALYRTHCVTALVAT
                     DDAISQAIQASGYAQSNRFYTRRPRANTGALPVPAPYRGFSSGPIAVAIAALDGHSPI
                     FLLGFDMAPTDAGRFNNVYAGTEFYKPPQAEPTYTGNWQRQLIRVMGDHAPHRFVRVL
                     GKTTAHIPEFESCPNYEIESIDTFVQRINKAKDQ*"
                     /db_xref="UniRef100_M1ID85"
                     /db_xref="M1ID85_9CAUD"
     gene            complement(166823..167353)
                     /locus_tag="BML_coassembly_scaffold_214_prodigal-single_23
                     6"
     CDS             complement(166823..167353)
                     /product="hypothetical protein"
                     /codon_start=1
                     /transl_table=11
                     /translation="MGRPLKIKKTLTKDIGYPAFDAVENPVFPVTLTAAEFFGVVGGD
                     EDLGTAAYPTVKIRVKIGTNAEADGFIIRQKGSTKYLVSDGTNTGVCVLADLDDGDLT
                     DNTMTITMDEGDSTPLRVSRLTNKWALDYSTPPVRYVANFFDGGSTAQKSGTRNEPNT
                     ADQQNIVTLGLIENNT*"
     gene            167491..168636
                     /locus_tag="BML_coassembly_scaffold_214_prodigal-single_23
                     7"
     CDS             167491..168636
                     /product="TPR repeat protein n=1 Tax=uncultured bacterium
                     BLR13 RepID=C0INK2_9BACT"
                     /codon_start=1
                     /transl_table=11
                     /translation="MTTAHELIAQGNQHREDRQPESALACYIQAIALEHANPHAWNNY
                     GNVIREMGYPDRAVPFLEQALRINPTNTVAQFNLAVAHLLRGDYQQGWQAYEARWQYE
                     HLAGTFPSWPRQWQGESVQGKTILIWGEQGLGDCIQFLRFALLLHEQGARVRMQVPGM
                     IAPLLGGGAIDHVSILGEEPPQYDYWAPIMSLPRLMAITLSNLPAPNRYIEANADSAR
                     QWRERLGLKHKIRVGFSWSGRRDSWINQHKSVPFDQILALIQRTPQAEWINLQVDCLP
                     EEESRLIAAGVRAFPGAIQSMSDTAGLISQMDIVLSVDTAVSHLAGAMAQPTWIMLNH
                     YAVDWRWLLNRADSPWYPTARLFRQPRLDDWNTVIQDIEKNLGLFKI*"
                     /db_xref="UniRef100_C0INK2"
                     /db_xref="bcen:DM39_7147"
                     /db_xref="88018145"
                     /db_xref="C0INK2_9BACT"
     gene            complement(168659..169342)
                     /locus_tag="BML_coassembly_scaffold_214_prodigal-single_23
                     8"
     CDS             complement(168659..169342)
                     /product="hypothetical protein"
                     /codon_start=1
                     /transl_table=11
                     /translation="MIQWIEPVSQSGTGELTVSTGLVIQEQGLWQFSQAGYNDGATFG
                     VSLAFPRGSMGPSDFYYGPRDPGRAPPQSAGELVLAAQGWSIPGGNALTSYTDPETQM
                     TYPADQCQITITGGWQVDRAVNSNSFNSFGVELTGRTDTDLGSRDMSPWLLSYTSPAV
                     TYVIQGAAVTGGAQDTFTDHEFRCRITEIATTANSNFSFQSNTVARPAWVYQYRRRWQ
                     ATADTSALA*"
     gene            complement(169342..169728)
                     /locus_tag="BML_coassembly_scaffold_214_prodigal-single_23
                     9"
     CDS             complement(169342..169728)
                     /product="hypothetical protein"
                     /codon_start=1
                     /transl_table=11
                     /translation="MASRIISLRSLTAARQAITSIGAKLGSASEIPQQRAPQFPVPPG
                     VEFVSSVFDRVSELVGIVQRAGTLRGPTTLDQSRQELRQQIGVQLNQLPARLQRAGVG
                     VQAAQEMRSQISACIDSCIDNNIRDR*"
     gene            complement(169792..170049)
                     /locus_tag="BML_coassembly_scaffold_214_prodigal-single_24
                     0"
     CDS             complement(169792..170049)
                     /product="hypothetical protein"
                     /codon_start=1
                     /transl_table=11
                     /translation="MIPDPDRCTEVLEDGTIYTFSIDLSYQRAREALAKLYELEGQEV
                     DFDYTAAVFALFVDSIEILSNSGWTTNELLAEVITHSDAED*"
     gene            complement(170046..170801)
                     /locus_tag="BML_coassembly_scaffold_214_prodigal-single_24
                     1"
     CDS             complement(170046..170801)
                     /product="Putative homing endonuclease n=1 Tax
                     =Enterobacteria phage RB2 RepID=Q30CC8_9CAUD"
                     /codon_start=1
                     /transl_table=11
                     /translation="MNKYTRWYNQITDRARNRIIEDYTETHHINPRSLGGTDDADNLV
                     DLTAREHFICHWLLTKMTTGEDRAKMIYALNGMKRSNKFAQRYETKITARVYEILKKE
                     FSAVHSATMKGREPWNKGVPITEEQREKNRKAATGKKRSPESIAKAVAKQTGQKRSEK
                     TKDRIRKSLKGKPKGPMSEEEKLKRSLALKGKPKRQGHGDKIKATVAAQKAAGTHYTQ
                     QPKLICPHCGVQAAKHRYNGYHGEKCKHNKGTP*"
                     /db_xref="UniRef100_Q30CC8"
                     /db_xref="D9IER7_BPT4"
                     /db_xref="Q30CC8_9CAUD"
     gene            complement(170908..171966)
                     /locus_tag="BML_coassembly_scaffold_214_prodigal-single_24
                     2"
     CDS             complement(170908..171966)
                     /product="Major capsid protein n=1 Tax=Escherichia phage
                     PBECO 4 RepID=L7TM23_9VIRU"
                     /codon_start=1
                     /transl_table=11
                     /translation="MSQELLESRWDETKDALMEGLKGSRRNTMGVILENTRKYLKENA
                     SPGSTVSGNIATLNRVILPVIRRVMPTVIANELVGVQPMTGPVGQIHTCYAGSPTATL
                     EGNGGRQISVQILKQAVEAKTRKLQARWTFEAAQDAQAMHGIDVEAEIMAALAQEITA
                     EIDQEILLSLRSLATTEFTYNQATVSGTATFVGDEHAALAVLINRVANLIAQRTRRGA
                     GNWAVVSPASLTVLQSATTSAFARTTEGTFEAPTNTKFVGTLNGAMRVFVDSYANDST
                     PVLVGYKGSSEADAAAFYCPYIPLMSSGVVLDPSTFEPVVSFMTRYGYVELTNTASSF
                     GNAGDYLGEIAVSNLSFS*"
                     /db_xref="UniRef100_L7TM23"
                     /db_xref="A0A0F9QJK5_9ZZZZ"
                     /db_xref="L7TM23_9VIRU"
     gene            complement(171986..173074)
                     /locus_tag="BML_coassembly_scaffold_214_prodigal-single_24
                     3"
     CDS             complement(171986..173074)
                     /product="Uncharacterized protein n=1 Tax=Cronobacter
                     phage vB_CsaM_GAP32 RepID=K4FB44_9CAUD"
                     /codon_start=1
                     /transl_table=11
                     /translation="MLDALKPLLDSDLINEDTRKEISEAWEAKLTEAREQVRAELREE
                     FAQRYEHDKTVMVEALDRMVTEGLTAEISAVAAEKQSLAEDRVRFQSKMKESATKFND
                     FMVGKLAEEIGELRKDRRTHNESLEKLEKFVVRALAEEITEFAQDKRDLVETKVRLVS
                     EARGQLEALKSRFVKESADKMSQAVSKHLRAEMNQLKEDIQIARENNFGRRIFEAYAA
                     EFGSTYLNENEQVRELQAAVAHKEQQLAEAIGLTEKAKVLIESKEREIRMIRESNQRQ
                     QALEELLAPLNQEKREIMENLLESVQTSRLKNAFEKYLPAVLAEGRTVKAAKVITESH
                     VAVTGDKNVKTPEEDHSNVIDIKRLAGL*"
                     /db_xref="UniRef100_K4FB44"
                     /db_xref="A0A0F9QPC4_9ZZZZ"
                     /db_xref="K4FB44_9CAUD"
     gene            complement(173084..173710)
                     /locus_tag="BML_coassembly_scaffold_214_prodigal-single_24
                     4"
     CDS             complement(173084..173710)
                     /product="Prohead core scaffolding protein and protease n
                     =1 Tax=Escherichia phage PBECO 4 RepID=L7TQE4_9VIRU"
                     /codon_start=1
                     /transl_table=11
                     /translation="MALYLRENLTFNQAGIVVEGAGEGKDLYMKGICIQGGVKNANER
                     VYPVNEIERAVTTLNEQITEGYSVMGEVDHPDDLKINLDRVSHIITSMWMDGANGYGK
                     LKILPTPMGQLVKTMLESGVKLGVSSRGSGNVNEANGHVSDFEIVTVDVVAQPSAPNA
                     YPKAIYEGLMNMRYGARAMEIAREAGGDNKVQRYLKEEVKRLIRDLKI*"
                     /db_xref="UniRef100_L7TQE4"
                     /db_xref="A0A0F9TS85_9ZZZZ"
                     /db_xref="L7TQE4_9VIRU"
     gene            complement(173724..174524)
                     /locus_tag="BML_coassembly_scaffold_214_prodigal-single_24
                     5"
     CDS             complement(173724..174524)
                     /product="Uncharacterized protein n=1 Tax=Plasmodium
                     falciparum (isolate 3D7) RepID=Q8I414_PLAF7"
                     /codon_start=1
                     /transl_table=11
                     /translation="MNKFEQLIEFVINDEEAKARELFHDIVVEKSRQIYEEMMEEETV
                     EEAKHDGEEMEESEETVEEGIAEELGGDQADDLIDDVETEESGLSMEGEGDEEMADAE
                     LEDRVVDLEDKLDELMAEFEALMGDDAAGAEDDMDMDAEVDIEGSDEEISMDMDAEEV
                     ADDEFETEGMMEAVSLKAAPAPVKSEEAGINKKAVVAANSGAKGAMANPVKMTGDVAQ
                     GRPAPTAKDAIGKVGNTPAQSTQEPRPATKPHLAQASGVNTKSPLPKQ*"
                     /db_xref="UniRef100_Q8I414"
                     /db_xref="A0A024VHV5_PLAFA"
                     /db_xref="nou:Natoc_1099"
                     /db_xref="Q8I414_PLAF7"
     gene            complement(174653..174871)
                     /locus_tag="BML_coassembly_scaffold_214_prodigal-single_24
                     6"
     CDS             complement(174653..174871)
                     /product="hypothetical protein"
                     /codon_start=1
                     /transl_table=11
                     /translation="MILTELYQREPEAYQDVGQDNSQPRLGDLRKTKLTLRQINKLRR
                     LNDVRAYEFREQLKKIQQQYAPPAQPMM*"
     gene            complement(174880..176688)
                     /locus_tag="BML_coassembly_scaffold_214_prodigal-single_24
                     7"
     CDS             complement(174880..176688)
                     /product="Portal vertex protein of head n=1 Tax
                     =Cronobacter phage vB_CsaM_GAP32 RepID=K4F9K9_9CAUD"
                     /codon_start=1
                     /transl_table=11
                     /translation="MAESQRGWKKYFKVADQSGQLSPLSGRGSDGLPGYGRNDGRDPM
                     YAHADVVYRNYASRLPEVYSGHPNRIERYNQYEQMDMDSEINACLDIIAEFSTQTANN
                     ESVPFAVQYNDKPTDHEVEIIKKQLQQWVKLNKLDQRMFRIFRNCIKYGDQVFVRDPE
                     TFEMYWVDMTKVARVIVNESEGKRPEQYVIRDINPNFQNMTVAVKTTTDYQSNPPTSG
                     YVSPYNYTVPSAGGGGQGTGQSRFSAAMNEAVLDAKHVVHLSLTEGLDFYWPFGQSVL
                     ETIFRVFKQKELLEDSVLIYRVARAPERRVFKIDVGNMPSHMAMQFVERVKNEIHQRR
                     IPSHTGGGQHIMDSSYNPLSINEDYFFPQTADGRGSSVETLPGGSNLGEIDDLKYFNN
                     KMVRALRVPSSYLPTGPDDSDRPLSDGRVGTALIQEYRFNQYCERLQRLVVQKLDDEF
                     KMFMRWRGFNIDSGLFSITFNPPQNFASYREAELDTTRVGTFMQLEQIPYMSKRFMLK
                     RYLGLTDEEILENSDLWHEERAEPNAPTATGQDLRSVGITPGDLESDIATGEEMAGFG
                     EAPPGADLGGAPGTQPGAQPAAGAVPPAGGLPGGLG*"
                     /db_xref="UniRef100_K4F9K9"
                     /db_xref="A0A0F9QJG2_9ZZZZ"
                     /db_xref="K4F9K9_9CAUD"
     gene            complement(176716..178926)
                     /locus_tag="BML_coassembly_scaffold_214_prodigal-single_24
                     8"
     CDS             complement(176716..178926)
                     /product="Marine sediment metagenome DNA, contig:
                     S06H3_L01484 {ECO:0000313|EMBL:GAI04999.1}; Flags:
                     Fragment;;  TaxID=412755 species="unclassified sequences;
                     metagenomes; ecological metagenomes.;" source="marine
                     sediment metagenome.;""
                     /codon_start=1
                     /transl_table=11
                     /translation="MDEQELQSILEKLRNGVELTTEEMNKLAAGADGSTKSLKAMDVA
                     LKTAVKGVTDITKKLVAGSQGASVYNDTISDTTNAIGKLASQFGVLGKGVGFLIGAIG
                     GYVQAVNQLSDNLYSTYSKLSKTGVTAADGMTGLAESSVKLGYGLSQVGLEQFTALMS
                     KASQDLALMAGSAADGRKQLARFGGLLADRGPVQQAFGNLGYQVEDLAEMSANYIKQE
                     VAMGRAQQRTDAELAKGTKEYIMQLDQLAKLTGTSVQELQNRMDADLRNERFQSTLLR
                     VERTQGKEAADRMRIRMADLSARFPGLAEGFKDISSGFIQTEAAQKVFRAGLGNVANL
                     MTRDDFEYLNELGRVSKRTVDAMGETLGSVGMFGEVMGPLYEMVRAGTMSQKEYNKIQ
                     KDINDATERMARGEDAALDNATKLRIEQIKGRDTMQGLLAFGVAPVTDAMAKLAEVVN
                     YLLRPIEMMARQFGYVPPSAGGAGAAGAGAAAAPGKATELATTGSQMGSTFGPGARIM
                     GGVLGGVTGFFSDLMGGGGSGGAKTDAEGKPQSAADAKNALSFGGGTGSAQNFAGLNP
                     AFRSRIESLAQEYLAATGTPLTINSALRTEADQARLAAQGAPVAKGRSRHLDGLAVDI
                     PEDQKKYLEKSGLLSKYGLTGVSTSPNHIQSLAMGGIATGPKSGYMAQLHGNEAVVPL
                     PDNRSIPVEMPNFSATFDRQIDMMSQQVMRLDELVSLMRNQTSISQQILQVQNN*"
                     /db_xref="X1MF76_9ZZZZ"
     gene            178989..179831
                     /locus_tag="BML_coassembly_scaffold_214_prodigal-single_24
                     9"
     CDS             178989..179831
                     /product="Uncharacterized protein n=1 Tax=Cronobacter
                     phage vB_CsaM_GAP32 RepID=K4F6V0_9CAUD"
                     /codon_start=1
                     /transl_table=11
                     /translation="MLQNHNPLSQFFRQPAIYLRLPSQGQGWADGALDLPANGEIPIL
                     PMTAMDEITYRTPDALFNGEAVVTVIQSCAPNIRDAWAIPITDLDSILVAIRIASYGH
                     DMEIGTQCPKCKEESNFGLDLRTVIDKLTAPDYTQSLSMGDLEIHFRPLNYRETTQSN
                     LVQFEQQKTMQILNDADASEASKVEQLNVMMKKIVEVTMAAIAQSIGTIRTPSATIHE
                     QEYILDFLKNCDRTMFNRIRDYVISLRQQAELKPLKLSCSACSEKYEQAFTLDMANFF
                     GSAS*"
                     /db_xref="UniRef100_K4F6V0"
                     /db_xref="A0A0F9PI50_9ZZZZ"
                     /db_xref="K4F6V0_9CAUD"
     gene            179834..180046
                     /locus_tag="BML_coassembly_scaffold_214_prodigal-single_25
                     0"
     CDS             179834..180046
                     /product="hypothetical protein"
                     /codon_start=1
                     /transl_table=11
                     /translation="MDSDRISRMVDDMEKEALSIKNENLKMCWYMRGGLTYNEAMHLG
                     HHEREMIGSIIKENLETTKKTGLNFF*"
     gene            complement(180490..180924)
                     /locus_tag="BML_coassembly_scaffold_214_prodigal-single_25
                     1"
     CDS             complement(180490..180924)
                     /product="NAD synthetase n=1 Tax=gamma proteobacterium
                     SCGC AAA168-P09 RepID=UPI000381E3C7"
                     /codon_start=1
                     /transl_table=11
                     /translation="MSWLYESQEITELPENCAGFVYVITNQLTGRQYIGKKLAKFKKT
                     TYKVVKLKNGKKKRKKIRGTIDSDWQTYYGSSPELTRDVIELGPENFTREILYYCQSK
                     AECSYIEAREQFQRRVLESDDYYNGIINCRIHGSHIKGKLSS*"
                     /db_xref="UniRef100_UPI000381E3C7"
                     /db_xref="F5JJH3_9RHIZ"
                     /db_xref="smq:SinmeB_5013"
                     /db_xref="UPI000381E3C7"
     gene            complement(180934..182034)
                     /locus_tag="BML_coassembly_scaffold_214_prodigal-single_25
                     2"
     CDS             complement(180934..182034)
                     /product="Radical SAM domain protein n=1 Tax=Turneriella
                     parva (strain ATCC BAA-1111 / DSM 21527 / NCTC 11395 / H)
                     RepID=I4BAE3_TURPD"
                     /codon_start=1
                     /transl_table=11
                     /translation="MAINWQFYHWHLEPSAVCALKCPRCPRTEYPDTPWLNKNMTLEF
                     VKKFFTRDMLVDHVKRVTMCGDVGDPIYCREFIDICRYIKTVNPNIHLFIITNGSYRK
                     SQWWQELASILNQHDTVNFSVDGYDDRTNNLYRVNSDFDSIITGIKTLREHNKQVFLN
                     WATIVFRFNQDHLDHIADQARGLGMDGLQITKSTKFGSKYGGYGGALDELEPRSEFIS
                     SSHRYERHTINLSGRIPDINDYLAINQQKYLEIKNRYQQQPITPLCEIGNRGIYVNAE
                     GVVFPCSWVSFPYQSLSTEQKTINWQDSFFAKHRDVMNLNNRSFQEIINDPLWSKCSQ
                     GFADTNKTWVECQQKCSSSVVDENYAVGWETN*"
                     /db_xref="UniRef100_I4BAE3"
                     /db_xref="tpx:Turpa_3616"
                     /db_xref="87759943"
                     /db_xref="I4BAE3_TURPD"
     gene            complement(182025..182540)
                     /locus_tag="BML_coassembly_scaffold_214_prodigal-single_25
                     3"
     CDS             complement(182025..182540)
                     /product="hypothetical protein"
                     /codon_start=1
                     /transl_table=11
                     /translation="MKILITGSSGLANSLKNVFDNEHDVTMVSRSTGHNINDVALWGQ
                     SYIDHDAVFNCAYDGYGQIKVLEFFYHHWRDFCDKKIISIGSRCITYPRLDNSQHYWD
                     YLNHKIALQNAHDQMLITAKCHVMIVNPGPVDTAMIKHHQCEKMNPNILASKIKNWCD
                     DTNIKRIDVWQ*"
     gene            complement(182537..184300)
                     /locus_tag="BML_coassembly_scaffold_214_prodigal-single_25
                     4"
     CDS             complement(182537..184300)
                     /product="Recombination endonuclease subunit n=1 Tax
                     =Cronobacter phage vB_CsaM_GAP32 RepID=K4F9K8_9CAUD"
                     /codon_start=1
                     /transl_table=11
                     /translation="MINVKDLTVKNFMSVGNATQAINFDRRDLTLVLGENLDLGGDGS
                     RNGTGKTTIINALSYALYGQALTNIRKDNLVNKTNGKNMLVSLEFSVNGRDYRIERGR
                     KPNVLKFYVNNEEQAADDNSQGDSRETQDAIETVLGMSHDMFRHVLALNTYTEPFLSL
                     KANDQRALIEQLLGITLLSERAERIKEINRATKEAITAEELRIRAVQEANRRIEEQIE
                     SLKKRQTLWLNKQREDCDKLQAAITGLEHINIESEIQAHRDLEAYHGRKKQIEEHQKY
                     IRQIDSEQSKLEKQQEKLRGEIEDLDNHRCYACGQGIHDAKQGEIREDKQKQLQEIGL
                     QYLTNDTQRSEHENELDDLGELGTAPVVFYDDIEQALNHKNSVETLKKDLTVRSAETD
                     PYGEQITDMQQQALQEITYDPLNELTRLQEHQEFLLKLLTNKDSFIRKKIIEQNLSYL
                     NQRLTHYLDRIGLPHQVIFQNDLSVEITELGRDLDFDNLSRGERNRLILSMSWAFRDV
                     WESLYHPINVLFIDELIDSGLDSSGVESSLALLKQMSRERNKSVWLVSHRDELVGRVS
                     NILKVIKENGFTSYNTDVDIA*"
                     /db_xref="UniRef100_K4F9K8"
                     /db_xref="A0A0F9FQ34_9ZZZZ"
                     /db_xref="K4F9K8_9CAUD"
     gene            complement(184297..185313)
                     /locus_tag="BML_coassembly_scaffold_214_prodigal-single_25
                     5"
     CDS             complement(184297..185313)
                     /product="Endonuclease subunit n=1 Tax=Enterobacteria
                     phage vB_KleM-RaK2 RepID=H6X3P0_9CAUD"
                     /codon_start=1
                     /transl_table=11
                     /translation="MTNLFRKTAVMTDIHFGLKSNSLLHNQDCEKFIDWFIATAREQG
                     CETGMFLGDWSHHRASINMQTLQYSLRALEKLSAAFDRFYFIPGNHDLYYRDRRDIYS
                     TEWARHIPNIVIVNDWFQAGDVIIAPWLVGDDHKKISRMSAKYMFGHFELPHFKMNAM
                     VEMPDHGEIAVEHFGHYDQVFSGHFHLRQKKNNINYIGNAFPHNFADAGDASRGMMIL
                     EWGGEPEYHAWPEQPLYNVWDLSHVIDNADSILKPNMHVRVQLDIEISYEEANYIKET
                     FITKHGLREMALIPNKRSALEEDMAPGEVRFESVDQIVTDQITKIESEFYDPKLLLQI
                     YQAL*"
                     /db_xref="UniRef100_H6X3P0"
                     /db_xref="A0A0F9RTZ0_9ZZZZ"
                     /db_xref="H6X3P0_9CAUD"
     gene            complement(185328..186233)
                     /locus_tag="BML_coassembly_scaffold_214_prodigal-single_25
                     6"
     CDS             complement(185328..186233)
                     /product="RNA polymerase sigma factor n=1 Tax=Escherichia
                     phage PBECO 4 RepID=L7TQF6_9VIRU"
                     /codon_start=1
                     /transl_table=11
                     /translation="MFLGENQLITNKPAPKVNYLNNRDLLKEIHLSKNTYCSFRDPVR
                     DHQYDIILSSVSKINQRTIAEARRNRAARLTKETGEAVNEKKIANTDLVFRIMTWEHI
                     PMAPKKVPKSAAKKKKIEDILGFDELPPEDPLADLIDDPVLDPVHVRVNFPPFFHYRV
                     TDHKVPYLVGKSHWRGDVDTGEYSRDHGNMTRKLALMFIKLCERYATRSNWRGYSYNE
                     EMRGQALLQLSQIGLQFDESKSSNPFAYYTAAITNSFTRVLNIEKKMQNIRDDILEIN
                     GLSPSWTRQNSASAQPSEVATPSEE*"
                     /db_xref="UniRef100_L7TQF6"
                     /db_xref="A0A097EYH8_9CAUD"
                     /db_xref="L7TQF6_9VIRU"
     gene            186328..187842
                     /locus_tag="BML_coassembly_scaffold_214_prodigal-single_25
                     7"
     CDS             186328..187842
                     /product="Uncharacterized protein n=1 Tax=Cronobacter
                     phage vB_CsaM_GAP32 RepID=K4F7G7_9CAUD"
                     /codon_start=1
                     /transl_table=11
                     /translation="MASQAELQVQLNGINAAIKVLELELAKASPGSAARQQLATEISR
                     LQQQRNATQTNINNLTVQNNPPNPQVPPDEVPLRIDIVGVGNLVSDDITRVDVDSEAS
                     GVVLVDAVPPRPGISGPVPGISPYGEADDQFDPDAVQATRVQNPSPAPVDTFTTSFNV
                     ETGQYDVVNLQTGEVVATNLSQQQAILFAQDANTVGVDGAAGEEVNRQIDFAEAQAAN
                     IAAQTDQARAQQAIAEWRRQANAGDWRVKLRLAPNANYLYKDPEIQSGSILWPLSVTG
                     GVIFPYTPQINTVYKANYSNYDLTHSNYRGWFYQNSYVDDIQITATFTAQDTSEANYL
                     LAVIHFFRSVTKMFYGQDPQRGAPPPLVFLQGLGQYQFNLQPCLVSQFNYNLPADVDY
                     IRAGSRNVNGVNFLARRDRQASSSNIFSSAWERLRNSGLAPGAERKLPGSYDLGPTPP
                     TLGTDSPTYVPTKLEIVLVLHPVQNRQQVSQEFSLKGFANGTLLRDPQSKGSFW*"
                     /db_xref="UniRef100_K4F7G7"
                     /db_xref="K4F7G7_9CAUD"
     gene            187842..188141
                     /locus_tag="BML_coassembly_scaffold_214_prodigal-single_25
                     8"
     CDS             187842..188141
                     /product="hypothetical protein"
                     /codon_start=1
                     /transl_table=11
                     /translation="MAQYDSTSPYFDTQYSQFFLDVMVNRAIPRETDDVFFKINQTYQ
                     YRPDMLAFDLYNNSGLWWVFYQRNPNTLTAPPWDFEAGVEIYLPKASTLRSVLGF*"
     gene            188145..191384
                     /locus_tag="BML_coassembly_scaffold_214_prodigal-single_25
                     9"
     CDS             188145..191384
                     /product="hypothetical protein"
                     /codon_start=1
                     /transl_table=11
                     /translation="MATVIDLKNKLAQEELYLDQLRQQLAVARTNNREDRIAFFQNEI
                     TKQQSQISQTRTQLDQALKTAALATQSTATTVREDQVAREPSANPVSPPTPPLVLGSD
                     GRIVSQAANIATNAVKVTTRSAFDAAVDAALGTTGVPANPRNIRDLMSTPASSSQAPP
                     PNQFGPTAPQNRGEAAAGDDNSTRSTLNRLFTPPQGRPIQPEPNALSALSSYTYNISI
                     YITSQEQYNQLLKTKKKTVAGWQLLMQSGGAPVGAGATPDTGQTTVGETVGQAQSTTQ
                     GRNQFFPVDFYLDDVKLRGAMPGKGSGSAHGLVSLEFKVIEPNGLTFLNRLRDAAAQF
                     IGGDSPDRPVNYASQIYMMVIRFYGYDQYGNLIGPVQDNLVDANGIPSNNQASIEKFI
                     PFMFSSIKFRAASRMVEYDCLAVCPQYGINASRGRGTIPYNVEVTAKSLQDLFSGPLT
                     YTTGLQTDANQSQAETNRLARQGSTSATTGLQTDANQSQAETNRLAATAPPKASSAPT
                     PTITQGLAAALNQYQNYLVNVERVYTIPDQYEIEVLPPLNNALVVPPGTTDYKSKPMG
                     PGPGAPAADQKDPAKGQVQKDAKVTSILAGMSILQFIDQFTRQSTYIYDQQLAIIDAS
                     GKQKPNPAGANQVMAWYRIGMEAEQLGYDYKRNDYAYRIKYQVQPYKIYSLQSDWFPD
                     SPFRGAHKKYDYWFTGTNTEVLDFSIDYNTMYYLVISVKDPEQFTGRTTNYRESYKKI
                     AQPNSSQSNFGITGNENEPSANAADYLYSPSDVAKAKLSILGDPAWIPQGEVWAGVFG
                     QSGFNPDAFLSDGTINFDSQEPLFEVTFNKPVDFDLNTGLQDVGQNNYGADRAQGRAG
                     DAVTTYIYRAVECTSIFSKGKFTQELIGTIVLFDSKTTQAIETTRQTSATPEAQVSRS
                     PTPALSSDGSVNFEGSEFGAYFGSGTTGGEVNYAPKGLAQVLDARPPPPPNPLATSSL
                     EAEGFIAPAAPVEAPTSSGQPVGVSGTAPRSQPPANIGSVSTIPSSSGISPLQQQLII
                     KRTELAQATSRGNFTEATRLNREIQDLSAKLLRESPPAPVIRTQNIAKD*"
     gene            191386..193728
                     /locus_tag="BML_coassembly_scaffold_214_prodigal-single_26
                     0"
     CDS             191386..193728
                     /product="Lysozyme n=1 Tax=Enterobacteria phage
                     vB_KleM-RaK2 RepID=H6X3N5_9CAUD"
                     /codon_start=1
                     /transl_table=11
                     /translation="MPESIVRTKGRAQNYKFDRGATPSESGPFIGKVKNNIDPTRAGR
                     LQVWIEQFSSGTDENDESLWRTVSYIPPFYGATNPGPNSPTSVGTFTTNNQSYGMWFT
                     PPDVGTKVICFFVEGDPNQGYYVGCVPNPTQNHMLPAIGASRRYQLEKGPQDVYLSKA
                     TQLPVTEINDDNERIFEDPRFFDQPKPVHSYLASIFLQQGLITDVTRGPITSNSQRES
                     PSAVYGISTPGKPIYQGGLSEQDIKRQLDRGQLKPQDVEVIARRGGHSIIMDDGDLEG
                     RDNLVRIRTAKGHQITMSDNDDCFYFIHANGQTWVEFGKQGTVDVFSTNSVNVRTQGT
                     INLHADKDINMFAGGAINMKSTTMKLQGDATVDIIGTGQLTLYSKNFLGVKSDGSLAL
                     KNASAGSWDGGSGLSLVAGCINLNSGGATPVKSPMPFQDFSLADVTFKPNEGWVPEFG
                     KLKTIVTRAATHEPYPYHNQGVASVAELTAGESDGLIGAVLTTLGVLSGLPVLGGITA
                     SSLLSQIPAQLSVGSLGLGEVTGLLSQLSTDVGQAFSAISLDKGIGQFGFSASQLESA
                     GFLKPGTVQAFLQDPSRLESVLSSPSVWTGQANVTNLSALLGDPRLQTITQNEIMVKA
                     LDGLRATGIVTGNEAPRDLGALVQTAAKFGVNEAVAWVAGKAPPDLVNDINQIAKNAQ
                     YAVNFVNEKATELAAGGVQLGGFTNTVNRSALDQAVTQIIGNNKVPPPNYGSGLYSAT
                     PSTELTYTGNDYIVWERVNSERLRRGLPGLAAIGYPRPAV*"
                     /db_xref="UniRef100_H6X3N5"
                     /db_xref="A0A0F9UX49_9ZZZZ"
                     /db_xref="H6X3N5_9CAUD"
     gene            193736..194110
                     /locus_tag="BML_coassembly_scaffold_214_prodigal-single_26
                     1"
     CDS             193736..194110
                     /product="Base plate protein n=1 Tax=Cronobacter phage
                     vB_CsaM_GAP32 RepID=K4F7G4_9CAUD"
                     /codon_start=1
                     /transl_table=11
                     /translation="MPTFIGFNTINQFKKFTLVDFELIKRDLANAFNIRQGELPGRPG
                     YGTRLWGFIFENQSPDLQEAIVQEVRRVAGGDPRIAITAVRAFPQQNGMLIELDLQVV
                     SSTTAERLSIFFDQSNGQAAFI*"
                     /db_xref="UniRef100_K4F7G4"
                     /db_xref="K4F7G4_9CAUD"
     gene            194160..197609
                     /locus_tag="BML_coassembly_scaffold_214_prodigal-single_26
                     2"
     CDS             194160..197609
                     /product="Baseplate wedge n=1 Tax=Cronobacter phage
                     vB_CsaM_GAP32 RepID=K4F628_9CAUD"
                     /codon_start=1
                     /transl_table=11
                     /translation="MAKTARQTAIFGVEDWKRLYQTYREADFQSYDFETLRKSFVDYL
                     RLYYPETFNDYIESSEFIALLDVMAFMGQALAFRNDLNARENFLDTAERRDSVVRLAS
                     LISYTPKRNSPAMGYLKIFSVSTTENIVDFNGINLSNVTIDWNDPTNPNWFEQFVLII
                     NSALVDSQKFGRPGNRQDILGIETSEYAINLIPGYLPVIPYTATVDGVNMPFEAVSST
                     TLGRDYVYEPAPRPSGIFNVLYRNDQLGFGSDSTGFFFMFKQGVLQNQDFNLAEAIAN
                     RTVNINIEGCNQDDHWLYQLDDVGGIAQEWDFVESIYAGAVEQLSPDQRKLYSITSRA
                     NDQITLVFGDGVFSEIPVGFYRSYVRASNGLRYVINPEEMQSITIPISYVSRTGRVET
                     VTFTCGITEPVSNAQSRENIEEIKQRAPARYYTQNRMVNGEDYNNFPFTRYNNIIKSK
                     AVVRSSVGTSRYIDLTDVTGKYSSTNIFASDGVLYRENVLPTFDFDWVNRGDIVDVIN
                     RSLEPALISRSMTQFYYQNFVRPNLLVLDLEWQQSTRLLNETTGYFYVGDPDSPQFIG
                     EFASNNARYITQGSLVKFVPPPGYFFDVQNRLAAGVPTRADEKLVIWATVTRVINDGT
                     NQGTGNLADGSGPVVLNNFVPTGALASQVIPKFVTDIPLSLQQQIIQQIELYRNFGIG
                     YDNLNSQWYLITATNIAVDSPFSTINAQNTDGLNLDASWLIQFVTDGISYSVTTRGLD
                     YIFASVIQTRFTFDGSAKVYDSRTGLVINDYVRVLKTNSRPDTNEPLESDITMDIVNQ
                     PVQSDGCVNDYQVVVSYTDSDDDGIADDPDFFEQLVAPTVSPSSKLVFLQQVTDQDDL
                     ERYLPVEAGLVNTLYTTQDEIEAVKNEYISGQIFYATVEQKFFELFIAVINGTIQRTL
                     LPRTDFVARTGRQGLYFQYRHNSGLTNVIDPGVTNIIDLYVVPQEYYTEYQNYIRDTT
                     GTVPKPAVPTIAQLTQAYNGLNDYKMISDNIVLNSVVFKPLFGAKAVPELQAVIKVVR
                     APKTTASESEIKSQVVATINRYFTIDKWDFGASFFFSELAAYIHEQLGSIISSVVLVP
                     LNPLKTFGDLYEIRCAANEIFVSAATVSDIEVIEALTQSNIRSQTTVSGLYPTAISQT
                     GEF*"
                     /db_xref="UniRef100_K4F628"
                     /db_xref="K4F628_9CAUD"
     gene            197612..211819
                     /locus_tag="BML_coassembly_scaffold_214_prodigal-single_26
                     3"
     CDS             197612..211819
                     /product="Uncharacterized protein n=1 Tax=Escherichia
                     phage PBECO 4 RepID=L7TM41_9VIRU"
                     /codon_start=1
                     /transl_table=11
                     /translation="MRRRTVDLLPEIFRTETNQQFLAATLDQLTQEPSLLRTQGYVGR
                     RVGPGVNPADNYVVEPTETRANYQLEPGVVFFKPNTTQPEDAITYPGMIDALAFQGGI
                     VDRQDRLFSSEFYSWDPFCDLDKFVNYNQYYWLPAGPDAVDVGSTDIPLTDEFVIDRT
                     AQGYRVSGFAEVEPVLTLVRGGSYKFTVNQPGNGFWIQSFPGVNGRLPATPNISSRDV
                     LGVINNGEDQGTVTFNVPLKSAQNFFYGLADIGGVDLLTTTLKFNQINNVYVDTFLSR
                     YPTGIDGITNLDDRTIVFTNPIQDPQDGGWQINSGFDTTDFDPLFVDGPETIVPGTAG
                     PPRNGPANYTDRSTVTDGSNGQPGSYDQTTDITLASQKYSVWRINYVTDGLNRPFMQL
                     TSIQEVNNLTKFQIRFGDQWANTQWYKDASGAFQKVPLLTAILDELWYQDSTDPEFFG
                     RIRLIDPQQVQPLDINEIIGARDYVSPNGVVFTNGLKIQFRGPSNPPEFQDLEYYIEG
                     VGTGPGIDARVGFVDGEAYFGEWHQFGELKLTGAVHSEEEFQQIIYETVDLSLANVGS
                     GYPADAPAPGRPLPLELQSNGIKLLPVNSFVTPETYTRSATVPYDSTPFDVGNYDSTL
                     NAPLVPDYLTVNRASRDLNAWTRSNRWFHEDVIRYSAELNNQEPTFDNQFRGKRPIIE
                     FRNNLELYNFGTQGKRPVNIIDFSATDAFSDINGQIGYSIDGYSFLDGTRVIFAADRD
                     GSVRNKIYRVEFIDPDGSDFSPPIINLVPADDAEILPDQTVVSLSGNTQQGVSYWFDG
                     AEWQRAQQKTNVNQAPLFDIRDANGRSLGDIETYPSSTFRGTRLFGYAEGGTQIVDNI
                     LGLSLKYLNIRNVGDILFENYFYTDKFLYVRDSVSQTEPISQGFVRQYQDRLSFSNLI
                     GWQVAAQENRSRQVFRFIYDGSPLILDVPVDESSVFAPLQIYQGVNFIDPTQYRYELN
                     SDGGTTIVLTNGVELGTVIEVQAISSVKSSVGYYQVPSNLENNPLNENSNAFTLGTIR
                     THYQSIGQNLRDLRGPIDGANNTRDLGDILRYGDNIIQNSSPAALAGVFLRQEQYEVI
                     SAIEFNSREYQKYKTILLDLTSRGDFVNKSTTAILDDVITEIALSRNPMGPFYWSDML
                     PSGENYQETLYTYTTISTPTFDTVQIYDFSSSNFLGLSVYLNGRLLQRGYDYEVGDDA
                     PTVTVTVPLSVGDQIAIREYPSTVGSYVPNTPSKMGLYPAYRPEIFLDESYLEPTMMI
                     RGHDGSLTVAFNDDRDQVLLEFETRIFNNIKIVSRIPITAEEVIPGQFRDTGYSLNEI
                     NSVLAPDFLSWVGWNKLDYAEQTYLAADAFTYNYGQSENKLNRQPLLGAWRGIYQYFY
                     DTVAPNTRPWEMLGFSQQPEWWQAVYGPAPYTSGNLVLWDDLAEGIVRDPDGIYVLPE
                     YRRPDLSSVIPSGSEGELVAPLDVTVGNFDSNSFRRSWTFGDGGPVEYAWRSSSAWPF
                     AVMRLLSLTKPAKFFSLLADRDRYVYDEVLGQYLWDSRYRLDAKRLTPLYGNGVSKAS
                     YVNWIIDYNRQLGNNSTQSLTTTLDNIGVRLCWRMAAYSDKRFLKIFTERSTPTSTNT
                     GLLLPDESYRLLLYKNQPFEQVTYSSVIVQKVDSGWQVLGYSTTRPYFEILQSRINGS
                     SVIFEAGGASARVAVEHTDRVVQVPYGYVFRNTAAVCDFLYSYGKLLTSRGFVFETQE
                     NGYIMDWNQMIQEFLYWSNQGWTVDSMINLNPAAGRLSLTRPQSVADDLTIPRPENLI
                     LNQNRQALPSRDLVIERLNNTIRITSLTANTINYFTAKFTAYEHLMILDNVSIFADLI
                     YDPVTGARQSRVQVAGTLSGDWNGTLNAPGFILNQDNIPEWRANVRYTKGEIVLFKNE
                     YWSATTIIEPSQEFDYSKWLRSDYDEIQTGLLPNAANSSDQLALAYSVNDVNLEQEVD
                     LFSYGLIGFRPRDYMQALNLDDVSQVGVYQQFLGSKGTRRSAELFTLADLGKETARYE
                     IYEYWAMLKDSYGATANRNYVEIVLDAARLKSNPGLVQVIEPFEQSLADQTVLLTDLW
                     KTSDPVRSTNIFPSRTVPITDSVFPSAGYVNFEDVDFTIFDLAAATAQDISGDNIGTN
                     TTIWAAKVNSHDWGVFRVGPGPGNVIQVSDNLDGRSLVTFNQQHGLSVNDWLIIRFFS
                     DTIDGAYRVRAVPSLDTVLIDFVFTGTQTTVAGKGVGFTLESARVKQPSDIAQLSYAN
                     NIVPGARVWVDNDGTGNWVVVEKTRPFGQGISFRPQVITDGSRFGASVAQGLRNLSAM
                     VGAPGQGASGAVHTFVRDFENQYVPNLILDLEGTTGSAGFGTSMDSGDQTWAVVGAPQ
                     SLSSQGYAVVIFNPPTSNAFVKWQLLVDGRGDSIAGAGDEFGYSVTVSKDERWIYVGA
                     PGINRVYAYGRVDAQEQTVSYTADGSTGTFSYANEIVIDTADQIAVVLNNETLTLGVN
                     YLVSLGAGTITLFTTPTPGSRVVITRRSGATIPVTTPTTTLDLSNIYTARDIESFSIY
                     VNDAIQRPMLDYEFDEITRIVTFLSGPIDNSTVQIRSGTHYRLVETIDATLDVPGFAD
                     PFARFGHSVSTTSDGRTLIVGAPGSSGELQEQGLVYVFDRSAQRFQVQDNTQYFYSTV
                     ENFDYPGAPITVTRNGVFLINDEGNIGGQYRVILSDDSAPSNTVEILTDIDVGDIIEV
                     ETNQFQLVQTIEDQRPYQAAEYGYVVDQCINDCSLYVGAPSDGSIKPGAGHVEFLQNQ
                     SRVYGTTISVQVNPALTPYDTVRVDDYSVAVPDPAFWVQAAPWPAGSLVTDGTSLYVA
                     RESVPANTPITELRYWSVVSWITALANSINAANDGIGVPNVRASATPDLVLRGNGVDR
                     TFQVGARYQLDETLVYVNNVLSSSYDFDQAKGTITFDTTPPDLSEIRLISARLVISIV
                     NFESSIPLDRVRILPGTGTVFDDLVFETYAHTQTITAPDTQSFARFGHSVFVSDSTLN
                     LVIGAPNGTAIEVTSFDLGRTTFDADSLEFRDPVAQSGAVYTYDLLPAADATINNPGQ
                     FVFGQQIYDSELDPSDQFGTAVDYTTGVLLVGVPGDDGTVPGSDRGRVAEFNNVGQIP
                     AWTVRRRQQPVVDSSLLNTIFLYDRFQGGGKRYLDYIDPLQGRILGAARQNIDYITGV
                     DPAAYNTGELNNYGDRWAQEKVGDIWWDIANTRFIDPNQDDIVYASRRWSQLFPGSTV
                     DVYQWIASTVPPAQYTGPGVPRYTDSYTITSEINEQGIFDTIYYFWVSGVRAVDRPAG
                     KTLSIDTIARYIENPRSSGIAYLAPINSSTVALYNVLPSITAQDTVIHIEFDETENQD
                     AIHVEYRLIPENRADGFLDERLYRKMLDSFCGIDTEGNAVPDPKLPISEQTGTGFCPR
                     QTMFVNRFLALENYLTTANQIMARYPLAETRIFPLLASSAPEPAPSSGAWDQRVANLE
                     ELSFQNLIFVPVGYRYLVATDSSNNGLWTIYQVTTDVLLGNKQLTLIQVQDYDTRLYW
                     NFQDWYRPGYDPLTRIVAEVPTVSALDTITVPDGSSVRVTQNFQGRAETYILEAGQWN
                     RVGLQNGTMQISSRIWDYAQGRYGFDVEVFDSQYFDQEPVIETRKILQSLNQEIFVGD
                     LALERNRLLVLMFNYILSEQQDPLWLTKTSLVDVNHVIRNLEPFQIYRRDNQDFVLEY
                     IQEVKPYHTQIKSFNLIYQGNDNYPGDVTDFDVPAYWNSEQQRFVSPVLSDVVPPINP
                     CGGGGSSVVPSTNPLWQTWPYDQWFNNYLLGIQSVDIIDGGQGYTVPPVVVVSGECVE
                     PAVMIARINSAGQVNEIEVINPGRGYLTTAIITLEGGNGAGAQAVARMGNELVRSIKT
                     TIKYDRYEYSSSVKTWQPGVIYQVDDLVRYADLVWQATVINQAQAFEPDDWVIVPAGE
                     LSGVDRTMGYYVPAVNQPGLDLALLISGVDYPGVQVQAPGFSQNTGYDVGNYDINPFD
                     NISFGTDGRPTYDPAILDAIYESDFTDPYLGILPNGVGTDSRPGAILVDGGEFIDTYS
                     SHAPEELVPGAIFDTLDMRVFTTPGSDWSGDGHGFPLNYTSYVFSPGIDFNFSALVDY
                     VASIKVFNQTTRQMLTPVVDYVIDWATLSVRVVNNATSGDTITVMAYGVGGGNQIYTD
                     SYRNNEIVNIFVLPVAFSRVNQVVIFADGVVLSPDLYTVSAMGAQQTLVDIATVITFR
                     YMTVVVLGEDSQDASWSTPITQYVVADGVNFSWEIDASLQGTNPSNIVVTRNGFRARP
                     AEGIQYRVIDPMIMTYALPDRGAFDLALVSDNEVDVYVNNQPLISGVGFNLDPDDGSS
                     VRTVTLTVPLAENDNILISVDTAADYYLANDTLLWRPNSGNRPIAGDILSFTTFNDTL
                     EQDLLTKVFVGPSTQGAQLREPYDSQDYSYGDVNSEPGSYDFGAGILVQTNRFDLGRE
                     FNRYGRLMVTVNGRILFSGRDFQVSEDLDFTVEGQELVILGPILSPNDVLVVTMCTDS
                     VVPGEIGFRIFQDMRGRQSSYKISRNTTTRLAQPLLATDSVIYVDDVSALSVPNLEAG
                     IFGIVTVNSERITYRVLDPENNSLTGLRRGTAGTGAEDHAAGTAVYSMNIGELLPPEY
                     QDRTVVTKVIADGTDTIFTADNIDLSAVPGGLAERAVEIYAGGSLVTAGYTISSLSPV
                     TIEFDQAPSAGVEVSVQVKQGQWWYDIANDAERSQSLQENSSRAARFIRGN*"
                     /db_xref="UniRef100_L7TM41"
                     /db_xref="A0A0F9RNS7_9ZZZZ"
                     /db_xref="tig:THII_3371"
                     /db_xref="L7TM41_9VIRU"
     gene            211822..211983
                     /locus_tag="BML_coassembly_scaffold_214_prodigal-single_26
                     4"
     CDS             211822..211983
                     /product="hypothetical protein"
                     /codon_start=1
                     /transl_table=11
                     /translation="MVNSMMQNTQQPQSEQDTKVASRPPNEAGQLHVDDFVRIFDPQT
                     QQVFLEKRS*"
     gene            211980..212585
                     /locus_tag="BML_coassembly_scaffold_214_prodigal-single_26
                     5"
     CDS             211980..212585
                     /product="Uncharacterized protein {ECO:0000313|EMBL
                     :KKM20406.1};  TaxID=412755 species="unclassified
                     sequences; metagenomes; ecological metagenomes.;"
                     source="marine sediment metagenome.;""
                     /codon_start=1
                     /transl_table=11
                     /translation="MMSLGPTIVQGFLKIHDPKSGEVFVDKTNAIHYENMSIALAQSI
                     ANQNLGFIYGMAFGNGGSSVDPTGVITYLPPNTTGTNADLYNETYFKVVDVTSPLNTD
                     PASNNVTVQHTSGKVYTDVLVSCLLDYGEPAGQQPFDNSTNFEGEFVFDELGLKAWEG
                     STADLMLITHVIFHPVQKSLNRQIQIDYTVRIQTLTNLSAA*"
                     /db_xref="A0A0F9HY94_9ZZZZ"
     gene            212638..214032
                     /locus_tag="BML_coassembly_scaffold_214_prodigal-single_26
                     6"
     CDS             212638..214032
                     /product="Putative uncharacterized protein n=1 Tax
                     =Commensalibacter intestini A911 RepID=G6F0C7_9PROT"
                     /codon_start=1
                     /transl_table=11
                     /translation="MAYTINLTDGSIFATVADGTINTQSSMILVGKNYAGYGEFLDEN
                     FIHLLENGSNTTPPGAPLVGQLWWDKSTNTMKVYNGSTFKTISAATASSTQPTSNVVG
                     DLWFDTVNQQLKVWNGSSFTLIGPASSSAQGTSGAIVATITDNLSVDHVVLQLFVANT
                     IVGMMSKDATFTPAVALAGFSTIGPGLQLNAAVTNNLFRGTATDSNALGGIAASGYMQ
                     RNTNVTTTGTISILNDTGISIGADQDARIQITGNDVLLRNQTQDGNLTIQVNQGGSTV
                     NAISVNGSTGLVTIPSLSGNIAGGIISVLGINNLNANGVGNIGNATNFFNTIFAKATS
                     AQYADVAERFAADQVYEPGTVVELGGAAEITQSQEELSDSVFGVISTRAAYLMNAGAG
                     DDATHPPIAMTGRVPVRIRGSVRKGDRLVSAGGGLARAALPGEATAFNVIGRALEDRS
                     GTDEGVVEAIVTIN*"
                     /db_xref="UniRef100_G6F0C7"
                     /db_xref="A0A0F9N3L4_9ZZZZ"
                     /db_xref="G6F0C7_9PROT"
     gene            214043..215638
                     /locus_tag="BML_coassembly_scaffold_214_prodigal-single_26
                     7"
     CDS             214043..215638
                     /product="hypothetical protein"
                     /codon_start=1
                     /transl_table=11
                     /translation="MAYSSGSLILDDDYNIFVTGNAAGTGNVSVPNLNSVWGVGAADK
                     GYGQTSTLSAVSAGATITAIQWESLLSRVEAIAVHQGTTINSPTGSYATITAGQTITA
                     LANLSTDITNVYNNRGNAVASGTDITANGTTTTSSIWTISATLTQTVTFPSADQARYF
                     FNAGGMIRLNWGLTSPGNPGSDEWQDLLSKSGTIVFTGGTATQTIAGTAYTGTTKIGG
                     GGSTSVLTTTTGFHDLTTGGAAVEIFKQFADTAPYTANYISLSVALNAAGTQLIFTTA
                     LVDPKISVVPISGTLSQTMVVRPPSATYLTNTWGTPSMDSVTWVTSTGSYPTLINTAL
                     NTATGTTIAVTKPASTDEGDLMVAFVGTNNAGTEYTWTGPAGWTEFYDEAGGGGVLNG
                     PDLACYYKTANAAEGASYTFTVSGSTSTKGIIATYRGAAVGQLYSGFTQATGLFSASR
                     TLTVSTYVPNTTLVCGAAGTATGRQFTATDFGNVVQSSVTNLSMSVLDRQVANISNNS
                     VTVTNTGGQTPCNAVFINLIPTA*"
     gene            215689..215991
                     /locus_tag="BML_coassembly_scaffold_214_prodigal-single_26
                     8"
     CDS             215689..215991
                     /product="hypothetical protein"
                     /codon_start=1
                     /transl_table=11
                     /translation="MNHELAGRIKHRFDHEQSRRVLREKYQARMMFAWAGGMFRAEPE
                     MISFLSIWGDQDIVVQDIYQTPIKVNARELGDIMRSRLQEQMNAWLIEYQLLSRER*"
     gene            215988..216815
                     /locus_tag="BML_coassembly_scaffold_214_prodigal-single_26
                     9"
     CDS             215988..216815
                     /product="hypothetical protein"
                     /codon_start=1
                     /transl_table=11
                     /translation="MTTQGALIFAFDGRIKYTTIAQEAARRVRQYLHVPTTLVTDVPL
                     QDPHDFDQVITIERPPGTHRYWQDRDRSAIWHNRSRYQAWDLSPYDRTLLIDADYWLC
                     SDRISVLMHSRQPLLCHKTALDLPSPGQTITQRFAKKPLDQWWATAVIFDRSEYCQDI
                     FRCWGMIDENYDHYAAMFGFSGETFRNDYALSLSILMCNGHITSGATEIPWPLINIMP
                     DATVTEKDHGWEVSWTPRREKKTPGRVIMYDLDLHFMCKNYLEHYVNSRIPDDKTNA*"
     gene            216796..217629
                     /locus_tag="BML_coassembly_scaffold_214_prodigal-single_27
                     0"
     CDS             216796..217629
                     /product="hypothetical protein"
                     /codon_start=1
                     /transl_table=11
                     /translation="MTKPTHDRGYLIPAFDTAQIDYVSCARTLAKSLKFWHPDTKICL
                     LTDHDVLDPIFDIVRVIDSQGSGTQHQKDFSRDAKCFDLSPFHETIKLEADMIISGPI
                     DHWWTALRNRDVVLSVGCWDHQHRESQCRYYRKVFDNNQLLDVYNALTYWRYSRTAKE
                     FFSLVGYLFSHWHDAKGAIKNVQDEEPNTDLIYAVAADIMGRDLVHIPDLDFFRIAHL
                     KHKIIGLPTAPWNHWMTWEIDHGVLRIDGHAQAPVVHYHEKTFCRELEPIYDQLLASG
                     V*"
     gene            217601..217951
                     /locus_tag="BML_coassembly_scaffold_214_prodigal-single_27
                     1"
     CDS             217601..217951
                     /product="hypothetical protein"
                     /codon_start=1
                     /transl_table=11
                     /translation="MTNSLLQAFENLKNKKQPLVAKVSYRLYHDENGVPLFYSMEDLP
                     GLYIEIDKETYQQGRYDVVITQDKKIKRLNNYHNMPRKLAPSDSTGTPCHNTNVMIVD
                     PESTTYWKLKIYED*"
     gene            217941..218864
                     /locus_tag="BML_coassembly_scaffold_214_prodigal-single_27
                     2"
     CDS             217941..218864
                     /product="Uncharacterized protein n=1 Tax=Rhodobacter
                     sphaeroides (strain ATCC 17029 / ATH 2.4.9)
                     RepID=A3PPH2_RHOS1"
                     /codon_start=1
                     /transl_table=11
                     /translation="MKIDIADLDCIYLTYDEPQREEFWVRIRNMIPWARRVDGVKGSD
                     AAHKAAAAASETERFILIDGDNIPDPEFFNLALHIDYKNENHVFRWRARNHINGLMYG
                     NGGLSSWTRNYVNNMRTHENTDGREESQIEFCFESGYCTMHDCYSTTYPNGSSQQAWR
                     AGFREGVKMCLDRGRKPSVLEFRERVHKRNLDHLTIWHNVGRDVEHGIWAMAGARAGT
                     YRTMLTDWDYREVQDFDALEEIWHMNFQNQDPVGIMQKTAEGLKTQLDLPISDLTAEQ
                     SEFFKHHYRSNWCNQGIMIQEIDVIRKQENW*"
                     /db_xref="UniRef100_A3PPH2"
                     /db_xref="A0A0F9PA76_9ZZZZ"
                     /db_xref="rsh:Rsph17029_3138"
                     /db_xref="A3PPH2_RHOS1"
     gene            218864..219928
                     /locus_tag="BML_coassembly_scaffold_214_prodigal-single_27
                     3"
     CDS             218864..219928
                     /product="Uncharacterized protein n=1 Tax=Bdellovibrio
                     exovorus JSS RepID=M4VBI1_9DELT"
                     /codon_start=1
                     /transl_table=11
                     /translation="MSWHCAAIDHGVMIDSNGKIAPCCMIDYSYRKPLSSLSPGVFSD
                     LKTEQAPSECHRCTTNESYGISSYRMMFNRMVKNSPGIQFVDIRNSNRCNLKCRTCDP
                     INSHLIAKERGNIVSLQEYDISQSESLLIQPSLQWLYYTGGEPLINPYHYDFLQKVID
                     KGFSKNIRLIYNTNLSTLQYKDRDLITIWDQFKSVLINSSIDAIGEKINYIRSGADWN
                     RIEENYNTLKIWQQQKKRISLNIATTVSVLNFWWIPELLKYFENDTVNMHEVDYPDYL
                     RLSVIPDDLKDQALLVLKEIRELRYDENFCVRLEQKILNNDCKHLLKDTVIQTLLLDK
                     KRGENLFDLLPLKEYVWDLV*"
                     /db_xref="UniRef100_M4VBI1"
                     /db_xref="bex:A11Q_2347"
                     /db_xref="M4VBI1_9DELT"
     gene            219913..221325
                     /locus_tag="BML_coassembly_scaffold_214_prodigal-single_27
                     4"
     CDS             219913..221325
                     /product="Uncharacterized protein n=1 Tax=Bdellovibrio
                     exovorus JSS RepID=M4VEA1_9DELT"
                     /codon_start=1
                     /transl_table=11
                     /translation="VGFSLKENKSQFLIDAESIKERLDSVSSCLCLAKWKQVSLHLTT
                     GLNNSCYHPPLHRINVEDIQRNPSALHNTSHKKQQRKMMLRGERPAECQYCWNMEDLG
                     EMSDRYYRSGEPWAAIDFDRIANSTGDEDDVIPSYVEVNFNNACNLACSYCSPQFSST
                     WQQEIDRHGAYPTGIPHNAPEHFTGDRRPIPSREHNPWVDAFWSWWPTLYPKLRHFRM
                     TGGEPLMDRNTYRVFDYVLALPKPDLHLNVTSNFSVEEKLWQKYLDYTKNLCNTNIEH
                     FMQYVSIDSGFLAHAEYIRHGLDAHLCLSRCAQWLDEIPGRNSLTFIITMNNLSVLGL
                     QKLLEIILELRKENTAGYQRIWFDTPVLRQPAWQSLQILPESYAAILERTADWMESNM
                     EIPAIPFQGFKDFEVQRLRRDIVWMRKGQQLPAEQVNRDKADFYRFFSEHDRRRNTNF
                     LNTFPQMRAWWQECEYHAKQ*"
                     /db_xref="UniRef100_M4VEA1"
                     /db_xref="bex:A11Q_2604"
                     /db_xref="M4VEA1_9DELT"
     gene            221312..222655
                     /locus_tag="BML_coassembly_scaffold_214_prodigal-single_27
                     5"
     CDS             221312..222655
                     /product="Uncharacterized protein n=1 Tax=Bdellovibrio
                     exovorus JSS RepID=M4VTP0_9DELT"
                     /codon_start=1
                     /transl_table=11
                     /translation="MPNSDLEFRQQVLDPISASFCGAKWYNATIWLGSGMTTSCHHPP
                     AHRVSLDDIRLDPSLLHNTVQKKMDRHMMKQGTRPQGCEYCWKIEDTGRNSVSDRVYK
                     SKIYPIEDLHRAAKSQDYENFNLKTLEISFDRTCQFACSYCNPAFSSAWVRDIRQNGP
                     YQSLVSDGRNHFTHTHDSAQLYTINEQNPYVDAFFEWWERDLHGTLDELRITGGEPLM
                     SGYTWQLIDWFRDNPGRSHTRLAINSNLGMEYDVIERAIDACRGIELDIYTSNESFGT
                     HAEYIRDGLNWNQWIYNMERIMASGKLRGLHVMCTINALCLESLPEFLDMLMRWKNQN
                     QNANFPNFTLNILRFPSFQSPLVLSDDIKLRYREKLQEWVDKWDSNIMLHDHERNHVS
                     RLIDYLDVVKTPHSDAFDMPRLHNDFRQFYEQYDQRRDKDFRATFPNLVEWYSNL*"
                     /db_xref="UniRef100_M4VTP0"
                     /db_xref="bex:A11Q_2348"
                     /db_xref="M4VTP0_9DELT"
     gene            222652..223824
                     /locus_tag="BML_coassembly_scaffold_214_prodigal-single_27
                     6"
     CDS             222652..223824
                     /product="radical SAM domain protein id=130761 bin=ACD7
                     species=ACD7 genus=ACD7 taxon_order=ACD7 taxon_class=ACD7
                     phylum=OD1-i tax=ACD7 organism_group=OD1-i
                     organism_desc=OD1-i"
                     /codon_start=1
                     /transl_table=11
                     /translation="MIHPNTCPAFFLDATIDPTGSYSPCTSLGGHGFNFANQSVKTLW
                     LSPALEDARQRSLNGERLPMCNRCWSEEALDFVSERKHLISDLSQGLNYTDRNYYSVG
                     PRHLNIKVSNICNLRCRTCQSKDSYLYHIEGEFYEKKYNISRTAYTQQKFKKHFTDQQ
                     LDELFEISKNLEKIELYGGEPFLDNQVPKYLNRLVDTGLSKNIDLRVSTNATHELTDD
                     WLRILINFKNIIVNVSIDGIGEQFTYMRHPGKWCDAEKNLIDLFDLERSEIAKNNITI
                     QPVITVSALNVLELPTVFEYFKQYRVEPFIILVQWPTYYCVNILPESVKSEIEQILLS
                     YNNPNFVPIINLLKTNSNDNWKNFKFWTQAKDQYRNENFIETFPRLGKLLLKHNEW*"
                     /db_xref="ACD7_101_10"
                     /db_xref="A0A0G0CM22_9BACT"
     gene            223837..225549
                     /locus_tag="BML_coassembly_scaffold_214_prodigal-single_27
                     7"
     CDS             223837..225549
                     /product="Uncharacterized protein n=1 Tax=planctomycete
                     KSU-1 RepID=I3IRK9_9PLAN"
                     /codon_start=1
                     /transl_table=11
                     /translation="MNIEQTLEQLNQEFSIVAIIDLDIKEYNRNTFDSVIKRQLESIR
                     KDEYQPNERIIFTICNDYYQKNSILGLKLTALQENLNLVDISNFFCIIVTPNSNIKTE
                     LVELQAINQDPVPVHMINTDGEFTAIKIETIQKRYRYSSPDLIKMGMDELTERQLFLL
                     TESNTFCIYPWTHLHAYPTGEAYPCCGAEPKSGPLGDCRKSTLKEIWNSNGMKKLRTD
                     MLSETRNPACTRCYEQEKSGFFSMRNSANKHLGHHIAKVDKTNVDGSVDDFEMVYWDI
                     RFSNLCNLKCRSCGYIFSSQWHSDQVKLLKDHGPDFAKKTKVLNYAGRTQTDIWEQLI
                     PHLDYVEQVYFAGGEPLMMEEHYKILDELERRGRFDVRLIYNTNFTKTRLKDRTVFDY
                     WKRFQSVAVGASLDAMGPRAEYIRKGTVWHEIQHNREMMLEICPEVDFYISPTLSIMN
                     AWHLPDFHKDWVERGLIRAQDLNVNILQDPVHYRIDIAPMKYKQRLRIKFEEHLEWLR
                     PQDHLQRAAVGFESAIKFMMATDNTALLSKFWEKTRELDAIRREDIYTAIPEIQGLHE
                     DTTR*"
                     /db_xref="UniRef100_I3IRK9"
                     /db_xref="I3IRK9_9PLAN"
                     /db_xref="bex:A11Q_2337"
     gene            225530..226732
                     /locus_tag="BML_coassembly_scaffold_214_prodigal-single_27
                     8"
     CDS             225530..226732
                     /product="AviX12 n=2 Tax=Streptomyces viridochromogenes
                     Tue57 RepID=Q93KV6_STRVR"
                     /codon_start=1
                     /transl_table=11
                     /translation="MKIPHDKFCILPWVSLEASPVGTTRPCCLYKNEIVNDQGTKFFL
                     GETDLNAIRHSEYMQDLRRAFLRGDLPTDCERCWNEEQSGRTSKRMHTLQRLANIIDD
                     QPWTESPKSLMFMDLKLGNICNLKCRICGSWSSSTFAAEEIRYQTDKKNNFHYVMMKL
                     GRWPREEQQFWLDLEQHMPGLRYLEFTGGEPFMISEHFDLLKKLVDNGYAGQIEIHYN
                     TNGTIFPLGAEEIWRNFRHVEIAFSIDDVGERFEYQRSGASWHMVNAHIDQFREMRNR
                     NSNITLQVCTTVNAFNVMYLEDVAAWIDQQGFDFVYWNMLHDAPQFCIANLPQAAKNI
                     ACSRLQAANFSSRNREEIDRIIKFMKQGTQDLGQALCDSIRQVDQRRNQDLRHIASEL
                     AESIGYAT*"
                     /db_xref="UniRef100_Q93KV6"
                     /db_xref="bmx:BMS_3121"
                     /db_xref="Q93KV6_STRVR"
     gene            226722..228017
                     /locus_tag="BML_coassembly_scaffold_214_prodigal-single_27
                     9"
     CDS             226722..228017
                     /product="Uncharacterized protein n=1 Tax=Bdellovibrio
                     exovorus JSS RepID=M4VB05_9DELT"
                     /codon_start=1
                     /transl_table=11
                     /translation="MRPDTLCMAPWTHTYLSPQTERRMCCASREPAQNFEQYIDIKSG
                     TGRYIPITLEDHWNSEHMKSVRRRMMAGETLPECEVCNDKLLNTDVYRSYFNQLFGHK
                     YQEAMQSTDATGYTSIKPVSWDYRFSNLCNFKCRMCGDMLSSAWETEQRQHNMIDWSN
                     TKNNWMLPEVRREILQFQDTQIEQEFAQAVEEHRVEEIYWVGGEPLMYEQHWRYMKRI
                     IELGDGDKLYARYNTNLSRIDYRGINLYRDILQNVRDWQICASLDGTGKIGEYIRSGL
                     DYDQWQRNFASGLEISRHPRQMRIDFTLTLPGLLEIENISALAREFGVSILAKVVFSF
                     TPDIILSPLALPRILLDARIDQLSSSINDGALKDVLLQLKSRPTFEQQWPDQWQAALK
                     KGKQRILKLETIRSDSFTMDQILQQDREIYEWWQNIRTD*"
                     /db_xref="UniRef100_M4VB05"
                     /db_xref="bex:A11Q_2346"
                     /db_xref="M4VB05_9DELT"
     gene            227986..229071
                     /locus_tag="BML_coassembly_scaffold_214_prodigal-single_28
                     0"
     CDS             227986..229071
                     /product="hypothetical protein"
                     /codon_start=1
                     /transl_table=11
                     /translation="MSGGKILEQIEIDLRSHDDQIKTIYLDIYDNSLSKKWIVSLDHL
                     LENQYHLEKNYCFLGFPRGDRDGNLILDQINTSIAAINAADIDYHIDDFFTLDNCLKK
                     GRAISGETGRMLVREKMNLLHRYFEDLQGQSGRMSEFYIRSDPATRWHIRQLNLLCHE
                     FESWALSYRKEIQAPMWIRPSQLMCWLNAPRFRLDNTDYELFGIESLNRPLGGVFVGV
                     NKSVGKHHWEVFNDEGRDSRVNELVTSSLISQTEASGDFDIEWANDPGNYTWQKNQLS
                     EFREWLINNSIDPEDKTLTIGHPQIGQVDLTRSFGSRDYRDIWQQLNIFMDVWQIRSS
                     TRSARYNYRWSDKDFISKQIEIISKGR*"
     gene            229073..229174
                     /locus_tag="BML_coassembly_scaffold_214_prodigal-single_28
                     1"
     CDS             229073..229174
                     /product="hypothetical protein"
                     /codon_start=1
                     /transl_table=11
                     /translation="MGWIRKIISKIQLELEYRKKLKKLRKRDPFTYK*"
     gene            229171..229806
                     /locus_tag="BML_coassembly_scaffold_214_prodigal-single_28
                     2"
     CDS             229171..229806
                     /product="hypothetical protein"
                     /codon_start=1
                     /transl_table=11
                     /translation="MKLLTVGDSFTYGLELPDPRTQAWPILLANDIGYELTNISYGGA
                     SNDMMYRECMSRIISDDYDIIIVGWTDPGRLEVTLDGRPCSINYSPRMKQMFPWIKEY
                     YKKNHSDELAYQRTMCMILGLQSLLKQKNKKYVFCSAFGMQELNRRFSVQSKHLQHEV
                     DACYYIDWPLNGIIEWMGDCEKGPNGHPLELGHRRIKEKIHEHIRHLGWVS*"
     gene            229772..231247
                     /locus_tag="BML_coassembly_scaffold_214_prodigal-single_28
                     3"
     CDS             229772..231247
                     /product="nodulation protein (EC:2.1.3.-)"
                     /codon_start=1
                     /transl_table=11
                     /translation="MNILGISAGFHDAAVSIIDDRGQILFAAHSERYSRQKNDPVLHP
                     QLLKTLEGHGYSTVAWYERPWMRNIQQWRSGQKNYGPWTTTKTIEQHFGDQYQPKFHY
                     SFPHHLSHAAAGFQTSPFDQAAVVVIDAIGELDTISIYRATYDDRGRAHYEKMWGQRY
                     PHSIGLFYSAVTRAVGLRPMDEEYITMGMAAYGSDLGAAYLMDQVVTDQENIQFYKNL
                     HMGFDDDETIGIGNEDFAAAAQGVTETLIMNVMRRARELTGCSNLVYMGGVALNCVAN
                     RRLGQIFDRIWIMPNPGDAGSSLGAAALVYGKKLQWRDAFLGHEIPGEYPVKPLLDEL
                     IRNKIVGVASGRAEFGPRALGNRSLLADPRGHDIKDRVNEIKHRQKFRPFAPVILEEL
                     VHDYFVMPVKWHHCRYMQTVAVCLEPDQFPAICHADSTSRVQTVPDDGSGIRRLLEQW
                     YLLTGCPMLLNTSLNIRGEPMVNDINDAQRFQSLYQIPVMS*"
                     /db_xref="cfu:CFU_3309"
                     /db_xref="G0AAB9_COLFT"
                     /db_xref="UniRef100_G0AAB9"
                     /db_xref="2.1.3.-"
     gene            231249..232589
                     /locus_tag="BML_coassembly_scaffold_214_prodigal-single_28
                     4"
     CDS             231249..232589
                     /product="hypothetical protein"
                     /codon_start=1
                     /transl_table=11
                     /translation="MFDIFLMDMGGHRENVEYLRSKFPHIKTLRWTDHLSTISRAVPQ
                     SRTEYCWVVSSCVDYREFDFLWVPPPWQQHQVHCWPSGDQQFGDTFLIPINQWKTQCA
                     NLQKLEDYRDVNFDHPSLPRLSWEKIRYQDLTLPEILSASECHTPYVYFCNDEDCIEQ
                     HDAWLWREQPVVSLSTDNGCSLVPRQAHGAIRSQIYDYAWLIKSEIPHVAKPLDIVFI
                     SNGEHGADHHWEVLKHVVSQPRIFPNRLHRVDGVNGRVAAYQAAAQASETDWFFAVFA
                     KLQVNTDFDWSWQPDRWQPAKHYIFQAYNPVNGLAYGHQAMIAYNRRLVMENTGQGLD
                     FTLDQPHEVVPIISGTAYYDNDPWTCWRTAFREALKLRHSLPDVENEYRLDRWLTVGN
                     GVNGHWSTQGAQDAMEYYDEVGGGFAAIKKSYEWQWLASYAMVLHPELFTQSKT*"
     gene            complement(232556..233659)
                     /locus_tag="BML_coassembly_scaffold_214_prodigal-single_28
                     5"
     CDS             complement(232556..233659)
                     /product="UDP-4-amino-4-deoxy-L-arabinose--oxoglutarate
                     aminotransferase n=1 Tax=Fulvivirga imtechensis AK7
                     RepID=L8JMX2_9BACT"
                     /codon_start=1
                     /transl_table=11
                     /translation="MNSLSIPFTGLKKQYHNLRQEILDATDEVLRSGQLMDGNHTSEF
                     ENWLAKRNKTKYAVTVHSGTQALEAIADYYRQEIPVEHPRVLMPTMTYQATANAFMRA
                     GWDIHFIDVDACGLFDMKCVPEIEFEAAVLVGLYGASITHLGDVKVWRDWIMGNRIVI
                     EDAAQNWLAADGSRIGRASAISFDPMKNLACYGNGGAIVTNDSDLYRWARAWKNNGKP
                     ISHDIGTNSRMSELDCAHLLVKTQYIDAWQKRRQEIANYWRDRFRGSSVRCLINRDNY
                     HDHSFHKFVIDVDQRDILQRNLNIRGIETRVHYAQPLHEIDIYRQWPGPDILSKSSAL
                     CRRVLSLPIYPELTDLSVEYIADQVLDCVNNSG*"
                     /db_xref="UniRef100_L8JMX2"
                     /db_xref="L8JMX2_9BACT"
                     /db_xref="tsi:TSIB_2051"
     gene            complement(233656..234642)
                     /locus_tag="BML_coassembly_scaffold_214_prodigal-single_28
                     6"
     CDS             complement(233656..234642)
                     /product="putative dTDP-glucose 4,6-dehydratase (EC:4.2.1
                     .46)"
                     /codon_start=1
                     /transl_table=11
                     /translation="MENKKILVTGGMGLIGHNVVRRLLDQGHDISITDTRTTYGLVPQ
                     EELDYLMQERLAKIPEVELQMHRIDIADPGGIDWMMRRYQPEVVIHLASFPRQKVVNV
                     NPCLGSRAMSEGLLNLLENSVHHDVKKFVYISSSMVYGDFQDDVREDAECRPQGQYGI
                     MKLAGEWLVRDYTRKHGIAHAIIRPSAVYGPLDVEDRVISKFLLTAMRGGTIRVNGAT
                     ETLDFTYVDDAAAGIVAAVLNDQANNKTYNITKSHSNTLLAAAELAVKIVGRGTIEVR
                     DRDLDFPSRGALNIDAARRDLDFNPQVDIEEGFQRYYNWISGSDYWRQKISK*"
                     /db_xref="magq:MGMAQ_1150"
                     /db_xref="A0A086XTJ3_9RHOB"
                     /db_xref="GW2011_AR15_1_611"
                     /db_xref="4.2.1.46"
     gene            complement(234632..234871)
                     /locus_tag="BML_coassembly_scaffold_214_prodigal-single_28
                     7"
     CDS             complement(234632..234871)
                     /product="hypothetical protein"
                     /codon_start=1
                     /transl_table=11
                     /translation="MIVEFHSFNLADVDDVDIYVADPIWQWQQTELGQWAMTHARDLT
                     YHTSVSPDILGYRISIRGRIEESPALTEYLLKYGK*"
     gene            complement(234890..235564)
                     /locus_tag="BML_coassembly_scaffold_214_prodigal-single_28
                     8"
                     /gene="thyX"
     CDS             complement(234890..235564)
                     /gene="thyX"
                     /product="thyX; thymidylate synthase, flavin-dependent (EC
                     :2.1.1.148)"
                     /codon_start=1
                     /transl_table=11
                     /translation="MDVRLVSYSQPTDEFRDMGIADAQELVAYCARVSNPANQLNTET
                     SEKLIGYLIRHQHWSPLEMVSACLEITTTRDIARQILRHRSFSFQEFSQRYADPTQEL
                     NFVLREARLQDEKNRQNSVEVEDDILQIEWERAQKRVLFAVRDAYDWARKNGIAKEQA
                     RAVLPEGMTESRLYMNGTLRSWVHFIELRSGNGTQKEHREIARVCAQVIAQVFPMVSD
                     FVASQD*"
                     /db_xref="mcs:DR90_1124"
                     /db_xref="UniRef100_UPI00037D0518"
                     /db_xref="F2Y0N9_9PHYC"
                     /db_xref="UPI00037D0518"
                     /db_xref="2.1.1.148"
                     /db_xref="2.1.1.14"
     gene            complement(235564..235866)
                     /locus_tag="BML_coassembly_scaffold_214_prodigal-single_28
                     9"
     CDS             complement(235564..235866)
                     /product="hypothetical protein"
                     /codon_start=1
                     /transl_table=11
                     /translation="MQLDHDFLKRWEQIVNDVDKDHCPISCVKKVVFRTKDRRQRSIN
                     IRNLRKQGIDEDSIERAVGEFIEQNEDVIASMELVLDVEAVAEMVQPETDRLLKGM*"
     gene            complement(235856..236566)
                     /locus_tag="BML_coassembly_scaffold_214_prodigal-single_29
                     0"
     CDS             complement(235856..236566)
                     /product="hypothetical protein"
                     /codon_start=1
                     /transl_table=11
                     /translation="MIKHIGKQGDRKVAIVFREVPGEEHMALVVYPDVLPVSMHDSIM
                     RVIESPEGQTAENLGDALFRSLFPDGRPMLQTLHSEGMIKKVQAKTVTVTPTAASHVN
                     LAEMNEIIRKMKLGEDAIREMASLDSNRGMTGKVRQRDDFGREVGGPAGGRGAQVAGS
                     DAARAMQAPQTGALDDASIATNLKSQAARMEAEAKSLLAESARLQKEAAALSGAKPET
                     KSATKAGRTKKVKAADAA*"
     gene            complement(236559..236804)
                     /locus_tag="BML_coassembly_scaffold_214_prodigal-single_29
                     1"
     CDS             complement(236559..236804)
                     /product="hypothetical protein"
                     /codon_start=1
                     /transl_table=11
                     /translation="MCAGFFVDVNIYMSNTTPLSITDLAAIKNIIDVAASRGAFKAAE
                     MRTVGEVYDKLTGFLTQVIQQAEAEQAAAINQENQDD*"
     gene            complement(236909..238189)
                     /locus_tag="BML_coassembly_scaffold_214_prodigal-single_29
                     2"
     CDS             complement(236909..238189)
                     /product="Putative HNH endonuclease n=1 Tax=Escherichia
                     phage PBECO 4 RepID=L7TIF8_9VIRU"
                     /codon_start=1
                     /transl_table=11
                     /translation="MTTATVDTQNKDDAKRFANLIGPTEPAVDREVREMLITARVGML
                     LRASFFGNLATRLKLVNADEWCPTAATDGRNFYYNTRFIKMLRPKEIEFLFGHEVLHC
                     VYDHFGRRGDRDPQLFNIANDYAVNGDLKKHRVGEFITSVPCLYDSKFEGKSSEEIYD
                     YLYENAEKISIQDLIDKLLDDHLDGDGSGEGDSKDGDKKGRGRPKLSEEERQKIRDEI
                     KEAVLSAAQTCDAGNLPAGVKRMIQNLTEPKMNWRELLRMQLESTIKSDYTWLRSSRK
                     GWHVDAVMPGMKTTDAIDIAVAIDMSGSISDKQARDFLSEIQGIMEAFDSYRIHVFSF
                     DTEVYNPAQYNSDNLEDILGYEPKGGGGTDFDAIFRYLKDEQIEPKKLVVFTDGYPFG
                     SWGDENYCDTVWIIHGNKNPDPPFGVWAEYGEEE*"
                     /db_xref="UniRef100_L7TIF8"
                     /db_xref="A0A0F9MNR7_9ZZZZ"
                     /db_xref="tig:THII_3475"
                     /db_xref="L7TIF8_9VIRU"
     gene            complement(238232..238612)
                     /locus_tag="BML_coassembly_scaffold_214_prodigal-single_29
                     3"
     CDS             complement(238232..238612)
                     /product="hypothetical protein"
                     /codon_start=1
                     /transl_table=11
                     /translation="MKYRIIKLDGRFSYRKWFEYYIGFSGSMNTGHGPLHFNDATKWF
                     MNTYGWSAEIRQYDKIMKWVDASRSISSQPWSGRSAQGILTEPPEHCNPYWSWTNGYD
                     DLRIYVKSSAETAFFQLKFPVDQK*"
     gene            238659..239822
                     /locus_tag="BML_coassembly_scaffold_214_prodigal-single_29
                     4"
     CDS             238659..239822
                     /product="Uncharacterized protein {ECO:0000313|EMBL
                     :KJV07507.1};  TaxID=1632867 species="Bacteria;
                     Proteobacteria; Gammaproteobacteria; Methylococcales;
                     Methylococcaceae.;" source="Methylococcaceae bacterium
                     Sn10-6.;""
                     /codon_start=1
                     /transl_table=11
                     /translation="MLSVENFYWVIHETLLRPSDIGCRYFYPFGTLDHLSVHEYDQAD
                     LFLSKGSRYVLFYDQEPFYNETLPVLDQSMEYDNWFKSLRILANSEISDIKKEFCRSR
                     GMLDWYFFYHGFAALSWFKDARFIDHDREITSAFLCFNHLVKTKRSYRMSLLARLISS
                     NSQTNGSISFHGSKQDCIDEINDPCTELTTGNKILIKKHLIDSDIELPIKLDQISVDG
                     SLSARFGYHEHKLWQKSLFHVVTETVFYDQKLHLTEKIFKPIVAKRPFLLVASPGNLE
                     YLKSYGFKTFDNWIDESYDQIHDNDQRLDLISLEIDRLSKKSISEIRDMHREMQYVLE
                     FNKKHFFGEFRKVIVDELISNFDKCIKFWNNNRINYSCLPHPNLTQAKNILLQ*"
                     /db_xref="A0A0F3ILG4_9GAMM"
     gene            complement(239825..240091)
                     /locus_tag="BML_coassembly_scaffold_214_prodigal-single_29
                     5"
     CDS             complement(239825..240091)
                     /product="hypothetical protein"
                     /codon_start=1
                     /transl_table=11
                     /translation="MSGHRAMSDSALPTTQVRIEFRPYSHREAQQLLQRVYREFGMPG
                     LDKNSRRWDFETAQTGDDENNIWIVDFRFRDADDAIMFSLKYQR*"
     gene            complement(240119..241210)
                     /locus_tag="BML_coassembly_scaffold_214_prodigal-single_29
                     6"
     CDS             complement(240119..241210)
                     /product="Uncharacterized protein n=1 Tax=Sulfurimonas
                     gotlandica GD1 RepID=H1FVF5_9HELI"
                     /codon_start=1
                     /transl_table=11
                     /translation="MSHETRTVTAIGARKAAKKCFAKKRPMFLWGPPGIGKSEVVAQI
                     TQDLGGYMIDLRLGQMDPTDIRGIPFYNKELGKMDWAPPIDLPDAELASQYPVIVLFM
                     DEMNSAAPAVQAAAYQLVLNRRIGKYFLPDNVVMIAAGNRESDKGVTYRMPTPLANRF
                     VHVEMRPDFATWQEWAVQNQIHKDVVGYLSFAKQDLYDFDAKSSSRAFATPRSWVFVS
                     ELLEDEDLDEQTATDLIAGTVGEGLAVKFQAHRKIAGKLPRPEEVLSGKEKDLAVKEV
                     SAMYSLVISLCYELKNQLEDKKISDKEFHSMADNFFAYMMKNFETELVVMGARIALTT
                     YNLPFQPTKLKNFDEFHQRYGKYILQANS*"
                     /db_xref="UniRef100_H1FVF5"
                     /db_xref="A0A0F9JSQ9_9ZZZZ"
                     /db_xref="sua:Saut_0423"
                     /db_xref="H1FVF5_9HELI"
     gene            complement(241271..241438)
                     /locus_tag="BML_coassembly_scaffold_214_prodigal-single_29
                     7"
     CDS             complement(241271..241438)
                     /product="hypothetical protein"
                     /codon_start=1
                     /transl_table=11
                     /translation="MSTIYVNFTAYRPGSGEVITEGSIPVQTSSSVQAIEAVKAMYSG
                     LEVVIRGTRSS*"
     gene            complement(241488..241664)
                     /locus_tag="BML_coassembly_scaffold_214_prodigal-single_29
                     8"
     CDS             complement(241488..241664)
                     /product="hypothetical protein"
                     /codon_start=1
                     /transl_table=11
                     /translation="MENNNRVYQAYYRGQTILVEAKTSYSAQLKAAALFGARKTYWVD
                     VVLTDRVIDPASIG*"
     gene            complement(241678..241935)
                     /locus_tag="BML_coassembly_scaffold_214_prodigal-single_29
                     9"
     CDS             complement(241678..241935)
                     /product="Uncharacterized protein {ECO:0000313|EMBL
                     :KKM96012.1};  TaxID=412755 species="unclassified
                     sequences; metagenomes; ecological metagenomes.;"
                     source="marine sediment metagenome.;""
                     /codon_start=1
                     /transl_table=11
                     /translation="MSALQVYLVHQNRLRKIFNQRRLDLDSPEDRQQLAQDLDSQLSP
                     ENLTCDGELPRSAVQSRHRQLLAVAQELQALDPTVRFYELS*"
                     /db_xref="A0A0F9PS86_9ZZZZ"
     gene            complement(242054..243187)
                     /locus_tag="BML_coassembly_scaffold_214_prodigal-single_30
                     0"
     CDS             complement(242054..243187)
                     /product="hypothetical protein"
                     /codon_start=1
                     /transl_table=11
                     /translation="MNNLGYETNLTKLSHYVCGGKMFHSKIEAIMASEKNHKPVEYYF
                     HDDSYSRFDWNREPEESLEQLYLRRAQELRDQYDYLVLHFSGGYDSGNILEICIKYNI
                     FIDELYLHAPMAIAVKDINRTSADNMSAEVYFTTIPLAEYAKNNFFPKMKIVMHDTTS
                     HIINFWTRSKGWHEDWRMSDFSLVNGIKQAWDDLNTDLKKITDRGLRVGHIFGIEKPD
                     IYYKNGQYFIRFLDQYLNSQFPYRSTWNKNQLPQFYEPFYWGDSCAEMIIKQGHTIKN
                     YIKNNRLDPVQTLSIKGTPRHHFLAKLIYDRTLPLPFYPDKDVVQIKGMDDMLLRDTN
                     SDYYRNWKTGVDEIRRSLPPQWVGKTINDGIIGVYSKPYCIGS*"
     gene            complement(243190..244122)
                     /locus_tag="BML_coassembly_scaffold_214_prodigal-single_30
                     1"
     CDS             complement(243190..244122)
                     /product="Extra-cytoplasmic solute receptor n=2 Tax
                     =Burkholderiaceae RepID=R7XMX7_9RALS"
                     /codon_start=1
                     /transl_table=11
                     /translation="MLKSFRNLITALTMTAAFTTMSYARNTVEIVVGVPPGGIQDISA
                     RQLQKSLAEVDPTNNYVIVYKPGAGGAIAYNYGIQSQNANPNITMISVGAFTEITKNR
                     ELSEVEKEVKLIGPVWSGPNVLAVSLKSGISSLDELVKRGRDGRLTCGAPAQSVKLGL
                     EYFKQQVGLKNTEIVLFKGTAEGMPLLLSGEIDCWLDTYPGPIENFHKSGQIKLIGSS
                     DMRPTALFPDLPLMRTYLRDQSVHLFSWWLAVGISKNSPAGFEDRMMPILTRAINILE
                     SAGSVQVTTLDKADRRLFSQQYDSARKMNQSLAQ*"
                     /db_xref="UniRef100_R7XMX7"
                     /db_xref="rpj:N234_29115"
                     /db_xref="88549365"
                     /db_xref="R7XMX7_9RALS"
     gene            complement(244400..244570)
                     /locus_tag="BML_coassembly_scaffold_214_prodigal-single_30
                     2"
     CDS             complement(244400..244570)
                     /product="hypothetical protein"
                     /codon_start=1
                     /transl_table=11
                     /translation="MERYTERDWQRLVGWGMCPPELLIESPVDGAEPGSIAQRVDKQT
                     ARESTDVISENT*"
     gene            complement(244773..245351)
                     /locus_tag="BML_coassembly_scaffold_214_prodigal-single_30
                     3"
     CDS             complement(244773..245351)
                     /product="Phosphoesterase n=1 Tax=Synechococcus phage
                     S-CBS4 RepID=H2BCP5_9CAUD"
                     /codon_start=1
                     /transl_table=11
                     /translation="MPSVFLTADPHFGHAGVCRFTRDDGTKLRPYETAEEMDEDMVRR
                     WNETVKPMDKVYMLGDIVINRKALGILRRLNGDKVLIKGNHDIFKLEDYTAHFRDIRA
                     YHVMNGLILSHIPVHEESLGRFGCNIHGHLHYRRVTRSNGYGDTEIDPRYFCVSVEHT
                     DYRPILFEEVLKRIQEEGGQVGFRNGNGPVVD*"
                     /db_xref="UniRef100_H2BCP5"
                     /db_xref="H2BCP5_9CAUD"
                     /db_xref="chz:CHSO_0938"
     gene            complement(245365..245721)
                     /locus_tag="BML_coassembly_scaffold_214_prodigal-single_30
                     4"
     CDS             complement(245365..245721)
                     /product="hypothetical protein"
                     /codon_start=1
                     /transl_table=11
                     /translation="MIMEEFSIDPAYLTEVSDHREWGAYDHIPTDQLTAEQFVKILKG
                     LDRCSSTSNLDHPEFAALRDRLEAEGFIECQRQWWNGDRVLRPFRLNGAEFEPGEQFP
                     CGVAMRLHLKFKVEYQ*"
     gene            complement(245749..246498)
                     /locus_tag="BML_coassembly_scaffold_214_prodigal-single_30
                     5"
     CDS             complement(245749..246498)
                     /product="Methyltransferase FkbM family n=1 Tax
                     =Burkholderia sp. (strain 383) RepID=Q39AG0_BURS3"
                     /codon_start=1
                     /transl_table=11
                     /translation="VQQVVVADFTVIDSAHGRFIVNRHCYFQAETLIRTGATHIESEL
                     EKIFVIVDRLAPGSIIIDGGANAGFFTIPVANRTRGRDIRVLSFEPQRRIFSGLAGAL
                     AINDLDHVMAFNAALGAEPGWCRVTGVDYSQPQDFGLVQVDSETQDQRNWLDPLQSEI
                     TTIDALSLPRLDFLKLDVEGFEIAALWGGRETIRQHRPWIWIEYFIAGQDAIRAELSY
                     LTDYEFHVMDYQNLLCAPRERIQAADITIIS*"
                     /db_xref="UniRef100_Q39AG0"
                     /db_xref="A0A0B2BVW4_9ACTN"
                     /db_xref="bur:Bcep18194_B0435"
                     /db_xref="Q39AG0_BURS3"
     gene            complement(246476..246643)
                     /locus_tag="BML_coassembly_scaffold_214_prodigal-single_30
                     6"
     CDS             complement(246476..246643)
                     /product="hypothetical protein"
                     /codon_start=1
                     /transl_table=11
                     /translation="MAEDKKAFVDQLKQALAKKTGTSSVMSQGKNDQVPGGKSPVRSN
                     KPQKRAAGRGR*"
     gene            complement(246646..247923)
                     /locus_tag="BML_coassembly_scaffold_214_prodigal-single_30
                     7"
     CDS             complement(246646..247923)
                     /product="Adenosylhomocysteinase {ECO:0000256|HAMAP-Rule
                     :MF_00563, ECO:0000256|RuleBase:RU000548}; EC=3.3.1.1
                     {ECO:0000256|HAMAP-Rule:MF_00563,
                     ECO:0000256|RuleBase:RU000548};; S-adenosyl-L-homocysteine
                     hydrolase {ECO:0000256|HAMAP-Rule:MF_00563};  TaxID=422289
                     species="Bacteria; Proteobacteria; Gammaproteobacteria;
                     Thiotrichales; Thiotrichaceae; Beggiatoa.;"
                     source="Beggiatoa sp. PS.;""
                     /codon_start=1
                     /transl_table=11
                     /translation="MNYKVKDIALAQWGHKEIAIAETEMPGLMAVLEKYRDQQPLKGA
                     RIVGSLHMTIQTAVLIKVLVALGAEVRWSSCNIFSTQDHAAAAIADLGIPVWAWKGET
                     EEEYWWCIDQTIEGWEPNMILDDGHDLTDRILTKYPQLVPGIRGVSEETTTGIYRLRE
                     KQAAGALPFRVFNVNDSVTKSKFDNLYGCRESLVDGIKRATDVMIAGKVAVVAGYGDV
                     GKGSAQALRALSAQVWVTEVDPICALQAAMEGYRVVTMDYAADKADIFVTATGNFNVI
                     ERQHMDQMKDQAIVCNIGHFDNEIDVASLADCRWEEIKPQVDHVIFPDGKRIILLAKG
                     RLVNLGCATGHPSYVMSNSFTNQVLAQIELWLNSEQYQTGEIYVLPKHLDEEVARLHL
                     EKIGAQLTILTREQAEYINVDVAGPYKPNTYRY*"
                     /db_xref="A7BWL7_9GAMM"
                     /db_xref="nhl:Nhal_0523"
                     /db_xref="UniRef100_A7BWL7"
                     /db_xref="3.3.1.1"
     gene            complement(248435..248596)
                     /locus_tag="BML_coassembly_scaffold_214_prodigal-single_30
                     8"
     CDS             complement(248435..248596)
                     /product="hypothetical protein"
                     /codon_start=1
                     /transl_table=11
                     /translation="MLSPNSSYRMSKAGKILLANSWHLPGQRQLRRSIIQAELAARIQ
                     VRTKRERDN*"
     gene            complement(248596..248829)
                     /locus_tag="BML_coassembly_scaffold_214_prodigal-single_30
                     9"
     CDS             complement(248596..248829)
                     /product="DNA-directed RNA polymerase subunit omega {ECO
                     :0000256|HAMAP-Rule:MF_00366,
                     ECO:0000256|SAAS:SAAS00054253}; Short=RNAP omega subunit
                     {ECO:0000256|HAMAP-Rule:MF_00366};; EC=2.7.7.6
                     {ECO:0000256|HAMAP-Rule:MF_00366,
                     ECO:0000256|SAAS:SAAS00094401};; RNA polymerase omega
                     subunit {ECO:0000256|HAMAP-Rule:MF_00366}; Transcriptase
                     subunit omega {ECO:0000256|HAMAP-Rule:MF_00366}; 
                     TaxID=1458425 species="Bacteria; Proteobacteria;
                     Betaproteobacteria; Burkholderiales; Comamonadaceae.;"
                     source="Comamonadaceae bacterium A1.;""
                     /codon_start=1
                     /transl_table=11
                     /translation="MARITSEVAGRAVGGLYDMVLIACRRVRELRNGHTPMVASEDGD
                     LVTAIREIEQGKIGREYLLKPPEVNPERRRRIR*"
                     /db_xref="A0A060NQC9_9BURK"
                     /db_xref="UniRef100_C3X4Y0"
                     /db_xref="cbaa:SRAA_1265"
                     /db_xref="C3X4Y0_OXAFO"
                     /db_xref="2.7.7.6"
     gene            complement(248880..249431)
                     /locus_tag="BML_coassembly_scaffold_214_prodigal-single_31
                     0"
     CDS             complement(248880..249431)
                     /product="hypothetical protein n=1 Tax=Chitiniphilus
                     shinanonensis RepID=UPI0003657824"
                     /codon_start=1
                     /transl_table=11
                     /translation="LKLGLTQRIFYHKNRVYDSIEHGWYHYLKNHSLIFVPNDLNQDF
                     HAVADNIDALIITGGDDSAVRRVTELRLSSVMMKLHKPILGICHGAFLLTDVLGGRVT
                     PCHGHMDVEHSVEYLSGKKLVNSYHTQTISLLHSSGQGLAWDADGNCEAWIDGNISGV
                     VWHPERMTDPWIPTEISNRFQIN*"
                     /db_xref="UniRef100_UPI0003657824"
                     /db_xref="88032765"
                     /db_xref="UPI0003657824"
     gene            complement(249428..250138)
                     /locus_tag="BML_coassembly_scaffold_214_prodigal-single_31
                     1"
     CDS             complement(249428..250138)
                     /product="Uncharacterized protein {ECO:0000313|EMBL
                     :KHA76029.1};  TaxID=29581 species="Bacteria;
                     Proteobacteria; Betaproteobacteria; Burkholderiales;
                     Oxalobacteraceae; Janthinobacterium.;"
                     source="Janthinobacterium lividum.;""
                     /codon_start=1
                     /transl_table=11
                     /translation="MTGKELVEKIRRENQPLFEASMMNVRSWFQDPARTKEEYLLHFQ
                     GRMANEYMNLVGISAAVAKLPPDTSVEEMMLMSKQAHDEAVHFKLVKEVIEHISGEEI
                     DAGEWVQREFDRKSNDKGAATLKSYKTDEDPLAMAVYQLVAEGRASTSWQTMADIGAV
                     DSFVANKYAKIARDEAFHSNIGALRLEKIIDSNPELADRALEIVDQMRRELYDIIVGN
                     TWDSPGARELAAAAYDWN*"
                     /db_xref="A0A0A6DNF3_9BURK"
     gene            250232..250882
                     /locus_tag="BML_coassembly_scaffold_214_prodigal-single_31
                     2"
     CDS             250232..250882
                     /product="hypothetical protein"
                     /codon_start=1
                     /transl_table=11
                     /translation="MIDPSSPFFFYGSSVARENVDISKHFQAGLYSPIIDRFVVLHSD
                     EKILRKVALLWSSRLDLIFVRLDSAENFTPTLIDNLVCLDWTLKTTVPFKISRFPTTR
                     DDTIWAQTLVPVSVPLDPDDILLKNLEYIWASINWLNAYQDLMFENGINRKIDFDTRE
                     LMDFPFSIKNLEKNICQIIYSEFDFTRAKKQIDDLFQTYEFADIKKINLYISTSRS*"
     gene            250827..251924
                     /locus_tag="BML_coassembly_scaffold_214_prodigal-single_31
                     3"
     CDS             250827..251924
                     /product="Tax
                     =RIFCSPLOWO2_01_FULL_OD1_Kaiserbacteria_54_22_curated"
                     /codon_start=1
                     /transl_table=11
                     /translation="MNSPISKKLIYTSVHRDPDQDHYNRHEVNRIRQLHLMRFYYDDH
                     VPVARLGDFENHWQIQIQAVDRCPDLSDPEKISFSEATDRRSQELLNILQTQDQPCLI
                     FWSGGIDSTLILSSIIRNWPSWAKERLIVVMNNSSYFENPIFFQEVIKKNNLRYQLQS
                     NGLDWTNSFVISALAADPLWIHSNVIDIEIWRPGAMNINPITHPDLLLQWLEFKTDTA
                     HAYWFYELIIKNSVSAGIDLRTYEDFFWWINFNFLFVGHSYKLYSFLDESNFSSANLD
                     LYKKNLISWYRSDDYQRWSYQNSSTGIKYDGSIRSYKMPAKKYIYDLDHNSWYRDYKT
                     KTGSSYAPYKKRLIYLYDDGDFGTSYYLSGH*"
                     /db_xref="88375180"
     gene            251940..252113
                     /locus_tag="BML_coassembly_scaffold_214_prodigal-single_31
                     4"
     CDS             251940..252113
                     /product="hypothetical protein"
                     /codon_start=1
                     /transl_table=11
                     /translation="MQIDIYVNDVFYKRQDLGDTETYRLSNIIEEVSKDYHQGLLSHI
                     TDKQDYKLTINKI*"
     gene            complement(252122..252592)
                     /locus_tag="BML_coassembly_scaffold_214_prodigal-single_31
                     5"
     CDS             complement(252122..252592)
                     /product="Uncharacterized protein n=2 Tax=Vibrio phage
                     KVP40 RepID=I6XCH8_BPKV4"
                     /codon_start=1
                     /transl_table=11
                     /translation="MPKIDINEVQDFIGQQGPNTRIYLGADSERFKQNRVWWAEYTTV
                     CVVHMNGRHGCRIFGEIDRERDYDQRADRPSMRLMNEVYRVSELFQRLSPVLADREVE
                     VHLDINPDEMYGSSCVVQQAIGYIRGTCNIIPMIKPHAFAASYAADRLRGLTAI*"
                     /db_xref="UniRef100_I6XCH8"
                     /db_xref="A0A0D6EWJ7_9PROT"
                     /db_xref="tal:Thal_0971"
                     /db_xref="I6XCH8_BPKV4"
     gene            complement(252622..252696)
                     /locus_tag="BML_coassembly_scaffold_214_prodigal-single_tr
                     na_26"
     tRNA            complement(252622..252696)
                     /product="Arg"
     gene            complement(252701..252791)
                     /locus_tag="BML_coassembly_scaffold_214_prodigal-single_tr
                     na_25"
     tRNA            complement(252701..252791)
                     /product="Ser"
     gene            252834..253142
                     /locus_tag="BML_coassembly_scaffold_214_prodigal-single_31
                     6"
     CDS             252834..253142
                     /product="hypothetical protein"
                     /codon_start=1
                     /transl_table=11
                     /translation="MRNIVAIVLTLVIGSAALAQDSQTLNKPVPCMDFDLLVKALTGP
                     KYQEMPVWLGIEASSNTRYSLFVNTSTGDWTLIQFSGKTACILGAGQQSQALKTGPAV
                     *"
     gene            complement(253148..253240)
                     /locus_tag="BML_coassembly_scaffold_214_prodigal-single_tr
                     na_24"
     tRNA            complement(253148..253240)
                     /product="Ser"
     gene            complement(253246..253319)
                     /locus_tag="BML_coassembly_scaffold_214_prodigal-single_tr
                     na_23"
     tRNA            complement(253246..253319)
                     /product="Thr"
     gene            complement(253321..253398)
                     /locus_tag="BML_coassembly_scaffold_214_prodigal-single_tr
                     na_22"
     tRNA            complement(253321..253398)
                     /product="Met"
     gene            complement(253399..253560)
                     /locus_tag="BML_coassembly_scaffold_214_prodigal-single_31
                     7"
     CDS             complement(253399..253560)
                     /product="hypothetical protein"
                     /codon_start=1
                     /transl_table=11
                     /translation="MPVIKYRTESGAHECEVLERLTNRYRIRDMFGNVLEVGPEELVF
                     PRFSEYQFA*"
     gene            complement(253625..254470)
                     /locus_tag="BML_coassembly_scaffold_214_prodigal-single_31
                     8"
     CDS             complement(253625..254470)
                     /product="hypothetical protein"
                     /codon_start=1
                     /transl_table=11
                     /translation="MTKSICLDFQTTSGVRAVWYDLVDSDIALRWYDKIKYLQQQGMG
                     IDHDLTSDVFHQYRPYQYYKQQLDAVIDWVNTNTDHVIEKKQHYGNPELCVMHDVYVM
                     LTQTSNMITGPEIYQLNKLIHLCEATLADPGRPFCFDVSWGMNDGVTREDFQQDPYEF
                     YTLNIRRGSLYLYWTEIGKRPREYWRDGDPRDLENFLRTVTPHRSWSSFFKINLGGCY
                     RIPTEFWQWFESYRKPFLDKWNLDDWTDLHENGAIELAHPREPYYYFDLKNKFVSLVG
                     VRTSD*"
     gene            complement(254467..255693)
                     /locus_tag="BML_coassembly_scaffold_214_prodigal-single_31
                     9"
     CDS             complement(254467..255693)
                     /product="Uncharacterized protein n=1 Tax=Streptomyces
                     mobaraensis NBRC 13819 = DSM 40847 RepID=M3A8V1_STRMB"
                     /codon_start=1
                     /transl_table=11
                     /translation="MPVDHPQTFCIWPWSGLEINADGTARPCCNWNGRLTDQSGKEYR
                     VQEVSLDTIRHSQSLQSLRKDLVSGKKNPGCDQCWSKESVPGKSSLRTDTNRNFQHYI
                     QQHEFTEHAADFLSLGVSLGNICNLRCRVCGPWASSVWVTDELRIKPKTSWSGSLEHR
                     MLTQGQWPRTADTFWESFKSAAQELEEVRFYGGEPMLVPQQRQALAFLVEQNLSAKLK
                     LVYNTNCTIFPEEFVDNWTKFRAVDICLSLDNLRKKFEYERNPADWTSVCGVIDRYQD
                     LQSQQANISLKCVITVSVFNIMDLPELVRWIEKKKFRGGIFWNILHSMEEFCIAKLPQ
                     QHKDHIKQCLLHKRKHIRTRQDREIDLMIDFMYSQSGTPQDHERLLAEIQRVDQIRQQ
                     KLAHSHPELASLLGLA*"
                     /db_xref="UniRef100_M3A8V1"
                     /db_xref="M3A8V1_STRMB"
     gene            complement(255715..255792)
                     /locus_tag="BML_coassembly_scaffold_214_prodigal-single_tr
                     na_21"
     tRNA            complement(255715..255792)
                     /product="Leu"
     gene            complement(255795..255871)
                     /locus_tag="BML_coassembly_scaffold_214_prodigal-single_tr
                     na_20"
     tRNA            complement(255795..255871)
                     /product="Leu"
     gene            complement(255884..255966)
                     /locus_tag="BML_coassembly_scaffold_214_prodigal-single_tr
                     na_19"
     tRNA            complement(255884..255966)
                     /product="Leu"
     gene            complement(256052..256126)
                     /locus_tag="BML_coassembly_scaffold_214_prodigal-single_tr
                     na_18"
     tRNA            complement(256052..256126)
                     /product="Val"
     gene            complement(256133..256208)
                     /locus_tag="BML_coassembly_scaffold_214_prodigal-single_tr
                     na_17"
     tRNA            complement(256133..256208)
                     /product="His"
     gene            complement(256363..256437)
                     /locus_tag="BML_coassembly_scaffold_214_prodigal-single_tr
                     na_16"
     tRNA            complement(256363..256437)
                     /product="Arg"
     gene            complement(256439..256513)
                     /locus_tag="BML_coassembly_scaffold_214_prodigal-single_tr
                     na_15"
     tRNA            complement(256439..256513)
                     /product="Pseudo"
     gene            complement(256664..256739)
                     /locus_tag="BML_coassembly_scaffold_214_prodigal-single_tr
                     na_14"
     tRNA            complement(256664..256739)
                     /product="Lys"
     gene            complement(256746..256819)
                     /locus_tag="BML_coassembly_scaffold_214_prodigal-single_tr
                     na_13"
     tRNA            complement(256746..256819)
                     /product="Gln"
     gene            complement(256922..256997)
                     /locus_tag="BML_coassembly_scaffold_214_prodigal-single_tr
                     na_12"
     tRNA            complement(256922..256997)
                     /product="Arg"
     gene            257002..257196
                     /locus_tag="BML_coassembly_scaffold_214_prodigal-single_32
                     0"
     CDS             257002..257196
                     /product="hypothetical protein"
                     /codon_start=1
                     /transl_table=11
                     /translation="MERGRGIEPLALAWKAKVLPLYEPRMKLGASGENRTLDPALATR
                     RFTIKPQMRIILPCDSLTSK*"
     gene            complement(257003..257076)
                     /locus_tag="BML_coassembly_scaffold_214_prodigal-single_tr
                     na_11"
     tRNA            complement(257003..257076)
                     /product="Gly"
     gene            complement(257085..257158)
                     /locus_tag="BML_coassembly_scaffold_214_prodigal-single_tr
                     na_10"
     tRNA            complement(257085..257158)
                     /product="Gly"
     gene            257202..258092
                     /locus_tag="BML_coassembly_scaffold_214_prodigal-single_32
                     1"
     CDS             257202..258092
                     /product="hypothetical protein"
                     /codon_start=1
                     /transl_table=11
                     /translation="MPLLSFSTEFGAVEIQLLDNDFVRLWTAHLERMISKYQYRPRHC
                     RWPYVRSNKQGYHAMIDQLLSVIDQINHAEFLQPLPEKISSSDLSSLDMSTQEILNRL
                     HRYCVNASNYRDRWLPDSASWPRIDYNEIPRFDYLVNLLNQTIHALEEFVETPHRLKY
                     QNRLSFTEFIPVASRYHDVDVYHDGVDNVIPPGMDQYLSVDQYDVWIKKDILGKDFIT
                     AFADHDDPSHLDIQPPFMFSGGFYIEFVQRFAIYRAPDFREWLGEPLRDCHGNYPLGM
                     VLRGKKHARRCQEINNITIK*"
     gene            complement(258096..258170)
                     /locus_tag="BML_coassembly_scaffold_214_prodigal-single_tr
                     na_9"
     tRNA            complement(258096..258170)
                     /product="Pseudo"
     gene            complement(258254..258556)
                     /locus_tag="BML_coassembly_scaffold_214_prodigal-single_32
                     2"
     CDS             complement(258254..258556)
                     /product="hypothetical protein"
                     /codon_start=1
                     /transl_table=11
                     /translation="MITDIGKLKAIIEVLRSFNSSQWAVILFLVLGGIWAVWKVETRY
                     AKIVEIEQRFQKSQQQLDSAHFLSLEMFGQLPEAQRRQIMEKLELARQNKNNALPQ*"
     gene            complement(258559..258759)
                     /locus_tag="BML_coassembly_scaffold_214_prodigal-single_32
                     3"
     CDS             complement(258559..258759)
                     /product="hypothetical protein"
                     /codon_start=1
                     /transl_table=11
                     /translation="MRALLFSLLLSISLPVTAAVWRDPATGIWVGNICQTALGWEMIP
                     PQPVGTTCWSPGWRSYGFIANH*"
     gene            complement(258778..258851)
                     /locus_tag="BML_coassembly_scaffold_214_prodigal-single_tr
                     na_8"
     tRNA            complement(258778..258851)
                     /product="Pseudo"
     gene            complement(258857..258931)
                     /locus_tag="BML_coassembly_scaffold_214_prodigal-single_tr
                     na_7"
     tRNA            complement(258857..258931)
                     /product="Glu"
     gene            complement(259062..259135)
                     /locus_tag="BML_coassembly_scaffold_214_prodigal-single_tr
                     na_6"
     tRNA            complement(259062..259135)
                     /product="Met"
     gene            complement(259145..259229)
                     /locus_tag="BML_coassembly_scaffold_214_prodigal-single_tr
                     na_5"
     tRNA            complement(259145..259229)
                     /product="Thr"
     gene            complement(259238..259816)
                     /locus_tag="BML_coassembly_scaffold_214_prodigal-single_32
                     4"
     CDS             complement(259238..259816)
                     /product="hypothetical protein"
                     /codon_start=1
                     /transl_table=11
                     /translation="MKTIKITGKNTGLARELISVLSTRGHLVTGYARGELDLQDIEAV
                     VKQVRDADVFINNAGQDFCQAEILDLLFREWQHDASKLIVNISSRAAHPNISQGYLYA
                     AQKAALDHLASNLVFNSDKACRITTVNLGLMGDRYPGIDGLTYQEAADIIAGVVEIDD
                     HIEIPSITVQHRTSYQQVQQQKTHLIDKRKDN*"
     gene            complement(259791..260684)
                     /locus_tag="BML_coassembly_scaffold_214_prodigal-single_32
                     5"
     CDS             complement(259791..260684)
                     /product="hypothetical protein n=1 Tax=SAR324 cluster
                     bacterium SCGC AAA240-J09 RepID=UPI0003615697"
                     /codon_start=1
                     /transl_table=11
                     /translation="MHVLDQSQFLAHRKTQEQAHHDQADHGDPLSSILSVEINTTELC
                     NRTCVFCPRHDPRVFPNRDLHMSPAGADIIASKLSGAYQGRISFSGFGENLLNPEFPG
                     VIEKFRKNLPGNFLECNTNGDRLTRDLARRLFDSGLDMLYINLYDGEHQIEGFESMLS
                     GQAGIGEYRYRQHWNPDDHGLILNNRSGTIQWISQTHTVENLQKSRCYYPFYKMFVDW
                     NGDVLFCSNDWGREHVVGNLMNQSLAGVWLGRPMKKIRARLAQGDRSHSPCDQCSVSG
                     TLFGEKSFDILQAYENHQDNR*"
                     /db_xref="UniRef100_UPI0003615697"
                     /db_xref="A0A0G1TFZ9_9BACT"
                     /db_xref="pmg:P9301_14401"
                     /db_xref="UPI0003615697"
     gene            complement(260727..260803)
                     /locus_tag="BML_coassembly_scaffold_214_prodigal-single_tr
                     na_4"
     tRNA            complement(260727..260803)
                     /product="Trp"
     gene            complement(260809..260903)
                     /locus_tag="BML_coassembly_scaffold_214_prodigal-single_tr
                     na_3"
     tRNA            complement(260809..260903)
                     /product="Ile"
     gene            complement(260912..260986)
                     /locus_tag="BML_coassembly_scaffold_214_prodigal-single_tr
                     na_2"
     tRNA            complement(260912..260986)
                     /product="Asp"
     gene            complement(260993..261080)
                     /locus_tag="BML_coassembly_scaffold_214_prodigal-single_tr
                     na_1"
     tRNA            complement(260993..261080)
                     /product="Tyr"
     gene            complement(261654..262031)
                     /locus_tag="BML_coassembly_scaffold_214_prodigal-single_32
                     6"
     CDS             complement(261654..262031)
                     /product="hypothetical protein"
                     /codon_start=1
                     /transl_table=11
                     /translation="MSAVFSHTWLIDESIDLNDENAEYLNEEWGLSFGNQIEQDRLNT
                     LQNLILDGKTILENFNITLNRSARTLERHREFSDLVTAEEREGWILEHLPTAAGAFSR
                     ESIEVQDDATLSSMGLPLGFHTI*"
     gene            complement(262080..262382)
                     /locus_tag="BML_coassembly_scaffold_214_prodigal-single_32
                     7"
     CDS             complement(262080..262382)
                     /product="hypothetical protein"
                     /codon_start=1
                     /transl_table=11
                     /translation="MKILLWHDWLDQHIPYYEAKRFRDQYQADPPAEVLCMGVRDRQA
                     APRGKISPDPWAEMDLAVRQTPGRIESMFMERDTRGEWYWAFWNPGSVLLTVLRLR*"
     gene            complement(262360..262956)
                     /locus_tag="BML_coassembly_scaffold_214_prodigal-single_32
                     8"
     CDS             complement(262360..262956)
                     /product="Uncharacterized protein n=1 Tax=Thiocystis
                     violascens (strain ATCC 17096 / DSM 198 / 6111)
                     RepID=I3YGI1_THIV6"
                     /codon_start=1
                     /transl_table=11
                     /translation="MLTHKDLYSLEDYSRIRDDFKRAAVNHRKQRQVRVGDHMTLHFE
                     DLTTVRYQIQEMLLIEKTFSREGIQDELDAYTPLIPTGTNLKATLTIEYSDPAIRAKM
                     LEKLCRVEDRVYVKVEGHEKVYAIADEDMDRSNDTKTAAVHFLRFELTPVMIRDMHEY
                     DNAFTVGVDHSAYSEKTRVSTEIKQMLMRDFDENLALA*"
                     /db_xref="UniRef100_I3YGI1"
                     /db_xref="tvi:Thivi_4286"
                     /db_xref="I3YGI1_THIV6"
     gene            complement(263004..263435)
                     /locus_tag="BML_coassembly_scaffold_214_prodigal-single_32
                     9"
     CDS             complement(263004..263435)
                     /product="rubrerythrin n=1 Tax=gamma proteobacterium
                     HIMB30 RepID=UPI000262C975"
                     /codon_start=1
                     /transl_table=11
                     /translation="MKVVGTKTEQHLKDAFAGESKANRRYLYFANMADIVGAPEVANI
                     FRHTAEGETGHAHGHMEYLINGGSGDPETGLPAKDLVQALESAIHGETHEYTDMYPGM
                     ARDAREEGFDEIADWFDTLAKAERSHAGKFQKTLDAYKAEM*"
                     /db_xref="UniRef100_UPI000262C975"
                     /db_xref="A0YG22_9GAMM"
                     /db_xref="tbn:TBH_C2227"
                     /db_xref="UPI000262C975"
     gene            complement(263848..265005)
                     /locus_tag="BML_coassembly_scaffold_214_prodigal-single_33
                     0"
     CDS             complement(263848..265005)
                     /product="hypothetical protein"
                     /codon_start=1
                     /transl_table=11
                     /translation="MATRKQKQELVDALKFTPRDVEISLSGYGGEIVIGTITEEIYDF
                     WRDRDDLDELASDWDGELDVPADMRFITDGAWHDVDDLCHESGCEASAPNMLQVWDTQ
                     ENASIFECSTDLDALNRAGVSTDCHWHRVPQEDCEAGTCVFVGQSIEKGTFFSGTIRI
                     TAPFDPSKLAISWTDCDGWRLITGVEYDGEEVEGVDGYSTTGKGMEFHVHQVGQADEE
                     PDYDHPEANFDDGYSMSGAGTNWISVDNKPDRAGEYDVLIDAPWPLGGPGRAEWTGRT
                     WKIDGKKVKISQWADIKEDPYDIGVLEGEEMWASRAIDTAAEVERWEGHELTPWWDVK
                     EKPLREGRYQVILGTWPFPSFAEYSSTKGWTEDGEKLNDVVSWRGLCEPAE*"
     gene            complement(264992..265150)
                     /locus_tag="BML_coassembly_scaffold_214_prodigal-single_33
                     1"
     CDS             complement(264992..265150)
                     /product="hypothetical protein"
                     /codon_start=1
                     /transl_table=11
                     /translation="MMLRYLNIFMVILITVNIYLFWGTPAVYGWVAALGGWAPWAFTP
                     LEKKNGNS*"
     gene            complement(265147..265434)
                     /locus_tag="BML_coassembly_scaffold_214_prodigal-single_33
                     2"
     CDS             complement(265147..265434)
                     /product="hypothetical protein"
                     /codon_start=1
                     /transl_table=11
                     /translation="MKNLLGFVRWQLYQFRKVSWNFVIYLAIITVMFVGVFMRPDTAP
                     VIMGVTLDMWLLGTGVVAWFVWMFVLILQVQYGNYVYERQRIMRELEREHL*"
     gene            complement(265483..265653)
                     /locus_tag="BML_coassembly_scaffold_214_prodigal-single_33
                     3"
     CDS             complement(265483..265653)
                     /product="hypothetical protein"
                     /codon_start=1
                     /transl_table=11
                     /translation="MPLKNFYEILKQKIRGLYNLIDLYLSAPYIDEEGRWCDQYRDKS
                     PKINPQKNPLDH*"
     gene            complement(265598..266269)
                     /locus_tag="BML_coassembly_scaffold_214_prodigal-single_33
                     4"
     CDS             complement(265598..266269)
                     /product="hypothetical protein"
                     /codon_start=1
                     /transl_table=11
                     /translation="MIQSSWDQTRARSQYHFDTGRIDPRWDTVIGLGKFSGDWRQEIE
                     EAIARARPATWETRGYKGQGNDIPPSDLEAEEYDLERVGANPKMIISHLDWTVPPVFQ
                     KISDLFAMQDTMIRVHVQMPGDIWNLHIDKLEKWCPENPDRVMRIMVQLTDWQPGQFW
                     EYGNYHWNHWRAGDVTTFDWINVPHCTANAGHHPRCTLQITGIRTNATEEFLRNFKTK
                     DSWAV*"
     gene            complement(266266..267330)
                     /locus_tag="BML_coassembly_scaffold_214_prodigal-single_33
                     5"
     CDS             complement(266266..267330)
                     /product="Extra-cytoplasmic solute receptor n=1 Tax
                     =Cupriavidus basilensis OR16 RepID=H1S318_9BURK"
                     /codon_start=1
                     /transl_table=11
                     /translation="MIKHFFAGIVLASTLITSAWAEFRMIVPQAPGGGTSIWAEIIAR
                     HLEKQLGERVVIQHIPGAKDIPGFNEFHNRLRTDPKVIMVSHGGNGISYLVDRVDYDY
                     HSYDSIGMMNLNIVVGRQQNLAPDQKIRIAGGPGLEPDGMAIAMMLCGNLPTMQAYLD
                     CWKVRSIWVNGIPNSERRLGFFRKELDVARETSVAWFKHFANRSEVNAEIWFHHGVYD
                     LATRQQKEDINFPPGLRFETVFRNRWGEAPRGPMYEAYTLSRNFRDVLQKALWVNRGN
                     PNTERLRTALQKMITDPEAAKALETDTGRYEWITGDAGNQVVDRLRRDITEQKLQNLV
                     WWHENAYQFPSHFKPNLIMR*"
                     /db_xref="UniRef100_H1S318"
                     /db_xref="H1S318_9BURK"
                     /db_xref="del:DelCs14_0805"
     gene            complement(267359..268801)
                     /locus_tag="BML_coassembly_scaffold_214_prodigal-single_33
                     6"
     CDS             complement(267359..268801)
                     /product="hypothetical protein n=1 Tax=Bacillus sp. L1
                     (2012) RepID=UPI000344E336"
                     /codon_start=1
                     /transl_table=11
                     /translation="MIEYIVWALLGTLYGVIIGIIPMAGVTTGLLTVFGLADQFLGNP
                     YLGVVFMTSLIAACSTADSFTSILTGIPGSNTTAASIIDGYPMAKQGEAGRAIGIALM
                     DSTVNGLFWGAVAFGLMPFYSKLILFFGIPEFMAFMILSLACVGFITTRNPWLSIVGI
                     GIGIFIGMIGQNPATGAYRFTFGWDYLGAGVQMIPLIAGLFAVPEVLKGFLLQNNRPE
                     PIKDYWAQLRQGFGDCWRYRGDVARGGAIGFFTGLLPGVGGTIGDIMAYGATVARHKD
                     EKFGVGNPRGLLGCEGANNAQKPASLIPAVLFGIPGAPFAAIMMAICMYFGLELGSPA
                     LLQDRDFITALGVAFLVGTVLCFVFCIFTTRWIVKILEVPYWIYAVVIMIIVTWSCVQ
                     YSGTWNDVYILAICSVLGWICLQYKISRPAVLVAYILGEKLENYSQQALTLYSLSDLI
                     QRPLFTALIVISTALVTWSLLRKNRGIDFH*"
                     /db_xref="UniRef100_UPI000344E336"
                     /db_xref="phl:KKY_3759"
                     /db_xref="88537897"
                     /db_xref="UPI000344E336"
     gene            complement(268798..269328)
                     /locus_tag="BML_coassembly_scaffold_214_prodigal-single_33
                     7"
     CDS             complement(268798..269328)
                     /product="hypothetical protein"
                     /codon_start=1
                     /transl_table=11
                     /translation="MSTKPSVSPQRNAFRDRYVQRQKKNGKPVNKDYLQLFDQMAKQY
                     DNRFDDPDVRANNLEYDLLTTDWILTKVRERDDYAQNLYAALCNNDFQRNDVMPILKS
                     ETWGCSWRSAGGIVSDMRGEGDYIDWYCSGIRGNPADDPDNSVTQKHVGEGVVTDEIR
                     EDLFKLGWLIVTNSDQ*"
     gene            complement(269306..270097)
                     /locus_tag="BML_coassembly_scaffold_214_prodigal-single_33
                     8"
                     /gene="rfaD"
     CDS             complement(269306..270097)
                     /gene="rfaD"
                     /product="rfaD; ADP-L-glycero-D-manno-heptose-6-epimerase 
                     (EC:5.1.3.20)"
                     /codon_start=1
                     /transl_table=11
                     /translation="MKILLTGYKGFIGSQMLESLENKGHEVSTYEWGEILPSVVEQDW
                     VIHVGAISSTTEKDVEKVMRQNVDFTLQLYNACKTHEVNFQFASSASVYGLNQEFKED
                     SPVDPRTPYAWSKYLCERYILNHPGPTVAQIFRYFNVYGPKGEEHKGSQASPFCQFTT
                     QARENGVIRVFENSQNYHRDFIHVSKIIDYHDQFLECGPSGIFNLGSGKTLSFLAVAE
                     KIASQYNARIETTVMPENLKCSYQERTCADMTKTQKTLNEHQTQC*"
                     /db_xref="hav:AT03_01270"
                     /db_xref="UniRef100_Q58M42"
                     /db_xref="A0A0F9NLK5_9ZZZZ"
                     /db_xref="Q58M42_BPPRM"
                     /db_xref="5.1.3.20"
     gene            complement(270094..270450)
                     /locus_tag="BML_coassembly_scaffold_214_prodigal-single_33
                     9"
     CDS             complement(270094..270450)
                     /product="Putative nucleotidyltransferase n=1 Tax
                     =Synechococcus phage S-SM2 RepID=E3SJ96_9CAUD"
                     /codon_start=1
                     /transl_table=11
                     /translation="MRLEGKVEKGWGSEEIWATNDKYCGKFIHFNKGATFSMHFHRDK
                     DETWYVLSGKFEVRYIITHNAELKTEILNVGDTWHNAPLEPHQLHCLEAGTIIEVSTP
                     DSVEDNYRVLPGDGQK*"
                     /db_xref="UniRef100_E3SJ96"
                     /db_xref="cwo:Cwoe_0298"
                     /db_xref="88376517"
                     /db_xref="E3SJ96_9CAUD"
     gene            complement(270441..271220)
                     /locus_tag="BML_coassembly_scaffold_214_prodigal-single_34
                     0"
     CDS             complement(270441..271220)
                     /product="Uncharacterized protein n=1 Tax=Synechococcus
                     phage S-CAM1 RepID=M4QF80_9CAUD"
                     /codon_start=1
                     /transl_table=11
                     /translation="MNEPNIQPQKQFKILLIGDYCIDEYQYGSVDRLSPEAPVPIFKL
                     DTKTTKEGMAGNVRQNLLQLGCEVKFYRGTASKKTRLIDRRSKQQIVRIDEDDISEPL
                     KFSDIVSLDYDAIAISDYKKGYVTYELIEDLIGNFDGPIFIDTKKQDLARMAGCYVKI
                     NETEYNQRWSINDKMIVTLGARGAMYKTGRDPRHETRFAADPVEVVDVTGAGDTFLAA
                     LTYQFLNTKNIADAIRFAIKASTITVQHFGVYAPTLEEICD*"
                     /db_xref="UniRef100_M4QF80"
                     /db_xref="M4QF80_9CAUD"
                     /db_xref="ant:Arnit_0939"
     gene            complement(271165..271554)
                     /locus_tag="BML_coassembly_scaffold_214_prodigal-single_34
                     1"
     CDS             complement(271165..271554)
                     /product="Bifunctional heptose 7-phosphate kinase/heptose
                     1-phosphate adenyltransferase n=1 Tax=Synechococcus phage
                     S-CAM1 RepID=M4QSA2_9CAUD"
                     /codon_start=1
                     /transl_table=11
                     /translation="MKTVFVNGTFDIVHRGHIELLNYARCLGDRLVVGIDTDRRVQQL
                     KGSGRPVNNQEDRKILLENIKSVDAVCIFDTDEELIALIENCDIMVKGSDYKGKSVIG
                     QKYCKEIVYYERTQHSTTKTIQDIIDR*"
                     /db_xref="UniRef100_M4QSA2"
                     /db_xref="M4QSA2_9CAUD"
                     /db_xref="hms:HMU08940"
     gene            complement(271643..273283)
                     /locus_tag="BML_coassembly_scaffold_214_prodigal-single_34
                     2"
     CDS             complement(271643..273283)
                     /product="60 kDa chaperonin n=1 Tax=Thauera sp. 27 RepID
                     =N6XBP8_9RHOO"
                     /codon_start=1
                     /transl_table=11
                     /translation="MAAKSVKFGTDSREKLVQGVNTLANAVKVTLGPKGRNVVIQRSF
                     GAPIVTKDGVTVAKEVELKDPQENMGAQMVKEVASKTADKAGDGTTTATVLAQAIVRE
                     GVKYVAAGMDPMDLKRGIDRATTAIIEELGRASKPCTTGKEIAQVAALSANSDHSIGD
                     IIAEAMDKVGSKGVITVEDGKGLENELEVVEGMQFDRGYLSPYFINNPEKQIAELDDP
                     YILLHDKKISNIRELIPVLEQVAKAGKPLLIIAEEVEGEALATLVVNNMRGILKTVAV
                     KAPGFGDRRKAMLEDIAVLTGGQVIAEELGFTLEKVTLAELGRAKRVEVNKDDTIVVD
                     GAGDRSAIDARVKAIQAQIESATSDYDREKLQERVAKIAGGVAVIRVGAATEVEMKEK
                     KDRIDDALHATRAAVEEGVVVGGGVALLRAARAAKITVPVNNVDFQAGVDIVLRAAEE
                     PLRAIAFNAGAEPSVVINKVLEGSGNFGYNAATDTYGDLVEQGVIDPTKVTRTALINA
                     ASVSGLLLTTECSINELPEDKPASGMSQGGMGGMGGMM*"
                     /db_xref="UniRef100_N6XBP8"
                     /db_xref="N6XBP8_9RHOO"
                     /db_xref="tin:Tint_0646"
     gene            complement(273308..273598)
                     /locus_tag="BML_coassembly_scaffold_214_prodigal-single_34
                     3"
     CDS             complement(273308..273598)
                     /product="10 kDa chaperonin n=1 Tax=Collimonas fungivorans
                     (strain Ter331) RepID=G0ADK2_COLFT"
                     /codon_start=1
                     /transl_table=11
                     /translation="MKLKPLHDRVVVQVLDAETRTASGIVIPDAAQEKPTRGRVLAVG
                     GGRALENGTVIALQVNVGDEVLFGKYAGQTVKVDGEELTVLKEEDIFAVVEA*"
                     /db_xref="UniRef100_G0ADK2"
                     /db_xref="cfu:CFU_3720"
                     /db_xref="G0ADK2_COLFT"
     gene            complement(273707..274003)
                     /locus_tag="BML_coassembly_scaffold_214_prodigal-single_34
                     4"
     CDS             complement(273707..274003)
                     /product="hypothetical protein"
                     /codon_start=1
                     /transl_table=11
                     /translation="MSWRQVQDTIEVTDYNPARAVRVKKMIWSDLDRAFVTHYFTRVC
                     CRTISECADTVLWLEEEFGAPQYQGTWWTDPADPRRIWLTDQLATYWQLRWGDR*"
     gene            complement(274000..274320)
                     /locus_tag="BML_coassembly_scaffold_214_prodigal-single_34
                     5"
     CDS             complement(274000..274320)
                     /product="hypothetical protein"
                     /codon_start=1
                     /transl_table=11
                     /translation="MKWFDQWFARKCRWAWENRDAADTPDVAGIKMTRISGQNFIEED
                     STPWQDGLRISIKKVIGGFVVSFRTYDRRRDCSDERHYIITDEQDFNAELGKTITLES
                     MKQT*"
     gene            complement(274317..274514)
                     /locus_tag="BML_coassembly_scaffold_214_prodigal-single_34
                     6"
     CDS             complement(274317..274514)
                     /product="hypothetical protein"
                     /codon_start=1
                     /transl_table=11
                     /translation="MKAWLDSFKQWFDFGVLWLKNLDPAVFFASTVAFLVLLRIAGAA
                     NLSTFVALIYIMWFVSVEKKQ*"
     gene            complement(274555..274935)
                     /locus_tag="BML_coassembly_scaffold_214_prodigal-single_34
                     7"
     CDS             complement(274555..274935)
                     /product="UPI0003B4DC0E related cluster n=1 Tax=unknown
                     RepID=UPI0003B4DC0E"
                     /codon_start=1
                     /transl_table=11
                     /translation="MSKQEHPIIKALRGIRKIVINSEHGGFGLSDLACRRYLELNQMT
                     WEERENEYASQGPLFYVNEKFWSDRNIDRDDPALVRVVQELGESANGRYANLKIVEIP
                     ADVQWEIQEYDGLEWIAECHRTWR*"
                     /db_xref="UniRef100_UPI0003B4DC0E"
                     /db_xref="A0A0F9FE41_9ZZZZ"
                     /db_xref="nde:NIDE1467"
                     /db_xref="UPI0003B4DC0E"
     gene            complement(274937..276340)
                     /locus_tag="BML_coassembly_scaffold_214_prodigal-single_34
                     8"
     CDS             complement(274937..276340)
                     /product="Uncharacterized protein {ECO:0000313|EMBL
                     :KHJ54146.1};  TaxID=370622 species="Bacteria;
                     Proteobacteria; Alphaproteobacteria; Rhizobiales;
                     Aurantimonadaceae; Aureimonas.;" source="Aureimonas
                     altamirensis.;""
                     /codon_start=1
                     /transl_table=11
                     /translation="VTLGTIVGVLPGLGPMAAISILLPLTYGIGDPITSIIFLAGIYY
                     GTQYGGSTTSILMKIPGEAASVVTTLDGYAMTQKGRSGAALAIAALSSFFAGTVATIL
                     IMLLARPLSSLALMFGPVEYTSLMLLGILASVLFSGDSYVKGIAMAILGILLGIVGID
                     INSGVERFTLESSYLYDGITFGVVAMGIFGIGELLYNLLHVEKKTPDIPSLSSLYPTR
                     KEIQQSQWPTLRGTTIGSLLGLLPGGGILISSLASYAVEKKLSKNPQSFGHGNPAGVA
                     GPEAANNASAQTSFIPMLSLGLPITPVMALIMASLLISGLQPGPDFIEKNGGLFWALI
                     ASMWIGNLFLLMLNLPLISIWVSILRINWKLLYPLIIVICVVGAYSINNSWFDVGLLM
                     IFAILGYVFKLLKFEPAPLAMGFIMGDLFEEQSRRALHIYRGDWMIFLERPISLMFIL
                     LAVSLLSLGAWARYHKK*"
                     /db_xref="A0A0B1Q449_9RHIZ"
                     /db_xref="gwc2_scaffold_10020_4"
                     /db_xref="rpa:RPA2320"
     gene            complement(276635..276859)
                     /locus_tag="BML_coassembly_scaffold_214_prodigal-single_34
                     9"
     CDS             complement(276635..276859)
                     /product="hypothetical protein"
                     /codon_start=1
                     /transl_table=11
                     /translation="VRVSWQLMLDSDAHNPRKILDWINCQPGGRYHLHGWEAWRQAES
                     HGIPPQGIDGFAFRFEDPADAVMFQLTWGV*"
     gene            complement(276903..277145)
                     /locus_tag="BML_coassembly_scaffold_214_prodigal-single_35
                     0"
     CDS             complement(276903..277145)
                     /product="hypothetical protein"
                     /codon_start=1
                     /transl_table=11
                     /translation="MTDKKKINIEFAPGAFDGFEGTQEELDEFVKAIQAGFESGEFLE
                     ESEELTDEMFEALPEEDQQRILAALDSEIDQKRRLQ*"
     gene            complement(277142..277582)
                     /locus_tag="BML_coassembly_scaffold_214_prodigal-single_35
                     1"
     CDS             complement(277142..277582)
                     /product="Uncharacterized protein n=1 Tax=Thauera sp. 
                     (strain MZ1T) RepID=C4ZID0_THASP"
                     /codon_start=1
                     /transl_table=11
                     /translation="MKQELDDLLCERYPKIFADRHRPMTETCMCWGIETGDGWFDILD
                     RLCANIQHHINWCNQQRAKLLENNPHNLQIPDEIPQVVATQVKEKYGTLRFYYHGGDD
                     YIRGLVSMAEAITEFTCEVCGDRGEANESGWISVRCNEHRKGDQ*"
                     /db_xref="UniRef100_C4ZID0"
                     /db_xref="A0A0F9V376_9ZZZZ"
                     /db_xref="tmz:Tmz1t_0021"
                     /db_xref="C4ZID0_THASP"
     gene            complement(277893..278741)
                     /locus_tag="BML_coassembly_scaffold_214_prodigal-single_35
                     2"
     CDS             complement(277893..278741)
                     /product="Uncharacterized protein n=1 Tax=Escherichia
                     phage PhaxI RepID=G9IIM8_9CAUD"
                     /codon_start=1
                     /transl_table=11
                     /translation="MKSNKLLCSCCLCRNIITSNNLSIHYDSKQCKTGKLFSSYKTDD
                     YTGVDCRYCGKTCKSNNSRAQHELRCDLNPNHLSLQYLKNRGAKGQGVIDPTPCEFCN
                     KVHHTKSSLNNHRIRCPKNPNRKHEKLTDEGRERIRTATRNKSQKQWADPEFRKRHQK
                     SMQKAVKNNPESYTSSNRGRTKQIEYDGIKFQGQWELDFYKWAKEQGLNPQRPNKGFP
                     YHWNGDRTYFPDFYIGSMSTYVEVKGYETDRDRAKWDQFPERLIIIKEQQIKEIRKGI
                     FKGIDQ*"
                     /db_xref="UniRef100_G9IIM8"
                     /db_xref="G9IIM8_9CAUD"
     gene            278885..279895
                     /locus_tag="BML_coassembly_scaffold_214_prodigal-single_35
                     3"
     CDS             278885..279895
                     /product="Phosphate-binding protein PstS n=1 Tax
                     =Acidovorax sp. NO-1 RepID=H0C368_9BURK"
                     /codon_start=1
                     /transl_table=11
                     /translation="MIKRFIAMIVAAFAIPVWAADITGAGATFPYPIYAKWAEAYKKA
                     TGIGLNYQSIGSSGGIRQINAGTVTFGATDAPVKGEDLDKNGQVQFPAIIGGTVPVIN
                     LSGFRPGELRITGPVLADIYLGNITKWNDPKITTLNPGKNLPDQNITVVHRADGSGTT
                     FNFTDYLATVSKPWLDQVGRGAAVKWPAASSVGGKGNEGVAANVNRIPGSIGYVEYAY
                     VKKNNMTFMQLQNKSGRYVNPDDTTFAAAADGADWFSVPGMGLSIVDQRNPAAWPISS
                     ASFIIMYRDPKNKELSREVLKFFDWAFRNGAKMSAELDYVHLPATLQQQIRERVWSQI
                     QH*"
                     /db_xref="UniRef100_H0C368"
                     /db_xref="H0C368_9BURK"
                     /db_xref="ack:C380_09275"
     gene            complement(279939..280199)
                     /locus_tag="BML_coassembly_scaffold_214_prodigal-single_35
                     4"
     CDS             complement(279939..280199)
                     /product="hypothetical protein"
                     /codon_start=1
                     /transl_table=11
                     /translation="MIDYYYEFDTEKSSGGYGFIRGFHPEDTTEERSLLHSHCWTNST
                     RVWLENANGAVLVRDRGREVHERINPRELTWVKLQARDMEQQ*"
     gene            complement(280214..280465)
                     /locus_tag="BML_coassembly_scaffold_214_prodigal-single_35
                     5"
     CDS             complement(280214..280465)
                     /product="hypothetical protein"
                     /codon_start=1
                     /transl_table=11
                     /translation="MADRPIVSLEAKLLEGRFPWECRTAHPYESVVPWCEEQFGKFDD
                     RWYRYGADIAQGIVAGADFYDYYRFRDEQAAILFKLKWS*"
     gene            complement(280465..280770)
                     /locus_tag="BML_coassembly_scaffold_214_prodigal-single_35
                     6"
     CDS             complement(280465..280770)
                     /product="hypothetical protein"
                     /codon_start=1
                     /transl_table=11
                     /translation="MMDKDQDPLWSVVKVIATDYSDYGGMVVRWADPNQSYPDCSSGC
                     RWWRPLYSERLHGADSDWGVCANPDSLRSGLLTFEHQAGADCWECEPESCGDWEYHC*"
     gene            complement(280760..281014)
                     /locus_tag="BML_coassembly_scaffold_214_prodigal-single_35
                     7"
     CDS             complement(280760..281014)
                     /product="hypothetical protein"
                     /codon_start=1
                     /transl_table=11
                     /translation="MMHDPVWEIDPEDRMMILIWASEEDYRAKTQPSMRIYLGEAIES
                     AGRIPVMEHIQEIERSPWIYRWHAELSYDALRQPENQHDG*"
     gene            complement(281004..>281087)
                     /locus_tag="BML_coassembly_scaffold_214_prodigal-single_35
                     8"
     CDS             complement(281004..>281087)
                     /product="hypothetical protein"
                     /codon_start=2
                     /transl_table=11
                     /translation="AGSRYGVYPNPNRRLFDFTEGKDPNDA*"
ORIGIN      
        1 CCCAAGCATC TTCATAACTC TGCTCGTCGG GATACACGAT GTAGTCCTGC GGATCACGAT
       61 AGCGTTGACC GGCACCAGTG ACCCAGGTGC GTGGCATGTT GTAATCATAT CGGCCCCGGG
      121 TCTGTTGTGC GATCTGCTGA GCCATGTCAT GGGCAGTGTT GGCACGCCCG GCAAATTCCG
      181 GCATCCGACC TGCCTTGATC TCGGCTTTGC GATATCGATT GACCAGACCG TCTAGCACAC
      241 GGCCGGCCGA GCCAAATTTG TCATTGCGTG GCCCAGCATA GATAGTGCGG CCACGACCAA
      301 TGATCTGTAC CAGTTGTTTC ATCCGCCGGA TGATGTCGGG TGTGAGTCCT TGATATCCAG
      361 CCAGGTCTAA CTTGCCCAGG GTGTCTTCAA ACTCATCAAC CGCACGCTCC CGCTCGTAGT
      421 AATCTTTGCT GCGTTCGTTT ATAAATTCAC CTGCTCTCAT TTTATCTCAT CTCCGGTACT
      481 ACGTCGATCT CGGTGCCATG ACCGTAGCCA TTGTCTATCA ACCAGCGCAG GGCATGGCGA
      541 TTGGCATCGG CCTGCACATT GCCTATGCCA TGGAATCTGG TCAGCTCACG ACCTTCAGCA
      601 TCTCGCACGA TCCAGTGACC GGTCCACTCA CCTGACTCGG GTGTGCCTGC TTGTACTTGG
      661 GGCTGTGCTG CGGCCACAGC GGAACCACCA CCGCGACGCA CGCCAAATTC CACACCGGGC
      721 ACGCCCCAGG TCTGTCGATA TGCTTCTAAT TTTTGCATGG CCTCTTCGTC CGTGGCGGCC
      781 ATGAATCCCA CCCTGACCTC CCCGGTGTCT CTGCGGTAGA TGTGATATTC TCTCCGCGAT
      841 CCTGCGGCGG CCTGCACTGG CCGCAAGCCC GCTGTGCCAT CGTCCCTGCG ATAGGTCTCA
      901 TATTCTTGGT TGGACACTGC CCGCATGGAT CCTGGCCGAA CTATGTGGCC CGACGCTTCC
      961 AACGATCGAC GCACATTCTC CACAGCCGCT TCGGCCGATG CCGCATCCAC GTTCAATCTG
     1021 TCTTCGATCT CGCGACCATT AACTGTTTCA CGCCAGGTCA CTGTATAAGG GAATCTCGTG
     1081 TTGCCTGTGA CACGCTGTTG GATCTGTTGG GAATCTTGGG CATTGTCTGC AGCCTGGCCA
     1141 CGGTGTTGTT GGATTTCGTC GGCAGTGGCT GGTATCACTA GAAAACTGTC GGGATCCGCG
     1201 GCCGCCAGCT CCTTGAACCC GGAATCCTGT AGTCGGGCTT TCTGATGGGC GCCTTCTTTG
     1261 GTTTTTGCCA TGATCAACAG AACCCGTCTG GTATTGGTGT CCTCTACGTG CCACCATACA
     1321 GCACCATGTT CTTCTATTTC TTTCTGTGTG GCCGGTTTTA TGGTTCCATA GTCTCGCAGC
     1381 ATACGCTCGT TTTGTGCGAA CCATGGGTCT TGTTTTTTGG CCTTGTGGCG GGCCTCATCT
     1441 ATGCTGCGGG CCTGTACTAT GACGCTCTTG ACATAGTGAC CAGTTTCAAC TGTCACCATC
     1501 CACCATATAG GAGCGGTCAG GATGCGCTGG GCCACCTTGG CACGGGGGCT GATTTTCTTT
     1561 GCAAGGTCAG CCGATGTTTC TTGACGGCGC AACTCCGCGA CATCATCATA GCCTCGCCGC
     1621 TGGAGTTCTT GCATGACAGA ATTATAACTG GGACCCTGGA CCACGGTCGC CACTCGTCCT
     1681 TGGCTGTTGA TCACTTCCCA GGTCTGATTT TTGTTCCGGA TCGCCAGCTG AGACCAACGT
     1741 GCATCGTCAC GATATTTCTC GCGGAATTCT TTGTTGGCTT CGTCGTCATC ATAGGCATCA
     1801 ATATCATCTA TCACTCGTTC GTCGCCGTCG TTGTTGGTAT GCACCACTTC ATAGGTTCTC
     1861 ATACTAGGTT GTCGACTTAT TATCTCGGGA GCCTCTTTGT TTAACACCAA ACGAGCCCAA
     1921 TCCTTCTTGA GTTCTTCTGC GGTGATCTGG CCAGTGCTGT AGCGTGCGAA CAGTTCCAAG
     1981 GCGTCTTGGC TGTCTTCGGT CTCGATGTCA GTGCGATATC GTGTGCCTTT TTGGGATTTT
     2041 TTGGTTTCAG CAGCACGATA ACCGGTCAAT AATTTGTAGA GTTTCTTTGA GTATTCCTGT
     2101 CGCTCCAAGT CGGGCCTGCC GGCGATCGAC ATGGCACGTG CGAATCTCAG CATGGTGTTG
     2161 CCCAGGGCCT GCTCATCACG GCTGTCCATG GAGAGATAGT CACCTCCGGG GCTCCGGAAT
     2221 TCGATGTAAC CATCCTTGAT GTGTGCCGAA GTGTACTTGC TTTGCCCCAC ATCTCCTTGC
     2281 ACATATCGTG CGGCCAGTTC GATGAGATTC TTTTTCATGA GATCCATGGC CGCCGTGGTT
     2341 TTTTCGGCAC CAGGCATATT CGACACGGCT CTACCGTCTT GTTCCCGTAA CGGATTCTGG
     2401 CGACGGAGGC GTTGTACATT GCGCAGTTTT TCCAAGGCCG AGCGTGCATA GTTGTTGGCA
     2461 GCGCGACCAA ACTCATCCAG CACATACTGG TCGCCTAGGA ACAGCACCAA CTTGACGTAG
     2521 TCTACATCGC CACCTTTGAA AGGCAAGCTC ACTCCCATGT GCAAGCCTGT TGAGTTATTG
     2581 GTGTAGGCAT CACCGGGACC GTTGGCCCAG TCAATGACTT CGCGCAGTTT CTTCAAGGCT
     2641 TCAGGCAAAG GCATAGGCGG TGACACCACT TCCAGGCCAG TGTCTGAGTA TTCGTCAGGG
     2701 CTGAGACTGC CGTCGGGCTC AATGATCCAA AGATCGGGTC GCCGCGCAGT GCTGTGATAG
     2761 TCCGAGCTGG CCACCACACG CATACCTAAA GTCCGCTGCA GGCTGTCAGC GATTTCTTCG
     2821 GGATCACGAC CACCACCTTC ATAGCCGCCA CCACTGGTCC AGTAAGGCCA GTCTAAGCCA
     2881 TAGGCGTCGG CCACGTCGCT CATGTTACCA TGGGCATCGT CCAACCAATC ACTCTCTTCG
     2941 TGATCGTCAC GCCAGTCATC AAACGACTCT TCAAAAGCTC GGTCATATTC ACCGGCTTGG
     3001 TTTTCCCACT GTTGTTCGGT CTCTTCTTGG AACATCTCTT CGGCGCGGTC TTCTATCGAC
     3061 CGTGTCTGTT CAGGAGTGAG TTCACCTTCG ATGTCCAGAT CCAGTTCCCC GGCCGCGCGG
     3121 TTGCGCCACA TATCTTTCTC ATCGGGCCAG ACGTTTTCTT GCATCCAGTC CCCAAACATC
     3181 GACTCGCTCC ATTCTTGATC AAATCCTTCG CTTTGCCACT CTTGGAAGGC TGTGTACAGG
     3241 TCATCGCGCA GCCGATTGGC AGTATTGCGA CCTATGCCAT TCTCTCCGCC TTGGAAGAAG
     3301 TTTATCACGT CATCGATGCT GCCAGCACGC TCGTCCTGAT CATAGTCGGG TTCGGATTCT
     3361 TCCTCTTCTT CTCGAGCGGT GTCACGGAAG ATCAGCTCGG CTTCGAAGCC GGCACGTATG
     3421 CCCTGGGCCT CTTCGCTTTG TGCCCACTTT TGTAGCTCAC CTGGCGACAT TTTTACTTCA
     3481 AACAGGTCTT GATCTTCCAG CAGAGAGTCA CTGCCGGCCT TGATTGATTC TAATAGATTC
     3541 TCTAATTTCT TCATCAGCAA GTCGGGCCGG CCCTGGCTGT CAGTTTTCAG GCCCAACTTG
     3601 TTGGCCTGGC GGCCTGTTTC ACCGGGCTGT ACATCCGCTG TGAGAGCCAT GCTGTATCTG
     3661 GGATCATTCT TTTCGGCAGC AGTGGGAATA TAACCTGACG ATTCTCTCAC GCGGCTTTCA
     3721 CGTGTGCCGG TACCTTGGCG CAGAGCGTCC TTGGCCGCGG TGGTGAGTTC TTCTCTGGCA
     3781 TCGCTGCCTT TTATACCTTT GAATGTTTGT GCAGCACGAC CTATGGTCTG CACTGTCTTG
     3841 AGTGCGTCAG TGGTGGCGCA TCCAGGTGCG CCGGCCACGC AGGCCGCTGC AGCCACGGCG
     3901 CCGATTTTTT CACGCATACC TTCGCCCATG GGTCGTTCCA CAGCAGCCAG CATGTCATAA
     3961 TAATCAGGTC TCTCATTGAG ATGATCCAGA GCTATCTCTA ACGCCGCACG TGGGTCGCGT
     4021 GTGTGTTCCA TCTCCACAGC GATGCCTTTT TTCAGCTGAT CGATCAAGAT CTTTTCATTG
     4081 ATGCTGTGTT TTTTTATAAT CTCTTGTGCT GTGGGTGTGG GCTGATCCAG TTGCTCGTTT
     4141 AACTCGACTC CCTGGAACAT CCCGGGTTCT TGTTGGGCCC AGTGGCGCAT GATCTGGCCC
     4201 GCCAGGGCGT TGGCCTGATC TTCGTAAGTG CTGCCAGTCT CGCCGGCGTC CGAGGGCAAT
     4261 CCTATGACTT CGTCCTGGCG GGCATGTGTC ATCTCATGTG CCAGAGTTCT CAGCACATCC
     4321 ACGATATGAC GTCCTGCCAC AGAGAGTTCT ATCCTGCGCT GGTCGGGATC ATAGCGACCA
     4381 AACGTGGCAT TCACACGGCT CCACTGTGGA TCGCGGCGTA GCTTGATCGT GGGGCACTGT
     4441 TCCATGCCCA GGAAGTCTGT GCAACTGCGA GCAAATCTCT CGATGGTATC TTGATCACTC
     4501 TCGTCACGGC TTTCGCGAAC TGACTCTCCG CCACCGCCAT CTCCACCACC ATCTGTGGCG
     4561 ACTTCGGCTG TGTTCTGACC ATAGTAGTGA TATCCCGGAT ACCAATATCC GCCATATCCG
     4621 TATCGCGTGC GCTTTTTGGA TTTTTTCTTT CGGCGTTCTT CCAGGCTCAT GAGCTGATCA
     4681 CGAGCTGCTT TGCGTGCCTG GCTTAACTTT TCCAGCGTAC CGTTAGTGCG CAGGATCTTG
     4741 AATGCGAGAT TCTCTGGGCC AAACTCGCCG GTCTTGTCTA AGCCTGATTG TCGCAGCTCT
     4801 CGTATCTTGG CGGCCATGGC ATCCATCACA GTTATATCGC CACTTTTTAT AGCTGATTCG
     4861 ATCCTGGCAC CAATGTCTTC GTACTTGCTT TTTACAGATA TGTCATCCAC AGTGGGCTGA
     4921 CGTCTGGTGG GCACACGTAC CCAATCATTG TTGAGAACGC TGTAGATGCC TTGGCTGTGA
     4981 TGTGATTTGT TGGGATCCTG CACATAGAGT TCAACATCGT ATCCGGCGAT TTTAAAATCA
     5041 TTGCGGTCAT TGTACTGATA TTTTTTGGCA TCAAACAGCT CGCGATAAAC TTCATCTGAG
     5101 TCTGCACGTG GCAAGTCAAC TACCAAGTGC AGGTCTATGT CAGAGTGGGG AGTATAAGTG
     5161 TAAGCAGCAT TTGAGCCCGA GATAGTGATG TCTGCGATGT CAACATCAAT TCCTAGGAAC
     5221 TCCCGGAAAT CATCTGCGAT CTCCAAGAGC TTGGCTCGAA CTTCAGGCAG GAGATGTTCG
     5281 TCTGAATCCC AGAGTTGGGG ATTCAGACTA TCGTGGAATT TAACAGCGTC TGAGAGACGG
     5341 TAATTTTCTA GTTCATTGAT GTCCATATGA ACTATTTACC GTGGATCAGG TTATGCTGCT
     5401 TTTGACTTGC TCGTGGACTT TTTGTTGCTT TTTGCTTTGA CCACGGGTTT TTTGTCTTGG
     5461 TTTGTGGCCA GGATCTTTGG CTCCGCGGGC GGGGGTGCCA CAGCAGCTGG CGCAGCCTCG
     5521 GGCTGTACAG CCACGTTTTT GTACTGCTCG TGCAGGGCGC GATACAAGGG TTCCTGCGCA
     5581 GCATAATCAA ACACATAGGT GCCGGTATGG CGCAACAACA CACGCTTGTC TACCCAGATC
     5641 TTGCCACCGA GATCGCGCCA GTTTTCACAG AAAGTCCAAT CTTCGGAATA GTAACGATTA
     5701 TCACGAACAG CAGTGTCATA GTAAGTACGG AGATGCTGAT CCAGTTCTTT GGGCAGGCCG
     5761 ATATCGTTGT TGAAAGGTCT CACAGCAGGA TGCTGGTTGA GCTTTTCAAA CACATGGCGC
     5821 TTGACCAACA TGAATCCAGT GCCGGTCTTG GAAACTTCTT GTAAACCATC GGGACCTTCT
     5881 TCGGCACCTT CGAATCCGTT TACAACCCAT TTTACCGGCA TGGTCTTCAT GGGATACAAT
     5941 CCGCCTATCA CATCAACGTC GCGATTCAGC AGCACCAGCA AATGCCAGGG CTCCCAGCCA
     6001 ATGTCAGCGT CAACAAACAT CAGGTGCGTG GAATCTGGAT TGGCCAGGAA CTTGGCCACT
     6061 AAAGTATTGC GAGCTCGAGA TATGAGACTT TCATTGGTCA TGGTCTCCAA GGTCCAGTCA
     6121 ATATTGAGCT GGCGGCACAC ATTGGCCCAT TTGATGTAAC TCATGAATGT GGATTCGGTG
     6181 AGCATGCCCC CGTAGCATGG CATCAATATG TGAACCCTGG TGGTGCGGAG ATAATCGACG
     6241 TTGACTGTGA CTTGTTGTTC GGCCATTTGG ATCCTCTTGG TTAAAATGTC AAGAGTATTT
     6301 AACGGCGCAG ATTAAGGGAG GTTATTTTTT TCTTCGATAT AGTCCGAAGT GTCGATCTCA
     6361 CGACCCCGGG CTATGGGACG ACGTCCCTGT CGTGACTGGA ACTCTTCGAA TTCGGCCAGG
     6421 GCACGCACCA TGCTTTCTAC CACACCGGCC CGGTAAAGCA CATGGTATAG GCTACGGTAA
     6481 TTCTTGCTTT TGACCATTTC CAGCATTGAT GCGAATTTGC GTGCGAGGTT AGAGACCAGG
     6541 CTGGCCTCGT CCCAAGTGCC CATGCCGCCC GAGGGCTGTA TCTGCAGACC AGCATCGGGA
     6601 TCGTTGATCA CGGTGGCTTC GTCAAACTCT TGACCCATCC TCACACCCGT GGATTCGAGA
     6661 TCGGGTCCGT TGGGCATGCC TAATCCCGAC GGTTGCAACC CTTGGGCACC ACTGCCTACG
     6721 GGCGCACCTT TCAGTGTCTC TTCCACAGCG CTGCCGATCA CTTCGTCAAA CATCTTGACG
     6781 ATCACACCGG CCAGGGGTTC TTTGCTTTGG GTATCGGGAT ACAACTGATT GACCAAACTG
     6841 ATTTTTTGTT CGGGGGTCAT GCCCGGCCAT TTGGCGCGGA TTTCCGTGGC CGATGTCATG
     6901 CCCGGTCCAA ACTGTACCGT GGGCAGGTAA GCCATGTATC CGTGTTTGCT CATGGGCTCA
     6961 AGCCCGGTGC GTTTATAGGG CTGGAGATAC GAAGCTGTGC CGTCTTTTTT CACACCGCCG
     7021 GCTTGGGGCT GTTGATCGCG GTCTTTGTCA GAACGCACAA AGATCAGCTG TGTTTCGTTG
     7081 GGATCGTACA TCTGCGTGAT CTCTTGGGCG CGGAATGGTG ATTTCACCTG TATGAATCTG
     7141 TGTGCAGAGA TACCAGCGAT CCTGGCCAGT TTCTTTTTAA CCTCAAAGGG AAAAGGTCTC
     7201 GTGCTGGTGT CTGCAGTGGC AGCCATGTAA ATATCCGCCG AGGGAAATGC CGCACGGGCA
     7261 GCATCATAAA GTGCTTTGTG TCCTGCGTGA AGGGGATGGA ATCCGCCGGG AATTATAACG
     7321 AGTTTTTTCA TACTCGTTAT TTATGCATCA CATGTTTTCC AGGAGCCACA AGTACACAGG
     7381 ACTGGAAAAT CGGAATCGTG CCACACCGTT GCAGCCCATG GAGTCATAGA ATCTATCCGC
     7441 AATGGGTTTT CCGGTGCCAT TATAGTCATG ATGATATTCT GTGTTCTGAC TGAAAAGATA
     7501 TCCCAGCTCA ATATCATCTA TCGACACGTC TGATATCTCT ATCAATCTAT CCTGCGTGAT
     7561 ATCGCCATTT GTGTCGATCT TGGTGTGGTG TTTTTGTTTG CCCAACAGTT CAAACTCTAC
     7621 TTGGTGCTGG GCGTCAATGG AATCATCAAA CTCGTGGGAG ATTTCCTGTG ACTCTTGGCT
     7681 GACATTGGTA GCTCTGTGGA TTTCCTCGCC GTTGAACCTC ACGACAAAAG TGAGATCCGG
     7741 TCCCGTGGCT CGGACTTTCA AGGATATCCG GCTTTTTTCC ATGGATCAGT AACTGAGGGA
     7801 AATTTTCGTG ATAGTGCCAG CAGAGAAATC CTGTACCCGA GCCCGCAACC ACACAAAGTT
     7861 GCCCCGTATG TTGACACTGA AGTTTTCGGT GATCTGGCTG CTGGCGGACT CAAATCTATG
     7921 CACACGGAAC CAAGAGTCGT CTCCGGGATC GCTGTCCAAG GTGGCTTCGA TCTCGATCTC
     7981 ACCTTCAAAC TCATTGAGAT AGAAAGCCAC GGTCTGGAGG CCGCCAAATC CACCGTAGTA
     8041 GTCCGCGGCC TGCTGTTTTA CCCCGACCCA GTCTGAGCTG GAACCATCGT AGTTGCCCGA
     8101 AGGGGTTCCA TAAGCAGTGG TGGGTAACAG CTGGAGCACA GTGGTCTTCA TTATGCTCGT
     8161 TCGACTTCCA CGACCACACC ATTGCCCACG AGTTCTTGTG CTACTTGTTC CAGGGCCTGC
     8221 TGTATCTCAT CGCCGGCGAT GCCAGCGGCG TCTTGCTCGG AGTCTTTGAC GATTTTGCTG
     8281 AATTTAATGA CGATAACGTC TTCGATGATT TTAGCCATAG TGTATTATTT AGCAGTTTCT
     8341 GTCACGATGG GCTGTGTTTT GCGCACGAGA TCCGGGGAGA TCAGGGCCAA CATCTGCCCG
     8401 ATACGGGGAT CGGAGTGATC AAAGAAATAG TGGCTTTGTG TGTCGTTCCA GTTTTTTTCG
     8461 CACCATAGCC GCAATCCCGG GCCCAATCGT ATTTCGTCCT GGACAGCGAG ATAGCGTCGT
     8521 ACTCCATCTG CTGTGAGCTG ATCAAGATTG CGATCGCGGA AATAAGTGCG ATATTGATGG
     8581 GAAGATTGTT GCAAACAGAT CGTGCCTGGT TCGCCATGGA GTTCGCACTG GGTTATCCGG
     8641 ATGATTTTGC CCGATGTTAT GATGTAAGGC AGGTCACAGA TCTCATCAAT GAGAGCTTGA
     8701 TCATTGGTAT AGATGTACAA CCAATCCTGG GATATGGAAA GATGATGCAG ATCCCGGTGA
     8761 CTCGCCAAGA AATCCAACAT GCTGTGCAGA TTCATCACGT CTTGATCGGT GATCTCAGCT
     8821 TGATGCCAGG CCAGGGCCCA GGATCCTGCC ACTCCCCTGG AGCGTCGTCC CCACTCACGT
     8881 CGGATTTTTA TTCGACGATC GATGCCAGCA TGCGTACCTG TGCGGAGACA ATTGGCTTCA
     8941 TGTAGATAAA CCCGCACCGA CCAGAGATAC TGACCGTACC AAGGATCGGT GCGTTTTTCC
     9001 TTGCGATGGT AGATTTCTGA GATCCTATCA GTCAATTCTT ATGATCCCGT CAGAATCCAC
     9061 CGGTGCATCT ATCACGGTGC TGTGATCACA ATCGTGTGAT AGATGAATCT CATCTCCCTG
     9121 TGCGGAAACT GTCACGGTGC AATCCCGCAA TTGGTCAAAT AAAATACGAC GGCTCAAGGG
     9181 CACACGCACC AACTCATCGA TCTTCCTGGC CAAGGGTCTT GCACCCATTT TACTGTCATA
     9241 TCCGAGACGG GCCAAGAGCT CTACAGCTTC TTCGGTGAGC TGCAAACGGA TGTTGCGATC
     9301 AGTGAGGCTT TGCTTGAGTT CGTCAACGAA TTTGACCACG ATCTTCTTGA TGGCCAAAGC
     9361 ATCTAACTTA CGGAACCGAC AAATCACATC GATACGATTG CGTAGTTCGG GCTTGAAAAA
     9421 ATCTCGCATG GCACGATCTT CGGATCCGGT TTTTTCGAGA TCCTGGGCAA ATCCAATGTT
     9481 GTTGTTTTCG TTGTCCCTGG CCCCCAAATT GGATGTCATG ATCACTATGG TATTTTTGCA
     9541 GTCCACGGTC TTGCCATTGC TGCTGGTGAT GTGTCCTTCA TCCAGTAATT GTAACAAGAT
     9601 ATTCGAAACA TCGGGATGGG CCTTTTCGAT CTCATCAAAC AACAAGATCG CAAAAGGATT
     9661 TTTAGTGAGA TCTGAGATCA ATTTACCGCC GCCCACGTTG CCATCTTCGA ATCCCACATA
     9721 GCCTGGTGGT GCACCGATCA GGCTGGATAC TGTGTGTTTT TCTTGATACT CGCTCATGTC
     9781 GTACTTCAGC AACTTCATGT CGAGGTTCTG TGCCAGTAAT TTTGCCAATT CGGTTTTGCC
     9841 TGTGCCAGTG GGTCCCAGGA ACAAAAACGA AGCCATGGGT TTTTTGCTGT TGCCGATGCC
     9901 GGCAAAATTG ATGTACACAC GTTCCAACAC ACGTTCCACA GCATCATCTT GCCCATGCAA
     9961 GTATTGTTTG ATATTGCTTT CGAGCTCCAG GATCTTTTGG CTGCGAGCAT TCTGCAGTCG
    10021 ATCCATGGGC ACTCCGGCCA CTCTGCTGAC TTGGGCCATG ATGAGTTCAC GTGTGATGGT
    10081 CTGCGTGCCG GCATCTTTCA CACGTTCACG GGCACAGGCA CCGTCCAAGA GATCAATCGA
    10141 CTTGTCGGGA TTCTTTTTGT CGTGGATATA ACGACTGCTG AACTCCACGG CGGCTTCGAT
    10201 AGCGTCGGTG TCGATCATGA CATCATGGAA TCGTTCCAGC CTGGGGCTGA GTCCGATCAA
    10261 GATCTTTTCC GTGGTCTCTG TCGTGGGCTC ATCTATGCCC AGTCTATGGA ATCTGCGCAT
    10321 CAGCGCACGA TCTTTTTCAA AGCTTTCGTA GAATTCTTCC CAGGTAGTAG ATGCCACTAC
    10381 CTTGAGCAGG CCCTTGGTGA TGGCAGGCTT GAGCATGTTG GCGAAATCTA AACTGCTGTT
    10441 GTTGCTGGCC CCAGCACCCT TCATGGTGTG CGCTTCGTCG ATAAACAAGA TACATTTTTT
    10501 CTTGCTTTCC AGGGCCTGTA TCACTTGTTT GAGTTTTTCT TCGAACTCTC CGCGATATTT
    10561 GGATCCCGCC AAGAGATTTC CAATCTCCAG GCTCCATACT TCGTGATCTC TGAGGAATTC
    10621 GGGCACTTCG TTGCGAGCCA CTCGTTGTGC CAGGCCTTCG ATGATGGCGG TTTTGCCTAC
    10681 CCCGGGATCT CCCACCATTA GCACATTGGC TTTGAATCGC CGGGCCAGCA CAGTGATCAT
    10741 TTCATCCAGC TCGTGATCGC GGCCGATCAA GGGTTCCAAG CGATCCTGGC GGGCCATGTC
    10801 AGTGAGATTC ACGCAGTGCT CTTCTAAGAT CTCTGTGGCC TGCTGATCGT TCAACCTCAC
    10861 ATCATTGTGA TTGTAATGCC TCTCCCAATA TTTCAAGAAT TCTTGTTTGC TGACACCATG
    10921 CTTGAGGAGA AAATAATGTG CATGGCTGTT GGTCTCGGCC ATGATGGCCA GATATAAATC
    10981 CGCTGTGGTC ATCACGCGAC GTCCAGTAAA CAATACCTGT GTCAGTGCGC GGTTAAAAGT
    11041 TCGTTCGAGG CCATTGGTTT TTCGTGGCTG GAGATCTTCA CTGTCAGTGA CCAATCCCGT
    11101 CAAGGTATTG AGATAACTGT CGGCATCAGC TTCCAATGTA GCAACGTCGG TTCCGAATTT
    11161 TTCCAAGCAG TTTCGGAAAG GTGCGTATCT CACCATGCTT AGTAGCAAGT GTTCGGTGGT
    11221 GACATATTCA TGCTTGCGTT CTCTTGCGAT CTGTACTGCA TTGTTGACGA TCTGTTCAAT
    11281 TTCAGGATTG TTTTGCATGC TGTTCCTTGT AGCGATCCCA CATTGTTATA CCATCCAAAT
    11341 GATCCAGCTC GTGCTGGAAA CATCTGGCTT CTAAACCAAT CAAATGATCT TGTGTTGGTT
    11401 GCCCATTGTA AGTCTGATAC TCTACTTGCA CCCAGTCGGG TCTCTTTATT ATACAGTGAT
    11461 CTCCGGGAAA ACTCAAGCAA CCTTCGTCAA ATTCCACCAG GGTTTCGCTC GATCCTGTGA
    11521 TTCTGGGATT GAAGCATGCT CGATACCTAT CCTCCACTGA CATAACAAAC AATCGACGAC
    11581 TGATGCCCAC TTGCGTGGCC GACAATCCAA TACCGTTTTC GCGCATCATC AACTCTGTCA
    11641 TTTCTCGAGC CAATTGATCA TTGCGCACTG GATACTTGAA ATCTATATCC TTGGCACGAT
    11701 TGTAAAGTAC CCGGCGAGTG AGCTTCATAC GGATATTTAT TGCTGGTGCT CGTTGCGTAT
    11761 GGCAGATATC AACTCGTCAC TGATACGACT GGGCCAACGT GCCTGTACAC GCACGAATAG
    11821 ATCCCCTGCG GCTCCTCCGT GGCGACCCGG CAAGGATGAC GGGGGCAATC CCCGACCGCG
    11881 CAATCTCAGC ATGCTGCCGG GATTGGTGCG TGGCGGAACT GTCAGCAATA AAGTACTGCC
    11941 TGTGAGATCT TGCATGGGAG TTTGTGTGCC CAACAGGAGG TCCCAGGCTG GAAGTTCGAT
    12001 GTCCGTGGTG ACATTGCGGC CTTCGCGTTG CCAACGAGCG TCAGGGGTGA TACGGAAGTT
    12061 TACCACGAGA TCCAATCCAC CCGGAGCCAG CCCAGCATAT CTCACAGTGT CACCGTCATC
    12121 TATGCCCACT GGTATCGTGA TCTCCACGGT GCTTACAGAG GAACCCACTT GCAAGCTCAC
    12181 TGGCCGAGTC CCACCACGAG CCGCATCCTC CAGTCTGATC CAGAGATTGA TGCGTGTGAC
    12241 ATTTGTTTGT TGTTCCGGAC GGAACTTGGC ACCAAACATC TCAAATATCT GGTCAAAATC
    12301 AAATCCGCCT GGGCCCATGT TGACATGCAC ACGCTGCCGG GGATTGTCAT ACTGGGACCG
    12361 TTTTTGTTCG TCGCTCAGGA CCGAATAGGC TTCTTGTATT TCCTGGAATC GAGCAGTGTC
    12421 GCCACCACGA TCTGGATGAT GCTGTGACGC CAAACGGCGA TAAGCACGCT TGATGTCATC
    12481 GGCCTTGGCC GAACGGTCTA TTCCCAGGAT TTGATAGTAG TCTTTCACAG TCTATATTAT
    12541 AGCAGAAAAT ACATCTGACT GCGATTATTT TGATTGGGTT TTAGATTCGG GTTCGTAGTA
    12601 CTCTTGATAT TTGATGATGA TCTGGCGCTG GAGATTGATG AAATTCCGTA TCTCAGCATG
    12661 GGTCATTGAC ATCTCTTCAT ATCCATCGTC GGTGATGGCA AACAGCACCA AATCGATGTT
    12721 GCGTGCTTGG AGGTCTTTCC AGACCTGTTC AGCATTTTCT GGAGTGATCA CGATCCAACG
    12781 AGTCGCACGC GGTGTCAGAG GTGCGGGTGG GGTGAGATTG AGTCGGGTGC GCTCTACTGC
    12841 CTGTGTTTGG ATGGAGATGG GTTTTTCTCG ATCGCCAAAG ATCGAAAACC CAGCACATCC
    12901 ACTAAGGAGC AACGGCGCGA TAAAGAGGAT TAGCCAGTGA CGGACATTCA CGATTGATCT
    12961 CACTTGAAGT TTTTGCATTT TGTTCCTGTT CGGTTAAGGG CGCACCGGAA GCGATCTCCA
    13021 AGCAGCGCAT GGCGTTGGCC GTGCCACGAT TGATCAGGCG TTCTACAGCA GCGGGTCTGG
    13081 CAGCAGCGAT AGCGCCGAGA TCTCGTGCTT CGCCGCGGGC ATTGACATTG AATCGATCGC
    13141 TGAGTGAGCG GATTTCGGCT TGGGCACGCT CGGTCTCTTG TCGGAGATCC GCGTTGATGC
    13201 TCTGTATCTG CGAAATATCA CGACGCATCT GTGCCATGAG TTGTTGTTGC AGCTCGATGC
    13261 CTTCTTTGAG TCGCTCGGCA TTGACACGGG CCACGGCCAA GTCAGCTCTC AATCCCGTGA
    13321 CATACCACAA GCCGCCGGCG ATGATCGCGA CTATGATCAA CACCGCGATG ATTTTTATCG
    13381 TGGATCCAAC CCCAAATATC ATGCTATCAA CCCGGGTTTG TAGACAACCT TGCCATTCTC
    13441 TCTCATAGCA GTCAAGGACT GACACTTGAG ATTTGTGGGA TCATAACTCA CGTGAACCCA
    13501 TCCAGAATCG GGAATCCCGG GAGTATAGAA CTCTAAAATC AATTGGGTGA ATTTATAATT
    13561 GTCTTGTATA TGCCGGGCCA ACTCATAGTT GGGCACTCCT GGAATTTCGA TATCAGCGGC
    13621 CTGTCCTTTG GTGTGATCTG AGGTCCGACT GCCGCCCACA GCAGCATTGA CATCAGGACT
    13681 GCGATATCCC GAGTTGACTT TGACGCCTTT TTTATAATGT TCTCGTATGG GTTGCAAGAC
    13741 CTTTTCTGCC AGTGTTTTGA GATTGGCGAT CACTGCATCT GTAGGGGTAT TGTCCATACC
    13801 CCTGCGAGCA GCGGTTTCGC TTTTGATCAT CTCGTGTAGG CTGAAATTCT CTGTGAGTTT
    13861 CATAATCTAC TCCTATTATC TCTTGATTAT TTAGTTCCCC AATGTATCTT GCTCCACGCT
    13921 CGTTCGTGTA GCCAATAGAT GAAGGGTTTC AGGATCATTT CTGTGGCACC GATTGCCAAA
    13981 CTGACTACAA GTCGCCCCGT GATAACGTAG GAGATCACGA TGGTGGTCAG CGTGCCGCAG
    14041 CACCGATAAC TATAAGCTTT GACCAAACTG CGTACAGCAG TTTCTCTGCT ATTCAAGTCC
    14101 CATTTGTTGA CGAATTTTTG TAGCAGAGAT CGCATGTGTA GCCTCATCGA AAGTTTCTTG
    14161 TTCAATTTTG TAACCTACAT CCCGTCCATA GGTTATGTTG ACGATATTAG GAACAATCTG
    14221 GATTTCATAT TGTCCTTGAT ATAGCGGATC CAAATCCCGG CGTATATAAT ATTTGACTTG
    14281 TTCGATAGCA AACGGATTAG ATCCATTCCA TCCCTGACAA TCCCGGATCA TGATACACAC
    14341 CTGACCAGTT TTGGCTATGG CACGCTCAAA CAATGCACGA TGACCGGCAT GCCACGGTTG
    14401 CCAACGACCC AACATTTGAA CAGTTTCTTT TTGCCAATCA AATGTTGGCC TGCGTTTATT
    14461 ATCAAGAATG TGTTGACCTA CAAACTCAAC CCACTTTTCA GCATTTTGTT CTGTGATACG
    14521 GAAATCATAA ACTTCAGGTG GGACAAACAT TTTATTAGTG TCTTCAAAAC GACCTTTTTC
    14581 AATCGTATCA ATCCAGATAG TCCAGTCTGC TTTGAAATTG TGACGCATTT CTGGTAATGG
    14641 AGCAACAAAG TCTGCGATGA CAAAATCATT GAAGAAACTA TCTGCAAGTT CACGCATACG
    14701 AATACTTTGA CGAATCCTAC CTTCGTGAGA AAAATCCCAA TCATTGTATT TTTTGCGAAC
    14761 TTCATCTGCA TTGATCCATT TTACTTCAGC ACTGCTACTG CCGATTGTTT CTGCGGTGGT
    14821 GTGGTACAGC ACCGAATTGT CTTCGAGGTA TTTTTTTAAA CGTTCGGCAA AGTATGTTTT
    14881 GCCAGAACCC GGTAAACCCA TGATTAAAAT ACGTTTGGTC ATGTTATTTT TCTTGGAGGT
    14941 GATATAATGA TTGAGTTCGA TTGGTATTGA TAGAACCAAT CGATGATATG TTAATTATAT
    15001 ACCAGCAGCA GACTGGAGAG ATCGGATTTT AGCATCGGGT TCATATATTG ATTTTGTGTC
    15061 GATGCCAGCT GCAGCACGCA TTTCGTTGAG ATCTGATTCT TTTCGCTTGC GATATTCTTT
    15121 GGGAGTCCGA GGTACACGTC GATCAAATTC TTCGCGGCTG AAAGGATATT CTTTGCCATC
    15181 ATAGTGCATG ATCCAGTCTT CGGGCCGGAA CTCTGTCAGG GTTCCGAGAT CTTCGATGAC
    15241 TGTGGCGATT TTGTCCCCGG CTGTGCTCCG GCGGCGCAGT TCGATATAAA CCAAGTAACG
    15301 ACCCGGACGT ATCTCCCCGG GGCTCACATC AGCATCCAAT ACCCAGTCGT AGCCCTTTTC
    15361 AAACCAGTTG GCGAGATCGC GTGCGGCCTG TTGATTGCGC ACAAAAAAAC TCACTACGAT
    15421 GATGTCATCA TCATCGCCCA TTTTCGAGGC AAATTCATCT ACGTGCACCG TGGGCTTGAG
    15481 TATACCCACC ATGTCCTTGT ATTCCAGGGC CTCAGATAGC AGGAATGGGT GCTGTGTTTT
    15541 GCTGGGGCTG TTCATCTGTT TGGAATTCTT TCTGGTCAAG GTCTTCTTCG TAGGCCTGGT
    15601 CGAGATCTTG CAAATCTATA TCTTGATCTT CAAGCTCTAA GCTACCGGTG CGTATGTCCG
    15661 CCATGAGATT TTTTGGCATC TCGATCGACA CCAACCACAC TGGTTTTTTA ATCAAACGAG
    15721 CTTTGTGTGT GCCCGGAACA AAATCATCGG GATCTTCGAT CTTGACCGGG ATCTGGATGG
    15781 TGGTTTTTTT GTATTCCACT TTGCAATCAA ACGGCAAGAG CCTGCGGGCT CCACGGGGAT
    15841 CGGGCATGAG TTTTTCTGGC CACATAAAAG TACAAGTGAC TTTGTAGCGG CCGATCTCAG
    15901 GACCAGATAC CAACTCTCCC AGTTGCCAAT TCTTGAAAGC ATAGAGATCA AGCTCGTCGA
    15961 GAACCCGTTC GAAATCAATC AAGGTCAGGA TGCTGCCTTC GCTGAGATAA AGATTTTTGA
    16021 TGTTATCGGC TACTATCCAA TAATCACTGT GATTGCGGAA AATGTCTCGG TCCATGCTGT
    16081 TATTTATGTT GAGTGGAACA TACTGGGATA ACTCGGAGGA GGCAGCACAA AGTCTAATAC
    16141 TTATGGGGTT TTTGTCAGAA AAAACACACA GTTTAAACTA TTGTGATCCG GAGCCTAAAT
    16201 ATTGTGGCTG GATATCCAGC ATTTCCAAAG GAGAATTGAC TTGAGCAGAG CCCGTGGAAG
    16261 TAAAGCACAA CAAAAACGCC AACAGCAACA AAATCAACAT CAGCCGTTAG AAAACACCAT
    16321 AAGTTTCGAA AAGGGACGCA AACTTTCATC CCGTAACGTA GAACTCATTC CCAAGAGCTT
    16381 GAATCAAGAA CGCCTGATCC TGGCGTTAAA TGATGCCGAG CAGCACATAG TGATCTCAGT
    16441 GGGGCCAGCC GGTACCGGAA AAAGTTATCT GGCCATGATC GCTGCCATAC GTGCGCTGCG
    16501 GCAAGGAGAT TGTGAGAGGA TAGTTCTCAC ACGCCCGGCT GTGGGTGTAG ACGACGAGCG
    16561 TCACGGATTC TTGCCTGGTG ACCTCAACTC AAAGATGGAG CCCTGGACTC GACCATTGCT
    16621 GGACATACTC AGAGAGTTTT ATCATCCTCG CGACATCGCT CAGATGATCC AAGATCAGAC
    16681 CATAGAGATT TCTCCCTTGG CTTTTATGCG AGGCCGAACT TTTAAAAATG CATGGATAGT
    16741 AGCGGATGAG ATGCAAAATG CTACCCCAGG TCAGATGAAG ATGCTGCTGA CCAGGATTGG
    16801 CATCAACAGT CGTATCATTG TCACGGGAGA TGTCGAGCAA ACCGATCGTC AGACGCACGA
    16861 CAACGGACTC CTCGATATCG CCCAAAGATT AGATTCCAAA AACAGCAATG GTATTCGTGT
    16921 GTGTTATCTC AATAATCGAG ATGTGCAGCG GCATCCCATT ATTACCCAGG TGCTGGATCT
    16981 GTATCAGGAT TAGCAGGAGG TTCTTTCACG ATCTTGAGGC CATTCGCGGC CTCGAGTCGT
    17041 TGGATGATGT CGGGATAATG CTGATGATAA AAATCACGGA TCTTCCACCA GTCTCGGGGC
    17101 ACAGTCTTGC CATCCAAGCT GGCCTGTAGG ACCAGCTGTT TACGGAAATC CAAAATCACC
    17161 GCAGCTATCT GCTGATCATT GCGGCGAAGA TTGCGTTTGA CTTCTACCAC TTCATCCATC
    17221 TGTTCTTGGC GCCGGCTGCC GACACCAGCC ATCACACGTC GGTAATGCAC AATAAAGTAT
    17281 CTCATAGATT TCCCAATTCG ATTAGTGTTG CTGAGAGGTT GATCTCTTGA TCTGTTACCA
    17341 AAGGTATGTT TACCAGTCCG TTCCTAATGA TCACGATGGC CCGATCTTGT TTTTCCGGAT
    17401 CAGTTGACCA AAGATCTAAA TGATCGTACA TCCATCGGAA AACTTCTTCC ATCTCTTCGG
    17461 GTCTTGCGCT GGAACATAAT AATTTTCTTG CTTCTAATAT TTTTCCTGTT TTGAAAAGAT
    17521 TCACAACATC TACTTTCCAC TCTTTTATGC CACCCTCGTC ACCATGTGGC ACGGCGAGTT
    17581 TTCCTTCAGT GGAATTCATT TGACACATGT TGAGACATTT GCGGAGGTCA GGATAAGTGG
    17641 CTTTGACGTA GGTATCCAGT GTATCTAGGT CAAAATCCAC ACCTTCACTA ACCAGCACTG
    17701 TAGCCACACG AGCGGTAAAC TCAGTGACAT CAACACGCTC AATGTGGAAT CCTTGGCAGC
    17761 GAGAATGAAG AGCAGGGATA ACCCTGTTAG GATAATTGCA GGTAAGAATA AAACGAGCAC
    17821 TAACATGATA AGTCTCCATG ACGCCACGTA GCGCGGCCTG ACCGTTGGGC GAAATATAAT
    17881 CTGCTTCGTC CAACAACACT ACCTTGAACT CACCGAAAGG CATGGTCTGC ACGAATCCTG
    17941 TGATCTTATC ACGGATAGTG TCCACTGAAT TCTCTCTGCT GGCGTTGATC TCCAGCACAT
    18001 CATATTCATT GATATTTAAC TCGTTGATCA GTATCCGGGC CAAAGTAGTT TTACCCACGC
    18061 CCGGTGCTCC CGAAAACAAC AAGTGCGGAA TGGCCCCGGC CGTGATCCAG CTCTGTACTT
    18121 GTTGACGCTG GGCATCGTCA CGAAATACGT ATTCATCAAT GGTCTTGGGT CTATAAACCT
    18181 CGGTCCAGAG TTTCTTCACA CCATCTCCTC GGCCACGCCG ATCACCTCGG CCAAGATCAA
    18241 GAACACACCG GCCAGGATTA AATTTTGCGG CCATATCAGG GCGATACCGG CCGCGATACG
    18301 CACAGCGCTC TTAGCCATGC TGAGTTGGAA ATGTTTTTTT GCGTCAGGTT GTTTCATGAG
    18361 TTTTCCTTTT GTTTAAGTCG CTGGATGATG CGTTCCTGCT CCCAAGATTT CTCTTCGAAA
    18421 AATTTAGGCA GTTTTGAGTA CTCATCCTCT AACCAACATT TTAACTGATA AAGTTCTTTT
    18481 TTGCAAGCCG CGCTTGTCCA ACCGTCATTG TATGGTGACT GGATTTCTTG GATGCTGGAA
    18541 GCCATGATCT GAGCAGCCTT GGCCAGATCA GGTTTTTGGA TGCCCACTAT CCTTGTACGG
    18601 CGTCAGATAT GGTGTCGTCG GAACCAGGAA TATCATCTGA TACCAGCAGG ATATCCTGGG
    18661 GGTCAATGCG ACGTATGGTC TTGACGCCTT CAGCGTCTTC GATATCAACC CCGCGGGTCC
    18721 AGCGGCCGTG AGCTACGCAG ATCCATTGTC CGGGCCGTAC ATCTTTTTGA TCGGGACCGA
    18781 TGGCATAGAC TTCGGCCCAG CGTGGTCTTA TTCCCGCAGC ACGGCCATCG TCGCTGCCCA
    18841 GTATGATACC AGAACTGAGC TGGCGGCCAC GGAATTGCAT ATCTCGTACT AACACGTTGT
    18901 CATTGAGTGC TCGAAGGGAA GATATTTTTG TTGGTGAAAA TGCTGATTTC ATAGTGCTCC
    18961 TGGAGTCAAT CGTCGTTGAG ATTTTGTGCT ATCTGTTGTG CGGTACGTAT GGGTTCTTGC
    19021 TTGATCTGGC GTGCCCGAGC GATCGCCGCA GCCAATCCAC CCGATGTCGC ATTGTCTTCC
    19081 GTGGGATCAG ACTGTGGCAC CGGCACTGAT TCTGATTTCT CCCCAACGCT GGTGCTTGGG
    19141 CGGACCGATG CTTGCGATTT CCGTGTGACC GGGCCAGATT TTTGGGCTGG TTGATCCTTG
    19201 ACATTGGATA CCTGTTTGCG ATACTGTTTT TCCACTTGCT GGGTCCGGGA ATCTATGGGA
    19261 CGATCCAAGC TGTCAATGAG ATCTCCTCGT GCGTTGACTT TCATGTTGCC CACGGCCCGG
    19321 GTCTGTTCGT TTTGTAGCTG TATGGCGCCC AGATCTATGG TTTTTCCCTG GGCAGTGCGG
    19381 TATAGTTTTT TGGTCATTGT GGTTCCTTGA AGAAGTTTGT GTATTTAACG CAGGAATTCC
    19441 CGGGGGTCTA AATCGTAGTG CATGCTGTCA ATGCGGTGTA CCCCCAGGAG GTAAAGCACA
    19501 TAGCTGGCCA CTGAACTACC ACGGCCCACT CCCCAGATCA CGCGGTTGGC CTGCATGACG
    19561 TCCACGAGAT ATCGGAGATA CTTCAAGAGG TCAAACAATC CTCTTTCTTG ATACAGCAGC
    19621 AATTCTTCGC CGGCTCTCTG TAACTGCTCC TGCGTGGCAC AGAGTGCCAG CACATGTTCT
    19681 GCGATATCTA TGTTTTGATA TTCTTCGGGC ATGAACCAAT GTGCCTGACG TATGTGATCA
    19741 AATTCCGGTA CGGCTTGATC GCTGTCAGCG GGAAAAGTCC AAGTCAGGAG ATCACCGGGA
    19801 TTTTCCATGC TGGATATCAA TCTCTCGAGA TCAATGTTGG GATCTACAGT GACTTTTGTC
    19861 ATTGCAGTGA CGTCCCGACC TTGCATCACA AGATCACAGA GATCGTCCTC ATCAAAGATC
    19921 ATTTCGCCAA ACTTATTTGT TTTCATCGCG ATTGAAACTG GCAAACACCA CGCTGTCTGC
    19981 GTGATCTTTT TGATTGATGT CTTTTTCCCA GGAGAGATCA TGATCGGACC ATTCGGGACC
    20041 ACGATCGAGA TTTACTATTT TTCCTGGATT GCGGCTGTTT TTTTTCACTG TGTACCAAGC
    20101 AGGACTGGGA TCGAGCCACC AACCAGCTTG GCTCAAGGAT TCACCCAGAG CTTCGCCGTG
    20161 GCTGTGCAGA TAACGAGTGC TATCTCCTAT GCTGCTGGAT AGTTCGACAT CGGTCACTAC
    20221 CATGCGATTC TCCATGATGG AATTCAGTTT CAAGTATAGC ATGATACCCA TGATCTGGTC
    20281 TACGGGTTCT TCGGGCAAAA CAATGACACG GGCCCCGGTG TTCTGCCATG CCCGGAGTTT
    20341 GCTGTCGGTG TGAGTGATAA TAACACTGTC TTCTAACACA TATTTGATCC AAGACTTGAC
    20401 ACGATCGTAG GCGATGTTTT GTTCATCGGT ATTGTCGCTG ACCACCAGCA TACTGATATC
    20461 TGCTTGGTAT TGATTGGCAT AGAATTGGCT GTCATACACC AAGCCTGATT TCCAACCAAG
    20521 TGATTTTTTG ATGCGGACGT TGCTCATGAT ATGTCGATTT TGTCCGAATA ATCCGGGCCC
    20581 GATCCACGTT GTTTGTCCCA GAGTTCCTGT TGTTTTTCCC GCAGTTTGTT TTGGTAAGTT
    20641 TCCAGGGCCA TGCCGATCTG GCCACGGAGA TGGGCATTGC CCATGCGATG GGCCATACCG
    20701 ATTTTGCGGG TCAGTTCCGT GACCTTGCTT TGCAGCTCAT CTATGGTGAG ATGATCGATA
    20761 TTTGATATCA GTGGATGTTC CATAAAAAAT AAGCCCTTGA TACTATGATA GCATCAAGGG
    20821 CCAGGTGTTG TCAAGTGTTT TGATCAGAGA AACAGCACAC CGTTATTGCC GATGCACCAC
    20881 CAATATCCGC CCAGGAATAT CAACTGGCAT CCTTGTCCCG CAGCAGTAAA GGTCATGGTA
    20941 CCGGCACCAC CCCATCCAGC ATTGGCCACA GTGATCACCA TGTCATCGGC ATATCCAGCA
    21001 CAGACCAGAT TTTTGATCTG ACCTTCGGCG CCATCACCCA AAGTAGCAGT TTCGGCAGCG
    21061 GCAGTGACAA AATAGCTGGT GGTGACCGAA AGATTGATCG GGGCAGCGTT GGCCACATCT
    21121 TCTGAACTGG GTAGATATAT GGGATCGCAG TTGCGGCTGT GATCCAGGAT CACATATGTG
    21181 GATCCGCCAT CATTGGTTTC AAATTCAAAC TCATAAGTCC CGGGCACAGC AAAAGTGATG
    21241 ATATTGTTGA CCAGGCCTTG GATGCTGGGA GGATTATTGG CCTGGACCGT CGAGGGCAAT
    21301 GTGAGAGTAT GAGCAGTGTT GGTCACTGTT ATCAACAACC TCACACGTGC AGTGGCCCCG
    21361 GGTGCGGGAG GATTGGAAAA TCCCACGGAC ACTGAACCCG ACGTGGACAG AGTATAGTAA
    21421 GGACCAGCAG AAAAATTGAT GGTCTGCGGG CCTGCCACTG AGCCCAAGGC CACTCTGGTC
    21481 TCGGTCATGG CCTGTAGCTG GGCATTGCTG AGGATAGATC CGCCCATGTT GTTGTTGAGC
    21541 ACTGTTCCCG GCAGGGCCGA TTTCAAGATC GCTCGATTTT GTAGATCAGT GATCTCATTG
    21601 GCCGCATATC CAAAATTAGT GCGGATATTG GTGAAATTAT CGCGGAATCC CTGAGAGTCG
    21661 TTGTCTTGAC CAGCTACTGG GTATGCGCCG TCGATGTTCT GTGGGTTTAT GTTTGATGCC
    21721 ATTTTTCCGT CCTAAATTAT GTTAGTATTT ATCATGTAAA ATGCTACCGG GATCCTATTT
    21781 TAGTATTCCT GTGTCAGAGA ATTATAAAAC AGATCGTAAC TTGTGCTGTT ATTGATCCTC
    21841 AACAAAAATG AGATCTCCGG AAAAGAATCA AAACTATCAT CTCCGGAATA AGCCAGCTGG
    21901 ATGCGAATGG GATAATATAT CCCGCCTGTG AGAGATATAC TACCAGTTCG AGATCCGCTG
    21961 CCCGAAAGCA ATGAATTACC TAAAGTATAA CCAGAACGGG CTGCATCACC AATCCATACA
    22021 GCATGATAAG AGCTGGCATC AAATAAACTG ACCGAAGTGG AAAAAGTCAC AGATTCCGTG
    22081 ATCACGGGTC GATAATACCC GCGCCATAAA AGACTTATGC TGGATGCAGC GCCTGAAGAA
    22141 AATGTCACCG GAGATGTCAC TATGGTAACA ACAGTTGGTG TCCTGGTGTC AAACCAAACA
    22201 GTACTTGTTC CAGCATAACC ACTGTATCTT CCACGCACCA ATCCCGGGGC ATAAATGATG
    22261 TTCTGCCCGC TGTTGAATAC AGCAGCTTGT ATGGCCGACA TCAGACGATT CCAGTTCCGT
    22321 TGAGAATCCA GATATTGTCT TCGACCTTGA TCAAAGTAGC AGTACCATAA CTGACTATGC
    22381 TTCTCACGGT GGAAACCGAG TTCCCGGCCA GGAACAGTTG TACCCCAGGT CCTGGTGTTA
    22441 GATTTATCGT CCCGGTTCCG CGATTTATCA CAGTCACAGC GGAACCGATC GAGATCGTGG
    22501 CTTGACTGAT GTTGGGAATC GTGAGAGTCA ATGTGCTGGA ACCAGTGGAA TAATAATGTT
    22561 TTCCTATTGT ATCTGCTTGG ATAAAACTGT TGGTGTCAAG TATTACTTGG GGTATCGTAC
    22621 GATAACCGAT GTCAAATCCA CCAACTTTTC CAGTGATGTT GCCCGAGCAC ACGATCTCAT
    22681 CGGCGATAAC TGTGTTATCT GTGGAGATGT TTCCAGACAC CGACAGCGAG GTCAATGTGC
    22741 CCACGGAAGT GATATTGGTC TGAGAACTCG AATTCAAATT ACCTGATATA GAATTAGCAG
    22801 TCAACGAATC GGCGGTCAGT GTTCCGCTGA TGATTGCATT GTTGGCTGAT AATCCGGATG
    22861 TCGCTAAGTT GCCAGACACC GACAACGAAG TCAGTGTGCC CAAGGAAGTG ATATTGGGCT
    22921 GGGCTGCCGT GAGCACGGTG CCCAAGACGT TGCCGGTCAC GGACAAGGAA CCATTGACAG
    22981 TGACCGTGGG CGAACTGATC GAAGGACACA GTATAGAATT GGCCACCAAC TGATTTGCAG
    23041 TGACTTTGGC CGTGACTACG TTTTCCACTG CATTGACATT ACCTGTTTGC ACATTGCCTG
    23101 CTATCGCGGC ATTGCCTGAC ACCGATAGGT TCGTCAATGT GCCCAAAGAA GTTACACTGG
    23161 GTTGTGACGC CCGGATTATC TGTGCATCCA CAGTAGTGGC CAGGATGGCA TTTGTAGTAA
    23221 ATGTATTGGA CACTGTTAGA TCGGTCAATG TGCCGATCTG TGTGATATTG GGCTGGGACG
    23281 CCGAAGACAA TGTACCCACT ATTATAGTTC CGGTCACGGT ACCGGCTTGT ATGCCTCCCG
    23341 AAACAGTGAG TGATTGCAAT GTACCAATTT CAGTGATATT GGGCTGAGAT CCTTGTGTGA
    23401 CAGTACCGGC ACGAAGGGCC AAGGCAGGTA CGGCATTGGC CAGGGTCGCA AAGTTAGCAT
    23461 CAAGCTCACT TAATGGAAGG ATTCCGGTTT TATTTGAAAA GGTATACGGG ACTGTCATTG
    23521 TCTATCCTAA TATGTTGGTC TTGGGGAACA GCAGATATTT ATCGAAATCA TCGGTGCCGG
    23581 TCCAGCGGTC TGCTGGACTT ATAAATCTCG TGGTACGACC ATCAAAAATA GTGCCTTCCA
    23641 GAGGTATACC ACTGGGAGGT GTTTGCCAGA AAACAATCTC AGATTCTTGA TTGCTCCAGA
    23701 TCACTTCGTT TCCGGCGATA TTGATCCAGG GCAGTATGGC CGGTGCGTCG GTAAAGGTAT
    23761 CAAACGTAGT TTCAGCGGGC GGTGTTGGTA TCCACTGTTG GTCGTCAGGA TCCCAATTGT
    23821 ATGTCTGGCT ACGATCAAGC TCGTAACGAT CTATCTTGAA ATCTACCAGA TTGAGCCGAT
    23881 CGCCAAACTG CTGCTGTATG TTGTAGAGTA CTTGTTGGGA TTTTCCGGGC TTGACATAAG
    23941 CTATGATCCA AGCCGGAGTG AATCCCAACA CACGTCCATT TTTTTGTTTG GATGTCATCC
    24001 AAATCGGTAG AGCCGGTGTC AAGGGCGGTG GGATTTCGCC AATGCTGTCA ATCACCTGAT
    24061 CACGCATGTT TATCAGGCTA TTGGGATACA CAGTGTTTAT CACCTGATCG TCCGCTCGTA
    24121 TGGTCCGCGG CCAACGTATT TCTTTGCTCA CACTCTCACC GAGATTGTTT ACCAAATCAT
    24181 CCACGATCTC GCTGTAGACC ACTTCATACA GTACTCGGCC CCGGGAATCC AGGGCCTGTG
    24241 CAGTGCGTAT GCGTCCCAGG GTGACGTTTT TCCAGTAGTG ATTGATGTTC AAACTTTCGA
    24301 CATACTCTGC AAAAGGTGCA GAATTCAGTC CGTAGGCATG ATCGTAAACT ACATTTTTGG
    24361 CCACACCAAA ATTGGGATCG TCGGCCCGGT AAACGAGATC GTTGGGTATG GTGTCTTGGT
    24421 TTTGTATCAG CTGTAATATC AACTCCCGAT CTTGTTGTGG CGGCATGCAC TTGACATAGA
    24481 TCTTCTGATA AGGTTCGTTG AATCTGCGCA CTACAGTTAT GCGGAAGTCG CGGAAAACAC
    24541 TGACAGCATT GCTGATACGA GCTTCTATTA TATTGGCCGA TGCTTGGGCA CCGGTGCCGC
    24601 CGCTGCCCAG GATAGTGATG GTAGGGGCAG AGAGATATCC GCGTCCGGGA TTTCCCACTT
    24661 CGATGGCCAC GATCTCACCG GCTTGGTTCA CGCTCACCAC ACCAGCAGTG GCCGGGATAG
    24721 AATCTATGGT CTCGGGCGGG GGCGATATGA CCACCGTGGG AGGATTATTG GCATCGTATC
    24781 CACTGCCACC ATCAACCACT CGAATCGATC CCACACGATA TCCGATCTGT TGTGCTTCGG
    24841 AAGAAAAAGC GTTGACTGTA AAATCAAACT GCATGTCAAA CGTGGTCTCG CGTGTGATGG
    24901 TGCGAGTGCG TATGTCGCGA TCAAAAGTAG TGATACCACT GTCCATGGCA AAAGTATTGA
    24961 AGCTCACTCG TCCCACTATG TTACCGGATG GTAGCAACTT CAGGCCTTGG GGTAATCTGC
    25021 TGGCTGTGCC CGGGGCCAAG CGATACTGCA GGGATCGGCC TCCGGCGTTT ACGGCCTGTA
    25081 TCGAGAATGT TGAGGCCGAT CCATTGAGTA TTTCCCCGAG GTTTTTCGGG GTCAGCCATT
    25141 GGATCTCGGT CTCGACCTGT CCAGTGATGG TGATAGTGAA ATAGTAGTAT CGAGATATTG
    25201 GTATGATTTC TCGCTCCCAA TACAAGGTAT TGGTGGGAAC TATACCTGCA GGAACATTTT
    25261 GTCTGGCTGT ATAGTTTGAA TCTCCCAAGC TCACTATAGA TCCCTGGGAA TATTGCAAAG
    25321 CAGGATTCCA AGGTTCAGCT GGTTCCACTC GATTGCGTAC ACGCACAGCG AACTTATAAG
    25381 TCTGCTCGGT CACTCCTTGA TCTGGAATGT ATCCATAGAA CCAACCGGTA AAAGGATCTA
    25441 TCTCCAGTCC CGGGGGCAAA CTAAACGCAC CACGATCAAA TCCCTCCGCA TCATAAGGTG
    25501 CATCATCATA ACCTATACCA GCACCAATGT CTATGAGATA CTCTATGGGC TCGCCATCAA
    25561 AATCTATGGC ATCAAATTTA AAAGCATACC AATTGTCAGC ACGCACTACT CCGAGATCAC
    25621 CTTCGGGAGT GAGTAACACT GGAGGTCGAT CTGGCGTGAC ATCGGCCGTG ATAAAAGTAT
    25681 CATCAGCTGT GTTGTCGGTG GTGTCGGCCA CCATGGTGTT CTTGGCATAG ACAAATATTT
    25741 CAAAAGTTCG CACATCGGAA TCTTTGCCAT CAGTGACTTC CAAAGTGAAC TGATAGTTGC
    25801 GATTGTTTGA ACGTGTGGCA AAATCCCAGG GATATTGGTC GTATTCGGTG GCATCATATC
    25861 CGGCCGGGGC ACCTATCACA CCAGTTGAAG GGATTATCAC TCCCGATATT TCACCGGTGC
    25921 GAGAGTTTAA TCGCATGCCC GGTGGGAATT CTCCAGCCAC TAATTTCACA GTCAATGTTT
    25981 CGTCGGGATC AGTGTCCGTG AAATCGACTT TGACTCGTGC TTCAGTGCCA TCGTAAAAAG
    26041 TACCGATCCG GCCTGGTGGA GTGGTAAACT CCGGTATATC CTGACCTGAT ATAGTGAGAG
    26101 TGAACGTGCG ATCCGCCAAG CGATCTATCA CGATGTTGCT GTTGATGACT TTGACTGTGT
    26161 AGGCTCTTAT GGCAAACTTA GAAGTGACGT CTTCCGAAAC TTCCTGTGGC ACACCTTGCA
    26221 CTTTAATCGT GTTCCTGGGA GTACCTTCGA TAAATCCATT GGACGTGACT TGCACGCCAT
    26281 CGGGTAATTC GCCAGCGATG AGTTGGAAGA ACACATCCTG GTCATCCGCC ACTGCCCTGA
    26341 CAGGCACGCT GTAAAACACC CCTTCGGGGA TGACTCCCAG ACTTCCAGCA GGTGTGATCC
    26401 ACTTGGGCTG CGCCATCAAG TCCTCCCGAC TGCGATCTCT ATGACGCCTT CTGCACCATC
    26461 AAAGTTTTCC AGTGATTTAC CGATGATGGT TCCGGGTGCT GGCGAAGTTT CTGCTCGTGC
    26521 GCATCCGTCA CCTGCAGCCA CCATCAAGGA GCCTTTGCGA ACTGGTCCTT TGACTCGGCA
    26581 AGGAACTCGA CCCTGCAACG CCACTGCAGT GATATTGTCC CCATCATCGC ATGAATCACA
    26641 GTCTATGCCC GCGTTCATGA GATAGGCTGG GTTAGTAGAT ACCACACCAG CCACTGCGGG
    26701 ATCCGAGTCC TGCAGTGCCT GCGTTATTTC ACGATCACCA CCAAAAGATA CCACGGTACC
    26761 AGGCTCGTAC TGCTGATCTG CCACATAGTA TTCTGCAAGG TCAGCATATT CAGCTGATGT
    26821 AGCCTTGGCA AACACTGTGT CGAAACGTGT AGCCGAAGTA CCGATGTTAC CTACACCATT
    26881 AGAATTATTG TTGACGATCC CACCTACTCC CAGAGTACCG GTGCCAATGC TGACACCGCT
    26941 GGCATTGAGA CTACCGGCAA TGGTGAGATT ACCGTTACTG GGGTTGAATC GGAATCCAGG
    27001 ATTGTCTACA AACAGCGTTG TGGCCGTCCC AAAGAACTGT CCTGAAAATG CTACGTAATA
    27061 ATCGTTGTTG TCGGAAGTGT CCTGTATCGT GACACCACCA GCACCGGTTG GTCCTGTGGC
    27121 ACCTTGAGGA CCTGTGGCTC CCGTGGCCCC TGGAACCGTG GATGCAGGTC CGGTTGCGCC
    27181 AGTTGCGCCC GGTACTGTTG ACGCCGGTCC GGTTGCGCCT GTTGCGCCGG TGGCACCTGC
    27241 TCCAGTGGCA CCTTGAGGAC CTGTGGCTCC TGTAGCTCCT GGTACTGTAG ATGCTGCTCC
    27301 TGTGGCTCCT GTGGCGCCTG TAGCGCCAAC TCCTGCAAAT GTTCCTGGAA TACCTTGTGG
    27361 TCCTGTAGCA CCCGTGGCAC CAGTTGCTCC GCCTGGAGAT CCAGTGGCAC CAGTGATACC
    27421 GGTTGATCCT GTGGGTCCTG TAGCTCCTGT GGCTCCAATG CCAGCAAATG CTCCAGGAAT
    27481 ACCGGTGGCG CCTGTGAGGC CAGTAGCACC CGTGGCACCA GTAGCACCTC CGGGTGTTCC
    27541 TTGTGGTCCT GTGGCTCCAG TGGAACCGGT AAGGCCAATG ACTCCTGTGG CACCTGTTAA
    27601 TCCAACTCCA GTAGCGCCTG TTGCTCCTGT AGCACCGCCG GGACTGCCAG TGGCTCCAAT
    27661 GGGACCTGTG GCACCAGTAG ATCCAATGTC CCCGGTGATA CCAGTGGCTC CCCTGGGTCC
    27721 TGTGGCACCT GTGGCTCCTG CTCCTGTGGC TCCTGTGACG CCGGTGGCTC CGGGAGGTCC
    27781 AGCAATGCCC GTGGCGCCCG TGGCTCCCGA CCCTGTGGCA CCTTGTGGGC CCGTAGAACC
    27841 TTGTATGCCA GTAGATCCTG TGGCACCTTG TGGGCCCGTA GAACCTTGTA TGCCAGTAGA
    27901 TCCTGTAGAA CCCAATGCGC CGGTGGCGCC GGTGGCTCCC GTGACTCCCG TAGCGCCTGG
    27961 TACACCAGCA GCGCCTGATA AGTTCACAGT CCAATTAGAA TATGTGCCGG AACCTGTGAC
    28021 CGAAGTGATA TTTGCTACCA TGGCACCAGT ACCGGGATTG TAGCTGGTCA CTGTGCCCAG
    28081 CATGGTGTTG GTAGGACTGT TGGCGATAAG CACTGGTTGT CCCGCGGTCC AGGCCAAACC
    28141 AGTTTCTACT GTGAGATTTT GTGTGCCGGT ACCAATGGTA AGGGTGGTAG TGGATACTGT
    28201 GGAATATCGA TCACCCTGTG GACCTGTGGC ACCAGTGGCG CCTGCACCTG TAGCACCAGC
    28261 GGGGCCAGTG GCGCCAGTGG CACCTATGGG ACCAGTTGAT CCCTGTATTC CCGTGGCTCC
    28321 TTGTGGCCCT GTAGATCCAG TGGCTCCGTC GGGGCCTGTT GCACCTTGTA TGCCAGTGGC
    28381 ACCGGTGGCA CCGGCTGTGC CCGATGCCCA AACACGAGTA CCATCGGTAT TGCTGGTTAA
    28441 TATGTAACCA TCACCATCTG GTGTGCCAAG ATTGGGCTCG GCTTGCTCTA AAGATAGATA
    28501 GTCATATCTA TCCGCAGATA CTTCACTGGG GGGTGTGGTC TTGACTTTGC CGGAAAGTAG
    28561 TTTTGCCATG TTAGTTCTGC GACTCCAACA CGCTCATCAC CAACTGCAAT GTATTGTCAC
    28621 TACCTCCAGA AAATGCCACT CGTTGGCCTG GCTCAAGCAC CAGTTTACCT GTCAGCATAC
    28681 CAGCACTGTC ATTACCGGGT ATTTCAAACT CATAAGCCAG GAAAGTTTCC ACACTGCCAA
    28741 CTTTCACTGA CATCGTGACG ATCTCTGGTG TGGCAGTGAC GTTGGTGACT TGAGCCATCA
    28801 ACACGATTCC GGTAAATCCC GGTGGAGTTT GGTAGACCTC TTGTTCGACT ATGGTCAGAT
    28861 TTTTGGTCAC GCTTTTGAAA ATATTGATTG CCATGGTATT CTTATCCTTC GATCGCTAAT
    28921 ATGTACGGTG TCAACACAGC AAACAGGGCC TTGTCAAATG TGTCGCCAGT GATGGTGCCC
    28981 GATGCACCAT TGATAGTGAG CTGGTCACCA ATGCGGAAAT CACCTCGCTG ATCAGTGGCA
    29041 GTATACACCA CCAATCCTCC ATTGGTCTGT ATCACTTCGT TGGCCTGTAC GGGCATAGCG
    29101 CCGGTTTGGG GCAACGCATT GATCAGTTGA TCACCGGTGC CCACCCATTC AAATGTATGA
    29161 GAACTGGCAT TTATGGCACT GCGTATGTAA AAAGTCACTG GCGTGCCATT GGGAAAAGGC
    29221 ACACTGAGTT CTTCTGATAT CGTAACGACG CTCTGGCCAC CTATCAACTC TGTGGCTTCC
    29281 CATACATCAT AATATGTTGT TCCACCGTCA AAACTCAGGC TCTGGCGACT GGTGGGTCTT
    29341 TCAGTGAGTC CACCAATTAA AATGTTTTGC CCGATCTGAT TGGCCCCGGC CACTGCACCA
    29401 GAATTCGCGA CCGAGATCAC ACCATCGGCC ACCAAGCCAA AAGTACCAAA ACTTGTATTG
    29461 GAGTTGGTGA TACTGCAGTA ACCACCACTT TCCACCAAGA TTCCGCGATT GCAACAGATC
    29521 GTGAAAACAC TGACCAGCTG AGCATATCCT TGATTTAGTA TATGCACACC GATGCCACCT
    29581 TCGTTGACTT GGGTATAGGA ATCTGTGACC ATGGATTTGA GTCCCAGGGC GAGATTGCCA
    29641 TCTATTCTCA TACCGCAGCC CGTGGTGGTG ATGCTTGAGC AGTTTTGCAC ATAAGGGCTG
    29701 GTGGTTATGA ATCCGGCACC GCCCGAGGGA TATGCTATCG CTGCGGCCGG GGCTATGTGC
    29761 CCACGGAAAG TCATACCTGA AAGATAATCA GCATTTTGCA CGTGAAATAT GTCTTGTGCG
    29821 GGATTCAGCG GACGCACACT CACGCTGCGG AGATTATCTC CCCATATGGT ACAGCGTGGA
    29881 GGCATCACGA TGGGGTTGTC TTCGATGTAC TCGCCGGATT TGACGAATAT ACACACACGT
    29941 TCTGTGGGGT TGTTTTGCAT GTAAGCAGTG GCCACTTGCA CTGCACGTTT TATGGTGAGG
    30001 AATGCTTGAC CCAAGGCATT GCCGGCATTG CTGTCACTAC CGTTCTTGGC TACATAGTAG
    30061 ACGTTGGGCA CTATGCCACC AATGGGCTGT GCGGCCAACT CTAAGAAATT CTGATTTATC
    30121 TTGGCATACG CGGTGCGTAG CGGGTCACCG GTGCCATCAT CGGGGTCGCT CCCGATATTA
    30181 ACTAACTGTA TTGCCATGAT TAGCCCTCTC AAGGGTATTT ATGGCAAAAC CGCCCGAATG
    30241 ATCCCGTGGT CAACCTTGAT TTCTATGCAG AGGGCAGCGA TTTATGTAAC CAATCGAGAT
    30301 TCAATCGATC AGTGTGTCTC TCGTACCAAC CCGCGCCGGT ATACACATCC ATCACAGACT
    30361 GGAAATATTC TTCGTACATG GGAGCCACAC GATCCAGGGT GAAATTCTCG GCCCAAATGC
    30421 GGCAATCTCG GGGTTTTATC AGATCAATGT TTTCTGTGGC CCAACAGAAC TGATCAAAAG
    30481 TACGGCATCG ATAGCCCGTG ACTCCGTGTA TGTTGTTTTC TGTGAATGAA CCCCAATCCG
    30541 TTGTGATAGT AGGGGTGCCC GACATCAGCA TCTCGATCTG CACCCCACCA AATGGTTCCA
    30601 GGTACTGGCT GGCCACGAAA GCTCCCCGGG CCCGGCTCAT CAGCATACGT CGCCGCTCCA
    30661 CATCAGCGTA GCCCACGAAT TCCACGTGCG GGGGAAAAGA TAAATTATCG GGATTCTGCC
    30721 CGGCTATGAC GAGATTCTGT CCTGTGGCTT CTGTGACCTG TATGGCTATG TCTATGCCCT
    30781 TGCCGGAATA AACCCTACCC AGGAACAGGA AATAATCGTC TTTTTCTTCC CGGAATTCAA
    30841 AATCTTCGGG ATCAAAATAG TTGGGGATCA CTGCTTCGTA CCAGTCCTGA CGGCAGTTAC
    30901 CCACGGATTG TAACCCACAC CAGGCATGAT AGATAGCGTA GCTTTCGAAT ATCTTCCAGC
    30961 GTGCCCAGTG CCCACCAGCA TAGCCTATGC CGGGTTCCAC ACAGATGAGA TCGGGATGAG
    31021 CATCACACAC AGGCCGCACC CCGGCTCCCC AGAATGGCAG GATGAAATCA TGGGGTTGTT
    31081 TTCTCTTGCC TACTTCACGG ATGGCGTTTT TATAAAAGGT CTGGTAAGCA TGATCCGCCA
    31141 TGTCAAACTT ATAAAAGTTC CGGCGCCAGT CGTAGTCACC ATAGGCTTTT TTTAAATCTC
    31201 GATTTCGAGT CACTGTGACA TGCTCGGTAC ACGTGAGATC ACTATCTTCG TGACCGTAGT
    31261 GAATCACCTC GTGCCCGCGC TCAGTCATCA TCCGACCAAA TTTAACAACC TTTTGGGTGT
    31321 AAGCACAAGC GGAGTATTCT TTGCTGGAAA CTGTATGTGG CAATCCCAAG ATATGGAATC
    31381 GAAATTTATC GGTCATCCAG TATGTATTCG GCGCCACAGA TCCTGGAAAA TATTTGAGAA
    31441 ATAGTCAAAA GCCACCAGTG CTTCGGGGGC GAGATCCATG GTGAGTTTTG CATTGAATCG
    31501 TTTCACGAGA TCTGCCCGGT TGTCGAATTC GTACCAACGG CCCGCACCCG GCACGCGACG
    31561 GGCTATGAGC TTGCCGCCGT ACATGTCCCC GAGATGGCGC ACATACACAT GCGCAAAGAG
    31621 ATCCGGGGCA CGTTCTGATT CGTACAACGT GGAGAGATAA TCCAGATAGT TGCGAGTGGA
    31681 TATAGTGAGT GTTGTTTGAT ATCCCGGAGA GAGTTCTTCG AGATCCTGAG CCATTCTCTC
    31741 GGCACGTGGT AGTTCGGCGA GATCTTCCAA GAGACCTTCA GTAGCGGATA GGTTTTCCAA
    31801 ATGACGATAA ATCTCCAGCA TCTCGGCCAG ATACATCACA TAATGTTCCC GAGTAATATC
    31861 ACCGTGCAAA AGATATTGTA TAAATGGCAG ATCTTCCACT GCCTGATGGC GCTCCTGCGT
    31921 GACCTCTCTC AGTATGCTCA CGTCAATGAC CCGGACTAAA GCTGGATCCG CAGCCGCAGG
    31981 TGGTTTGGGC TTGGGGATTG TCTATGACGA AACTGGCGCC CATGTCTGAT TCTTCCCAGC
    32041 GTATTTTAGC GCCTTGGAGA TAGCCCCAGC TCATGGAATC TACCAGCACA GTGAGATCTT
    32101 CGTACTGGAA ATCAAAGTCA TCCTCGTTCT GCTCTTCGTC AAAGGTGAAA CCGTATTGCA
    32161 TGCCCGAGCA TCCGCCGCCT TGCACGAAAA TCCGGAACTT GATGTTGGGA TTGGATTCTT
    32221 CAGATTTCAA TTCGCGGAGT TTTGTTACCG CTGCTTCATT TAATTCCATA ATATGATCCG
    32281 TTTATAAGCG TTCGTTGATG ACATCCCAGT CGATGATGCG CCAGATATCA GAGAGATATT
    32341 TCTTTTTGTC CCACTTGTAC TGCAAAGAAA AAGCATGCTC CCACATGTCT ATGATCAGGG
    32401 CTATATCGGT GCGTACTGCA TGGTTCTTAA TGGTTTTGAT GTCGCCCCCG GTTGAGAGAT
    32461 ACACCCATCC CGATCCCTGT ATCTTCATGG CTTCTACTGT CATGGCATCT TGGAAGTCTT
    32521 CATAGGTTTT AAATTTGTCC TCGATCAGCT CCGCGATAGC TCCCCGGGGG CGGTTGCCTG
    32581 TTTTTGGTTT GCGGAACTGC GGGAATAGTT TATTGTGCAG ATAGCTGCCT GCACGATTGA
    32641 AATCAGCATC GCCCTCACCG GCGTTGTACC GCTTGGCATA TCCTTTGGCC AAGTGCTCGT
    32701 AGTGATAATC CAAGGTCTCC TGGGTCATCA CAGGGTCCAA CTCATCCATG CCATAGGGCA
    32761 AGGGTGTGGT CTCCAGCTTG GAGGGTCGTG TGGTGGCTTC GATGAGGTCG ATGGCTTCGC
    32821 GCATGTGGGG GAGATGGTCC ATGTGTGTAT TTATTTTAAG AACTTGCGAC ACTCCTCAAG
    32881 TTCCGGTATG TAATCTGCTA ATCGACTGTT TCTTATGCGA TCAAGATCAT CGTTAAATCG
    32941 AAAAAATTCT CGCAGGGATT CAAGATCGCA CTGGGGATTT TTGCTGTAAT AATCATAGAG
    33001 GCTGTCAATG CAGGTCTTGC AACTCTTGGC ATCAGACAGA TACATCAAGG TTTTTTTGCA
    33061 TCTCTCCAGG CTTTCCAGCA CCAGATCATG CATGGGATGA TTGAACACCG ACTGCGAATC
    33121 TAAGTAGTTG ATCTGTAAGT ACACCGCAGT GTCCGGGAAT TCGATGTCCA AGAATTCAAA
    33181 CAGTAAGTGC AGATTGGTGA CGTTGTAAAT GCCCGGTACT GTGTTGATAC TGACATGATG
    33241 GCCCATGCTC TTGATCAAGT GTGCGTTTTC AATGACTTTT TTCCACTTAG ATCCCCATCT
    33301 CCAGTAGTCA TTGACTCGAT CATATCCATC GATGCTGAAG CTGAGATTGG CATCACCGAA
    33361 TTTCGACAAT AGATCAAGGA ACTCCTGGCT CAGCACCATG CCATTGGTAC ACATAGTGAG
    33421 TTCAAAATCC AGTTTGTTTT TGTCCACGCA TCTGCGCATA AATTCCACTA CCTCGGGCAT
    33481 GATCGAAGGT TCACCTCCCT GGAAATATAC CCGATGTTTC GAAGTGAGCT GATCCACTCG
    33541 TATTTCATCT AAAGAAAAAG TAGATGATTG CCATTCCACT CCAGCCGGGG TCACTATGTT
    33601 GAATTTCCGG AACTCTTTCT CGATCTGATC GCTGCGAGAT GGTGAGCATC CACGGCATTT
    33661 GATGTTGCAT TTGTTACCAA GCAAGGTTTC ATAATAGTAG GGCTGATCTA TGCTGTTGAG
    33721 ATCTTCCACG CTTTCAAGCC CGAGCTTGGC TACCCAGTCC AGGGTTTCAA ATTCCCTATA
    33781 ACTTTCGATA CCATTTTCCT CGTAGTAGTA ACACACATCG CAGTTGGGTG AAAGTTTTTC
    33841 CCCGGCCAGC ATCTTGTCGC GTACTTTCAT GAACCCTGTG TCGTCTTTCC ACGACGTGAA
    33901 TTCAGACAAT GCTATCACTG GCGTGTTGCC ACGTGAGCAG GTCCAGAGCT TGCCATCTTT
    33961 GATATACTTG TTGATCCAAG GATAGAGACA GAAACTGCGA TTGTTTTTCT GTAGATTCTG
    34021 CCAATATTGA AAAGCCTGGG TGTTTTTGTT ATCCCGGAAA TAGGTAATCT TGCCTTGTGT
    34081 TTCCAGATGG CACATCACCT TGTAGGTTCC CAGAAGACAC TTCCAGTGAT CCCAATCCCC
    34141 TCGTGGCTGG TCCAGCATGA TTACTTCATC AAATCTTTCG CCCAATTTGA TCAGTCCACC
    34201 CCAAGATATG TCGGCCACAG AACTGTGATA GAATCCCGAC ATATCCGGAA CGTATTCCGG
    34261 ATCAAGGATC AATCCATGAT TGATTGCTCC TGCTTCAAGT GCTATTTTGC TGACACGATC
    34321 ATCGGTATCC TGGATATTGC TACCCAGGAT CAGTATCTTT TTATCCATGT TATTTTCTTC
    34381 TCGTGATGCG TCCACGTGTA AGATCATAAG GAGAAAACTC TATTTCTACC CGATCTCCCA
    34441 GCAAGATCTT GATATTGTGC TGGCGCATCT TTCCCGATAT CACGCCCAGG ACCACGGTTT
    34501 CCATTCCGTC TAATTTAACA CGAAAAGTAG CATTGGGCAA AACTTCTTGT ACCTGCCCTT
    34561 CCATTTTCAG TGCTTCTTCT TTAGCCAAGT TGGAACTCTA TTTTCTTGAT ACGATCCCAG
    34621 CGGAAACTGC GCCAAGCGTT TTGGGTAGTG TCCCATACCA CGCATACTTC GGGGTTGGGT
    34681 TTTTTAACGG GTTTTTCTTG ATTTTCTTTC ACCACATACT TAGCACCGTG AGCTTCGCTC
    34741 AAGGTGCATT TCATTGAACG GAATTCTCCA TCAGCCTTGA CAAAGTCCAC AGTGGCTTCG
    34801 GTGGTTTTTA AAAGGTCCCT GAGCCATCGT TTGAAAATAT CGCGTTCTAA TTCAGAAGCC
    34861 TGGCAGTAAT AGTTGCCGGG ATCATCAGTG AGTTCGCGCC AGACTTGCGA TTGTGCAAAA
    34921 TCCATGAATA TCTAAATCCT ATTTTGATGT TTTTGACGGG ATACAACCAA ACACGATCAT
    34981 TGCAATAAAG TTGATGTAAG GTACCAATGC TGTGAGAACA AACCATGGGG TAATGTCTGC
    35041 ATCTCTGCAT CGCCTTATCG CTGTGGCCAG GCCGACCCAT ACATTCAGTA CAGTCATGGC
    35101 CACAAAGATA ACCGAGCCCA CGGCTGCTCC GCCGGGAATC TGGACCACGA CAAAAGGAGT
    35161 AATAAAAAAA ACAAAAGTTG ACAGTGCCCA AAGTACCAGT ATGACTGCCC AATATTCGCT
    35221 ACGGGTAGCA GTGCCCTGGA ATTCTGAATA TTTTTTAAAA GTTTCGATCA TGATTTATTT
    35281 GCCCTTTTAA TTTTACTATA GTTCAATCAA TTTTGGTAGC CATGAATCCA CACGAGCTTC
    35341 ATAGCCTATG TAACCACGTG GATTGCATAC CACACGAGTG GTGCCGATCA TGTAATCAAA
    35401 ATCCTCATGA GTATGACCGT GCGTCCATAA TCGTATCTCA GGCCGATCCA AGATAAATTC
    35461 TTCCATGTTA GAACTGTAAC AGCCGTTCAT CAATGTGTCA TGCTGATAGC GAGGATGTGT
    35521 AGATGCTCGG CTGGGACTGT GATGCCCTAC TACGATCACT CGATCGCTGC GTTCGCCCCG
    35581 AGCTCGACGA TTGTCGATCA CAACGGCGAT GTAGTTTTTC ATGCGCATGT GATCTTCCAA
    35641 GGCATGTTCC GGGATGAACT TGTAAAAATG CACATGGCTG TTTTTTATCC CACGGAAGTC
    35701 GTTCATGGCA TTTTTGGCAT GATACAGTGT CAATGGATCG GCTGAGTTGA AGTCGGTCCA
    35761 TAGCGTGCCG CCGATGAACA AATAGTCTTT GAATTCCCAG CAAGATTTTT CCAAGAGATG
    35821 GATGTTGGTC AGCCCTTCAG TGATCAGCAT CTCCTGCAGT CGGCTCTGTG TCTTGGCAAA
    35881 GTCACCGTGA TAGTGCTCGT GATTGCCCAT GACAAACACT GTTTCCGGGA AATCACGGCT
    35941 CACACGCCGG AAGAAATCCC GCACTCGCTG GCCCCGGCCA CCTTCCATGA TATTGTTGGG
    36001 GTCGGGACTA CCGATATCAT GGGCCACACA GATGTCGCCT GACAGGATCA GCACGTCTAC
    36061 ATCGTCGCGA TTTTCCAGTT GTAGATCTCC AAACTCTAGA TGGATATCAC TGGTTACATA
    36121 TAATTTCATA CTACCTTCTC ATGCGGGCTA TATCCACGGC ATCTTCATCT GAGAAAATGG
    36181 GCACAGCATT TGACTTGTGC ATGGTACCAA TGCCCCGGAT CTTGGTACCA GTGTATTGAG
    36241 GAGTGGCCTT GACTGTGACA GCACCTGTGA CGCCGGTGTC AAGGCTGGGT ATGTGTTGTG
    36301 GTTCACGACC TGGAGGATAC TGTGGCACCG GACAGGATTT CTCAGCCACT GGCAGTTTGG
    36361 CAGTGGAAAA ACGTGGGGCC AGTCGATCCC ACTCGCGCTG CTTCTGCTCC CAGGCTTCGC
    36421 GGAGATCACG GGCCTGCTGT GCTGCTGCCG CAGATGCATA TTTCCGTCGC TTGCTTCGGA
    36481 TCTTGCCTGT GGTGGTGAGC CATGGGCCTT CAAGATGCAT CATTTTTAGT CTCCTCGTAG
    36541 GTCATTACCA TGCGTGTCAA GGGTTCCATT TTTTCTATTA TAACATCAGG TGATTTTTCG
    36601 GCCAACCTGT GTAAGTGGTA TTCTGAGGGA TAATGCCGTA GCAGGCTTCG GGCATGTTGC
    36661 CTTATGTTCT TGGGAACCCG AGGCGTGCTT TGTGGATCGG TCAGGGCCAG GAGGAAATCC
    36721 GCGGCTTGCC GGATGGCACG ATAGCGTTCG TCAGGCAGGG TCATTTCTTT TGATCTAGAC
    36781 GATCGATGCT GGTTTGTACC AGATTAACAA AGTTTTGGGC CACGTCGCGG CGCATGATGA
    36841 TGGTACCAGC CACACGAGTA GATCCAGTAA ACAAGATGCG AGCAGCCTCG CGGAATCGAT
    36901 TAAATCCCGA TTCCCAGATC GGGCTGTACA TTTCTTTATA AAAGGTCAAG GTAACGTCGC
    36961 GCACTTCTGG ATCGTTTTCT ACTTCGATCC ACACATCAAG GTCGTGTGCA GAATCGTGAC
    37021 AATCACAGGC TATGCGGTAG CAGTCAGCAT CGGGCCACTC ACCGGTTTTC ATGATATTAC
    37081 GAGCGGGTTC TTGGGTATTT TTCATTCTAC TATTATAGCA CGACCCAGAT TATTGGTCAA
    37141 CCTGCTTGCT GCAGTGCTCG CCAAGCGCGG CTTTTTTCCC GGCATTCCTG CAGTTTGGCT
    37201 TCGTACTGCT CGCGGATCTC TCGCAGTTGA TCCCACTCTG CTTCCATCTC AGGATCAGGG
    37261 CACAACATGT TGAGTCGGTC CTGTATTCCG TGTATCATGC CCATCAAACT CTCACCATTT
    37321 ACTTCGATAT CAGCATTCTC ACCCTTGAGA CTCAGTTTCC CATCAGGCCT ATCCCAGACA
    37381 TTGCTCCAGA CCGCGGTGTC TGACAGAGTT ATGGTGGGTG AGGCGATGTT GGAATCCAGC
    37441 CATCCAGAAG TGGTGATGTT GGAAGTGAGG TTACAATCTA AGTTACCAAA ATCTATGGTA
    37501 TAAGGATCAC CGTGGCCGTC CACGGTTATT CCGCCGGTAA AGCTGTCTTG TGTTTGGTCA
    37561 GTGTCCATGT TCCATCCTTG TTATCTCTCC AATCAATCTC ATCTCCGGGA TGCCAATCCA
    37621 GATACCGGCA GAGATCCTCA CCGAGATCCA ACAGCAGTTC GCCTGGATGT TCTTTATCCT
    37681 CTACTATGGC GCGAACGAAT TCAAGCCGGC TCATTTTTGT TGCTTCCAGT GATCTCAGAT
    37741 GAACACGCTG ATGGCGGGGA GAATCGAGCC ATGCGAACAC GGATCTTGGC TCGATTTTTT
    37801 GGGCGGCTTT CTTTTTCCAG AAGTTGTTCC AGCTGGGCAT AATTCAACGG ACCCAGCCTG
    37861 GTCTTGCCAT TGCGTGTTTT GAAAGGATCA GCAGTTTTTT TTGCCCGGGG GTTGCTCACT
    37921 TTCGATCTCC CAGGAGTTGT AGCAGTGAAA CAAAAATATT GATGAAGTTG ATGTAAAGAC
    37981 TCAGGGCCGC GAACCACTGC AAGCGACTGA TGTCTGAGTC AGAACTGGCA CTCCAGAACA
    38041 TGTCGCGGAT ACGGTTCATG TCGTAAGCCG TGAGACCCAG GAATATCACG ATTGTGAGCA
    38101 CGTTTAGTGT CATCTGCAAG GCTGTGGAGG CAAACCAAAT GTTAAACAAG CCAGCCACTA
    38161 TGAGTCCAAT CACCCCAGCA AAAAGAAAAC TTCCCCAGGA TGAAAGATCT TTCTTTGTAA
    38221 AGTATCCCCA TCCAGCCAAT GCCGAAAAAC TCACTGTAGT ACCCACCAGG GCCTGGGCAA
    38281 TACTTGCCGA AGTGTATACT GCGAAAATCA AGCTCAAGCT CAGGCCCATC ACGGCCGCGA
    38341 ACGCGAAGTA CCAGGATCGG ATGGTACTTT CAGTCATCGT TGCTCCTTTC CAGGCCAAGA
    38401 ACAAGCTCAT GACCAAAGGT GCGAAAATGA TGACCCAACC CACCACGCCC GAGAACAAGA
    38461 CTGGAACCAG TCCCATTGCA TTTACTACTG CGGCTGCCAG TAGGGTGGCT GCGACACCAC
    38521 CGGCCATACG ACCCAACACA CCAGCTACTG CGGTGTTGAG ATGTTCGGCT GCTGAAATAC
    38581 TAGGATTCAT CTTTGCGTTT CTCCTCGTTT AAAAAAGCTT CATCAAATAC ACGAGCATCC
    38641 CACTCTTCTG CGGTGAGACG GTGTAGCCCT GTGCAGAATC CCGTGGCCGA TCTGCCACAA
    38701 GTACAGAGCT TGTTGGTTAC TTGGTTTTCA GTATCCATTC AGCCAGGATG CGAGCATCAG
    38761 CTTCACTCAA CTGTGATTGG GCTGGCATGG GTATCGGCCC CCACTTGCCC GCTCCACCTT
    38821 TGCGTATGTT GACAGCCAAG GCATCTACGG ACGTGCCAGC ATACTTCTGG GCCACGTCTC
    38881 GGTAACTGGG ACCCACTAAC TTTTTATCTA CAGCATGGCA GGCCATGCAG TTGTTCTTGG
    38941 TGGCCAGGGC CTGATCGGCC TGTGCAGTGG CTACCCCTAC CACGAACATC ACGGGTACAA
    39001 GTAGGGATTT CATTTGGCTG CTAACGCTTC TTTTTCTGCA GTGATTTCTT TCCTGCGCTC
    39061 TTTGATGGCC TTGGTCATTT CTTGCAGGGC TTTGCGAGCA CGGGCAGCAG CGGCTTTGAC
    39121 ACCCTTGGCT GTGAATTTTT CGTTTTCGGC GATATAGGTT TCAAATGCTG TTTTGATTGC
    39181 GTCGTGGTTT TGTGACATGT TACTCTCCTG TTGTTATAGT GTATTTTATG CTATTTACAA
    39241 CGGGATGTCA AGGTTTTTTA CCACCAAAGT ACTGCACGCC CAAAACCCCA GACATTCATC
    39301 AGGCAAAAAT AACCAGTAAG CAGCATAGGC CAGGCCAATT GTCTACGATA ATAGGCCCAA
    39361 CAGCCGGCTA TGCTGCCCAC GAAGAATATA GGATAGATTA CTCGCATGTC TGGGTTGGCC
    39421 GCGGTCCATG CCATCAAGAA CGATGCCACC ACCGTAACGG AGAAAGATAT CAGTTCCAAA
    39481 GCAAACGCCC GTGGATCTGA GCGTAGACTG GCACTCCAGA ATTCTCGTAT GCGTTGCATC
    39541 AAGGATCGAT GTGCCGTTTG TTCCAGGTAT CCCATATGGT TACCTGTTCC CAATCACCGG
    39601 TCCAAGTCAT TTGGAACACA CTGAGGCTGC GTTGCTCAAA TATCTTCATG CGATTGTTTT
    39661 CTATAGAGGC CTGTACATTG GCTGTGCGGG CCCAATCCCG CAAAACGGAT TCGGCATTTT
    39721 TTTCCCGCAC GATGATGATA TACAAGGGCT CAGCAGCCCT GAAGTTGCTT ATGGTCATTG
    39781 ATTAATGCAA AGTGACGCCT TGGGGCGCTT CTTTTAATTG GGGTTCTTTC CTGGTTTGTA
    39841 GCATGGCCTG GAAATCCTGA TCCAAGGCCA GATATTCGTT GTCATGCAGT CGTGCTCGAT
    39901 CTTCTCCCAC TCCCACCAAG CGCATCATGG CGCCCACGGG CACTTGGCTA TATCCTCTCT
    39961 GATACATGAC CTCGCAGAGG TCGACCAAGA GTTCGCGTAT GGCAGTTTCG AGTTGATCGT
    40021 CATCAAACAT AACACAAGTA ATTATGCCAG ATCGGCCAAA ACGGTAGCAA AGAAAAACCG
    40081 CCCTCTGGGG GCGGTTTCCT TCCGACGGAT CAAGTCAGTT CAAAGGCTCA GTTAAAACGT
    40141 GTGTCCGGTA TCAGCGGCAC TGACCCCTTT TGTGTGTTAG GCTTCGACTT TGCTTGAAGC
    40201 CTTGGCCTTG GCTTTTACAG CCGAGCCGGT CTTGAGCGTC ACACGCACTT CACCACGCTT
    40261 GGCGGCTTTG CTTTTCTCGG CCAATTTGTT GGCCACAGCA TAGCCAGCAT CACCTTCGGT
    40321 GATGCCTTGC TCTCTGAGAT ACTCCAGTGC TTCCAGCTTG GTCATTGCTT GGGGCAGCTC
    40381 AACGAGGTTG ATGTTGCTGC AACCAGCCTT GTTGAGGATC TTGATACGAG CCACCAGATC
    40441 GTTGGCAAAA CGTGCTTTGG TTGTGCCATC GGGGTTGGTC GCGGTGCCTG CTACTGTAAA
    40501 AAGTTTTTCT GTTGCCATGA TGTCGTGCCT TTCGTAAAAA TTGCCTAAGT TGAGAAGTTA
    40561 GAACTGCTAT TTCGAAATAT GCCAATTTCT TAGCATACCC ATATTATAGC AAAAAGGGAT
    40621 TTAATGGTCA ACCTCTTTTT GCTGTTTGGA TTTGCCCATT TTTCCGCCCT TTTTCGGGGC
    40681 GTTTTTTGAC TCATCCAAAT CCTGTGCTCG CACCTGCTGA CGCAGAGCAT GCAGATTCTG
    40741 GCACTGCTGT TCAAACCTGC GGAAGGTGCG CTCGAATCGA TTATCGTAGA CCTTGTCCTG
    40801 TGATTTTTCT TTGACCGCTT CTACTCCCGA ATCCAACAAT CGAGCCATTC CCGAAAATCC
    40861 TATGGTGGCT ACGATTATGC CCAAAACAAA TCCCGCAAAA AATTTAGTCA TTGTGATTTC
    40921 CTTTACCAAC TTGAATTGTA AAACACTTTC AACCCTAAAA ACAGTTCCGC CCGGGCGTTA
    40981 CGGATGAACT CGAGATCCTG CTCACGATAA TACTCATCTG CGGGCTCACC AAAGAAGAAT
    41041 CCCTGGGTGG GTGGCAGTTC ACCGTTGACG ACATCGTATT CTAATCGCTC CAGCATGTCC
    41101 CAGGTGATTT CTAACTCGTC ACCGTTGAAG TCACCTTCGT TGCCCTGGCT TTCCCACTCC
    41161 TGCTGGAACC AACCATGCAG GCTCGGGTGC TTGCGCCAAT ATGCGATCTC ACGTGGTTTT
    41221 TGCACTGAGG TGCAAACAAA CTCACCATCC GCGCCCATCT CGGCACCTTC CCAAAACTCT
    41281 CGGCTTTGGT TGGCACGAGC GGCTGCATAA GCATACATGT CTAAACCCAT TATCTTATCC
    41341 TCACTTCCTC TTCGTCTCTA CGGTCTGAAT AAAAACGATG TCCAATCCTG CGCACAGTAT
    41401 CAGCCATGCC CTGCGGATTG GTTTCAAATG CTTGAGTGAT ATCTTCCACG GTGATGCCAT
    41461 CGTCCACGGT GACGATGTAG ATCTCATAGT GCCGCTGTGG GTTGGCCCGA GCTCGTAGTT
    41521 CCCAATGCAG GATGTTGGGC GGTGCCGGCA CTTCACGTCC CGACTTGCCT TGCAACAAGG
    41581 CCCAGGTTCT TTGCTTCTCG ATGTCTGACA CATTGATCAC GGCTTCGAGT CCGTTGCAGT
    41641 CCCACATCAC GGCGATGGTA TCTGATGATG CCATTAAACG ATCCTCACGC GGTTGAGTTG
    41701 GGTGGCATCA GGTCGATGTG CTTTTACAGA GCCCTTGATC GTGATCCACT CGCCCACTGC
    41761 CTTGCGTTCA CGGTAGCTGA AAAACACCAT CTGGTGCCCG TCAGTCTTGG CAGTGATGAA
    41821 GTAGACTCCA TAGTTCTGGC TGTACACTGC CTTGACCACT TGGACATTGA GTTGCACCTT
    41881 TTCACCTACG GCTGCTACCG GTGTGAAGAT CACGTTCTCC ATGGCTTTCT CGATTCGAAC
    41941 ACCTTCACGG TAAGTACGGA TTTGGCTTGT GACTAAAGCG ATCTCATATC GATCCGCGCC
    42001 GGTCATGAAC TGGTCCATTT CTACCACCGA TGCCATGGAC CGATCAAACT CCGTCATGTT
    42061 GCCCCGGAGA GCCTTGAACA CCAGGTTCTT GCGCACCCAC TCGCGGGCAG CACGACCCAC
    42121 TTCGATGTCC TCGCCATGGA TGAGACTGAT GTCTCGTATT GCATTCCACA TCAGGGTCTT
    42181 GTTGGCGGGC TTTTCTATGT AGGCCGGGGT GGCATTGGTC ATCCACCGCT CTTCTTTGAG
    42241 ATACTCGCCG CCGTTCTCAC GATCAGCGTA GGCCGCTGCT GCCCAGATGC GCTCTGCTGG
    42301 CAACACGACG TCAGCGGGCT GTTGACGAGG CTTGCGTGTC CTGGGTGTCA TGGGCGTGTA
    42361 ATAAGTCCTG TACATGAGTG GCTCCAAAAT TTTACTGTAT GCTCATATTA TAGCAAAATG
    42421 GAGATTTCTG GTCAACCGGG GTAAAATCGC TGGGTTAGTG CTCACTTACC GAAAATACAG
    42481 TGCGAAACGC ACCGCGTTGG CGCGGCGAGT CATGCTTTGG TAGTGTCCAT CAGGTCGGGG
    42541 CCCGCGATAG ATCACGCGGC ACTTTTTTCC AGAGAGATTT TCCAAGCGAC GGATAGTGGG
    42601 CTTCACTAGA TCGAGACACT GGATGGGCAC ATCTTTGAGC AGGCTGACCT CATCTTTGGG
    42661 CCCACCGTAG GCTGCAAAAA GTTGGCGGTC TTCATCAGTG AGCATGAAGT AAGTGAATTG
    42721 GTCGATTTTC ATAGGGCTCC TAATTTTTAA CTATACCTTA TTATAGCAAA ATGGAGATTT
    42781 CTGGTCAACC TTTCCTAAAT CTCGGATTTA AAGAGGTTTT TTACTTTTGG ACTGCTGTTT
    42841 GGATCTGGGT CGTTTTATCT TGGTACGATT TTCCGAAAAA CGTTTTCCGA GCGAGTCGTC
    42901 GCGCACGATA TTTGTGTCTG CACAATTGGT TCTCTTTATG GCAGTATCTA CATTGTCTTG
    42961 TGTCAGGTCA ATACCATATA TGTTAGATAC CGGCACGTTT TTATTTTTGA TACCCAGTAA
    43021 AAACTGACCG TCACCGCACA TAGAATCAAT GAATGTGTGA GTGGCTCCAA ACATCTGCGG
    43081 GTGGAACTGA TTGGCTGTTT CCAGCACGTA CTCAACCAAA CTGGTTGGTG TAAATACTTC
    43141 TCCCAAGGCT TTGACTCTAT CTCGGTCTTC GGTGATATCG TTGTCAAATT TAACAGGAGG
    43201 AGATAGATCT CGATCAGTGA TCCCCCATTC TTTTGGAATC TCTTTGCCCG TGATGATCTG
    43261 TGATAAATCA AATTTTCTTA TGTTGCGGAG ACCAAACGCA TGTCCCTTGA ATTTCATCCT
    43321 TGCAACATAC TCGGCAAATA TTTCATTGTT TTCTACAAAT AGTTTTAATT TTTTTGCTTC
    43381 GTCCTCGGTT GCAGTTGGGA TATAACAAAT AGTTCCACCG TACACAGGTT CGTCGGTCAC
    43441 GGTGTAGCTT TTTTTACTCT CCATCACATA GAACGCAAAT TTCCAACCTC GGTTGATTTC
    43501 TTTGTCCGTG CGATCATATG TGACACTATT TCTATCTTTA CCAGGCAGTT GCCTGATGAC
    43561 CTTGTTGGGT TTGTTTGGGC CGAAGAATTT GCCCATTCCG TTGTTTGACC CGCTGTAATA
    43621 GACAAAGGGA AAACAATCTG CAGGATCCGG GCTATAAATC TTTGCAGCCA TACCACCCAA
    43681 TATCTTAGGA GGGATTGTGC GTGGTTTTTT ACTAACCGAG AAGAAACAGG TGTTGTAAGG
    43741 CCACACATCG ATATCATCCA TCAGGTGTAT AAAATCAACT TGATAATTTT TGAAATGCCC
    43801 GGCCACGAGA TCCGGGATTA TGCCCTTGAG AGTGATATTG ATCAGTGTGC CATCATCCTT
    43861 GAGGCGATTG TTAAAATCAT TCCTTGTGGC GGTTTTGTAC AAGGTAGTAT TGCCGCCCGT
    43921 ACCAGCGACA TTTTTTTCTT CTGCTATATT GAAAGCAGGA TTGCTGATAC AATAATCAAA
    43981 TTCCATGTTG ATATTTACTG TGTAGATTTA TACGTCGTGA TAAATGGATG CACGTCTTCG
    44041 AATCGCATTC TGTAATTGTC CATCAAAAGT TCAAAATCTT CTTTGCTTGA GTTTTTTTTG
    44101 ACATCAAATC CAATCACACA ACTTTTTCCT GTAGTAGCTG CCTCGATGAT AACATTTTTC
    44161 TTTTCTTCGG TGGTCATTTT ATCGTAAAGA CCAGTACCGT GGGCCGACCC TAATTTTCCT
    44221 GTTTTTTCGA TTTTGCTGAT TTTCATGCGG AGCGCGATGT CTTTGGGCAC AACAATGAGT
    44281 GTATAATCAG TTGGGCCGGT GCCCATCAAA GCAGCATAGA ATGCGATGGG ATCAGCGGGT
    44341 CGATACTGTT GGAAACCAAT ACAATCAATG CTGTTTCTTT CTTTGAAGGT AACCTTGAGA
    44401 TCGTAATTGT TCTCTCCGGG TATCAATACC GGGCCGCAAA AACCATCACC GATGTCGACT
    44461 TCCCTGGCAA AAGGTTTCCA GTATTGTTTT CCAGTCCCTT CTGTCCGGCC TCCCACCTTG
    44521 ACAGCAAACC ATTTTTCATC TGCCCGAGTC GCCATCTGAT GGCTTATAGT GATCCTATAA
    44581 TCATACCAAT CTTCGTATGA TAAAGACAAA TGATCATCGA CCTTGGTTTG TTTTCGATGT
    44641 TCTCTGATGA GTTTTGCTAA TTCTTTGAAG TGCATCGTGC TCTCCGGTAA CAGTTCTATT
    44701 GTATGCGTTT TTAATTAATC ACACAACAAT GTTGAGTCAT TTTATCACGA GATGCTGGAA
    44761 ATATTCATAG TGATCATCCA GGCTCCAGTT TTCCGCATCA ATCTCCCGGC CATCATAAGT
    44821 GATGTATTCA CCAGAGAAAA GCTGGCTATA TCTCTGGAAC GGGATCCAAG CATTGGGAGT
    44881 ATGACTGGCC CAGCCCGCTT CTTTGAGCAA GCGATGATGG TCACGACTCA AAGAAACCGT
    44941 GGGACAGTTC AAGGCCTGAT CGATGGTGAT CACCCCAGCG ATCATCATGT CTCGGATCCT
    45001 GGCTGCTGGG ATCAAATGCT CAAAGTCACA GTCACCTTTG TAATCTCGTT CACGATAATG
    45061 GGCACCGATA CGTTCCTTGA TACAGTAACC ATGATAGCGA CGCAGTACAT TGTCCAGATC
    45121 ATCCCTTATC AGCCGCTGTG TCTGCTGGCT GTTGCTCGAC AATTGGTACA ACTCAATCAT
    45181 GTCTGACAGC CTATCATAAC AGTAGCGATA GGTAGCGCGG TACGATTCCT GATTGCGTGG
    45241 TGTTCGCGAA TAAACTGGTG CCTGGAACGA TTCGATGAGA TTTTTCTGTG GCATGATCGA
    45301 TCACCATAGT CCCGGTGCTA CCACACCTTC TTCCACACCC ATCTTGGAAC CTTCACCGTG
    45361 ATAAGGAAAG TCGATCGTGC CACCTTGTAT GACATACACT TCACGCATGA AGTTATGCAT
    45421 GGCTGTGGGT GCAGTCCAAG TGGCGCCATC ACCTTTGTAG TGATTCCACT GGGCTTTGGC
    45481 CTTTTCGGTC ACCACTTTGC TGTTGTTCCA GAGTCGAGAG ATCACTCCAC AGAGATCCGC
    45541 CATCCAGCCT TCGGGCAGAT CATAACCGGC GCTGTCAGAG TATCGTTTGA TCTCGTAAAG
    45601 ACCGATAAAC ACACCTTGAT CTATCTCTTC TTGTTGTGGC CAGTGTCGCT GTATGGCATA
    45661 GAGGATATCG TGTAATACCG TACCACGTGG ATCGAGATCT ATGGCCTTCT GCGCATACTT
    45721 GAAGTGACTG AAAAAATAAG GATTGTCACC GCGGAGACTG TCGCTCTTGC GTGTGTTTTT
    45781 GTCCTCGAGA TCGATACCAA GAGAGTCAAA CTGCTGCTGC ATGTTCCAGG CCTTGACATT
    45841 CTTGATGTCA CGACTACCAT TGCGATAGCG AACCAAGGCG TTGCGATGCA AGTCACCAGG
    45901 ACCCAGGCGC TTGACACCTG TGTCGTTCAA CATCTCAAAT GCATAGCTGG GAAAATTGGG
    45961 ATCGTCAGTC TCCACCACGG CGCAAGGAAT CTCCTGGTAG CCTAGTATTG CGGCGGCCAA
    46021 AGTACGATGT TGACCATCAT AGGTATCCAC GGTGCTCTTG CCGGTGACTT GGCATGCCGA
    46081 TACCGGCGAA CAGATACGCG GATCCCATTT CCGCATGATG TTGATGATGT GCTTATGGAT
    46141 CACGTCACGC TGCACTTCAT AATCGATCCA GAGAAGATCC ACTGGCATCC GATCCTGGCC
    46201 CGGAAAATCG TGAGAAAGTG AGTGGGCACG GCGCTGCCAG GCCTTGATCT GGCTCTGATC
    46261 GATTCCGTGT TCTTTGAGTA TGGTGGCTTC GACTTCTTTG GCCACGTCAG TGAGCTTGCG
    46321 GGTGAGGCGC TTCTTGGACA TAGTATCTCC TTCCAGATGG TCCGAAAGTA TCTTCGCTAC
    46381 CCGCACAATG CGGGATCAGT TTGATACTGT TTTTACATTA TACTACTTAT AAGATTAGTG
    46441 GTCAACCGAT TTTGGTCACA CGCACAGCCA CTTTTTGGTG CCGCGACACC CGTCCAATGT
    46501 ATTCGTATCG GATGTTGTGT TTTTTCACGA ACTCCTGCCA AGCGCGGAAC TCATCCAGTT
    46561 GCCAGCCGGG ATAGTTGATG TATTCATCAA AAACGATCAC AGTGCCCGGA ACGATCTGGC
    46621 CGTGCAGATT ATCCAATACC GTGACTGTGC TGGAATAGAG ATCGCAGTCC ACGTGCAACA
    46681 GAGCCAAGGG TTCGGTGTGT TTTTTCACAA ACCCCGGCAA GGTCTCGTTG AACCAACCCA
    46741 CTACCAACTC ACAGTTTTTC CTCACCGGGG GCAGAGTCTT GCGGGCGAAA AATCCCCGGC
    46801 GCATACGGCT GGTCCAATCT TCAGGCAAAC CATCAAACCC GTCGAAACCG TACACAGTTT
    46861 TTTGTGGCAA CCACCGAGCA AACTGATTCA GGGTACGGCC AGTGGCCACA CCAAACTCCA
    46921 ATACAAGACC ATGTGCCAGC AAACCACGAT CCAACTGTGT GCGAGCGATC CAATGATGGA
    46981 GATCGTAGTC AGTGTCAAAA TTGGGCACAG CTCGCATGTG TTCGATCACA TAACGAGCTG
    47041 ATTCTTCTGA TGCCAATCTG ATCGCGGTAA ACTCAGTGTC GATCACATCG GTGTATTGGC
    47101 CCAGCAATCG CCGTTGTTGG CGTGTGGGCT GTGGATACCT CCACCATTCC TCGAGTCTGT
    47161 CAAGTAATCT ATGCATCATG TTGCTATAGT AGCAGATTCA ACGGGTGGAG GTCAAGTCTA
    47221 TTTAAAGAAA ATCAAAGCCA ATAGGACATC TTGTAGGATA AAGCCCGCGG CAATGGTGAT
    47281 GACCAGGAGC ATGTTGCGTT GTACCACTGC TTGCAGGAAC AGCATGGCCA GGCCAGCCCA
    47341 GACCATTAGC ACCATTTCCA CGGGCAGCAT GCGATCACTG AGTCCGCTTA ATAGCGCCAG
    47401 CAGTGCCGGG ATGGTGGCCG AATGCAACAA AATCACTGCC AGCCAAGCAA ATACTTCGTG
    47461 ACCAACATTA TACACAAACC GATCAATCCA GGCAATGGCT TGGCTTTCAA ATCTTTTGAT
    47521 GCGATTGATT GTTGGTACCG CTGATTGTGG TGTGTTTTTG TTCATTATGC CTCCCGGGGA
    47581 CGATAAAATA TGTGACGCCC GATGGTGGTC ACACGTTCGA GTCTCCAATT GGGGTTTACA
    47641 TAGTCAGCAT GGTAAAACAA AGCACCATTG AGACTGGGCA AACGGAATCC CTCCAGCAAC
    47701 ACCATCTTGG CTGCGCGGCG GCTTTCATCA TAGAGATCTT CGCGGATGGG GCGGCGATTC
    47761 ACTGACCCAT CACAAAGCCA AGTAAACTGA CAAACCACGT TTTTGTGGAA AGATGTTTTT
    47821 TGATATATGA CCTGGCAAGG ATCATTGGGG AAAGAGCTGC TGGCCACTCG ATTCATCACG
    47881 ATCTGGGCCA CGGCGATTTT GCCTTCGGCA GGCTCATGCG CGGCTTCATA ATAAATGTTG
    47941 TCGGCCATGC ATTTGAGCTG GCGTTCGCGC TCTCTGAGGC TCACGAACTC AAAAGGTTCG
    48001 GCCAATTTAC GAGCGCCAAG GTCTGCAAAT TTGGCATAAG TCACTGCACT GACTGTACTG
    48061 ATGCCTATCA CTGCTGCCAT GATATACGAT ACTATACGTA TATATTTTTC CATACGGTTT
    48121 CTCCTTTTGG TTAATGCAGG ATCTTCCCTG CACCAACGGC CCGAAAATAT ACAAAAGCCG
    48181 CTGTGGTCTT TTTCAAGACG TAAATTTATA TATGTCAATT TCCTATTATA ATAAACTGTG
    48241 TTTATGTAGT CAACAAGATT AGATAATTAC CGCCACTTTA GTACAAAGGC CAGATAATCA
    48301 CGCTCGTTGT CAAAATAGAA AATATACCTA CCGGGACGCA GGTCTGTGCT CATTTCCACC
    48361 AATTGCCATC GCCAGTCTGC GACCAATTCT TGTTTGCACC AAGCCAAAAC CGCTTCTAAA
    48421 GCACCAAACG GCTTGGAAAT CTCCTGTGCA TGGGCAAAAC TCTCTCGGGA TCTGATCATA
    48481 GATCTGATCA GGTTTTCGGC ACCGGCGATC TGGGTATCGA CCTCTGCTGG TAGTTTTACC
    48541 TCGGGGGTCG CCGGGGAGAT CATTCTCTGT CACACCGATC GTTAAAAGGG CGCAGGATCT
    48601 CGGTGGGTAT ATTCATCATC ACGAAGCCAG CGTAGGTCAT TGCCAGATTC CATGTATACC
    48661 ATGCTCTCCA CATCTCTATG GGTTGATATA GTGTTGGGGG TATTGCCCCT GTGCATACGA
    48721 TCATATGATT CCTCCTGTGT GATCCTTACT GCCGACCAAA GATCATCCAA TTGCAACTGC
    48781 CAATCTTGAT ACCCTTCGGC TATGGTCATG AGATAGTTCA CTGATGGTTC TCCGGGAAGA
    48841 TCATGATTCA TCACGTAAAA CATGATCTCC ATTCCATCCA CTGTGACTGT TTGTTTGCGA
    48901 TAAAAAGTGG GATAACCTTC AAATATATCC AGCGCGGCTT CGCATTTTTC GGTGATGGCC
    48961 CAGAGTGCAC CAGGAACGAA TTCTCCTGGG CTGGGCTGTA TGGTTGCAAC ACCGGAAAAT
    49021 GCCAAGCGAT AATCTTGGAG ATACATGGCT TCAACGGGCA CAGCGTCCGG GCATCGCCAT
    49081 CGCATTGACT CGATGTTTAG GTTGGCGCCA TAGGCAAAGT ACAATTTCAT CGTATATAGA
    49141 CCTTTCGAAT ATAACGGTCG GCTTCCGCTA CGGTAGTAGC ATAATAAAGT ATGTTGTCAT
    49201 GTATGTCAAA ATGATTGCAA AAACTCTGTC CATATCTTTG GTCCCTGAGT CCATCAAAAA
    49261 CAAAACCACG GGCCCACTGA TCGTATTGCT CCTGGGTGAC TTGTTTGATA TAGTCAGGAT
    49321 CGCCACGATC TTGCATCATC TCATTTACTG TCCATTTCAT TGTCATGATA CCACTAACTC
    49381 CGGTTGGGTG ACCTTCCAAA AATGCCAATC ATTCTGGATG TCATGCCCAA AAAGATAGTT
    49441 GGCTTTTAGT CGTATCTGAT CCTGTGTTTG CCAGACGTGT TCCACCAGGC TGCGCAAGGG
    49501 ATTGTCGTAG TCCACAGGCC ATAACACCGC GTTGCCAGAT TCCCGATCAT GGAACCAGTA
    49561 TTCCATGATC TCACGGCTGC GACGACTATG GAATATCCTT TGGTATCTGC GCAGAGTCAG
    49621 CGTAGTGGCT GCCTGAAGGA ACGATGGCAC ATTCAACGTG GGCTGGTTTT GGGTGTGCTC
    49681 GATCAATTCC CCACGTCGGA TGTCTTCTAC ATAAAAGTAA GGCAACCGGT ACAGCATACC
    49741 TCGATGACAT TCTCTCATGA TGCCACCGTT GCAGATGTCA TAGAGATCGC GGCTAAACTC
    49801 CGACAGCTCT TGGGAAGATT TTAGGGCACG CATGGCCAGT TTGTTTTTGT AGTACCGACG
    49861 TGTCTCTGTG GCTATCTCTC GATCATGATC GTGTGCTTCG AGATCGCGCC AGTCTGCCCA
    49921 GCGCCGGTTG GGGAATTTCT CCCACACACG ATACGCGGCC CAGCTCAAGG CCAAGGGGTC
    49981 GGCTCGTTCG GTGAGCGGAC GGCGATCTTT GGCTCGCTCT GAGATTTCAA ACTCTTCTAA
    50041 CAAAGTTTTT GTATCACTCA TATCAATCCC ACAAGGCCTC ATAGTATTTG CCAAACAGTC
    50101 GGAATCCGTT GGAGATGCGA TCCTGCACCG CCTTCATGCC TTCCCAGTCC CACTCGCTGG
    50161 TGTCTCGGGG GCCACGGTGC ATCTCGTGAT ACTTGGCATC TTCTTTGGCA ACTTCGTTAC
    50221 CATCTTTGTC CACAGGTACC CACAGGATAT CGATCTCGCC CGAATGGAAC TCACTCTTCC
    50281 AGTCATCTTT GACTTTCATT TCAAAAGCAA AGATCATCTC ATCCAATACC CAGTCCCAGC
    50341 GCAGGAAGTG ATTGCCGTCG GTGTCCCACT CGTTTTCCTT GGGAGGTGCG GCCGTGCTGC
    50401 GCAGATGCTC GGGCACATCT TCATCATCCA CATTGGGTGC GCCGTGCTTG TCTCGTTTCA
    50461 GCTGTTGCAG CATGGGCAAC ACGATCTGGC TCAGGGTAGA ATCCATGCTC CAAGTGTCCC
    50521 AGCGATCGAT CCGCACATAG TCAATCTTTG GGTGTACCAG ATCTAGAGTC CACTGTATGG
    50581 CCCGGCTCAC AGGCACCAGC CGATCACTCC AGCGTTCTAC CCACTCGGGA CGATCGATCC
    50641 ACACCCGATC TTCATCCAAG GCAGAAGCGA CGCTTTTGTC GCGATGGCAT CGGGACCAAT
    50701 CGGTCCAGAA GAAGAGGTAG TCAAACCAAG TCGATGGTGA GTACCAGTGA TTGCGATAAT
    50761 TCGAAATCCA GACTTTCATT CTTTTACTCC AAAATGTTTC AATATGGCCT CTGCAATGTC
    50821 TTCGGCATCT CGACCAGAAG CAGTTTCCCC ACAAAGAGCC GCACACTCCA GCACGATCAA
    50881 TTCAGCAAAT TGCCTGTGGT CTAGCACTGG CACTCCCATG ATGTCCTCGG TGGCTTGCTC
    50941 TCTCAGTTGT TCGATCCTAT CATCCATATC GATATCCTTT CAATACAGTA TTGTAGCAGA
    51001 TCTGGTGATT TCTGTCAATC ACCAGACGCT TACATCCGTG ACTTCGATCT CTTCATAATG
    51061 ATCTGGAGTG CCGGGATTGA AAAAACGAGC CCAGGTTGTA GTACCAATAC CACTTTTGTT
    51121 TTTCTGCACA AACATCACGC ACTCATAATC TTTGTTGAGT TGCAGCCACA TCACTGTGCG
    51181 TTCCAGTTCG CGGCGTGTGA GCACTGTTTT ACGAGTCATC GCAGTTGGTT TTCAGTCGCA
    51241 CCATCAACTC TACTTTGGGA TCGTCAAACT CTACGGCCCA GCAGTTGTCT TTCCAGGCCC
    51301 AGCGGAAATC TTTGCCTATC TGCAGACCAC ACTCGTCGAT CAGGAAATCA TACCACGATC
    51361 GGAGATTCCA GTCATGGCGT AAAATCAACA TCACCAAGCA CCATCATCGA TCCATACACG
    51421 AACGGTCAGC ATCAACCAAC TGGCATAAAA TCTGCGTTCG TTGGGGCCGA TCCAGGTGTC
    51481 CAAGGGTTCG TTCTGGATCT GCGGGATCCA GGACCAATGT GCGGGATTCA AGATCAAGAT
    51541 CACTGATGCT CCCGAATATC TCAACCATTT AAGCACTTGA TGTCTCCGTG CCAGTGGACT
    51601 TTAACCGGGC CAAAACTTCG GCATCGCCTT CGGTGACAAA GACCCTGGCG TCCCGGATGC
    51661 GCGACTCGAT ACGTTCCCGG AGCTCATCTA AATTGGAGCC TTGAGCCAGG AACGAGTTGT
    51721 CATCGGTTCG ATACACATAA AACATACCAT CCTGTTCTTC CACGCGAGCT TCGATCTTGG
    51781 GAGGAGACAA GGCATTGATG GCCGCAGCCA GCTCTTCGAC TTGCCGTTCA GCTCGTTTTA
    51841 TAGCAACGCG GAAAGCGATA TCCACAAGGA TCCCAGTGAC GACCACACCT GCTACCACAC
    51901 CGATAAAAAA CATTTCCATT ATTCCAGTCC TTTTTCTTTG ACACCGTCAG TGTACCACTC
    51961 TGTCAAGGGT TCGGGCTCTT CATCACGCTC CCACCCGAAT TCATCTTCGG CCAGTTCCCA
    52021 GTAGCGATCT TCGTCTTGAC TACACTCCAC GTGTTCTTCG TCGGTGTATT CACCATCGTA
    52081 ACTGTGCCAA CCCACAAAAG CCATGCCGGG CTCGCAATAA GTCAAGCGGT ACGTGACCCT
    52141 ACCGTCACTG GCGGCCCAGT TATAAAAAGC TTCGATGGGC GGCCCCCAGG CCGAGTCAAA
    52201 ACTAAAGGTC ACAGCATCTT CTTCGGTGTC GTCGCTCACA AAGGTCTCAG TCACGTCCCA
    52261 TTTAGTGCCC CAGTTTGATA CTGACCAATC GTACCAGTTT TCTCGTTGAT CTTCGGGTAT
    52321 AGGCACCATC CAATTCAGGA GACCTTGCTC CGGGTCGGCC AGCACTGCTT TGATCTCGTC
    52381 TATGACGGGT TTGGGACCGG AAATAGTCGC TTGATTCATA CACCAGTTCG GCATCACTGC
    52441 TCCTTTGCGT ATTTAATAAT TCTTATTATA CGCTTTAGTG GATTTATTGG TCAACCAAGT
    52501 GATCTGACAT CCAATCTAAG AAAGATTTGG GGAAAACAGT TAAATCCAGC GATCTTCTCT
    52561 GAGCAAATTC ATTGACATAT TTTGCCAATT TTGGAATCTG AGCGATATCA ACTTTCTGGC
    52621 GGATATGTTC TATTATTTTG TCTGTTTCGA AAAATTCTCT AAGTTCTAGT ATAATTTTTT
    52681 CTTTTGAGTC AGGATCCAAA AGATTTACAG ATAAAAACCC AGGATCCACC AACGTCGAAA
    52741 AATTTTTTTT CATATCAGGA TAGGCTTTTA AAAAATCACA AAGACCAAAT ATAGTCAAAT
    52801 TAGAAATTAC TGTGTTTGAT GAACAGCCGA AATAGGATTT TACTGTATGG TAATTTTCCT
    52861 GCCAGGCTTC CCATGAGGAT CCGTATCGAT TAAATTCGTG CAATCTTCCT ATGTTTTCAA
    52921 CACTCAATAC TATTTTGATA TCGGGGCGTA TTTTTGCCAA TCCCTGGCAC ACTTTATCTA
    52981 GTCTTTTATT GTTTACAGTG AGGCCAGTGT AGATATCAAT AGATTGAGCG TGTTTGATTT
    53041 TGTCGACAAT GTATTCAAGG TGATTATCTA AAAAAGGCTC ACCTCCAGTA ATTATAATTT
    53101 TAGTTTGATC GGCACAGCTG GATACCTGAT CTAATATCAA TTGTACTAAT TTTGATTTAT
    53161 ACAGATCTTT CTGGCTAAGT TTCATCATGA TGCGATCATT GTTTGAGAGT TGATGCATCG
    53221 CCTCATTTAC TTGATAGTCA CCATTTTTGA CAATGTCCAT CAACCAAGAA TTACTGAAAT
    53281 TTTTACAGCA ATAAACACAA GTTTGATTAC AAGTATTTGA CAGCATCAGA TTGATAGTTT
    53341 TAGGAACCGA TTCGATATGA TCGTAAATCC TTTCTGTAGA TTTCATATCT AATCGACGGC
    53401 TGGATAATCC CTGATCTTCC AGCATCCAGC AAGATTCACA TCCAGGTACT CGTTGATTGG
    53461 CCAACATCAT GGATCTTTCT TTGAGTATTG CATCATAGTT AAAAAATCCA AGAGGTTTTT
    53521 GTGTTATTTG ATACGACGAC AACTTGTCGG GCGAGGCCTG GCAGCATGAA GCTACATATC
    53581 CATCATACAA TCGAACTTCG ACCCAATCAA ATTTTTGCTG ACAAAAATAG TCTTTGATCA
    53641 TAGAAGTATT TAAAGAAAAA GCCACCATTG GTGGCTTTTT TATTTCTAAA GCAAAAAAAA
    53701 TTAAACCGTG ATGCCCAGAC TCTGTGCTTT GTATGCCAGA GCCACCATGT TACGGCTGGG
    53761 CTTGCCCAGA ACGTATTCGG TCACAGCCAC GCCATTGGCA GCCTTGCGAC GGTTGGTGTA
    53821 CACAGCAAAA CCATGTGAAC GGATGCGGCT GATCTCAGCG TTGAGATTGC CAATGCCCAT
    53881 TTTTTTGGCT TTGGAAGCGG TAACAGCTTC ACCGGATTGC AGAGCTTTAA AAACACGGAA
    53941 CGTCTTGGTT TCAGGATTGA TAAATTTCAC AGTAGTACCT TTCTCTAAGT TAAGTAGCCG
    54001 CGTTGTTGCA GCGTGTTATT ATAATAACAG CATCTCCTGC TAAATCCTAC TATATTGGCG
    54061 ATATATCATA GAATTTTTTA TCCTAACACG ATTGATTTGG ATAGCAATAA ATAGTGTCGG
    54121 GAGCCAAAAT CATGCCACGA CTCACTAAAG GTGCTGACAG CATCGCCAGA ACAGCCAAGA
    54181 ATCCCTTGGA GGGAACGATC GGTGACCTAT CACTCAACGA AGCCACATTC AAAACTGTCA
    54241 ACATAACCGG AAATGCCCAG ACAGGTAATA TCTTCACCGA TGGGTATTAC TATGCCAACG
    54301 GTGTGCCTTT TACGGGAGGA TTAGGACTGA CTGGAGCCAC TGGGGCCACT GGAACAGCCG
    54361 GATCAAATGG CACCACTGGT GCAACAGGTG CAACAGGTGC AACAGGTGCA ACAGGTGCCA
    54421 CAGGCGCATC CGGTGCGTCG GGATCGGCAG GCGCTGACGG AGCCACTGGT GCGATCGGCG
    54481 CTACGGGTGC CACAGGACCT GTGGCCGGAG CCAACACACA GGTGATTTTC AACGATAATA
    54541 ACACCGCTAA TGCCACAGCC GGATTCACTT TTGATAAAAC TTCCAATACC GTGGTGACTA
    54601 CCGGGGTGTT CAGCGCCACT GGCAATGTCA TTGGAGGCAA TCTCGTCACT ACCGGAAACG
    54661 TAGTGGGCAG TGTCCAGGGG TTTGCTATAG GCTATCGTGA TATTCCGGTA TTATCCTTGT
    54721 CGGCCAACAC AACGATTTCT ACTGCTGATG CCGGCAAGCA ATATTATTCA ACCTCGGGAT
    54781 CGGCACTGAC ATTGACTATA GCCAACAACG CCAGCCAAGC GTTTAGTTTG GGAGCCACGA
    54841 TCAACATCGT CAATCAAGGC GCTGGCAATG TCAACATACT ACGAGATGGG GGAGTGACTA
    54901 TGTATCTCGC TGGGAATTCG GTATCATCTG ATCGCATACT GACCAGCTAT GGTGTGGCAT
    54961 CGATCACCAA AGTCAACACC GACACTTGGT TTATCGCCGG AGTAGGGTTG CTATAATGAG
    55021 TGGCATCATA ATGCCTTACA TGAGTGTTAC TGGTCAACAA GGCGTGATCA TACCCAGCCA
    55081 GATTCCGTCG CTCAATCTAT GGTATGATGC CAGCGAAGCC AACATCGATA GGTTTGATCC
    55141 TGTGCCTGCC AACGGCGCTT CGGTGAGCCA ATGGAAAAGC CTGACTGGGG TGGGCAGGAA
    55201 CGCCAACCAA AGCGCAGGTA CCCGCCAACC CACTTGGCAG GCCAACCAAA GAAACAATTA
    55261 TGGCACTGTC TTGTTTGACG GCACCAACGA TGTGCTGACT TTGAACCCCA TTGGTGATTG
    55321 GGCGCTTTCT TTGCCAGGAC AGACCACTTA TGTGGTGATC AAAGCCAATG CTTTGTCGGG
    55381 CATACCACGA GTCACCACCA CCAACACCAA TGGTTATCAG TTTTTCTGGG ACAGTCAGTG
    55441 GGGCATAGAG ACCGCGGGAG GTCGTGCCAA GAGCGCATTT GCGGGTGATA CCACCAACTA
    55501 TTATTATATG GCCATGATAT TGGATGGCAC CAAAACCGAT GGCAACGTCA CTGTGCAAAA
    55561 CAATCTCAGA CTACAAATGA GGATAAACGG AGCTACACAG GCCCTGACCT TTAGCACCAA
    55621 CGTAGGTACT GCTACTTCGG CGTCGGCCAC GGGATTGTTT GTGGGTGCCG GGGACAACAT
    55681 CGGAACCAAC GCATTTTCAG GATATATAGG TGAGATATTA ATCTGGACTC GTGCCTTGAA
    55741 TCTGTCCGAG ATCTTGGCAG TGGAAACTTA TCTTTCAGAC AAATGGGCAA TAACTTAAAA
    55801 TCAAGATTTA CCCCAGTTGC GGGTTTGATG CTCGCAGTTC ATCCACGTGA CGACAGCGAC
    55861 TACGGAAACC GTGACCGGCG CAAGTGCAAC TCCAGCGACC GTTTTCCAGT GATACGATAT
    55921 ATTGGGATCC TTTGGACCCA GATACTTGCC AAGTTTGGCC CGTGGGCTTA GAAGCCTGCT
    55981 CTTCCTGTGT ATCAATTGAT AGATCAAACT TCCAGGGATT TTTCTTGACT TCGACAAACT
    56041 TACGTCCACG GCGATCGATG CGCTGGAAGG TACGGAAATA TATGGGTTCA CCCTTTCCCC
    56101 ATTTAACATA GGCCAAGGCT TTGTCACCGC TCATGAGATA TACATGATTG GGTTGCCGTC
    56161 CGGACATGTT CCAGACCGTG ACCTCTTCCA TGATCTTGAG ACTCATCACC GAACCTTTAT
    56221 TGGCAAGTCA CAGGACGACC TTGCGGATCG ACCTGCACAG TAGCGCCCGA GGTAAACTGC
    56281 AGATAGGTCA CTCCGTCAAT GCAGGTTTTG GTAGCACCTC CGGTGATCTT TGCGACCTCA
    56341 CGGTCGAACC ATCCACAACC CACCAAAGTC ATGCACAGTA AACTGACGAA TATGAGTTTG
    56401 ATTTTCATTT TACATGCTCC AAAATTGTTC ACTTGCGGGC GAGCAACATC TAGGGGTGTT
    56461 GACATCTTCT TGATACCGCG CACCGGTCAT GATGTTGGTG CGTTCCACCA TGCGAGGTTT
    56521 GTAATTTTCA CGGCTGGTGA TGATGAGATC TGCCCAGGCA TACCCAAATT TTTCGCAGAG
    56581 TCGGGTACGG GTGGCTTTGG CTGCACCCAG AGTCTTGTAT GCGCGAGTCT TGTTGGGACC
    56641 ATCTGAAACG ATCAGTCCGC TTGATTGGCT CACTAGGTAA TATGACATCG TTGCTCCTTG
    56701 TTGTTTACTA TACCCATATT ATAGCCGAAA TTGGTATTTC TGGTCAACCA CAGGGTTAGT
    56761 GCCCACTTAC CTACTAAAAA ACAGCCCCAC GGCGTAGATG CTCAAGAGCC CTACGTTCAC
    56821 AGTGATCATG GCCCGCTCAC GGATGCGAAT GGCCCAACAC ACGAACAAGA GACTGCCCAG
    56881 ATTCAAGAGA TACACATTCA TGGGATCGAT CCTGAGACTG GTGCACAAGG CCCCGGCCAA
    56941 GGTGACCCAG GTACCCGACC ACTTGAGATA ACGGGTGATT CGGTCGTTGC GGATCATTTT
    57001 ACTGTGAGCA TGTTGCAAGG CACGCGATAG CGCCCGATTG AAGTAGTGAC CACAGCGTTC
    57061 TTGATCTTGA TGGAATCCAC AGTTCCATGC ACCGTGCTGC CATCCCGGCT GCGGAAGTAC
    57121 ACTTGAGCAC CGGGGAAAAG ACCGCGGCGC ACGTCCTTGC CTAATTGGGC ACGGGCAAAC
    57181 TGGATAGCAC TTCCTATGGC ATTGAGATCG TCGTTGGTAA AAACACCGGT CTTGATCTCG
    57241 CGGATGATAT CTGATGTTGT CATGTCTGCT CCTTATTATT CACTATACCC ATATTATAGC
    57301 CGAAATTGGT ATTTCTGGTC AACCACCCCA AAAACAGGGG GTTAGTAGGC ACTAACTCAG
    57361 TAGAAACCAT TATATTTTCC TAAAATGATG TTGCACTGCA CATAAATATC CATACAAACA
    57421 CACAAAGGAA AACCGATGTT CGCAAAAATA CGCAAGTTTT TTGTCATCTT GCTCGAGGGG
    57481 ATCGAGGAAG GTCAACGTCG CAGGGCCGAG TTCGCGATCA AAAATCGCAC TTGGATCGAA
    57541 TAATGGACCA AAGTCGAAAC AGCATCGAAG ACATACTGTC TGACCCAGAT TACGATCAAT
    57601 CGCAACTGCA AGATTATCTC CGCAATGAGT ACGGCAAAGA TTGGCGACTG TACTGGAACA
    57661 GATATCTAGA GACCGGGGAG ATTCCCCGTG GATAAAATCA TCGCAGATCT GGCCCGGGCT
    57721 GCGCAAGATT ATCTAGTGTT CCAGTATTGT TTATTGAGGT ATGGTAATCA GTGGCGCTGG
    57781 TACTACATCC ATTATCGTTG GACACGCGAG CTCATGCTGT AAGTTGGTTC TAATAACCAT
    57841 CCCTGACCGG ACTCTCGATG CCACCATCGA TAAAAAGGTT CCGGTATTGT CATGACCCAG
    57901 GTACCATTGA ATCCCAGATA CATTGACTGC ACCGATTGTT TCTGATCATT ATCATAAATT
    57961 ATATTTTTAT AACAGTGATC GGTAATATCG ATCTGATCTA CCATGATCGA ATCAATCACC
    58021 AGTGCTGTTT CTCGAGTGGT ATCATAAATC TTGTTTTCCA ATTTCACGGT CAATGTGAGT
    58081 GGATCCAGTA ATCTAGTCAT CGTGGACAGA GACAGATGTC GCAACACTTC CCCCGAATAC
    58141 AACACTTTAT CGTTGACACT GATCGTGACT GATGGATTCC CATTTTCTGA TATCGGCCTG
    58201 ATCTTGATAT CAGTGATTAT ATGGTGTTCA GTACCCAGCG TCTGTGAGAA ATTTTTCATA
    58261 TTCCGGAATG TAATCGATGA TACGGTTGTT TCGGCTGTTC TCAAACAATT TCAGAAAAGA
    58321 AACCAGAGCA AATGGAAGAT CTGGCTCATG AGATTCATTT TCTAAATATG TAAAATAACT
    58381 CTTGGCATCT TGCCAGACTT GCTGTGACAA AGTCGTTTTG TTTCTTGTGT TGATGATTTT
    58441 TTCTGCTGTG TTGTTTTCTC GATACTGATC TAAAAAATCT TTTAGTTTTT GTTTGGCCTG
    58501 ATCCATTAGG TCAGGTGGCA AAGCATTGAT CCTAAATTCC CGAGGATTCT CTATAAAATT
    58561 ACAAGTTTCT ATTCCTATAT TGTTTTCATA TGCATAGCGA TACACAGTGT CTATGTACAT
    58621 CACAGTGAAA CAATTGGGAG TGGGTCGTAA CTGGATCATC CATCCATGAG ATTTAGAAAA
    58681 AGCCACCCAA CGATCGAGGA CGATTTTTAC TTTGTTAATA TCACTGGGCC ATCTAATATA
    58741 ATCATTCAAC GGATGCAAAC ATTCGATGCT GAGTCCCACA TGCAGATTAC TGAATTTTGC
    58801 CAAGAGATCA ATCACTTCCT GGGGCCAAAC CGTGAGATTG GTAGTAAACC CTATATGAGT
    58861 ATCTTTGTGG CCAGCTGCCA AGAGTTTTTT TAGTATGATC TTAAAGGATG GAGTGATCAG
    58921 GGTTTCCCCT CCCAAGAAAT GCAAGTAAGA CAACCGAGAA GTCTGAGACA AGAAATCACA
    58981 AAACTTTTCT ACCAGAGCCG GATCGTCGGC CCATGATGAC CTTGGCAAGG TGTTGATCAG
    59041 TCCCAGTCGT TTGTATTCCA CAGCTAATTT ACTGCTGTAT TCAGGCGAAC AAAAAACACA
    59101 AGCACTGTTG CAATAATTTC CTAGATCGAT TTGCCAATCT TGTGGCACCA AATCAGTCCG
    59161 TCCTTGATTG TTGTCACTGT ATTGGAAATT TTCCAGCATG GTGCTGGATG CTAGGGTTTT
    59221 ATCAAAATTT ATCAAATTGA TCCCGGATTT GAGCAACTGA CGTTGCCGGC CGCTGACTTT
    59281 TCCGTGCTGC TCCATGTGAT GACAGTCCGA ACACAGATTG GGGATGTCTC CACGCAAAAA
    59341 TTCTTGCCTA AGTGGCGCCA GTGTATTTTG GAAATACTCT TCTAAAGAAG TATCTTGTAT
    59401 ATTACCAACA ACATAATCAT GCCCGCGCCC CCACCTACAG GGTCTGAAAT TACCTTGGGG
    59461 ATCAATCCTC ATGTGGAACC AAGGACTGGA GCAGAATGTG TTTTTAAGAC CCATCTCGTT
    59521 TTGTTATCAC TTTATCGGCT AATCCATATC TTACGGACTC AACTGCTGTA AGATAATTGT
    59581 CACGTTCCAT GTCCGACTTC AATTCTTCGA ATCCCCGACC AGTGTGAGTA ACATAGATCT
    59641 CAGTCAGCAC TGTTTTCCAA CGCAGTAGCT CGCGTGCCTG TATCTCAACA TCCGTGGCTT
    59701 GTCCCGATGC ACCGCCCAAG GGCTGATGTA TCATATGGCG TGCGTTGGGC AGGATTGAAC
    59761 GCTTGCCAGG AGCTCCAGCC GCGGCCAGCA AAGAACCCAT AGAAGCGGCC TGGCCCATGA
    59821 CGATGGTTTG TATATCGGGT TTTATGTACT GCATGGTGTC ATATATGCTC ATGCCTGCTG
    59881 TGACGCTGCC CCCGGGCGAG TTGATGTAAA AAAAGATGTC TTTGTCTGGA TCTTCGCTTT
    59941 CCAGAAACAA CAGTTGAGCC ACTATGAGAC TGGCACTGTG CTGATTTACA TCAGTATCCA
    60001 GCATGATTAC TCGGTCACGC AAAAGACGGC TGTATATATC ATAACTGCGT TCGCCTTTGC
    60061 TGGTTTGTTC TAAAACGATG GGAACTAAGT TGGGCATTGT ATCTCCTATA ATGGATTTAG
    60121 CATAAGTATA CACACCATGA GAGAATTAAT CAACCTATTA GAAAGCGTAG GCCTAGCCAA
    60181 TCGTAGACCC GGGGATCGTT GGAGCAATAA CCAAGGCGAT GAGATCATTT TCAGCGATCT
    60241 CACGTTTTAT CCAGAATCTG GCGCATTTGA CGATGTCGAC GCTATGAACT CTGCCATAGC
    60301 AGAAGTGGCC CAGAGCATAG GTGTGACTCC TGGATCCATA ACCTGGACCA ATCAGCCTCG
    60361 TGGTGCATTG GCATTTGCCA TAGCCCACTT TGTGGACGCT GACAATCAAG ACTATTATCT
    60421 AGGACGTTAT TTTAGATCCA TTAGCCCTAA CGCACGAGAA AATAATTTCC CCAATGACCT
    60481 TCCTGGCGGA TTCCAATTAC AAACCAAAGC CGCCAAAAAA GAGCGTGCTG GATATAAACC
    60541 CAGCGATGTT CTGACTCGAT TAGATCGTCT TACTCCCCAA GATATCTACG ATCAAATAGC
    60601 AGAACGTTTC GGGGCTGATT CCAGTGAGGC ACAGGCCACT GCAGCATTTA TGTCTGCCAC
    60661 AGGTACCAGT GACATTGCCA TGCCTTTGGG GAACATGGAT TTTGCAGCTT TTACCAACTA
    60721 TTTTGCTGAA ATGTTACAGC CCATGGCCTT GGTCATGGGC AAAGCACGGC GCGGTAATGC
    60781 TGACGAGGCC GAATCAAAGT TTCTGACCGA AGGTGGGTTT GATACTTGTG TCATCAGTTT
    60841 TGGTGGCAGC AAGATTGGTG GATTGGTGGA CTCTACTCTG ACCAATCCAG CAGGGCAGAT
    60901 CTTGGGCCTA TCCAGCAAAG CCAAAGATGG TGCCAAAGCA TCCGCCAAGA ACCTCAAGGA
    60961 AAAAGTCGAC GAGATGCGCA CTGATCCGGA TGGGCGGGCC ATCCTGGAAA AATATCGAGA
    61021 AGAAGTCGCT GTGTTAGAGA TGATTGTTGA GGGAGGGTAC CTCAACGGGC CGCTAAATCT
    61081 CGCCATGACT TATGATATAA TCAAGCCCGA AGAAAAACAA CAGATCCTGG CACTGCGGAA
    61141 GCTGAGTCTC GGGGATTTTC GCGAAGACAT GCTGTCAGAT AACCTACAGG ATTTGTGGAA
    61201 TTCTCGATCC GCAGCAGATC CCAGCACCAT ATCACCTTTC TATCACATGC TGGCTGCTGT
    61261 GGCTTATCCC GTAGCCAACT ATATCAATGA CAACACCAAT TTTAGCCGAG CTGCATCCGA
    61321 CATCTTGAAC TTTGGTGCAT TTATACAAGC ACAGACCCAC GCCGCGCAAA AAGGTGGCAA
    61381 TATAATCCTC AAACCCTTTG ACTATACCTA TCCATCTACC GCAGTAACTG GTGTGATCTT
    61441 ATCTGCGCAC AAAACTTATT ATTCCACAGG CAACAAAGGT AATTTTACTT TCAAGATACT
    61501 CAAGAATGGT GCCACGGAAA AAGATATCGA AGTCACAGAT CAGCAAGTGG ACACCAAACC
    61561 AGATGTGGAC CTTGACCAGA TCACACAAAG ACGTAGCTCA GTAAAAGCTT TCCGGGAACC
    61621 CGATGCATCA GATGAAAAAA CTCTGGGAAG ACAGCGACGT CGTTAAGAGT TGAGATCCGC
    61681 CACGTGATCG CAGATGTGAT AATCAAGGGC TTCGTTGGCC GAGAGATACA CATCCTGTGG
    61741 AGGCAGTAGG ACTTTCTTGA TGGTTTCGTC ATCAAGCCCA GTAGACTGTC GATACAGGGC
    61801 CACCATGCGT TGCTGGCACA GTTCAAACTC TTTTACTGTG GCAAATAATT CATGTGCTTT
    61861 GCCTTCGCTT CCCCAAGAGA ATTGATGGCT CAAGATCGAA GTGTTGGGCG TGAGTACCCT
    61921 GCGCCCGCGG GATCCAGCCA AGAATATCAA AAGTCCGCAC GATGCTATGC TGCCCAGTCC
    61981 CACGGTTTTG ATGGGAATCT TGCTGCTTTT CATCACATCA ATCAGGGCAA AAGCCGACTC
    62041 GATCTCTCCC CCGTTTGAAC AGATCATCAG CAGGAGTTCT TTGAGTTTTT TCTTTTTCAC
    62101 ATGATTTTCG TGCAACACCC ACTCGATCAC GGGTTTGATA GAATCGTTGT TGACGACGTC
    62161 CATGAGTACC ATGATTCCAT GGTCATTGAG GGCTTGGCTG GCGCTGTCGT AATCAGGCAG
    62221 ATCTTTTTCA GTGGTCATAG TGGCCATTTT TAATGTTGTG TGTCCTTAAT ATATGCATAT
    62281 TATAGCACAA AAAAGGCACA TTCTATTTAG TCTGAACAAC TATCCTCGAC ATTGGTTTGA
    62341 TCGCACGAAT TCGGCTTGGG CTTTGTCCAG GTCCCTCACC GGTAAACCAT CCAACTGCAC
    62401 TTGTAAATTA AAGGTCTTGG CGCGGCCATC GTACAGTATG GCTTTGTTGC CCCCGATATC
    62461 AAAAAAGTAC CAGGGCGCAT AGGAAGATTG CCCGATTTCC GGAAGATAAA AACAGGTCTG
    62521 ATACTGGGTT GACCCATTGA TGTCCATCAA GCGCAACCGA AGGGCCGGGC GGCTTTCTGC
    62581 CATGTGTTTG CTGAACAACC AGTAGATTCC GTTGTCGTCA AAATGGCCCA CGGTACCAGC
    62641 CACGGCTATC CGGACTTTGT TGTCGCACTT GGCAAACCAC CCCGAGCAAC TGGGATTGGC
    62701 ATCTACTGTT TTCACGGCTT CGGCCAAGCT GGTGAGATAG CCCCGGGCCC ATCGCACTTC
    62761 CACTGGCACT ATCAAAAAAT GTGATCGGTT GCTGTTGATC ACCACCCGGG TATTGCCCAC
    62821 ATCGACATCA AATGATCTCT GGGGGAAATC CAACAGCACT GATTCTAGTA CCTGGGCTGC
    62881 AGAGCGATTT TTGTGTGATA GGGAATCGAT CTGGGCCGCG ATCCTACCGC CTTCGATCTG
    62941 GGCCGCATCG CGGCTTTCAT TCAGCAAGCG ATCAGCGATG AGACTGCGCC GCACCCAGAC
    63001 GTCTGCTACC ACGATATATC CATTGTTGTT TTCGGTTCGT TCTAAGATCT CAAAATCATG
    63061 TATGTGCCCC GAGCTGTAGT TGATGATCTC GTTACGGATC ACTTCGCTGT TTTCCACATG
    63121 CTGGTGGCTC AGCAATAAAC TGCCCACTGC TTGATTCACT GCCAACCGGA ACGCTGCTTC
    63181 CCGGGCCTGG GATTCGGTAC GGCCATGCCC TTGTGCCCGC ACATAAAAAA CCTCCACCCG
    63241 ATCTTTTTTG GTCCAAGCGC CCAAGGTCAG CAAGATGCTG ACAGGACTGG GAACCAACCA
    63301 TCTGAGATCT GCCTGTGCTG TGCCGGCGAT CGCCAAGCAC AAACACAGAG CAAGGAACTT
    63361 GCTCATCAAC GCATGCGGCC GCGGATGAAT TCAGACGTGG CTTGGTCTTT TTCACTCCAC
    63421 TGATAAACCG CCACGTAGTG GCGTCCATCA TTGATGACTT CGTCACGGAT CTTGCGCACG
    63481 CCAGTGAGTC GTCCTTTGGC AGTGATGGTG TTTACAGTGC GAACCAGGGT GTTTTCCACA
    63541 CGATCAGCCA CCCTGCGGCT GGTGTTTGAC CGCTCGCCCT CGTTGTCCAG TGCTGGCATC
    63601 TTTTCCAGAT CGTCAGATGT GAAGTTCACG GTACCATCAG CTGAACGGAA CTGATTTAGT
    63661 GTATTGTCCC GGGCGCGGTC CATGCTACGG GCCATGATCT GTACACGCCG CTCGGTGCTT
    63721 ACTGTTTTGC CATGCACGAA TTTCACCAGC TTGTCCATGG CGTCGGCTTC GGCCAAGATC
    63781 TCTACGTTGC CTTTCCAAGC CGGGGCGACG CCATACACTT CGATGCGATC TAAGTTGCCA
    63841 AGCAAGGTGT AGTAGATTCG GATGCCTTCG TCTTTGAAAT CTGCGGAGAT GGTAGTGTCC
    63901 TTGACCGCGG TCTGGCTGTC AGAGGGAGAA GCCAGTCCCG TGGGTTTATT GATACCACAG
    63961 GCTGTGAGAC CCAACGAAGC CACCAAGGCC AAGGCGATTG CTGTTTTGTT CATTTTGATT
    64021 TGATCCATTC CCCGACTGTT GTGAGATCGC TGCCGGCGCC GGATACCGCA CCACCGATCG
    64081 TGCCGCAGCC CGTGATGGCA GCGGCCAGGA AAAATACCAC GATTGCTTGA TTCATTGTTC
    64141 CTCCAGATTG ATCAAAGAAA AACCCTGTTC ATGTGTATGT TACACGAACA GGGCATTACG
    64201 GTCAACTGAT TCTGGTGTGA TTAGATCTGG AGAGCTTTTT TCACAGCCTC ACCAAATGCT
    64261 TTGGCAGCAT CGGCCTGTGC TTTGGCAAAA GCAAAGCTGG CAGCAGACAC AGTTTCAGCC
    64321 AATTCACGGG CTTTTTTGTC AGTGATCAGA GCCGTGGCTG ATTTGGCGTT GGTTTCCATC
    64381 TGTGTGATCA CGGCGTCAAC ATCAAACAGT TTGGCGGGAT CAATTTTTGC GAAGTCAATT
    64441 TTTGCGAAGT CCATTTTGGT TTCCTTTATT AAGCGAAAGT TAGAATTACA AGACCCGCCC
    64501 CATGCGGCAT CTTATGTTTC TATTGTACTG TAATTTATGC GGCAGTGCAA CATATTCTAT
    64561 GCGTATATAA TTCCAGATCT GGCGATTTTG GCTAAATTGA TCAGCTGAAC CAGACTTTTT
    64621 TTACCCACTG CCGGGACGCC AACTGCTGCG ATATCTCTTC TTGGGTAGCG CCAGATACCA
    64681 AATCAGCCAC TGGGAAAACA CCCATTTTTA GAGCAGGGTG ATCACGATGA TATCCACGAG
    64741 ACTCAAAAAA TCCTCGATGC TGGTTATAGT AGTCCCACAT ACGGCGTTCG AGCACGGAAG
    64801 TATGATCTGG ATCACTGTCA TCAAATCTCA CCACAAAATC TGCGCTGTAG TGTCGATAGG
    64861 GTTTAAAAGC ATCATCGCTG ATGTAAACAT CATCGTCCTG GGAAAGATCC AACAGTGTTT
    64921 TTCCTATTTC CACATAGCAA AGATGAACGG TACCAAACTG CCAATCACGC TCAACGAGAT
    64981 CATAATCTTC GGCAGCCAAG GTGTGTTTTT TTGGTAACCC ATAGTAAGTT ATCACTGCTC
    65041 TTTTTTGATT GCTGCGTGAC ACAGATTCGC AACGATGCAC CGCGGTGTTG AGGGTGGCCA
    65101 GGGCTTTTCG CACATCTGCT GGGGCAGACC CCCAAAATTC GTTTTGTTCT TGATGATCAA
    65161 GCAGGCCATG ATACTGCTCA AAAATATTGT GGAGGTAATT CAACGTATCT TGATCGTTGA
    65221 TATCTGAGAT CCCTCGATCG ATAATTCTAC TGTGGTCATT GATTGTTTTG ATCTGGAGAT
    65281 TGATATGTTC CAGCGCTCGC TGTTGTTCTT GTTGTACAGT GTCGAATCCA TAAAACCTCT
    65341 CGGGCTCGTC AATGGGATAT CCAAGCCTTT GTGCTGCACG TACCTTGACC ACCCATCTGC
    65401 GTGCGAGGCC AGTGTCGCGC AAACGGAAAT CCAGTTGTAG ATTATCCCAA CCAAAAGCGA
    65461 TGTGCAAAAA AGTCAACGAC ATGTGCTTGT TTATTGTCTC TTGACTCGAG CCAAGCCCAA
    65521 TCTCTCGAGA TTACGTATCC AGAACCAGCC CATGTCAAAC TCAAACCAAC GATGGCTCAG
    65581 TTTAGCTGAT GCCGGACGCT CATGATGATT GTTGTGCAAT TCTTCGCCAC CTATGATGAT
    65641 GCCCCAGGGA AAGATATTGC GACTGCAATC CGAGGTGTCG GTATTGCGAT ATCCCCACCA
    65701 ATGTCCCAGG CCATTGACTA CACCAGCCGC CCAGAAAGGT ATCCACGCCA TTTGTACCAA
    65761 CCACATCACC AGGCCCCACC CATGAAACAG TGCGACCTCC ACGATCAACA GCAGCAAGAA
    65821 CCCCCATTTG TTGTAGGGTG TGTAAACATT GCGTTCTATC CAATCATCGG GGGTGCCGCG
    65881 CCCATATTGT TGGATCATGT CTCGATCGTT TGTGGCAGAT GCATACAAGA AAGCACCGCC
    65941 CAATAGCACT GTCCAGAATC CATGTACTTG CGGACTGTGT GGATCTTGAT CGGTTTCACA
    66001 TGCTTGATGA TGTTTGCGAT GTATTGCCAC CCATTCTTTG GTGACCATCC CGGTGGTTAA
    66061 CCATAACCAG AAACGCATGA AATGGCTTAC CACAGGATGT AGTTCCAGAG CCAAATGTGT
    66121 TTGGTGGCGA TGTAGATAAA CTGTCACACA AACTATGGTG ATATGAGTCA TCACCAAGAC
    66181 TAAGACGAAT TCAAGCATTG ACTTTTCCTT TTACCCAAAA TCCCAAGCGA TCTCCACAAA
    66241 CAGAATCGTA CCACTCGGTA CCCGGTGGTT GCTCCCGGGG TGTATCACGC CACACCGGGT
    66301 AAATCACCTC GGCATCGTGA TTGGCAAAAT CATCATTGTA TCTCAGATGT ACTTCAATGA
    66361 TGCGATCACC AATCATTTCT ATATTGATCC ATGTTGCTAA GTTATGTAAC CCTTGCAGCA
    66421 TGTAAGGCAA CGGAAAATCT CTGCTGATCC GTTCCCAGCG TACAAATCTA TCCAAACGAT
    66481 CAGCATCTTC TCGGAAACCC TGGACTGCCA ACACTTGTCT GCCGTATCGA TAATCCACAG
    66541 ACACATGCTC GCCCACGAGA AATTCGCTCC AGAAATAACC ATCGGGAACG AGATCTTCAT
    66601 CGCCGGGCTC TAAATACATT TTAGTGGCTC CTCGCCCCAT CATACGGATA TTGGTTATGG
    66661 GTCGTACCAC ATACCATCCC GGACATGGCA CTGGTATGCC CGCTGGCCCA GCCAAGACAT
    66721 CCTGTTTCCT GGCCACTATC AACTTGTCAT ATATCCATAG CCAGCCTGTG GGACAGGTCG
    66781 GCCAAGTCGT GGCGTCATCA GTCATTCCCG GAGGGATTCC CATAATCCCC ATACCACTCC
    66841 TATCACTATC AACACCACTG GAATCCATAC CCATCCGGTC ATGCTATACC CCTGCTGCCA
    66901 GAACGATCTT GCAAATATGA TCAAGACGTT CAATGTGCTC AAACGCACGC CACGGACTAG
    66961 TGTCAATGGC CACGACACCG TGTCCTTTGA TACCCACTAT ATCATACTGG ATATATCCGT
    67021 GTTTGTCAAG TCCCAGACTG CGATGGCAAG CATCGGCCAG CTCTTGGCTT ATAGGCGGCA
    67081 CATCCGGTAC ATTTGGTGCT ACACTGGTAT ATCTGCTGAG TTCGGGAAAA TCCTTGGCGA
    67141 GATCCGCCAG TTCGATACCA CGATGCATGG CGGCTACGCA ATAAGTGGGA TGGAAATGCA
    67201 TCACCACTCG CACATCATTC GCATGCTGTC CCAGTTGTTG TTGCAGGCCA AAATGCAAAG
    67261 GCAGTTCGCC AGATGGCTGC AGTTCTTGAC TGATCTTGGT GTATTCCAGG ACTTCGGGAC
    67321 GGTAACGATC TAATCCAGCT GTGTGTATGC CTATTTTTTT GAACTGATCG GGCTGGAGTG
    67381 TCTGTTTGCG CACGCCGGAT GGTGTGATGT AAAAATGATC GCGATCATGA TGACGTATCG
    67441 ACACATTGCC ATCGCGACTG GTGATCCAGT TTCTTTGGTA GGCTTCCAGC ATGGTGTCAC
    67501 ATATGGTTTC TAACATTAAT GGAATTGCTC CTCTTCGGTT GAGCCTTTGA GTGCCTGTGT
    67561 TGATGCATCA CGCTCGATGG TGGTAGTCAC AGCGTCGAAA TATCCAGTAC CTACTTCACG
    67621 CTGGTGTTTG ACTGCTTCGA ATCCCAAGGC TTGATTGGCA AACTCTTGTT CTTGCATGCG
    67681 AACAAATGCT GTCATACCTT CACGAGCATA GCCATGAGCC AATTCAAACA TACTATTATT
    67741 TAAGTTGTGG AAACCGGCCA GGGTGATGAA CTGGAAACGG TAACCCATGG CGCCGAGTTC
    67801 ACGCTGGAAT CGAGCGATGG TGGCGTCATC CAGGTTCTTC CGCCAGTTAA AGGAAGGCGA
    67861 ACAGTTGTAG GCCAACATCT TTTCTGGATA ATGTTTGTGT ACCGCTTCTG CAAATTTCTT
    67921 GGCGAATTCT AAGTCCGGCT TACCCGTTTC ACACCAGACC AGATCAGCAT AAGGAGCATA
    67981 TGCAACAGCA CGACTGATAG CTTGATCGAG GCCGTTGCGA GTTCTATAAA ATCCCTCCAC
    68041 AGTACGCTCT CCTGTGAGAA AAGGTTGATC ATTTTCATCT ATGTCCGATG TTACGAGATC
    68101 ACCTGCTTCA GCATCAGTGC GAGCGATAAC GAGAGTAGGA ACCCCACTGA CATCAGCAGC
    68161 AAGACGAGCA GCAACCAGTT TGTTGATCGC TTCTCGAGTT GGCACCAGGA CCTTGCCACC
    68221 CATGTGCCCG CATTTTTTAA CTGAAGCCAG CTGGTCTTCG AAGTGTACTC CTGCTGCTCC
    68281 TGCATCTATC ATCTCCTTCA TGAGTTCGAA AGCGTTTAAC ACACCACCGA AACCTGCTTC
    68341 AGCATCTGCT ACGATAGGTG CGAAGAAATC TCTATCGCCC GAGCCTTCCA TCCACTGTAT
    68401 CTGATCCGCA CGACGGAAGG TGTTGTTGAT GCGTTTGACC ACTACTGGCA CAGAGTTCAC
    68461 TGGGTACAGG CTCTGGTCGG GATACATGTC GCCCTTGACG TTGGCATCTG CTGCCACTTG
    68521 CCATCCTGAT AGGTAAATTG CTTTTAGTCC TGCTTTGACT TGTTGTAGTG CCTGCATGCC
    68581 TGTCAACGCA CCCAGTGTAT TGATGTATGG TTCTGTAGTC AACAGCGCCC ACAGTTTGTT
    68641 GGCCTGATCG ACCGCAAACT GATTGGGGTA TGTGCGTGAC CCTTGTAAGC GCACAACATC
    68701 TTCTGCTGTG TAGGGTCGTT TTATCCCCTT CCACCGTGGG TTAATAGACC AATCCATCTG
    68761 GATGGCTTCT CTTCGTTGAG TGCTGCTCAT GATAATACCC CCTTGTTGGT GTGTTATTTA
    68821 GTGCAACGCA ACAAACATGC TGGTATAAAT AATCATAGTA TAAAAAGGAG GCGATATGTT
    68881 CGCATTTATC AAGAAAATTT TTGGTTTACC CACAGCAGCT GAACAAGCGG CTGCTAAATC
    68941 TGCGGCCAAA CCCCAGGAAT CCGCACCCAA GCGTGCCAAG GACTCTCGCG GCAAATTTGC
    69001 CAAAGATGAT CCCACTACTC CCAACAACGA AGCTTGGGTA GGAGGCAAAG CACCGGCCAA
    69061 AAAGCCCAAG GTCAAAAAGC CTGTTGCTAA AAAACCCGCT AAGAAATCTT AAACAACAAT
    69121 GTCTTACTGG GGCTATCATC TCATGTTGGA TTGCAGCGGC TGCGACATCG CCAGTGTGGC
    69181 CAGCCGCGAT AACATCTATA GATTCGTCAA AGACTTGGTA GAGAGGATCG ACATGACTGC
    69241 TCACGGTGAA CCCGTGATAG AACATCTGTT GCCCGGAGAT CCCAAGCAAG GCTATAGTTT
    69301 GATGCAGTTG ATAACCACAT CAAACATCTG CGGTCACTTC ATGGAGTTGG ATGGTACCGC
    69361 TTACTTTGAT ATATTCAGTT GCAAAACTTT TGATATCGAA GTGGCCAAAA TGGTAGTCAA
    69421 TGAATACTTC CACCCCAAAA AGATGCGTGT GAATTTCATC ACACGACATG CTGATTGAGA
    69481 TAATTTTTTA AGTAGTGGAA GCCTTTGTAA TCCAGCACTG CATCACTCAT TGAGTTGACT
    69541 GCGGCGATGA TCTTTTGTTT CTTTTCTGTG TCATCAAATA TCGTCTTCAA CGGTACCACA
    69601 TAAACCCGTA TCAAAAACAG CGCAGATCGA CCATCTACGG GCACAGTGAC CTGTCGTTCA
    69661 CATCGGAACC ACATCTCATC CAGGATCTGG CGATCCCACT CGGGACATAC ACTGGGATGA
    69721 CGGTTGAGAT TGCCGGTGTT GGCAATGCTC CACACATGTC GAACGAACGG ACCTTTTTCA
    69781 GTGATCATGC GAGCGATCAT CCCGGACGCT TTGCGCACAG TGTCAAAGTC TGGTATGGGC
    69841 TCATGGATTT CCTGGAAAGT CATGTTGACT TTTTCCTCTG GAGCCCACCC ACTGGGAAAA
    69901 CACACACTCA ATACCTGCGC CGATAGCTCG CCTGAGGCAT TGGGCGCCCA TATCACGAAA
    69961 TCTTCTTGCA AGGCCATGGT GAGGTCATGC ACCGGATTCT TGCTGTGGGG GTCTACCGGT
    70021 AGATCCGGCA CGTATTTTTT CAGTGTTTGG ACAGCAGATT CCAGTAGGTC ACCAGTGACA
    70081 TTGTTGCCGT ATATGAACCC ATGGAGTTTT TTCTTTTCCA TGACATAACG ATCAAACTCA
    70141 CTGTCGGTGC TGAGAAGAGG CTGTTCCGGA GACCACGGCT GCATATGCGG TCTCATGGCA
    70201 TAAGGGACTT CTACTGGAAA AGGTATGTCA TCCAAACACA TGTTGGGCAA ATGCATGGCT
    70261 GGAGAGATTT TTACCTTTGC TTTCTACTTG TATGTCAAAC TGATCTAAAA AAGTAGCGGC
    70321 CCAATCATTC ACAGCCGAGT TCCACATAAA ATCTGAATGA GCCCGTAGTT TTGACTTTGT
    70381 GTGGCCTCGA GCAAGAAGGT CTCCAAGATC AGGCTTAGTT CGGGTACAAT GACCCACAAG
    70441 AATATCTTCG CGACTAACAC TGTAATGCAT AGCAGGACGA ACACCGCGCC AAGACTCAAC
    70501 AACACGCTGC GTGCGAGGAT CTTGGGGCGA AATATACTCT CCGGTTTTGA TGAAATGATG
    70561 ATGTACGTCC AGCACAAGAG CCACACGGTG AGCCACAGCA AGAACAATGT CGAGACCATT
    70621 TGATATTTCG TCGTTTTCTA TGGTGATTAG ATTCCTGGCC TCAGGCGAGA GGCGGTCCAG
    70681 CGTGCGCAGG AACTTGTCAG GCCCACCTTT GCCCGACAAA TGTACATTTA TCTTGAAACC
    70741 ATGATCATGC CAAGCGTTAC CATAGCCCAT CCAGCGTGCC ATGTCCGCAT GGTATTCAAA
    70801 TTCTTCTATT GAGCGTTCCA CGATGTTGTC GTTTTCAGAT GCCAGCACAC AGAACTGGCC
    70861 GGGGTGGAAG CTGAGTCTCA CATCCAGTGC TCGGGCACGT TCGCCCACGA GACGGAATAT
    70921 CTGTTCCAAG TGTCGTTGTA TGTCTGCTTG CTGCCACCAC GCTTTCCAGT CTTCGTGGGT
    70981 GTAGCCTTGC AGCATCTCAG ATCCCAGGCG CACCATGCGT AGTTCGGGTC GCAACGAGCC
    71041 CACACGTTCC ACCATCTTTA GCGCAGCAGC GGCATTGTGG TTCATGATAT CCCATTGGCG
    71101 TTGTTCGGCT TCTTCCTGAT GTTCGCGCAA CCAGCGCATG GTAGTGCTAC GCCCGTTTAG
    71161 GTCTCGACTC TCAGAAGTGG GTTTGCGACC AGCACACTCT TCGGGATGGT CAATCCATTT
    71221 GCAGCAGAAA CCTATTCGAG CCATGATATG TCTTTAAAAG AGTTATTGTG TCAGCAATTT
    71281 TAACACATTT GCCATTGTAT CGCAAGTGAG ATTGGGCAGG ATCTGGAACC TTTTGTCAAC
    71341 GTCCCGTGCA TGGTCTACCA CTACCCACTG CACACTGGCA GTGGAAGCTA TTATATTGTA
    71401 TATCAAATTG TATCGATGAT GTATTTTGTG ATCCGTGTAT CTGTCCTGAG TCTTGGGTTT
    71461 TTCAGAGAGA TCGATTCCTG CCAACAGAAT GATTTCGGAT CTCACCGAAA CCAAATGCAT
    71521 GGCTATGATG TCCTCGAGAT CATCGATGTC ATGGGTGAAA TCCCCTTGAT AAAGATGCAC
    71581 CTGCAAAGGC CTTCCTGCTG ACTGATAATA TTTTTCCGGT ATGTAAAAAT TACACGAGTG
    71641 TTGTAGATCT CGGTGCAGGA GTTCATTGAT TTTGGCTGGA TCATGGCAAA TCACGTTATC
    71701 GGTCTCGAGA TGTCTCCAAG TTTTCCAAGA TCCCCAGGTG GGGCCGATCA AGCGAACAGA
    71761 TTCGGTATCC CATGCTTGTT CTGGACGGAA ACTACCGGAT AGGATCCAGT TTACATTTAT
    71821 CATGCGCTTT TGAGTGATTG CCAACGGAAC TCGCCCAGGC AGACCCAAGC AAAAGGTGTT
    71881 CCTTCTCGAG GATTGGTATT GAACACTATG TCACCGCGTG TGCCCGAATA CCCTGGCACA
    71941 TTATCGCCAT GACCGATTCG GTGCTTGCCC ACTCTCAAGG AAGAAATAGT GACCAAACCA
    72001 TCTGTATTGA TATCGATATA GGGAGTGCGA TTGACACCAA TAGAAAAATT CTGCAATCGA
    72061 GATGTACCGA TAAAAGCTTT TTTCTCGCTG AGCTTGCCAA GAGACACTGT GACTTCTTCG
    72121 TCCCACACAC TCAAGGCCAT GTCGGGTTTT TCGGTGTTGA CTCCCATGCG ATGGTTGTTG
    72181 ACATAAACTG TAGAATTGAT GTTGGCTTCG CCCGACACTG ATAGATGTTT TAATACCCCA
    72241 AGTTCGGATA TCTGAGATTT GGTGATCGCG GGATTGAGAC CGTCTTTGCC AATGATCGGT
    72301 GTGCCATTTA TCATGATCTC CTGGAAATCT ATGCCCTGGG TTTTGGCCAA ATCCAACACA
    72361 TTTGACACCA GGGTCTGCTG CCACTCCGCA GTCATTGAGG CCAGGGCATT GTCGGCCACT
    72421 GTGGTGGCCA GCTCTAACCA ACTGGCGTTG TCAACGTTCA CGCTTCCTTT GAGTACCAGG
    72481 TCTTTTACGA TCAATGCGCC TTGCACTTCT GCGGTGTCGA CCACGGTTAG ATTTTTTGTG
    72541 GTGAAATCGT TTTCCACCAC AACCATTCCG GGCATCACAG TGAGTTCCCG TTCCTGGGCC
    72601 AGATCTTTGA TACCACGAGT GGCAAAATCT TGCTTGAGGC GATCTTGCCA TCTCTCGATG
    72661 CCTTGATCTA TGTGCTTGAC TATGAGGCTG TCTACGTCCA CCAAACTGAT GGCTTCGCTG
    72721 AATTTCTGCG AAAATGTCTG ATTTACCAGT GTTTCGATCT GATTGATCCA AGAAGGATCA
    72781 ATCACCAATT CAGACACGAT GGTCTCGATA TATCCGTTGA TGTTTTGAGA TATGGTTTGT
    72841 TTTATCTGTT GTTCGATAGA TTCCGATAGC GCTTTGACAT CAATCATCTT GTCTCCAAAT
    72901 ATCCAGGGTC ACACAGTGGA ATCCACCGCC CAGAGTGCGA CTGTGGCGCA ATCGATGGGG
    72961 AATCACTGTA AAACCCAATG CTTCTAACTT AGTAATTATA CCGATCTGTA GGGCATCTAC
    73021 TATAACTGTG CGAGAGTCAA TACTCAATGT ATTCATCCCG ATCCATTTGC TCGCCCACGG
    73081 ATACTGATAA AAATCATCTG CTACACAATC ATCGATCCAG ATTTTGTGCC AGGATTCCAA
    73141 ACATCGTGGC AGATTTGTAG AGTTTACGCG GCTGGCGTTT AACATCACCA CTCCTTCTCT
    73201 CAAGGGAACG ATAGTGCTGT CTATGTGCAC ACCTGAATAA AAATCACATG ATTCTATCTC
    73261 GATGTCAGGA AATTCCCTGC GCAGCCAATC CAGTGCCGCT AAATTGCCAC TGGCGCTCAG
    73321 CAAGAATAAC CATCGATCTC CCAATCTCAA AACATTGGCT GCATCGCAAA CCATGCCTTG
    73381 ATTCCGGGGC ATGGTTTTGA TTTTTGTTCC AACACAAGTC AAGAATTCCA GGGCCTGTAT
    73441 CTCTTGGTCG CGACATGGAT ACATCATGGC CACATCCACC ACAGTGTCAC CGGCCACTAT
    73501 CACACGATCT CGAGGGCAAT AATTATACAT TCCCTTTGCG GCGACAAAAT CCATGTAATC
    73561 AGGTCTCAAG ACTCGCACGC CGGCTTTTCG AAGTATATCA CAAAGACCTT CGAGGTCTTC
    73621 GTTGGCTTCG TCAATCACAT GACTGGGCAC AGGGCCTGAT GGCACTGGTG TTTCTTTCCA
    73681 AGTGGTTTTT TTGGACTCCT GAGAAAACAC AGGATCGTCG GTGGGCCAGT TTGCGCCCGA
    73741 TGCTGAACCA ACGACTATTG CCTTGAGTGT ACCCCACTCG TTGCGGCTGT GTATATCAAT
    73801 TTGATTTGGT ATCATCAGAT GGCTGACGAA CTATGGTGCC ATCCCATCCT GGCTCAGGTG
    73861 CGTCGACTTG ATATGTTTTT ACCCGAGATT CTATGTTTTC GTAAAAAGAA TCTAACTCTC
    73921 CATTCCATTT TCCCCGGAGA TGATTGATGG CATCTATGCA ATACCGCCAG TTTTTTTTGC
    73981 GATAATTTTT GATGAGATTG TGATGTAGGT CTTGATAGTG GGTGAGAGAG AAAAACTCTC
    74041 CCAAGTCTAA TTTTTCTATC ACACAAAAGG TCTTGACAGT GCTATCAGTG GCACTGGATC
    74101 GACTGGATCG AAAAGTATCC AGCTCAAGCA CGATGTATTT GTCACTGATA TTTTTTGCTG
    74161 CTACTTCACC TACGATGATG TTCATTGCCC CTCCGGCTCA AGCTTGATCT GCAAAGGGTA
    74221 TCCTTCAGAA CGAGCATTGA CCGTGATTTC GATGCCTTTC TGTTCGGCTA TTTCGTAAGG
    74281 CAGCACAGCC ACAACAGCTG ATCCCACTTC GTGTATAGAC AAAGTAAGGT CGTGTGCTTG
    74341 GTCTACAGAA TATCCAAAAT ACTCGATCAA GCTGTTGATC ACAAATTCCA TGGCGGTTTG
    74401 ATCGTCATTG ATATAGATCA CTCGGAACAT GGGTGGTTCT TTGACTTCGA CACTGGCGTT
    74461 TGTTTTTGTT TTGGTTTCTG ATTGCGTCAT GATTTACCTT TGATTGTAGA GGGGCATTGC
    74521 CCCTCTACGT ATTTAATGTT ATAGGCTTTC TTGATAAGAG ATAGCGATTT TTTTAGGCTT
    74581 CAATGCTTCG GGAATCTTGC GCTCCAAATT CACGGTCAAG ATACCATCCT TCATCACAGC
    74641 ATCGCATACT TCCACATGAT CCTGGAGCAC GAATGTGCGC AAGAAACTGC GATTGCTGAT
    74701 ACCATGATGC AGATATTCCA CTGTGTCTCC TGCAACATCA TCGTGGGCCC CGGAGATGAT
    74761 CAACTGTCCA TCCCGGACTT CGACGTCGAT CTCGTCGCGA CGGAATCCTG CAGCAGCCAC
    74821 GCGGATCTCA TAGGTCTCGT CTCCGGTTTT GATGATATCA TAGGGTGGAT AATTACCTGC
    74881 ATTTGCAGCC ATGTCGAGAT TGCGTGTGAT GCGATCGAAC AGGCTGTCAA TGCCCACTGT
    74941 GTTACGGTAA AAAGGTGTGA GGTCAAACGA AGTGATTTTA GTCATGATGT CTTCTCCTTT
    75001 AAGTTAAGCA AGTTGACTAT AAGTGTAGCC CGACCATCGG CACTACAACA GTATTTATAC
    75061 AGGAAAAATC GGGATTTGTC AATACTGACG GGGAGGTAAC TGCTGGCCCC GGAGATATTT
    75121 GCGCCAGCGG CTCTTGGCCT GACCTTTTTT AACTTTACGG CGTGTGGTGG GTTTGACGTA
    75181 GGTTTCACGC TCGCGCAACT CTAACAACAA CCCAGAATTT TGTATTTTTT TCTTGAATTT
    75241 GCGCAGGGCT TTTTCGACGT TTCCATCCAT GCCAACCATC ACTGATCTGC CATTAAGTGC
    75301 CAACCTGTTC TCCTTTGTTT ATTGGTCCGG GATTATTTAC CTGTGTGTCG TTGATGTCCA
    75361 GGGACTTTAT ACCTTGATCA CGATATTCGC AAAGACGATA CATGTGCGGC ATCAGCACAC
    75421 GTTCGATCTC GCTGTGCAAC GCCCGAGCCC CGGTGCCCGA ACTCATGGCA CGTTCCACTA
    75481 TGATGTCAAT GGCACTGGGC TTGATACAAA GTTCCACGCC ATCTTGGGCA AACAGCCATC
    75541 GATATTGATC CACATAGTTG TTTTTTACCC CAGTGAGTAT GCTGGTCAAA TCAGATTTCT
    75601 CCAAGGGCTT GAGATTGACC ACCGTGGGGA ATCTGCCCAC AAATTCAGGT ATCATGCCAA
    75661 ACTTCACGAG ATCATCCGGA CTTATCAAAT CCATGTCTAT GTCTTTTTTG CTGGACACAG
    75721 GTGAGTTGAA TCCAATGCTG GATCCCGACA CTCGATTCTG GATGATTTTA TCCAGGCCCA
    75781 CAAAAGCACC ACCAGATATA AACAAGATGT TCGTGGTATC GATCTCGATC ATGTCACCCG
    75841 AAGGATGCTT GCGGCCGCCG CCAGCTGGTA TGCGACAGCG AGTACCCTCT ACCAGTTTCA
    75901 AGAGGGCCTG TTGCACTCCT TCACCAGATA CGTCACGTGT GATCGATGCG CTTTCGCCTT
    75961 TGCGTGATAT TTTGTCGATC TCGTCAACAA ACACGATACC GCGCTGTGTT TTTTCTATGT
    76021 CATTGCCCGA ATTGGTGTAA AGGCGACTGA TCAAGCTTTC AGCATCATCG CCCACATATC
    76081 CGGCTTCGGT GATTGAAGTA GCATCAGCTA TGGCAAACGG TACATCGAGA TAGCGTGCCA
    76141 CAGTACGGGC CAGGAGAGTT TTACCTGATC CCGTGGGACC AATCATCATG ATGTTGGCTT
    76201 TGGTTATTTC AGTGTCCGAA TCAGATCGAC TGATGCGTTT GTAGTGATTG ATGATAGCCA
    76261 CGGCCAACAC GATCTTAGCA GACTCTTGTC CTATCACGTA TTGGTCCATG AATTCTTTGA
    76321 GGTGTCTGGG GTCGAGTTTG CGATCCACTT GGGCTTGATC GGGTGTGCGA TCGTCCAAGA
    76381 GATCCTGGCA CAGACTCACA CACTCATTGC ATATGGCCAC TTGATCACTG ACAATGAGTT
    76441 TTTGCACATG ATCTTTGTGC TTGCCGCAGA AACTACAAGT CTGTAGTGTG GCTGTGGATG
    76501 ATGTCATCTT GTGTTGTCTT GTTGTAAACG TTTTTGTATT TGTTCGCGTT CGAGATCGGT
    76561 CAAGAGATCA GCATCGTACT TTCCGATACT GATCTCGGTT ATCAACCAAT CGATGTACTG
    76621 GTCATTAAAT GCATATCGAT CAGTGAGGCC TTTGTTCACA ACGATCCATT TTTCTCCGTT
    76681 ATATTTGAAC AAGGTAGTGG GCCTGGTGTT GATCTTTAAG AACAAGTCAC CTTTCTTGGG
    76741 CGACCCCGGA AACATAGGAC CAAAATGCAA ATCGCTTGTG AGATCTTTAT GGAACTCTTG
    76801 TATCTCTGCT TGGGTTATTT CATCATCACC AAAATCAAAT TCTTGTGCTG CAACAGGCCC
    76861 TGAAGCAGAT TCTGAGATCT TGGCATCAAT CTCGGAATCA ACATACAGAA ACGGTTTGCT
    76921 GGATCCCGGT TCAACGCTGC GATCTTCTTC GTCATCAGCA TCATCGAGCA CTACGTATTC
    76981 AGGTTTGGGT GTTTTTAATT CTTGGGTTCC AGGCTGCTCC ACCACCTCAG CCACGGGTTC
    77041 AGGCACCACA CTGTTTCCTG GAGGGTATCC AACCATATCT TGGGCAATAT CTGTATCATC
    77101 AACATCATTG GTATCATGGT CTGGCTCCTT GGATTTTTCT GTTGTTGTTT GAAGATTTCT
    77161 TCGATCTCGT TCCCACCGAT AGCTTTCCGT GGCGGCCAGC AACATGAATA TGGCCAAGGG
    77221 ATCAAACACC ACTACCAAGA TGATGATGAC CCAGCGCACG GCTTTTTCTA AGAGATTGGC
    77281 ATCAGGATTG TCACCGTAAA TCAGGGCAGC GATGTACTTG ATGGGACCTA CCTCGGCTTC
    77341 CACCTTGCGC AAGTCTGCGG CGATGGGTGC TCGTTGTTCA TTTAGTTTTG CGATCTCGGC
    77401 CTGTGCTTGT CCTATCTCTC TTTGCAGGCG ATTGCGTTCC GCGGCTTGAT TGCGTCGGAC
    77461 CTGTACCGCA CGCTCAGCAC CTTTTTCATC GGCACTGCGG CCCAAGAGTT GATCTACTTG
    77521 TGCATCCATC TGACTCAAGG CACGACGAGC TGTTTCAATA TTGTCGCGTT GTGTGCGGAT
    77581 TTTTTCGTCA AGCAAGGATA CTTGAGCCGC GACATCTCCT GTGGGCACTG CCTGGTCCAA
    77641 GTGGGCCTTG GATAGGAATC CAAATATTCC CATGGAAGTT ATGACCATGA GTATGCCCAC
    77701 TGCTGGCACT AAGTAGGCTT TCATGGTCCA CTTGACCTGG CGCCAATATT CATGCAGCCA
    77761 CACTGTCACC GTGAGCTTGG CGATCTCCAA GATCGAGCCC ATGAGTATGA TAGGCAACAC
    77821 TGCTGATGCA AAGATAGCAG TCAGGCCCAC GATACTATAA AAAGCAGCCA CGGCCGATAA
    77881 GGCCAGAGCC ACTGCCAACA TTAACCAAGT TAAAAACATA GTTCTTTATT TACCGTTCTG
    77941 ATATTTGGCA TCACTCTGTA CTTGCAGTGA GTATTTCACT GAAATCCAGG TGGCAAATCG
    78001 CGGATCTGGC ACTTCAAACC ACACCGGCAA AGGGGCATAT CGCGGTGCTG GAGTTCGATT
    78061 GTTGCTGAGT TTGCGGCGTA CCTTGCTCAT GCTCTTCCAG TTTTTACCAA ACCATTGTCT
    78121 ACACTCGCGC ATGATGTCGT ACCACTGTTT TTCCGTGGAG AGCATGAACC AAAACCGGTG
    78181 CAGTTCCGGG GCCGTTGTTT TAAGAGGATC GAATTGCGTT GACATAGTTA TTTCCTTAGA
    78241 GATCTCCGTT TCGATACAGT TGGTACCACC TGCTTTCACC TCGCCGCACC AGTCTTGGGC
    78301 GTACTCCCTG TCGAGAGGTC CTGTCGGGCG TCATACAGGT TTTAGCAGAA TCTTTTCCAG
    78361 CGGCTGACTC TGCCTGGTGG TGCCTCAGCC TCGAGGATTT CAGTGCTTTA TAGCCACGGA
    78421 CCGATTTCCC GGGTTCGTTC CAAGCACAAA CCTCATCATA CCCCTTCGCT GCTATAGTAT
    78481 TTTAGCACAA AAAAACCGCC CCCAGGCGGT TTTTGGTTAA TAAAGTCTGC GAGCTTCTTG
    78541 CCAGGATCGA ATAAACTGTC GTGGATTGCG TATCAACATG TAGACAGCAA CCACAGGTAT
    78601 GGTCAACAAC ACCAGTGGTA ACACGACTAT GGGCCGGATC AACAGACTAC GATAAATCTG
    78661 CCATTTCACC GGCAATGATT TTTTGATATC GCACCACCAT AAAGATAAAC AACCACTGCC
    78721 AAAGCAGTGA CAGCCACGCT GGCATGTATT ATGCCCTGGG CCAGGATCAG GACTGCTATA
    78781 AAAGTTGAAA AATTTTTCAA AGTTTTTCTC CGGGTTCAAA TCCACGGAAT CTCACAAATC
    78841 TGGGAAATCT CAGACTGTAG GACCCGTCTT GATTTTGTGT GACTGCGTCT GCTTGGACTT
    78901 CAACCACTCG TCCCAATAGG GCTTCGCGTA ACTGCCAATA CTCAATGCGG TTGGAATCAC
    78961 TAAAACCAGT ACCGACATTA ACATCAATGC TTCTGCCATC GTCTTCTCCT TTGCAAATCA
    79021 ACGCACCCAA CCGGCCTTTG TTGCGCCCGG TGCCTTCTTC TACGCCCACG ATATTTAAGT
    79081 CTACTGTGAT GGTGGGCTTC CATTTCAACC AGAAACTCGA TCTCCGACAT TCGTAGGGAG
    79141 CATCAAGATC TTTGATCATG ATACCTTCAT ATCCCTGTTG CACGCTGGCA TCGGCAAACT
    79201 GATGCATGGT CTCGCGACCT TCGGCAGTGT TGAGATCTAC TTCCATGCCT GGCATCACAC
    79261 GCACCGACTG GGTATGCTCT TTGAGCATAT TTTCAATGAG ATCGAGTTTT GCCAGTCTTT
    79321 TGTGCTGCTG TGCATTCCAG TGGCCTCGAT AGAAATCATC TTTGGGCATT ATGTCAAACA
    79381 CATGATAAAC GCTGTCAGAT GCATCGGCAT CCCGCTTGCG CTGGGCTTGC CGCATCAAGG
    79441 CCTGGAAGCT CGCGCCCACG ATCTCACCAT CCAACACAAA GTCAGTGAGA TGACCAAACA
    79501 TCTTCTGACT CATTTTTTTA AGCAATGGAA TCAGTTCTTG TTCAACATGA CCAAAATTGG
    79561 AGAATGCTTT ACCGTTGCGG CTGAACAGAT TCACTGTTCC GCTGAGTGGA TAGCACACCG
    79621 CCAGCACACG GACACCATCT AACTTGCATT CCAGACGTTT TTCGCCACGC ATCTTGGCCA
    79681 CTTGATCTAC TGAATCCTGC GCCAACTGGC ACTCAAACGT GGGGATGACC CATTCGGAAT
    79741 TTTTACAGAC CTTGTTGATG GTCTTTTCTG AAACGCCACA ACGGAGATCT TTGATCAACA
    79801 CACGCCGGGC CAAGCCGTTC CATTGCTCCG AATCAAATTG ATCCATCATG GCATCGATAG
    79861 AACGTCGGGC ATCGCCACCA GTCACAGATC GTGTGCGCAG GCTTTCACAC AGGGCCCAGA
    79921 ACCGTGTCCA AGGATTGGGT CGGTCTGTGA GACCTTCGCT CTCGGGCACT TGCTTGACGC
    79981 CGTAGACGAA ATAAGGGTTG AGTGCGAGGT AACAGTTATA GAGAAAACAC TGGGCGTTGG
    80041 AACTACCGAG CCTGGCGGCC ATGAGAGCTT TGTCTATCAC TTGCTCTTTG TAGATTCGAG
    80101 AGTCAGAACT CTCCAAGTCT CTGATCCAGT CTGCTGCCAT GGTGCCAGTA TGTGCCTTTT
    80161 CATCTTGCCA ATCAAATGGT GTGCCACTTT GGGTGTCTAT CATTATTTAA CTCCCGGTCA
    80221 CAAGGCCGAG ATAACCCGGT TTATCTTCCA CTGGATCAAA TCTCTCGATG AAGATGTGAT
    80281 GGTTGTCTCC GGACGCTTGA ATGGCCTCGT TGGCCGCACG GTAGATATCT AACCAAGTGT
    80341 TGCCTGCGAT GGGCACTTCG ACATTGCCGT CGGTACCCCA ATGCATGGCA TGTACTATGT
    80401 GAGTGGCACC GGTATATGGA TGCGGTTGAT CAAATGATCC CACATCAGTC TCGTCATACA
    80461 TGCTCCAGAT AGCTCGGAAT CCATTGACCT TGCGGATCAA GTCGAAATGC GTGAACTGTC
    80521 GTTCGAATGC CTCATTGTCT TGGGCATAAG CCGGTGCCAG GGCGTCGCGC ACTGATTTCA
    80581 GTGCAGCCAG ACCTTCGCCG CCATCTTTGA GCACCGCGAA CAGGCCGCCG GCTTCGCGTT
[truncated: 253,907 more chars]
