# Supplementary material for: Clades of huge phages from across Earth’s ecosystems
Source: Nature. 2020 Feb 12;578(7795):425–31. doi: 10.1038/s41586-020-2007-4 (PMC7162821; doi:10.1038/s41586-020-2007-4)
Supplement: Supplementary file 6 — Genbank files for all genome. [file 41586_2020_2007_MOESM6_ESM.zip › genbank_genomes_SD-4/BML_PHAGE_CIR_57_14.gbk]

LOCUS       BML_09012016_9m_scaffold_2_prodigal-single     206479 bp    DNA     linear   BCT NOV-13-2019
DEFINITION  BML_09012016_9m_scaffold_2_prodigal-single, contig.
ACCESSION   BML_09012016_9m_scaffold_2_prodigal-single
VERSION     BML_09012016_9m_scaffold_2_prodigal-single.1  GI:
KEYWORDS    .
SOURCE      BML_PHAGE_CIR_57_14
  ORGANISM  BML_PHAGE_CIR_57_14
            .
COMMENT     Data sourced from ggkbase. For additional details see
            http://ggkbase.berkeley.edu/organisms/404884
FEATURES             Location/Qualifiers
     source          1..206479
                     /organism="BML_PHAGE_CIR_57_14"
                     /mol_type="genomic DNA"
     gene            <3..515
                     /locus_tag="BML_09012016_9m_scaffold_2_prodigal-single_1"
     CDS             <3..515
                     /product="Uncharacterized protein {ECO:0000313|EMBL
                     :KKM55833.1}; Flags: Fragment;;  TaxID=412755
                     species="unclassified sequences; metagenomes; ecological
                     metagenomes.;" source="marine sediment metagenome.;""
                     /codon_start=3
                     /transl_table=11
                     /translation="GGKAKRASGLETHAWLSAGAYGVIRENATVRGQKNDQYWRDLRM
                     GLEPKEPGAPFVWEKFKALLTGSGYLARRLPGGKERLTFWTNKDLDKVRPIEVKSGDM
                     VDLASLKPTPGGLFDDALTGANSWGYIQMPFAVPNPAAEDVVRKLLGMTEREYREVLA
                     GRRELPEHLR*"
                     /db_xref="A0A0F9JAY8_9ZZZZ"
     gene            517..1281
                     /locus_tag="BML_09012016_9m_scaffold_2_prodigal-single_2"
     CDS             517..1281
                     /product="hypothetical protein"
                     /codon_start=1
                     /transl_table=11
                     /translation="MQRGLVTFTPLTAKQFGFQKVLEETAAMTTQPALTLEDLLKHST
                     ETKDERIKFFDHHHLPVSVVPGYYAPRARRALFLAGMYCQQKSVMFPAIEIDPGWGQA
                     SIHFLRGAEFTQRRFSWDGRKPAAWPQSQMLFAVDERGSDRLSERAVMLLNEPQQLLP
                     AGTRILPPGVMTTSFIEEMECDKQIPALIINGVFTREQMHKLVEFWVPKLASGGLLMM
                     QKLPHNCVDIVMEDVGDLYNLADFYEVETLRVMTKR*"
     gene            1285..2538
                     /locus_tag="BML_09012016_9m_scaffold_2_prodigal-single_3"
     CDS             1285..2538
                     /product="hypothetical protein"
                     /codon_start=1
                     /transl_table=11
                     /translation="MEHTFQLPAAKSGLVVVVGCFNAHHVEIAQQVKAVCLDGHVPIV
                     AFGATEIIESQLQGSGFTFLAPLDAGLGVSRLHLKKLAEVLKHYGDWALFQPTGHMLD
                     GRKLEALKGVIKQAKINTACIGQPLRYAELAGNCWNVNALLTGVTDLRQLGKQGWTHL
                     PYGEVVPPAIPDFTEASVTLLTLFAGRTNLFPTWLAKLHRMDLPKTTELHLVYNSAQR
                     DLLLKIEDSGLLANTRFRRITLTHNNRFVDAGGVYHDRDKHQNIGNMYNEAFSSIQTD
                     YVLAWEDDVFPHNEQAARRLWYALHTLDNASAVAAVYRSGNTPSICCFAKSMDSWHGC
                     VKYAELTREVLKVGFSGAGFTLYRTEQVKAALPTISCQLEGRPAGWDAFLSKRLRDLG
                     GNIYVHCDVRADHYAGGTKEYILPN*"
     gene            2538..3194
                     /locus_tag="BML_09012016_9m_scaffold_2_prodigal-single_4"
     CDS             2538..3194
                     /product="hypothetical protein"
                     /codon_start=1
                     /transl_table=11
                     /translation="MRLKFTDAKIHSWRAESMGQWDFFPKPASGKSVRILRLATKQRT
                     VINKWAEGMAGEEWEHSAPADCFFGEQTGVLLNTDLTRLHLVEPAGLRGEDYELCIPN
                     NWFWITHPDPAIVRVIFLNIYWQRKHIMHQSIYSRQNKLSKTTLMEVEIHEPLTERRV
                     ELAFNTFHTAEELAEAQRKQAELLVELQQSVTYYAFFPLKNDPKADEVRKLKIEAATA
                     *"
     gene            3139..3456
                     /locus_tag="BML_09012016_9m_scaffold_2_prodigal-single_5"
     CDS             3139..3456
                     /product="hypothetical protein"
                     /codon_start=1
                     /transl_table=11
                     /translation="MILKLTKSGNLKLKLQPHEKSEVKQIRDSAQNPLQAESRFIEDM
                     LPDYQQVYPEDVGALTSATLIQNKKTEEVYGDMDYQVQSFIQALLDGKEVTFTSGGKP
                     TPK*"
     gene            3456..3773
                     /locus_tag="BML_09012016_9m_scaffold_2_prodigal-single_6"
     CDS             3456..3773
                     /product="hypothetical protein"
                     /codon_start=1
                     /transl_table=11
                     /translation="MHNHNLDGMADMLIEFGIIQPTDKEKAVEALQKYWGNKIADVWT
                     LDDVMGQAADMTLPRAFSEDDGLCVLHRLPHVMDATIGINIYVIQEEINTHIRNNPEP
                     VVL*"
     gene            3824..6112
                     /locus_tag="BML_09012016_9m_scaffold_2_prodigal-single_7"
     CDS             3824..6112
                     /product="DNA-directed RNA polymerase subunit beta' n=1
                     Tax=Rothia dentocariosa (strain ATCC 17931 / CDC X599 /
                     XDIA) RepID=E3GZN5_ROTDC"
                     /codon_start=1
                     /transl_table=11
                     /translation="MSHWQKQAFTKLAGLGAAVFLPLPNGKYLLQEEEVDDKTILRPP
                     GGSTEPKDKTLTATIIREMGEEFALPAKDIKASLRFLGYEHQDKWWGSAIFELKDHGL
                     EPGTYQASNDPEEKVKLVVGSLDAENYTGPKPDKLLSEAARDAGAESRDVAITKSAAL
                     SLDREEDTYSAYRNKLQQESGRAGDHVAWDCSCGAAVSRCRCRGPHDKVVLPNGCREC
                     WKSSIKSASWDIEKRLRKMHARKAPHMSYEDWYNSIQTRAVWDESKGHGIPQEEILKH
                     ASVAPPLSGPAAIAHALDKLDLDKIESDAKNILARKLKSKRPDAVKTLGYVQGFRRAN
                     MHPRDLLLDRIPVIPPGMRPFAVAGETFVPGDANELYRDLINVRDTYGRVQEVLGDAG
                     ASDARLSLYDAAKALYGQGEPVIPKTAERGVSGFLKKVVGTSPKFSFVQRKLLSKDVD
                     SSGRSVVAVDPDLDMDQLGIPEEMAWKMYGPYIQRRLARSGMSSTDALRAIVDRSDLA
                     SRALDAEMPNRPLLYSRAPAWHKFSTIAGYGKRVKGNTIMVSPLVTTGMNMDFDGDTA
                     NLHVPSTPAAVQDARERLLPSKMLFSIKDPEKVMAVPKQEFVLGLFQAQKRPAKRQHL
                     FPDQASALTAIERGDVDLADEIEIAGPGTKQASEAAPWVGFDLDGTLAYYTGWRGDTH
                     IGPPIDLMVQKLREHLQAGDTCKIFTARADKPASVKAIKAWLEKHKLPDLEVTNVKDM
                     ACTKLYDDRAVGVIANLGLTVG*"
                     /db_xref="UniRef100_E3GZN5"
                     /db_xref="A0A0F9RMV7_9ZZZZ"
                     /db_xref="rmu:RMDY18_04640"
                     /db_xref="E3GZN5_ROTDC"
     gene            6114..6374
                     /locus_tag="BML_09012016_9m_scaffold_2_prodigal-single_8"
     CDS             6114..6374
                     /product="hypothetical protein"
                     /codon_start=1
                     /transl_table=11
                     /translation="MKIKFWIVLYSHRHGINTYVVMAKRKPTEKQIIRTCEISDFEPD
                     REENIEITEVTEFLTLKPGVIIHPNNLLPWLLANTVPRKGTK*"
     gene            6375..7241
                     /locus_tag="BML_09012016_9m_scaffold_2_prodigal-single_9"
     CDS             6375..7241
                     /product="Modification methylase MjaV; Short=M.MjaV;; EC=2
                     .1.1.113;; N-4 cytosine-specific methyltransferase MjaV; 
                     TaxID=243232 species="Archaea; Euryarchaeota;
                     Methanococci; Methanococcales; Methanocaldococcaceae;
                     Methanocaldococcus.;" source="Methanocaldococcus
                     jannaschii (strain ATCC 43067 / DSM 2661 / JAL-1 /; JCM
                     10045 / NBRC 100440) (Methanococcus jannaschii).;""
                     /codon_start=1
                     /transl_table=11
                     /translation="MINTPVSLVCNDTMAGMKQLPDRCVDVIVTSPQYNLGIKYKDGN
                     DKKDVQDYLDQAVLWFEQWRRILKDDGSLFLNFGASCTSPMLPFHLISTLGYLGRTEG
                     KKWKPDWYLQNHIDWVKSISVPTRKGDIITAGHFKPITSDRFLNINREDVFHLTKTGK
                     VKLDRLAVGVPYQDKSNIERRGHAQDLRCRGNTVFIPYDTVQKVDEDSHPAPFPPELA
                     AYCFKLHGKPEECVGFDPFVGEANAAIGARQAGLWYFFGFDHTESYLKRGARNLGVEL
                     STMEGVLQGLRS*"
                     /db_xref="MTM5_METJA"
                     /db_xref="UniRef100_UPI00037D0A55"
                     /db_xref="mja:MJ_1498"
                     /db_xref="UPI00037D0A55"
                     /db_xref="2.1.1.11"
     gene            7374..8033
                     /locus_tag="BML_09012016_9m_scaffold_2_prodigal-single_10"
     CDS             7374..8033
                     /product="hypothetical protein"
                     /codon_start=1
                     /transl_table=11
                     /translation="MRGDDGSQIAEMASADLGRGTGATFGMAVLPKLLSGNTPMSPVG
                     RLASLLAAGTLGGYAGHATGQSLGRSIFNKQGNMKKLNPSVSLDIVLTTVKQAAANAP
                     KPMTPAELFEGAKLASSLLEAVGLQKKEPRSGFTHAGMGAGAMAGAGIGLGIGAGEGS
                     TVGRMANMWPLKSLRKTIGSRLPLGVGTILSGLLLGGGLGAGVGGAAGKGIDMIRDRM
                     N*"
     gene            8039..8581
                     /locus_tag="BML_09012016_9m_scaffold_2_prodigal-single_11"
     CDS             8039..8581
                     /product="Formin-A n=1 Tax=Dictyostelium discoideum RepID
                     =FORA_DICDI"
                     /codon_start=1
                     /transl_table=11
                     /translation="MTPAFALKQLEDTLASLGQIKRAFIPMAPDMQAMMQQQQPMDPA
                     MAGGQPPMAGGGAPMDPAMMGGGGQPPMDPAMMGGGAPAPGGPPMDPAMMGGGGGAPP
                     PMPGGEPLPPDDPNAQTIEKLVIGMEEIVNVVAQLQQENQQQTQMNQQLSQQLQQMEQ
                     VVQKLMQDLQAPPPMDGSIQ*"
                     /db_xref="UniRef100_Q54WH2"
                     /db_xref="FORA_DICDI"
                     /db_xref="sur:STAUR_4816"
     gene            8578..8949
                     /locus_tag="BML_09012016_9m_scaffold_2_prodigal-single_12"
     CDS             8578..8949
                     /product="hypothetical protein"
                     /codon_start=1
                     /transl_table=11
                     /translation="VSQDPLVKQANALLDRFKADDPSYISNAAQGGAATGIPFGIAGG
                     VINHRLQQLKFDHMASQGMAQVGHHAGSDIFAPASAASKLKFKANPKQMLLAALLLGA
                     VGSIPGAMVGTAATGVRRALD*"
     gene            8980..9201
                     /locus_tag="BML_09012016_9m_scaffold_2_prodigal-single_13"
     CDS             8980..9201
                     /product="hypothetical protein"
                     /codon_start=1
                     /transl_table=11
                     /translation="MIRIRNSDGTTQAVELGMFVEVVDDTTGKIGSVFFSPQRGSVMQ
                     ISPATTDAQRYSKMFPGVQFADKLTSLES*"
     gene            9198..9716
                     /locus_tag="BML_09012016_9m_scaffold_2_prodigal-single_14"
     CDS             9198..9716
                     /product="hypothetical protein"
                     /codon_start=1
                     /transl_table=11
                     /translation="MRTNGTRALTKSVAVANRTMFTRNETVPVPFTLDALPADNMLMG
                     FLRVRSRAMWLAGISVFFRTPPGSRHSQIEFSFQAGNGASVAAASMTVRGVKLGQELS
                     VLPNYPLPVGSIWQTRINLGGDTDYLPSGIELVYHLRFAQGAGITPDNYSNALIAQGI
                     GFWTIEENFVVI*"
     gene            9719..12121
                     /locus_tag="BML_09012016_9m_scaffold_2_prodigal-single_15"
     CDS             9719..12121
                     /product="Uncharacterized protein n=1 Tax=Magnetococcus sp
                     . (strain MC-1) RepID=A0L8D7_MAGSM"
                     /codon_start=1
                     /transl_table=11
                     /translation="MQVTLSTLKSRFTTRAMPSSQDWVDLLDSLYAVAANSVGALALQ
                     DRSIVPLKMALGDPNTFLRTNEAGDDVVWALSALRYMSASFAAVDADDLGSQNKFHIT
                     VDPAPTAYAFGQLYVVKAAKSNTGPCTLRVGDLADVPWKKNGTEDLAGGDVVSGVCYL
                     VCHDGTNVQMMGGLSSGGGGGSSVVVNARPIFIAPVEVASGTAAVASATALDLSAYIP
                     EGALAAILFCRSAVTTAGGVNVTYAIEARKDGAASMVPLLAGALYDTGDATTEGEETN
                     AQVQAPLAADRTLEYTVAKTGSTSAFNWSITVVGYMEGTSQVANAAYEETAAQPLPTG
                     GSALTFAHGLGRLPKVVRGVLVCKIAEHGYVVGEEIELFSVSDSGDVAAVTVTSTDEE
                     IRAIVRAGALTVDGDVLTRNAAPANNWDVKFYLTDILSAVVTNQGNAFRQAVSPLISV
                     PSSYVTAQEITFDHLLGVVPTYFKWVLVCQTAELDFLVGEEVEFACNATARPEQMASV
                     SATRMRLLLDSVPCLVDTTKTLTAITPANWKIKGYAYDSLAGNYGVAIKKAESSLLAI
                     PAANNTDVVTFAHGLGVTPDMVEVFLEAVSSNNGYAVGDRVPLAACFVPSGVDYIGVT
                     PAWDATNVTIKGSWLSYVLQLAPRTGSHAAPFAVLTASWNFRILAYSHHRNPAGQRYV
                     TPSIDQVALTSGANEVSEAHGLDGIPDTMQWVLVCQTNDGEFVAGEEISVESFLADTG
                     NDYAGAPAFKTFKTATEVGIRYHGGASSNRIRYISQVTENLTVQLTLANWKLKCYATK
                     FI*"
                     /db_xref="UniRef100_A0L8D7"
                     /db_xref="mgm:Mmc1_1722"
                     /db_xref="A0L8D7_MAGMM"
                     /db_xref="A0L8D7_MAGSM"
     gene            12102..12995
                     /locus_tag="BML_09012016_9m_scaffold_2_prodigal-single_16"
     CDS             12102..12995
                     /product="hypothetical protein"
                     /codon_start=1
                     /transl_table=11
                     /translation="MQPNSSKPAPVTSTLILTGFLLGVCWSLIVGCQTASDRQAKDQK
                     KIEAKKEQIAAVDEAKVKEASAMVAGTTAALDKVTNAPPAVQVAKDLNARAAALIPAT
                     YADQVAMRELVAKLLSENEKLRTEGAKELAARDNHVVGLESKLGKLEDQMQDLEKQRD
                     DNAKKAAELASKWQGLIRTIWWIAGGLIALVVLPPLLSIFGGPVGAGIATALGKVVGG
                     TVGFVVKKLPGAVEGAGVVVKEKYDESQKALKDVIMGVQQLRSKPDIAPQVDEVMLRA
                     TDADTSRKTIRSMREEMHLVK*"
     gene            12997..13359
                     /locus_tag="BML_09012016_9m_scaffold_2_prodigal-single_17"
     CDS             12997..13359
                     /product="Uncharacterized protein {ECO:0000313|EMBL
                     :KKU77230.1};  TaxID=1618845 species="Bacteria;
                     Parcubacteria.;" source="Parcubacteria bacterium
                     GW2011_GWA2_47_64.;""
                     /codon_start=1
                     /transl_table=11
                     /translation="MNWKKLNPIYWFGNDDNPEPEAWYRPDSRWRKVLWYFRNPLHNF
                     TFYVIGVADRTDRSRIGNYPASVFHPDGKGWVKCWTLLAKPKWLKLPFISYIGPKVKW
                     YFGWRERGNFGLKLTRNK*"
                     /db_xref="A0A0G1W4H6_9BACT"
     gene            13365..14765
                     /locus_tag="BML_09012016_9m_scaffold_2_prodigal-single_18"
     CDS             13365..14765
                     /product="Uncharacterized protein n=1 Tax=Oscillatoriales
                     cyanobacterium JSC-12 RepID=K8GN25_9CYAN"
                     /codon_start=1
                     /transl_table=11
                     /translation="MAIKTAGQLKAFLESGDAPTQTQWGHLIDTLFSIKDIAEQAASS
                     TGLGAATDATAGIVKVNTVAADPVVYRKQEVDTLLGGYQVTSAKGVANGYASLDADGL
                     VPAAQIPPSSGFGTQAQNKVLASPDGSTGSPNFRSLAGADLPELTLDDTVVPADDTGP
                     VPTLLNELANRIKAVTGASDWFDDPDASIADIIGMLGSVDGIATLDSGGKIPETQLPD
                     SILGQVDYQEPWNATTNTPAIPAAASGNKGHYYITSSAVAAGHGYANIPDIDFQVGDW
                     IISDGTAWSKIDNTDAVTTVHGRIGAVVAANGDYTTTHITNSSTVTGSTLTDALETIA
                     SHLSATEAHGASGAVVGTTGAQKLTDKNIVTTTNAQVGTSYILVLSDAGKLVTLNNGS
                     AITLEVPPNSSVAFDIGTTVNLAQLGAGQVTIDPGIGVTVESRGAADKIAGQSGMATL
                     HKIASDTWLLFGDIIN*"
                     /db_xref="UniRef100_K8GN25"
                     /db_xref="K8GN25_9CYAN"
                     /db_xref="psu:Psesu_1179"
     gene            14770..15480
                     /locus_tag="BML_09012016_9m_scaffold_2_prodigal-single_19"
     CDS             14770..15480
                     /product="Putative uncharacterized protein n=1 Tax
                     =Microscilla marina ATCC 23134 RepID=A1ZQF5_9BACT id=36310
                     bin=ACD30 species=Microscilla marina genus=Microscilla
                     taxon_order=Cytophagales taxon_class=Cytophagia
                     phylum=Bacteroidetes tax=ACD30 organism_group=OP11
                     (Microgenomates) organism_desc=OP11"
                     /codon_start=1
                     /transl_table=11
                     /translation="MTGLTRGIIAVKRNANLLVDLKAYWKFDEASGSLLDATGRGNDM
                     TDNNTVGTTTGKIGGARHFDGANSEYFSKATNADLSPAGDFTLAMWVWFDSASGNMAI
                     FDKWGASVQEYHLFYNHAGYASRFTFLLSEDGSNASPFLASSLTYGLSQWHLVVAVWD
                     SVAEEMRLSVDNGTFEVQSFTTGRYTGAAPLHIGAGWNLMAPFHDGKMDEGGIWHRGL
                     TQTEVAQIWNSGNALGLI*"
                     /db_xref="ACD30_23_13"
                     /db_xref="A0A0G1NTF4_9BACT"
                     /db_xref="A1ZQF5_9BACT"
     gene            15477..15863
                     /locus_tag="BML_09012016_9m_scaffold_2_prodigal-single_20"
     CDS             15477..15863
                     /product="hypothetical protein"
                     /codon_start=1
                     /transl_table=11
                     /translation="MSAHRNAIDALFNAKWDDVVAAQEAHANGGSYCQLLGTTDEVPE
                     DGQAIVPDKLTRKARGESKSWTDFPGILPPTLRSRLECHNYFTGTAHGFVVVVTVKEG
                     NDLWQRRLNHGPETWREMPWTMVKPG*"
     gene            15902..16270
                     /locus_tag="BML_09012016_9m_scaffold_2_prodigal-single_21"
     CDS             15902..16270
                     /product="hypothetical protein"
                     /codon_start=1
                     /transl_table=11
                     /translation="MVITLNLNKPFRDLNDNPVQSSKTVGQVLAENLASSTGLPGVDL
                     LRQYSIINQLHRNQELQVTDVEVKGLLQLQEQGPGPVLVRAQTGIFLLHALTVMSLTA
                     GARKDPLPFLSRSSLLTPRQ*"
     gene            16348..17022
                     /locus_tag="BML_09012016_9m_scaffold_2_prodigal-single_22"
     CDS             16348..17022
                     /product="hypothetical protein"
                     /codon_start=1
                     /transl_table=11
                     /translation="MKKIGLSGLLYSGKDFVAAAAGMATIGFADPIYQLVEHVTGTAS
                     KTAPGNRRLMQKLGQWGWGYTSPHPDYTWDISRYTLVELIRTNGYQMTKDFAWVDWQN
                     YGKRQTFWADILLRRVEIMEAREDAPKALAVVNVRFPHEHQPLADAQFSRFHIMCTEE
                     TRQERMIKDGYQQTQDELVDASEQFAMHLNKTCPGDMVIWNDHRPIPSGCNFLTVAEF
                     CTIVSA*"
     gene            17028..17936
                     /locus_tag="BML_09012016_9m_scaffold_2_prodigal-single_23"
     CDS             17028..17936
                     /product="Thymidylate synthase {ECO:0000256|HAMAP-Rule
                     :MF_00008}; Short=TS {ECO:0000256|HAMAP-Rule:MF_00008};;
                     Short=TSase {ECO:0000256|HAMAP-Rule:MF_00008};;
                     EC=2.1.1.45 {ECO:0000256|HAMAP-Rule:MF_00008};; 
                     TaxID=77133 species="Bacteria; environmental samples.;"
                     source="uncultured bacterium.;""
                     /codon_start=1
                     /transl_table=11
                     /translation="MKNYLDVLTHLLTHGEPRETRNGKTWSAFGISLSFDLQQGFPVM
                     TTKEVDFNYITAELLWFLRGSRDLNLLNVLCGKEPGAKNIWTGDANNFALKDRHQFPG
                     DVGRIYGVQWTDWTSVNAQGQVVKTNQLVRLVKQLKEDPMSRYHLLQAWNPGELDQMS
                     LPACHMMAQFYVTNSGHLLCHMVQRSADFFLGVPWNISSYALLTHILALYCGLRPGSL
                     DITFMDAHIYDAHKDQVMEQIRRTPDVLPKLLIAPTKDFNLGLDFPEFVETLKTSDFQ
                     LSGYRPQGKIKAPLLTAVTKAGATTF*"
                     /db_xref="A0A059XFF3_9BACT"
                     /db_xref="bacc:BRDCF_00230"
                     /db_xref="UniRef100_R7LEN9"
                     /db_xref="2.1.1.45"
     gene            18003..18386
                     /locus_tag="BML_09012016_9m_scaffold_2_prodigal-single_24"
     CDS             18003..18386
                     /product="hypothetical protein"
                     /codon_start=1
                     /transl_table=11
                     /translation="MPADDQSTVDELKPPTYENSLPPHIVSRLSSDELWLFERIGDLQ
                     HSKDWLVSTLVYLQNIIIKRQERRLAALELKLKTLEETKIQAILDWKLILTTKMGLLA
                     VFGMALLSALLSAAARALFAMFTGK*"
     gene            18455..18934
                     /locus_tag="BML_09012016_9m_scaffold_2_prodigal-single_25"
     CDS             18455..18934
                     /product="Signal transduction histidine kinase {ECO
                     :0000313|EMBL:GAN65273.1};  TaxID=1231341
                     species="Bacteria; Proteobacteria; Alphaproteobacteria;
                     Rhodospirillales; Acetobacteraceae; Acetobacter.;"
                     source="Acetobacter orientalis 21F-2.;""
                     /codon_start=1
                     /transl_table=11
                     /translation="MTLEFSKFLTRYAEPLDLLLVEDNPEILNLLQNCLTHFDVRVTV
                     ATSKAQAADLMQGRSFDGLLVDLKLPDTQKETDLLEVIAKHFSSRQTYVPLAILSGHI
                     TPDVEHWVCQLPPKSIVVMVPKPYHVSRSMLAEVLNQLKLPWRYAQPSPEDPHLQPA*"
                     /db_xref="A0A0D6NI60_9PROT"
     gene            18931..19119
                     /locus_tag="BML_09012016_9m_scaffold_2_prodigal-single_26"
     CDS             18931..19119
                     /product="hypothetical protein"
                     /codon_start=1
                     /transl_table=11
                     /translation="MTNKSASTYRSNRNGTKHPVVFPRARFSLSLVSWPADPTPPENN
                     TLRLGKSTQVINPVAILP*"
     gene            19138..19560
                     /locus_tag="BML_09012016_9m_scaffold_2_prodigal-single_27"
     CDS             19138..19560
                     /product="hypothetical protein"
                     /codon_start=1
                     /transl_table=11
                     /translation="MPGIFDHSRMVFDAVTQFVLHREGLVASDASIAAVADALALDLS
                     RSHTASNNVLWLLPTKTGTPTVAKVKAHIYVKFGQSELPDVWYLTKSTDWLTLAQVNI
                     VTGLPAGLLKYYVEFDVPAEGDEEVQIYAAHTYTIKDL*"
     gene            19557..19907
                     /locus_tag="BML_09012016_9m_scaffold_2_prodigal-single_28"
     CDS             19557..19907
                     /product="hypothetical protein"
                     /codon_start=1
                     /transl_table=11
                     /translation="MKLITDTAAEAHYPGLGHAQVVVNTERKLGADTAYVTFRIRLEH
                     PVEVEQAEGMPIRLEAGYYNLLMTRTGLLNAIEVARKQPEDTIPPRFNWKNPINWLLP
                     WRWCPSIWERFLAL*"
     gene            19904..20452
                     /locus_tag="BML_09012016_9m_scaffold_2_prodigal-single_29"
     CDS             19904..20452
                     /product="Dihydrofolate reductase {ECO:0000256|PIRNR
                     :PIRNR000194}; EC=1.5.1.3
                     {ECO:0000256|PIRNR:PIRNR000194};;  TaxID=77133
                     species="Bacteria; environmental samples.;"
                     source="uncultured bacterium.;""
                     /codon_start=1
                     /transl_table=11
                     /translation="MRVNEVSDLSKIVLRKPDDSSVFGQTILLAARARNRVIGNGGKL
                     PWKNGIDMRWFKMLTTGTDVLVGRTTAQGMVGGLPNRKCWMLSTNPETKVEGFTTISP
                     TLLDDLQQQSKTLFVAGGAGLYSTLAHRCDAALITEFDFSVDGDVRMPRIEEHFKHNQ
                     VIFEFPEGCVRHYSVDSASLFA*"
                     /db_xref="A0A059XCQ6_9BACT"
                     /db_xref="UniRef100_B9XJM4"
                     /db_xref="caa:Caka_1328"
                     /db_xref="B9XJM4_9BACT"
                     /db_xref="1.5.1.3"
     gene            20462..22309
                     /locus_tag="BML_09012016_9m_scaffold_2_prodigal-single_30"
     CDS             20462..22309
                     /product="DNA-directed RNA polymerase subunit beta' n=1
                     Tax=Thermovirga lienii (strain ATCC BAA-1197 / DSM 17291
                     / Cas60314) RepID=G7V8T3_THELD"
                     /codon_start=1
                     /transl_table=11
                     /translation="MKAVTLLVNSLLPPELQDPNRQFDKRGLDLLFADLARTHPERYR
                     AISKRVMDVGREAAWLQGETITLNDLRPVFDKNKEFEKMDAELAVAKRQSKTPEEYTA
                     RRSAIWANYSDSLEKMTTDAALASGNNLGSTVVSGARGSPGQLKAMLTSPVLYTDYKE
                     NVIPVFVRNSFGEGLRPYEYLPSTFGVRKSVISTKNSTAKGGDLLKQMVQAAASQVVT
                     EEDCGTDNGLDYEADEKDARFRFLSRPYAGIPAGTPIDKEVQAVLRKKGVKSIIARSP
                     MTCQSRQGICSKCLGLLPNGKEAPLGYAAGITAAQGIGEPIVQGALNAKHSGGALGSK
                     KKTFAGFPVIDQLVQSPETFADRAAVSEIDGIVTKIEDAPQGGKFVYVGEQSHYALPD
                     YEITVKPGDKVEAGDQLSDGIIDVSDIVRLRGIGEARIYYRDRLRQALEESGAGKASK
                     LNLEVMARAALNHVRVTDLDGIGEYLPDDVVSYNSMISGYSPPATSRLASAKDGVGKY
                     LHSPALHFSIGTKLTPKMTDRLQSAGISQIIVDDNPPKFEPEMTRLRSAAHNSPDWLA
                     KMHTSYLTSNLGNSAARAQDTNVEANPHFAPRLAIGKDFGKDVEKTGLF*"
                     /db_xref="UniRef100_G7V8T3"
                     /db_xref="A0A0F9RT08_9ZZZZ"
                     /db_xref="tli:Tlie_0639"
                     /db_xref="G7V8T3_THELD"
     gene            22335..22970
                     /locus_tag="BML_09012016_9m_scaffold_2_prodigal-single_31"
     CDS             22335..22970
                     /product="hypothetical protein"
                     /codon_start=1
                     /transl_table=11
                     /translation="MRLNPSELFYVARHSHMRKQAFAGALGTTAAYMTPGLGTALSGR
                     DAFRSFAKGNILGGLGHTALAGLSLIPGGGGIGAAIKGVKGMGKMVGAGKALGAASKM
                     APTLSKAVGGGLNRATNMGRQAVTAFDKSRLVTGINKLPGVRHIQAAPKTSLAGGLGA
                     TVAGDMRQAGREAAVNRTADVFNSLRGSMPTANPLSAMPGNKPLIGSVFGG*"
     gene            23013..23576
                     /locus_tag="BML_09012016_9m_scaffold_2_prodigal-single_32"
     CDS             23013..23576
                     /product="hypothetical protein"
                     /codon_start=1
                     /transl_table=11
                     /translation="MTTREAFIKAALNPRLAVFPMLDSARPKDLQNIGRRLYGAVRGA
                     KSPTSSFSALMGTGYKQMGDVKALRSAHLKQIGDLQRQIGRFAPGSPEADALTQALQQ
                     ARSSLRRQQGEVFQQIGATAKPRMQMAEQGPKMLAGAGLAGGAGYMAGDYYGGEDRED
                     VIRDSLAKVPLMDRLKYLLNPESFGNP*"
     gene            23573..24670
                     /locus_tag="BML_09012016_9m_scaffold_2_prodigal-single_33"
     CDS             23573..24670
                     /product="Uncharacterized protein n=1 Tax=Eimeria necatrix
                     RepID=U6N3D2_9EIME"
                     /codon_start=1
                     /transl_table=11
                     /translation="MKTHTVTPFEYGMAERLAVIIESELYPEGGHDKVAFMRGLGQIA
                     RSLSNIPGRMGGAMQGLKSRAGAAVQGVGDAMSGAKARFMEGYRPGVTPGAFGVSGAP
                     AAAAPAASAPLAAAGVTPMGGAQAWTSAAPPFKGVGGALEARAATPRPVPGALESRAV
                     TPRGTPTAGDAMNMPPAGAGAASAAAGAGKLQTPRGVNFRAPNAIDQVAAQRAGAGGQ
                     AFPQVENPMPGFVPPTPAAGGAGAGGPRPPAGGPAAQSGAHPYFEDVLGSTNPNSYQG
                     ALGAYPPTMAAAAADGSKFPLLQRLRQTATENPLRFGAATGLAGAGAVGGLDAYGDHR
                     RREALRQAGFGERLALALKLLSNPDSVANML*"
                     /db_xref="UniRef100_U6N3D2"
                     /db_xref="U6N3D2_9EIME"
                     /db_xref="bcen:DM39_3965"
     gene            24667..26880
                     /locus_tag="BML_09012016_9m_scaffold_2_prodigal-single_34"
     CDS             24667..26880
                     /product="Uncharacterized protein {ECO:0000313|EMBL
                     :KKN57856.1};  TaxID=412755 species="unclassified
                     sequences; metagenomes; ecological metagenomes.;"
                     source="marine sediment metagenome.;""
                     /codon_start=1
                     /transl_table=11
                     /translation="MSSTFLREYIDGGWRKIAAAQQTAPTEEIEHAFADQAYQFIANK
                     ATPLMKTPYRVGFEIVFKNDQNTRMVGIFIFRVGPSLFYAPAFFLNGTIKGTDLLHRM
                     KEKRFIPLTPDWCDYVISLASTQSEGASVPMADRANVRNTLELQDIVSPPDVTKMAKE
                     LLNDIDKTPRTFAPLLEQFMQEEGTDEMLQKLAKAADMDPRFAEALASLNLENLRPKP
                     RVKQASKRIGTALRIHTNLLTNEHVKQAKESDMERGFSVEDLREDGLVNPVVYKAHET
                     HLSGITLPGKHSLLTRDGSFKDVLVGYHGSTPRNFQTNGSGMKLSGGCCESSVSASFG
                     SSTSLGIYDLDGQGYDHFYDPKLYGNTDVNPFDPKTLGVDVPETGKSYVIYDTRNNRF
                     LGRPLTVKEVEENMGTKIIRYHHSWTDGTPDSLLLNPDFDGVSHEEGIIGGCCRFLPV
                     KAEKEKRSDGTEGSHLVYNSDISPGDSYAIDQMIYGQHFKRASVMFEPHTEDFVLKFG
                     HHDNRYRLPEVKALGALLLDGAMRESAAGDLLKEAREKGKVEFYYHPPKHLIKAAYNQ
                     QFTDWPEYNEFQDSDFGVQGEYPTQELIPVDRMEPAPIEPRLGDGLKHEAVNEDNTPD
                     MSTMGPAELYAMSKETGMDNLFQHGAVGELTQTFDSMGMMDKYLPDLEQALDRLGRLL
                     FLFYWKPEDFAAAYGADDQSQLENKFLSNFKAFGQLVLELLKKNKSLQQGNVSLV*"
                     /db_xref="A0A0F9U9D4_9ZZZZ"
     gene            26880..27803
                     /locus_tag="BML_09012016_9m_scaffold_2_prodigal-single_35"
     CDS             26880..27803
                     /product="Uncharacterized protein n=1 Tax=Akkermansia sp.
                     CAG:344 RepID=R7E7J2_9BACT"
                     /codon_start=1
                     /transl_table=11
                     /translation="MTKDRIMAVASILPDNLAYFAGMTFLPGRRGKLTEQDRRTALRS
                     KALFDPAFGWVCVQTLLDAGTDFPSDIYERWLGRAYWAYVSEFPDDVVAEASSIETPH
                     RSHARALVRAFLILRDTDTEDIALHLGMDHDVLECYEQLFWNVRDRLDDHTYISHLVF
                     PEGRRVEMEPNYLRRESLEHLLLRAVYGGHFKEAAQLAGLMPSALKLGNADSSAAELE
                     SMIMSNAAYLAKLGGLNQSDVPGVHAARQLVAAAKASGQQEKASDERLGLGALNHGAA
                     ILETLSGMGEDAVARQQALIEAKDTGEPKSE*"
                     /db_xref="UniRef100_R7E7J2"
                     /db_xref="R7E7J2_9BACT"
     gene            27879..29276
                     /locus_tag="BML_09012016_9m_scaffold_2_prodigal-single_36"
     CDS             27879..29276
                     /product="hypothetical protein"
                     /codon_start=1
                     /transl_table=11
                     /translation="MDWLNEAILPHVKQASDAQGVILKFARKKQLAPAQLEALCQNFN
                     KAATLGWLKSAEAEARGASFTLIDVPDVVREYLESDEASEAPVKQASTYAPEASYSLV
                     EALYDEVKPAKPDDLTDNVSLEKSAKIQAKTAAARFIVSAQELQEKIEDLQHDLGSTA
                     TKLAYELRRTETPFAQVEADMVKMGGTSLKPSLDRLASLVKSARGPADRLDHTKIPAG
                     LVNIEAPLYKLANTFAQNYKLLRELQIGYDAIVKQASIEGEGMASPAEIQVAMDALRG
                     PVPEGSREPLTEEPETSGSWLLRSPTPGKGKDQGKGARPDEPLMRSLAGASEEALKPY
                     QFLYRQLQGVTDKTNRDQMHVDASMDDARSVAMLQNLLTTDSVLREADPQQVIDTYNT
                     IRQLAPDLASDPNIMRVTLRSALQHEGMSVFDVKQFLDTQAASQKTQLGQATLNDIRY
                     KGAPAPRPKPINTSE*"
     gene            29276..29599
                     /locus_tag="BML_09012016_9m_scaffold_2_prodigal-single_37"
     CDS             29276..29599
                     /product="hypothetical protein"
                     /codon_start=1
                     /transl_table=11
                     /translation="MEASEGKTERPSHLDLLAKTHGLLTAVFAADPGNADKLLSQRIT
                     LDVTADQIKELEALGLGPARKDKLQVSPLSLVNAILKQSGCNQRLLPVVDEGVTVGLS
                     IFGKP*"
     gene            29596..30204
                     /locus_tag="BML_09012016_9m_scaffold_2_prodigal-single_38"
     CDS             29596..30204
                     /product="Putative uncharacterized protein n=1 Tax
                     =Verrucomicrobiae bacterium DG1235 RepID=B5JF22_9BACT"
                     /codon_start=1
                     /transl_table=11
                     /translation="MKISTHIDLVNGRYEVQVMTEFTAHETQRLLDLGEPVVNLGGNF
                     AATQSRPLQTNTVLLFGGPGTGAEATVVIDVNGQILSATVTEGGADYSTAPAVTIAGD
                     GNGAEITAEVEDGEVVGLTVDAGGSGYHVTPVDVDFDLPASYRRIKTDAPFRQTFDLA
                     DSVDADVKAKVWADTIVARLTEAKQTLLDRSVTFEGETVVTV*"
                     /db_xref="UniRef100_B5JF22"
                     /db_xref="B5JF22_9BACT"
                     /db_xref="phe:Phep_3959"
     gene            30207..31184
                     /locus_tag="BML_09012016_9m_scaffold_2_prodigal-single_39"
     CDS             30207..31184
                     /product="hypothetical protein"
                     /codon_start=1
                     /transl_table=11
                     /translation="MNLSDIKDKAGDVFSDPTFKSIMVPAMVGAAGTGALTSFAASRN
                     RDPRETPSARRRRLMLNAMAGAGLGGLAGAALPAGIQVLRKPLEGRGGMPLFERGVDA
                     TVDTALGNAAAVGTGVLGSAYVAKNVRGNRDAAINRIASLMAGDKEKPDKALERARSM
                     LANPEGRKGVLVELLRKGNAGKPGQANVFQFNELLQEAGLPGFTMKELQQSAYHAPVK
                     VNLHETFKRHLADQGPVSRMVSGLAGKPPGRALVPKGRVAELLNKVPGLGKYKGIPTN
                     PSRAAELYSRFIRPSVGRMTGRVAPIAQLGLLGGGMLGADYLQDKLTGK*"
     gene            31181..32644
                     /locus_tag="BML_09012016_9m_scaffold_2_prodigal-single_40"
     CDS             31181..32644
                     /product="Uncharacterized protein {ECO:0000313|EMBL
                     :KKN45025.1};  TaxID=412755 species="unclassified
                     sequences; metagenomes; ecological metagenomes.;"
                     source="marine sediment metagenome.;""
                     /codon_start=1
                     /transl_table=11
                     /translation="MNKLISPLFNDALLEKCGGVVWRLIDGARHIKSAASDAFSEAMI
                     RKHLPDADHFGVHQIVMGSGEFYGFNKNGDFWDEPGLVKRCHTFVTHAHMFREHNNTD
                     PKFKIGDVKAAAFNFPMHRVELIAWGHKKKAEAEYERAKSGKGLTFSMAARVPYDVCS
                     CCEKQAKSSKHYCVHAKYAMTQWLPQFSKFAFVRNPEPTFFDDSAVQNPADVIAHFLS
                     YRFPAADEMQKAASADPVEWPFFSDVLAKAAGISEDDMTKGASDHTLLAMLRTFAEEE
                     RFINGVKAASTQREAFVKLALQHRHPGISEANLKSLRQMEPDVLWFELTKRGCVLPFL
                     DFAAYVTNQTKAATKADVDFKQASALLPTIYTDLLDAPADAALEAQVTPSSMFKAATS
                     ISPTDPVQQLMDRVEPELSVQPHAVHIRIEQGQIMPEQDEEQPCAAPKFATATPRAKG
                     LAQMYALHKAACAVTMNQLHGSNFVDSKLKLLLLLTR*"
                     /db_xref="A0A0F9QLG6_9ZZZZ"
     gene            32649..34022
                     /locus_tag="BML_09012016_9m_scaffold_2_prodigal-single_41"
     CDS             32649..34022
                     /product="Uncharacterized protein {ECO:0000313|EMBL
                     :EYU40853.1};  TaxID=4155 species="Eukaryota;
                     Viridiplantae; Streptophyta; Embryophyta; Tracheophyta;
                     Spermatophyta; Magnoliophyta; eudicotyledons; Gunneridae;
                     Pentapetalae; asterids; lamiids; Lamiales; Phrymaceae;
                     Erythranthe.;" source="Erythranthe guttata (Yellow monkey
                     flower) (Mimulus guttatus).;""
                     /codon_start=1
                     /transl_table=11
                     /translation="MNTPTTQIKSFQDLTTQVRGLMSKSASGVPAAPEKDERHAGSPA
                     PPAQGGSDPGSQNMPAAQPDNKDITPANPAPALAPAETIVGTEKVANLAKRAGAIVQG
                     VQALMKSATAAGTTKVDPHLPDGATTNANKDKAATGCGKVAGDGGNMPADEREQTAPK
                     AKVDDKGNLPPDEKKNMDKTASAPAAPVAAPAAPADVLEIDPQFAMKVASVMLQSEDR
                     ITMVEGWMKEEMGAEEARSIIKAAAVMEQVAAQSIQAEADGAAAMDDIWTNASEGERN
                     QMLKIAGVYKVASENLQPEDLAYFENGMKMAANMMTAGLAGPESAGMPPEAMDPEAPV
                     SPDDVLAAVELLISQGLLDEATAQQILAGLSGDPAMGGGGDPMAAAAGGAPLPPEAGG
                     GAPLPPEAAAGDEAPLPPEGGGGEGGGGEKKKSPPEESGDESPAEKEARAIFKQASVK
                     SGLTPAK*"
                     /db_xref="A0A022RM36_ERYGU"
     gene            34024..34437
                     /locus_tag="BML_09012016_9m_scaffold_2_prodigal-single_42"
     CDS             34024..34437
                     /product="hypothetical protein"
                     /codon_start=1
                     /transl_table=11
                     /translation="MADAILVPVPMLQELLGVAEDACSTGATMAKQAIEWQVKHDALV
                     ASQVELRKVANSSKVDPVRAEAVLTKLATMGYIDDSSKRVLLKDWQSNPDNMLTFIEK
                     FAWHVTQMPSEGEAVINVQAAKKAKDPDGWLTPDS*"
     gene            34489..35016
                     /locus_tag="BML_09012016_9m_scaffold_2_prodigal-single_43"
     CDS             34489..35016
                     /product="hypothetical protein"
                     /codon_start=1
                     /transl_table=11
                     /translation="MPGQYGTTVRTKRRINVLRGYAGNESSALTRYAKPKDDEGILSG
                     MLISLDDNGEWVKGAAEGKEAFFAGQDQADPNSRGAGKLLGFSCSGEYELETAHYDAT
                     TTYANGNGLKAMAGGDAGKVTKLTSWAEDVDVVGTVSRGVVDVTSYESGCAKDNDGFI
                     KVLTLNTRWIPTRAA*"
     gene            35051..35995
                     /locus_tag="BML_09012016_9m_scaffold_2_prodigal-single_44"
     CDS             35051..35995
                     /product="Uncharacterized protein n=1 Tax=Desulfovibrio
                     piger ATCC 29098 RepID=B6WQ41_9DELT"
                     /codon_start=1
                     /transl_table=11
                     /translation="METNDGIETVAEANSTIMAELEKGGDGINKYASSRGTTMIRREL
                     KENGFCRRILPPEPIVNEDLDRVLDHDQPVMICDMESKSKGASTIPFGGAADTQFYYG
                     DKYELVFYPITTPEWTKDINELRTYKQDLRQVTTNNSLNSIEVEEDSNFIGLCEEIVG
                     ASNGVGATGVQQNFAVNNTITRSSYRRILEPLEKQNLNNGIVLMNRITAKAFLDFDRS
                     EIGGDMAQALFTQGLSALTESKVYGIPHIFTIKRNIIPDGQVWIFSEPNFTGRFGELE
                     KTNLYIEKKKHILRFSAMELIGVTIANVASVAKFTFQT*"
                     /db_xref="UniRef100_B6WQ41"
                     /db_xref="A0A0F9T7S3_9ZZZZ"
                     /db_xref="B6WQ41_9DELT"
     gene            36100..36804
                     /locus_tag="BML_09012016_9m_scaffold_2_prodigal-single_45"
     CDS             36100..36804
                     /product="hypothetical protein"
                     /codon_start=1
                     /transl_table=11
                     /translation="MKIASPFSQRQIEGFVKAAMDMGLNEDETEHLFRVQCNNTLISD
                     PAVRRGFERGLREGLGEVKQASLLPLLSPEVISLALECQIKFGSTATAIWMRRQMGIT
                     PEDDQKIQQEGQKIASTLRTQEPRMAGLLNLFDAMPLNQKILLASLLGGAANGTYRAM
                     RPTNQDMWADRGVFSRVARGATRGAATGAGAAAGMAAGSDVGTRFGADVRLPMMAAGG
                     VVGGLAGRHLADGVVT*"
     gene            36806..37255
                     /locus_tag="BML_09012016_9m_scaffold_2_prodigal-single_46"
     CDS             36806..37255
                     /product="hypothetical protein"
                     /codon_start=1
                     /transl_table=11
                     /translation="MSLPSHSPNPNPCFITVENIRHYLLDRQASDNSLDLDLSFGEPE
                     ILDAFKYAASDYNDMPPQVHQVCASRLPFHTFLVHDVIYHLYLSKLSQYQRNDIDFSA
                     GGLTVDVEKRRIEHLTKTLPVMKESFLIGAKEYKISINLRRGVGRVG*"
     gene            37252..38007
                     /locus_tag="BML_09012016_9m_scaffold_2_prodigal-single_47"
     CDS             37252..38007
                     /product="hypothetical protein"
                     /codon_start=1
                     /transl_table=11
                     /translation="MITELTVLPNYGRNSGLITWKLEGSPSVFNAVVFRSPDGINGWQ
                     ELGQTKQTVFEDTNLFPGNKYLEHYYQVKVQFQGRVHSSAIVSTFGATSRKEFAVARK
                     ILSMEMFQLRQHQRVLILKQKVGTKCPKCYEPESDSFNGTTLCETCYGTTYDGGYWPG
                     IQSFLRLLTVSPQVKNDDTAGHGSTDPRMVQARMLVYPQLVKDDVIVYKEADRRYAVE
                     SCDIAYLNGKIPVSCNVTMELLPRTEMAYKFPV*"
     gene            38007..38663
                     /locus_tag="BML_09012016_9m_scaffold_2_prodigal-single_48"
     CDS             38007..38663
                     /product="hypothetical protein"
                     /codon_start=1
                     /transl_table=11
                     /translation="MQTNPQEDNWVTRMGAFTFNPLVVRQIFLMMTRAHYIDPEHFGP
                     RKDKMLQFVWSKEKESKLLIDYDFNYKEDSQEKRPAIFVGTDDYAFSRKVSDNHKSAN
                     DDRSGMQSIKRASTNVIIRHVADSPEDALILGDMTGQFFRGIQPFLMESWQKSGAVSI
                     EVQRLATSKPFQKRSEQANQKFMADLVINLIFDDLWWHFTESHRLKTFSFQLAMDTLS
                     *"
     gene            38682..42902
                     /locus_tag="BML_09012016_9m_scaffold_2_prodigal-single_49"
     CDS             38682..42902
                     /product="Uncharacterized protein {ECO:0000313|EMBL
                     :KKM97614.1};  TaxID=412755 species="unclassified
                     sequences; metagenomes; ecological metagenomes.;"
                     source="marine sediment metagenome.;""
                     /codon_start=1
                     /transl_table=11
                     /translation="MISNYQPPQSRINQVLQVLPDRQERSLHAFVFGPQYDLFRYTNA
                     TERAAMTGVVFEENADPDPSTFQLLPYEGIKTTHIVDAGFVRVYAENLEGQVLTERSR
                     PEVLGDGEVEADFPYEIRIPSLAEANKLRISRRGANITAAYDAYSGFLVTVVVNYGGT
                     GYTPSSTFDVLIDGGSGSGAVARLTVNSSGIVASGIIISPGSGYAEDVTMDVVKDVDG
                     VNVGEAGDDLLTELRGRPVQQGDVAYVTFDDDVVRRTVKRVEKDYLDAHFGVDSGALD
                     KRFAASDVNPIQTSAAAFSNASAPANWSVLLARNSVLGATITDDGSGYTAPTLTIAAP
                     TTVGGDLAWPTRQATGTVEINDVGEVTGITITDPGAGYYKGGVTSVTIVDGGQDYSST
                     PTVVVSDPPSGGHKAVIEAVVEGGIITSYKILDPGAGYTVAPTLTLSGGNGTDGDLTC
                     TITAAPSLAIVDDDGSDATATAIIQSTPEDWNGLVEGSIYNNKYSDRYIITILKGGNG
                     LVEARARIRSASSGFSADNIVVRHAGYGYLITSEALGGLAVELRYGTSGTQPLRAGDQ
                     FSFVITGKYRPLDLTSGEQLKSISIVSAGDDYDDGTYSLTITAPPAGGTQAAGTVTIA
                     SGSISAVSLTNPGAGYAYPPHITLPGGAGAGTEGVLAAVMATPETTRQLALLQGGVYT
                     GPSDTQYILQVTKGVASSSEENPYTGATLRITDSAGLDAVQEIEDVQHDTVYDLGTFG
                     LQFVLPGQDAAVTATATAAVNAGAITSVTITEQGAGYTSVPAIAVTGGGGGTGAILTA
                     VVVDGKIVAITITNGGSGYVSVPTLAVAAPTTHQMGLRKGDRFYVSAVARTQEGASSI
                     IVLNGQAVDITGWTEQDVLLNGLDVDMRVLFSGLLEPKRDQAPDLAYTIGTQEEGGVS
                     LANDLAIQLTARDEDYQWVPVKNSTQGRLFVHWRGLVPATSADKITLRSDEDEITAAC
                     GVNDKDNPLAYGAIIAYKAGGNKPVFTANLATNDLAGFQARLNQAERVEGPYTLVPLT
                     YDETVFNALDAHVTKASGPTVKLWRRGYICTKSPGTYSMLDEDSDGADVEASVLANAD
                     GNLRVLWNDGDFITRGVAAGDEFRTNYRLDEWGATVYDSYTVQTVMENDELLLETGPD
                     APITPAVKFEIWRPDTGASQASYVADISGRYQDRRIINIWSDTPGMNTGTDDYHVQEL
                     YYLACEYAGMRAAVLPQQGLSKVPLTYSLDDASTMFTKFTTEDLNVAAAGGTLIICQD
                     FEDGDIYIRHQLTTQTNSGILYYEDSVGVIVDDLCYKFKDILEPYVGKRNGTPITLEE
                     LETRGRAVLDEARQEPAGLSKIGPEILGYENFRVRLDTTLRDRVRMGARVYIPLPIND
                     LIFDLEAVQLPVQEGEEVTSISASLTIA*"
                     /db_xref="A0A0F9LR96_9ZZZZ"
                     /db_xref="gwf2_scaffold_121_5"
                     /db_xref="phe:Phep_3959"
     gene            42910..43410
                     /locus_tag="BML_09012016_9m_scaffold_2_prodigal-single_50"
     CDS             42910..43410
                     /product="hypothetical protein"
                     /codon_start=1
                     /transl_table=11
                     /translation="MQTDIFGYERARPGAYLMSSDYAAVFLSNTPGGRGSTAERLGLV
                     QNAQLSYQHNVQPRFEVGSHELYFLTGQSIGAIGMGRLVGERGILEGISFGNAGNALR
                     KGVMGAVEFKFGRLGLVDAQVRQDVVTLSGVVLQQIALNFGVGSFDVSESLSAQAAMA
                     SRTLRV*"
     gene            43452..45461
                     /locus_tag="BML_09012016_9m_scaffold_2_prodigal-single_51"
     CDS             43452..45461
                     /product="hypothetical protein"
                     /codon_start=1
                     /transl_table=11
                     /translation="MSSNGQTVTVGNALDRKSLGKRPTLAPGIYDGVVLSSQTPGQTI
                     DVLLTALEVPITCIWVAGIFSNMFGFSQHYLPPGGTSVVVYVTGKHINYIMGSMPSKV
                     ANPAEPGRTVTDEGSYADGTPFAARRKDSDPTYQGQSPYVDMVEGEFALTNLLDVGIM
                     FLKNMAALQAGDRAKVECFLMDDLVRIISGSFKHYNAFGEHTIRNDGGKLNVAWHGSS
                     HEFEADGRPRPGDPRFDLKPDGQPDSKGNTDGYTEDGRWRYSNFVGWLGDFVHGWVTD
                     PTETLGRLAEAQTRSGKFGYRVGGDGSLLVQSVSEIAFEKVVRIVVPIPIRRDDDPQG
                     NRSDSGLGKESELATWTPSDQSSIFEMVYQLRAYARWLNNRAALSRFRQMDRDFRVPT
                     EAETPTPDVNNKEEDRERVNPLASNWRLVYATMRIFRDGSILHLDAYGNSWMSSQNGI
                     QISSTKNILIEAAGSVSVVAGRDINLLARNNVGITAVTQAVRIKAQTALQMFCAAGHM
                     VLETATDYVLKIRAAINANNTFQLTTAGHLDTEGNLTGRAVFAELTNGAFGEDRHMFH
                     IFPGAPVISQNAAVFSFQSSYDTEQLYETMSQQAFRAGEQQASGVWSFADNAVAGKGS
                     PWPGASPTHKTYPGVNSSLHTPSTQASFNATADAMVSGGITFRYT*"
     gene            45458..46258
                     /locus_tag="BML_09012016_9m_scaffold_2_prodigal-single_52"
     CDS             45458..46258
                     /product="hypothetical protein"
                     /codon_start=1
                     /transl_table=11
                     /translation="MSITCNQPLTDVFSLLQDGGVWINPQADLISGLGSATHDKVFAV
                     DLAIEDLDPMSEDYAERLAALEQLRTTLVLVSGDPLESEVLGNSPLGRAAEYTSFMSG
                     NMATFPAATLGDWYTSVPNGAYLATLGFAGFLGIVSAAPSLNQELCQFDPEDPCADLL
                     GMFGMVLGTFAAGFAALQSILDSLVDLLSVALSVITDAITGLVQFVADLQAKIIQELT
                     KLAGLVSMAIFYGLSKLLQALKLDPCAVQILGAITTPEAQQVLGIITP*"
     gene            46263..46997
                     /locus_tag="BML_09012016_9m_scaffold_2_prodigal-single_53"
     CDS             46263..46997
                     /product="hypothetical protein"
                     /codon_start=1
                     /transl_table=11
                     /translation="MAENENPPPDTTPDKLNMEAVDPALLRQFAHEQGIPVPEKPGDE
                     KLPEDGGEPQAPRITLPPDPLVQQKPDSETILAQTLTDLDPSQAEVTDTDKDIYLRAV
                     LTDTPVELTVSMYSGKWNAVVRARTVYEQQRVFDILRWEMENKHLTQGDVAMYVHRLH
                     EYLALVMIKRVNSAIFVDLELKQGSSLEEDSKKLRELVVNKFDSTSQVRWMVIWNTLR
                     IFETKMAKLGSMALNQDFWKPRSAAQ*"
     gene            46994..47380
                     /locus_tag="BML_09012016_9m_scaffold_2_prodigal-single_54"
     CDS             46994..47380
                     /product="hypothetical protein"
                     /codon_start=1
                     /transl_table=11
                     /translation="MIVAYLRGFLKPHLLGVQSYIREQITINAIQRELSAELIERKAM
                     IESARMPALNPRGQYELVKQCMADLAEYMAHRLMLSSSAVKSMRSEVTGKQDVKKMEG
                     LVNVLRKTDFVDKMRKTMEANRKDFV*"
     gene            47380..50025
                     /locus_tag="BML_09012016_9m_scaffold_2_prodigal-single_55"
     CDS             47380..50025
                     /product="hypothetical protein"
                     /codon_start=1
                     /transl_table=11
                     /translation="MFNVPNPYGGYFDLGGPEAMAAATYGRFDPSTMSPGLQAAMGAP
                     GGGGHAPTKQEAVDAQVRSQQYQQFMSYVYRTDPRASLITNAALDAMYRSDRSAQKQF
                     LSRVGGFQGVNEVVSGLINTPGISRHLGGSLTSLGFGSLGIGTSGMIVNGRQQFGEGD
                     ASMAASQVVYDHIRSRFQTRSGAINQNAAGALNFDQIGGILATAGSQGAFSGMEVGKF
                     QRAANGAGGWQTNMGTMKKIEDFTKNAAQAISTIIDIYGNSTFQELFQKAQRITGMDF
                     STAGAASAMRQRLGTLASAGATFGASPMEVMDLAAFTTDYGKRFGLSSSASGSFSQVA
                     TIQGLAQQRAWSGAANMGGVYFQAQSRQELAAGAMRDLVGMTMDPLGGRRVGLQRMIQ
                     NGMFKGADLEQATALMSNSNPSNYRDIDAFVQRSQGVSIQRYIEQNGGPKAMLDTLDE
                     SSRSQLALANSSDFNRRMETRMGRYMTRTLGFSEKLAGASIAALRNFNAGTLGSILGK
                     LGSGDSDAFAGITASADDRRTVTDLHNMLKETGKGSAFQDFTVTMARDSHMSQYTSKE
                     TIGMTGHDMGGASMRFLKRGLLDDVVQKQLTKWGGGSHQGALFAAANMAQEHVAVIKG
                     GLDRKNFMDGQGNMMSERLQELYGSLGAMKRHGGTSGELARQLEKVGGFSLLQPETSA
                     GYRDGITALGRLIDSPEKRAKGLAGFEVFNLSEGQAFMKTGVVAKFQEAQLVSLQSVS
                     EVIKADEAYRSKQGVYADNIMALASGKGLDINNLEGSRRRITDMLRRSVDDLSPETIG
                     RIGKSDQAIGQDLLKQLEDANADINSKGAGNVESGFRKQRNIQSKIDALNAVGIRSTT
                     GETVTKITGTLTLIGGDKAVLNASE*"
     gene            50030..51004
                     /locus_tag="BML_09012016_9m_scaffold_2_prodigal-single_56"
     CDS             50030..51004
                     /product="hypothetical protein"
                     /codon_start=1
                     /transl_table=11
                     /translation="MKKAPVKFSTNYDAQAEVSSVEILNCRGSFYRVQLKPGTGPGLY
                     SIKELRDDFETDGNPLLITSISPQQRDLVSETPCLDNYKVFTVFGQAFGQVTIEAEIL
                     LGDFSSNTYEVVQRLYAWFDKYRVSKRKLPISVSVGPVARYVYLTAMAVGKADAVYQT
                     IPFLLAGTLLDLNGSDVSKINPNGLVITEFNIGEASLIEALKAPASLEDSTSALLLNS
                     TPEIQSSKEADELTLSQAGKPTSADSVVAYKSAFGQPMTNDEQKLMYHNYQLQQLEAA
                     GRAEEASAYRAEYGNEMQSLSEAVLLPYNSTATTAQVRNRYEPRYFAD*"
     gene            50979..51740
                     /locus_tag="BML_09012016_9m_scaffold_2_prodigal-single_57"
     CDS             50979..51740
                     /product="hypothetical protein"
                     /codon_start=1
                     /transl_table=11
                     /translation="MNLVTLLTDMRNKLLHALSNRRGPFSDWCFGGVNTDFSPAVFSP
                     EELRLRKAMLLDITTTDFYLKRLIGTLMAYPDLYSNLHDDVRSYSADKFSFRTTTIEG
                     ATFLAGSGAAGEVLDIPLTTLPVPLTYTLTYKSPTSLSGKVHETGVTRHIPADVTDTY
                     LRPRYGDNTPLFPFSGAFRLAQPWVEGSRITIKVEPPGFPYAAWLERFRGDQTFHRKL
                     VRYEMVDEFHSNPDVVEKSAIAVLLMALDNPAVYG*"
     gene            51733..51984
                     /locus_tag="BML_09012016_9m_scaffold_2_prodigal-single_58"
     CDS             51733..51984
                     /product="hypothetical protein"
                     /codon_start=1
                     /transl_table=11
                     /translation="MADIQKINVCKEGNSMCIEVHVAGKFSWLRVAYGDGAVDTLNGK
                     FFKPGKFLCKHAYKPGSYVAKVTLMSDVRKSRDVEVISA*"
     gene            51977..53434
                     /locus_tag="BML_09012016_9m_scaffold_2_prodigal-single_59"
     CDS             51977..53434
                     /product="hypothetical protein"
                     /codon_start=1
                     /transl_table=11
                     /translation="VRKAPPKVNEPRQPNASVRIGKVALPISGLRCAASVDSLPRLSF
                     DTNLANIRTLATGDAELLSAGISTTALLNKALQEKLLTNFAAASDVAAQLEDGSGNVL
                     EFKGRFTSPTSAVDVNSINITLQAMHQAMILQAFVPQVYSRPEFYALESDNSAQVSVA
                     GRCLAILTEMRKNYSVKAYEFEKEEYAEILRTNDTVWPYVEAFLKKSIDYTRLNQFDN
                     VINDENLTNTIRSIILNSPNFTAVIYALCGNFFLQWVNQWNGDSRLEHNQCLTVPGDR
                     VIRLPVPSVSFRCGSDTELPIIQIVMQGDGGKMYGLDGMNGPSMAPGAGGIQPSYVTA
                     RYPEKLKAGIVGRTVLMQAPNWLNTVEIKASDHDYSEDTSPAAVVAQQRHVQDLADNS
                     REATRKVLADLAKTVFFNQFFATSEGSCVYDMNVLPEIGRTYRVESVDEKLLFSGYLR
                     EIKHTLMLGDKPQANTALIFSHVMAPGLDLSGMVG*"
     gene            53475..54182
                     /locus_tag="BML_09012016_9m_scaffold_2_prodigal-single_60"
     CDS             53475..54182
                     /product="Uncharacterized protein {ECO:0000313|EMBL
                     :KKN53281.1};  TaxID=412755 species="unclassified
                     sequences; metagenomes; ecological metagenomes.;"
                     source="marine sediment metagenome.;""
                     /codon_start=1
                     /transl_table=11
                     /translation="MTTEDPLMTSYTAYKAAPSQDSLRAVVDNLRPTIEYTLAGLNVS
                     RDPVMRSKASLAAAEAIPKFDLNAGVQLPTFISSQLRALTRDARQSRLPVKLPDRAIL
                     DSYKLNMTLKRFEDAHGREPDTLELADASGLSVRRIEKVRRYQVSVPTEGAMGDMNAE
                     MPDLDREALDYVMADADHTDRKILEHKTGYGGAAIIPANVLAERLRLTPSQLSRRSAR
                     LTLRINEIRDMLNKTAV*"
                     /db_xref="A0A0F9TVW7_9ZZZZ"
     gene            54179..54598
                     /locus_tag="BML_09012016_9m_scaffold_2_prodigal-single_61"
     CDS             54179..54598
                     /product="hypothetical protein"
                     /codon_start=1
                     /transl_table=11
                     /translation="MSTLLRITGVNALFDKARLEAFGEAKVGTVFVSEQFQTLDAAEL
                     TTRLKQAEDLATKEHTPRAYLEFGAAFADSRDYRYASRSRGRLMRKAQRQEWRRSYMT
                     PWLVFVRNNLHTDLETLATEKLTTVAATPDATYLETK*"
     gene            54595..54984
                     /locus_tag="BML_09012016_9m_scaffold_2_prodigal-single_62"
     CDS             54595..54984
                     /product="hypothetical protein"
                     /codon_start=1
                     /transl_table=11
                     /translation="MNGTKLIFDETGPRLDLGQKVTGFDSMVQNCLVNIGTHKGSDPL
                     FPDRGTTLFQDGLRGRLVSEVWARHDCNFAALDTLAFAQVTDAAQNEAPIQKFSLTIK
                     DFEVSKLRLSVFAESAAGEPRGNEYLL*"
     gene            54981..56954
                     /locus_tag="BML_09012016_9m_scaffold_2_prodigal-single_63"
     CDS             54981..56954
                     /product="hypothetical protein"
                     /codon_start=1
                     /transl_table=11
                     /translation="MSTEMHKLFPSPSQIDPVQLAAARTRVASYFTQWFEDLDLRPNS
                     VAGDLQVTPIAIFQKMLEHALDRVLSDVRLDNVSKGIVVDEEFVRAFLSNFGLASGSG
                     LASTGIIKLTFNADKLYQFNADSVFTIGNAIFTVGTDEGNPVSINPTGSINVRRILTK
                     EAAGRYVVLLPVTGPVGSVVADGTAATSELTHPELVSITAVGDFDPGSAPESVVDLAR
                     LAPQVYPAASFTSRNSALSLLRRNFLNAVGLSVTVSGDREMVRGTATPLGIQQGAVDV
                     FLKSRPNYVYAESVLRLAYSDVDNTWRGLLDIPVVPGFFSLATGVFRVGKFMNSRGVS
                     TIYSQSTHPVVDSLGVAFSRYEKLGIKIVDDSPVDITEGYMLSPTQSSGPSIISIAEG
                     SYTGSLFHSTIERNLTLRLDAATEVDGYPAVVVNVRDNVTGETGKVYVIGNATESPST
                     GRLDTSSPGYRQFMSGLELTLTPESGSFEPSQLLGALFNWQFRARSAQFNVGYLYDPA
                     LIQLDSLVSDADNQPVGVSVWAKSFTPCFISSFTVNYRIRFGKTLDAEAVKTEIFNYL
                     NSIAYPDTYEDSRIGKILLDAGASGVQSVLKRGIFYPSLGFVYVDKEGVESLIEHPVT
                     TTLLPTANDQGYGYRNLTYVVDKSTITLNAFVS*"
     gene            56938..58473
                     /locus_tag="BML_09012016_9m_scaffold_2_prodigal-single_64"
     CDS             56938..58473
                     /product="hypothetical protein"
                     /codon_start=1
                     /transl_table=11
                     /translation="MHSLAKSYATVRTKVFSLLGSFWTQMYAKPSDIRKLVAIMQKSS
                     SFGEFTATVSGLAGDILGGQMVEGKVWKFKGSDVFITGELTYDDPEIDAVYTGTEVPD
                     ALYSNFKRRFYGLPLDSITPIRIVGRTRTLVKGQDFFVTSKFLLFAADPVTEFPDGKI
                     VIELGLDGKRRDLWFPLLRYDAGTSRQYLINYFRSTQTPQAFKLAVAAVAGYAILPAE
                     SKLVEILEKGHLTTYVFSDIVVDVDYPHTQLVAGKVYPKHFVIGDGVQVHHGNPDTRA
                     WWRAVDWRGGIVLDPLTLFKNLPLKDEMTTLYSAGSEESSANGSKLHARVKLGAYDQD
                     EEERYWVSVAGLENRLGIYLNTMARLPEDAEGYENFEELVERYEAANELNETLGLPLE
                     HPEVENLVNSKLTNALDFYFQTFLGYTGMVVVLDCNYIRNQTEVFRFVHSELPIGVVP
                     VILAYAPTLPEEVINLTTNLKVEESVTIRQDTPIGLSETIGLPSLVRESVTIRAELPS
                     DEI*"
     gene            58463..59098
                     /locus_tag="BML_09012016_9m_scaffold_2_prodigal-single_65"
     CDS             58463..59098
                     /product="hypothetical protein"
                     /codon_start=1
                     /transl_table=11
                     /translation="MKFRPANLNSMIRPKIIIRCLNAQNREVWRQRATNTLTRSAANV
                     FATALSRSGPSQITHLYARFGTTGNPGFLAPSSGNILDTVRADFLEVPEGNEVLGGLW
                     VPVLSTPVQSTDDSENYNGNVLTYYFRLPYNLSSDQISPADNFAVATSRIFSLGLAVA
                     SDFSNRSEDIIISVLQAVGNDEDDGAFNDFLIPDGGQIAIDYVMPFSVEPT*"
     gene            59113..62913
                     /locus_tag="BML_09012016_9m_scaffold_2_prodigal-single_66"
     CDS             59113..62913
                     /product="Uncharacterized protein n=1 Tax=Pseudomonas
                     putida (strain F1 / ATCC 700007) RepID=A5W7X1_PSEP1"
                     /codon_start=1
                     /transl_table=11
                     /translation="MSESNPLADLSKVRHVEANDPVSAQVSAQPTRALELAIMRAESL
                     VASLQTATSLSRIIIPNVSIKEGVGIDDAVFFNANTGLYEKALAEVTFFESYQLNPSA
                     LAVGVIVSVNGSKGDLHIGGFSTWRDSQHMAALLESDETFVPGVPLYVSAREPGRLTR
                     FAPALRIQVMHVTADHYIMMPVFANPDSMDVQTKVGLGMRPVGGIRLLPPYYDRAMIV
                     GFDALENTSGSVWAPTASSAVETLRDFGYLVADASITKAPANPIYVLVEVSDAGVVSV
                     VSANTLAALELGGGSVYNSVTLAALNGSSWYTNRIYALEDGQGNPLGEMQFRFTSSDI
                     SLKRRVFFKIPHSFQGWKQIHPSLQPSGVAVLDGDEVDRVEMGNCSCGFLTAPEVVFT
                     GGGGTGAAGTAVLNSIGVITGVTITNRGADYTSAPVVTFVTRVLSLDVLNGGSGGEVS
                     LTLSADEVTAADVDSAGSGYIEAPHIRIEDDDGPGQDAVVVAAVADGSLQAVTVQDGG
                     FDYADPVAIVEPAGNDGYQKTTAGTPGSVTVHADGYVTAIGFTGGHNYQQGAQARVTG
                     GTPTVQATGKVNVDANGVVTSVTITEPGEGYTLVDVLSVEVDQKDPVVVFSGGDPTTP
                     AEASLTLSVQGLDYFEIQSGGTAYTDPEIVLTGGLDGGGVQGTVQAVLDADGRIIRIK
                     ILERGGPYLRAPAVSVTDDDGHNAVIKAHVGCFVVAATVDDGGEGYTNAPVAAVGVPL
                     KSIQVDVQGNDYNAAPDVEIGAPEDPDGVQAKAVAHLGFSVDSVVITNQGAGYTNLDD
                     AEITWSGGGGTGLVILPVMDGGMLIGVDVVNAGYGFTSAPTLSLVCDTGADAALSAVL
                     EGEGQVVAIELTEPGKGYTQPPEIVVGASLNGTVTRASAILLGQGARLQPNLAGEGGL
                     RSTSAQAFSSGNHLQTFSFADDLDDAGGVEFARPAGAMFYYNVKAHPEMLQRYPAVPV
                     NKASLVVNGTELNSAGYEEGLAASKDLQADVWLSRKTLFWTLVDASGCPWDEAHQHYV
                     NDPFSTGTDHVLQNTGLTDDEDNWWRFMEHVFKYEGNVNRAWLHINRASRFYQTGRVN
                     SIGTVAPLRLIDMATGVESGSDGRPMSGQLLLLLDNQVNILGKSVNQVDATRAGELKS
                     IYQNNTGRKVFISSIMLVVAYQLNSGNLLPTVANNAKITIGTQAGGYRNIVGTIDPDA
                     VQQEGMETKLYATGQAKELFPDARESYALIEPNEQIYLRVDSPAGAPVVKQILTVLVK
                     GHVI*"
                     /db_xref="UniRef100_A5W7X1"
                     /db_xref="ppf:Pput_4107"
                     /db_xref="A5W7X1_PSEP1"
     gene            62913..63788
                     /locus_tag="BML_09012016_9m_scaffold_2_prodigal-single_67"
     CDS             62913..63788
                     /product="hypothetical protein"
                     /codon_start=1
                     /transl_table=11
                     /translation="MSAEIKLTIFGPDLQAPRSSKAWPLVILAAATDMPSEIFVYKAI
                     PAASPIPGDIFEVVASVSQMYELPASRGVSVTRDTAVPFYRSRQLEFVCRSPEEAQEL
                     IEHVTEDVESLVANWNAALNLNTISQVTVTAEGSETSTSLVVMPERFVLSYHPAGTST
                     LDDSVQGITGADPTKAGWLPASSAPSNWAKPSNAFLYYNRDKDSALNAAWPPLTPYTG
                     HQLYRNGLLLPYNVVYTITAEALWWLNFNPDLIPGYTRADGQEADGNAPWPLDYVSQN
                     APGEVAPQIALLLFR*"
     gene            63790..65139
                     /locus_tag="BML_09012016_9m_scaffold_2_prodigal-single_68"
     CDS             63790..65139
                     /product="Collagen triple helix repeat-containing protein
                     n=1 Tax=Syntrophobotulus glycolicus (strain DSM 8271 /
                     FlGlyR) RepID=F0T1I6_SYNGF"
                     /codon_start=1
                     /transl_table=11
                     /translation="MKSTDSSFSLPGFGEVTSTNTSQRQVINYGEMVQRELYYPVTSA
                     RPTLTLKAFSSFNEQVNLLGSLTTTVLFYTLNDAKGKSRYMLRILPAEAVFPAGNFVL
                     RVYADGVEVEMFYLEVRGTRGSAEEGSLPAQLPYVPVPGEKGEKGDTGPAGPAGDTGP
                     AGPTGDTGPAGPAGDTGPAGPAGDTGPAGSTGDTGPAGPTGDTGPAGPAGDTGPAGPA
                     GDTGPAGPAGEPGSTTIYGDGPPDNNIGEDGDDYVDYNARRQYQPKTAGAWGASFSLV
                     GPPGETGATGPAGPAGSTGPAGSTGPQGDPGPQGETGEGVPEAGTDGDLLEKVGTDDY
                     VTAWSAVLKLQALAQETLVEDTQVNLDFSNKKPIKILDVAGTAVELITNNRAAGRTMR
                     VYIRAGASDVTIITESGIHWVGLTPVNVPAGKIMVLVLHCVFGSALSDVVGEAGYEL*"
                     /db_xref="UniRef100_F0T1I6"
                     /db_xref="sgy:Sgly_2034"
                     /db_xref="A0A075R4E0_BRELA"
                     /db_xref="F0T1I6_SYNGF"
     gene            65136..65297
                     /locus_tag="BML_09012016_9m_scaffold_2_prodigal-single_69"
     CDS             65136..65297
                     /product="hypothetical protein"
                     /codon_start=1
                     /transl_table=11
                     /translation="MIQFGLIGRHVLSGTSLHARVWKGRSIVRYVPAPVEVKKKPAAW
                     KGRPIHRQA*"
     gene            65294..65491
                     /locus_tag="BML_09012016_9m_scaffold_2_prodigal-single_70"
     CDS             65294..65491
                     /product="hypothetical protein"
                     /codon_start=1
                     /transl_table=11
                     /translation="MNTLIRIVKSPLQPDRKQQWDVHFTSEGADGERCLPFEFDQTWT
                     EDQCRTRAAELFVIMQPPNPE*"
     gene            65494..67671
                     /locus_tag="BML_09012016_9m_scaffold_2_prodigal-single_71"
     CDS             65494..67671
                     /product="hypothetical protein"
                     /codon_start=1
                     /transl_table=11
                     /translation="MAIRYVDFVAGDDANAGTSTGAPKKSITSASSGLGPGDEIRVKY
                     TPKSLLGDCSWTNHLRRVGLPSGLIRMLTDGTEVWTASANITTGNVANAQPSPGSTHA
                     SITPAGAFTTGKMAFVDLGTAVDLSAFQQLTLKVLLQGTPTVQAAGVFRVDLCSDDSG
                     NTPVNQFTLPSLGNAAWQGMVIDAGVALGSAIRSISIHALSDPGTSTVRCAQIGVTKA
                     PAAADCISHRSVISLDTADEPYWYSVDFFRTESGTDYAYIGMLDTQASDVLGAWWEGA
                     TGTYPTYVITAPPYTNGTINVNAVGQLQVFGAAGEAGNLLTVSGGWNADFDAQVAGEL
                     SWIDGLNGVGYFFVFTNRNGLHVSRLGVAHAATGFYLLGVRHSEFEDLRIVGGNQDRA
                     TVEIHGNANSTNDFCFDVKVRRVFGAQGRSGLSLSRVDYIDIKDCGWTNNPSYYGTAG
                     VRDTCLLSSAIKHTTLSDCVFRNAANILIHYSWAASMMHRVRFIRCTGIAANYAASAV
                     LTTNGGSTDVQFVECDFTGIVIATHLATQELNQTYADFFRCSSDAPLRVAAWPTTGTF
                     WPTWAAQEIMFTAVDGDADVNYSESPLFRMYTSAAGTRLPNGLEWRIQLLSTTAFAPS
                     GVGARQNFVRVPVVESIWCIAGQPVTYTLWVKRNSSSVFCGLHIPDLFGDGEILEEAT
                     TVGGWEALTVNFTPTYTGNVTPEFWVWGSALDYASYADDGVQQ*"
     gene            complement(67624..70110)
                     /locus_tag="BML_09012016_9m_scaffold_2_prodigal-single_72"
     CDS             complement(67624..70110)
                     /product="hypothetical protein"
                     /codon_start=1
                     /transl_table=11
                     /translation="MQLKVQHVFKALKPYVVAADMGLALQESNGHLFVRVPRLPDSRL
                     FLTDTHFISDTYGCSFMAGGVFDLMALVLGSYEAAVDTAFSRYPDLADNPMAEDLTDL
                     RYQFVLELKNARENLNLWLNLRKETDRLAVEASSVSLWLRQNRWPTKNLMDHLWILTD
                     DDLIRAGIEARNIPHTIILPSYSSPGVLGQLVLVNPDNGDRKTVTLQDMNGYWFGLPS
                     FWRGTQCLSFSDQDSALKALRQIDEQGIQHKSVLSWIKGGGTDDGCSIPYGSVVINSN
                     QPDFVDLQLKRSFIRDMTVCTTSLIDPLGVKSFPTPWLEFAMAYVQQRCLKTKPDMAG
                     LKLMFEQMRHDATLVERIKAWLKLNNLQPILELFTRRISGRLEYSNDKILVHSTENGY
                     LLQKIKGRQQTLFTNFTVNIQRNIWFPQSEELVHYGVTRLAGKEADVMITRKSLQRPR
                     DVEGLVNSAIHGQHSQAPAALITDTTYQKYLTLCLNSQANRLPKQDGIYKLGWDEKRT
                     QFQAAPWAAGLLGVTYAAGLLYPFSDLFKSFRTNAYPSSGQLAELPGDIQDMLVAVLG
                     LLYKGFYQVAGSPLQIQWSMAAETVVTTISRAFGQVEGYALNQNSRPGVTYSELRHCQ
                     GLPLLLVSANQDVIKGLDTTQAYYVLSDKGMQLKSGLTPETYVQLFHTAQHLFQQASV
                     WLCRNKNEAKGFLTTNSVTGLQEAGRRLLRQVIPDYARRIPDPKFPALVNWWELSDPE
                     QMGKTAVFSLAAQEVGFKIWTDTGLLEVMEEIRQAGLSCRESNGYLYISASLIELWPA
                     RFGFHLNPSPTPASNSLLDPIVGVGGIVQG*"
     gene            70130..71203
                     /locus_tag="BML_09012016_9m_scaffold_2_prodigal-single_73"
     CDS             70130..71203
                     /product="hypothetical protein"
                     /codon_start=1
                     /transl_table=11
                     /translation="MDYLNDSSVRYLHRLNNLLTVPDYVKAASVSPEDHVKLANFCFA
                     DAANKEYPIHTKGATYLSHYYYQVTRQDNSQLAARIKQAAFKHGILADLEVLDNALKK
                     ETPMNKAASTGPRYAVYVDFGSPDPKADKPWRRNGGIQGFYPCNNSTEIEDSSVKLAN
                     DFRKLPLPTFVEGSRNLIKAASETATDTAGLPRVIRFYGEERVPDFDRIEEFAEKRAS
                     ATGNSVYRDIAAAAKADQGRPLDDYVQLWEEADTMLKVACSEGEPDAYRIFYSGMTKQ
                     AHLDILSSLVTIADVPVPLDAVRNINEQLPSRYFAKEAATRLVNVIKMSKALSGPDLG
                     NLVQQTINEAEQKAFLNLVVRHA*"
     gene            71154..71822
                     /locus_tag="BML_09012016_9m_scaffold_2_prodigal-single_74"
     CDS             71154..71822
                     /product="Uncharacterized protein {ECO:0000313|EMBL
                     :KKN32547.1};  TaxID=412755 species="unclassified
                     sequences; metagenomes; ecological metagenomes.;"
                     source="marine sediment metagenome.;""
                     /codon_start=1
                     /transl_table=11
                     /translation="MRRSRRPSLILLLDTPDQPLLTADKLDRKEVASLLMDDATFASI
                     LLIICMVAYGKEMFQWDPLELYLRLEEDFGVKLSEDAESKLQAIILAVETSAFYDDPA
                     AFKAICNTLSSGDPGFFIDDELTLPEIFWGFYEVDLMHGDEELSPACFSLIEKELGNA
                     AEDPETSQNPYQFMVGYVEERRTEMMVQLGKLGIPASFLPDVTVGAGLPNQTAQILAA
                     ADVQ*"
                     /db_xref="A0A0F9Q6D2_9ZZZZ"
     gene            72015..72524
                     /locus_tag="BML_09012016_9m_scaffold_2_prodigal-single_75"
     CDS             72015..72524
                     /product="Uncharacterized protein {ECO:0000313|EMBL
                     :KKK97554.1};  TaxID=412755 species="unclassified
                     sequences; metagenomes; ecological metagenomes.;"
                     source="marine sediment metagenome.;""
                     /codon_start=1
                     /transl_table=11
                     /translation="MPVTDTQTNTLGVCSLNRKFPLFRYHMDLPKIDSYGQYSSGNYG
                     AHTLKVIMPWMDLVVYYSYETVVAFSHKGQRVVHENTWGRTTGKHLNWIDGGSKSSRV
                     SAEEFERRWAEAMAGTTSARMASIKVTEVSGKTLGRGVENYARQISLISPGSDVSRTE
                     DSELLSAGS*"
                     /db_xref="A0A0F9C4Z9_9ZZZZ"
     gene            complement(72454..74313)
                     /locus_tag="BML_09012016_9m_scaffold_2_prodigal-single_76"
     CDS             complement(72454..74313)
                     /product="Uncharacterized protein {ECO:0000313|EMBL
                     :KKN28768.1};  TaxID=412755 species="unclassified
                     sequences; metagenomes; ecological metagenomes.;"
                     source="marine sediment metagenome.;""
                     /codon_start=1
                     /transl_table=11
                     /translation="MYIDVEFKARTDGVFRQKLIDLSTRMSVLHEKAQHEDTAADEYN
                     ATLQQFLDTCNGNLAFLAPYYFPKYPRSKPLSFAAYPFAFQMLQVNVGGFTVIKGSRQ
                     IAKSTSLAFRQILLPRMIERFRSLYIAPRSQHLETYATKLQEMSKAYRFYKPDHKLRQ
                     NLHYKEYSNGSAVELAYVLTNASVVRGKSTDELVYDEFQDFEPDLEVEVDQIQRASPT
                     PITIYAGTSLTTESALEAKWAKSSQGEWVVKCRGCNQYNIPLLEHDVLKMVQKDGPSC
                     CKCGKLLNILEGKTIHAYPDRVMEKKLGFHVPQIFVPAVVYNPYRWKEIYDRVTSGNN
                     LDKVLQEILGLATEQGRREITRKDLEAICTLGKDTESYRQKARKGDYAFVLSACDWGG
                     SDYVPAEHIKVSTTVNVIGGVRPNGMIDLIKYRRHGGMDYEDISNIILKDYFDYNCKG
                     LATDYGVGAVYNSKLRLAIPTEQHLIFNYVGPTNPLIDEPNGPHIENQWSLNKTESLT
                     MTMNELKTTPFHAGRIHSISWDFASEFLLDCLNVYRAVAETAGGANTFTYRSSASRPN
                     DTLQAINYLHMLAKLMRNEPMFTDISLQQKLRNRLIGVPSLLSGTRRSRVISG*"
                     /db_xref="A0A0F9SHF5_9ZZZZ"
     gene            74332..74841
                     /locus_tag="BML_09012016_9m_scaffold_2_prodigal-single_77"
     CDS             74332..74841
                     /product="hypothetical protein"
                     /codon_start=1
                     /transl_table=11
                     /translation="MIPQRSIVTKLTHVAQLLKIPKRKFVPSELPDHTGATLGRDDIQ
                     VDVNVTVTARSGNLLNLNLDDKLTNCVANPLLAKENVAGLLKRVTREVTVVVNQHVDS
                     KQAVRKVKETLTLSLPVDVKQEMQLPAVSVDPDSSGFVDADALKVMHNPPPVQAPPPP
                     PGLVVAPPK*"
     gene            74842..75285
                     /locus_tag="BML_09012016_9m_scaffold_2_prodigal-single_78"
     CDS             74842..75285
                     /product="hypothetical protein"
                     /codon_start=1
                     /transl_table=11
                     /translation="MTFLLFTDGSGHLDGFGGWACLLQVPELKLEQTRFGGVKGTSTE
                     RMEMHAMLAGLQLCMDVAHDHQVLRPEVHWRSDRESMVKIALGAYKPSASLDLWHAYR
                     YYEQHLTILPAHVKIENEGVEFKLCDMHASTLREVIKKYTLSTNG*"
     gene            75278..77296
                     /locus_tag="BML_09012016_9m_scaffold_2_prodigal-single_79"
     CDS             75278..77296
                     /product="DNA ligase {ECO:0000256|HAMAP-Rule:MF_01588, ECO
                     :0000256|RuleBase:RU000618}; EC=6.5.1.2
                     {ECO:0000256|HAMAP-Rule:MF_01588,
                     ECO:0000256|RuleBase:RU000618};; Polydeoxyribonucleotide
                     synthase [NAD(+)] {ECO:0000256|HAMAP-Rule:MF_01588}; 
                     TaxID=320771 species="Bacteria; Verrucomicrobia;
                     Verrucomicrobiae; Verrucomicrobiales; Verrucomicrobia
                     subdivision 3; Pedosphaera.;" source="Pedosphaera parvula
                     (strain Ellin514).;""
                     /codon_start=1
                     /transl_table=11
                     /translation="MDKKEYLTLVSHLNDADHAYFVLNEAIMTDSAYDAHMRNLVAVE
                     REHPEWLVSHSPTQRIYPGVIKPSAAVKHVFPMYSLDKIFDTALLQTTMDKVAELVES
                     KETRWVMEPKLDGLTLDLCYIDGTLSRALTGGDGEKGEDVTLAARTIRNLPLKIPVKG
                     KQHIRGEVCMSYAAFDELNKEKIRQGLPLLANPRNAAAGALSRQNIPEVAASRLSFVA
                     FMMLKDPYVVGDKPPTTQVELLGKFKEWKFETHEWFKFCYLPDEVFEAVTQFELIRKG
                     YKYPTDGVVLKLNDMDLRQKAGHTNRAPRWAYAYKYAAEQTTTELRDVVFQVGRNGVV
                     CPVAEFTAVELAGSVISRATLHNEQRIQTLGLKIGDTIVVEKAGEIIPQVVSVHRTDP
                     KNKPVVFIKTCPACGSELKKEIRQDGTEGAVWLCMNTKGCIEQQKGRLARFCCKDGMD
                     IEAVGDSMIDILFAKCGVRTPFDLYTLKRESLQNIPGVGDTTINNLLSRIEASKTAGM
                     AKLLYGLCIPDVGNTVSRKLAVCYPDINAALFAPDRMAKVPGLGKAVEQSIRTWMADV
                     DNTFMLARMQGAGVSSKSLDYNPNASSGVFAGKIFVFTGDLPDMARDKASAIVVGNGG
                     KATSAVSKKTTYLVVGEAPGANKLKDAQKHGTKTLSPADFFKLIEGLK*"
                     /db_xref="B9XGZ1_PEDPL"
                     /db_xref="myr:MYRA21_0417"
                     /db_xref="UniRef100_B9XGZ1"
                     /db_xref="6.5.1.2"
     gene            77314..78441
                     /locus_tag="BML_09012016_9m_scaffold_2_prodigal-single_80"
     CDS             77314..78441
                     /product="DNA double-strand break repair Mre11 nuclease n
                     =1 Tax=Thermococcus sibiricus (strain MM 739 / DSM 12597)
                     RepID=C6A1X6_THESM"
                     /codon_start=1
                     /transl_table=11
                     /translation="MSDTHLGFCQYGLEQRAQDFRDAFLDATRQMLEQGVTVIGVAGD
                     VFHHAKPASREVAFLQYIEGVLRPTPARMLVTSGNHDLATPSWSAALFSPGKSDRITN
                     MDCQHFFDLASGIGIVGIPFMSKERFMTYPWPEKNADVLLMHQAITEFVGYKSPQSID
                     LAELPVHKFKLIICGDTHINRTERIGDCVICSPGSTEMNKKDEPDDKFFGTAEIEAGQ
                     PVEVTWHRINTRKVVRLTLTEDGQASRELAETALLPSGLVYINYDVSLPDIANRIDTA
                     LDRSKFVVVSSAMTNEEQMLQVSPAPMVKKEFDLKEAIAAELGGVLALADIASQLADP
                     QIDARTTLNNYVDAELASIAGASAVGRNLGAESAVPASVAA*"
                     /db_xref="UniRef100_C6A1X6"
                     /db_xref="tsi:TSIB_0556"
                     /db_xref="C6A1X6_THESM"
     gene            78594..79028
                     /locus_tag="BML_09012016_9m_scaffold_2_prodigal-single_81"
     CDS             78594..79028
                     /product="hypothetical protein"
                     /codon_start=1
                     /transl_table=11
                     /translation="MSNLSFPHPNSDSFQQRLNCSPEEFVLLFQKMTERAKKMPRLSW
                     RDTHALITSARPECPGQFVEQGYFCIWLFPVWNSSTPAFVLHVKAQDSMDQMDATTFC
                     LIAATVITGLKESRAVSCPLFLNRDDDRFSAVIDDVAAVELN*"
     gene            79028..81583
                     /locus_tag="BML_09012016_9m_scaffold_2_prodigal-single_82"
     CDS             79028..81583
                     /product="DNA double-strand break repair Rad50 ATPase n=1
                     Tax=Acidianus hospitalis (strain W1) RepID=F4B9U7_ACIHW"
                     /codon_start=1
                     /transl_table=11
                     /translation="MRITELELINVGRHEKLLVQCDAPLVGLTGPNGSGKSTILAMLD
                     YALTGETADPIGTYVRTGASNGSVRIKIKKNGHTGEIFRQFGKTTKRHLTWTGFKDGE
                     PIKAAAEVDRHLAEIFAADKKAISSAVFVHQGTLHDVLFGSGTERLTSFIKMVNMSFC
                     RQRKDLIDTVAKKVQEGLVDFSETLRSLEEQQVAARVQWSEADKTYAALPDVTSVMQE
                     LRQRTIWQQKLGFLNDTFVRCDTQHRESTGALGAYQLTLPANYQSLSAIDELLNNQQS
                     DMQQKQSSLQWLELAYAERQQAVMLDADIAKQEASLKEIDTMIQGYAKQFPSVAWLKS
                     NLSTMEKAKWDLQLFNQRKQELNSTCESLAAADKTLAEYSASAEQTANLPNCSQESIT
                     LQRMAWKEKEATLQAHRKNLEALKSAAKQEVAGNVVCLKCTLQLVPAQFGADYGQELI
                     GTIQSLQQAQEDADKNLSAWEKHWTTWNSGYQEALRVRQKWVAEESRLKQELRGLEIK
                     VNATGLHMDMTALDTAIGDQRTILNSWEGDQNGWNGIKAKLEANQVTKSRLLLHAEAM
                     TKSIDLSPAALQEIKTAIQAISNNLNGWRQARSRLSTLLTQNQMHKANLDKAEQDLNE
                     HGLTPVPMSPEAETLIQTQSLESALGRLAAEEQTKQEAKARRDVLQTTKDDLDTRIRD
                     IHVRMEANKKKRELADNLKLLTHMFSEQGLPRRVVEYHFDHLVAYTQMFLEQLQSRFA
                     VVKDLEDPLSFRFIRYDEPGSASLPMQKMSGGQKVVMSLAFLMAIQRQLVQDVGFLVL
                     DEPSVHLDEPAVEGAVLMLQRAGQQLTDTDHQIWVCDHDPRMARAFSTQIMLA*"
                     /db_xref="UniRef100_F4B9U7"
                     /db_xref="A0A031LJU1_9CREN"
                     /db_xref="aho:Ahos_2292"
                     /db_xref="F4B9U7_ACIHW"
     gene            81580..81849
                     /locus_tag="BML_09012016_9m_scaffold_2_prodigal-single_83"
     CDS             81580..81849
                     /product="hypothetical protein"
                     /codon_start=1
                     /transl_table=11
                     /translation="MTPIDKPLTDEEIRKMMTADSRITVLVKIPLNTLIYHPQEMALD
                     EISKAAIGSDMLMDFSQTAVGVTPENEVILEVEGDVSMHLENSEA*"
     gene            81984..82385
                     /locus_tag="BML_09012016_9m_scaffold_2_prodigal-single_84"
     CDS             81984..82385
                     /product="hypothetical protein"
                     /codon_start=1
                     /transl_table=11
                     /translation="MFPVDTFKQDVLTAISVTGVDAHPQAIYAPIGFTSPSLHLYRRT
                     YSAFKVDLFESIRTGTILTLEMGIDTGLKPAMSVDAFNTIMAWIGEQKGISQFGSKFG
                     FGKFRVVTLQPVNSECNQANQDPQPDPQATL*"
     gene            82334..82639
                     /locus_tag="BML_09012016_9m_scaffold_2_prodigal-single_85"
     CDS             82334..82639
                     /product="hypothetical protein"
                     /codon_start=1
                     /transl_table=11
                     /translation="MQSSKSRSPTRSSSYALTSQCIFHHERNKYRGIAFVTAGANWAL
                     IRHLSKEGQPYELHGPFPVKVTKTQMQEFRLGEAELIGWKLPITKALRTVSEGLCKS*"
     gene            82627..84105
                     /locus_tag="BML_09012016_9m_scaffold_2_prodigal-single_86"
     CDS             82627..84105
                     /product="hypothetical protein"
                     /codon_start=1
                     /transl_table=11
                     /translation="MQVVKLLLGDSSLIIDNPPGEVLDYLAYNHRGLVEDEFNPRERQ
                     VVIEKTLLYEVVQNYPLRVITYQGFWKDITELLDTLKITWEYYDIRLPFPNPRVDWMQ
                     GLRYYQTGPFLRMVQACCSGFLKAPTRWGKTSCIANLCRVFDARPVVIIAPGVNLLGQ
                     LISDLQPYLPTREIKGVFTGAKGNKVPSPDITVCSMDSLHRIDQASVRMVIVDEPHEL
                     VTPTRIPEFLKFTSARIYGLGATLTGRFDNADKITKGLIGPILAERSFREAVDEGAIC
                     DIRCYLLKIPFYAFRVSNRAQAYKRLLHANPEFNSLVHKVTDQVIPQEWQTLLFIDEQ
                     KQADLLQSYVGKSEIAVACRMTGTERKSMFTRMVNNEIKRCIATDIYATGVTFPDLRV
                     VVNACGGGGSITATQKPGRLAQKRPGKQRGYLVDFLFECVNKPKKKDMNKTFKEHNRW
                     LMVEADCVARRQAYKRNGYEVIEIDNPSQITFEDRPHQIPLL*"
     gene            84102..84683
                     /locus_tag="BML_09012016_9m_scaffold_2_prodigal-single_87"
     CDS             84102..84683
                     /product="hypothetical protein"
                     /codon_start=1
                     /transl_table=11
                     /translation="MSENILESLAKELRSIFARKKKERDGKYNPMERNKSMEVWLKVA
                     VNCKQANADPEAFIQAAFDYNTVAGGPFPNMLWGSQAVRWYEQKVCYISENQGPLDAP
                     DDVLARIYHQEFTDAQTLMLSQVMFPTYRDFLNIEIETFQIPVWVRYFLLQPWPDDRK
                     KFEARTRTAILSNPKLHQTLHDMGWDLSFVYPK*"
     gene            84683..86230
                     /locus_tag="BML_09012016_9m_scaffold_2_prodigal-single_88"
     CDS             84683..86230
                     /product="hypothetical protein"
                     /codon_start=1
                     /transl_table=11
                     /translation="MSTEVNGSPLLRTIEQNSVTYERMLLTCCLRSYRFYLTKKQLLC
                     PYDPERGQWRQDFSLRRFNLVYAVMDTIYTLYQGMQITSDFSLDKDLLQLTIIDWVNN
                     GKIPSEEYADIEHEIKNDFYAGSLDASFFTAVGGEPFSYWLDLRLTGALVKSLANQGQ
                     LQFMTVDQVKEQVEKSRQLMASASGNYVNAGALMLGTRRYENRIRMPLKCLNRRMAGG
                     LGRDEATMIAGANGGGKTILAMQFVSCFANQDENVVCFTTEQKPEELILRSVSDYVGV
                     PFDQLITRADAPSIIQKGEVLHLPTLPTWLWTDPNYSQKTRLLLNMLSTRVVMINWAE
                     GQGYTIEKHFDREIEALDALGWRTDVAVFDWLGGALRKETPKDQRRHIYESGAEHMIG
                     FTKRRRIPTVIMVQADKDAVKGKKAVKMDMVSECKTMTNNISNFLGLSFLSASEERES
                     DTRMQARQFINVDKCRKGSGGLAAVEAAFKFQRFMDVPEDMIGGAPQPALPMAPPSTP
                     PPAPPGA*"
     gene            86306..87835
                     /locus_tag="BML_09012016_9m_scaffold_2_prodigal-single_89"
     CDS             86306..87835
                     /product="hypothetical protein"
                     /codon_start=1
                     /transl_table=11
                     /translation="MSTSNSSAVVDPSYRRQLLFLWQGSKVRFKWAEVISLALGRDRS
                     ATLLRWQHQGYKLLKNLFKVDRTGELSFAGQWDENGWLEITHRQIKAKSGMKTRHDVS
                     TFLLQFERAGIIERKHLVNLDEFGQPYKRLFIRLRPEGLLQQLNRQDAPELAVVEVPT
                     EKVSSEPRDEYGVTEEITLKIKELEASGKGQKGSENVENSAVLSFLAPIAEQSANSHS
                     VVELSSSSFSSDIDNSPHNEKQNALAGGVPLHKEVKLRYLKLAQPGSSQTISLAVPPE
                     LLDILDFLTVNRWNNREGWQEKDVRSLLYWFNHPNPVIALTLERVKKWFRIRELSGDV
                     VGGDEIKKWMWECGLKFFCRNWGAIWKGIRLSQLRSDEEVLEMERYELQPEVLLETVH
                     YSMSCRASDYVGWTRHNNPSMEDLFNLDFPTAPLHPLTPFVYMSGPTGWITSSARRHW
                     DRTVSYLTNHPRAVDALATAKVDVNDWFRRMGVPVPDWKKLKALADRNWNATRLEMEL
                     Y*"
     gene            87839..89065
                     /locus_tag="BML_09012016_9m_scaffold_2_prodigal-single_90"
     CDS             87839..89065
                     /product="Putative uncharacterized protein n=1 Tax
                     =Opitutaceae bacterium TAV5 RepID=H1IYF0_9BACT"
                     /codon_start=1
                     /transl_table=11
                     /translation="MPRLLSDQERAHLANNLQVVEGMSASAVPEAILLLAHDLSVIHG
                     KVRLTKESGGIHLYMASPECLQRYGAGELGKMHLAVNAEKWIKRNKRRSAMCMKTGVV
                     YAVDQLLRMPPIGQRGVSSDGCGQVLVVDEDKSNLEDDGKGNLVPRAPGRCVPLPELP
                     PEHHCRQYVERRGYNVIQLWDQFGASYCYKEHPNGYYRRLINGFKVTPQGRLIFFVDV
                     NGIRQGWQARLLEATDENKVRHWWHPYAESWKPVQRWDEADERWVYLPGWEAMEDPAR
                     YMTAPGAKRNRLLAGYDAAINLNPPVKDRYGRKVGFAMEGPMDAGRVGPPSVATMGKY
                     FSGDQADLLAQHFERVIYIQDNDAGGLEGRRTFLEQFLDLGVLAESVCIPQRFKDPGD
                     MTPLEAMQFKFHLLNE*"
                     /db_xref="UniRef100_H1IYF0"
                     /db_xref="obt:OPIT5_01310"
                     /db_xref="W0JA92_9BACT"
                     /db_xref="H1IYF0_9BACT"
     gene            89058..92240
                     /locus_tag="BML_09012016_9m_scaffold_2_prodigal-single_91"
     CDS             89058..92240
                     /product="hypothetical protein"
                     /codon_start=1
                     /transl_table=11
                     /translation="MSEPQTNYPEWAAGLEPPESIFRNRRIGSFIETNERSGETTTGL
                     LHLAGYGSKPADILFINPRVQREDTWTRGGDTARVLKGAPGNMFLRNLSRAGFKQEEW
                     YYTCVIKYFQKQKHKATDLRWSLPALLTEVKLIKPKLIVSLGKLGFDVLYRKKYNLKD
                     IRGGLFDLPEHDCLIYVMDSISDPVTRPENLERFMVDLQEVRRVYDQIRGIERPKVVQ
                     DYVVLNNSIELDNYLRETITMGVRRMSTDCEWDGQTAFSGQLRSIQFGRAMGQAAYVR
                     MMDDKLNYVFDVNRDTVGQIIAHHVDPVNLAWIGHSFSSDAMWMHHHLGLKVYKRCCF
                     DTMFAQKCINEYADMKLERLALKITDLGRYDIPLFLWKKDNKKKDIESGYGLVPDDIL
                     IPYALRDADATFRAFPYLYRLIIEGGLAEYFFSTLLPFVTDGFFELMDTGVPMNRDYM
                     EKMRHVFVRNQAILMGEFRAQVAMDAAKTLTTTMLAYDTSKTMVILPMLFQYRNKAQA
                     ADSEKLSLESKDYQEAWEMAKDVCGANNVQEFKPIFDHWWQSPIFNPYSTDYLRRWLF
                     GVKKYQPLKTTKKDGIQMGWDRVLALPPEKQIEYSPATDKNTIKVFAVHDPQVAQIQE
                     LKAVGNIVKAFLPPKLNEDDDERGLAKWIQPDERVHANFSLTDTDRPRTWNPNILNWP
                     KFIAKPIEKAFLRINKRFMKEFFIAVKGKIPISQIRQQIKDQANIAVSVRSCAQAPEG
                     YIFIDMDLKTAEIVALGYLSGDENLLKVLNAPDTQFARVKDHPKKVKRIAYVPGLTIC
                     SEDQWVKHLLTDPDDPTLLRDSNGIIIHPKRDMHWEMGEAVANKPRELLDEDMERNGV
                     GKVGNFSIPYGAGGPSLERLVEANIGRKPEDGTGEKMRTAYSTRYPVAWRFLELQEQV
                     PVDPGYYRAITGAIRHFHFREIANLDGLSEYTRKGLLNPLIRQARNYPMQHLVAATTA
                     KALLMYREKREQMGLNSRIMMLLYDAMTALSTLEEAKASAQLLKQCLTVDNSWTVHGR
                     TFNFEVDVDYAKRWGCKLTSEEKKLVSKYV*"
     gene            92233..92676
                     /locus_tag="BML_09012016_9m_scaffold_2_prodigal-single_92"
     CDS             92233..92676
                     /product="hypothetical protein"
                     /codon_start=1
                     /transl_table=11
                     /translation="MSNIPNITSVPEVTAKRISDVTEDLITRLKPLLGRSGQRPGLTR
                     PEFSIPMTLDLRLLIEECLIGLVGQSEKVVVINTEEGVRAFSQLPIKVVIIDTKTERP
                     DQIQAIETELVSDNSQALTEAVYDALAVEVSSGKISPDSINKHIS*"
     gene            92673..94574
                     /locus_tag="BML_09012016_9m_scaffold_2_prodigal-single_93"
     CDS             92673..94574
                     /product="membrane protein n=1 Tax=Bradyrhizobium
                     japonicum RepID=UPI0003809977"
                     /codon_start=1
                     /transl_table=11
                     /translation="MSKLRGGSAGERSRSYACPFFHRGVDAVVLKRDTQYTFRLLPAF
                     NPNLRDTPEFRLSTVPYRELDAPTDGSDAGFSPWYFTATCHRYVGPSEWSAVSPLSLE
                     EDGSGYGVDPLLDLYRTAKNSANPQIKFLTDKPKDSKDSAILQAPKDMAFLNAIMWNE
                     QQQPLVKAVVISNGSLKVTKEALNTARPAKIQQIIDPNYPDYLYGDVTSLQHGCLVTA
                     RKGPTSDGGFDSSVMYFSEVPGQLTGYRAYPLDPNNDWTKQFLNLRYDFADLANVTKV
                     MDAQEMVNRIVDDNYLPYDLVVSVCSRHWNVPPEKVRATHFPGAGHAGTAGMPVTHGA
                     MGQAPSPHGAPMMGQAPAPVPPPAPAAPAAVFYMAGPNNVPVQVTAEDIITRLTTEGD
                     TFPVFRQGDANWTSPTLLGFTPRRATLPTPPPVAATPVPPPPPAAPAPAPAPMAPAAP
                     AMPAPGAAPGYPAAPGYPAAPAPGYPAAPGQHPGFAPAPPAANPQGVPAAPGYAAPAP
                     TAPPAVPSGLPPAPGSTLNQPGMVPPAPHQGVPLGVPPGPPAAPGGYAGVPTAPMPSA
                     PPAVHANVPPASPAAAGGSPALSQAEATRLQELYLKMSQTPGQMTSEDMTELTALSTR
                     NAAAMSPVK*"
                     /db_xref="UniRef100_UPI0003809977"
                     /db_xref="E9AEK6_LEIMA"
                     /db_xref="bja:blr0521"
                     /db_xref="UPI0003809977"
     gene            94626..96110
                     /locus_tag="BML_09012016_9m_scaffold_2_prodigal-single_94"
     CDS             94626..96110
                     /product="hypothetical protein"
                     /codon_start=1
                     /transl_table=11
                     /translation="MAKESTTKKKEAPKKAAPKKAAAKKVTGKKKAASAAFNILARGA
                     MLTNSIRESLVRAKEKPKGFMHRYSLIPIPDLQFQHLLGLPGLVSGTVLDIIGPEGIG
                     KTTLAFRLLGWGAIANCVPVYLESENKEMTPDRIKQALHPDRRIADAIFKSIYMEKVF
                     ELSNIVDTIERTAMTLRNPDSKSYVPIENPIMFVVDTFSKALNPAEAAAFQAYISDGL
                     VKRALKEKDLDNVGGGSNMGHAKLAHAWCRRLPHFLHHYNAVLILIRHQNEDVDMTGR
                     KGGGSFVPQDYKDSVNRKSIGGKAVGQNAALQIVLSPKGHVQVAQGTGKVNVARRVLA
                     TATKNSFAPERKIQYCLTLMTREQTEHFQEPAITTWLPLAELLQEKKLLKVSVENVNS
                     VTCPLMGMTKVLPSIFHGMLHANPDLYARAQRELDIKGAEECFKVLKQLDTDGDEEEE
                     PETPAEQDKSNETTEPADRPVGELQPPSAADQPGGDDGVAGTEK*"
     gene            96082..96492
                     /locus_tag="BML_09012016_9m_scaffold_2_prodigal-single_95"
     CDS             96082..96492
                     /product="hypothetical protein"
                     /codon_start=1
                     /transl_table=11
                     /translation="MTGLPELKNEHSYTTVQQIIDHVLQCGKLLMPATCQSVFYIDQR
                     RPWMADMIKGQRSLLAQIMSERPEETGLVVDSVLKGQHALYAIRCVQTAEDVALWLPS
                     LNPLRMQLHIYPMDDELRLLMVPLRALTSMECNC*"
     gene            complement(96489..96659)
                     /locus_tag="BML_09012016_9m_scaffold_2_prodigal-single_96"
     CDS             complement(96489..96659)
                     /product="hypothetical protein"
                     /codon_start=1
                     /transl_table=11
                     /translation="MAPDKHHQINTNSTVQLMPAVLCQNYLDNLWPPQNDSGKLMMQG
                     KTIISVRRLYSV*"
     gene            96746..97147
                     /locus_tag="BML_09012016_9m_scaffold_2_prodigal-single_97"
     CDS             96746..97147
                     /product="hypothetical protein"
                     /codon_start=1
                     /transl_table=11
                     /translation="MYSHDAKAIVRFEDSSLPGWKAGTLCSLHLFTNCAGNPNRDYLA
                     YHHLTGTTCWIRKAAALPLIWLYHPALRQKLKRAWALRKGERGNTFLSCVDPVKHGRS
                     PFLFESPGEAFYFCRQIPDRQSIYTLMTIDT*"
     gene            97147..98796
                     /locus_tag="BML_09012016_9m_scaffold_2_prodigal-single_98"
     CDS             97147..98796
                     /product="ATP-dependent DNA helicase, RecQ family n=1 Tax
                     =Pirellula staleyi (strain ATCC 27377 / DSM 6068 / ICPB
                     4128) RepID=D2R980_PIRSD"
                     /codon_start=1
                     /transl_table=11
                     /translation="MREFTPDMQTFMKGLQKLPEVLKQMGFEALRPGQDRAVMNLLNQ
                     RDTLAVAPTGGGKSAMYIIPTVCHGWNTLVISPLISLMQDQVTKLWNFGFQAAQISSG
                     QTEAENRMALNDWEAGKLQFLLVSPERLEVESFRGLIARRRPHCVVVDEAHCISTWGT
                     NFRPSYMQIGPLIKETHPRAVLALTATATRRVLADIRTALDLPNADQLIYLPKRKNLK
                     LSSSNKRTVADLLYRIEEVPGSFIVYCLTVKACTELENQIGHKVKGGLSLYHGQLSDN
                     ERTTMQHRFMNGEIRGMVATNAFGMGVDKSDIRAIYHWDVPNSVEALSQEVGRAGRDG
                     KESFCHLFADEQSRFMGRFLLDMNHPDPTDVQRVFYFLDTHGARDGELQMTLEEIAER
                     CNLKGPQVSACVSALRTQGLVERDQATDKMSIIRILKAHEEPSFKKILDLVPSLGVCK
                     NHRDRIYEVNLSVIAGEVKLAFSTVQSKIKDLKKNGYIEYTPPFRGKTLKLTGALKDF
                     NFEELKLRKDEAYSKFEKAWQYPSVPDEDKHEFFLEYFQNS*"
                     /db_xref="UniRef100_D2R980"
                     /db_xref="psl:Psta_2965"
                     /db_xref="D2R980_PIRSD"
     gene            98798..99256
                     /locus_tag="BML_09012016_9m_scaffold_2_prodigal-single_99"
     CDS             98798..99256
                     /product="hypothetical protein"
                     /codon_start=1
                     /transl_table=11
                     /translation="MSESENLGITPETIGPALEMMDKLTAADKAPEAKQDLLQVADTP
                     VSLGYHVCAHCKKAKVLLQEMPQVKSSLVGLVPDAMCPECLKLFTDYAYIVCVGCKAL
                     VSKLPPYRTGEGFEVLKNQTYHIPACPVCDPQVTKTQLLEYLHFRKLKSK*"
     gene            99253..99417
                     /locus_tag="BML_09012016_9m_scaffold_2_prodigal-single_100"
     CDS             99253..99417
                     /product="hypothetical protein"
                     /codon_start=1
                     /transl_table=11
                     /translation="MSITSIVGAAVLFSAGIVVGIVLCDKGVVTGQDLNSACNKVLDY
                     TKSTAPESQP*"
     gene            99430..100002
                     /locus_tag="BML_09012016_9m_scaffold_2_prodigal-single_101"
     CDS             99430..100002
                     /product="hypothetical protein"
                     /codon_start=1
                     /transl_table=11
                     /translation="MTDIEQQSEGVIVSRFQRTENPSSAKGPWHVIVTKDGETKKYPC
                     TKATWMAVNVQKPWLGQAKKDWVLQFNGKGEVEGFVPTEKQELQDSRFQVVENEQPAP
                     ADRNVAQVILLRQGQINILKPVGRMNSPKMSAMLRELKAAPKDKLKVLGTQIGEMQIV
                     KVDAREGHHIISVRLSGHAVGHMDQDTSTQ*"
     gene            100057..100860
                     /locus_tag="BML_09012016_9m_scaffold_2_prodigal-single_102"
     CDS             100057..100860
                     /product="hypothetical protein"
                     /codon_start=1
                     /transl_table=11
                     /translation="MNTPFANLELPGEGNTPPGSPPGEKAPKKTARHDRPHIGSSDWE
                     ETCFLTYEDNILLSSQVVPAAWFWKGLYASRIRFHHVVWPLGADGETIHTGKQVYTTS
                     WAMGPGGFTVRKEGLPELWTGMAHATRPANRRSFVPWQSISVLGPSFWVEAEETEVMA
                     LRFWNVAKHRLMPYLPIDILGWCTNESISYNEDKLEHLSMQQMMFNNVVVSCPSVELP
                     DGDVTQVYSKQTVIGNSRFKLHVTKWSDAQAPAVARVRDEPWLRLVARA*"
     gene            100886..101248
                     /locus_tag="BML_09012016_9m_scaffold_2_prodigal-single_103"
     CDS             100886..101248
                     /product="hypothetical protein"
                     /codon_start=1
                     /transl_table=11
                     /translation="MWELEITMDDQSINQPVRQEKQHQVAVVVVTNTGDMVGIVLEEN
                     PHIARLVAQAAATWPSEVRKQEGLPLSVVGRTTYEVSRDYLLSLRSGFTSLSWTLNLN
                     NWPSLLPLTGRFYIIVSI*"
     gene            101300..102124
                     /locus_tag="BML_09012016_9m_scaffold_2_prodigal-single_104"
     CDS             101300..102124
                     /product="hypothetical protein"
                     /codon_start=1
                     /transl_table=11
                     /translation="MKIKNISGAVGFFTLAGRSRELAANEELVIPDTMENFNDAHNLQ
                     MQGLLTITESPARIGAVALAGRPTIGFFKITGAVANGDEVTIGDYTFLWAATAPDLAA
                     DEYYVAAGDTEATAATELAAAINASFAETGLRAVVATHDSNAYVYVTQESLTNPREPF
                     SVTGADVTLTKSGDNIAVSAATSRNGEAGRSGRLAALVHDVLAADVTNTGLALATPFR
                     EGRLLSFMITRAGVPLYTWDGAVTVDDGFVVVQDSGEVALEAADVITALVQERFST*"
     gene            102160..102393
                     /locus_tag="BML_09012016_9m_scaffold_2_prodigal-single_105"
     CDS             102160..102393
                     /product="hypothetical protein"
                     /codon_start=1
                     /transl_table=11
                     /translation="MNTPKVNVGEVLEQDLPQAKQATYKAGMIAHQVALGVPEEAAAK
                     AADQYLGYRKAAGVRMQRVVDTILGAAQPKATA*"
     gene            102453..103028
                     /locus_tag="BML_09012016_9m_scaffold_2_prodigal-single_106"
     CDS             102453..103028
                     /product="hypothetical protein"
                     /codon_start=1
                     /transl_table=11
                     /translation="MNAKHERIKALLNSFRQKHKHLLQRDQAKLLGVRQATLSGWFND
                     PSKVPSDLYLPVLCKCVGVTYEAIFDDLLDGRIFGHYLAFEALSRQYQAKRARGDVFP
                     SLLMVQFAALQISSACQGIGIPSLVLVDELQKSTVILKHEKLPSWTIEQKPQDDLQFT
                     FCIAGIPIGESYECTINGVTRMMEELKHKTL*"
     gene            103025..103459
                     /locus_tag="BML_09012016_9m_scaffold_2_prodigal-single_107"
     CDS             103025..103459
                     /product="hypothetical protein"
                     /codon_start=1
                     /transl_table=11
                     /translation="MSSSVDLGEPPAAVLAERERIRRLTSGEEEPSVAAGVVGSAGDG
                     QPPGESPEVRFTGPPAAKVPVKLYVLGVKLSLKVLAVSVESMAVTLLTDASFELEIPH
                     MTDLKLEYNGHTYSCFAAGGRFSFPEQRLYGICFPLSESKPI*"
     gene            103456..103620
                     /locus_tag="BML_09012016_9m_scaffold_2_prodigal-single_108"
     CDS             103456..103620
                     /product="hypothetical protein"
                     /codon_start=1
                     /transl_table=11
                     /translation="MMTKTGRVEVGVTPSVVSGKKSTKLVDGEPVRGDEKPTDPGMKK
                     AASLVKPEAK*"
     gene            103617..105428
                     /locus_tag="BML_09012016_9m_scaffold_2_prodigal-single_109"
     CDS             103617..105428
                     /product="Uncharacterized protein {ECO:0000313|EMBL
                     :KKN47980.1};  TaxID=412755 species="unclassified
                     sequences; metagenomes; ecological metagenomes.;"
                     source="marine sediment metagenome.;""
                     /codon_start=1
                     /transl_table=11
                     /translation="MSHCRTEALGLGKRGDVSAVFNDPFLLYSSQQMPTTLSSALDLS
                     LFLGSLVPGLINATCRTFAHFITDFDYSGGSDTEQKNWDDYLHFQAMVPLFMNEIAID
                     DAHYGNTFIRIHYPFDRFLVHPETGAEWSLDLFRDSKFVLSRMAYLAPVRPGDSKSPK
                     VLWKFRDKHSMDLTRLRLVRLNPRYISLEHSVMSRTTRVIYQFEPTMVQDVKNGIRHV
                     VDDMPMAMLQAIAGGHDFRFKPDAIFHFRAPTVTGISNQGWGLPRPIAHFRSIHQLQV
                     YRKIDEALGLDFMLPFRIFTPLTGTDGVSIIKNFEMDIWQAELAELIANRRKDPFAIH
                     ALPFPAQLLEQGASGKELTPMENMQFHYENLLDGAGFPVELWKGSLQYMQVPTAMRLF
                     ESNFNHVHLGLNSFVQWFSTNVQNYAQLPRIKTTLQRPTLADSMERRSLLFQLGSTGE
                     ISRETAYDGLGIDDIGGEIRKRLQEDAERERQTAKMQQDLQREIETGSLQPQEEQPTV
                     MGGGTPPGQQSGQAVTPLDAQDKAQSLAEYWLSIPSDGERRNAMQAVSSQDPQLYALA
                     KELMERMRKGGESQGRAAVNQQFQGGGAGAPPTGAPQ*"
                     /db_xref="A0A0F9QUL8_9ZZZZ"
     gene            105425..105604
                     /locus_tag="BML_09012016_9m_scaffold_2_prodigal-single_110"
     CDS             105425..105604
                     /product="hypothetical protein"
                     /codon_start=1
                     /transl_table=11
                     /translation="MIQVDASKAVEELRKLLEQGTKATPPPVVNEDVTDEGAINPPIP
                     DRKNWVTGTGTGPRI*"
     gene            105601..106260
                     /locus_tag="BML_09012016_9m_scaffold_2_prodigal-single_111"
     CDS             105601..106260
                     /product="hypothetical protein"
                     /codon_start=1
                     /transl_table=11
                     /translation="MMRQPEVRELVQEELLPLLPVPDEWTVVPGREKKRTINLAPPSG
                     PFRDYVNALGVSTPFAGLMGAGIGGGAGALAAFLRHLPVKPAAGIGALVGGGASVGLS
                     ELVKYLHEKKAFYALPDDAEEELINRISQDSTATIHQKAQVIETIQTMDKQTQQQLLQ
                     MLGGVVGAGVVGFLLKKLFNLGPVGTALSVMAGGALGMRLTKPKPSNEYDVFGRRRLV
                     L*"
     gene            106296..106856
                     /locus_tag="BML_09012016_9m_scaffold_2_prodigal-single_112"
     CDS             106296..106856
                     /product="hypothetical protein"
                     /codon_start=1
                     /transl_table=11
                     /translation="MNDAERFGEIVASVLYGVSPARLGEIKRAHEVRAASANPADLRL
                     LLKMAHAVLQVTNAGDSAPAHHLRILHETPGWSKHASEVAGLVASTIMMLKPVEEEQF
                     RKTAFSDLMSAGGQAGKMLGYGSLGAGAGLGALYWLLSRHATQDEADIEGMTRQVDYY
                     DELGRNLQESMRRNYRYDKEQNAVTS*"
     gene            106840..107259
                     /locus_tag="BML_09012016_9m_scaffold_2_prodigal-single_113"
     CDS             106840..107259
                     /product="hypothetical protein"
                     /codon_start=1
                     /transl_table=11
                     /translation="MQSPADDPGDFAKRQHRTPDQTSGGAIPPSPAEVPEETAAEVEL
                     AEWLNPKAWSVEPQAPYQWRRKGESKVVGKETVRYDFSNPADLKAYNERATRLLAPDT
                     KEVMTREVREFLKAKGNWVVLCDFSVLNFKILVKKKV*"
     gene            107256..108518
                     /locus_tag="BML_09012016_9m_scaffold_2_prodigal-single_114"
     CDS             107256..108518
                     /product="hypothetical protein"
                     /codon_start=1
                     /transl_table=11
                     /translation="MKKAASAVDWPTVLKYLAGGALVGTGTGAAVSAARYLKTLQDKA
                     RKQHDTSYDDDVAYINLPKQATADVLLKSAAANTGSTFALSGLAALLGGYGAYSGVRS
                     VYRKRRKKQLQAELDRAQQIHLETLQGQSKQADFSMLSKGVGSAYLALLLTALGGGVV
                     TNKILQKQFPVVKSPNRGKPRKIVIRTAGEETVEQPKSGVTPDALEGLTRTVMAKQAR
                     AQISGLQDLVCAIAKGRADEIDRMFYSGGGVEGVFGIVKGASNTLPNPVACNMALTVL
                     CSDPLYKYAFAPIIASEYYDMASHWCKLAGHVDEEFKGDLYGLVEAFPHELRKSQFAN
                     LLPAGVKQAASLDLMDPTMLAMALRQTLNTGDPGKTPMDTGGNSASSVDSDSYVSDAN
                     PVFEVDDASAELFRKQNQDVLSNAIKRT*"
     gene            108569..109063
                     /locus_tag="BML_09012016_9m_scaffold_2_prodigal-single_115"
     CDS             108569..109063
                     /product="hypothetical protein"
                     /codon_start=1
                     /transl_table=11
                     /translation="MKYTGVLPDNILRRLPPEERARLGKSGRLSEEAIAEEKSKNEKE
                     FQQKCVELMAQRGITVNRSRMDRKKTDVVGWPDLTFCYRTGTPAIAFPCAVECKMPGE
                     EPEPHQKDMMEKLANEGWQVTTIWTVQDLRAFLDKLDSMSVMLGNISNEPQLKNDSRN
                     GAVA*"
     gene            109017..109448
                     /locus_tag="BML_09012016_9m_scaffold_2_prodigal-single_116"
     CDS             109017..109448
                     /product="hypothetical protein"
                     /codon_start=1
                     /transl_table=11
                     /translation="MNHNSRMTAATVLSLKDVPEDVRQGWLTRLEKARGGDKLRINRV
                     TYAHTVCIYDPESCLHLEWTHRAGGEGIYIYASDSTERDETPKAWLEVLQEIFTTLNI
                     QCWEFGEAWWGDREKPGSCGGRKLWLRRGTEIAFWTLIEGE*"
     gene            109448..110107
                     /locus_tag="BML_09012016_9m_scaffold_2_prodigal-single_117"
     CDS             109448..110107
                     /product="hypothetical protein"
                     /codon_start=1
                     /transl_table=11
                     /translation="MKSERVLMAWASKELIKAHTRLTYRSSPEFLWAIEKANEHQHSS
                     AVNFAFVDVPEILVTGNLFPFKLDEAVLQELHGVKPKLDFLPRGIRGEWSKVIKNLVT
                     FLPGLRVCSIPGCSSTELSFGYASGDKEQEAQMLHLEKQGVRCSRYVAIPPQLTGLDT
                     ATWMKVCAWWESKAKAAVGAVDTAYGGNPPGSLLDNLTGQERKMVCKVTHGLARAAET
                     D*"
     gene            110312..110851
                     /locus_tag="BML_09012016_9m_scaffold_2_prodigal-single_118"
     CDS             110312..110851
                     /product="hypothetical protein"
                     /codon_start=1
                     /transl_table=11
                     /translation="MQRELDPLGSFEILSKVLSEPSEPEVYRLRRRVKALAAGARSLL
                     HFYPPMDVVAKHTIHLAEIHLNVLSLWESGHRTVFRPHVDYIFGTVSASLRTKEAKLF
                     TESWKTVANQMLDLVIEMREDVPTKLRYLVLLTGIITYLEHLLFIEGASAAMPFSAML
                     ERTKTYIYSLEQEETKTGA*"
     gene            110990..111295
                     /locus_tag="BML_09012016_9m_scaffold_2_prodigal-single_119"
     CDS             110990..111295
                     /product="hypothetical protein"
                     /codon_start=1
                     /transl_table=11
                     /translation="LKPIHITTLLTNIAEWTVYKARYQVITDDVPTRFPCLVSHVVIE
                     DQGVLTMSYPDGPLTLENYDRWLSAKTPVMASDVKTYLEAQGTEESKKLLKKYVPTP*"
     gene            111279..112634
                     /locus_tag="BML_09012016_9m_scaffold_2_prodigal-single_120"
     CDS             111279..112634
                     /product="hypothetical protein n=1 Tax=Paenibacillus sp.
                     ICGEB2008 RepID=UPI0002D4BF2A"
                     /codon_start=1
                     /transl_table=11
                     /translation="MYLPLNVVDTFCGAGGLSQGLMEAADAEDRPVQLYGFNHNETAI
                     STYKLNHRGSLAECKELQDVDPERDLPEKVHILIGGPSCTHHSNARSGKPRDEQSRAS
                     AWDMHRIAKAKRPNSVLLENVREFTNWGPLTKKKKPDKRYKGRYFNELCNAFEQLGYH
                     VDFKIQVAANHGDPTTRARLIMMMRLNGQVTWPKASHTEDQWIPASQIIDFSIAGRSI
                     FNRKRALAFNTLRRIFSGFQKFNGAPFTFQIDQTSGAGVLRPVSRPIGTVVTKENTAL
                     VQPYLIQMRGTSPSALDNTARSVGRPIPTVTAGGNHSALVQPYLVNMKGQSLAMSIGR
                     PTPTITARAQHLYLAEPYLIKWYGTGGAVDLHAPMDTITTKDRFGLCLPEIRIDGDRY
                     WLDILLRLLTPKELAAAMSFPADYDFQGRREEKVMQIGNAVPVKLARAHCAEQLKWLT
                     A*"
                     /db_xref="UniRef100_UPI0002D4BF2A"
                     /db_xref="cbm:CBF_2423"
                     /db_xref="86599175"
                     /db_xref="UPI0002D4BF2A"
     gene            112642..113250
                     /locus_tag="BML_09012016_9m_scaffold_2_prodigal-single_121"
     CDS             112642..113250
                     /product="hypothetical protein"
                     /codon_start=1
                     /transl_table=11
                     /translation="MDKELQLIPRVAFVPGTLRYEMMVAGLNAGGWLLTGPQQYMLNV
                     GLARAQMIHNIPYGMLGYMPAGVGVRLSIADIQLLQVVAQRSVWRHSVTQAKQWAKNM
                     QAALIKPTQVFPELLTTTPVVTSVGGPPAMGTLVCTANLQIVTGETGDKRVIVILPPG
                     DTPETNCVSKVIKAYREDNKQVVRKVLTKKKVKKKAVRKKRK*"
     gene            113257..113871
                     /locus_tag="BML_09012016_9m_scaffold_2_prodigal-single_122"
     CDS             113257..113871
                     /product="hypothetical protein"
                     /codon_start=1
                     /transl_table=11
                     /translation="MPYKSCAQWPEGTIGTDGDLSEDTHDSREQADGVCHYLRYHGFG
                     GNGKVFPLAAWSEETGYTRLKPEMKAAILKTLREAPGMCQITGCLVKAPDENHKEGSL
                     DGLCYCAEGLILKALGLNPVLLPPALPCKDSVWVMQGVVNGRSYTASGSIPAEVVKDI
                     NWPLGSLLYHRMGSGTRELQAVSILNDDFLLSLKEIADLIEEQW*"
     gene            113865..114698
                     /locus_tag="BML_09012016_9m_scaffold_2_prodigal-single_123"
     CDS             113865..114698
                     /product="hypothetical protein"
                     /codon_start=1
                     /transl_table=11
                     /translation="MVSTKDIYQTLADIETQKTERPHSEYPGYTRDSWEEEVVAGDTQ
                     LGYWDWVYHSVERDGIKSEDGQRPAPSDPVEVLQRMADDMTEKAIRQAMERFAAAHPQ
                     KCKVDVQIRKVQGQKLPVLFIIPYPSPQDVEPLTEGVELQVPTFDVEQARKYALLTAQ
                     IAREHGFEVIGMAYIRPEGEWAYARAGLTFKVYGLRHKDGGEYAPICEVRDEKTAALI
                     SAAQELEIVAKCLLAMDDSYQQTRKLFLQHGWNEQHEAPSEFVARLAREALKKATPRP
                     K*"
     gene            114695..115387
                     /locus_tag="BML_09012016_9m_scaffold_2_prodigal-single_124"
     CDS             114695..115387
                     /product="hypothetical protein"
                     /codon_start=1
                     /transl_table=11
                     /translation="MITSEVIAQYISRMLVLDPYAISQLMQMRVTVNENLKAHCGALT
                     QDVVFTLTVRPEGGELRVFQLGVLGVINGILAMEGLRLEALYTAEVPNMVSGFRLVPN
                     TPEARMTYQHITNGLDHIRNERKRQVLDLGFDAANDDVRTNQELLLAALSYAMAETRD
                     PGLQKMVQDVWPFEAEELELDDDAIVNLKKAGALIAAEIDRLTRLRARNLPPEDITDK
                     QTPPDTNANPTP*"
     gene            115368..115733
                     /locus_tag="BML_09012016_9m_scaffold_2_prodigal-single_125"
     CDS             115368..115733
                     /product="hypothetical protein"
                     /codon_start=1
                     /transl_table=11
                     /translation="MPTLPLEFDLTVILEDVDNAVAAVTKIKHPVVPGCEDICRSCVV
                     WQAANRMFPGHTIVVAYNTMSVSVAPVEATFQGHRNFRVLEVANMESLTQVIAPDYHK
                     SEVVEAMKAQLPQTFHFRC*"
     gene            115733..116182
                     /locus_tag="BML_09012016_9m_scaffold_2_prodigal-single_126"
     CDS             115733..116182
                     /product="hypothetical protein"
                     /codon_start=1
                     /transl_table=11
                     /translation="MSDQVHIPPTPTGEPTKYPDQLVMEILPEDVDAAGETLRSSDPD
                     HPTRVLCQECVLGKAFQRAYPEIKIFWVMHCHITLDGRTHYAPGRVYEPTEVKRNAGD
                     IKQEDMGPSTFMTQFTNVPSNKFSDEDIRRRLKALLPATMTFKPRGV*"
     gene            116179..116538
                     /locus_tag="BML_09012016_9m_scaffold_2_prodigal-single_127"
     CDS             116179..116538
                     /product="hypothetical protein"
                     /codon_start=1
                     /transl_table=11
                     /translation="MIPDQVAITVLPEDLELAVKHLKEHKAVDLCTSCVIWQAIHRQQ
                     PDWQGVNVAFVRFRCRTEAGRQIHYWVDGPDTTKMGAITTVTAEQLTAQEVIDKIRAS
                     LPLTLHFTRTDQQHDEL*"
     gene            116528..117844
                     /locus_tag="BML_09012016_9m_scaffold_2_prodigal-single_128"
     CDS             116528..117844
                     /product="hypothetical protein"
                     /codon_start=1
                     /transl_table=11
                     /translation="MSSNPTEIPRIMNQFTINLTEEDVWSTYRSTFTKTWTLPRRKDI
                     LHVAIMKQTSPLCGFLHIQVAPDTITVLDNNGVQFAAYRPTADCRNRFLNWLMADPED
                     STIYTPTGIELELKEMMADCVPQSFTFQLTEKAIGVEVQPSRQSSDPVEEPEPPRHPY
                     PSQVNLTILPEDLERSMAVVRETEAKGEVVKRNRFCALYHAVCRQFPEWDTQYAEVGY
                     VSFRLVVASGLDLRYRAEEDKRFYLEPLTRLSTQDYNDQNRVDALRALLPLTVAFHLV
                     DKKQEAPKANTCCPAGEPGPQGDPYPPSIRLEITKEDVSNAFFLMGAACKADITNGDI
                     LCHAAVRQHGGLGKTVRSTYAGLLIDGKVGYVADDASLPAVLLCTSIDAAQYKAMGVL
                     FHHLIAATPFSVTLHQPSSGVNTEKGKQVLINTVSYARSKGIKGNA*"
     gene            117841..118065
                     /locus_tag="BML_09012016_9m_scaffold_2_prodigal-single_129"
     CDS             117841..118065
                     /product="hypothetical protein"
                     /codon_start=1
                     /transl_table=11
                     /translation="MSNYHIIPVGADEPPHLADSTCHCQPTIEIIRHERIIEHKAIHS
                     KIPLKRKGTCVTGRGWVGVLGADNKDKPPT*"
     gene            118341..118859
                     /locus_tag="BML_09012016_9m_scaffold_2_prodigal-single_130"
     CDS             118341..118859
                     /product="hypothetical protein"
                     /codon_start=1
                     /transl_table=11
                     /translation="MKQPEDFPFLDLKSLKISPALSQETTAFTAKLVDRVTGKVVGDA
                     RNHGTGGCTDLHWIDQEFHKRFVAAVAQLPPMEYKCQGGGTMFLPLCPDSYVSFLVDC
                     YDLRKKLAKMCKTRILVWRPGLKRGVYDAYQLKGDYWQDRQRMQKLAEQHKDGFVVNL
                     RLEEPIDIYEEL*"
     gene            118856..119257
                     /locus_tag="BML_09012016_9m_scaffold_2_prodigal-single_131"
     CDS             118856..119257
                     /product="hypothetical protein"
                     /codon_start=1
                     /transl_table=11
                     /translation="MNIEEAAMQQAEQESQAAAATAQQQHAWAVQKAEQITQVLTEQG
                     LSVQYVREKHFHGDVVWQHQGFGDDPCLIRVWPSYTAGRVEGHIGVLPPMSFRHRMAR
                     HDAWIPVDKDLHNLVSICTEVLKHALKASIE*"
     gene            119254..119526
                     /locus_tag="BML_09012016_9m_scaffold_2_prodigal-single_132"
     CDS             119254..119526
                     /product="Uncharacterized protein {ECO:0000313|EMBL
                     :KKM19829.1};  TaxID=412755 species="unclassified
                     sequences; metagenomes; ecological metagenomes.;"
                     source="marine sediment metagenome.;""
                     /codon_start=1
                     /transl_table=11
                     /translation="MKKTKKPIKLIPPDPDRCQAQTLEGSFMTLGPRSMERCKNKPTV
                     IVTENKPKPGEPAGAMSLCPDCHEEFKRRMPKGYATAKKIKPKKKS*"
                     /db_xref="A0A0F9IJ52_9ZZZZ"
     gene            119523..120041
                     /locus_tag="BML_09012016_9m_scaffold_2_prodigal-single_133"
     CDS             119523..120041
                     /product="hypothetical protein"
                     /codon_start=1
                     /transl_table=11
                     /translation="MTPEQLARLELLGNHVHHGTLAHKLFDFRVINTNRINHVPPGHC
                     GTNGCAYGELPALWPEQFAWGINKVISKADEHYSISTVSLHWFGLEENESDVLFIPDG
                     RDWRVFQPYIPGSRVVYLPGDATREQVGLNILRMVKEKKEMGLSYDEDPISPAGEAGA
                     AHTEGEAGAQGV*"
     gene            120127..120444
                     /locus_tag="BML_09012016_9m_scaffold_2_prodigal-single_134"
     CDS             120127..120444
                     /product="hypothetical protein"
                     /codon_start=1
                     /transl_table=11
                     /translation="MPQLWPRKFAWDIFHVVDLRTRIRYTIEGAAWEWFGLNAVEAYM
                     LFVPLGGSSSEREHKSLARQSGCKVLPAYAGRIAVGNNILKMVKWKRSLRKKKAHAQK
                     LNT*"
     gene            120422..120667
                     /locus_tag="BML_09012016_9m_scaffold_2_prodigal-single_135"
     CDS             120422..120667
                     /product="hypothetical protein"
                     /codon_start=1
                     /transl_table=11
                     /translation="MPRNSIHKQLKLQGTYRVNLSISGYDIRQGYEGASWTELRRMVS
                     PTAGTTVVHAMAVGHQPWMEVSESTFMSVVKYLTGIT*"
     gene            120664..121047
                     /locus_tag="BML_09012016_9m_scaffold_2_prodigal-single_136"
     CDS             120664..121047
                     /product="hypothetical protein"
                     /codon_start=1
                     /transl_table=11
                     /translation="MKAEREEYGRRIELSEIKVPEDGKLAGLPTELGILVQYVGPGDI
                     HKAVLLDTVVMPAIIQAINQRAGTLALLREALDNLLRCNPQDPKLIYSGKERCPADHP
                     NRCGSCDLYHRIQAQLKEAGVCSES*"
     gene            121032..121151
                     /locus_tag="BML_09012016_9m_scaffold_2_prodigal-single_137"
     CDS             121032..121151
                     /product="hypothetical protein"
                     /codon_start=1
                     /transl_table=11
                     /translation="MLGIIAILIVMIPCAYKIGYAKGRVEENKLRSGIHEDKP*"
     gene            121135..121380
                     /locus_tag="BML_09012016_9m_scaffold_2_prodigal-single_138"
     CDS             121135..121380
                     /product="hypothetical protein"
                     /codon_start=1
                     /transl_table=11
                     /translation="MKTNRRRRYRARRAAIKRSWAYQVRRLIQKRRNDPHAIHTFPFP
                     MPDAMKVVSAGSVTLIQSKLHQPPNPFSDLIREMEKR*"
     gene            121377..121601
                     /locus_tag="BML_09012016_9m_scaffold_2_prodigal-single_139"
     CDS             121377..121601
                     /product="hypothetical protein"
                     /codon_start=1
                     /transl_table=11
                     /translation="MKTNRRRRYRARKQVLRTSKLDPEDIRAATDSFVAKLLNATSAV
                     EVQKAIVSRRNYLRTELRRMSRKDVEKYGN*"
     gene            121848..122198
                     /locus_tag="BML_09012016_9m_scaffold_2_prodigal-single_140"
     CDS             121848..122198
                     /product="Putative uncharacterized protein n=1 Tax
                     =Streptomyces zinciresistens K42 RepID=G2GA02_9ACTO"
                     /codon_start=1
                     /transl_table=11
                     /translation="MQTDPFTKAMFGQHAIHIPVNIIVQDMSSQGDGNITAVLQSSAG
                     RPLMFGGKMTHQLIMGDMVLRPHLVVESDAFRGHGLSGLARDGFVDVDKWLKGKILLD
                     QGIRKLENEGWRRG*"
                     /db_xref="UniRef100_G2GA02"
                     /db_xref="A0A0F9FR72_9ZZZZ"
                     /db_xref="G2GA02_9ACTO"
     gene            122290..122676
                     /locus_tag="BML_09012016_9m_scaffold_2_prodigal-single_141"
     CDS             122290..122676
                     /product="hypothetical protein"
                     /codon_start=1
                     /transl_table=11
                     /translation="MTTRQRQIAVGFTTLVIGLLIIWGVVSVQPKPVKQTWQPPATPY
                     IPNKSGPGIGETAGYGYLSLEEKARLRSAASQAGITEQEMEKLRVQTMHQGMYPEDAV
                     GGMNDRERQREQSRKASGFYDTQPRR*"
     gene            122775..123083
                     /locus_tag="BML_09012016_9m_scaffold_2_prodigal-single_142"
     CDS             122775..123083
                     /product="hypothetical protein"
                     /codon_start=1
                     /transl_table=11
                     /translation="MSKTKILVGEQVINLVELEDENGVKIPAGSRLRVVSIAAKVIIM
                     RQKAKEQPERYDLKEHFFNAVRADQESDYGNRIRANFVTIKRYEYVPRSRKKHESSIQ
                     *"
     gene            123064..123495
                     /locus_tag="BML_09012016_9m_scaffold_2_prodigal-single_143"
     CDS             123064..123495
                     /product="hypothetical protein"
                     /codon_start=1
                     /transl_table=11
                     /translation="MKAAFNNEKPPVSNQDAFDRACERLILHFDQPRSVPFRGDACVY
                     READTEGNIINCCVIGYMIPDWPEIMPGAVCNTEAIAFIMDGDYVDEWFANVQVRVLS
                     DLQSVHDMAENWRSKETMKEILLMVASEHGLVFDERRFGQV*"
     gene            123492..123911
                     /locus_tag="BML_09012016_9m_scaffold_2_prodigal-single_144"
     CDS             123492..123911
                     /product="hypothetical protein"
                     /codon_start=1
                     /transl_table=11
                     /translation="MNMTTWALDQRMVRKPGAMAFHAELTFKTQLLDIPGAASGFTHS
                     RIQFYFLADNQAQVNTWLDNFLKHPCYNSGANTVIQRDVSDVGSPGRYSYYDPACRCY
                     WQPHACSWKDIREFHDQPSRLDPWDYLKKETHDRTTH*"
     gene            123892..124275
                     /locus_tag="BML_09012016_9m_scaffold_2_prodigal-single_145"
     CDS             123892..124275
                     /product="hypothetical protein"
                     /codon_start=1
                     /transl_table=11
                     /translation="MIEQRIDTEEQLNYVISRISFKNTVLDFNWKFNVRPFYEKDSEG
                     WLIHATFERPDTDTGAIGTGRGRDEIIFRGSTESCVVKTCWVLVEMLVKHELMEGFRY
                     QDYRIFDPHHSVYDLMAHRTDKTPR*"
     gene            124276..124854
                     /locus_tag="BML_09012016_9m_scaffold_2_prodigal-single_146"
     CDS             124276..124854
                     /product="hypothetical protein"
                     /codon_start=1
                     /transl_table=11
                     /translation="MKPNIKRLRKLAQHIRFGRCAHEVFNILEFTNKHLCEVQTNTCK
                     SAGCALGELPALWPKMFRWGTGRVLFLDITDEMSTDFHTMKERDPLFHQIHSGFFYPA
                     YWLSLNAMTVNKLFNTPSAGLDVSWDSEPGVDVLTKKLMMDLVTGLEDLESEATPDDV
                     ADGIELFCKLWEEECFPVTDTEEYDKEYEAQH*"
     gene            124838..125365
                     /locus_tag="BML_09012016_9m_scaffold_2_prodigal-single_147"
     CDS             124838..125365
                     /product="hypothetical protein"
                     /codon_start=1
                     /transl_table=11
                     /translation="MKPNIKRIQKLSTHLREGKLGHDKFDLATFHEELDNNPCHTRGC
                     AIGEFPVIWPHMFRWSTYGVVFHNFSSGLTFEPGMRHIALEFSLGGRWLGLNAVCMVK
                     LFASRNLAGAVVIPDDLDPALQTHLQNILLILPWHAGGATRHEVAESLDVFCHAWAKA
                     GLPVTDTEEEDKLCA*"
     gene            125356..126150
                     /locus_tag="BML_09012016_9m_scaffold_2_prodigal-single_148"
     CDS             125356..126150
                     /product="hypothetical protein"
                     /codon_start=1
                     /transl_table=11
                     /translation="MCMKSWKAEFYPVRAYNFTPQNGVQLTSDVELLEHSLKKWEGLT
                     PENLAKHGCSVHPDQWYKIGDELGFKDEDEPGHRMFLGSDSCSLCVARINHQGTEEER
                     CVRCPISLFTGRACDADALMAPPNSSPYAMFGKNKDPQPMIELLRNTLEWAKNMEPVA
                     QIVTEMREKLEELGYVPVQGYPYGFTLRQRLGSLELVSLDVEIGELPDRTTVSVSYEF
                     MAADQEKHLQSRGFSVGERLTTEIKEDLVEKLQYYGFKTLVESDSE*"
     gene            126173..126694
                     /locus_tag="BML_09012016_9m_scaffold_2_prodigal-single_149"
     CDS             126173..126694
                     /product="hypothetical protein"
                     /codon_start=1
                     /transl_table=11
                     /translation="MCVFNTNDKVRPRERAVMWEGSFMSAKKTLTVAWYSQRTEKVAF
                     RETGDSNLFDAMGFVLHKPAPMTGQELETVAECIRSLVKSSRKHPQDINSGDCAFFAD
                     NLVDLMAQSDLHGLAVDAGLGECMHTFVQFKGRYFDAEALYGQSNMWALPTFIRAGQE
                     DNNKEIKRIWAKN*"
     gene            126679..127248
                     /locus_tag="BML_09012016_9m_scaffold_2_prodigal-single_150"
     CDS             126679..127248
                     /product="hypothetical protein"
                     /codon_start=1
                     /transl_table=11
                     /translation="MGQKLTDLYWEQAFNVGDRVRPEHKMALGGYGGAAHLSPREAYT
                     VEALGSKGTRLRFKEVGNQYGWWDRDQFRMVKMVPATTEQVRLVCTKILELVSRYKEH
                     PYKINQGICEDFALDLKSALERVEIFGYLRGIADSDRYPCHFWYEFKGRHFDAEEPYG
                     QRRWQDLPIFHRARCHAKDEELGRLFPAR*"
     gene            127252..127521
                     /locus_tag="BML_09012016_9m_scaffold_2_prodigal-single_151"
     CDS             127252..127521
                     /product="hypothetical protein"
                     /codon_start=1
                     /transl_table=11
                     /translation="MAIFKEPKLMPKATFLTKKKRKSGSFEVTFFVSCNYNGGITQDG
                     DWYPGFEVPPPDVPEGFKLVSLGVGLQLNSRPPYCTMLLEPIDKK*"
     gene            127523..127867
                     /locus_tag="BML_09012016_9m_scaffold_2_prodigal-single_152"
     CDS             127523..127867
                     /product="hypothetical protein"
                     /codon_start=1
                     /transl_table=11
                     /translation="MNPKDERELTVEDATKWLENAKHLLLYGERIVSAQHACFKPEPG
                     KVWLTLDLAGTFWLNIRPEDVLLIKVSDIISGMRIEFKPDSPVAKCLSPYLVLGKVVM
                     SPEEKEFINSLP*"
     gene            127885..128277
                     /locus_tag="BML_09012016_9m_scaffold_2_prodigal-single_153"
     CDS             127885..128277
                     /product="hypothetical protein"
                     /codon_start=1
                     /transl_table=11
                     /translation="MNPLLRILTWPFRAASEFVDERPSGGQIRDHLRSTNLVTIEQDG
                     NLSVVEIGPGRWKRDIVQVPLDNTLHDEVLGAYCDGVDRGLKIARQVDATLTRKVIKA
                     AKRTAGESAKAARKKSNTVGSTLNEVAV*"
     gene            128274..128999
                     /locus_tag="BML_09012016_9m_scaffold_2_prodigal-single_154"
     CDS             128274..128999
                     /product="hypothetical protein"
                     /codon_start=1
                     /transl_table=11
                     /translation="MKKACLNIDELRASLKHICALSNPSAFNMDVVVFEGDETCGTTA
                     CLAGWTTKRFSETHKEQMEREWKAYREEQLAKLRADMKAEMQKDKEARAAGKSQAFAR
                     IHQQLDRIKSLIKQILFIADHLEMLVATKVLFCEAKHWKDGIMQPDFVDMLRHYPAGL
                     APVNLFSVADWSDRHLRGQYLLAGTDQPSGHSSALVVRDAAMGYFEHFIVRWKMTGWP
                     YIEDGVRYTAGVEEVETSEVKRI*"
     gene            128996..129439
                     /locus_tag="BML_09012016_9m_scaffold_2_prodigal-single_155"
     CDS             128996..129439
                     /product="hypothetical protein"
                     /codon_start=1
                     /transl_table=11
                     /translation="MNHCYHMDHIDQVVPKNCRLNSMRHCDVVETIYFFMRGLDLPMV
                     KTIEPIGLLIGTGGIKIVQLSLVMSEAKTTAQWDYWNLSYWAHGAGVSTWVTRRLPED
                     TRWMAVLHTILAHYSRREKILLERKLKDRLLQHFKDANKEKQAEA*"
     gene            129436..129672
                     /locus_tag="BML_09012016_9m_scaffold_2_prodigal-single_156"
     CDS             129436..129672
                     /product="hypothetical protein"
                     /codon_start=1
                     /transl_table=11
                     /translation="MSKTFTVVKQGYQPFPLRLSLSDARDECQNVAFELLVNARRFGH
                     KQATKHKLSRDAYKITMGAAVDSTTYAHVSVIQN*"
     gene            129672..129839
                     /locus_tag="BML_09012016_9m_scaffold_2_prodigal-single_157"
     CDS             129672..129839
                     /product="hypothetical protein"
                     /codon_start=1
                     /transl_table=11
                     /translation="MIVETIFPSGGWSIYAMVGERLVSWRYFGYSKTEAIANFREEVR
                     RIKAAEKRKKK*"
     gene            129836..130291
                     /locus_tag="BML_09012016_9m_scaffold_2_prodigal-single_158"
     CDS             129836..130291
                     /product="hypothetical protein"
                     /codon_start=1
                     /transl_table=11
                     /translation="VNLEQSISEAYVLLGRLAFARHKSIDITHPGHGCLDGCEACVLD
                     DWMKRHKDIHRNYRAHQHEEEGQTKTSQAFGVKGRASRWCDANYLKVAQEEFPVGKEV
                     LVSLGNRTWRPGIVTTPCDDKSDLVHVSTKEVGVVVMSAFRLKFPKKKA*"
     gene            130288..130923
                     /locus_tag="BML_09012016_9m_scaffold_2_prodigal-single_159"
     CDS             130288..130923
                     /product="hypothetical protein"
                     /codon_start=1
                     /transl_table=11
                     /translation="MKNDIFGYRRKTNKAVQARWLKWMTNHVSGLTPPPYARHGDWRS
                     RKNQKKMLWRIRQAYAQDKRPNVKWLTRRSLGKLIPKLDVLAPIPLRGHRADGIVFDD
                     LSAMPAGLAEAVHARLLSMPMAQSDITGLRLIMDKHRPGEGQLQVMMDKPLETIKFEV
                     DLKDIETKIVEQMRRLPSVSMSLTEMESKFNEMKKDFYSKPLGQSSQEKTP*"
     gene            130924..131112
                     /locus_tag="BML_09012016_9m_scaffold_2_prodigal-single_160"
     CDS             130924..131112
                     /product="hypothetical protein"
                     /codon_start=1
                     /transl_table=11
                     /translation="VRNRRIKLPPQMPMTLAYERQIVYSQVQCNGTKRCACAKCVNLK
                     KMQSAALPRERRNGQDWL*"
     gene            131109..131996
                     /locus_tag="BML_09012016_9m_scaffold_2_prodigal-single_161"
     CDS             131109..131996
                     /product="hypothetical protein"
                     /codon_start=1
                     /transl_table=11
                     /translation="MSEQLLKEVLDALQEIHDVATVKHPEDPGTFGQRLLKIEHLAEN
                     LLVQAGRLNPAFAQASHACHFRTGEGKVPLNMEEGELKVLDHTAAVWNAWLALGEKHP
                     GLNTEVCTAIHDIQFRVAFRVARRTAPNVWTQEPKPASPRELMAQAVLHEKHSGRSSN
                     EMDQEPRIWPHPADRIAEKLREAGEDTTRPERDPEQMMAELLKVAEEPAEQIEFPEPL
                     LAEVREGMRRFRARWLRCRNLSEREDCAIEIGMVIDKAAESQGIQLGVGSYRTHMQDG
                     TVTIKTENPWLQQLMLRLM*"
     gene            132006..132446
                     /locus_tag="BML_09012016_9m_scaffold_2_prodigal-single_162"
     CDS             132006..132446
                     /product="hypothetical protein"
                     /codon_start=1
                     /transl_table=11
                     /translation="MPLELKNKTPVQSNQDAFDRAWDRLVTNYHLGQCADEHDKLRTC
                     SYRKFENGQVTNACAIGWMLPDHLEWNKPITLPSFRTVPLVQAGITSVIAGDPVAAEW
                     LSRAGGELLIHLQDAHDGMATMTLDAVKEDMRLIAHKWYLMAPE*"
     gene            132726..133376
                     /locus_tag="BML_09012016_9m_scaffold_2_prodigal-single_163"
     CDS             132726..133376
                     /product="hypothetical protein"
                     /codon_start=1
                     /transl_table=11
                     /translation="MSEFKPKACLNVDELRSQWGYVVQLQHERRGLIVNRAKSAIERE
                     ELNQGGWTIPFDLLTNTLTVTELPAVLLDAAMRTREASDREEQRLRAAVLSDNLLAMQ
                     ALWLNWNTLAKLRTRCRTVEAVRVLFCEDSGAGRPLMQPDFKLMRRSYPDQLSASKLF
                     DTLEQHFEWSGREATLGVREDFITQWKASEWPYTEDGIYHPPTYNKLTQSLSDCLA*"
     gene            133430..134071
                     /locus_tag="BML_09012016_9m_scaffold_2_prodigal-single_164"
     CDS             133430..134071
                     /product="hypothetical protein"
                     /codon_start=1
                     /transl_table=11
                     /translation="MANETESEDLLNLLKQMAKQLKLEGYAAELEYPGILAVVRYGSV
                     LRAGFANITFGWDIFDTEGIELAEDHSELPPESAIEDLLDFVRKGLVKHQFPRTTIPL
                     IKLLAEDSGVDSLYGIYRRVYKDTACGPTTGFYVDGKWVYCDNLRAFGTLEEMEAAGK
                     VVTGVSVSSIVEGSDADIPGGLLFDGATVKDFWELVDSVDKEASALWDEANKE*"
     gene            134078..134512
                     /locus_tag="BML_09012016_9m_scaffold_2_prodigal-single_165"
     CDS             134078..134512
                     /product="hypothetical protein"
                     /codon_start=1
                     /transl_table=11
                     /translation="MPLELKNKTPVQSNQDAFDRAWDRLVTHHNLGQCLSDSEYPTCA
                     YRKWNARGEVSNACVVGWMIPDDVDWTKRVEADDGEVRQLLEAGVYCLMQESRLAAWL
                     SGASADLLITLQVIHDSGYNGAGRVEKRLRELAEEWDLTVPE*"
     gene            134523..135485
                     /locus_tag="BML_09012016_9m_scaffold_2_prodigal-single_166"
     CDS             134523..135485
                     /product="hypothetical protein"
                     /codon_start=1
                     /transl_table=11
                     /translation="MGSCYLCCAVTGLPIARGEQAVLLFLTPNRALAKLRFKDPTAQW
                     HVASLPFFVNADDYQFSSMMPSEEVGEWQAKGVKQFTSNLAYKLLSPRVFPMPDNDND
                     TPDWSDMTIGKVGITDGLSHQAMMVKIKNGKQDEPCTRKDLDVRPLTYTAIRRDVWDF
                     IQHRAGLRWRKYQVQTTKVFKREILTTPEKLEALRAKNKLDPVEKAYMESLRMSRNFS
                     AVGEHFSRILLQDMCNSGKQTLLGVPVYVMKRSERLKAIKLMWQITALISYLDVLAKP
                     LLPLLSMSPQETWQNQAMISEHLQLQELAKELLESKKAYWENEG*"
     gene            135482..135757
                     /locus_tag="BML_09012016_9m_scaffold_2_prodigal-single_167"
     CDS             135482..135757
                     /product="hypothetical protein"
                     /codon_start=1
                     /transl_table=11
                     /translation="MSALASLEEAALLNFDDFCQWWRDGGSERLPAFQAYSDRRTSLL
                     PNEVFMRREHQSFIGWAQKYQGWPVNPEMVEYYKTNDWWKPKEKMKQ*"
     gene            135754..135960
                     /locus_tag="BML_09012016_9m_scaffold_2_prodigal-single_168"
     CDS             135754..135960
                     /product="hypothetical protein"
                     /codon_start=1
                     /transl_table=11
                     /translation="MSTTIRETPNFTLYRTRTGRHYLRTDKGVPAAVRISKSRDVEYL
                     RELDPSSFDASCVWDFGCGGFANK*"
     gene            135962..136237
                     /locus_tag="BML_09012016_9m_scaffold_2_prodigal-single_169"
     CDS             135962..136237
                     /product="hypothetical protein"
                     /codon_start=1
                     /transl_table=11
                     /translation="MSGHYHIELRSEDGAGAWVNEQDIGKAAERANEHSGYTVQRLHW
                     CCRYGCGQTHEISMEDDAKFAALGVVVGERIQVAQEPGMDFSQPCAG*"
     gene            136250..136771
                     /locus_tag="BML_09012016_9m_scaffold_2_prodigal-single_170"
     CDS             136250..136771
                     /product="hypothetical protein"
                     /codon_start=1
                     /transl_table=11
                     /translation="MKMMNETPVASNQDAFDRAWDRLVTNFHLGRCAIASGATNPDGT
                     PNMICLYRTWNSQGEVTNACVVGWMLPDTCDWHQEFKGENWRSDLLNLPVKDAMERVP
                     SVRAQLAGAHRQLLNELQRVHDLGENWQFISHMTLALSAVAEAWKLKLPAEVPSVSVA
                     NVEAAKQMTFPNG*"
     gene            136775..137164
                     /locus_tag="BML_09012016_9m_scaffold_2_prodigal-single_171"
     CDS             136775..137164
                     /product="hypothetical protein"
                     /codon_start=1
                     /transl_table=11
                     /translation="MNPEPKGWIIHTTEGPVTCVTASILEALNKKKQLPNPPPGYVVL
                     GGHCRAKGRYAWRFSVCRVLPVIRGHEEGKPVLTCLEPQNVSQWALQEFGVYAEIITS
                     VVVACPLKNYSRMVHGRLAVCWGHTGG*"
     gene            137170..137571
                     /locus_tag="BML_09012016_9m_scaffold_2_prodigal-single_172"
     CDS             137170..137571
                     /product="hypothetical protein"
                     /codon_start=1
                     /transl_table=11
                     /translation="MSTKIREMVETAQAEEATGITESRGGLGKYYTHGGSEWTVEEAK
                     ERFHNQEAIEVPNAGAGSYHKFLASMGAKKVEVWDHTSSAGDWYFMVEFEDGWYLVSQ
                     GNRHPRCGFSYSKDRFGFETKDDLIEYLKNA*"
     gene            137568..138680
                     /locus_tag="BML_09012016_9m_scaffold_2_prodigal-single_173"
     CDS             137568..138680
                     /product="hypothetical protein"
                     /codon_start=1
                     /transl_table=11
                     /translation="MSTMEERRQEKFGPIAEALKDLGWLPAKDLAPCILKFGTGNEFF
                     CLGFVSGEPENARLFWHQVSGSQVVAVNVGNGGDLSLMTEPQKLRSSVKRLMSEEMGI
                     YPPAKKEVKGLNEENYPPITGANLLRSPEAKLNAGWCVDAEICAEIELMTILQAKELA
                     VLKDMLCWQAQHVLYQRMAPFNRMSMDVTPTQISMFRLEVTKAVMQMMAPLKRDIPKD
                     LRIGFTSRNDLTIPVISSESEPIINDLFGNLYSALDPGLPENYDLDYEGLAFIKKAEA
                     ILAKEPSAVFARMFLHDLPKLVLVKEQRTPQPMDLFECSSCGAYGQIFQFKDKLDLQA
                     NTTQCDSCDALLDIRGVKEKIMEVLKTLAAEMERPK*"
     gene            139119..139415
                     /locus_tag="BML_09012016_9m_scaffold_2_prodigal-single_174"
     CDS             139119..139415
                     /product="hypothetical protein"
                     /codon_start=1
                     /transl_table=11
                     /translation="MNKALKKKRDSLAQKSSRRFLTQHLKPSTNKLANMLNRTHQRIQ
                     ILLTNELGGFDPATCTHAPSKEDVQLADDVLGLCELVAVQNSVVPLQYRAYEKK*"
     gene            139402..140103
                     /locus_tag="BML_09012016_9m_scaffold_2_prodigal-single_175"
     CDS             139402..140103
                     /product="Uncharacterized protein n=1 Tax=Pelotomaculum
                     thermopropionicum (strain DSM 13744 / JCM 10971 / SI)
                     RepID=A5CZE8_PELTS"
                     /codon_start=1
                     /transl_table=11
                     /translation="MRRNNEVERIKHEGLVAIIEYSEDTYDPRKDCEQLAVFYCWHRR
                     YKLGDQQPEERGRDWLLWLAQSFVKNLNPDHINDENLNKLLEKHCVMMPLYLYDHSGI
                     TMSCGPFGCSWDSGQVGWAVISRKAAFDNWSATAWDQMVPSAIWDEKEKKAIKGELSV
                     RDYSKRLIEAEVKEYAQFLEGEVYDYRIEDAEGCELGEGERGLFGFDYAREEALAAVK
                     AMAEELVEKGAHVSI*"
                     /db_xref="UniRef100_A5CZE8"
                     /db_xref="pth:PTH_2463"
                     /db_xref="32789019"
                     /db_xref="A5CZE8_PELTS"
     gene            140100..140534
                     /locus_tag="BML_09012016_9m_scaffold_2_prodigal-single_176"
     CDS             140100..140534
                     /product="hypothetical protein"
                     /codon_start=1
                     /transl_table=11
                     /translation="MSWETWKALYYPVEADEVKGRIETTQHSLRKWEGLRPDVLKEHG
                     LELCRGQLNEWISETAVSTRLWISGDSCALCKQFDGAGEGDCEQCPLAMVREGVTCVR
                     SMRQEESSPYAHFMDNKDPEPMIQWLQAALKAEEEKLKSPTT*"
     gene            140531..140917
                     /locus_tag="BML_09012016_9m_scaffold_2_prodigal-single_177"
     CDS             140531..140917
                     /product="Uncharacterized protein n=1 Tax=Phage Salvo
                     RepID=V5Q8V2_9VIRU"
                     /codon_start=1
                     /transl_table=11
                     /translation="MMPFTEEHVRGLFLLASIPIKNMWETPNQYFKDLDPAVAKTSKW
                     FLVQTEYGIIMIGWRKRVLNIDWSGTPFRDFVTQDNVTSERTYVHAGHYDKALQYLAN
                     LWSNLQRQEFQAQEEKKKAKEEAIKQ*"
                     /db_xref="UniRef100_V5Q8V2"
                     /db_xref="A0A0F9FV07_9ZZZZ"
                     /db_xref="V5Q8V2_9VIRU"
     gene            140914..141267
                     /locus_tag="BML_09012016_9m_scaffold_2_prodigal-single_178"
     CDS             140914..141267
                     /product="hypothetical protein"
                     /codon_start=1
                     /transl_table=11
                     /translation="MSTTITTLAQAQSEFPITDALALRKDALSESEFLNEVFRSHKML
                     EERVQALQRASNSKDTKIKDLMDAVEANLVFHTPVALSRKPGRQWDEYEMDAINRTKQ
                     VRGLSMADICVKTEP*"
     gene            141264..141446
                     /locus_tag="BML_09012016_9m_scaffold_2_prodigal-single_179"
     CDS             141264..141446
                     /product="hypothetical protein"
                     /codon_start=1
                     /transl_table=11
                     /translation="MKTFDVTIQATVKKTIRVEVEDHEGEQEATEAAHGQFSVANTDE
                     DEKYDEETLQCVEVKP*"
     gene            141425..141613
                     /locus_tag="BML_09012016_9m_scaffold_2_prodigal-single_180"
     CDS             141425..141613
                     /product="hypothetical protein"
                     /codon_start=1
                     /transl_table=11
                     /translation="VRGGQAVRDRETEMRLEEEEHNETADLHLKLESATGEERVKLLQ
                     HLNEIEIKFAEKRSEAGL*"
     gene            141610..141828
                     /locus_tag="BML_09012016_9m_scaffold_2_prodigal-single_181"
     CDS             141610..141828
                     /product="hypothetical protein"
                     /codon_start=1
                     /transl_table=11
                     /translation="MSKKKTKQLVIFKATRLYFKLIVWIGESENGTAAQRTHVRFLTP
                     DRKLPRKQRWRQMRNFLKPYGVKLEYQE*"
     gene            141825..142307
                     /locus_tag="BML_09012016_9m_scaffold_2_prodigal-single_182"
     CDS             141825..142307
                     /product="hypothetical protein"
                     /codon_start=1
                     /transl_table=11
                     /translation="MKARLNIPLLLQVREKVTSDPKSLEMDYWVRDTEECGTVGCIAG
                     WAVMLRWPDKDEAEMQAPSIPDAARMALLFPDSTPFCASVEFPEGLKSGNLFFVSAWP
                     KEMHNEFIMATMAVPDYKAIKARVAGDRILRFIEDWKKSGWPYIDEEGKEVSESCNAK
                     *"
     gene            142285..142722
                     /locus_tag="BML_09012016_9m_scaffold_2_prodigal-single_183"
     CDS             142285..142722
                     /product="hypothetical protein"
                     /codon_start=1
                     /transl_table=11
                     /translation="VKAVTPNNQTKPENNQDMFDRACERLLRHFDSGRCAIAGRCVYR
                     ARADDNGMTCCVVGYVLPDWVGIMPSEVFNGYYVGALQGSLPGFVDWMINVNMDLVRR
                     LQTIHDDEENWFTPSTMHLKLAALASERSLVMKYDKEGVCLTS*"
     gene            142707..142937
                     /locus_tag="BML_09012016_9m_scaffold_2_prodigal-single_184"
     CDS             142707..142937
                     /product="hypothetical protein"
                     /codon_start=1
                     /transl_table=11
                     /translation="MSYVLTHTPHEPKNLTCPNPACGKRLTAEALEQHENGPQVARCP
                     CCEHEITFHTELTLTVTVERNLYSTDTSFPRP*"
     gene            142934..143209
                     /locus_tag="BML_09012016_9m_scaffold_2_prodigal-single_185"
     CDS             142934..143209
                     /product="hypothetical protein"
                     /codon_start=1
                     /transl_table=11
                     /translation="MSCYLAAVKRGGARDFRCLNRKCRKFLRVDWYSSYKEGDNFGNC
                     PHCGQDITFNVTLVRPVYYLTANKFTEADSLPKPKCETNNKSKRSKT*"
     gene            143170..143787
                     /locus_tag="BML_09012016_9m_scaffold_2_prodigal-single_186"
     CDS             143170..143787
                     /product="hypothetical protein"
                     /codon_start=1
                     /transl_table=11
                     /translation="MRDQQQEQTIKDLRASLRSMVSLWQQDHPGDTDMRVTLALKRLG
                     ATHVDYAIPEGLFARKCSKSGVGMNSGWCFEDGVSYAATEELALAEAKEYGCNTLQEA
                     FDKEICYRTDWEELDDDEYYLTDGTVVVTLALIPLDGVLKDVITGLSDYYPETLSSVR
                     HIEVIRALVKPKDTGNAQADYMDLRDQVEVHAKRLEEQDRNAENT*"
     gene            143771..144118
                     /locus_tag="BML_09012016_9m_scaffold_2_prodigal-single_187"
     CDS             143771..144118
                     /product="hypothetical protein"
                     /codon_start=1
                     /transl_table=11
                     /translation="MPKIRDLKLGDGAYYGEGPDGKRVCRGARMGRRDILPDDHEEPV
                     RLRIRALKLVDGCYDEGGAYWGGPTLENRAWMYCAWGDSEEVQVQVFVRAISRKQAKE
                     KVREELPNAKFVN*"
     gene            144120..144407
                     /locus_tag="BML_09012016_9m_scaffold_2_prodigal-single_188"
     CDS             144120..144407
                     /product="hypothetical protein"
                     /codon_start=1
                     /transl_table=11
                     /translation="MATPKFKNKDGSLTSYAFSCGYLQVFELGEVRLTMERDSACWHV
                     RAYDHRAHRRVCWYSVPKLGQARRLWRRCRRNIKIKHAQNIRRIQSEHQGA*"
     gene            144361..144894
                     /locus_tag="BML_09012016_9m_scaffold_2_prodigal-single_189"
     CDS             144361..144894
                     /product="hypothetical protein"
                     /codon_start=1
                     /transl_table=11
                     /translation="MRKIYDEYNQSTKARNALAAALNALRFYEVNRKGDFGSIDFYVL
                     KLQEEANKPPLVLLPTEVTVAAKFIEGVRGCLTYADLQLVNARNKANEYTEACALQDV
                     CDGNELMGCALADLGVKALGPGNDPEFAEMAAEFQELWNTAWKLAQVAGFDVNNLPKA
                     EQEIKPHEGTDPRPHAA*"
     gene            144860..145498
                     /locus_tag="BML_09012016_9m_scaffold_2_prodigal-single_190"
     CDS             144860..145498
                     /product="hypothetical protein"
                     /codon_start=1
                     /transl_table=11
                     /translation="MKEPTLGHTLLRKLQTSSDVSFKLNSEIQKRWFTPEQTTWPTLN
                     MIPLRSALMEKGHMLVSTRQSDSKDIYITCIFDETQPLCLDHRVAGYGLSEEFSVCML
                     AYLMNKRITRKEREQLSPGMALQIMSVMQPDFPLDQGLVNHVEVNGVHYYNVRVNANT
                     KLENRMTVSVFRDGHMEAYSKMANGPAIHHRNLAVNIYLPVLKTMQSLIPIK*"
     gene            145500..145754
                     /locus_tag="BML_09012016_9m_scaffold_2_prodigal-single_191"
     CDS             145500..145754
                     /product="hypothetical protein"
                     /codon_start=1
                     /transl_table=11
                     /translation="MPKDPQYLERTQRTIRDIMNLREDEVLPETLLTEIGDSIDALDM
                     LVELEDEFDMIIPDESWEKCKTVLELADEMERLVNAKTSD*"
     gene            145735..146310
                     /locus_tag="BML_09012016_9m_scaffold_2_prodigal-single_192"
     CDS             145735..146310
                     /product="hypothetical protein"
                     /codon_start=1
                     /transl_table=11
                     /translation="MQRLLIRTTTWEPPFVADRFDPLAHWLIDSTDDLEAAKERNPTF
                     FNCRHGEDERLDVYLGFILATNTRDLGNRQITSTQVYALDQIPGRTMYCLTVSAPCMA
                     EAIIDRLWAHPDGQLFGELSKPVFVYNIATENPVDCCADWKPQLDILNGFITLQAVRS
                     GNPEIYSGIPFRFCPWCGAKVKTKEEENGKS*"
     gene            146297..147112
                     /locus_tag="BML_09012016_9m_scaffold_2_prodigal-single_193"
     CDS             146297..147112
                     /product="hypothetical protein"
                     /codon_start=1
                     /transl_table=11
                     /translation="MEKADILNWQIRWAFGRLVDLTYLATGERSRGEITLRSDWKTYR
                     KDRALSDFAVMQALWQLVPPTYHERRDNVTEVADRIAAVMLNWFYTGFNHRQVTEANY
                     NHQAAVTVIAWCSAEQFQLGGPPLVEVLAQVQRVRDHLAKKEHWVLGSYQEDIINSWS
                     GKQEGVTACCALGHLGATDEEGEDEWAMGARFGMLLGAHTLFSPKISEVNDFVTQFGK
                     GYEVYAPTSTPQSRVLAWLDNILAGKYIIFDVPGNPLRNLVKEMQQAPTIMEV*"
     gene            147109..147627
                     /locus_tag="BML_09012016_9m_scaffold_2_prodigal-single_194"
     CDS             147109..147627
                     /product="hypothetical protein"
                     /codon_start=1
                     /transl_table=11
                     /translation="MNEQFANLLKILSGRRVEYVPALAESEAFVTGTRGTWPDELAFG
                     DDPGSKLIALHEALHLYVSGPTFCQEEVVMALERELVLRFFPELFPQGNLFLVPNIRR
                     EFQSSQRQDFWTRAVEIIQENSAHTVYCLNLILEALHGDDNDELPPAKLTPFTDEEWA
                     AYLELQDIKPTH*"
     gene            147627..147794
                     /locus_tag="BML_09012016_9m_scaffold_2_prodigal-single_195"
     CDS             147627..147794
                     /product="hypothetical protein"
                     /codon_start=1
                     /transl_table=11
                     /translation="MNKPTCCEVLDEMLAADLIHCFCTSTRHKRDCYRLKAEQAVKRE
                     QAYVKPKEKRG*"
     gene            147766..148503
                     /locus_tag="BML_09012016_9m_scaffold_2_prodigal-single_196"
     CDS             147766..148503
                     /product="Uncharacterized protein n=1 Tax=Desulfovibrio sp
                     . FW1012B RepID=G7Q5K8_9DELT"
                     /codon_start=1
                     /transl_table=11
                     /translation="MLSQKKNEDRAEEAQRTLDFFASTFNSDEDAIVDLLANLMHWCK
                     QEGRDFDKHLHSAQINFEAEQPGEVPPDAKLIYHMAVGLRRAVRQRANSKSMASIQTE
                     LGVQIDQHLNLKESWLFSLGALPADISELREKLKLATDSNELRRLIEAAVPIAMNAMT
                     HELKTDPEVWDDVKVGYKTFEIRLDDREYRVGDVLNLRRTQYTGREMKGEGKPLIYGE
                     SQWVTVKYILHGPAYGLAEHWVIMSIE*"
                     /db_xref="UniRef100_G7Q5K8"
                     /db_xref="G7Q5K8_9DELT"
                     /db_xref="axn:AX27061_3826"
     gene            148500..149048
                     /locus_tag="BML_09012016_9m_scaffold_2_prodigal-single_197"
     CDS             148500..149048
                     /product="hypothetical protein"
                     /codon_start=1
                     /transl_table=11
                     /translation="MKKATLNIQLLNLIRERAEKEPESLNMMFWTVKHPICGTVGCLA
                     GNAYLLKDRYREMLLNVIQVSDEEVALLAGKAVDKLDWFEKTAKIGQAHLDGIAGARL
                     IFTQGEPLIDHHYPPGLTPRSLLMVGGWPLRFQQAFDHDRVSNKQVTIDRLESFTTSW
                     LASGWPFINSLGELITPNAIPA*"
     gene            149032..149715
                     /locus_tag="BML_09012016_9m_scaffold_2_prodigal-single_198"
     CDS             149032..149715
                     /product="hypothetical protein"
                     /codon_start=1
                     /transl_table=11
                     /translation="MQFRLNTRPADAPGCIKLELEDSDKSVLIQTDWEWPGLASALGW
                     GCQCHPTLGKPCACEKLPCSCGTSDGTVDCPTCKIRVVEDGKVKLLKCTASRMIMYAR
                     EWLDEHDGVLFDTDEFTEHYFSEILNTPEKPKRPAAPENASDYPLLVDVQGEPNHELD
                     EHVGGVYEFRLPIGCPPEVGAYLALKLFHETVAIKDLSSFEITVKDEHGEEVLPDSPE
                     WEAEFKGKL*"
     gene            149756..150253
                     /locus_tag="BML_09012016_9m_scaffold_2_prodigal-single_199"
     CDS             149756..150253
                     /product="Nucleoside diphosphate kinase {ECO:0000256
                     |RuleBase:RU004013}; EC=2.7.4.6
                     {ECO:0000256|RuleBase:RU004013};;  TaxID=228908
                     species="Archaea; Nanoarchaeota; Nanoarchaeum.;"
                     source="Nanoarchaeum equitans (strain Kin4-M).;""
                     /codon_start=1
                     /transl_table=11
                     /translation="MPYKNMIGERLALAGLIAPEIMTGAMPPQVVRWLYSHLLERDGG
                     EVIVQRIEAYFAEGETSAAIIGGRNAIAKVRQLIGDTDPLVATPGSIRADFSSDSLEL
                     AIQEGRALRNVIHASSSLLDAVREVSWMLASSISHGKDPKEFLAPFKLQDEEVKLWIE
                     RAEAF*"
                     /db_xref="Q74NI4_NANEQ"
                     /db_xref="UniRef100_Q74NI4"
                     /db_xref="neq:NEQ307"
                     /db_xref="2.7.4.6"
     gene            150253..150759
                     /locus_tag="BML_09012016_9m_scaffold_2_prodigal-single_200"
     CDS             150253..150759
                     /product="hypothetical protein"
                     /codon_start=1
                     /transl_table=11
                     /translation="MKPKDSLYKGVRKFSREQKIFVIECILMGALDRIASTVPPEITF
                     KERLKMPDPNSYMDLGSYGRGALECAGMALGVFYAQLADDGLGIYDALDSAGRFDEAC
                     ERFVTQAWWDEGRVVERAMKKVGKKGKTFTMSEMYIAAGVHYPNCRNHAICFVDWLSD
                     VAGKENKW*"
     gene            150753..151196
                     /locus_tag="BML_09012016_9m_scaffold_2_prodigal-single_201"
     CDS             150753..151196
                     /product="hypothetical protein"
                     /codon_start=1
                     /transl_table=11
                     /translation="MVNYWWLIAGFIGLVLAFAFGTLFEQRKPDAAERGPGDLELPPP
                     APPAELKQDNDVEEDPEFVHLLVPARDVPDGDVVLKRGGSFEYRLWRKLKVFDAPGKE
                     MAGDDCVFLVSGKGVIAALQIHRMVLWKVTPEQAIRYLEDRIRDV*"
     gene            151193..152011
                     /locus_tag="BML_09012016_9m_scaffold_2_prodigal-single_202"
     CDS             151193..152011
                     /product="N-6 adenine-specific DNA methylase 4 (EC:2.1.1
                     .72)"
                     /codon_start=1
                     /transl_table=11
                     /translation="MNSAYHKAQPAECRYNTPQWAAEEIVARHLRVGPSDLVIEPSCG
                     PGQFLQAIPHEIQAIGVELESELAEQARRLTGRQVITGDFRTVALPSPAAIIGNPPFA
                     LALVEAFLERAHRLLPKDGFCGFILPAYALQNGNRVSAWHARWGLVQEMLPRQLFPGL
                     AHPIVFATFIKGRTELFQGFGLYREYSEMQDLSKQHQVLLQRAETGSVWHGFVKTLLQ
                     EAGRPVTLEELYRQAARRDRPTENRWWKEKIRQTLARYEFPRDGQGYYADPAHN*"
                     /db_xref="axy:AXYL_06754"
                     /db_xref="UniRef100_V5YQ56"
                     /db_xref="V5YQ56_9BURK"
                     /db_xref="2.1.1.72"
     gene            151959..152300
                     /locus_tag="BML_09012016_9m_scaffold_2_prodigal-single_203"
     CDS             151959..152300
                     /product="hypothetical protein"
                     /codon_start=1
                     /transl_table=11
                     /translation="MSSPETDRAITPIQLTTDQPPMCPQCGARTVSLADHGPDELHEA
                     PWYDMRCPNCEYRYELMDDLEPTDPEYLRLKQEHLQKLAELSHPSLEKEYEAEGERWE
                     NYLSDNCISDL*"
     gene            152297..152575
                     /locus_tag="BML_09012016_9m_scaffold_2_prodigal-single_204"
     CDS             152297..152575
                     /product="hypothetical protein"
                     /codon_start=1
                     /transl_table=11
                     /translation="MKKKTRIKRRSKFIYLMTGTATGLDTYQTCVVVAGSVDEAKKIH
                     PSGNNNMWTFSDHAATWAKQENVTVTCVGLALPNQKMGSVICADFLAG*"
     gene            152671..153408
                     /locus_tag="BML_09012016_9m_scaffold_2_prodigal-single_205"
     CDS             152671..153408
                     /product="hypothetical protein"
                     /codon_start=1
                     /transl_table=11
                     /translation="MKTKKTLAEAGVLIRAFAEHGYLASVTWISELGEVQFVTPITSL
                     TGINEERAEVRPPGMAMDHWFGLCLPRDGQTVVEIEDTFGSWESRSQWLNQCNYYQSR
                     KWLDKVYNLLTAPEGRSWGSHVPEGIKGQADVLATVIGNYMDSEQRFTRPKLYLQDPQ
                     LPEISAKAKASADFGVAVEWAKAKLTEHDDPGCFVWVLETRDGRFHLRFDDLENVVQC
                     PDTVAMTQINSPERQRLVEAFEVTERD*"
     gene            153568..153879
                     /locus_tag="BML_09012016_9m_scaffold_2_prodigal-single_206"
     CDS             153568..153879
                     /product="hypothetical protein"
                     /codon_start=1
                     /transl_table=11
                     /translation="MFTLDADLNLIGLGQLERSLVDDVLTLSFNQRPMVRMEYQPKTR
                     KRKVPAFSLTVFDNTNRKAKPIWKRDVNVNTGRQAFMRLLICMYRQQVQDYTIMRLKS
                     L*"
     gene            153876..154130
                     /locus_tag="BML_09012016_9m_scaffold_2_prodigal-single_207"
     CDS             153876..154130
                     /product="hypothetical protein"
                     /codon_start=1
                     /transl_table=11
                     /translation="MKENHFLVVEYRSFFAVRHLASGGEHPMGDGVDTLHDENEQPLS
                     PGSPGFVEKWTQVLNDDLDTTYEAYFPSLAKEGIPIEPFQ*"
     gene            154127..154375
                     /locus_tag="BML_09012016_9m_scaffold_2_prodigal-single_208"
     CDS             154127..154375
                     /product="hypothetical protein"
                     /codon_start=1
                     /transl_table=11
                     /translation="MSTTEANYCRRNKPTYSSWFARNFKQLKALTQEDYEKAIQEAAR
                     TYQGNGCHVREGWLAEQLKTDKEKGRGEIVLNPYERDK*"
     gene            154372..154947
                     /locus_tag="BML_09012016_9m_scaffold_2_prodigal-single_209"
     CDS             154372..154947
                     /product="hypothetical protein"
                     /codon_start=1
                     /transl_table=11
                     /translation="MTEILVKLPAGIWHKRGSSHHTECHVMTRDVQNEKTVTQGKYQH
                     IPHDSLCPDCFVEPNPYYGLVFSWGGLLRSRVYGSATHKSRFGYAFQKPHGFTVRQAA
                     FVSKESAVHEMRLRALGYDQHGVIDMREIHTCWLGGGTLFCRQHKQSGGATAIYYPAV
                     EIEQGPTVIYGIRGNAVVAEAMKHIKAINEQ*"
     gene            154937..155557
                     /locus_tag="BML_09012016_9m_scaffold_2_prodigal-single_210"
     CDS             154937..155557
                     /product="hypothetical protein"
                     /codon_start=1
                     /transl_table=11
                     /translation="MSSDNKTPITTEATFQIPVKGRPPLQVVAAAKMAKLELEFHKLA
                     RWQNNLLQDRCENASVEVSIMDMLRQALFDLAPDHPALKLNAPSYGVWEQLSKRNTEV
                     KAQHLELLNRSKALLHAIPESVLATYPGMQDAFELTRQAVDGLRIPENRDALAMVALE
                     ATDAVRRLKANYADCSMAGWVASSLEHALLLSHSNGLYNSEEKKHE*"
     gene            155550..156050
                     /locus_tag="BML_09012016_9m_scaffold_2_prodigal-single_211"
     CDS             155550..156050
                     /product="hypothetical protein"
                     /codon_start=1
                     /transl_table=11
                     /translation="MSKGILISPKHGVNPSIECCVFCQKDRGLVLFGKLPGDQEAPHR
                     VCITDEPCDKCKELMTRCIFLVEMKEGSYEDRTSAEGPLCRNPNRTGRMWGVKDEAVQ
                     RMCSDLLVGGAELFEEAKKKRVMFIEEGAAKKFGLPGKDTNEAKESKEGEAPEAAAGP
                     TQEERS*"
     gene            156483..156740
                     /locus_tag="BML_09012016_9m_scaffold_2_prodigal-single_212"
     CDS             156483..156740
                     /product="hypothetical protein"
                     /codon_start=1
                     /transl_table=11
                     /translation="MSRKATRLLKLPPVKWEQAAKKLTSLQATELSRELDGLAAQAAM
                     LSAYLGNQPYFGHKKAVKKMNSITRKVRRVLGYHITHDLNI*"
     gene            156737..157396
                     /locus_tag="BML_09012016_9m_scaffold_2_prodigal-single_213"
     CDS             156737..157396
                     /product="hypothetical protein"
                     /codon_start=1
                     /transl_table=11
                     /translation="MSELYECADCGHKALPDSLPDAENLLSRLSVGDTFTDKECSECG
                     ALCFPEEPVTENKPALTLWENDRVQFARLIQEIQMAGGLTSKVTKALRDSMDLTRSEL
                     VSLFDRARRIFEATKAVLKVPPGGDVNVEVVDIGGEQITIQVEPGVLILDFSKNGQAQ
                     EGGRIWLTRGQTDAEEQGWRLLLHPDDADPTHCVFMADDKPEITVFGKDEEETHWPGG
                     C*"
     gene            157402..157590
                     /locus_tag="BML_09012016_9m_scaffold_2_prodigal-single_214"
     CDS             157402..157590
                     /product="hypothetical protein"
                     /codon_start=1
                     /transl_table=11
                     /translation="MAKSKIKLTELQVHKLQEGRRHISDVLKDIKSKPLAGADKRIMQ
                     SMEDAVNTVDLVVMIGAK*"
     gene            157587..158018
                     /locus_tag="BML_09012016_9m_scaffold_2_prodigal-single_215"
     CDS             157587..158018
                     /product="hypothetical protein"
                     /codon_start=1
                     /transl_table=11
                     /translation="MKLTQQDIAAVVKRAKELGAGNGCDHKQGQFSINQAFGSTDEEK
                     QASLVINAWHEKYDLIYGVQALLERIEERHRQEVKDITTVTLVQTLLDAYKQTHDRQL
                     FVKLWAAAGLAPLSPADASALEDGMGKERFNECLKIWQKGV*"
     gene            157988..158482
                     /locus_tag="BML_09012016_9m_scaffold_2_prodigal-single_216"
     CDS             157988..158482
                     /product="hypothetical protein"
                     /codon_start=1
                     /transl_table=11
                     /translation="MSQDLAEGGLKDDLEPVITRMVVAGNNSEGEPDFYFVKVRCTRN
                     MLSQDKHKEAAEADAKENGYEPKLVYDEYDMGGGRLLDLFVWESASTITIGDYYCSAC
                     HSTGWLLGHPIRRNDIRVTCIERCDACDMFESDLDAAQAFFKASAPDQNEWCLESIWL
                     KERK*"
     gene            158443..159324
                     /locus_tag="BML_09012016_9m_scaffold_2_prodigal-single_217"
     CDS             158443..159324
                     /product="Uncharacterized protein n=1 Tax=Aromatoleum
                     aromaticum (strain EbN1) RepID=Q5NXB0_AROAE"
                     /codon_start=1
                     /transl_table=11
                     /translation="MVFGINLVKGAQVKGKKEIIGTFIRQQWVNDYAVEIERRQFRAT
                     EHILKMPLEALHEMKDNDESSDAIGMAHVSHEGPHEVELEEAIKEFFGVEKLGDITQE
                     MRMRHGLIFDGQDLKAVHHTRWGEPKPVDHYDDGFGPLWVYRNSSEMLVVVRAQKLEE
                     AWAIIEDEFMPACDLTHEELVKEFATEYMSGRELWLHQQADKEVAWEYWNTLGPEDRD
                     KIFSMPGMEVPFGKDYSEHPCFQEQYGFRPSGARREKDGSLSHIYCKDMRGESLERLT
                     LEGIKHLELVLTIETED*"
                     /db_xref="UniRef100_Q5NXB0"
                     /db_xref="A0A0E9L755_9BURK"
                     /db_xref="eba:p1B80"
                     /db_xref="Q5NXB0_AROAE"
     gene            159324..159950
                     /locus_tag="BML_09012016_9m_scaffold_2_prodigal-single_218"
     CDS             159324..159950
                     /product="hypothetical protein"
                     /codon_start=1
                     /transl_table=11
                     /translation="MDKELTKQPQAATTPRKNDMQIEVYQDIYPALTVHLPEWPAGEP
                     PAPVLTDPEQFMAVGVCQWLVGLGHVTKHQPKAFRLVTKSVRRGRQGHDCRVAVVYTS
                     ELVYDRCMATESGTRQIGQKYWETKIWVAGGLFKIHMDGTAYNLPGHDGDWYVAAHSP
                     HEIKPGQQQFHPFGASLIMGRWPHERFKERIDAHEKPYKRHAFYLLPL*"
     gene            159947..160324
                     /locus_tag="BML_09012016_9m_scaffold_2_prodigal-single_219"
     CDS             159947..160324
                     /product="hypothetical protein"
                     /codon_start=1
                     /transl_table=11
                     /translation="MSAWQTTVSDWAAEEKKKLHPRIRRLIAMANFDLYYGPVQDGDD
                     EDSEDGSSVKWPGFVKACDEIREALSVDDGPLRTLYVDNRFGENLYLTRAEAEEEEGE
                     NYSSVDSDYVLRCLVGGELKGYI*"
     gene            160321..160620
                     /locus_tag="BML_09012016_9m_scaffold_2_prodigal-single_220"
     CDS             160321..160620
                     /product="hypothetical protein"
                     /codon_start=1
                     /transl_table=11
                     /translation="MSWKSFFKWVKDPSKQVAPEVAQEPLKTEAQVLAELWLKMPNPV
                     VDSQLWIPAKTNPAVIAAKQIVRDSWHSRDREKQKVTVYVETAMPCYESTRDQDR*"
     gene            160568..160765
                     /locus_tag="BML_09012016_9m_scaffold_2_prodigal-single_221"
     CDS             160568..160765
                     /product="hypothetical protein"
                     /codon_start=1
                     /transl_table=11
                     /translation="MLKPLCRVTRAREIRIAELDALASEFYWWMLPTYGKLAIAAQIK
                     SHFKLASLVVIDAQGNRLNIL*"
     gene            160762..161292
                     /locus_tag="BML_09012016_9m_scaffold_2_prodigal-single_222"
     CDS             160762..161292
                     /product="Putative uncharacterized protein n=1 Tax
                     =Rhodobacteraceae bacterium KLH11 RepID=B9NP42_9RHOB"
                     /codon_start=1
                     /transl_table=11
                     /translation="MTPSDKITPFTERRSVLQDWVSTLTFMQQTVLLTAIRGPDGVHK
                     DHPVKTLLRWYRRCVLISAFNRTTLADPYIPGGGSFTGPCPQNEAGPIRSMEHAVELY
                     FKAQDELPHHFIMHLTHAAEILGFKHPVPHIRLFWRTLYLTAVKKLHMHPETEEEMDK
                     RLGDHEDAWKAREHGE*"
                     /db_xref="UniRef100_B9NP42"
                     /db_xref="B9NP42_9RHOB"
                     /db_xref="pna:Pnap_2279"
     gene            161289..161609
                     /locus_tag="BML_09012016_9m_scaffold_2_prodigal-single_223"
     CDS             161289..161609
                     /product="hypothetical protein"
                     /codon_start=1
                     /transl_table=11
                     /translation="MKAKDLRIRMQAWTAKVSGLSKLTVPRGVSLLPTPIKEATEFKL
                     VKGAEVVSRDGKLMGRVVGSYFPCRMCGCTGLRITVAWPNHAVFFPCSKGMTLYEDGS
                     WQIN*"
     gene            161613..161789
                     /locus_tag="BML_09012016_9m_scaffold_2_prodigal-single_224"
     CDS             161613..161789
                     /product="hypothetical protein"
                     /codon_start=1
                     /transl_table=11
                     /translation="MSVKLKDKQESASEAIDAVFGDTTVSRQETKDALEELAAQIEMK
                     LQCLKDDAEREELC*"
     gene            161783..162472
                     /locus_tag="BML_09012016_9m_scaffold_2_prodigal-single_225"
     CDS             161783..162472
                     /product="hypothetical protein"
                     /codon_start=1
                     /transl_table=11
                     /translation="MLTPEGKQIAYIVETLETVVAIDNVRKDTEGLAFDYADDAEPNW
                     DSQKPVEDRHGRVFLDEDRKMWSEDQLFSPGPCPGCRHLPLPEHFASDRNCAFKVGGN
                     FDPNNWNCGTIVLLTALHSRDDVHGMDHMITVLPGYIDSSDSPFGSYALVFSRYKSRG
                     ALSQAVVVEPEGRPVRQLTLELAERIMVERIKQLQRSDKDHTGLVMAEQWYDAWTKRQ
                     AAAEQKKSEES*"
     gene            162421..163104
                     /locus_tag="BML_09012016_9m_scaffold_2_prodigal-single_226"
     CDS             162421..163104
                     /product="hypothetical protein"
                     /codon_start=1
                     /transl_table=11
                     /translation="MDETTGGSRTEEKRGELERLIRLDCCHFLLTVARDMEKAVAQST
                     KDRNFRLVRYAHIGVDNGSRVVGPSGAFMLSRFADSRRMSMRRDTTVQESTQTVWPLH
                     SNEQEVLVLLCDAADYLFAMLDYMEARKVFHQAKVRMGVHTEGWYEGAGRDSDKCPIK
                     FPAPGNTLSNGWIFRVCERLKQIQTYEIHGRRKNNKEAGRIAGLGNPDIQNQVPDGQW
                     DDGVRLPDL*"
     gene            163064..163519
                     /locus_tag="BML_09012016_9m_scaffold_2_prodigal-single_227"
     CDS             163064..163519
                     /product="hypothetical protein"
                     /codon_start=1
                     /transl_table=11
                     /translation="MVNGTTEYGYRIYDYVSSDYCDSMTEAEYNLSPREFLKLILRGD
                     QGEVVTDIMSNASSVLVDDEVFEADDLEAIELEIEMEKVEIESPSPRPHKSRDPEGRE
                     YTMETKYYNGKPGQYFCRCHVCARQFYGDKRDVCCPTCTGPNGPSLPAG*"
     gene            163835..164461
                     /locus_tag="BML_09012016_9m_scaffold_2_prodigal-single_228"
     CDS             163835..164461
                     /product="Tax
                     =RIFCSPLOWO2_12_FULL_Betaproteobacteria_64_23_curated"
                     /codon_start=1
                     /transl_table=11
                     /translation="MSNKTDNEMIAQTNTLALQFYQMQGYAPKEGFLMYRGMHPHEQL
                     CWAMAVEAQLQLTESEVDANLLEEPEVADNDPRIPKTHKEALIWLKQLVNSQDQRALE
                     GVLDYQFVQGWFAIAFLYPGLHPDSSHTRGVKREVKAAGELELLAEKTDSRLVSPVYS
                     QTGWPVVLTTIAHEAFRRYAYGRLTEPMYYAGTANYCGQDYRSNGGED*"
                     /db_xref="88902929"
     gene            164445..164654
                     /locus_tag="BML_09012016_9m_scaffold_2_prodigal-single_229"
     CDS             164445..164654
                     /product="hypothetical protein"
                     /codon_start=1
                     /transl_table=11
                     /translation="MVERTNMDNEYDVEIIRTVHQTVRRKIKAADPIRAKRQAEDMAG
                     DIDFSGLEKEAEYIVRVHGVTKYAH*"
     gene            164644..165723
                     /locus_tag="BML_09012016_9m_scaffold_2_prodigal-single_230"
     CDS             164644..165723
                     /product="Putative phosphoadenosine phosphosulfate
                     reductase n=1 Tax=Burkholderia sp. M701
                     RepID=V5YPK1_9BURK"
                     /codon_start=1
                     /transl_table=11
                     /translation="MRTRSIASSPEIDRLVSQNAPVAIGVSGGKDSCAVAIAIKEWLR
                     KRRHHGPLILIHSDLGMIEWTDSMKTCQRLAEDLRLELVIVRRKAGGMLERWEKRWEG
                     NVDRWLKLECVKLILPWSTPSMRFCTSELKTDVICSYLRSRFGGKTILSVTGIRADES
                     PSRAVQPVYKEQPKLRRPSDGTSGFNWNPIRTWTEQDVFDSMQERGFKPHEAYGTYGS
                     SRVSCSVCIMSSLDDLKAAASCPDNIPAIQRVADLEMKSGFSFQGSRWLTEVVQDKLS
                     MLYTVKLAAAKAMAAQRQALEAKIPKHLEYTKGWPTVMPTQQEAELLAEIRIKLQQVQ
                     KLPPSGYTTAANVLKRYEEMMNEAR*"
                     /db_xref="UniRef100_V5YPK1"
                     /db_xref="V5YPK1_9BURK"
                     /db_xref="bue:BRPE67_FCDS00670"
     gene            165710..166300
                     /locus_tag="BML_09012016_9m_scaffold_2_prodigal-single_231"
     CDS             165710..166300
                     /product="Uncharacterized protein {ECO:0000313|EMBL
                     :KKN46557.1};  TaxID=412755 species="unclassified
                     sequences; metagenomes; ecological metagenomes.;"
                     source="marine sediment metagenome.;""
                     /codon_start=1
                     /transl_table=11
                     /translation="MKLGELKTLMEVMVDCQDEKGSVIGRTVQRESDKALAVVWGILE
                     NRGPTFKVYLPQKDTEDSWFCDTAVRLTDSPTRAYTREEYRQKFIAHLRHLASYWSLA
                     AEHNKKEAIEGALFSTLVLMDGGTGLPGVELLHVPGKTADRATKALDMRVEQHAGDPV
                     YLLRQGEKFFPTGMEVGGNLHEIFFARPGTEKAGKA*"
                     /db_xref="A0A0F9RB09_9ZZZZ"
     gene            166251..166445
                     /locus_tag="BML_09012016_9m_scaffold_2_prodigal-single_232"
     CDS             166251..166445
                     /product="hypothetical protein"
                     /codon_start=1
                     /transl_table=11
                     /translation="MRYSSHDREQRKQARRSAQRRAADIRERFSYTAMGCVVMLVLFV
                     ALALLLTLGLLLFAKFNPTL*"
     gene            166442..166852
                     /locus_tag="BML_09012016_9m_scaffold_2_prodigal-single_233"
     CDS             166442..166852
                     /product="hypothetical protein"
                     /codon_start=1
                     /transl_table=11
                     /translation="MKKQVPDRVWLVVYDHSELGNGCWKAFTYRGYERILLRIINETI
                     KDVEKSLITADENLLTDRSTREHLQNVRRIIKEKGAEKAYNSSDFTAIENHEDYYWRY
                     SFKIPRVKGDKKCPKGPTPKECVGKLKKKRNLRG*"
     gene            166810..167085
                     /locus_tag="BML_09012016_9m_scaffold_2_prodigal-single_234"
     CDS             166810..167085
                     /product="hypothetical protein"
                     /codon_start=1
                     /transl_table=11
                     /translation="VRRKAEKEKKPAWLILYLGTEIYYRCRVTLGDDAALRRTIKKAV
                     REHDELQAAGDGTCHIMTMHRGCPRFSEFSGGYMDEIRKEVDDEERQ*"
     gene            167069..167347
                     /locus_tag="BML_09012016_9m_scaffold_2_prodigal-single_235"
     CDS             167069..167347
                     /product="hypothetical protein"
                     /codon_start=1
                     /transl_table=11
                     /translation="MKSGNEARGVASGLDRGRRHIIDMNRTEGPKAGFRTAFKPAGTS
                     FYHQVREQNMVLVEDGVYKDWLFYQDQASVWVALCRNHEGYDEFIKRK*"
     gene            167325..168140
                     /locus_tag="BML_09012016_9m_scaffold_2_prodigal-single_236"
     CDS             167325..168140
                     /product="hypothetical protein"
                     /codon_start=1
                     /transl_table=11
                     /translation="MSSLKENKLESVAFSAVCLALNWPKEKCNLAEMELLAKGALALE
                     HFTDITQYDWAKHNQPDFETVCTELSRLVSVQGLHIDWDQEIGKLLNSRYISWKELVS
                     ILQSEHVKSVFVLGGRATADLSFIAEASGHDVLIRLFWEDDQHQRFSFEVNRAANLTV
                     RLEHNAIRVKANDTNDDEVQDILFVPLCLQDLRKYKPSSEPRTHRIAGLLFEEKDYVY
                     LQAALSQIELRAAADSKLSADEMFEEFVETQTRVSTKQAWAFFFNRENEETKS*"
     gene            168184..168360
                     /locus_tag="BML_09012016_9m_scaffold_2_prodigal-single_237"
     CDS             168184..168360
                     /product="hypothetical protein"
                     /codon_start=1
                     /transl_table=11
                     /translation="VRKVYCSMAELRYYNRRFGLVRRTGYSSAKRLWEDNPLLQGSVY
                     PEDFGLALKSARPR*"
     gene            168357..168770
                     /locus_tag="BML_09012016_9m_scaffold_2_prodigal-single_238"
     CDS             168357..168770
                     /product="hypothetical protein"
                     /codon_start=1
                     /transl_table=11
                     /translation="MSVFAVNSSLIFHHPLNPKKRLDPAYLRFLTTFLRVSIVFDEFK
                     ATCDRANAPNYFRSDIQIPLLDMPAAAGIRFLKGKLHWPEELAEGHEITNEVYQQRLD
                     VLRRSIVMDYVSQQEAEAEVLMTKAKEIKDRCLIK*"
     gene            168755..169066
                     /locus_tag="BML_09012016_9m_scaffold_2_prodigal-single_239"
     CDS             168755..169066
                     /product="hypothetical protein"
                     /codon_start=1
                     /transl_table=11
                     /translation="MSDKMTLTLKQAHHLLEQCAGVVIDDDGIVYPAVADLEEDGDNC
                     FLSIRHPLADDSEDGQYRFLERQNQEVELVHSSLFLTDRHGVRRQVSLLDAMDAAKYL
                     K*"
     gene            169066..169860
                     /locus_tag="BML_09012016_9m_scaffold_2_prodigal-single_240"
     CDS             169066..169860
                     /product="hypothetical protein"
                     /codon_start=1
                     /transl_table=11
                     /translation="MTTPFWKKQNGQSASPLAIQTAVQLLKIVEAGMASPDTMARACD
                     RMLKETRLADTLKVLTSVWTEERVKGCKCANGIHKEDCRLGFLTRLMEHMSKGVSQVP
                     LAEYRASIPDHYMPHALSVYRKGKLEILEMFREDWQAQVAAGETNDSLEEFAATACRL
                     QDPITIPTAASDEQIARCREVFFDGCHPFWDASPGPAIIQDFKEQIGNGKLCPLVDAA
                     ASGVVAYVLTEHVDRLVDLLNAAASEVWLQKRVKQSSEEKTEENNG*"
     gene            169867..170721
                     /locus_tag="BML_09012016_9m_scaffold_2_prodigal-single_241"
     CDS             169867..170721
                     /product="hypothetical protein"
                     /codon_start=1
                     /transl_table=11
                     /translation="MNFVEVSLTGKPAKGLWGLTTRVAWVKMTLIMPILGSLPSNPEV
                     FTEYLTKDYLDQLKKDAQKKKPEEVPALVAETEGERRTAEQSEALLRAEEEMLLADGM
                     PNENEVKPTVFPRDPAGNLVIWDYQVKGMIKGNTKALIELGRFKKLNNWNYAGAIDRN
                     LHIYPQVLPIMLNGKPITSATMNEDGKPVKTFRARPLRASTMQGERIAIAVSEQLPAG
                     VAVYCQVVLFDYANDKAKTAELDLEAVSNAMGFGQVHGLLQWRGAGNGRFVAEEVQEK
                     DVPDIYKK*"
     gene            170723..171631
                     /locus_tag="BML_09012016_9m_scaffold_2_prodigal-single_242"
     CDS             170723..171631
                     /product="Uncharacterized protein n=1 Tax=Streptomyces
                     cattleya (strain ATCC 35852 / DSM 46488 / JCM 4925 / NBRC
                     14057 / NRRL 8057) RepID=F8JWV5_STREN"
                     /codon_start=1
                     /transl_table=11
                     /translation="MPKVCYRQKRFDSKRAEQIVKANEIIEEYEAQGFQLNLRQLYYQ
                     FVARGLIENNMRSYKNLGSVINEARLAGLIDWLAIEDKTRNLVSPRAWSSPQDIINAC
                     ASQFAIDKWETQPWHVEVWIEKDALVGVIENICRTLQISYFSCRGYPSQSEVWAAAQR
                     LAAYNQKEKQTLILHLGDHDPSGIDMSRDLNDRLNEFCAVGDIEIRRIALNFDQVQEY
                     DPPPNPCKMTDSRAVGYTETHGEESWELDALEPRVTARLIEHEVMGVRDPDLWEEALK
                     VEEGHQKQIQAVADNWEEICEQFPGE*"
                     /db_xref="UniRef100_F8JWV5"
                     /db_xref="A0A0F2KQG9_9PROT"
                     /db_xref="scy:SCATT_06230"
                     /db_xref="F8JWV5_STREN"
     gene            172341..172661
                     /locus_tag="BML_09012016_9m_scaffold_2_prodigal-single_243"
     CDS             172341..172661
                     /product="hypothetical protein"
                     /codon_start=1
                     /transl_table=11
                     /translation="MITISVIVLTDGSLVLRRGVTQDAHDKLVKAAGNQLFTAAFSSE
                     PSEEEKKRHEAFQGLYEIVADDMMPQIRHLCIQDFEKLNLSLITAERTFGVRTGKRHK
                     ARKG*"
     gene            172658..173722
                     /locus_tag="BML_09012016_9m_scaffold_2_prodigal-single_244"
     CDS             172658..173722
                     /product="hypothetical protein n=1 Tax=Sphingobium
                     yanoikuyae RepID=UPI000262C59D"
                     /codon_start=1
                     /transl_table=11
                     /translation="MNPPLVVCDGMGQDSSGLLVGMKQRGVVPDLILFANVGAERPET
                     YKYRDEVRIPWLKSVGFPPLTEVRYVPRNFKHWPHYHTIEENCWTNSTLPSIAYGFHS
                     CSSKWKIAPQNKFLDAWQPAQDAWKAGVKVTKCIGFDASPHELRRASGCSTYAVQDDE
                     TEKYNLTYPLQEWGWTRERCIQALQEEGLPIPPKSSCYFCTAMKTHEVDGLGIQQMYR
                     IVIIEHRASERNLKYARARFDKLQESLLAADEETRPKLMAQLKGMAEDPSKVVDDWIW
                     NGRPLTEGLWRKATRGLRKGTTARPGSITQYLMDKGHLSPKLVTELQKRTPTGALTKD
                     DIQAWQPWVENIIDEAVKAA*"
                     /db_xref="UniRef100_UPI000262C59D"
                     /db_xref="A0A081RHY7_SPHCR"
                     /db_xref="swi:Swit_5198"
                     /db_xref="UPI000262C59D"
     gene            173700..174377
                     /locus_tag="BML_09012016_9m_scaffold_2_prodigal-single_245"
     CDS             173700..174377
                     /product="hypothetical protein"
                     /codon_start=1
                     /transl_table=11
                     /translation="MKQLKLPSWPEFQQAYETEYGHGKVAGNCHAAAVLLQKMLGPTT
                     RVARGHYTGPTIRRDLQVFQHSWVEQIGRRKRSSAFFAYTIYDPSGWWFVGDHPFIWV
                     DGGREHYKLGSARIEALMSFTLPERKDMDTSGHAYLITSWSSALRADATILLQRDLGK
                     VIFPQEMARLSRLLDPRRVSSLEFYSFCKHVNSAIAPIDLLNYYEDRLKDYKWSKLEI
                     LKVTEKS*"
     gene            174335..174769
                     /locus_tag="BML_09012016_9m_scaffold_2_prodigal-single_246"
     CDS             174335..174769
                     /product="hypothetical protein"
                     /codon_start=1
                     /transl_table=11
                     /translation="MVKTGDLESYRKELARGLTSLQLSELQEVFRVMAEDSRIIGKLA
                     DELDLDPDYVKAMAQTMAEKPEFKLRLRGGAVIISLNAQHGVMVAAKNVSSYIDLEKG
                     KVRVQAETDAGTDVSTIYTAAGYLTAVRINEKNKGKVIWEKE*"
     gene            174754..174981
                     /locus_tag="BML_09012016_9m_scaffold_2_prodigal-single_247"
     CDS             174754..174981
                     /product="hypothetical protein"
                     /codon_start=1
                     /transl_table=11
                     /translation="MGEGVDIFSFKVKFKGKTGNKGTAQGQVAVAAGLNADIRALQKA
                     ESAVRATFAPVPIDMVSATVRKLRPKKAKKK*"
     gene            175000..175392
                     /locus_tag="BML_09012016_9m_scaffold_2_prodigal-single_248"
     CDS             175000..175392
                     /product="hypothetical protein"
                     /codon_start=1
                     /transl_table=11
                     /translation="MKLKLQMMMARYGEGEFCDETAKLGKSFLLDTDLTLPQLRELVP
                     GFFSQLRNGDKVSCYHGFLLVTSRTMSNASVFSLYLVNSTARTVHYVSSAKKKIYLLG
                     QVSGLMHGSGLDGDVRFWVAVKTRRSKL*"
     gene            175389..176978
                     /locus_tag="BML_09012016_9m_scaffold_2_prodigal-single_249"
     CDS             175389..176978
                     /product="hypothetical protein"
                     /codon_start=1
                     /transl_table=11
                     /translation="MSGEVTSGEQRLRLGVVLCCHDAYLGFLKEAVASIEAQTIQFDR
                     KILVYDGDTPPTMAWDWVVVTHKSGRPNRNIGLQYLDTEWVVHFDADNIMSYTYVEAL
                     RRTIPKAPRSCALIYPPLEYFGGTPRKLNPPEWNYWDQRNKFYIDNSAAWRLDAVKSV
                     GGWMPTLQEDYNTAIRLTEAGWTAMRLPTQVQFGSLQGPADVCIRMREHNLGRITDKP
                     IEDHIAAAWNHRSLGIVVTVQDESTLSYWKQAVAHLELPSRTSLYVTTVGFPGLCATA
                     SLQVLLPGQQARFKRVTAYGHEPDPAVAVARMLLDVSEDLVLVWDTSIVPPADTLRQM
                     LKAFRPSASATVVHALTLRDGPDWMRTLLDPQRFSLWANWDVKKALPVTPGSQWDDDL
                     RRGIQQVTGAAVLCGIDKTVGCADMDTAEGLEIAVRLLRGPDKLSRLDALLLKFPDLE
                     MKGDDDHLNDKVCPECGNRDELRIRASSVFTVVGQGTDDHEDVEWDADSFTACPNCQH
                     EGKLQDFTYAGLDDRLDEERS*"
     gene            177202..177636
                     /locus_tag="BML_09012016_9m_scaffold_2_prodigal-single_250"
     CDS             177202..177636
                     /product="hypothetical protein"
                     /codon_start=1
                     /transl_table=11
                     /translation="MPIEVKEPLGRLVPRTEAIKFHPKWACTPPELIKAVTAGAIIKV
                     LAVSNTTPKEIAEVLWVVVTRINPKKKMLEGRVNTHAERTKYHGFVYGQEVKFPLSHI
                     IDVGIMMKRTGIFKNKQKTPAAHMRPDHKEMLKKRKGPQGRT*"
     gene            177633..178202
                     /locus_tag="BML_09012016_9m_scaffold_2_prodigal-single_251"
     CDS             177633..178202
                     /product="hypothetical protein"
                     /codon_start=1
                     /transl_table=11
                     /translation="MSKRRVEVYVDLDGPLTNLNKHGALVLGYDYPTSGVLTWDWLSQ
                     VSKDPLPLFLHDLATKVDMSQLPRQEWADQLIHTVQLVDPNYHFLTGCLEHPAPWSQK
                     AAWIERHYGSRMLGRTIMCGKQKHLLAAPNRVLIEDNPEVCEAWREHGGLAVRLVETV
                     EEDKELRQHWMQEFFKSFAATVEQARNAL*"
     gene            178529..179158
                     /locus_tag="BML_09012016_9m_scaffold_2_prodigal-single_252"
     CDS             178529..179158
                     /product="Uncharacterized protein {ECO:0000313|EMBL
                     :KKM74513.1};  TaxID=412755 species="unclassified
                     sequences; metagenomes; ecological metagenomes.;"
                     source="marine sediment metagenome.;""
                     /codon_start=1
                     /transl_table=11
                     /translation="MNVILNLLDKTPSEFPCQQRQVLSFMRHIPTQEKALVPTIPSIK
                     TLKLRVDLIHEELQELRVASGLVWAWTRVNKCTEASEKVYERFPDPTDDDFEYRKTLV
                     VDPVTSQEGHACVDLKEVADQLCDLLYVVNGAGVAFGLYLPELFQAVHSNNMLKLEKG
                     TIDQVSGKLIKPPDHPKVDLHPLLQTQMEREADTAPDATYPELTYDGNN*"
                     /db_xref="A0A0F9JXR4_9ZZZZ"
     gene            179399..179890
                     /locus_tag="BML_09012016_9m_scaffold_2_prodigal-single_253"
     CDS             179399..179890
                     /product="hypothetical protein"
                     /codon_start=1
                     /transl_table=11
                     /translation="MKLDLTKIKPGMRIGARPFELLASSLSNLPTTAEKSTPEQLALC
                     KQVAAVAEINDLREYMDRLQAHLLLAEGVVAPDLVAESMALTEALARKAKVRIGIVAV
                     EIKDALDLARDHCRMATDLKDMGDRLKEGGNQTAADFQYTTAKEYEAKAGCLVSNALR
                     DTH*"
     gene            179894..180127
                     /locus_tag="BML_09012016_9m_scaffold_2_prodigal-single_254"
     CDS             179894..180127
                     /product="hypothetical protein"
                     /codon_start=1
                     /transl_table=11
                     /translation="MRDMLKGMTLLVAGLLLAALVLGAQRLLVQLGLSESQTQAVVNL
                     VLLLIVLTVTIVVGALKVMHYLSHPARNRLPNR*"
     gene            180174..180836
                     /locus_tag="BML_09012016_9m_scaffold_2_prodigal-single_255"
     CDS             180174..180836
                     /product="hypothetical protein"
                     /codon_start=1
                     /transl_table=11
                     /translation="MNSNYERLINATPLDVFYAMVLKEEKQKQLGSEQPDTKVYPFNK
                     GLPKGPRFKGLARVEAFHKMLDKQERELHSEDCYGWPATGLFDFQTGRNYPFIAGKCT
                     DSAELVARKFRGRVVGLPGWDDFQGDPRATRFSLSAGIAAFGTFHPAGRQGHDFAILD
                     NLLVDVWAVRHGYLERAIWDLREPDDLRFVNWIYGDCRQWELLMDFRELGWPKDKKGR
                     NR*"
     gene            180833..180985
                     /locus_tag="BML_09012016_9m_scaffold_2_prodigal-single_256"
     CDS             180833..180985
                     /product="hypothetical protein"
                     /codon_start=1
                     /transl_table=11
                     /translation="MKGDATVVAGLAAGTVVILMAKPLFVAGLVFLLVKGLGKVLEDP
                     PDVKDE*"
     gene            181048..181506
                     /locus_tag="BML_09012016_9m_scaffold_2_prodigal-single_257"
     CDS             181048..181506
                     /product="hypothetical protein"
                     /codon_start=1
                     /transl_table=11
                     /translation="MKFFGLIRAVQEGRRSVSSVSPDVASAAMRMVPKDSRAVSPTKH
                     KGLKDSVQTKQAGSGVDSIRRIARDVTAARRQALEKQVADLRTIATKAQQENVKLQQE
                     KVQAAATAGQAQAEAQAQLGAQAPVPPPAQVPYGRFLTGQQDQEDGNKGK*"
     gene            181487..182593
                     /locus_tag="BML_09012016_9m_scaffold_2_prodigal-single_258"
     CDS             181487..182593
                     /product="hypothetical protein"
                     /codon_start=1
                     /transl_table=11
                     /translation="MAIKASEPTGVVLQEPAGKTGTPEIVLRGYVGRKTAYGQHTESI
                     ARALIQLGYSVGIVPINASGMLEASADLRHICHPEGLLTPSFEVQISPPTVAPVHSRC
                     YWWTMHESTVWSEDMLKNLSKAAMILLPSTFNHKTLMTQGYWPVAIVPMGIDTSVFHF
                     RRWRRGSSLRFLVAGRHVGAGCRKQPELAVKEFGLAFPAGDEKVSLTVKLFPDCTFNI
                     EFLDPRIRVIREDMDARQLADLYAAHDCYVNVSKGEAWGLIPHQMAATGRAVMTGDRD
                     GVKMHQENFHKIETSWKPVVESETYYTGRQLHYAEGSVAEAYKRVYAQWLNPNRRGDF
                     SDTFGAKAAAGFSWQNSAAVLAGILETNGLIPGY*"
     gene            182571..183143
                     /locus_tag="BML_09012016_9m_scaffold_2_prodigal-single_259"
     CDS             182571..183143
                     /product="Exonuclease RNase T and DNA polymerase III n=1
                     Tax=Pelodictyon phaeoclathratiforme (strain DSM 5477 /
                     BU-1) RepID=B4SAW0_PELPB"
                     /codon_start=1
                     /transl_table=11
                     /translation="MVLFLDTETTGKVNKDWELEDPRQPRLVSVAALAFEGMQFVQSV
                     TAIIRPDGFVIPEEATRIHGISHEQAMAIGVPPASVMALVNALIHQSTKTIIYNAKFD
                     TKIWKIERINAGVTENPFDYIEAVCAMLPAANAMKIPSGYGDYKWPKLSEAYEFFMGI
                     PMPKTHVAFWDTWHLATLSFRMREYGYIQF*"
                     /db_xref="UniRef100_B4SAW0"
                     /db_xref="pph:Ppha_1670"
                     /db_xref="89382846"
                     /db_xref="B4SAW0_PELPB"
     gene            183178..184713
                     /locus_tag="BML_09012016_9m_scaffold_2_prodigal-single_260"
     CDS             183178..184713
                     /product="DNA-directed RNA polymerase subunit beta n=1 Tax
                     =Petrotoga mobilis (strain DSM 10674 / SJ95)
                     RepID=RPOB_PETMO"
                     /codon_start=1
                     /transl_table=11
                     /translation="MQADDTDDYPEGVTLHDWDDFPAQRRLIFDGVKNQIGKKFPLSY
                     RGLRVEMDGLDYADPDDFSLKDQKDALMANKFLSRRLRGKMKLFDEASGQMLEEKELT
                     LMKVPYLTDRGTFIHNGSEYTTLRQARLRPGVYVRRKANGDIAAHFNARRATGPSFST
                     RLEPGSGLMKMDIGQSSLRLYSLLRDIGVTDEEMEQRWTPEVVALNRDSYDPRVFDKA
                     YTKLVKNPDPKKPRELKIKELREALASTKLDGEVVRRTLPNLFNTKIASAWRNAPDPE
                     PKTDFNKQDYMLLAKVLNDEFGTGIPFDVRTADLVALILAALKKLNGPSFNPELLSAF
                     LDHSKQASVGKFGNLHVPLPDHDAWKFVTWAQMNIDASHLAEGGIEREPHVTLRYGFR
                     AGVPIKKLRSFFDPVLPVRFKLGKLKRFSGVNGGTADALVVEVESADLKDLNAQVDIE
                     FKDWVKTPDYTYKPHLTLAYLKPGYSGNLDGQDVFAGQVFVCDEVVYSSPASTKKTTI
                     KLA*"
                     /db_xref="UniRef100_A9BF33"
                     /db_xref="A0A0F9RYD8_9ZZZZ"
                     /db_xref="pmo:Pmob_0355"
                     /db_xref="RPOB_PETMO"
     gene            184827..185216
                     /locus_tag="BML_09012016_9m_scaffold_2_prodigal-single_261"
     CDS             184827..185216
                     /product="Uncharacterized protein {ECO:0000313|EMBL
                     :KJS47649.1};  TaxID=1629714 species="Bacteria;
                     Firmicutes; Clostridia; Clostridiales; Peptococcaceae.;"
                     source="Peptococcaceae bacterium BRH_c23.;""
                     /codon_start=1
                     /transl_table=11
                     /translation="MANGKPFDPSALTCATWDFPFGTVLRVTRLHRVYEVKKGDTLIK
                     IARSKGIALESLLHLNPGLQPNRLLVGQRINVGAFSPGTHVDVVVTDRGPARRLRRTV
                     DLSAAAFARLASPSEGLIAVKVEVKRY*"
                     /db_xref="A0A0F2S9N7_9FIRM"
     gene            185248..185805
                     /locus_tag="BML_09012016_9m_scaffold_2_prodigal-single_262"
     CDS             185248..185805
                     /product="hypothetical protein"
                     /codon_start=1
                     /transl_table=11
                     /translation="MSAEMVKRANAVVLAFRKQALAGSMYSPHNIQVGGFANKLTPAY
                     TPKPNPRSTFGGAIKETFGGLKDTALNTPRAMVTGVGGGSSVLGNVAAAGWQGAKDVG
                     NWAIGKNPGMQFNSPIQAHYGDPVRPYAPGEWKRMLMSPFNNPQARAEFGAAEHRTNA
                     IGEYAGKQYTDITDFWKNLVTKPTW*"
     gene            185805..186476
                     /locus_tag="BML_09012016_9m_scaffold_2_prodigal-single_263"
     CDS             185805..186476
                     /product="Uncharacterized protein {ECO:0000313|EMBL
                     :KKN22198.1}; Flags: Fragment;;  TaxID=412755
                     species="unclassified sequences; metagenomes; ecological
                     metagenomes.;" source="marine sediment metagenome.;""
                     /codon_start=1
                     /transl_table=11
                     /translation="MADLKSQFLKKQKAVAMPKEASVEADDSVSADVETILASTEKLL
                     AVNRGLVPPDERDSLEFRRVHQPADLFQERIELDADKTMRSTMRRVAKTKSLRAVNVG
                     QFDPYITGLIIGNPLSSPLEEINPLHLVEQARRITQMGPGGLPSEDSITPEAQNIHPS
                     IFGFISSIEGPESSRIGVDTRMAWGTKWGSDGRIYQRMLDRKTGKYRWLSANDLVNKT
                     VGLPR*"
                     /db_xref="A0A0F9RYD8_9ZZZZ"
     gene            186612..187022
                     /locus_tag="BML_09012016_9m_scaffold_2_prodigal-single_264"
     CDS             186612..187022
                     /product="hypothetical protein"
                     /codon_start=1
                     /transl_table=11
                     /translation="MKKVLDFFLAPFRAGVDFVDARPSMGSVKKHIKEARIRAVSLDG
                     TVSVTESRGDNTRAIGVVAIDPKMSQPAQAAFAQGVEAGAVLRGNDIGTLKRSTLRQM
                     AKKKKEKADKANVERTTEEKEAAASAAGAHAVPA*"
     gene            187119..188876
                     /locus_tag="BML_09012016_9m_scaffold_2_prodigal-single_265"
     CDS             187119..188876
                     /product="Uncharacterized protein n=1 Tax=Microbacterium
                     sp. oral taxon 186 str. F0373 RepID=S3AC15_9MICO"
                     /codon_start=1
                     /transl_table=11
                     /translation="MGLQVSKDLTLPDDAVTETFGLVATKGAGKTNTAVVMAEEIHKI
                     GQPFIMLDPMGTAWGMRLDKNGKAAGLPVVIFGGSHGDVPLKPESGEMIARVIVEKRF
                     SALIDVSEIRRAQFNQFMTAFLETLYHYNRQPLHLIVDEADLVAPQVPDKDQNRMLDA
                     MDDIVRRGRHRGLGCTIITQRPAVVHKNVMSMVSCMMLLRIGGPQDRKAIVEWVKYNT
                     SDLQMDEMMKDLAALPVGRAWVWSPGWLKLVKCVQIRARQTFDSSKTPKVGENRPVTT
                     LAPIDIEALGQQMQQLKQDKEENDPIRLKSQVARLRDDLAYMRKTAKEELLSFSRTGE
                     FVKLPLLANMTGGELLEFSVIMDEVKSKLTGAVVSVEMHEKLREIRSLLDRGVEELAR
                     INPVSAPQVPRPAAHLKFAVGQNEPLPPVRPAPPCEDESEVGIRAGMLRILEALKLNH
                     PEARSRAAVALYAGMSKTSGTFTSYISVLKKKGKLEVSGDMLRMTEEGLRLVANRPTA
                     SGGELYVIWRQKMRAGAAQMMDKLKMVYPELMTRAELAESVGMSVTSGTFTSYLSVLS
                     TAGVIVKDGNQIRLSEHFV*"
                     /db_xref="UniRef100_S3AC15"
                     /db_xref="S3AC15_9MICO"
                     /db_xref="mkm:Mkms_5935"
     gene            188873..190447
                     /locus_tag="BML_09012016_9m_scaffold_2_prodigal-single_266"
     CDS             188873..190447
                     /product="AAA ATPase central domain protein n=1 Tax
                     =Cyanobacterium aponinum (strain PCC 10605)
                     RepID=K9Z7E9_CYAAP"
                     /codon_start=1
                     /transl_table=11
                     /translation="MTFRDKLNSYLAAGYPLMACESPEEARVITELAGALVKANPPRS
                     IYRFDRADGLIGISEAGDAITVPGVETRDPQEVITQWMDNFKENSVLIMLDMHHSFQD
                     EIFLRVIRNSLFTLKSTGRHIILVAPTMKLPPDLKHDTLSLDFPLPREDELIDLVTET
                     YLQSLKKIGFKAPTKELTRSIARAAMGLTTVEAENALAYCSVVSAKQSNLALNDSFSR
                     LVFHEKVSQLKQGFFDYKPTTHGFEALGGMENLKEWANIRKQGFTEQARDYNLPYPKG
                     VLMVGVRGGGKSMCAKAIAHEYGFPLFDLNLGRLFGGIIGDTESNTRSLLRLLEGIGE
                     AVVCIDEIDKYLNRSATGGGGDSGVASRMLGTFLTWLAEKTVPVFFVATANNVDSLPP
                     ELLRKGRFDDIFFVDAPIPDERRAIFKSLLTYRYKVTPDMERVETLLLDTEGFTGADI
                     NSAIEDALYATLTLKNKSEFWNLLSVQVKMQKTAVQANTSYLEGMRNGPGRIYRPANR
                     KEEKVKANGRSIRIPN*"
                     /db_xref="UniRef100_K9Z7E9"
                     /db_xref="can:Cyan10605_3009"
                     /db_xref="107298022"
                     /db_xref="K9Z7E9_CYAAP"
     gene            190419..191447
                     /locus_tag="BML_09012016_9m_scaffold_2_prodigal-single_267"
     CDS             190419..191447
                     /product="hypothetical protein"
                     /codon_start=1
                     /transl_table=11
                     /translation="MEEASVSQTNVSGALSASQIEATIADQWSKGSMFILNICKKQWT
                     LRTAAEDLGLSVDSIPKNVRLGNKLMLPEKPVNNINNLEGQARAILDRSSYLHPVGCR
                     FVKHEHMVDLAIKLEAKCKEFMAAVDHLVENYDKYKEQMARELPAQYAVMEQFYPPVH
                     VWRPCYSFQVKSWVLHYKGQVAEADLESEIKRRNLDAEHAKNLRDSFIKQNQQYAADM
                     AEFAESTMKTLRSQATSAFTQIIKRWETNKAAGVYKINTRTVNRLNEIITQFREMEVL
                     PDVDFRTRLQELQKRIESRDGAASQAEAMASIQEIMQDAVKFDLEHTARQSGERSLAI
                     KQARRIII*"
     gene            191451..191864
                     /locus_tag="BML_09012016_9m_scaffold_2_prodigal-single_268"
     CDS             191451..191864
                     /product="hypothetical protein"
                     /codon_start=1
                     /transl_table=11
                     /translation="MSHAFESDIVDFKSLTLLIAAFKELGWEVTAAGRIRTYPGDPAE
                     KIVFDRVAVNPHTAYDVGITAPKNAKDHCRLKADFEYGRLSEHLGKKYSRLQHAYGVK
                     LAESAVTRTRGKVVSRSVAKTKTGTQTKMVLRIYV*"
     gene            191857..192078
                     /locus_tag="BML_09012016_9m_scaffold_2_prodigal-single_269"
     CDS             191857..192078
                     /product="hypothetical protein"
                     /codon_start=1
                     /transl_table=11
                     /translation="MSKPVEVELTVMEDGKIVVHDIKGVAGAECTSAAKSFINHLREG
                     VSIDGKLTKTKTYSKGTASAVQKQKQSLG*"
     gene            192306..192866
                     /locus_tag="BML_09012016_9m_scaffold_2_prodigal-single_270"
     CDS             192306..192866
                     /product="hypothetical protein"
                     /codon_start=1
                     /transl_table=11
                     /translation="MADAHSIKSWHEIQSSGKLRKTLLLVTRAVYEAPGSTQNEIWRH
                     ITDVIGCRSLGHSISPRFCTLVRRGAIRKGETDKICSITGKEVTQYFPTFVMPVKLEE
                     SKAPTLQKLYNAALRELEQVKAELARAQQDKTEGRKPNPGELDMAVEKIPSKQMRHGL
                     CLRYLESNQKPADWVTLTKGIKEASR*"
     gene            192863..193123
                     /locus_tag="BML_09012016_9m_scaffold_2_prodigal-single_271"
     CDS             192863..193123
                     /product="hypothetical protein"
                     /codon_start=1
                     /transl_table=11
                     /translation="MRSAMARAMLALLGRGHGDYFAPTLQAQFDEDPLVKQLEKKIEA
                     ARPARDAEALRKAEEKRQRKAAKRKVQIEGNSSPGSPDSGAQ*"
     gene            193110..193610
                     /locus_tag="BML_09012016_9m_scaffold_2_prodigal-single_272"
     CDS             193110..193610
                     /product="Tax
                     =RIFCSPHIGHO2_12_FULL_Legionellales_35_11_curated"
                     /codon_start=1
                     /transl_table=11
                     /translation="VVLNKKHNAVLLSLRSASVTHPNCWQTAGGKVEDDETMEEAAMR
                     ELTEEIPGNLFKNQGMFRADAGIRAAVDPHNPVCRVFSFWIKTGTKKQKIESPEPDKF
                     GYWSWFYLSAMACMDPSLFVPGLQSTVLRAVELASGQMDQQIVNATWDVEVARHKMAK
                     LSASRR*"
                     /db_xref="88045718"
     gene            193778..194887
                     /locus_tag="BML_09012016_9m_scaffold_2_prodigal-single_273"
     CDS             193778..194887
                     /product="hypothetical protein"
                     /codon_start=1
                     /transl_table=11
                     /translation="MLLQRLKSLAAPIVAAITTTQPAAVAAPPPVVRPLAIKPEPVAL
                     KKPAANPVLPPRSIAAKTGGAGARLDPKGYHFWMRHKGVMGIQIFKHEMPAVSEPHYL
                     YQTEEEDTCPHRYADGEKGTGRMLVLKACNGSGFSTGRIVVLRHKDYPDIMYVWDVHI
                     ASMASKKVANHPKIYKSWLPEDVESCYFSILEVSVTAVNEPHFRFVDPADDRPTSEWY
                     PLYTTSRFAFVLTDERLSFLYSLRDNVMNKVFVENSARESIDGQMQLAVEFYVRKRGI
                     SRLSAYTGGYECTYDEPKRQPRRHQQQARQTSPKHQPRQVVQQQARPKQGPARSAAVP
                     RDNTPYRPDHGGFFTVAAHGNNQALRDLERALNRR*"
     gene            194981..195184
                     /locus_tag="BML_09012016_9m_scaffold_2_prodigal-single_274"
     CDS             194981..195184
                     /product="hypothetical protein"
                     /codon_start=1
                     /transl_table=11
                     /translation="MPVEVLVETTLVEQNSGTYVPGISVTCGRCDLCVEVAGDDDDET
                     FQKAKLLLRRKCQEKGFIYVRAT*"
     gene            195220..196662
                     /locus_tag="BML_09012016_9m_scaffold_2_prodigal-single_275"
     CDS             195220..196662
                     /product="hypothetical protein"
                     /codon_start=1
                     /transl_table=11
                     /translation="MFKIASTIDPEGLREARGVLNKIYEENPSYWPYGLSPEHFDGGL
                     YLVQTKEASKVVGFVGWQERRVPVKTASRFPGRNFEKVGYYSIGILPEFRRNGFAKQA
                     ISSLLSIKSAGVDRVEALIMDSNTPSKALAKRLGVQMRIKKADVDRGAVVGGAVGASL
                     PAASLLQYRMSELPMIRQRFQNANYMTLPELTRQARPGMVGLQTMLHTDRIGNLPVEA
                     IYRGGRAVSGEPMGHAVGIGYRGKVYHGGDMTNRRLPVGDWLTNRAMGLAEAAEATKG
                     NKLRALITSDFWNRAGKAIAKYDNSVAAKSHLVDRMAANILRDTYAGKTTMLLDPTNL
                     SATGRATMIDEMRRMGPKPYSATRGILGGLGNVLFPHLPNTGRGKAQICNLNTSMCGE
                     LPAAALKSVGLHSGPVAGSLPSSLLLNPNLQTVGVAARGVRPQQLKRMLLARLAQTAK
                     TRTQVGLGAAALAGLGGAGLGHTISQQGSK*"
     gene            196705..197196
                     /locus_tag="BML_09012016_9m_scaffold_2_prodigal-single_276"
     CDS             196705..197196
                     /product="hypothetical protein"
                     /codon_start=1
                     /transl_table=11
                     /translation="MHAYNKLRRELSTLGIWSDRLARVTVRSAWILPVYGYWFSWTKT
                     IVVGRFTVSHLMDWYSGNPKVSQIDILRHEFGHAILDGNRRLVRALGFSDVFRPEVYA
                     KGITHVTPYCETSKDEDFCETFMLFVKHKGRRPSSFRGVAIRKKWHFVRRLVRSLRLG
                     LVK*"
     gene            197261..197722
                     /locus_tag="BML_09012016_9m_scaffold_2_prodigal-single_277"
     CDS             197261..197722
                     /product="hypothetical protein"
                     /codon_start=1
                     /transl_table=11
                     /translation="MKVLLQKGDCSNRDAAIMNLCSVLIASIQLGWKLAFISVVTHLK
                     EKRYPKEAMDYLVKSLQRVEDTETAPDILHLAEEISGKTDEFEAAREKADLSRMLAGY
                     PDMEEKVRKLGYELDELKEAADKLDPETLKARISRWRSDSYTLESQMRRRY*"
     gene            197837..199366
                     /locus_tag="BML_09012016_9m_scaffold_2_prodigal-single_278"
     CDS             197837..199366
                     /product="hypothetical protein"
                     /codon_start=1
                     /transl_table=11
                     /translation="MNKNANAIPWAAGGIGLAALENALVSDELSDPLKKINLGLGGAT
                     GIGMAMDPVNRWKYLASWPLKSMGLFGIGSADKFVGMQKELARTNLDTARVNRATAAA
                     EADASGDKQRMALAFLLPALLGGGALAYHAYDKHLKRPKPARFKTQAEAGRLSGRQRI
                     RIDVPMTAMPAEFMDSLMQADNHPRARTQLQTKTANTQVIKAASSLLSGLGGLVLEST
                     GVPPIGRSMNETGKSLAHLESGDFSEAGRYGAAGIGNALLGVAGLRLGLAPLLSRMIT
                     KPRLAAWLGKLPAGGAANGLRKAGPANILSAGRQSESPALAKWLWHWTHGNRLSGASA
                     KLRNDPAALAARRAAYGISDRVAPVGGKLKSTGAVDRLRNRRFRDQPGGVAYSPIRIG
                     GNQLPPTMATKGLEVARGAGASVLNTANRGYLLARRNPNITAVAAGLPLSMLGLDMDT
                     ARAAAGKPVTLESNKVPTVAGYPLGPAVASFADVVSGNTQSPLTRQLQGAFRDPYAAS
                     R*"
     gene            199373..200983
                     /locus_tag="BML_09012016_9m_scaffold_2_prodigal-single_279"
     CDS             199373..200983
                     /product="type 11 methyltransferase"
                     /codon_start=1
                     /transl_table=11
                     /translation="MSSSTRDWDALARLSPASIHRPIKREEAQKLVEGILSHKPHALS
                     ILDYGCGYGMWSQMLKQLSPGSHVTGIDCSSQAIMHAKGMVEGVALMTREEWDISEPE
                     KTYDLIVVRDLLCWLSLSEATFYLLMLYPRLAPGGVLWANMYNWEKPEMRKPLLSKGG
                     FSLDCVCTPNLFRSAVAETPLRDEYRLVQEDSTEFFCIVSKPEEMKWDTINVKSEVLP
                     KDYYDRTPEHVRSYFVEVLRKQEQSKKEVPPILEKGVHTLSTTPSGLGDVCMLTAPWG
                     VGQEASVWHYSQWWRDMQSFCHVADRNTSSRFVMADAWNRDFNLGSGHFLQRLQRLVV
                     AEKDIQTVPRPQLTPASGVEHNPKQCVLHFEAGAHVGWQKRKIHPRAREIYRETFSAL
                     QKFIDDKSGNFGWSFVEVGRSFSGLRNVTHIGRPAFKDLWSLMCSSGWFIGIVSGPMH
                     LAAAAGLRSVVILNFPEPEKIVLPTMVNRDQVEEEWLYPQNVHLHQDGGHPFCPKLSY
                     CTLHMAVDGLLYPYWNPVFPEMIKSCPV*"
                     /db_xref="tkm:TK90_2327"
     gene            200987..202429
                     /locus_tag="BML_09012016_9m_scaffold_2_prodigal-single_280"
     CDS             200987..202429
                     /product="hypothetical protein"
                     /codon_start=1
                     /transl_table=11
                     /translation="MSVKYTIGVVLKDDPNLVLHYGQSWVRAGVQLLAFNTGKETSEY
                     TSLAAESAKAGGRLRYVADRQGVGLGEARSCLISLFLRTPADVAGDWLLLPDSDVELM
                     QVENFVQAADDLRRKETDNSKFRTGIVVEKQALRDHPVLNGEVLEAASECWLMHRDML
                     MRLPTFPHDFQYYSTDSWYSYMAYLNGFNISVVDMPDAYKHQRHASHKLPGVTEARDR
                     DTAKWLKAKQGMWERMRHLTLHATKDVSVIPENLAELIGRQATGRVQTLKAVADVPCR
                     VVPQAEFLMVTGPGTFMFTPEHDLKALLSIFSMTGGRILETGCNYGSTTMQLATAFHH
                     REIVAVDTPDTKRTLDEHQKSESPAAGSVCIYARHLSNVRLLQMPVNQLSRSIVGAVS
                     AAFIDDDHTYNGVRAATEKVISLMQDGRGEFHPGLKVIAWHDYAPEHEQHTMPEWLQV
                     GQYVREEIAWRYPTYWLEGTRIAFSILSTI*"
     gene            202429..202731
                     /locus_tag="BML_09012016_9m_scaffold_2_prodigal-single_281"
     CDS             202429..202731
                     /product="hypothetical protein"
                     /codon_start=1
                     /transl_table=11
                     /translation="MITTEQQTYLKAWMLYRITVIHGMKYSSKEARVIETEMLNGALA
                     YANATAPAAIPGAVVNHLPPHWIQLAMASAPVITPQEMKEVQRYVMALWPKAPPKG*"
     gene            202801..203136
                     /locus_tag="BML_09012016_9m_scaffold_2_prodigal-single_282"
     CDS             202801..203136
                     /product="hypothetical protein"
                     /codon_start=1
                     /transl_table=11
                     /translation="MASNAVTVAKLGKSRPPTLSRETYLFDATVEHDDRLEQVAEALG
                     GTLADIYYITRQVEDELILYWTCRVDDKKEWDTLLVETDLGILRFRLHHLQLPGMLKH
                     TLQDYYGGR*"
     gene            203123..204043
                     /locus_tag="BML_09012016_9m_scaffold_2_prodigal-single_283"
     CDS             203123..204043
                     /product="hypothetical protein"
                     /codon_start=1
                     /transl_table=11
                     /translation="MADADLLKRVHVVMTMGWRSTEAPSVGLLAAWCDHYVNKLKLTN
                     IHVGIFYDENGREEMDSVVASLSQRYPLVSFHLERLDKLDYKVQHSFRKDMLNLIPGQ
                     MKYEDPDNFILSVDVDEFVDIPMFPTLLSRLAAQDLDGHGVLAVPAVLMDRLADNPAN
                     TEGHVRLPVLHNSVDLSSDGLSAKFPYGINLTGHVLGATCTKLLLFRSRGFFPDFGSH
                     AFSRDVRVKLYKGACLMINHYKWHAGLHVQVGQRLKEMDGGPVATDSWEHEYFRLAGI
                     MFRQSHAFSNDPKDTVIYLQLDQMAYGIKL*"
     gene            204053..204259
                     /locus_tag="BML_09012016_9m_scaffold_2_prodigal-single_284"
     CDS             204053..204259
                     /product="hypothetical protein"
                     /codon_start=1
                     /transl_table=11
                     /translation="MAYTLEHAELGRNCHVPAINLATMSKARRQDYLKAKVADFDRQL
                     RDIIPDSPLFDILSHRRMLFFRKL*"
     gene            204804..>206477
                     /locus_tag="BML_09012016_9m_scaffold_2_prodigal-single_285"
     CDS             204804..>206477
                     /product="DNA-directed RNA polymerase (Fragment) n=1 Tax
                     =Mycoplasma corogypsi RepID=B5AMQ0_9MOLU"
                     /codon_start=1
                     /transl_table=11
                     /translation="MDWQQELEKPICFDPDTGKMASLVETMTWSAEKVARVNFFSKQA
                     RVDVPALTRVGLKDNQFNEISDDDIDYELDSPNKFYGSHVNLIPLQNAVAGPRLFYGA
                     RFYNQALPVVAPEAPWVQTQMDGDTRSFDDYFGEFAGARRAKQDGTVKKVGEDSIELD
                     TPDGPQTVQLYNRFPFNRKSYITNKAMVKPGDVVKSGQILAKSNYTDDQGTLALGLNA
                     RIGVAPYKGMSMDDAMVISESFAKRLAADTLFGFDLDYRKGIKGGKTHYTGIFPQKFV
                     KAQLEKLDDDGVVKPGTQVMPGDPIILATKPRVVSSSSAMLGQLSKHMRNAKSDASTV
                     WDHESPGMVTDVVKLRNGVKLNIQAVSPTEIGDKIVMRSGHKGVVSYIVPDDKMPRTV
                     DGNPLEMLLNPQGLPSRVNEALPYELLYGKIAKKLGKPFRLPAFNAPGEKLYDQVAKL
                     LEENGLTDTEEVFDPEAGRKLANPIMVGDGYVLKLHHTSESKNSARSQGSYDNNQQPL
                     HGGSEGGKAKRASGLETHAWLSAGAYGVIRENATVRGQKNDQYWRDLRMG"
                     /db_xref="UniRef100_B5AMQ0"
                     /db_xref="A0A0F9RYD8_9ZZZZ"
                     /db_xref="mat:MARTH_orf212"
                     /db_xref="B5AMQ0_9MOLU"
ORIGIN      
        1 AAGGCGGCAA GGCCAAGCGT GCCTCCGGGC TGGAAACGCA CGCATGGCTG TCGGCCGGCG
       61 CCTACGGAGT CATTCGTGAG AACGCCACGG TGAGGGGACA GAAGAACGAT CAATACTGGC
      121 GGGATCTGCG GATGGGGCTG GAACCCAAGG AACCAGGTGC CCCGTTCGTA TGGGAAAAGT
      181 TCAAAGCCCT GCTCACCGGT TCAGGCTATC TGGCCCGGAG ACTACCCGGT GGTAAGGAGC
      241 GTCTCACCTT CTGGACCAAC AAGGATCTGG ATAAGGTTCG GCCGATCGAG GTCAAGTCCG
      301 GGGACATGGT GGATCTGGCG TCGTTGAAGC CCACCCCTGG TGGTTTGTTC GATGATGCCC
      361 TGACCGGGGC CAACAGCTGG GGTTACATTC AGATGCCTTT TGCTGTCCCT AATCCGGCGG
      421 CGGAGGATGT GGTGAGAAAA TTGCTGGGCA TGACCGAACG CGAGTATCGG GAAGTCCTGG
      481 CTGGGCGGCG AGAGCTGCCA GAGCATTTAA GATAATATGC AGAGGGGTTT AGTAACATTC
      541 ACGCCGCTGA CGGCGAAGCA ATTTGGTTTT CAGAAAGTAT TGGAGGAGAC GGCAGCAATG
      601 ACGACACAGC CAGCTCTTAC GCTGGAAGAT CTGTTGAAGC ACAGCACCGA GACCAAGGAT
      661 GAGCGGATAA AGTTCTTTGA TCATCATCAT CTGCCTGTAT CGGTGGTGCC TGGTTATTAC
      721 GCGCCACGGG CTCGTCGGGC GCTGTTTTTG GCTGGCATGT ATTGTCAGCA GAAGTCGGTC
      781 ATGTTCCCCG CCATTGAGAT AGATCCAGGT TGGGGGCAGG CCAGCATTCA TTTCCTGCGC
      841 GGGGCGGAAT TCACCCAGCG CCGGTTCTCC TGGGATGGCA GGAAGCCTGC GGCATGGCCC
      901 CAGTCACAAA TGCTGTTCGC CGTCGACGAG AGAGGTTCTG ACCGGTTGTC GGAGCGCGCG
      961 GTGATGCTGC TGAACGAGCC TCAACAGCTT CTGCCGGCCG GCACTCGCAT CTTGCCTCCA
     1021 GGAGTCATGA CGACCAGCTT CATCGAGGAG ATGGAATGTG ACAAACAGAT CCCAGCTCTG
     1081 ATAATCAACG GGGTGTTCAC CCGAGAGCAG ATGCACAAGC TGGTCGAGTT CTGGGTGCCT
     1141 AAGCTGGCCT CTGGAGGCTT GCTCATGATG CAGAAGCTGC CTCACAACTG CGTGGACATA
     1201 GTGATGGAAG ATGTCGGAGA TCTGTACAAT CTGGCTGACT TTTACGAAGT GGAGACATTA
     1261 CGTGTGATGA CGAAACGATA GAATATGGAA CATACTTTTC AATTACCGGC GGCAAAGTCG
     1321 GGGCTGGTTG TGGTAGTGGG TTGCTTTAAC GCCCACCACG TGGAAATTGC CCAACAGGTG
     1381 AAGGCGGTAT GTCTTGATGG GCATGTGCCG ATCGTGGCCT TCGGGGCGAC CGAGATAATT
     1441 GAAAGCCAAC TGCAAGGCAG TGGCTTTACG TTTCTGGCTC CTCTGGACGC CGGGCTCGGA
     1501 GTGTCCAGGC TACATCTCAA GAAGCTCGCC GAGGTGCTTA AACATTACGG CGACTGGGCT
     1561 TTGTTTCAGC CGACCGGACA TATGCTGGAT GGGCGCAAGC TGGAGGCGCT GAAAGGTGTA
     1621 ATCAAACAGG CCAAGATCAA CACCGCCTGC ATCGGGCAGC CCTTACGGTA TGCTGAACTC
     1681 GCCGGGAATT GCTGGAACGT GAATGCGTTG CTGACAGGCG TCACGGATCT GCGCCAGCTT
     1741 GGTAAACAAG GCTGGACACA CCTACCTTAC GGTGAGGTTG TGCCCCCAGC CATTCCGGAC
     1801 TTTACGGAAG CCTCGGTCAC CCTCCTGACT CTGTTTGCCG GCAGGACCAA CTTGTTCCCT
     1861 ACCTGGCTGG CTAAACTCCA CAGGATGGAT CTGCCTAAAA CAACAGAACT GCACCTGGTC
     1921 TACAACTCGG CACAGCGTGA CCTGCTGCTC AAGATCGAGG ACTCGGGGCT GCTGGCAAAC
     1981 ACCCGTTTCC GCCGTATTAC TTTGACCCAC AATAACAGGT TCGTGGATGC CGGCGGGGTG
     2041 TACCATGATC GTGACAAGCA CCAGAACATC GGGAACATGT ATAACGAGGC GTTCTCCTCC
     2101 ATCCAGACGG ACTACGTTCT GGCTTGGGAG GATGACGTGT TCCCGCACAA TGAGCAGGCG
     2161 GCACGCCGGT TGTGGTATGC CTTGCACACG TTGGACAACG CTTCGGCCGT CGCTGCGGTT
     2221 TACCGGTCAG GCAATACACC AAGCATATGC TGTTTTGCCA AGAGCATGGA TTCCTGGCAC
     2281 GGCTGCGTGA AATATGCCGA ACTTACCCGG GAAGTCCTGA AGGTGGGATT CTCCGGTGCT
     2341 GGGTTCACTC TTTACAGAAC GGAGCAGGTG AAGGCGGCAC TGCCTACCAT CTCCTGCCAG
     2401 TTGGAAGGCC GCCCGGCGGG ATGGGATGCG TTCCTGTCCA AACGGTTGCG GGACCTGGGC
     2461 GGTAACATCT ACGTGCACTG TGATGTGCGC GCGGATCATT ACGCCGGAGG TACCAAGGAA
     2521 TATATACTAC CAAACTGATG AGACTGAAAT TTACGGACGC CAAGATTCAT TCCTGGCGTG
     2581 CCGAGAGTAT GGGCCAGTGG GATTTTTTCC CAAAGCCAGC GTCAGGTAAA TCGGTCAGGA
     2641 TATTACGCCT GGCAACAAAA CAGCGGACCG TGATAAACAA GTGGGCAGAA GGAATGGCTG
     2701 GCGAGGAATG GGAGCATAGT GCCCCGGCTG ATTGTTTCTT CGGCGAGCAG ACGGGGGTGC
     2761 TGCTCAATAC CGATTTAACC CGCCTGCACT TGGTAGAACC CGCAGGGTTG CGTGGGGAGG
     2821 ACTACGAATT GTGCATACCC AATAACTGGT TCTGGATCAC GCATCCGGAT CCCGCCATTG
     2881 TCCGGGTGAT ATTCCTGAAC ATCTACTGGC AGCGGAAGCA CATAATGCAC CAGAGCATTT
     2941 ATAGCAGGCA AAACAAGCTC TCCAAGACCA CCCTGATGGA GGTCGAGATT CACGAGCCGT
     3001 TGACGGAGAG AAGGGTGGAG TTAGCCTTCA ATACATTCCA CACCGCTGAA GAGCTGGCAG
     3061 AAGCTCAGAG AAAACAGGCT GAGCTGCTAG TCGAGCTTCA GCAGTCGGTG ACCTATTACG
     3121 CATTCTTCCC ATTAAAAAAT GATCCTAAAG CTGACGAAGT CCGGAAACTT AAAATTGAAG
     3181 CTGCAACCGC ATGAGAAGTC AGAAGTGAAA CAGATACGGG ACTCGGCGCA GAACCCACTG
     3241 CAGGCCGAGT CTAGGTTCAT TGAGGATATG CTGCCGGATT ACCAGCAGGT GTATCCAGAA
     3301 GACGTGGGGG CTCTGACTTC CGCCACGTTG ATCCAGAACA AGAAGACTGA AGAGGTCTAC
     3361 GGAGACATGG ATTATCAGGT GCAGAGCTTC ATACAGGCTT TGTTGGATGG TAAGGAAGTC
     3421 ACATTTACGT CCGGCGGAAA GCCGACACCA AAGTAATGCA CAATCACAAC TTAGACGGCA
     3481 TGGCCGACAT GCTGATAGAA TTCGGGATCA TCCAGCCGAC GGATAAAGAA AAAGCCGTAG
     3541 AGGCGTTGCA GAAATACTGG GGCAACAAGA TCGCAGATGT CTGGACGTTG GACGACGTGA
     3601 TGGGACAGGC CGCAGACATG ACTCTGCCAC GTGCCTTTTC TGAAGACGAC GGGCTGTGCG
     3661 TCTTGCATCG GCTTCCGCAC GTCATGGATG CTACGATCGG AATTAACATC TACGTGATTC
     3721 AGGAGGAGAT AAATACGCAT ATCAGGAACA ATCCGGAGCC GGTGGTCCTG TAAGGCATTA
     3781 GGAAATTCTT GCCAGTTCAG GGCTGTCCCG CGATTATGAG GGCATGAGTC ATTGGCAGAA
     3841 ACAAGCCTTC ACCAAGCTGG CCGGTCTAGG GGCCGCCGTG TTCCTCCCGC TACCCAACGG
     3901 CAAGTATCTG CTGCAGGAGG AGGAAGTAGA TGACAAGACC ATACTACGTC CTCCCGGTGG
     3961 CAGCACGGAG CCCAAGGACA AGACCCTGAC GGCCACCATC ATCCGGGAAA TGGGTGAGGA
     4021 GTTTGCCCTG CCAGCCAAGG ACATCAAAGC CAGTCTCCGG TTCTTGGGCT ACGAACACCA
     4081 GGACAAGTGG TGGGGTTCGG CCATATTCGA GCTGAAGGAC CACGGACTGG AGCCTGGTAC
     4141 GTATCAGGCA TCCAATGATC CGGAGGAGAA GGTGAAGCTC GTGGTGGGCT CACTGGATGC
     4201 CGAGAACTAC ACAGGTCCGA AGCCGGACAA GCTGCTGAGC GAAGCGGCCC GGGATGCCGG
     4261 AGCGGAGTCG AGGGATGTGG CGATCACGAA GTCGGCGGCA CTGTCGCTGG ACCGAGAGGA
     4321 GGATACCTAC AGCGCCTATA GAAACAAGCT GCAACAGGAG TCTGGGCGCG CTGGGGATCA
     4381 TGTGGCCTGG GATTGTTCCT GCGGGGCCGC TGTATCCCGT TGCCGTTGTC GAGGGCCGCA
     4441 CGACAAGGTA GTGCTCCCTA ACGGCTGTAG GGAATGCTGG AAGTCCAGCA TCAAGTCCGC
     4501 CAGCTGGGAC ATCGAAAAGC GTCTGCGTAA GATGCATGCG CGGAAAGCTC CACACATGTC
     4561 TTACGAGGAC TGGTATAACT CCATCCAAAC CAGGGCGGTG TGGGACGAGT CCAAAGGGCA
     4621 CGGCATTCCA CAGGAAGAGA TCCTGAAGCA TGCCTCGGTG GCTCCCCCGC TGTCTGGTCC
     4681 CGCCGCCATT GCTCACGCTC TGGATAAGCT GGACCTGGAC AAGATCGAGA GCGATGCCAA
     4741 GAACATCCTG GCGCGCAAGC TGAAGTCCAA GCGCCCCGAC GCGGTAAAGA CGCTGGGCTA
     4801 CGTGCAGGGG TTCCGTCGGG CCAACATGCA CCCGCGGGAT CTGCTGCTGG ACCGCATCCC
     4861 AGTCATCCCG CCAGGCATGC GACCATTCGC GGTCGCTGGT GAGACATTCG TTCCCGGTGA
     4921 CGCCAACGAG CTCTACCGGG ATCTGATCAA TGTGCGGGAT ACCTACGGTC GCGTGCAGGA
     4981 GGTGCTGGGT GACGCTGGGG CCTCCGACGC GCGGCTGTCC CTCTACGATG CGGCCAAGGC
     5041 GCTGTACGGG CAGGGAGAGC CGGTGATCCC CAAGACGGCT GAGCGTGGGG TGTCTGGCTT
     5101 CCTGAAGAAG GTGGTCGGGA CATCACCCAA GTTCAGCTTC GTGCAGCGCA AGCTCCTGTC
     5161 CAAGGACGTG GACTCATCGG GCCGCAGTGT CGTGGCCGTT GACCCTGACC TGGACATGGA
     5221 TCAGCTGGGC ATTCCGGAGG AGATGGCGTG GAAGATGTAC GGCCCCTACA TCCAACGGCG
     5281 GCTGGCGCGT TCTGGCATGT CCTCCACGGA TGCCCTGCGC GCGATCGTGG ACCGCAGTGA
     5341 TCTGGCCAGC CGGGCCTTGG ATGCCGAGAT GCCCAATCGT CCGTTGCTCT ATAGCCGTGC
     5401 CCCGGCGTGG CACAAGTTCA GCACCATCGC CGGTTACGGC AAGCGGGTGA AGGGTAACAC
     5461 CATCATGGTC AGCCCGTTGG TGACCACCGG CATGAACATG GACTTCGACG GGGATACGGC
     5521 CAATCTGCAC GTCCCTTCCA CTCCGGCGGC CGTTCAGGAT GCCCGGGAGC GGCTGCTGCC
     5581 GTCCAAGATG CTGTTCAGCA TCAAGGATCC CGAGAAGGTC ATGGCGGTAC CGAAGCAGGA
     5641 GTTCGTGCTG GGTCTGTTCC AGGCCCAGAA GCGTCCCGCC AAGCGTCAGC ATCTGTTCCC
     5701 GGACCAAGCC TCGGCGCTCA CGGCGATCGA GCGCGGTGAT GTGGATCTGG CTGATGAGAT
     5761 CGAGATCGCA GGGCCTGGAA CTAAGCAAGC GTCGGAGGCT GCGCCCTGGG TCGGCTTTGA
     5821 CCTGGACGGG ACGCTGGCTT ATTACACCGG CTGGCGCGGG GACACCCACA TCGGACCACC
     5881 GATCGATCTG ATGGTGCAGA AGCTGCGGGA GCATTTACAG GCAGGAGATA CCTGCAAGAT
     5941 ATTCACAGCA CGGGCGGACA AACCCGCTTC CGTGAAGGCG ATCAAGGCAT GGCTGGAGAA
     6001 GCACAAGTTG CCTGACCTTG AGGTGACCAA TGTAAAAGAT ATGGCTTGCA CAAAGCTGTA
     6061 TGACGACCGG GCCGTTGGCG TGATTGCCAA CCTCGGTTTG ACGGTAGGAT GAAATGAAGA
     6121 TCAAATTTTG GATTGTCCTT TATTCCCATC GCCATGGGAT AAACACCTAC GTGGTGATGG
     6181 CGAAGCGAAA ACCGACAGAG AAGCAGATCA TCCGCACATG TGAGATTTCT GACTTCGAGC
     6241 CCGACAGGGA AGAGAATATC GAGATTACCG AGGTGACGGA GTTCCTTACC CTCAAGCCTG
     6301 GTGTGATCAT TCATCCGAAC AATCTGCTTC CATGGTTGCT GGCGAACACC GTTCCGAGAA
     6361 AGGGAACTAA GTAGATGATA AACACACCCG TGAGCCTGGT ATGTAACGAC ACGATGGCAG
     6421 GAATGAAGCA ACTGCCTGAT CGGTGCGTGG ATGTGATCGT GACGTCCCCG CAGTACAATC
     6481 TAGGGATCAA ATACAAAGAC GGTAACGACA AGAAGGATGT GCAGGACTAT CTGGATCAGG
     6541 CTGTCTTGTG GTTTGAACAA TGGCGCAGGA TTCTGAAAGA CGACGGGTCT TTGTTCCTGA
     6601 ACTTCGGAGC CAGCTGCACT TCCCCGATGC TCCCTTTTCA CTTGATCTCC ACGTTGGGGT
     6661 ATCTCGGCAG GACGGAAGGT AAGAAGTGGA AGCCGGATTG GTATCTGCAA AACCATATCG
     6721 ACTGGGTCAA GTCCATCTCA GTACCTACCC GGAAAGGCGA CATCATCACC GCCGGGCACT
     6781 TCAAGCCCAT CACGTCAGAC CGATTCCTGA ACATCAACCG GGAGGATGTG TTCCACTTGA
     6841 CCAAGACTGG TAAAGTAAAG CTCGACCGGC TGGCCGTCGG GGTGCCTTAC CAGGATAAAT
     6901 CGAACATCGA GCGTAGGGGG CATGCTCAGG ACCTGCGCTG CCGCGGCAAC ACGGTGTTCA
     6961 TCCCCTATGA CACGGTGCAG AAGGTGGATG AGGACAGCCA TCCGGCTCCG TTCCCTCCGG
     7021 AGCTGGCGGC CTACTGTTTC AAGCTGCACG GCAAGCCGGA GGAGTGTGTC GGGTTCGACC
     7081 CATTCGTGGG TGAGGCCAAT GCCGCCATTG GGGCAAGGCA GGCTGGGCTC TGGTACTTCT
     7141 TCGGATTCGA CCACACGGAG AGTTATCTGA AGCGTGGGGC ACGCAATCTG GGAGTGGAGT
     7201 TGTCCACCAT GGAGGGCGTG CTACAGGGCC TTCGTTCGTA AATTCGTTGC TCACAGGTGA
     7261 CAGACCTGCT AGGTTCGCCC AAGATGTCAA CGGCTACACC GTCAACTCTT GGGCGCCTGG
     7321 CAGGTCTGCT TGCTTATGCC CCTTTTTTAC CTATCAGCTC CGTGCGCTCG GCCATGCGTG
     7381 GGGATGATGG GTCTCAAATT GCCGAGATGG CGTCGGCGGA TCTGGGACGG GGAACCGGGG
     7441 CGACGTTTGG CATGGCCGTG CTGCCGAAGT TGCTGTCTGG CAATACCCCA ATGAGTCCGG
     7501 TCGGTCGGCT GGCTTCGTTA CTGGCGGCTG GCACTCTGGG CGGTTACGCG GGGCACGCCA
     7561 CGGGGCAGTC GCTGGGGCGC AGCATCTTCA ACAAACAAGG CAATATGAAA AAACTCAATC
     7621 CCTCAGTTTC TCTCGACATC GTGCTCACCA CTGTCAAGCA GGCAGCGGCG AACGCACCAA
     7681 AACCCATGAC CCCGGCGGAG TTGTTCGAGG GGGCCAAGCT GGCGTCCAGC TTGTTGGAGG
     7741 CGGTGGGGTT GCAAAAGAAA GAGCCTCGAT CTGGCTTCAC GCATGCAGGG ATGGGGGCTG
     7801 GAGCTATGGC GGGGGCGGGG ATAGGGCTAG GAATAGGGGC GGGTGAAGGT AGCACCGTAG
     7861 GGCGCATGGC TAACATGTGG CCACTGAAGT CGTTGCGCAA GACTATCGGA TCCAGGCTTC
     7921 CGCTTGGCGT CGGGACCATA TTGTCAGGGC TTTTGCTAGG TGGTGGTTTA GGGGCCGGAG
     7981 TCGGCGGGGC TGCCGGTAAG GGCATTGACA TGATCCGCGA CCGAATGAAT TGATTTTTAT
     8041 GACACCCGCG TTCGCACTCA AACAACTGGA AGACACACTT GCATCACTCG GGCAGATCAA
     8101 GCGTGCCTTT ATCCCGATGG CTCCTGATAT GCAGGCCATG ATGCAGCAAC AGCAGCCGAT
     8161 GGATCCCGCA ATGGCGGGTG GCCAACCACC CATGGCCGGA GGTGGTGCGC CCATGGATCC
     8221 TGCCATGATG GGCGGTGGAG GCCAGCCACC GATGGACCCC GCGATGATGG GTGGCGGCGC
     8281 GCCTGCTCCT GGTGGGCCTC CGATGGATCC GGCCATGATG GGTGGTGGCG GCGGAGCTCC
     8341 GCCTCCGATG CCGGGCGGCG AACCGCTTCC GCCGGATGAT CCCAACGCAC AGACGATCGA
     8401 GAAGCTGGTC ATTGGCATGG AGGAGATCGT CAATGTTGTG GCCCAGCTGC AGCAGGAGAA
     8461 CCAGCAGCAA ACCCAGATGA ACCAGCAGCT CTCGCAGCAG TTGCAGCAAA TGGAGCAGGT
     8521 GGTGCAGAAA CTCATGCAAG ACCTCCAGGC CCCGCCGCCG ATGGATGGAT CTATCCAGTG
     8581 AGCCAAGACC CCCTAGTCAA ACAGGCCAAT GCCCTGCTGG ACCGATTCAA GGCGGATGAT
     8641 CCGTCGTATA TCAGCAATGC AGCTCAAGGG GGTGCGGCCA CCGGCATCCC GTTTGGCATT
     8701 GCGGGTGGGG TTATCAATCA CCGGCTGCAA CAGCTCAAGT TTGACCACAT GGCCAGTCAG
     8761 GGCATGGCGC AGGTAGGTCA CCACGCCGGA TCTGACATAT TTGCCCCGGC GAGTGCCGCC
     8821 AGCAAGTTGA AGTTCAAGGC CAACCCCAAG CAGATGTTGC TGGCTGCGCT GTTGCTGGGG
     8881 GCTGTAGGAT CCATTCCCGG GGCCATGGTC GGCACTGCGG CCACCGGAGT GCGTCGAGCT
     8941 TTGGATTGAC GCTACCCCTC TCCACGGTCA CTGTAAGTCA TGATCCGGAT ACGCAATTCC
     9001 GATGGCACAA CGCAGGCGGT GGAACTGGGG ATGTTCGTGG AAGTGGTGGA TGATACCACC
     9061 GGCAAGATCG GATCTGTCTT TTTTTCTCCC CAAAGAGGTT CGGTTATGCA AATATCTCCG
     9121 GCAACGACCG ATGCTCAGCG TTACAGCAAG ATGTTTCCGG GCGTCCAGTT CGCTGATAAG
     9181 CTGACCTCTC TCGAATCATG AGAACCAATG GAACCAGAGC ACTGACCAAG TCGGTCGCGG
     9241 TGGCCAACCG GACCATGTTC ACCCGTAACG AAACGGTACC GGTTCCGTTC ACCTTGGATG
     9301 CCCTCCCTGC CGACAACATG CTGATGGGTT TCCTGCGTGT CCGCAGCCGG GCCATGTGGC
     9361 TGGCGGGGAT CAGCGTATTC TTTCGGACCC CTCCCGGGTC TCGCCATTCC CAGATCGAGT
     9421 TCTCCTTTCA GGCCGGGAAT GGAGCCAGTG TGGCGGCGGC CAGCATGACC GTCCGGGGTG
     9481 TGAAGCTGGG GCAGGAATTG TCTGTGCTGC CCAACTACCC CCTGCCCGTC GGCTCCATCT
     9541 GGCAGACCCG GATCAATCTG GGCGGGGACA CGGACTATCT GCCTTCTGGT ATTGAGCTAG
     9601 TCTATCACCT CCGCTTTGCC CAGGGCGCTG GTATCACGCC GGACAATTAC TCCAATGCCT
     9661 TGATCGCTCA AGGCATCGGG TTCTGGACGA TCGAAGAAAA CTTTGTTGTC ATCTGATTAT
     9721 GCAAGTCACC CTTTCCACAC TCAAATCGCG TTTCACCACA CGCGCCATGC CGTCCAGCCA
     9781 AGACTGGGTT GATCTGCTGG ACTCGCTGTA CGCTGTCGCC GCCAACTCCG TGGGTGCTCT
     9841 GGCGCTGCAG GACCGCTCGA TCGTGCCACT CAAGATGGCG CTGGGGGATC CCAACACGTT
     9901 CCTGCGGACC AACGAGGCTG GGGATGATGT GGTCTGGGCG CTGTCCGCCT TGCGCTACAT
     9961 GTCGGCGTCC TTCGCCGCCG TGGATGCGGA TGATCTGGGT AGCCAGAACA AATTTCACAT
    10021 CACGGTGGAC CCCGCACCGA CGGCCTACGC ATTCGGCCAG CTGTATGTGG TCAAAGCGGC
    10081 CAAAAGCAAC ACCGGGCCGT GTACCCTGCG AGTTGGAGAC TTGGCGGATG TCCCCTGGAA
    10141 GAAGAACGGG ACTGAGGACT TGGCTGGCGG GGATGTGGTC TCCGGTGTCT GCTACCTGGT
    10201 GTGCCATGAC GGTACGAATG TGCAGATGAT GGGTGGTCTC TCGTCAGGAG GAGGCGGAGG
    10261 CAGCTCCGTG GTGGTCAATG CGCGCCCGAT CTTCATCGCC CCGGTGGAGG TGGCGTCGGG
    10321 TACTGCCGCG GTGGCGTCGG CCACGGCGCT GGATCTTTCG GCCTACATTC CGGAGGGGGC
    10381 ACTGGCAGCC ATCCTGTTCT GCCGTTCTGC CGTTACCACG GCAGGGGGTG TCAATGTGAC
    10441 TTACGCCATT GAGGCTCGTA AAGATGGGGC GGCTTCTATG GTGCCTCTGC TGGCTGGGGC
    10501 TTTGTATGAT ACCGGCGATG CCACCACGGA AGGGGAGGAG ACTAACGCTC AAGTCCAAGC
    10561 CCCGCTGGCT GCAGATAGGA CCTTGGAATA TACCGTGGCG AAGACAGGAT CCACTTCCGC
    10621 CTTCAACTGG TCGATCACGG TGGTCGGCTA CATGGAAGGA ACATCACAGG TGGCCAACGC
    10681 AGCCTACGAA GAGACGGCGG CTCAGCCGTT ACCTACCGGA GGGTCTGCCT TGACCTTCGC
    10741 TCATGGATTA GGCCGGTTGC CCAAAGTCGT TCGTGGTGTT CTTGTCTGCA AGATTGCAGA
    10801 ACATGGTTAC GTAGTAGGGG AGGAGATCGA GCTGTTCTCC GTCAGTGACT CTGGGGATGT
    10861 GGCGGCAGTC ACAGTTACAT CCACGGACGA GGAGATACGG GCCATCGTCC GCGCCGGAGC
    10921 GCTTACCGTT GACGGTGACG TCCTGACCCG GAACGCCGCC CCTGCCAATA ACTGGGACGT
    10981 AAAGTTCTAT CTGACGGACA TCCTGTCGGC CGTGGTCACC AACCAGGGTA ACGCTTTTCG
    11041 TCAGGCCGTC TCGCCCCTGA TCTCTGTCCC GTCGTCTTAT GTGACGGCTC AGGAGATCAC
    11101 GTTCGATCAT CTGCTGGGTG TGGTGCCTAC CTATTTCAAA TGGGTGCTGG TTTGTCAGAC
    11161 TGCCGAGTTG GATTTTCTGG TCGGGGAAGA GGTGGAGTTT GCCTGTAATG CCACGGCACG
    11221 TCCAGAACAG ATGGCTTCTG TTAGCGCCAC CCGTATGCGT TTGCTTCTGG ATTCAGTGCC
    11281 TTGCCTGGTG GATACCACCA AGACACTGAC GGCTATCACT CCGGCGAACT GGAAAATCAA
    11341 GGGTTACGCT TACGATTCTC TGGCTGGTAA CTATGGTGTA GCCATCAAGA AGGCCGAGTC
    11401 GTCCCTGCTG GCCATACCTG CGGCCAACAA CACCGACGTG GTCACGTTCG CTCACGGGCT
    11461 GGGTGTCACG CCGGACATGG TTGAAGTGTT CTTGGAAGCT GTCAGTTCCA ACAATGGTTA
    11521 CGCGGTCGGG GACCGTGTCC CGCTGGCCGC CTGCTTTGTA CCTTCCGGCG TCGATTATAT
    11581 CGGTGTAACC CCGGCCTGGG ATGCGACCAA TGTTACCATT AAAGGCAGCT GGTTGTCTTA
    11641 CGTTTTGCAG CTGGCTCCGC GTACTGGCTC GCATGCCGCG CCATTTGCCG TGCTCACGGC
    11701 ATCCTGGAAC TTTCGCATCT TGGCCTACTC CCATCATCGC AATCCGGCCG GGCAGCGATA
    11761 TGTCACGCCA TCCATCGATC AGGTGGCCCT GACGTCCGGG GCTAATGAGG TCTCTGAGGC
    11821 CCATGGGCTG GATGGTATTC CGGATACTAT GCAGTGGGTG CTGGTGTGTC AGACGAACGA
    11881 TGGTGAATTT GTGGCCGGTG AGGAAATCAG CGTTGAAAGC TTCTTAGCGG ACACTGGCAA
    11941 TGACTATGCC GGTGCTCCCG CGTTCAAGAC GTTCAAGACC GCCACGGAAG TTGGTATCCG
    12001 ATATCATGGC GGAGCTTCGA GCAACCGTAT CCGTTACATT TCGCAGGTGA CGGAGAACCT
    12061 GACTGTGCAG CTCACTCTCG CCAACTGGAA ACTCAAGTGC TATGCAACCA AATTCATCTA
    12121 AACCGGCACC GGTCACCTCA ACTTTGATCC TGACAGGCTT CCTGCTAGGA GTTTGCTGGA
    12181 GTTTGATTGT AGGCTGCCAG ACGGCTTCGG ACCGCCAGGC CAAGGACCAA AAGAAGATCG
    12241 AGGCGAAGAA GGAGCAGATA GCAGCCGTGG ATGAGGCCAA GGTCAAAGAG GCATCAGCCA
    12301 TGGTGGCTGG CACGACGGCG GCCCTGGACA AGGTCACCAA TGCACCGCCT GCGGTGCAAG
    12361 TGGCCAAGGA TTTGAACGCG CGTGCCGCCG CCCTGATACC TGCCACCTAC GCCGACCAGG
    12421 TGGCAATGCG TGAGCTGGTG GCCAAACTGC TGTCGGAGAA TGAGAAGCTG CGCACGGAGG
    12481 GAGCCAAAGA ACTGGCTGCC CGTGACAACC ACGTGGTGGG TCTGGAGAGC AAGCTTGGAA
    12541 AGCTGGAAGA TCAGATGCAG GATCTGGAGA AGCAGCGCGA TGACAATGCC AAGAAGGCGG
    12601 CGGAGCTGGC TTCCAAGTGG CAGGGGCTTA TCCGCACCAT CTGGTGGATA GCGGGAGGTC
    12661 TAATTGCCCT CGTCGTGCTG CCTCCGTTGC TGTCCATATT TGGCGGTCCT GTCGGTGCTG
    12721 GCATTGCCAC TGCGCTGGGC AAGGTGGTGG GCGGGACTGT TGGCTTTGTG GTCAAGAAAC
    12781 TGCCGGGTGC TGTGGAAGGT GCCGGGGTGG TGGTGAAGGA GAAATATGAC GAGTCCCAGA
    12841 AGGCGCTGAA GGACGTCATC ATGGGTGTCC AGCAGCTACG TAGTAAACCT GATATCGCGC
    12901 CCCAGGTGGA TGAGGTTATG TTACGTGCAA CGGATGCGGA CACAAGTCGC AAGACCATCC
    12961 GGTCGATGCG CGAAGAGATG CATCTCGTCA AATAACATGA ACTGGAAAAA GCTCAATCCC
    13021 ATCTACTGGT TTGGCAACGA TGATAATCCC GAGCCTGAAG CGTGGTATCG CCCGGACAGC
    13081 CGCTGGCGCA AGGTGCTGTG GTATTTCCGT AATCCGCTGC ACAACTTCAC GTTCTACGTG
    13141 ATCGGAGTGG CGGACCGCAC CGATCGCAGC CGGATCGGAA ATTACCCAGC TTCGGTGTTC
    13201 CATCCTGACG GCAAGGGCTG GGTGAAGTGC TGGACTTTGC TGGCGAAGCC GAAGTGGTTG
    13261 AAGCTGCCGT TCATCAGCTA CATCGGACCT AAGGTGAAAT GGTACTTTGG CTGGCGGGAA
    13321 CGTGGGAACT TCGGACTGAA ACTCACACGG AATAAATAGA CGTTATGGCC ATCAAAACAG
    13381 CAGGTCAGCT CAAAGCATTC CTGGAATCCG GAGATGCTCC GACGCAGACG CAATGGGGGC
    13441 ACTTGATCGA TACCTTGTTC TCGATCAAGG ATATCGCTGA GCAGGCGGCG TCATCTACCG
    13501 GATTGGGTGC GGCGACGGAT GCCACGGCGG GTATTGTCAA GGTCAACACG GTAGCCGCAG
    13561 ATCCGGTAGT CTATCGTAAG CAAGAAGTGG ATACGTTGCT GGGAGGCTAC CAGGTCACCT
    13621 CGGCTAAAGG TGTGGCCAAC GGGTATGCTT CTTTGGACGC TGACGGGCTG GTACCAGCAG
    13681 CCCAGATACC ACCCTCCAGC GGCTTTGGCA CACAGGCGCA GAACAAGGTC CTGGCGTCCC
    13741 CGGATGGCAG CACGGGCAGC CCAAACTTTC GCAGCCTGGC TGGTGCTGAT CTTCCGGAAC
    13801 TTACTTTGGA TGATACGGTG GTGCCGGCCG ATGACACCGG ACCGGTACCG ACCCTGTTGA
    13861 ACGAGCTGGC CAACCGTATC AAAGCGGTGA CCGGTGCCTC TGATTGGTTT GATGACCCGG
    13921 ACGCTTCCAT TGCCGATATC ATTGGGATGC TGGGGTCGGT AGACGGTATT GCCACCCTAG
    13981 ACAGCGGGGG CAAGATCCCA GAGACGCAAC TGCCGGACAG CATTTTGGGT CAGGTGGACT
    14041 ATCAGGAGCC GTGGAACGCC ACCACCAACA CTCCAGCCAT CCCCGCGGCG GCATCTGGAA
    14101 ACAAGGGGCA CTACTACATA ACTTCCTCGG CGGTGGCAGC CGGTCATGGC TATGCCAATA
    14161 TTCCGGACAT TGATTTTCAA GTGGGTGACT GGATCATTTC TGACGGTACG GCCTGGTCCA
    14221 AGATCGACAA CACGGATGCG GTCACCACGG TGCACGGACG TATCGGGGCC GTGGTGGCGG
    14281 CCAACGGGGA TTACACCACC ACGCACATCA CCAACTCCTC CACGGTAACT GGTTCCACCT
    14341 TGACAGACGC ACTGGAGACC ATTGCTTCAC ATCTGTCAGC TACGGAGGCA CACGGTGCCT
    14401 CCGGCGCCGT CGTCGGTACC ACGGGGGCGC AGAAGCTGAC GGACAAGAAC ATCGTCACCA
    14461 CCACCAATGC ACAGGTCGGG ACCTCTTACA TCCTGGTGCT GAGCGATGCC GGAAAACTGG
    14521 TCACCCTGAA TAACGGATCT GCCATCACGC TGGAGGTGCC TCCTAACTCA TCGGTCGCTT
    14581 TCGACATAGG GACCACTGTG AATTTGGCCC AGCTCGGGGC AGGACAAGTC ACCATAGATC
    14641 CAGGCATAGG TGTCACCGTC GAGTCCCGGG GTGCCGCGGA TAAGATCGCC GGGCAGTCCG
    14701 GGATGGCCAC CCTGCACAAG ATCGCCTCCG ACACGTGGTT ATTGTTCGGT GATATAATTA
    14761 ACTAAGATAA TGACTGGCTT AACCCGAGGT ATCATAGCGG TTAAACGCAA CGCCAACCTG
    14821 CTGGTCGATC TGAAAGCTTA TTGGAAGTTT GATGAAGCCA GCGGCAGTCT GCTGGATGCG
    14881 ACCGGACGGG GGAACGACAT GACCGACAAT AATACCGTCG GTACCACCAC GGGGAAGATC
    14941 GGGGGCGCGC GGCATTTTGA CGGGGCCAAC AGTGAATACT TCAGCAAAGC CACGAATGCG
    15001 GATCTGAGCC CGGCTGGTGA CTTTACCCTG GCCATGTGGG TGTGGTTTGA TTCGGCGTCA
    15061 GGGAACATGG CTATTTTCGA CAAGTGGGGA GCGTCGGTGC AGGAGTATCA TTTGTTTTAC
    15121 AATCATGCCG GCTATGCCTC GAGATTCACT TTTCTTTTGT CTGAGGATGG CTCCAATGCA
    15181 AGTCCATTTC TCGCCAGCAG TCTTACTTAC GGACTGAGCC AGTGGCACCT GGTGGTGGCA
    15241 GTATGGGACT CGGTCGCGGA GGAGATGCGA CTGTCCGTAG ATAATGGCAC GTTCGAGGTG
    15301 CAGTCTTTCA CCACAGGGCG TTACACTGGA GCTGCCCCAT TGCATATAGG GGCAGGTTGG
    15361 AATTTGATGG CCCCTTTTCA CGACGGCAAG ATGGACGAAG GGGGTATCTG GCATCGCGGT
    15421 CTGACGCAGA CTGAGGTGGC CCAGATATGG AACAGCGGTA ATGCACTGGG ACTTATATGA
    15481 GTGCTCATAG AAACGCGATC GACGCCTTGT TCAACGCCAA ATGGGATGAT GTGGTGGCAG
    15541 CCCAGGAGGC TCACGCCAAT GGGGGAAGTT ACTGTCAGCT GCTCGGCACC ACGGACGAAG
    15601 TCCCAGAGGA TGGGCAAGCG ATCGTGCCGG ATAAACTGAC AAGGAAGGCC AGAGGGGAGA
    15661 GTAAAAGCTG GACGGACTTT CCTGGTATTC TTCCCCCTAC CCTGCGCAGC CGTCTGGAGT
    15721 GTCATAATTA TTTCACCGGA ACAGCCCATG GATTCGTGGT GGTCGTGACC GTCAAGGAAG
    15781 GTAATGATCT CTGGCAGCGT CGACTCAATC ACGGACCCGA AACTTGGCGT GAAATGCCTT
    15841 GGACCATGGT GAAGCCAGGA TAATACTTGC ACCATTTTCC AGGTTGGCTT ACACAGGCTT
    15901 CATGGTCATA ACACTCAATC TGAACAAGCC TTTTCGCGAT CTCAATGACA ATCCAGTCCA
    15961 AAGTTCAAAG ACAGTAGGCC AGGTGCTGGC GGAGAATCTG GCGTCTTCGA CGGGTCTGCC
    16021 TGGTGTGGAT CTGCTACGTC AGTATTCCAT CATAAATCAG CTTCACCGAA ATCAGGAGCT
    16081 GCAGGTGACG GATGTGGAGG TGAAAGGCCT GTTGCAACTG CAGGAGCAAG GTCCTGGTCC
    16141 GGTTCTGGTG CGCGCGCAAA CGGGCATCTT TTTACTGCAC GCCCTGACCG TCATGTCACT
    16201 CACGGCTGGT GCGCGGAAAG ACCCGTTGCC GTTTCTTTCT CGTTCATCCC TGTTGACACC
    16261 GCGGCAATGA TGTGTTTTGT TACACGCACT CGTCAGGCGG CTGGTCAGGC CATGCGACGG
    16321 GTTAACAAGC AGCTCCCTTA GTATTCAATG AAAAAGATTG GTCTCTCTGG CTTGCTCTAC
    16381 AGCGGCAAGG ATTTTGTCGC CGCAGCAGCA GGCATGGCAA CTATCGGTTT CGCCGATCCC
    16441 ATCTACCAAC TGGTAGAGCA CGTTACAGGC ACCGCTTCCA AGACCGCTCC GGGCAATCGG
    16501 CGGTTGATGC AGAAGCTGGG GCAGTGGGGT TGGGGCTATA CCTCCCCACA CCCCGATTAC
    16561 ACTTGGGATA TCTCCCGTTA TACCTTGGTC GAGCTGATCC GTACCAACGG TTATCAGATG
    16621 ACGAAGGATT TCGCATGGGT GGACTGGCAG AATTATGGCA AGCGCCAAAC CTTCTGGGCC
    16681 GACATCCTCT TGCGACGGGT GGAGATCATG GAAGCCCGTG AGGATGCCCC GAAGGCATTG
    16741 GCCGTGGTCA ATGTGCGTTT CCCGCACGAG CATCAACCGC TGGCGGATGC CCAGTTCTCG
    16801 CGCTTCCATA TCATGTGCAC CGAGGAGACT CGGCAGGAGC GCATGATCAA GGATGGTTAT
    16861 CAACAGACAC AGGATGAGCT GGTGGATGCC TCCGAGCAAT TCGCCATGCA TCTCAACAAG
    16921 ACCTGTCCGG GCGATATGGT GATCTGGAAT GATCACCGCC CGATACCGTC CGGTTGCAAT
    16981 TTCCTGACAG TGGCGGAGTT CTGCACCATC GTTTCGGCCT AACCGTCATG AAAAATTATC
    17041 TGGATGTCCT GACCCATTTG TTGACTCACG GTGAACCGCG CGAAACGCGC AACGGCAAGA
    17101 CGTGGTCCGC TTTCGGCATA TCCCTGTCGT TTGATTTGCA GCAGGGATTC CCGGTCATGA
    17161 CCACGAAAGA AGTGGACTTC AATTACATCA CGGCGGAACT TCTCTGGTTC CTCCGCGGAT
    17221 CACGGGACCT TAATCTGCTG AATGTGCTGT GCGGCAAGGA ACCCGGAGCG AAGAATATCT
    17281 GGACTGGAGA TGCCAACAAC TTTGCGTTGA AGGACAGGCA CCAGTTTCCC GGTGACGTCG
    17341 GACGTATCTA TGGGGTGCAG TGGACGGACT GGACCAGTGT TAATGCGCAG GGTCAGGTGG
    17401 TGAAAACCAA TCAGCTGGTC CGCCTGGTCA AGCAGCTCAA AGAGGACCCC ATGTCCCGTT
    17461 ACCATCTGCT GCAGGCGTGG AATCCGGGCG AGCTGGATCA GATGTCCCTG CCTGCCTGTC
    17521 ACATGATGGC CCAGTTCTAC GTGACCAATT CAGGTCACCT GCTATGCCAT ATGGTCCAGC
    17581 GTTCTGCGGA CTTTTTCCTG GGCGTGCCAT GGAACATCAG CAGCTACGCC TTATTGACGC
    17641 ACATTCTGGC CCTCTATTGT GGTCTGCGGC CGGGCTCACT GGACATCACG TTCATGGATG
    17701 CCCATATCTA TGATGCTCAC AAGGACCAGG TCATGGAGCA GATCCGGCGG ACTCCGGATG
    17761 TCTTGCCGAA GTTGTTGATC GCCCCGACCA AGGACTTTAA TCTGGGTCTG GACTTCCCCG
    17821 AGTTCGTGGA GACCCTGAAG ACGTCCGACT TTCAGTTGTC TGGCTATCGC CCACAGGGAA
    17881 AGATCAAAGC CCCTCTGCTT ACGGCGGTTA CGAAGGCTGG TGCGACCACC TTTTAAGACT
    17941 GGTCATTTTT AGACTAAACC CCTACAGTTA TTGGCGGACC TGGGAAACTG GGTCCGCCAA
    18001 TTATGCCTGC TGATGACCAA AGCACAGTTG ATGAATTGAA GCCGCCCACT TACGAGAACT
    18061 CGCTGCCCCC GCATATCGTG AGCCGGTTGT CCAGTGACGA ACTCTGGCTG TTTGAGCGCA
    18121 TTGGCGATCT GCAGCATTCC AAGGACTGGC TGGTTTCGAC CCTGGTCTAT TTGCAGAATA
    18181 TCATCATTAA AAGGCAGGAA CGGCGGCTGG CAGCTCTGGA GTTGAAGCTT AAAACGCTGG
    18241 AGGAAACCAA GATTCAGGCC ATCCTGGACT GGAAGCTTAT CCTAACCACC AAGATGGGAC
    18301 TGTTAGCCGT ATTCGGCATG GCCTTGCTGT CAGCCCTTTT GTCCGCGGCT GCGCGTGCCT
    18361 TATTTGCGAT GTTCACGGGA AAGTAAAAGG AACGACGTAA TTCTATTGAC TTACGGCTGG
    18421 GGGCGTGGAG TCATTGTAAA TCGTATGGCC CGTTATGACA CTTGAGTTCT CAAAGTTTCT
    18481 GACTCGGTAT GCCGAGCCTC TCGACCTGCT CCTGGTAGAG GATAACCCGG AGATACTTAA
    18541 CTTATTGCAG AACTGTCTCA CCCACTTCGA CGTAAGGGTA ACGGTGGCGA CCTCCAAAGC
    18601 TCAGGCCGCC GACTTGATGC AAGGCCGGTC GTTTGATGGA TTGTTAGTAG ATTTGAAGCT
    18661 GCCGGACACG CAAAAGGAGA CGGATCTGTT GGAGGTCATA GCCAAGCATT TCAGCAGCCG
    18721 TCAAACCTAT GTCCCGTTGG CGATCCTGTC CGGACATATT ACCCCTGATG TGGAGCACTG
    18781 GGTATGCCAG CTGCCGCCTA AAAGCATTGT GGTAATGGTA CCCAAACCCT ATCACGTCAG
    18841 CCGGTCCATG CTGGCTGAGG TTCTGAATCA GCTGAAACTG CCCTGGCGCT ACGCGCAACC
    18901 CAGCCCGGAA GACCCACATC TGCAACCCGC ATGACAAACA AGAGCGCCAG CACTTACAGG
    18961 AGCAACAGAA ACGGCACCAA GCACCCGGTG GTTTTTCCTC GAGCCCGTTT CTCGCTCTCC
    19021 CTGGTCAGCT GGCCGGCGGA TCCTACCCCG CCGGAGAATA ACACTCTTCG TCTGGGAAAG
    19081 AGCACACAAG TAATCAACCC TGTTGCCATT TTGCCGTAAT CCTGTTACAC CACTCGTATG
    19141 CCAGGCATTT TTGATCATTC TAGGATGGTG TTCGACGCGG TGACGCAATT CGTTCTGCAC
    19201 CGCGAAGGGC TGGTTGCCAG TGACGCCAGT ATCGCCGCAG TAGCCGACGC CCTGGCACTT
    19261 GATCTGTCGC GCAGCCATAC GGCGTCCAAC AACGTGCTCT GGCTGCTGCC GACCAAGACT
    19321 GGCACACCCA CCGTAGCTAA GGTAAAGGCC CACATCTATG TGAAGTTCGG ACAGAGCGAA
    19381 TTGCCGGATG TGTGGTATCT GACCAAGTCC ACCGACTGGC TGACCCTCGC GCAGGTCAAT
    19441 ATTGTTACCG GCCTCCCCGC CGGTCTGTTG AAGTATTATG TGGAGTTCGA CGTCCCGGCC
    19501 GAGGGGGATG AGGAAGTCCA GATCTACGCC GCGCACACCT ATACCATCAA GGACCTATGA
    19561 AATTGATTAC TGATACAGCC GCAGAAGCTC ACTACCCGGG ATTAGGTCAT GCCCAGGTAG
    19621 TCGTCAACAC GGAGCGCAAG CTGGGTGCGG ACACCGCCTA TGTCACTTTC CGCATTCGTT
    19681 TGGAACATCC TGTGGAGGTG GAACAGGCGG AAGGGATGCC CATCCGGCTG GAGGCCGGTT
    19741 ACTACAACCT GCTCATGACC CGTACAGGTC TCCTGAACGC CATCGAGGTG GCCAGGAAAC
    19801 AACCGGAGGA CACGATCCCT CCGCGCTTCA ACTGGAAGAA CCCGATTAAC TGGCTCCTGC
    19861 CTTGGCGCTG GTGTCCGTCA ATCTGGGAAC GGTTTCTCGC ATTATGAGAG TGAACGAAGT
    19921 TTCCGATCTC TCGAAGATCG TCCTGCGCAA GCCGGACGAT TCTTCTGTTT TTGGTCAGAC
    19981 AATTCTACTG GCTGCTCGCG CGCGCAATCG CGTCATTGGC AACGGGGGTA AGCTGCCATG
    20041 GAAGAACGGC ATAGACATGC GCTGGTTCAA GATGCTGACC ACCGGCACCG ATGTTCTGGT
    20101 GGGACGCACC ACGGCGCAAG GCATGGTGGG CGGACTGCCC AATCGTAAGT GCTGGATGCT
    20161 CTCAACGAAT CCAGAAACTA AGGTAGAGGG TTTCACCACC ATCTCACCAA CTCTGCTGGA
    20221 CGATTTGCAG CAGCAATCCA AGACCCTGTT CGTAGCCGGC GGGGCCGGGC TGTACTCCAC
    20281 TCTGGCTCAC CGCTGTGATG CCGCCCTGAT AACGGAATTT GATTTCTCCG TAGATGGGGA
    20341 TGTGCGGATG CCTCGGATCG AGGAGCACTT CAAGCACAAC CAGGTGATCT TCGAGTTCCC
    20401 GGAAGGCTGT GTGCGTCATT ACTCGGTGGA CTCCGCCTCT CTGTTTGCGT AAGCTACGCC
    20461 CATGAAAGCG GTTACCCTTC TTGTCAACAG CCTGTTGCCT CCTGAGTTGC AGGATCCCAA
    20521 CCGGCAGTTC GACAAGCGGG GGCTGGACCT TCTGTTTGCG GATCTAGCAC GCACGCATCC
    20581 GGAACGCTAT CGGGCCATAT CGAAGCGGGT GATGGATGTG GGGCGGGAAG CGGCCTGGCT
    20641 ACAGGGAGAA ACGATCACAC TGAACGACCT GCGTCCCGTG TTCGACAAGA ACAAGGAGTT
    20701 CGAGAAAATG GACGCGGAGT TGGCGGTGGC CAAGCGCCAG TCCAAGACCC CGGAGGAATA
    20761 CACGGCGCGC CGGAGTGCCA TCTGGGCGAA CTATTCGGAC AGCTTGGAGA AGATGACCAC
    20821 CGACGCGGCC CTGGCCTCCG GTAACAATCT GGGCAGCACA GTGGTCTCCG GCGCGCGCGG
    20881 CAGTCCTGGG CAGCTGAAGG CCATGCTCAC GTCTCCGGTG CTCTACACGG ACTACAAGGA
    20941 GAATGTGATT CCGGTGTTCG TGCGTAATTC GTTTGGTGAG GGTTTGCGTC CCTATGAATA
    21001 CCTGCCGTCC ACGTTCGGCG TGCGAAAGTC CGTGATCTCG ACGAAAAATT CCACTGCCAA
    21061 AGGCGGGGAT CTGCTGAAGC AGATGGTGCA GGCCGCCGCG TCCCAGGTTG TGACCGAGGA
    21121 GGACTGCGGC ACGGACAACG GGCTGGATTA CGAGGCGGAT GAAAAGGATG CCCGTTTCCG
    21181 CTTCCTGTCC CGCCCCTATG CCGGTATCCC TGCCGGGACT CCGATCGACA AGGAAGTGCA
    21241 GGCCGTCTTG CGGAAGAAGG GGGTCAAGAG CATCATTGCC CGGAGCCCCA TGACGTGCCA
    21301 GTCACGACAG GGTATCTGCT CCAAGTGCCT GGGGCTTTTG CCGAATGGGA AAGAGGCCCC
    21361 GTTGGGCTAT GCTGCAGGCA TCACGGCGGC TCAAGGTATT GGTGAGCCCA TCGTGCAGGG
    21421 AGCCTTGAAC GCAAAACATT CTGGCGGTGC GCTGGGCAGC AAGAAGAAAA CTTTCGCCGG
    21481 GTTCCCTGTC ATCGACCAGC TGGTGCAGAG CCCTGAGACG TTCGCCGATC GAGCGGCTGT
    21541 ATCCGAGATC GATGGTATCG TTACCAAGAT CGAAGACGCC CCGCAGGGCG GTAAGTTCGT
    21601 GTACGTCGGG GAGCAGTCCC ACTACGCCCT TCCGGACTAC GAGATCACCG TCAAGCCCGG
    21661 GGACAAGGTG GAGGCCGGGG ATCAGCTCAG CGACGGTATC ATTGACGTAT CCGACATCGT
    21721 GCGGCTGCGC GGGATCGGCG AGGCTCGTAT CTATTATCGA GACCGGCTGC GCCAGGCCCT
    21781 GGAGGAGTCC GGGGCCGGGA AGGCCAGCAA GCTCAACCTG GAGGTGATGG CACGGGCTGC
    21841 CTTGAATCAT GTGCGTGTCA CTGACCTGGA CGGCATCGGG GAATACCTGC CTGATGACGT
    21901 GGTGTCCTAC AACAGCATGA TCTCCGGCTA CTCACCACCG GCCACGAGCC GTCTGGCCAG
    21961 CGCCAAGGAC GGTGTCGGCA AGTATCTGCA CAGCCCGGCG TTGCACTTCA GCATTGGCAC
    22021 GAAACTTACT CCCAAGATGA CGGATCGGCT GCAGAGCGCC GGCATTTCTC AGATCATAGT
    22081 AGATGATAAT CCGCCCAAGT TCGAGCCGGA GATGACCCGT CTCCGCTCCG CGGCCCACAA
    22141 CTCACCTGAC TGGCTGGCCA AGATGCATAC CAGCTACCTG ACGTCCAACC TGGGCAACTC
    22201 GGCGGCGCGC GCGCAGGATA CCAACGTGGA GGCCAACCCG CACTTCGCTC CGAGGCTGGC
    22261 CATTGGTAAG GACTTCGGTA AGGACGTGGA AAAGACAGGC TTGTTTTAAC ACCAATTTCT
    22321 GAGACCATAC GCTTATGCGG CTCAACCCAT CCGAACTTTT TTATGTCGCC AGGCATAGCC
    22381 ACATGCGTAA GCAGGCATTC GCGGGGGCGC TCGGGACGAC GGCAGCCTAC ATGACACCAG
    22441 GACTGGGTAC GGCCTTGTCT GGACGTGACG CTTTTCGCTC CTTCGCCAAG GGTAATATCC
    22501 TCGGAGGTCT TGGTCATACC GCGTTGGCGG GGCTGAGCCT GATCCCCGGG GGTGGCGGTA
    22561 TTGGTGCTGC TATTAAAGGA GTCAAAGGGA TGGGTAAGAT GGTGGGCGCT GGCAAGGCGC
    22621 TCGGAGCAGC CAGTAAGATG GCACCAACGC TGTCGAAGGC AGTAGGTGGG GGCTTGAACC
    22681 GGGCTACCAA CATGGGGCGG CAAGCTGTAA CCGCGTTCGA CAAGTCCCGG CTGGTCACCG
    22741 GTATCAACAA ACTTCCCGGG GTGCGGCATA TCCAGGCGGC TCCTAAGACC TCATTGGCTG
    22801 GTGGACTGGG AGCTACGGTG GCCGGGGATA TGCGCCAAGC CGGACGTGAG GCGGCGGTTA
    22861 ATCGCACTGC TGATGTGTTC AATTCGTTGA GAGGGAGTAT GCCCACCGCA AATCCGCTTT
    22921 CAGCCATGCC GGGCAACAAA CCGTTGATCG GATCTGTTTT TGGCGGCTGA TTGGGCTTGT
    22981 GAAATCGAGG GTGATTCTTT AACGTCAACT GTATGACGAC CCGTGAAGCG TTCATCAAAG
    23041 CGGCGCTGAA TCCGCGTTTG GCAGTTTTTC CCATGCTGGA CTCCGCACGC CCGAAAGATC
    23101 TTCAGAACAT CGGTCGCCGG TTATACGGCG CGGTGCGCGG GGCCAAGTCT CCGACCTCCA
    23161 GTTTCTCGGC TTTGATGGGC ACCGGTTACA AGCAGATGGG GGATGTCAAG GCATTGCGTA
    23221 GTGCCCATCT CAAACAGATT GGGGATCTTC AACGCCAGAT TGGCCGGTTC GCTCCTGGTT
    23281 CTCCTGAAGC TGATGCTTTG ACCCAGGCCC TGCAGCAGGC ACGTAGTTCT TTACGCAGGC
    23341 AGCAGGGTGA AGTCTTTCAA CAGATCGGGG CTACAGCAAA GCCCCGTATG CAGATGGCGG
    23401 AACAAGGGCC GAAGATGTTG GCGGGTGCCG GTCTTGCCGG TGGTGCCGGC TACATGGCGG
    23461 GGGACTATTA CGGGGGTGAG GATCGTGAAG ACGTCATCCG TGACTCTTTG GCCAAGGTTC
    23521 CGTTGATGGA CCGACTGAAG TATCTTTTGA ATCCTGAATC TTTTGGTAAT CCATGAAGAC
    23581 CCACACTGTA ACCCCATTTG AATATGGCAT GGCCGAGCGT CTGGCCGTGA TCATCGAATC
    23641 TGAACTCTAC CCAGAGGGGG GTCACGACAA GGTGGCCTTC ATGCGGGGAC TGGGTCAGAT
    23701 CGCACGCTCA CTGTCGAATA TTCCGGGACG TATGGGTGGG GCCATGCAGG GGTTGAAGTC
    23761 CCGTGCCGGC GCTGCCGTCC AGGGTGTCGG GGATGCGATG AGCGGAGCCA AAGCTCGATT
    23821 CATGGAAGGC TATCGCCCCG GAGTGACGCC GGGTGCCTTT GGCGTTTCTG GAGCGCCAGC
    23881 TGCTGCCGCT CCGGCTGCCT CTGCACCGCT GGCTGCTGCC GGGGTCACGC CTATGGGTGG
    23941 AGCGCAAGCG TGGACGTCGG CTGCACCCCC GTTCAAAGGG GTAGGGGGAG CGCTGGAGGC
    24001 TCGGGCGGCC ACTCCTCGTC CGGTGCCTGG TGCGCTCGAG AGCCGTGCGG TCACACCTCG
    24061 GGGAACTCCC ACCGCGGGGG ATGCCATGAA CATGCCCCCG GCTGGAGCCG GAGCGGCGAG
    24121 CGCGGCTGCC GGAGCTGGTA AACTCCAAAC TCCGCGTGGT GTTAACTTTA GGGCGCCGAA
    24181 TGCCATCGAT CAGGTGGCGG CCCAACGTGC CGGTGCTGGT GGTCAGGCTT TTCCTCAAGT
    24241 GGAAAACCCG ATGCCAGGCT TTGTCCCTCC GACTCCTGCG GCGGGTGGGG CGGGAGCGGG
    24301 GGGACCTCGA CCACCGGCCG GTGGGCCGGC GGCCCAATCC GGAGCCCACC CTTATTTTGA
    24361 GGATGTGCTG GGGTCTACGA ACCCAAATTC CTATCAAGGT GCGCTTGGAG CGTATCCGCC
    24421 GACAATGGCG GCCGCAGCCG CCGATGGATC CAAATTTCCG CTCCTCCAGC GCCTGCGGCA
    24481 AACGGCCACG GAAAACCCGT TGCGCTTTGG CGCAGCTACG GGCTTGGCTG GCGCAGGCGC
    24541 TGTGGGCGGT CTCGACGCTT ACGGGGATCA CCGCCGCCGC GAAGCCTTGC GCCAGGCTGG
    24601 CTTCGGAGAA CGGCTGGCCC TCGCCTTGAA GCTGCTTTCC AATCCTGACT CTGTGGCCAA
    24661 CATGTTATGA GCTCAACATT TCTACGTGAA TACATCGATG GGGGCTGGCG CAAGATAGCG
    24721 GCAGCGCAGC AGACTGCTCC GACGGAGGAG ATCGAGCATG CGTTCGCCGA TCAGGCTTAC
    24781 CAGTTCATCG CCAACAAGGC CACGCCGTTG ATGAAGACCC CCTACCGGGT AGGTTTTGAG
    24841 ATCGTGTTCA AAAACGATCA AAACACCCGC ATGGTCGGCA TCTTCATTTT CCGAGTCGGA
    24901 CCCTCCCTGT TCTATGCCCC GGCCTTCTTC TTGAATGGTA CGATCAAGGG CACCGACTTG
    24961 CTGCACCGGA TGAAGGAAAA GCGGTTCATT CCGCTCACTC CCGACTGGTG CGACTATGTC
    25021 ATCAGCCTGG CCTCCACCCA GTCGGAGGGG GCTAGTGTGC CGATGGCTGA CCGGGCTAAC
    25081 GTGCGTAACA CCCTGGAGTT GCAGGACATC GTGTCCCCTC CGGATGTGAC CAAGATGGCG
    25141 AAGGAGCTGT TGAACGACAT CGACAAGACA CCTCGTACCT TCGCGCCGTT GCTGGAGCAG
    25201 TTCATGCAGG AAGAGGGTAC GGATGAGATG CTGCAGAAGC TGGCCAAGGC CGCGGATATG
    25261 GATCCTCGTT TCGCCGAGGC TCTGGCTTCG CTGAACCTCG AAAACCTGCG CCCCAAACCA
    25321 AGGGTCAAGC AGGCCAGCAA GCGGATCGGC ACGGCCCTGC GCATTCACAC CAACCTGCTC
    25381 ACCAACGAGC ATGTCAAGCA GGCCAAGGAG TCGGACATGG AGCGTGGCTT CTCCGTAGAG
    25441 GATCTACGGG AAGACGGTCT GGTGAACCCG GTGGTCTACA AGGCCCACGA AACCCATCTC
    25501 AGCGGCATCA CACTACCAGG CAAGCATTCT TTGCTTACTC GTGACGGCAG TTTCAAGGAT
    25561 GTGCTGGTGG GTTATCACGG GAGCACTCCG CGCAATTTCC AGACTAATGG CTCGGGTATG
    25621 AAATTGAGTG GTGGTTGTTG TGAGTCTTCG GTGAGCGCCA GTTTTGGTTC ATCCACGTCG
    25681 CTGGGTATTT ACGACCTGGA CGGGCAGGGT TACGACCATT TCTACGACCC CAAGCTATAT
    25741 GGCAATACGG ATGTCAATCC GTTTGATCCA AAGACCCTGG GTGTTGACGT GCCGGAGACG
    25801 GGCAAGTCCT ACGTGATCTA TGACACCAGA AACAACCGGT TCCTGGGCCG TCCTTTGACC
    25861 GTCAAGGAAG TGGAAGAGAA CATGGGGACC AAGATCATCC GCTATCACCA TAGCTGGACG
    25921 GATGGGACGC CGGACAGTCT GCTGCTCAAC CCCGACTTTG ATGGCGTCAG TCACGAAGAG
    25981 GGTATCATCG GCGGTTGCTG CCGCTTCCTG CCGGTCAAGG CGGAGAAGGA AAAGCGCAGT
    26041 GACGGCACGG AAGGCAGCCA TCTGGTCTAC AACTCGGACA TCAGCCCTGG TGACAGCTAT
    26101 GCCATCGACC AGATGATCTA CGGGCAGCAT TTCAAACGGG CCTCTGTGAT GTTTGAACCG
    26161 CACACGGAGG ATTTCGTGCT GAAGTTCGGG CACCACGACA ATCGCTACCG CCTCCCCGAG
    26221 GTGAAGGCGC TCGGGGCACT GCTGTTGGAT GGAGCCATGC GTGAGTCGGC CGCCGGGGAC
    26281 CTCTTGAAAG AGGCTCGGGA AAAGGGCAAG GTAGAGTTCT ACTATCATCC TCCGAAGCAC
    26341 CTCATCAAGG CGGCCTACAA CCAGCAGTTC ACCGACTGGC CGGAATACAA CGAGTTCCAA
    26401 GATTCGGACT TTGGCGTGCA GGGCGAATAT CCGACCCAGG AGCTGATTCC GGTGGACCGG
    26461 ATGGAGCCGG CACCGATCGA GCCGCGACTG GGTGATGGAC TCAAGCACGA GGCGGTCAAT
    26521 GAAGACAACA CCCCGGACAT GTCCACCATG GGACCTGCCG AGCTCTACGC CATGTCCAAG
    26581 GAAACTGGCA TGGACAACTT GTTCCAGCAC GGAGCGGTGG GCGAGCTGAC GCAGACCTTT
    26641 GATTCGATGG GCATGATGGA CAAGTATCTG CCTGATCTGG AGCAAGCCCT GGATCGCTTG
    26701 GGTCGGTTGC TATTCCTCTT CTACTGGAAG CCGGAAGACT TCGCTGCGGC CTACGGCGCG
    26761 GATGACCAGA GCCAGTTGGA GAATAAATTC CTCTCCAACT TCAAGGCATT CGGACAGCTG
    26821 GTGCTGGAGT TGCTGAAGAA GAACAAATCC TTGCAGCAGG GTAACGTCTC GCTCGTGTAA
    26881 TGACGAAAGA CCGGATAATG GCCGTGGCTT CGATACTGCC GGACAATCTG GCATACTTCG
    26941 CAGGCATGAC CTTCCTCCCC GGCCGCCGGG GCAAGCTCAC CGAGCAGGAC CGGAGAACTG
    27001 CCTTACGGAG CAAGGCATTG TTCGACCCCG CGTTCGGCTG GGTTTGCGTG CAGACCTTGC
    27061 TGGATGCCGG AACGGACTTT CCTTCCGACA TCTACGAGCG CTGGCTGGGA CGGGCTTATT
    27121 GGGCCTACGT GTCCGAGTTT CCTGATGATG TAGTGGCCGA AGCCTCCAGT ATTGAGACCC
    27181 CGCATAGGAG CCATGCCCGT GCTCTGGTCA GGGCTTTCTT GATCCTGCGG GATACGGATA
    27241 CCGAAGATAT CGCACTGCAT CTCGGCATGG ATCATGATGT CCTGGAGTGC TACGAGCAGT
    27301 TGTTCTGGAA TGTGCGTGAC CGGCTTGATG ATCACACCTA CATCTCCCAT TTGGTATTTC
    27361 CTGAAGGTCG CCGGGTGGAG ATGGAGCCTA ATTACTTGCG TCGAGAAAGT CTGGAACATC
    27421 TTCTTCTGCG TGCGGTGTAC GGCGGTCATT TCAAGGAAGC CGCCCAGCTG GCGGGTCTTA
    27481 TGCCGTCCGC GCTCAAGCTG GGCAATGCGG ATTCGTCGGC GGCTGAACTG GAGTCGATGA
    27541 TCATGTCGAA CGCCGCGTAT CTGGCCAAGT TGGGCGGGTT GAACCAGTCC GATGTGCCTG
    27601 GTGTCCATGC TGCCCGTCAG CTGGTGGCGG CAGCCAAGGC CAGTGGGCAG CAGGAGAAAG
    27661 CATCCGACGA GCGTTTGGGT TTGGGTGCAC TTAATCATGG AGCAGCCATT CTGGAGACTT
    27721 TAAGTGGTAT GGGAGAGGAT GCAGTGGCGC GTCAACAGGC GCTTATAGAG GCGAAGGATA
    27781 CAGGCGAGCC CAAGTCCGAG TAGTCTATTG CTTGCTTGTG GCCAGCACTT TAGCTACACT
    27841 CCGGCAAAAC AAAGGATCCT GGCGTGCACG AACAAATAAT GGACTGGTTG AACGAGGCGA
    27901 TCCTGCCACA TGTAAAGCAG GCAAGTGACG CGCAGGGTGT CATCTTGAAA TTCGCGCGCA
    27961 AAAAGCAGCT GGCTCCCGCC CAGCTTGAGG CCCTGTGCCA AAATTTCAAC AAGGCCGCCA
    28021 CGCTGGGCTG GTTGAAGTCG GCCGAGGCTG AAGCCCGAGG GGCTTCCTTC ACCCTGATCG
    28081 ATGTACCGGA CGTAGTCCGG GAATATCTTG AAAGCGACGA GGCATCGGAA GCTCCTGTCA
    28141 AGCAGGCCAG CACATATGCC CCGGAAGCTT CTTACTCTCT GGTGGAGGCG CTCTACGATG
    28201 AGGTCAAGCC GGCCAAGCCT GATGATCTGA CCGACAATGT GAGCCTGGAG AAGAGTGCCA
    28261 AGATCCAGGC TAAAACGGCG GCTGCTCGAT TCATTGTGTC GGCCCAGGAG TTGCAGGAGA
    28321 AGATCGAAGA CCTCCAGCAT GACTTGGGGA GCACCGCCAC CAAACTGGCG TATGAGCTGC
    28381 GCCGGACCGA AACCCCCTTT GCCCAGGTGG AGGCGGACAT GGTCAAGATG GGGGGTACCA
    28441 GCCTGAAGCC GTCGCTCGAC CGGCTGGCCT CGCTGGTCAA GTCCGCGAGA GGTCCGGCGG
    28501 ATCGGCTGGA CCACACCAAG ATCCCGGCTG GACTGGTCAA TATCGAGGCC CCGCTTTACA
    28561 AGCTGGCCAA CACATTCGCC CAGAACTACA AGCTGCTTCG GGAGTTGCAG ATAGGGTATG
    28621 ACGCCATCGT CAAGCAGGCA TCTATTGAAG GCGAAGGCAT GGCCAGCCCG GCGGAAATTC
    28681 AGGTGGCCAT GGACGCCCTG CGAGGTCCGG TGCCGGAAGG CTCCCGGGAG CCTTTGACGG
    28741 AAGAGCCTGA AACGAGCGGA AGCTGGCTCC TGCGATCGCC AACGCCGGGA AAAGGTAAGG
    28801 ACCAGGGTAA AGGAGCGCGC CCTGATGAAC CCTTGATGCG CTCATTGGCT GGGGCCTCGG
    28861 AAGAGGCTCT GAAGCCATAC CAATTCCTGT ATCGGCAACT GCAAGGTGTC ACGGACAAGA
    28921 CCAACCGGGA TCAGATGCAT GTGGACGCCT CCATGGATGA CGCCAGATCC GTGGCCATGC
    28981 TGCAGAACTT GCTGACCACG GATTCCGTGT TGCGTGAGGC CGACCCTCAG CAGGTGATCG
    29041 ACACCTACAA CACGATCCGT CAGCTCGCTC CTGACCTGGC CTCGGATCCG AACATTATGC
    29101 GTGTGACCCT GCGCAGTGCT TTGCAGCACG AAGGCATGTC CGTGTTCGAC GTGAAGCAGT
    29161 TCCTGGACAC TCAGGCGGCA AGCCAGAAGA CCCAGTTGGG TCAGGCCACC CTGAACGACA
    29221 TCCGTTACAA AGGGGCACCG GCCCCGCGTC CCAAACCGAT TAACACCTCT GAATAATGGA
    29281 AGCATCTGAA GGAAAGACGG AAAGACCCAG CCATCTCGAT CTGCTGGCCA AGACGCACGG
    29341 GCTTCTGACC GCGGTATTCG CCGCCGATCC CGGAAATGCT GACAAGCTGC TCAGTCAGAG
    29401 AATCACGCTG GATGTCACCG CTGACCAGAT CAAAGAGCTG GAAGCTCTGG GACTTGGTCC
    29461 TGCGCGCAAG GACAAGCTGC AGGTGTCTCC CCTCAGCCTG GTGAACGCAA TTCTGAAGCA
    29521 GAGTGGTTGC AATCAGCGTC TGCTTCCGGT AGTTGATGAA GGTGTCACGG TTGGTCTATC
    29581 CATCTTCGGC AAACCATGAA AATCTCGACA CATATCGATC TCGTAAATGG GCGCTACGAA
    29641 GTCCAGGTCA TGACGGAATT CACAGCGCAC GAGACGCAAC GGCTTCTGGA TCTTGGGGAG
    29701 CCGGTCGTCA ATCTGGGCGG TAACTTCGCG GCCACACAAT CCAGACCGTT GCAGACAAAT
    29761 ACCGTGCTGT TGTTTGGTGG CCCCGGCACG GGAGCGGAAG CCACCGTGGT GATCGATGTT
    29821 AACGGACAGA TCCTGTCGGC GACAGTGACG GAGGGTGGTG CGGATTATTC GACGGCCCCT
    29881 GCGGTGACCA TCGCCGGGGA TGGTAACGGT GCCGAAATAA CTGCCGAGGT GGAAGATGGC
    29941 GAGGTCGTGG GGCTCACTGT AGATGCCGGA GGCAGTGGCT ATCACGTCAC TCCGGTGGAT
    30001 GTGGACTTTG ATCTGCCTGC CAGCTATCGC CGGATCAAGA CCGATGCCCC GTTCCGGCAG
    30061 ACCTTCGATC TTGCCGACAG CGTCGATGCC GACGTCAAGG CCAAGGTCTG GGCTGATACC
    30121 ATCGTGGCCC GGCTGACCGA GGCCAAGCAA ACGCTGCTGG ACCGTAGTGT CACATTCGAG
    30181 GGTGAAACCG TGGTTACCGT GTAGTCATGA ATCTCTCTGA CATCAAAGAT AAGGCTGGGG
    30241 ATGTGTTTTC CGATCCCACA TTCAAGTCCA TCATGGTGCC GGCCATGGTC GGCGCAGCCG
    30301 GCACCGGCGC GCTAACGTCC TTCGCGGCGT CCCGTAACCG GGATCCTCGT GAGACTCCGT
    30361 CTGCCCGTCG TCGGCGGCTC ATGTTGAATG CCATGGCGGG AGCCGGGCTT GGTGGCTTGG
    30421 CAGGTGCTGC GCTGCCTGCG GGTATCCAGG TGCTGCGCAA GCCGTTGGAG GGCCGTGGCG
    30481 GCATGCCCCT GTTTGAGCGG GGTGTCGATG CCACGGTAGA CACCGCCTTG GGCAATGCCG
    30541 CCGCCGTAGG TACTGGGGTT TTGGGCAGTG CCTACGTTGC CAAGAATGTG CGCGGAAATC
    30601 GGGACGCCGC CATCAACCGT ATTGCGTCTC TTATGGCTGG GGATAAAGAG AAGCCGGACA
    30661 AAGCACTGGA ACGTGCGCGG AGCATGCTAG CCAATCCAGA AGGGCGCAAA GGCGTTCTGG
    30721 TGGAGTTGCT GCGCAAAGGT AACGCAGGCA AACCAGGGCA GGCGAACGTG TTCCAGTTCA
    30781 ACGAACTGTT GCAGGAAGCT GGACTGCCCG GCTTCACCAT GAAAGAGCTG CAGCAGAGCG
    30841 CCTATCACGC TCCGGTAAAG GTCAACCTGC ACGAGACGTT CAAACGCCAC CTGGCCGATC
    30901 AAGGGCCTGT GTCCCGTATG GTGTCCGGAC TGGCAGGCAA GCCTCCTGGC CGTGCCCTGG
    30961 TTCCTAAAGG ACGGGTGGCG GAGCTGCTGA ACAAGGTGCC GGGACTGGGC AAGTATAAGG
    31021 GTATCCCAAC GAACCCGAGT CGCGCCGCGG AGTTGTACAG CCGGTTCATC CGGCCTAGTG
    31081 TGGGGCGCAT GACCGGCCGA GTGGCTCCGA TTGCACAGCT AGGCTTGCTG GGTGGTGGCA
    31141 TGCTGGGGGC CGATTATTTG CAGGATAAAC TGACCGGGAA ATGAACAAAC TGATCTCACC
    31201 TCTGTTCAAC GACGCGCTTT TGGAAAAGTG CGGTGGTGTC GTGTGGCGAT TGATCGACGG
    31261 TGCCCGGCAT ATCAAGTCAG CGGCTTCCGA TGCGTTTTCG GAGGCGATGA TTCGCAAGCA
    31321 TCTTCCAGAT GCCGATCATT TTGGGGTGCA TCAGATCGTG ATGGGGTCAG GTGAGTTTTA
    31381 CGGGTTCAAC AAGAATGGTG ACTTCTGGGA TGAACCGGGC TTGGTGAAAC GGTGCCACAC
    31441 CTTTGTGACT CACGCCCACA TGTTCCGTGA GCACAACAAC ACGGATCCAA AATTTAAGAT
    31501 CGGTGACGTC AAGGCGGCGG CGTTTAATTT CCCGATGCAT CGGGTGGAGC TGATCGCGTG
    31561 GGGGCACAAG AAGAAAGCGG AGGCGGAGTA CGAGCGTGCC AAGTCAGGCA AGGGGCTGAC
    31621 CTTCTCCATG GCGGCTCGAG TTCCTTATGA TGTGTGTTCC TGCTGTGAGA AGCAGGCCAA
    31681 GAGCTCGAAA CATTATTGCG TGCATGCCAA GTACGCCATG ACCCAGTGGC TTCCCCAGTT
    31741 CAGCAAATTT GCCTTCGTAC GCAACCCGGA GCCTACTTTC TTTGATGACA GCGCGGTGCA
    31801 GAATCCAGCG GATGTCATCG CCCATTTCTT GAGCTACCGG TTCCCCGCTG CCGATGAGAT
    31861 GCAGAAAGCG GCCTCGGCGG ATCCTGTGGA ATGGCCATTC TTCTCTGATG TGCTGGCCAA
    31921 GGCCGCCGGG ATTTCTGAAG ATGATATGAC CAAGGGCGCC AGCGATCATA CCCTGCTGGC
    31981 CATGCTGCGC ACCTTTGCCG AGGAAGAGCG TTTCATCAAC GGGGTCAAGG CAGCCAGCAC
    32041 CCAACGGGAG GCGTTCGTCA AGCTGGCTCT GCAGCACCGA CATCCAGGTA TTTCCGAAGC
    32101 GAACTTGAAG TCGCTTCGTC AGATGGAGCC TGATGTGCTG TGGTTTGAGC TGACCAAGCG
    32161 CGGCTGTGTC CTGCCGTTCC TGGACTTTGC CGCTTACGTC ACAAACCAGA CCAAGGCGGC
    32221 CACCAAGGCG GATGTTGATT TCAAGCAGGC CAGTGCCTTG CTGCCCACCA TCTACACGGA
    32281 CTTGCTGGAC GCTCCCGCGG ACGCTGCCCT GGAGGCGCAG GTAACCCCGT CGTCCATGTT
    32341 CAAGGCAGCT ACTTCAATAT CCCCAACTGA CCCGGTGCAG CAGCTGATGG ACCGGGTTGA
    32401 GCCTGAATTA TCGGTACAGC CACATGCGGT GCATATCCGG ATAGAACAAG GTCAGATCAT
    32461 GCCGGAGCAG GATGAGGAGC AACCGTGTGC GGCCCCCAAG TTTGCGACGG CTACGCCCAG
    32521 GGCCAAGGGC CTGGCTCAGA TGTATGCGTT GCACAAAGCG GCGTGTGCGG TCACCATGAA
    32581 TCAACTGCAT GGGTCAAACT TTGTTGACTC CAAGCTCAAA TTGTTGTTAC TCTTAACTCG
    32641 TTAATAGCAT GAACACCCCG ACTACCCAAA TCAAATCCTT CCAGGACCTT ACCACTCAGG
    32701 TGCGAGGTCT GATGTCCAAA TCAGCATCTG GCGTGCCTGC TGCTCCTGAG AAGGACGAGC
    32761 GGCATGCTGG AAGTCCGGCC CCGCCTGCGC AGGGCGGTAG CGATCCGGGC TCGCAGAATA
    32821 TGCCGGCCGC GCAGCCGGAT AACAAGGACA TCACTCCTGC CAATCCGGCC CCCGCGCTCG
    32881 CTCCGGCTGA GACCATCGTG GGTACGGAGA AGGTGGCGAA CCTGGCCAAG CGCGCTGGTG
    32941 CCATCGTGCA AGGCGTGCAG GCGTTGATGA AATCGGCCAC TGCTGCTGGT ACGACCAAGG
    33001 TGGATCCACA TCTTCCGGAC GGGGCCACCA CCAATGCCAA CAAGGACAAG GCCGCCACGG
    33061 GGTGCGGGAA AGTCGCGGGG GATGGCGGCA ATATGCCAGC TGATGAGCGG GAGCAGACGG
    33121 CGCCCAAGGC CAAGGTGGAC GACAAGGGCA ACCTCCCGCC CGACGAGAAA AAGAATATGG
    33181 ACAAGACGGC CAGTGCGCCT GCGGCGCCGG TCGCTGCTCC AGCAGCCCCT GCTGATGTGT
    33241 TGGAGATCGA TCCGCAGTTC GCCATGAAGG TGGCCTCGGT GATGCTGCAG TCGGAAGATC
    33301 GTATCACCAT GGTGGAAGGC TGGATGAAGG AGGAGATGGG CGCGGAAGAA GCGCGCAGCA
    33361 TCATCAAGGC GGCGGCAGTC ATGGAACAGG TTGCCGCGCA ATCCATCCAG GCTGAAGCGG
    33421 ACGGGGCTGC CGCCATGGAT GACATCTGGA CCAATGCCTC CGAAGGTGAA CGCAACCAGA
    33481 TGCTCAAGAT CGCCGGTGTC TACAAGGTGG CCAGCGAGAA CCTGCAGCCG GAGGATCTGG
    33541 CCTACTTCGA GAACGGCATG AAGATGGCGG CCAACATGAT GACGGCGGGG CTCGCCGGTC
    33601 CGGAATCGGC TGGTATGCCG CCGGAGGCCA TGGACCCGGA AGCTCCCGTC AGTCCTGATG
    33661 ACGTGCTGGC GGCCGTGGAG CTCTTGATCA GTCAGGGCCT GCTGGATGAA GCTACGGCCC
    33721 AGCAGATCTT GGCCGGGTTG TCTGGTGATC CGGCCATGGG TGGCGGCGGT GATCCGATGG
    33781 CTGCTGCTGC TGGTGGTGCC CCGCTCCCTC CGGAAGCCGG TGGTGGAGCC CCCTTGCCTC
    33841 CGGAGGCTGC GGCTGGTGAT GAGGCACCTC TCCCGCCGGA AGGTGGTGGC GGTGAAGGCG
    33901 GCGGCGGAGA GAAGAAAAAG TCGCCACCGG AAGAATCCGG CGACGAGTCT CCGGCTGAGA
    33961 AGGAAGCTCG CGCGATCTTC AAGCAGGCAT CGGTTAAAAG CGGTCTGACA CCCGCCAAGT
    34021 AACATGGCTG ACGCTATTCT AGTGCCTGTC CCGATGCTGC AGGAGTTACT CGGTGTTGCC
    34081 GAGGACGCCT GCAGCACGGG CGCTACGATG GCCAAGCAGG CGATTGAGTG GCAGGTCAAG
    34141 CATGACGCCC TGGTCGCGAG TCAGGTGGAG CTCCGCAAGG TAGCCAACAG CTCCAAGGTG
    34201 GATCCCGTCA GGGCAGAGGC GGTGCTCACC AAGCTGGCCA CCATGGGTTA CATCGACGAC
    34261 TCGTCGAAAA GGGTGCTGTT AAAGGATTGG CAGTCCAATC CGGATAACAT GCTCACGTTC
    34321 ATAGAAAAAT TTGCCTGGCA CGTGACCCAG ATGCCCTCGG AAGGGGAGGC GGTGATCAAT
    34381 GTGCAGGCGG CCAAAAAGGC CAAAGACCCT GATGGGTGGC TGACACCCGA CAGTTAGGTC
    34441 AAACACTTTC ATCCGTATGT TGCGGATGGA TAAACAGGAA CCAAAACTAT GCCAGGACAA
    34501 TATGGCACAA CCGTAAGGAC CAAGCGCCGG ATCAATGTGC TGCGTGGGTA CGCAGGCAAT
    34561 GAATCGAGCG CCCTTACCCG GTACGCGAAG CCGAAAGACG ACGAAGGTAT CCTGTCTGGT
    34621 ATGCTCATCT CCCTCGACGA CAACGGCGAG TGGGTGAAGG GCGCGGCGGA GGGCAAAGAA
    34681 GCCTTCTTCG CCGGTCAAGA CCAGGCAGAT CCCAACAGTC GTGGTGCAGG CAAACTCCTC
    34741 GGGTTCTCAT GCTCCGGAGA GTACGAACTG GAAACGGCAC ACTACGATGC CACGACTACG
    34801 TATGCCAACG GCAATGGTCT CAAGGCCATG GCTGGCGGTG ACGCCGGCAA GGTCACGAAA
    34861 CTGACCAGCT GGGCGGAAGA CGTGGACGTC GTAGGAACGG TCTCGCGCGG CGTGGTTGAT
    34921 GTCACGTCCT ACGAGAGTGG TTGCGCCAAG GATAACGACG GGTTCATCAA GGTCCTGACC
    34981 TTGAACACCC GTTGGATTCC GACTCGTGCG GCTTAATCCT GAATCCATCC ACCAAGAAAG
    35041 AATAAAGCAT ATGGAAACGA ATGATGGAAT CGAAACAGTC GCCGAGGCCA ACTCGACGAT
    35101 CATGGCCGAG CTCGAGAAGG GCGGCGATGG TATCAACAAG TACGCCTCGT CCCGTGGCAC
    35161 GACCATGATC CGGCGCGAGC TGAAGGAAAA CGGCTTCTGC CGTCGCATCC TTCCGCCTGA
    35221 GCCGATCGTG AACGAAGACC TGGACCGCGT CCTGGATCAC GACCAACCGG TCATGATCTG
    35281 CGACATGGAG TCCAAGTCCA AGGGTGCCTC GACGATCCCG TTCGGTGGCG CTGCGGATAC
    35341 GCAGTTCTAC TACGGCGACA AATACGAGCT GGTGTTCTAC CCGATCACCA CGCCCGAATG
    35401 GACGAAGGAC ATCAACGAAC TGCGGACCTA CAAGCAGGAT CTCCGCCAGG TCACGACGAA
    35461 CAACTCCCTG AACAGCATCG AGGTGGAAGA AGATTCCAAC TTCATCGGTC TGTGCGAGGA
    35521 AATTGTCGGC GCGTCCAATG GCGTGGGTGC TACTGGTGTC CAGCAGAACT TCGCCGTCAA
    35581 CAACACGATC ACCCGGTCCA GCTACCGGCG CATCCTCGAA CCTCTGGAAA AGCAGAACCT
    35641 GAATAACGGC ATCGTCCTGA TGAACCGTAT CACGGCGAAG GCTTTCCTGG ACTTCGATCG
    35701 CAGCGAGATC GGTGGTGACA TGGCGCAAGC GTTGTTCACC CAGGGCCTCT CGGCGTTGAC
    35761 CGAGTCCAAG GTCTACGGCA TCCCCCACAT CTTCACGATC AAACGGAACA TCATTCCGGA
    35821 TGGTCAGGTG TGGATCTTTA GCGAACCTAA TTTCACGGGT CGCTTTGGTG AGCTCGAGAA
    35881 GACAAACTTA TACATCGAGA AGAAAAAGCA CATCCTGCGC TTCTCGGCGA TGGAGCTGAT
    35941 CGGTGTCACG ATCGCCAACG TGGCGTCCGT GGCGAAGTTC ACGTTCCAGA CGTAAGCTCA
    36001 CCTTGTTGGA TTCAAGCCCT GCGCTGGAAA CGGCGCAGGG TTTTTTAATA TCTTGACAGC
    36061 TTGTAATTGA AGCCCTGAGT GGGCATACTA AACTCCAGCA TGAAGATCGC CTCCCCTTTC
    36121 AGCCAACGCC AGATCGAAGG TTTTGTCAAA GCCGCCATGG ATATGGGGCT CAACGAAGAT
    36181 GAGACCGAAC ATCTGTTCCG GGTCCAGTGT AACAATACCC TTATCAGCGA CCCGGCGGTA
    36241 CGCCGGGGAT TCGAGCGTGG TTTACGGGAG GGTCTGGGTG AGGTGAAGCA AGCTTCTCTG
    36301 CTTCCGCTGC TGTCTCCGGA GGTCATCTCC TTGGCCTTGG AGTGCCAGAT CAAGTTTGGC
    36361 AGCACAGCCA CGGCCATCTG GATGCGGCGG CAGATGGGTA TCACTCCGGA GGACGATCAG
    36421 AAGATTCAGC AGGAAGGGCA GAAGATTGCC AGCACGCTGA GAACGCAGGA GCCCCGCATG
    36481 GCCGGGCTGT TGAACCTGTT CGACGCCATG CCGCTCAACC AGAAGATTCT GCTGGCCTCG
    36541 TTGCTTGGCG GTGCGGCCAA CGGAACCTAC CGGGCCATGC GTCCCACCAA CCAGGACATG
    36601 TGGGCTGATC GGGGAGTGTT CTCACGGGTG GCCCGTGGGG CCACCCGCGG TGCCGCTACT
    36661 GGCGCTGGGG CCGCTGCAGG TATGGCAGCC GGCAGCGATG TGGGAACCCG CTTCGGAGCT
    36721 GATGTGCGTT TGCCCATGAT GGCTGCTGGT GGTGTGGTGG GCGGTCTGGC CGGCCGTCAT
    36781 CTGGCCGATG GTGTTGTGAC TTGATATGAG CCTTCCATCC CATAGCCCCA ATCCAAACCC
    36841 GTGTTTCATC ACGGTGGAGA ACATCCGGCA TTATCTGCTG GACCGCCAGG CGTCGGACAA
    36901 CAGTCTGGAT CTGGATCTGT CGTTTGGTGA GCCCGAGATA CTGGACGCGT TCAAGTATGC
    36961 GGCCAGTGAT TACAACGACA TGCCGCCACA AGTGCATCAG GTGTGCGCCA GCCGGCTGCC
    37021 CTTTCACACC TTCCTGGTGC ATGACGTGAT CTATCATCTG TACCTCTCCA AGTTGAGCCA
    37081 GTACCAACGC AACGACATCG ACTTCTCGGC GGGTGGACTT ACGGTCGATG TGGAGAAGCG
    37141 AAGGATCGAG CATCTGACCA AGACTCTGCC CGTCATGAAG GAAAGTTTCC TGATCGGGGC
    37201 CAAGGAATAC AAGATCAGCA TCAATCTGCG CCGGGGCGTA GGACGTGTGG GATGATCACC
    37261 GAGCTTACAG TGTTGCCAAA TTACGGCCGG AACTCCGGGC TCATCACCTG GAAGCTGGAG
    37321 GGTAGTCCTT CGGTGTTCAA CGCCGTGGTC TTCCGGTCTC CGGACGGCAT AAACGGCTGG
    37381 CAGGAACTGG GACAGACCAA GCAGACTGTA TTCGAGGATA CCAACCTGTT TCCGGGAAAC
    37441 AAATATCTGG AGCACTATTA CCAGGTCAAG GTGCAGTTCC AGGGTCGCGT CCATTCTTCC
    37501 GCCATAGTCT CCACCTTCGG TGCTACCAGC CGCAAGGAGT TCGCAGTGGC CCGGAAGATT
    37561 CTCAGCATGG AGATGTTTCA GCTGCGGCAG CACCAGCGGG TGCTGATCTT GAAACAAAAA
    37621 GTCGGGACAA AATGTCCGAA GTGTTACGAG CCGGAATCCG ACAGCTTTAA CGGGACCACG
    37681 CTGTGCGAGA CCTGTTACGG CACCACCTAC GATGGCGGCT ACTGGCCGGG CATCCAGTCC
    37741 TTCCTGCGTC TGCTCACTGT GTCGCCCCAG GTGAAGAATG ATGACACCGC AGGCCACGGC
    37801 AGCACTGACC CACGCATGGT GCAGGCGCGC ATGCTGGTCT ATCCGCAACT GGTCAAGGAT
    37861 GACGTGATCG TTTACAAGGA GGCTGACCGG AGATACGCCG TGGAAAGCTG CGACATCGCT
    37921 TATCTGAACG GCAAGATACC GGTTTCCTGC AATGTGACCA TGGAGTTGTT GCCACGCACG
    37981 GAGATGGCCT ATAAATTTCC TGTCTGATGC AAACCAACCC ACAAGAAGAT AACTGGGTGA
    38041 CCCGGATGGG GGCTTTCACG TTCAACCCCC TGGTCGTCCG GCAGATCTTC CTGATGATGA
    38101 CCCGTGCCCA TTACATAGAC CCGGAGCACT TTGGGCCGCG CAAGGACAAG ATGCTGCAGT
    38161 TTGTCTGGAG TAAAGAAAAG GAATCCAAGC TGCTGATAGA TTACGACTTC AATTACAAGG
    38221 AAGATTCGCA GGAAAAACGA CCCGCCATAT TTGTGGGGAC GGATGACTAC GCGTTCAGCC
    38281 GAAAGGTGTC GGACAACCAC AAGTCGGCCA ATGACGACCG GTCCGGCATG CAGAGCATCA
    38341 AACGCGCCTC GACCAATGTG ATCATTCGTC ACGTGGCAGA TAGTCCTGAG GACGCGCTGA
    38401 TCCTGGGAGA TATGACCGGG CAATTCTTCC GGGGAATTCA GCCGTTCCTG ATGGAGTCCT
    38461 GGCAAAAGTC AGGTGCGGTC TCCATCGAGG TGCAACGTCT GGCCACTTCC AAGCCGTTCC
    38521 AGAAACGGTC GGAGCAGGCC AATCAGAAGT TCATGGCTGA CCTGGTCATC AATCTTATCT
    38581 TTGACGATCT GTGGTGGCAT TTCACAGAGA GTCACCGACT CAAGACTTTT TCCTTTCAAC
    38641 TGGCGATGGA TACGCTATCA TAATCACAAC ATAGAGCGCG TATGATTTCA AACTACCAGC
    38701 CTCCGCAAAG CCGCATCAAC CAGGTCCTTC AGGTCCTGCC TGACCGTCAG GAACGGTCAC
    38761 TGCATGCCTT CGTCTTCGGG CCGCAGTATG ATCTCTTCCG CTACACGAAC GCGACGGAGC
    38821 GTGCCGCCAT GACTGGCGTG GTGTTCGAGG AGAACGCGGA TCCGGACCCC TCCACCTTCC
    38881 AGCTGCTCCC CTACGAGGGG ATCAAGACCA CCCACATCGT GGATGCTGGT TTCGTGCGGG
    38941 TCTACGCCGA GAATCTCGAG GGCCAGGTGC TGACGGAACG CAGCCGGCCG GAGGTCTTGG
    39001 GTGATGGTGA AGTCGAAGCC GACTTCCCCT ACGAGATCAG AATCCCCAGC CTGGCGGAGG
    39061 CCAATAAGCT GCGAATCTCC CGGCGGGGAG CGAACATCAC CGCAGCCTAT GATGCATATT
    39121 CCGGCTTTCT GGTGACGGTG GTGGTGAACT ACGGTGGCAC CGGCTACACA CCATCCAGCA
    39181 CCTTTGATGT GCTCATCGAC GGGGGTTCCG GTTCCGGCGC AGTAGCCCGG CTGACGGTCA
    39241 ACAGCTCCGG CATAGTGGCC AGCGGCATCA TCATCAGCCC CGGCAGTGGT TACGCTGAGG
    39301 ATGTCACCAT GGATGTGGTC AAGGATGTGG ACGGGGTCAA TGTGGGTGAG GCCGGTGACG
    39361 ACCTGCTGAC GGAGCTGCGT GGTCGTCCGG TGCAGCAGGG GGATGTGGCT TACGTCACCT
    39421 TTGACGATGA TGTGGTTCGC CGCACGGTGA AACGGGTGGA GAAGGACTAT CTGGATGCCC
    39481 ACTTCGGAGT GGACTCGGGA GCCCTGGACA AGCGGTTTGC GGCCAGTGAC GTGAATCCCA
    39541 TCCAGACATC GGCTGCCGCT TTCAGCAATG CCTCAGCTCC GGCCAACTGG AGCGTGCTGC
    39601 TGGCACGGAA CAGTGTGCTG GGAGCCACGA TCACGGATGA TGGTTCGGGC TATACGGCGC
    39661 CGACGCTGAC GATTGCCGCT CCAACCACGG TAGGTGGCGA TCTGGCCTGG CCGACCCGGC
    39721 AGGCCACCGG AACGGTCGAG ATCAACGACG TGGGAGAAGT CACGGGAATC ACCATCACCG
    39781 ATCCCGGCGC TGGTTACTAC AAAGGCGGAG TTACCTCGGT GACCATCGTG GATGGTGGAC
    39841 AGGACTACTC GTCCACCCCG ACGGTGGTTG TCTCGGATCC TCCTTCCGGT GGTCACAAGG
    39901 CGGTGATCGA AGCTGTCGTG GAAGGCGGCA TCATCACCAG TTACAAGATC CTGGACCCGG
    39961 GCGCTGGTTA TACGGTGGCC CCGACGCTGA CACTCAGTGG TGGTAACGGC ACCGACGGTG
    40021 ACTTGACTTG CACAATCACG GCGGCCCCCT CTCTGGCCAT CGTGGACGAC GATGGATCTG
    40081 ATGCCACCGC CACTGCCATC ATCCAGTCCA CTCCGGAAGA CTGGAACGGT CTGGTGGAAG
    40141 GCTCCATCTA CAACAACAAG TATTCGGATC GTTACATCAT CACGATTCTG AAGGGTGGTA
    40201 ATGGGTTGGT TGAAGCCCGT GCGCGCATCC GCTCAGCATC CAGCGGCTTC TCCGCCGACA
    40261 ACATCGTGGT GCGCCATGCC GGTTACGGTT ATCTCATCAC CTCCGAAGCT TTGGGTGGTT
    40321 TGGCCGTTGA ACTGCGCTAC GGCACATCCG GCACTCAGCC GCTGCGCGCC GGTGATCAGT
    40381 TCTCCTTCGT CATCACCGGA AAATACCGGC CGCTGGATCT GACTTCTGGG GAGCAGCTGA
    40441 AATCCATCTC CATTGTCAGT GCTGGTGACG ACTACGATGA CGGCACTTAC AGCCTTACCA
    40501 TTACGGCGCC TCCGGCTGGC GGCACCCAGG CCGCTGGCAC GGTCACGATT GCCAGCGGCA
    40561 GTATCTCCGC GGTCAGTCTT ACCAATCCTG GAGCCGGTTA CGCCTATCCG CCCCACATCA
    40621 CCCTTCCGGG AGGTGCAGGG GCTGGAACTG AAGGTGTGCT GGCGGCAGTC ATGGCTACGC
    40681 CGGAAACGAC CCGGCAGCTG GCTTTGCTGC AGGGTGGCGT CTACACCGGA CCGTCGGATA
    40741 CCCAATACAT TCTGCAGGTG ACCAAAGGCG TGGCCTCCTC CTCGGAAGAA AATCCCTACA
    40801 CTGGTGCCAC CCTTCGGATC ACGGACTCCG CCGGCTTGGA TGCTGTGCAA GAGATCGAAG
    40861 ATGTCCAGCA CGACACTGTT TACGATCTTG GTACCTTTGG CCTCCAGTTC GTCCTGCCAG
    40921 GGCAGGACGC TGCGGTCACG GCGACGGCTA CGGCCGCTGT CAATGCCGGG GCCATCACCT
    40981 CGGTGACTAT TACGGAGCAG GGCGCTGGCT ACACCTCGGT GCCGGCTATT GCGGTGACCG
    41041 GTGGCGGGGG CGGCACAGGG GCCATCCTGA CGGCTGTCGT TGTCGACGGC AAGATTGTGG
    41101 CCATCACCAT CACCAACGGC GGTTCAGGCT ACGTTTCTGT ACCTACACTG GCAGTGGCGG
    41161 CTCCGACAAC CCACCAAATG GGTCTGCGCA AGGGTGACCG GTTCTATGTG AGCGCCGTGG
    41221 CGCGCACACA AGAAGGTGCT TCCAGTATCA TCGTGCTGAA CGGGCAGGCC GTGGATATCA
    41281 CGGGCTGGAC GGAACAGGAT GTGCTGCTGA ACGGGCTGGA TGTGGACATG CGAGTGTTGT
    41341 TCAGCGGTTT GCTGGAGCCG AAGCGCGATC AGGCCCCGGA TCTGGCTTAC ACGATCGGAA
    41401 CTCAGGAAGA AGGCGGGGTC AGCCTGGCCA ATGATCTGGC CATCCAGCTC ACCGCGCGAG
    41461 ACGAGGATTA CCAGTGGGTC CCGGTCAAGA ACTCCACCCA GGGCCGTCTG TTCGTTCACT
    41521 GGCGCGGATT GGTCCCGGCC ACGAGTGCGG ACAAGATCAC CCTGCGCTCG GACGAGGACG
    41581 AGATCACTGC AGCGTGCGGT GTGAACGACA AGGACAACCC GCTGGCTTAC GGGGCCATCA
    41641 TCGCCTACAA GGCTGGCGGC AACAAACCGG TGTTCACAGC CAACTTGGCG ACCAATGATC
    41701 TGGCTGGCTT CCAAGCCAGG CTGAATCAGG CGGAACGCGT GGAAGGACCC TACACACTGG
    41761 TCCCGCTCAC TTACGACGAG ACGGTGTTCA ATGCCTTGGA TGCGCACGTG ACGAAAGCCT
    41821 CCGGTCCGAC AGTCAAGCTC TGGCGCCGGG GCTACATCTG CACCAAGAGC CCGGGAACCT
    41881 ACAGCATGCT GGATGAAGAT TCGGACGGTG CGGACGTGGA AGCGTCAGTG CTGGCCAATG
    41941 CGGACGGTAA CCTGCGTGTG CTGTGGAACG ACGGTGACTT CATCACCCGT GGCGTGGCTG
    42001 CGGGTGATGA ATTCCGCACC AACTACCGAC TGGATGAGTG GGGCGCCACG GTGTACGACA
    42061 GTTACACCGT CCAAACGGTC ATGGAGAACG ACGAGCTGCT GCTGGAGACC GGCCCTGATG
    42121 CGCCGATCAC CCCGGCGGTC AAGTTCGAGA TCTGGCGCCC CGATACGGGA GCCAGTCAGG
    42181 CTTCCTACGT GGCGGACATC TCTGGTCGCT ACCAGGATCG ACGGATCATC AACATCTGGT
    42241 CCGACACTCC CGGAATGAAC ACCGGCACGG ATGACTACCA CGTGCAGGAG CTTTACTACC
    42301 TCGCCTGCGA ATACGCTGGT ATGCGTGCCG CGGTGCTCCC GCAGCAGGGC TTGAGCAAGG
    42361 TCCCGCTGAC CTACTCGTTG GACGATGCCT CCACGATGTT CACGAAGTTC ACCACGGAGG
    42421 ACCTGAATGT GGCCGCCGCC GGTGGCACGC TGATCATCTG TCAAGACTTC GAGGATGGGG
    42481 ACATTTACAT CCGCCACCAG CTCACCACGC AGACCAACAG CGGCATCCTC TACTACGAGG
    42541 ATTCGGTGGG TGTCATCGTG GATGACCTGT GCTACAAGTT TAAGGATATT CTGGAGCCTT
    42601 ATGTGGGCAA GCGGAATGGC ACCCCGATCA CGCTGGAAGA ACTGGAGACT CGCGGTCGTG
    42661 CGGTTCTGGA TGAAGCCAGG CAGGAACCGG CCGGTCTGTC CAAGATCGGA CCTGAGATCC
    42721 TCGGCTACGA GAACTTCCGC GTGCGATTGG ATACGACCCT TCGGGATCGC GTCCGTATGG
    42781 GGGCTCGTGT TTACATCCCG CTGCCCATCA ATGATCTGAT CTTCGATCTG GAAGCGGTGC
    42841 AGCTGCCGGT CCAGGAAGGC GAGGAAGTCA CCAGCATCTC GGCCTCACTA ACCATCGCTT
    42901 AAACAACTCA TGCAAACAGA TATCTTCGGC TACGAACGGG CTCGCCCAGG TGCTTACCTC
    42961 ATGTCGAGCG ACTACGCGGC GGTGTTCCTC TCGAACACCC CGGGTGGTCG TGGTTCGACG
    43021 GCCGAGCGGC TGGGTCTTGT CCAGAACGCC CAGCTGTCCT ACCAGCATAA CGTGCAGCCC
    43081 CGCTTCGAGG TGGGCAGCCA CGAGCTCTAC TTCCTGACGG GGCAGAGCAT CGGTGCGATC
    43141 GGCATGGGCC GTCTGGTGGG TGAGCGCGGC ATCCTGGAAG GCATCAGCTT CGGCAATGCC
    43201 GGCAATGCCC TGCGCAAGGG TGTCATGGGG GCCGTCGAGT TCAAGTTCGG ACGTCTGGGG
    43261 CTGGTGGATG CCCAGGTTCG GCAGGATGTG GTGACGCTGA GCGGCGTGGT GCTGCAGCAG
    43321 ATCGCCCTGA ACTTCGGTGT TGGCTCCTTC GACGTCTCCG AGTCGCTGAG TGCGCAGGCC
    43381 GCCATGGCTT CCCGCACTTT GCGGGTCTAA CGGCATTGAC TTCTTACTTG TTTGGCCGTT
    43441 GACTGGATGC GATGTCCAGC AACGGCCAAA CTGTTACCGT CGGCAACGCG CTCGACCGTA
    43501 AGTCACTCGG CAAACGCCCC ACCCTCGCCC CCGGAATTTA CGACGGCGTG GTGCTGTCCT
    43561 CACAGACCCC AGGACAGACG ATCGATGTGC TATTGACGGC CTTGGAGGTT CCTATCACGT
    43621 GCATATGGGT GGCCGGGATA TTCTCCAACA TGTTCGGCTT CAGCCAGCAC TACCTGCCAC
    43681 CTGGCGGGAC TTCGGTGGTA GTCTACGTGA CGGGTAAGCA CATCAACTAT ATCATGGGCA
    43741 GCATGCCGTC CAAGGTGGCC AATCCGGCGG AGCCTGGACG CACGGTGACC GATGAAGGAA
    43801 GCTACGCCGA CGGAACGCCG TTCGCCGCGC GCCGCAAGGA CTCAGACCCA ACCTACCAAG
    43861 GTCAGAGCCC CTACGTAGAC ATGGTGGAGG GTGAATTCGC GCTGACCAAC TTGCTGGATG
    43921 TCGGCATCAT GTTTCTGAAG AACATGGCCG CGCTGCAGGC TGGCGACCGG GCCAAGGTGG
    43981 AATGCTTCTT GATGGACGAC CTGGTGCGCA TCATCTCCGG CTCCTTCAAG CATTACAATG
    44041 CCTTCGGTGA GCACACCATA CGGAACGACG GAGGTAAGCT GAACGTGGCA TGGCACGGTA
    44101 GCAGTCACGA ATTTGAAGCC GACGGCAGAC CTCGCCCCGG AGATCCCCGC TTTGATCTGA
    44161 AGCCGGACGG ACAGCCCGAC AGCAAGGGGA ACACCGATGG CTACACAGAA GACGGGCGCT
    44221 GGCGCTACAG CAATTTTGTC GGCTGGCTGG GTGACTTCGT CCATGGCTGG GTTACCGACC
    44281 CCACTGAGAC GCTGGGCCGG CTGGCGGAAG CACAGACACG GTCGGGCAAG TTTGGCTACC
    44341 GCGTAGGCGG GGACGGAAGC CTGTTGGTGC AGTCGGTGAG CGAGATTGCT TTCGAGAAGG
    44401 TGGTGAGGAT TGTGGTGCCG ATACCTATCC GGAGGGATGA TGATCCGCAG GGTAATCGTT
    44461 CTGATTCAGG GTTGGGTAAA GAGTCTGAGC TGGCCACCTG GACACCATCT GATCAGAGCA
    44521 GCATTTTTGA AATGGTATAT CAACTGCGCG CGTACGCCAG GTGGTTGAAC AATCGGGCAG
    44581 CCTTGTCCCG CTTCCGCCAG ATGGACAGGG ACTTCCGCGT GCCGACGGAG GCGGAGACAC
    44641 CGACTCCGGA TGTGAACAAC AAGGAGGAGG ATCGGGAGAG GGTCAATCCA TTGGCGTCCA
    44701 ACTGGAGGTT GGTCTACGCC ACCATGCGCA TATTTCGCGA CGGTTCTATA CTGCACCTGG
    44761 ATGCCTATGG GAATTCCTGG ATGTCCAGCC AGAACGGCAT CCAGATCAGC AGCACCAAGA
    44821 ATATTCTCAT CGAGGCCGCT GGCAGCGTCT CGGTAGTGGC CGGCCGCGAC ATCAACCTGC
    44881 TGGCCCGGAA CAACGTAGGC ATCACTGCTG TGACCCAAGC GGTGCGTATC AAAGCACAGA
    44941 CGGCCCTGCA GATGTTCTGT GCCGCCGGGC ACATGGTGTT GGAGACCGCC ACGGACTATG
    45001 TGTTGAAGAT ACGGGCCGCC ATCAATGCCA ATAATACATT CCAGCTTACT ACGGCAGGGC
    45061 ATTTAGATAC GGAGGGAAAC CTGACAGGGA GAGCCGTGTT TGCGGAACTA ACCAATGGTG
    45121 CATTTGGGGA AGACAGACAC ATGTTCCACA TATTCCCAGG TGCCCCCGTT ATATCCCAGA
    45181 ATGCTGCCGT ATTCTCGTTC CAATCCTCCT ACGACACTGA GCAGCTTTAC GAGACCATGT
    45241 CACAGCAGGC GTTTAGAGCT GGAGAACAAC AGGCATCTGG CGTCTGGAGC TTTGCTGACA
    45301 ACGCGGTAGC AGGGAAAGGA TCACCTTGGC CGGGAGCATC CCCCACACAT AAGACGTACC
    45361 CGGGAGTAAA TTCGTCATTG CACACGCCGT CGACTCAGGC TTCATTTAAC GCTACTGCTG
    45421 ACGCGATGGT CTCCGGCGGC ATAACTTTTA GATACACATG AGCATCACCT GCAACCAACC
    45481 ACTGACGGAT GTATTCTCTC TTCTGCAAGA CGGCGGGGTG TGGATCAATC CACAGGCGGA
    45541 TCTGATCTCC GGATTGGGTT CAGCCACGCA CGACAAGGTA TTTGCCGTGG ATCTGGCCAT
    45601 TGAAGACCTG GATCCGATGT CCGAGGACTA CGCTGAACGA CTGGCCGCCT TGGAGCAATT
    45661 GCGCACCACG TTGGTGTTGG TGTCCGGTGA TCCGTTGGAG TCCGAAGTGC TTGGTAACTC
    45721 CCCGCTTGGA AGAGCCGCCG AATATACGAG TTTCATGAGT GGTAATATGG CGACGTTCCC
    45781 TGCGGCCACG TTGGGGGATT GGTACACCTC TGTCCCCAAT GGGGCTTATC TGGCTACGCT
    45841 GGGATTTGCT GGGTTTCTGG GCATTGTGTC TGCGGCTCCC TCCTTAAATC AGGAGCTGTG
    45901 CCAGTTTGAT CCAGAGGACC CTTGCGCAGA TCTGCTGGGC ATGTTTGGCA TGGTGCTGGG
    45961 CACTTTTGCT GCCGGATTCG CAGCGCTGCA GAGCATACTG GATTCTCTGG TCGATCTTTT
    46021 GTCCGTAGCC TTATCTGTGA TTACCGACGC CATCACGGGA CTCGTCCAGT TCGTGGCCGA
    46081 TCTGCAGGCC AAGATCATCC AGGAGCTGAC CAAGCTGGCC GGGCTGGTGT CCATGGCCAT
    46141 CTTCTACGGA TTGTCCAAAC TCCTGCAGGC GCTGAAGCTG GACCCCTGCG CGGTGCAGAT
    46201 CCTTGGCGCT ATCACCACCC CCGAAGCCCA GCAGGTGCTG GGTATCATAA CCCCTTGATA
    46261 TTATGGCTGA AAACGAAAAC CCACCACCCG ACACGACCCC CGATAAACTG AACATGGAAG
    46321 CTGTTGACCC GGCTCTGCTG CGGCAGTTCG CGCATGAGCA AGGCATCCCG GTACCAGAGA
    46381 AGCCAGGCGA CGAAAAACTA CCAGAAGACG GTGGTGAGCC GCAGGCTCCG CGTATTACTC
    46441 TTCCTCCCGA TCCATTGGTT CAACAGAAGC CGGACTCTGA GACCATCCTG GCTCAGACGC
    46501 TGACGGATCT TGATCCCAGC CAGGCTGAGG TCACCGACAC GGACAAGGAC ATCTATCTTC
    46561 GCGCAGTGCT GACCGATACT CCGGTGGAGC TGACCGTGTC TATGTATTCT GGTAAGTGGA
    46621 ATGCCGTAGT CCGTGCGCGT ACAGTCTACG AACAGCAGCG GGTGTTCGAC ATCTTGCGCT
    46681 GGGAGATGGA GAACAAGCAC CTGACGCAAG GGGATGTGGC CATGTACGTC CACCGGCTGC
    46741 ACGAATATCT GGCTCTGGTC ATGATCAAAC GAGTGAACAG TGCCATTTTC GTGGATCTTG
    46801 AACTGAAGCA GGGAAGTTCG TTGGAAGAGG ATTCCAAGAA GCTTCGTGAA CTGGTAGTGA
    46861 ACAAGTTCGA CAGCACCTCG CAAGTTCGCT GGATGGTGAT CTGGAACACG CTGCGCATCT
    46921 TCGAGACCAA GATGGCTAAA CTGGGGAGCA TGGCCCTCAA CCAGGATTTT TGGAAGCCCC
    46981 GCAGTGCTGC GCAATGATTG TTGCGTACCT GCGGGGCTTT CTGAAGCCTC ACCTTCTCGG
    47041 AGTCCAATCT TATATCCGGG AACAGATCAC GATCAACGCG ATCCAGCGGG AGCTCAGCGC
    47101 CGAGCTGATC GAACGCAAGG CCATGATCGA GTCTGCCCGG ATGCCAGCCT TGAACCCTCG
    47161 TGGTCAGTAT GAACTGGTCA AGCAGTGCAT GGCTGACTTG GCGGAATACA TGGCCCATCG
    47221 TCTGATGCTT TCCAGCAGTG CCGTCAAGAG CATGCGGTCA GAGGTCACGG GAAAGCAGGA
    47281 CGTCAAGAAA ATGGAGGGGC TTGTTAATGT TTTGCGCAAG ACCGACTTTG TAGATAAGAT
    47341 GCGCAAGACA ATGGAAGCCA ACCGCAAGGA CTTTGTCTAA TGTTTAACGT GCCCAATCCC
    47401 TATGGGGGCT ACTTTGACCT CGGCGGCCCC GAGGCCATGG CGGCTGCCAC CTATGGTCGA
    47461 TTTGACCCGT CGACCATGAG CCCAGGTCTG CAGGCGGCCA TGGGGGCACC TGGTGGTGGA
    47521 GGGCACGCGC CAACCAAGCA GGAAGCGGTG GATGCGCAGG TGCGCAGCCA GCAGTATCAG
    47581 CAGTTCATGA GCTATGTCTA CCGGACGGAT CCTCGAGCCT CGTTGATCAC CAATGCCGCA
    47641 CTGGACGCCA TGTACCGTTC AGACCGCAGT GCACAGAAGC AATTCCTGAG CCGGGTAGGC
    47701 GGGTTCCAAG GAGTGAACGA GGTGGTGTCC GGATTGATCA ATACTCCCGG AATCTCCCGG
    47761 CATTTGGGTG GCAGTCTGAC GTCTCTGGGC TTCGGCTCGT TGGGTATCGG CACCAGCGGC
    47821 ATGATCGTGA ACGGACGCCA GCAGTTCGGT GAGGGGGATG CGTCCATGGC AGCTTCCCAG
    47881 GTCGTCTATG ACCATATCCG CTCCAGATTC CAGACTCGTA GCGGGGCTAT CAATCAGAAC
    47941 GCCGCAGGTG CCCTGAATTT CGATCAGATC GGCGGCATCC TGGCCACGGC CGGTTCCCAA
    48001 GGTGCGTTCT CAGGTATGGA GGTGGGCAAG TTCCAGCGCG CGGCCAACGG CGCTGGTGGT
    48061 TGGCAGACCA ACATGGGGAC GATGAAGAAG ATCGAGGACT TTACCAAGAA CGCGGCCCAG
    48121 GCGATCAGCA CGATCATAGA CATTTACGGT AACTCAACTT TTCAAGAGCT GTTCCAAAAA
    48181 GCCCAACGAA TCACGGGTAT GGATTTCAGC ACGGCAGGCG CAGCCTCGGC GATGCGTCAG
    48241 CGGTTGGGGA CACTGGCTTC CGCTGGGGCT ACCTTTGGGG CCTCCCCGAT GGAGGTTATG
    48301 GACTTGGCGG CGTTTACTAC CGACTATGGC AAGCGCTTTG GGCTGTCCAG CTCCGCCTCC
    48361 GGCTCTTTCT CCCAAGTGGC TACAATTCAA GGACTGGCCC AGCAACGGGC GTGGTCCGGT
    48421 GCAGCCAACA TGGGTGGTGT TTACTTCCAG GCACAGTCAC GGCAAGAGCT GGCTGCCGGG
    48481 GCCATGCGGG ACCTGGTTGG TATGACCATG GATCCGCTGG GCGGCCGGCG GGTAGGCCTG
    48541 CAGCGCATGA TCCAGAACGG TATGTTCAAG GGAGCTGACT TGGAGCAGGC CACTGCTTTA
    48601 ATGTCCAATT CCAACCCGAG CAACTATCGG GACATCGACG CGTTTGTGCA GCGCTCCCAG
    48661 GGTGTCTCCA TTCAGCGTTA CATTGAGCAG AACGGCGGAC CGAAAGCCAT GCTGGATACA
    48721 CTGGACGAGT CCAGCCGCAG CCAGCTGGCG TTGGCCAACT CCAGTGACTT CAATCGCCGG
    48781 ATGGAGACCC GGATGGGGCG CTACATGACC CGGACGTTGG GCTTTAGTGA AAAGTTGGCA
    48841 GGAGCATCCA TTGCTGCGTT GCGTAACTTC AATGCAGGCA CCCTTGGTTC TATTCTTGGC
    48901 AAGCTGGGTA GCGGAGACTC GGATGCTTTT GCTGGCATCA CAGCATCGGC AGACGACCGT
    48961 AGGACGGTTA CGGATCTGCA CAACATGCTG AAGGAAACAG GCAAAGGTTC AGCATTCCAG
    49021 GATTTCACTG TCACCATGGC TCGAGATTCC CACATGAGCC AGTACACGTC CAAGGAAACC
    49081 ATAGGCATGA CAGGTCATGA CATGGGTGGG GCGTCCATGC GCTTCTTGAA GCGAGGGCTG
    49141 CTGGATGACG TGGTGCAGAA GCAGCTTACC AAGTGGGGTG GGGGTTCCCA CCAAGGGGCC
    49201 TTGTTTGCGG CGGCCAACAT GGCACAGGAA CATGTGGCGG TGATCAAGGG AGGGCTGGAT
    49261 CGAAAGAACT TCATGGACGG GCAAGGTAAC ATGATGTCCG AACGGCTCCA GGAGCTCTAC
    49321 GGATCTCTGG GGGCCATGAA ACGGCACGGT GGGACGAGTG GAGAGCTGGC CCGGCAGCTG
    49381 GAGAAGGTGG GCGGGTTCTC CTTGCTGCAA CCGGAGACTT CGGCCGGCTA CCGGGATGGT
    49441 ATCACCGCGC TGGGCCGTCT CATCGACAGC CCGGAGAAGA GAGCCAAGGG GCTTGCTGGT
    49501 TTCGAGGTAT TCAATTTGAG CGAAGGCCAG GCGTTCATGA AGACAGGTGT GGTGGCCAAG
    49561 TTCCAGGAGG CCCAGCTGGT TTCTTTGCAG TCGGTATCCG AAGTCATTAA GGCTGACGAG
    49621 GCTTATCGCT CCAAGCAGGG TGTCTATGCT GATAATATCA TGGCTTTGGC GTCAGGCAAA
    49681 GGATTGGATA TAAACAATCT GGAGGGCAGC CGGAGGCGTA TCACTGACAT GCTCCGACGT
    49741 TCTGTCGATG ACCTCAGTCC TGAGACGATC GGAAGGATTG GTAAGAGTGA TCAGGCGATT
    49801 GGGCAGGACC TGCTGAAGCA ACTGGAGGAT GCCAATGCTG ACATTAACTC AAAAGGTGCT
    49861 GGCAACGTGG AGAGTGGATT CCGTAAACAA CGCAATATTC AGAGTAAAAT CGATGCCCTG
    49921 AATGCGGTCG GCATCCGGAG CACCACAGGA GAAACGGTCA CGAAGATCAC AGGCACGCTT
    49981 ACACTGATCG GAGGGGACAA GGCCGTCCTG AACGCAAGCG AGTGATAACA TGAAAAAGGC
    50041 ACCCGTAAAA TTCAGCACCA ACTACGACGC ACAAGCAGAA GTGTCGTCCG TGGAGATACT
    50101 GAACTGCCGC GGCAGTTTCT ACCGGGTGCA GTTGAAGCCT GGCACAGGAC CTGGACTTTA
    50161 CAGTATTAAG GAGTTGCGGG ACGATTTCGA GACGGATGGG AATCCTCTGC TTATAACCAG
    50221 TATCTCTCCA CAGCAGAGGG ACCTGGTGTC TGAGACTCCT TGTCTGGATA ACTACAAAGT
    50281 ATTCACGGTG TTCGGCCAAG CCTTTGGTCA AGTGACCATC GAGGCTGAAA TACTTCTGGG
    50341 TGACTTCTCT TCAAACACCT ACGAGGTGGT GCAACGGCTT TATGCATGGT TCGACAAATA
    50401 CCGGGTGTCC AAGCGTAAGC TGCCGATCAG CGTATCCGTA GGCCCGGTGG CCCGTTACGT
    50461 TTATTTGACA GCCATGGCTG TCGGTAAAGC TGATGCAGTT TACCAGACCA TTCCTTTTTT
    50521 ACTGGCCGGC ACTTTGCTGG ATCTGAATGG AAGTGATGTC AGCAAGATCA ACCCTAATGG
    50581 CCTTGTAATT ACTGAATTCA ACATAGGCGA GGCTAGCTTG ATCGAGGCCT TGAAAGCGCC
    50641 AGCCTCATTG GAAGACAGCA CCTCAGCGTT GCTGCTAAAC TCGACACCTG AGATTCAGAG
    50701 CTCAAAAGAA GCGGACGAAC TGACGTTGTC TCAAGCCGGC AAACCCACCA GTGCAGACTC
    50761 GGTCGTAGCT TACAAGTCGG CGTTTGGGCA GCCGATGACT AATGACGAAC AAAAATTGAT
    50821 GTACCACAAT TACCAGCTTC AGCAGCTAGA GGCTGCCGGT CGCGCGGAGG AAGCAAGTGC
    50881 TTATCGGGCA GAGTATGGCA ATGAGATGCA GAGCTTGAGC GAAGCTGTTT TACTACCTTA
    50941 CAACTCGACT GCCACCACGG CACAAGTGCG CAATCGGTAT GAACCTCGTT ACTTTGCTGA
    51001 CTGATATGAG AAATAAACTC CTGCATGCGC TCAGTAACCG AAGAGGTCCT TTCTCGGACT
    51061 GGTGCTTTGG TGGGGTCAAT ACGGACTTCT CACCAGCCGT TTTCTCACCT GAAGAACTAA
    51121 GGTTGCGCAA GGCCATGCTG CTGGACATAA CCACTACGGA TTTTTATCTG AAGCGGCTGA
    51181 TAGGCACCCT GATGGCATAC CCGGATCTTT ACTCGAACCT GCACGACGAT GTGCGCAGCT
    51241 ACTCAGCGGA CAAGTTTTCA TTCCGGACCA CCACCATAGA AGGGGCCACT TTCCTGGCTG
    51301 GGTCGGGGGC GGCCGGGGAG GTGTTGGATA TTCCTCTCAC GACGCTGCCG GTGCCATTGA
    51361 CTTACACCCT GACTTACAAG TCACCAACCA GCTTGTCGGG CAAGGTTCAC GAAACTGGCG
    51421 TGACAAGGCA CATACCGGCT GATGTGACTG ATACGTATCT CCGACCTCGG TACGGGGATA
    51481 ACACCCCATT GTTCCCCTTC TCTGGTGCAT TTCGTTTAGC CCAGCCCTGG GTGGAAGGCT
    51541 CACGGATAAC GATCAAGGTA GAGCCGCCAG GATTCCCCTA CGCCGCATGG TTGGAGAGAT
    51601 TCAGAGGGGA TCAGACTTTT CATCGCAAGC TGGTTCGCTA CGAGATGGTG GATGAGTTCC
    51661 ACTCCAACCC GGATGTGGTG GAGAAAAGCG CTATTGCTGT TTTGCTTATG GCCCTTGATA
    51721 ATCCAGCAGT ATATGGCTGA CATCCAAAAG ATTAACGTAT GCAAGGAAGG GAACAGCATG
    51781 TGTATCGAAG TACACGTGGC CGGTAAGTTC AGCTGGTTGC GCGTGGCTTA CGGCGATGGC
    51841 GCTGTGGATA CCCTGAACGG AAAGTTCTTC AAGCCTGGAA AATTCCTCTG CAAGCACGCG
    51901 TACAAACCTG GCAGCTACGT GGCCAAAGTC ACCCTCATGT CAGATGTAAG AAAGTCACGG
    51961 GACGTGGAGG TCATCAGTGC GTAAGGCGCC CCCAAAGGTA AACGAGCCAA GGCAGCCAAA
    52021 CGCTTCAGTC CGCATAGGCA AGGTGGCGTT GCCGATCAGC GGCCTCCGCT GTGCTGCCTC
    52081 CGTCGACTCT CTTCCCCGGC TGTCTTTTGA CACCAATCTG GCCAACATAC GAACCTTGGC
    52141 TACGGGTGAC GCGGAGCTGC TGTCGGCCGG CATATCCACC ACGGCATTGC TGAACAAAGC
    52201 ACTGCAGGAG AAGCTGCTGA CCAACTTCGC AGCCGCTTCC GATGTGGCCG CACAACTGGA
    52261 AGACGGCAGT GGGAATGTTC TGGAGTTCAA GGGTCGTTTT ACTTCCCCGA CGTCAGCCGT
    52321 CGATGTCAAC AGCATCAACA TAACGCTGCA GGCCATGCAC CAGGCGATGA TCCTCCAAGC
    52381 GTTCGTTCCA CAGGTCTACT CCCGCCCTGA GTTCTATGCG CTGGAATCCG ATAACTCGGC
    52441 TCAAGTTTCG GTAGCTGGCC GCTGCCTGGC CATACTTACC GAGATGCGCA AGAATTATTC
    52501 AGTAAAGGCC TACGAGTTTG AGAAGGAGGA GTATGCTGAG ATCCTGCGCA CAAACGATAC
    52561 GGTGTGGCCT TACGTAGAAG CCTTCCTCAA AAAGAGCATT GATTACACAC GCTTAAACCA
    52621 GTTCGACAAC GTGATCAATG ACGAGAATCT GACCAACACT ATCCGTAGCA TCATCTTGAA
    52681 CAGCCCGAAC TTCACCGCTG TGATCTATGC CTTATGTGGC AATTTCTTTC TGCAGTGGGT
    52741 GAACCAATGG AACGGGGACA GCCGCCTTGA ACACAATCAG TGCCTGACCG TTCCGGGTGA
    52801 TCGTGTAATC AGGCTGCCGG TGCCGTCAGT AAGTTTTAGA TGCGGTAGCG ATACAGAGCT
    52861 GCCGATCATT CAAATCGTCA TGCAAGGGGA CGGCGGAAAG ATGTACGGGT TGGACGGAAT
    52921 GAATGGTCCG TCCATGGCTC CTGGGGCTGG GGGCATCCAG CCCAGTTATG TGACCGCCCG
    52981 TTATCCGGAG AAATTGAAAG CAGGCATAGT CGGGCGCACC GTTTTGATGC AGGCCCCAAA
    53041 CTGGCTGAAC ACGGTGGAGA TAAAGGCATC GGATCACGAC TACTCTGAGG ACACATCCCC
    53101 GGCTGCCGTA GTGGCGCAGC AGAGGCATGT TCAAGATCTG GCGGACAACA GCCGGGAAGC
    53161 CACCAGGAAG GTGCTGGCCG ATCTGGCCAA GACGGTGTTC TTCAATCAGT TCTTTGCCAC
    53221 ATCCGAGGGC TCCTGTGTTT ACGACATGAA CGTGCTGCCG GAGATCGGAC GTACCTACCG
    53281 GGTAGAGTCG GTGGACGAGA AGTTACTGTT CAGCGGATAT CTGCGAGAGA TCAAGCATAC
    53341 GCTCATGCTG GGGGACAAGC CGCAGGCCAA TACCGCGTTG ATATTTTCCC ACGTGATGGC
    53401 CCCAGGACTG GATCTGTCCG GTATGGTTGG TTGAGGGATT GCAGATCTGA ACGGTTTCAG
    53461 GCAGTCTTTG CTTTATGACA ACTGAGGACC CGTTGATGAC CAGCTACACC GCCTACAAGG
    53521 CCGCTCCTAG TCAGGACAGC CTGCGCGCGG TGGTCGACAA CTTGCGTCCG ACTATCGAAT
    53581 ACACTCTGGC TGGTCTGAAT GTGTCCAGGG ATCCGGTCAT GCGCAGCAAG GCATCCTTGG
    53641 CCGCCGCCGA AGCAATCCCT AAGTTCGATC TCAACGCCGG AGTGCAGTTA CCCACCTTCA
    53701 TCAGCTCCCA GCTTCGCGCA CTGACTCGAG ACGCTCGTCA GAGCCGGCTT CCGGTGAAAC
    53761 TGCCGGACCG TGCCATCCTG GACTCCTACA AGCTGAACAT GACGCTCAAA CGGTTCGAGG
    53821 ACGCCCACGG GAGAGAGCCG GATACCCTGG AACTGGCGGA TGCCTCGGGT CTTTCCGTGA
    53881 GGAGGATAGA AAAAGTCCGC CGTTACCAGG TGTCCGTTCC GACGGAGGGG GCCATGGGGG
    53941 ACATGAACGC CGAGATGCCC GATCTGGACC GGGAGGCCTT GGACTACGTC ATGGCGGATG
    54001 CCGATCATAC CGACCGAAAG ATTCTCGAGC ACAAGACTGG CTACGGTGGA GCGGCCATAA
    54061 TCCCGGCCAA CGTGCTGGCC GAGCGCTTGC GCCTGACCCC TTCCCAGTTG AGCCGCAGAT
    54121 CCGCCCGGTT AACCCTGCGT ATCAATGAGA TACGTGACAT GCTGAACAAG ACGGCTGTAT
    54181 GAGCACACTT CTAAGAATCA CCGGGGTAAA TGCTTTGTTC GACAAGGCAC GGCTGGAAGC
    54241 TTTCGGGGAA GCCAAAGTCG GGACGGTGTT TGTGTCGGAG CAGTTCCAGA CGTTGGATGC
    54301 GGCAGAGCTG ACCACCCGGC TGAAGCAAGC GGAAGACCTG GCGACCAAGG AACATACCCC
    54361 GAGGGCTTAC TTGGAATTTG GTGCTGCTTT TGCTGACTCC AGAGACTACC GTTATGCCAG
    54421 CCGTAGCCGG GGCCGTCTGA TGCGAAAAGC ACAACGGCAG GAATGGCGCC GCAGTTACAT
    54481 GACACCTTGG CTGGTATTTG TGCGTAACAA TCTCCATACT GATCTGGAGA CGCTGGCAAC
    54541 CGAGAAGCTG ACTACCGTGG CGGCTACTCC GGATGCCACG TATCTGGAAA CCAAATGAAC
    54601 GGCACCAAGC TCATATTCGA CGAGACAGGC CCCAGACTGG ATCTGGGGCA GAAGGTGACC
    54661 GGCTTTGACA GCATGGTACA GAATTGCCTT GTCAACATCG GGACGCACAA GGGGTCAGAC
    54721 CCACTGTTCC CAGACCGGGG GACGACGCTG TTCCAGGATG GGTTACGTGG TCGTTTAGTG
    54781 TCCGAGGTAT GGGCCAGGCA TGATTGTAAC TTCGCCGCAC TGGACACTCT GGCGTTCGCG
    54841 CAGGTCACAG ATGCGGCACA GAACGAAGCA CCCATCCAGA AGTTCTCTCT GACCATAAAA
    54901 GATTTTGAAG TGAGCAAGCT GCGCCTGTCA GTATTTGCCG AGTCGGCGGC GGGTGAACCG
    54961 AGAGGTAACG AGTATCTGTT ATGAGCACTG AGATGCATAA ATTGTTTCCT AGCCCGAGTC
    55021 AGATCGACCC GGTGCAACTG GCGGCCGCGC GCACAAGGGT GGCCTCCTAC TTTACGCAGT
    55081 GGTTCGAGGA TCTGGATTTG CGCCCTAACT CGGTGGCAGG TGATCTGCAG GTGACACCGA
    55141 TCGCCATTTT CCAGAAGATG CTGGAACATG CTTTGGACAG AGTTCTGTCA GATGTGCGCC
    55201 TGGACAATGT CTCCAAGGGT ATCGTGGTTG ACGAAGAATT CGTACGTGCC TTCTTGAGCA
    55261 ACTTTGGACT GGCATCTGGT AGTGGACTGG CATCCACCGG GATCATCAAG CTGACGTTCA
    55321 ACGCCGATAA GTTGTATCAG TTCAATGCTG ACTCGGTCTT CACCATCGGA AATGCCATCT
    55381 TCACGGTCGG AACGGACGAA GGTAACCCGG TGTCCATTAA CCCTACTGGG AGTATTAATG
    55441 TCCGGCGCAT CCTGACCAAG GAAGCTGCCG GACGCTATGT GGTGCTGCTT CCAGTCACAG
    55501 GCCCTGTAGG CAGCGTGGTG GCGGACGGGA CGGCGGCAAC CAGTGAATTG ACCCACCCCG
    55561 AGCTGGTCAG CATTACGGCG GTGGGTGACT TCGATCCCGG CAGTGCCCCT GAATCCGTCG
    55621 TAGATCTGGC ACGGCTGGCT CCGCAGGTTT ATCCGGCCGC CAGCTTTACC AGCCGTAACT
    55681 CTGCCCTCAG TCTGTTGCGT CGTAACTTCC TCAATGCCGT CGGGTTGTCG GTCACGGTGA
    55741 GCGGTGACCG TGAAATGGTT CGTGGGACGG CGACACCTCT GGGTATTCAG CAGGGGGCTG
    55801 TGGACGTGTT CCTCAAGTCA CGCCCGAACT ATGTGTATGC TGAGTCTGTG CTGCGTCTGG
    55861 CCTACTCTGA TGTGGACAAC ACCTGGCGTG GGCTTCTGGA TATCCCGGTG GTGCCTGGGT
    55921 TTTTCAGCCT TGCCACCGGG GTGTTTCGAG TGGGTAAGTT CATGAACAGC CGAGGAGTGA
    55981 GCACCATTTA CAGCCAATCT ACACATCCTG TGGTAGACAG TCTCGGGGTG GCCTTCTCCC
    56041 GCTACGAGAA ATTGGGCATC AAGATCGTAG ATGACTCCCC GGTGGACATC ACCGAGGGTT
    56101 ACATGCTCTC CCCAACCCAG AGCAGTGGCC CATCCATCAT TTCTATCGCT GAGGGCAGTT
    56161 ATACAGGCTC GCTGTTCCAT TCTACGATCG AGCGCAACCT GACACTGCGG CTGGACGCAG
    56221 CCACGGAGGT GGATGGCTAT CCTGCGGTGG TAGTGAACGT GAGGGACAAC GTAACGGGAG
    56281 AGACAGGGAA GGTCTACGTT ATCGGCAATG CCACGGAGTC TCCCAGCACG GGAAGGCTTG
    56341 ACACCTCCTC ACCCGGGTAC CGTCAATTTA TGTCCGGACT GGAATTGACC CTGACCCCTG
    56401 AGTCTGGATC CTTTGAACCG TCCCAGTTGC TGGGGGCTCT GTTCAACTGG CAGTTCCGCG
    56461 CGCGCAGCGC TCAGTTCAAC GTGGGGTATC TTTACGATCC GGCGCTTATC CAGCTGGACA
    56521 GTCTGGTCAG TGATGCCGAC AACCAACCGG TGGGTGTGTC CGTATGGGCC AAGAGCTTTA
    56581 CCCCCTGTTT CATCAGCTCC TTCACTGTCA ACTACCGGAT AAGGTTCGGA AAGACTTTGG
    56641 ATGCAGAAGC CGTCAAGACG GAGATATTCA ACTATCTCAA TTCCATTGCT TATCCGGACA
    56701 CTTACGAGGA TTCCAGAATT GGCAAGATCC TGCTTGATGC AGGGGCCTCC GGTGTGCAGA
    56761 GCGTGTTAAA GCGGGGCATC TTTTACCCCA GCCTGGGTTT CGTCTATGTG GACAAGGAAG
    56821 GGGTTGAATC GCTCATCGAG CATCCGGTGA CCACCACCTT GCTGCCAACG GCCAATGACC
    56881 AAGGTTACGG GTATCGCAAT CTGACTTACG TAGTGGACAA GTCTACCATC ACTCTGAATG
    56941 CATTCGTTAG CTAAATCCTA CGCCACGGTC AGGACTAAGG TGTTCAGTCT GCTGGGATCC
    57001 TTTTGGACAC AGATGTACGC CAAGCCTTCG GACATCCGAA AGCTGGTTGC CATCATGCAG
    57061 AAATCATCCT CCTTTGGCGA GTTCACCGCC ACCGTGAGCG GACTGGCTGG TGATATTCTG
    57121 GGTGGACAAA TGGTGGAAGG AAAGGTGTGG AAGTTCAAGG GTAGCGATGT GTTCATTACC
    57181 GGGGAGCTGA CCTACGACGA TCCCGAGATC GACGCCGTCT ACACCGGGAC TGAAGTTCCA
    57241 GACGCCCTCT ACAGCAACTT CAAACGGAGG TTCTACGGGC TGCCGCTGGA TAGCATCACA
    57301 CCCATTCGCA TCGTAGGCAG GACCAGGACC TTGGTCAAAG GCCAGGATTT CTTCGTCACT
    57361 TCCAAGTTCC TGCTGTTCGC CGCTGATCCG GTAACAGAGT TCCCGGATGG TAAGATTGTG
    57421 ATCGAACTGG GGTTGGATGG TAAACGAAGG GACTTGTGGT TCCCCTTGTT ACGTTACGAC
    57481 GCCGGAACCA GTCGGCAGTA TCTCATAAAT TATTTCCGCA GCACGCAGAC GCCACAGGCT
    57541 TTCAAACTGG CCGTGGCCGC CGTGGCGGGG TACGCCATCC TGCCTGCTGA ATCGAAGTTG
    57601 GTGGAGATAC TGGAGAAAGG ACATCTGACC ACCTACGTGT TTTCCGATAT CGTTGTGGAC
    57661 GTGGATTACC CGCATACCCA ACTGGTTGCC GGCAAGGTGT ATCCCAAGCA CTTCGTCATC
    57721 GGTGATGGGG TGCAGGTTCA TCATGGCAAT CCGGACACCA GGGCTTGGTG GCGCGCGGTT
    57781 GACTGGCGTG GCGGTATTGT GCTGGACCCG CTGACCTTAT TTAAGAACCT GCCGCTGAAG
    57841 GATGAGATGA CCACGCTGTA TTCGGCTGGC AGCGAGGAGA GCTCTGCCAA CGGCAGCAAG
    57901 CTTCACGCAA GGGTTAAGCT GGGAGCCTAC GACCAGGATG AAGAAGAACG CTACTGGGTG
    57961 AGCGTGGCAG GACTGGAGAA CCGGCTGGGT ATCTACCTGA ACACCATGGC ACGGCTCCCC
    58021 GAGGATGCTG AGGGCTACGA GAACTTCGAG GAGCTGGTGG AGCGCTACGA GGCCGCCAAT
    58081 GAGTTGAACG AGACTTTGGG TCTGCCCCTG GAGCACCCCG AGGTAGAGAA CCTGGTCAAC
    58141 AGCAAGCTGA CCAATGCCTT GGATTTTTAC TTCCAGACCT TCCTTGGCTA CACCGGGATG
    58201 GTCGTGGTGC TGGACTGCAA CTACATCCGG AATCAGACGG AGGTGTTCCG GTTTGTTCAC
    58261 TCCGAACTTC CTATCGGTGT GGTTCCGGTG ATCCTGGCCT ATGCACCTAC CCTGCCGGAG
    58321 GAAGTCATAA ATTTGACGAC AAACCTAAAG GTTGAAGAAA GTGTGACGAT CAGGCAGGAT
    58381 ACTCCAATAG GCCTGAGTGA GACCATAGGG CTGCCGTCAC TGGTACGGGA GTCTGTAACT
    58441 ATTCGGGCCG AACTACCATC CGATGAAATT TAGACCTGCT AATCTGAACT CGATGATCCG
    58501 GCCAAAGATC ATCATACGCT GCCTGAATGC TCAAAATCGC GAGGTCTGGA GGCAGCGAGC
    58561 AACCAATACA CTGACACGGT CGGCAGCCAA TGTGTTCGCC ACCGCGCTGT CCAGGTCCGG
    58621 TCCAAGCCAG ATCACCCACC TCTATGCCCG GTTCGGTACG ACGGGCAATC CAGGATTCCT
    58681 GGCCCCATCG TCAGGAAACA TTTTGGACAC CGTGCGCGCT GACTTCCTGG AAGTGCCGGA
    58741 AGGTAACGAG GTCTTGGGAG GTCTGTGGGT GCCCGTGTTG AGCACTCCGG TCCAGTCCAC
    58801 GGACGACTCC GAGAACTACA ATGGCAACGT CCTTACCTAC TACTTCCGGC TGCCCTATAA
    58861 CCTGAGCAGT GACCAGATCA GCCCAGCGGA TAACTTTGCC GTGGCCACCT CTCGCATATT
    58921 CTCCCTGGGC TTGGCCGTGG CCAGTGATTT CTCCAACCGG TCCGAGGACA TCATCATCAG
    58981 TGTGCTGCAG GCCGTAGGCA ACGACGAGGA TGACGGGGCC TTTAATGATT TCTTGATCCC
    59041 TGACGGTGGT CAGATTGCAA TCGACTATGT GATGCCTTTC TCGGTTGAAC CCACCTAACT
    59101 GATATTTGAG CCATGAGCGA ATCGAACCCG CTAGCAGATC TGAGCAAGGT CAGGCACGTA
    59161 GAGGCTAATG ACCCCGTAAG CGCACAGGTG TCGGCACAGC CTACGAGGGC ACTGGAGCTG
    59221 GCCATCATGC GTGCGGAGTC GCTGGTGGCT TCGCTCCAGA CTGCCACCTC CCTGTCCCGG
    59281 ATCATCATTC CGAACGTGTC CATAAAAGAG GGTGTGGGTA TCGATGATGC CGTGTTCTTC
    59341 AACGCCAACA CCGGGCTCTA CGAGAAGGCG TTGGCCGAAG TCACATTCTT CGAGAGTTAC
    59401 CAGTTGAACC CCAGCGCGTT GGCCGTGGGT GTCATCGTGT CAGTTAACGG ATCCAAAGGG
    59461 GATCTTCACA TCGGCGGCTT CAGCACCTGG CGGGATAGCC AACACATGGC CGCTCTGCTG
    59521 GAGAGTGACG AAACCTTCGT GCCCGGCGTG CCGCTCTATG TCAGTGCCCG TGAGCCTGGC
    59581 CGTTTGACCC GATTTGCCCC CGCTCTGCGT ATTCAGGTCA TGCACGTGAC TGCAGACCAC
    59641 TACATCATGA TGCCGGTGTT CGCCAATCCG GACAGCATGG ATGTGCAGAC CAAGGTCGGC
    59701 CTGGGTATGC GTCCTGTTGG TGGTATCCGG CTGCTGCCGC CTTATTATGA CCGGGCCATG
    59761 ATCGTGGGCT TTGATGCCTT GGAGAACACC TCTGGCTCCG TGTGGGCTCC TACCGCCAGC
    59821 AGCGCGGTGG AGACGCTCCG GGACTTCGGT TACCTGGTGG CGGATGCCAG CATCACGAAA
    59881 GCTCCCGCAA ACCCCATCTA CGTGCTGGTG GAGGTGTCCG ACGCTGGTGT CGTGTCAGTG
    59941 GTCTCGGCCA ATACGCTGGC CGCCCTTGAA CTGGGCGGTG GGTCCGTTTA CAACTCCGTC
    60001 ACCTTGGCAG CACTGAATGG CAGCAGCTGG TACACCAATC GAATTTATGC CCTGGAGGAT
    60061 GGACAGGGCA ATCCGTTGGG TGAGATGCAG TTCCGGTTCA CCAGCTCTGA CATCTCCTTG
    60121 AAACGTCGGG TGTTCTTCAA GATTCCCCAT AGCTTTCAAG GTTGGAAACA GATTCACCCC
    60181 AGCCTGCAAC CTTCAGGTGT TGCCGTCCTG GATGGTGACG AAGTGGACAG GGTGGAAATG
    60241 GGTAACTGCA GCTGCGGCTT TCTGACCGCT CCGGAAGTGG TGTTCACCGG GGGCGGCGGC
    60301 ACCGGGGCAG CAGGTACGGC CGTGCTGAAC TCCATTGGTG TCATCACGGG TGTAACCATC
    60361 ACGAACCGGG GTGCCGATTA CACCTCCGCC CCGGTGGTCA CGTTTGTTAC CCGAGTGCTC
    60421 TCTCTGGATG TGCTAAATGG CGGTAGTGGC GGCGAGGTGT CCCTGACCCT GTCTGCCGAT
    60481 GAGGTCACGG CGGCGGACGT GGATTCCGCC GGTTCTGGCT ACATCGAAGC TCCTCACATA
    60541 CGTATCGAGG ATGATGACGG ACCTGGCCAG GACGCGGTGG TAGTGGCGGC TGTCGCTGAT
    60601 GGTAGTTTGC AGGCCGTCAC AGTGCAGGAC GGCGGTTTCG ATTATGCAGA CCCCGTCGCC
    60661 ATCGTGGAAC CGGCTGGAAA CGACGGATAC CAAAAAACCA CAGCAGGCAC TCCCGGGTCA
    60721 GTCACCGTGC ATGCGGATGG CTATGTGACC GCCATTGGGT TTACTGGAGG CCACAACTAC
    60781 CAGCAAGGTG CTCAAGCCCG TGTAACTGGC GGAACTCCGA CTGTGCAGGC CACCGGTAAG
    60841 GTGAATGTGG ACGCCAACGG GGTGGTCACC TCAGTTACCA TCACAGAGCC GGGAGAGGGT
    60901 TATACCCTTG TGGATGTGCT TTCGGTGGAG GTGGATCAAA AAGATCCCGT GGTGGTGTTC
    60961 TCTGGGGGAG ACCCAACTAC GCCAGCCGAG GCATCCCTGA CACTCTCAGT CCAAGGGTTG
    61021 GACTACTTCG AGATTCAGTC CGGAGGCACC GCTTACACGG ATCCGGAGAT TGTGTTGACG
    61081 GGAGGTCTCG ATGGGGGTGG GGTGCAGGGT ACCGTTCAAG CTGTTCTGGA CGCCGACGGG
    61141 CGAATCATCA GGATCAAGAT ATTGGAGCGC GGAGGCCCCT ACCTCCGCGC GCCTGCTGTC
    61201 AGCGTCACGG ACGACGACGG ACACAACGCA GTCATCAAGG CTCACGTGGG TTGCTTCGTG
    61261 GTGGCAGCTA CTGTGGATGA CGGAGGCGAG GGCTATACGA ATGCCCCGGT GGCTGCTGTC
    61321 GGAGTCCCCC TAAAATCCAT CCAGGTGGAC GTTCAAGGTA ACGACTACAA CGCGGCCCCC
    61381 GATGTTGAGA TCGGGGCACC AGAAGACCCC GATGGCGTGC AGGCAAAGGC GGTCGCGCAT
    61441 CTTGGTTTCA GTGTGGACTC CGTGGTCATC ACCAATCAGG GAGCTGGCTA CACCAACCTG
    61501 GATGATGCCG AGATCACTTG GTCTGGCGGG GGTGGTACCG GGCTGGTTAT CCTGCCTGTC
    61561 ATGGACGGTG GCATGTTGAT CGGTGTGGAT GTGGTGAATG CCGGCTATGG CTTTACCTCG
    61621 GCTCCGACAC TGTCCCTGGT ATGCGATACC GGCGCGGACG CAGCTCTGTC TGCTGTTCTG
    61681 GAGGGCGAAG GGCAGGTGGT TGCGATCGAA CTAACTGAAC CAGGCAAGGG ATACACCCAA
    61741 CCGCCGGAGA TCGTGGTTGG GGCTTCCCTT AACGGCACGG TCACGCGCGC TTCAGCCATT
    61801 CTGCTAGGCC AGGGTGCCCG GCTGCAGCCG AACCTGGCTG GAGAGGGCGG ATTACGGTCC
    61861 ACGAGCGCCC AAGCGTTCTC GTCCGGCAAT CACCTTCAGA CCTTCAGTTT TGCGGACGAT
    61921 CTGGATGATG CAGGTGGTGT CGAGTTTGCC CGTCCTGCAG GCGCCATGTT CTACTACAAC
    61981 GTGAAGGCTC ACCCGGAGAT GCTTCAGCGT TACCCGGCGG TGCCCGTCAA CAAGGCGTCC
    62041 TTGGTGGTGA ATGGAACGGA ATTGAACAGC GCTGGCTATG AGGAGGGGTT GGCGGCTTCC
    62101 AAGGATCTTC AGGCTGATGT CTGGCTGTCT CGTAAGACCC TCTTCTGGAC TCTGGTAGAT
    62161 GCCAGCGGAT GCCCTTGGGA TGAGGCGCAC CAGCATTATG TAAATGACCC GTTCTCCACC
    62221 GGTACGGATC ATGTGCTGCA GAACACAGGG CTGACAGACG ACGAAGACAA CTGGTGGCGG
    62281 TTCATGGAAC ACGTATTCAA GTATGAAGGG AACGTGAACC GGGCCTGGCT CCATATCAAC
    62341 CGGGCCTCCA GGTTTTACCA GACCGGGCGG GTCAACAGCA TTGGGACCGT GGCTCCGTTG
    62401 CGCCTGATCG ACATGGCCAC GGGGGTGGAG TCTGGATCTG ACGGACGCCC CATGAGCGGA
    62461 CAGCTTCTTC TGCTGCTGGA CAACCAGGTC AACATCCTGG GCAAGTCGGT CAATCAGGTG
    62521 GATGCCACAC GAGCCGGCGA GCTGAAGAGC ATTTACCAGA ATAACACTGG AAGGAAGGTG
    62581 TTCATCAGTT CCATCATGCT GGTGGTGGCC TATCAGCTCA ATTCAGGCAA CTTGCTGCCC
    62641 ACGGTGGCCA ACAATGCCAA GATCACCATC GGCACCCAGG CCGGGGGTTA TCGAAACATC
    62701 GTCGGAACTA TCGATCCGGA TGCCGTGCAG CAGGAAGGCA TGGAGACCAA GCTCTACGCC
    62761 ACAGGTCAAG CCAAGGAGTT ATTCCCTGAC GCACGGGAAT CTTACGCCCT CATCGAGCCG
    62821 AACGAGCAGA TTTATTTGCG CGTGGACAGC CCCGCCGGCG CCCCGGTGGT CAAACAGATT
    62881 CTGACTGTGC TGGTGAAAGG ACACGTGATC TGATGAGTGC TGAAATCAAG CTCACCATAT
    62941 TTGGACCGGA CCTGCAGGCG CCGCGATCCT CCAAGGCATG GCCTCTGGTT ATTTTGGCAG
    63001 CAGCCACGGA CATGCCCTCA GAAATCTTCG TCTACAAAGC CATACCTGCA GCTTCCCCTA
    63061 TACCCGGAGA CATTTTCGAG GTGGTGGCAT CAGTGTCTCA GATGTATGAG CTGCCAGCGT
    63121 CCCGTGGTGT TTCTGTGACA CGTGATACCG CGGTTCCGTT CTACCGGTCA CGCCAGCTGG
    63181 AATTCGTGTG CCGTAGTCCG GAAGAGGCTC AGGAGTTGAT CGAACATGTA ACGGAAGACG
    63241 TGGAGTCCCT GGTAGCCAAC TGGAACGCAG CCCTGAACTT AAACACGATC AGTCAGGTCA
    63301 CGGTGACGGC AGAAGGATCT GAAACCTCAA CCTCTTTAGT GGTTATGCCT GAGCGATTCG
    63361 TTCTATCTTA CCATCCGGCC GGCACCAGCA CGCTCGACGA TTCGGTGCAA GGCATCACTG
    63421 GGGCAGATCC GACCAAGGCC GGCTGGCTTC CGGCATCTTC TGCTCCATCC AACTGGGCCA
    63481 AGCCGTCCAA TGCCTTTTTG TACTACAACA GGGACAAGGA CAGTGCCTTG AATGCCGCCT
    63541 GGCCTCCCCT TACGCCTTAC ACGGGGCACC AGCTATACCG GAATGGGCTG CTGCTCCCTT
    63601 ACAACGTGGT CTACACCATC ACGGCGGAGG CTCTGTGGTG GCTCAACTTC AATCCGGATT
    63661 TGATTCCCGG ATACACCCGT GCTGACGGGC AAGAAGCTGA CGGTAACGCG CCATGGCCGT
    63721 TGGACTATGT CAGCCAGAAT GCTCCGGGCG AGGTTGCCCC GCAGATAGCC TTGCTGTTAT
    63781 TCCGTTAATA TGAAGTCCAC AGATTCATCG TTTTCATTGC CGGGGTTTGG TGAGGTGACG
    63841 TCCACCAATA CAAGCCAGCG ACAGGTCATC AACTATGGGG AGATGGTGCA ACGGGAGCTG
    63901 TATTACCCAG TCACCTCGGC GCGCCCTACG TTGACCTTGA AAGCGTTCAG CAGTTTTAAC
    63961 GAGCAGGTCA ATCTTCTGGG CAGTTTGACC ACGACGGTGC TGTTCTACAC CCTGAACGAT
    64021 GCCAAGGGCA AGTCACGTTA CATGTTGCGC ATATTGCCTG CGGAAGCAGT CTTTCCGGCA
    64081 GGCAACTTCG TGCTGCGTGT TTATGCCGAC GGGGTTGAAG TGGAGATGTT TTACTTGGAA
    64141 GTAAGGGGCA CTCGGGGGAG TGCAGAGGAA GGTAGTCTTC CTGCCCAATT ACCGTATGTC
    64201 CCAGTACCTG GCGAGAAGGG AGAAAAAGGG GATACGGGTC CCGCTGGTCC TGCGGGGGAT
    64261 ACGGGACCAG CGGGTCCTAC TGGTGATACG GGTCCAGCGG GTCCTGCGGG GGATACGGGT
    64321 CCAGCCGGCC CTGCGGGGGA TACGGGTCCC GCTGGTTCAA CCGGCGACAC GGGTCCAGCT
    64381 GGCCCTACGG GGGATACTGG TCCAGCTGGC CCTGCTGGCG ACACGGGTCC GGCCGGCCCT
    64441 GCGGGGGATA CTGGACCGGC CGGTCCAGCC GGGGAACCTG GGAGCACCAC CATTTATGGT
    64501 GACGGCCCTC CCGACAATAA CATAGGGGAG GATGGCGATG ACTACGTGGA CTACAATGCC
    64561 CGGCGTCAAT ACCAACCCAA AACTGCCGGA GCTTGGGGCG CTTCGTTTTC TTTAGTTGGT
    64621 CCTCCTGGCG AAACTGGTGC CACCGGTCCG GCAGGCCCAG CGGGAAGCAC CGGCCCAGCT
    64681 GGAAGCACCG GTCCGCAGGG TGATCCAGGT CCGCAAGGTG AGACGGGCGA GGGCGTGCCC
    64741 GAAGCCGGTA CGGATGGAGA TCTGCTGGAG AAAGTGGGCA CGGACGATTA CGTCACGGCC
    64801 TGGAGCGCCG TCCTGAAGCT GCAGGCCCTG GCCCAAGAAA CGCTGGTGGA AGACACTCAA
    64861 GTCAACCTTG ACTTCTCCAA CAAGAAACCT ATCAAGATCC TGGACGTGGC CGGCACTGCG
    64921 GTAGAGCTGA TAACCAACAA CCGGGCAGCC GGCCGCACCA TGCGGGTGTA CATCCGGGCC
    64981 GGCGCCAGCG ACGTGACAAT CATCACGGAG TCTGGTATCC ATTGGGTAGG TCTCACCCCG
    65041 GTCAACGTGC CAGCCGGCAA GATCATGGTG CTGGTGCTGC ATTGTGTGTT CGGTTCGGCC
    65101 CTGTCGGATG TGGTGGGCGA GGCCGGTTAC GAATTATGAT CCAGTTTGGT CTCATAGGCA
    65161 GGCACGTCCT GTCCGGCACC AGCCTGCATG CCAGGGTCTG GAAGGGTCGG TCAATCGTCC
    65221 GCTATGTACC GGCCCCTGTT GAAGTAAAAA AGAAACCGGC GGCCTGGAAG GGCCGGCCAA
    65281 TCCACCGGCA AGCATGAACA CTTTGATCCG CATAGTAAAA AGTCCGCTGC AGCCTGACCG
    65341 CAAGCAGCAG TGGGATGTGC ACTTCACCTC GGAAGGAGCT GACGGGGAGC GCTGCCTTCC
    65401 GTTTGAGTTC GATCAGACGT GGACCGAAGA CCAATGCCGG ACCCGCGCCG CCGAGCTGTT
    65461 TGTCATCATG CAACCGCCCA ACCCTGAATA AGCATGGCCA TCCGTTACGT AGATTTCGTT
    65521 GCCGGCGATG ACGCCAACGC CGGCACCTCA ACGGGTGCGC CCAAGAAGTC GATTACGTCG
    65581 GCATCCTCCG GCCTGGGGCC GGGAGACGAG ATCCGCGTCA AATACACGCC CAAGTCGCTG
    65641 CTGGGAGATT GCTCCTGGAC TAACCATCTG CGCAGGGTCG GCTTGCCGTC CGGTCTGATC
    65701 CGAATGCTTA CAGACGGGAC TGAAGTCTGG ACGGCCTCCG CCAATATCAC GACCGGCAAT
    65761 GTGGCCAACG CCCAGCCGTC ACCTGGATCC ACTCACGCCT CAATAACTCC AGCGGGTGCT
    65821 TTCACCACCG GCAAGATGGC TTTTGTCGAT CTGGGCACCG CGGTGGATTT GTCTGCGTTT
    65881 CAGCAGCTCA CGCTCAAAGT ACTGTTGCAG GGGACGCCTA CCGTACAGGC AGCTGGAGTG
    65941 TTTCGAGTGG ATCTCTGCAG TGATGATTCC GGCAATACCC CGGTGAATCA ATTTACCTTA
    66001 CCATCATTAG GTAATGCAGC CTGGCAAGGA ATGGTCATTG ACGCCGGAGT AGCGCTGGGC
    66061 AGCGCCATAC GATCCATTTC AATCCATGCC CTCTCTGACC CTGGGACTTC GACAGTGAGG
    66121 TGTGCCCAGA TAGGGGTTAC GAAAGCGCCT GCTGCCGCTG ATTGCATCTC TCATCGTAGT
    66181 GTCATCAGTC TTGACACGGC AGATGAGCCT TACTGGTATA GCGTCGATTT TTTCCGTACT
    66241 GAGTCAGGCA CAGATTATGC CTACATCGGC ATGCTGGATA CCCAGGCCAG TGATGTGCTG
    66301 GGTGCATGGT GGGAAGGCGC AACCGGCACC TATCCTACCT ACGTAATAAC GGCACCGCCT
    66361 TATACTAACG GCACTATCAA TGTAAACGCG GTAGGGCAAC TACAAGTGTT TGGGGCGGCC
    66421 GGGGAGGCAG GAAACCTGCT GACCGTTTCA GGTGGGTGGA ATGCTGATTT CGATGCCCAG
    66481 GTGGCTGGTG AGCTATCCTG GATAGACGGA CTTAACGGGG TGGGTTACTT CTTTGTTTTT
    66541 ACCAACCGCA ATGGATTGCA TGTATCCAGG CTTGGCGTGG CTCATGCCGC AACCGGATTT
    66601 TATCTGTTGG GTGTGCGACA TTCTGAGTTT GAAGATTTAA GGATAGTCGG CGGCAATCAG
    66661 GACCGGGCAA CCGTGGAGAT TCATGGTAAT GCTAACAGTA CGAACGACTT CTGCTTTGAT
    66721 GTCAAAGTGC GGAGGGTATT TGGTGCTCAA GGCCGCTCCG GTCTGTCTCT AAGCCGTGTA
    66781 GATTACATCG ACATCAAAGA CTGCGGCTGG ACAAACAACC CATCTTATTA TGGTACCGCC
    66841 GGGGTACGTG ACACCTGTTT GTTGAGTAGT GCCATTAAAC ACACCACGCT GTCCGACTGT
    66901 GTGTTCCGCA ATGCCGCCAA CATTCTGATC CACTACAGCT GGGCAGCCAG CATGATGCAT
    66961 CGGGTGCGGT TTATCCGCTG CACCGGCATA GCCGCAAATT ACGCGGCCTC GGCCGTACTA
    67021 ACCACCAACG GCGGCTCGAC TGACGTGCAG TTTGTAGAGT GCGATTTTAC GGGTATTGTC
    67081 ATTGCCACCC ACTTGGCCAC CCAGGAACTT AACCAGACTT ACGCTGACTT CTTCCGCTGC
    67141 AGTTCAGATG CGCCTTTGCG CGTGGCTGCC TGGCCCACCA CGGGCACATT CTGGCCGACC
    67201 TGGGCCGCGC AGGAGATCAT GTTCACGGCC GTGGACGGAG ATGCTGATGT CAATTACTCC
    67261 GAATCCCCGC TGTTCCGGAT GTACACCAGT GCCGCCGGCA CCCGCCTGCC TAACGGGCTG
    67321 GAGTGGCGCA TCCAGCTGCT GAGCACCACC GCTTTCGCAC CCAGCGGCGT TGGTGCCCGG
    67381 CAAAACTTCG TCAGGGTTCC CGTAGTGGAA TCCATCTGGT GCATCGCCGG ACAGCCCGTC
    67441 ACTTACACGC TGTGGGTGAA GCGTAACTCC AGTTCCGTAT TCTGCGGCCT GCATATTCCG
    67501 GACCTGTTCG GGGACGGGGA GATTTTGGAA GAGGCCACTA CCGTGGGAGG CTGGGAGGCG
    67561 CTGACGGTCA ACTTCACCCC CACCTACACC GGCAACGTGA CGCCGGAGTT CTGGGTCTGG
    67621 GGTTCAGCCC TGGACTATGC CTCCTACGCC GACGATGGGG TCCAGCAATG AGTTAGAAGC
    67681 AGGTGTCGGT GATGGATTCA AATGGAAACC AAATCTGGCC GGCCATAGCT CAATAAGACT
    67741 GGCGCTAATA TACAGGTAGC CATTGGATTC CCGGCAAGAC AGCCCCGCCT GTCGGATCTC
    67801 TTCCATGACT TCAAGCAATC CGGTATCTGT CCAGATCTTG AATCCGACTT CCTGTGCGGC
    67861 CAGGGAGAAA ACGGCAGTTT TTCCCATTTG CTCGGGGTCC GACAATTCCC ACCAGTTTAC
    67921 CAACGCCGGA AACTTAGGAT CCGGAATGCG CCTGGCGTAA TCAGGTATGA CCTGCCGGAG
    67981 TAGTCGTCTT CCAGCTTCCT GCAGTCCGGT CACACTGTTG GTAGTAAGGA ACCCCTTCGC
    68041 CTCGTTCTTG TTCCGACAAA GCCAGACGGA GGCTTGCTGA AACAAATGCT GGGCCGTGTG
    68101 AAATAGCTGA ACGTAAGTCT CGGGAGTCAA ACCGCTCTTT AGCTGCATGC CTTTGTCAGA
    68161 AAGCACGTAG TAAGCCTGAG TAGTGTCCAA CCCTTTTATC ACATCCTGGT TGGCAGAGAC
    68221 CAGCAAGAGA GGCAGCCCTT GGCAATGCCG CAACTCGGAA TAGGTAACCC CGGGACGGCT
    68281 GTTTTGATTT AAGGCATAGC CTTCTACTTG CCCAAAGGCT CGGCTGATTG TGGTGACCAC
    68341 GGTTTCCGCA GCCATGGACC ATTGAATCTG CAAGGGGGAT CCGGCTACTT GATAGAATCC
    68401 TTTGTAGAGC AAACCCAGCA CGGCGACAAG CATGTCCTGA ATGTCACCAG GAAGCTCCGC
    68461 CAGTTGACCG GAAGATGGGT AGGCGTTGGT GCGAAAGGAC TTGAACAGAT CTGAAAACGG
    68521 ATACAGCAGT CCTGCGGCAT AAGTCACCCC CAACAGTCCG GCAGCCCACG GCGCTGCTTG
    68581 AAACTGAGTT CTCTTCTCGT CCCATCCCAG CTTGTAAATG CCGTCCTGTT TAGGTAGCCG
    68641 GTTGGCCTGT GAATTGAGGC ACAGGGTGAG GTATTTCTGG TAAGTCGTAT CCGTGATCAA
    68701 AGCGGCCGGT GCCTGGCTGT GTTGCCCGTG AATTGCGGAA TTAACCAATC CCTCCACGTC
    68761 ACGCGGCCGC TGCAGGCTCT TCCGGGTAAT CATAACGTCC GCCTCTTTTC CGGCCAGCCG
    68821 TGTCACGCCG TAGTGTACCA GTTCTTCGGA TTGTGGGAAC CATATGTTGC GCTGGATGTT
    68881 GACCGTGAAG TTGGTAAACA GAGTCTGCTG CCGTCCTTTT ATCTTCTGCA GCAGATATCC
    68941 GTTCTCTGTG CTGTGCACGA GAATTTTATC GTTTGAGTAT TCCAGCCGTC CGCTAATCCT
    69001 CCGGGTGAAC AGCTCCAGTA TGGGTTGCAG GTTGTTCAGC TTTAGCCAGG CCTTTATTCT
    69061 TTCCACCAGG GTGGCGTCGT GACGCATCTG CTCGAACATC AGCTTCAGCC CCGCCATGTC
    69121 CGGCTTGGTC TTGAGACACC TCTGCTGGAC ATAAGCCATG GCAAATTCGA GCCACGGTGT
    69181 CGGGAAAGAC TTTACTCCCA GCGGATCAAT AAGGCTGGTG GTGCAGACTG TCATGTCCCG
    69241 GATGAAACTT CGCTTCAGCT GCAGGTCCAC GAAGTCAGGC TGATTTGAGT TTATGACCAC
    69301 ACTACCGTAG GGGATGCTAC AGCCGTCGTC AGTGCCGCCA CCCTTTATCC AGCTCAGCAC
    69361 GGACTTGTGC TGGATACCTT GCTCGTCGAT CTGGCGTAAA GCTTTCAGTG CGCTGTCCTG
    69421 GTCCGAAAAG CTCAGACATT GGGTGCCACG CCAGAAAGAA GGCAGCCCGA ACCAGTAGCC
    69481 GTTCATATCC TGCAAGGTGA CCGTCTTCCT GTCTCCATTG TCGGGATTTA CCAGTACTAG
    69541 CTGGCCCAGC ACGCCCGGAC TTGAGTAGCT GGGCAATATG ATGGTGTGGG GAATGTTCCT
    69601 TGCCTCTATG CCGGCACGGA TCAGATCGTC GTCAGTCAGG ATCCAAAGAT GGTCCATCAG
    69661 GTTCTTCGTC GGCCAGCGGT TCTGGCGTAA CCATAAAGAT ACGGATGATG CCTCCACTGC
    69721 CAGACGGTCC GTTTCTTTTC TCAGATTGAG CCAAAGATTG AGATTCTCCC TTGCGTTCTT
    69781 CAGCTCCAGC ACAAATTGGT AGCGCAGATC GGTCAAGTCC TCCGCCATAG GGTTGTCAGC
    69841 CAGGTCCGGG TAGCGGGAGA AGGCAGTGTC CACGGCCGCC TCGTAACTGC CCAGCACCAG
    69901 GGCCATCAGA TCAAATACAC CGCCGGCCAT AAAGGAGCAG CCATAGGTAT CGGAGATGAA
    69961 GTGGGTGTCG GTGAGGAAAA GCCGAGAATC AGGAAGACGG GGGACTCTCA CGAACAGGTG
    70021 CCCGTTGCTC TCCTGCAAGG CCAACCCCAT GTCAGCGGCC ACCACATAGG GTTTGAGGGC
    70081 CTTGAAAACG TGTTGAACTT TCAGTTGCAT TTGCTACTGT CCCATAAGTA TGGATTACCT
    70141 AAACGACTCG TCTGTCCGTT ATCTGCACCG TCTAAACAAC CTTTTGACCG TGCCTGATTA
    70201 CGTGAAGGCA GCTTCGGTCA GTCCGGAGGA TCATGTCAAG CTGGCGAACT TCTGCTTCGC
    70261 CGACGCTGCC AACAAGGAAT ACCCCATCCA TACCAAGGGC GCCACATATC TGAGTCATTA
    70321 TTACTACCAA GTGACCAGGC AAGACAACAG CCAACTGGCG GCCAGGATCA AGCAGGCTGC
    70381 TTTCAAACAT GGCATCTTGG CGGATCTGGA GGTCCTGGAC AATGCCTTGA AAAAGGAGAC
    70441 GCCAATGAAC AAGGCGGCCA GCACCGGCCC CCGATATGCC GTGTACGTGG ACTTTGGCAG
    70501 TCCTGACCCA AAGGCCGACA AGCCGTGGCG CCGGAACGGC GGGATACAGG GTTTTTATCC
    70561 CTGCAACAAC TCCACGGAGA TCGAGGACTC CTCGGTCAAG CTGGCCAATG ATTTCCGCAA
    70621 ACTCCCGCTT CCCACCTTCG TGGAAGGTTC CCGCAATCTG ATCAAGGCAG CCAGCGAGAC
    70681 AGCCACGGAT ACGGCCGGAC TGCCCCGTGT GATCCGATTC TATGGGGAAG AGCGGGTACC
    70741 TGACTTTGAC CGTATCGAGG AGTTTGCCGA GAAGCGCGCA TCGGCAACGG GCAACTCGGT
    70801 CTACCGGGAT ATCGCGGCGG CAGCCAAGGC CGACCAGGGG CGTCCTCTGG ATGATTACGT
    70861 CCAGCTCTGG GAAGAAGCGG ACACGATGCT CAAGGTGGCC TGCTCTGAGG GTGAGCCTGA
    70921 CGCCTACCGC ATCTTCTACT CCGGCATGAC CAAGCAGGCG CACCTGGACA TCCTGAGCAG
    70981 CCTGGTCACG ATCGCCGATG TCCCGGTGCC GTTGGATGCC GTGCGTAACA TCAATGAGCA
    71041 GCTTCCCTCC CGCTATTTCG CCAAAGAGGC CGCCACGCGC CTGGTGAACG TGATCAAGAT
    71101 GTCCAAGGCC CTGTCAGGTC CTGATCTTGG TAATCTGGTC CAGCAAACCA TCAATGAGGC
    71161 GGAGCAGAAG GCCTTCCTTA ATCTTGTTGT TAGACACGCC TGATCAACCC CTCCTGACAG
    71221 CCGACAAGCT GGACAGGAAA GAAGTGGCAT CTCTCTTGAT GGACGATGCC ACCTTTGCCT
    71281 CCATTCTGTT GATCATCTGC ATGGTCGCGT ATGGCAAGGA GATGTTCCAG TGGGATCCTC
    71341 TTGAGCTATA CCTCCGCCTG GAAGAGGATT TTGGGGTAAA GCTGTCAGAG GACGCCGAGA
    71401 GCAAGTTGCA GGCTATTATA CTGGCCGTGG AGACCAGCGC CTTCTACGAT GACCCTGCCG
    71461 CCTTCAAAGC CATCTGCAAC ACCTTGTCCT CCGGAGACCC AGGCTTCTTT ATCGATGACG
    71521 AGCTGACCCT GCCGGAGATA TTTTGGGGCT TCTACGAGGT GGACCTTATG CACGGAGATG
    71581 AGGAACTGTC GCCGGCCTGT TTCAGCTTGA TCGAGAAAGA GCTGGGCAAC GCAGCTGAGG
    71641 ACCCTGAGAC GAGCCAGAAC CCCTACCAGT TCATGGTGGG CTACGTGGAA GAGCGTCGAA
    71701 CTGAGATGAT GGTGCAGTTG GGCAAGCTGG GCATCCCTGC CTCCTTCCTG CCTGACGTGA
    71761 CCGTGGGTGC AGGACTACCC AACCAGACAG CCCAGATCCT GGCGGCCGCC GATGTGCAAT
    71821 AGCCAGACCT TCTGTGCTAT AAGATTGTGA CAGGGTCATT TATTTCCTTG TGGCCTTGTC
    71881 TTCCCTGACG AAGTTTGAAG CGTCCGTCCC CGGACCTATC CTCAGAGTCG TCCCCCAACG
    71941 GTTCTGAGCA TTAGCTTCAA ACGCTCCCCT GTCGGTCAAA CGACAGGGGC AGTCTTTTTT
    72001 ACAGTCAGGC TACCATGCCT GTCACAGACA CCCAGACTAA CACTCTGGGT GTCTGTTCGC
    72061 TCAATCGGAA GTTCCCTCTT TTTCGCTATC ACATGGACTT ACCTAAAATC GATTCTTACG
    72121 GACAATACAG CTCTGGAAAC TACGGGGCAC ACACCTTGAA GGTGATCATG CCCTGGATGG
    72181 ATCTTGTGGT CTATTACAGC TACGAGACGG TGGTGGCCTT CAGCCATAAA GGACAACGGG
    72241 TAGTACACGA AAACACATGG GGACGAACCA CAGGAAAGCA TCTCAACTGG ATCGATGGAG
    72301 GCAGCAAGTC TAGCCGGGTG AGTGCTGAAG AGTTCGAGCG CCGCTGGGCC GAAGCCATGG
    72361 CCGGTACCAC TTCCGCCCGT ATGGCCTCTA TCAAAGTGAC CGAAGTAAGC GGCAAGACAC
    72421 TGGGCCGCGG CGTGGAAAAC TATGCCCGGC AGATCAGCCT GATATCACCC GGGAGCGACG
    72481 TGTCCCGGAC AGAAGACTCG GAACTCCTAT CAGCCGGTTC CTGAGTTTCT GCTGCAATGA
    72541 GATGTCGGTG AACATGGGCT CGTTGCGCAT CAGCTTGGCC AGCATATGCA GGTAGTTGAT
    72601 AGCCTGTAAC GTGTCGTTGG GCCGGCTGGC GCTGGACCGG TAGGTGAACG TGTTGGCACC
    72661 CCCGGCAGTC TCAGCCACGG CCCGGTAGAC ATTCAAGCAG TCCAGGAGGA ACTCACTGGC
    72721 AAAGTCCCAG CTGATAGAAT GAATCCGCCC GGCATGGAAC GGGGTGGTCT TCAGCTCGTT
    72781 CATGGTCATG GTCAGAGATT CAGTTTTGTT CAACGACCAC TGATTCTCAA TGTGCGGACC
    72841 ATTGGGCTCG TCGATCAGAG GATTGGTAGG ACCGACGTAA TTGAAAATCA AATGCTGTTC
    72901 CGTCGGAATG GCCAGCCGCA GCTTGGAGTT GTAAACAGCC CCGACACCAT AGTCCGTGGC
    72961 CAGGCCCTTG CAGTTGTAGT CAAAATAATC CTTCAGGATG ATATTGGAGA TGTCTTCATA
    73021 ATCCATGCCC CCATGTCTCC GGTACTTGAT CAGATCGATC ATCCCGTTAG GGCGCACACC
    73081 ACCGATGACA TTCACCGTGG TCGACACCTT TATGTGTTCG GCCGGCACAT AGTCAGAACC
    73141 ACCCCAGTCA CAGGCACTGA GCACAAACGC ATAGTCTCCT TTGCGTGCTT TCTGCCGGTA
    73201 GCTTTCAGTG TCTTTGCCCA GGGTGCAGAT GGCTTCCAGG TCTTTTCGAG TGATCTCGCG
    73261 GCGGCCCTGC TCCGTAGCCA GCCCGAGAAT CTCTTGCAGG ACCTTGTCCA GGTTGTTACC
    73321 CGATGTGACA CGGTCGTAGA TCTCCTTCCA CCGGTAAGGG TTATAGACGA CAGCCGGCAC
    73381 GAAGATCTGG GGGACATGAA ACCCCAGCTT CTTCTCCATC ACGCGGTCCG GGTAGGCATG
    73441 GATGGTTTTA CCCTCAAGAA TGTTCAGCAG CTTGCCGCAT TTGCAGCAGC TGGGACCGTC
    73501 CTTTTGGACC ATCTTCAACA CATCGTGTTC CAGCAAAGGG ATGTTGTACT GATTGCAGCC
    73561 CCGGCATTTG ACTACCCATT CGCCTTGGGA GGACTTGGCC CACTTGGCCT CCAGCGCGCT
    73621 CTCGGTCGTT AGGCTGGTGC CTGCATAGAT GGTGATAGGA GTTGGCGAGG CCCGTTGGAT
    73681 CTGGTCGACC TCGACTTCCA GATCCGGCTC AAAATCCTGG AACTCGTCAT AGACCAATTC
    73741 GTCGGTGGAC TTACCACGGA CCACGGACGC GTTGGTCAGC ACATACGCAA GCTCCACTGC
    73801 GCTGCCGTTG CTGTACTCCT TGTAGTGCAG ATTCTGCCGT AGCTTGTGGT CCGGTTTGTA
    73861 GAACCTGTAT GCCTTGGACA TCTCCTGCAG CTTCGTGGCA TAAGTCTCAA GGTGCTGACT
    73921 GCGCGGGGCG ATGTAAAGCG ACCGGAATCT CTCAATCATC CGGGGAAGCA GGATCTGGCG
    73981 GAAAGCCAGG CTGGTTGACT TGGCAATCTG GCGGGATCCC TTTATGACCG TGAATCCGCC
    74041 GACATTGACC TGCAACATCT GGAAAGCAAA CGGATAGGCC GCGAAGGAAA GGGGCTTGCT
    74101 TCGAGGATAT TTTGGAAAAT AGTATGGGGC TAGAAATGCC AGATTGCCGT TACAGGTATC
    74161 CAGGAACTGC TGCAGGGTTG CATTGTACTC ATCTGCCGCT GTGTCCTCGT GCTGCGCTTT
    74221 TTCGTGCAAC ACCGACATAC GGGTGGAAAG ATCAATCAAC TTCTGTCGAA ACACCCCGTC
    74281 CGTTCGCGCC TTGAATTCGA CATCTATGTA CATTAACCGG AGTAAACACC AATGATCCCT
    74341 CAAAGGTCAA TCGTAACAAA ACTGACCCAC GTCGCCCAGC TTCTGAAAAT ACCAAAACGA
    74401 AAGTTCGTGC CCTCCGAGCT TCCTGATCAC ACCGGGGCCA CGTTGGGTCG CGACGACATA
    74461 CAGGTGGATG TGAACGTCAC CGTCACTGCC CGATCAGGTA ACCTGCTGAA TCTGAACTTG
    74521 GATGACAAGC TGACCAACTG TGTGGCCAAC CCCCTGCTGG CAAAAGAGAA CGTGGCGGGG
    74581 CTTCTGAAAA GAGTCACCCG GGAGGTAACG GTTGTTGTGA ATCAGCATGT GGACTCCAAG
    74641 CAGGCAGTGC GTAAGGTGAA GGAGACCTTG ACCCTGAGCC TGCCGGTGGA CGTCAAGCAG
    74701 GAGATGCAGC TTCCTGCTGT CTCCGTGGAT CCCGACTCTT CTGGCTTTGT GGATGCCGAT
    74761 GCGCTCAAAG TCATGCATAA CCCGCCTCCG GTGCAGGCGC CCCCTCCCCC GCCAGGGCTG
    74821 GTGGTGGCAC CGCCAAAGTA AATGACTTTT CTATTATTTA CCGACGGATC CGGCCATCTG
    74881 GACGGGTTCG GCGGATGGGC CTGCCTTTTG CAGGTGCCTG AATTGAAACT GGAACAGACC
    74941 CGCTTTGGCG GCGTCAAAGG AACTTCGACG GAGCGCATGG AGATGCACGC CATGCTGGCT
    75001 GGCCTTCAGC TGTGCATGGA TGTAGCCCAT GATCACCAGG TTCTCCGCCC CGAAGTGCAT
    75061 TGGAGATCCG ATCGTGAAAG CATGGTCAAG ATAGCCCTGG GTGCCTACAA GCCCTCGGCC
    75121 TCCCTGGACC TCTGGCACGC CTACCGTTAT TACGAACAGC ATCTGACAAT TCTGCCGGCC
    75181 CATGTGAAGA TCGAGAATGA AGGCGTGGAG TTCAAACTCT GCGACATGCA TGCTTCGACA
    75241 CTTCGTGAGG TCATCAAAAA ATACACATTA AGCACAAATG GATAAAAAAG AATATCTAAC
    75301 CCTGGTCAGC CACTTGAACG ACGCCGACCA TGCCTACTTC GTCTTAAATG AGGCGATCAT
    75361 GACAGATTCA GCCTACGATG CACACATGAG AAACCTGGTG GCGGTCGAGC GTGAGCATCC
    75421 AGAATGGCTG GTCAGCCATT CTCCCACCCA GCGTATCTAC CCGGGAGTTA TCAAGCCCTC
    75481 GGCAGCGGTG AAGCACGTGT TCCCGATGTA CAGCCTGGAC AAGATCTTCG ACACTGCGCT
    75541 GCTGCAAACC ACCATGGACA AAGTGGCAGA GCTGGTGGAA AGCAAAGAGA CCCGGTGGGT
    75601 AATGGAGCCC AAACTGGATG GCTTGACCCT GGACCTGTGT TACATCGACG GAACGCTGAG
    75661 CCGCGCGCTG ACTGGAGGTG ATGGCGAAAA AGGTGAAGAT GTCACCCTGG CGGCCAGGAC
    75721 TATACGCAAT CTCCCCTTGA AAATACCGGT GAAGGGTAAG CAGCACATCC GGGGCGAAGT
    75781 GTGCATGAGC TACGCTGCGT TTGATGAGCT GAACAAGGAA AAGATTCGCC AGGGTCTGCC
    75841 CTTGCTGGCT AACCCCCGTA ACGCGGCGGC CGGTGCCCTC AGCCGTCAGA ACATCCCAGA
    75901 GGTGGCCGCC AGCCGCTTGA GTTTCGTGGC CTTCATGATG CTCAAAGATC CGTACGTGGT
    75961 TGGGGACAAG CCACCCACGA CACAGGTCGA GCTGCTCGGC AAGTTCAAGG AGTGGAAATT
    76021 TGAAACCCAC GAGTGGTTCA AGTTCTGCTA TCTCCCTGAT GAGGTCTTCG AGGCGGTCAC
    76081 CCAGTTCGAG CTCATCCGCA AGGGTTACAA ATACCCGACG GATGGCGTGG TGCTGAAGTT
    76141 GAACGACATG GACCTGCGCC AGAAGGCAGG GCACACCAAT CGTGCGCCAC GCTGGGCTTA
    76201 CGCTTACAAG TACGCCGCCG AACAGACTAC CACCGAGTTG CGTGACGTCG TGTTCCAGGT
    76261 AGGGCGTAAC GGCGTAGTCT GCCCTGTCGC TGAGTTTACT GCGGTTGAGC TGGCCGGCTC
    76321 CGTCATCAGC CGGGCCACGC TGCACAACGA ACAAAGGATT CAAACCCTGG GTCTGAAAAT
    76381 CGGAGATACC ATCGTGGTAG AGAAAGCTGG GGAGATCATT CCACAGGTAG TCTCCGTCCA
    76441 CCGGACAGAT CCAAAGAACA AGCCGGTGGT ATTCATCAAG ACGTGCCCAG CCTGTGGCTC
    76501 AGAATTGAAG AAGGAGATAC GCCAGGATGG GACCGAGGGT GCCGTCTGGT TGTGCATGAA
    76561 CACCAAGGGC TGCATCGAGC AGCAGAAGGG ACGCCTGGCC AGATTCTGCT GCAAGGACGG
    76621 CATGGACATC GAAGCGGTAG GTGACAGTAT GATCGACATC CTGTTCGCCA AGTGCGGAGT
    76681 CCGCACGCCC TTCGACCTCT ACACGTTGAA ACGGGAATCA CTGCAAAACA TTCCTGGTGT
    76741 GGGTGACACC ACCATCAACA ACCTGCTCTC CCGGATCGAA GCCAGCAAGA CGGCCGGTAT
    76801 GGCCAAACTG CTGTACGGCC TATGCATTCC GGATGTGGGT AACACGGTCA GCCGTAAGCT
    76861 GGCCGTATGC TATCCGGACA TCAACGCCGC CCTGTTTGCC CCTGACCGCA TGGCCAAGGT
    76921 GCCAGGTCTT GGAAAGGCCG TGGAGCAGTC CATCAGAACC TGGATGGCGG ACGTGGACAA
    76981 CACGTTCATG CTGGCCCGTA TGCAGGGAGC CGGTGTCAGT TCCAAGTCGC TGGATTACAA
    77041 CCCCAACGCC AGTTCCGGCG TGTTTGCCGG GAAGATATTT GTGTTCACAG GTGATCTGCC
    77101 GGACATGGCT CGCGATAAAG CGTCGGCCAT CGTGGTGGGC AACGGAGGCA AGGCCACCAG
    77161 CGCTGTCAGC AAGAAGACCA CCTACCTGGT GGTTGGTGAA GCCCCTGGGG CGAACAAATT
    77221 GAAGGATGCA CAGAAGCACG GGACCAAGAC ACTGTCCCCG GCGGATTTCT TCAAACTGAT
    77281 CGAAGGATTA AAGTGAAATT GAGATTCGGT TTTATGAGCG ATACCCATCT GGGCTTTTGC
    77341 CAGTATGGGC TGGAGCAACG GGCACAGGAC TTCCGGGATG CCTTCCTGGA CGCCACCCGT
    77401 CAGATGCTGG AGCAGGGGGT CACGGTAATC GGCGTGGCCG GTGATGTATT TCACCATGCC
    77461 AAGCCGGCAT CCCGCGAAGT AGCCTTTCTG CAATACATAG AAGGCGTTCT TCGCCCTACA
    77521 CCTGCCAGGA TGCTGGTGAC ATCTGGGAAT CACGATCTGG CCACCCCGTC GTGGTCTGCA
    77581 GCCTTGTTCT CGCCGGGAAA GAGTGACCGG ATAACCAACA TGGATTGCCA GCATTTCTTC
    77641 GATCTCGCCA GCGGCATAGG TATCGTTGGG ATTCCATTCA TGTCCAAGGA GAGGTTCATG
    77701 ACTTATCCGT GGCCGGAGAA GAATGCTGAC GTGCTTCTGA TGCATCAGGC CATAACTGAG
    77761 TTCGTAGGAT ACAAAAGCCC ACAAAGCATT GATCTGGCGG AACTGCCGGT GCACAAGTTC
    77821 AAGTTGATCA TCTGCGGGGA CACCCATATC AACCGGACTG AAAGGATCGG GGACTGTGTG
    77881 ATATGTTCTC CCGGATCCAC GGAGATGAAC AAGAAGGACG AGCCGGATGA CAAGTTCTTC
    77941 GGCACGGCCG AGATCGAAGC GGGACAGCCG GTGGAGGTGA CATGGCACAG GATCAACACC
    78001 CGTAAGGTGG TGAGACTGAC GCTGACGGAG GACGGTCAAG CGAGCCGGGA GCTGGCGGAG
    78061 ACGGCCCTGC TGCCGTCTGG CTTGGTCTAC ATCAACTACG ACGTCAGCCT GCCGGATATA
    78121 GCCAACCGCA TCGACACCGC GCTGGACCGG TCAAAGTTCG TGGTGGTCTC CTCGGCCATG
    78181 ACCAACGAAG AGCAGATGTT GCAGGTGTCA CCTGCCCCGA TGGTCAAGAA GGAGTTTGAT
    78241 CTGAAAGAGG CCATTGCAGC CGAGTTGGGT GGTGTGCTGG CCTTGGCCGA CATAGCCTCC
    78301 CAACTGGCCG ATCCCCAGAT CGATGCCCGA ACCACACTTA ACAACTATGT CGACGCCGAA
    78361 TTGGCCTCCA TTGCTGGAGC ATCTGCTGTC GGTCGGAACC TGGGTGCGGA ATCCGCCGTT
    78421 CCAGCTTCGG TTGCTGCATG AACAAAAAGA GCTGGCATGC TATGGGTTCT ATGCCCTGCA
    78481 GCTGCACGAG GTGGAGACAG GAATCCTTAA CCGGGCCTGT CTCCACCTTT CCTGCTCTAT
    78541 GTTTGACCCC AAACTACAGG CGGTAACCGC CGTAATGGAA GGACACCACG GATATGTCAA
    78601 ATTTGAGTTT TCCCCACCCC AATTCGGATT CATTCCAGCA GAGGCTGAAC TGCTCACCGG
    78661 AAGAGTTCGT GCTGCTTTTC CAGAAGATGA CCGAACGGGC GAAGAAGATG CCGAGGCTTA
    78721 GCTGGCGGGA CACGCATGCG CTGATCACAT CAGCCAGGCC GGAATGCCCG GGTCAATTTG
    78781 TGGAGCAGGG ATATTTCTGC ATCTGGCTGT TTCCGGTCTG GAATTCAAGC ACTCCGGCTT
    78841 TCGTTTTGCA CGTCAAGGCT CAGGACAGCA TGGATCAGAT GGATGCCACC ACGTTTTGCC
    78901 TTATCGCGGC CACCGTGATT ACAGGGTTGA AAGAGTCGAG GGCGGTAAGC TGCCCTCTGT
    78961 TTCTGAACCG GGATGATGAT CGTTTTAGTG CCGTGATTGA CGACGTAGCG GCCGTCGAAC
    79021 TGAACTAATG AGAATTACTG AGCTGGAATT GATAAATGTG GGACGTCACG AAAAACTGCT
    79081 GGTGCAGTGT GACGCTCCTC TGGTCGGACT TACCGGTCCA AACGGTAGCG GCAAGTCTAC
    79141 CATCCTCGCG ATGCTGGACT ATGCCCTGAC TGGAGAGACA GCTGATCCTA TCGGAACTTA
    79201 CGTGCGTACT GGAGCCAGCA ATGGGTCGGT GCGTATCAAG ATCAAAAAGA ACGGACATAC
    79261 CGGGGAGATA TTCCGGCAGT TCGGCAAGAC GACCAAACGT CATCTCACCT GGACGGGTTT
    79321 CAAAGATGGC GAGCCCATCA AGGCGGCCGC TGAAGTTGAC CGGCATCTGG CCGAGATCTT
    79381 CGCGGCGGAC AAGAAGGCCA TCAGCTCTGC TGTGTTTGTG CATCAGGGCA CCCTGCACGA
    79441 TGTGTTGTTT GGTAGCGGCA CTGAGCGCCT GACCAGCTTC ATCAAGATGG TGAACATGAG
    79501 CTTCTGCCGT CAGCGCAAGG ACCTGATCGA CACTGTGGCC AAGAAGGTGC AGGAAGGCTT
    79561 GGTCGACTTC TCTGAGACTC TGCGCTCATT GGAAGAGCAA CAGGTGGCGG CAAGAGTCCA
    79621 GTGGAGTGAA GCGGACAAGA CCTACGCGGC GTTGCCGGAC GTCACGTCTG TGATGCAGGA
    79681 ACTGCGTCAG CGAACGATCT GGCAGCAGAA GCTCGGCTTC CTGAACGATA CCTTTGTACG
    79741 TTGTGACACG CAGCACAGAG AGTCTACTGG AGCGCTCGGA GCATATCAAC TGACGCTCCC
    79801 GGCTAACTAC CAAAGCCTCT CGGCTATCGA CGAGCTGTTG AATAACCAGC AGTCGGATAT
    79861 GCAGCAGAAG CAGTCCAGTC TGCAATGGCT GGAGCTGGCC TACGCAGAAC GACAGCAGGC
    79921 TGTCATGTTG GATGCAGATA TCGCCAAACA AGAAGCAAGC CTCAAAGAGA TCGACACCAT
    79981 GATACAGGGG TATGCCAAAC AGTTCCCCTC TGTCGCGTGG CTCAAATCAA ACCTGAGCAC
    80041 CATGGAGAAA GCCAAGTGGG ACCTGCAACT CTTCAACCAG AGAAAGCAGG AGCTGAACTC
    80101 CACATGTGAA AGCTTAGCAG CTGCGGACAA AACTCTGGCA GAATACTCAG CATCAGCTGA
    80161 ACAAACAGCG AATCTTCCTA ACTGCTCCCA AGAGTCGATT ACCTTACAAA GGATGGCGTG
    80221 GAAGGAGAAG GAGGCCACGC TGCAGGCACA CCGCAAGAAC CTGGAAGCCT TGAAGTCTGC
    80281 CGCGAAACAA GAAGTGGCTG GGAATGTGGT GTGTCTCAAA TGTACGCTGC AGCTAGTCCC
    80341 TGCTCAGTTC GGGGCTGACT ATGGGCAGGA GCTGATAGGA ACCATACAAT CCCTGCAGCA
    80401 GGCGCAAGAA GACGCGGACA AGAACTTGAG CGCGTGGGAG AAACACTGGA CAACCTGGAA
    80461 CTCCGGATAT CAGGAGGCGC TTCGGGTGAG ACAGAAGTGG GTAGCTGAAG AGTCCCGGTT
    80521 GAAGCAAGAG CTACGGGGCT TGGAGATCAA GGTAAATGCT ACAGGTCTGC ATATGGACAT
    80581 GACGGCCCTG GACACTGCCA TAGGAGACCA AAGGACTATC CTGAACAGCT GGGAAGGAGA
    80641 CCAGAATGGC TGGAATGGGA TAAAGGCGAA GTTGGAAGCC AACCAAGTCA CCAAGTCTCG
    80701 TCTTCTACTC CATGCCGAGG CCATGACAAA GTCCATTGAC CTGTCTCCGG CAGCATTGCA
    80761 AGAAATAAAG ACGGCCATCC AAGCCATCAG TAATAACCTT AATGGATGGA GGCAAGCTAG
    80821 GTCCCGGCTC AGCACCTTGC TTACGCAAAA CCAGATGCAC AAAGCCAACC TGGACAAGGC
    80881 AGAGCAAGAT CTGAACGAAC ACGGACTGAC ACCTGTGCCT ATGTCCCCAG AGGCTGAAAC
    80941 ACTGATCCAG ACCCAAAGCC TGGAATCCGC GCTGGGCCGG CTGGCGGCCG AGGAGCAGAC
    81001 AAAGCAGGAG GCCAAGGCCC GGCGGGATGT GCTGCAGACC ACCAAGGACG ACCTGGACAC
    81061 ACGCATCCGG GACATTCATG TACGGATGGA AGCCAACAAG AAGAAGCGGG AGCTGGCTGA
    81121 CAACCTCAAG CTGCTGACCC ATATGTTCAG TGAGCAGGGA TTGCCCCGCC GGGTAGTCGA
    81181 GTATCACTTC GACCATCTGG TGGCCTACAC CCAGATGTTC CTGGAACAGC TGCAGTCCCG
    81241 GTTCGCCGTA GTCAAAGATC TGGAGGATCC TCTGAGCTTC CGATTCATCC GCTACGACGA
    81301 GCCAGGTTCG GCTTCGTTGC CCATGCAGAA GATGTCCGGT GGGCAGAAGG TGGTGATGAG
    81361 CCTGGCTTTC CTGATGGCCA TTCAGCGGCA GCTGGTACAG GATGTCGGGT TTCTGGTTCT
    81421 GGATGAACCG TCGGTGCATC TGGACGAGCC TGCCGTTGAG GGGGCTGTCC TGATGCTCCA
    81481 AAGAGCCGGG CAGCAACTGA CTGACACCGA TCATCAGATC TGGGTTTGCG ATCACGATCC
    81541 GCGAATGGCC AGGGCGTTTA GCACTCAAAT AATGTTAGCA TGACACCAAT CGATAAACCG
    81601 TTAACTGACG AGGAGATCCG GAAAATGATG ACCGCGGACT CCCGCATCAC AGTGCTGGTT
    81661 AAAATTCCGC TCAACACGCT GATCTATCAC CCGCAGGAGA TGGCCCTGGA TGAGATCAGT
    81721 AAAGCTGCCA TTGGCAGCGA CATGCTGATG GACTTTAGCC AGACAGCCGT GGGTGTGACA
    81781 CCGGAGAATG AGGTCATCCT GGAAGTGGAA GGGGACGTCA GCATGCACCT GGAAAACAGC
    81841 GAGGCTTGAC TCCTACCTTC CATTGAGGCT GATATAGAAC TGTGCTGCTC GAAGTAAAGT
    81901 TACGCCTGAC ATCTCCTTTT CTGGGATCCA AGCCGCCGGA CGACGCAAGC ATCCGACGGC
    81961 TGGTCAAGAA CGGGAAAGGA ATCATGTTTC CGGTCGACAC CTTCAAGCAG GATGTCCTTA
    82021 CGGCGATTTC CGTTACGGGC GTAGATGCGC ATCCACAGGC CATCTACGCC CCGATCGGAT
    82081 TTACATCCCC TTCTCTTCAT CTCTATCGCA GGACCTATTC TGCATTCAAA GTAGATCTGT
    82141 TCGAGAGCAT ACGCACCGGG ACTATCCTGA CTTTGGAGAT GGGTATCGAT ACAGGCCTGA
    82201 AGCCGGCCAT GAGCGTTGAC GCGTTCAACA CCATCATGGC TTGGATAGGT GAGCAGAAAG
    82261 GAATCAGTCA GTTCGGAAGC AAGTTTGGTT TCGGTAAATT CAGGGTGGTC ACCCTGCAAC
    82321 CCGTCAATTC AGAATGCAAT CAAGCAAATC AAGATCCCCA ACCAGATCCT CAAGCTACGC
    82381 TCTGACATCG CAGTGCATTT TCCATCACGA ACGCAATAAG TATCGTGGGA TTGCCTTCGT
    82441 CACGGCAGGG GCAAACTGGG CACTGATAAG GCACCTGAGC AAAGAGGGGC AACCCTACGA
    82501 GCTGCACGGC CCTTTTCCAG TTAAAGTTAC CAAAACACAG ATGCAGGAAT TCCGGCTCGG
    82561 CGAGGCGGAG CTAATTGGGT GGAAGCTGCC TATAACCAAG GCATTGCGCA CAGTAAGCGA
    82621 GGGCCTATGC AAGTCGTAAA GCTACTGCTA GGCGACTCCA GCCTGATTAT CGACAATCCA
    82681 CCAGGAGAAG TGTTGGACTA CCTGGCTTAC AACCATCGGG GGTTGGTGGA GGATGAATTC
    82741 AATCCCCGGG AGCGTCAGGT GGTGATCGAA AAGACTCTGT TGTACGAGGT GGTGCAGAAC
    82801 TACCCCTTGC GGGTCATCAC TTACCAGGGA TTCTGGAAGG ACATCACCGA GCTATTGGAT
    82861 ACCCTCAAGA TCACTTGGGA ATATTACGAC ATCCGCCTGC CGTTCCCCAA TCCCCGAGTA
    82921 GACTGGATGC AGGGGCTGCG TTACTACCAG ACCGGACCGT TCCTGCGTAT GGTACAAGCA
    82981 TGCTGCTCCG GCTTCCTCAA AGCGCCCACA CGCTGGGGGA AGACCTCGTG CATCGCCAAC
    83041 CTGTGTCGTG TGTTCGACGC GCGGCCTGTG GTTATCATTG CGCCTGGGGT GAACCTGCTG
    83101 GGCCAGCTGA TCAGCGACCT GCAGCCTTAT CTGCCGACCC GTGAGATCAA GGGTGTGTTC
    83161 ACCGGGGCCA AGGGTAATAA GGTACCCTCC CCTGACATCA CGGTGTGCAG CATGGACTCG
    83221 TTGCACCGAA TCGATCAGGC CTCGGTGCGC ATGGTCATCG TGGATGAACC TCATGAGCTG
    83281 GTGACTCCCA CACGGATACC AGAGTTCCTG AAGTTCACGA GTGCCCGTAT CTACGGGCTT
    83341 GGAGCCACGC TCACTGGCAG GTTTGACAAC GCGGATAAGA TCACCAAAGG ACTGATAGGC
    83401 CCGATCCTGG CCGAAAGGTC CTTCCGCGAG GCGGTAGATG AGGGGGCCAT CTGTGACATC
    83461 CGGTGCTATC TGCTCAAGAT CCCGTTCTAC GCCTTCCGTG TCAGTAACCG CGCGCAAGCC
    83521 TATAAGCGGC TGCTGCACGC CAACCCCGAG TTCAACAGCT TGGTGCATAA GGTCACTGAC
    83581 CAGGTGATCC CGCAGGAATG GCAGACCTTG TTGTTCATCG ACGAGCAGAA GCAGGCGGAC
    83641 CTGTTGCAGA GCTACGTAGG TAAAAGCGAG ATCGCAGTGG CCTGTCGTAT GACAGGGACT
    83701 GAGCGCAAGA GCATGTTCAC ACGCATGGTC AACAATGAGA TCAAGCGGTG CATCGCCACG
    83761 GACATCTATG CCACGGGCGT AACCTTCCCG GATCTCCGGG TGGTGGTTAA TGCCTGCGGG
    83821 GGTGGCGGCT CCATCACAGC TACGCAGAAG CCAGGCCGCC TGGCCCAGAA GCGTCCAGGC
    83881 AAGCAGCGGG GCTACCTGGT GGATTTTCTG TTCGAGTGCG TGAACAAGCC CAAGAAGAAG
    83941 GACATGAACA AGACGTTCAA GGAGCACAAC CGCTGGCTCA TGGTCGAGGC GGACTGTGTG
    84001 GCCCGGCGTC AGGCATACAA ACGAAACGGA TATGAAGTCA TTGAGATTGA TAACCCCAGC
    84061 CAGATCACCT TCGAGGATAG GCCACATCAG ATACCTTTGC TATGAGCGAG AACATTCTTG
    84121 AGTCTCTAGC CAAAGAGCTT CGCAGTATAT TTGCCAGGAA GAAGAAAGAG CGGGATGGCA
    84181 AGTACAACCC CATGGAACGT AATAAGTCTA TGGAGGTCTG GCTGAAGGTG GCCGTAAACT
    84241 GCAAACAGGC CAATGCGGAT CCGGAGGCTT TTATTCAAGC CGCCTTCGAC TACAACACCG
    84301 TGGCCGGTGG GCCGTTTCCG AACATGTTGT GGGGCAGCCA GGCTGTTAGA TGGTACGAGC
    84361 AGAAAGTATG TTACATTTCA GAAAATCAAG GCCCTCTGGA TGCTCCTGAC GATGTGCTGG
    84421 CCCGTATCTA TCACCAGGAA TTCACCGACG CGCAGACATT GATGTTGAGC CAAGTCATGT
    84481 TCCCTACCTA CCGTGACTTC CTGAATATAG AGATAGAGAC ATTCCAGATT CCTGTCTGGG
    84541 TGCGTTATTT TCTGCTACAG CCTTGGCCAG ATGACAGAAA AAAGTTTGAA GCCAGAACCC
    84601 GGACCGCCAT ACTTTCAAAT CCCAAGCTGC ATCAGACTCT GCATGATATG GGCTGGGACT
    84661 TGTCGTTTGT TTATCCAAAA TAATGAGCAC TGAAGTAAAT GGATCTCCAT TACTGCGGAC
    84721 GATCGAACAG AATTCAGTTA CCTATGAGCG GATGCTGCTG ACATGCTGTC TCCGTTCCTA
    84781 CCGGTTTTAT TTAACAAAAA AGCAACTGCT TTGTCCTTAC GATCCAGAAC GTGGTCAATG
    84841 GCGCCAGGAT TTCAGTTTGC GCCGGTTTAA TCTTGTCTAT GCGGTCATGG ACACAATCTA
    84901 CACACTGTAC CAGGGCATGC AGATAACCAG CGACTTTTCG TTAGATAAAG ACCTGCTGCA
    84961 GCTGACCATC ATCGACTGGG TGAATAACGG AAAGATACCT TCTGAAGAGT ATGCTGATAT
    85021 CGAACACGAG ATCAAAAATG ATTTCTACGC TGGAAGTCTG GATGCTTCTT TTTTCACCGC
    85081 GGTAGGCGGG GAGCCTTTCT CTTACTGGCT GGATTTGCGG CTGACTGGGG CTTTGGTGAA
    85141 ATCCCTTGCC AATCAAGGGC AGCTACAGTT CATGACCGTC GATCAAGTCA AAGAGCAGGT
    85201 GGAGAAATCA AGACAGCTGA TGGCCTCCGC CAGTGGTAAC TATGTCAACG CCGGAGCTTT
    85261 GATGTTGGGC ACCAGGCGTT ACGAGAATCG GATAAGGATG CCCCTAAAGT GTCTAAACCG
    85321 AAGAATGGCC GGAGGATTAG GGCGGGATGA AGCCACAATG ATAGCAGGAG CAAATGGCGG
    85381 CGGTAAAACA ATTCTGGCGA TGCAATTCGT CAGTTGTTTT GCAAACCAGG ATGAAAACGT
    85441 CGTATGCTTC ACCACAGAAC AAAAACCTGA GGAGCTCATT CTACGCTCTG TGTCTGACTA
    85501 CGTGGGTGTC CCGTTCGACC AGCTGATCAC TCGGGCGGAT GCACCGTCCA TCATACAAAA
    85561 AGGAGAAGTC CTGCATCTGC CCACGTTGCC TACGTGGTTA TGGACGGACC CCAACTATTC
    85621 CCAAAAGACC CGTCTCCTTC TGAACATGCT GTCGACCCGG GTTGTGATGA TCAACTGGGC
    85681 AGAGGGTCAA GGCTACACGA TCGAGAAACA CTTTGATCGT GAAATCGAAG CCCTGGATGC
    85741 GTTAGGATGG CGCACGGATG TAGCCGTCTT CGACTGGCTA GGTGGTGCTT TGAGAAAAGA
    85801 AACACCAAAG GATCAGCGCC GCCATATTTA CGAATCAGGT GCTGAACACA TGATCGGCTT
    85861 CACCAAACGC CGACGTATCC CTACAGTCAT CATGGTGCAG GCAGATAAAG ACGCGGTGAA
    85921 AGGCAAGAAA GCTGTGAAGA TGGATATGGT TAGTGAGTGC AAAACCATGA CCAACAACAT
    85981 CTCTAACTTT CTGGGTCTCA GCTTTTTGTC TGCCTCCGAA GAAAGGGAAT CAGATACGCG
    86041 AATGCAGGCC CGGCAGTTCA TCAACGTCGA CAAATGCCGT AAAGGATCTG GAGGCCTGGC
    86101 CGCTGTGGAA GCTGCATTCA AATTTCAGCG TTTCATGGAT GTCCCTGAAG ACATGATAGG
    86161 AGGGGCTCCA CAACCTGCCC TCCCTATGGC TCCGCCCAGC ACGCCACCTC CGGCACCTCC
    86221 GGGGGCTTGA CACCTGCTAG GCTGCTGGGT TACACCAACA GCCTAGCAAT TCCTGCGGTC
    86281 AGCAGGAGTC GCGCGTAAAC AATACATGAG CACAAGCAAT AGCAGCGCCG TCGTCGACCC
    86341 GTCTTATCGT CGCCAACTCC TCTTTCTATG GCAAGGGAGC AAAGTCCGCT TCAAGTGGGC
    86401 CGAGGTCATA TCCCTAGCTC TTGGCCGGGA TCGTTCCGCC ACCCTGCTGC GCTGGCAGCA
    86461 CCAAGGCTAC AAGCTCCTCA AAAACCTATT CAAGGTAGAC AGGACCGGGG AGTTGAGCTT
    86521 TGCCGGTCAG TGGGATGAGA ATGGCTGGTT GGAGATCACC CACCGGCAGA TCAAGGCCAA
    86581 GAGCGGGATG AAGACCCGGC ACGACGTCAG CACGTTCCTG TTGCAGTTTG AACGGGCCGG
    86641 CATCATCGAG CGGAAGCATC TGGTCAACCT GGACGAATTC GGCCAGCCCT ACAAACGCCT
    86701 CTTCATACGG CTCAGGCCGG AGGGACTGCT CCAGCAGCTT AACCGGCAGG ACGCGCCCGA
    86761 GCTCGCCGTG GTGGAAGTCC CCACGGAGAA GGTATCATCC GAACCCCGGG ACGAGTATGG
    86821 TGTCACGGAA GAGATCACAC TCAAGATCAA GGAACTGGAG GCGTCCGGGA AAGGTCAGAA
    86881 AGGGTCCGAA AATGTCGAAA ACTCGGCGGT CCTTTCCTTT TTGGCCCCGA TTGCAGAACA
    86941 AAGTGCAAAT TCTCATTCTG TGGTAGAATT ATCTTCATCC TCGTTTAGCT CGGATATTGA
    87001 TAATTCCCCA CATAATGAGA AACAAAACGC CTTAGCAGGC GGGGTTCCTT TGCACAAGGA
    87061 AGTGAAGCTC CGCTACCTGA AGCTGGCCCA GCCCGGCAGC AGCCAGACAA TCTCGCTAGC
    87121 AGTTCCCCCG GAGCTGCTGG ATATCCTGGA CTTCCTGACG GTCAACCGCT GGAACAACCG
    87181 CGAAGGTTGG CAAGAGAAAG ACGTCCGTAG CCTGCTCTAC TGGTTCAATC ATCCCAACCC
    87241 GGTGATTGCT TTGACGCTGG AGCGGGTTAA GAAATGGTTC CGGATCCGTG AACTGTCCGG
    87301 TGATGTGGTT GGCGGGGATG AGATAAAGAA GTGGATGTGG GAATGCGGCT TGAAGTTCTT
    87361 CTGCCGCAAC TGGGGCGCAA TTTGGAAGGG CATCCGTCTG AGTCAGCTCC GGTCCGATGA
    87421 GGAAGTCCTA GAGATGGAGC GTTATGAACT GCAGCCTGAA GTGCTGCTGG AAACGGTGCA
    87481 CTACTCCATG TCCTGTCGCG CCAGTGATTA CGTCGGCTGG ACCCGGCATA ACAACCCGTC
    87541 GATGGAAGAC CTGTTTAACC TGGACTTCCC GACGGCACCG CTACACCCGC TGACCCCGTT
    87601 CGTTTATATG AGCGGACCCA CTGGCTGGAT TACCTCGTCG GCGCGGCGGC ACTGGGACCG
    87661 GACAGTCAGC TACCTGACCA ACCACCCCCG GGCGGTCGAC GCTCTGGCCA CGGCCAAGGT
    87721 GGACGTGAAC GACTGGTTCC GCCGCATGGG TGTGCCGGTG CCGGACTGGA AGAAACTGAA
    87781 AGCCTTGGCC GACCGTAACT GGAACGCCAC CCGGCTGGAA ATGGAGCTCT ACTAAACTAT
    87841 GCCACGATTA TTGTCAGATC AAGAAAGAGC GCACCTGGCG AATAACCTGC AGGTGGTTGA
    87901 AGGCATGTCT GCCTCGGCCG TGCCGGAAGC GATCCTGCTG CTGGCCCACG ACCTGAGCGT
    87961 GATCCATGGC AAGGTTCGGC TGACCAAGGA GTCTGGTGGT ATCCACCTTT ACATGGCTTC
    88021 GCCGGAATGC CTGCAACGCT ATGGAGCAGG GGAGCTGGGT AAGATGCACT TGGCGGTGAA
    88081 CGCAGAGAAA TGGATCAAGC GCAATAAACG GCGCTCGGCC ATGTGCATGA AGACTGGTGT
    88141 GGTCTACGCA GTGGATCAGC TGCTGCGGAT GCCGCCTATC GGTCAGCGGG GAGTTTCCTC
    88201 TGACGGCTGC GGCCAGGTGT TGGTAGTGGA TGAGGACAAG TCAAATCTGG AGGACGACGG
    88261 GAAGGGTAAC CTGGTCCCGA GAGCTCCAGG TCGTTGTGTC CCGCTGCCGG AGCTTCCTCC
    88321 GGAACACCAC TGTCGGCAGT ACGTGGAGCG CCGTGGGTAT AACGTGATCC AGCTATGGGA
    88381 TCAGTTCGGT GCGTCCTACT GCTACAAGGA ACACCCCAAC GGCTACTACC GGCGGCTGAT
    88441 CAATGGCTTC AAGGTAACAC CGCAGGGGCG GCTGATCTTC TTCGTGGATG TCAATGGCAT
    88501 CCGCCAAGGA TGGCAGGCCC GTTTGCTGGA GGCCACGGAT GAGAACAAGG TGCGCCACTG
    88561 GTGGCATCCT TACGCCGAAT CCTGGAAGCC CGTGCAGCGG TGGGACGAAG CCGATGAGCG
    88621 CTGGGTCTAC CTTCCAGGCT GGGAAGCCAT GGAGGATCCC GCTCGCTACA TGACCGCTCC
    88681 AGGTGCCAAG CGTAATCGAC TGCTGGCCGG TTACGATGCG GCGATCAATC TGAATCCTCC
    88741 GGTCAAGGAT CGCTATGGGC GGAAGGTTGG GTTTGCCATG GAGGGTCCTA TGGATGCAGG
    88801 CAGGGTAGGC CCTCCCTCGG TGGCAACCAT GGGTAAATAC TTCAGCGGCG ATCAGGCCGA
    88861 CTTGCTGGCT CAGCACTTTG AGCGAGTGAT CTACATACAG GATAACGATG CTGGCGGCCT
    88921 GGAAGGGCGT CGGACTTTTC TGGAACAGTT CTTGGACCTG GGGGTGCTGG CAGAGTCTGT
    88981 TTGCATTCCC CAGCGGTTCA AAGATCCAGG AGATATGACT CCTCTGGAGG CAATGCAGTT
    89041 CAAATTTCAT CTACTGAATG AGTGAGCCAC AAACTAACTA CCCGGAATGG GCTGCAGGGC
    89101 TGGAGCCTCC GGAGTCGATT TTTAGGAATC GCCGAATAGG TAGCTTCATC GAGACCAACG
    89161 AGCGATCAGG TGAGACCACG ACGGGCCTGT TGCACCTGGC CGGTTACGGC AGCAAACCCG
    89221 CGGACATCCT GTTCATCAAT CCACGGGTGC AACGTGAGGA TACTTGGACG CGCGGCGGCG
    89281 ACACGGCGCG CGTGCTGAAG GGGGCGCCAG GTAACATGTT CCTGCGCAAC CTGTCTCGTG
    89341 CCGGGTTCAA GCAGGAGGAG TGGTATTACA CCTGCGTCAT CAAATACTTC CAAAAGCAGA
    89401 AGCACAAGGC GACCGACCTG CGTTGGTCAC TGCCGGCCCT GCTGACGGAG GTGAAGCTGA
    89461 TAAAGCCCAA GCTCATCGTG TCACTGGGCA AGCTGGGCTT CGATGTGCTC TATCGGAAGA
    89521 AGTACAATCT GAAGGACATC CGCGGCGGGT TGTTCGATCT GCCGGAGCAC GACTGCCTGA
    89581 TCTACGTGAT GGATTCGATC AGTGACCCGG TGACCCGGCC GGAGAATCTG GAACGCTTTA
    89641 TGGTGGACCT ACAGGAGGTT CGCCGGGTGT ATGACCAGAT CAGAGGGATT GAGCGTCCCA
    89701 AGGTGGTACA AGACTACGTG GTGCTGAACA ACTCAATCGA GCTGGACAAC TACCTGCGGG
    89761 AGACGATCAC CATGGGTGTG CGCCGAATGT CCACCGACTG TGAGTGGGAT GGACAGACAG
    89821 CCTTCTCAGG GCAGCTCAGG TCGATTCAGT TCGGCCGGGC CATGGGACAG GCGGCCTACG
    89881 TCCGTATGAT GGACGACAAG CTGAACTACG TGTTCGACGT AAACCGGGAC ACCGTGGGGC
    89941 AGATCATTGC CCACCATGTG GACCCGGTGA ACCTGGCATG GATTGGACAC TCGTTCAGTT
    90001 CCGACGCCAT GTGGATGCAT CATCATCTGG GCTTGAAGGT GTACAAGCGT TGTTGCTTTG
    90061 ACACCATGTT CGCCCAGAAG TGCATCAATG AGTACGCGGA CATGAAGCTG GAACGCTTGG
    90121 CGTTGAAGAT CACGGATCTG GGGCGGTATG ACATTCCGCT GTTCCTGTGG AAGAAGGACA
    90181 ACAAGAAGAA GGATATCGAG TCGGGTTACG GTCTGGTGCC TGATGACATC CTGATTCCTT
    90241 ATGCCTTGCG AGATGCGGAT GCCACGTTCC GTGCCTTCCC TTACCTCTAC CGTTTGATCA
    90301 TCGAAGGTGG CCTGGCGGAG TATTTCTTCT CCACCCTGCT TCCGTTCGTT ACTGACGGGT
    90361 TCTTTGAGCT GATGGATACC GGTGTCCCCA TGAACCGGGA TTACATGGAG AAGATGCGTC
    90421 ATGTGTTCGT CCGCAATCAG GCCATCCTGA TGGGCGAGTT CCGTGCCCAG GTGGCCATGG
    90481 ATGCGGCCAA GACGCTGACG ACCACCATGC TGGCCTACGA CACCTCCAAG ACCATGGTGA
    90541 TCCTGCCCAT GCTGTTCCAA TACCGGAACA AGGCCCAGGC AGCGGACAGT GAGAAACTTT
    90601 CCCTGGAGTC CAAGGACTAC CAGGAAGCGT GGGAGATGGC CAAGGACGTG TGTGGTGCGA
    90661 ACAACGTGCA GGAGTTCAAA CCCATATTCG ACCATTGGTG GCAGTCTCCC ATATTCAACC
    90721 CTTACAGCAC GGACTACCTC CGGCGCTGGT TGTTTGGGGT GAAGAAATAC CAGCCCCTCA
    90781 AGACCACCAA GAAGGATGGG ATCCAGATGG GCTGGGACCG GGTGCTCGCA CTGCCTCCAG
    90841 AAAAGCAGAT CGAGTATTCC CCCGCTACAG ACAAGAACAC CATCAAGGTG TTTGCAGTCC
    90901 ACGACCCTCA AGTTGCCCAG ATCCAGGAGC TCAAGGCTGT CGGTAACATC GTCAAGGCGT
    90961 TCCTGCCTCC CAAGCTGAAC GAAGACGACG ATGAACGCGG ACTGGCGAAG TGGATACAAC
    91021 CCGACGAACG GGTGCATGCC AACTTCTCCT TAACCGATAC CGATCGACCC CGCACCTGGA
    91081 ATCCCAACAT CCTGAACTGG CCCAAGTTCA TTGCCAAACC CATCGAGAAA GCCTTCCTCC
    91141 GCATCAACAA GCGGTTCATG AAGGAGTTCT TCATTGCGGT GAAGGGCAAG ATCCCGATCA
    91201 GCCAGATCAG GCAACAGATC AAGGACCAGG CCAACATCGC CGTGTCCGTG CGCTCCTGCG
    91261 CCCAGGCCCC CGAGGGCTAC ATCTTCATCG ACATGGATCT CAAGACCGCC GAGATCGTGG
    91321 CCCTGGGCTA CCTCTCCGGC GACGAGAACC TGTTGAAGGT GCTCAATGCC CCGGACACCC
    91381 AGTTCGCACG GGTGAAGGAC CATCCCAAGA AGGTGAAGCG CATTGCCTAT GTGCCAGGGC
    91441 TGACGATCTG CTCGGAAGAC CAGTGGGTTA AGCACCTGCT GACCGACCCT GACGATCCCA
    91501 CCCTGCTGCG CGACAGCAAT GGCATCATTA TCCATCCTAA ACGTGACATG CACTGGGAGA
    91561 TGGGAGAGGC CGTAGCTAAT AAGCCAAGGG AACTATTAGA TGAAGACATG GAGCGCAACG
    91621 GTGTCGGAAA AGTCGGAAAT TTTTCTATAC CGTACGGCGC AGGTGGCCCA TCATTAGAAC
    91681 GTCTTGTGGA GGCCAACATC GGAAGGAAGC CAGAAGACGG CACCGGCGAA AAGATGCGAA
    91741 CAGCTTACAG CACGCGGTAT CCGGTCGCGT GGCGTTTCCT GGAACTGCAA GAACAGGTGC
    91801 CAGTGGATCC CGGTTACTAC CGGGCCATCA CTGGCGCGAT ACGACATTTC CATTTTCGTG
    91861 AGATTGCGAA TCTGGACGGG CTGTCGGAAT ACACCCGTAA GGGTCTGTTG AATCCTTTGA
    91921 TTCGCCAGGC CCGTAATTAT CCCATGCAAC ATCTGGTGGC GGCTACCACC GCGAAAGCTT
    91981 TGCTCATGTA TCGTGAGAAG CGAGAGCAGA TGGGTTTGAA CTCCCGCATC ATGATGTTGC
    92041 TGTATGACGC CATGACAGCG CTCAGCACAC TGGAGGAGGC CAAGGCGTCC GCCCAGCTGT
    92101 TGAAGCAGTG TCTGACGGTG GATAATTCAT GGACCGTTCA TGGTCGCACA TTCAATTTTG
    92161 AGGTCGACGT CGACTACGCC AAACGGTGGG GTTGCAAGCT GACCTCGGAA GAAAAGAAAC
    92221 TCGTATCGAA GTATGTCTAA CATCCCCAAC ATAACCAGCG TGCCGGAGGT AACGGCAAAG
    92281 AGAATCAGTG ACGTCACCGA GGATCTAATA ACTCGGCTAA AGCCCCTGCT TGGCAGATCA
    92341 GGTCAAAGAC CGGGCTTGAC GCGTCCTGAG TTTTCTATAC CAATGACACT CGACCTCAGA
    92401 TTGTTGATTG AGGAATGCTT GATAGGTCTG GTCGGGCAGT CGGAGAAAGT GGTAGTGATC
    92461 AATACCGAAG AGGGCGTGAG GGCATTTAGC CAGTTGCCGA TAAAGGTAGT CATCATCGAC
    92521 ACTAAGACCG AACGTCCCGA CCAGATCCAA GCGATCGAAA CAGAGCTGGT GTCAGATAAC
    92581 AGTCAAGCAC TGACAGAGGC CGTCTATGAC GCCCTGGCAG TAGAAGTCAG TTCCGGGAAG
    92641 ATCAGCCCGG ATTCCATAAA CAAGCACATA TCATGAGTAA ACTTCGTGGC GGTTCGGCAG
    92701 GTGAACGCAG TCGTTCCTAT GCCTGTCCTT TCTTTCATCG CGGCGTCGAT GCTGTAGTCC
    92761 TGAAGCGTGA CACACAGTAC ACCTTCCGCC TACTTCCGGC GTTCAACCCC AACTTGCGGG
    92821 ATACCCCAGA GTTCCGTCTG TCCACGGTGC CTTATCGTGA GCTGGATGCT CCTACTGACG
    92881 GTTCCGATGC TGGTTTCTCC CCGTGGTACT TCACGGCCAC GTGCCATCGT TACGTCGGAC
    92941 CCAGCGAGTG GAGCGCCGTA TCCCCGCTGT CCTTGGAAGA GGATGGTAGC GGGTATGGTG
    93001 TTGATCCTTT GCTGGATCTC TATCGCACGG CCAAGAACAG CGCTAATCCG CAGATCAAGT
    93061 TTCTGACGGA CAAGCCCAAG GATTCAAAAG ACTCGGCGAT CCTTCAGGCC CCCAAGGACA
    93121 TGGCGTTTCT CAACGCCATT ATGTGGAACG AGCAGCAGCA GCCGCTGGTC AAGGCTGTTG
    93181 TCATCTCCAA CGGCAGTTTG AAGGTGACCA AGGAAGCGTT GAACACGGCG CGTCCGGCCA
    93241 AGATTCAGCA GATCATCGAT CCCAACTATC CCGATTACCT TTACGGGGAT GTGACCAGCC
    93301 TGCAGCATGG CTGCCTGGTC ACGGCACGCA AGGGACCAAC GTCCGACGGC GGGTTCGACA
    93361 GCTCGGTGAT GTATTTCAGC GAGGTCCCCG GCCAGCTGAC CGGTTACCGG GCGTATCCGC
    93421 TGGATCCGAA CAATGACTGG ACCAAGCAGT TCCTCAACCT GCGCTACGAC TTCGCCGATC
    93481 TGGCCAACGT GACCAAGGTG ATGGATGCGC AGGAGATGGT GAACCGGATC GTGGATGACA
    93541 ATTACCTGCC TTACGACCTG GTAGTGTCGG TCTGCTCCCG TCACTGGAAC GTGCCGCCGG
    93601 AGAAAGTCCG GGCCACTCAC TTCCCGGGTG CCGGACATGC TGGAACGGCT GGCATGCCTG
    93661 TTACCCATGG GGCTATGGGT CAAGCGCCTT CACCGCATGG CGCTCCGATG ATGGGTCAGG
    93721 CTCCGGCTCC TGTCCCTCCG CCGGCTCCGG CCGCTCCGGC TGCCGTGTTC TACATGGCGG
    93781 GGCCTAACAA CGTCCCGGTG CAGGTAACGG CGGAAGACAT CATCACGCGG TTGACCACTG
    93841 AGGGAGATAC CTTCCCCGTG TTCCGCCAAG GTGACGCCAA CTGGACCAGC CCCACGTTGC
    93901 TTGGGTTTAC TCCACGCCGC GCTACTCTGC CAACACCACC TCCCGTGGCG GCGACACCGG
    93961 TTCCTCCGCC GCCTCCGGCA GCTCCGGCTC CCGCTCCTGC GCCCATGGCA CCTGCCGCTC
    94021 CGGCAATGCC AGCGCCAGGC GCGGCTCCGG GCTATCCCGC AGCCCCAGGT TATCCGGCAG
    94081 CTCCGGCTCC GGGTTATCCG GCGGCGCCAG GACAGCATCC AGGGTTTGCT CCAGCGCCTC
    94141 CCGCTGCAAA CCCTCAGGGG GTGCCTGCCG CGCCAGGATA TGCGGCACCG GCACCCACTG
    94201 CCCCACCTGC AGTGCCCTCG GGCTTGCCCC CAGCGCCAGG TAGCACACTG AACCAACCGG
    94261 GCATGGTTCC TCCCGCTCCG CATCAAGGGG TTCCGCTCGG TGTGCCTCCT GGGCCGCCAG
    94321 CAGCTCCTGG TGGTTACGCG GGTGTTCCGA CAGCTCCTAT GCCGTCAGCG CCGCCTGCGG
    94381 TTCATGCCAA CGTGCCTCCG GCCAGTCCGG CGGCCGCTGG TGGCAGTCCG GCACTTTCCC
    94441 AAGCGGAAGC CACCCGGCTG CAGGAGCTCT ACCTGAAGAT GTCCCAGACG CCGGGTCAGA
    94501 TGACATCCGA GGACATGACG GAGTTGACGG CATTGAGTAC CCGTAATGCG GCTGCAATGT
    94561 CACCGGTGAA GTAAACAACG ACTAGGGGCC GTCTCTCTGG CAACAGGGGG ACGGCTTTTT
    94621 CTATCATGGC AAAAGAATCT ACAACTAAGA AAAAGGAAGC CCCTAAGAAG GCAGCCCCTA
    94681 AGAAGGCAGC AGCGAAGAAA GTAACAGGGA AGAAGAAGGC GGCATCCGCT GCCTTTAACA
    94741 TCCTAGCCCG TGGAGCCATG CTCACGAATT CGATCCGTGA GTCTCTGGTC CGCGCCAAGG
    94801 AGAAGCCCAA AGGCTTCATG CACCGCTACA GTCTCATACC GATTCCAGAT CTGCAGTTTC
    94861 AGCATTTGTT GGGGTTGCCA GGCTTGGTGT CAGGTACGGT ATTGGATATA ATCGGACCTG
    94921 AGGGTATCGG CAAGACAACA CTGGCCTTCC GGTTGTTGGG CTGGGGCGCC ATCGCGAATT
    94981 GCGTTCCGGT TTATCTCGAG TCCGAGAACA AAGAGATGAC CCCGGACCGT ATCAAGCAGG
    95041 CCCTCCATCC GGATCGAAGA ATAGCAGATG CGATCTTCAA GTCGATCTAC ATGGAAAAGG
    95101 TGTTCGAGCT GTCCAATATC GTGGACACAA TCGAGCGCAC CGCCATGACG CTGCGCAATC
    95161 CGGATAGCAA GAGTTATGTG CCGATCGAGA ATCCCATCAT GTTCGTGGTG GATACGTTCT
    95221 CCAAAGCACT CAACCCGGCA GAGGCTGCTG CTTTCCAGGC CTACATCTCT GATGGTCTGG
    95281 TGAAACGGGC GCTCAAAGAG AAGGACCTGG ATAATGTTGG AGGAGGGTCG AACATGGGGC
    95341 ATGCCAAATT GGCGCATGCC TGGTGCCGCC GCCTCCCCCA CTTCCTGCAT CATTACAACG
    95401 CGGTCCTGAT CTTGATACGG CATCAGAACG AGGATGTGGA TATGACGGGG CGTAAGGGCG
    95461 GCGGATCGTT TGTACCGCAG GACTACAAGG ACTCCGTGAA TCGCAAATCG ATCGGAGGAA
    95521 AAGCGGTAGG TCAGAACGCA GCGCTGCAGA TAGTGCTCTC ACCCAAGGGA CACGTGCAAG
    95581 TGGCTCAAGG TACCGGCAAG GTCAACGTGG CTCGGCGGGT GCTGGCCACA GCCACCAAGA
    95641 ACAGCTTCGC GCCTGAGCGG AAGATCCAGT ACTGCTTGAC CTTGATGACC AGGGAACAGA
    95701 CGGAACACTT CCAAGAGCCG GCTATCACCA CATGGCTGCC ATTGGCTGAG TTGTTACAGG
    95761 AGAAAAAGCT GTTGAAGGTA TCAGTGGAGA ACGTGAATTC GGTGACCTGC CCGTTGATGG
    95821 GCATGACCAA AGTTCTCCCC TCGATCTTTC ATGGCATGTT GCACGCGAAC CCTGACCTCT
    95881 ATGCCCGTGC TCAGCGCGAG CTGGATATCA AAGGCGCGGA GGAATGTTTC AAGGTCTTGA
    95941 AGCAGCTGGA TACAGACGGT GATGAGGAAG AGGAGCCTGA GACTCCGGCA GAACAGGATA
    96001 AATCAAATGA GACGACTGAA CCAGCTGATC GGCCAGTCGG GGAATTACAG CCTCCATCAG
    96061 CTGCGGACCA GCCTGGCGGC GATGACGGGG TTGCCGGAAC TGAAAAATGA GCATAGCTAC
    96121 ACCACAGTGC AGCAGATCAT TGATCATGTG CTGCAGTGCG GCAAGTTGCT CATGCCGGCC
    96181 ACCTGCCAGT CGGTGTTCTA CATCGATCAA AGACGGCCAT GGATGGCTGA CATGATCAAA
    96241 GGGCAGCGAT CGCTGCTCGC ACAGATAATG TCCGAACGCC CTGAAGAGAC CGGTTTGGTC
    96301 GTTGACTCAG TGCTCAAAGG ACAGCATGCA CTTTATGCCA TAAGGTGCGT TCAAACTGCA
    96361 GAGGATGTGG CGTTATGGCT GCCAAGCCTT AACCCGCTGA GAATGCAACT ACACATCTAC
    96421 CCAATGGATG ACGAACTTCG TCTGCTCATG GTCCCGTTGA GGGCCTTGAC ATCGATGGAA
    96481 TGTAATTGCT AGACGGAGTA AAGCCTCCGC ACACTGATTA TGGTTTTGCC TTGCATCATC
    96541 AGCTTGCCCG AGTCGTTTTG TGGCGGCCAC AGATTGTCGA GGTAGTTTTG ACAGAGCACA
    96601 GCTGGCATGA GCTGGACGGT GCTGTTGGTA TTGATCTGGT GATGTTTGTC AGGAGCCATG
    96661 GAGAGAGTTA CTGTTTGCTG AGCGCGGACA AGCGGATGGC TTATTGCCCT CTTAGTTACC
    96721 CGTTGCTGGG TTTCAGTACA CGCCGATGTA TAGTCACGAC GCCAAAGCAA TAGTCCGGTT
    96781 CGAGGACAGC AGCCTGCCTG GCTGGAAGGC AGGGACTCTA TGTTCTCTGC ACTTGTTCAC
    96841 CAACTGTGCC GGCAACCCCA ACCGCGACTA TTTGGCCTAT CATCACCTGA CAGGGACCAC
    96901 GTGCTGGATA AGGAAGGCGG CGGCGCTGCC TCTCATCTGG CTATATCACC CAGCGCTTCG
    96961 GCAGAAATTG AAGCGTGCTT GGGCTTTGCG CAAAGGCGAG CGTGGTAACA CGTTCCTGTC
    97021 CTGCGTCGAT CCGGTCAAAC ATGGAAGGAG TCCGTTTTTG TTTGAAAGCC CCGGCGAGGC
    97081 ATTCTACTTC TGCCGCCAGA TACCTGACAG GCAGAGCATA TACACACTTA TGACCATAGA
    97141 CACCTAATGA GAGAATTCAC ACCAGACATG CAGACCTTCA TGAAAGGGTT GCAGAAGCTG
    97201 CCTGAAGTTC TCAAGCAGAT GGGCTTTGAA GCCCTTCGTC CCGGCCAAGA CAGGGCGGTG
    97261 ATGAACTTGT TGAACCAGCG GGATACCCTG GCGGTAGCTC CTACTGGCGG CGGCAAGTCA
    97321 GCCATGTACA TCATCCCGAC TGTATGTCAC GGCTGGAATA CACTGGTGAT CAGTCCGCTG
    97381 ATCTCGCTGA TGCAGGACCA GGTAACCAAG CTCTGGAACT TCGGTTTTCA AGCGGCACAG
    97441 ATATCTTCAG GCCAGACGGA GGCGGAGAAC CGGATGGCTT TGAATGACTG GGAGGCCGGC
    97501 AAGCTGCAGT TCTTGCTGGT ATCTCCAGAG AGGCTGGAGG TGGAATCTTT CCGTGGCCTG
    97561 ATAGCCCGTC GCCGCCCACA CTGTGTGGTG GTGGATGAGG CTCACTGTAT CAGCACGTGG
    97621 GGTACCAACT TCCGCCCCTC CTACATGCAG ATCGGACCAC TGATAAAAGA GACCCATCCC
    97681 CGGGCAGTGT TGGCGCTGAC AGCCACAGCG ACCAGGCGGG TGTTGGCGGA CATCCGGACA
    97741 GCTCTTGATT TGCCCAATGC CGACCAGCTG ATCTACTTGC CAAAGCGAAA AAACTTGAAG
    97801 CTTAGCAGCA GCAATAAACG TACGGTGGCG GATTTGCTTT ATCGGATCGA GGAGGTGCCT
    97861 GGCTCGTTCA TTGTCTATTG CCTGACGGTG AAAGCGTGCA CGGAGCTGGA GAACCAGATC
    97921 GGACACAAGG TCAAGGGGGG TCTTTCCCTT TACCACGGCC AGCTATCCGA CAATGAGCGT
    97981 ACCACCATGC AGCACCGGTT TATGAACGGT GAAATAAGGG GTATGGTGGC TACCAATGCC
    98041 TTTGGCATGG GGGTGGACAA GTCGGACATC CGGGCCATCT ATCATTGGGA CGTGCCCAAT
    98101 TCTGTCGAGG CCTTGTCCCA GGAGGTTGGC CGTGCCGGAC GTGACGGCAA GGAGTCCTTC
    98161 TGCCACTTGT TTGCTGACGA GCAATCGCGC TTCATGGGTC GCTTCCTGCT CGACATGAAC
    98221 CATCCGGATC CTACGGACGT GCAGCGGGTG TTTTACTTCC TGGACACGCA CGGGGCCAGG
    98281 GATGGCGAGC TGCAGATGAC CCTGGAGGAG ATTGCGGAAC GCTGTAACTT GAAGGGGCCG
    98341 CAGGTCTCGG CCTGCGTGTC GGCACTCCGT ACGCAGGGTT TGGTGGAGCG GGATCAGGCG
    98401 ACGGATAAGA TGAGCATCAT CCGGATCCTG AAGGCTCACG AGGAGCCGTC ATTCAAGAAG
    98461 ATCCTGGACT TGGTGCCTTC CCTGGGTGTC TGCAAGAACC ATCGGGACCG GATCTACGAG
    98521 GTGAACTTGA GCGTGATTGC CGGGGAGGTC AAACTGGCCT TCTCCACGGT GCAGTCCAAG
    98581 ATCAAGGATC TGAAGAAGAA CGGTTACATC GAATATACTC CGCCATTCCG GGGTAAAACC
    98641 TTGAAGTTGA CAGGGGCTCT GAAGGACTTC AACTTCGAGG AGCTCAAGCT GCGCAAAGAC
    98701 GAGGCATATT CCAAGTTTGA GAAAGCTTGG CAGTATCCCT CGGTGCCGGA CGAAGACAAA
    98761 CACGAGTTCT TTCTGGAATA CTTCCAGAAT TCATAACATG TCAGAATCTG AAAACTTAGG
    98821 TATCACTCCG GAGACTATCG GCCCGGCGTT GGAGATGATG GACAAGCTGA CGGCCGCGGA
    98881 CAAAGCGCCG GAGGCCAAGC AGGACCTGCT GCAGGTGGCC GACACACCCG TCTCTTTGGG
    98941 CTATCACGTA TGTGCTCATT GCAAAAAGGC CAAGGTGCTG CTGCAGGAGA TGCCGCAGGT
    99001 TAAAAGCAGT CTGGTCGGGC TAGTGCCTGA CGCCATGTGT CCTGAATGCC TGAAGCTGTT
    99061 CACGGACTAC GCCTACATCG TATGTGTAGG GTGCAAGGCG TTGGTTTCTA AGCTGCCGCC
    99121 GTACAGGACC GGGGAGGGTT TTGAGGTGCT GAAGAATCAG ACCTACCACA TCCCGGCATG
    99181 TCCTGTATGT GACCCGCAGG TGACGAAGAC ACAGTTGTTG GAGTATTTAC ATTTCCGCAA
    99241 GTTGAAATCA AAATGAGCAT TACTAGTATT GTTGGAGCCG CAGTTCTTTT TTCAGCCGGT
    99301 ATTGTTGTGG GCATTGTGCT CTGCGACAAA GGCGTAGTGA CCGGGCAGGA CCTGAATTCT
    99361 GCCTGTAACA AAGTGCTGGA CTATACCAAG TCTACAGCCC CAGAGTCTCA ACCCTAAATC
    99421 CAAATTCATA TGACAGATAT TGAACAGCAG TCTGAAGGTG TCATCGTCAG CCGCTTCCAG
    99481 CGGACTGAAA ATCCCAGTTC GGCCAAGGGT CCTTGGCATG TCATCGTAAC CAAGGACGGG
    99541 GAGACCAAAA AGTATCCCTG CACCAAGGCG ACATGGATGG CCGTGAATGT GCAGAAGCCC
    99601 TGGCTGGGTC AGGCCAAGAA GGACTGGGTG CTCCAGTTCA ATGGCAAAGG TGAAGTCGAG
    99661 GGCTTCGTGC CCACGGAGAA GCAGGAACTG CAGGATAGCC GGTTCCAGGT GGTGGAGAAT
    99721 GAGCAGCCGG CGCCTGCGGA CCGCAACGTG GCCCAGGTGA TTCTGCTCCG CCAGGGGCAG
    99781 ATCAACATCC TCAAGCCGGT CGGGCGGATG AATTCTCCCA AGATGTCGGC AATGCTGCGG
    99841 GAGCTGAAGG CTGCGCCTAA AGACAAGCTC AAGGTGCTGG GTACCCAGAT CGGCGAAATG
    99901 CAGATCGTCA AAGTCGATGC ACGGGAGGGT CATCACATCA TCAGCGTGCG GCTGAGTGGG
    99961 CATGCCGTCG GTCACATGGA CCAGGACACC TCCACGCAAT AGATGCCACC GGTGTGCTAT
   100021 AAGATTTTGA GCAGGCTCTT TGTCTGTCTC TGTCTTATGA ACACACCATT CGCAAATCTC
   100081 GAACTGCCCG GGGAAGGTAA TACTCCCCCG GGCAGCCCTC CTGGAGAAAA GGCTCCCAAG
   100141 AAAACCGCAC GGCACGACCG TCCTCACATC GGTTCTTCTG ACTGGGAGGA AACCTGTTTT
   100201 CTCACCTACG AGGATAACAT CCTGCTGTCC AGCCAGGTAG TTCCAGCGGC CTGGTTCTGG
   100261 AAAGGGCTGT ACGCCAGCCG GATCAGGTTC CATCACGTGG TCTGGCCGTT GGGGGCGGAC
   100321 GGCGAGACCA TACATACAGG CAAGCAAGTA TATACCACCA GCTGGGCCAT GGGGCCTGGC
   100381 GGGTTCACAG TAAGAAAGGA AGGGTTACCA GAGTTATGGA CCGGGATGGC TCATGCTACC
   100441 CGGCCAGCCA ACAGACGGTC ATTTGTGCCG TGGCAGAGTA TTTCGGTTTT AGGCCCGTCA
   100501 TTTTGGGTCG AGGCCGAGGA GACTGAGGTC ATGGCCTTGC GGTTTTGGAA TGTGGCGAAG
   100561 CACCGGTTGA TGCCCTACTT GCCGATCGAC ATTCTCGGCT GGTGTACCAA TGAGAGCATC
   100621 AGCTACAACG AGGACAAGCT GGAGCATCTG TCGATGCAGC AGATGATGTT CAACAATGTG
   100681 GTGGTCTCGT GCCCTTCGGT TGAACTGCCG GATGGGGACG TGACCCAGGT TTACTCCAAA
   100741 CAGACGGTCA TCGGAAATTC AAGATTCAAG CTGCACGTCA CCAAATGGTC TGACGCGCAA
   100801 GCTCCGGCGG TAGCTCGGGT TCGTGATGAA CCCTGGCTCC GGCTGGTAGC AAGGGCTTGA
   100861 CGGGGGCGGG GTTTGCCCCC TTTTTATGTG GGAGCTGGAA ATTACTATGG ACGATCAATC
   100921 GATAAATCAA CCGGTCAGAC AAGAAAAGCA ACACCAGGTA GCCGTGGTGG TGGTTACGAA
   100981 TACTGGGGAT ATGGTGGGGA TTGTGCTGGA GGAGAACCCC CACATCGCGA GGCTGGTAGC
   101041 ACAGGCGGCA GCCACTTGGC CTTCCGAGGT GAGGAAGCAG GAAGGGTTGC CTTTGAGTGT
   101101 GGTCGGGCGG ACCACTTACG AGGTGTCCCG GGATTACTTG CTGTCCTTGC GTTCCGGCTT
   101161 TACCTCACTG AGCTGGACCC TGAATCTCAA CAACTGGCCG TCCCTGCTGC CGCTGACCGG
   101221 AAGGTTCTAC ATCATTGTAT CGATTTAATG GATTGACCCC CCGGCTTATT TTGGCTACGC
   101281 TTTAGAAAAT TTAACTTCTA TGAAGATCAA AAACATTTCT GGAGCGGTAG GTTTCTTCAC
   101341 CCTCGCCGGG CGCAGCCGCG AGCTGGCCGC CAACGAGGAG CTGGTCATTC CTGACACGAT
   101401 GGAGAACTTC AACGATGCCC ACAATCTCCA GATGCAGGGA CTTCTGACAA TCACGGAAAG
   101461 TCCGGCGCGG ATCGGGGCGG TGGCGCTGGC CGGCCGTCCC ACCATTGGCT TCTTCAAGAT
   101521 CACTGGGGCG GTGGCCAATG GGGATGAGGT GACGATCGGG GATTACACTT TCTTGTGGGC
   101581 CGCTACGGCT CCTGATCTGG CTGCGGATGA ATACTACGTG GCTGCTGGAG ATACGGAGGC
   101641 CACGGCGGCT ACTGAATTGG CCGCGGCGAT CAACGCCTCG TTCGCAGAGA CTGGCTTGCG
   101701 TGCAGTGGTG GCCACGCACG ACAGCAACGC CTACGTCTAT GTCACGCAGG AGTCTCTGAC
   101761 CAATCCCCGC GAGCCGTTCT CGGTTACGGG GGCGGACGTC ACACTGACCA AGTCTGGGGA
   101821 CAACATCGCG GTGTCCGCGG CCACGTCCCG CAATGGTGAG GCCGGTCGCT CGGGACGCTT
   101881 GGCTGCTCTG GTGCATGACG TGCTGGCCGC TGATGTGACG AACACGGGCC TGGCCTTGGC
   101941 CACGCCCTTC CGGGAAGGGC GGTTGTTGTC CTTCATGATC ACACGGGCTG GTGTGCCGCT
   102001 TTACACGTGG GATGGGGCGG TGACGGTTGA CGACGGGTTC GTGGTGGTCC AGGACAGCGG
   102061 TGAGGTTGCG CTGGAGGCGG CGGACGTGAT CACGGCCTTG GTGCAGGAGC GCTTCTCTAC
   102121 CTAAACCATC AACCACTGAC ATTCCTCGTT TACCGCATTA TGAATACACC AAAAGTTAAC
   102181 GTCGGGGAGG TCCTGGAGCA GGACCTCCCG CAAGCGAAGC AAGCCACTTA CAAGGCTGGC
   102241 ATGATCGCCC ACCAGGTCGC CCTTGGCGTT CCTGAGGAAG CTGCGGCCAA GGCGGCCGAC
   102301 CAGTATCTCG GCTACCGCAA GGCGGCCGGG GTGCGTATGC AGCGGGTCGT GGACACGATC
   102361 CTGGGTGCAG CGCAGCCGAA GGCAACCGCC TAGTTCAACT GGAAGTTAAA ACGCGCGAGG
   102421 TTATCCACAC CTCGCGCGTT TTGTTTTTCA AGATGAATGC AAAGCATGAA CGGATCAAGG
   102481 CCCTGCTCAA CAGTTTCAGG CAGAAACACA AGCATCTGCT ACAGAGGGAT CAGGCCAAGC
   102541 TTTTGGGAGT GCGCCAGGCC ACCTTGTCGG GGTGGTTCAA CGATCCAAGC AAAGTGCCGT
   102601 CAGATCTCTA TCTCCCGGTG CTGTGCAAGT GTGTCGGAGT TACCTATGAG GCTATTTTTG
   102661 ACGATCTTCT GGATGGTCGA ATCTTCGGCC ACTACCTGGC GTTTGAAGCT CTGAGCCGGC
   102721 AGTATCAGGC GAAGCGAGCG CGCGGCGACG TTTTCCCTTC CTTGCTGATG GTTCAGTTTG
   102781 CCGCGTTGCA GATAAGCTCA GCCTGTCAGG GAATCGGGAT ACCCTCACTT GTTTTGGTGG
   102841 ACGAGCTGCA AAAATCCACC GTCATCCTGA AGCACGAGAA ATTGCCTTCC TGGACGATTG
   102901 AACAGAAGCC TCAAGACGAT CTTCAGTTTA CTTTTTGTAT TGCCGGAATC CCCATTGGGG
   102961 AATCATATGA GTGCACCATC AACGGGGTCA CACGCATGAT GGAAGAATTG AAGCATAAAA
   103021 CATTATGAGC TCATCAGTAG ACTTGGGTGA ACCTCCTGCC GCGGTATTGG CGGAACGGGA
   103081 GAGAATACGC AGACTGACCA GCGGAGAAGA AGAGCCAAGC GTAGCTGCTG GGGTAGTCGG
   103141 CAGCGCAGGG GATGGCCAGC CACCTGGTGA ATCACCGGAA GTCCGATTTA CCGGTCCTCC
   103201 GGCGGCCAAG GTCCCGGTGA AGCTTTACGT GCTGGGGGTG AAACTGTCAC TGAAGGTACT
   103261 GGCGGTGTCG GTAGAGAGCA TGGCGGTCAC CCTGCTCACG GATGCCAGCT TTGAGCTGGA
   103321 GATCCCCCAC ATGACAGATC TGAAGCTGGA ATACAATGGG CATACCTACA GCTGCTTCGC
   103381 GGCTGGCGGG AGATTCAGCT TTCCTGAACA GCGGCTCTAT GGTATTTGTT TCCCACTGAG
   103441 CGAAAGCAAA CCTATATGAT GACAAAAACC GGCAGAGTAG AAGTCGGGGT CACGCCGTCA
   103501 GTGGTCAGTG GCAAGAAGTC GACCAAGCTG GTTGATGGTG AGCCCGTCAG AGGCGACGAA
   103561 AAGCCGACAG ACCCAGGCAT GAAGAAGGCC GCTTCGCTGG TTAAACCTGA AGCCAAATGA
   103621 GTCATTGTCG CACGGAAGCA TTAGGGCTGG GCAAGCGGGG TGATGTTAGT GCTGTATTCA
   103681 ACGATCCCTT CCTGCTCTAC AGCAGCCAGC AGATGCCGAC TACCCTGTCG TCGGCTCTGG
   103741 ATCTGTCTCT CTTTCTGGGC TCCCTTGTGC CCGGTCTGAT CAATGCTACG TGCCGTACAT
   103801 TCGCTCATTT TATCACCGAC TTCGATTACT CAGGAGGTAG CGATACCGAA CAAAAGAACT
   103861 GGGACGATTA CCTGCATTTT CAGGCGATGG TTCCGTTGTT CATGAACGAG ATTGCCATCG
   103921 ACGATGCCCA CTATGGAAAT ACTTTCATCC GCATCCATTA CCCGTTCGAC CGTTTTCTCG
   103981 TACACCCCGA AACGGGGGCT GAGTGGTCCT TGGATCTGTT CCGTGACAGC AAGTTTGTGC
   104041 TGAGCCGGAT GGCTTATCTG GCGCCAGTGA GGCCGGGTGA TTCCAAGAGC CCAAAAGTGC
   104101 TGTGGAAGTT TCGGGACAAA CACTCCATGG ACCTGACGAG GCTGCGCCTG GTCCGGCTCA
   104161 ATCCCCGTTA CATCTCGCTT GAGCATTCGG TGATGAGCAG GACCACACGG GTGATCTATC
   104221 AGTTCGAGCC CACCATGGTG CAGGACGTGA AGAACGGCAT CCGGCATGTG GTGGATGACA
   104281 TGCCCATGGC CATGCTGCAG GCCATTGCGG GAGGGCATGA CTTTAGGTTC AAGCCTGACG
   104341 CCATCTTCCA CTTCCGCGCG CCGACGGTTA CAGGTATCAG TAATCAAGGC TGGGGACTCC
   104401 CTCGTCCGAT CGCCCATTTC CGCAGCATCC ATCAGCTGCA GGTCTACCGC AAGATCGACG
   104461 AGGCCCTGGG GTTGGACTTC ATGCTGCCTT TCAGGATCTT CACTCCGTTG ACGGGAACGG
   104521 ACGGGGTGTC GATCATCAAG AACTTCGAGA TGGACATCTG GCAGGCGGAG CTGGCCGAGC
   104581 TTATAGCCAA CCGGCGCAAG GATCCGTTTG CCATCCACGC CCTTCCTTTC CCGGCCCAGC
   104641 TGCTGGAGCA AGGGGCCTCC GGCAAAGAGC TGACCCCCAT GGAGAACATG CAGTTCCATT
   104701 ACGAGAATCT TCTGGATGGT GCCGGATTCC CGGTGGAGCT GTGGAAGGGT AGTTTGCAAT
   104761 ATATGCAGGT GCCGACGGCC ATGCGGCTGT TCGAGAGCAA TTTCAACCAT GTGCATCTGG
   104821 GGCTGAACAG CTTCGTGCAG TGGTTCTCCA CGAACGTCCA GAACTACGCG CAGCTTCCGC
   104881 GCATCAAGAC CACGCTGCAA CGGCCCACCC TGGCTGACAG CATGGAACGC AGGTCGTTGT
   104941 TGTTCCAGCT GGGTTCCACG GGTGAGATCA GCCGGGAGAC GGCCTACGAC GGGCTGGGCA
   105001 TCGACGACAT TGGCGGCGAG ATACGGAAGC GTCTGCAAGA GGACGCCGAG CGCGAGCGCC
   105061 AGACGGCCAA GATGCAGCAG GATCTGCAGC GCGAGATCGA GACCGGCTCC CTGCAGCCGC
   105121 AGGAGGAGCA GCCTACGGTC ATGGGTGGCG GCACTCCTCC CGGCCAGCAG TCAGGGCAGG
   105181 CGGTCACGCC GCTGGATGCG CAGGACAAGG CCCAGTCGCT GGCCGAGTAT TGGCTTAGCA
   105241 TTCCTTCTGA TGGGGAGCGA CGTAATGCCA TGCAGGCGGT GTCATCGCAA GACCCGCAGC
   105301 TCTATGCTCT GGCCAAAGAG CTTATGGAGC GTATGCGCAA GGGTGGAGAG TCGCAGGGCC
   105361 GGGCGGCGGT CAACCAACAA TTTCAAGGCG GAGGGGCCGG GGCTCCTCCG ACTGGAGCGC
   105421 CACAATGATA CAGGTAGATG CCAGTAAAGC GGTTGAGGAA CTACGTAAGC TGCTGGAGCA
   105481 GGGTACGAAA GCGACACCGC CTCCTGTGGT TAACGAGGAC GTCACGGACG AAGGCGCAAT
   105541 AAACCCGCCG ATACCGGATC GCAAGAACTG GGTAACCGGT ACGGGAACAG GACCACGCAT
   105601 ATGATGCGAC AGCCAGAAGT TAGGGAGCTG GTGCAGGAGG AACTCCTGCC CCTTTTGCCC
   105661 GTACCTGATG AATGGACCGT GGTGCCAGGA CGGGAGAAGA AAAGGACCAT CAACCTGGCT
   105721 CCTCCTTCCG GACCTTTTCG GGATTACGTG AATGCGCTTG GGGTGTCTAC CCCGTTTGCC
   105781 GGATTGATGG GTGCTGGCAT AGGCGGCGGG GCCGGCGCGC TGGCAGCATT TCTCCGACAT
   105841 CTTCCGGTCA AACCGGCGGC GGGTATTGGC GCTCTGGTGG GTGGTGGGGC TTCGGTGGGG
   105901 CTGAGTGAAC TGGTCAAATA TCTGCATGAG AAAAAAGCAT TCTACGCTTT GCCTGATGAC
   105961 GCGGAGGAAG AATTGATCAA CCGTATATCC CAGGATTCTA CGGCCACTAT CCATCAGAAG
   106021 GCCCAGGTGA TCGAGACCAT CCAGACCATG GACAAGCAGA CGCAGCAGCA GTTGCTGCAG
   106081 ATGCTGGGTG GCGTAGTAGG TGCTGGAGTG GTCGGATTCC TGTTGAAAAA GCTTTTCAAT
   106141 CTGGGGCCGG TGGGGACGGC CCTCTCGGTC ATGGCCGGTG GTGCGCTGGG TATGCGGCTG
   106201 ACCAAGCCTA AGCCCAGCAA CGAGTATGAT GTCTTTGGGC GGCGGCGGCT GGTTTTGTGA
   106261 TTGAGACAGA CCCTCCGCGC TGCTACGCTT ACTTTATGAA CGACGCAGAA CGCTTTGGTG
   106321 AAATCGTAGC TTCGGTGCTT TACGGCGTCT CTCCCGCCAG GCTGGGTGAG ATCAAGCGTG
   106381 CTCACGAGGT GCGAGCGGCT TCCGCCAACC CTGCGGATCT GCGTCTGCTC CTCAAGATGG
   106441 CCCACGCAGT GTTGCAGGTC ACCAATGCCG GTGACAGCGC CCCGGCGCAT CATCTCCGGA
   106501 TCCTGCATGA GACGCCTGGT TGGAGCAAAC ACGCGTCGGA GGTTGCCGGC TTGGTGGCGT
   106561 CCACCATCAT GATGCTCAAG CCGGTGGAGG AGGAGCAATT TCGCAAGACC GCGTTCTCCG
   106621 ATCTGATGTC CGCCGGGGGA CAGGCTGGTA AGATGCTGGG CTACGGCTCG CTGGGGGCTG
   106681 GGGCCGGACT GGGAGCCCTC TACTGGCTGC TCTCCCGGCA TGCCACCCAG GATGAAGCTG
   106741 ATATTGAGGG TATGACAAGA CAGGTGGATT ACTACGACGA ACTGGGCCGT AATCTGCAAG
   106801 AGAGCATGCG CAGAAATTAT CGTTACGACA AGGAGCAGAA TGCAGTCACC AGCTGATGAT
   106861 CCAGGCGATT TCGCAAAGCG ACAGCACCGG ACGCCGGACC AGACGTCCGG AGGGGCGATT
   106921 CCTCCGTCGC CAGCCGAGGT GCCAGAAGAG ACAGCGGCAG AAGTCGAACT TGCCGAATGG
   106981 CTCAACCCCA AAGCATGGAG CGTCGAGCCC CAAGCCCCTT ACCAATGGCG CCGCAAGGGA
   107041 GAGTCCAAGG TAGTGGGGAA AGAAACGGTG CGTTACGACT TTTCCAATCC GGCCGATCTG
   107101 AAGGCATACA ACGAACGGGC TACCCGCTTG CTGGCCCCGG ATACCAAGGA GGTTATGACC
   107161 CGGGAGGTGC GCGAGTTCCT CAAGGCTAAA GGCAACTGGG TCGTGCTCTG TGATTTTTCT
   107221 GTCTTAAACT TCAAGATTTT GGTAAAGAAG AAAGTATGAA GAAAGCTGCT AGCGCCGTCG
   107281 ATTGGCCCAC TGTCCTGAAA TATCTGGCGG GTGGGGCGTT GGTGGGTACT GGTACTGGCG
   107341 CGGCGGTCAG CGCGGCCAGG TATCTCAAGA CGCTGCAGGA CAAGGCGCGC AAGCAGCATG
   107401 ACACTTCTTA TGACGATGAC GTGGCCTATA TTAACTTGCC CAAACAGGCC ACTGCTGATG
   107461 TCCTGCTCAA GTCCGCCGCG GCCAATACGG GTTCCACGTT TGCATTATCC GGTCTGGCTG
   107521 CCCTGTTGGG CGGCTATGGG GCTTACAGCG GCGTGCGCTC GGTTTACCGC AAGCGCCGCA
   107581 AGAAGCAGCT GCAGGCTGAG CTGGACCGGG CACAACAGAT CCATCTCGAG ACGCTGCAGG
   107641 GGCAGAGCAA GCAGGCCGAC TTCTCCATGC TCTCAAAGGG TGTGGGCTCT GCCTATCTGG
   107701 CGTTGCTGCT CACGGCGCTC GGGGGCGGGG TTGTAACCAA CAAGATACTG CAGAAACAAT
   107761 TTCCCGTGGT CAAAAGCCCC AATCGGGGAA AGCCACGCAA GATTGTCATA CGCACCGCCG
   107821 GGGAAGAGAC GGTGGAGCAA CCCAAGTCCG GAGTTACCCC GGATGCCCTG GAAGGACTGA
   107881 CCCGCACGGT GATGGCCAAA CAGGCGCGCG CCCAGATCAG TGGGCTGCAA GATCTGGTGT
   107941 GTGCCATTGC CAAGGGCCGG GCGGATGAGA TTGACAGGAT GTTCTATTCG GGCGGAGGGG
   108001 TGGAGGGTGT GTTTGGCATT GTCAAAGGGG CCAGCAATAC ACTGCCCAAT CCGGTGGCCT
   108061 GCAATATGGC CTTGACCGTG TTGTGCAGTG ATCCGCTCTA CAAGTATGCG TTTGCCCCGA
   108121 TCATCGCCTC GGAGTATTAC GACATGGCCT CGCACTGGTG CAAGCTGGCG GGGCATGTGG
   108181 ATGAGGAGTT CAAGGGGGAT CTGTACGGAC TGGTGGAAGC TTTTCCGCAC GAGTTGCGGA
   108241 AAAGCCAGTT TGCCAATCTG CTGCCGGCCG GAGTGAAGCA GGCCGCGTCT TTGGACCTCA
   108301 TGGATCCCAC TATGCTGGCC ATGGCTTTGC GGCAGACGCT CAACACCGGC GACCCAGGCA
   108361 AGACGCCCAT GGACACGGGC GGTAATTCGG CGTCCAGTGT GGACTCTGAC TCTTACGTCA
   108421 GTGATGCCAA TCCGGTATTC GAGGTGGATG ACGCGTCGGC CGAGCTGTTC CGCAAGCAGA
   108481 ACCAGGATGT GCTCAGCAAT GCCATAAAGA GGACCTGATC GTTGCGATTT TCGTGGTCAA
   108541 GCCCTGGCGT AACTGCTAGG GCTTTTTCAT GAAATACACA GGTGTCTTAC CGGATAACAT
   108601 TCTGCGCAGG CTGCCCCCTG AAGAGCGCGC ACGGCTGGGC AAGTCCGGCC GGTTAAGCGA
   108661 AGAGGCGATC GCGGAAGAGA AGAGCAAGAA CGAGAAGGAG TTTCAGCAGA AGTGTGTTGA
   108721 GTTGATGGCC CAGCGTGGCA TCACGGTCAA CCGCTCGCGA ATGGATCGAA AAAAGACCGA
   108781 CGTGGTGGGC TGGCCTGATC TCACGTTCTG CTATCGAACA GGGACGCCGG CCATAGCATT
   108841 CCCCTGCGCG GTGGAGTGCA AGATGCCCGG AGAGGAGCCC GAGCCTCATC AGAAGGATAT
   108901 GATGGAGAAG TTGGCTAATG AGGGCTGGCA GGTGACCACG ATCTGGACGG TGCAGGATCT
   108961 ACGTGCGTTT CTGGACAAGC TAGACTCCAT GTCGGTGATG TTAGGAAATA TTTCAAATGA
   109021 ACCACAACTC AAGAATGACA GCCGCAACGG TGCTGTCGCT TAAAGATGTT CCAGAGGACG
   109081 TAAGACAGGG ATGGCTGACA CGATTGGAGA AGGCAAGAGG AGGGGATAAG CTGAGGATCA
   109141 ACCGGGTCAC TTACGCACAT ACAGTGTGCA TTTATGATCC AGAGTCTTGT CTCCATTTGG
   109201 AATGGACACA TCGGGCTGGA GGAGAAGGCA TCTACATTTA TGCGTCTGAT TCGACTGAAC
   109261 GGGACGAGAC GCCCAAAGCC TGGCTGGAGG TGCTCCAGGA AATCTTCACC ACGCTCAATA
   109321 TCCAATGCTG GGAGTTCGGT GAGGCGTGGT GGGGCGATCG TGAAAAGCCG GGCTCGTGCG
   109381 GCGGCAGGAA GCTCTGGTTG CGCAGAGGTA CAGAGATAGC GTTTTGGACA CTGATCGAAG
   109441 GAGAGTAATG AAATCAGAAA GAGTGCTGAT GGCTTGGGCC TCAAAGGAGC TGATCAAAGC
   109501 ACATACCAGG CTGACTTACA GAAGCTCGCC AGAATTCTTA TGGGCGATTG AGAAAGCAAA
   109561 TGAACACCAA CACAGCAGTG CGGTGAATTT TGCCTTCGTG GATGTTCCGG AGATTCTGGT
   109621 GACCGGGAAC TTGTTCCCGT TCAAACTGGA TGAGGCGGTG TTGCAAGAAC TGCACGGGGT
   109681 GAAACCAAAG CTGGATTTCC TGCCGAGGGG AATCCGCGGA GAGTGGAGCA AGGTCATCAA
   109741 GAACCTCGTC ACCTTCCTTC CCGGCTTGCG TGTCTGCTCT ATCCCCGGAT GTTCGTCTAC
   109801 GGAGCTGTCG TTTGGTTACG CCAGCGGGGA CAAGGAGCAG GAGGCCCAGA TGTTGCATCT
   109861 CGAAAAGCAG GGAGTGCGGT GCAGTCGCTA TGTGGCCATT CCGCCGCAGT TGACTGGATT
   109921 GGACACTGCC ACCTGGATGA AGGTGTGTGC TTGGTGGGAA TCCAAGGCCA AGGCTGCCGT
   109981 CGGTGCGGTG GACACAGCCT ATGGCGGTAA CCCACCGGGA TCACTTTTGG ACAATCTCAC
   110041 AGGTCAAGAA CGCAAGATGG TATGTAAGGT CACACACGGG CTGGCCCGTG CGGCAGAAAC
   110101 AGACTAAGCA AGTTTTATGA ATCCTGATAC GCTAAATGAC GGTTCGACCG TAAAACCCGG
   110161 AAAAAATATT TCGGGAGGTC CGACACAGGA GGCAACGCCT TCTACCACAG ATTCGGGTGT
   110221 CAACGACACC CAAAAAGGAG GTGTATTACC ACCAGGCATT GGTAACATAT CAGCCCAACA
   110281 AAGGGCTGCA CTTGACGCGC GTGTCCGTGC TATGCAGCGC GAGTTAGACC CCTTGGGTAG
   110341 TTTTGAAATA CTCAGTAAGG TTCTTTCCGA ACCCTCTGAG CCTGAGGTAT ATAGGCTTCG
   110401 CCGAAGAGTG AAAGCCTTAG CCGCGGGGGC GCGAAGTTTG TTGCATTTTT ATCCCCCGAT
   110461 GGATGTCGTG GCTAAACATA CGATCCACCT GGCTGAGATC CACCTCAACG TGCTATCCCT
   110521 ATGGGAGTCC GGGCACCGCA CGGTGTTCAG ACCCCACGTT GATTATATTT TTGGGACCGT
   110581 ATCAGCAAGT CTTAGGACGA AAGAGGCCAA GCTGTTCACG GAATCATGGA AGACGGTGGC
   110641 GAACCAGATG CTGGATTTGG TGATCGAGAT GCGGGAGGAT GTCCCCACCA AACTGCGCTA
   110701 CCTTGTGCTG CTGACTGGCA TCATCACCTA TCTGGAGCAT CTGCTGTTCA TAGAAGGGGC
   110761 CAGCGCGGCC ATGCCGTTCA GTGCCATGCT GGAACGCACC AAGACGTATA TCTACAGTCT
   110821 GGAACAGGAA GAAACAAAAA CAGGCGCTTG ACAGGTGCGT CACTGTAACA TTAGATTAGC
   110881 TTCGCTTGAT GCAGGAGCCT CCCCGGCTCC CGTGTATTAA ACTGACCTAT CGGGCAGTTG
   110941 GTCGAAAGAC TGACTGCCCG GTATTCTTTT CACCTCATTA AATAACTGAT TGAAACCCAT
   111001 ACATATCACC ACCCTCCTGA CTAACATTGC TGAATGGACC GTCTACAAAG CTCGCTACCA
   111061 GGTCATCACT GATGATGTAC CAACCAGGTT CCCCTGCCTT GTCTCCCATG TGGTCATAGA
   111121 GGACCAGGGT GTGCTCACCA TGTCCTATCC GGATGGCCCA CTGACGTTGG AGAACTATGA
   111181 TCGTTGGTTG AGCGCCAAGA CCCCGGTAAT GGCTTCAGAC GTGAAGACCT ACCTGGAAGC
   111241 ACAGGGCACC GAGGAGAGCA AAAAGCTGCT GAAGAAATAT GTACCTACCC CTTAATGTCG
   111301 TAGACACGTT CTGCGGGGCA GGCGGTCTGT CCCAGGGCTT GATGGAGGCA GCAGACGCCG
   111361 AGGACAGACC GGTGCAGCTT TACGGGTTCA ACCACAACGA GACAGCAATC AGCACCTACA
   111421 AGCTCAACCA TCGGGGTTCT TTGGCTGAGT GCAAAGAACT GCAGGACGTG GACCCAGAGC
   111481 GAGATCTGCC GGAGAAGGTG CACATCCTGA TTGGCGGTCC GTCGTGCACC CATCACTCCA
   111541 ATGCTCGATC GGGTAAGCCG AGGGATGAGC AAAGCCGGGC CAGTGCCTGG GACATGCATC
   111601 GCATTGCGAA GGCCAAGAGA CCGAACAGTG TGCTGTTGGA GAACGTGAGG GAGTTTACAA
   111661 ACTGGGGGCC TTTGACAAAA AAGAAGAAGC CGGACAAACG GTACAAAGGC CGTTACTTCA
   111721 ACGAGTTGTG CAACGCTTTT GAGCAGCTAG GGTATCACGT GGACTTCAAG ATTCAAGTGG
   111781 CCGCCAACCA TGGGGATCCT ACCACCCGAG CCCGACTTAT CATGATGATG CGGCTCAACG
   111841 GGCAAGTCAC CTGGCCGAAG GCATCGCACA CCGAAGACCA GTGGATACCT GCGTCCCAGA
   111901 TCATTGACTT TTCCATTGCC GGGCGGAGTA TTTTCAACCG GAAGAGAGCT CTGGCGTTCA
   111961 ACACTTTGCG TAGAATATTC TCTGGATTCC AGAAGTTCAA CGGGGCTCCA TTTACGTTCC
   112021 AGATTGATCA AACGAGTGGG GCCGGCGTGC TGCGCCCAGT GAGCCGACCG ATCGGGACTG
   112081 TGGTCACCAA AGAGAACACA GCGCTGGTAC AGCCCTACCT GATCCAGATG CGGGGGACTT
   112141 CGCCCTCGGC CTTGGATAAT ACGGCCAGGT CAGTCGGACG CCCTATACCC ACGGTTACGG
   112201 CCGGTGGTAA TCATTCGGCG CTGGTTCAAC CCTACCTGGT CAATATGAAG GGGCAGAGCT
   112261 TGGCCATGTC GATCGGCAGA CCCACGCCAA CGATAACGGC ACGGGCACAG CATCTCTATC
   112321 TGGCTGAGCC CTACTTGATC AAATGGTATG GCACCGGTGG AGCCGTGGAC CTGCATGCCC
   112381 CGATGGACAC CATTACGACC AAGGACCGGT TCGGCCTCTG CCTCCCTGAG ATCCGTATCG
   112441 ATGGTGACCG TTACTGGCTG GATATCCTGC TCCGGTTGCT GACGCCCAAG GAGCTGGCAG
   112501 CGGCCATGTC GTTCCCTGCC GACTACGACT TTCAGGGTAG GCGGGAGGAG AAAGTGATGC
   112561 AGATCGGAAA TGCGGTGCCA GTCAAACTGG CCCGTGCGCA TTGCGCAGAA CAACTGAAGT
   112621 GGTTAACAGC TTAATTTATT TATGGATAAA GAGTTACAAC TTATTCCTAG AGTGGCCTTT
   112681 GTCCCGGGAA CCCTGCGCTA CGAGATGATG GTAGCAGGGC TCAATGCCGG TGGTTGGTTA
   112741 CTTACAGGGC CTCAGCAATA CATGCTTAAT GTAGGGCTGG CCCGTGCCCA GATGATCCAC
   112801 AACATACCCT ATGGCATGCT GGGCTATATG CCTGCTGGTG TTGGTGTGCG TTTGTCCATA
   112861 GCCGACATTC AGCTGCTCCA AGTGGTGGCG CAGCGATCCG TATGGCGTCA CTCTGTGACC
   112921 CAGGCCAAGC AGTGGGCCAA GAATATGCAA GCGGCCTTGA TAAAGCCCAC GCAGGTATTT
   112981 CCTGAGCTGT TGACGACAAC TCCGGTAGTT ACTTCGGTCG GTGGCCCACC GGCGATGGGG
   113041 ACCTTGGTCT GTACAGCTAA TCTGCAGATC GTCACCGGGG AAACAGGAGA CAAACGTGTT
   113101 ATCGTTATCC TGCCGCCAGG TGACACCCCG GAGACGAACT GCGTGTCTAA AGTCATCAAG
   113161 GCCTACCGTG AAGACAACAA GCAGGTGGTT CGGAAAGTCC TGACCAAGAA GAAGGTCAAG
   113221 AAGAAGGCGG TTAGAAAGAA GCGGAAGTAA TTGATTATGC CCTACAAATC ATGTGCCCAG
   113281 TGGCCCGAGG GGACCATTGG TACCGACGGT GATCTGAGCG AGGATACGCA CGATTCCAGA
   113341 GAGCAGGCCG ATGGCGTGTG CCACTACTTG CGTTACCATG GCTTTGGGGG CAACGGGAAG
   113401 GTGTTCCCCT TGGCTGCGTG GTCGGAGGAG ACAGGCTACA CGAGGCTGAA GCCTGAGATG
   113461 AAGGCAGCCA TCCTGAAGAC CCTGCGCGAG GCCCCCGGCA TGTGTCAGAT CACGGGATGC
   113521 TTGGTGAAGG CCCCAGACGA GAACCATAAG GAAGGTAGCC TGGATGGGCT GTGCTATTGC
   113581 GCCGAGGGGC TTATCCTTAA AGCGCTGGGA CTTAATCCGG TCCTGTTACC ACCAGCCCTA
   113641 CCCTGCAAGG ACAGTGTATG GGTCATGCAG GGGGTGGTAA ACGGACGAAG CTATACAGCA
   113701 TCAGGGTCCA TCCCGGCAGA GGTGGTCAAA GATATAAACT GGCCCTTGGG CTCCCTGCTG
   113761 TATCACCGAA TGGGATCCGG CACTCGTGAG CTTCAGGCCG TGTCAATCCT GAACGACGAC
   113821 TTCCTGCTCT CCCTGAAGGA GATCGCGGAC TTAATTGAGG AGCAATGGTG AGCACAAAAG
   113881 ACATATACCA AACACTGGCG GACATAGAGA CCCAAAAGAC AGAGCGACCC CACTCGGAGT
   113941 ATCCAGGCTA CACAAGGGAT AGCTGGGAGG AGGAGGTTGT CGCCGGAGAT ACCCAGCTGG
   114001 GCTACTGGGA CTGGGTTTAT CACTCAGTGG AACGAGACGG GATCAAATCG GAAGACGGAC
   114061 AGCGCCCGGC ACCCTCTGAC CCCGTAGAAG TCCTGCAGAG AATGGCTGAC GACATGACCG
   114121 AGAAAGCGAT CAGGCAAGCT ATGGAGCGGT TCGCTGCGGC CCACCCACAG AAATGCAAGG
   114181 TGGATGTCCA GATACGTAAG GTCCAGGGAC AGAAGCTCCC GGTTCTGTTC ATCATCCCTT
   114241 ACCCATCACC CCAAGACGTA GAGCCATTAA CGGAGGGGGT AGAATTGCAG GTGCCCACCT
   114301 TCGATGTGGA GCAGGCCCGT AAATATGCCC TGCTGACAGC TCAGATCGCC CGTGAGCACG
   114361 GGTTTGAAGT GATCGGTATG GCCTACATCC GCCCCGAAGG GGAGTGGGCC TACGCGAGGG
   114421 CCGGGCTGAC GTTCAAGGTC TATGGCCTCC GGCACAAGGA CGGGGGTGAG TATGCCCCGA
   114481 TCTGCGAAGT GCGTGACGAG AAGACCGCCG CCCTGATCTC CGCGGCGCAA GAGCTGGAGA
   114541 TTGTAGCCAA GTGCCTGCTG GCCATGGATG ACTCCTACCA GCAGACCCGT AAATTGTTCC
   114601 TCCAGCATGG CTGGAACGAG CAGCACGAAG CCCCCTCAGA ATTCGTGGCC AGATTGGCCC
   114661 GAGAAGCCCT CAAGAAAGCA ACCCCAAGAC CTAAATGATT ACCTCAGAAG TTATTGCCCA
   114721 GTATATCAGT CGGATGTTGG TGTTGGATCC CTACGCGATC AGCCAGTTGA TGCAGATGCG
   114781 GGTTACAGTT AACGAGAACC TGAAGGCCCA TTGCGGGGCG CTTACACAGG ATGTGGTGTT
   114841 TACCCTCACC GTGCGTCCAG AAGGAGGAGA ACTCCGGGTG TTCCAGCTCG GCGTGCTGGG
   114901 GGTGATAAAC GGTATCCTGG CCATGGAAGG GCTTCGTCTG GAGGCCCTTT ATACGGCGGA
   114961 AGTCCCCAAC ATGGTTTCTG GTTTCCGCCT GGTGCCAAAT ACCCCGGAGG CCAGGATGAC
   115021 TTACCAGCAC ATCACCAACG GGCTGGACCA CATCCGGAAC GAGCGTAAGC GCCAGGTGCT
   115081 GGATCTGGGC TTCGATGCAG CCAACGACGA TGTCAGGACC AATCAGGAGC TGCTGTTGGC
   115141 CGCTCTGAGC TACGCCATGG CAGAGACCAG GGATCCAGGA CTGCAGAAGA TGGTGCAAGA
   115201 CGTATGGCCC TTCGAGGCTG AGGAACTGGA GCTGGACGAC GATGCGATCG TGAACCTGAA
   115261 GAAGGCCGGC GCCCTGATCG CCGCCGAGAT CGACCGGCTG ACCCGCCTCC GCGCGCGCAA
   115321 CCTGCCGCCG GAGGACATCA CGGACAAACA AACCCCGCCC GACACCAATG CCAACCCTAC
   115381 CCCTTGAGTT CGACCTGACA GTCATCCTGG AAGACGTTGA TAATGCGGTG GCCGCCGTCA
   115441 CCAAGATAAA GCATCCAGTA GTGCCTGGCT GTGAAGATAT CTGCCGGTCC TGTGTCGTGT
   115501 GGCAGGCCGC TAACCGGATG TTTCCGGGTC ATACCATCGT GGTGGCCTAC AACACCATGT
   115561 CAGTCTCAGT GGCCCCGGTC GAAGCTACGT TCCAAGGCCA CCGTAACTTC AGGGTGCTCG
   115621 AAGTAGCCAA CATGGAGAGT TTGACCCAAG TAATAGCTCC AGATTACCAT AAGTCCGAGG
   115681 TAGTCGAGGC CATGAAAGCC CAGCTCCCCC AAACATTCCA CTTCCGTTGC TAATGAGTGA
   115741 TCAAGTCCAT ATCCCACCTA CCCCCACAGG GGAGCCCACC AAGTATCCAG ACCAGCTGGT
   115801 AATGGAGATC CTCCCCGAGG ACGTGGATGC CGCCGGGGAG ACGTTGCGGT CATCAGACCC
   115861 AGACCACCCT ACGCGAGTTC TCTGTCAGGA GTGTGTGCTA GGCAAGGCAT TCCAACGGGC
   115921 GTATCCAGAG ATCAAGATAT TCTGGGTCAT GCACTGCCAT ATCACACTGG ATGGGCGCAC
   115981 GCACTACGCA CCTGGGCGGG TCTACGAGCC CACTGAGGTG AAGCGTAACG CTGGGGACAT
   116041 CAAGCAGGAG GACATGGGTC CTTCCACCTT CATGACCCAG TTCACCAACG TACCCTCCAA
   116101 CAAGTTCAGC GACGAGGACA TCCGGAGGCG GCTCAAAGCC CTGCTCCCGG CCACCATGAC
   116161 GTTCAAACCC AGAGGCGTAT GATACCCGAC CAAGTAGCCA TCACCGTCCT GCCCGAGGAT
   116221 CTGGAGCTGG CGGTAAAGCA CCTGAAAGAG CACAAGGCCG TGGATCTGTG CACCTCCTGT
   116281 GTGATCTGGC AGGCCATCCA CCGGCAGCAG CCGGACTGGC AAGGTGTCAA CGTGGCCTTC
   116341 GTCCGCTTCC GGTGCAGGAC CGAAGCCGGC CGCCAGATCC ATTACTGGGT GGATGGTCCT
   116401 GACACGACGA AGATGGGTGC TATTACCACA GTGACGGCGG AACAGCTGAC CGCCCAGGAG
   116461 GTAATAGATA AGATCCGTGC CAGCCTGCCA TTAACCCTGC ACTTCACCCG AACCGACCAA
   116521 CAACACGATG AGCTCTAACC CCACAGAAAT ACCCCGCATA ATGAACCAGT TCACGATCAA
   116581 CCTGACTGAG GAGGATGTCT GGTCAACTTA CCGGTCGACT TTCACCAAGA CGTGGACACT
   116641 ACCCCGACGC AAGGACATCC TGCACGTAGC TATCATGAAG CAGACCTCCC CACTGTGTGG
   116701 CTTTCTGCAT ATCCAGGTAG CGCCGGACAC CATCACCGTT TTAGATAATA ACGGGGTGCA
   116761 GTTCGCTGCC TACCGGCCCA CGGCGGACTG CCGTAACCGG TTCTTGAACT GGCTCATGGC
   116821 CGATCCGGAG GACTCCACCA TCTACACGCC TACAGGTATT GAGCTGGAAC TCAAAGAGAT
   116881 GATGGCCGAC TGTGTGCCCC AGTCCTTCAC ATTCCAGCTG ACCGAGAAGG CCATCGGGGT
   116941 GGAGGTTCAG CCATCCCGCC AATCCAGCGA CCCTGTCGAG GAACCAGAGC CACCGAGACA
   117001 TCCGTATCCC AGCCAGGTCA ACCTGACCAT CCTGCCAGAG GATCTGGAGC GCTCCATGGC
   117061 CGTGGTGCGC GAGACTGAGG CAAAAGGGGA AGTCGTTAAG CGTAACCGGT TCTGCGCCCT
   117121 CTACCACGCC GTCTGCCGCC AGTTCCCCGA GTGGGACACC CAGTATGCCG AGGTGGGCTA
   117181 TGTGAGCTTC CGGCTGGTGG TCGCGTCAGG GCTGGACCTG CGCTACCGGG CCGAGGAGGA
   117241 CAAGCGGTTC TATCTCGAGC CTCTGACCAG GCTATCCACC CAGGACTACA ATGATCAGAA
   117301 CAGAGTGGAC GCCCTGCGCG CGCTGCTACC CCTGACCGTG GCCTTCCACC TGGTAGATAA
   117361 GAAGCAGGAA GCACCCAAGG CCAATACCTG CTGCCCAGCC GGGGAACCAG GACCGCAGGG
   117421 AGACCCCTAC CCACCCAGCA TCCGGCTGGA GATCACCAAG GAGGACGTAA GCAACGCCTT
   117481 CTTCCTCATG GGTGCTGCGT GCAAAGCCGA CATCACCAAT GGGGATATCC TGTGCCATGC
   117541 CGCCGTAAGG CAGCACGGGG GCCTGGGCAA GACCGTGCGC TCCACCTACG CCGGGCTGCT
   117601 GATAGACGGC AAGGTGGGCT ACGTGGCTGA TGACGCCTCC CTGCCAGCCG TGTTGCTGTG
   117661 CACCAGCATC GATGCAGCAC AGTATAAGGC GATGGGAGTG CTGTTCCATC ACCTGATAGC
   117721 GGCAACCCCC TTCAGCGTGA CCCTGCACCA GCCCAGCTCC GGAGTGAATA CCGAGAAGGG
   117781 CAAGCAGGTG CTGATCAACA CCGTGAGCTA CGCCAGATCC AAGGGAATCA AAGGCAATGC
   117841 ATGAGCAACT ACCACATCAT CCCGGTAGGC GCAGATGAAC CCCCACATCT GGCGGATAGC
   117901 ACCTGTCATT GCCAGCCCAC CATAGAGATC ATCCGGCATG AACGCATCAT TGAGCACAAG
   117961 GCCATCCACT CCAAGATCCC CCTGAAGCGT AAAGGCACCT GCGTTACAGG TAGGGGATGG
   118021 GTGGGTGTGC TGGGTGCGGA CAACAAGGAT AAGCCTCCCA CATAAGGGCG CGCCCGTATG
   118081 GAAACAGGTA AATAGCCGTG TCGGCGGCTG ATAGGTAAAA AATTGCAGAC GTAAGTGGTT
   118141 GGTACTGTTA ACGATGTAGC ACCTCAGGGC GCACATTTAT GGGAAATATG GGCTGGGTTC
   118201 TGGGTATTTG ATGCAATCCA GAACGCTCTC ACCTCCCAGA ACAGCCCAAC CACTGCGTTT
   118261 TGCGCACTGG GGCTGACCTA GCTCATGAGT CAGCTCCCGA GGTAACTCAT GAGTCAGGTC
   118321 AGCTCCAGAA CGACGAGTCA ATGAAACAAC CAGAAGACTT CCCCTTTCTC GATCTCAAGT
   118381 CCCTCAAGAT ATCACCGGCC CTCAGCCAAG AGACCACGGC CTTCACGGCC AAGCTGGTGG
   118441 ACAGGGTAAC AGGTAAGGTG GTGGGCGATG CCCGGAACCA CGGCACCGGC GGCTGCACGG
   118501 ACCTGCACTG GATCGACCAG GAGTTCCACA AGCGATTCGT GGCCGCAGTG GCCCAGCTGC
   118561 CTCCCATGGA ATATAAATGC CAGGGGGGTG GGACCATGTT TCTCCCTTTG TGCCCTGATA
   118621 GCTACGTGAG CTTCCTGGTG GACTGCTACG ATCTCCGGAA GAAGCTGGCC AAGATGTGCA
   118681 AGACGCGCAT CCTGGTGTGG CGCCCAGGGC TGAAGCGGGG CGTGTACGAT GCCTACCAGC
   118741 TCAAGGGTGA TTACTGGCAG GACCGCCAGC GGATGCAGAA GCTGGCTGAG CAGCACAAGG
   118801 ATGGATTTGT GGTAAACCTG CGATTGGAAG AACCGATCGA TATCTACGAG GAATTATGAA
   118861 CATTGAAGAA GCAGCAATGC AACAAGCAGA GCAGGAGTCC CAGGCTGCGG CGGCCACAGC
   118921 CCAGCAGCAA CACGCCTGGG CGGTGCAGAA AGCGGAACAG ATCACCCAGG TGCTGACCGA
   118981 GCAGGGGCTG TCCGTGCAAT ACGTGCGGGA GAAACACTTC CACGGGGATG TGGTGTGGCA
   119041 GCATCAGGGG TTCGGAGATG ATCCCTGCCT GATCCGGGTC TGGCCGTCTT ACACCGCCGG
   119101 ACGGGTGGAA GGGCATATCG GGGTGTTACC ACCCATGAGC TTCCGACACA GGATGGCACG
   119161 ACACGATGCC TGGATCCCGG TGGACAAAGA CCTGCACAAC CTGGTGTCGA TATGCACTGA
   119221 GGTGTTGAAG CATGCGCTCA AAGCGTCAAT CGAATGAAGA AGACCAAGAA ACCAATCAAA
   119281 CTGATTCCAC CCGATCCTGA TCGGTGTCAG GCACAGACCC TGGAGGGGTC GTTCATGACC
   119341 CTCGGGCCTC GGTCCATGGA ACGGTGCAAG AACAAGCCCA CAGTGATTGT CACGGAGAAC
   119401 AAGCCCAAGC CGGGAGAGCC TGCCGGGGCC ATGTCGCTGT GTCCTGACTG CCACGAGGAG
   119461 TTCAAGCGGA GGATGCCCAA GGGCTATGCC ACGGCGAAGA AGATCAAACC CAAGAAGAAA
   119521 TCATGACTCC AGAACAACTA GCCCGGCTGG AACTGCTGGG TAATCACGTC CACCACGGGA
   119581 CGCTGGCGCA CAAGCTGTTC GACTTTAGGG TGATCAATAC CAACCGAATA AATCATGTGC
   119641 CGCCAGGGCA TTGCGGCACC AACGGCTGCG CTTACGGTGA ACTGCCGGCA CTGTGGCCGG
   119701 AGCAGTTTGC TTGGGGTATC AACAAGGTGA TCTCAAAAGC CGACGAGCAT TACTCCATCA
   119761 GCACAGTCAG CCTTCACTGG TTTGGGCTGG AGGAGAATGA GTCAGATGTG CTGTTCATAC
   119821 CTGACGGGCG TGATTGGCGG GTGTTCCAGC CCTACATACC AGGCTCCAGG GTCGTCTACC
   119881 TTCCAGGTGA CGCGACCCGA GAGCAGGTAG GGTTGAACAT TCTGCGGATG GTGAAAGAGA
   119941 AAAAGGAGAT GGGATTATCA TATGACGAAG ATCCAATTAG CCCGGCTGGA GAAGCTGGGG
   120001 CGGCACATAC TGAAGGGGAA GCTGGCGCAC AAGGTGTTTG ATTTCAGCAC GGTAAATTCA
   120061 CCCTACGATA ATAACTTCCG GTGCGATAAC AGGAGGTGCT GTACTAACGG TTGCGCCTTT
   120121 GGTGAAATGC CCCAGTTGTG GCCAAGGAAG TTCGCGTGGG ATATCTTCCA TGTGGTGGAC
   120181 TTGCGAACCA GAATCCGCTA CACGATTGAA GGGGCAGCTT GGGAGTGGTT TGGGTTGAAT
   120241 GCCGTGGAAG CCTATATGCT ATTTGTCCCT TTGGGCGGCA GCAGTTCAGA GCGGGAGCAT
   120301 AAAAGCTTGG CCAGGCAAAG CGGATGCAAA GTCCTGCCAG CCTATGCGGG GCGTATAGCC
   120361 GTCGGTAACA ACATTCTGAA GATGGTGAAG TGGAAGCGGA GTCTGAGGAA GAAGAAAGCA
   120421 CATGCCCAGA AACTCAATAC ATAAACAGCT GAAGCTGCAG GGCACTTACC GGGTTAACCT
   120481 GTCTATTTCA GGCTATGACA TCCGGCAGGG TTACGAGGGA GCATCCTGGA CTGAGCTGCG
   120541 CCGGATGGTG TCGCCTACGG CTGGAACTAC AGTGGTTCAT GCCATGGCGG TAGGGCACCA
   120601 ACCATGGATG GAGGTTAGTG AGAGCACGTT CATGTCCGTA GTCAAATACC TTACGGGAAT
   120661 TACATGAAAG CCGAGAGAGA AGAATACGGA CGCCGGATTG AGTTATCAGA GATCAAGGTG
   120721 CCTGAAGACG GCAAGCTTGC TGGCCTTCCC ACAGAGCTGG GAATCTTAGT GCAATACGTA
   120781 GGCCCAGGCG ACATCCATAA GGCAGTGCTG CTAGACACCG TGGTCATGCC GGCCATCATT
   120841 CAGGCGATCA ATCAACGGGC GGGAACCCTG GCCTTGTTAA GGGAGGCCTT GGACAACTTG
   120901 CTTCGATGCA ATCCGCAGGA TCCAAAGCTG ATTTACTCCG GCAAGGAGAG ATGCCCGGCT
   120961 GACCATCCAA ACAGGTGTGG TTCGTGTGAT CTGTATCACC GTATCCAGGC CCAGCTCAAG
   121021 GAGGCCGGCG TATGCTCGGA ATCATAGCCA TACTTATCGT GATGATCCCC TGTGCCTACA
   121081 AGATAGGGTA TGCCAAGGGA CGGGTGGAGG AGAACAAACT GAGATCTGGG ATACATGAAG
   121141 ACAAACCGTA GACGCAGATA CCGGGCAAGG CGTGCGGCGA TCAAGCGGAG CTGGGCCTAC
   121201 CAGGTAAGAC GGTTGATCCA GAAACGCAGG AATGATCCGC ACGCGATCCA CACATTTCCG
   121261 TTTCCTATGC CTGATGCGAT GAAGGTTGTG TCGGCTGGAA GTGTGACGCT TATCCAGAGT
   121321 AAGCTGCACC AACCACCAAA TCCGTTCAGT GACCTGATAA GGGAGATGGA GAAACGATGA
   121381 AGACGAACAG AAGACGCAGA TACCGGGCAC GCAAGCAGGT GCTCAGGACG TCGAAGCTGG
   121441 ACCCGGAGGA CATCAGGGCA GCAACGGACT CTTTCGTAGC GAAGTTGCTA AATGCGACGT
   121501 CGGCCGTCGA AGTGCAAAAG GCCATAGTCA GCCGGAGAAA TTATCTGCGG ACAGAGCTCA
   121561 GAAGAATGAG TCGGAAAGAC GTGGAGAAGT ATGGGAACTG AAATACAACC TCCACCCCCT
   121621 CCTTGCCCAC ATTGCGGGAT GCAGTGCCGC TGGTTTCAGA AGGGACCGGT GACCGTTGTG
   121681 TATCACCCGT TGCCTCCGGC CGGTCCAGAG CATCGTTGCC TGCATGGTGG GGCTACCTTT
   121741 GATGCCAAGC TATCGGCTTA CCCACAGGTC GATCACGGAA ATAAACATCA GGCTGAAGCT
   121801 CGCGACAACC AAGCTCATGA GCTACGAGCC GAAAGGAGTA AACAAAGATG CAAACTGATC
   121861 CATTTACAAA GGCCATGTTC GGCCAGCACG CCATCCACAT CCCGGTGAAC ATCATCGTGC
   121921 AGGACATGAG TTCTCAGGGT GACGGGAATA TCACGGCGGT ATTACAGAGT AGTGCCGGGC
   121981 GACCTCTCAT GTTCGGTGGC AAGATGACTC ATCAGCTCAT CATGGGCGAT ATGGTGCTTC
   122041 GTCCACACCT GGTGGTGGAG AGCGATGCTT TCCGTGGTCA CGGGCTGTCT GGGTTAGCGC
   122101 GCGACGGGTT CGTGGATGTG GACAAATGGC TGAAGGGTAA GATCCTGCTC GACCAGGGGA
   122161 TTCGGAAGCT GGAGAACGAA GGCTGGAGGA GGGGATAAGA TATCCCGTAG CAATGCCACC
   122221 CCCTCTGGTG CTATAAATAT CTGAAGACAC CAACACTGTC TTTTTAACCC AACAACAGGA
   122281 ACAAGCACTA TGACAACAAG ACAACGACAG ATCGCAGTCG GTTTCACCAC CCTCGTGATC
   122341 GGCCTTCTGA TCATCTGGGG TGTGGTGTCG GTGCAGCCCA AGCCGGTGAA GCAGACGTGG
   122401 CAGCCTCCGG CCACGCCCTA CATCCCCAAC AAATCAGGAC CTGGTATCGG CGAGACCGCC
   122461 GGTTACGGCT ACCTGAGCCT GGAGGAGAAG GCTCGGTTGC GCAGCGCGGC GAGTCAGGCT
   122521 GGAATCACCG AGCAGGAGAT GGAGAAGCTC CGGGTGCAGA CGATGCATCA GGGCATGTAT
   122581 CCGGAGGATG CCGTGGGTGG AATGAATGAC CGGGAACGCC AGCGGGAGCA GAGCCGCAAA
   122641 GCCTCCGGGT TCTACGATAC ACAGCCGCGC CGATGAGCGA TGGCAGATCT GACAACTGCA
   122701 GGCCTAGCCT GTGGGTGGTC TGGTCACAAG CATAGAGAGC CGGCACACTG TCGGCTTCTC
   122761 TTTATCTATC ACCTATGAGC AAGACGAAGA TATTGGTCGG TGAGCAGGTC ATCAACCTGG
   122821 TTGAGCTGGA AGATGAGAAT GGTGTGAAGA TCCCGGCAGG CAGCAGGCTC CGGGTGGTGT
   122881 CGATTGCCGC AAAGGTCATC ATCATGCGGC AGAAGGCAAA GGAGCAACCT GAACGGTATG
   122941 ACCTGAAGGA GCATTTCTTC AACGCGGTCA GGGCGGATCA GGAGAGCGAT TACGGCAACC
   123001 GGATACGGGC TAACTTCGTG ACCATCAAGC GTTACGAGTA TGTGCCCAGA TCAAGGAAGA
   123061 AGCATGAAAG CAGCATTCAA TAACGAGAAA CCACCGGTGA GCAACCAGGA CGCCTTTGAC
   123121 AGAGCCTGCG AGCGTTTGAT CCTGCATTTC GACCAGCCTC GGAGCGTTCC CTTCCGGGGA
   123181 GATGCCTGTG TTTACCGGGA AGCCGACACG GAGGGTAACA TCATCAACTG CTGCGTCATC
   123241 GGCTACATGA TCCCGGACTG GCCTGAGATC ATGCCTGGAG CGGTATGCAA TACGGAGGCG
   123301 ATTGCGTTCA TCATGGATGG GGATTATGTG GATGAGTGGT TTGCTAATGT CCAAGTCCGG
   123361 GTGCTGTCTG ATCTGCAGAG CGTGCATGAT ATGGCAGAGA ACTGGAGAAG CAAGGAGACC
   123421 ATGAAGGAGA TATTGCTCAT GGTGGCTTCT GAGCATGGAC TGGTGTTTGA TGAGAGAAGG
   123481 TTTGGGCAGG TATGAACATG ACCACTTGGG CACTCGACCA GCGCATGGTG AGGAAACCAG
   123541 GGGCTATGGC CTTCCACGCT GAACTGACGT TTAAGACGCA GCTTCTGGAT ATTCCAGGGG
   123601 CAGCGTCAGG CTTCACGCAT TCCAGGATCC AGTTCTACTT CCTGGCGGAC AACCAGGCAC
   123661 AGGTGAATAC CTGGCTGGAC AACTTCCTCA AGCATCCCTG CTACAACAGC GGGGCCAATA
   123721 CGGTTATCCA GCGGGACGTG TCCGACGTTG GCAGCCCTGG GCGCTACAGC TACTATGACC
   123781 CGGCCTGCCG GTGCTATTGG CAGCCGCATG CCTGTAGTTG GAAAGATATT AGAGAGTTCC
   123841 ACGATCAGCC GAGCCGGCTG GATCCCTGGG ACTATTTGAA AAAGGAAACG CATGATCGAA
   123901 CAACGCATTG ATACGGAAGA GCAGTTGAAT TACGTGATCT CCAGGATCAG CTTCAAGAAC
   123961 ACAGTGCTGG ACTTTAACTG GAAGTTTAAT GTCCGGCCAT TCTATGAGAA GGACTCTGAA
   124021 GGCTGGTTGA TCCATGCCAC TTTCGAGCGT CCGGATACCG ATACTGGTGC CATAGGCACT
   124081 GGACGTGGCC GGGATGAGAT CATCTTTCGC GGCAGCACGG AATCGTGCGT GGTGAAGACC
   124141 TGCTGGGTGC TCGTGGAGAT GCTGGTGAAG CATGAGCTGA TGGAAGGGTT CCGCTACCAG
   124201 GACTACAGGA TCTTTGACCC GCACCATTCG GTGTATGATC TGATGGCCCA TAGGACCGAC
   124261 AAAACTCCCC GCTAAATGAA ACCAAATATC AAACGCCTGC GCAAGCTGGC ACAGCATATC
   124321 CGGTTTGGTC GGTGTGCACA TGAAGTGTTC AACATCCTTG AGTTTACCAA CAAGCACCTG
   124381 TGCGAGGTGC AGACCAACAC CTGTAAGTCG GCGGGGTGCG CGCTCGGGGA GCTGCCAGCG
   124441 TTGTGGCCAA AGATGTTCCG CTGGGGCACA GGCCGGGTTC TGTTCCTCGA CATTACGGAT
   124501 GAGATGTCCA CGGATTTTCA TACGATGAAG GAGCGGGATC CTTTGTTTCA TCAGATCCAC
   124561 TCCGGATTCT TTTATCCGGC GTATTGGCTC AGCCTGAACG CGATGACAGT GAACAAGTTG
   124621 TTCAACACTC CCAGCGCTGG TCTGGATGTA TCCTGGGATT CCGAGCCTGG AGTTGATGTG
   124681 CTCACAAAGA AGCTGATGAT GGATCTCGTT ACCGGGCTGG AGGATCTGGA GAGTGAGGCC
   124741 ACGCCTGATG ATGTGGCGGA CGGGATAGAG CTGTTCTGCA AGCTATGGGA GGAAGAATGC
   124801 TTTCCCGTGA CGGATACGGA AGAATACGAC AAGGAATATG AAGCCCAACA TTAAACGGAT
   124861 CCAGAAGCTC AGCACTCATC TGCGCGAGGG CAAGCTGGGG CATGACAAGT TCGATCTCGC
   124921 TACGTTTCAT GAAGAACTGG ACAATAATCC CTGTCATACG CGTGGCTGTG CCATTGGGGA
   124981 GTTCCCAGTC ATCTGGCCGC ACATGTTCCG GTGGTCTACT TACGGGGTTG TGTTTCACAA
   125041 CTTCTCTTCA GGTCTGACCT TTGAACCAGG CATGAGGCAT ATAGCGTTGG AGTTCTCCCT
   125101 CGGAGGTAGG TGGTTAGGGT TGAATGCAGT ATGCATGGTT AAGCTCTTCG CCAGCCGAAA
   125161 TCTCGCCGGG GCTGTAGTGA TACCCGATGA TTTGGACCCT GCGTTGCAGA CCCATCTGCA
   125221 GAACATACTG CTCATCCTGC CTTGGCACGC CGGCGGGGCT ACACGTCACG AAGTGGCGGA
   125281 GAGCCTGGAC GTGTTTTGCC ATGCGTGGGC GAAGGCCGGG TTGCCGGTGA CGGATACGGA
   125341 AGAGGAGGAT AAACTATGTG CATGAAATCA TGGAAGGCGG AGTTCTACCC AGTAAGGGCT
   125401 TACAACTTCA CGCCGCAAAA CGGTGTGCAG CTGACGTCAG ACGTGGAGCT GCTTGAGCAC
   125461 TCACTGAAGA AGTGGGAGGG ATTGACCCCG GAGAACCTGG CCAAGCATGG CTGTTCCGTT
   125521 CATCCTGACC AATGGTATAA GATCGGCGAT GAGCTTGGTT TCAAAGACGA GGATGAGCCA
   125581 GGGCATAGGA TGTTCCTTGG CAGTGATTCG TGCTCCCTCT GCGTGGCCCG TATAAACCAT
   125641 CAAGGGACTG AAGAGGAGCG GTGCGTGCGC TGTCCTATCT CCCTGTTTAC CGGCAGGGCA
   125701 TGCGATGCGG ATGCACTGAT GGCGCCTCCC AATTCTTCGC CTTACGCCAT GTTCGGCAAG
   125761 AACAAGGATC CGCAGCCGAT GATCGAGCTG CTCCGCAACA CGCTGGAGTG GGCCAAGAAC
   125821 ATGGAGCCTG TGGCGCAGAT CGTGACGGAG ATGCGTGAGA AACTGGAAGA GTTGGGCTAC
   125881 GTGCCTGTGC AGGGTTACCC GTATGGGTTC ACTCTCAGGC AAAGGCTGGG CAGTTTGGAG
   125941 CTGGTCAGTT TGGACGTGGA GATAGGGGAA TTGCCGGACA GGACCACGGT ATCAGTAAGT
   126001 TACGAGTTCA TGGCTGCTGA TCAGGAGAAG CATCTGCAAA GCCGTGGGTT TTCGGTAGGT
   126061 GAGCGGCTGA CCACAGAGAT AAAAGAGGAC CTGGTGGAGA AGCTGCAGTA TTACGGGTTC
   126121 AAAACGCTAG TCGAGAGTGA CTCAGAGTGA CTCCGAGCGA GTGAACAAAG TTATGTGCGT
   126181 ATTCAATACA AACGATAAGG TGCGACCCCG TGAGCGCGCG GTCATGTGGG AGGGTTCCTT
   126241 CATGTCGGCC AAGAAGACGC TGACGGTAGC TTGGTATTCT CAGCGCACCG AAAAGGTGGC
   126301 GTTTAGGGAG ACGGGGGACA GCAATCTGTT CGACGCTATG GGCTTCGTGT TGCACAAGCC
   126361 GGCGCCGATG ACTGGGCAGG AGCTGGAGAC TGTGGCGGAG TGCATCCGCT CTCTGGTCAA
   126421 GTCCAGTCGC AAGCACCCAC AGGATATCAA CAGCGGTGAC TGCGCCTTCT TCGCTGACAA
   126481 CCTGGTCGAT CTGATGGCGC AGAGCGACCT GCACGGATTG GCGGTAGACG CGGGATTGGG
   126541 TGAGTGTATG CACACCTTCG TGCAGTTCAA AGGCCGCTAC TTCGACGCGG AGGCATTGTA
   126601 TGGGCAGTCC AACATGTGGG CGTTGCCGAC ATTCATACGG GCTGGCCAGG AGGACAACAA
   126661 CAAGGAGATC AAACGGATAT GGGCCAAAAA TTGACAGACC TATACTGGGA GCAGGCATTT
   126721 AACGTAGGAG ACCGTGTCCG GCCAGAGCAC AAGATGGCGC TGGGAGGTTA CGGCGGTGCT
   126781 GCCCACTTAT CCCCTCGTGA GGCCTATACC GTGGAGGCGT TGGGGAGCAA GGGAACCAGA
   126841 CTCAGGTTCA AAGAGGTAGG TAACCAGTAT GGCTGGTGGG ATCGGGATCA GTTCCGCATG
   126901 GTCAAGATGG TCCCGGCCAC CACGGAGCAG GTGCGGTTGG TCTGCACGAA GATCTTGGAG
   126961 TTAGTATCAC GCTACAAAGA GCATCCCTAC AAGATCAACC AGGGGATCTG CGAGGACTTT
   127021 GCCTTGGATC TGAAATCCGC TCTCGAGCGG GTTGAAATCT TTGGCTATCT GCGGGGTATC
   127081 GCTGATAGTG ACCGTTATCC GTGCCATTTC TGGTATGAGT TCAAGGGCCG GCACTTCGAC
   127141 GCCGAGGAGC CCTATGGACA GCGCCGCTGG CAGGACCTGC CGATCTTCCA TCGGGCCAGG
   127201 TGTCACGCCA AGGACGAGGA GCTGGGCCGC TTGTTTCCTG CACGCTGAGC TATGGCAATA
   127261 TTCAAAGAAC CAAAGTTGAT GCCGAAGGCC ACCTTCCTAA CCAAGAAGAA GCGGAAGTCA
   127321 GGTAGCTTTG AAGTGACGTT CTTCGTGTCC TGCAACTACA ACGGCGGGAT CACTCAGGAT
   127381 GGTGACTGGT ATCCAGGATT TGAAGTTCCT CCTCCAGACG TGCCGGAGGG CTTCAAGCTG
   127441 GTGTCGCTGG GAGTTGGACT GCAGCTCAAC TCTCGTCCTC CTTACTGCAC TATGCTGCTG
   127501 GAGCCAATAG ATAAAAAATA AAATGAATCC GAAAGACGAA CGCGAATTGA CGGTAGAAGA
   127561 TGCCACTAAG TGGCTGGAGA ACGCCAAGCA CCTGCTTCTC TATGGAGAGC GGATAGTGTC
   127621 TGCGCAACAT GCCTGCTTCA AACCGGAACC AGGCAAAGTC TGGCTGACAT TAGATCTGGC
   127681 TGGCACGTTC TGGTTGAACA TAAGGCCAGA GGATGTGTTG CTCATCAAAG TGAGTGACAT
   127741 CATTTCAGGT ATGAGGATCG AATTCAAACC TGACAGCCCG GTGGCTAAAT GCCTCTCGCC
   127801 TTATCTGGTG CTAGGCAAGG TGGTGATGTC GCCGGAGGAG AAAGAGTTCA TTAACTCGCT
   127861 CCCCTAGAGA CTGGAGTTAT TGAAATGAAC CCATTACTAC GCATATTGAC ATGGCCCTTC
   127921 CGGGCCGCTT CGGAGTTCGT GGACGAGCGC CCCAGCGGGG GACAGATACG GGATCACCTG
   127981 CGCAGCACCA ACCTGGTGAC CATCGAGCAG GACGGCAATC TCTCCGTGGT GGAGATCGGA
   128041 CCTGGTCGCT GGAAGCGGGA TATCGTTCAG GTGCCACTGG ATAACACCCT GCATGACGAA
   128101 GTCCTCGGGG CGTATTGCGA CGGCGTGGAC AGGGGCCTGA AGATCGCACG CCAGGTCGAT
   128161 GCCACGTTGA CCCGGAAGGT GATCAAGGCG GCCAAGCGCA CTGCGGGAGA ATCAGCCAAG
   128221 GCGGCCAGGA AGAAGTCGAA CACTGTCGGA TCAACCCTTA ACGAAGTTGC TGTATGAAGA
   128281 AAGCATGTTT GAACATTGAT GAGTTGCGAG CCAGCCTGAA GCACATCTGT GCTTTGTCCA
   128341 ACCCCTCCGC GTTCAACATG GACGTGGTAG TCTTTGAGGG GGATGAGACA TGCGGGACGA
   128401 CGGCTTGCCT GGCCGGCTGG ACGACCAAGC GGTTTAGCGA GACACACAAA GAGCAGATGG
   128461 AGCGGGAGTG GAAGGCTTAC CGGGAAGAGC AGCTGGCTAA GCTGCGCGCG GACATGAAGG
   128521 CGGAGATGCA GAAAGATAAG GAGGCCAGGG CTGCCGGTAA GTCTCAAGCC TTTGCCAGGA
   128581 TCCATCAGCA GCTGGACCGT ATCAAGTCGC TGATAAAGCA GATCCTGTTC ATTGCGGACC
   128641 ATCTTGAGAT GCTGGTGGCC ACCAAGGTGC TCTTCTGCGA AGCGAAGCAC TGGAAGGATG
   128701 GCATCATGCA GCCCGACTTC GTGGACATGC TCCGTCACTA CCCGGCAGGC CTGGCCCCGG
   128761 TCAATCTGTT CTCGGTGGCG GACTGGAGTG ATCGGCATCT GCGTGGCCAA TACCTGCTGG
   128821 CTGGGACGGA TCAGCCGTCC GGGCACTCAT CGGCCTTGGT AGTGAGGGAT GCAGCCATGG
   128881 GTTACTTCGA GCACTTCATT GTGCGGTGGA AGATGACTGG CTGGCCCTAT ATCGAGGACG
   128941 GCGTGCGCTA TACAGCTGGC GTGGAGGAAG TTGAGACGAG CGAGGTAAAA AGAATATGAA
   129001 TCATTGCTAT CACATGGACC ACATAGACCA GGTGGTGCCC AAGAACTGCC GGCTCAACTC
   129061 CATGCGTCAC TGCGACGTGG TGGAGACGAT CTACTTCTTC ATGAGGGGGC TGGATCTGCC
   129121 GATGGTGAAG ACAATCGAAC CCATCGGCCT GCTGATAGGC ACGGGCGGGA TAAAGATCGT
   129181 CCAGCTATCC CTGGTGATGA GTGAGGCAAA GACCACAGCA CAGTGGGACT ACTGGAACCT
   129241 CAGTTACTGG GCTCATGGCG CTGGCGTGTC CACCTGGGTG ACGCGACGGC TACCAGAGGA
   129301 TACCCGATGG ATGGCGGTGC TGCATACGAT CCTGGCTCAC TACTCGAGGC GGGAGAAGAT
   129361 CCTGCTGGAG CGAAAGCTCA AGGACAGGCT GCTGCAGCAC TTCAAGGATG CCAACAAGGA
   129421 GAAACAGGCT GAGGCATGAG CAAGACATTC ACCGTCGTTA AACAGGGCTA CCAGCCGTTC
   129481 CCACTGCGCC TCAGCCTCAG TGATGCCCGG GACGAGTGTC AGAATGTGGC CTTTGAGTTG
   129541 CTGGTCAATG CGCGCCGGTT TGGGCACAAG CAGGCGACCA AGCACAAGCT CAGCCGGGAC
   129601 GCCTACAAGA TAACCATGGG GGCGGCAGTG GACAGCACGA CCTACGCCCA CGTATCCGTA
   129661 ATCCAAAACT GATGATCGTT GAAACCATAT TCCCAAGCGG TGGCTGGTCG ATCTATGCCA
   129721 TGGTTGGTGA GCGCCTGGTG TCCTGGCGAT ACTTCGGCTA CTCTAAGACA GAGGCGATCG
   129781 CGAACTTCCG CGAAGAGGTC CGGCGGATCA AGGCGGCAGA AAAGAGGAAG AAAAAGTGAA
   129841 CCTTGAACAA TCAATATCGG AAGCTTACGT GCTGCTGGGC AGGCTGGCTT TCGCAAGGCA
   129901 CAAGTCCATC GATATAACCC ACCCGGGGCA TGGTTGCCTG GACGGTTGTG AGGCGTGTGT
   129961 GCTGGACGAC TGGATGAAAC GCCACAAAGA CATCCACCGC AACTACCGGG CTCATCAGCA
   130021 CGAAGAGGAA GGGCAGACCA AGACGTCGCA GGCGTTCGGT GTCAAGGGTC GTGCGAGTCG
   130081 CTGGTGTGAT GCCAACTACC TCAAGGTTGC CCAGGAGGAG TTCCCTGTGG GTAAGGAGGT
   130141 TCTGGTCAGC CTGGGCAATC GGACCTGGCG ACCTGGTATC GTGACCACGC CCTGCGATGA
   130201 CAAGAGCGAT CTGGTCCATG TAAGTACGAA GGAGGTGGGT GTAGTTGTCA TGAGCGCATT
   130261 CCGGCTTAAA TTCCCAAAGA AAAAAGCATG AAGAACGACA TATTCGGATA CCGACGTAAA
   130321 ACTAACAAAG CTGTCCAGGC GCGTTGGCTC AAGTGGATGA CCAATCATGT GTCTGGGCTC
   130381 ACCCCACCGC CCTACGCGCG GCACGGCGAC TGGCGCAGTC GTAAGAACCA GAAGAAGATG
   130441 CTGTGGAGGA TCCGGCAGGC CTACGCGCAG GACAAGCGCC CTAACGTCAA GTGGCTGACC
   130501 CGGCGTTCGC TGGGGAAGTT GATTCCCAAA TTAGATGTCT TGGCGCCCAT CCCTCTCCGA
   130561 GGGCATCGGG CTGATGGGAT TGTATTTGAC GATCTTAGCG CCATGCCTGC TGGTTTGGCT
   130621 GAGGCCGTGC ATGCTCGTCT GCTGTCCATG CCAATGGCAC AGTCAGATAT CACAGGACTT
   130681 CGTCTGATCA TGGATAAGCA CAGACCAGGA GAGGGGCAGC TCCAGGTGAT GATGGATAAG
   130741 CCGTTGGAGA CCATCAAGTT CGAGGTGGAC TTGAAGGACA TCGAGACGAA GATCGTAGAA
   130801 CAGATGCGGA GGCTCCCGTC GGTGTCCATG TCCTTGACGG AAATGGAATC CAAGTTCAAC
   130861 GAGATGAAGA AGGATTTCTA CTCCAAGCCT TTGGGTCAGA GTTCACAGGA GAAAACGCCA
   130921 TGAGTGCGGA ACCGCCGGAT AAAGCTGCCA CCGCAGATGC CCATGACGCT AGCATATGAG
   130981 AGGCAGATCG TTTATTCGCA GGTGCAGTGC AATGGCACGA AGCGGTGTGC GTGTGCCAAG
   131041 TGTGTGAATC TCAAGAAGAT GCAGTCTGCA GCCCTACCAA GGGAGAGACG AAACGGACAG
   131101 GATTGGTTAT GAGTGAGCAA CTATTGAAAG AGGTTCTGGA CGCCCTGCAG GAGATCCATG
   131161 ACGTAGCCAC CGTCAAGCAC CCGGAAGATC CCGGGACGTT TGGCCAGCGA CTGCTGAAGA
   131221 TAGAGCATCT GGCGGAGAAT CTGCTGGTTC AGGCCGGCAG GCTGAACCCC GCGTTCGCCC
   131281 AAGCCTCCCA CGCCTGCCAT TTCCGGACTG GTGAAGGTAA GGTGCCCCTG AACATGGAAG
   131341 AGGGCGAGCT GAAGGTGCTG GACCATACAG CGGCTGTCTG GAATGCCTGG CTGGCGCTGG
   131401 GAGAGAAACA TCCAGGGCTG AATACGGAAG TCTGCACGGC CATCCATGAT ATCCAGTTCC
   131461 GGGTGGCATT TAGGGTGGCT CGGCGGACAG CTCCCAACGT GTGGACTCAG GAGCCTAAAC
   131521 CAGCTTCGCC ACGGGAGCTG ATGGCGCAGG CGGTGCTGCA TGAAAAGCAT TCGGGGAGGT
   131581 CCAGTAATGA AATGGATCAG GAGCCCCGGA TATGGCCGCA CCCAGCAGAT AGGATAGCGG
   131641 AGAAGCTGAG GGAAGCTGGG GAGGATACGA CCAGACCTGA GCGGGATCCG GAGCAGATGA
   131701 TGGCTGAACT GCTCAAGGTA GCAGAGGAGC CTGCAGAGCA GATCGAATTC CCAGAGCCCC
   131761 TGCTGGCTGA AGTCAGAGAG GGCATGCGCC GGTTTCGCGC GCGTTGGCTC CGTTGTCGTA
   131821 ATCTTTCTGA ACGGGAGGAC TGCGCGATAG AGATTGGAAT GGTCATCGAC AAAGCTGCGG
   131881 AGTCGCAAGG TATCCAGCTT GGAGTGGGTA GTTATCGCAC TCACATGCAA GACGGCACAG
   131941 TAACCATAAA GACGGAGAAT CCATGGCTGC AGCAGCTAAT GCTCCGGCTG ATGTAGAAAG
   132001 GTACTATGCC ACTAGAACTG AAAAATAAAA CACCGGTGCA GAGCAACCAG GACGCGTTTG
   132061 ATAGAGCGTG GGATCGGCTG GTCACCAACT ACCATCTCGG GCAGTGTGCA GACGAGCACG
   132121 ACAAGCTCAG GACCTGCAGC TACCGTAAGT TCGAGAATGG GCAGGTGACT AATGCCTGTG
   132181 CCATCGGATG GATGCTCCCG GACCATCTGG AGTGGAATAA ACCAATCACG CTACCCAGCT
   132241 TCCGCACTGT TCCTCTGGTG CAGGCAGGAA TCACGTCTGT GATCGCAGGA GACCCAGTTG
   132301 CCGCCGAATG GCTCAGCCGG GCAGGCGGGG AATTGCTGAT CCATCTACAG GATGCGCATG
   132361 ACGGGATGGC TACAATGACG CTGGATGCGG TCAAAGAGGA CATGCGCTTG ATTGCCCACA
   132421 AATGGTATCT GATGGCCCCG GAGTAAGGAG AGGTATGGCA AAGAAGAAAT CAAGACCTAC
   132481 ATTCAGCTGC CAGTGCGGCC ATCTGGCCTA TTGGGTCAAA TACCGCGGAT GGCATTGCTT
   132541 CTGTGGGAAC CCCAGGACAT GGGGCGGGGT AGACAAGGCA TCCCCTCCAA AAGGCCCATT
   132601 GGTCCGGTAA AGGAGATGGG AACCCAGGCT AAGACCAGTC AGCCCGGCAA CAATCCACCC
   132661 CCTCGTGCTA TAAGTAACTG AAGACAGATG TCCTGTCTTT TAACCCTTAA ACACGAAGGA
   132721 ATTGCATGTC TGAATTCAAA CCGAAGGCTT GTCTGAACGT CGACGAGTTG AGAAGCCAAT
   132781 GGGGTTACGT CGTGCAGCTG CAGCACGAAC GTCGGGGGCT TATCGTCAAC CGGGCCAAGT
   132841 CCGCTATTGA GCGGGAGGAG TTGAACCAGG GCGGCTGGAC AATTCCTTTT GATCTGCTGA
   132901 CGAATACCCT CACGGTGACG GAACTGCCAG CAGTCCTGCT GGATGCTGCC ATGAGGACCC
   132961 GGGAAGCTTC GGACAGAGAA GAGCAGCGGC TGCGTGCGGC GGTCTTGTCT GACAACCTGC
   133021 TGGCCATGCA GGCCCTGTGG CTTAACTGGA ACACGCTGGC GAAGCTGCGG ACGCGTTGTC
   133081 GGACTGTGGA GGCGGTGAGA GTGTTGTTTT GTGAGGACTC GGGGGCTGGA CGGCCGCTGA
   133141 TGCAACCTGA CTTCAAACTC ATGCGTCGAT CCTATCCAGA CCAGCTCAGT GCGAGTAAGC
   133201 TGTTTGATAC GCTCGAACAG CATTTTGAGT GGAGTGGTCG CGAAGCTACT CTGGGTGTTC
   133261 GGGAGGACTT CATCACGCAG TGGAAGGCTT CCGAGTGGCC TTACACAGAG GACGGGATTT
   133321 ATCACCCGCC CACGTACAAT AAGCTTACGC AGTCGCTTAG CGATTGTCTG GCTTAATGTA
   133381 CCCACACTGA GAATCTGACG TAATGTCAGC TTCTCTTTAT CTATCACATA TGGCTAACGA
   133441 AACTGAATCG GAAGATTTGC TGAACCTGCT GAAGCAGATG GCGAAGCAGC TGAAGCTGGA
   133501 AGGTTACGCG GCCGAGCTCG AATACCCCGG TATCCTGGCG GTCGTCAGGT ATGGGTCGGT
   133561 ATTACGTGCT GGCTTTGCCA ACATCACATT CGGCTGGGAC ATCTTCGACA CGGAAGGGAT
   133621 CGAGCTAGCT GAAGATCACT CAGAGCTGCC GCCAGAGTCC GCCATTGAGG ACCTGCTGGA
   133681 CTTTGTCCGG AAGGGGCTGG TGAAGCACCA GTTCCCCAGG ACTACCATTC CCCTGATCAA
   133741 GCTGCTGGCC GAGGACAGCG GCGTGGATAG CCTGTACGGG ATCTACCGCC GGGTTTACAA
   133801 GGACACGGCA TGCGGTCCAA CGACCGGGTT CTACGTGGAT GGGAAGTGGG TGTATTGCGA
   133861 CAATCTCAGG GCGTTCGGGA CGCTGGAGGA GATGGAAGCG GCTGGCAAGG TGGTCACCGG
   133921 GGTCTCCGTG TCTTCCATCG TGGAGGGCTC TGATGCGGAT ATACCAGGGG GCCTCTTGTT
   133981 TGACGGAGCC ACCGTGAAGG ACTTCTGGGA ACTGGTGGAC TCGGTGGACA AGGAAGCTTC
   134041 AGCCCTTTGG GATGAGGCAA ACAAGGAATA AGGAATTATG CCCCTAGAAC TGAAGAACAA
   134101 AACACCAGTG CAGAGCAACC AGGACGCGTT TGATCGGGCT TGGGACAGGT TGGTAACGCA
   134161 TCACAATCTA GGACAATGCC TTAGTGACAG TGAGTATCCC ACATGCGCTT ACCGAAAGTG
   134221 GAATGCCCGA GGCGAGGTAA GCAATGCATG TGTGGTGGGC TGGATGATTC CCGACGATGT
   134281 TGATTGGACC AAGCGGGTGG AGGCTGACGA CGGAGAAGTA AGGCAGTTGC TGGAGGCGGG
   134341 TGTATATTGC CTTATGCAGG AGTCCCGCCT TGCTGCTTGG CTAAGCGGTG CTTCGGCGGA
   134401 TCTCCTGATC ACACTGCAGG TGATTCACGA CTCGGGCTAC AACGGCGCGG GTAGGGTGGA
   134461 GAAGCGGTTG CGCGAACTCG CGGAGGAATG GGATCTGACC GTCCCGGAGT AAGGAAGGAA
   134521 TTATGGGATC ATGTTATCTA TGTTGTGCGG TTACGGGTTT GCCGATCGCC AGAGGCGAAC
   134581 AGGCGGTGCT GTTGTTTTTG ACACCAAATA GAGCGTTGGC GAAGCTGCGG TTCAAGGATC
   134641 CGACGGCTCA GTGGCATGTG GCAAGCCTGC CATTCTTCGT CAACGCTGAC GACTATCAGT
   134701 TCTCTTCCAT GATGCCCAGT GAGGAAGTGG GTGAGTGGCA GGCCAAGGGA GTGAAGCAGT
   134761 TCACCTCAAA CCTGGCCTAC AAGCTCCTGT CTCCCCGGGT ATTTCCCATG CCGGACAATG
   134821 ACAACGATAC TCCTGACTGG TCGGACATGA CCATAGGGAA GGTGGGCATA ACTGACGGGC
   134881 TTAGCCATCA GGCTATGATG GTGAAGATAA AAAATGGCAA GCAGGACGAG CCGTGCACCA
   134941 GGAAGGACCT GGACGTGCGC CCGTTGACCT ATACGGCGAT CCGCCGGGAT GTCTGGGACT
   135001 TCATCCAGCA TCGGGCTGGA TTGCGCTGGC GGAAGTATCA GGTGCAGACG ACCAAGGTGT
   135061 TCAAGCGAGA GATCCTGACT ACGCCGGAGA AGCTGGAGGC GCTGCGCGCG AAGAATAAGT
   135121 TGGATCCGGT GGAGAAGGCA TATATGGAGT CGTTGCGTAT GAGCCGCAAC TTTTCTGCGG
   135181 TCGGGGAACA CTTCTCCAGA ATTCTGCTGC AAGATATGTG CAACAGCGGT AAGCAGACCC
   135241 TGCTAGGTGT CCCGGTCTAC GTCATGAAGC GTAGCGAGCG TCTGAAGGCC ATCAAGCTGA
   135301 TGTGGCAGAT AACGGCCTTG ATCTCGTATC TGGATGTGCT GGCCAAGCCT TTGCTGCCTC
   135361 TGCTGTCCAT GTCCCCGCAG GAGACCTGGC AGAATCAAGC CATGATCTCC GAACATCTGC
   135421 AACTGCAGGA GCTGGCGAAG GAGCTGCTGG AATCCAAGAA GGCGTATTGG GAGAATGAGG
   135481 GATGAGTGCC CTGGCATCGT TGGAGGAGGC AGCCCTCCTG AACTTCGATG ACTTCTGCCA
   135541 GTGGTGGCGG GATGGTGGCA GCGAACGACT GCCTGCATTT CAGGCATACA GCGATCGCCG
   135601 GACCAGCCTG TTACCCAATG AAGTGTTCAT GCGTCGGGAG CATCAGTCCT TCATTGGCTG
   135661 GGCTCAGAAG TATCAGGGGT GGCCGGTGAA TCCGGAGATG GTGGAGTATT ACAAGACGAA
   135721 TGACTGGTGG AAGCCGAAGG AGAAAATGAA ACAATGAGCA CCACGATACG TGAGACGCCC
   135781 AACTTTACGC TGTATCGCAC CAGAACCGGC AGGCACTACC TGCGCACCGA CAAGGGTGTG
   135841 CCTGCCGCAG TGAGGATCAG CAAGTCACGG GACGTTGAGT ATCTGCGAGA GCTGGACCCC
   135901 AGCTCGTTCG ATGCGTCCTG CGTGTGGGAC TTTGGGTGTG GTGGGTTTGC CAACAAATGA
   135961 TATGAGTGGA CATTATCACA TAGAGCTGAG GTCTGAGGAT GGCGCCGGAG CCTGGGTGAA
   136021 TGAGCAGGAT ATAGGCAAAG CAGCCGAACG TGCTAACGAG CATTCGGGTT ACACGGTACA
   136081 GCGTTTGCAC TGGTGCTGCC GTTACGGGTG TGGCCAGACT CACGAAATCA GTATGGAGGA
   136141 TGACGCCAAG TTTGCGGCAC TCGGCGTGGT CGTCGGAGAG CGTATTCAAG TGGCGCAGGA
   136201 GCCAGGCATG GACTTTTCAC AACCCTGTGC TGGGTAGCAG GAGACAATTA TGAAGATGAT
   136261 GAACGAGACC CCGGTGGCAT CCAACCAGGA TGCGTTTGAC CGGGCATGGG ACAGGTTGGT
   136321 GACTAACTTC CATTTGGGCA GGTGCGCGAT AGCGTCCGGT GCTACTAATC CTGATGGAAC
   136381 GCCTAACATG ATTTGCTTGT ATCGCACATG GAACTCTCAG GGCGAGGTAA CCAATGCCTG
   136441 CGTGGTTGGT TGGATGCTGC CTGATACTTG TGATTGGCAT CAGGAGTTCA AGGGAGAGAA
   136501 CTGGAGATCG GATCTGCTGA ATCTTCCGGT CAAGGATGCC ATGGAGAGAG TGCCGTCTGT
   136561 CAGAGCTCAG CTGGCTGGTG CGCATCGACA GCTGCTCAAT GAGCTGCAGC GGGTGCATGA
   136621 CCTTGGGGAG AATTGGCAGT TCATTTCCCA CATGACACTG GCTCTGAGTG CTGTGGCTGA
   136681 GGCGTGGAAG CTCAAGCTGC CGGCTGAAGT GCCGTCAGTG TCTGTCGCCA ACGTGGAGGC
   136741 AGCGAAGCAG ATGACGTTTC CTAACGGTTA ATCTATGAAC CCAGAACCAA AAGGCTGGAT
   136801 CATCCACACT ACTGAAGGGC CAGTGACCTG CGTCACGGCG TCCATACTGG AGGCCCTGAA
   136861 TAAGAAAAAG CAGCTGCCCA ACCCGCCTCC CGGCTATGTG GTGCTGGGTG GGCATTGCAG
   136921 GGCCAAGGGG CGCTATGCCT GGCGGTTTAG TGTCTGCCGC GTGCTGCCTG TCATACGAGG
   136981 GCATGAGGAG GGCAAGCCTG TTCTGACTTG CCTGGAGCCA CAGAACGTGT CCCAGTGGGC
   137041 ACTGCAGGAG TTTGGGGTTT ACGCAGAGAT CATCACCAGC GTGGTGGTGG CGTGTCCACT
   137101 CAAGAATTAC TCCAGAATGG TCCACGGGCG GCTGGCCGTT TGCTGGGGAC ATACCGGAGG
   137161 TTAAAACAAA TGAGCACAAA AATTAGAGAA ATGGTTGAGA CAGCGCAGGC CGAAGAGGCG
   137221 ACAGGCATCA CCGAGTCCCG GGGCGGTCTT GGCAAATATT ACACCCATGG CGGATCCGAG
   137281 TGGACGGTGG AGGAGGCCAA GGAACGATTC CACAACCAGG AAGCCATTGA GGTGCCCAAC
   137341 GCGGGTGCCG GCTCCTACCA TAAGTTCCTG GCGAGCATGG GTGCCAAGAA GGTGGAAGTG
   137401 TGGGACCACA CCTCCAGCGC CGGTGACTGG TACTTCATGG TTGAGTTTGA GGATGGCTGG
   137461 TATCTGGTGA GCCAGGGTAA CCGGCATCCT CGTTGTGGTT TCTCTTACAG CAAAGACCGG
   137521 TTTGGGTTTG AGACGAAGGA CGATCTGATC GAATACTTGA AGAACGCATG AGCACCATGG
   137581 AAGAAAGAAG GCAGGAGAAG TTTGGACCTA TCGCGGAGGC ACTGAAGGAT CTGGGCTGGT
   137641 TACCAGCGAA GGACCTGGCT CCTTGCATCC TGAAGTTCGG GACCGGTAAT GAGTTCTTCT
   137701 GCTTGGGCTT CGTGAGCGGA GAGCCTGAGA ATGCCAGGCT TTTCTGGCAT CAGGTTAGCG
   137761 GTAGCCAAGT AGTGGCAGTT AATGTGGGTA ATGGCGGAGA TCTGTCTCTA ATGACAGAGC
   137821 CTCAAAAGCT GAGGAGCAGC GTCAAGCGGC TTATGTCCGA AGAGATGGGA ATTTACCCAC
   137881 CAGCAAAGAA GGAAGTCAAA GGACTGAACG AAGAAAACTA CCCACCCATC ACAGGGGCCA
   137941 ATCTGCTTCG TAGCCCTGAA GCCAAGTTGA ATGCAGGCTG GTGCGTAGAT GCGGAAATCT
   138001 GCGCCGAGAT TGAACTGATG ACGATCCTGC AGGCTAAGGA GCTGGCGGTG CTCAAAGACA
   138061 TGCTGTGCTG GCAGGCCCAG CATGTGTTAT ATCAGCGCAT GGCGCCGTTC AATCGCATGA
   138121 GTATGGATGT GACGCCGACG CAGATCAGCA TGTTCCGGCT GGAAGTGACC AAGGCGGTGA
   138181 TGCAGATGAT GGCTCCGCTG AAGAGGGATA TCCCGAAGGA CCTCCGGATA GGATTCACCT
   138241 CCCGAAATGA TCTGACCATC CCGGTGATCA GCAGCGAGAG CGAGCCGATC ATCAATGACC
   138301 TGTTCGGGAA CCTCTACTCG GCGCTGGATC CTGGGTTGCC GGAGAATTAT GACCTGGACT
   138361 ACGAAGGCTT GGCCTTCATT AAGAAGGCTG AGGCAATTCT GGCTAAGGAG CCCAGCGCGG
   138421 TATTCGCACG CATGTTCCTG CATGACCTGC CCAAGTTGGT GCTGGTCAAA GAGCAGCGGA
   138481 CACCACAACC GATGGATCTG TTCGAGTGCT CCAGCTGTGG GGCTTATGGG CAGATATTCC
   138541 AATTCAAGGA CAAGCTGGAC CTGCAGGCCA ACACCACTCA ATGCGACTCC TGTGACGCCC
   138601 TGCTGGACAT CCGCGGGGTG AAGGAGAAGA TCATGGAAGT GCTGAAGACG TTGGCAGCAG
   138661 AGATGGAGAG ACCAAAATGA CTACACCATT CAACAACACC ACACCACCGA AAGACAACCA
   138721 GGACGCGTTC GACCGAGCCT GCGAGCGGTT GCTGACCCAC TTCGAGCTGG GGCGTAGCGT
   138781 GATCGTCAGA GGTCCTATGA TCTCTGACGC CTGTGTTTAC CGGGCATACG ACCACCGGGG
   138841 GAGCATCAAG AACTGCTGTG TCGTGGGTTA CATGATCCCG GATTGGCCGG AGCTGCTCGT
   138901 TAATGGCAAT CCATTGGTCT GCTCTGTGAT AAGCATGCGG AGAGCTATCA AGGATTCGAT
   138961 AATCTGGTTC TCTGCTGTTG ATCCCCTCCT CCTCAGCCAA CTGCAGCAGG TGCATGACGT
   139021 GGAATCAGCT TGGGATAGCC CAGCGATAAT GTATCAAAGG CTGGTGGAGG TAGCGGACAG
   139081 ATGGAAACTG AAAGTCCAAC CCAAATTCCT GAAATTCAAT GAACAAAGCC CTCAAGAAAA
   139141 AGCGGGATTC CCTGGCCCAG AAATCCAGTC GTCGGTTCCT GACTCAGCAC CTCAAGCCGA
   139201 GCACCAACAA GCTGGCGAAC ATGCTCAACC GGACGCATCA ACGGATACAG ATCCTGTTAA
   139261 CTAACGAGCT GGGCGGTTTC GATCCGGCGA CCTGCACGCA TGCGCCATCG AAGGAGGATG
   139321 TGCAGTTGGC GGATGACGTG CTTGGACTGT GCGAACTAGT CGCGGTGCAA AATTCTGTGG
   139381 TCCCACTGCA ATATCGAGCG TATGAGAAGA AATAACGAAG TGGAGCGGAT CAAACATGAA
   139441 GGTTTGGTAG CCATCATCGA ATACTCCGAG GATACTTACG ATCCACGAAA GGACTGCGAG
   139501 CAACTGGCTG TGTTCTACTG CTGGCACAGA CGTTACAAGC TGGGAGACCA GCAGCCTGAG
   139561 GAGCGGGGCA GGGACTGGCT GTTATGGCTG GCCCAGTCGT TCGTCAAGAA CTTGAATCCG
   139621 GATCACATCA ACGATGAGAA CCTGAACAAG TTGCTGGAGA AGCACTGTGT CATGATGCCG
   139681 CTGTATCTCT ACGACCACAG TGGCATCACC ATGTCCTGCG GACCGTTCGG CTGTAGTTGG
   139741 GATTCAGGTC AGGTGGGCTG GGCCGTGATC TCCCGGAAGG CGGCGTTCGA CAACTGGAGT
   139801 GCCACGGCGT GGGATCAGAT GGTCCCGAGC GCCATCTGGG ATGAGAAGGA GAAGAAGGCG
   139861 ATCAAGGGTG AACTGTCGGT CCGTGACTAC TCTAAACGAC TGATCGAGGC AGAGGTCAAG
   139921 GAATACGCCC AGTTCCTGGA GGGAGAGGTT TACGATTATC GGATCGAGGA TGCGGAGGGC
   139981 TGCGAGCTGG GCGAAGGCGA GAGAGGCCTG TTCGGCTTCG ACTACGCACG AGAAGAAGCG
   140041 CTGGCCGCCG TCAAAGCTAT GGCGGAGGAG TTGGTTGAGA AAGGAGCACA CGTAAGCATA
   140101 TGAGTTGGGA AACATGGAAA GCCCTCTACT ACCCGGTGGA GGCTGATGAG GTAAAAGGCC
   140161 GTATCGAGAC GACTCAGCAC TCTCTGCGTA AGTGGGAGGG TCTGCGCCCA GATGTGCTGA
   140221 AAGAGCACGG GCTGGAACTA TGTCGTGGTC AGCTCAATGA GTGGATCAGT GAGACGGCGG
   140281 TTTCTACCAG GCTGTGGATT AGCGGAGACA GTTGCGCCCT GTGCAAACAG TTTGACGGCG
   140341 CAGGTGAAGG TGATTGTGAG CAATGCCCAC TGGCCATGGT CCGGGAAGGC GTTACTTGCG
   140401 TCCGGAGTAT GAGGCAGGAA GAGAGTTCTC CTTACGCGCA CTTTATGGAC AACAAAGACC
   140461 CTGAGCCAAT GATCCAGTGG CTACAGGCGG CGCTGAAGGC GGAGGAAGAG AAACTTAAAT
   140521 CGCCAACAAC ATGATGCCAT TTACCGAAGA GCACGTCCGC GGGTTGTTCC TGCTGGCGTC
   140581 CATACCGATC AAGAATATGT GGGAGACCCC GAACCAGTAT TTCAAAGATC TGGACCCGGC
   140641 GGTCGCCAAG ACCAGCAAGT GGTTCCTGGT GCAGACGGAA TATGGGATCA TCATGATCGG
   140701 CTGGCGCAAG CGCGTGCTGA ACATCGATTG GTCCGGCACT CCCTTCCGGG ATTTTGTAAC
   140761 CCAGGACAAT GTGACGTCGG AGAGAACCTA CGTGCATGCC GGGCACTACG ACAAGGCGCT
   140821 GCAGTATCTG GCCAACCTGT GGAGCAATCT GCAACGGCAG GAGTTCCAGG CACAGGAAGA
   140881 GAAGAAAAAA GCGAAAGAGG AAGCAATCAA GCAATGAGCA CGACCATAAC GACCCTGGCC
   140941 CAAGCCCAGA GCGAGTTCCC CATCACGGAC GCGCTGGCTC TGCGCAAGGA TGCCCTCTCG
   141001 GAGAGTGAGT TCCTGAATGA AGTCTTCAGA TCACACAAGA TGCTGGAGGA GCGGGTGCAG
   141061 GCCCTACAGC GCGCCAGTAA CTCCAAGGAT ACCAAGATCA AGGATCTGAT GGATGCCGTG
   141121 GAAGCCAACC TGGTGTTCCA CACCCCGGTG GCCTTGTCCC GCAAGCCAGG GCGGCAGTGG
   141181 GACGAATATG AGATGGATGC CATCAACCGG ACCAAGCAGG TCCGTGGGCT GTCTATGGCT
   141241 GACATTTGTG TCAAGACTGA GCCATGAAAA CATTCGACGT CACCATTCAG GCCACGGTGA
   141301 AGAAGACCAT CCGGGTGGAG GTCGAAGATC ACGAAGGTGA GCAAGAGGCC ACGGAGGCCG
   141361 CCCATGGTCA GTTCTCCGTT GCCAACACGG ACGAGGATGA GAAATACGAC GAGGAGACCT
   141421 TGCAGTGCGT GGAGGTCAAG CCGTGAGGGA CAGAGAGACA GAGATGCGAC TGGAAGAAGA
   141481 AGAGCACAAC GAGACGGCGG ACCTTCACCT AAAGCTGGAA TCGGCTACAG GCGAGGAACG
   141541 GGTCAAGCTG CTCCAGCATC TGAACGAGAT CGAAATCAAA TTCGCTGAAA AGCGATCGGA
   141601 GGCAGGATTA TGAGTAAGAA AAAGACGAAG CAACTGGTGA TCTTCAAGGC GACCCGCCTT
   141661 TACTTCAAGC TGATCGTCTG GATCGGGGAG TCGGAGAACG GCACGGCGGC CCAGCGCACG
   141721 CATGTCCGTT TTCTGACCCC TGACCGGAAA CTGCCGCGCA AACAGCGCTG GCGGCAGATG
   141781 CGGAACTTCC TGAAACCCTA CGGTGTGAAG TTGGAATACC AAGAATGAAA GCAAGACTTA
   141841 ACATCCCCCT GCTGCTCCAG GTTAGGGAGA AGGTGACAAG CGATCCCAAA AGCCTGGAGA
   141901 TGGACTATTG GGTAAGAGAT ACGGAGGAGT GTGGGACCGT CGGCTGCATC GCAGGCTGGG
   141961 CCGTGATGCT GAGGTGGCCG GACAAGGATG AGGCCGAAAT GCAGGCACCT TCCATTCCAG
   142021 ATGCTGCCAG GATGGCCCTC CTGTTCCCGG ATTCTACACC GTTTTGTGCG TCTGTGGAAT
   142081 TCCCAGAGGG GCTGAAATCC GGCAATCTGT TCTTCGTTAG CGCCTGGCCG AAGGAAATGC
   142141 ATAATGAGTT CATAATGGCG ACAATGGCGG TTCCGGACTA CAAAGCCATA AAGGCCAGAG
   142201 TCGCCGGAGA TCGTATCCTG CGGTTCATCG AAGACTGGAA GAAGTCGGGC TGGCCCTACA
   142261 TTGACGAAGA AGGAAAGGAG GTCAGTGAAA GCTGTAACGC CAAATAATCA GACCAAGCCG
   142321 GAAAACAACC AGGATATGTT TGACCGGGCC TGTGAGCGGC TGTTGCGTCA TTTCGACTCA
   142381 GGCCGCTGTG CGATAGCCGG ACGTTGTGTT TACCGGGCGA GGGCGGACGA TAATGGCATG
   142441 ACCTGTTGTG TGGTGGGGTA TGTCTTGCCT GACTGGGTCG GGATTATGCC GTCCGAGGTA
   142501 TTCAACGGCT ACTACGTCGG AGCGTTGCAG GGTTCGCTTC CCGGTTTTGT TGACTGGATG
   142561 ATTAATGTGA ATATGGACCT GGTTCGGCGG CTGCAGACTA TCCACGATGA TGAGGAGAAC
   142621 TGGTTCACTC CCTCTACCAT GCACTTGAAG CTGGCAGCGC TGGCTTCCGA GCGTTCGTTA
   142681 GTCATGAAGT ATGACAAGGA GGGCGTATGT CTTACGTCCT AACCCACACC CCACACGAGC
   142741 CCAAGAACCT GACCTGCCCA AATCCAGCCT GCGGCAAGCG ACTGACGGCG GAGGCACTGG
   142801 AGCAGCACGA GAACGGACCA CAGGTGGCCA GGTGTCCTTG CTGCGAGCAT GAGATCACGT
   142861 TCCACACAGA GCTTACGCTG ACGGTCACTG TTGAGCGTAA CTTGTATTCG ACGGACACAT
   142921 CATTCCCAAG ACCATGAGCT GCTACTTAGC TGCGGTTAAA CGAGGTGGAG CCAGGGACTT
   142981 TCGCTGCCTG AATAGGAAGT GTCGAAAGTT CCTGCGGGTT GACTGGTACT CGAGTTACAA
   143041 AGAGGGGGAC AACTTCGGTA ACTGTCCACA CTGCGGTCAG GACATCACCT TCAACGTGAC
   143101 CCTGGTCCGA CCAGTCTACT ACCTGACGGC CAACAAGTTC ACGGAAGCAG ATTCATTACC
   143161 CAAACCAAAA TGCGAGACCA ACAACAAGAG CAAACGATCA AAGACCTGAG AGCGTCTCTC
   143221 CGCTCCATGG TAAGTCTGTG GCAGCAAGAC CATCCTGGTG ACACGGATAT GCGGGTTACG
   143281 CTGGCGCTCA AGCGCCTGGG GGCAACCCAT GTTGACTACG CAATCCCGGA AGGCCTGTTC
   143341 GCGCGCAAGT GTTCCAAGTC CGGCGTGGGT ATGAACTCCG GCTGGTGCTT TGAGGACGGC
   143401 GTCTCCTATG CCGCCACCGA GGAGCTGGCG CTGGCGGAAG CCAAGGAGTA TGGCTGCAAC
   143461 ACCCTACAGG AGGCGTTCGA CAAGGAGATC TGCTATCGCA CGGACTGGGA GGAGCTGGAC
   143521 GACGACGAAT ACTACCTGAC CGATGGCACG GTGGTGGTGA CTCTGGCGTT GATCCCGCTC
   143581 GATGGCGTCC TGAAGGATGT CATCACCGGG TTGAGTGACT ACTACCCGGA GACCCTGTCC
   143641 AGTGTGCGTC ACATCGAAGT GATCAGGGCC TTGGTCAAAC CCAAGGACAC GGGCAATGCC
   143701 CAGGCCGACT ACATGGACCT GAGAGATCAG GTGGAAGTTC ATGCCAAGCG TTTGGAGGAG
   143761 CAAGACCGCA ATGCCGAAAA TACGTGATCT GAAACTGGGT GATGGGGCCT ACTACGGAGA
   143821 AGGTCCTGAT GGTAAGCGGG TATGTCGCGG CGCTCGTATG GGCCGCCGGG ATATCCTGCC
   143881 TGATGACCAT GAGGAACCCG TCCGCTTGCG CATCAGGGCG CTGAAGCTGG TGGATGGGTG
   143941 TTATGATGAG GGTGGTGCCT ACTGGGGTGG TCCTACATTG GAAAACAGGG CCTGGATGTA
   144001 TTGTGCCTGG GGTGATTCTG AAGAAGTTCA GGTCCAGGTG TTCGTTCGGG CTATTTCTCG
   144061 CAAGCAGGCC AAGGAGAAGG TGAGGGAAGA GCTGCCGAAT GCCAAGTTCG TGAATTGATA
   144121 TGGCAACCCC CAAGTTCAAA AACAAAGACG GCAGCCTGAC CTCCTATGCC TTCTCCTGCG
   144181 GTTATCTGCA GGTGTTCGAG CTGGGAGAGG TCAGGTTGAC TATGGAGCGC GACAGCGCTT
   144241 GCTGGCACGT CAGGGCTTAT GATCACCGGG CGCACCGCAG GGTGTGCTGG TATTCAGTGC
   144301 CTAAGCTCGG ACAGGCCCGG CGACTGTGGC GGCGCTGCCG ACGAAACATC AAAATCAAAC
   144361 ATGCGCAAAA TATACGACGA ATACAATCAG AGCACCAAGG CGCGTAATGC CCTGGCGGCC
   144421 GCGCTCAATG CGTTGAGGTT TTACGAGGTG AATCGGAAAG GAGACTTCGG GTCCATTGAC
   144481 TTCTATGTGC TGAAGCTTCA GGAGGAAGCC AACAAGCCTC CACTCGTGCT GCTCCCGACC
   144541 GAAGTGACCG TAGCAGCCAA GTTCATCGAG GGGGTGCGCG GGTGCCTTAC GTATGCCGAC
   144601 CTGCAGCTTG TCAACGCACG TAACAAGGCG AACGAATACA CCGAAGCCTG TGCCCTGCAG
   144661 GATGTATGTG ACGGCAACGA GCTGATGGGT TGTGCCTTGG CGGACCTGGG CGTCAAGGCC
   144721 CTTGGTCCCG GCAACGATCC AGAGTTCGCG GAGATGGCCG CCGAGTTTCA GGAATTATGG
   144781 AACACAGCCT GGAAGCTGGC CCAGGTGGCT GGCTTCGATG TGAACAACCT GCCGAAGGCA
   144841 GAGCAGGAGA TCAAACCCCA TGAAGGAACC GACCCTCGGC CACACGCTGC TTAGAAAGCT
   144901 TCAGACGTCG AGTGATGTCA GCTTCAAGCT GAACTCAGAA ATACAGAAGC GCTGGTTTAC
   144961 ACCGGAACAG ACCACATGGC CTACGCTGAA CATGATCCCG CTCCGGTCGG CTTTGATGGA
   145021 GAAGGGGCAC ATGCTGGTGA GCACTCGGCA GAGCGACAGC AAGGACATCT ACATCACCTG
   145081 TATCTTCGAT GAGACGCAGC CGCTGTGCCT GGACCATAGA GTGGCTGGAT ATGGGCTGTC
   145141 GGAGGAGTTC TCGGTCTGCA TGCTGGCCTA CCTGATGAAT AAGCGGATAA CCAGGAAGGA
   145201 GCGTGAGCAG CTGTCTCCGG GCATGGCTTT GCAGATCATG TCGGTGATGC AGCCGGACTT
   145261 TCCGCTGGAC CAGGGGCTGG TGAATCACGT GGAGGTGAAT GGCGTGCATT ACTACAATGT
   145321 TCGAGTGAAC GCCAATACCA AGCTGGAAAA TCGGATGACA GTGTCGGTGT TTCGTGATGG
   145381 ACACATGGAA GCTTATTCCA AGATGGCGAA CGGACCGGCG ATTCATCACC GTAACCTGGC
   145441 AGTGAACATT TACTTGCCAG TTTTGAAGAC GATGCAGAGT TTAATCCCGA TCAAATAGTA
   145501 TGCCAAAAGA CCCACAATAT CTGGAACGGA CACAACGGAC CATCAGGGAC ATAATGAATC
   145561 TGCGGGAGGA CGAAGTCTTG CCCGAGACTT TGCTGACCGA GATTGGAGAC TCCATTGATG
   145621 CCCTCGACAT GCTGGTGGAG CTGGAAGATG AGTTCGACAT GATCATCCCG GACGAGTCCT
   145681 GGGAGAAGTG CAAGACAGTG CTGGAGCTGG CGGACGAAAT GGAAAGGCTG GTGAATGCAA
   145741 AGACTTCTGA TTAGGACGAC TACGTGGGAG CCTCCGTTCG TTGCGGACCG GTTTGATCCT
   145801 CTGGCCCACT GGCTGATTGA CTCCACCGAC GATCTGGAGG CTGCCAAGGA GCGGAATCCC
   145861 ACATTCTTCA ACTGCCGTCA CGGGGAGGAT GAGCGTCTGG ATGTTTATCT GGGATTTATT
   145921 CTGGCCACCA ATACACGGGA TCTTGGCAAC CGGCAGATTA CCAGCACCCA GGTGTACGCG
   145981 CTGGACCAGA TACCTGGCCG GACCATGTAT TGTCTCACCG TCTCGGCTCC CTGCATGGCG
   146041 GAGGCAATCA TCGACCGGCT GTGGGCTCAT CCTGACGGGC AGTTGTTCGG GGAGCTGTCC
   146101 AAGCCGGTGT TTGTCTACAA TATCGCAACG GAGAATCCTG TGGACTGCTG TGCCGACTGG
   146161 AAACCACAGT TGGATATCCT CAACGGGTTC ATCACGCTGC AGGCGGTCAG ATCAGGCAAC
   146221 CCGGAGATCT ACAGCGGCAT TCCGTTCCGG TTCTGTCCGT GGTGCGGAGC GAAGGTAAAA
   146281 ACGAAAGAAG AAGAAAATGG AAAAAGCTGA CATACTGAAC TGGCAGATCC GCTGGGCCTT
   146341 TGGGCGGCTG GTTGATCTGA CTTATCTGGC TACGGGTGAG CGCAGTCGTG GTGAAATAAC
   146401 GCTGCGTTCC GACTGGAAGA CGTATCGTAA GGACAGGGCT CTGTCGGACT TTGCCGTCAT
   146461 GCAGGCCCTG TGGCAGCTTG TGCCTCCCAC CTATCATGAA CGGAGGGATA ATGTCACTGA
   146521 AGTGGCTGAC CGGATTGCTG CCGTGATGCT CAACTGGTTT TACACTGGGT TCAATCACAG
   146581 GCAGGTGACC GAGGCCAACT ACAACCACCA GGCGGCAGTT ACGGTGATTG CCTGGTGCTC
   146641 AGCCGAGCAG TTCCAACTGG GAGGTCCTCC CTTGGTGGAG GTGCTGGCTC AGGTGCAACG
   146701 GGTGCGGGAT CACCTAGCTA AAAAAGAGCA TTGGGTTTTG GGATCATATC AAGAAGACAT
   146761 CATCAACTCA TGGTCAGGCA AACAGGAAGG AGTAACGGCC TGCTGCGCCT TGGGTCATCT
   146821 GGGTGCTACG GATGAGGAGG GGGAAGATGA GTGGGCCATG GGGGCACGCT TCGGAATGCT
   146881 GCTGGGAGCC CACACGTTGT TCTCTCCTAA AATATCGGAG GTGAATGACT TCGTGACGCA
   146941 ATTCGGCAAG GGTTACGAGG TGTATGCTCC AACCAGCACG CCTCAGTCAC GGGTGCTGGC
   147001 ATGGCTGGAT AACATCCTGG CCGGCAAATA CATCATCTTC GATGTTCCCG GCAATCCGCT
   147061 GCGGAATCTG GTGAAGGAGA TGCAACAGGC CCCGACGATC ATGGAAGTAT GAATGAGCAA
   147121 TTCGCAAATC TGCTGAAAAT ATTGAGCGGT CGCCGCGTGG AGTATGTGCC GGCACTTGCG
   147181 GAGTCGGAAG CGTTCGTGAC CGGCACCCGT GGGACGTGGC CTGATGAGTT GGCGTTTGGA
   147241 GATGATCCAG GCTCCAAGCT GATTGCCCTG CATGAGGCTT TGCATTTGTA TGTCTCCGGC
   147301 CCGACGTTCT GTCAGGAGGA AGTGGTGATG GCTCTCGAAC GGGAGTTGGT GCTGCGTTTC
   147361 TTCCCTGAGC TGTTCCCACA GGGTAATCTG TTCCTGGTGC CGAATATACG CCGGGAGTTC
   147421 CAGTCCAGCC AGCGTCAGGA CTTCTGGACC CGCGCAGTGG AGATCATCCA GGAGAACTCC
   147481 GCGCATACGG TCTATTGCTT GAACCTGATC CTGGAAGCCC TGCACGGCGA TGACAACGAC
   147541 GAACTGCCTC CAGCCAAGCT CACCCCCTTC ACTGACGAGG AGTGGGCGGC TTACCTGGAG
   147601 TTGCAGGATA TCAAGCCCAC GCACTGATGA ACAAACCTAC ATGTTGTGAG GTTCTGGATG
   147661 AGATGCTGGC AGCGGATTTG ATCCACTGCT TCTGCACTTC CACCAGACAT AAACGGGACT
   147721 GCTACCGGCT GAAAGCCGAG CAGGCGGTAA AACGGGAGCA AGCTTATGTT AAGCCAAAAG
   147781 AAAAACGAGG ATAGGGCTGA AGAGGCCCAG CGGACGCTGG ACTTCTTTGC CAGCACCTTT
   147841 AATTCTGACG AGGACGCCAT AGTGGACCTG CTGGCCAACC TCATGCACTG GTGCAAGCAG
   147901 GAGGGTCGGG ACTTTGACAA GCATCTGCAT TCGGCGCAGA TAAACTTCGA GGCCGAGCAG
   147961 CCTGGTGAGG TGCCGCCGGA TGCCAAGCTG ATATATCACA TGGCTGTCGG ATTGCGTCGT
   148021 GCCGTTCGGC AGCGCGCTAA CTCGAAATCC ATGGCTTCCA TCCAGACAGA GTTGGGGGTT
   148081 CAAATTGATC AGCATCTTAA CCTGAAAGAG TCTTGGCTGT TTAGTCTGGG TGCATTACCG
   148141 GCAGACATCA GCGAGCTACG GGAAAAGCTG AAACTGGCTA CGGACTCAAA TGAGCTGAGG
   148201 CGCTTGATCG AAGCTGCAGT CCCGATCGCC ATGAACGCGA TGACCCATGA GCTCAAAACG
   148261 GATCCTGAGG TATGGGATGA CGTGAAGGTT GGGTATAAGA CCTTCGAGAT CCGGTTGGAT
   148321 GACCGGGAGT ACAGAGTGGG AGATGTGCTG AACCTTCGCC GGACGCAATA CACAGGCCGG
   148381 GAGATGAAGG GAGAGGGCAA GCCGTTAATC TACGGCGAGT CGCAGTGGGT AACGGTCAAA
   148441 TATATCCTGC ATGGGCCAGC CTATGGTCTG GCCGAACACT GGGTAATCAT GTCGATCGAA
   148501 TGAAGAAAGC CACATTAAAC ATACAGTTGC TGAACCTGAT ACGGGAGCGC GCGGAGAAGG
   148561 AGCCAGAGAG CCTGAACATG ATGTTCTGGA CGGTTAAGCA TCCCATTTGC GGGACGGTTG
   148621 GATGTCTGGC AGGCAATGCC TACTTATTGA AAGACCGATA CCGAGAGATG CTGCTCAACG
   148681 TGATCCAGGT CAGCGATGAG GAGGTGGCTC TACTGGCCGG CAAGGCGGTC GACAAACTGG
   148741 ATTGGTTCGA GAAGACAGCC AAGATAGGTC AGGCACACTT AGACGGCATA GCCGGTGCGC
   148801 GCCTGATCTT TACGCAGGGT GAGCCGCTGA TTGATCATCA TTACCCGCCA GGTCTGACTC
   148861 CCCGGAGCTT GTTGATGGTT GGCGGATGGC CGTTGCGGTT TCAACAAGCT TTCGATCATG
   148921 ACAGGGTAAG TAACAAACAG GTGACCATTG ATCGTCTGGA GTCCTTCACA ACCTCATGGC
   148981 TGGCCAGCGG TTGGCCATTC ATCAACTCGC TGGGCGAGCT TATCACACCC AATGCAATTC
   149041 CGGCTTAATA CTCGCCCAGC GGATGCTCCT GGCTGTATCA AGCTGGAGTT GGAGGACTCA
   149101 GACAAGAGCG TGCTGATACA GACGGACTGG GAATGGCCAG GGTTGGCCAG TGCGCTGGGC
   149161 TGGGGATGCC AATGTCATCC CACTCTAGGC AAGCCTTGTG CGTGCGAAAA ACTACCCTGT
   149221 AGTTGCGGTA CGAGCGACGG AACCGTCGAC TGCCCTACCT GCAAGATCCG GGTAGTTGAA
   149281 GATGGTAAGG TGAAGCTGCT GAAGTGCACC GCGTCCCGCA TGATCATGTA CGCCAGAGAG
   149341 TGGCTGGATG AGCATGACGG GGTGTTGTTC GATACCGACG AGTTCACCGA GCACTACTTC
   149401 AGTGAAATCC TGAACACTCC AGAGAAGCCC AAGCGACCGG CGGCCCCGGA GAATGCTTCA
   149461 GACTATCCCC TGCTGGTGGA TGTGCAGGGA GAGCCAAACC ATGAGCTGGA TGAGCATGTT
   149521 GGCGGTGTCT ATGAGTTCAG ATTACCGATA GGTTGCCCAC CGGAAGTTGG GGCGTATTTG
   149581 GCATTGAAGC TGTTTCACGA GACGGTCGCT ATCAAAGATC TGTCCTCGTT TGAGATCACA
   149641 GTGAAAGACG AACACGGAGA AGAAGTGCTT CCCGACTCCC CAGAGTGGGA AGCGGAGTTC
   149701 AAAGGAAAGC TGTAAACGAA TGGAACTGAC ACTAGTTATT ATCAAGCCGG ATGGTATGCC
   149761 TTACAAGAAC ATGATCGGGG AGCGTCTGGC CTTGGCTGGT TTGATAGCAC CAGAGATTAT
   149821 GACCGGTGCA ATGCCTCCAC AGGTGGTGCG CTGGCTCTAC AGTCATCTGC TGGAGCGCGA
   149881 CGGAGGAGAA GTCATTGTGC AGCGCATCGA GGCCTATTTC GCGGAAGGCG AGACCAGTGC
   149941 GGCCATCATC GGTGGGCGTA ACGCGATAGC CAAGGTGCGT CAGTTGATCG GGGATACGGA
   150001 TCCTTTGGTC GCTACGCCCG GCTCTATCCG GGCAGACTTC TCGTCGGATT CGCTGGAGCT
   150061 GGCCATTCAA GAGGGGCGTG CCTTGAGGAA TGTGATCCAT GCCAGCTCCA GCTTGCTGGA
   150121 TGCAGTACGG GAAGTCTCCT GGATGTTGGC GAGCTCCATC TCTCATGGGA AAGATCCCAA
   150181 GGAGTTTCTG GCCCCGTTTA AGTTACAGGA CGAAGAAGTG AAATTGTGGA TTGAACGGGC
   150241 GGAAGCCTTC TAATGAAACC GAAAGACTCA TTATACAAAG GTGTGCGGAA GTTCAGCCGG
   150301 GAACAGAAGA TATTCGTCAT AGAGTGCATC CTGATGGGTG CGCTGGACCG GATAGCTAGC
   150361 ACGGTGCCTC CGGAGATTAC ATTTAAGGAG CGTCTGAAGA TGCCTGACCC AAATTCCTAC
   150421 ATGGATCTGG GCTCCTATGG TCGAGGGGCT CTGGAGTGTG CTGGTATGGC TCTTGGGGTG
   150481 TTCTACGCGC AGTTGGCAGA TGACGGTCTG GGTATTTATG ACGCGTTAGA TTCTGCCGGG
   150541 AGATTCGACG AGGCGTGCGA ACGATTCGTG ACTCAAGCCT GGTGGGATGA AGGGCGCGTG
   150601 GTGGAGCGTG CCATGAAGAA GGTAGGTAAG AAGGGCAAGA CGTTCACCAT GTCAGAGATG
   150661 TATATCGCTG CAGGCGTGCA CTACCCAAAC TGCCGAAACC ATGCCATCTG TTTCGTGGAT
   150721 TGGTTGAGTG ACGTTGCTGG AAAGGAGAAC AAATGGTAAA CTACTGGTGG TTAATTGCTG
   150781 GGTTTATCGG GCTGGTTCTT GCGTTTGCCT TCGGGACTTT GTTTGAACAG AGAAAGCCCG
   150841 ACGCAGCGGA GAGAGGCCCC GGGGACCTGG AGCTCCCACC CCCGGCTCCT CCCGCCGAGC
   150901 TGAAGCAGGA TAACGACGTG GAGGAAGATC CCGAGTTCGT CCATCTGCTC GTTCCCGCCC
   150961 GTGATGTCCC TGATGGGGAT GTCGTGCTGA AGCGGGGAGG GTCCTTTGAA TACCGGCTGT
   151021 GGCGCAAGCT GAAGGTGTTC GACGCACCAG GCAAGGAGAT GGCGGGGGAC GACTGTGTGT
   151081 TCCTTGTCTC CGGCAAAGGG GTCATCGCCG CGCTGCAGAT CCACAGGATG GTCCTGTGGA
   151141 AGGTAACCCC AGAGCAAGCC ATCCGGTATC TGGAGGATAG AATCCGAGAC GTATGAACAG
   151201 CGCCTATCAC AAGGCACAGC CTGCGGAGTG CCGGTATAAC ACGCCGCAGT GGGCTGCGGA
   151261 GGAGATCGTG GCCAGACATC TGCGGGTTGG ACCCTCGGAT CTGGTCATCG AGCCCTCCTG
   151321 CGGCCCTGGG CAGTTCCTGC AGGCTATCCC GCACGAGATC CAGGCTATTG GTGTCGAGCT
   151381 GGAGTCAGAG CTGGCGGAGC AGGCGCGCAG GCTGACCGGG AGGCAGGTGA TCACCGGAGA
   151441 CTTCCGGACG GTCGCCCTAC CTTCCCCTGC GGCCATCATC GGGAACCCTC CATTCGCATT
   151501 AGCGCTGGTA GAGGCGTTCC TGGAGCGCGC GCACCGGCTC CTGCCCAAGG ACGGCTTCTG
   151561 CGGCTTCATC CTGCCGGCCT ACGCGTTGCA GAACGGCAAC CGGGTGTCGG CGTGGCACGC
   151621 CAGGTGGGGG CTGGTCCAGG AGATGTTGCC AAGGCAGCTG TTCCCTGGGC TGGCCCACCC
   151681 GATCGTGTTC GCCACATTCA TCAAAGGCCG GACAGAACTG TTCCAGGGCT TTGGGCTGTA
   151741 TCGGGAGTAT TCCGAGATGC AGGACCTCAG CAAACAGCAT CAGGTGCTCC TCCAGCGCGC
   151801 GGAGACGGGC TCTGTGTGGC ACGGCTTCGT CAAGACCTTG CTCCAAGAGG CAGGACGCCC
   151861 GGTGACGCTC GAAGAGCTTT ACCGTCAGGC GGCGAGGCGA GACAGACCGA CGGAGAACCG
   151921 TTGGTGGAAA GAAAAGATCA GGCAGACGTT GGCACGCTAT GAGTTCCCCA GAGACGGACA
   151981 GGGCTATTAC GCCGATCCAG CTCACAACTG ACCAGCCACC CATGTGCCCC CAATGCGGGG
   152041 CGCGGACGGT GTCGCTGGCA GACCACGGGC CGGATGAGCT GCACGAGGCC CCATGGTATG
   152101 ACATGCGGTG CCCGAACTGT GAATACAGAT ACGAGCTGAT GGATGACTTG GAGCCGACAG
   152161 ATCCAGAATA CCTCCGTCTC AAGCAGGAGC ATCTGCAGAA GCTCGCAGAG TTGTCACATC
   152221 CCTCCTTGGA GAAAGAGTAT GAAGCCGAGG GGGAGCGTTG GGAGAATTAC CTGTCGGATA
   152281 ACTGTATCTC GGACCTATGA AGAAGAAAAC TAGAATCAAG CGCAGGTCGA AGTTCATTTA
   152341 CTTGATGACG GGTACGGCCA CCGGGTTGGA TACCTACCAA ACCTGTGTGG TGGTGGCCGG
   152401 TTCAGTGGAT GAGGCCAAGA AAATCCATCC GTCGGGCAAT AACAATATGT GGACATTCTC
   152461 AGATCATGCG GCCACGTGGG CAAAGCAGGA GAACGTCACG GTCACATGCG TAGGGCTGGC
   152521 CCTGCCCAAT CAGAAGATGG GGTCAGTGAT CTGTGCTGAT TTCCTGGCTG GGTAGGCAAC
   152581 TGGATACTCC ATCGTGCTAT AAGTCTATGA CCATAGCCTG TGGCTATTGT CATAAGTTCC
   152641 GGCCAAAACG GCTGGCTAAG TCATACAAGT ATGAAGACTA AAAAGACATT GGCGGAAGCG
   152701 GGAGTGCTCA TCCGGGCATT CGCAGAACAC GGTTACTTGG CTTCGGTGAC GTGGATATCC
   152761 GAGCTGGGTG AGGTGCAGTT TGTCACACCC ATTACCAGTC TGACCGGCAT CAATGAGGAG
   152821 AGGGCGGAGG TGCGTCCACC AGGCATGGCC ATGGACCACT GGTTTGGCCT CTGCTTGCCC
   152881 AGGGATGGGC AGACCGTAGT GGAGATTGAG GATACCTTCG GGAGCTGGGA GAGTCGGTCG
   152941 CAGTGGCTCA ACCAATGCAA CTACTACCAG TCACGAAAGT GGCTGGACAA GGTCTACAAC
   153001 CTTCTGACGG CTCCGGAGGG CCGTTCGTGG GGGTCGCATG TTCCGGAGGG TATCAAAGGG
   153061 CAGGCTGATG TTCTGGCCAC GGTGATTGGT AATTACATGG ACTCAGAACA GAGGTTCACT
   153121 CGACCCAAGT TGTATCTCCA GGATCCTCAG CTTCCTGAGA TCAGCGCCAA GGCCAAGGCC
   153181 TCGGCGGACT TTGGTGTGGC CGTGGAGTGG GCCAAGGCTA AACTGACTGA GCACGACGAT
   153241 CCTGGGTGTT TCGTATGGGT GTTGGAAACC CGCGATGGCC GGTTTCACCT CCGCTTCGAT
   153301 GATCTGGAGA ACGTAGTGCA GTGTCCGGAC ACGGTGGCCA TGACCCAGAT TAACAGTCCG
   153361 GAACGACAGA GACTGGTGGA GGCGTTCGAG GTCACCGAGC GAGATTAGGT AAAACCGCAG
   153421 ATCACCTCTG CGTCTGACCC GCATCGGCCG AAAGCTGGTG CGGGTCAGTT ACAATGTGGA
   153481 AGCAGCGGTA TCACTGCTGC TTCCTTTTTA TCTATGCCAT ATATCGAAGG TCCTTTCATT
   153541 CTCTCGGAAC ACCCATTGGG AGACGTAATG TTTACGCTCG ATGCGGATTT GAACTTGATA
   153601 GGTCTTGGAC AGTTGGAGCG AAGCTTGGTA GACGACGTGC TGACGCTGAG CTTCAACCAG
   153661 CGGCCGATGG TGAGGATGGA ATACCAACCC AAGACGCGGA AGCGTAAGGT GCCGGCGTTC
   153721 AGCCTGACTG TCTTTGATAA CACTAACAGG AAGGCCAAGC CCATATGGAA GCGGGACGTG
   153781 AATGTGAACA CAGGGCGGCA GGCATTCATG AGGCTGCTAA TCTGCATGTA TCGGCAGCAG
   153841 GTGCAGGATT ACACGATTAT GCGGTTAAAG TCCCTATGAA AGAGAACCAT TTCCTGGTGG
   153901 TCGAGTATCG GTCGTTCTTC GCCGTGCGCC ATCTGGCCTC CGGTGGAGAG CATCCCATGG
   153961 GTGACGGGGT GGATACCCTG CACGACGAGA ACGAACAGCC ACTGAGCCCC GGAAGCCCCG
   154021 GGTTTGTGGA AAAGTGGACC CAGGTGTTGA ACGACGACCT GGACACCACC TATGAGGCCT
   154081 ACTTCCCCAG CCTCGCCAAA GAGGGGATTC CGATTGAACC ATTCCAATGA GCACAACCGA
   154141 AGCCAATTAC TGCCGGAGGA ACAAGCCGAC GTATAGCAGC TGGTTCGCGA GGAACTTCAA
   154201 GCAGTTGAAG GCTCTGACGC AGGAGGATTA CGAGAAGGCC ATTCAGGAAG CCGCCAGAAC
   154261 GTATCAGGGC AACGGCTGTC ATGTGCGTGA AGGCTGGCTG GCAGAACAGT TGAAGACGGA
   154321 CAAAGAAAAG GGGCGCGGTG AGATCGTGCT CAATCCATAC GAGAGGGATA AATGACAGAG
   154381 ATACTGGTGA AGCTGCCGGC AGGCATCTGG CACAAGCGTG GGTCATCACA TCATACGGAA
   154441 TGTCATGTCA TGACCCGTGA CGTGCAGAAT GAGAAGACGG TGACGCAGGG CAAGTACCAG
   154501 CACATCCCAC ACGACTCGCT GTGCCCTGAC TGTTTCGTGG AGCCCAATCC TTACTATGGG
   154561 TTAGTGTTCA GCTGGGGAGG TCTCCTGCGC TCCCGAGTTT ACGGCAGTGC GACACACAAG
   154621 AGCAGGTTTG GTTACGCGTT CCAGAAGCCG CACGGATTTA CCGTGAGACA GGCGGCGTTT
   154681 GTCTCGAAGG AGTCTGCGGT GCATGAGATG CGGTTACGCG CGCTGGGATA TGACCAGCAT
   154741 GGCGTTATCG ACATGCGGGA GATCCACACG TGCTGGTTGG GTGGTGGAAC CTTGTTCTGT
   154801 CGCCAGCACA AACAGAGCGG AGGTGCGACC GCCATCTACT ACCCGGCTGT CGAGATCGAG
   154861 CAGGGACCGA CAGTGATCTA CGGCATCAGA GGAAACGCAG TAGTGGCCGA GGCAATGAAG
   154921 CACATCAAGG CAATCAATGA GCAGTGATAA CAAAACCCCC ATCACGACAG AAGCCACATT
   154981 CCAGATACCC GTTAAGGGGC GCCCACCGTT GCAAGTGGTG GCCGCAGCCA AGATGGCTAA
   155041 GCTGGAGCTG GAGTTCCACA AGCTGGCCAG GTGGCAGAAT AATCTGCTGC AGGACCGCTG
   155101 TGAGAACGCT TCGGTAGAGG TCAGCATCAT GGACATGCTG CGCCAGGCAT TGTTCGATTT
   155161 GGCGCCGGAT CATCCGGCAT TGAAACTGAA CGCACCCAGC TACGGAGTAT GGGAACAGCT
   155221 GTCCAAACGG AACACCGAGG TGAAGGCGCA GCATCTGGAG CTGCTCAACC GCAGCAAGGC
   155281 ATTGTTGCAT GCCATACCGG AGTCGGTATT GGCGACATAT CCAGGAATGC AGGATGCCTT
   155341 TGAGCTTACC CGCCAGGCTG TGGATGGGTT ACGTATCCCG GAGAACCGGG ACGCCCTGGC
   155401 TATGGTGGCT CTTGAGGCGA CAGATGCTGT CAGGCGATTG AAGGCTAATT ACGCTGATTG
   155461 TTCCATGGCT GGCTGGGTGG CCAGCAGCCT GGAGCATGCA TTGCTGTTGA GTCACAGCAA
   155521 TGGTTTGTAC AATTCAGAGG AGAAGAAACA TGAGTAAAGG TATATTGATA TCACCCAAGC
   155581 ACGGAGTTAA CCCAAGCATT GAGTGCTGTG TGTTCTGTCA GAAAGACAGG GGGCTCGTCT
   155641 TGTTCGGTAA ATTGCCGGGA GATCAAGAGG CTCCACACCG GGTGTGCATT ACTGATGAGC
   155701 CCTGCGACAA GTGCAAGGAA CTGATGACCC GCTGTATCTT CTTGGTGGAG ATGAAGGAGG
   155761 GTAGCTATGA GGATCGGACA TCTGCCGAAG GTCCTCTCTG TCGCAACCCG AATCGGACAG
   155821 GCCGAATGTG GGGCGTAAAG GATGAGGCTG TGCAGCGGAT GTGCAGTGAT CTGTTGGTTG
   155881 GCGGTGCCGA ACTGTTTGAG GAGGCCAAGA AAAAGCGGGT GATGTTCATC GAAGAGGGGG
   155941 CGGCCAAGAA GTTTGGGCTC CCCGGCAAGG ATACCAATGA AGCGAAAGAA AGCAAAGAAG
   156001 GCGAAGCGCC CGAAGCTGCC GCCGGACCCA CACAAGAAGA ACGCTCGTAA CTCCCGACGG
   156061 GCGGAGGAGT GTCTGCGGCT GTCACAGAAG CAGAATGGAT CGGACGATGA CAACATGCTG
   156121 GCCGATCTGC TGACTAACCT GCGTCACTGG TGTGACCGTG AAGGACGCAA GCACAGGGTT
   156181 ACTTGGGAGG AGGCATTGGC GGATGCAACT GGGTATTATG AGGAAGAAAC AACCCCACTA
   156241 AAGTTCAATG GAAAATCTCG AGCGTAATGT GCTGTGGGCC GTGTGGGGTG TGAACATCCT
   156301 CGTGATGTTA TATCAGTATT TCCTGATTGG GAGTTATCGG CGAGCGGTGA AGGCGCTGAA
   156361 GGAGAGGGCT GATTTTCATA AGGAGTGGCA TACCAAATAC AGTGACTTGA CGGAAAGACT
   156421 AGTGAAACTG TGTCTCCGGC AGGCGGAGAG AATGAAGGAA CTGCAGAAAT TACTGGACGT
   156481 ACATGAGCAG AAAAGCGACA CGGTTACTGA AGCTGCCCCC GGTGAAGTGG GAGCAAGCAG
   156541 CAAAGAAGCT AACTTCCCTG CAGGCGACAG AGCTGAGCAG AGAACTGGAC GGCCTGGCGG
   156601 CCCAGGCTGC GATGCTGTCG GCATATTTGG GGAATCAGCC TTACTTCGGG CACAAGAAGG
   156661 CGGTAAAGAA GATGAACAGC ATCACACGCA AAGTGCGCCG GGTGCTGGGC TACCACATAA
   156721 CCCATGATCT GAATATATGA GTGAATTGTA CGAATGCGCT GACTGTGGTC ACAAAGCTCT
   156781 TCCGGATTCG TTGCCGGATG CGGAGAATCT GCTAAGCCGA CTGAGCGTCG GTGACACGTT
   156841 CACAGACAAA GAGTGCAGCG AATGCGGGGC ACTTTGTTTT CCGGAAGAAC CGGTTACGGA
   156901 GAATAAGCCG GCGCTCACGC TGTGGGAGAA CGACAGGGTC CAGTTTGCCA GGCTGATTCA
   156961 GGAGATCCAG ATGGCCGGGG GCTTGACGTC CAAGGTCACC AAGGCTCTAA GGGACTCCAT
   157021 GGATCTGACA CGGTCCGAGC TGGTCAGTCT GTTCGATCGG GCTCGCCGGA TATTCGAGGC
   157081 AACCAAGGCG GTGCTGAAAG TCCCGCCGGG CGGGGATGTC AACGTGGAGG TGGTGGACAT
   157141 CGGCGGAGAG CAGATAACCA TCCAGGTGGA GCCGGGTGTG CTGATCCTGG ACTTCAGCAA
   157201 GAACGGGCAG GCGCAAGAGG GCGGAAGGAT ATGGCTGACG CGCGGACAGA CTGACGCGGA
   157261 GGAGCAGGGC TGGCGCCTTC TACTGCACCC GGATGATGCG GATCCTACTC ATTGCGTGTT
   157321 CATGGCAGAC GACAAGCCGG AGATCACAGT GTTTGGTAAA GACGAGGAAG AAACCCATTG
   157381 GCCGGGAGGA TGTTAGAAAT TATGGCTAAA TCAAAGATCA AGCTGACGGA GTTGCAGGTG
   157441 CACAAGTTGC AAGAGGGTCG CCGGCATATC TCTGATGTGC TGAAAGACAT CAAGTCAAAG
   157501 CCCCTTGCTG GTGCCGACAA GCGGATCATG CAGTCGATGG AAGATGCCGT TAACACTGTG
   157561 GACCTGGTGG TCATGATAGG TGCGAAATGA AATTGACCCA ACAGGACATA GCGGCAGTTG
   157621 TCAAACGGGC TAAGGAGCTG GGAGCAGGTA ATGGCTGCGA CCACAAGCAG GGGCAGTTCT
   157681 CCATCAATCA GGCATTTGGG TCCACGGATG AGGAGAAGCA GGCGTCCCTG GTCATCAATG
   157741 CTTGGCACGA GAAGTATGAT CTGATCTATG GGGTGCAGGC CCTGTTGGAG CGGATCGAGG
   157801 AGAGGCACAG ACAGGAGGTC AAGGACATCA CCACGGTGAC CTTGGTGCAG ACGCTGCTGG
   157861 ATGCCTACAA ACAGACCCAC GACCGGCAGC TGTTCGTCAA GTTGTGGGCA GCGGCTGGTT
   157921 TGGCTCCATT GAGCCCGGCC GACGCCAGCG CGTTGGAAGA TGGCATGGGC AAGGAAAGGT
   157981 TCAACGAATG TCTCAAGATC TGGCAGAAGG GGGTTTGAAG GATGACTTGG AGCCGGTCAT
   158041 TACCCGGATG GTGGTGGCCG GTAACAACAG CGAAGGCGAG CCGGACTTTT ACTTCGTGAA
   158101 GGTCCGGTGT ACTCGAAACA TGCTGTCTCA GGACAAGCAT AAGGAGGCGG CGGAAGCAGA
   158161 CGCCAAAGAG AACGGTTACG AGCCCAAGCT GGTGTACGAT GAGTATGATA TGGGTGGCGG
   158221 CCGCCTGCTC GACTTATTCG TATGGGAGTC GGCCAGCACA ATCACTATTG GGGACTACTA
   158281 CTGCAGTGCG TGCCATAGCA CGGGCTGGTT GCTGGGACAC CCCATACGCA GAAATGATAT
   158341 CCGGGTCACT TGCATTGAGC GCTGTGACGC CTGCGATATG TTCGAGTCTG ACCTGGATGC
   158401 AGCGCAGGCT TTTTTCAAGG CCAGCGCGCC GGATCAAAAC GAATGGTGTT TGGAATCAAT
   158461 CTGGTTAAAG GAGCGCAAGT GAAAGGTAAA AAAGAAATCA TCGGCACGTT TATCCGCCAG
   158521 CAGTGGGTGA ACGACTATGC CGTCGAGATC GAGCGTAGAC AGTTCAGGGC CACGGAGCAC
   158581 ATCTTGAAGA TGCCTCTGGA AGCCCTGCAC GAGATGAAGG ACAACGATGA GTCATCCGAC
   158641 GCGATCGGCA TGGCTCACGT CAGTCACGAG GGACCACACG AGGTAGAGCT GGAGGAGGCT
   158701 ATCAAGGAGT TCTTCGGCGT GGAGAAGCTG GGCGATATCA CGCAGGAGAT GCGGATGCGT
   158761 CACGGGCTCA TCTTCGACGG ACAGGATCTG AAGGCCGTCC ATCATACCCG GTGGGGAGAG
   158821 CCCAAGCCGG TGGACCACTA CGATGATGGA TTCGGGCCGC TGTGGGTGTA TCGTAACTCC
   158881 AGCGAGATGC TGGTTGTGGT GCGCGCCCAG AAGCTGGAGG AGGCATGGGC AATCATCGAA
   158941 GATGAGTTCA TGCCGGCCTG CGACCTGACC CATGAGGAGC TGGTGAAGGA GTTCGCCACC
   159001 GAATACATGT CAGGCAGGGA GTTGTGGTTG CACCAGCAGG CGGATAAGGA GGTTGCCTGG
   159061 GAATATTGGA ATACGCTCGG ACCCGAGGAC AGGGACAAGA TCTTCAGCAT GCCTGGCATG
   159121 GAGGTGCCGT TCGGTAAGGA CTACTCGGAG CATCCCTGCT TCCAGGAGCA ATACGGGTTC
   159181 AGACCGAGTG GTGCGCGGAG AGAGAAGGAC GGTTCGCTGT CCCATATCTA CTGCAAGGAC
   159241 ATGCGCGGCG AAAGTCTGGA ACGGCTTACC CTGGAAGGGA TCAAGCATCT GGAACTGGTG
   159301 CTGACAATCG AAACGGAGGA TTGATGGATA AAGAACTTAC CAAGCAACCG CAGGCGGCCA
[truncated: 59,695 more chars]
