# Supplementary material for: Clades of huge phages from across Earth’s ecosystems
Source: Nature. 2020 Feb 12;578(7795):425–31. doi: 10.1038/s41586-020-2007-4 (PMC7162821; doi:10.1038/s41586-020-2007-4)
Supplement: Supplementary file 6 — Genbank files for all genome. [file 41586_2020_2007_MOESM6_ESM.zip › genbank_genomes_SD-4/F16_PHAGE_34_17.gbk]

LOCUS       SRR1747046_scaffold_29_prodigal-single     226292 bp    DNA     linear   BCT NOV-13-2019
DEFINITION  SRR1747046_scaffold_29_prodigal-single, contig.
ACCESSION   SRR1747046_scaffold_29_prodigal-single
VERSION     SRR1747046_scaffold_29_prodigal-single.1  GI:
KEYWORDS    .
SOURCE      F16_PHAGE_34_17
  ORGANISM  F16_PHAGE_34_17
            .
COMMENT     Data sourced from ggkbase. For additional details see
            http://ggkbase.berkeley.edu/organisms/404919
FEATURES             Location/Qualifiers
     source          1..226292
                     /organism="F16_PHAGE_34_17"
                     /mol_type="genomic DNA"
     gene            complement(<1..387)
                     /locus_tag="SRR1747046_scaffold_29_prodigal-single_1"
     CDS             complement(<1..387)
                     /product="hypothetical protein"
                     /codon_start=1
                     /transl_table=11
                     /translation="VPALNTKVPFIPVMFADKNTHFASGDIRITYFSRDVEVNVNADD
                     ILDVLIREAGRYCNSHASDLFIDWSSIMKKFEDFSIESSTYLFGFRDSGVDHYDFIVS
                     RIENCGLKPYYYRSIWKLDIEVDEHPE"
     gene            complement(388..870)
                     /locus_tag="SRR1747046_scaffold_29_prodigal-single_2"
     CDS             complement(388..870)
                     /product="hypothetical protein"
                     /codon_start=1
                     /transl_table=11
                     /translation="MSKASFKIYNPTFAIVLKLNRQFDPKYLISVGQIVFEANNHTYA
                     FDADSSYIYYLNDTYVGIGLEDIVDPFTDEEITFDSNDLKNITKFNEFYIFIESKDKI
                     SIESISEFSIEFSDLNCNHTRIDVDHNVLQDCFENTLSYEFYNLSENKSYYYNGKDVK
                     *"
     gene            complement(1156..1232)
                     /locus_tag="SRR1747046_scaffold_29_prodigal-single_trna_11"
     tRNA            complement(1156..1232)
                     /product="Met"
     gene            complement(1223..1825)
                     /locus_tag="SRR1747046_scaffold_29_prodigal-single_3"
     CDS             complement(1223..1825)
                     /product="hypothetical protein"
                     /codon_start=1
                     /transl_table=11
                     /translation="MSIIDYGAIAFKNGKLISTNMFTPMEQTVGWKDTNKDVYRAYDC
                     NDNYVYKPLNLKGNHFVYIGDRDCTIAFYKGWMIILEKSDDPDTTSDEYLKSNHLTCY
                     SKSCEDFLYNHYTWIKWQYYAGREDITITRRNGYFVCKWKYKENKYKVYFGYGVDFSS
                     YKKWHMVNYYRCPASIWKDIKSGIKNFINDMRYKIRYLGH*"
     gene            complement(1835..2464)
                     /locus_tag="SRR1747046_scaffold_29_prodigal-single_4"
     CDS             complement(1835..2464)
                     /product="hypothetical protein"
                     /codon_start=1
                     /transl_table=11
                     /translation="MRTFKIEKNPNECGKLYYRDTVTFESGVTVLIGCNGCGKTSLLS
                     QIKYSLDKENIPYIFYDNLHDGGENARSKAGFFGDMSFLAAAIQSSEGENIVMNMCNI
                     GCQMGALTKKYPDAKELWFLFDAVDSGLSIDNIIDLKEGLFEAAIKYNPDKEIYIIAS
                     ANEYELCHDEKCFDTYLCKYVNINSYKQYKNFILKSRKRKDKREEKYNR*"
     gene            complement(2625..2701)
                     /locus_tag="SRR1747046_scaffold_29_prodigal-single_trna_10"
     tRNA            complement(2625..2701)
                     /product="Asn"
     gene            complement(2836..2928)
                     /locus_tag="SRR1747046_scaffold_29_prodigal-single_trna_9"
     tRNA            complement(2836..2928)
                     /product="Ser"
     gene            complement(3101..3177)
                     /locus_tag="SRR1747046_scaffold_29_prodigal-single_trna_8"
     tRNA            complement(3101..3177)
                     /product="Pro"
     gene            complement(3183..3258)
                     /locus_tag="SRR1747046_scaffold_29_prodigal-single_trna_7"
     tRNA            complement(3183..3258)
                     /product="Lys"
     gene            complement(3276..3860)
                     /locus_tag="SRR1747046_scaffold_29_prodigal-single_5"
     CDS             complement(3276..3860)
                     /product="Putative uncharacterized protein n=1 Tax
                     =Bacillus phage 250 RepID=D2XPY2_9VIRU"
                     /codon_start=1
                     /transl_table=11
                     /translation="MTGIYKITNKLNNKSYIGQSTNIIKRFNKHKTQNSLYDHQYNTP
                     FHKAIREDGIENFIFEILEECGKEDLNQKEMYYIEKYNTSFPNGYNMSYGGKTGSLNK
                     IYSFEDVLSIKKLIKDNTMLLSDIAKQYGVTLQTISDINAGKRWHDENEIYPLRKRVK
                     HNDICKKCGKVIFKGTKYHLCRNCYNQSKKENAI*"
                     /db_xref="UniRef100_D2XPY2"
                     /db_xref="A0A0E9F5H5_CHLTH"
                     /db_xref="D2XPY2_9VIRU"
     gene            complement(3878..3952)
                     /locus_tag="SRR1747046_scaffold_29_prodigal-single_trna_6"
     tRNA            complement(3878..3952)
                     /product="Glu"
     gene            complement(4476..4551)
                     /locus_tag="SRR1747046_scaffold_29_prodigal-single_trna_5"
     tRNA            complement(4476..4551)
                     /product="Thr"
     gene            complement(5322..5396)
                     /locus_tag="SRR1747046_scaffold_29_prodigal-single_trna_4"
     tRNA            complement(5322..5396)
                     /product="Gln"
     gene            complement(5675..7192)
                     /locus_tag="SRR1747046_scaffold_29_prodigal-single_6"
     CDS             complement(5675..7192)
                     /product="Uncharacterized protein containing a von
                     Willebrand factor type A (VWA) domain n=1 Tax=Marinitoga
                     piezophila (strain DSM 14283 / JCM 11233 / KA3)
                     RepID=H2J4R0_MARPK"
                     /codon_start=1
                     /transl_table=11
                     /translation="MTNNFKNAMRLATNYTNTENGALTHKSTLNDVYDMFAMGAAMRE
                     RPDEDIVLMFKNACAEDFYLSLKCLFYIRDIRGGQGERRFFKLCLEWLAESQYYKKKI
                     AYREDYLKNFFDEIVTVGRFDDLYAFVGTYAEKDMWKYLNDTIQEDLKLLKKDMPVSL
                     CAKWLKSENTSSKESRELGKKTREAFNMTPRQYRITLSRLRKKIKIVETTMSQGDWND
                     IDFAALPSRAGFKYRNAFMNSEIIGDKYKEFISNKDTKVKAGTLYPYEITEKAFDSLY
                     YSKYNDSERKVLNKYWDNLNDYFNGCSFNGIAVVDTSGSMFGTPFNVASSLGIYCAEK
                     NNGPFADCFITFSNKPKFVTINKNLDIVDKVDVFRKNAEIANTNIEATFDLILNTAIK
                     NNLDPKDMPENLIIISDMEFDQARSYPRIPEKTLIENIKDKWCMTRYKMPHLIFWNVN
                     ARQNNIPMSLEEGDVSYVSGFSPSIFSSILTGKSGLDLMYEAIDKPRYDFRVTEY*"
                     /db_xref="UniRef100_H2J4R0"
                     /db_xref="A0A094IFW5_9MOLU"
                     /db_xref="mpz:Marpi_0401"
                     /db_xref="H2J4R0_MARPK"
     gene            complement(7200..8480)
                     /locus_tag="SRR1747046_scaffold_29_prodigal-single_7"
     CDS             complement(7200..8480)
                     /product="HNH endonuclease n=1 Tax=Eubacterium
                     cellulosolvens 6 RepID=I5AX14_EUBCE"
                     /codon_start=1
                     /transl_table=11
                     /translation="MVYVLNKNGRPLMPTKNHAKVRILLKSKKAKVIKRCPFTIQLLY
                     SSTNYTQDINLGVDTGSKHIGISVTTKDKVLFESDVELRNDIVGLLSTRRQNRRTRRN
                     RKTRYRKPRFNNRKRKDGWLAPSVQNKVDTHLMVIRKVHEILPISKIIVEVASFDIQK
                     IKNPSIAGTDYYEGEQLGFWNVREYVLFRDEHTCQCCHGKSKDKVLNVHHIESRKTGG
                     NASNNLITLCETCHTGYHKGTVELPKTIKRGMKFKDATFMGIMKWAFYNKLKEIYPNA
                     SLTYGYITKNTRIENKLPKDHYIDARCISNNPKATSDGCIYYQKKVRCHNRQLYKNTI
                     LKDGYRKRNQAPYEVMGFRLYDKIRWKQQECFIFGRRSTGRMDLRLLDGTKVNASVGY
                     KNLRLLEMRKNMLIELRKGGQSSFSHRQACGVPR*"
                     /db_xref="UniRef100_I5AX14"
                     /db_xref="I5AX14_EUBCE"
                     /db_xref="fma:FMG_P0170"
     gene            complement(9103..9188)
                     /locus_tag="SRR1747046_scaffold_29_prodigal-single_trna_3"
     tRNA            complement(9103..9188)
                     /product="Leu"
     gene            complement(9813..10328)
                     /locus_tag="SRR1747046_scaffold_29_prodigal-single_8"
     CDS             complement(9813..10328)
                     /product="hypothetical protein"
                     /codon_start=1
                     /transl_table=11
                     /translation="MASKIYYYVNNDKRTVTAVIYGTIKDALNRLTIILKNTKNVNDF
                     FYRDIIYSAIDKYNCGDTVFNEDSGMLYGKDDKISSTITAEPDIEFNEDTIARLKYIA
                     KCSVKNKYHKQLESTLSKYFDFFVSVAENINSTIHNSVKTRSEHQFSYIDVADWERIK
                     ENRRKQSTDEI*"
     gene            complement(10388..10615)
                     /locus_tag="SRR1747046_scaffold_29_prodigal-single_9"
     CDS             complement(10388..10615)
                     /product="hypothetical protein"
                     /codon_start=1
                     /transl_table=11
                     /translation="MLRVYQIKWICNNSILLQCVLPTSIQMYSKDYENMSAKEIEKII
                     HDFLLETYEYEPFKFKYRILKDKKSKIKKSY*"
     gene            complement(10593..10949)
                     /locus_tag="SRR1747046_scaffold_29_prodigal-single_10"
     CDS             complement(10593..10949)
                     /product="hypothetical protein"
                     /codon_start=1
                     /transl_table=11
                     /translation="MQIHLTQSSYTKSQKNVLRLQYRPDCIVPTANDSIQIEYSCEEC
                     NNQEIYLEIEFFTNHHIKMFYTIIDKGNNSQHILVKKEIESIQRDDYEKINRYAKTIK
                     ELAEENEAKNVKSISN*"
     gene            complement(11021..11164)
                     /locus_tag="SRR1747046_scaffold_29_prodigal-single_11"
     CDS             complement(11021..11164)
                     /product="hypothetical protein"
                     /codon_start=1
                     /transl_table=11
                     /translation="MQIITKEKYDKAKQCLIDNGIELDEVNIVLQALCYILCDEETEQ
                     YFD*"
     gene            complement(11190..11281)
                     /locus_tag="SRR1747046_scaffold_29_prodigal-single_trna_2"
     tRNA            complement(11190..11281)
                     /product="Leu"
     gene            complement(11638..12045)
                     /locus_tag="SRR1747046_scaffold_29_prodigal-single_12"
     CDS             complement(11638..12045)
                     /product="hypothetical protein"
                     /codon_start=1
                     /transl_table=11
                     /translation="VTKERFLDNISSYYDKYRANWSRKSPETIICHAYDIAKYQMITE
                     YLQYLLSFDSTDRMDDLDRDAYMILNDNIILKLDDNCHFDLTRKIYDFELNYDDPMWT
                     TYENISQIIIDYKNELSIDNIPYDATEEEYLYC*"
     gene            complement(12042..12323)
                     /locus_tag="SRR1747046_scaffold_29_prodigal-single_13"
     CDS             complement(12042..12323)
                     /product="hypothetical protein"
                     /codon_start=1
                     /transl_table=11
                     /translation="MPTAALNIIDFKKATIIDSKNKKHTGAFSTKRYSSDKIPDGFIK
                     YELSKDVCDIESPKLNRFAFEDFIGSFFTKENLIKDNNANSISIKEIVL*"
     gene            complement(12391..12585)
                     /locus_tag="SRR1747046_scaffold_29_prodigal-single_14"
     CDS             complement(12391..12585)
                     /product="PF13274 family protein n=1 Tax=Clostridium sp.
                     CAG:81 RepID=R5FU73_9CLOT"
                     /codon_start=1
                     /transl_table=11
                     /translation="MVKQEEFIMPYQIKDISDYILWYCNQKQYCVNVFKLQQILYFLQ
                     AEFLVAHKNPLFEEKIEAVD*"
                     /db_xref="UniRef100_R5FU73"
                     /db_xref="R5FU73_9CLOT"
                     /db_xref="aso:SFBmNL_01513"
     gene            complement(12579..12890)
                     /locus_tag="SRR1747046_scaffold_29_prodigal-single_15"
     CDS             complement(12579..12890)
                     /product="hypothetical protein"
                     /codon_start=1
                     /transl_table=11
                     /translation="MRYQKAKKGNYYFKRFYKEKAKWLCSIGDYNPAKGYIKDRIHTD
                     GIDIYLPEDKQYVKYPKNSNAQKWLKRYSNRRFRRNIVDELPIKSNYNRKYTEYWWTL
                     W*"
     gene            complement(12962..13201)
                     /locus_tag="SRR1747046_scaffold_29_prodigal-single_16"
     CDS             complement(12962..13201)
                     /product="hypothetical protein"
                     /codon_start=1
                     /transl_table=11
                     /translation="MLQRPERFSVITTRKWQLQLMHELMREANDENLYDYWIRYAVPD
                     EPSDSDFDSIAQDEDAFNECFKLFQKLIADTDYPT*"
     gene            complement(13229..13456)
                     /locus_tag="SRR1747046_scaffold_29_prodigal-single_17"
     CDS             complement(13229..13456)
                     /product="hypothetical protein"
                     /codon_start=1
                     /transl_table=11
                     /translation="MKEKGISLVIFKLNDDTEKHFGILMSDNSILCLCCGEIFEKGNY
                     ELIKNYNGFDYVDDTLKEFFDRSIFDESIED*"
     gene            complement(13511..14224)
                     /locus_tag="SRR1747046_scaffold_29_prodigal-single_18"
     CDS             complement(13511..14224)
                     /product="Metallophosphoesterase n=1 Tax=Ruminococcus sp.
                     CAG:57 RepID=R6T570_9FIRM"
                     /codon_start=1
                     /transl_table=11
                     /translation="LIYVTGDFHGGHDSKKLTTTKFPEQKNLTKQDYVIICGDFGCIW
                     DGSNSDKYWLNWLNDKNFTTLFVDGNHENFNLLYNTDKYPIVRKFGSEVRQVAPSVFH
                     LMRGEIYTIDNKKFFTFGGAESIDKMFRKENKSWWSQELPSNEEIDNAIDNLANCNHP
                     IDYVITHCAPDFIVSDLGYDRHDYITRFFDNLCDVYKLKFKHWYFGHYHIDKEIRHID
                     PDIDKKFTAVYNKIIALPS*"
                     /db_xref="UniRef100_R6T570"
                     /db_xref="C9L7M6_BLAHA"
                     /db_xref="pod:PODO_22945"
                     /db_xref="R6T570_9FIRM"
     gene            complement(14476..14934)
                     /locus_tag="SRR1747046_scaffold_29_prodigal-single_19"
     CDS             complement(14476..14934)
                     /product="hypothetical protein"
                     /codon_start=1
                     /transl_table=11
                     /translation="MINLIEKYLSLYNSKPIKEKRDTYYSILKDIYKRLACGIGQYTP
                     KEDKVDTTWYNYVFHFNKEEQEIINSLKDLDKQIEYINNYIDDLCDLFPTTLCIYAKE
                     LSHSYKLNFVCFGITHKIRETDILKNQYNLLMYFESIQHEPIFSKWENNF*"
     gene            complement(15093..15701)
                     /locus_tag="SRR1747046_scaffold_29_prodigal-single_20"
     CDS             complement(15093..15701)
                     /product="Uncharacterized phage-associated protein n=1 Tax
                     =Fretibacterium fastidiosum RepID=D4MAN7_9BACT"
                     /codon_start=1
                     /transl_table=11
                     /translation="MIQNITPEIVYCYECKYGAEPEIVHKEYPIHCFMYDVNRSENDF
                     CSRGRTKRDKNTVRKSPYYVLDIAKYIVTKCIEDQKSITNLQLNEIMYIIQRDYLQKK
                     GVTLFDDLFEAWRCGPILVEVYYFFCGAGAAPLTDTYKSENIIIVPEDKKRINKIIAN
                     TRKLDPWDMMVLINNKDSAWKRTYDTFGNKSLILNEMIKIYG*"
                     /db_xref="UniRef100_D4MAN7"
                     /db_xref="sbr:SY1_22340"
                     /db_xref="D4MAN7_9BACT"
     gene            complement(15679..16035)
                     /locus_tag="SRR1747046_scaffold_29_prodigal-single_21"
     CDS             complement(15679..16035)
                     /product="hypothetical protein"
                     /codon_start=1
                     /transl_table=11
                     /translation="VHDIISAAYMKTYAGEVAITYEFIDSYMNRCNINLNKPIARFKG
                     RYNRIDHPFTRKDIKKYLPNEIVLGFVFNEFTDSQEYKIITSIDDTEEVEDKDICFHV
                     VVQRNNPIKNDTKYNP*"
     gene            complement(16070..16261)
                     /locus_tag="SRR1747046_scaffold_29_prodigal-single_22"
     CDS             complement(16070..16261)
                     /product="hypothetical protein"
                     /codon_start=1
                     /transl_table=11
                     /translation="MNKYLEIEDLLNKFHVRLVCQKCHDVFDVYDSSIHHLRKSKDKT
                     ISYYIKCPSCQNKVLVHYD*"
     gene            complement(16265..16663)
                     /locus_tag="SRR1747046_scaffold_29_prodigal-single_23"
     CDS             complement(16265..16663)
                     /product="Uncharacterized protein n=1 Tax=Firmicutes
                     bacterium CAG:102 RepID=R5AM95_9FIRM"
                     /codon_start=1
                     /transl_table=11
                     /translation="MDAIDFIKYKDRMCSHCYSPEYSVQHKCCPIGEFKGSESCTDYI
                     RKHPTKVVALVEEWAKNNPIKTRRSEFLKIYPNAEISLDDPDNKTLRIPPCYLDTNYR
                     AEEDDGTCKRGNTFNGCINCSKAYWNEEIK*"
                     /db_xref="UniRef100_R5AM95"
                     /db_xref="R5AM95_9FIRM"
     gene            complement(16650..16988)
                     /locus_tag="SRR1747046_scaffold_29_prodigal-single_24"
     CDS             complement(16650..16988)
                     /product="Uncharacterized protein n=1 Tax=Faecalibacterium
                     sp. CAG:82 RepID=R6Q5L8_9FIRM"
                     /codon_start=1
                     /transl_table=11
                     /translation="MFEWISVKDRLPEVETEVLIRAQWKCCGDPRSIITTAYYEDGTV
                     LEDDSRYNWAEIWEWGIYDEEKDGYRIPKGWWESNHYIHEDHYNNIDDEVTHWIPLPE
                     PPEEENNGCN*"
                     /db_xref="UniRef100_R6Q5L8"
                     /db_xref="R6Q5L8_9FIRM"
     gene            complement(17038..17187)
                     /locus_tag="SRR1747046_scaffold_29_prodigal-single_25"
     CDS             complement(17038..17187)
                     /product="hypothetical protein"
                     /codon_start=1
                     /transl_table=11
                     /translation="MFKWISTKNRLPKDGQKVLFYGDFDFMVGWYYPDDKYWMPIASD
                     SILYQ*"
     gene            complement(17437..17712)
                     /locus_tag="SRR1747046_scaffold_29_prodigal-single_26"
     CDS             complement(17437..17712)
                     /product="Orf78 n=1 Tax=Lactobacillus phage LP65 RepID
                     =Q5ULN6_9CAUD"
                     /codon_start=1
                     /transl_table=11
                     /translation="MNNDYMTYAKEIVCDYANEHIDKTDSIRITTDSVYIVWFCKTLQ
                     NWKALLSTTLPDGMYYEVTYNGDKNETYLDAYKKFENRCIKDNNDKQ*"
                     /db_xref="UniRef100_Q5ULN6"
                     /db_xref="Q5ULN6_9CAUD"
                     /db_xref="efn:DENG_01081"
     gene            complement(17712..17939)
                     /locus_tag="SRR1747046_scaffold_29_prodigal-single_27"
     CDS             complement(17712..17939)
                     /product="hypothetical protein"
                     /codon_start=1
                     /transl_table=11
                     /translation="MKGFIEVYLKNDNTLLINVDAIESIMALGNYDTVIYMKTILSKH
                     DSRNNEQELYQLNYEVCHSYEEVKTMIKEAI*"
     gene            complement(17936..18160)
                     /locus_tag="SRR1747046_scaffold_29_prodigal-single_28"
     CDS             complement(17936..18160)
                     /product="hypothetical protein"
                     /codon_start=1
                     /transl_table=11
                     /translation="MAKEHFVKFEEKVWHECGKEKYYDYAHKWINASHVQYVSSNSNE
                     GVKIYLMGRNTPIEVFGYAEDIIKELEDAL*"
     gene            complement(18181..18396)
                     /locus_tag="SRR1747046_scaffold_29_prodigal-single_29"
     CDS             complement(18181..18396)
                     /product="hypothetical protein"
                     /codon_start=1
                     /transl_table=11
                     /translation="MDYKKNLELIKEIETATQSVTKHVTVPKLVKCKECYYSEPLPFR
                     KEHIQLYCRTYDICKNKEGFCDLGIHK*"
     gene            complement(18405..18689)
                     /locus_tag="SRR1747046_scaffold_29_prodigal-single_30"
     CDS             complement(18405..18689)
                     /product="hypothetical protein"
                     /codon_start=1
                     /transl_table=11
                     /translation="MHDYINEPTDYICPFLKAYNIGDRYTEWQNVKYKLPVANQYVLI
                     YVKEKNDYTMVTWTYGTITYQPEGIWFSEDKWYYNQYRIEYWMPIPKIPE*"
     gene            complement(18708..19082)
                     /locus_tag="SRR1747046_scaffold_29_prodigal-single_31"
     CDS             complement(18708..19082)
                     /product="hypothetical protein"
                     /codon_start=1
                     /transl_table=11
                     /translation="MDAKEFLKVYNRMCTTLKTQHKCNKEDCPIGRIYTWDPNKIRPS
                     CYDIVCKCYSEAVDIVEEWSKENPAKTRQLELLKIFPKAETDEEGVVMLCPAKIDSSF
                     KCRINNATCSQCCKDYWSEEIE*"
     gene            complement(19099..19389)
                     /locus_tag="SRR1747046_scaffold_29_prodigal-single_32"
     CDS             complement(19099..19389)
                     /product="hypothetical protein"
                     /codon_start=1
                     /transl_table=11
                     /translation="MSNSIEVPLTLKNPVILKSNMWFDAQLCPPIIDIPVLHGKRSER
                     ILCCVEQKDGRRMVKEGYAFIYSEDTNHITWKIPGTIYRVTHWTYMPELPNK*"
     gene            complement(19392..19649)
                     /locus_tag="SRR1747046_scaffold_29_prodigal-single_33"
     CDS             complement(19392..19649)
                     /product="hypothetical protein"
                     /codon_start=1
                     /transl_table=11
                     /translation="MKLRKFIKIFNDTLVVKYTTKEVPDNDRIVLCVYERFRYCNNCK
                     DKIQCYQLCRYINGKWYFTEGNHFNFRIIKWYDLPKLNDEE*"
     gene            complement(19646..19990)
                     /locus_tag="SRR1747046_scaffold_29_prodigal-single_34"
     CDS             complement(19646..19990)
                     /product="hypothetical protein"
                     /codon_start=1
                     /transl_table=11
                     /translation="MRYTANKNRWVAFVAAIFMLFVLCCSCSTDQENNITSGIVIDKY
                     DYRPHYTSIVNKIPITYYYSKRYRIKIQNTVEDQTIEQWIELDKETYDAYEIGDWYPR
                     ENYAILETEATE*"
     gene            complement(19971..20213)
                     /locus_tag="SRR1747046_scaffold_29_prodigal-single_35"
     CDS             complement(19971..20213)
                     /product="hypothetical protein"
                     /codon_start=1
                     /transl_table=11
                     /translation="MNPKRYGHKYTLFYYDFDPQNEWQAYDYSVLWYIYNNASVKDEI
                     RKLHYNFKKNKLEYPIYKYRYSRKIYVRKDNEIYCE*"
     gene            complement(20274..20714)
                     /locus_tag="SRR1747046_scaffold_29_prodigal-single_36"
     CDS             complement(20274..20714)
                     /product="hypothetical protein"
                     /codon_start=1
                     /transl_table=11
                     /translation="MINLIETYKNNINALESNPLSKVLRFMLECTDDYHAIYCEDGFL
                     GKAATEFHVKVYLLVYEYANKEDMWFCFSIWKDNTIREKVKVDEWLDFYNNKILGRSF
                     FYKNHLYVFKDVRYTTYEKNNEYINCLSYDIIKYNLSLKEKNYE*"
     gene            complement(20719..21012)
                     /locus_tag="SRR1747046_scaffold_29_prodigal-single_37"
     CDS             complement(20719..21012)
                     /product="hypothetical protein"
                     /codon_start=1
                     /transl_table=11
                     /translation="MTQKKIRYYVCGIGYDKNNCVTDDEWSFGDFDTYEEALKLYKEL
                     EAVTDTASFFEGKHSDTYQMQIQLEECEESDLYGAECIDVKKELWIENPRFLR*"
     gene            complement(21029..21385)
                     /locus_tag="SRR1747046_scaffold_29_prodigal-single_38"
     CDS             complement(21029..21385)
                     /product="hypothetical protein"
                     /codon_start=1
                     /transl_table=11
                     /translation="MDNIDLMDDIELLYDYYNHFAPAPKPEHISYNICYEGYGSEENW
                     HAETCPYTFISNISTYEEALKELRSIKNKGDKSFYEQTKMDTNEIKVYIKAIIHSCGN
                     VYEKQYQFVWFKKSKY*"
     gene            complement(21392..21793)
                     /locus_tag="SRR1747046_scaffold_29_prodigal-single_39"
     CDS             complement(21392..21793)
                     /product="hypothetical protein"
                     /codon_start=1
                     /transl_table=11
                     /translation="MIDLIKEYIHCEYIDPKEAAEYIFECAEKFVNEKLQNETIDLNY
                     FSGTQVWNMPPTILFKSKIPYSEEWIKNFGRALYNIKKDKLIIRTINGIKWKIQVAQG
                     YDCRLLGNPYKWISGMSNLCVVVNRYIEEKQ*"
     gene            complement(21815..22210)
                     /locus_tag="SRR1747046_scaffold_29_prodigal-single_40"
     CDS             complement(21815..22210)
                     /product="hypothetical protein"
                     /codon_start=1
                     /transl_table=11
                     /translation="MIDLIKKYLNSKHIDRNKLRSDLLAIFDHEAKIFDRPAFGGQQI
                     YGRIHVDSDHSFPLPIEFDYYIKGRYTKDDLLDFEKKYITNHSYIFKYKNSKKKRIRV
                     YEPNIIWNELEISNNGYINVIEYVIDIPY*"
     gene            complement(22203..22598)
                     /locus_tag="SRR1747046_scaffold_29_prodigal-single_41"
     CDS             complement(22203..22598)
                     /product="hypothetical protein"
                     /codon_start=1
                     /transl_table=11
                     /translation="MIDLIEKVAQQYEKDKEQIELAKWVIDYVDKNITDIITDKEDPL
                     LDVDNDETWMLDIDFPYIIYGHGNATIFRYWLTIFSRRYHRHFKTFDNITYEFTIGKF
                     LDFKMDKWRMKMHGIYALCVTRKRIKHHD*"
     gene            complement(22598..22996)
                     /locus_tag="SRR1747046_scaffold_29_prodigal-single_42"
     CDS             complement(22598..22996)
                     /product="hypothetical protein"
                     /codon_start=1
                     /transl_table=11
                     /translation="MIDLIKEYSNYYISIQETQKYEILDNIKDDCCVIDIIEIAMKKY
                     IEKYSGDWFCIGKYSHYFDYPYDVYTIYIINKHRQYKNYKRKKGKYEYRFEINYPYSK
                     LKTDMNYYFDKLKDNVSKAIGHEALGYKVR*"
     gene            complement(22989..23357)
                     /locus_tag="SRR1747046_scaffold_29_prodigal-single_43"
     CDS             complement(22989..23357)
                     /product="hypothetical protein"
                     /codon_start=1
                     /transl_table=11
                     /translation="MIDLIKEYLSKDRSEPETQEYTIIGDSANAISIIQSAAKEYMKL
                     YSQISICIFKNETNDTYTVWTTNRNSKDLDDAWYFSIDPNSLSEYYINLGLDQLREGI
                     SKVLGRQKIKSIKYKNENYD*"
     gene            complement(23372..23722)
                     /locus_tag="SRR1747046_scaffold_29_prodigal-single_44"
     CDS             complement(23372..23722)
                     /product="hypothetical protein"
                     /codon_start=1
                     /transl_table=11
                     /translation="MINLIKEYITQTKSYNEEFSGEYPLIFSLQNDCRILKELYKDMR
                     IYAEKYKVHFNLENYPLGIMITTSDKDYNYSYSSMVAKQDCESNKKMYYYLNMLNRDV
                     NAVLKRKNIYRTWI*"
     gene            complement(23719..24042)
                     /locus_tag="SRR1747046_scaffold_29_prodigal-single_45"
     CDS             complement(23719..24042)
                     /product="hypothetical protein"
                     /codon_start=1
                     /transl_table=11
                     /translation="MIDLVKQYIDQIESACVIKAIFKAVKIYEKKYPVVFNICNYSCK
                     YWNNIMIESIEIKSGRTYGITILRNDFNNKRMIPYYLNEIGQLVCAALNMQIYKIDRL
                     DRNKL*"
     gene            complement(24054..24539)
                     /locus_tag="SRR1747046_scaffold_29_prodigal-single_46"
     CDS             complement(24054..24539)
                     /product="hypothetical protein"
                     /codon_start=1
                     /transl_table=11
                     /translation="MIDLIKQYNDYIRNNIIEGDGDIRICKEILRAIKRSANIYADII
                     NKRQYSSRYVANPDVINEYYHACGGLFIKSENNKNNDYGQYIDPSKIIYGNMTCQLLD
                     KFNIIYIKNKSYIAFDGARNRRIYYPTLLGYSTPGKEITESTYIDSITYQIKMKIQPI
                     D*"
     gene            complement(24560..25060)
                     /locus_tag="SRR1747046_scaffold_29_prodigal-single_47"
     CDS             complement(24560..25060)
                     /product="hypothetical protein"
                     /codon_start=1
                     /transl_table=11
                     /translation="MIDLIEQYNNYIKSHIIENSDNIRICKDMLCAIKGAANRYSNII
                     DANSNNTRFIYHDHHIVNGYYYVSDALYIENKNIKNNDRSLYYMDHTKVVYGNVTRGL
                     LDKFNSIYIKDKNYIAIDKHRNKRIYYPEIFWSPASEMNDYIDIIYYRLKIKVQPIDS
                     DEIKIR*"
     gene            complement(27684..28226)
                     /locus_tag="SRR1747046_scaffold_29_prodigal-single_48"
     CDS             complement(27684..28226)
                     /product="Ribonuclease H {ECO:0000256|HAMAP-Rule:MF_00042,
                     ECO:0000256|SAAS:SAAS00016437}; Short=RNase H
                     {ECO:0000256|HAMAP-Rule:MF_00042};; EC=3.1.26.4
                     {ECO:0000256|HAMAP-Rule:MF_00042,
                     ECO:0000256|SAAS:SAAS00016437};;  TaxID=506534
                     species="Bacteria; Proteobacteria; Gammaproteobacteria;
                     Chromatiales; Chromatiaceae; Rheinheimera.;"
                     source="Rheinheimera sp. A13L.;""
                     /codon_start=1
                     /transl_table=11
                     /translation="MDSASNFPGGYYPLAKTVHMFTDGACSGNPGAGAYACILQYKEH
                     EKIISDYSPKTTNNIMELTAVIKGFESIKYPCDVEITSDSKYVVQGATEWLPNWKANN
                     WKTANKKPVANQELWQRLDELIQEHKSVKFHWIKGHNQHFYNCKCDKIATDLIKLHQN
                     IPIDNSIEEDPQYTIDTIAM*"
                     /db_xref="F7P0X7_9GAMM"
                     /db_xref="UniRef100_F7P0X7"
                     /db_xref="amac:MASE_07740"
                     /db_xref="3.1.26.4"
     gene            complement(28235..28999)
                     /locus_tag="SRR1747046_scaffold_29_prodigal-single_49"
     CDS             complement(28235..28999)
                     /product="hypothetical protein"
                     /codon_start=1
                     /transl_table=11
                     /translation="MEFTINGVTYNKESFCEAFNVNIADFDEVYAAAKARGIVKETLK
                     QKSPFDKFMDELNLHNAANDVKNEEVWEEQKRREDKTENKCKYEKVTFEFRNAYEAKA
                     FVDMVTGEGLSTENIDYTPDNKIILKEITQAEYNKFAAWYQTRKFTNEAVRGIGKTTT
                     TAANVGKYAAEQIAAPIAKSGIKALGMLAKTITKTAVKTGSSLLSTIVETASDTCSDI
                     KSDPEVIKAMDNANKAKNSIVNGTGNTILTKGISIG*"
     gene            complement(29046..29474)
                     /locus_tag="SRR1747046_scaffold_29_prodigal-single_50"
     CDS             complement(29046..29474)
                     /product="hypothetical protein"
                     /codon_start=1
                     /transl_table=11
                     /translation="MGNGTENARAGWAYGVYDDKTLTKIIDQKGRVKGTQTNNRGELT
                     AVYEALKYVASLDPTGEEIKIYSDSEITVKGIRGVCNRNANKDIWHQVELLCDIINSK
                     QLNVDVNFIESHMGSTDSKDLHNLNNEVDKLAKIASRALL*"
     gene            complement(29547..29756)
                     /locus_tag="SRR1747046_scaffold_29_prodigal-single_51"
     CDS             complement(29547..29756)
                     /product="hypothetical protein"
                     /codon_start=1
                     /transl_table=11
                     /translation="MVVLNKNDMSSIMAGYGTWGDMTVTLKDGTKFIVPKRFTTTERK
                     RKILAQQIKARNFKGFTVLALGDEQ*"
     gene            complement(30330..30866)
                     /locus_tag="SRR1747046_scaffold_29_prodigal-single_52"
     CDS             complement(30330..30866)
                     /product="hypothetical protein"
                     /codon_start=1
                     /transl_table=11
                     /translation="MNNTIIIIAKEEAVCRYSLSTNEEGKTVAKKCTPEAVVGSNVKA
                     ASRINALNDVVHCLQQIDKKDKLSSPIKILTIDMVLNPITNGTPLFWFANEGKTSSGE
                     ELNKKEIDLWTEFYSLYGRNVTKVIFGSVSSAVTFARNSKYPITKDMRTIAEYINSAW
                     DDVNAKSKTVEDMETDEI*"
     gene            complement(31298..32797)
                     /locus_tag="SRR1747046_scaffold_29_prodigal-single_53"
     CDS             complement(31298..32797)
                     /product="hypothetical protein"
                     /codon_start=1
                     /transl_table=11
                     /translation="MANLDWNFGLADQGKLTYNKVSGITFSIGEISNDVTKSQLIANV
                     DDEMRVKLIKALKLVKDKDYINPYVGLVKDEDNVVSISYEREKRLYDEFMHCAQTKAD
                     WIKFLSDYSKVGRMRQELTIDYAKKLTDLSGITELLMQSVICMGMKGAKISFDKKEGI
                     SYTLPSIKNLIDANPNKIIVGDPLWKTISACMSYVQRTTDTSILDYIQEQEPVYEIEQ
                     VLRDMKERDSIYLEIKNMFKDLVGSIRSEDSDSNDFDDTTSQADNTFNDGIARLENML
                     RAATKDISPEERAANIKACARRGNDESENTFYLHLCKPEYILWLDSLGLASVPFVGER
                     LYDESANENKVKEGDVLEFTDGECDDGTHVCFIEKPYSGKLKIFAKDGKLYAGKAIKD
                     AVKVPDINNKATVKVMMSYYAGEDVKAKYETITNRAKNKTKIIKKDNKYFMVIRSADG
                     EKLNIPVFVHKSLEDFIVGKYGNIVGTRCNLIHGNTKDVYVMYVDIDFD*"
     gene            complement(32865..34784)
                     /locus_tag="SRR1747046_scaffold_29_prodigal-single_54"
     CDS             complement(32865..34784)
                     /product="hypothetical protein"
                     /codon_start=1
                     /transl_table=11
                     /translation="MIKRKQTMNAMIPYLMKKTDMAIIIHRLTVVDNDNYGLQMKVDF
                     TTIENNKLIRLNDELIKKMSDRELVFKDTWHNATKSFPEGRRIPCSAIVQLCYGDAGE
                     TQESLLLNGIWGRRENNNTYSFAIKCLSSDNEIINNKYLINDTDLVDVLPDDFIHFSC
                     LGNSPSGERRNMILCGSDLYDWEAIINNASDDFLSINKAPKDYLHMAKESAKLFQCLA
                     GSKSFGICKRIAIYSKKFAENKFDGMCWGASEALANHIKESCGKDIHPGALNGMFIQG
                     RIAQGKYGYITLPSRMIMNKINYLAKRDDTPVQEFTWEEVKDPAIKSKIINKEIPLVI
                     IGDKDAPIDIFMDANTLKSVYDVSIAPEYTVLRVLKGDSKVHFSSTIFAKCAMKNSEL
                     TEKMTKKLFEYDFTGTAQRSLKSEGRVLSLDTFDGDIFMRDVLVGAFPEYSRKDSNVA
                     LDIIKNLVETANKKMSNMGISMRGSGKGIVVGPENLSQECLLGEFEMYNRHLIKMFAD
                     LDIPESEAFVAGFKYPTMDVDEYEIYNLLSLNTIKARLSKTVKNENLRKNLEHEYFMY
                     QDSIAVMPCSEVFKEKHAGSDFDTDMMQFLMLITDQALDIIKEKHPELVGEMKCYNDL
                     YHILKHDPVIVKIDQ*"
     gene            35003..35512
                     /locus_tag="SRR1747046_scaffold_29_prodigal-single_55"
     CDS             35003..35512
                     /product="hypothetical protein"
                     /codon_start=1
                     /transl_table=11
                     /translation="VNCVSYYRPYSIRYYSDTIDSIIDPLLDYDFLEFRDVVLGLSRF
                     IGCLGGFLNLVVVKRSIEKLLDCLVPMTVDSRHSDLLIIAVTERGNDALGIIVNFSSS
                     GNTYSHLIEIEEIKPRKREGSFVPRCLADTPALLVRSVQKVSGYFDVTVVLRGDLVIR
                     SLDSDFEFS*"
     gene            complement(35728..35952)
                     /locus_tag="SRR1747046_scaffold_29_prodigal-single_56"
     CDS             complement(35728..35952)
                     /product="hypothetical protein"
                     /codon_start=1
                     /transl_table=11
                     /translation="MSAKTKNIIANIILAVMYGIGFWGAMLAGGAIIYGYYIHSLVAI
                     AAVVTSILVANKAADYIIDGDYITKSTKRL*"
     gene            complement(36051..36470)
                     /locus_tag="SRR1747046_scaffold_29_prodigal-single_57"
     CDS             complement(36051..36470)
                     /product="hypothetical protein"
                     /codon_start=1
                     /transl_table=11
                     /translation="MRSLNIGLCKSQETPYPDFISEYIFDIDSVNKESLETYGSELST
                     QAFMFVTELKSKMLGALRLNIYVPEKSEILLVMILRAIYCTAYLEVNIYHYIKPEYGF
                     SDSDSNRWVSQNFQLVPEIDRDTMMVRPHSMNEAYYS*"
     gene            complement(36557..36874)
                     /locus_tag="SRR1747046_scaffold_29_prodigal-single_58"
     CDS             complement(36557..36874)
                     /product="hypothetical protein"
                     /codon_start=1
                     /transl_table=11
                     /translation="MKTYFVVNRNDRSKIGYFQSNLLLTDGAILSVRGEGIYSVIAYA
                     DKPIRFGNFLCPDYIQTKDMLNSHEQEWTLFSPVEIKSAESLIAVYKTAINTRLVSCV
                     CIG*"
     gene            complement(36971..37450)
                     /locus_tag="SRR1747046_scaffold_29_prodigal-single_59"
     CDS             complement(36971..37450)
                     /product="hypothetical protein"
                     /codon_start=1
                     /transl_table=11
                     /translation="MDTNTNIIIAYNGKREIFTIVAKKHYALGDTIDGNKTVYAIVNN
                     DKAYIATAIRADGDGEWYRTILYHDGKYDVNDPEYVEYRRRGDTWCLHNGDTQDFYEK
                     YRRNLVRYIGDGLNCLLQFEETFTQTIGLNLYDKGYTNKAIRNGEVVYSEWIQRGHH*"
     gene            complement(37586..37996)
                     /locus_tag="SRR1747046_scaffold_29_prodigal-single_60"
     CDS             complement(37586..37996)
                     /product="hypothetical protein"
                     /codon_start=1
                     /transl_table=11
                     /translation="MKLSELSNNKQTIVTALCEGRHEMPENVSGSVFPMTVDPTDVDE
                     LDRIAVEFVRSVDGKDIHLVVTGLSVALVAVIKAVAACAADDSAATSLTLWHYDRNSG
                     DYYPQKVVDFPRVCSFCGHIMTAGEWACGACGST*"
     gene            38613..39170
                     /locus_tag="SRR1747046_scaffold_29_prodigal-single_61"
     CDS             38613..39170
                     /product="hypothetical protein"
                     /codon_start=1
                     /transl_table=11
                     /translation="MTALEKSNLRKETPTRKKGRAQKRTSCPEGEGARPSGRGRFLYR
                     NPIYRYNSKRITVFTKWFILHHLLSRPRLNHVTRSFLRQENSTQPMADFPYSLLILYC
                     LMRAGIPPVSVGTDGFRKPYSQILAGRIRLDLLNTTVSVGTGGFQEAFLEDLERKTLI
                     LLHIGDHAEVLSVVILLDAAADVFG*"
     gene            complement(39072..39464)
                     /locus_tag="SRR1747046_scaffold_29_prodigal-single_62"
     CDS             complement(39072..39464)
                     /product="hypothetical protein"
                     /codon_start=1
                     /transl_table=11
                     /translation="MYYYVVNHAEEVGLFKSDLDMKDGGSVFAGFHDFTIVGYSVDKI
                     EIGGLIIDLGIINDDSVFFSAEKWREDGWAVIKPVEVFDADELAKLISATVNAQLAEY
                     IGGGVKEDDDTEDLSMIPDVEEDEGLPF*"
     gene            complement(39577..40092)
                     /locus_tag="SRR1747046_scaffold_29_prodigal-single_63"
     CDS             complement(39577..40092)
                     /product="hypothetical protein"
                     /codon_start=1
                     /transl_table=11
                     /translation="MKTTITTTSTIIAIAATTARNNKNIEDRIYVFDSVLLGKKKPGD
                     MIKRGNKTLKIYGIIRGDEAVFENNDFGDKYIKYVFAGGSMWMLSNETVCCHCSYPDY
                     IGHNMLDWAKKDIAMIDRCGMTVMGIDCELGEQAAYSGYCRDNRGNEKTEEFDKKLEF
                     IIPATEDELPF*"
     gene            complement(40308..43547)
                     /locus_tag="SRR1747046_scaffold_29_prodigal-single_64"
     CDS             complement(40308..43547)
                     /product="hypothetical protein"
                     /codon_start=1
                     /transl_table=11
                     /translation="MNTITIATLRNFINGELNITVTNENGRAFTIDRLTSLLNKDDEK
                     MVEVTVLDATEDEEKAGLLAVHLYGKIALIEGLGVPMYIEKKRLVVTSNDGDEKKTTK
                     HYYRCFDRKGKSRALMSGAMAKICQESGVSDDEIIQISFAELLADEELGREIAEVRTR
                     RSIQNGIVVKYGKPYFVITKEGDDGKPHPHCLVSLYGDTTIDFDPTKDKIFVPGWYTS
                     SGRMNGKLIFIRKDKVAAWQAAANGCTSFQLQRICVSRWMRDMKRSLFAVTAKVFKYS
                     GLALGAKEELLNVGFDDDAHIVVVDRDVYDISDGGISATTQCGLGAGVYQSRLCDTAA
                     KGDMDVNNALFAALVSLMKEAGVDIFDLNHSGIRHFGDTTKPVSIIMDTDSWKHDPFR
                     HDGQHHWLVKKFPTRPNMASLSESALLKLQRVYGIDLTGEVYTAYKRIASQRFWEAIH
                     PAPNSGFVVQMLAGLDNGSTLTSLNLAHKAMIPDDGKGKYAPIVGVGFNGWVIPIASS
                     HVFDAREADAMRARKINPESVEDYIVFAHPDTMKIIGRELMGIRYPETGENNKPRLHV
                     IADERCSLGVVYFAENERTEAVKAVLTGCDFDGDKLCAFTIKKANDSLTILGKAIKGR
                     EWVCDAIVNDFSDIAEPTTLAADTIKAKVYMNEDNSFMADTFCLDCGQVGSAVTYDNI
                     VKLSAANYHVDCKDAIDYDWKWSWERSIFCEKVLHTAEIRAWMEYVGNFGHNVLLRGQ
                     HVLRKWRRDVGIIGNWLAECATAISSSGYGIPRDILDFFRIFAKDIIDRAQIAEKNRV
                     DAYNAVNNAQIKARTLAELQRDLSIGEDFSIRHAAEMAIADAYEWIYSTCGLKAREPH
                     LAKSKRDYLTSIGFFNVTSVAGENPTVPVWDYFNGGLMLNKKMGTLVNGMSVDDFADI
                     AYEGGYASRVLPAKALSNAGYSKEDIMKVLDPEDYRNRAVMTFFVGRSVDKDGNEIPA
                     VDNYDRLVDLLKGDEKLIADGYGLNAIVIDGVNDKKKATLCLNKVNVTINASFINKLT
                     GPTVGKWTIRDGGVYLANNDYTTPDCKKRLNYFVALLDRDTSEQETSDK*"
     gene            complement(43908..44159)
                     /locus_tag="SRR1747046_scaffold_29_prodigal-single_65"
     CDS             complement(43908..44159)
                     /product="hypothetical protein"
                     /codon_start=1
                     /transl_table=11
                     /translation="MLFFVTGIAITSITVLSVLVLIIGVALLMFHETALHIILGIRLL
                     IAFAQGMIIVCSGALGNIVRCMYLLHRDGYVDITIRKKK*"
     gene            complement(44395..44637)
                     /locus_tag="SRR1747046_scaffold_29_prodigal-single_66"
     CDS             complement(44395..44637)
                     /product="hypothetical protein"
                     /codon_start=1
                     /transl_table=11
                     /translation="MQRLGKRDLEELAIFIAGCLYTAYGLSVVTPILFPNLFTDDTRE
                     ISNCLIMFLPNMIKSIPSTSRLIAKVIFKILRWTRK*"
     gene            complement(44869..45129)
                     /locus_tag="SRR1747046_scaffold_29_prodigal-single_67"
     CDS             complement(44869..45129)
                     /product="hypothetical protein"
                     /codon_start=1
                     /transl_table=11
                     /translation="MKQKLKNKENKLVLRIAIKAILRWLMFKALAIGVVLFSITAFWN
                     ENLTLAQKVVSVIIGIMFAFFPMMVKFDDILDDVITHEKTKR*"
     gene            complement(45424..45810)
                     /locus_tag="SRR1747046_scaffold_29_prodigal-single_68"
     CDS             complement(45424..45810)
                     /product="hypothetical protein"
                     /codon_start=1
                     /transl_table=11
                     /translation="MKFANVKARWVKEAKKALRGTRKKGKTDIFAATTIGDSSMAGTY
                     ELYEAAHAVGMFSGSVLVYAYVRGLMNKDMYVKYMPALKIMESNLYSNRANKVFKDAI
                     DYINGKDTTSALVKASATFYKVAKEG*"
     gene            complement(45957..46154)
                     /locus_tag="SRR1747046_scaffold_29_prodigal-single_69"
     CDS             complement(45957..46154)
                     /product="hypothetical protein"
                     /codon_start=1
                     /transl_table=11
                     /translation="MKHVERRIAMKIATKVINILMTLVLNFVMGLMLPLPIRAIILIA
                     LFTIKKLIVKRVRLEVVKRIA*"
     gene            46631..47065
                     /locus_tag="SRR1747046_scaffold_29_prodigal-single_70"
     CDS             46631..47065
                     /product="Uncharacterized protein n=1 Tax=Selenomonas
                     sputigena (strain ATCC 35185 / DSM 20758 / VPI D19B-28)
                     RepID=C9LYH0_SELS3"
                     /codon_start=1
                     /transl_table=11
                     /translation="MATIFDTAKYILEKLGKMSTWKLQKLCYYSQAWHFTWTEKPLFD
                     EDFQAWCNGPVCPELFQYHKGKFMVVDSDIKKGRSDALSTDEKDSIDRVIEEYGSLEP
                     YELREQTHREDPWKNARHGLTDSVPSDTIISKESMGAYYGSL*"
                     /db_xref="UniRef100_C9LYH0"
                     /db_xref="ssg:Selsp_2096"
                     /db_xref="C9LYH0_SELS3"
     gene            47062..47226
                     /locus_tag="SRR1747046_scaffold_29_prodigal-single_71"
     CDS             47062..47226
                     /product="hypothetical protein"
                     /codon_start=1
                     /transl_table=11
                     /translation="MSKQDKKIIRKNTFHSKKNEVFSGNQAAYDYYKYIKAMNEHEID
                     GIIAAIKNAR*"
     gene            47670..48275
                     /locus_tag="SRR1747046_scaffold_29_prodigal-single_72"
     CDS             47670..48275
                     /product="Uncharacterized protein n=1 Tax=Bacillus cereus
                     Rock4-18 RepID=C2X4H6_BACCE"
                     /codon_start=1
                     /transl_table=11
                     /translation="MRNVDSIKDLPNLLYHGTISIYSDSIKSGIKLNCGLVPSDFGNG
                     FYTTTFKKQAEIFAEKKVKIHNRKNKNNIADPIVAVFDLNQNILNECSGIIFNTENYK
                     WKEFIFNNRVGKELAISDFHNLDSVCDFVYGSVADSLIAQMIESYCTGHINAELFLKQ
                     LNPLNNGESDQLSFHTIDSLKSIKLKYIYTVKNEEKIVCPI*"
                     /db_xref="UniRef100_C2X4H6"
                     /db_xref="C2X4H6_BACCE"
                     /db_xref="lgq:P906_07730"
     gene            48263..48463
                     /locus_tag="SRR1747046_scaffold_29_prodigal-single_73"
     CDS             48263..48463
                     /product="hypothetical protein"
                     /codon_start=1
                     /transl_table=11
                     /translation="MSNLTLQYIANSIHRRYNIEQSEAERISANSFVAELYDECYDYI
                     EHYSIDYWADEIMKDEEAVTTN*"
     gene            48845..49603
                     /locus_tag="SRR1747046_scaffold_29_prodigal-single_74"
     CDS             48845..49603
                     /product="hypothetical protein"
                     /codon_start=1
                     /transl_table=11
                     /translation="MINDIYYLKELWLADNDKTREKEKECLLPRQFDSFFIFFFRKSL
                     TNYLHCGIIEYVDQYYICQRGYIMKYCEKCKKAFISEDYKICPHCGSELEDVEIDGGK
                     EVEVKTENNVAMTEANSSEKTETAPSEAKTMDGEKKRSRGVICILACLLLIGASLAVW
                     NLDDFKDLRRDKKRGVDDTYYGRSKISGAVTVNKGSEMLTKYCYVPVTIMSIGAFICF
                     CIGVSDLRNYMETTPSDESGSNNNPSSDDDKKPN*"
     gene            50049..50537
                     /locus_tag="SRR1747046_scaffold_29_prodigal-single_75"
     CDS             50049..50537
                     /product="Uncharacterized protein n=1 Tax=Firmicutes
                     bacterium CAG:646 RepID=R5RHC2_9FIRM"
                     /codon_start=1
                     /transl_table=11
                     /translation="MLDFYYIDNAYIQYLRTYDTQVSYNKNEKRPYIGIVFYINGIEY
                     YAPLSSPKPKHKTMKNSKDLRKINGGQYGVINFNNMIPVSQGSLIHIDINSWPDPKHR
                     RFLQKQYFAIQADYHNIIKTANELYQLVTAPDDKLTGYELTVKQRCCNFALLESIYLG
                     YK*"
                     /db_xref="UniRef100_R5RHC2"
                     /db_xref="R5RHC2_9FIRM"
                     /db_xref="llt:CVCAS_pA0016"
     gene            50718..52463
                     /locus_tag="SRR1747046_scaffold_29_prodigal-single_76"
     CDS             50718..52463
                     /product="hypothetical protein"
                     /codon_start=1
                     /transl_table=11
                     /translation="MINRISQLAPEKDLKKYYIRDALGVFARFANEKVGTMLDGEYRF
                     DEGTKKIMEEYHLEDNDGWTLINVYLGKIFARHPGFVSKETEDIINKIIAISLLCVSF
                     ENSAEKQEKVNELQAAIKKYTKTIKIDTFSDDVESILYSCDNNSFMIHSIMTTIICMI
                     LNEYTPYDICYFNEKRKPVYYYCEVRRCSLTCCDFREVSLEQSATMSKSIDFIINNFD
                     EKKRREYGSPENFNIAFSNKMLSDINTEYGSRCFVLEKYVSDNSKKSSNSKNLAKWDS
                     MGEDLNDMAIIMCAKYLDNTIRLLQFTGIDNKNEYVIRDLEENRMKLFLDLNDDSVSN
                     NPVYEIYYRYCASRLFKYSIDITKRRRLFTHGVNITYSPKGKFNGIPFNYYVCEYIYK
                     NKLRIYIRVHNKYVNRYFILTEGRCDYPLLCYNGYEFAALLIACALIGIDDIIGYIKK
                     TYMDYYNDVVKKSGGFSVNIVDDNGNVVGDSHSIITHNCLEYAGVLIDMLDEIYGQLD
                     LNQKSSDGKSSKTISISETYTEEIHLSPFIRRLPAGQKVSDNALDLAHRLKVNLPDGY
                     TIVEEHSREVRKKAK*"
     gene            53105..54265
                     /locus_tag="SRR1747046_scaffold_29_prodigal-single_77"
     CDS             53105..54265
                     /product="RNA-directed DNA polymerase n=1 Tax=Clostridium
                     sp. CAG:678 RepID=R5KQH7_9CLOT"
                     /codon_start=1
                     /transl_table=11
                     /translation="MPYITIPSSEYHIDNKTSYTNIIEYIARNYQASTITQTYYVNNI
                     FCNTVDANNKKENVSSFVDILLSYKNEHENLYSAKRESLYQSFTIPKKNGGFRTINAP
                     HEQLKSALDALKDIFEKYFYILPHQSAYAYTAHRNAYVCLQQHQLNNSKWFTKFDFSD
                     FFGNITKHFAINMMKLIFPLNDLLLGHDNQLKLFDDVIDICFLNNSLPQGSPTSPMIS
                     NIVMIPIDYCIDKYLRDNYNCMQFVYTRYADDIIISSPVKFNYLQIQKDIVSILKKFH
                     APFTLNYDKTRYGSSYGSNWNLGLMLNRDNKITIGYKNKKFFKAKINNYIYDKARHIK
                     WEKHDVEVLAGLISYYKMVEKDYISYIINHYNAKYNVNIADMIYNDLHDRSG*"
                     /db_xref="UniRef100_R5KQH7"
                     /db_xref="R5KQH7_9CLOT"
                     /db_xref="btn:BTF1_31112"
     gene            54268..57663
                     /locus_tag="SRR1747046_scaffold_29_prodigal-single_78"
     CDS             54268..57663
                     /product="ATP-dependent DNA helicase RecQ {ECO:0000313
                     |EMBL:KHJ39487.1}; EC=3.6.4.12
                     {ECO:0000313|EMBL:KHJ39487.1};;  TaxID=1122941
                     species="Bacteria; Bacteroidetes; Sphingobacteriia;
                     Sphingobacteriales; Sphingobacteriaceae; Pedobacter.;"
                     source="Pedobacter glucosidilyticus.;""
                     /codon_start=1
                     /transl_table=11
                     /translation="LKKYSCSYNGINPNFVISEFVSDKNIDKTLSGILDILSNILMRG
                     VPTFPSEYLVKNIGSPSEYKNTVYSFKDSSDLCWNNTIKGGTTNPAISFYEYFKKCYN
                     SQYSYFLPECPMEDIIGSISEQNEKIIKNSSVDFYSPFHKIVVEIDGSQHEEAAQKSL
                     DNARDVLLKKAGCTIQRIPTTAKNKLELFTKLFTAIRDIYPSFSRFIIDSDHISDSDI
                     KYMLIIRFQVAIVELLRHGILGANNNYTIRILGGQDNDSLLSAAKIAYKDVRIWIENL
                     YILNGDKESLPTITFICDDSKKHDIIIDIDCLSHYDENAFTDSDKYIYIRNDYFIYNR
                     FAPSEPGIFAYSKNYYSVYSNNFRFNKISINDTNKVNALRFFLKNIFMFDDFRPKQAE
                     IIASTLDPDNGTIGLLPTGSGKSICYQLAGMLTPGITMVIAPLVVLMRDQCDNLYNRS
                     NINAYDINGNKSDFFELYGNKNIDHANKKNIRMIPYAKTLYISPERFFNEDFLIVFDS
                     LIKDLGEVVVDEVHCLSEWGHDFRTSYLMLFKFLRAANIGAKTLLIGTSATSSPRVTN
                     DIIKEFESVKERVNVVKGQSLTRKELTFEVIKDKALFDSGDKYSSEASFSSSLNILKK
                     IYKNDAASHNKMLVFAAYAKSINSIKLKLQQQGESEDYLVGTYVGNNADDKYSKTFEQ
                     INEEKAITYNQFKTGQIGCLVATKAFGMGVDIPDIRQTVHIDLASSVESMYQEMGRAG
                     RDGKPSTCTVVYCSTPELETKITALENSNNVCLDGEDSRQYGPIGKQLFLMYMNNYAP
                     QKECDFICKKLIPYLQSCGGTFNLYKIGQSIKLKKGITKWDSYGTCIDQSLYKLFILG
                     MIPLWGLKYSGNIENPAYTGATVTIDLDEAVYRLEHYIQQFDFEYKYEKHQTEKTLEK
                     IVFELCKWNYDNYITYRFKSLFTLHEMVNSFTDSDSFMQRIENYFKDSTSLDKMISKP
                     EDLQWLNVLLLDPSVLHDQLQRYVADYHSNPIVRYVDGITSVRIALAHDEKIPSRYLE
                     DVASGITYFSSVGNKIISDVLNKTFYAVSVDSSRVVLAMLFDKFNKNMINDSWGLKAE
                     LSKMNVMSSEEFDETVQYYKVNDALMKLKSTIKAFNNGGKAIW*"
                     /db_xref="A0A0B8XVF8_9SPHI"
                     /db_xref="UniRef100_UPI00037E5256"
                     /db_xref="cst:CLOST_1256"
                     /db_xref="UPI00037E5256"
                     /db_xref="3.6.4.12"
     gene            57657..58385
                     /locus_tag="SRR1747046_scaffold_29_prodigal-single_79"
     CDS             57657..58385
                     /product="hypothetical protein"
                     /codon_start=1
                     /transl_table=11
                     /translation="MVNDIDKKIEALISDIEGLRKQYDSAIKAKEEEYAKLVKRTADL
                     NSSIDSLMASISDKSKAADKQLLDIIDMSKTLDDIIKNNARSVETAKKQKTDIENTFT
                     KIRSDTDDIGKRVSTMKSYSDDIRRQMDVIKKEQEELEKKQISIKNKSEDTIANLEKA
                     ETAYKSKANSVDVEFAKGMSKIKSLSDSVDKIQNSQIANYNVATDEAKNHWEEAIIEI
                     INNNMEIVEMKEGMFKKRFVLTKK*"
     gene            58390..58914
                     /locus_tag="SRR1747046_scaffold_29_prodigal-single_80"
     CDS             58390..58914
                     /product="hypothetical protein"
                     /codon_start=1
                     /transl_table=11
                     /translation="MQEMHYDKWLVMIFISMLYNQPTFNSNNIGDKLIKYRFITYIFL
                     FLERKIKMATIKINNSIEVKGKVSFTHSAYLNKEKQQWEDNGVEGTLVTHQYLDDIHS
                     IETDRFLLRDCTVYVEAFGSDDFDITYKFIAESCVVKDDPLPKEEIQKIEDKKYAYEK
                     TNKFLYGISEDEYE*"
     gene            58920..59738
                     /locus_tag="SRR1747046_scaffold_29_prodigal-single_81"
     CDS             58920..59738
                     /product="Uncharacterized protein n=3 Tax=Bacillus
                     thuringiensis RepID=C3IUW8_BACTU"
                     /codon_start=1
                     /transl_table=11
                     /translation="MAEINTNTYSAANDDDDNYYDLMTPIDIEEAEEKEKADKAIAKR
                     EELEKSLSSQQNIWGYSSLGIEARKAAMTMLSTKTGLYSRIPLVCKGKSCPYIESCGL
                     NKYDLTPVGEYCPLETAQIEMSVQKYVNEFEISNDDFTDQNILREIVNLEIMMERCKS
                     LMAKEQNPIIEVVTNITQEGEQFTHPEVSKAFEMYERCQKQHSSLLNLMNATRKDKAE
                     TGAGAGGNLISDIFSKLNTIEENGGFVEPQNNQNTTYVYCDSNNQEDTNTDKGM*"
                     /db_xref="UniRef100_C3IUW8"
                     /db_xref="A0A069DIC5_9BACL"
                     /db_xref="btn:BTF1_30822"
                     /db_xref="C3IUW8_BACTU"
     gene            59745..60065
                     /locus_tag="SRR1747046_scaffold_29_prodigal-single_82"
     CDS             59745..60065
                     /product="hypothetical protein"
                     /codon_start=1
                     /transl_table=11
                     /translation="MSAATSFQNFLKSNEAINKLASTEAAKGIFDGIENVLSRGKGEG
                     AEKLTDAIIRAHHKGNAMENGISAARVAGSIFGVSTAYRLASGGGIYKDRNGNTNVAG
                     IPFI*"
     gene            60067..60456
                     /locus_tag="SRR1747046_scaffold_29_prodigal-single_83"
     CDS             60067..60456
                     /product="hypothetical protein"
                     /codon_start=1
                     /transl_table=11
                     /translation="MARKSKKSDNNKFLISVKKEIKFLDVALVSLFIFMIIFTVYHSI
                     MVYRTMYEPSSLIVGVFGFCGFECGCMAGITKRKMTLKDIEYQEYNKKYDPHEQEPTD
                     IKEITSEDLPQNQIKIDSIKDENIDAK*"
     gene            60446..60958
                     /locus_tag="SRR1747046_scaffold_29_prodigal-single_84"
     CDS             60446..60958
                     /product="hypothetical protein"
                     /codon_start=1
                     /transl_table=11
                     /translation="MPSNFGPPKWNHQMPGIGSVSNIGGNLKAAFMTGFTGSAHYEDK
                     NGIIRSRFSPTNGGFRGTLANFSTDKETGKAYWNPGLSVGGTLTAGYGAAGGAMAGAA
                     SGAVLSNFLEGGNMVKGAIAGAAVGGAALVSAPFVVGAAAKGVVSVLQNSDKIMLSST
                     AFGYQLPHPL*"
     gene            60991..61332
                     /locus_tag="SRR1747046_scaffold_29_prodigal-single_85"
     CDS             60991..61332
                     /product="hypothetical protein"
                     /codon_start=1
                     /transl_table=11
                     /translation="MQAATVGGASGVLNPITRGFSGLTGFASSLIKHTPGSNADGIIS
                     DFSLSGLGKAVVFGGAMIKGVKDAAKTYMNDKRGQVDPYISSVSPQIRLMDDSGASGD
                     LVFSLNNNRRG*"
     gene            61341..61778
                     /locus_tag="SRR1747046_scaffold_29_prodigal-single_86"
     CDS             61341..61778
                     /product="hypothetical protein"
                     /codon_start=1
                     /transl_table=11
                     /translation="LSVISKIVQTKKLGLQDLVSVGLNVGFGISDYKQNRKEGKSKAA
                     SVTGAVGEFAIGELIGGGAMLALNLAQAVPQMATSAAIGINKMSRQEARKSYGSSMPF
                     YNASFNDTRQAYTMRQAGMQLAENSKYNLQQSLLGNEAAMLHM*"
     gene            61781..62458
                     /locus_tag="SRR1747046_scaffold_29_prodigal-single_87"
     CDS             61781..62458
                     /product="hypothetical protein"
                     /codon_start=1
                     /transl_table=11
                     /translation="MNLDNLISYANVRALTRSEKSINAERTLLHRMREGVNNDSVGSS
                     MLSMIQKSTGIQSVQTKQEAQDMIQKNVKTLRDRKIAKSTKHVGSSNYDTFDGIREQF
                     KKTINVPNASKSIYSTFMSRNNDATFNSMINKAKSDAAKKANEATSNTAKNVLADTKI
                     ATKVAGKEAAEGAAKKVGKSLLDKAVDMKIPQIALGVGVTAWLVNKLSDSRGQQSNAQ
                     LYGQQGY*"
     gene            62462..62713
                     /locus_tag="SRR1747046_scaffold_29_prodigal-single_88"
     CDS             62462..62713
                     /product="hypothetical protein"
                     /codon_start=1
                     /transl_table=11
                     /translation="MALDLNNINKKDAQKIKDILKDPVKWAQVFVITYDSAQKKYVPW
                     TARWYQAEMLRDNSLKKVARCGRRTGRVLPLCPELLEVA*"
     gene            62922..63395
                     /locus_tag="SRR1747046_scaffold_29_prodigal-single_89"
     CDS             62922..63395
                     /product="hypothetical protein"
                     /codon_start=1
                     /transl_table=11
                     /translation="MKFNIIRDLTNDVYSVKIMFDSFGSEEMSKEDELKILDDHGPAT
                     INVGGKFIGKYINGEVQIGEPTEEEIDAIKLELVRNLDTVELNEGMIVDYKIDANSII
                     MTDKLAEAFETKNKVAEAKAELFVAVIKQRIEDAVTEWKKSASDFDTYNPEEFVV*"
     gene            63437..64021
                     /locus_tag="SRR1747046_scaffold_29_prodigal-single_90"
     CDS             63437..64021
                     /product="hypothetical protein"
                     /codon_start=1
                     /transl_table=11
                     /translation="MQLRFNKTIRKNIVIVDLEAIKFTECEIEALRRFDAPVISVEKM
                     YPLNADNPSFPVKFQKKLRQSFRVRVKFDGTNDIEGACEAAESFYDDIRDIIEDTLYE
                     LTDKLEDSFTHDLGRGVEIIRSGSESLPPDQRPNGSGCCPPPFKPGNHVTVPVPPKPN
                     GNRPCPPPAPPRPIPPCNCDDTSVIWTDGDSVHI*"
     gene            64191..65747
                     /locus_tag="SRR1747046_scaffold_29_prodigal-single_91"
     CDS             64191..65747
                     /product="Uncharacterized protein n=1 Tax=Bacillus cereus
                     BAG1X2-2 RepID=R8F8G6_BACCE"
                     /codon_start=1
                     /transl_table=11
                     /translation="MCIDMLHNVCTKPNFVCLVATPYENQIRLIFTRLKELVDSSPMI
                     KQSVIKCTSSPYNLTMNNNSRILGFTTGASSNSGAASLRGQKCDALYLDEMDYMGDSD
                     FDTIATIAAERPDITMFISSTPTGARKKFYECCTDKSLGYKEFHFPSSCNPNWCPAME
                     AEFRSQLSEQGYVHEIEAEFGSEEAGVFNKDDIDSATQMDFYAYNKLDVLQERRCRES
                     NCFPTMLIYDEDHPAPFNLFRCVGVDFDKYQASSSIIVLDYIPEFKCFKVVKRVELPK
                     TEYSYDAAFNAILSVNRIYNPAWIYCDRGSGEYILERLHIYGKEHPETGLHNKVKGWQ
                     FANTLDIEDPVTHEMQKKPMKPFMVNQLSIAFERHRMVLSPFDELVSKQLIDYRVERI
                     GKNNQPVFCSENEHFVDALGLAFLAFVLEFTELVNTVKEVERISKVNFVNNNRMASAK
                     SINSMFNSLKTPFSNGKVRNDDDDLPGDKPPNYEVHHGWGTGKKASASYSQWGSRNIF
                     KSRYTGRTLW*"
                     /db_xref="UniRef100_R8F8G6"
                     /db_xref="A0A069DH80_9BACL"
                     /db_xref="btn:BTF1_30797"
                     /db_xref="R8F8G6_BACCE"
     gene            65874..66848
                     /locus_tag="SRR1747046_scaffold_29_prodigal-single_92"
     CDS             65874..66848
                     /product="hypothetical protein"
                     /codon_start=1
                     /transl_table=11
                     /translation="MANKQQITYKPDFEYKKNYNTIGTIETASDTIDDTSYDNENQID
                     LLTLDFLRTKIQNVKPLLINIPTEISSICFDIIKGIDNTLPYIKDPVFDNSYSSNNNS
                     DNSNKNNSISTDPRSNLSNGKIVNLPSSSSFSGTTYTAKKKKDTVQKNLVDAFDYTVL
                     TIYNDFLDTISEKIGTYQSNLALGNTFGLQIDMSQQYSENTKNIENGLEHISDNIIRA
                     QIIYDQKSRLLSKLFDFQNCITHFRSLYSAKEFYIRYRAEKAYKNNASSKDKFIYDTL
                     QATIMLYYNKYCNCVSNIYKYYDSCSELIGECLNMQSQIFVSRKILNK*"
     gene            66878..67174
                     /locus_tag="SRR1747046_scaffold_29_prodigal-single_93"
     CDS             66878..67174
                     /product="10 kDa chaperonin n=1 Tax=Staphylococcus simiae
                     CCM 7213 RepID=G5JKU4_9STAP"
                     /codon_start=1
                     /transl_table=11
                     /translation="MTIKPLNDNIIIEVKADKKVSDHNGILIVNKIANKDSDTGIVIA
                     TGEGRLLNDGTIIKPNVKVGDTVIFERLACTEIRTKDEDNAYAIIKENNILCIL*"
                     /db_xref="UniRef100_G5JKU4"
                     /db_xref="G5JKU4_9STAP"
                     /db_xref="suv:SAVC_09030"
     gene            67186..69372
                     /locus_tag="SRR1747046_scaffold_29_prodigal-single_94"
     CDS             67186..69372
                     /product="Uncharacterized protein n=3 Tax=Bacillus
                     thuringiensis RepID=J4ABX3_BACTU"
                     /codon_start=1
                     /transl_table=11
                     /translation="MANTNQNFFNKLVSKFARKNNLPSDFREIREVQQSENKNKKNFF
                     VKLIGSIKMIQQHRGEIISPESECNFDDIYNAYMSDSYINVALNKYKSLVYKAGYQLK
                     SENDRAIEYLNKRFKIFSLTTGKPMDILFQEISDDLVMYSNAFIVKKRSDDINVPNMK
                     QVGIFGKKPIAGYFRIDPRDIRIELNNHGTIKRYIYNIGGDEQYFDPLDIIHIYMDKT
                     ADHKFGTPRIVAALEDVKLLRRIEGNIAVLIYRFAMPIYHWKVGLEDAGKGATETEIN
                     DLTAKVAGMDVDGCIVTNERTNVSSIGADGVALDASGYLSYFEKRVFSALGVSESQMG
                     RGGAKQDADSMESQMHDYIKYIQRHLSVFIENYMLTELLLEGGFDPISNANDYVNYAF
                     NEISLDTKIKLENHEMAKFQADLITFSEVRHELNKKAEDVDPNELYTNMITNKSAIDQ
                     INAKATAEIKVAKATAGLTSNTDNAATSNTNTKSAKSVSGVKGNGTQKSSKNSSNGTI
                     KSINTPSNQHGKTSVKIKESADKENLNSLIDKYSNISLLYKNIKEASVINKSDLSFSL
                     IISFNELLRNVDKIFAQKYSDGQKRFINEFNDDNDTDFNTSYLMINNYDQSLDTSAKD
                     TIDTIKSTILNNYDGESEKTITETFNNEEYKIFYMLSYLGDKAYWNGYANAAKEFGIK
                     ELLVDFSEGSNDVKEHDGTIELSHYSIDEIPSYHAFCKCKLSYNKE*"
                     /db_xref="UniRef100_J4ABX3"
                     /db_xref="btn:BTF1_30787"
                     /db_xref="C3IUW1_BACTU"
                     /db_xref="J4ABX3_BACTU"
     gene            69375..70751
                     /locus_tag="SRR1747046_scaffold_29_prodigal-single_95"
     CDS             69375..70751
                     /product="Uncharacterized protein n=1 Tax=Bacillus cereus
                     BAG1X2-2 RepID=R8F881_BACCE"
                     /codon_start=1
                     /transl_table=11
                     /translation="MIDLTEQINLVESSVDTSVNIDPDSIMVDIEGMHSNIITGNYTM
                     YTPESLVGSIPSWTSPYNKPCIMHHNEKDGKIIGRIINVSSKEKDTRSNTPALLFTIN
                     VPDEDGKKQIRDGRLATVSVGISALDVRCSICGENIAEHECEHKRGKQYNGETCYWEI
                     RSFKGKELSYVITPSDPYAHNVKIYSPSDNKNIKEQEDMIITENLDNAISNEEKVLNN
                     TTDNSNKSIENNGTITSVSESEEKDPTVQESTEATVDAKESTETETTVETAPEATTVT
                     ENTEAATPDGDTTIVDCNTQLESGKKNNLLLDEILKRYADATAECASYKSECNNYKKQ
                     FDELSTLYNALSLKYKVLMSNEINSLRTSCGQAVVEAEELSNRTIESLEDMLKDIRSD
                     IDAKKITEQQNKDEETNKDITENLQQVESPVNIISDTDTKENTVNKPEINVKEMWDNL
                     GNKLFNNL*"
                     /db_xref="UniRef100_R8F881"
                     /db_xref="A0A024QGY7_9BACI"
                     /db_xref="cbv:U729_3069"
                     /db_xref="R8F881_BACCE"
     gene            70772..72469
                     /locus_tag="SRR1747046_scaffold_29_prodigal-single_96"
     CDS             70772..72469
                     /product="hypothetical protein"
                     /codon_start=1
                     /transl_table=11
                     /translation="MAIYPNNFTNKDVLSPGARGETFQASLPGYRDGADRINRTNMNL
                     NTNAHDVPNIKWELDRRLPPLFKYGFAYGFNQIVLPKGRVVAVDPYMNTINTEMMDGQ
                     GVDPNTGAAFRMPKSYNTLTLANGGVPVKLREDTDIYPAEAKYVAPDARGQKVNGVGR
                     EWVPIIGLEKAYDATTSSFRPFGNSGPKGQLKDAGYTIGEISGKAELDGVTVNNVRPG
                     NIPVGIIQRNEYTRDDDAFNGIMPGAVLTDAMVELPWFGFKDRAEQNPWGSAYGDLFP
                     GALVKSDENGRITISPLSYTEDLYTGLDFNISELEFERQQVIGQVYSVNRDLLPEGAA
                     RWATWALADRRNFRDFNPDEYRKTNRNGEDNTMNSAYHTTGEYPGYPYDSTVLEHDLH
                     MLESNRPYSGRMPDQYQFDNLGIPGLTDGKNAVKRVFPWQDAATVSEDKNATEYVDVY
                     MRVSEVDVENLMIKIDDGDAVACVKDAVVTAKFGDGEAKTFAVVKFADALQGLVVLSI
                     RDAAVANEYMEAKKATDPAAAAAFTVKFKFEKRGVSGVPTFMDWDGCMGSVKILLTK*"
     gene            72494..73708
                     /locus_tag="SRR1747046_scaffold_29_prodigal-single_97"
     CDS             72494..73708
                     /product="Uncharacterized protein n=1 Tax=Bacillus cereus
                     BAG1X2-2 RepID=R8F874_BACCE"
                     /codon_start=1
                     /transl_table=11
                     /translation="MNINGFLNDLNTIRESIAADQAAGKESKISPESINIAEMTVRNL
                     NGDYTHGRTTIQEALTSTDTVKLIPKVIEGQMREAAEPEYLATNFMQKITVDKGNSVT
                     YVIPVAGEIHASEVGEGGRYNEQTVDFNTIENSQLEVRVKKIGCKVSITEEAITDSSW
                     DIYGMNVRKMGRAMARYKEEWIFQQFSTHGHTVFDNNLRSQNEAYGTTGRDVDGSFND
                     TMSVEDFLDLVLVLMSNGFNPTDVIMHPLTWVVFARNTMLGNGLTYGAFNGQYVHPNN
                     MVQGTPAAFGLANNGANQPLIVSPDQVQNRLPMPLAINLSPYIKFDKVNRKFDMYCID
                     RGEVGVIVEKEALSTDNWSDPEKDIRNLKCKERYGVGILNNGLAITVCKNLAVAATYP
                     TPPVVKVQNEQV*"
                     /db_xref="UniRef100_R8F874"
                     /db_xref="A0A024QIP1_9BACI"
                     /db_xref="btn:BTF1_30772"
                     /db_xref="R8F874_BACCE"
     gene            73818..74306
                     /locus_tag="SRR1747046_scaffold_29_prodigal-single_98"
     CDS             73818..74306
                     /product="hypothetical protein"
                     /codon_start=1
                     /transl_table=11
                     /translation="MKEIAVVKLAPGKVAFYDDYTKIHLTLSNPTASIYEGMNLKRIK
                     NSVKFGVLQVLVGSLNTEIEEVPVKTIHDHVDKAVINESTTEPTVSKIIVETVDADTV
                     VDNDAPQVEIDEKIVPEEVDEKIEAEVEPQPESVETETGVEAEPKPKRGRKKNTDKEV
                     TE*"
     gene            74402..75220
                     /locus_tag="SRR1747046_scaffold_29_prodigal-single_99"
     CDS             74402..75220
                     /product="hypothetical protein"
                     /codon_start=1
                     /transl_table=11
                     /translation="MYREFNFAAIDTDTKTKTITVTMTAAVDESTLVGDNIRLLDCST
                     NHYIDISVKSDGDKLFIILPDYPIPNSKYHLTIKGIKNIVGDALTKGINYQIEFKSSV
                     NTEVRFIAPVFSEDIQGELIFALQEFISKKDVPNLDDVKFANSFFIEVSTDNLFNKIV
                     FSTNLIHRNSMSVMELGNGQYYARARVQIDEENYGIWSDIITFVINRSEDTVSTPNSD
                     DKSNNDSDEPIFYKPLTITGVPKDGDDCQSFYIEFSSDIDLEDTDDIEVYRRLI*"
     gene            75221..75871
                     /locus_tag="SRR1747046_scaffold_29_prodigal-single_100"
     CDS             75221..75871
                     /product="hypothetical protein"
                     /codon_start=1
                     /transl_table=11
                     /translation="VLEKVNCKVNAIDNYLEITPDDGIKNNCLYEIRINKIKSADGSS
                     ELTNQKVLVYTKITPAYSTIEAVRSLLMNCDEVTDSTILYHIRDASKFVEYVTNKKYG
                     DNDVPFNVFQFVKYKAAYDSLISFSVNNISLGITKGTMGDVGYEKSFSIGDITKLLKL
                     LKDEYDKWYDSLFDAMYTGPASPKITVKSSYILHTDIRNDNPPYRSYMLYKTGCIK*"
     gene            75868..76308
                     /locus_tag="SRR1747046_scaffold_29_prodigal-single_101"
     CDS             75868..76308
                     /product="hypothetical protein"
                     /codon_start=1
                     /transl_table=11
                     /translation="MTYHDSFQYVIRKYSRKLYLVKLNKKVRCRCHEAGSDDPDPACP
                     KCLGTGYRITVYEITGAPQTSTFPDTFRSTNQIVITTNFYLLDNVPIDRDDLIIYDDK
                     AFIINDTARNVGFNARFCYTKACGIPKKLDNNIFFKNLYAIIGK*"
     gene            76311..77309
                     /locus_tag="SRR1747046_scaffold_29_prodigal-single_102"
     CDS             76311..77309
                     /product="hypothetical protein"
                     /codon_start=1
                     /transl_table=11
                     /translation="MLNYKDETILVIGKGTTNYKVNTINEVPNEYEAKKYGEDSQLYN
                     AFMDSLDFSVSNSIFMINMKYDTDYPKIINSITHSDFTYIVPLNIKFSDLIYIEDENR
                     KIFYAEYLLNSIKDSNLSTIFMTDNHAHYYEDIDHFVKSMESVIRTFKGTSVAINNYG
                     RNLCFVANNLANYDHANLIAVYMLASSQYKDYPLQDCGNAVFDIDTHDVHMRELSFFK
                     YNIKRSATIDNFHNFNIRADQGKCVTIDRIIKYLQRYLDLSEFCGKFYNAYIKSVVLE
                     RLNTLLAAVKNVAIADYKVLSCDFVKNTQTRTVVILNEIEITPINSIEKYKLFIEV*"
     gene            77318..78016
                     /locus_tag="SRR1747046_scaffold_29_prodigal-single_103"
     CDS             77318..78016
                     /product="Uncharacterized protein n=1 Tax=Clostridium
                     saccharoperbutylacetonicum N1-4(HMT) RepID=M1MU01_9CLOT"
                     /codon_start=1
                     /transl_table=11
                     /translation="MEEKIDELELLLDNKEIHKQHYIDGKTNEIIANTTRQRSDKGCS
                     CFDFIKMVQKVTRLDLARYNIEFNSDRFKYRVTDPQIVLDNPIITYQTISRIPMGEIK
                     PRIRDVVKDQDNNLAGNVYAQKYNCVVQFNIFASVYDLAEEVMSNFESMMIKYAGYFK
                     RNGVAELYFKEEISDSNYDLFRQVISVRNIRYTVHIEHLYNNVGRIIDDVIINNVTDD
                     DTLKVYHENNNTQR*"
                     /db_xref="UniRef100_M1MU01"
                     /db_xref="cbv:U729_3076"
                     /db_xref="A0A0A7G081_9CLOT"
                     /db_xref="M1MU01_9CLOT"
     gene            78052..80973
                     /locus_tag="SRR1747046_scaffold_29_prodigal-single_104"
     CDS             78052..80973
                     /product="Tail sheath subunit n=1 Tax=Clostridium
                     saccharoperbutylacetonicum N1-4(HMT) RepID=M1MNZ2_9CLOT"
                     /codon_start=1
                     /transl_table=11
                     /translation="MAQTTSLFFQDEVLPGVLTEIQQDYNVGYYTTAWGNTSTVLVLG
                     TAFTGPINQVMKIYSPEHALYVYGNTYDASTHKEASLVTGIQDVYDKGCRAIYACRIA
                     GKNIYKDFELAPDFGYKLRVSGAYPSNECKNMYIRFINNGADLKLVYYKPADRATIYE
                     KMNGVVDSAYSMIETVLDLKNTYGYTVDTKISELINLFNTYQLNNVLRLSIIKDGVDV
                     TSVDPEARNLPIGSIFDGVYFIGRDKNLCDAITIVDNKLSSASPMWVKHTNVPTYKTL
                     KVNTDINAAYPIAGEYDALRSIFTSVATTSKFDFIKNSENVSLVYGIDDTDYEQVDIS
                     GFDLYKALGSGYATTAHIELKNPDIENPTAKDYVVRETPESNQNRIVAISDGLYSMLQ
                     NVPADYRVLAHTSAVESMDAKLPSKDEFLTKVPGDVQYITTDANKKAIRITPIVDEQS
                     DISEDNKFSFDFKIVEDDTIDEVTKTDCASTHAAKAINIVEADKATSVKDGVLYAVLD
                     TDAYKIYINKDGAQTTIDNLDAAFDGEYFFDDINKKLLKVTYTTGDDGKTATVSTIDH
                     STYLGEAISENGKEYFLVSFDAGTYVAKFDADAGITILGSVAQVLSSEGNGFYCVPAV
                     VGDGQAHKIIVTSRYAESSTYELFVSNLAASDLGKFFKFEYADGFESYINEYLNSDAA
                     KVSDQTTEAGQFATEIFDTTKYIPYKTTDNLARQLAQHCTYTSLKTATTHGIIGYRKI
                     SDTSISGIATIVDKACATDFDLYAKRNNGRYMLDKDNVPYSIGRNISMTFGGYYITTT
                     DGYKYISNGACGYAGMISALPIEQSSTNQPIDINTLAFELTNYQLVKLTEKGFVTFKN
                     SFTKGIVVTDGITMAPNTSEYKRLSTTRIIGCVETVIRNACEPFIGQVNTLAKRNSIK
                     TAVNSVLQKLIGTLIKDYDFEVTSDDAQQVLGIIDIDYVIVPYYEIRQIRNRITIKDS
                     I*"
                     /db_xref="UniRef100_M1MNZ2"
                     /db_xref="cbv:U729_3077"
                     /db_xref="A0A0A7G2I2_9CLOT"
                     /db_xref="M1MNZ2_9CLOT"
     gene            80995..81138
                     /locus_tag="SRR1747046_scaffold_29_prodigal-single_105"
     CDS             80995..81138
                     /product="Major structural protein n=1 Tax=Bacillus cereus
                     (strain G9842) RepID=B7IZH3_BACC2"
                     /codon_start=1
                     /transl_table=11
                     /translation="MAFDNTSVEEYTKTYTSFSGADIVASFNGIVIGELQAITYSVSR
                     ETK*"
                     /db_xref="UniRef100_B7IZH3"
                     /db_xref="bcg:BCG9842_A0100"
                     /db_xref="B7IZH3_BACC2"
     gene            81194..82159
                     /locus_tag="SRR1747046_scaffold_29_prodigal-single_106"
     CDS             81194..82159
                     /product="Uncharacterized protein n=1 Tax=Coprobacillus sp
                     . 29_1 RepID=E7GEW4_9FIRM"
                     /codon_start=1
                     /transl_table=11
                     /translation="MQKRKYWSEQDIQFLKDNIKNMSIEELAKHFNVSYSAIATKIHK
                     IGISKKSYGFYWTSEEDQIIIQHFEYAPKEYLMRMLPNRSWLSIFQRGSSFFNLQRKS
                     QDKYYLNYNFFSEWNENVAYIIGLIAADGHLRYHSSKNNSNSLELELSASDIDILNKI
                     CSLLETNKPLIYNKVKNTYKLSISNVKIIEDLISKGIPYKNKTTSICFPTNMPTKYNK
                     DYIRGIMDGDGSIYTERSNNRLHLQFLGSKSMISSIQKFIPIDITDLTIIDLYDSHSC
                     YKLSVSGKRALEILTWLYKDSNLYFQRKHDIYLSYLSSSNSPCIQ*"
                     /db_xref="UniRef100_E7GEW4"
                     /db_xref="32914379"
                     /db_xref="E7GEW4_9FIRM"
     gene            82734..83066
                     /locus_tag="SRR1747046_scaffold_29_prodigal-single_107"
     CDS             82734..83066
                     /product="Major structural protein n=1 Tax=Bacillus cereus
                     (strain G9842) RepID=B7IZH3_BACC2"
                     /codon_start=1
                     /transl_table=11
                     /translation="MSNTDDDPNGLANVTTTADLVDTQAEIAYADEILPFDITITFAN
                     EYGQRAVTTLYGVELLNEGSGYSIDTVTSEKAYTFIARRIGYMQKDMQGTGELSNSHK
                     LTGAANAD*"
                     /db_xref="UniRef100_B7IZH3"
                     /db_xref="bcg:BCG9842_A0100"
                     /db_xref="B7IZH3_BACC2"
     gene            83173..84894
                     /locus_tag="SRR1747046_scaffold_29_prodigal-single_108"
     CDS             83173..84894
                     /product="Uncharacterized protein n=1 Tax=Bacillus
                     weihenstephanensis (strain KBAB4) RepID=A9VUY0_BACWK"
                     /codon_start=1
                     /transl_table=11
                     /translation="LAIEDFTRTYTSFSGSDMVATCNILGENIVLGTLQTISYSLHMD
                     RRAVRAIGNVNPKEYTQGPRTIAGTLVFAVFDKHMMYHMAEQFAKKDNTYKNNAYTAL
                     YDKYKSFTQERHILSDELPPFDVTITLANEYGNRAKIAIYNIQLVNEGQVMSISDIYT
                     ENTYQFVALDIDYLRSDDPSFKYEEDDGEIEDNAPQVSVSKDYNLLDTISIEHISHDY
                     LNSTSLIRITKNSVQSNVRLNDGILYIKDVNSQDQSYREYPIPSSNSNVYNKVLRLEN
                     GLYKAYFKENITDLQTDEIQIYIHDEDRGYRPVIENIVYTDSTANDNPLDRHFYFKIR
                     SLCSSIYGHNKLYIKNSNTNNTEAYNINDLGYTLVPITSFAINTEYIIYSGRQSGDSS
                     SFAEQSVSHLFKFRYNTDIFNDESMRYTIMSQLYHKDQAILIDLFNVLQNTSREMSFS
                     AQAILMSEYLLTEGACYQSDIDHFIESIQAVENNLMAQLNGLDKIAVSDNVYCVSKVS
                     ELYNSNKPYATAVNDFINIYNDKPEKFMSKYTVYYYYDLNKDKNEVCSCLQMKMVDRR
                     GATDEYN*"
                     /db_xref="UniRef100_A9VUY0"
                     /db_xref="bwe:BcerKBAB4_5752"
                     /db_xref="A9VUY0_BACWK"
     gene            84881..85933
                     /locus_tag="SRR1747046_scaffold_29_prodigal-single_109"
     CDS             84881..85933
                     /product="Virion structural protein n=1 Tax=Bacillus
                     cereus (strain G9842) RepID=B7IZH5_BACC2"
                     /codon_start=1
                     /transl_table=11
                     /translation="MNTINTYNQHNIRLGSKAMYTNIVNSNNSTLAENNLSGLVKARH
                     FAAVEARIYFGDVYIDEAQYINFSVAQNTIPIMGYNSYVTDVFAQGSRIIQGSFIINF
                     TKSSYLYEVMNALSNVNSGATLPKISKTCNNPTVSKSVKAPMWDKCFDIVIPYGTNNI
                     IEGDQVVSLSTTVILKGVHLMSCEQQFGTAGENGGAPIAEQYTFYARDIDFDVPTNNQ
                     VSEDIDETVVIKDDPTIDSVIAKYNSGSYDIICKIINNNKDIIELKDANVNIIFNSSY
                     NLIMTYDEENNYFKAHVSTNKSAYRNGFNYMIATYLYKMSMVNDIPIVTVSVDYPVDK
                     EEDRRNLTTEIQITYK*"
                     /db_xref="UniRef100_B7IZH5"
                     /db_xref="bcg:BCG9842_A0102"
                     /db_xref="B7IZH5_BACC2"
     gene            85961..86467
                     /locus_tag="SRR1747046_scaffold_29_prodigal-single_110"
     CDS             85961..86467
                     /product="hypothetical protein"
                     /codon_start=1
                     /transl_table=11
                     /translation="MRLNSINNNTENTKANEVKETTQDTEIKIEDDLPTVEKEKIATK
                     GMDLAEKIAYWKDKYKKIYRTVIDDTTFIWRRINRAEYSKCAFEKFSTNSKLDMFEKQ
                     YLFCKIGILYPENAIELMDDSAGIAAILSDEIIYKSGFADMYPKTTEVENADDVITDN
                     EDDLDEDK*"
     gene            86454..87113
                     /locus_tag="SRR1747046_scaffold_29_prodigal-single_111"
     CDS             86454..87113
                     /product="Uncharacterized protein n=1 Tax=Bacillus cereus 
                     (strain G9842) RepID=B7IZH7_BACC2"
                     /codon_start=1
                     /transl_table=11
                     /translation="MKINNSNKDRDESIDVSQLISDLQDKYRDIFITSIQGEVFIYKP
                     IGRRDWCDICKRDDLNALQKEDLICATCVVYPENYDFSQCAAGLPTELANKIKQDSYL
                     SKEAVINMIEYYRDEMATINNNITCIINEAFPNYDIEEIENWGWDRTIKYFTRAEWKL
                     VNLRGLTNAMDIEDLFNKSDEQDETHTVETSQITGLTKEELAEKQAKFPEIDWANPSR
                     S*"
                     /db_xref="UniRef100_B7IZH7"
                     /db_xref="A0A024QH18_9BACI"
                     /db_xref="bcg:BCG9842_A0104"
                     /db_xref="B7IZH7_BACC2"
     gene            87168..93317
                     /locus_tag="SRR1747046_scaffold_29_prodigal-single_112"
     CDS             87168..93317
                     /product="Uncharacterized protein n=3 Tax=Bacillus
                     thuringiensis RepID=C3IUU6_BACTU"
                     /codon_start=1
                     /transl_table=11
                     /translation="MARRKKDQHKTKRRTSGPLDSIPVIAGAAAAIGITTAALNRYNP
                     SFMSDTLNRAYHALSESAVELKKRSSKGIDIYDVKKAVKKFSESYDNYSAKYNPLTSE
                     NSLGRVFLSGSRSKATATNLYKNDVLTDAINELADRFKKKDQTEINKRQFSAINSLLR
                     KDSKMLYNPSTDNLFKFRTNAAKKLGANGLFENDEIDTITNEAIEIARRFNKLDDDGY
                     YNGSLKSVQKFDNELRDGTFHRRTEKIEDEFKKKLYDIDALEKKYGSKRVKKSSNQFA
                     EDILDSTPLTVREVVKKYKDGSLESSRQMDDAIGELSDLLNSKDGERFGDLYWDASLR
                     ESADGKLHSYGAIDSMVRKAKSFYDETIVSKVLKIDEIINKQTKPVNISFSGSFNPIL
                     EKLINKESDSTLLTDTFLDINGKAFKFNINAVNDDNIFEELTDLSGRIKTVQKNSVAG
                     KSLTKMFGADFDTGRSRGGILDFHESNKMNPVEALVAKFAKFSDPRYGRNEAKTVFDG
                     DLSSTLASITSYEDIEDLYAQYSDINKILKNGYSALDRTSASKLYNSLGSITDPSDNV
                     KHLRSVLNILSEDNESMISDLIDLSSNRDFRLSSSDFSKELKLLASDPAKYLSANHVN
                     SNYIPGQDSSTDAYSILRRALTDEAFLKISGEDSIIDKGSYIQDAIGQGTDSAKKALG
                     SFYSSLYSATFESAKKDIRDIDNISELYEYSMMNVDALIQKDSGAKDTLRELVNDNVS
                     LLQNGFNDKSYYTNEYSDNIFVPNGVSPLDIIKNLNDTEKLKDNAKRFGKQFIAGSGN
                     AEDMTSATFAPFFFTDRLLSGFEQYGLGFSADAYKSTVSLASNIMLKRVLPAAGLLYG
                     LSYLDFESNNFTGSGLKETFLSGIANVDLGVRRITDAAGLSGALRDASVSNPAFSYWS
                     NEQEYQGYDERKEWYESGYSPVRSGRWWSFGSSSEFRGGKISYFTPSYLRRESSNYYD
                     VSVYGSSDEKWKHSWIPTPRHPLSTLNAILDPYWLEEMHYEDRPYPVTGKMFEEGTPW
                     GAILNPTVGNLLKPQKKMHQEVLQGTTVDVRALIKKRNEEEQRKANNNSYIQLGPDGV
                     TALRRPYAQSVSGEGELPPDYNVYYDNGSDIAYYAPIDQSQEQSVGDAAIYANSSMSN
                     MTGYYGAVKSDLSAFDKMRASNNPIVFAASRVIPLDQISLVNESIKQRSAGGYRISGY
                     DPHGFVIDTDRYTEGGPSFDPTKETFDKSDLLETRSVEEWLHDASYSAKELGGIYGFA
                     LDLVAPPKQRYAMADASAMSSFSGRFWDENIGGSGGDVMEIARRFFPHEDHSVTRINN
                     IQNTMPLWIPARFRVGDAYSALPKGDMRFPGAGYETLNELHPDDFGLYGSFDRFKILA
                     DIAPWSQEYKEWHKIAKRSVQDPELQKEIKEIEDRVERQNSRHTFYNKNYSIDTTEIN
                     GIVSEVSNNTFKLYGSDKEYSVAGVDLNSGQSLSDFMTAGADVKLTVNKEDIGNKTTE
                     AIVFDYSNNGTNITKSIVDSDAGTINRDTEIGVQAYSDGYSALNHLTETIAHAPIPYI
                     HNKFLRVNTPMEAWEEEELYGTSYSTWNHPIEGFIKPTIRKTMAMAPLAVAANVALFG
                     VSKYLDGTDANGLIKAGMKSAEALTNPMAFAGGLASSLLTMNTKYTQIGVDIGEVIGL
                     GAIAYKYSDNPIISTVAGGLIGATAGTKFFRSDASEAGKIGAVIGLGISALKNAYFDK
                     DEMFGDYVPEDAQKRWDLQEYFDRLKYIKYTGLYNEAARKAKSEEGVDIDTILNQMEY
                     IQEENEKLRNKLIKRKESVLSNDFLSYSERDELLSTIDDKIAELQYGGDNIAIEGGEY
                     TRAAIAYKKAAESTIYGLQKDAGWSEILKALPKNHRDFFMEFAKETDAKKREEIRSKV
                     SDYENKVLDIVWNENKSKIEDNKEYFADHYLPNILWQGWKPNVSLDNVEIKTIENEGM
                     MLSDFGFYESNANSYEVQQTPGIANYEEESSPVAVRANLMSTLSGLGLFNVDVSLTPS
                     SRPGLQMFSEINRINSYNVKNKINSALGFRAIY*"
                     /db_xref="UniRef100_C3IUU6"
                     /db_xref="btn:BTF1_30712"
                     /db_xref="A0A0B5QP21_BACTU"
                     /db_xref="C3IUU6_BACTU"
     gene            93367..101610
                     /locus_tag="SRR1747046_scaffold_29_prodigal-single_113"
     CDS             93367..101610
                     /product="hypothetical protein"
                     /codon_start=1
                     /transl_table=11
                     /translation="MAKKKYNGRINYKLSDNSHITRILSDDYTIDDNPIRRIKDLIKN
                     DKVLSKIAGGSSVSSLQLGIDRSFKDTSAKAGNPLMLDFIDIAMKTPKTSTSKNIMMT
                     AVNGAVRYSYQRTPYRTNLHTLNKTISAAQAAINKGNFTGIVFDLETITGKNEAGKDT
                     FSAITEISMRVLDHNFKEATSSFGGQDNVEKSIHAIIGLNEKQEADIRNMLSGYMSGK
                     TKFKDLTEQQKVAVQEILNFNEATVKNVNFRGMNLIQTVSKKSREEIESMIDSHTGAE
                     LAGDVESGLRKLRQWHDNSNAESALSYLSDYMNSINGTNTFGIGANVLAYDNNVLRAS
                     GLVGNLPANGFIDITEIWRQHTAITGKETRGGAQQSNIFAQMFPGESPSGVAHIASTD
                     TEMSARIAETELGTSFSAGLKYREKQLKKHDFEVGGIYKTHDTISSPIGFSLGNDGTI
                     IASTGYYKDPLNPARSGVRDYAYPIGLSKGFSYELVDHEIVDLTNLSPEQTDQLKSIM
                     GDKYVGDSQIHMIGMRPILDSNSPETIDGSTKYLFLNPRDFDATLGDFERIGTVSEKD
                     GKKVIQGLYGNSEARIKDSMNTAIDYHTTEKAVRSFEDAPYKTLSDFNLYYQGHQGSI
                     KELSAAIATGDISQINAARAKIATEMRVTYSAAGKSNAPELADKLAYASERLESLLPL
                     YDEFNTIAASNGIDGSTDKDATFKKTLDYFADSLSYVSSDGTRTSVSSSRIKPLDSES
                     LTLHLPGLARPGATSDAMTIGFGQNFDRYKLAEKLNRLSDKKKTGVAYADEVSDINML
                     RKFVSSLTDIKSYDGVAKDDITAISNSLVKHGLMREGTFKKKGASKTVYSPSDLFNPQ
                     LSIDDMLDMIKDGYSQEELDYLKTQSRGDILSSVIYDALNDSGIRSKSTTQRMIPFIS
                     PDSSNGTFLKQGNRPIKTIEDMLDAFRNAYKVSGTVKTQSSNYFFSAKTNGKTAAVNA
                     IYGALVDDPFKGTKFKDFLETRGFSAKEIADKATAIQTSATEYRSYIEDMVSSYLDEG
                     FQFQITDHGVQVRDPMTDWQDLVLPRMRMSDNGTAYWQMGSKDMIINTHAVFDGYGGK
                     IVLHSDFQKDGFRRSSKRSIVREQARGNNVTAQTLINQVSYDMRSVFSDTPDAFSKSE
                     SSKYVSGGVLDIVSLADHMFSLTDEESLDSSGFLNKYRANHRGRYDELKAAYIKGKKS
                     RGDQKIEKVADLGMEFYELFTAESDSLFDSIAEGTSDPDTKNLIKHISASATQEKLMD
                     RGMYVVNAPRYDTPLSNFLNQKRNTGYQNAKAPIPLNLEKMKAIGAKEYRTIESDSTL
                     RAHEALANKGLVTSARIDVAHLSQEEYNKIISTAQLGDISKTYGDDTYAKALEILNTV
                     NLENDGSFITTEFANALPVSDVNNKMIDVVNKGLYRIEGPTGDKTRKIDAIDMIPKIT
                     INSNGSIDVKYSKEFYVKQGSTMVMFDRDESVSKGTLKIGAKEKTKRNAIGSFRYYDE
                     NNIEISEKDVAQAISEIGIDVFTGRTQDEQAELAARLLKEKKGITMKFKLEDIRLANK
                     VGFGEEKSYATSLTMSVGASKEMRDILDKYRNTQKGNNDIIESIIGVTIRDDAFDVIA
                     RQIGMADSDVAVFKRIMHSPTDILHGILKGTSAENAHMFTNIGELKHESVESNVALMS
                     ERIMRDFKEKGASDEEITKFFSSVLDGKAIYDPKKGILQLTDEKVERINSDILIKKYD
                     EITKNERANDIITTTVSVNAAKDWSASKFSGHIAKELSDNEQLYKSGAISRDTAIRRE
                     RDIRLKYSDEFFGGVKVSNQELEVIGRQRYNDATLSPFIGAKSQDTFVSKTQEALERK
                     GVLSKVNGKYELAESGRDQMIYSGAYSDYSKTMLNGYDYEMKSSRYSRASLDKAEAKD
                     IVDDYTGKIRTFNQHNSVIQKQIIDDGDFNVVKASDIIPAIGDAQEEATKLPNNPYVN
                     DMVVDLGEGFGGDFSNDRYVAIKGIDPKFFKGNDEDMIAIKNKYQKSLDSLQRSATIL
                     EKLQNDTLSLEERSAYFGSNSKLTRDQMIEQTKQNMINYKNSIIKQQEEIIVTGKNSI
                     NSEFKNFRADISAMLETQTANWEKLDKNFTYDGTALTEQIRKGNLVDFAVINTKSAED
                     MGLFDQADQYVEMLKKDNNEYYQKLIGELGEGASNKDIMKLSSQREGITMFMQRFPTV
                     HDQSVMSARIYTTENGVQDNTAFVAEWSQKKMKNDNDSDKVEFYTTSKRVVSDQMQDS
                     EMNLGQRIQARRNVMPEHKSADKQTNPSEALAKRSAFGTAYSNIADADEFENVYAEYS
                     SSSRLAEFEDFFKQAKDESEKSGVALDKVFETKAATSGDFSEMKKLFVDRRRMDDALI
                     AEVAQSSKAKVGYINNAVANFTSIGDQYSLLRAKEFDVGSDDFIRYHAANELINRERG
                     DLIENVINAKNTVKSSDQVSTVSDMLDGMRDMLTGNSASVRDKGQENLHEVIDRAIGS
                     KYDDYIDNAFKQNTYLAQYLKRTLNLEEATQGDKRKAAIDLTLSVMRETSTADNRSFQ
                     YSMKYSTPIESSDGSFVRDIAYKISDSAASSNNAAIKENADYAYTAAKVMTETASSGS
                     THAATGSAARAVSQTIKNSVSKNIALGAVGIAASIFAVGIIGGNPSRAPQEDAQTAVP
                     KDAYRYDNYNYETGTVNPMMPPMDMPQGQNRGYVVNMRASTNGSYYDAEKKVAQATQQ
                     SYSSSNYSFTMNRKFSYSSQQDNDAYVEGILNRLI*"
     gene            101712..110954
                     /locus_tag="SRR1747046_scaffold_29_prodigal-single_114"
     CDS             101712..110954
                     /product="Uncharacterized protein n=1 Tax=Bacillus cereus
                     VD166 RepID=J8M9L3_BACCE"
                     /codon_start=1
                     /transl_table=11
                     /translation="MAEKSILSYLYSHNYNKIDPSNFVLPTTNDFKSTELPYELEKKI
                     NYDGDFTKMLYFIEKPYSENPGFYSDDNVIIVKGKPILTGEYLGNFDSDTVYFPLSDI
                     DDNNAMVSYNDNLFTIKEYLTYASASFGNNAQVGVRFVGVNAPETYKYKLIEADKVDS
                     IAKHFTKSDIKDSRENFLYDELSEDYISDTMYFIQKTIDGTKYWCQLTNESEEKFGPI
                     EDENGNISYDTITVRKYLYKTADANDNKISHEMTQRMIDLIGDNEVVMMLDHNMLNNK
                     SGDYPTTYDQYDDSLIGTLKRYIGGLYSENSGPKYAGFSNFGQDGYGRFLGCLYVKTK
                     IPGLPEEIQEKIGDQWINVTKYLLYYYGPNGIINNALELSFNSYSPTHVANYNFASSA
                     FKVWTYNNNKQRIEDLLDNASFDSITRQREIQKQILGFDFDTELKDWTVMIGDYACII
                     PPTSIRCVTRNSAESVPLIRSRGSAMKETPQSERILEMTLYFTEDSGINGVEIEVPVT
                     ENGETHRLDEHTLAPTGETIKYYMNGLRALISMFKLCPFMPITNTYINDTLNIDAVAL
                     SNLYISTVPGYPKCISANLQLREFNYHAYMTEIPYNGSESADTLMYSNLFEKCIDYDA
                     LRYYYQKPLYRGEVAARYPFDSKEYLNCTYGNKTALQPMSFEGSGIEFYIPDSDHLNR
                     LLQVKMESISQPIKTQYKVTDDVKEWAAELGKLYPALNDFILSDEYQNFVDFLNDGPT
                     NSNGNHLFVNADLIQDSETRVEITDYSSFVSSFNKNDTYYENGYVYQLTKANQFLKSV
                     FTRNFRQDNYNVYWYFNNRYIPFNFDVNKIAEQRFDFSNLIASNIISNFDIDNNNIKF
                     VINKAKETNTYNIINFLKNLSIDIETNYTNYFNDDGYFVIPFMEKNKDKTVTSNIKNS
                     NAYKVIEYCFNYYTNERPFELPSDTMQSTVMDIKEDVDLDTEDSFKFIKYPNDTIMDS
                     AIVTNVSASFNNNLTNTYLKAIDGYAPQYLGGQDTVIELSLQTQDESVVSALNLLPKL
                     CAEYMRNYRLILSCCPLRINTDITRMLGVNEVMIESVDVSTVDGYPGLYQVNMRFIAM
                     DRTVRNKEALKRLDVNNAGSRTIATTQTFTTRDYFGLKDKISAAEIYPDLELPTIAEL
                     NAYGFTYIKYKIFDTSRIYPDPDFYFVYGATTTNKIIRDSIINNLENKNDKTFTMSDY
                     LGGQLNINIAQDGNEQLLSYDNENATAKLEGSISQNIEEAVQKYKNAIYNLKIQTDKV
                     INNGFDLYNISDVNRNINMYTSDELYNLVNIISNLKSNEYWNFSSNAKGLFRSSLSWN
                     IESDDDFSGFVEYFDQATDIVNYIIGDHNKYGTKPYYNGIDDYIYQEIYEKSIDKQGN
                     ILSNDKLLNNFNEKYNIDKCNSKYREDIKTWISSIFNDYNFPDITYDSGYAEPHYKPS
                     LFYVATVNGELNRSGSLAPQFTYVENYLVKSILSIADSFTGISSYHDIDDKNNNSWKL
                     NAFTNVNDSIYPLIGKNNKLEEVKDIINTETTFGPFKVSQYSGRYIKRHLGLNYFDAY
                     LSDLLTETQSHYDDTKREKAYFNKIDDEKYYFFNPAIMRHQIKYYSDNDEYSKKIIDG
                     YKIGLLYSPKIAAAEIVINLAIIMQYLICHNILISEIQCLARDVINNKNKIIELHTIM
                     ESNKTETIYTNKDYTVFKAEYDKASKATIAKKCTKTIFDQLLEAQDAYDSAKETISDE
                     EIDSVEASLKELANNTFESQDDFNNIVSSLTDIYNKLILGNTLIASLVYINGLDSTMM
                     DAISNKNYQVLNDMLHSSQLALNSTNNIFTYKFLLSLAGREVIKSIEDLGASENTISS
                     IATGIIDEKFKVNQESQPYIYTRDSFYDMITSDMRGRMARAFPTFYMLFVDEGREIGL
                     WKLNDNFYNMSSISEITITKSRKIAADTCTVSMTNLFKTFTTDDEDGKEMAYDLETLS
                     SIDNSFGDLWDSIFSPRKLFLKEYQERLEQNPIERAQLKPGVRIHVRMGYGGDAYSLP
                     TVFNGVVTQVSTGEYINIVCQGDGVELTNPINSGLKYSEDITNYGDIPIVKQIKNWAT
                     AGATPKTIMHGFLTTKGKWTRQLINKISSGRFFDDNPFGITHFGDPDFKNIFSNSECV
                     QNIYEAYSTPNFNGDSPNAVTYMQYDYATNDIPKVSTQIIDKSFWDLMHVMAGVAPDY
                     IASIIPFGLRSSVFYGLPHYYCAYEYMKDSDGRIKERRKPFQQYHVYNSYSDIIENNI
                     STSSEFMKTNAVGLYGLKGALGNMTTKRVGPIYADIDIYSEYQKSMTVDTTFVSQYNG
                     ALSPLGTIVPFLNNILEDTNALVKYGIDNESIAFRITARALKDSVKEMYQGELITIGD
                     PSVKPYDVMYLSDVYENMQGGCEVEAVTHILNSQTGFTSSIYVDPMIDIDNRYYQVAH
                     SLGISTLASCVGVCGAIWSTSALFGRTTQPFTKMAAKMLTKGTDRLASSVTDILNFLP
                     IGDEISNKVANFIKGSNIFANLNASYQCDKIQELASNLAKIDFSKINDLSKAGQLESY
                     LDAINSIGKIDTSSLSDLVNLTKASDERHQAQIYSYIANHLDDILKEQTSNISSSLTN
                     IADILKKSDGLQTLGKADANIGDALTLLNNINDADFTNRRTIQKYIDAIKLLQNSDEA
                     KDVATDLAQITKNVVDSTKTAATNIDNVASGLAASKIASAVSGTTDDVADALKKAYYV
                     KTGTAIATTVGLTLVEMALEAIICGVVRNNITRFYRNLEVLRIYPLTKNGKVYTAGLS
                     GSRGLVVGSSTFDKQGWLQNFLTDLSDNFLFSNIFYGWILGGDSRDISNITTAWRRGN
                     KMKEPDSDLVGASSALINLLSSVNANMNNYDGMMVNRIALNRITNLYGNDSDTETAAT
                     LKAFSNLYISDGDTLEYDVRLSALQPIDYLMDSLKESGVPDGTLTCYHTMTDYNEGTV
                     QIHYNDNLLDVPYYHSIADQPDLIDMSMLSFDCNMVLSNLIKYYIPSQFSGYTNSEGK
                     QVSISIVNALIPGYSNSWLSTGYSTNFYINNMDHETFLMILDMEKQACNNMFTYDFVK
                     QDDENILYNISVYPEVISEG*"
                     /db_xref="UniRef100_J8M9L3"
                     /db_xref="A0A024QIL9_9BACI"
                     /db_xref="bcb:BCB4264_A3573"
                     /db_xref="J8M9L3_BACCE"
     gene            110958..111332
                     /locus_tag="SRR1747046_scaffold_29_prodigal-single_115"
     CDS             110958..111332
                     /product="hypothetical protein"
                     /codon_start=1
                     /transl_table=11
                     /translation="MYYNNFKDKIKDISNSTSLNTTYYTCAAFVNKAYEESNVCDITF
                     IDQNGERQSLEKIPVILSNSSTIGWFPNDNEYVTIEMKNGSCQIISPHINDYNSSYKH
                     TNDIKTNILTDFFNYTIGGTIF*"
     gene            111447..111959
                     /locus_tag="SRR1747046_scaffold_29_prodigal-single_116"
     CDS             111447..111959
                     /product="hypothetical protein"
                     /codon_start=1
                     /transl_table=11
                     /translation="MSNENLKAISDNYLRKIKRESVTPNRQNTSGIVSTDNKSGSLLE
                     NGTNKTITDTLNQSKGSSESQSQTDICYEKNIITNRLNIKTDDIFINNNRLNPILFSS
                     ALFSQNDVCTQGDLNLFGTVLVKAWDKSLNKAVYIRRQIRFPIAYPTAQIADIDPQFG
                     IPIDGNGGTL*"
     gene            111956..112483
                     /locus_tag="SRR1747046_scaffold_29_prodigal-single_117"
     CDS             111956..112483
                     /product="hypothetical protein"
                     /codon_start=1
                     /transl_table=11
                     /translation="MSTVDLATTLSGDIYFENAVENNSLRLTYNLRFDDLQSLRLSFM
                     HSRAKIPDITEKSLNLSFNYDDESEKVKAACVFDNNATKKQLEYAIRSTLTDLKENSD
                     FGSDMELYIHSNLRDKNVLANIETVISDAIAPILSSPTVKVIPKVSLSSNGYFQGILI
                     EIYDNNQLFMTYNLK*"
     gene            112503..113288
                     /locus_tag="SRR1747046_scaffold_29_prodigal-single_118"
     CDS             112503..113288
                     /product="hypothetical protein"
                     /codon_start=1
                     /transl_table=11
                     /translation="MKTIKEIHDSILNTFSTLSGFTVQDGTVLDDQTYALADALAEAY
                     IEIENNKNPYLYSKISGSNLDDLGYMVNCPRQANEEDDSYLHRLVEWMISCEAANYDS
                     IENALMNLQFASYATYVPFVYGVGTAIVYIIPNSYDDDTIISAKLEVKNRVDKVKSAA
                     SYIEYVVPEQKHVSLAIRIEYEDNADKSYVLTQLTKKIQDYINNIAIGSKLEIGELNK
                     IGTNQVGVDYFVIVQMYMNGEPANELSYLQTIHRKFVFDNLIY*"
     gene            113300..117541
                     /locus_tag="SRR1747046_scaffold_29_prodigal-single_119"
     CDS             113300..117541
                     /product="Clumping factor ClfB fibrinogen binding protein
                     n=2 Tax=Staphylococcus aureus RepID=D2UIA0_STAAU"
                     /codon_start=1
                     /transl_table=11
                     /translation="MLEQDKILSLMTKHFPRWMDIRKRVKTSNGGKYLQSLAYEVADI
                     QTAIDEYKKDFFLINYRDKYDDIPYYVYYITVGEIDTNDFVLISPSGLSEASSVEEFY
                     NTDNKYFYEDNKIFFRKENVDETSAQVKYILDDIEYTSIISKLFVWNIYDEFAAFVGL
                     KRFTNEDNESLTNRILNVFRCIPNSTEEGLKNAIINDLLEPINEAYPNLSYDEIRNKI
                     IIERPTPENLELKYDEFTTILDKLAEINADVYRMKIWDEDIWQFKLSGIDYLPHVWDH
                     ILAAYDNGIGFKDDLKPEIIEHIDETDATAKISVYKQDFDVIQEYLSGHSIKKNIKLR
                     LLKYNDDLKATDVEYTITASKPVNITNRLDDISLSVTDGTKSASISLSDIFELTEDDE
                     LYLNNVTQSFVKCHKDYIYEEVPVPDPDPDPDPDPTDPTDPTDPTNPDQDETGDNTEE
                     ETGGDTGDSKDDTDDKEEEKPPKTELVVKEIIRTYSIVRITPNNKAVADKIKSARIDS
                     NKAVYSIVCSDNDFNFDPIFVYKNEDEYRYDITNSHSGAFEYCYLTQKSEIIHYSYNK
                     VKTYTKVTNDVEMANNFSPVMQFEDQYIYVITNYKNCTAVFQNNLTDTFIGSWSFGNS
                     SLSIISSIDYDNVESTSYTFNADIITNSPRITFSDMFTENNISQYLTADDGSSINPAD
                     FTPRNLSRYEISSLISDDASKEDINYSKTYLSNADLANDTVSTNKYVRSVRATNITSE
                     YIKLPHVKIDNIIYIGGNMNWRLGDPVTNTVRYTLQAEKGLIIFDSTPSTDLYIVYTI
                     YVPESVSIPLNELYRLAEYNRQAYKKIYDSTISGITDGYVYTVENVDDSDLYNIIVTD
                     YPTYFIPAIIDNTVVFNKVPENALSIKYGYYYFGEQEYYLLADKTPTSEENISNVKFE
                     NTRSNGSEIILNKYNENYIKNSRMRLNTISNTYAIDLIKHTDKIINNKLGAISTCDNF
                     YKWKSFGVDLSLEKYGIYNNIGIRLISNMPNGYAYYDITVDKDSDTAKDYYVSLYLSG
                     KLNAYIAKETTYDGMRFRRSLTAEIVKKLDVLKADNRVSAVFTQDPGYNYYLIITAES
                     QNKNYINIFDDIMMYENTDKLDINAQKNIDILGYSIKEKVTDNNYNNRIYFDSNKYTD
                     KNNVDIDQYGYIINSCNIDWDMTKLFEYKNADDFKRYLSVRSKVNIDEHGNYLYTTSD
                     SVGRIVTEPIAINNYRLIKNLIIEINDMPFESLTGFQTRLLVSQTEDGIYEDTGVIAY
                     KNTDSFSGDLLSGNFVKLSIVMPVNKYIGSIAMYAEYKTTETEQPVGAIRPNGSITSA
                     ILDTYYMTDYIIDKVNMECECPLSSFRIKIRSYKDNNIWTDWKDISVDSNGNVTTPVK
                     FENTRYFQAIVEVLQNDTRVKINYIDVRRSDNDSE*"
                     /db_xref="UniRef100_D2UIA0"
                     /db_xref="saus:SA40_2386"
                     /db_xref="D2UIA0_STAAU"
     gene            117528..119375
                     /locus_tag="SRR1747046_scaffold_29_prodigal-single_120"
     CDS             117528..119375
                     /product="hypothetical protein"
                     /codon_start=1
                     /transl_table=11
                     /translation="MIQNNCRIDASNGIRFFDQDILIDDFVYNDYAEVELTIAYNTPG
                     FGIVLFNNATSALLSSDSETFLFRIGYREASIEYKTGYLNRTILSIPTTIYPGIHNDN
                     IKVKFRKYRRNIYLDVDGTSVFDTRLYKLPKDISKFCIGIYSNAGNVIKYIQSNSKIP
                     DYWSINMYNTIGGRIKFFNDGFEVSECNEKAEIEQMKIDLPAGKFYLHYKLSDQNDIK
                     CYAFASNDALIKDADKNILDYSDNSITLEKDTEVNIKFVGTYGTVSEIILNQDKDSGY
                     VYTTDDNKEVPPSNIIINKNNISKVVWSAVITSFGTKEEVYLFKDGEYSLKEYSGDKS
                     FEFGKTYQYTYDLETNKFDINYNDDIEFTETLSEDEIDKDTFSILKNVDATLFYLTIY
                     EKDGTITNIITDNVKKISVPFSRRDPIIVTDEYDEPLNISSSYRIYTVFKDGTDIIDH
                     DQDRYVFTNIEREVYPVSTYNSYKTQFDISENINAVRIYGITNETIDYDSVYRVINHV
                     DDIGLCCDNNYKQIDSSEVVISRLTNEIVINSDTSGFSYIVIDYLKDQSYCINPNFDK
                     DTYDIEISSSSKLKYYFAPNSSTVMSDYKVLSFDNFGNDSYYLCIRKEV*"
     gene            119379..121157
                     /locus_tag="SRR1747046_scaffold_29_prodigal-single_121"
     CDS             119379..121157
                     /product="hypothetical protein"
                     /codon_start=1
                     /transl_table=11
                     /translation="MKIHPGLHDIVSSQTINKETDVQLAYITNESEEPTLTLNANYYT
                     SSRTALIPYETFDKQNLLLYDENDNEITDSYNYIIRIGTDKYQYIPQNIAASIQPDTF
                     QYRVIGKKNETYNNTKNYYISVKAFNDKYNSSDQTSLISTLKTVFLDASVRGLCPESI
                     VFNGNDQNDFVYDQTSDDCDFCFIKSNDGINADGTKIIDEKNFFGKNLWIIVPDNSFP
                     MSSNVMSLYDYDGTDHNFKTSSDIYKTIDYSGLKLFLAQRYKEQVDAEIFTYSDTMYA
                     PLFIKEDREYNRYIIYSPSSLFEKPTISKINLIIEYILKIYLCSYVYSSKAYSSWIAD
                     EMPDYVVNNHKLTKQLKFVSDKPYYELLDASKSDISYVDTEILDNTNIGCALDASDYI
                     IFSKKQSSSSGITKPDGYISIYCPNKTIIYYKNNVYVKTTDLNKSIKYSLDLDTLTVT
                     IKDYYDSYQGISLVENTASLIIKHGTNSNVYIAVKDNKLQLIAEGKYSTEDGIVLGIL
                     YIQYDKTVERQLYDIRLRGGGLPKNKKHDFQSILDIGSIKGMAYRRAGSLIIQIPEEF
                     RQYDSIIKAAIDKHKAADEYAIVLYY*"
     gene            121180..123288
                     /locus_tag="SRR1747046_scaffold_29_prodigal-single_122"
     CDS             121180..123288
                     /product="hypothetical protein"
                     /codon_start=1
                     /transl_table=11
                     /translation="MSLKRVDFSDGIRSDNIQFNFEDLQNQINYDRSFIVGPGIAKGL
                     NIDVDEKEYIVTISDGTIVDPDGEIINVEGKKYEIDLPSNIMQTIIKDYTVKDNKIIL
                     SDIPYATNGRYIAAIDSKLNDYHNDIVVSTLTGTEISDYSIDSDLPNILTFNNVSDGT
                     IYTIQYCIAYNIIFTVYVNTANEIQICRSISSTSPSEYGLSDFKYRLGNVFVRSNVNG
                     YTTISKIQDMSDRVNIYTDENGELYINGKPFSSITNIYLYCPLNPKENDIWYNGQYGN
                     NQLLVYRIIDGIGGWYPISTYTYALHNKKKLWNPTNDLTYNKDTMHPSYFLFTNLEKD
                     LYFEPKTESLKVIVDNTILHSDQYEEVTARDIYDIFQTNSDPELVQYISNCGYTKNNL
                     LSLLYEIDSSGNVVGEKDDTCIGFKMVEAFTYKFTYNGYVRGPYVEAVVTQSYLTPSL
                     KRKIDRVSTYVVEQTITPESTCIAYDQDNKMYIVTTDTSYLYNENQLEVFINGIKLIK
                     NVDYSEVMMNATSKETNRFTINRSLSTSDYITYRINTNVYSYEELKNDNSRYWLFDLI
                     ITRNNASQDIALPESLALNDGSFVIAVRKSDRCILIRKTENVKDNADYEIIHNEDANQ
                     SVFHIIDESAVKIGDSVYLVGLKQKFDGVDYSSSLLKIIDSGAIEGQFLRVIETDNGN
                     VTKIKADNVIKIIGEEAVVG*"
     gene            123285..123731
                     /locus_tag="SRR1747046_scaffold_29_prodigal-single_123"
     CDS             123285..123731
                     /product="hypothetical protein"
                     /codon_start=1
                     /transl_table=11
                     /translation="MKDASITWIIKQDNNEEIITYDYYLGNVNGLNTTTVHIQAWNNY
                     QGFDDAKDVTNARLVIKTLTIDDSYIFDYLTVKINNQVKSLTKYDDIKYGISIGSLSG
                     AKNTGTESEQYKLTNRNMCDIELTFNSIDYRVKEGIKNLILDIESN*"
     gene            123745..124311
                     /locus_tag="SRR1747046_scaffold_29_prodigal-single_124"
     CDS             123745..124311
                     /product="hypothetical protein"
                     /codon_start=1
                     /transl_table=11
                     /translation="MAQTQKLPGIIVFRGNTKEVEARKIIDRQFVFDIEKNEFFIDTN
                     KSRVKCGQDASKMEDYIKEIQDKIESGDIVSKDEIDEIIEQVTENKQDKIKNYDDVLY
                     KANWDLFSTDGDNSIHEYYYKNDNIKENSEIHITPAVETLEEYDNVVSAELFPAIDTF
                     TDSSGQRYCLIRAKNIPEHDIKIHVSVI*"
     gene            124329..125552
                     /locus_tag="SRR1747046_scaffold_29_prodigal-single_125"
     CDS             124329..125552
                     /product="Putative uncharacterized protein n=1 Tax
                     =Lachnospiraceae bacterium 7_1_58FAA RepID=H1CBT7_9FIRM"
                     /codon_start=1
                     /transl_table=11
                     /translation="LPTTIQEVAILNGKPIKDTTARSSINTISDTIGSKDDLDTTNKT
                     LVGAINEVKNGSNKFSYHEGVKTASDADDNAVITRVLNGASVDKGSIFIVKTLIGTDT
                     YAYTGYVYNGTAWAAMDGNYSADNVYFTKDLVYTAPIGVLTVPTSGSGKIASTGKNAT
                     TVLSSILAEEKNPVTTKPSASIKLNNAGAKEVGTKITPAYVASFNSGAYTYDTSTGVT
                     ASGWTITDTDKHTSTESTGSFAEITVTDSTNYKVSATASYTDGIVPKTNIGNAYSAGQ
                     IKAGTTAQVTSSAITGFRKYFYGSSVAAIEQTSAGIRGLTNSTSAVGNSKTFSMDIVE
                     GAKYVIVAFPTNINKTLKKVEDTGAFGTDIVGKFVKTTVSVNGANNYDAIDYDVYTYA
                     PDTALGANKYNVTIG*"
                     /db_xref="UniRef100_H1CBT7"
                     /db_xref="H1CBT7_9FIRM"
     gene            125563..126450
                     /locus_tag="SRR1747046_scaffold_29_prodigal-single_126"
     CDS             125563..126450
                     /product="hypothetical protein"
                     /codon_start=1
                     /transl_table=11
                     /translation="MANYEESTNIKLDWAMPFQRTGKFPLDRSSMFSSLADAIKYAKG
                     DTSDPDSRELCGSSYIGQQICVYENDEVNYYKIDADRTLKSLSNLTDSITSASADDQI
                     PSAKAVYELNCPIQVEFSTAKNSGGVYSPFKTDGYSAAEIKNLTKNKKRDFDCIISSD
                     EMPQAYYHFGKARLLAVSTYNKDGTNWKAGNVLCLFVAKINDMNLDEYDVTFTFLYES
                     DSSASPTKVSIVKYQKSLSTLDIASDNDVNTMITEVLGSYSTQQQPSSIILNSNTIDS
                     TKQFELTIDDTGTLTSQEL*"
     gene            126478..126735
                     /locus_tag="SRR1747046_scaffold_29_prodigal-single_127"
     CDS             126478..126735
                     /product="hypothetical protein"
                     /codon_start=1
                     /transl_table=11
                     /translation="MTTIVSLDKLKSILEKLVSKINSKADKTDVDAISSILDTSTTDN
                     NKVLMVVNGAPSWQSVQVFYSSTSEPQNSTGSDGDIYLVTE*"
     gene            126780..127178
                     /locus_tag="SRR1747046_scaffold_29_prodigal-single_128"
     CDS             126780..127178
                     /product="hypothetical protein"
                     /codon_start=1
                     /transl_table=11
                     /translation="MAEAPNTTLCLINCDSAIYDITGQSIITNTSVTISENQKHFDSP
                     SIYFDKSSNTNITIDLPAAAKSIQFWFYPTGSNTSGWWPTLFSTNCGSNTSGGTYMHI
                     DDAKDSTYPAFRVNNISSSSSSTLKRNIWH*"
     gene            127237..127989
                     /locus_tag="SRR1747046_scaffold_29_prodigal-single_129"
     CDS             127237..127989
                     /product="Glycosyl hydrolase family 20 catalytic domain
                     protein n=1 Tax=Firmicutes bacterium CAG:272
                     RepID=R6TNZ0_9FIRM"
                     /codon_start=1
                     /transl_table=11
                     /translation="MFFIDGSKVATLTGTNAAEITTVYLGALKRPSTFASDAYYSGYI
                     DDILITSDCLYTEDFTVPTDPWYSMNSGDIPLHHVDTTSYGTYEGTIANLTDGDTSTY
                     WWTNNAQSSGSFVKFSFNKYINFNGLTAITTTNTGDCIQSGTVLQTSVNGEDWTTVGN
                     FTGQTTTTFTDLNIKKIKHIRIYVETSSNQWLCVNEITLDYTEYCPLKIKKDNTWIDV
                     KKVYQKFDDTWKVVSDYSSLFSTNTLYKHYSN*"
                     /db_xref="UniRef100_R6TNZ0"
                     /db_xref="R6TNZ0_9FIRM"
     gene            128003..128632
                     /locus_tag="SRR1747046_scaffold_29_prodigal-single_130"
     CDS             128003..128632
                     /product="hypothetical protein"
                     /codon_start=1
                     /transl_table=11
                     /translation="MAEENIKVKSKYYTTNNPQPETQPDWTQNDSTAPDYIKNRIGGY
                     YTNYDATTITWDGDITGRDTINLDSYNLYKVSDIIIHEQDVIGAVITITDGQRSQEIT
                     LTSDDLTNDENLVMSDVFISCGKSGQFTTDLFGEEITFFVPSPGTYFPKLDNQYVKSI
                     LKPATTVLTQIPAELTTIKGGYDIQKNTTTILNCVILKKDFVTKGGVHL*"
     gene            128635..129633
                     /locus_tag="SRR1747046_scaffold_29_prodigal-single_131"
     CDS             128635..129633
                     /product="hypothetical protein"
                     /codon_start=1
                     /transl_table=11
                     /translation="MAIRCALIDFDTPIVNGASISGTINGVDVFGKVYAEDFNDIRTY
                     IIPLLDGPIDDSSSDIIYMIEYDKYYKSYILYDRDDPTSTNDLVVVLRQEVAETAPAI
                     IPSKYIDQSYVNDKIDNIRTIENIVDYNEASSGDIVCVSHLNNEGKVDKYYLQSNSYV
                     TIASITIPEDPTTDTTTTWITDSDNNITGFTIDKDSDGNIFYLQKVYALFSGISANDG
                     TSTKDLILKLNENTQDNFSLKGLVKNDRAEATLTIECLRGTDQVIITGAVMINAPWGG
                     QATPYMMTPNSNMNGRNDLTASFITKLTFTSDTAIKPGGKIKIFGIKYRSNPNAIN*"
     gene            129652..130410
                     /locus_tag="SRR1747046_scaffold_29_prodigal-single_132"
     CDS             129652..130410
                     /product="hypothetical protein, partial n=1 Tax
                     =Peptoniphilus rhinitidis RepID=UPI000288C789"
                     /codon_start=1
                     /transl_table=11
                     /translation="MATLDTSVLLGKHLKSALTAVVAKLNTKANASDVISKGSQTLTD
                     DEKAQARENIGAGTSSFSGKYTDLTGKPNVVLYDSQTLTESQKAQVRANIGAGASSFS
                     GNYSDLQNAPTKLSDFTNDKSFATTTEVNTAIANSKHASFSIVTALPAVADAKENILY
                     LFKNATTGYYDIYAKISNKLERLDDVSVDLTNYSTTAQMNTAITNAAGTAVKYSSQSL
                     TDAQKTQALTNLGVEFATDQQITAMLTELGLTTA*"
                     /db_xref="UniRef100_UPI000288C789"
                     /db_xref="N1ZH24_9CLOT"
                     /db_xref="UPI000288C789"
     gene            complement(130462..131466)
                     /locus_tag="SRR1747046_scaffold_29_prodigal-single_133"
     CDS             complement(130462..131466)
                     /product="hypothetical protein n=1 Tax=Clostridium
                     tunisiense RepID=UPI00031F01AC"
                     /codon_start=1
                     /transl_table=11
                     /translation="MKKLIRDVDDTSPSVEAAFDMFITSKRSEGRQEATIRSYRTSFK
                     DFKQFCNKNKITDISKINKKTIESYKTHLLDLDVTMETRNTYLRAVKAVVYYLFDAED
                     LTPFRIKLFPAPSKEHISTYDDDDLKKLIECEYKDSTNFSQIRDYYMMITLLLTGIRR
                     STLANMMIEDIDFENKKIYLRHVKRDNEFKLKEIPLNADLENALKKYLKLTRLKEQKI
                     KYLFPNVEGKMLIPDTVTKCINKLCKDAGVSPRGCHEFRRTFATKCYDKLDDIEKTRK
                     LMLISDSRVLKHYINEDISTLQESSQQLNFVTQIQSPQVLKDAAKKDPPKPRKNTKKN
                     *"
                     /db_xref="UniRef100_UPI00031F01AC"
                     /db_xref="hhl:Halha_0416"
                     /db_xref="A0A0E3MC03_CLOSL"
                     /db_xref="UPI00031F01AC"
     gene            132129..134756
                     /locus_tag="SRR1747046_scaffold_29_prodigal-single_134"
     CDS             132129..134756
                     /product="Putative uncharacterized protein n=1 Tax
                     =Subdoligranulum sp. 4_3_54A2FAA RepID=G9RS89_9FIRM"
                     /codon_start=1
                     /transl_table=11
                     /translation="MANKKALDLDQLKTSLSAVKDWTSDKIAALTKDDVGLDKVDNTA
                     DADKAVKSAVQDTDGDKFTEKYLKNRGAITDFNAATAEGVYIFNGTVSNFALASGYGS
                     LSVFVDGSVIIQVASVTNSARCYRRKYETATGWGDWYTVAYTSDIPTVPTATDSKAGI
                     MKLYTSTGSSTDGTMTRKAITDSLIATKIAYGTGNSAGSVPPVYAGITGTAKNIFRYL
                     PPDAIYIEYSADGGTTWTEYTDSNAATNKLRLTDHINDLNHTYYFGGPDSTTTITTDY
                     KLRFTFSPTDGRYGDIKFFYIYLSASRHNISCDVERSTIGAKTTFTKTLSDVHVAGWS
                     GPNIINMSGGVAQFGGGDNQTTNGYSVRFTFNIAQINADYSSNVPFIQNIRAYADPIW
                     NSAGITYLNTGLDYNIDTSKNITFPANITATQLNGRATDAIALSDSSGKYNVGDTETP
                     VYFKDGKPVATTLDSLFEEKADKDTVLLKDNTTEYTPTADYNPSTKKYVDDNITGIDK
                     VFTGATSSADGAKGLVPAPAKGNQDKYLKGNGTWGTPYTHPTTAGNKHIPSGGASGNI
                     LKWSANGTAVWGTPDSADPCYIINATDPSTMTDPKIEFNDTTIQTGGYNKLKQFFSTY
                     GFNIAIMTESGYIFKLSYFNNDSCICIFNGLIDKKADITSGSITSKVIGTIICNGTTW
                     SYAEKEISDKVGNAKYIGNIGQDGSAIIDNLFESGEYYLTSPIECDVMDDIYPMGGSI
                     FILQVINLGNTEDIKQRCIDNNAYFYWDEIGYDFVSAVSTIQIARRLGSHNDNEVPVF
                     YYREYRETGYNAGTYAWTQWARCNDSSDKLDRSGDVMGGKLIAQANTNYTTYQVRNIA
                     FSTSASTPTGNGSILGVYS*"
                     /db_xref="UniRef100_G9RS89"
                     /db_xref="G9RS89_9FIRM"
     gene            134756..135481
                     /locus_tag="SRR1747046_scaffold_29_prodigal-single_135"
     CDS             134756..135481
                     /product="hypothetical protein"
                     /codon_start=1
                     /transl_table=11
                     /translation="MPIYTNNNGTSKQFHSIYTNNSNARKGLTNAYANIDGIDKEIFA
                     PLYRWIKYTYYGSSTQETRPSISTWSGEGTDYTDELGYILADGLYIAPSYSINESSKT
                     ISLVNYEYLKTVNSMTLKYGNINYPSEYLSSITTVPQWTLLKSNFNSTTSSADWSDTD
                     YGAVRVYGYRISEICVNPIEIRCTGTISNQYVRKMEYLSQTIVYSTNKNEYTSSKRSD
                     LGSDFYLNWYNSDSGMQYFYKSI*"
     gene            135508..136269
                     /locus_tag="SRR1747046_scaffold_29_prodigal-single_136"
     CDS             135508..136269
                     /product="hypothetical protein"
                     /codon_start=1
                     /transl_table=11
                     /translation="MPIYTNIGGGQQQLSSIYINNNGSSKAISNAYANINNSSKEIFT
                     GTKRHWWKYYKINKWTYTDYTGGFYDSDTDQNYETDNNYFSVTPGTQYLYRSVSFDST
                     NGIFTLSNSFSMSWKDSTDEGDVGSSYSSSSSGWFYQYSNSSSTQRVKGHIMYATGGY
                     ILTIGDSSGIAISFDTIRYRKPVSYSSSYTLGYTDSYYPGYAPELNSNGTLFTGYGYY
                     LDSDGYAYSKNIDDNGNEYCRFYDDYRWVYDGYHY*"
     gene            136962..137576
                     /locus_tag="SRR1747046_scaffold_29_prodigal-single_137"
     CDS             136962..137576
                     /product="hypothetical protein"
                     /codon_start=1
                     /transl_table=11
                     /translation="MWDLVRDTPQYISTTSSHCYIYKYTSNSGDEDVDAEFFLSRSYT
                     FDHNTKKIKLNSPVITVAYTDLTDRTSNSQYSGYYAILHAGNDEAIIDWSSPYVPDSP
                     NRVHYGWYLLYLEHFVQQYDSTKKANLYVKYRWDYFETTPYNTPYYLWKYKYQNTILT
                     QNKDEYTAALDSAISNDYKYSSATYDSSSMMDKYLYKYNGTTYN*"
     gene            137614..138288
                     /locus_tag="SRR1747046_scaffold_29_prodigal-single_138"
     CDS             137614..138288
                     /product="hypothetical protein"
                     /codon_start=1
                     /transl_table=11
                     /translation="LGGQRQLTSLYINNNGSSKILSNVYTNINGSSKKIYPAIKYVWK
                     RYTKVISKAGLSESLGSGSFTNYFTTLYYANSPTIIQNTSSNYYSITCNDNDVRIDSE
                     VKGSSSAATSHKTVTTYAGKMFLYNDPFSVRSGYTPTAISSYQNSISNGAPSYIYLFE
                     IKSFESIVGSNDIKCNYSDSYNLDPSNYTDGVTWEYDCTLTSENRNAYTEGVYSNYKI
                     EYIGAE*"
     gene            138813..139079
                     /locus_tag="SRR1747046_scaffold_29_prodigal-single_139"
     CDS             138813..139079
                     /product="hypothetical protein"
                     /codon_start=1
                     /transl_table=11
                     /translation="LGYKLTWFGIGWSSSVGGNEVRYSSTLVPKINVIKTLSKTEYID
                     CDTKQYTSTSYAGSNSLSYTYYADPSYGTFGNANGNETYYKLLN*"
     gene            139145..139699
                     /locus_tag="SRR1747046_scaffold_29_prodigal-single_140"
     CDS             139145..139699
                     /product="Uncharacterized protein n=1 Tax=Firmicutes
                     bacterium CAG:103 RepID=R5ARV2_9FIRM"
                     /codon_start=1
                     /transl_table=11
                     /translation="MIVQPLFNAPIHYTKSLGNLHTEPTCVDKAVVTGVYTFVGGEES
                     PIDASWPIDSTGAGAVYGDWSLLVVENGTNILQVAERLGIVDHRIIYTRTYSKNTWSD
                     WFENRTKIDVDDAISDTSTNPVQNKVVNQELNKKLNVLGGTMQGELKAQSNANYTSYQ
                     VRNMAFSTSASLPTGDGSVLGVYS*"
                     /db_xref="UniRef100_R5ARV2"
                     /db_xref="R5ARV2_9FIRM"
     gene            139732..140118
                     /locus_tag="SRR1747046_scaffold_29_prodigal-single_141"
     CDS             139732..140118
                     /product="hypothetical protein"
                     /codon_start=1
                     /transl_table=11
                     /translation="MNQIVFKDGKTFTSVEYPIETEPCIFSKKILTDGINRDFLRITV
                     LASYADVNQYFVDNTEYSIRQFDLDNEGKELETYADYDWSEYSVAGDIVDHRDGKVTV
                     YMSKPVVYETAVDNLITDTVIKEALN*"
     gene            140136..140750
                     /locus_tag="SRR1747046_scaffold_29_prodigal-single_142"
     CDS             140136..140750
                     /product="Uncharacterized protein n=1 Tax=Oscillibacter
                     valericigenes (strain DSM 18026 / NBRC 101213 / Sjm18-20)
                     RepID=G4L1K2_OSCVS"
                     /codon_start=1
                     /transl_table=11
                     /translation="MANSIFASSVKRLYKQSGFDKSIPKTAYQKNLITAQEYFDITGE
                     QFTESLDNVKQAKILECDKACSAAIIAGCDTTLTDGTVEHFAWTAEDQINIATAEKAI
                     QGGAPSFPYHADNKLCRLYSAADIMKIITAATAHKTYHTTYFNHLKTWINRCTTVDEV
                     NAITYGVTLPDDLLTSFNGIVEAMQQLLASENNTDENTTNEENA*"
                     /db_xref="UniRef100_G4L1K2"
                     /db_xref="ova:OBV_20210"
                     /db_xref="G4L1K2_OSCVS"
     gene            140903..142294
                     /locus_tag="SRR1747046_scaffold_29_prodigal-single_143"
     CDS             140903..142294
                     /product="Uncharacterized protein n=1 Tax=Faecalibacterium
                     cf. prausnitzii KLE1255 RepID=E2ZHN4_9FIRM"
                     /codon_start=1
                     /transl_table=11
                     /translation="LAIIGTFHLPSGMSQNDQSEITKLIAKGGVYDAANKQIVVKNGS
                     AADAETLFTISLVEIPQMFTGDAASVGTTVTVGEDGKIKVDIKDEVLTDADKDVASGL
                     ATLDADKNLAQDAKTYAGGTTTIKEKFDTTDTAIQGIQTTLAGLTGAYVYIGKIDSDA
                     PTAEELTAKATELLGEGKTLAIGHVIVDNAGIEWWYDGTTWVNLGQTIITVATKDVAG
                     IVKGSDDVEIAADGTLTIKHAADATTLNNVEADQYVTKTTLNELVKMPIVYSLTATLE
                     EADADKLATITAPKSNDVAIIVRADGGVTYSTVSYIYYDEEWHALCGKLTADDVLFSS
                     DITLAGDYTAVGNVKLSSGTLAAKGKTLAQIMTEIFTKKLQPKITANPGVTGFALTGA
                     GAVEAGTKLTSVSFGTAKLSAGSYTYGPATGITAKSFSIKRETNVADLNGVEVATAAS
                     GTDDNSGNGFIIG*"
                     /db_xref="UniRef100_E2ZHN4"
                     /db_xref="E2ZHN4_9FIRM"
     gene            142260..142781
                     /locus_tag="SRR1747046_scaffold_29_prodigal-single_144"
     CDS             142260..142781
                     /product="Uncharacterized protein n=1 Tax=Faecalibacterium
                     cf. prausnitzii KLE1255 RepID=E2ZHN4_9FIRM"
                     /codon_start=1
                     /transl_table=11
                     /translation="MTTLATDLLLVNSLKYTVTAAYDAGAVAKDNLGGESDPVVQIPA
                     GTKTQTTSAYTPFRNSFYGTLADEFDTTAADAAATIRGLTKTGKALAAGGSFVINIPE
                     GVKSCVFAYPATLRDVSSVIYKEGMNSDVKDTFNKFEVTVPGLNDYTGIKYKVYVFNA
                     AGGITARTYTVTI*"
                     /db_xref="UniRef100_E2ZHN4"
                     /db_xref="E2ZHN4_9FIRM"
     gene            142812..144341
                     /locus_tag="SRR1747046_scaffold_29_prodigal-single_145"
     CDS             142812..144341
                     /product="hypothetical protein"
                     /codon_start=1
                     /transl_table=11
                     /translation="LAINDTQFSFLGFPMGFKRDLAFALDRSSIFYSYEDAVKYAKGD
                     AADPDSRNLCTTSYIGQIISVLTVSGDAVTKAEIYKIDKDRTLASLDSMPLDGTSVTT
                     VDGKLSLAGFAAAENGAQPKVTVDGDGNRTITWAVPDTTTVEGLQTAVGTLQTDVGNL
                     KTTVGGAESGLVKDVADLRADVDKTDGKITDALKGYVKDATYDADALKLTLPMVDADG
                     ADKTLVINLPKDNFVRSGRYEAAYKSAEDADPIAAIVLTVGNGETSKEVVIPAASLID
                     TYVADNSGKKAVTVTITEDNKVSAALDLAADTILSIDTDGKLTIDTTAIYTEIANKHK
                     ENADAIAALTESTNTELTAIKTAHNTLDEAFKAHKHNGTDAPKVSFNDLADVPTDLVH
                     TKDLTDAVAEAKTELTTEINKKQDQVIIKAVTLAKASWTGSAEAGFTYRVDLTAPENS
                     IIDIVPATNDDGEIALDAHIKQVLVDHAADGYIEIQAGSQPSADIAVNITIIPSAKVS
                     E*"
     gene            144368..144751
                     /locus_tag="SRR1747046_scaffold_29_prodigal-single_146"
     CDS             144368..144751
                     /product="hypothetical protein"
                     /codon_start=1
                     /transl_table=11
                     /translation="MAIVSTFNLPSVNRTTLLQNDDNFISEIQFEITSTNASKATISS
                     LKGSTICEVTTYIVDTFDNNATISIGTGAGTDSIMSASDIDAQTSAQYCDDGLLYNVS
                     DPIVISITGSPTKGRALVTFKLYRV*"
     gene            144765..145046
                     /locus_tag="SRR1747046_scaffold_29_prodigal-single_147"
     CDS             144765..145046
                     /product="hypothetical protein"
                     /codon_start=1
                     /transl_table=11
                     /translation="MPKIFKKLDGVINNIFSIGLKNKKTTFTSSENGLSIDKNVDVGS
                     NKITTTSVPTDNNDVVNLLYVSTQINNNKLKIEYDPETEAMTIGILSES*"
     gene            145212..145583
                     /locus_tag="SRR1747046_scaffold_29_prodigal-single_148"
     CDS             145212..145583
                     /product="hypothetical protein"
                     /codon_start=1
                     /transl_table=11
                     /translation="MAVKSLLRDINNIVYPITTVDSIYDNKNGEKLDSILLKKQDKCV
                     SEIITIPQDQWSDDKTYTYKSDKISNSSTIFWELVRDENYQYIKMCKISCDDNQDQNK
                     KIIFKCAKKPKYDIKIKIALL*"
     gene            145598..147481
                     /locus_tag="SRR1747046_scaffold_29_prodigal-single_149"
     CDS             145598..147481
                     /product="Putative uncharacterized protein id=3086320 bin
                     =GWF2_Clostridiales_36_10 species=Clostridium sp. BNL1100
                     genus=Clostridium taxon_order=Clostridiales
                     taxon_class=Clostridia phylum=Firmicutes
                     tax=GWF2_Clostridiales_36_10 organism_group=Firmicute"
                     /codon_start=1
                     /transl_table=11
                     /translation="LIFNTGSNTQQDSSNNIVSSFESNHLYAYTDFKSTNMIKNMFID
                     KDGSLCKRNSIKTAYKYTGVSSIGAYYSMFNTGDSFDSAIYFIEDSDLKTSEDKAYVN
                     AIHYNNQTGKYEDIVTKLSLPAPTKNYKFFTNNTRTICAIGNGKLYGYDHLTASSFKT
                     IEPYIPLIERNRTNLGVGTKYEDENLLTNKVRATYIADGSSRDYRIPEQVSVDAVYVR
                     GNKLAAGTDYSVRTAGIYTYVTTTATYSGVSGDNELLEIYYTRNIDKDTSIKYPNGIA
                     NVACNGASILCLYTDTCIYLSGYSDCKETKFNSNQLYFPESVSSKIDLSTLRSKILGI
                     APLNNNKFAVITQGGSIVIYKISQVVLGDELKYYSNQVDALNVYNDTSLLNSDKKLFA
                     SSNYSIYIAYQNFIKCFDIDNDGNVTSNNITFPNYIMQYLKSNNISLNNYDMYYNGDQ
                     NYLYIYNAKYNTIVCDLNNYAFYIYDGGYKIKFFITDSIFVAPDGVSFEEIQSNSYGT
                     EDTSYITGIYLSKTLNLGSIASAKMVNQIALKTESQTNDNSAINANAKITLNTDTQNT
                     ISITNDLINAKTNIPIVSSYNSDEYDICNDVIIQVDLPSNIYKLDSIIFDRDILDEIV
                     PSK*"
                     /db_xref="gwf2_scaffold_132_103"
                     /db_xref="86561808"
     gene            147498..148577
                     /locus_tag="SRR1747046_scaffold_29_prodigal-single_150"
     CDS             147498..148577
                     /product="hypothetical protein"
                     /codon_start=1
                     /transl_table=11
                     /translation="MGKISQLYNKDKQKIYPVTLSTSVIEPSSGKTISDEIKSVKEAT
                     SSFVGDITTVTLNKNNWDATTHTQSISVFGITGNEEHQIIQISPSTTLTSNVTTYNNA
                     GITVVSQLKDKIVFSAKIIPTEDIIVLVSQIYTKQYMHDSNSAVTAVTTAGTGAAYIA
                     TIPDVTELTNGLQITIIPHVVSTSVNPTLNINSLGAKFIKQRIANTTNSVASGDSVSW
                     LTANKPVVLCYDGTQWVTLNISKSDISSSGGIIPIKSGGTGASTAEGAREALGAEGKH
                     KTQKVILTVDGWESDNTQTVTVNGVKASGADDENDIFVFPVAESANNWGKYLIMPSSQ
                     SLNSITFTCSEIPIGNITVCVLILD*"
     gene            148594..149688
                     /locus_tag="SRR1747046_scaffold_29_prodigal-single_151"
     CDS             148594..149688
                     /product="hypothetical protein"
                     /codon_start=1
                     /transl_table=11
                     /translation="MIFSPTNYSGNIQAEKLLNKMQEQTAIYSSYWWKRRPLSGSYVE
                     LKQDIPMGSAYGDCDIYNHALHGVTSTSYHLHVSIYRHDQSKDAEEFATLSYSNKINI
                     NQSTGAISLSNPSTLTINSTSDITSSIYSTLRGKYVTGFIGQAKNTVYYIPVNSSGVD
                     ESYMHTDYSSDKYGTEISINSCGYVVTDCEYENSNNQATAIKLVTSKISSSGSTWELI
                     SSDNSDTYPRSGENSGYQWIYLGKISDAALNPTQESKNKWTTINVTTASFAGSQYMIK
                     IPASMALVYIKDTNGYNGYRCWGIIDTDNAKAYGLSIYGSDPDVDLSLDSETLGKLSG
                     GTAVAVIGGMKLQSSGSTGFACTISYLPLF*"
     gene            149701..150066
                     /locus_tag="SRR1747046_scaffold_29_prodigal-single_152"
     CDS             149701..150066
                     /product="hypothetical protein"
                     /codon_start=1
                     /transl_table=11
                     /translation="MIYKLWNKKTAIYDITAEQAIINNPLYGSENSYLFYRDDGSIYD
                     ILPISIIRSKTGLDESKTDEEICEAYIKILTAPHKPIDEIAILKDKNAELESNINMLK
                     TANENLEDSIVKMIISGNV*"
     gene            150063..150512
                     /locus_tag="SRR1747046_scaffold_29_prodigal-single_153"
     CDS             150063..150512
                     /product="Predicted membrane protein n=3 Tax=Clostridiales
                     RepID=D4MXY2_9FIRM"
                     /codon_start=1
                     /transl_table=11
                     /translation="MIKNRTVKNITKEIILFIIGGLTYVFMEMLFRGYSHVSMFFVGG
                     IAFLLIGEINEIPKLKNLPLFYQMGLGSIIITLIELISGYILNIRLGLNVWDYSGLPF
                     NFHGQICLYFSILWFFVSLIAILLDDYIRYRFFGQSKAEYKLFCKYF*"
                     /db_xref="UniRef100_D4MXY2"
                     /db_xref="bprl:CL2_03990"
                     /db_xref="E5VNY3_9FIRM"
                     /db_xref="D4MXY2_9FIRM"
     gene            150531..150974
                     /locus_tag="SRR1747046_scaffold_29_prodigal-single_154"
     CDS             150531..150974
                     /product="hypothetical protein"
                     /codon_start=1
                     /transl_table=11
                     /translation="MITPDTELGTITQDELDQYLKDIYKIGNNDLTLPTDFDTEINYP
                     NHCVSYNIDGKDYYLLECVYYDAFSGCKTYYLINASVILNDPKNNYETSIGFAMGRYL
                     KPIAAGKCIWTEWSSEDPYVYNFLKSCGGAGSGSGQIIYRKWSVE*"
     gene            150971..151375
                     /locus_tag="SRR1747046_scaffold_29_prodigal-single_155"
     CDS             150971..151375
                     /product="hypothetical protein"
                     /codon_start=1
                     /transl_table=11
                     /translation="MSIAKNQSNIDLVLNQISEDVFCDNEFDMTQYPNELFLLEDTSA
                     SVYYISNQTNYNNVKQFLVALKKYENTDSVQAILISSATCNNIENISPSTIYLLSYNG
                     NFTIETISGKKDDDIQYITAQDLKDVDDVELT*"
     gene            151372..151566
                     /locus_tag="SRR1747046_scaffold_29_prodigal-single_156"
     CDS             151372..151566
                     /product="hypothetical protein"
                     /codon_start=1
                     /transl_table=11
                     /translation="MKKIIFLNSAHSKMFFNKKPYKIFFDGIIINSHEYLERFNHDTL
                     SRYSHKAINSGVKIHKKEGD*"
     gene            151571..152020
                     /locus_tag="SRR1747046_scaffold_29_prodigal-single_157"
     CDS             151571..152020
                     /product="hypothetical protein"
                     /codon_start=1
                     /transl_table=11
                     /translation="LPNYTKNYHLIKPVKTELYNVDDVTNSNADIIDNELAKRINKVD
                     NCTENNIPIICKDGNIKDSGMNLINISNSFMATELPDPSETYNNICYMYIGESNGELE
                     TNNFYKCILDKTTKQYEWTKVTLAGLNHIPVETVADIPNIQYLSDES*"
     gene            152030..152389
                     /locus_tag="SRR1747046_scaffold_29_prodigal-single_158"
     CDS             152030..152389
                     /product="Uncharacterized protein n=1 Tax=Butyricicoccus
                     pullicaecorum 1.2 RepID=R8W4V3_9CLOT"
                     /codon_start=1
                     /transl_table=11
                     /translation="MSDLFPIILGSGVVAALIEFGKAIFCKIFDRVAKKNDKKEDQES
                     EINTTVNLLKDALRQSLKSNIRQLCRKYIDDGSIDFDERGDLIDMHEIYHKLGGNGHL
                     DADMRTVNNLPVHNNKQ*"
                     /db_xref="UniRef100_R8W4V3"
                     /db_xref="R8W4V3_9CLOT"
     gene            152495..153817
                     /locus_tag="SRR1747046_scaffold_29_prodigal-single_159"
     CDS             152495..153817
                     /product="hypothetical protein"
                     /codon_start=1
                     /transl_table=11
                     /translation="MPIQNDLNGHFSYRLYNEQLFDLHKIIENINYTGSSDPDASYAG
                     ALWLDGDNLKYAGNNRWNPLYKDKFQITEFITSATQPENPIYGQLWIDRGILKYFDGS
                     SFTTLKADTVQSQITDFDYYNYLIIHCLKEYGESYLNDVSDSTFYSKTVYKADWQYTG
                     ANNVYYYTILQTDHQLKNNFAYLLTSDILVGSGTYYKHELDDTEFQITTDASGNIIVY
                     INDPKDITIDLIGVKSSSSIGNNTKVKTYLVPNAKNDRVFFDGLETEKHDYINDVTMT
                     IDSSLINGQNISLAHVDPKYLSDIKKNIIYVSESQPYINIKPEANNTWSEYYIYDMSD
                     DKLKLLVKYDGSPDFVETPNGIMLTKNALSKYFTGTQKQSFVIVLTFCFKAFKTKGTV
                     KKIVNTINDIDNGIIIGSGANYDNTYLIVDSEYTPHYSITDNRFEVIM*"
     gene            153847..155313
                     /locus_tag="SRR1747046_scaffold_29_prodigal-single_160"
     CDS             153847..155313
                     /product="hypothetical protein"
                     /codon_start=1
                     /transl_table=11
                     /translation="MTDIPHNDDNIIVLPSTLFNGFDKPMICFNDKMHPAEKFLTDGS
                     SYMIEIDYHTIDYLDIIETSSNIIKTGIIENNCIECTYEDVGTSDSYFIIIDNIPYDS
                     KDVVRNKTNGSLYSKYIKNGLEYIVMLDNSNFIINENIASKKINIDRADDMLVYVNGE
                     PVFNKAKVNLSKANYNNQIVSIDNTDSSYAFIQNGLRYIIHDTKLNNTLAKIVTAFTY
                     QNDSIEFDDRYVNQEYALYSYTYGNVVEQPIITGEIDGSVGSEDGVYYLNGSDQYTVN
                     ANTLSIYINGIRQYPDTYTELNSISFKLDKPTDSIITYVIEPLEGTETQSYKYCIANN
                     ENKLAAYQNTYIVDNILANGYIKVYKNGVRLNDFDFEIKSPNTIYIKDSVDSDVFLIE
                     SRNDYTLRENVMPIAFDRTTWNTDIKYTSDLGTSYLPEEFIINHDTVLVYINGLLLGD
                     RSCYEIDKINNTIELCDEAKLLLDSAQADNGYVTFEWR*"
     gene            155316..157571
                     /locus_tag="SRR1747046_scaffold_29_prodigal-single_161"
     CDS             155316..157571
                     /product="hypothetical protein"
                     /codon_start=1
                     /transl_table=11
                     /translation="MPNTKIRPSNIDMDLLSKELVQNHDFNQGQKNDVSHVADIEAGL
                     IAKAATRSVDGKDTLVSDRDTVEKALFVFDPETNEKIPADNIVDEDKFNDLLITNMDH
                     SSTVTHKKTSYDIMSLREELYALFNSLSKKGILNNYYAQNGFFDPFNKFDPRCSIEDV
                     CDIAQVGAITAGFTQHIYISVEDSEKIQPFGWYIVEKHFDTNNQDLYSIVCISDIKYN
                     MENELIDCTVFDYNYSDVGLNLKDKDDLYTELPTMKLKSLHGQYINNTYSFSKTDTYV
                     GTGKVNEISFDDDSLTVNVPAIDNGNNPAFAFSFRAPANKIGVLKTLSIYGNTDGNAS
                     DLRCYVLKDSDRADELLTSLDERYAANDTLILGRSKQVFLSALRESDTWNVNNKITFD
                     FADESDGKYKLSLENDTYLIVIVKTNPEATGTWNLLCSRNPSTNNDVQTYNKLYTYHR
                     NADGKYVFTEKEYHYDLIYSIITEEVLNEKEIGFNNGLYTSQEFNFEECNDLELTMVI
                     NREGLFRVATSATINGSNNDPIVTELDTSVKSLNTTTLGYNYGIKAGDILVIGDKIVT
                     VKKENSDNRLFINEDNIKVNAGDKIYKIGYKPHLMLTLDYESLCLNHYDQVHEDAPMS
                     IPLQLVKVIPNNEKTIDTMSDKLVFKINDNHWPDSKREYIENLCFDYKTNLPLRTMEI
                     EKTISDTEKTYFRLPACKAQLSIAWESTVPEQYFSEGEYSNSNFIGRIYNLIVSSSSV
                     LGSEIYLVEPD*"
     gene            157691..159073
                     /locus_tag="SRR1747046_scaffold_29_prodigal-single_162"
     CDS             157691..159073
                     /product="Gp163 n=1 Tax=Sphingomonas phage PAU RepID
                     =H9NC40_9CAUD"
                     /codon_start=1
                     /transl_table=11
                     /translation="MDKINFTLLKELANKKRQHTTDLSWNQIADQCGITGKDRGEKAR
                     KMTYDRHSSHTIANKVPELTLDGNQFAIDILDEIDSKYDASSFDHDTLFKAISEIRGD
                     GTYTNTKLIELSEDDQKSPDVLLEKHGFDKNKFELVSAKNTMWHSQKKDKNNPVTLYS
                     SKITVKPRTDNVSFDALKEDFLKFVNENVPDCVKVDKLQTKSDYMLEINIADLHLGKL
                     CHKDITGCDYNTQIATDVFNKIIDNIIAETSGYKFEKILFVYSNDFFNYDTANYTTTA
                     GTSQSYDSNWQQLFQDGCHLLVNAIEKLAKIAPVESFYIGSNHDEQSAYYLTCYLNGY
                     FRNNPNITIDYSFMSRKLVMWGKSLIYFMHGDMPKKQINGIIAREYPSEWGSTLYREI
                     HAAHYHSEQSIIESCGSICRFLPSVTGTDVWHYDNGYTGALTKTQSFIWSKEEGLKAI
                     INTNAPYNIK*"
                     /db_xref="UniRef100_H9NC40"
                     /db_xref="A0A011AB22_9CLOT"
                     /db_xref="lcs:LCBD_1299"
                     /db_xref="H9NC40_9CAUD"
     gene            159077..160153
                     /locus_tag="SRR1747046_scaffold_29_prodigal-single_163"
     CDS             159077..160153
                     /product="hypothetical protein"
                     /codon_start=1
                     /transl_table=11
                     /translation="MDNKQNRIDNIKTIINNLISDADYNINSDITYQTKNMNSDTFNE
                     DMDNIYKSLNRLYEKTRLLYDLDSNVETYIHEYLDGTLDTLEASIKKIENQRDILKRS
                     TDIVFNVDFESDYNSDYTDRDNSIIDKKAYIRGGTLTLTPAVTINVPITSENILISQY
                     NQYSSYLYQKINRLTENGMYRVYYASTTPMTIKEKVTISFTDPIKMNDFDLKLSNCNY
                     DNLIYITEDSTKISIDKVSTILPSKLLKGIEFDIICSNPSIDSFTLPDTESPNYYYDL
                     KKQAFYSNIKAELNQKYKDNVKEYDKLVYKYDGINSGFYNDDQSLIKHANDPDQYMDK
                     SGSYRFGNPYPKIETANIYGTKEI*"
     gene            160158..160574
                     /locus_tag="SRR1747046_scaffold_29_prodigal-single_164"
     CDS             160158..160574
                     /product="hypothetical protein"
                     /codon_start=1
                     /transl_table=11
                     /translation="MKYVYLTLDDLLDIFDDENKDETKNRHIESDKKIKEESDKDDAL
                     TEIYNNLIDLLAEYYGYEDDENDCQEDDGDSCDTSCENCYSKLKSTDFNENDVKNIHD
                     KKIETIKETKQHEKIKITKLEALYLLGFDEKDFEIV*"
     gene            160574..162001
                     /locus_tag="SRR1747046_scaffold_29_prodigal-single_165"
     CDS             160574..162001
                     /product="Dentin sialophosphoprotein (Fragment) n=1 Tax
                     =Canis lupus RepID=C9W8D2_CANLU"
                     /codon_start=1
                     /transl_table=11
                     /translation="MSLLGLIKTVASAVSKKNSSTSSSKNSSGSSSSSKSSSSSSKSS
                     SSVSDAELKQMQEQYNEFAGMNLQSKLESAEERRLTNSTKNEYKSMIAEMNSLKDKID
                     QAEAERGDYNASNAFMEGSIASSSGNRTYDKGVTSPSQSSAPDTISKEFMSALLMNGH
                     GNDVTVKDENGNVINKYSSDKMNLDKGDRLRQNDIVQYGGVSYVARKDPKTGEIYGER
                     LMDYNDTNSVNIVQNGSKSTRTVTKVKQHQDANGKLSYEIIVENAYDSYNDSDNSYDY
                     DDSGYDYTPDPPSPPVITYTDYKLYNYCFGIDSIKISYNTISNIGCFVSNIINIGEIT
                     DASKVILNASDYMPEYTSIEYYIIDGNKTIPILNSNVSYIEKELLFPNLPTRFDIKDN
                     VYTIYKNYEATNLKLSDLDFSDKNVKYTISYEPVKTDYIPENSSIKVKAILRQYRDDS
                     GAPYIKSISLIKSGGGELWEDISLT*"
                     /db_xref="UniRef100_C9W8D2"
                     /db_xref="C9W8D2_CANLU"
                     /db_xref="lls:lilo_0788"
     gene            161977..163422
                     /locus_tag="SRR1747046_scaffold_29_prodigal-single_166"
     CDS             161977..163422
                     /product="hypothetical protein"
                     /codon_start=1
                     /transl_table=11
                     /translation="MGRYISDLKDKYISNLVIYNQNERAKELSDQDDSEPIYKPLIVH
                     EDEEPIVQEHNTMLHEICLDINGLNAELSTLAYDYYEIIEDTQGAIQKIQNSINSTLE
                     AQNDMNMLCSAYSSCNNFVSISKEHIMDIDDSTITDNIIHAKELSSVPATLRISNVSG
                     NGYAGNGHVYDNSMSKYLSDTFDTSKVESILNNTNTGQYFEYSRLSSNSNTIVSSDVN
                     YDSNGAKCSLYLQSDSVFNVIKIDSDQQHLRIVDIFTSLDGASYSTLSDFHNFEFNND
                     TQKYNTENYIIGSGIFNLPDSKYIKITFESNEYDSKEVLAYQKKTIDGSAVKEKTEII
                     NNTYRYKIKINAIQAFRKIYESSSLILTDDLVGAVKANAINSIALYAAEYCPATKSYN
                     KTIDDYIKYSIIINETEYPIIPINRNSTSDTNKTKIIRIKNDLSNSENTVYLSDDIKS
                     MKIKVILNCIDKYNSPYISNMKLLVAEDVNV*"
     gene            163419..164627
                     /locus_tag="SRR1747046_scaffold_29_prodigal-single_167"
     CDS             163419..164627
                     /product="hypothetical protein"
                     /codon_start=1
                     /transl_table=11
                     /translation="MKTIKYDDMIKKYHYYKNVIIQDYIKRGIYPNNSQIEQTLNRIN
                     LALSILQDYEIHEGSDFDTAKYNDTLRQIHTDLQYLYEITNVTIKSRLNYLKSYLKSH
                     LIDMQNRANTYNMRALIEKNSTSLGNTLINKNDVYPSIVNNKCDIVLSDSIKLYKQSK
                     LACFVTADNISQDDIIVEFLNKKTGDSYYSTVYNIDHNTFNVPGDLTYNKYNISLSDN
                     EKVNRKTVLNLSGSTYNKDNKYDIYGGKNKIIIRNADTGECEVKDVPINTACQISEHS
                     FIEFYILNGNSITFTFNKKPINTNFQLINNSADVSKNNRIFIECDSDFVFDISVDSGE
                     IYANKITDISIGLNNLTINNNHGLNDFIVYEYDKEKNQEEYQINMRINNITDPHMQID
                     SILIKELFTV*"
     gene            164681..164896
                     /locus_tag="SRR1747046_scaffold_29_prodigal-single_168"
     CDS             164681..164896
                     /product="hypothetical protein"
                     /codon_start=1
                     /transl_table=11
                     /translation="MIIYNMRERGPLEYDKFVYNIFQFCNYVKHYKKNIDSEYFNGLV
                     NNFNSLYNSILDKTNDIYMNALVYEET*"
     gene            164903..166030
                     /locus_tag="SRR1747046_scaffold_29_prodigal-single_169"
     CDS             164903..166030
                     /product="hypothetical protein"
                     /codon_start=1
                     /transl_table=11
                     /translation="MIPKLNSSELNDIFINAYNEVNDKINEFSEICSDLTKKTKIINY
                     EIEYAKYLMDKFDNKQSLGNYHNILCVDAIKGNYERYGATVHPQFIDVPSNVFNLKVA
                     SSNEYFFRNDVDVSISDTDKDNFQEEYKSILMHDSLQKNIVFDEYSNNTITIKILLPD
                     ISQQLGPSTFNTIEIDPFLKGSFDILSIDIENSLKETYPIPIVSGDTLISQAGKIRIA
                     LSERYNFQQITIRCKLNFGYNKDNAIIYPFGLKHIYLYNANYNQYLTDPKKSDKEIQS
                     YIICKYDLPKGTELNSINQKVKIRTPFSTEEVLCENYGITFYADFYDDVIQLETSELD
                     ENSFPGNFTSFYVKIPLIDFGLDDKVYNRTLISIGVNFTTR*"
     gene            complement(166058..166708)
                     /locus_tag="SRR1747046_scaffold_29_prodigal-single_170"
     CDS             complement(166058..166708)
                     /product="Putative membrane protein n=1 Tax=Firmicutes
                     bacterium CAG:321 RepID=R7HLE0_9FIRM"
                     /codon_start=1
                     /transl_table=11
                     /translation="MISTVYMQDKTCFIKLYISSVFAGICISIGCTVNLLVDNKYIGA
                     LLFSFGLLTILSYNLDLYTGKICYLLDKGVDYLDDLITIWVGNVGGALLTAFILEPTR
                     IYNTLNLKANKLVELKGADSLPSLFFLGTMCGICLYIAVIQYNSSKNISFKNIFIVIM
                     SVSIFVICGFEHSIADMFYALIANNRSFDFPHIIVITLGNSFGSMLCAYFHRLIKT*"
                     /db_xref="UniRef100_R7HLE0"
                     /db_xref="R7HLE0_9FIRM"
                     /db_xref="cct:CC1_29490"
     gene            complement(166680..166865)
                     /locus_tag="SRR1747046_scaffold_29_prodigal-single_171"
     CDS             complement(166680..166865)
                     /product="hypothetical protein"
                     /codon_start=1
                     /transl_table=11
                     /translation="MIKCRSDEKPCCDYCKYCEHEDVDWFDDGKPIYCILHKDNKHMR
                     IVQVLGYCDDFYCIHAR*"
     gene            complement(166858..167100)
                     /locus_tag="SRR1747046_scaffold_29_prodigal-single_172"
     CDS             complement(166858..167100)
                     /product="hypothetical protein"
                     /codon_start=1
                     /transl_table=11
                     /translation="MIRKIFLYFKYYRTLKCIYSEMSEKYNMPLSEARKRVFNSWVMD
                     MLEDHDMVYEMLYHYDAEVWVKMIVEDYFPGDKTND*"
     gene            complement(167097..167468)
                     /locus_tag="SRR1747046_scaffold_29_prodigal-single_173"
     CDS             complement(167097..167468)
                     /product="hypothetical protein"
                     /codon_start=1
                     /transl_table=11
                     /translation="MKITANMKCPAVREYIHKYSNVTPQFVDVTREEYLDFLDKYQGR
                     LIKQPVIANGCYGGSWYDPEMIDVSLIVAEGFHCDDKSSYLNDDVEDRYRILKNYKQY
                     MDEIRRLVEQGLTPYKPLYNV*"
     gene            complement(167483..168385)
                     /locus_tag="SRR1747046_scaffold_29_prodigal-single_174"
     CDS             complement(167483..168385)
                     /product="hypothetical protein"
                     /codon_start=1
                     /transl_table=11
                     /translation="VIIISEATNKYPEPTFEEKTQEWLEIEALVLRYQKQFKDEFKGD
                     PDIEQDAKEAAAEILSRFYPLLKKYLTIVTTGIINWQDKESKDFVSNFINDRAQLNAL
                     HRKSQTAEYRRAIYDSFNFVKETYGNNDPEEIMTDLQMLLLVVAKRYKQVGKNFCAYV
                     TNSYKFELARHIKNYFKNPLNVTYRLSEYSVDALKDDSSEMYEDEYYESETGVPSKEW
                     INGYCGDAFQSLAPVERKILVKYYLENLNDKQIAYELGLHLNTINAKRRKSLAKLCEH
                     YGIDPSTIKRSRKSGKNAVTMTQY*"
                     /db_xref="btn:BTF1_31437"
                     /db_xref="A0A024QGX4_9BACI"
     gene            complement(168461..168901)
                     /locus_tag="SRR1747046_scaffold_29_prodigal-single_175"
     CDS             complement(168461..168901)
                     /product="hypothetical protein n=1 Tax=Anoxybacillus
                     kamchatkensis RepID=UPI00036FD8B2"
                     /codon_start=1
                     /transl_table=11
                     /translation="MALKKVSKTKAKTKSKLGNKKTIIDDIEFDSKLEAKYYLYLKEL
                     QKDKKIDHFELQPEFTLIPPFEKNGKKYRATKYIADFKIYRSKNENDFYLVDTKGFVT
                     KDFAIKEKLFNHIYRDIDLQLLTFYTPTGEWLTLKEAEKCRKSK*"
                     /db_xref="UniRef100_UPI00036FD8B2"
                     /db_xref="lfu:HR49_11075"
                     /db_xref="A0A0B1XUH0_9BACI"
                     /db_xref="UPI00036FD8B2"
     gene            complement(169106..169429)
                     /locus_tag="SRR1747046_scaffold_29_prodigal-single_176"
     CDS             complement(169106..169429)
                     /product="hypothetical protein"
                     /codon_start=1
                     /transl_table=11
                     /translation="MACKLYSLSEAIRLTKDEGMFFTRLAWRNQGFDRIVLLLNSNDI
                     AIDLLNKYDKCLPEINDYNILLLIDNTMNKYIFNWQPSVYDIMSDDWIEVIREVKIPM
                     TKAEK*"
     gene            complement(169438..170181)
                     /locus_tag="SRR1747046_scaffold_29_prodigal-single_177"
     CDS             complement(169438..170181)
                     /product="Uncharacterized protein n=1 Tax=Bacillus cereus
                     BAG1X2-2 RepID=R8F812_BACCE"
                     /codon_start=1
                     /transl_table=11
                     /translation="MNQFINKVGEIHITEQQLFDYMNCPTLFDIRNSSQITIPYQVTQ
                     HKLICQVMRYFLTNLQNGVIPTYKELQRKWDSICAENKDIIDANKNISGWQKIVNFVT
                     WAQNNKIAVGDISIPFIIDSKDVVLHGSIDQLLVDPQSHKIELFYPNFTDKEFDKYTI
                     DTRLKYTIDAYAFKTIYKQPIDGIHVYSAKTNQNTYTYRGEEDFLRLKTSIYNIGHAI
                     VNNCFYPRENALCSSCPGKVYCKYWHKEI*"
                     /db_xref="UniRef100_R8F812"
                     /db_xref="R8F812_BACCE"
     gene            complement(170181..170696)
                     /locus_tag="SRR1747046_scaffold_29_prodigal-single_178"
     CDS             complement(170181..170696)
                     /product="hypothetical protein"
                     /codon_start=1
                     /transl_table=11
                     /translation="MAYTLNKKFEEIKNLIQNETLRDLVDDTITKTGMDEEKVNYATE
                     VAHWCYKLLEDRGVVTDNVHQGFVDVILFGALIHNAYTTLNKDDPDSHIYDVFKAREN
                     LDDFFANKGVPSDYRNSIFQLIESQYGATFEIPYVRPQADSPQSTLATAKFIVDTIEN
                     NLVNCHDDSDH*"
     gene            complement(170733..171047)
                     /locus_tag="SRR1747046_scaffold_29_prodigal-single_179"
     CDS             complement(170733..171047)
                     /product="hypothetical protein"
                     /codon_start=1
                     /transl_table=11
                     /translation="MSAIFLLLRIYNKKVESKIMQKQKTPHDVRGFQIKCVNYIQCPL
                     CYGCRNYDFRDPECIKCKEYNSKKNLCNTKLHRGDLIAKMLTKSTLDMRNEDIQFKSF
                     ND*"
     gene            complement(171166..171242)
                     /locus_tag="SRR1747046_scaffold_29_prodigal-single_trna_1"
     tRNA            complement(171166..171242)
                     /product="Leu"
     gene            complement(171533..172777)
                     /locus_tag="SRR1747046_scaffold_29_prodigal-single_180"
     CDS             complement(171533..172777)
                     /product="Transposase ISLasa12 n=1 Tax=Megasphaera
                     elsdenii DSM 20460 RepID=G0VPW7_MEGEL"
                     /codon_start=1
                     /transl_table=11
                     /translation="MNVEEINNETEAPTKVPFTKTIKLRLYPDSDQARSLEEMCEEYR
                     KVCNYVSEYIFNNDFELRPLKLNKLLYYDLRSKYNLGSQMTQSVFRTVVARYKTLESQ
                     LAQKPYKYKDENGKWQFEKRTLHWIEKPIYFARIQADLVHGSNYSFLNNGTIISLTTL
                     NKRTKMSFAKRHFGSYLNNVWTLGTGKLVRLKKIWYLHIPVTKNIDVFTKENVSHVVG
                     IDRGLRFLATIYDDHKKTTFISGKQIAYKRHKFLETRRQIQSKNTRAAKRVLKRLSGR
                     ENRWMSDINHRISKTLVQTYGPNTLFVLEDLTGVSFDNLNKSKELNNNIRSWAFYQLE
                     QFLIYKAHENQSEVIKVNAQYTSQRCPKCGITNKDNRHHDTHEYVCSCGYHSNDDRIG
                     AMNIQLLGTKWISGEKNPVFKK*"
                     /db_xref="UniRef100_G0VPW7"
                     /db_xref="med:MELS_1274"
                     /db_xref="G0VPW7_MEGEL"
     gene            complement(172774..173217)
                     /locus_tag="SRR1747046_scaffold_29_prodigal-single_181"
     CDS             complement(172774..173217)
                     /product="hypothetical protein"
                     /codon_start=1
                     /transl_table=11
                     /translation="MIQMYANKSPASFNCDDRYFRALREYIAGKYNKEFGILYARFNN
                     ALIFNNFDEIKEYEDKIAQYILDNPLRAKDFDIYLFLFNSKKESKVSNRTCKKIYDLI
                     ANDDGEHIGVNLLRYMEDKENGFESLKRLLLYCYEYRCKLRIKME*"
     gene            complement(173195..173620)
                     /locus_tag="SRR1747046_scaffold_29_prodigal-single_182"
     CDS             complement(173195..173620)
                     /product="hypothetical protein"
                     /codon_start=1
                     /transl_table=11
                     /translation="MDNLIQGIWIINVRQQETGNMSLVDYVMTFILILIIITFLVLVL
                     EFMILSTLEGAFVGLNIDNNSYKIALIIGAFLSIVLSAIIIPIYLDEHNNEKYETVYD
                     IIIGDEVNFNDFNEHYEIIDQNGNIYTVREKNNDTNVCE*"
     gene            complement(173701..174897)
                     /locus_tag="SRR1747046_scaffold_29_prodigal-single_183"
     CDS             complement(173701..174897)
                     /product="Replicative helicase n=1 Tax=Bacillus phage
                     0305phi8-36 RepID=A7KUV6_9CAUD"
                     /codon_start=1
                     /transl_table=11
                     /translation="MENIENIDDLDLDTISDDLPDDLDLDNIFDLDNKPDIDDQAKIQ
                     EAIENRKGKEGQTVNLNPIIDILTDSDSDIEDKKSDILIGPENDPVRSTIEAYKTFDK
                     IAWNKKSGYKLPHFPFMQKRLEGLDEGLYLFAAESNAGKTSLMSNIMYDACMCEENHL
                     VGLYFSLDDSKQLVIPRVISMIQNIPISASAKPYTYQDLYDKASDSDPNKELYKSYLD
                     KREAGIQKLINNADKFQIRDNNDAITSSEDIYKCIQSMVTYVKGMYGEEYNVIVAIDA
                     LDDIRFKNEKFQSDTDRHKMIAKTCKDWATEFHIPVFGSRHLNKIRMDRKPCLDDLKD
                     TSEYVYEATLVFLLYNEVGKKGQSANVFYTRADQQTLPENQREKQPVIEIAWAKNKAS
                     SYKFYS*"
                     /db_xref="UniRef100_A7KUV6"
                     /db_xref="cbv:U729_3156"
                     /db_xref="A0A0A7G042_9CLOT"
                     /db_xref="A7KUV6_9CAUD"
     gene            complement(174912..175934)
                     /locus_tag="SRR1747046_scaffold_29_prodigal-single_184"
     CDS             complement(174912..175934)
                     /product="Uncharacterized protein n=1 Tax=Bacillus cereus 
                     (strain G9842) RepID=B7IZM4_BACC2"
                     /codon_start=1
                     /transl_table=11
                     /translation="MPFYCEGGGMLSINGDKIFTRNLIIESDKTESIRKRFNNKDCYI
                     SAYRYDSQDLKTANLYGAYYIDLDYQLNSTEDLRILQYDLLQIIAFLRHQCDIPSEFI
                     KIYFSGCKGFHILIDPVIFGINSVQTDLNLKYKAFTKYISDNIISYKTIDLKIYDRSR
                     LFRMVNSINMKTGLYKVPVNFEFATKCTFEELVKFASHPKLLSIKREQPLPINKAIDK
                     FNDAVSSEMVQINKRNIINRNGRIFEVLPCINEMIRVGATQGNRNSTCIIVASALFQS
                     GKTEEEVYAALQEWNSNTTPSLSDKEIRSVIKSAIKEYNSGKGYGCYSIKMAGYCLGA
                     ECRCYK*"
                     /db_xref="UniRef100_B7IZM4"
                     /db_xref="cbv:U729_3154"
                     /db_xref="A0A0A7G0K6_9CLOT"
                     /db_xref="B7IZM4_BACC2"
     gene            complement(175940..176596)
                     /locus_tag="SRR1747046_scaffold_29_prodigal-single_185"
     CDS             complement(175940..176596)
                     /product="hypothetical protein"
                     /codon_start=1
                     /transl_table=11
                     /translation="MQSDRIHSITNLLNYYVCNCLGYQPDEAHFGCTKKTIEYLIDCG
                     FNDNTIINVLNTQNDYSSESFSFEDLPDSLWKDSLLEKNKFYIHHELHLNNNSDVIDI
                     FSGSIQKTSNAVEMKIIYTAEDVLLYFCSAFELQSKDLDRNKEIGAINYLLDLFFKRF
                     PDLNSIDIMLYLIDEVSNSDKKCYNILEMQDSIYPTVERLRIINNDLIYNKTNKIIWR
                     *"
     gene            complement(176541..178064)
                     /locus_tag="SRR1747046_scaffold_29_prodigal-single_186"
     CDS             complement(176541..178064)
                     /product="DNA polymerase III subunit alpha (EC:2.7.7.7)"
                     /codon_start=1
                     /transl_table=11
                     /translation="MKLINPDYTYYDVYKVVNGFDDHATYDLICDKKTDGLFQLESDL
                     FKGTIGDMHPTNLNDIGALNAICRPGPLSAGLDKQYNRTKNGKEPLEEPLPRTLDIVK
                     ETYGALIYQEQVMAISVKVCGFNANQSDSIVRKIVAKKKKDKLAMLRRMMIYGKTNQE
                     GPEGWHDNDFLPWYDPKREYGDEIDGAIKRGYTYEQMDNFFTMLMGFAEYCFNKSHAM
                     CYAYIGYITGFLKAHYPLQFMTALLSMQKDQDKIEHYIGVARDDLNINVMVPDINISG
                     EQFTIKDNDIYFGLGSIKGVGAAAIPEIISHKPYASFEDFYNKTNHTLVKKNVLYNLI
                     CSGCFDKTDSTDRHSVLSELVEIKALPEDDDISVQAESLYTKLSCIKYEKELLGMSIT
                     YMSEWDQLTVGEKSTLYGSIDTIREKTDKNGRLMCFIDFITNDDAKVKCLIFASTYNK
                     CRGEVSLFNTNDVFIIYGKKSDKNTFIIDTIRKNQEEKQDAKRPNPFNNQFAELLCM*"
                     /db_xref="hmr:Hipma_1402"
                     /db_xref="UniRef100_UPI0003B52DD2"
                     /db_xref="107397956"
                     /db_xref="UPI0003B52DD2"
                     /db_xref="2.7.7.7"
     gene            complement(178393..178728)
                     /locus_tag="SRR1747046_scaffold_29_prodigal-single_187"
     CDS             complement(178393..178728)
                     /product="DNA polymerase III subunit alpha (EC:2.7.7.7)"
                     /codon_start=1
                     /transl_table=11
                     /translation="MNKLTKEIDALFDVPSLTFKDIDSLADSDDAKDKEAYASFKKLE
                     DKYPKLFEYARKFEGNARNLGVHASGILITPVPINDYVPTRYVDGLSVTLYEGPTLES
                     FNFVKLCEV*"
                     /db_xref="saf:SULAZ_0041"
                     /db_xref="C1DXC6_SULAA"
                     /db_xref="UniRef100_C4FKU3"
                     /db_xref="2.7.7.7"
     gene            complement(179198..180784)
                     /locus_tag="SRR1747046_scaffold_29_prodigal-single_188"
     CDS             complement(179198..180784)
                     /product="DNA-directed DNA polymerase {ECO:0000256|SAAS
                     :SAAS00057170}; EC=2.7.7.7
                     {ECO:0000256|SAAS:SAAS00057170};;  TaxID=1262899
                     species="Bacteria; Fusobacteria; Fusobacteriales;
                     Fusobacteriaceae; Fusobacterium; environmental samples.;"
                     source="Fusobacterium sp. CAG:439.;""
                     /codon_start=1
                     /transl_table=11
                     /translation="METNEKNFTHLHVHSSFSLLDGYSSPLKLVTRAKELGMTAMALT
                     DHNHLLGIPQFQKACKDVGIKPILGYEAYYTPDMSILSMSAEERIEWAKDQARKLGPA
                     NGFFFDTAYLDLEQPMGKKGVRLKKRKVPMKDLHGLLKDYEYNTKSYHLILIAKNQTG
                     WKNLVKIQSESSKYCTYKGRYHCDLNLLKKYHEGIICSTACVGSYFAQMIIAGKYEEA
                     ISTIKEFHDLFGEDFYLEIQPLNIEKQHATNFFLMKYAKQFGIKLIATNDVHYAMRED
                     HDDHAVIVNMGLGRTADGSSKNKKSESEESDDSDINTPITNNMVYSDDYWIRSYDEMI
                     DYFKIQKDSIFSNDKYCVDDDIKNHYMNYVSEALENTNRIADQIEDIKLGSPVPLFPI
                     YKDVPEGYTEESYFIELCIRGLFSYKKEHPEIDINAYFKRLFKEIRVIKKKGFVPYFL
                     AVYNYTNWCKENKIPVGPGRGSAAGSLCLYMLQITSSIDPIKNELSFERFLTEDRTSP
                     PDWIHNYYENTVEPSGNTGC*"
                     /db_xref="R7JGD6_9FUSO"
                     /db_xref="cyj:Cyan7822_4329"
                     /db_xref="UniRef100_R7JGD6"
                     /db_xref="2.7.7.7"
     gene            complement(180795..182468)
                     /locus_tag="SRR1747046_scaffold_29_prodigal-single_189"
                     /gene="recJ"
     CDS             complement(180795..182468)
                     /gene="recJ"
                     /product="recJ; Single-stranded-DNA-specific exonuclease
                     RecJ (EC:3.1.-.-)"
                     /codon_start=1
                     /transl_table=11
                     /translation="VIEKYKLADTLLANRGYTEEERQHILLEPYKSIQNPYRLKNAES
                     AAKLIKTFCDNHNSEIYVFADYDVDGLTSGFIIGDVLNKLSKGYVSVLFPNRSDGYGL
                     NFYTCQKIIEHKSEDDNILVITVDNGITCVEQVKYLKDNGIQVIVLDHHESKDIVPDC
                     LIVDAHGPDKDPAHYHLCGCSVVFKVCQILMDLYNKYDMLDYTPFVALGTLADMMDLT
                     EENISLIRYGIDYMNSDDIKKWKGLYWLIDYCGLNDRVYPNSLKFDIIPKLNACGRMN
                     NIELAYSLFTAESDSECERITNTIAELNDKRKDLTKSAKTLVHDAIYARSDEWFDDHV
                     FYLALQPEYSGICGVIATQAFQEHERLPISFVIAQNSDVYTGSIRINDIYPFLDSQEL
                     LNQELNAGTINFFGGHKCAAGFSMPANENNLNNFVVHINEYIKNKFNEYVSGNGQVST
                     DNSIYYDTEITYDDFCESFYKSYAFIPFKDEPVFYWKDVYCMSSHTSKSNPLNIEYKF
                     VKDSRIKDIWVWGEKNKNIDKQTVGLLGNIVPDFRNRNRYTMDIQDIVR*"
                     /db_xref="mbj:KQ51_01144"
                     /db_xref="A0A088T246_9MOLU"
                     /db_xref="UniRef100_E1KVC4"
                     /db_xref="3.1.-.-"
     gene            complement(182465..184522)
                     /locus_tag="SRR1747046_scaffold_29_prodigal-single_190"
     CDS             complement(182465..184522)
                     /product="Membrane proteins related to
                     metalloendopeptidases n=1 Tax=Megamonas hypermegale
                     ART12/1 RepID=D4KHW5_9FIRM"
                     /codon_start=1
                     /transl_table=11
                     /translation="MIAPFAGNSSYRLTSKFGYRTLDKGKEKHNGLDFVSYYKKEVIA
                     VDNGTVIAIITNSYNMDTANPRGNYVKIKTSDGKYILYYQHLASVSVKVGDKISIGDV
                     LGVEGNTGHVWSANGGTGIHLHFEVRDANTNAAINPADVYDIYNKVGDYNPSDKFVRE
                     GTDKAYIEDQNNQNDVKDTDAESDIKYTDELDGKYEPIYPDLTISPNLLTKQYNGKIK
                     ITNYIDPEIIKNKRNIGIIANNNSLYNVDNYIRRLESHSPNIVLNSTNVDRLKDNMPI
                     ETDDKGIETGYSIQNKNKLLELVESIDKLSKSVEKRVVRLENIESTTMRYLYRLSSRI
                     KVNCVYYGGQSVYNKYLCIRCLDDDLVNDTPVSLDQCLNCSRYEPIEGQVYELDDKTY
                     LSNTDIDNSIIIDNSQAERETTLKYIEQLNLSHYNDSLNKISKKVIDTSIEKQDNVEI
                     RLLETTLSEQTPDISKYEIDNIVSQMSESSDSDISNDTTKEKSSISEATNIASFELPI
                     LNSNNILVPSKRIVQVMADYESFRATKYKDGLDPKTGKQMYSIGFGHQILDTDNLVEP
                     ISYQQAMDLLFNDSMSKASLITNNMRQAGLLYNIRQCELDALVCFTCSCGGRSAVTTA
                     VIEYIKNKTSDNEKKLYDAWTSNGIYYAYYEDGKRKTKLLQPLVERRKREFKIFTKGD
                     YSK*"
                     /db_xref="UniRef100_D4KHW5"
                     /db_xref="mhg:MHY_08090"
                     /db_xref="D4KHW5_9FIRM"
     gene            complement(184861..185058)
                     /locus_tag="SRR1747046_scaffold_29_prodigal-single_191"
     CDS             complement(184861..185058)
                     /product="hypothetical protein"
                     /codon_start=1
                     /transl_table=11
                     /translation="MKLFNSNKVLFDNIRSNPDDYNIEIDDSSVTVYNGINEPKKYNK
                     NDFIMMLFIEAELSIKNVNFI*"
     gene            complement(185081..188155)
                     /locus_tag="SRR1747046_scaffold_29_prodigal-single_192"
     CDS             complement(185081..188155)
                     /product="Uncharacterized protein n=1 Tax=Firmicutes
                     bacterium CAG:129 RepID=R5S1M9_9FIRM"
                     /codon_start=1
                     /transl_table=11
                     /translation="MNLSIEDFSINFDYIAYSTIYGVESSKTCRNFVIALSIVNYSNV
                     LANANTRLFKVPYLCFGCTKVKMLPKDNYYIYKYKDEKTDLVHEIFLYNNKQAAYNYR
                     NSYHIFWYNHSGTNEESKQNFFNEVVRNVDIPILESWKDYLWEFHYNNTYTNTYYDRD
                     VSTRRLLTVHNARFSKQELIEYISKGLSDSKIKIDENNNNVTDKINSVTGLDSYLNNY
                     SEVLANKIQNSYVPCFTPGKDAYNKRLKDFDDSCYFGGMDLFYAQKCTMQATINTLKT
                     KKSAFIIGEQGSGKTIMSLGVCYASKSHDGFNAVIMCPSHLVNKWQREIERYVPNGKA
                     YIIKSINDVIKLNPILRNKKKHDNVFMIMSKETAKLDNELRPNVVYSRPKKAFICPHC
                     GEILRSATRYDFEYNDKPKMTDEDFYKENAKNQECLKCHTKLWTPISANNDNWIKLGS
                     NGWVNKNRISALHTTLSGNTKRSKSDANMLYAIEKYQEDQSEFSQPKYSRYPIAKYIR
                     KYYKGYIDFVIGDELHLYNGDSAQGDAFGQLTSVATKVIGLTGTLLNGYADSLFYLLF
                     RTIPGTMIKEGFYYNSKDAFNKAYGVIKNIYTDETDGYRTITRKATKKLPGVSPLVFT
                     KFLLENAVFVNLSDMLDGLPNYTEYPTKVTMSDELANNYSDAQDKISEAFSKNKKLIG
                     SITKTLSAYPDYPYDFEPVVDPDTNKVIVKPNDISDKNALLPKEQELLNIVEQKHANN
                     EKVLVYYSWTNIIDLDVRLKKILEDHGYHTEVLKASVSAQNREQWIREHTEEADVLLC
                     NPSLVETGLDLLDYTTIVFYEIGYNLFTMRQSSRRSWRLGQTRPISVYYLYYEDTIQE
                     QALSLMASKLQASMAIEGKFSEDGLQALSENEDLLTQIANSIVSGIKYKVNDNCFKQI
                     VTDTYHQQNTSATQVVTSNHNDFSDFGDLIDDSVDDVENTEQPVIDIDDNAIVQNIIK
                     EPKKIFRRTKYEIEGRHYDLSYWQKDKINVNNPIAKIINSKENIEELCDCVV*"
                     /db_xref="UniRef100_R5S1M9"
                     /db_xref="R5S1M9_9FIRM"
                     /db_xref="tto:Thethe_02880"
     gene            complement(188178..189656)
                     /locus_tag="SRR1747046_scaffold_29_prodigal-single_193"
     CDS             complement(188178..189656)
                     /product="hypothetical protein"
                     /codon_start=1
                     /transl_table=11
                     /translation="MSYANSRIEFTSGYLTNTLKSIAQAKGKIDILGYIEKIFTNCYD
                     SVFYIEEIKYINNGSPYSSREKITENVGDKFFKSLNRIKRLAIKYYDELKKFENNNSE
                     NNTEFENILSDSDEKRKELEDEYEDIKESFTQTIDLFLNNIRNYVDSYGYNYRYIPSD
                     MQKLGNDIFIYQLSQIFGLVKQKNTSIKNKMLTIATTDSIEEYTRVNESLSSDLVEKY
                     GVFYSQPKNNNTLTFDKYIIGDPSDCKISNGVFDIVYCDASNISMFENCTKTTEYSAL
                     VNSMKFLKPDGLLVYTTYYFRYTKDVCSVLARYMRDAKIVTCKEKGFITVIGYRRKDK
                     VSDQELYTKLRSVIYYYDFSSDSLSDVEFNVEPANLDVSIFRGAHVTSEMIKNLYESN
                     NLFDSIDLTYANGNKDDKHPLLPFSLGQLGLVLTSGCLDGVIKEKDSNGRVIGCHAIK
                     GEVNKITELTTADDHKNTREETISNKVSINIFKPNGELISLA*"
     gene            complement(189710..190093)
                     /locus_tag="SRR1747046_scaffold_29_prodigal-single_194"
     CDS             complement(189710..190093)
                     /product="hypothetical protein"
                     /codon_start=1
                     /transl_table=11
                     /translation="MNTYSTIILILLILACIADIITRILTGLKKQENNQNNQILENAL
                     SVSDLINDIIKSWFLFAQKQNWTNPDRMAYVVQMVLSVFPESVREMLGMPVADYVQKL
                     YDQFTSSYKQLDKELEEKNNEDKAE*"
     gene            complement(190107..190430)
                     /locus_tag="SRR1747046_scaffold_29_prodigal-single_195"
     CDS             complement(190107..190430)
                     /product="hypothetical protein"
                     /codon_start=1
                     /transl_table=11
                     /translation="MIDLIAKYRSQFVFGISPKQLKQLLEDNTKSNGFFLKGRYYPCV
                     CELFAPIEANKRFKYPNKKCYTVIKTLGLSNMNIEEYSCNNCLARCIENLTSDNPKIK
                     LKNNI*"
     gene            complement(190434..190682)
                     /locus_tag="SRR1747046_scaffold_29_prodigal-single_196"
     CDS             complement(190434..190682)
                     /product="hypothetical protein"
                     /codon_start=1
                     /transl_table=11
                     /translation="MATIIDKPFWSKETELLTIDKNKAEKIQVKICEKDDTRYIDIRT
                     LKKDYASGDYLHTKTGICLSEDLYNQITEVINQNLNKQ*"
     gene            complement(190682..191113)
                     /locus_tag="SRR1747046_scaffold_29_prodigal-single_197"
     CDS             complement(190682..191113)
                     /product="hypothetical protein"
                     /codon_start=1
                     /transl_table=11
                     /translation="MAINCLGCKNNRICTIYQQYKDIIEISSCTSFSAISNVPESNTS
                     SLYWPPGVRSSGSSLHSRIEDRKEIIKSLNDRRKADIAAADAHDNEKVTCAICGGEFR
                     RCETTVCDNCGKIICMNDANEDLTTNKTLCDDCYNADEENK*"
     gene            complement(191113..191697)
                     /locus_tag="SRR1747046_scaffold_29_prodigal-single_198"
     CDS             complement(191113..191697)
                     /product="hypothetical protein"
                     /codon_start=1
                     /transl_table=11
                     /translation="MCKLQNTETFESSLANFLDKAEESEIHDYLSDDGDKITNKEEAN
                     YFIRKVKEMTQTVQNINDTADEEIEKQTKRINEWRDQSTRNYSYMIEEYTKKLRDYWI
                     EYGNNKTVKLSQGSLCMRKMKDKEEYNADLINEFLERNVLYQYTNRVPDKAKIKENMV
                     VNPDGTVSIPDGTGTMHQLEGFTIKKQEPRFEVK*"
     gene            complement(191720..192274)
                     /locus_tag="SRR1747046_scaffold_29_prodigal-single_199"
     CDS             complement(191720..192274)
                     /product="hypothetical protein"
                     /codon_start=1
                     /transl_table=11
                     /translation="MANRAGYRLHVKGNKKFVREFLMAMQWQNEYEDNGVPGVLSCYE
                     DKIIDYNNDDCVCYCSGSCKWSIASSMRNKSADNNIEYLSKRFGLDIEAYSSESLCCF
                     EEHVYIACGNVIIDDCASTCDLLIDEDDDYQLTDEAFDNPVLKAAGITKDNYSQYINE
                     HKEESQDGWLHLGGFDKWSFDYVK*"
     gene            complement(192291..194117)
                     /locus_tag="SRR1747046_scaffold_29_prodigal-single_200"
     CDS             complement(192291..194117)
                     /product="RecQ helicase, putative n=1 Tax=Bacillus cereus 
                     (strain G9842) RepID=B7IZE7_BACC2"
                     /codon_start=1
                     /transl_table=11
                     /translation="MSQIYQQSEGSMVARIKQVGNFCHISFNGKSKEDFYNYAQKLIY
                     INEKSWIDSLGVWECPGTYYDFIVSLFENNIDYNNIGSDLKFKPYEYQQKLIYDSLNH
                     KELLLVSPCGSGKTVIGIGTFLELKKNNLISQDSIGIILVKATLKIQWQKEIEKFSNL
                     KANIIKTSADIASANRAKIKNLKAKIKKLNSIEDKLIVKDLKSKIKQHEKDSKQVFKD
                     QFIGYDLLVLNYEALKNSEISDMLKTLKIEYIFADEVHKISNRKAQLSQAAYQFNYIK
                     YKIGATATAISNNPENIFGLYSFIAPELFPSYSSFAKSYIKFAGYGRVIGVKNEVSLA
                     RRYKNNIVVLTKEEVSKHLPELTVIQQYCEMTDEQQVMSDQILDELKEVKDREYELSK
                     NAVSQVDLENNKEYQNIKAKIMMLQTFAQELADDPKLLQISESEYAAKYCLEHNQSPK
                     TDLAMELVTQIIESGEKVVIISRYVRMLDILNEEIIRKFGQQFKIAVVTGSMSDQERY
                     DNIYTKFRDSDEYRILLMSDAGSTGTNASTAQYIIEFDLAESYATQTQRHGRIERADS
                     IHKNVFVYQIIAKNSYDEIQQKIVSKKEAYDSNLIKIFANNK*"
                     /db_xref="UniRef100_B7IZE7"
                     /db_xref="bcg:BCG9842_A0072"
                     /db_xref="B7IZE7_BACC2"
     gene            complement(194086..195924)
                     /locus_tag="SRR1747046_scaffold_29_prodigal-single_201"
     CDS             complement(194086..195924)
                     /product="DNA helicase {ECO:0000256|SAAS:SAAS00145970}; EC
                     =3.6.4.12 {ECO:0000256|SAAS:SAAS00145970};;  TaxID=1262887
                     species="Bacteria; Firmicutes; Clostridia; Clostridiales;
                     Eubacteriaceae; Eubacterium; environmental samples.;"
                     source="Eubacterium sp. CAG:252.;""
                     /codon_start=1
                     /transl_table=11
                     /translation="VKSINGPYFVLSGPGSGKTKCLVSRTQYMLYNKIAPESILLFTF
                     TVKAANEIKERIAESIDKSAAEKITIGTYHSVCLRILKKYYTWLGLFKENFTIYDQTD
                     TSGILKKLCSSSTIDQQTIANYISDQKDNLLSPEESLKKSNTSIDNEKALLYSEYQKI
                     LVRNNAIDFDDILFYTVKLLQSFPKIREELNEQYKYIISDETQDASTSNICLLQLLSQ
                     KYNNICMFLDDDQSIYGFRGANLNSILSIPGHMQNMTILHLNQNYRSTQNIVNGALSV
                     INHNKKREQKELFTCNQTGQNIIYTEKYNTEQESKNAINLVKYLVEKKGLAYSDVAIL
                     YRNNALSRPLESVLMQNNIPYSIKNGLAFFERKEIKDVLAYIRFILNHYDDEAFKRII
                     NIPQRGIGTVTINKIEKYVDEHIGTDIIKCCEEIIANKMFGAGTLSKLKEFVDYINTS
                     TEVIDDYMPHEFVTKLIREINYSAVLLKDDPDTYVDRYANVLQLVTMALGYIDIRDFV
                     SSVALIQNTDEENDNKVTLTTMHGCKGLEWKAVIVIGLNDSVIPGRSDEEEERRLFYV
                     AMTRAKEYLFLSRPIFTPKCSYANAKCRFIDEIDKQYVSDISTIRR*"
                     /db_xref="R6JYH1_9FIRM"
                     /db_xref="bprl:CL2_17740"
                     /db_xref="UniRef100_R6JYH1"
                     /db_xref="3.6.4.12"
                     /db_xref="3.6.1.-"
     gene            complement(195981..196184)
                     /locus_tag="SRR1747046_scaffold_29_prodigal-single_202"
     CDS             complement(195981..196184)
                     /product="hypothetical protein"
                     /codon_start=1
                     /transl_table=11
                     /translation="MNDKRKIRITIDEKGGYKFEAMEGFNGESCIEKTKNIEMVLGGT
                     AVASGKKDDYYNGDSPENVFVNL*"
     gene            complement(196229..196621)
                     /locus_tag="SRR1747046_scaffold_29_prodigal-single_203"
     CDS             complement(196229..196621)
                     /product="hypothetical protein"
                     /codon_start=1
                     /transl_table=11
                     /translation="MSHWVKYENKTFENTNMKLLSKAMRTLGYGLDNTCKSIRNAWGE
                     SQCDCAITKDNKTLSLGFKKNDKNILELVGDFYGTGVDERTFLDKVAQQYQSERIQNV
                     LRDNRWEIENVTKNKNNEIVINAYEFTF*"
     gene            complement(196624..197028)
                     /locus_tag="SRR1747046_scaffold_29_prodigal-single_204"
     CDS             complement(196624..197028)
                     /product="hypothetical protein"
                     /codon_start=1
                     /transl_table=11
                     /translation="LAEQNKFNPNIISFSSIRNNKKRKPVSNNVSETDLKTKIVNARN
                     EAQKELTELNNKFKTFLESIEDNNTANFTGYIESIEKYHEMLRITAEAIINGNEDLKE
                     YLGDQYNEIRKDFYKDLIAAIDKKNNTENEDN*"
     gene            complement(197030..198682)
                     /locus_tag="SRR1747046_scaffold_29_prodigal-single_205"
     CDS             complement(197030..198682)
                     /product="Uncharacterized protein n=1 Tax=Bacillus cereus
                     BAG1X2-2 RepID=R8F7S2_BACCE"
                     /codon_start=1
                     /transl_table=11
                     /translation="MRECIKTTFDWLIKAKTPIILVNTYEEEAFIRDLCEYAYSSAYD
                     LVTWSMASGMDKYDTVNKQIVSSVPGASFMVFANTIDAKQNPKNNDNSDDNADSDDSL
                     FDSNTDKKNVIFVIKDAHAVYENNNTIIRKIRDLKEYRYKVYCPLILMTPVTSIPLEL
                     EKIVTVFNYDLPNKEEVTLTVNGLISALKKKNEADFVEPDTDTVNATINSLMGLTSNE
                     IRYILMRSAMQYNTLNLDLISQCKVNMVEKSGLLDYVVPKISFDDIGGNEPFKEWIDD
                     VSSVLTDSAKDFGCEVPKGYMALGIAGTGKTVIAEAIAKKLGVPMFIFNVSKIFDKLV
                     GQSEKKIEQALRIVKSSAPCVLLFDEAEKIFGGYGGSDCDGGTSSRVFSSILRFLAEN
                     DKVFIVMTSNDVRKLPPELTRSGRLDTTWYFSFPTFSERKDIFRIHFAKAGRTDIDQD
                     ILTKAAKKTNNFTGAEIKNVVKQAIWQSYKRYKETNENTITIDDIEYAISKVVPTYKT
                     SKEKIDALERYARGRALFANNSSENKDVNDFDDDELLRALDK*"
                     /db_xref="UniRef100_R8F7S2"
                     /db_xref="A0A069DHY7_9BACL"
                     /db_xref="ccz:CCALI_02520"
                     /db_xref="R8F7S2_BACCE"
     gene            complement(198710..199594)
                     /locus_tag="SRR1747046_scaffold_29_prodigal-single_206"
     CDS             complement(198710..199594)
                     /product="hypothetical protein"
                     /codon_start=1
                     /transl_table=11
                     /translation="MKFEFTYEGAPDTIGFNSEDIESLSEMMNASYSYTIIDNHQLKN
                     QIIEIDGVSFSEEDNKIYLNFSIYDDANTDSWNKDKDKKLVVKDRAPIDVKHFSYILY
                     DAMKDYGVIEFSKEDIIPMIYTAQHNGAIVNTISTNDDISMPKYACTGVFYNSDTNKV
                     VGTFNEVDVSSKHIAISNNDTILLTKNSVLAYDTIFFRISICGNDYYYSWNISTQYHL
                     NEDNEENEDDNSNKNSNDFSGIIIDISDLSYFNIIKRKDIKCIDAMDDIEKSPSKPIE
                     ALNKYNNRCEDYDFDLAF*"
     gene            complement(199584..200228)
                     /locus_tag="SRR1747046_scaffold_29_prodigal-single_207"
     CDS             complement(199584..200228)
                     /product="hypothetical protein"
                     /codon_start=1
                     /transl_table=11
                     /translation="MIIFDIKWKVKTAGPTPVVLKNTRTELFLFGCKKAMSGNPCKGC
                     FNPSTWNASAATITHPAKEVVYNIITNPNFNGYLTIGGGEPTDQLDELIELCKTMKVY
                     RPKCHIMVYTWHDLYKENLFENEKFSELFNYIDMVVDGEYKEDQRLYNETALDGFTNS
                     VGSANQTIWSKHYDSDIKSDIWLGIEMGKLKNIELTDSNELVYILKDMDNYYEV*"
     gene            complement(200215..200415)
                     /locus_tag="SRR1747046_scaffold_29_prodigal-single_208"
     CDS             complement(200215..200415)
                     /product="hypothetical protein"
                     /codon_start=1
                     /transl_table=11
                     /translation="MLDNSEFLTCPKCNYNRFEQFDSHSYDITNKKATNVIDGPIMLR
                     CLKCGHTFEKPNCIIIKKYDNF*"
     gene            complement(200415..201152)
                     /locus_tag="SRR1747046_scaffold_29_prodigal-single_209"
     CDS             complement(200415..201152)
                     /product="hypothetical protein"
                     /codon_start=1
                     /transl_table=11
                     /translation="MSTNDNFVFPKKIKEKIERRLNPALIKTRDVSGKPMRYIAGSTV
                     VDILNDAFDYMWDWISDKEWIEQGVSWYNKYWKNAEGKQEGRWEEQGPVAHVRGHLVV
                     SFYDNNGNFHEITKSGYGSKCIIGKQSEQDSIFKAAETDALKKAASRLGIGLELYRSE
                     EENAYFEMAKDPTAWTDEMLHKYAKALDYINNVMGQLAPQDQIGVIEQFGYDCHSLED
                     INPTNIDNFIGYLTDLEKKAGEEQEAS*"
     gene            complement(201175..202236)
                     /locus_tag="SRR1747046_scaffold_29_prodigal-single_210"
     CDS             complement(201175..202236)
                     /product="Uncharacterized protein {ECO:0000313|EMBL
                     :KEZ40665.1};  TaxID=563466 species="Eukaryota; Fungi;
                     Dikarya; Ascomycota; Pezizomycotina; Sordariomycetes;
                     Hypocreomycetidae; Microascales; Microascaceae;
                     Scedosporium.;" source="Scedosporium apiospermum.;""
                     /codon_start=1
                     /transl_table=11
                     /translation="MNASPLAAKFNPFLKKNINTASTTTPATAVTPKNEVEIKESLDK
                     TLPDPVAENPVPNPFGKEATKNPFAHAHETKKEEVKVEPADESVTTEATPESAEVKVE
                     TITEPEATVEPEVVEVTDSIEETAETEVEAETDTETAEATPKKRRRRTKQQIEEDNKA
                     AAIAAQAENSDTPAVENSVETPVNVVNNSTVDFKAACEEFGSFCNDEEWTAFADDVKT
                     SYNDIKITPDITTASLIGITCQLSNLRDKIWQQHQYYKAQFDRLASKEPEGVIERTKR
                     LYMDDAANNDMKRKKSSTVACMNYTTKDGNVINLYEFLDEIRARYYFLNAVMNNIEFK
                     KNQLVTISSALKIENSLAN*"
                     /db_xref="A0A084G003_9PEZI"
     gene            complement(202236..202490)
                     /locus_tag="SRR1747046_scaffold_29_prodigal-single_211"
     CDS             complement(202236..202490)
                     /product="hypothetical protein"
                     /codon_start=1
                     /transl_table=11
                     /translation="LIVDPEAILLLGNVPLRLFFNENFLNLRGQLLDINGIEAMATYN
                     LSYFETMKNLKEREILLSEYNLFKTDIINFFEYIQKKGII*"
     gene            complement(202487..202885)
                     /locus_tag="SRR1747046_scaffold_29_prodigal-single_212"
     CDS             complement(202487..202885)
                     /product="hypothetical protein"
                     /codon_start=1
                     /transl_table=11
                     /translation="MVSKNNQILQIIREINPDDPTKYVTDLVKEFSLEKINDKILNCN
                     LCGNNRNKTLLSGNVNSKVLVISDTPKKYQFNSNIKTARTLENERANILFDILSEINI
                     DPNSLLYCNCISCIDSNSTSLLPCKKELCN*"
     gene            complement(202845..203528)
                     /locus_tag="SRR1747046_scaffold_29_prodigal-single_213"
     CDS             complement(202845..203528)
                     /product="Uncharacterized protein n=1 Tax=Bacillus cereus
                     BAG1X2-2 RepID=R8F7R7_BACCE"
                     /codon_start=1
                     /transl_table=11
                     /translation="MQNNICEYGYSDCMNIGEKCHLCSVKGLHYKPPKEVKKGLNKSA
                     PKITKRGGSVFEYNNNKANNSLLSGVTSRQTPNSGAGQIKGDEQISGIINIMEELKEQ
                     NKLTSRGEKTFTIQKEWLEKLKREAIAENKEFWYLKFIFSGTDKDVYCILDSDMVMSM
                     VYTMVEDRRAKIRADLSLDVAKKENELLKAKLLTADKENDLLKAQIKLLSENLNNGQQ
                     KQPDITNNT*"
                     /db_xref="UniRef100_R8F7R7"
                     /db_xref="A0A069DHN5_9BACL"
                     /db_xref="R8F7R7_BACCE"
     gene            complement(203518..204501)
                     /locus_tag="SRR1747046_scaffold_29_prodigal-single_214"
     CDS             complement(203518..204501)
                     /product="RecA n=1 Tax=Bacillus phage 0305phi8-36 RepID
                     =A7KV38_9CAUD"
                     /codon_start=1
                     /transl_table=11
                     /translation="MRVISRAVDKKLRVNNYLKTSLLLETIAYNQKKPEFIACWLESE
                     SSLELDYLVNTFHIDPDRFLYIEHDREGAGEAALEKIESVLAASVCDMVVINSLKCLV
                     PKEEVDASIAKSTIALQARMNAKMARKFTSLVAESNAAFVVVTHLSTDIGNVMARDNK
                     IIAGGEAIKYASALTIDLRKRSIQDSDPITALEGIKIGLTVKKNHCTPSVNPYLKTEY
                     FAIFGQGIEQYLETLQNAINQGILTQNGAMIRDIDTETGEIRQWNGQDLVWRGKNAYR
                     EFVKNNPDYFANLQDRVNGRIVEMSEAEVAAAKAEENKIIEDVAKDMSDAE*"
                     /db_xref="UniRef100_A7KV38"
                     /db_xref="A7KV38_9CAUD"
                     /db_xref="trd:THERU_00565"
     gene            complement(204731..204976)
                     /locus_tag="SRR1747046_scaffold_29_prodigal-single_215"
     CDS             complement(204731..204976)
                     /product="hypothetical protein"
                     /codon_start=1
                     /transl_table=11
                     /translation="MTLQEKLKAIDKISDGINSKAGKTIMGRLGRSEEIKDKLKIEYI
                     PTPSKNVNDAIGGGFPRKRMTIVSGLPDSGNCFAVIF*"
     gene            complement(204954..205328)
                     /locus_tag="SRR1747046_scaffold_29_prodigal-single_216"
     CDS             complement(204954..205328)
                     /product="hypothetical protein"
                     /codon_start=1
                     /transl_table=11
                     /translation="MYSNDTNQISQGFDNFIGALISSLHASPEASKQAIVEILCKKIM
                     NLIVNENEIDLYAARPYIKSVLTFLCKRKDSLTELLKSETGSKNKQIDSAIDDYNQVI
                     QFFNNILVNTGGEKTNDITGKT*"
     gene            complement(205331..207799)
                     /locus_tag="SRR1747046_scaffold_29_prodigal-single_217"
     CDS             complement(205331..207799)
                     /product="DNA gyrase subunit A {ECO:0000256|HAMAP-Rule
                     :MF_01897}; EC=5.99.1.3
                     {ECO:0000256|HAMAP-Rule:MF_01897};;  TaxID=1262839
                     species="Bacteria; Firmicutes; Clostridia; Clostridiales;
                     Clostridiaceae; Clostridium; environmental samples.;"
                     source="Clostridium sp. CAG:780.;""
                     /codon_start=1
                     /transl_table=11
                     /translation="MQENIIKQDVSNVVGTSFLDYAMSVITDRALPNITDGLKPVQRK
                     ILYSMWLNNLTPSANYHKCATTVGHVIGAFSAHGDTSTYEALVAMSQPITSRYPLIDF
                     NGNNGNPLDDDPAAAYRYTESKLSRIGYDMLDAIDKNTVEFVPNFDNTKTEPTTLSGL
                     IPNLLINGSSGIAVGMACNLMPHNINEVYDTLIYYIDQTINEEEIDENKVFSLIKGPD
                     FPLGGIIVGTSGIRNYFKTGRGNIIVKANYTTKILKNGTTQIIINDLPYKTKKTDLVK
                     HIDNLREAGILSEIREIRDESSKDCYVRIVIDVKKDANLTLLLNKLFSKTSLQTSIGV
                     NNVVLVDGKPETVNLDTMLRAFLAHSVNVTYNYIAYESEKLSTKINTVRAIILAATNI
                     DTVIAIIKNSDNEFEDLKNTNIFENDEQIKYILDMAIKNISHANIAKYNKNLEELNSQ
                     AAEYQNLMNDQNALLKYIKDKYSALKKKYGDERRTTIEEAEYSVLDEADLITEESIVV
                     SYTNNDIVKSVSEKEYKTQSRNGKGINQYINEADNDSIKKIIYMSNKDDLLFFTNIGR
                     CHIIKGYQITKVSKVTKGKHINNYLKLDAGERVVNVIAADTKVKNSTFIFATRNGMLK
                     KMSFDLLPKRGNITKVITLMDNDMLADIDVIENKDTECNITVVTSDGKALSMTQDKIR
                     ETGKSGRGVRGIKLSDNNYIVKVIVSPADNTDSKKYLLTVTENGFAKQTSCNAYASKG
                     RNGRGVTSHKITNESGQVVSAAIVDNNNELLVSTKRGKMIRLKLSEIRSTGRVSTGVR
                     LIKLGDNDMIASVSVIDVDNENKE*"
                     /db_xref="R5PW09_9CLOT"
                     /db_xref="nam:NAMH_0664"
                     /db_xref="UniRef100_R5PW09"
                     /db_xref="5.99.1.3"
     gene            complement(207895..208593)
                     /locus_tag="SRR1747046_scaffold_29_prodigal-single_218"
     CDS             complement(207895..208593)
                     /product="OB-fold nucleic acid binding domain protein n=1
                     Tax=Clostridium difficile CD160 RepID=T3D5C8_CLODI"
                     /codon_start=1
                     /transl_table=11
                     /translation="MSTQFQRIENENNIATFIGTMVSDFSIHHTTKNQNFYTFDLRVK
                     RLSDNYDIIPIIVSESYYNCIDPDVKPGSRLYCNGEVRTYNESYVDSNGNTKYHVKVF
                     VYAYEITNNVSEEFNDTNFVHLNGHLCKDPVLRTTPNGRSITDLVIAVGRNSSVRNKS
                     DYIPTIAWGTNAISASNISKGDGVSIRGRFQSRTYNKKIGENQTMLKISYEVSVDDIE
                     VNTDFSNNWSVKTH*"
                     /db_xref="UniRef100_T3D5C8"
                     /db_xref="T3D5C8_PEPDI"
                     /db_xref="cad:Curi_c08360"
                     /db_xref="T3D5C8_CLODI"
     gene            complement(208562..209185)
                     /locus_tag="SRR1747046_scaffold_29_prodigal-single_219"
     CDS             complement(208562..209185)
                     /product="hypothetical protein"
                     /codon_start=1
                     /transl_table=11
                     /translation="MNLDFVTNSELLYGKIIEFSGAISFKTSCMLSMIKNILTNDENA
                     IVLYIDADNHMCLKYLKDHDIDSGRCIISTCNDPDIILSIVSELKNNYSDHIVIVIDS
                     ISNLKFNSPFKDLSKFIIRLSRLICNTQIVVYAVNQFRYNNNQKRFVSYCSKCFDLYS
                     SLRFIIINKNENELYLKIQKNKINNQTGYLVVNIGTSNEYSISENRE*"
     gene            complement(209223..209402)
                     /locus_tag="SRR1747046_scaffold_29_prodigal-single_220"
     CDS             complement(209223..209402)
                     /product="DNA gyrase subunit B {ECO:0000256|HAMAP-Rule
                     :MF_01898, ECO:0000256|RuleBase:RU003363}; EC=5.99.1.3
                     {ECO:0000256|HAMAP-Rule:MF_01898,
                     ECO:0000256|RuleBase:RU003363};;  TaxID=765912
                     species="Bacteria; Proteobacteria; Gammaproteobacteria;
                     Chromatiales; Chromatiaceae; Thioflavicoccus.;"
                     source="Thioflavicoccus mobilis 8321.;""
                     /codon_start=1
                     /transl_table=11
                     /translation="MNAEPFWDTTMNPETRKIIQVTIEDAEAADQMLTLCMGADVKDR
                     KDYIIDNAINANIDI*"
                     /db_xref="L0GRZ7_9GAMM"
                     /db_xref="UniRef100_L0GRZ7"
                     /db_xref="tmb:Thimo_0674"
                     /db_xref="5.99.1.3"
     gene            complement(209676..209804)
                     /locus_tag="SRR1747046_scaffold_29_prodigal-single_221"
                     /gene="gyrB"
     CDS             complement(209676..209804)
                     /gene="gyrB"
                     /product="gyrB; DNA gyrase subunit B (EC:5.99.1.3)"
                     /codon_start=1
                     /transl_table=11
                     /translation="MACPPLFKIAKNKDIRYAYSDAERDSIVAEMGSNCIVNRFKG*"
                     /db_xref="ccel:CCDG5_0006"
                     /db_xref="A0A078KKV7_9FIRM"
                     /db_xref="UniRef100_R5KIT2"
                     /db_xref="5.99.1.3"
     gene            complement(210181..211689)
                     /locus_tag="SRR1747046_scaffold_29_prodigal-single_222"
     CDS             complement(210181..211689)
                     /product="DNA gyrase subunit B {ECO:0000256|HAMAP-Rule
                     :MF_01898, ECO:0000256|RuleBase:RU003363}; EC=5.99.1.3
                     {ECO:0000256|HAMAP-Rule:MF_01898,
                     ECO:0000256|RuleBase:RU003363};;  TaxID=1262811
                     species="Bacteria; Firmicutes; Clostridia; Clostridiales;
                     Clostridiaceae; Clostridium; environmental samples.;"
                     source="Clostridium sp. CAG:465.;""
                     /codon_start=1
                     /transl_table=11
                     /translation="MAHNEENGAQITILRYPENVRQRVGMYLSSKEHAVYEIIDNSID
                     EYLAGYAKNISVCFTGDVITIRDDGRGIPIEPHKDPEYKGLSQVEVAATVLHAGGKFD
                     DAEDAYKTVTAGLNGVGLSCVNATSSDMIINIYKDGSVYQAHFAKGLIVEHLHLLADK
                     TDECNGTEICFRLDPEIWGEDVFPNQNKIKTRLEQLAFLNPGLTTIFSDGTDENTIAY
                     HYPDGLKDYVNKIIGVKANIIEDTIYKNSVVSDVDVSVALTYTDTYTSDVITFCNNIN
                     TEDGGDHLIGFRAGLLKAINEYAVNNKFIKEENKFEANDVLEGICAIVSIKVKDPKFI
                     SQAKNKIDMRNVRTVLTSFTESLVSSYFDKYPDNAKIIIEKCVTASEARKSAQKAREH
                     IRKNKNILEGSLAGKIADCQSKNPEECEVYIVEGNSAGGTAKAARDRKYQAILPIFGK
                     VLNVEKTRIDKVYANEKLLDVLRALKCGIGEDFDINKLRYHKIILASDADKT*"
                     /db_xref="R6UEA4_9CLOT"
                     /db_xref="UniRef100_R6UEA4"
                     /db_xref="cno:NT01CX_0862"
                     /db_xref="5.99.1.3"
     gene            complement(211693..212073)
                     /locus_tag="SRR1747046_scaffold_29_prodigal-single_223"
     CDS             complement(211693..212073)
                     /product="hypothetical protein"
                     /codon_start=1
                     /transl_table=11
                     /translation="MNDKELQSVQNDLLNEIDLETKTDNDIKAAAEEIAAALYLSGVT
                     RYSFNDVAYTFKSMVDNANKKVIITAADEAKFKLMLGKYRPFIIESPIDKDYTVCQTL
                     TAAVEGFIRHVTGNIKPEILDDEE*"
     gene            complement(212070..212573)
                     /locus_tag="SRR1747046_scaffold_29_prodigal-single_224"
     CDS             complement(212070..212573)
                     /product="hypothetical protein"
                     /codon_start=1
                     /transl_table=11
                     /translation="MSLNKVILEGKIISDPKFSGNEGSEFITFILGVNKNYKGKDEQY
                     PASLGIPCKAFKHNAVFINKYFTKMSSIIIVGSMDQDAEYTRPDGSVKPAEFYIKIDE
                     QYFSGDKGSNPAAGGDNTGGSNVQTTAAPARGASPFAATQQSAAPKTTASPFSSPIKR
                     TGGIGGR*"
     gene            complement(212603..213151)
                     /locus_tag="SRR1747046_scaffold_29_prodigal-single_225"
     CDS             complement(212603..213151)
                     /product="hypothetical protein"
                     /codon_start=1
                     /transl_table=11
                     /translation="MNLFDVYKTCYKKAIENVNSIESPYERATVYTNIMNAIALMSRN
                     SDAKDMSDTESDETTVTKKTKKKVTETTPVEVPSVDINQGDAPTASESVAEAATDTPS
                     ESIIDKTSDEDPDEWTDEITAKYANEINYIQEQTEIYGQDTMDDFVKSNTNGVYNSFG
                     EMGPREFIATYQLVKTAIEQAG*"
     gene            complement(213153..214457)
                     /locus_tag="SRR1747046_scaffold_29_prodigal-single_226"
     CDS             complement(213153..214457)
                     /product="ATP-dependent Clp protease ATP-binding subunit
                     ClpX n=1 Tax=Caldicellulosiruptor saccharolyticus (strain
                     ATCC 43494 / DSM 8903) RepID=CLPX_CALS8"
                     /codon_start=1
                     /transl_table=11
                     /translation="MAKKTQEKLTVERCSFCGTELDQNVKMIANDDQTAWICEDCAEK
                     CYSCFHEEDNPIAEDELQTKKKSKNDSSMRFKPSDIKTYLDQYIIGQDHAKDILSVAV
                     YNHYKIVHDNNKVDDTELSKSNILILGSTGSGKTLLIQTLAKCLNVPLAIVDTSKMTA
                     AGYAGADVETSLKLLIQNANNDIERAERGIIYFDEFDKIAKRGGDAIVSSKDVGGEAV
                     QQALLKLIEGSEVEVPNGNKRYPNEECQRINTKNILFICGGSFEGIEKIIAQRLNLNK
                     SSGAIGFSSSLPTKQAPIKFGDVISTVTTEDLKTFGLIPEIIGRLPIICTLDDLSKEA
                     LVKIMKEPKNALCKQYRKLLKIDNVDLEFTDNALEAIADIAIEKHTGARGIRGIIEPL
                     LLNYMKICPEGDISKIIITDDYVLGKSDTPKIVFKNTKESVE*"
                     /db_xref="UniRef100_A4XHW1"
                     /db_xref="ate:Athe_0710"
                     /db_xref="CLPX_CALBD"
                     /db_xref="CLPX_CALS8"
     gene            complement(214551..214727)
                     /locus_tag="SRR1747046_scaffold_29_prodigal-single_227"
     CDS             complement(214551..214727)
                     /product="hypothetical protein"
                     /codon_start=1
                     /transl_table=11
                     /translation="MFKQITKDLYTVSRKAGKCASVLNDIDTLARGDISRYLKRKSKR
                     KIMSKVNKTINKIF*"
     gene            complement(214727..215026)
                     /locus_tag="SRR1747046_scaffold_29_prodigal-single_228"
     CDS             complement(214727..215026)
                     /product="hypothetical protein"
                     /codon_start=1
                     /transl_table=11
                     /translation="MKITLETFTKNLADKNNISVSEAKRISNMVFGSLEDMLLEGNGC
                     TFNVGTFSVSDVKERSVTINFGERRGEKTVVPAHKKITFTPNKKIRFAYKNYKAD*"
     gene            complement(215031..215327)
                     /locus_tag="SRR1747046_scaffold_29_prodigal-single_229"
     CDS             complement(215031..215327)
                     /product="hypothetical protein"
                     /codon_start=1
                     /transl_table=11
                     /translation="MAGVIPPLHFYDQIDGIFQEMDITLNNGYHLIVEQNTDPGYQNE
                     IMVCITDNNNSVNQDLAIVRHLDNGNKFEVIVYADKDDKDYTDKFEIELYKEKE*"
     gene            complement(215293..215865)
                     /locus_tag="SRR1747046_scaffold_29_prodigal-single_230"
     CDS             complement(215293..215865)
                     /product="Anaerobic ribonucleoside-triphosphate
                     reductase-activating protein
                     {ECO:0000256|PIRNR:PIRNR000368}; EC=1.97.1.-
                     {ECO:0000256|PIRNR:PIRNR000368};;  TaxID=813
                     species="Bacteria; Chlamydiae; Chlamydiales;
                     Chlamydiaceae; Chlamydia/Chlamydophila group; Chlamydia.;"
                     source="Chlamydia trachomatis.;""
                     /codon_start=1
                     /transl_table=11
                     /translation="MNYIKILPFDLANGPGIRVSLFVSGCQFNCYNCFNKEAQDYNYG
                     KPYTEETTNKMLELVSKPHIAGLSILGGDPLWQSEEDMDKLALLSFKIRDQLNKNVWI
                     WSGFTWEQLFCDPGATIENVRYLYARRHLIRNCDVFIDGRYKDDLRDLRLKWCGSSNQ
                     RVIDVQKSLVDTNNIILYENGGSNSPAPFL*"
                     /db_xref="A0A0E9E0N9_CHLTH"
                     /db_xref="UniRef100_UPI0002883BFA"
                     /db_xref="fus:HMPREF0409_01224"
                     /db_xref="UPI0002883BFA"
                     /db_xref="1.97.1.-"
     gene            complement(215862..218105)
                     /locus_tag="SRR1747046_scaffold_29_prodigal-single_231"
     CDS             complement(215862..218105)
                     /product="anaerobic ribonucleoside-triphosphate reductase 
                     (EC:1.17.4.2)"
                     /codon_start=1
                     /transl_table=11
                     /translation="METIVIKRDGRKVPFNKEKIVNAIKAAFADNNQEDSTGISLKIA
                     DSIEAMNVNEFDVEEIQNIVENKLMASKHKDIAKTYVEYRFLHKLARDQYRELMDAVA
                     EKLSASNVQNQNANVDEKSFGGRMGEMADLVARQFALDYTVSPMARENHLNNEVYIHD
                     LGHYILGDHNCLTIPFDQLLAQGFNTRQTDVRPAQSINTAFQLVAVIFQLQSLQQFGG
                     VSASHLDWTMVPYVRKSFYKHWLDGLKYVCKCDKRNIEEAIKWIKEKQPGIDATYFVT
                     PSEAKQYAIDMTIKECYQAVEGLYHNLNTLQSRSGNQLPFTSINYGTCTLPEGRMVTK
                     ALLDVSIKGIGKLHRTSIFPCGIFQCAKGINRKPGDPNYDLFRIALKSTSLRLYPNYA
                     NIDWSGNVGYDKNDPKTFFATMGCRTANGWDINGFGQLKDGRGNICPVTIILPTLAME
                     AKEKISAWSKMSNSEESGYDLIEEFFVILDQKIHEARIMLKERFDWICSQSPDAAKFM
                     YENNVMAGYIPEEGIRSALKHGTLAIGQIGLAETLQILIGCNHLDPAGIELAKRIEQL
                     FKDRCNEFKNEDKLNYGVYFSPAENLCYTSMQKFKKKYGIIKNVSDKDFWTNSIHVPV
                     WEKIDPITKIDIESQLTGYSSAGCITYIELDSSVKNNINGLEELVNYAMDKDIPYFAI
                     NVPNDQCMTCGYCDEINDECPECHGHNIKRLRRVTGYLTNDYKTAFNKGKQQEVEMRI
                     KHDRVEI*"
                     /db_xref="gym:GYMC10_1586"
                     /db_xref="UniRef100_S2YNZ3"
                     /db_xref="S2YNZ3_9FIRM"
                     /db_xref="1.17.4.2"
     gene            complement(218247..218810)
                     /locus_tag="SRR1747046_scaffold_29_prodigal-single_232"
     CDS             complement(218247..218810)
                     /product="hypothetical protein"
                     /codon_start=1
                     /transl_table=11
                     /translation="MESKFTDITGLIEKLSNELKDISTYRKECEEKLSNADKMIVDIQ
                     HCLEFEKLNAVELVKIALKLKSTVINRRYYKNELDLIKSMMGADGNIGNTMTRLNLVR
                     DAYSKQLKEIESLKYFPRADASLFSPEHVYKPGEIKPSTKSSNGNYGKTITYTDSKGN
                     TKTIYKNKYDRLDAKLKQISKEFAGKS*"
     gene            complement(218814..219593)
                     /locus_tag="SRR1747046_scaffold_29_prodigal-single_233"
     CDS             complement(218814..219593)
                     /product="Predicted alternative thymidylate synthase (EC:2
                     .1.1.148)"
                     /codon_start=1
                     /transl_table=11
                     /translation="MKNSTVGTTEIKPVETEVARSMKQESRDFSRGRFNKVIIKTDRT
                     CSDPIRLIGEMAGVCYGADTEDIEKNFKRGMNCLKSQHGRTFEFPDIYMVLEGYSARV
                     IREFYTHIGGSPTRLQSSTRYIDYAKKGFDYMIPESIKNIPEALARYKALMQIIRETG
                     QQLEELNISKEDVANILPLGMTTTVVCKINLRTLIDMSHQRKCKRAYWEFRNLFSDIE
                     NALSAYSPEWNYIVQTYFVPKCKYLGHCPEEHPCTEDNKEK*"
                     /db_xref="rim:ROI_22860"
                     /db_xref="D4KXI9_9FIRM"
                     /db_xref="UniRef100_D4KQX9"
                     /db_xref="2.1.1.148"
                     /db_xref="2.1.1.14"
     gene            complement(219590..220549)
                     /locus_tag="SRR1747046_scaffold_29_prodigal-single_234"
     CDS             complement(219590..220549)
                     /product="Transposase, IS605 OrfB family n=1 Tax
                     =Ruminococcus gnavus ATCC 29149 RepID=A7AXN0_RUMGN"
                     /codon_start=1
                     /transl_table=11
                     /translation="MSKLDCLYYTRVLKSENLWLKEVDKFTLEYAVFAMDNAYQRFFK
                     LHSGYPKFRSKHNHRNSYTTATSGKGNIKILFDQNKIQLPKLKLIKAKLSRPFYGQIK
                     NATVSQTPSGKYFVSVLVETEHKKLPSTDGKIGIDLGIKDLLITSGGQKYNNQRIAKR
                     YEGRLARAQRLLSRKIKGSNNYNKQRIKVAKIHEKIHNTRVDYLHKISHKLISENQVI
                     VSEDLAISNMVKNHNLAKAIYDCGWFELTQQLTYKAEWNDRQYIKIGRFVHSSQTCHV
                     CGYINSNTKDLSVREWVCPQCGTTHDRDINAAINILNEGIKQL*"
                     /db_xref="UniRef100_A7AXN0"
                     /db_xref="A7AXN0_RUMGN"
                     /db_xref="bprm:CL3_11160"
     gene            complement(220752..221204)
                     /locus_tag="SRR1747046_scaffold_29_prodigal-single_235"
     CDS             complement(220752..221204)
                     /product="Uncharacterized protein n=1 Tax=Bacillus sp.
                     B14905 RepID=A3ICI2_9BACI"
                     /codon_start=1
                     /transl_table=11
                     /translation="MMVTFKKNENIFDSDAQVIVNPVNTVGVMGKGLALDFKNRYPKM
                     FTEYKKACQYHLIDIGKLYYYPGSKCDERDIILFPTKKHWKNKTLVSYIEKGLQNFVE
                     TYKDVDIHSVAFPRIGCGLGGLDWENTVKPLIVKYLSSFEDLEVQLYE*"
                     /db_xref="UniRef100_A3ICI2"
                     /db_xref="A3ICI2_9BACI"
                     /db_xref="smul:SMUL_2552"
     gene            complement(221224..221442)
                     /locus_tag="SRR1747046_scaffold_29_prodigal-single_236"
     CDS             complement(221224..221442)
                     /product="hypothetical protein"
                     /codon_start=1
                     /transl_table=11
                     /translation="MVSKKNQNIARRTCNALGNSFDTINTSIELCKKCIDANMLENVK
                     QLLDNTQQILFTAKELSIDSLKYIANIE*"
     gene            complement(221432..221620)
                     /locus_tag="SRR1747046_scaffold_29_prodigal-single_237"
     CDS             complement(221432..221620)
                     /product="hypothetical protein"
                     /codon_start=1
                     /transl_table=11
                     /translation="MTPNYIAINDKLESTKNHLLDLREMMLDSDEKYTIQDLYSYIDI
                     LIDQMVDITNLLLNIHGI*"
     gene            complement(221620..222090)
                     /locus_tag="SRR1747046_scaffold_29_prodigal-single_238"
     CDS             complement(221620..222090)
                     /product="Deoxyuridine 5'-triphosphate nucleotidohydrolase
                     (EC:3.6.1.23)"
                     /codon_start=1
                     /transl_table=11
                     /translation="MILTNQTIKPRFEIVKDEHRKNPDANISMPVRSTMASAACDFFS
                     PITVRIEPGESCMIWSDLKAIMNFDEVLAIFPRSSLGSKGIMLMNTVGIIDADYANNE
                     KNDGNIGFNLYNYSKEPYIIREGDKLVQGILMKYAPIGEESHQTRTGGFGSTGK*"
                     /db_xref="lmod:LMON_1758"
                     /db_xref="UniRef100_E0E4Y2"
                     /db_xref="A0A073KNP8_9BACI"
                     /db_xref="E0E4Y2_9FIRM"
                     /db_xref="3.6.1.23"
     gene            complement(222108..222731)
                     /locus_tag="SRR1747046_scaffold_29_prodigal-single_239"
     CDS             complement(222108..222731)
                     /product="hypothetical protein"
                     /codon_start=1
                     /transl_table=11
                     /translation="MGNRCNHYIIIGFPGVGKTTMCKENLDCIDLESSAFIVEGKRHE
                     NWYKEYVNTAIYLSKNHHVFVSSHDVVQDYLEEKRFSSMPTMIIVYPDKSLKDEWLKR
                     LENRYKTEDLLDRLNRQYINNSDKNKRALEYVEKNWDSCIEAIEKRQYFYKLKINSID
                     QANNLESILEKSMLYIDKRQSMYEEFDKIFDNGNTIKVDNICKSLNF*"
     gene            complement(222733..223152)
                     /locus_tag="SRR1747046_scaffold_29_prodigal-single_240"
     CDS             complement(222733..223152)
                     /product="hypothetical protein n=1 Tax=Clostridium
                     difficile RepID=UPI00016C695D"
                     /codon_start=1
                     /transl_table=11
                     /translation="MDSERDNYVLRLIENIKTKEKDLGEKPTFSPKTTCIFTFNNNKI
                     NIHTLDIGNVNFYLVYFNSLYLSATNLNIDPMTVIYEGFSIDNWMYDLHQRASMLEWT
                     QKSNQCTELKSQLDKLLSEDKQKELQLNNIADLIKGI*"
                     /db_xref="UniRef100_UPI00016C695D"
                     /db_xref="A0A0E3DEL1_9CAUD"
                     /db_xref="jeo:JMA_38080"
                     /db_xref="UPI00016C695D"
     gene            complement(223116..224393)
                     /locus_tag="SRR1747046_scaffold_29_prodigal-single_241"
     CDS             complement(223116..224393)
                     /product="Uncharacterized protein n=1 Tax=Lachnospiraceae
                     bacterium A4 RepID=R9JN19_9FIRM"
                     /codon_start=1
                     /transl_table=11
                     /translation="MSNIFIPQKLKVGFNNRDGTYTGKLAYVIYYDNTGKLRKQISWE
                     NWRDKNIEPLEIDNTPISGFVLNKKVGGYQDYYNMRQTYIRVYDPRDFEFEITVPNLL
                     YILENTSSIKGKGLEGDFVYGWDGTDLLLIPTSAPEYKELTSRANILYNDKSISARDL
                     KVGYTYYKADGTPLVYMGKMYTYENREAFCYRERLPYWYTYQVGEWSENIDNTWHDDI
                     LSEINNTRDYKADYKYKSEQSKKKKFVFYKPSETKFHNAIMTYSSLPKNFVYSVSENP
                     CLEYPQYLDVFEHDSYFNAIDYSATKKYICPFERFKKIINDLIPIDSSKKDLGYWYKD
                     KEYLEIDATKFNKRSYDNIYAFYYSDSNKYVCYNKAHGNDRITILETDSIEELYDFIK
                     PIKYDRYLTNGKQMLTERGWEKWTVKETTMYFD*"
                     /db_xref="UniRef100_R9JN19"
                     /db_xref="R9JN19_9FIRM"
                     /db_xref="jeo:JMA_38090"
     gene            complement(224395..224583)
                     /locus_tag="SRR1747046_scaffold_29_prodigal-single_242"
     CDS             complement(224395..224583)
                     /product="hypothetical protein"
                     /codon_start=1
                     /transl_table=11
                     /translation="MIEKAKEYRHYIEAIDYEAFDHINDPSYPYIGKNYYVDELEGLL
                     FYMFHENVVAYTLTNEDQ*"
     gene            complement(224675..225007)
                     /locus_tag="SRR1747046_scaffold_29_prodigal-single_243"
     CDS             complement(224675..225007)
                     /product="Uncharacterized protein n=1 Tax=Ruminococcus sp.
                     CAG:17 RepID=R5N557_9FIRM"
                     /codon_start=1
                     /transl_table=11
                     /translation="MDNNENISSNTDTQYKTKFCMYCGEKIAFDAVICPKCGRQVEML
                     KYEQSKKDDTPIIINNNTNANATAKSTAIVKQKKRYTFFSFLFDIFMICITGGLWLIW
                     MIIRSQNN*"
                     /db_xref="UniRef100_R5N557"
                     /db_xref="R5N557_9FIRM"
     gene            complement(225020..225304)
                     /locus_tag="SRR1747046_scaffold_29_prodigal-single_244"
     CDS             complement(225020..225304)
                     /product="hypothetical protein"
                     /codon_start=1
                     /transl_table=11
                     /translation="LNNNIIKEEFEKLLEPFHPFDIKYIAPYKNDCESGYIATIIDNE
                     NSHKIIRDMCAKNYAQRVDQDTYEFDLDYGYCQIIDNGDRYNLYVTSSIR*"
     gene            complement(225404..>226291)
                     /locus_tag="SRR1747046_scaffold_29_prodigal-single_245"
     CDS             complement(225404..>226291)
                     /product="ATP-dependent DNA ligase (EC:6.5.1.1)"
                     /codon_start=2
                     /transl_table=11
                     /translation="QCDNVEQENFVKSIITKDLVIGINTKVINSIYGDAFIKEWQVQQ
                     AYLIDDHPLKPNEWFAISRKANGTRCTFYRGRLLSRQNKEFKGLNHIKKAIYDLGLDS
                     YFIDGEIIRKNIDNMSENENLRIGTGIINTDSDEDKTEIQYIIFDIFPLNHFLDENRS
                     LETYAQRLQYLNYLDQYLKEKLPGPFPTLSVIERFYHGYDQSKIKYYLHKMDEEGKEG
                     CMINKDVQYLCKRHAGILKVKTFHTVDLKITGYKEHKNRNRLGSFIVDYKGNSLNVPG
                     YTYDESIEFWNKRNEMIGS*"
                     /db_xref="fpa:FPR_23300"
                     /db_xref="D4KCE0_9FIRM"
                     /db_xref="UniRef100_D4KCE0"
                     /db_xref="6.5.1.1"
ORIGIN      
        1 TTCTGGATGT TCATCTACTT CAATATCAAG TTTCCAAATG CTGCGATAAT AATACGGCTT
       61 TAAACCACAG TTTTCAATTC TACTTACTAT GAAATCATAA TGATCTACGC CAGAATCCCT
      121 GAATCCAAAA AGATATGTAC TACTTTCAAT AGAAAAATCT TCAAACTTTT TCATTATACT
      181 TGACCAGTCA ATAAATAAGT CGCTTGCATG ACTATTACAA TATCTTCCTG CTTCTCTTAT
      241 AAGCACATCT AAGATGTCAT CTGCATTTAC ATTAACTTCA ACATCTCTAC TAAAATAAGT
      301 AATACGAATA TCTCCGCTCG CAAAATGCGT ATTCTTATCT GCAAACATTA CTGGTATAAA
      361 AGGCACCTTT GTATTTAATG CGGGCACTTA CTTCACATCC TTTCCATTAT AATAATAACT
      421 CTTATTTTCT GACAAATTAT AAAATTCATA TGATAATGTA TTTTCAAAGC AATCTTGTAA
      481 TACATTATGA TCTACATCTA TTCTTGTGTG ATTACAATTT AAATCACTGA ATTCTATACT
      541 AAACTCGCTT ATTGATTCTA TACTAATCTT ATCCTTACTT TCAATAAAAA TATAGAATTC
      601 ATTGAATTTA GTAATATTTT TGAGATCATT AGAATCAAAA GTAATTTCTT CATCTGTAAA
      661 TGGATCTACT ATATCTTCTA ATCCTATACC AACATACGTA TCATTCAAAT AATAAATATA
      721 ACTCGAATCT GCGTCAAAAG CATATGTATG ATTATTGGCT TCAAAAACAA TTTGACCCAC
      781 ACTAATTAAA TATTTTGGAT CGAATTGTCT ATTTAATTTC AATACAATAG CAAATGTTGG
      841 ATTATATATC TTAAAACTAG CTTTGCTCAT AATCTTATTT ATCCTTTTCT ATTTTTTTCT
      901 ATTATATTTT TCTTATTCTA TGTGTTATTC AAGCGTTGAA GTAAAACAAA ATAGGCAAAA
      961 AAATTTTTTG CCCCACCCAG AACTTAAACT GGGCAGGGCA AAAATAATCC GATATTAACA
     1021 AAAGACTTGA AAGGAGGACA AGTCACATGG AAAACAAAAA AATTTTAAAA GGAGGTATAG
     1081 TTTATGTTCT TACTTATTTG CGGTTGGTTA GGAGAAAGGA GAATATCGGA TTGAAGAAGA
     1141 ACATTACTGT TCCATTGGTG GGCCATCTAG GATTCAAACC TAGGACCGAC CGGTTATGAG
     1201 CCGGTTGCTC TAATCAACTG AGCTAATGGC CCAAATATCT GATTTTATAA CGCATATCGT
     1261 TAATAAAATT CTTTATACCA CTTTTTATAT CTTTCCAGAT CGATGCAGGG CATCTATAAT
     1321 AATTAACCAT ATGCCATTTT TTATAGCTAC TAAAATCGAC GCCATAACCA AAATATACTT
     1381 TATACTTATT TTCTTTATAC TTCCATTTAC ATACAAAGTA TCCATTTCTT CTGGTTATTG
     1441 TTATATCTTC TCTGCCTGCA TAGTATTGCC ATTTAATCCA TGTATAATGA TTATAAAGAA
     1501 AATCTTCACA GCTTTTACTA TAACATGTTA AATGATTACT TTTTAAATAC TCATCACTTG
     1561 TGGTATCAGG ATCATCAGAT TTTTCAAGTA TTATCATCCA TCCCTTATAA AAAGCAATAG
     1621 TGCAATCTCT GTCACCGATA TATACAAAAT GATTGCCTTT TAGATTTAAT GGCTTATATA
     1681 CATAATTATC ATTGCAGTCA TATGCTCTAT AGACATCTTT ATTAGTATCT TTCCATCCAA
     1741 CTGTTTGCTC CATAGGAGTA AACATATTAG TTGAAATTAA TTTGCCATTT TTAAATGCAA
     1801 TGGCTCCGTA ATCTATAATT GACATTTTTG TGTTTTAACG ATTATATTTT TCTTCTCGTT
     1861 TATCTTTTCT TTTTCTTGAT TTAAGAATAA AATTCTTATA CTGTTTGTAA GAATTTATAT
     1921 TTACATATTT GCATAGATAA GTATCAAAGC ATTTTTCGTC ATGACATAAC TCATACTCAT
     1981 TTGCGGAAGC AATAATATAA ATTTCTTTAT CAGGATTATA TTTTATTGCG GCTTCAAACA
     2041 AGCCTTCTTT TAAATCTATG ATATTATCTA TAGATAATCC ACTATCTACT GCGTCAAATA
     2101 AAAACCATAG TTCTTTAGCA TCTGGGTACT TTTTAGTCAA AGCTCCCATC TGACAACCTA
     2161 TATTGCACAT ATTCATTACA ATATTTTCGC CTTCAGACGA CTGAATAGCA GCAGCTAAGA
     2221 AACTCATGTC TCCAAAGAAT CCTGCTTTTG ATCTGGCATT CTCTCCGCCA TCATGCAAAT
     2281 TATCATAAAA TATATATGGT ATATTTTCTT TATCTAAACT ATACTTGATC TGACTAAGCA
     2341 GAGAAGTTTT GCCGCAACCA TTACATCCAA TAAGTACAGT AACACCTGAT TCAAACGTTA
     2401 CGGTATCACG ATAATATAAT TTGCCACATT CATTCGGATT TTTTTCTATC TTAAACGTTC
     2461 TCATAATTTT CCTTAAAAAA TAATCGTATA GATAGCCGTG TTGTCGTCGG CTACCTATAC
     2521 GAACTCTGTG AGCAACGATC TTACAGATCG CTTAGACGTT AATCTGCATA TCACAGATAT
     2581 ACAGCACTTA CAAAATAATC TGGTCCTCGT ATTTATAAGT CTGCTGGCGC TTCTTGTTGG
     2641 ATTCGAACCA ACGACACCGA GGTTAACAGC CCCGTGCTCT GACCAACTGA GCTAAAGAAG
     2701 CAAATACAAG ACAGTACAAA AATAATCATC AATATATGTA AAAAATAGCT GTAGCTGTCT
     2761 TTTTAAACAA GATAGATGTT TTTGGCTGAA AGCTTACAAA TCTTTTCCTA AAATAATTGC
     2821 TGTATCTATC TTATCTGGCG GAAGAGGTGG AGATTCGAAC CCACGAGTCT AATTAAAGAC
     2881 ACAATAGTTT TCAAGACTAT GCCGTTATGA CCACTTCGGT ACTCTTCCAT AAGGCTCCGT
     2941 AAAACGGAGT CACAAACAAA TGTGTAATAT TCTCAAACCG TTACACGCGA TTATCTATTT
     3001 TCAAGTCAAA TAGCAACTCA GATTTTACTC TAAACTCTTG AGAAAGTCGT GCTGCCAAAT
     3061 CGCACGGTTT CATTCTAAGG CTCTAAGACC CTAGTGGGCA TGGTCCAAAT AGTGAGACTC
     3121 GAACTCACGG CCTCTAGATC CCAAATCTAG CGTTCTAGCC AACTGAACTA TATCTGGATA
     3181 ATTGGTGAGC ATATCGGGAA TCGAACCCGA GACAGTGGAA TTAAAAGTTC CAAACTCTAC
     3241 CAACTGAGTT ACATGCTCGT ATAATACTAT ATCAATTATA TAGCATTTTC TTTTTTGCTT
     3301 TGATTGTAAC AGTTACGACA TAAATGATAT TTTGTGCCTT TAAAAATGAC CTTACCACAT
     3361 TTTTTACATA TATCATTGTG TTTGACACGT TTTCTTAATG GATAAATTTC ATTTTCATCA
     3421 TGCCACCTTT TGCCAGCATT TATATCAGAA ATTGTTTGTA ATGTTACGCC ATATTGTTTT
     3481 GCTATATCAG ATAATAACAT AGTATTATCT TTTATTAATT TCTTAATAGA AAGTACGTCT
     3541 TCGAATGAAT ATATCTTATT TAAACTACCT GTTTTGCCAC CATAGCTCAT ATTATATCCA
     3601 TTTGGAAATG ATGTATTATA TTTTTCAATA TAATACATCT CTTTTTGATT TAAATCTTCT
     3661 TTACCACATT CTTCTAAAAT TTCAAATATA AAATTTTCTA TACCATCTTC TCTAATAGCT
     3721 TTATGAAATG GTGTATTATA TTGATGATCA TACAAGCTAT TTTGCGTTTT GTGTTTATTA
     3781 AATCTTTTTA TAATATTTGT ACTTTGACCA ATATATGATT TATTGTTCAG TTTATTTGTT
     3841 ATTTTATAAA TACCAGTCAT ATTTTTATTT ACCTATATGG TACTCCTACC CAGATTCGAA
     3901 CTGGAGTTTC TGCCGTGAAA GGGCAACGAC TTAACCACTT GTCCATAGGA GCATATATTG
     3961 TGATTTTGCA ATTAACGCGG ATAACATGCC TATAACGTTT CCTCATTGCC AACGAGTATT
     4021 GCAAAATAGC TTACAATCAC AAAAGTACTA TTTTGCTCAC AGATCCGACT CATTATTCAA
     4081 GCCCCTTTTG TCACCAGGCA TCATCTATAT TTCTCTGTCT GTCTTCTGAA GATATAGACT
     4141 ATCTCACTTA TTTAGCTCAG TCAGTCGGTC ACTATGCTTA GAGCTATTCC CCTTGGAATC
     4201 GTCGGTAGAG TTCACCTTTG AACTTCTCCA TAATTAAAAA GATGGAGGTT CTAACACTGA
     4261 AATTTCAATG TCTTACTTTT CTGCGACTAA AACATCGCGG AATTCCTGTT TCTTCGATTT
     4321 AGCGGTCATC TCTGATTCGC ATAATCTCCG CAGGCGTTAA TTCCCGTAGT TTTTTACGGT
     4381 ATTTTTGGGG TAGGACAGCA GACTATTAGC GGTCTGCCAG CGCTGTTATC AAATATTGTT
     4441 TGTTTCGATA TTGCCATCTG CGGTAGCAAT ACCTATGGAG CTTCGCGTCG GACTCTAACC
     4501 GACAACCTAC CGCTTACAAG GCGGTTGCGC TAACGATTGC GCCAGCGAAG CATATTATTT
     4561 TTTTGTAACG GAAACGCCCG TAGCTATCTT GGTTTTCGAT AGCTACAAGA CGAGACCTCA
     4621 GCTCGATCTA CACTAGGTTA GACGAGTAAC ATAGGAGAAC TTCAAGCCCG TAGGTCTTTG
     4681 AAGTGTGATC CTATTGGTTG CAGATCGGGG AATTGAACCC CGGTCGACCG GGTTATGAGC
     4741 CCAGCTTGGA AACCAACATC CATATCTGCG ATATTTGTAT TTATATTATT ACTATTGACA
     4801 AAATATCTAT TTTATGCTAT AATATAAAAG CCACAAAACA TTTTAAGAGA AATCTTAAAA
     4861 ACAAAAAGTA TATTTTATCT TATTCTATTT TTCCTTAAAA ATCTTTCATG GAGGTACAAG
     4921 GTCATAAATA CTTTTTCCAA GATTTACGAC ATTTGTATGT TCATTGCCAC TGTGGGAATG
     4981 TTCATACTTG CAATTATAGA TCATATCTAA TTGCAAATAT TTATTTTTAC GTATTAAAAC
     5041 CTTATATTTA CCAAAGATAT AGTATTTGTA GATGTGCATA TACAAATACA TACATAATTT
     5101 TGCACACTTA TACTTTTTGG GTTTTGTGGT TTTTATGTTA TAGCATATTT AAAAATTCTA
     5161 CAATCGATTA GTCTGACCGT TTTGTTTCAG GTTATTGTAG AACTAACCAA TAGCTACGCA
     5221 TTACTTACTG TGAGCTGCCG TTACACACTT TAAGATAGTG TCTATCTACA TTTTATAGCA
     5281 GTGCCTGCTA AATCATTTTG ACTTATGGCT GATTCCGCCA TTGGCTGGGA TGGTCAGACT
     5341 CGAACTGACG ATTGCAAGAG TCAAAATCTT GTACCTTACC GCTTGGTGAC ACCCCAATAT
     5401 AAGCAGCTGC CAAAATAAGC AGCCACTTAT CTTTATTATT AATTTCAAAG GAGCAAAATA
     5461 TATTTGCAAG ACACTATTTT TAAAGAACAT ATCTTATATT TGGTAAAAAA TTGCAGAGTG
     5521 ACCAAATAAG TGTCTTTTAA AAAATATACA ATAATTACTA GACAGTATTT ATGTTTATGA
     5581 CCTGCAAAAA AATAAATTAT AAATTCAAAA CATTTGCTGT TTCTGTCTAA GATTATAATC
     5641 TCACCATATT ATTACATATG GTGAGATATT TTATTTAATA CTCAGTTACA CGGAAATCGT
     5701 ATCTTGGCTT ATCAATTGCC TCATACATAA GATCAAGACC AGACTTACCA GTAAGAATAG
     5761 AAGAGAAGAT GCTCGGGCTG AATCCAGATA CATAACTTAC ATCTCCTTCT TCGAGAGACA
     5821 TAGGAATGTT ATTCTGTCTT GCGTTTACGT TCCAGAAAAT CAGATGAGGC ATCTTATACC
     5881 TTGTCATACA CCACTTATCT TTTATATTTT CTATAAGAGT CTTTTCTGGA ATTCTTGGAT
     5941 AACTTCTTGC CTGATCAAAT TCCATGTCTG AAATAATGAT AAGGTTCTCT GGCATATCCT
     6001 TCGGATCCAA ATTATTCTTA ATAGCAGTAT TAAGAATAAG ATCAAAAGTT GCCTCAATAT
     6061 TTGTATTTGC TATTTCAGCA TTCTTACGAA AGACATCAAC CTTATCTACA ATATCAAGAT
     6121 TCTTATTGAT TGTGACAAAC TTGGGCTTAT TCGAAAAAGT TATAAAACAA TCTGCAAAAG
     6181 GACCATTATT CTTTTCCGCA CAATAAATAC CAAGTGATGA TGCTACATTA AACGGTGTAC
     6241 CAAACATAGA TCCAGAAGTA TCTACGACTG CAATACCATT AAAAGAACAG CCATTGAAAT
     6301 AATCATTGAG ATTATCCCAA TACTTATTTA ATACCTTTCT TTCACTATCA TTATATTTAC
     6361 TATAATATAA TGAGTCGAAT GCTTTTTCTG TAATTTCATA CGGATAAAGT GTGCCAGCCT
     6421 TAACCTTCGT GTCCTTATTA GAGATAAACT CCTTATACTT ATCTCCAATA ATTTCACTAT
     6481 TCATAAAAGC GTTGCGATAC TTAAAACCAG CGCGAGAGGG AAGTGCGGCA AAATCAATAT
     6541 CGTTCCAATC TCCCTGAGAC ATAGTAGTTT CTACGATCTT GATCTTCTTA CGAAGTCTTG
     6601 AAAGTGTAAT TCTATACTGT CTGGGAGTCA TATTGAAAGC TTCACGAGTC TTTTTGCCGA
     6661 GTTCTCTGGA CTCCTTCGAG CTTGTATTTT CACTTTTAAG CCACTTGGCA CAAAGAGATA
     6721 CCGGCATATC CTTTTTCAGA AGCTTGAGAT CTTCCTGAAT GGTATCATTC AGATACTTCC
     6781 ACATATCCTT TTCCGCATAT GTTCCTACAA AAGCATACAG ATCATCGAAT CTTCCTACAG
     6841 TTACGATTTC ATCAAAGAAA TTCTTGAGAT AATCTTCTCT GTAGGCAATC TTCTTCTTGT
     6901 AATACTGGGA TTCTGCTAGC CATTCAAGAC AAAGCTTAAA GAAGCGTCTC TCTCCCTGAC
     6961 CACCTCTTAT ATCTCTGATA TAAAAGAGAC ACTTAAGAGA GAGATAAAAA TCTTCTGCAC
     7021 AGGCATTCTT AAACATAAGT ACAATGTCTT CATCAGGCCT TTCACGCATA GCTGCGCCCA
     7081 TCGCGAACAT ATCATAAACA TCGTTTAAAG TAGACTTATG AGTGAGTGCG CCGTTTTCAG
     7141 TATTGGTATA ATTAGTCGCT AAACGCATAG CATTCTTAAA ATTATTAGTC ATGAAATTCT
     7201 CAGCGTGGAA CCCCACAGGC TTGTCTGTGG GAGAAACTGC TTTGACCTCC TTTTCTTAAT
     7261 TCAATAAGCA TATTTTTACG CATTTCCAAC AACCTAAGAT TTTTGTACCC TACGGATGCA
     7321 TTAACTTTTG TACCATCCAA AAGTCTTAAA TCCATTCTAC CTGTAGAACG CCGACCAAAG
     7381 ATGAAACATT CCTGCTGTTT CCAACGAATT TTGTCGTAAA GTCTAAATCC CATTACTTCA
     7441 TAAGGTGCTT GATTTCGTTT ACGATAACCA TCTTTAAGAA TAGTATTCTT ATATAGTTGT
     7501 CTATTATGAC AACGTACTTT CTTTTGATAA TATATACAAC CGTCAGATGT AGCTTTCGGG
     7561 TTGTTACTTA TACACCTTGC ATCTATATAG TGGTCTTTTG GTAATTTATT TTCAATGCGT
     7621 GTATTCTTTG TAATGTAGCC ATAAGTCAAA CTGGCATTTG GATAAATTTC TTTTAATTTG
     7681 TTATAGAAAG CCCATTTCAT AATACCCATA AACGTCGCAT CTTTGAATTT CATACCTCGT
     7741 TTAATGGTCT TTGGCAATTC TACAGTACCT TTATGATAGC CAGTATGACA GGTCTCACAT
     7801 AATGTAATTA AGTTGTTAGA TGCATTCCCA CCTGTTTTAC GACTTTCAAT ATGATGTACA
     7861 TTTAATACCT TATCTTTTGA TTTGCCATGA CAACACTGAC ATGTATGTTC GTCTCTAAAC
     7921 AGTACATATT CTCTTACATT CCAAAAACCT AATTGCTCTC CTTCATAATA GTCTGTTCCT
     7981 GCAATACTTG GATTCTTGAT TTTTTGGATG TCAAAACTTG CAACTTCTAC GATTATTTTA
     8041 GATATAGGCA AAATTTCATG CACTTTACGG ATAACCATCA AATGAGTATC TACTTTATTT
     8101 TGTACCGAAG GTGCTAACCA ACCATCTTTT CTCTTACGAT TATTAAAACG AGGTTTTCTA
     8161 TATCTTGTTT TACGATTTCT ACGGGTTCTA CGATTTTGTC TACGAGTAGA TAGCAGACCC
     8221 ACTATATCGT TTCGTAATTC CACATCAGAC TCGAAAAGAA CCTTATCTTT TGTAGTGACA
     8281 GAGATCCCGA TATGTTTGCT ACCAGTATCT ACACCTAAGT TAATATCTTG TGTATAGTTC
     8341 GTACTGCTAT ATAAAAGTTG TATAGTGAAC GGACACCTTT TTATTACCTT TGCCTTTTTT
     8401 GATTTCAATA GAATACGCAC TTTAGCGTGG TTTTTTGTAG GCATTAAAGG TCGTCCGTTT
     8461 TTGTTTAAGA CGTAAACCAT AAGTACGCAT TCCTTTCTAA ATAGGATTTA ATTACTCGCT
     8521 CCAAAGAGCG GTTAGTGTAC CATCGCCAAT GTTAATGAGA GGTTTTGAGC ATGCAACACT
     8581 GTTCCTATAC CACAGAACTG TTTAAACACA TACCTTAGAG CTATAGACTT GGTACTACAT
     8641 CCGTAGGTAA CTATATATTC TCTCTTAACG TAGCCTTTAT TTTAAGGCTT AGGCTACTCA
     8701 CTCTTGGTTG TTGAACAACC ACATGGGCTT GCCCATGAGT ATTAGTGAGA ATATAAATCC
     8761 TTTCCTTTTT ATAATAGAAA AATAGAAAGG AGCAAGACGG TGCGGTGTAA AACCATACTT
     8821 AATGCTTTTT CTTCTTGTTA AATATTGCTG TAACCGTCTT TCTCCAAAAA TGAACACCTA
     8881 GACAAAATAA TAAAATGCTT TTATGTAATT AAAATATTGC AGTATTTGTC TAGAAATATA
     8941 TTGTATCCGG GATTGACTCA TTTCCTGCTT ATTACGCAGT TCCTTACTAC AATCCAAAAA
     9001 TATTTAACGA GTACAATATA TAATGATTTG CTATTTGTTT GTAATAGTTT AAGCCCCATA
     9061 TAGCATTACA CTACTTTCAA ACACGCGGCA AAACGACGCC AATGGTACCG CTAACCGGAC
     9121 TTGAACCGGT ATGAGATAAT CTCACGGGAT TTTAAGTCCC GAGTGTCTGC CAATTCCACC
     9181 ATAGCGGCAT AGTCCTGCTC ATGCAGGTAT TATTTATTCT TTTTTTGCTA AAAAGAAAAG
     9241 CTGGGTCAGT TGCTTACGAT TAAAATCACA AGCTTGCAAC TAAAGTATTT TTATTCTGAA
     9301 AAAAATACAG AATCGAAGTT CAAACGAAAC CAAGTCTTCT TCGCCTTTGT CGCATCGTCG
     9361 GACAACTGAC AGTGCCCGCT TATTATCTAG GATATACCTA GATAATATTA TTTTTTAATA
     9421 CAAATAATAT AAGTTTGCAT TATATTATTT AAATTAGTGT CTTAAATATT TATATTCAAC
     9481 CGTTCTCTAA TTTAGAATGA GCTTATATTA TCTAAATTGT ATTATTATTT AAAATATTTC
     9541 ATCTCATCAT TAAAATAACA AGGGTCTATA TTTCATCTTA TAAATAACGC CATCCAGCTA
     9601 TAAAAACTAA TTAGTCAAAT GCCTTATATC TGTAAAAAAT AAAAATGAGT CTCTTATCTT
     9661 AGAAAAATAA AAAATAAAAT GAAAAAGATG AGAGAGAAAA AAAGAAATAA GACAAAAAGA
     9721 TGTGTGAGTT ATTATGGGTT GCCAAAAACC TATTTCAGAG TCAACCTATA ACAGAAAAAT
     9781 AAAAAGAAAA GATGGAAGGG AAGAGAGATA AATTAAATCT CATCAGTAGA CTGCTTACGT
     9841 CTATTCTCCT TGATCCTTTC CCAATCAGCT ACATCTATAT ATGAGAATTG ATGCTCGCTT
     9901 CTTGTCTTAA CACTATTATG AATAGTACTA TTGATATTCT CTGCAACAGA TACAAAGAAG
     9961 TCAAAATACT TTGACAGAGT ACTCTCAAGC TGCTTATGAT ACTTATTCTT TACGCTACAC
    10021 TTAGCAATAT ACTTAAGTCG TGCGATAGTG TCTTCATTGA ATTCAATATC AGGCTCAGCA
    10081 GTAATTGTCG AGCTGATCTT ATCATCTTTA CCATAAAGCA TGCCACTATC TTCATTGAAT
    10141 ACAGTATCTC CACAGTTATA CTTATCAATT GCTGAATAAA TTATATCACG ATAAAAAAAG
    10201 TCATTTACAT TCTTCGTATT CTTTAAAATA ATTGTAAGCC TATTAAGTGC GTCTTTTATA
    10261 GTACCATAAA TAACTGCGGT TACAGTTCTC TTGTCGTTGT TTACATAATA ATAAATCTTG
    10321 CTTGCCATTA TAAAAACTCC TTGTTTTTTT ATTTACTAAT AATTTTAATT ATAATAAAAA
    10381 ATCTGTTTTA ATAAGACTTT TTTATTTTTG ATTTCTTATC TTTTAGTATT CGATACTTAA
    10441 ATTTAAATGG TTCATATTCA TATGTTTCCA ACAAAAAATC ATGTATGATT TTCTCAATTT
    10501 CTTTGGCTGA CATATTTTCA TAGTCTTTAC TATACATTTG TATAGATGTT GGAAGTACGC
    10561 ACTGAAGCAA AATTGAATTA TTGCATATCC ATTTAATTTG ATATACTCTT AACATTTTTT
    10621 GCCTCGTTTT CTTCTGCTAG TTCCTTAATG GTTTTAGCAT ATCTATTAAT TTTTTCATAA
    10681 TCATCTCTTT GAATTGATTC TATTTCTTTC TTAACAAGAA TATGCTGTGA ATTATTCCCC
    10741 TTATCTATAA TTGTATAGAA CATTTTTATA TGATGATTTG TAAAGAATTC TATTTCTAAG
    10801 TATATCTCTT GATTATTACA TTCTTCACAG CTATATTCTA TTTGAATTGA ATCATTAGCT
    10861 GTTGGTACTA TGCAATCTGG TCTATACTGC AAACGTAAAA CATTTTTTTG GGATTTCGTG
    10921 TACGAACTTT GGGTCAAATG AATCTGCATT ATATTGATTC CAATTATTTT TAAGATCTAA
    10981 TATATCTTTA AATATGGTTC TAACTTCTTT TTGATCTTGT CTAGTCAAAA TATTGCTCCG
    11041 TTTCTTCATC ACATAAAATA TAACATAATG CTTGTAAGAC TATATTTACT TCGTCTAATT
    11101 CAATGCCATT GTCTATTAGA CACTGTTTTG CTTTATCGTA TTTTTCTTTT GTAATTATCT
    11161 GCATTTTTTA TTATATCCTT TAATATTTTT GGTGCTGAAA ACGAGATTTG AACTCGTAAG
    11221 ATCTGTATTA AAGATCATCA GGGCCTAAAC CTGACGCGTT TGCCAGTTTC GCCATTTCAG
    11281 CAAGTGGAGC GGGATGAGTA AAGCCCCGGC TCTGAGCTTC ACCTTACCAT GTAATCGCTA
    11341 ATGATCACTC TCGTAAAACA CAGTAGCTGC CTTGCACTCC CGCTGGTCTC TTATCTGAGT
    11401 TCGTGCGCTA AGATAAAAGA AAAAAGGCTC GCATTGCTGC GAGCTATATA TAATCAGGCA
    11461 CACAATCTAT GAAAATAAAT TATTATCAAT TCAAGTTGCG CATTACGTGA GCGCGGATCC
    11521 ATATTAAATA TACGAAGCAT ATAGCTTTTT ATCTTTAGTA AAACATTTTC GGATTTCATC
    11581 TTAAAATTCA AATATATATA ATAATAGATC GGTGCCTGTT ATTTTCTGAT TTTGGATTTA
    11641 ACAATAGAGA TATTCTTCTT CTGTTGCATC GTATGGTATA TTGTCAATGC TTAATTCGTT
    11701 TTTATAATCT ATAATGATTT GTGAAATATT TTCATATGTT GTCCACATCG GATCATCATA
    11761 ATTCAATTCG AAATCATATA TTTTTCTTGT TAAATCAAAG TGGCAATTAT CATCAAGCTT
    11821 TAAAATGATA TTGTCATTTA AAATCATGTA AGCATCTCTA TCGAGATCAT CCATCCTATC
    11881 AGTACTATCA AAAGAAAGAA GATACTGAAG ATATTCTGTA ATCATCTGAT ACTTTGCAAT
    11941 ATCATATGCA TGACAGATAA TAGTTTCTGG AGATTTTCGC GACCAATTAG CTCTATATTT
    12001 ATCGTAATAT GAACTTATAT TATCTAAGAA TCTTTCTTTG GTCACAACAC AATCTCCTTA
    12061 ATTGAAATGC TATTAGCATT GTTATCTTTA ATGAGATTTT CTTTAGTAAA AAATGATCCT
    12121 ATGAAGTCTT CGAAGGCAAA TCTATTGAGC TTAGGCGACT CAATATCGCA AACGTCCTTA
    12181 GATAATTCGT ACTTGATAAA TCCATCAGGG ATCTTATCAC TGGAATATCT CTTGGTGCTA
    12241 AATGCACCAG TATGCTTCTT GTTCTTTGAA TCTATAATAG TAGCTTTCTT AAAATCTATA
    12301 ATATTAAGTG CTGCTGTTGG CATTTTTTAT TTACTCCTTT GTATTTTTAG CTATTAGTTC
    12361 GTATGATATA TTGGATCTAT TTTTTATGCC TCAATCTACT GCTTCTATTT TTTCTTCGAA
    12421 CAATGGATTT TTATGTGCTA CTAAAAATTC TGCCTGAAGA AAGTATAGTA TCTGCTGAAG
    12481 CTTGAAGACA TTAACGCAAT ATTGTTTCTG ATTACAATAC CATAGTATAT AATCAGATAT
    12541 ATCTTTTATT TGATATGGCA TGATAAACTC TTCCTGTTTT ACCATAACGT CCACCAGTAT
    12601 TCTGTATATT TTCTATTATA ATTACTTTTA ATCGGTAGCT CGTCTACAAT GTTTCTTCTA
    12661 AATCTACGAT TACTATATCT TTTTAACCAT TTTTGTGCAT TAGAGTTTTT AGGATACTTT
    12721 ACATATTGCT TATCTTCTGG AAGATAAATA TCAATACCAT CTGTATGTAT TCTATCTTTG
    12781 ATATAACCTT TAGCAGGATT ATAATCACCA ATAGAGCATA GCCACTTAGC TTTTTCTTTA
    12841 TAGAAACGTT TAAAATAATA ATTACCTTTT TTAGCTTTCT GGTATCTCAT AACAAAAATC
    12901 TCCTAAAACA AATAATATAG ATGAGAATTT CTTTTTCTCA TCTATATTAT TACCAATATT
    12961 CTTATGTCGG ATAATCTGTG TCAGCTATTA ACTTTTGAAA AAGTTTGAAA CATTCGTTGA
    13021 AAGCATCTTC ATCTTGCGCG ATTGAGTCGA AATCTGAATC CGATGGTTCA TCAGGCACAG
    13081 CATAACGTAT CCAGTAATCA TACAGATTTT CGTCGTTTGC TTCTCGCATT AGTTCGTGCA
    13141 TAAGCTGTAA CTGCCATTTT CTTGTTGTTA TAACACTAAA TCTTTCTGGT CTCTGAAGCA
    13201 TGTATTTATA CTTACCTCGA TTGATAAATT AATCTTCGAT AGATTCATCG AAAATGGATC
    13261 TGTCAAAAAA CTCTTTCAAT GTATCATCGA CATAATCGAA TCCGTTGTAA TTTTTGATGA
    13321 GCTCATAATT GCCTTTTTCA AAAATTTCAC CGCAGCATAG ACATAAAATA CTGTTATCGG
    13381 ACATAAGTAT TCCGAAATGT TTTTCTGTGT CATCGTTTAG CTTGAAGATT ACCAAACTGA
    13441 TTCCTTTTTC TTTCATAGTT TGCCTCTTTC TTGTTTTTTT ATATTATTAT ACACCACAAT
    13501 GTTTTAAAAG TCAAGAGGGA AGTGCAATTA TTTTATTATA GACTGCTGTA AATTTTTTAT
    13561 CTATGTCTGG ATCTATATGC CGAATCTCTT TATCTATATG ATAGTGTCCG AAGTACCAAT
    13621 GTTTGAATTT CAATTTGTAG ACGTCACAAA GATTGTCGAA AAATCTGGTG ATGTAATCGT
    13681 GCCGGTCATA GCCCAGATCA CTTACAATAA AATCTGGTGC ACAATGAGTA ATCACATAAT
    13741 CTATAGGGTG ATTACAGTTG GCCAAATTGT CTATAGCATT ATCGATTTCT TCATTGCTCG
    13801 GAAGTTCCTG AGACCACCAG CTCTTATTTT CTTTGCGAAA CATCTTGTCT ATAGATTCTG
    13861 CGCCACCAAA CGTAAAGAAC TTCTTGTTAT CTATTGTATA GATCTCACCT CTCATGAGAT
    13921 GAAACACGCT CGGCGCAACC TGTCTGACCT CGCTGCCAAA CTTTCTTACA ATAGGATATT
    13981 TATCAGTATT ATAAAGAAGA TTAAAATTCT CATGATTTCC ATCTACAAAC AAAGTAGTGA
    14041 AATTTTTATC ATTGAGCCAA TTAAGCCAAT ACTTATCGCT GTTAGATCCG TCCCAGATAC
    14101 AACCGAAGTC TCCACATATA ATTACATAAT CCTGCTTAGT CAGATTCTTT TGCTCTGGAA
    14161 ATTTGGTTGT TGTCAGTTTT TTACTATCAT GACCACCATG AAAATCGCCT GTTACATAAA
    14221 TCAAAACACA CATCTCCTTT AAAAACTATA ACATTATGCT AAAACGAAGC TGTATAAAAC
    14281 TCTTTTATTA AAAATGATTT ATATTTATAC ATTTTCGTTT TAGCATAAAA TGCTGATTAC
    14341 TTGCTATTTT CAAACAATAT ATTTTTTATA AAATCTTATT TCTATTTATA AAAACACATC
    14401 ACAAAAATCT GAAGACAATA TAATTAACAC GAAAAATAAA ATAGTAACTA TTATTGTTCT
    14461 ATTAAAATAT TGTCTTCAGA AATTGTTTTC CCACTTAGAA AAGATTGGTT CATGCTGTAT
    14521 TGACTCAAAA TACATGAGCA AATTATATTG ATTCTTCAAT ATGTCTGTTT CTCTTATCTT
    14581 ATGTGTTATG CCAAAACATA CAAAGTTTAA TTTATAGCTG TGACTCAATT CTTTTGCGTA
    14641 TATACATAAA GTAGTAGGGA ACAGATCGCA CAAATCATCA ATATAATTAT TTATGTACTC
    14701 TATTTGCTTA TCCAGATCTT TAAGGCTATT TATTATTTCT TGTTCTTCTT TGTTAAAATG
    14761 GAAAACATAA TTATACCACG TTGTATCTAC CTTATCTTCT TTTGGAGTAT ACTGACCAAT
    14821 TCCACATGCA AGACGTTTAT ATATATCTTT TAATATACTG TAGTATGTAT CTCTTTTTTC
    14881 TTTGATCGGC TTGCTATTAT AAAGACTCAG ATATTTTTCT ATTAGATTTA TCATAATAGT
    14941 ATATAGCAGC ACATATTTAA TATGGCTAAA ACAAGTGATA ACCAAATGAA CCAAAAAGAT
    15001 AATCTGTCTT TAGTTTTTGC GTATGTATAT ATACTTATTC CTATATCGAC AAGGCATATA
    15061 AAGAAAATAA CTAAATATTG TGTCATATTA TTCTATCCAT ATATTTTTAT CATCTCATTT
    15121 AAGATTAGAG ATTTGTTTCC AAATGTGTCA TATGTTCTTT TCCACGCACT ATCTTTATTA
    15181 TTTATTAATA CCATCATATC CCACGGATCT AATTTTCTTG TATTGGCTAT AATTTTATTT
    15241 ATACGTTTCT TATCTTCTGG GACGATTATG ATATTTTCGC TTTTATAGGT ATCTGTAAGC
    15301 GGTGCTGCAC CGGCTCCACA GAAGAAATAG TAAACTTCTA CCAATATTGG TCCGCATCGC
    15361 CATGCTTCAA ATAAATCATC AAAAAGAGTA ACCCCTTTTT TCTGAAGATA GTCTCTTTGA
    15421 ATGATATACA TTATTTCATT TAATTGCAAA TTTGTAATGG ACTTCTGATC TTCTATACAT
    15481 TTGGTAACAA TGTACTTAGC TATATCAAGT ACATAATATG GTGATTTTCG AACTGTATTT
    15541 TTATCTCGTT TAGTTCTTCC TCTGCTGCAA AAATCATTTT CAGACCTATT GACATCATAC
    15601 ATAAAACAAT GTATTGGATA TTCTTTATGT ACAATTTCTG GTTCAGCACC ATACTTGCAC
    15661 TCATAGCAAT AAACTATTTC AGGGGTTATA TTTTGTATCA TTTTTTATTG GATTATTTCT
    15721 TTGCACTACT ACATGGAAAC ATATATCTTT GTCTTCTACT TCTTCGGTAT CATCTATAGA
    15781 AGTTATGATT TTATATTCTT GACTATCTGT GAATTCATTA AAAACAAAAC CCAAAACTAT
    15841 TTCATTTGGC AGATATTTTT TAATATCTTT TCTTGTGAAA GGATGATCAA TTCTATTGTA
    15901 TCTTCCTTTG AATCTGGCAA TAGGCTTATT TAAGTTTATA TTGCATCTAT TCATATAAGA
    15961 ATCTATAAAC TCATATGTTA TTGCAACTTC ACCAGCATAT GTTTTCATAT ATGCGGCAGA
    16021 TATAATATCA TGCACTATAG TCCTGTAAAA CCTATATTTT TCTACAATGT TAATCATAAT
    16081 GCACTAATAC TTTATTCTGA CAACTTGGGC ATTTAATATA ATACGAAATT GTTTTATCTT
    16141 TTGATTTTCT TAAATGATGG ATGCTTGAAT CATATACATC AAAAACATCA TGGCATTTTT
    16201 GACATACTAA TCTAACGTGA AATTTATTTA ATAAATCTTC TATTTCTAAA TATTTATTCA
    16261 TATCTTATTT GATTTCTTCA TTCCAGTAAG CTTTAGAGCA ATTTATGCAT CCGTTAAAAG
    16321 TGTTACCTCT TTTACAAGTA CCATCATCTT CTTCAGCTCG ATAGTTTGTA TCTAAATAAC
    16381 ATGGAGGAAT TCTCAGCGTC TTATTATCCG GATCATCAAG TGATATTTCA GCATTAGGAT
    16441 ATATTTTTAA AAACTCTGAT CTTCTGGTTT TTATTGGATT ATTTTTTGCC CATTCTTCAA
    16501 CTAATGCAAC TACTTTTGTT GGATGTTTTC TGATATAATC AGTGCAGCTC TCTGATCCTT
    16561 TAAATTCGCC TATAGGACAA CACTTATGTT GTACACTATA TTCTGGTGAG TAACAGTGGC
    16621 TGCACATTCT GTCTTTATAT TTTATAAAAT CAATTGCATC CATTGTTTTC TTCTTCCGGC
    16681 GGTTCGGGTA ACGGTATCCA GTGCGTTACT TCATCATCGA TGTTATTATA ATGGTCTTCG
    16741 TGGATGTAGT GGTTGCTTTC CCACCATCCT TTTGGGATTC TGTATCCATC TTTTTCCTCG
    16801 TCGTATATTC CCCACTCCCA GATTTCAGCC CAGTTATAAC GGCTATCATC TTCGAGTACT
    16861 GTTCCATCTT CATAATATGC TGTAGTGATT ATTGATCGTG GATCACCGCA GCATTTCCAT
    16921 TGTGCTCGTA TCAAAACCTC GGTTTCGACT TCTGGTAATC TGTCTTTAAC ACTTATCCAT
    16981 TCAAACATTA TTTCCTCTTT CTGGCGGCTC GAGTAATTTT GACCAATAAG TTACTTCTTA
    17041 CTGATATAAA ATTGAATCAG AAGCTATTGG CATCCAGTAT TTATCGTCAG GATAGTACCA
    17101 ACCGACCATA AAATCAAAAT CACCATAAAA TAGTACTTTT TGACCATCTT TTGGTAATCT
    17161 ATTTTTTGTG CTTATCCATT TAAACATTGC TTTATTTTTC CTTTATAGTA TATATATTAT
    17221 TATCTTTCTT ATCTATGATT TTATATTTCT CAATCAAGAA TATCAAATAC GCCTTAAGCG
    17281 CATATGCAAT TGTACTTTGA ACAATTGGCT TTGGATATGT ATATACTAAT TAAATATCTT
    17341 CTAGTAATTG TGTTATACTA ATCCGATATA TGAACACCTA AAGGTTCTAT CTATACCTGT
    17401 TGCGTGAATT TCGAGCCCCA TTTTTTATTC TATACTCTAT TGCTTATCGT TATTATCTTT
    17461 TATACATCTA TTTTCGAACT TTTTATAAGC ATCGAGATAT GTTTCATTTT TATCTCCGTT
    17521 GTATGTAACT TCGTAATACA TACCATCTGG TAATGTAGTA CTAAGTAATG CTTTCCAATT
    17581 CTGAAGTGTT TTACAGAACC ATACGATATA AACACTATCA GTAGTTATCC TTATACTATC
    17641 AGTCTTATCT ATATGTTCAT TAGCGTAGTC ACATACGATT TCTTTAGCGT ATGTCATATA
    17701 GTCATTATTC ATTATATTGC CTCTTTGATC ATTGTCTTAA CTTCTTCATA AGAATGGCAT
    17761 ACTTCATAAT TAAGCTGATA TAGTTCTTGC TCATTATTTC TGCTATCATG TTTACTTAGA
    17821 ATAGTTTTCA TATAAATTAC TGTATCATAA TTGCCTAAAG CCATGATAGA TTCAATGGCG
    17881 TCAACATTTA TTAAAAGCGT ATTATCATTT TTTAGATAAA CTTCAATAAA TCCTTTCATA
    17941 GTGCGTCCTC CAATTCTTTA ATAATATCTT CAGCGTACCC AAATACTTCT ATCGGCGTAT
    18001 TGCGTCCCAT AAGATATATC TTAACGCCTT CATTACTATT ACTTGATACA TATTGAACGT
    18061 GACTGGCATT TATCCATTTG TGTGCATAGT CATAATATTT TTCTTTACCG CATTCATGCC
    18121 ATACTTTTTC TTCGAATTTG ACAAAATGCT CTTTAGCCAT TCAGATCAAC CTCTTCTAAT
    18181 TCATTTATGT ATTCCTAAGT CACAGAATCC TTCTTTATTC TTGCATATAT CATATGTCCG
    18241 GCAATATAGC TGTATATGCT CTTTACGGAA GGGAAGCGGC TCGCTATAAT AACATTCCTT
    18301 ACATTTTACC AGCTTAGGTA CAGTAACATG TTTAGTAACA GATTGTGTAG CTGTTTCTAT
    18361 TTCTTTGATT AGCTCTAAAT TTTTCTTATA ATCCATTATT GTTTTTATTC TGGTATTTTA
    18421 GGAATTGGCA TCCAATATTC TATTCTATAT TGATTATAAT ACCACTTATC TTCACTAAAC
    18481 CAAATACCCT CTGGTTGATA AGTGATTGTA CCATAGGTCC ATGTAACCAT AGTATAATCA
    18541 TTTTTTTCTT TTACATAAAT AAGAACATAC TGATTTGCTA CAGGTAGCTT ATACTTAACA
    18601 TTCTGCCATT CGGTATATCT GTCCCCGATA TTATACGCTT TAAGAAATGG ACAGATATAA
    18661 TCGGTTGGTT CATTGATATA ATCGTGCATT ATAAAAATAC CTCATTATTA TTCGATCTCT
    18721 TCTGACCAAT AATCTTTACA GCATTGACTG CATGTAGCAT TATTTATTCT ACATTTAAAA
    18781 CTTGAATCTA TTTTTGCAGG GCATAACATT ACAACGCCTT CTTCATCTGT TTCTGCTTTT
    18841 GGAAATATTT TTAAAAGCTC TAACTGTCTT GTCTTAGCTG GATTTTCTTT TGACCATTCT
    18901 TCAACAATGT CAACTGCTTC AGAATAACAT TTACATACAA TATCGTAGCA AGAAGGTCTT
    18961 ATTTTATTAG GATCCCATGT GTATATTCTA CCAATAGGAC AATCTTCTTT ATTACACTTG
    19021 TGTTGTGTTT TAAGAGTTGT GCACATCCTA TTGTACACTT TAAGGAATTC TTTTGCGTCC
    19081 ATGATTTGTG CTCCTTTTTT ATTTATTCGG TAACTCTGGC ATATATGTCC AATGAGTTAC
    19141 TCTATATATA GTCCCTGGAA TTTTCCATGT TATATGATTG GTATCTTCTG AATATATAAA
    19201 GGCATAGCCT TCTTTGACCA TTCTTCGCCC ATCTTTCTGT TCAACACAAC AGAGGATACG
    19261 CTCTGATCGC TTTCCATGTA ATACTGGAAT GTCTATAATG GGAGGGCAAA GCTGCGCGTC
    19321 GAACCACATA TTCGACTTTA ATATTACCGG ATTCTTGAGT GTAAGCGGCA CTTCTATACT
    19381 ATTGGACATA TTTATTCCTC GTCGTTTAGT TTTGGTAAAT CATACCATTT GATTATCCTA
    19441 AAATTAAAAT GATTTCCTTC TGTAAAATAC CATTTTCCAT TTATATATCT ACAAAGCTGA
    19501 TAGCACTGTA TTTTGTCTTT ACAGTTATTG CAGTAACGGA ATCTCTCATA CACACAGAGT
    19561 ACTATACGAT CATTATCTGG TACTTCTTTG GTTGTATATT TTACCACAAG AGTGTCATTA
    19621 AATATTTTTA TGAATTTTCT TAATTTCATT CTGTTGCTTC TGTTTCTAAA ATAGCATAAT
    19681 TTTCTCGTGG ATACCAATCG CCTATTTCAT ATGCATCATA AGTCTCTTTG TCTAATTCTA
    19741 TCCATTGTTC AATAGTCTGA TCTTCAACTG TATTCTGTAT CTTGATTCTA TAGCGTTTTG
    19801 AATAATAATA CGTAATCGGG ATCTTATTAA CTATTGAAGT ATAATGTGGT CTATAATCGT
    19861 ATTTATCTAT AACGATTCCT GAAGTTATAT TATTCTCCTG ATCTGTTGAA CAAGAACAGC
    19921 AGAGTACAAA TAACATGAAA ATGGCAGCGA CAAAGGCTAC CCACCTATTT TTATTCGCAG
    19981 TATATCTCAT TATCTTTCCT TACATATATC TTTCTAGAAT ATCTGTATTT ATAAATAGGA
    20041 TATTCTAATT TATTTTTCTT GAAATTATAA TGTAGCTTTC TTATTTCATC TTTTACTGAA
    20101 GCATTATTAT ATATATACCA TAACACTGAA TAATCATAAG CTTGCCATTC ATTCTGCGGA
    20161 TCAAAGTCAT AATAGAATAG TGTATACTTA TGTCCATAGC GTTTAGGATT CATAGTCTCA
    20221 GAAAAGATGA TTGTGCCGAG AATTGCCTTA TACTGTTTCT TTTTGATTCT CTCTTATTCA
    20281 TAATTTTTCT CTTTTAAAGA TAGATTATAT TTTATTATAT CATATGATAA GCAGTTTATA
    20341 TATTCATTGT TCTTTTCGTA AGTTGTATAT CTTACATCTT TAAAAACATA TAAATGATTT
    20401 TTATAAAAGA AACTTCGCCC TAATATTTTA TTGTTATAAA AATCAAGCCA TTCATCTACT
    20461 TTTACTTTTT CTCGTATTGT GTTATCTTTC CATATACTAA AACAGAACCA CATATCTTCT
    20521 TTATTTGCAT ATTCGTAAAC CAACAAATAT ACTTTTACAT GAAATTCTGT GGCAGCTTTT
    20581 CCGAGAAAGC CATCTTCACA ATATATGGCA TGATAATCAT CGGTGCATTC TAACATAAAC
    20641 CTTAATACTT TACTTAAAGG ATTGGATTCA AGTGCATTTA TATTATTCTT ATATGTTTCA
    20701 ATTAAATTTA TCATGCATTT ATCTTAAAAA GCGCGGATTT TCGATCCACA ACTCTTTCTT
    20761 TACATCAATA CATTCTGCAC CATACAGATC TGATTCTTCA CACTCTTCGA GCTGGATCTG
    20821 CATCTGATAT GTATCTGAGT GCTTGCCTTC AAAGAATGAC GCAGTATCGG TTACTGCTTC
    20881 GAGCTCTTTA TATAGCTTCA AAGCTTCTTC GTAAGTGTCG AAGTCGCCAA AACTCCACTC
    20941 ATCGTCTGTT ACACAATTGT TTTTATCATA GCCTATACCA CATACATAAT ATCTGATCTT
    21001 TTTTTGTGTC ATATTGTTGT ACCTCTTTTT AGTATTTTGA TTTCTTGAAC CATACAAATT
    21061 GATATTGCTT TTCATAAACA TTGCCACAGC TATGAATAAT TGCTTTTATA TAAACTTTTA
    21121 TTTCGTTTGT ATCCATTTTT GTCTGTTCGT AAAAGCTTTT ATCGCCCTTA TTCTTAATGC
    21181 TTCTTAATTC CTTTAGAGCT TCTTCGTAAG TACTAATATT GCTAATAAAA GTATATGGGC
    21241 AAGTTTCGGC GTGCCAATTT TCTTCACTTC CATATCCTTC ATAACAAATA TTATAGCTTA
    21301 TATGTTCAGG TTTTGGAGCT GGGGCAAAAT GATTATAATA ATCATACAAT AATTCAATAT
    21361 CATCCATTAA GTCAATATTA TCCATTTTAT ACTATTGTTT TTCTTCTATA TATCTATTAA
    21421 CTACGACACA CAGATTACTC ATTCCACTAA TCCATTTGTA AGGATTACCA AGGAGTCTAC
    21481 AATCATAGCC TTGTGCAACT TGAATTTTCC ATTTAATGCC GTTAATTGTT CTGATAATAA
    21541 GTTTGTCCTT TTTGATATTA TAAAGTGCGC GACCAAAATT TTTTATCCAT TCTTCTGAAT
    21601 AGGGAATTTT GCTCTTAAAC AGTATTGTTG GTGGCATATT CCATACTTGA GTTCCACTAA
    21661 AATAATTCAA GTCTATGGTT TCGTTCTGCA ATTTTTCATT TACGAATTTT TCGGCGCATT
    21721 CAAAAATATA CTCTGCTGCT TCTTTTGGAT CTATATATTC ACAATGGATA TATTCTTTAA
    21781 TCAAGTCAAT CATTATCTCT TATTTTTATC TTACTTAATA TGGTATATCG ATAACATATT
    21841 CTATAACATT TATATATCCA TTATTGCTTA TTTCTAATTC ATTCCATATT ATATTTGGCT
    21901 CATACACTCT TATTCTTTTC TTTTTTGAAT TTTTGTATTT GAATATATAA CTATGATTTG
    21961 TAATATATTT CTTTTCAAAA TCAAGCAAAT CATCTTTTGT ATAACGACCT TTTATATAAT
    22021 AATCAAATTC TATAGGCAAT GGAAAACTAT GGTCGCTATC TACATGAATA CGTCCATATA
    22081 TTTGTTGTCC TCCAAATGCT GGTCTATCAA ATATTTTTGC TTCATGATCA AAGATTGCAA
    22141 GTAGATCAGA GCGCAGCTTA TTTCGATCTA TATGTTTGCT ATTCAAATAT TTTTTTATTA
    22201 AGTCAATCAT GATGTTTTAT TCTTTTTCTT GTAACGCATA AAGCATATAT GCCGTGCATT
    22261 TTCATTCTCC ACTTATCCAT TTTGAAATCA AGAAATTTAC CTATTGTGAA TTCATATGTT
    22321 ATATTGTCGA ATGTTTTAAA ATGCCTATGG TATCTTCTTG AAAAAATTGT AAGCCAATAC
    22381 CTAAAAATTG TTGCATTGCC ATGACCGTAT ATTATATATG GAAAATCAAT GTCCAGCATC
    22441 CATGTTTCAT CATTATCGAC ATCTAGTAAG GGATCTTCTT TGTCGGTTAT TATATCTGTT
    22501 ATATTTTTAT CTACGTAATC TATAACCCAT TTAGCTAATT CTATTTGCTC TTTATCTTTT
    22561 TCGTATTGCT GCGCTACTTT TTCTATCAGG TCAATCATTA TCGTACTTTA TAGCCTAAGG
    22621 CTTCGTGTCC AATAGCTTTA CTTACATTGT CTTTTAACTT ATCAAAATAG TAATTCATAT
    22681 CAGTTTTAAG CTTAGAATAA GGATAATTGA TTTCAAATCT GTATTCATAT TTTCCTTTTT
    22741 TTCTTTTATA ATTCTTATAC TGTCGATGCT TATTTATAAT ATATATAGTA TATACATCGT
    22801 ATGGGTAATC GAAATAATGT GAATACTTTC CGATGCAGAA CCAATCTCCA CTATATTTTT
    22861 CTATATACTT TTTCATAGCT ATTTCTATGA TGTCTATAAC ACAGCAATCG TCTTTGATAT
    22921 TATCTAGGAT TTCGTATTTT TGTGTTTCTT GTATTGATAT ATAATAGTTT GAGTATTCTT
    22981 TTATTAAATC AATCATAGTT TTCGTTTTTA TATTTTATAG ATTTGATTTT TTGCCTGCCT
    23041 AATACTTTAC TTATACCTTC TCTTAACTGA TCTAAACCAA GATTTATATA GTATTCAGAT
    23101 AAAGAATTCG GGTCAATACT AAAATACCAA GCGTCATCAA GATCTTTGCT ATTACGATTT
    23161 GTTGTCCATA CAGTATATGT ATCATTAGTT TCATTTTTAA ATATACAAAT ACTTATTTGA
    23221 CTATAAAGCT TCATATATTC TTTTGCTGCT GATTGTATTA TGCTTATTGC ATTCGCAGAA
    23281 TCGCCAATTA TTGTATATTC TTGTGTTTCC GGCTCTGATC TGTCTTTACT TAAATATTCT
    23341 TTTATTAAAT CTATCATAGC TTGAGTCTAT ATTATATCCA GGTTCTATAT ATATTTTTTC
    23401 TTTTAAGTAC AGCATTTACA TCTCTATTTA ACATATTCAA ATAATAATAC ATTTTCTTAT
    23461 TTGACTCACA ATCTTGTTTA GCAACCATAG AGCTATAGCT ATAGTTATAA TCTTTATCAG
    23521 AAGTCGTGAT CATAATACCA AGTGGATAAT TCTCTAAATT AAAGTGAACT TTATATTTTT
    23581 CGGCGTATAT TCGCATATCC TTATACAACT CTTTCAGTAT ACGACAATCA TTCTGTAAAG
    23641 AAAATATTAA CGGATATTCG CCGCTAAATT CTTCATTATA ACTTTTAGTT TGAGTGATAT
    23701 ATTCTTTTAT TAAGTTTATC ATAGCTTATT TCTATCTAAT CTATCTATCT TATATATTTG
    23761 CATATTTAAT GCGGCGCATA CAAGTTGACC TATCTCATTC AAATAATAAG GAATCATTCT
    23821 TTTATTATTA AAATCATTTC TTAGAATAGT GATACCATAA GTGCGCCCAG ATTTTATCTC
    23881 TATACTTTCT ATCATTATAT TGTTCCAATA CTTACAAGAA TAATTACATA TATTGAATAC
    23941 AACAGGATAC TTCTTTTCAT ATATCTTAAC AGCTTTAAAA ATAGCTTTTA TTACACAAGC
    24001 TGATTCAATC TGATCTATAT ATTGTTTTAC TAAGTCTATC ATGTCTATTA TATCTAATCT
    24061 ATAGGCTGAA TTTTCATTTT TATCTGATAA GTTATAGAAT CTATATAAGT ACTTTCTGTT
    24121 ATCTCTTTTC CTGGCGTTGA ATAACCAAGT AATGTTGGAT AATATATTCT TCTATTTCGG
    24181 GCGCCATCAA ACGCTATATA ACTTTTGTTT TTAATATATA TAATATTAAA TTTATCCAGA
    24241 AGTTGGCACG TCATATTTCC ATATATGATT TTTGATGGAT CTATATATTG GCCATAATCA
    24301 TTATTTTTAT TATTTTCGCT TTTAATAAAT AAGCCACCAC ATGCATGATA ATATTCGTTG
    24361 ATTACATCTG GATTAGCTAC ATATCTTGAG GAGTATTGTC TTTTATTTAT TATATCAGCG
    24421 TATATATTTG CTGATCTTTT GATCGCCCGT AATATCTCTT TGCATATTCT TATATCTCCA
    24481 TCGCCTTCTA TTATATTATT TCTTATATAA TCATTATATT GTTTGATTAA ATCTATCATA
    24541 TTTGCTTTTT TGCTTTACTT CATCTTATTT TTATTTCATC CGAATCTATA GGCTGAACTT
    24601 TTATTTTTAA CCGATAATAT ATTATATCTA TATAATCATT CATTTCCGAC GCAGGAGACC
    24661 AAAATATTTC TGGATAATAT ATTCTTTTGT TTCTGTGTTT ATCAATGGCT ATATAATTCT
    24721 TATCTTTAAT GTATATAGAA TTAAATTTAT CTAAAAGTCC GCGCGTTACA TTTCCATATA
    24781 CAACTTTTGT ATGATCCATA TAATATAAAC TACGATCATT ATTTTTTATA TTCTTATTTT
    24841 CTATATATAA GGCATCACTT ACATAATAAT ATCCATTGAC TATATGATGG TCGTGATATA
    24901 TAAATCTTGT GTTATTTGAA TTTGCATCTA TTATATTTGA ATATCTGTTA GCTGCACCTT
    24961 TAATTGCACA TAACATATCT TTGCATATTC TTATATTATC ACTGTTTTCT ATTATATGGC
    25021 TTTTTATATA ATTATTATAT TGTTCGATTA AGTCTATCAT GATGCTTTAA TCCTTTATAA
    25081 ATCTTATTTT ATTATATTTT AAGTTAAAAT CGAGGCGCAG GATAAATAAT CCCTTTTACT
    25141 TTCATCTATA TTTCCAAATC ATAAAAAATC CTATTTCTTA AGAATATACA TACATATATA
    25201 GAGAGAGAAA GAATGAGAGA CAAGCCAATA AGAGAGAAGA GAGAGGGAAG TAAAGAATAT
    25261 GCTCCGACTT ATATCTAAGA GATATGCACA CTGCCACTTA TATATAAGTG TTTTCATAGT
    25321 AACAAGACTA TAAAAACTCT TATGTCTAAG AGATATATAT ACCTACTTAT ATTTTGGCGG
    25381 CTTTATTATA CCAAAGCTAT AATAGGCTTT ATATATTCTA AGAGAGGGTA TATATATAAT
    25441 AAAATATATT CTTGAGCTGT ATATAGCTAA TAGAATCGTA TATCTAAAAT ATAATATAAA
    25501 TATATTCTTA GGCTACTTGT TTCTAAGTGA TCTTATAGCG TTAAGTATAT AATAAAAATA
    25561 TATTTTGAAC CATTTCTGTT TAATCAGATA TATGTAGCTC GATATACAAT ATAAATATAT
    25621 TCTTGAACCA TCTATGTTTA ATAAAAATAT ATATCGAAAA TATAATAAAA ATATATTTAG
    25681 AACCAGGTAC TTTTTAAAAA TTTTATATGC ATACGCGCGC ATATAAGGAC CTTTTATAGT
    25741 AAATCCCTTT TCTAAAGAAA AGGGATTTAC TATAACTTTT AAGTTATTTT AACATGGTCC
    25801 ATCAAAATAG TTAAAATATT TTCTTATCTT CAAGTGTCCC GAGCGCCCAC TTGAGTCTAA
    25861 TTAAATTTCT CTTAGCTATA TGTCTTGTCT TCTCTTATCA AGCGCCATAC ATATAGCTAA
    25921 TATATTCGAA AACTTAAAAT TAAGCGTTTA TTTGCGTCCA AAATCCTTTT TAATATAAAT
    25981 TCCTTAAAAA GTTTCTTAAC CCCTCTGAAT TGGCTTAAAA ATGGCCTTAA AACGAATATA
    26041 AATATTCTCT TAGCAAAACG CTTTTTGTTT ACCAGTATAT ATAGTCTTAT AAAGACTTAT
    26101 ATCTCATGGA CTATAATTTA TAAAATTATA TACGTTGGTA AATATATATT CTGCAAGATT
    26161 ATAATATATC ATCTTGCATA AAAACCTGCT TTTATTCAAA ATCAGTATAT ATAGACTATA
    26221 GTATTTTTGC AAGCCCACTT TCGTTTTCTT GCAAAATACT ACATAAAAAG TTATTTTATG
    26281 GCTCTGACCA CTTATTTTAT TATAATTTAT GTTTATGACT CTATTGTTTT ATATATCCTT
    26341 GATCATAAAA AATAAAATAT AAATTATATT TAAATCATGA CTCATAAAAA TAACTTGGCT
    26401 TATTTTATTT TAAATTATAT CTCTTAGATA CAGGGGGCTT ACTTAACTTA TATTATATAT
    26461 ATTTTCTTAG ACTATATAGA TCATAGTTTT ATATATATAC TCTCTCTTAT AGAGAGAAGT
    26521 CATTAAGGGC ATTCTATGCG CCCATTTATA TAACTTAAAA TAAAATTATA TTGCTAAAAC
    26581 CACTCCTTAA TAGTAAACCC TTTCCTATAG GAAAGGGTTT ACTATTAAGA ATTATCTTTA
    26641 CACACAAAGG GATAAATATT TTTTCAATGC CAAATATACT ATGCAAAAAT GTATATTGCG
    26701 TATAATTATA CACGATTTAT TCTCCTTTTA CATAGGGGTA GAATAGGGTT TTTTGCATAA
    26761 TCAATGTATA TTGATGTATA ATTGGCTCTT GGATAATGAG AGGGCAGAGA AGGACTCATT
    26821 TTGCTATTAC AGTCATCTAA AAATTGAACG CGAATCATTT TAACTGCAAT CTTCAAAACA
    26881 TATATTATAA AAACAAATCA AAAAATAAAA CTTAAAATAA AATAAAAAAT AATAAAATAA
    26941 AAAATAAATC GAGCCCGACT GCCTTCTCAA AATCTATGTT TTACAGGACT GAGTTATTCT
    27001 ATGACCCGTA TACTTATATC ATAGTATATC TCTTATATAT ATACTCTTAT ATATTATATA
    27061 CAGTCCTGAG TATATGTCTA TGCTCTTATC ATAATAGTAT TTGGATCCTA TTGTATTCAT
    27121 GCGTCCAAAC TTATATTATA ATTATATATA CTATAGCTTA TAATTAGCTT TGGCATACGG
    27181 CCGCTTGAAA TACATACGAT TATAATAAGA GCATACGACT TAAATATAAG CCCTCGCTGC
    27241 GCTCGGGCAT ATATATAGAA TGGCGCTCGC ACAGGCACGC CCCCTTATAC TGTATATATA
    27301 ATATATATTG TCCCTAGGAA ATATAATATA AGTTGAGAGG GTATAGAGTA GTGCGCCGCC
    27361 ATTATAAAAT AGCCCTTGTA AATAAAATAA AATGATTTGG GCTATTTATA TTTGCTTTGA
    27421 ATCTATTTGC TTGTGTACAC TTAAAAATAA AAATAACTTG ATATTAGCAA ATTGATTCCA
    27481 TAAAAACTTT AAATAAAAAT ATAAAAATAA AAATATAAAA AAATAAAATA AAATAAAATA
    27541 TAAAAAGTTG TGTGAGTATA TCTGCGCAGA CAACCTATAA CAGAATAACC CTAAAAATAA
    27601 AAAAATAACC TGTCCCAATA TAGATTTATA CCTCTATATC AAAACAGGTT ATTTTTATTC
    27661 TTATCCTTAT CCTTATATTA GACTCACATT GCTATTGTAT CAATCGTATA CTGTGGATCC
    27721 TCTTCTATGC TATTGTCTAT TGGGATATTC TGATGCAGCT TAATAAGATC GGTGGCTATC
    27781 TTATCACACT TGCAGTTATA AAAGTGTTGA TTGTGCCCCT TGATCCAATG GAACTTAACT
    27841 GATTTATGTT CTTGTATAAG TTCATCGAGT CTCTGCCACA ACTCCTGATT AGCTACTGGC
    27901 TTCTTGTTTG CTGTCTTCCA GTTATTAGCT TTCCAGTTAG GGAGCCATTC GGTTGCGCCC
    27961 TGAACCACAT ACTTACTATC AGAAGTTATT TCAACATCAC AGGGGTACTT GATGGATTCA
    28021 AACCCCTTGA TTACTGCTGT AAGCTCCATG ATATTATTTG TGGTTTTGGG AGAATAATCA
    28081 GAGATTATCT TTTCATGTTC TTTGTATTGT AAGATACAGG CATAGGCGCC TGCCCCAGGA
    28141 TTACCTGAGC AGGCACCATC AGTAAACATG TGTACTGTTT TTGCAAGAGG ATAGTATCCT
    28201 CCGGGGAAAT TAGATGCGCT GTCCATATAT AATATCAGCC GATGCTTATT CCTTTCGTAA
    28261 GAATTGTATT TCCTGTGCCA TTTACTATGC TATTCTTAGC CTTGTTGGCA TTATCCATAG
    28321 CCTTAATGAC TTCAGGATCA GACTTGATGT CAGAGCAGGT ATCAGATGCA GTTTCAACTA
    28381 TAGTTGAAAG AAGAGAAGAG CCGGTTTTGA CTGCGGTCTT TGTAATAGTC TTGGCAAGCA
    28441 TACCGAGTGC TTTGATGCCG GACTTTGCGA TAGGAGCCGC GATCTGTTCT GCTGCATACT
    28501 TGCCTACGTT AGCAGCAGTG GTAGTGGTCT TACCAATACC TCTTACTGCT TCATTGGTAA
    28561 ACTTACGGGT CTGATACCAT GCAGCGAACT TGTTATACTC AGCCTGAGTG ATCTCTTTGA
    28621 GGATAATCTT GTTGTCAGGA GTATAATCGA TATTTTCTGT AGAAAGACCC TCTCCTGTAA
    28681 CCATGTCTAC GAAAGCCTTG GCTTCGTATG CGTTCCTGAA TTCAAATGTA ACCTTCTCAT
    28741 ATTTGCATTT GTTTTCGGTT TTGTCTTCGC GCCGCTTCTG TTCCTCCCAG ACCTCTTCGT
    28801 TCTTGACATC GTTTGCTGCG TTATGGAGAT TTAACTCATC CATAAACTTA TCGAAAGGAC
    28861 TCTTTTGCTT AAGAGTTTCC TTAACGATTC CTCTTGCCTT AGCCGCTGCG TAAACCTCGT
    28921 CGAAATCTGC GATGTTGACG TTGAAAGCCT CGCAGAAGCT TTCTTTGTTA TAAGTGACTC
    28981 CGTTGATAGT GAATTCCATT TTAGTATTCT CCTTTGTGTG TGTATATGTT TTTGTTTTTT
    29041 TGTTTTTATA GTAGTGCTCT GCTTGCTATC TTGGCAAGCT TATCGACCTC GTTATTCAAA
    29101 TTATGAAGGT CTTTTGAATC TGTTGAACCC ATATGTGATT CTATAAAATT GACATCTACA
    29161 TTGAGCTGTT TTGAGTTTAT AATATCACAT AAAAGCTCAA CTTGATGCCA AATATCTTTA
    29221 TTGGCATTTC TATTGCATAC TCCTCTAATT CCTTTTACAG TGATTTCTGA GTCACTATAT
    29281 ATCTTGATTT CTTCTCCTGT AGGGTCAAGA GAAGCTACAT ACTTAAGTGC TTCGTAAACT
    29341 GCTGTTAATT CGCCACGGTT ATTTGTCTGG GTGCCTTTTA CTCTTCCTTT CTGATCTATA
    29401 ATCTTTGTAA GGGTCTTGTC ATCATAAACC CCATAAGCCC AACCTGCACG AGCGTTTTCT
    29461 GTACCATTGC CCATGCAGGC ACCATCCGTA AATATAAGTA TTGTATATTC CTTCTTTCTT
    29521 GTCTTTTGTT ATTTTGCTTA TTTGTGTTAC TGCTCGTCTC CTAATGCGAG TACGGTGAAT
    29581 CCCTTGAAGT TTCTTGCCTT GATTTGCTGT GCCAGAATTT TTCTCTTTCT CTCGGTAGTG
    29641 GTGAATCTTT TGGGCACAAT AAACTTTGTA CCATCCTTAA GCGTTACGGT CATGTCTCCC
    29701 CATGTACCAT ATCCTGCCAT AATGCTTGAC ATATCATTCT TGTTCAGAAC CACCATGATA
    29761 ATATACTCCT TTTATCTTTT GTATTTTTAT GTTTTATATT TTTGTTTTTT GAATAAGAAA
    29821 AATCCTGACA AGTTAACCTA TAACTTGCCA GGACAGACTA TATGCCATGC ATTGCATATA
    29881 ATCTAGTAAA TACGTATACG GTCAGGTCAT TAATGTTCAT GGATTTTCGA CCAAAAGCAA
    29941 TTCTTATTAG ACACTGACAA TCGTTTGGGA ATTGCTTATC TTGTTATTAT CGTGACACTT
    30001 GAAGTCACAT AGTCTATCAT TACAAGATTT TGATAAACTC CAGGCTATTT AAGATAGTTG
    30061 CCTGCTTTCT ATGTAGCATT AACACGCAAT GCTTGCACGC CAACAAATTT ATCTATTTCT
    30121 TTTACATGGG AATTTGTTGA GCCCATGAAC AGGCTGAAAT ACACATATGC TTTTTACTGT
    30181 TATATTATGC ATATATGAAT GATCTTTTGT CTTTCTCTGG TCAGATCAAT AGATTTTCAG
    30241 AGTAGAGGTT GCTTGACGGA CAACCCTTGC TGTCTCTCGT AGAGAACGCC GCTTATATAT
    30301 ATATTTGTTA TTGAATATGA TATGTAGATT TAAATTTCGT CTGTCTCCAT ATCCTCAACA
    30361 GTCTTGCTCT TTGCGTTGAC GTCATCCCAT GCGGAATTGA TGTATTCTGC GATTGTTCTC
    30421 ATATCCTTGG TAATAGGATA CTTTGAGTTT CTTGCGAATG TTACAGCGGA TGAAACCGAG
    30481 CCGAAAATAA CCTTTGTTAC GTTTCTTCCA TACAGGCTGT AAAACTCTGT CCAAAGGTCA
    30541 ATCTCTTTCT TGTTAAGCTC TTCTCCGGAG CTTGTCTTCC CTTCATTGGC AAACCAGAAG
    30601 AGAGGAGTGC CATTGGTGAT TGGATTGAGC ACCATATCAA TAGTAAGAAT CTTGATTGGG
    30661 CTGCTTAACT TGTCCTTCTT GTCGATCTGC TGAAGGCAAT GAACGACATC GTTGAGGGCA
    30721 TTGATACGGC TTGCAGCTTT TACGTTGCTG CCAACGACTG CTTCGGGAGT GCACTTCTTG
    30781 GCAACGGTCT TGCCCTCTTC ATTGGTTGAA AGCGAGTAAC GGCAGACAGC CTCTTCCTTG
    30841 GCGATGATGA TGATGGTATT GTTCATGATA AGAACTCCTT TTAAAATAAA ATATTTTTTG
    30901 TAGTGGACTG CTTGTCCACT AATACATACA TGATAAGATA TAAAATAAAT AAAATGAGTT
    30961 ATCATATACA TATTAGCAAA CAAGAAGCTA TGATTATATA TAAAGTAAAA TAAAATTAAA
    31021 TGAATATATA TAATCAAAAA AGTGTGTGAG TTAATTCTCA TTCTAATAAT GCATATACTT
    31081 ATCATGTAAA TAGTGTAAGG AGGCGAACCA CTTACATAAT AAGTATAGCA TTAAAAGAAA
    31141 GGAGAAAAAA CAAATTATAA AGTTACAAGG AACACAAAAA TGAAAAATGA AGTAGCAACT
    31201 TTATAACAAG AGAGCGTGTG AGTTATATAA CTTATCCGGT AAAGTCCATT ATATAAATAT
    31261 AAGAGATTAT ACCAGATAAG CTATATAAAA AAGACAATCA ATCAAAGTCA ATATCTACAT
    31321 ACATGACATA TACATCTTTG GTATTGCCAT GAATAAGATT GCATCTTGTG CCAACAATAT
    31381 TTCCGTATTT GCCTACGATA AAATCTTCGA GAGATTTATG GACAAAGACA GGAATGTTGA
    31441 GCTTTTCGCC ATCGGCAGAC CTGATAACCA TGAAGTACTT GTTGTCCTTC TTGATTATCT
    31501 TGGTCTTATT CTTGGCACGA TTTGTGATTG TCTCGTATTT GGCTTTGACA TCTTCACCGG
    31561 CATAATAAGA CATCATCACC TTGACGGTTG CCTTATTGTT GATGTCAGGG ACTTTGACAG
    31621 CATCCTTGAT TGCTTTGCCA GCATACAGTT TGCCATCTTT TGCGAAGATC TTGAGTTTGC
    31681 CACTGTATGG CTTTTCAATG AAGCATACAT GAGTACCATC ATCACATTCA CCATCAGTGA
    31741 ACTCAAGAAC ATCTCCTTCT TTGACTTTGT TCTCGTTGGC GGATTCGTCA TAAAGACGCT
    31801 CACCAACAAA GGGAACAGAA GCCAGACCGA GAGAATCGAG CCAGAGAATA TATTCAGGTT
    31861 TGCATAAATG CAGATAGAAT GTATTCTCGG ATTCATCATT GCCACGTCTT GCACAGGCTT
    31921 TGATGTTTGC TGCCCTCTCT TCAGGAGATA TGTCTTTGGT TGCTGCGCGG AGCATATTTT
    31981 CAAGTCTTGC AATACCATCA TTGAAGGTAT TGTCTGCCTG CGATGTTGTA TCGTCAAAGT
    32041 CATTGCTGTC ACTGTCTTCG GATCTGATTG ACCCAACGAG ATCCTTGAAC ATATTCTTGA
    32101 TTTCGAGATA GATTGAGTCG CGCTCTTTCA TATCCCTGAG AACTTGTTCG ATCTCATATA
    32161 CAGGTTCTTG TTCCTGAATA TAATCAAGAA TAGAGGTATC TGTTGTTCTC TGGACATAAC
    32221 TCATGCATGC TGAGATTGTT TTCCAGAGAG GGTCTCCAAC AATGATCTTG TTGGGATTTG
    32281 CATCGATCAG ATTCTTGATA GACGGAAGAG TATATGATAT ACCCTCTTTC TTATCGAATG
    32341 AGATCTTAGC TCCTTTCATG CCCATACAGA TGACGGATTG CATGAGAAGT TCGGTTATGC
    32401 CAGACAAGTC GGTTAACTTC TTTGCATAGT CGATTGTGAG CTCTTGTCTC ATTCTGCCTA
    32461 CCTTGGAATA GTCAGATAAG AACTTAATCC AATCTGCTTT GGTTTGGGCA CAATGCATGA
    32521 ATTCATCATA GAGCCTCTTT TCTCTCTCAT AAGAGATAGA AACGACATTG TCTTCATCCT
    32581 TGACCAGACC AACATAAGGA TTGATATAAT CCTTGTCTTT GACGAGCTTG AGTGCCTTGA
    32641 TAAGTTTAAC TCTCATCTCA TCATCAACAT TTGCGATGAG CTGGGACTTT GTTACATCAT
    32701 TAGAGATTTC ACCGATGCTG AACGTTATTC CAGATACCTT GTTGTAGGTC AGTTTGCCCT
    32761 GGTCTGCGAG ACCGAAATTC CAATCAAGAT TTGCCATTTT TGTGTTCTCC TTTTGATTCT
    32821 TTGTTTTTGT TTTTTCTATT GCCCCGAAGG GCTAAGACAG ACCATTACTG GTCTATCTTA
    32881 ACGATTACGG GATCGTGCTT GAGGATATGA TAAAGGTCGT TATAACACTT CATCTCTCCT
    32941 ACAAGCTCGG GATGCTTTTC CTTGATTATG TCAAGAGCTT GATCCGTTAT GAGCATAAGG
    33001 AATTGCATCA TATCGGTATC GAAATCAGAT CCGGCATGCT TTTCCTTGAA TACTTCAGAG
    33061 CAAGGCATAA CTGCTATTGA ATCCTGATAC ATGAAGTATT CATGTTCGAG ATTCTTGCGC
    33121 AGATTTTCAT TCTTGACTGT CTTGGAGAGT CTTGCCTTGA TGGTATTGAG CGATAAGAGA
    33181 TTATAAATCT CATACTCATC AACATCCATC GTGGGATATT TGAATCCTGC TACGAATGCT
    33241 TCGGATTCCG GTATATCGAG ATCAGCAAAC ATCTTGATAA GATGCCTGTT GTACATCTCG
    33301 AATTCTCCGA GTAAGCATTC TTGGGAGAGG TTTTCAGGGC CGACAACGAT TCCTTTGCCT
    33361 GATCCGCGCA TAGAGATGCC CATGTTGGAC ATTTTCTTAT TTGCTGTTTC AACGAGATTC
    33421 TTGATTATAT CAAGAGCTAC GTTTGAATCT TTGCGGCTGT ATTCAGGGAA CGCGCCTACA
    33481 AGTACATCTC GCATGAATAT ATCTCCATCG AATGTGTCAA GAGATAAGAC TCTGCCTTCG
    33541 GACTTAAGTG ATCTCTGAGC AGTACCAGTG AAGTCATACT CAAAGAGCTT CTTCGTCATC
    33601 TTCTCTGTAA GCTCGCTATT CTTCATAGCG CACTTAGCAA ATATAGTAGA TGAGAAGTGA
    33661 ACTTTTGAGT CGCCCTTTAA TACTCTTAAA ACAGTGTATT CGGGAGCAAT GCTCACATCA
    33721 TATACTGACT TAAGTGTATT TGCGTCCATG AATATATCAA TAGGAGCATC CTTATCGCCA
    33781 ATGATGACGA GAGGGATTTC TTTGTTGATA ATTTTGGACT TGATGGCAGG ATCTTTAACT
    33841 TCTTCCCATG TGAATTCCTG AACAGGAGTA TCATCTCTCT TAGCGAGATA GTTGATCTTG
    33901 TTCATGATCA TTCGAGAGGG AAGCGTTATG TATCCATATT TACCCTGGGC AATTCTGCCC
    33961 TGGATAAACA TACCGTTAAG GGCGCCGGGA TGAATATCCT TACCACATGA TTCTTTGATA
    34021 TGGTTCGCCA GCGCTTCAGA TGCACCCCAG CACATACCAT CGAACTTGTT CTCTGCAAAC
    34081 TTCTTGCTAT AAATAGCAAT CCGTTTGCAG ATACCAAAGG ATTTTGAACC AGCAAGACAC
    34141 TGGAACAGTT TAGCTGATTC CTTTGCCATG TGAAGGTAAT CCTTCGGAGC TTTGTTGATA
    34201 CTAAGAAAGT CATCGGACGC ATTGTTTATG ATTGCTTCCC AATCGTAAAG ATCGGATCCA
    34261 CAGAGAATCA TATTGCGTCT TTCTCCTGAA GGCGAATTGC CAAGGCAGGA GAAGTGAATA
    34321 AAGTCGTCAG GTAAGACATC TACCAGATCA GTATCATTGA TAAGGTATTT GTTATTGATG
    34381 ATTTCATTAT CGCTAGACAA ACACTTGATA GCAAAGCTAT AAGTGTTGTT GTTTTCGCGT
    34441 CTACCCCAGA TGCCATTAAG TAATAATGAC TCTTGGGTTT CGCCCGCATC GCCATAACAC
    34501 AGTTGGACTA TTGCGGAGCA GGGGATTCTT CTGCCTTCGG GGAAGGACTT CGTAGCGTTA
    34561 TGCCACGTAT CTTTGAAGAC AAGCTCTCTG TCGCTCATCT TCTTGATAAG CTCATCATTG
    34621 AGCCTGATGA GCTTATTATT TTCGATTGTT GTAAAGTCAA CTTTCATCTG AAGCCCATAA
    34681 TTGTCATTGT CGACAACGGT GAGTCGATGA ATTATGATTG CCATGTCTGT TTTCTTCATT
    34741 AAGTACGGAA TCATGGCATT CATCGTTTGC TTACGCTTGA TCATTTTATT GCCTCCTTGT
    34801 TAATTGTTTC CAAGTAAATT ATACCATACA GTTGTTAATT TTGAAATTAA CCTGTCAAGA
    34861 TAATGTACAA GGAAATTTTT TCTGAATACG GAAAGTTTAC AAAAAGTCAC TTGATTTTAT
    34921 TTTCTGGATG CGTTATAATA GATCCAGTAC CGGGCTTTAG GTAAACATAG GAACTAGGAA
    34981 CGAAGAGAAA CTGAGAAGTT AAGTGAACTG TGTGAGTTAT TACAGACCCT ATAGTATCAG
    35041 ATACTACTCC GATACTATAG ATTCTATAAT AGATCCATTA CTGGACTACG ACTTCCTGGA
    35101 ATTCAGGGAT GTTGTTCTCG GTCTCAGCAG ATTCATTGGT TGTCTCGGCG GTTTCCTCAA
    35161 CCTTGTTGTT GTCAAACGGA GCATTGAGAA GCTCCTCGAC TGTCTGGTGC CTATGACCGT
    35221 TGATTCTCGC CATAGTGACC TGCTTATCAT AGCTGTCACA GAGCGTGGCA ATGACGCGCT
    35281 TGGTATCATC GTCAACTTTT CCAGCAGCGG GAACACATAC TCCCATCTCA TTGAGATAGA
    35341 AGAAATCAAG CCGAGGAAGC GTGAAGGTTC TTTTGTCCCA CGTTGCCTGG CAGATACGCC
    35401 AGCCCTTCTT GTACGGAGTG TACAGAAGGT ATCTGGCTAC TTTGATGTCA CCGTGGTACT
    35461 TCGTGGTGAT CTTGTCATAC GAAGCCTTGA TTCGGACTTC GAATTTTCCT AAGTTGAAGA
    35521 TGTTGCTCGG GACGATTGTA ATGTTCATCA TTTGGATCAC ACTTTCTCCC ACACTGAAGT
    35581 AGTGGGCAAC GTTAAAAGAT ATTTTTATAG TATACAAGTA AACTCATATA CTAAAAAATC
    35641 CCTTTGTTTT ATAACAAGGG ATTTTTTACA ACCTCTCTGA ATATATAGAT ACATATATCC
    35701 AGAGAACGCA CTAAGCCTGA TGTCTATTTA AAGTCGCTTA GTCGACTTGG TGATATAATC
    35761 ACCATCGATT ATATAATCGG CGGCTTTGTT TGCCACCAAT ATACTTGTAA CAACTGCTGC
    35821 GATTGCTACA AGACTATGGA TATAATATCC ATAGATAATT GCGCCTCCAG CTAACATTGC
    35881 TCCCCAGAAT CCTATGCCAT ACATTACTGC GAGGATTATA TTTGCTATAA TGTTTTTGGT
    35941 TTTTGCGCTC ATTTGATTTA CTCCTTTGCC CCGAAGGGAA TTATATATAA CAAAAAGAGC
    36001 CTGTATATTA ACTATACAAG ACTCTTTTTA TTATATCTTA TTCGGATTCG TTATGAGTAG
    36061 TAAGCCTCAT TCATTGAATG TGGTCTTACC ATCATGGTAT CCCTGTCTAT TTCAGGGACT
    36121 AGTTGAAAGT TTTGAGATAC CCATCTATTT GAATCACTAT CACTAAAACC ATATTCTGGT
    36181 TTTATGTAGT GATAAATGTT TACTTCAAGA TAGGCTGTGC AATAGATGGC ACGCAATATC
    36241 ATCACTAACA ATATTTCTGA TTTTTCAGGG ACATAAATGT TAAGACGTAA CGCGCCAAGC
    36301 ATTTTGCTTT TTAACTCTGT AACAAACATA AATGCTTGTG TACTGAGTTC GGATCCATAA
    36361 GTCTCAAGAG ATTCTTTGTT TACTGAATCT ATATCGAATA TGTATTCAGA TATAAAGTCA
    36421 GGATAAGGAG TCTCTTGAGA TTTACAAAGT CCTATGTTCA GGCTGCGCAT TTTACCTACA
    36481 CTTCCTTTCT TTTCTGCATT ATGGATATAT TATAACACAT ATCTACAATA CAGTCAATAG
    36541 GGAAATGATG GTAAAATCAG CCTATGCAGA CACAAGATAC TAATCTTGTG TTTATAGCCG
    36601 TCTTATAAAC AGCTATAAGA GATTCGGCGC TCTTGATCTC AACAGGACTG AATAATGTCC
    36661 ACTCCTGCTC ATGAGAATTA AGCATATCTT TTGTCTGGAT ATAATCCGGG CAAAGAAAAT
    36721 TACCGAATCT AATTGGCTTA TCTGCATAGG CAATCACAGA GTAGATACCC TCTCCTCTTA
    36781 CGCTGAGGAT TGCTCCATCA GTGAGAAGAA GATTGGACTG GAAATATCCA ATTTTAGAGC
    36841 GGTCGTTTCT GTTGACTACG AAATATGTTT TCATAATTTC GTACCTCCTT TTAATCTGCG
    36901 AAACTCCGGG CTTGTGACCG GTAATAGCCG CATTAAACCA GCCTAATAAA TAGGCTGGTC
    36961 CACTCTGCGA TTAGTGGTGT CCACGCTGTA TCCACTCGGA ATACACGACT TCGCCATTTC
    37021 TAATGGCTTT GTTCGTGTAC CCTTTATCGT ACAGGTTCAA TCCAATAGTT TGGGTAAATG
    37081 TCTCTTCGAA TTGAAGAAGA CAGTTTAACC CGTCACCTAT GTATCTTACT AGATTTCGCC
    37141 TGTATTTCTC GTAGAAATCC TGGGTATCTC CGTTATGGAG ACACCATGTA TCTCCGCGCC
    37201 TACGGTACTC GACGTACTCC GGATCATTCA CATCGTACTT GCCATCGTGG TACAAAATGG
    37261 TTCGGTACCA TTCGCCGTCT CCGTCTGCAC GAATCGCTGT CGCAATATAT GCCTTATCGT
    37321 TGTTAACGAT GGCATAGACG GTTTTGTTAC CATCGATGGT GTCGCCAAGC GCGTAGTGCT
    37381 TCTTGGCGAC AATCGTGAAG ATTTCACGCT TTCCGTTGTA CGCGATGATG ATGTTGGTGT
    37441 TGGTATCCAT AGTATCCTCC TTGTATCTCC CATGTGAATA GGAGAAATGC AGCTATGTTG
    37501 TTATGAATTT GCTCGGGCTT GTGACCAGAC TGCCGCATTA AACCGATTGA TTATATCAAT
    37561 CGGTCCACTC TGCGATTGGA TCGACTCAAG TCGATCCACA GGCTCCGCAA GCCCATTCGC
    37621 CTGCGGTCAT GATGTGACCA CAGAATGAGC AGACTCGCGG GAAGTCTACG ACCTTCTGAG
    37681 GATAGTAATC TCCAGAATTT CTGTCGTAGT GCCACAAGGT TAAACTCGTG GCAGCCGAAT
    37741 CGTCGGCCGC GCAAGCGGCG ACTGCCTTGA TGACAGCCAC CAACGCAACC GATAATCCGG
    37801 TGACGACAAG GTGGATGTCC TTGCCGTCGA CCGATCTGAC AAACTCGACC GCAATGCGAT
    37861 CAAGCTCGTC GACGTCGGTC GGATCGACCG TCATCGGGAA CACAGAGCCG GACACGTTCT
    37921 CCGGCATTTC ATGCCGCCCT TCGCAAAGGG CAGTGACGAT TGTCTGCTTA TTGTTGCTGA
    37981 GTTCGCTGAG TTTCATAATT TTCTCCTTCC CGGTTTGATA GCTTATCCGG GTGCTTTGTT
    38041 TTATTTTTCC AAGCAATCCC TTTGTTTTCA CAAGAGAATG CACTTGTACA AGTACGCCCT
    38101 ACAAGAAAGA GTATATCCAG AGCCCCGAAG GGAATATGAT ATACTGGTTT TGCAGGCGCT
    38161 CGCACAAGCA TGGTCTCCAG TGAGAATAGC GGCTCTGCCT CAAACAATTA AATGAGAGGG
    38221 AAGTGCTGCT ATTGTGCTAA GGGATTGCGC TGGGTGTGGG TGCGCTGGGT GAATGGGTCT
    38281 ACGCCTCAAG AGATGCTTGA ACAAAGAGGA TACGTGTGGC ACAGCCTAGG GCTGACTTCC
    38341 ACTGTGACCT CTTATTCAAA AGACCCGTAA TTGTTAAAGC TATCAAATAG CAGTAACTAA
    38401 CGGTTCTCTT GATAAGCGTT GACATATTAA CAAGCGATTT TACGAAACGC TTGTGTCTAT
    38461 GCCTACCTAT TCAAAAAACC CGTAATTGAC TTAGCTAAGG CATCTGAACA AGTAATCCCT
    38521 AGGACCACTC ACAACGACCC GTGTGAGTCT TCCGTTTCCT GTCCTGTCCC GAAGGGATGG
    38581 ACAATGAATG CGCTCGGACG AAATTCGGAG GTATGACCGC GCTTGAAAAA AGTAACCTCC
    38641 GAAAAGAAAC GCCGACCAGG AAGAAAGGAC GAGCGCAGAA GCGAACGTCT TGCCCCGAAG
    38701 GGGAAGGGGC GCGTCCAAGT GGTCGTGGTC GCTTTTTATA CCGCAACCCT ATATACCGAT
    38761 ACAACAGTAA AAGGATTACG GTATTTACAA AATGGTTCAT TTTGCATCAC CTCCTATCGA
    38821 GACCTCGCTT GAACCATGTA ACAAGGTCTT TTTTAAGGCA AGAAAATAGC ACACAGCCTA
    38881 TGGCTGACTT TCCATATTCA TTGCTTATAT TATATTGCCT CATGAGGGCT GGGATACCGC
    38941 CTGTTTCGGT AGGTACAGAC GGGTTCAGGA AACCTTATTC ACAAATACTA GCCGGAAGAA
    39001 TACGGCTAGA TTTGTTAAAT ACCACTGTTT CGGTAGGCAC AGGTGGGTTT CAGGAAGCCT
    39061 TTTTAGAGGA TTTAGAACGG AAGACCCTCA TCCTCCTCCA CATCGGGGAT CATGCTGAGG
    39121 TCCTCAGTGT CGTCATCCTC CTTGACGCCG CCGCCGATGT ATTCGGCTAA CTGCGCGTTA
    39181 ACCGTTGCGG AAATGAGCTT CGCGAGCTCA TCTGCATCGA AAACTTCGAC GGGCTTGATA
    39241 ACAGCCCATC CGTCTTCTCT CCACTTCTCA GCGGAGAAGA AGACGGAATC GTCGTTGATG
    39301 ATTCCAAGAT CGATGATAAG ACCACCAATC TCTATCTTGT CGACGCTGTA GCCGACGATG
    39361 GTGAAGTCAT GGAATCCTGC AAATACAGAA CCTCCATCCT TCATGTCGAG ATCGGACTTG
    39421 AAAAGTCCAA CCTCCTCTGC GTGATTAACA ACGTAGTAGT ACATCATAGT GTACTCCTTT
    39481 CTGCCTACTA AGTAGGCTAC AAAATTTTGT CTCTTACGAG ACTGGTATAC CACCTGTTTA
    39541 AAGGTACAGA TGGTAATGGA AACCTTTTAG ATGAGATTAG AAGGGAAGCT CGTCCTCAGT
    39601 CGCAGGAATG ATGAATTCCA ATTTTTTGTC GAATTCTTCC GTTTTTTCAT TGCCGCGATT
    39661 ATCTCGGCAA TATCCGCTGT ATGCCGCCTG TTCGCCAAGT TCGCAATCTA TTCCCATTAC
    39721 TGTCATGCCA CATCTATCGA TCATGGCAAT ATCTTTCTTT GCCCAATCGA GCATATTATG
    39781 GCCAATATAG TCAGGGTAAC TGCAATGGCA GCATACCGTC TCATTCGAAA GCATCCACAT
    39841 ACTTCCTCCG GCAAAGACGT ACTTTATGTA CTTATCTCCA AAGTCGTTGT TTTCGAACAC
    39901 CGCCTCATCT CCACGGATTA TCCCGTATAT CTTGAGGGTC TTATTGCCCC TCTTGATCAT
    39961 ATCACCAGGT TTCTTTTTGC CGAGGAGGAC GGAGTCGAAG ACGTAGATTC TGTCCTCGAT
    40021 GTTCTTGTTG TTACGAGCGG TGGTAGCGGC GATTGCGATG ATGGTAGAGG TGGTGGTGAT
    40081 AGTGGTTTTC ATGATAATAT CCTTTCACTG CTATATGTAT AAGCAGATTC CTTTTTTAAA
    40141 TTTATTTTCA AGATACATCC TGGCCGGTCT CAGCGGAATA AGTAAAACGC TATATTGACG
    40201 GGCCAGGACA AGCGGTATGG GTACGCTGCT AAAAATACAC CACAAATCTT TTTAAGAAAA
    40261 TTTCTTAAAA AGTCTTGACA AAATGAGATT TATGGTGTAT AATATATTTA CTTGTCAGAG
    40321 GTCTCTTGTT CAGAGGTGTC TCTGTCAAGT AGTGCGACGA AGTAATTCAG TCGCTTTTTG
    40381 CAGTCAGGAG TTGTGTAGTC GTTATTCGCG AGATACACTC CTCCATCCCG TATCGTCCAT
    40441 TTGCCTACTG TTGGTCCAGT AAGCTTATTG ATGAACGATG CATTGATGGT CACGTTTACC
    40501 TTATTAAGGC ATAACGTGGC CTTCTTTTTG TCGTTGACGC CATCAATGAC AATGGCATTA
    40561 AGGCCATAGC CATCTGCTAT GAGTTTCTCG TCGCCTTTTA ACAAGTCAAC GAGTCTATCA
    40621 TAGTTATCAA CGGCCGGAAT TTCGTTTCCA TCCTTGTCAA CACTTCTGCC AACGAAGAAC
    40681 GTCATTACCG CACGATTGCG GTAATCCTCG GGGTCGAGGA CCTTCATAAT GTCCTCTTTA
    40741 CTGTACCCCG CGTTCGACAA TGCCTTTGCA GGCAGTACGC GGGATGCGTA TCCGCCCTCA
    40801 TAGGCAATGT CTGCGAAATC GTCAACGGAC ATGCCGTTTA CAAGCGTGCC CATCTTTTTA
    40861 TTCAGCATGA GCCCGCCGTT GAAGTAGTCC CATACTGGGA CGGTAGGATT CTCTCCTGCC
    40921 ACCGAAGTGA CATTGAAGAA TCCAATACTC GTAAGGTAGT CTCTCTTGCT CTTGGCGAGA
    40981 TGAGGCTCCC TTGCCTTAAG CCCGCAAGTG GAATAGATCC ACTCGTAGGC GTCGGCGATT
    41041 GCCATTTCAG CGGCGTGTCT GATTGAGAAG TCTTCTCCAA TGGACAAGTC GCGCTGAAGC
    41101 TCGGCGAGAG TACGAGCCTT GATCTGAGCA TTGTTGACTG CATTGTATGC GTCAACGCGG
    41161 TTCTTCTCAG CAATCTGTGC CCTATCAATT ATGTCCTTGG CGAAGATCCT GAAGAAATCG
    41221 AGAATGTCTC TCGGGATGCC ATATCCCGAG GAACTGATGG CCGTGGCACA CTCAGCAAGC
    41281 CAGTTGCCGA TAATGCCAAC GTCCCTACGC CACTTACGCA GGACGTGTTG TCCGCGGAGG
    41341 AGTACGTTGT GGCCGAAGTT GCCAACATAC TCCATCCACG CCCTGATTTC AGCGGTGTGG
    41401 AGCACCTTCT CGCAGAAGAT GCTCCTTTCC CACGACCACT TCCAGTCGTA GTCAATTGCA
    41461 TCTTTGCAGT CGACATGGTA GTTGGCGGCA GATAACTTTA CGATATTATC GTAAGTTACT
    41521 GCCGAACCAA CCTGGCCGCA GTCAAGGCAG AAGGTGTCTG CCATGAACGA ATTATCTTCA
    41581 TTCATGTAGA CCTTTGCCTT AATTGTGTCT GCTGCCAAAG TCGTAGGCTC AGCGATGTCG
    41641 CTAAAGTCAT TGACAATAGC GTCGCAGACC CACTCACGGC CCTTGATTGC CTTGCCAAGG
    41701 ATGGTAAGGC TATCGTTTGC TTTCTTTATG GTGAAAGCAC AAAGCTTATC ACCATCGAAG
    41761 TCGCAACCAG TGAGAACGGC CTTAACTGCC TCCGTTCTCT CGTTCTCGGC GAAGTAAACA
    41821 ACGCCGAGAG AGCAGCGTTC GTCGGCAATG ACGTGCAGGC GAGGCTTGTT ATTCTCACCT
    41881 GTCTCAGGGT ATCTGATACC CATGAGTTCA CGGCCGATTA TTTTCATCGT GTCCGGATGC
    41941 GCGAACACGA TATAGTCCTC GACGGACTCA GGGTTGATCT TGCGAGCCCG CATGGCATCA
    42001 GCCTCACGGG CATCGAAGAC GTGGCTCGAT GCAATGGGAA TTACCCATCC GTTGAAGCCA
    42061 ACACCGACGA TGGGAGCATA TTTCCCCTTA CCATCATCGG GGATCATTGC CTTATGGGCA
    42121 AGGTTCAACG ACGTGAGCGT GGACCCATTG TCCAGGCCAG CCAGCATCTG GACAACGAAT
    42181 CCGCTGTTGG GAGCGGGATG GATTGCTTCC CAGAATCTCT GGGAAGCAAT CCGCTTGTAA
    42241 GCGGTATAGA CCTCTCCGGT GAGGTCTATA CCGTAGACCC TCTGGAGCTT CAGCAACGCC
    42301 GACTCCGACA GCGATGCCAT GTTCGGTCTG GTCGGGAATT TCTTCACCAA CCAGTGATGC
    42361 TGGCCGTCAT GACGGAACGG ATCGTGTTTC CACGAATCCG TGTCCATGAT GATGGACACC
    42421 GGCTTAGTGG TATCGCCAAA GTGGCGAATA CCGGAGTGGT TGAGGTCGAA GATGTCAACT
    42481 CCGGCCTCTT TCATAAGGGA GACAAGGGCC GCGAACAGTG CGTTGTTCAC GTCCATGTCT
    42541 CCCTTTGCGG CGGTGTCGCA AAGGCGGCTC TGGTACACAC CAGCACCGAG TCCGCACTGA
    42601 GTGGTGGCGG AGATGCCACC ATCGGAGATG TCATAGACAT CCCTGTCTAC GACAACAATG
    42661 TGGGCATCGT CGTCGAAGCC CACATTGAGC AGCTCTTCCT TCGCTCCAAG CGCAAGCCCG
    42721 GAGTATTTAA ATACTTTTGC GGTCACCGCG AAGAGTGACC GCTTCATGTC CCTCATCCAA
    42781 CGAGATACGC ATATCCGCTG GAGCTGGAAG CTGGTGCAGC CATTGGCCGC AGCCTGCCAA
    42841 GCTGCTACTT TATCCTTGCG GATAAATATA AGCTTGCCAT TCATGCGGCC AGAGCTGGTA
    42901 TACCAACCCG GCACGAAGAT TTTGTCCTTC GTGGGATCGA AGTCGATCGT AGTATCCCCA
    42961 TACAGGGATA CGAGGCAATG CGGGTGCGGC TTGCCGTCAT CACCCTCTTT GGTGATGACG
    43021 AAATACGGCT TGCCGTACTT GACGACAATG CCGTTTTGAA TCGACCGCCG AGTTCTAACC
    43081 TCGGCAATTT CTCTGCCGAG TTCTTCATCG GCCAGAAGCT CAGCGAACGA GATCTGAATA
    43141 ATCTCGTCAT CGGATACACC AGATTCCTGG CATATCTTTG CCATAGCCCC GGACATAAGT
    43201 GCCCGAGACT TGCCTTTACG GTCGAAGCAT CTGTAATAGT GCTTCGTCGT CTTCTTTTCG
    43261 TCGCCATCAT TGCTGGTGAC GACGAGCCTT TTCTTCTCGA TGTACATGGG TACACCGAGA
    43321 CCCTCAATGA GGGCGATCTT ACCGTACAGA TGTACGGCGA GGAGCCCAGC CTTCTCCTCA
    43381 TCTTCTGTTG CGTCCAGGAC GGTCACTTCG ACCATCTTTT CATCGTCCTT GTTGAGGAGC
    43441 GAGGTGAGGC GGTCGATCGT AAAAGCACGA CCGTTTTCGT TCGTAACGGT GATATTGAGC
    43501 TCACCGTTGA TAAAATTTCT GAGGGTTGCG ATGGTGATAG TGTTCATTTT GTAATTCCTT
    43561 TCTTGTCGCT TGTTGCGACC ACATTTTTAT AAAACCCAAT ATCAGTCATA AAAGAATATT
    43621 ACAAGACACT AACCAATGTT GTTATGGTTC TGAGCTATCC TGCGGGGGCT TAGCGCATGC
    43681 GGAAATTGCA TTTCACTTGC CAAGCGTTTA TGACACAGCT ATGCTAAACC GCCATTTCTT
    43741 ATATGAATTG ACGTATGGAT TTATTTTTTT ATATTATTTC GGGCTGCGTG TATACTATTT
    43801 TTTTAAGTAG ATAGTAGCAA ACTACTTGAC AAATTAATCG TCTTATGATA TAATGGTTAA
    43861 GGGACAGATG AGGAGTGTGC CTCACCTATC CCTATAGCTA CACGATATTA CTTCTTTTTG
    43921 CGGATAGTTA TATCAACGTA GCCGTCTCTG TGCAATAAGT ACATACAACG TACTATATTG
    43981 CCGAGAGCAC CACTGCATAC GATTATCATG CCTTGTGCGA AAGCTATGAG TAGTCTTATG
    44041 CCGAGGATTA TGTGCAATGC TGTTTCATGG AACATAAGTA AAGCTACTCC AATTATCAGC
    44101 ACTAATACGG AAAGCACTGT AATAGAAGTA ATTGCAATAC CTGTTACGAA GAACAGCATT
    44161 CGCACTTCCT CATCATTCAG ACGATTTATT CTGTCACCTC CTTTCAAGAG AATAGAATGT
    44221 ACGTGTATAC CATTTTTTAA AAAGTAGATA GTAGCAAACT ACTTACGTTT TTCAGCTATG
    44281 CGCTCGGATT AGCACTAACC ATAAAAATAA AAAAACTATT GACTTTTGCA ACGACTTGTG
    44341 ATATAATAAT CAAAGAGAAT GGATGGCTGC GTGTAACAAC CATCCACGAT CTAGTTATTT
    44401 TCTGGTCCAC CTAAGGATCT TGAAAATAAC TTTAGCAATC AATCTCGAAG TGCTCGGAAT
    44461 TGACTTGATC ATATTTGGCA AAAACATAAT CAGGCAATTC GAAATCTCTC TTGTGTCATC
    44521 TGTAAACAGA TTTGGAAAAA GTATTGGGGT GACAACACTT AATCCGTATG CAGTATACAA
    44581 ACAGCCAGCA ATAAAGATAG CGAGCTCTTC GAGATCCCTC TTACCAAGGC GTTGCATTGG
    44641 ACTCACCTCC TTTCAGGATG AATTCGGATA CGTTTAAACT GACCTTAAAC TGTCTCTGTT
    44701 TCGGCTCATG CCATCGTCAG CACACAGACT TCTACTGTGT GGACAGAGAT AAAAAAATAA
    44761 GCCCATGTTT ATCAAATAAG TCTTTTTTAA TAAGACCTAT TGACAAACAT GGGCTGTTGT
    44821 GCTATAATAG GAGTGTAGTG GTTGCAACCA CTACACTCCT ACTGTCACTT ATCTTTTGGT
    44881 TTTTTCGTGA GTGATGACAT CATCTAAGAT GTCATCAAAC TTCACCATCA TCGGGAAAAA
    44941 TGCGAACATT ATCCCGATAA TGACTGATAC GACCTTCTGG GCGAGAGTCA GATTCTCGTT
    45001 CCAGAATGCG GTGATGCTGA AAAGCACCAC ACCTATGGCT AATGCCTTGA ACATCAGCCA
    45061 TCTAAGGATT GCCTTAATGG CAATCCTTAG GACAAGTTTG TTTTCTTTGT TTTTGAGTTT
    45121 CTGTTTCATG AGAAACCTCT TTCTTGTCCA CTTGTAGTTA TGTGTACCCT TAATACACTC
    45181 ACTACTCCTT ACGAACCAAC ACAAGAGTGA CGGTAGGACT TATTTTTTTG TAAGGTTTTA
    45241 TGCACACGCG GATACTCAGG ATTACCGTGT ACCAAGTAAT CCTCTTGTTC ATGTATGTTT
    45301 TTATTACATC ACATGACAAG CGGTAAGCGG TATAGTTTTT AGCTATATGT TGCCCACTCT
    45361 TACCCGTGGA GGTAGGATAC ATATAGAGTT AGGGTATAGC ATAGCTATAC CCCACATGTG
    45421 TCATTAGCCT TCCTTAGCTA CCTTGTAGAA GGTAGCAGAA GCCTTGACCA GTGCGCTTGT
    45481 GGTGTCCTTG CCATTAATAT AATCAATGGC GTCCTTGAAC ACTTTATTGG CTCTATTACT
    45541 ATAGAGATTA CTCTCCATAA TCTTCAGGGC AGGCATGTAC TTAACGTACA TGTCCTTATT
    45601 CATAAGCCCA CGCACGTATG CGTAGACAAG AACGGATCCG CTAAACATAC CTACTGCATG
    45661 AGCTGCCTCA TATAGTTCGT ATGTTCCTGC CATACTGCTA TCACCAATGG TCGTAGCAGC
    45721 GAAGATGTCG GTCTTGCCTT TCTTTCTTGT TCCACGGAGA GCCTTCTTGG CCTCCTTGAC
    45781 CCAGCGGGCT TTAACGTTAG CAAACTTCAT ATGTTTACCC TTTCTCTACT CTATGGTGGT
    45841 GAGCACCTTA TATATCCCCT CTGTATTCTT TCATGGTAGG ACTTGGGACC CACCCATAGG
    45901 CACATTAGAT ACACCTATGC TTACTACTAT TCATAGTAAG CATAGGTAAG AGGTAGCTAG
    45961 GCAATACGCT TAACTACCTC GAGTCTTACT CTTTTTACTA TCAGTTTTTT GATAGTAAAA
    46021 AGAGCTATTA GTATAATAGC TCTGATGGGA AGTGGTAACA TTAATCCCAT CACAAAGTTC
    46081 AATACTAAAG TCATTAATAT GTTAATGACC TTAGTAGCTA TTTTCATAGC TATCCTTCTT
    46141 TCAACATGCT TCATTTTGTT TTTCTCCTTT ATTTTTATTC ATTTACATCT AGTCAGTAAA
    46201 ATGAACCCCC AGGGGCTCAA TTTTATCGAT CCAACCAGAT ATATTAATAC CACCTTCCTC
    46261 GCAAAAATTT TTATATTTTT TATCTAATTA GGGTTTCACC CAAGCAAAAA TTTTTATATT
    46321 TTTATTAGCA TTAAGGGTTT CCATCTGAAC AAAAATTTTT TTATTTTTAT CCCTATTAAG
    46381 CTTTCGCTTC TAAGCAAAAA ATTTTATATT TTTTGTCTAA TTAGATTCTC ATCTCCCATA
    46441 AAAAAATATT TTATATCCAT TATCTGCATA TTGACAATTA TAGAATAACG GCTCAAGAAA
    46501 TTTAGGATTT TACAGATAAG TTACACAAAA ATATTGTCAA TTTCTTATAT AATGTGATAT
    46561 AATGGTATTA AAGATAATTA AGTAATATTA TTTCAGACGA ATCTCATAAA TATGGATTGG
    46621 AGATATAAAC ATGGCAACTA TTTTTGACAC GGCAAAATAT ATCCTTGAGA AACTTGGCAA
    46681 AATGAGCACA TGGAAACTAC AAAAACTTTG CTATTATTCT CAGGCATGGC ATTTTACATG
    46741 GACTGAAAAA CCTCTATTTG ATGAAGATTT CCAAGCATGG TGTAATGGTC CTGTTTGTCC
    46801 AGAGCTCTTT CAGTATCACA AGGGTAAATT TATGGTAGTG GATTCAGATA TAAAAAAGGG
    46861 AAGATCTGAT GCATTATCGA CCGATGAAAA AGATTCTATT GATAGAGTGA TAGAAGAATA
    46921 TGGAAGTTTA GAGCCATATG AACTTCGTGA GCAAACACAT AGAGAAGATC CTTGGAAAAA
    46981 TGCACGGCAC GGACTTACTG ATAGTGTTCC ATCAGATACT ATTATAAGCA AAGAAAGTAT
    47041 GGGAGCATAT TACGGAAGTC TATGAGCAAA CAAGATAAAA AGATAATACG TAAAAATACA
    47101 TTTCACAGCA AGAAAAATGA AGTATTTAGT GGCAATCAAG CAGCATACGA TTACTATAAA
    47161 TATATTAAGG CAATGAATGA ACATGAGATT GATGGCATCA TTGCGGCTAT AAAAAATGCC
    47221 AGATAAAAAT GGCAAAAAAT TCAATCCACC TCTTTGATCC GAGTCATCTT TTCTTGACCA
    47281 TCCGCATATA CTATTTCAGA TAGGGTAATA AATCTCTTAG AAAATAAAAA ATATTTTTCG
    47341 CGACCCCTTG ATCAATTCAA TTTTATGTGA TATAATATTT ATGTAGCCGG GAGACATATG
    47401 TCCTGTCTAT AACCAGACAC TTTAATGTCT TAAAAAGCTT GGTGTGTCCT ACCAATTTAA
    47461 AGTGGAAATT AAAAAAGTTG GTGTGCCCTA CCAAAAAAGT GGGAACAAAA AAGTAAAAGA
    47521 CAATTAACTT TAAATTGTTG GATTATACAA GACCTCGACT TTTCGAGGTC TTATTGCTAT
    47581 ATATTAAAAA AATGTAACTT TTTATCATCT GCTTGACAGA ATAAATAATG TGTGATATAA
    47641 TGATATTGTA GTAAGGATGC TTGTAATAAA TGAGAAATGT CGATTCAATA AAAGATTTGC
    47701 CTAATTTACT TTATCACGGA ACTATATCTA TATATTCTGA TAGCATAAAG AGCGGCATTA
    47761 AACTTAATTG TGGGTTAGTT CCATCTGATT TTGGCAATGG CTTTTATACT ACAACTTTCA
    47821 AAAAACAAGC AGAAATTTTT GCTGAGAAAA AAGTAAAGAT CCATAATAGA AAGAATAAAA
    47881 ACAATATTGC TGATCCGATT GTTGCGGTAT TTGATTTGAA TCAAAATATT CTTAATGAAT
    47941 GCTCTGGAAT AATTTTTAAT ACGGAAAATT ATAAATGGAA AGAGTTTATA TTTAATAACA
    48001 GAGTCGGAAA AGAACTTGCT ATTTCGGATT TTCATAATCT TGATTCTGTT TGTGACTTTG
    48061 TATATGGAAG TGTAGCTGAT TCATTGATAG CTCAGATGAT AGAATCATAT TGCACCGGGC
    48121 ATATAAATGC AGAATTATTT TTAAAACAAC TTAATCCGCT AAATAATGGA GAATCTGATC
    48181 AATTATCGTT TCATACAATT GATTCACTTA AGTCCATTAA ATTAAAATAC ATATATACAG
    48241 TAAAAAATGA GGAGAAAATA GTATGTCCAA TTTAACTTTA CAGTATATTG CCAATTCTAT
    48301 TCATAGACGT TATAATATTG AGCAATCTGA AGCAGAAAGA ATATCTGCTA ATTCATTTGT
    48361 TGCGGAGTTA TATGATGAAT GCTATGATTA TATTGAACAT TATAGCATTG ACTACTGGGC
    48421 TGATGAAATT ATGAAGGATG AAGAAGCTGT AACAACAAAT TGAAAATAAT AAGTAATAAA
    48481 TATATAGATA AATAACAAGA TTATTTATCG CAGCGTTGAA ACAGATAACA GGATCGGCTC
    48541 CTGCATATCT GTGGAGCTTT GAATTAGGGT TAAATAGTTT CCACAGGCCG AAGTAGGTAT
    48601 TGATTATTTA TATCTATATA ATTTATATCG AAAGAAAATA TTAGACTGAA GAGGTCACTC
    48661 AGAATCTATT ATTGATTCTG ATTCGTACTA TAGAACATTT TCTATGGTAC TTAAAAAAAT
    48721 AAAATGGTGA TCTGGCACCA ATAATAATCT GATGCTCGCT ATGAATAGCA TAAACATAGC
    48781 TAGTGGGCTT GTACATTAAG AATCGTAAGA TAACAAGATA TATTTAATAC AGTAGAAAGA
    48841 TAAAATGATA AATGATATAT ATTATCTCAA GGAACTGTGG TTGGCAGACA ACGATAAAAC
    48901 CAGAGAAAAA GAGAAGGAGT GTTTATTGCC GCGGCAATTT GACTCCTTTT TTATTTTTTT
    48961 CTTCAGAAAA TCCTTGACAA ATTATTTACA TTGTGGTATA ATTGAATATG TAGATCAATA
    49021 TTATATCTGT CAAAGGGGTT ATATTATGAA GTACTGTGAG AAGTGTAAAA AGGCTTTTAT
    49081 CTCCGAGGAC TATAAAATCT GTCCTCATTG TGGATCTGAG CTTGAAGATG TCGAGATTGA
    49141 CGGCGGGAAG GAAGTTGAGG TTAAAACCGA AAACAATGTG GCAATGACAG AGGCAAATAG
    49201 TTCAGAGAAA ACTGAAACTG CTCCATCTGA AGCAAAAACT ATGGATGGTG AAAAGAAAAG
    49261 GTCCAGAGGA GTCATATGCA TTCTTGCATG TCTTCTACTT ATCGGTGCTT CTCTTGCCGT
    49321 ATGGAATCTC GATGACTTCA AAGATCTGCG TCGTGATAAA AAACGTGGCG TTGACGATAC
    49381 ATATTATGGT CGTTCCAAAA TTTCTGGTGC TGTTACCGTA AATAAGGGAA GTGAAATGCT
    49441 CACAAAGTAC TGCTATGTAC CTGTGACGAT CATGTCTATA GGTGCATTTA TTTGTTTCTG
    49501 TATAGGTGTT TCTGACTTAA GAAATTACAT GGAAACAACT CCATCTGATG AAAGCGGTTC
    49561 AAATAACAAT CCCAGCTCTG ACGACGACAA AAAACCGAAT TAATTTTAAC ACTGATAGTT
    49621 TATATATCCA ACACTTATTT CAGCGTTAGA TCGGTGTTGA AATAATATTA GAATCAGTGT
    49681 TAGCACATTT TCTTAGCGAT TTTGTGATTC TGCTGCACAT TTTTGCAGGG AATTATATAG
    49741 TAATAATATT TTGACTTCAC GGAACAGTTC ATAGAATATT TACATTGTAT TTTACAGATA
    49801 CTGTTGACAT TCTTGAGGAT ATGCGATATA ATATTATTGC ATTCTGATTA TATCACATCA
    49861 TCTAAGCGGT ACTCCTCTAC CATCGACATG AGTCGACAAA ATGAGGACCT AAAAAAGCGG
    49921 TGCATCCTTA CCATGAAGTA GGACCTAAAA AAGCGGTACG TCTCCACCAC AAAGTGAGAA
    49981 CCTAAAAACG GGGGCATTTA CGCCCCCGTA TTTTTATTTT GGTATAAGTC AAGAAAGAAC
    50041 AGGTTATTAT GCTCGATTTT TATTATATTG ATAATGCGTA TATTCAATAT CTACGTACAT
    50101 ACGATACACA AGTTTCTTAT AATAAGAATG AAAAACGCCC ATATATCGGC ATAGTATTTT
    50161 ATATAAATGG AATTGAATAT TATGCTCCAT TGTCTTCTCC TAAACCGAAG CATAAGACAA
    50221 TGAAAAACTC AAAAGATTTG AGAAAAATAA ATGGAGGACA GTACGGAGTA ATAAACTTCA
    50281 ATAATATGAT ACCTGTTTCT CAAGGATCAC TCATTCACAT TGACATAAAT TCATGGCCTG
    50341 ATCCAAAGCA TAGAAGGTTT CTGCAAAAAC AATACTTTGC GATCCAAGCC GATTATCACA
    50401 ATATTATCAA AACAGCAAAT GAATTATATC AGTTAGTCAC GGCGCCAGAC GACAAGTTAA
    50461 CCGGTTATGA GTTAACAGTA AAGCAACGCT GTTGCAACTT TGCATTACTT GAATCTATTT
    50521 ACCTTGGATA CAAATAAGCA TATCCACTTA GTAATAAATA GAACAACAGA ACCCGGCGCG
    50581 CTTCTTGTCC CTCTTAACTT GTTTTTTAGA GAGGACTAGC GGACCATGCC GGGTCTTTTT
    50641 TATTTTTATG CTCTTGACTT TTTAAAATAA ATGTGGTATA CTATATATAA CCAAGAAAAA
    50701 TGAGAAAGGT ATTACTAATG ATAAATCGTA TAAGTCAATT GGCTCCAGAA AAGGACCTTA
    50761 AAAAATATTA TATCAGAGAC GCACTCGGCG TCTTTGCCAG ATTTGCTAAT GAAAAAGTTG
    50821 GAACTATGCT TGATGGAGAG TATAGATTCG ACGAAGGCAC CAAAAAGATA ATGGAAGAAT
    50881 ATCATCTTGA AGACAATGAT GGCTGGACAC TTATCAATGT GTATTTAGGC AAGATTTTTG
    50941 CAAGGCATCC TGGCTTTGTT TCAAAAGAAA CTGAAGATAT AATAAACAAA ATAATTGCTA
    51001 TTTCACTTTT ATGCGTCTCA TTTGAAAATT CCGCAGAAAA GCAAGAAAAG GTTAATGAGT
    51061 TACAAGCCGC AATCAAAAAA TACACAAAAA CAATTAAGAT AGATACTTTC TCTGATGATG
    51121 TGGAGTCTAT ATTGTATTCA TGCGATAATA ATAGCTTTAT GATTCATTCT ATAATGACTA
    51181 CTATTATCTG CATGATACTT AATGAGTATA CTCCTTATGA TATATGTTAT TTCAATGAGA
    51241 AGAGAAAGCC TGTGTATTAT TATTGTGAAG TAAGGAGATG TTCTTTAACT TGCTGTGACT
    51301 TTAGAGAAGT GTCATTGGAG CAAAGTGCCA CGATGTCAAA AAGCATTGAC TTTATCATAA
    51361 ATAATTTTGA TGAAAAGAAA AGGCGCGAAT ATGGGTCGCC TGAAAACTTC AACATTGCAT
    51421 TCAGCAATAA AATGCTATCG GATATAAATA CCGAATATGG TAGCAGATGC TTCGTATTAG
    51481 AGAAGTATGT ATCTGATAAT AGCAAGAAGT CCAGCAATAG CAAAAACTTA GCAAAATGGG
    51541 ATAGTATGGG CGAAGATTTA AATGATATGG CAATTATCAT GTGTGCCAAA TATCTTGATA
    51601 ATACTATTCG TCTCTTACAG TTTACAGGCA TAGACAATAA AAACGAATAT GTAATTCGTG
    51661 ATCTTGAAGA AAACAGAATG AAACTATTCT TGGATTTGAA TGATGATTCT GTATCTAATA
    51721 ATCCTGTTTA CGAAATATAT TACAGGTATT GTGCCAGTCG GTTATTCAAG TATAGTATTG
    51781 ACATTACAAA AAGAAGAAGA TTGTTTACGC ATGGCGTGAA CATTACATAT AGTCCCAAAG
    51841 GTAAATTCAA TGGCATTCCT TTTAACTATT ATGTATGTGA ATACATATAT AAAAATAAGC
    51901 TTAGGATATA TATCCGTGTA CATAACAAAT ATGTAAACAG ATATTTTATC CTGACTGAAG
    51961 GGCGCTGTGA TTACCCATTA TTATGTTATA ACGGATATGA GTTTGCCGCT TTGCTTATCG
    52021 CTTGTGCTCT GATAGGTATA GACGATATTA TTGGGTATAT CAAGAAAACA TATATGGATT
    52081 ATTATAACGA TGTAGTCAAA AAATCTGGTG GATTTTCTGT AAATATCGTT GATGATAATG
    52141 GAAATGTTGT TGGAGATAGT CATTCAATAA TAACTCATAA CTGTCTTGAA TATGCCGGTG
    52201 TTCTTATTGA CATGTTAGAT GAGATCTATG GGCAGCTTGA TTTGAATCAG AAGAGCTCTG
    52261 ATGGCAAGTC ATCTAAAACT ATCAGCATCT CTGAGACGTA TACTGAAGAG ATTCATCTGA
    52321 GTCCATTTAT AAGAAGATTA CCTGCCGGAC AGAAGGTATC GGATAATGCC CTGGATCTTG
    52381 CTCATAGACT AAAAGTTAAT CTGCCCGATG GCTATACTAT TGTGGAAGAG CATAGTAGGG
    52441 AAGTCAGAAA GAAGGCAAAA TAAACAAAAT CGGTGTTTGC AATTTGTTGC AAATGCCGAT
    52501 TTTTCGTATA TCCTATTGAC AAATGGAATT ATTGGTGATA TAATAAATTA TGATAATGAT
    52561 ATATAGCGAT AAATGAATTT TCTCATTCGT TATTCTCTAT GTTTTCATTA CAAATAAATA
    52621 TGTATACGAT GCAGATTCCA ATTAGTTCAG AGATTTACGA ATAAAATTCG CGCGTGAATA
    52681 TCGCCATGTT GATGTTCACA ATCATTTACA GTCAATATGG AAAGTCAGCA GGATGCTGTG
    52741 TGCCATAAAC TGGTTTATGT TTGCATAAAT TTGATAAGTT TTCCCAAATT ATAATTTTGC
    52801 TCGTTTAGCT GTCGGATATT ATTTGATTTG ATAATCTAAA TGTGTCCAAT GTAATCTATT
    52861 GAACTATTGA AAGCTTTGAG TTATTAGCCA AAGTTATATA ATGTCTCCTC CGCTAAACAA
    52921 AGGGATTTCT TAGAAATGAA TTCCTAGGTT TACTTGTTCA AATGTCTTAG CTAAGTCAAT
    52981 TACGGGTTTT TTGAATAGGT TTCCCAACAT AAAACAGGAG GGATCCCTTG GAATCATTTC
    53041 CAACACATAT AATACAGCAG CCCCCACGCA TAGATCGTAT ACATATTTTG CTTGTGGAGT
    53101 TTTTATGCCA TATATAACTA TTCCATCATC AGAATATCAT ATAGACAATA AAACATCTTA
    53161 TACTAATATA ATAGAGTATA TTGCTCGAAA TTATCAAGCT AGTACTATAA CGCAGACATA
    53221 TTATGTTAAT AATATTTTTT GCAATACAGT AGATGCTAAT AATAAGAAAG AGAATGTATC
    53281 ATCGTTTGTT GATATATTAT TATCTTATAA AAACGAGCAT GAAAACCTGT ATTCTGCAAA
    53341 GAGGGAATCA TTGTACCAGT CATTCACAAT ACCCAAGAAA AATGGCGGTT TTCGTACAAT
    53401 AAATGCACCG CATGAGCAAC TGAAGTCTGC GCTCGATGCA TTAAAGGATA TATTTGAAAA
    53461 GTATTTTTAT ATCCTTCCGC ATCAATCAGC ATATGCATAT ACAGCCCATC GGAATGCTTA
    53521 TGTTTGCCTT CAACAACACC AATTAAATAA TAGCAAGTGG TTTACAAAAT TTGATTTTTC
    53581 TGATTTTTTT GGCAACATTA CAAAGCATTT CGCTATTAAC ATGATGAAGC TTATATTCCC
    53641 ATTAAATGAC CTGCTATTGG GACACGACAA TCAGTTAAAG CTATTTGATG ATGTTATCGA
    53701 CATATGTTTC TTAAACAATA GTTTACCACA AGGCTCTCCG ACATCTCCGA TGATCAGTAA
    53761 TATTGTTATG ATTCCGATTG ACTATTGTAT AGATAAATAT TTGAGAGATA ACTATAATTG
    53821 TATGCAATTT GTTTATACAA GATATGCAGA CGATATAATT ATATCTTCTC CGGTCAAATT
    53881 CAATTACCTG CAAATTCAAA AAGACATCGT TTCAATTCTT AAAAAATTCC ATGCTCCATT
    53941 TACTCTTAAT TATGATAAAA CTCGATATGG ATCTTCTTAT GGAAGTAATT GGAATCTTGG
    54001 CTTAATGTTG AATAGAGACA ATAAAATAAC AATAGGATAC AAAAACAAGA AGTTTTTTAA
    54061 GGCAAAAATC AATAATTATA TTTATGATAA AGCCAGACAT ATAAAATGGG AAAAGCATGA
    54121 TGTCGAAGTT TTAGCTGGCT TAATTTCATA TTATAAAATG GTTGAAAAGG ATTATATCTC
    54181 ATATATTATA AATCATTATA ATGCTAAGTA TAATGTTAAT ATTGCTGATA TGATCTATAA
    54241 TGATTTACAT GATCGGAGTG GCTGATATTG AAAAAATATT CATGTAGCTA TAATGGCATA
    54301 AATCCCAATT TTGTTATTTC AGAGTTCGTG TCTGATAAGA ATATTGATAA AACCCTCTCT
    54361 GGTATACTTG ATATATTGTC AAATATCCTT ATGAGAGGCG TTCCGACATT CCCATCAGAA
    54421 TATCTTGTTA AGAATATTGG TAGTCCATCA GAGTATAAGA ACACCGTATA CTCTTTCAAA
    54481 GATAGCAGCG ATCTTTGTTG GAACAATACA ATAAAAGGCG GCACAACTAA TCCTGCCATC
    54541 TCATTTTACG AATACTTCAA AAAATGTTAT AATAGCCAAT ATTCATATTT TCTTCCAGAA
    54601 TGCCCGATGG AGGATATTAT CGGCAGTATC TCTGAGCAGA ATGAAAAAAT CATAAAGAAC
    54661 TCAAGCGTTG ACTTTTACAG CCCGTTTCAT AAGATTGTTG TTGAGATAGA TGGCTCTCAG
    54721 CACGAAGAGG CAGCGCAAAA ATCTTTGGAT AATGCTCGCG ACGTTTTATT AAAAAAAGCC
    54781 GGGTGCACAA TACAAAGAAT ACCTACAACA GCCAAAAACA AGTTAGAGCT GTTTACAAAA
    54841 TTATTTACGG CAATACGGGA TATATATCCG TCTTTCAGCA GATTCATCAT TGATAGTGAT
    54901 CATATATCTG ATTCTGACAT TAAGTATATG CTTATTATCA GATTTCAGGT TGCAATTGTT
    54961 GAGTTGCTGC GACATGGTAT TCTAGGAGCC AATAATAACT ATACTATCAG AATTCTTGGA
    55021 GGCCAAGATA ATGATAGCCT TTTAAGTGCT GCCAAAATTG CATATAAAGA TGTGAGGATC
    55081 TGGATAGAAA ATCTTTATAT ACTTAATGGT GATAAGGAGT CTTTGCCCAC AATCACTTTT
    55141 ATCTGTGATG ACTCTAAAAA ACATGACATT ATTATTGATA TAGATTGCCT GTCTCATTAT
    55201 GATGAGAATG CCTTTACTGA TTCAGACAAA TATATCTATA TAAGAAACGA TTACTTTATA
    55261 TACAACAGAT TCGCTCCATC AGAACCTGGT ATTTTTGCGT ATTCTAAGAA TTACTACAGT
    55321 GTCTATTCGA ATAATTTCAG ATTTAATAAA ATTTCGATAA ATGACACCAA TAAGGTCAAC
    55381 GCACTGAGAT TCTTCCTGAA AAATATATTC ATGTTTGATG ATTTTCGCCC AAAGCAGGCA
    55441 GAGATCATCG CATCTACTTT GGATCCTGAT AATGGCACAA TAGGATTACT CCCAACCGGT
    55501 AGTGGTAAAT CCATATGTTA TCAGCTTGCC GGTATGCTGA CACCTGGCAT AACTATGGTC
    55561 ATTGCACCAT TGGTAGTTCT GATGCGAGAC CAGTGCGACA ATCTATATAA TCGAAGCAAT
    55621 ATAAATGCTT ATGACATAAA TGGCAATAAG TCTGATTTTT TTGAATTGTA TGGCAATAAA
    55681 AACATAGACC ATGCAAATAA AAAAAATATC AGAATGATTC CATATGCTAA AACATTGTAT
    55741 ATTTCTCCGG AAAGATTCTT TAATGAAGAC TTCCTTATTG TTTTTGATTC TTTGATAAAA
    55801 GATCTTGGAG AGGTTGTTGT CGACGAAGTA CATTGTTTGT CAGAATGGGG ACATGACTTC
    55861 AGAACATCAT ATTTGATGCT ATTTAAATTT CTCAGAGCTG CAAACATAGG TGCTAAGACA
    55921 TTATTGATAG GAACATCTGC CACGTCGTCT CCAAGAGTCA CAAATGACAT AATAAAAGAG
    55981 TTTGAGAGTG TCAAGGAAAG AGTCAATGTA GTAAAAGGAC AATCTCTTAC AAGAAAAGAA
    56041 TTGACTTTTG AGGTTATCAA AGATAAGGCT TTATTCGATA GTGGCGACAA ATATTCAAGT
    56101 GAGGCATCTT TCAGTTCCTC TTTGAATATT CTGAAAAAAA TATATAAGAA TGATGCTGCT
    56161 TCCCATAATA AAATGCTCGT CTTCGCAGCA TATGCTAAGA GCATAAATAG TATAAAGCTC
    56221 AAGTTACAGC AGCAGGGTGA ATCTGAAGAC TATCTGGTTG GAACATATGT AGGCAATAAT
    56281 GCCGACGATA AGTATAGCAA GACATTTGAG CAAATAAACG AGGAAAAAGC CATCACATAC
    56341 AATCAGTTCA AAACTGGTCA GATAGGATGC CTTGTTGCCA CAAAAGCTTT TGGTATGGGC
    56401 GTAGACATTC CTGATATAAG ACAGACGGTA CATATAGATC TGGCTAGTTC TGTAGAAAGT
    56461 ATGTATCAGG AAATGGGTAG AGCCGGGCGC GATGGAAAAC CATCAACTTG TACTGTCGTA
    56521 TATTGCAGCA CACCTGAATT AGAGACAAAA ATCACAGCAC TGGAAAACAG TAACAATGTA
    56581 TGTCTTGACG GAGAGGATAG CCGTCAATAT GGTCCGATTG GCAAGCAGTT ATTCTTAATG
    56641 TACATGAATA ACTATGCCCC TCAAAAAGAA TGTGATTTTA TTTGCAAAAA ATTGATTCCG
    56701 TATCTTCAGA GCTGTGGAGG AACATTTAAT CTCTATAAGA TAGGTCAATC AATAAAGCTA
    56761 AAAAAGGGGA TAACAAAATG GGATAGCTAT GGTACGTGTA TTGACCAGTC CTTGTACAAG
    56821 CTTTTCATTT TAGGTATGAT TCCTCTGTGG GGGCTTAAGT ACAGTGGTAA CATAGAGAAT
    56881 CCTGCGTATA CTGGCGCGAC TGTTACCATC GATCTTGATG AAGCCGTTTA TCGTCTTGAA
    56941 CATTATATCC AGCAATTTGA TTTCGAGTAT AAATACGAGA AACACCAAAC AGAAAAAACG
    57001 CTTGAAAAAA TTGTGTTTGA GCTATGCAAA TGGAATTATG ACAACTACAT AACCTATCGA
    57061 TTCAAGTCTC TTTTCACGTT ACATGAAATG GTCAACTCGT TTACTGATTC TGACTCATTT
    57121 ATGCAGCGTA TCGAGAATTA TTTCAAAGAC AGTACTTCTC TGGACAAGAT GATTTCCAAG
    57181 CCGGAAGACC TCCAGTGGCT GAATGTCTTG TTACTCGATC CATCTGTATT ACATGACCAA
    57241 TTGCAGCGTT ACGTTGCTGA TTATCACTCG AATCCGATTG TAAGATATGT CGATGGAATA
    57301 ACGTCTGTAC GCATTGCGTT GGCACATGAC GAAAAAATTC CGTCCAGATA CCTTGAGGAT
    57361 GTTGCATCTG GTATAACTTA CTTCTCATCT GTCGGCAATA AAATTATATC CGATGTGCTG
    57421 AACAAAACCT TCTACGCAGT TTCTGTCGAT TCGTCAAGAG TCGTACTCGC TATGCTTTTC
    57481 GATAAATTCA ATAAGAATAT GATCAATGAC TCTTGGGGAC TTAAAGCTGA GTTATCTAAG
    57541 ATGAATGTTA TGTCATCTGA AGAATTCGAT GAGACTGTTC AGTATTATAA GGTCAATGAC
    57601 GCCCTTATGA AACTTAAATC CACGATAAAA GCGTTCAATA ATGGAGGTAA AGCTATATGG
    57661 TAAATGATAT AGACAAAAAA ATCGAAGCTC TTATATCTGA CATCGAAGGA TTAAGAAAAC
    57721 AATATGATAG TGCCATCAAG GCTAAAGAAG AAGAATACGC TAAGTTGGTT AAAAGGACCG
    57781 CTGATTTAAA TTCTTCTATT GATTCTCTTA TGGCGTCAAT ATCAGATAAG TCTAAGGCTG
    57841 CTGATAAGCA GTTATTAGAT ATAATAGATA TGAGTAAGAC TCTTGACGAT ATTATAAAGA
    57901 ACAATGCTCG TTCTGTCGAA ACCGCCAAAA AACAAAAGAC TGACATAGAA AATACTTTCA
    57961 CTAAAATTAG ATCTGATACT GACGATATTG GCAAAAGAGT ATCTACGATG AAATCCTATT
    58021 CTGACGATAT TAGGCGTCAA ATGGATGTAA TAAAGAAAGA ACAAGAAGAA CTCGAAAAGA
    58081 AACAGATCTC TATCAAAAAC AAGAGTGAAG ACACTATCGC AAATCTGGAA AAAGCAGAGA
    58141 CCGCTTATAA GAGTAAGGCG AATTCTGTCG ATGTGGAATT TGCCAAAGGA ATGAGTAAGA
    58201 TTAAAAGTCT GTCTGATTCA GTTGACAAGA TCCAGAATAG CCAGATCGCA AACTATAATG
    58261 TGGCGACTGA TGAAGCCAAA AACCACTGGG AAGAAGCCAT AATTGAGATA ATCAATAATA
    58321 ATATGGAAAT TGTAGAAATG AAGGAAGGTA TGTTCAAGAA AAGATTCGTT CTTACCAAAA
    58381 AATAATGATA TGCAGGAAAT GCATTATGAT AAATGGCTCG TAATGATCTT CATTTCGATG
    58441 TTGTATAATC AACCGACATT CAATAGTAAT AATATAGGTG ATAAACTTAT AAAATATAGG
    58501 TTTATCACCT ATATTTTTTT ATTTTTAGAG AGGAAAATAA AAATGGCTAC AATTAAAATA
    58561 AATAACTCAA TAGAAGTTAA GGGAAAAGTT TCATTCACTC ATTCTGCTTA TCTGAACAAA
    58621 GAAAAACAGC AATGGGAAGA CAATGGCGTA GAAGGCACGC TTGTTACGCA TCAGTATCTT
    58681 GATGATATTC ATTCAATAGA AACTGATAGA TTCTTATTGC GTGATTGTAC AGTGTATGTA
    58741 GAAGCTTTTG GCAGCGACGA TTTCGATATA ACATATAAGT TTATTGCTGA GAGTTGTGTA
    58801 GTTAAAGACG ATCCATTGCC TAAAGAAGAG ATTCAAAAAA TTGAAGATAA GAAATATGCT
    58861 TATGAGAAAA CCAATAAGTT CTTATATGGT ATATCTGAAG ATGAATACGA ATAATACATA
    58921 TGGCAGAGAT AAATACGAAT ACATATTCTG CCGCTAATGA TGACGACGAT AACTATTATG
    58981 ACCTTATGAC TCCGATTGAC ATTGAAGAGG CAGAAGAAAA AGAGAAAGCA GATAAGGCTA
    59041 TTGCCAAAAG AGAAGAATTA GAAAAGTCAT TGTCATCTCA GCAGAATATA TGGGGATATA
    59101 GCAGTTTAGG GATTGAGGCG CGGAAAGCCG CCATGACTAT GCTTAGTACA AAGACTGGAT
    59161 TATATAGCAG AATCCCTCTC GTATGTAAAG GTAAGTCATG TCCTTATATT GAAAGCTGCG
    59221 GCTTAAATAA ATACGACTTA ACTCCTGTTG GAGAATATTG TCCACTAGAA ACCGCTCAGA
    59281 TAGAAATGAG TGTACAGAAG TATGTCAATG AGTTTGAAAT ATCAAATGAT GACTTCACTG
    59341 ATCAGAATAT ACTCAGAGAG ATAGTTAATC TTGAAATCAT GATGGAAAGG TGTAAATCTC
    59401 TTATGGCTAA AGAACAGAAT CCCATTATTG AAGTTGTGAC TAATATAACT CAAGAGGGCG
    59461 AGCAATTCAC TCATCCAGAA GTTAGTAAGG CTTTTGAAAT GTATGAGCGT TGTCAGAAAC
    59521 AGCATTCATC ATTACTCAAT CTTATGAATG CTACTCGTAA GGACAAAGCG GAGACTGGTG
    59581 CCGGAGCTGG TGGCAATCTC ATTTCTGATA TTTTCAGTAA ACTAAATACC ATTGAAGAAA
    59641 ACGGTGGATT CGTCGAGCCG CAAAATAATC AAAATACAAC TTATGTTTAT TGCGATAGCA
    59701 ATAATCAAGA AGATACAAAT ACAGATAAAG GAATGTGATA CAATATGTCA GCAGCTACAT
    59761 CTTTTCAGAA TTTTTTGAAG AGCAATGAAG CTATAAATAA ACTTGCCAGT ACAGAAGCGG
    59821 CTAAGGGAAT TTTTGATGGC ATTGAAAACG TACTGTCAAG AGGCAAAGGT GAAGGCGCGG
    59881 AAAAACTGAC TGATGCTATT ATAAGAGCTC ATCATAAAGG AAATGCTATG GAGAATGGTA
    59941 TCAGTGCTGC ACGTGTAGCC GGATCAATCT TTGGCGTATC AACTGCATAC AGATTAGCGT
    60001 CAGGCGGCGG TATTTATAAA GATAGAAATG GCAATACGAA TGTCGCCGGG ATACCATTTA
    60061 TCTGATATGG CACGTAAAAG TAAGAAGTCA GATAATAATA AATTCTTAAT ATCAGTAAAA
    60121 AAAGAGATCA AATTTCTTGA CGTAGCCCTT GTTTCATTAT TTATCTTTAT GATTATATTT
    60181 ACGGTATATC ATTCTATCAT GGTATACCGT ACTATGTATG AGCCATCATC ACTTATAGTC
    60241 GGTGTTTTTG GATTCTGTGG TTTTGAATGT GGATGTATGG CTGGAATCAC AAAGAGAAAA
    60301 ATGACTCTTA AGGATATTGA ATATCAAGAG TATAATAAAA AATATGATCC GCATGAACAA
    60361 GAGCCTACTG ATATTAAGGA AATAACAAGT GAAGATTTGC CGCAAAATCA AATTAAAATT
    60421 GATTCTATAA AGGATGAGAA TATAGATGCC AAGTAATTTT GGACCGCCTA AATGGAATCA
    60481 TCAGATGCCT GGTATAGGCT CAGTATCTAA TATAGGCGGC AACTTAAAAG CTGCTTTCAT
    60541 GACCGGATTT ACCGGAAGTG CTCACTATGA AGATAAAAAC GGCATAATAC GCAGTAGATT
    60601 CTCTCCAACA AATGGAGGAT TTCGTGGCAC GCTTGCAAAC TTCAGTACTG ATAAGGAAAC
    60661 TGGTAAGGCT TATTGGAATC CTGGTTTATC TGTTGGCGGT ACACTTACTG CTGGATATGG
    60721 TGCTGCCGGT GGGGCAATGG CAGGAGCTGC AAGTGGAGCT GTTTTAAGCA ACTTTCTCGA
    60781 AGGTGGCAAT ATGGTCAAAG GTGCTATTGC CGGAGCTGCT GTTGGCGGTG CCGCATTAGT
    60841 GTCTGCTCCA TTCGTTGTCG GAGCCGCAGC AAAAGGCGTA GTAAGTGTCC TCCAGAATTC
    60901 TGATAAGATT ATGCTTTCCT CCACTGCATT TGGCTACCAG CTGCCGCATC CGCTATAGGT
    60961 CGCGGAGTTA AAGGCGCTGC GTCTGCTACA ATGCAAGCCG CTACTGTTGG CGGTGCAAGT
    61021 GGTGTACTTA ATCCTATAAC AAGAGGTTTT AGCGGACTTA CTGGTTTTGC ATCAAGTCTT
    61081 ATTAAACATA CGCCTGGATC TAATGCCGAT GGCATTATAT CTGATTTTAG TTTATCTGGA
    61141 TTAGGCAAAG CGGTAGTATT TGGCGGAGCA ATGATAAAAG GTGTTAAGGA TGCCGCTAAA
    61201 ACATATATGA ATGATAAGCG TGGTCAGGTA GATCCATATA TCTCATCTGT ATCTCCGCAG
    61261 ATAAGACTTA TGGATGATTC TGGTGCATCT GGTGATTTAG TATTCTCACT TAATAATAAT
    61321 AGGAGAGGAT GACTTAAAAT TTGTCTGTAA TCAGTAAAAT AGTCCAAACT AAAAAATTAG
    61381 GCTTACAAGA TCTCGTTAGC GTTGGATTAA ACGTCGGATT CGGTATATCC GATTATAAAC
    61441 AGAATAGAAA AGAAGGAAAG AGTAAAGCTG CTTCTGTTAC CGGAGCTGTT GGAGAATTCG
    61501 CAATAGGCGA ACTTATCGGT GGTGGCGCAA TGCTCGCTCT TAACCTTGCA CAAGCTGTAC
    61561 CACAAATGGC TACAAGTGCA GCAATAGGTA TAAACAAAAT GAGTAGACAA GAAGCAAGAA
    61621 AAAGCTATGG CTCAAGTATG CCATTTTATA ACGCTTCTTT TAATGACACA AGACAGGCTT
    61681 ATACAATGAG ACAAGCTGGT ATGCAATTGG CTGAAAACTC TAAGTATAAT TTACAGCAGT
    61741 CTTTATTGGG GAATGAAGCA GCAATGCTTC ATATGTAATC ATGAATTTAG ACAATCTTAT
    61801 AAGTTATGCT AATGTCAGAG CATTAACAAG ATCAGAAAAA TCTATAAATG CAGAACGCAC
    61861 CTTATTACAT AGAATGAGAG AAGGCGTGAA TAATGACAGT GTTGGATCAA GTATGTTATC
    61921 CATGATTCAA AAATCAACTG GCATACAGTC TGTGCAAACA AAGCAAGAAG CACAGGACAT
    61981 GATTCAAAAA AATGTCAAAA CACTGCGTGA CAGAAAAATT GCAAAATCGA CAAAACACGT
    62041 TGGATCATCT AATTATGATA CATTTGATGG TATCCGCGAA CAATTTAAGA AAACGATAAA
    62101 TGTTCCTAAT GCAAGTAAAT CTATTTATTC TACATTTATG TCAAGAAATA ATGATGCTAC
    62161 ATTCAACAGC ATGATCAACA AGGCAAAAAG CGATGCGGCA AAAAAAGCTA ATGAAGCTAC
    62221 AAGCAATACT GCAAAGAATG TTCTTGCTGA TACTAAAATC GCTACGAAAG TTGCTGGTAA
    62281 AGAAGCCGCA GAAGGAGCCG CCAAAAAAGT CGGTAAATCA TTATTAGATA AAGCAGTAGA
    62341 TATGAAGATA CCACAAATAG CATTAGGTGT CGGTGTAACA GCTTGGCTTG TAAATAAGCT
    62401 TTCAGATTCT CGCGGACAGC AATCTAACGC ACAGCTTTAT GGGCAACAAG GATACTAATA
    62461 TATGGCTTTA GATTTAAATA ATATCAATAA GAAAGATGCG CAAAAAATAA AAGACATCTT
    62521 GAAGGATCCG GTAAAATGGG CGCAAGTATT CGTTATTACT TATGACAGTG CCCAGAAAAA
    62581 ATATGTACCT TGGACCGCAA GATGGTATCA AGCAGAAATG CTTAGAGATA ACTCTCTTAA
    62641 AAAAGTTGCA CGTTGTGGAA GACGAACGGG TAGAGTTTTG CCCTTATGCC CCGAATTGCT
    62701 GGAAGTTGCT TAAGCCTGAT ATACTTAAAT TATAATAATC TCAAGTAACA ATTACCAGGA
    62761 TTGCTTAATC AGCAGCGAAG CATTATAAAA TATATAATGT ATGCTCAGAG ACTACCTACT
    62821 AAGTAGGCAT ATATAGTAGT GATATTATAT ATGGGCGAGG CACTTATAAA ATAAATGTAT
    62881 TGAAAGTTAT ATAAATATTT TATCGCAGAG GTATTTTAGA AATGAAATTT AATATTATTC
    62941 GCGATCTTAC AAACGATGTT TATTCAGTAA AAATTATGTT TGATTCTTTT GGCTCAGAAG
    63001 AGATGTCAAA AGAAGATGAA CTTAAGATTC TGGATGATCA TGGTCCTGCC ACAATAAATG
    63061 TTGGCGGTAA GTTCATTGGC AAATATATTA ATGGTGAAGT CCAGATTGGC GAACCAACAG
    63121 AAGAAGAAAT TGATGCAATC AAACTTGAGC TTGTACGCAA TCTTGATACT GTTGAACTCA
    63181 ATGAAGGTAT GATCGTCGAT TATAAAATAG ACGCAAATTC CATTATCATG ACCGACAAAC
    63241 TCGCAGAAGC CTTTGAAACA AAGAATAAGG TCGCAGAAGC TAAGGCTGAG TTATTTGTCG
    63301 CAGTCATCAA ACAGCGTATT GAAGACGCAG TAACTGAGTG GAAAAAATCA GCGAGCGATT
    63361 TTGATACTTA TAATCCAGAA GAATTTGTAG TCTGATATAC TCTTATAATT AAAAATAGAG
    63421 AGGTTACTTT TATACAATGC AATTAAGATT TAATAAGACA ATTCGAAAGA ATATCGTTAT
    63481 TGTCGATTTA GAGGCTATAA AATTTACTGA ATGTGAGATC GAGGCTCTGA GACGCTTTGA
    63541 TGCTCCAGTT ATTTCAGTAG AAAAAATGTA TCCTCTGAAC GCGGACAACC CTTCTTTCCC
    63601 GGTTAAATTT CAGAAAAAGC TCCGTCAGTC ATTTAGGGTC AGAGTTAAGT TTGACGGCAC
    63661 CAATGATATT GAAGGTGCTT GCGAAGCCGC TGAAAGTTTC TACGATGATA TTCGTGACAT
    63721 TATCGAAGAC ACTTTATATG AATTGACCGA TAAGCTTGAA GATTCATTTA CTCACGATCT
    63781 CGGCAGAGGT GTTGAGATAA TCAGATCTGG ATCAGAGTCA TTACCGCCTG ATCAGAGACC
    63841 TAATGGTAGT GGTTGCTGTC CACCTCCATT TAAACCAGGT AATCATGTTA CTGTTCCTGT
    63901 TCCACCAAAG CCAAATGGTA ACAGACCGTG CCCACCTCCT GCACCTCCAA GACCAATTCC
    63961 TCCATGTAAT TGCGATGATA CGTCTGTTAT CTGGACTGAT GGAGACAGTG TACATATCTG
    64021 ATATTTCGAA AACAACATAA AACTTTCAAT ACATTATTTT ATTTGAAGAT ATAGTCCGAT
    64081 CATTCAGGGA AAGCCTGAAG AGATAAGCAG AAATGACTTA TCCGATATAC TCTACTCTGA
    64141 TTTAACAAGT CGGGGTAGAG TATATTAGTA ACAACAAGAA AACTGAAACA ATGTGCATAG
    64201 ACATGCTACA TAACGTATGC ACAAAGCCTA ACTTTGTGTG TCTTGTGGCA ACGCCTTATG
    64261 AGAACCAGAT TCGACTTATT TTTACAAGAC TTAAAGAATT GGTCGACAGC TCACCAATGA
    64321 TAAAACAGTC AGTGATTAAA TGCACATCAA GCCCTTACAA CCTGACTATG AATAACAATT
    64381 CAAGAATACT TGGTTTTACG ACTGGCGCGT CCAGCAACAG TGGCGCAGCT TCTCTTCGTG
    64441 GTCAGAAATG CGATGCCTTG TATCTTGACG AGATGGATTA TATGGGAGAT TCGGATTTTG
    64501 ATACTATAGC AACCATAGCG GCCGAACGCC CTGATATTAC CATGTTTATT TCTTCTACAC
    64561 CGACCGGTGC AAGAAAGAAG TTCTATGAGT GCTGCACAGA CAAAAGTCTG GGTTATAAAG
    64621 AATTTCATTT TCCATCTTCG TGCAACCCTA ACTGGTGTCC TGCGATGGAG GCCGAGTTCA
    64681 GATCACAGCT TTCAGAACAA GGATATGTTC ATGAGATTGA AGCTGAATTC GGATCAGAAG
    64741 AAGCCGGAGT ATTCAATAAA GACGATATAG ATTCAGCGAC ACAAATGGAT TTTTATGCCT
    64801 ATAATAAATT AGACGTATTG CAGGAACGCA GATGCAGAGA GAGTAATTGT TTTCCTACAA
    64861 TGCTTATATA TGATGAAGAC CATCCTGCGC CATTTAATCT ATTCAGATGC GTAGGCGTTG
    64921 ACTTCGATAA ATATCAGGCA TCATCATCCA TTATAGTCCT TGATTATATT CCAGAATTCA
    64981 AATGTTTTAA GGTAGTAAAG CGCGTAGAAT TACCTAAAAC AGAGTATTCT TATGATGCCG
    65041 CGTTTAACGC TATATTATCT GTTAATCGGA TATATAATCC AGCGTGGATA TATTGCGACC
    65101 GTGGCAGTGG AGAATATATT CTTGAAAGAC TACACATTTA TGGTAAAGAA CATCCTGAAA
    65161 CGGGATTACA TAATAAAGTT AAAGGATGGC AATTTGCAAA CACTCTGGAT ATAGAAGACC
    65221 CTGTTACTCA CGAAATGCAA AAGAAGCCAA TGAAGCCTTT TATGGTTAAT CAGCTTTCAA
    65281 TTGCATTTGA AAGACACAGA ATGGTCTTGT CTCCATTTGA TGAACTTGTA AGCAAACAAC
    65341 TTATAGATTA TAGAGTAGAA AGAATAGGTA AAAATAATCA ACCTGTATTC TGTTCTGAAA
    65401 ACGAACACTT TGTTGACGCT TTGGGATTAG CATTCTTGGC TTTTGTTCTT GAATTTACGG
    65461 AACTCGTAAA TACTGTCAAG GAAGTAGAGA GAATTTCAAA AGTCAATTTT GTAAACAATA
    65521 ACAGAATGGC TTCTGCGAAA TCGATCAACA GTATGTTCAA TTCCTTAAAA ACTCCTTTCT
    65581 CAAATGGAAA GGTTCGCAAT GACGACGATG ATCTTCCCGG AGACAAACCT CCGAATTATG
    65641 AAGTTCATCA TGGATGGGGC ACAGGCAAAA AAGCTTCTGC AAGTTATTCT CAATGGGGGT
    65701 CGAGAAATAT ATTCAAATCC CGTTATACTG GCAGAACATT ATGGTAATAA ATAATTCGTA
    65761 AATAAGAGTT TTATTCTCCA ATTTCTTTTA TTTACATGTG GATAGTACAT TAGTTCCTCT
    65821 CTCTGATGTA CTATCCTTTT TTGTTTTATA AGACCATAGA GTAGGATGAT GAAATGGCTA
    65881 ACAAACAACA AATAACTTAT AAACCCGATT TTGAATATAA GAAAAATTAT AATACAATCG
    65941 GAACAATAGA AACTGCTTCA GATACAATTG ATGATACGAG TTATGATAAT GAAAATCAAA
    66001 TAGACTTATT GACTCTTGAT TTTTTGAGAA CCAAAATTCA GAATGTCAAG CCACTGCTTA
    66061 TAAATATCCC TACGGAAATA TCAAGCATAT GTTTTGACAT AATAAAAGGT ATAGATAATA
    66121 CTTTACCATA TATAAAAGAC CCGGTTTTCG ATAACTCTTA TTCGTCAAAT AATAACTCTG
    66181 ACAATAGTAA TAAGAATAAT AGTATAAGTA CAGATCCCAG ATCAAATTTG TCCAATGGAA
    66241 AAATTGTTAA CCTGCCATCA TCGTCATCGT TTTCTGGGAC TACTTATACC GCAAAAAAGA
    66301 AAAAGGACAC AGTACAAAAG AATCTTGTAG ACGCGTTTGA TTACACTGTT CTTACAATAT
    66361 ACAATGATTT TCTTGATACA ATATCTGAAA AAATAGGGAC ATATCAATCC AATTTAGCAC
    66421 TTGGAAACAC TTTTGGATTA CAAATAGATA TGAGTCAACA ATATTCTGAA AATACAAAAA
    66481 ATATAGAAAA TGGACTTGAA CATATTTCAG ATAATATAAT CAGGGCGCAG ATAATATATG
    66541 ATCAAAAAAG CAGATTGCTT TCAAAGCTAT TTGATTTTCA GAACTGTATA ACTCATTTCA
    66601 GATCATTGTA TTCAGCCAAA GAGTTTTATA TAAGATATAG AGCTGAAAAG GCATATAAAA
    66661 ACAATGCTTC TTCAAAAGAT AAATTCATAT ATGATACTTT ACAGGCAACT ATAATGTTGT
    66721 ACTACAATAA GTATTGTAAC TGTGTTTCAA ATATATATAA GTATTATGAT TCATGTTCAG
    66781 AGTTAATTGG AGAGTGCCTG AATATGCAAT CACAAATATT TGTTTCTCGC AAAATTTTAA
    66841 ATAAATAAGT ATTATAAATA GAGAGGAAAT ATAATACATG ACCATCAAAC CATTAAATGA
    66901 TAATATAATT ATCGAAGTTA AGGCTGACAA GAAAGTATCT GATCACAATG GAATTCTTAT
    66961 TGTAAATAAG ATAGCAAATA AGGATTCAGA TACTGGTATA GTAATCGCCA CCGGAGAGGG
    67021 CAGATTACTT AATGATGGTA CGATAATAAA ACCCAATGTT AAAGTAGGAG ACACTGTTAT
    67081 CTTTGAGAGA TTAGCTTGTA CTGAAATCAG AACAAAAGAC GAAGACAATG CTTATGCTAT
    67141 AATCAAAGAA AATAATATCC TGTGTATCCT TTAATATAAA ATAGAATGGC TAATACGAAT
    67201 CAAAATTTTT TTAACAAGCT TGTAAGTAAA TTTGCTCGTA AAAACAATCT GCCATCCGAT
    67261 TTCAGAGAGA TAAGAGAAGT ACAGCAATCT GAAAATAAAA ATAAGAAAAA TTTCTTTGTG
    67321 AAGCTCATTG GCTCAATAAA AATGATTCAG CAGCATCGTG GAGAAATTAT ATCACCAGAA
    67381 TCCGAGTGCA ACTTTGACGA CATATATAAT GCTTATATGT CTGACTCTTA TATCAATGTA
    67441 GCTCTTAATA AATATAAGAG TCTTGTCTAT AAAGCTGGAT ACCAATTAAA ATCAGAGAAT
    67501 GATCGTGCAA TTGAGTACTT AAACAAGAGA TTTAAGATAT TCAGTCTTAC TACTGGTAAA
    67561 CCAATGGATA TTCTGTTCCA AGAAATCAGT GATGATCTCG TAATGTATTC AAATGCATTT
    67621 ATAGTTAAAA AGAGATCAGA TGATATTAAC GTGCCGAACA TGAAACAAGT AGGCATATTC
    67681 GGCAAGAAAC CAATAGCTGG TTATTTCAGA ATAGATCCTC GTGATATAAG AATTGAACTT
    67741 AATAATCATG GAACCATCAA GAGATATATT TATAATATTG GCGGCGATGA ACAATACTTT
    67801 GATCCTCTTG ATATTATCCA TATTTATATG GATAAGACTG CTGATCATAA ATTCGGTACA
    67861 CCGAGAATTG TTGCGGCTCT TGAAGATGTT AAATTATTAA GGCGTATAGA AGGCAATATA
    67921 GCAGTTCTTA TTTATAGATT TGCAATGCCC ATATATCATT GGAAAGTTGG ACTTGAAGAT
    67981 GCAGGCAAGG GAGCTACTGA AACTGAAATA AACGATTTAA CAGCAAAAGT AGCTGGTATG
    68041 GATGTTGATG GATGTATTGT TACAAATGAG CGTACAAATG TAAGTTCTAT CGGTGCTGAT
    68101 GGCGTTGCTC TTGATGCTTC TGGATATTTA TCTTATTTTG AAAAAAGAGT ATTTTCTGCT
    68161 TTAGGTGTTT CTGAATCTCA GATGGGACGA GGCGGAGCAA AGCAAGATGC GGATTCAATG
    68221 GAATCTCAGA TGCATGATTA TATAAAATAC ATTCAAAGAC ACTTGAGTGT ATTTATAGAG
    68281 AACTATATGC TTACTGAACT TCTGCTTGAA GGCGGCTTTG ATCCAATATC CAATGCTAAT
    68341 GACTATGTGA ATTATGCATT TAACGAAATC TCTCTTGATA CAAAGATAAA ACTTGAGAAT
    68401 CATGAGATGG CTAAATTCCA GGCAGATCTT ATTACTTTTT CTGAAGTCAG ACACGAGCTT
    68461 AATAAGAAGG CAGAAGATGT TGATCCTAAT GAGTTATATA CAAATATGAT TACCAATAAG
    68521 TCTGCTATAG ATCAAATAAA CGCGAAAGCT ACAGCAGAAA TTAAGGTTGC AAAAGCCACA
    68581 GCCGGTTTAA CATCAAATAC TGATAATGCA GCTACTTCTA ATACAAATAC AAAATCTGCA
    68641 AAATCAGTAT CTGGAGTAAA AGGAAATGGC ACGCAAAAAT CTTCTAAAAA CTCATCTAAT
    68701 GGAACAATCA AATCAATAAA CACTCCATCC AACCAACATG GTAAAACTTC TGTAAAAATA
    68761 AAAGAATCTG CTGACAAAGA AAACTTAAAT TCTTTGATTG ATAAATACAG CAATATATCC
    68821 CTTTTATATA AAAATATAAA AGAAGCTTCA GTAATAAATA AATCAGATTT ATCCTTTTCT
    68881 TTAATAATCT CATTCAATGA ATTATTGAGA AATGTTGATA AAATTTTCGC ACAAAAGTAT
    68941 AGCGATGGTC AAAAGAGATT TATCAATGAA TTTAATGATG ATAATGACAC TGATTTCAAT
    69001 ACATCATATT TAATGATAAA TAATTATGAT CAATCACTTG ATACAAGCGC GAAAGATACA
    69061 ATTGATACAA TCAAATCAAC AATCCTGAAT AATTATGATG GCGAATCCGA AAAAACAATA
    69121 ACTGAGACAT TTAATAATGA AGAATATAAA ATCTTTTATA TGCTATCTTA TTTAGGTGAC
    69181 AAGGCTTATT GGAACGGATA TGCAAATGCA GCAAAAGAAT TTGGCATCAA AGAGCTTTTA
    69241 GTTGATTTTT CTGAAGGCAG TAATGATGTC AAGGAACATG ATGGAACAAT AGAGTTATCT
    69301 CATTATTCTA TTGATGAAAT TCCATCGTAT CATGCTTTCT GCAAGTGCAA GCTATCATAT
    69361 AACAAAGAGT AACAATGATC GATTTAACAG AACAAATAAA TCTCGTAGAA AGTTCTGTTG
    69421 ATACATCTGT TAATATCGAC CCTGATTCTA TTATGGTTGA CATTGAAGGA ATGCACTCCA
    69481 ATATTATAAC TGGTAACTAT ACTATGTATA CGCCAGAATC ACTTGTTGGC AGCATTCCTT
    69541 CATGGACTTC TCCTTATAAT AAGCCATGTA TTATGCACCA TAATGAAAAA GATGGCAAGA
    69601 TAATTGGCAG AATCATAAAT GTATCATCTA AAGAAAAGGA TACGAGGTCA AATACTCCAG
    69661 CACTATTATT TACAATAAAT GTGCCTGACG AAGATGGTAA AAAACAAATT CGTGATGGCA
    69721 GACTTGCAAC TGTTTCAGTA GGTATAAGTG CCTTGGATGT AAGATGCAGC ATATGTGGTG
    69781 AAAACATAGC TGAACATGAA TGCGAGCATA AACGTGGTAA GCAATATAAT GGTGAAACCT
    69841 GTTATTGGGA GATTCGTTCT TTTAAAGGTA AAGAATTATC TTATGTAATA ACTCCATCAG
    69901 ACCCATATGC TCATAATGTA AAGATATATT CTCCTTCAGA TAATAAGAAT ATAAAGGAAC
    69961 AAGAAGACAT GATTATTACA GAAAATTTAG ATAATGCAAT TTCTAATGAA GAAAAAGTGT
    70021 TAAATAATAC AACTGATAAC AGTAATAAGT CAATTGAAAA TAATGGTACT ATTACCAGTG
    70081 TATCAGAGTC AGAAGAAAAA GATCCTACTG TTCAGGAATC TACTGAAGCA ACAGTAGATG
    70141 CAAAAGAGTC TACTGAAACC GAGACTACTG TTGAGACTGC GCCAGAAGCA ACAACTGTTA
    70201 CTGAAAACAC TGAAGCAGCT ACGCCTGATG GTGATACCAC TATAGTTGAT TGCAACACTC
    70261 AGCTTGAGTC TGGAAAAAAG AACAACTTGC TTCTTGATGA AATACTTAAG AGATACGCTG
    70321 ATGCTACAGC AGAGTGTGCA AGTTATAAAT CGGAATGCAA TAATTACAAG AAACAATTTG
    70381 ACGAGCTGTC TACGTTATAT AATGCCTTAT CATTAAAATA TAAGGTTCTT ATGTCTAATG
    70441 AGATCAATTC GCTCAGAACA TCTTGTGGAC AAGCAGTTGT TGAAGCAGAA GAGCTTTCAA
    70501 ATAGAACTAT TGAATCTCTT GAGGATATGC TTAAAGATAT TCGTAGTGAT ATTGATGCAA
    70561 AAAAGATCAC TGAGCAGCAG AACAAAGACG AAGAAACCAA TAAAGACATT ACAGAAAATC
    70621 TTCAGCAAGT TGAAAGTCCA GTTAATATAA TTTCTGATAC TGATACGAAA GAAAATACCG
    70681 TTAATAAACC AGAGATAAAT GTCAAAGAAA TGTGGGACAA TCTCGGTAAT AAACTTTTCA
    70741 ACAATTTATA ATTTATAGGA GTATAAGTTA AATGGCTATT TATCCTAATA ATTTTACTAA
    70801 TAAGGATGTA TTAAGTCCTG GTGCTCGTGG CGAGACATTC CAGGCAAGCC TCCCTGGTTA
    70861 TCGTGATGGT GCAGACAGAA TTAACCGCAC CAATATGAAC CTTAATACAA ATGCACATGA
    70921 TGTTCCTAAT ATTAAGTGGG AACTCGACCG CCGTCTTCCG CCACTCTTCA AGTACGGATT
    70981 CGCATACGGT TTCAATCAGA TTGTTCTTCC AAAGGGACGT GTAGTCGCAG TTGATCCTTA
    71041 TATGAATACC ATCAATACTG AAATGATGGA TGGTCAGGGT GTTGATCCTA ATACTGGCGC
    71101 TGCATTCAGA ATGCCTAAGT CCTACAATAC TCTCACCCTT GCTAATGGTG GTGTTCCTGT
    71161 TAAGCTTCGT GAAGATACTG ATATTTATCC TGCTGAAGCT AAGTATGTTG CACCTGATGC
    71221 ACGTGGTCAG AAAGTCAATG GAGTTGGCAG AGAGTGGGTT CCGATTATTG GTCTTGAAAA
    71281 GGCATACGAT GCAACTACTT CTTCATTTAG ACCATTCGGA AATAGTGGTC CTAAGGGGCA
    71341 ACTTAAAGAT GCTGGTTATA CCATTGGTGA AATTTCAGGT AAAGCAGAGC TTGATGGCGT
    71401 AACTGTCAAT AATGTTCGTC CTGGTAACAT TCCTGTTGGT ATTATTCAGA GAAATGAGTA
    71461 TACTCGTGAT GATGACGCAT TCAATGGCAT TATGCCTGGT GCAGTTCTTA CTGACGCAAT
    71521 GGTCGAGCTC CCCTGGTTCG GATTTAAGGA CAGAGCAGAG CAGAATCCTT GGGGATCTGC
    71581 ATATGGCGAC CTCTTCCCAG GTGCTCTTGT TAAATCTGAC GAAAATGGTC GTATTACTAT
    71641 TTCTCCGCTT TCTTATACCG AAGATCTTTA TACTGGCCTT GATTTCAACA TTTCTGAGCT
    71701 TGAGTTTGAG AGACAGCAGG TTATTGGACA GGTCTACTCT GTAAATAGAG ATCTTCTCCC
    71761 TGAGGGCGCA GCTCGTTGGG CTACATGGGC TCTTGCAGAC AGACGTAACT TCCGTGATTT
    71821 CAATCCTGAT GAATATCGTA AGACTAATCG TAATGGTGAA GATAATACCA TGAATTCTGC
    71881 TTACCACACT ACTGGTGAGT ATCCTGGTTA TCCTTATGAT TCCACTGTCC TTGAGCATGA
    71941 CCTCCATATG CTTGAGTCTA ATCGTCCTTA CTCTGGCAGA ATGCCTGACC AGTACCAGTT
    72001 CGATAATCTT GGTATTCCTG GTCTTACTGA TGGTAAGAAC GCTGTCAAGA GAGTATTCCC
    72061 GTGGCAGGAT GCTGCTACTG TCTCTGAGGA CAAGAATGCT ACTGAATATG TTGATGTTTA
    72121 TATGCGTGTA TCTGAAGTTG ATGTTGAGAA TCTCATGATC AAGATTGACG ATGGTGATGC
    72181 AGTTGCTTGT GTTAAGGATG CAGTTGTTAC CGCTAAGTTT GGCGATGGCG AAGCAAAGAC
    72241 TTTCGCAGTT GTTAAGTTTG CAGATGCTCT TCAGGGTCTC GTAGTTCTTT CTATCAGAGA
    72301 CGCTGCTGTT GCTAATGAGT ACATGGAAGC TAAGAAGGCC ACTGATCCTG CTGCCGCTGC
    72361 CGCATTTACT GTTAAGTTTA AGTTTGAGAA GCGCGGCGTA TCTGGCGTTC CTACCTTTAT
    72421 GGACTGGGAT GGCTGCATGG GCTCCGTCAA GATTCTTCTT ACAAAGTAAT TTAGAGAGGA
    72481 TACATAAACA TAAATGAATA TTAATGGATT TTTAAATGAT TTAAATACAA TCCGTGAGAG
    72541 CATTGCTGCT GACCAGGCAG CCGGTAAGGA ATCGAAAATC TCTCCGGAGT CTATAAATAT
    72601 TGCTGAGATG ACCGTTCGTA ATCTTAATGG CGATTATACT CACGGTCGTA CTACTATTCA
    72661 AGAGGCTCTT ACTTCTACTG ATACTGTCAA GCTAATCCCT AAAGTTATTG AAGGTCAGAT
    72721 GAGAGAAGCC GCAGAACCAG AATATCTTGC TACAAATTTC ATGCAGAAGA TTACTGTTGA
    72781 CAAGGGTAAC TCGGTAACTT ACGTCATTCC TGTTGCTGGT GAGATTCATG CATCTGAAGT
    72841 CGGTGAAGGC GGCAGATACA ATGAGCAGAC TGTTGACTTC AACACCATTG AGAATTCACA
    72901 GCTCGAAGTT CGTGTCAAGA AGATTGGTTG CAAGGTTTCC ATTACTGAAG AAGCAATCAC
    72961 TGATTCTTCT TGGGACATCT ACGGTATGAA TGTACGTAAG ATGGGTCGCG CAATGGCTAG
    73021 ATATAAGGAA GAGTGGATCT TCCAGCAGTT CTCAACTCAT GGTCATACTG TTTTTGATAA
    73081 TAATCTTCGT TCTCAGAATG AGGCTTATGG TACTACCGGT AGAGATGTTG ATGGCTCGTT
    73141 TAACGACACA ATGTCGGTTG AAGATTTCCT TGATTTAGTA CTTGTCCTTA TGTCTAATGG
    73201 TTTCAATCCT ACTGATGTTA TTATGCATCC ACTTACTTGG GTAGTTTTCG CTCGTAATAC
    73261 TATGCTTGGT AATGGACTTA CATATGGTGC ATTCAATGGT CAGTATGTAC ATCCGAACAA
    73321 CATGGTTCAG GGTACTCCTG CTGCATTCGG TCTTGCTAAT AATGGTGCTA ATCAGCCTCT
    73381 TATCGTTTCA CCTGATCAGG TTCAGAACAG ACTTCCAATG CCTCTTGCAA TCAATCTTTC
    73441 TCCTTATATT AAGTTTGATA AGGTCAATAG AAAGTTTGAT ATGTATTGTA TTGATCGTGG
    73501 TGAGGTCGGC GTTATTGTTG AGAAAGAAGC ACTTTCTACT GATAACTGGT CTGATCCCGA
    73561 GAAGGACATC AGAAACCTGA AGTGTAAGGA ACGCTACGGT GTTGGTATTC TTAATAATGG
    73621 TCTTGCTATT ACTGTTTGTA AGAATCTCGC TGTCGCTGCT ACTTATCCTA CTCCTCCTGT
    73681 TGTCAAGGTT CAGAACGAAC AGGTCTAATC AACCATAAAT TTTAATATAT AAAGTTTTAG
    73741 TATAATCTTA ATGACCATAG ACCAAATGAA AATTATGGTC TATGGTCATT TGTTTTAGAG
    73801 AGGATATAAT AATAAACATG AAAGAAATTG CTGTTGTAAA ACTCGCTCCT GGTAAAGTTG
    73861 CTTTTTACGA TGACTATACA AAGATTCATC TTACGCTTTC TAATCCTACT GCTTCAATCT
    73921 ATGAAGGTAT GAATTTAAAG AGAATCAAGA ATTCTGTTAA ATTTGGAGTA TTACAAGTTC
    73981 TTGTTGGCTC ATTAAATACA GAAATTGAAG AGGTTCCTGT TAAGACAATT CATGATCATG
    74041 TAGATAAGGC TGTCATAAAT GAATCTACTA CCGAACCAAC TGTATCGAAA ATCATAGTTG
    74101 AAACTGTTGA TGCTGATACT GTTGTCGATA ATGACGCGCC ACAGGTTGAA ATCGACGAAA
    74161 AGATCGTTCC TGAAGAAGTA GATGAAAAGA TCGAAGCCGA GGTAGAGCCT CAGCCCGAGT
    74221 CTGTAGAAAC AGAAACTGGA GTAGAAGCTG AGCCAAAACC AAAGCGTGGA CGCAAAAAAA
    74281 ATACCGATAA GGAAGTTACC GAATAATGGC TTGTAAGTCC AAAACGAAGT CAAAGACAAA
    74341 ATCCAAAAGC GGATGCAAAG GCGGCAAGTA AAGACAACTC TTGCCTGAAA GGATATACCG
    74401 TATGTACAGA GAATTTAACT TTGCGGCTAT TGATACGGAT ACCAAAACAA AAACTATTAC
    74461 AGTCACTATG ACTGCCGCTG TTGATGAATC TACATTGGTT GGAGATAACA TCAGATTGCT
    74521 TGATTGTTCT ACTAATCATT ATATAGATAT TTCAGTAAAA TCTGATGGCG ATAAGTTATT
    74581 TATCATATTG CCAGACTATC CTATACCAAA CAGTAAATAT CATTTAACCA TAAAGGGTAT
    74641 AAAGAATATT GTCGGCGATG CTCTTACTAA GGGAATCAAT TATCAGATTG AATTCAAAAG
    74701 CTCAGTTAAT ACAGAAGTAA GATTTATTGC TCCGGTCTTC TCTGAAGATA TACAAGGTGA
    74761 ATTGATATTT GCATTACAAG AATTTATCTC TAAAAAAGAT GTTCCTAATT TAGATGATGT
    74821 CAAGTTTGCT AATTCATTTT TCATAGAAGT CTCTACTGAT AATCTATTTA ACAAGATAGT
    74881 ATTTTCGACC AATTTAATTC ACCGTAACTC TATGTCTGTT ATGGAACTTG GAAATGGTCA
    74941 GTATTATGCC AGGGCCAGGG TTCAGATAGA TGAAGAAAAT TATGGCATAT GGAGTGACAT
    75001 AATCACTTTT GTTATAAATA GATCCGAAGA CACTGTAAGT ACTCCTAATT CAGATGATAA
    75061 GAGCAACAAT GACAGTGATG AACCAATATT CTATAAACCA CTTACTATAA CTGGTGTGCC
    75121 CAAAGATGGC GATGATTGTC AATCATTTTA TATTGAATTC AGTAGTGACA TAGATCTTGA
    75181 AGACACAGAT GATATTGAAG TTTACAGGAG GTTGATTTAA GTGCTTGAAA AAGTTAATTG
    75241 CAAAGTAAAT GCTATTGATA ATTATCTTGA AATCACTCCT GATGATGGAA TAAAGAATAA
    75301 TTGTCTTTAT GAAATTAGGA TCAATAAAAT TAAATCTGCC GATGGATCTT CTGAATTAAC
    75361 TAATCAGAAA GTCTTGGTTT ATACCAAGAT TACTCCTGCT TACAGTACAA TAGAAGCAGT
    75421 AAGATCATTG CTTATGAATT GTGATGAAGT AACTGATTCA ACTATTTTGT ATCATATCAG
    75481 AGACGCTTCA AAGTTCGTTG AATATGTCAC TAATAAAAAA TATGGCGATA ATGATGTTCC
    75541 ATTTAATGTA TTCCAATTTG TTAAGTATAA AGCAGCATAT GATTCACTTA TAAGCTTTAG
    75601 CGTAAATAAT ATTTCTCTTG GTATTACAAA GGGAACAATG GGTGATGTTG GCTATGAAAA
    75661 ATCATTCTCT ATAGGTGATA TTACAAAGCT CCTCAAGTTA CTTAAGGACG AATATGATAA
    75721 GTGGTATGAT TCATTATTTG ATGCAATGTA TACTGGTCCT GCTTCTCCTA AGATAACTGT
    75781 TAAATCAAGT TATATTCTTC ATACTGACAT CAGAAATGAC AATCCTCCAT ATAGATCATA
    75841 TATGCTCTAT AAAACGGGGT GTATTAAATG ACCTACCATG ACTCATTTCA ATATGTTATA
    75901 CGTAAGTATT CAAGAAAACT TTATCTTGTC AAGCTTAATA AAAAAGTAAG ATGCAGATGT
    75961 CATGAAGCTG GTTCTGATGA TCCGGATCCT GCTTGTCCTA AATGTCTTGG GACAGGATAC
    76021 AGAATTACAG TATACGAAAT AACAGGTGCG CCGCAAACAT CTACTTTTCC TGACACCTTC
    76081 AGGTCAACGA ACCAAATAGT AATAACCACA AACTTCTATC TTCTTGATAA TGTTCCAATT
    76141 GACAGAGATG ATCTTATTAT CTATGATGAT AAGGCTTTTA TAATAAATGA TACTGCAAGA
    76201 AATGTAGGCT TTAACGCAAG ATTCTGTTAT ACAAAAGCTT GTGGTATTCC GAAAAAGCTT
    76261 GACAATAATA TATTCTTCAA AAATCTGTAT GCGATTATAG GTAAATAAAG ATGCTTAATT
    76321 ATAAAGATGA AACCATATTG GTCATAGGAA AGGGAACAAC CAATTATAAA GTGAATACTA
    76381 TAAACGAAGT CCCTAATGAA TATGAAGCCA AAAAATATGG TGAAGATTCA CAGCTTTATA
    76441 ATGCCTTTAT GGATTCATTG GATTTCAGTG TTTCTAATAG TATTTTTATG ATAAATATGA
    76501 AGTACGACAC CGATTATCCT AAAATTATAA ATTCCATCAC TCATAGTGAT TTTACATATA
    76561 TTGTCCCATT AAATATAAAG TTCTCAGATC TTATATATAT CGAAGATGAA AACAGAAAGA
    76621 TATTCTATGC TGAGTATCTG CTTAATTCCA TTAAGGATTC GAATCTGTCT ACAATATTTA
    76681 TGACAGATAA TCATGCTCAC TATTATGAAG ATATTGACCA TTTCGTAAAG TCAATGGAAT
    76741 CAGTAATAAG AACCTTCAAA GGAACATCAG TGGCAATCAA CAATTATGGA CGCAATCTGT
    76801 GTTTTGTCGC CAATAATCTA GCTAATTATG ACCATGCAAA CCTCATAGCA GTATATATGT
    76861 TGGCATCTTC TCAGTATAAG GACTATCCAT TACAAGATTG TGGCAATGCT GTTTTTGATA
    76921 TAGATACGCA TGATGTCCAT ATGCGAGAAT TGTCCTTCTT TAAATACAAT ATAAAAAGAT
    76981 CTGCCACAAT AGATAATTTC CATAATTTCA ATATAAGAGC CGATCAAGGT AAATGTGTAA
    77041 CAATTGACAG AATAATCAAG TATCTGCAAA GGTATTTGGA TTTATCAGAA TTTTGCGGTA
    77101 AATTCTATAA TGCTTATATA AAGTCAGTTG TTCTTGAAAG GCTCAATACA TTATTGGCTG
    77161 CTGTTAAAAA TGTTGCAATA GCAGATTATA AAGTTTTGTC ATGTGATTTT GTAAAAAATA
    77221 CGCAGACAAG AACCGTTGTG ATACTTAATG AAATTGAAAT TACGCCTATT AATTCTATTG
    77281 AAAAATATAA GCTGTTTATT GAGGTTTGAA GATAAAGATG GAAGAAAAAA TCGATGAATT
    77341 AGAACTACTG CTTGACAATA AAGAGATTCA TAAACAGCAT TATATTGATG GTAAAACAAA
    77401 TGAGATAATT GCCAATACAA CAAGGCAAAG ATCTGACAAA GGCTGTTCGT GTTTTGACTT
    77461 TATCAAAATG GTTCAAAAAG TTACACGTCT TGATCTTGCA AGATATAATA TCGAATTTAA
    77521 TAGTGATAGG TTTAAGTACA GAGTTACTGA CCCTCAAATT GTTTTAGATA ATCCTATTAT
    77581 AACTTATCAG ACCATATCTC GTATACCAAT GGGTGAAATT AAACCACGTA TAAGAGATGT
    77641 AGTAAAAGAT CAAGACAATA ATTTAGCTGG AAATGTATAT GCGCAAAAAT ATAACTGTGT
    77701 AGTGCAATTC AACATATTTG CAAGTGTATA TGATTTAGCT GAAGAAGTAA TGAGTAACTT
    77761 TGAAAGCATG ATGATAAAAT ATGCAGGATA TTTCAAGAGA AATGGTGTAG CTGAATTATA
    77821 TTTCAAAGAA GAAATATCTG ATTCAAACTA TGATTTATTC AGACAGGTTA TATCTGTTAG
    77881 AAATATCAGA TATACTGTGC ACATTGAACA CCTGTATAAT AATGTTGGCA GAATCATTGA
    77941 TGATGTAATA ATCAATAATG TGACTGACGA TGATACCCTA AAAGTTTATC ATGAAAACAA
    78001 CAATACGCAA AGATAAAATT AAATTATAAT AAAATTTAGG AGGAGCCTTT AATGGCACAA
    78061 ACCACTTCTT TATTTTTCCA AGACGAAGTA CTGCCTGGCG TACTGACTGA AATCCAGCAG
    78121 GATTATAACG TTGGTTATTA CACCACTGCT TGGGGCAATA CATCAACTGT TCTCGTTCTT
    78181 GGTACAGCGT TTACTGGTCC TATAAATCAA GTGATGAAGA TTTATAGCCC GGAGCACGCT
    78241 TTATATGTTT ACGGTAATAC TTATGACGCA TCTACTCACA AAGAGGCTTC GCTGGTTACC
    78301 GGAATTCAGG ATGTTTATGA TAAGGGTTGC CGCGCTATTT ACGCTTGCCG TATAGCTGGT
    78361 AAGAATATTT ATAAGGATTT CGAACTTGCT CCCGACTTTG GATACAAGCT TCGTGTATCA
    78421 GGTGCTTATC CATCCAATGA ATGCAAGAAT ATGTACATTC GCTTTATCAA TAATGGTGCT
    78481 GATCTAAAGC TTGTTTATTA CAAGCCAGCA GACAGAGCTA CCATTTATGA AAAGATGAAT
    78541 GGCGTTGTAG ATTCTGCTTA TTCGATGATT GAGACCGTTC TTGATCTTAA GAATACATAT
    78601 GGTTATACCG TTGATACAAA AATCTCTGAG CTCATCAATC TGTTTAACAC CTATCAGTTA
    78661 AACAATGTTC TCAGGCTCAG CATTATCAAA GATGGTGTAG ATGTTACTTC TGTTGATCCA
    78721 GAAGCACGCA ATCTTCCTAT TGGTTCTATT TTTGATGGTG TATATTTTAT TGGCAGAGAT
    78781 AAGAACCTTT GCGATGCAAT CACTATCGTT GATAATAAGC TGTCTTCGGC AAGTCCTATG
    78841 TGGGTTAAGC ATACCAATGT TCCTACATAT AAGACTCTGA AGGTAAACAC TGACATCAAC
    78901 GCGGCTTATC CTATTGCTGG TGAATATGAC GCACTGAGAA GCATCTTTAC TTCTGTTGCT
    78961 ACAACCTCGA AGTTTGACTT TATCAAAAAC TCTGAGAATG TTTCGCTTGT TTATGGTATC
    79021 GATGATACCG ATTATGAGCA AGTAGATATT TCAGGTTTTG ATCTTTATAA AGCACTTGGT
    79081 TCTGGTTACG CAACCACTGC CCATATTGAG CTCAAGAATC CTGACATTGA GAATCCTACT
    79141 GCTAAGGATT ATGTTGTCAG AGAAACTCCT GAGTCCAATC AGAATAGAAT CGTAGCAATT
    79201 TCTGATGGTC TCTATTCAAT GCTTCAGAAT GTTCCAGCCG ATTATCGTGT TCTTGCACAC
    79261 ACATCTGCTG TTGAAAGCAT GGATGCAAAA CTTCCTTCTA AGGATGAATT CCTTACAAAG
    79321 GTTCCCGGTG ATGTTCAGTA TATTACTACT GACGCTAATA AGAAGGCAAT CAGAATCACT
    79381 CCTATCGTTG ATGAGCAGTC TGACATCAGC GAAGATAATA AGTTCTCATT TGATTTCAAG
    79441 ATAGTTGAAG ACGATACTAT TGATGAAGTT ACTAAGACTG ATTGTGCATC GACTCATGCT
    79501 GCAAAGGCAA TTAACATCGT TGAAGCTGAT AAAGCTACTT CTGTTAAGGA TGGCGTTCTC
    79561 TATGCCGTAC TTGATACAGA TGCTTATAAG ATCTATATCA ATAAGGATGG CGCACAGACT
    79621 ACTATTGATA ACTTAGACGC TGCTTTTGAT GGCGAATACT TCTTTGATGA CATCAATAAG
    79681 AAGCTTCTCA AGGTTACTTA TACTACTGGT GATGATGGTA AGACTGCTAC AGTTTCTACT
    79741 ATTGACCATA GTACTTATCT TGGTGAGGCG ATCAGCGAGA ATGGCAAGGA GTATTTCCTC
    79801 GTAAGCTTCG ATGCTGGTAC TTATGTTGCT AAGTTTGACG CTGATGCCGG TATTACTATC
    79861 CTTGGTTCTG TAGCTCAGGT TCTTTCGTCT GAAGGCAATG GATTCTATTG TGTTCCCGCC
    79921 GTCGTTGGTG ATGGACAGGC TCATAAGATT ATTGTCACTT CGAGATATGC TGAGTCAAGC
    79981 ACATACGAGT TATTCGTATC GAATCTCGCG GCAAGTGATC TTGGCAAGTT CTTCAAGTTC
    80041 GAGTATGCTG ATGGTTTCGA GTCATATATA AATGAGTATC TTAATAGTGA CGCTGCTAAG
    80101 GTAAGTGACC AGACTACTGA AGCTGGGCAG TTTGCAACAG AGATTTTTGA TACTACTAAG
    80161 TACATTCCTT ATAAGACCAC TGATAACCTT GCAAGACAGC TCGCACAGCA TTGTACATAT
    80221 ACTTCGCTTA AGACCGCAAC CACTCATGGT ATTATCGGTT ATCGTAAGAT CAGTGATACC
    80281 TCGATTAGTG GTATAGCTAC TATTGTTGAT AAGGCTTGCG CTACTGATTT TGATCTGTAT
    80341 GCAAAGCGTA ATAATGGTAG ATATATGCTT GATAAGGATA ATGTGCCTTA CTCAATCGGA
    80401 CGCAATATTT CGATGACATT TGGCGGCTAT TATATCACCA CTACTGATGG TTATAAGTAC
    80461 ATCTCTAATG GTGCTTGTGG TTATGCTGGT ATGATTTCAG CACTTCCTAT TGAGCAGTCT
    80521 TCTACTAATC AGCCCATTGA CATCAACACT CTTGCTTTCG AGCTTACAAA TTATCAGCTT
    80581 GTCAAGCTCA CTGAAAAGGG ATTTGTCACA TTTAAGAATT CCTTTACTAA GGGCATAGTT
    80641 GTTACTGACG GTATTACAAT GGCTCCTAAT ACTTCTGAGT ATAAGAGACT CAGCACCACC
    80701 AGAATCATTG GTTGCGTCGA GACCGTTATC AGAAATGCTT GTGAGCCGTT TATTGGTCAG
    80761 GTTAATACGC TTGCTAAACG TAACTCGATC AAGACCGCTG TCAACTCTGT TCTTCAGAAG
    80821 CTTATCGGAA CTCTTATTAA GGACTATGAC TTCGAAGTTA CATCGGATGA TGCACAACAG
    80881 GTTCTTGGCA TAATCGATAT TGACTATGTT ATTGTTCCTT ACTATGAAAT CCGTCAGATC
    80941 CGTAATAGAA TCACTATTAA GGATTCTATA TAAGAAGTTA AGAGGTAAAA TATAATGGCA
    81001 TTTGATAATA CTTCGGTTGA AGAGTACACC AAAACATATA CTTCATTCTC TGGTGCGGAT
    81061 ATTGTAGCAT CATTTAATGG TATTGTAATT GGTGAACTTC AAGCTATAAC TTATTCAGTT
    81121 TCAAGAGAAA CGAAGTGAAT ATGATAATAT CCTGAATAGT AATATTTTTA CAAATACTAT
    81181 TCAGGAGAAT ATCATGCAAA AAAGAAAATA TTGGTCGGAA CAAGACATAC AGTTTCTAAA
    81241 AGATAATATA AAAAATATGA GCATTGAAGA ACTTGCTAAA CATTTTAATG TATCATATTC
    81301 TGCAATAGCT ACTAAGATCC ATAAGATTGG TATATCTAAA AAGTCATATG GCTTTTATTG
    81361 GACAAGCGAA GAAGATCAAA TCATAATTCA ACACTTTGAA TATGCTCCAA AAGAATATTT
    81421 GATGAGAATG CTACCCAATC GTTCTTGGTT ATCTATTTTT CAAAGAGGTT CGTCATTCTT
    81481 CAATTTACAA CGTAAATCTC AAGACAAATA TTATTTAAAT TATAATTTCT TTTCAGAGTG
    81541 GAATGAAAAT GTTGCATATA TAATTGGATT GATTGCAGCA GATGGGCATC TAAGGTATCA
    81601 TTCGTCTAAG AATAATTCTA ATTCTCTTGA ACTTGAATTA TCAGCAAGTG ACATTGATAT
    81661 TCTGAATAAA ATATGTTCTT TATTAGAAAC TAATAAACCG CTTATATATA ACAAAGTTAA
    81721 AAATACATAT AAATTAAGTA TAAGTAATGT AAAAATAATT GAAGACCTTA TTAGTAAAGG
    81781 AATTCCATAT AAAAACAAAA CAACTAGTAT ATGTTTCCCA ACTAATATGC CGACGAAATA
    81841 TAATAAAGAC TATATTCGTG GTATAATGGA TGGAGATGGA AGTATTTATA CTGAAAGAAG
    81901 CAATAATAGA TTGCACCTTC AATTTCTTGG ATCAAAATCA ATGATTTCGT CAATACAAAA
    81961 ATTCATCCCG ATTGATATAA CTGATCTAAC AATTATTGAT TTATATGACT CTCATTCATG
    82021 TTATAAATTA TCAGTTTCTG GAAAACGTGC ATTAGAGATA TTAACTTGGT TATATAAAGA
    82081 TTCTAACTTA TATTTCCAAA GAAAACATGA TATATATTTA TCGTACTTAT CTTCATCAAA
    82141 TTCTCCGTGT ATACAGTAAT GTATGCAGGA CACGACCTTA AAACCAGTAA TCGCTAAAAG
    82201 CTTTGTTACT ACAATAAGAG ATAGAATCAG AAACTCTTAT GAATGTGAAG AAATTCAGAA
    82261 ACAACAACAA AGATTGTATA TGGTGAGAAC CTAAGTACAT AAAAAGGCGT GTTTGGTCTC
    82321 CAAGTCAGAA ATGATATGGT CAAACGACTA TGGATTGGAA AATCCGTAAA GCTGCAAGCT
    82381 ATTGGCAGAA GAAATGGGTC GCCCCTAATA GGTAAAGCTA AGGGTGAAGA AATAGTCTAC
    82441 TCACATCTTA ATCGGTGTGC AGCTACTCAG TGTAGCGTAA TAAGATGTAG CGATCTTATT
    82501 AGAATAAAAA GGAAAAAGCT CCAATTTATT GTCTCGGTTC TCCTGAACCA CGCTCATTTT
    82561 CTAGGGGCAA GCGCGGCATC GCTGGTACTC TCGTATTTAC TGTCTTTGAT CGTGATGCAC
    82621 TGATCGAAGA GTTCAAGAGA AACAATCAGC TCAATAAATT ACAGAAGTTC AAAGCAAATT
    82681 CATCTAAGCA CGGTTATACT CCTTATAACT CTGTTGATGA GTGGGATCGT ATCATGTCTA
    82741 ATACTGATGA TGATCCTAAT GGACTCGCAA ACGTTACTAC TACTGCTGAT CTCGTAGATA
    82801 CACAGGCAGA GATTGCATAT GCGGATGAAA TTCTTCCATT CGACATTACA ATCACTTTTG
    82861 CTAATGAGTA TGGTCAGAGA GCAGTTACTA CGCTTTATGG CGTTGAGTTA CTTAATGAAG
    82921 GTTCTGGCTA TTCTATTGAC ACTGTTACCA GTGAAAAGGC ATATACGTTT ATTGCTCGCA
    82981 GAATTGGTTA CATGCAGAAG GATATGCAGG GTACTGGCGA ATTATCTAAC TCGCACAAAT
    83041 TAACTGGTGC AGCTAACGCT GACTAAAATA TATTTCGGGG GCCGCAATCG CGGCTCCTTT
    83101 TTTGTTTATA TCATGCTTAT TTTTCAAGTA ATAATATAAG CAAATGAATT TTCTGAAAAA
    83161 GGAGGACATA ACTTGGCAAT TGAAGATTTT ACAAGGACAT ATACTTCATT CTCTGGATCT
    83221 GATATGGTCG CTACTTGCAA TATCTTAGGT GAGAATATAG TACTTGGAAC ATTGCAAACA
    83281 ATAAGCTATT CATTACATAT GGATAGAAGA GCAGTACGTG CTATTGGAAA TGTAAATCCA
    83341 AAAGAATATA CACAAGGTCC AAGAACTATT GCCGGTACTC TTGTCTTCGC TGTATTTGAT
    83401 AAGCATATGA TGTATCATAT GGCTGAACAG TTCGCTAAAA AAGACAATAC ATATAAGAAT
    83461 AATGCGTATA CCGCATTATA TGATAAATAT AAGTCGTTTA CACAAGAGCG TCATATTCTT
    83521 TCTGATGAAC TACCTCCATT CGATGTTACA ATAACACTTG CCAACGAATA TGGTAATAGA
    83581 GCTAAAATAG CTATATATAA TATTCAGCTT GTAAATGAAG GACAAGTAAT GTCAATAAGT
    83641 GACATTTATA CTGAAAACAC TTATCAATTC GTGGCACTTG ATATTGATTA CTTAAGAAGC
    83701 GATGATCCGT CTTTCAAATA TGAAGAAGAC GATGGAGAGA TAGAAGATAA TGCGCCGCAA
    83761 GTCAGCGTAT CTAAAGATTA TAACCTACTT GATACAATAT CCATTGAACA TATAAGTCAT
    83821 GACTATCTGA ACAGCACAAG TCTTATACGT ATCACTAAAA ATAGCGTTCA AAGTAATGTA
    83881 AGATTAAATG ATGGCATTTT GTATATAAAA GACGTAAATT CCCAAGATCA ATCATATAGA
    83941 GAATATCCTA TACCATCAAG CAACTCTAAT GTATACAATA AAGTATTGCG TCTTGAAAAT
    84001 GGATTATATA AAGCGTATTT CAAAGAAAAT ATAACTGATC TTCAAACTGA TGAGATTCAG
    84061 ATTTATATTC ATGACGAAGA CAGAGGATAC AGACCAGTAA TCGAAAATAT AGTTTATACC
    84121 GATTCTACTG CAAATGATAA TCCATTAGAT AGGCATTTTT ATTTCAAAAT CAGGTCATTG
    84181 TGTTCGTCTA TATATGGTCA TAACAAATTA TATATTAAGA ACAGCAACAC AAACAATACA
    84241 GAAGCATATA ATATAAATGA TTTAGGATAC ACATTAGTAC CAATAACCTC TTTTGCAATC
    84301 AATACCGAGT ATATTATATA TTCTGGCAGA CAATCTGGTG ATTCATCTTC TTTTGCTGAA
    84361 CAGTCTGTAT CTCACTTATT TAAATTCAGG TATAATACTG ATATTTTTAA TGATGAGTCT
    84421 ATGAGGTATA CAATTATGAG TCAATTATAT CATAAAGATC AAGCTATTTT AATTGACTTA
    84481 TTCAATGTTT TGCAAAATAC AAGTAGAGAG ATGTCATTCT CCGCTCAAGC TATCCTGATG
    84541 TCAGAATATC TATTAACCGA GGGAGCGTGT TATCAAAGTG ATATTGACCA TTTCATTGAA
    84601 AGCATTCAAG CAGTAGAAAA TAATTTAATG GCTCAGTTAA ATGGGCTTGA TAAAATAGCT
    84661 GTATCAGACA ATGTGTACTG TGTATCAAAG GTTTCTGAAT TATATAACAG CAATAAACCA
    84721 TATGCTACTG CTGTCAATGA TTTTATAAAT ATATATAATG ATAAGCCAGA GAAATTCATG
    84781 TCAAAATATA CTGTCTACTA TTATTATGAT TTGAATAAAG ATAAGAATGA AGTGTGTTCA
    84841 TGCTTGCAAA TGAAGATGGT TGACAGAAGA GGTGCTACAG ATGAATACAA TTAACACTTA
    84901 TAATCAGCAT AATATTCGTC TTGGCAGCAA AGCTATGTAT ACTAATATTG TTAATAGCAA
    84961 TAATAGTACA TTAGCAGAAA ATAATCTATC TGGATTAGTT AAAGCAAGAC ATTTCGCCGC
    85021 CGTTGAAGCA AGAATATATT TTGGTGATGT TTACATAGAC GAAGCACAGT ATATAAACTT
    85081 TTCTGTCGCT CAGAATACTA TACCAATCAT GGGTTATAAT TCATATGTAA CTGATGTGTT
    85141 TGCTCAGGGG TCACGCATAA TACAAGGATC TTTTATAATT AACTTTACTA AATCAAGTTA
    85201 TCTATATGAG GTTATGAATG CATTGAGTAA CGTAAATAGT GGCGCGACAC TTCCCAAAAT
    85261 CAGTAAGACT TGCAATAACC CTACTGTAAG TAAAAGTGTC AAAGCACCAA TGTGGGATAA
    85321 ATGCTTCGAT ATTGTTATAC CATATGGAAC AAATAATATA ATTGAAGGCG ATCAGGTTGT
    85381 AAGCTTGTCC ACTACTGTTA TTCTTAAAGG TGTACACCTT ATGTCATGTG AGCAACAGTT
    85441 CGGTACAGCC GGTGAAAATG GCGGCGCACC CATAGCAGAA CAATATACAT TCTATGCCAG
    85501 AGATATTGAT TTTGATGTTC CTACTAATAA TCAGGTTTCT GAAGATATAG ACGAAACAGT
    85561 TGTAATCAAG GATGACCCTA CTATTGACAG TGTAATAGCA AAATATAATA GTGGCAGTTA
    85621 TGATATAATC TGCAAGATAA TAAATAATAA TAAAGATATT ATCGAATTAA AAGATGCCAA
    85681 TGTAAATATT ATATTCAACT CATCATATAA TCTCATAATG ACTTATGATG AGGAAAATAA
    85741 TTATTTCAAG GCTCATGTTT CTACAAATAA AAGTGCTTAT CGTAACGGAT TCAATTATAT
    85801 GATAGCTACA TATCTATATA AGATGAGTAT GGTAAATGAC ATTCCTATTG TAACTGTATC
    85861 CGTTGATTAT CCTGTAGATA AAGAAGAGGA TCGCCGCAAT CTTACTACAG AGATACAAAT
    85921 AACATATAAA TAAAATACAT AAAAAATTGG AGAATTTAAT ATGCGTTTAA ATAGTATAAA
    85981 TAACAACACT GAGAATACAA AAGCAAATGA AGTAAAAGAG ACTACGCAAG ACACTGAGAT
    86041 TAAAATAGAG GATGATCTCC CTACCGTCGA GAAGGAAAAA ATAGCAACTA AGGGTATGGA
    86101 TCTTGCTGAA AAAATAGCAT ACTGGAAAGA TAAATATAAG AAGATCTATC GTACTGTTAT
    86161 TGATGATACT ACGTTTATCT GGCGTAGAAT AAACAGAGCG GAGTATTCTA AGTGTGCTTT
    86221 TGAAAAATTC AGTACTAATT CAAAGCTGGA TATGTTTGAA AAGCAATATC TGTTTTGTAA
    86281 GATAGGTATC CTATATCCTG AAAATGCTAT AGAGCTTATG GATGACAGTG CCGGTATTGC
    86341 AGCTATTCTT TCTGATGAAA TTATTTATAA GAGTGGATTT GCAGATATGT ATCCTAAAAC
    86401 AACTGAAGTT GAAAATGCTG ATGATGTAAT CACAGACAAT GAGGATGACT TAGATGAAGA
    86461 TAAATAATTC CAATAAAGAC AGAGATGAAT CTATTGATGT ATCTCAACTT ATAAGTGATC
    86521 TACAGGATAA GTATCGTGAT ATATTCATCA CTTCTATTCA GGGCGAAGTA TTTATTTATA
    86581 AGCCAATTGG AAGACGTGAT TGGTGTGATA TATGCAAACG TGATGATCTG AATGCTTTGC
    86641 AGAAAGAAGA TTTGATTTGC GCCACTTGTG TTGTGTATCC TGAAAACTAT GACTTCAGTC
    86701 AATGCGCGGC AGGACTTCCA ACAGAGCTTG CCAATAAGAT AAAACAGGAT TCATACTTAT
    86761 CTAAAGAAGC TGTTATCAAT ATGATAGAAT ACTATCGTGA TGAAATGGCT ACTATAAATA
    86821 ATAATATCAC ATGCATAATC AATGAGGCAT TCCCAAATTA TGATATAGAG GAAATCGAAA
    86881 ATTGGGGATG GGATCGAACC ATTAAATACT TTACACGTGC TGAATGGAAA CTTGTTAATC
    86941 TCCGTGGACT TACAAATGCT ATGGACATAG AAGATCTGTT CAATAAGAGT GATGAACAAG
    87001 ACGAAACGCA TACTGTAGAA ACATCTCAGA TTACAGGACT TACTAAAGAA GAGCTTGCTG
    87061 AAAAACAGGC TAAGTTTCCC GAAATAGACT GGGCAAACCC GTCTAGAAGT TAAGATATAA
    87121 AAAGGGTTTG CTATGTTAAA TAGCAGACCC TTTATTAGGT TTATTTTATG GCTAGAAGAA
    87181 AAAAGGATCA ACATAAAACA AAAAGACGGA CAAGTGGTCC GCTTGATTCA ATTCCTGTAA
    87241 TAGCTGGAGC AGCCGCAGCT ATAGGTATTA CTACTGCCGC ACTAAACAGA TATAATCCAT
    87301 CATTTATGTC AGATACTTTG AATCGGGCGT ATCACGCACT TAGTGAATCT GCTGTTGAAC
    87361 TCAAGAAAAG ATCATCAAAA GGTATTGACA TATACGATGT AAAAAAGGCT GTAAAGAAGT
    87421 TCAGTGAGTC ATATGACAAC TATTCTGCTA AATACAATCC ATTGACTTCT GAAAATTCTC
    87481 TTGGAAGAGT TTTTCTTAGT GGTTCAAGAT CAAAAGCAAC AGCTACAAAT TTATATAAAA
    87541 ACGATGTTCT CACTGATGCC ATAAATGAGC TTGCAGACAG ATTCAAGAAA AAAGATCAGA
    87601 CTGAGATAAA TAAAAGACAA TTTTCAGCTA TCAATTCGTT GCTGCGCAAA GATTCAAAAA
    87661 TGCTTTATAA TCCATCGACC GATAATCTTT TCAAGTTCAG AACGAATGCC GCAAAGAAGC
    87721 TTGGAGCGAA TGGATTATTC GAAAATGATG AGATAGACAC TATAACAAAC GAAGCAATAG
    87781 AGATAGCAAG AAGATTCAAT AAACTCGATG ATGACGGTTA TTATAATGGC TCATTAAAAT
    87841 CTGTACAGAA GTTTGATAAT GAACTCAGAG ATGGGACCTT TCATAGACGA ACTGAAAAAA
    87901 TAGAAGATGA GTTTAAAAAG AAACTATACG ATATAGATGC CCTTGAAAAG AAATATGGCT
    87961 CGAAGAGAGT TAAAAAGTCT TCTAATCAAT TTGCAGAAGA CATTCTTGAC AGCACTCCAC
    88021 TGACAGTACG AGAAGTAGTT AAAAAATACA AAGACGGATC ATTAGAAAGT TCCAGGCAAA
    88081 TGGATGATGC CATAGGCGAA TTATCCGACC TGCTTAATTC TAAAGATGGT GAAAGATTCG
    88141 GAGATTTATA TTGGGACGCT TCTTTAAGAG AAAGTGCTGA TGGCAAATTA CATAGCTATG
    88201 GTGCCATTGA TTCAATGGTA CGTAAAGCAA AAAGCTTTTA TGATGAGACC ATTGTCTCAA
    88261 AAGTTCTCAA AATAGATGAG ATTATCAACA AACAAACGAA GCCCGTAAAC ATTTCTTTTT
    88321 CTGGTTCATT CAATCCTATC CTTGAAAAGC TTATAAACAA AGAATCTGAT AGCACATTAC
    88381 TTACCGATAC ATTTTTAGAC ATCAATGGTA AAGCATTTAA ATTTAATATA AATGCAGTCA
    88441 ATGATGACAA TATCTTTGAA GAGCTTACTG ATTTATCTGG CAGAATCAAA ACTGTTCAAA
    88501 AGAATAGTGT AGCAGGAAAA AGTCTTACAA AAATGTTTGG CGCAGATTTT GATACTGGTA
    88561 GATCAAGAGG TGGTATATTA GATTTCCACG AATCTAATAA GATGAATCCT GTTGAAGCAT
    88621 TGGTCGCGAA ATTTGCTAAA TTCTCTGACC CAAGATATGG CAGGAATGAA GCCAAGACTG
    88681 TTTTTGATGG AGATTTGTCT TCTACTCTCG CATCTATTAC ATCTTATGAA GATATAGAAG
    88741 ATCTTTACGC TCAGTATTCT GACATCAATA AGATACTGAA GAATGGATAT TCTGCGCTCG
    88801 ATAGAACATC GGCGTCAAAA CTATACAATT CACTCGGTTC TATTACAGAT CCATCTGATA
    88861 ATGTCAAACA TCTTCGTAGT GTCCTTAATA TCTTATCTGA AGATAACGAG TCTATGATTT
    88921 CCGATTTAAT TGATCTTAGC TCCAATAGGG ATTTCAGACT CAGTTCTTCT GATTTTAGTA
    88981 AAGAGTTGAA GTTGCTTGCA TCAGATCCAG CTAAATATTT AAGCGCAAAT CATGTGAACT
    89041 CAAATTATAT TCCGGGACAA GATTCTTCAA CTGATGCTTA TAGTATACTG CGCAGAGCTC
    89101 TGACAGATGA AGCGTTCTTA AAAATAAGTG GAGAAGACTC CATAATTGAT AAAGGATCTT
    89161 ATATTCAAGA CGCAATAGGA CAAGGTACAG ATTCCGCTAA AAAGGCCCTT GGTTCTTTCT
    89221 ATTCATCATT ATATAGTGCT ACATTTGAAA GTGCTAAAAA AGACATTAGA GATATAGATA
    89281 ATATCTCTGA GCTATACGAA TACTCCATGA TGAATGTAGA CGCTCTTATT CAAAAGGATT
    89341 CTGGTGCAAA GGATACACTG CGTGAGCTTG TTAATGATAA TGTATCTTTA TTGCAGAATG
    89401 GATTCAATGA TAAGTCTTAT TATACTAACG AGTATTCTGA TAATATATTT GTTCCAAATG
    89461 GCGTATCTCC ATTAGATATT ATAAAAAATC TCAATGATAC CGAAAAACTT AAAGATAACG
    89521 CAAAGAGATT CGGCAAGCAA TTTATAGCTG GTTCTGGTAA TGCGGAAGAT ATGACCTCTG
    89581 CGACATTTGC TCCATTCTTT TTCACTGACA GACTATTAAG TGGATTCGAA CAATATGGCT
    89641 TAGGTTTCTC CGCTGACGCT TATAAAAGCA CTGTATCTCT TGCAAGCAAT ATTATGCTTA
    89701 AAAGAGTTTT GCCTGCCGCA GGACTATTAT ATGGACTCAG TTATCTTGAC TTTGAGTCAA
    89761 ATAATTTTAC TGGTTCCGGA CTTAAAGAAA CATTTTTGTC TGGTATAGCT AATGTTGATC
    89821 TTGGAGTAAG AAGAATAACT GATGCTGCCG GATTAAGTGG AGCATTAAGA GACGCTTCTG
    89881 TGTCTAATCC AGCTTTTTCA TATTGGTCTA ATGAACAGGA GTATCAGGGA TATGACGAGC
    89941 GCAAAGAATG GTATGAAAGT GGATATAGCC CGGTAAGATC TGGACGTTGG TGGTCGTTTG
    90001 GTTCTTCATC TGAATTCCGT GGCGGCAAAA TATCTTATTT TACTCCCAGT TATTTAAGAA
    90061 GAGAAAGCTC TAATTATTAT GATGTATCTG TTTATGGTTC GTCTGATGAA AAATGGAAGC
    90121 ATTCATGGAT ACCTACTCCA AGACATCCAT TGTCTACACT GAATGCAATT CTTGACCCAT
    90181 ATTGGCTTGA AGAAATGCAT TATGAGGACA GACCATATCC TGTTACTGGT AAGATGTTTG
    90241 AAGAAGGAAC CCCTTGGGGC GCAATTCTCA ATCCTACTGT TGGAAATCTT CTTAAACCAC
    90301 AGAAGAAGAT GCATCAGGAA GTACTACAAG GAACTACCGT TGATGTAAGA GCACTTATCA
    90361 AGAAACGCAA TGAAGAGGAA CAACGTAAGG CGAATAATAA TAGTTATATT CAGCTCGGAC
    90421 CGGACGGTGT TACAGCATTA AGAAGACCAT ATGCGCAATC AGTGTCTGGT GAAGGAGAGT
    90481 TGCCACCAGA TTATAATGTA TACTATGATA ATGGTTCAGA TATTGCGTAT TATGCTCCGA
    90541 TAGATCAGTC ACAAGAACAA TCGGTTGGCG ATGCTGCTAT ATATGCTAAT AGCAGTATGT
    90601 CAAATATGAC TGGATACTAT GGTGCTGTCA AAAGTGATCT TTCTGCGTTT GACAAAATGC
    90661 GTGCGTCAAA TAATCCGATA GTTTTTGCTG CGTCAAGAGT TATTCCACTT GACCAGATCT
    90721 CTCTTGTAAA TGAATCCATA AAGCAGAGAA GTGCCGGTGG ATATAGAATC TCTGGTTATG
    90781 ACCCACATGG TTTTGTTATA GACACAGACA GATACACTGA AGGAGGGCCA TCATTTGATC
    90841 CGACTAAAGA AACTTTTGAC AAGAGTGACC TTCTTGAAAC ACGTTCAGTT GAAGAATGGC
    90901 TTCATGATGC TTCGTATTCC GCAAAAGAGC TTGGTGGTAT ATATGGATTC GCACTCGATC
    90961 TCGTAGCTCC TCCTAAACAA AGATATGCTA TGGCTGATGC CAGTGCCATG TCTTCTTTCT
    91021 CAGGAAGATT CTGGGATGAG AACATAGGTG GATCTGGTGG AGACGTCATG GAAATAGCAA
    91081 GACGTTTCTT CCCACATGAA GACCATTCAG TCACAAGAAT CAATAATATA CAGAACACCA
    91141 TGCCATTATG GATCCCAGCC AGATTCCGCG TAGGAGACGC CTATTCGGCG CTTCCTAAAG
    91201 GTGATATGAG ATTCCCTGGA GCTGGTTATG AAACACTGAA TGAACTGCAC CCCGATGATT
    91261 TCGGACTCTA CGGAAGTTTC GATCGATTCA AGATTTTAGC AGATATAGCT CCGTGGTCAC
    91321 AAGAATATAA AGAGTGGCAT AAAATAGCAA AACGCTCTGT ACAAGATCCG GAATTACAGA
    91381 AAGAAATCAA AGAGATAGAA GACAGAGTAG AAAGACAGAA TTCAAGACAT ACATTCTATA
    91441 ATAAAAATTA TTCTATAGAT ACTACCGAGA TAAATGGTAT TGTTTCAGAA GTCTCGAATA
    91501 ATACATTTAA ACTATATGGT TCTGACAAAG AATATTCTGT AGCAGGTGTC GATTTAAATT
    91561 CTGGTCAATC ATTATCTGAC TTTATGACCG CTGGTGCTGA CGTAAAATTA ACTGTCAATA
    91621 AAGAAGATAT TGGCAATAAA ACAACAGAAG CTATAGTATT TGACTATTCA AACAATGGAA
    91681 CTAATATAAC AAAGTCTATT GTAGATAGTG ATGCCGGTAC AATAAATAGA GACACCGAGA
    91741 TTGGTGTACA GGCATATTCT GATGGCTATT CAGCTTTGAA TCATTTAACA GAAACTATTG
    91801 CTCACGCCCC GATTCCATAT ATTCATAATA AATTCTTGCG AGTTAATACT CCTATGGAAG
    91861 CCTGGGAGGA AGAAGAATTA TATGGCACTT CTTATTCTAC ATGGAATCAT CCTATAGAAG
    91921 GATTCATTAA ACCTACTATC AGAAAAACTA TGGCAATGGC TCCTCTTGCA GTAGCTGCTA
    91981 ATGTAGCCTT ATTTGGAGTA TCAAAATATC TTGATGGAAC TGATGCCAAT GGACTTATAA
    92041 AAGCTGGTAT GAAATCAGCA GAGGCACTTA CTAACCCTAT GGCTTTTGCT GGCGGTTTGG
    92101 CTTCATCTTT ACTTACCATG AATACCAAGT ATACTCAGAT AGGAGTAGAT ATAGGTGAAG
    92161 TCATTGGTCT TGGTGCAATA GCTTATAAGT ATTCAGATAA TCCTATTATT TCAACAGTGG
    92221 CAGGAGGACT TATAGGCGCG ACTGCCGGAA CTAAATTCTT CAGATCTGAT GCAAGTGAAG
    92281 CAGGAAAGAT AGGAGCAGTC ATAGGTCTTG GTATATCCGC TTTGAAGAAT GCTTATTTTG
    92341 ATAAGGACGA GATGTTCGGA GATTACGTAC CAGAAGACGC ACAAAAACGA TGGGATCTTC
    92401 AAGAGTATTT TGACAGGCTC AAATATATAA AATATACTGG ATTATATAAT GAAGCTGCCC
    92461 GTAAGGCTAA ATCAGAAGAA GGCGTAGATA TTGATACCAT TCTCAACCAA ATGGAGTATA
    92521 TACAGGAAGA GAATGAAAAA TTACGCAATA AGCTGATTAA ACGAAAAGAG TCAGTATTAT
    92581 CGAATGATTT CTTATCTTAT TCTGAGCGCG ATGAACTTCT TTCAACTATT GATGATAAGA
    92641 TAGCTGAATT GCAATATGGC GGAGATAATA TAGCAATAGA AGGTGGAGAA TATACCCGTG
    92701 CTGCTATTGC TTATAAAAAA GCCGCTGAAT CCACTATATA TGGATTACAA AAAGATGCTG
    92761 GATGGTCTGA GATATTAAAA GCACTTCCTA AGAACCATCG TGACTTCTTT ATGGAATTTG
    92821 CTAAAGAGAC AGATGCAAAG AAACGTGAAG AAATCAGGTC AAAAGTTTCT GACTATGAAA
    92881 ATAAAGTTCT TGATATTGTC TGGAATGAAA ACAAATCAAA GATAGAAGAT AATAAAGAGT
    92941 ATTTTGCAGA TCATTATCTT CCAAATATAC TATGGCAAGG ATGGAAACCA AATGTAAGTC
    93001 TTGATAATGT AGAAATTAAG ACAATAGAGA ATGAAGGTAT GATGCTTTCA GATTTTGGTT
    93061 TCTATGAATC AAACGCAAAC TCATATGAAG TACAACAGAC TCCAGGCATA GCTAATTATG
    93121 AAGAAGAGAG TTCTCCGGTA GCGGTAAGAG CAAATCTTAT GTCCACATTA AGTGGCTTGG
    93181 GATTATTCAA TGTAGATGTC AGCTTGACTC CATCATCAAG ACCTGGATTA CAAATGTTTT
    93241 CTGAGATCAA TAGAATAAAT TCATATAACG TAAAAAATAA GATAAACAGC GCATTGGGCT
    93301 TCAGAGCAAT ATACTAAAAT CAAGTAATAA TAATTATATA CTAATTATTC AGAGAGGATT
    93361 ACCTTTATGG CAAAGAAAAA ATATAATGGA AGGATCAATT ATAAATTATC AGATAATTCA
    93421 CATATAACAA GAATTCTGTC CGATGATTAT ACTATTGATG ATAACCCTAT CAGACGAATA
    93481 AAAGATTTAA TAAAAAATGA TAAAGTATTA AGTAAGATTG CTGGCGGTTC ATCTGTTTCA
    93541 TCTTTACAGC TTGGAATAGA CAGAAGTTTC AAAGATACTT CCGCAAAAGC TGGTAATCCT
    93601 CTTATGCTTG ATTTTATAGA TATTGCTATG AAAACACCTA AGACAAGCAC ATCAAAAAAT
    93661 ATAATGATGA CTGCTGTCAA TGGTGCTGTC AGATACTCAT ATCAGAGAAC TCCATACAGA
    93721 ACAAATCTTC ATACTCTTAA CAAGACAATA TCCGCTGCGC AAGCCGCAAT AAATAAAGGA
    93781 AACTTTACTG GTATTGTATT TGACCTTGAG ACTATAACCG GAAAAAATGA GGCAGGCAAA
    93841 GATACTTTTT CGGCTATAAC CGAAATCTCT ATGCGTGTAC TTGACCATAA TTTCAAAGAA
    93901 GCCACATCAT CGTTTGGTGG TCAAGATAAT GTAGAAAAAA GTATTCATGC TATTATTGGT
    93961 CTTAATGAAA AACAAGAGGC AGATATACGC AATATGTTAT CTGGATATAT GAGTGGCAAA
    94021 ACAAAGTTCA AGGATCTTAC TGAACAGCAA AAAGTCGCTG TACAAGAGAT TCTGAACTTC
    94081 AACGAAGCCA CTGTTAAAAA TGTTAATTTT CGTGGCATGA ACCTTATTCA GACAGTAAGT
    94141 AAAAAATCAA GAGAAGAAAT TGAATCTATG ATTGATTCTC ATACTGGTGC TGAACTTGCT
    94201 GGTGATGTTG AAAGCGGTTT AAGAAAACTG AGACAGTGGC ATGACAATTC CAATGCTGAA
    94261 TCAGCCCTCT CATATTTGTC TGATTACATG AATAGCATTA ATGGTACGAA TACATTTGGT
    94321 ATTGGTGCAA ATGTACTTGC TTATGATAAT AATGTCCTCA GAGCAAGCGG ATTAGTTGGA
    94381 AATTTACCTG CCAACGGATT TATAGATATA ACCGAGATAT GGAGACAGCA TACCGCCATT
    94441 ACTGGCAAAG AAACTCGTGG AGGAGCTCAA CAGAGTAATA TTTTTGCTCA GATGTTCCCT
    94501 GGAGAAAGTC CAAGTGGAGT CGCACATATT GCGTCAACAG ATACTGAGAT GTCTGCGAGA
    94561 ATTGCTGAAA CAGAATTGGG AACGTCTTTC TCTGCCGGAC TGAAATATAG AGAAAAACAA
    94621 CTCAAGAAAC ATGATTTTGA AGTTGGCGGC ATTTATAAAA CTCATGACAC TATTAGCTCT
    94681 CCAATTGGTT TCTCGCTTGG TAATGATGGA ACCATTATTG CATCAACAGG TTATTATAAA
    94741 GATCCACTTA ATCCAGCAAG AAGTGGTGTA AGAGATTATG CTTATCCTAT TGGATTAAGC
    94801 AAAGGATTTT CATATGAATT AGTCGATCAT GAAATAGTAG ATCTTACAAA CTTGTCTCCA
    94861 GAACAGACTG ATCAGTTAAA GTCTATAATG GGAGATAAGT ATGTCGGTGA CTCTCAGATT
    94921 CATATGATTG GTATGCGTCC TATTCTTGAC TCTAATTCTC CTGAAACAAT TGATGGAAGC
    94981 ACTAAGTACT TATTTTTAAA TCCTCGTGAC TTTGATGCTA CTTTAGGTGA CTTCGAAAGA
    95041 ATTGGCACAG TAAGTGAGAA AGATGGCAAA AAGGTTATAC AAGGATTATA TGGCAATTCT
    95101 GAAGCACGTA TAAAAGATAG TATGAATACT GCAATTGACT ATCACACAAC CGAAAAAGCT
    95161 GTAAGGTCTT TTGAGGATGC GCCATATAAA ACACTTTCTG ATTTTAATTT ATATTATCAG
    95221 GGGCATCAAG GATCAATAAA AGAATTATCT GCCGCAATAG CTACTGGTGA TATTAGTCAG
    95281 ATCAATGCCG CCAGAGCTAA AATTGCTACA GAAATGCGTG TTACATATTC TGCCGCTGGC
    95341 AAATCTAATG CTCCAGAACT TGCTGATAAA CTCGCATATG CTAGCGAAAG ACTTGAATCA
    95401 TTACTTCCGT TATATGATGA ATTCAATACT ATCGCTGCAA GCAACGGTAT AGATGGATCA
    95461 ACAGATAAAG ACGCCACATT CAAAAAGACA CTCGATTATT TTGCTGATAG TCTCAGTTAC
    95521 GTATCTTCTG ATGGAACAAG AACATCCGTT TCATCTAGTA GAATTAAGCC TTTAGATAGC
    95581 GAATCTTTAA CACTGCATTT ACCCGGATTA GCTCGTCCCG GTGCGACAAG TGATGCGATG
    95641 ACTATAGGTT TTGGTCAGAA TTTTGACAGA TATAAGCTTG CTGAAAAACT AAATAGATTA
    95701 TCAGATAAGA AAAAGACCGG CGTTGCCTAT GCTGATGAAG TGTCTGACAT AAATATGCTC
    95761 AGGAAATTTG TGTCATCATT AACTGATATA AAATCATATG ATGGTGTTGC AAAAGATGAC
    95821 ATAACTGCAA TATCAAACTC TCTCGTTAAA CATGGTTTAA TGCGAGAGGG GACTTTTAAG
    95881 AAAAAAGGCG CAAGCAAAAC TGTCTATTCT CCATCTGATT TATTCAATCC TCAGTTATCT
    95941 ATAGATGATA TGCTTGATAT GATAAAAGAC GGATATTCTC AGGAAGAACT TGATTATCTG
    96001 AAAACACAAA GTCGTGGAGA CATATTATCT TCAGTTATTT ATGATGCACT TAATGATAGT
    96061 GGAATAAGAA GTAAATCAAC GACTCAAAGA ATGATTCCGT TTATCTCTCC TGATAGTTCC
    96121 AATGGCACTT TCTTAAAACA AGGAAACAGA CCTATTAAAA CAATTGAAGA TATGTTAGAT
    96181 GCTTTCAGAA ATGCTTATAA AGTAAGTGGA ACAGTAAAAA CACAAAGCTC TAATTACTTC
    96241 TTTTCAGCGA AAACAAATGG CAAAACAGCG GCTGTAAATG CTATATATGG TGCACTTGTT
    96301 GATGATCCGT TCAAAGGCAC AAAGTTTAAA GATTTTCTTG AGACAAGAGG ATTTTCTGCC
    96361 AAAGAAATAG CAGATAAGGC TACCGCAATA CAAACATCTG CTACAGAATA TAGAAGTTAT
    96421 ATAGAAGATA TGGTATCTTC TTATCTTGAT GAAGGGTTCC AATTCCAGAT TACAGATCAT
    96481 GGTGTACAAG TCAGAGATCC AATGACTGAT TGGCAGGATC TTGTTTTACC AAGAATGCGT
    96541 ATGTCAGACA ATGGCACCGC GTATTGGCAA ATGGGCTCAA AAGATATGAT TATAAATACC
    96601 CATGCTGTAT TCGATGGTTA TGGCGGCAAA ATTGTTCTTC ATTCTGATTT TCAAAAAGAC
    96661 GGTTTCAGAC GTTCAAGCAA GCGTTCGATT GTAAGAGAAC AAGCCAGAGG AAATAATGTA
    96721 ACTGCGCAAA CACTTATAAA CCAAGTAAGC TATGATATGA GAAGTGTATT TAGTGATACT
    96781 CCCGATGCTT TCTCAAAATC AGAATCAAGC AAATATGTTT CTGGTGGAGT GCTTGATATT
    96841 GTTAGCCTTG CTGATCATAT GTTTTCTCTT ACAGATGAAG AAAGCTTAGA TTCATCCGGA
    96901 TTCTTAAATA AATACAGAGC AAATCACAGA GGCAGATATG ACGAATTAAA AGCGGCTTAT
    96961 ATTAAAGGTA AGAAATCACG CGGCGACCAG AAAATTGAAA AAGTAGCTGA TCTTGGCATG
    97021 GAATTCTATG AACTGTTTAC CGCTGAATCA GATTCGTTAT TTGACTCAAT AGCCGAAGGC
    97081 ACAAGTGATC CAGATACTAA AAACCTGATT AAACATATAT CTGCTTCTGC TACTCAGGAA
    97141 AAACTGATGG ACAGAGGTAT GTATGTTGTT AATGCGCCGC GATATGACAC TCCTTTATCT
    97201 AATTTTTTAA ACCAGAAACG TAATACTGGT TATCAGAACG CAAAAGCTCC TATACCATTA
    97261 AATTTAGAAA AAATGAAAGC TATAGGTGCT AAAGAATACA GAACTATAGA GAGTGATTCA
    97321 ACTTTAAGAG CTCACGAAGC ATTGGCAAAC AAGGGTCTTG TAACCTCTGC AAGAATTGAT
    97381 GTTGCGCACC TTAGCCAAGA AGAATATAAT AAAATAATAT CTACCGCACA GCTTGGAGAT
    97441 ATATCTAAGA CATATGGAGA TGACACATAT GCCAAAGCAC TTGAAATTCT CAATACTGTA
    97501 AACCTTGAGA ATGATGGTTC GTTTATAACA ACTGAGTTCG CTAATGCTCT CCCAGTATCT
    97561 GATGTAAATA ATAAAATGAT CGATGTTGTC AATAAAGGAC TATATAGAAT AGAAGGTCCT
    97621 ACTGGTGATA AAACCAGGAA AATTGACGCC ATTGATATGA TACCAAAAAT TACAATAAAC
    97681 TCTAATGGTT CAATTGATGT CAAGTATTCA AAAGAGTTCT ATGTTAAACA GGGCAGTACA
    97741 ATGGTCATGT TTGACAGAGA TGAGTCTGTA TCTAAAGGAA CTCTAAAGAT TGGAGCAAAA
    97801 GAGAAGACTA AACGTAATGC TATTGGTTCA TTTAGATATT ATGATGAAAA TAATATAGAG
    97861 ATCAGTGAAA AAGATGTTGC TCAAGCAATA AGTGAAATTG GCATAGATGT CTTTACCGGC
    97921 AGAACTCAGG ATGAACAGGC TGAACTTGCT GCCAGACTTC TCAAAGAGAA GAAAGGCATT
    97981 ACAATGAAAT TTAAGCTCGA AGATATACGC CTTGCTAATA AAGTAGGTTT CGGAGAAGAG
    98041 AAAAGCTATG CTACATCATT AACAATGTCT GTTGGCGCGT CAAAAGAAAT GCGAGACATT
    98101 CTTGATAAAT ATCGCAATAC GCAAAAAGGT AACAATGATA TTATCGAATC TATTATTGGA
    98161 GTTACTATAC GTGATGATGC CTTTGATGTC ATTGCAAGGC AAATAGGAAT GGCTGATTCT
    98221 GATGTTGCGG TATTTAAGAG AATAATGCAT TCGCCTACGG ATATTTTGCA TGGTATACTT
    98281 AAAGGTACTT CTGCTGAAAA CGCCCATATG TTTACCAATA TAGGCGAACT TAAGCATGAA
    98341 AGCGTAGAAT CCAATGTCGC TTTGATGTCA GAAAGAATCA TGAGAGACTT TAAAGAAAAG
    98401 GGTGCCTCAG ATGAAGAGAT CACAAAATTC TTCAGCAGTG TACTTGATGG CAAAGCAATA
    98461 TATGATCCTA AGAAAGGAAT TCTTCAGCTC ACTGACGAAA AAGTAGAACG AATAAATTCA
    98521 GATATACTTA TTAAAAAGTA TGATGAGATA ACCAAAAATG AAAGAGCAAA TGACATTATA
    98581 ACTACCACTG TTTCTGTCAA TGCCGCAAAA GACTGGTCTG CTAGTAAATT CTCAGGACAC
    98641 ATTGCCAAAG AACTATCTGA CAATGAGCAG CTATATAAAT CTGGTGCAAT AAGTAGAGAT
    98701 ACTGCCATAA GAAGAGAACG AGACATCAGA CTCAAATACT CTGATGAATT CTTTGGTGGA
    98761 GTAAAAGTCT CTAATCAGGA ACTTGAAGTA ATTGGCAGAC AAAGATATAA TGATGCGACT
    98821 TTAAGTCCAT TTATCGGCGC GAAAAGTCAA GACACTTTTG TTTCTAAAAC ACAAGAAGCA
    98881 CTTGAGAGAA AAGGCGTATT ATCAAAAGTC AATGGTAAAT ATGAATTAGC TGAATCCGGT
    98941 CGTGATCAGA TGATTTATTC AGGTGCATAT TCTGATTATA GCAAAACTAT GCTTAATGGA
    99001 TACGACTATG AAATGAAATC ATCTCGTTAT TCACGTGCGT CTTTGGATAA AGCCGAGGCA
    99061 AAAGATATTG TTGATGATTA CACTGGTAAG ATTCGCACTT TCAATCAACA CAATTCTGTA
    99121 ATACAAAAAC AGATAATTGA TGATGGCGAC TTTAATGTAG TCAAAGCTTC TGATATAATA
    99181 CCTGCTATTG GAGATGCTCA AGAAGAAGCT ACTAAGCTAC CTAATAACCC ATATGTAAAT
    99241 GATATGGTGG TCGATCTTGG CGAAGGTTTT GGTGGTGATT TCAGCAATGA TAGGTACGTT
    99301 GCAATAAAAG GTATTGACCC TAAGTTTTTC AAGGGCAATG ACGAAGATAT GATTGCAATA
    99361 AAAAATAAAT ACCAGAAATC ACTTGACTCA TTACAACGAA GTGCCACTAT TTTAGAAAAA
    99421 CTTCAAAATG ATACGCTTAG TCTTGAAGAA CGATCTGCAT ACTTTGGCAG CAATAGTAAG
    99481 CTCACCAGAG ATCAGATGAT TGAACAGACT AAGCAAAACA TGATCAATTA TAAAAACAGC
    99541 ATTATCAAAC AGCAAGAAGA AATCATTGTA ACTGGCAAGA ATTCAATAAA CAGTGAGTTT
    99601 AAGAATTTCC GTGCTGATAT AAGTGCAATG CTTGAAACAC AGACTGCCAA CTGGGAGAAG
    99661 CTTGATAAGA ACTTTACTTA TGACGGAACA GCTCTGACAG AACAGATACG TAAAGGTAAT
    99721 CTTGTTGATT TCGCGGTTAT CAATACAAAA TCTGCTGAAG ATATGGGGCT ATTCGATCAA
    99781 GCAGATCAGT ATGTTGAAAT GCTTAAGAAA GACAATAATG AGTATTATCA AAAACTTATT
    99841 GGTGAGCTTG GAGAAGGTGC TTCGAATAAA GACATAATGA AACTTTCGTC TCAGCGAGAG
    99901 GGCATTACTA TGTTTATGCA AAGATTTCCA ACCGTTCATG ATCAGAGCGT TATGTCTGCA
    99961 AGAATTTATA CTACTGAAAA TGGCGTCCAA GACAATACTG CATTTGTAGC TGAATGGTCT
   100021 CAGAAAAAGA TGAAGAATGA TAACGACTCG GATAAAGTTG AATTCTATAC TACTTCTAAG
   100081 AGAGTCGTTA GTGACCAAAT GCAAGATAGC GAAATGAACC TTGGACAAAG AATTCAAGCA
   100141 AGACGTAATG TTATGCCAGA GCATAAATCT GCTGATAAAC AAACTAATCC ATCAGAAGCA
   100201 TTAGCTAAAC GTTCTGCATT TGGTACAGCA TATAGTAATA TAGCCGATGC CGATGAGTTT
   100261 GAAAATGTTT ATGCAGAGTA TAGTAGCAGC TCAAGGTTAG CAGAATTTGA AGACTTTTTT
   100321 AAACAAGCAA AAGACGAATC AGAAAAAAGT GGCGTTGCGT TAGATAAAGT ATTTGAAACC
   100381 AAAGCAGCAA CATCAGGCGA CTTCTCTGAA ATGAAGAAGT TGTTTGTTGA CAGACGACGT
   100441 ATGGACGATG CACTTATTGC AGAAGTCGCA CAGTCTTCAA AAGCGAAAGT CGGTTACATC
   100501 AATAACGCTG TTGCTAACTT CACGAGTATT GGTGATCAAT ATTCATTGTT AAGAGCAAAA
   100561 GAATTTGATG TCGGCAGTGA TGACTTCATA AGATACCATG CCGCTAATGA GCTTATCAAT
   100621 AGAGAACGTG GAGACCTTAT CGAGAATGTC ATTAACGCTA AGAATACTGT CAAATCCTCT
   100681 GATCAGGTAA GTACAGTATC AGATATGCTT GATGGCATGA GGGATATGCT TACTGGCAAT
   100741 AGTGCTTCTG TTCGAGATAA AGGTCAAGAA AATTTACACG AAGTCATAGA CAGAGCTATT
   100801 GGTTCCAAAT ATGATGATTA TATTGATAAT GCTTTTAAGC AAAACACATA TTTAGCTCAA
   100861 TATCTTAAAA GAACGCTTAA TCTTGAAGAA GCAACTCAAG GAGACAAAAG AAAAGCCGCA
   100921 ATTGATCTCA CTCTTTCTGT CATGAGAGAA ACTTCTACTG CTGACAATAG GTCATTCCAG
   100981 TATAGTATGA AGTATTCTAC ACCAATAGAA TCCAGTGATG GTTCATTTGT AAGAGATATT
   101041 GCTTATAAAA TATCTGATTC TGCCGCATCA TCCAATAATG CAGCTATTAA AGAAAATGCT
   101101 GATTATGCTT ACACCGCTGC TAAAGTGATG ACTGAGACAG CATCGTCTGG TTCTACTCAT
   101161 GCTGCCACTG GAAGTGCTGC CAGAGCTGTG TCTCAGACTA TTAAGAATTC TGTAAGTAAA
   101221 AATATTGCTC TTGGTGCTGT TGGTATAGCC GCTTCGATAT TTGCTGTCGG TATTATAGGT
   101281 GGCAATCCCT CTCGTGCTCC ACAAGAAGAC GCTCAGACTG CTGTCCCGAA AGATGCTTAT
   101341 AGATATGACA ATTATAATTA TGAGACCGGC ACAGTAAATC CTATGATGCC ACCGATGGAT
   101401 ATGCCTCAGG GACAGAATAG AGGATATGTA GTTAATATGA GAGCATCTAC CAACGGAAGT
   101461 TATTATGATG CAGAGAAAAA AGTGGCACAG GCTACACAAC AGAGTTATTC TTCTAGCAAT
   101521 TATTCATTTA CAATGAATAG AAAATTCTCT TATTCATCTC AACAGGATAA TGATGCTTAT
   101581 GTAGAAGGTA TACTAAATAG GCTCATATAA AATAAAAGGC GGCGGTCATT CGCCGCCTTT
   101641 TTACTATATT ATTCAGAATA TCAAGAGTAA TAATATTTGT ATACTAACCT TACGAGAGGA
   101701 TATTATTAAA GATGGCAGAA AAATCTATAC TTTCATATTT GTATAGTCAC AATTACAATA
   101761 AAATAGATCC CTCTAATTTT GTTCTTCCAA CAACAAATGA TTTCAAGTCC ACTGAATTGC
   101821 CTTATGAACT TGAAAAGAAA ATAAATTATG ATGGCGACTT TACTAAAATG CTGTATTTCA
   101881 TTGAAAAACC ATATTCTGAG AATCCCGGTT TTTACAGTGA TGACAATGTT ATTATAGTTA
   101941 AAGGTAAGCC AATTTTAACT GGTGAATATC TCGGTAACTT CGACTCTGAT ACCGTGTATT
   102001 TTCCATTGTC TGATATAGAT GACAATAATG CAATGGTTTC TTATAATGAT AATCTCTTTA
   102061 CTATTAAAGA ATACCTTACT TATGCCAGCG CAAGCTTTGG AAACAATGCT CAAGTCGGTG
   102121 TACGTTTCGT CGGCGTCAAC GCGCCTGAGA CATATAAGTA TAAGCTTATC GAAGCTGACA
   102181 AAGTAGATTC CATTGCAAAA CACTTTACCA AGAGTGATAT AAAAGACAGC AGAGAAAACT
   102241 TCTTGTATGA TGAATTGTCT GAAGACTATA TATCTGATAC GATGTATTTT ATTCAGAAGA
   102301 CGATAGATGG TACGAAATAT TGGTGTCAGC TTACAAATGA GTCAGAAGAA AAATTCGGTC
   102361 CTATTGAAGA TGAGAACGGC AATATATCTT ATGACACTAT CACTGTACGT AAGTATCTTT
   102421 ATAAGACTGC TGATGCGAAT GACAATAAAA TAAGCCATGA GATGACACAG AGAATGATCG
   102481 ACCTTATAGG CGATAATGAA GTCGTCATGA TGCTCGACCA TAATATGCTT AACAACAAAT
   102541 CTGGCGATTA TCCAACTACT TATGACCAAT ATGATGACTC TCTGATTGGC ACTCTGAAAA
   102601 GATATATAGG CGGATTGTAT TCTGAGAACA GCGGACCAAA ATACGCTGGC TTCTCTAATT
   102661 TTGGTCAGGA TGGTTACGGA CGTTTTCTTG GATGCCTTTA TGTTAAAACA AAGATTCCTG
   102721 GACTTCCAGA AGAGATCCAA GAAAAGATCG GAGACCAATG GATCAATGTC ACTAAGTATC
   102781 TGCTTTATTA TTATGGTCCG AATGGTATCA TAAATAATGC TCTTGAGCTT TCATTTAATA
   102841 GTTATAGCCC TACTCATGTT GCCAACTATA ATTTTGCTTC AAGTGCTTTT AAGGTATGGA
   102901 CTTATAATAA TAACAAGCAG AGAATAGAAG ATCTTCTTGA TAATGCTTCT TTTGATAGCA
   102961 TCACAAGACA GAGAGAAATT CAGAAACAGA TTCTTGGTTT TGACTTTGAT ACTGAGTTGA
   103021 AAGATTGGAC TGTAATGATT GGAGATTATG CGTGCATAAT CCCTCCTACA TCTATCAGAT
   103081 GTGTCACAAG AAATAGTGCA GAATCTGTGC CGCTTATTCG TTCACGTGGA TCAGCGATGA
   103141 AAGAAACACC TCAGAGTGAG CGCATTCTTG AAATGACATT GTATTTCACA GAGGATAGTG
   103201 GAATAAATGG TGTTGAGATT GAAGTGCCGG TCACAGAAAA TGGCGAGACT CATAGGCTTG
   103261 ATGAGCATAC TCTTGCTCCT ACTGGTGAGA CTATTAAGTA TTATATGAAT GGTCTTCGTG
   103321 CGCTTATATC TATGTTTAAG CTGTGCCCAT TCATGCCTAT AACTAATACT TATATCAACG
   103381 ATACACTAAA TATAGATGCT GTCGCATTAT CTAACCTCTA TATATCTACT GTACCAGGCT
   103441 ATCCAAAATG TATCTCAGCA AATCTCCAAT TAAGAGAATT CAACTATCAT GCATACATGA
   103501 CTGAGATACC TTATAACGGC AGTGAATCAG CAGATACGCT TATGTATAGC AATTTATTTG
   103561 AGAAGTGTAT CGATTATGAT GCTCTGAGAT ATTATTATCA GAAACCATTG TATAGAGGAG
   103621 AAGTTGCGGC AAGATACCCA TTCGATTCTA AAGAGTATTT GAATTGTACT TATGGTAACA
   103681 AGACTGCTTT ACAACCTATG TCTTTTGAAG GATCAGGAAT AGAATTCTAT ATACCTGATT
   103741 CAGACCATCT TAATAGACTT CTACAAGTTA AAATGGAATC TATAAGTCAG CCTATCAAAA
   103801 CGCAGTATAA AGTTACTGAT GATGTAAAAG AGTGGGCTGC GGAATTAGGT AAACTATATC
   103861 CTGCATTAAA TGATTTTATC CTGTCTGACG AATATCAAAA CTTTGTAGAT TTTTTAAATG
   103921 ACGGTCCTAC AAATAGTAAT GGCAATCATT TATTTGTTAA TGCTGATCTT ATTCAGGACT
   103981 CTGAAACAAG AGTTGAGATA ACTGATTATA GCTCATTCGT ATCCTCTTTT AATAAAAATG
   104041 ATACATATTA TGAAAATGGA TACGTTTATC AACTCACAAA AGCAAACCAA TTTTTAAAGT
   104101 CTGTATTTAC AAGAAATTTC AGACAAGACA ATTATAATGT ATATTGGTAT TTTAATAATA
   104161 GATATATACC TTTTAATTTC GATGTAAATA AGATAGCCGA ACAAAGATTT GATTTTTCGA
   104221 ATTTAATTGC AAGTAATATT ATAAGCAATT TTGATATAGA TAATAATAAT ATTAAATTTG
   104281 TTATCAATAA GGCTAAAGAA ACAAACACTT ACAATATAAT AAATTTCTTA AAAAATCTGT
   104341 CTATAGATAT AGAAACAAAT TATACCAATT ATTTTAATGA TGATGGTTAC TTTGTTATTC
   104401 CATTTATGGA AAAGAATAAA GACAAAACTG TCACATCAAA TATCAAAAAT AGCAATGCTT
   104461 ATAAAGTTAT TGAATATTGC TTCAATTATT ATACAAACGA GCGTCCATTC GAACTTCCTT
   104521 CAGACACTAT GCAGTCTACT GTCATGGATA TAAAAGAAGA TGTAGATCTT GATACTGAGG
   104581 ATTCATTTAA GTTTATCAAG TATCCAAATG ATACTATAAT GGATTCGGCT ATAGTAACCA
   104641 ATGTCTCTGC TTCATTCAAT AATAATCTGA CTAATACATA TCTTAAAGCT ATTGACGGGT
   104701 ATGCGCCACA ATATTTAGGT GGACAAGATA CTGTTATCGA ATTATCTCTA CAAACACAAG
   104761 ACGAAAGTGT GGTTTCTGCG CTCAATCTTT TGCCTAAACT TTGTGCAGAG TATATGCGAA
   104821 ATTATAGGCT CATTCTGTCT TGTTGCCCAT TAAGAATCAA TACTGATATA ACACGTATGC
   104881 TCGGTGTTAA TGAAGTGATG ATTGAAAGTG TTGATGTTTC AACTGTCGAT GGCTATCCAG
   104941 GGCTATATCA AGTCAATATG AGATTTATTG CGATGGATAG AACCGTGCGC AATAAAGAAG
   105001 CTCTTAAGAG ACTTGACGTA AATAATGCTG GATCGAGAAC CATTGCAACT ACTCAGACAT
   105061 TTACTACAAG AGACTATTTT GGATTAAAAG ACAAAATCTC TGCCGCTGAG ATATATCCGG
   105121 ATCTTGAACT TCCTACTATA GCAGAGCTTA ATGCCTATGG TTTTACTTAT ATTAAATACA
   105181 AGATATTTGA TACAAGCAGA ATATATCCTG ATCCAGATTT TTATTTTGTA TATGGAGCCA
   105241 CTACTACCAA CAAAATTATA CGAGATAGTA TAATCAACAA TCTTGAAAAC AAGAATGATA
   105301 AGACATTTAC CATGTCTGAT TATCTTGGTG GGCAGTTAAA TATCAATATC GCTCAGGATG
   105361 GCAATGAGCA ATTATTAAGC TATGACAATG AGAATGCTAC TGCTAAACTT GAGGGTAGCA
   105421 TATCACAGAA TATTGAAGAA GCTGTACAAA AATACAAGAA CGCAATATAT AATTTAAAGA
   105481 TACAAACAGA CAAAGTTATC AATAACGGTT TTGATTTATA TAATATATCA GATGTAAATC
   105541 GAAATATAAA CATGTATACA TCTGATGAGC TATATAATCT TGTAAATATA ATTAGTAACC
   105601 TTAAAAGTAA TGAATATTGG AATTTTTCAT CAAACGCAAA AGGATTATTT AGAAGCTCAT
   105661 TAAGTTGGAA TATTGAAAGC GATGATGATT TTTCTGGTTT TGTTGAATAT TTTGATCAAG
   105721 CCACAGATAT TGTTAATTAT ATCATTGGAG ACCATAATAA ATATGGAACA AAACCATACT
   105781 ATAATGGAAT TGATGATTAT ATTTATCAAG AAATATATGA AAAGTCAATT GATAAACAAG
   105841 GCAATATCTT ATCAAATGAT AAGCTATTAA ATAACTTTAA TGAGAAATAC AATATTGATA
   105901 AATGTAATAG CAAATATAGA GAAGATATTA AAACTTGGAT TTCCTCCATC TTTAACGATT
   105961 ATAATTTTCC TGATATAACA TACGATAGTG GATATGCTGA ACCACATTAT AAACCATCTC
   106021 TATTTTATGT TGCTACGGTC AATGGAGAGT TAAATAGAAG TGGTTCACTT GCTCCACAAT
   106081 TTACTTATGT TGAAAATTAT CTTGTTAAAT CTATTTTATC TATTGCTGAT TCTTTTACTG
   106141 GTATATCCTC TTATCACGAT ATAGATGACA AAAATAATAA TTCGTGGAAA TTAAATGCTT
   106201 TTACCAACGT AAATGATTCT ATTTATCCAT TGATTGGTAA GAATAATAAA CTTGAAGAAG
   106261 TAAAAGATAT AATTAACACA GAAACTACAT TTGGTCCTTT TAAAGTTTCG CAATATTCTG
   106321 GAAGATACAT TAAACGACAC CTTGGATTGA ATTATTTTGA TGCATATTTA AGTGATTTAC
   106381 TAACTGAAAC ACAATCACAC TATGACGATA CAAAACGCGA AAAAGCATAT TTTAATAAAA
   106441 TAGATGATGA AAAATATTAT TTCTTCAATC CAGCAATAAT GAGACATCAA ATCAAATATT
   106501 ATAGTGACAA TGATGAGTAT TCTAAAAAAA TTATTGATGG TTATAAGATA GGATTATTAT
   106561 ATAGCCCTAA AATAGCTGCT GCTGAAATAG TTATTAACTT GGCAATCATA ATGCAATATC
   106621 TTATTTGTCA TAATATTTTG ATTTCCGAAA TTCAGTGCCT TGCCAGAGAT GTAATAAATA
   106681 ATAAAAACAA AATTATTGAA CTTCACACTA TTATGGAGTC AAATAAAACT GAAACAATTT
   106741 ATACCAATAA AGATTATACA GTTTTTAAAG CAGAGTATGA TAAAGCATCT AAAGCTACTA
   106801 TCGCAAAAAA ATGCACCAAA ACCATATTTG ATCAATTATT AGAAGCACAG GATGCATATG
   106861 ATTCTGCTAA AGAAACAATA TCAGATGAGG AAATAGATAG TGTAGAGGCA AGTCTTAAAG
   106921 AACTTGCTAA TAATACTTTT GAATCACAAG ATGACTTTAA TAACATTGTT TCATCTCTAA
   106981 CAGATATTTA CAATAAACTG ATATTGGGCA ACACACTTAT AGCTTCTTTG GTATATATCA
   107041 ATGGACTTGA CAGCACAATG ATGGACGCAA TATCTAACAA GAACTATCAA GTACTTAATG
   107101 ATATGCTACA TTCTTCTCAG CTTGCATTAA ATAGCACAAA TAATATTTTC ACCTATAAAT
   107161 TTCTGTTGTC TTTAGCCGGT AGAGAAGTTA TTAAGTCTAT TGAAGACCTT GGTGCTAGTG
   107221 AAAATACAAT TTCGTCTATT GCCACTGGAA TTATCGATGA AAAATTCAAA GTGAATCAAG
   107281 AGAGTCAGCC ATATATCTAT ACCAGAGATT CATTCTATGA TATGATCACA AGTGATATGA
   107341 GAGGTAGAAT GGCGCGAGCA TTCCCTACAT TCTATATGCT TTTTGTAGAT GAGGGAAGGG
   107401 AAATAGGCTT ATGGAAACTC AATGATAACT TCTATAATAT GTCTTCGATA AGCGAGATAA
   107461 CAATAACAAA GTCTCGTAAG ATAGCCGCTG ATACCTGCAC AGTCTCAATG ACTAATCTAT
   107521 TTAAAACGTT TACCACTGAT GACGAAGATG GTAAAGAGAT GGCATATGAC CTCGAAACAT
   107581 TATCTTCTAT AGATAACAGC TTTGGTGATC TCTGGGATTC AATTTTCAGT CCTCGAAAGT
   107641 TATTCTTAAA AGAATATCAA GAAAGATTGG AGCAGAATCC TATAGAGAGA GCGCAGCTCA
   107701 AACCCGGTGT TCGTATTCAT GTCAGAATGG GATATGGCGG CGATGCTTAC TCACTTCCTA
   107761 CTGTATTTAA CGGTGTCGTC ACCCAGGTGT CTACTGGTGA GTATATCAAT ATAGTTTGTC
   107821 AAGGTGATGG TGTTGAGCTC ACTAATCCTA TAAACAGTGG ACTTAAGTAT TCTGAAGACA
   107881 TAACAAACTA TGGAGATATA CCGATAGTAA AACAGATTAA GAATTGGGCT ACTGCTGGTG
   107941 CTACACCAAA AACTATTATG CATGGATTCT TGACGACTAA AGGCAAATGG ACAAGGCAAC
   108001 TTATCAATAA GATTTCTTCT GGTAGATTCT TTGATGACAA TCCATTTGGT ATAACTCATT
   108061 TTGGTGACCC GGATTTTAAA AATATCTTCA GCAACAGCGA GTGTGTTCAG AATATATATG
   108121 AAGCATATAG TACTCCTAAT TTCAATGGTG ATTCTCCAAA TGCGGTAACT TATATGCAAT
   108181 ATGATTACGC GACTAATGAT ATTCCTAAAG TGTCTACTCA GATTATTGAT AAATCTTTCT
   108241 GGGATCTCAT GCACGTAATG GCTGGAGTAG CACCCGATTA TATAGCAAGT ATCATTCCAT
   108301 TCGGACTTCG CAGTTCTGTT TTTTATGGAC TTCCTCATTA TTATTGTGCT TATGAATATA
   108361 TGAAAGATTC CGATGGAAGA ATAAAAGAGA GAAGGAAACC ATTCCAGCAA TATCACGTAT
   108421 ATAATTCATA TAGTGATATT ATAGAAAATA ATATCTCAAC CTCATCTGAA TTTATGAAGA
   108481 CAAATGCTGT AGGTCTATAT GGATTAAAAG GTGCGCTCGG AAATATGACA ACTAAACGTG
   108541 TCGGCCCAAT CTACGCTGAT ATAGACATCT ACTCTGAATA TCAGAAGTCA ATGACAGTAG
   108601 ATACGACTTT TGTATCTCAG TATAATGGCG CACTAAGTCC ACTTGGTACT ATTGTTCCAT
   108661 TCCTCAATAA TATTCTTGAA GATACAAATG CTCTTGTAAA ATATGGTATA GACAATGAAA
   108721 GTATTGCATT CAGAATAACC GCGAGAGCAC TAAAGGATTC TGTCAAAGAA ATGTATCAAG
   108781 GTGAACTTAT TACTATTGGA GATCCTTCTG TTAAGCCATA TGATGTAATG TATTTATCAG
   108841 ATGTATATGA AAATATGCAA GGTGGCTGTG AGGTTGAAGC TGTTACTCAT ATTCTTAATT
   108901 CGCAGACTGG TTTTACATCA AGTATCTATG TAGATCCAAT GATAGACATT GATAACAGAT
   108961 ACTATCAAGT AGCTCATTCA TTAGGTATAT CTACTCTTGC AAGTTGTGTC GGTGTATGTG
   109021 GTGCTATTTG GAGCACATCA GCATTATTCG GCAGAACAAC TCAACCATTT ACTAAAATGG
   109081 CTGCTAAAAT GTTAACCAAA GGTACTGATA GGCTTGCAAG CAGCGTTACT GATATACTCA
   109141 ACTTCTTACC TATTGGAGAT GAGATAAGTA ATAAGGTTGC AAACTTTATT AAAGGTTCTA
   109201 ATATCTTTGC TAATCTCAAT GCTTCATATC AATGTGATAA AATTCAAGAA CTTGCAAGTA
   109261 ACTTGGCTAA GATAGATTTC TCTAAGATAA ATGATTTATC AAAAGCTGGT CAACTTGAAT
   109321 CTTATCTTGA TGCAATCAAT AGTATTGGTA AGATAGATAC ATCAAGCCTA TCAGATCTCG
   109381 TAAATCTTAC AAAAGCGTCT GATGAACGTC ATCAAGCACA GATTTATTCT TATATTGCCA
   109441 ACCATCTCGA TGACATACTT AAAGAGCAAA CAAGTAATAT CAGTTCCAGC TTAACTAATA
   109501 TTGCAGACAT ACTTAAAAAA TCAGATGGAT TACAAACACT TGGTAAAGCC GATGCTAATA
   109561 TCGGTGATGC ATTGACCCTA TTGAATAATA TAAATGATGC AGACTTTACA AATCGCAGAA
   109621 CAATTCAAAA ATATATTGAT GCTATAAAAC TTCTTCAAAA TTCTGACGAA GCTAAGGATG
   109681 TTGCCACAGA TCTCGCTCAG ATAACCAAAA ATGTTGTTGA TAGTACAAAA ACTGCTGCGA
   109741 CTAATATTGA TAATGTCGCT TCTGGTCTTG CTGCAAGTAA AATAGCATCA GCAGTCAGTG
   109801 GCACTACAGA TGATGTTGCT GATGCTCTTA AAAAAGCATA CTATGTTAAA ACTGGTACTG
   109861 CTATTGCTAC AACTGTTGGA TTAACTCTTG TAGAAATGGC TCTTGAAGCA ATTATTTGTG
   109921 GCGTTGTAAG AAACAATATA ACAAGATTTT ATCGTAATCT TGAGGTTCTT AGAATTTATC
   109981 CTCTCACCAA AAATGGTAAA GTGTATACTG CTGGACTAAG TGGTTCAAGA GGATTAGTAG
   110041 TAGGTTCATC AACATTTGAT AAGCAAGGAT GGTTACAAAA CTTCCTTACT GATCTGAGTG
   110101 ATAATTTCTT ATTCAGCAAT ATTTTTTATG GTTGGATACT TGGCGGAGAT TCAAGAGATA
   110161 TAAGTAACAT TACTACTGCG TGGAGACGAG GAAATAAGAT GAAAGAGCCT GACTCTGATC
   110221 TTGTCGGCGC ATCTTCTGCT CTCATAAATC TTCTTAGCTC TGTCAATGCC AACATGAATA
   110281 ATTATGATGG TATGATGGTT AACCGTATCG CGTTAAACAG AATTACAAAT CTTTATGGTA
   110341 ATGATTCTGA TACAGAAACT GCGGCTACTT TAAAAGCATT CAGTAATTTG TATATAAGTG
   110401 ATGGCGACAC ATTAGAGTAT GATGTAAGGT TGTCTGCATT ACAGCCAATA GATTATCTTA
   110461 TGGATTCTCT TAAAGAATCC GGTGTCCCTG ATGGCACACT CACTTGCTAT CATACTATGA
   110521 CAGATTACAA TGAAGGTACT GTTCAGATAC ATTATAATGA TAATTTATTG GATGTCCCTT
   110581 ATTATCATTC GATAGCTGAT CAGCCAGATC TCATTGATAT GTCTATGTTA AGCTTTGATT
   110641 GTAATATGGT ACTCAGCAAT CTTATAAAGT ATTATATACC AAGTCAATTC TCTGGATATA
   110701 CTAATTCAGA AGGTAAGCAA GTAAGTATAT CAATTGTAAA CGCTCTCATT CCTGGTTATA
   110761 GTAACTCATG GTTATCTACT GGATATTCGA CAAACTTCTA TATAAACAAC ATGGATCATG
   110821 AGACTTTCTT GATGATTCTT GATATGGAAA AGCAGGCTTG CAATAATATG TTTACTTATG
   110881 ATTTTGTAAA ACAGGATGAT GAAAATATCT TATATAATAT CTCTGTTTAT CCTGAAGTAA
   110941 TAAGTGAGGG TTGATGTATG TATTATAACA ATTTTAAAGA TAAGATCAAG GACATATCGA
   111001 ACAGTACATC ATTAAATACC ACATATTATA CTTGTGCTGC TTTTGTAAAT AAGGCTTATG
   111061 AAGAGTCAAA TGTTTGTGAT ATTACATTCA TTGATCAGAA CGGCGAAAGA CAATCTCTTG
   111121 AGAAAATACC TGTTATTCTA TCAAACAGTA GCACAATAGG ATGGTTTCCA AATGACAATG
   111181 AATATGTCAC AATTGAAATG AAGAATGGCT CATGCCAGAT AATTTCACCT CACATAAATG
   111241 ATTATAATTC TTCATATAAG CACACGAATG ATATTAAAAC AAACATATTG ACCGACTTTT
   111301 TCAATTACAC TATAGGCGGT ACAATATTCT AAAAATAATA AGGCTGTACT TTCGCGGTAC
   111361 AGCCTTATTT GTCTTCAATT TAGATAGTGT GCAATGGTAA TATAAAATAT AGATTAAGAT
   111421 ACTCAACTCA ACTGGAGTTT TTTATAATGA GCAATGAAAA TTTGAAAGCA ATTTCAGATA
   111481 ATTATCTAAG AAAGATAAAA AGAGAATCTG TCACACCAAA CAGACAGAAT ACATCTGGAA
   111541 TTGTATCAAC AGATAATAAG AGTGGATCAC TTCTTGAAAA CGGCACGAAT AAAACAATCA
   111601 CTGATACTCT TAATCAGTCA AAGGGATCTT CTGAATCACA AAGTCAGACA GATATATGCT
   111661 ATGAGAAAAA TATAATCACA AACAGACTTA ATATCAAAAC AGATGATATT TTCATAAATA
   111721 ATAATAGGCT TAATCCGATA TTATTTTCCT CTGCGTTATT CAGTCAGAAT GATGTATGTA
   111781 CTCAAGGCGA TTTAAATCTT TTCGGCACTG TGCTTGTAAA GGCTTGGGAT AAGTCACTTA
   111841 ATAAAGCTGT TTATATAAGA CGGCAAATCA GGTTCCCAAT AGCTTATCCA ACTGCGCAGA
   111901 TTGCAGATAT TGATCCACAG TTTGGAATAC CTATAGATGG TAATGGAGGT ACATTATGAG
   111961 TACTGTAGAC TTAGCTACAA CATTATCAGG AGATATATAT TTTGAAAATG CCGTAGAAAA
   112021 CAATTCATTA AGACTTACAT ACAATCTGCG TTTTGATGAT TTACAGTCAT TGAGATTGTC
   112081 ATTTATGCAT TCACGAGCCA AGATACCTGA CATAACAGAA AAGTCTTTGA ATTTGTCGTT
   112141 CAACTATGAC GATGAATCTG AGAAGGTAAA GGCTGCTTGT GTATTTGACA ACAACGCTAC
   112201 AAAAAAGCAA TTAGAGTATG CAATCAGATC AACACTTACA GATCTCAAAG AGAATTCTGA
   112261 TTTTGGCTCT GATATGGAGT TATATATCCA TTCGAATCTC AGAGATAAGA ATGTACTTGC
   112321 AAATATAGAG ACAGTTATAT CTGACGCAAT CGCGCCCATT CTCTCGTCTC CTACTGTTAA
   112381 AGTAATTCCT AAAGTAAGTC TTTCTTCAAA TGGATATTTC CAAGGTATTC TGATTGAGAT
   112441 ATATGATAAC AATCAACTCT TTATGACTTA TAACCTTAAA TAAATTAAAG GTAAAAATAT
   112501 AGATGAAAAC AATAAAAGAG ATACATGACA GCATACTGAA TACATTCAGT ACACTATCAG
   112561 GATTCACTGT TCAGGATGGT ACTGTACTTG ATGATCAGAC ATATGCTTTA GCCGATGCGC
   112621 TCGCAGAGGC ATATATAGAA ATTGAAAACA ATAAAAATCC ATATTTGTAT TCTAAAATAT
   112681 CTGGAAGTAA TCTTGATGAC TTAGGATACA TGGTTAATTG CCCAAGACAA GCGAATGAAG
   112741 AAGATGATTC TTATCTTCAT AGACTTGTTG AGTGGATGAT AAGCTGCGAA GCCGCAAACT
   112801 ATGATAGTAT AGAAAATGCG CTGATGAATC TTCAGTTCGC TTCTTATGCC ACTTATGTAC
   112861 CATTCGTCTA TGGTGTCGGA ACGGCTATAG TTTACATTAT ACCTAATTCT TATGATGACG
   112921 ACACCATTAT TTCAGCAAAG CTTGAAGTAA AAAACAGAGT AGACAAAGTA AAGTCGGCAG
   112981 CATCTTACAT TGAATATGTT GTGCCCGAAC AAAAGCACGT CTCACTTGCT ATAAGAATCG
   113041 AATACGAGGA TAACGCTGAT AAGAGTTATG TACTTACTCA GCTTACCAAA AAGATTCAGG
   113101 ATTACATAAA TAATATAGCT ATAGGTTCAA AGCTTGAGAT AGGTGAATTA AATAAGATTG
   113161 GAACTAATCA GGTTGGCGTC GATTATTTTG TTATAGTACA GATGTATATG AACGGTGAGC
   113221 CAGCAAATGA ACTTTCTTAT CTGCAAACCA TACATAGGAA ATTTGTCTTT GATAACCTGA
   113281 TCTATTAAGG AGTAGATATA TGCTTGAACA AGATAAAATA CTCTCTTTAA TGACAAAGCA
   113341 CTTTCCAAGA TGGATGGATA TAAGAAAGAG AGTAAAAACG TCTAATGGCG GCAAATATCT
   113401 GCAATCACTC GCTTATGAGG TTGCAGATAT ACAGACCGCT ATAGATGAAT ATAAGAAAGA
   113461 TTTTTTTCTT ATTAACTATC GTGACAAATA TGATGATATT CCATACTATG TTTACTATAT
   113521 AACTGTAGGC GAGATAGATA CAAATGATTT TGTGCTTATA TCTCCCAGTG GTTTATCTGA
   113581 AGCGTCCAGT GTAGAAGAGT TCTATAACAC TGATAACAAG TACTTCTATG AAGACAACAA
   113641 AATATTCTTC AGAAAAGAAA ATGTCGATGA GACTTCGGCC CAAGTAAAAT ATATTCTTGA
   113701 TGATATAGAG TATACTTCTA TTATAAGTAA GTTATTTGTA TGGAATATTT ACGATGAATT
   113761 CGCCGCGTTT GTAGGACTTA AGAGATTTAC CAATGAAGAT AATGAATCTC TTACGAATCG
   113821 AATACTTAAT GTATTCAGAT GTATTCCTAA CAGCACCGAA GAAGGTTTAA AGAACGCAAT
   113881 CATAAATGAT TTACTTGAAC CGATCAACGA AGCTTATCCA AACCTCAGCT ATGATGAGAT
   113941 CAGGAATAAG ATTATAATTG AACGCCCGAC TCCAGAAAAC CTTGAACTTA AATATGATGA
   114001 GTTCACTACT ATTTTAGATA AACTGGCAGA GATAAACGCT GATGTCTATA GAATGAAGAT
   114061 ATGGGACGAG GATATATGGC AATTCAAATT GTCCGGAATT GATTATCTAC CTCATGTATG
   114121 GGATCATATC TTAGCAGCTT ATGATAATGG TATAGGATTC AAAGATGATC TTAAACCAGA
   114181 AATCATAGAG CACATAGACG AAACTGATGC TACAGCTAAA ATCTCTGTAT ATAAGCAGGA
   114241 CTTTGATGTT ATTCAGGAGT ACTTGTCTGG ACACTCAATC AAGAAAAATA TAAAGCTGAG
   114301 ACTTCTGAAA TACAATGATG ACCTGAAAGC CACTGATGTT GAGTACACGA TTACGGCATC
   114361 TAAGCCAGTC AATATAACAA ACAGACTCGA TGACATATCA TTATCTGTTA CCGATGGAAC
   114421 AAAAAGCGCT TCAATCTCAC TTTCTGATAT TTTCGAACTT ACAGAAGATG ATGAGTTATA
   114481 TCTCAATAAT GTAACTCAGT CATTTGTAAA GTGTCACAAA GATTATATCT ATGAGGAAGT
   114541 CCCTGTGCCT GATCCTGACC CAGATCCCGA CCCTGATCCA ACAGACCCGA CTGATCCAAC
   114601 GGATCCAACT AATCCTGATC AAGATGAAAC CGGTGATAAT ACTGAAGAAG AGACTGGTGG
   114661 CGACACTGGC GACAGTAAAG ACGACACTGA CGACAAAGAA GAAGAAAAAC CTCCAAAAAC
   114721 TGAATTAGTC GTTAAGGAAA TCATCAGAAC ATATTCTATT GTAAGAATTA CGCCTAATAA
   114781 TAAAGCTGTT GCAGACAAAA TTAAGTCAGC TCGAATTGAT TCAAACAAGG CAGTCTACTC
   114841 AATTGTATGC AGTGACAATG ATTTTAACTT TGATCCGATA TTCGTTTACA AGAATGAAGA
   114901 CGAATACCGC TATGACATAA CCAACTCTCA TTCAGGAGCA TTTGAATACT GTTATCTTAC
   114961 ACAAAAGTCT GAGATTATCC ATTATTCTTA TAATAAAGTT AAGACATATA CAAAAGTTAC
   115021 CAATGATGTT GAGATGGCTA ATAACTTCTC ACCAGTGATG CAATTTGAAG ATCAGTATAT
   115081 CTATGTAATC ACAAATTATA AGAATTGTAC TGCCGTTTTC CAGAATAACC TTACGGACAC
   115141 ATTCATTGGT TCATGGAGCT TTGGAAACAG TTCACTGTCT ATAATTTCCT CTATAGATTA
   115201 TGATAATGTT GAATCTACAA GTTACACATT TAATGCTGAT ATAATTACTA ATTCTCCGAG
   115261 AATTACTTTC AGTGATATGT TTACTGAGAA TAATATATCT CAGTATCTTA CCGCTGATGA
   115321 TGGATCTTCT ATCAATCCGG CAGATTTTAC TCCAAGGAAT TTGTCAAGAT ATGAGATCAG
   115381 CTCGCTTATC AGTGACGATG CGTCCAAAGA AGATATTAAT TACAGCAAAA CTTATTTATC
   115441 TAATGCTGAT CTTGCCAATG ACACTGTAAG CACAAATAAG TATGTTCGTT CGGTCCGTGC
   115501 CACCAATATA ACCTCTGAGT ATATAAAACT GCCTCATGTT AAAATAGATA ATATAATCTA
   115561 TATAGGCGGT AACATGAATT GGAGACTTGG CGATCCTGTG ACTAACACCG TAAGATATAC
   115621 ATTACAGGCA GAGAAGGGGC TCATCATCTT CGATTCGACA CCTTCAACCG ATCTGTATAT
   115681 TGTCTATACC ATTTATGTCC CTGAATCGGT TTCTATTCCA CTGAATGAGC TTTATAGGCT
   115741 TGCCGAATAC AACAGACAAG CATATAAAAA GATATATGAT TCTACTATTT CAGGCATAAC
   115801 TGATGGATAT GTATACACTG TAGAGAATGT GGATGACAGC GACCTATATA ATATTATTGT
   115861 CACTGATTAT CCCACATATT TTATCCCTGC GATTATAGAT AACACAGTTG TATTCAATAA
   115921 AGTTCCAGAG AATGCTCTGT CCATCAAATA CGGGTATTAT TATTTTGGCG AGCAAGAATA
   115981 CTATTTACTT GCTGACAAAA CTCCTACATC AGAAGAAAAT ATCTCTAATG TCAAATTTGA
   116041 AAATACAAGG TCAAATGGCT CTGAGATTAT TCTGAATAAA TACAATGAAA ACTATATAAA
   116101 GAATTCGCGT ATGCGACTTA ATACAATAAG CAACACATAC GCCATAGACC TTATAAAGCA
   116161 TACTGATAAG ATTATAAATA ATAAGCTCGG CGCGATTTCT ACCTGTGACA ACTTCTATAA
   116221 ATGGAAGTCA TTCGGAGTAG ACCTGTCTCT CGAAAAATAC GGAATCTATA ATAATATCGG
   116281 CATCAGACTC ATTTCTAATA TGCCTAATGG ATATGCTTAT TACGACATCA CAGTAGATAA
   116341 GGATTCAGAT ACTGCAAAAG ATTATTATGT TTCATTGTAT CTCAGCGGAA AACTTAATGC
   116401 CTATATCGCA AAAGAAACCA CTTATGATGG CATGAGATTT CGTAGATCAT TGACTGCTGA
   116461 GATTGTCAAA AAACTTGATG TATTAAAAGC AGATAACAGA GTTTCTGCTG TGTTTACTCA
   116521 GGATCCCGGA TATAACTATT ATCTCATAAT AACCGCTGAA TCTCAGAATA AAAATTATAT
   116581 CAATATATTC GATGATATAA TGATGTATGA AAATACAGAC AAGCTTGATA TTAACGCGCA
   116641 GAAAAACATA GATATACTTG GATATAGTAT TAAAGAGAAA GTCACTGATA ATAATTATAA
   116701 TAACAGAATC TATTTTGACA GCAATAAATA TACTGATAAG AATAACGTCG ATATAGACCA
   116761 ATATGGCTAT ATCATCAACT CATGTAATAT TGACTGGGAT ATGACAAAAC TCTTTGAATA
   116821 TAAGAATGCT GATGATTTCA AGAGATATTT ATCAGTTCGC AGCAAGGTCA ATATAGACGA
   116881 GCATGGTAAT TATCTGTATA CTACCAGTGA TAGTGTCGGT AGAATTGTGA CTGAACCGAT
   116941 AGCTATAAAT AACTACAGGC TTATTAAAAA TCTCATAATT GAGATAAACG ATATGCCATT
   117001 CGAAAGTCTT ACTGGATTCC AGACACGTTT GCTTGTATCT CAAACCGAAG ATGGCATTTA
   117061 TGAAGATACC GGAGTTATTG CGTATAAGAA TACCGATAGT TTTTCTGGCG ATCTTCTCTC
   117121 TGGAAACTTT GTCAAGCTCA GCATAGTTAT GCCGGTTAAT AAATATATCG GCAGCATAGC
   117181 GATGTATGCA GAATACAAAA CTACTGAAAC AGAGCAGCCG GTCGGCGCGA TAAGACCCAA
   117241 CGGCTCTATC ACATCTGCTA TTCTTGATAC TTATTATATG ACAGATTATA TAATTGATAA
   117301 AGTCAATATG GAATGTGAAT GCCCGTTATC TTCGTTCAGA ATAAAGATAA GGTCTTATAA
   117361 AGACAATAAC ATATGGACTG ACTGGAAAGA CATTTCTGTT GATTCAAATG GTAATGTAAC
   117421 TACACCAGTC AAGTTTGAAA ATACGAGATA CTTCCAGGCA ATCGTTGAAG TATTACAGAA
   117481 TGATACTCGT GTCAAAATAA ATTATATTGA TGTAAGGAGA TCCGATAATG ATTCAGAATA
   117541 ATTGCAGAAT AGATGCCAGC AATGGTATAA GATTCTTTGA TCAGGATATT CTTATAGACG
   117601 ATTTCGTATA TAATGATTAT GCGGAAGTGG AACTCACAAT TGCCTATAAT ACGCCCGGTT
   117661 TTGGAATTGT ATTATTCAAT AATGCCACTT CTGCATTATT GTCGTCAGAC AGTGAGACAT
   117721 TCTTATTCAG AATTGGCTAC AGAGAGGCGT CCATTGAATA CAAGACTGGC TATTTGAATA
   117781 GGACTATCCT GTCTATACCG ACAACGATAT ATCCTGGCAT ACATAATGAT AACATCAAAG
   117841 TCAAGTTCAG AAAATACAGA CGAAATATAT ATCTTGATGT TGACGGTACT TCTGTTTTTG
   117901 ATACGAGACT ATATAAGCTG CCCAAGGACA TCAGCAAATT CTGTATTGGC ATATATTCGA
   117961 ATGCCGGAAA TGTTATTAAG TATATTCAGT CAAATTCCAA GATACCAGAT TATTGGAGTA
   118021 TAAATATGTA CAATACCATC GGCGGAAGAA TCAAATTCTT CAATGATGGA TTTGAAGTGT
   118081 CTGAATGCAA TGAAAAGGCT GAGATAGAGC AGATGAAGAT AGATCTCCCG GCAGGAAAAT
   118141 TCTATCTTCA TTACAAGCTG AGTGACCAGA ATGATATTAA GTGCTATGCT TTCGCTTCAA
   118201 ATGACGCTTT GATAAAAGAC GCCGATAAAA ACATTCTGGA CTATTCGGAT AATTCCATAA
   118261 CCCTTGAAAA AGACACAGAA GTTAATATTA AGTTTGTTGG TACATATGGA ACTGTCTCTG
   118321 AGATTATCCT GAATCAGGAT AAAGACAGCG GATATGTTTA CACCACTGAT GACAACAAAG
   118381 AGGTCCCTCC AAGCAATATT ATTATCAATA AAAATAATAT AAGTAAGGTT GTCTGGTCCG
   118441 CCGTTATTAC TTCATTCGGT ACTAAAGAAG AGGTTTATCT ATTCAAAGAC GGAGAATATT
   118501 CTCTCAAAGA ATATAGCGGA GATAAATCAT TTGAATTCGG GAAGACATAT CAGTATACTT
   118561 ATGATCTTGA AACCAATAAA TTCGATATAA ACTATAATGA TGATATTGAA TTTACAGAGA
   118621 CACTGAGTGA AGATGAGATA GACAAAGATA CGTTTTCTAT TTTAAAGAAT GTGGACGCGA
   118681 CATTATTCTA TCTTACTATT TATGAGAAAG ATGGCACTAT TACAAATATC ATAACCGATA
   118741 ACGTAAAGAA GATAAGCGTT CCATTCAGCA GAAGAGATCC AATTATAGTT ACCGATGAAT
   118801 ATGATGAGCC GCTCAATATT TCAAGCTCTT ACAGAATATA TACTGTATTC AAAGACGGTA
   118861 CTGACATTAT AGACCATGAT CAGGACAGAT ATGTATTTAC GAACATTGAG AGGGAAGTAT
   118921 ACCCTGTAAG CACATATAAT AGTTACAAGA CTCAATTTGA CATAAGTGAA AATATCAATG
   118981 CGGTGAGAAT ATATGGAATC ACAAATGAGA CCATAGATTA TGATAGTGTC TATCGTGTTA
   119041 TTAACCACGT TGATGATATA GGTTTATGCT GCGATAATAA CTATAAACAA ATAGACAGCT
   119101 CAGAAGTTGT CATATCAAGA CTCACAAATG AGATTGTTAT AAATTCAGAT ACTTCTGGAT
   119161 TCAGCTATAT CGTTATTGAC TATTTGAAGG ATCAGAGTTA TTGTATCAAT CCTAATTTCG
   119221 ACAAAGACAC ATATGATATT GAGATTTCAT CGTCTTCGAA GTTGAAGTAT TATTTCGCTC
   119281 CAAATTCCAG CACCGTTATG AGTGATTACA AGGTATTGTC TTTTGATAAT TTCGGCAATG
   119341 ACTCATATTA TCTATGTATA AGAAAGGAAG TGTAATCTAT GAAAATACAT CCCGGGCTTC
   119401 ATGATATTGT TTCTTCACAG ACAATAAATA AAGAAACAGA TGTTCAGCTT GCCTACATTA
   119461 CAAATGAATC AGAGGAGCCC ACTCTGACAT TGAACGCAAA TTATTATACT TCCTCAAGAA
   119521 CTGCGCTTAT ACCATATGAG ACATTTGATA AACAGAATTT GCTTCTCTAT GACGAAAACG
   119581 ATAATGAGAT AACAGATTCA TATAATTATA TAATAAGAAT TGGCACTGAT AAATATCAGT
   119641 ATATACCACA GAATATCGCG GCATCCATTC AGCCTGATAC ATTTCAATAC AGAGTCATTG
   119701 GTAAGAAAAA TGAGACCTAT AATAACACTA AAAACTATTA TATCTCAGTT AAGGCGTTCA
   119761 ATGACAAATA CAATTCATCT GATCAGACAT CTCTTATAAG CACATTGAAG ACTGTCTTTC
   119821 TTGATGCTTC TGTGAGAGGG TTGTGCCCAG AGTCAATTGT ATTCAATGGA AACGATCAGA
   119881 ATGATTTCGT ATATGACCAG ACATCTGATG ATTGTGATTT TTGCTTTATA AAATCGAATG
   119941 ATGGTATAAA TGCCGATGGT ACAAAAATTA TAGATGAAAA GAATTTCTTT GGCAAAAATC
   120001 TTTGGATAAT AGTTCCTGAT AACAGTTTTC CTATGTCTTC AAATGTAATG AGTCTTTATG
   120061 ATTATGATGG TACTGACCAT AATTTTAAGA CATCTTCAGA CATCTATAAG ACTATAGATT
   120121 ATTCTGGTTT GAAACTATTC TTGGCACAGC GGTATAAGGA ACAAGTGGAC GCTGAAATAT
   120181 TCACTTATTC TGATACTATG TATGCTCCAC TATTTATCAA AGAAGATCGT GAATATAACA
   120241 GGTATATAAT ATACAGTCCA TCTTCATTAT TTGAGAAACC AACAATTTCA AAGATCAACT
   120301 TGATTATTGA ATATATTCTG AAGATATATC TTTGCTCGTA TGTTTACTCT TCAAAAGCTT
   120361 ATTCATCATG GATAGCTGAT GAGATGCCCG ATTATGTAGT CAACAATCAT AAGCTTACAA
   120421 AACAACTCAA GTTCGTATCT GATAAGCCAT ATTATGAGCT TCTTGATGCT TCTAAATCAG
   120481 ATATTTCATA TGTTGATACA GAGATACTTG ACAATACGAA TATCGGATGC GCACTTGACG
   120541 CTTCGGACTA TATCATCTTT TCTAAAAAGC AAAGCAGCTC ATCAGGTATC ACTAAACCAG
   120601 ATGGATATAT CTCTATATAT TGTCCGAATA AGACCATAAT CTATTATAAA AACAATGTAT
   120661 ATGTAAAAAC TACCGACCTT AATAAGTCGA TTAAATATTC TCTTGATTTG GATACATTGA
   120721 CCGTTACCAT CAAAGACTAT TATGACTCAT ACCAGGGTAT TAGTCTGGTT GAAAATACAG
   120781 CCTCATTGAT TATTAAACAC GGAACAAATA GTAATGTATA TATAGCTGTA AAAGATAATA
   120841 AATTACAACT TATTGCAGAG GGCAAATACA GTACAGAAGA TGGCATAGTG CTTGGCATAT
   120901 TGTACATTCA GTATGACAAG ACGGTTGAGC GTCAACTATA CGACATTCGG CTTCGCGGAG
   120961 GCGGATTACC TAAAAACAAG AAGCATGATT TTCAATCAAT TCTTGATATA GGGTCAATCA
   121021 AAGGAATGGC TTACAGACGA GCCGGATCAC TCATTATACA GATACCTGAA GAGTTCAGAC
   121081 AATATGATAG TATCATCAAG GCTGCTATAG ATAAACATAA AGCGGCAGAT GAATACGCCA
   121141 TTGTCCTGTA TTATTAAGCC CATATGAAAG GATAAACTAA TGTCTTTAAA GCGCGTAGAT
   121201 TTCTCAGACG GAATCAGAAG TGATAATATC CAGTTTAACT TTGAAGACTT GCAGAATCAA
   121261 ATCAACTATG ATCGATCTTT CATAGTAGGT CCTGGTATAG CTAAAGGACT CAATATCGAC
   121321 GTAGATGAAA AAGAATATAT TGTCACTATC AGCGATGGAA CAATAGTTGA TCCTGACGGT
   121381 GAGATTATAA ATGTTGAGGG CAAAAAATAT GAAATTGATT TGCCCTCAAA CATTATGCAA
   121441 ACTATAATCA AAGATTATAC TGTAAAAGAT AATAAGATTA TATTATCGGA TATTCCATAC
   121501 GCTACAAACG GCAGATATAT AGCAGCGATT GATAGCAAGC TTAATGACTA TCATAATGAT
   121561 ATTGTGGTTT CTACATTGAC CGGAACTGAA ATAAGTGATT ATAGTATAGA CAGTGATTTG
   121621 CCAAATATCC TTACATTTAA CAATGTGAGT GATGGAACAA TTTATACTAT ACAATACTGT
   121681 ATCGCTTACA ATATCATTTT TACTGTTTAT GTGAATACTG CCAACGAGAT TCAGATATGC
   121741 AGAAGTATAT CATCGACATC TCCAAGCGAA TATGGATTGT CTGATTTTAA ATACAGATTA
   121801 GGAAATGTAT TCGTCAGAAG CAATGTAAAT GGCTATACCA CCATATCCAA GATTCAGGAT
   121861 ATGAGTGATC GAGTCAATAT ATATACTGAT GAAAATGGTG AGCTGTACAT CAATGGCAAG
   121921 CCATTCAGTT CCATAACAAA TATATATCTG TATTGTCCAC TTAATCCAAA AGAAAATGAT
   121981 ATTTGGTACA ATGGTCAATA TGGAAATAAC CAATTACTCG TATATCGTAT TATAGATGGA
   122041 ATCGGCGGCT GGTACCCAAT AAGTACTTAT ACTTATGCTT TGCATAATAA GAAGAAACTA
   122101 TGGAATCCAA CAAACGATTT AACTTATAAT AAGGATACGA TGCATCCTTC GTACTTCTTG
   122161 TTTACTAATC TTGAAAAAGA CTTGTATTTC GAACCAAAGA CTGAGTCTCT TAAGGTCATT
   122221 GTAGATAATA CTATATTACA TAGTGACCAG TATGAAGAAG TGACTGCTAG AGACATATAC
   122281 GATATTTTCC AGACAAACTC TGATCCAGAA CTTGTACAGT ATATAAGCAA TTGTGGTTAC
   122341 ACAAAGAATA ATCTTCTTAG TTTGCTATAT GAGATTGACT CATCGGGCAA TGTCGTAGGT
   122401 GAAAAAGATG ACACCTGTAT AGGTTTCAAA ATGGTCGAGG CATTCACATA TAAGTTTACT
   122461 TATAATGGTT ATGTAAGAGG ACCATATGTC GAGGCTGTCG TTACACAATC CTATCTGACT
   122521 CCCTCTCTTA AGAGAAAGAT AGACAGAGTA TCAACCTATG TAGTAGAGCA GACAATAACT
   122581 CCTGAAAGTA CTTGTATTGC ATATGACCAA GACAATAAGA TGTATATTGT CACCACTGAC
   122641 ACGTCTTATC TGTATAATGA AAATCAACTT GAAGTCTTTA TCAATGGCAT CAAGCTTATA
   122701 AAGAATGTTG ATTATTCAGA AGTTATGATG AATGCCACCT CAAAAGAAAC CAACAGGTTT
   122761 ACTATCAATA GAAGTCTCAG TACATCAGAT TATATCACAT ACAGAATCAA TACGAATGTA
   122821 TATTCTTATG AAGAACTCAA AAATGACAAT AGCCGTTATT GGCTATTCGA TCTTATTATA
   122881 ACAAGGAATA ACGCTTCTCA GGATATTGCG TTACCTGAAT CGCTGGCACT TAATGATGGC
   122941 TCATTTGTAA TAGCCGTTCG TAAATCTGAC AGATGTATTC TTATAAGGAA GACTGAAAAT
   123001 GTTAAAGACA ATGCCGATTA TGAGATAATT CATAATGAGG ATGCTAATCA GTCTGTATTC
   123061 CATATCATAG ACGAATCTGC TGTTAAGATT GGCGACAGTG TATATCTTGT AGGACTCAAG
   123121 CAGAAGTTTG ATGGCGTTGA TTACAGCTCC AGCCTGCTTA AGATAATTGA TTCAGGCGCG
   123181 ATAGAAGGTC AATTCCTCAG AGTCATTGAA ACAGATAATG GAAATGTCAC TAAAATAAAA
   123241 GCTGATAATG TAATCAAAAT AATCGGAGAA GAGGCGGTGG TAGGATGAAA GACGCGAGCA
   123301 TTACATGGAT CATAAAACAA GATAATAATG AAGAGATAAT AACCTATGAT TATTATCTCG
   123361 GCAATGTCAA TGGTCTTAAT ACTACTACCG TTCATATTCA AGCATGGAAC AATTATCAAG
   123421 GATTTGATGA TGCAAAAGAC GTTACCAACG CCAGACTTGT CATAAAAACG CTTACAATAG
   123481 ATGATTCATA TATCTTTGAT TATCTGACTG TTAAGATAAA TAATCAGGTT AAATCACTTA
   123541 CTAAGTATGA TGATATAAAG TATGGTATAT CTATTGGATC GCTTTCCGGC GCAAAAAACA
   123601 CCGGAACAGA GAGTGAGCAA TATAAGCTTA CGAATAGAAA TATGTGCGAC ATAGAACTCA
   123661 CATTTAACTC TATTGACTAT AGAGTCAAAG AAGGTATCAA GAATCTTATT CTCGATATAG
   123721 AATCAAATTA AAAGGAGTAT CTAAATGGCT CAGACACAGA AGCTTCCCGG AATTATAGTA
   123781 TTCCGTGGAA ATACAAAAGA AGTTGAAGCC CGCAAAATCA TTGATAGACA GTTTGTATTT
   123841 GATATTGAGA AGAATGAATT CTTCATAGAT ACAAATAAGT CAAGAGTCAA GTGCGGACAA
   123901 GATGCTTCTA AAATGGAAGA TTATATCAAA GAGATTCAGG ATAAAATTGA ATCCGGAGAT
   123961 ATTGTCTCGA AAGATGAAAT TGATGAAATC ATAGAACAGG TCACTGAAAA CAAGCAAGAC
   124021 AAAATCAAGA ACTATGATGA TGTCCTGTAT AAAGCAAACT GGGATTTGTT CAGTACTGAT
   124081 GGTGATAATT CAATCCATGA GTATTATTAT AAAAATGATA ATATCAAAGA AAACTCAGAA
   124141 ATTCACATAA CTCCTGCTGT TGAAACATTG GAAGAATATG ATAATGTGGT AAGCGCAGAA
   124201 TTGTTCCCAG CTATAGATAC ATTTACTGAC AGCAGCGGAC AACGATATTG TCTTATCCGC
   124261 GCCAAGAATA TCCCAGAACA TGATATAAAA ATTCATGTTT CTGTTATATA AAATAAGGAG
   124321 GACTTAAATT GCCTACCACA ATTCAAGAAG TAGCTATTCT TAATGGTAAG CCTATTAAAG
   124381 ATACAACTGC CAGAAGTAGC ATCAATACAA TAAGTGATAC TATTGGCAGT AAGGACGATC
   124441 TTGATACAAC TAATAAAACA CTTGTCGGCG CAATAAATGA AGTTAAGAAT GGTTCAAATA
   124501 AATTCTCGTA TCATGAAGGT GTCAAGACGG CTTCTGACGC TGATGACAAT GCCGTTATTA
   124561 CAAGAGTTTT GAATGGTGCA AGTGTAGATA AAGGCTCGAT CTTTATTGTC AAGACATTGA
   124621 TCGGCACAGA TACATACGCT TATACTGGTT ACGTTTATAA TGGTACTGCC TGGGCAGCTA
   124681 TGGATGGAAA CTATAGTGCT GATAACGTAT ATTTCACAAA GGATCTTGTT TACACAGCTC
   124741 CTATTGGTGT TCTGACTGTC CCGACATCTG GATCAGGTAA AATTGCGTCA ACAGGGAAGA
   124801 ATGCAACCAC TGTTTTATCT TCGATTTTGG CTGAAGAGAA AAATCCTGTC ACTACCAAGC
   124861 CAAGCGCATC TATTAAGCTT AATAACGCTG GAGCAAAGGA AGTCGGCACA AAAATTACTC
   124921 CTGCTTATGT TGCTTCGTTT AATTCTGGCG CATATACATA TGATACTTCT ACTGGAGTAA
   124981 CCGCTTCTGG TTGGACTATC ACAGATACTG ATAAGCATAC TTCAACAGAA TCTACTGGAT
   125041 CATTTGCTGA AATTACTGTA ACTGATTCTA CTAATTATAA AGTCTCGGCA ACTGCCTCAT
   125101 ATACAGATGG TATAGTTCCT AAGACCAATA TTGGTAATGC ATATAGTGCT GGTCAGATTA
   125161 AGGCAGGAAC TACTGCACAG GTTACATCCA GTGCAATCAC AGGATTCAGG AAGTATTTTT
   125221 ATGGATCCAG TGTCGCGGCT ATTGAACAAA CCTCTGCTGG CATTCGTGGA CTCACTAATA
   125281 GTACTTCTGC TGTAGGTAAC TCAAAGACAT TCAGTATGGA TATAGTGGAA GGCGCAAAAT
   125341 ATGTCATAGT CGCTTTCCCA ACTAATATAA ACAAAACTCT TAAAAAGGTC GAAGACACAG
   125401 GTGCTTTCGG TACTGATATA GTAGGTAAGT TTGTTAAGAC TACAGTCTCT GTGAATGGTG
   125461 CTAATAATTA TGACGCTATT GATTACGATG TGTATACTTA TGCTCCTGAC ACTGCTCTTG
   125521 GTGCAAATAA GTATAATGTA ACTATTGGGT GAGGTGAGAT AAATGGCTAA TTACGAAGAA
   125581 TCTACAAATA TAAAATTGGA TTGGGCGATG CCCTTTCAGA GGACTGGAAA GTTTCCTCTT
   125641 GACAGATCGT CTATGTTTAG TTCACTTGCA GATGCTATTA AATACGCTAA AGGTGACACC
   125701 TCTGATCCTG ATAGTAGAGA ACTTTGTGGA TCGTCTTATA TAGGACAGCA GATTTGTGTC
   125761 TATGAGAATG ATGAAGTAAA TTATTATAAG ATTGATGCTG ATAGAACATT AAAAAGTTTA
   125821 TCTAATTTAA CCGATTCAAT AACATCTGCT TCTGCTGATG ACCAAATCCC TAGTGCTAAG
   125881 GCTGTATATG AATTAAATTG CCCTATACAA GTTGAGTTTA GTACAGCTAA AAATAGCGGT
   125941 GGAGTATATT CACCATTTAA AACAGATGGA TATTCTGCTG CCGAAATAAA AAATCTTACA
   126001 AAGAACAAAA AACGTGATTT TGATTGCATT ATAAGTAGTG ATGAAATGCC GCAAGCATAT
   126061 TATCATTTTG GAAAAGCAAG ACTGTTGGCT GTTTCAACAT ATAACAAAGA TGGTACAAAC
   126121 TGGAAAGCCG GTAATGTACT ATGTTTATTT GTCGCAAAAA TAAATGATAT GAACTTAGAT
   126181 GAGTATGATG TTACGTTTAC GTTTTTATAT GAATCAGATA GTTCTGCATC ACCTACAAAA
   126241 GTCTCTATTG TAAAATATCA AAAATCACTA TCTACTTTAG ATATAGCTTC AGACAATGAT
   126301 GTAAATACCA TGATCACAGA AGTCTTAGGA TCATATAGCA CGCAGCAGCA ACCTTCTTCT
   126361 ATTATTCTTA ATTCAAATAC CATAGATTCT ACTAAGCAAT TTGAATTAAC TATAGATGAT
   126421 ACTGGAACAT TAACTTCACA AGAATTATAA TTCTTATTAT CTGACTTTAT AATAATTATG
   126481 ACTACAATTG TTTCTCTTGA CAAACTCAAA AGTATTCTTG AAAAGCTTGT ATCTAAGATC
   126541 AACAGTAAAG CTGATAAAAC AGATGTCGAT GCAATAAGTT CTATACTGGA TACTAGCACT
   126601 ACAGATAATA ATAAAGTCTT GATGGTAGTG AATGGCGCAC CGTCTTGGCA ATCAGTACAA
   126661 GTATTTTATT CAAGTACATC CGAGCCACAG AATTCTACTG GTTCTGATGG CGATATATAT
   126721 CTTGTTACAG AATAAGTATA TTAAGATTAA GAAGGTAAGA TTAAGAAGGT AAGATTAAAA
   126781 TGGCAGAAGC TCCAAATACA ACTTTATGTT TAATAAATTG CGACTCTGCC ATTTATGATA
   126841 TAACGGGGCA GAGCATAATT ACAAACACAA GTGTGACTAT ATCAGAAAAT CAGAAGCATT
   126901 TTGATTCACC TAGTATCTAT TTTGATAAGT CATCTAATAC TAATATTACA ATAGATCTTC
   126961 CAGCGGCGGC AAAATCAATA CAGTTCTGGT TTTATCCAAC CGGTAGTAAT ACATCTGGTT
   127021 GGTGGCCGAC ATTATTCAGT ACTAATTGTG GTTCAAATAC TTCTGGTGGT ACTTATATGC
   127081 ATATTGATGA TGCTAAAGAC AGTACTTATC CTGCGTTCAG AGTAAATAAC ATTTCTTCTT
   127141 CATCATCGTC TACACTAAAA CGGAACATAT GGCACTGAAG CAATAACAAG AGATACATGG
   127201 CATCATTTTG CTTTATGCAT TGATGGTACA AGCCACATGT TTTTTATAGA TGGTTCAAAA
   127261 GTCGCAACTC TTACTGGCAC TAATGCCGCT GAAATAACAA CTGTTTATCT CGGCGCATTA
   127321 AAACGTCCAT CTACTTTTGC TTCTGACGCT TATTATTCTG GTTATATAGA TGATATACTA
   127381 ATAACAAGTG ATTGCTTATA TACAGAAGAT TTTACTGTAC CTACAGATCC GTGGTATAGT
   127441 ATGAATTCTG GTGATATACC ATTACATCAC GTAGATACCA CCAGCTATGG TACATATGAA
   127501 GGTACTATAG CAAATCTTAC AGATGGAGAT ACATCTACTT ATTGGTGGAC TAATAATGCT
   127561 CAGAGCTCTG GCAGCTTCGT TAAATTCAGC TTTAATAAAT ATATAAATTT TAATGGTTTG
   127621 ACCGCCATTA CTACAACTAA TACTGGCGAC TGCATTCAAA GCGGTACAGT ATTACAAACA
   127681 TCAGTAAATG GAGAAGATTG GACTACAGTA GGTAATTTTA CGGGCCAAAC AACTACTACG
   127741 TTTACTGATC TTAATATAAA GAAAATAAAA CATATTCGTA TTTATGTTGA AACAAGCTCA
   127801 AATCAATGGC TTTGTGTAAA TGAAATCACA TTAGATTATA CAGAGTATTG TCCATTGAAA
   127861 ATCAAGAAGG ATAATACATG GATAGACGTT AAAAAAGTAT ATCAGAAATT TGATGATACT
   127921 TGGAAAGTCG TTTCTGATTA TAGTAGTTTG TTCAGCACAA ATACTTTATA TAAACATTAT
   127981 AGTAATTGAG GTAATGAAAT AAATGGCAGA AGAAAATATA AAAGTAAAAA GTAAATATTA
   128041 TACTACTAAT AATCCTCAAC CAGAAACTCA ACCAGATTGG ACCCAAAATG ATTCTACTGC
   128101 CCCTGACTAT ATAAAAAATA GAATAGGTGG ATATTACACT AATTATGATG CAACTACTAT
   128161 AACATGGGAT GGAGATATAA CAGGTAGAGA TACAATAAAT CTCGATTCCT ACAATTTATA
   128221 TAAGGTTTCT GATATAATAA TACATGAACA AGATGTAATT GGAGCTGTTA TTACAATTAC
   128281 CGATGGTCAA CGATCCCAAG AAATAACATT AACTTCAGAT GATCTTACAA ATGATGAAAA
   128341 CCTTGTTATG TCAGATGTAT TTATCAGTTG CGGTAAATCT GGACAATTTA CAACAGATTT
   128401 ATTTGGCGAA GAAATAACAT TTTTTGTTCC TTCGCCTGGT ACTTATTTTC CTAAACTCGA
   128461 CAATCAATAT GTTAAATCTA TTCTAAAGCC AGCAACTACA GTATTGACAC AAATACCAGC
   128521 AGAATTAACT ACAATTAAAG GTGGGTATGA TATTCAAAAA AATACTACAA CAATTCTTAA
   128581 TTGCGTAATT CTGAAAAAAG ATTTTGTAAC TAAAGGCGGT GTTCATTTAT AAAAATGGCA
   128641 ATACGTTGCG CATTAATTGA TTTTGATACA CCAATTGTTA ACGGTGCTAG TATATCTGGA
   128701 ACAATAAATG GTGTAGATGT TTTTGGAAAA GTTTATGCAG AAGATTTCAA TGACATTAGA
   128761 ACATATATTA TTCCATTACT AGATGGCCCT ATTGATGATT CTTCATCAGA TATAATATAT
   128821 ATGATTGAAT ATGATAAATA TTATAAAAGC TATATACTTT ATGATCGTGA TGACCCGACA
   128881 AGCACTAATG ATTTAGTAGT TGTTTTGCGG CAAGAAGTTG CTGAAACCGC TCCTGCTATT
   128941 ATTCCATCTA AATATATAGA TCAATCATAT GTAAACGATA AAATTGATAA TATAAGAACA
   129001 ATTGAAAATA TTGTAGATTA TAATGAAGCT AGTTCTGGAG ATATTGTATG TGTATCACAT
   129061 TTAAACAATG AGGGTAAAGT TGATAAATAT TATCTACAGT CAAACTCATA CGTTACAATT
   129121 GCATCTATAA CAATTCCAGA AGATCCAACT ACAGATACTA CTACTACATG GATTACAGAT
   129181 TCAGACAATA ACATAACTGG ATTTACTATT GATAAGGATA GTGATGGCAA TATCTTTTAT
   129241 CTACAAAAAG TATATGCATT ATTCTCTGGT ATTTCAGCTA ATGATGGAAC TTCTACTAAA
   129301 GATTTAATTC TTAAACTTAA TGAAAATACT CAAGACAATT TTAGCCTAAA AGGATTAGTA
   129361 AAGAATGATC GCGCCGAAGC AACATTAACT ATTGAATGCT TACGAGGCAC AGATCAAGTT
   129421 ATAATAACAG GTGCAGTAAT GATTAATGCA CCTTGGGGCG GACAAGCCAC TCCATACATG
   129481 ATGACTCCAA ATAGTAACAT GAATGGCAGA AATGATTTAA CTGCCTCATT TATTACAAAG
   129541 CTTACATTTA CATCAGATAC CGCAATCAAA CCTGGTGGAA AAATAAAAAT ATTTGGAATA
   129601 AAATATAGAA GTAACCCAAA CGCAATAAAT TAAAAACAGA GGTAAATTAA TATGGCAACA
   129661 CTCGACACAA GTGTACTTTT AGGTAAACAT CTTAAATCAG CTTTAACTGC TGTAGTAGCT
   129721 AAACTTAATA CTAAAGCGAA TGCAAGTGAT GTAATATCTA AGGGTTCGCA AACTTTAACA
   129781 GACGATGAGA AGGCACAAGC AAGAGAGAAC ATCGGCGCTG GTACTTCTTC TTTCTCTGGC
   129841 AAATATACAG ATCTTACAGG TAAGCCTAAT GTAGTCTTAT ATGACTCACA GACGCTCACA
   129901 GAGTCTCAGA AAGCTCAGGT AAGAGCAAAT ATCGGCGCTG GCGCGTCTTC ATTCTCCGGC
   129961 AATTATTCAG ACCTCCAGAA TGCTCCTACG AAGCTCAGTG ACTTCACTAA TGATAAGAGC
   130021 TTTGCTACAA CCACTGAGGT TAATACTGCT ATAGCAAATT CGAAGCACGC ATCATTCTCC
   130081 ATCGTAACTG CATTACCAGC AGTGGCCGAC GCAAAAGAAA ATATCCTGTA TCTCTTTAAG
   130141 AATGCCACTA CAGGGTACTA TGATATTTAT GCTAAGATAA GTAATAAGCT TGAGAGACTT
   130201 GATGATGTCA GCGTAGATCT TACTAATTAT TCTACTACTG CTCAGATGAA TACGGCTATA
   130261 ACAAATGCCG CTGGTACAGC AGTAAAATAT TCTTCGCAAT CTCTCACTGA TGCACAGAAG
   130321 ACTCAGGCAC TCACTAACCT TGGAGTTGAA TTTGCTACTG ATCAGCAAAT CACTGCGATG
   130381 CTTACTGAGC TTGGATTAAC TACTGCGTAA AAATAAAAAA AATAAGCCGT GGGTAATTCC
   130441 CACGGCTTTT CTATATTAAT TTTAATTTTT TTTAGTATTT TTGCGCGGCT TTGGTGGATC
   130501 CTTTTTGGCT GCGTCTTTTA AAACTTGCGG TGATTGTATT TGTGTAACAA AATTCAATTG
   130561 CTGAGAGCTT TCTTGAAGTG TACTTATATC TTCGTTTATA TAATGTTTTA AAACTCTGGA
   130621 ATCACTTATT AACATAAGCT TTCTTGTCTT CTCTATATCA TCGAGTTTAT CATAGCATTT
   130681 AGTAGCAAAT GTACGTCTGA ACTCATGGCA ACCTCTTGGA GAAACACCGG CATCTTTACA
   130741 CAACTTGTTA ATACATTTTG TTACTGTATC TGGTATAAGC ATTTTTCCTT CTACATTAGG
   130801 AAAGAGATAT TTTATTTTTT GCTCTTTAAG GCGTGTAAGC TTTAAGTATT TTTTCAAAGC
   130861 ATTTTCTAAG TCAGCATTTA GTGGTATCTC TTTTAACTTA AATTCATTGT CTCGCTTTAC
   130921 ATGCCTTAAA TATATTTTTT TATTTTCAAA GTCAATATCT TCGATCATCA TATTTGCTAA
   130981 TGTGCTTCTT CTTATTCCAG TAAGTAATAG TGTAATCATC ATATAATAAT CTCGTATTTG
   131041 ACTGAAATTT GTTGAGTCTT TGTATTCACA TTCTATTAGC TTCTTTAGAT CATCGTCATC
   131101 GTATGTTGAA ATATGTTCTT TAGATGGAGC AGGGAATAGC TTTATTCTAA ATGGCGTCAG
   131161 ATCTTCAGCA TCAAATAAGT AGTATACAAC TGCTTTTACT GCTCGCAAAT ATGTGTTTCT
   131221 TGTCTCCATT GTAACATCAA GATCCAATAG GTGTGTCTTG TATGATTCAA TAGTTTTTTT
   131281 ATTTATCTTT GAAATATCAG TGATTTTATT TTTGTTACAA AATTGTTTGA AGTCTTTAAA
   131341 AGATGTTCTG TAGGAGCGAA TGGTTGCCTC TTGGCGCCCT TCACTTCTCT TACTTGTTAT
   131401 GAACATATCA AATGCTGCTT CTACTGATGG GCTTGTGTCG TCGACGTCTC TAATAAGTTT
   131461 TTTCATGTTA ATGATCTCCG TTTTTTGTCA TTTTTGGTGT TTATCGTGAT TTTAGAAAGT
   131521 ACTCCCGCTG ATTACAAAAA AAGAAAATAA TACCGTTTAT AATTTAATTA ATAAACGGTA
   131581 TAATTTTCTG TAGATAATTA ATAACTAACA ATAAGTAACA GTATAGTTTG ATGTTCGGTT
   131641 TTATGTGATA ACGACAGTAA TCTTTCTTGG AGCTGGTGGT GAGGATTGAA CTCACGACCT
   131701 GCTGATTACG AATCAGCGAT AGTTTTTTAC TCCAAAAACT AACCAAATAA TTTGTCTATA
   131761 TATCACAACA TGAAAAACAA TTAACTATAT CTTTTGTGTA TCAATAACAA ATATTCGCAT
   131821 AAATGTATAA AAATACTTAA TGCTCTACAA AAAATTATTC CTGTTGATTA CAAATATATT
   131881 ATACCACACA AATATGAATA AAACAAGCAA AAATAGCAAA TTTGGGAAAA AATTTGCTAT
   131941 TTTTTCAATG TCGTCAGATT ACGAAAAAAA TATCACGATA CAATTCAAAA ATGGCATTTA
   132001 GTCTGGATGT ATTAATCCAT ATGAAAAACA GAGTAATATT ATAGTTAGAA AAAACAGCGG
   132061 CGCAAAATAC GCCGCATTAC ATTTTACAAT TAAACTTCTA TTCTTGCAAG AAAGGATAAT
   132121 TTTATAAAAT GGCTAATAAG AAAGCATTAG ATCTTGACCA ACTCAAAACA TCATTAAGCG
   132181 CTGTTAAGGA TTGGACAAGT GATAAAATTG CTGCTCTCAC TAAAGACGAC GTAGGTCTTG
   132241 ATAAGGTAGA TAATACTGCC GATGCAGACA AGGCTGTTAA ATCTGCTGTA CAAGATACTG
   132301 ATGGAGATAA GTTTACTGAA AAGTATTTAA AAAATCGCGG AGCGATAACT GATTTTAATG
   132361 CAGCTACTGC TGAAGGCGTT TACATATTTA ATGGTACTGT ATCTAATTTT GCTTTAGCTT
   132421 CTGGATACGG ATCACTTTCA GTATTTGTAG ATGGCAGTGT TATTATACAA GTGGCATCTG
   132481 TTACCAATAG CGCCAGATGC TATAGAAGAA AGTATGAAAC GGCAACTGGA TGGGGCGATT
   132541 GGTATACTGT TGCATATACT TCAGACATCC CTACAGTTCC TACTGCAACA GATTCTAAAG
   132601 CCGGTATAAT GAAGCTTTAT ACTAGCACCG GTTCAAGTAC TGATGGTACT ATGACCAGAA
   132661 AAGCTATTAC TGATAGTCTT ATTGCAACCA AAATTGCTTA TGGTACTGGA AATAGTGCCG
   132721 GATCTGTTCC TCCTGTCTAT GCAGGTATAA CCGGAACCGC CAAAAATATA TTCAGGTATC
   132781 TTCCTCCTGA TGCTATATAT ATTGAATATA GTGCTGATGG TGGTACTACA TGGACTGAAT
   132841 ATACAGATAG CAATGCGGCT ACTAATAAAT TAAGACTTAC TGATCATATT AATGATTTAA
   132901 ATCATACTTA TTACTTTGGC GGTCCTGATA GTACAACTAC TATTACAACT GATTACAAGC
   132961 TTAGATTCAC CTTTAGTCCT ACTGATGGTA GATATGGTGA TATTAAATTT TTCTATATAT
   133021 ATTTATCTGC TAGTAGACAT AATATAAGTT GTGATGTTGA AAGATCTACA ATTGGTGCTA
   133081 AGACCACTTT TACAAAAACT CTGTCAGATG TACATGTAGC TGGGTGGAGT GGTCCTAATA
   133141 TAATTAATAT GTCTGGCGGA GTAGCTCAAT TTGGAGGAGG CGATAACCAG ACAACAAATG
   133201 GATACTCGGT AAGATTTACA TTTAATATTG CACAAATTAA TGCTGATTAT AGTAGTAATG
   133261 TGCCGTTTAT TCAAAATATC CGTGCATATG CAGATCCTAT TTGGAATAGT GCAGGTATCA
   133321 CATATCTAAA TACTGGATTA GATTATAATA TAGATACATC TAAGAATATT ACTTTCCCAG
   133381 CTAATATAAC AGCTACGCAG TTAAATGGTC GTGCTACCGA TGCTATTGCT TTATCCGATA
   133441 GTAGTGGTAA GTATAATGTC GGCGACACCG AAACTCCTGT TTACTTTAAA GATGGTAAAC
   133501 CTGTTGCTAC TACATTAGAT TCTTTATTTG AAGAAAAAGC AGATAAAGAT ACTGTCTTAT
   133561 TAAAAGATAA TACAACTGAA TATACACCTA CTGCTGATTA TAATCCTTCT ACTAAGAAGT
   133621 ATGTTGATGA TAATATAACT GGAATTGATA AAGTATTTAC TGGTGCCACT TCTTCTGCTG
   133681 ATGGTGCAAA AGGTTTAGTG CCTGCGCCTG CTAAAGGAAA TCAAGATAAG TACCTTAAAG
   133741 GCAATGGAAC ATGGGGCACT CCATATACTC ACCCTACAAC TGCTGGCAAT AAACATATTC
   133801 CTTCTGGTGG TGCAAGTGGT AATATATTAA AATGGAGTGC TAATGGTACT GCTGTATGGG
   133861 GGACCCCTGA TAGCGCTGAT CCATGCTATA TAATTAATGC AACTGATCCG TCTACAATGA
   133921 CTGATCCAAA GATAGAATTC AACGATACAA CAATACAAAC TGGTGGATAT AATAAATTAA
   133981 AGCAATTTTT TAGTACATAT GGTTTTAATA TTGCCATAAT GACAGAATCT GGATATATAT
   134041 TTAAGCTTTC ATATTTTAAT AATGACAGTT GTATTTGTAT TTTTAATGGT CTTATAGATA
   134101 AAAAAGCTGA TATTACTTCT GGCAGTATTA CTTCTAAAGT TATTGGTACT ATTATTTGTA
   134161 ATGGTACTAC ATGGAGTTAT GCCGAAAAAG AAATTAGTGA TAAAGTTGGT AATGCAAAAT
   134221 ATATAGGCAA TATTGGACAA GATGGTTCAG CAATAATAGA CAACCTATTT GAATCTGGAG
   134281 AATATTACCT TACATCACCT ATTGAATGCG ATGTTATGGA CGACATCTAT CCTATGGGTG
   134341 GTAGTATATT TATATTACAA GTAATTAATT TAGGTAATAC AGAAGACATA AAACAAAGAT
   134401 GTATAGATAA CAATGCCTAT TTTTATTGGG ACGAAATTGG TTATGACTTT GTTAGCGCCG
   134461 TTAGTACAAT TCAAATTGCT AGACGGCTTG GTTCACACAA TGATAATGAA GTACCAGTTT
   134521 TTTATTATCG AGAATATCGT GAAACTGGTT ATAATGCTGG AACATATGCT TGGACACAGT
   134581 GGGCAAGATG CAATGATAGT TCAGATAAAT TAGACAGATC TGGTGACGTT ATGGGCGGAA
   134641 AATTGATTGC TCAAGCAAAT ACTAACTATA CTACTTATCA AGTCCGTAAT ATAGCTTTTA
   134701 GCACATCTGC TTCAACTCCT ACTGGTAATG GAAGTATATT AGGAGTGTAT TCGTAATGCC
   134761 TATTTATACT AATAATAATG GTACATCTAA GCAGTTCCAT TCTATTTACA CAAACAATAG
   134821 CAATGCAAGA AAAGGATTAA CAAATGCTTA CGCAAATATA GATGGAATTG ACAAAGAAAT
   134881 ATTTGCACCA TTATATAGAT GGATAAAATA CACCTATTAT GGATCAAGCA CACAGGAAAC
   134941 CAGGCCGAGT ATATCAACAT GGTCTGGTGA AGGAACTGAT TATACAGATG AACTTGGTTA
   135001 TATATTAGCA GATGGATTAT ACATAGCGCC ATCGTACTCA ATTAATGAAT CTTCTAAAAC
   135061 AATTTCTCTT GTAAATTACG AATATTTAAA GACAGTAAAT TCTATGACTT TAAAATATGG
   135121 TAATATAAAT TATCCGTCCG AGTATTTATC AAGTATAACA ACAGTACCAC AATGGACATT
   135181 ATTAAAAAGT AATTTTAATA GCACTACATC TAGCGCAGAT TGGTCAGATA CAGATTATGG
   135241 TGCTGTAAGA GTATATGGAT ATAGAATTTC CGAGATATGT GTTAATCCTA TAGAAATAAG
   135301 ATGTACTGGT ACAATTTCTA ACCAGTATGT ACGAAAAATG GAATATTTGA GCCAAACCAT
   135361 AGTATATTCA ACCAATAAAA ATGAATATAC ATCAAGTAAA AGAAGTGATT TAGGATCAGA
   135421 TTTTTACTTG AATTGGTATA ATAGCGATTC AGGGATGCAA TATTTTTATA AATCTATTTA
   135481 ATAAAAAAGA TAGGTTGGTT TATTAACATG CCAATATATA CTAACATTGG GGGGGGGCAA
   135541 CAACAGCTTT CCTCCATATA CATAAATAAT AATGGAAGTA GCAAAGCAAT AAGTAATGCT
   135601 TACGCAAATA TAAATAATAG TAGCAAAGAG ATTTTTACTG GAACAAAACG CCATTGGTGG
   135661 AAATATTATA AAATCAATAA ATGGACATAT ACAGATTATA CCGGTGGATT TTATGATAGT
   135721 GATACAGATC AGAATTATGA AACAGATAAT AACTATTTTA GTGTAACGCC TGGCACACAA
   135781 TATCTTTATA GATCTGTTAG CTTTGATTCT ACCAATGGCA TATTTACATT GTCTAATTCA
   135841 TTTAGTATGA GCTGGAAAGA CTCTACTGAT GAAGGCGATG TTGGTTCATC ATATTCATCA
   135901 TCTAGTTCTG GATGGTTCTA TCAATATTCT AATTCCTCAT CTACACAAAG AGTTAAGGGA
   135961 CACATTATGT ATGCAACTGG TGGATATATA TTGACAATAG GTGACAGTTC TGGTATAGCT
   136021 ATATCTTTTG ATACGATTAG ATATAGGAAA CCTGTATCAT ATAGTTCTAG TTATACTCTT
   136081 GGATATACTG ATAGTTATTA TCCTGGCTAT GCACCAGAGC TTAACTCTAA TGGAACACTA
   136141 TTCACGGGAT ATGGTTATTA TCTTGATTCC GACGGATATG CATATTCAAA AAATATTGAT
   136201 GATAATGGTA ATGAATATTG TAGGTTCTAC GATGATTATA GATGGGTATA TGATGGATAC
   136261 CATTATTAAA TAAAAAATAA GGAATATAAA TAAAAATGGC TATATATACA AACATAAATG
   136321 GAGTACAGAA AGAATTAACG GAAAATTGGG GGGGGCAATC CCTGATTCAA ACAGAACAAA
   136381 GTCTGTAACA TCATTAGGAG CACAAGCAAC ATTACAATTG CCAGGAAATA TCATAATACT
   136441 TCAGATCAAT GTTAGAGCTG TTTCATATCT TGATCAATTT TCATGTCTAT GTTGCTATTA
   136501 TAGAAAAAAT AATTTTTTGA TTGGAACTTA TACCGCAACA TATGGTAATA CTGGTAGTCA
   136561 ATCAATGAAT CATTACATTA CTCATGAAAA CGTCTCATTA AATGCTAATA ATATATTGGC
   136621 ATTAGATTTG TTTGGGTCTT ATGGTAGTAC AAATTCATGT AATATACTAA AAATCCAAGA
   136681 TGGATTAATC ACGACTTTTC CATCAGATAC AATAACCAAT AATACTTGTG ACATAAAATA
   136741 TATAGTTATA GAATAATTAA AATAGGACAA ACATATGCCA ATATATACAA ATATGGGGGG
   136801 GGCCCTCTAA ACAATCTTCC TCTTTATATA TAAATCAAAA TGGATCTAGA AAACAAACAA
   136861 ATAATGTTTA TGCATGCATA AATAATGCAA GCAAAGAAAT ATATGGACGT CAATTATATC
   136921 ATAGTTTCAG TAAATATGAA TTAACTACTG ACGGTAACAA AATGTGGGAT CTTGTAAGGG
   136981 ATACACCACA ATATATAAGC ACAACATCAT CTCATTGTTA TATATATAAA TATACATCAA
   137041 ACTCCGGAGA TGAAGACGTT GATGCTGAGT TTTTCTTAAG TAGGTCATAT ACTTTTGATC
   137101 ATAATACAAA AAAGATTAAA CTTAATTCGC CTGTTATTAC TGTTGCCTAT ACTGATCTAA
   137161 CCGACAGAAC ATCAAATAGT CAATATTCTG GATATTATGC AATATTGCAC GCAGGTAATG
   137221 ATGAAGCCAT AATAGATTGG TCAAGTCCAT ATGTTCCAGA TTCTCCCAAC AGAGTACATT
   137281 ATGGATGGTA TTTATTGTAT TTAGAACATT TTGTCCAACA ATACGATTCA ACAAAAAAAG
   137341 CTAATTTATA TGTTAAATAT AGATGGGATT ATTTTGAAAC AACCCCATAC AATACACCTT
   137401 ATTATTTGTG GAAATATAAA TACCAAAATA CTATATTGAC TCAAAATAAA GATGAATATA
   137461 CTGCTGCACT TGATAGCGCA ATATCAAATG ATTATAAATA TTCCAGTGCA ACATATGATT
   137521 CATCATCTAT GATGGATAAA TATTTATATA AATACAACGG AACTACATAC AACTAAACTG
   137581 CTAAGGAATA CAATATGCCA ATTTATAACA ACATTGGGGG GGCAACGTCA GCTTACTTCT
   137641 CTCTATATCA ACAATAATGG ATCGTCAAAA ATATTAAGTA ATGTATATAC CAATATTAAT
   137701 GGTTCTAGTA AGAAAATTTA TCCGGCAATA AAATATGTAT GGAAACGATA CACTAAAGTG
   137761 ATCTCAAAAG CTGGTTTATC GGAATCATTA GGATCTGGGT CGTTTACTAA TTATTTTACA
   137821 ACATTGTATT ATGCTAATAG TCCAACTATC ATTCAAAATA CTAGTTCAAA TTATTATTCA
   137881 ATTACATGTA ATGACAATGA TGTAAGAATT GATAGCGAAG TTAAAGGGTC ATCTAGTGCG
   137941 GCAACGTCTC ATAAAACAGT TACTACATAT GCAGGAAAGA TGTTTTTGTA CAATGACCCT
   138001 TTTAGCGTTA GATCTGGATA TACGCCAACT GCAATAAGCA GCTATCAAAA TAGTATAAGC
   138061 AATGGTGCTC CAAGTTATAT ATATTTATTT GAAATTAAAA GTTTTGAGTC TATTGTTGGC
   138121 TCAAATGACA TTAAATGCAA TTACTCAGAT TCGTATAATT TAGATCCGAG TAATTACACT
   138181 GATGGAGTTA CTTGGGAGTA TGATTGCACA TTGACAAGTG AAAATAGAAA TGCATATACA
   138241 GAAGGTGTAT ATAGTAATTA CAAAATTGAA TATATTGGAG CGGAATAAAA TTCAATTACA
   138301 ATAAAAGGAA TATAATATGC CAATTTATAT AAATCGGGGG GGGGGCATCC TCTCAATTAA
   138361 CTTCAATATA CACTAATCAG AATAGTTCTA AAAAAGATAC TATATCTGCA TATGCCAATA
   138421 TAAACAATGT TCAAAAACAA ATATTTAAAA GAACATACAA ATACGCAAAA TATACTTATT
   138481 CATATAGCAG TAGATCATTA GCCGGTGTAT ATGAAGCTGG ACGTTTTACT GATGATGATG
   138541 TACTTGTTGA TTTTGATGAA GAGTCATATG GTGGAATTAG CTCCGTTTTT TTAAGTGATT
   138601 TTTATATCGC CAGATCATAC AGTGTAAGTG TATCTGACTC ATCAATAACA ATTACATTAA
   138661 ATAACCCTAA GACAGTTGAT GTTGCTAGTA ATTTCGAATC TTACTATTTT GATGGTAATC
   138721 GTTATAATTG TTCTTCTGCT CCAATTAGTG GATATTATGT ATTGTATAAT GGAGACACTT
   138781 CTTATACATG TAGTGGAAGA GGTAGTGATC ACTTGGGATA TAAACTAACA TGGTTTGGAA
   138841 TTGGATGGTC ATCATCTGTA GGTGGAAATG AAGTAAGATA TAGTAGTACA CTTGTACCAA
   138901 AAATAAATGT TATAAAAACA TTGTCCAAAA CGGAGTATAT TGATTGTGAT ACAAAACAAT
   138961 ATACAAGCAC AAGCTATGCT GGATCTAATT CATTGTCTTA TACATACTAT GCAGATCCCA
   139021 GTTACGGAAC ATTTGGTAAT GCAAATGGCA ATGAAACATA TTATAAGTTG CTTAATTAAT
   139081 ATCAAAACAT ATTACAATTT CGCGTAATAT ATAAAATAGA AAAATAAAAC AAAGGGCGAA
   139141 AATAATGATA GTCCAACCAT TGTTCAATGC CCCGATACAT TATACCAAAA GTCTTGGTAA
   139201 TTTACATACA GAACCAACAT GTGTAGATAA AGCTGTTGTC ACAGGTGTTT ATACTTTTGT
   139261 TGGCGGAGAA GAATCTCCGA TAGATGCATC TTGGCCAATC GATTCGACTG GTGCAGGTGC
   139321 GGTATATGGT GACTGGTCTT TATTAGTAGT TGAAAATGGA ACCAATATTC TTCAAGTAGC
   139381 TGAAAGATTA GGTATAGTGG ACCATAGAAT AATCTATACA AGAACTTATT CTAAAAATAC
   139441 TTGGTCTGAT TGGTTTGAAA ATAGGACCAA AATAGATGTC GATGATGCTA TTTCAGACAC
   139501 ATCCACTAAT CCAGTTCAAA ATAAAGTAGT AAATCAAGAA CTTAATAAAA AACTTAATGT
   139561 ATTAGGCGGC ACTATGCAGG GCGAATTAAA AGCCCAAAGT AACGCCAATT ATACTTCCTA
   139621 TCAGGTGCGC AATATGGCAT TCAGTACGAG TGCTTCTTTG CCTACAGGTG ATGGTAGTGT
   139681 ATTAGGCGTC TACTCTTAAA ATATAATATA TTTTTATACG AGGTTTTATA AATGAACCAA
   139741 ATAGTTTTTA AAGATGGTAA AACATTTACT TCTGTTGAGT ATCCGATAGA AACAGAGCCA
   139801 TGTATCTTTT CTAAGAAGAT TCTGACAGAT GGTATCAATA GAGACTTTTT AAGAATCACT
   139861 GTTTTGGCAT CGTATGCCGA TGTCAATCAG TATTTCGTAG ATAATACTGA ATATAGTATC
   139921 AGACAATTCG ATCTGGACAA TGAAGGCAAA GAGCTTGAGA CTTATGCTGA TTATGATTGG
   139981 TCTGAGTATT CTGTTGCCGG TGACATTGTA GATCATAGAG ATGGCAAGGT CACTGTTTAT
   140041 ATGTCTAAGC CAGTTGTCTA TGAAACGGCT GTCGACAATC TTATCACCGA TACTGTAATT
   140101 AAAGAAGCAC TTAACTAAGA GAGGATATAA AAATAATGGC TAATTCAATT TTTGCATCGT
   140161 CTGTAAAGAG ATTATATAAG CAGTCTGGAT TTGATAAGTC AATTCCAAAG ACTGCATATC
   140221 AAAAGAATCT GATTACTGCC CAGGAGTATT TCGATATTAC TGGTGAGCAG TTTACTGAGT
   140281 CACTTGATAA TGTTAAGCAG GCTAAGATCC TTGAATGTGA CAAGGCTTGC TCGGCTGCTA
   140341 TTATAGCTGG TTGTGATACT ACTCTCACTG ATGGCACTGT AGAGCATTTT GCTTGGACTG
   140401 CTGAAGACCA GATTAATATC GCGACAGCAG AAAAGGCAAT TCAGGGCGGC GCACCTTCAT
   140461 TCCCGTATCA CGCTGACAAC AAACTTTGTA GACTCTACAG CGCAGCAGAT ATTATGAAGA
   140521 TTATAACTGC GGCTACTGCC CATAAGACTT ATCATACCAC TTATTTCAAT CACCTTAAGA
   140581 CTTGGATTAA CAGATGTACC ACAGTAGATG AAGTCAATGC TATTACATAT GGTGTCACTC
   140641 TTCCTGATGA TCTTTTAACA AGTTTTAATG GTATCGTCGA GGCAATGCAG CAGCTTCTTG
   140701 CTTCTGAAAA TAATACAGAC GAAAATACAA CTAACGAAGA AAACGCTTAA CTATAATATG
   140761 GCAATGATAT ATTAAATCTA TAATATGTCA TTGCCTTTTT ATTTTTCAAA ATATTATTAG
   140821 ATAAAAGATA TTAAGTAATA AATATGATGT GAGATTAAAA GCTCACCATA AAATATAAAT
   140881 ATTTTCGAAA GGAAATACAA ACTTGGCTAT TATAGGAACT TTCCATTTAC CTTCTGGTAT
   140941 GAGCCAGAAT GATCAAAGCG AAATTACTAA ACTTATTGCT AAGGGTGGCG TTTATGACGC
   141001 TGCCAACAAG CAGATCGTTG TAAAGAACGG ATCTGCCGCT GATGCAGAAA CATTATTTAC
   141061 TATTTCATTA GTTGAAATTC CCCAGATGTT TACTGGCGAC GCTGCTTCTG TCGGAACCAC
   141121 TGTTACTGTT GGTGAGGATG GTAAGATCAA GGTCGACATT AAGGATGAAG TTTTAACTGA
   141181 CGCAGATAAA GATGTGGCTT CTGGTCTTGC AACTCTTGAT GCAGATAAGA ATCTTGCTCA
   141241 GGATGCAAAG ACTTATGCTG GTGGTACTAC CACTATTAAA GAAAAGTTTG ATACCACTGA
   141301 TACCGCAATT CAGGGCATTC AAACTACTCT TGCTGGTTTA ACTGGCGCAT ACGTTTATAT
   141361 TGGTAAGATT GACTCTGATG CACCTACTGC TGAAGAGCTT ACCGCTAAGG CTACTGAACT
   141421 TCTTGGCGAA GGCAAGACTC TTGCAATTGG TCACGTTATT GTTGATAATG CTGGTATCGA
   141481 GTGGTGGTAT GATGGTACGA CTTGGGTTAA TCTTGGTCAG ACCATTATCA CTGTTGCTAC
   141541 TAAGGACGTT GCTGGTATTG TTAAAGGCAG TGACGATGTA GAGATTGCGG CTGATGGTAC
   141601 TCTTACTATT AAGCACGCTG CTGACGCTAC AACACTTAAT AATGTTGAAG CTGATCAGTA
   141661 TGTAACTAAG ACAACTCTTA ACGAGCTCGT TAAGATGCCT ATTGTTTATA GTTTAACCGC
   141721 TACTCTTGAG GAAGCTGATG CGGACAAGCT TGCTACAATC ACTGCTCCTA AGTCTAATGA
   141781 CGTTGCAATC ATTGTAAGAG CAGATGGTGG CGTTACATAC TCTACTGTTT CGTATATCTA
   141841 TTACGATGAA GAGTGGCACG CTCTCTGTGG TAAGTTAACT GCTGATGATG TCCTGTTCTC
   141901 GTCAGACATT ACCCTTGCTG GTGACTATAC TGCTGTCGGT AATGTTAAGC TTTCGTCTGG
   141961 TACTCTTGCG GCAAAGGGCA AGACTCTTGC TCAAATTATG ACTGAGATTT TCACTAAGAA
   142021 GCTACAGCCT AAGATTACCG CTAATCCCGG TGTTACTGGA TTTGCTCTCA CTGGTGCTGG
   142081 CGCAGTTGAA GCTGGTACTA AGTTAACTTC CGTTTCATTT GGTACTGCTA AACTCTCTGC
   142141 TGGTTCATAC ACTTATGGTC CTGCTACTGG TATTACCGCT AAGTCTTTCT CTATAAAGCG
   142201 TGAGACTAAT GTTGCTGATC TTAATGGTGT TGAAGTTGCA ACCGCTGCTT CTGGTACTGA
   142261 TGACAACTCT GGCAACGGAT TTATTATTGG TTAACTCCCT TAAGTATACT GTGACTGCTG
   142321 CTTATGACGC TGGCGCAGTT GCTAAGGACA ATCTTGGTGG CGAATCTGAT CCTGTTGTTC
   142381 AGATTCCTGC TGGTACTAAG ACCCAGACAA CTTCTGCATA TACTCCTTTC CGTAATTCAT
   142441 TCTATGGCAC ACTCGCAGAT GAATTCGATA CAACTGCTGC TGATGCTGCT GCAACTATCA
   142501 GAGGACTTAC TAAGACTGGC AAGGCACTTG CCGCAGGCGG CTCGTTTGTA ATCAACATTC
   142561 CTGAGGGTGT TAAGTCTTGT GTATTTGCAT ATCCTGCTAC TCTCCGCGAT GTTTCGAGTG
   142621 TTATTTATAA GGAAGGTATG AATTCAGACG TTAAGGATAC CTTTAACAAG TTTGAAGTCA
   142681 CGGTTCCTGG TCTTAATGAT TACACTGGCA TCAAGTATAA GGTTTACGTC TTTAATGCTG
   142741 CTGGCGGTAT TACTGCTCGT ACCTATACTG TTACTATATA ATGAGAATAG GATATTTGGA
   142801 GGTAAATAAC ATTGGCTATT AATGATACTC AATTCTCGTT CTTAGGATTC CCTATGGGAT
   142861 TCAAGCGCGA TCTTGCGTTT GCGCTCGATA GATCTTCTAT ATTCTATTCT TATGAAGACG
   142921 CTGTAAAGTA TGCTAAGGGT GATGCTGCTG ACCCCGATTC ACGTAATCTT TGCACTACTT
   142981 CTTATATCGG TCAGATCATT TCTGTCCTTA CTGTTTCTGG CGATGCAGTT ACTAAGGCAG
   143041 AAATTTATAA GATTGATAAG GATAGAACAC TTGCTTCACT TGACAGTATG CCTCTCGATG
   143101 GCACATCTGT TACGACTGTT GATGGCAAGC TCTCACTCGC TGGCTTCGCT GCTGCTGAAA
   143161 ATGGTGCACA GCCTAAGGTA ACTGTTGACG GCGATGGTAA TCGCACCATT ACATGGGCTG
   143221 TTCCAGATAC CACTACGGTT GAAGGTCTTC AGACCGCTGT TGGTACTTTA CAGACCGACG
   143281 TCGGCAATCT TAAGACTACT GTTGGTGGTG CTGAGTCTGG TCTCGTTAAG GATGTTGCAG
   143341 ATCTTCGTGC TGATGTCGAT AAGACTGATG GCAAGATTAC CGATGCTCTT AAGGGCTACG
   143401 TAAAAGACGC AACCTATGAC GCAGATGCTC TCAAGCTCAC TCTTCCTATG GTTGATGCTG
   143461 ATGGCGCAGA CAAGACTCTC GTTATCAATC TTCCTAAGGA TAACTTTGTA AGATCTGGTC
   143521 GTTATGAAGC TGCTTATAAG TCTGCTGAAG ATGCAGATCC TATTGCAGCT ATCGTCCTTA
   143581 CTGTTGGTAA TGGCGAAACT TCTAAGGAAG TCGTAATTCC AGCTGCTTCG CTCATCGACA
   143641 CCTATGTTGC TGATAACTCT GGTAAGAAGG CAGTTACTGT CACTATTACA GAGGACAATA
   143701 AGGTTTCTGC TGCGCTTGAC CTCGCTGCTG ACACTATCCT CTCTATTGAT ACTGATGGCA
   143761 AGCTTACTAT TGATACGACT GCCATTTATA CAGAGATCGC TAATAAGCAT AAGGAAAATG
   143821 CCGATGCAAT CGCAGCTCTT ACTGAGTCTA CGAATACTGA GCTTACTGCT ATCAAGACCG
   143881 CTCATAACAC TCTTGATGAA GCTTTCAAGG CTCACAAGCA TAATGGTACT GACGCTCCGA
   143941 AGGTAAGTTT CAATGACCTT GCTGATGTTC CTACTGATCT TGTACATACT AAGGATCTTA
   144001 CCGATGCTGT TGCAGAAGCT AAGACCGAAC TTACTACCGA GATCAATAAG AAGCAGGATC
   144061 AGGTTATCAT CAAGGCAGTT ACACTTGCTA AGGCTTCATG GACTGGCAGT GCAGAAGCAG
   144121 GTTTTACTTA CAGAGTAGAT CTTACTGCTC CTGAGAATAG CATTATCGAT ATTGTTCCTG
   144181 CAACTAATGA CGATGGTGAG ATTGCTCTTG ATGCGCACAT CAAGCAGGTT CTTGTTGATC
   144241 ATGCCGCTGA TGGATATATC GAGATTCAGG CTGGCTCGCA GCCTTCTGCT GATATTGCTG
   144301 TTAATATAAC TATTATTCCT TCCGCTAAAG TCTCAGAATA ATAAACTATA AAGTGTAGGA
   144361 TTATATAATG GCAATAGTAT CAACTTTTAA CTTACCATCT GTAAATCGTA CTACACTTCT
   144421 TCAGAATGAT GATAACTTTA TCTCAGAGAT TCAATTTGAG ATAACGAGTA CGAATGCTTC
   144481 AAAAGCTACG ATTTCATCAT TAAAAGGCAG TACGATTTGC GAAGTGACGA CATATATCGT
   144541 TGATACATTT GATAATAATG CTACAATAAG TATTGGTACT GGTGCTGGCA CTGATTCTAT
   144601 CATGTCAGCA TCAGACATCG ATGCACAAAC ATCAGCTCAA TACTGTGATG ATGGATTGCT
   144661 TTATAATGTA AGCGACCCAA TTGTGATTTC CATTACTGGT TCTCCGACTA AGGGAAGAGC
   144721 ATTAGTTACT TTTAAATTAT ACAGAGTTTG ATGGAGGATG AATAATGCCT AAGATATTTA
   144781 AAAAGCTTGA TGGTGTTATC AATAATATTT TCTCCATCGG GCTCAAAAAT AAAAAAACTA
   144841 CTTTTACATC TTCTGAAAAC GGTCTCAGTA TTGATAAAAA TGTAGATGTT GGTAGCAATA
   144901 AGATTACGAC CACATCTGTT CCTACCGATA ATAACGATGT AGTAAATTTA TTATATGTAT
   144961 CTACTCAAAT CAATAATAAT AAACTGAAAA TTGAGTATGA TCCTGAGACT GAAGCGATGA
   145021 CAATCGGTAT CTTATCAGAA TCATAATATT TTCAAAAAGT AATTATAGTT TGATGTATAT
   145081 TCGTGGTCTT TACGAGGATC ATGAATATAC ATCTTTTTTA TATTCATGTA ACATTGCCCG
   145141 TATAAACATA ATTGAAGTAT TTAAGTAATG TAACAATAGA TATTAATAAT ATAAAAGGAT
   145201 GCATACACAA TATGGCAGTA AAATCTCTTT TACGTGATAT TAATAACATT GTTTATCCAA
   145261 TCACAACTGT TGATAGTATA TATGACAATA AAAACGGCGA AAAATTGGAT TCTATTTTAC
   145321 TGAAAAAACA AGACAAGTGC GTTTCTGAAA TTATAACTAT TCCTCAAGAT CAATGGTCTG
   145381 ATGATAAAAC GTACACTTAT AAATCTGATA AAATAAGTAA TTCAAGTACT ATTTTTTGGG
   145441 AACTTGTGCG TGATGAAAAT TATCAGTATA TAAAAATGTG TAAAATATCT TGTGATGATA
   145501 ATCAAGATCA AAACAAGAAA ATAATTTTCA AGTGTGCTAA AAAACCAAAA TACGATATAA
   145561 AAATAAAAAT TGCATTACTT TAAAGGAGGT TATATTTTTG ATATTTAATA CTGGCTCTAA
   145621 TACTCAGCAG GATAGTTCTA ATAATATCGT ATCTTCTTTT GAAAGTAACC ATTTATATGC
   145681 ATATACTGAT TTTAAATCTA CCAATATGAT TAAAAATATG TTTATTGACA AAGATGGTTC
   145741 TCTCTGCAAA AGAAACAGTA TAAAAACAGC TTATAAGTAC ACTGGCGTAT CATCAATAGG
   145801 TGCATATTAT AGCATGTTTA ATACTGGCGA TTCATTTGAT AGTGCTATTT ATTTTATAGA
   145861 AGATAGTGAT CTGAAAACAT CTGAAGATAA AGCATATGTC AATGCTATAC ATTATAATAA
   145921 CCAAACTGGT AAATACGAAG ACATAGTAAC GAAACTATCG TTACCAGCGC CAACAAAAAA
   145981 TTATAAATTC TTTACTAACA ATACAAGGAC TATATGTGCT ATAGGCAATG GAAAGCTATA
   146041 TGGATATGAT CATTTGACTG CTTCTAGCTT TAAAACTATC GAACCATATA TACCATTAAT
   146101 TGAACGTAAT AGAACTAATT TAGGTGTTGG AACTAAATAT GAGGATGAAA ATCTGCTGAC
   146161 AAACAAGGTC CGCGCGACCT ATATCGCCGA CGGTTCTTCG CGCGATTACC GGATACCTGA
   146221 ACAAGTGTCG GTCGACGCGG TCTATGTGCG CGGGAACAAG CTCGCCGCCG GGACTGATTA
   146281 CTCGGTCAGA ACCGCCGGAA TCTACACCTA CGTGACGACC ACCGCGACCT ACTCCGGCGT
   146341 CTCGGGCGAC AACGAGCTGC TCGAAATTTA CTACACCAGA AATATAGATA AAGATACAAG
   146401 CATAAAATAT CCAAATGGGA TAGCCAATGT TGCATGTAAC GGTGCTAGTA TTTTGTGTTT
   146461 ATATACAGAT ACATGCATAT ATCTATCTGG ATATTCTGAT TGCAAAGAGA CTAAATTTAA
   146521 TTCAAATCAA TTATATTTTC CTGAATCAGT TTCTTCTAAG ATAGACTTAT CTACATTAAG
   146581 ATCAAAAATC TTGGGCATTG CACCATTAAA CAATAATAAA TTTGCGGTTA TTACACAAGG
   146641 CGGAAGTATT GTAATATATA AAATATCTCA AGTGGTTCTT GGTGATGAAC TCAAATATTA
   146701 TAGTAATCAA GTTGACGCAT TAAATGTTTA TAATGATACA TCATTATTAA ACTCAGATAA
   146761 GAAATTATTC GCAAGCTCTA ATTATAGCAT ATATATTGCT TATCAGAATT TTATAAAATG
   146821 TTTTGATATT GACAATGATG GCAATGTAAC GTCAAATAAT ATTACATTTC CTAATTATAT
   146881 CATGCAATAT TTAAAATCAA ATAATATCTC ATTGAATAAT TATGATATGT ATTATAACGG
   146941 TGATCAAAAC TATTTATATA TTTATAATGC TAAATATAAT ACCATAGTAT GCGATCTGAA
   147001 TAATTACGCC TTTTATATTT ATGATGGCGG TTACAAAATA AAATTCTTTA TAACAGACTC
   147061 AATTTTTGTT GCTCCTGATG GTGTATCATT CGAAGAAATT CAAAGCAATA GCTATGGCAC
   147121 TGAAGATACA TCTTATATAA CTGGAATATA TTTGAGTAAG ACATTGAATC TTGGTTCTAT
   147181 TGCTTCTGCA AAAATGGTTA ACCAAATCGC ATTAAAAACA GAATCTCAAA CAAATGACAA
   147241 TTCTGCAATT AATGCTAATG CAAAAATAAC CTTAAATACA GATACGCAAA ACACGATCTC
   147301 AATAACCAAT GATTTAATTA ATGCAAAAAC AAATATACCA ATAGTATCTT CATATAACAG
   147361 CGATGAATAT GATATATGCA ATGATGTTAT TATACAAGTC GATTTGCCAT CGAATATTTA
   147421 TAAACTTGAT AGTATAATTT TTGATAGAGA TATATTGGAT GAAATTGTGC CATCGAAATA
   147481 ATGAGGTAGT AATTTAAATG GGAAAAATCT CTCAATTATA TAATAAAGAC AAACAAAAAA
   147541 TATATCCAGT TACTTTGTCT ACTTCTGTAA TCGAGCCTAG CAGTGGCAAA ACAATATCTG
   147601 ATGAAATCAA AAGTGTAAAA GAAGCTACTT CGTCTTTTGT TGGCGATATA ACAACTGTTA
   147661 CTCTTAATAA AAATAACTGG GATGCCACTA CGCATACACA AAGTATTTCT GTGTTTGGTA
   147721 TCACTGGCAA TGAAGAACAT CAAATAATAC AGATTTCTCC AAGTACCACA TTGACATCTA
   147781 ATGTAACTAC ATATAATAAT GCTGGCATAA CTGTTGTATC GCAATTAAAA GATAAAATTG
   147841 TGTTTTCTGC AAAGATTATT CCAACAGAAG ATATAATTGT TTTAGTGAGC CAAATTTATA
   147901 CTAAGCAATA TATGCATGAT AGTAATTCTG CTGTAACAGC AGTTACAACA GCCGGAACAG
   147961 GCGCAGCATA TATTGCAACA ATTCCTGATG TGACAGAACT TACTAATGGA TTACAGATAA
   148021 CTATAATACC TCATGTTGTC AGTACGTCTG TTAATCCTAC ACTGAATATA AATTCATTAG
   148081 GGGCAAAGTT TATTAAGCAG AGAATTGCTA ATACCACAAA TTCTGTAGCA TCTGGTGATT
   148141 CTGTGTCATG GCTCACTGCT AATAAACCCG TTGTGCTATG CTACGATGGA ACTCAATGGG
   148201 TTACTCTTAA TATATCTAAG TCAGATATAT CATCTTCTGG TGGAATAATT CCTATAAAAT
   148261 CTGGTGGTAC AGGAGCGTCT ACTGCTGAAG GTGCAAGAGA AGCCCTCGGC GCAGAAGGAA
   148321 AACATAAAAC ACAAAAAGTT ATATTAACGG TTGATGGATG GGAATCAGAT AACACTCAGA
   148381 CTGTTACTGT TAATGGAGTC AAAGCATCCG GAGCTGATGA CGAAAATGAC ATTTTTGTAT
   148441 TTCCTGTTGC AGAAAGTGCA AACAATTGGG GAAAGTATTT GATAATGCCT TCTTCTCAGA
   148501 GTTTAAATTC AATTACTTTT ACATGCTCAG AAATACCAAT TGGCAACATA ACTGTATGCG
   148561 TTTTGATTCT TGACTGAATG GATGTGATTA TAGATGATTT TTAGTCCTAC TAATTATTCT
   148621 GGCAATATTC AAGCAGAAAA ATTACTTAAT AAAATGCAGG AACAAACTGC AATATATTCA
   148681 TCATATTGGT GGAAACGAAG ACCATTGTCT GGATCTTATG TTGAATTAAA ACAAGATATA
   148741 CCTATGGGAT CTGCATATGG AGATTGCGAT ATTTATAATC ATGCACTTCA TGGTGTAACA
   148801 TCAACGAGCT ATCATTTACA TGTATCTATT TATAGACATG ATCAATCTAA AGATGCTGAA
   148861 GAATTTGCTA CGCTATCATA TTCAAATAAA ATCAACATAA ATCAGTCTAC TGGTGCAATA
   148921 TCATTGTCAA ATCCATCTAC TTTAACTATA AATAGCACTT CTGATATTAC ATCATCTATA
   148981 TATTCCACAT TACGTGGAAA ATATGTTACT GGTTTTATAG GTCAAGCTAA AAATACTGTA
   149041 TATTATATTC CTGTTAATTC AAGTGGTGTA GACGAATCAT ATATGCACAC AGACTATTCT
   149101 TCTGATAAAT ACGGCACTGA AATATCAATA AATAGTTGTG GATACGTTGT TACCGATTGT
   149161 GAATATGAAA ATTCTAATAA TCAAGCAACG GCGATAAAGT TGGTTACCTC TAAAATAAGC
   149221 TCATCTGGCA GTACATGGGA ATTAATTTCT TCTGATAATT CTGACACATA TCCTAGATCT
   149281 GGAGAAAACA GTGGTTATCA ATGGATATAT CTTGGTAAAA TTTCTGATGC AGCTTTAAAT
   149341 CCAACACAAG AAAGCAAAAA TAAATGGACT ACAATAAATG TGACTACTGC AAGTTTTGCT
   149401 GGTTCACAGT ATATGATAAA AATACCGGCT TCAATGGCAC TTGTATATAT TAAAGATACT
   149461 AATGGATATA ATGGTTATAG ATGTTGGGGT ATTATTGATA CAGATAATGC AAAAGCATAT
   149521 GGACTAAGTA TTTATGGTTC TGACCCTGAT GTTGATTTAT CACTTGATTC TGAAACGCTT
   149581 GGTAAATTAT CTGGTGGAAC GGCTGTCGCG GTTATTGGTG GTATGAAATT ACAATCTTCT
   149641 GGATCTACAG GATTTGCTTG TACAATTTCA TACTTGCCTT TATTCTAAGG AGTATTTACT
   149701 ATGATATATA AACTTTGGAA CAAGAAAACT GCTATATATG ACATCACTGC CGAGCAAGCA
   149761 ATAATCAATA ATCCATTATA TGGTTCTGAA AACAGTTATT TATTTTATAG AGATGATGGC
   149821 AGTATCTATG ATATACTTCC AATATCTATA ATCAGATCAA AAACAGGATT AGATGAATCA
   149881 AAAACTGATG AAGAAATTTG CGAAGCATAT ATAAAAATAC TCACTGCTCC ACATAAACCT
   149941 ATAGATGAAA TTGCCATTTT AAAAGACAAA AATGCTGAAT TAGAGTCCAA TATCAACATG
   150001 TTAAAAACTG CAAACGAGAA TCTTGAAGAC AGTATTGTAA AAATGATTAT TAGTGGTAAT
   150061 GTATGATAAA GAACAGAACA GTGAAAAATA TCACGAAAGA GATTATACTG TTTATTATCG
   150121 GTGGACTTAC ATATGTATTC ATGGAAATGC TTTTTAGGGG CTATTCTCAT GTATCAATGT
   150181 TCTTTGTTGG TGGTATTGCA TTTTTACTGA TAGGTGAGAT AAATGAAATC CCTAAACTTA
   150241 AGAATTTGCC ATTATTCTAT CAAATGGGTC TAGGTAGTAT AATAATTACA CTTATTGAAC
   150301 TGATTTCTGG ATACATATTG AATATCAGAC TCGGTTTGAA TGTTTGGGAC TACAGTGGTT
   150361 TGCCATTCAA TTTTCATGGA CAGATTTGCT TGTACTTTTC TATACTATGG TTCTTTGTAA
   150421 GTCTTATAGC CATATTGCTT GATGATTATA TACGATATAG ATTTTTTGGA CAATCAAAAG
   150481 CAGAATATAA ATTGTTCTGC AAATATTTTT AAAGGAGGTC AGAATGATAT ATGATTACTC
   150541 CTGATACAGA GCTCGGCACA ATAACTCAAG ACGAGTTAGA TCAATATCTT AAAGACATAT
   150601 ATAAAATAGG GAATAACGAT TTAACACTGC CAACGGATTT TGATACGGAA ATAAATTATC
   150661 CCAATCACTG TGTAAGCTAT AATATAGATG GCAAAGACTA TTATCTTTTG GAATGTGTAT
   150721 ACTATGATGC ATTTTCTGGA TGTAAAACAT ATTATCTTAT CAATGCTTCT GTCATATTAA
   150781 ATGATCCTAA AAATAATTAC GAAACGTCAA TAGGATTTGC AATGGGACGT TATTTGAAAC
   150841 CAATTGCAGC GGGAAAATGT ATTTGGACCG AATGGTCATC AGAAGATCCA TATGTATATA
   150901 ACTTTCTTAA ATCATGTGGT GGAGCTGGTA GCGGTTCTGG GCAAATAATT TATAGGAAGT
   150961 GGTCAGTCGA ATGAGTATTG CAAAGAATCA ATCAAATATT GATTTGGTTT TAAATCAAAT
   151021 TTCCGAAGAT GTATTTTGCG ATAATGAGTT CGATATGACT CAATATCCTA ATGAGCTTTT
   151081 TCTGCTCGAA GATACCTCTG CAAGTGTATA TTATATATCT AATCAAACTA ACTATAATAA
   151141 TGTTAAGCAG TTTTTAGTTG CTTTAAAAAA GTACGAAAAT ACTGATAGTG TACAAGCTAT
   151201 CTTAATATCG TCTGCAACGT GCAATAATAT TGAAAATATA TCACCATCAA CAATTTATCT
   151261 TCTTTCTTAT AATGGTAATT TTACTATTGA GACAATAAGT GGAAAGAAAG ACGATGATAT
   151321 TCAATATATA ACTGCACAAG ATCTAAAAGA CGTTGACGAT GTAGAGTTAA CATGAAAAAA
   151381 ATAATATTTT TAAACAGCGC TCATTCAAAG ATGTTTTTTA ATAAAAAACC ATATAAAATA
   151441 TTTTTTGATG GAATTATAAT TAACTCACAT GAATATTTAG AGAGGTTTAA CCATGACACA
   151501 TTAAGCCGTT ATTCGCACAA AGCAATTAAT AGCGGTGTAA AAATCCATAA AAAGGAAGGA
   151561 GATTGACAAA TTGCCAAACT ATACTAAAAA TTATCATTTA ATCAAACCAG TTAAAACTGA
   151621 GTTATATAAT GTGGATGATG TTACGAATTC TAATGCAGAT ATTATTGACA ATGAACTTGC
   151681 AAAAAGAATC AATAAGGTTG ATAATTGTAC AGAAAATAAC ATTCCAATTA TTTGCAAAGA
   151741 CGGTAACATA AAAGATAGTG GAATGAATTT GATAAATATA TCTAATTCAT TCATGGCAAC
   151801 TGAATTGCCA GATCCATCCG AAACATACAA TAATATATGT TATATGTATA TTGGAGAGAG
   151861 TAATGGAGAG CTTGAAACCA ATAACTTTTA TAAATGTATA TTAGATAAAA CGACAAAACA
   151921 ATATGAGTGG ACAAAGGTAA CACTTGCTGG ACTCAATCAT ATTCCGGTTG AAACTGTTGC
   151981 CGACATTCCA AATATACAAT ATTTATCTGA TGAAAGTTGA ATTTATAAAA TGAGTGATCT
   152041 ATTTCCAATT ATTCTCGGCT CCGGTGTTGT TGCCGCATTA ATTGAATTCG GTAAAGCTAT
   152101 TTTCTGTAAA ATTTTTGATC GTGTAGCAAA GAAAAATGAT AAAAAAGAAG ATCAGGAAAG
   152161 TGAAATAAAT ACTACCGTAA ATCTATTAAA AGACGCATTG CGACAATCGT TAAAAAGCAA
   152221 TATACGACAG CTATGCAGAA AGTATATAGA TGACGGTTCA ATTGATTTTG ATGAACGTGG
   152281 CGATTTAATT GATATGCATG AGATATATCA TAAACTGGGT GGGAACGGAC ATCTCGACGC
   152341 AGATATGCGA ACAGTAAATA ACTTACCAGT GCATAATAAT AAACAGTAAA ATATTTTGCC
   152401 CGGCTTACGA AAGCCGGGCT TATTTTTGTA TAAAATCCTT AGCTTAAATA GTAATAGTAT
   152461 AAGTGATAAA TCCGCATAGA AAGGACATTA GACTATGCCT ATACAAAATG ACCTTAATGG
   152521 ACATTTTTCA TATAGATTAT ACAACGAACA GCTTTTTGAT CTGCATAAGA TCATAGAGAA
   152581 TATAAATTAT ACTGGTTCGT CTGATCCTGA TGCGTCATAT GCCGGTGCGT TATGGCTCGA
   152641 TGGCGACAAT CTGAAATATG CTGGCAATAA CAGGTGGAAT CCATTATACA AAGATAAATT
   152701 CCAGATAACA GAGTTCATCA CTTCTGCGAC TCAGCCCGAG AATCCAATAT ATGGACAATT
   152761 ATGGATTGAT CGTGGAATCT TAAAGTATTT TGATGGATCT TCATTTACGA CGTTAAAAGC
   152821 AGATACTGTT CAGTCTCAGA TAACAGATTT CGACTATTAT AATTATCTCA TAATTCACTG
   152881 TCTCAAAGAA TATGGAGAGA GTTATCTCAA TGATGTTTCT GATTCAACAT TTTATTCTAA
   152941 GACAGTATAT AAAGCTGATT GGCAGTATAC AGGCGCGAAC AATGTATATT ATTATACCAT
   153001 CCTTCAGACT GACCATCAGT TAAAAAATAA TTTTGCTTAT CTTCTGACCA GCGATATTCT
   153061 GGTCGGCTCT GGCACATATT ATAAACATGA ACTTGACGAC ACTGAATTTC AGATAACCAC
   153121 TGATGCCTCA GGAAATATCA TTGTCTATAT CAATGATCCG AAAGATATAA CGATTGATCT
   153181 TATAGGTGTC AAGTCAAGCT CGTCGATAGG GAATAATACC AAGGTCAAAA CCTATTTAGT
   153241 ACCTAATGCT AAGAATGACA GGGTATTCTT TGATGGTCTC GAAACAGAGA AACATGATTA
   153301 TATCAATGAT GTTACAATGA CCATTGATTC TTCTCTCATA AATGGTCAGA ATATTTCTTT
   153361 GGCGCACGTT GACCCTAAAT ATCTCAGTGA CATTAAAAAG AATATAATAT ATGTCTCAGA
   153421 ATCTCAACCA TATATAAACA TAAAGCCTGA AGCAAATAAT ACATGGTCAG AGTATTATAT
   153481 CTATGACATG AGCGATGATA AGCTCAAGCT GCTTGTAAAA TATGATGGCT CGCCTGATTT
   153541 CGTAGAAACG CCAAATGGAA TCATGCTTAC GAAGAATGCA TTGTCAAAAT ATTTTACTGG
   153601 TACTCAAAAA CAGTCTTTTG TTATAGTCTT AACATTCTGC TTTAAAGCTT TTAAGACAAA
   153661 AGGCACTGTT AAAAAAATTG TAAATACTAT CAATGATATT GACAATGGTA TTATAATTGG
   153721 ATCTGGCGCA AATTATGACA ATACTTATTT AATAGTAGAC TCTGAATATA CTCCACATTA
   153781 TTCAATCACT GATAATCGTT TTGAAGTCAT AATGTAAAGT TGATTTCGTG CGCCAAAAAG
   153841 ACACATATGA CTGATATTCC GCATAATGAT GATAACATCA TAGTTTTGCC TTCGACTCTT
   153901 TTTAATGGCT TTGATAAACC GATGATATGT TTCAACGATA AGATGCATCC AGCGGAGAAA
   153961 TTCCTGACAG ATGGCTCTTC TTATATGATA GAAATTGACT ATCATACAAT AGATTATCTG
   154021 GATATTATTG AGACATCTTC TAACATTATT AAAACCGGTA TCATCGAAAA TAACTGCATC
   154081 GAATGCACAT ATGAAGATGT TGGAACAAGC GATTCATATT TTATAATCAT AGATAATATA
   154141 CCATATGACT CTAAGGATGT TGTCAGAAAC AAAACCAATG GATCTCTTTA CAGCAAATAT
   154201 ATAAAGAATG GATTAGAGTA TATCGTAATG CTCGATAATT CTAATTTTAT TATAAATGAA
   154261 AATATTGCGT CCAAGAAAAT CAATATAGAC AGAGCTGATG ATATGCTCGT TTATGTTAAT
   154321 GGTGAACCGG TCTTCAACAA GGCAAAAGTC AATTTATCAA AGGCAAACTA TAATAATCAA
   154381 ATTGTTAGTA TAGATAACAC CGATAGTTCA TATGCATTTA TACAAAATGG TCTGCGTTAT
   154441 ATAATACATG ATACAAAACT GAATAATACA TTAGCCAAAA TTGTAACTGC TTTTACGTAT
   154501 CAGAATGATT CTATAGAATT TGATGATCGC TATGTGAATC AGGAATATGC TTTATACTCT
   154561 TATACTTATG GTAATGTCGT TGAGCAGCCT ATTATCACAG GAGAAATTGA CGGCAGTGTT
   154621 GGCAGCGAAG ACGGAGTATA TTATCTCAAT GGATCTGACC AATACACTGT AAACGCCAAT
   154681 ACATTATCAA TATATATCAA CGGTATAAGA CAATATCCTG ATACATACAC AGAGCTTAAT
   154741 TCTATTAGTT TTAAGCTTGA TAAGCCAACA GATTCGATTA TCACTTATGT GATAGAACCT
   154801 CTTGAAGGTA CTGAAACTCA GAGCTATAAA TACTGTATAG CTAATAATGA AAACAAACTC
   154861 GCGGCATACC AGAATACATA TATTGTTGAT AATATACTTG CCAATGGATA TATAAAAGTA
   154921 TACAAGAATG GCGTGCGACT TAATGATTTT GATTTTGAAA TCAAAAGTCC TAATACTATC
   154981 TACATAAAAG ACTCTGTTGA CTCTGATGTA TTTCTTATTG AGTCAAGAAA TGATTATACA
   155041 TTAAGAGAAA ATGTAATGCC AATTGCATTT GACAGAACTA CCTGGAATAC TGATATAAAA
   155101 TATACAAGCG ACTTAGGCAC ATCATATCTC CCTGAAGAGT TTATCATAAA CCATGATACA
   155161 GTGTTAGTAT ATATCAACGG ATTGTTATTA GGAGATCGGT CGTGCTACGA AATAGATAAA
   155221 ATAAATAACA CTATTGAATT ATGTGACGAG GCAAAGCTTC TGCTCGATTC TGCTCAGGCT
   155281 GATAATGGCT ATGTCACATT TGAATGGAGA TAAAAATGCC AAATACAAAA ATTCGTCCAT
   155341 CTAATATAGA TATGGACTTG CTGTCCAAAG AACTTGTCCA GAACCATGAC TTTAATCAAG
   155401 GACAGAAGAA CGATGTATCT CATGTCGCTG ATATAGAAGC TGGGCTTATC GCTAAAGCTG
   155461 CCACAAGATC TGTTGATGGC AAAGATACTC TCGTCAGTGA TAGAGATACA GTCGAGAAAG
   155521 CATTATTTGT TTTTGATCCG GAAACAAACG AAAAAATACC TGCCGACAAT ATTGTTGACG
   155581 AAGATAAATT CAATGATTTA TTGATTACAA ATATGGATCA TAGCTCAACA GTTACACATA
   155641 AAAAGACTTC TTATGATATT ATGTCTCTTA GAGAAGAATT ATATGCGTTA TTTAATTCTC
   155701 TTTCTAAGAA GGGTATCTTG AATAACTATT ATGCACAGAA TGGATTCTTT GATCCATTTA
   155761 ATAAGTTCGA TCCAAGGTGT AGTATTGAAG ACGTGTGTGA CATTGCTCAG GTCGGTGCAA
   155821 TTACTGCTGG CTTCACTCAG CATATATATA TATCTGTGGA AGATTCAGAG AAGATTCAGC
   155881 CATTTGGATG GTATATAGTT GAAAAACACT TTGATACTAA TAATCAGGAT CTATATTCTA
   155941 TTGTCTGTAT ATCTGATATA AAATATAATA TGGAAAATGA GCTGATAGAC TGTACCGTAT
   156001 TTGATTATAA TTATTCAGAT GTCGGTCTTA ATCTGAAAGA TAAAGATGAT TTGTATACTG
   156061 AGTTACCAAC TATGAAACTA AAATCATTGC ATGGACAGTA TATTAACAAT ACATACTCTT
   156121 TCTCTAAGAC AGACACTTAT GTTGGTACTG GCAAAGTCAA TGAAATCAGC TTTGATGATG
   156181 ATTCTCTTAC TGTAAATGTT CCAGCAATTG ATAATGGGAA TAATCCAGCT TTTGCTTTCT
   156241 CGTTCAGAGC TCCTGCAAAT AAAATTGGTG TCTTGAAGAC TTTATCTATC TATGGCAATA
   156301 CCGATGGTAA TGCAAGTGAC CTGAGATGTT ATGTTTTAAA GGATTCTGAT CGTGCCGATG
   156361 AACTTCTTAC ATCTCTTGAT GAGAGATATG CTGCCAATGA CACTCTCATT CTTGGCAGAT
   156421 CGAAGCAAGT CTTCTTATCA GCTCTGAGGG AATCAGATAC ATGGAATGTA AACAACAAGA
   156481 TCACTTTCGA CTTTGCAGAC GAGTCTGATG GCAAATATAA ATTAAGTCTT GAAAATGACA
   156541 CTTATCTTAT TGTCATAGTA AAGACTAATC CAGAAGCCAC TGGTACTTGG AACCTTCTGT
   156601 GTTCGAGAAA TCCGTCAACT AATAATGATG TCCAGACTTA TAATAAGCTG TATACATATC
   156661 ATAGAAATGC TGATGGCAAA TATGTATTCA CTGAGAAAGA ATATCATTAT GACCTTATCT
   156721 ATTCAATTAT AACTGAAGAA GTATTGAACG AAAAAGAAAT AGGTTTCAAT AATGGATTAT
   156781 ATACTTCTCA GGAATTCAAT TTTGAAGAAT GCAATGATCT TGAACTTACA ATGGTTATTA
   156841 ACAGAGAAGG TTTATTCCGT GTCGCGACAT CTGCTACTAT AAATGGTTCT AATAATGATC
   156901 CTATAGTAAC AGAATTAGAT ACCAGTGTCA AATCACTTAA TACTACAACA TTGGGATATA
   156961 ACTATGGTAT TAAAGCTGGA GATATATTAG TTATAGGTGA TAAAATAGTT ACTGTCAAGA
   157021 AAGAAAATTC TGACAACAGA CTATTTATCA ATGAAGATAA TATCAAAGTA AATGCTGGCG
   157081 ATAAGATATA TAAAATTGGA TATAAGCCAC ATTTAATGCT GACACTTGAT TATGAAAGTT
   157141 TATGTTTAAA TCATTATGAT CAAGTTCATG AAGATGCTCC AATGAGTATT CCACTACAAC
   157201 TAGTTAAAGT TATTCCAAAT AATGAAAAGA CTATTGATAC AATGTCTGAT AAGCTTGTAT
   157261 TCAAAATAAA TGACAATCAT TGGCCGGATT CTAAAAGAGA ATACATTGAG AATTTATGTT
   157321 TCGACTACAA AACAAATCTT CCGCTAAGAA CAATGGAAAT AGAAAAAACA ATCAGTGATA
   157381 CTGAAAAAAC TTATTTCAGA CTTCCTGCAT GTAAAGCACA ATTATCAATT GCTTGGGAAT
   157441 CTACTGTTCC TGAACAGTAT TTTAGCGAAG GCGAATATTC TAACTCAAAC TTTATTGGAA
   157501 GAATTTATAA TCTGATAGTT TCTTCAAGCT CAGTCCTTGG CAGCGAGATA TATCTTGTTG
   157561 AACCTGATTA ACAATTTACA ATTTGTCAAC AACTAAATAG ACGATTTTTG GGATTATCAT
   157621 AATCCTGAAA ACAGTAATAT AAAGGTAGTC AATTTTCTAA AGAAAGGCTA CCTTTATTAT
   157681 TTTTATAAAT ATGGATAAGA TAAATTTTAC ACTCCTCAAA GAACTTGCTA ATAAGAAAAG
   157741 ACAACATACT ACTGATCTTT CATGGAATCA GATCGCTGAT CAGTGTGGTA TAACAGGAAA
   157801 AGATCGTGGC GAAAAAGCTC GTAAGATGAC TTATGACAGA CACTCGTCTC ATACGATTGC
   157861 TAATAAAGTC CCAGAATTAA CTCTTGATGG AAATCAGTTT GCGATAGACA TTCTTGATGA
   157921 AATAGATTCT AAATACGATG CCAGCTCTTT TGACCATGAT ACACTGTTTA AGGCTATAAG
   157981 CGAAATTCGC GGCGATGGTA CATATACTAA TACTAAACTT ATTGAGTTGA GCGAAGACGA
   158041 TCAGAAGTCT CCTGATGTCC TTCTTGAGAA GCATGGATTT GATAAAAATA AGTTCGAACT
   158101 TGTCAGCGCA AAGAATACTA TGTGGCACTC GCAGAAGAAA GACAAAAATA ATCCTGTGAC
   158161 ACTGTATTCC AGTAAAATTA CTGTTAAGCC GAGAACTGAT AATGTTAGCT TCGATGCACT
   158221 GAAAGAAGAC TTTTTAAAGT TTGTCAATGA AAATGTCCCT GATTGTGTTA AAGTAGATAA
   158281 GCTTCAGACT AAATCTGATT ATATGCTTGA AATCAATATC GCCGATCTTC ATCTTGGTAA
   158341 GTTGTGTCAT AAGGATATAA CCGGTTGTGA TTACAATACT CAGATAGCTA CTGATGTATT
   158401 CAATAAAATT ATAGATAATA TTATAGCAGA GACAAGTGGT TATAAATTTG AGAAGATACT
   158461 GTTTGTCTAT TCAAATGACT TCTTCAATTA TGATACTGCA AATTATACGA CTACTGCCGG
   158521 GACTTCACAA TCTTATGATA GTAACTGGCA GCAGCTATTC CAGGATGGAT GCCATCTCCT
   158581 TGTAAACGCA ATAGAAAAGC TTGCGAAAAT CGCGCCCGTA GAATCATTTT ATATTGGCTC
   158641 GAACCATGAC GAACAAAGCG CATATTATCT TACTTGCTAT CTGAATGGAT ATTTCCGCAA
   158701 TAATCCCAAT ATAACTATAG ATTATTCTTT CATGTCCAGA AAGCTTGTTA TGTGGGGCAA
   158761 GTCTCTTATC TACTTTATGC ATGGTGATAT GCCTAAGAAG CAGATCAACG GCATTATAGC
   158821 AAGAGAATAT CCTTCTGAGT GGGGTTCAAC ATTATACAGA GAGATTCATG CGGCACATTA
   158881 TCATAGTGAA CAATCTATAA TTGAAAGCTG CGGCTCAATC TGTAGATTTC TTCCTTCTGT
   158941 AACCGGTACT GACGTATGGC ATTATGATAA TGGATACACT GGGGCTCTCA CAAAAACACA
   159001 GAGCTTCATA TGGAGTAAAG AGGAAGGTTT GAAAGCAATA ATCAACACAA ACGCTCCATA
   159061 TAATATAAAA TAAAAAATGG ATAACAAACA AAACAGAATT GATAATATAA AAACCATCAT
   159121 AAATAATTTG ATAAGTGATG CCGACTATAA TATAAACAGC GACATTACTT ATCAGACGAA
   159181 AAATATGAAT AGTGATACGT TTAATGAAGA TATGGATAAT ATCTATAAAT CATTAAATAG
   159241 ATTATATGAA AAGACAAGAC TTCTGTATGA TCTTGATAGC AACGTAGAAA CATATATTCA
   159301 TGAATATTTA GATGGTACGC TTGATACATT AGAAGCTTCT ATCAAAAAGA TAGAAAATCA
   159361 AAGGGACATA TTAAAAAGAA GCACAGATAT TGTTTTCAAT GTGGACTTTG AAAGTGATTA
   159421 CAATAGTGAC TATACAGATA GAGATAATAG TATCATAGAT AAAAAGGCGT ATATAAGAGG
   159481 CGGCACACTT ACTCTTACAC CTGCTGTTAC TATTAATGTT CCTATAACAA GTGAGAATAT
   159541 CTTAATAAGC CAATATAATC AATATAGCTC ATATCTGTAT CAGAAAATCA ATAGACTTAC
   159601 TGAAAATGGA ATGTATCGTG TATACTACGC GTCTACTACT CCAATGACCA TAAAAGAAAA
   159661 AGTCACAATA TCTTTTACTG ATCCCATTAA AATGAATGAC TTTGATTTAA AACTATCTAA
   159721 TTGCAACTAT GATAATCTCA TATATATAAC AGAAGATTCA ACTAAAATAT CCATAGATAA
   159781 AGTCTCTACG ATATTGCCTT CAAAATTATT AAAAGGCATT GAATTCGATA TTATATGCTC
   159841 TAATCCAAGT ATAGATAGTT TTACATTGCC TGATACTGAA TCTCCAAATT ATTATTATGA
   159901 TTTGAAGAAA CAGGCTTTTT ATAGCAACAT AAAAGCAGAA CTGAATCAAA AGTATAAAGA
   159961 CAATGTAAAA GAATATGATA AGCTCGTCTA TAAATATGAT GGCATAAACA GCGGTTTTTA
   160021 TAATGACGAT CAGTCGCTGA TTAAACATGC AAACGACCCT GATCAATATA TGGATAAATC
   160081 CGGGTCGTAC AGATTTGGAA ATCCCTACCC AAAAATTGAA ACAGCCAATA TATATGGCAC
   160141 TAAGGAGATA TAAATTTATG AAGTATGTAT ATTTAACTCT TGATGACCTT CTCGATATAT
   160201 TTGACGATGA GAATAAAGAT GAAACCAAAA ACCGGCACAT TGAGTCAGAT AAAAAGATTA
   160261 AAGAAGAATC AGATAAAGAT GATGCTTTGA CCGAAATCTA CAATAATCTG ATAGATCTCT
   160321 TAGCAGAATA TTATGGCTAT GAAGATGATG AGAATGATTG TCAGGAAGAT GACGGTGATA
   160381 GTTGTGATAC AAGTTGCGAA AACTGCTATT CTAAACTTAA GTCTACTGAT TTCAATGAAA
   160441 ACGATGTTAA GAATATTCAT GATAAGAAGA TCGAAACAAT AAAAGAAACA AAGCAGCACG
   160501 AGAAAATCAA GATCACTAAG TTAGAAGCTT TATATCTTTT AGGTTTTGAT GAGAAGGATT
   160561 TTGAGATAGT ATAATGTCGC TTTTAGGTTT AATAAAAACC GTAGCGTCTG CTGTCAGTAA
   160621 GAAAAATAGT AGCACATCAT CGTCTAAAAA TTCTTCAGGC TCTTCAAGTT CTTCGAAATC
   160681 ATCATCTAGT TCCAGTAAAA GCTCTTCATC TGTTTCAGAC GCCGAGCTGA AACAGATGCA
[truncated: 83,042 more chars]
