# Supplementary material for: Clades of huge phages from across Earth’s ecosystems
Source: Nature. 2020 Feb 12;578(7795):425–31. doi: 10.1038/s41586-020-2007-4 (PMC7162821; doi:10.1038/s41586-020-2007-4)
Supplement: Supplementary file 6 — Genbank files for all genome. [file 41586_2020_2007_MOESM6_ESM.zip › genbank_genomes_SD-4/BML_PHAGE_CIR_31_30.gbk]

LOCUS       BML_08022017_6_5m_scaffold_3_prodigal-single     325046 bp    DNA     linear   BCT NOV-13-2019
DEFINITION  BML_08022017_6_5m_scaffold_3_prodigal-single, contig.
ACCESSION   BML_08022017_6_5m_scaffold_3_prodigal-single
VERSION     BML_08022017_6_5m_scaffold_3_prodigal-single.1  GI:
KEYWORDS    .
SOURCE      BML_PHAGE_CIR_31_30
  ORGANISM  BML_PHAGE_CIR_31_30
            .
COMMENT     Data sourced from ggkbase. For additional details see
            http://ggkbase.berkeley.edu/organisms/404868
FEATURES             Location/Qualifiers
     source          1..325046
                     /organism="BML_PHAGE_CIR_31_30"
                     /mol_type="genomic DNA"
     gene            complement(<1..1377)
                     /locus_tag="BML_08022017_6_5m_scaffold_3_prodigal-single_1"
     CDS             complement(<1..1377)
                     /product="Collagen triple helix repeat protein n=1 Tax
                     =Burkholderia cenocepacia (strain HI2424)
                     RepID=A0B0L3_BURCH"
                     /codon_start=1
                     /transl_table=11
                     /translation="MAYIGKNPNGLNSLSSSLVSLYVSGSSIVDFETGSVQIYGSISS
                     SLFEGDGGGLFNISAEGIGDINRLKSGSAELVISPNNGLVTNTSLIVTGSITTNNNIT
                     YNGGSDFTIVNSGNGNIIVDTNGAGKILLQNPTEITGNSLVTGDLRVIGTISASVLST
                     TFITSSQLDISTNIIKLNVATPAVRYGGISVIDSGSTAVTASLLYDSLTNNWKFQHDD
                     VDTNDASILLFGPLGTDLDTAPLLIANQILKVDDDGHGHHLTGSNITDDGSYVRINSN
                     TQVTGSFLATGNVTSNTNLVSNYQSGDDGGEINLNKPATNTTITTGITIDVHQNRVRI
                     FETGGANRGGYYDVTALDASVGTNLLTAGTSGTSGTSGTSGTSGTSGTTGSSGSSGSS
                     GTSGSSGTSGIAGTSGTAGSSGTSGTSGTSGTSGSSGTSGSSGTSGSFGTSGTSGTSG
                     SSGTSGSSG"
                     /db_xref="UniRef100_A0B0L3"
                     /db_xref="A0A0B8YRF0_9BURK"
                     /db_xref="pna:Pnap_3705"
                     /db_xref="A0B0L3_BURCH"
     gene            complement(1390..1722)
                     /locus_tag="BML_08022017_6_5m_scaffold_3_prodigal-single_2"
     CDS             complement(1390..1722)
                     /product="hypothetical protein n=1 Tax=Verrucomicrobia
                     bacterium SCGC AAA164-N20 RepID=UPI000378A586"
                     /codon_start=1
                     /transl_table=11
                     /translation="MANVFKNSVTGSIGITNTKVYQTPASTVSTVIGLSVSNVTSDNI
                     SVSVTITDASTTQTRHLVKNALIVEGSSVVIVGGEQKVVLEIGDFISVVSSVATSADV
                     IVSVLEIS*"
                     /db_xref="UniRef100_UPI000378A586"
     gene            complement(1734..2036)
                     /locus_tag="BML_08022017_6_5m_scaffold_3_prodigal-single_3"
     CDS             complement(1734..2036)
                     /product="hypothetical protein"
                     /codon_start=1
                     /transl_table=11
                     /translation="MKIHSPSFSGSITQDLDNALAELSGSFTGSFTGSFTGDIEVSEA
                     TFNVLNVRQITNLSGSVFASASFEVNGNVNVINGGELQVEGVNVLDTAIAFAIALG*"
     gene            complement(2088..2537)
                     /locus_tag="BML_08022017_6_5m_scaffold_3_prodigal-single_4"
     CDS             complement(2088..2537)
                     /product="hypothetical protein"
                     /codon_start=1
                     /transl_table=11
                     /translation="MNYLRIKNESIEYPYSLENLRKDEYNISFPSDLTNEILVEYNVY
                     NVVYTPKPNDYTKTITEGVPTLIGETYYQNWEIINASETEIENRIQQKWAEIREHRTE
                     LLKECDWTVLPDSPVGDTLNDWILYRQELRNVTNQSNPFNIIWPTQP*"
     gene            complement(2540..3424)
                     /locus_tag="BML_08022017_6_5m_scaffold_3_prodigal-single_5"
     CDS             complement(2540..3424)
                     /product="Uncharacterized protein n=1 Tax=Odoribacter sp.
                     CAG:788 RepID=R5PKY0_9PORP"
                     /codon_start=1
                     /transl_table=11
                     /translation="MAIYRKLIPQDGAAVPFIVTVSVNAGQSFTLPLVTFGGAQPNIV
                     VDWGDGNESVVTSITDTDRIHTYTTTGVYNISIFGNMPGFKVNNNAVIRSLITGIIDF
                     GRVGLKTLDFFGCNNITSIPASNTMEVEYRGLGNMISFSGFMRGTGITTIPNDIFQFS
                     PIATTFSDIFSFTSITTIPSGLFDNNEPATNFGAAFNNCLSLSTYPSNLFNNNVNVLS
                     FSSTFRNCIALTSSLGFSTNNSVTIFDNVYNMSTTSNAMSGNAPNLWERSPTPSGTAA
                     FRNCIGLGNFAAIPSNFK*"
                     /db_xref="UniRef100_R5PKY0"
                     /db_xref="A0A0F9TU17_9ZZZZ"
                     /db_xref="cth:Cthe_1890"
                     /db_xref="R5PKY0_9PORP"
     gene            complement(3432..10502)
                     /locus_tag="BML_08022017_6_5m_scaffold_3_prodigal-single_6"
     CDS             complement(3432..10502)
                     /product="PREDICTED: collagen alpha-1(IV) chain-like n=1
                     Tax=Apis mellifera RepID=UPI0002063D8C"
                     /codon_start=1
                     /transl_table=11
                     /translation="MAKSNLLSGRVRVVSPKDVSPDRYEFLDLSNAEPNLGVPNFIAS
                     LSGNPAIVVSDSDGNRGFVRSLELESVTGSFGGDGGGLFNLPNATFIASGSATASFVE
                     SDLVVNTNTTILGNLYVSQSIIAEQLIVNLISSSIIYSSGSNIFGENLTDIQQFTGSV
                     EITGSLTVGGIVNIPSGSGFFSGSGEGLFNIPRSAFAQDALVSDLIASGSVTASVSSE
                     FGFTVESADSGSTFTGSLFISGGIELNSGSFFSGSGEGLFNIPRSAFAQDALVSDLIA
                     SGSITASVSDRRGFVVQSSISGSTFTGSLFISGGIELNSGSFYSGSGAGLFDIPRSAF
                     AQDALVSDFIASGSVTASVSDRRGFVVQSSISGSTFTGSLFISGGIELDSGSFYSGSG
                     EGLFNIPRSAFAQDALVSDLIASGSVTASVSPEFGFIVLSTDSGSTFTGSLFISGGIE
                     LNSGSFYSGSGVGLFDIPRTAFAEDALISDLIASGSVTASVSPEFGFRVKSVDSGSTF
                     TGSLFISGGIELNSGSFYSGSGEGLFNIPRSAFAEDVLISELIASGSVTASVSNERGF
                     VVQSSISGSTFTGSLFISGGIELNSGSFYSGSGEGLFNIPRSAFAEDALISDLIASGS
                     VTASVSSEFGFRVQSADSGSTFTGSLFISGGIELDSGSFYSGSGEGLFNIPRSAFAQD
                     ALVSDLIASGSVTASVSPNFGFVVQSSESGSTFTGSLFISGGIELDSGSFYSGSGEGL
                     FNIPRTAFAPDALVANIIASGSVTASVSSEFGFVVLSIESGSKFTGSLFISGGIEINS
                     GSTYSGSGANLFDIPLTALTQEAQDAITAVDATKIFSGSVTASVDTDSGFIVTSVASG
                     STFSGSVFLSSGSIYSGSGAGLFDIPRAALAPDALLVATIASGSVTASVSPNFGFVVQ
                     SSESGSTFTGSLFISGGIELNSGSFYSGSGVGLFDIPRAALAPDALLVATIASGSVTA
                     SVSPEFGFRVQSADSGSEFTGSVNILGSISASIFQGDGSGLFNIPLEALENLELDRLV
                     SGSAIAVIDETELNVNVPVSASLFKGDGSGLFNIPAESLENLELDRIESGSAVAIISE
                     DKGLEVNVGITVGGNLIVSESITASQIISPNFTGSLSGTYRFDGEGPTASLEYNVLRY
                     DPNRDYYIPQPELSLTETVPFENVSDLTITHNLGVRYPVVQIYETGSLGTEEQIIPLA
                     VIPLDENSVRITFSGLTSGHAVIGSGGSVLSGTVNADQVIGTVLSASYAINAGSAENV
                     AGLDSEALAQLSASLSVLNPANLITADQTASMTVLSASYALTASFALNTLGGGTDLFI
                     FHTSSLVQTETAKINFSGSGVNVISSGSDGVLVIIPGGISAETASYILSQNVDGPLGM
                     DSVNRAVTASFALNVQSVDTASFLNINSDTTINASLVVSGSLGVSGSFYFGNVNSSSV
                     SDIVLVLNDLTKEVESRELVTLSGTSGTSGTSGTSGTSGTSGTSGTSGTSGTSGTSGT
                     SGTSGTSGIDGSSGTSGSSGSSGTHGTSGSSGSSGTSGSSGTSGTSGTSGTNGTSGTN
                     GTSGTAGSSGSSGTNGTSGSSGTSGTSGSAGTSGSSGSSGTSGTSGTAGSSGTSGTTG
                     TSGTSGEDGTSGTSGESGTSGSSGTSGSSGSSGTSGSSGSSGTSGSSGTSGSSGSSGS
                     SGSSGTSGSSGTSGTSGTSGEAGTSGTSGTSGTSGENGTSGTSGDSGTSGTSGSSGTS
                     GSSGSSGTSGESGTSGTSGESGTSGSSGTSGESGTSGASGTNGTSGIDGTSGTSGTSG
                     SSGTSGISGTNGTTGTSGTSGENGTSGTSGENGTSGTSGESGTSGTSGSSGTTGTSGI
                     TGTSGSSGESGTNGTSGIDGTSGTSGTSGLDGTSGTSGTSGLDGTFFGTSGTTGTSGT
                     SGTSGSSGTSGTSGTSGSSGISGSNGTSGTSGTSGTTGTSGTTGTSGTSGIDGSFLGT
                     SGSSGTAGSSGTSGSSGTAGSSGTSGVDGIFFGTSGTTGTSGTSGTSGTTGTSGTSGI
                     DGSFLGTSGSSGTSGIDGTSGTSGSSGSSGTSGIDGTTGTSGTSGESGTFGTSGTSGT
                     SGTSGSDAIDGTSGTSGTSGIDGSFLGTSGSSGTSGTFGTSGTSGTSGTSGSDAIDGT
                     SGTSGIDGSFLGTSGSSGTSGTSGSDAIDGTSGTSGTSGIDGSFLGTSGTSGTTGSSG
                     TSGRGTSGSSGTSGFLLLDGGTDNGVITFNVATGRGTVENNMVFNGSVLLVTGSISPS
                     IFTETHSSLITGGGSVTLNLATANNFSKTVNGNATFIFTNAPFGRAFGFTLALTNGGT
                     YVITWPGNIRWTDGTAPLLTSSGTDVLTFYSFDGGANYYGFLVGLNMSTI*"
                     /db_xref="UniRef100_UPI0002063D8C"
                     /db_xref="A0A088AR58_APIME"
                     /db_xref="fbc:FB2170_16626"
                     /db_xref="UPI0002063D8C"
     gene            complement(10556..11416)
                     /locus_tag="BML_08022017_6_5m_scaffold_3_prodigal-single_7"
     CDS             complement(10556..11416)
                     /product="hypothetical protein"
                     /codon_start=1
                     /transl_table=11
                     /translation="MAEVFVPLNRFQSVISKLTGDEDEVYTTPMGISSIVLSAQITNN
                     TENTEDVTIFVNSNRSLAIPNFNGVNSTGSFASASFLLELNKEFIKTETFAYTTFENN
                     LLEDPLVLNQSFYESNTLRNVNAITTDIVNNTTIKTKKAADAYYTKNGVSIIPDAEFS
                     ASINAIQYANELAQQIILNNAVTESLNISRLYQTIVTQSFNATYSAESGSGFLIEQLF
                     NVISENIETPQRVTQPPIELVTKIPIPKHDALSPVVAGKLVLEEGYGLIFSGSSQLSV
                     ILSILESANE*"
     gene            complement(11456..18655)
                     /locus_tag="BML_08022017_6_5m_scaffold_3_prodigal-single_8"
     CDS             complement(11456..18655)
                     /product="Putative uncharacterized protein n=1 Tax
                     =uncultured phage MedDCM-OCT-S04-C650 RepID=D6PHL1_9VIRU"
                     /codon_start=1
                     /transl_table=11
                     /translation="MATLIPRKQIEEQKDFTASIDIGGDLTVSGSFILSQSFTMGSNP
                     TDTNRITGSLLVTGSLIIDGEIQFDDVNRILNLTASQALQSQDTFRYAGILARDFGAN
                     VPTLYVSSTDGSDDNDGRTIQFPLRTVKRAAQLATPGFDGRYGIPSGSLFSGYVIRVQ
                     AGTYVENNPVILPKNTTIWGSGLRITKINAQNPEQDLFHVNSGCYIAEVTMGGLRLWP
                     DEKEPERGFAVAFQPGAFITTSPYIQNCSQISNQENSFTELYEEIPPGGGGLYVNGDV
                     VHPDSPLASMVLDAYTQISPNGVGCLVNGRGFIQLVSFFTNFSYYAIRVNNGGHATLN
                     NSNISFGLFGMYASGSRKIDAITGGNEDAKRRVRESYSVIVDVLNKGLEDGLPSVTTL
                     NTDEGIKVTQFTQSFSNNVATQIEVNKVGEDFRIISEIVKSGPNEYPTLLAKSSDRGY
                     DVDNPYNISGGEQFSSSFSASASDLLQISSSYSDLLSIFADGTGSFIFKSNNADAIKD
                     SQIQPIPTFISASFGTPIYDKVSSSFDTVIKIVNGGVLPIIISNTSASLYLSETGPIL
                     PIQPISSSIINSVSSSFSIIYNILNNGTGSPILDIPEGHQTNFEVVRGSNNSAWVFDN
                     GDTNPTLTLFRGTTYKFNVSGSFSKSTNRFFIRTEPISGFTEGFDYNDGVINNGDDFG
                     LITFTVPFNAPDELYYVSQNSSQMVGKFVIVNNSATPFELIENTMTFPTRVNPSLTAS
                     LNGEITSSYDILNTNLDFLKNETITYISSSWAGFEYDSDVCKRDIGFIVDAVANDLLF
                     GGNSGSITAGLEYYLVSSSATTSQKDVTLTAIKFLSDTSQNLLKSSSFEQIDALDAKY
                     GLWETILINKPFIQAETITYLSSSWSEFEYNEISCSRDIGFILNAVATDLLYGGNERS
                     VEAGDFYYRYPSVATSEQLAQTIDGIKYAGGTTLNIIEGREFQFAETSSLSSVDLLRL
                     NRQLIQTETIEFINATFPTLVYNQQKCRRDVGFILDAITTDLLYGGNERSINAGFFYY
                     RFPSIATSVQRRETVAGIQYSKILADYVVQNLILETPTVSTNVDGGIKITDEVNFTSS
                     LFGTEVESSIVKSNFGIIGDIIKGGIEVTKRAVAKNKIDEWSVTTPINVADSVQFTTT
                     QSLVDFREEIGDSFEIVASIVSGGLSVAPQLDKSINDLVKINNIQQITGTFVEDYVTA
                     SLSASFALVVNIISNGTGSIPTVISNTDENIFVGNILPQTGSFINPSYITLVSQSYSI
                     VTDIISGGLDVSPVVVKNTNGNVRTQNTQLFSSSIVATNTEVEFVSSSFNIVLNILEN
                     GTGSLPTLIEYTTISTSSVVLNAYNNIKNNIPFIQAETIAYLTSSWSELGFNALSYSK
                     DISLIISGAAEDLLYNANSSSINAGKYFFEFSPASTISGSVSPNIEAQLFPTLDAIRY
                     ASQLTQKVILNTPFVSADASDVEVANLLVNNKEFLRTETIEYISSSWSFFNYDDELCK
                     RDIGFIIDAIATDLIYGGNERTVNAGEYYYDIPSLATSTQLIQTLEAINYVSSLSQKL
                     IEGVEFITPDPDAVEASRLLLLNNELISSEVVSYVSSSWSEVVYNELSCSRDVKHIID
                     AARTDLVYGGNERSVRAGEFYFLFPSRATIGGIPSEAAQLDPTVTGIEYGSDLSQQIV
                     LSRLLTLVSSSKLDVVDVVRENKQFIKDNTIEYVNAFYPFLQYNEASCSRDVGFILDG
                     VLTDLVYGGNQRSITSGDFYYRFPSPAITSAQKAETVDGILYAGAVTKLVSINELIDG
                     VVIGNNIDNTIKVTNITQFTSSLSALSQDIEFVSSSFGIVLDIVKNGTGSYEPTPYGT
                     ASTDENTIAAYNLLKDNIPFIQGETIAYISSSWSDFEYNDLSCSRDIGFIVSGAAEDL
                     LYGVDSASIVNGKFYFEFPSSATVSGSASPNEAAQLFPTLDGIRYAARLSDKIIQNIV
                     FQTASLEVSASVDLLRKNRRFIQREVIEYVSSSWSQVVYNEASCSRDVGFLLDAATTD
                     LLYGGEERSINAGDFYYRFPSNATVAGVPSEAAQLDPTLTGVRYAGGLASKIVLNQQF
                     TFPSQSVLNGRSLLLRNKQLVQKETIAFLSSSWSGLNYNEVSCSRDLGFIIDAVSTDL
                     VYGGNESSIQAGTYYYIKPSVAIIESYADNFGQKQQTVDGINFAKGVSEKVVAQTQLV
                     FPGVRRLEAAQRLVAAKEELKRRALSYTNGAFPTLVYNEASCSRDTGLIVDALATDLI
                     YGGNERGIEAATSYFTGQYGSAAEVVNNQRLETLETNRYLRTKAEFIAANAPKEDFGS
                     LIVATGIDYSYNGSGVTFKALPPNQGGSGIPNPDFEITELGGGRIFFTSGNQDGDFRI
                     GTGLTINQATGTLVGRTFSRSLFSLVTPFSLALEG*"
                     /db_xref="UniRef100_D6PHL1"
                     /db_xref="D6PHL1_9VIRU"
     gene            complement(18655..19038)
                     /locus_tag="BML_08022017_6_5m_scaffold_3_prodigal-single_9"
     CDS             complement(18655..19038)
                     /product="hypothetical protein"
                     /codon_start=1
                     /transl_table=11
                     /translation="MARIKPNINIPAGLGKRYRKDFRELVLQVNKDTFLYEFQPNSIE
                     LLNNVFFQLFLQNKKFVIDTLKVDVIEDYIDIYLYGVRQPQNRYNVSIIGNDIIITFV
                     ENITRVPQDVIASDFRIKGKIVEVE*"
     gene            complement(19025..19390)
                     /locus_tag="BML_08022017_6_5m_scaffold_3_prodigal-single_1
                     0"
     CDS             complement(19025..19390)
                     /product="hypothetical protein"
                     /codon_start=1
                     /transl_table=11
                     /translation="MKITELKSLMKEINEPNEFILEKIEFDNSLYWLYIGNGLRLKTL
                     KFDLSSVRSRTARYDVFINGLFISNNDYILEHFENDIYIKFMKDMFPPFDSSGNIYEL
                     ELTDEIKIKGDIEKINGEN*"
     gene            complement(19387..20445)
                     /locus_tag="BML_08022017_6_5m_scaffold_3_prodigal-single_1
                     1"
     CDS             complement(19387..20445)
                     /product="Uncharacterized protein {ECO:0000313|EMBL
                     :KKM18223.1};  TaxID=412755 species="unclassified
                     sequences; metagenomes; ecological metagenomes.;"
                     source="marine sediment metagenome.;""
                     /codon_start=1
                     /transl_table=11
                     /translation="MDKKETNRANHIPIEPQYIKGVNLIDIDTTIADYMSDVIIPKLE
                     EAGESVKVPLIYGNAERWKNARKDGHLRDVRGKIQIPLIMFKRNSIERDSSMQHFKEA
                     LFMPSYQKYSSKNRYEKFSLQMGARPVYEIYNVRVPSYVTVTYEVMIWTSFTEHMNKI
                     VEAYQYATDRYWGKEDGYKFRVRVDSFDNQQEVGEGSERIIRTTFTMVVNAYLLPETY
                     NEKPTVEKAFSKKRIVFGIETDVSGDLFSNPLLYNEYAQVIDFIAVRGSQMAEFVNET
                     TAKLTNVKLPVLPIELRNSFDIDSWFRIYINGVSISSSNYTYSYNSDIKEIIFTFTIE
                     FNLGNSDEIAITGKFIEL*"
                     /db_xref="A0A0F9K7Z9_9ZZZZ"
     gene            complement(20445..20981)
                     /locus_tag="BML_08022017_6_5m_scaffold_3_prodigal-single_1
                     2"
     CDS             complement(20445..20981)
                     /product="hypothetical protein"
                     /codon_start=1
                     /transl_table=11
                     /translation="MILLKNIINEDLFGTSLKLKPYESLMVKSVVAFMMDKYNFKAKI
                     IVKKKNMTGMIGDISLNSNSVDNNKFYLHFNPTQSYKRIIQSMIHELTHVKQVSKGEL
                     LPNKDYTAIMWKGTEYINVKDYGKLMKSNHAEYNKLPWEVEAISNMNNLYTSFINSKY
                     WLELKGKDVNLDYIIDNI*"
     gene            complement(20978..21433)
                     /locus_tag="BML_08022017_6_5m_scaffold_3_prodigal-single_1
                     3"
     CDS             complement(20978..21433)
                     /product="Uncharacterized protein {ECO:0000313|EMBL
                     :KKM18224.1};  TaxID=412755 species="unclassified
                     sequences; metagenomes; ecological metagenomes.;"
                     source="marine sediment metagenome.;""
                     /codon_start=1
                     /transl_table=11
                     /translation="MTRFSLERDIRFFRDISRELVDDVITTSVILYKLIIGESKTNLY
                     GESLNKTYYTPVTLNCIIERDDTSVQYEGFGSDINQSVQYRFNRFTLEGAGFYPEIGD
                     IIFHNDAYFEIDNVREDQLIGGRPDEKFSIICSTFMTRKTTLQTEERTI*"
                     /db_xref="A0A0F9IES9_9ZZZZ"
     gene            complement(21435..22148)
                     /locus_tag="BML_08022017_6_5m_scaffold_3_prodigal-single_1
                     4"
     CDS             complement(21435..22148)
                     /product="hypothetical protein"
                     /codon_start=1
                     /transl_table=11
                     /translation="MVTCQFCKKQFKRINIFHLKTHNIKDETEYLRLYPSAKLYCDEY
                     LKNISNSTKMAMDSDIVKSKLKYKKTKQHMNKIANSIANLHKEGIYSNIYTKERNNKI
                     SIARKEYWKTNDTSIVKKWLSEWVGSDQHIDMCKANQTKATKNALKNKISKPEKEFAK
                     ELKTKNIKFVQQYNVGGYPFDFYIPEQNLLIEIDGKFYHPLNEEDCIYDIQKHNFQRD
                     IKKTKVAKDMGYELKRIRV*"
     gene            complement(22142..23338)
                     /locus_tag="BML_08022017_6_5m_scaffold_3_prodigal-single_1
                     5"
     CDS             complement(22142..23338)
                     /product="Uncharacterized protein {ECO:0000313|EMBL
                     :KKM14274.1}; Flags: Fragment;;  TaxID=412755
                     species="unclassified sequences; metagenomes; ecological
                     metagenomes.;" source="marine sediment metagenome.;""
                     /codon_start=1
                     /transl_table=11
                     /translation="MNEPMIYPGSSSFFPGQTPFAIYDNDYIFGDDAPKVALWCARRL
                     GYPIQNIELIDENFYACFEEATSEYSAQVNQFNIRNNLGNLVGNPTGTNYSQKLVQGN
                     NLSTIINISDSYGTLVGVGGNVDVKKGSITLVKGQQEYDLMELFANEMEGGKQIDVVR
                     VFYEATPAINRFFDPYSVSGQGTLNLIDEFGFGSFSPAAQFVLMPLYEDLLRIQAIEF
                     NDQIRKSSFTFNIVNNKIRIFPIPSDTTIMTTLFFDYMVRDEFTQNSVKVTPNVVSDY
                     SDIQYDFILYRNINDVGKQWIRKYTLALVKELLGAIREKYSSIPIPGSEVSLDGAALR
                     AEAQTEKENLITQLRENLEEVSRKVQFENRNTEATQMQEMLQKVPLAIYIGSLVPLIL
                     SFVFIW*"
                     /db_xref="A0A0F9I3Q0_9ZZZZ"
     gene            complement(23400..24224)
                     /locus_tag="BML_08022017_6_5m_scaffold_3_prodigal-single_1
                     6"
     CDS             complement(23400..24224)
                     /product="hypothetical protein"
                     /codon_start=1
                     /transl_table=11
                     /translation="MAIVFQNGYSITPNTEFLSWEIVMHYEGKKVTAAQWTSATSASL
                     RTSMGSPGTSAFMTMTETSTGANTKTNFGDGVGLYGAFFNKTNIAKVAFVDGSSTSLD
                     PTQHTNYLIYELVETTATESFNNILKRLDIYQRDAPAFQNNDIVWPSPSVLNHTAGTT
                     GYSGLLIASGGGDFKTTNIGMPSGIPQIPDKFAVMGINRDSDNDVQALCAFWGNLQTG
                     KGDSWRNQNPSQTFWSYWGQDFHSNSTTQRIGSTLQSAPGVATGATWTGSVYMLAF*"
     gene            complement(24300..25070)
                     /locus_tag="BML_08022017_6_5m_scaffold_3_prodigal-single_1
                     7"
     CDS             complement(24300..25070)
                     /product="Structural protein n=1 Tax=Synechococcus phage
                     S-CBM2 RepID=I3UL96_9CAUD"
                     /codon_start=1
                     /transl_table=11
                     /translation="MSLFNNVSNLFINGNSVSLAYLNGNQIFSSSIAEVSGGSFINPT
                     LIIGSAVTTIAQSPFVGGGNSYSLISSVNSFIDTPASSDWAVGTGDFTIEWFQYQTTT
                     SGFQRAFTVDDFNSIDIGVSVENATFYYWANSSFRYSSSGATTTNVWIHWAVVRQSGV
                     TKIYKNGTQLGSQITDTNNINNTIDELSIGNENTPSTIAAFVGYITNFRWIKGLAVYT
                     GNFTTPTSALTATAGANPYGGSNTQAIGNGFTKLLLVP*"
                     /db_xref="UniRef100_I3UL96"
                     /db_xref="I3UL96_9CAUD"
     gene            complement(25075..25872)
                     /locus_tag="BML_08022017_6_5m_scaffold_3_prodigal-single_1
                     8"
     CDS             complement(25075..25872)
                     /product="Putative lipoprotein n=1 Tax=Burkholderia
                     xenovorans (strain LB400) RepID=Q13KF8_BURXL"
                     /codon_start=1
                     /transl_table=11
                     /translation="MIRVTVNSDNSSILNTTEENTIVTISSAGVEGKIGAAGTNGTSG
                     TSGIDGTTGTSGSSGSSGTSGLNGTFFGSSGTSGEDGTSGSSGTSGTSGTSGTSGVNG
                     TFFGSSGTSGTTGIDGTTGTSGTSGTAGTSAESGTSGTSGLTIETGSFATTGSNTFIG
                     NQIVSGGLNIATNSGDEGGEIQLGKAVTNTTIAGNNVVVDVFRDRVRIFEDGGSSRGA
                     FLNVVSQSASVSSEIVTSPNIFSIQTISSASYAALTPPVSGTLYIII*"
                     /db_xref="UniRef100_Q13KF8"
                     /db_xref="Q13KF8_BURXL"
                     /db_xref="bte:BTH_II0398"
     gene            complement(25869..26249)
                     /locus_tag="BML_08022017_6_5m_scaffold_3_prodigal-single_1
                     9"
     CDS             complement(25869..26249)
                     /product="hypothetical protein"
                     /codon_start=1
                     /transl_table=11
                     /translation="MAAGRYSFTLEEGATLNLQIDWSDGDGNPVDLTDYHARMQIRPS
                     VESSTILLSLSSSLDVDGTGIILSGSNGTTPLSSGSIAIYISAAASEGLDFNDAYYDL
                     EMVKNDFVVRLLEGRVKLSKNVTR*"
     gene            26409..26735
                     /locus_tag="BML_08022017_6_5m_scaffold_3_prodigal-single_2
                     0"
     CDS             26409..26735
                     /product="hypothetical protein"
                     /codon_start=1
                     /transl_table=11
                     /translation="MGEQVAFNKTPHYVSEVFENDNGDYYVVIDRDNHMKLIRGEYVP
                     IGNRFLFPTHWGRTKGAVTLLDHLIENDEILFKQVEERLHKLKKCRDTVITEWDDAIL
                     NKKYEI*"
     gene            26818..27078
                     /locus_tag="BML_08022017_6_5m_scaffold_3_prodigal-single_2
                     1"
     CDS             26818..27078
                     /product="hypothetical protein"
                     /codon_start=1
                     /transl_table=11
                     /translation="MNAIRFNRHQLFTETWMGYHTTTLRMTEEFFLDMDETPFNSLTN
                     MLCGVWDGYLYSEMLETAKGMGLPNHIINRIQNTIWFIEENN*"
     gene            27157..27447
                     /locus_tag="BML_08022017_6_5m_scaffold_3_prodigal-single_2
                     2"
     CDS             27157..27447
                     /product="hypothetical protein"
                     /codon_start=1
                     /transl_table=11
                     /translation="MTKTEAVTKVLTEAKEAGLHRGMLYYGSFICKAPGHRLRTRMGN
                     THTPAGQVTVLNPDYNKELTEWKKTKLFPFFLEHGFGKEELNEAWKKSVWKK*"
     gene            complement(27450..28106)
                     /locus_tag="BML_08022017_6_5m_scaffold_3_prodigal-single_2
                     3"
     CDS             complement(27450..28106)
                     /product="Putative uncharacterized protein n=1 Tax
                     =Enterobacteria phage Bp7 RepID=G3MV40_9CAUD"
                     /codon_start=1
                     /transl_table=11
                     /translation="MIEVYKRDCPKCGDVIEYKNPRSFKWADRDKKSCRKCYSKEISK
                     TLKTKVENGEFRPHVRDKNIESTKERNYSRTCCDCGNNMLYMSERSLKKAIHGKTICN
                     SCSTKKYKKTFNDVISEEHIKQMRATKAGFDNWEEYVEKYPKKKFYKREVWRYTYKNP
                     LNELEHWEKRGRCGVEGAYQLDHIKSINWGWENGIPAEQIADWNNLRMIPWKENRDKW
                     *"
                     /db_xref="UniRef100_G3MV40"
                     /db_xref="G3MV40_9CAUD"
     gene            complement(28257..29888)
                     /locus_tag="BML_08022017_6_5m_scaffold_3_prodigal-single_2
                     4"
     CDS             complement(28257..29888)
                     /product="similar to major head protein n=1 Tax
                     =Rhodothermus phage RM378 RepID=UPI000018F68D"
                     /codon_start=1
                     /transl_table=11
                     /translation="MANFDLSKLMEGKNPQSVMLEQTRGLKTKWTKTGLLEGLKDRDQ
                     HAISVLLENQAKQLLDEATTSGTAAGSEEWSGVALPLVRRIFGDIASKEFVSVQPMNL
                     PSGLIFYLDFKYGNAVAGRTTTESLFGGDANGKLGSTNVAANGLYGEGRYGYTVNEDS
                     DAAVGFVSSSLTGVSGWAEVGYDGALSASVAAGQIFKLTVSASALTPTLDGSTVDAEA
                     VRSFNVSGTNIVSNINQFHAKAGNFYYFYVSGSATATVSNITVKYSVVPADYNRGDFE
                     DRDPINGTGTSGLNDGTDLQIPEIDLELRSEAIVAKTRKLKAVWTPELAQDLNAYHSI
                     DAEAELTSMLSDYISLEIDLEILDMLKANALTTDYWSARIGEELVNGNWTTQNSGVAY
                     QKNTWFQTLGIKLNKVSNKIHQLTLRGGANFVVASPDVCTILESIPGFTVNADKDTMR
                     FAAGVTQVGALSNRYTVYKNPYMTSNEILMGYRGNNFLETGAVYAPYVPLIMTPLVYD
                     PQNFTPRRGVMTRYAKKLVRPEYYGKIYIKDLQSL*"
                     /db_xref="UniRef100_UPI000018F68D"
                     /db_xref="A0A0F9QC12_9ZZZZ"
                     /db_xref="UPI000018F68D"
     gene            complement(29918..31108)
                     /locus_tag="BML_08022017_6_5m_scaffold_3_prodigal-single_2
                     5"
     CDS             complement(29918..31108)
                     /product="Uncharacterized protein (Fragment) n=1 Tax
                     =Taeniopygia guttata RepID=H1A3T4_TAEGU"
                     /codon_start=1
                     /transl_table=11
                     /translation="MSKSKMLKEAIADAKAVRETAIANAKIALEEAFTPRLQSILSRK
                     LQAEMEEEEYDTDMELEEEYGAEDVSGADSTDIGAGEGRTNSGTSGSQPKGIATGAHT
                     KLDPETTKQTASVGHEDDEMPIAEGEDEMEFDLEEEEDMEFNFEDELGEEEEMDFDLE
                     EEDEDELDLEAIIRELEGEDEEMHEYGEDENQDGVTDDPTGATMEEEEDMEFDIDMEE
                     EEDMELDIDMEEEENFDDEIDLDEILREMGYGDDEEEMTTEEDEVEDTAHVAELEADL
                     EEAYRTIKSLRGTINEVNLLNAKLLYTNKLFRSYNLTNEQKVKVVENLDRTSNVREVK
                     LVYATLAESMKFTGTEKKASIKKSITEGFASKKSASTAPKKEIITESAQTLADRFKQL
                     AGIV*"
                     /db_xref="UniRef100_H1A3T4"
                     /db_xref="A0A0F9MTW6_9ZZZZ"
                     /db_xref="scu:SCE1572_12385"
                     /db_xref="H1A3T4_TAEGU"
     gene            complement(31346..33544)
                     /locus_tag="BML_08022017_6_5m_scaffold_3_prodigal-single_2
                     6"
     CDS             complement(31346..33544)
                     /product="Uncharacterized protein n=1 Tax=Escherichia
                     phage Lw1 RepID=M9UVJ1_9CAUD"
                     /codon_start=1
                     /transl_table=11
                     /translation="MPAASQQQQKLFGLALSVKRGETPRNEVSDEVLNIVDTMSEKKI
                     KDFAETSHKGLPTKVETAVRNLVRETFREKVLGENKFIKPKDEAGVRTVKAIHNNINS
                     IYELVIGKKKNPNEVLSAFSNPLINSIKQAIKHNYKPNSNTQLNKKVSGDVSNEERIK
                     IFKGELNKILQLAEKVTQKPTVVGVKQLFMGWRDVWNYKNGAKIGLSGELHNSIIETI
                     REKVLGETVNTKNIGVDTVLNFKDGEVWRVTRVIGNTSNPRGFFVKPHDAKTKKANTS
                     IEIELKPDFLQKNLKSINEATDIKIGDKIKIYDTQSGEILAKITSIINKNRIEVKYKN
                     LTLYAEKEKSGRWSIDESINEATPIQKIFRKIGWGGDGWTPQDYARQIKDLSDDTLKI
                     WYNSAKSNKGIPNTPLAFQQKLTKIEMEKRGLLETVNEDQEQLDEKLITFSNRAPYGQ
                     VVFIAGGAGSGKGFAVENFLDSASFKVRDVDEMKKQLQKLNAIGKLSIQQIVDRFGKN
                     IKPADLEGIKKIQSDGFDLKTMDLKNPNHVYALHILVKAMDIKDKSLVNMLGAAKNPE
                     ALPNIMFDITAKEIADITEVLPQLLAAGYKSNNIHLVWVLSNYQVAIKANQERDRVVP
                     ADILLKTHIGAGNTIWGLVTKALPKDMNGRVDVVLNNRENTIPYTEKDEKTLIKVQAR
                     GKKQPEIVVKSFLSLPVKKQGGSILPEKLWKDILYKWIKDNAPTELTANM*"
                     /db_xref="UniRef100_M9UVJ1"
                     /db_xref="A0A094IFC4_9MOLU"
                     /db_xref="mlo:msr0042"
                     /db_xref="M9UVJ1_9CAUD"
     gene            complement(33549..33869)
                     /locus_tag="BML_08022017_6_5m_scaffold_3_prodigal-single_2
                     7"
     CDS             complement(33549..33869)
                     /product="hypothetical protein"
                     /codon_start=1
                     /transl_table=11
                     /translation="MKSQLREMIRKEIKSLSETMEVKIEKALKSILGNGAGLQTITDT
                     AEFYGTNNAKYYIVVVKENGKMYVSIADDDGRDYIVEPYEVPKNKIPAEVINLAQKYK
                     KKLS*"
     gene            complement(33976..34227)
                     /locus_tag="BML_08022017_6_5m_scaffold_3_prodigal-single_2
                     8"
     CDS             complement(33976..34227)
                     /product="hypothetical protein"
                     /codon_start=1
                     /transl_table=11
                     /translation="MKSQLREMIREEISNTKSITENKVVKLTYDNVLDAQSAAAKSKL
                     TYEEGWNMLAAYFVATMGVEKGTQFILSLEKQHKSVYKD*"
     gene            complement(34285..35661)
                     /locus_tag="BML_08022017_6_5m_scaffold_3_prodigal-single_2
                     9"
     CDS             complement(34285..35661)
                     /product="Uncharacterized protein n=5 Tax=Haemophilus
                     influenzae RepID=E7A8K9_HAEIF"
                     /codon_start=1
                     /transl_table=11
                     /translation="LEIQTFFCIFVVMNIKPFSILDTRTKEWQERKRWWIKTYGIQSE
                     LGREDTQSKSKFWETDEVSVSIFDATLCELMYKWFAPKGGVVLDPFAGGSVRGIVAEE
                     SGYKYIGIDVSKSQIEVNKLQSTKPTYLEGDSEVLLETHIPNGSVDFVFTCPPYYDLE
                     VYSDNPNDLSNLSVEEFDNKYRSILKKSADKLKDNRFFSVVVSEVREQSVTGNYKIGK
                     YKGLVWKTIQFLEECGLSFYNDMVLFNSQHQASRVVDTYFERNRKVASVHQNILVFVK
                     GNPDIATEWIKNGDNFICRIDGTEYRSFREAAIHINPNELVASEVERRCRSTKSKYKR
                     WQIIGEETQPVIKYEIDGIPFESPIQITNLIGGDITENQIRGWISSNNPQWRHWKVVD
                     GAEWDITYDEMEELWGGDIRFEIPIIECEGREFLSQKDAAEYFGISDERVRQKLKSDK
                     YIDWKYLF*"
                     /db_xref="UniRef100_E7A8K9"
                     /db_xref="hil:HICON_10670"
                     /db_xref="A0A0E1WIE8_HAEIF"
                     /db_xref="E7A8K9_HAEIF"
     gene            complement(35694..37445)
                     /locus_tag="BML_08022017_6_5m_scaffold_3_prodigal-single_3
                     0"
     CDS             complement(35694..37445)
                     /product="Uncharacterized protein n=1 Tax=Lachnospiraceae
                     bacterium A2 RepID=R9KMM9_9FIRM"
                     /codon_start=1
                     /transl_table=11
                     /translation="MKLTNIIKESKTIQRENKGPCWDGYQQIGMKMKGGKEVPNCVPK
                     NEANEASKKIPLFIPNVGNIDDFKLKSLLQKNPKVKTILGDKEFKFLNQDNTDVIMVS
                     GKPFNSITTDGELEFELDLKKNILVKPLGKARPKIVAHYSQNKAVSEATHTSATGEWV
                     GFVSKEKGKQLMGVFKSATGAKSWLTKNQNSLLNQSDVRSVGIQPKKDWDAREAKYAI
                     ESVNEMNVNKKFGSKYDIGAGSMGSGTTFWNRAQEVSGDYKTIAHVSDNGKVTFYDKK
                     LPNDVKKHIEDYAKTKSVNEGKKYELKVAKTGKYEIRYITDDFGTNIYSIFLDGLEFG
                     DEYDGEGGVLPTDGRISIKNIEKLLKKFKNSIKESVNEGKMSDINLIAKEAANFNDFV
                     KQFYIEYSNFPKTVESTQWLKDIYTGKTKMESVTTNVNENCGCGGAKTTNPYSLSEFV
                     IKENDYKLGDVEYTAKNMGPVDIMKLAFEYHQSSFNKLAGKNTDNKIRVARDLGRLLG
                     KNPMNPNEKGKEPAWLLYPYKGKLVSTEEYKELYKGLFDKLKKMSNMLSRGARGGSDF
                     SSSSAKAAAKADIQKYG*"
                     /db_xref="UniRef100_R9KMM9"
                     /db_xref="R3K4Q9_ENTFL"
                     /db_xref="efa:EF2307"
                     /db_xref="R9KMM9_9FIRM"
     gene            complement(37447..38145)
                     /locus_tag="BML_08022017_6_5m_scaffold_3_prodigal-single_3
                     1"
     CDS             complement(37447..38145)
                     /product="hypothetical protein"
                     /codon_start=1
                     /transl_table=11
                     /translation="MKFELGKVHSNPYARAFKPQQVVEADGDHEVKMAQGQLDYIIKA
                     ANELKGKLGNAEKNIPGWIQDHISKAHSYIHQSNSGYHEYGTGVNEGKLQFKNLKKGD
                     ILVGKFPPYKEMEVVSLTDKSAKVKSSRGGVVDIYSTNNYELKENSIILSKLLKNIKE
                     NTEPEIITQLRDVMKSGYKTLKDPKSGKKMKVDSYSASAIVKVYDAINQTNKDKFSQL
                     GLLGMQSTAFKLIK*"
     gene            complement(38162..39367)
                     /locus_tag="BML_08022017_6_5m_scaffold_3_prodigal-single_3
                     2"
     CDS             complement(38162..39367)
                     /product="Uncharacterized protein {ECO:0000313|EMBL
                     :KKN10735.1};  TaxID=412755 species="unclassified
                     sequences; metagenomes; ecological metagenomes.;"
                     source="marine sediment metagenome.;""
                     /codon_start=1
                     /transl_table=11
                     /translation="MAREEFDIYNYVHKNKFKLDNTQPKTVAYKAPTNWMPLNEVKIV
                     NGKFSVMESLEATNRPLAGEVKKHFLEIISTYNSFAEQMKRNSDIVEMAETMGGVIDA
                     AKTLTLQEAGDWFDKVTIKRNMSELDKLDKSFDKVAKEARSLDNRLAALYEDMGNILG
                     RYYEISDVDPEVMRQRLALKTENASYTVKVKRDGATLGKTTVSKVNLKEAVSKLRTKY
                     VGSTITVLNENGKVVKTINPTNKIYSNGIISEEILNERFGEKIMTALLILVAAGGIAH
                     SVRTSNIQSTINNNLKAGKEVVIEPSMMKRTLGDTFSNYNFTKPYTIKVDSTQSKPVS
                     IDTAANTITLKTAKLDNDLVIKQLKSELGIKTDADGNIVAWPLYQMQRTPSGMPISPI
                     HPLLPPPNR*"
                     /db_xref="A0A0F9MTV7_9ZZZZ"
     gene            complement(39372..39968)
                     /locus_tag="BML_08022017_6_5m_scaffold_3_prodigal-single_3
                     3"
     CDS             complement(39372..39968)
                     /product="Predicted protein n=1 Tax=Micromonas sp. (strain
                     RCC299 / NOUM17) RepID=C1E0G5_MICSR"
                     /codon_start=1
                     /transl_table=11
                     /translation="MNKGLLIETQLFEGKIQEDNSGRVLVKGVLQRAGAENQNGRVYP
                     KSILEREAVNYQQLIKERRALGELDHPDSSVINLKNVSHNIKEIHWEGDDLVGTVEIL
                     PTPSGNILKELLRAGILLGISSRGMGSTKPLSGNRVEVQEDFELVGWDFVSNPSTHGA
                     FMRPMNESVNRKLQEQADVCGDFCRAQDLMREIITEIG*"
                     /db_xref="UniRef100_C1E0G5"
                     /db_xref="A0A0G0MB45_9BACT"
                     /db_xref="C1E0G5_MICSR"
     gene            complement(39974..40198)
                     /locus_tag="BML_08022017_6_5m_scaffold_3_prodigal-single_3
                     4"
     CDS             complement(39974..40198)
                     /product="hypothetical protein"
                     /codon_start=1
                     /transl_table=11
                     /translation="LETSPYNYLAFKLIINHTVIEKFITDNNIDLKAFVVYIKKVDDN
                     GLNLVKNILKDKADIYYKKTLISTFEKKIK*"
     gene            complement(40244..43141)
                     /locus_tag="BML_08022017_6_5m_scaffold_3_prodigal-single_3
                     5"
     CDS             complement(40244..43141)
                     /product="hypothetical protein"
                     /codon_start=1
                     /transl_table=11
                     /translation="MKNIKETIRNIIKEESEYQQFFRKSLEKAGKSITDMSDEEKKAF
                     FNKIDAAWDGKGEKNEGNAFGAAVTKAKEEGDDEFTVDGKTYPVKESVNEANWPKSKL
                     SKRLENLLDPVLKQKFQGTFNVIGYDLYHNNKLIMKIDPDKDTVNSIVNYVSNNKSIK
                     KMNESINEGKFKVDDLVYNTKTKTVGIVRMGDDKYGEVKTDADGNVDVDDLEKYNPIK
                     FKHHSNAKVAPSTVKEVDKRGLFNPFKNESVNEAELPKNGSTIKVSNIPVKIEYVSGG
                     KYIGYSWKDKNNKEHYEETKVSNHTDLNSLIKTITAEIRYQRIHKNESVNEATLKPGT
                     KLRYEKNNFVIDYVVDKEYKAKDGFTKYILKVVKSTSFNYPNKIKVGSTEEYEDSRLT
                     GLIRNGVIKFVKNESVNEYDEWKNTRIQSKNIFKMLKQKYNNNISKMKDGLELILKQN
                     NTKNDQAEVVRDEFNKFFKIKVETVNENMKWQDAVEGDAANVTAINKTGVIVKAYGRK
                     FHLMFPNGNMKTYDANELTFVKNESINEGPLAIKWRDNNKKGYNLKVGNVRLQSAGPD
                     KHHSIYKNNSLWGKFILDYEADYNDWHVQPINGKEFWINSIDNIIKAVNNEPRVRESV
                     NENFSNDDIAKIKGAVESASSFMGIGSELKKLGMKYNFATEPLPLYMIKKGSKTFVLV
                     NKKYADKPDFVVGDTAGGLLESKSVNEVTIRKGTKIRTYENGKSDIVDYVLEKPNHYN
                     AIKGGKTNLFKVINSTNSKVKVGSIQEFSTSDLKGMIKNHIASVLESKSVNETQFKSG
                     DKVLISHPTMIKPFKGIVSTTLNAKGEEVLVLTGDKGVWDAKFAKLDESAILKENIQY
                     SPTGYVKKMVNAAGKMVKDITLNGVQYRYNPAYKTYNSVKGNELLHKSHILGESVITE
                     GNAFGMAVTAAKKEGKKEFEFNGKTYKIKKGSYEKNEAAKKLAEKAAASVK*"
     gene            complement(43157..44443)
                     /locus_tag="BML_08022017_6_5m_scaffold_3_prodigal-single_3
                     6"
     CDS             complement(43157..44443)
                     /product="hypothetical protein"
                     /codon_start=1
                     /transl_table=11
                     /translation="MKKNIREGFANPKETDPNELAKTVMGWYDFDTNYIDDGGQRRRA
                     ENKNDNTIEWFKEHPVEIKAKAYKIMQTKLPTSYKSQLERTFGKVLNEMKLKNIKETI
                     KSIKENASIEAISIAQYTGTRKDAVQSFIDTHKLNAKKLLSYVAKGKMKERMDFVSAI
                     AGKEGNPIQKKIIKMFEVANTSYGETVKEAKYPTDLKIGSVILGQGFTMLKGIEGGNY
                     YKVVDMDDTSATLVPSDKNGNVKGSKKVRHKLSSIDGGIKTAKRGDENGIVVIKEAVN
                     EVTVTRIPNFNLESDAYIFMLYLLKNNSGFKKAATDAGMALFSGANVKSVFTSLHNNL
                     KKVITPQIVKAVVEKVNEKRTVIFVDSADIQNGVHTARFAGLLALGVVDSFINDPIDY
                     KLINDLGNAKLKGLADEFSVGRGKIKLGVMMGNKGF*"
     gene            complement(44443..45045)
                     /locus_tag="BML_08022017_6_5m_scaffold_3_prodigal-single_3
                     7"
     CDS             complement(44443..45045)
                     /product="hypothetical protein"
                     /codon_start=1
                     /transl_table=11
                     /translation="MNINNLKEMIRNLIEEIEDEEEMDEVSTTGGIAGYNTPKAFGKK
                     SDEKEKAKRMAKSAGYSVVNEAINIDITNRNLDLLDKAADMAIKNPKGNVVELAKIIK
                     KYVSGIRNSIKESIVNEATNRFQQLRKEEATPNQKIGKGIREMRTQIQEIEKFVEWYS
                     KIKTENDLDSSQYWKRTQKHLNVIRERLNKISQKIQNLSV*"
     gene            complement(45042..45917)
                     /locus_tag="BML_08022017_6_5m_scaffold_3_prodigal-single_3
                     8"
     CDS             complement(45042..45917)
                     /product="Uncharacterized protein {ECO:0000313|EMBL
                     :KKL77559.1};  TaxID=412755 species="unclassified
                     sequences; metagenomes; ecological metagenomes.;"
                     source="marine sediment metagenome.;""
                     /codon_start=1
                     /transl_table=11
                     /translation="MKKIKHSKVKNTGVLFELLVRQITLEVLNGDKTENAKRIVKEFF
                     APGKELNNELRLYELLLKEKYSSESRAEKFVDTICEAYSKLDTNKLNKEKYNLIKTIK
                     ESFESEQFLTSPISNYKVLASIYKVFEARTVKNYDIKDIFNSKITLIENITSKPSVKK
                     STDVDDSTQLVEMYKKQDKDIRLLTYKILVETFNKRYTNLDVKQKDVLREYINNISNT
                     TKFKDYYSTELAKTINELNSVGKKICDKVTSIKLNETLSVLKSQKIGKTISDNQVSIL
                     LMSQELVKELKSKLK*"
                     /db_xref="A0A0F9EU58_9ZZZZ"
     gene            complement(45985..47766)
                     /locus_tag="BML_08022017_6_5m_scaffold_3_prodigal-single_3
                     9"
     CDS             complement(45985..47766)
                     /product="Portal vertex protein n=1 Tax=Prevotella sp. CAG
                     :1092 RepID=R5PBR0_9BACT"
                     /codon_start=1
                     /transl_table=11
                     /translation="MAEQQEDRNFFGRLRKLFSSTAIVRIDGDGKRKVVDVEERQTNT
                     NLLQLKDRYTKLQRSFYETHAGAQSMAYHQVRRELFRDYDAMDNDPIIASALDIYADE
                     STTKNEYGEVLQIRSSNENVKDILHNLFYDILNVEFNLWPWTRNLVKYGDFFLGLEIA
                     EGKGVINVIPQSVYYTERLEGFDPNNSNYIKFKVEQDRTGKLEWENYEMAHFRLLSDT
                     NFLPYGKSMIESARRIWKQLTLMEDAMLIHRIMRAPEKRIFKIDIGNINPTEVDNYMQ
                     KIITKMKKVPFVNKDTGDYNLKYNMQNLTEDFYLPVRGGDSGTSIENLGGLEYAATED
                     IEFLQKKLFAAMRIPKAYLSYDENVNGKATLAAEDVRFARTIERIQRTIVSELTKIAI
                     VHLASQGITDSEMVNFELSLTNASTIYEQEKVNLWTEKVRLATDIQAMKMLSKDWIYS
                     NIFGMSDGDKDTEMGKLINDLKDTFRYNAIESEGNDPASQPEPTKVEDELEELKQQIG
                     NRGSGGAEGGRPREGNTYGKDKHPYGRDPLGDKENHKERKRDTYTTTNSKKIAREYVD
                     KLSPKKKIIVEKKDFLDENNLLDDSKI*"
                     /db_xref="UniRef100_R5PBR0"
                     /db_xref="A0A0F9MTF5_9ZZZZ"
                     /db_xref="R5PBR0_9BACT"
     gene            complement(47771..48031)
                     /locus_tag="BML_08022017_6_5m_scaffold_3_prodigal-single_4
                     0"
     CDS             complement(47771..48031)
                     /product="hypothetical protein"
                     /codon_start=1
                     /transl_table=11
                     /translation="MKAYTENLKKGYIIREFDINIPTDELVWHRDKKDRVVEVISGRG
                     WQFQIDNRLPIELKEGMKLEIPKETFHRIGKGITKLVIKIKE*"
     gene            complement(48031..48738)
                     /locus_tag="BML_08022017_6_5m_scaffold_3_prodigal-single_4
                     1"
     CDS             complement(48031..48738)
                     /product="Uncharacterized protein n=1 Tax=Pelagibacter
                     phage HTVC008M RepID=M1IPD4_9CAUD"
                     /codon_start=1
                     /transl_table=11
                     /translation="MKLLTENKKVRISEGLNWHITNKTPLYENVYRFGSKNYFRLFNE
                     ARTLYNKGLLEVSSSIDRWLMKTDIGRTGIYEGKVVMLDIPIQINEDNLELQHIKLFN
                     KAMKAFPNSPKQKELISQLNIIRKKLGKSPIKELTEAEYQGKDVELNKPKRSSGSKKY
                     QVYVKNDKGNVVKVNFGDVKGGLTAKINDPEARKAFADRHDCKNKKDKTKAGYWSCNL
                     PRYWKALGGSDDMNTYW*"
                     /db_xref="UniRef100_M1IPD4"
                     /db_xref="M1IPD4_9CAUD"
     gene            complement(48741..48947)
                     /locus_tag="BML_08022017_6_5m_scaffold_3_prodigal-single_4
                     2"
     CDS             complement(48741..48947)
                     /product="hypothetical protein"
                     /codon_start=1
                     /transl_table=11
                     /translation="MKLTKSQLREMIREEIKSLKENKKSKEASLVLQLMDKDYSYEKA
                     LTAVLKTHKNIDRVTLEKELDKYI*"
     gene            complement(48986..50581)
                     /locus_tag="BML_08022017_6_5m_scaffold_3_prodigal-single_4
                     3"
     CDS             complement(48986..50581)
                     /product="Uncharacterized protein (Fragment) n=1 Tax
                     =uncultured bacterium RepID=K2A359_9BACT"
                     /codon_start=1
                     /transl_table=11
                     /translation="MSSPIKQKSLKEIIAEEYIKCSKDPIYFMRKYCMIQHPVRGKVP
                     FHLYPFQEKTLTEFKNNRFNIVLKSRQTGISTLSAGFSLWKMLFNGDFNVLVIATKQE
                     VAKNLVTKVRVMHELLPTWLKGGSLEDNKLSLRLKNGSQIKAIASSPDAGRSEALSLL
                     IFDEAAFIDDIDEIWASAQSTLSTGGSCIALSTPNGVGNWFHKTWVGAEEQTNPFVPV
                     SLHWTVHPERDQKWRDEQTKLLGVKIAAQECDCDFISSGDTVIDPETLMFYKETYCKE
                     PVEKGYIDGNLWKWEYPDFNKSYMVVADVARGDGADFSTAHVIDIDTATQVAEYRGKL
                     ETRDFGNFLVSISTEYNDALLVIENANIGWAVIQQVIDRGYKNLFYMSKDLKYVDVEH
                     QMTNRYRAEERGLVAGFSTTSKTRPLIISKLDEYFREKAITIRSIRLIDELFTFIFIN
                     GRAEAMKGYNDDLVMAFGIGLWVRDTALRLRQQGVNLTKTALGGISTNTSTYDGMYGG
                     TEMDDNPWKMKIGNDIEDLSKWL*"
                     /db_xref="UniRef100_K2A359"
                     /db_xref="A0A0F9M795_9ZZZZ"
                     /db_xref="hau:Haur_0564"
                     /db_xref="K2A359_9BACT"
     gene            complement(50587..51276)
                     /locus_tag="BML_08022017_6_5m_scaffold_3_prodigal-single_4
                     4"
     CDS             complement(50587..51276)
                     /product="hypothetical protein"
                     /codon_start=1
                     /transl_table=11
                     /translation="MAKEFQKKYMHPTRRKLVDMVMTGGEYDKDTFVSYSPTVDDVKR
                     EVGEIWTDTKGVTWKQHSYGRVQQSELTDTMKEVRSWLQKQRECKNETCSKNKYGYTD
                     KQLIKKTGYCVDCLVDKEAVIKTDGLWIEYSQYRMAQNMISHGNDVLQQLYQAYNEVS
                     DVYEIVNEDGSIESWKTDKNVDELKAEIMEDITKIQSELNDIILIRDTAWELLKDKNY
                     DLVSNPIQLVK*"
     gene            complement(51317..55426)
                     /locus_tag="BML_08022017_6_5m_scaffold_3_prodigal-single_4
                     5"
     CDS             complement(51317..55426)
                     /product="Putative uncharacterized protein n=1 Tax
                     =Aeromonas phage 65 RepID=E5DRX8_9CAUD"
                     /codon_start=1
                     /transl_table=11
                     /translation="MNNIGKYLAEQLIKEIENITDYVVVYSGRFQPFHKGHFLTYQNL
                     VKKFGKNNVYIGTSDKTDKLKSPFNFKEKESIMTKMFDIPSNRIVQIKNPYAPTEILK
                     NFDETTTAFITVVGEKDGQRLGGKYFTPYKGDLDSGYKDKGYVYVSPSLSNVSGTDVR
                     NWLGKGEIEDRKKLFNKAYPKFDEKIFNLITTKLSSLNESGGIDSGEPDVGYYADGTK
                     RIINGAKPEIWFKQGGYTQLDKPKSDFMRGKGKNKDTESQFRKVTYALKGVTAPKTDK
                     EGKSKIAPYQVDKWKNVTPKNVKKKEDRYWDLDKVNEGLFIPKEFIEKWISENLNQIL
                     SEISTSTAGPATNAGKIVDDGPNLFFPNFDTFDTVSKERAEQIGYTVFKQIMSGELED
                     YYEHPIYPNGPVKVVSTFPAGVISNSSSATQKDMDGDDAYDKWYKHVTRSMALVGYQL
                     VKDFDKSFKDLAIQSADNIKKVADVEKLKESGMGLAMGYPSKEQLLQKKRERDKLRAQ
                     MDRESEYYEPIDEDITIPINVGDTVLGGKFKNKKIVVKDIGKNEKGDITINGKPLLKY
                     RLIGEVYDEVIAELIKDPQFERLLSEIPMDDLEKIDKFADTQLNPFDVVLTGRHFMDR
                     LIDPRNKKPISSAELIGFFKRLSRKKNEFADFLKKYGEIVAKDNRTKINIPFMKQANK
                     AIAKTIMRKDDFKTPSPELKFEAASKGNMYEPKRIKAYYEALCKSEGITPLPVKFEAV
                     GKGGAATTYNSKTMKPLYISFNVNRMMDPEFAIIHELTHQIKLETEGDAYVGKRDQTA
                     KFKKLENRLIDKYVYSKYSKLLYENRLNEDTVKHITKSLGVSRKDMPQINSKDVGEFV
                     KYLKDKGVSVSSSVINVSKVGMTQKDINVDKVRDLLGVEKANLAKPVIISKDNYILDG
                     HHRVAALYNIDKDFRLKTIQVDLSIGDLLKTAKGFPKVSYKNINESKGSNSSIKLNEG
                     GAYGHMNHPFDIDINLTFGQLKDIVKKALNGELELTREKTDGQALAVSWVNGRLVAAR
                     NKSHLKDRGKGAMGIEDVAAKFGGRGGLTDAYNFAMKDLSVAMDKLSQKQKEKVFGNG
                     SKFMNLEVIYPESVNVIPYGQALLVFHGTFEYDEAGNIIGEDQSAGTILAGMIKQINQ
                     NVQSKYTIQGPPVTKLPKNKELSKLQPKYFGMISKLQSEFGLKDNQGVGEYHQKWWEG
                     FVNKNAPTLDAQQKIGLVKRWAFGDKGFRLKDIGDETIRKWAEKIDKEDQNKISKENL
                     MKFERIFLGVGADVLSFMSSVLTVNPDKAKRAMIARIEQTIKDVEAKGSEAQIAKLKL
                     ELQRLNDIGGFEKIVPNEGIVFSYNGYTMKLTGSFAAANQLLGIFFDNR*"
                     /db_xref="UniRef100_E5DRX8"
                     /db_xref="A0A0F9LVH5_9ZZZZ"
                     /db_xref="E5DRX8_9CAUD"
     gene            complement(55476..56210)
                     /locus_tag="BML_08022017_6_5m_scaffold_3_prodigal-single_4
                     6"
     CDS             complement(55476..56210)
                     /product="Putative carbohydrate kinase n=1 Tax
                     =Synechococcus phage S-SM2 RepID=E3SJ85_9CAUD"
                     /codon_start=1
                     /transl_table=11
                     /translation="MSKVLIIGENCIDVFVYGYSKRKSPEGEGMVFTPTKEVYADGMA
                     YNTANNIVAMGLDVDIITNDEEIIKRRYLDDESNYLFLRVDENDNVKRYDINTLPDLS
                     QYSAILISDYHKGFLTEDDIKFIAEKHPLVIVDTKKKLGDWCKDIRFIKINRTEYLNN
                     VDVINIIDWLEEKLLITLDKDGTVHKGIQYPAEKVEVVDICGAGDTFIAGFTKEYIQT
                     QNIETSILFANKVAASVIQHKGVTIY*"
                     /db_xref="UniRef100_E3SJ85"
                     /db_xref="A0A0F7L837_9VIRU"
                     /db_xref="ppn:Palpr_0107"
                     /db_xref="E3SJ85_9CAUD"
     gene            complement(56203..56586)
                     /locus_tag="BML_08022017_6_5m_scaffold_3_prodigal-single_4
                     7"
                     /gene="waaE"
     CDS             complement(56203..56586)
                     /gene="waaE"
                     /product="waaE; D,D-heptose 1-phosphate
                     adenosyltransferase/7-phosphate kinase (EC:2.7.-.-)"
                     /codon_start=1
                     /transl_table=11
                     /translation="MRIWMNGCFDILHYGHFRMIEYAASLGTLIIGLDTDNRIKQMKG
                     EDRPYHTLEQRAFNLRSINGVYTVVSFDSDEELIRQIKLFEPDIFVIGSDYKDNPIIG
                     SEYVKEIRYFDRIDGFSTTKILENE*"
                     /db_xref="cvo:CVOL_0562"
                     /db_xref="UniRef100_E3SJ88"
                     /db_xref="A0A0F7LBI5_9VIRU"
                     /db_xref="E3SJ88_9CAUD"
                     /db_xref="2.7.-.-"
     gene            complement(56583..57725)
                     /locus_tag="BML_08022017_6_5m_scaffold_3_prodigal-single_4
                     8"
     CDS             complement(56583..57725)
                     /product="hypothetical protein n=1 Tax=Methylosarcina
                     fibrata RepID=UPI00035F9FE3"
                     /codon_start=1
                     /transl_table=11
                     /translation="MIYENLIKNENNKTIPKNILNINFVKGAFVEVKGSTEAVYKIKF
                     INNKNGQLLYSSTIKNNMWSKCNIEYFIQWKIEVYENDILIHTHLYNLSNKKVYIAFD
                     SRALGDTMAWIPYIDEFRKKHNCEVICSTFMNDLFVDEYPHIEFVEPGTAVHNLYAMY
                     SLGLFYTETGSVNLSKNPYDPKLQPMQKMATDILGLDYVEIRPKIKSNKSLTPKKQIA
                     IGIHGTAQSKYWNNPKGWQDVVDWLNGKGYEVKLISKEGDGYMGNNHPTGITKLPNGP
                     IQGVIEELRGSEMFIGIGSGLSWLSWGLGVKTVIISGFSYDWAEMQDCIRISPPKGKC
                     EGCFNRIRLNPGDWNWCPDHKGTERQFECTKSITGEMVIKELEKIL*"
                     /db_xref="UniRef100_UPI00035F9FE3"
                     /db_xref="K8BJ04_9ENTR"
                     /db_xref="ctu:CTU_18800"
                     /db_xref="UPI00035F9FE3"
     gene            complement(57722..58312)
                     /locus_tag="BML_08022017_6_5m_scaffold_3_prodigal-single_4
                     9"
     CDS             complement(57722..58312)
                     /product="Uncharacterized protein n=1 Tax=Methylomicrobium
                     album BG8 RepID=H8GPZ9_METAL"
                     /codon_start=1
                     /transl_table=11
                     /translation="MTRTDIINLFINKYNYKNYLEIGVSDGSNFKLIDVELKESVDPA
                     EDNTEYSVATPTYRMTSDEFFESYADKKYDIIFIDGLHHSDQVDRDIKNSVNALNTDG
                     VIILHDCNPFEELHQRIPRQSDIWNGDVWKSFVKFKENNLDWDCYTINTDWGCGVLKK
                     RKAIELPQNMNYWWMAMNRKRILNLISVEDFVDKKL*"
                     /db_xref="UniRef100_H8GPZ9"
                     /db_xref="apm:HIMB5_00006750"
                     /db_xref="86846169"
                     /db_xref="H8GPZ9_METAL"
     gene            complement(58317..59978)
                     /locus_tag="BML_08022017_6_5m_scaffold_3_prodigal-single_5
                     0"
     CDS             complement(58317..59978)
                     /product="hypothetical protein"
                     /codon_start=1
                     /transl_table=11
                     /translation="MKKRLLYVCPHLSTGGLPQYVYKQIENFKDEFEIQVVEINNVGG
                     DAFVVQKNRIKSTVPLHTLGVDKSDILSVIEIFSPHIIHFQEIPQFELSDDILDKIFD
                     NSRDYYIITSTHGSYTDPTQIKYHPDRYVLVSEWSRRKFEVTGVDTQIWEYPIEDYVF
                     DKSAAKKKLGFEDDWKHILNVGLFAPGKNQKEIFDIAKELGEYKIKFHFVGNQAMNFE
                     NYWKPLMESKPDNCIVWGERNDVDTFYAASDAFYFSSILELNPLSIKEALSYKLPSLF
                     RKLDTYLDTYDNNKLVTYIDDDLNKNKNKLLNAIRLSYNVSNSVDVKDDTISIILSHA
                     DTEYRKLLLTECITSVDTQTIISSHYPIDSETQQLSDWSIYEKDNPLLFKEDYKKYNI
                     NYSYWYIDKAGVKQFKDFDFEHSYAVYRLMQNALRFAKNLGKTYAHMINYDYTTNTEI
                     LKSHRNYLTNGNDYVFYEYDENAYSSGFFSGKIDNLLTYFNKYNSFEEFYTASDVGII
                     IFENKIYNYFKNQKAVKELDFKKLKNEMKVNQEGLLEFSKDWNKK*"
     gene            complement(60031..60315)
                     /locus_tag="BML_08022017_6_5m_scaffold_3_prodigal-single_5
                     1"
     CDS             complement(60031..60315)
                     /product="hypothetical protein"
                     /codon_start=1
                     /transl_table=11
                     /translation="MAQIKEKLKTEVVEKLKQNQAQANEAVLNLGQAELRIIELKAEL
                     VGVEKFKEDVIISYKTAVEALNGELKVLEGKYPSGEVDLTEGVVIFDDGK*"
     gene            complement(60358..66177)
                     /locus_tag="BML_08022017_6_5m_scaffold_3_prodigal-single_5
                     2"
     CDS             complement(60358..66177)
                     /product="Uncharacterized protein {ECO:0000313|EMBL
                     :KKN17107.1};  TaxID=412755 species="unclassified
                     sequences; metagenomes; ecological metagenomes.;"
                     source="marine sediment metagenome.;""
                     /codon_start=1
                     /transl_table=11
                     /translation="MARIKKFGDTRLEKLSTFQTFLVDDNPNSTYFRISEFKDTFTGG
                     KNGFLIEGSEFLKETTEIKIEILDVEGNPIYYEPGDGIPEYYEGISKVIAVHIYEDTP
                     IGIGKITILGELKNYLENGDIVRPVPDEWKGIYNVKWEREFKINRLLSNEDKVRFYKR
                     PKIEIEEISRPIFTATPTLIEQSGFVNGLPLVPNAGTSLANFSLPTSYLLTISDNTNW
                     TGSVVGNPINLPNLGVQLQSSDLITNKQLIVSTPYVVNGLVQPFFNQPYTASFNFLEL
                     NSATGTALSGSFAKINITDLTSFVGDVARVKVFRKSQSEVSDFQFVQEIPLESNEILI
                     DLESSQRNQEVYGLFTPFVIENYWVSSSNNLTVGFNQEFLYNSVKLDSIGTNKFSTIK
                     DVPVNEGVEYTFDFNIRLEEVISNTDDIKIYIEGIRDGIVTRQSILTVQSSNVVLQKS
                     NITANFIADRIDNAKLYFEVSGIGWYISNVSLRASQETAFSPDEITFIQPVPRTLETE
                     TFDFRFEFYDINNNFIPVLVEKTQTFDGGNLNRIAKSLELSPSSLYFQFDSGSGTGNP
                     LPPTAIFIDVIKQFLTGSTNFTSRSFDLDNNELSASVYIGEQYPGLLIDEGDDRFRLT
                     VQNFTGSKNDTIVQYVEYVAECEGVSDTIVITRVSDGKGGVNFEIRPYRGTVIRNKDE
                     FSTLEIQAVRIDGINETNLVSGLPLNQSDTKLFVQSGSQYLTITEASSSGFLKGVVAG
                     TTGSGDLDYNPVFDRNSIVGQLVVYLIPSSSVNREESIVSTLTLTDILDGLDAGFIEY
                     DIDVFTINQRTETQFTPISAEVTASYYRRGTTENPISASVTVYPSMSINVDYNPEFWL
                     NYFTGSVNSDIIISGYDEIGNTIFSTATSSFIGNPLFQNKQLTLSFNYIEPYTSESVL
                     VEHTFNIIPEGKPGDDAISVDITPTVVVLSANESGFVENYQSSITEIKVKQGNEFLVY
                     QEQKSAGTFFISNSDIISTGITNGGVFTEIGNLNSVFITEASEFIENNGVITYPIEIR
                     PLFTSSFFTQSISQSYTKVYDGAGARSISLVSSTNIVNYNGDGNVVSPDGDITLTATG
                     FNTTGSAHFQFFKNGTVLTPPTSIVAGGDVFILDSGFAAQPGETSTFRVQLRDGSPTS
                     DIVAEAQTTISGVQGGSDSYNVQLTNENASVVYSVFGELSTDGTGTQIIASKGSNQLE
                     GVTTYPSVEFDQFGNVIRNGKYRVTIHSKSAYITLAGGLVSGSVVPVVSGVATIGNIT
                     SWNTPEANPTGEIVYRVDVENGGASFLKTQSLSVQFEGDTGPGIIMRGVWDSGTSYIF
                     DLGAKRRDAVIYPGGINETYYWASLTSSLNQPPPTIVGEPSEDPRDANAYWEYLGKEE
                     FFVAAKLAIFEESFVKNTINVGNNPDSAFANIVIAGGRVDPYFAIGQNGTVGVSGDQI
                     GAGVIGYDRPGVFMGVVSSSISPKTARFSLKNGSSGAGERSFLWDGNNLEINAGNLTL
                     TPAGDLSVTGTINATAGTFNNTITVGTNADKITIVGGATAAGTKIHSGVGTYASSNTG
                     FYMDASGRFSLGDKLSWTPSTSVLSVNGTITAADGTIGGWSIGATGISKTTGLNALTL
                     NSADTKITLTESGIPRFDVSTSDSLPLNPVSTYPGGERGAYVSRVGFAVGRDNQRYFR
                     SVTVGEAPIGGKSFVFNDTKGGFRTDILTFHTPVLSDTYFKFPIEAGRENLDNNAILP
                     FTLDGSGNPTTTPIWLPRTREVIMYDRPGDPVGGFIAGSKLYNQNDLQRGGGTTIGGS
                     TFRVHVGPEELDTVYNASVQRLGMKIDADGIIFFPSLPNGTASFINSTGQLASSSDKN
                     LKIDAGFIENAIDKVLRLKPRYFYWKDTKLYGGDRNLGFYAQEVNEVSNETSPTPLEG
                     AGWGIYDRGLIAILTKAIQEQQEIIEGLKKDIDELKSKI*"
                     /db_xref="A0A0F9NYA4_9ZZZZ"
     gene            66269..66439
                     /locus_tag="BML_08022017_6_5m_scaffold_3_prodigal-single_5
                     3"
     CDS             66269..66439
                     /product="hypothetical protein"
                     /codon_start=1
                     /transl_table=11
                     /translation="MKKYSMIQIDATLHASLKDFCNQRGYKISGLVESLIKDKIETSK
                     NPLPKKVLSAKI*"
     gene            complement(66429..69020)
                     /locus_tag="BML_08022017_6_5m_scaffold_3_prodigal-single_5
                     4"
     CDS             complement(66429..69020)
                     /product="Putative DNA repair protein n=2 Tax=unclassified
                     Mimiviridae RepID=G8EDT1_9VIRU"
                     /codon_start=1
                     /transl_table=11
                     /translation="MAKKIKIRRKATTIAYCGSMLQQNHGEVLEGHGYLLWDVENRTF
                     KEFDIHNDYGYLTVDINKGEVPNWVYDEIDTKLPKYPRLRLRFNETDAAKTKECITEF
                     NRLFKNSEITVSRLDTMNRMRSNFGLNKNIVGNTKDEIFQNQLIRDYLDRRYLLDEDT
                     LDEVVELNKITSQKVDKSEEVENILWIPKRLEYSNMFSYGEANSVKFDNARGIVGIFA
                     PNASGKSSLFDILSFCIFDRTSRTNSAKNILNNQRDKFYCKFEFEVDGISYFIERIGK
                     LNKQQTAVKVDVNFWREVNGIIEPLNGEQRRDTNKIIEKYLGKFEDFILTTLSLQGNN
                     ALFIDKSQSERKEVLSQLLGVDIFDKLYQIAVDDNKETSTLIKKFKQDDFPTKLVEIE
                     SNLSIYDSKLEIIKDEVQTYRLELEEFNKTATQIKSKMLDTGSFDYTIANLENDVRLY
                     EKSIKDIEVSTVELTDRYSKLLELENVIVGLISEYDKTNIDELVDELTNKSDRLKDIK
                     HSIDKLGIKKTSLHDKLEHLEAHKYNERCDVCMDNSKSIIQSKSDINTELEKLNTQIK
                     NDNELKVQLENRIKELIPYKTKQHEYKDLDAKYNKVDKDIYNIKSQISQLETKKISTE
                     SNLEKTKLLVDEYYKNEEQITINQTLKSQLRTTDAKIKELILQIDNKNKDLMDTFKRH
                     TTLESQKEIIGDRIIEVKELEERNKLYEYYLNALSKDGVSLELIEKAIPMLEGEINNI
                     LSQIVEFGMELELDGKNINANLVYGDQKWSLELCSGMERFISGLAIRIALINVSNLPR
                     PNFLVIDEGFGTLDNENLTSLYMIFAYLKTQFDFVMIISHIDSMRDVVDTLMEIKKEN
                     GFSMVKF*"
                     /db_xref="UniRef100_G8EDT1"
                     /db_xref="A0A0F9QVC1_9ZZZZ"
                     /db_xref="sgn:SGRA_0397"
                     /db_xref="G8EDT1_9VIRU"
     gene            complement(69013..69900)
                     /locus_tag="BML_08022017_6_5m_scaffold_3_prodigal-single_5
                     5"
     CDS             complement(69013..69900)
                     /product="Tax=GWB1_OP11_45_5_curated"
                     /codon_start=1
                     /transl_table=11
                     /translation="MKEKKCKNCQKLFKTYRDTQLFCSKDCFGLYSRIERTEIECENV
                     NCNNKFEIYKNSKSKQRRFCSNKCQNEWQKTYQLGERNGNYGRKNSWGTHPTERRIEM
                     SKKTKESWKSPDRLKKHLDFLEKHRLPDGSFDFQNEDFRNKISKANIERLIENPAYNA
                     YSNCKSGYYTSTKTNDDEYYQSSWELETMRKLDEDAHIKYWTKKHGHVVKYVSGKYTK
                     RYLPDFLIERIDNSFTILEIKGYIKDEDIGIFKLKCIAALKYFKSVDVDYVIDFMYNS
                     EMYSNLIEWFNIEKNKIYG*"
                     /db_xref="85843359"
     gene            complement(69962..70630)
                     /locus_tag="BML_08022017_6_5m_scaffold_3_prodigal-single_5
                     6"
     CDS             complement(69962..70630)
                     /product="Putative hydrolase n=1 Tax=Megavirus chiliensis
                     RepID=G5CQW0_9VIRU"
                     /codon_start=1
                     /transl_table=11
                     /translation="MSKTKITHIYHLADLHIRNLKRHAEYRLVFQKFLDKVKEDDIES
                     SIIYIAGDIAHAKTEMSPELVREISWFLTECSKLREVVLIAGNHDCNLNNNSRLDVIT
                     PIIQNLNNERIHYLRDTNVYNIHNLTFVVYSILDKRENWPKGELVSGEHKICLFHGPV
                     DKSQTDIGYSVSSTRFTTEMFNGFDMVMMGDIHKRNTFYLYDEMEVDEAELNTYLSDG
                     WEIT*"
                     /db_xref="UniRef100_G5CQW0"
                     /db_xref="A0A0F9QVC1_9ZZZZ"
                     /db_xref="G5CQW0_9VIRU"
     gene            complement(70623..70880)
                     /locus_tag="BML_08022017_6_5m_scaffold_3_prodigal-single_5
                     7"
     CDS             complement(70623..70880)
                     /product="hypothetical protein"
                     /codon_start=1
                     /transl_table=11
                     /translation="MSEFKPVEIKYGLIVIDSEQDGDEKEILHFCGYWTEPTQQDVDY
                     LREELMQDEEFGITEIAHRVVIIPAPDYILKEIIETIKENE*"
     gene            complement(70877..71815)
                     /locus_tag="BML_08022017_6_5m_scaffold_3_prodigal-single_5
                     8"
     CDS             complement(70877..71815)
                     /product="Uncharacterized protein {ECO:0000313|EMBL
                     :KKN17105.1};  TaxID=412755 species="unclassified
                     sequences; metagenomes; ecological metagenomes.;"
                     source="marine sediment metagenome.;""
                     /codon_start=1
                     /transl_table=11
                     /translation="MIAGKKKLTVITILDSVLGTGSSSKGNEQIHHCPFCHHHKKKLQ
                     INLDTQKWHCWVCDASGVRIKSILRKLKADGKSIQQIQDIYGDDEYQYSAVEDYPEKL
                     ELPTEFKQLYKLPTSINPHYRKAIAYLKNRNIGMDMIIKYNIGYCENGIYGGRIIIPS
                     YDESGELNYFEARTFYEDEKLKYKKPPVSRNVIVFDSHINWNEPISLVEGVFDGFSVR
                     RNVIPMLGKFLLPKLKNKIKEKGVSEITLVMDPDAVMASVKHSEYFIKNGIRVKNVIL
                     KDTDAGELGFEKTNKIIKESSETKWDDLILTKINNI*"
                     /db_xref="A0A0F9NC82_9ZZZZ"
     gene            complement(71885..72085)
                     /locus_tag="BML_08022017_6_5m_scaffold_3_prodigal-single_5
                     9"
     CDS             complement(71885..72085)
                     /product="hypothetical protein"
                     /codon_start=1
                     /transl_table=11
                     /translation="MNLQQIGNKYKISDNFLNSKDDGLLVAAKSIDDLLFKLQYNIPK
                     EELIGNLKTLSNFLRDVKNSSV*"
     gene            complement(72139..72597)
                     /locus_tag="BML_08022017_6_5m_scaffold_3_prodigal-single_6
                     0"
     CDS             complement(72139..72597)
                     /product="Uncharacterized protein n=1 Tax=Prochlorococcus
                     phage MED4-213 RepID=M4QFY7_9CAUD"
                     /codon_start=1
                     /transl_table=11
                     /translation="MNWLYKEVEVIEDTIPEEAVGFVYKIIHIPSGKYYIGKKSLSSV
                     RTLKLGKRELLKIKEERKVNKMPGPAPKKKKVRKTSDWEKYYSSNEWINEQVKEGKVD
                     EFKREIIQFCNSKKSLSYYEIYWMFKYDVLADENSLNGNISGNYFRKDLV*"
                     /db_xref="UniRef100_M4QFY7"
                     /db_xref="M4QFY7_9CAUD"
     gene            complement(72604..72816)
                     /locus_tag="BML_08022017_6_5m_scaffold_3_prodigal-single_6
                     1"
     CDS             complement(72604..72816)
                     /product="hypothetical protein"
                     /codon_start=1
                     /transl_table=11
                     /translation="MGLVELYEKSKPITAQADIKGGDKTLIEADGGLDLSKDEAALKR
                     ARGGEIGQGSPQGYTPSKNYSSITRE*"
     gene            complement(72859..73479)
                     /locus_tag="BML_08022017_6_5m_scaffold_3_prodigal-single_6
                     2"
     CDS             complement(72859..73479)
                     /product="Uncharacterized protein n=2 Tax=environmental
                     samples RepID=K7XRQ5_9VIRU"
                     /codon_start=1
                     /transl_table=11
                     /translation="MNDIKLKSILNEDLKKWFGSGKTGGWDRYNTKGEKVGKCGDADE
                     GEPYVACLSNEKAAKLGKDGIASFVRRKREAQKKAGDAKKGGEQSKGQKPVMVKTKAN
                     ESYSVLDTKIICSNCNWSWQLSDGGDKPYLCHKCGNDNTMKYKKNNIEEKLNLFLEKN
                     VPTDPQKWSYATSQAKKKFDVYPSAYANGWAAKKYKELGGGWKKED*"
                     /db_xref="UniRef100_K7XRQ5"
                     /db_xref="K7XZ03_9VIRU"
                     /db_xref="K7XRQ5_9VIRU"
     gene            complement(73497..74369)
                     /locus_tag="BML_08022017_6_5m_scaffold_3_prodigal-single_6
                     3"
     CDS             complement(73497..74369)
                     /product="hypothetical protein"
                     /codon_start=1
                     /transl_table=11
                     /translation="MFKEIPKSDIVIRPLKVYKKWVIDEEDTDIEVIYGVSGSFGAYE
                     VGDDISGIIYRSIEAQFYRNSATASILTEVGKRISYASTDERNLESEFGIILIPQTKY
                     GEGIKVGTVKFTDNVNDKVYEDDGYSNLVSGSTICGNIMYDRGYIILTKDTPSGSLTD
                     FRLEFNATQTIYENEIFISVLENEFNVSQNPTSLVDVEYESGSIITKSQYLYSIPQQK
                     TFTNLKFAKIDNKLWDYEYSSSIDPTGSYLAPYITTIGLYDNELNMVAVAKLARPMKS
                     YPDYPLNFIIRFDT*"
     gene            complement(74472..75695)
                     /locus_tag="BML_08022017_6_5m_scaffold_3_prodigal-single_6
                     4"
     CDS             complement(74472..75695)
                     /product="Uncharacterized protein {ECO:0000313|EMBL
                     :KKM92343.1};  TaxID=412755 species="unclassified
                     sequences; metagenomes; ecological metagenomes.;"
                     source="marine sediment metagenome.;""
                     /codon_start=1
                     /transl_table=11
                     /translation="MALINDPNITAQIRDLANTGTIDTTQLLSIVNSVLPAGQQITVG
                     STISNGIYKRFGEFDKVNAKVEVVTTGIWSGDAGQLSQFFTSSTQILSNDGQFYWNVF
                     DKNPSTEETAEVQFAIAYGNRLGGGATTLVNDPDNALLATRSTYAQYRAMLLDDPTQP
                     FQFENTSGILSGSDAIYVINIGRARYREEMDAGNWEVQLSGSNGLYRFIDDSGKKFGD
                     TFGKAGRVFKVVSGSLNIGTEDEATEKTPTASNGQGYGLFYPDRGIIVFNASAIGSTI
                     GNVTFSTGSGHTATGNVSGSALTTFNAYNQARLFSAIRNGADFDARRTENVSTQHFFV
                     RATNREFNYSNNPTYVDVNGNFTEPSFETDPRTFITTIGLYNDSNELIAVAKTSQPIA
                     KSFDKEILVKVKLSF*"
                     /db_xref="A0A0F9LFR8_9ZZZZ"
     gene            complement(75708..76334)
                     /locus_tag="BML_08022017_6_5m_scaffold_3_prodigal-single_6
                     5"
     CDS             complement(75708..76334)
                     /product="Uncharacterized protein {ECO:0000313|EMBL
                     :KKM92344.1};  TaxID=412755 species="unclassified
                     sequences; metagenomes; ecological metagenomes.;"
                     source="marine sediment metagenome.;""
                     /codon_start=1
                     /transl_table=11
                     /translation="MAYLDNTAGITVDAILTKKGRQKLASGQALNITKFALGDDEVDY
                     TLFEPAHPKGSAFYDSAIRALPITEASPDETLTLRYKIVTLPKGTTQIPLVRLGITSI
                     AVNQTEGGVGLTPTTSPSGNTAAGYTVILADQSAGTLTVSRGATASATVPVFLGEEVS
                     ATAQVVSGLEFRFTPNPNLTGDVVTTLTVYGNETGGSQTIPVIITYKA*"
                     /db_xref="A0A0F9LBU5_9ZZZZ"
     gene            complement(76393..81276)
                     /locus_tag="BML_08022017_6_5m_scaffold_3_prodigal-single_6
                     6"
     CDS             complement(76393..81276)
                     /product="Uncharacterized protein {ECO:0000313|EMBL
                     :KKM61703.1}; Flags: Fragment;;  TaxID=412755
                     species="unclassified sequences; metagenomes; ecological
                     metagenomes.;" source="marine sediment metagenome.;""
                     /codon_start=1
                     /transl_table=11
                     /translation="MADIQYLINIVSNIPGAEILFGNESKLYSPRSIVFSTNELRNTF
                     GGTVSVTLRKTGYTSNVRYELFLGNNPDFQNTGGNFRNNQFTGVGDSADVVFNLNTFD
                     TRSIQNQPIETYSNIAPSVIIVNRYENNILTTFSQNYNDYKLDLDFNLIEDVRDTRDT
                     TIITNPITEVSTESLRITLNGVLESAKIIVNGEDEILLDKNAGVYNFNIGDSIDIVST
                     DITKYRITQLTSNGIGVNTVETAQSETESLRTTLKIQQPLSISIDTVEVFTPLVELPS
                     ISLVNPTENRKHNINTNSAYPIGIIKNNTVSSVRLVVGNNEIVYDNLGNTNEAILLIS
                     EKYINTIGVYNIKIIPRNSDGDGEIVDVVLNVVNEVWVGVPDIRNITYPSIIQGADYV
                     GTNVDFNISWESINTDWVKILRPGSNSFIKGPATGNVTLNIQNLLALDGLPFSENDNE
                     IDITINLIPYNESGIEVITGQTEIIQIRFSKGLLTIPRNLAINRIADGFISQFDTTIL
                     GSDSSKYLTHALHIGDGDNKVITTWTGSVGSLILKLYEPLPTSIQPNQQVWISKYQSN
                     PIIETVTVSGLDGDFCSPLKGPNFSLEPDNGIGYSIYDELIASGSETSIDLVNRYIGT
                     LGVDTSKLNIQYTNETEYLFENFINFSSAEERVNNFFYKMQLIEDYRNKLENLIGGRS
                     TGIVLTEAFEILLTDGNSLFEFEIEQFVFRNPTEGIEAGKIFELLNTTIRNLDGFEKF
                     LYSQPTPTDLVYPKFESIAPVTGFPIYILRPTTSSQVIAWYNTLISLASEFDKYNPNY
                     VVKNIPEFIYTDINNRDFLLFLDMIGHHFDAIWVHINALSKMKVIDEVGIKGVPAEFV
                     SNILKSLGWNPKRAFDSQFLWEYAFGQNKDGSQKYSTSLEDANNQVWRRILNNLPYLL
                     KHKGTGRAMKAIMACYGVPQSMLTIMEFGGPQDPTKGGVSKFTFDDRTASLRLQSGSS
                     VLIPWTDVVSTGVKPQSIEFMIKPGNIDEVINILSGSEFQFSINPINQRDTELILDMG
                     GNIQSSPSFSLSTEYYSNILINKTDIPLSNSKYDFYLNTTNGEDIILSISASITASNE
                     IWESGSYISIGNEFSGELDEVRLWKIPLQYSKFENHTLFPDSINGNSVSASTEDLMFR
                     LDFEYPKNRILDPFIKNVAINQTYASLFATASNFYTAAEYPYHYVPYERTVTANVPSL
                     GFNYANKIRFETQQLVTDLSYKNRATKKSFDTAPVDSNRLGIFFSPIKELNMDIVKAL
                     GDFNIDDYIGDPKDQYRSGYKDLDTLRAYYFERLNLNAGEYIQLVKYINKSLFDVLAD
                     LAPARAKVSKGLLIEPHFLERSKVKWDKPSGSISNLIGLIDVADDEVVETEYNNFEGN
                     ILENDNTNVDALYKTYFGEIIEDDEIQLVATKPSYETTIQYIDDNFINADIPTYNSTI
                     TYELRYELLSELDTFGKYESVGNQANSMDNLGFGLYAEDTTTIWKRYDFNLNYTESRA
                     NVYLVESERIKNVFTQVSGYPRPGAEPGEQVQYSLVPTPFKEYVVSLLPYPDTLNIGG
                     NITNITPLQGYFPTHYKFKNNLPEGLQRTFFKGSTQSATTTPDGLSPVETFTTNPNIL
                     RVANTGRGSGEPILEVN*"
                     /db_xref="A0A0F9IWP9_9ZZZZ"
     gene            complement(81290..82537)
                     /locus_tag="BML_08022017_6_5m_scaffold_3_prodigal-single_6
                     7"
     CDS             complement(81290..82537)
                     /product="hypothetical protein"
                     /codon_start=1
                     /transl_table=11
                     /translation="MAIRNIKEVINNRGYVINSTDRKIFEEGDLQSFFGFSSSDAIEF
                     VVYDINDNQLPQSNGELVRYIKLTTENINDYFLIPEGTVFQRYQLPKEYFIDIERLLG
                     EAGYTNGIFKTQITLINKRAGSELQYDKLWIQEISPSRTEVRLLPLKEGVSINGELKT
                     RYDAFVNDSEFREDTIIYAFEFIENIKPTEISSYLRSRYTTQWLDNLVNEFKIQSFDI
                     FVNTIYNKFVQSSIYEFTNRISTLTDINYGKPKSVAPPVVLSKETIINVCKRILIQTI
                     DYYLSTPDVKLKTTTTAGFDASLDVVGDILQSMNSDVIYNPRPIELQTKKVIYPNISE
                     KQITLNKLIENEITKTESRPTIITPVDEVDYTPPERPQTQTQTQTNTDLIVQSLFERD
                     VRVGFGDASQIAVLSDADRIAIQ*"
     gene            complement(82549..83598)
                     /locus_tag="BML_08022017_6_5m_scaffold_3_prodigal-single_6
                     8"
     CDS             complement(82549..83598)
                     /product="hypothetical protein"
                     /codon_start=1
                     /transl_table=11
                     /translation="MKHTGLKNEQFINELTISGSTAIKTKNDFGIHVFSGSIDNDGVV
                     SSKLVKPKYNNAEIEKSIDISIVELIPISTPELPDTVLRSIYNGALRQIDDLTLEVAR
                     LNGVVLELQSNITELQIVTQSLRVELDGKDILIASLENQNQQANSRIQSTIINLQNSI
                     QRSTSEAIQRVSLTARNEALLQEIESLRIELELSKEKLEKTTIELTREASIGAELAKG
                     AFGGNDLTVNPNPITDSSISPIAFRGRKKNNYRESSFINGNALSIFNASDDTVTVNFE
                     QSNLNFLNNISPVTVRSKAFATVTLTADINKIDRYRGGKDSLNVGELIVSTPTNTFPI
                     PMELQIQVGAKYKRP*"
     gene            complement(83604..84707)
                     /locus_tag="BML_08022017_6_5m_scaffold_3_prodigal-single_6
                     9"
     CDS             complement(83604..84707)
                     /product="Uncharacterized protein {ECO:0000313|EMBL
                     :KKM90138.1};  TaxID=412755 species="unclassified
                     sequences; metagenomes; ecological metagenomes.;"
                     source="marine sediment metagenome.;""
                     /codon_start=1
                     /transl_table=11
                     /translation="MAYYFITASKDASIYLQQPNQNTGLDEILEVSKVYYGNIKDVSR
                     ALIKFDLDILSNLINSDEVVLDSAKLLLRETESQEIPLSYTILVHPISGSWEMGNGTR
                     FDKITTSGVTWKYREGDSRVDWLGNGLAVGSDSNPNDGTGGTWYTLVSSSQNFNYQSA
                     DLNIDVTNIVDVWLSGSLPNDGFILKYPNELEGFALEDDDIVDTSDYGQLKFFGKETN
                     TIYQPKLVIGWDDQIYNTGSLQPLNLENGDVVINVKSILPEYKLNTTNIIKLAGRERY
                     PLKTFTNTFAYNDIKYLPNTTYYQIKDFHSNDIIVPFGEYSKVSCDEKGNYIKINFTN
                     WQPNRVYKIEFKIESDSNTIHYDNKIVFKIIEN*"
                     /db_xref="A0A0F9L9M7_9ZZZZ"
     gene            complement(84707..86746)
                     /locus_tag="BML_08022017_6_5m_scaffold_3_prodigal-single_7
                     0"
     CDS             complement(84707..86746)
                     /product="Baseplate wedge n=1 Tax=Cronobacter phage
                     vB_CsaM_GAP32 RepID=K4F628_9CAUD"
                     /codon_start=1
                     /transl_table=11
                     /translation="MATNNTVNKNFRNKGKDIKYLNTDFTGFRENLIEFAKTYFPKTY
                     NDFNETSPGMMFIEMSSYIGDVLSYYVDDTFKESLLPFAEDERSVIALAQFLGYKPKV
                     TSPSITTLSLYQLVPSIETGVNNRPDEKFYLRIKEGMVVESTTNSVQFRTTEIIDFGD
                     PFEREISVYSRDVNTGEPDFYLIKKQTQAIASTLIEKQFTFGSYEPFRTIDLSETNVI
                     QITDVRDGNGAKYYEVPYLGQEMVFVSEENTINNNSDLYQFRNTVPYILKTLKTPRRF
                     ALKINEDKTTTLQFGAGDTTSNDEQLIPNLKNVGLGLPNSISRLEESFDPTNFLKTKT
                     YGTSPSNTTVTVRYLIGGGIDSNTAIGAITRITGVEYDEDLLSFNQTDRAIYNRIKNS
                     LAVDNELPAVGGRGAETLEEIRQNALANFGAQNRAVTALDYQVRAISLPSKFGGISKA
                     YATADGNLDNNSPSSILASPNSLQQFTDIVMSFIEKADNEEPTEGEVKEEIKNFLVGK
                     TDNVSETNNPFAINLYLLGYDANNNLTPINNAIKQNLKTYLNEYRMLTDGINILDGFI
                     VNIGVEFEVTTLEGYNKSEIVVECINEIKNYFSIDKWSFNQTINLSELELVIANVEGV
                     TSIPKLHILNKCKGQYSPNSYNIEAATKDKIIYPSLDPCVFEIKFPNSDIKGRAR*"
                     /db_xref="UniRef100_K4F628"
                     /db_xref="A0A0F9PZT3_9ZZZZ"
                     /db_xref="tig:THII_2012"
                     /db_xref="K4F628_9CAUD"
     gene            complement(86752..87180)
                     /locus_tag="BML_08022017_6_5m_scaffold_3_prodigal-single_7
                     1"
     CDS             complement(86752..87180)
                     /product="hypothetical protein n=1 Tax=Frankia sp. Iso899
                     RepID=UPI0003B6B39C"
                     /codon_start=1
                     /transl_table=11
                     /translation="MAVILGSKPVKDLEQFNDTAIGITLPLQITNTAFNQSFKTTEQI
                     KTNIKSLLLTKRRERVMQPLLGSGLNEVLFEQNDADLESRIEDTITDALANWLPYIVI
                     DTIIIEQTDELKDRNRVNVSIRFRLNGNPTLETVTFNVDE*"
                     /db_xref="UniRef100_UPI0003B6B39C"
                     /db_xref="A0A0F9T6N1_9ZZZZ"
                     /db_xref="pri:PRIO_4270"
                     /db_xref="UPI0003B6B39C"
     gene            complement(87183..87677)
                     /locus_tag="BML_08022017_6_5m_scaffold_3_prodigal-single_7
                     2"
     CDS             complement(87183..87677)
                     /product="hypothetical protein"
                     /codon_start=1
                     /transl_table=11
                     /translation="MDTDKLLKAIQILVEAEVKKQLPKIIAEINSNEKKAIVEKVIQT
                     RKSKQSPSMAKAILGNSYNKPKQSEVVQYTKNSMINDILNETKNSTSYNGAPDETGFE
                     EYPTMRNSIPTPTSTPDANVLRSQMAAKMGYGDMASGLGVKTGNDALDKALNRNYSEL
                     VKRF*"
     gene            complement(87732..88793)
                     /locus_tag="BML_08022017_6_5m_scaffold_3_prodigal-single_7
                     3"
     CDS             complement(87732..88793)
                     /product="Glycoside hydrolase family 19 n=1 Tax
                     =Nitrosomonas sp. (strain Is79A3) RepID=F8GL89_NITSI"
                     /codon_start=1
                     /transl_table=11
                     /translation="MSILQPTNRSEIIIDDFIQYATTHLTTISGVANTISLYPPVGTP
                     GPGVVLWSGYTIPPTPKTVITPELDTTEIELSDEQLSVSVLATLDGLPINEATATAFD
                     TNVAATPPIINFEQAQLIFNQSIDPTPINEPTDEELNTEIFNTNGITEEIPNYKTNVI
                     VPNDVIIAMRRWGVGKTPLERAHFLAQCSHESAGFKVKVENLNYSSNGLLSVFPKYFK
                     TLDQANEYAKKPENIASRVYGNRMGNGVESTRDGWKYKGRGYIQLTGKSNYIAAEKVI
                     KGNIVNNPDKVETEYPGDTACFFWTSNKLKNYITDDNDTSLKKLTKRINGGDKGIVDR
                     KRKFIMYWTELQKDPKLWS*"
                     /db_xref="UniRef100_F8GL89"
                     /db_xref="nii:Nit79A3_3229"
                     /db_xref="F8GL89_NITSI"
     gene            complement(88800..89990)
                     /locus_tag="BML_08022017_6_5m_scaffold_3_prodigal-single_7
                     4"
     CDS             complement(88800..89990)
                     /product="hypothetical protein"
                     /codon_start=1
                     /transl_table=11
                     /translation="MSWQIFKQNVLRVMNSPQSINDIDLVAKTFATEYDAAVRRGGDT
                     VNLVALKTGNIQIMEQLFKAALQKGLSSTQPYDLVGEMGQGVLSYWTGATLNEFPIPI
                     VPAIGSVQNIGVVSNVVTTPGVWTPAITIPPNLSFLEVYNRLDWSKIPLDKNSEEVQA
                     IINPDVNNINQQILNDVDVGNDIQLGSARVSQLNNVVAEIIDNAIYEQGLVAIDDTDT
                     SLQSGYKSLDELLRIAGKLSPKLGKNPRVRYENLRSNYIKGVHGLCPQGTQCVVAALT
                     GVAGLGRISGNADWFSFKEPSTGGGRSSFNIPIGGQVYYNNKVRVGNEYINNPKQWQV
                     GDIIVNGYLGGKPYGHIQVWTGFKWVSDFTQNRIQVNKVDFTSIALWRLNDNGKAAVQ
                     SQKG*"
     gene            complement(89992..91224)
                     /locus_tag="BML_08022017_6_5m_scaffold_3_prodigal-single_7
                     5"
     CDS             complement(89992..91224)
                     /product="hypothetical protein"
                     /codon_start=1
                     /transl_table=11
                     /translation="MALSSSRITLSNNIIQKTNRTKPKKIGVVYDIILDDTHPYSTNN
                     EIGSLFVGSIFFRTLDSIVESEQELPIAHPIDKNFKSLPIKNELVEIYEIVDAGYGYR
                     RILLDVNPSNSNSQTVISNSFLPVNDDAGNVNNYKGVASTGITNTSFDNSAKFDGYGK
                     YYQPTVGLHRLKLYEGDTLIESRFGQSIRFSGYNNVNNVFSPTLILRNGESSKNQKEN
                     EIVSIEEDVNRDGSVIVFGSNQYQLPYQPGTVDDGGVSDFETKPTVFKSYPSKLIGDQ
                     ILINSGRLIFSAKTAEMIFYSKKNYGFISDGALSIDNKLGIDMNVGDIINITTNDRDI
                     NLNTNNGKINIGSKDLEPLVKGDTLVDILTELIDAINKLQFLTPSGPSAIGPVNSPDF
                     NKIKSKLNTVLSNLNKTS*"
     gene            complement(91225..91617)
                     /locus_tag="BML_08022017_6_5m_scaffold_3_prodigal-single_7
                     6"
     CDS             complement(91225..91617)
                     /product="Uncharacterized protein {ECO:0000313|EMBL
                     :KKN37160.1};  TaxID=412755 species="unclassified
                     sequences; metagenomes; ecological metagenomes.;"
                     source="marine sediment metagenome.;""
                     /codon_start=1
                     /transl_table=11
                     /translation="MSADFELFPGKNLSGLFQDIYNNQITKKERISQLIVELKNKIQH
                     NGDVAIIGPIIKDLIDTSVKNDDHLVKLATIAQRIMLASTKGGGSDGILSDEEKAQLL
                     KDLEETKEEIEKMDNLAVEIDELKKKIK*"
                     /db_xref="A0A0F9PZS8_9ZZZZ"
     gene            complement(91683..91781)
                     /locus_tag="BML_08022017_6_5m_scaffold_3_prodigal-single_7
                     7"
     CDS             complement(91683..91781)
                     /product="hypothetical protein"
                     /codon_start=1
                     /transl_table=11
                     /translation="MTKREKALKGRKRIIKQTIKAQQKKGNYKKVQ*"
     gene            complement(91774..92598)
                     /locus_tag="BML_08022017_6_5m_scaffold_3_prodigal-single_7
                     8"
     CDS             complement(91774..92598)
                     /product="hypothetical protein"
                     /codon_start=1
                     /transl_table=11
                     /translation="MKLIECIIVSKEVNDKFILAKNRDRAYKPKLEVVHTLINGVEVV
                     YLHDITTDWSEGMNEYGIGIVNSALMVGHDEAEKKIVKKAGKPSKDGARIRAVLGQKT
                     LKEAVKKVVGYNDSSNNGIKGHTFISSPKYMVSVEQTSNHKPNLVLQNIEHPIVRTNH
                     GHVYDDAGYTSGMNYKSSKIRKISAEKTIDTVDDWTDIPAMMRKQYYNKDSQLNMRRD
                     TDKMFTSSQTVLNLTDRIFLLEYFVDKVESFEGIKRMLPTGYSPKIQIQIKKIQND*"
     gene            complement(92602..93237)
                     /locus_tag="BML_08022017_6_5m_scaffold_3_prodigal-single_7
                     9"
     CDS             complement(92602..93237)
                     /product="hypothetical protein"
                     /codon_start=1
                     /transl_table=11
                     /translation="MKKILNFDIKTILVILLIGVVVFQQCGRQTETPAEIISVDGKDY
                     ELLKHTVDTVYEEMQIEVPTYVPEYITKIETVEVQIPTNVDSLQIIKDYFSKYEVKDT
                     LLLEGLGKGYITDIISQNKIESRNIKWDYKIPTVLDTKIVKELPKNQLYLGLNTNFDK
                     ANVINSVGVGAILKTKRDRIYQLNSGVSNSITGETQPYVGGGLYWKIKIRK*"
     gene            complement(93341..93598)
                     /locus_tag="BML_08022017_6_5m_scaffold_3_prodigal-single_8
                     0"
     CDS             complement(93341..93598)
                     /product="Marine sediment metagenome DNA, contig:
                     S01H1_L05813 {ECO:0000313|EMBL:GAF67884.1};  TaxID=412755
                     species="unclassified sequences; metagenomes; ecological
                     metagenomes.;" source="marine sediment metagenome.;""
                     /codon_start=1
                     /transl_table=11
                     /translation="MKKFISDLFKDSNDINEKSVVGFGAFIMLVITLFVDLITGLLGQ
                     ELPIHEFVFDGFMVITLGSFGIASIDKFLNKGKKKDDEELG*"
                     /db_xref="X0RG58_9ZZZZ"
     gene            complement(93657..94019)
                     /locus_tag="BML_08022017_6_5m_scaffold_3_prodigal-single_8
                     1"
     CDS             complement(93657..94019)
                     /product="Putative uncharacterized protein n=1 Tax
                     =Bathycoccus sp. RCC1105 virus BpV2 RepID=E5EQT2_9PHYC"
                     /codon_start=1
                     /transl_table=11
                     /translation="MVDLISMLLHSRTQTHSFHLGVTSYAAHKALQTYYESIVGMIDT
                     ISESYQGKYGLVKFKSVSGLDTDNDIENIISYFEKIAKYVASKRTDDNVKDSFIQNEI
                     DNIEVLIYSTLYKLKNLK*"
                     /db_xref="UniRef100_E5EQT2"
                     /db_xref="E5EQT2_9PHYC"
     gene            complement(94037..94768)
                     /locus_tag="BML_08022017_6_5m_scaffold_3_prodigal-single_8
                     2"
     CDS             complement(94037..94768)
                     /product="Uncharacterized protein {ECO:0000313|EMBL
                     :KKN37159.1};  TaxID=412755 species="unclassified
                     sequences; metagenomes; ecological metagenomes.;"
                     source="marine sediment metagenome.;""
                     /codon_start=1
                     /transl_table=11
                     /translation="MPRKRKSKIYFTEDTERAIIEYNKTESQSLKNKIYKEHIQYPFE
                     KLAENILNTFKFSYFDIPKADVQSDVVSILIEKIHMFQEGKGKAFSYFSIVAKNHLIL
                     NNNSNYKRFKKTALISEMPENWNPENDFYDTEMGDDYMEFRDLMIDFWDRNLTKIFTK
                     KRDIQIADAVIELFRRSQYIENFNKKHLYLLIREMTDCKTHYITKVVNEMKQHQIKML
                     NDYLENGKIDEENNDFWNAEYLYEE*"
                     /db_xref="A0A0F9Q3W2_9ZZZZ"
     gene            complement(94770..95039)
                     /locus_tag="BML_08022017_6_5m_scaffold_3_prodigal-single_8
                     3"
     CDS             complement(94770..95039)
                     /product="hypothetical protein"
                     /codon_start=1
                     /transl_table=11
                     /translation="MIILSIISIILIITSIFLFIRGINLVKRTEMLEDILVEYDVKED
                     ETKKVLAMMLDQMKEIDIRGSFESDDEVGGVFKQLKDLIEMYNTI*"
     gene            complement(95050..95283)
                     /locus_tag="BML_08022017_6_5m_scaffold_3_prodigal-single_8
                     4"
     CDS             complement(95050..95283)
                     /product="hypothetical protein"
                     /codon_start=1
                     /transl_table=11
                     /translation="MNDYKLIDELHKTVVAIQIIQELIVDKLDEAGICDRNVFETELK
                     ARVDKLNKQIETLNKTEKVVNPILYINPIVGEA*"
     gene            complement(95290..95523)
                     /locus_tag="BML_08022017_6_5m_scaffold_3_prodigal-single_8
                     5"
     CDS             complement(95290..95523)
                     /product="hypothetical protein"
                     /codon_start=1
                     /transl_table=11
                     /translation="MARLEYENGLKHNREVSKIIFEFNDDLDIHEFKIICMRLASAMG
                     YSRSTIKLSFGDEYDGNINEELNELINNLKLPN*"
     gene            complement(95535..96113)
                     /locus_tag="BML_08022017_6_5m_scaffold_3_prodigal-single_8
                     6"
     CDS             complement(95535..96113)
                     /product="hypothetical protein"
                     /codon_start=1
                     /transl_table=11
                     /translation="MKIKLIDEAPIEAYDIEMYKLKISKLKGVMFTANDIDMNKRIIS
                     LRIIGDDDLILVNPKINKVSDDMVIYYEKDTYKPTKVRKTVRYTSLIIDTDNLGQVEF
                     KPTNEKRKWENASHFMEDAGLLECVMLQRAIDAINGIDITHISRAYTETKIADVKPKR
                     NERVMIQSPTGESLFVKYKKAGEYLSKGYSIL*"
     gene            complement(96188..96574)
                     /locus_tag="BML_08022017_6_5m_scaffold_3_prodigal-single_8
                     7"
     CDS             complement(96188..96574)
                     /product="Uncharacterized protein {ECO:0000313|EMBL
                     :KKM21685.1};  TaxID=412755 species="unclassified
                     sequences; metagenomes; ecological metagenomes.;"
                     source="marine sediment metagenome.;""
                     /codon_start=1
                     /transl_table=11
                     /translation="MIIDVKIKEPKRVEKLWGYELWIHNEPDYCGKLLVFNNIDDHFS
                     MHYHMIKKETWYIQKGAFRFDWIDVEKGVRNYTQLMEGDVIEIERGLPHQLTALTPKA
                     TVFEVSTQHFETDSYRIYRNGYTDLE*"
                     /db_xref="A0A0F9L1S2_9ZZZZ"
     gene            complement(96602..97573)
                     /locus_tag="BML_08022017_6_5m_scaffold_3_prodigal-single_8
                     8"
     CDS             complement(96602..97573)
                     /product="hypothetical protein"
                     /codon_start=1
                     /transl_table=11
                     /translation="MEKWNLEKHITMFSNYNFTPVINIFDKSIVITYPKVGSRFFLFL
                     SNYPKSLNDVYNQYQLNIHYGYDVNPKLNLNTKLLQLTTSIDFIDEHKNSCYDYETFF
                     SKNAVDNMYQFIFENEKDIYFVIRNPLDRFLSGIIQVVALYIHEMITEECERTLIKSL
                     CDISDTEIDEIYKNYNLYFNEYDEFNKNDIDNINIDIFLKILVYIINHKQHLYYYDIH
                     TQNYLFRYNDLICNINDKNKIKIIDLYDCKKQSAYELFNNWSDTIDYKPAFHQTKGHI
                     ISNKKLYNHIVSILNNENVISQNFYIYLANEIRQYNELKKSKYYINI*"
     gene            complement(97615..98418)
                     /locus_tag="BML_08022017_6_5m_scaffold_3_prodigal-single_8
                     9"
     CDS             complement(97615..98418)
                     /product="hypothetical protein"
                     /codon_start=1
                     /transl_table=11
                     /translation="MRRNIFPLFLYQSNDITVITKAKVASRYMSELFMSSENPYIYID
                     SNINNYENGNQKYFQKLNLLLKDKSNNDVYFLYRNPLKRFYSGLIEDTLRIYDYNTIF
                     ENYHLNYLIDRYSINLYELQLNLGKGDYNFFIENQNYINFTKDIIKNWIEWHLKIKPI
                     YTDHTEPYMDIIYSFSNKLKNSNIFFINIDDNRNNLENIFKKYNSLYLRDNAIDDQKS
                     LSHSKFYNFLENIFNENDEYSKFKNTFLSIDNLFYELLESNDLNILKKQ*"
     gene            complement(98457..98741)
                     /locus_tag="BML_08022017_6_5m_scaffold_3_prodigal-single_9
                     0"
     CDS             complement(98457..98741)
                     /product="hypothetical protein"
                     /codon_start=1
                     /transl_table=11
                     /translation="MKTIVYDILDFKWDTMSNTLRGDANKLYDISCGHYYQIPFPNQR
                     AKFNIKNKRSGGFRRFIYHREYPLSKTECVWIFKSEDGIYCEIIKKIDLC*"
     gene            complement(98738..99118)
                     /locus_tag="BML_08022017_6_5m_scaffold_3_prodigal-single_9
                     1"
     CDS             complement(98738..99118)
                     /product="hypothetical protein"
                     /codon_start=1
                     /transl_table=11
                     /translation="MKYNEFLTAIMTYKKSIEDLSELHDIGFDFFEGKYKLATHIESM
                     MNNTFSSHYTKEGVEWIDWFIYEAEYGMKDFSSKPSYEKNKDDKYVLVYETGEVRWGA
                     TDESGNPICHSYESLYEYIQQYKK*"
     gene            complement(99128..99343)
                     /locus_tag="BML_08022017_6_5m_scaffold_3_prodigal-single_9
                     2"
     CDS             complement(99128..99343)
                     /product="hypothetical protein"
                     /codon_start=1
                     /transl_table=11
                     /translation="MGIFSNKYTEEGYYTEDEMGNLTKANTADEILDILQSGNGYYSD
                     GYSLTIVNGVKNRKHKRIEGGDFVNKD*"
     gene            complement(99345..99581)
                     /locus_tag="BML_08022017_6_5m_scaffold_3_prodigal-single_9
                     3"
     CDS             complement(99345..99581)
                     /product="hypothetical protein"
                     /codon_start=1
                     /transl_table=11
                     /translation="MIITLSIHTDFTEDIVDLIIDNKLEGGYSIDYALNALMSSYDGK
                     EIILFDFNRYFKLDNRWSGYDIEVLSNKIIIKFK*"
     gene            complement(99586..100749)
                     /locus_tag="BML_08022017_6_5m_scaffold_3_prodigal-single_9
                     4"
     CDS             complement(99586..100749)
                     /product="Thymidylate synthase {ECO:0000256|HAMAP-Rule
                     :MF_00008, ECO:0000256|SAAS:SAAS00215270}; Short=TS
                     {ECO:0000256|HAMAP-Rule:MF_00008};; Short=TSase
                     {ECO:0000256|HAMAP-Rule:MF_00008};; EC=2.1.1.45
                     {ECO:0000256|HAMAP-Rule:MF_00008,
                     ECO:0000256|SAAS:SAAS00215290};;  TaxID=1262919
                     species="Bacteria; Bacteroidetes; Bacteroidia;
                     Bacteroidales; Prevotellaceae; Prevotella; environmental
                     samples.;" source="Prevotella sp. CAG:1092.;""
                     /codon_start=1
                     /transl_table=11
                     /translation="MNTIDKAYQNLLQDILDNGREKRDRTGTGTISVFGRQIRHKMSE
                     GFPLLTTKKMAFKTMVTELLWFLRGDTNIKYLVDNNCHIWDGDAYKNYLKNFTPPECP
                     PNLDVQPDYYEPMSKDMFIYGIKTDDEFSNKWGDLGRIYGAQWRKWRNPLICKISKEF
                     SDIWDGRTHTEVDCPIDQISELITQLKETPDSRRMVVSAWAVHDLPNMVLPPCHYGFQ
                     VYTRELSLGERTKILNTKENSNRNTFAEQEGFMSYVCDKHNIPTRAISLMWNQRSVDT
                     FLGLPFNIASYGLLLEIIAKEVNMIADELIGNLGDTHLYSNHIEQAKEQISRTPYELP
                     KVEITERNWYQHQLVKEHLGPKTFSEKILSYRPDCFELIGYQSHPKIKAPLSN*"
                     /db_xref="R5PST3_9BACT"
                     /db_xref="UniRef100_R5PST3"
                     /db_xref="wko:WKK_03940"
                     /db_xref="2.1.1.45"
     gene            complement(100746..101234)
                     /locus_tag="BML_08022017_6_5m_scaffold_3_prodigal-single_9
                     5"
     CDS             complement(100746..101234)
                     /product="hypothetical protein"
                     /codon_start=1
                     /transl_table=11
                     /translation="MKVKINEKWFEGRYNDEKKFIIPLSEEQDVIFFYKWQKNMYGMS
                     KSDYTKDLEYKTICESGTLNNCYPILNINEDAVLLNFDSYKTNIDKEDLPKGISYVPY
                     VIETTSTSINGTTVWYKNKWENLLLKIKFFFKKPNELKRWEIYSKKPINSKYYQKTKI
                     TK*"
     gene            complement(101224..101556)
                     /locus_tag="BML_08022017_6_5m_scaffold_3_prodigal-single_9
                     6"
     CDS             complement(101224..101556)
                     /product="hypothetical protein"
                     /codon_start=1
                     /transl_table=11
                     /translation="MNKQIKKGNLNFDQSGRAYPDNPQIKENWDCIWENDGRYYELIG
                     DTEHKEWEQVKVEVRELSMEERWEIANLTPNMSEFDYCNKLCDEYSVPTKAISLTYNN
                     QTEVIYES*"
     gene            complement(101549..101905)
                     /locus_tag="BML_08022017_6_5m_scaffold_3_prodigal-single_9
                     7"
     CDS             complement(101549..101905)
                     /product="hypothetical protein"
                     /codon_start=1
                     /transl_table=11
                     /translation="MMEEAYKNYKLKHNFQINQGIEILCQEEFIHSIKTDDEFAKAWG
                     VIVEVRELSREERYNLMPTKTGHSKGNIENRKKINNFEGNTTGVSYHEEWLDSFCIPT
                     KAISLTYNNQTEVIYE*"
     gene            complement(101992..102189)
                     /locus_tag="BML_08022017_6_5m_scaffold_3_prodigal-single_9
                     8"
     CDS             complement(101992..102189)
                     /product="hypothetical protein"
                     /codon_start=1
                     /transl_table=11
                     /translation="MSAKSLEKEPMIIPNEYDGLWSGHYVEILFHNGNKSHKIELDNG
                     VRGINCKCKVKVDKDGWGYVL*"
     gene            complement(102171..102446)
                     /locus_tag="BML_08022017_6_5m_scaffold_3_prodigal-single_9
                     9"
     CDS             complement(102171..102446)
                     /product="hypothetical protein"
                     /codon_start=1
                     /transl_table=11
                     /translation="MKLTDDVLIEIGFNYLPATNEFTLMIPNGPHILIDKISNTYCMY
                     FNHKHPGNLVVMVRDIFDGISKWGIRYGRTDKINEIKQALELCQQKV*"
     gene            complement(102450..102677)
                     /locus_tag="BML_08022017_6_5m_scaffold_3_prodigal-single_1
                     00"
     CDS             complement(102450..102677)
                     /product="hypothetical protein"
                     /codon_start=1
                     /transl_table=11
                     /translation="MKATLTFNLPEDKDEFRMATTGASMYNVLWEMDQWLRSNTKYAP
                     DTMSEDTYSAFQQCRNQLSEIMGENGIDFDL*"
     gene            complement(102655..102954)
                     /locus_tag="BML_08022017_6_5m_scaffold_3_prodigal-single_1
                     01"
     CDS             complement(102655..102954)
                     /product="Chromosomal replication initiator DnaA domain
                     protein n=1 Tax=Weeksella virosa (strain ATCC 43766 / DSM
                     16922 / JCM 21250 / NBRC 16016 / NCTC 11634 / CL345/78)
                     RepID=F0NXT5_WEEVC"
                     /codon_start=1
                     /transl_table=11
                     /translation="MENLNNNKIFESPDKGKSIYEREIGENMRDRKLIKNENLKFSVG
                     DKAYKPKGYKFPCTIVSIFKTTNGDIRIVGEMDDNGMLHIFNETQLEHYESNTNL*"
                     /db_xref="UniRef100_F0NXT5"
                     /db_xref="wvi:Weevi_0270"
                     /db_xref="F0NXT5_WEEVC"
     gene            complement(102956..103306)
                     /locus_tag="BML_08022017_6_5m_scaffold_3_prodigal-single_1
                     02"
     CDS             complement(102956..103306)
                     /product="hypothetical protein n=1 Tax=Gracilimonas
                     tropica RepID=UPI0003761AA4"
                     /codon_start=1
                     /transl_table=11
                     /translation="MIYRSRKIVKYEDLNPRGTLFGGQLLKWVDEEAAIFAICQIGDR
                     MVVTKAMSKIDFKSSPKLGDIIEIGMEWVRDGNTSITFKCNVRNKDSKEDIITIDEIV
                     FVRVDENGKPKPIK*"
                     /db_xref="UniRef100_UPI0003761AA4"
                     /db_xref="bpy:Bphyt_7031"
                     /db_xref="B2T803_BURPP"
                     /db_xref="UPI0003761AA4"
     gene            complement(103296..103667)
                     /locus_tag="BML_08022017_6_5m_scaffold_3_prodigal-single_1
                     03"
     CDS             complement(103296..103667)
                     /product="hypothetical protein"
                     /codon_start=1
                     /transl_table=11
                     /translation="MRTGKKLEGFWVETPFVFEKTLSNGFIYRKEIPSKTNYPTPIPN
                     VLTEEGAQTIYNLIREKETIANCYGYMGISESRITGEGLGSKEYELDGWIWPGDFSEH
                     YVLTHKVRPTEEFLKWIGYDI*"
     gene            complement(103664..103909)
                     /locus_tag="BML_08022017_6_5m_scaffold_3_prodigal-single_1
                     04"
     CDS             complement(103664..103909)
                     /product="hypothetical protein"
                     /codon_start=1
                     /transl_table=11
                     /translation="MENIEEEDYNPYCKICSGCGVDGCCSALKCKFEDGCEYKETYLN
                     DLREGYIFMKEFYEKVYAKLDDDLKKEVDELYMNIEL*"
     gene            complement(103913..104113)
                     /locus_tag="BML_08022017_6_5m_scaffold_3_prodigal-single_1
                     05"
     CDS             complement(103913..104113)
                     /product="hypothetical protein"
                     /codon_start=1
                     /transl_table=11
                     /translation="MENIELKLESIDPTGVAIESKTIHIPIYSEEGMVKRRLYLHIGE
                     CLYSVDNKGYIIERLVPHHTNG*"
     gene            complement(104100..104534)
                     /locus_tag="BML_08022017_6_5m_scaffold_3_prodigal-single_1
                     06"
     CDS             complement(104100..104534)
                     /product="hypothetical protein n=1 Tax=Lewinella cohaerens
                     RepID=UPI00037F7506"
                     /codon_start=1
                     /transl_table=11
                     /translation="MITEFKDEYRWLSNFQSVQIKYDGRTYPSVEHAYIGAKSNDDGW
                     KQLCTSSKYRAGDLKKVSKDIELREDWEDVKVFIMYDLLKLKFVQEPFKTKLLNTGDM
                     ELIEGNYWGDVFWGVDMNKDEGQNILGRLIMKIRKEIRDGKY*"
                     /db_xref="UniRef100_UPI00037F7506"
                     /db_xref="A0A023NGS7_9CAUD"
                     /db_xref="dpt:Deipr_2488"
                     /db_xref="UPI00037F7506"
     gene            complement(104531..105439)
                     /locus_tag="BML_08022017_6_5m_scaffold_3_prodigal-single_1
                     07"
     CDS             complement(104531..105439)
                     /product="UV-endonuclease UvdE n=1 Tax=Rudanella lutea
                     RepID=UPI000361C559"
                     /codon_start=1
                     /transl_table=11
                     /translation="MNLGYACINMSMGKKVTTNRTMIKSTFNKRGLDYVSELALLNAK
                     DIIKVLEWNRMNGISLFRLSSTIIPWGDHLDLTQLKDYKEIKFELKKAGDFAKFWNMR
                     INSHPGPFVVLTSPKEEVVKNAIADLELHGMVFDMMGLSKTHFNNINIHCNGVYGNKQ
                     SAMDRFIQNFKRLSPSVRKRLTVENDDKASMYSVKDLMYIHKHTDIPIVFDYHHHQFC
                     TGGQTEEEALKLAATTWPKGIKQEVHYSESKALHENNPKEKPQAHSVYINKLPNTYGL
                     DLDVTVEAKGKELAILPFIKTQKMLI*"
                     /db_xref="UniRef100_UPI000361C559"
                     /db_xref="sli:Slin_2305"
                     /db_xref="D2QES4_SPILD"
                     /db_xref="UPI000361C559"
     gene            complement(105547..105837)
                     /locus_tag="BML_08022017_6_5m_scaffold_3_prodigal-single_1
                     08"
     CDS             complement(105547..105837)
                     /product="hypothetical protein"
                     /codon_start=1
                     /transl_table=11
                     /translation="LENLKRDYTKRGIDIDNDGTIDGYDTNGDGLIDIMTPSSSSRWR
                     YVMAHKPYYARKGFDWNDTDKWITNQNAINYYLAYVNPTVSRYPDNFDSKTY*"
     gene            complement(105797..107098)
                     /locus_tag="BML_08022017_6_5m_scaffold_3_prodigal-single_1
                     09"
     CDS             complement(105797..107098)
                     /product="hypothetical protein n=1 Tax=Verrucomicrobia
                     bacterium SCGC AAA300-N18 RepID=UPI000367ECE6"
                     /codon_start=1
                     /transl_table=11
                     /translation="MKFRTLLLGISALFIAVAAAYFSITGLSKLFAGASTAVILMASS
                     LEFGKLISASFLYAYWDRVNKFLRTYLVMGVVVLILITSAGIYGFLTSAYQVTADQLS
                     VIDKQTEIVELKKKRFEEQLNSANIEKERINQSINELTKGLSNNVIQYTDRSGNVVTT
                     TSSANRNSLERQLSDAKSQRDLLSIKIETLSDSVTRFDIDVLDLQQNNEVAGEIGTLK
                     YLAEITGYPMSNIVNWFALLIVFVFDPLAVTLVIAFNTAMKLDRSETTNAVDEKNFKI
                     YGDNVSPKQPIDKNIAETDDTDKVKDWETTLLDDTPLILSEKDAEVFIEGITADTEPN
                     EVLKEAAIAYKEDINIDTEDKKKDELVDDTEYINTNSNVDIVEPDVADDLIQASTKLM
                     NYIPYSERKVKNDTADMETKKKSSIQSQFGKLKKRLYKTGD*"
                     /db_xref="UniRef100_UPI000367ECE6"
                     /db_xref="A0A0F9PZS2_9ZZZZ"
                     /db_xref="aol:S58_69200"
                     /db_xref="UPI000367ECE6"
     gene            complement(107102..107281)
                     /locus_tag="BML_08022017_6_5m_scaffold_3_prodigal-single_1
                     10"
     CDS             complement(107102..107281)
                     /product="hypothetical protein"
                     /codon_start=1
                     /transl_table=11
                     /translation="MKTEYKNRSVELLTGVDTRLEKIMEMMEGKRPANAELALQNIKE
                     IRTTIEKVSQLIELS*"
     gene            complement(107331..107810)
                     /locus_tag="BML_08022017_6_5m_scaffold_3_prodigal-single_1
                     11"
     CDS             complement(107331..107810)
                     /product="Uncharacterized protein n=2 Tax=Odoribacter
                     RepID=R5VBD0_9PORP"
                     /codon_start=1
                     /transl_table=11
                     /translation="MKKNNLPNVFTTHFDRDEFITPFDKLIDRFFNQSFPHLSKEVGV
                     DVFQSSAYPKCDIVDFENRIEIIAEIPGMSKEQIQIDVDGDTISIKGEKVASVDKEGG
                     TYLRRELKKSSFKRTFAADTKIFNLNNVSAKFVDGILELVIPKLTSVEQTKKTIQIL*"
                     /db_xref="UniRef100_R5VBD0"
                     /db_xref="A0A0F7KJX9_9PROT"
                     /db_xref="tme:Tmel_1127"
                     /db_xref="R5VBD0_9PORP"
     gene            complement(107940..108299)
                     /locus_tag="BML_08022017_6_5m_scaffold_3_prodigal-single_1
                     12"
     CDS             complement(107940..108299)
                     /product="hypothetical protein"
                     /codon_start=1
                     /transl_table=11
                     /translation="MSRKEIKLPLTPLTEATFKRQGWVKHSVGDDMMDGDGDDIVDSD
                     GDVYYYTLSLPKDRNDAYTPHLVSNATDETGLLKDMGLSPGTFFIELMGTEGLGYCTT
                     EEELEVLYKVLTGDEIE*"
     gene            complement(108314..108766)
                     /locus_tag="BML_08022017_6_5m_scaffold_3_prodigal-single_1
                     13"
     CDS             complement(108314..108766)
                     /product="Putative 5'(3')-deoxyribonucleotidase n=1 Tax
                     =Polaribacter irgensii 23-P RepID=A4BXQ8_9FLAO"
                     /codon_start=1
                     /transl_table=11
                     /translation="MDGVLVDLSREFDQWFERNPHLKGRYKHNPDHIHGIFRNPSPIE
                     GAVEAVKKLYESGKYELFIATAAPWGNPEAATDKRYWIEKHFGNIFHKKMFVTHRKDL
                     LMGDYLIDDRTANGAGDFKGKLLRFGWAYETETWNEYPTWDTILSKLL*"
                     /db_xref="UniRef100_A4BXQ8"
                     /db_xref="A4BXQ8_9FLAO"
                     /db_xref="ptq:P700755_000943"
     gene            complement(108898..109746)
                     /locus_tag="BML_08022017_6_5m_scaffold_3_prodigal-single_1
                     14"
     CDS             complement(108898..109746)
                     /product="Phosphate-starvation inducible protein (Fragment
                     ) n=1 Tax=uncultured virus RepID=G4Y8K7_9VIRU"
                     /codon_start=1
                     /transl_table=11
                     /translation="MSRRKISTQLVDVPVAQTHRLPNIINKVSFRTLNQKRFYSAISK
                     EDSNIIMAHALAGAGKTYISIQRGLELLLHKGSSIKKLIIINPTVDVGNEDKLGHLPG
                     DLMEKVKVHNESSIYILHKIIGEVETNKLIEKGKIEFMVLNFLRGRNFEDAYIILDEA
                     QNASPLQLKTLVTRISDTTKLIIEGDLSQCDKYRANGTPAYEKSGFYDIWKRLGGISG
                     IYQIEFSKDDCIRSGIVKRILDKYEEEERIELGECNRVPLIVDYSIYESDLVEYPYSN
                     YSEVVD*"
                     /db_xref="UniRef100_G4Y8K7"
                     /db_xref="G4Y8K7_9VIRU"
                     /db_xref="swo:Swol_1566"
     gene            complement(109790..110128)
                     /locus_tag="BML_08022017_6_5m_scaffold_3_prodigal-single_1
                     15"
     CDS             complement(109790..110128)
                     /product="hypothetical protein"
                     /codon_start=1
                     /transl_table=11
                     /translation="MIVGWKKYFNSTNPIIDVYLQKYGLKFIEQTFSKIKRAHLAKKP
                     YIPLIKFTDDETIALLYQSEYQHALKLLLKLCIRIEYYEICSDIQDYITKMDTRKRRI
                     IAKSKETVLK*"
     gene            complement(110172..111194)
                     /locus_tag="BML_08022017_6_5m_scaffold_3_prodigal-single_1
                     16"
     CDS             complement(110172..111194)
                     /product="hypothetical protein"
                     /codon_start=1
                     /transl_table=11
                     /translation="MEYISLNSLRNNYPSIQNYKKKDVNVVQLAGNFEPNFIDFNLPD
                     LGVVTKVDGTSFKFIIELRADVDADSYIGLYTSPIFYNELLTSTTENNPYPLRSAFFT
                     DNIVTYYINELTTKYNELIDLETELDVKMDRNILYRFDGDIQYDELIKYIDWNVSSPT
                     LNEIGSQNVLPISQLSEYTYAQYNVDSASFEYVDNTLNDIRLSKLENELSNINSTIIE
                     IEDYLVNPDAAKLKIPGGAVAKLAGPVGVKVLSTVGGTAVKAIIAKIIPSALLGPVGI
                     IGGAVLAAASIVLKLIGAKKKKKQQEEQIEQHLNKLKSELVKLKERRIIITDEIQQLK
                     GQAVTT*"
     gene            complement(111298..111990)
                     /locus_tag="BML_08022017_6_5m_scaffold_3_prodigal-single_1
                     17"
     CDS             complement(111298..111990)
                     /product="Metallophosphoesterase n=1 Tax=Haliscomenobacter
                     hydrossis (strain ATCC 27775 / DSM 1100 / LMG 10767 / O)
                     RepID=F4L7I8_HALH1"
                     /codon_start=1
                     /transl_table=11
                     /translation="MYRITTISDTHNKHKQLTPFLPGGDILIHAGDISSMGYKHEIQS
                     FCDWFDKIDNYDLKVFIAGNHDYGFEERFNETMEIVNSYKTITYLQDDWVGFQKNDLR
                     EIRIWGSPWQPEFCNWAFNLPKNGIELKVKWNMIPDDTDILVTHGPAYGYVDSVVGEY
                     TNLGCEKLIERIEQINPAIHICGHIHTGYGYQTNDKTHFINASVLNEQYVFSQKPITF
                     DYNSDTDEIVFI*"
                     /db_xref="UniRef100_F4L7I8"
                     /db_xref="A0A085EPJ7_9FLAO"
                     /db_xref="hhy:Halhy_6349"
                     /db_xref="F4L7I8_HALH1"
     gene            complement(111992..112363)
                     /locus_tag="BML_08022017_6_5m_scaffold_3_prodigal-single_1
                     18"
     CDS             complement(111992..112363)
                     /product="Uncharacterized protein {ECO:0000313|EMBL
                     :KKK83558.1}; Flags: Fragment;;  TaxID=412755
                     species="unclassified sequences; metagenomes; ecological
                     metagenomes.;" source="marine sediment metagenome.;""
                     /codon_start=1
                     /transl_table=11
                     /translation="MENTSKLTDNELHTAVEYCETNYPEMTGEFKKILDEMYEMFCKK
                     QKNYGPSNISVGTSLQSNEDVKLALSGLFFRKNDKISRIKQMVVLGHADEVGESVADT
                     YQDLAVYSVISQIVQRGKWAK*"
                     /db_xref="A0A0F8YQ50_9ZZZZ"
     gene            complement(112626..112865)
                     /locus_tag="BML_08022017_6_5m_scaffold_3_prodigal-single_1
                     19"
     CDS             complement(112626..112865)
                     /product="hypothetical protein"
                     /codon_start=1
                     /transl_table=11
                     /translation="MKRYVIQKQLVPLDINAGDPNWAKRQIWVLRLNQSDTVDEFDTI
                     DEAVIKRDELINNDPTLRIYKIVERIDGNYLDINI*"
     gene            complement(112900..114024)
                     /locus_tag="BML_08022017_6_5m_scaffold_3_prodigal-single_1
                     20"
     CDS             complement(112900..114024)
                     /product="hypothetical protein"
                     /codon_start=1
                     /transl_table=11
                     /translation="VWRKLVLFLGFFIWGISAKGQVFTQTFIDRCTGETKVVAANFMN
                     GPTTVAFYNRVRVFTPQEATNGTLQQWLLETYNWWNTISPCAQTATQTQQAAQQASQA
                     VTSITNVLSTPPPQSNSVSVGGSSSSETNTDESGSSDSEESSSEEDSEEEGGGSEKGM
                     TPIIVSGDVMGMQTLQGNYNSVLSMGISKSSIYGDVSYMANLMIWDNLNQYMLGGSMT
                     KMFLSDIFELDFIESYNVNYSYSYGVSSVSVGYSMIKTFAKWGTLGGGINYSIIMGKG
                     IDGSITTFAYNFLYTRSFVVNKKLTYTPAIVYATSPIGYLSSIGETYISRDKMVILSN
                     GIDYQLSKKFRFNINWTPIINTNRDIPMINMFMIGSKIKI*"
     gene            complement(114031..114750)
                     /locus_tag="BML_08022017_6_5m_scaffold_3_prodigal-single_1
                     21"
     CDS             complement(114031..114750)
                     /product="id=4681690 bin=GWC2_Pelobacter_58_13 species
                     =unknown genus=unknown taxon_order=unknown
                     taxon_class=unknown phylum=TA06 tax=GWC2_Pelobacter_58_13
                     organism_group=Deltaproteobacteria organism_desc=Good +"
                     /codon_start=1
                     /transl_table=11
                     /translation="MKNLLILLGVFMMSGELLAQTVGTTKTEQYKASFETAIDIERFL
                     DYDGKQIPIQILKAGISDEMYEMYPELKEKRVGLGVANISMEYLENLNRFKFTEDKTE
                     IKNRMVKQFQASQAGIAENALDGRGKINLAEYFVTIECYDYSVSEDETVNLKDGVKNL
                     MVTRIGLQVRFTNAETGVVFGASGLGEATTTRELTFLSDATVDEVKFNQSTISIATKK
                     ALDIACARILDRMIKKGIFEN*"
                     /db_xref="gwc2_scaffold_4989_7"
                     /db_xref="87022608"
     gene            complement(114818..115135)
                     /locus_tag="BML_08022017_6_5m_scaffold_3_prodigal-single_1
                     22"
     CDS             complement(114818..115135)
                     /product="hypothetical protein"
                     /codon_start=1
                     /transl_table=11
                     /translation="MENTQQPSGFKDLLSNMMRRRWLITAIVLLTFLLLTIGIVISIH
                     TGSNVGQEWKELLLLMLGAFIGSYGKIIDYWFSDTDKDKMLVQKMDEEDGVSLSNTNS
                     LDK*"
     gene            complement(115150..115467)
                     /locus_tag="BML_08022017_6_5m_scaffold_3_prodigal-single_1
                     23"
     CDS             complement(115150..115467)
                     /product="hypothetical protein"
                     /codon_start=1
                     /transl_table=11
                     /translation="MSEEVEGHNDGTLSGLKKTIIGVLTTAVMGLGTWGITQITGGGD
                     EPAPIQQAAPVINITNSNEQSQSAGGGTTKIIERERVVEKPAPATVKKKEADEFKEEA
                     PKW*"
     gene            complement(115495..115866)
                     /locus_tag="BML_08022017_6_5m_scaffold_3_prodigal-single_1
                     24"
     CDS             complement(115495..115866)
                     /product="hypothetical protein"
                     /codon_start=1
                     /transl_table=11
                     /translation="MKKILTLLLFIFIIGSCNDPFEFEYVKNETPDNLVIENIIGIKL
                     ETQFITDEVRMNVKTDLLGNHIIKITDITGNVVSKEEVMLTPGDNVLVIYTNTLPSAG
                     YRIGLYDLKDRNLGITDFNKL*"
     gene            complement(115863..117410)
                     /locus_tag="BML_08022017_6_5m_scaffold_3_prodigal-single_1
                     25"
     CDS             complement(115863..117410)
                     /product="hypothetical protein"
                     /codon_start=1
                     /transl_table=11
                     /translation="MKNLLLTILLFSISVLSYSQIIINQTVVEQPPYNVGDTITVNYS
                     VQNLTGSNGFQYLWFRYHYSNKHIELIPSSTQFLQGQTQNFFHQWIGFDYIPNPTIGV
                     GELDRQYYEGGFNYIGEPNWNVVQLAIQKVGSPLSGNIISQKFIIKDNTDYTSIHRLH
                     MAFAEDINSQSIRPVGSQVLWLSLNEVKGLKSSVKIRVVHPTGYPISSHIVNVNDVSG
                     GVVESKQLDSSGEATFTSLITDAKYYVNILPISNENFMDNIVTVSDAYKAFLQITDKG
                     LLGTGNYFTHPIEYIVGNVKNNSSIPFNSMDSYYLFAHISGVNVTPSANIPTKQNQSP
                     LFYSTKLNGYNSGQFVNEINITESSHIFDFAYAWGGDLDFSHSTPPTENAGASNRINR
                     VYEEASIELISKLENGKVVINGNLTKTDLAGLQIILQYDISKLKLDTIIFNSGNEVTN
                     FVTDTDGRLSFGSIDQIGKGKIKIGTPYKLVFTPKVSLVNTMGLFYTIVTDAVDTNGN
                     KIKLTVK*"
     gene            complement(117407..117904)
                     /locus_tag="BML_08022017_6_5m_scaffold_3_prodigal-single_1
                     26"
     CDS             complement(117407..117904)
                     /product="hypothetical protein"
                     /codon_start=1
                     /transl_table=11
                     /translation="MKITLLSIILLLVSPIILFANNANTNSDLIKVGSVTNEIKIGSM
                     IGNRNLEFGIKNIVEELLMDMNYDISEKAELSVNIRLVFFDVINVGKSIGVYHKGVAT
                     TRIIAIGELERDGKIIKKTQQKGESTEISTSTLIIGEDGSLNQQTASIALKKLCELII
                     IDLLK*"
     gene            complement(118049..119422)
                     /locus_tag="BML_08022017_6_5m_scaffold_3_prodigal-single_1
                     27"
     CDS             complement(118049..119422)
                     /product="Helicase C-terminal domain protein n=1 Tax
                     =Bacteroides coprocola DSM 17136 RepID=B3JH18_9BACE"
                     /codon_start=1
                     /transl_table=11
                     /translation="MELRQNQIQPVKVGVDFFLQKKADPSVIVAPTAFGKSIVIASIA
                     KEVGEKLLIIQPSKELLEQNYNKFIGLGGEASIYSAAMNEKEIGSVTYATIGSVIGVA
                     HKFRDLGISKVIIDECDRFPREPGGMLRRFLTAAKITHILGLTATPLKLQTNMGEDGP
                     FSKLVMLTSKSKKGIFFKKIIHVAQIEEMVKLGFWSPLIYESYDFNTGELVYNSNRAE
                     YSDDSIKRAYKNQKIGDKIIRKVAELVDRKSILVAVPTIDEAMDLAGRIPNSAPLYSG
                     MASKDRNKIVEDFKSGKLRVILQVNILTVGFDYPQLDCIITGRPTASLSWWYQFVGRV
                     TRIHADKKDGLVIDFVGSVPKFGKVEDLYFKYEEPIWKLYGEGKKLLTGIPLHEIGLH
                     IEGEKSPHDLAAEGAKIIITFGKYSGKEVRETPKWYRDWMLQNFQFGKFNENVKNEII
                     RLKGLGI*"
                     /db_xref="UniRef100_B3JH18"
                     /db_xref="bdh:GV66_19085"
                     /db_xref="B3JH18_9BACE"
     gene            complement(119482..119817)
                     /locus_tag="BML_08022017_6_5m_scaffold_3_prodigal-single_1
                     28"
     CDS             complement(119482..119817)
                     /product="hypothetical protein"
                     /codon_start=1
                     /transl_table=11
                     /translation="MNAEQYLSQNHYVRDFVNEVNETIEAHYKLNLPNLQIKKIEVSV
                     GNKYVKLIHGNSVWGFISRCDGMLKGFPVKKGDLLKPATWNSPAAHSRGNLIEGTATY
                     TTYGPNYLR*"
     gene            complement(119979..120314)
                     /locus_tag="BML_08022017_6_5m_scaffold_3_prodigal-single_1
                     29"
     CDS             complement(119979..120314)
                     /product="hypothetical protein"
                     /codon_start=1
                     /transl_table=11
                     /translation="MRYLVDPQTLVFNSKGRIAGFSEFLSQFNISQWDILNTAMEVVS
                     EWSEDWPEDQGFSSSDMTYLMKEFIDEVISESGNDGKYMTKFTPSLSVVEYSEADTDN
                     RRLRMEQGI*"
     gene            complement(120386..120772)
                     /locus_tag="BML_08022017_6_5m_scaffold_3_prodigal-single_1
                     30"
     CDS             complement(120386..120772)
                     /product="hypothetical protein"
                     /codon_start=1
                     /transl_table=11
                     /translation="MERDYIIEKLKSGDPSKEKLLGWLNALPTTAAKKRPVEYKVGDV
                     LMHGIFHHPYILMERKGDMWICGLLTSEESCAEILCETRSRFFTENYFTRSLFTISVP
                     TGSFYGVYDNKRHLASVLKRLKKMFV*"
     gene            120960..121112
                     /locus_tag="BML_08022017_6_5m_scaffold_3_prodigal-single_1
                     31"
     CDS             120960..121112
                     /product="hypothetical protein"
                     /codon_start=1
                     /transl_table=11
                     /translation="MGNVIQWLRSTDALIASYWYRDILINIFYTLFFNISHFTHKNSS
                     INNKLI*"
     gene            121124..121435
                     /locus_tag="BML_08022017_6_5m_scaffold_3_prodigal-single_1
                     32"
     CDS             121124..121435
                     /product="10 kDa chaperonin n=1 Tax=Roseiflexus
                     castenholzii (strain DSM 13941 / HLO8) RepID=A7NMS8_ROSCS"
                     /codon_start=1
                     /transl_table=11
                     /translation="MSNNLVKPLGDRVLVKSAEKGDIKTKSGIILTDSATRGETVWGE
                     VVSVGSGIFTQTGERLPISVSVGDLVMYKKDMSGHSIKLDGEDYLLFNEHELLMVKKQ
                     N*"
                     /db_xref="UniRef100_A7NMS8"
                     /db_xref="rca:Rcas_2778"
                     /db_xref="A7NMS8_ROSCS"
     gene            121451..124711
                     /locus_tag="BML_08022017_6_5m_scaffold_3_prodigal-single_1
                     33"
     CDS             121451..124711
                     /product="TonB-dependent receptor n=1 Tax=Mariniradius
                     saccharolyticus AK6 RepID=M7XRH9_9BACT"
                     /codon_start=1
                     /transl_table=11
                     /translation="MKKTIKNVLMFTLLAVMMVIGNPNTVYSQGVTTASVSGKITDVA
                     NEVLPGATVVATHKPSGSRYGVISNSEGRYNIVGMRIGGPYLIEVSFIGYSTKTMDGV
                     YLNLGVTSNINVVLEDGTTELGEVTVSVDRNSVFSSERTGASTAITSQNLNRLPTISR
                     NINDFTRLSPQASGNSFAGQDGRLNNITVDGSYFNNSFGLGSGSNPGGRTGVSPISLD
                     AIEQISINVAPYDVRQGNFVGAGINTVTKSGTNEFSGSVYGFSRNNNLVGTKAGDKDF
                     NPGQFDYKQYGFRLGGPIVKNKLFFFGSFEDEKNVTPGTTFRANKGGEKAEGNITRVL
                     ASDLDGLSTFLKDKYGYETGPYQDYDQTTAATKFLGKIDWNINKSNKFSLRYTHLDSY
                     TDVLASGSSSLGFGGRNFNLDALNFQNSNYLINENIRSIVGELNSRLSDNVSNSLIIG
                     YTSQDESRGSRGDFFPLVDILKDGATYTTFGFEPFTPNNELKYKTFQVQNNLQIFRDK
                     STWTLGASYEKYQSENVFFPGSQSAYVFNSLEDFYASAGGNTNITLRRFQVRYNNIPG
                     QVKPVQPLSVDYFGLYGQNDITVSDRFTTTIGLRVDVPIFGETGFRNTEVEGMNFVDA
                     NGNSAKYRTDKLPDANLLWSPRIGFNWDVIGDKSTQIRGGSGIFTGRPAYVWVSNQIG
                     NNGILTGFDRLDNTKARPFSPDPETYKPTNINGQPAANYELALTDADFKFPQVWRTNL
                     AVDKKLFGGIIGTAEFIYSKDVNGVSYHNANLAPSNGTFAGIDGRERWVGGNSATRIN
                     GKIDNAVTLGNQAIGSSYVGSFSLEKPFTSGLYAKAAYSYGITQNTVDAGSIAFGSWN
                     NNPHSGNPNNNELGLSSNSMGHRVFTALSYTKDIFSFGNTSVGLFWEGRTIGNYSYVY
                     GGDFNGDGGFSNDLIYIHKNKEEMKFQQFTSSGKTFTVQEQADAWEAFILQDKYLSKN
                     RGSIAERGAAFLPMVFRADFNFTQQLFTNIGGKRNTLEFRADILNVGNLLNNAWGIGQ
                     FATTTSPLVPAGTTQSGEPQFRLRNFGNQLITQTYQPTVGVGDVWRAQFGLRYTFN*"
                     /db_xref="UniRef100_M7XRH9"
                     /db_xref="M7XRH9_9BACT"
                     /db_xref="ial:IALB_2232"
     gene            124767..125186
                     /locus_tag="BML_08022017_6_5m_scaffold_3_prodigal-single_1
                     34"
     CDS             124767..125186
                     /product="hypothetical protein"
                     /codon_start=1
                     /transl_table=11
                     /translation="MTSKEFVIWLSGFVEAIDKEPTLTQLNTVKDKLTEVKDEEQIRT
                     PIGVGGFGIPNTTPMWQQPHTINPYYIGDIPQVNLPFISTTPNGTGGNPTPPTFTIST
                     MSGSSIINGITSNGTTSITYGYPSGSSWHYTDVFNKK*"
     gene            125209..125745
                     /locus_tag="BML_08022017_6_5m_scaffold_3_prodigal-single_1
                     35"
     CDS             125209..125745
                     /product="Uncharacterized protein n=1 Tax=Nitrolancetus
                     hollandicus Lb RepID=I4EMH4_9CHLR"
                     /codon_start=1
                     /transl_table=11
                     /translation="MTKIINLFSGPGAGKSSIAAGLTYKLKSKHISCDNPYEFPKTLA
                     WDENHLAIQDQLYVLANQHRGIVKSYGKVDYIISDSPILLSLIYRNYYKGVDYPSTLY
                     NESFDKMVLDIHSYYDNLNIVLKRSVGVYNEKERYQNLEKSIELDTIIQSKLDIYNIP
                     YVEVDVDTNTVNTILDLL*"
                     /db_xref="UniRef100_I4EMH4"
                     /db_xref="A0A0F9JDD0_9ZZZZ"
                     /db_xref="acr:Acry_3438"
                     /db_xref="I4EMH4_9CHLR"
     gene            complement(125830..126024)
                     /locus_tag="BML_08022017_6_5m_scaffold_3_prodigal-single_1
                     36"
     CDS             complement(125830..126024)
                     /product="hypothetical protein"
                     /codon_start=1
                     /transl_table=11
                     /translation="MKKGVIAMLIAFSFAVVSCGGAKEGEAVEVEATEVEATEEVVEV
                     EATEEVVEVEATEGATEVAQ*"
     gene            complement(126131..126391)
                     /locus_tag="BML_08022017_6_5m_scaffold_3_prodigal-single_1
                     37"
     CDS             complement(126131..126391)
                     /product="hypothetical protein"
                     /codon_start=1
                     /transl_table=11
                     /translation="MNTMDIVNQYKIAAKEFALHYDVTSEHIISIIASVMMTRDDTGI
                     PGGGFVQSVVSNDLFGAVSRADNECYANLKVIVAANQYAYLD*"
     gene            complement(126405..126734)
                     /locus_tag="BML_08022017_6_5m_scaffold_3_prodigal-single_1
                     38"
     CDS             complement(126405..126734)
                     /product="hypothetical protein"
                     /codon_start=1
                     /transl_table=11
                     /translation="MNNLKIPEYKNPDKNHDKPFFRYGSYSICMSPNEKYPHMVEISR
                     GPKVGRSLIGRKYVNHFFAIKIIDTFKTERMINKQITSVVATLENEGYDADMALEAVS
                     NDEFVNF*"
     gene            complement(126741..127058)
                     /locus_tag="BML_08022017_6_5m_scaffold_3_prodigal-single_1
                     39"
     CDS             complement(126741..127058)
                     /product="Multi-sensor hybrid histidine kinase n=1 Tax
                     =Meiothermus silvanus (strain ATCC 700542 / DSM 9946 /
                     VI-R2) RepID=D7BA51_MEISD"
                     /codon_start=1
                     /transl_table=11
                     /translation="MATRATIQLEGYKVAKLYKHWDGYPEATLQWLEDFNKDFVENRG
                     DDIEYKFAQLIRSSAFDCEKYGLDASRHTGWGVVGLYNDCGVNYQYRLMNDGTVVVSK
                     NDF*"
                     /db_xref="UniRef100_D7BA51"
                     /db_xref="msv:Mesil_0556"
                     /db_xref="D7BA51_MEISD"
     gene            complement(127140..127601)
                     /locus_tag="BML_08022017_6_5m_scaffold_3_prodigal-single_1
                     40"
     CDS             complement(127140..127601)
                     /product="hypothetical protein"
                     /codon_start=1
                     /transl_table=11
                     /translation="MATSNFHNVNATHIFAVILDDEWAYDDLIGNLESEFNNHSDYYD
                     YDKTDQHELRSFPSRTLGSFSKGIMIGEDEVEVYITPVVRTGYYEGCNLDWDVRYYVN
                     GYEDELYCENTNIELILNEYVKFIETIYSQYSEPLGVTARFSNGETIYHKI*"
     gene            complement(127686..127874)
                     /locus_tag="BML_08022017_6_5m_scaffold_3_prodigal-single_1
                     41"
     CDS             complement(127686..127874)
                     /product="hypothetical protein"
                     /codon_start=1
                     /transl_table=11
                     /translation="MEMAEPTLIMEEILKIVKETPNDMELGRLIRKMVNTSNTNSLDI
                     TNSKVDDWYKRNGKINQK*"
     gene            complement(127850..128008)
                     /locus_tag="BML_08022017_6_5m_scaffold_3_prodigal-single_1
                     42"
     CDS             complement(127850..128008)
                     /product="hypothetical protein"
                     /codon_start=1
                     /transl_table=11
                     /translation="MEQALSFIVLITLLVIIISIKSPILFLITFFGGSTYLLIRGKKK
                     GWKWPNRP*"
     gene            complement(128054..128341)
                     /locus_tag="BML_08022017_6_5m_scaffold_3_prodigal-single_1
                     43"
     CDS             complement(128054..128341)
                     /product="hypothetical protein"
                     /codon_start=1
                     /transl_table=11
                     /translation="MELPISGLTQQQTEMVNGIIKILLGVKDIENRTELARKQIDGFK
                     KEGIKFNYALFLSKLGLDNNDEPVAMDIKTQPTHRVHTENISLKSILKKIK*"
     gene            complement(128375..128578)
                     /locus_tag="BML_08022017_6_5m_scaffold_3_prodigal-single_1
                     44"
     CDS             complement(128375..128578)
                     /product="hypothetical protein"
                     /codon_start=1
                     /transl_table=11
                     /translation="MEQLIGRTVRVKILDRDDVGKTIPNKFTYISGKCQFAGYNKWLD
                     VWQITIDRMPIFPIQFKDVEIIK*"
     gene            complement(128581..128832)
                     /locus_tag="BML_08022017_6_5m_scaffold_3_prodigal-single_1
                     45"
     CDS             complement(128581..128832)
                     /product="hypothetical protein"
                     /codon_start=1
                     /transl_table=11
                     /translation="MTRFEMIKEEFSGVFGSLNLYVDATSFFFVDVDGDRLEGFKTVT
                     ASCGCCSEVEDYDGSLSYEVEYMDDTDFSDLVEELTKLK*"
     gene            complement(128974..129549)
                     /locus_tag="BML_08022017_6_5m_scaffold_3_prodigal-single_1
                     46"
     CDS             complement(128974..129549)
                     /product="hypothetical protein"
                     /codon_start=1
                     /transl_table=11
                     /translation="MSTSKINLEINGIKFNLSSDCLRKTTWNGEPITPYIYLRAKHVA
                     SLIKQYVKIKYPQIECSAKSQVYSGGDSVDVYLSTPNGYEVSEEIYKDVDRFGDIFQE
                     GRFDGMQDMYEYSDITKTTDNGTRIDGGSKYVFVNNRAQFGTVADVCRMIRDYQAGNY
                     IGGARDLAGSIKEILKYGIPQKNVDKALELI*"
     gene            complement(129668..129895)
                     /locus_tag="BML_08022017_6_5m_scaffold_3_prodigal-single_1
                     47"
     CDS             complement(129668..129895)
                     /product="Uncharacterized protein n=1 Tax=Eggerthella
                     lenta (strain ATCC 25559 / DSM 2243 / JCM 9979 / NCTC
                     11813 / VPI 0255) RepID=C8WNH1_EGGLE"
                     /codon_start=1
                     /transl_table=11
                     /translation="MTIREFYLETYPTDGLGLELNETPTFPGLLNQLITNADIYRYIG
                     VSDSLVRERLFERLAEELEVSYQYVYNLWLN*"
                     /db_xref="UniRef100_C8WNH1"
                     /db_xref="A0A096LE54_9ACTN"
                     /db_xref="ele:Elen_0858"
                     /db_xref="C8WNH1_EGGLE"
     gene            complement(130217..130417)
                     /locus_tag="BML_08022017_6_5m_scaffold_3_prodigal-single_1
                     48"
     CDS             complement(130217..130417)
                     /product="hypothetical protein"
                     /codon_start=1
                     /transl_table=11
                     /translation="MKLCKTEDEFVKYMWELYPSDDQLDLRTAMLKSFNFLVGRYDQE
                     EMERKEIQKQIRQKMIDNGFGA*"
     gene            complement(130539..130676)
                     /locus_tag="BML_08022017_6_5m_scaffold_3_prodigal-single_1
                     49"
     CDS             complement(130539..130676)
                     /product="hypothetical protein"
                     /codon_start=1
                     /transl_table=11
                     /translation="MIDWTKVTDNEEVIRLIKEREKIEEQIRAIDEMALVRYELEVLQ
                     E*"
     gene            complement(130805..130993)
                     /locus_tag="BML_08022017_6_5m_scaffold_3_prodigal-single_1
                     50"
     CDS             complement(130805..130993)
                     /product="hypothetical protein"
                     /codon_start=1
                     /transl_table=11
                     /translation="MKHKTDAKEQAQLIIDEHKKNGVSDEDAKRCAITTVNLIISNIR
                     YGTETHSLFMRTLNYLNS*"
     gene            complement(131108..131401)
                     /locus_tag="BML_08022017_6_5m_scaffold_3_prodigal-single_1
                     51"
     CDS             complement(131108..131401)
                     /product="hypothetical protein"
                     /codon_start=1
                     /transl_table=11
                     /translation="MITETEYLEAKKIVQEYESKHLNISAVSGSADRYTKKLDKYWDD
                     DIYTIEEWNKTVEDGWICDDDGSGYWVKDNLKSSDEVFSTPQLDATHVVWYNK*"
     gene            complement(131446..131703)
                     /locus_tag="BML_08022017_6_5m_scaffold_3_prodigal-single_1
                     52"
     CDS             complement(131446..131703)
                     /product="hypothetical protein"
                     /codon_start=1
                     /transl_table=11
                     /translation="MKDNKHIQSFNEHQENLNISDVRQRLIDRIDELKRDKRELFGDE
                     DFVYIGGRTVRGGVINENTSKFYLYVYDKLVKELQDILNVV*"
     gene            complement(131783..131968)
                     /locus_tag="BML_08022017_6_5m_scaffold_3_prodigal-single_1
                     53"
     CDS             complement(131783..131968)
                     /product="hypothetical protein"
                     /codon_start=1
                     /transl_table=11
                     /translation="MEKEFVLRAWRLIQDAMNPNNSTIVHFAIEDLFSRIELDEMNTL
                     QDYIAFKDEWYPQMKNR*"
     gene            complement(132081..132287)
                     /locus_tag="BML_08022017_6_5m_scaffold_3_prodigal-single_1
                     54"
     CDS             complement(132081..132287)
                     /product="hypothetical protein"
                     /codon_start=1
                     /transl_table=11
                     /translation="MNIELDRKGLEILVNGSQPNYNEFENPLVKKAGHDYSDQYGWTI
                     WRSLNNLTDDELYQLYVICRNSWS*"
     gene            complement(132298..132723)
                     /locus_tag="BML_08022017_6_5m_scaffold_3_prodigal-single_1
                     55"
     CDS             complement(132298..132723)
                     /product="hypothetical protein"
                     /codon_start=1
                     /transl_table=11
                     /translation="MYRIGFIVNTGSNPVLTTKINPIFFHKRLGNVKSFSYVYGVMID
                     NPLTPNDMLSNVKRLKNGGISYSNVRIEEIPSVKFPTMVQLAKGPAKLKTLIGRKFIS
                     LEKAVLAIDVAAAESLIGGDKIKVKMEMVENGIVSIYEV*"
     gene            complement(132976..133167)
                     /locus_tag="BML_08022017_6_5m_scaffold_3_prodigal-single_1
                     56"
     CDS             complement(132976..133167)
                     /product="hypothetical protein"
                     /codon_start=1
                     /transl_table=11
                     /translation="MKNLTKLRTPEFALIPLITLAIWILIVMFADFWTVLVLSIWCIP
                     TMVLSIIMTIVIDRIYKKD*"
     gene            complement(133169..133378)
                     /locus_tag="BML_08022017_6_5m_scaffold_3_prodigal-single_1
                     57"
     CDS             complement(133169..133378)
                     /product="hypothetical protein"
                     /codon_start=1
                     /transl_table=11
                     /translation="VKRVSYIYSVMIEKLNPHTDMNYYKIRETIAESGKFKVNEILSY
                     FKAKYPEVDTRLVRETAKELLKELK*"
     gene            complement(133409..133675)
                     /locus_tag="BML_08022017_6_5m_scaffold_3_prodigal-single_1
                     58"
     CDS             complement(133409..133675)
                     /product="hypothetical protein"
                     /codon_start=1
                     /transl_table=11
                     /translation="MKYKIIFNEYRNEYGVVTNSHYTIQIQRKFLFFKYWSTITHEIS
                     GWGDLYTTETNFRTLEDAKKFIENLNKSGVLNKWSQTVVDYNEI*"
     gene            complement(133896..134057)
                     /locus_tag="BML_08022017_6_5m_scaffold_3_prodigal-single_1
                     59"
     CDS             complement(133896..134057)
                     /product="hypothetical protein"
                     /codon_start=1
                     /transl_table=11
                     /translation="METALIVLYVFIVASWVIPTFIKTENHKGIVRLSLSAIALGIWI
                     GHIVTKYLP*"
     gene            complement(134064..134642)
                     /locus_tag="BML_08022017_6_5m_scaffold_3_prodigal-single_1
                     60"
     CDS             complement(134064..134642)
                     /product="hypothetical protein"
                     /codon_start=1
                     /transl_table=11
                     /translation="MKNKFKLVETEDYLLAVSDEEIEKDDYFYYIWFNADIIQKADSG
                     SNLNNLNAKNPKDNFKKIIAYKPKGNAPELDLPLLPYVEDEVEKLAESYYTQIRLAER
                     TAFKFGYKAATKVYSEEDLRKAMHFGKFGEYEGIQKTQEFIQSLKQPKWFVAEMKHTK
                     SEVFRENDNVPYAVLKTTTINNKIYLEGTYLN*"
     gene            complement(134632..134793)
                     /locus_tag="BML_08022017_6_5m_scaffold_3_prodigal-single_1
                     61"
     CDS             complement(134632..134793)
                     /product="hypothetical protein"
                     /codon_start=1
                     /transl_table=11
                     /translation="MKISGKRLLRTVIKGWDFDDFRPSNWGNKQTYASKKWSKKLRAA
                     LKKDLRNEE*"
     gene            complement(134790..135047)
                     /locus_tag="BML_08022017_6_5m_scaffold_3_prodigal-single_1
                     62"
     CDS             complement(134790..135047)
                     /product="hypothetical protein"
                     /codon_start=1
                     /transl_table=11
                     /translation="MKYVILPIWKLVKVGFRFIGVMFFIITAVVLFILYTLWELKLDF
                     SYFGEAKDSFLKELSYSEFETKQCHTPKGLWDYIYNGLKRL*"
     gene            complement(135229..135339)
                     /locus_tag="BML_08022017_6_5m_scaffold_3_prodigal-single_1
                     63"
     CDS             complement(135229..135339)
                     /product="hypothetical protein"
                     /codon_start=1
                     /transl_table=11
                     /translation="METLLNQNFVFVMAGVFVVVILIASFVLDRMEDEDE*"
     gene            complement(135344..135562)
                     /locus_tag="BML_08022017_6_5m_scaffold_3_prodigal-single_1
                     64"
     CDS             complement(135344..135562)
                     /product="hypothetical protein"
                     /codon_start=1
                     /transl_table=11
                     /translation="MNGFRVLNRAELKSELESFNNCYVSHIDGWWMYFRATPFAAKGI
                     KRELGRKVEGMLENEYRIFVSNIPSNHK*"
     gene            complement(135654..135827)
                     /locus_tag="BML_08022017_6_5m_scaffold_3_prodigal-single_1
                     65"
     CDS             complement(135654..135827)
                     /product="hypothetical protein"
                     /codon_start=1
                     /transl_table=11
                     /translation="METVIIKVVTSRDGQGYALEHNQAEGFKGIIGRRWAWFKYKADA
                     DKSAEELMACWNK*"
     gene            complement(135841..136134)
                     /locus_tag="BML_08022017_6_5m_scaffold_3_prodigal-single_1
                     66"
     CDS             complement(135841..136134)
                     /product="hypothetical protein"
                     /codon_start=1
                     /transl_table=11
                     /translation="MNSSPSISNYENLGLYLTSSQTSKSASERNGRAIRRVFRKPTPT
                     PITTLDWNVEECNIQLRNENGSVREVSGYLVCKGEISKRFVNIESVQRFISQN*"
     gene            complement(136216..136440)
                     /locus_tag="BML_08022017_6_5m_scaffold_3_prodigal-single_1
                     67"
     CDS             complement(136216..136440)
                     /product="hypothetical protein"
                     /codon_start=1
                     /transl_table=11
                     /translation="MTLKEAQFQSRKLAKDRVRRYFQREGIENFNWDMFGLKIVKKEL
                     YHSFKLYTPHWDMYSKTYCVIDMEGNIVLK*"
     gene            complement(136509..136724)
                     /locus_tag="BML_08022017_6_5m_scaffold_3_prodigal-single_1
                     68"
     CDS             complement(136509..136724)
                     /product="hypothetical protein"
                     /codon_start=1
                     /transl_table=11
                     /translation="MINFAPFISLLLRKNPQPTTERILTDRAKSEIEKINKMEFFDAV
                     DYLTNKEEEKITYCGVCGGDASICDGC*"
     gene            complement(136897..137229)
                     /locus_tag="BML_08022017_6_5m_scaffold_3_prodigal-single_1
                     69"
     CDS             complement(136897..137229)
                     /product="hypothetical protein"
                     /codon_start=1
                     /transl_table=11
                     /translation="VDYYSYVYRVMIDNLVNPLTMFNVFQQKTATLFNGKKVKEGDKV
                     YFINSDGNRCEGVIQRRLHNVKIETPHYGTLRSYESNKETILKKGTLFFWNTGFRIEE
                     YVNLDLAA*"
     gene            complement(137527..137682)
                     /locus_tag="BML_08022017_6_5m_scaffold_3_prodigal-single_1
                     70"
     CDS             complement(137527..137682)
                     /product="hypothetical protein"
                     /codon_start=1
                     /transl_table=11
                     /translation="MASENKKRKSDKKLHWGRGKYFMKWVGKGIKRLTYFTSSQRRVN
                     NKIDLED*"
     gene            complement(137857..137937)
                     /locus_tag="BML_08022017_6_5m_scaffold_3_prodigal-single_t
                     rna_33"
     tRNA            complement(137857..137937)
                     /product="Pseudo"
     gene            complement(138614..138696)
                     /locus_tag="BML_08022017_6_5m_scaffold_3_prodigal-single_t
                     rna_32"
     tRNA            complement(138614..138696)
                     /product="Undet"
     gene            complement(139946..140260)
                     /locus_tag="BML_08022017_6_5m_scaffold_3_prodigal-single_1
                     71"
     CDS             complement(139946..140260)
                     /product="hypothetical protein"
                     /codon_start=1
                     /transl_table=11
                     /translation="MYLTIKGLNKFCENNTEYNWYNEYEDRYLLRRVSNDNEDDIIQI
                     QINRNPINVFHTTQYLITMIELKDGWKRRREGSILMSIEGIRDMNGLRKRLEEELTPN
                     KY*"
     gene            complement(140260..140805)
                     /locus_tag="BML_08022017_6_5m_scaffold_3_prodigal-single_1
                     72"
     CDS             complement(140260..140805)
                     /product="hypothetical protein"
                     /codon_start=1
                     /transl_table=11
                     /translation="MWEKDDINYMQNMVKYAMSVDISNNSYSNYTFDIKPFDDDFLKT
                     IEAYSKHYNTIPLVENRKNKLGRLNIQNLERITEIDPNLMMREGYGYPHEYHIRYNTE
                     NGTVADIANNYVYTPPVLTRIKATDGMLILSRIPKHGKYLLMSDSNDSTIDRIPFETI
                     MDIDKFISRIWKFINIIERIT*"
     gene            complement(140808..140981)
                     /locus_tag="BML_08022017_6_5m_scaffold_3_prodigal-single_1
                     73"
     CDS             complement(140808..140981)
                     /product="hypothetical protein"
                     /codon_start=1
                     /transl_table=11
                     /translation="MSKLPKIQTKDFTPLTEELMKEITNGDNKKATKLWIELKEEWRL
                     EIRRVIEEIKKAN*"
     gene            complement(140988..141302)
                     /locus_tag="BML_08022017_6_5m_scaffold_3_prodigal-single_1
                     74"
     CDS             complement(140988..141302)
                     /product="hypothetical protein"
                     /codon_start=1
                     /transl_table=11
                     /translation="MKLDIKNIGKVLENGITFNWIKVAPLPDRYQFHIESNTTQTIYY
                     LELYRFDELNGLYRLMITNSKYRNADNKKWIAVKDIKDITLFKRICIDFIRSVNSNEI
                     PF*"
     gene            complement(141348..141728)
                     /locus_tag="BML_08022017_6_5m_scaffold_3_prodigal-single_1
                     75"
     CDS             complement(141348..141728)
                     /product="hypothetical protein"
                     /codon_start=1
                     /transl_table=11
                     /translation="MKIEPTYITFEQAKWLKEKGFTKENGCACREGWINYLFYFEGKT
                     SEPENDSGYALDTLGNSHLIERPEQWQVVEWLRVEKDIFIEVCYWKSTKLYQWKIDNK
                     FGKEFNSPQEAYSAAFDYILTNLI*"
     gene            complement(141718..142002)
                     /locus_tag="BML_08022017_6_5m_scaffold_3_prodigal-single_1
                     76"
     CDS             complement(141718..142002)
                     /product="hypothetical protein"
                     /codon_start=1
                     /transl_table=11
                     /translation="MENKETIEEAAERLVNRPYGNVVSKSSFIEGAKSDAAKDYWFEK
                     FQQGKWVQVEKIKAQIEMLEGVDGVYYYTIPISRKIESLQKQLKQLEDEN*"
     gene            complement(142011..142226)
                     /locus_tag="BML_08022017_6_5m_scaffold_3_prodigal-single_1
                     77"
     CDS             complement(142011..142226)
                     /product="hypothetical protein"
                     /codon_start=1
                     /transl_table=11
                     /translation="MKLIFSRTQKVEVELKREPTIEELKILLGKDNESTMFDLPEDLI
                     DWDNENVVDEDYSSHCHIYIPKPEISN*"
     gene            complement(142207..142410)
                     /locus_tag="BML_08022017_6_5m_scaffold_3_prodigal-single_1
                     78"
     CDS             complement(142207..142410)
                     /product="hypothetical protein"
                     /codon_start=1
                     /transl_table=11
                     /translation="MNKKETLEEYLQICKDCGSKEVARCKWVNVNTEEIYSADSGTNL
                     EWCFDCKSETNIISKEDYETNIQ*"
     gene            complement(142403..143572)
                     /locus_tag="BML_08022017_6_5m_scaffold_3_prodigal-single_1
                     79"
     CDS             complement(142403..143572)
                     /product="hypothetical protein"
                     /codon_start=1
                     /transl_table=11
                     /translation="MKNIHVLATDKPSRLHLGKSGLVLCDLNFGRNTINGQNICITSD
                     EKIKDGDWRFNPKTNKSVKVGHHGHYGYSSKKIILTTDQDLIKDGVQAIDGEFLQWFV
                     KNSSCERVEVEKLYKNGYGNWYKNDSHFIPSETKYKIIIPQEEPKLINNCPKCGLDLV
                     EREGSKPVCTRIDCGGIILSNETLREWALKEEPKQTDENGKPITYWGGLEEPKQEIVG
                     YRLNSKISRLMVDRILQCSMPIWNDEDKSVYFIRGHVGGSLVAKMKELKVLDLWFTPI
                     YESEEVKSDWIKEHHIDYYKKEGMMADKPKQETLEEFIFKVPFDYNIKSKEVIDMCMK
                     EQENIILTWRLGYFIDMINSLPDDTEKNRILKSVFDNRDGELLLESYKLMKSHYE*"
     gene            complement(143569..144027)
                     /locus_tag="BML_08022017_6_5m_scaffold_3_prodigal-single_1
                     80"
     CDS             complement(143569..144027)
                     /product="hypothetical protein"
                     /codon_start=1
                     /transl_table=11
                     /translation="MKNIEPTYVSFEQAKFLKEKGFGKWTGDIKTTDYCHAKYFHNKP
                     SGYGLINWKETDILYISGYDNWVNEYPYCDIWTYAPEQWQVVEWLRVNHGICIHTKPD
                     NNEEDIIVWEFVILSIIDEEVWFTVRQSQFNSPQEAYSAAFDYILTNNLI*"
     gene            complement(144024..144422)
                     /locus_tag="BML_08022017_6_5m_scaffold_3_prodigal-single_1
                     81"
     CDS             complement(144024..144422)
                     /product="hypothetical protein"
                     /codon_start=1
                     /transl_table=11
                     /translation="MKIKPTYTTLKQSKVLKEKGFDEECRMCVEDGDDRPLPFDCGRE
                     LHKNSLHPYYSAPEQWVVVEWLRVNHGIWVDVGVGNLFHKCKFYILIKTYNVDRWDLT
                     SLDNKTHSPYDSPQEAYSAAFDYILTNNLI*"
     gene            complement(144510..144851)
                     /locus_tag="BML_08022017_6_5m_scaffold_3_prodigal-single_1
                     82"
     CDS             complement(144510..144851)
                     /product="hypothetical protein"
                     /codon_start=1
                     /transl_table=11
                     /translation="VESYKKSGKWGKLKGFEYYLRSENKIRPNQREDFLIKSEGYIGI
                     INEISTTQYPYMDSSMSDIELMEIWNDIYHQWGWAIDEFRDRWVKEKLTIEKVHKGGL
                     VSVNVDQWWKI*"
     gene            complement(144854..145123)
                     /locus_tag="BML_08022017_6_5m_scaffold_3_prodigal-single_1
                     83"
     CDS             complement(144854..145123)
                     /product="Uncharacterized protein n=1 Tax=Flavobacterium
                     columnare (strain ATCC 49512 / CIP 103533 / TG 44/87)
                     RepID=G8X650_FLACA"
                     /codon_start=1
                     /transl_table=11
                     /translation="MKSEKLNENNSLERNPNERELVMYNSDKHTYDEAIEAIWIATGH
                     NELQCEQLAIMIDTVGYATIKIGHIEELQPMAETIQLEGFKVVIY*"
                     /db_xref="UniRef100_G8X650"
                     /db_xref="fco:FCOL_07305"
                     /db_xref="G8X650_FLACA"
     gene            complement(145120..145389)
                     /locus_tag="BML_08022017_6_5m_scaffold_3_prodigal-single_1
                     84"
     CDS             complement(145120..145389)
                     /product="hypothetical protein"
                     /codon_start=1
                     /transl_table=11
                     /translation="MIHLSFTPHQMREFLTKNDVYEIKIVEYYEAYNEYHNRVVEEKR
                     TMEIAYPKQIPFDNFIAGKEGYTDLVEWSLTSVFEREMVEKLLQL*"
     gene            complement(145452..145658)
                     /locus_tag="BML_08022017_6_5m_scaffold_3_prodigal-single_1
                     85"
     CDS             complement(145452..145658)
                     /product="hypothetical protein"
                     /codon_start=1
                     /transl_table=11
                     /translation="MYKKMKDIKEQFVIRDPISNKYHFEKGRFIVFEYATRYPTKEQV
                     LVDVNYILTNTSVKSIIIEKIYTI*"
     gene            complement(145651..146013)
                     /locus_tag="BML_08022017_6_5m_scaffold_3_prodigal-single_1
                     86"
     CDS             complement(145651..146013)
                     /product="Uncharacterized protein {ECO:0000313|EMBL
                     :KKM22256.1}; Flags: Fragment;;  TaxID=412755
                     species="unclassified sequences; metagenomes; ecological
                     metagenomes.;" source="marine sediment metagenome.;""
                     /codon_start=1
                     /transl_table=11
                     /translation="MEISVFIFILLIHFLADFGLQTHQQATLKSSRNTFLFYHVGVYS
                     LIWFIAIVSYGWKIENAIIFTLFTFIFHYLTDWTTSRVGKPFWDANDFHNGFVVVGFD
                     QLLHYIQLIITWKLITDV*"
                     /db_xref="A0A0F9I3Q9_9ZZZZ"
     gene            complement(146065..146430)
                     /locus_tag="BML_08022017_6_5m_scaffold_3_prodigal-single_1
                     87"
     CDS             complement(146065..146430)
                     /product="hypothetical protein"
                     /codon_start=1
                     /transl_table=11
                     /translation="MDSGVLNIVNIDKMIGMQYPDKGSQMAFTVYVTNIETTPTLYII
                     SIDYGVEHYTTATIIINRVKTLKVVDYLGYDIELLLQDFSTMNTYKTVFTVDMFKTPT
                     IFLNKIKNFIQREIDNLPF*"
     gene            complement(146432..146941)
                     /locus_tag="BML_08022017_6_5m_scaffold_3_prodigal-single_1
                     88"
     CDS             complement(146432..146941)
                     /product="Mannosyl-glycoprotein
                     endo-beta-N-acetylglucosaminidase n=3 Tax=Cellulophaga
                     phage phi12a:1 RepID=S0A0X6_9VIRU"
                     /codon_start=1
                     /transl_table=11
                     /translation="MFGILPILLIISLSYLIGYKLGLDTSIRLMDTEEKMFIIQSIDP
                     FSEDELVTMMRDLNIKLPYIPLAQSMLETGNWKSSMFLENHNLFGMKQSVRRVSTAKG
                     MNKGHAYYDTWRESVYDYAFYQSRYMNTIKSEDDYFSYLRATYATDSMYVDKLKNIIQ
                     KNKLKEKFN*"
                     /db_xref="UniRef100_S0A0X6"
                     /db_xref="S0A0X6_9VIRU"
     gene            complement(147022..147291)
                     /locus_tag="BML_08022017_6_5m_scaffold_3_prodigal-single_1
                     89"
     CDS             complement(147022..147291)
                     /product="hypothetical protein"
                     /codon_start=1
                     /transl_table=11
                     /translation="MSGLKMVLEWADDVGALKPVGNDGDVSFYDYAILGITDDGKLVY
                     SKDLMIKILSKDTKMDWEEAAEFLEFNCFSAYVGGRTPIFVNQFS*"
     gene            complement(147293..147877)
                     /locus_tag="BML_08022017_6_5m_scaffold_3_prodigal-single_1
                     90"
     CDS             complement(147293..147877)
                     /product="hypothetical protein"
                     /codon_start=1
                     /transl_table=11
                     /translation="MKLENEYKLISLYPEMFMGLVCGTTPNWSQRLYNRVLFWLQLRY
                     PYFRKYNHKKAVNPYNFGFECSDGWTGILYDLISKIKVLDVEAGVVTKVAQIKEKFGG
                     LRFYPLNGASNKVWKLITEYEEKSYGVCEFTGSRNSVGMWTYGWMSTMSKKYAEEHYE
                     KKKSEGKIPNGMVFEDCWKPAEAAKTIVLNKKSK*"
     gene            complement(147874..148077)
                     /locus_tag="BML_08022017_6_5m_scaffold_3_prodigal-single_1
                     91"
     CDS             complement(147874..148077)
                     /product="hypothetical protein"
                     /codon_start=1
                     /transl_table=11
                     /translation="MKCIKNQKTGEIRRVKEEVAHQMEKLGWGYIPKSEWKSTIRPEV
                     VKVEKVVNEDGKLRRNREKKNKK*"
     gene            complement(148138..149535)
                     /locus_tag="BML_08022017_6_5m_scaffold_3_prodigal-single_1
                     92"
     CDS             complement(148138..149535)
                     /product="Putative uncharacterized protein n=1 Tax
                     =Maribacter sp. (strain HTCC2170 / KCCM 42371)
                     RepID=A4AVP9_MARSH"
                     /codon_start=1
                     /transl_table=11
                     /translation="MITFIAVLIALFTFTMLIVHPMLRKEDIPSESRYGEAKRKAPEF
                     LLMWNGSNRLKLFFFSLALIVLDQSTIFAREGNQYYVLSKLTGHRTTIMSPGLKFVIP
                     FSITQEWSKYIDVKGVPLNKDGELTESIEGIEGVIPGGVKVMFIDRAMANVYLSVRFE
                     LPNDEESFIKLVETYKTPDNLIKNTLLPTINEQLTNVSFMYSADEYVSGGASDYKLTI
                     EEALKNGGFVVQKVDVVDTLYTPEVFTVDSLLNKPRKIQEIRKLTKNKKVLKNGIPVR
                     VQHEINANKVLTASVIVSDVALEKSFTDKLRQQRDISAEKIIEIQKIETAGAAQLRII
                     AEGERDKAAERVTQEKAQVSKLINIETQVKEEESKRQLAEIAVQTAELEAKATLTRER
                     AQAEANRLKVSAGLTPQERAEWEYKTAVGVAAELKSLQLPTTYINGSGGSNGGSSILE
                     QLIGAELAKGMLKKQ*"
                     /db_xref="UniRef100_A4AVP9"
                     /db_xref="A0A0D6TQ66_9FLAO"
                     /db_xref="fbc:FB2170_01357"
                     /db_xref="A4AVP9_MARSH"
     gene            complement(149654..149848)
                     /locus_tag="BML_08022017_6_5m_scaffold_3_prodigal-single_1
                     93"
     CDS             complement(149654..149848)
                     /product="hypothetical protein"
                     /codon_start=1
                     /transl_table=11
                     /translation="MSNKTKGIIYLLLFCIASMVYGAYLYATLNGIRDVQIHQWLLTG
                     LVGLLFLSKGIEKIENGSNG*"
     gene            complement(150374..150808)
                     /locus_tag="BML_08022017_6_5m_scaffold_3_prodigal-single_1
                     94"
     CDS             complement(150374..150808)
                     /product="Uncharacterized protein n=1 Tax=Muricauda
                     ruestringensis (strain DSM 13258 / LMG 19739 / B1)
                     RepID=G2PP87_MURRD"
                     /codon_start=1
                     /transl_table=11
                     /translation="MNVAQALKRKARLLKELNDKWTIIKSHNSIISGNRRKYNIKTEL
                     DSVEKLFMELVELKTKIHLANGPVYDKIFLLSELKTQLRNLEGISTAEGTVDNGRYGI
                     PSTAFYEVEIDEIYKNGLINQLTTKIDKLQDELDYHNATTGI*"
                     /db_xref="UniRef100_G2PP87"
                     /db_xref="mrs:Murru_1296"
                     /db_xref="G2PP87_MURRD"
     gene            complement(150879..152498)
                     /locus_tag="BML_08022017_6_5m_scaffold_3_prodigal-single_1
                     95"
     CDS             complement(150879..152498)
                     /product="60 kDa chaperonin n=1 Tax=Cyclobacterium qasimii
                     M12-11B RepID=S7VKP3_9BACT"
                     /codon_start=1
                     /transl_table=11
                     /translation="MSKIIKFNTDARTDLKNGVDKLANAVSVTLGPKGRNVILQKQYG
                     VPHITKDGVSVAKEIQLENEIENIGAQLVKEVASKTADMAGDGTTTATVLTQAIFSSG
                     ILSVVSGANPMDLKRGIDLGVKKIVGELARISTKVSTNEQIKQIATISANGDEEIGQM
                     IADAMDKVGKDGVITVEEAKGTQTEVKTVEGMQFDKGYSSPHFVTNPEKMEVEMENPY
                     ILLYDKKISSMKDLLPILEVVAQSGRGLVIISEDVEGEALATLVVNKLRGALKVVAVK
                     APAFGDRRKEILEDIAILSGGTVISEDKGWSLDKATIEFLGTAQKVNIDKDTTTIVNG
                     GGNSEKILNRITEIKSQIDKTTSDYDREKLQERLAKLSGGVAILYIGATTEVELKEKK
                     DRVDDALHATRAAVQEGIVPGGGVALIRASEVLGDTSMYDGDVKLGVSIIKKAIETPL
                     RTIVNNGGGMADVVLNKVKEGEGDFGYNARDDRYENLLESGIIDPTKVTRLALENAAS
                     IASLLLTTECVVGIPNKEEKSEPAMGGGFGM*"
                     /db_xref="UniRef100_S7VKP3"
                     /db_xref="S7VKP3_9BACT"
                     /db_xref="cmr:Cycma_3040"
     gene            complement(152549..152977)
                     /locus_tag="BML_08022017_6_5m_scaffold_3_prodigal-single_1
                     96"
     CDS             complement(152549..152977)
                     /product="hypothetical protein"
                     /codon_start=1
                     /transl_table=11
                     /translation="MVLVRYKSDSEPKIIFEGSEVEVIEKIHSFNLCDYHDAYFYERG
                     KFENLGLDSSVYDYYVMYNSVDEYNKLMESDVAEKEQIENYEVKSKYLKENGWTDLWH
                     EDNWVMTEWYNNPKLDIDRAGCSTDMAYNICKNSKKNLEL*"
     gene            complement(152979..154013)
                     /locus_tag="BML_08022017_6_5m_scaffold_3_prodigal-single_1
                     97"
     CDS             complement(152979..154013)
                     /product="RNA ligase, T4 RnlA n=1 Tax=Pseudanabaena biceps
                     PCC 7429 RepID=L8MQJ2_9CYAN"
                     /codon_start=1
                     /transl_table=11
                     /translation="MKNLLKTLERYYNEGWLIKQTHPELPLTIWNYSQTTQYAGKWDD
                     VTLVTRGLVTNNETGEVVARPFKKFFNLEENRHTSTNEFEVYNKMDGSLIIAFYLYGS
                     WVFASRGSFTSEQAKAASKLFYKKYGDVGMNIDTTYLFEFTAPWNRIVVDYSDGEQLT
                     LLGGIKTNDGLEAPWYHLDSVSKLNAIPLVKKYDGITDYTTLKGMIGDNEEGFVIKFS
                     NGDRMKIKGEEYLRLHRIMTGVSTTSIWEVMANGGNMEEVLKDVPDEFYDKIKEVVGE
                     IAVRFDNIRTDYIQYFTDIVFKIGREDRRRFAEEARRYNHSSILFAMLDEKDINPIIW
                     KIVKPEWRKL*"
                     /db_xref="UniRef100_L8MQJ2"
                     /db_xref="cmp:Cha6605_4367"
                     /db_xref="85658870"
                     /db_xref="L8MQJ2_9CYAN"
     gene            complement(154034..154231)
                     /locus_tag="BML_08022017_6_5m_scaffold_3_prodigal-single_1
                     98"
     CDS             complement(154034..154231)
                     /product="hypothetical protein"
                     /codon_start=1
                     /transl_table=11
                     /translation="MEQLEKELIEFLKHIMEVHTDQYGQLEICDTGDDLDPTVERVVK
                     DYLREQIKAELKTRPHIPTKK*"
     gene            complement(154236..154517)
                     /locus_tag="BML_08022017_6_5m_scaffold_3_prodigal-single_1
                     99"
     CDS             complement(154236..154517)
                     /product="hypothetical protein"
                     /codon_start=1
                     /transl_table=11
                     /translation="MKIYTVIPYFSFGDINTNDVKSFTGRSAASHYATGILRVEYYDI
                     IENEIKMPDLFGIPGFGTKEFNDTASKFFGGGFQNSGEIETDGLSGFRG*"
     gene            complement(154522..154773)
                     /locus_tag="BML_08022017_6_5m_scaffold_3_prodigal-single_2
                     00"
     CDS             complement(154522..154773)
                     /product="hypothetical protein"
                     /codon_start=1
                     /transl_table=11
                     /translation="MKAYQVFTGDFDKHGRQYYELIATYFSKERALEKCREIVETDAY
                     KTETIEESEWYHSGRVKEWDVLGWDNITICKFTEIDITE*"
     gene            complement(154855..155184)
                     /locus_tag="BML_08022017_6_5m_scaffold_3_prodigal-single_2
                     01"
     CDS             complement(154855..155184)
                     /product="hypothetical protein"
                     /codon_start=1
                     /transl_table=11
                     /translation="MKKLNKMSNEELQTQYENVCNEYIRRFCEKQEIDFDGWVSDEVG
                     GIASFICQYFFNMSDIILDITTNQPVGFILDWQSDGVDYNLFKDNTEHINYNSYIMGL
                     RYSDLKK*"
     gene            complement(155186..155503)
                     /locus_tag="BML_08022017_6_5m_scaffold_3_prodigal-single_2
                     02"
     CDS             complement(155186..155503)
                     /product="Uncharacterized protein n=1 Tax=Escherichia
                     phage PBECO 4 RepID=L7TPD9_9VIRU"
                     /codon_start=1
                     /transl_table=11
                     /translation="MEFWDTVDVKTEVVHCRKSKYDVYIGRPSKWGNPFTHINDGKTL
                     AKYVVGSRTEAVEKYREWITDGDGKHLLNDLNELKGKKIGCWCMPKSCHGDVLVELIK
                     KHT*"
                     /db_xref="UniRef100_L7TPD9"
                     /db_xref="A0A0F9J728_9ZZZZ"
                     /db_xref="amq:AMETH_1076"
                     /db_xref="L7TPD9_9VIRU"
     gene            complement(155507..155716)
                     /locus_tag="BML_08022017_6_5m_scaffold_3_prodigal-single_2
                     03"
     CDS             complement(155507..155716)
                     /product="hypothetical protein"
                     /codon_start=1
                     /transl_table=11
                     /translation="MINFDEYIEDVKSQLDENATDFHKNNYVTYTYSNELIDNNLDYF
                     EDCMNKGLSAYKGLLFFYDYLSEKD*"
     gene            complement(155703..156020)
                     /locus_tag="BML_08022017_6_5m_scaffold_3_prodigal-single_2
                     04"
     CDS             complement(155703..156020)
                     /product="hypothetical protein"
                     /codon_start=1
                     /transl_table=11
                     /translation="MIWEKKTELIQLGNQRDNSTEAKREFQQYVLDNIEEFDMQAWNM
                     FAELSDIIIDEMKDDYEYWERVYPYLIGVDCNDAGFGFRSGMRIAMLQTICEDELKLN
                     DKL*"
     gene            complement(156017..156172)
                     /locus_tag="BML_08022017_6_5m_scaffold_3_prodigal-single_2
                     05"
     CDS             complement(156017..156172)
                     /product="hypothetical protein"
                     /codon_start=1
                     /transl_table=11
                     /translation="MNREQEVLAVKLLGETIGYGNIDGITDFTAMNDASINDDGIVGV
                     TIDMQNI*"
     gene            complement(156174..156782)
                     /locus_tag="BML_08022017_6_5m_scaffold_3_prodigal-single_2
                     06"
     CDS             complement(156174..156782)
                     /product="Uncharacterized protein n=1 Tax=Cellulophaga
                     phage phi17:2 RepID=R9ZWU3_9CAUD"
                     /codon_start=1
                     /transl_table=11
                     /translation="MIDNLELIKPLLNFEKAGDFYMLYVFKRKKDQPEGERDNHQSVR
                     TIKTYCVDSVEYLEKRYDEIKTLCEVFKARAYIHIQKQNHFDVGMEMIKSIVDRVQSG
                     QSNQKNVFDSVVGKLKTNERRWIVDIDTKDKQELKNIQITINRCRPEGAKIEAVIPTK
                     SGYHLITKKFDVLEFKKKYPELDIQKKNPTLLFFPLSLNDNK*"
                     /db_xref="UniRef100_R9ZWU3"
                     /db_xref="R9ZWU3_9CAUD"
                     /db_xref="fsc:FSU_0420"
     gene            complement(156782..157192)
                     /locus_tag="BML_08022017_6_5m_scaffold_3_prodigal-single_2
                     07"
     CDS             complement(156782..157192)
                     /product="hypothetical protein"
                     /codon_start=1
                     /transl_table=11
                     /translation="MKLTFYSTPGHGYLRVPKSTFVKCGGDPNRISGFSGQDLTTLYL
                     EEDCDAGYFLELLESKGIQFKIEDKYVNSVSNTHNYEPKLFECRLIDGERIVLRDDSV
                     GTIQNVSGQILVEVGYTRYRIPKANPYKYIKAVI*"
     gene            complement(157288..158064)
                     /locus_tag="BML_08022017_6_5m_scaffold_3_prodigal-single_2
                     08"
     CDS             complement(157288..158064)
                     /product="hypothetical protein n=1 Tax=Flavobacterium sp.
                     ACAM 123 RepID=UPI0003143574"
                     /codon_start=1
                     /transl_table=11
                     /translation="MIKENTLLGMELFKDEFKSSLVFHIPHSKTDIPTEFQSDYTDTE
                     LLNGEIELLTDFATDVIFDIENTTKLVFPYSRVFCDVERLDDENEVMFSVGRGFYYTK
                     TDGGNSLRENLYGFKEIIYNEYYIPHHNRLTEIVDDKLYNNYFPIIIDCHSFSDTPFK
                     TDIEQSTNRPDFCLGTDEFHTPKWLTDMLFDFLTNAGYSVEINYPYVGTIIPMKHYQK
                     NENVHGIMIEVNRKLYMDNGVVDMGKVKLLNELFSFIFGG*"
                     /db_xref="UniRef100_UPI0003143574"
                     /db_xref="apb:SAR116_1277"
                     /db_xref="89179445"
                     /db_xref="UPI0003143574"
     gene            complement(158066..158662)
                     /locus_tag="BML_08022017_6_5m_scaffold_3_prodigal-single_2
                     09"
     CDS             complement(158066..158662)
                     /product="Uncharacterized protein n=1 Tax=Clostridium sp.
                     CAG:567 RepID=R7M9Y4_9CLOT"
                     /codon_start=1
                     /transl_table=11
                     /translation="MNTDIKLKNLIKLSIDESSRIPAIIGCHSNMMELFSKDSLDESN
                     SDLQKDVIDAIKTGDWEKPNASTYRTAYYDNSKHKKMLTNYSTSDLSKMKLFKLKGYN
                     IGYALKKRNGKFSEIVAVFNNEPDVKGIGEDLVKSAIRNGGCYLDHYDGFLTGLYAKL
                     GFIEYDRYTFDPQYDPDGSFRKEYGEKDVIFRKHKNCK*"
                     /db_xref="UniRef100_R7M9Y4"
                     /db_xref="R7M9Y4_9CLOT"
     gene            complement(158717..159325)
                     /locus_tag="BML_08022017_6_5m_scaffold_3_prodigal-single_2
                     10"
     CDS             complement(158717..159325)
                     /product="hypothetical protein"
                     /codon_start=1
                     /transl_table=11
                     /translation="MEILLVIGILIPIVSLITWRWVIGLEYMHTNHPEYKGEDLFDEN
                     VTNKKQNMDKLKIAHHFKLVLPADDFILTGTFALQKLGFDVKVKDLDIVLVNPKQSTL
                     ETLEALEKANPPKNLLDYPTQLENKKIFRFIHDGVEVDVFIYSGIVLTETQTQCGIKL
                     ASFNHIVKAKKDMGRPKDMIQLLKLSKEIITNEEFNRYVKNF*"
     gene            complement(159330..159461)
                     /locus_tag="BML_08022017_6_5m_scaffold_3_prodigal-single_2
                     11"
     CDS             complement(159330..159461)
                     /product="hypothetical protein"
                     /codon_start=1
                     /transl_table=11
                     /translation="MKTKEFNSEQYIKMATSSLNKGAWRRALSYLQNAQKINPGPLD*"
     gene            complement(159464..160510)
                     /locus_tag="BML_08022017_6_5m_scaffold_3_prodigal-single_2
                     12"
     CDS             complement(159464..160510)
                     /product="RNA ligase, DRB0094 family n=1 Tax=Chitinophaga
                     pinensis (strain ATCC 43595 / DSM 2588 / NCIB 11800 / UQM
                     2034) RepID=C7PHH4_CHIPD"
                     /codon_start=1
                     /transl_table=11
                     /translation="MENLRKLASIRVISDIQPIEGADAIELAIVDGWKVVVAKNVGHQ
                     IGNKVVYCEIDSFLPIEPEFEFLRKTSFKKMGEVEGFRLKTIKLRGQLSQGLLIPLDD
                     AIQVMKRRNGEVYTEMLEVGKDVSQLLGIQKYEPPIPAELAGKVKGLFPSFLRKTDEE
                     RVQNLKTEYEEWKNSDKTFYVTEKLDGSSATFYIKDDVFGVCSRNLELLETEGNTFWK
                     VARKLDLEAKMRNFGGDFSLQGELIGEGIQGNPYKIAGHSVRFFNVFDVEDGEYLSLH
                     QFKFITEKLGLETVPILDESFKLPDTIDELLAYAENKSVLNPNFDREGVVIRSTDRTV
                     SYKVISNKFLLKEK*"
                     /db_xref="UniRef100_C7PHH4"
                     /db_xref="cpi:Cpin_2419"
                     /db_xref="C7PHH4_CHIPD"
     gene            complement(160511..160687)
                     /locus_tag="BML_08022017_6_5m_scaffold_3_prodigal-single_2
                     13"
     CDS             complement(160511..160687)
                     /product="hypothetical protein"
                     /codon_start=1
                     /transl_table=11
                     /translation="MEKSKPNSDIHKAWFKMVLNSSYEFPPISNKMVGYSEDVSNKIT
                     KIGQNIVRKLKKIV*"
     gene            complement(160727..161263)
                     /locus_tag="BML_08022017_6_5m_scaffold_3_prodigal-single_2
                     14"
     CDS             complement(160727..161263)
                     /product="hypothetical protein"
                     /codon_start=1
                     /transl_table=11
                     /translation="MKIKEILKELQHYLSIRQTGKTTLLKKGINEYPYYHWIVVPTID
                     YGKSITIPSNKLHNLVTLNDLQKVRGTHQAMIIDQEANLQIFSMALDAIQRLEDESDR
                     KTKLSHEIVDLTEMFQDDLHKIQKHMMDGLRIPFWNLVEQWKYRKRSIELMDYLLDNG
                     KRYTQKFKEIKSYYNFEI*"
     gene            complement(161423..161998)
                     /locus_tag="BML_08022017_6_5m_scaffold_3_prodigal-single_2
                     15"
     CDS             complement(161423..161998)
                     /product="Metal dependent phosphohydrolase n=1 Tax=Kordia
                     algicida OT-1 RepID=A9DVK7_9FLAO"
                     /codon_start=1
                     /transl_table=11
                     /translation="MINTDAINWIINQHKNTNHFYDGELPYSFHLKMVVNVFEDFKHL
                     LPENLYIKTDKRASDEDVTQRVIGLACWGHDLIEDTRVSYNDVKNRLDNAGYSYIVDI
                     IYAVTNEKGKNRNERANEKYYEGIRSTPGAVFVKLCDRIANVQYSKMMKSRMFEMYGK
                     EQFKFQKMLGRYTDNQELEPMFAHLDKLLFN*"
                     /db_xref="UniRef100_A9DVK7"
                     /db_xref="A9DVK7_9FLAO"
                     /db_xref="cmr:Cycma_1446"
     gene            complement(162001..162393)
                     /locus_tag="BML_08022017_6_5m_scaffold_3_prodigal-single_2
                     16"
     CDS             complement(162001..162393)
                     /product="Phi92_gp095 n=1 Tax=Enterobacteria phage phi92
                     RepID=I7HJD0_9CAUD"
                     /codon_start=1
                     /transl_table=11
                     /translation="MKTLYLLRGLPGAGKSTLANQLSPNICEADMYFMRNDEYQFDMN
                     LLPAAHMWCRTKCESHMMDTAPTIVVSNTLTSEKELAPYIELAQKYGYQIISLIVENR
                     HGNKSVHDVPDETLDRMEVRLKGSIKLR*"
                     /db_xref="UniRef100_I7HJD0"
                     /db_xref="I7HJD0_9CAUD"
                     /db_xref="lbf:LBF_3019"
     gene            complement(162398..162607)
                     /locus_tag="BML_08022017_6_5m_scaffold_3_prodigal-single_2
                     17"
     CDS             complement(162398..162607)
                     /product="hypothetical protein"
                     /codon_start=1
                     /transl_table=11
                     /translation="MTPSIEYKFYKLQMSEDGRSYKTIARINASVGYGRAIEIADELT
                     GNQFSKYNGGFYTMSETVCSIEIYE*"
     gene            complement(162695..163060)
                     /locus_tag="BML_08022017_6_5m_scaffold_3_prodigal-single_2
                     18"
     CDS             complement(162695..163060)
                     /product="hypothetical protein"
                     /codon_start=1
                     /transl_table=11
                     /translation="MSEFWDMYKKKVAEGADKLPSPPNEVGQNILWLKAYVSEKLGET
                     LYKNRGTSMYVGKSGANDGSFGFKEEFVNYLMHYAFEAGLKSREMDYKKATKDMAAAL
                     DKIKDTLDDIGWIDYPESY*"
     gene            complement(163166..164716)
                     /locus_tag="BML_08022017_6_5m_scaffold_3_prodigal-single_2
                     19"
                     /gene="nadV"
     CDS             complement(163166..164716)
                     /gene="nadV"
                     /product="nadV; putative nicotinate
                     phosphoribosyltransferase (EC:2.4.2.11)"
                     /codon_start=1
                     /transl_table=11
                     /translation="MNPLMMTDGYKTGHHQQYPKGTQLVYSNFTPRSNKYGPKGVDKV
                     VSFGQQMIMKQIHEAFDKEFFSRPKDEVCGEMKRELSLYLGTDYDVSHFEALHDLGYL
                     PIRVKGIEEGTLVPIKVPVLTIVNTVPQFYWVTNYLETIVSNLLWKPMTSATIAHTYR
                     KVLKGWQEKTDKEKAWFIDWQGHDFSMRGMDSVDATISSGLGHLTSFSGTDSLPAIYG
                     ARKFYGEEGFVGGSVNATEHSVMCAGGKEDEIETFRRLLTTYPTGILSVVSDTWDLWR
                     VCTEYVSELKEEILARKDGKLVIRPDSGDPVDILCGDRGHSWNRTDYKELQDENGNYL
                     VDFYGELEYNEGKVVTPNQYKGVIELLWDVFGGTVNEQGYKVLDPHIGAIYGDSITIE
                     RADEICRRLEAKGFASTNVVLGIGSFTYQYNTRDTFGFAMKATYVEVNGEGREIFKDP
                     ITDDGTKKSATGLLRVDEVTGSHGKGILLKDKASWEEEKGGLLQVIYEDGVFHNQITL
                     TEIRKKLM*"
                     /db_xref="chu:CHU_2424"
                     /db_xref="Q11SD4_CYTH3"
                     /db_xref="UniRef100_Q11SD4"
                     /db_xref="2.4.2.11"
                     /db_xref="6.3.4.21"
     gene            complement(164773..165123)
                     /locus_tag="BML_08022017_6_5m_scaffold_3_prodigal-single_2
                     20"
     CDS             complement(164773..165123)
                     /product="Uncharacterized protein n=1 Tax=Isosphaera
                     pallida (strain ATCC 43644 / DSM 9630 / IS1B)
                     RepID=E8QXH4_ISOPI"
                     /codon_start=1
                     /transl_table=11
                     /translation="MMNKLIYIASPYNHTDDDVRWVNWRKVSRYSAKLIASGEVVISP
                     IAYGHPLLDFAEMPYDWPFWSNFCLTFLDRCDEMHVLKMEGWDTSRGVAEEIEFAKEV
                     GIPIKYIEINLEIS*"
                     /db_xref="UniRef100_E8QXH4"
                     /db_xref="ipa:Isop_2448"
                     /db_xref="E8QXH4_ISOPI"
     gene            complement(165123..165263)
                     /locus_tag="BML_08022017_6_5m_scaffold_3_prodigal-single_2
                     21"
     CDS             complement(165123..165263)
                     /product="hypothetical protein"
                     /codon_start=1
                     /transl_table=11
                     /translation="MDWEKLYKEYLGRCKSTPLSYVEFVKLRERIIHNKKMEEQKKIW
                     FG*"
     gene            complement(165267..165731)
                     /locus_tag="BML_08022017_6_5m_scaffold_3_prodigal-single_2
                     22"
     CDS             complement(165267..165731)
                     /product="Uncharacterized protein n=1 Tax=Flavobacterium
                     columnare (strain ATCC 49512 / CIP 103533 / TG 44/87)
                     RepID=G8XAS8_FLACA"
                     /codon_start=1
                     /transl_table=11
                     /translation="MKVEVFTPPYNISHRNRKKPSIFLGGTIDMGNSVDWQQDTIQQI
                     TRVRPLVYNIFNPRRKDWDSSWEQKFENPQFYQQVNWELNALEQADIILIYFKAGSQS
                     PISLLELGLYARSGKLSVVCEEGFWRKGNVDIVCDRYAIPMFESIKDWVVTL*"
                     /db_xref="UniRef100_G8XAS8"
                     /db_xref="fco:FCOL_12945"
                     /db_xref="G8XAS8_FLACA"
     gene            complement(165733..166620)
                     /locus_tag="BML_08022017_6_5m_scaffold_3_prodigal-single_2
                     23"
     CDS             complement(165733..166620)
                     /product="Ribose-phosphate pyrophosphokinase n=1 Tax
                     =Flavobacterium columnare (strain ATCC 49512 / CIP 103533
                     / TG 44/87) RepID=G8XAT5_FLACA"
                     /codon_start=1
                     /transl_table=11
                     /translation="MKAILDLTGTDLQSTIQYKVSKFPDGQQTVDITSSHFFNTTTQV
                     QIRSRMNDFKDLELIICATQALKNLGVADIELYVPYFIGGRSDRLFQYGGVNYLKQVI
                     GPIINSQGYSKVYVMDAHSDVLEAVINNFAKYDNFKLVKFALENIDNKNDARERIALV
                     SPDAGAYKKIFDVAKEFGIQNIITANKVRDLKTGNIIRTEIPTLDQHKDLKYVIIDDI
                     CDGGRTFVELAKVMKDSRPTAKIYLVVTHGIFSKGLEELGDYFDGIFTTNSVRDISAD
                     AVVSSFFENTINFKQLNVF*"
                     /db_xref="UniRef100_G8XAT5"
                     /db_xref="fco:FCOL_12980"
                     /db_xref="G8XAT5_FLACA"
     gene            complement(166673..166903)
                     /locus_tag="BML_08022017_6_5m_scaffold_3_prodigal-single_2
                     24"
     CDS             complement(166673..166903)
                     /product="hypothetical protein"
                     /codon_start=1
                     /transl_table=11
                     /translation="MIVSKILQREITEETVNVKMLLFARWLATNYGTPEYNVNGMDGK
                     WWKTTLNYFNKEVYPVMILNGSVENTEKFLRE*"
     gene            complement(166942..167256)
                     /locus_tag="BML_08022017_6_5m_scaffold_3_prodigal-single_2
                     25"
     CDS             complement(166942..167256)
                     /product="Uncharacterized protein n=1 Tax=Cellulophaga
                     phage phi10:1 RepID=S0A1P6_9CAUD"
                     /codon_start=1
                     /transl_table=11
                     /translation="MKGKYLITTDNWFIAPDGKQYRAAWGNVEILEDDIMGVKTNRNS
                     TNWFAKVGSDTNHIIIAGCQIHYAVKSNYQPNTKNVMDWNSDASNGIKVFDRPTSIYI
                     AE*"
                     /db_xref="UniRef100_S0A1P6"
                     /db_xref="A0A0A0YUU7_9CAUD"
                     /db_xref="S0A1P6_9CAUD"
     gene            complement(167258..168031)
                     /locus_tag="BML_08022017_6_5m_scaffold_3_prodigal-single_2
                     26"
     CDS             complement(167258..168031)
                     /product="hypothetical protein n=1 Tax=Paenibacillus
                     massiliensis RepID=UPI00037775D6"
                     /codon_start=1
                     /transl_table=11
                     /translation="MKDQLGDRMKEFYEDRFRTKLPRKAYTIIRVDGKAFHTYTKGLN
                     RPFDEGLIEDMNLTTAFLCKNIMGAKIGYVQSDEISILITDFDTQDTQAWFDYNVQKM
                     VSIAASLATSEFNRLRLVRSCTDFGGDLTFDAMDQGEIMNFKMAQFDARVFQIPSRIE
                     VENYLIWRQQDAVRNSISSVAQSLYSHKELNGVKTNEMQEMIFQKGINWNDYDFRKKR
                     GAVIGKVEVQVEGGAIRNRWEVIDTPIFTQDREFFTKFF*"
                     /db_xref="UniRef100_UPI00037775D6"
                     /db_xref="J9PR12_9CAUD"
                     /db_xref="ppq:PPSQR21_034940"
                     /db_xref="UPI00037775D6"
     gene            complement(168028..168240)
                     /locus_tag="BML_08022017_6_5m_scaffold_3_prodigal-single_2
                     27"
     CDS             complement(168028..168240)
                     /product="hypothetical protein"
                     /codon_start=1
                     /transl_table=11
                     /translation="MTLYKPDYRLQEAKDVIDNLNLSVKENELIHYYIQKKEERIKRL
                     EVEVKEYNEWFKQLDRFLPNKNPVFK*"
     gene            complement(168403..168732)
                     /locus_tag="BML_08022017_6_5m_scaffold_3_prodigal-single_2
                     28"
     CDS             complement(168403..168732)
                     /product="hypothetical protein"
                     /codon_start=1
                     /transl_table=11
                     /translation="MGSITSQWIVDRLITAPKNEFESGMNSAYISILKEIAPKLVPNE
                     LSVDELKLKTSVGDVTFRNLNQSEIDELLAYRSRNEKLGFVKLLKDLTGCGLKEGKVI
                     ADNLWQL*"
     gene            complement(168736..169032)
                     /locus_tag="BML_08022017_6_5m_scaffold_3_prodigal-single_2
                     29"
     CDS             complement(168736..169032)
                     /product="hypothetical protein"
                     /codon_start=1
                     /transl_table=11
                     /translation="MERNQFLESDGLFWESETHQWFNDKISTQHAQKKSILWGSGEQK
                     DSLDIVCFVVRNKRTGEYDRVVMDKTTNEIIYETKSLEDLGYFIDNLKVKKRFK*"
     gene            complement(169082..169345)
                     /locus_tag="BML_08022017_6_5m_scaffold_3_prodigal-single_2
                     30"
     CDS             complement(169082..169345)
                     /product="hypothetical protein"
                     /codon_start=1
                     /transl_table=11
                     /translation="MTTEVSQELIKKWFWTFATKLTEDYPEYRTIFDNIVSTSYNNDL
                     LWEVMEFAHRHLEVDAELKGGMDNLMVYDYLTALEYGYDEWVK*"
     gene            complement(169432..169887)
                     /locus_tag="BML_08022017_6_5m_scaffold_3_prodigal-single_2
                     31"
     CDS             complement(169432..169887)
                     /product="Aspartyl-tRNA amidotransferase subunit B n=2 Tax
                     =Caldanaerobacter subterraneus RepID=U5CQK7_THEYO"
                     /codon_start=1
                     /transl_table=11
                     /translation="MNLKERIQTDFIQAMKSKDVVGKRALSSLKAKITEAEKANKNTE
                     LADSEVIKVITSVIKQRTQSHTEYVKFGRTDLADVEMEDINVLEVYLPAQMSGDEIRE
                     AVMGIMNGFEGVVTNPNALIGKTIGEFNKQFVGRADVVKVKEIVSQMVL*"
                     /db_xref="UniRef100_U5CQK7"
                     /db_xref="tte:TTE0965"
                     /db_xref="U5CQK7_THEYO"
     gene            complement(169893..170399)
                     /locus_tag="BML_08022017_6_5m_scaffold_3_prodigal-single_2
                     32"
     CDS             complement(169893..170399)
                     /product="Macro domain containing protein n=2 Tax
                     =Podoviridae RepID=R9ZYH8_9CAUD"
                     /codon_start=1
                     /transl_table=11
                     /translation="MGNYKEVFGDLIELAKRGQFDVIGHGCNCFCAMSAGIAPQMATA
                     FGCNQFPMEDKSTSGDINKLGQIDWKVLTIAVGNGDFDVLDYDLAVVNIYSQYIPKVA
                     LKPLDYEALTLGLRKINHIFKGKRVGLPLIGAGLAGGEWSRIKEIIQTELKDCEITIV
                     KWSGPKNY*"
                     /db_xref="UniRef100_R9ZYH8"
                     /db_xref="R9ZYH8_9CAUD"
                     /db_xref="hch:HCH_02254"
     gene            complement(170399..170728)
                     /locus_tag="BML_08022017_6_5m_scaffold_3_prodigal-single_2
                     33"
     CDS             complement(170399..170728)
                     /product="hypothetical protein"
                     /codon_start=1
                     /transl_table=11
                     /translation="MIKSLKSRWSMKPTGEAFTDMVSWDIVRYWIDCYGDRWMAVDKW
                     GVRVKCENKMVKLSGLNPMWEIDEVVNYLLDNGYEGVINDLTPSPNIEYDISDLYDVW
                     DRLKTIL*"
     gene            complement(170721..171389)
                     /locus_tag="BML_08022017_6_5m_scaffold_3_prodigal-single_2
                     34"
     CDS             complement(170721..171389)
                     /product="Metallophosphatase n=2 Tax=Podoviridae RepID
                     =R9ZWT3_9CAUD"
                     /codon_start=1
                     /transl_table=11
                     /translation="MKLTLNKGQRVWFTSDTHYGHSNICSATTKWKDAGDTVREFTSL
                     EQMNSHIISNINKVVEYDDILIHLGDWSFGGFEKIEEFRNSIFCKNVHIVLGNHDHHI
                     EKDKDGIQSLFSSVHSFIPKLEVKREVAGGGGKLERFTFCVFHYPIASWIDMNQGVIH
                     LHGHVHLPKHLKLGEGRSLDVGMDGNDMKPYSLDDVMRLVKNQPIKKLVLPKDHHEKR
                     LGDD*"
                     /db_xref="UniRef100_R9ZWT3"
                     /db_xref="S0A1Z8_9CAUD"
                     /db_xref="R9ZWT3_9CAUD"
     gene            complement(171386..171736)
                     /locus_tag="BML_08022017_6_5m_scaffold_3_prodigal-single_2
                     35"
     CDS             complement(171386..171736)
                     /product="Uncharacterized protein n=1 Tax=Treponema sp.
                     JC4 RepID=I0X6S4_9SPIO"
                     /codon_start=1
                     /transl_table=11
                     /translation="MRKFLWLDDIRNPFMSVWRDQYIPDFEKEVDEIIWVKNYTEFVE
                     WIAKTGFPTEIFFDHDLGESDEMTGYDCAKWLVEYCMDNDLDLPMWDIQSANPVGRDN
                     INGILNNYKKFRKG*"
                     /db_xref="UniRef100_I0X6S4"
                     /db_xref="I0X6S4_9SPIO"
                     /db_xref="fbr:FBFL15_2526"
     gene            complement(171797..171898)
                     /locus_tag="BML_08022017_6_5m_scaffold_3_prodigal-single_2
                     36"
     CDS             complement(171797..171898)
                     /product="hypothetical protein"
                     /codon_start=1
                     /transl_table=11
                     /translation="MKNRQINWMKATVWVSMVVVAILFWYGIYRILF*"
     gene            complement(171903..172250)
                     /locus_tag="BML_08022017_6_5m_scaffold_3_prodigal-single_2
                     37"
     CDS             complement(171903..172250)
                     /product="hypothetical protein"
                     /codon_start=1
                     /transl_table=11
                     /translation="MAKLNISGYKKIEGLQIGDWQCTLTGEIDELYTFSFDYSPENDY
                     GEHQDFFILVTIYRDYHNPNGFKLEVDFNIVRNASYVEEFPKVHEKWIYAHNLITLDK
                     FKELIKSLLVLNV*"
     gene            complement(172323..172730)
                     /locus_tag="BML_08022017_6_5m_scaffold_3_prodigal-single_2
                     38"
     CDS             complement(172323..172730)
                     /product="hypothetical protein"
                     /codon_start=1
                     /transl_table=11
                     /translation="MKYRIYLDDVRTPTEDGWVVVRSYNEFVDKVNEIGLDNIELISL
                     DHDLDETAMREWHNHTFDNYAINYDRIVEPTGLHCAMKLIEMWKSGGTVVDVVVHSAN
                     AIGSGNIMGVINHYRHKTQLPQNCVRVRIPHTV*"
     gene            complement(172705..172893)
                     /locus_tag="BML_08022017_6_5m_scaffold_3_prodigal-single_2
                     39"
     CDS             complement(172705..172893)
                     /product="hypothetical protein"
                     /codon_start=1
                     /transl_table=11
                     /translation="MELEDELENLKLKYSDADVEYVINSILGDTGSDEVKMFIIEEFK
                     NIHISKFEKENEIPNLFG*"
     gene            complement(172901..173407)
                     /locus_tag="BML_08022017_6_5m_scaffold_3_prodigal-single_2
                     40"
     CDS             complement(172901..173407)
                     /product="hypothetical protein"
                     /codon_start=1
                     /transl_table=11
                     /translation="MITWILLFVVLVIVGKLIYDRKRETTNPTEGGLVDNEELKEAQE
                     MKDKFQTLAGIKPHNSQKGTNDLVDVLMKAEQIKKDGFPPESESIPVNSVPITKIKLN
                     EDSDPLSDIPLSRISTEAKKKMAEIAMKDLSDRLEETTSKFQPINSDELVEKPVKKKR
                     KYNRNPKK*"
     gene            complement(173457..173927)
                     /locus_tag="BML_08022017_6_5m_scaffold_3_prodigal-single_2
                     41"
     CDS             complement(173457..173927)
                     /product="Cytidylyltransferase n=1 Tax=Polaribacter sp.
                     MED152 RepID=A2U022_9FLAO"
                     /codon_start=1
                     /transl_table=11
                     /translation="MSKKTVIAIASGYFNPLHKGHIELFEKAREIADKLIVIVNNDKQ
                     RELKGSKEFQTEDERCKIISSLRVVDGVLLSIDEDRTVRESLKLLYERYKKMEVTIGI
                     SGNPAEYKLIFVNGGDQFSNEVAERDVCQQYGIYMIDGMGGKIQSSSWLLSEAK*"
                     /db_xref="UniRef100_A2U022"
                     /db_xref="pom:MED152_05750"
                     /db_xref="A2U022_9FLAO"
     gene            complement(173929..174126)
                     /locus_tag="BML_08022017_6_5m_scaffold_3_prodigal-single_2
                     42"
     CDS             complement(173929..174126)
                     /product="hypothetical protein"
                     /codon_start=1
                     /transl_table=11
                     /translation="MERFNKEKALDSIIVILQKAGDGTSVSQTTSALLEAMNFLETLA
                     QTQFELGYMKAVEIGNTINSN*"
     gene            complement(174147..174443)
                     /locus_tag="BML_08022017_6_5m_scaffold_3_prodigal-single_2
                     43"
     CDS             complement(174147..174443)
                     /product="hypothetical protein"
                     /codon_start=1
                     /transl_table=11
                     /translation="MECKYIKETALELAERYKDNYKKWCEENPGKIMNGNIMKEDAAK
                     KASFCKNIDEVKAMRTYYDVAFRSAEGPNGFIFSRDTMDELLFELSSGYSENND*"
     gene            complement(174443..174658)
                     /locus_tag="BML_08022017_6_5m_scaffold_3_prodigal-single_2
                     44"
     CDS             complement(174443..174658)
                     /product="Uncharacterized protein n=1 Tax=Vibrio
                     halioticoli NBRC 102217 RepID=V5FHZ3_9VIBR"
                     /codon_start=1
                     /transl_table=11
                     /translation="MIRKKQPQTEIVIDLTGPDGNAFALMGYANRLARQIGIDPKPII
                     EEMMSGNYENLLEVFDRNFGDFVILER*"
                     /db_xref="UniRef100_V5FHZ3"
                     /db_xref="A0A0F9KGP3_9ZZZZ"
                     /db_xref="V5FHZ3_9VIBR"
     gene            complement(174721..175053)
                     /locus_tag="BML_08022017_6_5m_scaffold_3_prodigal-single_2
                     45"
     CDS             complement(174721..175053)
                     /product="hypothetical protein"
                     /codon_start=1
                     /transl_table=11
                     /translation="MKYDPQSPLSEDEINGLDDDALFAYLDSRAEYLKNYSRPLDTYH
                     TKQFLAATKGGEVTAEELKLAKEIGRVGDGIKFEEISQSMEKLGGDPKLKDEGIRNVK
                     TNRKQWFD*"
     gene            complement(175093..175458)
                     /locus_tag="BML_08022017_6_5m_scaffold_3_prodigal-single_2
                     46"
     CDS             complement(175093..175458)
                     /product="hypothetical protein"
                     /codon_start=1
                     /transl_table=11
                     /translation="MLELLKKLAKSEYVLDETETLVKNVIDNLLTKDGTIAMVAPISE
                     TYYLFNEKFHYYIKTDGYSIVITNHKFTFKEGMSVKFGEMVVSTIKKYMEKNRTEFDK
                     RVFDNQIELLKNINKTLEV*"
     gene            complement(175430..175639)
                     /locus_tag="BML_08022017_6_5m_scaffold_3_prodigal-single_2
                     47"
     CDS             complement(175430..175639)
                     /product="hypothetical protein"
                     /codon_start=1
                     /transl_table=11
                     /translation="MRKMIETNGILYQIQRTFKGDGWFDRAVKGMNVDDILQAYHCDK
                     ILKDSNGLYHLVNEIKDVGIIEEVS*"
     gene            complement(175751..176140)
                     /locus_tag="BML_08022017_6_5m_scaffold_3_prodigal-single_2
                     48"
     CDS             complement(175751..176140)
                     /product="Adenosylmethionine decarboxylase {ECO:0000256
                     |SAAS:SAAS00093036}; EC=4.1.1.50
                     {ECO:0000256|SAAS:SAAS00093036};;  TaxID=552518
                     species="Bacteria; Proteobacteria; Alphaproteobacteria;
                     Rhodospirillales; Rhodospirillaceae; Elstera.;"
                     source="Elstera litoralis.;""
                     /codon_start=1
                     /transl_table=11
                     /translation="LFIPNHLHLLVKGYITNPPKTATILNEWLIDLVSTVDMKVVAGP
                     TSTYVDELGNEGVTGTITLATSHASIHVWDNEQPAMFQFDIYSCKEYDPIKVLNHIDK
                     WFELKSAQWYFIDRNGEEFFEIDRGNI*"
                     /db_xref="A0A0F3IGD0_9PROT"
                     /db_xref="UniRef100_UPI0002628AF4"
                     /db_xref="4.1.1.50"
     gene            complement(176237..176392)
                     /locus_tag="BML_08022017_6_5m_scaffold_3_prodigal-single_2
                     49"
     CDS             complement(176237..176392)
                     /product="hypothetical protein"
                     /codon_start=1
                     /transl_table=11
                     /translation="MEDDNLNVSEVDTIEAEEVDKPQIEIKAETEVDDPYFHLRDGNY
                     IGGLTMP*"
     gene            complement(176461..178023)
                     /locus_tag="BML_08022017_6_5m_scaffold_3_prodigal-single_2
                     50"
     CDS             complement(176461..178023)
                     /product="hypothetical protein n=1 Tax=Lewinella persica
                     RepID=UPI00036671D6"
                     /codon_start=1
                     /transl_table=11
                     /translation="MARYNTSTKRKPELVENHEGGMGYKLNPKHELISLMVGGDFKNT
                     FYENLGDREKRFTDLIDKLAKTDLEFLAKAMVYVRSVVGQRTVIHFGSTVLAKHLSGT
                     DLGRRFYSKRNRRGNAGGVIYRLDDILEIVACYMALNPSKPLPNSMKKGFKHALEAAD
                     AYELAKYQAKGKGVSLVDVVNLVHPKPSAEMKETFAKLMKGELKQFDTVENKNTEAGK
                     VVADKVKSGEITKVEADVMLKEAKEDNYKELIETKKIGYLALLRNLRNILKNSNDTAL
                     IDNACRLLTDEVFIKKSLVFPHQIDLALEVLLDEFPTSNAGMRKMITALDKAYELSVP
                     NLTELFTHGRTAVVFDTSASMTSETTYLSGGTGRKASKSKVMDKATLIAATLAKGIGA
                     DVYHFASYCESVNFNPLDSIHTIKKTFMGLTGRVGHGTEFNSIFNIIGDKYDRVFVIS
                     DMQGASYINTSSYKDMHIYSIQLNGYNTTMFKPNSKLYGIYGYGSEIYELVKKVEINP
                     NALIEEINKIEI*"
                     /db_xref="UniRef100_UPI00036671D6"
                     /db_xref="dpb:BABL1_986"
                     /db_xref="V6DFC2_9DELT"
                     /db_xref="UPI00036671D6"
     gene            complement(178123..178198)
                     /locus_tag="BML_08022017_6_5m_scaffold_3_prodigal-single_t
                     rna_31"
     tRNA            complement(178123..178198)
                     /product="Phe"
     gene            complement(178996..179445)
                     /locus_tag="BML_08022017_6_5m_scaffold_3_prodigal-single_2
                     51"
     CDS             complement(178996..179445)
                     /product="hypothetical protein"
                     /codon_start=1
                     /transl_table=11
                     /translation="MIEIDSKTVLESYGKLEDVMYHLKHNIKTKIGVSQIHGVGVFAI
                     RDIQKGESVFPIWEWESGIYIIPNNRLEEIPNEVLELLDMYFINDECGYKIFRLFKGL
                     NFISNPYSFCNSAYNTDFTQNITYDGIALEDIGKGEEILEWYVENIK*"
     gene            complement(179447..179522)
                     /locus_tag="BML_08022017_6_5m_scaffold_3_prodigal-single_t
                     rna_30"
     tRNA            complement(179447..179522)
                     /product="Ala"
     gene            complement(179556..179831)
                     /locus_tag="BML_08022017_6_5m_scaffold_3_prodigal-single_2
                     52"
     CDS             complement(179556..179831)
                     /product="hypothetical protein"
                     /codon_start=1
                     /transl_table=11
                     /translation="MEIVYFVLGVVTVLLILGVVVIVKVSRTVNDLNDRIGSVERQIE
                     IVEKSLHRRIDDVERSIENYSRELTSELDSRLDKLQSKIKQKDLLKG*"
     gene            complement(179878..179963)
                     /locus_tag="BML_08022017_6_5m_scaffold_3_prodigal-single_t
                     rna_29"
     tRNA            complement(179878..179963)
                     /product="Leu"
     gene            complement(180029..180102)
                     /locus_tag="BML_08022017_6_5m_scaffold_3_prodigal-single_t
                     rna_28"
     tRNA            complement(180029..180102)
                     /product="Arg"
     gene            complement(180405..180476)
                     /locus_tag="BML_08022017_6_5m_scaffold_3_prodigal-single_t
                     rna_27"
     tRNA            complement(180405..180476)
                     /product="Asp"
     gene            complement(180494..180566)
                     /locus_tag="BML_08022017_6_5m_scaffold_3_prodigal-single_t
                     rna_26"
     tRNA            complement(180494..180566)
                     /product="Asp"
     gene            complement(180663..180737)
                     /locus_tag="BML_08022017_6_5m_scaffold_3_prodigal-single_t
                     rna_25"
     tRNA            complement(180663..180737)
                     /product="Pseudo"
     gene            complement(180751..180826)
                     /locus_tag="BML_08022017_6_5m_scaffold_3_prodigal-single_t
                     rna_24"
     tRNA            complement(180751..180826)
                     /product="Met"
     gene            complement(180978..181053)
                     /locus_tag="BML_08022017_6_5m_scaffold_3_prodigal-single_t
                     rna_23"
     tRNA            complement(180978..181053)
                     /product="Gln"
     gene            complement(181133..181208)
                     /locus_tag="BML_08022017_6_5m_scaffold_3_prodigal-single_t
                     rna_22"
     tRNA            complement(181133..181208)
                     /product="Glu"
     gene            complement(181334..181410)
                     /locus_tag="BML_08022017_6_5m_scaffold_3_prodigal-single_t
                     rna_21"
     tRNA            complement(181334..181410)
                     /product="Glu"
     gene            complement(181415..181491)
                     /locus_tag="BML_08022017_6_5m_scaffold_3_prodigal-single_t
                     rna_20"
     tRNA            complement(181415..181491)
                     /product="Gly"
     gene            complement(181577..181651)
                     /locus_tag="BML_08022017_6_5m_scaffold_3_prodigal-single_t
                     rna_19"
     tRNA            complement(181577..181651)
                     /product="Gly"
     gene            complement(181859..181941)
                     /locus_tag="BML_08022017_6_5m_scaffold_3_prodigal-single_t
                     rna_18"
     tRNA            complement(181859..181941)
                     /product="Thr"
     gene            complement(182023..182104)
                     /locus_tag="BML_08022017_6_5m_scaffold_3_prodigal-single_t
                     rna_17"
     tRNA            complement(182023..182104)
                     /product="Leu"
     gene            complement(182241..182331)
                     /locus_tag="BML_08022017_6_5m_scaffold_3_prodigal-single_t
                     rna_16"
     tRNA            complement(182241..182331)
                     /product="Ser"
     gene            complement(182570..183079)
                     /locus_tag="BML_08022017_6_5m_scaffold_3_prodigal-single_2
                     53"
     CDS             complement(182570..183079)
                     /product="hypothetical protein n=1 Tax=Flexithrix
                     dorotheae RepID=UPI00035DE8B6"
                     /codon_start=1
                     /transl_table=11
                     /translation="MSRNKKTLVLDSSYLARSIISTDRAFVITYKGNADVVNEYDESF
                     KVVNPKLDIKKPSIIKVFTYVKTVYNKVALTRENIFRRDNFECVYCGDDNKKDLTIDH
                     VIPQSKGGPHSWDNLVSACKKCNSLKADYSLEEFGKEIPKPYRPHYLMLMRQMEDVPD
                     EWKPYLFLD*"
                     /db_xref="UniRef100_UPI00035DE8B6"
                     /db_xref="fli:Fleli_2887"
                     /db_xref="I4AMQ3_FLELS"
                     /db_xref="UPI00035DE8B6"
     gene            complement(183115..183205)
                     /locus_tag="BML_08022017_6_5m_scaffold_3_prodigal-single_t
                     rna_15"
     tRNA            complement(183115..183205)
                     /product="Ser"
     gene            complement(183274..183510)
                     /locus_tag="BML_08022017_6_5m_scaffold_3_prodigal-single_2
                     54"
     CDS             complement(183274..183510)
                     /product="hypothetical protein"
                     /codon_start=1
                     /transl_table=11
                     /translation="MLEDVTSYSQSVEEYVEKWIVNKVVYDESKISTKVQSNGKVIKF
                     YPVHPKGSPNREYLERRMKEDLIHLIEKYKNGVA*"
     gene            complement(183527..183602)
                     /locus_tag="BML_08022017_6_5m_scaffold_3_prodigal-single_t
                     rna_14"
     tRNA            complement(183527..183602)
                     /product="Cys"
     gene            complement(183607..183682)
                     /locus_tag="BML_08022017_6_5m_scaffold_3_prodigal-single_t
                     rna_13"
     tRNA            complement(183607..183682)
                     /product="Arg"
     gene            complement(183692..183895)
                     /locus_tag="BML_08022017_6_5m_scaffold_3_prodigal-single_2
                     55"
     CDS             complement(183692..183895)
                     /product="hypothetical protein"
                     /codon_start=1
                     /transl_table=11
                     /translation="MTNKEEKVKKMSKLWDYCPICSKRNGNWYYDCKPSKVWGRHGNG
                     KPIYSYKYREYKNWKYNRKTQWK*"
     gene            complement(183959..184032)
                     /locus_tag="BML_08022017_6_5m_scaffold_3_prodigal-single_t
                     rna_12"
     tRNA            complement(183959..184032)
                     /product="Trp"
     gene            complement(184041..184121)
                     /locus_tag="BML_08022017_6_5m_scaffold_3_prodigal-single_t
                     rna_11"
     tRNA            complement(184041..184121)
                     /product="Ile"
     gene            complement(184259..184335)
                     /locus_tag="BML_08022017_6_5m_scaffold_3_prodigal-single_t
                     rna_10"
     tRNA            complement(184259..184335)
                     /product="Pro"
     gene            complement(184544..184623)
                     /locus_tag="BML_08022017_6_5m_scaffold_3_prodigal-single_t
                     rna_9"
     tRNA            complement(184544..184623)
                     /product="Pro"
     gene            complement(184697..184772)
                     /locus_tag="BML_08022017_6_5m_scaffold_3_prodigal-single_t
                     rna_8"
     tRNA            complement(184697..184772)
                     /product="Lys"
     gene            complement(184780..184852)
                     /locus_tag="BML_08022017_6_5m_scaffold_3_prodigal-single_t
                     rna_7"
     tRNA            complement(184780..184852)
                     /product="Lys"
     gene            complement(184861..184933)
                     /locus_tag="BML_08022017_6_5m_scaffold_3_prodigal-single_t
                     rna_6"
     tRNA            complement(184861..184933)
                     /product="Phe"
     gene            complement(185062..185146)
                     /locus_tag="BML_08022017_6_5m_scaffold_3_prodigal-single_t
                     rna_5"
     tRNA            complement(185062..185146)
                     /product="Tyr"
     gene            complement(185152..185227)
                     /locus_tag="BML_08022017_6_5m_scaffold_3_prodigal-single_t
                     rna_4"
     tRNA            complement(185152..185227)
                     /product="Val"
     gene            complement(185279..185353)
                     /locus_tag="BML_08022017_6_5m_scaffold_3_prodigal-single_t
                     rna_3"
     tRNA            complement(185279..185353)
                     /product="His"
     gene            complement(187174..187362)
                     /locus_tag="BML_08022017_6_5m_scaffold_3_prodigal-single_2
                     56"
     CDS             complement(187174..187362)
                     /product="hypothetical protein"
                     /codon_start=1
                     /transl_table=11
                     /translation="MENITIRFNGGRFVASFDTVEDLTNWVRNSDLYQPFMYTIHGLG
                     NVLDLEKFKKNIEKDLDI*"
     gene            complement(187697..187767)
                     /locus_tag="BML_08022017_6_5m_scaffold_3_prodigal-single_t
                     rna_2"
     tRNA            complement(187697..187767)
                     /product="Met"
     gene            complement(187756..188187)
                     /locus_tag="BML_08022017_6_5m_scaffold_3_prodigal-single_2
                     57"
     CDS             complement(187756..188187)
                     /product="hypothetical protein"
                     /codon_start=1
                     /transl_table=11
                     /translation="LKGISYLCNTYRNYIREVQEQYTEHLPSMIVPLWWFARPLTPRV
                     KGCEGLCSFYFKKIYCGMEQLVALRAHNPKALKRFALVRIQLPLQTKELITLWLMGSK
                     PSMEYGVKVHGRTSTSIVLSTHGKGNRFKVQILIILLYCEL*"
     gene            complement(187921..188010)
                     /locus_tag="BML_08022017_6_5m_scaffold_3_prodigal-single_t
                     rna_1"
     tRNA            complement(187921..188010)
                     /product="Met"
     gene            complement(188289..188462)
                     /locus_tag="BML_08022017_6_5m_scaffold_3_prodigal-single_2
                     58"
     CDS             complement(188289..188462)
                     /product="hypothetical protein"
                     /codon_start=1
                     /transl_table=11
                     /translation="MRNGKMVISSLMVASLWVQIPLRLLKKKNKKILKKTWKCEKHFV
                     SLICSLRGKWNKD*"
     gene            complement(189427..189699)
                     /locus_tag="BML_08022017_6_5m_scaffold_3_prodigal-single_2
                     59"
     CDS             complement(189427..189699)
                     /product="Putative uncharacterized protein n=1 Tax=Dorea
                     formicigenerans 4_6_53AFAA RepID=G1WSM4_9FIRM"
                     /codon_start=1
                     /transl_table=11
                     /translation="MKKLLISISLLVAITVFSGCTDNYRAKHYGGTMKINLEPNQKLV
                     DVTWKENSLWYMTKPMIETDIVETYTFKEESGFGLVEGKVIFIESK*"
                     /db_xref="UniRef100_G1WSM4"
                     /db_xref="G1WSM4_9FIRM"
     gene            complement(189859..190122)
                     /locus_tag="BML_08022017_6_5m_scaffold_3_prodigal-single_2
                     60"
     CDS             complement(189859..190122)
                     /product="hypothetical protein"
                     /codon_start=1
                     /transl_table=11
                     /translation="MTYISVDVNLDDILNRLSDRELQRLADDLYDDGWYQQKLEKKLM
                     GDDDSTVSLNEQLFRREVSKIHSNYLNLTNEEIQIIEGIAKRF*"
     gene            complement(190165..190836)
                     /locus_tag="BML_08022017_6_5m_scaffold_3_prodigal-single_2
                     61"
     CDS             complement(190165..190836)
                     /product="Uncharacterized protein n=1 Tax=Tetrahymena
                     thermophila (strain SB210) RepID=I7MH49_TETTS"
                     /codon_start=1
                     /transl_table=11
                     /translation="MSYLVANIPAIEVLIDKRYLYDFQKDENGNLLGDGEWEKGHWVS
                     VKSIPNRALLFETYIDKFGAVYDKLPISAFRWRVVEDDDKTYPLDFLQLWDCLSYNIS
                     VIEKRVLRGTKTYTTLKDHSVVEGDYLFTIDTAHSEPNEIDTGWSETPNEHKCYNISK
                     LKNGQLCAQPNNRTRWYQPSRTNDITHTPYFRYSTKIWRCEDYSKWRASETNWDYKID
                     NPLEL*"
                     /db_xref="UniRef100_I7MH49"
                     /db_xref="I7MH49_TETTS"
     gene            complement(190833..191159)
                     /locus_tag="BML_08022017_6_5m_scaffold_3_prodigal-single_2
                     62"
     CDS             complement(190833..191159)
                     /product="hypothetical protein"
                     /codon_start=1
                     /transl_table=11
                     /translation="MKRIYIDSAEAIEEWVDANKLTIINTLYDNIFDFSKSDEQNRLV
                     LKVMVKPKGYQRRKTDDLDIDSIAFDFILIKDEIKNSISTLIERFEEIEDYEKCSELV
                     KLKNEL*"
     gene            complement(191156..191800)
                     /locus_tag="BML_08022017_6_5m_scaffold_3_prodigal-single_2
                     63"
     CDS             complement(191156..191800)
                     /product="hypothetical protein"
                     /codon_start=1
                     /transl_table=11
                     /translation="MNLKEYIIQQSDRFIKRLESENGIEPIETTEWGWENHLYRSKSF
                     RQVHIERYFHDNLMVLHITLFPHKNSTLPIFGFDLIVLPKSDKISAVFLDYSATYDEV
                     IWIAPQFKEKYELPEWTDGIFSKYFVACRPEEDEYQTLFDTAYNMFDTILNRSKSDMY
                     ITEDDDIIKIITEKQNLYCERQWNNKRTLGALKSKVGKERAEYFMKTILFPRIL*"
     gene            complement(191766..192290)
                     /locus_tag="BML_08022017_6_5m_scaffold_3_prodigal-single_2
                     64"
     CDS             complement(191766..192290)
                     /product="hypothetical protein"
                     /codon_start=1
                     /transl_table=11
                     /translation="MGLKEATTEKHKIAERMPFNVKMFRGELSKKEYLHYLHQQASIF
                     QIIEMIGIPHKSLARLRKVFEDIEELMVDVKDDLPILKSMEVYGIYLQKLNRDEILPH
                     VYLHYFALMFGGQMMKSKVPGSGRMYDFDDMMEAAGSIRAVQTDEWADEVNNAFDFMI
                     EIFDELEGIHNPTK*"
     gene            complement(192290..192505)
                     /locus_tag="BML_08022017_6_5m_scaffold_3_prodigal-single_2
                     65"
     CDS             complement(192290..192505)
                     /product="hypothetical protein"
                     /codon_start=1
                     /transl_table=11
                     /translation="MGNLNKMPDIWVVHKGLQKTSKPKLQLFKDTRIDDIIDINKKFP
                     LIPNENQIMDIGIGDGFEELFKKKYKI*"
     gene            complement(192517..193101)
                     /locus_tag="BML_08022017_6_5m_scaffold_3_prodigal-single_2
                     66"
     CDS             complement(192517..193101)
                     /product="hypothetical protein"
                     /codon_start=1
                     /transl_table=11
                     /translation="MKINITDTFTKSLKRLVMHQSWWYKTYSFLKRDMWCFFSNIWKF
                     RKELYQHRWWDYHFTLEIMERSLIIMEDGMSNKGWEVRETREPKVKAIRRVVELLQNR
                     REDNYIERAEAELGPLVMHEWEFEEVPDNPNLSRLVDKDTPEEKEHNRLVFDRATEIE
                     NAEWIELWEIFKGTENSKKYDTKYDGTDMRCWWD*"
     gene            complement(193103..193273)
                     /locus_tag="BML_08022017_6_5m_scaffold_3_prodigal-single_2
                     67"
     CDS             complement(193103..193273)
                     /product="hypothetical protein"
                     /codon_start=1
                     /transl_table=11
                     /translation="MNELEQIEELLAEANSLGFKKELLERVKRIIDKGSKKYPVDILE
                     EEFQRILNEIID*"
     gene            complement(193273..193593)
                     /locus_tag="BML_08022017_6_5m_scaffold_3_prodigal-single_2
                     68"
     CDS             complement(193273..193593)
                     /product="Marine sediment metagenome DNA, contig:
                     S01H1_L09830 {ECO:0000313|EMBL:GAF92277.1};  TaxID=412755
                     species="unclassified sequences; metagenomes; ecological
                     metagenomes.;" source="marine sediment metagenome.;""
                     /codon_start=1
                     /transl_table=11
                     /translation="MKPKKRRLQEMVTDFKSATPYELWIEGVLYNFLYGFLSAVVIVS
                     VNLGIDIAVLISYMVFYFFLGKIVNRPKYVTDLGKFIVFPVPTALGAFIGYKLSPYLI
                     NLIN*"
                     /db_xref="X0TVW3_9ZZZZ"
     gene            complement(193593..194177)
                     /locus_tag="BML_08022017_6_5m_scaffold_3_prodigal-single_2
                     69"
     CDS             complement(193593..194177)
                     /product="hypothetical protein"
                     /codon_start=1
                     /transl_table=11
                     /translation="MKVIFLDNDGVICLSSNWGSRHKKQKKWDGKKLSMTSREIPVEY
                     RFDNFDKKAIKILNGILEETGAEIVVSSDWRLYATLDELGEYYLAQGIIKAPIGITNK
                     KLIDCDVPNNFVWSRAWDLEQTRSLEIHQYLKDNPQITHWVAVDDLNMGKTGLDYSIE
                     FEHSWGLENFVYTPLSTEGIKQSGIKEKIVKYLQ*"
     gene            complement(194174..194446)
                     /locus_tag="BML_08022017_6_5m_scaffold_3_prodigal-single_2
                     70"
     CDS             complement(194174..194446)
                     /product="hypothetical protein"
                     /codon_start=1
                     /transl_table=11
                     /translation="MKLRIIEHKTYDSENYLTRNYFTVQYHTKLLGIIPMWITLKKPT
                     CDGMEARTFSTQARAKAHIEELCKEKRLRFDRNDKNVVETFNCTNL*"
     gene            complement(194443..194673)
                     /locus_tag="BML_08022017_6_5m_scaffold_3_prodigal-single_2
                     71"
     CDS             complement(194443..194673)
                     /product="hypothetical protein"
                     /codon_start=1
                     /transl_table=11
                     /translation="MKYEINNFSFSEGNDYLDVEIHHEEKWIGLKIETTDSFPIQSRE
                     ELDMIYKKLCKVFDSFEDKKIDLERLHKDSKV*"
     gene            complement(194670..195260)
                     /locus_tag="BML_08022017_6_5m_scaffold_3_prodigal-single_2
                     72"
     CDS             complement(194670..195260)
                     /product="Uncharacterized protein n=1 Tax=Vibrio phage
                     nt-1 RepID=R9TGI0_9CAUD"
                     /codon_start=1
                     /transl_table=11
                     /translation="MKIIFLDFDGVLNSENWYRRRFNEIDRDTAAGNYPLYEFDPLSI
                     DQLNRIVKETDAKVVVSSTWRIGKSVEELQKLLIAVGFVGEVIDTTPAFYAKGVDNDE
                     NRINYTTPRGCEIDWWLKEKGKFQRINWSLERQLEHLEKSIVKNYIILDDDSDMLYGQ
                     REHYVNCNGYGKGLDKQTADASIKILNTPITKLYGL*"
                     /db_xref="UniRef100_R9TGI0"
                     /db_xref="R9TGI0_9CAUD"
     gene            complement(195323..195958)
                     /locus_tag="BML_08022017_6_5m_scaffold_3_prodigal-single_2
                     73"
     CDS             complement(195323..195958)
                     /product="Superoxide dismutase {ECO:0000256|RuleBase
                     :RU000414}; EC=1.15.1.1 {ECO:0000256|RuleBase:RU000414};; 
                     TaxID=1354301 species="Bacteria; Firmicutes; Clostridia;
                     Clostridiales; Clostridiaceae; Clostridium.;"
                     source="Clostridium sp. BL8.;""
                     /codon_start=1
                     /transl_table=11
                     /translation="MKLTELLEMVNSGDMYKLPNLPYSYDGLEPYIDERTMKEHHLKH
                     QAKYIENLNNELEDTPQLRKPLEEIFENIEAYNTAVRNNGGGAWNHTFFWNLLSPTKT
                     IPSGKLKMNILSQWGTMEDFMKEFKDVGLKRFGSGWVWLVFNKSNNKLEIVSTPNQDN
                     PLMMEGLIPIIGCDLWEHAYYLKHKSNRGNWIDTFFEIMNWDFAGNIYKEL*"
                     /db_xref="T0N6E6_9CLOT"
                     /db_xref="UniRef100_T0N6E6"
                     /db_xref="sep:SE1240"
                     /db_xref="1.15.1.1"
     gene            complement(195955..196143)
                     /locus_tag="BML_08022017_6_5m_scaffold_3_prodigal-single_2
                     74"
     CDS             complement(195955..196143)
                     /product="hypothetical protein"
                     /codon_start=1
                     /transl_table=11
                     /translation="MELEAGQKQDLEKIKKGLVGKSQPDPYIDKRTLYNPATGDLYIS
                     TSDINGNIRRKVINLLGE*"
     gene            complement(196145..196420)
                     /locus_tag="BML_08022017_6_5m_scaffold_3_prodigal-single_2
                     75"
     CDS             complement(196145..196420)
                     /product="hypothetical protein"
                     /codon_start=1
                     /transl_table=11
                     /translation="MEVVKSRYGLDRSIEKLSYDTFRVMGESEFVRVSSNKKDETTMY
                     DFEGGPCLTLGGKIRYGDINWKITEIKSGIPTYKNLSGCILTVVPMY*"
     gene            complement(196429..196620)
                     /locus_tag="BML_08022017_6_5m_scaffold_3_prodigal-single_2
                     76"
     CDS             complement(196429..196620)
                     /product="hypothetical protein"
                     /codon_start=1
                     /transl_table=11
                     /translation="MYKLQSVQIWVDVETKTLYPCDETGQPFKQNGIRLSDLNQNWFN
                     YLDREDKEYLSNLVNNKNN*"
     gene            complement(196613..197137)
                     /locus_tag="BML_08022017_6_5m_scaffold_3_prodigal-single_2
                     77"
     CDS             complement(196613..197137)
                     /product="hypothetical protein"
                     /codon_start=1
                     /transl_table=11
                     /translation="MAGYNKFRWWSRGRRVKPLPENAPLLLKIINGDYNYSYMFDDAK
                     HHRKEAEIAYQKAYQNYIGNTETGRVEAAMDVGRMKRVKAVKAEIEAGLDEIRILDKF
                     KRDLEKEFGKNYWDEIMFGTEFGGNVLDLYYRCKELAGMEQTPSEFDIKYKRSNCSKY
                     LYLLERLNVGKENV*"
     gene            complement(197140..197319)
                     /locus_tag="BML_08022017_6_5m_scaffold_3_prodigal-single_2
                     78"
     CDS             complement(197140..197319)
                     /product="hypothetical protein"
                     /codon_start=1
                     /transl_table=11
                     /translation="MKTIYIENTLLLLQTDKKYHKIVEYLNEVLVSHKGQMKEFETKE
                     KQKISYIIIEEEETK*"
     gene            complement(197316..197447)
                     /locus_tag="BML_08022017_6_5m_scaffold_3_prodigal-single_2
                     79"
     CDS             complement(197316..197447)
                     /product="hypothetical protein"
                     /codon_start=1
                     /transl_table=11
                     /translation="MKNKVDDWMEKLVRNYQLPEETDKTSPKTVLTENQKKIILGKK*"
     gene            complement(197437..197634)
                     /locus_tag="BML_08022017_6_5m_scaffold_3_prodigal-single_2
                     80"
     CDS             complement(197437..197634)
                     /product="hypothetical protein"
                     /codon_start=1
                     /transl_table=11
                     /translation="MDSRVNKEELIKKWQTVLNDMHLDRMDTTMESISKNTFRVTATT
                     IPSPDFKPIDESELNQKKDEK*"
     gene            complement(197735..198940)
                     /locus_tag="BML_08022017_6_5m_scaffold_3_prodigal-single_2
                     81"
     CDS             complement(197735..198940)
                     /product="ATPase associated with various cellular
                     activities, AAA_5 n=1 Tax=Planctomyces maris DSM 8797
                     RepID=A6C7X1_9PLAN"
                     /codon_start=1
                     /transl_table=11
                     /translation="MKNVADFNPQIFKVEMVGTHYRMINAAGTDVGSLGVNTLTRRKA
                     YASGKALKQIKTKSGSMMYRLTDMDEYSKLVSPLKRNAEVNSEAPTAHGDITEFIHTK
                     SLELKPESLVISDLKWKYLIRSAVRAKNIMMVGPSGCGKTMAAKSLVRALNRPDFYFN
                     LGSTQDARATLIGNTQFSKENGTYFSQSAFVKAITTENAVILLDELSRAHPDAWNILM
                     TVLDEGQRYLRLDEAEGSPIVNVANGVTFIATANVGNEYTSTRVLDRAILDRFTTIEM
                     EVLNDTQEFSLLKLIYPNVDEYELKAIAEIAHHSREVSRGESGKLTNMISTRASVETA
                     GLVYDGFTLMEAAEISILPFFPNDGGVDSERTYMVQLVQKYIRPIETKVNEPLFNVAE
                     DETDSTVTW*"
                     /db_xref="UniRef100_A6C7X1"
                     /db_xref="A0A0F9PWD1_9ZZZZ"
                     /db_xref="A6C7X1_9PLAN"
     gene            complement(199005..199223)
                     /locus_tag="BML_08022017_6_5m_scaffold_3_prodigal-single_2
                     82"
     CDS             complement(199005..199223)
                     /product="hypothetical protein"
                     /codon_start=1
                     /transl_table=11
                     /translation="MEASERFELLEEAEGLIFQAIENIETALRGTGQFNHANSYLIPH
                     LKTWVGNGNPYDTSIRDYIESLEKEFNK*"
     gene            complement(199306..201564)
                     /locus_tag="BML_08022017_6_5m_scaffold_3_prodigal-single_2
                     83"
     CDS             complement(199306..201564)
                     /product="Uncharacterized protein {ECO:0000313|EMBL
                     :KKN34535.1};  TaxID=412755 species="unclassified
                     sequences; metagenomes; ecological metagenomes.;"
                     source="marine sediment metagenome.;""
                     /codon_start=1
                     /transl_table=11
                     /translation="MDTIKKYGNSSFWLDRYENSIDTGLLSEHQLNVHDLYRMAAKKR
                     AISNFVSIVTSKQIPVKFATNGDSYTDGNTVVISSKLDKNEDFDVAVGLALHEGSHIK
                     LSSFDLLADLDYYIDDLIDSNELRLASGRIGVRLQSTLKNILNWVEDRRIDNFIYQSS
                     PGYRQYYIALYDKYFNDPLIDKALKSTEYTDETFESYMFRLINLQSQSARLNALKGLK
                     EISKIADLPNIGRLQSTMDAFEVAVNIFRVIVKSINTDIQPQGDAEQGDAEQGDGNSN
                     DGCNSTQNENSKNELSDEEFDELVKSMGLDGEPDGDATENPADTDGEGSNNTENPADG
                     DAEGSNGDGSTNFGDTENKATDGSKSISVTNLPDNIGDIAGSNGGDTDEEPLTKITLT
                     DRQKSILKKKIDKQKEFIDGKIAKSKISKEQARSIDVIEKAGAEITEVGTTYDSTSLY
                     HRAKTPVSCIFVKNMTMELLNDGNFPLVRPVWDGSGLVLQTSAQPAVDAGIRLGAILG
                     KKLQTRSESRETVFNRQLNGKLDRRLVSALGYGSEQIFYTKEIDNYNKANLHISIDAS
                     GSMSGSKWGNTITNVVALAKAVDMIPNLEIQITFRTTSNGSPYIVVGYDSRVDKFSKI
                     KQLFPYLNVAGTTPEGLCFEAISKYMVASSNNLDSYFLNISDGEPYFIENGFYYAGID
                     AAKHTKKMVDNMKRIGIKVLSYFVDENSMVNPNSPTGRIFKQCYGDDAKYINVTSVNE
                     VSKTINGLFLQK*"
                     /db_xref="A0A0F9PS24_9ZZZZ"
     gene            complement(201717..201878)
                     /locus_tag="BML_08022017_6_5m_scaffold_3_prodigal-single_2
                     84"
     CDS             complement(201717..201878)
                     /product="hypothetical protein"
                     /codon_start=1
                     /transl_table=11
                     /translation="MNTTDKLSDIITKLENAVSYEDWDLVENCLKELNFLYEEMESSF
                     PMEGFDDEY*"
     gene            complement(201918..202364)
                     /locus_tag="BML_08022017_6_5m_scaffold_3_prodigal-single_2
                     85"
     CDS             complement(201918..202364)
                     /product="Uncharacterized protein n=1 Tax=Acanthocystis
                     turfacea Chlorella virus GM0701.1 RepID=M1HTF3_9PHYC"
                     /codon_start=1
                     /transl_table=11
                     /translation="MILIAHRGNTIGKFESYENEPNYIDKAISEGYDVEIDVWVIDGV
                     IFLGHDRPQYGITQYWLNKRNTKLWIHCKNVEAMEWFSSIEGFNYFWHDTDVMTLTSF
                     GNMWVYPGKQPVRRSIAVMPEIYNDDVSQCLGVCSDFIQNYKNNDF*"
                     /db_xref="UniRef100_M1HTF3"
                     /db_xref="M1HTF3_9PHYC"
                     /db_xref="pmh:P9215_14221"
     gene            complement(202361..202768)
                     /locus_tag="BML_08022017_6_5m_scaffold_3_prodigal-single_2
                     86"
     CDS             complement(202361..202768)
                     /product="Uncharacterized protein n=1 Tax=Acinetobacter sp
                     . ANC 3789 RepID=N8VEF5_9GAMM"
                     /codon_start=1
                     /transl_table=11
                     /translation="MKKWLWRLLGLVFVGMAYIGAIVPGIPTTFFALLAAWAFSKSSP
                     KLDKWLHEHPLLGKYLNNWEQKRVYPNKGRLMMIGVMLISLVSMGLTLPLKIVVYAGI
                     TFVVIIVWAFRYPGSVEEYDKRVREGKKIGWRK*"
                     /db_xref="UniRef100_N8VEF5"
                     /db_xref="N8VEF5_9GAMM"
                     /db_xref="aci:ACIAD0794"
     gene            complement(202790..202933)
                     /locus_tag="BML_08022017_6_5m_scaffold_3_prodigal-single_2
                     87"
     CDS             complement(202790..202933)
                     /product="hypothetical protein"
                     /codon_start=1
                     /transl_table=11
                     /translation="MKWERTFLKRLAQQEISGDEFYEKTEKFNKPKKSVPKVKKSKNN
                     WDV*"
     gene            complement(202976..203233)
                     /locus_tag="BML_08022017_6_5m_scaffold_3_prodigal-single_2
                     88"
     CDS             complement(202976..203233)
                     /product="hypothetical protein"
                     /codon_start=1
                     /transl_table=11
                     /translation="MGTETKTEISREVVFKRVAPGDRWSDIASPGTILPTLTEALEYH
                     FQNTGETEFFISAKNGTIEVMKVTQTVVENPIQKYSLYGEY*"
     gene            complement(203233..203445)
                     /locus_tag="BML_08022017_6_5m_scaffold_3_prodigal-single_2
                     89"
     CDS             complement(203233..203445)
                     /product="hypothetical protein"
                     /codon_start=1
                     /transl_table=11
                     /translation="MGKYFEVTVELIIAIQKNGKDKKQKEVYLVDAMSVTEAEKRVIE
                     DFENSGVQLDYKVVSAKESKVIRVIE*"
     gene            complement(203530..204087)
                     /locus_tag="BML_08022017_6_5m_scaffold_3_prodigal-single_2
                     90"
     CDS             complement(203530..204087)
                     /product="Uncharacterized protein {ECO:0000313|EMBL
                     :KKM54859.1}; Flags: Fragment;;  TaxID=412755
                     species="unclassified sequences; metagenomes; ecological
                     metagenomes.;" source="marine sediment metagenome.;""
                     /codon_start=1
                     /transl_table=11
                     /translation="MKNYKDYPEYDPIKNLSLAPKPSTKKGGLGAKPLLEWEIRDAQS
                     KARSAFEAARLLGVSYKTYKKYAKLYGIFENLKNQAGVGIRKINPKTGLDYSLDDVLN
                     GMYPNYPIWKLKRRLIHNGYIKEECSTCGFTERRLVDHKVPLILDFIDSNRKNYSYEN
                     LRMLCFNCYFLEVGNLSGRKSEYLY*"
                     /db_xref="A0A0F9L5V2_9ZZZZ"
     gene            complement(204144..204956)
                     /locus_tag="BML_08022017_6_5m_scaffold_3_prodigal-single_2
                     91"
     CDS             complement(204144..204956)
                     /product="hypothetical protein"
                     /codon_start=1
                     /transl_table=11
                     /translation="MNPLKHFNKDTFVASTYLNGLENRKNKTNIIGGCTYTYNELGFR
                     ADSISKDGFKIMTIGCSNTEGVGVDDKDTWPALLCSMIPNSVNVNLGHGGRSNDYISR
                     TLLTFYDLFQPDLVIILYTNLHRREIYTEENGVEGFIPTHANGYFRNTPDGTRKQSML
                     FKLQNDNEDYINWYKNHQLIKLFLESKKCNWIWDGGEQIREYYVDSNILDCDYCNMTD
                     ETDNRLIDNGTDGVHPGPIHNFKYAEKLFNHIHTNFRNYLPTDIILLKNNLI*"
     gene            complement(204957..205568)
                     /locus_tag="BML_08022017_6_5m_scaffold_3_prodigal-single_2
                     92"
     CDS             complement(204957..205568)
                     /product="hypothetical protein"
                     /codon_start=1
                     /transl_table=11
                     /translation="MLRIYKQQFDIKKLNLDLHTIITLCKFENSSYKHSVPVMTEEMC
                     PDTHKGFHNNWPFYSHSMDTIPYIHFIWKMFNDISNVTGFRIMRKLPHTVYGIHNDTD
                     AGTIIRLQIPIETNDDCWLAYTELDEIEEGWTEDNSYFKKDLENRFGSDVKFYQLLPG
                     FLYHFNTNKIHTLTNEGDSTRYTLLIDLEKTDKSIEFIENNFN*"
     gene            complement(205561..206100)
                     /locus_tag="BML_08022017_6_5m_scaffold_3_prodigal-single_2
                     93"
     CDS             complement(205561..206100)
                     /product="hypothetical protein"
                     /codon_start=1
                     /transl_table=11
                     /translation="MLQYKIIPEWLIEPNEQPFKIINVDTTNVLEYENDIRWLINSFH
                     KRYEWDGFPDWKTVINRLQNGNNIFFLCEYNTKIIGWVWFRKGEIDISKDYIKFYTKT
                     DDATVWGFNNFLVSNKITQKPEDAGTIWCSLMFKTLFDMGMNQILVDVESWQNVSIKM
                     CEGSGMKLDNWVTKYFENA*"
     gene            complement(206112..206687)
                     /locus_tag="BML_08022017_6_5m_scaffold_3_prodigal-single_2
                     94"
     CDS             complement(206112..206687)
                     /product="hypothetical protein"
                     /codon_start=1
                     /transl_table=11
                     /translation="MEMINTFFSKEECDDIALFCEKVGITLNHNVAVLNLWDNRKIHN
                     DEFKERILKRYREVFKNTNLPFKLDELTIDNIYITLARYFDGRFLEMHKDTSSDLTTV
                     IVLSDDFEDGRFVLSDTPIKIQNNTINENLLYTIDKGNGLTFYGGETYHGVMPVTNGI
                     RKSLNIWVNPNTFKMKTGDMVLDTKTIKTFI*"
     gene            complement(206699..206797)
                     /locus_tag="BML_08022017_6_5m_scaffold_3_prodigal-single_2
                     95"
     CDS             complement(206699..206797)
                     /product="hypothetical protein"
                     /codon_start=1
                     /transl_table=11
                     /translation="MAQPQEIVTLSVEKRAECKSIFLVLLDLIKNA*"
     gene            complement(206800..208185)
                     /locus_tag="BML_08022017_6_5m_scaffold_3_prodigal-single_2
                     96"
     CDS             complement(206800..208185)
                     /product="hypothetical protein"
                     /codon_start=1
                     /transl_table=11
                     /translation="MKAVLLGLDFLDLDGQLKFLELNTDTYIPHTSFNSFDFNALETY
                     LVNGSFNKFRIIYKNEHVATEFITKLEDICDTNDIIFEPIVVAFDSITIPVFEDYEDE
                     FTLRLSYDITALVDDVYARDKKELLSLIFNGNETDLIPKTYFTKDETTFDNLSNLIDN
                     GIHPNLIIKKSLPDETKIIFPAFYKLNTPQELDSIKSELDSNLILQEFQFNSNNLYNN
                     KIRDHIRYWLILCADATTTIDFGGYISPNSLPLDDEYVSYTNNKLDENSRILYFSNPN
                     RIGQGVPGIYETIKIVDGIETVVTLNDLELGDMVKAIQLPGLSDDAGLQGTLAWEHTG
                     SYADITYTTAIVNTKLIDMVDEWFIRVNYNIGEDTGSMLINLVELVLTCDNSGNSLTF
                     KATSDLGVNDYIVISNTTIADVTSIEYERFNGEVVKLNIDPSDVFIAGSNTNGIGQTI
                     ASNFIIYNYKQ*"
     gene            complement(208226..208936)
                     /locus_tag="BML_08022017_6_5m_scaffold_3_prodigal-single_2
                     97"
     CDS             complement(208226..208936)
                     /product="hypothetical protein"
                     /codon_start=1
                     /transl_table=11
                     /translation="MIISFCFTIKIINSIDNLERYQTMISKAVNCAKEHHKVNFYTDT
                     ETLPHLNINDVQIKLIDTNDFYFVDDFKVHLLSIISDEEVLVDTDLFLFRELKLEDGV
                     DMYADFMDSSKQKWYTEYLNWFIDNGVKELIPEFGDTIINVPNIGILKIQNIQLKEEY
                     IELYYKTKEWVLSKDTRITKGVSIILGQYLLGLLIKKYKIAYCYNSKNHYVHLSGPSK
                     FKKNILDTITPTKIKKLL*"
     gene            complement(208933..210228)
                     /locus_tag="BML_08022017_6_5m_scaffold_3_prodigal-single_2
                     98"
     CDS             complement(208933..210228)
                     /product="Uncharacterized protein {ECO:0000313|EMBL
                     :KJV07507.1};  TaxID=1632867 species="Bacteria;
                     Proteobacteria; Gammaproteobacteria; Methylococcales;
                     Methylococcaceae.;" source="Methylococcaceae bacterium
                     Sn10-6.;""
                     /codon_start=1
                     /transl_table=11
                     /translation="LNKIEDILINVAYDDLSKPNLSNLDIHPKWFLDIKDNIKKYLIW
                     TQFEKYWGNKLETFETNTVDNFYKKNVKYIYPITLYTTELFEKYETIELNDGLIKSVK
                     NKKAKIVFLYTSEGDWGTKQFHFDWIDKLVDKYKLDNDGVLVITANLKANENYNNNKF
                     TIIPYNFFTNMDFLPIDKIDKYSLKQFENRYIKYINNNKITKKKKHFVCYNGIPRLNR
                     LLIFGTIKSNPKLNNTTILSLRNTQSNNSNAFYEEILKTSTKENIINFFKNYDSNINY
                     SYDINDWNKIHNWGNVLNKDAHMDSFLNIVTETTWNKESIFLTEKIYKPMYMCQPFIL
                     FGNPNSLKKLKEYGFKTFDKWWDESYDEELDLNIKLEKITKVLEEIAGWDFHKCFEIT
                     NQMEEVLIHNYKRMMSMDEIYKIYSLLQTDTKPTKTSII*"
                     /db_xref="A0A0F3ILG4_9GAMM"
     gene            complement(210225..211508)
                     /locus_tag="BML_08022017_6_5m_scaffold_3_prodigal-single_2
                     99"
     CDS             complement(210225..211508)
                     /product="hypothetical protein"
                     /codon_start=1
                     /transl_table=11
                     /translation="MFYINNKHTEFNMVFDNWDRNEAIKNLSYLDDIAGKDTVTHPYF
                     IYELEIPNWKINQCKLTDITTDKEFYYVISHVYSYFLFIKNGVVQLPVDVEYHITNTN
                     LKVIFFSSHESPDELDIFVDVLIKTIKKNNWKETNFYIVNNNSMLNNIKDKFNTDINF
                     FKMNSLLNLVSNKLKVKSKQSDIIYDKKFIFLCQLKQPHFHRVVLLTYLKNLGLLNRE
                     IIDWSLTVSYTEYMGPFTKNSILNNLQIKHKNYIDITDKNLVSDYLEILNTKKLGYYE
                     QNVDWFNIKGNYIQKEHLTLESFQNSYINIVAETYFKNKENNLHITEKSFKPFYYFQM
                     PIFLAQYNHVKTMREEYDFDFFDDLIDHSYDDEKDDVKRLEMLVKEIERLSNMHDTIS
                     KYYKNNISKILHNHYFVKIYPNKKINENYFLKLSN*"
     gene            complement(211510..212673)
                     /locus_tag="BML_08022017_6_5m_scaffold_3_prodigal-single_3
                     00"
     CDS             complement(211510..212673)
                     /product="Radical SAM domain protein n=1 Tax=Cyanothece sp
                     . (strain PCC 7424) RepID=B7K6S1_CYAP7"
                     /codon_start=1
                     /transl_table=11
                     /translation="MKNKKGFCVAPFRHSDFLVSGEVWQCCNGGWVEEQQRWVNSWIT
                     TGPSGNVLKNKWQEIWNGDIAKKLRQSMHDGDMQYCDANECNFLHRWNNETITDEVYD
                     NGYFPIYDETTIHKLYNAKEINPTGGEKYKQIIKDKMVELPWGPETIIFSHDRSCNLK
                     CPSCRTDYIQSKGNDLDKALSIQEVILREAMNDAHELYITGSGDGFGGEFWRNLLKSI
                     TLEKYPNVKNLHLHTNGVGWTKKIWGMLYNLHSIPRITTEISIDASTEDTYHKIRVGG
                     IWKILQENLHFIFTEIPNLEFVRLTFVVQNNNYMEMLDFIKMADYFQKLNGMKTAVSF
                     QHINNWGTFSNADFMIKNVANINHPENDLFIKESIKVKDMRNIYPNLQIFTNF*"
                     /db_xref="UniRef100_B7K6S1"
                     /db_xref="cyc:PCC7424_4250"
                     /db_xref="88999138"
                     /db_xref="B7K6S1_CYAP7"
     gene            complement(212755..212937)
                     /locus_tag="BML_08022017_6_5m_scaffold_3_prodigal-single_3
                     01"
     CDS             complement(212755..212937)
                     /product="Tax=GWB2_Ignavibacteria_35_6b_curated"
                     /codon_start=1
                     /transl_table=11
                     /translation="MKVVNRRILKTISYRIVGTTTTVCATIIAGLPIEIAGLIGISEL
                     ILKPLLYYVHEIFWDF*"
                     /db_xref="86157310"
     gene            complement(212909..213274)
                     /locus_tag="BML_08022017_6_5m_scaffold_3_prodigal-single_3
                     02"
     CDS             complement(212909..213274)
                     /product="cytidyltransferase n=1 Tax=Marinimicrobia
                     bacterium SCGC AAA298-D23 RepID=UPI0003B6E4CF"
                     /codon_start=1
                     /transl_table=11
                     /translation="MKKYALYIGRWQNWHKGHEWLIRQQLDNGKNVWVAIRDVQQDEN
                     NPKSAQQILSELAQEPFFSQNTDKILLSIIPDIDSVNYGRGVGYDVIYHEPPSEIGKI
                     SGTKIRNGEIDESGKPKNT*"
                     /db_xref="UniRef100_UPI0003B6E4CF"
                     /db_xref="A0A0F9B5W6_9ZZZZ"
                     /db_xref="hlr:HALLA_00275"
                     /db_xref="UPI0003B6E4CF"
     gene            complement(213287..213754)
                     /locus_tag="BML_08022017_6_5m_scaffold_3_prodigal-single_3
                     03"
                     /gene="cysC"
     CDS             complement(213287..213754)
                     /gene="cysC"
                     /product="cysC; putative adenylyl-sulfate kinase (EC:2.7.1
                     .25)"
                     /codon_start=1
                     /transl_table=11
                     /translation="MAKIYWLTGQPGAGKTVLGKKLVEFLSTEKRNWRSKVFHIDGDD
                     LRELTINKDYSKEGRIQNIRNAQMLAEYIYKNGCDVVVSLVSPYREIREDFKNRIGEN
                     IEEFYVHTSKKRERDEFKVQDYEEPIANFYNVDTTKDNPIQSFTKIVYYLKEK*"
                     /db_xref="nvn:NVIE_021700"
                     /db_xref="UniRef100_UPI00039B782C"
                     /db_xref="A0A0F9LTW8_9ZZZZ"
                     /db_xref="UPI00039B782C"
                     /db_xref="2.7.1.25"
     gene            complement(213792..217526)
                     /locus_tag="BML_08022017_6_5m_scaffold_3_prodigal-single_3
                     04"
     CDS             complement(213792..217526)
                     /product="hypothetical protein"
                     /codon_start=1
                     /transl_table=11
                     /translation="MAELVSSGSKKISELTLVSEISGSTAIPIVMGGNTVQISHSDFL
                     TSSVFNQPNVFTQAQTVSRNGAKTELAGNSIDMYVETGNGDTFKVEVITGEGLKMQDW
                     NGANSQSFLEVDTNSGPITILRNTSIDGNLIVSGGITAELINVNLVSSSIVYSSGSNI
                     FGNTVSNTHQFTGSLRVTGSTNIIGGFTQTGGVASFGGAATFNNSVSTFNQGVNIFQT
                     ASFFGPVNIGTSSQTRNLLHFGNYNHTGNTIQTGSISVNGNVIASSFTGSLDYTNLNN
                     IPNGIVSSSTQINQYNIFTTTGSNEFVGNQNISGDVIVTGSLIVSGSNTFRNIGRAEF
                     TGSVSVAGSVTVTQSITASFFTGSFVGDGSSLSGVTAADIDFVNVLNKPTLVSGSSQI
                     DLTGTTNYESGIKDRLNVETVISSSQQILDYGVFVTTGSNTFVGNQIVTGSLRISGSV
                     IQIGETDGNIIIESGSISLGSSRAFGGNSIAVGKALIVESAPFSIAVGFGLRTEYDST
                     ALFGAYNTASNAGQTIIGIASKLDNSIGQGAFVIGNGTDVDNRSNLLVAQGNVVQISG
                     SLSVSGSGNLVGSQTINGDTIITGSLIVSSSSTFTNIGFAKFTGSIDITGSSNLTGSV
                     VINQLTYPTPNFADGQYGVEVPTLGVNNVFELEIPRTIYEYVKNDSGTTLLKGTPVHS
                     VGASGFNTLVIAASASNAATMPATYILAQDLDDEEEGLGIAIGAIQGVNTTGLTAGDP
                     VWVGANGGWTQTKPTGSNLIQNLGIVTKVGTNGGGVVLGAGRSNDVPNIQQGYFWVGN
                     SGSVATPTPTASLLIGYATTGSNVFVGNQIISGSLIVTEGITGSFSGDGSGLTGLPAA
                     TSINTASFATTGSNVFVGNQTITGSINVSSSINVNGSINLPGSGSFRDFVNDPTKFRS
                     IRGNGAGLFNIVEQGDTNLTFTVSKITTNDLTTAITSNLSGANNGSYSDVQPTTSGVG
                     SGARLQLTISGGVVTSVRILNVANSNLTVEEDGQPANRQGIGYKVGDTLTVAAGSGGI
                     GGSGNLVITLRPEDIQTYIGHDNNLTYDYNNTRTLRVASRIKAIGNLTIGEDENVPEL
                     NIVNNGNSSIAAGVGVNVGSDAGGSITVGYFNNNNQSAAAVFGAWHTASESGQTIIGL
                     ASNTTGIGAGAFILGNGTDADNKSNLLVAQGTTVQITGSLNVTGSLEVNNDVKIQNGY
                     VILTNVSQSLEFVDDAAAEIGNVPLGGLYRSGSFIKIRIS*"
     gene            complement(217558..218142)
                     /locus_tag="BML_08022017_6_5m_scaffold_3_prodigal-single_3
                     05"
     CDS             complement(217558..218142)
                     /product="hypothetical protein"
                     /codon_start=1
                     /transl_table=11
                     /translation="MPISRSLFVESKKLRVFDMDDTLITTTSYIYVDNEKSGKKFKLT
                     PGEYAVYTAKDGDVFDYSDFQKIQNPKIIKGYFELLRRMASMGGKDRGVYILTARGAY
                     KPIHKFIKDSGIRGVYVVALGDSNPEKKADWIENKVKDEGYDDVFFVDDSPKNIEAVK
                     KRLKKYPNVKQKIQIVKHSGDKNESIGIKLMNIL*"
     gene            complement(218144..218449)
                     /locus_tag="BML_08022017_6_5m_scaffold_3_prodigal-single_3
                     06"
     CDS             complement(218144..218449)
                     /product="hypothetical protein"
                     /codon_start=1
                     /transl_table=11
                     /translation="MYSVIITAISVLGGASAFRYYEKRAQRKEKDEEFIRHDCKDRIT
                     KLETLLQESSKEKDELRSMVLALTKEVAALSVKVEYLTKENDKLEKALPKVKKQING*"
     gene            complement(218461..218868)
                     /locus_tag="BML_08022017_6_5m_scaffold_3_prodigal-single_3
                     07"
     CDS             complement(218461..218868)
                     /product="Uncharacterized protein {ECO:0000313|EMBL
                     :KFZ25665.1};  TaxID=1541960 species="Bacteria;
                     Tenericutes; Mollicutes.;" source="Mollicutes bacterium
                     HR2.;""
                     /codon_start=1
                     /transl_table=11
                     /translation="MRLSELRKLVREVMREAIIDKDGLERAATSLPQTKEIKPKKIGE
                     DKLKGGKAGGLGLTAIAEMHGVTVDSLVSEFKMGIGVEMEHTDDREIAKEITLDHLYE
                     DPDYYTKLKGIHNEGVSCGCGCGGVTVGGCNTK*"
                     /db_xref="A0A094ID83_9MOLU"
     gene            complement(218928..220133)
                     /locus_tag="BML_08022017_6_5m_scaffold_3_prodigal-single_3
                     08"
     CDS             complement(218928..220133)
                     /product="glycosyl transferase family 1 n=1 Tax
                     =Pseudomonas fluorescens RepID=UPI0003100A04"
                     /codon_start=1
                     /transl_table=11
                     /translation="MISYVIPSYNNLKHLKNVYSSLKRNEPDAEIIIIDDASTDGTSE
                     WVKFVQKTDDELITFRVDKRVGHTILYDMGIELATNDVVGILHADMIVGPNYSKNLLK
                     HLKKGRVVCGTRVEPPLHPSGKEKIIKDFGMDFDTLDIEEFETFCIQEQLVSEDLTTK
                     GMFAPWILYKEDFQRIGGHDPLFAPFPYEDSDIFQRWILAGYDLVQSRDALVYHLTCR
                     GHRWTEEVGRDDDYFKIQTKKAGRNWFRKWGSWIQNNEYQYPIINPKYNMGFAVTGAN
                     LDTVRILEPICDRLYVEDEMGVLFSYYYEEEQKNTDFDLKKRVMTLEHNRPDEYDDIV
                     VQFNWKEVTNHSLQIIQQLPQIIKDSGEIGEFKLDIFTVTIHRMNEYQNHLVNLTDEW
                     YVDKLKNKQ*"
                     /db_xref="UniRef100_UPI0003100A04"
                     /db_xref="B8L148_9GAMM"
                     /db_xref="wwe:P147_WWE3C01G0090"
                     /db_xref="UPI0003100A04"
     gene            complement(220130..220993)
                     /locus_tag="BML_08022017_6_5m_scaffold_3_prodigal-single_3
                     09"
     CDS             complement(220130..220993)
                     /product="hypothetical protein"
                     /codon_start=1
                     /transl_table=11
                     /translation="MRDKILYQQHIMWYESKMIWETLDSLEAALKHSKLDIDLKFCLN
                     SQTYLEEPIEGKVEDMFDEFLEHPILKGAELVYKTNDEPFYNIGDWRREIYDKGYKYT
                     VWGESDCLIPTDFFYILSEINVEHPHILSFASRKMWDTTWNCVEHKELEKYERSVDNP
                     YQAPNPYNSSDVINQRELDEFNNKTDIEIQLNNTVKIDGSLLCISNGIDFQFIADDMN
                     FVREDFCAEIVFKIKRIPQYIVKTRMKGHNYSHPLKRTNTNSKRSDGLFKEYEKKSII
                     AMNNFIKSITQ*"
     gene            complement(220983..221723)
                     /locus_tag="BML_08022017_6_5m_scaffold_3_prodigal-single_3
                     10"
     CDS             complement(220983..221723)
                     /product="hypothetical protein"
                     /codon_start=1
                     /transl_table=11
                     /translation="MKTLAVILHYNTTEMTDRLYEQLKPYEGDDYELVVLDNGSPEEG
                     KSKYTNYRCSENVYFGGGLNLAMNIILENPQYDSLLFLNSDLIVHGYRFVKTLRREMF
                     EGGYKIISPAVIQPERNQCFWSTMHCWNSDVVRDVPWIDFQCPLIHRDLIEEIGQFDN
                     DLIFGWGNDVYSGVVCESKGWKMGVVDFCPAIHLSNATVQKNQDNPIIKNYNVYAEQG
                     MVKFFQKIGKMKELVELRTQAQNYKYEG*"
     gene            complement(221735..222469)
                     /locus_tag="BML_08022017_6_5m_scaffold_3_prodigal-single_3
                     11"
     CDS             complement(221735..222469)
                     /product="hypothetical protein n=1 Tax=Zavarzinella
                     formosa RepID=UPI0003030C7D"
                     /codon_start=1
                     /transl_table=11
                     /translation="MKMNKFLIILAYYERPKIVLNALNSILNSSYENFEVAFIDDGSN
                     LRGEDVVRTHCSSIINKFKFYYINNTVEDKMKQGGSIHGKYMNTAMYESDADYVMILC
                     DDDAIYPNFLENFNNFLNTEGENVKPYYYNNIVLYDTLKENYLDGVRNNNLTHFTNRH
                     TEPINCNCAVDSSQVVYSRKNFVKDNLLYPFPQTKALDAYIYQRMFNNWGPAYYSGLI
                     SQVKCWNADNLGARTDAHDFITKDMI*"
                     /db_xref="UniRef100_UPI0003030C7D"
                     /db_xref="hhl:Halha_2255"
                     /db_xref="L0KCL2_HALHC"
                     /db_xref="UPI0003030C7D"
     gene            complement(222456..223115)
                     /locus_tag="BML_08022017_6_5m_scaffold_3_prodigal-single_3
                     12"
     CDS             complement(222456..223115)
                     /product="Acetoacetyl-CoA reductase (EC:1.1.1.36)"
                     /codon_start=1
                     /transl_table=11
                     /translation="MGKVMKKVLLIGGTGGLGIRLSEYLKNEYNCISIGSKDCDVTND
                     VAVKNFFNIHTDVDIIIYLSVKNIDGLLHKQTSTSVNEQLNVNLNGFLNVLRYSTQKM
                     RDRGFGRVIYISSVLSKKPIRGTGIYSASKAFCDSIIKTYSLENSKYGVTSNSIQLGY
                     FDGGLTEKVPTDILENVKNSISLKRLGRVDEMAKLVKTVIETEYINGTTISITGGYEN
                     E*"
                     /db_xref="man:A11S_926"
                     /db_xref="UniRef100_B0VGW5"
                     /db_xref="A0A0F9FZH9_9ZZZZ"
                     /db_xref="B0VGW5_CLOAI"
                     /db_xref="1.1.1.36"
     gene            complement(223103..224032)
                     /locus_tag="BML_08022017_6_5m_scaffold_3_prodigal-single_3
                     13"
     CDS             complement(223103..224032)
                     /product="3-oxoacyl-ACP synthase (EC:2.3.1.41)"
                     /codon_start=1
                     /transl_table=11
                     /translation="MSIKIVGIGSYLPNSVLTNNEIAKNVPTSDEWVKSTLGISERRI
                     SEETELSSDLALHSSLIAIKNAGLSVDDIDFIIMATSTPDRISPSTACLLQEKIGAFN
                     AACVDINAVCPGFLYGLQIAKGLLSINQYKNILLVASETYSKITDWDRRDCVFFGDGS
                     GAVVLQRDTENYCEIDLYADGRGKEAFTVKHGKKFSMIGKDVYTAGTTKLPQSVVDLL
                     DRTGIDKSQISYVIPHQPSIKILEKTAEILDFDFSKFGLTMDKYANTAGASIPITMDD
                     MYKNNKLNTGDLLLLTTIGSGWVWGSGLIKWAK*"
                     /db_xref="bhl:Bache_2968"
                     /db_xref="UniRef100_B0VGW4"
                     /db_xref="A0A0F9MN79_9ZZZZ"
                     /db_xref="B0VGW4_CLOAI"
                     /db_xref="2.3.1.41"
     gene            complement(224032..224913)
                     /locus_tag="BML_08022017_6_5m_scaffold_3_prodigal-single_3
                     14"
     CDS             complement(224032..224913)
                     /product="Phytanoyl-CoA dioxygenase n=1 Tax=Trichodesmium
                     erythraeum (strain IMS101) RepID=Q10XN0_TRIEI"
                     /codon_start=1
                     /transl_table=11
                     /translation="MRNFKENYNEMNWPWVESPFFKELIHHQNLSESENEIARKFNQD
                     GYVIIDLGLSDEQISNFIKEIDFLNSKDDTKTQEGGYHYSKGKRIFEGWKESEMLQSL
                     SLNENVINTLKMLYKREPYPFQTITFNYGSNQPLHSDLIHFDSLPHRWLTAVWVALED
                     MTDQNGSLIYVPGSHKLPIFDFYDMKVNVPEYGKQFDSYSEYEEFIKQLVEVQELEVK
                     PLICKKGQALIWSANLIHGGDIIRDVDSTRYSQVTHYYYDDCDVYYSPMFSEGWKGEF
                     KEKDLTTKNIRDYKHNK*"
                     /db_xref="UniRef100_Q10XN0"
                     /db_xref="ter:Tery_3969"
                     /db_xref="Q10XN0_TRIEI"
     gene            complement(224927..225493)
                     /locus_tag="BML_08022017_6_5m_scaffold_3_prodigal-single_3
                     15"
     CDS             complement(224927..225493)
                     /product="Uncharacterized protein n=1 Tax=Ruminococcus
                     torques CAG:61 RepID=R5QXL7_9FIRM"
                     /codon_start=1
                     /transl_table=11
                     /translation="MIGWNEDIKKQLGYCGNNVFIGHNAVFTNPKNVILGDNVRIDPF
                     CLITTALEIDSYAQICSHAVLGGGVQHKIKLGKWNFIGYGSKLFCASEDYSGEYGPVN
                     EYWGNNKIFRGDITFKDYSGIASDVMVFPGVTIPEGCTIGAKSLIYSKNDLKEWSIYL
                     GNPLQFHKERNRENVIKFSNDEGFLKKK*"
                     /db_xref="UniRef100_R5QXL7"
                     /db_xref="R5QXL7_9FIRM"
                     /db_xref="banv:DJ46_2300"
     gene            complement(225490..226167)
                     /locus_tag="BML_08022017_6_5m_scaffold_3_prodigal-single_3
                     16"
     CDS             complement(225490..226167)
                     /product="hypothetical protein"
                     /codon_start=1
                     /transl_table=11
                     /translation="MKHWEEYWVNTKNKAICKKPSVHVYGGTNYEPLASIGMSCFTDA
                     IKDKFKEGFTIVDYGCGAGILSNFISERLDNFTYYGLEPANGWGPDRIALGKQTFNDT
                     RVNFGLIENDYENIVNNNKIDAVILISVFTHLVIEDTYKVLDNLQIVFNFNENASIVF
                     SCFIDNSPKIGHLQSNINSNYYSDSYIKLEDLQNYCDNKKLKLRKHMDFIAMGGYKHE
                     IFEITKL*"
     gene            complement(226175..227356)
                     /locus_tag="BML_08022017_6_5m_scaffold_3_prodigal-single_3
                     17"
     CDS             complement(226175..227356)
                     /product="Aminotransferase, DegT/DnrJ/EryC1/StrS family
                     protein n=1 Tax=alpha proteobacterium BAL199
                     RepID=A8U4B5_9PROT"
                     /codon_start=1
                     /transl_table=11
                     /translation="MKKEIPLFKVFMAETAAEKVAKVLNSGFIGQGPVVDEFESVLGN
                     YFQHPYIATVNAATSAEHLALHLIKKPATFTKIDGYGVRENVWNGMEDGDEVLTTPLT
                     CTATNWPILANNFKIKWVDIDPNTLNMDLDDLERKITPKTKAIMVVHWGGYPIDLERL
                     RQIQEKAMRMYGFKPAVIEDCAHAMGSKYKGKLIGTHGNICTFSLQAIKHITSVDGGL
                     LFVPHQELNRRARLLRWYGIDRDSARADFRCEADIEEWGFKFHMNDVNAAIGMENFKY
                     IDEIIKKHKDNAAYYDKNLKGVKGVTLLERNADMDSAFWIYSLKVERKGDFMRYMKEC
                     GIAVSQVHERNDIHTCVKEYRSLLPNLDRVIGEVISIPIGWWVTEEDRKYIVDCIKKG
                     W*"
                     /db_xref="UniRef100_A8U4B5"
                     /db_xref="A8U4B5_9PROT"
                     /db_xref="saq:Sare_2034"
     gene            complement(227386..228063)
                     /locus_tag="BML_08022017_6_5m_scaffold_3_prodigal-single_3
                     18"
     CDS             complement(227386..228063)
                     /product="hypothetical protein n=1 Tax=Verrucomicrobia
                     bacterium SCGC AB-629-E09 RepID=UPI00036F1A1E"
                     /codon_start=1
                     /transl_table=11
                     /translation="MKILYRTSDVGYKKVKPDYINNENCLKNFVRVFNKHINDIIVIA
                     DNPSNELLNNIKKYIPTSNIIVVKIGHGAGTFNTSLDIALTFDDNEVVYFVENDYLHR
                     EGSDIILMEGINMGAHFVSLYDHPDKYINAARGGGEITKLFLSLNSHWKATGSTTMTF
                     ASRVSTLKSVEKTLREYTIGTHPYDFEMFTELRNMKCSLLTPIPSYSTHGETEYLAPF
                     INWEKQL*"
                     /db_xref="UniRef100_UPI00036F1A1E"
                     /db_xref="A0A0G0GB80_9BACT"
                     /db_xref="UPI00036F1A1E"
     gene            complement(228071..228901)
                     /locus_tag="BML_08022017_6_5m_scaffold_3_prodigal-single_3
                     19"
     CDS             complement(228071..228901)
                     /product="Uncharacterized protein n=1 Tax=Lachnospiraceae
                     bacterium 28-4 RepID=R9J9K1_9FIRM"
                     /codon_start=1
                     /transl_table=11
                     /translation="MITFCIGTHNNLPYLKIAIESVRRNSFYKNSPFIIHAENCTDGT
                     NEFLMENHLKYNLQVYIQTNEVPLGIGGSMNFCAEKVQTKYIMFIHSDFYVTKNWDYE
                     LLKIFDKYPNEKLWVNSHRVEPDMFGSPQRPGTVILPKDTFGAYHNDFNTELFDKWAS
                     EFVQINDFEIPKGEGVSGLIEKSVWDEFGGNDPIFAPASYDDLDLFLRMRMGGVRFVL
                     PSKSLVWHFGARGSHRLEENNGKSSERQMKSEQKNMKKWLEKWGKFPTFDEYGMIKPF
                     *"
                     /db_xref="UniRef100_R9J9K1"
                     /db_xref="paee:R70331_28830"
                     /db_xref="R9J9K1_9FIRM"
     gene            complement(228898..229527)
                     /locus_tag="BML_08022017_6_5m_scaffold_3_prodigal-single_3
                     20"
     CDS             complement(228898..229527)
                     /product="Uncharacterized protein n=1 Tax=Chryseobacterium
                     gleum ATCC 35910 RepID=D7VYK5_9FLAO"
                     /codon_start=1
                     /transl_table=11
                     /translation="MINVTWAITVCNELKEITELINFLHPKIKEDDEILIQYDENGVT
                     PGVKGYLDIIDKLHQNIKVIGFPLNGDFASFKNNLKNHSNGIFIVNVDADEIPNEYLV
                     ENIHDLLEYNKEVDMFFVPRINTVEGLTEADIKKWGWKVNEKGWINAPDYQSRIYRRT
                     STIEWVGKVHERIVGYNTLSILPFEEEYCLYHPKDIQRQRLQNEFYETL*"
                     /db_xref="UniRef100_D7VYK5"
                     /db_xref="A0A0F7NYX8_ELIME"
                     /db_xref="elb:VO54_02339"
                     /db_xref="D7VYK5_9FLAO"
     gene            complement(229524..230000)
                     /locus_tag="BML_08022017_6_5m_scaffold_3_prodigal-single_3
                     21"
     CDS             complement(229524..230000)
                     /product="hypothetical protein"
                     /codon_start=1
                     /transl_table=11
                     /translation="MAVNYYLRYKELFEFEKRVQKNYIKTNPRNFYRVSRYEYSDGDV
                     KSLAGTNSSLIFVIGVHDDKVNCIKLNEVRPELFLQWMPTLFKLPITVEDIDNMKLTS
                     DLLVISDLSGNGLFESKIKGKPLYNSNPRPYRTYNLDGLQYIQEIKLKSDILKGML*"
     gene            complement(230002..230850)
                     /locus_tag="BML_08022017_6_5m_scaffold_3_prodigal-single_3
                     22"
     CDS             complement(230002..230850)
                     /product="UDP-glucose 4-epimerase n=1 Tax=Capnocytophaga
                     sp. oral taxon 336 str. F0502 RepID=S3BAQ5_9FLAO"
                     /codon_start=1
                     /transl_table=11
                     /translation="MKILVTGALGFVGKNLCKRLLAEGHDVIGLDNYEIGKATDEVEG
                     VKYLPWDIEQIEYLNGDGIDLCFHLAALSRIQPSFEQPSETFRVNARGTEAICEWARQ
                     FNVKIVYSGSSSQWHDPFQSPYAMYKKLGEDVCKLYRRVYNLDVEIARFYNVYGDGEI
                     TDGKWAAVIGLWRGLVRDGKGITIIGDGEQRRDFTHIDDIVDGLIKIGFSQQKHEDAW
                     ELGTGKNYSLNEVADMFVKKFGCEREYLPNQNGNYRETLRENVDALLRLNWKPEDKLE
                     EYINEL*"
                     /db_xref="UniRef100_S3BAQ5"
                     /db_xref="A0A0F9EKX7_9ZZZZ"
                     /db_xref="coc:Coch_1317"
                     /db_xref="S3BAQ5_9FLAO"
     gene            complement(230847..232118)
                     /locus_tag="BML_08022017_6_5m_scaffold_3_prodigal-single_3
                     23"
     CDS             complement(230847..232118)
                     /product="glycosyl transferase family 1 n=1 Tax
                     =Paenibacillus elgii RepID=UPI000248CB56"
                     /codon_start=1
                     /transl_table=11
                     /translation="MNKQTLVFQGPVFSRSGYGDHVRDLLKALKVMDRYDIKIVSMRW
                     GNTPLNQTNTDTEFGKWMLERIVTQINQKPDVFMQVSVANEFQPIGHYNIGVTAGVET
                     TIVPKDFIDGVNRMDLTLVPSKFTKDVLVGTVYQQKDKNTNQVVGEFKVNKPVEVLFE
                     GVDTEIFLNKDNGKGDILNDIKTDFNFLTVGHWLKGNLGQDRKDLGMVIKTFATVFQS
                     LPKEKQPGLILKTSSAGFSIMDRENMRERIEEITKPFGDNCPPIYLVHGDLPENEMAS
                     LYHNSKVKAMVSFTKGEGYGRPLAEFAATGKPVIVSGWSGHLDFLPTENTVLLEGTLT
                     NVDGSAADNFLLKEAQWFTVNYSKAAGLLWDVFNNYKTYSEKSKGLSNNIINNFTLNK
                     MVEVFDELMKKYVKEQPKIVPIKLPKLEKIK*"
                     /db_xref="UniRef100_UPI000248CB56"
                     /db_xref="A0A0F9RNG9_9ZZZZ"
                     /db_xref="ccz:CCALI_01982"
                     /db_xref="UPI000248CB56"
     gene            complement(232124..232903)
                     /locus_tag="BML_08022017_6_5m_scaffold_3_prodigal-single_3
                     24"
     CDS             complement(232124..232903)
                     /product="Tax=BJP_IG2102_Flavobacteriales_34_12"
                     /codon_start=1
                     /transl_table=11
                     /translation="MEISKLPLINIITRMSRQEAFEHCRKTIDNQTYKLINHIVTVEN
                     IENEQFVKNITDEFNTSICKVTPLNKINELSKTFWYNQYTKVEELDKWKYKLWDGVEE
                     TVAHAAWTGARMKAYHFPYNLYMVKAERFVKDGWVLYLDDDDYLYNENSLEILVNNII
                     KFDDDTIHWLRTMNDKGIPNGYHGGLYPPDYVMDHLSKNIPPALNLICSSNFSFHSKW
                     IPYTAWETWSGDDYRTASSLARVIDKNNSIMEVIVDKRKKQ*"
                     /db_xref="107312349"
     gene            complement(232905..233798)
                     /locus_tag="BML_08022017_6_5m_scaffold_3_prodigal-single_3
                     25"
     CDS             complement(232905..233798)
                     /product="putative glycosyltransferases n=1 Tax
                     =Rhodothermus phage RM378 RepID=UPI00000381B0"
                     /codon_start=1
                     /transl_table=11
                     /translation="MEKLSKEKRKIFIKYVPHGINTDVYKPTEAPKEFRNEILKGKDY
                     DFVFYWSNRNIRRKQPADVIWAYNRFCEMVGKDKADKTALVMHTQPVDENGTDLPKVI
                     EAVADGRNIIFSDKRRTIEELNWLYNIADCTINIANNEGFGLTTAESVMAGTPIIINV
                     TGGLQDQAGFKLDGEYLTAEDYVEIGSLHDWRQWENKLSWGEWVRPVWSRSRSLAGSV
                     PTPYIWDDRVDLDEVADAMVEMYELGREELHIRGIGGRTAFINDMGLEHHNMNNMMAE
                     GIETAIKNFTPRKRWETFKIK*"
                     /db_xref="UniRef100_UPI00000381B0"
                     /db_xref="A0A0F9GTQ7_9ZZZZ"
                     /db_xref="elb:VO54_02337"
                     /db_xref="UPI00000381B0"
     gene            complement(233770..233925)
                     /locus_tag="BML_08022017_6_5m_scaffold_3_prodigal-single_3
                     26"
     CDS             complement(233770..233925)
                     /product="hypothetical protein"
                     /codon_start=1
                     /transl_table=11
                     /translation="MKRKTININDEIYNKLSNHCKNNALKINAWVEKIILNEIEKSYG
                     EIKQRKA*"
     gene            complement(233897..234646)
                     /locus_tag="BML_08022017_6_5m_scaffold_3_prodigal-single_3
                     27"
     CDS             complement(233897..234646)
                     /product="Uncharacterized protein n=1 Tax=Campylobacter
                     phage CP21 RepID=I7II70_9CAUD"
                     /codon_start=1
                     /transl_table=11
                     /translation="MKKYSRNCPKCGKILYSNSKSYIQLAKAQNKNCASCANKGENNP
                     FFGKKHTDEHKIYISSIQYNERYKKGREIVSKKLKGRNKTEEHKSNLTKSLISYYSNN
                     EVFNKGKSFEELYGLGRANELKKILSLKSKNWYNQYRNTDEYKRWESKKDEYELYRLE
                     VERITKLADITTIENYSLKNKYHKYELDHIFPIRKGFTYGIPAELIGHIDNLRIIPMS
                     ENRSKSDKIIDDIIPKIIKKFINETKNYQYK*"
                     /db_xref="UniRef100_I7II70"
                     /db_xref="I7II70_9CAUD"
     gene            complement(234720..235256)
                     /locus_tag="BML_08022017_6_5m_scaffold_3_prodigal-single_3
                     28"
     CDS             complement(234720..235256)
                     /product="Uncharacterized protein {ECO:0000313|EMBL
                     :KKN26504.1};  TaxID=412755 species="unclassified
                     sequences; metagenomes; ecological metagenomes.;"
                     source="marine sediment metagenome.;""
                     /codon_start=1
                     /transl_table=11
                     /translation="METVTKRKPKILLLSDDLRMASGIATMSREFVLGTVDKFDWVQV
                     GAAINHPEQGKMLDLSADIQQKTGIVDASVKVLPWSGYGNADLIRQLINSEQPDAILH
                     FTDPRYFTWLYDIEHEIREHCPLLYYNIWDNTPDPMWNAPFYASCDGLFAISRQTYGI
                     NKRVLEKKFGDEFELVFI*"
                     /db_xref="A0A0F9P8T0_9ZZZZ"
     gene            complement(235260..235487)
                     /locus_tag="BML_08022017_6_5m_scaffold_3_prodigal-single_3
                     29"
     CDS             complement(235260..235487)
                     /product="hypothetical protein"
                     /codon_start=1
                     /transl_table=11
                     /translation="MSKPILIVKFPVSYPSQVGEEIAQKLNSNTELVNDYFLFIIPNS
                     TDEFDFKVFNGEYVESEYNKLEKFIEELKKQ*"
     gene            complement(235484..236056)
                     /locus_tag="BML_08022017_6_5m_scaffold_3_prodigal-single_3
                     30"
     CDS             complement(235484..236056)
                     /product="hypothetical protein"
                     /codon_start=1
                     /transl_table=11
                     /translation="MIKLTDLIKENSQSTYNYGCVMLYFDFPEIEKIHKLISPSDVYT
                     EDGDKTFGLEDEPHTTLLYGLHEEVMLEDVTEVLDKFTFGDLKSYNPSLFENEKYDVL
                     KYDIVYPIKGGAFLHKANNELKKLPHTTSFPKYHPHLTIGYLKKGEGQKYVNMLNKAG
                     LTEFRLTPQYGVYSKPNGSKTKIELNLDYI*"
     gene            complement(236063..236263)
                     /locus_tag="BML_08022017_6_5m_scaffold_3_prodigal-single_3
                     31"
     CDS             complement(236063..236263)
                     /product="hypothetical protein"
                     /codon_start=1
                     /transl_table=11
                     /translation="MKDDKTKLTSIKLLKDVYSSFKTVSFDSDVTLQKLVNRTVERYV
                     TDEEFRKEMNEYLKLQISGSQY*"
     gene            complement(236327..237196)
                     /locus_tag="BML_08022017_6_5m_scaffold_3_prodigal-single_3
                     32"
     CDS             complement(236327..237196)
                     /product="Uncharacterized protein {ECO:0000313|EMBL
                     :KKN26500.1};  TaxID=412755 species="unclassified
                     sequences; metagenomes; ecological metagenomes.;"
                     source="marine sediment metagenome.;""
                     /codon_start=1
                     /transl_table=11
                     /translation="MTKVSFSQYSTYSTCPRMYKHQYIDKLGESSANIATIFGTAMHE
                     TVQHYLSVFYGVSKKQANELNLDKMLLEVMKREFIKENEKMSNGTPATQLEMEEHFGD
                     GRRILEWFVKYVEKLYTKTGYELVAIEMPLNYEIKPGVHFIAFIDIVLREIGSGEIII
                     IDLKTSTRGWNKYQKEDKIKNAQILIYKKFYADLFSVPLQKIRVEFQIMKRKLMEDSP
                     YPQPRISKHIPTNGKPSVMKAFDEFMVFIDIVFDENGDRRLDIEYPKTPGKGNKNCKY
                     CEFYARKICDGIA*"
                     /db_xref="A0A0F9P3V1_9ZZZZ"
     gene            complement(237260..237718)
                     /locus_tag="BML_08022017_6_5m_scaffold_3_prodigal-single_3
                     33"
     CDS             complement(237260..237718)
                     /product="Uncharacterized protein {ECO:0000313|EMBL
                     :KKN26494.1};  TaxID=412755 species="unclassified
                     sequences; metagenomes; ecological metagenomes.;"
                     source="marine sediment metagenome.;""
                     /codon_start=1
                     /transl_table=11
                     /translation="MAGAATLFDHIKQVTDIQDPKYWDKLEEGDKKTWSNYMVFRFLS
                     MKYEWVELIADLQPYLQEIPPKTLYLTLIDLIPKSRTFLKYIKPTKSEDYEGWIIDLV
                     AMKYEVSKLEAEEYVKILYAIKGGHQKLKEIAEGYGVDAKTIKKLKLQGV*"
                     /db_xref="A0A0F9P8S1_9ZZZZ"
     gene            complement(237721..238002)
                     /locus_tag="BML_08022017_6_5m_scaffold_3_prodigal-single_3
                     34"
     CDS             complement(237721..238002)
                     /product="hypothetical protein"
                     /codon_start=1
                     /transl_table=11
                     /translation="MANILGQQPKIDLSVSKPIVCAHCGYDVFISGTKMRKVSKLAAG
                     TEQDVVIPFDIMLCGSCGEVLEEMLPQQILALEKLDKMKKEEPKSGLIV*"
     gene            complement(238009..238212)
                     /locus_tag="BML_08022017_6_5m_scaffold_3_prodigal-single_3
                     35"
     CDS             complement(238009..238212)
                     /product="hypothetical protein"
                     /codon_start=1
                     /transl_table=11
                     /translation="MREFDLAYQMYLDYVNDEWEFGALNDLEDGGWIVISNRTDEEVS
                     YRALTMEEFIEGKFYEKNNHFKG*"
     gene            complement(238209..239138)
                     /locus_tag="BML_08022017_6_5m_scaffold_3_prodigal-single_3
                     36"
     CDS             complement(238209..239138)
                     /product="Sliding clamp loader n=2 Tax=Synechococcus phage
                     S-SSM4 RepID=M1U2K9_9CAUD"
                     /codon_start=1
                     /transl_table=11
                     /translation="MNNNEHTLWTEKYRPAKLEDYVGNEHLKSKVEGYLESGDIPHLL
                     LYGKAGTGKTTLAKLIVNSVDCDYMIINASDENNVETVRNKVKNFASSMGFKPFKIVI
                     LDEFDYMTPNAQAILRNLMETFSKHCRFILTCNYVEKVIEPIQSRCQTFQIVPPTKKD
                     VAIQISKILQSEGVKFEIKDLVPIIDSAYPDIRKIINTCQLNSIKGELKLDVQNLLEN
                     DYKIKILDTLKSKDDKRNKYLKIRQTLIDSRATDFTELFTLLYDKVEEYAEGKTANVI
                     LELADGQRNAFQSIDKEIPTAATLIKILNIIAG*"
                     /db_xref="UniRef100_M1U2K9"
                     /db_xref="A0A0F9P4B6_9ZZZZ"
                     /db_xref="mcn:Mcup_0251"
                     /db_xref="M1U2K9_9CAUD"
     gene            complement(239151..239615)
                     /locus_tag="BML_08022017_6_5m_scaffold_3_prodigal-single_3
                     37"
     CDS             complement(239151..239615)
                     /product="Deoxyuridine 5'-triphosphate nucleotidohydrolase
                     {ECO:0000256|SAAS:SAAS00071038}; EC=3.6.1.23
                     {ECO:0000256|SAAS:SAAS00071036};;  TaxID=679189
                     species="Bacteria; Bacteroidetes; Bacteroidia;
                     Bacteroidales; Prevotellaceae; Prevotella.;"
                     source="Prevotella timonensis CRIS 5C-B1.;""
                     /codon_start=1
                     /transl_table=11
                     /translation="MKVKIKKISPLAQIPTYAKDGDAGMDLVATSIISDTPTQITYGL
                     GIALEIPNGFVGLVFPRSSIRKTGLQLSNSVGVIDSGYRGELQATFNKVFGSDGMYDE
                     MKVKEMQPNEFYKVGDRVVQIMIIPYPSIEFEETDKLSDTERGDGGFGSTGF*"
                     /db_xref="D1VXI1_9BACT"
                     /db_xref="UniRef100_D1VXI1"
                     /db_xref="eel:EUBELI_20494"
                     /db_xref="3.6.1.23"
     gene            complement(239615..239938)
                     /locus_tag="BML_08022017_6_5m_scaffold_3_prodigal-single_3
                     38"
     CDS             complement(239615..239938)
                     /product="hypothetical protein"
                     /codon_start=1
                     /transl_table=11
                     /translation="MIDEDLLHKFGEIQYLKGRIDELHKAIPTVLDLNRKRKLDMRLS
                     KYYNKLKATDELAYHLYLVERETQMVSKEKSKRVIEELLREIKSVITNTELIEKIDKQ
                     IEKYY*"
     gene            complement(239935..241155)
                     /locus_tag="BML_08022017_6_5m_scaffold_3_prodigal-single_3
                     39"
     CDS             complement(239935..241155)
                     /product="Uncharacterized protein n=1 Tax=Pelagibacter
                     phage HTVC008M RepID=M1IPB2_9CAUD"
                     /codon_start=1
                     /transl_table=11
                     /translation="MNFWDTTPNKPEFIFENEKQKLIENMNYLMTMSVEEQTLYKKWV
                     ELQEDSIIRDKSTIASLYDVQWKPTDIYNKELTIKEIEELEPYVEILDDDTKEATKWT
                     YLRKMIHTMSWTPNPGRNVKIYVKDRKSGKLLGLASLASDVTSLGVRDKYIGWNKDDK
                     FKKGKLNYTSIASTIVCTQPLGYNFLGGKLIAMMITVDSVRKFWKEKYGQTLIALGTT
                     SLYGIHSQYNGIPLYKTLGESAGKISIKPDDEFYEPWHQWLKENRAEWYKDAITNERI
                     RNGSNMGLGEGASGPVSGIKQKILGKILQECGIKSSDYHHGFHRGVYLAMMYENGNDF
                     LCGKIEEVDLILKKKFVDGEDYIYKWWKRHAISRYSKLYDDGKIKPEHLYYIDGIATD
                     WETFKEQRISEVGR*"
                     /db_xref="UniRef100_M1IPB2"
                     /db_xref="A0A0F8ZTX1_9ZZZZ"
                     /db_xref="pfw:PF1751_v1c26720"
                     /db_xref="M1IPB2_9CAUD"
     gene            complement(241171..241866)
                     /locus_tag="BML_08022017_6_5m_scaffold_3_prodigal-single_3
                     40"
     CDS             complement(241171..241866)
                     /product="Uncharacterized protein {ECO:0000313|EMBL
                     :KKM24049.1}; Flags: Fragment;;  TaxID=412755
                     species="unclassified sequences; metagenomes; ecological
                     metagenomes.;" source="marine sediment metagenome.;""
                     /codon_start=1
                     /transl_table=11
                     /translation="MKKSKLDGFINRYNLNGEIESVMIKSVGAELSVKVISDDKTLLG
                     SVTTGESDFPEGDFGIYTTSQLKGLLSVLDDSIKIEETTGALKFSDNGTKMQYMLAAP
                     SVIPSVPELKALPSFDAEITLDDDFINKFVKSKGALSDADTFTFMCKAGKGEIVLGYS
                     SINSNRISLSVDCKCENDIEPIGFSAKYLKAILVNNKGSTASSLKISSKGLAYVSFKS
                     DDFDTEYYLVEIR*"
                     /db_xref="A0A0F9IVK3_9ZZZZ"
     gene            complement(241925..244447)
                     /locus_tag="BML_08022017_6_5m_scaffold_3_prodigal-single_3
                     41"
     CDS             complement(241925..244447)
                     /product="DNA polymerase n=1 Tax=Synechococcus phage
                     S-CRM01 RepID=F5B412_9CAUD"
                     /codon_start=1
                     /transl_table=11
                     /translation="MYQNIYFERTKNLIHLWDDVQGYRTFPYTRYAYEKSDRGEYTSL
                     YGDRLTKIYKFNKDTPNLFESDVAETTRVLVDTYTDSDIPSEGHITLTYDIECEMDSG
                     LPDTEKAENELTAIGLHDSATDHYWVLIMDKAGKLSKKETGNRTVIPFSDERDMCMKY
                     LELYEYINPTIVTGWNIDNFDTPYLYNRIKRILGVKHANRLSPIGECFWSPYRKRFYM
                     AGVSYLDYLALYKNFTYSELDNYRLDSIAMKELGRGKIEYAGNLDDLFKDDIEKFIEY
                     NLVDVQLVADMDKKLQFIDTARGICHAGHVPYEDFVYSSKYLEGALLCYLKRRNIVAP
                     NKPADRQEMMQALRDNDQEKFIGAYVKAPIVGKYEWIYDLDLTSLYPSIIMTTNISPE
                     TKVAKIDNWDAQKFMKGEIDTFNIGEKTITKENLRKLLDESKYAISSNGVLYTTDKVG
                     CIPDILDLWFKQRVEFRALEKKYGESGDTEKYAFYKKRQLVQKILLNSLYGVLGLPAF
                     RFYDVDNAEAVTTTGQTVIKSTADMANIKYNKELGTTGQDFNIYIDTDSVFFSAVPIL
                     DHRYKDWRSLPDGEIAQKVDAIAGETQDFLNSFYDVLSEKVFNVDKSKHRFQIKKEFV
                     SRSGIWIAKKRYAQWIIAENGIPCDTLQVKGLDVVRSSYPAQFRKFMSGVLISILQGE
                     TETVLTDRIYDFKKDLVNMDVTSIAKNSAVKELSKYIPKKKDNRAMFQFNSGTPAHVK
                     AAIAHNQLLVHFKCAAKHAPMRDGDKIKWVYLKQNPYGLDAVGFKGYDDPEEIMDLVR
                     TYIDYDKIFERELLKKLEDFYGALGWGAVLSSTKTAEKFFSF*"
                     /db_xref="UniRef100_F5B412"
                     /db_xref="A0A0F9NZ45_9ZZZZ"
                     /db_xref="hal:VNG0521G"
                     /db_xref="F5B412_9CAUD"
     gene            complement(244447..245586)
                     /locus_tag="BML_08022017_6_5m_scaffold_3_prodigal-single_3
                     42"
     CDS             complement(244447..245586)
                     /product="hypothetical protein"
                     /codon_start=1
                     /transl_table=11
                     /translation="MQFWDSIDYNKARKVLVIPNITNSSNIEKDSFIDVIYNHIKGLE
                     KYGDYFWHVLIPNGNVTKKLNLPNVKQHQINIPGDMMNQRAFPSDELMKMLRDIEYDV
                     IYSHLPDWPQVGRYAKFGTKIIGYSHWFEGSKHLPCNGIDRRDGKAKWLWLPVELLGI
                     SQMDTCYLNTQDQKNRVLLEANEWFNDAFVQKLDNILTVWNLGVEKSKIVDTPSKNKQ
                     KIIVFNHRAAAYKGYPKFLELMKEYRKQRQDFVVWIPQLAGQSPESWIDTTKVPKHEY
                     YQRLQDCMIGVQMRQSNYGWSVSGTDCMMNGTPMVWQESDCYTEIDPNGIFWKNKKDF
                     FEILDTILDDDSYRRELELKAIERAKQLSTNEDNMIKELHKQLSN*"
     gene            complement(245642..246442)
                     /locus_tag="BML_08022017_6_5m_scaffold_3_prodigal-single_3
                     43"
     CDS             complement(245642..246442)
                     /product="Gp178 n=1 Tax=Listeria phage A511 RepID
                     =A8AT12_BPA51"
                     /codon_start=1
                     /transl_table=11
                     /translation="MKVDGKNYCDVSKVYIALIAKSIAKDIIVKKHYTHAWTAARYCL
                     GIYYKEDNNTTFNGDKLIGVIVYGFPVGAKAPTSVCDDLTKDNVLELTRLYCDDGYGS
                     NIESYALGQSFRWLKENDKDIKVLISYADNGQEHLGGIYQATNWIYQGLSTDIALMPN
                     FGISLQKDPYKWIHSRTVYSMWGSNNLEHLKREIGKNGYTEFWRREEPPKHRYIQILA
                     KDKKEKRNLISRLKHPIQSYPKNASDFNTDVIQHDTYPPEDNIEVKFW*"
                     /db_xref="UniRef100_A8AT12"
                     /db_xref="A0A0F9DM36_9ZZZZ"
                     /db_xref="yel:LC20_03270"
                     /db_xref="A8AT12_BPA51"
     gene            complement(246439..246642)
                     /locus_tag="BML_08022017_6_5m_scaffold_3_prodigal-single_3
                     44"
     CDS             complement(246439..246642)
                     /product="hypothetical protein"
                     /codon_start=1
                     /transl_table=11
                     /translation="MPILRGQSHPSAKLTDEQVLHIRNLWKMGHRNIQVMARNNKVST
                     SNIKKIIERKTWSHLNEFWTGSI*"
     gene            complement(246644..247306)
                     /locus_tag="BML_08022017_6_5m_scaffold_3_prodigal-single_3
                     45"
     CDS             complement(246644..247306)
                     /product="Uncharacterized protein {ECO:0000313|EMBL
                     :KKN37151.1};  TaxID=412755 species="unclassified
                     sequences; metagenomes; ecological metagenomes.;"
                     source="marine sediment metagenome.;""
                     /codon_start=1
                     /transl_table=11
                     /translation="MRNYTEEQLNENYTKFLAFIQKAFVRQPDRVEKLLHMYSENELG
                     VELVMAPASGKLHFHSAYVGGYIDHVMNVCKNSMGLMKQFQSNGGTVDFEVEELLFAA
                     LHHDLGKLGDGSEPYYISQDNDWARKNKNERFIQNGNLHYMDVTHRALYLLQKYDVKF
                     TEKEMIGIMLADGLYNKANEKYFISYSEDYQLKTELPYILHWADHMSCRIENSEYKNT
                     LK*"
                     /db_xref="A0A0F9SJN6_9ZZZZ"
     gene            complement(247382..247642)
                     /locus_tag="BML_08022017_6_5m_scaffold_3_prodigal-single_3
                     46"
     CDS             complement(247382..247642)
                     /product="Thioredoxin n=1 Tax=uncultured archaeon A07HB70
                     RepID=V4XWX5_9ARCH"
                     /codon_start=1
                     /transl_table=11
                     /translation="MVEVKKFYGQWCSPCKLLAPVIEEIKKEMPNVKFVDVDVDESAD
                     VVAKYGVRGVPTVVIEKDGVEVKRFVGMKQKSELVNEIKSHL*"
                     /db_xref="UniRef100_V4XWX5"
                     /db_xref="V4XWX5_9ARCH"
                     /db_xref="cpr:CPR_2350"
     gene            complement(247647..248369)
                     /locus_tag="BML_08022017_6_5m_scaffold_3_prodigal-single_3
                     47"
     CDS             complement(247647..248369)
                     /product="hypothetical protein"
                     /codon_start=1
                     /transl_table=11
                     /translation="MENAKYFKLKEYKEYLEFIHSCKTKTYDDNFVLHTHHIIPKHLW
                     ADTEKSVNNKDNLIELSVEDHVKAHLMLVECYDADTYEYISNLRSARIISNKSIKDKK
                     ILDKITESYIGAKNPFYGKTHSEETKAIIAAASKKQCQGVSYEDRYGVERAEIERKKR
                     AKKTRTDEQYREAAKKTSEKLKGKYIGEKNPTAQAYMVDRLVFGCKNDMLNHFGISMY
                     LLKKHKNIIKISKEEYNKLKNK*"
     gene            complement(248441..250078)
                     /locus_tag="BML_08022017_6_5m_scaffold_3_prodigal-single_3
                     48"
     CDS             complement(248441..250078)
                     /product="ribonucleotide-diphosphate reductase subunit
                     alpha (EC:1.17.4.1)"
                     /codon_start=1
                     /transl_table=11
                     /translation="MEEKKYENYYWLNDDSRKFLSRGYISESPEQRIKDMAIAAEKYL
                     GIKGFAEKFENYSMRGFYSFSTPVWINFAKNKGLPISCYGSNIDDSLDSILNAAREIG
                     MMSKYGGGTSAYLGNVRHRGAEISTGGKADGPVHYARLYDTTIDVAKQSEARRGACAV
                     YLPIEHNDVLEFLDIGTEGNPIQNLQFGLTITDKWMEEMKAGDKEKRKIWAKVIQRRS
                     EFGFPYIMFKDNTNNNTPYKELGREITASNLCSEIQLPTNSYESFVCCIGSINLLHWD
                     ELEKTDAIEVYTLFLNAVMDEFIKKSETMPGMKRAWRFAKEHRAIGVGVLGYHSLLQS
                     KLIPFESLEAKQYNHKIFKTLKERTDGASMELYNSNTEKYKCIRDGYSNTTLIAIAPT
                     KSSSFILGQVSMGIEPIKSNYFIKDLAKLKSVYKNPYLVDELEKLGMNTDEVWESILQ
                     KDGSVQHLDIPTKEVFKTFLEISPKEIILQAAQRQKFIDQSQSLNLMIHPSIPAKDIN
                     QLYMYAWEEGVKTLYYQFSQNSAQAFARNILECASCE*"
                     /db_xref="hpaz:K756_08410"
                     /db_xref="UniRef100_B8F6H0"
                     /db_xref="A0A011ND94_MANHA"
                     /db_xref="B8F6H0_HAEPS"
                     /db_xref="1.17.4.1"
     gene            complement(250081..250926)
                     /locus_tag="BML_08022017_6_5m_scaffold_3_prodigal-single_3
                     49"
     CDS             complement(250081..250926)
                     /product="HNH homing endonuclease n=1 Tax=Dunaliella
                     salina RepID=D0FY11_DUNSA"
                     /codon_start=1
                     /transl_table=11
                     /translation="MNWKDIYNNLVNTAKTENRIKNSELYYENHHIIPRHMGGDDNDE
                     NLVLLTFREHILSHYLLWRIYGNDGDRLMFLMRSGQSEEAQRLRVKLAVEANRAGGKG
                     FENWKGERHPMKNPEKVKQALNTKLKKYGKSLMKMDDGIRKMLSEKMKHINNKPEVKE
                     KRANTIRQINSTISNEDRLKKYPRQKEKNANWGWSKGYYIVVNSNGIETKYDRQDDII
                     NQLGISQSFLIRNRNKGVIDKIITYLPNGEMNSGKWNGYEIKYYKNPHPCTGKIEKKH
                     KSHKK*"
                     /db_xref="UniRef100_D0FY11"
                     /db_xref="D0FY11_DUNSA"
     gene            complement(250990..251973)
                     /locus_tag="BML_08022017_6_5m_scaffold_3_prodigal-single_3
                     50"
     CDS             complement(250990..251973)
                     /product="Ribonucleotide reductase n=1 Tax=Psychromonas sp
                     . CNPT3 RepID=M4U7Q8_9GAMM"
                     /codon_start=1
                     /transl_table=11
                     /translation="MEKRSIFNKRVNILPYDYPSLLQYKDAIRHSYWIDTEYNFTTDI
                     NDFKVGISDNEREVIKKAMLAIAQIEVNVKTFWADMYKRMPITEIGDVGMTFAESEVR
                     HKDAYARLLRILGLEDEFRTVVEIPAIKDRIAYLSKYLDGTRSKDDKMYTKSVLLFSL
                     FIEHVSLFSQFLIMMSFNKEKNLFKGISNVVEATSKEEEIHGNFGVEIINIIKSENPE
                     WFDEEFETLIYSACKKAFKAETKILDWIFETGELEFLPKENIKHFIMNRFNNSLQKIG
                     MNAIFEIDTSLLESVKWFDVELTSSKEGDFFYKKLPDYTKKQKAITEDDLF*"
                     /db_xref="UniRef100_M4U7Q8"
                     /db_xref="psy:PCNPT3_12360"
                     /db_xref="M4U7Q8_9GAMM"
     gene            complement(252103..252699)
                     /locus_tag="BML_08022017_6_5m_scaffold_3_prodigal-single_3
                     51"
     CDS             complement(252103..252699)
                     /product="Uncharacterized protein n=2 Tax=Synechococcus
                     phage S-SSM7 RepID=M4PYX2_9CAUD"
                     /codon_start=1
                     /transl_table=11
                     /translation="MSEVRSYIVEETTFNSTVRKFLKKWHYSDYVNIQAKHTFCLFRE
                     GSFGIPEMIGVCIYTRPAGPSAGQSYWPQAPDKVLELRRLCLIDDTPKNAESFFVGWS
                     IRWLKKNTDWEYIISYADEEQGHSGVIYRASNFKYLGKTSPGKTLEVDGKKFHIRTLS
                     MLDRPYGVEINRRYKEKDPNVKIIETLPKNIYVYQLKK*"
                     /db_xref="UniRef100_M4PYX2"
                     /db_xref="A0A0F9CGD5_9ZZZZ"
                     /db_xref="deg:DehalGT_1231"
                     /db_xref="M4PYX2_9CAUD"
     gene            complement(252696..253055)
                     /locus_tag="BML_08022017_6_5m_scaffold_3_prodigal-single_3
                     52"
     CDS             complement(252696..253055)
                     /product="hypothetical protein"
                     /codon_start=1
                     /transl_table=11
                     /translation="MDRREFMKLSALFGAGMVLSSFAFGDNMGYFKMKLPVQQIIWGD
                     VKLEEKSIMCSTSFSNSFEDFIERNWSKDKSIFIYDVQNEKMNGTVYVRGAVLNIPHK
                     LVKDTMYFDRTFVSLNR*"
     gene            complement(253059..254519)
                     /locus_tag="BML_08022017_6_5m_scaffold_3_prodigal-single_3
                     53"
     CDS             complement(253059..254519)
                     /product="Methyltransferase {ECO:0000256|RuleBase:RU362026
                     }; EC=2.1.1.- {ECO:0000256|RuleBase:RU362026};; 
                     TaxID=742013 species="Bacteria; Proteobacteria;
                     Betaproteobacteria; Burkholderiales; Comamonadaceae;
                     Delftia.;" source="Delftia sp. (strain Cs1-4).;""
                     /codon_start=1
                     /transl_table=11
                     /translation="MKLLLGDCLDKLKELEDNSIDSIVTDPPYGLSAAPNSGKSSKGG
                     FMGKQWDYDVPSVDIWKECLRVLKPGGHLLAFAGSRTYHRMAVRIEDAGFEIRDMISW
                     LYGSGFPKSMDISKQIDKKFGKLDEREVVGIKKNTYDGSVRNTDNHRPPTENASYDGW
                     GLNDSPHNTPQTSPATDEAKKWQGWGTALKPAHEPVVMARKPLSEKTVAENVLEWGTG
                     GINIDESRIPTDEDQRRPSKGGENGLNNTNTFKIRERTVEEQPKHDGRFPANLILDEE
                     AGEMLDEQTGVLSSGFMKAGTARLMSDNPNKNTYGKWNPDTVANDTYGDSGGASRFFY
                     CPKVSKSERNEGCEHIKAKVVGTLNANSSDLQNYGGSSLGAASLKGEHKTPEPKNNHH
                     PTVKPVDLMIYLIRLVTPKGGVTLDPFMGSGSSGKAAVRGGFDFIGIEREEEYYQIAE
                     ARIEYERNKPIIVETPTGKKVEVKKEVEEKVNQFFE*"
                     /db_xref="F6ALD9_DELSC"
                     /db_xref="UniRef100_F6ALD9"
                     /db_xref="del:DelCs14_2654"
                     /db_xref="2.1.1.-"
     gene            complement(254516..255118)
                     /locus_tag="BML_08022017_6_5m_scaffold_3_prodigal-single_3
                     54"
     CDS             complement(254516..255118)
                     /product="Gp37 n=1 Tax=Sodalis phage SO-1 RepID
                     =C9EHC7_9CAUD"
                     /codon_start=1
                     /transl_table=11
                     /translation="MSYKLYGETMEDNRKKYNSSWENLKKGPDAHSKKTQKNALYKTC
                     PNCGIEFRVPASLYNRKKFCSQKCKNEGQSKGLTAPMREGTGMNIVRKTLSKKYDRYR
                     KRDGELDFTRNEFYEWLESSSCYYCGSSETQTLGLDRLDNGKGHNKDNVVVCCELCNT
                     TKGHRFTVEQMKKIGEVIKTFDMNGWRVMNETSINKMKGL*"
                     /db_xref="UniRef100_C9EHC7"
                     /db_xref="C9EHC7_9CAUD"
     gene            complement(255163..256527)
                     /locus_tag="BML_08022017_6_5m_scaffold_3_prodigal-single_3
                     55"
     CDS             complement(255163..256527)
                     /product="DNA primase/helicase n=1 Tax=Bacillus phage SP10
                     RepID=F8WQ11_9CAUD"
                     /codon_start=1
                     /transl_table=11
                     /translation="MANQDTLLRYGQSFQTKVIASLLTDVKLVDTLHEIIHIKFFDSE
                     ANKWIVEQIIDYYTQYKAVPSIDVFKVEVSKLDDKSTQKNIVEQLKLVFTSVGTADLQ
                     YVKNEFSSFCINQNLKEAIVQSVDLLKAGNYDRIKELVDRAMKVGVETDLGTDYVLDF
                     DERTDETNRSTVLTDWDTINELMDGGLGPGELGVVVAPSGVGKTWVLCALGAAAIKAG
                     KTVVHYSMELSENYVGSRYDTVFTQIPSADLPDKKDEVKDKIRKLKGKLIIKYFPPKG
                     VSPKKLEAHIEKMIAAGNKPDLIIVDYADLLLSHTNKSDSTYGEQGGVYIELRGMSGE
                     MGIPIWTASQTNRSGIDSEVIEADKIADSYAKVMNADFIMSLSRKSKDKLSNTARMHV
                     MKNRFGQDGITFPCKMDTNRGVLEIYAATSSDGIIASKESKNGEVVEKQLLHKKYLEN
                     MDMG*"
                     /db_xref="UniRef100_F8WQ11"
                     /db_xref="A0A0F9CI94_9ZZZZ"
                     /db_xref="abaz:P795_18315"
                     /db_xref="F8WQ11_9CAUD"
     gene            complement(256534..257577)
                     /locus_tag="BML_08022017_6_5m_scaffold_3_prodigal-single_3
                     56"
                     /gene="polA"
     CDS             complement(256534..257577)
                     /gene="polA"
                     /product="polA; DNA polymerase I (EC:2.7.7.7)"
                     /codon_start=1
                     /transl_table=11
                     /translation="MKELYKKLLNEVEVEHQTNHLRVRNSKVLIIDGMNTFIRSWTTN
                     PAMNENGEHVGGIIGSLNSIGFQIREFNPTRVILIFDGKDGSQTRRKVYDGYKSDRGK
                     NRFRVNRQYPEMMNEEEESISMKRQLMWLIDILDYLPITTMIFDGMEADDAIAYISTE
                     LIGEGEECVIASTDKDFLQLINDKTTVYSSTKKKYYNRDVFFEEWGIYPENYLLFRTL
                     DGDTSDNIPGIKGCGLKTVLKRFPQLREDRVIEFDELFEICNNNLTNGKIYADIANNR
                     DIVLRNKQIMSLAEPSISIHNRLKVKNRYNEVDVKFDRFDFLKVGMKYKILQNWKDVN
                     SWINSTFSNIIVK*"
                     /db_xref="ots:OTBS_1022"
                     /db_xref="UniRef100_A5CDT3"
                     /db_xref="A0A0F9ILE6_9ZZZZ"
                     /db_xref="A5CDT3_ORITB"
                     /db_xref="2.7.7.7"
     gene            complement(257577..257816)
                     /locus_tag="BML_08022017_6_5m_scaffold_3_prodigal-single_3
                     57"
     CDS             complement(257577..257816)
                     /product="Marine sediment metagenome DNA, contig:
                     S01H1_S16828 {ECO:0000313|EMBL:GAG20002.1};  TaxID=412755
                     species="unclassified sequences; metagenomes; ecological
                     metagenomes.;" source="marine sediment metagenome.;""
                     /codon_start=1
                     /transl_table=11
                     /translation="MKSLINMLRTSAEADRAKALLTLELLGSHPAGIGDHSTNDFYNN
                     AEDALKMLVDADDRLGAIDKYFTKDLINYTTTTSL*"
                     /db_xref="X0W9X5_9ZZZZ"
     gene            complement(257825..258952)
                     /locus_tag="BML_08022017_6_5m_scaffold_3_prodigal-single_3
                     58"
     CDS             complement(257825..258952)
                     /product="Uncharacterized protein {ECO:0000313|EMBL
                     :KKM39486.1};  TaxID=412755 species="unclassified
                     sequences; metagenomes; ecological metagenomes.;"
                     source="marine sediment metagenome.;""
                     /codon_start=1
                     /transl_table=11
                     /translation="MAKKELDLAGILAESLNKKSKDQQVAYFLDSDDVPTNVEGWVGS
                     GSDMMDIAISNRPNGGFPVGRIIEITGLEQSGKSLLSAHSLANTQALGGVAVLIDTET
                     AVSREFMEAIGVDTSKLLYVSADSVEQIFEYIEIIIEKVRANNKDKFVTIVVDSVAAA
                     STIKELDADYGKDGYATDKAIIISKAMRKITNMIAREKITLIFTNQLRQKLNAMAFSD
                     PWTTSGGKALAFHASVRLRLKSTGTIKIKDKGGKDRVVGIKVRAQVIKNRMGPPLRAA
                     DFDIFFDRGIDNYGSWLAVLKDNGLVKQSGAWYSYIDEVSGEEIKFQSKDFIQLLETR
                     LDIREQMYIKICDATVLKYKKKGEIDDFDLDELSEDTEMLD*"
                     /db_xref="A0A0F9ILE9_9ZZZZ"
                     /db_xref="gwc2_scaffold_10_516"
                     /db_xref="saal:L336_0332"
     gene            complement(258967..259827)
                     /locus_tag="BML_08022017_6_5m_scaffold_3_prodigal-single_3
                     59"
     CDS             complement(258967..259827)
                     /product="Uncharacterized protein {ECO:0000313|EMBL
                     :KKM03464.1};  TaxID=412755 species="unclassified
                     sequences; metagenomes; ecological metagenomes.;"
                     source="marine sediment metagenome.;""
                     /codon_start=1
                     /transl_table=11
                     /translation="MAINLDAIRGRLNKLQNTTGKTVEQWKPTPGKHQIRLVPYKFNK
                     ENPFIELLFHYGINNKTYLSPQSFGRPDPIVEFAEKLKRMGDKEDWKAAKKMEPKLRT
                     FVPVVVRGEEAEGVRFWGFGKTVYQEILGYIADPDYGDITDAENGRDIVVEIVSAEDS
                     GTSYPVTTIRVKPKETPLSDDSDKMNKFLNEQKNITDLYQELSYSELKSVLESWLNPS
                     AANSDDEEVTEPAVTQQLSKAEPKSEVKSNPVVDESVNPFEEQPVKKAAEPAKKIDDV
                     AAAFDDLFNS*"
                     /db_xref="A0A0F9GXH2_9ZZZZ"
     gene            complement(259973..260830)
                     /locus_tag="BML_08022017_6_5m_scaffold_3_prodigal-single_3
                     60"
     CDS             complement(259973..260830)
                     /product="dam; DNA adenine methylase (EC:2.1.1.72)"
                     /codon_start=1
                     /transl_table=11
                     /translation="MKPFFKWAGGKTKELPKIKQYLPKKINTYYEPFVGGGAAWLELN
                     HTPSVINDKWFDVYNFYTQLKENSDILISKLQEIIENYNCIHFEGISKEEFSNTAGKL
                     YYYYRDNTFNDTIDKAIQFWILRQLSFSGMNRFNSNGKYNVPFGWYQKLRQIEWSEEF
                     QSIFENTTILNVDFEECLSNVVENDFVFLDPPYTTKFSKYSPDGSFTKNDQIRLANWF
                     KNSKSNNMVIINKDDFTAELYKDYIVEEYDYRYSIKVRDRISSEDSEIKHILATNYKI
                     ENKFEEFFS*"
                     /db_xref="pdn:HMPREF9137_0950"
                     /db_xref="UniRef100_A3FEV9"
                     /db_xref="Q9AM78_GEOSE"
                     /db_xref="A3FEV9_9BACI"
                     /db_xref="2.1.1.72"
     gene            complement(260859..261542)
                     /locus_tag="BML_08022017_6_5m_scaffold_3_prodigal-single_3
                     61"
     CDS             complement(260859..261542)
                     /product="hypothetical protein"
                     /codon_start=1
                     /transl_table=11
                     /translation="MKSSQKSELKKILTEVIINHWDKYLKGALKKDLLLPLYTNFTMR
                     GYSVDDYLMSRLGRSLDSSRGNLWEKIMVTLSEFFNEKTYGKIAGLNIKSTGKQWIID
                     LAFERNGTTYLIEIKLACNLDNKKAKSEATALKDRKECLLENNLASDVKPYLGVVCLG
                     NGESSPQDWVMGRVSEGFKRNEVLVEKELFDFVTNDSDVFNFIVDIIQPIAMKYEKSV
                     MKSIKNKYL*"
     gene            complement(261626..262123)
                     /locus_tag="BML_08022017_6_5m_scaffold_3_prodigal-single_3
                     62"
     CDS             complement(261626..262123)
                     /product="hypothetical protein"
                     /codon_start=1
                     /transl_table=11
                     /translation="MIEILQNYLPDVIDEANKRIKTLKSAVEYSTISTKLKSELISNI
                     LEASFQSAVSDITAPFSDNEPDLYVKGIPLEIKTAKTTCVWRGGEYSKRESDYLMVSY
                     DDSGDAMKWFFLYTYLMESDWKSSGSGNYYATTIDLNDILKKDCYILVGDMEKKRVKT
                     HLICK*"
     gene            complement(262120..262494)
                     /locus_tag="BML_08022017_6_5m_scaffold_3_prodigal-single_3
                     63"
     CDS             complement(262120..262494)
                     /product="Uncharacterized protein n=1 Tax=Nitrolancetus
                     hollandicus Lb RepID=I4EFK6_9CHLR"
                     /codon_start=1
                     /transl_table=11
                     /translation="MKNTNRLIITLVSVSIIAAIIFEISKYNNREIVTTKVVGKERIT
                     DFNSNNGTISYYLVFTEAGTFKLEDDIVYGNFRSSDWYGDIKSDEVYEFEVIGWRIGY
                     ISEYPNIVNYKQLNIQKAELSK*"
                     /db_xref="UniRef100_I4EFK6"
                     /db_xref="I4EFK6_9CHLR"
                     /db_xref="amr:AM1_4741"
     gene            complement(262491..262700)
                     /locus_tag="BML_08022017_6_5m_scaffold_3_prodigal-single_3
                     64"
     CDS             complement(262491..262700)
                     /product="hypothetical protein"
                     /codon_start=1
                     /transl_table=11
                     /translation="MKIPTEIQENFYEVVKIASDKGQFSDWITELLEWNTIRFFSKEI
                     DEDVWKGTKNLIENRILTINNPNKI*"
     gene            complement(262779..262961)
                     /locus_tag="BML_08022017_6_5m_scaffold_3_prodigal-single_3
                     65"
     CDS             complement(262779..262961)
                     /product="hypothetical protein"
                     /codon_start=1
                     /transl_table=11
                     /translation="MDWFYNEMGSRDKKTGKLKYYKVKVRDWKIIDCSCEGRSFRKYQ
                     PCKHMKSIHQKLGHSL*"
     gene            complement(262974..263222)
                     /locus_tag="BML_08022017_6_5m_scaffold_3_prodigal-single_3
                     66"
     CDS             complement(262974..263222)
                     /product="hypothetical protein"
                     /codon_start=1
                     /transl_table=11
                     /translation="MKVTFYNYATANDGFRCQYDVVDKVEYLTKKELMQLADLRHPVL
                     TKNEFFENLSTDIKGNKRDKFELLGSTFLMMVEPFIKK*"
     gene            complement(263264..263596)
                     /locus_tag="BML_08022017_6_5m_scaffold_3_prodigal-single_3
                     67"
     CDS             complement(263264..263596)
                     /product="hypothetical protein"
                     /codon_start=1
                     /transl_table=11
                     /translation="MKSFLYIYVLMIDNPLTPITMCEYDFFSVQAISSSIRSLMQIET
                     IKRGDIKSHKYYTNERFPKVTHTASVAFVPVMGIGHLNARERVDELVSKLPSIAGVTY
                     HVRFFPVD*"
     gene            complement(263654..263974)
                     /locus_tag="BML_08022017_6_5m_scaffold_3_prodigal-single_3
                     68"
     CDS             complement(263654..263974)
                     /product="hypothetical protein"
                     /codon_start=1
                     /transl_table=11
                     /translation="MRERFSTSEDLIGKYINRHGYSDIDPIGKIVGIKSKTIVYVQPM
                     VAGDNLTKMEWISGGFAGHCVNQNKQRYEFTEKGDVFEMRLSVGDKSHRISDRPMKYY
                     DYNF*"
     gene            complement(264063..264419)
                     /locus_tag="BML_08022017_6_5m_scaffold_3_prodigal-single_3
                     69"
     CDS             complement(264063..264419)
                     /product="hypothetical protein"
                     /codon_start=1
                     /transl_table=11
                     /translation="MITLPVISVGVVNIPTGKTQYDWSIYENKGLFAYLTDGGHLLFG
                     AEGSLNIGDEYDLIGNDSGRRLSKTGSIVSICSCENKDEFIQWLKSFRYDYSPIRVFK
                     SRSVSNRKLTTSYVLK*"
     gene            complement(264510..264761)
                     /locus_tag="BML_08022017_6_5m_scaffold_3_prodigal-single_3
                     70"
     CDS             complement(264510..264761)
                     /product="hypothetical protein"
                     /codon_start=1
                     /transl_table=11
                     /translation="MSKALFDLDSGFEIDNVMFELLISSSNDIPVRNQLVEAIRILGE
                     ARVYPIFRCLDRKITEEEYRIGEERLFDRLKDVLNGEFH*"
     gene            complement(264859..265380)
                     /locus_tag="BML_08022017_6_5m_scaffold_3_prodigal-single_3
                     71"
     CDS             complement(264859..265380)
                     /product="Marine sediment metagenome DNA, contig:
                     S01H4_L00218 {ECO:0000313|EMBL:GAG55785.1}; Flags:
                     Fragment;;  TaxID=412755 species="unclassified sequences;
                     metagenomes; ecological metagenomes.;" source="marine
                     sediment metagenome.;""
                     /codon_start=1
                     /transl_table=11
                     /translation="MIKLANIIESFSDYKLYCDMDGVLVDFKRGYQNLTGERIGAPKI
                     GKEREEFWKGFRVSLSDKNMSETQYWAGLPWMGDGKQLWSYIKKHSPTILSAPSHSDE
                     SKIGKRIWIKRELGNIPTILAYDKGKYAHSNGVLIDDRKDFIDKWLAGGGIGILHKTT
                     PQTIKELKKLGIF*"
                     /db_xref="X0YIL8_9ZZZZ"
     gene            complement(265393..265584)
                     /locus_tag="BML_08022017_6_5m_scaffold_3_prodigal-single_3
                     72"
     CDS             complement(265393..265584)
                     /product="PspC domain protein n=1 Tax=Abiotrophia
                     defectiva RepID=UPI0001A4155B"
                     /codon_start=1
                     /transl_table=11
                     /translation="MKQFYRSYNDRKIWGVCGGLGRYTSTDPFIWRMLFFGLVFTPFP
                     IILVYIIATMCSSSIEWND*"
                     /db_xref="UniRef100_UPI0001A4155B"
                     /db_xref="mhu:Mhun_2935"
                     /db_xref="87358637"
                     /db_xref="UPI0001A4155B"
     gene            complement(265584..266060)
                     /locus_tag="BML_08022017_6_5m_scaffold_3_prodigal-single_3
                     73"
     CDS             complement(265584..266060)
                     /product="hypothetical protein"
                     /codon_start=1
                     /transl_table=11
                     /translation="MKSIKLKSLITEGVSDIRQFRNKPSDGWNDTMIKLALMRKIDGK
                     TAVYRLETDNWFRRFENPGKGYGIMIRGIKISANPVKVSPNMLFGPNQSVFKAIIQYL
                     PIEFDNTDDDVKENYETVKGYIILGNKNFTGFEMQQVLSVKDLEGFIKMNMGDYKP*"
     gene            complement(266123..266956)
                     /locus_tag="BML_08022017_6_5m_scaffold_3_prodigal-single_3
                     74"
     CDS             complement(266123..266956)
                     /product="hypothetical protein n=1 Tax=Gallionella sp.
                     SCGC AAA018-N21 RepID=UPI00036A9553"
                     /codon_start=1
                     /transl_table=11
                     /translation="MILKKGDNNENVKKMQEKLGISPAVTNFGPKTEEAVKAFQLKNG
                     LKADGIVGPDTWNKIMGTTTPTSAPVAVVKSTGPMKIENLKGHIPDAVLLQIPDTVAK
                     FDLGTPLRLAHFLAQCGHESAGFKAVSENLNYGAKGLQSIFKKYFPTEAKALEYERKP
                     EKIANLVYANRMSNGDEKSGDGFRFRGRGYIQLTGRANYTLFNKFVDEDVVVNPDLVA
                     TKYPLLSAGWFFNSNGLHKLADGGSTDAVVTTVTKRVNGGVIGLADRIKHFKEYYDLL
                     K*"
                     /db_xref="UniRef100_UPI00036A9553"
                     /db_xref="nii:Nit79A3_3229"
                     /db_xref="107343083"
                     /db_xref="UPI00036A9553"
     gene            complement(267005..267199)
                     /locus_tag="BML_08022017_6_5m_scaffold_3_prodigal-single_3
                     75"
     CDS             complement(267005..267199)
                     /product="hypothetical protein"
                     /codon_start=1
                     /transl_table=11
                     /translation="MKIKPIRESLVLRANNVIPELLPKSLFNISDANSKEKLKKTVED
                     LINTLNKFYEEHDIDWKLKR*"
     gene            complement(267201..267602)
                     /locus_tag="BML_08022017_6_5m_scaffold_3_prodigal-single_3
                     76"
     CDS             complement(267201..267602)
                     /product="Uncharacterized protein {ECO:0000313|EMBL
                     :KKM03465.1};  TaxID=412755 species="unclassified
                     sequences; metagenomes; ecological metagenomes.;"
                     source="marine sediment metagenome.;""
                     /codon_start=1
                     /transl_table=11
                     /translation="METQLLCTFTTKTELEATLQSIREKYTIVYNYIYILQNKSNLEE
                     LFITYNIDTTQQPDRALNGTILIHRKKESNTLYTINALNELIKEENGGKLDKRFVLDW
                     DKFRNSIILTNVSGTKRIQTRVYEVISFNEN*"
                     /db_xref="A0A0F9GXA8_9ZZZZ"
     gene            complement(267667..270159)
                     /locus_tag="BML_08022017_6_5m_scaffold_3_prodigal-single_3
                     77"
     CDS             complement(267667..270159)
                     /product="hypothetical protein"
                     /codon_start=1
                     /transl_table=11
                     /translation="MNETELIEELLADLCILHTDGLPNLQSEKSISYISEFFNKRGMW
                     ERGQPLIENLFEDDKQFKNPDLNKVIKYKTVNGDDAEGKVGNLLRRPDTEDAYKKAVA
                     TLGGEDSDSYKKAMDDLGGEGQPNRDIEGEREKKDDGGDGEAPQTGTAFDPKTKGGVA
                     YLKGLPDTDPAKPANMKDDSEETLSAGGVVYPLGGGYYADTPGGKPKYRKATDENVDL
                     TDFRYILEAESVVGKQVVKKIAKSKGKSAKLDVIGDDEMETAKTVVAGFKFDNLSPTE
                     KAKVIDGIIKKNNEEFQNTKEKELFTLSLIKKRNSNINYNIMLPPGNPGSSFAENNGV
                     YYIRLIASSNGELSKDDENKLIADMLDTPLAQSMNPKDAKRWAKIAIETAKTEANVLL
                     KSKKYNAMIPQPDGYPQGTTMDKQNKESINRLLSYKLKNAMDKNDTDSIEHYQTQLKF
                     LNKLQESDTGILYITNDNKIGFKHTSNKSSYADPHNNTSPGRVIDFIKDELGDDIDTE
                     VLTTFNESLDKLQNASSGVKGDVEKFNKFRENKSETEISEENEIFAQSLKNFPVRGGT
                     KDYLYAKGGVVDKSWFKKYAKEAGLIEPFSENDVMNAIFKNVASDKPDTSAQKIILKL
                     SELVERTTPENIESMANKFNLPADNMQKVMDSVGMYFKETAKSRRDVMGEVHTDIVDA
                     IQKADSKNPNTYPTNPNGDNGDTQQAYVSGYLKRMHFDSYILGERDGIASQNIGGDNV
                     EPEYYRNCLSELSGFDGDVSTDGGRSSLVEYLKKRVRISSKNNSIVFETKEGKTVELG
                     VDMYRTKGDSKAVMGSLGKDLQKCLKSKSKEK*"
     gene            complement(270166..270753)
                     /locus_tag="BML_08022017_6_5m_scaffold_3_prodigal-single_3
                     78"
     CDS             complement(270166..270753)
                     /product="Putative uncharacterized protein n=1 Tax
                     =Bacteroides dorei DSM 17855 RepID=B6VU27_9BACE"
                     /codon_start=1
                     /transl_table=11
                     /translation="MKQIILFSVLFFIHFVSYSQLRDSVLVKTPIFTVMYSETLEQPL
                     WVKYQAIPIKKVADRKGLDFYTEKEYHTSDNGDYVANVWDKGHMAPAAHFTDSKERLK
                     GTFTYLNSALQHERLNRGEWRLLEAEERKWADIQPLEVHIKVVFSDKPKRVEGGAAIP
                     DGFWKTIRFTKGDSTHIYYFPNGVPDKKWKEYRVK*"
                     /db_xref="UniRef100_B6VU27"
                     /db_xref="B6VU27_9BACE"
                     /db_xref="bdh:GV66_21570"
     gene            complement(270788..272077)
                     /locus_tag="BML_08022017_6_5m_scaffold_3_prodigal-single_3
                     79"
     CDS             complement(270788..272077)
                     /product="Uncharacterized protein {ECO:0000313|EMBL
                     :KKM03467.1}; Flags: Fragment;;  TaxID=412755
                     species="unclassified sequences; metagenomes; ecological
                     metagenomes.;" source="marine sediment metagenome.;""
                     /codon_start=1
                     /transl_table=11
                     /translation="MYIVETISELESLKNFIDGKPSYWFPMWVDFELHPLNNELSFIF
                     IYCDGRNYILSHKHVDTLRIDLEGIYDVLSTKGYKWVFQTKKFLNTLKMSGFSLYDID
                     TAWFLKTAQTIDYRQPFDGLLHSWKRNGYQTNLIQSIPILKLGEVIQTLIPNYIDLDD
                     TDYNFNWYNTTYIPLLSEIEQMGVRVDRKKFTDRYSASSKHLTPSDTVYTEYNPFTLT
                     GRPSNRYGGINFSAINKTDGSREVFIPNGIFLQMDYDAYHLRLIGKLIGYTLPQTSVH
                     RWLGEQYGVSYEESKSISFQLLYGGIPDEFLEIEFYRLVKEYIDTLWEETNRMGYLKT
                     LKRRIPLSWIEQPNPQKVFNYLIQAVETEVNVEKLQRIIETIEDTDIRLTLYVYDSFL
                     FDVPLEVDRGKIGELKEIVEGGGFPIKASWGVDYSKV*"
                     /db_xref="A0A0F9HJV8_9ZZZZ"
     gene            complement(272119..272253)
                     /locus_tag="BML_08022017_6_5m_scaffold_3_prodigal-single_3
                     80"
     CDS             complement(272119..272253)
                     /product="hypothetical protein"
                     /codon_start=1
                     /transl_table=11
                     /translation="MAKGGKGGATASQKISFGKKRSRVAKKSYSKYEEKPKKYKGQGR
                     *"
     gene            complement(272310..272672)
                     /locus_tag="BML_08022017_6_5m_scaffold_3_prodigal-single_3
                     81"
     CDS             complement(272310..272672)
                     /product="hypothetical protein"
                     /codon_start=1
                     /transl_table=11
                     /translation="MINISRYNTILTDVADFNIRRIKTHTPTPTENDYKIGYIQRYFV
                     QKANDEASYIYEVGEKYFSDISTNPFIKNIVLKWKISGNREEVREMNRKSIRFVTPQM
                     KSIGLYLPNHLQFHKERV*"
     gene            complement(272674..275151)
                     /locus_tag="BML_08022017_6_5m_scaffold_3_prodigal-single_3
                     82"
     CDS             complement(272674..275151)
                     /product="hypothetical protein Rm378p069 n=1 Tax
                     =Rhodothermus phage RM378 RepID=UPI000018F64B"
                     /codon_start=1
                     /transl_table=11
                     /translation="MWPTISNINPTIASTIKSYSTDSMRASNLNSWLRVYSGATTNEN
                     RGLILQSNTDFKLFSAAGEGNSIYGTTQRSGVIGKDWNGKDVVSIEGRGLRPSPVITS
                     FNSKEGQDQISRTCDFSITCFSLEQLELIQTYFMEPGYSVAVEWGWNTVNSAIGLVNT
                     NSGQVGILKSISDTTLNNGELSNKRISTNGEYDIFLGFIVGSTVSNDGENFKVDVRLR
                     GTPSLPTYLQSHNRITKTPTDTNPTADTDKSSNGFGPPDLTNADVAKRRFAAMFNELP
                     SFRQTESVKGIISGSSNVNDYINFDKVITDSIDTFINETTFFIRNETITVKDKVAGDV
                     EIDREKLFSEHRYIRFGLAIDILNKIGSLEEYKIGDKKVSFKLDINNSIIGAFPNMFS
                     TKASKLIITGYVPDFSVYFLSSDEPIQKSDGVIGVKRPLGFKDFVKFVEETNLNEFGL
                     KEKKQYYGYLKNLFVNFDMFKSKIEQKNKTIREILLDILNEMSSAVNGFWNFQIVEGE
                     ATDGNIVITVVDENWIGENPEPDVVVEFEHTGIGSPFLNSTLDISIPSDKANQIIAKR
                     LGSDSQPDSANITLGGLFSAQTDLFLPRSGVSGTSATSGTSGQNIVADETETQQKLAK
                     AYKERDDLITREEVNASGVVGYYGVLPGEQRERLLKTKAADGTVKYEGFDPALKEIRR
                     IETAVQEEVKAAASGRLTTFLDKIDVVPSPLVTTAFKIEESQIKSLINTKLFIYCYDD
                     TDFFNAMKNHYINKKGGSSLSHPLPIKYTFTILGNSGIRRGDTFKINGIPEKYKKYGI
                     FQVTEVEHTISGMKWETTVTGQYRQIQ*"
                     /db_xref="UniRef100_UPI000018F64B"
     gene            complement(275151..275441)
                     /locus_tag="BML_08022017_6_5m_scaffold_3_prodigal-single_3
                     83"
     CDS             complement(275151..275441)
                     /product="Uncharacterized protein {ECO:0000313|EMBL
                     :KKN13661.1};  TaxID=412755 species="unclassified
                     sequences; metagenomes; ecological metagenomes.;"
                     source="marine sediment metagenome.;""
                     /codon_start=1
                     /transl_table=11
                     /translation="MSSRYRSSETKKIGDGRVVYRPRIYPNIPLRDDDLYVATELGDR
                     LDTLAYDFYEDSTYWWIIASANNIHGAKFAFEPGTILRIPQNYIEIIRNFTT*"
                     /db_xref="A0A0F9QKI0_9ZZZZ"
     gene            complement(275460..277430)
                     /locus_tag="BML_08022017_6_5m_scaffold_3_prodigal-single_3
                     84"
     CDS             complement(275460..277430)
                     /product="hypothetical protein Rm378p067 n=1 Tax
                     =Rhodothermus phage RM378 RepID=UPI00000381D9"
                     /codon_start=1
                     /transl_table=11
                     /translation="MPSLKELFKTKPLPTQNGKVGAEVYDIRNSKDIPINTANGILNA
                     TVFPIVQKTLRSSGLLTARTKENLVESELVGLRAIRGLASPVIYGTSLIRFKRKTTNT
                     VEIMKNSTSGGTEVSNFILGSTVAKLQDKALEIASKIGIQFPENLIPTKISENLTFAN
                     KKVRDTDKVLKELKDGSAGTLLGRFLAESAQGTPNQIGRQVIGGGITLAKDLVRKKLT
                     SSFTLPNTPTVEDLSPIVEQTLQNRLPISNFYDNGNDRYTKNADKTNISYAGLSGILT
                     GVQDKRVSYIKWVAQQNIDDSLNYANPIQKQVPDFSLDSITQNIPEKRTKPVYSKDSR
                     IAENRLDGKLGIRNGSDILNQSPTWYSEDGTPPTENDKTLDDYDLIPFRFWSIAKKTG
                     VSFRASITGLSETISPSWSSTKFIGNPYNFYTYEGVERSLSLNFKLYALNGDELKRMW
                     EKISFLNTFAYPQQYANPYVTAPFIKFTLGNMYKNKEGFVENLSFTIDDNTNWETGIP
                     HIDKNGVQLDDTTLAEYKLPTIIEVQMTIKFVESQSTYWAGANQPKRVYYYGGVAREA
                     STTSEIGGNMKPDGSANNLVTTLPETTVTATKLPFDSVNTDIINNARKELITNPNIQN
                     PALLSGIKIPKSIQDAESKKNRLNPIRNIFKK*"
                     /db_xref="UniRef100_UPI00000381D9"
                     /db_xref="A0A0F9N270_9ZZZZ"
                     /db_xref="UPI00000381D9"
     gene            complement(277443..279815)
                     /locus_tag="BML_08022017_6_5m_scaffold_3_prodigal-single_3
                     85"
     CDS             complement(277443..279815)
                     /product="Uncharacterized protein {ECO:0000313|EMBL
                     :KKK93224.1}; Flags: Fragment;;  TaxID=412755
                     species="unclassified sequences; metagenomes; ecological
                     metagenomes.;" source="marine sediment metagenome.;""
                     /codon_start=1
                     /transl_table=11
                     /translation="MITNEDLTILERYQRQITRFRAEEASASTQNTVQSEAQLASARA
                     RLDILRRGAQTQRETNQDEATFQKEQLSFVRSFAKLNKDVKKLLIDQTNQSSVFASIG
                     KDIAKSKAIQQNLTGDELEREIEKEQLMAQINDSYLQQAKSLAKTQVEAKGLSEFDQR
                     RLELQENRLELTAEELGKLKAAIDLEEKLFKKEQRIKAIQEEQKTLYEAVPESLRGGI
                     DFAKKLGDTLKTAGAGAVAFVLLAAVVTAAVASFTALDTAAKDFRTETGLTNTQMEGI
                     KSDANQIVGEFGNLGVEAKNVFDTVSALKSEFSDTVDFSKETVAALTVMNANFGVAAK
                     DSAKVQGIMEQVGGLSAETAASVGLQAVKMAQVAGVAPAKVMADIAENAEAASTFFKG
                     DITALTKNAIQARRMGSSLKEQVALSEKLLDFESGIEEELVAATFVSGQFNLSRARAL
                     AFEGKTAEAAEETLKQIQRSGDFRKKDYFTQQQLAKASGMTVEEINKQLNVQEKLASL
                     SEEQKKAAEDAISKGLDITDINADQLAQETEKFATQQAQQGVLEQLQNQFTGIAATLG
                     SILVPLLESIIPIVGLIVTPFQWMATGLQVITDNLGLMVGFLSLMAIYSGIIYGNKML
                     TFALTTKQAIQEKIAAGFTLRGAIAGIFASLAKIPFGIGLIGAAAAVAGLVGLFSKAG
                     DVMSPADGKTRISTKEGGLFELSPNDDLVAAPGAAAALAGGDGSSNTINVDFSILSAP
                     LNMMITEIKGLRADMASGKIGVYMDTEKVTSKIGRQVDSSTRNNFNLGQA*"
                     /db_xref="A0A0F9BRW2_9ZZZZ"
     gene            complement(279828..280037)
                     /locus_tag="BML_08022017_6_5m_scaffold_3_prodigal-single_3
                     86"
     CDS             complement(279828..280037)
                     /product="hypothetical protein"
                     /codon_start=1
                     /transl_table=11
                     /translation="MPKYKISKSNLKEFFGWFGDKKKPKDLQAVIDNDPQLKKLDADI
                     AAIQQKYGKLDPEYVKLLKKYGAYY*"
     gene            complement(280094..280267)
                     /locus_tag="BML_08022017_6_5m_scaffold_3_prodigal-single_3
                     87"
     CDS             complement(280094..280267)
                     /product="hypothetical protein"
                     /codon_start=1
                     /transl_table=11
                     /translation="MCNYGNGFTMMDLYKMPTKYRRFYYNKLLEAKTAESKAVEKANA
                     ASNSKGSRVRIRK*"
     gene            complement(280302..281060)
                     /locus_tag="BML_08022017_6_5m_scaffold_3_prodigal-single_3
                     88"
     CDS             complement(280302..281060)
                     /product="Uncharacterized protein n=1 Tax=Prevotella sp.
                     CAG:1092 RepID=R5PAQ3_9BACT"
                     /codon_start=1
                     /transl_table=11
                     /translation="MEQQKYDFPTEVLDLPSKGLIYPKEHALSKGTIEIKYMTAKEED
                     ILSNQNLIKKGIVLDKLFESIIVDKSINPNDIVIGDKNAIILATRLLGYGHEYKMSFY
                     SSKLGKSIETTVDLSEIKTKEVDFSIFKNANEFEFTTPLGKNKIKFKLLTHGDEGAIE
                     KDITALERLGKDVSADITTRLRYMITSVDGNTEVSHINRYINGMLARDSRTFRNYVKS
                     MSPDMDMTFTYTYDDGDTEDLPVTLGVNFFWPSE*"
                     /db_xref="UniRef100_R5PAQ3"
                     /db_xref="A0A0F9I2G7_9ZZZZ"
                     /db_xref="R5PAQ3_9BACT"
     gene            complement(281175..281663)
                     /locus_tag="BML_08022017_6_5m_scaffold_3_prodigal-single_3
                     89"
     CDS             complement(281175..281663)
                     /product="hypothetical protein Rm378p031 n=1 Tax
                     =Rhodothermus phage RM378 RepID=UPI000018F629"
                     /codon_start=1
                     /transl_table=11
                     /translation="MAEILEFDKMFYTNFEPKMKNRYVMEIDGIPSYLIKAASRPSIT
                     FETVVLDHINIKRKLQGKGDWQDITITLYDPIVPSGAQAVMEWVRLGHESITGRRGYA
                     DFYKKDIDIYMLGPVGDKIEQWKLKGALLNSVNFGDLSFDSNEPATIELGLSYDYAIL
                     EF*"
                     /db_xref="UniRef100_UPI000018F629"
                     /db_xref="A0A0F9MGU0_9ZZZZ"
                     /db_xref="UPI000018F629"
     gene            complement(281728..284085)
                     /locus_tag="BML_08022017_6_5m_scaffold_3_prodigal-single_3
                     90"
     CDS             complement(281728..284085)
                     /product="similar to tail sheath protein n=1 Tax
                     =Rhodothermus phage RM378 RepID=UPI000018F62A"
                     /codon_start=1
                     /transl_table=11
                     /translation="MAERIVSPGVFTRENDLSFLAQGVGEIGAAFIGPFKQGPAFTPT
                     IVRTQSEFEEIFGTPDGTYYTEYAVQNYLREAGVATIVRVGGIGGYIQNAPMAIIASG
                     SGVQGGGAGKIIGVLYSTTGSVGPNPQTTGFTGVTVSQTVDVSGSFSFNGGLNNLTAS
                     ILPSNKNDLSDLFGTSPYGIIGAGGQSNSAYSYLYFENFAEGLDAGTGYVVSSSILAV
                     QNYSDDIRYATTPWIVSQQIDDNNPNSVSSLFRFHTIGDGTIYNTKFKVGISNVKAAG
                     EDGSTDYSVFTVTVRRFDDTDRRKVVLETFNNVNLDPSSPNYIARVIGDRKLSIDANG
                     KITETGDYSNKSKYIRVEVSEEGSFPISAAPFGHEAYYAPINDGANGNLLPAPEQKTG
                     SADNTTSSPIDFSGIEFGGAVGIDNIQIFKPLPISVLENNIKIGQNLTFDNAPFQYEM
                     TGSSASDMVKRQFILGFQGGFDGLNPIIRPALGANISPANTQGFNCATAADSGSIAYA
                     KAINAISNGDEYDINMVVTPGIIRRLHSNVTTRVIDMVESRQDAFYIADFVEAAGTIQ
                     QATDEANLVDSNYVATYYPWVKTIDNNTNKLTSVPPSVLLPAVYAANDRLAAEWFAPA
                     GLNRGGIIGAVNVLNRLTHSERDTLYENKVNPIAAFPGQGIVAYGQKTLQDRASALDR
                     INVRRLLITVKKFVASTSRFLVFEQNTSTTRNRFLNTVNPYFEAIQQRQGLYAFNVVM
                     DESNNTPDVIDRNILAGQIFLQPAKTAEFIVIDFNILPTGASFSA*"
                     /db_xref="UniRef100_UPI000018F62A"
                     /db_xref="A0A0F9MLP2_9ZZZZ"
                     /db_xref="dde:Dde_0931"
                     /db_xref="UPI000018F62A"
     gene            complement(284276..285940)
                     /locus_tag="BML_08022017_6_5m_scaffold_3_prodigal-single_3
                     91"
     CDS             complement(284276..285940)
                     /product="hypothetical protein n=1 Tax=Bacillus sp. 105MF
                     RepID=UPI00037E872A"
                     /codon_start=1
                     /transl_table=11
                     /translation="MKKDEYIIGVSAFYHDSSACLFKNGKLVFACEEERFTGIKHDNS
                     FPTNTINYIFKKYGLSEDDISVVCYYESPKLKYQRVWNNFKKNFFKAPIFCVKSLIEI
                     TQLSWKIEKSLKSISKNIFYSPHHESHLYYSGYTSNFKKSYIVSIDGVGETDTVTVGY
                     YDEFGITYTSLGKYPNSLGLFYSAMTSYLGFKPNEGEYKLMGLASYGEKTHFVELLGK
                     LVKWENGEILCDMDKFCWDRDDKIMFNHTLIQYLGVQPRFGEDISDIHKNLAFATQQV
                     YEEVLFKILNQLHIDTQNLCLSGGSAYNGTANGKISKQTPFKNIWIPVAPSDAGSSVG
                     ACINYMVQHNIKFDRVNTNPFLGPQYEYNEIIKTLPKTKVRKYTDTQLMNVIAKELNN
                     DKVIGWFCGNIEFGSRALGNRSILASPFKAEMKDKINKVIKKREGFRPFAPMVIKEEQ
                     HKYFNLHNDIPYMNQVVEVKDEYKSVLGAVTHINGTARVQTVYKTNRIYKLLIEFEKV
                     SGYPILLNTSFNVKDKTMVLTPQNAIDTFYDTEMDILVLGNYVIRK*"
                     /db_xref="UniRef100_UPI00037E872A"
                     /db_xref="A0A075G997_9ARCH"
                     /db_xref="nbv:T478_0173"
                     /db_xref="UPI00037E872A"
     gene            complement(285943..286872)
                     /locus_tag="BML_08022017_6_5m_scaffold_3_prodigal-single_3
                     92"
     CDS             complement(285943..286872)
                     /product="hypothetical protein"
                     /codon_start=1
                     /transl_table=11
                     /translation="MNEKQSILHNIFCYKSNNFYVLTLPKIASSWLYELFLNNPQFRD
                     IPIDSVKNIDNNNVNINQLNLFTEYDTINASHDVIEFSKDWESMISGNSSDKDFIFLM
                     RDPIDKFITGIMQDVVFDNFKMNSTHILDILKTYSDKNELEDFFKFHKENTISKNDEW
                     WHTSNLQWSDCAYNVMVYIVDTILSKWLSDVDNIISYRSGHSSLNLFLYYKILFNSNV
                     DLNKIKILDIDTENIYDFLIKKYKMDVSIEHNEKYNPTAIVFKDIVKSSMKKYENLLI
                     SVLSIDILLYCDLHNHLYSSNITSEELWNNKLS*"
     gene            complement(286869..287588)
                     /locus_tag="BML_08022017_6_5m_scaffold_3_prodigal-single_3
                     93"
     CDS             complement(286869..287588)
                     /product="hypothetical protein"
                     /codon_start=1
                     /transl_table=11
                     /translation="MQVLYSHGDSVVWGAELENKQTERFSYHLSNKLGAIDCNNASAG
                     VSNDYIYRQTMRDVSNWLGNGVVWSEDTGWVTASKLTIVIGWTAPTRFEWWDGNKYQQ
                     ERLWTGYDKWGESDRDKTTEDVFVLNQTMDIPSYIRTFNHIISLSAFLEKNNIPYYFF
                     NSFYEYQIPLEPIEKIDKFGKSDFQSGLNSLWDFIPQSMKDETMFEYLNKSGGDFLSR
                     KHPSAKSHKMWANNLLKKIKI*"
     gene            complement(287572..288426)
                     /locus_tag="BML_08022017_6_5m_scaffold_3_prodigal-single_3
                     94"
     CDS             complement(287572..288426)
                     /product="hypothetical protein"
                     /codon_start=1
                     /transl_table=11
                     /translation="MKIHCFGDSWTEGIGVELAPGLGRIDTPTRYDKNWDVEKSKYSW
                     PGQLQSLISLENKVVNKGFAGYSNDEIYKEIIQSIWRNDVKSGDIVIVGLSSIIRQPL
                     HFLYTEHGVDGFTSYSNSVFIHYKKGFMNDKLNWIESIKNKKIKNITNDVYMDYIVNR
                     FNYDLLYELNMHYICNLQMYFEKLGVSYIFFNAFENNLSENIKFHNQIKKENWVLPNY
                     TIQEYLIDKSKELSDDLGYSVWEDDTITVQKNQDGPHPNRIGYRYISELIHSEIVKRK
                     LLKDASVI*"
     gene            complement(288437..289345)
                     /locus_tag="BML_08022017_6_5m_scaffold_3_prodigal-single_3
                     95"
     CDS             complement(288437..289345)
                     /product="hypothetical protein"
                     /codon_start=1
                     /transl_table=11
                     /translation="MKHILTTGCSFTNNIRFNPNNPKIIDIGDKNSWPYYLQKELGNE
                     YVIYNLGGATNDNISMCRIIFYWITKLVNDGIPYSDISVIIQWSDPNRESIYLKTENP
                     NKDIVEPHSLIYWNDWENENGVFYLTGGFSPPDNTLEYFGIENVIKYWELEINWKTIL
                     NQTLKWLENWNHLLLYFEKWGIKHNYMSMRNPFSNEAYDVWFGAPGNNSDIPTKTIWF
                     DKHEILKPYLTQLPIDSELYWHYKNYNGLLEWTIDNHNSDFPFQESNGMDYTEYLKIQ
                     PNGWGHPSSKMMEKFVKTELLKTIKY*"
     gene            complement(289342..291264)
                     /locus_tag="BML_08022017_6_5m_scaffold_3_prodigal-single_3
                     96"
     CDS             complement(289342..291264)
                     /product="Radical SAM domain-containing protein {ECO
                     :0000313|EMBL:AIF10087.1};  TaxID=1456150
                     species="Archaea; Thaumarchaeota; environmental samples.;"
                     source="uncultured marine thaumarchaeote KM3_43_D05.;""
                     /codon_start=1
                     /transl_table=11
                     /translation="LNKTYIISLVQPNFRQGPGGIAAYLPYSVGILWSYSLTNDFIKN
                     NLELDRLVYKRESIKELAIELAKNDIVAFSTYVWNRNYNFTLAQKIKEINPNVFIVFG
                     GPEPPITNPNIFLDVMPFCDVIVRGEGEYIFASLLEKYIKNEDYSNDVGLLINQNGVC
                     KDNGAGERINELDSVPSPYLSGVFDSILPLEKEWNAVIETNRGCPYKCTFCDWGSLTY
                     SKVKKFNLTRVFHEIEWMSQNKIGYMDVADANFGIFIERDNMIVDKLIEVQTNNGYPY
                     RTGWSWAKNQQSEVVGIAKKLIKSGHFNNGLTISLQSMDENTLKTIKRSNMGINKINE
                     IFAECRKDGVPLNVELILGLPGETLQTWENTMYGVFEVGQHDSVEVWQAQILENAEMN
                     LSQRKEFNIRGQMVLDYFSNGLDNEAPEFSEIVTSTSTLSLEDMVEGYKLSWFLITWH
                     TGGFSQYVSRFLRKYSNISYSDFYKGFREFLQNDEFWKYEEDEIYSIVKKWYLNGNEI
                     ISQLGPVTITASTNQYRTLFKIHYEEIYDKMYELIDKYLKSFNLSDDLHSDIIQLNKC
                     VVSKQRDLKNYQIQTNYNILQYILDESTELIKTKSVIEVDYPHDPIRSKNLAWFMESL
                     FFARRRSYGKNYLKVI*"
                     /db_xref="A0A075H6J4_9ARCH"
                     /db_xref="nbv:T478_0181"
                     /db_xref="gwf2_scaffold_28_175"
     gene            complement(291257..291892)
                     /locus_tag="BML_08022017_6_5m_scaffold_3_prodigal-single_3
                     97"
     CDS             complement(291257..291892)
                     /product="Putative PLP-dependent enzyme possibly involved
                     in cell wall biogenesis n=1 Tax=Aciduliprofundum sp.
                     (strain MAR08-339) RepID=L0HIZ8_ACIS0"
                     /codon_start=1
                     /transl_table=11
                     /translation="MRDYIINDSWDWVTHFENEIALYCSSKHAIACDSNSNAIRLVLY
                     YLGIRNTEIKIPSKTYLSVPNQIILSNNIPVFEDYEWDGLYKLGNVPIVDAATAFYED
                     MYDGENYMILSFHLKKILNIGTGGMILTNDDEFNKWARPMIYDGRHKNTLYDDDEFEC
                     VGWHMYMTPEQAKRGLEIFNSDKIKKYNQSVGGSWKYKDLSQQKIYKKYIE*"
                     /db_xref="UniRef100_L0HIZ8"
                     /db_xref="X1HP01_9ZZZZ"
                     /db_xref="acf:AciM339_0817"
                     /db_xref="L0HIZ8_ACIS0"
     gene            complement(291870..292658)
                     /locus_tag="BML_08022017_6_5m_scaffold_3_prodigal-single_3
                     98"
     CDS             complement(291870..292658)
                     /product="hypothetical protein"
                     /codon_start=1
                     /transl_table=11
                     /translation="MKKKYLISCGDSFTEGHDMGETASWAYWTADTLNLELKNLASGG
                     MSNEWISLQTISFLQKNPHLWDNSVVIIAWTEMMRQMIHFDDMGGKIGKWIWSAQPND
                     FISDDCGDDTPGYWIYNHRDALYPFFSDLNWALMKTYQSMLMVKTFCDAKGIPYMFFD
                     AVNDNKLYFENDKVYIRDYKFEKEEFNLDSSLNFVKSIVDVDMVNLLFDEKYVDIDGT
                     PILQFIHKWGDERYCQGNAGHTNVIGAKEVSKYIVKHYERLYNK*"
     gene            complement(292655..293869)
                     /locus_tag="BML_08022017_6_5m_scaffold_3_prodigal-single_3
                     99"
     CDS             complement(292655..293869)
                     /product="hypothetical protein"
                     /codon_start=1
                     /transl_table=11
                     /translation="MIHILEYKTASFDYNPDVLLQYVNITRIFEKLIYETNYIKNKLD
                     KEAFVFYKRVNKDNKFDLTSFFNYIDNNNVSILFCNIEIFENCYTTPNFYFNEISKKY
                     PHIKFIVLNDETFFKYTEAEYKHSNVFYIVNGISNPYSFVTNLNNIKNITSYYVVNNY
                     LQEKYIYFIERLFLMIDRMVKDKKYNFYNGVHKPHRLKCYELIKNNNLLNEGYFSYAD
                     FAFLSKNDDDKTYFMDFLDMKTEDEYNEYLSNFEIPLLYDTLDSDPNVFVAFAIPPQT
                     SMQSYISITTETFFQDNDNKDLIFSEKSFKPFYGFNIPLIIGQPTGLKYLKDLGFDLF
                     EDLFEITPTYSKTEIFEQLNKNLEKIKKISKLELHAFYETNLNRICHNFEILTNRLKE
                     RDLENLNNFFKK*"
     gene            complement(293866..294654)
                     /locus_tag="BML_08022017_6_5m_scaffold_3_prodigal-single_4
                     00"
     CDS             complement(293866..294654)
                     /product="hypothetical protein n=1 Tax=Chlorogloeopsis
                     RepID=UPI00031BAD62"
                     /codon_start=1
                     /transl_table=11
                     /translation="MINKKNEWEFNKKEWGFGRTTIDNFLDEKTIHSLYEECMNAPKG
                     GWTLFTRAGSRMEEFNDLISLPTAHRVTYDIMHSGEFLYELEQMTGIVGLLPDPHLVG
                     AGYSIIKNGKTLGCHYDFNWNDRIRLHRKLTCLLYITPDWKDEWGGHIQYYDDNVDIN
                     PNAALIESISPKFNRCVINENVKQGPYHRVTAVNAPDDIYGRCAIRFFYYVSTSEPDK
                     DNPPHRSTYKSNEYAHHKLYKEENWDGHFVGHGGEDYSYTPKNK*"
                     /db_xref="UniRef100_UPI00031BAD62"
                     /db_xref="A0A091BJ82_9GAMM"
                     /db_xref="ngl:RG1141_CH05510"
                     /db_xref="UPI00031BAD62"
     gene            complement(294651..295679)
                     /locus_tag="BML_08022017_6_5m_scaffold_3_prodigal-single_4
                     01"
     CDS             complement(294651..295679)
                     /product="hypothetical protein"
                     /codon_start=1
                     /transl_table=11
                     /translation="MKYIVNTGCSYGVMFRSFKEFTNGNTDDFKIIDLHCDSHGAEYQ
                     KRSVIYTVSKLLKDGVLPTDIFVLVEFSQPNRLLVELPKENADYILSDVYNSEGTFIL
                     NNKFNRLDDSYDYIAKYKSLNVIFGDRVYINPELDDFSEYEPMHRYYLKSFVNTSPIL
                     YKPIDRYETYLTNILLTQSFLKSLDIDYTFFLMNNTFEGYDENLNHIYSTDYVYSLMN
                     LVPIKLPDLKNNICIKDVSSYASEIWNLIDLNKFVFYKTDNFNYGGIDEYAMEKFGNI
                     AYLSSANEWDKPEDGYVVSFGAHPHDSVYVSFFVDYIYDIIKPYIGKMEFNFEDRWNF
                     SKHNAIRL*"
     gene            complement(295683..296615)
                     /locus_tag="BML_08022017_6_5m_scaffold_3_prodigal-single_4
                     02"
     CDS             complement(295683..296615)
                     /product="hypothetical protein"
                     /codon_start=1
                     /transl_table=11
                     /translation="MKKIKKKYVVIAGCSYSYKAYTFIANMLSKYSYEIIHVAASSAG
                     NKFISESVLITLKSLLESGISNKDIFVFINFTQVGRPVVKLPYEYHFKVENLFLDDLN
                     DVKIYNNGNIKFQLCKSLLKFQNQIYSFLIMNDGLTNDVKTWFDYQRKINPISKIVEE
                     QFETYLESIVITQSFLKKYNIDSVSFLMNNVFEGWDTNFKHKYNNHTELTLPDLRNTK
                     HISDITDYTKVLWDCIDLDMFVFHSTETNKYGGIDEYMLDKYPNRKYLQNPELEDMIF
                     GNHPNNEIYEYFSDDYINDKVKHWLSSLLPKSLI*"
     gene            complement(296615..297019)
                     /locus_tag="BML_08022017_6_5m_scaffold_3_prodigal-single_4
                     03"
     CDS             complement(296615..297019)
                     /product="Uncharacterized protein {ECO:0000313|EMBL
                     :KKM86889.1};  TaxID=412755 species="unclassified
                     sequences; metagenomes; ecological metagenomes.;"
                     source="marine sediment metagenome.;""
                     /codon_start=1
                     /transl_table=11
                     /translation="MKQRKFLPTISELIDRLSIVQLKEVFIPEHKKEYSHEIKDIIHD
                     IQLLIDESGGKIDAEMVRAIIVCSQMNLHIWHNEANVRSGKEGPNKLALTHGLNGIRN
                     ASKNKIQEKFGGRKDYKIDCIAADFKEWEISW*"
                     /db_xref="A0A0F9KWZ4_9ZZZZ"
                     /db_xref="gwb2_scaffold_13265_3"
     gene            complement(297021..298661)
                     /locus_tag="BML_08022017_6_5m_scaffold_3_prodigal-single_4
                     04"
     CDS             complement(297021..298661)
                     /product="Putative uncharacterized protein id=4479270 bin
                     =GWC2_Planctomycete_KSU_39_26 species=GW2011_AR15
                     genus=GW2011_AR15 taxon_order=GW2011_AR15
                     taxon_class=GW2011_AR15 phylum=Archaeon
                     tax=GWC2_Planctomycete_KSU_39_26
                     organism_group=Planctomycetes"
                     /codon_start=1
                     /transl_table=11
                     /translation="MESVKSDKRIKNQIKSNKSNIDVKIDLAEYIRQQHNVKNNNISV
                     EHKFHYEDIDEQDCLLMQIPNINESGFYAGIIALKSYVNKYHSDLRVAIIDPVIDYFF
                     LNPPDKNGEFFNLFNTYSHQGKYWMLYEHQQIFDMVNGFVFKYIDKTNPAFIGFSIID
                     GNVDATMAIAKLIKESYPHIKILLGGNGIELFEFGLLPASYKSKDYPFIDVFSRGDGE
                     ITFVELLKSDMSIASLSKIKGIVWWNNGELMHNIQRENIDMATLPFPDYTMLEDNYYY
                     KSTYHHSVPLVFSRGCPYRCTFCSVPDFVPQFRYRTLESVLDEIEHWVNKGRTNFFCH
                     DSIINGNPKWLKEFCERVIERGWGDGVITWGGNMRLQSAMRDINTLRLYRKAGLITMI
                     TGFESASEPVLKHMKKYWNMDGVVEIFENVRTINAENEWPLKFAMQIIIGYLNETEED
                     FQKTVEFIKEYHDVMSQILTCSVFLLHESLRKSWIDQGNKLYNYQNTVMFDTDYNTTK
                     DRLDRTNRIEKVFQEIGIPYSIYNRGIMIEFLNQNKVI*"
                     /db_xref="gwc2_scaffold_3987_8"
                     /db_xref="A0A0G1LC57_9BACT"
                     /db_xref="cyj:Cyan7822_3999"
     gene            complement(298673..298801)
                     /locus_tag="BML_08022017_6_5m_scaffold_3_prodigal-single_4
                     05"
     CDS             complement(298673..298801)
                     /product="hypothetical protein"
                     /codon_start=1
                     /transl_table=11
                     /translation="MINFIKKIVEKIKEKNRRKKLEKLYKERLKELKKRDPFIYKH*"
     gene            complement(298827..299801)
                     /locus_tag="BML_08022017_6_5m_scaffold_3_prodigal-single_4
                     06"
     CDS             complement(298827..299801)
                     /product="hypothetical protein"
                     /codon_start=1
                     /transl_table=11
                     /translation="MSKYKYLVVSGCSQTHGQGCHIDKIWAKLLADRLGLKLINLASA
                     GSGWYHVETSVSSFINNNRDILNECFFILQKSALDRRVNYEELSYCRTDVWEEWNIKY
                     LSPIAVNCIGYRDWNKFGMGEYKPDWWIYDRNPKNPQSLSMWGGIQDANTNLTYFPEH
                     KHFPNSRNFWKLGENHDVNPPYITEQFEELMLHWATRISSFHLFLKSNNIDHIIVDGY
                     SPFLSYKLNFKNYYDTDDEFQMVKQFWGTESDDPDDEMVYDFENIKSGWIFDSIDVKN
                     KIDDVVLWSLYQFKEFKNWNVDGGHAGPKGMELMEKVIYKNLVEKGWF*"
     gene            complement(299811..300746)
                     /locus_tag="BML_08022017_6_5m_scaffold_3_prodigal-single_4
                     07"
     CDS             complement(299811..300746)
                     /product="hypothetical protein"
                     /codon_start=1
                     /transl_table=11
                     /translation="MRSSKIKSPSHYDKVCDVAVEAIIQMYTNKNEFYKSNLFSYIYD
                     GTLNILGTLSSNNHYTDVEILNFIKTHIDIDIDINLNFIKLELIENLINTNSDTFLGY
                     CCNENPEGIPFEQLEALTLSKYLYDNFKIPFELEITINGKEINVIIETNYLNKNEITD
                     KVEYYITKSENYLRKTVFTTDFSKKTIYSSSNNFISNFYGPRSPYGNTNFIGLDIYNN
                     YRYSHLISREISKKYLNENKLNYCLVELTYHSNKELPIQIGIKGNDSGIHLENGTFFI
                     YSDNYDMYLGIKNNVIENINSNKTFLIDIAKWGII*"
     gene            complement(300743..301882)
                     /locus_tag="BML_08022017_6_5m_scaffold_3_prodigal-single_4
                     08"
     CDS             complement(300743..301882)
                     /product="hypothetical protein"
                     /codon_start=1
                     /transl_table=11
                     /translation="MSKKILDYSYQSSRSLHSFYPNCDVLENLKYFNYDVIICNRDNI
                     QDEFNSILKYSHNNTKILVDIVQESGNLDNFIDYFNILTKTYSHIKFYLLVDSKFDFK
                     FNYNVKCLKSYKLSFLAFFENFCIQPHDSQLVLKDFSIYEKENGVLSLNGSMRTHRIL
                     LLKELIKKGYISTSGAVDNNNCISFLLYNDNFFKKKMYEIFLDGMLRDGDITEDEYTI
                     LNLIKQSLPIKIEGENGKRPNIELKHFYKKIINLVSENTAGYDDSDNSKHKTITFTEK
                     AWKPFKTHQLPLYISLSGYVDKIRSLGFDVFDDFINHDYDTEKNHSVRLKMVVDEMDR
                     LNNLDCIQFYKNNFNRFVKNYSNIYKLKSEGYIELQNFIFKNELI*"
     gene            complement(301875..302408)
                     /locus_tag="BML_08022017_6_5m_scaffold_3_prodigal-single_4
                     09"
     CDS             complement(301875..302408)
                     /product="transketolase central region (EC:1.2.4.1);
                     K00162 pyruvate dehydrogenase E1 component subunit beta
                     [EC:1.2.4.1] id=24609559 bin=RAAC11 species=unknown
                     genus=unknown taxon_order=unknown
                     taxon_class=Alphaproteobacteria phylum=Proteobacteria
                     tax=RAAC11 organism_group=Unknown_CP"
                     /codon_start=1
                     /transl_table=11
                     /translation="MISYTNYKDQLSEAMKMCNNVENSIFIGQQILWKGNPMSTTLDY
                     VDKEKMIEVPVMEETQMGMSLGLAMAGKFVITFYPRWDFLISATNQLVNHIDKYSLMT
                     GFTPHIIIRIGKGSDKPLDPGHQHKGNYIKEFTNMLTSVKVMDCQTAEDIYLNYNYAI
                     NNVGVYLINEYPEKYYE*"
                     /db_xref="RAAC11.006_117"
                     /db_xref="A0A0A2AIF3_PROMR"
                     /db_xref="K00162"
                     /db_xref="1.2.4.1"
     gene            complement(302413..303405)
                     /locus_tag="BML_08022017_6_5m_scaffold_3_prodigal-single_4
                     10"
     CDS             complement(302413..303405)
                     /product="Putative GDP-L-fucose synthase id=1754710 bin
                     =GWB2_Pelobacter_53_15 species=ACD37 genus=ACD37
                     taxon_order=ACD37 taxon_class=ACD37 phylum=OP11
                     tax=GWB2_Pelobacter_53_15
                     organism_group=Deltaproteobacteria organism_desc=Good"
                     /codon_start=1
                     /transl_table=11
                     /translation="MKKTDKILVTGASGFIGSRLLKMLWESGYTNLRSTSHSRNLRND
                     FEGTLEVEHINGDLQTAEFCELISKEVDVIFHCAANTTNALDTKVNPLLHVTPNVEMN
                     VNLMEQSWKNGVKKFIFPSSNTTYPDMGSTPCTEDIEVQTPNIYPAYKAVGWMKRYTE
                     TLCDFFSNQIHNPMQCIILRPSNAYGPNDKYDFEKCHVTPASIRKVADGLNPIPVWGD
                     GSEVRDIIHVDDMVSGFITIAEQVDVYDIYNVCYGEGYSVNEVLNTIKGIENNNSVIE
                     YVNNKAPMIPVRLLSNEKLRKLGWKPKYDLQSGLADALQWYKEHKNEFNPNSKP*"
                     /db_xref="gwb2_scaffold_13265_9"
                     /db_xref="win:WPG_1949"
                     /db_xref="87289934"
     gene            complement(303389..304321)
                     /locus_tag="BML_08022017_6_5m_scaffold_3_prodigal-single_4
                     11"
     CDS             complement(303389..304321)
                     /product="NAD-dependent epimerase/dehydratase id=2720032
                     bin=GWA1_ZB2_49_26 species=gamma proteobacterium SCGC
                     AAA001-B15 genus=unknown taxon_order=unknown
                     taxon_class=Gammaproteobacteria phylum=Proteobacteria
                     tax=GWA1_ZB2_49_26 organism_group=ZB2 organism_desc=Good"
                     /codon_start=1
                     /transl_table=11
                     /translation="MKQILVTGSSGLVGTHLVNKLLNKGYKVIGVDFKQPTTIIDSGN
                     FTFVSFDLRSEIDVTSLFNKFKFDGVINSFGIKGSPIRAKENPLDFLEPSIKVNTNII
                     DNCFKHKSWLVFMSSVGVYEPAEEFVEDTVWKTLPSENDWFPSWSKRIPELYLQAYKV
                     QHKWDNWSIVRPANIFGEYDNFGEGSTVIASTIKKVYDAVNEIQAWGDGTPTRDFIYA
                     GDVADACIKCLEDKLHITSNLGSGEDISIKRMIETISEISGKDIQIKWDTTKPNGDMK
                     RKMNTNLQAQYGLLPKLGFEEGLKVTYKYYEKNR*"
                     /db_xref="gwa1_scaffold_161_24"
                     /db_xref="mpi:Mpet_1385"
                     /db_xref="88000440"
     gene            complement(304352..304597)
                     /locus_tag="BML_08022017_6_5m_scaffold_3_prodigal-single_4
                     12"
     CDS             complement(304352..304597)
                     /product="hypothetical protein"
                     /codon_start=1
                     /transl_table=11
                     /translation="MGYIITNTRGVITNQFDTIEELDSFTLAATNGASTSGIQTHQYI
                     WGNSAQIDAYLSGSNEIIDETYFRFIYTTEEFENLSE*"
     gene            complement(304657..305286)
                     /locus_tag="BML_08022017_6_5m_scaffold_3_prodigal-single_4
                     13"
     CDS             complement(304657..305286)
                     /product="hypothetical protein n=1 Tax=actinobacterium
                     SCGC AAA023-D18 RepID=UPI00036C320C"
                     /codon_start=1
                     /transl_table=11
                     /translation="MIQNLEQYPIVREHNWNEEELIHFENKIIESWEVGKIRGPIHLS
                     NGNEAQLIEIFKRIKTTDWVFSTWRSHYHALLKGIPPKWIENEILDGKSITLCNHTEK
                     FYSSAIVGGTLSIALGIATDIKRNGGDDKVWVFIGDMSFESGIFYEVHKYARNFDLPI
                     YFVVEDNGVSTYTPTEETWNVKRDIPNDVIYYTYSSKYPHYGIGKWIVF*"
                     /db_xref="UniRef100_UPI00036C320C"
                     /db_xref="cyb:CYB_0299"
                     /db_xref="87802329"
                     /db_xref="UPI00036C320C"
     gene            complement(305286..305831)
                     /locus_tag="BML_08022017_6_5m_scaffold_3_prodigal-single_4
                     14"
                     /gene="rfbC"
     CDS             complement(305286..305831)
                     /gene="rfbC"
                     /product="rfbC; dTDP-4-dehydrorhamnose 3,5-epimerase (EC:5
                     .1.3.13)"
                     /codon_start=1
                     /transl_table=11
                     /translation="MSNKWDEFIVTPSKKFGMEVPQFQPSVFREYRGEIFTTYHSEEH
                     PVMNHIHYDKQELSIHGRFSRSYKGVLRGLHWDSKTWKLVQAVVGDIYLVVLDMRFNS
                     PTSGEWESFIISERNRNQVLIPPGFANGHYALTDCMFHYNLFYKDGYVDADEQGVVKW
                     NDPEYQMEWPTTKPILQKRDR*"
                     /db_xref="mgy:MGMSR_4177"
                     /db_xref="UniRef100_V6F7Q9"
                     /db_xref="85661249"
                     /db_xref="V6F7Q9_9PROT"
                     /db_xref="5.1.3.13"
     gene            complement(305828..306694)
                     /locus_tag="BML_08022017_6_5m_scaffold_3_prodigal-single_4
                     15"
     CDS             complement(305828..306694)
                     /product="hypothetical protein"
                     /codon_start=1
                     /transl_table=11
                     /translation="MIKYFGKYKFFYVNGCSHTEGGGLEEENISMESVIPNYKILYGI
                     YWKDRTEVNYGKRLEEIIGIKCINDALSGSGTDRVVRTTYDFIFKNWKDKDKFFIILE
                     KPDSSRSDVFYTKTNKYYVVNSNFRNQSKLQFLNATIEYYNKKYPEDIETFSVFQNWF
                     NNHYSFEEKLMQDEKSFIGLYSFCKLHSIKIYIMESNNFLFNDCFEKEDIIKFSNDDD
                     LYTISNWCFNNKMTIAHELNNLSNDLHPGYFGHMEYAKKLSKFLGWDGEYPNWPDYYE
                     CRKNTTIKTKLI*"
     gene            complement(306696..307667)
                     /locus_tag="BML_08022017_6_5m_scaffold_3_prodigal-single_4
                     16"
     CDS             complement(306696..307667)
                     /product="Epimerase/dehydratase family protein n=1 Tax
                     =Campylobacter upsaliensis JV21 RepID=E6LB97_CAMUP"
                     /codon_start=1
                     /transl_table=11
                     /translation="MRILITGGAGYLGSVITQKLLESGYNVVVLDKLIFNQLSLLPHT
                     SNPNFKFVYGDVRDIDLLKRLVHDCDIIIPLAAIVGFPACDADPKLAYEINFEQIRNI
                     VEWIKGTDKKILYPNTNSGYGVGKDGVYCDETSPLNPISVYGKTKIDAEKYILENTNG
                     ICFRLATVFGVSARMRVDLLVNDFTYKAITDKYIVVFERNFKRNFIHIKDVSSVFIFM
                     IENYDRYKGEVFNVGLSDANLSKKELLEKIQSHIKDFAVVYDDYYEDPDKRDYIVSNK
                     KIEGTGWKPVWNLDNGIDELIHAYKMIVPKMGAEFRNGFPLGYANNT*"
                     /db_xref="UniRef100_E6LB97"
                     /db_xref="cis:CINS_0291"
                     /db_xref="A0A0A8GZU5_9PROT"
                     /db_xref="E6LB97_CAMUP"
     gene            complement(307664..308443)
                     /locus_tag="BML_08022017_6_5m_scaffold_3_prodigal-single_4
                     17"
     CDS             complement(307664..308443)
                     /product="Phytanoyl-CoA dioxygenase n=1 Tax=Ktedonobacter
                     racemifer DSM 44963 RepID=D6TER8_9CHLR"
                     /codon_start=1
                     /transl_table=11
                     /translation="MKFKHLTEEEIQQMTFDWRYRGWTVLQLLTEEECDEINNELDKL
                     RSDRTGTEAPDGKVWGEWDPFSYPHKLSPKLEALFVHPKIIEACEFLMDGEVDGMQSW
                     AYFKPPGQLGRDQHQNAFYTGCGHNEIINSALALDNHDPENGAVWNYEGSHRLPTLPI
                     EVDEERAKTNPAFWRNERGKPCVMPEGHDFRKVEGYLRKGEVVLLHSHTVHGSEPNNS
                     NRMRRNFLGGFLKKGAYFNQGQQMKREPIDVYKLRKLHWEE*"
                     /db_xref="UniRef100_D6TER8"
                     /db_xref="D6TER8_9CHLR"
                     /db_xref="gym:GYMC10_3361"
     gene            complement(308490..309275)
                     /locus_tag="BML_08022017_6_5m_scaffold_3_prodigal-single_4
                     18"
     CDS             complement(308490..309275)
                     /product="hypothetical protein"
                     /codon_start=1
                     /transl_table=11
                     /translation="MILFLGDSFTWGQGLYFEKWEADGKSVYDWKLQYGDLDINPHEN
                     LDYNSDVYRKENHFPALVAKHYDRCYNVKWGNGGSNWDIIHQLNALPALAPQFRNGLD
                     LIVIQLTDWTRNDNRILYNNDIYEQTAIPNLNYLQRDRNWKDNLVDKMMQDETEYQIK
                     KIKEICEIMGKKWICISWRDDMGKVLKEKYKENYTPIFYKDKEYMGFETALMDDDYSL
                     ENFKDGHFNSKGCKLIANSIIKKIEEIGGNKIFNYLQLKTKLI*"
     gene            complement(309272..310300)
                     /locus_tag="BML_08022017_6_5m_scaffold_3_prodigal-single_4
                     19"
     CDS             complement(309272..310300)
                     /product="Scyllo-inosamine-4-phosphate amidinotransferase
                     n=1 Tax=Streptomyces bingchenggensis (strain BCW-1)
                     RepID=D7C288_STRBB"
                     /codon_start=1
                     /transl_table=11
                     /translation="MIIPNSFNEWGDLKEIIVGSVEGAQIPSVKDKALHCIDYAHLSN
                     EEFQNIPTGPYPQKVMEETHEDLEKICETLTELGVKVHRPIDKDFTEKRGNDLWQVDG
                     YYNYCPRDSMLVIGDKVIATPMTLRHRQFEAETCKPLIHPNHWVDFPKPILGDEMYSR
                     EDLGRPTLMDGPEPVFDAANVLRANNDIIYLVSNTGNLAGADYLERYLKENVSKDYNV
                     HKVENVYAYIHIDTTFVLLREGLVLLNPERVTESNIPHIFRNWDRVWAPEPYPTQVMS
                     DWCPASPWLGMNILSINEKLVMVEEHQLMLMKELKRFGIESIPVRMRHSRTFSGGPHC
                     ITTDLIRK*"
                     /db_xref="UniRef100_D7C288"
                     /db_xref="sbh:SBI_00621"
                     /db_xref="D7C288_STRBB"
     gene            complement(310278..311714)
                     /locus_tag="BML_08022017_6_5m_scaffold_3_prodigal-single_4
                     20"
     CDS             complement(310278..311714)
                     /product="Uncharacterized protein {ECO:0000313|EMBL
                     :KJV07507.1};  TaxID=1632867 species="Bacteria;
                     Proteobacteria; Gammaproteobacteria; Methylococcales;
                     Methylococcaceae.;" source="Methylococcaceae bacterium
                     Sn10-6.;""
                     /codon_start=1
                     /transl_table=11
                     /translation="MKINLLYDYITPNGYLPNALNPAYLSPIIKNDFVINHKVAEEYE
                     KGIGAISTMLGDNVIYPIVNDKFSTFDVLNGFEGIDYTHSNDSFILYILSPYGGASSF
                     YGYNGTYNEGKSFFYFIPKNTIKLIQDIPNIYIFINYASEGTIDLNWYNIIHSDAKKF
                     GIPLEKIIYCASDYFINMNYNIWKKMYNIPTEDNIKLLYLNWSLIDKARELQSIYDGN
                     HTTFNQYSNQCSIVKETDIDFSKIRDKKFLMLNRRLRPHRIYSVCFFEELNIIDQFLL
                     SYDISSMQLYEINPDNIKMHIEDNDDIWVILKQFYKLKKENPKKTIDFEDLENVWGFN
                     FENKQPYLDTYIHITSETNFFELGGYFSEKTWKPMGHLQPFIFMGPAYGLEELKKLGF
                     KTFAPFIDESYDLELDPEKRFRMIINEIHRLSLLSMEEIHNWYSSIFYDVLIYNQQTL
                     FHHTSQFNETKELEIKFKQLFYDNTKLI*"
                     /db_xref="A0A0F3ILG4_9GAMM"
     gene            complement(311704..313092)
                     /locus_tag="BML_08022017_6_5m_scaffold_3_prodigal-single_4
                     21"
     CDS             complement(311704..313092)
                     /product="Uncharacterized protein {ECO:0000313|EMBL
                     :KJV07507.1};  TaxID=1632867 species="Bacteria;
                     Proteobacteria; Gammaproteobacteria; Methylococcales;
                     Methylococcaceae.;" source="Methylococcaceae bacterium
                     Sn10-6.;""
                     /codon_start=1
                     /transl_table=11
                     /translation="MNNKINFIYEFKTPNGYLPIGFDYNQLGLIFDEIQNSEWNYGSI
                     NNYRFGYDPNFKQLELSASAFDFLNLNNVVKNKAICELTEDDIVNSINVFVIDSMHNE
                     PIINYVNSTNFTNILSNKSKDLLNTHSNFRILVIDNKEGAYEHGFDFFNNLKTLHRSL
                     RLNTNYQLYYITNSSDISKKYQSFLYETNTDDYMKVKNIEFLIYDAGSPVVEYFRTTD
                     YKSENVIYEQNVDYSLPLESELNDKRNKYFLSLNRNSGRLHRPKLVLELINNNLFDKG
                     LISLLKSDEFDKFSNEKGNEIYKQLIYTKYPFVVDFEDADFVSGMHNFFTKKEMWMDT
                     YFSVVSETSVSDDWCFITEKTVRPIIYYHPFIVWGNPGTLKVLKEYGFETFPEFFDES
                     YDNIYDSKKRLSIIINNLNRLCKMSIDEIHTLYQSVIPKLIHNRNLLISLHTEDKRNT
                     EILQFITNIYEN*"
                     /db_xref="A0A0F3ILG4_9GAMM"
     gene            complement(313085..313861)
                     /locus_tag="BML_08022017_6_5m_scaffold_3_prodigal-single_4
                     22"
     CDS             complement(313085..313861)
                     /product="hypothetical protein"
                     /codon_start=1
                     /transl_table=11
                     /translation="MLKIKEKQPYIILPKQRYNLSTFEPHTVMSGDFTFFVKFNMDSN
                     EYHQEYAIVARPGMHMGIMMKVLKEGYALLSWDFWTYENGVNKWNSVHYEIHKHENQY
                     INDIYNVVIQHDLAKKSFKLYVLPNGVGEPITSETYYTGDLVDYSETPYNLGCGNYSK
                     VVPKKDRLFTALTLYNMGLIANVKYSYSDITQFVKDAKRDEIELSKKMEDLVFYFNFN
                     SQNIYKVWDLSGHCNFIQKNLYIEDEDVYVNDEDFAKDYE*"
     gene            complement(313855..315294)
                     /locus_tag="BML_08022017_6_5m_scaffold_3_prodigal-single_4
                     23"
     CDS             complement(313855..315294)
                     /product="hypothetical protein n=1 Tax=Teredinibacter
                     turnerae RepID=UPI00036C0BEA"
                     /codon_start=1
                     /transl_table=11
                     /translation="MSDIQNKKTPTYDDGIAENPVFSKMKTDLNKVGCGMCLAKWTQV
                     TMHLQLGHTHSCHHPKTHKIPLNELKRNPTALHNTRQKKMIRKEMLEGERPSECVYCW
                     NVEDNSHRFSDRVFKSSENWSATHYDEIVKLDWRHDYNPTYVEVAFSNACNFKCSYCA
                     PQFSSKWMAEIEKYGAYPTTDRFNDKEHMIREGKMPIPHTDYNPYVEAFWTWWPDLYR
                     GLDTFRITGGEPLMSPDTWKVFDYILEQPNPNKNLKLAINSNLGVPDKLIDKFIENIL
                     KIEDEGRVKEFIIFTSVESWGKQAEYIRNGLEFNRFWDNINKVLIKCNRVNLTIMSTY
                     NALSVPNYDKLIHGVYDLKREYASPDRYWNSAVFLDSSYLRYPTHQTVQVLPQEFANK
                     IYTQTQLTEYYATPSFDRRLIGYSDIEVQKIKRIYDWMLSDVDAETLKTQRANFYRFF
                     NSHDIRRGTDFKKTFPELVEFYENCKTLC*"
                     /db_xref="UniRef100_UPI00036C0BEA"
                     /db_xref="A0A0F9MF14_9ZZZZ"
                     /db_xref="bex:A11Q_2351"
                     /db_xref="UPI00036C0BEA"
     gene            complement(315297..316532)
                     /locus_tag="BML_08022017_6_5m_scaffold_3_prodigal-single_4
                     24"
     CDS             complement(315297..316532)
                     /product="Radical SAM domain protein n=1 Tax
                     =Teredinibacter turnerae (strain ATCC 39867 / T7901)
                     RepID=C5BK50_TERTT"
                     /codon_start=1
                     /transl_table=11
                     /translation="MNYSKDTFCILPFVHFYTQADGEVKPCCIASGFDEKQSLRNNSI
                     SEIFNSTEYKKLRKDMLCGKKNKVCNVCYLKEDRGEYSPRHMFNSNTLWSVPDIKKDY
                     SVPVEFQHIDIRFSNLCNFKCRMCNHGFSSNWFGDAKKIEVDGEFPYLSDKNTKVLKA
                     SESIVDDIIPHLGKVKSFYFAGGEPLITPEHYKLLMWLYENVEDEITHLGTHKALSIH
                     YNTNLSVIKYDEDELIKYWNSFRKVQLAISVDGIGEIGEYQRTGFKHDVFVKNLHEIQ
                     KHADPISSTTHPDGFCYSFQYTTTILNIEHIFDFIEFMLEYEFIETSETIDFYYAWSP
                     QWMSVNNLSDIDKDRITTLFNSRMGEINSEKTKNELKSILNYMNGERTYSINSVKNMI
                     EQVDNVNNTDYKKILNLTF*"
                     /db_xref="UniRef100_C5BK50"
                     /db_xref="ttu:TERTU_2294"
                     /db_xref="C5BK50_TERTT"
     gene            complement(316532..317956)
                     /locus_tag="BML_08022017_6_5m_scaffold_3_prodigal-single_4
                     25"
     CDS             complement(316532..317956)
                     /product="Beta-1,4-N-acetylgalactosaminyltransferase bre-4
                     {ECO:0000313|EMBL:KIC71097.1}; EC=2.4.1.-
                     {ECO:0000313|EMBL:KIC71097.1};;  TaxID=362787
                     species="Bacteria; Chlamydiae; Chlamydiales;
                     Parachlamydiaceae; Candidatus Protochlamydia.;"
                     source="Candidatus Protochlamydia amoebophila.;""
                     /codon_start=1
                     /transl_table=11
                     /translation="MKHKLGICIPYRNRKEHLYELIPKLSAHLNSKGIEHTFYIAHQT
                     DDKLFNRGAMKNIAAKFAFEDGCDYIAWHDVDMIPNEECDYSYPKEYPIHIATQLSKY
                     GYGMSYTEYFGGVVLFTKEQVEKTNGYSNDYWDWGMEDDDLFWRCKLEGYCKTNYLDA
                     GLVNQRFAKFNGWTSAAVIEHTKKIRRLTTTNHTVSVLFRAEQNPLQTPIYLIGDKDK
                     KYFEYPIFNIPGYDYGISFNNSRALSFQFWTDRDRHNYMWAKRYDGLWSWVTITVNDD
                     DKVVKFYLNGEEIDEKNGNGSKSPMEYEGRLRSYSSKHFYLGASPNPNPEEPSKYFKG
                     DIAKLHIWDRTLDDVEVKNLHNKLPKDGLKLNLNFNNVEVNTSDIHMFNLEWWQEDIE
                     IPTNVLPNRRDGRFECLPHIDEGLVNGDWVKGETTARNERKYITEMQQGKTDYKTDGI
                     NSVKYELDSIENITNNAVIINVKL*"
                     /db_xref="A0A0C1JV38_9CHLA"
                     /db_xref="UniRef100_Q6MBD1"
                     /db_xref="pcu:pc1394"
                     /db_xref="Q6MBD1_PARUW"
                     /db_xref="2.4.1.-"
     gene            complement(317953..319353)
                     /locus_tag="BML_08022017_6_5m_scaffold_3_prodigal-single_4
                     26"
     CDS             complement(317953..319353)
                     /product="Putative UDPgalactose-glucose
                     galactosyltransferase n=1 Tax=Protochlamydia amoebophila
                     (strain UWE25) RepID=Q6MBD1_PARUW"
                     /codon_start=1
                     /transl_table=11
                     /translation="MNKLGVVVPYRDRYEHLVTFKYYITKYLNSKDIQYELIIVEQDN
                     AKLFNRGMLLNIGFNYAKKLKCDYVVFHDVDMLPIDVDYSYSSIPLHIATDFVFENHE
                     STREIFEQYFGGVTLFPVEIFKQIDGYSNKYWGWGYEDTDLLYRCEKNHVNLNTLKLV
                     NVGKNGNALKFNGTNSFVKCRNTIDLTLDLTIFISFYPDKLSMNHTTDSDTYTVFSIP
                     GWDFSISYNSFSRYNFCTFDKKSNALYINSKIKPNYKTNFCITINRTFNIIKVYQDGI
                     IIGEIHDFNDLYEPYNDERYFYLGAGNPKRNGDPNFFKGTIDRFAYFNSVLSDDEVIS
                     ISNNYDNISNNDSLKIHYDIDRIKNYKLINLANGNNDGYIKNCEIIKENVTPFNNVKI
                     PYRRNGLFFSLNHTENGFLNNKWKDQSTRWNQLRFINEVSNNDALLLNDGLSTLKFTE
                     HGRTKTDNITHINIGL*"
                     /db_xref="UniRef100_Q6MBD1"
                     /db_xref="pcu:pc1394"
                     /db_xref="Q6MBD1_PARUW"
     gene            complement(319359..319544)
                     /locus_tag="BML_08022017_6_5m_scaffold_3_prodigal-single_4
                     27"
     CDS             complement(319359..319544)
                     /product="hypothetical protein"
                     /codon_start=1
                     /transl_table=11
                     /translation="MNEEQLLLEQRKIKALEKIANSLDALTIWFEEVDKDEWSERVQY
                     YLHEYLMVIKNKDVIAE*"
     gene            complement(319541..320398)
                     /locus_tag="BML_08022017_6_5m_scaffold_3_prodigal-single_4
                     28"
     CDS             complement(319541..320398)
                     /product="Uncharacterized protein n=1 Tax=Bathycoccus
                     prasinos RepID=K8ERF3_9CHLO"
                     /codon_start=1
                     /transl_table=11
                     /translation="MIRLVTVIGHGVELLPHFINHYQKYVDEIQIVCYNSDLHPTISV
                     EVNDIVSKYNNTSIVKEVYERIFDWERVTNLYNEVKIKHKNDWWVVADIDEFHLYPND
                     NLQKLITECEENGWDLVRGGFIDRIGENGTFPLINNAESIWKQFPNMGFFRYLMSGAC
                     PNKICVMRGGVELSYGQHYAIIGGHTTWRWQGWGHPLIAPIETYSVQVHHFKWDITSI
                     QRIKKVADLNKEYSYSKEYMMMYKELEKSNFLIDIYNRNYMFELSYINGEFNEYKNWN
                     KLIKKIVSI*"
                     /db_xref="UniRef100_K8ERF3"
                     /db_xref="K8ERF3_9CHLO"
     gene            complement(320395..321120)
                     /locus_tag="BML_08022017_6_5m_scaffold_3_prodigal-single_4
                     29"
     CDS             complement(320395..321120)
                     /product="Uncharacterized protein n=1 Tax=Desulfovibrio
                     magneticus (strain ATCC 700980 / DSM 13731 / RS-1)
                     RepID=C4XGM1_DESMR"
                     /codon_start=1
                     /transl_table=11
                     /translation="MITNQHYIESFITTNDGIDVPYRWTHGATVKHLGDGLLVYSIIQ
                     HMRAKVCVCIGSGGGFIPRIMTQARIDLWHQGIFDGNVDMNWGDIGVTYVVDVCNGVG
                     GNTDLENENSFYRNKFHPRFIKETSERAYYDFFVKQDIKIDFLFIDGDHSYEGVKLDF
                     ELYSKLLNENGVIVIHDTDEIYGKELIVSEDAKKDFYSFEGPSKFVKELETDVNWNIV
                     NLFNNGILKDKPASTGITIVNKK*"
                     /db_xref="UniRef100_C4XGM1"
                     /db_xref="dma:DMR_03100"
                     /db_xref="87024822"
                     /db_xref="C4XGM1_DESMR"
     gene            complement(321149..321835)
                     /locus_tag="BML_08022017_6_5m_scaffold_3_prodigal-single_4
                     30"
     CDS             complement(321149..321835)
                     /product="hypothetical protein n=1 Tax=Burkholderia
                     kururiensis RepID=UPI000349C65B"
                     /codon_start=1
                     /transl_table=11
                     /translation="MSIYKNTMWSGVNTSVSILVPTKDTVYSHFSYSLSNLVKLTTQM
                     GIETHLFFDASTILINQRESLIKQAIEVGSEWVLWLDSDMMFPPTVLMRLLAHNEDLV
                     GCNYMKRSYPFKTVAFTDTSDWESWIPIQYSNELVEAEAVGMGCVLMKTELFKELQKP
                     YFEYTYQPKTEDWGGEDFTLFKKFNKLGHKLKIDMNLSNEIYHIGTFAYGRSMSVNTI
                     KKKGRKNLEK*"
                     /db_xref="UniRef100_UPI000349C65B"
                     /db_xref="zmn:Za10_0635"
                     /db_xref="H2VFR2_ZYMMO"
                     /db_xref="UPI000349C65B"
     gene            complement(321832..322278)
                     /locus_tag="BML_08022017_6_5m_scaffold_3_prodigal-single_4
                     31"
     CDS             complement(321832..322278)
                     /product="hypothetical protein"
                     /codon_start=1
                     /transl_table=11
                     /translation="MKTTYKEYPSEYELKHIKWVGIEYNKEKLIEFINRYEDLKSPYA
                     TKSKKDELKIMDAILSTHTISNLEKLLNNDLEYGRWATIEKWARIASAEILLNQKYSK
                     ETFLTISNLPISDYKLVIRRCKELVRIISDVTTEAEADTSTIPGVK*"
     gene            complement(322331..322576)
                     /locus_tag="BML_08022017_6_5m_scaffold_3_prodigal-single_4
                     32"
     CDS             complement(322331..322576)
                     /product="hypothetical protein"
                     /codon_start=1
                     /transl_table=11
                     /translation="MGLIPATGTEIAMGKVYRAFGLSPGYPPAGGTNIGLNAALGANR
                     QPPQAFGTPAQQTSIPGGTETQLSEDFGGLTTPQDYP*"
     gene            complement(322616..>325045)
                     /locus_tag="BML_08022017_6_5m_scaffold_3_prodigal-single_4
                     33"
     CDS             complement(322616..>325045)
                     /product="Silk sericin MG-1 n=1 Tax=Galleria mellonella
                     RepID=R9S1K4_GALME"
                     /codon_start=2
                     /transl_table=11
                     /translation="GTSGTSGTSGTSGSSGTSGSSGTSGSFGTSGTSGTSGSSGTSGS
                     SGISGTNGTSGENGTFGTSGSSGTSGSSGTSGTSGSSGSSGTSGSSGTSGSSGTSGSN
                     GISGSSGTSGSSGSSGSSGSSGTSGSSGSSGSSGSSGTSGSSGSSGTSGSSGSSGSSG
                     SSGTSGSSGSSGSSGTSGSSGSSGTSGSSGTSGSSGSSGSSGSSGTSGSSGSSGTSGS
                     SGSSGTNGTSGSSGTNGTSGSSGTNGTSGSSGTSGSSGSSGTSGSSGSSGTTGTSGSS
                     GTVGTSGTAGTSGTRGTSGTAGTSGTAGVLALSGTTNNGVITLNGTAPNATVESNLTF
                     NSATNLLTVTGSLIVSSTAISDATLLTNSSSLILNSGSNLLINNNGSIILTGSLNVSG
                     STNQTGTNTLIGTQIISGSLLLSGSVNVIGDSIIRAADTQDGVRLAGRNGGADNFYVS
                     IIPTTLSANRILTLANGDTTLVGGTMVDTARTLRLIGTTNQITVNNGGGTDAALDLSS
                     NRAWTLSLPQNIHTTATPTFAGLTLNGNVSMFAGLLSIAPQRIAVFEGNSSSSRQDLV
                     TRTPVQLLGDIGAEAAFVKGNLVQGDGTALSGTLTSRLVSTGNVTIAVDSTVVRTSGD
                     QTIGGIKTFSATPVFSENTATLSFSSATGAKTISTGGTTDLAISPGGNVRIKTVELTG
                     GGALQVGGDVRASGEVFAFSASDKRLKDNITLISNPIQKIMKIGGYTFDWNDKQTSNS
                     GNDYGVIAQEIEEIMPELVNVNHNGFKAVRYEKITPLLIEAIKEQNSIIEIQKQRIDK
                     LEEIIQQILNK*"
                     /db_xref="UniRef100_R9S1K4"
                     /db_xref="bgp:BGL_2c23260"
                     /db_xref="A0A0B6SAV0_BURGL"
                     /db_xref="R9S1K4_GALME"
ORIGIN      
        1 ACCCGATGAA CCCGAAGTTC CACTACTTCC ACTTGTTCCA GAAGTACCAG AAGTTCCAAA
       61 TGAACCAGAA GTGCCTGATG AACCTGATGT TCCACTACTT CCACTTGTCC CAGAAGTACC
      121 TGATGTTCCT GAAGTTCCAC TACTACCGGC TGTTCCACTT GTCCCAGCAA TACCAGAAGT
      181 TCCCGATGAA CCCGAAGTTC CACTACTCCC ACTACTCCCA CTACTACCAG TCGTTCCACT
      241 AGTTCCACTA GTTCCACTCG TTCCACTCGT TCCCGATGTA CCAGAAGTTC CCGCAGTTAA
      301 TAAGTTAGTC CCAACTGATG CATCTAATGC AGTTACATCA TAGTATCCAC CTCTATTTGC
      361 CCCACCTGTT TCAAAAATTC TTACTCTATT TTGATGAACA TCTATAGTTA TGCCCGTTGT
      421 TATAGTTGTA TTTGTAGCTG GTTTGTTAAG ATTAATTTCA CCACCATCAT CACCCGATTG
      481 ATAATTTGAT ACTAAATTAG TATTAGATGT AACATTACCT GTTGCTAAAA ATGAACCTGT
      541 GACTTGTGTG TTTGAATTTA TTCTTACATA AGAACCATCA TCCGTAATAT TAGAACCAGT
      601 TAAGTGATGC CCATGTCCAT CATCATCGAC TTTAAGAATT TGATTTGCTA TTAAAAGAGG
      661 AGCAGTATCT AAATCAGTTC CCAAAGGACC AAATAATAGA ATAGATGCAT CATTCGTGTC
      721 AACATCGTCG TGTTGGAATT TCCAATTATT AGTTAATGAA TCATATAATA AAGATGCGGT
      781 AACTGCCGTT GAACCAGAAT CTATTACAGA AATACCCCCA TATCTAACTG CTGGTGTTGC
      841 TACGTTTAAC TTTATTATAT TCGTAGATAT ATCTAACTGA GATGATGTAA TAAATGTAGT
      901 TGATAATACA GATGCGGATA TAGTTCCAAT TACTCTTAAA TCACCAGTAA CTAAAGAATT
      961 ACCTGTAATT TCCGTTGGAT TTTGTAATAA TATTTTTCCA GCTCCATTTG TATCAACTAT
     1021 GATATTACCA TTACCACTAT TTACAATTGT AAAATCACTA CCACCATTAT AAGTGATATT
     1081 ATTGTTTGTT GTTATTGAAC CAGTTACTAT TAATGACGTA TTTGTAACTA ATCCGTTATT
     1141 AGGCGATATT ACCAATTCAG CAGAACCAGA CTTTAATCTG TTTATATCAC CAATACCTTC
     1201 CGCTGATATA TTAAATAACC CACCTCCATC TCCTTCAAAA AGTGAAGATG AAATTGAACC
     1261 ATAAATTTGA ACTGAACCTG TTTCAAAATC CACTATGGAT GATCCACTAA CATAAAGTGA
     1321 AACTAAACTA GAACTTAAAG AGTTTAACCC GTTAGGATTT TTACCTATAT ACGCCATCAA
     1381 TTATATTCTT TATGAAATCT CTAAAACCGA AACAATTACA TCAGCCGATG TTGCTACTGA
     1441 TGATACTACT GATATGAAAT CTCCAATCTC TAACACAACT TTTTGCTCAC CCCCAACAAT
     1501 TACAACCGAA CTTCCTTCTA CAATTAAAGC GTTTTTAACT AAATGCCTTG TTTGTGTTGT
     1561 AGATGCATCG GTTATTGTTA CACTTACACT TATATTATCC GAAGTTACAT TAGAAACACT
     1621 CAATCCAATA ACCGTTGATA CGGTAGATGC AGGTGTTTGA TAAACTTTTG TGTTTGTTAT
     1681 TCCAATTGAA CCAGTTACAC TATTTTTAAA TACGTTTGCC ATTTTTTTAT TTTTTATCCT
     1741 AATGCTATCG CAAATGCAAT TGCAGTATCC AATACATTCA CACCTTCAAC TTGTAACTCA
     1801 CCACCATTTA TTACATTCAC ATTTCCGTTT ACCTCAAATG ATGCAGATGC AAATACTGAT
     1861 CCTGATAAAT TTGTTATCTG CCTAACATTT AATACATTAA AAGTTGCTTC ACTTACTTCA
     1921 ATATCACCAG TAAATGAGCC AGTAAATGAG CCAGTAAATG AACCACTTAA TTCTGCTAAC
     1981 GCATTATCTA AATCTTGTGT TATAGAGCCT GAGAAACTAG GACTGTGTAT TTTCATTATG
     2041 TTACTTTATT TGTGTATAAA TATAATTTTA TTTGCTTTTG TTTGTTTTTA TGGTTGAGTT
     2101 GGCCATATTA TATTAAATGG ATTTGATTGA TTTGTCACAT TTCTCAATTC TTGTCTGTAT
     2161 AATATCCAAT CATTTAAGGT ATCACCAACT GGACTATCAG GTAAAACCGT CCAATCACAT
     2221 TCCTTTAATA ACTCAGTTCG ATGCTCTCTA ATTTCTGCCC ATTTTTGTTG TATTCTATTT
     2281 TCTATTTCAG TTTCAGAGGC ATTTATAATT TCCCAATTTT GATAATACGT CTCACCAATT
     2341 AATGTAGGTA CACCCTCTGT TATAGTTTTT GTATAATCAT TCGGCTTTGG AGTATATACT
     2401 ACATTATATA CATTATATTC TACCAATATT TCGTTTGTTA AGTCTGAGGG GAAACTTATA
     2461 TTATATTCAT CTTTCCTAAG ATTTTCCAAA CTATATGGAT ATTCTATACT TTCATTTTTT
     2521 ATTCTTAGAT AATTCATAAT TACTTAAAGT TTGATGGTAT TGCTGCAAAA TTACCCAATC
     2581 CTATACAATT TCTAAAAGCA GCTGTTCCGG ATGGAGTTGG AGACCGTTCC CATAAATTGG
     2641 GAGCATTACC ACTCATAGCA TTTGATGTAG TTGACATATT ATATACATTA TCAAATATGG
     2701 TAACGGAATT ATTTGTTGAA AATCCCAACG ATGATGTCAA CGCTATACAA TTTCTAAAAG
     2761 TTGATGAAAA ACTCAACACA TTTACATTAT TGTTAAATAA ATTAGATGGG TATGTACTTA
     2821 ATGATAAACA ATTATTAAAC GCGGCTCCAA AATTTGTAGC GGGTTCGTTA TTATCAAATA
     2881 AACCAGATGG TATTGTTGTT ATTGATGTAA ATGAAAATAT ATCACTAAAT GTTGTTGCAA
     2941 TTGGTGAAAA CTGAAATATA TCATTAGGTA TTGTTGTAAT TCCAGTGCCT CTCATAAATC
     3001 CTGAAAAGGA AATCATATTT CCCAATCCTC TATATTCTAC TTCCATAGTA TTTGATGCAG
     3061 GTATAGATGT TATGTTATTA CATCCAAAAA AATCTAAAGT TTTTAGACCA ACCCTACCAA
     3121 AATCTATAAT TCCTGTAATA AGTGAACGAA TTACTGCATT GTTATTTACT TTAAATCCTG
     3181 GCATATTACC AAAAATAGAA ATATTATATA CACCAGTTGT TGTATATGTA TGTATTCTAT
     3241 CGGTATCAGT TATTGATGTA ACTACCGACT CATTACCATC TCCCCAGTCA ACTACTATGT
     3301 TTGGTTGAGC TCCACCAAAT GTTACCAATG GTAGAGTAAA ACTTTGCCCT GCATTAACAG
     3361 AAACAGTTAC GATGAACGGA ACTGCCGCAC CATCTTGAGG TATTAATTTT CTATATATTG
     3421 CCATAATTTA ATTATATTGT ACTCATATTT AATCCTACCA AAAATCCATA ATAATTAGCA
     3481 CCACCATCAA AGCTATAAAA TGTCAATACA TCAGTTCCGC TTGATGTCAA TAATGGAGCT
     3541 GTCCCATCAG TCCATCTTAT ATTACCAGGC CAAGTTATAA CGTATGTACC ACCGTTAGTC
     3601 AATGCTAACG TAAATCCAAA TGCTCTACCA AATGGTGCGT TTGTAAATAT AAATGTTGCG
     3661 TTTCCATTAA CAGTTTTACT AAAATTGTTT GCGGTAGCTA AATTTAAAGT AACACTACCA
     3721 CCACCAGTAA TTAATGATGA ATGCGTTTCT GTAAATATAC TAGGAGATAT ACTACCAGTA
     3781 ACTAATAAAA CACTCCCATT AAATACCATA TTATTTTCAA CAGTACCACG TCCAGTAGCT
     3841 ACATTAAATG TAATTACACC GTTATCAGTT CCACCATCCA ATAATAAAAA TCCAGATGTA
     3901 CCACTACTAC CAGATGTACC TCTACCCGAT GTACCACTAC TTCCAGTCGT ACCACTAGTT
     3961 CCAGAAGTTC CTAAAAAAGA ACCATCTATA CCCGATGTAC CACTAGTTCC AGATGTTCCA
     4021 TCAATTGCGT CTGAACCAGA TGTTCCACTA GTTCCAGACG AACCCGAAGT TCCTAAAAAA
     4081 GAACCATCTA TACCCGATGT ACCACTAGTT CCATCAATTG CATCTGAGCC TGATGTTCCA
     4141 CTAGTTCCAC TAGTCCCAGA CGTTCCAAAC GTTCCAGATG TTCCAGATGA ACCAGAAGTT
     4201 CCTAAAAAAG AACCATCTAT ACCCGATGTA CCACTAGTTC CAGATGTTCC ATCAATTGCA
     4261 TCTGAGCCCG ATGTTCCACT AGTTCCACTA GTTCCAGATG TTCCAAAAGT ACCACTCTCA
     4321 CCACTTGTTC CAGAAGTTCC AGTTGTTCCA TCTATACCAG ATGTTCCACT ACTTCCACTA
     4381 CTTCCAGAAG TACCCGATGT ACCATCTATA CCACTTGTTC CAGATGAACC AGAAGTTCCT
     4441 AAAAAAGAAC CATCTATACC ACTTGTTCCA GATGTGCCAG TTGTTCCACT CGTTCCAGAT
     4501 GTACCACTAG TTCCAGTTGT ACCACTAGTT CCAAAAAATA TACCATCAAC ACCAGAAGTT
     4561 CCACTACTTC CAGCTGTTCC AGATGAACCA GAAGTTCCAC TACTTCCAGC TGTTCCAGAT
     4621 GAACCAGAAG TTCCTAAAAA AGAACCATCT ATACCACTTG TACCACTAGT TCCAGTTGTA
     4681 CCCGATGTTC CTGTTGTTCC CGAAGTACCA GAAGTACCAC TTGTTCCATT ACTTCCACTT
     4741 ATACCACTAC TTCCACTGGT TCCACTTGTT CCAGAAGTAC CACTACTTCC ACTTGTTCCA
     4801 CTTGTTCCAG AAGTACCAGT AGTTCCAGAT GTACCAAAAA ATGTACCGTC CAATCCACTT
     4861 GTTCCTGATG TACCACTTGT ACCGTCCAAT CCACTTGTTC CTGATGTACC ACTTGTCCCA
     4921 TCTATTCCGG AAGTACCATT TGTACCACTC TCTCCACTAC TTCCCGAAGT ACCAGTAATT
     4981 CCCGAAGTAC CAGTAGTTCC AGAACTTCCG CTAGTTCCAC TAGTTCCACT CTCTCCACTA
     5041 GTTCCAGAAG TACCATTTTC TCCACTAGTT CCAGAAGTAC CGTTCTCTCC ACTAGTTCCA
     5101 GAAGTACCAG TTGTACCATT AGTTCCACTT ATTCCACTAG TTCCAGATGA ACCAGAAGTA
     5161 CCAGATGTAC CACTTGTCCC ATCTATTCCT GAAGTACCAT TTGTACCACT AGCTCCAGAT
     5221 GTTCCACTCT CACCACTTGT TCCAGATGAA CCAGATGTTC CACTCTCGCC ACTTGTTCCA
     5281 GAAGTACCAC TCTCTCCACT AGTTCCACTA CTTCCAGAAC TTCCGCTAGT TCCAGAACTT
     5341 CCGCTAGTTC CACTAGTTCC ACTATCTCCA CTAGTTCCAG AAGTACCATT TTCTCCACTA
     5401 GTTCCAGAAG TACCTGATGT TCCGCTTGTA CCCGCCTCAC CACTAGTTCC AGAAGTTCCA
     5461 CTTGTTCCAG ATGAACCAGA AGTTCCAGAT GAACCAGATG AACCAGATGA ACCAGATGAA
     5521 CCAGATGTTC CACTACTTCC ACTTGTTCCA GATGAACCAC TGCTTCCACT TGTTCCAGAT
     5581 GAACCACTGC TTCCACTTGT TCCAGAAGAA CCAGATGTTC CACTCTCACC GCTTGTTCCA
     5641 GAAGTACCGT CCTCTCCACT AGTTCCAGAA GTTCCTGTTG TACCAGATGT ACCACTACTT
     5701 CCTGCTGTTC CAGAAGTTCC TGATGTTCCA GATGAACCAC TACTTCCAGA AGTTCCTGCA
     5761 CTCCCACTAG TTCCAGAAGT TCCACTACTT CCAGATGTAC CATTAGTTCC AGATGAACCA
     5821 CTACTTCCTG CTGTTCCACT TGTTCCATTA GTTCCAGAAG TTCCATTAGT TCCACTAGTT
     5881 CCACTAGTTC CAGAAGTTCC ACTACTTCCA CTTGTTCCAG ATGAACCAGA AGAGCCTGAT
     5941 GTTCCATGAG TACCAGATGA ACCACTACTT CCAGAAGTTC CACTACTACC GTCTATACCA
     6001 CTTGTTCCAG AAGTTCCACT TGTTCCACTT GTTCCAGAAG TTCCACTTGT CCCAGAAGTT
     6061 CCACTTGTTC CAGAAGTTCC ACTTGTCCCA GAAGTTCCAC TTGTTCCAGA AGTTCCACTT
     6121 GTCCCAGATA AAGTCACTAA TTCTCTAGAT TCAACCTCTT TTGTTAAATC ATTTAAAACA
     6181 AGCACAATAT CAGATACAGA GCTACTATTT ACATTTCCAA AATAAAAACT CCCACTCACA
     6241 CCCAAACTTC CACTAACAAC TAATGATGCG TTTATTGTAG TATCTGAATT TATATTTAAG
     6301 AATGATGCCG TATCTACACT TTGAACGTTT AATGCGAACG ATGCTGTAAC TGCTCTATTA
     6361 ACACTATCCA TTCCCAACGG TCCATCTACA TTTTGTGAAA GAATATAAGA TGCAGTTTCC
     6421 GCACTAATTC CACCTGGTAT GATTACCAAT ACACCATCCG AACCAGACGA GATTACATTT
     6481 ACACCACTAC CACTAAAGTT TATTTTAGCA GTTTCAGTTT GTACTAATGA ACTTGTATGG
     6541 AATATAAACA AATCAGTTCC ACCACCCAAA GTATTTAGTG CAAAAGATGC AGTTAGTGCG
     6601 TAAGAAGCAC TCAATACTGT CATTGATGCA GTTTGGTCCG CAGTTATTAA ATTTGCAGGG
     6661 TTTAATACTG ATAAGGATGC TGATAATTGT GCTAATGCTT CAGAGTCCAA CCCTGCAACA
     6721 TTTTCAGCAC TTCCAGCGTT AATTGCGTAT GATGCGGATA GAACCGTACC TATTACCTGA
     6781 TCTGCATTTA CAGTTCCACT CAATACCGAA CCCCCACTAC CGATTACTGC ATGTCCACTT
     6841 GTCAATCCAC TAAATGTAAT TCTTACACTA TTTTCATCTA AAGGAATAAC TGCTAAAGGT
     6901 ATAATTTGCT CTTCAGTTCC TAACGAACCT GTTTCATATA TCTGCACAAC TGGATATCTT
     6961 ACACCCAAGT TGTGAGTTAT TGTTAAATCT GATACATTCT CAAAAGGTAC TGTTTCTGTT
     7021 AAAGATAATT CAGGTTGAGG TATGTAATAA TCCCTATTAG GGTCATATCT TAATACATTG
     7081 TATTCTAATG ATGCAGTAGG TCCTTCACCA TCAAATCGGT ATGTTCCACT TAAAGAACCA
     7141 GTAAAGTTTG GTGATATTAT TTGTGAAGCA GTTATACTTT CACTAACAAT TAAATTACCA
     7201 CCAACTGTTA TTCCAACATT TACCTCCAAT CCTTTATCTT CAGATATTAT AGCAACTGCT
     7261 GAACCTGACT CAATTCTATC CAATTCTAAA TTTTCTAAAG ACTCAGCAGG TATATTAAAT
     7321 AATCCACTAC CATCGCCTTT AAATAATGAT GCTGATACAG GTACATTTAC ATTTAACTCG
     7381 GTTTCATCAA TTACCGCAAT TGCAGAACCA GATACTAATC TATCCAATTC TAAATTTTCC
     7441 AAAGCTTCTA ATGGTATATT AAATAACCCA CTACCATCCC CTTGGAATAT AGATGCCGAT
     7501 ATAGAACCTA ATATATTTAC CGAACCAGTA AATTCAGAAC CGCTATCCGC TGATTGCACT
     7561 CTGAAACCAA ATTCAGGTGA TACTGATGCT GTTACACTTC CACTAGCTAT TGTTGCAACA
     7621 AGTAAAGCAT CAGGCGCGAG TGCTGCTCTT GGGATGTCGA ATAATCCTAC ACCACTTCCA
     7681 CTATAAAAAC TTCCACTATT TAATTCAATT CCACCACTTA TAAAAAGTGA ACCAGTAAAA
     7741 GTTGAACCAC TTTCAGAACT TTGAACTACA AAACCAAAAT TAGGTGATAC TGATGCTGTT
     7801 ACACTTCCAC TAGCTATTGT TGCAACAAGT AAAGCATCAG GCGCGAGTGC TGCTCTTGGG
     7861 ATGTCGAATA ACCCAGCTCC ACTTCCACTA TATATTGAAC CGGATGATAA GAATACCGAA
     7921 CCACTAAATG TAGAACCACT TGCTACCGAA GTAACTATAA ATCCACTATC AGTATCCACT
     7981 GATGCGGTTA CAGACCCACT AAATATTTTT GTAGCATCAA CTGCTGTTAT AGCATCTTGT
     8041 GCTTCTTGTG TTAATGCGGT TAATGGTATA TCAAATAAAT TAGCACCACT ACCAGAATAA
     8101 GTTGAACCCG AATTTATTTC AATACCACCA CTTATAAATA AAGAGCCTGT AAACTTTGAA
     8161 CCACTTTCAA TTGATAAAAC TACAAACCCA AATTCAGATG ATACCGATGC GGTTACACTT
     8221 CCACTAGCTA TTATATTAGC TACTAACGCA TCTGGTGCGA ATGCTGTTCG TGGTATATTA
     8281 AATAACCCTT CACCACTTCC GCTATAAAAA CTTCCACTAT CTAATTCAAT TCCACCACTT
     8341 ATAAAAAGTG AACCAGTAAA AGTTGAACCA CTTTCAGAAC TTTGAACTAC AAAACCAAAA
     8401 TTAGGTGATA CTGATGCGGT TACTGAACCA GACGCAATCA AGTCTGAAAC TAATGCGTCT
     8461 TGTGCAAAAG CAGAACGAGG TATATTAAAT AACCCTTCAC CACTTCCGCT ATAAAAACTT
     8521 CCACTATCTA ATTCAATTCC ACCACTTATA AAAAGTGAAC CAGTAAAAGT TGAACCACTA
     8581 TCCGCTGATT GCACTCTGAA CCCAAATTCA GATGATACCG ATGCGGTTAC ACTTCCACTA
     8641 GCTATTAAAT CACTTATTAA TGCATCCTCT GCAAAAGCAG AACGAGGTAT GTTAAATAAC
     8701 CCTTCACCGC TACCAGAATA GAAACTTCCA CTATTTAACT CTATACCACC ACTTATGAAA
     8761 AGTGAACCAG TAAAAGTTGA ACCTGAAATA GAACTTTGAA CTACAAACCC CCTTTCATTA
     8821 CTAACTGATG CAGTTACCGA ACCAGATGCA ATCAACTCTG AAATTAATAC ATCCTCTGCA
     8881 AAAGCAGACC GAGGTATGTT AAATAACCCT TCACCTGAAC CTGAATAAAA ACTTCCACTA
     8941 TTTAATTCAA TTCCACCACT TATAAAAAGT GAACCAGTAA AAGTTGAACC ACTATCTACA
     9001 CTTTTTACTC TGAAACCAAA TTCAGGTGAT ACCGATGCGG TTACACTTCC ACTAGCTATT
     9061 AAATCGCTTA TTAATGCATC CTCTGCAAAT GCTGTTCTTG GGATGTCGAA TAATCCTACA
     9121 CCACTTCCAC TATAAAAACT TCCACTATTT AATTCAATTC CACCACTTAT AAAAAGTGAA
     9181 CCAGTGAAGG TTGAACCACT ATCAGTTGAT AAAACTATAA ATCCAAATTC AGGTGATACT
     9241 GATGCAGTTA CTGAACCAGA CGCAATCAAG TCTGAAACTA ACGCATCTTG TGCAAAAGCA
     9301 GAACGAGGTA TATTAAATAA CCCTTCACCA CTTCCGCTAT AAAAACTTCC ACTATCTAAT
     9361 TCAATTCCAC CACTTATAAA AAGTGAACCA GTAAAAGTTG AACCTGAAAT AGAACTTTGA
     9421 ACTACAAAGC CTCTTCTATC ACTCACAGAT GCAGTTACTG AACCAGATGC AATGAAGTCT
     9481 GAAACTAATG CATCTTGTGC AAAAGCAGAA CGAGGTATAT CAAATAAACC AGCTCCACTT
     9541 CCGCTATAAA AACTTCCACT ATTTAATTCA ATTCCACCAC TTATAAAAAG TGAACCAGTA
     9601 AAAGTTGAAC CTGAAATAGA ACTTTGAACT ACAAAGCCTC TTCTATCACT CACAGATGCG
     9661 GTTATACTTC CACTAGCAAT CAAGTCTGAA ACTAACGCAT CTTGTGCAAA AGCAGAACGA
     9721 GGTATGTTAA ATAACCCTTC ACCTGAACCA GAAAAGAAAC TTCCACTATT TAACTCTATA
     9781 CCACCACTTA TAAAAAGTGA ACCAGTAAAA GTTGAACCAC TATCCGCTGA TTCAACGGTA
     9841 AACCCAAATT CAGATGATAC TGATGCGGTT ACTGAACCAG ATGCAATCAA GTCTGAAACT
     9901 AATGCATCTT GTGCAAAAGC AGAACGAGGT ATGTTAAATA ACCCCTCTCC ACTTCCAGAA
     9961 AAAAATCCAC TTCCAGATGG TATATTAACA ATACCACCAA CCGTTAATGA TCCTGTAATT
    10021 TCTACTGAGC CTGTAAATTG CTGGATATCC GTTAAATTTT CACCAAAGAT ATTACTTCCA
    10081 GACGAATAAA TTATAGATGA TGAAATTAGA TTTACTATTA GTTGCTCTGC AATTATAGAT
    10141 TGTGATACAT ATAAATTACC TAAAATTGTA GTATTAGTAT TTACTACTAA ATCACTTTCT
    10201 ACAAAAGATG CAGTAGCCGA ACCACTTGCT ATAAAAGTTG CATTCGGTAG ATTAAACAAT
    10261 CCACCACCAT CTCCCCCAAA TGATCCAGTT ACACTTTCTA ATTCCAGACT TCTTACAAAC
    10321 CCCCTATTAC CGTCACTATC AGATACTACA ATAGCAGGAT TTCCAGATAA TGAAGCAATA
    10381 AAATTAGGAA CACCTAAATT AGGTTCTGCG TTGGATAAAT CTAAAAATTC ATATCTATCA
    10441 GGTGAAACAT CTTTGGGGCT GACAACTCTT ACCCTTCCGC TTAATAAATT ACTTTTGGCC
    10501 ATTCGTATAT AAAAGGTTTC CTATAAATAT TAAAAAACAA TAATATAGTT ATTTTTTATT
    10561 CATTTGCACT TTCTAATATA GAAAGAATTA CTGATAATTG TGATGAACCT GAAAAGATTA
    10621 GTCCATATCC TTCTTCCAAT ACTAACTTAC CCGCCACAAC AGGTGATAAT GCATCATGTT
    10681 TTGGTATAGG TATTTTAGTG ACCAATTCAA TTGGTGGCTG TGTTACTCTT TGCGGAGTTT
    10741 CAATATTTTC ACTTATTACA TTAAATAACT GTTCTATTAA AAATCCAGAC CCACTTTCTG
    10801 CACTATATGT GGCATTAAAT GATTGAGTTA CAATGGTTTG ATAAAGTCTA CTAATGTTTA
    10861 ATGACTCTGT TACTGCGTTA TTTAATATAA TTTGTTGCGC TAATTCATTT GCATATTGAA
    10921 TAGCATTGAT AGATGCACTA AATTCAGCAT CTGGTATTAT ACTTACACCA TTTTTAGTAT
    10981 AGTATGCATC CGCTGCTTTT TTGGTTTTAA TTGTTGTATT ATTTACTATA TCAGTTGTAA
    11041 TTGCATTTAC ATTTCGTAAA GTATTACTTT CATAAAAAGA TTGATTTAAT ACTAATGGGT
    11101 CTTCCAATAA ATTATTTTCA AATGTAGTAT ATGCAAATGT TTCTGTTTTT ATAAATTCTT
    11161 TATTTAATTC TAATAAAAAA GATGCAGATG CAAAACTTCC AGTTGAATTA ACTCCGTTAA
    11221 AGTTTGGTAT TGCTAAACTT CTATTAGAAT TTACAAAAAT AGTAACATCT TCAGTATTTT
    11281 CTGTATTATT AGTTATCTGC GCAGATAACA CAATACTAGA TATACCCATT GGGGTTGTAT
    11341 ATACTTCATC TTCATCACCA GTCAATTTTG ATATTACCGA CTGAAACCTA TTTAAAGGTA
    11401 CAAATACTTC TGCCATTTCT TTTCTATTTT ATTTTGTTAT CTTTTATAAA TATAGTTATC
    11461 CTTCCAAAGC TAATGAGAAT GGAGTTACTA ATGAGAATAG AGACCTACTA AAGGTTCTAC
    11521 CCACCAAAGT ACCAGTTGCC TGATTAATAG TCAAACCAGT ACCAATACGG AAGTCACCAT
    11581 CCTGATTACC AGATGTAAAG AATATTCTAC CACCACCCAA TTCGGTAATT TCAAAATCAG
    11641 GATTAGGAAT ACCACTACCA CCTTGATTTG GAGGAAGTGC CTTAAACGTC ACACCACTAC
    11701 CATTATAAGA ATAGTCAATA CCAGTTGCCA CAATTAGTGA ACCAAAATCT TCTTTAGGAG
    11761 CATTTGCCGC TATAAACTCT GCTTTAGTTC GTAGGTAACG GTTTGTTTCC AAAGTTTCCA
    11821 ATCTTTGGTT ATTAACAACT TCCGCAGCAC TTCCGTACTG ACCTGTGAAG TATGATGTTG
    11881 CCGCTTCAAT ACCTCTTTCA TTTCCACCAT AAATCAAATC AGTTGCCAAT GCATCTACAA
    11941 TTAATCCAGT ATCTCTACTA CAACTTGCCT CATTGTAAAC CAAAGTAGGG AATGCTCCGT
    12001 TTGTATAACT CAATGCTCTT CTCTTTAATT CTTCTTTAGC TGCAACTAAT CTCTGTGCCG
    12061 CTTCCAATCT TCTAACACCA GGGAATACCA ATTGAGTTTG TGCAACTACC TTTTCACTTA
    12121 CTCCTTTTGC GAAGTTTATA CCATCAACAG TTTGTTGCTT CTGTCCAAAA TTATCTGCAT
    12181 AACTTTCAAT GATTGCTACC GATGGTTTTA TGTAATAATA AGTACCAGCT TGTATAGATG
    12241 ACTCATTTCC ACCATATACT AAATCCGTAG AAACTGCATC TATAATAAAC CCTAAATCTC
    12301 TACTACAACT TACTTCATTG TAATTCAACC CACTCCAAGA TGAAGATAAG AATGCTATGG
    12361 TTTCTTTCTG TACCAGTTGT TTGTTTCTCA ATAGTAAACT TCTTCCGTTC AACACCGATT
    12421 GTGATGGGAA TGTGAATTGT TGATTAAGAA CAATTTTAGA TGCCAAACCA CCTGCATATC
    12481 TTACACCTGT CAAAGTTGGG TCTAATTGTG CTGCCTCCGA TGGAACACCT GCAACGGTTG
    12541 CATTTGAAGG GAAACGATAA TAGAAATCAC CTGCATTTAT ACTTCTCTCC TCACCACCAT
    12601 ATAATAAATC AGTTGTTGCT GCATCTAATA AGAACCCAAC ATCTCTACTA CAACTTGCTT
    12661 CGTTATAAAC AACTTGAGAC CAAGATGATG ATACATATTC AATTACTTCT CTCTGTATAA
    12721 ATCTTCTATT CTTTCTCAAT AAGTCCACTG ATGCAGATAC TTCCAATGAT GCAGTTTGGA
    12781 ATACTATATT TTGTATTATT TTATCACTCA ATCTTGCCGC ATAACGGATA CCATCTAATG
    12841 TTGGGAATAA TTGAGCAGCC TCATTAGGTG AAGCACTACC ACTTACAGTT GCAGATGATG
    12901 GAAACTCAAA ATAAAACTTA CCATTTACTA TTGATGCAGA GTCTACGCCA TATAGAAGGT
    12961 CTTCAGCTGC ACCACTAACT ATGAAACCAA TATCTCTACT ACAACTTAAA TCATTATATT
    13021 CAAAATCGCT CCAAGATGAA GATATATATG CAATTGTTTC TCCTTGTATA AAAGGAATAT
    13081 TATCTTTCAA TAGGTTATAT GCGGCAATGG TATTTTCATC AGTTGAAGCA GTACCATATG
    13141 GAGTAGGTTC GTATGAACCC GTTCCATTTT TAACAATATC CAAAACAATA CCAAATGATG
    13201 ATGATACAAA TTCAATATCC TGCGATAAAG CTGATAATGA TGAAGTAAAT TGTGTTATAT
    13261 TAGTTACTTT TATAGTATTA TCTATATTAT TACCAATTAC CACACCATCT ATAAGTTCAT
    13321 TTATAGATAC TAATTTAGTA ACTGCTCCTG CATAAAGAAT ACCATCAACT GTTTCCGCTT
    13381 TTTGTGCGGA TGTAATTGCA GGTGAAGGGA AACGATAATA GAAATCTCCA GAAGTTATAC
    13441 TTCTTTGGTT TCCACCATAT ACTAAGTCTG TTAATACACC ATCTAATATA AATCCAACAT
    13501 CTCTACTACA ACTTGCTTCG TTGTATTGTA AGAATGGATA GAATGCATTT ACATATTCAA
    13561 TAGTATTATC TTTTATAAAT TGTTTATTTT CTCTAACAAC ATCAACTACA TCCAATTTAG
    13621 AACTGCTAAC TAATGTTAAT AATCTACTCA ATACTATTTG TTGTGAAAGG TCAGAACCAT
    13681 ACTCAATTCC AGTCACAGTA GGGTCTAATT GAGCTGCCTC CGAAGGAATA CCTCCTATGG
    13741 TTGCTCTCGA TGGGAATAAG AAATAAAACT CACCTGCTCT AACACTTCTT TCGTTTCCAC
    13801 CATATACTAA ATCAGTTCTA GCTGCATCTA TTATGTGTTT TACATCTCTA CTACAACTTA
    13861 ACTCATTATA TACTACCTCA CTCCAAGATG AAGATACATA TGATACAACT TCACTACTGA
    13921 TAAGTTCATT GTTTAACAAT AACAATCTAC TTGCCTCCAC TGCATCTGGA TCTGGTGTAA
    13981 TAAATTCCAC ACCTTCTATG AGTTTTTGTG ACAGAGATGA AACATAATTT ATTGCTTCTA
    14041 ATGTTTGTAT TAATTGAGTT GATGTTGCAA GTGAAGGTAT GTCATAATAA TATTCACCAG
    14101 CATTTACGGT TCTTTCATTA CCACCATAAA TCAAATCGGT TGCAATAGCA TCTATAATAA
    14161 AACCAATATC TCTCTTACAT AATTCATCAT CGTAATTAAA GAAACTCCAA GATGAACTTA
    14221 TATATTCAAT CGTTTCAGTT CGTAAAAACT CTTTGTTATT TACCAATAGG TTAGCAACTT
    14281 CAACATCACT TGCATCCGCA CTCACAAATG GAGTATTTAG AATTACTTTT TGAGTCAGTT
    14341 GAGATGCATA ACGAATAGCA TCTAAAGTTG GAAACAACTG TGCTTCTATA TTAGGTGAAA
    14401 CACTACCACT TATAGTTGAT GCTGGTGAAA ATTCAAAGAA ATATTTACCA GCATTTATTG
    14461 AAGATGAGTT TGCGTTATAC AATAAGTCTT CCGCAGCTCC ACTAATTATC AAACTAATAT
    14521 CTTTACTATA ACTCAATGCA TTAAAGCCTA ACTCACTCCA AGATGAAGTT AAGTACGCAA
    14581 TAGTTTCCGC TTGTATAAAC GGAATATTAT TTTTAATGTT ATTATATGCA TTTAATACAA
    14641 CTGAACTAGT TGAAATAGTT GTATATTCAA TTAAAGTAGG TAAAGAGCCA GTTCCATTTT
    14701 CTAAAATATT TAATACAATA TTAAATGATG ATGATACGAA TTCCACTTCT GTATTAGTTG
    14761 CAACTATTGA AGAACTGAAT AATTGTGTAT TTTGTGTTCT TACATTACCA TTTGTATTTT
    14821 TAACCACTAC CGGCGATACA TCCAATCCAC CACTTATTAT ATCCGTTACA ATCGAATAAG
    14881 ATTGACTTAC TAATGTTATA TATGATGGAT TTATGAATGA ACCAGTCTGT GGTAAGATAT
    14941 TACCTACAAA TATATTTTCA TCTGTATTTG AAATTACAGT AGGTATAGAA CCCGTTCCAT
    15001 TAGATATTAT ATTTACAACC AATGCAAACG ATGCAGATAA TGATGCTGTT ACATAATCTT
    15061 CAACGAATGT ACCAGTTATT TGTTGTATAT TATTTATCTT AACTAAATCA TTTATAGATT
    15121 TATCTAGTTG AGGTGCTACA CTTAGTCCAC CACTAACTAT CGAGGCTACG ATTTCGAAAC
    15181 TATCCCCAAT CTCCTCTCTA AAATCAACCA ATGATTGAGT TGTTGTAAAT TGAACACTAT
    15241 CAGCAACATT AATTGGAGTA GTTACACTCC ATTCATCTAT TTTGTTTTTA GCTACTGCTC
    15301 TTTTTGTAAC TTCAATACCA CCTTTTATTA TATCGCCAAT AATCCCAAAA TTGGATTTAA
    15361 CAATTGAACT TTCTACTTCA GTTCCAAATA ATGAAGAAGT AAAATTAACT TCATCTGTTA
    15421 TTTTTATACC ACCATCAACA TTAGTTGATA CCGTAGGAGT TTCTAATATA AGGTTTTGAA
    15481 CTACATAATC CGCAAGTATT TTTGAATATT GAATACCTGC TACGGTTTCC CGTCTCTGTA
    15541 CAGATGTTGC AATAGATGGG AAACGATAAT AGAAAAATCC AGCATTTATA CTACGCTCAT
    15601 TTCCACCATA TAGTAAATCC GTTGTTATTG CATCTAATAT AAATCCAACA TCTCTTCTAC
    15661 ATTTTTGTTG ATTATACACC AAAGTAGGGA ACGTTGCATT TATAAACTCA ATAGTTTCTG
    15721 TTTGTATTAA TTGACGATTT AATCTTAATA AATCTACAGA TGATAATGAT GATGTTTCTG
    15781 CGAATTGAAA TTCGCGACCC TCAATTATAT TTAGAGTAGT ACCACCTGCA TATTTTATAC
    15841 CATCAATAGT TTGCGCAAGT TGCTCACTTG TAGCTACGGA TGGATATCGG TAATAAAAAT
    15901 CCCCAGCCTC AACACTTCGT TCATTACCAC CATATAACAA ATCGGTAGCT ACTGCATTTA
    15961 AAATAAATCC AATATCTCTA CTACAACTTA TTTCATTATA CTCAAACTCA CTCCAAGATG
    16021 AAGATAAGTA TGTAATTGTT TCTGCTTGAA TAAATGGTTT ATTAATTAAT ATAGTTTCCC
    16081 ATAATCCATA TTTAGCATCA AGTGCATCAA TTTGTTCAAA TGAGGAACTT TTTAAAAGGT
    16141 TTTGGGAAGT ATCACTCAAA AACTTAATTG CAGTTAATGT TACATCTTTT TGTGATGTTG
    16201 TTGCTGAACT TGATACTAAA TAGTATTCCA ATCCTGCTGT AATACTACCA CTGTTTCCAC
    16261 CAAATAATAA ATCATTCGCA ACTGCATCTA CAATAAATCC TATATCTCGT TTACACACAT
    16321 CACTATCATA CTCAAACCCA GCCCAAGATG AAGAAATATA AGTTATAGTT TCATTTTTTA
    16381 AGAAATCTAA ATTAGTATTT AATATATCAT AAGATGAAGT TATTTCTCCA TTTAAACTCG
    16441 CAGTTAGTGA AGGGTTAACT CTGGTTGGAA ACGTCATTGT ATTTTCAATC AATTCAAATG
    16501 GAGTTGCTGA ATTATTTACA ATAACAAATT TACCCACCAT TTGTGATGAA TTTTGAGATA
    16561 CATAATACAA TTCATCAGGT GCGTTAAATG GAACAGTAAA CGTAATTAAT CCAAAATCAT
    16621 CACCGTTGTT TATAACACCA TCATTATAAT CAAATCCTTC TGTAAACCCA CTTATGGGTT
    16681 CTGTACGAAT AAAAAATCGG TTAGTTGATT TAGAAAAACT ACCAGATACA TTAAACTTAT
    16741 AAGTAGTTCC TCTAAATAAT GTTAGAGTAG GGTTTGTATC CCCATTATCA AATACCCATG
    16801 CACTATTGTT AGAACCCCTT ACTACCTCAA AATTAGTTTG ATGTCCTTCA GGTATATCTA
    16861 ATATAGGTGA ACCAGTTCCA TTATTTAATA TATTATATAT AATAGAAAAA CTACTACTTA
    16921 CTGAATTTAT TATACTACTT GATATAGGTT GAATTGGTAA TATTGGCCCT GTCTCACTTA
    16981 AATATAGTGA AGCAGATGTG TTTGATATAA TAATAGGAAG TACACCACCA TTTACTATTT
    17041 TTATAACAGT ATCAAATGAT GAACTCACTT TATCATATAT AGGAGTCCCG AATGAAGCAG
    17101 ATATAAATGT AGGTATTGGT TGGATTTGAC TATCTTTGAT AGCATCTGCG TTATTTGATT
    17161 TGAATATAAA TGAACCAGTT CCATCAGCAA ATATGCTTAA CAAATCGCTA TAAGATGAAC
    17221 TAATTTGTAG TAAATCAGAT GCAGATGCGG AAAATGATGA ACTGAATTGT TCACCACCAC
    17281 TAATGTTATA TGGGTTATCA ACATCATATC CTCTATCACT ACTTTTTGCC AATAGAGTTG
    17341 GATATTCATT AGGACCTGAT TTTACTATTT CACTTATAAT ACGAAAATCT TCACCTACTT
    17401 TATTTACTTC TATTTGGGTA GCTACATTAT TTGAAAAAGA TTGTGTAAAT TGTGTAACTT
    17461 TTATACCTTC ATCTGTATTT AATGTTGTTA CGGATGGTAA TCCATCTTCC AATCCTTTAT
    17521 TAAGAACGTC AACGATTACA GAATAACTTT CTCTTACTCT TCTTTTTGCA TCTTCATTAC
    17581 CACCTGTAAT AGCATCAATT TTTCTTGATC CGGATGCATA CATACCAAAT AACCCAAACG
    17641 AAATGTTTGA GTTGTTTAGA GTAGCATGTC CACCATTATT TACTCTAATT GCATAGTATG
    17701 AAAAGTTAGT AAAGAAAGAT ACCAACTGAA TAAATCCTCT ACCATTCACC AAACACCCAA
    17761 CTCCGTTTGG AGAAATTTGT GTGTAAGCAT CCAATACCAT AGATGCCAAT GGAGAGTCAG
    17821 GATGTACAAC ATCACCGTTT ACATATAACC CCCCACCACC AGGAGGTATT TCTTCATAAA
    17881 GTTCAGTAAA TGAATTCTCT TGGTTTGATA TCTGAGAACA GTTTTGAATA TATGGTGAGG
    17941 TTGTGATGAA TGCTCCTGGT TGAAATGCTA CCGCAAATCC TCTTTCAGGT TCTTTTTCAT
    18001 CAGGCCATAA TCTCAATCCA CCCATTGTTA CTTCTGCTAT ATAACACCCA CTATTTACGT
    18061 GGAAAAGGTC TTGCTCTGGA TTTTGTGCAT TTATTTTAGT TATACGAAGA CCAGAACCCC
    18121 ATATTGTTGT GTTTTTAGGT AAGATAACAG GATTATTTTC AACATACGTA CCTGCTTGAA
    18181 CTCTAATTAC ATATCCAGAA AATAAAGAAC CAGATGGAAT ACCGTATCTA CCATCAAATC
    18241 CAGGAGTTGC CAATTGCGCA GCTCTTTTTA CAGTTCGTAG TGGAAATTGT ATAGTTCTAC
    18301 CATCATTATC ATCACTACCA TCAGTTGATG ATACATATAG AGTTGGAACA TTTGCTCCAA
    18361 AATCTCTAGC TAATATACCA GCATACCTAA ACGTATCCTG TGATTGTAAT GCTTGGGATG
    18421 CTGTTAAATT TAAAATTCTA TTAACATCAT CAAATTGAAT TTCACCATCT ATGATTAAAG
    18481 AACCAGTTAC TAGCAATGAA CCAGTTATTC GGTTAGTATC AGTTGGGTTA CTACCCATAG
    18541 TAAAACTTTG AGATAATATA AAAGAACCAC TAACTGTCAA ATCACCACCA ATATCAATTG
    18601 ATGCGGTGAA ATCTTTTTGT TCTTCAATCT GTTTTCTAGG TATAAGTGTT GCCATTATTC
    18661 TACTTCTACA ATTTTTCCTT TTATTCTAAA ATCACTTGCT ATTACATCTT GTGGAACTCT
    18721 AGTAATATTT TCCACAAATG TAATTATAAT ATCGTTTCCA ATTATAGAAA CGTTATATCT
    18781 GTTTTGTGGT TGTCTTACAC CATATAGATA AATATCAATA TAATCTTCAA TTACATCCAC
    18841 TTTTAATGTA TCAATTACAA ATTTTTTATT TTGTAAAAAT AATTGAAAAA ATACATTATT
    18901 TAATAACTCA ATACTATTGG GTTGGAATTC ATATAAAAAT GTATCTTTAT TGACTTGTAA
    18961 AACAAGTTCT CTAAAATCCT TTCTATATCG TTTTCCCAAC CCAGCAGGTA TATTTATGTT
    19021 TGGTTTAATT CTCGCCATTT ATTTTTTCAA TATCTCCTTT AATTTTTATT TCATCGGTAA
    19081 GTTCTAATTC ATAAATATTT CCAGAGCTAT CAAACGGTGG AAACATATCT TTCATAAACT
    19141 TAATATAAAT ATCATTTTCA AAATGTTCCA ATATATAATC ATTATTAGAA ATAAATAGTC
    19201 CATTTATAAA TACATCATAT CTCGCAGTTC TACTACGAAC GGATGATAAA TCAAATTTTA
    19261 AAGTTTTCAA TCGTAATCCA TTACCTATAT ATAACCAATA TAAACTATTA TCAAATTCTA
    19321 TCTTTTCTAA TATAAATTCA TTTGGTTCAT TTATTTCCTT CATTAATGAT TTTAACTCTG
    19381 TTATTTTCAT AATTCAATAA ATTTACCAGT TATAGCAATT TCATCACTAT TTCCTAAATT
    19441 AAATTCAATA GTAAATGTAA AAATAATTTC CTTAATATCA CTATTATAAC TATATGTGTA
    19501 ATTCGATGAT GATATTGAAA CTCCATTTAT ATATATCCTA AACCAACTAT CAATATCAAA
    19561 TGAGTTTCTT AACTCAATCG GTAACACTGG TAGTTTTACA TTTGTTAATT TAGCAGTAGT
    19621 CTCATTTACA AATTCTGCCA TTTGAGACCC CCGTACTGCT ATAAAATCTA TAACTTGTGC
    19681 ATATTCATTA TATAATAGTG GATTTGAGAA CAGGTCTCCA CTAACATCAG TTTCAATCCC
    19741 AAATACAATT CTTTTTTTGG AAAATGCCTT TTCAACCGTA GGTTTTTCAT TATAAGTTTC
    19801 TGGTAGTAAA TACGCATTTA CAACCATAGT AAATGTGGTT CTAATAATAC GTTCCGAACC
    19861 TTCACCAACT TCCTGTTGAT TATCAAATGA GTCAACTCTA ACTCTAAACT TATACCCATC
    19921 TTCCTTACCC CAATATCTAT CCGTTGCATA TTGATATGCT TCGACAATTT TATTCATATG
    19981 TTCGGTAAAT GAAGTCCATA TCATTACCTC ATACGTAACC GTAACATACG ATGGCACTCT
    20041 AACATTATAT ATCTCATATA CAGGTCTAGC ACCCATCTGT AATGAAAACT TTTCATATCG
    20101 GTTTTTTGAT GAATACTTTT GATACGATGG CATAAATAAT GCTTCTTTAA AATGTTGCAT
    20161 TGAACTATCC CTTTCAATAG AGTTTCGTTT AAACATTATT AAAGGTATTT GGATTTTACC
    20221 CCTCACATCT CTTAAATGAC CATCCTTTCT AGCATTTTTC CACCTTTCCG CATTACCATA
    20281 TATTAGTGGA ACTTTTACAC TCTCACCTGC TTCTTCCAAT TTTGGAATTA TAACATCACT
    20341 CATATAATCC GCAATAGTGG TATCAATATC AATAAGATTA ACCCCCTTTA TGTATTGAGG
    20401 TTCTATTGGT ATATGATTAG CTCTATTTGT TTCCTTTTTA TCCATTAGAT ATTATCTATT
    20461 ATATAATCCA AATTTACATC TTTACCTTTT AATTCCAACC AATATTTTGA ATTGATAAAT
    20521 GATGTATATA AATTATTCAT ATTTGAGATA GCTTCTACTT CCCATGGCAA TTTGTTATAC
    20581 TCCGCATGAT TTGATTTCAT CAATTTACCA TAATCCTTTA CATTGATATA CTCTGTACCC
    20641 TTCCACATAA TTGCAGTGTA ATCTTTGTTT GGTAATAACT CTCCTTTAGA AACCTGTTTA
    20701 ACATGAGTTA ATTCATGTAT CATAGATTGT ATTATTCTCT TATATGATTG AGTTGGATTG
    20761 AAATGTAAAT AAAATTTGTT ATTATCTACT GAATTTGAAT TTAAAGATAT ATCACCTATC
    20821 ATCCCAGTCA TATTTTTTTT CTTTACTATA ATTTTAGCCT TAAAATTGTA TTTATCCATC
    20881 ATAAAAGCAA CCACCGATTT TACCATTAAA CTTTCATATG GTTTCAATTT TAATGATGTC
    20941 CCAAAAAGGT CTTCATTTAT TATATTTTTT AATAATATCA TATAGTTCTT TCTTCAGTTT
    21001 GTAATGTTGT TTTTCTGGTC ATAAATGTAG AGCATATAAT AGAAAATTTC TCATCCGGTC
    21061 TACCACCTAT TAATTGGTCC TCTCTTACAT TATCAATTTC AAAATACGCA TCGTTGTGAA
    21121 AAATAATATC CCCAATTTCA GGATAAAACC CAGCACCTTC CAATGTAAAG CGGTTAAACC
    21181 TATATTGAAC TGATTGATTT ATATCCGAAC CAAATCCTTC ATATTGAACA GATGTATCAT
    21241 CCCTCTCTAT AATACAATTT AAGGTTACTG GAGTGTAGTA AGTTTTATTT AATGACTCAC
    21301 CATATAGATT AGTTTTACTC TCTCCTATGA TGAGCTTATA TAGTATTACA GAGGTTGTGA
    21361 TAACATCATC CACCAATTCT CTGGATATAT CTCTAAAAAA ACGGATATCT CGTTCAAGTG
    21421 AAAATCTAGT CATATTATAC TCTTATTCTT TTTAATTCAT ATCCCATATC TTTAGCAACT
    21481 TTTGTTTTTT TAATATCTCT TTGAAAATTA TGCTTTTGTA TATCATATAT ACAATCTTCT
    21541 TCATTTAATG GATGATAAAA TTTACCATCA ATTTCTATGA GAAGATTTTG TTCCGGTATA
    21601 TAAAAATCAA AAGGATAACC ACCAACATTA TATTGTTGTA CAAATTTTAT ATTTTTAGTT
    21661 TTCAATTCTT TTGCAAATTC TTTTTCTGGC TTTGATATTT TATTTTTTAA CGCATTTTTA
    21721 GTAGCTTTCG TTTGGTTAGC TTTACACATA TCAATATGCT GGTCTGACCC AACCCATTCA
    21781 CTTAACCACT TTTTAACTAT GGATGTATCA TTAGTTTTCC AATATTCTTT TCTTGCAATT
    21841 GATATTTTAT TATTTCTTTC TTTCGTGTAA ATATTAGAAT AAATACCCTC TTTATGTAAG
    21901 TTAGCTATAC TATTAGCTAT TTTATTCATA TGTTGCTTTG TTTTTTTATA TTTCAATTTA
    21961 CTTTTAACAA TATCACTATC CATTGCCATT TTAGTAGAAT TTGATATATT TTTTAAATAT
    22021 TCATCACAAT ATAATTTTGC ACTGGGATAT AGACGTAAAT ATTCAGTTTC ATCTTTAATA
    22081 TTATGAGTTT TTAGATGAAA AATATTAATA CGTTTGAATT GCTTTTTACA AAATTGACAC
    22141 GTTACCATAT AAAAACAAAA CTTAAAATAA GTGGAACTAA ACTTCCGATG TAAATTGCCA
    22201 ACGGTACTTT TTGTAACATT TCTTGCATTT GAGTTGCCTC AGTATTTCGG TTTTCAAATT
    22261 GAACTTTTCT ACTCACTTCT TCCAAATTTT CCCTTAATTG AGTAATTAAG TTTTCTTTTT
    22321 CAGTTTGTGC CTCTGCTCTT AACGCAGCCC CATCCAGTGA AACCTCACTT CCTGGTATTG
    22381 GAATTGAACT ATATTTTTCT CTAATAGCAC CTAATAGTTC TTTAACCAAT GCCAAAGTGT
    22441 ATTTTCTAAT CCATTGTTTA CCGACATCAT TTATATTTCT GTATAGTATA AAATCATATT
    22501 GTATATCGGA ATAGTCTGAT ACTACATTTG GTGTCACTTT TACAGAATTT TGAGTAAATT
    22561 CATCCCTAAC CATATAATCG AAAAACAAAG TTGTCATTAT AGTAGTATCG GATGGTATTG
    22621 GAAATATTCT AATTTTATTA TTAACTATAT TGAATGTAAA TGATGATTTT CTAATCTGGT
    22681 CATTAAATTC AATTGCTTGT ATTCTCAAAA GGTCTTCATA AAGTGGCATC AAAACGAATT
    22741 GTGCTGCTGG AGAAAATGAA CCAAATCCAA ATTCATCTAT GAGGTTTAAA GTTCCCTGCC
    22801 CACTTACAGA GTATGGGTCA AAAAATCGGT TTATAGCAGG TGTTGCTTCA TAAAATACTC
    22861 TAACTACATC TATCTGCTTA CCACCTTCCA TTTCATTTGC AAATAGTTCC ATTAAATCAT
    22921 ATTCCTGCTG TCCTTTTACT AATGTAATAC TACCCTTTTT AACATCTACA TTCCCACCAA
    22981 CTCCAACTAA TGTACCATAA CTATCAGATA TGTTAATTAT AGTAGAAAGA TTATTACCTT
    23041 GTACTAATTT TTGCGAATAG TTAGTACCAG TTGGATTTCC AACAAGATTT CCTAAATTAT
    23101 TACGAATATT AAATTGATTT ACCTGAGCTG AATATTCGGA TGTAGCCTCT TCAAAACATG
    23161 CATAAAAGTT TTCATCAATT AACTCAATAT TTTGTATTGG GTATCCAAGT CTCCGTGCAC
    23221 ACCATAAAGC AACTTTTGGT GCATCATCTC CAAATATATA ATCGTTATCA TATATCGCAA
    23281 ATGGGGTTTG GCCTGGAAAG AATGATGATG ATCCAGGATA TATCATAGGT TCGTTCATAT
    23341 AGATAGTTTT ATTTATCTAT AAATATAAAA AATTAAAAGA ATGATTATTT GAAAAGTATT
    23401 TAAAATGCTA ACATATAAAC ACTACCAGTC CAAGTAGCAC CAGTTGCAAC TCCGGGTGCG
    23461 CTTTGCAAAG TACTACCAAT TCTTTGAGTT GTACTATTAG AGTGAAAATC CTGTCCCCAA
    23521 TAACTCCAGA ATGTTTGTGA TGGATTTTGG TTTCTCCAAC TATCTCCCTT TCCGGTTTGA
    23581 AGATTTCCCC AAAATGCACA AAGTGCTTGA ACATCATTAT CAGAGTCACG ATTAATTCCC
    23641 ATTACTGCAA ATTTATCGGG TATCTGCGGT ATTCCACTTG GCATTCCAAT ATTTGTTGTC
    23701 TTAAAATCAC CACCGCCACT CGCAATCAAT AATCCACTAT ATCCGGTTGT TCCGGCGGTG
    23761 TGATTTAGAA CCGATGGTGA TGGCCAAACA ATATCATTAT TTTGAAAAGC TGGAGCATCT
    23821 CTTTGATATA TATCTAATCG TTTGAGTATA TTATTAAAAC TTTCTGTTGC GGTGGTTTCG
    23881 ACTAACTCAT AAATTAAATA ATTAGTATGT TGTGTTGGAT CTAAACTCGT AGAACTACCA
    23941 TCAACAAATG CAACTTTTGC AATATTGGTT TTATTAAAAA ATGCACCATA TAATCCAACC
    24001 CCATCTCCAA AATTAGTTTT AGTATTCGCG CCGGTACTGG TTTCCGTCAT TGTCATAAAT
    24061 GCAGAAGTAC CAGGAGAACC CATTGAAGTT CTTAAAGAAG CACTCGTAGC CGAAGTCCAC
    24121 TGCGCTGCTG TAACCTTTTT TCCTTCATAA TGCATAACAA TTTCCCAACT CAAAAATTCT
    24181 GTATTGGGTG TTATTGAATA TCCATTTTGG AATACTATTG CCATATTATG ATAATGTTTA
    24241 TTTATCTATA AATATAAAAA ATTTAAGGAA TGATTATTTA GAAGAACTTA AAGGTTATAC
    24301 TATGGAACTA ATAGTAGTTT GGTAAACCCA TTTCCAATAG CTTGAGTATT AGAACCACCA
    24361 TAAGGATTTG CACCTGCGGT TGCGGTTAAT GCCGAAGTTG GAGTTGTAAA GTTACCAGTA
    24421 TAAACTGCTA AACCCTTTAT CCAGCGGAAG TTTGTAATAT ATCCTACAAA TGCTGCAATA
    24481 GTAGATGGTG TATTTTCATT ACCAATACTA AGTTCATCAA TCGTATTATT GATATTATTC
    24541 GTATCTGTAA TTTGAGAACC TAATTGTGTT CCATTTTTAT AAATTTTAGT CACACCACTC
    24601 TGTCTAACAA CTGCCCAATG TATCCACACA TTTGTTGTAG TTGCACCAGA TGAACTATAT
    24661 CTAAATGAAC TATTTGCCCA ATAATAAAAT GTAGCATTTT CAACACTAAC CCCAATATCA
    24721 ATACTATTAA AGTCATCTAC TGTAAATGCT CTTTGAAACC CCGAAGTAGT AGTTTGGTAT
    24781 TGAAACCACT CTATTGTAAA ATCTCCAGTT CCAACTGCCC AATCAGAACT AGCAGGTGTA
    24841 TCAATAAAAG AGTTTACCGA ACTTATTAAT GAGTAACTAT TTCCACCACC AACAAAAGGA
    24901 GATTGTGCGA TAGTTGTTAC TGCAGAACCT ATTATAAGAG TTGGGTTTAT AAAAGAACCA
    24961 CCACTCACTT CAGCAATAGA AGAACTAAAA ATTTGATTTC CATTTAGGTA TGCTAAACTT
    25021 ACCGAATTTC CGTTTATGAA TAAGTTTGAT ACGTTATTAA ATAAACTCAT AAGGTTAAAT
    25081 TATGATATAT AGTGTTCCAC TAACAGGTGG TGTTAATGCT GCATAAGATG CGGAAGATAT
    25141 GGTTTGAATT GAGAATATAT TTGGAGATGT TACGATTTCA GAACTCACAC TAGCGGATTG
    25201 ACTTACCACA TTTAAGAATG CTCCTCTTGA TGAACCACCA TCTTCAAAAA TTCTTACTCT
    25261 ATCTCTAAAT ACATCCACAA CTACATTATT ACCTGCAATA GTAGTGTTTG TTACTGCTTT
    25321 TCCTAATTGG ATTTCACCAC CTTCATCACC ACTATTTGTT GCTATGTTTA ATCCACCAGA
    25381 TACTATTTGA TTACCAATAA AAGTATTTGA ACCAGTTGTT GCAAAAGAAC CCGTTTCTAT
    25441 TGTTAAACCA CTAGTTCCAG AAGTACCACT TTCTGCACTT GTTCCAGCTG TACCACTTGT
    25501 CCCAGAAGTA CCAGTAGTTC CATCTATACC AGTTGTCCCA GAAGTTCCAG ATGAACCAAA
    25561 AAATGTACCA TTGACTCCAG AAGTACCCGA TGTGCCCGAT GTTCCAGATG TTCCACTACT
    25621 TCCACTAGTC CCATCTTCAC CAGAAGTACC ACTACTACCA AAGAATGTGC CATTTAAACC
    25681 AGAAGTACCA CTACTACCAG ACGAACCACT CGTTCCAGTA GTTCCATCTA TACCACTTGT
    25741 CCCAGAAGTA CCATTAGTAC CAGCTGCTCC TATTTTACCT TCAACTCCAG CTGAAGATAT
    25801 AGTTACAATT GTATTTTCTT CGGTAGTATT TAAAATTGAT GAATTATCAC TATTAACTGT
    25861 TACTCTAATC ATCTGGTTAC ATTTTTAGAT AATTTCACTC TACCTTCTAA TAATCTAACA
    25921 ACAAAATCGT TTTTAACCAT TTCCAAATCG TAATATGCAT CATTAAAATC CAATCCCTCA
    25981 CTTGCGGCTG CAGAAATATA AATTGCAATA GAACCTGATG ATAGGGGTGT TGTACCATTA
    26041 CTACCACTTA AAATAATACC AGTCCCATCT ACATCTAATG AGGATGAAAG AGATAATAAT
    26101 ATAGTTGAAG ACTCTACACT AGGTCTTATT TGCATTCGTG CATGATAATC GGTTAAATCT
    26161 ACTGGATTTC CATCACCATC ACTCCAATCT ATTTGTAAAT TAAGAGTTGC CCCCTCTTCT
    26221 AATGTAAATG AATATCTACC TGCTGCCATT GGTATTGTGT TGATTTTTTG TTATACTTCT
    26281 ATAAATATCA AAAATTACGG AATTCATTAT AAATAAAATA TTTCCAATAT ATGAATACAA
    26341 AAACAAAAAA CTTTTTTTAT TATTTTGGAT TAATTAAATT AAATTACAAT ATTTAAAATA
    26401 AAAGTAATAT GGGAGAACAA GTAGCTTTTA ATAAAACACC TCACTATGTT TCGGAGGTTT
    26461 TTGAAAATGA TAATGGGGAT TACTATGTGG TTATAGATAG GGATAACCAT ATGAAATTAA
    26521 TAAGGGGTGA ATATGTTCCA ATTGGAAACA GATTTTTATT TCCCACACAT TGGGGTAGAA
    26581 CAAAAGGTGC GGTAACATTG CTAGACCATT TAATTGAAAA TGATGAAATT TTGTTTAAAC
    26641 AAGTTGAAGA AAGATTGCAT AAATTAAAAA AATGTAGAGA TACGGTTATT ACCGAATGGG
    26701 ATGATGCTAT ATTAAATAAA AAATATGAAA TTTAATTAAA CATTTTTTAA AAAAGACTAG
    26761 GAAATATGAA ATCTTTTTTG TACATTTATG TTCTAATGAT TACTAACCCC CTTTAATATG
    26821 AACGCTATTC GATTTAACCG CCACCAATTA TTCACCGAAA CCTGGATGGG ATACCACACA
    26881 ACTACCCTCA GAATGACAGA GGAGTTCTTT TTGGATATGG ATGAAACTCC GTTTAATTCC
    26941 CTAACTAATA TGTTGTGTGG AGTTTGGGAT GGCTACCTTT ACTCCGAAAT GTTGGAAACA
    27001 GCAAAAGGAA TGGGATTGCC TAACCATATC ATTAACCGAA TTCAAAACAC AATTTGGTTT
    27061 ATTGAAGAAA ATAATTAAAA AAAGACTAGG AATTACGAAA TCTTTTTTGT ATGTTTATAT
    27121 TCTAATAAGA GTTCAACCCC CTAACCCCCC TTTAATATGA CTAAGACAGA AGCAGTTACC
    27181 AAAGTTTTGA CAGAAGCTAA AGAAGCAGGA TTGCATAGAG GAATGTTATA CTATGGCTCT
    27241 TTTATTTGTA AAGCTCCTGG ACATAGGTTA CGGACTAGAA TGGGCAACAC TCATACACCA
    27301 GCAGGACAGG TAACTGTTCT TAATCCTGAT TATAATAAAG AACTGACGGA ATGGAAAAAA
    27361 ACCAAACTAT TCCCTTTCTT TTTGGAACAT GGGTTTGGTA AAGAAGAATT GAATGAAGCT
    27421 TGGAAAAAAT CAGTGTGGAA AAAGTAAGTT TACCACTTAT CTCTATTTTC TTTCCACGGT
    27481 ATCATTCTTA GGTTATTCCA GTCCGCTATT TGTTCGGCTG GAATACCGTT TTCCCAACCC
    27541 CAATTTATAC TCTTTATATG GTCTAACTGA TATGCACCCT CCACACCACA TCTACCCCTT
    27601 TTTTCCCAAT GCTCTAATTC GTTAAGTGGA TTTTTATATG TGTATCTCCA TACTTCCCTT
    27661 TTGTAAAACT TCTTTTTAGG GTATTTCTCT ACATACTCTT CCCAGTTATC AAATCCAGCT
    27721 TTAGTTGCTC GCATTTGTTT TATATGCTCT TCACTAATAA CATCGTTAAA AGTCTTTTTG
    27781 TATTTTTTAG TTGAGCAGGA GTTGCATATT GTCTTACCAT GTATCGCCTT TTTTAATGAA
    27841 CGCTCACTCA TATAAAGCAT ATTATTTCCA CAGTCACAGC AGGTTCTACT ATAATTTCGT
    27901 TCTTTGGTAC TTTCAATATT TTTATCTCTT ACATGCGGTC TGAATTCACC ATTCTCCACT
    27961 TTTGTTTTTA GAGTTTTGGA TATTTCTTTT GAATAACATT TTCTACAAGA CTTTTTATCT
    28021 CTATCCGCCC ATTTAAAACT TCTTGGATTT TTATACTCAA TTACATCTCC ACATTTGGGA
    28081 CAATCTCGTT TATATACTTC TATCATATCT CTCCTTTTCG GTGTATTTAC TATATGTATA
    28141 AATATAAAGC TTTTATATCA AACATCAAAA ATTTTACTAT TTTTTTTATT TATTTTAATT
    28201 AGTGAGCATA AAAAAAGGGG AGTTAAAAAC CCCCCTTTTA ATTATTTATT CAAATCTTAC
    28261 AAAGATTGTA AATCTTTGAT ATAAATCTTA CCATAGTACT CAGGACGAAC CAATTTCTTA
    28321 GCGTATCTTG TCATCACACC GCGTCTTGGG GTGAAATTTT GTGGGTCATA CACCAAAGGA
    28381 GTCATAATCA ACGGTACATA CGGAGCGTAA ACCGCACCAG TCTCCAAGAA GTTATTTCCT
    28441 CTGTAACCCA TCAAGATTTC GTTAGAAGTC ATATAAGGGT TCTTATATAC AGTGTATCTG
    28501 TTAGAAAGTG CACCTACTTG AGTTACACCA GCAGCAAATC TCATTGTATC TTTATCTGCA
    28561 TTTACAGTAA ATCCTGGGAT TGATTCCAAA ATAGTACATA CATCAGGAGA AGCAACAACA
    28621 AAGTTAGCAC CACCTCTTAG GGTCAATTGG TGAATTTTGT TAGATACTTT GTTCAATTTG
    28681 ATACCCAAAG TCTGGAACCA AGTGTTTTTC TGATAAGCAA CTCCACTGTT TTGAGTAGTC
    28741 CAGTTACCAT TTACCAATTC TTCACCAATT CTAGCACTCC AGTAATCAGT TGTCAAAGCG
    28801 TTAGCCTTCA ACATATCCAA GATTTCCAAA TCAATTTCCA AAGAAATGTA ATCAGATAAC
    28861 ATAGAAGTCA ATTCAGCTTC AGCATCGATT GAGTGGTAAG CGTTCAAATC TTGTGCCAAT
    28921 TCAGGAGTCC ATACTGCTTT CAACTTACGA GTCTTAGCAA CAATCGCCTC AGAACGAAGT
    28981 TCCAAATCAA TTTCAGGAAT CTGCAAATCA GTACCATCAT TCAAACCAGA TGTACCAGTT
    29041 CCGTTGATAG GGTCTCTATC TTCGAAGTCA CCTCTGTTAT AATCAGCAGG AACTACAGAA
    29101 TATTTTACAG TAATATTTGA AACTGTTGCA GTAGCAGAAC CAGATACATA GAAGTAATAG
    29161 AAATTACCAG CTTTAGCGTG GAATTGATTG ATATTACTTA CAATGTTAGT ACCAGAAACA
    29221 TTAAATGAAC GTACCGCTTC AGCATCAACA GTTGAACCAT CCAATGTTGG AGTCAATGCA
    29281 GATGCGGAAA CTGTTAATTT GAAAATTTGA CCAGCTGCAA CAGATGCAGA AAGTGCTCCA
    29341 TCGTATCCAA CTTCAGCCCA TCCACTAACA CCTGTTAAAG ATGAAGATAC AAATCCTACC
    29401 GCTGCATCAG AGTCTTCGTT TACAGTATAA CCATAACGTC CTTCACCATA AAGACCGTTA
    29461 GCAGCTACGT TAGTAGAACC CAACTTACCG TTAGCATCTC CACCGAAAAG TGATTCAGTA
    29521 GTAGTTCTTC CAGCTACTGC ATTACCATAT TTAAAGTCCA AATAGAATAT TAGACCAGAT
    29581 GGTAAGTTCA TTGGTTGAAC ACTAACGAAT TCTTTTGATG CAATATCACC AAAAATTCTT
    29641 CTTACCAAAG GTAGAGCAAC ACCACTCCAC TCTTCAGAAC CAGCAGCAGT ACCAGATGTA
    29701 GTTGCCTCAT CCAATAATTG CTTAGCTTGG TTTTCCAACA ATACAGAGAT TGCATGTTGG
    29761 TCTCTATCTT TCAAACCTTC TAATAGACCA GTTTTAGTCC ATTTGGTTTT CAATCCTCTT
    29821 GTTTGTTCCA ACATTACGGA TTGTGGGTTT TTACCCTCCA TTAATTTACT TAAATCAAAA
    29881 TTTGCCATTT TATTTTTTTT GTTTTTTTGT TATTTTATTA AACGATACCT GCTAATTGTT
    29941 TAAATCTATC AGCTAAAGTT TGTGCACTTT CAGTAATTAT TTCTTTTTTA GGTGCAGTTG
    30001 AAGCAGATTT CTTTGAAGCA AACCCTTCAG TTATACTCTT CTTAATAGAT GCTTTCTTTT
    30061 CTGTACCAGT GAATTTCATA CTTTCTGCAA GTGTAGCGTA AACTAGTTTT ACCTCTCTTA
    30121 CATTTGAAGT TCTATCTAAA TTCTCTACTA CCTTTACTTT CTGCTCATTA GTTAAGTTGT
    30181 AACTTCTAAA CAATTTGTTA GTATAAAGTA ATTTTGCGTT CAATAGGTTT ACTTCGTTAA
    30241 TAGTTCCTCT TAATGATTTA ATAGTTCTAT AAGCTTCTTC CAAATCAGCT TCCAATTCAG
    30301 CAACATGAGC TGTATCTTCT ACTTCATCTT CTTCAGTTGT CATTTCCTCT TCATCATCAC
    30361 CATATCCCAT TTCTCTTAGG ATTTCGTCCA AATCGATTTC ATCATCGAAA TTTTCTTCTT
    30421 CTTCCATGTC AATATCAAGT TCCATGTCCT CTTCTTCTTC CATGTCAATA TCAAATTCCA
    30481 TGTCCTCTTC TTCTTCCATA GTAGCTCCAG TAGGGTCATC CGTTACACCA TCTTGGTTTT
    30541 CATCTTCACC ATATTCGTGC ATTTCTTCAT CCTCACCTTC TAATTCTCTA ATGATGGCTT
    30601 CCAAATCCAA TTCATCTTCA TCTTCCTCTT CCAAGTCAAA ATCCATTTCT TCTTCTTCTC
    30661 CCAATTCATC TTCGAAGTTA AATTCCATGT CCTCTTCTTC TTCCAAATCA AATTCCATTT
    30721 CATCTTCACC CTCTGCTATT GGCATTTCAT CATCTTCATG ACCTACACTC GCAGTTTGCT
    30781 TTGTTGTTTC TGGGTCAAGT TTAGTATGTG CTCCAGTAGC AATACCTTTA GGTTGTGAAC
    30841 CACTAGTACC ACTATTAGTT CTACCCTCAC CAGCTCCGAT GTCAGTTGAG TCAGCCCCAC
    30901 TTACATCTTC TGCACCATAC TCCTCTTCCA ATTCCATATC AGTATCATAC TCTTCTTCTT
    30961 CCATTTCTGC TTGAAGTTTT CTTGATAAGA TTGATTGTAA ACGTGGAGTG AATGCTTCTT
    31021 CTAATGCTAT TTTAGCGTTT GCAATTGCAG TTTCTCTTAC CGCTTTAGCA TCAGCAATAG
    31081 CTTCTTTTAA CATTTTACTT TTAGACATTT TTTTAATCCT TTTGTTTGTC TTTCTCTATG
    31141 GTTATTAAGA ACCACAATAA AAATTGTATA AGGATTGGTT GTTCGGTGAC CTCACATAAA
    31201 AAATCGGTGG GTATTCATTA ACCAACTAAA ACCTATATGA ATAGGTTATT ATATCAATAA
    31261 ATATATCGTT TTATAAAAAA ACGTAAAAAA ATATAATTTT TTCTTTAGAA ATAAAAAAAG
    31321 GGGTAATTTT TTACCCCTTT ATTTTTTACA TATTTGCTGT TAATTCTGTC GGAGCGTTAT
    31381 CCTTTATCCA TTTATATAGA ATATCTTTCC AAAGTTTTTC AGGCAATATA CTACCACCTT
    31441 GTTTTTTAAC AGGAAGTGAT AAGAAACTTT TAACTACAAT TTCAGGCTGC TTCTTTCCTC
    31501 TAGCTTGTAC TTTAATTAGA GTTTTTTCAT CCTTTTCTGT ATATGGTATT GTGTTTTCTC
    31561 TATTATTCAA TACAACATCA ACTCTACCAT TCATATCCTT TGGTAATGCT TTAGTTACCA
    31621 ATCCCCATAT AGTATTTCCG GCACCAATAT GAGTTTTTAA TAGTATATCA GCAGGAACTA
    31681 CTCTATCTCT TTCCTGATTT GCTTTGATAG CCACTTGGTA ATTCGATAAT ACCCACACTA
    31741 AATGTATATT GTTTGATTTA TACCCCGCTG CTAATAATTG TGGTAATACC TCTGTAATAT
    31801 CCGCAATCTC TTTTGCAGTT ATATCAAACA TAATATTAGG TAAAGCTTCT GGATTTTTAG
    31861 CAGCCCCTAA CATATTTACC AATGATTTAT CTTTAATATC CATTGCCTTT ACTAAAATAT
    31921 GGAGTGCATA CACATGATTT GGGTTTTTTA AATCCATCGT TTTCAAATCA AATCCATCAC
    31981 TTTGTATTTT TTTAATTCCT TCCAAATCGG CAGGTTTTAT GTTTTTACCA AACCTATCTA
    32041 CGATTTGTTG GATTGATAAT TTACCAATTG CATTTAATTT TTGCAATTGT TTTTTCATCT
    32101 CATCCACATC CCTTACCTTA AATGAAGCGG AGTCCAAAAA GTTTTCTACT GCAAATCCTT
    32161 TACCACTACC GGCTCCTCCT GCGATAAATA CTACCTGTCC ATATGGTGCT CTGTTTGAGA
    32221 AAGTGATAAG CTTTTCATCT AATTGTTCTT GATCTTCGTT TACGGTTTCC AATAAACCAC
    32281 GCTTCTCCAT TTCAATTTTA GTCAATTTTT GTTGAAATGC TAATGGAGTA TTTGGAATAC
    32341 CTTTATTAGA TTTAGCCGAA TTATACCAAA TTTTTAATGT ATCATCTGAC AAATCCTTTA
    32401 TCTGTCTGGC ATAATCTTGT GGAGTCCATC CATCACCACC CCAACCTATC TTACGAAAAA
    32461 TCTTTTGAAT AGGGGTTGCT TCGTTTATAG ACTCGTCAAT AGACCATCTA CCGGATTTTT
    32521 CCTTTTCAGC ATATAGTGTG AGATTTTTAT ATTTGACCTC AATTCTATTT TTATTTATTA
    32581 TTGATGTTAT TTTAGCTAAT ATTTCTCCTG ATTGAGTATC ATATATTTTT ATTTTATCAC
    32641 CAATTTTAAT ATCAGTTGCT TCGTTTATGG ATTTTAAATT TTTTTGTAAA AAATCAGGCT
    32701 TTAATTCAAT TTCAATAGAA GTGTTAGCCT TTTTAGTTTT TGCATCATGT GGTTTAACAA
    32761 AAAAACCTCT AGGATTTGAA GTATTACCAA TCACTCTCGT AACTCTCCAC ACTTCACCAT
    32821 CCTTAAAGTT TAGGACTGTA TCAACACCAA TATTTTTAGT ATTAACGGTT TCACCCAATA
    32881 CCTTCTCTCT AATAGTTTCA ATAATACTAT TATGTAACTC ACCGGAAAGA CCTATTTTGG
    32941 CACCATTTTT GTAATTCCAT ACATCTCGCC ATCCCATAAA CAATTGTTTA ACACCAACTA
    33001 CTGTTGGTTT TTGGGTTACT TTTTCAGCAA GTTGTAATAT TTTGTTTAAT TCACCTTTAA
    33061 AAATTTTAAT TCTTTCCTCA TTTGATACAT CCCCACTAAC TTTTTTATTC AATTGTGTAT
    33121 TTGAATTAGG TTTATAGTTG TGCTTTATGG CTTGTTTAAT AGAATTGATT AGAGGATTGG
    33181 AAAATGCACT TAAAACTTCA TTAGGATTTT TTTTCTTTCC AATAACCAAT TCATAAATAG
    33241 AATTAATGTT ATTATGAATA GCCTTCACTG TTCTAACACC CGCTTCATCT TTGGGTTTAA
    33301 TAAATTTATT TTCACCCAAT ACCTTCTCTC TAAAAGTTTC TCTAACTAGG TTTCTTACTG
    33361 CGGTTTCTAC TTTTGTAGGT AATCCTTTAT GGGATGTTTC TGCAAAATCT TTAATTTTCT
    33421 TTTCGCTCAT AGTATCTACG ATATTTAATA CCTCATCACT AACTTCATTT CTAGGAGTTT
    33481 CGCCTCTCTT TACGGATAAT GCTAATCCAA AAAGTTTTTG TTGTTGTTGT GATGCTGCAG
    33541 GCATTGTTTT AGCTTAATTT TTTCTTATAC TTTTGTGCTA AATTAATAAC TTCAGCTGGT
    33601 ATTTTATTTT TTGGAACTTC ATAGGGTTCA ACTATATAAT CACGACCATC ATCATCAGCT
    33661 ATACTAACGT ACATCTTTCC ATTTTCTTTA ACTACAACGA TATAGTATTT TGCATTATTT
    33721 GTTCCATAGA ATTCAGCTGT ATCAGTTATT GTCTGCAAAC CAGCTCCGTT ACCTAATATA
    33781 GATTTTAATG CCTTTTCTAT TTTCACTTCC ATAGTTTCAC TTAAAGATTT GATTTCTTTT
    33841 CTAATCATTT CCCTTAATTG TGATTTCATT AGTTTCATAA TTATATAATA TCTGTTTTAA
    33901 TTTATAGATA TAAATATCTC AATTTTTCAA AAAAATAAAA AAGGGGAAAA AATCCCCTAA
    33961 TTTTGTGTGT TTAAACTAGT CTTTATAAAC ACTTTTATGT TGTTTCTCTA AACTCAAAAT
    34021 AAATTGAGTA CCCTTCTCTA CTCCCATAGT TGCAACAAAG TAAGCAGCTA ACATATTCCA
    34081 ACCTTCTTCA TAGGTTAATT TGCTTTTAGC AGCCGCAGAC TGTGCATCTA AAACGTTATC
    34141 GTAGGTAAGT TTAACTACTT TATTTTCAGT TATACTTTTA GTATTAGAAA TTTCTTCTCT
    34201 AATCATTTCC CTTAATTGTG ATTTCATTAG TTTCATAATT ATATAATATC TGTTTTAATT
    34261 TATAGATATA AATATATTAT TTTTTCAAAA AAGATATTTC CAATCGATAT ATTTGTCTGA
    34321 TTTTAATTTC TGTCTAACCC TTTCATCACT TATACCAAAA TATTCTGCCG CATCTTTCTG
    34381 TGATAAGAAC TCTCTACCTT CACATTCTAT AATAGGTATT TCAAAACGAA TATCACCTCC
    34441 CCACAATTCT TCCATCTCAT CATAGGTAAT ATCCCATTCC GCTCCATCCA CAACTTTCCA
    34501 ATGTCTCCAC TGTGGATTAT TTGATGATAT CCAACCTCTT ATTTGATTTT CAGTAATATC
    34561 ACCACCGATA AGGTTAGTTA TTTGGATTGG CGACTCAAAC GGTATTCCAT CAATTTCATA
    34621 TTTAATAACC GGTTGGGTTT CCTCACCTAT TATCTGCCAC CTCTTATATT TGGATTTGGT
    34681 TGAACGACAC CGTCTCTCCA CTTCACTCGC TACCAATTCA TTTGGGTTTA TATGTATTGC
    34741 AGCTTCCCTA AATGAACGAT ATTCCGTTCC ATCTATTCTA CATATAAAAT TATCACCATT
    34801 TTTTATCCAT TCAGTTGCTA TATCAGGGTT TCCCTTTACA AATACTAATA TGTTTTGATG
    34861 AACCGATGCC ACCTTTCTGT TTCTCTCAAA ATAAGTATCC ACTACTCTGG ATGCCTGATG
    34921 TTGTGAATTA AAGAGTACCA TATCGTTATA GAATGATAAT CCACACTCCT CTAAAAATTG
    34981 TATCGTTTTC CAAACTAACC CTTTGTACTT TCCAATTTTG TAATTTCCAG TTACGGATTG
    35041 CTCCCTCACT TCACTTACCA CTACACTAAA AAATCGGTTA TCTTTTAATT TATCCGCAGA
    35101 TTTTTTGAGT ATGGAACGAT ATTTGTTATC AAACTCTTCC ACCGATAAAT TGGAAAGGTC
    35161 ATTGGGATTA TCCGAATATA CCTCTAAATC ATAATAAGGT GGGCAAGTGA ATACAAAATC
    35221 AACAGAACCA TTAGGTATAT GAGTTTCCAA CAGAACCTCA CTATCCCCCT CTAAATAGGT
    35281 TGGTTTGGTA GATTGTAATT TATTCACTTC TATCTGTGAT TTAGATACAT CAATCCCTAT
    35341 ATATTTATAT CCACTCTCTT CTGCAACTAT ACCTCTAACA CTACCACCAG CAAACGGGTC
    35401 TAATACCACA CCACCTTTTG GGGCAAACCA CTTATACATC AACTCACATA AGGTAGCATC
    35461 AAATATGGAT ACAGATACTT CATCAGTTTC CCAAAACTTA CTTTTAGATT GGGTATCTTC
    35521 TCTACCCAAC TCAGATTGAA TACCATAAGT TTTTATCCAC CACCTTTTAC GCTCTTGCCA
    35581 CTCTTTGGTT CTCGTATCTA AAATTGAAAA CGGTTTTATA TTCATAACTA CAAATATACA
    35641 AAAAAAGGTT TGGATTTCCA AACCTTTTCA ATTTTAATTA GATATTTGAT TATTTAACCA
    35701 TATTTTTGTA TATCAGCTTT AGCAGCAGCT TTTGCCGAAG AACTACTAAA ATCACTACCA
    35761 CCTCTAGCAC CTCTACTCAA CATATTAGAC ATCTTTTTCA ATTTATCAAA CAATCCTTTA
    35821 TACAACTCCT TATACTCTTC AGTACTAACT AACTTACCCT TATATGGATA TAATAACCAA
    35881 GCAGGTTCTT TTCCTTTTTC ATTTGGGTTC ATTGGATTTT TTCCTAATAA TCTCCCCAAA
    35941 TCTCTAGCTA CTCTTATTTT ATTATCAGTA TTTTTACCAG CTAATTTGTT AAATGATGAT
    36001 TGATGATACT CAAATGCCAA TTTCATAATG TCAACCGGTC CCATATTTTT TGCAGTATAT
    36061 TCAACATCAC CCAATTTATA ATCATTCTCT TTTATCACAA ACTCAGATAA TGAATATGGA
    36121 TTTGTTGTTT TAGCTCCACC ACAACCACAG TTCTCATTAA CATTAGTAGT AACACTTTCC
    36181 ATCTTTGTTT TACCTGTATA AATATCTTTT AACCATTGTG TGGACTCTAC TGTTTTTGGA
    36241 AAATTAGAAT ACTCTATATA AAATTGTTTA ACAAAATCGT TGAAATTTGC AGCTTCTTTT
    36301 GCTATAAGAT TAATATCACT CATCTTACCT TCGTTTACTG ATTCTTTTAT TGAATTTTTA
    36361 AATTTCTTTA ATAGTTTTTC TATATTTTTT ATAGATATAC GTCCATCGGT TGGTAATACA
    36421 CCACCCTCCC CGTCATATTC ATCACCAAAT TCCAGTCCAT CTAAAAATAT TGAGTATATA
    36481 TTAGTACCGA AATCATCTGT TATATATCGT ATTTCATACT TACCAGTTTT AGCTACTTTA
    36541 AGTTCATATT TCTTACCTTC GTTTACTGAT TTCGTTTTTG CGTAATCTTC AATATGTTTT
    36601 TTCACATCGT TTGGAAGTTT TTTATCGTAA AAAGTCACCT TACCATTATC CGATACATGA
    36661 GCTATGGTTT TATAATCACC ACTAACTTCT TGTGCTCTAT TCCAAAATGT AGTACCACTT
    36721 CCCATAGAAC CTGCACCAAT ATCATATTTA GAACCGAACT TTTTATTTAC ATTCATTTCA
    36781 TTCACACTTT CAATTGCGTA TTTGGCTTCC CTAGCATCCC AATCTTTTTT TGGCTGTATA
    36841 CCAACACTTC TAACATCCGA TTGATTAAGT AAAGAGTTTT GATTTTTAGT CAACCACGAT
    36901 TTAGCACCAG TGGCGGATTT GAATACCCCC ATTAGCTGTT TACCCTTTTC TTTACTCACA
    36961 AACCCCACCC ATTCACCAGT AGCAGATGTA TGTGTTGCTT CACTTACGGC TTTATTTTGT
    37021 GAATAATGTG CTACTATTTT TGGTCTAGCT TTACCCAATG GTTTAACAAG AATGTTTTTC
    37081 TTTAAATCCA ATTCAAACTC AAGTTCCCCA TCAGTTGTAA TACTATTAAA TGGCTTACCA
    37141 CTAACCATAA TTACATCAGT ATTATCTTGG TTCAAAAATT TAAATTCTTT ATCACCTAAA
    37201 ATGGTTTTTA CTTTAGGGTT TTTTTGTAAA AGTGATTTTA ATTTGAAATC ATCAATATTA
    37261 CCTACATTTG GTATAAATAA TGGAATTTTT TTCGATGCTT CATTTGCCTC ATTTTTAGGA
    37321 ACACAGTTAG GAACTTCCTT ACCACCCTTC ATCTTCATAC CAATTTGCTG ATAGCCATCC
    37381 CAACACGGTC CTTTATTTTC CCTCTGTATT GTTTTACTTT CTTTGATTAT ATTAGTTAGT
    37441 TTCATATTAT TTTATTAATT TAAATGCGGT TGATTGCATC CCCAATAACC CTAATTGTGA
    37501 AAATTTATCT TTATTAGTTT GATTTATTGC ATCATAAACT TTTACAATAG CGGATGCTGA
    37561 ATAGCTATCC ACTTTCATTT TTTTACCACT TTTAGGGTCT TTCAATGTTT TATATCCACT
    37621 TTTCATCACA TCTCTCAATT GAGTTATGAT TTCAGGTTCA GTATTTTCTT TAATATTTTT
    37681 TAATAATTTA CTAAGTATTA TACTGTTTTC TTTTAATTCG TAGTTATTTG TGGAATATAT
    37741 ATCAACAACT CCACCTCTTG ATGATTTCAC TTTTGCACTT TTATCAGTTA AACTAACTAC
    37801 TTCCATTTCT TTATATGGAG GAAATTTACC AACTAAAATA TCACCTTTCT TCAGGTTCTT
    37861 AAATTGTAGT TTACCTTCGT TTACACCAGT ACCATATTCG TGATATCCAG AATTTGATTG
    37921 ATGTATATAA CTATGTGCTT TACTGATATG GTCTTGTATC CATCCAGGTA TATTTTTTTC
    37981 AGCGTTTCCC AACTTTCCTT TTAGTTCGTT GGCAGCCTTT ATAATATAAT CCAATTGCCC
    38041 TTGTGCCATC TTAACTTCAT GATCTCCATC AGCTTCAACT ACTTGTTGTG GTTTAAATGC
    38101 CCTTGCATAT GGATTAGAGT GTACTTTACC TAATTCAAAT TTCATATCGT TATTTATTTA
[truncated: 363,399 more chars]
