# Supplementary material for: Clades of huge phages from across Earth’s ecosystems
Source: Nature. 2020 Feb 12;578(7795):425–31. doi: 10.1038/s41586-020-2007-4 (PMC7162821; doi:10.1038/s41586-020-2007-4)
Supplement: Supplementary file 6 — Genbank files for all genome. [file 41586_2020_2007_MOESM6_ESM.zip › genbank_genomes_SD-4/PIG_PHAGE_COMPLETE_CIR-CU-CL_31_57.gbk]

LOCUS       pig_ID_2419_F67_scaffold_3_curated_closed_complete_prodigal-single     227103 bp    DNA     linear   BCT NOV-13-2019
DEFINITION  pig_ID_2419_F67_scaffold_3_curated_closed_complete_prodigal-single,
            contig.
ACCESSION   pig_ID_2419_F67_scaffold_3_curated_closed_complete_prodigal-single
VERSION     pig_ID_2419_F67_scaffold_3_curated_closed_complete_prodigal-single.1  GI:
KEYWORDS    .
SOURCE      PIG_PHAGE_COMPLETE_CIR-CU-CL_31_57
  ORGANISM  PIG_PHAGE_COMPLETE_CIR-CU-CL_31_57
            .
COMMENT     Data sourced from ggkbase. For additional details see
            http://ggkbase.berkeley.edu/organisms/405203
FEATURES             Location/Qualifiers
     source          1..227103
                     /organism="PIG_PHAGE_COMPLETE_CIR-CU-CL_31_57"
                     /mol_type="genomic DNA"
     gene            complement(28..450)
                     /locus_tag="pig_ID_2419_F67_scaffold_3_curated_closed_comp
                     lete_prodigal-single_1"
     CDS             complement(28..450)
                     /product="hypothetical protein"
                     /codon_start=1
                     /transl_table=11
                     /translation="VEIKIDKKFFIKFGIIIILCFACFCAGRFLRVRGASEDGIRAEQ
                     QVEQLSDRVGSLEAELQLRIEQCEQLEGQLDSIGIGIDESIRIAGSIRDDIRQGTEEL
                     RGSSSIITELRKRFTQYEIRIGELTEDLRRIKEGSSKQ*"
     gene            complement(462..1031)
                     /locus_tag="pig_ID_2419_F67_scaffold_3_curated_closed_comp
                     lete_prodigal-single_2"
     CDS             complement(462..1031)
                     /product="hypothetical protein"
                     /codon_start=1
                     /transl_table=11
                     /translation="LVKKYKIISNDWVYTKEELADRSNYLWRLLVTNYKHDPNPTILY
                     MGTYTAKNGKQYAHGFNLHYMDLSDLQWLLRLIYMMKRGGQIVNPRQFYYYIKMNRPN
                     IPKKCYRIYHLGFCNYYTICPGFSNLSVKQCYSVKDGRDNLISQLNQMIDNAYNPGGN
                     NYTKPSRVAVNQTELQEHIQMVLNTVRIW*"
     gene            complement(1057..1572)
                     /locus_tag="pig_ID_2419_F67_scaffold_3_curated_closed_comp
                     lete_prodigal-single_3"
     CDS             complement(1057..1572)
                     /product="Uncharacterized protein n=2 Tax=Treponema
                     denticola RepID=M2BSU9_TREDN"
                     /codon_start=1
                     /transl_table=11
                     /translation="MTLWDFLSTTLTSSNFWIILIGIIIIILLIALFGKTGLFKISTK
                     HFKLGESEDSIKERLIIKSQLEAAHDFIMALENKIIDMTESKQPSDFIVRILEEIYDK
                     TVFWIAANHIKNEEAYVSCKQREILNYLYTKRIAEPFKTPEFKERVKKWVEELIDQLA
                     DTRELYSKKKD*"
                     /db_xref="UniRef100_M2BSU9"
                     /db_xref="M2BSU9_TREDN"
     gene            complement(1599..1823)
                     /locus_tag="pig_ID_2419_F67_scaffold_3_curated_closed_comp
                     lete_prodigal-single_4"
     CDS             complement(1599..1823)
                     /product="hypothetical protein"
                     /codon_start=1
                     /transl_table=11
                     /translation="MNFAQVKTIVDKDEEKNKIKDTTLNQEQKLAQSENLGKALLSQL
                     KKEEAPQHKKTTKKKTTQKKKDDKDSKDKK*"
     gene            complement(1901..2095)
                     /locus_tag="pig_ID_2419_F67_scaffold_3_curated_closed_comp
                     lete_prodigal-single_5"
     CDS             complement(1901..2095)
                     /product="hypothetical protein"
                     /codon_start=1
                     /transl_table=11
                     /translation="MANVANFEVNGASYAYDTEARNPLSDKVKVKAVSGKLVYDINTK
                     EPTEVVGVPANNLKAVDEAE*"
     gene            complement(2120..2914)
                     /locus_tag="pig_ID_2419_F67_scaffold_3_curated_closed_comp
                     lete_prodigal-single_6"
     CDS             complement(2120..2914)
                     /product="hypothetical protein"
                     /codon_start=1
                     /transl_table=11
                     /translation="MVRGQIIITLSNGRVISYANRYLTKKAGLDENGEPLTDNAGTKE
                     VFDSFGKPIMVEKNGEMVPLTEDISTPLFDGYPEFNYYYTGYGNDRYEDQEGLGKIKG
                     DYEYLVAQLGVVGNDCLRFPEADEEHGDTTELVRRVTSTVNGVETYAREQVSAKEVVS
                     IKIKEDWVNFPYGRESGYNLSKNSPNFMGFRESYEIKQKKLDRGPDFNKNIKFDNGYI
                     PNPIIENGIVVNEKEFDEVVVENVKNGKEYYGIKNGKKSGKTFVKN*"
     gene            complement(2926..3744)
                     /locus_tag="pig_ID_2419_F67_scaffold_3_curated_closed_comp
                     lete_prodigal-single_7"
     CDS             complement(2926..3744)
                     /product="hypothetical protein"
                     /codon_start=1
                     /transl_table=11
                     /translation="MKLEGYTPEVFLENFIKDCAVFGEETAQAIYEEIFSAITGKNVK
                     LGKFVETLEESMNEYLEENTLLETPADDRIIQDYVAKMANQHYLSNNGSALKNAISIM
                     SAPDGAVAANGKAAFETIINGSKEAAANAVAEVGSKLPSAQLSQAAGSGILSKIGGFI
                     TSLPGKVKAFFGGLKGKSFGEIMKQGMGWLKANPMLALKSVGGIALVALLIRALKKRG
                     ELNKYKALAAIDKKANTLKEDCYDTFEDTKEKIAMRKVLEECKTNKALAKVILG*"
     gene            complement(3769..4245)
                     /locus_tag="pig_ID_2419_F67_scaffold_3_curated_closed_comp
                     lete_prodigal-single_8"
     CDS             complement(3769..4245)
                     /product="hypothetical protein"
                     /codon_start=1
                     /transl_table=11
                     /translation="MTEAEYDEMMVLKERGVKKEELEVSENEIDDALALIDEDQKEII
                     EKPKEPEKQPEISIDDITRVALESYKDIQKHSEEIYDAFYGDIVTGRKRDDVSKQMLT
                     DSQRIKIESINALASLANAKARLIAAQNRSNQGNVGVFINSQKGEDVGINLANLSD*"
     gene            complement(4226..4432)
                     /locus_tag="pig_ID_2419_F67_scaffold_3_curated_closed_comp
                     lete_prodigal-single_9"
     CDS             complement(4226..4432)
                     /product="hypothetical protein"
                     /codon_start=1
                     /transl_table=11
                     /translation="MDYDYLQAVEKRFNNFYSYGGIVEKSFWQNVGKIVNKKETIEQT
                     KMFDEMLKTADRMIKGGMDDRSRI*"
     gene            complement(4481..5254)
                     /locus_tag="pig_ID_2419_F67_scaffold_3_curated_closed_comp
                     lete_prodigal-single_10"
     CDS             complement(4481..5254)
                     /product="hypothetical protein"
                     /codon_start=1
                     /transl_table=11
                     /translation="MDLEEDIIEEENEKEIIIQNEPDFNHDDSLLKTLKTTHKAPKGM
                     YFDEDYFTDLVINKYLPTIKRDENGKIISSDKVLENEVLANILLVVNAVINKYGIWRF
                     GKIEVLRSEGLAECWRSLPTFDPSRKKKFFHFLSLVVKYHLINLTKKDKEMREAADIA
                     IQPNLESNSCVKNEFFFEDMECVLLDIIDEHFPEKEKHDKYIDLASILMEYIRENQMI
                     IGKNDLFSTFREYGYKTSDYKKFIADIEPYKNQLYELAS*"
     gene            complement(5283..5573)
                     /locus_tag="pig_ID_2419_F67_scaffold_3_curated_closed_comp
                     lete_prodigal-single_11"
     CDS             complement(5283..5573)
                     /product="hypothetical protein"
                     /codon_start=1
                     /transl_table=11
                     /translation="LISNEISIAKKEHSSKDKKIVITMPNNSCAFLLYYDNGVIKKSK
                     AFIYPHTASGIKKINKELNQEYKLWLRCLWYYGYLEEDDTQLIEFKKLDKKK*"
     gene            complement(5576..6346)
                     /locus_tag="pig_ID_2419_F67_scaffold_3_curated_closed_comp
                     lete_prodigal-single_12"
     CDS             complement(5576..6346)
                     /product="hypothetical protein"
                     /codon_start=1
                     /transl_table=11
                     /translation="MKFKELFDKEFLYESKKEDKKATKIFYKFDINIKKINEAEANQE
                     APTDQTTLPPASDQTMTPLTDPNLAAQTMPVVDQTAPAITPNMTQQPAEQLPDDLGAT
                     LASVVTEDDKNEESVEINDEDNIIRKLEGEVILTDEEEDEIQTIEDIITKLTEAKKDG
                     IEILDEFTADILQVMVNPATQQTLKEKIGKESSIFAEIIYGKKREDSAGLRIIKRKNS
                     ELLTTSLMIDNKIINAKYNKDTLDKRITEYRNRKFEQD*"
     gene            complement(6346..7209)
                     /locus_tag="pig_ID_2419_F67_scaffold_3_curated_closed_comp
                     lete_prodigal-single_13"
     CDS             complement(6346..7209)
                     /product="hypothetical protein"
                     /codon_start=1
                     /transl_table=11
                     /translation="MKSSSVSNYIQRDGFVMVSNLLISYQSELGITDRELMFIIKAIK
                     HKENYKLHDEQLDPNVSARTLQRCRKSLKEKGYLNYKVWKYTDEKGHIHTEGITYDFS
                     PLEEELQRISNLIAEEKESQINKEAENYIIEYGENSPIVKYMEDWENHYGDKYRLTPA
                     EKQWYNKLSEEEQECISRIFDFCEDMHLFKEITPRLILFVKTASRWKQLKEYVNDNPK
                     ENIVSCLNEEPEEIIIEPKKVKIDKKLIIEKEIKRAEEALAGNLDDIQKMVWEDYLKD
                     KLEELKEIGEQ*"
     gene            complement(7368..8225)
                     /locus_tag="pig_ID_2419_F67_scaffold_3_curated_closed_comp
                     lete_prodigal-single_14"
     CDS             complement(7368..8225)
                     /product="hypothetical protein"
                     /codon_start=1
                     /transl_table=11
                     /translation="MKLSIILTFCDKDYHYINDFLKDIKNKVKIEHEILLVDNRINNK
                     EELPDKELYDKVLVFSNKSNFGRHKAVFEVTGDRIWFIDADDEIYEIDESFEEYLGGE
                     EEYIQFLYLDYKEQFFANGNCSLWNKWLKTDVCKEKFLKFKDLPIVFHDDYLMISALK
                     TYKSVQKKIYVYRNDRSLCYSDGLKDSREVLRSFSGLKYLREELAATDNFGFWFYRAI
                     SDAFWFCYNSVREIDKEFAFNVVFSCIRFTDFIEVMKVMFPEINDDNNRIAVEIYERW
                     EKFQKKIHK*"
     gene            complement(8229..8996)
                     /locus_tag="pig_ID_2419_F67_scaffold_3_curated_closed_comp
                     lete_prodigal-single_15"
     CDS             complement(8229..8996)
                     /product="hypothetical protein"
                     /codon_start=1
                     /transl_table=11
                     /translation="MNLILTLDKNNIKINGGSYLKNSFKIIELKQVSLEKLQSINYDY
                     VYLFTFGEFEINNNLPTCQNNDYGIFCISKKRFPAFFCLKKSFFEIFYIMLGSSIITK
                     TCETLDIKNYFCCKTDNEVIYKITKFSDFVSMTFNSSSDFVPVEITGLKAENLSFKLF
                     NIFSMLEFCDKSIYDSCFELAMNSLNNYQKKFLEDNLYNMTTSTYFISKSCSEKIKKF
                     LKDNPYEVPEDYYGPDKKKYDEDYKNNFIYGDKNDLE*"
     gene            complement(8999..10084)
                     /locus_tag="pig_ID_2419_F67_scaffold_3_curated_closed_comp
                     lete_prodigal-single_16"
     CDS             complement(8999..10084)
                     /product="hypothetical protein"
                     /codon_start=1
                     /transl_table=11
                     /translation="MGVNLSFGDKTYKFFNDSVVNKAYERYKSAGIPILKCQLRNGNN
                     VYSALMTEGKFIGNNFYSNRSLLNGDVIGAQNGSNSKPLFIAKNRLGSLYSFIRLSQG
                     ITFTYKYQNIENWTNSIYHPQLGVWLPVGAPSRSRHQTLTIVSWESLFPLEGDYVCSL
                     GNVAFNLPAGHTSGTINKSGTYYSGEPKTGVNCRLLYGDLSPKNYTENFYSIQSRSEI
                     YGKTALASDRTSAWKEYFLFFWNWHVRADWQLTWLDASNPANISWNTRTIYGDEHIQD
                     ANEWWAGKKPDAGEFKTTSFTTITGSEVFNKNGIRFNETYVVNAVRGPYGSSGASHEY
                     KSYTQVAVYGSANLTDRITFSFAYSGD*"
     gene            complement(10108..15582)
                     /locus_tag="pig_ID_2419_F67_scaffold_3_curated_closed_comp
                     lete_prodigal-single_17"
     CDS             complement(10108..15582)
                     /product="Silk sericin MG-2 n=1 Tax=Galleria mellonella
                     RepID=R9S1U8_GALME"
                     /codon_start=1
                     /transl_table=11
                     /translation="MKYKSYENSAEEFATGLNAELLSAKDNVSARSVNRPIINILENQ
                     ESNYNLIQTLLKTVYGNTNGIVPDVLENFAAETFEIGSFKNSSQNYFIRIPTGMMLLS
                     KLAKEDYSNNNSNPFLKKGDYNYKDNIHKDCFLNDKFNSFLIENKPEINLYERELANL
                     INLDLTDLTNDLRIYQDLVPMTVKVEIIDETGNPRLSSNGSPMYVTDENSKVIYLAKK
                     GFGDLDIYYGDTKATINSLNYLTTYDEITNSETPNLNNETIKQTVTYRENLQTKIVPN
                     GTYTNDINKALILKDASGNEKVRTGYYMNVVRATSGDDEVTWLPNKQQYAHWDIFLPN
                     SDFGADSNTDVTVKFFDENEKIVETITFYFSGSLTLQEINDKLFSEVLFFSKNFNIEK
                     IQANDSTGNPIIGSRISVKNNNSYYDNYKLTISYRVSDETGSREFFYQDVITQQSINK
                     LVINKSEEQQYFTNIFDLTNAFLGYFSSYFVNITNIYNYLNLEAIIKIGNVAQTYYLY
                     YDLDGKLENQTNDKYDKTGRFYLTTNGDPKVEASNFVKLFEIKVEPNNILPNNPVVKS
                     VKSFFDPLDRRLIATKRAELNSLLSTTRTELNNYIHIKDVDDNREIEIKEKFSDANNE
                     QLRITSPITRIVDVKDKEEHLTPATNNWTDSGEGDTPSDFFEESYEVLDTTKSEDDSN
                     FRKYIYNNNAGKKGIVVNKNKGISIFNYDESLVGGNTHSYSSFKPIEICSAKGNINLF
                     NTNNSTGRINIANFKDASTNIIDIKGKTRIRSSNNDQLVIKKIGEIDKSGNNANVVFQ
                     IGQSKSKNDIDSLTSKTDTQNAVIGELSFTSGETGSSRDNIVSSNRKFTLGLTKAAGY
                     LKSHIKTIFEARNTNDNSDNEKAVITSYSSIVPENNKIMLGYPINSRTYKLENNYIPY
                     VTNEDVDSNILASIKKEGSNYTGTSTEYINNENRWAAAFINRGYFGRIILADTADDVK
                     NKDARNGALRLGNSNIFDVSSLFINKTRRTINFDNEINNTSENTIYSNYSGDVSTDGL
                     FFFLNRKLGLNIDTDLNKEPANAENYCAFGLKTNGAHINKNAYIYRQAFININSGENE
                     STTENNSSLVVKGQTVLNGELVIGKNAKTIDDTANHTSSTSIIRNSSDKYKKYNEEYF
                     EKDAENHLLDKTGDEYLNLNKENWLYEFVNYGHSYFEKDITVKGKFTEDTVLNRTLKI
                     LNHNYANYDYNEKTPNCPEGNARKVKNTIVDSYDNSSTKLPRNNVSLDVESGLIKFGS
                     NSETLEMDDQSDLELFGSQWIKRRLEINSEGSSLRNTSMSFDNIKDKNNYESPAFYVN
                     GASQFSGNAVFGNSLVTYTDRETGKIYKALANNKAGSANNPAKVIFWGANEANTKIGE
                     ETNWHSDFDFHGKTWFDYRVRIGRDTTDHLASNSYDNAGQHNGSLEILGKNAEAALKI
                     SGKVHFEDGQQSYWQAQQLTFEADSDPTQETGNISRLVLNSGRDYKNAELYSTNNINI
                     TSDSEINVEGNSGINVGSSGNIKLNSSAETSVVSKSNIGITSEGNIELLTKTSDTSIT
                     LKNTNNGSIILGNNTKKTDIDLLTNNGTISAKYKAGGSFKVTLAGTNNDDKITADSSS
                     ITLQTNSKASIILSNNASSGSISSSANSITSVANTLTHNCGDAEKISINSTNSIFKYD
                     NSNSLSLSNGNATLTGSGNNITLNSSKIAINVDSEIVNFNSSGTVFTNSNIAADNLNL
                     TGGGTLSIYQKTGASLSLGSTAANLGISDTSINLTKDTATITSPAIYLKLNSSNEALR
                     IWRNASNIPEIYVDHQLQCASNLRVASGYLYIGDYAISIS*"
                     /db_xref="UniRef100_R9S1U8"
                     /db_xref="R9S1U8_GALME"
     gene            complement(15656..15964)
                     /locus_tag="pig_ID_2419_F67_scaffold_3_curated_closed_comp
                     lete_prodigal-single_18"
     CDS             complement(15656..15964)
                     /product="hypothetical protein"
                     /codon_start=1
                     /transl_table=11
                     /translation="MTLPEWAHWWLTYDHGESGGYVCFYPDNINKDHNLIKLFNGLKE
                     KHADDIKFENGKYVFVGQVEDKKPYLKFVMTEENDKKFFELSLTEDETIKPIRMKNFY
                     *"
     gene            complement(15974..17254)
                     /locus_tag="pig_ID_2419_F67_scaffold_3_curated_closed_comp
                     lete_prodigal-single_19"
     CDS             complement(15974..17254)
                     /product="hypothetical protein"
                     /codon_start=1
                     /transl_table=11
                     /translation="MLKDILSKFQNNKVKDPLNVNIMDGFVDIKGYKVSEDGKKKLIY
                     HDCGDNVVTDWMRHTIMVMLTGSVFSKNGNCTLSNPTAVFSRQSEAAFSMLGQNDSYH
                     TAKDSKTVNGATVNTTGKNLDGYLLNGKQYFFNSNEITEKYSRPASSLANENLYAYFP
                     TKVLFGTGKEYSSWDVLQTENETANATWYTEMLNSYGGDVTTAKNNFDTNIDITCNTF
                     SGSISKNIYSGNGNITKMRTVNDPDTSSNIISTTSTMNKNYGVVGAVKTFYFDEVSDN
                     DYLQTTLSDSGKLLKPINRGVGRPCFIYFNTPQENLQTKEGWDDPSAAEVSLAKDNSS
                     SYLNKITFSITMPAQSAADNAVGKYYPYNGYTLKQMGLYNDALLTTGVDASNDLNNYA
                     YNNMKHGMLLAVKNITSFQKTADVELKLTWTLTI*"
     gene            complement(17259..17450)
                     /locus_tag="pig_ID_2419_F67_scaffold_3_curated_closed_comp
                     lete_prodigal-single_20"
     CDS             complement(17259..17450)
                     /product="hypothetical protein"
                     /codon_start=1
                     /transl_table=11
                     /translation="MDDKNNINFFDGVFAVKEITKKTDAKGNEVAVVLQLDNNHDLAG
                     TLINGQKIVLSNYETRIRR*"
     gene            complement(17450..18028)
                     /locus_tag="pig_ID_2419_F67_scaffold_3_curated_closed_comp
                     lete_prodigal-single_21"
     CDS             complement(17450..18028)
                     /product="hypothetical protein"
                     /codon_start=1
                     /transl_table=11
                     /translation="MAYVAHSVYAEGIDKKILGDDKIYIALINDINDTTNNGVLKNVL
                     AVSELRQGNGTSVDSTEELNTLPNTYNKVGNFVSKTLNLLSVSYNRTKSVKGDNNFAY
                     CGVNEPDSSASTTARGFAIIRYTGSPTKLIAYQVEDGGTTKEVVFAGPSITNSNSSDH
                     EVLIIGNLTSNPTINEDSNFMFGGAKITFTEA*"
     gene            complement(18072..24947)
                     /locus_tag="pig_ID_2419_F67_scaffold_3_curated_closed_comp
                     lete_prodigal-single_22"
     CDS             complement(18072..24947)
                     /product="hypothetical protein"
                     /codon_start=1
                     /transl_table=11
                     /translation="MTFIEPSLERVFQTLVDNDELINHLKSQDYLITKSSLYDNYTKE
                     QVKDMEIAIYSNNVNTLYELAQVLLNFSDKIKNNQIWYLVSHKVAWEEISACIGVEPK
                     NLNVETYKLLMYTYKYCVISSFFQNNKGRFMPEADFLEIENNGVGSAFYDAMAKEFDK
                     LDEMINKCLEYRDFDTIPYDLINYLTQLLGFEKKDINADTETEAKFRELAKNILDIYR
                     IKGTNYSFELFFNFLGFNIKISEYYFDRRLYYTTSNAGNEETESSNNAEFEYYLTTVN
                     PADNKLQKLGISEIVSPSDITPQYSLLEFNKLCQEYGPEAVLGYSPIYPVYNSNGDLM
                     EYKKYEGKVYKYFKTNVIYYTIGVDMKNPTEKQLTAVTKYLEFLTPSYVMRTIKVDTY
                     SEKTEEPIGFDGDGSETPDAYGNFNSFQMLDSEDWSQHFKDEYVTGSTSGVAKKVNEN
                     NYLGKEETFDTYVNSVGTNKFRLPLGRKTISKSVSRYLHGGDGVNKPNIRRLKFYILH
                     TLDGVETDDWGSQNVIIAPYYTVPPFVGAENYTTIKNSWDKPTKLINLTGGDGEGGEE
                     CLKTQIRDADLRTAINYVTNKTIDEFIKEPEFNELKFGETFPKKLVKVRTIPYGTGKY
                     KSAYEAYLWELNQNKTHICNISCSIDTFEKEVLQNEETDSKSSFNSEIYTDAQIANYN
                     KNDILKNLNFGDYVLSYSGDLNNGKLNLYRYGYTPYPIIGDSNQYAATYLNYLNSFEY
                     ELRKDYNGSLSNFESVNLQAGYITKQSLLEAQQYVNQLRAGMIEAANKKQQSEWLPID
                     YITSKLFYIAADGEYYRAVKVPAYNGISNDTYQNGRNHNFSTLQEAINYFNDNPAEKV
                     NNAEFYVNSTTDKGLYTFKYKNRISGCLIYSTADEKLYYVTGASRQDIKIIENWFGNL
                     TINSYVEDPNGDFYEDSNGLMNKYTDGVNASKRYSISDNGNIIKGEINKYDYFWKGYD
                     ELADEEDFIFYNAEHKITWPELNIKNEIIARPIKRETDLQFDEDTGKHLLTYNSISSN
                     SASIELDNVKDKFKLVSGIPTYYNTFGQRIIDEISTKTIDNFTANEHVDWYKEDLENG
                     HVRGLLSIIENAMKELTNSPLTREFVFYSKTSDFFQDYYRIVVLGTYTKESIPKEILE
                     RLTGKIYSEIEDVDITEAIKNRITTYYNLAVNQCADRLDSISKDRVYYSFIENWRNAI
                     EIKLTDWNEKGTLVLDKDGKIDDAAMFKDPLSLTNEYGANNNKQIAGKFYFDERTAFI
                     AKVKAAITDLKNKYGDNINFDFSTKERKSLLGKDAYSLTVGSSPKFFEVPSNFSYSYK
                     TYKDIKTLTISDGITLSYDSIYNFYIPYSLNYGLGVYSKDFYGEQRDIYSEFTEMFDL
                     LHGFSKGTTSKEEINNFLKQYYYKKLTNLFRESSIKDEEPLSIETQGKKPTKIYPKLA
                     EKLDGRGGFFGSPWTLLSTFVNNGKYYGNAKLNFYKIDVKLSDNYKKAVIKFFVKKED
                     FVKCFGYDFNRYYKMLDLSKVNSSEEVAKLSQTIEEMYKKQFACIKPIFQFRQNIYDI
                     SRPSNWQAARKYYETDFASAEVKNTDSDYLPITNDSGYVIGKNGLRLNTNEEIRARLK
                     ESSEIIITITDTSITTGLRLTAKKEFFKDMNVDEQSNIFGYLIVKKLTQKFIDNYISK
                     CYSAEWIEKNTEGEPTEYNSFGDDRSINVVSTNKAVTIDNYENYYKSLKIYDKVHDEE
                     VAQFNEQGRVLTNNGYVQFNKFKTFEDQGLKPIYKNVPENKVYLSHIDNKTVSVATFI
                     DNEKEQKIINDDIKVYYNSYGKLCVEIPSSRMHVGNITKIRLFFKSLYIKVSTRILLS
                     YANFEMNGVFVVAKILTNSIFAKIHQTSSLFTSAKAFARKIASTYNTNSIFAIGAKTK
                     KVFIKAIANFTNKTFYTLLKCLGYEIKAKGTISNIMYYGVSIIKHSIISKFIIALKKN
                     FTGTFIKTNKLFSNSSIFSPSKYTNVNILEKIIFKTVKAIKNAINLLLVLKSKDLENS
                     LDIRLITEYINTSYYRPEGERDFLTTYRQFFTNADITTTDYKTFEFDYLTSSAKANLT
                     QYKDTDNNPETPDELVPGFTIYIPWYSFELNENGNNFLYPDPAAAGSWKRMWESPRQN
                     FWFIENQNLKVFEDDINLRFYTFIRLKGFWWDGRLWRVITTRITNNIKLFSKVSTNSI
                     KIKTIGKFSKSKKLFSNLSTNSVGINTASKISENIIPENDFLFSVSTPEEQDYKYWLV
                     SATELDAAAEEGYDISGYDGPKSVAVVNRPCLLIEDNVNKILA*"
     gene            complement(24997..29259)
                     /locus_tag="pig_ID_2419_F67_scaffold_3_curated_closed_comp
                     lete_prodigal-single_23"
     CDS             complement(24997..29259)
                     /product="Uncharacterized protein n=1 Tax=Gloeobacter
                     kilaueensis JS1 RepID=U5QJA6_9CYAN"
                     /codon_start=1
                     /transl_table=11
                     /translation="MSTQVLTELPRIQQSGMDFDTVIAEIKDILANNPNWAENWPEFY
                     DSEAGTMLIQLMAWVMDNMSTKQDVLVNEMFLSTAQNDENKLKLLKQIAYNPGLANSA
                     KVAVRIDFAEMPTTFTYVTPPRTVISNRINEILKFNSKDINGASIPWEIIPITDGKPD
                     YLDSIIVKPGQITYETDKNNNTIYALQGETKYKEFTTETSDGAFFDLEGTNIAADSIQ
                     VYITKTMKQLIEVSSFVNKDALDKTLPYPYVVETNEDRTLRIRFGNKSILKSERLLPA
                     GTTISVFYRTTNGSVGNISPGFMNAAISLKDDEGNYWGATITNDLLANGGTDEETIDD
                     AVLNGPLSLRTMDRAVTPQDYNIILDRNPNVFKSKTYTSTNQPDGFLNYYGRYINPQE
                     AFSLVLLNKNYKDVPASEYNNFPWITLTKEPRLNEKYVFDSGDYDSSCSYSNTYYNMS
                     IVQRDASIKTFKNAIVINLSDDFNNALYNSNGSENALLKLKLSTKKNTSSFFDDIEFS
                     LVYPDNYFGAKNSILTMANNYLAADDNAKFVTASAYDAATPIDVNKGRYITVSFDNKK
                     SITIDLWVDRGVNEYGVYNDSEYYLLWTNTGDLNAKEVWGTNKTKVAASHRNGIVEII
                     NQSLAQLEIGVGQEFEEYTSDTSYQYFSLNMLSEYAPIPSLQSDAYELTLSVNGVDYK
                     FVLSNALWINAWNAMNGGVLLPQDYNWKSTKGLAIMLNWIFQENGGELKVYDTNQANW
                     VEPDGFPLAGLHAESVQTLIFDTDSDNDDDTNINSVYNAYDLSIRTTDPKMLINKNYT
                     DDNGVTHNLKKVLWLEDCYYVGFGMFGHTIKGNANQATSLRSLIQEPTQGADYNNLAS
                     FELISDESSLGWFKLTSPIKGNSSSVNFKLNNTTGGDFMKSILNLHFNNSGYSYKAYG
                     VKKAYLIKNDALRVYITQDGTEATIDQTVKAGNVIFENSCIYNSYDFSEIFANFKVSE
                     SDSLVLGSVYNNFYYSGNEAIDSLLKKEIAGISGQYMGYTVLANGVKSYYIDENKTDL
                     DIRFTSQPQNTNSLYAINSDLDVVKSDRIKLLTACITSPINGTIVMQIDDNDPIVADL
                     STCKNGTEITSLLLKTLKNTEASSDLNTNRNTIVRNSYTCLNQIQIQNLNRNNGSIKF
                     SYLSGIEEDVNNLVYRQFLGTSKTNTDLYNLYPIDSVDSDCIKYIDEEEYYFCPTRDK
                     PLEFKYRKLVEEVNSETGETTISSRPADFYITIEGASNGDQNSYRFVLHKTENSKFPD
                     TYFYVHFINDKSYDFDSNGKVRETDETVLQSYMDKYKISGTDITFISPYFRTYDIAAT
                     IRYNANFSEAEVVKAVNKAVDDICNIKYSEIAGSMSRAKILKSIMNCDGVEDCKITYF
                     GYDYDGEAPSTDTLTADFFEILCLNDSDGSSSGKIFTFEMAE*"
                     /db_xref="UniRef100_U5QJA6"
                     /db_xref="A0A0F9BKT2_9ZZZZ"
                     /db_xref="glj:GKIL_2750"
                     /db_xref="U5QJA6_9CYAN"
     gene            complement(29268..29618)
                     /locus_tag="pig_ID_2419_F67_scaffold_3_curated_closed_comp
                     lete_prodigal-single_24"
     CDS             complement(29268..29618)
                     /product="hypothetical protein"
                     /codon_start=1
                     /transl_table=11
                     /translation="MSSDNIGLGFYNENGIAFQTEGKHIIENVKRILTTRRGERIGNL
                     SFGSDVSKYLFMPDLTIDDLITEIVNSIKRCEPRVIVEECSLSSKKDFDTVVIDLKLR
                     LKSSGEEIETSVEL*"
     gene            complement(29629..31548)
                     /locus_tag="pig_ID_2419_F67_scaffold_3_curated_closed_comp
                     lete_prodigal-single_25"
     CDS             complement(29629..31548)
                     /product="hypothetical protein"
                     /codon_start=1
                     /transl_table=11
                     /translation="MGKTYNSESARRIASADKLKFIKDYYDERENIKVRGSSTLSNLY
                     DENYDDTMLRTVCIESASHIKDAYEEGNYLVGMEIDTSNPGFTWVSISSYTLNNYAPG
                     VNEVRGLDNTKYTYPLKDLCGIWDMFKRYSDSRNEEMVAWAAKKVFDDHFARVRQITS
                     YSQKYETMMKDASLSGSSVWGYSLNKKYEVVVKDTEFKQWNTNPEPILPTIAEFRGLV
                     NINSNNSSVVNSCELLENMINNVNSSEPSWGSKLLISSDTYSNRYAEAIAENLTEGEA
                     NSLIAELPEYLTFEDGYLFISGKLISVKKEVQVPGDMKDPYLNNFNTATPNIKSVIYN
                     YYPDIYKNNIYKVTVRLFVDQRVNYVEESSSAKIPYKKRISNAGLQNVITELYKKMSN
                     AYNVYSNAEPNTRCETGEPEVFYNDKINKLKSIVVNSGASAETLLKIKTLSREIKSWA
                     KTRGKDLYAQTTDDNNAGKFIEALRKRLDKNTGTIMRWYQSLISIDSEYKKVQNSSGM
                     IRYIISDMLVTKVVNTDDQNLFFNQNCPRFIDIEIPDSMYDEFGYYFKKGDTIYIIDD
                     IHSEVVSKIINIETISVASTDYSNVNLEDYNGGKMKGAVTKYKNAYRITLDKPLPVYY
                     SNGNDVSSLRVMKII*"
     gene            complement(31548..33623)
                     /locus_tag="pig_ID_2419_F67_scaffold_3_curated_closed_comp
                     lete_prodigal-single_26"
     CDS             complement(31548..33623)
                     /product="hypothetical protein"
                     /codon_start=1
                     /transl_table=11
                     /translation="LNSVNYKGLANNEYIVYQTLDNGRSWEPLDNIPQGKSLTLSDRI
                     IYGSTSDQGLRYSDDEGVTIVPSDHPVGNYDGISYVNETPKKVYAHNIDTGMLVVSTE
                     EAKDGIGSEWTEVCNIPSGETDVKIIDGKICIKSNTGLTTITNGKVETFPNAKIENRQ
                     IVSDNLDTSDYPGVLVYILNNILLPKLTINLTGINDQDLLSQFLENITYGSLSYNTLF
                     TSNQLFSGASEGDEWTDEDFRSLLGMFPIELKTENLVNSDYIDPNTPILPGNNKIDDF
                     PTLKNTLDIIDNLLIIKKEAAIKNMANSISQVGLEPEEINAFNDLNLSSEEYENAIYM
                     QKLFFDVQKDSVISIMVTALNTIYTFDLSRKVALLKAAIYETVNRSAGSIQYQLKNIE
                     KKINNPEFTVTDADLNLTYDFASGLETAISNYFNIIFNNIGKSLDENNTGNKEAAAVW
                     YKNDFREDALNSLSDSIKTISFNFEGVLPEGFKESIESGLEEALNYNTKRNAFIAEIM
                     GILADDSINSIDTSVIVNKDFQDGVDAIKDLTNREEIISALENIKYKSYTYTNEENIK
                     DLTKQYIQNVYNYLVERVEEIMSGINYEDYNTNNDENNNTIREGLEKALIEKFKSRVL
                     ETLEVVFNKHLDNIKDGYDYYYEMIDRIIKESLNAGSIDNLDKYLKNIGENNFKLLKG
                     VLLNMLRRI*"
     gene            complement(33616..35409)
                     /locus_tag="pig_ID_2419_F67_scaffold_3_curated_closed_comp
                     lete_prodigal-single_27"
     CDS             complement(33616..35409)
                     /product="hypothetical protein"
                     /codon_start=1
                     /transl_table=11
                     /translation="MRWALKTKTEDITSAQNSNLLPTQIERKTTTTKTQYITVGDIVG
                     AASSMAGAVKNVVKTIPGYINIFKNNGDAASASLAQVALNIATPLAGIIQGAEVYKKM
                     MNVINTLTPIMKLIARGTGVWCSPGNAADIANIVLGTVQQILVAVVTQIIIALKDWVW
                     NFEFKLRDITTDSSIIITKNLKSSSARINKKVYSSLNYSTLNQGLDVQSLSAISSGGF
                     APTGAQTELSKLIQQINEQAGMSATLEGQAEEIRKAIIAGLHPAFGDSWITEYELDSD
                     HLREFRGSSNNNGIQYSAIEGDKIVWKQSNKTDGSFCCFGKINKSDGTVVYLAGSAPW
                     VYKTDLVLNTDSEWSQDSHNMYNKDYYIYDSVKDAERKNNNFHKAGKYLKDNVDIDTQ
                     TNKKAVRCYNATPTEPAIGIWYSTDNGENWYQSNITDAYIGSFFEYTEKPDYPTTSVA
                     ARYDYQGLLYSEDGSHWEVSKINEGDDLNFGRFIDLKDLKSEKFRTNSVDIEATANIT
                     ATVYTLTHHTINQEINVSITPLEIIVNNEDEINKIREILDYIHYNYNSYGGDTYYLRK
                     FDDAFWTQLIKDIKSNVYTMANAIKGDRIIE*"
     gene            complement(35460..35654)
                     /locus_tag="pig_ID_2419_F67_scaffold_3_curated_closed_comp
                     lete_prodigal-single_28"
     CDS             complement(35460..35654)
                     /product="hypothetical protein"
                     /codon_start=1
                     /transl_table=11
                     /translation="MSLVHYGFSREEVMWMPITEMQDYILLINQQIDQENGEASSSTQ
                     PKDETPTINSVFKGSFKPHI*"
     gene            complement(35689..36564)
                     /locus_tag="pig_ID_2419_F67_scaffold_3_curated_closed_comp
                     lete_prodigal-single_29"
     CDS             complement(35689..36564)
                     /product="hypothetical protein"
                     /codon_start=1
                     /transl_table=11
                     /translation="MTEQEEFEKEAKKMPKIDMTKIANVEALDSGTRKAITAAAESSR
                     RTMKKKFNFQQAMSFPLPSGGKFYQDSEDEDLKNGIIKLYPLSLADEEIITNKTYLKN
                     GTMFRILFDTCMASDYSAKKLLQFDSLYIMYVLRQISYGDDYNFDVKCDECEEEFEWS
                     MNISDIDWAELPEDAVDERAIHLPVSKYTVTMSLMRLGMEEEQEIIKKKYKCSDRIAI
                     LISNTLSVKDEDGEEINPADWADFFEALPTLDRNAINNSFKGTKQEPKITIKCPNCGS
                     DITFNVPISEDFFRM*"
     gene            complement(36586..37311)
                     /locus_tag="pig_ID_2419_F67_scaffold_3_curated_closed_comp
                     lete_prodigal-single_30"
     CDS             complement(36586..37311)
                     /product="hypothetical protein"
                     /codon_start=1
                     /transl_table=11
                     /translation="MDKIILEDKKLEKFIIDNAYNHLSKEKKNPLTINENKEVIEEGI
                     KYFKTSPRLYKLALKLEKKSRKFNNDSKDFKTLNELVMKINALANKLELLEDKYYLGD
                     KTQKLIAQAEYKSVVKEYSSLIKMMKKSETIDALKLAGSLAFTVASMALPYIAMSKFF
                     PNLTNLNAIGNEANAMQRAWIYCKRAGAFTLCGLPIKITKAGVNSLTNDTETKILART
                     DSILKSSDIDIKDYTDDELHQLS*"
     gene            complement(37311..37802)
                     /locus_tag="pig_ID_2419_F67_scaffold_3_curated_closed_comp
                     lete_prodigal-single_31"
     CDS             complement(37311..37802)
                     /product="hypothetical protein"
                     /codon_start=1
                     /transl_table=11
                     /translation="MATLQDIFNTVRYGEEYCKFQQVKRAIEENYDEDTKIFSASGRI
                     KNLCSCMTLNEEYERIVNHICNKCESVENRLYNEDVMSPQYKKIQAVSILEDCNKITA
                     KANKRGTYETLPSKKEFAKIVATAKYFVENYLDDKAILKESTNAEFNRFIKEESNYIS
                     QVL*"
     gene            37918..38556
                     /locus_tag="pig_ID_2419_F67_scaffold_3_curated_closed_comp
                     lete_prodigal-single_32"
     CDS             37918..38556
                     /product="hypothetical protein"
                     /codon_start=1
                     /transl_table=11
                     /translation="MEDLINEEFTDEFSILAEEEIRDGKKQICFRGILSEADKVNRNL
                     RVYPKTVLREACLSAIEAAKQSGQPVFGELEHASDPKVHLERIAVTFPELTWNEEAGR
                     LEGKAIPTLTEAGKTVEGLAKSGFKICFSTRCSGKVKPYSGPLLTEDVRARAGKRPVV
                     EVCPGLKIISIDVVGQPSCQAAVTDTVYESEMLSEEISVKHKTLKSIIEESF*"
     gene            complement(38589..39797)
                     /locus_tag="pig_ID_2419_F67_scaffold_3_curated_closed_comp
                     lete_prodigal-single_33"
     CDS             complement(38589..39797)
                     /product="hypothetical protein"
                     /codon_start=1
                     /transl_table=11
                     /translation="MERAGAVFECVVVDNTCFWKTGRIKIRICKSTSIAEGAEDFSIN
                     PKYSRNYNKENFGGNEDENLEGDGIIDHDDYAELSTCIGGAYDAGMFYLPQPNTHGLV
                     TNIYCAGMNKPRYVWIGALMTTNPAYNVVLNPESEADYINDISMPSDSIDTHNGLNSS
                     QLNLEKPENRNHAIIFKQKETYWSKDDKGMPSDRVNDDSKKTLDWTKAPTLNMAVIDK
                     SRTFITHNMYDKEDNFLGVAKIDIDNDNGISINFNKTQNDEYFESRMEILTNGTASLS
                     SNYNNKIINKFEATPEDLTILHKEDDAEGSIVLTKGLNASDGHILTLSLKNSGNKTET
                     IELKKGMINIISSNDITLNPGPNSGNVIIGGGSGTNYLLAYPSNGIGGSGAISNFEAG
                     SVVACTKIRV*"
     gene            complement(39801..40094)
                     /locus_tag="pig_ID_2419_F67_scaffold_3_curated_closed_comp
                     lete_prodigal-single_34"
     CDS             complement(39801..40094)
                     /product="hypothetical protein"
                     /codon_start=1
                     /transl_table=11
                     /translation="MLKNSFINNIYCKELDTNIKSFLTAKQLKILKEHSTEGYVLQGM
                     EFRPDKVAAYYLGDERLGWAISAASGFINGIQDYREGRKVIIPTQEAFILLGE*"
     gene            complement(40103..45115)
                     /locus_tag="pig_ID_2419_F67_scaffold_3_curated_closed_comp
                     lete_prodigal-single_35"
     CDS             complement(40103..45115)
                     /product="hypothetical protein"
                     /codon_start=1
                     /transl_table=11
                     /translation="MKIKPATSIIDNTTNTALEIEAEGTSVPRYREINDPSKPSEIGG
                     KKVSYYKSIEYADRTFINQEAKTPQDTAYTKVNDTISANAGLTIKENKVYNGGEQEYI
                     NRLSSNRNFIDSGKRNEADENLEINKDLGLTSESSISAYIDSKTKYKDEQGIEHSLDA
                     DYTSEIKSRIIDAGKQPNKTIVNQSLELKPEIIKDSNLAKDEKGFGIGGRNFESAQEF
                     TLTTDDVFGVESSGRFDRIKSNIDGSGAINSNYFGSQDNEPTNNLGTNLAQGLAKSSL
                     SLGIGAGAINKVAGLFGVDNEQTNNLSVSMTSLQHWKEERIKTLHTNDWKGKYNLNRD
                     ENADGSMMSNLRGELGRTTGGLSSENPWLNAGAQLLNYTANASNINAIKNITGSVTGE
                     SIGDSAWQPDVDELAALNTATKDTMYTSKPGMRFKAKPEMIQNITSNQESAAIFGNSR
                     YSKNGDSLRNTYGASLDLLRDSQLSATRMSKIRRMILNNDNEFKKKKPTYDLKENVVS
                     GGSLYNYTEISNDFFYWDKSDDLYTNYNLSNEEAQLITLIKNRNTYNKTLGYIYIRPY
                     YGGYALGERRATENGLGVFDIPFEFTPSIQESATQANYQQETLLGRLGQFNIFTGTNL
                     STLSVELQYMALAPDELDSQEKQKMNKEWGTDAWQYYWTNNRIEAIEMKLRSLVFADY
                     VTSDYLIKPPLVEIHLENSKGRFDTVGDLYKYPIGDPGGTQVGGNYLKYTTAINGSNN
                     NRYKKYIVNSVQIDKISDSDIIYPSLYGRVYDSEASSSNPMYHVRNAISDKPNANANN
                     SAYGFSGYARKKGFKATLSLTEVTENFLDLVPDFKAYFNAWTAKEENADIVSGYAEKV
                     LNANEDNLKKSVKEQLEDALSIAKNTLLSSEDRIDAMFDEYEKLAKLYAKSYTCKDGK
                     KPHFNIGLFNERDGGSIENNKFNFISTSDNKLPLITTAEIDLNDEDDVKEAEAKAKEK
                     QAEVTMTTLLNGLGGDNDGSSTTNVVKNLYSFYTKINYVSKKKDGEETTPITYSEFAN
                     NQEMIKFFKASNLREKLYRYGEQAFIDSNGNTINEVKYLDVKDYLNIGDDQKFAWMID
                     KNGKEKTEYGYIDSAIGFVICKDIVSKIISMATQINTLNDTIDKLKASTNLKINEEIV
                     GGTENSGEGLVDKEYKIIEEVLSRRIKKLEEFAKKENLRFQGKKLEEAIEIIGDKDKT
                     FTRYASSFQDDDLKSLHSLINYVESNKAKLAKLLEPGIGEGIEITPSFTCGGTTFEEV
                     LKVFKAESLKDFINNNNRYSTDIKTILKDFKKNESTRLNNYLEKFDTKKSYLKAVRKN
                     LFYNILTLIGLFSNSKIKGIKADKKNVSKIKVYNLGKISESLSDKEHVSYDDLIFGKE
                     SIPEIDAEIKDKDGNVITNPLTFSVTTIDCSVISLKEILEAIIDGYNSCRQLLLDLVD
                     ENKDLIGGIPVDNIKSIDLKEKLKEATNVFMKSVTGHGAKLNANGSMSEGTEADSASE
                     GESISPDLVTFFDELKNDLVDGFTTMEKVVFLCEDVFNRDNIKQRMDGLYLEGADGTA
                     NNVKAENISGGSKLAKEAKYKSYGLGDQEEQRAKNKNGNGSSDSVFLPCYKTNKGNYL
                     LKKVEFDKRNEAYWKNEAKTSEGHGEIYRQYINQAETRDLASKLDKANGAKTLNNYDK
                     LS*"
     gene            complement(45164..48352)
                     /locus_tag="pig_ID_2419_F67_scaffold_3_curated_closed_comp
                     lete_prodigal-single_36"
     CDS             complement(45164..48352)
                     /product="Actin, putative n=3 Tax=Entamoeba histolytica
                     RepID=C4LXI9_ENTHI"
                     /codon_start=1
                     /transl_table=11
                     /translation="MADLTQEDVSNLTSSLKEMTKVLENNNKLLLKSGDIYNNTRDTQ
                     KEINKNLEKQGKIQKDVTAEYKKQNALIENTKELAGEILSNFTKLSLVFTSGGIIGAV
                     AKIVKDSINLDNVTTKLAARMGKMVQKAELKGAVNSLQAEVGATYESAVEMVSMLASR
                     RYVDNIAEAAKGANLFNRATGVAEGQVANFVTELNKGAHLTTNSINAMLTGMIKVQQS
                     IGLSEEGMYAATIAIQKAAVNMSAFGKSSGDIQKMANQTTALIGAMEKVGVAAGDAAQ
                     LIDKLTDPDRIEDNILLYSQLGISMEDAMSGNFDLKNMDGQLKEMAQRIVDMGPIAGS
                     QFAKSMGMSYKQATQMAKMEGNEVDQVSEAAQTAEEGALDTMKQLEKQTEGFGEAMQT
                     AFNEVEGRIRQLPEIALAAGGTLIATLLTSAKKKIMEFSQDISSPEQMSVMTEGIGSS
                     IALGFNKGLNVAEKSLLQTGKTAKRAVGQWFDSTAVGAFFNGTERRIDALIAKANRKT
                     FADVYLDSAKKNRIDILKEHENLLEEQKQTELNKLNELLDAKQKKILRDSQDKGTALS
                     QILADVSTEGGGSKAEKARLKAIQEIIKAYQFEDTQQDKIASKIRLKEKDQKAIAEAQ
                     QKINDAMEEYSKREERVANINEAISKAKEDQTNAENEIERITKLKEAASKQEGDAASE
                     LIKKYEEQLAEQQAILTVAKQTKEEQEDALGEAETKLKTQQRIVDLAEDEKRKTEENI
                     KPRSMLTKLAQGFATNMAAAASQKFNNSIFGKAYNAASGEGATKGRAIVAGVGAVAKE
                     GAGKALSGIAKGVSGIMKSVGPMALVMAVIGKIMEKLQEPMEKVIDGLMTFFKPVMDI
                     LTGVLGEALTKIVKGLFPPLLKISAHILQFMGVLLTPLKLILKALSHLPGIGKAFEGV
                     NDVIEAITGKEVADGLIKAAENIENSGDNLADAAEKQEEAADGQQEAAKISAAGGNLT
                     LVESAKTNANPQASSTTQTTTESSADAQLKDIENKKKQKKEDNYRNFVEEQLNKLCKL
                     IESLTNVIASQDKKEFVVGSGVQHISLETENS*"
                     /db_xref="UniRef100_C4LXI9"
                     /db_xref="soi:I872_05090"
                     /db_xref="C4LXI9_ENTHI"
     gene            complement(48366..52319)
                     /locus_tag="pig_ID_2419_F67_scaffold_3_curated_closed_comp
                     lete_prodigal-single_37"
     CDS             complement(48366..52319)
                     /product="hypothetical protein"
                     /codon_start=1
                     /transl_table=11
                     /translation="MAEKSLADTIIDNYTYTTEFKNPNSKYIGEENSWTIPSQPEALT
                     TEFIDIDRYYNHYNVVSPRVDIEFRTGDKENDWTSLKQLVTDEGSFVYSATIERVNEN
                     NTKTVSEKEVTMKDGIYKIDEKEVKVGDEINGGKITAINKNSGNNNNNYFVSATIEDT
                     GFRTLQLELFDRTFTTIQAMLYDAIKHASSQETKNIKTTNSKTNFDLEFVEMPALTRN
                     NIRIRYGFNDKVDTTVPAGYWSAIGLNNEFYQGDDKYRWISRTFNDKGKSLDLTKGEA
                     SKDETASQNVSFDNVLYRLNNQSTILGGFEEFYITNVQSTLTNTGIRYTITAVGSDAL
                     KLNGYKFVQKYANIVDKPKNVLASLMRCFNFSGTGTNISAKSTNQTMLKLVWNDERPL
                     IPVKKILPTKDGYAAYSADQQREELEKDKIILSNYKEKLTVAQRLLGCLTSEAGDDYI
                     AGSIIEQKKLYSKWKISEAEALKPTKFNAITQLERGSTIWLNCYAQIKGITPRSLEKE
                     AFLAYYLKNYGNRITIKLEDGYIYGDNDTIISSKPVYNCDESDVPIGDSGGYDYKSYP
                     CNTGNGFRFSRVARAVLADTVADNVYDFNNIKLIEDINEHYKVKSQQLDKIEAVKRIF
                     NVLKDYIVNNLFESSSGNQFYIKLPISFINALNSNAAKRMMQICYKQKEGGARLGYVE
                     GGRGALMDWTFFRPANMFLYLPIKEGKGDEKSDKYKQNIAIKLFKGVKKTGVKEEDLD
                     ASIDIIDKKGLPDPTSGGKNFDSEKLSNLAAAFSYAIGAANMTGNAFDESNVKVSIDT
                     GDKLYIKTTNKEEPKLSKYGYVCFDTSYNNQTYNVSGEYENGEDVTFLPKGEIERVKV
                     RDYLDENTHDTDVDNFMVNLQREAESFKQAYVAEEKAIENNDDWAVLDTKDQLKKIVE
                     EINKVDLSACKIKQSLEDQMESQFRGIDSFNGVRSGNISSELYKPLSTCAPLGPANKN
                     GSALNEEEYKLLAQDITKAISKVNDKHKELDKKTRDNESAIASDEITLSLGGPESAVE
                     NSKFYKSVSSLLNEFCNACPPYHDYEAEARRKTEYAKGAKQEDVAEYIDADGNKQSLD
                     LKGEAPTYNLTWDIIGSYNDGKGEVPVVGLHYRIPRKVNKLRVYKWGTGNPNMHAVKN
                     VNITTSSEFALLSSAANSSLKLGIGGEKVAIKGVNSKTATSGSDKGSIVAEYNNYKST
                     EEPAYFKSVISENDQHNITDAVFQTINKGSITILGDPSLRFGGYISPMMYPIYLDIDL
                     QNEGATWHTNKSTKSTLSGVYVVSKITHSINASGYLTTLEVMRYPGINEVINSLS*"
     gene            complement(52400..52963)
                     /locus_tag="pig_ID_2419_F67_scaffold_3_curated_closed_comp
                     lete_prodigal-single_38"
     CDS             complement(52400..52963)
                     /product="hypothetical protein"
                     /codon_start=1
                     /transl_table=11
                     /translation="MGLKISDSRSFKLEPMRKNRFLFQFSSVPGNSTGLEEGLAFVAK
                     SASVPTISFEKTTAKRIHEGFNTAGMVSWNDLNVVFNDFIRNTSATNDVAAGDAMYNW
                     CSMIYNPLTGQMGYKTQYATSATEAQFDPAGNIIRAWNIFGIFPTSVDFGGTLSYDDA
                     GATEITCTYAYDLAIKVEDSKTASESA*"
     gene            complement(53035..53532)
                     /locus_tag="pig_ID_2419_F67_scaffold_3_curated_closed_comp
                     lete_prodigal-single_39"
     CDS             complement(53035..53532)
                     /product="Anaerobic ribonucleoside-triphosphate
                     reductase-activating protein
                     {ECO:0000256|PIRNR:PIRNR000368}; EC=1.97.1.-
                     {ECO:0000256|PIRNR:PIRNR000368};;  TaxID=445973
                     species="Bacteria; Firmicutes; Clostridia; Clostridiales;
                     Peptostreptococcaceae; Intestinibacter.;"
                     source="Intestinibacter bartlettii DSM 16795.;""
                     /codon_start=1
                     /transl_table=11
                     /translation="MRIAGIIEDDIVDCDDGIAVSLWTVGCPHHCKGCHNQNLWDYGA
                     GQDIPIKTVINEIKEKINKNGIMRNFSVLGGEPLDPQNIKDVDEVLKEVRAAYPNIKI
                     YLWTGYTFEELSQREDAQNVLKNVDVLIEGRYIEELRADLPLRGSSNQRVFINGENMK
                     FYTRG*"
                     /db_xref="B0A7I8_9FIRM"
                     /db_xref="fnu:FN0312"
                     /db_xref="UniRef100_B0A7I8"
                     /db_xref="1.97.1.-"
     gene            complement(53533..56076)
                     /locus_tag="pig_ID_2419_F67_scaffold_3_curated_closed_comp
                     lete_prodigal-single_40"
     CDS             complement(53533..56076)
                     /product="Ribonucleoside-triphosphate reductase class III
                     catalytic subunit {ECO:0000313|EMBL:EXG87696.1};
                     EC=1.17.4.2 {ECO:0000313|EMBL:EXG87696.1};;  TaxID=1304866
                     species="Bacteria; Firmicutes; Clostridia; Clostridiales;
                     Clostridiaceae; Clostridium.;" source="Clostridium sp.
                     ASBs410.;""
                     /codon_start=1
                     /transl_table=11
                     /translation="MKVIKRDGRKKEFDESTIFKAIKAANNSKEYPIEKEKRITDDQI
                     MEVVKWVVKKMPKAVDEISVEEIQDLVEDGLVHKNHTEVVRSFIKYREDRRKERFLKD
                     ETVRAMEAKYDGSDWDRQNANVDGLSFGGRSGEAHAVYDKEFALNYMITPKFAKNHRD
                     MINYIHDLDSYKKAMHNCLSFPDDDSRDCGMTVKIPKDIRKAGRVSTEGQLQLMKLQS
                     QSMAQFGGVALTHFDNTYSPLVNKDYYKFYKKNYERVVGKSLDNSFNPLLSIDNPIYT
                     NCNAQVAKFAMEDLEEEIHQTMEGWLHNANTLQSRSGNQLPFTSVNYGLDTSAAGRLV
                     TKHLLSSWEEGIGELGLSPIFPCGIFQYKKGINDKPGTPNYDLKQQAISVLPKRDYPN
                     FANCDWSVQRKAFEKSQAIKEKVLKSLSKEDLEELVNLGSSITIELGFTIDFDENDTY
                     KITMNKEERPFEAMSTMGCRTYNGFDINFTEDYFREVIRRTIDEKKLPRNMLWSGIQK
                     DGRGNIAPCTVIMPMIAMMAKKKTKNNPEYIVDCFMDLLEKYICDAKDELIERFNWIA
                     KQSPKSSTFMYENNTMKGYVPEEGIVSALKHGTLAIGQLGLAETLEILVGCDHCSPKG
                     MELAKKIEQLFADKCNEYKEQYKLNFGVYYTPAENLCYKAFQSFKKKYGDVENVTYFI
                     DDNGNKVEKLFFTNSIHVPVYKNISPFDKIDIESQLTGYSSAGCITYVEIGDDVKHNL
                     KAIEQIIDYAMSKDIPYFALNFQINECTECGNTDNLSEDVGVCPICGSRKINWLRRIT
                     GYLNGNYRNSFNDGKQREVELRSTHTKFMNIKFKKNIVESNVELEKYGV*"
                     /db_xref="A0A011B0C5_9CLOT"
                     /db_xref="UniRef100_F8NAE7"
                     /db_xref="lba:Lebu_1983"
                     /db_xref="F8NAE7_9BACT"
                     /db_xref="1.17.4.2"
     gene            56193..56513
                     /locus_tag="pig_ID_2419_F67_scaffold_3_curated_closed_comp
                     lete_prodigal-single_41"
     CDS             56193..56513
                     /product="hypothetical protein"
                     /codon_start=1
                     /transl_table=11
                     /translation="MDRITVKKIIEINLKKGKISKILKSNCTLKTYNNFIDAVDKRYK
                     LKVCNSLSQLDTPIILVGYHLFYSYPVVYCFENNYYVLINSKTTITSDLEEVLDLIDK
                     HFYN*"
     gene            56788..58665
                     /locus_tag="pig_ID_2419_F67_scaffold_3_curated_closed_comp
                     lete_prodigal-single_42"
     CDS             56788..58665
                     /product="hypothetical protein"
                     /codon_start=1
                     /transl_table=11
                     /translation="MLTEKTLNIFFKEVSNQHGALLREDLHLPHGTKSAKVVTHTDLD
                     GVTSGISMVQQLIKQGIPKERITIEFANYGDDDKEKDLHTEKFRQNKPGQYVGVTDFA
                     KLPKVKPFKIWNTLFNFKGDSRALLNLLQRDWSSYSQEKFDKEIIDTYKVPAGKFTSG
                     NLKKLLEAFKAYNELKAYAAKNKKFTGFTPATMQNIQELSFPIVNPQFLSDHHSNEQG
                     ALSGGKTGEIATGAKSEAEFFANKYTPGLWSQADLKAISMVDSAGYTEEQLKNTVFLE
                     KHFTGADRQKNLATIVACIYDNLCKKDRNAAAWIIKNSQPSLVSLYTNTLKAANYNGK
                     RLQYISALKNGDVEKAKQLLSEIPGELNKRYDRRGNPTSPIMSLNDWQTKNKKDVNNM
                     KTGYKSEADEKKLEEIKGKRSAEAKAIRDEIKNKKGKVIAHNNFAIFNGKDPKTQYTR
                     YATTLFSENGQRMPFSMRYWSSFFQIAKSALYKGKVNFAEVNEHVLQDVATYLKSQGV
                     NDMKIKIVMDEMREKNGGHSGGIWTFQGFNKIAPPSKVTDDKYWLAKKLEKKGSNSEI
                     VNKVLNDKQPEIKKYEEIRNGAMKKAMNSAVYWTNKLYPVSSEDLKALQTSDEDFNHK
                     S*"
     gene            58804..60630
                     /locus_tag="pig_ID_2419_F67_scaffold_3_curated_closed_comp
                     lete_prodigal-single_43"
     CDS             58804..60630
                     /product="hypothetical protein"
                     /codon_start=1
                     /transl_table=11
                     /translation="MKLEDIINKNLYESEIDDVVIIEEGIFSVSPVVAALAFKDNVID
                     KLSSTAEKISHPVSSAIGSAASAIEKVKAKTIGRSGNKDDDTVYALTKEQKKIMAQIY
                     RKYGAEMVNEISKFRQNVMVPYSIIKRSVSKNKMLSNKEVLGMTKEEYFKYRESGRKK
                     IEKKGTYFKDHDDLNKKQIEARKALNDAEEKYNNFKEGKLIDLSAANIEKILDEAGLG
                     RKNLNGWTDVELEKTSTEIEKTLNLLKDENRSSGSDLVRMTGRNNSTKATYQSRAQLE
                     LYLKNLQERGFSYAKGQKTDDSNHHGSFKDAFALYALRREEIKKIKSNSLNRDYVKFY
                     DKVLKDAIEAAKKIYEEKYNNFMSLRGTVELNSYEKKIWGRKSTGKEFSGNIDDWYLK
                     IKPEDFGETKYFAKSEKIVKAEKEMDRQLKQLERKLKSVMSEEDIALCRKYRLFNNFL
                     TVKELRNPGAMFKGGSVENLKTQKEISSSELDDKIKEALTKEYNSIRDLEIERENIKK
                     EAKGKKLSQEQKELLKQLEYRINPKSGSKITKVDRNKINAILDKINNTEYTGKTQAME
                     DQKELEDTISDFKEINGEEEFKQFETNVNRAKGKLAAFLEDK*"
     gene            60630..61349
                     /locus_tag="pig_ID_2419_F67_scaffold_3_curated_closed_comp
                     lete_prodigal-single_44"
     CDS             60630..61349
                     /product="hypothetical protein"
                     /codon_start=1
                     /transl_table=11
                     /translation="MLPNNLYPLKGLQGRLDNGLSNQPVVDFSINPLIVNSKIQNDTL
                     IFTFNNMCFNNKPIPGELKVNQSVLKQKLNSWIKPQDRKYIKLADFNNQNSKFVFDID
                     SWLEDGIKSYTTFATLGMSKTYKLGKQLPYMVSVYGNEFEYGKYIAEKFRRKLKQYPE
                     LRKNIFGIVEDVSRKHLKMDSVAMFEYKYSRINNTVSVSVNPVYLASIAGAISIMAKD
                     DSWKKKVNFDKTVGMFLKFKS*"
     gene            61387..61839
                     /locus_tag="pig_ID_2419_F67_scaffold_3_curated_closed_comp
                     lete_prodigal-single_45"
     CDS             61387..61839
                     /product="Molecular chaperone Hsp20 {ECO:0000313|EMBL
                     :KFD38901.1};  TaxID=1453500 species="Bacteria;
                     Bacteroidetes; Flavobacteriia; Flavobacteriales;
                     Schleiferiaceae; Schleiferia.;" source="Schleiferia
                     thermophila str. Yellowstone.;""
                     /codon_start=1
                     /transl_table=11
                     /translation="MINDLFDEMAKLFDDSVFSTTKYSVPSFPPLKVVQRDNKVTFRF
                     ALAGYSKEDLEINFGKDCLILSTTENYKEKYHKRRDTEVSVTADKKNAKILVNTFKDG
                     IFSYKYFVPENKFDFDKAGAEFKDGVLTVVIPSREKEKEKEIKKVEIK*"
                     /db_xref="A0A085L1Q5_9FLAO"
                     /db_xref="chu:CHU_0233"
     gene            61912..62721
                     /locus_tag="pig_ID_2419_F67_scaffold_3_curated_closed_comp
                     lete_prodigal-single_46"
     CDS             61912..62721
                     /product="hypothetical protein"
                     /codon_start=1
                     /transl_table=11
                     /translation="MWEFFNGHPLVAAIALGLMLAICVLVVILLIKAIKSGSGVEAEA
                     GKSGIRFRVGGKVGKSREAIEADIIRDAALLSSSIINWKTELSKEIDKKTNEAISSCI
                     RYSVSKIDNMVNIAKLEYGDFLKKDKDELSNEDNYQIIIYGFLMDQVKEVLKDQICSA
                     IRADHFEEKTDQEIKSIGENCCLLSKLIFEQRLDILRKDVLHKIFEKYETKIKGEADQ
                     LIGLTMQKYKKLKEDVEDTIQIGEEKFRAELKIKFPNFTNEITEQLVNYYS*"
     gene            62723..63232
                     /locus_tag="pig_ID_2419_F67_scaffold_3_curated_closed_comp
                     lete_prodigal-single_47"
     CDS             62723..63232
                     /product="hypothetical protein n=1 Tax=unclassified
                     candidate division KSB1 RepID=UPI00035C9E72"
                     /codon_start=1
                     /transl_table=11
                     /translation="MEKKRCKRCGQEKELCEFHKDKSKKDGHKSICKSCLSRKKKKHK
                     VSNIDKNIKQNIRYCLKYDGPFRWSEILGYSKEELKNHLQSEFKDGMTFENYGDLWGV
                     TFHIPRRCYTFNKYWDNEFKKCWTLKNLKPDFIINCKRQKAKVSKSEIEQYSLWDIVP
                     DGNLAFLTE*"
                     /db_xref="UniRef100_UPI00035C9E72"
                     /db_xref="A0A0G0PJV5_9BACT"
                     /db_xref="bwe:BcerKBAB4_3417"
                     /db_xref="UPI00035C9E72"
     gene            63788..64087
                     /locus_tag="pig_ID_2419_F67_scaffold_3_curated_closed_comp
                     lete_prodigal-single_48"
     CDS             63788..64087
                     /product="Uncharacterized protein n=1 Tax=Enterobacteria
                     phage vB_KleM-RaK2 RepID=H6X4V6_9CAUD"
                     /codon_start=1
                     /transl_table=11
                     /translation="VKNNIKYKREQKFKKCKNKRELPFDFYLPEKNLLIEYDGSQHFY
                     PKFKEENLTKIQLNDKIKNRFCKENKIRLVRINFKENKDIEKILLKEIYGKNNFY*"
                     /db_xref="UniRef100_H6X4V6"
                     /db_xref="H6X4V6_9CAUD"
                     /db_xref="gya:GYMC52_2918"
     gene            64065..65054
                     /locus_tag="pig_ID_2419_F67_scaffold_3_curated_closed_comp
                     lete_prodigal-single_49"
     CDS             64065..65054
                     /product="hypothetical protein"
                     /codon_start=1
                     /transl_table=11
                     /translation="MEKIIFISDLHLNKDLIRLTECLNFLDYIEKYCKEYSIKYVVLG
                     GDLFDTSNNIRNQMFMPFFNKLYEIKEAGIELIVFSGNHDKMNDDGDTLLETFKAFAH
                     FVKKSETINIGGIDYDFLAYTQNPSDLPNNGHVLFTHLEVEGFYFNPYKKCEDKTFTE
                     DSFEHYDLVVSGHLHKKQERGKFVFPGSQYATRRDEAANHEHYFCVIDGTDYELVEYR
                     DAPDFMEVTLTEALTDSSIEYKNNIVDVVIDSKIENFVKLRDIMIAKGAVEVNPKFVK
                     NEVADTSIRTKIDANEGVAVSMVKYLKETKKSDINNEKLLKCFKEVLKRVKKG*"
     gene            65058..67226
                     /locus_tag="pig_ID_2419_F67_scaffold_3_curated_closed_comp
                     lete_prodigal-single_50"
     CDS             65058..67226
                     /product="SbcC type exonuclease n=1 Tax=Bacillus phage
                     SP10 RepID=F8WQ13_9CAUD"
                     /codon_start=1
                     /transl_table=11
                     /translation="MKYIKSVSIKNFFSYGPQETVIDLSGNGITNISGVNGVGKSTII
                     EAMLFALYGKTRQEKVADVVNRSVGKDCKVSVEFVGDDDEVYKVLRYRAHTTHKDKVY
                     LFKGDKDISSKNASDTNEQIIDYFGMPYVAFVNSTVFSTEFYSNFFAANNTDRLNIFE
                     NILSLKEISYFYEEVKKIIKEIEESEIESKMKYTESNTKVEAAQENLDTYNKQAKEKL
                     LQLKSEKEDAQRAIEEAKVALKELGAIDVVAEKAKLSNTTLNEEYEKQINEKKKLHDE
                     LNAFNTFPEEESELLVKYGDFDFNDNKKKEEKYKSDLETVRTRESGIDKAKLQLDSST
                     EKIRTLKSQKESSEKDLEKQKKDLEKVKDAICPYCGNKMDAEETAKKREIIDKKIKEL
                     EGDIEDFEKQLKEEKVNLTEFKDTYDTLLADVNLIRENLDKNFVANSDLIKEKYLNAL
                     KHKTEFDKTYEENCKKQKELLIEIDELKEKKSKLEISKYTESYLNSIEEEIKKQEDII
                     AKSNTTIASVNAAVKSTYDKDYVEKIKSDIESLKEKAVFAKEQLEVIEDDKKHYEYLK
                     ECCSNKSNGFKKFFIGEMIPVFNEKINQYLPFFFNNKKIEVSFDKDLVETIKCDGQKI
                     TYASLSCGQKTRMEIAAAFALFGLSRVFFSNQSGLLIVDELLDRGLDEFGIKASLSIL
                     EGFAQDSKVYVISHNKTVTENITDVIEVKADENGFSYFKM*"
                     /db_xref="UniRef100_F8WQ13"
                     /db_xref="F8WQ13_9CAUD"
                     /db_xref="smul:SMUL_0431"
     gene            complement(67276..70443)
                     /locus_tag="pig_ID_2419_F67_scaffold_3_curated_closed_comp
                     lete_prodigal-single_51"
                     /gene="pbpA1"
     CDS             complement(67276..70443)
                     /gene="pbpA1"
                     /product="pbpA1; penicillin-binding protein 1A (EC:2.4.2.-
                     3.4.-.-)"
                     /codon_start=1
                     /transl_table=11
                     /translation="MKSFKEFILAEDINNWALSQLSKKFKNGHIDWKGLASNPKDIEE
                     LKELYKQEHPNYKDEDLEALNVEKIKKIADRANNRKDALKAFGNKSKNTNKQSFLEKY
                     RENKEEAISAVKRLLSKSKKEKWPDVEKKCSEILQAASVITEADTDGTSALDLNNNEQ
                     TKKSPETEAIENKLKELDEIVIRHGIDINDLFVNSNEIEQDDIADQVINFLKKLASDK
                     NIIVDSSKSMMRFLSADENKDKIFTPDEIKTFVSSKDKINLSNTGKIDPSVVKVLPFI
                     IFILWVNTTASEVLKKVSEKIHGKQQGEDVAENFNAIIKTISEKNLKLDIKSDPFKIL
                     GNKFLNDLLSDEAYGNLEKKLKEITNEMKTPPEKAEETSASRVKASKTNETNETKTNE
                     AETDKAETDKAETDKADKIDKAEAGKTDEAEEADGAKGKEYEERMNNAIKNSISSLTR
                     NSTKEEVEAAINTTFGTTESPDESEDQNRGTAFANILDAIKRAKKKNQELYDVSHKKE
                     ETEIKENNFFFDCANNKLINENALGNARNFAERKFKSSLGRVNLSNNQRNENSWNKCI
                     NELRNKQIATLGKAKDLASNLFDKINSVSKKGDIIYKLKKLASNYNTSMTSIYMDYRR
                     ANSYNGIGALAHDIRVGGMKAEKKAKEFEKGTKAGQEAEIINQNIESKLQNINAQSLD
                     KYIPENLRDVFAYAVLNQSNPMILQEPDVDSDTGKMTVSKSAFSAVANNNEVFGVGNE
                     QELSVFLAKLLEKANKDPELGAWLTKYKGIYDNKKAMMPIRNAIFDFKKHSKQITYKL
                     KNSQNPYGDICAALGISSENLQESVKSFKDYYLLNEWFGKAKQNNEATPASFTDEEKK
                     SLAALCLLAAVGMPNEPKFSSLKEAAAKMVLSKIGRDEQIMQKLSTTEIISAAQKYVN
                     ENSDKVNPAVQGLMAIIKNAEQKQGQDTQNNQNSQNAQNAQNAQNAQNAQNAQNAQNA
                     QNAQNAQNAQNAQNAQNNQNSQNGNTTGTGYLKSKGINNDQDFKNAMDELGNYSVVTS
                     DAVGESKIPDRLYRKMIRRRIDSFV*"
                     /db_xref="cpae:CPAST_c17280"
                     /db_xref="UniRef100_R4L697"
                     /db_xref="R4L697_PINTA"
                     /db_xref="2.4.2.-"
                     /db_xref="3.4.-.-"
     gene            70518..70709
                     /locus_tag="pig_ID_2419_F67_scaffold_3_curated_closed_comp
                     lete_prodigal-single_52"
     CDS             70518..70709
                     /product="Uncharacterized protein {ECO:0000313|EMBL
                     :KKM52076.1};  TaxID=412755 species="unclassified
                     sequences; metagenomes; ecological metagenomes.;"
                     source="marine sediment metagenome.;""
                     /codon_start=1
                     /transl_table=11
                     /translation="MEENVSVPNTRARLNFKQTAKGAGQMDVTTEAPTVEEASKMMGE
                     AIDSLRKIFNEKGIKEASE*"
                     /db_xref="A0A0F9IP55_9ZZZZ"
     gene            70709..71200
                     /locus_tag="pig_ID_2419_F67_scaffold_3_curated_closed_comp
                     lete_prodigal-single_53"
                     /gene="dut1"
     CDS             70709..71200
                     /gene="dut1"
                     /product="dut1; deoxyuridine 5'-triphosphate
                     nucleotidohydrolase Dut1 (EC:3.6.1.23)"
                     /codon_start=1
                     /transl_table=11
                     /translation="MAETTTKTPKKTTVKVAWKKLSPTAIIPKKAHETDAGFDLFSDE
                     DLVIKAHQTALIKTGLAVQLTPPKGWNAYALVKDTSGNAYKLKLSTKAGVVDIEYTGN
                     VGVVIRNNNMFKKIVIKKGAKIAQLIPTLIPFTEEAVWEDRETERGDKGYGDSTGIAT
                     ETK*"
                     /db_xref="awo:Awo_c14430"
                     /db_xref="H6LFT8_ACEWD"
                     /db_xref="UniRef100_UPI00038239FB"
                     /db_xref="3.6.1.23"
     gene            71197..71367
                     /locus_tag="pig_ID_2419_F67_scaffold_3_curated_closed_comp
                     lete_prodigal-single_54"
     CDS             71197..71367
                     /product="hypothetical protein"
                     /codon_start=1
                     /transl_table=11
                     /translation="MTVAELCDKLQSIAHSGDAQKEVKNVDDVLVKEDGIYVILKQNE
                     SDIENPPGLWQC*"
     gene            71355..72659
                     /locus_tag="pig_ID_2419_F67_scaffold_3_curated_closed_comp
                     lete_prodigal-single_55"
     CDS             71355..72659
                     /product="Coproporphyrinogen III oxidase n=1 Tax
                     =Lentisphaera araneosa HTCC2155 RepID=A6DPP8_9BACT"
                     /codon_start=1
                     /transl_table=11
                     /translation="MAMLEFSGNTVDLVEYKQLWEANDRPTVVYLHNPFCMTYNNCLF
                     CCHKGCPKNNHTEKEVEDFYFKYMPKLFKQYDSILSKQDVKLVSFGGGTPNYLSADKF
                     EEYLKSIPDYILKARKLIELHPALITEDFVRVLAKYNFTTAIFCFQTFDENILKANGR
                     LIPDYANAFKCMRLAKTLGINVAVDLITYWTTKDGWENVLRKDFEILGETPDEITISV
                     LYQNKYNRDDFNGIEVYRKIQRAVSDFYPNWQNPENTLEGCFNVAATRIYKPGTSIRE
                     DFDVYINSLSDIPWEHEQGYSTFGMGTYKNGDKAAYSIIGPDLLFYEEFVDFDMPPVI
                     HKHRDWNFWEGARSVINFYENLFNGKNPPVGVMLILQNLCKATNYGIDQFDHFKQADG
                     CEHKWCPRVVYSGKSTEEQKREEEFFNTIKKIDKNAVSTYNS*"
                     /db_xref="UniRef100_A6DPP8"
                     /db_xref="A6DPP8_9BACT"
     gene            72674..73210
                     /locus_tag="pig_ID_2419_F67_scaffold_3_curated_closed_comp
                     lete_prodigal-single_56"
     CDS             72674..73210
                     /product="hypothetical protein"
                     /codon_start=1
                     /transl_table=11
                     /translation="MNKFEEAAKKKAVEKREARNKMRDEAQKFVDEFKKEYGNKGFIS
                     LRIRDGYIGKELGGGRLQLTRGRPRGTLVAIKGEDGQVFVGHTYLSNKDDDIPIVGIA
                     EALKMAILEKEKGIAKVLKSKDKDLYKFFEIRAKCYFYPEIYSYSRGTNKLLYPNYEK
                     VHELRKRALTFIGREDLI*"
     gene            73273..74118
                     /locus_tag="pig_ID_2419_F67_scaffold_3_curated_closed_comp
                     lete_prodigal-single_57"
     CDS             73273..74118
                     /product="flagellin n=1 Tax=Treponema bryantii RepID
                     =UPI0003B40937"
                     /codon_start=1
                     /transl_table=11
                     /translation="MVINFNQAAAFSSRMENVNTSNVLKTSKELSSGMRINSAADDAS
                     GLSVSERMRSQIRGLNQASRNVMNGTSMLQTAEGFMQSTTDILQRIRELAVQSANGIY
                     SDEDRSMLQTEVEQLVSEVDRISQTAEFNGMTLLSGRFAEDGIKLQVGANADQNFTVK
                     LADMSAAALGLKGAGQDGTEQSISLADPDSANMALATIDEALKTVNKNRADIGASMNR
                     MEMTKKGIDVASENISASESRIRDADMAKSITEHVRNQILQQSSISLLSQANTNNQNV
                     LALLK*"
                     /db_xref="UniRef100_UPI0003B40937"
                     /db_xref="tbe:Trebr_1545"
                     /db_xref="F4LPA6_TREBD"
                     /db_xref="UPI0003B40937"
     gene            74233..75525
                     /locus_tag="pig_ID_2419_F67_scaffold_3_curated_closed_comp
                     lete_prodigal-single_58"
     CDS             74233..75525
                     /product="Putative uncharacterized protein n=3 Tax
                     =Campylobacter phage CP81 RepID=G0LWG3_9CAUD"
                     /codon_start=1
                     /transl_table=11
                     /translation="MEEIKSIDEVFKIAECLTRREIYKTKVSFVCQKCGVKTETSLRQ
                     FKERGKKNLICQKCETKNKFMQKYGVDNVFKTQELIEKNKENNLSTKKIADICEKNNI
                     ELLEEYKGVHENGKWKYYSVRCKECKNVFKTYFYDRARNCCPICFPKTSSQGEEEIKE
                     FISQNYSGKIIFNDRTVLDGKELDVYIPDLKIAIEYDGAYWHSDVNNYFKYKECRKQG
                     IRLIHIIENTWLQKKEIVKSVLSSVLNICPKKYYARKCEIKEVDNKTYKDFCEENHLQ
                     GYAVASVRLGLFYQDELIQIMSFSKSRFDKTIEWEMIRECSKINCGIVGGKKKLLKYF
                     EKNYKPKSLISYCWKDYFEGKSYTDSGFKLSKETKPNYFYTKNSLSPLESREKFQKHK
                     LKKVLKTFDENLTEQENMKNNNYLKIFDYGNYVFKKSY*"
                     /db_xref="UniRef100_G0LWG3"
                     /db_xref="G8GIS0_9CAUD"
                     /db_xref="mzh:Mzhil_0119"
                     /db_xref="G0LWG3_9CAUD"
     gene            complement(75576..77090)
                     /locus_tag="pig_ID_2419_F67_scaffold_3_curated_closed_comp
                     lete_prodigal-single_59"
     CDS             complement(75576..77090)
                     /product="Major capsid protein (Fragment) n=1 Tax
                     =uncultured Myoviridae RepID=A4PIN3_9CAUD"
                     /codon_start=1
                     /transl_table=11
                     /translation="MLNTNFIEKNQYEEQLNNRWDWITEDIDDAETKLNTQLVLENSY
                     RYMITEGLIPRSWLENNVLSEDVLEEAPQTRGAVGDYVIPKVMFPIIRRVMPELIANK
                     LISVQPIQQPTGVIYYINYDYSTTKGEIKAGDEFSANPQQTTPAFATWYSSEKIGPFK
                     ATVESGNTSAEASVKFVGGKAITDFLGTDATKYKIKRFEVYNTTTGKAIATVYGAAAG
                     AAANVTYDGSKGEFTVKVPAAAMVEGKDNEFKAFLVYDQEGSSFIPEMEFHIDHMNVE
                     TTERKLKVRWTKEAEQDMMAYHKIDVEQELVKVAAVQTNYEIDREVLRFIDDHIITEL
                     SQSHNWTDDAATTGNNTQGNYLDRHRCLAQKLYAACTKVATFNHLGPCDWAVSSPKIA
                     AVLQMLPDWKAGEISNGKTTYYNAGALGNGSLAIYVDPNRTGGQEDEITLGYKSKDST
                     YGAGVVYSPYANWMSGTVVNPDNFNNIRGFFNRYALSMAPRGQYNYARVTINNI*"
                     /db_xref="UniRef100_A4PIN3"
                     /db_xref="A0A0F9L5Y9_9ZZZZ"
                     /db_xref="A4PIN3_9CAUD"
     gene            complement(77108..77902)
                     /locus_tag="pig_ID_2419_F67_scaffold_3_curated_closed_comp
                     lete_prodigal-single_60"
     CDS             complement(77108..77902)
                     /product="Uncharacterized protein n=1 Tax=Guillardia theta
                     CCMP2712 RepID=L1J2H9_GUITH"
                     /codon_start=1
                     /transl_table=11
                     /translation="MNDNQKLSLLNEELDEESANYITEAIQSWKEEVMAQLQEEVERA
                     KADKLEELEELNLKYREELKEEYSDKLTTALAELKESVKADATANVLKNNPELKILES
                     IKELVAPLLNEDFRENTYSDTIAQLAEENEALRREQEITEGAQTLAELLAPYSDKTQK
                     LVLSLIKEGSPEEVTEQFYTIMESLQDVFGEAEDNKEDDDEDDDDENKTSNKSDEDED
                     DDEDEDDDEDDLDEDFINEDFYGDDDEDDNGVPGSVKNIIKQYSIK*"
                     /db_xref="UniRef100_L1J2H9"
                     /db_xref="W7FZI0_PLAFA"
                     /db_xref="scl:sce7164"
                     /db_xref="L1J2H9_GUITH"
     gene            78007..78378
                     /locus_tag="pig_ID_2419_F67_scaffold_3_curated_closed_comp
                     lete_prodigal-single_61"
     CDS             78007..78378
                     /product="hypothetical protein"
                     /codon_start=1
                     /transl_table=11
                     /translation="MEKIENKYNETWLKVEDEGFVKKIKDCFNEVDKEDGFWVYMVAE
                     VVANEIGEEIPNEYQNKHWVIECHMGRNGSGEWINYFKDIQTVFEKLNEKFERVYLID
                     WECDCADDVSYPLIGVSNERK*"
     gene            78423..79223
                     /locus_tag="pig_ID_2419_F67_scaffold_3_curated_closed_comp
                     lete_prodigal-single_62"
     CDS             78423..79223
                     /product="hypothetical protein"
                     /codon_start=1
                     /transl_table=11
                     /translation="MKKKYGNFVYYKQVDLTVNDKYGPCTLDSYISEADKLFLGVSEE
                     RELVIISSTCNFDGLNVYFHLEKENEKDFDDQIVELVSKLDSNLFKEKPATKEGMREW
                     AGLKNKGENMETKEEIKEMVNHPEHYLTEGRVECIELLEGLTRGYEGISAFDIGQFKY
                     LYRMGSKEEKGLSIFEKAAQDVDKIIWYMKDFVSRGKFIKYENKDYNRLEVQFIAEEF
                     AFNKPEEIKEIVKKCVYLAYCLENINEADGLIRRLECIRDWYLSKANI*"
     gene            79253..79597
                     /locus_tag="pig_ID_2419_F67_scaffold_3_curated_closed_comp
                     lete_prodigal-single_63"
     CDS             79253..79597
                     /product="hypothetical protein"
                     /codon_start=1
                     /transl_table=11
                     /translation="MEAKYWVPKHEVPYNSIGNEDKGVYRSYIVEITFRIEDKVGFTY
                     IGHTEYFCRDTNNWEYDKDFILKENPDLSNWKQVSKNECSEPESWTLFSLDKIKPKKM
                     FKYVELFDEVEE*"
     gene            79594..79746
                     /locus_tag="pig_ID_2419_F67_scaffold_3_curated_closed_comp
                     lete_prodigal-single_64"
     CDS             79594..79746
                     /product="hypothetical protein"
                     /codon_start=1
                     /transl_table=11
                     /translation="MTREESLQILDNCLKQLEDIPEDEVFDYFYNNSPSFKKEIDRLR
                     EKGEIE*"
     gene            79743..80150
                     /locus_tag="pig_ID_2419_F67_scaffold_3_curated_closed_comp
                     lete_prodigal-single_65"
     CDS             79743..80150
                     /product="hypothetical protein"
                     /codon_start=1
                     /transl_table=11
                     /translation="MKKTVEFLRADVVNANGYYYPLKTLKEFEKNHKDDIIPVVDNVP
                     NDGFKDDADIEHLVGTVTNFHVEGDSLYADTTVLDEFVETLKKFKKNGIELYLSPAIT
                     GRLNGNETIIESGKPTFFTVKPASKWRKPFLDE*"
     gene            80219..81427
                     /locus_tag="pig_ID_2419_F67_scaffold_3_curated_closed_comp
                     lete_prodigal-single_66"
     CDS             80219..81427
                     /product="hypothetical protein"
                     /codon_start=1
                     /transl_table=11
                     /translation="MKISEEAKKIIINEFEEFKKKQYDGKTVSERKELNQFFTPPELS
                     FQLIEEFENLKGTFFDPTCGSSNLLMAVAIVKKIDLGEKDEDIAVEIFGYDIDERMIN
                     LSKQRFENYFGHSFENNFVACDYTTIKTTKTFDKGIANPPFNKNGSRLIELEVMENML
                     KQCNNAIILGTTTNVLDLAGDLKRGKKLEKYKNVLNNNLKKLIKVKNSEAFFDIDLAK
                     ELGIFIIEKNRGADFDSFRFTDSNGNDLSFLYNKIIKRIDGTELSLKKHWSDDKNNEN
                     YLPLKVLVSKGNYNIVSFEKPRSKSNEPEDKKKEWNVARGLILEKKQQENFKKSVCNE
                     FYFFLVKKLLTSQNIKNINRFLPFMGDYTKVWTNDNYFNYFKLSECEKEIILKEMKEY
                     TKKFKEKYID*"
     gene            81420..82088
                     /locus_tag="pig_ID_2419_F67_scaffold_3_curated_closed_comp
                     lete_prodigal-single_67"
     CDS             81420..82088
                     /product="hypothetical protein"
                     /codon_start=1
                     /transl_table=11
                     /translation="LINELNNEFAKFPKLKNYLYTRALKSGKAFGEDLELFLPGLFNL
                     SGKKSEKEAKRNQEYDINIEGKKYSLKSSTSKEMQISTLSDNNKNRIYFDKDILQATT
                     LSATYIRTLINSYGLEDFIFGFVSKNKITIGMFSVSNFLNLIDNVKLVQKETHRPLCL
                     YDKNNNLIAEIKDDTGKLKANAFQRGLWIKNLNLVEKAGVFYDTVELDASEIKTIDLI
                     NLFK*"
     gene            82143..83390
                     /locus_tag="pig_ID_2419_F67_scaffold_3_curated_closed_comp
                     lete_prodigal-single_68"
     CDS             82143..83390
                     /product="DNA polymerase III subunit alpha (EC:2.7.7.7)"
                     /codon_start=1
                     /transl_table=11
                     /translation="MVHLHVHSKNGSFYDGVSDVTELVDQAVNNGHKAIALTDHGMMS
                     GLFKFQQYAISKGIKPILGMEGYLVEELVTMDGKKRKRTHYNHIILLASNEIGWKNLC
                     HLNYLSNIDEEHFYYKPRNTFEELFQYKEGIIVGSACLASVFSQCVLTGDEEKAEVYF
                     KRFVEEFGENFYAEIQLNELVEEQKKYNDWIIKTAAKYNVPVVITGDVHYATPEGAQT
                     QRFIFNLRKDEDSEGDDTYKCKSLFYQSVEDFKQFNKGWGYGYTDEQIEQWCANTDKI
                     AEKCNFEIPLGTGMKLPRFSFDEEDDFVKLAKEGLAKHFNCDYDNCPQEYKDRLELEL
                     ETLLKKGAYRYLLNLSSVINWAKEQKYMVGSGRGSAGGSLTCTCLGITSWAIDPIKLG
                     LLFERFVSDDRLISCKYDYFNER*"
                     /db_xref="dtu:Dtur_1391"
                     /db_xref="UniRef100_UPI0003619362"
                     /db_xref="88316103"
                     /db_xref="UPI0003619362"
                     /db_xref="2.7.7.7"
     gene            83473..84219
                     /locus_tag="pig_ID_2419_F67_scaffold_3_curated_closed_comp
                     lete_prodigal-single_69"
     CDS             83473..84219
                     /product="Putative uncharacterized protein id=3719499 bin
                     =GWF2_Bacteroidetes_43_11 species=Flavobacteria bacterium
                     MS024-3C genus=unknown taxon_order=unknown
                     taxon_class=Flavobacteriia phylum=Bacteroidetes
                     tax=GWF2_Bacteroidetes_43_11 organism_group=Bacteroidetes"
                     /codon_start=1
                     /transl_table=11
                     /translation="MNAEEKRQLAAKQFEQKAKKVHGDKYDYSLSNYKNAKTKIKIIC
                     TEHGEFEQIPDAHLKRQGCPFCGIEINTKNKIEKFKKIFFQKAKKIYPNFDYSHVNYL
                     GLDTKVKIVCDKGHSFNQTPYHHVYRFQGCPICNASSGEQIIINWLNNNGYKEKFEFQ
                     KVFEDCKDKKPLPFDFFIPSKNLLIEYQGEQHYKQVNKFGGREDFLLRKHHDWLKRRY
                     AKSNRINLLTIPYWNVNKLSSILEEEINGI*"
                     /db_xref="gwf2_scaffold_2055_68"
                     /db_xref="lsj:LSJ_3117c"
                     /db_xref="86554277"
     gene            84209..85087
                     /locus_tag="pig_ID_2419_F67_scaffold_3_curated_closed_comp
                     lete_prodigal-single_70"
     CDS             84209..85087
                     /product="DNA-directed DNA polymerase {ECO:0000256|SAAS
                     :SAAS00057170}; EC=2.7.7.7
                     {ECO:0000256|SAAS:SAAS00057170};;  TaxID=1263010
                     species="Bacteria; Firmicutes; environmental samples.;"
                     source="Firmicutes bacterium CAG:227.;""
                     /codon_start=1
                     /transl_table=11
                     /translation="MEFNELKTLVAKKIKEYPEYKDRALKELRRAKWLLKDGVNIADE
                     ILNSEKKIDDRYVLPFFLGKTDKVDLSKPLEIVQIKRGGGSGLDIDTDFEPKAKEAAK
                     QMLIEKYGPERVMGVAAYGTVGLASAIKDILRKCDVPFKESNDFCKELNEELSFEENM
                     KMYAENFPALYETYERNKAYLDFTPRIMGQVRQVGQHAGGCLIMDKPVWEYIPVVHTK
                     DGVASAFVENGGNTELDELGVIKYDFLAITVLEVISNAVESVESMGDSFVKIEDDDGI
                     VKIVPKTYLQNKEIEV*"
                     /db_xref="R6WKL1_9FIRM"
                     /db_xref="UniRef100_R6WKL1"
                     /db_xref="fli:Fleli_1691"
                     /db_xref="2.7.7.7"
     gene            85095..86618
                     /locus_tag="pig_ID_2419_F67_scaffold_3_curated_closed_comp
                     lete_prodigal-single_71"
     CDS             85095..86618
                     /product="DNA-directed DNA polymerase {ECO:0000256|SAAS
                     :SAAS00057170}; EC=2.7.7.7
                     {ECO:0000256|SAAS:SAAS00057170};;  TaxID=1262880
                     species="Bacteria; Firmicutes; Clostridia; Clostridiales;
                     Eubacteriaceae; Eubacterium; environmental samples.;"
                     source="Eubacterium sp. CAG:156.;""
                     /codon_start=1
                     /transl_table=11
                     /translation="MKILQENVSKQEVKEFLYYGMSYEDKQLYQQVNESQANIFQFSG
                     NTASGMIQRAVPQNFDELTCLNALSRPGSSFSFDDFVANGTEGSKYPEAISKFLKDSH
                     GCILFQEEIMKLVEDLSNGKIKGNYARGLLKKLGKANKKQEDLDAWDKLVNTIKEEAK
                     SKLTTAEIDEFTADLITLSAYSFNKSHAAAYTYVACETLYMSRYFKPYFWAASLTYDA
                     TKNDVIKDSIKSAQKNGFKILPPDVNSSNLHFTPISEKEIRFGLNEIKGVGEEPAKNI
                     IDLRGDGYKSIIEFIIKTLGTKVNKRITLALIGGGAFDDLIPEGERKKYLKITEQFYV
                     DKKTSKNPDKLREVWEKCVEDHYLDGKTSNEEYMEMEKNYLSGSFFHGVFNPEVNEKI
                     EKLYSLNKALRTFAEVREEDRSSAYVPVYCSGYRYHVQKNGLDMCFLTCEDMSGETIS
                     IPVFASYWEFVKIKFFGEGYYLIKVFPKEDGQIMFGSRNYLMSADSKRQCMLHWKIK*"
                     /db_xref="R5YT78_9FIRM"
                     /db_xref="UniRef100_R5YT78"
                     /db_xref="tpk:JO40_03300"
                     /db_xref="2.7.7.7"
     gene            86684..87079
                     /locus_tag="pig_ID_2419_F67_scaffold_3_curated_closed_comp
                     lete_prodigal-single_72"
     CDS             86684..87079
                     /product="hypothetical protein"
                     /codon_start=1
                     /transl_table=11
                     /translation="MEFKDLLKKPGDKFVNDYQKFIDDYQNFKEQMQQVKVYSGQSIA
                     EVLQNNPHSWILESCDLEVPGWDLGGQQTANVKIRFFDPQVAALFMSACHNGIYNYTS
                     PSISYTSPLVMEDKDLDLGQHYVKDFGDD*"
     gene            87072..87401
                     /locus_tag="pig_ID_2419_F67_scaffold_3_curated_closed_comp
                     lete_prodigal-single_73"
     CDS             87072..87401
                     /product="hypothetical protein"
                     /codon_start=1
                     /transl_table=11
                     /translation="MIEEVLDLDAIRKSLIHDEVVSNLIWPDFLKEQEIIYNGHYVED
                     FEEDYSENFEDERKVEIFEQGKEEKSGRDIRNVTSLLYKVYPKPEPVDFIFDMKIKPV
                     FGEGEHK*"
     gene            87398..87574
                     /locus_tag="pig_ID_2419_F67_scaffold_3_curated_closed_comp
                     lete_prodigal-single_74"
     CDS             87398..87574
                     /product="hypothetical protein"
                     /codon_start=1
                     /transl_table=11
                     /translation="MTKDALEFLVSKKCDDKVDILSAIDDGAGQVELRLQFYDYKILE
                     KFLEKINQEFVDHF*"
     gene            87584..87892
                     /locus_tag="pig_ID_2419_F67_scaffold_3_curated_closed_comp
                     lete_prodigal-single_75"
     CDS             87584..87892
                     /product="hypothetical protein"
                     /codon_start=1
                     /transl_table=11
                     /translation="MVVADVETISFADLSRFKIHGYKLDEDVVYNTETVSYTEEDNED
                     NYIEFTMTPEFNSFGYEKGTNGLTITIVEKCSTVEILHFPAETSWNAIQVFLDRRFNN
                     *"
     gene            87892..88392
                     /locus_tag="pig_ID_2419_F67_scaffold_3_curated_closed_comp
                     lete_prodigal-single_76"
     CDS             87892..88392
                     /product="hypothetical protein"
                     /codon_start=1
                     /transl_table=11
                     /translation="MVDFFLESDNKRSSYNGDWSRSSKRTELLHGFIENDLKNKNSAL
                     KIEKEKVVQYNNNYSKKHDFLINDNKILELKFIEKSFEKNANNYFEGELGRSVVAENN
                     NKEFYSMTFIRSSAASNGLDGVKEHFKKYNYLKNKSVYFYDDKTKNYTLLVGDDYDTL
                     LTKIAN*"
     gene            88409..89623
                     /locus_tag="pig_ID_2419_F67_scaffold_3_curated_closed_comp
                     lete_prodigal-single_77"
     CDS             88409..89623
                     /product="Type IIS restriction enzyme Eco57I (EC:3.1.21.4)"
                     /codon_start=1
                     /transl_table=11
                     /translation="MKDGKIYTPESIVNVMVSDFDIQNLKILEPSCGDGNFVVKLLNA
                     KELVAQDIDQEALNKMKSRCGFQGKNEDFLSSNINEKFDLIIGNPPYIRIQDLSEDVR
                     NQVKKFDTCKSGSVDIYYAFIEHAIKKLNKNGVLRFIIPNAWLINSSAKKLRGFLSKF
                     DTEVFDFGSEKVFEDVGTYTCILTVKNSNNNKTIKVYNKKDFFELDKKIAEKEIWVNK
                     PNSKYDFTFENGLATLCDKVFIFEKKENGKYFSRATNSFVEIEDEFIKPIIKGSTLEE
                     QWCLYPYDNNGKKKKPIGKALNYLNSVKNLLENRDYDDEWWDFGRSQGIKSMQGKKLV
                     ISNIISPNGLFKSKEVDCLVYSGIFVKENFDEAKRFMEDDNVKNYILKHGKKMGGGYC
                     SFSKTMLKGIIN*"
                     /db_xref="hic:NTHIC486_00655"
                     /db_xref="UniRef100_D7N8Z6"
                     /db_xref="88801029"
                     /db_xref="D7N8Z6_9FIRM"
                     /db_xref="3.1.21.4"
     gene            89620..90591
                     /locus_tag="pig_ID_2419_F67_scaffold_3_curated_closed_comp
                     lete_prodigal-single_78"
     CDS             89620..90591
                     /product="Uncharacterized protein n=1 Tax=Paramecium
                     bursaria Chlorella virus CVB-1 RepID=M1HGA0_9PHYC"
                     /codon_start=1
                     /transl_table=11
                     /translation="LSDIKKTQHFTENYKEILQGIDFYPQEAVDPFAGNCALFKYSPN
                     TNWEFYDIDVKDPRVKYRDSLLNPIDYTGKVVITNPPYLAKNKTDQFKEIFDKYQTDD
                     LYKASILSIMGCEEGILIIPLNFFTDRASMEVREKFFSQYHVDYVNYFTYQVFENTTY
                     NVCSFHFRKGKQNDNSIVVFNNGKTGIKMPINLKKEFGYRIGGEFFNSFKEIKPIFSR
                     VIGDEPANTNIYVNCLDTRTKHFGLEYKPGFVYKGQNNDRIFATLKCEKDLTPEQQIK
                     LVNEFNAFIDGNRSFYGDLIFTNYRDNGRKRISLEDVYKICTKLLKI*"
                     /db_xref="UniRef100_M1HGA0"
                     /db_xref="M1HGA0_9PHYC"
     gene            90604..91773
                     /locus_tag="pig_ID_2419_F67_scaffold_3_curated_closed_comp
                     lete_prodigal-single_79"
     CDS             90604..91773
                     /product="hypothetical protein"
                     /codon_start=1
                     /transl_table=11
                     /translation="MDFNEVEYILSEANLSTMLKRDPEREANYRRDLKTIKSGEKSNA
                     KPENKIRAKILKRDLYRYDTKSDLMHQETEKELESKRREVEKDNIEKITAADENFKKS
                     VENFLHKNISQDFKATKTDLRNFNAAIHGNGPDNSERWKRVMIKALAIKPWQQNTEEK
                     LSEKRTKEYLNRLGYREAEKMTGERNTYGAQGNYVTVSAKDYNVLSKNMPEVYQEKKD
                     GANKIVSRSDARKFNLTELSKSNDFWFITDNGAKTVITFKSVERNGGTQLHQITDVQT
                     SSKNFKSNYKDRPGEERYIAVIRGDHIKGLIAPYIKKPYSEEQDSRKDPVRWEAEQNR
                     KAQSNSGWISYKGVNYGPVDIKINGKNYKFPKIMTEGEWARCMQILAKVYRKNNV*"
     gene            91766..92167
                     /locus_tag="pig_ID_2419_F67_scaffold_3_curated_closed_comp
                     lete_prodigal-single_80"
     CDS             91766..92167
                     /product="hypothetical protein"
                     /codon_start=1
                     /transl_table=11
                     /translation="MFKYNELSDLLNGSLVTPLSKTDDGLIRCIDNEGNECFYEFDDF
                     DFDKLPEDRITDEPIIEPEPEIEKDDSKYDGTDEPISEPEVDPDTGEVVEKSGFLNAV
                     ELEEFKTNYADVIGDLIKDKRTKIRVWRDVL*"
     gene            92164..92502
                     /locus_tag="pig_ID_2419_F67_scaffold_3_curated_closed_comp
                     lete_prodigal-single_81"
     CDS             92164..92502
                     /product="hypothetical protein"
                     /codon_start=1
                     /transl_table=11
                     /translation="MTLKNIIDEALNSQQLAMSVKELENVANNKMLGQQLGLKLNADA
                     APQFQQLAKQILDQKKKELMQATAAEQAQQQAAAKAQQQQAAQANGVQTMAGQTANNS
                     VSTAGQTANA*"
     gene            92723..92968
                     /locus_tag="pig_ID_2419_F67_scaffold_3_curated_closed_comp
                     lete_prodigal-single_82"
     CDS             92723..92968
                     /product="hypothetical protein"
                     /codon_start=1
                     /transl_table=11
                     /translation="MNIDPKLRKIYDWSFNCTLFKDCGTAFDGTRENILCFSEQFAKT
                     VNWKEIEKSYKKNKEKIDKILKFKDEDGQTDDSRGDE*"
     gene            92928..93560
                     /locus_tag="pig_ID_2419_F67_scaffold_3_curated_closed_comp
                     lete_prodigal-single_83"
     CDS             92928..93560
                     /product="hypothetical protein"
                     /codon_start=1
                     /transl_table=11
                     /translation="MKMDKQTIAEEMSKYYFFKYYISHKYKEDDMVQGMGYDQREQYF
                     KSAYSHQNGFRDRNYKYFLKTAEMFSDREEFLEAKHFIDSVIAENFLFPAQLPYEKNW
                     KVFLRNSQESELTSCSVIDEVKKAKEFFTYLNGRSIKDMVNSVIFSKEWIEAYAEDTL
                     DLTVLCFSKSFMEFSKKENMIIDFHEEQSKIDERLKNKIKEKIGEDFMEA*"
     gene            93560..94507
                     /locus_tag="pig_ID_2419_F67_scaffold_3_curated_closed_comp
                     lete_prodigal-single_84"
     CDS             93560..94507
                     /product="hypothetical protein"
                     /codon_start=1
                     /transl_table=11
                     /translation="MQVCLVDGSNLFFITWSAFKRMMQEKNHDFKYIIKKEDLGLFYH
                     MLFKKSKDYLTTYKDLVFCFEGKHSTAWRKQKYPLYKENRAASKEDPNYALVGPLIND
                     YKDLLKNFHCKVMEVENCEGDDVIYKLSEYFTSKGEQVNIISSDRDLTQICGFFDGVS
                     VYNPMSQINTKCVAVTTAENYNKNIIVEKAIVGDSSDNIKGLPRVGGKTFEKMLTDKT
                     EWAKIMGKGDNATLYEAILDIVDLRRYPKEYHDKIIEEFEKEDYYEFNSQGVEAFFFE
                     HALRKCLDEWTSVSGEISMMLNGDNEASAEDEIMALLND*"
     gene            94539..94796
                     /locus_tag="pig_ID_2419_F67_scaffold_3_curated_closed_comp
                     lete_prodigal-single_85"
     CDS             94539..94796
                     /product="hypothetical protein"
                     /codon_start=1
                     /transl_table=11
                     /translation="MGRKAREKAQRRADGITRKDLKKLLENNKPTLYQNATNGAPILL
                     NPLKRLVKGKTYKDAAGLLALTTTIRQYAAYMQALKPTGGK*"
     gene            94799..95092
                     /locus_tag="pig_ID_2419_F67_scaffold_3_curated_closed_comp
                     lete_prodigal-single_86"
     CDS             94799..95092
                     /product="hypothetical protein"
                     /codon_start=1
                     /transl_table=11
                     /translation="MNYNLSAEDKKKVKNLFNSWMEVQDEKKALSEAEKDTKETVKDI
                     LDCKLSQVGKLFKLMQKYYNGAAEEEEDVWSVMESIRSSDAEEDSGSEEEEDS*"
     gene            95092..95247
                     /locus_tag="pig_ID_2419_F67_scaffold_3_curated_closed_comp
                     lete_prodigal-single_87"
     CDS             95092..95247
                     /product="hypothetical protein"
                     /codon_start=1
                     /transl_table=11
                     /translation="MEELLKILIQKQDKTNELLESLLNIFRNYDQQYQNETFGREVVG
                     EHRPDLL*"
     gene            95303..95749
                     /locus_tag="pig_ID_2419_F67_scaffold_3_curated_closed_comp
                     lete_prodigal-single_88"
     CDS             95303..95749
                     /product="hypothetical protein"
                     /codon_start=1
                     /transl_table=11
                     /translation="MGKLKVAKKIPFLVSITYDLKEEIIEQVFSFQTTNKKYLKYAYD
                     QRFCLKRKLEKLINKELLSNNSFIERIEYENKIVIKYRNDFGEFDSSSKIVNCEFYLP
                     PYNGCKFCINCESQDGFLYCNLKKKHYDSSGIKSCPVFSSIEEVLT*"
     gene            95870..96757
                     /locus_tag="pig_ID_2419_F67_scaffold_3_curated_closed_comp
                     lete_prodigal-single_89"
     CDS             95870..96757
                     /product="Putative uncharacterized protein n=1 Tax
                     =Treponema primitia (strain ATCC BAA-887 / DSM 12427 /
                     ZAS-2) RepID=F5YGJ0_TREPZ"
                     /codon_start=1
                     /transl_table=11
                     /translation="MKNFVDLPNAIYKDEFSSGVFYSTPKTETYQFECLNPLKTTSFA
                     EEMEIDERKVTKEQTKKRLRTRKDANVSSMRNFIFECDNSTLKEQVERASFLKEKKVL
                     NRIVFSGNKSLHCRITINEDPENIEHYKWLWGKLNDKFFAGIADRACANPSRLTRKPN
                     GIRIKNGKKILQKLLFEDNTIVFDSTIFDQSWEIEKAERKLHSLYREKHKVDREPKNS
                     LIIDELASMPESSQEKEQWQRAWALAQNDGTLSYQEAASAVSYLGCLGYTADDIIQQI
                     EFGKWNFKKEYIEKILERI*"
                     /db_xref="UniRef100_F5YGJ0"
                     /db_xref="tpi:TREPR_2594"
                     /db_xref="F5YGJ0_TREPZ"
     gene            96758..97096
                     /locus_tag="pig_ID_2419_F67_scaffold_3_curated_closed_comp
                     lete_prodigal-single_90"
     CDS             96758..97096
                     /product="hypothetical protein"
                     /codon_start=1
                     /transl_table=11
                     /translation="MGIKVPYSTDFKNLQKVYDSLIGTAKVAEGFINEEKLKAQREIT
                     KINYDNETKKMTIDYDDGTSKVFNEVEVAADVATQGRGDFKMAEVVYNFKDFFDDLGK
                     YVEDFGDDNE*"
     gene            97089..97640
                     /locus_tag="pig_ID_2419_F67_scaffold_3_curated_closed_comp
                     lete_prodigal-single_91"
     CDS             97089..97640
                     /product="Uncharacterized protein n=3 Tax=Prochlorococcus
                     phage P-SSM2 RepID=R9S5Z1_BPPRM"
                     /codon_start=1
                     /transl_table=11
                     /translation="MNSGEILYSEGKNDECYTPAYGVEPILKYIPENAVVWCPFDTEE
                     SEFVKQISKTHKVIRSHIKDGQDFYTYEPEEEWDCIVSNPPFTNKRKIFERVLSFNKP
                     FALIGNVLWLNDSTPKLIFDDKKLQLLMFDKRMEFYGPGTEGNKSKNVPFSSIYYCYD
                     FLPQQLVFEKLNKPKKERKNVKV*"
                     /db_xref="UniRef100_R9S5Z1"
                     /db_xref="zpr:ZPR_4103"
                     /db_xref="90058040"
                     /db_xref="R9S5Z1_BPPRM"
     gene            97627..97896
                     /locus_tag="pig_ID_2419_F67_scaffold_3_curated_closed_comp
                     lete_prodigal-single_92"
     CDS             97627..97896
                     /product="hypothetical protein"
                     /codon_start=1
                     /transl_table=11
                     /translation="MLKYKFKNKTIRISNDAAYWLDEGYPKEIPIEAEDFSGENKALA
                     FKTESSSEVYIVLPCGRRPSIRCGNIDHFEWDNFRLIKKVDCENL*"
     gene            97910..98131
                     /locus_tag="pig_ID_2419_F67_scaffold_3_curated_closed_comp
                     lete_prodigal-single_93"
     CDS             97910..98131
                     /product="hypothetical protein"
                     /codon_start=1
                     /transl_table=11
                     /translation="MVGTDYIKDEYPGHWEDFTDEAIAFNDGKKQAIKEILEALGETG
                     KQLLQSDDSFAEAIENMKEEIEQDFVNYA*"
     gene            98142..98390
                     /locus_tag="pig_ID_2419_F67_scaffold_3_curated_closed_comp
                     lete_prodigal-single_94"
     CDS             98142..98390
                     /product="hypothetical protein"
                     /codon_start=1
                     /transl_table=11
                     /translation="MIETKFFCDKCRKEIKYIPPGPDSSVITLEGEKHFEMDKDLGTS
                     YQPQEHTIFDDSPYPKQIMLCHDCSLLFKKYLDAFWKK*"
     gene            98511..100562
                     /locus_tag="pig_ID_2419_F67_scaffold_3_curated_closed_comp
                     lete_prodigal-single_95"
     CDS             98511..100562
                     /product="Uncharacterized protein n=5 Tax=Streptococcus
                     RepID=K0ZSW9_9STRE"
                     /codon_start=1
                     /transl_table=11
                     /translation="MRFYEYPVELDAMRAFYNEIGYPEGTIDYSCNTDGRIILDPKTG
                     LKGSLEEFKVVAKTNKDVFEQMKRYVKSYNAKGLEIPKYGVYIMTAAQKYTVFDLEEE
                     DFSKAVIQENLDLTVNLNNFTSSADSWLKDTTTQKGWIDETSIVSYNDVFFSAKGMGR
                     KSKDDFIAELANPKILNIKPYTWQADGNMERKLLDCLGSTALKKRLGAFFTPDYAVEK
                     STNYIRNIINNLNNDEDYIIVDRCAGTGNLEKFLTDEELSHCILNTIVYAEKTTLKGL
                     YEGRVKAILPSDETTDNEGCMPAGDALSEGFNKELADTIEEARKEAESKGKKLVVIGL
                     ENPPYAEPQSESTRGGKTQKGSYENYITKEMKKEVKGKATVDLANKFIWSGFKYFFDY
                     YVVYSPVKYFKSQGLINKEFNEGVIVNRKDFHATEAGISIMSWKNKDATNDSWQLENC
                     LVKKINNGIGKLLPALKEKNWEVSYTSYSGTPDFKNGYLASSSKGAGNAGGVSYCLVN
                     DELKKRLPLFAANCYTCKDYTEKEVIMKSGDGGTTYQNDNEFLEDCFIWCCLTDKNKC
                     WSGASQNEMALSQNSKADQIVDLKQPHRLALKRSWDNVLNEAKKCKEYNANWKYGLAQ
                     IINDLNLDDPTGVKNKKGQTLMQKRYPKLDAQITSFKEDLKEFYDKYIKDKLFQYELL
                     K*"
                     /db_xref="UniRef100_K0ZSW9"
                     /db_xref="K0ZUC2_9STRE"
                     /db_xref="tsu:Tresu_0674"
                     /db_xref="K0ZSW9_9STRE"
     gene            100747..101463
                     /locus_tag="pig_ID_2419_F67_scaffold_3_curated_closed_comp
                     lete_prodigal-single_96"
     CDS             100747..101463
                     /product="Uncharacterized protein n=1 Tax=Cronobacter
                     phage vB_CsaM_GAP32 RepID=K4FB49_9CAUD"
                     /codon_start=1
                     /transl_table=11
                     /translation="MNVEEKRQLAAKQFEQKAKKIHGDKYDYSKTKFTDVRDKITIIC
                     PIHGEFKQRAGKHLEGQGCTHCHKSPEEFKNEILNINESIEILSDYRDVKTRVKVKCL
                     KCGCESERFPSDLLKGYGCYFCNSSVLEKFTEKWLIKNNIKYEREKTFEDCKDKSVLP
                     FDFFLKDKNILIECQGKQHYIWQKGLQPTYHHFLLQKHHDWLKRKFCIDNNIKLIYIN
                     YWDFSSWQNNKIGEILEKEI*"
                     /db_xref="UniRef100_K4FB49"
                     /db_xref="K4FB49_9CAUD"
                     /db_xref="lmu:LBLM1_10840"
     gene            101497..102066
                     /locus_tag="pig_ID_2419_F67_scaffold_3_curated_closed_comp
                     lete_prodigal-single_97"
     CDS             101497..102066
                     /product="hypothetical protein"
                     /codon_start=1
                     /transl_table=11
                     /translation="MMFQLASNLTKKLIQKIESTKKKKGNRGELELTHILNERFEGYT
                     FARSVQSGAYIGQSNAYRANSMTEEQKLVFAGDIRVPINFKFTIEHKAYAEASFWDLF
                     NESSDLHSWMKQAEHDAESVGKQPMLIVKYNFHDRIVYLKKNYVDSLDCSNLETYTIF
                     SHNGWYCFWLEDLLKETDSFFFEEENNGR*"
     gene            102056..102370
                     /locus_tag="pig_ID_2419_F67_scaffold_3_curated_closed_comp
                     lete_prodigal-single_98"
     CDS             102056..102370
                     /product="hypothetical protein"
                     /codon_start=1
                     /transl_table=11
                     /translation="MADKKPTNLVKIFVRNDTEELEDEVNEWLENNPEFYIDNMQFFV
                     QEGSCYIKRYIVCNLCLREDLEKEEETNLTEELLKGLIGAVNELTDTVKELTNKKENN
                     II*"
     gene            102375..103751
                     /locus_tag="pig_ID_2419_F67_scaffold_3_curated_closed_comp
                     lete_prodigal-single_99"
     CDS             102375..103751
                     /product="replicative DNA helicase (EC:3.6.1.-)"
                     /codon_start=1
                     /transl_table=11
                     /translation="MSDTLEELKNMVEDQTYLKFDSETEEKLIVGYFYKDRSTFLRLA
                     QYLTTTNWQKHSLFNNKYLQFLVNICYAYSNAYKKMPAEKTVFSMIEKKITDEFEKNK
                     IKKLFQELKNEDYSQYSPEYLKDVAVDFIKRERAIEAHYKCEAEIQKGNYDNLDKIMR
                     EAINVNLEKDLGVSIKNVKEILPAIQEVHDDKEGCTWGSTTLDQKVGRIQKGELGVIA
                     GLPGAGKTAWLGHFGMASMKEKKNVAIFSFEVNKQRLATRVWKALLGKSTLELLNLTE
                     EEAEQTFSDPCLGDLRIINRPANTCSANDISAILHDLETYENWKPDLIIVDYLLITST
                     NDKRKDSSDTYKYYKTVTEELRNVAVEFQCPVLTACQLNREAMGEKGGSKKVVTSKDI
                     SESRGVLDTADYLFIIEQTEEEKADGIYRLRVDKNRNGDNGFVVGFNMNWNTMTIKEA
                     PSVDKSKK*"
                     /db_xref="bxy:BXY_35960"
                     /db_xref="UniRef100_B6V2S0"
                     /db_xref="B6V2S0_BPSP1"
                     /db_xref="3.6.1.-"
     gene            103777..104355
                     /locus_tag="pig_ID_2419_F67_scaffold_3_curated_closed_comp
                     lete_prodigal-single_100"
     CDS             103777..104355
                     /product="hypothetical protein"
                     /codon_start=1
                     /transl_table=11
                     /translation="MPFGEAKKVYCVEKNEIYPSISFVKDRIGSNAWAVVMDPKKTCH
                     GLHYRYATEEDLLKGNPANPEDYPKKPKVKRAISPYATSNNEEENLPFVKRGWSNEEL
                     EKWKRSREIANNISSYLNQLEKIFAAPMNETEKIESFNFAALIVGKLMVSFSDLCDTQ
                     ELFVERGVRGGKIRGKKVEEENKEDDFEYEEV*"
     gene            104357..104731
                     /locus_tag="pig_ID_2419_F67_scaffold_3_curated_closed_comp
                     lete_prodigal-single_101"
     CDS             104357..104731
                     /product="hypothetical protein"
                     /codon_start=1
                     /transl_table=11
                     /translation="MTLNEGMLYSVILTNKISFTGKFIGKENEGLKFETVESNSTINP
                     GGTPYVFVPAYFIVNPLQIVMVKEVYTENCKEYWIISDNTYDFENKPTKVLLTDWQKN
                     NIKDVELYNTFEECEEAAKTKK*"
     gene            104783..105019
                     /locus_tag="pig_ID_2419_F67_scaffold_3_curated_closed_comp
                     lete_prodigal-single_102"
     CDS             104783..105019
                     /product="hypothetical protein"
                     /codon_start=1
                     /transl_table=11
                     /translation="MEKENILEAIIDLGNSRVDFNIKTDFIAEDFSDDRLEKDVKTIE
                     TIKEHLLFKCLNEDQVTRTITKEFQAIISKLNLK*"
     gene            105071..106942
                     /locus_tag="pig_ID_2419_F67_scaffold_3_curated_closed_comp
                     lete_prodigal-single_103"
     CDS             105071..106942
                     /product="DNA ligase {ECO:0000256|HAMAP-Rule:MF_01588}; EC
                     =6.5.1.2 {ECO:0000256|HAMAP-Rule:MF_01588};;
                     Polydeoxyribonucleotide synthase [NAD(+)]
                     {ECO:0000256|HAMAP-Rule:MF_01588};  TaxID=999435
                     species="Bacteria; Spirochaetes; Spirochaetales;
                     Spirochaetaceae; Treponema.;" source="Treponema denticola
                     SP23.;""
                     /codon_start=1
                     /transl_table=11
                     /translation="MSELEEKLIRYSNAYYQGNELISDAEYDALVEKLKKDNPNSELF
                     NKVVGSDIKGVDKKYKLDITMGTLNKCNSEEQMKEWWEKHPHDDLWASLKIDGNGVYL
                     AYKNGKFVYARSRGDGEYGLDYTDKVLKIASIPTSLKTNFSGFIRGEIYMLRSTWKKN
                     FSNQKNPRNTCAGILGKKEPEDCKYLNFIAYEVFDNEEKVDKTENDKFTFLQNEGFDV
                     PEYIENPTLEQLFEWKNKIVTDGEIPCDGIVIRQNKVDKSDLLRQIPLEACALKPNLQ
                     VGVTKMIDIEWSMMGRYLSPVAVLEPVELEGTTVQRASLSNLNVMKELNAGIGDTVYV
                     EKRGLIIPKIIGVAERLTKTNNWNIPTVCPVCGGPIVVNDSGILECVTETCPRKVGHR
                     FKKMFKVFGIKGVGDSFVSKLEDVGITIEDFLEMCKNDDKKILNKYAGGINGEKIYTQ
                     MRDAMGKQISAAKFLAIFDEPMLDEKRFLLFGNKTLDELILLSIKSKGEIMNFKGIGE
                     EIADAYIKFFNKNKEEIFALRQYFTFESVYDIIEENENGGKKMSMPTICFTGACLGFT
                     RKELTEKCQGKYDVKDSVTKDLDYLACAYPNSGSSKLQKAAKNGTKIISYDELLKTL*"
                     /db_xref="S3KTT0_TREDN"
                     /db_xref="tde:TDE1538"
                     /db_xref="UniRef100_M2BHQ6"
                     /db_xref="6.5.1.2"
     gene            106963..107208
                     /locus_tag="pig_ID_2419_F67_scaffold_3_curated_closed_comp
                     lete_prodigal-single_104"
     CDS             106963..107208
                     /product="hypothetical protein"
                     /codon_start=1
                     /transl_table=11
                     /translation="MEETKLTTAKDRVKEERNALEEKITKLENLLGKVRSENWEAHKK
                     LLDSLSNEQKKLLSKQLRVMKEYKRILDKRLSIWTEE*"
     gene            107214..107378
                     /locus_tag="pig_ID_2419_F67_scaffold_3_curated_closed_comp
                     lete_prodigal-single_105"
     CDS             107214..107378
                     /product="hypothetical protein"
                     /codon_start=1
                     /transl_table=11
                     /translation="MKPYWLFYMDTEEWQSAFFEIERAETEEELKEATKHLLEGYSDF
                     MENLLGDDGR*"
     gene            107375..107914
                     /locus_tag="pig_ID_2419_F67_scaffold_3_curated_closed_comp
                     lete_prodigal-single_106"
     CDS             107375..107914
                     /product="hypothetical protein"
                     /codon_start=1
                     /transl_table=11
                     /translation="MSTRGYIGILNEDGSVDAIYNHFDSYFERLGRDLIRCFNSKEKI
                     QALIKRGGGSYVLDKEGYKNENKLKHCDSEEDFFEILNSGIDFAYLWKDNKWYVKSYH
                     FCEPQPLIQIIYTQAAPIVEKLDWIIEETQIDLKNENKVLKDLKPMLEKIVKNCEEAK
                     KLIQEYVVEKDKVIMSTIS*"
     gene            107919..108128
                     /locus_tag="pig_ID_2419_F67_scaffold_3_curated_closed_comp
                     lete_prodigal-single_107"
     CDS             107919..108128
                     /product="hypothetical protein"
                     /codon_start=1
                     /transl_table=11
                     /translation="MEELEIITAKCFSCSYCYTCRYYQNSLWDWYIFTHPEEGCPAEK
                     YEFDSLYKELLKKNKEEKEKKKKWR*"
     gene            108119..108568
                     /locus_tag="pig_ID_2419_F67_scaffold_3_curated_closed_comp
                     lete_prodigal-single_108"
     CDS             108119..108568
                     /product="hypothetical protein"
                     /codon_start=1
                     /transl_table=11
                     /translation="MAVEDKNDKQIQDLLENNFPIKAIPIDFNDLNNRNLILRSSFPW
                     AYEKTESFTDRNYWYFMAQLNGDHIDVIGVAQFFQNANNELALTHLEVNKVFRRQGKT
                     KEILDYLKRFVRFRHFKNITVPCVEEYERHFLRNGFIKKGFNLEWCP*"
     gene            108581..109414
                     /locus_tag="pig_ID_2419_F67_scaffold_3_curated_closed_comp
                     lete_prodigal-single_109"
     CDS             108581..109414
                     /product="hypothetical protein"
                     /codon_start=1
                     /transl_table=11
                     /translation="MENKTLNENVLDPVQEKRCKDLFIGPDYQVLQTKVKNQILDPIY
                     KWLEKMGYPYEEHVRSIHIIGSSVGWQYTNTSDIDVSIETDIDPAKIKQIWKLLPNGQ
                     LLKEHPVNYYLTSDLKDVSESENAYDVLKDVWVKKQNKEDIEKRVPFSYIMEITKFFL
                     SGVDDRIQEYEADKVELDYLNSVSKDDGVDEQEKQKLIAQKETELKADLDSIYIAHLM
                     LKGFRNQAFRDGHAADLIIDIKSKGNSSINNTIYKMVEKMGYFEKLEKYEKEREKLLK
                     K*"
     gene            109577..111139
                     /locus_tag="pig_ID_2419_F67_scaffold_3_curated_closed_comp
                     lete_prodigal-single_110"
     CDS             109577..111139
                     /product="hypothetical protein"
                     /codon_start=1
                     /transl_table=11
                     /translation="MSIMKIIDFFTNFKEKINLKKKVIKDDTIQEKGERKTFLVATAE
                     SGFIDIVFFSGLSVTLYSIFGFKVVPAGLVLGLMSVVIIFGKAWCAMRVSQIDELVSH
                     FKALDIKCWDKLKKPRRFWKSLHILCMSVSLLTAMSLSVVSVGDGIRKNQNEIKKANE
                     EITALAELINANSIGQSKQREIIYSSALIGTTSTKKAQEDASKIWPIIEEYRAERAKF
                     EETGVAFSSKEIIEWNGTEIIPDEYWDKQNSLVQTKVKAAGRNLSINQIRNITSEAVL
                     AQQIKNEIENLNKNTSKDDLLLLDSQTKNEMTTAVKNLQGRFKWPDAMGGGLVEFDEN
                     NPSLALTTLKDLKAAYENDTGDVGESAKIFVLLGPAIDNAFSAKTTLENVSKKKNVSS
                     FGSTEIMIMAFILFSGLLVELLIYAFTPKPMITRKVFEKYNFDEDLNIEDIMYQINRK
                     YVSKGILSIEEFNAKVEENKIISDIPETLEEYKKLEKKKNVISKPKAEKKEKEFSSKV
                     DDSVKEIEEMLK*"
     gene            111136..111735
                     /locus_tag="pig_ID_2419_F67_scaffold_3_curated_closed_comp
                     lete_prodigal-single_111"
     CDS             111136..111735
                     /product="hypothetical protein"
                     /codon_start=1
                     /transl_table=11
                     /translation="MTEKEVLEKLDFFKQAIQKLKEERDYWKEQAEENPKEVCELDNL
                     KEVLEKLNKEHLDNTETITELRTKCEELCNNFNHADLERNRLRSEIERADSAYAKLAH
                     MYNEKNNSDKKYTEEDLKKLLHKASEKTKATLKAQEEEIDRLNTKCENLEITNRDLER
                     ELQEKNIKEDIDKVLEGEITEKEFDEILTKPTKIVKLNV*"
     gene            111732..111980
                     /locus_tag="pig_ID_2419_F67_scaffold_3_curated_closed_comp
                     lete_prodigal-single_112"
     CDS             111732..111980
                     /product="hypothetical protein"
                     /codon_start=1
                     /transl_table=11
                     /translation="MTKSEFKLSLNNYKTLKDFIFEIANREAGCWDCVDFSIQGGKIW
                     AKMWSGEDGSAMGEDEVFQEKDITKEVLAELMPDDFVF*"
     gene            111989..112585
                     /locus_tag="pig_ID_2419_F67_scaffold_3_curated_closed_comp
                     lete_prodigal-single_113"
     CDS             111989..112585
                     /product="Uncharacterized protein n=1 Tax=Clostridium sp.
                     CAG:678 RepID=R5KV51_9CLOT"
                     /codon_start=1
                     /transl_table=11
                     /translation="MDKGTHNVLTTLGTNNGSTANRQKDDFYATDPKATKMVLKELEK
                     IYDTSLWDVWEPAAGMGHISNTLKSENINVVKESDLVDRGIGATIEDFLNANSMGNAN
                     VIFTNPPYKIAEDFLKHFLKISDDGDLYIFLGRIQFLEGKARRKIFDTDPPKYVFVHS
                     ERINCWKDGKEVKESSAMCYAWYVFEKGYKGDTIVKWL*"
                     /db_xref="UniRef100_R5KV51"
                     /db_xref="R5KV51_9CLOT"
                     /db_xref="dsu:Dsui_2567"
     gene            112701..113603
                     /locus_tag="pig_ID_2419_F67_scaffold_3_curated_closed_comp
                     lete_prodigal-single_114"
     CDS             112701..113603
                     /product="hypothetical protein"
                     /codon_start=1
                     /transl_table=11
                     /translation="MEIEFGNDEVASMLDAMKQEDEAGKFSSKYWSPKKEGITKIRFL
                     PRLNNFGEKLFYQKHMVHYINGRPYMCLEQTLTDKDGNVHQAETCPFCQKSKQLYKAS
                     NGDRDHPDPAWKMAGELRAKERYVSRVIVRGNKNDKEEDIEWKPEFYEFGKGIREMVI
                     AAIESGEYGNPLDLKTGRDFSINKKGQKKQTKYDGSMFSGNSTPVFNDAAKLKALLAE
                     LPKMEYKQLVEFETAEELTKVLKEYMNGGSSDEDDPPKEKEVEEVAPSFDEMDNAVYG
                     IKLAKEEDEPADDGEDLDALLNSI*"
     gene            113655..113939
                     /locus_tag="pig_ID_2419_F67_scaffold_3_curated_closed_comp
                     lete_prodigal-single_115"
     CDS             113655..113939
                     /product="hypothetical protein"
                     /codon_start=1
                     /transl_table=11
                     /translation="MEFLNFVFRGFWTFSGFFLLSLIGYSIIKAIFDFIVELIHGKPT
                     IINNPEKIIGVSEKATEEPKTIKKKTKEPTEKIDSSVKIDSADVSVIKRK*"
     gene            113951..115267
                     /locus_tag="pig_ID_2419_F67_scaffold_3_curated_closed_comp
                     lete_prodigal-single_116"
     CDS             113951..115267
                     /product="Marine sediment metagenome DNA, contig:
                     S01H4_L06644 {ECO:0000313|EMBL:GAG80435.1}; Flags:
                     Fragment;;  TaxID=412755 species="unclassified sequences;
                     metagenomes; ecological metagenomes.;" source="marine
                     sediment metagenome.;""
                     /codon_start=1
                     /transl_table=11
                     /translation="MAAKKKEEKKSENISVFDEMIEQEFTEMQDLSKVDDTVDYYVDT
                     GNWALNYLCSKKLRGGYPGGRITNLWGLSGTGKSLMPAVASRAKQWENIDFYQFDRIV
                     LIDSEGGGTGLGLFKFVDAPLDRVRYVSISTLDSYRVANDNPEKIEAVNDRDVPSKLV
                     TSTYTYTRGLLCFLKKLIFGMKYRKSNEKILIIVDSISNMKPFRTKVEGVADMGLTGK
                     LLNNLFALDDDLNEIGATVLLASKVYTNMNNPYDPWVMSGGQSVIYNPSLNIKLQEMS
                     ETEEMSDSEKKEEKERRKTSLGNSMKVIRATATKSRFGTEGRNCWFILDNTYGPIRNS
                     GMLKLLLDFKLAVKEGTKYVVPGVIDTPFFKKDFLKVFAEHEEEYIDKLQPLLDMAEE
                     RIKQDRKAAALGKGDLGEFTDEEDDSNSFEDMATELEQEMSEALGD*"
                     /db_xref="X1AD71_9ZZZZ"
     gene            115316..116905
                     /locus_tag="pig_ID_2419_F67_scaffold_3_curated_closed_comp
                     lete_prodigal-single_117"
     CDS             115316..116905
                     /product="molecular chaperone GroEL n=1 Tax=Treponema
                     bryantii RepID=UPI0003B6320E"
                     /codon_start=1
                     /transl_table=11
                     /translation="MKKEIYFDEDLRKKWLAGAEKIAKAVGSTLGPCGRFFAMAGMRA
                     PVITKDGVSVAKDIELTDPVENSGAQLIREAALRTNDTAGDGTSTSVVLTYELVREGY
                     KAVEAGYKPIELKRGMDKAAAEVIRLIKSQSFPVSAEDIKKVATISANNEEKYGELVD
                     KAFKIAGGSAESIINVEATKGIDTEIEETSGLTFDQGWLSSYFVNDKEKNEVNFEDAL
                     VLVTDKKITRIAEVEPYLEESIKQKKPLLIICDELTGEALNVIVLNIISGTIKVAAVK
                     CPSYGQSKLNWLNDISTMTGATLITSAAGLELENCGTAYLGEAKTVKAKKTETSIIGG
                     AGRKEIVDDYIKTLKQQKDNTENEIDKKNLEKRIARLTGSAATIKIGASTDVEAYEIK
                     DRLIDAVCAVKAALKEGISPGGGINYFIEWNVDLTKYPTEGERRGGEILMKALTKPLK
                     QIAENAGVNGDVVLAECVRSGLAYNAKTDEYVDPYKEGIIEPTLVQTEAISNSVSIAG
                     VMLATSGANIKVDDDKEVPTY*"
                     /db_xref="UniRef100_UPI0003B6320E"
                     /db_xref="I0X8J9_9SPIO"
                     /db_xref="tsu:Tresu_0160"
                     /db_xref="UPI0003B6320E"
     gene            116948..117748
                     /locus_tag="pig_ID_2419_F67_scaffold_3_curated_closed_comp
                     lete_prodigal-single_118"
     CDS             116948..117748
                     /product="hypothetical protein"
                     /codon_start=1
                     /transl_table=11
                     /translation="MKKFFLVFAILFAGMLFAEETVLFNASALNSASVEEYSFENWEV
                     VPQSSLSARTQIKMTDKGLGVCVELPKRDGYVSYKLIPPYSPSLNEPNKELGFIENVG
                     EIKSIKLVVEGIGKADEVTIYLSRSKTDFDGKPFKFKNSIDFIDERELVWNNPNYISD
                     PAKRDKVPGPAYGDEASNLYIRAIEVRTKCDWDVSIAYFKSLSVIYDLDKTPEELEKI
                     KESEEIWGINASINSKIEDKAKKDLQEKKRKLEYNTELIHKESESNEK*"
     gene            117738..118388
                     /locus_tag="pig_ID_2419_F67_scaffold_3_curated_closed_comp
                     lete_prodigal-single_119"
     CDS             117738..118388
                     /product="Putative membrane protein n=1 Tax=Prevotella sp.
                     CAG:1092 RepID=R5P8N9_9BACT"
                     /codon_start=1
                     /transl_table=11
                     /translation="MRNNIEKNQYIWQRRVMGVMILALAPLSILFGLIGWKYNPEGWW
                     HSISDTYYANSQMVMAFIISVSSFFFCTYAGYDWRDRVVNLMSGIGLLGLLLFPCHNE
                     GLAAVGARVGLFNLPIELSGIIHTCFALLAFLGFFINEMFLFTLGGNEISPGKKKRNM
                     IYRICACTVIVACILLVLKNFVNMPANTTWIAEIIVLTGCGVAWLVKGEALKFLND*"
                     /db_xref="UniRef100_R5P8N9"
                     /db_xref="fsc:FSU_0825"
                     /db_xref="R5P8N9_9BACT"
     gene            118398..118754
                     /locus_tag="pig_ID_2419_F67_scaffold_3_curated_closed_comp
                     lete_prodigal-single_120"
     CDS             118398..118754
                     /product="hypothetical protein"
                     /codon_start=1
                     /transl_table=11
                     /translation="MNFLKGLKELENEIKEILNKDNVKRIGISNSYFEVEFFDKGEKT
                     LKAGSDLKIKKAESDLKIKKDYSDTSALDKLYEQPPTKAELDAELEERNRKLREKFSN
                     QGNVMPSDGVVAWAGE*"
     gene            118808..118999
                     /locus_tag="pig_ID_2419_F67_scaffold_3_curated_closed_comp
                     lete_prodigal-single_121"
     CDS             118808..118999
                     /product="hypothetical protein"
                     /codon_start=1
                     /transl_table=11
                     /translation="MPRKKKIEEPPKEEAVVEEKPKQKKLSEITEWETEPCFIEMEEC
                     FKYLEEQNEKERNGRKTKK*"
     gene            118962..119360
                     /locus_tag="pig_ID_2419_F67_scaffold_3_curated_closed_comp
                     lete_prodigal-single_122"
     CDS             118962..119360
                     /product="hypothetical protein"
                     /codon_start=1
                     /transl_table=11
                     /translation="MKKSEMVEKLKSKRNVYLVISLNDEDRFFGIHSFNYGEDVVCGR
                     VCWCGEIDTWGLEFDLCNFHNDYIDAFSDFVKEAFDYIYDDDDRLSEVLGREINLSEE
                     PTQEVYEALYNEFGDKFYNDEIEFKVLYNG*"
     gene            119353..119544
                     /locus_tag="pig_ID_2419_F67_scaffold_3_curated_closed_comp
                     lete_prodigal-single_123"
     CDS             119353..119544
                     /product="hypothetical protein"
                     /codon_start=1
                     /transl_table=11
                     /translation="MGKQESTNLDSEKVIANFAFIKDEISHIDELELAITNSDLKAHY
                     KVSINKILTAVQNYNFNGD*"
     gene            119546..119851
                     /locus_tag="pig_ID_2419_F67_scaffold_3_curated_closed_comp
                     lete_prodigal-single_124"
     CDS             119546..119851
                     /product="hypothetical protein"
                     /codon_start=1
                     /transl_table=11
                     /translation="MGLYINPMKGTKEDWLMKKGQQVCILLPEVALPDFKSFTEKGEL
                     PVILVNNGTFTAAGVAFNEQEYEMMIESERDTRPKILFAVSKKKLKKVSNLKDYLKE*"
     gene            119854..120045
                     /locus_tag="pig_ID_2419_F67_scaffold_3_curated_closed_comp
                     lete_prodigal-single_125"
     CDS             119854..120045
                     /product="hypothetical protein"
                     /codon_start=1
                     /transl_table=11
                     /translation="MKVIVVHSGDAWMEGEADVLCVCTEEVARKCYGYPNDNETYIFE
                     EFKVKDTYTEDEVLIEDEE*"
     gene            120047..120814
                     /locus_tag="pig_ID_2419_F67_scaffold_3_curated_closed_comp
                     lete_prodigal-single_126"
     CDS             120047..120814
                     /product="Methyltransferase {ECO:0000256|RuleBase:RU362026
                     }; EC=2.1.1.- {ECO:0000256|RuleBase:RU362026};; 
                     TaxID=1357296 species="Bacteria; Firmicutes; Bacilli;
                     Lactobacillales; Enterococcaceae; Enterococcus.;"
                     source="Enterococcus gallinarum EGD-AAK12.;""
                     /codon_start=1
                     /transl_table=11
                     /translation="MSDYTLYNGDCLEELKKVPDESVQLILTDLPYNTTPCSWDQEPI
                     DLPKLWEQFERIIKDDGAIVLFAQQPFTSKLIMSNLKLYKYNWIWKKNKYANFLNVRY
                     QPGKLTEDICVFGKKGCSYTPKGNMKYNPQMAKGEPYKSNGNGNRGASSSVRCDLKQV
                     PIDNKGERYPTNILEFSLDSEKKFPHPTRKPVDLLRYLIKTYTDEGDLVLDATMGVAS
                     CGVAALLENRNFIGIEKDENYFNAGKKRIEESLQKNE*"
                     /db_xref="U1DS79_ENTGA"
                     /db_xref="rum:CK1_14140"
                     /db_xref="UniRef100_U1DS79"
                     /db_xref="2.1.1.-"
                     /db_xref="2.1.1.72"
     gene            120844..121083
                     /locus_tag="pig_ID_2419_F67_scaffold_3_curated_closed_comp
                     lete_prodigal-single_127"
     CDS             120844..121083
                     /product="hypothetical protein"
                     /codon_start=1
                     /transl_table=11
                     /translation="MGLLPKKFATDKRVINFNVDENENWVVECINVNSVAEEILDILR
                     ENLDKDKYKFGIKTYASYWKEKTDKETLVVYAKRI*"
     gene            121086..121454
                     /locus_tag="pig_ID_2419_F67_scaffold_3_curated_closed_comp
                     lete_prodigal-single_128"
     CDS             121086..121454
                     /product="hypothetical protein"
                     /codon_start=1
                     /transl_table=11
                     /translation="MSVIAAFGIIINAYLIACYVFLFINSGLKLLYRKIIKELKKWTF
                     RDAVRSWGFDGYDEDEMLTEKEKALGMTDHWRPHFRPHFSWGLFAFKFFVSPFVFFYY
                     IFMVLFRIIILPILYFIGEN*"
     gene            121456..121722
                     /locus_tag="pig_ID_2419_F67_scaffold_3_curated_closed_comp
                     lete_prodigal-single_129"
     CDS             121456..121722
                     /product="hypothetical protein"
                     /codon_start=1
                     /transl_table=11
                     /translation="MFYAYYIYETIERKRENVGFSCKRYKVNQFLGEYEDAASAKKHP
                     NSDKEKEFPDGFYMVTSNKLEEKELLPPKTPPKPKPKVDKKKKK*"
     gene            121779..122048
                     /locus_tag="pig_ID_2419_F67_scaffold_3_curated_closed_comp
                     lete_prodigal-single_130"
     CDS             121779..122048
                     /product="hypothetical protein"
                     /codon_start=1
                     /transl_table=11
                     /translation="MEPMEIKEVVDVLIKGANGKIPNFKEEEAIAFEKKAIEVISQAN
                     NDLIIEKLSPITNMNILRMNVHFFDNLPKVWRLIQNAAEVSVREA*"
     gene            122048..122617
                     /locus_tag="pig_ID_2419_F67_scaffold_3_curated_closed_comp
                     lete_prodigal-single_131"
     CDS             122048..122617
                     /product="hypothetical protein"
                     /codon_start=1
                     /transl_table=11
                     /translation="MKASADNVFVGAVLTKDNEKFLVVKVNAKSMYVAKGMTLDEYNR
                     RYSLKTKEMTFKDFCKANNIEMVKFDNFEIEENEAAKKAIIEETKSSAKNVTSAFGKA
                     EKAVLTELLKYNKLQRLANIGVGDNIMRVIENKDNNRFLLNVNNDYILWNKELDSSYF
                     VCHLFDYKSGETQIPWDKITPAIAGVQNA*"
     gene            123281..123601
                     /locus_tag="pig_ID_2419_F67_scaffold_3_curated_closed_comp
                     lete_prodigal-single_132"
     CDS             123281..123601
                     /product="hypothetical protein"
                     /codon_start=1
                     /transl_table=11
                     /translation="MELTQFEKDLGLEEVKGAIVVGANIWTKNNGSKISVEVDTTRRE
                     FHKAVVSKKRYSMDKMFELMAKGNKSEGLKALVYRAKFSDAKDLAIREKNAVLLGIMK
                     RYTI*"
     gene            123627..123866
                     /locus_tag="pig_ID_2419_F67_scaffold_3_curated_closed_comp
                     lete_prodigal-single_133"
     CDS             123627..123866
                     /product="hypothetical protein"
                     /codon_start=1
                     /transl_table=11
                     /translation="MGKAELHLVRAENLDCPIFEALHEGRKVNVGRSTQKRILHVSKR
                     GAIYVKMGTAKSPNRKRYLSSGGTWVILNDTLGDK*"
     gene            123868..124056
                     /locus_tag="pig_ID_2419_F67_scaffold_3_curated_closed_comp
                     lete_prodigal-single_134"
     CDS             123868..124056
                     /product="hypothetical protein"
                     /codon_start=1
                     /transl_table=11
                     /translation="MKVEKKVFADWCGVGSGFQNLQEFIKSQDLKKENVISISITKGF
                     EQMSEYNLFYWIEEGEGK*"
     gene            124056..124211
                     /locus_tag="pig_ID_2419_F67_scaffold_3_curated_closed_comp
                     lete_prodigal-single_135"
     CDS             124056..124211
                     /product="hypothetical protein"
                     /codon_start=1
                     /transl_table=11
                     /translation="MIFLLLLSAAFLFAGLVCLVISKKEKNLTEWGEALAYGSIFPFL
                     IILMCIL*"
     gene            124226..124417
                     /locus_tag="pig_ID_2419_F67_scaffold_3_curated_closed_comp
                     lete_prodigal-single_136"
     CDS             124226..124417
                     /product="hypothetical protein"
                     /codon_start=1
                     /transl_table=11
                     /translation="MVGIAYNSLRDFDLTKLIKIGDRIVYQHNGIKTRRVGRVTKKSA
                     YVMEGDKIVHIRYDQIIRA*"
     gene            124470..124730
                     /locus_tag="pig_ID_2419_F67_scaffold_3_curated_closed_comp
                     lete_prodigal-single_137"
     CDS             124470..124730
                     /product="hypothetical protein"
                     /codon_start=1
                     /transl_table=11
                     /translation="MKQLNSVIVEGDFQHFTSKKGALPMTFIINCNGENFTICINSSN
                     MSEMVIDKKPSGMRIVGSLAKRGRTVCVRAEHIEFKPKKITN*"
     gene            124794..125150
                     /locus_tag="pig_ID_2419_F67_scaffold_3_curated_closed_comp
                     lete_prodigal-single_138"
     CDS             124794..125150
                     /product="hypothetical protein"
                     /codon_start=1
                     /transl_table=11
                     /translation="MAFIKIYSNEHLDDVGMCRCWSVNLRYKFEKAQQAELERAVKKI
                     AADTITRLGDGHIGYQVNAKTIKIWHADHDSQGEYLARNISDDLFKLVNRKWGINSGD
                     GGYYIDPSKLSTPLLS*"
     gene            125187..125257
                     /locus_tag="pig_ID_2419_F67_scaffold_3_curated_closed_comp
                     lete_prodigal-single_trna_1"
     tRNA            125187..125257
                     /product="hypothetical protein"
     gene            125293..125484
                     /locus_tag="pig_ID_2419_F67_scaffold_3_curated_closed_comp
                     lete_prodigal-single_139"
     CDS             125293..125484
                     /product="hypothetical protein"
                     /codon_start=1
                     /transl_table=11
                     /translation="VEVKSNGKVVGTFVDFADKLNFIVVKTKNGIKKFKASECSIVCD
                     IERRHGCTSKSEACGIMLV*"
     gene            125690..126316
                     /locus_tag="pig_ID_2419_F67_scaffold_3_curated_closed_comp
                     lete_prodigal-single_140"
     CDS             125690..126316
                     /product="hypothetical protein"
                     /codon_start=1
                     /transl_table=11
                     /translation="MAQVIGNEMVVEEVVESQADAQVVETPADEPAKETTKRDPLAKY
                     KELSEENQATVDEIVADVIVKIGGEDNIDLAMLLGILDKLNAEKKSAREVEKQKEKER
                     KAAAKDAQVVLAKKIADEKLVKELDKIDYFMSTSKVTIVQAEVIKVTDKSARIDVVAT
                     SKVIYKGKEMTAQEAIMAGAGLKLGKKSVPFGKMTNLTRNGEAINLAA*"
     gene            126422..127462
                     /locus_tag="pig_ID_2419_F67_scaffold_3_curated_closed_comp
                     lete_prodigal-single_141"
     CDS             126422..127462
                     /product="hypothetical protein"
                     /codon_start=1
                     /transl_table=11
                     /translation="MDINYNKYVIFPYTIKRLQKVYSKPVLDKWLDQLAFLFQNGFSF
                     QDSLLGQIDEQMMLYNNFKTYDDFEDLIKTFGKAFDSDLKYPTEIGYKIVDSILELVV
                     TSSAYAAGDVHDIKFMGEKLKTHINKMVGYLSALFDSDDFEVVRVLKVIKEEGVEDLI
                     EECEEAFENGLYNVLFVKYQRLYNLVSEMHKKCYRALLSSSVKGLQARMGNVNDEIYG
                     SSGGYNPNNSEIKCRNGSLVYELKTLTNKAVASKDLKYKMRIIAEEAIENGETDKILI
                     AFVGGNDADLDKIRNILTDVCVSGISILLSLKHGLTIIEDDALNMERSKRIAQELSAI
                     CKYCDIDGFDLK*"
     gene            127476..127727
                     /locus_tag="pig_ID_2419_F67_scaffold_3_curated_closed_comp
                     lete_prodigal-single_142"
     CDS             127476..127727
                     /product="hypothetical protein"
                     /codon_start=1
                     /transl_table=11
                     /translation="MRNTINANQLEEIISLAKNPKAWQTKYGNLRLRDVLEIKTGKGI
                     DDQQNMTKLPPRQLRTQEEILETKYGKPTVINGKKVWKI*"
     gene            128336..128761
                     /locus_tag="pig_ID_2419_F67_scaffold_3_curated_closed_comp
                     lete_prodigal-single_143"
     CDS             128336..128761
                     /product="Uncharacterized protein n=1 Tax=Clostridium sp.
                     CAG:798 RepID=R6X014_9CLOT"
                     /codon_start=1
                     /transl_table=11
                     /translation="MWLANRIIEIKNIQKHRKEVQRIAKEKGLSFPFHDFVKMINVFI
                     FGDKIATKLHRKFSNHHAHMSKIRIYYIDYPKNYSKVLPNGRFIKNKEEAAIDWESAR
                     FTKPDKPLDAYDTWKKYYSDIDMEETLKKLGFWKHLQKN*"
                     /db_xref="UniRef100_R6X014"
                     /db_xref="R6X014_9CLOT"
     gene            128813..129388
                     /locus_tag="pig_ID_2419_F67_scaffold_3_curated_closed_comp
                     lete_prodigal-single_144"
     CDS             128813..129388
                     /product="hypothetical protein"
                     /codon_start=1
                     /transl_table=11
                     /translation="MAYFQKTIVRYERDPRAAEDADFYEKWCCPCFLGTDDKGDTHWY
                     GYTFDDLISAKKVHEIFFFDSCNLPPKDSGCYYEALNRAKASMLQAGKDLVKNLMGLG
                     LLPKTEKITICGKEETLEYCYVFEEFRFEHNVIKEILGIDAADFKSLTEEQFEQMREK
                     QDARWRKQNDLINGDFGDAFVNFKGLTYFGD*"
     gene            129391..129750
                     /locus_tag="pig_ID_2419_F67_scaffold_3_curated_closed_comp
                     lete_prodigal-single_145"
     CDS             129391..129750
                     /product="hypothetical protein"
                     /codon_start=1
                     /transl_table=11
                     /translation="MSKVIIVSYSNEDYDTYFKLYSYSPAIVEMLKENLKEYLQKQGF
                     YLSTIKDWKKCLASENWYGDTPVFVTDDQNHEVEITWENIVKNDSICITDENNMTVLI
                     WKKDIIEAVENFDFDEG*"
     gene            129754..130875
                     /locus_tag="pig_ID_2419_F67_scaffold_3_curated_closed_comp
                     lete_prodigal-single_146"
     CDS             129754..130875
                     /product="Uncharacterized protein n=1 Tax=Enterococcus
                     gallinarum EGD-AAK12 RepID=U1DMI2_ENTGA"
                     /codon_start=1
                     /transl_table=11
                     /translation="MNYFYQEKLDISKGVGLVLGCFAPLHKGHLDLIYKSKKENLGGT
                     FVIVCGYKGDRGENAGMDLKARYQMVREFFKDDPLVAVYCISDDEAGIAGYNDHWEEW
                     LDFLYSRVFVANQQDAVEPSIFNNVTFYVSEKEYADYLTKLNKKVVLCDRSIRPISGT
                     LIRANPRKYWDDIAWTYHRVFSHNILITGTASEGKTTLVEDIGRFFNMPYSYEWARGY
                     IADKCIEDTAFNTTDFLAFLDGQFNYNRSCIESKNNRGIFISDTDGIVTKMYAKYYAE
                     DPEMDLSVEDYENIIAPAADAYTRKAKWDKIFVVVPHGIFVDDHTRYMKHSSMESRIQ
                     LLNILKEEIAKAGLSDKVEFLDGGYMNNFNRVKEYIENL*"
                     /db_xref="UniRef100_U1DMI2"
                     /db_xref="W7CLK9_BROTH"
                     /db_xref="srp:SSUST1_1868"
                     /db_xref="U1DMI2_ENTGA"
     gene            130924..131667
                     /locus_tag="pig_ID_2419_F67_scaffold_3_curated_closed_comp
                     lete_prodigal-single_147"
     CDS             130924..131667
                     /product="Nicotinamide riboside transporter PnuC n=1 Tax
                     =Haemophilus parahaemolyticus HK385 RepID=I3D752_HAEPH"
                     /codon_start=1
                     /transl_table=11
                     /translation="MNFKNLLKDEFLSGRTVFDWAFMCFGLILQSIGIWYGFHTGNPD
                     SIGLIISGIAGVVSVVLCSQGKISFYIFGFIQLFTYVFCFSIPQHLHGETLENGMYFI
                     TMIYGLYVWFKNYKRDTKTESIEVKSKNLTWKGWVISLSVFVVGTIIYWQILKNFRMP
                     WSAELDSQPLLDSVTSVPAYIAQVLMVLGNSASWFYWAILDIFSVVLAWRAGSYVMVA
                     QFIFWTLNTFYGFYKWYKSAKYENYEKIE*"
                     /db_xref="UniRef100_I3D752"
                     /db_xref="I3D752_HAEPH"
                     /db_xref="aeu:ACEE_00680"
     gene            131693..132184
                     /locus_tag="pig_ID_2419_F67_scaffold_3_curated_closed_comp
                     lete_prodigal-single_148"
     CDS             131693..132184
                     /product="hypothetical protein"
                     /codon_start=1
                     /transl_table=11
                     /translation="MIVKIKHANYKHAIWYRPEDNKLTPGCKIYNYRGGWCCYCPSDE
                     VIEVREDLDYEDLFAMEGRDSEGNFSFLQERIDVLNVGEAFKDNSYLIENNPSDELKY
                     LLENTLDNEYSPIGICFAEELSRDYGDYVWRPLVLENNKGERIWIHIPYTKWLNWTSL
                     QKK*"
     gene            132215..132496
                     /locus_tag="pig_ID_2419_F67_scaffold_3_curated_closed_comp
                     lete_prodigal-single_149"
     CDS             132215..132496
                     /product="hypothetical protein"
                     /codon_start=1
                     /transl_table=11
                     /translation="MNIESEKNLMLCLVYYDFERVHKAMEALNWKWSSADGVPSIDEL
                     KEQAVDLLIGCFQQSEKNKEDCVMATGGFEASSYYKEDGEIDFELKFVI*"
     gene            132507..132926
                     /locus_tag="pig_ID_2419_F67_scaffold_3_curated_closed_comp
                     lete_prodigal-single_150"
     CDS             132507..132926
                     /product="hypothetical protein"
                     /codon_start=1
                     /transl_table=11
                     /translation="MTEDLKKILEESLKNAKKEMASGCMAATSDFLDSIKLAMVSQEI
                     GNAIKEHVIVATKFFVEKNNLPKEEFFDYLIYGTVASTIRTLWECEEDDCECESCCCQ
                     PPKKPSSDNDSARAEKESADAAIAAINALKDLLSKNN*"
     gene            132928..133125
                     /locus_tag="pig_ID_2419_F67_scaffold_3_curated_closed_comp
                     lete_prodigal-single_151"
     CDS             132928..133125
                     /product="hypothetical protein"
                     /codon_start=1
                     /transl_table=11
                     /translation="MPINVEIGRESDGNMIGRLFCHISHEGSTGTKYYLSSLDQIGDT
                     VRDYVKEYFEDDGADICYRVR*"
     gene            133127..133318
                     /locus_tag="pig_ID_2419_F67_scaffold_3_curated_closed_comp
                     lete_prodigal-single_152"
     CDS             133127..133318
                     /product="hypothetical protein"
                     /codon_start=1
                     /transl_table=11
                     /translation="MATIIFWTIIFCAVFFTIGFMACAIAEYFSNDIGRRVSLNEWKK
                     KFIIADIFPFASIALFWLI*"
     gene            133357..133620
                     /locus_tag="pig_ID_2419_F67_scaffold_3_curated_closed_comp
                     lete_prodigal-single_153"
     CDS             133357..133620
                     /product="hypothetical protein"
                     /codon_start=1
                     /transl_table=11
                     /translation="VSVEKDLIDHWAHSTAETINMAAFNFAMTFAMDNATIEHPAVVD
                     LRKIDFKKLLGIENLRKHELAIRLEHPIDIKTQIKDFIEWSRP*"
     gene            133696..134148
                     /locus_tag="pig_ID_2419_F67_scaffold_3_curated_closed_comp
                     lete_prodigal-single_154"
     CDS             133696..134148
                     /product="hypothetical protein n=1 Tax=Treponema bryantii
                     RepID=UPI0003B74F35"
                     /codon_start=1
                     /transl_table=11
                     /translation="MGDRLVSRIAYKGQFFAASYQHWAASDWARLEDILDDTIVEHGF
                     FDDDHVRTKKEAVQILFEMLTKYNNSIWKVDHEPKYGLSSADVIFTSWKGDEIIDTPY
                     HSDEQEVFNKNSSLPICQDRTDGIITVDEKIADDWEDWAEAINDFDFS*"
                     /db_xref="UniRef100_UPI0003B74F35"
     gene            134157..134345
                     /locus_tag="pig_ID_2419_F67_scaffold_3_curated_closed_comp
                     lete_prodigal-single_155"
     CDS             134157..134345
                     /product="Uncharacterized protein n=1 Tax=Ruminococcaceae
                     bacterium D16 RepID=F4XCQ6_9FIRM"
                     /codon_start=1
                     /transl_table=11
                     /translation="MSEKNNSKKGGIGFVGLLTILFIALKLLGKISWSWVWVLSPLWI
                     PVAVSIILIIIAFIFGRK*"
                     /db_xref="UniRef100_F4XCQ6"
                     /db_xref="W7DVF3_9LIST"
                     /db_xref="cai:Caci_3011"
                     /db_xref="F4XCQ6_9FIRM"
     gene            134345..134545
                     /locus_tag="pig_ID_2419_F67_scaffold_3_curated_closed_comp
                     lete_prodigal-single_156"
     CDS             134345..134545
                     /product="id=4603447 bin=GWF2_Tenericutes_35_184 species
                     =unknown genus=unknown taxon_order=unknown
                     taxon_class=unknown phylum=unknown
                     tax=GWF2_Tenericutes_35_184 organism_group=Tenericutes
                     organism_desc=a35"
                     /codon_start=1
                     /transl_table=11
                     /translation="MLLKKARFEHYIGKKIHIINMEGEPQYSGKEGIVSFVDDMGQLH
                     GTWGGCAILPESDTFNIIEDKK*"
                     /db_xref="gwf2_scaffold_8981_16"
                     /db_xref="89680421"
     gene            134542..134859
                     /locus_tag="pig_ID_2419_F67_scaffold_3_curated_closed_comp
                     lete_prodigal-single_157"
     CDS             134542..134859
                     /product="hypothetical protein"
                     /codon_start=1
                     /transl_table=11
                     /translation="MKKEIVSKSFGLVVKEAFMFLVIRIVLLAQSFFETVANQAASNV
                     EIDRMKGEVSYAFANFVINHQGKFTAIFTFISFLLWLLVIFILFKDGNKIINLIKNER
                     EKK*"
     gene            134840..135961
                     /locus_tag="pig_ID_2419_F67_scaffold_3_curated_closed_comp
                     lete_prodigal-single_158"
     CDS             134840..135961
                     /product="PREDICTED: MAP7 domain-containing protein 2-like
                     n=1 Tax=Monodelphis domestica RepID=UPI00020F697A"
                     /codon_start=1
                     /transl_table=11
                     /translation="MKGRKNNLMKKFFVLFLAVMAMLFMFTSCLFIRPYDKPEYVSIG
                     TNETAFLINQLGTDSDQTKINANQDYKTVNSKLTRINHQWVKTGRMPGTGKYIAAEIV
                     IAVSNSPVTGTWKDDIRVETRGSQGFTVPMKYGIRVKPENSEKFLRNFPANLQIKDET
                     GKLLSKKMTSVESVADIQFKNQVAAELSKEFHKYEYKDVLPNRDVIVEAAVERVTEWA
                     TELGITIDNLAVFEGLIPDDSTLQNQMNEQAKLAAQVETEKKRQDAEKQKKQNEIELL
                     ALEKQRIQAETENAKAEARKTVETQQILAQTSNIELARKQREQEIANLKLKGEAEAQA
                     IINRSKALNNITFPKVITSNDLKVLGLDSLIQEATNPNR*"
                     /db_xref="UniRef100_UPI00020F697A"
                     /db_xref="F6Y4L1_MONDO"
                     /db_xref="UPI00020F697A"
     gene            136069..137052
                     /locus_tag="pig_ID_2419_F67_scaffold_3_curated_closed_comp
                     lete_prodigal-single_159"
     CDS             136069..137052
                     /product="hypothetical protein"
                     /codon_start=1
                     /transl_table=11
                     /translation="MVGISRNTLSRNKIYICVNNLILVGLLIVRIQLKANLNLGEKPS
                     VNCGKNAKSRTRRTAPQADGSRYNDAANRLAASVRILSEEASMSWYMCMDIYTKKKGC
                     DWQNKVNSVEYSSLKNLCGSRGCLDETIPAAKLSDEDHEILKKMTREYDYHSYDYFGS
                     VTKETFATFDFPTTFITDEEHGNKPGYLVSKENAEKISCISPEEYLNTPTEELDQKYI
                     KIYTESFTERGYGRGEFYTVDCFYNLLETILKNYKKVIKKQHDWEKLQNSLDYLKLSE
                     EEKENVSSQFEYLDEEIEYVENNLVAINQVIGALQLFEDYDTQVVAFIYSD*"
     gene            137574..137645
                     /locus_tag="pig_ID_2419_F67_scaffold_3_curated_closed_comp
                     lete_prodigal-single_trna_1"
     tRNA            137574..137645
                     /product="hypothetical protein"
     gene            137833..138207
                     /locus_tag="pig_ID_2419_F67_scaffold_3_curated_closed_comp
                     lete_prodigal-single_160"
     CDS             137833..138207
                     /product="hypothetical protein"
                     /codon_start=1
                     /transl_table=11
                     /translation="MEIEDILKEIGETFTKCLNEKNEASTSEVDKLRKEVEELKKENK
                     QLRELAQKVLDSVDATNTKLREVAEERDNAEKRAETVKMIDEYRKKYYNEATTLRKKE
                     AAYSKALGAIHGALEALASELK*"
     gene            138822..139304
                     /locus_tag="pig_ID_2419_F67_scaffold_3_curated_closed_comp
                     lete_prodigal-single_161"
     CDS             138822..139304
                     /product="Uncharacterized protein n=1 Tax=Bacillus cereus
                     VD107 RepID=J8J510_BACCE"
                     /codon_start=1
                     /transl_table=11
                     /translation="LWGVRASPALFYKRKNMELLTIQNVDESVVYLANLFNKEYGEPE
                     LTLEDLKKQIEQYENVKVFLKKKDNKYVSMVGITLFNEMFEPKKKAYLSWVITLPEYR
                     GRGYSKELMLEAINYAKKEGCDKVFLECSFRESRKSAHAMYKKIGFDGDSCRFYKKYI
                     *"
                     /db_xref="UniRef100_J8J510"
                     /db_xref="J8J510_BACCE"
                     /db_xref="bca:BCE_3531"
     gene            139308..139379
                     /locus_tag="pig_ID_2419_F67_scaffold_3_curated_closed_comp
                     lete_prodigal-single_trna_1"
     tRNA            139308..139379
                     /product="hypothetical protein"
     gene            139517..139714
                     /locus_tag="pig_ID_2419_F67_scaffold_3_curated_closed_comp
                     lete_prodigal-single_162"
     CDS             139517..139714
                     /product="hypothetical protein"
                     /codon_start=1
                     /transl_table=11
                     /translation="MRIRFAQYPPHNLVKLLKKSDEWVVDCLIKKIFMPHVRVRNKLQ
                     QSKSTNFLGQFSDAKTATVGQ*"
     gene            139980..141845
                     /locus_tag="pig_ID_2419_F67_scaffold_3_curated_closed_comp
                     lete_prodigal-single_163"
     CDS             139980..141845
                     /product="Uncharacterized protein n=1 Tax=Zobellia
                     galactanivorans (strain DSM 12802 / CIP 106680 / NCIMB
                     13871 / Dsij) RepID=G0L060_ZOBGA"
                     /codon_start=1
                     /transl_table=11
                     /translation="MNTKLISMFHSALKEPGAEKNFAKVNEVAMKYGYIIHPECCTKD
                     VAAWLKEQSFNPNVTFYKEWEDITSKTRFELLVDQILHYATTYGTDFALGNGYVPNDE
                     PVVIPYEHFKVITPATKEEIFERCMDMLKSGIALKSDTINVLVEYFVDYDFTDKVNLD
                     EVKNKEAQAVLSDLLKKLPSDEFGMLRCIVYKYTGSAMLIKDKKTLYTISGKNGYQYS
                     QTGKFDLSVLSDQQMKVLSRIFHRYKPIFLAMKGGKNSAVINKIRKYANVYHKPLKKG
                     FWEICLTSECQQQPTTALAEAEKEVGSLNNFRKVQLMQSIKERLLCKDNVGKMFIIRN
                     GNMFICKDYKTTCDVKYFVRLYNILENSLVESLKAKATNVFLPKGVELSCPTSEKNFI
                     GNYPFGSYVPMNGNHNVFGIYWRNEWGARDLDLWYIDKNGNQYGWSSRYTDGKTVIFS
                     GDMTNAEPEATELFYLGKEVTEGNIGVNVFYADKAPKFKLFVANENCKNNLKCGHMCD
                     PNNIVFEAEINFDHPDGLKKVGIICNKKLVLADLRAGNQRVSTSAAADIVNRQMKFKA
                     ESYVDLKPILKKAGFTINPTKVDEESGETISLTPNDIECLDFTNPSKDDLIKLFA*"
                     /db_xref="UniRef100_G0L060"
                     /db_xref="zga:zobellia_3249"
                     /db_xref="G0L060_ZOBGA"
     gene            142274..142357
                     /locus_tag="pig_ID_2419_F67_scaffold_3_curated_closed_comp
                     lete_prodigal-single_trna_1"
     tRNA            142274..142357
                     /product="hypothetical protein"
     gene            142908..143420
                     /locus_tag="pig_ID_2419_F67_scaffold_3_curated_closed_comp
                     lete_prodigal-single_164"
     CDS             142908..143420
                     /product="hypothetical protein"
                     /codon_start=1
                     /transl_table=11
                     /translation="MKEEKRDVTRTIKETKTFYIADDGEEFSTAEQCKEYEESARYAY
                     RKRLEKTLTLIDKERANLVIDTILDDGRAESDYYSFKPQTEDDLKNFLAYAKSTCGGY
                     LAGDSEYYKNHPEYNYFYVKPEDMKVDETYIFFQRYGEWGGIVSKESLQKAIDKCFDE
                     KLWKPVKEND*"
     gene            143420..143920
                     /locus_tag="pig_ID_2419_F67_scaffold_3_curated_closed_comp
                     lete_prodigal-single_165"
     CDS             143420..143920
                     /product="hypothetical protein"
                     /codon_start=1
                     /transl_table=11
                     /translation="MVFLLSGISGSSKSTFYKNNHTDKGIYINPDSIRKDVCGNINDQ
                     SQNPKVWKIAYDSLRTACEEGVDEIWFDATTLSCSSVKAVLEIASLHKQNVVLCVMQD
                     SLNKNLCIERIKKDIDNSVDRANVPIDVVNSQFSRFMIMYENMDENLARWRKEFSNIK
                     IFVVYK*"
     gene            144023..144949
                     /locus_tag="pig_ID_2419_F67_scaffold_3_curated_closed_comp
                     lete_prodigal-single_166"
     CDS             144023..144949
                     /product="hypothetical protein n=1 Tax=Treponema bryantii
                     RepID=UPI0003B64D81"
                     /codon_start=1
                     /transl_table=11
                     /translation="MTKLESLEGNYKFIADPSELSWFFENVLKDLSKESIRKSYLMCI
                     VTRPKKLSKEEREEFGISGSDGVMMREEIISPRGKDHIWSFEEFLTHIYKYECPKRGM
                     ITKNGYAYPDKSLAVMIYAEPSDEVKVANELVKYAHEIISQTVEACERTINFGGTDGI
                     KEQLDKMAGIAKKSKSIYAQSTEKIFIHYDFDLNETYKEKENREYVEKILKELHKNAF
                     GKGNYFIIKTNGGYHTLVKRTCLGEAAAFFKKLGKNDPVHGFADYIDANLDYALTVGE
                     KRVQDQCFVPVPGTWMYGNFIPTIINKDDFKK*"
                     /db_xref="UniRef100_UPI0003B64D81"
     gene            144996..145343
                     /locus_tag="pig_ID_2419_F67_scaffold_3_curated_closed_comp
                     lete_prodigal-single_167"
     CDS             144996..145343
                     /product="hypothetical protein"
                     /codon_start=1
                     /transl_table=11
                     /translation="MKFKVGDKVVVKSFEEILNTSDHQQEYVGGFIKFDYTDTVYNKT
                     CMPFFCGKTYSVISIVSSSIYKLGAINNRVINVDDVDDNKIRNFVWHEKWLRPEQEFV
                     LDFDGTPDERGLK*"
     gene            145340..145753
                     /locus_tag="pig_ID_2419_F67_scaffold_3_curated_closed_comp
                     lete_prodigal-single_168"
     CDS             145340..145753
                     /product="hypothetical protein"
                     /codon_start=1
                     /transl_table=11
                     /translation="MKFKVGDKVRVKPISELKKLFKKNAVPDSMGWYYTYKLSDGRNR
                     RIYFTLSMKEACEEVAKVASIEDAERYTLEFEHNVFSESQDYDFIEDWLEPYFDESVY
                     VSSFDDEEESKSERLKAILDQIEQLAAEARKIVEG*"
     gene            145754..146038
                     /locus_tag="pig_ID_2419_F67_scaffold_3_curated_closed_comp
                     lete_prodigal-single_169"
     CDS             145754..146038
                     /product="hypothetical protein"
                     /codon_start=1
                     /transl_table=11
                     /translation="MNFQIGDKVKIISLNKLEELNPKPWGHYPFVSNEGCAFTEDMLD
                     FCGLIGTIVNVYVVDGNPRYILSFDYLRDTGRSWVSDFFETKLVDSFEEA*"
     gene            146039..146437
                     /locus_tag="pig_ID_2419_F67_scaffold_3_curated_closed_comp
                     lete_prodigal-single_170"
     CDS             146039..146437
                     /product="hypothetical protein"
                     /codon_start=1
                     /transl_table=11
                     /translation="MNLKVGDIVTVKPLEEIAKIAKAYDNRDGSYAFEGCCDFVKEMF
                     KYCGKQVEIEKIEKNEHEPCYYYLKEDNGVFSWLDDWFVKEEPYYITDFDGTIEETTP
                     AEAYWKQVMPQIKEIIINAYNKGVEIGKAE*"
     gene            146421..146594
                     /locus_tag="pig_ID_2419_F67_scaffold_3_curated_closed_comp
                     lete_prodigal-single_171"
     CDS             146421..146594
                     /product="hypothetical protein"
                     /codon_start=1
                     /transl_table=11
                     /translation="LEKLNKYKICRNDIKIDSFTTVNAHSTCEALMKFLQHLNDTNTH
                     ITKDYKITITKMN*"
     gene            146603..146701
                     /locus_tag="pig_ID_2419_F67_scaffold_3_curated_closed_comp
                     lete_prodigal-single_172"
     CDS             146603..146701
                     /product="hypothetical protein"
                     /codon_start=1
                     /transl_table=11
                     /translation="MAWWEVLLYIGALWLSWKLLAVLIEIIKNCWK*"
     gene            146829..147137
                     /locus_tag="pig_ID_2419_F67_scaffold_3_curated_closed_comp
                     lete_prodigal-single_173"
     CDS             146829..147137
                     /product="hypothetical protein"
                     /codon_start=1
                     /transl_table=11
                     /translation="MKFKVGDRVKVKSLSEIKNLPYHQIDSEGGIHGKCEDTDKFGNI
                     ITVYNAFIVSMFEFCGKEFVIEEVDEDGNYKLKNTFCWSFIACWLERTQHYVEFFDEE
                     *"
     gene            147142..147453
                     /locus_tag="pig_ID_2419_F67_scaffold_3_curated_closed_comp
                     lete_prodigal-single_174"
     CDS             147142..147453
                     /product="hypothetical protein"
                     /codon_start=1
                     /transl_table=11
                     /translation="MKFKDGDKVKVKSFPEIVLLSNSPVRKGFIWCTCEDTDGLGRVI
                     EAGDYFTPEMQDFCGKEFVIEKAIDDGHYKLSDGECSWYFIASWLELLSQHYVETFDE
                     E*"
     gene            147511..148719
                     /locus_tag="pig_ID_2419_F67_scaffold_3_curated_closed_comp
                     lete_prodigal-single_175"
                     /gene="pncB"
     CDS             147511..148719
                     /gene="pncB"
                     /product="pncB; nicotinate phosphoribosyltransferase PncB 
                     (EC:2.4.2.11)"
                     /codon_start=1
                     /transl_table=11
                     /translation="MIIKSLLEDDLYKLNMQQVIFHQFPTYQNEWDFKCRNKGVKFTA
                     KDLEDINRELDEYCKLSFTEEDLSWLKKNILWFKPDYIDLLRLWRPNRNEIIVSDKSE
                     CGLKITLKGTWLNVTMYEMPILAIVNETYFRNHYNYDELFEQFKRKAEEKISLMKDGT
                     YHFGAFSEFGLRRRLSFEAQDYIVRRLAEEKAAGSIDGFVGTSNVYLAKKYNLRPIGT
                     VAHEFVINVGQGNPKHNPAYSNWYGMDSWVKEYGVLNGTWLTDTIGDECCLRDMGLTF
                     STLFSGVRHDSGDPIIWGDNWIKHWESLGIDPHTKTLLFSDSLNFDKAQKIADYFKGK
                     SKVAFGIGTYLSNDTDVEPLNIVCKVANVNGRDVAKISNDKGKTMCRDPEYVKYLDRT
                     IAWRLEHEIV*"
                     /db_xref="bpb:bpr_I2138"
                     /db_xref="E0RVM2_BUTPB"
                     /db_xref="UniRef100_E0RVM2"
                     /db_xref="2.4.2.11"
                     /db_xref="6.3.4.21"
     gene            148742..149029
                     /locus_tag="pig_ID_2419_F67_scaffold_3_curated_closed_comp
                     lete_prodigal-single_176"
     CDS             148742..149029
                     /product="hypothetical protein"
                     /codon_start=1
                     /transl_table=11
                     /translation="MFIKLKNCLEHEDVDCSFGDVEYFILTEKIEKMRAFKESTDRFN
                     NYDETYFCLEILANFTDDQDWECYYFKTKADRDEVIEQIITHPVFVETFDK*"
     gene            149106..150269
                     /locus_tag="pig_ID_2419_F67_scaffold_3_curated_closed_comp
                     lete_prodigal-single_177"
     CDS             149106..150269
                     /product="Putative ATPase n=1 Tax=Salmonella phage 7-11
                     RepID=G0X558_9CAUD"
                     /codon_start=1
                     /transl_table=11
                     /translation="MFLKLENTVKYVEADSVDDLKLSKEVPVGVWKLSCAQYVGFYLE
                     ETEIKLSHGKIYGDAQDIADHVAEAFEKNDPNKNLGVLFSGEKGLGKTLTTRLILEKF
                     YDKKPIIIISEYINGMADFISKFKGCVILMDEFEKFTGGNTDSEDENSLTKQESLLSI
                     FDGNTGCSGNLFLLTVNNTYKLNENLKSRPGRMRYHYKFTSENATVVRNYCNDNLNNK
                     EIIEDVVETLGSAGFVSMDILSSFVDELNKFPDKKPSEVLKYFNIENENASENFRATF
                     KVLWGDTEATYADRAPLRCFHNGRWLSLKVSNDKEKEKFAKLDIPDNICVTIDEDADI
                     SSYFENVLSEDDYNIESETFDQTNSFTEDDLKVIKAVVKSADMDKKVRRYNAF*"
                     /db_xref="UniRef100_G0X558"
                     /db_xref="G0X558_9CAUD"
     gene            150362..150769
                     /locus_tag="pig_ID_2419_F67_scaffold_3_curated_closed_comp
                     lete_prodigal-single_178"
     CDS             150362..150769
                     /product="hypothetical protein"
                     /codon_start=1
                     /transl_table=11
                     /translation="MLIEVKDNYFMNTKNISFIKFKENNNLEFTYLGSSYLEEVGISD
                     KVKERLYDFFEHDESFVEIPNNQDTKQYINVGTVTKILIIDEDDYIDLKFYFVNDDSP
                     LNKIMQEKDGALKIISEIKEKIEKLKSEYVDHF*"
     gene            150778..151335
                     /locus_tag="pig_ID_2419_F67_scaffold_3_curated_closed_comp
                     lete_prodigal-single_179"
     CDS             150778..151335
                     /product="NUDIX hydrolase n=1 Tax=Treponema saccharophilum
                     DSM 2985 RepID=H7EHN6_9SPIO"
                     /codon_start=1
                     /transl_table=11
                     /translation="MADKELSFEVLEEVDNIKFPIFDVSLTKKMSPNKEEGNYVSIKS
                     PDWVSAIVETVGRSFIVVSQYRHGVNNVLTEFPCGIVEDGETPLDAILRECEEEIGLD
                     KNKILEIKKLYEANPNPAFMDNKMTCYYIKVEVGCSEQKLDENEFIKRDFLSYSRVES
                     IMNFPETSIMMKHAWEKYKKIIRGE*"
                     /db_xref="UniRef100_H7EHN6"
                     /db_xref="tpk:JO40_05360"
                     /db_xref="A0A088RWW6_9SPIO"
                     /db_xref="H7EHN6_9SPIO"
     gene            151341..152138
                     /locus_tag="pig_ID_2419_F67_scaffold_3_curated_closed_comp
                     lete_prodigal-single_180"
     CDS             151341..152138
                     /product="NH(3)-dependent NAD(+) synthetase {ECO:0000256
                     |RuleBase:RU003812, ECO:0000256|SAAS:SAAS00094448};
                     EC=6.3.1.5 {ECO:0000256|RuleBase:RU003812,
                     ECO:0000256|SAAS:SAAS00094492};;  TaxID=1262896
                     species="Bacteria; Firmicutes; Clostridia; Clostridiales;
                     Ruminococcaceae; Faecalibacterium; environmental
                     samples.;" source="Faecalibacterium sp. CAG:1138.;""
                     /codon_start=1
                     /transl_table=11
                     /translation="MEFNVLEQTENCIDWIRKWFERNGDENSKAIIGISGGIDSSTTA
                     ALCVKALGKDRVIGIMLPNGIQTDIDASQLLVKHLGIKHYTINIGDTYHALVDEMRVL
                     AENGKEWPGDQYITNTPARIRMTALFGAAAMIGNCFVANTCNISETIVSWDTYGGDDF
                     GCFAPIARFTKEEVKKIAKFLELPEILVNKTPIDGMSLNADGSYSSDEDRFGFTYKEL
                     NDLIRNGVKGEHYEKIMSMYNRGKFKIENIRLPYYDPGLPINPEFVL*"
                     /db_xref="R5FFN4_9FIRM"
                     /db_xref="UniRef100_R5FFN4"
                     /db_xref="lba:Lebu_1784"
                     /db_xref="6.3.1.5"
     gene            152172..152624
                     /locus_tag="pig_ID_2419_F67_scaffold_3_curated_closed_comp
                     lete_prodigal-single_181"
     CDS             152172..152624
                     /product="hypothetical protein"
                     /codon_start=1
                     /transl_table=11
                     /translation="MAPTSFDQWFAIHNAKSENKISEELKSLFEECWNTARANIDSDN
                     KDLEDEIERLQEEIDNNSCPFDYCRCSDYDDVESDLEDANEKLRKVDSIRDNLKIVYD
                     KLEYVGVSLDDAIENTDYQLIVDSVKKDFDNAFDDFFEVKRNFEDLDI*"
     gene            152663..153007
                     /locus_tag="pig_ID_2419_F67_scaffold_3_curated_closed_comp
                     lete_prodigal-single_182"
     CDS             152663..153007
                     /product="hypothetical protein"
                     /codon_start=1
                     /transl_table=11
                     /translation="MSDKTIKEIKAVGEWVVCEAVPAESKVEKTESGLIMPGKKATGQ
                     NVNDPNKSGKLIVKYFVIKSIGEKVKEPSFKIGDKVVIDDYDCQMISNGEKGAYCLCH
                     SSKIKAVFDCDY*"
     gene            153065..153655
                     /locus_tag="pig_ID_2419_F67_scaffold_3_curated_closed_comp
                     lete_prodigal-single_183"
     CDS             153065..153655
                     /product="Probable nicotinate-nucleotide
                     adenylyltransferase {ECO:0000256|HAMAP-Rule:MF_00244};
                     EC=2.7.7.18 {ECO:0000256|HAMAP-Rule:MF_00244};;
                     Deamido-NAD(+) diphosphorylase
                     {ECO:0000256|HAMAP-Rule:MF_00244}; Deamido-NAD(+)
                     pyrophosphorylase {ECO:0000256|HAMAP-Rule:MF_00244};
                     Nicotinate mononucleotide adenylyltransferase
                     {ECO:0000256|HAMAP-Rule:MF_00244};  TaxID=457404
                     species="Bacteria; Fusobacteria; Fusobacteriales;
                     Fusobacteriaceae; Fusobacterium.;" source="Fusobacterium
                     ulcerans 12-1B.;""
                     /codon_start=1
                     /transl_table=11
                     /translation="MKIAIYGLSADPFHNGHFEIIKRLSKTFDKVIVVPTTIRYYKAN
                     AQMFSFDERFRVVQKRCEVFDNVEVSDIERFVDSGWRFIDTLRKLTSGKIMKSFDEYE
                     YYVAMGSDSFQKFETWCDYKEILKRAKLLVFRRPGFEDNFPNIPHEYIDDIDIDISST
                     KLREKLRKEIYEDFDEMIDDLSFCKGYEDLIENYKY*"
                     /db_xref="H1PXB9_9FUSO"
                     /db_xref="str:Sterm_2030"
                     /db_xref="UniRef100_H1PXB9"
                     /db_xref="2.7.7.18"
     gene            153666..154175
                     /locus_tag="pig_ID_2419_F67_scaffold_3_curated_closed_comp
                     lete_prodigal-single_184"
     CDS             153666..154175
                     /product="Isochorismatase family protein n=1 Tax
                     =Megasphaera micronuciformis F0359 RepID=E2ZCN4_9FIRM"
                     /codon_start=1
                     /transl_table=11
                     /translation="MKKFFVVVDCQNDFVTGSLANPAAQAALPKIKEAAEKALADGAE
                     LIFTLDTHFEDYLQTGEGKHLPVKHCIEGTDGWRIVDELQDLANKAIIIPKHHFGSNL
                     WEEYIQPGDEVTMCGFVSSICVCANALAIKQIENVEVNVIKDCCAGLAIEDHEAAMTV
                     MKCCQCNII*"
                     /db_xref="UniRef100_E2ZCN4"
                     /db_xref="mear:Mpt1_c10030"
                     /db_xref="A0A0A7LH76_9EURY"
                     /db_xref="E2ZCN4_9FIRM"
     gene            154273..155493
                     /locus_tag="pig_ID_2419_F67_scaffold_3_curated_closed_comp
                     lete_prodigal-single_185"
     CDS             154273..155493
                     /product="hypothetical protein"
                     /codon_start=1
                     /transl_table=11
                     /translation="MKNFEELENFIKENPKNWQDKLKKAPYNLKSVTQFPNNPDWYLL
                     NYNLIESDLNNKIVKQCRGTCVEVKDNNVKVICAPYIKFFDINDGHADTINWNSSKLK
                     CEEKVDGMLQKMFKYNGRDYWVTNGGVSNETPIDFITDEVHNYKELLAKCFLPNGSDK
                     LGYFAKITDDDFQLHIDWVDNIPDGWTLMFEITSPQNKIICEYSEYKAWFHGARDAEG
                     VEHSPEEVKEMFGIPYDIPKRYNLSNKEDILAALEKFSGKEQEGFVVVDEENWTRVKM
                     KCPSYLALKYIRDHDTPEGIWRLCLTESHDDFPELKEKTDKQVAEIKIFKREFISTMD
                     YAKDVWENDYKKNRKEFALWVTSQVPVSLRPIYFKAADGKDSNEYLNELWNSWKEKSK
                     GYEMYCSVYKDLIK*"
     gene            155490..156437
                     /locus_tag="pig_ID_2419_F67_scaffold_3_curated_closed_comp
                     lete_prodigal-single_186"
     CDS             155490..156437
                     /product="Calcineurin-like phosphoesterase n=1 Tax
                     =Treponema sp. JC4 RepID=I0X5V5_9SPIO"
                     /codon_start=1
                     /transl_table=11
                     /translation="MKILIIPDQHGQSNGLKVAKEKINEVDFVVFLGDYFDSYFSAYR
                     GMKAVENFKDICSFARNNKEKVKLVIGNHDLDNYIYFGQCSGFQRDWFNEYNKALAEN
                     IDLLNIAYEIDGYVFSHAGFSAKWVEDLEKKEWEEDFISNDYWKSLTVVEKTNYLFHK
                     QFNESGYINQDYNLRGWFTFYNRDMSGCGENSHQSPIWIRPQTLLENAYFNKQVVGHT
                     EYCIDNYVALKNKENYILLCDSRYHVPFEIFDTENPPVAITYLELQVEYKNKIKKINN
                     LLSKFGMLGEALTEEQKMEIIKENFGDKAQFYYENYFKE*"
                     /db_xref="UniRef100_I0X5V5"
                     /db_xref="I0X5V5_9SPIO"
                     /db_xref="bpo:BP951000_2116"
     gene            156442..156744
                     /locus_tag="pig_ID_2419_F67_scaffold_3_curated_closed_comp
                     lete_prodigal-single_187"
     CDS             156442..156744
                     /product="hypothetical protein"
                     /codon_start=1
                     /transl_table=11
                     /translation="MDSNDNFKWEYVGKKCYIISNCSYLGEPPKHIPLELVQFDDGFD
                     TPCFQLGSWERDKEGYEFHSCGSRMFDYIPKKDLKEVWKGLKKADKFLNERFLHEE*"
     gene            156780..156929
                     /locus_tag="pig_ID_2419_F67_scaffold_3_curated_closed_comp
                     lete_prodigal-single_188"
     CDS             156780..156929
                     /product="hypothetical protein"
                     /codon_start=1
                     /transl_table=11
                     /translation="MGWQFLYRRGIWELWKTPTKYLVCYHYGGEYEFYSNYQTAKTII
                     DKKIK*"
     gene            156945..157244
                     /locus_tag="pig_ID_2419_F67_scaffold_3_curated_closed_comp
                     lete_prodigal-single_189"
     CDS             156945..157244
                     /product="hypothetical protein"
                     /codon_start=1
                     /transl_table=11
                     /translation="MKFELSNLLNRNIEKIKKLNSKSDIDKFVKRLVIDNDLTKDKSS
                     VILLKQLEKSKDFNSSRQVVWNAILSSSGAFLGKEITKKSWYKGTAIAGMECHSH*"
     gene            158061..158131
                     /locus_tag="pig_ID_2419_F67_scaffold_3_curated_closed_comp
                     lete_prodigal-single_trna_1"
     tRNA            158061..158131
                     /product="Undet"
     gene            158159..158905
                     /locus_tag="pig_ID_2419_F67_scaffold_3_curated_closed_comp
                     lete_prodigal-single_190"
     CDS             158159..158905
                     /product="hypothetical protein"
                     /codon_start=1
                     /transl_table=11
                     /translation="MSRSFKKKPYHSICSSYGDKWCRQQYHKERRQKDKRLCKELEGT
                     IDEDLLYTKNGLQPEEKFINENIDRSLRFADKWCWASDGGNYYWGGKDEYRRDFEKEI
                     FGLDYKYSFKPKPLWEKYKDYVDLVFNKDKPLYTIVLKRVVIEKINWGFYMPWSSEFA
                     GKRKEEKKYITTEIYPPKYKPEEGWEITHWWKRKNRYFNLSNWDLFGFMFKSGIIPFD
                     FKSEEQLINWLRDNEEVIIEKWMRAHLLRK*"
     gene            159106..159912
                     /locus_tag="pig_ID_2419_F67_scaffold_3_curated_closed_comp
                     lete_prodigal-single_191"
     CDS             159106..159912
                     /product="Putative uncharacterized protein n=1 Tax
                     =Ostreococcus virus OsV5 RepID=A9YW22_OSV5"
                     /codon_start=1
                     /transl_table=11
                     /translation="MKVDLDKFYTPVSVAKKCIDLLDLSSYDTILEPSAGNGSFSKQI
                     PNCIAYDLKPEDESIKQLDYFDLKELDGEHILVIGNPPFGSRSSLAKKFIEHSIELGA
                     ETIAFILPNTFNKYLMQRVFPKDWKLEKKLVLDCDYKASGVKYFIPSTFFVWTKKAVS
                     NDLRKAKPKETTDFVFLPRGDKTADFTINGNNGKIKSLAEVTNSKAEHYIKVSDKNKI
                     EEVKERLKKINFVFYSSINGKLAWLSQSDILEQYEESKNNQNKGDQTKNS*"
                     /db_xref="UniRef100_A9YW22"
                     /db_xref="A9YW22_OSV5"
     gene            159860..160429
                     /locus_tag="pig_ID_2419_F67_scaffold_3_curated_closed_comp
                     lete_prodigal-single_192"
     CDS             159860..160429
                     /product="hypothetical protein"
                     /codon_start=1
                     /transl_table=11
                     /translation="MKKVKTTKIKETKQRILKQFLRLSRISKLDDDSEIETLPIESFL
                     DVLSFSNAQFNAPAFERRLQVLHKWKKISPTENRGDFEAPGFVKPVELKISFSNKANK
                     INIRQIRLWQNCDYVVTYCDYNEFKHKTYFLTHDQMVEEVTKLGSATHGTKEANKRNL
                     NVEYSITLNINNDWDKKYFRADLNNQFYT*"
     gene            160649..160733
                     /locus_tag="pig_ID_2419_F67_scaffold_3_curated_closed_comp
                     lete_prodigal-single_trna_2"
     tRNA            160649..160733
                     /product="Pseudo"
     gene            161295..161675
                     /locus_tag="pig_ID_2419_F67_scaffold_3_curated_closed_comp
                     lete_prodigal-single_193"
     CDS             161295..161675
                     /product="hypothetical protein"
                     /codon_start=1
                     /transl_table=11
                     /translation="MSNAYNDWKKDMEAYTKFFKRGDKTFKGICYNNDYCIDGMNYEF
                     CDLLLEDVTYNDDFQMLIVQVGTSSRNPDGTYYENYEKTLYLFHNDWLMSDGKDLFVV
                     EAQHIREWFEITEQEFVKINKKEG*"
     gene            161676..161975
                     /locus_tag="pig_ID_2419_F67_scaffold_3_curated_closed_comp
                     lete_prodigal-single_194"
     CDS             161676..161975
                     /product="hypothetical protein"
                     /codon_start=1
                     /transl_table=11
                     /translation="MTEEYVQDFDGEKVDEKTILERKVMEGKELSVDDRLIIIRALEK
                     AGDSVFNPNQNLTIVGKYNGWWDANKITYTHQVLNPQITCDTITNVSSTNEKNED*"
     gene            161977..162612
                     /locus_tag="pig_ID_2419_F67_scaffold_3_curated_closed_comp
                     lete_prodigal-single_195"
     CDS             161977..162612
                     /product="hypothetical protein"
                     /codon_start=1
                     /transl_table=11
                     /translation="MTLGKKYINRKIIAKQIIACSMFIILLFGSFFVGHIFTIRKIGE
                     TSFTESKTIEVPVNWENPYKGLIKDEITFYIIEVCKSLKLNPNLPIAILLQENSKQDP
                     YAVNINNNGTTDNGLFQINSAYLLYFANLYWPFNKYNADMSFDWSNWQHNSWVAIHLI
                     NDLYKDFDGNIEKTIMAYNAGASAVISGNIPKITLDYRDKVLNNYTLLSSL*"
     gene            162686..162892
                     /locus_tag="pig_ID_2419_F67_scaffold_3_curated_closed_comp
                     lete_prodigal-single_196"
     CDS             162686..162892
                     /product="hypothetical protein"
                     /codon_start=1
                     /transl_table=11
                     /translation="MKKEQVYFIGGWFGCLFGWMFSRMTGANIFLTFLIFLLCYFGGQ
                     YVCSKFCKDDTKPSAEEEDEIIEV*"
     gene            162894..163172
                     /locus_tag="pig_ID_2419_F67_scaffold_3_curated_closed_comp
                     lete_prodigal-single_197"
     CDS             162894..163172
                     /product="hypothetical protein"
                     /codon_start=1
                     /transl_table=11
                     /translation="MTIGTELRSIRDGVVEDTKQRIKDWFDGHMDELKGAALGGADCI
                     IYDDEETFKFFENLFNENETILADFCSEQSIEIELGRTEKKIIIFWLE*"
     gene            163194..163538
                     /locus_tag="pig_ID_2419_F67_scaffold_3_curated_closed_comp
                     lete_prodigal-single_198"
     CDS             163194..163538
                     /product="hypothetical protein"
                     /codon_start=1
                     /transl_table=11
                     /translation="VIKKENLINIIELYKKFDKKTDDFNKKLEDLLNTDFETDTPIYD
                     GSCWLYWPIDGVRQILKQIMMDCGESEEGADWWLYENDFTFPTEIEYNGKDYKINDYD
                     SLYNYLIDLGKK*"
     gene            163627..164496
                     /locus_tag="pig_ID_2419_F67_scaffold_3_curated_closed_comp
                     lete_prodigal-single_199"
     CDS             163627..164496
                     /product="hypothetical protein"
                     /codon_start=1
                     /transl_table=11
                     /translation="MAIEQLGRLEDYKDDKFSFTWAVPYPNTKEECLEKYGKEYITED
                     PEKDHIQKDEDKPWLNWYDFQRDFWGCKWDASEVYYGDSNIYFDSPWSPPYKFIEALA
                     EKLPDIPFCFNYAEEQGNLYCGEFYHYKEKSIENDFWNEFEECSEEASLMYNDLWCET
                     YFKCEEDGCYHCDSEERVFMDQEDNLHYFDFTNLSEENKELAKSLHKSCKERFDEFII
                     DKYFIIDNYNEPDCCKYGIRIQDFEEFLKEAIGFYKPCWENEGIDPGIFELDHTYNYV
                     SSFEEGEGYVESF*"
     gene            164548..164991
                     /locus_tag="pig_ID_2419_F67_scaffold_3_curated_closed_comp
                     lete_prodigal-single_200"
     CDS             164548..164991
                     /product="hypothetical protein"
                     /codon_start=1
                     /transl_table=11
                     /translation="MLTNEEFEKYADELRGLIGKKDGIIYLAKDGEVKVNNQLVKIDN
                     VAFTFEKEKGAIYLCVNASLIANRQEVARAIFVKPEDWGDPVEKYKKGIELNGNIFDI
                     KDFAQFCKDFKVTEPDAELYKKELERMEENLESYKSFLKENNINV*"
     gene            165024..165254
                     /locus_tag="pig_ID_2419_F67_scaffold_3_curated_closed_comp
                     lete_prodigal-single_201"
     CDS             165024..165254
                     /product="hypothetical protein"
                     /codon_start=1
                     /transl_table=11
                     /translation="MIKGSKKVLPQEVNSFDEAVDLATYRVEFHRNTSGLCYYGLEVE
                     ASNLEEMEEKLDNAITAVQKVIKKRGWKEVGS*"
     gene            165251..165694
                     /locus_tag="pig_ID_2419_F67_scaffold_3_curated_closed_comp
                     lete_prodigal-single_202"
     CDS             165251..165694
                     /product="hypothetical protein"
                     /codon_start=1
                     /transl_table=11
                     /translation="MSKEFTDLVKQEVKERIRVHVGQEHYICDFGFLLTEYENCNGSW
                     FCSTYEAKEFVKKYFDDFEDYQGWYRCNFGEPEWFESEPDDYHHDIESVQCRMMIYAV
                     EECFNNAFDIAFENDKDNIWNSKIEITQDFCDKIEKALEEIEEIW*"
     gene            165688..166014
                     /locus_tag="pig_ID_2419_F67_scaffold_3_curated_closed_comp
                     lete_prodigal-single_203"
     CDS             165688..166014
                     /product="hypothetical protein"
                     /codon_start=1
                     /transl_table=11
                     /translation="MVDSLKDLYALETPKGGFKEILRLKKMLEEKHIPFVFKENFGGY
                     QIVYPGYNKEMICSVIEHCSSYGREEDKLEIMGLLTEEEYEVDSVKGYLTAEEVFGRI
                     INDWEK*"
     gene            166016..166201
                     /locus_tag="pig_ID_2419_F67_scaffold_3_curated_closed_comp
                     lete_prodigal-single_204"
     CDS             166016..166201
                     /product="hypothetical protein"
                     /codon_start=1
                     /transl_table=11
                     /translation="MVVLMFFAIVGFAALFAVGYWAITTKCPNVGNKITNFIEKIKNS
                     FGKKDSETVEDLNKLDK*"
     gene            166210..167025
                     /locus_tag="pig_ID_2419_F67_scaffold_3_curated_closed_comp
                     lete_prodigal-single_205"
     CDS             166210..167025
                     /product="Uncharacterized protein n=1 Tax=Bacillus cereus 
                     (strain AH820) RepID=B7JP06_BACC0"
                     /codon_start=1
                     /transl_table=11
                     /translation="MHYIVAVVTNENDEDEIDLLLAPYDENIEVDPYIYKTKEQIIKD
                     FREKVEDVKKDMEAYKKGEYDTQKYRTYWFKEGSDELTENVKERLEMYEKTDEEIYQW
                     YRKNNDEYPFDENGNELSTYNPKSKWDWYSIGGRWDGYLELKDGGKVNSAKISDVDWN
                     GNDETRESLKRFWEVFVEGEPLKEGEKKPFSFEGKGFYLDRYHTKEEYVREASKTYPY
                     AVVTPSGEWIAPGEMHWFSSSETNESLKKYHAWFEDFINKHQDCYVTIVDCHI*"
                     /db_xref="UniRef100_B7JP06"
                     /db_xref="A0A060N5I0_CLOBO"
                     /db_xref="bcu:BCAH820_4396"
                     /db_xref="B7JP06_BACC0"
     gene            167042..167719
                     /locus_tag="pig_ID_2419_F67_scaffold_3_curated_closed_comp
                     lete_prodigal-single_206"
     CDS             167042..167719
                     /product="Metallophosphoesterase n=1 Tax=Clostridium sp.
                     CAG:1013 RepID=R5AEC7_9CLOT"
                     /codon_start=1
                     /transl_table=11
                     /translation="MDFSKFYITSDLHFDHKNIIKYCNRPYEFSLEGVAKMNEDILKQ
                     FDELPAGSTIINLGDIALNSSLKFDKLKEFVDKMKENDKKLWIVLGNHDREMNRRVKD
                     LKRFETPYDLFIALGFDRVFPFPILLEGKYLLSHEPVYLKPGSNLVNLFGHVHDCDIP
                     ENYFCHEVENFAMMQRVQKEGITKQTNIDVDCEAITDSSKIIDLNNYKNMCWDKHHRI
                     LKFEEVM*"
                     /db_xref="UniRef100_R5AEC7"
                     /db_xref="R5AEC7_9CLOT"
                     /db_xref="cbt:CLH_2535"
     gene            167817..168833
                     /locus_tag="pig_ID_2419_F67_scaffold_3_curated_closed_comp
                     lete_prodigal-single_207"
     CDS             167817..168833
                     /product="Diguanylate kinase signaling protein {ECO
                     :0000313|EMBL:CEP39837.1}; EC=2.7.7.65
                     {ECO:0000313|EMBL:CEP39837.1};;  TaxID=1505
                     species="Bacteria; Firmicutes; Clostridia; Clostridiales;
                     Peptostreptococcaceae; Peptoclostridium.;"
                     source="Clostridium sordellii.;""
                     /codon_start=1
                     /transl_table=11
                     /translation="MKNKAFKNKNKSLKPLEPTIINILAIAGILSNVAGLFVAASFPS
                     NRRNVLPTAICLGFQVIVFLFFRKKLQYSTTCILLTIGCANVLFPLILLADKKGLSGS
                     FIFYLFIAPTAYGVAINKKKWIWVPLATLIEYLYIFTRINNNVADAAVRNIYLYNISF
                     SVGYLFVFFFTFFFANIAFEYNKKLIKMSYCDELTGLYNRRKLDEDLQSQKFRFAVMI
                     DIDNFHNCNNSHGHQFGDLCLKKLADTCLFVSCDEFKIYRYGGEEFVILSRLPTQETI
                     KKIKDIQSLYYKELGITLSAGIAQNADYLVPLQVLKKADENMFFVKHNGKNNISLDGI
                     NLIN*"
                     /db_xref="A0A0C7L688_CLOSO"
                     /db_xref="UniRef100_UPI0003B3F777"
                     /db_xref="cdl:CDR20291_1023"
                     /db_xref="UPI0003B3F777"
                     /db_xref="2.7.7.65"
     gene            168846..169430
                     /locus_tag="pig_ID_2419_F67_scaffold_3_curated_closed_comp
                     lete_prodigal-single_208"
     CDS             168846..169430
                     /product="hypothetical protein"
                     /codon_start=1
                     /transl_table=11
                     /translation="MNFEDAVFTEDLRISSGEKALDNLFSRYMELVFSPLFLKKINRL
                     FNVTLVLKDFKQKSNVMCYTQGTKIYINRPLFASVEKNKAMDYIMHELFHVLSNTGRF
                     PELDVVSRKLLNIVSKGVEKENITEFLTGKKQNIHSDWRGELINYLCNNSFKWELAMK
                     EVKEAYRETLEESGLFNMKSAWWQKRFPLTKKEE*"
     gene            169445..169873
                     /locus_tag="pig_ID_2419_F67_scaffold_3_curated_closed_comp
                     lete_prodigal-single_209"
     CDS             169445..169873
                     /product="hypothetical protein"
                     /codon_start=1
                     /transl_table=11
                     /translation="MKDDNLYFLQLTVYQYDKNKIKMDYSVIPVTFKEYGKNGLPISL
                     KSEVSDEVIDIKYMLFSDTFLDRDYQEVFEDSLVCLGEIHDKKKEGKAVKTSILVYNS
                     HGLEKEDVMKSWLKQFFRKRWFYKFKYLKFLKKKESLSQF*"
     gene            169963..170613
                     /locus_tag="pig_ID_2419_F67_scaffold_3_curated_closed_comp
                     lete_prodigal-single_210"
     CDS             169963..170613
                     /product="peptidase S14 ClpP"
                     /codon_start=1
                     /transl_table=11
                     /translation="MEEKEAKDTCDDGQFLDLSDINSEPKNYLVRNHFYFNDEINSDT
                     ARALIINLHELALSIVDESLKVGSIPCPIELHINSPGGSLTDALQIVQVIKDIQSGKA
                     CKIGDALVPVKINTYGEGAFCSGASLIHCVGSKRYMSKYSLCLIHPMKSIDGNFKTVE
                     EQRQELDNNELFNRVYKDVYLEHSNLTEEQLNNMMKIERYYTPQELLSFGLVDEIY*"
                     /db_xref="csh:Closa_0743"
     gene            170982..171383
                     /locus_tag="pig_ID_2419_F67_scaffold_3_curated_closed_comp
                     lete_prodigal-single_211"
     CDS             170982..171383
                     /product="Uncharacterized protein n=2 Tax=Clostridium
                     difficile RepID=T2Z1D6_CLODI"
                     /codon_start=1
                     /transl_table=11
                     /translation="MSPDTHLHLQGCCICKLSKGEEKIKSYLETHGFILNETYFREKK
                     FENLFFEKGFCLRYDFYIPSKNLLIEYNGRQHYDYKNSYFFKGDRNKFLLRKHYDWLK
                     RKYARDNGYKLLTIPYWDYKIIEEILEKEIV*"
                     /db_xref="UniRef100_T2Z1D6"
                     /db_xref="T2Z1D6_PEPDI"
                     /db_xref="T2Z1D6_CLODI"
     gene            171393..171917
                     /locus_tag="pig_ID_2419_F67_scaffold_3_curated_closed_comp
                     lete_prodigal-single_212"
     CDS             171393..171917
                     /product="Putative uncharacterized protein n=1 Tax
                     =Clostridium cellulovorans (strain ATCC 35296 / DSM 3052 /
                     OCM 3 / 743B) RepID=D9SWF2_CLOC7"
                     /codon_start=1
                     /transl_table=11
                     /translation="MKVYISGKMTGLSEEKIWNNFRKVETFLVKHGVHDNKKLESIMN
                     PAVTYAMQKFNAFSYEDWLRIDFAMLDACDAVALLPNWKDSMGAKREIAYAYKHGKHV
                     CYPIFTPENGHPLFNFDGKKYNSFDLNEELTKQIALEVEKYDVKKQLDGIIDSFCEEK
                     AKKSLEEQWINMNL*"
                     /db_xref="UniRef100_D9SWF2"
                     /db_xref="ccb:Clocel_3558"
                     /db_xref="D9SWF2_CLOC7"
     gene            171896..172222
                     /locus_tag="pig_ID_2419_F67_scaffold_3_curated_closed_comp
                     lete_prodigal-single_213"
     CDS             171896..172222
                     /product="hypothetical protein"
                     /codon_start=1
                     /transl_table=11
                     /translation="MDKYELIEVLRAAADGIAGASKSKEAELNLDCFRRIVYNLCKCV
                     VAQEFDLANFSSPAPLDKPDPLKNLYICVSKFDQAALSFTGKELLDKANKLYKQLTNE
                     DPPKED*"
     gene            172224..172448
                     /locus_tag="pig_ID_2419_F67_scaffold_3_curated_closed_comp
                     lete_prodigal-single_214"
     CDS             172224..172448
                     /product="Uncharacterized protein n=1 Tax=Clostridium
                     ultunense Esp RepID=M1ZK29_9CLOT"
                     /codon_start=1
                     /transl_table=11
                     /translation="MGEFSYEIKEKLGTISANGKYSKELNIISYNGAEQKYDLRSWTT
                     EEDGTRKMQKGLTLTKEEVLKLKELLATIN*"
                     /db_xref="UniRef100_M1ZK29"
                     /db_xref="M1ZK29_9CLOT"
     gene            172458..172649
                     /locus_tag="pig_ID_2419_F67_scaffold_3_curated_closed_comp
                     lete_prodigal-single_215"
     CDS             172458..172649
                     /product="hypothetical protein"
                     /codon_start=1
                     /transl_table=11
                     /translation="MWFPLIIIINSLALLLCLICAITTTSVAVFIMELIFIILNAFCI
                     VVNVRTYRRSKCSKKKNQN*"
     gene            172622..172831
                     /locus_tag="pig_ID_2419_F67_scaffold_3_curated_closed_comp
                     lete_prodigal-single_216"
     CDS             172622..172831
                     /product="hypothetical protein"
                     /codon_start=1
                     /transl_table=11
                     /translation="MLKKEKPKLIKFYGFPSPSDPNILYGSTDPKVAESIFYGMKMWN
                     DVVNDEAKDIYGVPDGAKKKKKKKK*"
     gene            172930..175068
                     /locus_tag="pig_ID_2419_F67_scaffold_3_curated_closed_comp
                     lete_prodigal-single_217"
     CDS             172930..175068
                     /product="PREDICTED: dentin sialophosphoprotein n=1 Tax
                     =Ochotona princeps RepID=UPI00032AE9AB"
                     /codon_start=1
                     /transl_table=11
                     /translation="MKFQKEDELKEYAKGLLYQIIPNDSWSNVCYTYRISNKLAGSVY
                     KIALNDKLPEELKDHLFCIELAHIRRQHYAAKQTLDFRFSAPKIKAVYNKLKPLFDDP
                     VSDIDNMYDIFEDYVFKMLRDWEVFTNDFTEEEVRYLDTLYPDECIIDGQPVIHLLPQ
                     DVGYPPGLTANEYLILILQNPEQWFTNQMSAMQQAMDDLKQRKQNNGTQGGCNTNQSG
                     ATSGGGGADDINHNKEDRERPKKNPPQNQQGSQNGQNGQKSGQSGQQNQQPQNQQSSQ
                     NGQNQNGQDDQGMGSSQQNQDAAANTQQQEWKDGKDSDEGSNSSSGKQSNNDKSDQDG
                     QSDGGSSDSQEEIGDDGNKDESRSGGSSSGSDKGDSDDADGENQASGSGTSDEDNGDD
                     GSESESSNSGKSSSDNAGDSENDSGEVSGEEGTENDSETTDGEPRGDECEGSDGDTSV
                     SNGNDGERKELTKEELDELIKQFIQKAVSDYQKMLEIKDEQEADSNSLKGYSRDGGGG
                     AGNGTVLVDKCTNWIDFEGLEKEIRELMINRCVTVSKRDLLYNYNRGRGCGDVLSPRY
                     REQTTYDEVPMTVVLDVSGSISDKNILGFCNIFKNVSKTCGKKCKIVMWDTGLRAIYD
                     SGDDIKAVSGGGTDIGAGIDYVRKNFQPSEIGNLFVVSDCEDRLEDWSFEGFEQPYLV
                     CWSSMDVIKNYTGSLFDEFVDSFEKILVKK*"
                     /db_xref="UniRef100_UPI00032AE9AB"
                     /db_xref="C9W8F1_BALMY"
                     /db_xref="bthu:YBT1518_18605"
                     /db_xref="UPI00032AE9AB"
     gene            175173..177242
                     /locus_tag="pig_ID_2419_F67_scaffold_3_curated_closed_comp
                     lete_prodigal-single_218"
     CDS             175173..177242
                     /product="RIIA protein n=2 Tax=unclassified Myoviridae
                     RepID=S4TPL9_9CAUD"
                     /codon_start=1
                     /transl_table=11
                     /translation="MEQAFGFAATKEAFQVLSSSLYSNPKLAIIRELSTNANDAHKQA
                     GKEDYPFNLHLPTASEPFFNIRDYGDGIPEDLIYNVYANFFVSTKTEDEEQTGCFGLG
                     SKTPFSLVDEYEVISYCEGKKKTYKMSKKNGLPCVEKIAEEDWTKDTGLEINFKWVAD
                     RDWYYSEWDDEANHFFRNTSFMPNVNTFIENPGFNWDEFMADREFHSFNSIEIGEVAY
                     LPSFSVNVAGVGFDIKLNDLKGQGEILKNIFIKAGVRRINIMANKSDVTLTPSREVLH
                     YDDKTIDFVYNNAKKVIDEYYQKLNNKFDEFTYKDALNIQKSQKYDHDLNDKFRTKVL
                     NAFFQKALEVNCIGKGKSITVLSPNDFSKWRGCPDKIYLVDFNGIKSTVKQNVVDNFL
                     SLQTFDDKGKLTSTSFADVIKRINLDGENYRVLFPKNYKDANNLKLCKEFLGDNVEVV
                     NWATACEYKKEAGSSGRKLGFKTRQTICYDNDGNYRYGYSSSPDLQDDEIGVLAGENI
                     DLYYVRDKAQILKDLGMTFKLVVRPCKESVFKKYKEKGFLTIDEYIKTVVEANIDTIR
                     DDMIIAKKNNFVRSYISYAFEADLAGVFNDPAYDSLMDIEDFKNIRELYKEENYTTDF
                     HRSFTYIKGIDGIPDYPEPTFIQFPLFSALNLRTAQDWKNFFDYMLLYKNSSMFQMEK
                     KIVEETA*"
                     /db_xref="UniRef100_S4TPL9"
                     /db_xref="A0A0F9FAG8_9ZZZZ"
                     /db_xref="S4TPL9_9CAUD"
     gene            177358..178821
                     /locus_tag="pig_ID_2419_F67_scaffold_3_curated_closed_comp
                     lete_prodigal-single_219"
     CDS             177358..178821
                     /product="Putative uncharacterized protein n=1 Tax
                     =Treponema primitia (strain ATCC BAA-887 / DSM 12427 /
                     ZAS-2) RepID=F5YMN2_TREPZ"
                     /codon_start=1
                     /transl_table=11
                     /translation="MSISQNIYDYISLSKITKQPILLISNPGYGKTTSITNWAKEQGY
                     HYEQLIGSRFSPDDIMGYQVNEPGSPTLIQKDPIWFQRIIDAKRDGKSTILFVDEIST
                     CSDAVQGSLLSLIFDRRIGNGKNLPEDCIILAAANYSENLPSFMNIMAPTINRFCIVN
                     LLWGHNNSDIIHECLTEQHPKPRAVGKVDEVEIEKEFNEMINDIIVKYSVVDSSLGYI
                     DLSNHDIANIYKRKGNVYNIISWRSITYLKNFVIAMAKLSIDDEIVIKNVCAGMIGLG
                     SNNFKSEDQIESFINLVSDHVKQIIDSSVASEPLDFDTTDKLSDLIHGYIARLESTKT
                     LGSTKYENALVDIIVKKYGDFAEVYKELSKNDEEKAREFINDMDSIAVLINKVSSSNA
                     AIIVNIHQSCSSMYNDILGINENFSKDVYGVYTPQMIRRVILGKDKKDKVCRVGVFGS
                     SGNSYVVIPNGVDVSKASLSRLIREDCFEKLSLNKIL*"
                     /db_xref="UniRef100_F5YMN2"
                     /db_xref="tpi:TREPR_3073"
                     /db_xref="F5YMN2_TREPZ"
     gene            178863..179135
                     /locus_tag="pig_ID_2419_F67_scaffold_3_curated_closed_comp
                     lete_prodigal-single_220"
     CDS             178863..179135
                     /product="Uncharacterized protein n=1 Tax=Clostridium
                     symbiosum WAL-14673 RepID=E9SPY4_CLOSY"
                     /codon_start=1
                     /transl_table=11
                     /translation="MTIKEQLEKYYIEDEETSIVLFESPSYDDAFIGLTLDNRAVYDY
                     DKMVECLMKEDDISYEEAIEFIDYNTIRSLSYIGEKAPVVIQNPLA*"
                     /db_xref="UniRef100_E9SPY4"
                     /db_xref="H1BAS7_9FIRM"
                     /db_xref="E9SPY4_CLOSY"
     gene            179214..179702
                     /locus_tag="pig_ID_2419_F67_scaffold_3_curated_closed_comp
                     lete_prodigal-single_221"
     CDS             179214..179702
                     /product="hypothetical protein"
                     /codon_start=1
                     /transl_table=11
                     /translation="MNLDELLNKEEEDILSEAKHTRSDEYPRYWHHFTPEEKEQYVKE
                     GHKPKAGVWIYRHREAMGLDYHDKDKVVHHKSHDKNDYSKENLQIVTRSEHAIIDPNR
                     KIYGDDEKCKIKGCGNSIYSHYLCYKHYMQKYRKGEFGNYDPKKNKSKKDRKEKDSKK
                     DK*"
     gene            179762..180586
                     /locus_tag="pig_ID_2419_F67_scaffold_3_curated_closed_comp
                     lete_prodigal-single_222"
     CDS             179762..180586
                     /product="hypothetical protein"
                     /codon_start=1
                     /transl_table=11
                     /translation="MNPEDFTFDPNYHYDYFNNYYYDKTMGWSNCNAAYRIIEDNRIL
                     LNVNYIGVKTIYIERPNCENLINIKELNPAVIVDNDLETIANYTDSFDDTESKKYKEI
                     TINNIEEIEVSTGRFNSSNFQRELSEEEFYSITTNEKFRSEIVETAITSISSSILDNF
                     ERQVECLKLNPNIYHEKFVEVINNLRDYLEITITDSSGGKLAVINPKTYEITNLKSYK
                     ADERFIEELLFLVADEFNFLINKNGNPAESFEIILNFLRKSNHKELAKKIDNYLPI*"
     gene            180612..181079
                     /locus_tag="pig_ID_2419_F67_scaffold_3_curated_closed_comp
                     lete_prodigal-single_223"
     CDS             180612..181079
                     /product="hypothetical protein"
                     /codon_start=1
                     /transl_table=11
                     /translation="MIKMELRCPDFWFKVSNINLEELPRTITSFDEYDYVISFDENNQ
                     GEIFYSKSEISEIEGNLFVRFENYLLNSVKGLKEIERWAEQLLNSFIRESLRDFIRIN
                     NINKCFLKEEIFYALNREREAKIRENSSMLLIDEDSGKNVGYYDFKAKKVIKI*"
     gene            181076..181435
                     /locus_tag="pig_ID_2419_F67_scaffold_3_curated_closed_comp
                     lete_prodigal-single_224"
     CDS             181076..181435
                     /product="Uncharacterised protein {ECO:0000313|EMBL
                     :CRH67865.1};  TaxID=813 species="Bacteria; Chlamydiae;
                     Chlamydiales; Chlamydiaceae; Chlamydia/Chlamydophila
                     group; Chlamydia.;" source="Chlamydia trachomatis.;""
                     /codon_start=1
                     /transl_table=11
                     /translation="MSEKMIEFVSYDGEYPNLCRGTLVIHLKEYVEDFSCDEAEDFDS
                     SVEEKHVEFKEYHLNGILESGGSCGFRNDYADEYCYQGEWNVNEYNLPDELKPFKEEI
                     KKVVNKNVPLGCCGGCL*"
                     /db_xref="A0A0E9EES5_CHLTH"
     gene            181525..182088
                     /locus_tag="pig_ID_2419_F67_scaffold_3_curated_closed_comp
                     lete_prodigal-single_225"
     CDS             181525..182088
                     /product="hypothetical protein"
                     /codon_start=1
                     /transl_table=11
                     /translation="MTDIEVFKKLAQIKDFSLLEDKEKFLICDYLHYSLNGLGGDCHY
                     GWGGEDSPYYDRSPFSPWGFETLDDEDRSYGEIFEQLKTQVLQKKINYGILAKVEFLI
                     GGDSFCFTFWDCEKAEIDFSKLPDFSCSVNSPEKLTDECICFLLKKKESLKNRLRVVE
                     TEANQLKTEIKNIDNKLKKISVSSFEA*"
     gene            182115..183455
                     /locus_tag="pig_ID_2419_F67_scaffold_3_curated_closed_comp
                     lete_prodigal-single_226"
     CDS             182115..183455
                     /product="hypothetical protein"
                     /codon_start=1
                     /transl_table=11
                     /translation="MISKEISEMFGYNFNTLKSYIDNWQPVEELKWLSDHQDRRFIRE
                     IADEEREYFDRGWHELREAKPDLKISYRDFVDNKIEIDGQKRKLFKYINNKELSELVG
                     KYKLPKTKLYLVISTNFDDFLMCSTDNSWTACTNLKNGDFRYTTIGNIFTNGRFIAYV
                     TDLKPKSFKGLESYNMFYRCFGFINKDGEMVGNIWYPIKTYMAFQDEHFKCVTDVSNK
                     DAKYKIDKVFNEYDFFIYPYLDYSVLDTDSGNYYFSDSYLRFHPIIEFKDGTIKQYSS
                     KIKYDGSNFDGDNIKDMFWKYCDVCKTWHGNIETIGDYNYCPDCAKKAIIKCDHCGKE
                     IKLLDAHFTEDNKWICDDCIKVIYKRTNVKTCSCGTLIRMKCRTQCKYCRSEKTDAFK
                     NEEFEYIKPIQEPMNVYSYFRHAYVPNNDGGYIPPHLRFDEDIFSETEKYVFYK*"
     gene            183465..183662
                     /locus_tag="pig_ID_2419_F67_scaffold_3_curated_closed_comp
                     lete_prodigal-single_227"
     CDS             183465..183662
                     /product="hypothetical protein"
                     /codon_start=1
                     /transl_table=11
                     /translation="MGSYLKELDELIEDRSLSDSQVISLARTFIAELEKKIAIKDKII
                     KQLDDYSDNYFSFDENGDPVY*"
     gene            183676..183948
                     /locus_tag="pig_ID_2419_F67_scaffold_3_curated_closed_comp
                     lete_prodigal-single_228"
     CDS             183676..183948
                     /product="hypothetical protein"
                     /codon_start=1
                     /transl_table=11
                     /translation="MEKHLKEDFDYWIGMSGVGSEAVNRQELKPFLTILKKNYLDALR
                     KVQKLEAEKSQLATRNIFLESENKNLKELNEELTQENNSLTEKIYG*"
     gene            183941..184324
                     /locus_tag="pig_ID_2419_F67_scaffold_3_curated_closed_comp
                     lete_prodigal-single_229"
     CDS             183941..184324
                     /product="hypothetical protein"
                     /codon_start=1
                     /transl_table=11
                     /translation="MDKFYLVKSKGTVGYDLLSEDEYKNELKDFFKRAKEKRGCVVCY
                     DSNEVGYVFAERILHELKNASVIDIDQQAFLVEQFGEHYGETFYRLYDKEDDGVSENY
                     DTCYHYYKNDELAKLTLEDLGIEEG*"
     gene            184327..184815
                     /locus_tag="pig_ID_2419_F67_scaffold_3_curated_closed_comp
                     lete_prodigal-single_230"
     CDS             184327..184815
                     /product="hypothetical protein"
                     /codon_start=1
                     /transl_table=11
                     /translation="MNKFLHGITTPSAGFPTFNEHIAWLEKKIEENENCIKECNEEIK
                     EDKKELKKVKAEKEATEKNPETYKPSIYLGGWADTEKKKQTVYDWAQAHEIKHHRELV
                     GNFWKGLRTMEHLHPEYEFITAHSNTSKIRYVRCRNCYEDALKNCYEDQEEKFQVVLL
                     DE*"
     gene            184808..185128
                     /locus_tag="pig_ID_2419_F67_scaffold_3_curated_closed_comp
                     lete_prodigal-single_231"
     CDS             184808..185128
                     /product="hypothetical protein"
                     /codon_start=1
                     /transl_table=11
                     /translation="MNDNFYEKLNEYGLTTKFLVKVSPKNAEKPQILTCILDSLDDVM
                     NFFKFLKEGSNSPSKLHLFINDKEVEIETAHIKPTDSVRFEAINYNYKIEEIITSLNF
                     VKEF*"
     gene            complement(185241..185705)
                     /locus_tag="pig_ID_2419_F67_scaffold_3_curated_closed_comp
                     lete_prodigal-single_232"
     CDS             complement(185241..185705)
                     /product="hypothetical protein"
                     /codon_start=1
                     /transl_table=11
                     /translation="MALKITSDNFKDNEIGKGDGGIQPSATKTAEGMRLNNGAPARKG
                     NDDEISYDNAEKKNPFLDRVISSNQNKTTTYVNARNASAFELIDRKNEDGTNYTNDNG
                     TPLGSVTSSGSFHYVKPGDASTTETTATATSRKSKIEEIYMVGSVNAMSARS*"
     gene            complement(185747..186853)
                     /locus_tag="pig_ID_2419_F67_scaffold_3_curated_closed_comp
                     lete_prodigal-single_233"
     CDS             complement(185747..186853)
                     /product="Putative uncharacterized protein n=1 Tax
                     =Phytophthora infestans (strain T30-4) RepID=D0N6I6_PHYIT"
                     /codon_start=1
                     /transl_table=11
                     /translation="MDFKNYVRMMLEADKAKDQDEERAEDQDDSDEDEDSDEDEDEEQ
                     ASVETKNGCTGSEASMKTRNGCAGSKASCNTDEDEDEDEDEDNKKCPDCGKSPCECKK
                     KSLKEAMIYSARYARGEKTSVLTEETRILCEGIKNNSASKYFSKLSKKAEKEAAKFAK
                     RGMTKEAATSKKVASTLKEASNKLYRCETRYKDGDPTAKKEYKSICKQYSKELKNLGK
                     TARGIKGLLFTLISGTILLGAVGTTVVSNEDLIEKIQRAVEEFKNGNAKRGFSVLGDI
                     AENDKNFINSVITGEKFKGTDFEGKAADWDAQKEDWKDAVEQRKYTEEGPGGFIKKTK
                     QTAKDFFSGAINTYKGAGEKFKKTLKGAAESARN*"
                     /db_xref="UniRef100_D0N6I6"
     gene            complement(187023..189878)
                     /locus_tag="pig_ID_2419_F67_scaffold_3_curated_closed_comp
                     lete_prodigal-single_234"
     CDS             complement(187023..189878)
                     /product="Tail sheath protein n=1 Tax=Dehalogenimonas
                     lykanthroporepellens (strain ATCC BAA-1523 / JCM 15061 /
                     BL-DC-9) RepID=D8K2V7_DEHLB"
                     /codon_start=1
                     /transl_table=11
                     /translation="MATQSPGIYVHEYDNTAFENPKATSGTTVAIVGYAKKGPIGKPT
                     MIASWAEFTSTFGKPIEGYYSGISVKNILGAGGTVLFTRVADSSASPSNYIVKNAIAG
                     TKGYVKFARESDILIGTNGYKNGSIYNVEVTDADGNSKVFYVRSPKEGKFTQNSIYSQ
                     LLQQNVEGGTPGTYEAKINKAIAPGLYSFTVDGSEVSDFGDVFVNLATSNTESLFAEA
                     IEKAIMTGSNATCVLRLSKANNGFGSPFATEDAMEISGVKKFQMSINGGAPYTIEISL
                     SATDTFEDLAAKLNAKCSNYNVNVIIQQVKFGEDYFPALVFVLMNKGSGNSISISSIP
                     AESVNVVVDPETGSVTNTNQLFLSSNYDSVSNIEGFEPAEDNGEFSVKVYSAEETANS
                     DNLLNGFSVEYDENINSIIFKTEAIGPEASIEVKAGSLGKDLFKTNTVLIGKVDGQNY
                     LNVNIKRGSDKKIYFESIDNLAAPSLSNADNKEDSAYLDLLTIEKNPSDYESVGFEPP
                     VEGNDAVDASNRDMVVFTSKENGSATNNIVVEVYSSTSPVDGSVKHDLTIKVDGLLKE
                     TYENISYNYADVDNRFDTIINESADNGGSNIINVTVVKNDYQDENVQLPDGVYYIGKP
                     NTPEDVAKEADVSYSAYNLYDYTLGTDGIPSDDGSALFEEAMKAGTSELANKDLYDFH
                     ILITPDDISEVVQNAAVALCEDREDAIAIIDPPIGLTVKGVVNWHNGRGFGRSTALTS
                     NYAATYWPWCKIYENTSGKAKYTWVMPSVVMAAKYVTVDKTAGCWYAPAGETNGQLAV
                     ADIETYPNKLDRDEMYVDYNRVNPITKFKDGSIIVYGEKTLQRINSVLTKVHTRRMLV
                     QIRKQCREALRGYIFMPNTPDYLGKISSNMTAILEGYKAGGGLAYYRVVCDETNNPTE
                     IRQQDIVNVDVVCVPEGTIEEINISLTLNKSEEAVTG*"
                     /db_xref="UniRef100_D8K2V7"
                     /db_xref="X0TSA3_9ZZZZ"
                     /db_xref="dly:Dehly_1657"
                     /db_xref="D8K2V7_DEHLB"
     gene            189951..190373
                     /locus_tag="pig_ID_2419_F67_scaffold_3_curated_closed_comp
                     lete_prodigal-single_235"
     CDS             189951..190373
                     /product="Conserved hypothetical phage protein n=1 Tax
                     =Prevotella sp. CAG:1092 RepID=R5PF76_9BACT"
                     /codon_start=1
                     /transl_table=11
                     /translation="MKKLSKEEFINRAKCLLGDNYDFTKTTYINAHTRTIITCKKHGD
                     FLAYPTNVLEHNSGCPECAKEKISRSKFMPLREFIRKAIKKHGGKYDYSLVDYIDSTT
                     KIKIICPFHGVFNQRPVNHLRGCGCPKCAKIRHEQGQV*"
                     /db_xref="UniRef100_R5PF76"
                     /db_xref="A0A0F6R9A3_9VIRU"
                     /db_xref="oar:OA238_c14210"
                     /db_xref="R5PF76_9BACT"
     gene            complement(190342..190497)
                     /locus_tag="pig_ID_2419_F67_scaffold_3_curated_closed_comp
                     lete_prodigal-single_236"
     CDS             complement(190342..190497)
                     /product="hypothetical protein"
                     /codon_start=1
                     /transl_table=11
                     /translation="MKIINNTDKIITLVNGKKVSRYGSLITTAKTEELMQQLDGLIKL
                     GLVRVEF*"
     gene            complement(190484..191122)
                     /locus_tag="pig_ID_2419_F67_scaffold_3_curated_closed_comp
                     lete_prodigal-single_237"
     CDS             complement(190484..191122)
                     /product="hypothetical protein"
                     /codon_start=1
                     /transl_table=11
                     /translation="MQDQFIVFEEYAKTVKEALENILHDYNMGEKDKVQIIYATPPVA
                     FASFSQHTVNGEDPGPLVSFYLKNIEIDTSEQLGGFATVLLEKRYNYKAPIIAKLQYE
                     VTINAIKESQGDLLQSQIVMAMPFNRPYATQLNGQWVTMEAKDFENASTIEIETDKDK
                     TSKRTGIIEIHRAYFDYPIQINDRFIKSINSHIFSIEKVATSIQRSKKDENN*"
     gene            complement(191122..191694)
                     /locus_tag="pig_ID_2419_F67_scaffold_3_curated_closed_comp
                     lete_prodigal-single_238"
     CDS             complement(191122..191694)
                     /product="hypothetical protein"
                     /codon_start=1
                     /transl_table=11
                     /translation="MTSFKDYYETKEANEVLEEGFANVLGTILGIGTTGVLSAWIAAL
                     LFKGGVGAINSIAKTMGKDGVTFKKNFKEVNKDNPAVKKELNEMETLKKRYQDDIGPL
                     LNNISAKRWNVAREDYQNLPLDLKNSVEIKRIIINEVMKVCGVAIIDEPTPGSESYQA
                     IRKIIDLKTAKATAEATKAQIKKYIIEKEN*"
     gene            complement(191699..192532)
                     /locus_tag="pig_ID_2419_F67_scaffold_3_curated_closed_comp
                     lete_prodigal-single_239"
     CDS             complement(191699..192532)
                     /product="hypothetical protein"
                     /codon_start=1
                     /transl_table=11
                     /translation="MSFNYIDAFNNSSQLEYESKQHDASIELQGRRCYIFLLDREKTE
                     KSEIYNEAIGARIYLPHFEQRALYNMNSWVGNVGLNNYVETEDTIDFEFNFARMVCNI
                     RDLKDKKSGKLTIKNNSKEILHLIIEENKFILRSPNSVILLSLNLTDYKSIKQFINVA
                     KSKCSLIDLDYSGDMEEAKNITSVNKKLLPSRKEEIEVISRVYQNCQDVIWDGDIILT
                     DKYKLYQVNNAYPTGAMINEYTSWTCKCNIIDLAIASLPDDYRKIVERNNYGLPKTKI
                     S*"
     gene            complement(192553..193410)
                     /locus_tag="pig_ID_2419_F67_scaffold_3_curated_closed_comp
                     lete_prodigal-single_240"
     CDS             complement(192553..193410)
                     /product="hypothetical protein"
                     /codon_start=1
                     /transl_table=11
                     /translation="MTIFTIDTDPEQKFLKSDNVSKVCLERLKDLIKDTDIEFKIFTP
                     KDEIVDECLKKYSNYTKYIKGEVPVGYEPFLADLIRIYILSKNKNYLYIDSDIYFKNL
                     DILKYLKEEPKAFFPYSFCGLWSGEHPETFQVVLDRFYKDVNDNGYQYIIKNHGKIND
                     NDYLSDGCAWIYSKFNLGALGWNQLEECGSFLHFDSGKFSKDNKYKYFICSEQAKQEI
                     IKRPDTWQGLMENNIKIIVDNFPWFEWSESHIKNTFISLHVLNYGQVFTLKEFLEVLR
                     KLFPAIQIV*"
     gene            complement(193407..194270)
                     /locus_tag="pig_ID_2419_F67_scaffold_3_curated_closed_comp
                     lete_prodigal-single_241"
     CDS             complement(193407..194270)
                     /product="hypothetical protein"
                     /codon_start=1
                     /transl_table=11
                     /translation="MIDEKEITFFTIDLNNYIEKDEVASFCINHFKEAFPDLKFKIYT
                     PKDKIVKNCLEEFEELIDILLNAFNCPQIASDVVRIYILSKKKKHIYLDGDMFIKDFN
                     FLKNTDEKKSLFFLGGFQMIYSGNDNKEIFGKLLDFYKMIDIESMWKQYGNLVSDGEK
                     IDYCYNNFADHLLRKRFLLPEEGYNKNYPGSDNYSYFHFEAKLAGGKNFSGVKFLFSE
                     KSKKDFISFSEEQKENYFSYKNKLYGGIIAKSEEFKDYKENLIPWDLMFKTEEECILF
                     LQKSNNGAIFL*"
     gene            complement(194284..196758)
                     /locus_tag="pig_ID_2419_F67_scaffold_3_curated_closed_comp
                     lete_prodigal-single_242"
     CDS             complement(194284..196758)
                     /product="hypothetical protein"
                     /codon_start=1
                     /transl_table=11
                     /translation="MIENYIYKKESNPNTFWYEDRKISLRKYQKDLLFYWSGEEDKAE
                     YAIYDKSPICEVLPSIYNGGKFGNYSRISSPVSFDGRNFESLTDNLHISFWLGANCLN
                     GYSTIFLEKNGDWDKLSEGDYSFTIQIDGEISNTIIIKLKEGSTFATLKNKLSFELDP
                     NKYNVEVDLDQTTSSTIAVRCLIKGRTFKISAGNDGTDLLSILNQIEKTNGFLPSENI
                     DIIKLEAEHSSFIISHVAVSEEDKTISKLKFTYSQGETTKITSIPWNNNGVDLDHVEV
                     DIDSSVMYVFLNGELLKAVLISPIKRIAEITTLTLNGTENDFYSIEELIIKSKLQNKE
                     SFEVPTAQLTKYDTTRPYIDFYFSGNKIFANSLNSLIAKCSDNIDLVLNYGGLFYYYS
                     AGAWRQSDGTYTKSNDSYTFADYINEFTFSGKDEMFIRAFFESDGDTPAWIEDLYFTL
                     KDDSLLGDGSTTPAILVGEKEHNDEELQIKDKTLIIQTDQGKTEITFPDNLTIDEVIK
                     FIKENYPIGIASIYKDNAGRIVLISETKGDNAYIIVSGNAAEDLFGKTKGAQGTDQIK
                     NTIEDNYNKFIEDVKKYSSNDLIPIEIKDDQVRLYLQEALNIYKKYRSDDINTYSIQL
                     KGNSEIGYEIPPIIEDWHDITDILFRPLFPIGFYTGAFDNDAEDVIALTLVNAMCGKG
                     STNYGEFYGKGFQTDYYISMMNIQAMERILGLDPTWKVLNNRLYIFPNNISKYLTVTI
                     CYKAPVDPIKAMRDPYIIQYVYGKIRMAQGEIRGQYGSNLSAGGGTGIAMQFNGDSMY
                     ERGKEAVEKAIEGMMKNQEPLGYIWG*"
     gene            complement(196780..197106)
                     /locus_tag="pig_ID_2419_F67_scaffold_3_curated_closed_comp
                     lete_prodigal-single_243"
     CDS             complement(196780..197106)
                     /product="hypothetical protein"
                     /codon_start=1
                     /transl_table=11
                     /translation="MINIFYASETNDAAAKKKNKKIADAAKNTIKEYGFIEVYSSKSG
                     QKAAVIKDKEAIVPYWGGVSFELDDEIDSALAKKGILVNEICFGKIPDPKNPDQEVLG
                     IEKIII*"
     gene            complement(197157..198062)
                     /locus_tag="pig_ID_2419_F67_scaffold_3_curated_closed_comp
                     lete_prodigal-single_244"
     CDS             complement(197157..198062)
                     /product="Thymidylate synthase complementing protein ThyX
                     n=1 Tax=Firmicutes bacterium CAG:449 RepID=R6QXG0_9FIRM"
                     /codon_start=1
                     /transl_table=11
                     /translation="MEFVKNNVKLIDLAEPGRKIEYAGRVCYKSQDKISDDSYERFIK
                     GIANRGHTSVLEHERKMFAIPVDVFSEKGYEAMFEFEHYFNLTVNMNENPSYFFVSGN
                     IRAWYELLYGPKEIIYHAEADTLKNFLHKDYPYIFEIDENRTPEDVGILYGENAENVC
                     DDLSKHKSYTFEIVGSRSFTHQIVRHRSLSFSQESQRYCNYSGNKFNHSIRFIKSESV
                     DENVLKVIEGAYFKAIENGAKPEDARQILPNCAASTIVVTGTLDDWKKFLHLRVDPHA
                     QKEIREIAETIMSYLRLTKADIGLK*"
                     /db_xref="UniRef100_R6QXG0"
                     /db_xref="R6QXG0_9FIRM"
                     /db_xref="dpr:Despr_2817"
     gene            complement(198072..198332)
                     /locus_tag="pig_ID_2419_F67_scaffold_3_curated_closed_comp
                     lete_prodigal-single_245"
     CDS             complement(198072..198332)
                     /product="hypothetical protein"
                     /codon_start=1
                     /transl_table=11
                     /translation="MIKTYRIKETVQALLWTGKNKEELEIFVGEENLEWTLSTIKPPI
                     PEIIKNNLTPNKKIEIGVYIIKINDNFEIIDADNFQKKYEEI*"
     gene            complement(198347..199504)
                     /locus_tag="pig_ID_2419_F67_scaffold_3_curated_closed_comp
                     lete_prodigal-single_246"
     CDS             complement(198347..199504)
                     /product="Uncharacterized protein n=1 Tax=Staphylococcus
                     phage SA11 RepID=I7DJY4_9CAUD"
                     /codon_start=1
                     /transl_table=11
                     /translation="MLKKKLSLLKIIKNKIKKYIKEDEFEFIEVSFIKNIKRKINCYD
                     LQVENTHSFLGNGIVNHNTTIIAAWLKLTNLPTLILTDRATLGAQLAQDFRDKGIDCG
                     FCSGNGVRQGFCMVSTIQSVKKLDVSKFQMVLVDECHRSSSKSFQDFLASFGCPLKYG
                     FSASPSNGNLLDFARIRQQLGSIIIQIKSNELMDNGVMAKAKINLVKIDCPETFDYPS
                     ANDLGIVHNKARNEVIKNIVEKHREEGYICILTRILEHGEELEKTIPGAVYLKGEDPL
                     NKRMEVINKFNNGEIPVLIGSSILNEGISISNMKTLIMASGGKAQTQTVQKIGRVLRI
                     TKEKRQGVFYDFIDMNNKYLFKHSKQRLSLYKKEGYDDISILDANLTKIKP*"
                     /db_xref="UniRef100_I7DJY4"
                     /db_xref="A0A0F9S2F5_9ZZZZ"
                     /db_xref="mxa:MXAN_1882"
                     /db_xref="I7DJY4_9CAUD"
     gene            complement(199467..200321)
                     /locus_tag="pig_ID_2419_F67_scaffold_3_curated_closed_comp
                     lete_prodigal-single_247"
     CDS             complement(199467..200321)
                     /product="HNH endonuclease n=1 Tax=Methanohalobium
                     evestigatum (strain DSM 3721 / OCM 161 / Z-7303)
                     RepID=D7E737_METEZ"
                     /codon_start=1
                     /transl_table=11
                     /translation="VQKKRNNLSENFKVDLSKVVKVENFYLEQYDCYIEEGYLQRNSM
                     LPDYDRQKITKMYYFCGDCKSKIYFSRFEKFKNKKNKYGNLCQKCATKRNSQEEGFKE
                     KERTATAKGWEEGRYNHLKENGYFLKWGRENCKNIIYKSEEEKKIIAEKKIKTWLSHS
                     EEEKKEINYKRTKHFLESRYEKGKCDRKFTPDKRFLTKEWQEVRTLVINRDLFTCQKC
                     KRTLKKSDLAVHHIIPYRFCQNNNKENLITLCRSCHSKVERFLENNCVLEEGKVDVKK
                     EIEFIKNN*"
                     /db_xref="UniRef100_D7E737"
                     /db_xref="mev:Metev_0760"
                     /db_xref="D7E737_METEZ"
     gene            complement(200261..201022)
                     /locus_tag="pig_ID_2419_F67_scaffold_3_curated_closed_comp
                     lete_prodigal-single_248"
     CDS             complement(200261..201022)
                     /product="ribonucleotide-diphosphate reductase subunit
                     alpha (EC:1.17.4.1)"
                     /codon_start=1
                     /transl_table=11
                     /translation="MIQIILTDATIQIGGDDHELKKISKFEEYVDDKNCFSKGKYDIT
                     KLKHVPLMKNIKGRLVGFAGLAKEIILFCRNNNIKIENFEDKRTHFDFQTKDWTEEEL
                     KSFLPNFDYVEHQVRGLQALLKTNKGIIMAPTSAGKCVSGNTKLIINGKLLKIKKLFK
                     NFKEEEFKEPEKQLKVLTEYGEQNVKLLYKTNKRKVLKLKLKNGYSIIGVPEHRVKTN
                     NGWKFLKDLKKGDLVLCKKKETIFQKILKWIYQRL*"
                     /db_xref="pho:PH0363"
                     /db_xref="UniRef100_O58101"
                     /db_xref="O58101_PYRHO"
                     /db_xref="1.17.4.1"
     gene            complement(201062..201478)
                     /locus_tag="pig_ID_2419_F67_scaffold_3_curated_closed_comp
                     lete_prodigal-single_249"
     CDS             complement(201062..201478)
                     /product="hypothetical protein"
                     /codon_start=1
                     /transl_table=11
                     /translation="MDFEEITELLKENLILEKRSYKHRPGYEGNEKGSYIEKGKTYWD
                     YSGGATPGNERLVTQIQSKSQKKYDKYLSRREIKKYLKTEASQKLYNKLEAAANSKFG
                     RDREDPRWKAYTYGGLVTAVARILSSDKNDGLKYLI*"
     gene            complement(201488..201910)
                     /locus_tag="pig_ID_2419_F67_scaffold_3_curated_closed_comp
                     lete_prodigal-single_250"
     CDS             complement(201488..201910)
                     /product="hypothetical protein"
                     /codon_start=1
                     /transl_table=11
                     /translation="MTIQDIISSNSDTTSEFKNRITKKNIEREISLRIEDFKRTFFGN
                     IESTAKNISNGYIAMNWKEREEKNTISDELKSQLLASLKEISYKRLQEFDQYIKDVFE
                     IKEQKSSVETQETTGDSDNGEEVSPEASVNTTKDYFNY*"
     gene            complement(201922..202371)
                     /locus_tag="pig_ID_2419_F67_scaffold_3_curated_closed_comp
                     lete_prodigal-single_251"
     CDS             complement(201922..202371)
                     /product="hypothetical protein"
                     /codon_start=1
                     /transl_table=11
                     /translation="MLGLEIIKQTIQQNSSNGMSEILRKKIAIAKINESIRSIGDYWF
                     FSNILDRISNSELPEEEKGELIEFLKTKYISLNNEIKKELDEVFGVEKQASVKSDDNV
                     DVKGKEEIGQSKEGESNEEAQDDSEDEHKTPAEHVIEQKPGQSIFNY*"
     gene            complement(202530..203609)
                     /locus_tag="pig_ID_2419_F67_scaffold_3_curated_closed_comp
                     lete_prodigal-single_252"
     CDS             complement(202530..203609)
                     /product="hypothetical protein"
                     /codon_start=1
                     /transl_table=11
                     /translation="MEITSSKLSNYILFSNKNLEKCVRSLINESSNAVLLETYNDKLL
                     LADHNSGAIYLADYNFDGKTLTVENYESVDVVNDKSNLREAIENYFDSDGYDVGRIIE
                     AYEEDSEAENTDLRESIVEALASKKQEIADYSQLEGINEEIGEVKDMPFFKAYTEYLT
                     ESPTSSIKYFNWVDPVKVSIIDEDATNIIVSGSKDKAKALSKDKEFKCLFAEAAKELM
                     EGNFEEMEELLEDNSAILALDNVEMKEFIGMSIIGDKSLMENRKTIIDSVNKIIEENE
                     DLQEMKTLFEEDGEEETAENKELATSDKDIDALKNALDKAAEKISDEAIISKINALKD
                     ALDSSKDSGSTDVGTVKECVELLSF*"
     gene            203672..203914
                     /locus_tag="pig_ID_2419_F67_scaffold_3_curated_closed_comp
                     lete_prodigal-single_253"
     CDS             203672..203914
                     /product="hypothetical protein"
                     /codon_start=1
                     /transl_table=11
                     /translation="MFIMTISINPDQIPETHLNLLIKTATQIIKKTPDGYAYCKVPLN
                     NFQSYVLWIGLNSSNVLEEHYFLTDDFVLAPTKNRQ*"
     gene            complement(203898..204335)
                     /locus_tag="pig_ID_2419_F67_scaffold_3_curated_closed_comp
                     lete_prodigal-single_254"
     CDS             complement(203898..204335)
                     /product="hypothetical protein"
                     /codon_start=1
                     /transl_table=11
                     /translation="LDSRNSISKILNRLENEMPMVEEGDIIETIKTIYPSLKIPKKER
                     NIVLEGVEMTMPLASSRESKMLLNKENSKLLNIFRDIDRGDILIVKEIHPNKIVVENC
                     SLKEEYKKDFEIEKLDIIKGNFNVVKRRSIDLIKTLNKLIGDS*"
     gene            complement(204346..206337)
                     /locus_tag="pig_ID_2419_F67_scaffold_3_curated_closed_comp
                     lete_prodigal-single_255"
     CDS             complement(204346..206337)
                     /product="Portal protein n=4 Tax=Viruses RepID
                     =M1TVP0_9CAUD"
                     /codon_start=1
                     /transl_table=11
                     /translation="MIINGKEVNIDYRAAQTIQQHLDVSPEIPETAKVEVSKKDIKEL
                     NQTFDSGVANYNEALMYGNMYGTENQLLTGLNASENRANYYQVFDQMDGCPFIHRGLQ
                     VIADDACQKNIDGDTVKVYSDDEDIKEILEKLFHERLNLNKELWSIFFETCKLGDNFY
                     EVIPDSYEHPTEISRIRYLDPRKTNRIEKNGKLAFYTYRTDLDTSDYSTGINNDNKAK
                     QEVIYKLQPWQVIHFKITDKKFAPYGGSLLSPGVQAYRRYSMLEDAMLVYRLARVPER
                     RVIKVDIGNLSTAEGMRAIQKIKDNNRAHSILDEKGNIQKNAVALSLLDDMYIPVREG
                     QSGTEVTTLQPGVGLNNIDDIRHFRDEILWILNIPPEYLGFTSDQGGGSMAGKGSLAM
                     QDVKFARFIERIQYYVEEGLTKIAAIELFFKKKKKADLKNFKLELTPPSNVKEIMDIE
                     YLNQKINLVSAMLGTQLFPKDFILKYVMKMSRKEISDINLQRDIEASTLAAQANMGGD
                     MGMGGMPMGGDMGMGGMPMGATTAPMMSVKTEEFSPKTMVDIFGKEVLIEHKEDYAKI
                     VKAYEEYKKEKENNLLKEEIEESISNNEFMSKIKDLLIKEEKIKTNKAASNLYYENEL
                     GGLNFSKSQFSIYGKPKKRTGPKSIKSSRIITEEITRDL*"
                     /db_xref="UniRef100_M1TVP0"
                     /db_xref="A0A0F9MTF5_9ZZZZ"
                     /db_xref="M1TVP0_9CAUD"
     gene            complement(206368..206928)
                     /locus_tag="pig_ID_2419_F67_scaffold_3_curated_closed_comp
                     lete_prodigal-single_256"
     CDS             complement(206368..206928)
                     /product="hypothetical protein"
                     /codon_start=1
                     /transl_table=11
                     /translation="MQFNREEYLKGNFDTTSQEERKNAYYATKLIGLSWNNYIKDYFK
                     DCMGDAIGTFEYNYQLVMPFATAGVLVDFGLFKQAAEYLQSLKSDNIEFNANKNLWIE
                     RLLSADDHYYQKEHNPDYITFTEKSMAEKDMPKEEIILDLTKNEENNIENSEVQENKS
                     INSVLINQEIDENASNNGEIIEGTDD*"
     gene            complement(206929..207975)
                     /locus_tag="pig_ID_2419_F67_scaffold_3_curated_closed_comp
                     lete_prodigal-single_257"
     CDS             complement(206929..207975)
                     /product="hypothetical protein"
                     /codon_start=1
                     /transl_table=11
                     /translation="MKTEIDSTNFDYLYDAIEVKNLTKEVLDTPVGESNSFDFANVNY
                     GFSTSLQNNYGKYLSAFVVFVATANSYVATGRFLQIQNSNDLFRIKNSGNLRITIWAT
                     STSNENSRDLILKTASGTELETITIAPGGTAKSAVFTTNGGTEDFILASKGGAIRIYS
                     LTIEVLKPKLTKKLILRINPSETFLSEIETFSQVVAARDGSYFSGSSGYTYFTRLNFY
                     GKFKMTLNTNVILGVINENYTNCKVKIYRRIQGTNSFRLVAQTDSNNLQKKTITFVNE
                     DILYGIYEYYIGVFSNDSTINLMGFNNEDVAEKVIPLLSFRTVGEPGEYFTTQDIQSS
                     YQTFSIKVQTIEEE*"
     gene            complement(207983..209110)
                     /locus_tag="pig_ID_2419_F67_scaffold_3_curated_closed_comp
                     lete_prodigal-single_258"
     CDS             complement(207983..209110)
                     /product="hypothetical protein"
                     /codon_start=1
                     /transl_table=11
                     /translation="MIKIDKYRNLLNQTFTKAGRLNFYAVDKIDDLQKISEDSIEIIG
                     CRAYVIENGKFYIMGSNREWYEQLITYNVSFDEEITRAGVYTFDFDPTKYDGIQTIKI
                     TVIPTLQTIEDTITENGEYEYEYDSVNYDGIEKLKLTVETVGGNGDKVAVDFTDEEPD
                     YLIHKLATTDGSGIKISFNPDDEDKKMLITYSPADYEAEYLETLPLTSVQGEDTPTYQ
                     SGSITFIGSSFIPSNGFSFVEDHTIFTAYSSSGDMKNCRFLVLKLNNDNSATVIAYSD
                     LFSMNEVRSNNKLQVVCKGATEKIKAGERYYIGLAGNAVTTDWAKMMGYRAWAAQDIN
                     ITPPFNVYSTKYIDMSNPLITIPAGDLVNNGSFYVYYSITK*"
     gene            complement(209110..209337)
                     /locus_tag="pig_ID_2419_F67_scaffold_3_curated_closed_comp
                     lete_prodigal-single_259"
     CDS             complement(209110..209337)
                     /product="hypothetical protein"
                     /codon_start=1
                     /transl_table=11
                     /translation="MINLVKKIKTFKGNVCTFDVDTYDDIQNLTNSQSEKLPIVQGSI
                     ANVINEGKSYVLNSDDEWIPANRFINLPGAL*"
     gene            complement(209337..210245)
                     /locus_tag="pig_ID_2419_F67_scaffold_3_curated_closed_comp
                     lete_prodigal-single_260"
     CDS             complement(209337..210245)
                     /product="Uncharacterized protein {ECO:0000313|EMBL
                     :KKL69966.1}; Flags: Fragment;;  TaxID=412755
                     species="unclassified sequences; metagenomes; ecological
                     metagenomes.;" source="marine sediment metagenome.;""
                     /codon_start=1
                     /transl_table=11
                     /translation="MIKTASCAAEDAAYYFMCDDELYISHGCCLNTTAHFVEPEEIRA
                     DNLDNVHKKIITNEPIFSAFIPGEFDMCFAAKKCPSKTEIKNIKVGVSVCNLNCIMCE
                     IKDMNSCVEEKKSMFFKILNEYKKHGGYETLSINACGEVFVWKEEILDYLENLKHDEF
                     QEVFIMTNGQLIDDETIERLRNIKEVSILIDLSIDGVHKETLEKIRLGSSYEKTIEVM
                     DKLKEAGLLKGCNYVVQKDNLDELEDAYVFFKEKGVKANFILQRVHSQIGGYFFETPA
                     IDVVMDKRRVNFVRNHPDTILFNEVK*"
                     /db_xref="A0A0F9EUL3_9ZZZZ"
     gene            complement(210250..211089)
                     /locus_tag="pig_ID_2419_F67_scaffold_3_curated_closed_comp
                     lete_prodigal-single_261"
     CDS             complement(210250..211089)
                     /product="hypothetical protein"
                     /codon_start=1
                     /transl_table=11
                     /translation="MEELKEEDVTIVYYDFYDHIKGDYIRQRCIESWKRCMPKAKIIC
                     KTENTPEIKEFMESNRWCQECKKKSMYNYFVDTIRLWDSLKTENFLYLDTDVYMTKSI
                     MPLLKEHELFAGKQTDGLWIGGEPIKTEVFQNGTVMWSRKPNEIIKKLLDTYETTPCD
                     TNHHNCRANTDFQKTHPELLNYALSETNNYLYHFFESGITFAGNKKRLAVNFDELDKL
                     DNGIKNNLCMVIYNNPSGKMNSNSEKYCNRINYVGVKEMPIEEQLNFLNYLYDDKLIY
                     YKS*"
     gene            211148..211318
                     /locus_tag="pig_ID_2419_F67_scaffold_3_curated_closed_comp
                     lete_prodigal-single_262"
     CDS             211148..211318
                     /product="hypothetical protein"
                     /codon_start=1
                     /transl_table=11
                     /translation="MGYNFNLEQNEAELLMNALQKQTNNLLTKMQAQFAEQTKEPEDE
                     DQLLVEEEDDSK*"
     gene            211305..212033
                     /locus_tag="pig_ID_2419_F67_scaffold_3_curated_closed_comp
                     lete_prodigal-single_263"
     CDS             211305..212033
                     /product="hypothetical protein"
                     /codon_start=1
                     /transl_table=11
                     /translation="MTLNEINISKNFENYSQRNNELLPYVACGPTNMIQALEYAGWEW
                     NNKQFPELKQPEDKLLKFTRTNENVLKYYERKYKNMYKNWIEEAKSLQKEGQELWEVD
                     CKKAYPPNEIHDVMNFATNAFLGYSEEDIKNNYFATCFAPRFDLYTVLRELKYGLPVV
                     TSVRFGNFGHYITIVGCQWSGKKEPNESNVENLIIDNTYGKFNFKTENYEMVSGNDNL
                     IPKKELLERARPAMHLFRPGVLTI*"
     gene            complement(212068..213366)
                     /locus_tag="pig_ID_2419_F67_scaffold_3_curated_closed_comp
                     lete_prodigal-single_264"
     CDS             complement(212068..213366)
                     /product="hypothetical protein"
                     /codon_start=1
                     /transl_table=11
                     /translation="MNIDFLLEAVKEDPQTYRDLAKFARDNPRPKTNPVVARFAAEQA
                     RKDAHKGAAADSRDIKRVSDYDKVGGITTIGDIAARYDKVKKLKRELALAVLKVERAL
                     ACQTADGHDMNEKNVPTAVNKAAEELSNKIKEVAAAKAVNSGALNYYRELVKDCKQNI
                     DLEDEVERNSVVRDVVLNTKRFGLDKFIKSSDGPVPLNTPHGTDKAAWLANVHGENGE
                     DNRDPKLQRSDYETEKNSYAKMKEIASASERLRDKIRKGEEPEGTSIKQLIDKENAER
                     RAKGETVSSRYTNTFQDMASKTKLDAVNIPTMTERPVEGCKNVKDLVKKWAAEKKPQA
                     GQIEIVFRGSRGNSKGNGVGAHNSNNAVTKPVVYISGNYYQVPQNDLFTTAKGGIALP
                     DSPYVGYTKKAYKDKKHADIVNKLKVQSSVVTEEVNFFDY*"
     gene            complement(213388..215322)
                     /locus_tag="pig_ID_2419_F67_scaffold_3_curated_closed_comp
                     lete_prodigal-single_265"
     CDS             complement(213388..215322)
                     /product="Uncharacterized protein n=1 Tax=Clostridium
                     botulinum Af84 RepID=S8D0U1_CLOBO"
                     /codon_start=1
                     /transl_table=11
                     /translation="MTEAEKRFKESILNKIKKYEIKEKKKNVTINDCLKHAANNFVTT
                     VYYNGEKELIDIGIEKYLCQCSPYYFISKYCSFTLPGVGEFSAETLYYYQKEILKDFI
                     NWKKIVLTKSRQTGLSTLMALIFFWKIIFFPKEWGVIISKDGTSAEDVLGKIKENLKN
                     IPFWLNLKTTTNNSKSLRFSNGSRISSFARSPSAGRGTSPTVALLDEFAFYQTKRIAE
                     GIISSVVPSLTATNGSLYIISTPNGTTGEGELYYKQVQELKNAGGKNEMEGAVLYDVQ
                     WWMCPDKIQEGGGPYKGYNDKLQNYESRDFWNNPSVKKEAEEFFKPIAEKPKENPWLS
                     FQYSTSGEVKYRQEILQDFVVMGNSVFSRTVLEKVQEKVLNPIKEGDLGTRNWKGLWY
                     WVMPEKGHRYGVGMDVAKGTADDSTSIQVIDVDSGEQVAEYLGKISTKEASRLVYDLA
                     KFYNHAYIYVECNSIGEAVFNELYYNYNYENMYKMKKINKHDKTMVWTGWMTTIKSRE
                     MITDCFIDYMADDDYWPTFHPHSQRLVDQMKTWIWSGGRPDHTEGSHDDDIMAMAILL
                     YNIPKIRQIMPKDGNNKRVALINGDGKEISIDGNYNEEYNSAYEEKKEMAMDKIKENL
                     GLIDTPFEEDALSIYSWLIS*"
                     /db_xref="UniRef100_S8D0U1"
                     /db_xref="csq:CSCA_4091"
                     /db_xref="D8GU84_CLOLD"
                     /db_xref="S8D0U1_CLOBO"
     gene            complement(215383..216387)
                     /locus_tag="pig_ID_2419_F67_scaffold_3_curated_closed_comp
                     lete_prodigal-single_266"
     CDS             complement(215383..216387)
                     /product="hypothetical protein"
                     /codon_start=1
                     /transl_table=11
                     /translation="MNYFMKCQLLSEGFKHEQLHEQLIEEDWEKLKKELTDLYVAGKI
                     TERQISTRLARAGMGSLSKNTAYKIAHDPENFQKREAVFSRARKEEEEKAKEEAKAAQ
                     VAKHQTRGFAAANYSSQANMDAWLKAANEYRARKEKERAAKKVSLRESFNEEEANYIM
                     ENIYMDNEELKCLLEDTAQYLLENNGPKKFVKGLKKAALGITAAGALAAVPGVIGGVK
                     NVKNQADYRAMDKAGNAYNREMKQKEVNARQNEIAQKLHNTGVEFIDSTKEAGREVGK
                     AIQSGYEKAKPAVKKLVNKTKEELKELYKKGKISLEEYRTAKKAAGETVNEEVNYFNY
                     *"
     gene            complement(216387..216743)
                     /locus_tag="pig_ID_2419_F67_scaffold_3_curated_closed_comp
                     lete_prodigal-single_267"
     CDS             complement(216387..216743)
                     /product="hypothetical protein"
                     /codon_start=1
                     /transl_table=11
                     /translation="MITEKSLKILLENNGIANANKKLEESVIAEGSHHSKYPPAVNYK
                     YVNNYLIKARKALKEGKIEEADKLAWRACSLMHEDEMQGPGVSADKNAYNIFHKQLGN
                     IQNAIIAARKANKESN*"
     gene            complement(216786..218399)
                     /locus_tag="pig_ID_2419_F67_scaffold_3_curated_closed_comp
                     lete_prodigal-single_268"
     CDS             complement(216786..218399)
                     /product="Putative uncharacterized protein n=1 Tax
                     =Pelodictyon phaeoclathratiforme (strain DSM 5477 / BU-1)
                     RepID=B4SAY6_PELPB"
                     /codon_start=1
                     /transl_table=11
                     /translation="MTLNSILNEVNVEFGNGQSLAVIDALKQRTTLDKTGAKDEIYTK
                     TSNLSERKQITNDSISKVANYLKKKGVWDKVSIKQNFKTTDLVFKGDGSCQVNYDDGG
                     GILVPKEIINATTPSEQKTFIQKFIKKIHASTITEESLINEEIIGNMAIVYHRGDKNK
                     LGRLIKQTYSNNSHIDFHKYNKALYTTTSMAAQLNQTGNLNDMKSTYGDFIIKLAFKG
                     ISNCWFCSYDEYKKYNNCTIDNWKEQQFKKFNIDKKYWNLLTGRDKNFTANHTNVSKF
                     FETYNLLGTRIKGIQYNGKYDGDCLLIYDWSTAVPLAITNNEGKTWEKIDKNGTAFQR
                     NNFKNNDYIDTNKKIKYEFKSNEQGNINCADNNLTTLKGAPQKVDGYFDCRNNNLTTL
                     EGAPQKVGDFDCRNNKLTTLEGAPQEIDNGFNCDDNNLTTLKGAPQEIGGFFDCTGNN
                     LTTLEGAPQKVGGRFDCSRNKLTTLKGAPQEIGGFFNCMMNKNLPKDEIIKYLKVTKI
                     GGKIYTEFGRFENQEEALKKLTATNYFPY*"
                     /db_xref="UniRef100_B4SAY6"
                     /db_xref="pph:Ppha_1696"
                     /db_xref="B4SAY6_PELPB"
     gene            complement(218448..219695)
                     /locus_tag="pig_ID_2419_F67_scaffold_3_curated_closed_comp
                     lete_prodigal-single_269"
     CDS             complement(218448..219695)
                     /product="hypothetical protein"
                     /codon_start=1
                     /transl_table=11
                     /translation="MKFEEVINIVEEIKEVKDGEGCLCVDIDDCILQADSSSIGVWKE
                     KPGEKPIRLSSEQYAKDPDAATHKEWFNYKEFRDPEKVYNSIINGTPLLRQLRLLDAH
                     ARANYHIAFLTARGLQDVVDKALRAFLKYKDSNGNLVPIGDKLKSDISAAVNDMKWVE
                     AYPTAGDPEKKAIVLKNLCKKYKKVKFVDDDLKNLQYARSLKLPNLQVIQASNAPIIE
                     DVLEEEISKKVTKKIDKLEKLAEKFNIQSRRANAKMMIYLRSKEGKELSESKREKLSK
                     IALQLNKAQQELKNVKELKKFNDKSSPKSKEDAKKLEKEITEIIRETKKQIKDSMDDP
                     IIKTILRDIGVLSIFIGLPSILSAILSDGIPTLGLVGVAVGVSDIGVTHLNRKDARDR
                     ALKNQREMKYFSKKESEKEFKEN*"
     gene            complement(219705..220100)
                     /locus_tag="pig_ID_2419_F67_scaffold_3_curated_closed_comp
                     lete_prodigal-single_270"
     CDS             complement(219705..220100)
                     /product="hypothetical protein"
                     /codon_start=1
                     /transl_table=11
                     /translation="MKLTLYRGIRDYHQTKTYGTGLWFSTSKNVARSYSNNIITKTVD
                     SDNVKIIDCKGLPWKKINTDELARKYKDFDVIIFKNVVDAGPKYINFINEVKPLENEK
                     QGDYLKRNYTADTVVVNNNDLIKEDYFPY*"
     gene            complement(220100..220903)
                     /locus_tag="pig_ID_2419_F67_scaffold_3_curated_closed_comp
                     lete_prodigal-single_271"
     CDS             complement(220100..220903)
                     /product="Putative DNA N6-adenine methyltransferase n=1
                     Tax=Cafeteria roenbergensis virus BV-PW1
                     RepID=E3T4J4_9VIRU"
                     /codon_start=1
                     /transl_table=11
                     /translation="MNFEDLLLNEQKNIDFDKIYTKPEIAKMCISKCNIKSYDRIIEP
                     SAGNGAFSSQIPNCEAYDLMPEHKSIKKQDFLKFNTDKGNILVIGNPPFGHANDLSLK
                     FINNAAKFARTIAFILPKSCQKETFINRLDKNVHLRRVVELPKNSFLIKGVTPVDISC
                     NFFIFDVKNKERVKAEKPITNDFTFVKKESSDFAILRKGYKVGRLISKDDTHFSEASK
                     YYIKSNIGKRELWKRLMTVNYPEAGMALGSDSISQSEIIRNYNLKFGSK*"
                     /db_xref="UniRef100_E3T4J4"
                     /db_xref="E3T4J4_CROVB"
                     /db_xref="sal:Sala_0144"
                     /db_xref="E3T4J4_9VIRU"
     gene            complement(220910..221770)
                     /locus_tag="pig_ID_2419_F67_scaffold_3_curated_closed_comp
                     lete_prodigal-single_272"
     CDS             complement(220910..221770)
                     /product="hypothetical protein"
                     /codon_start=1
                     /transl_table=11
                     /translation="LIINENYDKIDGKYVKNESNYYHYTSTEAFHNIVRDLVNGKGLK
                     GNYYPANTSTYGKPSPADRRLPNEVCLVRSDRVPDRKVAVAIYDDNGNKKVVYNDSVE
                     LSGNVGDIKFTFKEDKVQNKFGKIRPIQEYPVQDKKWIIKSVELAKSNLWNPAQIAIK
                     SLDTIKNKFHTLSLEEVDKLLKKAEMFTKDKDKRYLREIKDNIEEYKDGRPGEKMESR
                     IRVPEGKFITLELIDKIMLPDYLKNNQEVLVDIQKLRGKGFNNISFYHCRTPNDKNEK
                     EKRQQKIRMG*"
     gene            complement(221760..223736)
                     /locus_tag="pig_ID_2419_F67_scaffold_3_curated_closed_comp
                     lete_prodigal-single_273"
     CDS             complement(221760..223736)
                     /product="hypothetical protein"
                     /codon_start=1
                     /transl_table=11
                     /translation="MDSIIYKYRRLLTEGYNFTNVDEVYDALEANQIGVKTQPEYKKE
                     EKWGYTCEKLRKFFNKCEGLGIKDTTYGVQLLLSKVPPYNLEDIIGTNGLYELLRSRK
                     KPWVKELKEYQTLMNSKVWSEATVNNLHDFEKAVQDNQNRHGKAAKGSGYLQGVKTLY
                     DDGTWRLLQPTSFQGEKAAAFYIKDGEETPTKWCTRCDEFQYNNYTKLGPLYIIRNMK
                     SGKSYQLSFKEYGVEFLDQNNKKGDEVTTGDLNKIPDNLLKLVKHPKNGRTLLDYKTS
                     RNKSLNAPEKKGYLKAENVGIDQNNFKYGPTVQLENNVCKKDILNFSYDSIKDSLSDY
                     FTSEKPIQVSVNYVKRHKASAYFLKGKEDAMIIFQTFGNNGKSYVDGTFLETKKFNKG
                     LTPEEKNNIFQIAQKDFGIIKSRERVSAQQDRNLIKKYNKKILNMSQEDHYKFIDSIN
                     SKLDFRKSKLFKGLNYIPLPSFGRSGEWGTKEIYGRTLVENLSFIPTEELERRLPPNM
                     RNSAVDVIFKKFNDENNGKMADTVPWNKANAAILVTGYDRDDYLKLPKEEFELCKKVA
                     IEIQKEFIKDPDYRNLNMKRKIEQTAQSQKENRGKTLTKQQLENTVGKDMAHRLTHLN
                     NEKPGTRLPVHVMKSINQAIHRPDLYEEVNYFDY*"
     gene            complement(224363..225001)
                     /locus_tag="pig_ID_2419_F67_scaffold_3_curated_closed_comp
                     lete_prodigal-single_274"
     CDS             complement(224363..225001)
                     /product="hypothetical protein"
                     /codon_start=1
                     /transl_table=11
                     /translation="MNFNDLKEKDLREEILSLNEENIHDFFSEDRNIETLYGNTAYNY
                     IYNQGDYFLIGENKSFSSLEKMVKYINEQYDDMVDLPLEEELAYAKFKYHSKKSHDKR
                     PKVIVLDNDYIYDGKGNVKPGRHDILAFNLNYSKDKKTDKKAVDEIVSFAQLLKKDKK
                     DIYQRIKKFYPEIVKNNIRCYKPERMKKLKKKDGWFWKQCSVVDLAPSNDWE*"
     gene            complement(225004..225498)
                     /locus_tag="pig_ID_2419_F67_scaffold_3_curated_closed_comp
                     lete_prodigal-single_275"
     CDS             complement(225004..225498)
                     /product="hypothetical protein"
                     /codon_start=1
                     /transl_table=11
                     /translation="MINEGQFETAAKTAVNNTKLEKELRSLGLGYNGGDPVYTNDKKN
                     ATIASWSLLPNKKIMNLLKANGEFSYPINYVNNYYLEYNIRTKKFTIVRGLWIPEKGT
                     TKYFNPVEIKNPEVLNSPIFKRVEEIAKQMKRNTKVVFTSDYQYAHKYGKEHLKEEVD
                     YFPY*"
     gene            complement(225503..226243)
                     /locus_tag="pig_ID_2419_F67_scaffold_3_curated_closed_comp
                     lete_prodigal-single_276"
     CDS             complement(225503..226243)
                     /product="hypothetical protein"
                     /codon_start=1
                     /transl_table=11
                     /translation="MKLSVVIIFCDKDFKYLNSMIKMVEKFVTAEHEIILVDNRNNQE
                     PFETNYKVVSKGSNCYIFEGRRLGLDAASGDYIWFVDVDDEIIGEVSEEDLKNRTEKI
                     LQLNYKINNNGFIKLGQIKNNIACFGPSVWSRIYKTEELREALKPLKRDIKLVNGEDR
                     VIFDFMMNRCKSREDIYIFDDKYRYNYNLSVSAAAQFKNKESLERGLIGEEELDYIYS
                     FLPENFKEGKRKILAINDQNRKYLSKLS*"
     gene            complement(226247..226825)
                     /locus_tag="pig_ID_2419_F67_scaffold_3_curated_closed_comp
                     lete_prodigal-single_277"
     CDS             complement(226247..226825)
                     /product="hypothetical protein"
                     /codon_start=1
                     /transl_table=11
                     /translation="MANVSNFEVNGVSYSYDTESRNPLSDKVKLKAFEGGLVYDINTK
                     APTEVVGVPANNLKVAGKASETSAEPVEPSEPVDERKERTLTFYAEWNCIDFPVTIVY
                     KGSLYNTNGKPRVYGMIDGESQYGESFHNETFDTQIFEVDDCMHYGPYGDDGAVLRDN
                     SKDEGFEIVRVDQTPYNYPSTTLTIKVTDVRF*"
     gene            complement(226860..>227102)
                     /locus_tag="pig_ID_2419_F67_scaffold_3_curated_closed_comp
                     lete_prodigal-single_278"
     CDS             complement(226860..>227102)
                     /product="hypothetical protein"
                     /codon_start=2
                     /transl_table=11
                     /translation="LGELFEKIKKLNESIALLEKIRKRTRTVSYIELGIGIPCFIIGF
                     LPIWTKEQQNIKNLFLGVGGTAITTGAATFVVTVRF*"
ORIGIN      
        1 TCACTAACTA AATAAGAAGT ATCATCTTTA TTGCTTAGAA GAGCCTTCTT TAATTCTTCT
       61 AAGGTCTTCT GTGAGTTCTC CAATTCTAAT TTCATATTGA GTAAATCTTT TTCTAAGCTC
      121 AGTGATGATT GAGCTGCTTC CTCGTAATTC TTCTGTGCCT TGTCTAATGT CATCTCTAAT
      181 AGATCCAGCA ATTCGAATGG ACTCATCGAT TCCAATTCCG ATTGAGTCAA GTTGTCCTTC
      241 AAGCTGTTCG CACTGTTCAA TTCTAAGTTG CAATTCTGCT TCAAGGCTTC CAACTCTGTC
      301 TGAGAGTTGT TCGACTTGCT GTTCAGCTCT AATACCGTCT TCTGAAGCTC CTCTAACACG
      361 AAGGAATCTT CCTGCGCAAA AACAGGCAAA GCAAAGAATA ATGATAATGC CAAACTTAAT
      421 AAAAAATTTT TTATCAATTT TAATTTCCAC ATTTATTCTC CTTACCATAT ACGAACTGTA
      481 TTTAAAACCA TTTGTATATG TTCTTGCAAT TCTGTTTGAT TTACTGCAAC TCTTGAAGGC
      541 TTTGTATAAT TATTTCCACC TGGATTATAA GCATTGTCTA TCATTTGATT GAGCTGGCTT
      601 ATTAAATTAT CTCTACCATC TTTAACTGAG TAACACTGTT TAACACTTAG GTTAGAAAAC
      661 CCTGGGCATA TTGTATAGTA ATTACAAAAT CCTAAATGAT AAATTCTATA ACATTTTTTT
      721 GGAATGTTGG GACGATTCAT TTTTATATAA TAATAAAATT GTCTCGGATT TACAATTTGC
      781 CCACCACGTT TCATCATATA AATTAATCTT AATAGCCATT GCAAGTCACT TAAATCCATA
      841 TAATGTAAAT TAAAACCATG AGCATATTGT TTTCCATTTT TTGCAGTATA TGTTCCCATA
      901 TAAAGAATTG TTGGATTTGG GTCATGCTTG TAATTTGTTA CGAGTAGCCG CCAGAGATAA
      961 TTGCTCCGAT CGGCCAGTTC CTCCTTTGTA TAAACCCAGT CATTACTGAT GATTTTATAT
     1021 TTCTTAACCA ATTAATTATA TTTTTGTAAA AACTCATTAG TCCTTCTTTT TGCTATAAAG
     1081 TTCTCTTGTG TCTGCTAATT GATCAATTAA TTCTTCTACC CATTTTTTTA CCCTTTCTTT
     1141 AAATTCAGGT GTTTTAAATG GTTCTGCAAT TCTCTTTGTA TATAGATAGT TTAAGATTTC
     1201 TCTTTGCTTA CAAGAAACAT AAGCCTCTTC GTTTTTTATA TGATTTGCAG CAATCCAGAA
     1261 TACTGTTTTA TCATAAATTT CTTCAAGAAT TCTTACGATA AAATCACTTG GTTGCTTGCT
     1321 TTCTGTCATG TCTATTATTT TATTTTCCAA AGCCATTATA AAATCATGAG CTGCTTCCAA
     1381 CTGAGATTTT ATAATTAGTC TTTCTTTGAT AGAATCCTCT GATTCTCCGA GCTTAAAATG
     1441 TTTTGTGCTA ATTTTAAATA AGCCAGTTTT TCCAAAGAGT GCTATAAGTA AAATAATAAT
     1501 TATAATACCT ATCAGTATTA TCCAGAAATT ACTAGAAGTT AGTGTTGTGG ATAAAAAGTC
     1561 CCATAATGTC ATTTTTCTTT ACCTCTAAGA ATTATCTTTT ATTTTTTATC CTTAGAGTCT
     1621 TTATCGTCTT TCTTTTTTTG TGTGGTCTTT TTCTTTGTTG TTTTTTTATG CTGTGGAGCT
     1681 TCTTCTTTTT TTAACTGAGA AAGAAGAGCC TTTCCAAGAT TTTCTGATTG AGCTAATTTT
     1741 TGCTCTTGAT TTAGAGTTGT GTCTTTTATT TTATTTTTTT CTTCGTCTTT ATCAACGATT
     1801 GTTTTTACTT GTGCAAAATT CATACTATTA ACTTATATTT AAAGGCGGGA AGTTCCCGCC
     1861 TTTTTAATTA AGTAGATTAC AGCTATTTTT CGTCTGCTGG TTATTCAGCT TCATCAACAG
     1921 CTTTAAGATT ATTAGCTGGA ACGCCTACAA CTTCTGTTGG TTCTTTTGTA TTAATGTCAT
     1981 ATACCAATTT TCCAGAAACA GCCTTTACTT TTACTTTATC TGAAAGTGGA TTTCTTGCTT
     2041 CTGTATCGTA AGCGTATGAT GCGCCATTTA CTTCAAAATT TGCAACATTT GCCATATTAT
     2101 ATTCTCCTTG TTATTTAACT TAATTCTTTA CAAAAGTCTT ACCAGACTTT TTACCATTTT
     2161 TTATACCATA GTATTCTTTA CCGTTTTTAA CGTTTTCTAC TACTACCTCA TCAAACTCTT
     2221 TTTCATTTAC AACAATACCA TTTTCTATAA TTGGGTTTGG TATATACCCA TTATCAAATT
     2281 TAATGTTTTT ATTAAAATCT GGACCCCTGT CAAGTTTCTT TTGCTTAATC TCGTAAGATT
     2341 CTCTGAAGCC CATAAAGTTA GGAGAGTTTT TAGAAAGATT ATATCCACTT TCTCTACCAT
     2401 AAGGGAAATT AACCCAGTCT TCTTTAATTT TTATAGAAAC AACTTCTTTT GCTGAAACTT
     2461 GTTCCCTTGC ATAAGTTTCT ACGCCATTTA CAGTAGAAGT TACTCTTCTA ACTAATTCTG
     2521 TTGTATCACC ATGCTCTTCA TCTGCTTCTG GGAACCTTAA ACAATCATTT CCTACTACTC
     2581 CAAGCTGAGC AACTAAATAC TCATAATCAC CTTTTATTTT ACCAAGCCCT TCCTGATCTT
     2641 CATATCTATC ATTACCATAT CCAGTATAAT AATAATTAAA CTCAGGATAA CCATCAAATA
     2701 ATGGAGTAGA AATGTCTTCT GTGAGTGGAA CCATTTCACC ATTTTTTTCA ACCATTATTG
     2761 GTTTACCAAA ACTATCAAAA ACTTCTTTTG TTCCAGCATT ATCAGTTAAT GGCTCTCCAT
     2821 TTTCGTCTAA ACCTGCCTTC TTTGTTAAGT ATCTATTAGC ATAAGAAATT ACTCTTCCAT
     2881 TTGATAATGT TATAATTATT TGTCCTCTTA CCATTTTTTA CCTCTTTAAC CTAATATAAC
     2941 TTTTGCAAGT GCTTTGTTTG TTTTACATTC TTCAAGAACT TTTCTCATTG CTATTTTTTC
     3001 TTTTGTATCT TCAAAAGTAT CATAACAGTC TTCTTTAAGT GTGTTTGCTT TTTTATCTAT
     3061 CGCTGCAAGA GCTTTATATT TATTAAGTTC TCCTCGCTTT TTAAGTGCTC TTATGAGTAA
     3121 AGCAACCAAA GCAATACCGC CGACTGATTT AAGCGCTAAC ATTGGATTTG CTTTCAGCCA
     3181 GCCCATTCCT TGTTTCATTA TTTCACCGAA AGATTTTCCT TTTAAGCCAC CAAAGAATGC
     3241 TTTTACTTTT CCTGGCAAAG AGGTAATAAA ACCTCCAATT TTTGATAAGA TACCTGAGCC
     3301 AGCTGCTTGT GATAATTGTG CTGATGGTAA TTTACTTCCA ACTTCGGCAA CGGCATTAGC
     3361 TGCTGCTTCT TTGGAACCGT TTATAATAGT TTCAAAAGCA GCTTTTCCGT TTGCAGCAAC
     3421 CGCTCCATCT GGCGCAGACA TTATAGAAAT TGCATTTTTT AAAGCGCTGC CATTATTAGA
     3481 TAAATAATGC TGATTTGCCA TCTTTGCTAC ATAGTCTTGG ATTATTCTAT CATCTGCCGG
     3541 AGTTTCCAAT AACGTATTTT CTTCTAGGTA TTCATTCATA GATTCTTCTA ATGTTTCTAC
     3601 AAATTTACCA AGTTTTACAT TTTTACCAGT TATGGCTGAG AAAATTTCTT CATAAATTGC
     3661 TTGTGCTGTT TCTTCCCCAA AAACCGCACA ATCTTTTATA AAATTTTCTA AAAATACTTC
     3721 TGGTGTATAT CCTTCTAATT TCATTATAAA TTCCTTTTAT ATTAACTTTT AATCACTAAG
     3781 ATTTGCTAAA TTGATACCTA CATCTTCTCC CTTTTGAGAG TTAATAAATA CTCCTACATT
     3841 CCCCTGGTTT GATCTATTTT GAGCTGCTAT TAATCTTGCT TTTGCGTTTG CTAAACTTGC
     3901 AAGTGCATTA ATGCTTTCTA TTTTTATTCT TTGCGAATCT GTAAGCATTT GCTTACTTAC
     3961 GTCATCCCTC TTTCTTCCGG TTACTATATC ACCATAAAAA GCATCATAAA TTTCTTCCGA
     4021 ATGCTTTTGT ATATCTTTGT AAGATTCGAG TGCAACTCTT GTTATATCAT CTATGCTTAT
     4081 TTCTGGTTGT TTTTCTGGCT CTTTTGGTTT TTCAATAATT TCTTTTTGAT CTTCGTCTAT
     4141 TAAAGCAAGA GCATCATCTA TTTCATTTTC AGATACTTCG AGCTCTTCTT TCTTTACACC
     4201 TCTTTCTTTA AGAACCATCA TTTCATCATA TTCTGCTTCT GTCATCCATT CCACCTTTTA
     4261 TCATTCTATC TGCTGTTTTT AGCATTTCGT CGAACATTTT TGTTTGCTCA ATTGTTTCTT
     4321 TCTTATTTAC AATTTTACCA ACATTCTGCC AAAAACTTTT TTCTACTATA CCGCCGTAAG
     4381 AATAAAAATT GTTAAATCTT TTTTCTACTG CTTGTAAATA ATCATAGTCC ATAATTTTAA
     4441 CTTAATAAAA AAGGCCGCTT TCGCGGCCCA GAAGGAGTAA CTATGAAGCT AGCTCATAAA
     4501 GCTGGTTTTT GTATGGCTCT ATGTCTGCTA TAAATTTTTT GTAATCACTT GTTTTATATC
     4561 CATATTCCCT AAACGTAGAG AACAAATCAT TTTTTCCAAT TATCATTTGA TTTTCTCTGA
     4621 TATACTCCAT TAGAATAGAT GCTAAGTCTA TATACTTATC ATGCTTTTCT TTTTCTGGAA
     4681 AATGCTCGTC TATTATATCA AGTAAAACAC ATTCCATATC TTCAAAAAAG AACTCGTTTT
     4741 TTACACAAGA ATTGCTTTCA AGATTAGGCT GAATTGCTAT GTCTGCAGCC TCTCTCATTT
     4801 CTTTGTCTTT TTTTGTTAAA TTAATTAAAT GATACTTTAC AACTAAACTT AAAAAGTGAA
     4861 AAAACTTTTT CTTTCTACTT GGATCAAATG TTGGCAAACT TCTCCAACAC TCTGCCAGCC
     4921 CTTCTGATCT TAATACTTCT ATTTTGCCAA ACCTCCAAAT TCCGTATTTA TTAATAACAG
     4981 CATTAACAAC TAATAATATA TTAGCCAAAA CCTCGTTTTC TAAAACTTTA TCAGATGAAA
     5041 TAATTTTCCC ATTTTCATCT CTTTTTATTG TTGGTAGGTA TTTATTTATT ACTAAATCAG
     5101 TAAAATAGTC TTCGTCAAAA TACATTCCCT TTGGGGCTTT GTGGGTTGTT TTAAGTGTTT
     5161 TTAATAAAGA ATCATCATGG TTAAAATCTG GCTCATTTTG TATAATTATT TCTTTTTCAT
     5221 TTTCTTCTTC TATTATATCT TCTTCTAAAT CCATTAATTA CTCCTAATTA AGGATAAACT
     5281 ATTTATTTTT TTTTGTCAAG TTTTTTAAAC TCAATTAACT GGGTATCATC TTCTTCTAAA
     5341 TAACCGTAAT ACCATAAACA TCTTAGCCAT AATTTATATT CTTGGTTAAG TTCTTTGTTT
     5401 ATCTTTTTTA TACCAGACGC AGTGTGCGGA TAAATAAAGG CTTTACTCTT CTTTATTACA
     5461 CCGTTGTCAT AATAAAGAAG AAAAGCGCAA CTGTTATTTG GCATTGTTAT AACAATTTTT
     5521 TTGTCCTTCG AGGAATGTTC TTTTTTTGCT ATTGAAATTT CATTAGAGAT CAAAATTAGT
     5581 CTTGCTCAAA TTTTCTATTT CTATATTCTG TAATTCTTTT ATCTAACGTA TCTTTATTAT
     5641 ATTTTGCATT TATAATTTTA TTATCTATCA TTAGAGAAGT TGTTAAAAGT TCCGAATTCT
     5701 TTCTTTTAAT AATTCTTAAA CCAGCAGAAT CTTCTCTTTT TTTACCATAA ATTATTTCTG
     5761 CAAAAATAGA ACTTTCTTTT CCAATTTTTT CTTTTAATGT TTGCTGTGTT GCTGGATTTA
     5821 CCATTACTTG TAATATGTCT GCTGTAAATT CATCAAGAAT TTCTATACCA TCTTTTTTTG
     5881 CTTCTGTTAA TTTTGTAATT ATATCTTCAA TTGTCTGAAT TTCATCTTCT TCTTCATCTG
     5941 TTAAGATAAC TTCACCTTCA AGTTTTCTAA TTATATTATC TTCATCATTA ATTTCTACAC
     6001 TTTCTTCGTT TTTGTCGTCT TCTGTAACAA CGGAAGCCAA TGTAGCGCCC AAATCATCTG
     6061 GCAATTGCTC AGCTGGTTGC TGAGTCATAT TAGGAGTTAT TGCTGGTGCT GTTTGATCTA
     6121 CTACTGGCAT TGTTTGTGCT GCTAAGTTTG GATCTGTTAG TGGTGTCATA GTCTGGTCTG
     6181 ATGCTGGCGG TAAAGTAGTT TGATCTGTTG GAGCTTCTTG ATTAGCCTCA GCTTCATTTA
     6241 TTTTTTTTAT ATTTATATCA AACTTATAAA AAATTTTGGT AGCCTTTTTA TCTTCTTTCT
     6301 TACTTTCGTA AAGAAACTCT TTATCAAATA GTTCTTTAAA TTTCATTATT GTTCTCCTAT
     6361 TTCTTTAAGC TCTTCTAATT TATCTTTTAA ATAATCTTCC CAAACCATCT TCTGAATGTC
     6421 ATCTAAGTTT CCTGCTAATG CTTCCTCTGC TCTTTTTATT TCTTTTTCTA TTATCAATTT
     6481 TTTATCAATT TTTACTTTTT TTGGTTCTAT TATAATCTCT TCTGGTTCTT CGTTTAAACA
     6541 ACTTACTATA TTCTCTTTTG GATTATCATT TACATATTCT TTAAGCTGTT TCCATCTTGA
     6601 AGCAGTCTTA ACAAATAAAA TAAGTCTTGG GGTTATTTCT TTAAATAAAT GCATATCTTC
     6661 GCAGAAATCA AAAATTCTTG AAATACATTC TTGTTCTTCT TCTGATAGTT TATTATACCA
     6721 TTGTTTTTCT GCTGGTGTTA ATCTATACTT ATCACCATAA TGATTTTCCC AGTCTTCCAT
     6781 ATACTTAACA ATAGGAGAAT TTTCACCATA TTCTATGATA TAATTTTCAG CCTCTTTGTT
     6841 GATTTGACTT TCTTTTTCTT CAGCAATAAG ATTAGAAATG CGTTGTAATT CTTCTTCAAG
     6901 TGGAGAAAAA TCATAAGTTA TACCTTCTGT GTGAATATGT CCTTTTTCAT CTGTGTATTT
     6961 CCATACTTTA TAATTTAAAT AACCTTTTTC TTTTAAAGAT TTTCTACATC TTTGTAGAGT
     7021 TCTGGCAGAT ACATTTGGAT CTAATTGTTC ATCATGAAGT TTATAATTTT CTTTATGTTT
     7081 AATTGCTTTA ATTATAAACA TTAATTCTCT ATCTGTAATT CCTAATTCTG ATTGATAAGA
     7141 AATCAGAAGA TTTGAAACCA TTACAAATCC ATCTCTTTGG ATATAATTAG ATACTGAGCT
     7201 ACTTTTCATT TCCTTCCTTC TTTTCTTTAT TATAACTAAT TAATACTTAG CAGTCAAGTC
     7261 CATGCTCTAT AAAAAATTTT AAGCACTACT TGTTACATAG TATGTTTCAT ACCGGACATC
     7321 TGTGTCGTGA CTCACGACAA ATTTGTCCAC TCGGTGACTA TTAAAATTTA TTTATGTATT
     7381 TTCTTTTGAA ATTTTTCCCA TCTTTCATAT ATTTCAACTG CTATTCTATT ATTATCATCA
     7441 TTTATTTCTG GAAACATTAC TTTCATTACT TCTATAAAAT CTGTAAATCT AATACAAGAA
     7501 AAAACTACAT TGAAAGCAAA TTCTTTATCT ATTTCTCTAA CGCTATTATA ACAAAACCAA
     7561 AAAGCATCGC TAATTGCTCT ATAAAACCAA AAACCAAAAT TATCAGTTGC AGCTAATTCT
     7621 TCTCTTAAAT ACTTTAAACC AGAAAAAGAT CTTAAAACTT CACGACTATC TTTTAAACCA
     7681 TCAGAATAAC ATAAACTTCT ATCATTTCTA TAAACATAAA TTTTTTTCTG CACACTTTTA
     7741 TATGTTTTTA AAGCACTTAT CATTAAATAA TCATCATGAA ACACTATCGG TAAATCTTTA
     7801 AATTTTAAAA ATTTTTCTTT ACAAACATCT GTTTTTAACC ATTTATTCCA TAAAGAACAG
     7861 TTTCCGTTTG CAAAAAACTG TTCTTTATAA TCTAAATATA AAAATTGTAT ATATTCTTCT
     7921 TCTCCGCCTA AGTATTCCTC AAAGCTCTCA TCTATTTCAT AAATTTCATC ATCAGCATCT
     7981 ATAAACCATA TTCTATCACC AGTTACTTCA AATACTGCTT TATGCCTTCC AAAATTAGAT
     8041 TTATTGCTAA ACACTAACAC TTTGTCGTAA AGTTCTTTAT CTGGTAATTC TTCTTTATTG
     8101 TTAATTCTAT TATCAACAAG CAAAATTTCA TGCTCAATTT TTACCTTATT TTTAATGTCT
     8161 TTGAGAAAAT CATTTATATA ATGATAATCT TTATCACAAA ATGTTAAAAT AATACTTAGT
     8221 TTCATCTTTT ACTCCAAATC GTTTTTGTCG CCATAAATAA AATTATTTTT ATAATCTTCA
     8281 TCATATTTCT TTTTGTCTGG TCCATAATAA TCTTCAGGAA CTTCATAAGG GTTGTCTTTT
     8341 AAAAATTTCT TTATTTTTTC TGAGCAGCTT TTACTTATAA AATAAGTAGA AGTAGTCATG
     8401 TTATAAAGAT TATCCTCTAA AAATTTTTTC TGATAATTAT TAAGACTATT CATCGCAAGT
     8461 TCGAAACAAG AGTCATATAT GCTTTTATCA CAAAATTCCA ACATAGAAAA AATGTTAAAT
     8521 AATTTAAAAG ATAAATTTTC AGCTTTAAGT CCAGTAATTT CTACAGGAAC AAAATCAGAA
     8581 GAGCTGTTAA ATGTCATACT AACAAAATCA CTAAATTTTG TTATTTTGTA TATAACTTCG
     8641 TTATCAGTTT TACAACAAAA ATAATTTTTT ATATCCAACG TCTCACACGT TTTTGTTATA
     8701 ATACTGCTTC CAAGCATAAT ATAAAAAATT TCAAAAAAAG ATTTTTTTAA GCAAAAAAAA
     8761 GCAGGGAATC TTTTTTTACT TATACAAAAA ATTCCATAAT CATTATTTTG GCAAGTTGGT
     8821 AAATTATTAT TTATTTCAAA TTCTCCAAAT GTAAATAAAT AAACATAATC ATAGTTTATT
     8881 GACTGTAATT TTTCTAAACT AACTTGTTTT AATTCTATGA TTTTAAAAGA ATTTTTTAGA
     8941 TAACTTCCAC CATTTATTTT TATATTATTT TTGTCTAATG TTAGAATTAA ATTCATTATT
     9001 AATCTCCACT ATAAGCAAAA CTAAAAGTTA TTCTATCAGT TAAGTTAGCG GAACCATACA
     9061 CAGCAACTTG TGTATATGAC TTATATTCGT GACTTGCCCC AGAACTTCCA TATGGACCTC
     9121 TAACTGCATT AACTACATAT GTCTCATTAA ATCTTATACC GTTTTTATTA AAAACTTCGG
     9181 AACCAGTGAT TGTTGTAAAA GAAGTTGTTT TAAATTCGCC TGCGTCTGGT TTTTTTCCAG
     9241 CCCACCACTC ATTTGCATCT TGAATATGTT CATCTCCATA GATCGTTCTG GTGTTCCAAC
     9301 TAATGTTTGC AGGATTGCTT GCGTCTAACC AAGTTAGTTG CCAATCTGCT CTAACATGCC
     9361 AATTCCAAAA AAATAAAAAA TATTCTTTCC ATGCACTAGT TCTATCGCTG GCAAGTGCGG
     9421 TTTTACCGTA TATTTCTGAC CTTGATTGTA TTGAATAAAA ATTCTCAGTA TAGTTTTTTG
     9481 GGCTAAGATC ACCATAAAGT AAACGGCAAT TTACTCCAGT TTTAGGCTCT CCGCTGTAAT
     9541 ATGTGCCTGA TTTATTAATT GTTCCAGAAG TGTGGCCAGC TGGTAAATTA AAAGCAACAT
     9601 TACCTAACGA ACAAACATAA TCGCCTTCTA ACGGAAATAA AGACTCCCAG GATACTATTG
     9661 TAAGGGTTTG ATGCCTGCTT CTTGATGGAG CACCAACAGG AAGCCAAACA CCTAATTGTG
     9721 GGTGATAAAT AGAATTAGTC CAGTTTTCAA TGTTTTGGTA TTTGTATGTA AAAGTAATGC
     9781 CCTGGCTTAA TCTTATAAAC GAATATAAAC TCCCCAACCT GTTTTTTGCT ATAAATAATG
     9841 GTTTAGAATT ACTACCATTT TGAGCTCCAA TAACATCACC ATTTAATAAA CTTCTATTAG
     9901 AATAAAAATT ATTACCAATA AATTTTCCTT CTGTCATTAA AGCAGAATAA ACATTATTGC
     9961 CGTTTCTTAA CTGGCATTTT AAGATCGGTA TTCCAGCCGA TTTATATCTT TCATATGCTT
    10021 TATTAACGAC AGAATCATTA AAAAATTTAT ATGTTTTGTC ACCAAAACTA AGATTAACAC
    10081 CCATTTTTCA CCTTTTCCTA AATTAACTTA CGATATAGAA ATGGCATAGT CACCAATATA
    10141 AAGGTATCCG CTTGCAACTC TAAGATTACT AGCACATTGT AATTGGTGGT CAACATAAAT
    10201 TTCAGGAATG TTACTAGCAT TTCTCCAAAT TCTTAATGCC TCGTTAGAGC TATTAAGCTT
    10261 TAAATAAATA GCAGGTGATG TAATAGTAGC AGTATCTTTG GTAAGATTAA TAGATGTGTC
    10321 TGAAATACCT AAATTAGCTG CAGTAGAGCC TAAACTTAGC GAAGCGCCAG TTTTTTGGTA
    10381 GATGCTTAAT GTTCCGCCTC CAGTAAGATT TAAATTATCA GCAGCTATAT TCGAATTTGT
    10441 AAAAACTGTT CCGCTACTGT TAAAGTTTAC AATTTCACTA TCAACATTAA TGGCAATTTT
    10501 TGAGCTATTT AAAGTTATAT TATTACCACT ACCAGTTAAT GTAGCATTAC CGTTACTCAA
    10561 ACTTAGCGAA TTGCTATTAT CGTATTTAAA AATAGAATTT GTAGAATTAA TACTTATTTT
    10621 TTCAGCATCG CCGCAATTAT GTGTTAGAGT ATTAGCAACG CTTGTAATAG AGTTAGCGCT
    10681 GCTACTAATA GAGCCACTTG AAGCATTATT TGAAAGTATT ATACTAGCTT TACTATTTGT
    10741 TTGTAATGTA ATACTACTAC TATCTGCTGT AATTTTATCA TCATTATTAG TTCCAGCAAG
    10801 AGTTACTTTA AAAGAACCGC CTGCTTTATA TTTTGCACTA ATAGTTCCAT TATTTGTAAG
    10861 TAAATCAATG TCTGTTTTTT TCGTATTATT ACCTAAAATA ATAGAACCAT TATTGGTATT
    10921 TTTTAAAGTA ATACTTGTAT CAGATGTTTT TGTAAGTAAT TCGATGTTTC CTTCCGAAGT
    10981 AATTCCAATG TTACTTTTTG AAACAACACT TGTTTCCGCA GAAGAGTTTA ATTTTATATT
    11041 TCCGCTTGAT CCAACATTTA TACCAGAATT TCCTTCTACG TTAATTTCTG AATCACTTGT
    11101 TATATTTATA TTATTTGTTG AATATAATTC GGCATTTTTA TAATCTCTGC CACTATTTAG
    11161 AACTAATCTT GATATATTTC CAGTTTCTTG TGTAGGATCA GAGTCTGCTT CAAATGTTAG
    11221 TTGTTGTGCT TGCCAATAAC TTTGCTGTCC ATCTTCAAAA TGCACTTTTC CGCTTATCTT
    11281 CAAAGCAGCT TCTGCATTTT TTCCAAGGAT TTCAAGAGAG CCGTTGTGTT GTCCTGCATT
    11341 GTCGTAACTA TTGCTTGCTA AATGATCTGT TGTATCACGT CCAATTCTTA CTCTGTAATC
    11401 AAACCAAGTT TTACCATGGA AATCAAAATC TGAGTGCCAA TTTGTTTCTT CACCGATTTT
    11461 TGTATTTGCT TCGTTTGCTC CCCAGAATAT AACTTTTGCT GGATTATTAG CACTACCAGC
    11521 TTTATTATTT GCAAGTGCTT TATAAATTTT ACCTGTTTCT CTATCAGTGT ATGTTACTAA
    11581 TGAGTTTCCA AATACGGCAT TGCCACTAAA TTGAGATGCT CCATTTACAT AGAAAGCAGG
    11641 TGACTCATAA TTATTTTTAT CTTTAATGTT GTCAAAAGAC ATAGAAGTGT TTCTTAAAGA
    11701 AGAACCTTCT GAATTAATTT CAAGTCTTCT TTTAATCCAC TGAGAACCAA AAAGTTCTAA
    11761 GTCTGACTGA TCATCCATTT CAAGAGTTTC AGAATTACTA CCAAATTTAA TTAAACCACT
    11821 TTCTACATCA AGAGAAACAT TATTTCTTGG AAGTTTAGTG CTACTATTAT CGTAAGAATC
    11881 AACAATAGTA TTTTTTACTT TACGAGCATT TCCTTCTGGA CAGTTTGGAG TTTTTTCATT
    11941 ATAATCATAA TTTGCATAAT TATGGTTTAA AATTTTCAAA GTTCTATTAA GAACTGTATC
    12001 TTCTGTAAAT TTGCCTTTTA CAGTTATATC TTTTTCAAAA TAAGAATGGC CATAATTTAC
    12061 AAATTCGTAT AACCAATTTT CTTTATTTAG ATTAAGATAC TCGTCGCCAG TTTTATCTAA
    12121 CAAGTGATTT TCTGCATCTT TTTCAAAATA CTCTTCATTA TACTTTTTAT ATTTATCACT
    12181 ACTGTTTCTA ATAATAGAAG TAGAAGAAGT GTGATTAGCA GTATCATCAA TTGTTTTTGC
    12241 ATTTTTTCCT ATAACGAGTT CGCCATTTAA TACTGTTTGA CCTTTTACAA CAAGGCTACT
    12301 GTTATTTTCA GTTGTGCTTT CATTTTCTCC ACTATTAATG TTTATAAAGG CTTGTCTATA
    12361 AATATAAGCA TTTTTATTAA TATGAGCACC ATTAGTTTTT AAACCAAAAG CACAATAATT
    12421 TTCAGCATTT GCTGGCTCTT TGTTAAGGTC TGTATCAATG TTTAATCCTA ATTTTCTGTT
    12481 AAGGAAAAAG AATAAACCAT CTGTTGATAC ATCTCCTGAA TAGTTAGAAT AAATAGTGTT
    12541 TTCAGAAGTA TTATTAATTT CATTATCAAA GTTTATAGTT CTTCTTGTTT TATTAATAAA
    12601 TAAAGAAGAA ACATCAAATA TGTTAGAATT TCCAAGTCTT AAAGCACCAT TTCTGGCGTC
    12661 TTTATTTTTA ACGTCGTCTG CTGTATCCGC AAGAATAATT CTTCCGAAAT AACCACGGTT
    12721 TATAAAAGCT GCTGCCCAAC GATTTTCGTT ATTAATATAC TCAGTAGAAG TTCCAGTATA
    12781 ATTACTTCCT TCTTTTTTAA TAGAAGCAAG AATGTTTGAA TCTACATCTT CGTTTGTAAC
    12841 ATAAGGAATA TAATTATTTT CAAGTTTGTA GGTTCTACTG TTTATTGGGT ATCCAAGCAT
    12901 AATTTTATTG TTTTCTGGAA CAATACTTGA ATAAGAGGTT ATTACAGCTT TTTCATTGTC
    12961 TGAGTTATCA TTAGTATTTC TTGCTTCGAA AATAGTTTTA ATATGGCTTT TTAAATAACC
    13021 AGCGGCTTTT GTTAAACCAA GTGTAAATTT TCTATTAGAA GAAACAATGT TGTCTCTTGA
    13081 AGAGCCAGTT TCGCCAGAAG TAAAACTAAG TTCGCCAATA ACAGCGTTTT GAGTATCTGT
    13141 TTTACTTGTA AGAGAATCAA TATCATTTTT AGATTTAGAT TGTCCAATTT GGAAAACTAC
    13201 ATTAGCATTA TTTCCTGATT TATCTATTTC GCCAATTTTT TTAATAACAA GTTGGTCATT
    13261 GTTACTACTT CTAATCCTTG TTTTACCTTT AATGTCTATA ATGTTTGTAG AAGCATCTTT
    13321 GAAGTTTGCT ATATTAATTC TGCCAGTAGA ATTATTTGTG TTAAATAAAT TTATATTTCC
    13381 CTTAGCAGAA CAAATTTCTA TTGGTTTAAA GCTAGAATAA GAATGAGTAT TGCCACCAAC
    13441 TAAGGATTCA TCATAGTTAA AAATTGAGAT ACCTTTATTT TTATTTACGA CAATACCTTT
    13501 TTTGCCAGCA TTATTGTTAT AAATATATTT TCTAAAATTA GAATCGTCTT CTGATTTAGT
    13561 TGTGTCCAAA ACTTCATAAG ATTCCTCAAA GAAATCAGAA GGAGTATCAC CTTCGCCAGA
    13621 ATCAGTCCAA TTGTTTGTTG CGGGGGTTAA ATGCTCTTCT TTATCTTTAA CATCTACAAT
    13681 TCTTGTAATA GGAGAAGTGA TTCGTAATTG TTCGTTATTA GCATCACTAA ATTTTTCTTT
    13741 TATTTCTATT TCACGATTAT CGTCTACATC TTTAATATGA ATGTAATTAT TTAATTCTGT
    13801 TCTTGTAGTA GAAAGCAAAG AATTAAGTTC TGCACGTTTT GTAGCAATTA ATCTTCTATC
    13861 AAGCGGATCA AAGAAACTCT TTACACTTTT TACAACTGGG TTGTTTGGAA GAATGTTATT
    13921 TGGTTCTACT TTTATTTCAA ATAGTTTTAC AAAGTTTGAA GCTTCAACTT TTGGATCTCC
    13981 ATTTGTTGTT AAATAGAATC TACCAGTTTT ATCATATTTA TCGTTTGTTT GGTTTTCTAA
    14041 TTTTCCATCC AAGTCATAAT ACAAATAATA TGTTTGTGCA ACGTTTCCTA TTTTTATAAT
    14101 TGCTTCAAGA TTTAAATAGT TATAAATGTT TGTAATGTTT ACAAAGTAAG AACTAAAATA
    14161 ACCTAAGAAA GCATTTGTTA AATCAAAAAT GTTTGTAAAG TATTGTTGTT CTTCTGATTT
    14221 ATTTATAACA AGTTTGTTAA TAGACTGTTG TGTTATAACA TCTTGATAGA AAAATTCTCT
    14281 GGAGCCAGTT TCGTCTGAAA CTCTATAAGA AATAGTCAAT TTATAGTTAT CATAATAACT
    14341 ATTGTTATTT TTTACAGAAA TTCTAGAACC GATTATTGGA TTACCAGTGC TATCATTTGC
    14401 CTGAATTTTT TCAATGTTAA AATTTTTTGA AAAAAACAAT ACTTCGCTAA ACAGCTTATC
    14461 GTTAATTTCT TGCAGTGTTA AAGAACCACT AAAATAAAAA GTAATAGTTT CTACAATTTT
    14521 TTCATTTTCA TCAAAAAATT TAACAGTAAC ATCAGTATTA GAGTCAGCAC CAAAATCTGA
    14581 GTTTGGTAAG AATATATCCC AGTGAGCATA CTGTTGTTTA TTTGGTAACC AAGTAACTTC
    14641 GTCATCCCCA GAAGTCGCTC TTACAACATT CATGTAGTAT CCAGTTCTTA CTTTTTCATT
    14701 ACCGCTAGCA TCTTTAAGAA TAAGGGCTTT GTTTATATCG TTTGTATAAG TTCCGTTTGG
    14761 AACAATTTTA GTTTGCAGAT TTTCTCTGTA AGTTACTGTT TGCTTTATTG TTTCATTATT
    14821 TAAATTAGGA GTTTCACTAT TTGTAATTTC ATCATAAGTT GTTAAATAGT TTAAACTATT
    14881 AATAGTTGCT TTTGTATCTC CATAATAAAT GTCAAGATCA CCAAAACCTT TTTTTGCTAA
    14941 ATAAATAACT TTACTGTTTT CGTCAGTAAC ATACATAGGA GAACCGTTAG AACTTAATCT
    15001 TGGGTTTCCA GTTTCATCTA TGATTTCTAC CTTTACAGTC ATTGGAACTA AATCTTGGTA
    15061 AATTCTCAGA TCGTTTGTTA AGTCTGTTAA ATCAAGATTA ATTAAGTTTG CAAGTTCTCT
    15121 TTCGTAAAGG TTTATCTCTG GTTTATTCTC TATTAAAAAA GAATTAAACT TGTCATTTAA
    15181 AAAACAGTCT TTGTGTATGT TGTCTTTGTA ATTATAATCA CCTTTTTTTA AAAATGGATT
    15241 GCTATTATTG TTCGAATAAT CTTCTTTTGC TAATTTACTA AGCAGCATCA TTCCAGTAGG
    15301 AATTCTAATA AAATAGTTTT GAGAGCTATT TTTAAAAGAA CCAATTTCAA AAGTTTCTGC
    15361 TGCAAAATTT TCCAATACAT CTGGAACAAT ACCATTTGTA TTTCCATATA CAGTTTTTAA
    15421 AAGTGTTTGT ATTAAATTAT AATTACTTTC TTGATTTTCT AATATATTAA TTATTGGTCT
    15481 ATTAACACTT CTTGCAGAAA CATTATCTTT TGCTGAAAGA AGTTCAGCAT TTAAACCAGT
    15541 TGCAAATTCT TCAGCTGAGT TTTCATAGCT CTTATATTTC ATTTATTAAT ACTCCTAGTC
    15601 TTTTCTTCTA ATTAACTTTA TAAATAAAAA AGGCTGCTTT AAGCAGCCTT GTGCGTTAAT
    15661 AAAAATTTTT CATTCTTATC GGCTTTATTG TTTCGTCTTC CGTTAAAGAA AGCTCAAAAA
    15721 ATTTTTTATC GTTTTCTTCC GTCATAACAA ATTTTAAATA AGGTTTTTTA TCTTCTACTT
    15781 GTCCTACAAA AACATATTTG CCATTTTCAA ATTTAATGTC GTCTGCATGT TTTTCTTTTA
    15841 ATCCATTAAA TAATTTTATA AGATTGTGGT CTTTGTTTAT GTTGTCTGGA TAAAAACAAA
    15901 CATAGCCGCC TGATTCTCCG TGATCATAAG TAAGCCACCA ATGAGCCCAT TCTGGTAATG
    15961 TCATCTTTTC TCCTTATATT GTTAAAGTCC AAGTAAGTTT TAACTCTACG TCTGCCGTCT
    16021 TCTGGAAAGA AGTAATGTTT TTAACAGCCA AAAGCATTCC GTGTTTCATA TTATTGTAAG
    16081 CATAATTATT TAAGTCGTTA GAAGCATCTA CACCAGTTGT AAGCAAAGCA TCATTATATA
    16141 AGCCCATTTG TTTAAGTGTG TAACCATTAT AAGGATAATA CTTACCAACT GCATTGTCCG
    16201 CTGCTGACTG TGCAGGCATT GTAATAGAGA ATGTGATTTT GTTTAAATAA GAACTAGAAT
    16261 TATCCTTTGC CAAAGAGACT TCTGCAGCAG AAGGATCATC CCAACCCTCT TTTGTTTGTA
    16321 AATTTTCTTG TGGTGTGTTA AAGTAAATAA AACAAGGTCT ACCAACACCA CGGTTAATAG
    16381 GTTTTAATAA TTTACCACTA TCAGAAAGAG TAGTTTGTAA ATAATCATTA TCAGAAACCT
    16441 CATCAAAGTA AAAAGTTTTA ACTGCTCCAA CTACACCATA GTTTTTATTC ATGGTAGAAG
    16501 TTGTTGAAAT AATGTTTGAA GAAGTATCTG GGTCATTTAC TGTTCTCATC TTTGTGATGT
    16561 TTCCATTTCC AGAATAAATG TTTTTTGAAA TAGAGCCAGA GAATGTATTA CAAGTAATGT
    16621 CAATGTTTGT ATCAAAATTA TTTTTTGCTG TTGTTACATC TCCACCATAA CTATTAAGCA
    16681 TTTCAGTATA CCATGTTGCA TTAGCAGTTT CATTTTCTGT TTGTAAAACG TCCCAAGAAG
    16741 AATACTCTTT TCCAGTTCCA AATAAAACTT TTGTTGGAAA ATAAGCATAA AGGTTTTCAT
    16801 TCGCTAAACT GCTTGCTGGT CTACTGTATT TTTCTGTAAT TTCATTTGAA TTAAAAAAAT
    16861 ACTGTTTGCC ATTTAACAAA TAGCCATCAA GATTCTTACC AGTTGTATTA ACAGTTGCTC
    16921 CATTAACAGT TTTTGAATCC TTTGCTGTAT GATAAGAATC GTTTTGACCA AGCATACTAA
    16981 AAGCAGCTTC TGATTGTCTA CTAAAAACAG CAGTTGGGTT AGATAATGTG CAGTTTCCAT
    17041 TTTTTGAAAA TACTGAGCCA GTTAACATAA CCATAATAGT ATGTCTCATC CAGTCAGTTA
    17101 CAACATTATC TCCGCAATCA TGATAAATTA ATTTCTTTTT TCCGTCTTCT GAAACTTTAT
    17161 AACCCTTAAT GTCTACAAAA CCATCCATAA TGTTTACATT AAGAGGGTCT TTTACTTTAT
    17221 TGTTTTGAAA TTTTGATAAT ATATCTTTTA ACATTTTTTT ACCTTCTTAT TCTTGTTTCG
    17281 TAGTTACTAA GGACTATTTT TTGGCCGTTT ATTAAAGTTC CAGCTAAATC ATGGTTATTG
    17341 TCAAGCTGAA GCACAACAGC GACTTCGTTT CCTTTTGCAT CTGTTTTTTT AGTAATTTCT
    17401 TTGACGGCAA AAACTCCATC AAAGAAATTA ATGTTGTTTT TATCGTCCAT TATGCCTCAG
    17461 TAAATGTTAT TTTTGCTCCA CCAAACATAA AGTTAGAATC TTCGTTAATT GTTGGGTTTG
    17521 AAGTTAAATT ACCTATAATT AAAACTTCAT GATCACTTGA ATTACTGTTT GTAATTGATG
    17581 GTCCAGCAAA TACAACTTCT TTTGTAGTGC CACCATCTTC TACTTGGTAA GCGATAAGTT
    17641 TGGTTGGACT GCCAGTATAT CTTATTATAG CAAATCCACG TGCTGTTGTT GAAGCGCTGC
    17701 TATCTGGTTC ATTAACTCCA CAATAGGCAA AATTATTATC GCCTTTTACA GATTTTGTTC
    17761 TATTGTAAGA AACAGATAAA AGATTTAAAG TTTTGGAAAC AAAATTTCCG ACTTTATTAT
    17821 AGGTGTTAGG GAGAGTATTC AACTCCTCTG TGCTATCAAC AGAAGTTCCA TTACCTTGTC
    17881 TAAGCTCAGA AACTGCTAAA ACATTTTTGA GAACACCATT ATTAGTAGTA TCATTAATGT
    17941 CATTTATTAA AGCAATATAA ATTTTATCAT CTCCTAAAAT TTTTTTATCT ATGCCCTCTG
    18001 CATAAACACT ATGTGCAACG TAAGCCATCT ATTTTCTCCT TTAATTTTAA CTTGTAATAC
    18061 TATTTTAATT TTTAAGCCAG TATTTTATTA ACATTATCTT CTATCAACAA ACAAGGGCGA
    18121 TTAACAACTG CAACGCTTTT TGGTCCATCA TATCCACTTA TATCATAGCC TTCTTCAGCA
    18181 GCAGCATCAA GTTCCGTAGC TGAAACTAAC CAGTATTTAT AGTCTTGTTC TTCTGGTGTG
    18241 CTCACACTAA ACAAAAAATC ATTTTCTGGA ATTATATTTT CAGAAATTTT GCTAGCTGTA
    18301 TTTATTCCAA CAGAATTAGT AGACAAATTT GAAAAAAGTT TTTTGCTTTT AGAAAATTTA
    18361 CCAATTGTTT TTATTTTAAT AGAATTAGTG GATACTTTTG AAAAAAGTTT AATGTTATTA
    18421 GTAATTCTTG TTGTAATTAC TCTCCACAGT CTACCATCCC ACCAAAATCC TTTTAGTCTT
    18481 ATAAAAGTAT AAAATCTTAA ATTTATATCA TCTTCAAACA CTTTAAGATT CTGATTTTCA
    18541 ATAAACCAGA AATTTTGTCT AGGAGACTCC CACATTCTCT TCCAACTTCC AGCAGCAGCT
    18601 GGATCTGGAT ACAAGAAATT ATTTCCATTT TCATTAAGCT CAAAACTATA CCAAGGAATA
    18661 TAAATAGTAA AACCAGGAAC AAGTTCATCA GGAGTTTCTG GATTATTATC TGTGTCTTTA
    18721 TATTGGGTAA GATTTGCTTT TGCAGAACTT GTTAAATAAT CAAATTCAAA AGTTTTATAG
    18781 TCCGTTGTTG TTATATCTGC ATTTGTAAAA AATTGTCTAT AAGTAGTTAA AAAGTCTCTT
    18841 TCTCCTTCTG GACGATAATA ACTTGTATTA ATGTATTCAG TAATAAGTCT AATGTCTAAT
    18901 GAGTTTTCTA AATCTTTGCT TTTTAAAACT AATAAAAGAT TAATAGCATT TTTGATAGCC
    18961 TTAACAGTTT TGAAAATAAT TTTTTCAAGT ATATTTACAT TAGTATATTT ACTAGGGCTA
    19021 AAAATAGAGC TATTTGAAAA AAGTTTGTTA GTTTTTATAA AAGTGCCAGT AAAGTTTTTC
    19081 TTTAATGCAA TAATAAACTT AGAAATAATC GAATGTTTAA TTATACTAAC GCCATAATAC
    19141 ATAATGTTGC TAATAGTGCC TTTTGCTTTT ATTTCGTATC CTAAGCATTT TAAAAGTGTA
    19201 TAAAAAGTTT TATTTGTAAA ATTAGCAATT GCTTTTATAA ATACTTTTTT GGTTTTAGCA
    19261 CCAATAGCAA AAATACTATT TGTATTATAA GTAGATGCAA TTTTACGAGC AAATGCTTTT
    19321 GCAGAAGTGA AAAGACTGCT TGTTTGATGT ATCTTTGCAA AAATACTGTT TGTTAAAATC
    19381 TTAGCGACAA CAAACACGCC ATTCATTTCA AAGTTAGCAT AAGATAACAA AATTCTTGTA
    19441 GAAACTTTAA TATATAAAGA TTTAAAGAAC AATCTTATTT TCGTAATGTT TCCAACATGC
    19501 ATTCTTGAAG AAGGAATTTC TACACAAAGT TTACCATAAG AATTATAATA AACCTTAATG
    19561 TCATCATTAA TGATTTTTTG TTCTTTTTCA TTATCTATAA ATGTTGCCAC CGAAACAGTC
    19621 TTGTTATCAA TATGGCTTAA ATAAACTTTG TTTTCTGGAA CATTTTTGTA AATTGGTTTT
    19681 AATCCCTGAT CTTCAAAAGT TTTAAATTTA TTAAATTGCA CATAACCATT ATTAGTTAAT
    19741 ACTCTACCTT GCTCATTAAA TTGTGCGACT TCTTCATCAT GAACTTTATC ATAAATTTTT
    19801 AAACTTTTAT AATAATTTTC ATAATTATCT ATTGTTACAG CCTTGTTTGT AGAAACAACA
    19861 TTTATACTTC TATCATCACC AAAAGAATTA TATTCTGTTG GCTCACCCTC TGTATTCTTT
    19921 TCAATCCATT CAGCAGAATA ACATTTTGAA ATATAGTTAT CTATAAATTT TTGAGTAAGT
    19981 TTTTTAACTA TCAAATAACC AAAAATGTTG CTTTGTTCAT CAACATTCAT GTCTTTGAAG
    20041 AATTCTTTTT TGGCAGTTAA TCTTAAACCA GTAGTAATAG AAGTATCTGT AATAGTAATA
    20101 ATTATTTCAC TACTTTCTTT AAGTCTTGCT CGTATCTCTT CATTTGTATT AAGTCTTAAA
    20161 CCATTTTTAC CAATAACATA ACCAGAATCA TTTGTTATTG GTAAATAGTC AGAGTCTGTG
    20221 TTTTTTACTT CGGCAGAAGC AAAATCTGTT TCGTAGTATT TTCTTGCTGC TTGCCAATTA
    20281 GATGGACGAG ATATATCGTA AATGTTTTGT CTAAACTGGA AAATAGGCTT AATACAAGCA
    20341 AACTGTTTTT TATACATCTC TTCGATGGTT TGTGAAAGTT TTGCAACTTC TTCCGAAGAG
    20401 TTTACTTTGC TTAAATCAAG CATTTTATAG TATCTGTTAA AATCATAACC AAAACATTTT
    20461 ACGAAGTCTT CTTTTTTTAC AAAAAACTTA ATAACGGCTT TTTTATAGTT GTCGCTTAAT
    20521 TTAACATCTA TCTTGTAAAA ATTAAGTTTG GCGTTTCCGT AATACTTACC ATTATTTACA
    20581 AATGTAGAAA GTAATGTCCA AGGAGATCCA AAGAAGCCAC CTCTACCATC AAGTTTTTCT
    20641 GCTAATTTTG GATAAATTTT TGTAGGCTTT TTACCTTGTG TTTCTATTGA TAATGGTTCT
    20701 TCATCTTTAA TTGAGGACTC TCTAAATAAA TTAGTGAGTT TTTTATAATA GTATTGCTTT
    20761 AAGAAATTGT TTATTTCTTC TTTGCTTGTA GTTCCTTTTG AAAAGCCATG AAGTAAATCA
    20821 AACATTTCTG TAAACTCAGA GTATATATCT CTTTGTTCGC CATAAAAGTC TTTTGAGTAT
    20881 ACACCAAGTC CATAATTTAA AGAATAAGGA ATGTAAAAAT TATAAATAGA ATCATATGAT
    20941 AAAGTAATTC CATCACTTAT TGTAAGAGTT TTAATGTCTT TATAAGTTTT ATAACTATAA
    21001 GAGAAATTTG ATGGAACTTC AAAAAATTTT GGAGAAGATC CAACTGTTAA AGAGTAAGCA
    21061 TCTTTTCCAA GAAGTGATTT TCTTTCCTTT GTCGAGAAAT CAAAGTTTAT ATTATCGCCA
    21121 TACTTGTTTT TAAGATCAGT AATGGCTGCT TTTACTTTTG CTATAAAAGC AGTTCTTTCA
    21181 TCAAAATAAA ATTTACCAGC AATTTGTTTA TTATTATTTG CTCCATATTC GTTTGTTAAG
    21241 CTTAAAGGAT CTTTAAACAT TGCTGCATCA TCAATCTTTC CGTCTTTATC AAGAACCAAA
    21301 GTTCCTTTCT CGTTCCAGTC TGTAAGTTTT ATTTCTATTG CGTTACGCCA GTTTTCTATA
    21361 AAAGAATAAT AAACTCTATC TTTCGAAATC GAATCAAGTC TATCAGCGCA CTGGTTAACG
    21421 GCTAAATTAT AATAAGTTGT GATTCTGTTT TTAATTGCTT CGGTTATATC TACATCTTCT
    21481 ATTTCTGAGT ATATTTTTCC AGTTAGTCTT TCAAGTATCT CTTTTGGAAT AGATTCTTTC
    21541 GTATAAGTTC CAAGAACAAC GATTCTATAA TAGTCTTGAA AAAAGTCAGA AGTTTTAGAG
    21601 TAAAAAACAA ACTCTCTTGT AAGCGGTGAG TTTGTTAATT CTTTCATTGC ATTTTCTATT
    21661 ATAGACAGCA AACCTCTAAC ATGTCCATTT TCTAAGTCTT CCTTATACCA ATCAACATGT
    21721 TCGTTGGCAG TAAAATTATC AATAGTTTTT GTAGAAATTT CATCAATAAT TCTTTGACCA
    21781 AATGTGTTAT AATAAGTTGG AATACCTGAA ACAAGTTTAA ATTTGTCTTT TACATTATCA
    21841 AGTTCAATAC TAGCACTGTT AGAAGAAATA CTATTATATG TAAGTAGGTG TTTTCCAGTA
    21901 TCTTCATCAA ATTGTAAATC AGTTTCTCTT TTAATTGGTC TTGCTATAAT TTCATTTTTT
    21961 ATATTAAGTT CTGGCCAAGT GATTTTATGT TCTGCGTTGT AAAAAATAAA ATCTTCTTCA
    22021 TCTGCTAATT CGTCATATCC TTTCCAGAAA TAATCATACT TATTAATTTC ACCTTTTATT
    22081 ATATTACCAT TATCTGAAAT AGAATAACGT TTGCTGGCGT TTACACCATC AGTATATTTA
    22141 TTCATAAGAC CATTAGAGTC TTCGTAGAAA TCACCGTTTG GATCTTCTAC ATAAGAATTA
    22201 ATAGTAAGAT TACCAAACCA ATTTTCAATT ATTTTTATAT CCTGTCTTGA AGCGCCAGTT
    22261 ACATAATAAA GTTTTTCATC AGCAGTAGAG TATATTAAAC AACCGCTAAT TCTATTTTTA
    22321 TACTTAAACG TGTATAATCC TTTATCGGTT GTAGAATTAA CGTAAAATTC TGCGTTATTT
    22381 ACTTTTTCTG CTGGATTATC ATTAAAATAA TTAATTGCTT CTTGCAGAGT AGAAAAATTA
    22441 TGATTTCTTC CGTTTTGATA AGTGTCATTA GAAATACCAT TATAAGCAGG AACTTTAACA
    22501 GCTCTATAAT ACTCACCATC AGCGGCAATA TAAAAAAGTT TGCTTGTTAT ATAATCAATT
    22561 GGTAGCCATT CGCTTTGCTG TTTTTTATTA GCAGCTTCAA TCATTCCAGC TCTTAACTGA
    22621 TTAACGTATT GCTGAGCCTC TAAAAGTGAT TGTTTTGTTA TATAACCAGC TTGTAAATTA
    22681 ACGCTTTCAA AATTACTAAG ACTTCCATTG TAATCTTTTC TAAGCTCATA TTCAAAACTA
    22741 TTTAAGTAGT TTAAATATGT AGCGGCATAC TGATTGCTAT CACCGATTAT TGGATAAGGA
    22801 GTATAGCCAT ATCTATAAAG ATTTAGTTTG CCATTATTTA AATCTCCTGA GTAACTTAAA
    22861 ACATAATCCC CAAAGTTTAA ATTTTTTAAT ATGTCGTTTT TGTTATAGTT TGCAATTTGG
    22921 GCATCTGTAT AGATTTCAGA ATTAAAACTA GATTTACTAT CAGTTTCTTC ATTTTGTAAA
    22981 ACTTCTTTTT CAAAAGTATC GATAGAACAA CTTATATTGC AAATATGAGT TTTGTTTTGA
    23041 TTAAGCTCCC ATAAATAAGC TTCATAAGCA CTCTTATATT TTCCAGTTCC ATAAGGTATA
    23101 GTTCTAACTT TTACAAGTTT TTTAGGAAAT GTTTCACCAA ATTTAAGTTC ATTAAATTCA
    23161 GGTTCTTTTA TAAACTCATC TATTGTTTTA TTTGTAACAT AATTTATAGC AGTTCTTAAA
    23221 TCTGCATCTC TTATTTGTGT TTTTAAGCAT TCTTCTCCGC CTTCGCCGTC ACCACCAGTA
    23281 AGATTTATTA ATTTGGTTGG CTTATCCCAA GAGTTTTTAA TAGTTGTATA GTTTTCAGCA
    23341 CCAACAAAAG GTGGAACAGT ATAGTAAGGA GCAATGATTA CATTTTGAGA TCCCCAGTCA
    23401 TCTGTTTCTA CACCATCAAG TGTATGAAGA ATATAGAATT TTAATCTTCT TATATTTGGT
    23461 TTATTTACAC CATCTCCACC ATGTAAGTAT CTACTTACAG ATTTAGAAAT AGTTTTTCTT
    23521 CCAAGTGGTA ATCTAAACTT ATTAGTTCCA ACTGAGTTTA CATAAGTATC AAAAGTTTCT
    23581 TCTTTTCCGA GATAGTTGTT TTCATTTACT TTTTTTGCAA CACCGCTTGT AGAACCTGTT
    23641 ACATACTCAT CTTTAAAATG CTGCGACCAA TCTTCGCTAT CAAGCATTTG GAAAGAATTA
    23701 AAATTACCAT AAGCGTCTGG CGTTTCGCTA CCATCACCAT CAAACCCAAT TGGCTCTTCT
    23761 GTTTTTTCAC TATAAGTATC TACCTTTATA GTTCTCATAA CATACGAAGG TGTTAAGAAC
    23821 TCTAAGTATT TTGTGACAGC AGTTAATTGC TTTTCTGTTG GGTTCTTCAT ATCTACACCA
    23881 ATTGTGTAAT AAATAACGTT TGTCTTAAAA TACTTATAAA CTTTTCCCTC GTATTTCTTA
    23941 TACTCCATTA AGTCGCCATT ACTGTTATAT ACTGGATAAA TTGGAGAATA ACCAAGAACA
    24001 GCTTCTGGAC CATATTCTTG ACAAAGTTTA TTAAATTCAA GAAGTGAGTA TTGAGGTGTT
    24061 ATATCACTTG GCGAAACAAT TTCACTAATA CCTAATTTTT GTAATTTGTT ATCTGCTGGG
    24121 TTAACAGTTG TTAAATAATA CTCAAATTCT GCATTATTTG AAGACTCTGT TTCTTCATTA
    24181 CCAGCATTAC TTGTAGTATA ATACAAACGT CTATCAAAAT AGTATTCGCT TATTTTTATA
    24241 TTAAATCCTA AGAAATTAAA GAATAGTTCA AAAGAATAGT TAGTTCCTTT AATTCTATAA
    24301 ATGTCCAATA TGTTTTTTGC TAACTCTCTA AACTTTGCTT CTGTTTCAGT ATCAGCATTT
    24361 ATATCCTTCT TTTCGAAACC AAGGAGCTGT GTCAAATAGT TTATTAAGTC ATAAGGTATA
    24421 GTGTCAAAAT CTCTATATTC AAGACACTTG TTAATCATTT CATCGAGTTT ATCAAACTCT
    24481 TTTGCCATCG CATCATAAAA TGCGCTACCA ACACCATTGT TTTCAATTTC TAGAAAGTCG
    24541 GCTTCTGGCA TAAATCTTCC TTTGTTGTTT TGGAAGAATG AAGAAATAAC ACAATACTTG
    24601 TATGTATACA TTAAAAGTTT GTAAGTCTCA ACATTTAAAT TTTTTGGTTC TACGCCAATA
    24661 CAAGCACTAA TTTCTTCCCA AGCAACTTTA TGACTTACGA GATACCATAT TTGATTATTT
    24721 TTTATTTTGT CAGAGAAGTT TAAAAGAACC TGTGCTAATT CATAAAGAGT ATTAACATTA
    24781 TTGCTATAAA TAGCAATTTC CATGTCCTTA ACCTGTTCTT TTGTATAATT ATCATATAAA
    24841 GAACTTTTAG TTATTAAATA ATCTTGACTT TTTAAGTGAT TTATTAATTC ATCGTTATCT
    24901 ACTAATGTTT GAAATACCCT TTCCAAAGAA GGTTCTATAA ATGTCATCTT TGCTCCTAAA
    24961 AATCTTATAA TTAACTTTTA GGAGCAAAAA GTTATATTAT TCTGCCATTT CAAATGTAAA
    25021 AATTTTTCCA GAAGAAGATC CATCCGAATC GTTTAAACAT AAAATCTCAA AGAAGTCTGC
    25081 TGTTAGAGTA TCAGTAGATG GCGCTTCACC ATCATAGTCA TAACCAAAGT AAGTAATTTT
    25141 ACAATCTTCA ACTCCATCGC AATTCATAAT GGATTTTAAG ATTTTGGCTC TTGACATAGA
    25201 ACCAGCAATT TCTGAGTATT TTATATTACA AATGTCATCA ACTGCTTTAT TAACCGCCTT
    25261 AACAACTTCT GCTTCTGAAA AGTTTGCATT ATATCTAATT GTTGCCGCAA TGTCATAAGT
    25321 TCTAAAATAA GGAGAAATAA ATGTTATGTC AGTTCCAGAA ATTTTATACT TATCCATATA
    25381 AGACTGCAAC ACTGTTTCAT CCGTCTCTCT TACTTTGCCA TTACTGTCAA AATCATAAGA
    25441 TTTATCATTA ATAAAATGCA CATAAAAATA AGTGTCTGGA AATTTAGAGT TTTCTGTTTT
    25501 GTGTAAAACA AATCTGTAAG AGTTCTGATC ACCATTTGAA GCACCTTCTA TTGTTATATA
    25561 GAAATCTGCT GGGCGACTTG AAATTGTTGT CTCGCCTGTT TCAGAATTCA CTTCTTCAAC
    25621 AAGTTTTCTA TATTTAAACT CTAATGGCTT ATCTCTTGTA GGGCAGAAAT AGTATTCTTC
    25681 TTCATCTATA TATTTTATGC AATCACTATC AACCGAATCT ATCGGATACA AATTGTATAA
    25741 ATCAGTATTT GTTTTACTTG TTCCAAGAAA TTGTCTGTAT ACTAAATTAT TAACATCTTC
    25801 TTCTATTCCG CTCAAATAAG AAAATTTAAT ACTACCATTA TTTCTATTAA GGTTTTGTAT
    25861 TTGTATTTGA TTCAAACAAG TATAAGAGTT TCTTACAATT GTATTTCTAT TTGTGTTTAG
    25921 ATCAGAAGAG GCTTCTGTAT TTTTTAAAGT TTTTAATAAC AAACTGGTTA TTTCTGTTCC
    25981 GTTTTTACAA GTAGACAGAT CAGCAACAAT TGGATCGTTG TCATCTATCT GCATAACTAT
    26041 TGTGCCATTA ATTGGTGAAG TTATGCAAGC AGTTAGAAGT TTTATTCTGT CGCTTTTTAC
    26101 AACGTCAAGG TCAGAATTAA TAGCATATAA TGAGTTTGTA TTTTGTGGTT GTGAAGTAAA
    26161 TCTTATATCT AAATCAGTTT TGTTTTCGTC TATGTAATAA GATTTAACCC CATTTGCCAA
    26221 AACAGTGTAA CCCATATATT GACCACTAAT TCCGGCTATT TCTTTTTTAA GTAAAGAATC
    26281 TATGGCTTCA TTTCCACTAT AATAAAAATT ATTATACACG CTTCCAAGGA CTAAGCTGTC
    26341 ACTTTCTGAA ACTTTAAAAT TAGCAAAAAT TTCAGAGAAA TCATAAGAGT TATAAATGCA
    26401 GGAATTTTCA AAAATAACAT TTCCTGCTTT AACTGTTTGA TCAATTGTAG CTTCTGTTCC
    26461 ATCCTGAGTA ATATAAACTC TCAAAGCATC ATTTTTTATC AAGTATGCTT TTTTTACTCC
    26521 GTATGCTTTA TATGAGTAAC CACTGTTATT AAAATGTAAA TTTAAAATAG ACTTCATAAA
    26581 GTCTCCGCCT GTAGTATTGT TAAGTTTAAA ATTAACACTA GAAGAATTTC CTTTAATTGG
    26641 CGAAGTAAGT TTAAACCATC CGAGAGAACT CTCATCAGAT ATAAGCTCAA AAGAAGCAAG
    26701 GTTATTATAG TCAGCTCCTT GTGTTGGTTC TTGTATAAGA CTTCTTAAAG AAGTTGCTTG
    26761 GTTTGCATTT CCTTTAATTG TATGACCAAA CATACCAAAT CCAACATAAT AACAATCTTC
    26821 TAACCATAAA ACCTTTTTTA AATTATGAGT TACTCCATTA TCATCTGTAT AGTTTTTGTT
    26881 TATAAGCATT TTTGGATCAG TTGTTCTAAT TGACAAATCA TAAGCGTTAT AAACACTGTT
    26941 TATATTTGTG TCATCGTCAT TATCTGAGTC TGTATCAAAA ATCAAAGTTT GCACACTTTC
    27001 AGCATGTAAT CCAGCAAGAG GGAAGCCATC TGGTTCTACC CAATTTGCTT GATTTGTATC
    27061 ATATACTTTA AGCTCTCCAC CATTTTCTTG GAAAATCCAG TTTAACATTA TTGCTAAGCC
    27121 CTTAGTGCTT TTCCAGTTAT AATCTTGAGG AAGAAGAACA CCACCATTCA TTGCGTTCCA
    27181 AGCATTTATC CATAAAGCAT TAGACAAAAC AAATTTATAA TCTACTCCGT TAACAGAAAG
    27241 TGTTAGTTCG TAAGCGTCAC TTTGTAAAGA AGGAATTGGG GCATACTCGC TTAACATATT
    27301 TAAACTAAAA TACTGATATG AAGTATCGCT TGTGTATTCT TCAAATTCCT GTCCCACTCC
    27361 GATCTCTAAT TGAGCCAAAG ATTGGTTAAT AATTTCTACA ATACCGTTTC TGTGAGAGGC
    27421 TGCAACTTTT GTTTTGTTTG TTCCCCAAAC TTCTTTCGCA TTTAAGTCGC CAGTGTTTGT
    27481 CCATAATAAA TAATACTCAG AATCATTATA GACGCCGTAT TCATTAACCC CTCTGTCTAC
    27541 CCAAAGATCA ATAGTGATTG ATTTTTTGTT ATCAAAAGAA ACTGTAATAT ACCTGCCTTT
    27601 ATTTACATCT ATTGGTGTAG CAGCATCATA AGCAGAAGCA GTTACAAATT TAGCATTATC
    27661 ATCTGCTGCT AAATAGTTAT TTGCCATTGT TAATATAGAA TTTTTAGCTC CAAAATAGTT
    27721 GTCTGGATAA ACAAGGCTAA ACTCTATATC ATCAAAAAAA CTAGAAGTAT TTTTCTTTGT
    27781 TGAAAGTTTA AGTTTTAGTA AAGCGTTTTC TGATCCATTT GAGTTATATA AGGCGTTATT
    27841 AAAATCATCG CTTAAATTAA TTACAATTGC ATTTTTAAAT GTCTTAATTG AAGCATCTCT
    27901 TTGCACAATT GACATATTGT AATAAGTATT TGAGTAAGAG CAAGAACTAT CATAATCACC
    27961 ACTATCAAAA ACATATTTTT CATTTAGTCT TGGCTCTTTT GTTAAAGTAA TCCAAGGGAA
    28021 GTTATTATAC TCCGAAGCAG GAACATCTTT ATAATTTTTA TTTAAAAGAA CTAATGAAAA
    28081 AGCCTCTTGT GGATTAATAT ATCTACCGTA ATAGTTTAAA AAACCATCTG GTTGGTTTGT
    28141 TGAAGTATAA GTTTTAGATT TAAATACGTT TGGGTTTCTA TCGAGAATTA TATTATAATC
    28201 TTGTGGTGTT ACGGCGCGAT CCATGGTTCT CAAAGAAAGT GGCCCATTAA GAACAGCATC
    28261 GTCTATTGTT TCTTCATCTG TTCCTCCGTT TGCAAGTAAA TCGTTTGTTA TTGTTGCTCC
    28321 CCAATAGTTT CCTTCATCAT CTTTTAGCGA AATGGCAGCA TTCATAAATC CAGGACTAAT
    28381 GTTTCCTACG CTACCATTTG TAGTTCTATA AAATACAGAA ATAGTAGTTC CAGCTGGCAA
    28441 TAGTCTTTCA GACTTTAAAA TACTTTTATT TCCAAACCTT ATTCTAAGAG TTCTATCTTC
    28501 GTTAGTTTCT ACAACATACG GATAAGGTAA TGTTTTATCT AATGCATCTT TATTTACAAA
    28561 TGAAGAAACT TCTATAAGCT GTTTCATTGT TTTTGTTATA TAAACTTGTA TAGAATCAGC
    28621 AGCAATGTTT GTGCCTTCCA AGTCAAAAAA AGCACCATCA CTTGTTTCAG TTGTAAATTC
    28681 TTTATATTTT GTCTCACCCT GTAAAGCATA AATAGTGTTA TTGTTTTTAT CCGTTTCGTA
    28741 AGTGATTTGT CCAGGCTTTA CAATAATAGA GTCAAGATAA TCTGGTTTGC CATCTGTTAT
    28801 CGGAATTATT TCCCAAGGAA TAGAAGCACC ATTTATATCC TTAGAATTAA ATTTTAAAAT
    28861 TTCATTAATT CTATTAGATA TAACTGTTCT TGGTGGAGTA ACGTATGTAA ATGTTGTTGG
    28921 CATTTCAGCA AAATCTATTC TTACTGCTAC CTTTGCAGAG TTTGCTAAAC CAGGATTATA
    28981 GGCAATTTGT TTTAAAAGTT TTAATTTGTT TTCATCATTT TGTGCTGTCG ATAGAAACAT
    29041 TTCGTTTACA AGAACATCTT GCTTTGTTGA CATATTATCC ATGACCCAAG CCATAAGTTG
    29101 TATAAGCATT GTTCCAGCTT CAGAATCATA AAATTCTGGC CAGTTCTCAG CCCAATTTGG
    29161 ATTGTTTGCT AATATGTCTT TAATTTCTGC TATGACAGTA TCAAAATCCA TTCCTGATTG
    29221 TTGTATTCTT GGTAACTCTG TTAATACTTG TGTTGACATC TTTACTCCTA TAATTCTACA
    29281 CTTGTTTCTA TTTCTTCACC AGAAGATTTA AGCCTTAATT TCAAATCTAT AACAACTGTA
    29341 TCAAAATCTT TTTTTGAAGA CAAAGAGCAT TCTTCAACAA TTACTCTTGG CTCACATCTT
    29401 TTAATACTAT TAACAATTTC TGTTATTAAA TCATCTATTG TTAAATCTGG CATAAATAAA
    29461 TACTTAGATA CATCGCTTCC AAAAGATAAA TTTCCTATTC TTTCTCCGCG TCGTGTAGTA
    29521 AGAATTCTTT TAACATTTTC TATTATGTGC TTTCCTTCTG TCTGAAATGC TATTCCATTT
    29581 TCATTATAAA AGCCTAAACC TATATTATCT GAACTCATAC AGTTAACTTT ATATTATTTT
    29641 CATAACCCTA AGAGATGACA CATCGTTCCC ATTGCTGTAA TAAACTGGTA AAGGTTTATC
    29701 CAAAGTAATT CTATAAGCAT TCTTATATTT GGTTACGGCA CCTTTCATTT TCCCACCATT
    29761 GTAGTCTTCA AGATTTACAT TACTATAATC AGTAGAAGCA ACCGAGATGG TTTCTATATT
    29821 TATAATTTTG CTTACAACTT CTGAATGTAT ATCGTCTATT ATGTAAATTG TATCCCCTTT
    29881 TTTAAAATAG TAGCCAAATT CATCATACAT AGAATCTGGA ATTTCTATAT CTATAAATCT
    29941 TGGACAATTT TGATTAAAAA ATAAGTTTTG ATCATCTGTA TTAACAACTT TTGTTACAAG
    30001 CATATCTGAA ATAATGTATC TAATCATTCC AGAACTATTC TGCACTTTTT TATACTCACT
    30061 ATCTATACTT ATTAACGATT GATACCATCT CATAATTGTT CCAGTATTTT TATCAAGCCT
    30121 TTTTCTTAAA GCCTCTATAA ATTTACCAGC ATTATTATCA TCAGTAGTTT GAGCATATAA
    30181 ATCTTTACCC CTTGTTTTTG CCCAAGATTT TATTTCTCTA CTTAATGTTT TTATTTTTAA
    30241 TAATGTTTCA GCAGAAGCCC CAGAGTTTAC AACTATACTT TTTAATTTAT TAATTTTATC
    30301 ATTGTAAAAA ACTTCAGGCT CCCCAGTTTC ACATCTGGTA TTTGGCTCGG CATTACTATA
    30361 AACATTATAA GCATTTGACA TCTTTTTATA CAATTCTGTA ATAACATTTT GTAGCCCAGC
    30421 ATTACTAATT CTTTTTTTAT AAGGTATTTT AGCACTACTA CTTTCTTCAA CATAATTAAC
    30481 CCTTTGATCT ACAAATAATC TAACGGTTAC TTTATAAATG TTATTTTTAT AAATGTCTGG
    30541 GTAATAATTA TAAATAACAC TCTTAATGTT TGGAGTAGCA GTATTAAAAT TATTTAAATA
    30601 AGGGTCTTTC ATATCCCCAG GAACTTGCAC TTCTTTTTTT ACACTTATAA GTTTCCCACT
    30661 AATAAACAAG TATCCATCTT CAAAGGTTAA ATACTCTGGA AGTTCAGCTA TTAAACTATT
    30721 GGCCTCACCC TCTGTAAGGT TTTCCGCAAT TGCCTCTGCA TATCTATTAG AATAAGTGTC
    30781 AGAACTTATT AATAATTTAC TACCCCAACT TGGCTCACTA CTATTAACAT TATTAATCAT
    30841 ATTTTCTAAT AACTCACAGC TATTAACCAC AGAAGAATTA TTAGAGTTTA TATTAACTAA
    30901 ACCCCTAAAT TCAGCAATCG TGGGAAGTAT AGGTTCAGGA TTTGTATTCC ACTGTTTAAA
    30961 CTCAGTGTCT TTAACTACAA CTTCGTATTT TTTGTTTAAA CTATATCCCC AAACAGAGCT
    31021 ACCACTAAGA CTAGCATCTT TCATCATTGT TTCATACTTT TGCGAGTATG AAGTTATTTG
    31081 CCTTACGCGA GCAAAATGAT CATCAAATAC TTTTTTGGCA GCCCAGGCAA CCATTTCTTC
    31141 ATTTCTACTA TCAGAGTATC TTTTAAACAT ATCCCATATA CCACATAAGT CCTTCAAAGG
    31201 ATAAGTGTAT TTGGTATTGT CTAAACCTCT AACTTCATTT ACACCAGGAG CATAATTGTT
    31261 TAAAGTATAA CTACTAATAC TTACCCAAGT AAAACCAGGA TTAGAAGTGT CTATTTCCAT
    31321 CCCAACTAAG TAATTACCTT CTTCGTAAGC ATCTTTAATA TGAGACGCAC TTTCTATACA
    31381 TACAGTTCTT AACATAGTGT CATCATAATT TTCATCATAT AAATTACTAA GAGTAGAACT
    31441 TCCACGAACT TTTATATTCT CTCTTTCATC ATAGTAATCT TTTATAAATT TTAATTTGTC
    31501 AGCAGAAGCA ATTCTTCTAG CCGATTCACT ATTATAAGTT TTTCCCATTA TATTCTCCTA
    31561 AGCATATTTA ACAAAACACC TTTTAATAGT TTAAAATTGT TTTCACCAAT GTTCTTTAAG
    31621 TATTTGTCTA AATTATCTAT ACTACCAGCA TTTAAACTTT CTTTAATAAT TCTATCTATC
    31681 ATTTCATAAT AGTAGTCATA GCCATCTTTT ATGTTATCTA AATGTTTATT AAAAACTACT
    31741 TCTAATGTTT CAAGAACTCT ACTTTTAAAC TTTTCAATAA GAGCCTTTTC TAAACCTTCT
    31801 CTAATTGTGT TATTATTTTC ATCATTATTG GTATTATAAT CTTCATAATT TATACCAGAC
    31861 ATTATTTCTT CAACTCTTTC TACTAAATAG TTATAAACAT TTTGTATATA TTGTTTTGTT
    31921 AAGTCTTTTA TGTTTTCTTC GTTTGTATAT GTGTATGATT TATACTTTAT ATTTTCAAGA
    31981 GCACTTATTA TTTCTTCTCT GTTTGTTAAA TCTTTTATAG CATCAACCCC ATCTTGAAAG
    32041 TCTTTATTAA CTATTACACT TGTGTCTATA CTATTAATAG AATCATCAGC CAGTATGCCC
    32101 ATTATTTCGG CAATAAAGGC ATTACGTTTT GTGTTATAGT TAAGGGCCTC CTCCAGCCCC
    32161 GATTCGATTG ATTCTTTAAA TCCTTCTGGC AAAACGCCCT CAAAATTAAA ACTAATAGTC
    32221 TTAATAGAAT CGCTTAAACT GTTTAAAGCG TCTTCTCTGA AATCATTTTT ATACCAAACT
    32281 GCTGCGGCTT CTTTATTACC AGTGTTATTT TCATCTAAGG ATTTGCCTAT ATTATTAAAA
    32341 ATTATATTAA AGTAATTAGA GATAGCAGTT TCTAGCCCAG AGGCAAAATC ATATGTTAAA
    32401 TTTAAATCTG CATCTGTAAC TGTAAATTCT GGATTATTAA TTTTCTTTTC TATATTTTTT
    32461 AATTGATACT GGATAGAGCC AGCACTTCTA TTAACTGTTT CATAAATAGC GGCTTTTAGT
    32521 AATGCTACTT TTCTACTTAA ATCAAAAGTA TAAATAGTAT TTAAGGCTGT TACCATAATA
    32581 GAAATCACTG AATCTTTTTG GACATCAAAA AATAATTTTT GCATATAAAT TGCATTTTCA
    32641 TATTCTTCTG ATGATAAGTT TAAATCATTA AATGCATTAA TTTCTTCTGG TTCTAAGCCA
    32701 ACTTGTGAAA TACTATTAGC CATATTTTTG ATAGCAGCTT CTTTTTTTAT AATAAGTAAA
    32761 TTATCAATTA TATCTAATGT GTTTTTGAGT GTTGGAAAAT CATCAATTTT ATTATTTCCT
    32821 GGAAGTATAG GAGTGTTAGG ATCTATGTAA TCAGAATTAA CAAGATTTTC TGTTTTTAAT
    32881 TCTATTGGGA ACATACCAAG TAAAGATCTA AAATCTTCAT CTGTCCATTC ATCACCTTCT
    32941 GAGGCTCCAC TAAATAGTTG GTTGCTTGTA AATAAAGTAT TATAACTTAA ACTACCATAA
    33001 GTTATATTTT CTAAGAACTG AGATAATAAA TCTTGATCAT TTATACCAGT TAAATTAATT
    33061 GTTAATTTTG GCAGAAGTAT ATTATTAAGA ATATAAACCA AAACTCCTGG GTAATCAGAG
    33121 GTATCTAAAT TATCGCTTAC TATTTGTCTA TTTTCAATTT TAGCATTTGG GAAGGTTTCA
    33181 ACTTTACCAT TAGTAATAGT AGTCAATCCA GTATTTGATT TTATACAAAT TTTTCCGTCT
    33241 ATGATTTTAA CATCTGTTTC GCCAGATGGT ATATTACAAA CTTCTGTCCA CTCAGAACCT
    33301 ATACCATCTT TTGCTTCTTC GGTAGAAACA ACAAGCATAC CAGTATCTAT ATTATGGGCA
    33361 TATACTTTTT TAGGAGTTTC GTTTACATAA CTAATTCCAT CATAATTACC AACAGGGTGA
    33421 TCAGAAGGAA CTATTGTTAC TCCTTCGTCA TCAGAGTATC TAAGACCTTG ATCGCTTGTA
    33481 GAACCATAAA TAATTCTATC AGACAGAGTG AGACTTTTAC CTTGTGGGAT GTTATCGAGA
    33541 GGTTCCCAGC TTCTACCATT ATCAAGAGTT TGATAAACTA TATATTCGTT ATTTGCTAAA
    33601 CCTTTATAAT TAACACTATT CAATTATTCT ATCTCCTTTA ATGGCGTTTG CCATCGTATA
    33661 AACATTTGAT TTAATGTCTT TTATTAATTG TGTCCAGAAA GCATCATCAA ATTTTCTTAA
    33721 ATAATAAGTA TCTCCACCAT AACTATTATA ATTATAATGT ATGTAATCAA GTATCTCTCT
    33781 AATTTTGTTA ATTTCATCTT CGTTATTTAC AATGATTTCC AAAGGGGTTA TAGAAACATT
    33841 AATTTCTTGG TTTATAGTAT GGTGAGTTAA AGTATAAACT GTTGCAGTTA TATTGGCTGT
    33901 TGCTTCTATA TCTACTGAGT TTGTTCTAAA CTTTTCACTC TTTAAATCTT TTAAGTCTAT
    33961 AAATCTACCA AAATTTAAAT CATCTCCTTC GTTAATTTTA GATACTTCCC AATGGCTACC
    34021 GTCTTCACTA TATAATAATC CCTGATAGTC ATAACGTGCT GCTACTGATG TTGTTGGATA
    34081 GTCTGGCTTT TCTGTATATT CAAAAAAAGA ACCAATATAA GCATCTGTTA TATTAGATTG
    34141 ATACCAGTTT TCTCCATTAT CTGTGCTATA CCAAATTCCA ATTGCTGGTT CAGTTGGTGT
    34201 AGCATTATAA CATCTAACTG CCTTTTTATT TGTTTGAGTG TCTATATCTA CATTGTCTTT
    34261 TAAGTATTTT CCTGCTTTAT GAAAATTATT ATTTTTTCTT TCAGCATCTT TAACACTGTC
    34321 ATAAATATAA TAATCTTTAT TATACATATT ATGAGAATCT TGACTCCATT CGCTATCTGT
    34381 ATTTAATACT AAATCTGTTT TATAAACCCA AGGAGCAGAA CCAGCCAAAT AAACAACTGT
    34441 TCCATCTGAT TTATTGATTT TTCCAAAGCA GCAAAAAGAA CCATCTGTTT TATTAGATTG
    34501 CTTCCAAACA ATTTTATCAC CTTCGATAGC AGAATACTGG ATTCCATTAT TGTTAGAACT
    34561 TCCCCTAAAT TCTCTAAGAT GATCACTATC TAATTCATAC TCAGTAATCC AAGAATCTCC
    34621 AAAGGCTGGA TGCAATCCGG CAATTATTGC TTTTCTGATT TCCTCTGCTT GTCCTTCAAG
    34681 TGTTGCAGAC ATACCTGCCT GTTCGTTTAT TTGTTGTATT AATTTACTGA GTTCTGTCTG
    34741 AGCTCCAGTT GGTGCAAATC CTCCACTACT AATAGCTGAC AAAGACTGGA CATCTAATCC
    34801 TTGATTAAGA GTAGAATAGT TTAAAGAAGA ATAAACTTTT TTATTTATTC TTGCAGAACT
    34861 TGATTTAAGG TTTTTTGTTA TAATAATAGA ACTATCTGTT GTTATATCTC TAAGTTTAAA
    34921 CTCAAAGTTC CAAACCCAAT CTTTAAGCGC TATAATAATC TGAGTAACTA CTGCTACAAG
    34981 TATTTGCTGA ACTGTTCCAA GAACAATGTT CGCTATATCT GCTGCATTTC CTGGAGAACA
    35041 CCAAACTCCT GTTCCTCTTG CGATAAGTTT CATTATAGGA GTTAAAGTGT TTATAACGTT
    35101 CATCATCTTT TTATAAACCT CAGCTCCTTG TATGATACCA GCCAAAGGAG TTGCTATATT
    35161 AAGCGCCACC TGTGCCAAAC TTGCTGAAGC TGCATCTCCA TTATTCTTAA ATATGTTTAT
    35221 ATATCCTGGA ATTGTCTTTA CTACATTTTT AACTGCTCCA GCCATAGAAG AAGCAGCTCC
    35281 TACTATATCT CCTACTGTGA TATACTGAGT TTTAGTAGTT GTTGTTTTAC GCTCAATTTG
    35341 TGTTGGTAAA AGATTACTGT TTTGTGCGCT TGTTATATCT TCTGTTTTAG TTTTTAAAGC
    35401 CCATCTCATA CTTATTAACT TTAATAAAAA AGCGGGCCTG CTTAGGACCC GCTGCTTGTT
    35461 TAAATATGTG GTTTGAAGCT CCCCTTAAAT ACACTGTTTA TTGTTGGTGT TTCGTCTTTT
    35521 GGCTGTGTGG AACTTGATGC TTCTCCATTC TCCTGATCTA TCTGCTGATT AATAAGTAAT
    35581 ATATAATCCT GCATTTCAGT TATTGGCATC CACATAACTT CTTCTCTTGA AAAGCCGTAA
    35641 TGCACCAAAG ACATTGTATT GTGCCTTATG ACTTGTAAAG GGGTTGCTTT ACATGCGAAA
    35701 AAAGTCTTCT GAAATAGGAA CATTAAATGT TATATCAGAA CCGCAATTAG GACACTTAAT
    35761 TGTAATTTTT GGTTCCTGCT TTGTTCCTTT AAAAGAATTA TTAATAGCAT TTCTATCTAA
    35821 TGTAGGAAGT GCTTCAAAGA AATCTGCCCA GTCTGCTGGA TTTATTTCTT CTCCATCTTC
    35881 GTCTTTAACT GAAAGTGTAT TAGATATAAG AATTGCTATT CTATCAGAAC ACTTATATTT
    35941 CTTTTTAATT ATTTCCTGCT CCTCTTCCAT TCCTAATCTC ATAAGAGACA TAGTAACTGT
    36001 ATATTTACTA ACTGGAAGAT GGATAGCTCT TTCATCTACT GCATCTTCTG GAAGTTCTGC
    36061 CCAGTCTATA TCAGATATAT TCATAGACCA TTCGAATTCC TCTTCGCACT CATCGCATTT
    36121 TACATCAAAG TTATAATCAT CTCCATAAGA AATTTGTCTT AGAACATACA TAATATAAAG
    36181 AGAATCAAAC TGCAAAAGTT TTTTAGCGCT GTAATCTGAA GCCATACAAG TATCAAACAG
    36241 AATTCTAAAC ATTGTTCCGT TTTTTAGATA TGTTTTATTT GTAATGATTT CCTCATCCGC
    36301 AAGAGAAAGT GGATATAATT TAATAATACC ATTCTTTAAA TCTTCGTCTT CTGAGTCTTG
    36361 ATAGAATTTA CCGCCAGACG GTAAAGGAAA AGACATTGCT TGCTGGAAGT TAAACTTCTT
    36421 CTTCATAGTT CTTCTAGAAC TTTCCGCAGC TGCTGTTATT GCTTTTCTTG TTCCTGAATC
    36481 CAAAGCTTCA ACATTTGCTA TTTTAGTCAT GTCGATTTTT GGCATCTTTT TTGCTTCTTT
    36541 TTCGAATTCT TCTTGTTCTG TCATCTTTCT TTCTCCTTTC TTATTTTAAC TTAATTGATG
    36601 AAGTTCGTCA TCTGTATAAT CTTTTATATC TATATCTGAT GATTTTAATA TACTATCTGT
    36661 CCTTGCAAGA ATTTTTGTTT CGGTGTCATT TGTTAAAGAA TTTACGCCTG CCTTTGTTAT
    36721 TTTAATTGGT AATCCACAAA GAGTAAAAGC TCCTGCTCTC TTACAATAAA TCCATGCTCT
    36781 TTGCATAGCA TTTGCTTCGT TTCCTATGGC ATTTAAATTT GTTAGATTTG GAAAAAATTT
    36841 ACTCATTGCT ATATAAGGTA AAGCCATACT TGCTACTGTA AAAGCCAAAG AACCAGCTAA
    36901 TTTTAAAGCG TCTATTGTTT CACTTTTTTT CATCATTTTT ATTAAAGAAC TATACTCTTT
    36961 AACAACGCTT TTGTATTCTG CTTGTGCTAT TAGTTTTTGT GTTTTATCTC CTAAATAGTA
    37021 TTTATCCTCT AAGAGCTCTA ACTTATTAGC AAGAGCATTG ATTTTCATTA CTAACTCGTT
    37081 TAAAGTTTTA AAATCCTTAG AATCATTGTT AAATTTTCTT GATTTCTTTT CTAATTTGAG
    37141 GGCCAACTTA TATAAACGTG GTGAAGTTTT AAAATACTTA ATACCCTCTT CTATTACTTC
    37201 TTTGTTTTCA TTAATAGTAA GAGGGTTTTT CTTTTCCTTA GAGAGATGGT TATAGGCATT
    37261 GTCTATTATA AACTTTTCAA GTTTCTTATC TTCTAAGATT ATTTTATCCA TTACAATACC
    37321 TGTGAAATAT AGTTGCTTTC CTCTTTTATA AATCTATTAA ATTCTGCATT AGTAGATTCT
    37381 TTTAAAATTG CTTTATCATC AAGGTAGTTT TCTACAAAGT ATTTTGCAGT TGCTACTATT
    37441 TTAGCAAATT CTTTTTTAGA AGGAAGTGTT TCATAAGTTC CTCTCTTGTT TGCTTTTGCT
    37501 GTTATTTTGT TACAGTCTTC AAGAATAGAT ACTGCCTGGA TTTTTTTATA CTGTGGGCTC
    37561 ATAACATCTT CATTATAAAG ACGATTTTCT ACCGACTCAC ACTTATTGCA AATATGATTA
    37621 ACGATTCTTT CATATTCTTC ATTTAGAGTC ATGCAGCTGC ACAAGTTTTT AATTCTTCCA
    37681 GAAGCGCTAA AAATTTTAGT ATCTTCATCG TAGTTTTCTT CTATTGCTCT TTTAACCTGC
    37741 TGGAACTTGC AGTATTCTTC TCCATATCTA ACTGTATTAA AAATGTCCTG TAATGTTGCC
    37801 ATTATATATT CTCCGTTTAC ATATTAACTT ATGACTTTTT AATCGAAGAA GGTCCTTTTA
    37861 AAACATATAG TCAATTTTAA AAAACTTATG CATCTAAGTT AATCTTAGAG GTATAAAATG
    37921 GAAGACTTAA TTAATGAAGA GTTTACCGAT GAATTTAGTA TATTAGCAGA AGAAGAAATA
    37981 AGAGATGGTA AAAAGCAAAT CTGTTTTAGA GGTATTCTTT CTGAAGCAGA TAAAGTAAAT
    38041 AGAAACCTTA GAGTTTATCC AAAAACAGTT CTTAGAGAGG CTTGCCTTTC AGCTATTGAA
    38101 GCTGCTAAGC AGTCTGGACA ACCAGTATTT GGTGAATTGG AGCACGCGTC TGATCCTAAG
    38161 GTTCATCTTG AAAGAATTGC TGTTACATTC CCAGAACTTA CTTGGAATGA AGAAGCTGGA
    38221 AGGCTTGAAG GTAAAGCAAT TCCTACTCTT ACAGAAGCTG GTAAGACAGT AGAAGGTCTT
    38281 GCTAAATCTG GATTTAAAAT CTGCTTCTCT ACAAGATGTT CTGGAAAGGT TAAGCCATAT
    38341 AGTGGACCAC TTCTTACAGA AGATGTAAGG GCAAGAGCTG GTAAGAGACC AGTTGTTGAA
    38401 GTTTGTCCTG GCTTAAAGAT TATAAGTATC GATGTCGTTG GACAACCGTC GTGCCAAGCG
    38461 GCAGTTACAG ATACAGTATA CGAATCGGAA ATGCTAAGCG AAGAAATTAG TGTTAAACAT
    38521 AAAACACTAA AAAGTATTAT TGAAGAATCG TTCTAAAATA AAAGCCGTGG AAAACCACGG
    38581 CTTTTTTATT ATACTCTTAT TTTTGTGCAA GCAACAACAG AACCTGCTTC AAAGTTTGAA
    38641 ATAGCACCAG AACCACCTAT ACCATTACTT GGATAAGCCA ATAGATAGTT AGTTCCAGAG
    38701 CCACCACCAA TTATGACATT TCCGCTGTTA GGCCCTGGGT TTAACGTTAT ATCGTTAGAA
    38761 GAAATTATGT TTATCATTCC TTTTTTTAAT TCTATTGTTT CAGTTTTATT ACCAGAGTTT
    38821 TTTAATGATA ATGTCAATAT ATGACCATCC GAAGCATTTA ATCCTTTCGT TAAAACTATA
    38881 CTTCCCTCAG CATCATCTTC TTTATGAAGG ATTGTTAAAT CTTCTGGGGT GGCCTCAAAT
    38941 TTGTTTATTA TTTTGTTATT ATAATTACTT GAAAGGCTTG CTGTTCCATT AGTAAGTATT
    39001 TCCATTCTTG ATTCAAAATA CTCATCATTT TGAGTTTTGT TAAAGTTTAT AGAAATACCA
    39061 TTGTCATTGT CTATGTCTAT TTTTGCAACA CCTAAAAAAT TATCTTCCTT GTCATACATA
    39121 TTATGAGTTA TAAATGTTCT GCTTTTATCT ATAACAGCCA TATTAAGCGT TGGAGCTTTT
    39181 GTCCAATCAA GTGTTTTTTT AGAATCATCA TTTACCCTAT CAGAAGGCAT ACCTTTGTCG
    39241 TCTTTTGACC AATATGTTTC TTTTTGCTTA AATATGATAG CATGGTTTCT GTTTTCTGGT
    39301 TTTTCAAGGT TTAGCTGGGA AGAGTTTAAA CCGTTGTGAG TATCTATACT ATCAGAAGGC
    39361 ATACTTATAT CATTTATATA ATCCGCTTCA CTTTCTGGAT TTAAAACAAC ATTGTAAGCC
    39421 GGGTTAGTTG TCATTAAAGC ACCAATCCAA ACATATCTTG GTTTATTCAT TCCTGCGCAA
    39481 TAAATGTTTG TTACTAAACC GTGGGTATTT GGTTGCGGTA AATAAAACAT TCCAGCATCA
    39541 TAAGCGCCGC CAATACAAGT AGATAATTCA GCATAATCAT CGTGGTCTAT AATTCCGTCG
    39601 CCTTCTAAGT TTTCATCTTC ATTTCCACCA AAGTTTTCCT TATTATAATT TCTAGAATAC
    39661 TTAGGGTTTA TAGAAAAATC TTCTGCTCCT TCTGCTATTG AAGTAGATTT GCAAATTCTA
    39721 ATTTTTATTC TGCCAGTTTT CCAAAAACAT GTGTTATCGA CAACAACACA CTCAAACACT
    39781 GCTCCTGCTC TTTCCATCTT TTATTCTCCT AATAGTATAA ATGCTTCCTG TGTTGGTATA
    39841 ATAACCTTTC TTCCTTCTCT GTAATCTTGT ATCCCGTTGA TAAAGCCACT TGCTGCTGAA
    39901 ATTGCCCAAC CAAGTCTTTC GTCGCCTAAA TAATAAGCAG CCACTTTATC TGGTCTAAAT
    39961 TCCATACCTT GAAGAACATA ACCTTCTGTG CTGTGTTCTT TTAGAATTTT TAATTGCTTA
    40021 GCGGTTAAAA AACTTTTAAT GTTTGTATCT AATTCTTTAC AGTATATATT ATTTATAAAA
    40081 CTATTCTTTA ACATCTTTTC TCCTATGATA GTTTATCATA ATTATTTAGA GTTTTTGCTC
    40141 CATTTGCTTT GTCTAATTTT GAGGCAAGAT CTCTTGTTTC TGCTTGATTA ATATATTGTC
    40201 TATAAATTTC TCCGTGTCCT TCAGAGGTTT TAGCTTCGTT TTTCCAATAA GCTTCATTTC
    40261 TTTTATCAAA TTCTACTTTT TTTAAAAGAT AGTTGCCTTT ATTAGTTTTA TAACAAGGTA
    40321 AGAAAACAGA ATCACTACTG CCATTGCCAT TTTTATTTTT TGCTCTTTGT TCTTCCTGAT
    40381 CGCCTAAACC ATAACTTTTA TATTTGGCTT CTTTTGCTAA TTTACTGCCA CCGCTTATAT
    40441 TTTCAGCTTT TACATTGTTA GCCGTTCCAT CTGCTCCTTC TAAGTATAAA CCATCCATTC
    40501 TTTGTTTTAT ATTATCTCTA TTAAATACAT CTTCGCAAAG AAATACAACT TTTTCCATAG
    40561 TAGTAAAACC ATCAACTAAG TCATTTTTTA GCTCATCAAA AAAAGTAACA AGGTCGGGAC
    40621 TAATACTTTC ACCTTCGCTA GCGCTATCTG CTTCTGTTCC TTCGCTCATA GAACCATTTG
    40681 CGTTTAGTTT AGCACCGTGG CCAGTTACAC TTTTCATGAA GACGTTAGTT GCTTCTTTTA
    40741 GTTTTTCTTT AAGATCTATC GATTTAATGT TATCTACTGG AATACCACCA ATTAAATCTT
    40801 TGTTTTCGTC TACAAGATCC AATAACAATT GTCTACAACT ATTATAACCA TCTATAATTG
    40861 CTTCAAGAAT TTCTTTTAAA GAAATAACAG AACAATCAAT GGTTGTAACA CTAAATGTTA
    40921 GAGGGTTTGT TATTACATTT CCATCCTTGT CTTTTATTTC TGCATCTATT TCTGGTATTG
    40981 ATTCTTTTCC AAAAATAAGG TCATCATAAG AAACATGTTC TTTGTCAGAA AGACTTTCAG
    41041 AGATTTTTCC TAAATTATAC ACTTTAATTT TAGATACGTT TTTCTTATCA GCTTTTATAC
    41101 CTTTAATTTT AGAATTACTA AATAATCCAA TAAGAGTAAG AATGTTATAA AATAAATTTT
    41161 TCCTTACTGC TTTCAAATAA GATTTTTTTG TGTCAAATTT TTCAAGATAG TTATTTAATC
    41221 TTGTGCTTTC ATTTTTCTTA AAATCTTTTA GTATTGTTTT AATGTCAGTA GAGTATCTAT
    41281 TATTATTGTT AATAAAGTCT TTAAGGCTTT CTGCTTTGAA TACTTTTAAA ACCTCTTCAA
    41341 ATGTTGTGCC GCCACAAGTA AAACTTGGTG TTATTTCTAT GCCTTCTCCT ATACCTGGCT
    41401 CTAAGAGCTT TGCTAATTTT GCTTTATTGC TTTCTACATA ATTAATCAAA CTGTGTAATG
    41461 ATTTTAAATC ATCATCTTGA AAACTGCTTG CGTATCTTGT AAATGTTTTG TCTTTATCAC
    41521 CAATTATCTC GATTGCTTCT TCTAATTTTT TTCCCTGAAA ACGTAAATTT TCTTTTTTTG
    41581 CAAATTCTTC TAATTTTTTT ATTCTTCTAC TTAGCACTTC TTCTATAATT TTATATTCTT
    41641 TATCTACCAA GCCTTCACCT GAGTTTTCTG TTCCGCCTAC AATTTCTTCG TTAATTTTTA
    41701 AATTTGTAGA AGCCTTTAAT TTATCTATGG TATCATTAAG CGTATTAATC TGCGTAGCCA
    41761 TGCTTATAAT TTTTGATACT ATATCTTTGC AGATAACAAA TCCAATAGCA GAATCTATGT
    41821 AGCCATATTC TGTTTTCTCT TTTCCGTTTT TATCGATCAT CCAGGCAAAT TTTTGATCAT
    41881 CTCCTATATT TAAATAATCT TTAACATCAA GATACTTTAC TTCGTTTATT GTGTTTCCAT
    41941 TAGAGTCAAT AAATGCTTGC TCTCCATAGC GATAAAGTTT TTCTCTTAAA TTAGAAGCTT
    42001 TAAAAAACTT AATCATTTCT TGATTGTTTG CAAATTCTGA GTATGTTATT GGTGTTGTTT
    42061 CTTCTCCATC TTTCTTCTTA CTTACATAAT TTATTTTTGT ATAAAAACTA TATAAATTTT
    42121 TTACAACATT TGTTGTCGAA GAACCATCGT TATCTCCACC TAAACCATTT AATAACGTAG
    42181 TCATTGTTAC TTCTGCCTGT TTTTCTTTGG CTTTGGCCTC GGCTTCTTTT ACGTCGTCTT
    42241 CGTCATTTAA ATCTATCTCT GCGGTTGTTA TTAAAGGAAG TTTATTATCA GAAGTAGAAA
    42301 TAAAATTAAA CTTATTATTT TCTATACTTC CGCCATCTCT TTCATTAAAC AGCCCTATAT
    42361 TAAAATGTGG CTTTTTTCCG TCTTTGCAAG TATAAGATTT AGCATATAAT TTTGCCAATT
    42421 TTTCATACTC ATCAAACATT GCGTCTATTC TATCTTCTGA GCTTAACAAT GTATTTTTTG
    42481 CAATGCTTAA AGCATCTTCC AGCTGTTCTT TTACTGATTT TTTTAAATTA TCTTCATTAG
    42541 CATTTAAAAC TTTTTCTGCG TAACCTGAAA CTATATCTGC ATTTTCTTCT TTTGCAGTCC
    42601 ATGCATTAAA ATAAGCCTTG AAATCAGGAA CTAAATCTAA GAAATTTTCT GTTACTTCTG
    42661 TTAAAGATAG TGTAGCCTTA AAGCCTTTTT TTCTTGCATA ACCAGAGAAA CCATAAGCAG
    42721 AATTATTAGC GTTAGCGTTA GGTTTATCAC TAATGGCGTT TCGGACATGA TACATTGGGT
    42781 TTGATGAACT GGCTTCGCTA TCATAAACTC TTCCATAAAG AGAAGGGTAA ATTATATCAG
    42841 AGTCACTTAT TTTATCTATT TGCACAGAAT TTACTATATA TTTTTTATAT CTATTGTTAT
    42901 TACTACCGTT TATAGCAGTA GTGTATTTCA AATAATTTCC ACCAACTTGC GTTCCACCAG
    42961 GATCGCCAAT TGGGTATTTA TACAAATCTC CAACCGTATC GAACCGTCCT TTTGAGTTTT
    43021 CAAGATGAAT TTCTACCAAA GGTGGTTTTA TTAAATAATC AGAGGTAACA TAATCAGCAA
    43081 AGACTAAACT TCTAAGCTTC ATCTCTATGG CTTCTATTCT GTTATTAGTC CAATAGTATT
    43141 GCCAAGCGTC TGTTCCCCAT TCTTTATTCA TCTTCTGCTT TTCCTGAGAA TCTAACTCGT
    43201 CTGGTGCAAG AGCCATATAT TGTAATTCTA CTGAGAGAGT AGATAAATTT GTTCCAGTAA
    43261 ATATGTTAAA TTGTCCAAGT CTTCCTAATA AAGTTTCTTG CTGATAGTTA GCCTGAGTAG
    43321 CACTCTCTTG AATGCTTGGT GTAAACTCAA AAGGTATATC AAATACTCCA AGGCCATTTT
    43381 CTGTTGCTCT TCTTTCTCCT AGTGCATAGC CGCCATAATA TGGTCTTATG TATATATATC
    43441 CGAGAGTTTT GTTATATGTG TTTCTGTTTT TTATTAGTGT AATTAATTGT GCTTCTTCGT
    43501 TAGATAAATT ATAATTTGTA TAAAGATCGT CAGATTTATC CCAGTAAAAA AAGTCATTTG
    43561 AGATTTCTGT ATAGTTATAA AGAGAACCAC CGCTAACAAC ATTTTCTTTT AAATCATATG
    43621 TAGGCTTCTT CTTTTTAAAC TCATTATCAT TATTAAGAAT CATTCTTCTT ATTTTTGACA
    43681 TTCTTGTTGC ACTTAACTGA GAATCTCTTA ATAAATCTAA TGAAGCCCCA TAAGTATTTC
    43741 TAAGACTATC ACCATTCTTT GAGTATCTTG AATTTCCAAA TATAGCAGCA CTTTCTTGAT
    43801 TGCTTGTTAT ATTCTGAATC ATTTCTGGTT TTGCCTTAAA ACGCATACCA GGCTTAGAAG
    43861 TATACATTGT ATCCTTTGTT GCTGTATTAA GGGCAGCAAG CTCATCTACA TCTGGCTGCC
    43921 AAGCACTATC ACCTATGCTT TCTCCGGTAA CGCTACCAGT TATATTTTTT ATTGCATTTA
    43981 TGTTGCTTGC GTTAGCTGTA TAATTTAGTA ATTGAGCTCC AGCGTTTAAC CAAGGATTTT
    44041 CAGAGCTAAG GCCACCTGTG GTTCTACCAA GTTCTCCTCT CAAATTGCTC ATCATAGAAC
    44101 CATCTGCGTT TTCGTCTCTG TTTAAATTAT ATTTACCTTT CCAATCATTT GTATGAAGTG
    44161 TTTTAATTCT TTCTTCTTTC CAGTGCTGCA AAGAAGTCAT ACTAACAGAT AGATTATTTG
    44221 TCTGCTCATT ATCAACACCG AATAACCCTG CTACTTTATT TATAGCACCA GCGCCTATAC
    44281 CAAGACTTAA AGAGGATTTT GCTAAGCCCT GAGCTAAATT AGTTCCTAAA TTATTTGTTG
    44341 GCTCGTTATC CTGAGAACCA AAATAATTAC TATTTATTGC GCCACTACCA TCTATATTTG
    44401 ATTTAATTCT ATCAAATCTT CCACTTGACT CTACACCAAA TACATCGTCT GTTGTAAGTG
    44461 TAAATTCTTG TGCGCTTTCA AAATTTCTTC CGCCAATCCC AAACCCTTTT TCGTCTTTTG
    44521 CTAAATTTGA GTCTTTTATG ATTTCCGGTT TTAGTTCTAA TGATTGATTA ACAATTGTTT
    44581 TATTTGGTTG TTTTCCTGCA TCTATAATTC TTGATTTAAT TTCTGATGTA TAATCCGCAT
    44641 CTAATGAGTG CTCTATACCT TGTTCGTCTT TATACTTTGT TTTACTATCT ATATAAGCAG
    44701 AAATGCTTGA TTCACTTGTT AAACCAAGAT CTTTATTTAT TTCAAGATTT TCGTCCGCTT
    44761 CGTTTCTTTT ACCGCTGTCA ATAAAATTTC TATTGCTTGA CAAACGATTA ATATACTCTT
    44821 GTTCTCCACC GTTGTAGACT TTGTTTTCTT TTATTGTTAG ACCAGCGTTT GCACTTATTG
    44881 TATCATTTAC TTTTGTGTAA GCGGTATCTT GTGGAGTCTT TGCCTCTTGA TTAATAAATG
    44941 TTCTATCGGC ATATTCTATG CTTTTATAAT ATGATACTTT CTTACCACCA ATTTCTGATG
    45001 GCTTTGATGG GTCATTAATT TCTCTATATC TTGGAACGCT TGTTCCTTCT GCCTCTATTT
    45061 CTAGAGCTGT ATTTGTAGTA TTATCTATTA TTGATGTTGC TGGCTTAATT TTCATATAAT
    45121 TAACTTTACA TTAATTACGC CACATCCTAA ATGAGAAGAT GTCTTATGAA TTTTCAGTTT
    45181 CAAGAGATAT GTGCTGAACA CCTGAACCAA CTACAAATTC TTTTTTATCT TGGCTTGCGA
    45241 TGACGTTTGT AAGAGATTCG ATAAGTTTAC ATAGTTTATT AAGTTGTTCT TCAACGAAAT
    45301 TTCTATAATT ATCTTCTTTC TTTTGCTTTT TCTTATTCTC GATGTCTTTA AGCTGAGCAT
    45361 CTGCGCTAGA CTCTGTTGTA GTCTGAGTTG TAGAAGAAGC CTGTGGGTTT GCATTAGTTT
    45421 TTGCCGATTC TACAAGTGTT AAATTTCCTC CAGCAGCAGA AATTTTTGCA GCTTCTTGTT
    45481 GCCCGTCTGC CGCTTCTTCT TGCTTTTCTG CCGCATCTGC TAAATTATCG CCACTGTTTT
    45541 CTATATTTTC TGCGGCTTTT ATTAAACCAT CTGCAACCTC TTTTCCTGTA ATTGCTTCGA
    45601 TAACATCATT AACGCCTTCA AAGGCTTTAC CGATTCCTGG CAAATGAGAT AATGCTTTTA
    45661 GTATGAGCTT TAAAGGAGTA AGCAATACAC CCATAAACTG TAATATATGA GCTGAAATTT
    45721 TTAGTAATGG TGGGAACAAA CCCTTAACTA TTTTAGTTAA AGCTTCTCCA AGAACACCAG
    45781 TAAGTATATC CATTACTGGC TTAAAAAATG TCATTAAACC ATCAATAACT TTTTCCATTG
    45841 GTTCTTGTAA TTTTTCCATT ATTTTTCCAA TTACTGCCAT AACAAGCGCC ATTGGACCAA
    45901 CAGATTTCAT AATTCCGCTA ACTCCTTTGG CTATACCACT TAATGCTTTA CCAGCTCCTT
    45961 CTTTCGCAAC CGCTCCGACT CCGGCTACAA TAGCTCTACC TTTAGTAGCA CCTTCTCCAC
    46021 TTGCGGCATT ATATGCTTTT CCAAATATAG AGTTATTAAA TTTTTGACTT GCAGCTGCTG
    46081 CCATATTTGT TGCGAAACCT TGTGCTAATT TGGTAAGCAT AGATCGCGGC TTTATATTTT
    46141 CTTCAGTTTT TCTTTTTTCA TCTTCGGCTA AATCTACTAT TCTTTGCTGA GTTTTTAGTT
    46201 TGGTTTCTGC TTCTCCAAGA GCATCCTCTT GTTCTTCTTT TGTCTGTTTT GCAACTGTTA
    46261 AAATTGCTTG CTGCTCTGCT AATTGCTCTT CGTATTTTTT TATAAGTTCT GATGCAGCGT
    46321 CGCCTTCTTG CTTTGAAGCA GCTTCTTTAA GTTTTGTGAT CCTTTCTATT TCATTTTCTG
    46381 CATTTGTTTG ATCTTCTTTT GCTTTTGATA TTGCTTCATT TATGTTAGCA ACGCGTTCTT
    46441 CTCTTTTGCT GTATTCTTCC ATGGCGTCAT TTATTTTTTG CTGAGCTTCT GCTATTGCTT
    46501 TTTGATCTTT TTCTTTTAAT CTTATTTTTG ATGCTATCTT ATCTTGCTGA GTGTCCTCAA
    46561 ATTGATAAGC CTTAATAATT TCCTGAATTG CTTTTAATCT TGCCTTTTCT GCCTTAGAAC
    46621 CGCCTCCTTC TGTGCTAACA TCAGCTAAAA TTTGGCTAAG AGCAGTGCCT TTGTCTTGTG
    46681 AGTCTCTTAA AATTTTCTTT TGTTTTGCAT CTAATAATTC ATTAAGTTTA TTGAGTTCTG
    46741 TTTGCTTTTG CTCTTCTAAT AAATTTTCAT GCTCTTTAAG AATGTCTATT CTATTTTTTT
    46801 TTGCAGAATC AAGATATACA TCGGCGAAAG TTTTTCTATT TGCTTTTGCT ATTAAAGCAT
    46861 CTATCCTTCT TTCTGTTCCA TTAAAGAAAG CACCTACAGC GGTAGAATCA AACCATTGTC
    46921 CTACTGCTCT TTTAGCAGTT TTACCAGTTT GTAATAAACT CTTTTCTGCT ACATTTAAAC
    46981 CTTTATTAAA ACCAAGAGCA ATCGAAGATC CTATACCCTC TGTCATTACA GACATCTGTT
    47041 CTGGAGAAGA TATATCTTGT GAGAATTCCA TTATTTTTTT CTTTGCGCTT GTTAATAGTG
    47101 TTGCTATTAA TGTTCCACCT GCAGCTAATG CAATTTCTGG CAACTGTCTT ATTCTACCCT
    47161 CGACTTCATT AAAAGCAGTT TGCATAGCTT CTCCAAACCC TTCTGTTTGC TTTTCAAGCT
    47221 GTTTCATTGT GTCAAGAGCG CCTTCTTCTG CTGTTTGGGC TGCTTCTGAT ACTTGGTCTA
    47281 CTTCGTTGCC TTCCATTTTT GCCATTTGAG TTGCTTGCTT ATAGCTCATA CCCATAGATT
    47341 TTGCAAACTG AGAACCGGCT ATTGGTCCCA TATCTACAAT TCTTTGAGCC ATTTCTTTTA
    47401 GTTGCCCATC CATATTTTTT AAGTCAAAAT TTCCGGACAT GGCATCTTCC ATAGAGATAC
    47461 CCAATTGGCT ATAAAGTAAT ATGTTATCTT CGATTCTATC TGGATCTGTT AATTTATCAA
    47521 TTAACTGAGC AGCATCTCCT GCAGCAACAC CAACTTTTTC CATAGCACCA ATAAGTGCTG
    47581 TTGTTTGATT GGCCATTTTT TGTATATCGC CAGAAGATTT TCCAAATGCG GACATGTTAA
    47641 CTGCTGCCTT TTGGATAGCA ATGGTTGCGG CATACATTCC TTCTTCTGAT AATCCAATGC
    47701 TTTGCTGAAC TTTAATCATT CCAGTTAACA TTGCATTAAT AGAATTTGTA GTTAAGTGAG
    47761 CACCTTTATT AAGTTCTGTT ACAAAATTGG CAACCTGCCC TTCTGCTACT CCCGTAGCTC
    47821 TATTAAATAA GTTAGCACCT TTTGCTGCTT CTGCAATGTT ATCTACATAT CTTCTACTTG
    47881 CAAGCATAGA AACCATTTCT ACTGCAGATT CGTATGTCGC ACCAACTTCG GCTTGTAGGC
    47941 TATTTACAGC ACCTTTAAGC TCAGCTTTCT GAACCATCTT ACCCATTCTG GCTGCTAATT
    48001 TTGTCGTTAC ATTATCAAGA TTTATAGAGT CTTTTACTAT TTTGGCTACA GCGCCTATAA
    48061 TTCCACCAGA AGTAAAAACG AGACTTAATT TTGTAAAATT GCTTAAAATT TCTCCTGCTA
    48121 ATTCTTTTGT ATTTTCTATA AGAGCGTTTT GTTTTTTATA TTCAGCAGTT ACATCCTTTT
    48181 GGATTTTGCC CTGCTTTTCA AGATTTTTAT TTATTTCTTT TTGAGTATCT CTTGTATTGT
    48241 TATAGATGTC CCCAGACTTC AAAAGTAATT TATTATTGTT TTCTAATACT TTTGTCATCT
    48301 CTTTTAGTGA GGATGTTAAA TTAGATACGT CTTCCTGAGT TAAATCTGCC ATATTTTACC
    48361 TATAATTAAC TTAGGCTGTT TATAACTTCA TTAATTCCTG GGTATCTCAT AACTTCCAGA
    48421 GTTGTTAAAT AACCAGAGGC ATTTATAGAA TGAGTTATTT TAGAAACAAC ATAAACTCCA
    48481 GATAAAGTGC TTTTTGTTGA TTTATTCGTA TGCCAAGTTG CTCCTTCGTT TTGCAAGTCT
    48541 ATGTCTAAAT AAATCGGATA CATCATTGGT GAAATATAGC CGCCGAATCT TAAAGATGGA
    48601 TCTCCAAGAA TTGTTATAGA ACCTTTATTT ATAGTCTGAA AAACAGCATC TGTTATATTA
    48661 TGTTGATCGT TTTCAGAAAT AACACTTTTA AAGTAAGCAG GCTCTTCTGT GCTTTTATAA
    48721 TTATTATATT CTGCTACTAT TGAGCCTTTG TCGCTTCCAC TAGTCGCTGT TTTACTATTA
    48781 ACCCCCTTAA TGGCTACCTT TTCTCCACCT ATACCGAGTT TTAAAGAAGA GTTTGCGGCA
    48841 GAACTTAATA ATGCAAATTC CGAGCTTGTT GTTATATTTA CATTTTTTAC TGCATGCATA
    48901 TTTGGATTTC CAGTTCCCCA TTTATACACT CTAAGTTTAT TTACTTTTCT CGGAATTCTA
    48961 TAATGTAATC CCACAACTGG AACCTCTCCT TTGCCGTCAT TATAGCTTCC TATAATGTCC
    49021 CATGTTAGAT TATAAGTAGG AGCTTCCCCT TTTAAGTCTA ATGATTGCTT GTTTCCATCG
    49081 GCATCTATAT ATTCCGCTAC ATCTTCTTGC TTAGCACCTT TTGCGTATTC TGTTTTTCTT
    49141 CTTGCCTCAG CTTCATAATC ATGGTATGGT GGGCAAGCAT TACAGAATTC GTTAAGTAGT
    49201 GAAGATACTG ATTTATAGAA TTTTGAGTTC TCTACTGCTG ATTCTGGACC TCCAAGACTT
    49261 AGAGTTATTT CGTCTGATGC AATTGCTGAT TCGTTATCTC TTGTTTTTTT ATCGAGTTCT
    49321 TTATGTTTAT CATTTACTTT GCTAATTGCT TTTGTTATAT CTTGGGCTAA TAGTTTGTAT
    49381 TCTTCTTCAT TGAGTGCAGA ACCGTTTTTA TTTGCAGGGC CCAGTGGCGC GCATGTTGAT
    49441 AAAGGTTTGT ATAATTCGCT ACTAATGTTT CCACTTCTTA CGCCATTGAA AGAGTCTATA
    49501 CCCCTAAACT GGCTTTCCAT TTGATCCTCA AGGGACTGCT TAATTTTACA AGCAGATAAA
    49561 TCTACTTTAT TTATTTCTTC TACAATCTTT TTTAATTGGT CTTTTGTGTC TAAAACTGCC
    49621 CAATCGTCAT TATTTTCAAT TGCTTTCTCT TCTGCAACAT AAGCCTGCTT AAAACTTTCG
    49681 GCTTCTCTTT GCAAATTTAC CATAAAATTA TCAACGTCTG TGTCATGAGT ATTCTCATCT
    49741 AAATAATCTC TAACCTTTAC TCTTTCTATT TCTCCTTTTG GTAAAAACGT AACATCTTCG
    49801 CCATTTTCAT ATTCTCCAGA AACGTTGTAT GTTTGATTAT TATAAGAAGT ATCAAAACAT
    49861 ACATAACCAT ATTTACTTAA TTTAGGCTCT TCTTTGTTTG TGGTTTTTAT ATATAATTTG
    49921 TCACCAGTAT CAATAGATAC TTTAACATTG CTTTCATCAA AAGCATTGCC GGTCATGTTA
    49981 GCAGCCCCTA TTGCATAAGA AAAGGCTGCT GCTAAGTTTG ATAATTTTTC TGAGTCAAAG
    50041 TTTTTGCCAC CACTTGTTGG ATCTGGCAAG CCTTTTTTAT CTATTATATC AATAGAAGCA
    50101 TCCAAATCTT CTTCTTTTAC TCCGGTTTTC TTTACCCCTT TAAATAGTTT AATCGCTATG
    50161 TTTTGTTTAT ACTTATCGCT TTTTTCATCG CCTTTACCTT CTTTTATCGG CAAATATAAA
    50221 AACATATTAG CAGGCCTAAA AAATGTCCAA TCCATTAAAG CTCCTCTGCC GCCTTCAACA
    50281 TATCCAAGCC TTGCCCCACC TTCTTTTTGC TTGTAGCAAA TCTGCATCAT TCTTTTAGCA
    50341 GCATTTGAGT TTAGAGCATT TATAAAACTT ATAGGAAGCT TTATATAAAA TTGATTTCCG
    50401 CTTGAGCTTT CAAATAAATT ATTTACTATA TAATCTTTTA GAACATTAAA AATTCTTTTT
    50461 ACAGCCTCTA TTTTATCAAG CTGCTGGCTC TTCACTTTAT AGTGCTCGTT TATATCTTCA
    50521 ATTAATTTAA TGTTGTTAAA ATCATAAACG TTATCTGCTA CTGTATCAGC AAGAACTGCT
    50581 CTTGCAACCC TTGAAAAACG AAAGCCATTA CCAGTATTGC AAGGGTATGA TTTATAATCA
    50641 TACCCTCCAC TATCCCCAAT CGGAACATCT GATTCGTCGC AATTATACAC TGGCTTTGAA
    50701 CTTATTATTG TGTCGTTGTC ACCATATATA TATCCATCTT CCAATTTTAT GGTAATTCTG
    50761 TTTCCATAAT TTTTTAGATA ATAAGCCAAA AATGCTTCTT TCTCTAAACT TCGTGGAGTT
    50821 ATTCCCTTTA TCTGAGCATA ACAATTAAGC CATATTGTAG ATCCACGTTC TAATTGTGTT
    50881 ATCGCATTAA ATTTTGTAGG TTTTAGAGCT TCAGCTTCTG AAATTTTCCA TTTAGAATAT
    50941 AATTTCTTTT GCTCTATTAT GCTTCCAGCA ATATAATCAT CACCAGCCTC ACTAGTTAAG
    51001 CAGCCCAATA ATCTCTGAGC CACTGTTAAT TTTTCTTTAT AGTTAGATAA AATTATTTTA
    51061 TCTTTTTCGA GTTCTTCCCT TTGCTGATCT GCGCTATAAG CTGCATATCC ATCTTTTGTT
    51121 GGTAAGATTT TTTTAACTGG AATCAATGGT CTTTCATCAT TCCAAACAAG TTTTAGCATT
    51181 GTTTGGTTTG TGCTTTTAGC AGAAATGTTA GTTCCTGTCC CTGAAAAATT AAAACATCTC
    51241 ATTAGTGAAG CTAAAACGTT TTTTGGTTTA TCTACAATGT TCGCATATTT TTGAACAAAT
    51301 TTATATCCAT TTAGTTTTAA TGCGTCTGAA CCAACAGCGG TTATTGTATA TCTTATTCCG
    51361 GTATTTGTAA GAGTAGACTG AACATTCGTT ATATAAAATT CTTCAAAACC ACCAAGTATT
    51421 GTAGACTGAT TATTAAGACG GTAGAGAACA TTATCAAATG AAACGTTTTG GCTTGCAGTT
    51481 TCATCTTTTG ATGCTTCACC TTTTGTCAGG TCTAAACTTT TTCCTTTATC GTTAAACGTT
    51541 CTACTGATCC ATCTATATTT GTCATCGCCT TGATAAAACT CATTGTTAAG TCCGATTGCG
    51601 CTCCAATAAC CTGCCGGAAC TGTTGTATCA ACCTTATCAT TAAATCCATA TCTTATTCTA
    51661 ATGTTATTTC TGGTTAATGC TGGCATTTCT ACAAACTCCA GATCAAAGTT TGTTTTAGAA
    51721 TTTGTTGTTT TTATATTTTT TGTTTCTTGA CTAGAGGCAT GCTTTATAGC ATCATACAGC
    51781 ATGGCCTGAA TTGTTGTAAA TGTTCTATCA AAAAGCTCTA ATTGTAAAGT TCTAAATCCA
    51841 GTATCTTCTA TTGTAGCAGA AACAAAATAG TTGTTATTGT TATTTCCACT ATTTTTATTA
    51901 ATTGCTGTTA TTTTTCCACC ATTTATTTCA TCACCGACTT TTACTTCTTT TTCATCTATT
    51961 TTGTAAATCC CGTCTTTCAT TGTTACTTCT TTTTCTGAGA CGGTTTTTGT ATTATTTTCA
    52021 TTTACTCTTT CTATGGTTGC ACTATAAACA AAGCTGCCTT CATCGGTAAC TAACTGTTTT
    52081 AAACTTGTCC AATCGTTTTC TTTATCTCCA GTCCTAAATT CTATATCAAC TCTTGGAGAA
    52141 ACAACGTTAT AATGATTGTA GTATCTATCT ATATCTATAA ATTCTGTTGT TAGAGCTTCT
    52201 GGCTGGGACG GTATCGTCCA TGAGTTTTCT TCCCCAATAT ATTTGCTGTT AGGATTTTTA
    52261 AATTCTGTTG TATAAGTATA ATTATCTATA ATTGTATCTG CTAAACTTTT TTCTGCCATC
    52321 TAATCTACCT TTTATATTAA CTTAAATAAA AAAGGCTACC TAAGTTAGGT AGCCTTTTAA
    52381 TAAGTAGCTT GTTAAACCAT TAAGCTGATT CACTTGCAGT TTTAGAATCT TCTACTTTAA
    52441 TAGCAAGATC GTAAGCATAA GTGCATGTAA TTTCTGTCGC GCCAGCATCG TCATAAGAAA
    52501 GTGTTCCACC AAAATCTACC GAAGTTGGGA AAATACCAAA TATATTCCAA GCACGAATAA
    52561 TGTTTCCAGC TGGATCGAAT TGAGCTTCTG TTGCCGAAGT AGCATACTGA GTTTTATAAC
    52621 CCATTTGTCC TGTGAGTGGA TTATAAATCA TAGAACACCA GTTATACATC GCATCACCAG
    52681 CTGCTACATC ATTAGTAGCT GAAGTGTTTC TGATGAAGTC GTTAAATACA ACGTTTAAGT
    52741 CGTTCCAAGA AACCATACCA GCAGTATTAA ATCCTTCATG AATACGTTTA GCAGTTGTTT
    52801 TCTCAAAACT TATTGTAGGA ACAGAAGCGG ATTTTGCAAC GAAAGCAAGA CCTTCTTCCA
    52861 AACCAGTGCT GTTTCCTGGG ACAGATGAGA ACTGGAACAA GAAACGATTC TTTCTCATTG
    52921 GCTCAAGTTT AAAAGATCTG CTATCTGAAA TTTTTAATCC CATGTTTTCC TCCTAATAAT
    52981 TATACTAAAT TATCTTTCGT ATAATTATTA GGGTGGCAAT TTAACCAAGG TTTTTTAGCC
    53041 CCTTGTATAA AATTTCATGT TTTCCCCGTT AATAAATACT CTTTGATTAG AAGAACCTCT
    53101 TAATGGTAAA TCAGCTCTAA GCTCTTCAAT ATATCTTCCT TCTATTAAAA CATCTACATT
    53161 TTTTAAAACA TTTTGAGCAT CTTCTCTCTG AGAGAGTTCT TCGAAAGTAT AACCAGTCCA
    53221 AAGATAAATT TTTATATTTG GGTATGCTGC TCTAACTTCT TTTAAAACTT CATCTACATC
    53281 TTTTATATTT TGTGGATCTA ATGGTTCACC ACCAAGAACG GAAAAATTTC TCATGATTCC
    53341 GTTCTTATTT ATTTTTTCTT TTATTTCATT TATAACTGTT TTGATTGGTA TATCCTGTCC
    53401 AGCACCATAA TCCCAAAGAT TTTGATTATG GCAACCTTTG CAGTGGTGTG GACAACCAAC
    53461 TGTCCACAAA CTCACTGCAA TACCATCATC GCAGTCAACT ATATCATCTT CTATAATTCC
    53521 TGCAATTCTC ATTTATACTC CATATTTTTC TAACTCAACA TTACTTTCAA CGATGTTCTT
    53581 TTTAAATTTA ATGTTCATAA ACTTAGTGTG TGTTGATCTA AGCTCAACTT CTCGCTGCTT
    53641 ACCGTCATTA AACGAGTTTC TGTAATTTCC ATTTAAATAA CCAGTAATTC TTCTGAGCCA
    53701 GTTTATTTTA CGGCTTCCAC AAATAGGACA AACGCCAACA TCTTCTGAAA GATTATCTGT
    53761 GTTTCCACAT TCTGTGCATT CATTAATTTG GAAGTTTAAC GCAAAATAAG GAATGTCCTT
    53821 AGACATTGCA TAATCAATAA TCTGCTCTAT TGCTTTAAGG TTATGTTTTA CATCATCTCC
    53881 AATTTCAACA TAAGTAATAC AACCAGCTGA AGAATAACCA GTCAATTGGC TTTCAATGTC
    53941 AATTTTATCA AATGGTGATA TATTTTTATA TACTGGAACA TGAATAGAAT TTGTAAAAAA
    54001 AAGTTTTTCT ACTTTATTTC CGTTGTCGTC AATAAAATAA GTAACATTTT CTACATCACC
    54061 ATACTTTTTC TTAAACGATT GGAATGCTTT ATAGCAAAGA TTTTCTGCGG GTGTATAATA
    54121 TACTCCAAAA TTTAATTTGT ATTGTTCTTT ATATTCATTA CATTTATCTG CAAATAACTG
    54181 TTCTATTTTC TTTGCAAGTT CCATTCCTTT TGGAGAACAA TGATCGCAGC CAACAAGAAT
    54241 TTCGAGAGTT TCAGCTAAAC CAAGTTGACC AATAGCAAGT GTTCCATGTT TCAAAGCTGA
    54301 AACAATTCCT TCTTCTGGAA CATATCCTTT CATTGTGTTA TTTTCATACA TAAATGTAGA
    54361 AGATTTTGGA CTTTGCTTAG CAATCCAATT AAATCTTTCT ATTAATTCAT CCTTTGCGTC
    54421 ACAAATATAC TTTTCAAGTA AATCCATAAA GCAATCTACT ATATATTCTG GATTATTTTT
    54481 TGTTTTCTTT TTAGCCATCA TTGCAATCAT TGGCATAATA ACTGTGCAAG GAGCAATGTT
    54541 TCCACGTCCA TCTTTTTGGA TTCCAGACCA AAGCATGTTT CTTGGAAGCT TTTTTTCATC
    54601 TATTGTTCTT CTAATTACTT CTCTGAAATA ATCTTCTGTA AAGTTTATAT CAAAACCATT
    54661 ATAAGTTCTA CAGCCCATTG TTGACATTGC TTCAAATGGT CTTTCTTCTT TATTCATTGT
    54721 GATTTTATAA GTATCATTTT CATCAAAATC AATAGTAAAA CCAAGTTCTA TTGTAATTGA
    54781 AGACCCTAAA TTAACAAGTT CCTCTAAATC TTCTTTTGAT AAAGATTTTA GAACTTTCTC
    54841 TTTAATAGCC TGAGATTTTT CAAATGCTTT TCTTTGAACT GACCAATCGC AGTTTGCGAA
    54901 GTTTGGATAA TCTCTTTTTG GAAGAACACT AATTGCCTGC TGTTTTAAAT CATAGTTTGG
    54961 TGTTCCAGGC TTGTCATTGA TTCCTTTTTT ATATTGGAAA ATACCACAAG GGAATATAGG
    55021 AGATAAACCA AGTTCCCCAA TTCCTTCTTC CCAAGAAGAA AGAAGATGTT TAGTTACTAA
    55081 TCTACCAGCA GCAGAAGTAT CAAGCCCGTA GTTAACAGAA GTAAATGGCA GCTGGTTTCC
    55141 GCTTCTTGAC TGTAATGTAT TTGCATTATG TAACCAGCCT TCCATTGTCT GATGAATTTC
    55201 TTCTTCCAAG TCTTCCATTG CAAACTTAGC AACCTGTGCA TTACAGTTTG TGTAGATTGG
    55261 ATTATCTATT GAAAGTAATG GATTAAAAGA ATTATCCAAT GACTTTCCAA CAACTCTTTC
    55321 GTAATTCTTT TTATAGAATT TGTAATAGTC TTTATTTACC AATGGTGAAT ATGTATTATC
    55381 AAAGTGCGTA AGTGCCACAC CACCAAACTG AGCCATAGAC TGTGACTGCA ATTTCATTAA
    55441 TTGTAGTTGT CCTTCTGTTG ATACTCTTCC AGCTTTTCTT ATATCCTTGG GAATTTTAAC
    55501 AGTCATTCCA CAATCGCGAG AATCATCATC TGGAAATGAT AAGCAATTGT GCATTGCTTT
    55561 TTTATATGAA TCCAAGTCGT GAATGTAGTT AATCATATCT CTATGATTTT TTGCGAATTT
    55621 TGGTGTAATC ATATAATTGA GCGCAAATTC TTTGTCATAA ACTGCATGAG CTTCACCAGA
    55681 TCTTCCACCA AAAGATAAAC CATCTACATT TGCATTTTGT CTATCCCAAT CAGAGCCATC
    55741 GTATTTTGCT TCCATAGCTC GAACTGTTTC ATCTTTTAAA AATCTTTCTT TTCTTCTATC
    55801 TTCACGATAC TTAATGAAGG AACGAACAAC TTCTGTATGA TTCTTATGAA CCAAACCGTC
    55861 TTCTACTAAA TCCTGAATTT CTTCTACTGA GATTTCATCT ACAGCCTTTG GCATCTTTTT
    55921 TACTACCCAT TTTACGACTT CCATAATTTG GTCATCAGTG ATTCTTTTTT CTTTTTCTAT
    55981 TGGGTATTCT TTACTATTGT TAGCAGCTTT AATAGCCTTG AAAATTGTTG ATTCGTCAAA
    56041 TTCTTTTTTT CTTCCGTCTC TTTTTATTAC TTTCATATAA CCTCTCATAG TGGTCTTTTA
    56101 ACTTGTTTAA ATCATAAAAA CACTATATGG TGTATCATAC CTCTTTTGGT TTTATTGTCA
    56161 ATAATTAAAA AGTCATAAAT AAGTTAATTT TTATGGACAG GATAACTGTT AAAAAAATTA
    56221 TAGAAATAAA TTTAAAAAAA GGAAAGATCT CAAAAATTCT AAAAAGCAAT TGCACTTTGA
    56281 AGACTTATAA TAATTTTATA GATGCAGTAG ATAAAAGGTA TAAATTAAAA GTTTGTAACA
    56341 GTCTTAGTCA ATTAGATACA CCAATTATTT TAGTTGGTTA TCATCTTTTT TATTCTTATC
    56401 CAGTTGTTTA TTGTTTTGAA AATAATTATT ATGTTTTAAT AAACTCAAAA ACTACAATAA
    56461 CTTCTGATCT TGAAGAAGTT TTAGATTTAA TTGATAAACA TTTTTATAAT TAGTTTTTAA
    56521 AGACTGCTTT AAAGCAGTCT TTTTTATTTT ATGCATAAAA TAAAAAAATG CCTACTTGTT
    56581 ACATAGTATG TTGTATACCG GACATCTGTG TCGCGAGTCA CGACAAATTT GTCCACTCGG
    56641 TATGCATTTT ATTGCATAAA TATGCAGGTT TTAAGTAGTT GTTTTGCATA AATATACATT
    56701 TATTTTTTCT CGTTTTGACC GAATAGACAA AATGTCCACT CGGTGATAAG CAAAAAAAAG
    56761 AGAATAAGTT AAAAGTAGGA GAATAGAATG TTAACAGAAA AAACATTAAA TATATTTTTC
    56821 AAGGAGGTCT CAAATCAACA TGGCGCTCTT TTGCGTGAAG ATTTGCACTT GCCACATGGC
    56881 ACCAAATCTG CAAAAGTAGT AACTCATACT GATCTAGATG GCGTAACCTC AGGTATCTCA
    56941 ATGGTTCAGC AGCTTATTAA GCAGGGCATA CCAAAGGAAA GAATTACAAT TGAATTTGCG
    57001 AATTATGGCG ATGATGATAA AGAGAAAGAT TTACATACAG AGAAATTTAG GCAGAACAAA
    57061 CCAGGACAGT ATGTTGGTGT TACTGATTTT GCTAAATTAC CAAAAGTAAA ACCATTTAAA
    57121 ATTTGGAACA CCTTGTTTAA TTTTAAAGGT GATTCTCGTG CGTTGTTAAA TCTATTACAA
    57181 CGTGATTGGT CATCATACTC CCAAGAAAAG TTTGATAAAG AAATTATAGA TACTTATAAG
    57241 GTTCCAGCTG GAAAATTTAC AAGTGGAAAT TTAAAGAAAC TATTAGAGGC TTTTAAAGCA
    57301 TATAATGAAT TAAAGGCTTA TGCTGCAAAA AATAAGAAAT TTACTGGTTT TACTCCAGCA
    57361 ACAATGCAGA ACATACAAGA GCTTTCTTTT CCAATTGTAA ATCCACAGTT CCTATCAGAT
    57421 CATCACTCAA ACGAGCAGGG TGCCTTATCT GGTGGAAAAA CAGGAGAAAT TGCAACAGGC
    57481 GCAAAATCTG AAGCAGAGTT CTTTGCAAAT AAATATACTC CTGGACTTTG GTCACAGGCA
    57541 GATCTTAAAG CAATTTCTAT GGTTGACTCG GCTGGATATA CAGAAGAGCA ACTCAAAAAT
    57601 ACAGTCTTTC TTGAAAAACA TTTTACGGGA GCAGACAGAC AAAAGAATCT CGCTACTATT
    57661 GTTGCTTGTA TTTATGACAA TCTTTGTAAA AAAGATAGAA ACGCAGCTGC TTGGATTATT
    57721 AAAAATTCGC AGCCAAGTTT GGTATCTCTT TATACAAACA CTTTAAAAGC GGCTAACTAT
    57781 AATGGCAAAA GATTGCAATA TATTTCTGCT TTAAAGAATG GCGATGTTGA AAAAGCAAAG
    57841 CAGCTACTTT CAGAAATCCC AGGAGAACTT AATAAAAGAT ACGATAGACG TGGTAATCCA
    57901 ACTTCGCCAA TTATGAGCTT GAATGATTGG CAAACAAAAA ATAAAAAAGA TGTCAATAAT
    57961 ATGAAAACTG GATACAAGTC AGAAGCAGAT GAAAAGAAGC TTGAAGAAAT TAAGGGCAAG
    58021 CGCTCTGCAG AAGCCAAGGC TATTAGAGAT GAAATAAAAA ACAAAAAAGG TAAAGTAATT
    58081 GCTCATAATA ACTTTGCTAT TTTTAACGGT AAAGATCCAA AAACTCAGTA TACGAGATAT
    58141 GCTACAACTT TATTCTCTGA AAATGGACAA AGAATGCCAT TCTCTATGAG ATACTGGAGT
    58201 AGCTTCTTTC AGATTGCCAA ATCTGCACTT TACAAAGGAA AGGTTAATTT TGCAGAAGTT
    58261 AACGAACATG TTTTGCAAGA TGTTGCTACA TATCTTAAAT CTCAGGGTGT TAACGATATG
    58321 AAAATTAAAA TTGTTATGGA TGAGATGAGA GAAAAAAATG GTGGTCATAG TGGCGGTATT
    58381 TGGACATTCC AAGGATTTAA TAAAATTGCA CCACCAAGTA AAGTAACTGA TGATAAATAC
    58441 TGGTTAGCAA AAAAACTTGA AAAGAAAGGT TCTAATTCTG AAATTGTTAA TAAGGTTTTA
    58501 AATGACAAAC AACCAGAAAT TAAAAAATAC GAAGAAATTA GAAATGGAGC AATGAAGAAA
    58561 GCAATGAATT CTGCTGTTTA TTGGACAAAC AAACTTTATC CAGTATCGTC AGAAGATTTA
    58621 AAAGCATTGC AAACTTCTGA CGAAGATTTT AACCATAAAT CATAGGATTA AAAACCTCTC
    58681 TTAAAAAGAG AGGTTTACTT TTTGTAAGAA AGATATATAT GTGCGCAATG CACAACTTTT
    58741 CATCTTTTCT TTCTTTCTGG CCGCTTAGGA AACTAAGCGG TTTTTTGTTT AGAAGTTAAT
    58801 AATATGAAGT TAGAAGATAT AATCAATAAA AATCTTTACG AATCAGAAAT AGATGATGTA
    58861 GTTATTATAG AAGAGGGCAT TTTTAGTGTT AGTCCAGTAG TAGCGGCTCT TGCTTTTAAG
    58921 GATAACGTAA TAGATAAATT AAGCTCAACA GCTGAAAAAA TTTCTCACCC AGTTAGCTCA
    58981 GCAATAGGAA GTGCCGCATC TGCCATAGAA AAAGTAAAGG CTAAAACAAT TGGTCGTTCT
    59041 GGAAACAAAG ATGATGATAC AGTATATGCT TTAACAAAAG AGCAGAAAAA AATCATGGCA
    59101 CAAATTTATA GAAAATATGG CGCTGAAATG GTAAATGAAA TTTCAAAATT TAGACAAAAT
    59161 GTAATGGTTC CATATTCCAT AATTAAAAGA AGCGTGTCAA AAAACAAAAT GCTTTCTAAT
    59221 AAAGAAGTTT TAGGAATGAC AAAAGAAGAG TATTTTAAAT ATAGAGAATC TGGTAGAAAA
    59281 AAAATAGAAA AAAAAGGAAC TTACTTTAAA GATCATGACG ATCTTAATAA AAAGCAAATA
    59341 GAAGCCAGAA AAGCGCTAAA CGATGCCGAA GAAAAATATA ATAATTTTAA AGAAGGAAAA
    59401 CTAATAGATT TAAGTGCTGC AAACATAGAA AAAATTTTAG ATGAAGCTGG TTTAGGAAGA
    59461 AAAAATCTAA ACGGTTGGAC AGATGTAGAA CTTGAAAAAA CTTCAACAGA AATAGAAAAA
    59521 ACTTTAAATC TTCTTAAAGA CGAGAATCGT AGTAGTGGTA GTGATTTGGT CAGAATGACT
    59581 GGAAGAAATA ATTCTACCAA AGCAACTTAT CAATCAAGAG CGCAGTTAGA GTTATATTTA
    59641 AAAAATCTTC AAGAAAGAGG ATTTAGTTAC GCAAAGGGAC AAAAGACAGA TGATAGTAAT
    59701 CATCACGGCT CATTCAAAGA TGCTTTTGCA TTATATGCTT TAAGACGTGA AGAAATAAAA
    59761 AAGATAAAAA GCAACTCATT AAATAGAGAT TATGTTAAAT TTTATGACAA AGTTTTAAAA
    59821 GATGCAATAG AGGCAGCTAA AAAAATTTAC GAAGAGAAAT ATAATAACTT TATGTCTTTA
    59881 AGAGGAACTG TTGAGCTAAA CAGTTATGAG AAAAAAATTT GGGGTAGAAA ATCTACGGGA
    59941 AAAGAATTTT CTGGAAATAT AGATGATTGG TATTTAAAAA TTAAACCAGA AGATTTTGGT
    60001 GAGACTAAGT ATTTTGCAAA ATCTGAAAAA ATTGTAAAAG CAGAAAAAGA AATGGATAGA
    60061 CAACTAAAAC AGCTTGAAAG AAAACTTAAA AGCGTAATGT CAGAAGAAGA TATAGCACTT
    60121 TGCAGAAAGT ATAGACTGTT CAATAACTTT TTAACTGTTA AAGAACTTAG AAATCCTGGG
    60181 GCAATGTTTA AAGGTGGTTC GGTAGAAAAT TTAAAAACTC AAAAAGAAAT AAGTTCATCA
    60241 GAACTTGATG ATAAAATAAA AGAGGCTTTA ACAAAAGAAT ATAACTCTAT AAGAGATTTA
    60301 GAAATAGAAA GAGAAAACAT AAAAAAAGAA GCAAAAGGTA AAAAACTTTC ACAAGAGCAG
    60361 AAAGAACTTT TAAAACAGTT AGAATATAGA ATTAACCCAA AAAGTGGTTC TAAAATAACA
    60421 AAAGTGGATA GAAACAAAAT AAATGCTATT TTGGACAAAA TAAATAATAC AGAATACACT
    60481 GGAAAAACGC AGGCCATGGA AGATCAAAAG GAACTGGAGG ATACAATAAG CGACTTTAAA
    60541 GAAATAAATG GTGAAGAAGA ATTTAAACAA TTCGAAACCA ATGTTAATAG AGCAAAAGGA
    60601 AAATTGGCAG CTTTTTTGGA GGATAAATAA TGTTACCAAA TAATTTATAC CCTCTTAAAG
    60661 GATTACAAGG AAGATTAGAT AATGGTTTAT CTAATCAACC AGTGGTAGAT TTTTCTATAA
    60721 ATCCATTAAT TGTTAATTCA AAAATTCAGA ATGATACTCT TATTTTCACA TTTAACAATA
    60781 TGTGTTTTAA TAATAAGCCA ATTCCTGGAG AGCTGAAAGT AAATCAAAGT GTTCTAAAAC
    60841 AAAAACTAAA CTCTTGGATA AAGCCACAGG ACAGAAAGTA TATAAAATTA GCAGATTTTA
    60901 ATAATCAAAA TTCAAAATTT GTTTTTGATA TAGATAGTTG GTTGGAAGAT GGAATAAAAA
    60961 GTTATACAAC TTTTGCTACA TTAGGAATGT CAAAAACTTA TAAACTGGGT AAGCAATTAC
    61021 CTTACATGGT TTCGGTATAC GGTAATGAGT TTGAGTATGG AAAGTATATA GCAGAAAAAT
    61081 TTAGAAGAAA ATTAAAGCAG TATCCAGAGC TTAGAAAAAA CATTTTTGGA ATAGTGGAAG
    61141 ATGTTTCCAG AAAACACTTA AAAATGGATT CCGTAGCAAT GTTTGAGTAT AAATACAGTA
    61201 GGATAAATAA TACAGTTAGT GTAAGTGTTA ATCCAGTTTA TTTAGCAAGT ATAGCTGGTG
    61261 CTATATCTAT TATGGCAAAA GATGATTCTT GGAAAAAGAA AGTTAATTTT GACAAAACAG
    61321 TAGGAATGTT TTTGAAATTT AAATCCTAAT TGTCTGTAAA GTCAGAGATT AGGTAAGGAG
    61381 ATATAAATGA TTAATGATTT GTTTGACGAG ATGGCAAAAC TGTTTGATGA TTCAGTTTTT
    61441 TCAACAACTA AGTATTCTGT TCCTTCTTTT CCTCCGCTAA AAGTAGTTCA GAGAGATAAT
    61501 AAAGTCACTT TTAGGTTTGC TCTTGCCGGT TATTCAAAAG AAGATTTGGA AATTAATTTT
    61561 GGAAAAGATT GTTTAATTCT TTCTACAACA GAAAATTATA AAGAAAAGTA TCATAAAAGA
    61621 AGAGACACAG AAGTGTCGGT AACTGCTGAT AAGAAAAATG CGAAGATTTT AGTAAATACT
    61681 TTTAAGGATG GGATTTTTTC TTATAAATAC TTCGTTCCAG AAAATAAATT TGATTTTGAT
    61741 AAAGCCGGAG CAGAATTTAA AGACGGGGTT CTTACAGTAG TTATTCCTTC AAGAGAAAAG
    61801 GAAAAAGAAA AAGAAATAAA AAAAGTAGAA ATTAAATAAA GTTTTTAGGC CACTAATACA
    61861 GTGGCCTATT TTAATGCCTT TAATTAAGTT AATTAAGTAG AGGTAATAAT CATGTGGGAA
    61921 TTTTTCAATG GACATCCGTT AGTAGCAGCA ATTGCTCTTG GGCTAATGCT TGCTATATGT
    61981 GTGCTCGTTG TTATATTATT AATAAAAGCA ATTAAGTCCG GTTCTGGAGT TGAGGCAGAG
    62041 GCCGGAAAGT CTGGAATCAG ATTTAGAGTT GGTGGAAAAG TAGGAAAAAG TAGAGAAGCC
    62101 ATAGAAGCTG ATATAATAAG AGATGCTGCT CTTTTAAGTA GCTCTATCAT AAATTGGAAA
    62161 ACGGAATTAT CAAAAGAAAT AGATAAAAAA ACAAATGAAG CAATTTCAAG TTGCATTAGG
    62221 TATTCTGTGT CAAAAATAGA TAATATGGTA AACATTGCAA AGTTAGAGTA TGGAGACTTT
    62281 TTAAAGAAAG ATAAAGACGA ATTAAGTAAT GAAGATAATT ACCAAATAAT AATTTATGGT
    62341 TTTTTGATGG ACCAGGTAAA AGAAGTTCTT AAAGATCAAA TATGTAGTGC AATAAGGGCA
    62401 GATCATTTCG AAGAGAAAAC AGACCAGGAA ATAAAAAGTA TAGGTGAAAA TTGTTGTTTA
    62461 CTTTCTAAAC TTATTTTTGA GCAAAGGCTT GACATTTTAA GAAAAGATGT TTTACACAAA
    62521 ATTTTTGAAA AATATGAAAC AAAAATAAAG GGAGAAGCTG ATCAACTTAT TGGTTTAACG
    62581 ATGCAAAAAT ATAAAAAATT AAAGGAAGAT GTAGAAGATA CAATACAAAT CGGGGAAGAA
    62641 AAATTTAGAG CAGAATTAAA AATAAAATTT CCTAATTTTA CAAATGAAAT CACAGAACAG
    62701 CTTGTAAACT ATTATAGTTA AAATGGAAAA GAAAAGATGT AAAAGGTGTG GGCAGGAAAA
    62761 AGAATTATGT GAATTTCATA AAGACAAAAG TAAAAAAGAT GGCCATAAAT CTATTTGCAA
    62821 ATCCTGCTTA TCCAGAAAGA AGAAAAAGCA TAAAGTCTCG AATATAGATA AAAATATAAA
    62881 GCAAAACATT CGTTATTGCC TAAAATATGA CGGGCCATTT AGATGGTCCG AAATTCTTGG
    62941 CTACTCAAAA GAAGAGCTAA AAAATCATTT GCAATCAGAG TTTAAAGATG GCATGACATT
    63001 TGAAAATTAT GGTGACTTAT GGGGAGTTAC TTTTCATATA CCGCGACGCT GTTATACGTT
    63061 TAATAAGTAT TGGGACAACG AATTTAAAAA GTGTTGGACA TTGAAAAATT TAAAACCAGA
    63121 TTTTATAATA AATTGCAAAA GACAAAAAGC AAAAGTATCA AAAAGTGAAA TAGAACAATA
    63181 CTCATTATGG GACATTGTCC CAGATGGAAA TTTAGCATTC TTGACAGAAT AACAAGTCGG
    63241 AGTTATCCTT TTTCGTAAGT TAAATATGTT AAAACGATTC GATTAGCTCT CGAATCGGCT
    63301 CCTTGTTGGT CGACGTCACA ATGGGGCTAA CAAGGAGAAC ATATTATGCC TAAAAAAGTA
    63361 ACCACAGAAA TTTTTATCGA AAAAAGCAAG AGCTGTTCAC GATGATAAAT ATGACTACGG
    63421 TCTAACAGAA TATAAAAATG CTTCTACAAA AGTAAAAATC ATTTGCCCAA CTCACGGAGT
    63481 TTTTGAACAA CAGCCAAGAG CGCATTTAAC GGGACAAGGA TGTCCAGAAT GTGGGAAAAC
    63541 AAAAAATGGT ATAAAGAAAA AACTTTCGTT AGAAAATTTT ATAGAAAGAA GTAAAAATAA
    63601 TCATAAAACT AAATATGACT ACTCAAAAGT AAGCTTCAAT AATCTTCACG AGGTTATAAA
    63661 TATAGTTTGT CCTTTACATG GAGATTTTTT TCAAGAAGCT AATAATCATT TAAGAGGTCA
    63721 AGATTGCCCA AAATGTATAG CGGAACAAAA AGACAGTAAA GGGGTTAGAG AAATAGAAGC
    63781 TTTTTTAGTG AAAAATAATA TAAAATATAA GAGAGAACAA AAGTTTAAAA AATGTAAAAA
    63841 TAAAAGAGAA TTGCCGTTTG ACTTTTATTT GCCAGAAAAA AATTTATTAA TAGAATATGA
    63901 TGGATCTCAG CATTTTTACC CAAAGTTTAA AGAAGAAAAC TTGACAAAAA TACAGCTTAA
    63961 CGATAAAATT AAAAATAGAT TTTGCAAAGA AAATAAAATA AGGCTTGTAA GAATTAATTT
    64021 TAAAGAAAAT AAAGATATAG AAAAAATACT TTTGAAGGAG ATATATGGAA AAAATAATTT
    64081 TTATTAGTGA TTTACACCTT AACAAAGATT TAATAAGACT AACGGAATGC CTTAATTTTT
    64141 TAGATTATAT TGAAAAGTAT TGTAAAGAGT ATAGCATTAA GTATGTTGTT TTGGGCGGTG
    64201 ACTTATTTGA TACATCTAAT AACATAAGAA ACCAAATGTT TATGCCGTTT TTTAACAAAC
    64261 TTTATGAAAT TAAAGAAGCT GGTATAGAAC TTATTGTTTT TAGCGGCAAT CACGACAAAA
    64321 TGAACGATGA TGGTGATACT CTGTTAGAAA CTTTTAAAGC GTTTGCTCAT TTTGTAAAAA
    64381 AATCGGAAAC AATTAACATT GGTGGTATAG ATTATGATTT TTTAGCCTAT ACTCAAAATC
    64441 CATCAGATTT GCCAAATAAC GGACATGTTT TATTTACACA CTTAGAGGTA GAAGGCTTTT
    64501 ATTTTAATCC ATATAAAAAA TGTGAAGATA AAACATTTAC AGAAGACAGT TTCGAACATT
    64561 ATGATTTGGT TGTAAGTGGA CATTTGCATA AAAAACAAGA AAGAGGAAAG TTTGTTTTCC
    64621 CAGGTTCTCA ATATGCAACA AGAAGAGACG AAGCTGCAAA TCACGAACAT TATTTTTGCG
    64681 TTATAGATGG AACAGATTAT GAGCTTGTTG AGTATAGAGA TGCTCCAGAT TTTATGGAAG
    64741 TAACTTTAAC AGAAGCCTTA ACAGATAGTT CGATAGAGTA TAAAAATAAT ATAGTAGATG
    64801 TTGTTATTGA TTCTAAGATT GAAAACTTTG TAAAACTCAG AGATATAATG ATTGCAAAAG
    64861 GAGCTGTAGA AGTAAATCCA AAATTTGTCA AAAATGAAGT TGCAGATACA TCTATTAGAA
    64921 CAAAAATTGA TGCAAATGAA GGCGTTGCAG TAAGCATGGT AAAATACTTG AAAGAAACTA
    64981 AAAAATCTGA TATAAATAAT GAAAAACTTT TAAAGTGTTT TAAAGAAGTT TTAAAGAGAG
    65041 TAAAGAAGGG GTAAAGTATG AAATATATTA AATCAGTAAG TATAAAAAAC TTTTTTAGTT
    65101 ATGGACCACA AGAAACAGTT ATTGATTTAT CTGGAAACGG TATCACAAAC ATATCTGGAG
    65161 TTAATGGTGT TGGAAAATCT ACAATTATAG AAGCAATGCT TTTTGCTTTA TATGGCAAAA
    65221 CAAGACAGGA AAAAGTAGCT GATGTTGTAA ATAGAAGTGT CGGAAAAGAT TGCAAAGTTT
    65281 CAGTCGAGTT CGTTGGTGAT GACGACGAAG TTTATAAAGT TTTAAGATAT AGAGCACATA
    65341 CAACTCATAA AGATAAAGTT TATTTATTTA AGGGCGATAA AGACATTTCT TCAAAAAATG
    65401 CTTCTGATAC AAACGAGCAG ATAATTGATT ATTTCGGTAT GCCATACGTT GCTTTTGTAA
    65461 ATTCTACTGT TTTCTCTACT GAATTTTATT CTAATTTTTT TGCAGCTAAC AATACAGATA
    65521 GACTTAACAT CTTTGAAAAC ATTTTAAGTT TAAAAGAAAT TTCATATTTC TATGAAGAAG
    65581 TTAAAAAAAT TATTAAAGAA ATAGAAGAAT CTGAAATTGA ATCAAAAATG AAATATACAG
    65641 AGTCTAATAC GAAAGTAGAA GCTGCACAAG AAAATTTGGA TACTTATAAT AAGCAAGCAA
    65701 AAGAAAAACT TTTACAATTA AAGTCAGAGA AAGAAGATGC TCAAAGAGCA ATAGAAGAAG
    65761 CCAAAGTCGC TCTAAAAGAA TTAGGAGCAA TAGATGTTGT TGCAGAAAAA GCAAAACTTT
    65821 CTAATACAAC TCTTAACGAG GAATATGAAA AACAAATCAA TGAAAAGAAA AAACTTCATG
    65881 ATGAATTAAA TGCTTTTAAT ACTTTCCCAG AAGAAGAATC AGAGCTTCTT GTAAAGTATG
    65941 GCGACTTTGA TTTTAATGAT AATAAAAAGA AGGAAGAAAA GTATAAATCA GATCTTGAAA
    66001 CAGTTAGAAC AAGAGAAAGT GGAATTGATA AAGCAAAATT GCAGCTTGAC AGTTCTACGG
    66061 AGAAGATAAG AACTTTAAAA TCTCAAAAGG AATCCTCTGA AAAAGACCTT GAAAAGCAAA
    66121 AAAAAGATCT CGAAAAAGTA AAAGATGCAA TTTGTCCATA TTGTGGAAAC AAAATGGATG
    66181 CAGAAGAAAC TGCAAAAAAG AGAGAAATTA TTGATAAGAA AATTAAAGAA CTTGAAGGTG
    66241 ATATAGAAGA TTTTGAAAAG CAATTAAAGG AAGAAAAAGT AAATCTTACA GAATTTAAAG
    66301 ATACTTATGA TACTCTTCTT GCTGATGTAA ATCTTATTAG AGAGAATCTC GATAAAAACT
    66361 TTGTTGCTAA TTCTGACTTG ATTAAAGAAA AGTATTTAAA CGCTTTAAAA CATAAAACAG
    66421 AGTTTGATAA AACATATGAA GAAAATTGTA AAAAACAAAA AGAGCTTTTG ATAGAAATTG
    66481 ACGAACTTAA AGAAAAGAAA TCCAAACTCG AAATTTCTAA ATATACAGAG AGTTATCTTA
    66541 ATTCTATCGA AGAAGAAATT AAGAAACAAG AAGATATAAT AGCGAAAAGT AATACAACAA
    66601 TTGCTTCTGT AAATGCTGCG GTAAAATCTA CATATGATAA AGATTATGTT GAAAAAATAA
    66661 AGAGTGACAT TGAAAGTCTT AAAGAAAAAG CAGTATTTGC AAAAGAGCAG TTGGAAGTTA
    66721 TTGAAGACGA CAAGAAACAT TATGAGTATC TTAAAGAATG TTGTTCTAAT AAATCAAATG
    66781 GTTTTAAAAA ATTCTTTATT GGTGAAATGA TACCAGTGTT TAATGAAAAG ATTAATCAGT
    66841 ATTTGCCATT CTTTTTTAAT AATAAAAAAA TAGAAGTGTC TTTTGATAAA GATTTGGTAG
    66901 AAACAATAAA ATGCGATGGA CAAAAAATAA CATATGCTTC TTTAAGTTGT GGACAAAAAA
    66961 CAAGAATGGA GATAGCTGCC GCATTTGCAT TATTTGGACT TAGTAGAGTA TTTTTCTCTA
    67021 ACCAATCTGG TTTATTAATT GTTGATGAGC TTTTAGATAG AGGATTAGAT GAATTTGGTA
    67081 TAAAAGCATC GCTTTCTATA CTTGAAGGGT TTGCACAAGA TTCTAAGGTT TATGTTATAA
    67141 GTCATAACAA AACTGTAACT GAAAATATAA CAGATGTTAT AGAAGTTAAA GCAGATGAAA
    67201 ATGGTTTTAG TTATTTCAAG ATGTAATAGT TTCACCACCG CATAATAAAA GCCACCCAAT
    67261 TGGGTGGCTT ATTTTTTAAA CAAATGAATC AATTCGTCTT CTTATCATTT TTCTATATAA
    67321 CCTATCTGGT ATTTTAGATT CGCCAACTGC GTCAGATGTT ACTACAGAAT AGTTCCCAAG
    67381 TTCATCCATT GCATTTTTAA AGTCTTGGTC ATTATTAATG CCTTTACTTT TTAAATAACC
    67441 AGTTCCAGTA GTGTTTCCGT TTTGAGAATT CTGATTGTTC TGAGCATTTT GAGCATTCTG
    67501 AGCATTCTGA GCATTCTGAG CATTTTGAGC ATTTTGAGCA TTCTGAGCAT TCTGAGCATT
    67561 CTGAGCATTC TGAGCATTCT GAGCATTTTG AGCATTCTGA GAATTCTGAT TGTTCTGAGT
    67621 ATCCTGTCCT TGCTTTTGTT CGGCGTTTTT TATAATTGCC ATTAATCCTT GCACAGCAGG
    67681 ATTTACCTTA TCTGAGTTTT CATTTACATA TTTTTGTGCT GCTGAAATTA TTTCAGTAGT
    67741 TGACAGTTTC TGCATGATTT GCTCATCTCT TCCAATTTTA CTTAAAACCA TTTTGGCAGC
    67801 AGCTTCTTTC AAAGAAGAGA ACTTTGGCTC ATTTGGCATT CCAACTGCCG CTAACAAACA
    67861 AAGTGCTGCT AATGATTTTT TTTCTTCATC TGTAAATGAA GCAGGAGTTG CTTCATTATT
    67921 TTGTTTTGCT TTTCCGAACC ATTCGTTTAA CAAATAATAA TCTTTAAATG ATTTTACGCT
    67981 TTCTTGTAGA TTTTCTGATG ATATACCAAG AGCAGCACAA ATGTCTCCAT AAGGATTTTG
    68041 AGAATTTTTA AGTTTATATG TTATTTGCTT AGAATGTTTT TTAAAATCAA AAATGGCATT
    68101 TCTGATTGGC ATCATTGCTT TTTTGTTGTC ATAAATTCCT TTGTATTTTG TAAGCCATGC
    68161 ACCAAGTTCT GGATCTTTAT TTGCTTTTTC CAATAGTTTG GCAAGGAATA CGCTTAATTC
    68221 TTGTTCGTTT CCAACACCAA AAACTTCATT ATTATTAGCA ACAGCACTAA AAGCAGATTT
    68281 AGATACTGTC ATTTTTCCAG TGTCGCTATC TACATCTGGC TCTTGAAGTA TCATTGGGTT
    68341 GCTTTGATTT AATACGGCAT AAGCAAATAC GTCCCTTAAA TTTTCAGGTA TATATTTGTC
    68401 TAAACTTTGA GCATTTATAT TTTGAAGCTT GCTTTCTATA TTCTGGTTTA TGATTTCTGC
    68461 TTCTTGACCA GCTTTTGTGC CTTTCTCAAA TTCTTTTGCT TTTTTTTCAG CTTTCATTCC
    68521 ACCAACTCTT ATATCATGCG CAAGAGCACC AATACCGTTA TAGCTGTTGG CTCTTCTATA
    68581 ATCCATATAA ATACTCGTCA TGCTTGTGTT ATAATTAGAA GCAAGTTTTT TTAATTTATA
    68641 AATAATGTCT CCTTTTTTAG AAACAGAGTT TATTTTATCG AACAAATTAG ATGCTAAATC
    68701 TTTTGCTTTT CCAAGAGTTG CTATTTGCTT ATTTCTTAGC TCGTTAATAC ATTTATTCCA
    68761 AGAATTTTCA TTTCTTTGGT TGTTACTTAA ATTTACTCTA CCGAGACTTG ATTTAAATTT
    68821 TCTCTCAGCA AAATTTCTGG CATTTCCTAA GGCATTTTCG TTTATTAATT TGTTATTTGC
    68881 GCAATCAAAA AAGAAATTGT TTTCTTTAAT TTCGGTTTCT TCTTTTTTAT GAGAAACGTC
    68941 ATAAAGTTCC TGGTTTTTTT TCTTTGCCCT TTTTATTGCG TCTAATATAT TGGCAAAAGC
    69001 AGTTCCTCTG TTTTGGTCTT CGCTTTCGTC AGGTGATTCA GTGGTTCCAA AAGTGGTATT
    69061 TATTGCTGCT TCTACTTCTT CTTTTGTAGA ATTTCTTGTT AATGAAGAAA TGCTGTTCTT
    69121 TATAGCATTA TTCATTCTTT CTTCATATTC TTTTCCTTTG GCGCCATCAG CTTCTTCCGC
    69181 TTCATCAGTT TTGCCTGCTT CTGCTTTATC AATTTTGTCA GCTTTATCTG TTTCAGCTTT
    69241 ATCTGTTTCA GCTTTATCTG TTTCAGCTTC ATTAGTTTTA GTTTCGTTAG TTTCGTTAGT
    69301 TTTACTAGCT TTAACTCTAC TTGCAGAAGT TTCTTCTGCT TTTTCTGGTG GGGTTTTCAT
    69361 TTCATTAGTA ATTTCTTTTA ATTTTTTTTC AAGATTGCCA TAAGCCTCAT CTGATAAAAG
    69421 ATCGTTAAGA AATTTATTAC CAAGAATTTT AAAAGGATCT GATTTAATGT CAAGTTTTAG
    69481 ATTTTTTTCA GAAATTGTTT TAATTATAGC GTTAAAGTTT TCTGCAACAT CTTCCCCTTG
    69541 CTGCTTGCCA TGAATTTTTT CACTTACTTT CTTTAAAACT TCTGAAGCAG TAGTATTTAC
    69601 CCAAAGTATA AAAATAATAA ATGGTAAAAC TTTTACAACT GATGGATCTA TCTTCCCTGT
    69661 GTTGCTAAGA TTTATTTTAT CTTTTGAGGA AACAAAAGTT TTTATTTCGT CAGGAGTAAA
    69721 AATTTTATCT TTATTTTCGT CAGCAGATAA GAACCTCATC ATGCTTTTAC TACTGTCAAC
    69781 TATTATATTT TTATCAGAAG CAAGTTTCTT TAAAAAATTT ATAACCTGGT CTGCTATATC
    69841 ATCCTGCTCT ATTTCATTGG AGTTAACAAA AAGATCATTG ATGTCAATAC CATGACGAAT
    69901 AACTATTTCA TCAAGTTCTT TTAGTTTGTT TTCAATAGCT TCAGTTTCTG GACTTTTTTT
    69961 TGTTTGTTCG TTATTGTTTA GATCAAGAGC AGAAGTTCCA TCGGTATCAG CTTCTGTAAT
    70021 TACAGAAGCT GCTTGGAGTA TTTCAGAACA TTTTTTTTCT ACGTCTGGCC ATTTTTCTTT
    70081 CTTTGATTTT GATAGAAGTC TTTTTACTGC ACTAATTGCT TCTTCTTTGT TTTCTCTGTA
    70141 TTTTTCTAAA AATGATTGCT TATTAGTGTT TTTACTTTTA TTACCAAACG CTTTAAGTGC
    70201 GTCTTTTCTG TTATTTGCTC TATCTGCTAT TTTTTTAATT TTTTCAACAT TTAAGGCTTC
    70261 AAGATCTTCA TCTTTATAGT TAGGATGCTC TTGTTTATAT AATTCTTTTA ATTCTTCTAT
    70321 ATCTTTGGGA TTGCTTGCTA AGCCTTTCCA GTCTATATGC CCATTCTTAA ATTTTTTACT
    70381 GAGCTGGCTA AGAGCCCAAT TATTTATGTC TTCAGCTAAA ATAAATTCTT TAAAACTTTT
    70441 CATTTAAGTC TCCAATATAA TTAACTTGAC ATAGTTTAAG AATGTGATAA AATTTTAATC
    70501 AAGAAAGGAG AAAAGATATG GAAGAAAATG TAAGTGTTCC TAATACAAGG GCTAGACTTA
    70561 ATTTTAAACA GACTGCTAAG GGTGCAGGTC AAATGGATGT TACAACAGAA GCGCCAACAG
    70621 TAGAAGAAGC TTCTAAGATG ATGGGAGAAG CAATCGACTC TCTTAGAAAG ATTTTTAACG
    70681 AAAAAGGTAT TAAAGAGGCA TCGGAATAAT GGCAGAGACA ACAACAAAAA CACCTAAAAA
    70741 GACAACAGTA AAAGTAGCAT GGAAAAAACT TTCGCCAACT GCTATTATAC CAAAAAAAGC
    70801 TCATGAAACA GATGCTGGTT TTGATTTGTT TTCAGATGAA GACTTAGTAA TTAAAGCACA
    70861 TCAAACGGCA CTTATTAAGA CTGGTTTGGC AGTTCAGCTA ACTCCACCAA AAGGTTGGAA
    70921 CGCTTACGCT CTTGTGAAAG ACACAAGCGG AAATGCTTAT AAATTAAAAC TTTCGACAAA
    70981 AGCAGGTGTA GTCGATATAG AATACACAGG AAACGTAGGG GTTGTAATTA GAAATAACAA
    71041 TATGTTTAAA AAAATTGTTA TTAAAAAAGG CGCAAAAATT GCTCAGCTAA TTCCTACACT
    71101 TATTCCATTT ACAGAAGAAG CTGTTTGGGA AGATAGAGAA ACAGAACGCG GTGATAAAGG
    71161 TTACGGAGAT TCGACAGGAA TAGCAACGGA GACTAAATGA CAGTAGCAGA GTTGTGTGAT
    71221 AAATTACAAA GCATCGCACA CTCTGGTGAT GCTCAAAAAG AAGTAAAAAA CGTTGATGAT
    71281 GTATTAGTTA AAGAAGATGG GATATATGTT ATTTTAAAAC AAAATGAATC GGATATAGAA
    71341 AATCCTCCGG GGTTATGGCA ATGTTAGAAT TTAGTGGTAA TACAGTAGAC TTAGTAGAAT
    71401 ATAAACAGCT TTGGGAAGCG AACGATAGAC CCACAGTTGT TTATTTACAT AATCCATTTT
    71461 GTATGACTTA TAACAACTGT CTTTTTTGCT GTCATAAAGG GTGTCCAAAA AATAATCATA
    71521 CTGAGAAAGA AGTTGAGGAT TTTTATTTTA AATATATGCC AAAACTTTTT AAACAGTATG
    71581 ATAGTATTTT AAGTAAGCAA GATGTAAAAC TTGTTTCTTT TGGTGGTGGA ACACCTAATT
    71641 ATCTTTCTGC TGATAAGTTT GAAGAATACT TAAAGAGTAT TCCTGATTAT ATTCTTAAAG
    71701 CAAGAAAATT AATAGAGCTT CACCCAGCTT TAATAACAGA AGATTTTGTT AGGGTTTTAG
    71761 CAAAATATAA TTTTACAACT GCTATATTTT GTTTTCAAAC ATTTGATGAA AACATTTTAA
    71821 AAGCAAATGG AAGATTAATT CCTGATTACG CAAATGCTTT TAAGTGTATG CGTTTAGCAA
    71881 AAACATTAGG AATAAATGTT GCTGTAGATT TAATAACGTA TTGGACAACA AAAGACGGTT
    71941 GGGAAAATGT TTTAAGGAAA GATTTTGAGA TTTTAGGAGA AACCCCAGAC GAAATTACAA
    72001 TTTCTGTATT GTATCAAAAT AAATATAATA GAGATGATTT TAATGGCATA GAGGTTTATA
    72061 GAAAAATTCA AAGAGCTGTA AGTGATTTTT ATCCAAATTG GCAAAACCCA GAAAATACAT
    72121 TAGAAGGCTG TTTTAATGTT GCTGCTACGA GAATTTATAA ACCAGGAACT TCAATTAGAG
    72181 AGGATTTTGA TGTTTATATA AATTCTTTAA GTGATATACC TTGGGAGCAT GAACAAGGGT
    72241 ATTCTACATT TGGTATGGGA ACATACAAAA ACGGAGATAA AGCAGCTTAT TCTATAATAG
    72301 GTCCCGATTT GTTATTTTAC GAAGAATTTG TAGATTTTGA TATGCCACCG GTCATCCATA
    72361 AGCATAGAGA TTGGAATTTT TGGGAAGGCG CAAGAAGTGT TATAAATTTT TATGAAAATT
    72421 TATTTAATGG CAAGAACCCT CCAGTTGGAG TTATGCTAAT TTTACAAAAT TTATGTAAGG
    72481 CAACAAATTA TGGTATCGAT CAGTTTGACC ATTTCAAACA AGCAGATGGA TGCGAACATA
    72541 AGTGGTGTCC AAGGGTAGTA TATTCTGGAA AATCCACAGA AGAGCAAAAG CGAGAAGAAG
    72601 AATTTTTTAA TACTATTAAA AAGATTGACA AAAATGCAGT ATCGACTTAT AATTCTTGAA
    72661 AAAGGAGAAA AAGATGAACA AGTTTGAAGA AGCTGCTAAG AAGAAAGCAG TAGAAAAGAG
    72721 AGAGGCTCGT AATAAGATGC GAGACGAAGC ACAAAAATTC GTTGATGAAT TTAAAAAAGA
    72781 ATACGGGAAT AAAGGCTTTA TTTCTTTGAG AATTCGAGAT GGCTATATTG GAAAAGAGTT
    72841 AGGCGGTGGA AGGCTTCAAC TTACAAGAGG AAGACCTAGA GGAACATTAG TAGCAATTAA
    72901 GGGCGAAGAT GGGCAGGTTT TTGTAGGACA TACTTATTTG TCAAATAAAG ATGATGACAT
    72961 TCCAATCGTT GGAATTGCAG AAGCATTAAA AATGGCAATT TTAGAAAAAG AAAAAGGAAT
    73021 TGCAAAAGTA TTAAAATCAA AAGATAAAGA TCTTTATAAA TTTTTCGAAA TAAGAGCAAA
    73081 GTGCTATTTT TATCCAGAGA TTTATTCTTA TAGTCGTGGA ACAAATAAAT TGTTATATCC
    73141 TAACTATGAA AAAGTTCATG AGCTTAGAAA AAGAGCACTT ACTTTTATCG GTAGAGAAGA
    73201 TTTAATTTAA GTTAAATTAA AGTCGGCAGA GAAATCTGCC GATAATTTTT TATACCCAAG
    73261 GAGGGGTAGT ATATGGTAAT AAATTTTAAC CAAGCAGCCG CATTTAGCAG TCGCATGGAG
    73321 AACGTTAATA CTTCTAATGT ATTAAAAACA TCAAAAGAGC TGTCCAGTGG TATGAGAATC
    73381 AATTCAGCTG CAGATGACGC TTCAGGTTTA TCTGTATCAG AACGAATGCG TTCTCAGATT
    73441 AGAGGACTTA ACCAGGCTTC AAGAAATGTT ATGAATGGCA CTTCGATGCT TCAAACTGCT
    73501 GAAGGATTTA TGCAATCTAC AACAGACATT CTTCAAAGAA TTAGAGAATT AGCAGTTCAA
    73561 TCAGCTAATG GTATATATAG TGATGAAGAT AGATCAATGT TGCAAACCGA AGTAGAACAA
    73621 CTTGTATCAG AAGTTGATCG CATTTCACAA ACTGCTGAGT TTAATGGAAT GACACTTTTA
    73681 AGTGGTCGTT TTGCAGAAGA TGGTATTAAA CTCCAGGTAG GAGCAAACGC TGATCAAAAC
    73741 TTTACTGTTA AATTGGCCGA TATGTCTGCG GCTGCATTAG GACTTAAAGG AGCAGGACAA
    73801 GACGGAACAG AGCAGTCAAT TTCATTGGCA GATCCAGATT CAGCAAATAT GGCATTAGCA
    73861 ACAATTGACG AGGCTTTAAA AACTGTAAAT AAAAACAGAG CTGACATTGG TGCGTCAATG
    73921 AATCGAATGG AAATGACAAA AAAAGGAATC GACGTTGCAA GTGAAAACAT TTCAGCAAGT
    73981 GAAAGCAGAA TCAGGGATGC AGATATGGCA AAGTCAATAA CAGAGCATGT TAGAAATCAA
    74041 ATTTTGCAGC AATCTTCTAT TAGTTTGCTT AGCCAAGCAA ACACAAATAA CCAAAATGTA
    74101 TTAGCGTTGT TAAAATAGAA GCGGCGACTT CGGAGGGGTT CTCGCCATAG AAAGGAGAAA
    74161 AGCATAAAGA CTACCAAATT TGGTAGTCTT TTTTGTTTGA CAAAAAAATT TTTTAATTAT
    74221 ATTATATAGT TTATGGAAGA AATAAAAAGC ATAGATGAGG TTTTTAAGAT CGCAGAATGT
    74281 TTAACTCGTC GAGAAATTTA TAAAACAAAG GTTTCTTTTG TTTGTCAGAA ATGTGGAGTA
    74341 AAGACAGAAA CTTCCCTCAG ACAATTTAAA GAACGTGGTA AGAAAAACCT TATATGTCAA
    74401 AAATGCGAAA CAAAAAACAA ATTCATGCAA AAGTATGGAG TTGATAATGT TTTTAAAACG
    74461 CAAGAACTTA TTGAAAAAAA TAAAGAAAAT AATTTAAGCA CAAAAAAAAT AGCAGACATT
    74521 TGTGAAAAAA ACAATATAGA ACTTTTAGAA GAATATAAAG GAGTTCATGA AAATGGCAAG
    74581 TGGAAGTATT ATAGTGTTAG GTGCAAAGAA TGCAAAAATG TTTTTAAAAC TTATTTTTAC
    74641 GATAGAGCAA GAAACTGTTG CCCAATATGT TTTCCGAAAA CATCTTCACA AGGTGAAGAA
    74701 GAAATAAAAG AATTTATTAG TCAAAATTAT TCTGGGAAAA TTATTTTTAA TGATAGAACT
    74761 GTTTTAGACG GTAAAGAACT TGATGTTTAT ATTCCTGATT TAAAAATTGC AATCGAATAC
    74821 GATGGTGCTT ATTGGCATAG CGATGTTAAT AATTACTTTA AATATAAAGA GTGTAGAAAA
    74881 CAAGGAATTA GATTAATTCA CATAATAGAA AACACTTGGT TGCAAAAAAA AGAAATAGTA
    74941 AAAAGTGTTT TAAGCTCAGT TTTAAACATT TGTCCAAAAA AGTATTACGC TCGTAAATGC
    75001 GAAATTAAGG AAGTTGATAA TAAAACTTAT AAGGATTTTT GTGAAGAAAA TCATCTACAA
    75061 GGTTATGCAG TTGCTTCAGT TAGATTGGGA TTATTTTATC AAGATGAGCT TATACAAATT
    75121 ATGAGCTTTT CTAAATCTCG TTTTGACAAA ACAATAGAAT GGGAAATGAT AAGAGAATGT
    75181 TCGAAGATAA ATTGCGGCAT TGTTGGTGGT AAGAAAAAAC TTTTAAAATA CTTTGAAAAA
    75241 AATTATAAGC CTAAAAGTTT AATTAGTTAT TGTTGGAAAG ATTATTTTGA AGGAAAGTCT
    75301 TACACTGATT CTGGTTTTAA ATTAAGTAAA GAAACAAAGC CAAATTATTT TTATACTAAA
    75361 AATAGTTTAA GTCCATTAGA AAGTAGAGAA AAATTTCAGA AACATAAATT AAAAAAAGTA
    75421 TTAAAAACAT TTGATGAAAA TTTAACAGAA CAAGAAAACA TGAAAAACAA TAATTATTTA
    75481 AAAATTTTTG ATTATGGAAA TTATGTTTTT AAAAAGAGTT ATTAAATAAA AAAGCCCGCT
    75541 TTTTAGCGGG CTTTTTTAAT CAAGATCTAA ATTTATTAGA TGTTGTTGAT TGTTACACGA
    75601 GCGTAGTTAT ACTGTCCGCG TGGTGCCATA CTCAAAGCAT ATCTATTAAA GAATCCGCGG
    75661 ATGTTGTTGA AGTTGTCTGG ATTAACAACT GTTCCTGACA TCCAGTTAGC GTATGGTGAG
    75721 TAAACTACAC CAGCTCCATA TGTTGAGTCC TTAGATTTAT ATCCAAGAGT GATTTCGTCT
    75781 TCCTGACCAC CAGTTCTGTT TGGATCAACG TAGATAGCCA AAGAACCATT TCCAAGAGCT
    75841 CCTGCATTGT AGTAAGTTGT CTTACCATTA GAGATTTCTC CTGCTTTCCA ATCTGGGAGC
    75901 ATCTGAAGAA CTGCAGCAAT TTTTGGAGAA GATACAGCCC AATCACATGG TCCAAGGTGG
    75961 TTGAATGTTG CTACTTTTGT GCAAGCAGCA TAAAGTTTCT GTGCTAAGCA ACGATGTCTA
    76021 TCAAGGTAGT TACCCTGAGT ATTGTTACCA GTTGTAGCAG CATCGTCTGT CCAGTTATGG
    76081 CTCTGAGAAA GCTCAGTGAT GATATGATCA TCGATGAATC TCAATACTTC ACGATCGATT
    76141 TCATAGTTTG TCTGAACTGC AGCAACTTTT ACAAGTTCCT GTTCTACGTC GATTTTGTGG
    76201 TAAGCCATCA TATCCTGTTC AGCTTCTTTA GTCCATCTAA CCTTTAATTT ACGTTCAGTT
    76261 GTCTCAACGT TCATGTGGTC GATGTGGAAT TCCATTTCTG GAATGAAGCT TGAACCTTCC
    76321 TGATCATAAA CCAAGAAAGC CTTGAATTCG TTGTCTTTTC CTTCAACCAT AGCAGCTGCA
    76381 GGAACTTTAA CTGTGAATTC ACCTTTTGAT CCGTCGTAAG TTACATTTGC TGCTGCACCA
    76441 GCTGCTGCAC CGTAAACAGT TGCAATAGCT TTACCAGTAG TTGTATTGTA AACTTCGAAA
    76501 CGTTTAATTT TATATTTTGT TGCGTCTGTT CCAAGGAAGT CTGTAATAGC CTTTCCACCA
    76561 ACAAATTTAA CGCTTGCTTC GGCGCTAGTG TTTCCGCTTT CAACAGTTGC TTTGAAAGGA
    76621 CCAATTTTTT CACTTGAATA CCAAGTAGCA AATGCAGGTG TTGTTTGCTG TGGGTTAGCA
    76681 GAGAATTCAT CACCAGCTTT GATTTCACCT TTTGTTGTAG AATAGTCATA GTTGATGTAG
    76741 TAGATTACAC CAGTTGGCTG CTGAATTGGC TGAACTGAAA TCAATTTATT AGCGATAAGT
    76801 TCTGGCATAA CACGTCTGAT GATTGGGAAC ATTACCTTAG GGATAACGTA ATCACCAACT
    76861 GCGCCTCTCG TCTGTGGGGC TTCTTCAAGA ACATCTTCTG AAAGAACATT GTTCTCGAGC
    76921 CAAGATCTAG GGATTAATCC CTCTGTAATC ATATAGCGAT ACGAGTTTTC AAGAACTAAC
    76981 TGAGTGTTAA GTTTTGTTTC TGCATCGTCG ATGTCTTCAG TAATCCAATC CCATCTATTA
    77041 TTAAGCTGCT CTTCATACTG ATTTTTTTCG ATAAAGTTAG TATTTAACAT TCAAAAATCC
    77101 TCCTAAATTA TTTTATTGAA TATTGTTTTA TAATGTTTTT TACAGAACCA GGAACGCCGT
    77161 TGTCGTCTTC ATCGTCATCT CCGTAGAAAT CTTCGTTGAT GAAATCTTCG TCTAAATCAT
    77221 CTTCGTCATC ATCTTCGTCT TCGTCATCAT CTTCGTCTTC GTCAGATTTA TTTGAAGTTT
    77281 TATTTTCGTC ATCGTCGTCT TCATCATCAT CTTCTTTGTT GTCTTCAGCT TCTCCGAAAA
    77341 CATCCTGCAA TGATTCCATA ATAGTATAGA ACTGTTCTGT TACCTCTTCT GGGCTTCCTT
    77401 CTTTAATCAA AGAAAGAACT AATTTCTGTG TTTTATCAGA GTAAGGAGCC AAAAGTTCAG
    77461 CAAGTGTTTG TGCGCCTTCT GTAATTTCCT GTTCTCTTCT TAAAGCTTCA TTTTCTTCTG
    77521 CTAATTGAGC AATTGTATCA GAATAAGTAT TTTCTCTGAA ATCTTCATTA AGAAGTGGAG
    77581 CAACCAATTC TTTTATAGAT TCAAGAATTT TTAATTCTGG ATTGTTCTTC AAAACGTTAG
    77641 CAGTAGCATC AGCTTTAACA CTTTCTTTAA GTTCTGCAAG AGCTGTTGTA AGTTTGTCAG
    77701 AGTATTCCTC TTTTAATTCT TCACGGTATT TAAGATTGAG CTCTTCCAGT TCTTCTAATT
    77761 TGTCTGCTTT TGCTCTTTCT ACTTCTTCTT GAAGCTGAGC CATAACTTCT TCCTTCCATG
    77821 ACTGAATTGC TTCAGTAATG TAGTTAGCTG ACTCTTCATC AAGTTCTTCA TTTAGAAGTG
    77881 AAAGTTTCTG ATTGTCATTC ATTAAACTAG AACCTCCGTT TAATTTTATC TTGTAAGATT
    77941 ATTTAAAAAA TTAAATTAAG GAATTTTATC CTTGACAAAA ATTATAACTT TGTATAAAAT
    78001 TTAGTTATGG AAAAAATAGA AAATAAATAT AATGAAACAT GGTTAAAAGT TGAAGATGAA
    78061 GGTTTTGTCA AAAAGATTAA AGATTGTTTT AATGAAGTAG ACAAAGAAGA CGGGTTTTGG
    78121 GTTTATATGG TTGCTGAAGT AGTAGCAAAT GAAATTGGAG AAGAAATACC AAATGAGTAT
    78181 CAGAATAAAC ACTGGGTTAT TGAGTGTCAT ATGGGCAGGA ATGGCAGTGG AGAGTGGATT
    78241 AATTATTTTA AAGACATTCA GACAGTTTTT GAAAAACTTA ATGAAAAGTT TGAAAGGGTT
    78301 TATTTAATAG ATTGGGAATG CGACTGCGCA GACGATGTTT CATACCCATT AATAGGAGTT
    78361 AGTAATGAGC GAAAATAATT TACAGCTTTG TATAAAATTT GGTAAAGGAG CTTAATAATT
    78421 ATATGAAAAA AAAATATGGT AATTTTGTTT ATTACAAACA GGTGGATCTA ACTGTAAATG
    78481 ACAAATATGG TCCTTGCACC TTAGATAGTT ACATTTCAGA AGCGGATAAA CTATTCCTTG
    78541 GTGTTAGTGA AGAAAGAGAG CTAGTTATTA TTTCAAGCAC ATGTAATTTT GATGGTTTAA
    78601 ATGTTTATTT TCATTTAGAA AAAGAAAATG AAAAAGATTT TGATGATCAA ATTGTTGAGC
    78661 TTGTTAGCAA ACTTGATTCT AATCTTTTTA AAGAAAAACC TGCAACGAAA GAAGGAATGA
    78721 GAGAATGGGC AGGTTTAAAA AATAAAGGAG AAAACATGGA AACAAAAGAA GAAATAAAAG
    78781 AAATGGTAAA TCATCCTGAA CATTATCTAA CAGAAGGAAG AGTAGAATGC ATAGAGCTTC
    78841 TCGAAGGTTT AACTAGGGGA TATGAAGGTA TTTCAGCTTT TGACATAGGA CAGTTCAAGT
    78901 ATTTATATAG AATGGGGTCA AAAGAAGAAA AAGGACTTTC TATCTTTGAA AAAGCAGCTC
    78961 AGGATGTAGA TAAAATTATT TGGTATATGA AAGATTTTGT TTCTAGAGGA AAATTTATCA
    79021 AGTATGAAAA TAAAGATTAT AATAGATTGG AGGTGCAATT TATAGCAGAA GAGTTTGCTT
    79081 TTAACAAGCC AGAAGAAATC AAAGAAATTG TAAAAAAATG CGTATATTTA GCTTATTGCT
    79141 TAGAAAATAT AAATGAAGCA GATGGATTAA TTCGTAGACT TGAATGCATA AGAGACTGGT
    79201 ATTTGTCCAA AGCAAACATC TAAAAAATTG TTGCAAAATT TAAGGATTAA AGATGGAAGC
    79261 AAAATACTGG GTTCCAAAGC ATGAAGTCCC TTATAACAGT ATAGGTAACG AAGATAAAGG
    79321 TGTTTATAGA AGCTATATTG TAGAAATTAC TTTTAGAATT GAAGACAAAG TTGGATTTAC
    79381 TTATATTGGA CATACAGAGT ATTTTTGTCG AGATACTAAC AACTGGGAAT ATGATAAAGA
    79441 CTTTATTTTA AAAGAAAACC CTGATTTGTC AAACTGGAAA CAAGTTTCAA AAAACGAATG
    79501 CAGCGAACCT GAAAGCTGGA CGCTTTTTTC GCTTGATAAA ATTAAGCCAA AGAAAATGTT
    79561 TAAATATGTA GAATTGTTTG ATGAGGTTGA GGAATGACAA GAGAAGAAAG TTTACAAATT
    79621 CTTGATAATT GTTTAAAGCA ATTAGAAGAT ATACCAGAAG ACGAAGTATT TGATTATTTC
    79681 TATAATAATT CGCCTTCTTT TAAAAAAGAA ATAGATAGAC TTAGAGAAAA AGGAGAAATA
    79741 GAATGAAAAA GACAGTTGAA TTTTTAAGAG CCGATGTTGT AAATGCAAAT GGTTATTACT
    79801 ATCCTTTAAA AACTTTAAAA GAGTTTGAAA AAAATCACAA AGATGACATT ATCCCAGTGG
    79861 TCGATAATGT GCCGAACGAT GGCTTTAAAG ATGATGCTGA CATTGAACAT TTGGTTGGCA
    79921 CAGTTACAAA TTTTCATGTT GAAGGTGATT CGCTCTATGC TGATACCACT GTTCTTGATG
    79981 AGTTTGTGGA AACTTTAAAA AAGTTTAAGA AAAATGGAAT AGAACTTTAT TTATCACCTG
    80041 CTATAACGGG AAGACTTAAT GGCAACGAGA CAATAATAGA GTCTGGAAAG CCAACTTTCT
    80101 TTACTGTAAA ACCAGCATCA AAATGGCGAA AACCATTCCT TGACGAATAG TATTTTAATA
    80161 TTATATTTCA AAAGCAGTCA GTATTGACTG CTTTTTTTGT TTATGATATA ATTTAATTAT
    80221 GAAAATTAGC GAAGAAGCAA AGAAAATAAT TATTAATGAA TTTGAAGAAT TTAAAAAAAA
    80281 GCAATATGAT GGAAAAACAG TTTCAGAAAG AAAAGAGTTG AATCAGTTTT TTACTCCACC
    80341 TGAATTAAGT TTTCAATTAA TAGAGGAGTT TGAAAATTTA AAAGGAACTT TTTTTGATCC
    80401 AACTTGCGGT TCTTCTAATT TATTAATGGC GGTGGCTATT GTAAAAAAAA TAGATTTAGG
    80461 AGAAAAAGAC GAAGACATTG CTGTGGAAAT TTTTGGATAT GATATAGATG AAAGAATGAT
    80521 AAATTTATCA AAACAAAGAT TTGAGAATTA TTTTGGACAT AGTTTTGAAA ATAATTTTGT
    80581 AGCTTGCGAT TATACAACTA TAAAAACCAC AAAAACTTTT GATAAAGGAA TAGCAAACCC
    80641 GCCATTTAAC AAAAATGGCT CTAGGCTTAT AGAGTTAGAA GTTATGGAAA ATATGTTAAA
    80701 ACAGTGTAAT AACGCTATTA TTTTAGGGAC AACAACAAAT GTTTTAGACC TTGCGGGTGA
    80761 TTTAAAAAGA GGAAAAAAGT TAGAAAAATA TAAAAATGTT TTAAATAATA ATTTGAAAAA
    80821 ACTCATAAAA GTAAAAAACT CTGAGGCTTT TTTTGATATA GATTTAGCAA AAGAATTAGG
    80881 TATTTTTATA ATTGAAAAAA ATAGAGGTGC TGATTTTGAT AGTTTTAGAT TTACAGATTC
    80941 TAATGGAAAT GATCTTAGTT TTTTGTATAA TAAAATAATA AAAAGAATAG ACGGAACAGA
    81001 ATTAAGTTTA AAAAAGCACT GGTCAGATGA TAAGAATAAT GAAAATTATT TACCTTTAAA
    81061 GGTATTAGTT TCAAAAGGAA ATTATAACAT TGTTTCTTTT GAAAAACCAA GATCAAAAAG
    81121 CAATGAACCC GAAGACAAAA AAAAAGAGTG GAATGTTGCA AGAGGTTTAA TTTTAGAGAA
    81181 AAAGCAGCAA GAAAATTTTA AAAAAAGTGT TTGTAATGAA TTTTATTTTT TTCTCGTAAA
    81241 GAAATTGTTA ACTAGTCAAA ACATAAAAAA CATTAACAGG TTTTTGCCTT TTATGGGAGA
    81301 CTATACAAAA GTTTGGACAA ATGATAACTA TTTTAATTAT TTTAAACTTT CAGAATGTGA
    81361 AAAAGAAATA ATCTTAAAAG AGATGAAAGA ATATACAAAA AAATTTAAGG AGAAGTATAT
    81421 TGATTAATGA ATTAAATAAT GAGTTTGCTA AATTTCCTAA ATTAAAAAAC TATTTATATA
    81481 CAAGGGCTTT AAAAAGTGGG AAGGCTTTTG GTGAAGATTT AGAACTTTTT CTCCCTGGTT
    81541 TGTTTAATCT ATCTGGAAAA AAATCAGAAA AGGAAGCAAA AAGAAATCAG GAATATGATA
    81601 TAAATATAGA AGGGAAAAAA TATAGTTTAA AATCCTCTAC TTCAAAAGAA ATGCAGATAA
    81661 GCACTTTGTC AGATAATAAT AAAAATAGGA TTTATTTTGA TAAAGATATT TTACAAGCAA
    81721 CAACACTAAG CGCTACTTAT ATTAGGACAC TTATCAATTC TTATGGTTTG GAAGATTTTA
    81781 TTTTTGGGTT TGTGAGTAAA AACAAAATAA CGATTGGCAT GTTTTCTGTT TCGAATTTTT
    81841 TAAATTTAAT TGATAATGTA AAACTTGTTC AAAAAGAAAC TCATAGACCA CTTTGCTTGT
    81901 ATGATAAAAA TAATAATTTA ATTGCAGAAA TAAAAGACGA TACTGGAAAA CTAAAGGCAA
    81961 ACGCCTTTCA AAGGGGTTTG TGGATAAAAA ACTTAAATTT AGTGGAAAAA GCTGGAGTAT
    82021 TTTATGACAC CGTAGAGCTT GATGCATCTG AGATAAAAAC AATTGACTTG ATAAATTTAT
    82081 TTAAGTAGTG CAATTTACAA ATTTTTTAAA AAGAATTATA ATAATAAAAA AGAGGTGAAA
    82141 AGATGGTTCA TTTACATGTT CATAGTAAAA ATGGAAGTTT CTATGACGGA GTCTCAGATG
    82201 TAACAGAATT AGTAGATCAA GCAGTAAATA ATGGGCATAA AGCAATTGCT TTAACAGATC
    82261 ATGGAATGAT GTCTGGACTT TTTAAATTTC AGCAATATGC AATTTCAAAA GGTATAAAAC
    82321 CAATTCTTGG AATGGAGGGT TATCTTGTAG AAGAATTGGT AACAATGGAT GGTAAAAAAA
    82381 GAAAGAGAAC TCATTATAAC CATATTATTC TTTTGGCTTC TAACGAAATT GGATGGAAAA
    82441 ATCTTTGTCA TTTGAATTAT TTATCAAACA TTGATGAAGA ACATTTTTAT TATAAACCAA
    82501 GAAATACATT TGAAGAATTG TTTCAATATA AGGAAGGAAT AATTGTAGGC TCTGCTTGTT
    82561 TAGCATCAGT ATTTTCTCAA TGTGTTCTTA CTGGTGATGA AGAAAAAGCG GAAGTTTATT
    82621 TTAAAAGATT TGTTGAAGAG TTTGGTGAAA ACTTTTATGC CGAAATTCAG TTAAACGAAC
    82681 TTGTAGAAGA GCAAAAGAAA TATAATGACT GGATTATAAA AACTGCAGCA AAGTATAACG
    82741 TTCCTGTTGT AATCACAGGC GATGTTCATT ATGCAACTCC TGAAGGTGCG CAAACTCAAA
    82801 GGTTTATTTT TAATCTTAGA AAAGACGAGG ACTCAGAAGG AGATGATACT TATAAATGTA
    82861 AATCATTATT CTATCAGAGC GTAGAAGATT TTAAACAATT TAACAAGGGC TGGGGTTATG
    82921 GTTATACAGA TGAGCAGATA GAGCAGTGGT GTGCAAATAC AGATAAAATT GCTGAGAAAT
    82981 GTAATTTTGA AATTCCATTG GGAACTGGTA TGAAGTTGCC AAGGTTCTCG TTTGACGAGG
    83041 AAGATGACTT TGTAAAATTA GCAAAAGAAG GCTTAGCAAA ACATTTTAAT TGTGATTATG
    83101 ATAATTGTCC TCAAGAATAT AAGGACAGAC TTGAGCTAGA GCTTGAAACA CTTTTAAAGA
    83161 AGGGTGCTTA TCGTTATTTG CTAAATTTGT CTTCTGTAAT AAACTGGGCA AAAGAGCAAA
    83221 AATATATGGT TGGAAGCGGC AGAGGATCAG CTGGTGGAAG TTTGACTTGC ACTTGCCTTG
    83281 GAATTACTTC TTGGGCAATT GATCCAATTA AACTTGGATT ATTGTTTGAA AGGTTTGTTT
    83341 CTGATGATAG GCTAATTTCT TGTAAATATG ATTACTTTAA TGAAAGATAA ATATGTTAAA
    83401 ACGATTCGAT TAGCTCTCGA ATCGGCTCCT TGTTGGCCGA CGTCACAATG GGGCTAACAA
    83461 GGAGAACATT TTATGAATGC TGAAGAAAAA AGGCAACTGG CAGCTAAACA GTTTGAGCAA
    83521 AAAGCAAAAA AAGTTCATGG TGATAAATAT GATTACTCAT TATCAAATTA CAAAAATGCA
    83581 AAAACTAAAA TAAAAATTAT TTGCACAGAG CACGGAGAGT TTGAACAAAT TCCAGATGCA
    83641 CATTTAAAAA GGCAAGGATG TCCGTTTTGT GGCATAGAAA TAAATACAAA AAATAAAATA
    83701 GAAAAATTTA AAAAAATCTT TTTTCAAAAA GCAAAAAAAA TATATCCAAA TTTTGATTAT
    83761 TCTCATGTTA ATTATTTAGG TTTAGATACA AAAGTAAAAA TTGTTTGTGA TAAAGGGCAT
    83821 TCATTTAATC AAACTCCGTA TCATCATGTA TATCGTTTTC AAGGATGTCC AATTTGTAAC
    83881 GCTTCTAGTG GAGAACAAAT AATAATTAAC TGGTTAAATA ATAATGGTTA TAAAGAAAAA
    83941 TTTGAGTTTC AGAAAGTTTT TGAAGATTGT AAAGATAAAA AACCATTACC ATTTGATTTT
    84001 TTTATACCAT CAAAAAATTT ATTAATTGAA TACCAAGGAG AGCAGCATTA TAAACAAGTA
    84061 AATAAATTCG GCGGTCGCGA AGATTTTTTA TTAAGAAAGC ATCATGATTG GTTAAAAAGA
    84121 AGATATGCAA AAAGTAATAG AATTAATTTA TTGACAATTC CATATTGGAA TGTTAATAAA
    84181 TTGAGTAGTA TTTTAGAGGA GGAAATAAAT GGAATTTAAT GAGCTAAAAA CATTAGTGGC
    84241 TAAAAAAATA AAAGAGTATC CAGAATATAA AGATCGAGCC CTTAAAGAAT TAAGAAGAGC
    84301 AAAATGGTTG TTGAAAGATG GTGTAAATAT AGCTGATGAA ATTTTAAATT CAGAAAAAAA
    84361 AATAGATGAT AGATATGTTC TTCCATTCTT CTTAGGTAAA ACAGATAAAG TAGATTTATC
    84421 AAAGCCACTT GAAATTGTTC AGATTAAAAG AGGTGGAGGG TCTGGACTTG ACATTGATAC
    84481 AGATTTTGAG CCGAAAGCAA AAGAGGCTGC AAAACAAATG CTTATTGAAA AGTATGGTCC
    84541 AGAAAGAGTA ATGGGTGTAG CAGCTTATGG AACAGTCGGT TTAGCATCTG CAATTAAGGA
    84601 TATTCTCAGG AAATGTGATG TGCCGTTTAA AGAAAGTAAT GATTTTTGTA AGGAGCTTAA
    84661 TGAAGAGCTT AGTTTTGAAG AAAATATGAA AATGTATGCG GAAAATTTTC CAGCTCTTTA
    84721 TGAAACTTAT GAAAGAAATA AAGCATATTT GGACTTTACT CCAAGAATTA TGGGGCAAGT
    84781 GCGTCAAGTT GGCCAGCACG CAGGCGGATG TCTTATTATG GATAAACCTG TTTGGGAGTA
    84841 TATACCAGTT GTTCATACAA AAGATGGAGT AGCTTCTGCA TTTGTAGAGA ATGGCGGAAA
    84901 TACAGAGTTA GATGAACTTG GTGTAATTAA GTATGACTTT TTGGCTATTA CTGTTTTGGA
    84961 AGTAATTTCA AATGCTGTAG AAAGTGTTGA AAGTATGGGC GATAGTTTTG TAAAGATTGA
    85021 AGACGATGAC GGAATTGTAA AAATTGTTCC TAAAACATAT TTACAAAATA AAGAAATTGA
    85081 GGTATAATTT AATTATGAAA ATTTTACAAG AAAATGTTAG TAAGCAGGAA GTAAAAGAAT
    85141 TTTTATATTA TGGAATGTCT TATGAAGATA AACAGTTATA CCAACAAGTA AATGAGAGTC
    85201 AAGCGAATAT ATTTCAGTTT TCAGGTAATA CTGCGTCTGG TATGATTCAG AGAGCAGTTC
    85261 CTCAAAACTT TGATGAACTT ACTTGTTTAA ACGCATTATC AAGACCAGGT TCTTCATTTT
    85321 CGTTTGATGA CTTTGTAGCA AACGGAACAG AAGGATCAAA GTATCCAGAG GCTATTTCAA
    85381 AATTTTTAAA AGATTCTCAT GGCTGTATCC TCTTTCAGGA AGAGATTATG AAGCTTGTAG
    85441 AAGATCTCTC AAATGGAAAA ATAAAGGGTA ATTATGCGCG TGGACTTTTG AAAAAATTAG
    85501 GAAAGGCAAA TAAAAAGCAA GAAGATTTGG ATGCTTGGGA TAAATTGGTT AATACAATTA
    85561 AAGAAGAAGC GAAGAGTAAA TTAACTACTG CGGAAATTGA TGAGTTTACT GCAGACCTTA
    85621 TTACTTTGTC AGCTTATTCT TTTAATAAAT CTCATGCTGC CGCATATACT TATGTTGCTT
    85681 GTGAAACTCT TTACATGTCT CGTTATTTTA AGCCATACTT TTGGGCTGCA TCTTTAACAT
    85741 ATGATGCAAC AAAAAATGAT GTTATAAAAG ATTCTATAAA ATCTGCTCAA AAAAATGGTT
    85801 TTAAAATTCT ACCACCTGAT GTAAATAGTT CTAATCTTCA TTTTACTCCA ATTTCTGAAA
    85861 AGGAAATAAG ATTTGGTCTT AATGAAATTA AAGGAGTTGG TGAAGAGCCT GCAAAGAACA
    85921 TTATAGATCT TAGAGGAGAT GGATATAAGA GTATTATTGA GTTTATAATT AAAACTCTCG
    85981 GAACTAAGGT TAATAAAAGA ATTACTCTTG CTCTAATTGG TGGCGGTGCT TTTGATGATT
    86041 TAATACCTGA AGGCGAAAGA AAAAAGTATC TTAAAATCAC AGAGCAATTT TATGTTGATA
    86101 AGAAGACAAG TAAAAATCCC GATAAACTTA GAGAAGTTTG GGAAAAGTGT GTAGAAGATC
    86161 ATTATTTAGA TGGTAAAACT TCAAACGAAG AATATATGGA AATGGAAAAG AACTATCTTA
    86221 GCGGTAGTTT CTTTCACGGG GTGTTTAATC CAGAGGTTAA TGAAAAAATA GAGAAATTAT
    86281 ATTCTTTAAA CAAAGCATTA AGAACTTTTG CCGAAGTGAG AGAAGAGGAT AGATCTTCCG
    86341 CTTATGTGCC AGTTTATTGT TCGGGTTATA GATACCATGT TCAAAAAAAT GGGCTTGATA
    86401 TGTGCTTCCT TACTTGTGAA GATATGTCAG GAGAAACAAT TTCGATTCCA GTATTTGCGT
    86461 CTTATTGGGA ATTTGTAAAA ATAAAATTTT TTGGAGAAGG GTATTATTTA ATAAAAGTTT
    86521 TTCCAAAAGA AGATGGACAG ATAATGTTTG GATCAAGAAA TTATTTAATG TCTGCCGATA
    86581 GCAAGAGACA ATGTATGCTT CATTGGAAAA TAAAATAATA AGTTATTGAC AATTTCTTAT
    86641 TATGGTTTTA AAATTATTAA AGAAATTTTA GAGAAGGAAG CTGATGGAAT TTAAAGATTT
    86701 GTTAAAAAAG CCCGGGGATA AATTTGTTAA TGATTATCAA AAATTTATAG ATGATTATCA
    86761 AAATTTTAAG GAACAAATGC AGCAAGTAAA GGTGTATAGT GGTCAAAGCA TTGCAGAAGT
    86821 TTTACAAAAC AATCCACACT CTTGGATACT CGAAAGCTGC GATTTAGAAG TTCCTGGATG
    86881 GGATCTTGGT GGACAACAAA CAGCTAATGT TAAAATACGT TTTTTTGACC CACAAGTTGC
    86941 AGCTTTGTTT ATGAGTGCTT GTCATAACGG GATATATAAT TATACTTCTC CTTCGATTAG
    87001 TTATACTTCT CCTTTGGTTA TGGAAGATAA AGATCTCGAC TTAGGGCAAC ATTACGTAAA
    87061 GGATTTTGGA GATGATTGAA GAAGTTTTAG ATTTAGATGC AATACGGAAG TCTCTAATAC
    87121 ATGATGAAGT AGTATCGAAT TTGATTTGGC CTGACTTTTT GAAAGAACAA GAAATTATAT
    87181 ATAATGGACA CTATGTAGAA GATTTTGAGG AAGATTATTC TGAAAATTTC GAAGATGAAC
    87241 GAAAAGTAGA AATTTTTGAG CAAGGAAAAG AAGAGAAAAG TGGTCGGGAT ATAAGAAATG
    87301 TCACTTCTTT GCTTTATAAG GTTTATCCAA AGCCTGAACC AGTAGATTTT ATTTTCGATA
    87361 TGAAAATAAA ACCAGTCTTT GGAGAGGGAG AGCATAAATG ACAAAAGACG CACTAGAGTT
    87421 TTTAGTAAGT AAAAAATGTG ACGATAAAGT TGATATATTG TCCGCGATAG ATGATGGTGC
    87481 AGGGCAAGTA GAATTAAGAC TACAATTTTA TGATTATAAA ATTTTAGAGA AATTTCTTGA
    87541 AAAAATAAAT CAAGAATTTG TAGATCATTT TTAGGAGGTA ATTATGGTAG TAGCAGATGT
    87601 TGAAACAATT AGTTTTGCTG ATTTATCCCG TTTTAAAATT CATGGGTATA AATTGGATGA
    87661 AGATGTGGTT TATAATACGG AAACAGTTTC ATATACAGAA GAAGACAATG AAGATAATTA
    87721 TATAGAATTT ACGATGACAC CAGAATTTAA TTCTTTTGGT TACGAAAAGG GAACAAATGG
    87781 ATTAACAATT ACTATCGTTG AAAAATGTTC TACTGTGGAA ATTCTTCATT TTCCCGCAGA
    87841 AACTTCTTGG AATGCTATTC AGGTGTTTTT GGATAGGAGA TTCAATAATT AATGGTAGAT
    87901 TTTTTCTTAG AAAGCGATAA TAAAAGGTCA TCTTATAATG GAGATTGGAG TAGAAGTTCT
    87961 AAAAGAACAG AGCTTCTACA TGGATTTATA GAAAATGATT TAAAAAATAA AAATTCCGCT
    88021 TTAAAAATAG AAAAAGAAAA AGTAGTTCAA TATAATAATA ATTATAGTAA AAAGCATGAC
    88081 TTTCTAATAA ATGATAATAA AATTTTAGAG CTTAAATTTA TAGAAAAAAG TTTTGAAAAA
    88141 AACGCTAATA ACTATTTTGA AGGAGAGCTC GGAAGAAGTG TAGTGGCTGA AAATAATAAT
    88201 AAAGAATTTT ATTCAATGAC ATTTATTAGA AGCTCTGCCG CGAGCAACGG CCTTGATGGT
    88261 GTAAAAGAAC ATTTCAAAAA ATATAATTAT TTGAAAAATA AAAGTGTTTA TTTTTATGAT
    88321 GATAAAACAA AAAATTATAC TCTTTTGGTT GGGGACGATT ACGATACTTT ATTGACAAAA
    88381 ATTGCAAATT AATTTAATAT ATGAAAATAT GAAAGATGGA AAAATATATA CACCTGAAAG
    88441 CATAGTAAAT GTTATGGTTT CAGATTTTGA TATTCAAAAT TTAAAAATAC TCGAACCTTC
    88501 TTGCGGAGAT GGTAATTTTG TTGTAAAACT TTTAAACGCA AAAGAACTTG TGGCGCAAGA
    88561 TATAGATCAA GAAGCTCTTA ATAAAATGAA AAGTAGGTGT GGTTTTCAAG GAAAAAACGA
    88621 AGATTTTTTA AGCAGCAATA TAAATGAAAA GTTTGACTTA ATAATTGGAA ATCCGCCTTA
    88681 TATAAGAATT CAAGATTTGA GTGAAGATGT AAGAAATCAA GTAAAAAAAT TTGACACTTG
    88741 TAAAAGTGGT AGTGTGGATA TATATTATGC TTTTATTGAG CATGCTATAA AAAAACTTAA
    88801 CAAGAACGGT GTTTTAAGAT TTATTATTCC TAATGCTTGG CTTATTAATT CTTCGGCAAA
    88861 AAAACTTAGA GGTTTTTTAT CTAAATTTGA TACAGAAGTT TTTGATTTTG GTAGTGAAAA
    88921 AGTTTTTGAA GATGTTGGAA CTTATACTTG CATTTTAACT GTTAAAAATT CTAATAACAA
    88981 TAAAACTATT AAAGTTTATA ATAAAAAAGA TTTTTTTGAG TTAGATAAAA AAATAGCTGA
    89041 AAAAGAAATT TGGGTAAATA AACCAAACTC AAAATATGAT TTTACTTTTG AGAACGGTTT
    89101 GGCAACTTTG TGCGACAAGG TTTTTATTTT CGAAAAAAAA GAAAATGGAA AATACTTTTC
    89161 TCGTGCAACT AATTCTTTTG TGGAAATAGA AGATGAGTTT ATAAAGCCAA TAATAAAAGG
    89221 TTCTACACTT GAAGAGCAGT GGTGCTTATA TCCTTACGAT AATAATGGGA AGAAAAAAAA
    89281 GCCAATTGGA AAAGCGCTTA ATTATTTAAA CTCTGTAAAA AATCTTTTAG AGAACAGAGA
    89341 TTATGATGAT GAATGGTGGG ATTTTGGAAG AAGTCAGGGA ATAAAAAGCA TGCAAGGAAA
    89401 AAAATTAGTT ATAAGTAATA TAATTTCACC AAATGGTTTG TTTAAAAGTA AAGAAGTTGA
    89461 TTGCTTAGTT TATAGCGGGA TTTTCGTGAA AGAAAATTTT GACGAGGCTA AAAGGTTCAT
    89521 GGAAGATGAT AATGTAAAAA ATTATATCTT AAAACATGGA AAAAAAATGG GCGGTGGTTA
    89581 TTGTTCTTTT AGTAAAACAA TGTTAAAAGG AATTATAAAT TGAGTGATAT AAAGAAAACT
    89641 CAGCATTTTA CAGAAAACTA TAAAGAAATT TTACAAGGAA TAGATTTTTA CCCGCAAGAG
    89701 GCAGTTGACC CATTTGCGGG TAACTGTGCT CTTTTTAAAT ACTCTCCAAA TACAAATTGG
    89761 GAATTTTATG ATATAGATGT AAAAGACCCA AGAGTAAAAT ACAGAGATAG TTTGTTAAAT
    89821 CCGATTGACT ATACGGGTAA AGTTGTAATT ACAAATCCGC CTTATTTGGC AAAAAATAAA
    89881 ACAGACCAGT TTAAAGAAAT TTTCGACAAG TATCAAACTG ATGATTTGTA TAAAGCTTCT
    89941 ATATTAAGTA TAATGGGCTG TGAAGAAGGA ATTTTAATTA TCCCACTTAA TTTTTTTACA
    90001 GATAGGGCTT CGATGGAAGT AAGAGAAAAA TTCTTTTCTC AGTATCATGT GGATTATGTA
    90061 AATTATTTTA CATATCAAGT GTTTGAAAAC ACAACTTATA ATGTTTGCTC TTTTCATTTT
    90121 AGAAAAGGTA AGCAGAATGA TAACAGTATA GTTGTTTTTA ATAACGGAAA AACTGGTATC
    90181 AAAATGCCAA TAAATTTAAA GAAAGAATTT GGTTATAGAA TTGGCGGAGA ATTTTTTAAC
    90241 TCCTTTAAAG AAATTAAACC TATATTCTCA CGTGTAATTG GTGATGAGCC TGCAAATACT
    90301 AACATTTATG TTAATTGTTT AGATACTCGA ACTAAGCATT TTGGTTTAGA ATATAAACCA
    90361 GGATTTGTAT ATAAAGGACA AAATAATGAT AGAATTTTTG CCACTTTAAA ATGCGAAAAG
    90421 GATTTAACTC CTGAACAACA AATAAAATTA GTAAATGAGT TTAATGCTTT TATAGATGGA
    90481 AACAGATCCT TTTATGGAGA TTTGATTTTT ACTAATTACA GGGATAACGG AAGAAAACGA
    90541 ATTTCTTTGG AAGATGTTTA TAAAATATGC ACAAAGTTAT TGAAAATTTA ATAAGTTAAT
    90601 TATATGGACT TTAATGAAGT AGAATATATA TTATCAGAAG CAAATTTATC AACAATGCTC
    90661 AAAAGAGACC CTGAAAGAGA GGCTAATTAT AGAAGAGATT TAAAAACCAT AAAAAGCGGT
    90721 GAAAAATCAA ATGCAAAACC AGAAAATAAA ATAAGAGCTA AAATTTTAAA AAGAGATTTG
    90781 TATCGTTATG ACACAAAATC AGATTTAATG CATCAGGAGA CAGAAAAAGA ATTAGAGTCT
    90841 AAAAGAAGAG AAGTAGAAAA GGATAATATA GAAAAAATTA CAGCCGCTGA TGAAAACTTT
    90901 AAAAAAAGCG TTGAAAACTT TTTACACAAA AACATTTCGC AAGATTTTAA GGCTACAAAA
    90961 ACTGACCTAA GAAATTTTAA TGCAGCTATA CATGGAAACG GGCCAGATAA TTCAGAAAGA
    91021 TGGAAGAGGG TAATGATTAA GGCTTTGGCT ATTAAACCTT GGCAGCAAAA CACAGAAGAA
    91081 AAATTGTCGG AAAAAAGAAC AAAGGAATAC CTTAATAGAC TTGGTTATAG AGAAGCCGAA
    91141 AAAATGACAG GCGAAAGAAA CACATACGGT GCTCAAGGAA ACTATGTTAC TGTTTCTGCC
    91201 AAAGATTATA ATGTTTTGTC AAAAAATATG CCAGAAGTTT ATCAAGAAAA AAAAGATGGA
    91261 GCAAATAAAA TTGTAAGTCG CTCAGATGCT AGAAAGTTTA ATCTTACCGA ACTTTCAAAG
    91321 AGTAATGACT TCTGGTTTAT AACAGATAAC GGTGCTAAAA CGGTTATTAC TTTTAAATCC
    91381 GTAGAAAGAA ATGGTGGAAC ACAGTTACAT CAAATTACAG ATGTTCAGAC TTCTTCTAAA
    91441 AATTTTAAAT CTAATTATAA GGATAGACCA GGCGAAGAAA GATACATAGC TGTTATCAGA
    91501 GGTGATCACA TTAAAGGTTT AATTGCGCCA TACATAAAAA AACCCTATTC GGAAGAGCAA
    91561 GACAGTCGTA AAGATCCTGT GAGATGGGAG GCTGAACAAA ATAGAAAAGC CCAAAGTAAT
    91621 AGTGGCTGGA TTAGTTATAA AGGTGTAAAT TATGGTCCTG TTGATATAAA AATTAATGGA
    91681 AAAAATTATA AGTTCCCAAA GATAATGACA GAAGGCGAGT GGGCGCGTTG TATGCAAATT
    91741 TTAGCAAAAG TTTATAGAAA AAATAATGTT TAAATATAAT GAGTTGTCAG ATTTATTAAA
    91801 TGGTTCTCTC GTAACACCGT TGTCTAAAAC AGATGACGGT TTGATTCGCT GTATAGACAA
    91861 TGAAGGAAAT GAGTGTTTTT ACGAATTTGA TGATTTTGAT TTTGATAAAT TGCCAGAGGA
    91921 TAGAATTACT GATGAACCAA TTATCGAGCC AGAACCAGAG ATAGAAAAAG ACGACTCGAA
    91981 ATATGATGGA ACTGATGAAC CAATTTCTGA GCCAGAAGTA GATCCAGATA CCGGTGAGGT
    92041 TGTTGAAAAA TCAGGTTTTT TAAACGCTGT CGAGCTTGAA GAATTTAAAA CCAATTATGC
    92101 GGATGTAATT GGTGATTTAA TAAAAGATAA AAGAACAAAA ATAAGAGTAT GGAGAGATGT
    92161 ATTATGACAT TAAAAAACAT TATTGATGAA GCTTTAAATT CGCAACAGTT AGCAATGTCT
    92221 GTAAAAGAGT TAGAAAACGT TGCAAATAAT AAAATGCTTG GGCAGCAACT TGGCTTAAAA
    92281 TTAAATGCCG ACGCAGCGCC ACAATTTCAG CAATTAGCAA AACAAATTTT GGATCAAAAA
    92341 AAGAAAGAAT TAATGCAAGC AACTGCTGCT GAACAAGCGC AACAACAAGC AGCCGCAAAA
    92401 GCACAGCAAC AGCAAGCAGC ACAAGCAAAT GGTGTGCAGA CTATGGCAGG ACAGACCGCA
    92461 AATAATTCTG TATCGACAGC TGGGCAAACT GCAAATGCTT AGCAATCAAG ATGGCGAAAA
    92521 TAGTTGTAGC TGACTATTTT TCTTTAAGCC CATCTTTTCT ATATATATCC TGGCGGTGTA
    92581 GAAATACACC GCTTTTTTTA TTGACAAAAA AAACAATTGA GCTATAATTT TTTCATAGGG
    92641 TTAGGAGATA CCCAATTTTA TTGTATCTTC TAAGGGAAAA TAATTGACAA AAAAATGTAG
    92701 TAATTGTAAA ACTTGTTGGG TAATGAATAT AGACCCAAAA TTAAGAAAAA TTTATGACTG
    92761 GAGCTTTAAC TGCACACTGT TTAAGGATTG TGGAACAGCG TTTGACGGAA CACGAGAAAA
    92821 CATTCTTTGT TTTTCGGAAC AGTTTGCTAA AACAGTAAAT TGGAAAGAAA TTGAAAAATC
    92881 TTATAAAAAA AACAAAGAAA AAATAGATAA AATTTTAAAA TTTAAAGATG AAGATGGACA
    92941 AACAGACGAT AGCAGAGGAG ATGAGTAAGT ATTATTTTTT TAAATACTAT ATTTCTCACA
    93001 AGTATAAAGA AGATGATATG GTTCAGGGGA TGGGCTATGA TCAAAGAGAA CAGTATTTTA
    93061 AATCTGCTTA TTCTCATCAA AATGGGTTTA GAGATAGAAA TTATAAATAC TTTCTTAAAA
    93121 CAGCGGAAAT GTTTTCAGAT AGAGAAGAGT TTTTAGAAGC AAAACATTTT ATAGATTCTG
    93181 TTATAGCTGA AAATTTTCTT TTCCCAGCAC AACTTCCTTA TGAAAAAAAT TGGAAAGTGT
    93241 TTTTAAGAAA TAGCCAAGAA AGTGAGCTTA CATCTTGCTC TGTTATAGAT GAAGTAAAAA
    93301 AAGCAAAAGA ATTTTTTACA TATCTTAACG GAAGAAGTAT AAAAGATATG GTAAATAGTG
    93361 TTATTTTTAG TAAAGAGTGG ATAGAGGCTT ATGCTGAAGA TACTCTTGAT TTGACAGTTC
    93421 TTTGTTTTTC TAAATCATTT ATGGAGTTTT CAAAAAAAGA AAATATGATA ATTGACTTTC
    93481 ATGAAGAACA AAGTAAAATA GACGAAAGGT TAAAAAATAA AATAAAAGAA AAAATCGGTG
    93541 AAGATTTTAT GGAGGCATAA TGCAAGTATG TTTAGTTGAT GGTAGTAATT TATTTTTTAT
    93601 TACCTGGTCT GCGTTTAAAA GAATGATGCA GGAAAAAAAT CATGATTTTA AATATATAAT
    93661 AAAAAAAGAA GACTTAGGAC TTTTTTATCA TATGTTATTT AAGAAGTCAA AAGATTATTT
    93721 AACCACTTAC AAAGACTTAG TTTTTTGTTT TGAGGGCAAG CACTCTACTG CCTGGAGAAA
    93781 ACAGAAGTAT CCACTTTATA AGGAGAATAG AGCAGCTTCA AAAGAAGATC CTAATTATGC
    93841 TTTGGTTGGA CCGCTTATAA ATGATTATAA AGATTTACTT AAAAACTTTC ATTGTAAAGT
    93901 AATGGAAGTA GAAAATTGTG AAGGCGATGA TGTAATTTAT AAACTCTCTG AGTATTTTAC
    93961 TTCTAAGGGT GAGCAGGTTA ACATTATTTC ATCGGATAGA GACCTTACAC AGATTTGCGG
    94021 TTTCTTTGAT GGTGTTTCTG TTTATAATCC AATGAGTCAA ATTAATACAA AATGCGTAGC
    94081 AGTTACAACT GCCGAAAACT ATAACAAAAA CATTATTGTT GAAAAAGCGA TCGTTGGTGA
    94141 TAGCTCTGAT AACATTAAAG GTTTGCCAAG AGTTGGTGGA AAAACATTTG AAAAAATGTT
    94201 GACAGATAAA ACAGAATGGG CTAAAATTAT GGGAAAGGGT GATAATGCTA CTCTTTATGA
    94261 AGCAATTCTT GACATCGTTG ATTTGCGCAG ATACCCAAAA GAGTATCATG ATAAAATAAT
    94321 AGAAGAGTTT GAAAAAGAAG ATTATTACGA ATTTAATTCG CAGGGCGTTG AAGCTTTTTT
    94381 CTTTGAGCAT GCTCTTAGAA AGTGTTTAGA TGAGTGGACA TCAGTTTCGG GAGAAATAAG
    94441 TATGATGCTT AATGGCGATA ATGAAGCTTC TGCAGAAGAT GAAATTATGG CATTGCTTAA
    94501 TGATTGACAA AAAATATAAA TAGGAGTAAA ATAGAAATAT GGGAAGAAAA GCAAGAGAAA
    94561 AGGCTCAGAG AAGAGCTGAC GGAATTACAA GAAAAGATTT GAAAAAATTG TTGGAAAATA
    94621 ATAAGCCAAC ACTTTATCAG AATGCAACAA ATGGAGCACC AATTTTGTTA AATCCTTTGA
    94681 AGAGGCTTGT CAAAGGAAAA ACTTATAAAG ATGCTGCAGG CTTGTTGGCT TTAACTACTA
    94741 CTATTAGACA ATATGCTGCT TATATGCAGG CTCTAAAACC AACTGGAGGT AAATAGTAAT
    94801 GAATTATAAT TTAAGCGCAG AAGATAAGAA AAAAGTAAAA AATTTATTTA ATTCATGGAT
    94861 GGAAGTCCAG GATGAAAAAA AGGCGTTATC AGAAGCGGAA AAAGATACAA AAGAAACAGT
    94921 CAAAGACATT CTTGATTGCA AGCTTAGCCA AGTTGGAAAA CTTTTTAAAC TTATGCAAAA
    94981 GTATTATAAT GGTGCCGCCG AAGAGGAAGA AGACGTTTGG AGCGTAATGG AAAGCATTAG
    95041 AAGTAGCGAT GCTGAAGAAG ATTCTGGTTC TGAGGAAGAA GAGGATTCTT AATGGAAGAA
    95101 CTATTAAAAA TTTTAATACA AAAACAAGAT AAAACAAACG AGCTGCTTGA AAGTCTTCTA
    95161 AATATATTTA GAAACTATGA CCAGCAGTAT CAAAACGAAA CATTTGGAAG AGAAGTCGTT
    95221 GGCGAGCATC GCCCAGATCT TCTCTAATGT GTCATATTTT ACCTCTACTG GGCTACTTCG
    95281 GTAGCCCTTT TTTGTTAAGA CTATGGGAAA ATTAAAAGTA GCAAAAAAAA TACCTTTTTT
    95341 GGTTAGTATT ACATATGATT TAAAAGAAGA GATAATAGAA CAAGTTTTTA GTTTTCAAAC
    95401 CACAAATAAA AAATACTTAA AGTATGCTTA TGATCAACGA TTTTGCTTAA AGAGAAAATT
    95461 AGAGAAACTT ATAAACAAAG AACTTTTAAG TAATAATTCG TTTATTGAAA GAATTGAATA
    95521 TGAAAACAAA ATAGTAATAA AATATAGAAA TGATTTTGGG GAATTTGATA GTTCTTCAAA
    95581 AATTGTAAAT TGTGAATTTT ATTTGCCACC ATATAATGGG TGCAAGTTTT GTATAAACTG
    95641 TGAAAGCCAA GACGGTTTTC TATATTGTAA TTTAAAAAAG AAGCACTATG ATTCTAGTGG
    95701 TATCAAATCA TGCCCAGTTT TTTCTTCAAT AGAAGAAGTG CTTACTTAAA CAAGTTAATG
    95761 TCAGAATGGA TGAAAAGGTT TCTTGTGCCT TACTCATTCT CGGCCTCCTT AAAAGTCAAC
    95821 ATTGCAAAGT GTTGACTTTT TTTATTTTAT GTTGTAAAAT TTATTTAAGA TGAAAAATTT
    95881 TGTTGATTTA CCAAACGCAA TATATAAAGA TGAATTTTCT TCGGGGGTGT TTTATTCTAC
    95941 TCCAAAAACA GAAACTTATC AGTTTGAATG CTTAAATCCA CTTAAAACAA CAAGTTTTGC
    96001 AGAAGAAATG GAAATTGACG AAAGAAAGGT GACAAAAGAG CAAACAAAAA AAAGATTAAG
    96061 AACAAGAAAA GATGCGAATG TTTCTTCCAT GAGAAATTTT ATTTTTGAGT GCGATAATTC
    96121 TACATTAAAA GAGCAAGTGG AAAGAGCATC TTTTTTAAAA GAAAAAAAGG TTTTAAACAG
    96181 GATAGTTTTT AGTGGAAATA AATCTTTGCA TTGTCGGATA ACAATTAATG AAGATCCAGA
    96241 AAATATAGAA CATTATAAAT GGTTGTGGGG AAAATTAAAT GATAAGTTTT TTGCTGGCAT
    96301 TGCCGATAGA GCTTGTGCAA ACCCATCAAG ACTTACAAGA AAGCCAAATG GTATTAGGAT
    96361 AAAAAATGGA AAAAAAATTT TACAAAAACT TTTATTTGAA GATAATACAA TAGTTTTTGA
    96421 TTCTACAATT TTTGATCAAA GCTGGGAAAT CGAAAAAGCA GAGAGAAAAC TTCATAGTTT
    96481 ATACAGAGAA AAACATAAAG TAGACAGAGA GCCAAAAAAT AGTTTAATAA TTGATGAGCT
    96541 TGCTTCTATG CCAGAAAGCA GTCAAGAGAA AGAACAATGG CAAAGAGCCT GGGCATTGGC
    96601 TCAAAATGAT GGAACTCTTT CTTATCAAGA AGCTGCAAGC GCAGTTTCTT ATTTAGGTTG
    96661 TCTTGGCTAT ACCGCAGATG ATATAATTCA GCAGATCGAG TTTGGAAAAT GGAATTTTAA
    96721 AAAAGAATAT ATAGAAAAAA TTCTAGAGAG GATTTAAATG GGAATAAAGG TGCCATACTC
    96781 AACAGATTTT AAAAACTTGC AAAAAGTATA TGATAGTCTT ATCGGAACAG CAAAAGTAGC
    96841 CGAAGGTTTT ATAAATGAGG AAAAATTAAA AGCGCAGCGT GAAATTACAA AAATCAATTA
    96901 TGACAATGAA ACTAAAAAAA TGACGATTGA TTATGATGAT GGAACTTCAA AAGTTTTTAA
    96961 TGAAGTAGAA GTTGCAGCAG ATGTTGCAAC ACAAGGGCGT GGTGATTTTA AAATGGCTGA
    97021 AGTTGTTTAT AATTTTAAAG ATTTTTTTGA TGACCTTGGA AAATATGTAG AAGATTTTGG
    97081 AGATGATAAT GAATAGTGGA GAAATTTTAT ATAGTGAAGG AAAAAATGAT GAATGTTATA
    97141 CACCAGCTTA TGGTGTAGAA CCAATTTTAA AATATATTCC AGAAAACGCT GTTGTGTGGT
    97201 GTCCTTTTGA CACAGAAGAG AGTGAGTTTG TAAAACAAAT TTCTAAAACC CATAAAGTAA
    97261 TTAGAAGTCA TATAAAAGAT GGGCAGGATT TTTATACTTA CGAACCCGAA GAAGAATGGG
    97321 ACTGTATTGT GAGCAATCCG CCATTTACAA ACAAAAGAAA AATTTTTGAA AGAGTTTTGA
    97381 GTTTTAATAA ACCATTTGCT TTGATAGGAA ATGTTTTATG GCTTAACGAT AGCACTCCTA
    97441 AACTAATCTT TGATGATAAA AAATTACAAC TTTTAATGTT TGATAAAAGA ATGGAATTTT
    97501 ATGGACCAGG AACTGAAGGT AATAAAAGTA AAAATGTTCC ATTTTCTTCA ATATATTATT
    97561 GTTATGATTT TTTGCCACAA CAACTTGTTT TTGAAAAATT AAATAAACCA AAAAAGGAAA
    97621 GAAAAAATGT TAAAGTATAA ATTTAAAAAC AAAACAATAC GAATTTCAAA TGACGCTGCT
    97681 TATTGGCTTG ATGAAGGTTA TCCGAAAGAA ATCCCAATTG AAGCGGAAGA TTTTTCGGGA
    97741 GAAAATAAAG CGTTAGCGTT TAAAACTGAA AGTTCAAGCG AAGTTTATAT CGTTCTTCCT
    97801 TGCGGAAGAA GACCAAGCAT TAGATGTGGT AATATTGACC ATTTCGAATG GGATAATTTT
    97861 AGATTAATAA AAAAAGTTGA TTGTGAAAAT CTTTAAAAAA GGAACGATTA TGGTAGGAAC
    97921 AGATTATATT AAAGACGAAT ACCCAGGACA CTGGGAAGAT TTTACAGACG AGGCGATTGC
    97981 ATTTAATGAT GGCAAGAAGC AGGCAATAAA AGAAATTCTT GAAGCACTTG GAGAAACTGG
    98041 TAAGCAGCTT TTACAAAGTG ATGATTCTTT TGCAGAAGCA ATTGAAAATA TGAAAGAAGA
    98101 GATAGAGCAA GATTTTGTAA ATTACGCTTA GGGAACAAAT AATGATAGAG ACTAAATTTT
    98161 TTTGTGATAA ATGTAGAAAA GAAATAAAAT ATATTCCTCC AGGACCTGAT AGTTCGGTAA
    98221 TCACATTAGA AGGCGAAAAA CATTTCGAAA TGGATAAAGA CCTAGGAACT TCTTACCAAC
    98281 CTCAAGAACA TACAATTTTT GATGATAGTC CTTATCCTAA ACAAATTATG CTTTGCCATG
    98341 ATTGCAGTTT ATTATTTAAA AAATACTTAG ATGCTTTTTG GAAGAAATAA CAGAAACAGT
    98401 CTTGACAGAA AGAGAGTTTA TTGGACAATT AAATAGATTG AGAGGAAAGT TGTAATTATA
    98461 CTTTACAAAA AATAGATTTT AAAGTATGAT TTTTTAGTGA GGAAATTAAA ATGAGATTTT
    98521 ATGAATACCC AGTAGAACTT GACGCCATGA GAGCGTTTTA TAATGAAATT GGTTACCCAG
    98581 AAGGAACAAT TGATTATTCT TGTAATACAG ATGGAAGAAT TATACTTGAT CCAAAAACTG
    98641 GTTTAAAGGG TTCTTTGGAA GAATTTAAAG TTGTTGCAAA AACAAACAAA GATGTTTTTG
    98701 AGCAAATGAA AAGGTATGTG AAATCATACA ATGCAAAAGG TTTAGAAATA CCAAAGTATG
    98761 GTGTATATAT TATGACTGCT GCACAAAAGT ATACAGTTTT TGATTTGGAA GAAGAAGATT
    98821 TTTCAAAAGC AGTTATACAA GAAAATCTTG ATTTAACAGT TAATTTAAAT AATTTTACAA
    98881 GTAGTGCTGA TTCTTGGTTA AAAGATACAA CAACACAAAA AGGTTGGATA GATGAAACTT
    98941 CTATTGTTTC TTACAATGAT GTTTTCTTTT CGGCAAAAGG AATGGGTAGA AAGAGTAAAG
    99001 ATGATTTTAT TGCAGAACTT GCTAATCCAA AAATTTTAAA TATAAAACCT TATACCTGGC
    99061 AAGCAGATGG AAATATGGAA AGAAAGCTTC TTGATTGTCT TGGAAGCACT GCTTTAAAGA
    99121 AAAGATTGGG AGCTTTCTTT ACACCTGATT ATGCTGTTGA GAAATCTACT AATTATATAA
    99181 GAAACATAAT TAATAACTTA AATAATGATG AAGATTATAT TATTGTTGAT AGATGCGCAG
    99241 GCACGGGCAA TCTTGAAAAG TTTCTTACAG ACGAAGAACT TAGCCATTGT ATTTTAAATA
    99301 CAATTGTTTA TGCTGAGAAA ACTACCCTAA AAGGTCTTTA TGAAGGACGT GTAAAAGCAA
    99361 TTTTACCTTC AGACGAAACA ACAGACAATG AAGGATGTAT GCCTGCAGGC GATGCTTTAA
    99421 GTGAAGGTTT TAATAAAGAA CTTGCTGATA CTATTGAAGA AGCAAGAAAA GAAGCTGAAT
    99481 CAAAAGGAAA GAAATTAGTA GTTATTGGCT TGGAAAATCC ACCATATGCT GAGCCGCAAT
    99541 CAGAATCTAC AAGAGGCGGC AAAACGCAGA AAGGTTCTTA TGAAAATTAT ATAACAAAAG
    99601 AAATGAAAAA AGAAGTAAAA GGAAAAGCAA CTGTTGATTT GGCTAATAAA TTTATTTGGA
    99661 GTGGATTTAA ATACTTCTTT GATTATTATG TAGTTTATAG TCCAGTTAAA TACTTTAAAA
    99721 GCCAAGGCTT GATTAATAAA GAATTTAATG AAGGAGTTAT TGTAAATAGA AAAGATTTTC
    99781 ATGCCACCGA AGCTGGCATA TCTATAATGT CTTGGAAGAA TAAAGATGCA ACTAATGACA
    99841 GTTGGCAGCT TGAAAATTGT TTAGTTAAGA AAATAAACAA TGGTATTGGT AAATTGCTGC
    99901 CAGCTTTAAA AGAAAAAAAC TGGGAGGTTT CTTATACTTC TTATAGTGGA ACACCAGATT
    99961 TTAAAAATGG TTATCTTGCT AGTTCTTCCA AAGGAGCAGG GAACGCTGGA GGCGTTTCTT
   100021 ATTGTTTAGT AAATGATGAA TTAAAAAAAC GCTTACCCCT CTTCGCAGCT AATTGTTATA
   100081 CTTGTAAAGA TTACACAGAA AAAGAAGTAA TTATGAAGAG TGGCGATGGT GGAACGACTT
   100141 ATCAAAATGA TAACGAATTT CTTGAAGATT GTTTTATTTG GTGTTGCTTG ACTGATAAGA
   100201 ATAAGTGTTG GTCTGGTGCT TCTCAAAATG AAATGGCTTT GTCGCAAAAC TCAAAAGCAG
   100261 ATCAAATTGT TGATTTAAAA CAACCACACA GACTTGCTTT GAAGCGTTCT TGGGATAATG
   100321 TTTTAAACGA AGCAAAAAAA TGCAAAGAAT ATAATGCTAA TTGGAAATAT GGTTTGGCAC
   100381 AAATCATTAA TGATTTAAAC TTAGATGACC CAACTGGTGT TAAAAATAAG AAAGGGCAAA
   100441 CTCTTATGCA AAAACGTTAT CCAAAACTCG ATGCTCAAAT AACTTCATTT AAGGAAGATT
   100501 TAAAAGAATT TTACGATAAA TATATTAAGG ATAAATTGTT TCAGTATGAG CTACTGAAAT
   100561 AAAAAAATAA TTTTCTCACT ACTGGCAGTC TAAAAGGCTG CCTTTTTTTA TTGACAATTT
   100621 TATAAAATTA ATTTATAATA AAAATAGAGG TAGTCGTAAG ATAAATATGT TAAAACGATT
   100681 CGATTAGCTC TCGAATCGGC TCCTTGTTGG CTGGATCCAC AATGGGGCTA ACAAAGAGAA
   100741 CATTTTATGA ATGTTGAAGA AAAAAGACAA CTGGCAGCTA AACAGTTTGA GCAAAAAGCA
   100801 AAAAAAATTC ATGGTGATAA ATATGATTAT TCTAAAACAA AATTTACAGA TGTTAGAGAT
   100861 AAAATTACAA TAATTTGTCC AATTCATGGC GAATTTAAAC AAAGAGCGGG AAAGCATTTA
   100921 GAAGGTCAAG GCTGCACTCA TTGCCATAAA TCCCCGGAAG AATTTAAAAA TGAAATTTTA
   100981 AACATAAATG AGAGCATAGA AATTTTAAGT GATTATAGAG ATGTTAAAAC AAGGGTTAAA
   101041 GTTAAATGCT TAAAATGTGG TTGTGAAAGC GAAAGGTTTC CAAGTGATTT GTTAAAAGGT
   101101 TATGGATGCT ATTTTTGTAA TTCAAGTGTT TTAGAAAAAT TTACAGAAAA ATGGTTAATA
   101161 AAAAATAATA TAAAATATGA AAGAGAAAAA ACTTTTGAAG ATTGCAAAGA TAAATCAGTT
   101221 TTGCCTTTTG ATTTTTTCTT AAAAGATAAA AACATTTTGA TAGAATGCCA AGGAAAACAA
   101281 CATTATATTT GGCAAAAAGG GTTACAGCCT ACTTATCATC ATTTTCTTTT ACAAAAACAT
   101341 CATGACTGGT TGAAGCGTAA ATTCTGTATT GACAATAATA TAAAATTAAT ATATATTAAT
   101401 TATTGGGATT TTAGTTCCTG GCAAAATAAT AAAATAGGAG AAATTTTAGA AAAAGAAATT
   101461 TAGGAGAATA TATGAATTTA GAAGAAGAAT TTTTAAATGA TGTTTCAACT AGCATCAAAT
   101521 CTCACAAAAA AGTTGATTCA AAAAATAGAA TCAACAAAAA AAAAAAAAGG TAACAGAGGT
   101581 GAGCTGGAAC TAACACATAT TTTAAACGAA AGATTTGAAG GATATACTTT CGCGAGATCT
   101641 GTTCAAAGCG GTGCTTATAT TGGACAGTCA AATGCTTATA GGGCTAATTC TATGACAGAA
   101701 GAACAGAAAT TAGTTTTTGC TGGAGATATA AGAGTTCCGA TTAATTTCAA ATTTACAATT
   101761 GAGCACAAGG CTTACGCAGA AGCAAGTTTT TGGGATTTAT TTAACGAAAG TTCCGATTTG
   101821 CACTCTTGGA TGAAACAAGC TGAGCATGAT GCAGAATCGG TTGGAAAGCA ACCAATGTTA
   101881 ATAGTAAAAT ATAATTTTCA TGATCGCATA GTATATTTAA AAAAGAACTA TGTTGATTCT
   101941 CTTGATTGTA GTAATCTTGA AACATATACA ATTTTTTCAC ATAATGGTTG GTATTGTTTT
   102001 TGGCTTGAAG ATTTATTAAA AGAAACAGAT AGTTTCTTTT TTGAGGAGGA AAATAATGGC
   102061 AGATAAAAAA CCAACAAACC TTGTAAAAAT TTTTGTTAGA AACGATACAG AAGAGCTTGA
   102121 AGATGAAGTA AATGAATGGT TGGAAAATAA TCCAGAATTT TATATAGACA ATATGCAGTT
   102181 CTTTGTGCAA GAAGGAAGCT GCTACATTAA AAGATATATA GTTTGTAATT TATGTCTTAG
   102241 AGAAGATCTT GAAAAAGAAG AAGAAACAAA TTTAACAGAA GAATTGTTAA AGGGTTTAAT
   102301 TGGGGCAGTT AATGAATTAA CCGATACTGT AAAAGAATTG ACAAACAAAA AAGAGAATAA
   102361 TATAATTTAA AAATATGAGT GATACATTAG AAGAATTGAA AAATATGGTA GAAGATCAAA
   102421 CTTATTTAAA GTTTGATAGT GAAACAGAGG AAAAATTAAT AGTTGGCTAT TTTTACAAAG
   102481 ATCGTTCTAC CTTTTTAAGA CTTGCTCAGT ATTTGACAAC TACTAACTGG CAAAAGCATT
   102541 CGTTATTTAA TAATAAGTAT TTACAATTTT TAGTTAACAT TTGTTATGCT TACAGTAATG
   102601 CTTATAAAAA AATGCCAGCT GAAAAAACAG TTTTCTCTAT GATAGAGAAA AAAATTACTG
   102661 ATGAGTTTGA AAAAAATAAA ATAAAAAAAT TATTTCAAGA ATTAAAAAAC GAGGATTATT
   102721 CTCAGTATTC GCCAGAATAC TTAAAAGATG TAGCTGTTGA TTTTATAAAA AGAGAAAGAG
   102781 CAATAGAAGC ACATTATAAA TGTGAAGCAG AAATACAAAA AGGAAATTAT GATAACCTTG
   102841 ATAAAATAAT GAGAGAGGCT ATTAATGTAA ATCTTGAAAA AGATTTGGGT GTTTCTATTA
   102901 AAAATGTTAA AGAAATTTTA CCAGCAATCC AAGAAGTTCA TGATGATAAA GAAGGATGCA
   102961 CTTGGGGTTC TACTACTCTC GATCAGAAAG TTGGAAGAAT CCAAAAAGGA GAGCTTGGGG
   103021 TCATTGCAGG ACTTCCTGGG GCTGGTAAAA CTGCTTGGCT TGGACATTTT GGAATGGCCT
   103081 CAATGAAAGA AAAAAAGAAT GTTGCTATTT TTTCTTTTGA GGTAAATAAA CAAAGACTTG
   103141 CTACTCGTGT TTGGAAAGCG TTACTTGGCA AAAGCACTCT TGAATTATTA AATTTAACAG
   103201 AAGAAGAAGC GGAGCAAACA TTTAGCGACC CTTGTCTTGG AGATTTGAGA ATTATAAATC
   103261 GACCTGCAAA TACTTGTTCA GCAAATGACA TTTCTGCAAT TCTTCACGAT TTGGAAACTT
   103321 ATGAAAACTG GAAACCAGAT TTAATTATTG TAGATTATTT GTTGATTACA TCTACAAATG
   103381 ACAAAAGGAA AGATTCTTCT GATACTTACA AATACTATAA GACAGTAACA GAGGAGTTGA
   103441 GAAATGTTGC AGTAGAGTTT CAGTGTCCTG TTTTAACTGC TTGTCAGTTA AATCGTGAAG
   103501 CAATGGGTGA AAAAGGTGGC TCTAAAAAGG TAGTAACTTC AAAAGACATT TCAGAATCTC
   103561 GAGGTGTTTT GGATACAGCA GACTATTTGT TTATTATTGA GCAAACCGAA GAAGAAAAAG
   103621 CAGACGGAAT ATATAGATTA AGAGTTGATA AAAACCGTAA TGGTGATAAT GGTTTTGTTG
   103681 TTGGATTTAA TATGAATTGG AATACAATGA CAATTAAAGA AGCCCCTTCT GTTGACAAAA
   103741 GTAAAAAGTA AAGTATTATA ATTTTAGGAG AATAAGATGC CATTTGGAGA AGCAAAAAAA
   103801 GTTTATTGTG TTGAAAAAAA TGAAATATAC CCATCCATTT CTTTTGTAAA AGACAGAATT
   103861 GGCTCTAATG CCTGGGCAGT AGTTATGGAT CCAAAAAAAA CCTGCCATGG TTTGCATTAT
   103921 AGATATGCAA CCGAAGAAGA TTTGTTAAAA GGTAACCCAG CTAACCCAGA AGATTATCCA
   103981 AAAAAACCAA AAGTAAAAAG AGCTATTTCA CCATATGCTA CTTCTAATAA TGAAGAAGAA
   104041 AACTTACCTT TTGTTAAAAG AGGCTGGTCT AATGAAGAAC TTGAAAAGTG GAAAAGGTCA
   104101 AGAGAAATTG CAAATAACAT TTCTAGCTAT TTAAACCAAC TTGAAAAAAT TTTCGCAGCC
   104161 CCAATGAATG AAACGGAAAA AATTGAAAGT TTTAATTTTG CTGCTTTAAT TGTTGGAAAA
   104221 TTAATGGTTT CTTTTAGTGA TCTTTGTGAC ACGCAGGAAC TTTTTGTTGA AAGAGGAGTT
   104281 CGTGGTGGAA AAATTCGCGG GAAGAAAGTA GAAGAAGAAA ATAAAGAAGA TGATTTTGAA
   104341 TACGAGGAGG TATAAAATGA CTCTTAATGA AGGAATGCTT TATTCAGTTA TTTTGACAAA
   104401 TAAAATTAGT TTTACTGGTA AATTTATTGG TAAAGAAAAT GAGGGACTTA AATTTGAAAC
   104461 TGTTGAATCA AACTCTACGA TAAATCCTGG CGGAACACCA TATGTGTTTG TGCCAGCATA
   104521 TTTTATTGTA AATCCTTTGC AAATTGTTAT GGTGAAAGAG GTATATACTG AAAATTGTAA
   104581 AGAGTATTGG ATAATAAGCG ATAATACTTA TGACTTTGAA AATAAGCCAA CGAAAGTATT
   104641 GCTTACAGAC TGGCAAAAAA ATAACATTAA AGATGTAGAA CTTTATAATA CTTTTGAAGA
   104701 GTGTGAAGAA GCGGCAAAAA CCAAAAAATA AATAATTGAC AATTTTACAA ACCTGAGCTA
   104761 TAATTAGCTC AGGTTTTTTA TTATGGAAAA AGAAAACATT TTAGAGGCAA TAATAGATTT
   104821 GGGTAATTCT AGAGTAGATT TTAATATAAA AACAGATTTT ATTGCAGAAG ATTTTTCAGA
   104881 TGATAGATTG GAAAAGGATG TTAAAACTAT TGAAACTATC AAAGAACATT TATTGTTTAA
   104941 ATGCCTTAAT GAAGACCAAG TAACCAGAAC AATAACAAAA GAATTTCAAG CCATAATATC
   105001 AAAACTAAAT TTAAAATAGA AAATGACTTT TAAATTTAAA ATAGAATAGT CGTCTTAGAG
   105061 GAGGAATTAA ATGTCAGAGT TAGAGGAAAA ACTAATACGT TATAGCAATG CTTACTATCA
   105121 AGGAAACGAA TTAATTTCTG ATGCGGAATA TGATGCCTTA GTAGAAAAAT TAAAAAAAGA
   105181 TAATCCAAAC TCAGAATTAT TTAATAAGGT TGTTGGCTCA GACATTAAAG GAGTTGATAA
   105241 AAAGTATAAA CTTGACATTA CTATGGGAAC ACTTAATAAG TGTAATTCCG AAGAACAAAT
   105301 GAAAGAATGG TGGGAAAAGC ATCCACATGA TGATCTTTGG GCCTCTCTTA AAATAGATGG
   105361 GAACGGAGTT TATTTAGCGT ATAAAAATGG TAAATTCGTA TATGCTCGTT CTCGTGGAGA
   105421 TGGAGAATAT GGACTTGATT ATACTGACAA GGTTTTAAAA ATAGCATCGA TTCCTACATC
   105481 TTTAAAAACT AATTTCTCTG GTTTTATTCG TGGAGAAATT TACATGCTTA GAAGCACTTG
   105541 GAAGAAAAAT TTTAGCAATC AAAAAAATCC AAGAAATACT TGCGCTGGAA TTTTAGGAAA
   105601 AAAAGAACCA GAAGACTGTA AGTATCTTAA TTTTATTGCT TATGAAGTTT TTGACAATGA
   105661 AGAAAAAGTT GATAAAACAG AAAATGACAA ATTTACTTTT TTGCAAAATG AAGGGTTTGA
   105721 TGTCCCAGAG TATATAGAAA ATCCAACTCT TGAACAATTA TTTGAATGGA AAAATAAAAT
   105781 TGTAACAGAT GGAGAAATAC CATGCGACGG AATAGTTATC CGCCAAAACA AAGTTGATAA
   105841 AAGCGACTTA CTTAGGCAGA TACCGTTAGA AGCTTGTGCA TTAAAGCCTA ATCTCCAGGT
   105901 AGGTGTAACT AAAATGATTG ACATTGAGTG GTCTATGATG GGACGTTATT TATCGCCAGT
   105961 TGCAGTCCTT GAGCCAGTTG AACTTGAAGG AACTACTGTC CAAAGAGCAT CTTTATCTAA
   106021 TCTTAATGTT ATGAAAGAGC TTAATGCAGG AATTGGTGAT ACGGTTTATG TAGAAAAAAG
   106081 AGGTTTGATA ATACCGAAAA TTATAGGAGT TGCCGAAAGA CTAACAAAAA CAAACAACTG
   106141 GAACATCCCA ACTGTTTGTC CTGTTTGTGG TGGACCAATT GTTGTTAACG ACTCAGGAAT
   106201 TTTAGAGTGC GTTACAGAAA CTTGTCCAAG AAAAGTAGGT CATCGTTTTA AGAAAATGTT
   106261 TAAAGTTTTT GGAATTAAAG GTGTGGGCGA TTCTTTTGTT TCAAAGCTCG AAGATGTTGG
   106321 AATTACAATC GAAGACTTCT TAGAAATGTG TAAAAACGAC GATAAAAAAA TCTTAAACAA
   106381 ATACGCAGGT GGAATAAATG GTGAAAAAAT TTATACACAA ATGAGAGATG CTATGGGTAA
   106441 GCAAATTTCT GCTGCAAAAT TTTTGGCTAT ATTTGACGAG CCAATGCTTG ATGAAAAACG
   106501 CTTCTTGCTT TTTGGAAATA AAACACTTGA TGAATTAATT TTGCTCTCTA TTAAAAGCAA
   106561 GGGAGAAATT ATGAACTTTA AAGGTATTGG AGAAGAAATT GCTGATGCAT ATATAAAATT
   106621 CTTTAATAAA AATAAAGAAG AAATTTTTGC TTTAAGGCAA TACTTTACTT TTGAAAGTGT
   106681 TTATGATATA ATAGAAGAAA ATGAAAATGG AGGTAAAAAA ATGAGTATGC CAACAATTTG
   106741 TTTTACTGGG GCTTGTTTAG GCTTTACAAG AAAAGAACTT ACAGAAAAAT GTCAGGGCAA
   106801 ATATGATGTA AAAGATTCTG TAACAAAAGA CTTGGATTAT TTGGCTTGTG CATACCCAAA
   106861 TTCTGGCTCT TCTAAATTAC AGAAAGCAGC AAAGAATGGA ACAAAAATTA TTTCTTATGA
   106921 TGAACTTTTG AAAACACTTT AAAGGAGAAA AAAGGAGAAA ATATGGAAGA AACAAAATTA
   106981 ACTACTGCAA AAGACAGAGT AAAAGAAGAA AGAAATGCTC TTGAAGAAAA AATTACGAAG
   107041 CTTGAAAACC TTCTTGGTAA AGTAAGATCT GAAAATTGGG AAGCCCATAA AAAACTTTTA
   107101 GATTCGTTAT CTAACGAGCA AAAGAAATTG CTTTCTAAGC AATTAAGGGT TATGAAAGAG
   107161 TATAAAAGAA TTCTTGATAA ACGATTATCT ATTTGGACAG AGGAGTAAAA AACATGAAGC
   107221 CATATTGGTT GTTTTATATG GACACTGAGG AATGGCAAAG CGCATTTTTT GAAATTGAAA
   107281 GAGCGGAAAC CGAAGAAGAG CTTAAAGAAG CAACTAAACA TCTTCTTGAA GGTTATTCGG
   107341 ATTTCATGGA AAATCTTTTA GGAGATGATG GAAGATGAGC ACAAGAGGAT ATATTGGTAT
   107401 TTTAAATGAA GATGGCTCGG TAGATGCAAT TTATAATCAT TTTGACAGCT ATTTTGAGCG
   107461 ACTTGGAAGG GATTTAATAA GGTGTTTTAA CTCAAAAGAA AAAATACAAG CGCTTATCAA
   107521 ACGTGGTGGT GGTTCTTATG TTCTTGATAA AGAAGGATAC AAAAATGAAA ATAAATTAAA
   107581 ACATTGTGAT TCCGAAGAAG ATTTTTTTGA AATACTAAAT AGTGGAATAG ATTTTGCTTA
   107641 CTTATGGAAA GACAATAAGT GGTATGTTAA AAGTTATCAT TTTTGTGAGC CACAACCATT
   107701 AATTCAAATT ATTTATACCC AAGCCGCACC AATTGTTGAG AAACTTGATT GGATAATTGA
   107761 AGAAACGCAA ATAGATTTAA AAAACGAAAA TAAAGTTTTA AAAGATCTAA AACCGATGCT
   107821 TGAAAAAATA GTTAAAAACT GTGAAGAGGC AAAAAAATTA ATTCAAGAAT ACGTTGTAGA
   107881 AAAGGATAAA GTGATAATGT CGACAATAAG TTAAAAAAAT GGAAGAGCTT GAAATAATAA
   107941 CAGCCAAATG TTTTTCTTGT TCGTATTGCT ATACTTGTAG ATACTATCAA AACTCTCTTT
   108001 GGGATTGGTA TATTTTTACC CATCCCGAAG AAGGTTGTCC AGCAGAAAAA TATGAGTTTG
   108061 ATTCTTTATA TAAAGAACTT TTAAAAAAGA ATAAAGAAGA AAAGGAGAAA AAGAAAAAAT
   108121 GGCGGTAGAA GATAAAAACG ACAAACAAAT TCAAGACCTT CTTGAAAACA ATTTTCCCAT
   108181 TAAAGCAATA CCAATTGATT TTAATGATTT AAATAACAGA AACTTAATTC TTAGAAGCTC
   108241 ATTCCCTTGG GCTTATGAAA AAACTGAAAG TTTTACAGAT AGAAATTATT GGTATTTTAT
   108301 GGCTCAATTA AATGGGGATC ATATAGATGT AATTGGAGTA GCACAATTTT TTCAAAATGC
   108361 AAATAATGAG CTTGCTCTTA CTCATCTTGA AGTAAATAAA GTTTTTAGAC GACAAGGCAA
   108421 AACAAAAGAA ATTTTAGATT ATTTAAAACG ATTTGTTAGA TTTAGACATT TTAAAAACAT
   108481 AACTGTTCCG TGCGTAGAAG AGTACGAAAG ACATTTTTTA AGAAACGGTT TTATTAAAAA
   108541 AGGTTTTAAT TTAGAATGGT GCCCATAAAA AGTTAATTTT ATGGAAAACA AAACATTAAA
   108601 TGAAAATGTC TTGGACCCCG TTCAAGAAAA AAGGTGTAAA GATTTATTTA TTGGGCCAGA
   108661 TTATCAAGTA TTACAAACAA AAGTAAAAAA TCAAATTTTA GATCCTATTT ACAAATGGCT
   108721 TGAAAAAATG GGCTATCCTT ATGAAGAGCA TGTTAGAAGC ATTCACATTA TTGGCTCTTC
   108781 TGTTGGTTGG CAATATACAA ACACTTCTGA TATAGATGTA AGTATCGAAA CTGATATAGA
   108841 TCCCGCCAAA ATTAAACAAA TTTGGAAACT TTTACCAAAC GGACAATTAC TAAAAGAACA
   108901 TCCAGTTAAT TATTATTTAA CGAGTGACTT AAAAGACGTA TCAGAATCTG AAAATGCTTA
   108961 TGATGTTCTT AAAGATGTTT GGGTAAAAAA ACAAAACAAA GAAGACATTG AAAAGCGCGT
   109021 TCCTTTTAGT TACATTATGG AAATAACGAA ATTCTTTTTA TCTGGTGTTG ATGATAGAAT
   109081 TCAAGAGTAT GAAGCAGATA AAGTAGAACT TGATTATTTA AATTCTGTTT CGAAAGATGA
   109141 TGGAGTGGAC GAACAAGAAA AGCAAAAATT AATTGCTCAA AAAGAAACAG AATTAAAAGC
   109201 AGATTTAGAT TCTATTTATA TAGCACATCT TATGTTAAAA GGTTTTAGAA ATCAGGCTTT
   109261 TAGAGATGGA CATGCAGCTG ACTTAATCAT AGACATTAAA TCAAAAGGAA ACTCTTCTAT
   109321 TAATAACACT ATTTACAAAA TGGTGGAGAA AATGGGTTAT TTTGAAAAAC TTGAAAAATA
   109381 CGAAAAAGAA CGAGAAAAGT TATTAAAAAA ATAAATGTAT ATTTATGCAG GATTTTTTAA
   109441 AATCCTGCAT ATTTTTTGCA TACCGAGTGG ACAAATTTGT CGTGAGTCAC GACACAGATG
   109501 TCCGGTATAC AACATACTAT GTAACAAGTA GGGATTTTTT TATTTTAGAC TTTACAAAAT
   109561 TTTTTATTAG GATATAATGA GCATTATGAA AATTATAGAT TTTTTTACAA ATTTTAAAGA
   109621 AAAAATTAAT TTAAAAAAGA AAGTAATTAA AGATGATACT ATTCAAGAAA AAGGAGAAAG
   109681 AAAAACATTT TTAGTTGCAA CTGCTGAATC TGGATTTATT GACATCGTTT TCTTTTCAGG
   109741 ATTATCAGTA ACACTTTATT CTATATTTGG ATTCAAAGTT GTCCCTGCAG GATTAGTTTT
   109801 AGGATTAATG TCTGTGGTAA TTATTTTTGG AAAAGCCTGG TGTGCAATGC GTGTTTCTCA
   109861 GATTGATGAG TTGGTTTCAC ATTTTAAAGC ACTTGATATA AAATGCTGGG ATAAACTAAA
   109921 AAAACCAAGA CGCTTTTGGA AATCATTACA TATTTTATGT ATGTCTGTAT CTCTCTTAAC
   109981 TGCAATGAGC TTATCAGTAG TTTCGGTTGG TGATGGAATT AGAAAAAATC AAAACGAAAT
   110041 AAAAAAAGCA AATGAAGAAA TTACTGCACT TGCTGAACTT ATAAATGCTA ATTCTATTGG
   110101 ACAATCTAAA CAGCGTGAGA TCATTTATTC TTCTGCATTG ATTGGGACAA CTTCTACTAA
   110161 AAAAGCTCAA GAAGATGCAT CTAAAATTTG GCCTATTATT GAAGAGTATC GTGCTGAAAG
   110221 GGCGAAATTT GAGGAAACAG GTGTGGCTTT TTCTTCAAAA GAAATTATCG AATGGAATGG
   110281 AACAGAAATT ATTCCTGATG AGTATTGGGA TAAACAGAAT TCTTTGGTTC AAACAAAGGT
   110341 AAAAGCAGCA GGTAGAAATC TTTCTATTAA TCAAATTAGA AATATAACCT CAGAAGCAGT
   110401 TTTAGCGCAG CAAATAAAGA ATGAAATAGA AAATTTAAAT AAAAACACTT CAAAAGATGA
   110461 TTTGCTACTT TTGGATTCAC AAACAAAAAA TGAAATGACA ACTGCTGTAA AAAATTTGCA
   110521 AGGAAGATTT AAATGGCCTG ATGCAATGGG TGGAGGTCTT GTAGAGTTTG ATGAGAATAA
   110581 TCCAAGTTTG GCTTTAACAA CTTTAAAAGA TTTAAAAGCC GCTTATGAAA ATGATACTGG
   110641 TGATGTTGGC GAATCTGCAA AAATTTTTGT TTTATTAGGA CCAGCAATTG ACAATGCTTT
   110701 TAGTGCTAAA ACTACATTGG AAAATGTATC AAAGAAAAAA AATGTTTCTT CTTTCGGGTC
   110761 AACAGAAATA ATGATTATGG CATTTATTTT ATTTTCGGGT TTATTGGTGG AATTATTGAT
   110821 TTATGCTTTT ACACCAAAGC CAATGATTAC AAGAAAGGTT TTTGAGAAAT ATAATTTTGA
   110881 TGAAGATTTA AATATAGAAG ACATAATGTA TCAGATTAAT AGAAAATATG TTTCAAAAGG
   110941 TATTCTTAGT ATTGAAGAAT TTAATGCAAA AGTAGAAGAG AATAAAATAA TTAGTGATAT
   111001 ACCAGAAACT CTTGAGGAGT ATAAAAAATT AGAAAAGAAA AAGAATGTAA TCTCAAAACC
   111061 AAAAGCAGAA AAGAAAGAAA AAGAATTTAG TAGTAAGGTA GATGATTCTG TAAAAGAAAT
   111121 TGAGGAGATG CTTAAATGAC AGAAAAAGAA GTGTTAGAGA AACTTGATTT TTTTAAACAA
   111181 GCAATTCAGA AGCTAAAAGA AGAACGCGAT TATTGGAAAG AGCAAGCAGA AGAAAATCCC
   111241 AAAGAAGTTT GTGAGTTAGA TAATTTGAAA GAAGTATTGG AAAAACTAAA CAAAGAGCAT
   111301 TTAGATAATA CTGAAACAAT AACCGAATTA AGAACAAAAT GTGAAGAGCT TTGTAATAAT
   111361 TTCAACCACG CAGATTTGGA ACGTAATAGA TTAAGATCGG AAATAGAAAG AGCAGATTCT
   111421 GCTTATGCTA AACTTGCCCA TATGTATAAT GAAAAAAATA ACTCTGATAA AAAATATACA
   111481 GAAGAAGATT TAAAAAAACT CTTACATAAA GCTTCTGAAA AGACCAAAGC AACTCTTAAA
   111541 GCGCAAGAAG AAGAAATTGA CAGATTAAAT ACAAAATGTG AAAATCTTGA AATTACAAAT
   111601 AGAGATCTTG AAAGAGAATT GCAAGAAAAA AATATAAAAG AAGATATAGA TAAAGTTTTA
   111661 GAAGGAGAGA TAACTGAAAA AGAGTTTGAT GAAATCTTGA CAAAACCAAC TAAGATAGTA
   111721 AAATTAAATG TATGACAAAG AGCGAATTTA AATTATCATT AAATAATTAT AAAACTTTAA
   111781 AAGATTTCAT TTTTGAAATT GCAAACAGAG AAGCAGGCTG CTGGGATTGT GTAGATTTTT
   111841 CTATTCAAGG TGGAAAAATT TGGGCAAAAA TGTGGTCTGG CGAAGATGGC TCTGCGATGG
   111901 GAGAAGATGA AGTTTTTCAA GAAAAAGATA TAACAAAAGA AGTATTGGCA GAATTAATGC
   111961 CTGATGATTT TGTATTTTAG GAGAAAAGAT GGATAAAGGA ACTCATAATG TTTTAACAAC
   112021 TTTGGGAACA AATAATGGAT CGACTGCTAA CAGGCAAAAG GATGATTTTT ATGCAACAGA
   112081 CCCAAAAGCA ACAAAAATGG TTTTAAAAGA GTTAGAAAAA ATTTATGACA CTTCTTTGTG
   112141 GGATGTGTGG GAACCAGCAG CAGGGATGGG ACATATCTCA AACACTTTAA AATCTGAAAA
   112201 TATAAATGTA GTAAAAGAAT CTGATTTGGT TGATAGAGGA ATTGGTGCAA CTATTGAAGA
   112261 TTTTTTAAAC GCAAACAGCA TGGGCAATGC AAATGTTATA TTTACAAATC CGCCATATAA
   112321 AATTGCTGAA GATTTTTTGA AGCACTTTTT AAAAATTTCT GATGACGGAG ATTTATATAT
   112381 TTTTCTTGGT AGAATTCAGT TCCTTGAGGG AAAAGCAAGA AGAAAAATTT TTGATACTGA
   112441 TCCACCAAAA TATGTATTCG TTCATTCTGA GAGAATAAAC TGTTGGAAAG ACGGAAAGGA
   112501 AGTAAAAGAA AGCAGTGCCA TGTGTTATGC ATGGTATGTT TTTGAAAAAG GCTACAAAGG
   112561 CGACACAATC GTTAAGTGGC TTTAAAAAGA AACAAGTTAA GTATTGACAT AAAAAACAAA
   112621 CTTGTTATAA TAAAGGAAAT AACGATGCAG CAGGTCGCCA TAAGGGCATT AGAGCATTAA
   112681 AGCATCGTAA GGAGATATAA ATGGAAATCG AGTTTGGAAA TGATGAAGTA GCATCTATGT
   112741 TGGATGCTAT GAAACAGGAA GATGAAGCTG GAAAGTTCTC ATCTAAGTAT TGGTCACCAA
   112801 AAAAAGAAGG AATTACAAAA ATTAGATTCC TTCCAAGATT AAATAATTTT GGTGAAAAAC
   112861 TATTCTATCA GAAGCACATG GTTCATTACA TTAATGGACG TCCTTATATG TGCTTAGAGC
   112921 AAACACTTAC AGATAAAGAC GGAAATGTTC ATCAGGCTGA AACATGTCCA TTCTGTCAGA
   112981 AATCAAAACA ACTTTACAAA GCCTCAAATG GTGATAGAGA TCATCCAGAC CCAGCTTGGA
   113041 AAATGGCGGG AGAGCTTCGT GCTAAGGAAC GCTATGTTTC TCGTGTTATC GTTCGTGGAA
   113101 ACAAGAATGA TAAAGAAGAG GACATCGAAT GGAAACCAGA ATTCTACGAG TTCGGAAAAG
   113161 GAATTCGTGA AATGGTTATC GCTGCTATTG AAAGCGGAGA ATATGGAAAT CCTCTTGACT
   113221 TGAAAACTGG TAGAGATTTT TCTATTAATA AGAAAGGACA GAAGAAACAG ACAAAATACG
   113281 ATGGTTCTAT GTTCTCAGGA AATTCAACTC CTGTATTTAA TGATGCTGCA AAGCTGAAAG
   113341 CACTTTTGGC AGAACTTCCA AAAATGGAAT ATAAGCAGCT CGTTGAGTTT GAAACAGCTG
   113401 AAGAACTTAC AAAGGTATTG AAAGAATACA TGAATGGTGG CTCATCAGAC GAAGATGATC
   113461 CTCCAAAGGA AAAAGAAGTA GAAGAAGTAG CTCCAAGTTT TGACGAAATG GATAATGCGG
   113521 TTTATGGTAT AAAACTTGCA AAAGAAGAGG ACGAACCAGC AGACGATGGT GAAGATTTAG
   113581 ACGCTCTTCT TAATTCGATT TAATTAAATG GTAGCGACAT TTTTGTCGCT ACCTAATTTT
   113641 GGAGAATGTA ACGTATGGAA TTTTTAAATT TTGTGTTTAG AGGTTTTTGG ACGTTTTCGG
   113701 GATTTTTTCT TCTTAGTTTG ATTGGCTATT CAATAATTAA AGCAATTTTT GACTTTATCG
   113761 TTGAGCTTAT TCATGGAAAA CCAACAATAA TTAACAATCC AGAAAAAATA ATTGGAGTTT
   113821 CAGAAAAAGC AACCGAAGAA CCTAAAACAA TTAAAAAAAA GACGAAAGAA CCAACTGAAA
   113881 AAATTGATTC TTCTGTAAAG ATTGATTCAG CAGATGTTTC AGTTATAAAA AGAAAGTAAG
   113941 ATGAGGTATT ATGGCAGCTA AAAAGAAAGA AGAAAAGAAA TCAGAAAATA TATCAGTTTT
   114001 TGATGAAATG ATAGAACAAG AATTTACTGA AATGCAGGAT CTATCAAAAG TAGATGATAC
   114061 TGTTGATTAT TATGTAGATA CTGGAAACTG GGCTCTTAAC TATCTTTGTT CAAAAAAACT
   114121 TAGAGGTGGC TATCCTGGTG GTAGAATTAC TAATCTTTGG GGACTTTCTG GAACAGGTAA
   114181 ATCTTTAATG CCTGCAGTTG CTTCAAGAGC AAAACAATGG GAAAATATAG ATTTCTACCA
   114241 ATTTGACAGA ATTGTTCTTA TTGATTCGGA AGGCGGTGGA ACAGGTTTAG GTTTGTTTAA
   114301 ATTTGTTGAT GCTCCGCTTG ATAGAGTAAG ATATGTAAGT ATTTCTACTC TTGATTCTTA
   114361 TAGAGTTGCA AATGACAATC CAGAAAAAAT AGAGGCAGTA AATGATAGAG ATGTTCCTTC
   114421 AAAGTTGGTA ACTTCTACTT ATACTTACAC TCGTGGGCTT CTTTGCTTTT TGAAAAAATT
   114481 AATTTTTGGT ATGAAATACA GAAAGTCAAA TGAAAAAATT TTGATTATCG TAGATTCTAT
   114541 TTCAAATATG AAACCTTTTA GAACAAAAGT AGAAGGTGTC GCCGACATGG GATTAACTGG
   114601 AAAATTACTT AACAACTTGT TCGCTCTTGA TGATGATCTT AATGAAATTG GTGCAACAGT
   114661 TTTACTTGCT TCAAAGGTTT ATACTAACAT GAATAATCCT TATGATCCTT GGGTTATGTC
   114721 AGGTGGACAG TCTGTTATTT ACAATCCTTC ATTAAACATA AAGCTTCAAG AAATGTCTGA
   114781 AACAGAAGAA ATGTCTGACT CAGAAAAAAA AGAAGAGAAA GAAAGAAGAA AAACCTCTCT
   114841 TGGTAATTCT ATGAAAGTTA TTAGAGCAAC AGCAACAAAA TCTCGGTTTG GAACAGAAGG
   114901 AAGAAACTGT TGGTTTATTC TTGATAATAC TTATGGACCA ATTAGAAATT CTGGAATGTT
   114961 AAAACTTCTT TTGGATTTTA AACTTGCTGT AAAAGAGGGA ACTAAATATG TAGTTCCTGG
   115021 TGTTATAGAT ACTCCTTTCT TTAAAAAAGA CTTTTTAAAA GTTTTTGCCG AACATGAAGA
   115081 AGAGTATATT GATAAACTTC AGCCATTATT AGATATGGCA GAAGAAAGAA TTAAACAAGA
   115141 TCGAAAAGCA GCAGCTTTGG GTAAAGGAGA CTTAGGAGAA TTTACTGACG AAGAAGATGA
   115201 CAGTAATTCT TTTGAGGATA TGGCAACAGA ACTTGAGCAG GAAATGTCCG AAGCACTCGG
   115261 AGATTAATCA TAATGGGCTT GACAAAAGCC CATTAATTTT TTATAATGGT GTATTATGAA
   115321 GAAAGAAATA TATTTTGATG AAGATTTAAG AAAAAAATGG TTGGCTGGTG CAGAAAAAAT
   115381 TGCAAAAGCA GTTGGTTCTA CACTTGGACC TTGTGGGCGT TTTTTTGCTA TGGCAGGAAT
   115441 GAGAGCTCCA GTTATAACAA AAGATGGGGT TTCAGTTGCC AAAGATATAG AACTTACAGA
   115501 TCCAGTTGAA AACTCAGGGG CACAGCTTAT TAGAGAAGCA GCTTTAAGAA CAAATGATAC
   115561 TGCTGGTGAT GGAACTTCTA CTTCTGTCGT TCTTACATAT GAACTTGTTA GAGAAGGCTA
   115621 CAAGGCAGTA GAGGCTGGCT ATAAGCCAAT CGAACTTAAA CGCGGTATGG ATAAGGCTGC
   115681 TGCTGAAGTT ATTAGACTTA TAAAAAGTCA GTCCTTCCCA GTTAGTGCAG AAGACATAAA
   115741 AAAGGTTGCT ACAATTTCAG CAAACAATGA AGAAAAATAT GGCGAACTTG TAGATAAGGC
   115801 TTTTAAGATT GCAGGTGGAA GTGCGGAAAG CATTATTAAC GTTGAAGCAA CTAAGGGAAT
   115861 TGATACAGAG ATAGAAGAAA CTTCTGGACT TACCTTTGAT CAAGGATGGC TGTCTTCTTA
   115921 TTTTGTTAAT GATAAAGAGA AGAACGAAGT AAATTTCGAA GATGCTTTGG TCCTTGTTAC
   115981 TGATAAAAAA ATTACAAGAA TTGCTGAAGT AGAACCTTAC CTTGAGGAAT CAATCAAGCA
   116041 AAAAAAACCA TTGCTTATTA TTTGTGATGA ACTTACAGGT GAAGCTTTAA ATGTTATTGT
   116101 TCTTAATATA ATTAGTGGAA CAATTAAAGT TGCAGCTGTT AAGTGTCCTT CATATGGTCA
   116161 ATCAAAACTT AATTGGCTTA ATGACATTTC TACAATGACT GGCGCAACTT TAATTACAAG
   116221 TGCTGCTGGT TTGGAACTTG AAAATTGCGG AACTGCTTAT CTTGGTGAAG CAAAAACAGT
   116281 AAAAGCAAAA AAGACAGAAA CTTCTATTAT TGGCGGTGCA GGAAGAAAAG AAATAGTTGA
   116341 TGATTATATC AAAACATTAA AGCAGCAAAA GGATAATACA GAAAACGAAA TTGATAAGAA
   116401 AAATCTTGAA AAACGTATTG CCAGGTTGAC AGGTTCTGCA GCAACTATTA AAATTGGTGC
   116461 TTCGACAGAC GTTGAGGCTT ATGAAATTAA AGATAGACTT ATCGATGCAG TTTGTGCGGT
   116521 AAAGGCTGCC CTTAAAGAAG GAATTTCTCC AGGCGGTGGA ATTAATTATT TCATTGAATG
   116581 GAACGTTGAT CTCACTAAGT ATCCAACAGA AGGAGAAAGA CGTGGAGGAG AGATCCTTAT
   116641 GAAGGCTCTC ACTAAACCAC TTAAACAAAT TGCAGAAAAT GCTGGTGTTA ATGGCGACGT
   116701 GGTTCTTGCA GAATGTGTGA GAAGTGGATT GGCTTATAAC GCCAAAACAG ATGAATATGT
   116761 TGATCCATAT AAAGAGGGTA TTATTGAACC AACTCTTGTG CAGACGGAGG CTATTTCAAA
   116821 TTCTGTTTCT ATTGCTGGTG TTATGCTTGC TACAAGTGGA GCAAACATAA AAGTTGATGA
   116881 CGATAAGGAA GTGCCAACTT ATTAATTGAG TTAAAAATAG AGGGCTTATG CCCTCTAAGG
   116941 ATATAAAATG AAGAAATTTT TTTTGGTATT TGCAATACTG TTTGCGGGAA TGCTTTTTGC
   117001 AGAAGAAACT GTTTTGTTTA ATGCTTCTGC TTTAAATTCG GCAAGTGTTG AGGAGTATTC
   117061 TTTTGAAAAT TGGGAGGTAG TTCCACAAAG TTCTTTATCT GCCAGAACTC AGATAAAAAT
   117121 GACAGACAAA GGTTTAGGAG TTTGTGTAGA ATTACCAAAA AGAGATGGTT ATGTAAGTTA
   117181 TAAACTTATT CCGCCATACT CTCCATCTTT AAATGAACCA AATAAAGAAC TTGGTTTTAT
   117241 TGAGAATGTT GGCGAAATTA AAAGCATTAA ACTTGTTGTT GAAGGTATTG GAAAAGCAGA
   117301 TGAAGTAACA ATTTATTTAT CAAGATCTAA AACAGATTTT GATGGAAAGC CTTTCAAGTT
   117361 TAAAAATAGC ATTGATTTTA TTGATGAAAG AGAATTAGTT TGGAATAATC CAAATTATAT
   117421 TTCTGACCCA GCTAAGAGAG ATAAAGTGCC AGGTCCAGCC TATGGCGATG AGGCATCTAA
   117481 TCTTTATATT AGGGCAATAG AAGTTAGAAC AAAGTGTGAT TGGGATGTGT CGATTGCTTA
   117541 CTTCAAGTCT TTGTCTGTAA TTTATGATTT AGATAAAACA CCTGAAGAGC TTGAAAAAAT
   117601 TAAAGAGTCA GAAGAAATTT GGGGAATTAA TGCGAGTATA AATTCTAAAA TCGAAGATAA
   117661 AGCAAAAAAA GATTTACAAG AAAAAAAGAG AAAATTAGAA TATAATACAG AGTTGATACA
   117721 CAAGGAGAGC GAAAGCAATG AGAAATAACA TTGAAAAAAA TCAGTATATT TGGCAAAGAA
   117781 GAGTAATGGG AGTTATGATT CTTGCTCTTG CACCTTTGTC GATTTTGTTT GGCTTAATTG
   117841 GTTGGAAATA TAACCCAGAG GGCTGGTGGC ATTCGATAAG TGATACTTAT TATGCTAATT
   117901 CCCAAATGGT TATGGCATTT ATAATTTCAG TTTCTTCTTT CTTTTTCTGC ACCTATGCGG
   117961 GTTATGATTG GAGAGATAGA GTTGTAAATC TTATGAGTGG AATTGGCTTG CTTGGATTGT
   118021 TGTTGTTCCC TTGCCATAAT GAAGGTCTTG CTGCAGTTGG AGCAAGAGTT GGTTTGTTTA
   118081 ATTTGCCGAT AGAACTTTCA GGAATAATCC ATACTTGCTT TGCTTTGCTC GCTTTTTTGG
   118141 GTTTCTTTAT TAATGAAATG TTTTTATTTA CTCTTGGTGG TAATGAAATT TCACCTGGAA
   118201 AGAAAAAGAG AAATATGATT TATAGAATTT GTGCCTGCAC AGTTATTGTG GCTTGCATAC
   118261 TTTTAGTGTT GAAAAATTTT GTTAATATGC CAGCTAACAC TACTTGGATT GCTGAGATTA
   118321 TTGTTTTGAC AGGTTGTGGG GTTGCTTGGC TTGTTAAAGG TGAAGCATTG AAATTCTTAA
   118381 ATGACTAAGG AGTAAGCATG AATTTTTTGA AAGGATTAAA AGAATTAGAA AATGAGATTA
   118441 AAGAAATTTT AAATAAAGAC AATGTTAAAA GAATTGGTAT TTCAAATAGT TATTTTGAAG
   118501 TAGAATTCTT TGACAAAGGA GAAAAGACAT TAAAAGCTGG AAGTGATTTA AAAATAAAAA
   118561 AAGCTGAGAG TGATTTAAAA ATAAAAAAAG ATTATAGTGA TACAAGTGCT CTTGATAAAC
   118621 TTTATGAGCA GCCACCAACA AAAGCAGAGC TTGATGCTGA GCTTGAAGAA AGAAATCGAA
   118681 AACTTCGAGA GAAATTTTCC AATCAAGGAA ATGTAATGCC AAGTGATGGC GTTGTAGCCT
   118741 GGGCCGGAGA GTAGTTTTAA AACCCGTCAG TATTGACGGG TTTTTTCTTT TATGATATAA
   118801 TTAAATTATG CCAAGAAAAA AGAAAATTGA AGAGCCACCA AAAGAAGAAG CAGTGGTCGA
   118861 AGAAAAACCA AAACAAAAAA AATTATCAGA AATAACAGAA TGGGAAACTG AGCCGTGTTT
   118921 TATAGAAATG GAAGAATGCT TTAAGTATTT AGAGGAGCAA AATGAAAAAG AGCGAAATGG
   118981 TAGAAAAACT AAAAAGTAAG AGAAATGTGT ATTTAGTAAT TTCATTAAAT GACGAAGATA
   119041 GATTTTTCGG AATACATTCG TTTAATTATG GAGAAGATGT TGTTTGTGGT AGGGTTTGCT
   119101 GGTGCGGTGA AATTGATACT TGGGGCTTAG AATTTGATCT TTGCAATTTT CATAATGATT
   119161 ATATAGATGC TTTTAGTGAT TTTGTAAAAG AAGCGTTTGA TTATATTTAT GATGATGACG
   119221 ATAGGTTAAG CGAGGTTCTT GGGAGAGAAA TAAATCTTAG TGAGGAACCA ACACAAGAAG
   119281 TTTATGAAGC TCTTTATAAT GAATTTGGTG ATAAGTTTTA TAATGACGAA ATTGAGTTTA
   119341 AGGTGCTGTA TAATGGGTAA ACAAGAAAGC ACGAATTTAG ATAGTGAAAA GGTGATTGCA
   119401 AATTTTGCTT TTATTAAAGA TGAAATTAGC CATATTGATG AGCTTGAATT GGCTATTACA
   119461 AATAGCGATT TAAAAGCACA TTATAAAGTG TCAATTAATA AAATTTTAAC TGCGGTCCAA
   119521 AACTATAATT TTAATGGAGA CTAATATGGG ATTATATATA AATCCAATGA AAGGAACAAA
   119581 AGAAGATTGG CTTATGAAAA AAGGGCAACA AGTTTGCATA CTATTGCCTG AAGTGGCTTT
   119641 ACCTGATTTT AAATCATTTA CTGAAAAAGG CGAGTTACCA GTTATACTTG TTAATAATGG
   119701 AACATTTACC GCAGCTGGTG TTGCTTTTAA CGAACAAGAA TATGAAATGA TGATAGAAAG
   119761 TGAAAGAGAT ACAAGACCAA AAATTTTATT TGCTGTATCA AAAAAGAAAT TGAAAAAAGT
   119821 TTCAAATTTA AAAGATTATT TAAAGGAGTA AATATGAAAG TAATAGTAGT TCACAGTGGC
   119881 GACGCCTGGA TGGAAGGTGA AGCAGATGTT CTTTGTGTTT GCACAGAAGA AGTGGCAAGA
   119941 AAATGTTATG GTTATCCGAA TGATAATGAA ACTTATATAT TTGAAGAATT TAAAGTAAAA
   120001 GATACTTACA CAGAAGATGA AGTCTTGATT GAGGACGAGG AGTAAGATGT CTGATTATAC
   120061 TTTATATAAT GGCGATTGTC TTGAAGAATT AAAAAAAGTT CCCGATGAAT CAGTGCAGCT
   120121 TATATTAACA GATTTACCTT ATAACACAAC TCCTTGTTCT TGGGATCAAG AGCCAATAGA
   120181 TTTGCCCAAA CTTTGGGAGC AATTTGAAAG AATTATAAAA GATGATGGAG CAATCGTGTT
   120241 ATTTGCTCAG CAACCATTTA CTTCTAAATT AATAATGTCA AATTTAAAGC TGTATAAATA
   120301 TAATTGGATC TGGAAAAAAA ATAAATATGC AAACTTCTTA AATGTTCGTT ATCAGCCTGG
   120361 AAAATTAACA GAAGACATTT GTGTTTTTGG TAAAAAAGGT TGTTCTTATA CTCCAAAAGG
   120421 AAATATGAAA TATAATCCGC AAATGGCAAA AGGTGAGCCT TATAAATCAA ATGGTAATGG
   120481 AAACCGAGGA GCTTCTTCTT CTGTTCGTTG CGATTTGAAA CAGGTTCCTA TTGATAATAA
   120541 AGGTGAAAGA TACCCAACTA ACATTTTAGA ATTTTCTTTG GATTCTGAAA AAAAGTTTCC
   120601 GCACCCAACC AGAAAACCAG TAGATTTGTT AAGATACTTA ATTAAAACTT ATACTGATGA
   120661 AGGAGATTTG GTCTTAGACG CAACAATGGG GGTTGCTTCG TGTGGAGTGG CGGCACTTCT
   120721 TGAAAATAGA AATTTCATTG GAATTGAAAA GGATGAAAAT TATTTTAATG CAGGAAAAAA
   120781 GAGAATTGAA GAGTCTTTAC AAAAAAACGA ATAAATGTTA AAATAATTAA AAAGAGGTAA
   120841 AATATGGGAC TATTGCCTAA GAAATTTGCA ACAGATAAAA GAGTAATTAA TTTTAATGTT
   120901 GATGAGAATG AGAATTGGGT TGTTGAGTGT ATAAATGTAA ATTCGGTAGC AGAAGAAATT
   120961 CTTGATATAT TAAGAGAAAA TCTTGATAAA GACAAATACA AATTCGGCAT AAAAACTTAT
   121021 GCTTCTTACT GGAAAGAAAA AACAGATAAA GAAACATTAG TTGTTTATGC AAAAAGGATA
   121081 TAACTATGAG TGTTATTGCA GCTTTTGGAA TTATAATTAA TGCATATTTA ATTGCATGTT
   121141 ATGTTTTTTT GTTTATAAAT TCAGGCTTAA AACTTTTATA TAGAAAAATT ATAAAAGAGC
   121201 TTAAAAAATG GACTTTTAGA GATGCAGTTA GAAGCTGGGG TTTTGATGGT TATGATGAAG
   121261 ATGAAATGTT AACTGAAAAA GAAAAAGCAC TCGGTATGAC TGATCATTGG AGACCACATT
   121321 TTAGACCACA TTTTTCTTGG GGGCTTTTTG CTTTTAAATT TTTTGTTTCA CCATTTGTGT
   121381 TTTTCTATTA CATTTTTATG GTTTTGTTTA GAATAATTAT TTTGCCAATT TTATATTTTA
   121441 TAGGAGAAAA TTAATATGTT TTATGCTTAT TACATTTATG AAACAATTGA AAGAAAAAGA
   121501 GAAAATGTTG GTTTTTCTTG TAAGAGATAT AAAGTCAATC AGTTTTTAGG TGAGTATGAA
   121561 GATGCCGCAT CAGCAAAAAA GCATCCAAAC TCAGATAAAG AAAAAGAGTT TCCAGATGGT
   121621 TTTTACATGG TTACTTCAAA TAAGTTGGAA GAAAAAGAAT TGCTTCCACC AAAGACACCA
   121681 CCTAAACCAA AGCCAAAGGT TGACAAAAAA AAGAAAAAAT AGTATAATAA ATTACTCTCG
   121741 TATGAGAGTA AATCTTATAA AAAAAGGAAG GACTCTAAAT GGAGCCAATG GAAATTAAAG
   121801 AAGTTGTAGA TGTTCTTATT AAAGGAGCAA ATGGTAAAAT TCCTAATTTT AAGGAAGAGG
   121861 AAGCAATCGC TTTTGAGAAG AAAGCAATCG AAGTTATTAG TCAAGCAAAC AATGATTTAA
   121921 TAATTGAAAA ACTTTCACCA ATTACAAACA TGAACATTTT GAGAATGAAT GTTCACTTTT
   121981 TTGATAATCT CCCAAAAGTT TGGAGGCTTA TTCAGAATGC TGCTGAGGTT TCAGTAAGAG
   122041 AGGCATAATG AAAGCAAGTG CAGATAATGT TTTTGTTGGT GCTGTCTTAA CAAAAGACAA
   122101 TGAAAAGTTT TTAGTGGTAA AAGTAAATGC TAAATCAATG TATGTTGCAA AAGGAATGAC
   122161 ACTTGATGAG TATAATCGAA GATACTCATT AAAAACAAAA GAGATGACAT TTAAAGACTT
   122221 TTGCAAAGCA AACAACATTG AGATGGTAAA ATTTGACAAT TTTGAAATTG AAGAAAACGA
   122281 AGCCGCAAAA AAAGCAATAA TTGAAGAAAC AAAATCATCG GCTAAAAATG TTACTTCTGC
   122341 ATTTGGCAAG GCAGAAAAAG CAGTTTTAAC AGAACTGCTA AAATATAATA AACTTCAGCG
   122401 ACTTGCGAAT ATAGGTGTTG GAGACAACAT TATGAGAGTT ATAGAAAATA AGGATAATAA
   122461 TCGTTTTTTA CTCAATGTAA ATAATGATTA TATTCTTTGG AATAAAGAAC TTGACTCTTC
   122521 TTATTTCGTT TGTCATTTAT TTGATTATAA ATCTGGAGAA ACACAAATAC CTTGGGATAA
   122581 AATTACGCCA GCCATTGCAG GAGTGCAGAA TGCTTAATTT AGTTATTAAT TTTTTAGCAA
   122641 CGATGATTAT AACTTGGTGT TTGATGTATT TAAGTTTATG GATTTTAGAA AAAATTGCTT
   122701 TACTTACTGG AAGCGATTTT TTTAGAATTT CAACGCAGAC CTGGATTACA AATTGGAAGT
   122761 CTTGGGTCGC ATCTGCTGTA TTAGCCCTAT TGTTTATGTC GTAATTAACT TATTTTTTTG
   122821 AAAAAAAATA AATTGGTTGA TTTCTCAGAA ATTTTTAAAA AAATAATTTT TTTAACCCCT
   122881 TTTTGGTGAA AATCGAAGAG GGGTCTTTTT TTTATTTTTT TACAATATAT ATATTATTAT
   122941 ACTATATTAT TAGCGAGTGG GGAAAATGCC GCATTTTTGC CTAAAATGTC ATAATACAGA
   123001 CGTGTAATGT TTGCAACCCC GCAAAATAGG TGCACTTTTA TTCTTTTTTT TGCGATATAC
   123061 TATTTTTAAT AGTTAGATAA ATTCATTTTT AATTAAGTGA GTTTTTAGGT GCACTTTTAT
   123121 TTTACATCTT ATGATATACT TTATACATAA CTTAAAAACT TACTTACTTT TTTACTAATT
   123181 AGTTTTTAGG TGCACTTTTA TTTTGCATCT TATGTTATAC TTTATGTATA ACTTAGATAA
   123241 ATAAATTAAA CATTCATATT AAAAGCGTAG GAGGCTAAAT ATGGAATTAA CACAATTTGA
   123301 AAAGGATTTA GGACTTGAAG AGGTGAAGGG AGCCATCGTT GTAGGTGCTA ACATTTGGAC
   123361 AAAAAATAAT GGCTCTAAAA TCTCCGTAGA GGTGGATACT ACTCGAAGGG AGTTTCATAA
   123421 GGCTGTAGTT TCTAAAAAGC GTTACTCTAT GGATAAAATG TTTGAGTTGA TGGCGAAAGG
   123481 CAACAAGTCT GAAGGGCTGA AGGCTCTTGT TTATCGAGCA AAGTTTTCGG ACGCAAAAGA
   123541 TCTTGCAATT CGTGAAAAAA ACGCAGTTCT TTTGGGGATT ATGAAAAGAT ATACAATTTA
   123601 AGCATATTAA TTGCAGGAGG TTTAATATGG GAAAAGCAGA ATTACATTTG GTTAGGGCTG
   123661 AAAATCTTGA CTGCCCTATT TTCGAGGCTC TTCATGAGGG AAGGAAGGTA AATGTTGGTC
   123721 GCTCGACTCA AAAACGTATC CTTCATGTTA GTAAAAGAGG TGCAATTTAT GTAAAAATGG
   123781 GCACTGCAAA AAGTCCTAAT AGAAAACGTT ATTTATCATC GGGTGGGACT TGGGTTATTC
   123841 TTAATGATAC TTTGGGGGAC AAATAAAATG AAAGTTGAAA AAAAGGTTTT TGCTGATTGG
   123901 TGCGGAGTAG GCTCTGGTTT TCAGAATCTG CAAGAGTTTA TTAAAAGTCA AGATCTAAAA
   123961 AAGGAAAATG TTATTAGTAT TTCTATAACC AAAGGTTTTG AGCAGATGTC TGAATATAAT
   124021 CTTTTCTATT GGATTGAAGA GGGGGAAGGC AAATAATGAT TTTTCTTCTT TTGTTATCAG
   124081 CAGCATTCCT TTTTGCTGGA CTTGTTTGCT TAGTAATAAG TAAAAAAGAA AAAAACTTGA
   124141 CAGAATGGGG AGAGGCACTT GCTTATGGCT CTATCTTCCC ATTTTTAATA ATTCTTATGT
   124201 GTATTCTATA AGGAGGTGCA CTTTTATGGT AGGAATTGCA TATAATTCTC TTAGGGATTT
   124261 TGACCTTACA AAATTAATCA AAATCGGCGA CCGTATTGTT TACCAGCACA ATGGTATTAA
   124321 AACACGCAGA GTAGGAAGAG TAACTAAAAA GTCAGCCTAT GTTATGGAAG GGGATAAAAT
   124381 TGTGCATATT AGGTATGATC AGATTATTCG AGCATAGTTA GGTGCACTTG CTTGCACAAT
   124441 TTTGTATTAT AATTTTAAGC GAGGTATGTA TGAAACAATT AAATAGTGTA ATTGTTGAGG
   124501 GTGATTTTCA GCACTTTACT TCTAAAAAGG GAGCACTTCC CATGACCTTT ATTATAAATT
   124561 GTAATGGTGA GAACTTTACA ATTTGTATAA ATAGTTCTAA TATGTCTGAA ATGGTTATAG
   124621 ACAAAAAGCC TTCAGGCATG AGGATTGTTG GTTCTCTTGC AAAACGTGGT CGCACTGTTT
   124681 GTGTAAGAGC AGAGCATATA GAGTTTAAAC CTAAAAAAAT AACTAATTAG GTGCACTTCT
   124741 AATTTCCGTT TGGATATATA ATTTTATTAT CTTATTAAGT CTTGGAGGAC TTTATGGCAT
   124801 TTATTAAAAT CTATTCAAAT GAGCATCTTG ACGATGTTGG TATGTGTCGT TGTTGGTCTG
   124861 TAAATCTCAG ATATAAGTTT GAAAAGGCTC AGCAGGCTGA GTTAGAGAGG GCTGTAAAGA
   124921 AAATTGCCGC AGATACAATT ACAAGGCTCG GAGATGGGCA TATTGGTTAT CAAGTCAACG
   124981 CTAAAACTAT AAAAATATGG CATGCCGATC ATGATTCTCA GGGTGAGTAT TTGGCTCGAA
   125041 ACATCAGCGA CGACCTGTTT AAATTGGTAA ATCGCAAATG GGGCATTAAT TCGGGTGACG
   125101 GAGGTTATTA TATTGATCCG TCTAAATTGT CTACACCATT GCTTAGTTGA TAGGTGCACT
   125161 TCTAATTTGA TTTATACTAT ATAATTAGAG CAGTAGTTCA ATGGTAGAAC AATACTTTCA
   125221 AAAGTATATT TTGCTGGTTC AAATCCAGCC TGCTCTATAC TATTTACAAA AATCTTAATT
   125281 GGAGGTAAAA TTGTGGAAGT CAAAAGCAAT GGTAAGGTTG TCGGCACTTT TGTTGATTTT
   125341 GCCGACAAAT TGAATTTTAT TGTGGTCAAA ACAAAAAATG GAATTAAGAA GTTTAAGGCT
   125401 TCGGAGTGTT CTATTGTTTG TGATATAGAG CGAAGGCACG GGTGCACTTC AAAAAGTGAG
   125461 GCTTGTGGTA TAATGTTGGT ATAGGTGATT TACAAAAAAC ATCGCTTATG TTATAATTTA
   125521 GGTAGTTCGG CAGTCATAGT TTGAGAGAAA ACAAATTAGG ACAAAACGTG GGCATGTAAA
   125581 TCGGCATTGT TGATGACCGT AATGTATGGT AAAAGTAATA TGTTAGTGTA TCATATCAAA
   125641 AACACAATTT GATAACGAGA CCGTTTTATA ATACGGTTGG AGGTAAAATA TGGCACAGGT
   125701 AATTGGAAAC GAAATGGTTG TTGAAGAAGT TGTAGAATCA CAGGCAGATG CTCAGGTAGT
   125761 AGAAACTCCA GCAGATGAAC CAGCAAAAGA AACTACAAAA CGTGACCCAT TAGCAAAATA
   125821 TAAAGAATTG TCGGAAGAAA ATCAGGCAAC CGTTGATGAA ATTGTTGCAG ATGTAATTGT
   125881 CAAAATTGGT GGTGAGGATA ACATTGACCT TGCTATGTTG CTCGGTATTC TTGACAAACT
   125941 TAATGCAGAA AAGAAATCTG CACGTGAAGT TGAAAAGCAA AAAGAAAAAG AACGTAAAGC
   126001 TGCAGCTAAG GACGCACAGG TTGTTCTTGC TAAGAAAATC GCTGACGAGA AACTTGTAAA
   126061 AGAACTCGAT AAAATCGACT ACTTTATGTC TACATCTAAG GTAACTATCG TTCAGGCTGA
   126121 AGTTATTAAA GTAACCGACA AATCTGCACG CATCGATGTT GTAGCAACAT CTAAGGTTAT
   126181 TTACAAAGGA AAAGAAATGA CAGCTCAGGA GGCAATTATG GCAGGAGCTG GACTTAAACT
   126241 TGGTAAAAAA TCGGTTCCAT TTGGTAAGAT GACAAATCTT ACTCGTAATG GTGAAGCAAT
   126301 TAATCTTGCA GCATAGTCTT AACCCTCTTA TGAGGGCATA GTCAAAAGAA GTGTATCTTT
   126361 TTAAGGTGCA CTTCTTTTTT TATTATCACA TTATAATATA ATAAATCGCA TAGGAGCAAT
   126421 TATGGACATC AATTATAATA AATACGTTAT TTTTCCGTAT ACCATCAAAC GTTTACAAAA
   126481 GGTTTATTCA AAACCTGTTC TTGACAAATG GTTAGACCAG CTCGCTTTTT TGTTTCAGAA
   126541 TGGATTTTCT TTTCAAGATA GTTTACTTGG GCAGATTGAC GAGCAGATGA TGCTCTATAA
   126601 TAATTTCAAA ACCTATGATG ATTTTGAAGA CCTTATTAAA ACTTTCGGGA AGGCATTTGA
   126661 CTCCGACCTC AAATACCCTA CTGAAATAGG TTATAAAATC GTTGATTCTA TTTTAGAATT
   126721 GGTGGTTACT TCATCTGCTT ATGCAGCTGG AGATGTTCAC GATATAAAGT TTATGGGGGA
   126781 AAAATTAAAA ACTCACATAA ACAAAATGGT CGGTTATTTG TCTGCTTTAT TTGATTCTGA
   126841 TGATTTTGAA GTTGTTAGAG TCTTAAAAGT TATCAAAGAG GAAGGCGTTG AAGACCTTAT
   126901 TGAAGAATGT GAGGAGGCAT TTGAAAACGG TCTTTATAAT GTCTTGTTTG TAAAGTATCA
   126961 AAGACTTTAT AACCTTGTAA GTGAAATGCA CAAAAAATGT TATCGGGCAT TATTGTCAAG
   127021 TAGTGTAAAA GGTTTACAGG CTCGTATGGG TAATGTAAAC GATGAAATTT ATGGCTCGTC
   127081 AGGTGGTTAT AATCCAAACA ATTCAGAAAT AAAGTGCAGA AACGGTTCAT TGGTTTATGA
   127141 GTTGAAAACT CTTACAAATA AAGCAGTTGC ATCTAAGGAT TTGAAGTATA AGATGCGAAT
   127201 AATCGCAGAG GAGGCGATCG AAAACGGTGA AACTGATAAA ATACTAATTG CTTTTGTCGG
   127261 TGGTAATGAT GCCGATTTAG ACAAGATTAG AAACATCTTG ACTGATGTTT GCGTAAGTGG
   127321 TATATCTATT TTGTTATCAC TAAAACACGG ACTCACTATC ATAGAGGATG ACGCACTTAA
   127381 TATGGAGCGT TCTAAAAGAA TTGCACAAGA ACTATCCGCA ATTTGTAAGT ATTGCGACAT
   127441 TGATGGTTTT GATTTGAAGT AATAGAGGGC AAAAAATGAG AAACACAATT AATGCCAATC
   127501 AGTTGGAAGA AATTATTAGT CTTGCAAAAA ACCCAAAAGC ATGGCAGACT AAATATGGTA
   127561 ATTTAAGACT TCGTGACGTT CTTGAAATAA AAACAGGAAA GGGAATTGAC GATCAGCAGA
   127621 ATATGACTAA ACTGCCACCT CGTCAGCTCA GAACCCAAGA AGAAATTCTT GAAACAAAAT
   127681 ACGGAAAACC TACTGTTATA AATGGCAAAA AAGTTTGGAA AATATAATAG CGTAAAACCG
   127741 ATTTTTTGAA GTCAAAACGC TGGGGCTGTT TTCGGTGATC TGTAGGCTCC AAAAAGTGAA
   127801 GATGCATATT CACTTTACAC GCTATTTCTT GCATCGCGAG GCAAGGTATA GCGTGGGTTT
   127861 GACATTAGTC ACTGTTTTTA GTTTGGGTAT TTTATGTTTT TGAGTTATCA AATAATCAAA
   127921 ATACTCCTTG AGGACTTATT AGATGGATAG GTTCATCATA ATCGAACGGT TGCTCTAAAA
   127981 TAAAAAAATT TCTAGAGATT AAATGGTATT CGCCTCGACG GAGGCTGTTA CCTACAAGTT
   128041 AGTAGGACTG AGAAGTTCGG GCACTTGTCA AAAAAAGCAG GTTAGTAAGG CGATAAGCCT
   128101 GGACGCCTGC TTTTTTTTGT TTTTGCGTGG TTGCAAACAT TACATTCGTT TGTTGTCAAA
   128161 AGCAGCAAAA CGCTAAAATC CCTAAAATCC CTAAAATCCC TAAAATCCCT AAAATCCCTA
   128221 AAATCCCTAA AATTCGCATT TTTTTAGAAA AGAAGGCTGT TTTTTCAGCA GCAGCTCCAT
   128281 CGATTTTTAA GATGTCATAA TTTACAAAAA ATCAAAAAAA TGTTACAATT AAAATATGTG
   128341 GCTAGCAAAT AGAATTATTG AAATAAAAAA CATTCAAAAG CATCGAAAAG AAGTTCAGAG
   128401 AATTGCAAAA GAAAAGGGAC TTTCTTTTCC ATTTCACGAC TTTGTCAAAA TGATAAATGT
   128461 TTTTATTTTT GGAGATAAAA TAGCAACAAA GCTCCATCGC AAATTTTCAA ATCATCATGC
   128521 ACATATGAGT AAGATTAGAA TTTATTATAT AGATTACCCA AAGAACTATT CTAAGGTTCT
   128581 ACCAAATGGA AGATTTATCA AGAATAAAGA AGAAGCAGCA ATAGACTGGG AATCAGCTCG
   128641 TTTTACAAAA CCAGATAAGC CACTTGATGC TTATGATACA TGGAAAAAGT ATTATTCTGA
   128701 CATTGATATG GAAGAAACTT TAAAAAAATT AGGTTTTTGG AAACATTTAC AAAAAAACTG
   128761 ATATATGTTA TAATTTTAGA GTAAAAACAA AAAAACATTT TTGGGGGCAA AAATGGCATA
   128821 TTTTCAAAAA ACAATTGTGC GTTATGAACG TGATCCACGA GCAGCGGAAG ATGCTGACTT
   128881 TTATGAAAAA TGGTGTTGTC CGTGCTTTCT TGGCACTGAT GATAAAGGCG ACACTCATTG
   128941 GTATGGATAT ACATTCGACG ATTTAATCTC TGCAAAAAAA GTCCATGAAA TCTTTTTTTT
   129001 CGATTCTTGT AATTTACCAC CAAAAGACAG CGGATGTTAT TATGAAGCTC TTAATCGTGC
   129061 CAAAGCCTCA ATGCTTCAGG CTGGAAAAGA TCTTGTTAAG AATTTGATGG GACTTGGTCT
   129121 TCTTCCTAAA ACAGAAAAAA TTACCATTTG TGGAAAAGAA GAAACTCTCG AATACTGTTA
   129181 TGTATTTGAA GAATTCCGCT TTGAGCATAA TGTCATCAAG GAAATTCTTG GAATTGATGC
   129241 TGCAGATTTT AAAAGTTTAA CGGAAGAACA ATTTGAACAG ATGCGTGAAA AGCAGGACGC
   129301 AAGATGGCGA AAGCAGAACG ATTTAATCAA TGGTGATTTT GGTGACGCTT TTGTTAATTT
   129361 TAAAGGTTTA ACATATTTTG GGGATTAATA ATGAGTAAAG TAATAATTGT TAGTTATTCA
   129421 AATGAAGATT ATGATACTTA CTTTAAGTTA TATTCTTATT CCCCTGCAAT AGTGGAAATG
   129481 CTTAAAGAAA ACTTAAAAGA GTATTTACAG AAACAAGGAT TCTATCTTTC TACAATTAAA
   129541 GATTGGAAAA AATGTCTCGC TTCTGAAAAT TGGTATGGAG ATACTCCTGT TTTTGTTACA
   129601 GATGATCAAA ATCATGAAGT TGAAATAACT TGGGAAAACA TCGTCAAAAA CGATTCAATT
   129661 TGTATAACCG ATGAAAATAA TATGACAGTC TTGATTTGGA AAAAAGACAT TATAGAAGCA
   129721 GTTGAAAATT TTGATTTTGA TGAGGGGTAA AGCATGAATT ATTTTTATCA AGAAAAATTA
   129781 GATATATCAA AAGGTGTTGG ACTTGTTCTT GGCTGTTTTG CTCCTCTTCA TAAAGGGCAT
   129841 CTTGATTTAA TTTATAAAAG CAAAAAAGAA AACTTGGGTG GAACTTTTGT AATTGTATGC
   129901 GGCTATAAAG GTGATCGCGG CGAAAATGCT GGTATGGACT TGAAAGCTCG CTATCAAATG
   129961 GTTCGTGAGT TTTTCAAAGA TGACCCGCTT GTTGCAGTTT ATTGTATCTC AGATGATGAA
   130021 GCTGGTATTG CTGGCTATAA TGATCATTGG GAAGAGTGGC TTGATTTTTT ATATTCAAGA
   130081 GTTTTTGTTG CTAATCAGCA AGATGCAGTT GAGCCAAGCA TTTTTAATAA TGTAACATTT
   130141 TATGTTTCTG AAAAAGAATA TGCCGATTAT TTAACAAAAT TAAACAAAAA AGTTGTTCTT
   130201 TGTGATAGAA GTATAAGACC TATTTCAGGG ACTCTTATTC GTGCAAATCC GCGAAAGTAT
   130261 TGGGATGATA TAGCCTGGAC TTACCACAGG GTATTCAGCC ACAACATTTT AATTACTGGA
   130321 ACTGCCTCAG AAGGAAAAAC GACCCTTGTT GAAGACATTG GTCGCTTCTT TAATATGCCT
   130381 TATTCTTACG AGTGGGCAAG AGGCTACATT GCTGATAAAT GTATTGAAGA TACTGCTTTT
   130441 AATACAACAG ATTTTCTTGC ATTCTTAGAT GGGCAATTTA ATTATAACCG TTCTTGTATT
   130501 GAAAGTAAAA ATAATCGTGG AATTTTTATT TCTGATACGG ACGGAATCGT CACTAAAATG
   130561 TATGCGAAGT ATTATGCCGA AGATCCTGAA ATGGATTTAT CTGTGGAAGA TTATGAAAAC
   130621 ATAATTGCTC CTGCTGCAGA TGCTTACACA AGAAAGGCAA AATGGGATAA AATTTTTGTC
   130681 GTTGTTCCGC ATGGAATTTT TGTTGATGAT CATACTCGAT ATATGAAGCA CTCCTCTATG
   130741 GAGTCTCGTA TTCAGCTGCT TAATATACTC AAAGAAGAAA TTGCAAAAGC AGGACTCAGT
   130801 GACAAAGTTG AGTTTCTGGA TGGTGGTTAT ATGAATAACT TTAACCGTGT AAAAGAGTAT
   130861 ATTGAAAATC TATAATTTAC AAAAAATCAA AAAAATGTTA TAATTTTTGT ATTGGAGGCA
   130921 AAAATGAATT TTAAGAACTT GCTGAAGGAT GAATTCCTTA GTGGTAGAAC TGTTTTTGAT
   130981 TGGGCATTTA TGTGCTTTGG ATTAATCTTA CAAAGTATCG GTATTTGGTA TGGTTTTCAT
   131041 ACTGGTAATC CAGATTCTAT TGGGCTGATT ATATCGGGAA TAGCGGGAGT AGTTTCTGTC
   131101 GTTCTTTGTT CTCAGGGAAA GATCAGTTTT TATATTTTTG GATTTATTCA GCTTTTTACT
   131161 TACGTTTTCT GTTTTTCTAT TCCGCAGCAT CTGCACGGTG AAACACTTGA AAATGGAATG
   131221 TATTTTATAA CTATGATTTA CGGGCTTTAT GTTTGGTTTA AGAATTATAA GCGTGATACA
   131281 AAGACTGAAT CTATTGAAGT AAAATCTAAA AATCTTACTT GGAAAGGTTG GGTTATTTCC
   131341 TTATCAGTAT TTGTAGTTGG CACAATTATT TATTGGCAGA TTTTGAAAAA TTTCCGCATG
   131401 CCCTGGTCTG CAGAACTTGA TAGCCAGCCA TTGTTGGATT CTGTAACTTC TGTTCCTGCT
   131461 TATATTGCTC AAGTTCTTAT GGTTCTTGGT AATTCTGCAT CTTGGTTCTA TTGGGCAATT
   131521 TTGGACATTT TTAGTGTCGT TCTTGCTTGG AGAGCTGGCT CTTATGTAAT GGTTGCTCAG
   131581 TTTATCTTTT GGACACTTAA TACTTTCTAT GGTTTTTATA AATGGTATAA ATCTGCTAAG
   131641 TATGAAAACT ATGAAAAAAT CGAATAACTT TTAATTAATC AAGAGGGGAA TTATGATTGT
   131701 AAAAATTAAG CATGCTAACT ACAAACACGC AATTTGGTAT CGTCCAGAAG ACAATAAATT
   131761 AACTCCTGGC TGTAAAATTT ATAATTATCG TGGTGGTTGG TGCTGCTATT GCCCCTCTGA
   131821 TGAAGTTATT GAAGTCCGTG AAGATTTAGA TTATGAAGAT TTATTTGCTA TGGAGGGGAG
   131881 AGATAGCGAA GGCAATTTCT CTTTCCTCCA AGAAAGAATA GATGTTCTAA ATGTTGGAGA
   131941 AGCTTTTAAG GATAACTCTT ACTTAATAGA AAATAATCCA TCTGACGAAT TAAAGTATTT
   132001 ATTGGAGAAT ACTCTTGATA ATGAGTATTC TCCAATAGGG ATTTGCTTTG CAGAAGAATT
   132061 GAGCCGTGAT TATGGAGATT ATGTTTGGCG TCCATTAGTT CTCGAAAATA ACAAAGGCGA
   132121 AAGAATATGG ATTCATATTC CTTATACAAA ATGGCTTAAT TGGACATCTT TACAAAAAAA
   132181 GTAATAAATG TTATAATTAT TTCGAGGAGG CAAAATGAAT ATAGAAAGCG AAAAAAATCT
   132241 TATGCTTTGC CTTGTTTATT ATGACTTTGA AAGGGTTCAT AAAGCAATGG AAGCACTTAA
   132301 TTGGAAATGG AGCTCTGCAG ATGGAGTCCC AAGTATAGAT GAGCTAAAAG AACAAGCAGT
   132361 GGATTTACTT ATTGGATGCT TTCAACAATC TGAAAAAAAC AAGGAAGATT GTGTTATGGC
   132421 AACAGGCGGT TTTGAGGCAT CTTCTTATTA TAAAGAAGAT GGCGAAATAG ATTTTGAATT
   132481 AAAATTTGTT ATATAAAGGA GTATTTATGA CAGAAGATTT GAAAAAAATT CTTGAAGAAA
   132541 GTTTGAAAAA TGCAAAAAAA GAAATGGCAA GCGGTTGTAT GGCAGCGACA AGTGATTTTC
   132601 TTGACTCTAT AAAACTTGCT ATGGTCTCAC AAGAAATTGG TAATGCTATA AAAGAGCATG
   132661 TTATTGTAGC AACAAAATTC TTCGTTGAAA AAAATAATTT ACCAAAGGAA GAATTTTTTG
   132721 ATTACCTTAT TTATGGCACT GTTGCAAGCA CCATTAGAAC ACTTTGGGAA TGTGAAGAAG
   132781 ACGATTGTGA ATGTGAAAGC TGTTGTTGTC AGCCACCAAA GAAACCATCA AGCGATAATG
   132841 ACTCTGCAAG AGCAGAAAAA GAGTCAGCAG ACGCTGCTAT TGCTGCAATT AATGCTTTGA
   132901 AAGATCTTTT GTCTAAAAAT AATTAGTATG CCAATAAATG TTGAAATAGG ACGCGAAAGT
   132961 GATGGGAATA TGATAGGAAG ACTTTTTTGT CATATCTCTC ACGAAGGTTC TACAGGAACT
   133021 AAGTATTACC TTAGTTCCTT AGATCAAATC GGTGATACTG TTCGTGATTA TGTAAAAGAG
   133081 TATTTTGAAG ATGATGGAGC TGACATCTGT TATCGAGTGA GGTAGTATGG CTACAATTAT
   133141 TTTTTGGACA ATTATTTTTT GTGCAGTTTT CTTTACAATA GGATTCATGG CTTGTGCTAT
   133201 TGCTGAGTAT TTTAGTAATG ACATTGGTAG ACGTGTAAGT CTTAATGAGT GGAAGAAGAA
   133261 ATTTATCATA GCAGACATTT TTCCATTTGC TTCTATCGCT TTATTTTGGC TGATTTAATA
   133321 TGTTTATAAA AGTATTATCT AAATAGAGGT AGAAGAGTGA GTGTTGAAAA AGATTTAATA
   133381 GATCATTGGG CTCATAGCAC TGCGGAAACT ATTAATATGG CTGCTTTTAA CTTTGCTATG
   133441 ACTTTCGCTA TGGATAATGC CACAATTGAA CATCCAGCTG TAGTTGATTT ACGTAAAATA
   133501 GATTTTAAAA AATTACTTGG AATTGAAAAT CTTAGAAAAC ATGAACTCGC TATAAGACTT
   133561 GAACATCCAA TTGATATTAA AACACAGATT AAAGATTTTA TCGAATGGAG CAGACCATGA
   133621 GTTTAAAAAA AGAATGGTCA TCATAATTTA CAAAAAAATC TTTTCGTGTT ATAATTATAG
   133681 CGTAAGGAGG CAATAATGGG AGACCGTTTA GTTTCAAGAA TTGCTTATAA AGGGCAATTC
   133741 TTTGCGGCAT CTTACCAGCA CTGGGCGGCT AGCGATTGGG CAAGACTTGA GGACATTCTT
   133801 GATGATACCA TAGTTGAACA TGGATTCTTT GATGATGACC ATGTAAGAAC GAAAAAAGAA
   133861 GCAGTTCAAA TTCTTTTTGA AATGCTTACA AAATATAATA ATTCTATCTG GAAAGTAGAT
   133921 CATGAGCCAA AGTATGGACT TTCTTCTGCA GATGTTATCT TTACCTCTTG GAAAGGTGAT
   133981 GAAATAATAG ATACCCCTTA TCACTCAGAT GAGCAAGAGG TTTTCAATAA AAATAGTTCT
   134041 CTGCCAATAT GTCAGGATCG CACTGATGGA ATTATAACAG TTGATGAAAA AATTGCTGAC
   134101 GACTGGGAGG ATTGGGCTGA AGCTATTAAT GATTTTGATT TTTCGTGAGG TTAATTATGT
   134161 CTGAAAAAAA TAATTCAAAA AAAGGTGGAA TTGGTTTTGT TGGGCTTTTG ACAATTTTAT
   134221 TTATAGCACT TAAATTGCTT GGCAAAATTT CTTGGTCTTG GGTTTGGGTT TTGTCTCCAC
   134281 TTTGGATCCC AGTTGCTGTT TCAATAATAC TTATTATTAT TGCTTTTATT TTTGGGAGAA
   134341 AATAATGCTT TTAAAAAAAG CAAGGTTTGA GCACTATATT GGGAAGAAAA TCCATATTAT
   134401 AAATATGGAA GGCGAGCCGC AATATAGTGG TAAAGAAGGT ATCGTCAGTT TTGTTGATGA
   134461 TATGGGTCAA TTACACGGAA CGTGGGGCGG ATGTGCAATT CTGCCCGAGA GCGATACGTT
   134521 TAATATAATT GAGGATAAAA AATGAAAAAA GAAATCGTAA GCAAATCTTT TGGTTTGGTT
   134581 GTTAAAGAAG CTTTTATGTT CTTAGTAATA AGAATTGTGC TACTTGCTCA GAGCTTCTTT
   134641 GAAACGGTTG CAAATCAGGC AGCTAGTAAT GTTGAAATTG ATCGAATGAA AGGAGAAGTA
   134701 TCGTATGCCT TTGCTAATTT TGTAATAAAT CATCAAGGCA AATTTACAGC GATTTTTACT
   134761 TTCATTAGTT TCTTGCTGTG GCTTTTGGTT ATATTCATCT TGTTTAAAGA TGGAAATAAA
   134821 ATTATAAATT TAATCAAAAA TGAAAGGGAG AAAAAATAAC CTTATGAAAA AATTCTTTGT
   134881 TTTGTTTCTT GCTGTAATGG CAATGTTGTT TATGTTTACT TCTTGTTTGT TCATTAGACC
   134941 TTATGACAAA CCAGAGTATG TTTCTATTGG AACTAATGAA ACAGCGTTCC TTATTAACCA
   135001 ACTTGGAACT GATAGTGATC AGACGAAGAT TAACGCTAAT CAGGATTATA AGACGGTTAA
   135061 TTCTAAACTC ACTCGAATTA ATCATCAGTG GGTAAAGACA GGACGTATGC CTGGAACAGG
   135121 TAAATATATC GCAGCCGAAA TTGTTATTGC GGTTTCTAAC TCGCCAGTAA CGGGCACTTG
   135181 GAAGGATGAC ATTAGGGTTG AAACCAGAGG TTCTCAGGGA TTTACCGTTC CGATGAAGTA
   135241 TGGTATTCGT GTTAAGCCTG AAAACTCAGA AAAATTCTTG CGTAATTTTC CTGCAAACCT
   135301 ACAAATAAAA GATGAAACGG GAAAATTACT TTCAAAAAAG ATGACGTCTG TTGAAAGCGT
   135361 TGCTGACATT CAGTTTAAGA ATCAAGTTGC CGCTGAATTA TCAAAAGAGT TTCATAAGTA
   135421 TGAGTATAAA GATGTTCTGC CTAATCGTGA CGTAATTGTT GAAGCTGCTG TAGAACGTGT
   135481 TACTGAATGG GCAACTGAAC TTGGAATTAC TATTGATAAT CTTGCAGTGT TTGAAGGCTT
   135541 GATACCAGAT GATTCTACAT TACAGAATCA GATGAATGAG CAGGCTAAGT TAGCAGCTCA
   135601 AGTTGAAACT GAAAAGAAAC GACAAGATGC TGAAAAGCAG AAGAAACAAA ACGAAATCGA
   135661 ATTGCTTGCT CTTGAAAAAC AGCGTATTCA AGCTGAAACA GAAAATGCTA AGGCGGAAGC
   135721 TCGTAAAACA GTAGAAACTC AGCAGATTTT GGCTCAGACA TCTAACATCG AACTTGCTCG
   135781 TAAGCAGCGA GAACAAGAAA TTGCTAACCT TAAACTTAAA GGTGAAGCAG AAGCTCAGGC
   135841 TATTATTAAT CGTTCAAAGG CTTTGAATAA CATTACGTTC CCAAAAGTTA TTACTTCTAA
   135901 TGACTTGAAG GTGCTTGGTT TGGATAGTCT GATTCAAGAA GCAACTAACC CTAATAGATA
   135961 AGATTAGTTG ACAAAAAAAT CAGTTGGTGT TATAATTATA GCATCAACTG ATAAATTAAG
   136021 CATTTTCTTT TTGAGAATGT TTAGTCTATC AGTTGATAGT TAAAGAAAAT GGTTGGAATA
   136081 AGTAGAAATA CCCTATCCCG CAATAAGATT TACATTTGTG TAAATAACCT AATTCTTGTA
   136141 GGTTTGTTAA TTGTCCGAAT ACAATTAAAG GCGAATCTGA ATCTCGGTGA GAAACCGAGC
   136201 GTGAATTGTG GAAAAAATGC AAAATCTAGA ACGCGGAGAA CTGCCCCACA AGCTGATGGT
   136261 TCTCGATACA ATGATGCCGC TAATCGATTA GCGGCATCGG TTCGTATTTT ATCTGAGGAG
   136321 GCAAGTATGA GTTGGTATAT GTGCATGGAC ATTTATACTA AGAAAAAAGG TTGTGATTGG
   136381 CAAAACAAAG TCAATTCAGT TGAGTATTCT AGTCTAAAAA ATTTATGCGG TTCGAGAGGC
   136441 TGTCTTGATG AAACAATTCC AGCTGCAAAA CTCTCCGATG AAGATCACGA GATTCTTAAA
   136501 AAAATGACTC GTGAATATGA TTATCACAGT TATGACTATT TTGGTTCTGT AACAAAAGAA
   136561 ACTTTTGCAA CCTTTGATTT TCCAACAACA TTCATCACGG ATGAAGAACA TGGCAATAAG
   136621 CCTGGTTATC TTGTTAGCAA AGAGAACGCT GAAAAGATTT CTTGCATTTC ACCTGAAGAG
   136681 TATTTAAATA CTCCAACGGA AGAATTAGAC CAAAAGTATA TTAAAATATA TACCGAGTCT
   136741 TTTACAGAGC GTGGTTATGG ACGTGGTGAA TTTTATACTG TTGATTGCTT TTATAATTTA
   136801 TTAGAAACTA TTCTTAAAAA TTATAAAAAA GTAATCAAAA AGCAGCATGA TTGGGAAAAA
   136861 CTTCAAAATT CTCTTGATTA CTTAAAACTT TCCGAAGAAG AAAAAGAAAA TGTTTCTTCA
   136921 CAGTTTGAGT ATCTTGATGA AGAAATTGAA TATGTTGAGA ATAATTTAGT TGCAATAAAT
   136981 CAAGTAATTG GGGCGTTGCA GCTTTTTGAA GATTATGATA CGCAAGTGGT TGCGTTCATA
   137041 TATAGTGATT GACAAAAATT TGCTTTAATG TTATAATTAA AGCATAAATA AGTTAATGGT
   137101 AAGGCATAAG TTGTTCCTAT CTTTATAAAA GCATTTTTTT GTAAATATAC AACTCGCCTT
   137161 AATTTATAAG TTGGCGTATT TGGTAAATCC CTCATCCCCC AATGTGTGCG GAAGTGGCGA
   137221 AAAGAGGTTC GATTCCTCAA TACGCTATAA GCAAAGGCAT AAACAATTCC TATCTGTAAA
   137281 TCAAAGATGT CTTCTGCCCT TGTGGCAGCT GCAAGTGGAT ATATTGTTCG CCTAAAATTT
   137341 TAACAACATA GTAAGTGAAA GCACTTGGAA AATAAAGCCG ATCGACAACT AGGAGGAGTG
   137401 AGGTATTAAA AGCCAAAATG TTAGTATCTT ATTATAAGCG GTAAGTGCTC CACTGCGTTA
   137461 GTCCGTGTTT GTGAAGAGTG TGTTGTTTCT TCACTTTCAT CTATCAACAT TTTTGCTTAT
   137521 GTATGGTGGA ATTACGAAAA AGGAGAGAAA TTCGAGAGAG TTTATCTTTG GTAAAAGTAA
   137581 TGGTGTAAAT GGTAGCATTC TATCTTAATA TGGTAGAGAT TCAAGTTCAA GTCTTGATTA
   137641 CTTTATATTA CATTTCGGGT TATCACTAGC GGTTAAGTTA TCAGTCCCAT AAACTGATGC
   137701 GAGTCAAAAG CTCCTGAGTG GTTCGACTCC ACTACCCGAG AAATTCAATT ATTGGGGGCA
   137761 ATAATTAAGT AAACATTTAG ATTGACAAAA ATCCTCATTA GTTGTATAAT TATGTCATAA
   137821 GGAAGAAAGA GTATGGAAAT TGAAGATATT TTGAAAGAAA TTGGTGAAAC ATTTACTAAG
   137881 TGTTTAAATG AAAAGAATGA AGCTTCTACA AGTGAAGTCG ATAAACTTCG CAAAGAAGTA
   137941 GAAGAACTTA AAAAAGAAAA TAAGCAGCTC AGAGAACTTG CACAAAAAGT TCTTGACAGC
   138001 GTTGATGCTA CTAATACTAA ATTGAGAGAA GTAGCTGAAG AACGTGATAA TGCAGAAAAA
   138061 AGAGCTGAGA CGGTCAAAAT GATTGACGAG TATCGCAAAA AGTATTACAA TGAAGCAACT
   138121 ACTTTGAGAA AAAAAGAAGC TGCTTATTCT AAGGCTTTGG GTGCTATTCA TGGTGCTCTT
   138181 GAAGCTTTGG CATCAGAACT TAAATAGTAA ATTAACGCGT AAAACCACTT GTCGTCATGA
   138241 ACGACACAAC AAGAACGCGA GAGTCTGTTT TGTGGTTATC TGAAGGGCTC CACTACCCTA
   138301 TGAGATTTTA GTTTTGTTTT TAATTAAGTT TATTGGCGAA ACGGGGTAGC CATCACAGTA
   138361 ACATTTCTTT TTTGCCCCCT TATAATTTAC TGTGATGGGA CTTGTTGGAA GACTAAAAAG
   138421 GTATTGGAAC TTATGCCTCC AACATCCATT TGCGAAAGCA TCTAAGGATT TGCTTGTAAA
   138481 AGCAACGGAA TAACTGTCTT TGGCGGAAGG TACTGAAGGA AGCACATCAA GTAAAAATTT
   138541 TCTGAAATAA AAGAATACTA GTAAAACTTT TATGGAAGAA CACCAAGTGT AGAACAGGAA
   138601 CACATTCTAT TATAGATTAG CTCTGAATAG AGTAGTTCTG CTTAGCCCCG TATTCTTGTG
   138661 GTGCACTTTA ACAAGAACGC GATAAGTCCA CGATATAACC TAGAGTATAA ACTAGAGCGG
   138721 GCGGCGTGTA GGAATTTGGT TATTTTTTGG GGCTGTAGCT CATCGGGATA GAGCACTTGC
   138781 CTTCTCGAGC ACATTTGTAA AAAGTGTGTT GGAGAAGCAA GTTGTGGGGA GTTCGAGCCT
   138841 CTCCAGCCCT ATTTTATAAG AGAAAAAACA TGGAATTATT AACAATACAA AATGTAGATG
   138901 AAAGCGTTGT TTATCTAGCA AATCTTTTTA ATAAAGAATA TGGAGAACCA GAATTAACTC
   138961 TTGAAGATTT AAAAAAGCAA ATCGAACAAT ATGAAAATGT AAAAGTTTTC TTAAAGAAAA
   139021 AGGATAATAA ATATGTTTCT ATGGTTGGAA TTACATTGTT TAATGAAATG TTTGAGCCAA
   139081 AGAAGAAAGC ATATTTAAGT TGGGTAATCA CTTTGCCAGA ATACAGAGGA AGAGGCTATT
   139141 CCAAAGAATT AATGCTTGAA GCAATTAATT ATGCTAAAAA AGAAGGCTGC GATAAAGTGT
   139201 TCTTGGAATG TAGTTTTAGA GAAAGTAGAA AATCTGCTCA TGCAATGTAT AAGAAAATAG
   139261 GTTTTGATGG CGACAGTTGT AGATTTTACA AAAAATATAT TTAATATGTT CCCTTCGTCT
   139321 ATTGGCTAGG ACGACTGCCT CTCACGCAGT AAAGACAAGT TCGATTCTTG TAGGGAATGA
   139381 TATAGTTTCC GATTGTTCAG CACTTCGGGA ACACTACTTG GGGTGTTGCT GACACTCTCG
   139441 AAGTATATTA CTTTTGATGT TTGTATGGAA AAAACATTAT TTTAATAAAA AGAACCATTT
   139501 ATTAAAATGA GCAAAAATGC GGATTCGGTT CGCTCAATAC CCTCCGCATA ACCTCGTAAA
   139561 ACTTCTTAAA AAGAGCGACG AGTGGGTTGT TGATTGCTTA ATAAAAAAAA TTTTTATGCC
   139621 ACACGTAAGG GTAAGGAACA AACTACAGCA ATCGAAAAGC ACTAATTTTT TGGGACAGTT
   139681 TTCAGATGCT AAAACTGCAA CCGTTGGACA ATAGAGATTT TCCAACACGC ACGTCGAGGC
   139741 GTAAAAATGA AATCTCGGTA GTGGCGGATT AGCCATTGCT TGTTCAAGGA AGCACAACTT
   139801 ATGGAAGAAC TCTTATTGTG GGAGTGGCAG GTTCAAGTCC TGCATTGTGC TATATTGACA
   139861 ATTTTTTGAT TTTATATTAT AATTAAGTTA TCAAGTGGCA AAGAGTGTTC CTACTTGCTG
   139921 ATGAAGCAAC ACACTTTTAA TGTATTATAC ACTTCGCCAC TATTCATATT GGGGGACTTA
[truncated: 110,370 more chars]
