# Supplementary material for: Clades of huge phages from across Earth’s ecosystems
Source: Nature. 2020 Feb 12;578(7795):425–31. doi: 10.1038/s41586-020-2007-4 (PMC7162821; doi:10.1038/s41586-020-2007-4)
Supplement: Supplementary file 6 — Genbank files for all genome. [file 41586_2020_2007_MOESM6_ESM.zip › genbank_genomes_SD-4/BML_PHAGE_COMPLETE_CIR-CU-CL_32_14.gbk]

LOCUS       BML_08182015_6_5m_scaffold_5_curated_closed_complete_prodigal-single     238368 bp    DNA     linear   BCT NOV-13-2019
DEFINITION  BML_08182015_6_5m_scaffold_5_curated_closed_complete_prodigal-single
            , contig.
ACCESSION   BML_08182015_6_5m_scaffold_5_curated_closed_complete_prodigal-single
VERSION     BML_08182015_6_5m_scaffold_5_curated_closed_complete_prodigal-single.1  GI:
KEYWORDS    .
SOURCE      BML_PHAGE_COMPLETE_CIR-CU-CL_32_14
  ORGANISM  BML_PHAGE_COMPLETE_CIR-CU-CL_32_14
            .
COMMENT     Data sourced from ggkbase. For additional details see
            http://ggkbase.berkeley.edu/organisms/405185
FEATURES             Location/Qualifiers
     source          1..238368
                     /organism="BML_PHAGE_COMPLETE_CIR-CU-CL_32_14"
                     /mol_type="genomic DNA"
     gene            35..1750
                     /locus_tag="BML_08182015_6_5m_scaffold_5_curated_closed_co
                     mplete_prodigal-single_1"
     CDS             35..1750
                     /product="Uncharacterized protein {ECO:0000313|EMBL
                     :KKL53078.1}; Flags: Fragment;;  TaxID=412755
                     species="unclassified sequences; metagenomes; ecological
                     metagenomes.;" source="marine sediment metagenome.;""
                     /codon_start=1
                     /transl_table=11
                     /translation="MTFRQFQYLLMEANPEKRIQFLTNTYSKKLKDLIMSYYDKYGKS
                     YPHVYPDQKGNETSDDIVPKLIRYIVLNVDPQSGTYSEWIIKSLLNGTNVYYTLDRLG
                     RLAEDWYKVKDDLTIYHQYKRLLKTKPNLEKFTDINKVRGFTSLMGIVDSLTDDIDKE
                     EAKNEIKLREKEVVKLYDSPRFLILIPKTQEASCAYGRGTRWCTAATGSYNAFNSYNK
                     QGPLYIIIDKNKDEKFQFHFQSEQFMDKDDNSVSFEDFATDYYKEIIPSLSELAIEND
                     AIHIAILFDPDLLDKLIEEDDIEQLEKLAYDPKSLILILEKEPSLMNELLKSRYTALI
                     YKKDNNSVEMKTTWELQDLADIFIKDDRRGGVKGHAARILAGDDYDEFSNHSRYVDFD
                     TLISFLDESYVEKFTNYVIDYYSLYDKEEEGDIERPSSFSELEGFLYEYDSDGNVLSA
                     LRNVYDSMAEDYINSEKYEITVDAITNSLPGKKTFNDAGHLILTGISLSKFISMLHDC
                     MYFDLYFNVNANEILKIYAKYLDYNDELESPDYDNIYVDINNLNEDTVSYFREMLEDQ
                     IDLSI*"
                     /db_xref="A0A0F9CUK7_9ZZZZ"
     gene            1937..2125
                     /locus_tag="BML_08182015_6_5m_scaffold_5_curated_closed_co
                     mplete_prodigal-single_2"
     CDS             1937..2125
                     /product="hypothetical protein"
                     /codon_start=1
                     /transl_table=11
                     /translation="MLDVAEEYQGVYDMDDFMNMYSEQLKYSGNLKLPNYDNIYGHAQ
                     SSNPDHISRFNEEFLNAL*"
     gene            2158..3468
                     /locus_tag="BML_08182015_6_5m_scaffold_5_curated_closed_co
                     mplete_prodigal-single_3"
     CDS             2158..3468
                     /product="hypothetical protein"
                     /codon_start=1
                     /transl_table=11
                     /translation="METYSFNFEIRRMILHFMSAIDGGVVKRYDKDLNVVDTIKVNYL
                     YGPKERIMRDLIDKAEHIKLPIVAVMIKDISRDENRIKDKIVGRYDEMLNQLGGTFQI
                     PAPVPVNITFDVSIMAKYQMDMEQILTNFIPHSDPYFIVSWQEPFTKKEIRSKVEWSG
                     SITNSYPEELQVTDAYSRYEASTSFTFEGYIFKERAIPVGTICKIYTDYVITDKFFCD
                     YDNLVEYAATIPTESFVISGAPRVEWCDPLALKTGATMSVTCSGEEISEVIGQTKSIS
                     IEGWFPKIDNIFLSASNPNIFGNIPTSAFDLFPDSELYPPFRGILVQSFFQPKDILDK
                     ISFNIPALSAAGFVDVIVSNTCGYSKLSQDRRTLTTCCENPYNPSHPMYDMWETMQDP
                     FISGIEVIQTSYECVSGDDDSVTLLGTVGGKVIKTLGDFYMIEI*"
     gene            3484..7002
                     /locus_tag="BML_08182015_6_5m_scaffold_5_curated_closed_co
                     mplete_prodigal-single_4"
     CDS             3484..7002
                     /product="Putative uncharacterized protein gp74 n=1 Tax
                     =EBPR siphovirus 2 RepID=F8TV94_9CAUD"
                     /codon_start=1
                     /transl_table=11
                     /translation="MPFVNDIITFPEFTSVEITSGVWVIGMLPNQTNEVRYQLSAINH
                     SFLQDIGNYTHPELDYIVVTLSGDKVIWDDVTTIVQSNSAIWSPDGNIDYPLRSLSAN
                     WQNTFNTYSLASADYTNTQIIVQTNSALWADNRDLEIRGLTGYWDEWTQTYSVVSGAS
                     ANWNNTFNIVDNNYNNWNITFSEFSIVSADWDKTTLVVQTNSAQWALMDGTTDYPLRE
                     LSGGWTNTQIIVQNNSALWADNRDLEVRSLTGYWDEWTQTYSVVSGASANWNNTFNVV
                     NENSALWALDSDTLPDIEVRGLTSNWENTYNTVESNSALWALDSDTLPDIEVRGLTSN
                     WENTYNTVESNSALWGVGGSGEDNLVRSLTSNWESTYTTVNSNSADWDYQGNDVKSLT
                     SNWENTYNTVESNSALWGVGGSGEDNLVRSLTSNWENTYNTVESNSALWTNSTYAPTI
                     SAEATVNLTSGDFVDIWFNGTNREARLADADAGRSSNGFVKISYLAGQTADVYPLGAI
                     NDQLSGLTRDAVYYLSSTAGGVADNVSSLVEGDIIQRIGIAISTTEIQTEDNAAAEIY
                     NENVEGLGITIEYEGLPLSTIATTLNFVGDGVTASGTGSVKTITILGGGTNYNPNSAN
                     WESTYLTVESNSALWGVGGSGEDNLVRSLTSNWENTYNTVESNSALWAIDTDTIYDDT
                     LLQSSSANWESTYTTVNSNSADWDYQGNDVKSLTSNWENTYNEFSTNSALYSEIDTVV
                     QLNSALWALDSDTLPDIEVRSLTSNWENTYNTVESNSALWAIDTDTIYDDTLLQSSSA
                     NWESTYTTVNSNSAQWALDSDTLPDIEVRSLTSNWESTYTTVNSNSADWDYQGNDVKS
                     LTSNWENTYNTVESNSALWDYQGNDVKSLTSNWENTYNTVESNSALWDYQGNDVKSLT
                     SNWENTYNTVESNSALWDYQGNDVKSLTSNWESTYTNLHTRSHTMTSTSDHTAGNWKV
                     FYSNGSGELIELALGADGTLLRSGGTSAAPSFDTVASGSSNLWIPGAAWIPRTTGGCG
                     VNSLEAATNKVNYDVLEFDTGTQEYAQAAVVMPNNWNGSTITANFHWTAASGSGGVTF
                     TLAGRSLADNGAIDQAMGTAQKSDDTLQTANNVHISPTTSAITLAGSPAAGQLVILEI
                     SRAVSDGNDTLAVDARLLGVEIIYTT*"
                     /db_xref="UniRef100_F8TV94"
                     /db_xref="F8TV94_9CAUD"
                     /db_xref="cth:Cthe_2819"
     gene            6999..7757
                     /locus_tag="BML_08182015_6_5m_scaffold_5_curated_closed_co
                     mplete_prodigal-single_5"
     CDS             6999..7757
                     /product="hypothetical protein n=1 Tax=Salisaeta longa
                     RepID=UPI0003B418D4"
                     /codon_start=1
                     /transl_table=11
                     /translation="MRARHRHFNAGDAGAAICLDARFISGLADAAAVSTWSDRTSNAA
                     NATQSGANRPIYKVNIQGGQPVVRFDGTDDYYPMETPLATVFRNKSYGIVIATVQDRT
                     PTGGRGSHYLFYSSINTNTTRSRMTTRLSSTGNFATGARRLNADSVTTTTVTPNDSNW
                     NILAAEHDWANNINRLRINFTSRATSEFSSGAGSTSDDNAVNSEIGSAIRTPTSWAAP
                     IDLGQLVILNTTTTEALVKRLHHSAAYSFKIACN*"
                     /db_xref="UniRef100_UPI0003B418D4"
                     /db_xref="X1LR52_9ZZZZ"
                     /db_xref="UPI0003B418D4"
     gene            7757..8176
                     /locus_tag="BML_08182015_6_5m_scaffold_5_curated_closed_co
                     mplete_prodigal-single_6"
     CDS             7757..8176
                     /product="hypothetical protein"
                     /codon_start=1
                     /transl_table=11
                     /translation="MTHLSYNSQLRTETDPATIATLIRKGWAETVLPTYDPATQHAPE
                     WIDGEWIVRALTEEELAAVERKTWPNVTEFWAEFTDAEKYGIETSTDPTTIVMRADLK
                     LWLADVWSDDLRIQTGMARLVELNILTQERHDEILSI*"
     gene            8182..8577
                     /locus_tag="BML_08182015_6_5m_scaffold_5_curated_closed_co
                     mplete_prodigal-single_7"
     CDS             8182..8577
                     /product="hypothetical protein"
                     /codon_start=1
                     /transl_table=11
                     /translation="MAQRIQVLDTETNTLKWVNVAGLAKNITIEDEGEPLVGSATTLN
                     FVGSGVSISGTGSVKTILIGGGGGSVGIVLSDTIGLVHYTGHAPTGSLPSDSVWFIWE
                     TTYDTDGSVLSTLSAVDVAWDDRLTEFYS*"
     gene            8583..8867
                     /locus_tag="BML_08182015_6_5m_scaffold_5_curated_closed_co
                     mplete_prodigal-single_8"
     CDS             8583..8867
                     /product="hypothetical protein"
                     /codon_start=1
                     /transl_table=11
                     /translation="MNSTTPIEIEGKIYDRYTVSLAMMVRHNGDGSNITSVNVSLVPT
                     HITEDGEVLTADAHRRGMVAGDVALASEDVKVAIDKILAAGQEFINGRGL*"
     gene            8871..10094
                     /locus_tag="BML_08182015_6_5m_scaffold_5_curated_closed_co
                     mplete_prodigal-single_9"
     CDS             8871..10094
                     /product="hypothetical protein n=1 Tax=Spirosoma
                     spitsbergense RepID=UPI00037EA37E"
                     /codon_start=1
                     /transl_table=11
                     /translation="MADRFAINAGNWSNTAIWSDTAGGAGGASVPTTGDAAHLNNRTV
                     TVDTDITCDSITTRALNGATAGGTLTITANRTVNAAIWPGSTTVATISTVGLTVNFNG
                     EIQGSSTTASSRGVTLAAASTMNITGNCIGGTGAVTSASAVFNNTASGIINIIGDCSA
                     SNTNVAVNNALAGTINVTGNVYGCSAAATHNGIINTVGGTITVTGNAYGSDLYNGIAS
                     PYASGAHNASTGVLEIIGSAFGGKGTAPGASNAVSGGTLNVTRAVGGPGGPGMAAPVI
                     GLSVGILTAVSGGITYVKEIEFGNLGMPPAQGPVRFTAQLTNVCRLRLSNNSTKDLVD
                     PNNVSGLVPIEADVREGVTYAGGANEGTLAVAPASSVAAGVPTDNTVGTAVITIPILL
                     NVVGQLLSDALTTTP*"
                     /db_xref="UniRef100_UPI00037EA37E"
     gene            10159..12306
                     /locus_tag="BML_08182015_6_5m_scaffold_5_curated_closed_co
                     mplete_prodigal-single_10"
     CDS             10159..12306
                     /product="Uncharacterized protein n=2 Tax=unclassified
                     Myoviridae RepID=M4SLL8_9CAUD"
                     /codon_start=1
                     /transl_table=11
                     /translation="MSAIDKVLNSLPYTNILNGPNQKDINKKFDLFSDASITKEEKIQ
                     RLSIVNRFDNEMASSTHAGLWINSLSELIFSSDSNDKARRIEGYRQMSGFPEVNDCLR
                     EICDEFIVKDENGKILQFSLRGTYNEEIKEAIKDEFYKFLEIFNLELNGWDYMRQFLV
                     EGEVFFENIVSIQKPELGIVGLTRIGPDRIDPFYYDIDNELISLYVLRKKMLDQGRAR
                     FYASAASNALDKKNEILFLNEKQITYVHSGHWDDSGKRKYRKPHIENGSRPYRQLALI
                     EDATIIYMLVRAPERLVFNIDTGHLPPGQAESYVKKQMGEFWNRKGVGRDGRVENVYD
                     PLTLLENYYFAKPRGSDGSSVTSIGGGNASPDNMEILTLFINRLYKAMGVPLQRLNAE
                     TAFSDGMDVTREELRFAKFIMRLQQRFAMAIKSTFITHLKLKGRNITEQAISLNISSI
                     PEGKQWFDRKDWNNYDTLCNQVKEKVNEKINLIKEDINRCKEIIKSAQNEVINMENLI
                     MEESTKHDRRKLLTELMNNSLSQIKSLQMDIKTIREEGETLWSQYDLREEDIDLEFNK
                     PSQFFALKEQQMWQLKFESYQSLAQDDLISSTLAQKTHLGWSDTDIMSNREALRKEAA
                     FRWELSNIETEGPDFREKMAGEAAMGGGDLGGDLGGDLGGDMGGGMGGGMGPDSDTDL
                     PDFGEAPTDSEIMGSVDSDEGEVPSEELPPPPQ*"
                     /db_xref="UniRef100_M4SLL8"
                     /db_xref="X0SN22_9ZZZZ"
                     /db_xref="M4SLL8_9CAUD"
     gene            12318..13214
                     /locus_tag="BML_08182015_6_5m_scaffold_5_curated_closed_co
                     mplete_prodigal-single_11"
     CDS             12318..13214
                     /product="hypothetical protein"
                     /codon_start=1
                     /transl_table=11
                     /translation="MNFNKLARLLFCEGNQQKYYHETSYTNLMSILRDDKFVLRNSLL
                     KGAESRDSAIKKPYFMSLSRVPGNSYRDYPFVTLVLNGRLLNANYSIKPFDYWGPEFK
                     KMGKSEAEERIFSENPVIPNANKYIEEIHVFVDKKEFNKPSTMLDVIRHLTFYKKDGP
                     VKVYFYDDRKALYSLDKRKAINVSTDDITGDYMPYSRNNEKKLDYISSFLSFMESGKA
                     ESPKDQKDFRNLLRYPQDWVLGKESDFHNFYTNSSGGYGRHLNQRLVSLMKEDKVTTL
                     RALLISRWKKLTGKTHIDYYFK*"
     gene            complement(13207..14661)
                     /locus_tag="BML_08182015_6_5m_scaffold_5_curated_closed_co
                     mplete_prodigal-single_12"
     CDS             complement(13207..14661)
                     /product="Putative Hef-like homing endonuclease n=1 Tax
                     =Campylobacter phage CP30A RepID=J9SPE2_9VIRU"
                     /codon_start=1
                     /transl_table=11
                     /translation="MRKKTQDKFLNQSTLIHGNFYDYSKAIYINSKEKIIINCPIHGE
                     FKQIPNDHIRGIGCPKCGIEKCNLSTVSNNEKFKRHARTIHGDKYDYSYVDYVTNKIK
                     VQIYCPVSDHGIFNQTPNNHLKYGCPKCGNIKKGKTRLKSKDEFINQSEAIFGEIFDY
                     SSTIYKGTSEHLLLKCKKHNLDFYQLPHNHLKGFYGCPKCNQTTSKFEISVFDFVKMG
                     VKNKSILNGQEIDIFIPDKNLAIECNGNYWHSELQGKNNQYHLHKTIECEKQGITLLH
                     IFESEWMYKKEIWKSIINSKLNKTNRIYARRCKIKEISNSIKNQFLNDNHLQGEDISS
                     IKLGLYYADKLVSVMTFCKSRFNKKYEWELSRFSSLLNTTVVGGASKLLNYFIKNHNP
                     NSIVSYSNRRYSNGNLYKQLGFRFLHNSSPNYFYFKVDKKYTLISRQQFQKHKLKNKL
                     SLFDPDLSEWENMKLNGYDRIWDCGNGVWELIIT*"
                     /db_xref="UniRef100_J9SPE2"
                     /db_xref="J9SPE2_9CAUD"
                     /db_xref="lpm:LP6_1057"
                     /db_xref="J9SPE2_9VIRU"
     gene            14712..16643
                     /locus_tag="BML_08182015_6_5m_scaffold_5_curated_closed_co
                     mplete_prodigal-single_13"
     CDS             14712..16643
                     /product="hypothetical protein"
                     /codon_start=1
                     /transl_table=11
                     /translation="MPYDGDRSDNKKVLPDGWRGSTALNSTIKSYEDLAYRVKTQLGF
                     PVVELEISDEQVAIFIDEALEWFTQYAGRERRWIVFTDQLYEEGCGVKLDDIVRNVSM
                     RSECFKTLSSTVVTGTDVSYSPIPSNLIGNTHSAYLSVSPFSIPSTTDPSLSSIGQRL
                     ILKYDKNNPWDAGNVCNANCFTLKPIGSDCYSLTANPNLETINISALLDEYPNISYIL
                     DHPTISADDDGILSLSSLPCDVLSAIPIDWFPLSAFYPPTELIGFPVTACVEIANGFG
                     AIYPSCDKSKIICNNLTASWTIDPDFDWSPFSGGTLSGEDGRIISYEDLNLIGANSVT
                     LPGLPTCTIDGVIPLFENTGYYSTFYICNSAIDTGGKWEIENVQFKKSFLPPSGALNK
                     RFCDLENKGFTIVKTITSHGDCVQPTGRWVPVDVVFESQTLTNQTGVVVTSAAGGFDP
                     DLNYRRKVIDAFSIDYTMGNGGYFGSNLLFSFDYGVVANAFGFDLQGNRNLYRNGYDM
                     LSYELARGFIDRVRRMVNYVTYEFNSDTQYLRLIPEPFPETRRSNGAQRAYVVGVYVE
                     KPLAHLINKKWVQEWVKARIMESVGHIRAKFGTVTLFGGASIQGDSLVSMAQSEMERL
                     LRELRDDLYYTEPPFFFVG*"
     gene            16680..17300
                     /locus_tag="BML_08182015_6_5m_scaffold_5_curated_closed_co
                     mplete_prodigal-single_14"
     CDS             16680..17300
                     /product="Exonuclease ABC C subunit n=1 Tax=Yersinia phage
                     phiR1-37 RepID=G4KK90_9CAUD"
                     /codon_start=1
                     /transl_table=11
                     /translation="MPKKLLESDIINKFTKIHGNRWDYSKVKYKNSNTKVTIICPIHG
                     DFEQTPKNHIKGCGCKQCYHDSKTSNTQEFIKQSNKIHNNFYDYSLVDYKKSNSKITI
                     ICPIHGEFEQIPKAHISGHKCSQCYFDTKKTKDFVSLCKEKHGDKYDYSKIDYVNKRT
                     KIIINCPIHGEWETYPHIHLKSKTGCHQCSIENRRSTLNNFIKNAI*"
                     /db_xref="UniRef100_G4KK90"
                     /db_xref="A0A0D6KAD5_9CYAN"
                     /db_xref="fpy:FPG101_09215"
                     /db_xref="G4KK90_9CAUD"
     gene            17473..17961
                     /locus_tag="BML_08182015_6_5m_scaffold_5_curated_closed_co
                     mplete_prodigal-single_15"
     CDS             17473..17961
                     /product="hypothetical protein"
                     /codon_start=1
                     /transl_table=11
                     /translation="MKFNKIINEILFLKEAYPVYVNGGTFLLKESVSEPKLLSKRDYN
                     KLLKHSIEFNMEDPTMGASRRRLLERGTWLLPNGRVIPLTGDDSHQKFMSRVLGIPDE
                     LEAFETALDYGLMRVNILPDEVIISGRKCSMQQKRNVKDFADFHDLDLNFTYLRREDG
                     YN*"
     gene            complement(18039..18296)
                     /locus_tag="BML_08182015_6_5m_scaffold_5_curated_closed_co
                     mplete_prodigal-single_16"
     CDS             complement(18039..18296)
                     /product="hypothetical protein"
                     /codon_start=1
                     /transl_table=11
                     /translation="MAGMISCNTTNIPTTTLPNNPIITAPSPHPVEPIWKPFTRKPVI
                     STDESSGQINYIVSDEYMERSLQMIDYTERIKQWKLKNLIP*"
     gene            complement(18320..18541)
                     /locus_tag="BML_08182015_6_5m_scaffold_5_curated_closed_co
                     mplete_prodigal-single_17"
     CDS             complement(18320..18541)
                     /product="hypothetical protein"
                     /codon_start=1
                     /transl_table=11
                     /translation="MWKKFLEMLHAFFSYFPKIIEFIDRWESNNKIKKDRTDRENDME
                     HTEKVTSEIEKVMDDKNLEEINNRFGWTE*"
     gene            18568..20721
                     /locus_tag="BML_08182015_6_5m_scaffold_5_curated_closed_co
                     mplete_prodigal-single_18"
     CDS             18568..20721
                     /product="hypothetical protein"
                     /codon_start=1
                     /transl_table=11
                     /translation="MFKKKLNPHYKKFLEAADGVLLPGKKEINFTQPDAHAFFLYPTG
                     IILGTTAGESHGELTNKVNTFIHYYNKGASPESNNLQIDPYPILTTFKKHIEDRNKID
                     GRIWFSHKIIAFWESSEFFKEYQIEHVFELLKLRGYNPEKFKYHPAELDNSETINGKR
                     YDGVYSYEEFLNALGKKHKVNQKNIDAKMAAHLMDGKYKKELLGIKPKINLTPFANYY
                     TRNESVIIESPDSFDDGDIVHTWTGDDTITFIGDKKGNLILGKRIAHTIMQQVLYAQF
                     KWGGQSSDEKKNAEMEILKSKTKQLKIIADKNELDDFINEIAADIQIEPEKYVRKMTA
                     FSKYSVGRIFVEGNAVSFWNKLEQLNLEQKRAIISIMKRAGIDPEFAEYEVNPPSPSS
                     MGSILTYKEFLEAKESNEIDSRDSSKIEQFHDINPAKKGDVLKRAGIKPKTPSPLFWK
                     QAMYSEKFTESYDKSTPSILKYYAFDWDDNLLHMPTKITVKSSNNETLELSTEEYAKF
                     KNHLKNETNFLYEGKLLSVTTLPTSYDKFRESHDKQFLEEIKIATPGPAWKEFVTAVN
                     NGRIFSIVTARGHHPNTIKEAVQYLITESIGGLDYYICLDNLKLMHEFSHSETNYTDD
                     ELFERYLTKLCKYYPVTYNNEDAVEHIEKFKAQAITEFCQHVDKCFNGMNSEFRSRVS
                     NNFVIGFSDDDSTNTSHISEQFDSYKVEVTLTKKE*"
     gene            20783..21460
                     /locus_tag="BML_08182015_6_5m_scaffold_5_curated_closed_co
                     mplete_prodigal-single_19"
     CDS             20783..21460
                     /product="Prohead protease n=1 Tax=Synechococcus phage
                     S-RSM4 RepID=C7BV75_9CAUD"
                     /codon_start=1
                     /transl_table=11
                     /translation="MILSRKLIVESPNYDLSYIKEAKNSDSVPRLYVEGIYMQHSVEN
                     KNKRRYIEDEMVNEVDRYIVDSVNTGSAVGELNHSQKPEIDLDRVCHRIVSLVPENNY
                     FIGKSMVTTSTPKGKLLEGLIEDGVRIGMSTKALGQIDESDSSTNTVKNFMLIGVDAV
                     HDPSCTTAFVNGILENKEFIINSSGLASEAAYEVFEKALSKYPSQYKSQINEHVENAV
                     LKFLNSL*"
                     /db_xref="UniRef100_C7BV75"
                     /db_xref="C7BV75_9CAUD"
     gene            21462..21980
                     /locus_tag="BML_08182015_6_5m_scaffold_5_curated_closed_co
                     mplete_prodigal-single_20"
     CDS             21462..21980
                     /product="hypothetical protein n=1 Tax=Pseudomonas
                     mendocina RepID=UPI000380AA50"
                     /codon_start=1
                     /transl_table=11
                     /translation="MARFKSWAERRRKENNIKSTNQEVAHKKTLNATGFWGTRGAGVL
                     VFEEKNKTFLLLKRSSKVEQPGKWGIPGGAIDNEELESKEAAHRELQEETGFTHIDDL
                     QLLYVFEKGDFKFYNYLAIIDSQFTPQLDWENTDFKWVTLDQMVTNRSYLHFGVNSII
                     DNKFEYLDSLID*"
                     /db_xref="UniRef100_UPI000380AA50"
                     /db_xref="89293550"
                     /db_xref="UPI000380AA50"
     gene            complement(21969..22511)
                     /locus_tag="BML_08182015_6_5m_scaffold_5_curated_closed_co
                     mplete_prodigal-single_21"
     CDS             complement(21969..22511)
                     /product="Uncharacterized protein n=2 Tax=Synechococcus
                     phage S-SSM7 RepID=M4PN59_9CAUD"
                     /codon_start=1
                     /transl_table=11
                     /translation="MNIFCTDDCPIESARTAPDKLVIKMPTESAQLLSTAFSLARLAK
                     SDCPRTKTGKFRTHFNPNHPCGIWTRKTYGNFNWLILHSYALLEEKYARYPNGGRHFV
                     HDFIDWVDEHKAEAFNVYDWTITEFPCCINNDSICRKRVPSFNALPITDQYKYFIKYD
                     KASYSSWKKNKPDWLNTLIY*"
                     /db_xref="UniRef100_M4PN59"
                     /db_xref="M4PN59_9CAUD"
     gene            complement(22637..23896)
                     /locus_tag="BML_08182015_6_5m_scaffold_5_curated_closed_co
                     mplete_prodigal-single_22"
     CDS             complement(22637..23896)
                     /product="Uncharacterized protein n=1 Tax=Planctomyces
                     maris DSM 8797 RepID=A6C703_9PLAN"
                     /codon_start=1
                     /transl_table=11
                     /translation="MNVNRRQFIGIGGLAMGTFTLPQLLKAQAANPHATAKNVIHIYL
                     PGGISHQESFDPKPYAPSEYRGPLGTVNTNVDGILLGEHFKDTAKITDKIAIIRSMTH
                     GEAAHERGTHNMFTGYKPSPALKYPSYGSIISHELGGQNNLPAYVSVPNQANEFAGTG
                     YLSNKYGPFSLGSDPFDPSFKVQDLNSPVEASRFDRRKNLLETINTPFESHTDDDGVA
                     AMEEFYNQAYGLIGSQSAKDAFDLSKEDSKIKELYGNTQAGQRFLLSRRLIEGGVKMV
                     SVTYGGWDHHDNIKAGYESQAPILDKAFAALISDLESRGLLETTLVVISSEFGRTPKI
                     NNTNGRDHWPRVFSTVMAGGGVKGGQIYGSSDALGAEVDENPVSPADLAMTVYHTMGI
                     NGAKELIAPGPRPIEIVEGGKVLTQLL*"
                     /db_xref="UniRef100_A6C703"
                     /db_xref="A6C703_9PLAN"
                     /db_xref="pbs:Plabr_3330"
     gene            complement(23952..24602)
                     /locus_tag="BML_08182015_6_5m_scaffold_5_curated_closed_co
                     mplete_prodigal-single_23"
     CDS             complement(23952..24602)
                     /product="hypothetical protein"
                     /codon_start=1
                     /transl_table=11
                     /translation="MYNYLDIGARNGISVGLPPQIKFNTIKSIFNFYGVEPEKNEFNT
                     LLRSKQYINLLDVGMFNTEGEQTLYISNGLGKSSIFPPNLDEISKHYKGNIRDYKTTS
                     KQKIITSTIDISYPNLNFDIIKIDTQGCEYEVLLGGEEHLNNVTALFIETSTVSQYIG
                     QSTESVIDDFLYKKGFINIWRKYRTNLLPIEADNVYLKFEGDEKLVNRFKQWFNLK*"
     gene            complement(24628..25173)
                     /locus_tag="BML_08182015_6_5m_scaffold_5_curated_closed_co
                     mplete_prodigal-single_24"
     CDS             complement(24628..25173)
                     /product="hypothetical protein"
                     /codon_start=1
                     /transl_table=11
                     /translation="MPEDTDATTSPEITYKPNNLRSDMTGKVFGPWKVNRYVHHLGIS
                     PIWEAECIYCNNIWNGTLPKIKKIKSCECEEKLKYTSGVYIINNVYQWYVNMCNSTGS
                     HWGLSLLDLYKIYNRQNGIDSEENTLIFDYHWNYNRTPPTCNYIWPDLERIDKTKGYS
                     LNNCYFVANLTQRFKPKKSRK*"
     gene            complement(25230..25535)
                     /locus_tag="BML_08182015_6_5m_scaffold_5_curated_closed_co
                     mplete_prodigal-single_25"
     CDS             complement(25230..25535)
                     /product="hypothetical protein"
                     /codon_start=1
                     /transl_table=11
                     /translation="VNYTIYGKSNKTVIQDHKSNHIEEIDLNKFIEFTSISSGKIRIY
                     TFYHNSFGFAICPQNDNGTALPINWKIYRSFGTIVKISETIELLTPDDTQYFIYEIK*"
     gene            complement(25546..26034)
                     /locus_tag="BML_08182015_6_5m_scaffold_5_curated_closed_co
                     mplete_prodigal-single_26"
     CDS             complement(25546..26034)
                     /product="hypothetical protein"
                     /codon_start=1
                     /transl_table=11
                     /translation="MRLFLDMDGVLCNYSKAFKEKRIPGFVEYPQSQARFFENLEEIE
                     GSRLAIDTLIKTKYDIWIASSPSIYNPYSYAEKRIWLEEHYGEYNLHKKLILIPDKSL
                     LRGDILVDDNLYTNGQSQFSGSIIYFNLYSPDFFSHSSNIIFISNSWFLITNKLLDLI
                     KD*"
     gene            complement(26034..27017)
                     /locus_tag="BML_08182015_6_5m_scaffold_5_curated_closed_co
                     mplete_prodigal-single_27"
     CDS             complement(26034..27017)
                     /product="Uncharacterized protein n=1 Tax=Rhodanobacter
                     fulvus Jip2 RepID=I4VMY3_9GAMM"
                     /codon_start=1
                     /transl_table=11
                     /translation="MDIHYGRKRSGIKKELVTKITEWINSITDENVQKLARENTIVTG
                     GSIASMLLGEKINDFDIYFRNKHTAKAVAEYYTNLYNKTHAEKIQNNSILQPLFVKEE
                     KLLNLKRVEEDRVIIYIKSSGVAGEMLDENTDEAPYQYFETISDNDSRELALMEYSDS
                     LITNESSHDSGEKYRPIFLSQNAITLSHKIQIIIRFYGEPDQIHDNYDFVHAKCYWDH
                     GKGLLNLPAEALEALLSRTLIYQGSLYPIASIFRMKKFVERGWRITAGQLLKIMWQIS
                     EIDMKDMSILREQLTGVDMAYMFKLIEALKSTEPEKMNSDYIAAIIDKIFE*"
                     /db_xref="UniRef100_I4VMY3"
                     /db_xref="A0A085BWI1_9RHOB"
                     /db_xref="ppm:PPSC2_p0514"
                     /db_xref="I4VMY3_9GAMM"
     gene            27099..27326
                     /locus_tag="BML_08182015_6_5m_scaffold_5_curated_closed_co
                     mplete_prodigal-single_28"
     CDS             27099..27326
                     /product="hypothetical protein"
                     /codon_start=1
                     /transl_table=11
                     /translation="MTKKFNGIFQYIIESCCKDDDAVLKIKPDIEKVTLCAYCDRDGK
                     EKQKWIERGYKISHGICPKCNEEQEQILTNL*"
     gene            complement(27347..27898)
                     /locus_tag="BML_08182015_6_5m_scaffold_5_curated_closed_co
                     mplete_prodigal-single_29"
     CDS             complement(27347..27898)
                     /product="NUDIX hydrolase n=1 Tax=Desulfatibacillum
                     alkenivorans (strain AK-01) RepID=B8FBD0_DESAA"
                     /codon_start=1
                     /transl_table=11
                     /translation="MKFNNRVNEEVEITDGRKVWLSRSAATVSIIIGFDGEVSMDNCY
                     VLVVKRGEKLDSPNMFCLPCGYLDWDESARDGAARELYEETGLNINELLLQHRSWNKF
                     EDQPWLVISDPTLDARQNINLYFGAVFVFENGLPTPHFKNSYEGEILMVGWQKLTLID
                     TLEWAFDHRKRIDMFLEQFNKNL*"
                     /db_xref="UniRef100_B8FBD0"
                     /db_xref="dal:Dalk_2884"
                     /db_xref="B8FBD0_DESAA"
     gene            complement(27939..28193)
                     /locus_tag="BML_08182015_6_5m_scaffold_5_curated_closed_co
                     mplete_prodigal-single_30"
     CDS             complement(27939..28193)
                     /product="hypothetical protein"
                     /codon_start=1
                     /transl_table=11
                     /translation="MHTGIVEYDLTDEHCVLVKKFKVSPLDEKKFWLELTQLEVSKLY
                     YIQKFWLDNQGNLKMGHVFLLENFLEDHIKDINNSINNSD*"
     gene            complement(28252..28473)
                     /locus_tag="BML_08182015_6_5m_scaffold_5_curated_closed_co
                     mplete_prodigal-single_31"
     CDS             complement(28252..28473)
                     /product="hypothetical protein"
                     /codon_start=1
                     /transl_table=11
                     /translation="MNNSVSLLNGKLIIHKGLLYKLKMYSNSKLRRILRDDYWLTHSE
                     QDAVISEIHKFIEQEDIQRGNQLTNLFFK*"
     gene            complement(28657..29103)
                     /locus_tag="BML_08182015_6_5m_scaffold_5_curated_closed_co
                     mplete_prodigal-single_32"
     CDS             complement(28657..29103)
                     /product="Uncharacterized protein n=1 Tax=Solitalea
                     canadensis (strain ATCC 29591 / DSM 3403 / NBRC 15130 /
                     NCIMB 12057 / USAM 9D) RepID=H8KN30_SOLCM"
                     /codon_start=1
                     /transl_table=11
                     /translation="MFIYNLLKKQYNRMYERNWDTLYFIVDVHEVILKPDYTKTASEY
                     YPLALETLQMLSDRPEICLIMWTASKEEDRKKYLDFFRKDGINFRYINENPEIAEVSE
                     WGDYNTKMYANVGLDDKFAFDPELHWQEILNFYNQKNHEDLQLQLF*"
                     /db_xref="UniRef100_H8KN30"
                     /db_xref="scn:Solca_4119"
                     /db_xref="H8KN30_SOLCM"
     gene            29196..29360
                     /locus_tag="BML_08182015_6_5m_scaffold_5_curated_closed_co
                     mplete_prodigal-single_33"
     CDS             29196..29360
                     /product="hypothetical protein"
                     /codon_start=1
                     /transl_table=11
                     /translation="MADNRDTIKQFIHAVASENYADAHAHLKTVLYEKTKKRCAGAYE
                     KVKKSHRLNK*"
     gene            29365..30234
                     /locus_tag="BML_08182015_6_5m_scaffold_5_curated_closed_co
                     mplete_prodigal-single_34"
     CDS             29365..30234
                     /product="Marine sediment metagenome DNA, contig:
                     S01H1_L06107 {ECO:0000313|EMBL:GAF71370.1}; Flags:
                     Fragment;;  TaxID=412755 species="unclassified sequences;
                     metagenomes; ecological metagenomes.;" source="marine
                     sediment metagenome.;""
                     /codon_start=1
                     /transl_table=11
                     /translation="MNLTEILESAGSEILTEATLQRIEEAFNAAVDNRVEERLQLEVD
                     SALMDMDEEHSVKLQKLITAIDEDHTHKLKDVVVSINEDHTAKLKNVVRKYESELNES
                     ATTYIDKLTDEIDQYLEAYVEELIPVALVEKAAKNTFASKLLGEAKSVLSVDEKYASS
                     QVREAIKDGATKIKTVSEENEILKRKLSRIKATEYLEERTASLPIAKAQFIKKRLAGK
                     DYQFIKENFAFVEGMYNEKKINTSAINSAPQLPIVDRQVGDEIVTESVDYTDSNNGNP
                     LIDLYMDGMTSRY*"
                     /db_xref="X0T5L1_9ZZZZ"
     gene            30264..31826
                     /locus_tag="BML_08182015_6_5m_scaffold_5_curated_closed_co
                     mplete_prodigal-single_35"
     CDS             30264..31826
                     /product="Precursor of major head subunit n=1 Tax
                     =Synechococcus phage S-SM2 RepID=E3SJ13_9CAUD"
                     /codon_start=1
                     /transl_table=11
                     /translation="MFNASHYVDSAPNLINEDRGRSLLRRWGKMLDYEDASCKKVEGY
                     HKRLATAMLLENQEAWMRQAGLMPRKLVQETIYSGGSNAVHTAYDGSGGVNAGQYGGA
                     IRPSNGYDGTTPPHPNDTYAAGDARLPKVLIPMIRRTFPELITNEIVGVQPMSGPVGL
                     AFALRYRYEADNLANYSPDGGLPNDVDGVDYGYRSDGQEVGYQKLNTAHTGVSAAGMA
                     GLGRTSNESTSGSDFDFTDDDLGVAAILSHFELATNIPQMTLEIEKTAVEAGTRRLAT
                     KWSIELEQDIYNMNGIDIDAEMTNAMSYEIQAEIDREMVLRMIQVSLNAGSPHGYSLW
                     RPEEADGRWFAERGVDFYAKVVVESNRIAVRNRRGPANFLVATPKVCSILQLLPEFSA
                     FQIGAQIQAHPHGIARVGSLAGQFNIYRDTRTEAQYLAGVRAEPVEYCLLGYKGSEFW
                     DTGLVYCPYIPVMVQRTIGPNDFSPRVGMLTRYGVIDHLFGSQNFYHLIILKNLGGAI
                     GSVGDVSPTYMN*"
                     /db_xref="UniRef100_E3SJ13"
                     /db_xref="A0A094IEM5_9MOLU"
                     /db_xref="E3SJ13_9CAUD"
     gene            31912..32334
                     /locus_tag="BML_08182015_6_5m_scaffold_5_curated_closed_co
                     mplete_prodigal-single_36"
     CDS             31912..32334
                     /product="Conserved hypothetical phage protein n=1 Tax
                     =Salmonella phage Vi II-E1 RepID=B1GS49_9CAUD"
                     /codon_start=1
                     /transl_table=11
                     /translation="VKKLNTEEFLKNVRVKVGPTDYDYSETIYIDARTKLKIICKEHG
                     PFYQLPSQHMRGQGCNMCSNNIFNIEKFIKKSTVTHGDKYDYSESIYTGSKDKLKIIC
                     KKHGPFYQNATDHMRGWGCRLCGIERQKKKKSLRTKEI*"
                     /db_xref="UniRef100_B1GS49"
                     /db_xref="B1GS49_9CAUD"
                     /db_xref="abk:LX00_04105"
     gene            complement(32331..32867)
                     /locus_tag="BML_08182015_6_5m_scaffold_5_curated_closed_co
                     mplete_prodigal-single_37"
     CDS             complement(32331..32867)
                     /product="hypothetical protein"
                     /codon_start=1
                     /transl_table=11
                     /translation="MNEKDDFMDLLSLASNDSHQDTDNKNDENIEIQLSEELTDDELH
                     RIALTEILKTIGSNNEVIQELKDMVIMGADAEFAQAFASIAKANSDAIKVISEIALQK
                     EKLKVQKEIKKIDIEGKKEINEHKHDLEMRDGGKRGNNTNVLIMNREEVFRTLFGNNN
                     NRSERDVTPSAPLIEAES*"
     gene            complement(32872..33054)
                     /locus_tag="BML_08182015_6_5m_scaffold_5_curated_closed_co
                     mplete_prodigal-single_38"
     CDS             complement(32872..33054)
                     /product="hypothetical protein"
                     /codon_start=1
                     /transl_table=11
                     /translation="MTTPKNSWNTDVPDAVQIDKEFKINQEYDDIENNEPTTWYFDFK
                     MLVSIFKWFKRKKKDN*"
     gene            33067..33249
                     /locus_tag="BML_08182015_6_5m_scaffold_5_curated_closed_co
                     mplete_prodigal-single_39"
     CDS             33067..33249
                     /product="hypothetical protein"
                     /codon_start=1
                     /transl_table=11
                     /translation="MNIVSNRTQVRVGSQVFEIPTNKLGELLSLLAQWQSISVSEQYS
                     GPTSNPKWNGQTLING*"
     gene            33299..34207
                     /locus_tag="BML_08182015_6_5m_scaffold_5_curated_closed_co
                     mplete_prodigal-single_40"
     CDS             33299..34207
                     /product="Clamp loader subunit n=1 Tax=Synechococcus phage
                     S-CRM01 RepID=F5B425_9CAUD"
                     /codon_start=1
                     /transl_table=11
                     /translation="MHEVLVQKYAPTTLDEVILSEENAAFFKNGFNLKASPNLLFIGP
                     PGSGKTTLAKILAKDTDYMYINASDENGIDMIRNKVTSFIKTASILGEVKVVILDEAD
                     GLSSITGGIGSSAQQALRGLIEENLEFCKFILTANYKHKIIDALQSRCQTFTFALTKK
                     DCIRRLVDIIKGEKLKCTKEDVLALVKSYYPDLRKCINELQRGIQSDGTFKFVPKTGG
                     ELPFIIKTQLESKNDIFSIRELVIKEEESFGGDYLLIMRTLFDLYCSDKNSKAVSACC
                     YHIEKHPIVMDKEVNFTSLLLNLSKL*"
                     /db_xref="UniRef100_F5B425"
                     /db_xref="A0A0F9P4B6_9ZZZZ"
                     /db_xref="mfe:Mefer_1399"
                     /db_xref="F5B425_9CAUD"
     gene            34204..34668
                     /locus_tag="BML_08182015_6_5m_scaffold_5_curated_closed_co
                     mplete_prodigal-single_41"
     CDS             34204..34668
                     /product="hypothetical protein"
                     /codon_start=1
                     /transl_table=11
                     /translation="MKRTEILKINNAIDDFLINNIQYFSGIGVTCNFDEYIHFFNRKL
                     KIPIPFMFRSQHNYTDKLIEKYSKNILSVCQPLDPKNGIINFILQFSLDLHGVLSYGI
                     ELRNEKIDVAGSITFASYSGLDPILDWMKENHEHINLEIYTDRDNSGLGFMK*"
     gene            complement(34745..35416)
                     /locus_tag="BML_08182015_6_5m_scaffold_5_curated_closed_co
                     mplete_prodigal-single_42"
     CDS             complement(34745..35416)
                     /product="hypothetical protein"
                     /codon_start=1
                     /transl_table=11
                     /translation="MTKKFNRLIEEMNRRGFISGLVGSVGSVSSSDAAVPQNKDDFIH
                     RVENLVTYLETGKQPKEPVAMRRGEQPIQNFDEYQVSWGNKNMGVDNISAHSYWELDK
                     QFKGAKGKYQIIPSTFKDLENNGLYRAVPSAKNNFSPDTQNKIFQFMKDVKYNFKQAI
                     SSFMAGDVDRSIWWLSREWASIPKDKSNESYYNHDGTNKALASFSQVRQFLMGEIPID
                     AIKKR*"
     gene            35441..35830
                     /locus_tag="BML_08182015_6_5m_scaffold_5_curated_closed_co
                     mplete_prodigal-single_43"
     CDS             35441..35830
                     /product="Predicted phosphatase/phosphohexomutase n=1 Tax
                     =Prochlorococcus marinus (strain MIT 9215)
                     RepID=A8G603_PROM2"
                     /codon_start=1
                     /transl_table=11
                     /translation="MINLIIFDLDGVLIKAKEIHYNALNQALNFISNTYKISLDEHLG
                     LFDGLDTKKKLSLLTERKGFPIEKHEDVWKLKQRITIDLFESIVPNENLITLFKQLSF
                     QGFKLACCSNSIRKTVFVALSKLGIIQ*"
                     /db_xref="UniRef100_A8G603"
                     /db_xref="A0A0F9H1B6_9ZZZZ"
                     /db_xref="pmh:P9215_14211"
                     /db_xref="A8G603_PROM2"
     gene            35914..36993
                     /locus_tag="BML_08182015_6_5m_scaffold_5_curated_closed_co
                     mplete_prodigal-single_44"
                     /gene="nrdB"
     CDS             35914..36993
                     /gene="nrdB"
                     /product="nrdB; ribonucleotide-diphosphate reductase
                     subunit beta (EC:1.17.4.1)"
                     /codon_start=1
                     /transl_table=11
                     /translation="MKSVINKINIDTTNQPLFFGEDLSLQRYDKHKYEIFFKLFRDQL
                     EFFWTPEEVSIIKDRNDFKSMTENEQFIFISNLRFQTLLDSMIGRGINEILEYVTNPE
                     LEACMNIWNSFENIHSYSYTYIIKNVFADPSLVFDSILEDEEIVKRAYSVAQTYDDLL
                     NFEEGGSIEELKLKLFNAIVATNILEGIRFYVSFACSFFFGSQGKMTGNANIIKQIAR
                     DENLHVAITQNILKAFRENPDEGFQHIISNSNDRVMEMFKSAAEEEKTWIDYLFSKGS
                     IVGLTDKEVKGYVEWLTNTRFRSAGFVGKVYPDVKNNPIDGWLRDWYDSETVQSAPQE
                     EELLSYRRGSADTEIDPHSFDDLDF*"
                     /db_xref="mfa:Mfla_1224"
                     /db_xref="UniRef100_H8ZMT8"
                     /db_xref="V5UT30_9CAUD"
                     /db_xref="H8ZMT8_9CAUD"
                     /db_xref="1.17.4.1"
     gene            36993..37781
                     /locus_tag="BML_08182015_6_5m_scaffold_5_curated_closed_co
                     mplete_prodigal-single_45"
     CDS             36993..37781
                     /product="Tax
                     =RIFCSPLOWO2_12_FULL_OD1_Giovannonibacteria_43_11c_curated"
                     /codon_start=1
                     /transl_table=11
                     /translation="MTVVIGSGFVAEEFSKWGFPIIGRDQFEWDGRNPDFYKLKKLLS
                     PYEYVINTIAATDTKYCQTNPDYAIDLNINFIKFLNNVCDSNESKLIQISTGCVYEPC
                     PYTEEYLEDDPISVYTLTKALGEQLINCNKNIIIRPRLIFGPTPHKNNLFDKIKNYSK
                     FLTGKQSVSSTSTIVEATINLISKNAVGVFNVVQSGAISIMEIAEIMGLKIDGPLIKE
                     ELRSKKSLTSPEIVLSSTRLHEYYVPNSAIEEVGICYSKWCSLS*"
                     /db_xref="89068007"
     gene            37982..38965
                     /locus_tag="BML_08182015_6_5m_scaffold_5_curated_closed_co
                     mplete_prodigal-single_46"
     CDS             37982..38965
                     /product="Intracellular serine protease n=1 Tax=Lyngbya sp
                     . (strain PCC 8106) RepID=A0YQR5_LYNSP"
                     /codon_start=1
                     /transl_table=11
                     /translation="MPNIHLPPFELKHVGTLDQLSDHIGWGLKDLQIPQQWSRTKGEG
                     VVVMVIDSGLANHPDVKGNEISSFSKSFINEPVHDVQGHGSHVSGIIAAQNNAFGIVG
                     VAPLAKIISLKALNKFGNTNDTILKKCLEYAVKIKPDIINLSLGSFERQPILEELYKK
                     LTYELNIPIVCAAGNYGNKGVMYPARYPYTISVGSYREDNKLSDFSAFSNEKYIDFVA
                     PGDEILSTYLDSKYAVMSGTSMAAPFLAGVLALLISEYKRRGQPYTVEELRNVLASTS
                     IDMGTKGKDNKFGYGIINIERALREIDGHGLSDVIKKKTWVQKLKDKLKWR*"
                     /db_xref="UniRef100_A0YQR5"
                     /db_xref="A0A0F5YA64_9CYAN"
                     /db_xref="btn:BTF1_31657"
                     /db_xref="A0YQR5_LYNSP"
     gene            38956..39309
                     /locus_tag="BML_08182015_6_5m_scaffold_5_curated_closed_co
                     mplete_prodigal-single_47"
     CDS             38956..39309
                     /product="hypothetical protein"
                     /codon_start=1
                     /transl_table=11
                     /translation="MEIILLLLAGFGLTSILVDSKIMEPFRNWIGRIDFFNKLINCSM
                     CTGFWVGLYYSFIMLFYLTFLHLGISIWITKGLFYFVTIPFATSGVAWLLERLTTIID
                     IKAHELSETSTNSSD*"
     gene            39272..39739
                     /locus_tag="BML_08182015_6_5m_scaffold_5_curated_closed_co
                     mplete_prodigal-single_48"
     CDS             39272..39739
                     /product="hypothetical protein n=1 Tax=Rubritalea marina
                     RepID=UPI00037F04CA"
                     /codon_start=1
                     /transl_table=11
                     /translation="MNYLKLLLILLISTLSACHTINNTQHPKTVKTTAYTHGESDHLK
                     YGKKTASGTKLRPGVVATDWSVFPLGTKLKINGELYVVEDYGKALVNKSIPVVDIYKP
                     SFRKMNEWGTKMMEIKVVEWGNWSKSKEILSNRLKYSHCRYMYNNIEPSSGGV*"
                     /db_xref="UniRef100_UPI00037F04CA"
                     /db_xref="amu:Amuc_0550"
                     /db_xref="R7DVQ7_9BACT"
                     /db_xref="UPI00037F04CA"
     gene            39748..39921
                     /locus_tag="BML_08182015_6_5m_scaffold_5_curated_closed_co
                     mplete_prodigal-single_49"
     CDS             39748..39921
                     /product="hypothetical protein"
                     /codon_start=1
                     /transl_table=11
                     /translation="MFLNQSQINEVKNLAKRLKIKPGSSDTIEYISFKCINNLLDRVE
                     KLEKDFKKLKPDN*"
     gene            39938..40294
                     /locus_tag="BML_08182015_6_5m_scaffold_5_curated_closed_co
                     mplete_prodigal-single_50"
     CDS             39938..40294
                     /product="hypothetical protein"
                     /codon_start=1
                     /transl_table=11
                     /translation="VNKDLCLTDFNDNLKFCTILTQTFKNSAPNKIVKLLRIINLNCN
                     LNEITYMFHSQFKFKPCLKILSNHKNIELDILECSEYNAVEHNLGISMVFKLKSFKLT
                     DIQAFNNFFIEILKSL*"
     gene            40291..40470
                     /locus_tag="BML_08182015_6_5m_scaffold_5_curated_closed_co
                     mplete_prodigal-single_51"
     CDS             40291..40470
                     /product="hypothetical protein"
                     /codon_start=1
                     /transl_table=11
                     /translation="MSAGKGDTYRPVNKKKYDKSYIKIFGLRCCNKKMTPKQNKSVYT
                     LTLVCSICGKKYYYD*"
     gene            40463..40846
                     /locus_tag="BML_08182015_6_5m_scaffold_5_curated_closed_co
                     mplete_prodigal-single_52"
     CDS             40463..40846
                     /product="hypothetical protein"
                     /codon_start=1
                     /transl_table=11
                     /translation="MTKNLRMYCLVLYNISPIQQGIQAAHAIAEYSLIWPTPTYKEWA
                     EDHKTIIILNGGTSTSPSNANKFYCVGIGSMETHLKTLMDLQYDCAPFYEPDLNYALT
                     AIAFAVDTNNIDPTFDAWLKTFNLA*"
     gene            complement(40869..41591)
                     /locus_tag="BML_08182015_6_5m_scaffold_5_curated_closed_co
                     mplete_prodigal-single_53"
     CDS             complement(40869..41591)
                     /product="hypothetical protein"
                     /codon_start=1
                     /transl_table=11
                     /translation="MQFQINSNGGGYGRNEELETIYETMSYRENLTAYLKTLTEHQIN
                     ELLLTENLDPICEEVIEELFGAKFAGAKAKLGAQASNLKNRVKTGVSNVGQKAGAMAS
                     NTGGALKGLGSRIMGNQAGIQAADAGLQDVSQVGNQQAQIQDPNLARNQAVLQSYAPQ
                     IQKTISQTIKKLNSDLASLGLDSATIQSIDPELAKSLSYAQGWLKAILTKLGKTQTLG
                     GNQQPQQVQQPQVANQQAAPTP*"
     gene            41651..42916
                     /locus_tag="BML_08182015_6_5m_scaffold_5_curated_closed_co
                     mplete_prodigal-single_54"
     CDS             41651..42916
                     /product="hypothetical protein"
                     /codon_start=1
                     /transl_table=11
                     /translation="MNEPTISEWKTLIKYYRLQKSGINNEYFSNLMRAPNMRAYYPIS
                     RTQVEQYSPKKRISLTDKDILTGLKIAGFTSANLDKNLVSNEKDKVGQYRKIGRVLTS
                     LGYSNMEKYFKKRNNSKFNENSDYSLVISAHPYDILRASYKRSWSSCLNPEKRFHYID
                     LLYGVCSSEHCAMVVYLINSKDRAIKKPLGRTFLNGYAGTVYRTPPSINIYGYDASNG
                     FRSEVAATIFDASCDFYGKFPQFFKHKLSEIVKTEVNKNSPLCKNHKLTYGVEECTYY
                     VDNNNESLYGGKDLRSFNRPPKSSSPWINIDSNISIKKMSSGMPHYPTIGDVIKGGPE
                     NINRFNYFSPHSTSSSMYPTYIVYKLLKANKITPELVDNFINYSKLKLHQMYNLLTYH
                     PRLIKCDILMDAIKARGKPFEDLVKYFTK*"
     gene            42921..43187
                     /locus_tag="BML_08182015_6_5m_scaffold_5_curated_closed_co
                     mplete_prodigal-single_55"
     CDS             42921..43187
                     /product="hypothetical protein"
                     /codon_start=1
                     /transl_table=11
                     /translation="MLFKIKYAANKTGEKNEEIVEFLSKVEAERFAFNLAISEYHKQA
                     RTNSNSSLKSLKSKTREDADYDEEEHILNTIWYTVDPILPKDEY*"
     gene            complement(43240..43488)
                     /locus_tag="BML_08182015_6_5m_scaffold_5_curated_closed_co
                     mplete_prodigal-single_56"
     CDS             complement(43240..43488)
                     /product="hypothetical protein"
                     /codon_start=1
                     /transl_table=11
                     /translation="MITFKIFSESSRKITHNLSINTDRNDTTIWWIVYKNKTIGKISK
                     VRGTASYIITMKGATPTNKMSSNDVRPYIKNYIASSLN*"
     gene            43499..44983
                     /locus_tag="BML_08182015_6_5m_scaffold_5_curated_closed_co
                     mplete_prodigal-single_57"
     CDS             43499..44983
                     /product="Polynucleotide adenylyltransferase/metal
                     dependent phosphohydrolase n=1 Tax=Sebaldella termitidis
                     (strain ATCC 33386 / NCTC 11300) RepID=D1AKE0_SEBTE"
                     /codon_start=1
                     /transl_table=11
                     /translation="MTSKFNSLFESIIHDIPTSVWSEIVNSNEELKVAIKLMKEISNR
                     FPDNEIYIVGGVPRDILTNDAVDDVDLATNISFSDLEPHYELKNISKSDSQPVFKINY
                     GGFSFDLAQFREDSAGAMGRSENIATITNNFEADTKRRDLTINSFGLNVDGQIVDYQG
                     GIEDLKNNIIKTVGTPHDRFTEDATRILRVARFAAKMGFEIESNTRRAMIDLKHILQD
                     NKWISQESIAKEFYKASKSGPVLRRFIEHLLDTRIAHDILPELTAMEDMWHDTKHHPE
                     AEGNVLGHILECLSVSPFTDPVVNLAILFHDFGKAVTQSVKQHGSKASRFHGHEGAGV
                     PIVNSIFERLKFNELTSSDKRHILNAVEKHMLIHNLTNLNIKTLTKLVNNSGWDVLKK
                     VAYADAASRGHLFKKDEFISKIKSAEESIQRLGNADELKAKIKSHIDGIKLMKWFPEL
                     KKNPALIGKILPTLQDAVLYKLNNNESISEKELLNIAKQLINKI*"
                     /db_xref="UniRef100_D1AKE0"
                     /db_xref="A0A0F9HTJ7_9ZZZZ"
                     /db_xref="str:Sterm_2202"
                     /db_xref="D1AKE0_SEBTE"
     gene            44983..46941
                     /locus_tag="BML_08182015_6_5m_scaffold_5_curated_closed_co
                     mplete_prodigal-single_58"
     CDS             44983..46941
                     /product="Membrane integrity protector n=1 Tax
                     =Enterobacteria phage JSE RepID=C4MYG9_9CAUD"
                     /codon_start=1
                     /transl_table=11
                     /translation="MKIHGDSMSVISGGDVSKSTIGLSAKNSYLAAYYLRDRIYQNKI
                     LAVVREYATNAIDEHIKHNIDRPVELSITKDDTGQYFFNVRDYASGLDDSGVRNIFGM
                     YFESTKTKSNDEMGGFGIGSKAGHAYGNLFNVSSYNNGIATHYAFPLESTVDQPIASG
                     AIYNLYSEPTTETGIKITVPINKSEFSDLNRFKNYCKWFVKTCRNTTNIVFIDEGGES
                     VYPHKLYDLTNPNFPNYKFFYSESVSDWYYGQCQSVIRMGDVCYPIPYAWVNLGEYTK
                     IKLNTNIIIDVPVGTFSLPLSREAIENTPPNLEEFKKIITALAELEKNSKANLKVTIQ
                     SLIGHRGKLTSSIFGWGFADFEIPFTHASLAGSNNSSQFKNYVLVAIPKNRASREWQQ
                     KLHEWAKFDPTTCYLFYTSNNDPNNSEFDEKVKNSISGEYEHVSVKEIRRRIIKKIPK
                     DECSTTIKISNRGHGKLVYFQNDRKHLVTIDEFENQFKDIPKLNEMKTLDEFASYCYH
                     HTEIGYMPTSNEQSAKLSVLIINSERLRRVAESIGLYSWRDQKVINAWQTLKNQAEET
                     RERHHKIQKLINGFGIYMPSNPIRNIKSTTANMAKRATKLQTMIENVSNEISPRGEIL
                     KKLTKDRYTYSSSLGLSRSTLRKILTLK*"
                     /db_xref="UniRef100_C4MYG9"
                     /db_xref="M9PKF3_9CAUD"
                     /db_xref="C4MYG9_9CAUD"
     gene            46982..47965
                     /locus_tag="BML_08182015_6_5m_scaffold_5_curated_closed_co
                     mplete_prodigal-single_59"
     CDS             46982..47965
                     /product="RIIB n=1 Tax=Salmonella phage S16 RepID
                     =M1EAC2_9CAUD"
                     /codon_start=1
                     /transl_table=11
                     /translation="MNFVISDTTLTIALQDSSNKWRSFRIEKTDSRYAQILPLLGDSV
                     NSEEIINILTPVSVEIILASVGVDVLDSVPPALKAKLEAIKREGVPFEPFIEFVKNIK
                     KNPSASSVAELYDFLSYKALPITPDGHFLAYKGVMENFYSKQGNTRTIVNSGIVDSGG
                     KIYNGVGEVIEVDRNQVDDDRSKECSFGLHVGSLDYASTWADRLVLVKVNPADVVSVP
                     KDCSFQKCRVCKYEVIDDLGLNTNKSTVELVSATADIDGTEIVNDSVIFNDEYIDKVS
                     DVLDNMFDDTNWEDISFEIAHLRVGGTLYQFLNALHELNYKWSMDDDRIFV*"
                     /db_xref="UniRef100_M1EAC2"
                     /db_xref="A0A0F9UCC5_9ZZZZ"
                     /db_xref="M1EAC2_9CAUD"
     gene            48058..48432
                     /locus_tag="BML_08182015_6_5m_scaffold_5_curated_closed_co
                     mplete_prodigal-single_60"
     CDS             48058..48432
                     /product="hypothetical protein"
                     /codon_start=1
                     /transl_table=11
                     /translation="MNNYVVRGPNWKIYIDLSEQFDNVDYEYYEAATRAIELIYSGKI
                     ETNDEQNPRFSIVLQVSTVNDDLEISIDSTEEEMEEALLTINEHINNGLIRFISTPLI
                     LANAGRYSQAEFLKTYIEENSN*"
     gene            48454..48594
                     /locus_tag="BML_08182015_6_5m_scaffold_5_curated_closed_co
                     mplete_prodigal-single_61"
     CDS             48454..48594
                     /product="hypothetical protein"
                     /codon_start=1
                     /transl_table=11
                     /translation="MFTIDDYEDEIIEKLSEFFETRGETISEETIEDLAFNIYKLITS
                     VE*"
     gene            48609..49073
                     /locus_tag="BML_08182015_6_5m_scaffold_5_curated_closed_co
                     mplete_prodigal-single_62"
     CDS             48609..49073
                     /product="hypothetical protein"
                     /codon_start=1
                     /transl_table=11
                     /translation="MLEHFLPLLALFLFSTSSISDEKIINLPTPVVVMADTTDDALGH
                     ILKLSPPVYLIIVGLTIAVGALAWTVRILWNSNNELLKVKDECQESKLKIALSSTETV
                     REAITLVQSIHEQVMKLNESETDRRLADVEIKNHLLNIAKDIDDLKREIQKS*"
     gene            49070..49876
                     /locus_tag="BML_08182015_6_5m_scaffold_5_curated_closed_co
                     mplete_prodigal-single_63"
     CDS             49070..49876
                     /product="Histidine kinase {ECO:0000256|SAAS:SAAS00251121}
                     ; EC=2.7.13.3 {ECO:0000256|SAAS:SAAS00251121};; 
                     TaxID=931626 species="Bacteria; Firmicutes; Clostridia;
                     Clostridiales; Eubacteriaceae; Acetobacterium.;"
                     source="Acetobacterium woodii (strain ATCC 29683 / DSM
                     1030 / JCM 2381 / KCTC; 1655).;""
                     /codon_start=1
                     /transl_table=11
                     /translation="MKVSLKEIQKDMGIGLWLWNTQNNELRWDDAMFTLFEVDPDTFS
                     GTFNTFKERIHPEDINRVDSDVKKCMNLGGEFTSVFKIILPKTNSIRYIKAYGTAIDE
                     VTLAGVNILITHAEYFKYLNVERTDVAYIKNYTARRSLFSLKQKFISPTKLDLIDSKQ
                     WEEIKFSIMPNTKYRILNYDKTGPLIVEWISMNGILDSHYHEENELLTNVGDSPIDVW
                     VDGESTLLKQNDSIFIPKGRFHKLKCNGICHFMTTWFDYYFRSSTRFTTE*"
                     /db_xref="H6LIL8_ACEWD"
                     /db_xref="UniRef100_H6LIL8"
                     /db_xref="awo:Awo_c18120"
                     /db_xref="2.7.13.3"
     gene            complement(49863..50330)
                     /locus_tag="BML_08182015_6_5m_scaffold_5_curated_closed_co
                     mplete_prodigal-single_64"
     CDS             complement(49863..50330)
                     /product="hypothetical protein n=1 Tax=Balneola vulgaris
                     RepID=UPI00037FD000"
                     /codon_start=1
                     /transl_table=11
                     /translation="MEQFKLDILYWALFRHAPIPISIVDTEGKFLDVSEKWCQLTGYS
                     KTELLTMSFIQITNPSDIMGDILDVQSIIKENLQDSGQHIKSYIKKDGTLVQFELFYN
                     TINNPIDGKVVGFVSWALPLESKKLSSILDIGNKLLIAIIILNLLTIMGIILL*"
                     /db_xref="UniRef100_UPI00037FD000"
                     /db_xref="A0A0C2TV54_BACBA"
                     /db_xref="cyj:Cyan7822_3932"
                     /db_xref="UPI00037FD000"
     gene            50402..51430
                     /locus_tag="BML_08182015_6_5m_scaffold_5_curated_closed_co
                     mplete_prodigal-single_65"
     CDS             50402..51430
                     /product="Ribonucleoside-diphosphate reductase {ECO
                     :0000256|RuleBase:RU003410}; EC=1.17.4.1
                     {ECO:0000256|RuleBase:RU003410};;  TaxID=1589733
                     species="Viruses; unclassified phages.;"
                     source="Cyanophage TIM40.;""
                     /codon_start=1
                     /transl_table=11
                     /translation="MATEKINVLKRSGEKEVLNPEKIHKVLEWAINGYSGVSVSEIEI
                     KAQLKLVNNISTREVHRALIDSARDLISLDAPNYQYVAARLLLYMLRKDVWGSHEEPN
                     LYKHIINMIERGQYDPTIMDHYTKEEIQLCNDKIDHDRDYLFTFAGLQQMCDKYLVQD
                     RITQQIFETPQLAYMTIAMTLFQTYPANIRLQYVFKCYDYISKFKISLPTPILAGVRT
                     PLRRYASCCLIDVDDNLASLGASNEAVFRYTASRSGIGLNMGRIRAINSPIRGGEVIH
                     TGVIPFLKWYESCVKSCQQNGIRGGCFEKGTLVDIVESVEIDGVEYKLDDTIDDVLVL
                     DFLKQNGY*"
                     /db_xref="A0A0C5AIZ7_9VIRU"
                     /db_xref="UniRef100_M4QRV5"
                     /db_xref="alt:ambt_08540"
                     /db_xref="M4QRV5_9CAUD"
                     /db_xref="1.17.4.1"
     gene            51456..52349
                     /locus_tag="BML_08182015_6_5m_scaffold_5_curated_closed_co
                     mplete_prodigal-single_66"
     CDS             51456..52349
                     /product="hypothetical protein"
                     /codon_start=1
                     /transl_table=11
                     /translation="MELTSEQLKKAQSPFSIYHYIKKYNCDNNEATRMRDEFILEVSQ
                     KRKTPTQIEYWIRKGYSELEAKEQVCIHNINAASRPRKNPPFISEIRNLMKSQNITEY
                     EATQIASEKRRKYSPRCVEYWLKRGYSEQESHNNVKLWQQQVSPRCVSYWIQHGYSEE
                     EAVKKVSHFQNNYTMEKLMVKFNCNDAEVFDLLMDHFENVNWWENSLYLAYRNEVYRL
                     SNITYTLYRDEIDPNNLRSREYHLDHKYSIKDSFIAGLNPKISACKFNLTIINASDNC
                     NKNTKSTITLKELINLYENTI*"
     gene            52333..55281
                     /locus_tag="BML_08182015_6_5m_scaffold_5_curated_closed_co
                     mplete_prodigal-single_67"
     CDS             52333..55281
                     /product="Ribonucleoside-diphosphate reductase, alpha
                     chain n=1 Tax=Thermus sp. CCB_US3_UF1 RepID=G8N875_9DEIN"
                     /codon_start=1
                     /transl_table=11
                     /translation="MKIQFKTTKKPIDEVNIGDCVLSYSFSSNKNVARKITDKFTPTI
                     KKEHQISLSTDTETIKCSNIHRMWINDEEWVEAENILIGDFLKKSNGSKAQIIKKELS
                     GYEDATHYDLCVDDTHNYYIGNSSYLSHNSATIHFPFWHKEIEDIITLKNNAKTGDNS
                     VRFLDYSIGFSKLFFDRFLQTMKDKQTNPEATGTITLFSPHEVPDLYDAWGNNELFDK
                     LYVQYENDPNIKSKATVSVEDLMKLFTKERRETARIYAHFMDHINDHSAFQEQITMSN
                     LCVTGDQRAVSNKGLLTVKELYDSGEPLTLFDNVSEITSTPMTLIEKDANVFKVTLEN
                     GLTHTVTDYHKILTLRARDNKQLIACKDLKIGDKVCVQTNKGIFGTKDMRDEAFLLGL
                     YQSDGTQHKDRIALDVWEADFDLLDEIQESFNRIHYKYNCDLIPVINQYGSVGDRIIA
                     PAKFSDCMVSNSKVKKKRLISRTLKKALNFSKGSVPQWIWESNEETQWEYLRGLLYAD
                     GTAQIGKSKGNPVYISYTDINKEFLEELQLLYLNLGIKATIYKATDGGYHKFHADQKE
                     YLCKPAWRLVVGNKPSALLLEKYTSFLSRKGVILENKKYRNNTKKAYKITSIEPVGKQ
                     DVYCVTVNSEDHLWICNGIITSNCQEITQPTKPLQHIDDDDAEIGICILSAINVLEIQ
                     SDAELRKVCDIIVRLLDSLIDHQTYPVKAAENFTKRRRSLGVGITNLAALLAKNNLKY
                     DELTSDAPNFVDELMEKIQYNLLLASCNLAKEFGACEKYHLTNYAKGIFPIDTYCKAV
                     DRVVSREPSQNWEYLRERVAKYGLRNSTLTSMMPCESSSVTSNSTNGIEPIKKFFIIK
                     SSKSGKLPFIVPSYQHWKNKYTLQFDMKTNRGYSNITAAIQKWTDMAISCMHYYNYEH
                     FENNKMEDTHLVNEFIYHYKMGNKTLYYTYSNDLDKQSVTDVAVEILPTETETVRPDM
                     GGCESGACSL*"
                     /db_xref="UniRef100_G8N875"
                     /db_xref="thc:TCCBUS3UF1_2130"
                     /db_xref="G8N875_9DEIN"
     gene            55312..56445
                     /locus_tag="BML_08182015_6_5m_scaffold_5_curated_closed_co
                     mplete_prodigal-single_68"
     CDS             55312..56445
                     /product="hypothetical protein"
                     /codon_start=1
                     /transl_table=11
                     /translation="MKVDLSKIDRENFVVRPGQIAEESSFLVFSPHIGSKWSKHTLIF
                     RSSIWTEFGELISASFPKFFNWGEQPDLSHRPFSTKANGGIMVMEKLDGSTLIVSKYK
                     GQLITRTRGTFDACILDNGHEIGLLIEKFPAAFDLKVDANGTCPYSLIFEWQTPNNVI
                     VINHAEPVISLIGKINHSDYSLESQDELDKLAVKLEVPRPQRFYYDKIKDMLEDVKTW
                     EGMEGVCVYSNYGQSITKIKSDWYLTLHRMKSELGSFGRVVDAFFAMNMPTYKDFYNS
                     IAETIDFEVANRCIPHISIICDGWKEVDLIVKGMKKFVKTQLTPHENKSFRDNRKVQA
                     QLIFDAYGKTNRSGYVFNILDGKEFEVDDYKKLLYQVIKEPQE*"
     gene            56547..57578
                     /locus_tag="BML_08182015_6_5m_scaffold_5_curated_closed_co
                     mplete_prodigal-single_69"
     CDS             56547..57578
                     /product="hypothetical protein n=1 Tax=Lewinella cohaerens
                     RepID=UPI000372CCB2"
                     /codon_start=1
                     /transl_table=11
                     /translation="MRKLASIQKITNIFPIPDADSIELAQVLGWKCVVKKDQFKVGET
                     IIYVEYDSVLPEREEFEFLRNKNFRIKTLRLRGQISQGVVFPLAILTPLEENYNIGDD
                     VTDILGIVKYEPPVKGNAAEFKGPFPEFVSKTDETRIQAVPELLLETPKPDYNEYYIT
                     EKLDGTSATFFSWSGGSLENEAEFGVCSRNLELKDTPRSSHWHIAHSLNLKEKLKSYS
                     NIAIQGEIVGPGIQKNKYKLSKVEFYCFNIVDLSMRERGNLIEMIDFCNELGIKMVPL
                     LDDSFQLYPDHTVDSLVELSRGTSQLNSKTVREGIVIRSVFPYRSNSLESSFSFKVIN
                     PDFLIKNGE*"
                     /db_xref="UniRef100_UPI000372CCB2"
                     /db_xref="jeo:JMA_43730"
                     /db_xref="A0A0B5AU03_9BACL"
                     /db_xref="UPI000372CCB2"
     gene            57657..58310
                     /locus_tag="BML_08182015_6_5m_scaffold_5_curated_closed_co
                     mplete_prodigal-single_70"
     CDS             57657..58310
                     /product="Uncharacterized protein n=1 Tax=Kordia algicida
                     OT-1 RepID=A9E1M3_9FLAO"
                     /codon_start=1
                     /transl_table=11
                     /translation="MKLEIDEARWTSDTHFRHTNVVKFDNSPHWSHEAKALTNKLPHL
                     PKHSDEYNQVLRQERDQLVKDSIRQDEAIIENWNKVVQPDQLVFHLGDFTFSNDPKTI
                     HSILDRLNGRIILINGNHEKPVHNNHDIKKRFYRIYDYLEVFVKDQRICLFHYPIYEW
                     NQCHRGAWMLHGHTHVKDTYDKQFKICNVGTMNWNYFPVSYQQLQIFMASKNNKFHH*"
                     /db_xref="UniRef100_A9E1M3"
                     /db_xref="X0UQR4_9ZZZZ"
                     /db_xref="chz:CHSO_0938"
                     /db_xref="A9E1M3_9FLAO"
     gene            58486..58749
                     /locus_tag="BML_08182015_6_5m_scaffold_5_curated_closed_co
                     mplete_prodigal-single_71"
     CDS             58486..58749
                     /product="hypothetical protein"
                     /codon_start=1
                     /transl_table=11
                     /translation="MKLYAFWKYDTFPYLLGAEVGTRNGMRVSPLGYGGYTFTAKFFL
                     PDELGESLVNELKEISAKREQQIESINSKYKEELSSLLYKFGR*"
     gene            complement(58824..59288)
                     /locus_tag="BML_08182015_6_5m_scaffold_5_curated_closed_co
                     mplete_prodigal-single_72"
     CDS             complement(58824..59288)
                     /product="hypothetical protein"
                     /codon_start=1
                     /transl_table=11
                     /translation="MSSFNFWELIPDSNSVDFIHFSGFDQFVGLLCCQGPPPNGLAAV
                     VVLADLFGRPEDAVASVGLQPEVCAFSRSGFCFDDFSDFVGIHFFCGLSSGSSSQHFN
                     TKPIAGLRKEKMHYFFDCFPTRQDQRVTRAQKNPARRNGLGEPPPPPTLKQI*"
     gene            59315..59704
                     /locus_tag="BML_08182015_6_5m_scaffold_5_curated_closed_co
                     mplete_prodigal-single_73"
     CDS             59315..59704
                     /product="hypothetical protein"
                     /codon_start=1
                     /transl_table=11
                     /translation="MYSAVVLTYESREICLDLAAKHIPDHVEMDEVIAHHMTINMGEL
                     LAQHKKFLNEIVEIVVDGFAFDDRVVALRVNRSVGGGTLSSNKIPHITIAVNRQKGGK
                     PVMSNNLKNWTTIDPVTLTGTIQEIDR*"
     gene            59701..60165
                     /locus_tag="BML_08182015_6_5m_scaffold_5_curated_closed_co
                     mplete_prodigal-single_74"
     CDS             59701..60165
                     /product="PREDICTED: NEDD4-binding protein 2 n=1 Tax
                     =Geospiza fortis RepID=UPI000395E25A"
                     /codon_start=1
                     /transl_table=11
                     /translation="MNQKTLIICRGIPGSGKSFEARHLAGPNGIILSTDDYWMIDGKY
                     NFNPAKIKEAHEWNKVRARESMAIGLGPIFIDNTNTVKKEWYPYYQIAQNNKYIVKFL
                     YPSSNWWNEIAPRIKDKSFTDSDVQVFFDRNTHNVPFEVIKNMMTRFDFNTI*"
                     /db_xref="UniRef100_UPI000395E25A"
                     /db_xref="A0A091SEU6_NESNO"
                     /db_xref="pseo:OM33_10505"
                     /db_xref="UPI000395E25A"
     gene            60215..60457
                     /locus_tag="BML_08182015_6_5m_scaffold_5_curated_closed_co
                     mplete_prodigal-single_75"
     CDS             60215..60457
                     /product="hypothetical protein"
                     /codon_start=1
                     /transl_table=11
                     /translation="MIKKEKTNNYIGYYSTEHSIDNGAAFYRNTRSGYPELVSFIQRE
                     DVADPIPPGLKKLGPVGDYLKSYKSFFSRPNDPRNT*"
     gene            60681..61007
                     /locus_tag="BML_08182015_6_5m_scaffold_5_curated_closed_co
                     mplete_prodigal-single_76"
     CDS             60681..61007
                     /product="hypothetical protein"
                     /codon_start=1
                     /transl_table=11
                     /translation="MKTQSIKEESSFTPRGLTSNWNFLGHYTPGKKRQGGEFVSRLES
                     ATNRRIKRDLAVSSSKSRKTVNVPEVKIEKHEDGSISWVGPRKNGKFGKKYQMSASLA
                     AKMGII*"
     gene            61011..61286
                     /locus_tag="BML_08182015_6_5m_scaffold_5_curated_closed_co
                     mplete_prodigal-single_77"
     CDS             61011..61286
                     /product="hypothetical protein"
                     /codon_start=1
                     /transl_table=11
                     /translation="MKNFFKKYPAISEWVQMLLIPKKYEWIDRFWNLNIFQQNIVIIF
                     NFLIFLVTVILSLVIIAIIWLKFFYIVVIVLGIMCPLYMIYMTWADS*"
     gene            61396..61548
                     /locus_tag="BML_08182015_6_5m_scaffold_5_curated_closed_co
                     mplete_prodigal-single_78"
     CDS             61396..61548
                     /product="hypothetical protein"
                     /codon_start=1
                     /transl_table=11
                     /translation="MRYFLLLCIAFVIGCATSHCQKDSSNFPKLYEVNYEKNLAIHKN
                     ELFFNS*"
     gene            61599..62135
                     /locus_tag="BML_08182015_6_5m_scaffold_5_curated_closed_co
                     mplete_prodigal-single_79"
     CDS             61599..62135
                     /product="Uncharacterized protein n=1 Tax=Orientia
                     tsutsugamushi (strain Ikeda) RepID=B3CTD6_ORITI"
                     /codon_start=1
                     /transl_table=11
                     /translation="MNIFLLSETNCPIESAEMSCDVHSRKMCIEQTQLLANLFSPDLL
                     ATKDCPRTQSGEVRKHSHINHPCDIWTKKSSKNVDWLITHARALFKEYTFRYKKRHFT
                     EDFLDWIENNKKEIKVPHGETTSFPIAIAADKNCRKTPGFNDMPRFEQYRLYYIHDKP
                     FSKWEKGRNVPNWFKRIN*"
                     /db_xref="UniRef100_B3CTD6"
                     /db_xref="ott:OTT_1175"
                     /db_xref="A0A0F3Q7N6_ORITS"
                     /db_xref="B3CTD6_ORITI"
     gene            62198..62758
                     /locus_tag="BML_08182015_6_5m_scaffold_5_curated_closed_co
                     mplete_prodigal-single_80"
     CDS             62198..62758
                     /product="hypothetical protein"
                     /codon_start=1
                     /transl_table=11
                     /translation="MNQPWHISFQTAFEYAKTAHSGQVRKFGEDTGKPYFIHPERVAT
                     AAKELANRFFSHLKLAYMTASVAIVHDVPEDCKFEVGTNPVEKVSSDLKFAKWQTIAL
                     QLLTKQPAESYDDFIFRILDAVKNYKGVDERVGSMAALIIKICDIRDNLVGTTVNNKI
                     KYKLSLRLLEDSFNTNFNKMSYFDDK*"
     gene            62767..62842
                     /locus_tag="BML_08182015_6_5m_scaffold_5_curated_closed_co
                     mplete_prodigal-single_trna_1"
     tRNA            62767..62842
                     /product="hypothetical protein"
     gene            62846..63091
                     /locus_tag="BML_08182015_6_5m_scaffold_5_curated_closed_co
                     mplete_prodigal-single_81"
     CDS             62846..63091
                     /product="hypothetical protein"
                     /codon_start=1
                     /transl_table=11
                     /translation="MNQLKLTIDQLRTALIGILGTDDSDILQDMANYIENCNNLQSNI
                     EQTSIINAMLALLDDNLNFNSKNYNGPHYSPHPELIK*"
     gene            63088..63333
                     /locus_tag="BML_08182015_6_5m_scaffold_5_curated_closed_co
                     mplete_prodigal-single_82"
     CDS             63088..63333
                     /product="hypothetical protein"
                     /codon_start=1
                     /transl_table=11
                     /translation="MNEESIIKLLDSEETLVSVAFIVGQAVFFLVSRKNSNAPFLIRG
                     YDSKRNTIYPDFIPCSSINAARSAFNTIHNHLQFNFR*"
     gene            63340..63630
                     /locus_tag="BML_08182015_6_5m_scaffold_5_curated_closed_co
                     mplete_prodigal-single_83"
     CDS             63340..63630
                     /product="hypothetical protein"
                     /codon_start=1
                     /transl_table=11
                     /translation="MNFLIGFLTVGLILFMVPWTGYLLINLMEILEEVDYSKPIFGNL
                     KFILNYLKTKLSLNSFSQNFEDSVFVGVIFYLILFSLISLTGIIGSVILNII*"
     gene            63635..63727
                     /locus_tag="BML_08182015_6_5m_scaffold_5_curated_closed_co
                     mplete_prodigal-single_84"
     CDS             63635..63727
                     /product="hypothetical protein"
                     /codon_start=1
                     /transl_table=11
                     /translation="MNTYFNLIKYSAIFSNSFFMDFAVVILNII*"
     gene            63727..63900
                     /locus_tag="BML_08182015_6_5m_scaffold_5_curated_closed_co
                     mplete_prodigal-single_85"
     CDS             63727..63900
                     /product="hypothetical protein"
                     /codon_start=1
                     /transl_table=11
                     /translation="MIISAETKFEKLLSIILTSDGQGAKIKEIALCEILSRFLNDNLK
                     NQNNGSHTTIQDI*"
     gene            63869..64210
                     /locus_tag="BML_08182015_6_5m_scaffold_5_curated_closed_co
                     mplete_prodigal-single_86"
     CDS             63869..64210
                     /product="hypothetical protein"
                     /codon_start=1
                     /transl_table=11
                     /translation="MDLTQQFKTSNEFVQRAEELAREVLGREYKRYLSKGNLVKECET
                     AFKNCWVKAHQELWGDEFLKRWVKNYVMYYMAVVYEAVYTATKDNQLSSVFSNAYVGA
                     IVREFGFKLQF*"
     gene            64647..64729
                     /locus_tag="BML_08182015_6_5m_scaffold_5_curated_closed_co
                     mplete_prodigal-single_trna_2"
     tRNA            64647..64729
                     /product="hypothetical protein"
     gene            64765..64842
                     /locus_tag="BML_08182015_6_5m_scaffold_5_curated_closed_co
                     mplete_prodigal-single_trna_3"
     tRNA            64765..64842
                     /product="hypothetical protein"
     gene            64858..64928
                     /locus_tag="BML_08182015_6_5m_scaffold_5_curated_closed_co
                     mplete_prodigal-single_trna_1"
     tRNA            64858..64928
                     /product="hypothetical protein"
     gene            64993..65448
                     /locus_tag="BML_08182015_6_5m_scaffold_5_curated_closed_co
                     mplete_prodigal-single_87"
     CDS             64993..65448
                     /product="Uncharacterized protein {ECO:0000313|EMBL
                     :KKN62964.1};  TaxID=412755 species="unclassified
                     sequences; metagenomes; ecological metagenomes.;"
                     source="marine sediment metagenome.;""
                     /codon_start=1
                     /transl_table=11
                     /translation="MATELFTKEEFETRALPVHKQTQERLWKELGLIQGEYAYSIAID
                     PHTNIHLRSSIDSSGICATTGENSIRAWLTDSEGNNLGSKVSKWTTRQPGWDVRTKDV
                     LRTLWGWRKKAGDCPMCGNPKKIFKVKKDGPNKGRVFAKCDEHEGFTWL*"
                     /db_xref="A0A0F9S7D0_9ZZZZ"
     gene            65600..65839
                     /locus_tag="BML_08182015_6_5m_scaffold_5_curated_closed_co
                     mplete_prodigal-single_88"
     CDS             65600..65839
                     /product="hypothetical protein"
                     /codon_start=1
                     /transl_table=11
                     /translation="MKILNTFVISFICFGLTSCTPDSAVVPNSGRSIIMDETGSFMGL
                     KVIILDGNEYYATKSAEGYWNLCPKLSTKTELNNN*"
     gene            66288..66512
                     /locus_tag="BML_08182015_6_5m_scaffold_5_curated_closed_co
                     mplete_prodigal-single_89"
     CDS             66288..66512
                     /product="hypothetical protein"
                     /codon_start=1
                     /transl_table=11
                     /translation="MKTVKEWLLWADAQGYEWAHKAMHNHIVSPMSEYNEIGFSRLDL
                     ALEHAFLWTKSPEGRNYWLQIFEDLKPKPS*"
     gene            66537..66607
                     /locus_tag="BML_08182015_6_5m_scaffold_5_curated_closed_co
                     mplete_prodigal-single_trna_2"
     tRNA            66537..66607
                     /product="hypothetical protein"
     gene            66630..66866
                     /locus_tag="BML_08182015_6_5m_scaffold_5_curated_closed_co
                     mplete_prodigal-single_90"
     CDS             66630..66866
                     /product="hypothetical protein"
                     /codon_start=1
                     /transl_table=11
                     /translation="MIKNNNIVYHRETNPCSSSLNPAGCLLITLATQLIVGISILIFP
                     VTLLFFGLSTPWGKINVDIFPPRIWDMNAVESVQ*"
     gene            66961..67572
                     /locus_tag="BML_08182015_6_5m_scaffold_5_curated_closed_co
                     mplete_prodigal-single_91"
     CDS             66961..67572
                     /product="hypothetical protein"
                     /codon_start=1
                     /transl_table=11
                     /translation="MQFETLKSQSMQFGETKDCTVKAVALALRTSYADAWNKCKAAGR
                     KVRNGMRPSQYHPILINHGLSLTLIHHPARSVKALESYGLRGRFLVETSRHVLYFEDG
                     KAQDWTSEKQNRIETLYKIEGEAIGVDPQCDRLNLNYIESNILAAPKRTRKTSTCWKM
                     VRLDTNQTLCTYRRKPTKQISSIANGGYLPSLGRHVKIAIVPA*"
     gene            67628..67960
                     /locus_tag="BML_08182015_6_5m_scaffold_5_curated_closed_co
                     mplete_prodigal-single_92"
     CDS             67628..67960
                     /product="hypothetical protein"
                     /codon_start=1
                     /transl_table=11
                     /translation="MQITSISRLADHFECRTLEELGRHFYDTTECGVATEYLTINDSI
                     FSHDDHYGVKRDLPNIWAGHYVVGIRFHSIVEGSDAEFSADPVYFPCNYSEIKDALQY
                     LEEVTEIV*"
     gene            68035..68217
                     /locus_tag="BML_08182015_6_5m_scaffold_5_curated_closed_co
                     mplete_prodigal-single_93"
     CDS             68035..68217
                     /product="hypothetical protein"
                     /codon_start=1
                     /transl_table=11
                     /translation="MDEHEILRLSLIKINTPPHANRERVLEVKTLNADENEILITRVP
                     EQDLLSALQAFLNRID*"
     gene            68224..68619
                     /locus_tag="BML_08182015_6_5m_scaffold_5_curated_closed_co
                     mplete_prodigal-single_94"
     CDS             68224..68619
                     /product="hypothetical protein"
                     /codon_start=1
                     /transl_table=11
                     /translation="MKLYQAHLISHPKHSNQSMPLRWDGEKFREGFKFDAEDFNTPYE
                     AQAILREHGKNDINLIPVVFTIEINSMSYSDMYDNMEEWTIGDNISFIVQNKTWEGKI
                     VEIYPDTGLLEVNGSFGKDWVYTTNAKLL*"
     gene            68625..68834
                     /locus_tag="BML_08182015_6_5m_scaffold_5_curated_closed_co
                     mplete_prodigal-single_95"
     CDS             68625..68834
                     /product="hypothetical protein"
                     /codon_start=1
                     /transl_table=11
                     /translation="MRRTATEWFLWADVRDYDWAHNALNWSILSDRKRTQNKYKSLSA
                     ALWSCFVWQETIEGFAYWNNIYNTL*"
     gene            68871..69104
                     /locus_tag="BML_08182015_6_5m_scaffold_5_curated_closed_co
                     mplete_prodigal-single_96"
     CDS             68871..69104
                     /product="hypothetical protein"
                     /codon_start=1
                     /transl_table=11
                     /translation="MKTVKEWFLWADAQGYEWAHKAHYNLIVNPLYKNSANKIVDSLV
                     YALDNAFLWSESMEGQKYWIMIDRELKRSYTGL*"
     gene            69115..69396
                     /locus_tag="BML_08182015_6_5m_scaffold_5_curated_closed_co
                     mplete_prodigal-single_97"
     CDS             69115..69396
                     /product="hypothetical protein"
                     /codon_start=1
                     /transl_table=11
                     /translation="MSERETISDTIVEFLEGEKYFNAPYGILPGLQKAGKGKVRTIAF
                     GVSRYLDATIYIWSSHKISVKGQGGLAYKFDGEYSSPSQLIDKFKEEIL*"
     gene            69449..69676
                     /locus_tag="BML_08182015_6_5m_scaffold_5_curated_closed_co
                     mplete_prodigal-single_98"
     CDS             69449..69676
                     /product="hypothetical protein"
                     /codon_start=1
                     /transl_table=11
                     /translation="MKTIKEWFLWADAQGYEWAHKAMHNHIVYPLYRDSFNRRPPTLY
                     TALALAFNWRSSPEKESHWERIHNDLVKNSI*"
     gene            70218..70403
                     /locus_tag="BML_08182015_6_5m_scaffold_5_curated_closed_co
                     mplete_prodigal-single_99"
     CDS             70218..70403
                     /product="hypothetical protein"
                     /codon_start=1
                     /transl_table=11
                     /translation="MRKEIFIIQAQLFANEKWYDLTTFGDTLEEAREELQEVKKTNYY
                     PLRIIKRVTTVENFVME*"
     gene            71353..71634
                     /locus_tag="BML_08182015_6_5m_scaffold_5_curated_closed_co
                     mplete_prodigal-single_100"
     CDS             71353..71634
                     /product="hypothetical protein"
                     /codon_start=1
                     /transl_table=11
                     /translation="MNITELQDEITRLTEILSVAEASEKRGIQLQLDEAKADLKSLME
                     DDEDETEIDLFLSDEEEDEEDEDDFEDDDEDYIPLSFRGDDFDEENLWD*"
     gene            71692..71961
                     /locus_tag="BML_08182015_6_5m_scaffold_5_curated_closed_co
                     mplete_prodigal-single_101"
     CDS             71692..71961
                     /product="hypothetical protein"
                     /codon_start=1
                     /transl_table=11
                     /translation="MQTKPKSTSTPAWLIQDGAAALKALKKERKGTRHKSETLRRFDR
                     LEPGQGFRTVKNKIPTIRTMAVQMGRSLTIRSTGKGGTYLVVRNS*"
     gene            72092..72514
                     /locus_tag="BML_08182015_6_5m_scaffold_5_curated_closed_co
                     mplete_prodigal-single_102"
     CDS             72092..72514
                     /product="hypothetical protein"
                     /codon_start=1
                     /transl_table=11
                     /translation="MENTTESTVIETLATVTPQTAAPAAVKVRKTRSDKIERPVKLAL
                     PLYKNTLKMREATSKTPAAIKGEGTIKDLAELLGWDVPPAHGLTKGLALLGMATVVAD
                     KSAPKPMKGRTSKVYAFNAELVAKSASTPKAVKKPAKA*"
     gene            73040..74509
                     /locus_tag="BML_08182015_6_5m_scaffold_5_curated_closed_co
                     mplete_prodigal-single_103"
     CDS             73040..74509
                     /product="hypothetical protein"
                     /codon_start=1
                     /transl_table=11
                     /translation="MLHSITTPHPVLLSEEQRAAYNAAMSGKSVSVDACAGSGKTHTA
                     HAVTINYNGNVEHVPFSRTLSDDGIKKYAAYAHTNVLNFHRRGLKLSGNVDVDVKKVE
                     RLAETVNEKHAASIAELVEKFKLEAVGLNFESELSPEQVATKYGFKLDFVDEAMEVLA
                     LSDAQTKVLDYADMLRIPVISGKFRKLDGLVVLDEVQDYTPLAWCFLRDCLTDSSSHV
                     FLIGDPSRQTLMAFAGASPEVFNIMANHYGCVGHELTYNRRCAHAIVDAAPFRGNMQA
                     LPDAPQGYIGTDTLENVTNSIADGLHYNDAILSETNAPLIQLGIQCLTRNIPVRMRVE
                     KLDKMILRFAYAYLDTRKTAVGNIAAKVQADIAEAIANEANPNYIADMQDAHKCIDAL
                     ETYCLSKGMVKPVWRFMGKRKIPMNPIQVALHELCKGETGITLMTGHTAKGLEWNTVF
                     YLPAKVKAPEQDWQVAQNNCVAHVIATRAIERFITLFAA*"
     gene            75650..76066
                     /locus_tag="BML_08182015_6_5m_scaffold_5_curated_closed_co
                     mplete_prodigal-single_104"
     CDS             75650..76066
                     /product="hypothetical protein"
                     /codon_start=1
                     /transl_table=11
                     /translation="MSHLTRYVDGEYIKEERTWPYCFNLNEPHPMEFLMDVSNVLQYT
                     KDLKAFAPLLITLTPFQKFLFQTEHLTKIMNRFPPTTINEHDSQFFSKLLDDATPQQL
                     AKAYVGVLKLDHLGNSNYKYYETPTTVSIERIPYIK*"
     gene            76139..76372
                     /locus_tag="BML_08182015_6_5m_scaffold_5_curated_closed_co
                     mplete_prodigal-single_105"
     CDS             76139..76372
                     /product="hypothetical protein"
                     /codon_start=1
                     /transl_table=11
                     /translation="MENKKTFNEWSELGYKIKKGSKGTKINGKFFFSSDQVERTSYKS
                     GMSPPYGGREAGYDIWEAHDLDNPLEENHYGQW*"
     gene            76385..76588
                     /locus_tag="BML_08182015_6_5m_scaffold_5_curated_closed_co
                     mplete_prodigal-single_106"
     CDS             76385..76588
                     /product="hypothetical protein"
                     /codon_start=1
                     /transl_table=11
                     /translation="MKPEDDLENPTPIDILLSGENEYITLVEKSIEFACIELIDAIRS
                     VQDWNDTYVGECIDRLESVLTNR*"
     gene            76633..77046
                     /locus_tag="BML_08182015_6_5m_scaffold_5_curated_closed_co
                     mplete_prodigal-single_107"
     CDS             76633..77046
                     /product="hypothetical protein"
                     /codon_start=1
                     /transl_table=11
                     /translation="MTSEKLDTLWIEWIKALKSETSINNTPLYPATGVLKKKNLCRAA
                     DGYCCLGVLCLISEELEMNLVDEGWMRLKQVSPYENKRLFYAMNNKFLDRNEEIMNLN
                     DSLYKWPIDYLIEEVAPDHLKETLRLIKYGDVNIK*"
     gene            77094..77858
                     /locus_tag="BML_08182015_6_5m_scaffold_5_curated_closed_co
                     mplete_prodigal-single_108"
     CDS             77094..77858
                     /product="hypothetical protein"
                     /codon_start=1
                     /transl_table=11
                     /translation="MKSFKEYIVESKKSNSEEDTLQEMLRDSNLDKLASDIANQIMEP
                     IYKYYETGDSKILYQDHFLTPREDFSFKKCMGDYTMEVDYILSNSGTALNDASETYMS
                     IKVVNMNSRTYADNPEYYSKQILQRLKREVEDLVEHEMGHYYMRKGFDVGECLYHTQG
                     ISKYFTDPQEIVLHSKVIFNNFKRRYPDFKDMETSQIKEILLKLVKQLPYDTNAPRGA
                     KFTVPIQNKYVNFIMKHFILSSPPPVIKLRGFERPH*"
     gene            77861..78532
                     /locus_tag="BML_08182015_6_5m_scaffold_5_curated_closed_co
                     mplete_prodigal-single_109"
     CDS             77861..78532
                     /product="2''''-5'''' RNA ligase n=1 Tax=Leucothrix mucor
                     RepID=UPI0003B5B973"
                     /codon_start=1
                     /transl_table=11
                     /translation="MNFNKLTSLLLESETSTKYKYPRTYHMPFSEALASDDKFVTNPN
                     MFDGKEVVVTLKMDGENTSLYNSCIHARSLDSAHHSSRDWVKSWHSKFAHEIPDNMRI
                     CGENLYAQHSIKYNNLKSYFYGFSIWRGEQCLSWDESLEWFDLLDIKPVEVIFRGVYN
                     EQKILKSYESYKTEHEGFVIRTASGFSYKEFSDSVAKFVRKNHVQPDSKHWATAKIIP
                     NELES*"
                     /db_xref="UniRef100_UPI0003B5B973"
                     /db_xref="bbe:BBR47_27770"
                     /db_xref="C0ZD95_BREBN"
                     /db_xref="UPI0003B5B973"
     gene            78657..79457
                     /locus_tag="BML_08182015_6_5m_scaffold_5_curated_closed_co
                     mplete_prodigal-single_110"
     CDS             78657..79457
                     /product="hypothetical protein"
                     /codon_start=1
                     /transl_table=11
                     /translation="MRFEKLYLLFSESLKDDPDDFPKMGAGDVDADFEVGETNFPHGD
                     GYPNSFKWKDYEDVVQIDSIDVTEEDIKKFDKKHLTTIKDYVVKHIPWIYEYDRAPQL
                     NSINNQELKSVLGEIQECIHTFNHWRTETRERVLKTDWWLEEWEKAQAITKKYPNVQK
                     EIDNFYKLYEFIMEESPENAESDSNYPCYVTLYDITRRLGGGEEGGWWYDNATLVKSI
                     KVKSFIEANRAAKSLYNELKDADLDGKPKIYLEKNKGNATKEEIPSYE*"
     gene            79639..80889
                     /locus_tag="BML_08182015_6_5m_scaffold_5_curated_closed_co
                     mplete_prodigal-single_111"
     CDS             79639..80889
                     /product="hypothetical protein"
                     /codon_start=1
                     /transl_table=11
                     /translation="MSKEYLNELYNNLTNKYTDDMVGVHFSRMEEVSFNPKPFHHDPI
                     GVYVFPRKWILDNLLSKNTMFSKMPYQYIIIPTSKAVFLDLDMTLKKAQSLLKQMGIP
                     ETYLTDGNTYHRSTQDSVGHMFWGAIERYRHDNKLSKNMSWNTLFKKTKYNALIDNGN
                     SIIHSNEPYQYVYLEPGTFKVVTKFSNKGYGKIITDFANTFKELGWEIKRRKKQTSYS
                     HPELSITKGRLQIIVALNDDYVHIKAYGFKDEFDKSYGNTWRGGDPSDALKDVVNFIE
                     STSVDEREDEYQIQKEKDKNTLIEYAKEFGFKSPSPRDVNIFRVYEDKEDGVKVKLLV
                     YIHQDLLNVRIQKQKSYYWKNYYYYSEAVPIDGDFKKATITALNQIEDNIKTDLESND
                     FDKKVKAKTATRNLKYIRRNVFKL*"
     gene            complement(80906..81385)
                     /locus_tag="BML_08182015_6_5m_scaffold_5_curated_closed_co
                     mplete_prodigal-single_112"
     CDS             complement(80906..81385)
                     /product="hypothetical protein"
                     /codon_start=1
                     /transl_table=11
                     /translation="MKRLSNNFVTESKDSRLGKQVMQRTYDLLASELGSKFSQRGRDH
                     YVRKDGTSIQISFTPFGGMMNRFASRIAPGGGGPTARLVVKIDYNSDLLGYGDSGDEV
                     SVIWKVYDDFASNIRAGSTTDNGRGLGPDKVQQSHDQNNIGRAAQSFLDIVKQYITR*"
     gene            81518..81928
                     /locus_tag="BML_08182015_6_5m_scaffold_5_curated_closed_co
                     mplete_prodigal-single_113"
     CDS             81518..81928
                     /product="hypothetical protein"
                     /codon_start=1
                     /transl_table=11
                     /translation="MKNKLKIKQEIMNKMVSLVGSIIDVYYSVPIHERNFAFNYEVAY
                     SLIIGMRTLQTQIDTKKLVLLLNMSVTSSELDKHFLDYLKAFHNSAWKAATKIPKKNI
                     IKEETYEMTIWVKECIYYINQLVDFFNVINGYEK*"
     gene            81918..82175
                     /locus_tag="BML_08182015_6_5m_scaffold_5_curated_closed_co
                     mplete_prodigal-single_114"
     CDS             81918..82175
                     /product="hypothetical protein"
                     /codon_start=1
                     /transl_table=11
                     /translation="MKNKWSLLLFKCPMCDCKRIHLNYSDGLLMSDGFEICLYCGAKR
                     GIVDSIIRINEDYDEFIKLYGMEYIDRIDTAERIIKEFNFN*"
     gene            82296..82529
                     /locus_tag="BML_08182015_6_5m_scaffold_5_curated_closed_co
                     mplete_prodigal-single_115"
     CDS             82296..82529
                     /product="hypothetical protein"
                     /codon_start=1
                     /transl_table=11
                     /translation="MYTDKQKNAIIEVRNLFEKHNIQISCEDPYCGVEMSIAGVEVEA
                     SLKSLNKLIATFSYTEPESSKPNNQFREWIDTL*"
     gene            82568..82732
                     /locus_tag="BML_08182015_6_5m_scaffold_5_curated_closed_co
                     mplete_prodigal-single_116"
     CDS             82568..82732
                     /product="hypothetical protein"
                     /codon_start=1
                     /transl_table=11
                     /translation="MIKIKHPQFPGYLYVSGNCLEIFHKTFPSNIRIQIFENLYIIKK
                     SECVEIELIC*"
     gene            complement(82722..83222)
                     /locus_tag="BML_08182015_6_5m_scaffold_5_curated_closed_co
                     mplete_prodigal-single_117"
     CDS             complement(82722..83222)
                     /product="Gp25 n=2 Tax=Vibrio phage KVP40 RepID
                     =Q6WHG4_BPKVM"
                     /codon_start=1
                     /transl_table=11
                     /translation="MAIKINNLNSKNPQGYSYVDIHFDLEEIQKDGGKGIETNIVAGK
                     DIMVDINTTAIRNSLINILTTSKGQRPLLPNFGINLYNYIGSPITESMGGLIGAEIDR
                     GITQWEPRVKINKIFIIPNPDRYLYQIILVLDPVDLLNEQIVLTGNLAQEKGFTFVEG
                     PVKLNR*"
                     /db_xref="UniRef100_Q6WHG4"
                     /db_xref="Q6WHG4_BPKVM"
                     /db_xref="mmt:Metme_2431"
     gene            83237..83806
                     /locus_tag="BML_08182015_6_5m_scaffold_5_curated_closed_co
                     mplete_prodigal-single_118"
     CDS             83237..83806
                     /product="hypothetical protein"
                     /codon_start=1
                     /transl_table=11
                     /translation="MRSKFDITFESYAGRFTKGGFYPGDFVKFKEDALKDKSIQSGSS
                     EYIDKIKELMDSDLTLRIGRITGTSATKSANADGTADQFVATVYQTLPGNSTTSTNNV
                     ITVPLSVLEKMAYSADETQVKVPDSFKRETEKLSHTNRHKASADFQDNSYDSGKDFNS
                     GSRDNTVEGTPKQFEKDSSASGVKKYKGK*"
     gene            83806..84393
                     /locus_tag="BML_08182015_6_5m_scaffold_5_curated_closed_co
                     mplete_prodigal-single_119"
     CDS             83806..84393
                     /product="hypothetical protein"
                     /codon_start=1
                     /transl_table=11
                     /translation="MTHQFNKAVTTIRESFKSSDMDMPTAYEIFRTEYEKSTGISWSY
                     EKFLNRSYNWDFYGDDKGFIAVRPQKSGFVKLVSVAGRDRSKYKGLKELMSTGLPVWG
                     AVDVKVLSNLENKKVGYIKATPLLVKILIKTVGKNMFGDANIVVNKDGTLNVTYSDIG
                     TVTKVFIASPEYYKKLMSDVKLPKIIQLQILKLLK*"
     gene            84424..88947
                     /locus_tag="BML_08182015_6_5m_scaffold_5_curated_closed_co
                     mplete_prodigal-single_120"
     CDS             84424..88947
                     /product="hypothetical protein"
                     /codon_start=1
                     /transl_table=11
                     /translation="MILLEKISIEERNKRYSDILEPYKDDPNVFVSFTQDVGKMSHDQ
                     VYNTPKTTLIDNLIEKIKQIFLDKKIINSSSVVGRDRYTGEYFDKYSDIIKGYDQSIS
                     EQLKDFGEDDLAEKFLNYLKYTNRIDEFESVLQEISELFSNKGIYLGNYYGKFGYDSE
                     RKQPSHTVEIDSKKYKIPVVLAKYPEAKDLLNRYTKLYAWVKGHIHGSNAKLGINPKS
                     TYSTPMGIYSYPVKAAWDQYISSNYVPFQGDSPWIWVFKPKHPEKILRGIGDANSYTE
                     SNFQEDYNKLKNTLGEDFIYDPYTDGVLYNSSWTADIPGRKFWALTKFIAEKIAKETS
                     GKFNYKWPTIIASCGYEGVVDESGSGTIHVNEPTQAVFWLNNYIEPITLINNDNIRKR
                     TKRNSNYSVSGVIEKIWDKVKESNNKKFKLPDHFIDHMYSSLSNHKDMMQILQEQILI
                     DYPYYYKRFDTNQVLNVILNSPFSIASDYPAITLLDSKYINNPPKKYINLIEEADLYS
                     SIYIHKRWKNYFIDIPQWVVKAWYKNNPEYIVRFYSELSNMYPNIMDTVISSTSTLNL
                     DQLKRVFLSNIDTITKNPNPNIILYNLKLFYSKIEEYPDTFIKILDTIKLSNPEVLQL
                     PKFKQFLNTVNLDLYKFGNISSYISFFEIESNSTVRKRLFKKIKETLTEAYKKYPNDM
                     GEVVVGGVDIYNKVLTFISLSPFSEVLAAFGEDNFVKFITQSKTFNGSSEAKTKILTE
                     VIKHLNKFDTSNISIITNTILQNFQHIPNSRYYNILKAIALKSNFLTSKTINDLLVVI
                     RDLNNYNTIKFDLFVDILLEIKNNSSKPIDFNILIDSKKSIGNQIDTLKILVDNNIID
                     KDEFNYSDIILRIITDANYYKNITKLNYKLKDENQILNMMDNFKKLKFYDIHYSSYSN
                     YINYILNYIPNDFVLKQLNIIFEILYSINSPYSQRENISISLYKEIIPYLKDMTEEAI
                     SGVFYTFNPASTDLSVKKELYKIDKFQYLNALKIKSDQNFQIKIKSSRYEESEILKMI
                     EDKNGSKLKKIFGTPPVIPPGNVIYDKLKTDYFLAEKYLYMVGNPISNEQSEWLNPII
                     LFVLDDILIDNNNYHKSSSIIRTLYDLHQNNLVLNTTTKSKLNSVLQFIIKEKYKDNY
                     IDLEDDGWGILIRTAIACYRFITSKSIHEVLLNINDDKKYYGFTSKQHMVKSIIFTKS
                     PSTELQNKVIELVPKFFSCSSMINFIEDYITKYQQWPNIPLLYDHLNTHCLDMVNLVK
                     KYNNIPAPCKIPVLEEIKELQNKFITEFNLKLQPISTSHYDDTVKGAYIVCKITPVND
                     IIQPGSVFRIEDSTAYSWGYEYEIVGVSPSEPTIILSRVFDRQDIVTYFDAVVSGNPS
                     KLFSKSDGIEHSYSKFVKELNLILKPLTSQNIDNLKIGNYIFYKTKDAPKYGTVNIIT
                     NYSDTSDVFTVKGFYPDDEDLLVTSYYYKDWILQNFDLIVGGNPHKLFEKVKYEIPNG
                     DMGSYDEYEDIKI*"
     gene            88967..90778
                     /locus_tag="BML_08182015_6_5m_scaffold_5_curated_closed_co
                     mplete_prodigal-single_121"
     CDS             88967..90778
                     /product="hypothetical protein"
                     /codon_start=1
                     /transl_table=11
                     /translation="MPDSLENYPISTNSYIHFDGVNLKDALKNRLNQTGLFTDQNFEG
                     SNLSHYNEIVSYLFSMLLFYLNQQSNDGVFTEVQLYENINKLVKKLDYKPIGHQTATL
                     AFEASVKDLIPGLYTIPRYSYVEVGGIKYSFNEDITFSKTTNLTSEKLVDMSKEKLLY
                     QGTFIEHALITATGNENEIIFLTLDDAVIIDHFNTDVYVKDAITTKWTKWEPTTSLYL
                     NRANEFKYELRYNENKRYELKFGNNINGRKLNSGDKIAIYYLKTDGVKGEVGANVLPG
                     KSLIFYKSNRLNEIITDISPETNASQFFPNSTLSFVNKCTSSSYGEPESVEDIRQNAP
                     GVYRSQFRVVTSNDYESFIKTNFSNLIYDVKAYNNSKYLNRYLQYFTNLGLLDSNQES
                     RALFNQVNFADSCNFNNVYLFVVPKTVGNTLSYVNPAQKSLIIDTIREEKVLTSETII
                     LDPIYLAFDIALGVDTSTKIKDRKNTVLKIEKTANSRRSDESIKNEVVQKIKNYFLRK
                     NSKLGQTIDLNQLTTDILNTDGVRKIFTTRPDVNSQVEGLRLISWNPAYGDVSIENVI
                     TNLTIEEFQFPYLIEDIDFNTKIVIQSNNTKYEGVEY*"
     gene            90778..92661
                     /locus_tag="BML_08182015_6_5m_scaffold_5_curated_closed_co
                     mplete_prodigal-single_122"
     CDS             90778..92661
                     /product="hypothetical protein"
                     /codon_start=1
                     /transl_table=11
                     /translation="MNINQNFGFSYVTTFSVSSDFLSAFDVDWGDGNYSESWPHFHSY
                     NSSGEYTVRILGCSALSSIQYIETVCVEDYVKPTLEIIQDPLFSYVGQGEIFQLGVSS
                     LTPNITLHFYSSGSESVPYSEPSGFWDHLNPRWRFLDINNNVISMITLSGTPMTYEAD
                     NKTHTVGYSAGYTFKYIDDMPNTPILFVTLETNHSNSRVYSGIPHEVVPIIPNSLCIT
                     EDGVRPIYSLQWAGVPIPYVISVCNDEYPSSTILHYISGTIVNAKLISECTWLDNSIV
                     LDTIYLKDENCFHTGGYLMSSITIPTTEIPSVSTVIVPIQCNFSGTYDYKTVRIPAQK
                     AKIVVSAEVSYLGNNYSLSGTSNEFTIYPFEEFHSFRRRGESENLAEKLKYYAFTDRM
                     RNFPTLWEYVDSIFGTDLDSLGSRAFFGIDRFVDQHGDIDRCNIRSLLGNAKMMDVNS
                     DDYGLDAPHAVQRILDLASIPLEKIVGTRCVCNTNFQNCENCCGGNVCRQCGFDKRSN
                     VGSPLTMSDYVTAGVPILYKEQSGSVYEIFNVVSQNNQNVYQLHTLSGGPFENTSLTN
                     FCFYKWDNAPQGNPLESEIDYLSEFTTISPNISSMDEWFGDGGVIEEVLNYTILKGLG
                     LHS*"
     gene            complement(92652..93908)
                     /locus_tag="BML_08182015_6_5m_scaffold_5_curated_closed_co
                     mplete_prodigal-single_123"
     CDS             complement(92652..93908)
                     /product="Uncharacterized protein {ECO:0000313|EMBL
                     :KKS89335.1};  TaxID=1618908 species="Bacteria;
                     Parcubacteria.;" source="Parcubacteria bacterium
                     GW2011_GWC1_43_11b.;""
                     /codon_start=1
                     /transl_table=11
                     /translation="MEITTFELFEIAQELETRSSLFRQFWDIGKPKIVDNSSPIKTAC
                     ITFDEVGNAISFIFNFEFWSSLDLYSRSFVTSHEMLHILLNHGKRMIALADDSNANKA
                     MDIVVNHLLINDMGFDRTKLSFDWTEYCWVDTLFTGSDIPPSTKSFEYYYSLLKNTKT
                     PDLSCIDFHGISENGEGDYYKLCDTLSTYIKGQDIDDKLKNIIKNFGEPASHKYPGTG
                     IGAWIDINGINIKPPLKKWEKIIKPKKKKLIYDFNTINTWIRDNKRLSSFIEENPIFL
                     ETESYVEGYYTDIKFTQIWFFLDTSNSCIEYKYKFLDISKTLSKHKFLVDLFTFDTVA
                     KPVPPDLKRIHGGGGTSFKCIEDFIQSKCILDGLPYPDSVFVITDGYSSTLANPEHPN
                     RWHWFLTSDSNSQFMAENIHKLSDYE*"
                     /db_xref="A0A0G1CUB4_9BACT"
     gene            complement(93899..95500)
                     /locus_tag="BML_08182015_6_5m_scaffold_5_curated_closed_co
                     mplete_prodigal-single_124"
     CDS             complement(93899..95500)
                     /product="ATPase n=1 Tax=Ralstonia phage RSL1 RepID
                     =B2ZXW0_9CAUD"
                     /codon_start=1
                     /transl_table=11
                     /translation="MDYSQFRIINATPPKMDFWLKTKQNVLLIGKHGVGKTALITDTF
                     NRNGLIKNKNYLIFSGGTLDPWTDFIGIPKKTTLTDGAEVLDYIRPRYMNSELEAIFM
                     DEYNRTSPKVRNALMELIQFKSINGKEFPNLKVVWAACNPHDDELDYNVEAIDPAQGD
                     RFQIIVQLPNKPNSDFFKSKYGENGTQATIWWETQSSVVKDIVSPRRLEYCLQYFNVG
                     GDISEILPITANSRALKDALKRNPSINSFMDALNSNDYLLVQSLLNDENVYDEIINTI
                     ILEEKYYSTLSNYLKEERISNLLLTNDKFFDWAVNNHNINSRIKNILSDIYSSIEGTT
                     DFNKYKEDRLKLIFNHKKDDSLNYLIANPLATKFSSDKFCPFTEDNVDRLDKIITKQN
                     DFSTLNITKRNVFLNNYWLKTSGYLINPDELSADIKHKFLSFVDLLAIQNKNTPNNLS
                     KYTGLFEYVNSLLLSIINKNEFEDFIYFSQLHNYINIIKSSPTLLEKFIIHEKDFIDV
                     GDYPINNIIEPIKTNAYGSDPVIWK*"
                     /db_xref="UniRef100_B2ZXW0"
                     /db_xref="A0A0G1CUT6_9BACT"
                     /db_xref="B2ZXW0_9CAUD"
     gene            95548..100866
                     /locus_tag="BML_08182015_6_5m_scaffold_5_curated_closed_co
                     mplete_prodigal-single_125"
     CDS             95548..100866
                     /product="hypothetical protein"
                     /codon_start=1
                     /transl_table=11
                     /translation="MPSIILKKYSEPETLGRDDLSLADSSNPYTYSEWVQRNYGIAPN
                     NPEVQYQKYLLNWYSDKTNKLETSTVKEDYINLLKRLNVVFRDDPQFRQFSTIDFDDK
                     MQLKLAVPYYVKKLKEIALYYKNKRESIRLAKIKYNMIGSFNSIERTFYDYILKAFTK
                     RDYVLNVPSQSAWNMFPDLSSVNTGFSIEIEELYDDTDYFDEREEVSYSYELSSSNPL
                     FFILDDIINQQFNVSVIQDVPLSGLQIPINFSSCVSDYSLNAESLPIANEKYLGTNKY
                     YLTGGYFEEDFYNIKLDFQLGNNFFYWFSGEYIEEAPHPRFVPIPINDLNWVKYGATS
                     SPVYSAADTIFVNNNGSIEGAWLSNTKTKKVDDTMQVNVKNNKVFKFPYPSIGISAEG
                     LEWTGKGVSELDSYYKSFFPDQSEQNETNKILKKLYWLDSDSISSVKPISIHDTTLID
                     SGAFPSKKFHLSDKVITRPDTSDGVHDYNPDEIFDNELTVDWLYDFDKTQLPILDGIT
                     NIYWPLQTFTSPDDIPISYTFGDKLILNSIPISYFVGSTAGTKIENADMIFRLETSCG
                     PIVEAAWLKGAPLSSFNSCITETLTSQNDVITTFTTTETNIPWTPARLNKISAWWNVD
                     NINSSGGRFSGWPDLIYNKPMESTVATKLPIYDNDDLSLTLNGQSGITNVGYYVNTPH
                     PITIGIVFNVSNLAGTPFLFDRNTSPALGIYFNGSNLILVAVKSGKRNTTIIHPEPIE
                     LNTWYYAIAVINGDNSKLIVNGVETIGKLHNTTLNGFRVGARHSNNNFLKGKIRDVVV
                     IDSKLSISDETELKTYLAGLAQEAPTRPIVTTTDLINEIKTFNISKTYNTTTTKNVGE
                     FVEGAFQAGVMFKADSGKFSRFIWTDSGAGPSRSLNSSDIKGFHGFEHDDLCPYKLIP
                     DSDRISLTQRKIPNSQWKKCECGAINYSPMGHTGNSFRLGGISDYILLDTTYPDPPTL
                     DSWVGSDDEPWSTSVDFAWFKLDSDQIDGTTGWGKGRWVTNSGKDFLIKPGKKYLYFR
                     RGLSTNCDGNIGSPYFIGKHEHCSCRITDCNCEIINCLPQWYKAIFKNGQWVDSGQLS
                     EMELESGSHYQYMHKDEQEFSSIIENNVEYSDCLITTSFLLSVPITNSKPYWAVGTYE
                     NNKSTLYKGLMYNGEGIRIIDDYLYVNLPLPTPTILTDDLYFRYERNIACSTDCFLWE
                     QPLSWDIKFEENKWNKLYIDPCVKSDILHFIQNTNCEICYKLKKKCQDCCDKEEACGC
                     ILDKCVTTKVGISATPDPSDILLKTHHDFKPVFVNYHAQRAFRMPVRVVDSTLGLPPS
                     GGRWVEESQTLFTEVMHPWANIASLYDPFIATVQSSNLYTKDEVGFFTPDKLGFTNLI
                     LSNKEITLKDVSSRSVSSVDLVIDTDHYSRGPYSVKYTDSLWMKHKSQCLGGNIKNAS
                     TYQEFTPYQTMYESVKVNNYGIQRQHDVQSPWVGESTSQFIQDERYPKNIKGEYPITC
                     GPNSWYNNQPEITGTLVQWKSDIYGNNFGLYKTSACNIWTQHSIPGELWIRDLIGNIA
                     PPSELLSRVIDTNSSNIEITNDITSGRILNFDIFYDTLLIQTPSNIVFERLNMDFDDG
                     EIYSIADNSSTYNCNSSEFAGAWLNEKDKLVTFAYMSGNYPIIHQLDIDNSNYRTLFG
                     PNSNLENWQIELESFSTPKLTYNTIQNTFNITFKAVSASQEVLIVSNFNYEDTYILNS
                     KDVKVIPMDSLLDKELIATTSYDDKLLFIFEQQTCPNQIYQIVIDN*"
     gene            100875..103745
                     /locus_tag="BML_08182015_6_5m_scaffold_5_curated_closed_co
                     mplete_prodigal-single_126"
     CDS             100875..103745
                     /product="hypothetical protein"
                     /codon_start=1
                     /transl_table=11
                     /translation="MVQFTTASALNWSPRGAIYFNSNRNILDTNSLSPSEDFIESPPL
                     QGIKDVSINHETIFFLTERKGMNDIFSNERSISAFGLSSLPLSSDSISVGLSGNPAFV
                     EYYYCANSPQYNRTVDIKTFNYNLPTNYVLFSPIRAIKGPYQKIEDDPFSDIITSLKF
                     NIFGLKNYMTPCYEYDVTGNISQRDYSKLFLGTNQKFGYSNIFLGYSSNTTQFVFNNN
                     DTTYFHYPYNAPNEYLNYTTLISRGAKAGDSPMNSDIIAEDQFGYFLNTSSGGTSKRN
                     GNFLCAWLSGSNDCSCDSVWVERWFNPDTVSQGDAYILPSLDVSCDGVWDIESNIELI
                     PTKKYYYDRYGEDRNDLVVKSLSSKLIAHYDQWSHILLDSSGNNNNGHIFEKYPEETD
                     TLICNGKIHAHISPTPTLLREREISVGAFAKKDDWSCGKTSQIVGNYFFGGWGIFYNT
                     GIPNSIISVGDTDGGLYSFNIEGTRLFEKNLEAVKTINNVSVDWFATDLNGVRWILDA
                     YSNKIYKIEVNDLLVEVINFPNSYNVNKIQIDPNNRLYLHDLTNSKVFVHDELGTYVE
                     SFNAPASATLFELDSVGEIVFDVGDILSLNSQNVKYRAWGSNLYKNEEVLYHFNDKIL
                     DLKIDSDDNIWIIYDGNKLVKIDSEDNIIFSRRVLSTFKTESSPKLGLTRIANSNGCD
                     ENRVWVIFETFKYLVEVNTNGEVLNAIDTSQYIITKTCTKYALRARGDFTGFDVNRKY
                     EIVNGKNISLTNPALTLKVKLKNKCGIKQFKFIHLPISNLESGWHHLAMTYNGNSGKL
                     KLFLDGILGGIANLDPGLWNIDYNNITPIIIGGNSGKLGSENIERSIINSQYFIGNID
                     DVRIYSKELTPFNIKALSDIKLKLFEDLTWNIETQSKNYVERVDKFFMNKKPGHATRL
                     FNIKINGLDIPADLKLLIESSIKDSVEKIIPTHTELHAVVWS*"
     gene            103766..108745
                     /locus_tag="BML_08182015_6_5m_scaffold_5_curated_closed_co
                     mplete_prodigal-single_127"
     CDS             103766..108745
                     /product="hypothetical protein"
                     /codon_start=1
                     /transl_table=11
                     /translation="MVYSNVTEDTAYPSEILDINFSTSSPITTNAWVRFSKVVRRFGE
                     VPQYLYSPDAPSTLYSTSFDANNFTFPTITTLTWELEDQSDSMLSLYLRDTGDPYINI
                     IPTRIVPTLTVVSETQISGTLNKYSRNVYTTLTSPDTEDLITAYITPNSPTALGISDI
                     QYDVPSIKKRIVNSNLKFLGSSVSSTSGTFGKKIIGVGFRVDLKIGANVVSFSVEPSP
                     GTPTNLITKLKPEQIGVYTTSAVTGTIDYSTGAWTLTFTAGNSAPNSYVYASYLIHET
                     DVPMTFSTGGSGTTFTISENLPIYLYDIDLKYSIDSVNYYACSIGFNAYAEIEDNYSS
                     EVSVYPKFRDYYRSAIVSPNATHSKWRLYSAVEINDLSAIDGDGSPYKVNSWIDGDNY
                     PIKLNSKDDSFQNYSMVLEISSTNGLIKSYNVEFYTNTANLFLTLSALHEFDNNVDYG
                     FSIDSGVELDPTSLIYFDIFPNLNGTTLSFVDGTPISLNTPYEYQYVSSLSALNVGIG
                     TTTISLTSDFIPGLEGGYVITSTLPLSDYDLKFSITRDDSCDLADVFDGYAYFEKDNN
                     GIKYVPPVDGKLCWNIATSQSYTLTATNRNNSQIFLNSCVPSIYNDLLKLKFRVGSPS
                     TVAQGGNVTFNLKFEGLDEVEATAVPKILNIQNIPTPTVYDAFFKVLNEDVVLCNSRN
                     TINYPLLTGNYELTFEIDNLPFIYLESNVRWVIDGVETIGVSSVTHTFDVDDVDNICS
                     ELYITDIRLAGWASPFCFTDKICFNFVGKNEVDFIAFPKNRYSGKSKINQNFTNFINS
                     YGNTAYNCGHTETFYLSAEPGYDKYDWQIGNSKKSSNTNTTTIGVRGTQNNVNILQTI
                     YVSAYDYDKSTNVPFIGFSDNSSPLKQDVLFYNYFGYENNSTTSKTVFNLNDYKSIPF
                     FVNLNFDQLTASPVSIVQGSNVTICLSGNNNSTYLEIPISSDSTSKFYNFSTDYNNFF
                     KIRPNTFNTLNMCISANLALRIKDEPDFNVRPFNTNTICIPITAYNGPFLSISTESNC
                     ISSGQYVSFKNSTPSFLGFTYSDFTFDDGNGNIMYTDTTSEELTGFYNESGTYTPKLS
                     GILNGNLIVKQFKDFIIADCGTGCQEYDIEMTRTFPDDLNFPYNLNNVLLPNERLTHW
                     SINDALTKAYENFQYLINNSKAYSIDVPTLEVNSIEYEGIGAGVTTWKKRNSLYFSIT
                     TDKTIKITNVENLYDTSLEYEDRIEVVKNDNVLTEGELLQNPSAIDVGPNGDYYIVID
                     SKTKSVYVFDFDKVKNKSKLKTYWGGPGSRSSRTKFNSPNDVIIGPDQSIYISDSKSY
                     VIKKYNKNYNWVKNILNKDWIKNKSQILSIDIDLDNNLYVLCDDKLVYIFSSDGEHIN
                     KFKVKETGKLFINKAFPGICYIIGGKSIIKYTTNGIKINKWIRPKFETSVIGIEQSGG
                     LLTVLTENNVYTIFDCIKVDLLRNETLDSNFWTYDSLKVHKDEFVNDWNYNDSFFKLF
                     QNLTMFRKSIINKFVTYVDPDNSDRIIHSFVPISPDEFIVCEEELSPIGVNEFVSYEV
                     LNRSLSQIQSCMDSLLETIKSRPRSAEDCGGPCFTWKQLTTANSIQPNICETNPISWV
                     ELDNYGVTDWYGLTCDNCSATELERLEFVLSAAENRVPSSIDKCDFDSK*"
     gene            108751..109407
                     /locus_tag="BML_08182015_6_5m_scaffold_5_curated_closed_co
                     mplete_prodigal-single_128"
     CDS             108751..109407
                     /product="hypothetical protein"
                     /codon_start=1
                     /transl_table=11
                     /translation="MNFTFEKLDSSCFNILPLSWNECPKETLSTIGINFSALDAEVCN
                     LSFSAENFWNPLYSDFVSNSANWNSVFTTVRDNSSCWQSTYITVRELSASWLSPMTII
                     YPSVFAQDVNGQSVIEDWIKTNFPISQGNCVNYLNGQLMKVFSLEYATENQQFSCSCR
                     SNGGRVNVRFIGIGTIPVNCGCSCSPGSVNCPDKFVKKVLGFQFVVANGEWVYNGDVY
                     *"
     gene            109407..110777
                     /locus_tag="BML_08182015_6_5m_scaffold_5_curated_closed_co
                     mplete_prodigal-single_129"
     CDS             109407..110777
                     /product="hypothetical protein"
                     /codon_start=1
                     /transl_table=11
                     /translation="MKYLSPYSNLGDSLSSINFNFTCLDIKLCNLQTNANQKWNNTTI
                     DDVWLNSFIETFQLSSNWETTKTQVRNASAYWDRRINTIIYPDPFPEGQASIDQIKIW
                     INTTFPPENYRADEKFIIYFFEWYKDPALHRPPRSSRTRFGGLTEDNNVHVKRVGWAS
                     FEKVGNVWVHTEQLHFPQYCLPEDCSSCWGIKYNPDHPICIPQPKYYELSCVELIDDD
                     PDEPVITDPCEWLDSVVISWNFPVSKIYLETNLQFQKLSSTNLVPFQLTLPHNPYLDL
                     ISDGVYNKFIRDSSIPTIGESSVERLSAFHILYTYQYVASANTFTQTTTFSSISSSDF
                     SLNEDIDFPFSFSNSELFRYIRANKGDILLSPESSACPWSIEIDSTWYRWVTNNLEVS
                     STPYWHIGIEPGSALGFDYEPSPFEPDSVYTWNAAITSMGDSLSAYFGTFVDMMGKIN
                     DIRIVA*"
     gene            110807..111277
                     /locus_tag="BML_08182015_6_5m_scaffold_5_curated_closed_co
                     mplete_prodigal-single_130"
     CDS             110807..111277
                     /product="hypothetical protein"
                     /codon_start=1
                     /transl_table=11
                     /translation="MKLLKNYVRNYKEIIDYCITNPDKFIHRNLDGGHQGPLPFGSKF
                     KSFKNQNMSDSFMDLIFKDCDFDPDLRDLYFFIQIQRYDPGDYIVPHRDNYTVKKLHL
                     VTLTTSDCDGLVVEHNNELIKIFDLAGQKIETDLNDWHWVDPVRDLRFSLVIGE*"
     gene            111279..111749
                     /locus_tag="BML_08182015_6_5m_scaffold_5_curated_closed_co
                     mplete_prodigal-single_131"
     CDS             111279..111749
                     /product="hypothetical protein"
                     /codon_start=1
                     /transl_table=11
                     /translation="MYVYFLFNKKTQAFIGFTLDPKTLTGEVLWRRIEINKDENLANL
                     TWEGNFSTGKFIRTTDKEAIVSEIDLEEKFYNRFFRLYNIEKLITIVLLQISKNIDPQ
                     DEDKLDPEFNKMLKFFIKNHNKFLEEIEYFQNSPKHKYQSKEDMRSTLNQQFKV*"
     gene            111758..112069
                     /locus_tag="BML_08182015_6_5m_scaffold_5_curated_closed_co
                     mplete_prodigal-single_132"
     CDS             111758..112069
                     /product="hypothetical protein"
                     /codon_start=1
                     /transl_table=11
                     /translation="MKFLQTLKNLGKIKEYVVVLLVIVTKTKNILTLLENELNDIPVG
                     DKVKEYLPKVKEALETAETAITKVLGFFGIKTSSASALSQTVEQEAKELEDALRKIKS
                     L*"
     gene            112123..113148
                     /locus_tag="BML_08182015_6_5m_scaffold_5_curated_closed_co
                     mplete_prodigal-single_133"
     CDS             112123..113148
                     /product="PREDICTED: uncharacterized protein LOC100937645,
                     partial n=1 Tax=Pongo abelii RepID=UPI000273DD2E"
                     /codon_start=1
                     /transl_table=11
                     /translation="MGRVITTTTDLSNYTVGDAIRIANSNCCWVYLGRSAPNLNLRNV
                     DVIGSCDYETTTTSTTTSTTTSTTTSTTTSTTTSTTTSTTTETTGTGTGTDTSTTTST
                     TTSTTTETTGTGTDTSTTTSTTTSTTTSTTTPTPAYYSYSLGYSDTSGSIACDNWDSN
                     IRIPMYSNSSSLYNGVLLYEDVSLTVRATEGYYADDFKFWFVQSLPAPSELGGETACA
                     ANTTTTTSTTTSTTTSTTTSTTTSTTTSTTTSTTTSTTTSTTTLPPLPYSFSLSYDAS
                     SGPTACTNYPGSTSVYYSNSSSLTTYTFLYNDIYGTSEVSTGYYSDGTYYYEYISSFG
                     IVTTTSC*"
                     /db_xref="UniRef100_UPI000273DD2E"
                     /db_xref="A0A090CG02_PODAN"
                     /db_xref="fgi:OP10G_1569"
                     /db_xref="UPI000273DD2E"
     gene            113209..114051
                     /locus_tag="BML_08182015_6_5m_scaffold_5_curated_closed_co
                     mplete_prodigal-single_134"
     CDS             113209..114051
                     /product="Uncharacterized protein n=1 Tax=Hyphomicrobium
                     sp. (strain MC1) RepID=F8J6Y3_HYPSM"
                     /codon_start=1
                     /transl_table=11
                     /translation="MTLTIGMATYDDFDGVFFTIQGLRMMHKFCQTDEVEFIVLDNNH
                     ESKHGEAVKHFLNSVPNSKYITLDSHLSTFNKYKISDYATSEYVLIMDCHVLIEIGGI
                     DALLNYYSQNPNSKNLIQGPLLYDDLNHMSTNFGKRWSGNMYGVWETDLEKYNLNTPF
                     EIDFQGMGLLSYKLEHWPGINQNFKGFGAEEWYIAEKFRQGGGKNICIPQLRWNHRFG
                     RPEGAKYPLILEDRIWNYFVGWLELYKYPEHPLIVEAIEYFSTKLPRPLVLNILNKAI
                     KLYT*"
                     /db_xref="UniRef100_F8J6Y3"
                     /db_xref="hmc:HYPMC_1479"
                     /db_xref="F8J6Y3_HYPSM"
     gene            114048..114248
                     /locus_tag="BML_08182015_6_5m_scaffold_5_curated_closed_co
                     mplete_prodigal-single_135"
     CDS             114048..114248
                     /product="hypothetical protein"
                     /codon_start=1
                     /transl_table=11
                     /translation="MTLNQGDIIEWVNSESSQIVWMICEDSTTGIVIHSDGLIRIGTL
                     TYNISELPNIKKFKGTVNINSN*"
     gene            114249..114935
                     /locus_tag="BML_08182015_6_5m_scaffold_5_curated_closed_co
                     mplete_prodigal-single_136"
     CDS             114249..114935
                     /product="hypothetical protein"
                     /codon_start=1
                     /transl_table=11
                     /translation="MNRDIIYIGSGKSATLISEIDTSKFITCAVNNAWKLFNNISLDY
                     WIHSGDFVSPDRPYKNSITEIGPIIYSEAAIILCDIFKIKTNFPHHYIGYTIFFQGLY
                     WIMTKLKPKNIFLLGFDHDYNPLKVKLWLDSGCPAPHNNFLSKSPITDPKPVLNEFFN
                     DMETDSFYGHGTPDPMRLGEAEISLFFNRAKEYSNKLNINIYNISGITTGLNTFPQTD
                     ISPHKLKNCI*"
     gene            114937..115722
                     /locus_tag="BML_08182015_6_5m_scaffold_5_curated_closed_co
                     mplete_prodigal-single_137"
     CDS             114937..115722
                     /product="hypothetical protein"
                     /codon_start=1
                     /transl_table=11
                     /translation="MKKVSCICPTRGRFTTLKESISFFDKQDYENKELIIFNNHPTPI
                     IRSENLKSNIKIINGGDYTGLSMQQIYFDLMKYIDPDSSYISIWDDDDCYFPWHLSYN
                     ISLLEKLDGQCIKHKYGYWLNINDLLNPISLAKNVLEASMVVKKEHVFFINYHNTDDI
                     NFNCPHIPWINKFTETNNFLYCDNITAMFRWNFNVNRINHHLQSVGPHKNNSDTGDGE
                     YLNYTQLDEIYKFMCLNIKESYINGEVSEVDNLWKDSLLLKLL*"
     gene            115732..116289
                     /locus_tag="BML_08182015_6_5m_scaffold_5_curated_closed_co
                     mplete_prodigal-single_138"
     CDS             115732..116289
                     /product="Uncharacterized protein {ECO:0000313|EMBL
                     :KKN88911.1};  TaxID=412755 species="unclassified
                     sequences; metagenomes; ecological metagenomes.;"
                     source="marine sediment metagenome.;""
                     /codon_start=1
                     /transl_table=11
                     /translation="MYSYDEKSEHGLPWHTNFIGQRMQHNYWLYNIVDKIILDNPQIS
                     SIIEIGTGYGALTTVFGLWGIKNDISVLTIDKQNIHNEKIFSKLNIEYLQDDEFGPTV
                     EKRILEVINNKPTWIYCDGGNKVKEFQKFASLIPPTSIISAHDLGVEFREEIDAAPLI
                     PNTVIPYKKEYWMDLNVQLAIFKRV*"
                     /db_xref="A0A0F9WRP7_9ZZZZ"
     gene            116307..116537
                     /locus_tag="BML_08182015_6_5m_scaffold_5_curated_closed_co
                     mplete_prodigal-single_139"
     CDS             116307..116537
                     /product="hypothetical protein"
                     /codon_start=1
                     /transl_table=11
                     /translation="MDKDQTSTYIQLGITTVLTLSLITGFFMGLITTEAFLAIVGPIV
                     GYFFSERKQTKALEALAASRIEVVELDNEKKV*"
     gene            116521..116988
                     /locus_tag="BML_08182015_6_5m_scaffold_5_curated_closed_co
                     mplete_prodigal-single_140"
     CDS             116521..116988
                     /product="Head completion protein n=1 Tax=Synechococcus
                     phage S-PM2 RepID=Q5GQD4_BPSYP"
                     /codon_start=1
                     /transl_table=11
                     /translation="MKKKYKEFKQGVFKPINSDKCLNKSIITYRSHLEFRLMKMCDKN
                     PLVLEWSSECVIIPYENPIKGKVCRYYIDAYIKLNTPNGPKKFLIEIKPERQTEKPIP
                     SNRKKKSTVLYENAMFAINTKKWEAAKQFAKSRGMEFLIITEKDLDKMEGKFN*"
                     /db_xref="UniRef100_Q5GQD4"
                     /db_xref="X1APX4_9ZZZZ"
                     /db_xref="Q5GQD4_BPSYP"
     gene            complement(116981..117751)
                     /locus_tag="BML_08182015_6_5m_scaffold_5_curated_closed_co
                     mplete_prodigal-single_141"
     CDS             complement(116981..117751)
                     /product="Uncharacterized protein n=1 Tax=Simkania
                     negevensis (strain ATCC VR-1471 / Z) RepID=F8L9F5_SIMNZ"
                     /codon_start=1
                     /transl_table=11
                     /translation="MKTFVIGDLHNHVEWIEPFLKENEHDRVIFLGDYFDNFGDTTAI
                     AEHTAQWLSKSVLIPNRIHIMGNHDMPYRFPWNAYFDCPGWTPSKQTSVSKIMTNELW
                     NHIKMAHFDHDIKFIYSHAGLTAKLFKVCPINGCNLNNFETQILEALNDCNCKGNKRI
                     PIFQQNPDYTYDGITWIRPSNLILLPGITQIIGHTPTSSIFNIPFKDSIPFFHQVDTG
                     IVWDIDCANNWIGVVENDEFYCLNRHDTSIKFKLQDFN*"
                     /db_xref="UniRef100_F8L9F5"
                     /db_xref="sng:SNE_A16110"
                     /db_xref="F8L9F5_SIMNZ"
     gene            117807..118610
                     /locus_tag="BML_08182015_6_5m_scaffold_5_curated_closed_co
                     mplete_prodigal-single_142"
     CDS             117807..118610
                     /product="UPI0003C7FF88 related cluster n=1 Tax=unknown
                     RepID=UPI0003C7FF88"
                     /codon_start=1
                     /transl_table=11
                     /translation="MARKTAAKVGGKYSFRKPNVKFDFSIRELPWTKKQQDLIKILDD
                     RHTKCALIKGPAGTSKTILAVYMGLKLLRENKISDITYARSAVESSSAKLGFLPGDIA
                     DKFEVYSIPFQDKLEELLDFGIIKALKDSNHVQALPINYMRGLNFSGRLVILDESQNF
                     TEEELITAITRIGEHSRLWILGDPNQSDLKNGHSNDFVKFCSKLSDDECIENGIQSFE
                     FGVDDIVRSDFCKFVVKKLEIYEHKPKTVEPTPILLNESVGEIWRPTQN*"
                     /db_xref="UniRef100_UPI0003C7FF88"
                     /db_xref="A0A0F9M9V9_9ZZZZ"
                     /db_xref="trm:JO41_09955"
                     /db_xref="UPI0003C7FF88"
     gene            complement(118672..118851)
                     /locus_tag="BML_08182015_6_5m_scaffold_5_curated_closed_co
                     mplete_prodigal-single_143"
     CDS             complement(118672..118851)
                     /product="hypothetical protein"
                     /codon_start=1
                     /transl_table=11
                     /translation="MRRLDENTVVLCGRGKSCCPVVETITDGYTISDDYEGKVKLTKE
                     EAKMLVNHLLNELNK*"
     gene            complement(118885..119580)
                     /locus_tag="BML_08182015_6_5m_scaffold_5_curated_closed_co
                     mplete_prodigal-single_144"
     CDS             complement(118885..119580)
                     /product="Uncharacterized protein n=1 Tax=Synechococcus sp
                     . WH 8016 RepID=G4FL14_9SYNE"
                     /codon_start=1
                     /transl_table=11
                     /translation="MRIAVSSTACNGKTFFINSFLKRWPMYKTPPSTYRDLIASKNLT
                     LNMDGSLESQKIIRDALADQAINNSKELFCIHDRCILDNLVYSLWLSDKGIINDDKFM
                     EESFALTRESLKFYDIILFLPLTPLSPVSLEEKDTRELDSNYRTEINTLFMSIEQSYK
                     EREGIVFPLENSPAMIEIFGDETNLEKTELVSFYLNKDGNLKGSDESLIKTISEISQE
                     DALASALLNQVGL*"
                     /db_xref="UniRef100_G4FL14"
                     /db_xref="syg:sync_1597"
                     /db_xref="90033818"
                     /db_xref="G4FL14_9SYNE"
     gene            119734..120876
                     /locus_tag="BML_08182015_6_5m_scaffold_5_curated_closed_co
                     mplete_prodigal-single_145"
     CDS             119734..120876
                     /product="hypothetical protein"
                     /codon_start=1
                     /transl_table=11
                     /translation="MSKFDYYYNNCMKIVNEAFDDKMGATKEIDPHKLIEYINRIITR
                     KKEEKNRKFSKTDKTARLKDYLHMPHIHSSVINRVLVKTNNGNTINLQDFSKIISTRP
                     DKILKRNNKMVKSDTTTTKFFNTSLPALKGLVIDEDTDKFHIVDTCPSAGACQLVCYA
                     KHGSYIMFPNASLAQNKTLNYLFNDSEGFKDQMIAEVELERIKNREKQIQIRWNDSGD
                     LLSSKFFQIVMDIVNATPKVDHYIYTKEVKMVKEYPNPPDNVIFNFSYGARKDQEHLI
                     DLKKDKVSHIVDIKDPKKEPILNTIKKFNYIEMEDGEWVYKNLSATKHIIAQRYDLNV
                     NKILSIDELSKTPTGKPLEYNVIVLPGESDLSASRRDVAGTFLIIH*"
     gene            complement(120962..121444)
                     /locus_tag="BML_08182015_6_5m_scaffold_5_curated_closed_co
                     mplete_prodigal-single_146"
     CDS             complement(120962..121444)
                     /product="Translation initiation factor IF-3 n=1 Tax
                     =Brachyspira sp. CAG:700 RepID=R5M027_9SPIR"
                     /codon_start=1
                     /transl_table=11
                     /translation="MDKRVKKNTQITAKQVRIIKDSQNLGIMDLPSALNLANSLGLDL
                     VQINDDKSNPICKIINWGKYNYELSKSKKFKPKPKLHEIVFGAGITEYDLSYRISHIN
                     EFLSKGDSVKVIIKFKGRQRTHKDIGYSLCETISKYFPNNNITTIKESSNLLTYTISP
                     *"
                     /db_xref="UniRef100_R5M027"
                     /db_xref="bip:Bint_1783"
                     /db_xref="87619472"
                     /db_xref="R5M027_9SPIR"
     gene            complement(121494..121967)
                     /locus_tag="BML_08182015_6_5m_scaffold_5_curated_closed_co
                     mplete_prodigal-single_147"
     CDS             complement(121494..121967)
                     /product="hypothetical protein"
                     /codon_start=1
                     /transl_table=11
                     /translation="MEFSKLAYILEKSKSTANLLPDSESKRIERAKHVKVLSIKKFTP
                     STTPPDKPLLPGWKLWMVETESKEKTEGRTHSQYVVLDKNNNIKDIYCSCADFQFLWR
                     YALNRGEMASWKTYPEYTNIETHGPHTEEPSNITNPNFDKKLCKHLIKIFNILNI*"
     gene            complement(121979..122185)
                     /locus_tag="BML_08182015_6_5m_scaffold_5_curated_closed_co
                     mplete_prodigal-single_148"
     CDS             complement(121979..122185)
                     /product="hypothetical protein"
                     /codon_start=1
                     /transl_table=11
                     /translation="MKNKLQEGDVPTIEEMKQFADQYSMEEWALLINNSFFIKNYDKN
                     LNLVKSAANRILKHLPVYSKADCY*"
     gene            complement(122182..122607)
                     /locus_tag="BML_08182015_6_5m_scaffold_5_curated_closed_co
                     mplete_prodigal-single_149"
     CDS             complement(122182..122607)
                     /product="hypothetical protein"
                     /codon_start=1
                     /transl_table=11
                     /translation="MLKAVMPRRKVRHSNRVAQRLKNAPTEIQYAALFHDYKERGGNL
                     DHLKEILSPTTIHLIELMSVDNGSIVGHMEETLNTITDSNLKNFLILIKLADRRDNFI
                     KKGKTGKLTDKYRKRTKNLIRVLLHHYTGSKKLLNDALK*"
     gene            complement(122623..123285)
                     /locus_tag="BML_08182015_6_5m_scaffold_5_curated_closed_co
                     mplete_prodigal-single_150"
     CDS             complement(122623..123285)
                     /product="hypothetical protein"
                     /codon_start=1
                     /transl_table=11
                     /translation="MRKFDKLILEATPPPPPNDDSDVDVNLNFDTDPDDQNLPVEGEG
                     GEPAPAEIQSDSTNSPQEFELGSLAIKALMASTDGINLKIFDEVESKFKQILIYLDKK
                     LKNPSLEKIIQKSIEDTFPDLNPSEVFGTGILDKLSYYNQNFQQLSDNQLQFWTRIIL
                     NALKYDGGDYSISGENLSPDKIKPTLDKLKSDFNFDVRGMHSSIIKSRSTGSNMSGPG
                     VF*"
     gene            complement(123291..123692)
                     /locus_tag="BML_08182015_6_5m_scaffold_5_curated_closed_co
                     mplete_prodigal-single_151"
     CDS             complement(123291..123692)
                     /product="Putative uncharacterized protein n=1 Tax
                     =Dictyostelium discoideum RepID=Q54BK4_DICDI"
                     /codon_start=1
                     /transl_table=11
                     /translation="MKFDKQIELLGKEYLTTEMVGGVQMKFSGNTNQQQNPNQTNNQQ
                     QNPNQTNNQQQNPNQTNNQQQNPNQTNNQQQGKNGNPPVDVAALLAKAAESDGPDGAD
                     ELDEYVKSLGLDTKRLGATFGELTARYLNNT*"
                     /db_xref="UniRef100_Q54BK4"
                     /db_xref="Q54BK4_DICDI"
                     /db_xref="xsa:SB85_17745"
     gene            complement(123718..125232)
                     /locus_tag="BML_08182015_6_5m_scaffold_5_curated_closed_co
                     mplete_prodigal-single_152"
     CDS             complement(123718..125232)
                     /product="Uncharacterized protein {ECO:0000313|EMBL
                     :KKM21213.1}; Flags: Fragment;;  TaxID=412755
                     species="unclassified sequences; metagenomes; ecological
                     metagenomes.;" source="marine sediment metagenome.;""
                     /codon_start=1
                     /transl_table=11
                     /translation="MALTLTQAKKYSRMGGGAYKTIKPEFFSKGDRMEFPLEPTSEEI
                     IKAVNESKVYKEVKTILNSIDYHFSPLEYAEGVASTPCVKHKLKIGKILQALRKTSLL
                     EKFKEDFCRSYSGLKVVISRHPYDIASMTTNRGWPSCMDLVNGCNKNYVKRDVLGRTI
                     IAYLTSMKDKNLTNPLARILLKRYENESGHEYYVPAKKAYGLSTTYFKPYLQRIADKI
                     NKNVPRGVYTLDQDYYYADENPEFIDTRLPEDIAAEKRKKLMRLVMEEVKAMSLFREE
                     YDKLVYKIGEISILSYQDLLGTLKWKKAMKVITDDDYSNFVTSRTNLLDRGRSEYVKF
                     IFDEISKRSTNNTDIIFTYWKFLSSFTLTFGALLEAASKFKQMNDHYYYIRTIDYPVG
                     VSDNDREIYDVGEHLDHISYILESHSEYIEDNTQYFFQFLIECLTTRHSNYEETLLQF
                     SKINKQLAQDLAYSYAYRAQNIRTLIEQDRNNDETALKIYNLAHNINNSNSIIQ*"
                     /db_xref="A0A0F9KGE0_9ZZZZ"
     gene            125372..125818
                     /locus_tag="BML_08182015_6_5m_scaffold_5_curated_closed_co
                     mplete_prodigal-single_153"
     CDS             125372..125818
                     /product="hypothetical protein"
                     /codon_start=1
                     /transl_table=11
                     /translation="MNYYSRILKEEVYPLNKKINYDKKIIIILSENSGRILLAKSLDV
                     KSRLLWGGWENFREDAGFYENIKMINKSKMNMTLGRFKFNNIVGIIEDEFIPKLNDKV
                     EDYKWVILSELGNYPLQFEFKQYVRSVYPILKKYSKSFLTETLKDS*"
     gene            125851..127170
                     /locus_tag="BML_08182015_6_5m_scaffold_5_curated_closed_co
                     mplete_prodigal-single_154"
     CDS             125851..127170
                     /product="RecD-like DNA helicase n=1 Tax=Francisella sp. 
                     (strain TX077308) RepID=F8GAM7_FRAST"
                     /codon_start=1
                     /transl_table=11
                     /translation="MILNEKQTKGLELLKNFTSSKSSKFFLIKGSAGTGKSTLINEYI
                     NWYQSAKGLYLDDIVVTAPTNKAVRVLRRMSKHNIDYKTLHSLLGLRYKIDEHGNEIF
                     EKEKGVVPTIYTYGCIIVDEASMIDDFIFDELMNQVSDCKVIFVGDPAQIPPVNHFHS
                     KPMLKEVQDRFGIESFHLTDIVRQAESNPIIKTSIAVRQGTFKRNISDERLDDGTGVI
                     QLDLKNKERVYNLIRESFCVKEFSSNPDYAKVIAWRNSTVDMFNNLIRSFIYYRGVNK
                     VVLGEKLILNKPILEEKKVIMFVNDDLMVTELDVKEDEFYGKPIKYYDCKVERLYESS
                     GSYNIKILHEESIKRYESILNSLKNIAISAPAKLKPKSWSSFYKFKESFADVSYNYAI
                     TCHKAQGSTYDNAFVCYSDITVNPNIVEMQRILYTAVTRPSKTLYII*"
                     /db_xref="UniRef100_F8GAM7"
                     /db_xref="A0A0F9U1P1_9ZZZZ"
                     /db_xref="frt:F7308_0635"
                     /db_xref="F8GAM7_FRAST"
     gene            127167..127406
                     /locus_tag="BML_08182015_6_5m_scaffold_5_curated_closed_co
                     mplete_prodigal-single_155"
     CDS             127167..127406
                     /product="hypothetical protein"
                     /codon_start=1
                     /transl_table=11
                     /translation="MKFKKGDWITNHPKSLKSFWPRRPIFYLEGKPKETFKYSVEDFL
                     NMDYIGIYAGEDVDNYFSLPKFFTQKDIDNFINEK*"
     gene            127396..128037
                     /locus_tag="BML_08182015_6_5m_scaffold_5_curated_closed_co
                     mplete_prodigal-single_156"
     CDS             127396..128037
                     /product="Putative uncharacterized protein n=1 Tax
                     =uncultured organism MedDCM-OCT-S09-C426
                     RepID=D6PL13_9ZZZZ"
                     /codon_start=1
                     /transl_table=11
                     /translation="MKNKQKQILGLCGLAKSGKDTMCTAIINVCRDNGLIATRYSIAD
                     ILRNMLADSIQEKYNINIWECSPDEKESVRQYLVDVGLEKRSETKGKYLTNLLQQQID
                     ADTHSDIVVVTDIRYHQYEQDEVYWLQTKNNGKLVHIKLKIAEDELGNPVFISPPNVQ
                     EALNDPLLQDLADYHVEWDKIESFKSFSECQIYYQRVAKQVLEHLDIVKNNNN*"
                     /db_xref="UniRef100_D6PL13"
                     /db_xref="D6PL13_9ZZZZ"
     gene            128042..128932
                     /locus_tag="BML_08182015_6_5m_scaffold_5_curated_closed_co
                     mplete_prodigal-single_157"
     CDS             128042..128932
                     /product="hypothetical protein"
                     /codon_start=1
                     /transl_table=11
                     /translation="MNLKYKVWVVKVPPKTGPEPEAYTIPFNAESHRKTTLISLGIDP
                     TLSDEELKEYYTYFSTSLKDILHDSNENFNKVNVLDYINSESKKIKDSIDNVNREYKE
                     TYKDSHSKWENGYNVVKKTYIDSTDKETNLIKYIENSENFYEWLDDEIIELVETTVSN
                     QDDKEMIAFKCKDLYVYTPLTSVVRSEIELLAQSSNLDIVEVSIDDITNEDKVISLYQ
                     FYEYIDSINSNNTVNVVVDMIVDREQSNKDNLNLGGVINPFLGDVSVSEFSFNSKDTV
                     ENFNSFDVINKLETLFAEDE*"
     gene            128925..129155
                     /locus_tag="BML_08182015_6_5m_scaffold_5_curated_closed_co
                     mplete_prodigal-single_158"
     CDS             128925..129155
                     /product="hypothetical protein"
                     /codon_start=1
                     /transl_table=11
                     /translation="MSDSLMEEFPTLLTEELTKILYTKYCESVEGKSRDGNVLPSWDE
                     FSSDPDKSLQSNAWKNVALEAFHWVFKKFMYI*"
     gene            129152..129970
                     /locus_tag="BML_08182015_6_5m_scaffold_5_curated_closed_co
                     mplete_prodigal-single_159"
     CDS             129152..129970
                     /product="hypothetical protein"
                     /codon_start=1
                     /transl_table=11
                     /translation="MITGLQFKTGFPLKLPHIGSKLFKFTDGFNVLFGPNGGGKSVCL
                     NTIKGYCGIPNGSGGWTRISEPSKLGTSSSTQFPYAYRAYTPNNSDAWVGWDGQPTFF
                     NDGDIKVDPTFFFDKERQSVDGITSQSEQLDALATKPSSGQYRIQRINKVMQVIQTPP
                     NLNVIPDHIFNKNHALAEINYIKNLPHNGKITLLFDEPERALALPKQRELFEILRDMS
                     KTFQIIIATHSPFVLYTVGANIIDIEDGYANQCRDIITASAKSYKPAKKKAVKT*"
     gene            complement(129960..130535)
                     /locus_tag="BML_08182015_6_5m_scaffold_5_curated_closed_co
                     mplete_prodigal-single_160"
     CDS             complement(129960..130535)
                     /product="hypothetical protein"
                     /codon_start=1
                     /transl_table=11
                     /translation="MEPNKIYLISIDEIWNYLEYKIIDTLEEYDCLTTINKDSKLLIG
                     NVILRHLLKKITPCSITFENTPTGIFTKLNTTQYPFIIFYLDEDLISRDKEILEHIEF
                     EPFVKLFKELIRDFNLILNNRIINCNFPYKFIRNISMGMETSTPSELALKVEIMLQFY
                     QQKKLSLNKIQKIALKYDIELTPTDKRKIMS*"
     gene            complement(130511..130930)
                     /locus_tag="BML_08182015_6_5m_scaffold_5_curated_closed_co
                     mplete_prodigal-single_161"
     CDS             complement(130511..130930)
                     /product="Uncharacterized protein n=1 Tax=Sinorhizobium
                     phage phiM12 RepID=S5MBQ0_9CAUD"
                     /codon_start=1
                     /transl_table=11
                     /translation="MNNWINAPDTPEDYLGFVYIIKNETNNKSYIGQKKFWFTKTLPP
                     LKGKKRKRKKLVESDWKDYTGSNEKLNTDIQNGHFIIKTIIRLCHSKFEMNYYELKEQ
                     IDREVLFSENYYNGIINVRISRPDKKLLEEWNRTKFT*"
                     /db_xref="UniRef100_S5MBQ0"
                     /db_xref="S5MBQ0_9CAUD"
                     /db_xref="smq:SinmeB_5013"
     gene            complement(130927..131892)
                     /locus_tag="BML_08182015_6_5m_scaffold_5_curated_closed_co
                     mplete_prodigal-single_162"
     CDS             complement(130927..131892)
                     /product="hypothetical protein"
                     /codon_start=1
                     /transl_table=11
                     /translation="METMDVGIATAGMDITPPTGDSVNPGDARIAKVMGKKCKGKYCP
                     VTRKLTKEGSINWECENGKLIVELTNNNLYEIQSLWNELANGGIICHTINDIPIDENF
                     KLIENCISFLTDHEMELQLNIPLNGGLSKVFSELNLNISEIVDIYRKNFVDELEYGTL
                     NLYTNPHIKYEFTNNLKFLEPKINYILEGSGDKINSNLWETLLEAYVNNKITLPNIKT
                     FLTESEILMPFEKLMESVIKYLTENDITPVSETYYVNLRGARFIKESVSPNPEIIKNY
                     KKVIFLDNSIFISDYSLELYSEETINWLKSKNLKIYNNYGKQIII*"
     gene            131951..132352
                     /locus_tag="BML_08182015_6_5m_scaffold_5_curated_closed_co
                     mplete_prodigal-single_163"
     CDS             131951..132352
                     /product="hypothetical protein"
                     /codon_start=1
                     /transl_table=11
                     /translation="MKSIEGYIKEMEEDTTLSTENAYSRQLKHPSVHHKWAQRKYVHS
                     CNLYKLKTQLEEYIRSNSDQDKKLNKLSDTKLRYKFSNTEDAILLKRQITEEQLILDY
                     INDVMEIMKAMHFGFTNIKNFIKDEFFMMGD*"
     gene            132352..133788
                     /locus_tag="BML_08182015_6_5m_scaffold_5_curated_closed_co
                     mplete_prodigal-single_164"
     CDS             132352..133788
                     /product="UvsW helicase n=1 Tax=Enterobacteria phage
                     vB_EcoM-VR7 RepID=E5FIN4_9CAUD"
                     /codon_start=1
                     /transl_table=11
                     /translation="MNIKIDILGNDGVYKSDDTIRFVYNHFSVENPNPNASLFSKRKY
                     VITPTGRFNIGLWGEIHSYVASKFPNYDIQISDQFLEKYSPVIDFKDILSIDGYTYYD
                     YQYEAINQMLLSGRGLVVLATAAGKTLIMAGFCKTYLQNYPDGKILIIVPNLNLLNQT
                     YRDFTKDFKLSGVSRWSSEYPIDLNSNILIANSGILVSDIKKTLKYVGSRDVLIMDEC
                     HKLKHGNKINKIVHNMDTDIRFGLTGTIPKTDLDKWNILGKIGPLLYTKKSYELRDEF
                     KSISEVEVKIVKLKHKNKPKKYRKKVGEEFKPTGQYDNEIDFLYNSEWRNSFISNIAN
                     KLDGNVLVLVDRIFHGEHLVSKISSSSNKNAVFICGETPVNDRDSIIRSMEDNSNIIC
                     VAMDTIFSTGISVKNLKYVIFVCIGKSYTKILQSIGRSLRLHEDKKRAYIFDISDLTK
                     YSSKHLNERLEFYNEEKINYEIKQIEEK*"
                     /db_xref="UniRef100_E5FIN4"
                     /db_xref="A0A0E3FNF6_9CAUD"
                     /db_xref="E5FIN4_9CAUD"
     gene            133760..134554
                     /locus_tag="BML_08182015_6_5m_scaffold_5_curated_closed_co
                     mplete_prodigal-single_165"
     CDS             133760..134554
                     /product="hypothetical protein"
                     /codon_start=1
                     /transl_table=11
                     /translation="MKSNKLKKNKKTVKDYYVDPDEMWNELNDFYTLSEKSDNPEQLE
                     MSPKLGKMIDDIATKLGYMMKFINYSFKDEMKGDARLKMVKAVYDKNFTLWKTSPCSE
                     ILVEGGREYVICYLTETKARSAGWDDKKMYLKPWDEIKSIEEYYDKDKQIFTEDGKSI
                     VNSVTYKNNPFSYYTKIAYHAFVNRIKKEKKVADTLHAYQEKIYEELYEVGNGWDNIK
                     RQRDEDDSEYYYSDFDIDPFFDDSCVDVEEDLDLDSELLGVLDDFD*"
     gene            134588..135568
                     /locus_tag="BML_08182015_6_5m_scaffold_5_curated_closed_co
                     mplete_prodigal-single_166"
     CDS             134588..135568
                     /product="Recombination endonuclease subunit n=1 Tax
                     =Cronobacter phage vB_CsaM_GAP32 RepID=K4FB42_9CAUD"
                     /codon_start=1
                     /transl_table=11
                     /translation="MKAILFSDIHLGLSRDSEHFYKTTLDFCDWMVSEAKSRNISTLI
                     CGGDVFHNRKAIFSPTLSVASEFFEKLVEFDVRIITGNHDCYYLDNSKVHSLALLKKW
                     ENIKIYDTLKYETIDGHSVGFVPWGTTINEMQKCDIMFGHFSISGFHMNASRVCVDGM
                     TVKDLLKKSALIFSGHFHKPQKQDYRSGTLVYMGSPFQHNWGEAGEDKFIYELDFETL
                     KYTPILNTISPKHIEIKTKSDINLVDGNIIRVVAAKDDDILTLLSKKSPISSDIIIED
                     KILKLATKTIKDFKGVDIMDGFTEVVDTLEVSKEIKTKILDRCKDLYQKA*"
                     /db_xref="UniRef100_K4FB42"
                     /db_xref="K4FB42_9CAUD"
     gene            135600..136454
                     /locus_tag="BML_08182015_6_5m_scaffold_5_curated_closed_co
                     mplete_prodigal-single_167"
     CDS             135600..136454
                     /product="Uncharacterized protein {ECO:0000313|EMBL
                     :KHN49252.1};  TaxID=554 species="Bacteria;
                     Proteobacteria; Gammaproteobacteria; Enterobacteriales;
                     Enterobacteriaceae; Pectobacterium.;"
                     source="Pectobacterium carotovorum (Erwinia carotovora).;""
                     /codon_start=1
                     /transl_table=11
                     /translation="MLNRFSEETAIGIITCNRVEYVTQLLKSIDSSVGSIYLINSGDP
                     FPMNLENLDTFDKVFKYIKTEKSPTPVGIAKNLALRNMRHDGFKYLFLIEDDVMIKNN
                     KVFEKYIETAADSGLWAGQLSYGTHGGTVGGNVKGNGEPNVIDSVKYDSHSVDLYPQG
                     LQAFTLYHANVIKIIGYMDEYYVNAGEHLDHYYSAFLKGIGNYFWYFPDIENSSDYLQ
                     DIDSGHSGSVIRSSNKWKDNQKKAWAWFRRKYNYFPTQIPQSSKDKILARLEFIEKNY
                     AQKNLINE*"
                     /db_xref="A0A0B2SYF4_PECCA"
     gene            136447..136833
                     /locus_tag="BML_08182015_6_5m_scaffold_5_curated_closed_co
                     mplete_prodigal-single_168"
     CDS             136447..136833
                     /product="hypothetical protein"
                     /codon_start=1
                     /transl_table=11
                     /translation="MNKTPTKSCGIFIFNHKKEVLLILTPGAYNWITPCWNHSYNANH
                     LEVAMQGVFEYTGIDFFNYDEKYFKPIKYSTNNNEIFVPFVIYGEKTLDIIEPWVDIE
                     EWDYVPVKDALEILKPSHKFALKELL*"
     gene            136908..137678
                     /locus_tag="BML_08182015_6_5m_scaffold_5_curated_closed_co
                     mplete_prodigal-single_169"
     CDS             136908..137678
                     /product="hypothetical protein"
                     /codon_start=1
                     /transl_table=11
                     /translation="VDKKALVVVTYNREDSLKKVLESINILLFDHIVVVKDGGSPYSD
                     ETTDTLNKLFTFISFEENKGVGICKQTGIDYILNETSCDHIFILEDDVLVTDNSVWDY
                     YIDFSRKSGVWHTNWNDYRYKNIQFEVDYDGVKGIITRDTEGSFSYFHRNIFKFCKFP
                     SNMKNAFEHISLELQLIENDLLPPFWSFICPKDSHKFLMSMDVDSTITGQPNYTENYQ
                     NSMKAFEMLHGVTINKIQQSSSTKVLERLKFLKETYGK*"
     gene            complement(137696..138097)
                     /locus_tag="BML_08182015_6_5m_scaffold_5_curated_closed_co
                     mplete_prodigal-single_170"
     CDS             complement(137696..138097)
                     /product="Uncharacterized protein n=3 Tax=Synechococcus
                     phage S-RIM2 RepID=M4PLD8_9CAUD"
                     /codon_start=1
                     /transl_table=11
                     /translation="MTENFDNCVNTILEKCWKNYKQLGMKKKGKRKVPNCVPKTVGES
                     AAWQRKEGKNPDGGLNKKGVESYRRENPGSKLQTAVTTKPSKLKKGSKAAKRRKSFCS
                     RMSGMKKKNTSKKTANDPNSRINKSLRKWNC*"
                     /db_xref="UniRef100_M4PLD8"
                     /db_xref="M4PY15_9CAUD"
                     /db_xref="M4PLD8_9CAUD"
     gene            138224..139180
                     /locus_tag="BML_08182015_6_5m_scaffold_5_curated_closed_co
                     mplete_prodigal-single_171"
     CDS             138224..139180
                     /product="Uncharacterized protein id=2440634 bin
                     =GWC2_TM7_44_17 species=mine drainage metagenome
                     genus=unknown taxon_order=unknown taxon_class=unknown
                     phylum=unknown tax=GWC2_TM7_44_17 organism_group=TM7
                     organism_desc=Genome has competed version"
                     /codon_start=1
                     /transl_table=11
                     /translation="MKTQISASIIADSVSPDGTRLTSFVLKFPRIVLAEFNTHRVCSR
                     NSASSRAIPFKTMLDMVIHDPFIPLEFQVDHKGMQGTKNLTGELLEHAIYFWMEARDS
                     AVQSALELHTLDEQDSFLFLDLDKILEDSPVKVTKQLCNRLLEPFLWHTVIVTGTDWD
                     NFFALRYHDAAEIHISKLAEKMLTTYNLSIPVSKQPGEWHIPFGDKIEENRLTDKLSY
                     DNISDPELVKQFIQDKKLKIATARCARVSYLNYEGKDDYEADEKLYNNLLKMGHMSPL
                     EHCAKVDTVAPLNGNFRGNWTQLRKLFVGENKKDNRIKSWTT*"
                     /db_xref="gwc2_scaffold_10_137"
                     /db_xref="tel:tll1156"
                     /db_xref="87341471"
     gene            139168..139377
                     /locus_tag="BML_08182015_6_5m_scaffold_5_curated_closed_co
                     mplete_prodigal-single_172"
     CDS             139168..139377
                     /product="hypothetical protein"
                     /codon_start=1
                     /transl_table=11
                     /translation="MDNIIEINRMAVKEQFRHFPLMDIKLEHLRTSNDDKDSVYLLID
                     GPEFWQQKYIGLEIEDEEENNTFSI*"
     gene            139448..139771
                     /locus_tag="BML_08182015_6_5m_scaffold_5_curated_closed_co
                     mplete_prodigal-single_173"
     CDS             139448..139771
                     /product="hypothetical protein"
                     /codon_start=1
                     /transl_table=11
                     /translation="MKTNSIWGNHSTSRWEFNTKSKKSDSTLADNLLSGKDIKKQNNE
                     DRVETIVDINIASLENKILSDISNSGDNVFKSNFEMLLAASLDLIDGDISLEDFKTIV
                     EQWVD*"
     gene            139776..140510
                     /locus_tag="BML_08182015_6_5m_scaffold_5_curated_closed_co
                     mplete_prodigal-single_174"
     CDS             139776..140510
                     /product="Uncharacterized protein {ECO:0000313|EMBL
                     :CEG11945.1};  TaxID=717931 species="unclassified
                     sequences; metagenomes; ecological metagenomes.;"
                     source="groundwater metagenome.;""
                     /codon_start=1
                     /transl_table=11
                     /translation="MDISIIISSFNQYRRLRLCLESLAKQEVDGISYEIIIADDNSTD
                     DTLNFVSSTYPSIIVSLNDKSESNTYTLADNWNAAAKLATGDRIVFSNADMIFCKTFL
                     KAHLDPIMQDSIIFGPGYSSAPPVDNVLDNFLTAKEIIDWIASNNLLGRDRHSEGSAD
                     TYNKEWTWQFPFGYNFSVIRDQFNGVGGFPSFKKWGHEEVQLCKKIVEKYKTSVKSNK
                     NAVAVHLWHPRVNHENMTTRTDNIRF*"
                     /db_xref="A0A098EAC6_9ZZZZ"
                     /db_xref="calt:Cal6303_1269"
     gene            140513..141148
                     /locus_tag="BML_08182015_6_5m_scaffold_5_curated_closed_co
                     mplete_prodigal-single_175"
     CDS             140513..141148
                     /product="hypothetical protein"
                     /codon_start=1
                     /transl_table=11
                     /translation="MAYSKKLNLVFIHIPKCAGTSIIEAMRKVDPLVEHGHNKWYYYT
                     EYSIASRDPMSFTVVRNPWDRVYSCYRYAIQKESYWYGKNKKWDVHPDYDVLKNYDFK
                     DAVKILFNNKQLLEVPEYMRVNFRYFGDNWSYQHPFFSDIKSHKTIKQILRYENMDEI
                     CGWLEDVYGLNIPLLNVSKSDDYRLNYDGETIDLVSKIYSKDIEILKYKFE*"
     gene            141145..141831
                     /locus_tag="BML_08182015_6_5m_scaffold_5_curated_closed_co
                     mplete_prodigal-single_176"
     CDS             141145..141831
                     /product="hypothetical protein"
                     /codon_start=1
                     /transl_table=11
                     /translation="MKTAVYICGLLKAFEYTFKSINENLILPNNCDVYVCVWDRLGID
                     KKHSKVPIIRLKDRSVTKDDIFKFKNIVKFQIVPFINNCTDKIDLVEIPKHVKNKDPI
                     HYYSTIPLSYLVYKCHKFNLKNYDRIIKIRPDLFINKPLDISKLIPNVGFYSCSYNIN
                     THTQISDKFVGGDSDSMNYYCNFFNKLNFYWENLHITCEHLLMHHMKNSNFPITSFSA
                     PVKVIRENIT*"
     gene            141863..142525
                     /locus_tag="BML_08182015_6_5m_scaffold_5_curated_closed_co
                     mplete_prodigal-single_177"
     CDS             141863..142525
                     /product="Cytidylyltransferase {ECO:0000313|EMBL:EEQ58032
                     .1}; EC=2.7.7.- {ECO:0000313|EMBL:EEQ58032.1};; 
                     TaxID=457421 species="Bacteria; Firmicutes; Clostridia;
                     Clostridiales.;" source="Clostridiales bacterium
                     1_7_47FAA.;""
                     /codon_start=1
                     /transl_table=11
                     /translation="MKIGVFIPVKGNSTRVPKKNFEIIGDTPLFERTFKLTSNIVVPC
                     GSVIDFYVDSDSDLVLDTAINYNITPLRRLPELALDSATGDDLLKYHISKFPDYDVYC
                     QLYITCPFQTSSSISDALHPVIVGDSDSSFLVREHHTWFWYNGSPINYTPGKLIRSQD
                     CYPVISETTGFYSITKSAWETTQCRIGKTPFMYPVSYIEAIDIDTFEDLQLAKVIADA
                     KL*"
                     /db_xref="C5EJX3_9FIRM"
                     /db_xref="UniRef100_C5EJX3"
                     /db_xref="afd:Alfi_1150"
                     /db_xref="2.7.7.-"
     gene            142512..143078
                     /locus_tag="BML_08182015_6_5m_scaffold_5_curated_closed_co
                     mplete_prodigal-single_178"
     CDS             142512..143078
                     /product="hypothetical protein n=1 Tax=Scytonema hofmanni
                     RepID=UPI0003485902"
                     /codon_start=1
                     /transl_table=11
                     /translation="MQNYKEGAKEFYLKNLTEDLESLSGHSSTLINTYHFREFLKSIL
                     KSKKIKSISDCPCGDWNWMRAVKLDGIDYTGYDILPEIIDSNKEKFSPIPFVVFDAVV
                     EILPKSDLIICKDFLTHLHNEEINIVLNNFKKSKSKFLLSTSYVNPVVQTFSGNWGFR
                     EINLSEFGLVPLESKFDTSNRFNALYEL*"
                     /db_xref="UniRef100_UPI0003485902"
                     /db_xref="bmet:BMMGA3_07100"
                     /db_xref="107398039"
                     /db_xref="UPI0003485902"
     gene            143059..143481
                     /locus_tag="BML_08182015_6_5m_scaffold_5_curated_closed_co
                     mplete_prodigal-single_179"
     CDS             143059..143481
                     /product="hypothetical protein"
                     /codon_start=1
                     /transl_table=11
                     /translation="MPFMNCDITTKSFITNSIGNKITIERVIFWFNIFNWLIFDNVLD
                     IFDEIHIKRARGYYGMCCLYEYEIDCSKELWYSYELVIHDNLTLSTFLNTLGHEMVHL
                     YQSQYLKSHEMLEPEEDKIFYKFEEEFNKMGLSIIKIE*"
     gene            143478..145271
                     /locus_tag="BML_08182015_6_5m_scaffold_5_curated_closed_co
                     mplete_prodigal-single_180"
     CDS             143478..145271
                     /product="Recombination endonuclease subunit n=2 Tax
                     =Synechococcus phage S-SSM7 RepID=E3SL77_9CAUD"
                     /codon_start=1
                     /transl_table=11
                     /translation="MKNIKFLKLSIHRFMSVGDVPLIIDFTTGLNFITGFNKDTNSYN
                     GVGKTTIINAFFFVLFGKLYGDNSGKLNKADVINNVIGGTAAVTISFEVDGDTYEITR
                     RVSPSACIISKNGETENQKFSIAESNLHICKIISGDSDVYSSTIVMASDTKSFLLSDQ
                     PKRTKFVENVFGLTIFSNMLKTAREEYLDVNKTFTQESAKLSEIQRFLEREVNNEQNF
                     EDTRQRNVKDTEANIERLTNTKDELLKQSPTNQIDKIQKLTTDLDLTKTRISKGEVLQ
                     ATKSTELDFLKKQFKDLTPVSKISKPTHCPTCKRAFDNNSDSDVQDQMCIESDKAYNE
                     LSEKIKEITTYLTKINNGLKKLKGVKSTYELELQETNKTQELFLNLDSKIKSYDDLIQ
                     IKENELSGMLIEENPFSKSVLKIKEEFDEKTKLVKSLEEEVEILNYVKYLCSPEGVKS
                     HILLKIVDLFNAKLNSYLHTLNAPFTITFNELFEETILNSNGATVSYNSLSGGERKRV
                     DLSILFTFRDIRRIQSNISINVTLFDELFDSALCSHGMEQALSILEEQSEEFDEFILI
                     ITHRMDQIEDRGNVIYLEKENGITTLVDSAI*"
                     /db_xref="UniRef100_E3SL77"
                     /db_xref="E3SL77_9CAUD"
     gene            145289..146569
                     /locus_tag="BML_08182015_6_5m_scaffold_5_curated_closed_co
                     mplete_prodigal-single_181"
     CDS             145289..146569
                     /product="O-antigen biosynthesis protein n=1 Tax
                     =Acidovorax avenae RepID=UPI00031A83C6"
                     /codon_start=1
                     /transl_table=11
                     /translation="MAQFKNNVKSVSRVLGTPPKGFPTSTNPKNKIPLPGDGLPRVTH
                     FNADQSGCGFWRMIWPAEQLLVYNKAVVSTSYQMIRDPSFYLGTGAVKLQRQCTEDQH
                     NFIKNLRMLSSKLKNDFGTGFKIIWEVDDIVCPVDDIPEYNRCKEAFTNPQIQDTVKR
                     IVHLCDEVSVVSSRMAEHYKKYLSYDKISVIPNYFPRNWADRNYDSDKLLLNFTKCKS
                     KGKIKIGYAGSATHFDIANKTKQRDDFSHVIHDIIKYVDDYDFVFFGGYPLNLTPYIK
                     DGRITHVPWGNLDKYPTLLSNLNLNVMIAPLLANSFTESKSSIKFLEAAALGIPCVTQ
                     DLFPYEISPWKFTTSEEMFDHIKKITYDENTYAHASNLCRKIMNDYWLDDHLDEHMLL
                     YTTEYGANERKSNKVFFNNNLKQFDTYSVPVYTV*"
                     /db_xref="UniRef100_UPI00031A83C6"
                     /db_xref="aav:Aave_4407"
                     /db_xref="A1TVF9_ACIAC"
                     /db_xref="UPI00031A83C6"
     gene            146569..150201
                     /locus_tag="BML_08182015_6_5m_scaffold_5_curated_closed_co
                     mplete_prodigal-single_182"
     CDS             146569..150201
                     /product="DNA polymerase {ECO:0000256|RuleBase:RU000442};
                     EC=2.7.7.7 {ECO:0000256|RuleBase:RU000442};; Flags:
                     Fragment;;  TaxID=1128141 species="Viruses; dsDNA viruses,
                     no RNA stage; Mimiviridae; unclassified Mimiviridae.;"
                     source="Megavirus courdo5.;""
                     /codon_start=1
                     /transl_table=11
                     /translation="MYRNLHYNNKDSVITEWTWTDSGEEVERKERFKPYIYIESTSDK
                     VDAISIFDTKLKKLEFNTEGDRRNFVERTHKRIFYNIPVKQQYLLDKYQHFTMDEMVK
                     RPLRTFFIDIEVYVHDTFPEADSANYPINAISIFDTKTAKFYTWGLKKDYDVNGVKDI
                     GLDSNNVVYINCSTELGLVDSFLGFWEKNYPDLYTGWNCSTFDVPYIVNRTRRLLGED
                     GVKRLSPIGNVYSRLRQNIFEKYYNHWVIDGISDIDYLELYAKSEMNQHESYKLGYIG
                     NLEGVDGKVEYEAANLATLADDDWNQFITYNIQDVNIMVKLEAKKRYLRVARAKAYRG
                     FSPIDKALDSVPIVTGMIAKAALDQNQIIVTYKPVSESVKFDGGFVFKPTGKIHRGIV
                     SFDVNSLYPNTMITLNTSPETKVGKLYENEEGYRFHAVTGKVYDISKEKLTKLIKDHN
                     LIKTEANVLFSQNKRGICAKFLDDLYQERKRLRAEMAKTDDLELKEKLDIEQYLLKIL
                     LNSVYGVFGNKYFGLYDLDIATSVTLTGQSMIKKSTEIVKEYAKQIAGVENVDNVVVY
                     GDSVTGDTPILLKNSMGTIEIKQINEISSIWNPYNNFKIDGSIRVQKEQSDGNGYLVW
                     TSSGWSPLRRVIRHKVEKDIFRVKTHVGLVDVTEDHSLLDMSGTPIKPKDCFLTQELL
                     HSYPPKSERSPKTHTEIYEKSKQILTLSKEEQLAFVYGYFYGDGSCGYYEYDSGIKYS
                     WAINGSNLEYNNLVISVLKNIYDVNFKMNDTIASSGVYKIVPNYGDMMSLTMDYRERF
                     YNKDKFKIVPTEILNASFDIKEAFICGYFLSDGYKCDNTCCKNLSFNNKGKIGLAGLI
                     YLFNSLGYNYSINDRKDKFNNYRLLATTKKLRKPEFEVKDIYKIDKSNYSEFVYDLET
                     DEGNFNTGTPLIVKNTDSNFFDFDIILKNMGIEFFKTDSDGTTKVTSEAIEVIDKVEQ
                     YLNDQINEWAKKQLNTNDPRYHFSREKICIIGTFLTKKNYILRVLNNEGVDCDKLVEK
                     GVELVKSSHSNEVKELIRSVVNCIFYERGKSTANEIYVDAISKFKKLTPDQIAVRKNA
                     RDHEKWKAKATGLVYGKGTPIHHKGAIYYNFLIDELGLSGKYPKISTGQKIKYVYLTK
                     NPYGISVISFPDHLPEEFGLVPDYDIQFKKMVTPLIQRCYDGCDWILPNVDKLTVTDL
                     FEFLDI*"
                     /db_xref="I6RYP5_9VIRU"
                     /db_xref="UniRef100_I6QYY1"
                     /db_xref="hje:HacjB3_12165"
                     /db_xref="I6QYY1_9VIRU"
                     /db_xref="2.7.7.7"
     gene            150198..150560
                     /locus_tag="BML_08182015_6_5m_scaffold_5_curated_closed_co
                     mplete_prodigal-single_183"
     CDS             150198..150560
                     /product="Gp36 n=1 Tax=Mycobacterium phage Myrna RepID
                     =B5LJ47_9CAUD"
                     /codon_start=1
                     /transl_table=11
                     /translation="MKKVKQVIVMRNDLNMRKGKMVAQGSHASMSFLLKDNNWKEDPE
                     VTSWTSGAFTKICLQIDSEEELLTLVTNAKSEGLRVHKIVDSGKTEFHGVPTLTCIAI
                     GPNYSENIDKVTGDLKLL*"
                     /db_xref="UniRef100_B5LJ47"
                     /db_xref="W9ASI5_9MYCO"
                     /db_xref="apv:Apar_0308"
                     /db_xref="B5LJ47_9CAUD"
     gene            150557..151069
                     /locus_tag="BML_08182015_6_5m_scaffold_5_curated_closed_co
                     mplete_prodigal-single_184"
     CDS             150557..151069
                     /product="Putative uncharacterized protein n=1 Tax
                     =Clostridium cf. saccharolyticum K10 RepID=D6DFG8_CLOSC"
                     /codon_start=1
                     /transl_table=11
                     /translation="MNKVDDIYKVTETAIYGFFREHRFLSNFHLCDVWWEGLKYPSSE
                     NAYQAAKVIPQDRSKFLTCSPAESKHLWKTCEKLYTSSEWDSIKIKIMYRILTEKFLS
                     NVDLFEKLKDTGTKFLEETNWWGDDFWGNVYDSLHGQNMLGKCLMHIRNIPVGLKPTS
                     KRTLKTIPLF*"
                     /db_xref="UniRef100_D6DFG8"
                     /db_xref="A0A023NGG8_9CAUD"
                     /db_xref="cso:CLS_06590"
                     /db_xref="D6DFG8_CLOSC"
     gene            151106..151756
                     /locus_tag="BML_08182015_6_5m_scaffold_5_curated_closed_co
                     mplete_prodigal-single_185"
     CDS             151106..151756
                     /product="Uncharacterized protein n=1 Tax=Ilyobacter
                     polytropus (strain DSM 2926 / CuHBu1) RepID=E3HC75_ILYPC"
                     /codon_start=1
                     /transl_table=11
                     /translation="MKENYTHISLILDRSGSMQSVKDDTIGGVNSFLQEQKDSGVDVT
                     VTFVQFDNQYALMNDFTPINDIALLNESSYIPRATTALLDAIGRTVNSVGEKLAQMKE
                     EDRPSKVVTVVVTDGFENASKEFDTKTIKSMIKNQTDSYNWEFVFLGANQDAILTSST
                     LGINAGSTLSYAATSKGTKMAFDAVSRGVSEYSRGIDASVSFCDDERLAQKLEGAL*"
                     /db_xref="UniRef100_E3HC75"
                     /db_xref="A0A0F9GSX8_9ZZZZ"
                     /db_xref="ipo:Ilyop_2155"
                     /db_xref="E3HC75_ILYPC"
     gene            151761..152180
                     /locus_tag="BML_08182015_6_5m_scaffold_5_curated_closed_co
                     mplete_prodigal-single_186"
     CDS             151761..152180
                     /product="hypothetical protein"
                     /codon_start=1
                     /transl_table=11
                     /translation="MSEKKYVAMLRDVAQIVIGTLVREDDDVVVLTQPAIVHVGVSQE
                     KSMNLQFIPLELVSIQPPISLRVLLDDSQSDSELEFTFKKVELLSYNIPLNAQIFSAY
                     EGALNPSQIITPSNPGALVGPDGNPLNDDTPKVQKLF*"
     gene            152255..153331
                     /locus_tag="BML_08182015_6_5m_scaffold_5_curated_closed_co
                     mplete_prodigal-single_187"
     CDS             152255..153331
                     /product="UvsX RecA-like recombination protein n=1 Tax
                     =Aeromonas phage PX29 RepID=E5DPU7_9CAUD"
                     /codon_start=1
                     /transl_table=11
                     /translation="MNNALFKKLAGAGKIESVILRDSKYFGNGEFIDTGYPLLNLAFS
                     GQLNGGFSKGLSFFAGPSKHFKSAYLCICMAAYQRKHPDGVVMFYDNEFGSKESYFES
                     FGVDIDGVIHKPFKNIEELKFDLIPTLDSVTINDEVMFAFDSFGQAASKKEWEDAMTA
                     NEAADMTRAKALKSLSRMITPYLSMNNIPAVAVNHTYDTQEKYSTKVMSGGTGLQYAA
                     DTVLFVGKRVNKGIDKDILGFDFELTSHKSRFVRENSKFPITVSYEGGVHKYSGMFDL
                     AVEFDFITKLGAWYKVSGEDKNVRRKDLENNVEFMEELINNKEFTERVERKYKLPIAG
                     DDSTSFEDFSGKGENSIEDLLDID*"
                     /db_xref="UniRef100_E5DPU7"
                     /db_xref="E5DPU7_9CAUD"
     gene            153551..154996
                     /locus_tag="BML_08182015_6_5m_scaffold_5_curated_closed_co
                     mplete_prodigal-single_188"
     CDS             153551..154996
                     /product="Uncharacterized protein n=1 Tax=Fervidobacterium
                     nodosum (strain ATCC 35602 / DSM 5306 / Rt17-B1)
                     RepID=A7HNI1_FERNB"
                     /codon_start=1
                     /transl_table=11
                     /translation="MKTQNGANMEYSTGHPLVEFFSKAGSLFEKRDSYYENEASALDL
                     FLNAWAVDKAKAFKLLFWCRDIRGGAGNRSGSRKILNWLASNEPEWVRVNLELIPQYG
                     RWDDLIALVDTPLQDSAMSLWAISILAKDVLACKWAPRENKSGRAVAKLLRKELKFSP
                     KEYRLHLSKVSKDSKVLETLLCQNAWESVEYSKVPSVAMSRYGKAFKKKDGDRFSSYL
                     DAVKDPESSEKINAGAIFPHDLIRACKNNYFYGNYNQSDVVDAQFEALPNFFETSVRV
                     MPIVDTSGSMTTTVSGSITAMDVALGLAYYTSDRLGKENPFYRKFIPFSTEARFYSWD
                     KQPSFTKALNHFGREHGRGWVGSTNLYSAFNLLLNTANFLNVTSDQMPNMLLIISDMQ
                     FNQGIESRNSKTEMEGLLKMWTDAGYELPKVVYWNTGGYAGSPASVFTPNTGLVSGFS
                     PSILNAVFKGNDFSPLGIMEQAIAKYEVTIP*"
                     /db_xref="UniRef100_A7HNI1"
                     /db_xref="fno:Fnod_1629"
                     /db_xref="A7HNI1_FERNB"
     gene            complement(155061..155747)
                     /locus_tag="BML_08182015_6_5m_scaffold_5_curated_closed_co
                     mplete_prodigal-single_189"
     CDS             complement(155061..155747)
                     /product="hypothetical protein"
                     /codon_start=1
                     /transl_table=11
                     /translation="MTPGFNKLFFEMAQQNIQSEIQQAAQSDSNVIAQEDISGDDVQE
                     ASGLHSRLQEMQNQINNLNQIIKQQQKIRTKSGIGKNTQQIATVGGMAGAGITGKAVY
                     NVIEEFQKTMQAFEKSFIQVQQYLKQFEQFKQSNLMEKINTAAEGLSKLIRNGLSSPS
                     SNTNQSTNFPTVPNINIDMDSLLQNVDMAQFGLYVIAISTGVYWFGKLVQFIEVKYNQ
                     IKTNKNIKKL*"
     gene            155887..156111
                     /locus_tag="BML_08182015_6_5m_scaffold_5_curated_closed_co
                     mplete_prodigal-single_190"
     CDS             155887..156111
                     /product="hypothetical protein"
                     /codon_start=1
                     /transl_table=11
                     /translation="MNISIKYNGTFIDKPKYINFELDETMDAVQLATGDIITVGALSK
                     DKLAFDQYIYEKFIKNTHLDGRILEMIIIK*"
     gene            156170..158542
                     /locus_tag="BML_08182015_6_5m_scaffold_5_curated_closed_co
                     mplete_prodigal-single_191"
     CDS             156170..158542
                     /product="Replicative DNA helicase {ECO:0000313|EMBL
                     :AKD25832.1}; EC=3.6.4.12 {ECO:0000313|EMBL:AKD25832.1};; 
                     TaxID=576611 species="Bacteria; Proteobacteria;
                     Betaproteobacteria; Burkholderiales; Burkholderiaceae;
                     Polynucleobacter.;" source="Polynucleobacter necessarius
                     subsp. asymbioticus.;""
                     /codon_start=1
                     /transl_table=11
                     /translation="MSQLNLDLYEKVIIYNCLKTGNEEYLASVVDYLEPDLFTNVDAA
                     IVVQLIKEFYLANNQIPNRTEIAAKITNKTIQDSFKRLITEFKSLDKQYSLSELVRNT
                     ETFIKQRSLLKNIETSLEEYSANKQIDEERALKEFDKIQAVSLVENLGMDFFEDTPEF
                     IKKLSQSELYISTGYTWLDRELGGGLFKEGKSIYGIAGETNVGKAQPTSLVIRTPDGS
                     KRFGDLKVGDVVFGKDGNPINITHIHPQGIKKIFKVKFMDGRETLCCKEHLWTVWNSS
                     KSKYVTLTTEEIKYKIENYSTYKNRLQVPLCGSVNFVESKNHFIDPYVMGCLLGDGGL
                     TVRNSYTFTNFDEECLYKFNNLLPKNIKLSGSRDTSLTRIIKKGVNSINDEIKRLGLS
                     GCSSETKFIPEEYVYSSVDNRFKLLEGLIDTDGHVTTTGSLEILLKNKKMIEQISYIV
                     YSLGGNAKITPKIKKYKGENRQYFSVRIRFPFNLRKKLNLINRKQNRLLQFGENKKSK
                     IHNSILSIEEYSEEEAMCITVDAKDSLYLTNDFIVTHNSIVLGNIATNVLLQNYNVAI
                     ITLEMSEFRYAKRLASMLSGITQADLSLKTGEYSEFVVKHTKDNNARMFIKEFPTKQV
                     SPKHVAGYLKKLERKRGFIPNLIVLDYHTLLKPSIAQGSKHADMQFVTQESRALSYIF
                     ECPVITAAQLNRSDGTITGPDLNRIAGSWDMLSDLDYLVNIWQTDEDREAELIRWMIK
                     KARDSERNNQHFWNIDYSTLRLLDEESFDINVNVEKEQNIILNIMDDLGF*"
                     /db_xref="A0A0E3ZM82_9BURK"
                     /db_xref="gwa2_scaffold_1_172"
                     /db_xref="bprc:D521_1398"
                     /db_xref="3.6.4.12"
     gene            158594..159889
                     /locus_tag="BML_08182015_6_5m_scaffold_5_curated_closed_co
                     mplete_prodigal-single_192"
     CDS             158594..159889
                     /product="Gp163 n=1 Tax=Sphingomonas phage PAU RepID
                     =H9NC40_9CAUD"
                     /codon_start=1
                     /transl_table=11
                     /translation="MTLRQIIQDYANANTIKYGSYMEYARDLTNKYNLRNTFSAIQRL
                     AKLISSMKVPLNPTYITNSGLGGSLQSHDGDAHNFSGKGDDAVETFTTDNPPETLEDA
                     LSNSQVDLNQWEVEKWIWNHWAGKYQVKVWFKRRAFSAEKTLDSLFEYYKDRTPSKYV
                     PTPKINNPSNSCAIINLYDAHLDKVSALSSTGSSSNIEDNINRFEIALDMLSLQLQTY
                     NPELVIYPVGNDLFHTNNFGSNTKKGTQLEYFSDPYETYETIVKVVVDSIDKLESRFP
                     KVQVVMVYGNHDYDKVHTLAVLLTTLYKNNPNVEIVSNRLQRKYLQYGKNLFGFCHGD
                     KEKQKIDKLPLIMATEVSQMWADTTHRKFFCGDLHHGFKYKFHVSQDYPGVTVEFLRS
                     IGCQDTWHVDNGYIGIPKTASAELWWKSGGKSAAFEINF*"
                     /db_xref="UniRef100_H9NC40"
                     /db_xref="H9NC40_9CAUD"
     gene            159934..160185
                     /locus_tag="BML_08182015_6_5m_scaffold_5_curated_closed_co
                     mplete_prodigal-single_193"
     CDS             159934..160185
                     /product="hypothetical protein"
                     /codon_start=1
                     /transl_table=11
                     /translation="MNNLEDMIYAKEMDLLVNKFGSLCGILMNKNISCVTFFTQLLKD
                     EEFRTVMAEMGNCTWFDVVRYMSYRYPLLHKSKKIKKIM*"
     gene            160185..160835
                     /locus_tag="BML_08182015_6_5m_scaffold_5_curated_closed_co
                     mplete_prodigal-single_194"
     CDS             160185..160835
                     /product="hypothetical protein"
                     /codon_start=1
                     /transl_table=11
                     /translation="MELTEFDKKVYNFYLYGLRSAQNLPFTPRTNFEDVVGDHDTLKY
                     LKILSKTFSRLPHLMCKEFFAAPLKVFKRPKTDLGYYASPRAIEVYNFYIRSLENLDP
                     DKQIKRISDSYKFIYSFCIKHNLALNEYPYFKSVATYDCLKHIKDHHVSMYVAFSFPE
                     LYSVLINTESEILHLFFGDVNFRDLQQRYETSKTAKIICPKYKQEIDNRLKKRLKV*"
     gene            160843..160947
                     /locus_tag="BML_08182015_6_5m_scaffold_5_curated_closed_co
                     mplete_prodigal-single_195"
     CDS             160843..160947
                     /product="hypothetical protein"
                     /codon_start=1
                     /transl_table=11
                     /translation="MVSCICSSKELHFRENRDIKVSESKQTNKKVIKK*"
     gene            160944..161849
                     /locus_tag="BML_08182015_6_5m_scaffold_5_curated_closed_co
                     mplete_prodigal-single_196"
     CDS             160944..161849
                     /product="hypothetical protein"
                     /codon_start=1
                     /transl_table=11
                     /translation="MTQFINLDELVDVINEEETKRQEKPTRGASDDRFLVLQPGNTIL
                     VRFLPNMHNKAKTFTPYEEYGFKSINGQYIYAGQTPHSVGKKDIVREFQWNIYKAAKD
                     RKDEAAMKRSYMLFGQSKEMVNVYVISDQLNPENNGKVKVLRYSAKVNKDKEPTSPIY
                     SKIRDSIFSKDSPIGKLAFDLSASGVNFSIKVTKNAGDWNDYSKSEFKWPSDLGLSDA
                     QIAEILENTYDLESLIPALKSDEELKQLLDVHWYGNTSPSENDEVSLSDDNDDELPMF
                     NSKSATPEVDDMDAFINDLDSLEND*"
     gene            161871..162509
                     /locus_tag="BML_08182015_6_5m_scaffold_5_curated_closed_co
                     mplete_prodigal-single_197"
     CDS             161871..162509
                     /product="hypothetical protein"
                     /codon_start=1
                     /transl_table=11
                     /translation="MGNGNRDLEAAQLAAGVVRALSQHINSNAPSRRDVELLNANGLN
                     VREFVNRNYRSPNHPQHPQQPRRNYPQHAPQPVGGYSGSDFNPIPLPNTPMALLPMGE
                     NIKKYADNELNLDPVENNSDFQRVEPSSEVSSFKNTAFNYNPTQLNTHTNKLNSEESI
                     LDDLRRVIYSQESEIIALKKKVGTLSTRVYKVLTILEKHFTSTPNPESVNDS*"
     gene            162499..163239
                     /locus_tag="BML_08182015_6_5m_scaffold_5_curated_closed_co
                     mplete_prodigal-single_198"
     CDS             162499..163239
                     /product="hypothetical protein"
                     /codon_start=1
                     /transl_table=11
                     /translation="MTVEKFVVSKDNFIDNFLYPLSRFDLDDKPAQIILYKNLIGITH
                     TKERDIILKCTLKDIKGKIEEPVILRDIPRLISAIGFVGESMLTFSVEATNLSYIDSQ
                     IKFKSYFLDSRFFDSKIPLKIKKIEDIKFDVSFYLDQFSLSKIRKSKQFCKDSEKLYF
                     SGTDSGIIVERGDTENSTIDSISFKITNDFDGDPFSAKPIHNKIFDLISEKTEDILVE
                     MNNEYGIFIFTVNTKTYNLKYITSALRK*"
     gene            163236..163514
                     /locus_tag="BML_08182015_6_5m_scaffold_5_curated_closed_co
                     mplete_prodigal-single_199"
     CDS             163236..163514
                     /product="hypothetical protein"
                     /codon_start=1
                     /transl_table=11
                     /translation="MKYDEFSKRLKETTGLQSLKLDIVYHESDSRCWTALIGEGVNNI
                     LVTFHINRRDFGNKNFDIMASRRQLIEVPVSEAFEIIETLVPAITELN*"
     gene            163522..163827
                     /locus_tag="BML_08182015_6_5m_scaffold_5_curated_closed_co
                     mplete_prodigal-single_200"
     CDS             163522..163827
                     /product="hypothetical protein"
                     /codon_start=1
                     /transl_table=11
                     /translation="MANNKITTKSYFIKRLRDCGYLVDKLSITFSDTDSRRWMALIDN
                     GVSSVLVTCHRDSTFSFYDGERFIPCNLKLATDSIEVVVEHLNSRGIIHKYDRGNKY*"
     gene            163829..164155
                     /locus_tag="BML_08182015_6_5m_scaffold_5_curated_closed_co
                     mplete_prodigal-single_201"
     CDS             163829..164155
                     /product="hypothetical protein"
                     /codon_start=1
                     /transl_table=11
                     /translation="MDQEHDDNIDGVPSLSEEEAKQLFEELELNEKFVQFETAKRKDF
                     DTLNTILSEYLDSFIVMGYSTEGEEVICHKLKNSRDIRSLASLLDEMHVSNFIDIISS
                     SEYDEE*"
     gene            164142..164390
                     /locus_tag="BML_08182015_6_5m_scaffold_5_curated_closed_co
                     mplete_prodigal-single_202"
     CDS             164142..164390
                     /product="hypothetical protein"
                     /codon_start=1
                     /transl_table=11
                     /translation="MTKNKTLLKEYVVPIKIELTQEQHADALRQFNYNKTGKYCYPLL
                     DMHTEEYREFLKFQANLYDKREFVAVGLFSDGTLEIIK*"
     gene            164431..165192
                     /locus_tag="BML_08182015_6_5m_scaffold_5_curated_closed_co
                     mplete_prodigal-single_203"
     CDS             164431..165192
                     /product="Peptidoglycan-binding domain 1 protein n=1 Tax
                     =Chitinophaga pinensis (strain ATCC 43595 / DSM 2588 /
                     NCIB 11800 / UQM 2034) RepID=C7PFT3_CHIPD"
                     /codon_start=1
                     /transl_table=11
                     /translation="VKLIQKGSTGPDVKNIQIFLRGLNLYTWAVDTSFGPNMEKAVKA
                     FQKQNGVKDDGIIGNTTLTLMLKQGLALMPDTSDFPSKPNFNPLLSNAQRQAIFGKFK
                     YEDAPTKTNPEGIKILGNWVADNIVTIQLPQLSKATGGKYTKMSVHKLIVDQIEGVWA
                     EWEKEGLLSLIKTYDGAFYPRYVRGSSKSLSNHSWGTAFDINAEWNGLGKIPAAVGEL
                     GSVRELVPIAYKWGFYWGGHFTRKDGMHMEIAKVL*"
                     /db_xref="UniRef100_C7PFT3"
                     /db_xref="cpi:Cpin_6086"
                     /db_xref="C7PFT3_CHIPD"
     gene            165205..165492
                     /locus_tag="BML_08182015_6_5m_scaffold_5_curated_closed_co
                     mplete_prodigal-single_204"
     CDS             165205..165492
                     /product="hypothetical protein"
                     /codon_start=1
                     /transl_table=11
                     /translation="MDIKKYLKYADDDLPIEVIERAYYLFDIMGIPEDDFGIQHSDME
                     SAIFGGTNRLIANLNWDTNTWHFRIDEPLMNPRRIPVWNAIPDNYKKLHIN*"
     gene            165708..166544
                     /locus_tag="BML_08182015_6_5m_scaffold_5_curated_closed_co
                     mplete_prodigal-single_205"
     CDS             165708..166544
                     /product="hypothetical protein"
                     /codon_start=1
                     /transl_table=11
                     /translation="MKFNNLYRLVTEMPISKFKKVGDNWDKNISYDKGSFNDLRNPEF
                     EAKVRNAFSKIDYDFNFYFINNPIGAIKDFENFGGERGEVLKDDEFFDKTKLNYGELA
                     EEDAITIIFTGNYGDKLVKLTPWILSHRIGHAIKRINSYSINESFNQLESELARLAEL
                     VYEDYGIPQKTYGHFDNLSSQWNDSEMPYQKAVCKVGKFKSARENNVPRPYEFIYELF
                     AQYCIAGGISLNYPLKDFVFDGQKYKFKSSDGYDYNSTAETFNYYFDVLLSESVGKVF
                     VM*"
     gene            166561..166962
                     /locus_tag="BML_08182015_6_5m_scaffold_5_curated_closed_co
                     mplete_prodigal-single_206"
     CDS             166561..166962
                     /product="hypothetical protein"
                     /codon_start=1
                     /transl_table=11
                     /translation="MRELNEYYVREYLTENTSNEWEVPFGGLRDDEPMPSNFGLSIED
                     PKRRQLAWEIVKHGLKTDPFFQDPRYTKLPYKPIKQSKLEDSEEYFEEWWEYDRKWQF
                     GDVEVSEEVKNYAKAAWLASYTLAYRKANPW*"
     gene            166966..167508
                     /locus_tag="BML_08182015_6_5m_scaffold_5_curated_closed_co
                     mplete_prodigal-single_207"
     CDS             166966..167508
                     /product="Uncharacterized protein {ECO:0000313|EMBL
                     :KKK99662.1}; Flags: Fragment;;  TaxID=412755
                     species="unclassified sequences; metagenomes; ecological
                     metagenomes.;" source="marine sediment metagenome.;""
                     /codon_start=1
                     /transl_table=11
                     /translation="MLNFKQFLESKGLKKGDGFGCLMAYLTGEIRSEALKLISKISYD
                     HLYDPNMGFGKETDPHITIKYGLHENDSRIIFKELGEISPLEVKFKNISLFENVKFDV
                     IKIGITSPDLRALNAKVCKLFEFTDKSPVYNPHMTLAYVQPGFGYKYLKLDNPLAGQS
                     TILSKLVYSDAESNKTIKNL*"
                     /db_xref="A0A0F9A0A9_9ZZZZ"
     gene            167505..168110
                     /locus_tag="BML_08182015_6_5m_scaffold_5_curated_closed_co
                     mplete_prodigal-single_208"
     CDS             167505..168110
                     /product="Putative secretion activating protein n=1 Tax
                     =Rhizobium leguminosarum bv. trifolii WSM597
                     RepID=I9WZ46_RHILT"
                     /codon_start=1
                     /transl_table=11
                     /translation="MITYEIGKFILQMEGRRDNSGNLTIYKLPKGDGGGTYEIAGIND
                     KYHPEMALKLKKLIEAKKYKEAEEEAIKYIIKYTDFYSPWHPDERVSVFLRDCKFNRG
                     PTGAAKIFQHSLKVAQTYKGAIDGQVGNNTIEAANKHAAEDLLPRLLLSRQWYERVIV
                     GRNETNTFWSGLTNRWINSFQVALSIGNPYNNLQSIKIYDK*"
                     /db_xref="UniRef100_I9WZ46"
                     /db_xref="I9WZ46_RHILT"
                     /db_xref="aol:S58_15030"
     gene            168115..169293
                     /locus_tag="BML_08182015_6_5m_scaffold_5_curated_closed_co
                     mplete_prodigal-single_209"
     CDS             168115..169293
                     /product="hypothetical protein"
                     /codon_start=1
                     /transl_table=11
                     /translation="MIGFKQFLEALDLKTVKELKLTRKTSKAYSIPKLNEIFNGKDRI
                     TIDSDFRMSLDDVKSDAWYYIYRGLSQLGYEITKAGYVDNVTWKKDDVNKKQLFKIGR
                     LLQKHYPTFEDMFKKDKIREMKADAVYKIVISRHPYDVAGMSTGRSWTSCTHLPQKSN
                     DKTGVYCHLVSNAAREGTLIAYLVPISDNNISKPLSRSLLVPHIGSKDVVYNVSAMYG
                     VKYDKFQSVVFDWVKNNLNNELKSDEYFHPPNIYDDDFSLYDFNKVPWTKQKFKSLLD
                     NIHPNIQFNYFNDRISYLITFDLTPLGSNIKYIGRNESHFSSKIMRLIPLNVGNVAFT
                     ESEALVYGDIYMPNKDTAVSGTTLEDMYRQGMAKIKDSKILEFSYKDTLKKIINMDFY
                     *"
     gene            complement(169344..171632)
                     /locus_tag="BML_08182015_6_5m_scaffold_5_curated_closed_co
                     mplete_prodigal-single_210"
     CDS             complement(169344..171632)
                     /product="hypothetical protein"
                     /codon_start=1
                     /transl_table=11
                     /translation="MAREITPTDPNAWNNAPPQAPSGNNMRGKSDIRQPAGGIEFVNT
                     KNEEMITYHYTNGAFLRFEKFATDLFIPVDYQSHVFGNSFETVNKNKVVHIDGTLDMV
                     ELGDKFSKTGDVDHTQKHGEQWLRDMKELHNMKQRFEIKRCKLHNHIDQAEGQLKEGT
                     LAPCPIEEIEIKSIYTVKAMVWVPAIKAKCINLVARLDDNVTIYESKSGGGGHAITGG
                     WKCFTCWGDGLSPSSQDGEWNPDEIKKLITSKIIELTDPLSESEKHFGTSKHPEGGTE
                     IRSSNKNVVEHIGNVFNTMESYRKDPKGKLVPYGMKVDPFGAGVYPQFRESGLIERVH
                     VDPVPGGSYHKNVSDKYTLTVGANGISMKTNGDFHMFGIQTNILSERTVINGNTEVVI
                     SGERVDLKGDIITLRPRKVERTIENSSGDDKPLPANAKTITEPEQQVLIDGNLNVAMN
                     MIVAGGAHIEGEVTLHHITAPCEYQITETDFEIGIQPPCGDPVGKEIPCVEDVVKGPT
                     HADILEGCIIGRLVNLVYEDDEDKTGKHLVSAEVESVCASNSVMVHPHYHWFKNLPLK
                     LIRDNTEMDVSVGPNNEKLTVDPHSAVRAAGARNNFAIKQLPRPVHNSKTNNTVIEKF
                     QKCGKIGTIKIDNTNWEEPNKNNTKHRGNGIATQNSELLEEACELIKKFLEQKYECFK
                     NQLENESSRKPAPASGPNDGPSSLGSRVGPGTIGPGGDGHVGDTNLYVGVPDPEAEEL
                     ADIINNIRLEEERLYAISNSCS*"
     gene            complement(171653..173746)
                     /locus_tag="BML_08182015_6_5m_scaffold_5_curated_closed_co
                     mplete_prodigal-single_211"
     CDS             complement(171653..173746)
                     /product="hypothetical protein"
                     /codon_start=1
                     /transl_table=11
                     /translation="MLLEKYTDIYKGLVIANDDPVNLGRVKVFVPHISMTLYEKWNKD
                     TEDNKFWRYPGANLESLITAEIINRLKDALPWAEVINPIFGPSGSGYYNSESDKSTIE
                     DSAFSEETPSVPPIPEQQFELTNATVSDTPLPGTSSTPLPSEVTNPNTTPSGGTTSGF
                     GPPQTSQNYVTFYDATEAEVDSNTALGKTSTDSADTYGLRDGGSATGEFRYPSPTKMG
                     IAAVDPSIIPYGSIIEVPTIFGTPYRFIAADTGSDVVNRTAAKINGSNSPVIDLFMQV
                     SEWNKTIARGNQTVIIYPYTQPYTSLNQPDREELIENNTTEPSEFFEVFVHYNRNGSI
                     RRASSSGNVQVNFQSNQINVIDSSGVNRLNLDLRDVPQSTYRNNLRDWLNNPKEVRTI
                     GQYFTNSSPVATSNLPQTNYIPTLNTLYNALYSNLSLPISPESLENELITTPYVPDFF
                     EVSVHYNRNGSIRSASKSGNVMVDLLSDQIIVRDSVTGEPRLGVNLNSIPQSQARNNA
                     RDWLRNPKEVRTLGGLLNSERTSTFNNNTPGLTTFDASRIPSTEALRLQDRMPNSFGG
                     NDFAKTPSQITSPPNIAQTPTDLGTSTADSFRTQKNLGGNNALSPTRTLHEAPPKNGD
                     KMTGENLQKVPNTNPNLLAVSNNKVKGIITTGPYPGNHVWVKFQNGDPLLPVIIGAVT
                     SREDHLGNSDVSETK*"
     gene            complement(173746..174750)
                     /locus_tag="BML_08182015_6_5m_scaffold_5_curated_closed_co
                     mplete_prodigal-single_212"
     CDS             complement(173746..174750)
                     /product="hypothetical protein"
                     /codon_start=1
                     /transl_table=11
                     /translation="MSIIVTDSFYKGLRMPPDGSKEDATVLDEVRLGLQWRDRPIERT
                     CQIINQFHGPFGGSSSELGNIISKIAGANARLQQMSIDASQSVQLVQQAISNLTPIIN
                     LINRVTCSQMSTPFLRYFVTECQVLHPDVTAFIHANIDRYPYFQQVSEQIGSHFTIIS
                     DINEIDPLFTLECGQLPIENLKTASRMVRSLFSKMFKPTAGNMEDSQKFLDTLSMRAM
                     PCEGNHGFARPHYAKEKPIAHGNDFCMDVFHQQRAEDAIPGVFGRLVALFGDRLRLLN
                     QIFPVDYRVKHEESLYQVPIENDILTVDRLNRVYPPRKMDNDRSLKAKEEQFNEDNNG
                     *"
     gene            174810..175955
                     /locus_tag="BML_08182015_6_5m_scaffold_5_curated_closed_co
                     mplete_prodigal-single_213"
     CDS             174810..175955
                     /product="hypothetical protein"
                     /codon_start=1
                     /transl_table=11
                     /translation="MPIYKKSGEQTSAVMMPTGNGLIDVVNDYTWTLSNNRSEVPTAT
                     LVEYQINSGQLLAGIYYYAKQTRDLGNATFPTGKLNVFNSALAARGGGVVEDPYRYLY
                     FATPTNFVYSFPYFASEKFGRDNKFDVASSGNSSTTDSTFSFGRTGNASGEKVPKTRA
                     LAFILGSLKFLGNTAKYITSQTIPGKLGVHQTQSWDSTTGINYTISFSLLNTFKNTDE
                     IRKNRELAYLLTYQNSPFRRNIAVIDPICIYTLSIPDVAYFPACYVSNLAVNNLGTTR
                     LLNLDGVSRTIPEAYEFSITLTSLIEESRNVFSGVEDPTSRVKAISPKGAWDAIKDSS
                     VLGDITSSLEDDNIGVKGLLGQFLRLLPEALIDESKKFASDAKEILF*"
     gene            complement(176073..177635)
                     /locus_tag="BML_08182015_6_5m_scaffold_5_curated_closed_co
                     mplete_prodigal-single_214"
     CDS             complement(176073..177635)
                     /product="hypothetical protein"
                     /codon_start=1
                     /transl_table=11
                     /translation="MAQLKDREYINFDSQDFDFLVSFKNGEREISLNSQSLVELQVVE
                     NFLDWYMEGYVIVDNPYDQFERLGKLDESILPANEIDYKYRGDGRDIITIRIIPRIHS
                     VSTMDGLAGGLPPELKTEIWEIYMEGVIYDVEELPGNEAQTKKKKFYFWEKEYHALLE
                     KNIEFTTANVGENLGATDIYKKSNWERSLKTGEALLEVFKAVEELKEKVPATTGPLWA
                     AGDEKNKIFYTSPANYKAIDDVNYILSQHTNSEEDGFDLCFLKFNRRINQEPKQFTFE
                     PLTKYFEKAGTKFAGEYQVEKFLLLDLAEAFGGNIPIRKTPQDLPTFERNIMAVGRNE
                     INEYQFVEMGGLDSSQLIQIFPVHTYHNVKGQFNFHIEDNTPQKAIDFQKEFYMPKIG
                     PKSNPRLQLNTWKKDGYNLTNIWGHGGKESRYADGRNKILMSCLLNGTTISFSVVGQT
                     SRQAGRFISIDREKYNDNDFDDRLEGQYFIMTIAHTFDFKSQKYRNSIIATKLHRYNS
                     INVTPEEETLLL*"
     gene            complement(177622..177975)
                     /locus_tag="BML_08182015_6_5m_scaffold_5_curated_closed_co
                     mplete_prodigal-single_215"
     CDS             complement(177622..177975)
                     /product="hypothetical protein"
                     /codon_start=1
                     /transl_table=11
                     /translation="MKRSSIPELSKISRYQYDNIFNVYKTDDGFYYYNLYNTVQIDPD
                     ISPVYYKEHVFSEGDYWTKLAHTYYGNQSLWWIILIANNIKNPLELPPYGTKLKILKD
                     FVISDILNNIINGPA*"
     gene            complement(177984..180293)
                     /locus_tag="BML_08182015_6_5m_scaffold_5_curated_closed_co
                     mplete_prodigal-single_216"
     CDS             complement(177984..180293)
                     /product="hypothetical protein"
                     /codon_start=1
                     /transl_table=11
                     /translation="MQQFFDEFEDYIKKKYGEKHFFKNLLEESVKPLHDTLEGITDIQ
                     VLEKIFGDIDTEKLQKAINELKLPSFQQNNNQLIAPEREEGLSKEAIPVFIKGIDKNI
                     LDALSSKSFNNVNGESSGRGGSSLAGVGGGAIAGGLAGIGAATAMFGGGMGEMEEEGF
                     ATSIKNSVNELLSIGETYDTGTLLARMGIISAGLVALSFGLMKFSLGTGAAVIASSVD
                     AFSNQKIGTKPFALGIKDNVETLLSIGGDLDIEAGMAALRFVAVMTALGVGLAAFGIG
                     GAISAITGLAKIGNEKLSGGKSLSEGIVYDVLMFLSLGTTENLKKVLPFIGVMAGTAV
                     GLTAFSVGSLIASVLGLAKLGNAKLAGGEKLSDGIVYDVETLLGLGTSENLKKVLPFI
                     GVMAGTAVGLAVFGIGSLIASLAGFAKIGNEKLSGGKSLSEGIVYDVLMFLSLGTSEN
                     LDTAITFTKVMVGIGVGLAVFGIGKGIEGGAATIDAILSFFTKESASERIFNDVSTLL
                     SLGNVESLTSAILFEKSMNSLAKGLLKITAADVVGNLSKLASNTVNWITGNKSPLTAV
                     MTIAENGDKLERGANALSTIAEALKELGKALQVGVDSFDFSKLATNLGSSIPIFMGLS
                     KGGPVKIPWGRDLDFGGGLLDPELNFDKLMEAVSKMKYILGAASAYDSKSMSTPSQVK
                     NKSDEFKVDSEELKNQKSENENLLRELLNDAIEAIGGATLLGANQVSETILATAGAGG
                     GSTSNVVINSAGGDDIRKWRNRAVEWMSR*"
     gene            complement(180314..181117)
                     /locus_tag="BML_08182015_6_5m_scaffold_5_curated_closed_co
                     mplete_prodigal-single_217"
     CDS             complement(180314..181117)
                     /product="hypothetical protein"
                     /codon_start=1
                     /transl_table=11
                     /translation="MSDITSILNLINETKEESKYDCFIPSLGKNISLFPLNAQHQKEF
                     VKALVDSPYYSTIFNIKLIDILKNIISPSNEINVGTLNVFDKTLLTLKIRSENVGDNI
                     SSTHTDEEGNEFTKNYSLKSHLTKLGEVKCPKSKTIEIDNYTLVLDYPTIDSEYEFEK
                     YMETILSKVENTPKALKGVISNIYILNVLKYVKTLKIKDTEINFDELDVSEKVNIGYK
                     LSVKITRAIIDVIDSHFGDAILKLLTYNFTHNKKPYSNTINISNTFFIE*"
     gene            complement(181153..182136)
                     /locus_tag="BML_08182015_6_5m_scaffold_5_curated_closed_co
                     mplete_prodigal-single_218"
     CDS             complement(181153..182136)
                     /product="hypothetical protein"
                     /codon_start=1
                     /transl_table=11
                     /translation="MTSYLIWIPSLQEFKRFKEFKTKHQRELSKLVDENLEFIYALNS
                     ILKNLCMDDLNFNQLTIIDKYIICLYLRIRCIGEVLPLTLSCPKCGVQFIENVNINTL
                     IQNNISILDKKYTEIIYIDNYSITCDVPLLSHEYDLLKFLETKQIDKNSVDHIHLFYT
                     FSYIKNLTIKNTTIDFSSISLENVINILTQVPSKVIRAVQTEFMVPLLNLFKPGVLNV
                     PCPTKSCPPFVIDLNLNYINDIIKLLFQESPLELLREIYYLSKQCHLNPQYIDNITPK
                     ERDVLMTFLIEENKADREAATTSNKNNLDFKQLADSGFDLPVTGKNDEFGF*"
     gene            complement(182145..182912)
                     /locus_tag="BML_08182015_6_5m_scaffold_5_curated_closed_co
                     mplete_prodigal-single_219"
     CDS             complement(182145..182912)
                     /product="hypothetical protein"
                     /codon_start=1
                     /transl_table=11
                     /translation="MITNCGVLTPRWYDINCETRPSLTQNHIPYFHSMLCKWAYNISL
                     SFFWVVVISAQQKPHLMKSILSVSRLDPSKYGKWEIKNKHLKALFNEQTQDTIGCIFA
                     DEIRIPGESVGVGRVGSDSRGGYLNGPITEKRNDLGNLEIGFRETNLSFTDFIIRPWT
                     IITGYKGLIADDGGLTSPSGASYWGGSIKSNIHVYQLAKGGTTECSQSVVRKEFHFYD
                     AVPISVSDDDLKSEDQGLNKRQTSFAYSYYSVGPGNA*"
     gene            complement(182931..183317)
                     /locus_tag="BML_08182015_6_5m_scaffold_5_curated_closed_co
                     mplete_prodigal-single_220"
     CDS             complement(182931..183317)
                     /product="hypothetical protein"
                     /codon_start=1
                     /transl_table=11
                     /translation="MTNKFDALCESIISEVLSGSNKRNKVPGMGRKNGPQRDINHIIP
                     MARNIQKHAAHIRPVGKVIGNETGVHSKDPTSKPVYAKNGIKPFQNSSQRDLKGGSGP
                     YSVDHAKFGTKRKLKSRRERLLRSKN*"
     gene            183328..184332
                     /locus_tag="BML_08182015_6_5m_scaffold_5_curated_closed_co
                     mplete_prodigal-single_221"
     CDS             183328..184332
                     /product="Gp61 DNA primase subunit n=1 Tax=Acinetobacter
                     phage Acj61 RepID=E5E436_9CAUD"
                     /codon_start=1
                     /transl_table=11
                     /translation="MITLPIDYTTSIFFEYAGYPVKVSTGYRASCPICMEGKSWGEKK
                     RLYYFPDKHLFFCHNGCGAMSDYNWVKSVTGKTFHTIKEDIKLNYDISDFMYDRIPIE
                     NELPRIEPPALPKDSINLMDSVQLTFYKDNYWVQTAAMFLKNRGILNAEFKPKSFYVS
                     LTDFVHKNRLVIPFYDFGGNINSYQSRALSSKQLEVAKFLSKVDSPKSVFNLDKIDYN
                     LNYIFIMEGAIDAMFLKNGVAISGVEFTDHQSELIQTHCPFLKKVWVFDNPKVDTTGR
                     EKMIKMAMGSNDLFFTWGGEFESYKDLNEYCIKEKVWTVNPDSILKYALNGSKSILKI
                     *"
                     /db_xref="UniRef100_E5E436"
                     /db_xref="E5E436_9CAUD"
     gene            complement(184333..184992)
                     /locus_tag="BML_08182015_6_5m_scaffold_5_curated_closed_co
                     mplete_prodigal-single_222"
     CDS             complement(184333..184992)
                     /product="hypothetical protein"
                     /codon_start=1
                     /transl_table=11
                     /translation="MKSFKHRFNTFLLRENSQFGNPQFDSYQDSATFDDNLDPDVDPD
                     AYLTKGLKETINAVQNSFDEKMKEFANDLSPRSVRGMTMGQLKKNIDKVFKYVKGIAV
                     YSKSRLDAMASSPQAILAGFIASDPAKQAAFDDLVKKLEDFSGAIEETQTQIATLKSK
                     IDEFVEDIVESDEEEEYEDFEDEDNFEDFEDEDNFEDFESDPSMNASGPSGATPLRGM
                     R*"
     gene            185038..186003
                     /locus_tag="BML_08182015_6_5m_scaffold_5_curated_closed_co
                     mplete_prodigal-single_223"
     CDS             185038..186003
                     /product="TPR domain protein n=1 Tax=Pseudomonas putida 
                     (strain DOT-T1E) RepID=I7AZN4_PSEPT"
                     /codon_start=1
                     /transl_table=11
                     /translation="MDIKIQEIHLSIHEDFIINGVIETTMGTAYQDFIWLENKWYYYP
                     SCLLVVDNVLKEKLNLAIENVDKSKLKKNKKTGEKELKSLPIKEEEKMVISEGKPIIF
                     VVPSKETDVTKIPFYKSVSFLKKIHTSYEGFTKPLEVKLILNNSKGLSELYNTFLTPE
                     FKNHIVVFVHDDVYMEDLAIASKLHEAHTQFNIVGVAGCITPLIKSPALWHLMTDKSN
                     LRGFCSHSLPNGKTNSAVYGLSNESVDLIDGVFMSVDVDSVLEVDCKFDEEFDFHFYD
                     LAFCMNSNKLNLKLGVWPIFIRHLGLGSPDSRWVELEQKFINKYS*"
                     /db_xref="UniRef100_I7AZN4"
                     /db_xref="ppx:T1E_2352"
                     /db_xref="I7AZN4_PSEPT"
     gene            186003..186554
                     /locus_tag="BML_08182015_6_5m_scaffold_5_curated_closed_co
                     mplete_prodigal-single_224"
     CDS             186003..186554
                     /product="hypothetical protein"
                     /codon_start=1
                     /transl_table=11
                     /translation="MSVILVGNSDSVLNYELGNKIDEFDYVVRFNNCVLSEQYEPYIG
                     KKITHRAMSQSHAKFCSLNNSYINLAFTQRASKNIKSYSTSKKAGVRVGVETYLDPEF
                     DKKLIQLNLLQRKTASTGVYAINYFLKNRHDEVYIHGMCDWGNSHYWDLKFKVFQKHD
                     TMNVDLNIINTLFKDRVKRLVNI*"
     gene            186555..186758
                     /locus_tag="BML_08182015_6_5m_scaffold_5_curated_closed_co
                     mplete_prodigal-single_225"
     CDS             186555..186758
                     /product="hypothetical protein"
                     /codon_start=1
                     /transl_table=11
                     /translation="MKTFLESYRPAHLASELAKVDNETLAKIIVSVLQTREDSAIFEG
                     IVKKLSDRLSLLKPSSEAHPELF*"
     gene            186764..187201
                     /locus_tag="BML_08182015_6_5m_scaffold_5_curated_closed_co
                     mplete_prodigal-single_226"
     CDS             186764..187201
                     /product="hypothetical protein"
                     /codon_start=1
                     /transl_table=11
                     /translation="VNLLTERLYAICSDPSPLGNIIELVDKNIINFIWDIPFQTGTEA
                     ALFQKILLSQIASIYNNHTSISSLVTDDSIILLVPDDRGPIIKPNIEFVTSKLYSCKN
                     HYKGHLILDMVISPVEVSKFISESKSSFHTLLENINTINLKIL*"
     gene            187216..187671
                     /locus_tag="BML_08182015_6_5m_scaffold_5_curated_closed_co
                     mplete_prodigal-single_227"
     CDS             187216..187671
                     /product="hypothetical protein"
                     /codon_start=1
                     /transl_table=11
                     /translation="MTQLFNIIYENIKITHSNPDSEFLDALEKEDQRERNNYKKFVET
                     EMGGNYNTGAKEWAKRMNRPLNDVFNDSERLKKFMEYPFRFQTFSKNDWERFWILSQH
                     CDDSIKFQQWALQVIEQYLGKKSSHYKYLYDRIAINSGNEQKYGTQNRG*"
     gene            187809..189692
                     /locus_tag="BML_08182015_6_5m_scaffold_5_curated_closed_co
                     mplete_prodigal-single_228"
     CDS             187809..189692
                     /product="hypothetical protein"
                     /codon_start=1
                     /transl_table=11
                     /translation="MIKFKEFSILLEKDNRSKIVKFLSSRLGAEAAQLLADEAHKMSD
                     KHSIIIANIIANTIRSVIGSYKLTDPLLKDIIRRNIEGFINNGTLENLLTLLSIQKKP
                     TIDYKSLTASQIYQYITKYNHMESWIKNSGEWTPELTWEEATKKTDEYYDSFETGTPL
                     KVKPGQEILDNIFDGEQFIEIDGKKHYWLNLKVKYCKDEEDASGHCAKAEIGKLFSLR
                     TIDGIPKLTADIDTYNEISGQIYANANTKPKVKYHKAILYLLGHYDISKVLPKNYKEE
                     SFNPEKDLSNELKEWYEDKFNLELTTGGISPKERKAVDELIDEFNNTSYYVGLSIDHY
                     GDEDEYISPSVGITYDYSDYDITLLNKEVREIFGYNGEWYDNSYREYLDQGDSDFGSF
                     NATRDSDYVDWANGIITNCEYYEGNAPEQWADYLKAMINEDYVSFEDDPILETITKTA
                     LEIDDGPLFIAKGITHNFIKANWEFEFPGIVSITFSFNLQPILMKQNKKIITRTVKDE
                     LTKYLNKKNIVKKIIDSKIHYDPNQLKFDFMKESTTLKSLSTLVNQPWYFTTKTSAYL
                     LDTWGYLYLTKYIKLDGKDLDKVLLEAYKLDINYNEVMSLISDFIQNWSETKKLKQNI
                     ARR*"
     gene            189715..190110
                     /locus_tag="BML_08182015_6_5m_scaffold_5_curated_closed_co
                     mplete_prodigal-single_229"
     CDS             189715..190110
                     /product="Marine sediment metagenome DNA, contig:
                     S01H1_S24780 {ECO:0000313|EMBL:GAG20252.1}; Flags:
                     Fragment;;  TaxID=412755 species="unclassified sequences;
                     metagenomes; ecological metagenomes.;" source="marine
                     sediment metagenome.;""
                     /codon_start=1
                     /transl_table=11
                     /translation="VKSSFEHLDNILEIKNPYSMQENEDFSPYMIQRWISMYSPEIAY
                     FCNETFNSHYSAFMDKQMWHDGMMTLLPKIKSKQVKYFKKDKKKPSEDVLNLATRLEI
                     SHREAKEFLELNKEWGKKEKTVEVFKKSS*"
                     /db_xref="X0WAK3_9ZZZZ"
     gene            190119..190520
                     /locus_tag="BML_08182015_6_5m_scaffold_5_curated_closed_co
                     mplete_prodigal-single_230"
     CDS             190119..190520
                     /product="hypothetical protein"
                     /codon_start=1
                     /transl_table=11
                     /translation="MTKTPTVDTEILPVNHRFNLEDWNMVSLFKDTIWAEFIDETDGE
                     NITRGGIVVPETARSIKDFYRIAIVLMTGPDCTESITPGTFLLVPPNSGLKGLKKGPN
                     GGKSIFIREELVMAVISPNTEDAINIKKNYE*"
     gene            190513..190983
                     /locus_tag="BML_08182015_6_5m_scaffold_5_curated_closed_co
                     mplete_prodigal-single_231"
     CDS             190513..190983
                     /product="Uncharacterized protein n=1 Tax=Enterococcus
                     malodoratus ATCC 43197 RepID=R2RJG5_9ENTE"
                     /codon_start=1
                     /transl_table=11
                     /translation="MSNTQEPKTNQKLTQKELFNFESLELLVPMLLGMLSPSTISPKP
                     NLDNAFNELKNIQKDIHATAVEKGWWEKSERNFGESIALMHSELSEALEASRAGNPPD
                     DKIPEYSGIEAELADCVIRILDVAEGNGFDVIGAMKAKIDYNKTRSYKHGGKTF*"
                     /db_xref="UniRef100_R2RJG5"
                     /db_xref="A0A0F9H072_9ZZZZ"
                     /db_xref="hdn:Hden_1190"
                     /db_xref="R2RJG5_9ENTE"
     gene            191000..191413
                     /locus_tag="BML_08182015_6_5m_scaffold_5_curated_closed_co
                     mplete_prodigal-single_232"
     CDS             191000..191413
                     /product="hypothetical protein"
                     /codon_start=1
                     /transl_table=11
                     /translation="MPQFQYGMSAFQQLLQKNVVEARFIRRHNKPGWSGVRGAFITTN
                     WELLNGDLGLKTLNFKRPNGVGMGYDHRQYNLVVGWDLFRQEYRVFGVENSNIRKFYD
                     VSDDENRAKFWLFFRSYIMNLSNREKLVYMGYGVK*"
     gene            191453..191827
                     /locus_tag="BML_08182015_6_5m_scaffold_5_curated_closed_co
                     mplete_prodigal-single_233"
     CDS             191453..191827
                     /product="hypothetical protein"
                     /codon_start=1
                     /transl_table=11
                     /translation="MISEEDVLEPILKNQLQKTLDFELGGKVYKRGKFALYRIETYNN
                     NFEITFKFSKPGLPVKIENFKVPYPFHVEYYADDGVIFFDYRLSTLTNNNKELMKKLE
                     SLSNSYEKSKYFNKILKITCSV*"
     gene            191824..192321
                     /locus_tag="BML_08182015_6_5m_scaffold_5_curated_closed_co
                     mplete_prodigal-single_234"
     CDS             191824..192321
                     /product="hypothetical protein"
                     /codon_start=1
                     /transl_table=11
                     /translation="MKVLILGNSENNLKYEWGHHIDQFDIVVRFNNFELNKFKSNVGT
                     KIDFIWLSRPFLNRAKDFNNCQFLTYERYISSAPKITQKRFSAVIPYKIPAPSEQVYS
                     SGINVINHFLMDENNEVVIHGICDGGKSHYWDKRFKVYSKHNLLNEEKLLKTFNITRL
                     HDHVS*"
     gene            192364..194166
                     /locus_tag="BML_08182015_6_5m_scaffold_5_curated_closed_co
                     mplete_prodigal-single_235"
     CDS             192364..194166
                     /product="Putative uncharacterized protein n=1 Tax
                     =Planctomyces brasiliensis (strain ATCC 49424 / DSM 5305 /
                     JCM 21570 / NBRC 103401 / IFAM 1448) RepID=F0SIL5_PLABD"
                     /codon_start=1
                     /transl_table=11
                     /translation="MKTLIALISSICLLTFNGLSFETPSQHIDKIIETVSVEQKIPLD
                     PVVSDSTFIRRVYLDLVGRIPTHEEYQTFLKSGETRRHDLTVHLLKSESHVQHLYHFW
                     ADLLRLRDTGLNDNVGYLRGITYIEWIKEQIRQNTSYDQIVHQLLTAEGDIWTNPASG
                     YYLRDFGMPLDNFSNTSQIFMGVDLSCAQCHDDPFQDWKQLDFYNLASFVKNTDTKLS
                     LLPKEEREVVSLFQKQIREKQDEISKLIREGKTSPVDRGRLNQMGNFANVSFQYALAI
                     DPTNVLKLPHDYKYDDAEPNSPVEPKFVFGETPDDSPMDTRVAFADWLIHKKHPTFTR
                     NIVNRLWDHLMGKPLVDNMNNIFADSVGANKPLLDYLEILFKELNYDIKRLQYHIVNT
                     KAYSRIAYEDDSGFKYIGQSSVARRLTAPQLWDSYLVLKLGDIDSFVAPDWRIYGVGS
                     LQISDLNFDTIDKRLQAIYELDTTYFSSASKDKNLILVRASYINSENQMRPNMDLLKK
                     LGFSDRSLVNDSNEEGSVAQVLLFANGPILDLVFSKDSYFMENISNKDEVDYIWESFL
                     QRKPTMYEKTTASKLTKEDIVWALLNSQEFRFTP*"
                     /db_xref="UniRef100_F0SIL5"
                     /db_xref="pbs:Plabr_2039"
                     /db_xref="F0SIL5_RUBBR"
                     /db_xref="F0SIL5_PLABD"
     gene            194173..195384
                     /locus_tag="BML_08182015_6_5m_scaffold_5_curated_closed_co
                     mplete_prodigal-single_236"
     CDS             194173..195384
                     /product="hypothetical protein n=1 Tax=Verrucomicrobia
                     bacterium SCGC AAA300-N18 RepID=UPI00037E2D8F"
                     /codon_start=1
                     /transl_table=11
                     /translation="MNRRTFAETTLKGILGLGVVSGTKLHGATNSALVDSVIYIYMDG
                     GMTHLDTFDPKSHENAGDTKILETDVPGLKLGHHLTQLSKFSKNIAVVNSLNSQTGAH
                     RQGQYLMKTSYKEIATIVHPTLGSWASYYDSNRNTALPSYVAVRRPSRHPGSGWMPAK
                     NAPVDITDPNKGLEYSKLISKDSRLTLLDEMNRKFKPNSSSVKAYSDFYDEAFKLVQS
                     SDLDAFDLDKEDAAMRDAYGRDQFGQGLLLSRRLIERGVKFVEITNGGWDTHTDNFTA
                     MNQKLPLLDSALSTLLKDLTERGLLERTLIVIATEFGRTPRINVNTGRDHWPAAFSGA
                     LIGGSISPQAYGKTDDGGEKVLENPVSIEEFNGTIAYGLGLPLETPVSAPSGRPFVPS
                     NHGKPITSLFA*"
                     /db_xref="UniRef100_UPI00037E2D8F"
                     /db_xref="pbs:Plabr_2038"
                     /db_xref="A6C5Q5_9PLAN"
                     /db_xref="UPI00037E2D8F"
     gene            195466..195723
                     /locus_tag="BML_08182015_6_5m_scaffold_5_curated_closed_co
                     mplete_prodigal-single_237"
     CDS             195466..195723
                     /product="hypothetical protein"
                     /codon_start=1
                     /transl_table=11
                     /translation="MKKYLYWSFHTGEIYNVLEDEVDTMTAFQLRLKKHPKENCNKCY
                     GRFYEGLNTETELYIPCRKCSKKCIDWEELKPSDENAITLM*"
     gene            complement(195780..196616)
                     /locus_tag="BML_08182015_6_5m_scaffold_5_curated_closed_co
                     mplete_prodigal-single_238"
     CDS             complement(195780..196616)
                     /product="hypothetical protein"
                     /codon_start=1
                     /transl_table=11
                     /translation="MRDLSEYYVDQYLTESATRLPGDNGSNNTLQPHQDTDESIEYDD
                     LEFDLGDELANETYYGHEKAMVATKKSKKKNAKSKSAIGEAFHKIYQSVVREQDEFGN
                     DEFGGEFEDDGEDFEFDDDGMDEGTVEVSSSVLRDLISQLQGLLGEDDFEDEQFDDTE
                     FESEEQDWDDEVPTESCHLGDGDTRLSGNYSGKAQAYSGNGGHLSDGKNSNKNNARVK
                     AKPNSTEGKTGDGRMGGDYSGKSKRDGGTTHLSGGKNLNKASQRTPYKKSSKPEEDLF
                     GV*"
     gene            196661..198346
                     /locus_tag="BML_08182015_6_5m_scaffold_5_curated_closed_co
                     mplete_prodigal-single_239"
     CDS             196661..198346
                     /product="Large terminase protein n=1 Tax=Enterobacteria
                     phage vB_KleM-RaK2 RepID=H6X3R8_9CAUD"
                     /codon_start=1
                     /transl_table=11
                     /translation="MPAERIYLSNNTRLPTNNWSCEWTPEMVEEMKKCKDDIIHFAEN
                     YFYIVSVDEGKQKIELYDCQRKVLKSFVENRFNAVVASRQVGKALDVDTPIPTPTGFK
                     LMGELKDGDIIFDNNGKSCNVLKAHPIQNNRTCYEVVFDNGESIISDEDHNWFTQHRT
                     ERKRKCIGSVKTTKEILNSLTVGKKVIEPAHRIAISKPVEYSEQNLLISPYLLGVWLG
                     DGGTAQARIHCGPEDFEELKQNIINEGVNISEPTGKKNKKRYINLLGVNKWSDKNCPL
                     LLLKRLGVFKNKHIPNEYLLSSIEQRKELLRGLMDTDGYVSKSGVCQFYSSNYKLHEQ
                     VKSLLSSLGVKWSATSKFPKIKDKIYDEHFILTFSPEFECFKFKRKLERQNLEIKSDR
                     SKFLYIKEVNLVESRPVRCITVDSPDSLFLCGTNYIVTHNTTLITIFALWLALFNTDQ
                     NIFILANKEDTAKMILSRVQLAYEEMPNWIKSPIKEFTKTRLKFENDSLIQTAATSEQ
                     GIRGQSCNCVDGDSVVTLRDKNNGNVFDISMKELTNILENNGELLTLKIIEED*"
                     /db_xref="UniRef100_H6X3R8"
                     /db_xref="H6X3R8_9CAUD"
                     /db_xref="bse:Bsel_3009"
     gene            198391..199185
                     /locus_tag="BML_08182015_6_5m_scaffold_5_curated_closed_co
                     mplete_prodigal-single_240"
     CDS             198391..199185
                     /product="Putative Seg-like homing endonuclease GIY-YIG
                     family n=1 Tax=Acinetobacter phage 133 RepID=D9I671_9CAUD"
                     /codon_start=1
                     /transl_table=11
                     /translation="MSNCYNRKYNYVYLIKNKINKIIYIGVHKTDNLEDGYMGSGIKL
                     KKDQIQYGIENFTKSIICFCNSYKEALDIEKQLVNKDFVLNENTYNQILGGSHVEGSM
                     DLFLIMSKAQKLRFRNIEARNQISENMKKIWARPGYKQKMIKSVYENENRNKKISDGI
                     KDWIQNNPTQHKQKMEKINKNPDKIEKMANTHRGTTRTENAKNNIKEGIRDYIKNNPE
                     DSSIKHGKGCIYIHNEELNLRKKINKSDNIPDGWKPGLGPRKNGRR*"
                     /db_xref="UniRef100_D9I671"
                     /db_xref="D9I671_9CAUD"
     gene            199172..200740
                     /locus_tag="BML_08182015_6_5m_scaffold_5_curated_closed_co
                     mplete_prodigal-single_241"
     CDS             199172..200740
                     /product="Terminase large subunit n=1 Tax=Cyanophage
                     P-RSM6 RepID=M4SKM3_9CAUD"
                     /codon_start=1
                     /transl_table=11
                     /translation="MADVKNYKIFKNSKFEILTEEGFKNFEGIIVGSNVKKIKITTNK
                     KSLICTPKHKLKIFKDAWKYAKDVKIGDILHGGIIIEDISKFENDDKVYDFLHVEDTH
                     SYYVNGILSKNCLMLDEFAFIRPEIAHAFYEAVSPTISSSRKAKVIMTSTPKGTVGKF
                     YEIYSKGQLGKGHKEWNKWHTNQIMWDEIPRYNINGELDYDGFKEEQIALLGGDLNSW
                     YQEYCCVFHESGAAAINLSLLEELKKKVRKPMFSFDDGDYLVWEEPQQGHIYTIGVDV
                     AEGVGLDYSVAQVLDVTNLTDIRLVAQYHSNMVQPYVYAEKLNKIARGWGRPFMAIER
                     NGPGGQVVDALYEIHKYDNIITYTMTNDKKGMYQKMGIYSHTNSKYTGIMNMKYWVEA
                     LRAVTIPDISTLKEYETFRRKDNGTWAAQDGFYDDRLMALVWALIPLETAIAQRYFSI
                     LQYDDVGKPRMIKDPNTDFASWLGPLWDFDHSSTVGMGDPMPCILASTPAQLFKTEQS
                     KDMLDFGFQGWTVL*"
                     /db_xref="UniRef100_M4SKM3"
                     /db_xref="M4SKM3_9CAUD"
     gene            complement(200705..201499)
                     /locus_tag="BML_08182015_6_5m_scaffold_5_curated_closed_co
                     mplete_prodigal-single_242"
     CDS             complement(200705..201499)
                     /product="hypothetical protein"
                     /codon_start=1
                     /transl_table=11
                     /translation="MNINITLDENNNTLFNINGIELKIPNPSSIIKNVPSKTPPLVEN
                     NESTIDIMDLYLEQLKHKYPTSPPQDVFGYKYNSELSKETFSTLKEKYSEMYELLDYE
                     KVLSQWSDKYPKLEDLKEYIKTEPLIINGFSKMSNEDISDIETYSGFIYLTIDKNLKF
                     IIGNFEKLDLNSPTIVRFVGVNEIENIINHLSTYIEPPSIEALSLFAKTNFNKEINSV
                     MGVSKAKREFLSKCINKYYNKLEEDLNIEFQPELNLEDSPPLEAKI*"
     gene            201545..202183
                     /locus_tag="BML_08182015_6_5m_scaffold_5_curated_closed_co
                     mplete_prodigal-single_243"
     CDS             201545..202183
                     /product="hypothetical protein"
                     /codon_start=1
                     /transl_table=11
                     /translation="MSKINPLFKDSIPCELDVEEIAGFNPEYESDLNVARKDKFILVI
                     DLPNSFRKLENKGLTNCTYFKKNKLQMNVFGNIVPETEIESLNIAGWGNTVKSSAFSR
                     PAYKPITVEFTVDSKYENYFVIYKWLDIMSDVMEGTFDAKREIDRFGKLKDYSTTFSL
                     YALDEYNKPVVRWNYYGSFPTTLGSINYSKRDVKELESEFIFEFSFLKMELL*"
     gene            202505..205570
                     /locus_tag="BML_08182015_6_5m_scaffold_5_curated_closed_co
                     mplete_prodigal-single_244"
     CDS             202505..205570
                     /product="T4-like tail sheath protein n=1 Tax=uncultured
                     phage MedDCM-OCT-S09-C7 RepID=D6PIQ1_9VIRU"
                     /codon_start=1
                     /transl_table=11
                     /translation="MPQLNLTLESPGVQIREIDLSLNPSIPVGTTVYVVGFSPQGPSD
                     EPTYISSLSEYEEIFGLPETPAERYAYNSVKQVITTSNANLLFTRMPYGSGCGIGYSN
                     SYSALVFPAIGVSATEVDVCDYYSSLTESEVTTKFPWLYEDYFVKSSICIGSNKFSCP
                     QSPLAAEGGSFVAHDYKFTYNGKLKNIKWVVDDDISSENFQFFLLRPAIDTQDCEFDV
                     VTSFSLTDYDVVGDEDVAGLSIENGIASLDLTTGPTSSDGGLIVQAGDLIATYDAAGV
                     FKYYISSNGKSTILGESAPMDGDTFYAPGSGSGFNCLTGSLDYLIQFCYSPESTGLDC
                     ATLTSLGVTVPEEDKYVFNPIVGDCQLNDCNFYVFGEPIHVTLSDEQYQRLKNQQFNW
                     KCGCASNSQALLDLDNNDVRAGLIIVNEAKTAQLDDFTGYYVAVNDNLNVNPATDFDE
                     VTGVRGRYDEQCLAISGAWTPLPEARLNFNVSATFDGYSSISEIIEQNAGYDFGQKKY
                     NDSLIVSVFKLRPTRFTEDIVKLDQILVEKFVGSLNSSRMIQDSFGGPPRTMYLEDVV
                     NRNSNYLSMFVNPFISENNCWDDKSGVPQKSVRMFREKTGQVFDNFDPELALRGYADN
                     LYGIGQYTGHCKDTVYDLCVQKDIGSLPCKLERALRTVENPMEYDLDITIDSGLSTIW
                     GTREAVATDACLNPTGTCYHFDDTVFIDTNPLSPINGTSMGSPLKDGWSVIQNLFGVF
                     ARGEYDPSYPGHLHISDPLRQIFVNGKDFRVVNRQKQTLLDPLTGNLSKRYSTFSRNI
                     YTYLRNLFDGVNSSYCASYANWIRDYDKNRDKYCWFPSSAYAAAAMARTDQNYFPWFA
                     TMGPTRGVLSNVLQLAINPSQKERDLLYRINLNPIVNLPGEGNLIWGQKTLQRTESAL
                     DRINVRRLLLELEKATQRTLWQFIGEPNTLLTRTRVLNVLTPIFDNAKNNQGLYDFLI
                     VCDERNNTADTIDQNALNVDIYLKPVKAIEFISANFIITRTGVDFGELL*"
                     /db_xref="UniRef100_D6PIQ1"
                     /db_xref="A0A094J1V3_9MOLU"
                     /db_xref="sfu:Sfum_3815"
                     /db_xref="D6PIQ1_9VIRU"
     gene            205651..207366
                     /locus_tag="BML_08182015_6_5m_scaffold_5_curated_closed_co
                     mplete_prodigal-single_245"
     CDS             205651..207366
                     /product="Putative uncharacterized protein n=1 Tax
                     =Campylobacter phage CP81 RepID=G0LWM5_9CAUD"
                     /codon_start=1
                     /transl_table=11
                     /translation="MNDLIKEIQSTILTKTGTLNSILIYKSPKFINSPLYHKIIKATD
                     FLNNKQDVSISERVYCILNNVTDITRCKCGTPVTYKKALKLGYSQYCSRQCIPTNPQL
                     ISKTKLINGQILKDKLFETKNQPLENSLSTVKKYITTRKLIQIFDKEIEQYLSIYQDV
                     IKLTKFLPDQNGKGIGQSSISWAERFYCILNNITQYPQCPTCENNLYFLDSNKGYSSY
                     CSNNCRIQTELVEKLSSLDDNFTILTHLNNFKSDIEYKCNICNSTYMRKLSNARWKTT
                     FCSVCSGKNGSKPQFELYEWIDNDSKIINDRNQISPYELDIFISDSNLSIELNGNYWH
                     SELNGKDYTYHLNKTRECEKKKIQLLNIFESEWKFKQNIIKSIINSKLGKCDRIYARK
                     CKIKEITNNEKNKFLNQTHLQGEDKSSIRLGLYYNNELISVMTFCKSRFNKKYEWELS
                     RFASELNTTVVGGASKLLSYFIKQYTPKSIISYSNRRYSNGNLYKQLGFQFLHNSKPN
                     YFYLEKDHMDLLSRQQFQKHKLKDKLSIFYPELSEWENMKLNGYDRIWDCGNGVWGLE
                     CNPVQ*"
                     /db_xref="UniRef100_G0LWM5"
                     /db_xref="G0LWM5_9CAUD"
                     /db_xref="cgu:WA5_1708"
     gene            207375..207617
                     /locus_tag="BML_08182015_6_5m_scaffold_5_curated_closed_co
                     mplete_prodigal-single_246"
     CDS             207375..207617
                     /product="hypothetical protein"
                     /codon_start=1
                     /transl_table=11
                     /translation="MTIYPISKEQSLDSPTSLSASNINVYNTGSEQEVNILNISNDIV
                     ASFTIGQSERLTVMKPKYFSLSATGDIKVFAVIRTQ*"
     gene            207645..208310
                     /locus_tag="BML_08182015_6_5m_scaffold_5_curated_closed_co
                     mplete_prodigal-single_247"
     CDS             207645..208310
                     /product="hypothetical protein"
                     /codon_start=1
                     /transl_table=11
                     /translation="MLGSIKNAYDAYRQHDFSRSHQFRFISIFGAPDYVVRELVEKPL
                     GEGGVLYLKSTTIPGRVVKDIPAAYHGFNFHVPGAVEYPDNPWTVTFKTPGDYLIRNA
                     MERWHFEMFSDETSCGNYKIPCPNTVIRLGLTDSSRCKIIRVYDLVGVYPSKIGPITY
                     NVENAELTDFPIEFYYQYWRLAPNNDTGLTDSLAVDNTLIDSTFQKYHNDIVETEEVC
                     DIP*"
     gene            complement(208343..208564)
                     /locus_tag="BML_08182015_6_5m_scaffold_5_curated_closed_co
                     mplete_prodigal-single_248"
     CDS             complement(208343..208564)
                     /product="hypothetical protein"
                     /codon_start=1
                     /transl_table=11
                     /translation="MIYIPGSNFKLKQNSKHPLFQSNNHYYLVTISKIESGLKYVFEN
                     KTKNVNFNLKFDTTEEADTFIHGLDALSK*"
     gene            complement(208536..208796)
                     /locus_tag="BML_08182015_6_5m_scaffold_5_curated_closed_co
                     mplete_prodigal-single_249"
     CDS             complement(208536..208796)
                     /product="hypothetical protein"
                     /codon_start=1
                     /transl_table=11
                     /translation="MNTEIDNYPIKSASQMSNEELSRWWAFVQALGIIFTHAEKYDID
                     IDKMPLNTKKILDEYINPISGDILHELNKDKENYDLHSGVQF*"
     gene            complement(208808..209248)
                     /locus_tag="BML_08182015_6_5m_scaffold_5_curated_closed_co
                     mplete_prodigal-single_250"
     CDS             complement(208808..209248)
                     /product="hypothetical protein"
                     /codon_start=1
                     /transl_table=11
                     /translation="MIDIKKINRELTCIVTGKTVTVKPDKYERLLKYHGSDEKVIKNF
                     ICYSVEKEAKNPSFLFWFENCNEMTKVKQKLRPLFLHFKNSKRVEKDIKDFQSEAIKM
                     IESVGLNIHLIEFLIKHDELGGYAYGIKIKNIPFIRTNELILIE*"
     gene            complement(209245..209667)
                     /locus_tag="BML_08182015_6_5m_scaffold_5_curated_closed_co
                     mplete_prodigal-single_251"
     CDS             complement(209245..209667)
                     /product="hypothetical protein"
                     /codon_start=1
                     /transl_table=11
                     /translation="MTPETVFKTSTPNLELLGGSNIGPIKIQAEPIPTSKEIEAQLHR
                     LFLDNDNLNSFYKLCKHYCGISKSKKDSKEQFEKIIYLYILSLKMQYPDKLSLSYIEN
                     IQKSMENTKKLLDDFTKDGRMNNDYFKVGVSAMLTHIL*"
     gene            complement(209671..210183)
                     /locus_tag="BML_08182015_6_5m_scaffold_5_curated_closed_co
                     mplete_prodigal-single_252"
     CDS             complement(209671..210183)
                     /product="hypothetical protein"
                     /codon_start=1
                     /transl_table=11
                     /translation="MNNKTVDILKGLLHLTIPSICIGIGTSVVVSVTTGITIPWYWTT
                     LIAIGIQWIYHNTNLQKRKLVHLQYEYEKESEILDKTATELEHNYNSHLELLKREIEE
                     YSSKDYKKYILPLTCQACGKENTVELDLENTEFTCKFCGVENAIYTNFSTVVKTSPMY
                     DVNDFLVSAT*"
     gene            complement(210180..210353)
                     /locus_tag="BML_08182015_6_5m_scaffold_5_curated_closed_co
                     mplete_prodigal-single_253"
     CDS             complement(210180..210353)
                     /product="hypothetical protein"
                     /codon_start=1
                     /transl_table=11
                     /translation="MQQFIRNTPITCPKCKSSIRGQERDISRDKEVVTECTWRCYHCG
                     IFVKHGIIKTRPR*"
     gene            complement(210362..211249)
                     /locus_tag="BML_08182015_6_5m_scaffold_5_curated_closed_co
                     mplete_prodigal-single_254"
     CDS             complement(210362..211249)
                     /product="DNA polymerase I n=1 Tax=delta proteobacterium
                     BABL1 RepID=V6DH06_9DELT"
                     /codon_start=1
                     /transl_table=11
                     /translation="MKNLILDGNNILFRAYHILQSPHYVKEVNVSVVSQFLKMIKSYV
                     ELHNPQNVFLSFDKRINNGGNFRKTHVAYKENRIFDPKINEDIFNCTTLIQNIAKGLG
                     IKVILPWNLEADDVISYLVGDANLEGTNIIVTSDKDMFQLVSETTSVYNTTKNNLITL
                     QNFEEQVGIKLENFLTYKCILGDRSDNVPGVPKYGEVKSKRLAESKDLSELSDEQLKI
                     VETNKLILSLDKSYINSEGELESYQQQLEQSNTIEFDEPHIKELIKQYNLYSLAKDLP
                     AWKNKMIYVNLLEDWFSHL*"
                     /db_xref="UniRef100_V6DH06"
                     /db_xref="dpb:BABL1_169"
                     /db_xref="V6DH06_9DELT"
     gene            complement(211271..211558)
                     /locus_tag="BML_08182015_6_5m_scaffold_5_curated_closed_co
                     mplete_prodigal-single_255"
     CDS             complement(211271..211558)
                     /product="hypothetical protein"
                     /codon_start=1
                     /transl_table=11
                     /translation="MNYEKHLLAILKLGESGNSIIVTRQSKSQVEGLKLFPGGNKNIC
                     IPKKTFKQMISRGVLEVIECLPSDIYSEFYQTWKRQNNEFLNSNIKTNCVN*"
     gene            complement(211578..211877)
                     /locus_tag="BML_08182015_6_5m_scaffold_5_curated_closed_co
                     mplete_prodigal-single_256"
     CDS             complement(211578..211877)
                     /product="hypothetical protein"
                     /codon_start=1
                     /transl_table=11
                     /translation="MDNKNLIPESQFDITLNQILESLELIMEKKYAIWVDQKGRKVYP
                     GVLSIKQMKKVLPRRLGFCQKNGHIYSLPLIPSKGKIQKEFKKYYAKSFMTRPHF*"
     gene            211980..212405
                     /locus_tag="BML_08182015_6_5m_scaffold_5_curated_closed_co
                     mplete_prodigal-single_257"
     CDS             211980..212405
                     /product="hypothetical protein"
                     /codon_start=1
                     /transl_table=11
                     /translation="MKLIRCKTCDDVIRLIHTRWRMCECGKSGGQYNGITMSATVGGD
                     CEVIGIRNDYFEYPQFSEDRIERATLIQGEYLHDNQVFRINSPEGPNLDLIIEKEDDK
                     WKITFPDPAQVSIRGYDPTPPVLYIPYSDTPSFKDYMVK*"
     gene            212475..213092
                     /locus_tag="BML_08182015_6_5m_scaffold_5_curated_closed_co
                     mplete_prodigal-single_258"
     CDS             212475..213092
                     /product="HNH endonuclease domain protein n=1 Tax
                     =Verrucomicrobiae bacterium DG1235 RepID=B5JDL1_9BACT"
                     /codon_start=1
                     /transl_table=11
                     /translation="MKMLNKLCVLELNKNWFPITLKTPKKVFESFSSGNLMGLHMDWD
                     LDAIAAEDFSNPTELSPLKWEDWIKLPVRPWDLAIRTPKMEIRIPSIVICSKFSEIPN
                     KPPKLSKKNIMLRDGYTCQFTGKEYNKSELNIDHIIPRSRGGCNSWENLVTCHRSINT
                     KKANKTPVEAGLQLVRQPKRPSATTLFFADKMHDPKWEIFMKHLN*"
                     /db_xref="UniRef100_B5JDL1"
                     /db_xref="B5JDL1_9BACT"
                     /db_xref="ote:Oter_1048"
     gene            213104..213253
                     /locus_tag="BML_08182015_6_5m_scaffold_5_curated_closed_co
                     mplete_prodigal-single_259"
     CDS             213104..213253
                     /product="hypothetical protein"
                     /codon_start=1
                     /transl_table=11
                     /translation="MKTCIEWYDYAEAQGYDWAGQALRNWVVQQKRNRRVDTLSNAIY
                     HFDWS*"
     gene            213930..214005
                     /locus_tag="BML_08182015_6_5m_scaffold_5_curated_closed_co
                     mplete_prodigal-single_trna_1"
     tRNA            213930..214005
                     /product="hypothetical protein"
     gene            214018..214093
                     /locus_tag="BML_08182015_6_5m_scaffold_5_curated_closed_co
                     mplete_prodigal-single_trna_1"
     tRNA            214018..214093
                     /product="hypothetical protein"
     gene            214180..214256
                     /locus_tag="BML_08182015_6_5m_scaffold_5_curated_closed_co
                     mplete_prodigal-single_trna_2"
     tRNA            214180..214256
                     /product="hypothetical protein"
     gene            214617..214692
                     /locus_tag="BML_08182015_6_5m_scaffold_5_curated_closed_co
                     mplete_prodigal-single_trna_3"
     tRNA            214617..214692
                     /product="hypothetical protein"
     gene            214751..214834
                     /locus_tag="BML_08182015_6_5m_scaffold_5_curated_closed_co
                     mplete_prodigal-single_trna_4"
     tRNA            214751..214834
                     /product="hypothetical protein"
     gene            214929..215010
                     /locus_tag="BML_08182015_6_5m_scaffold_5_curated_closed_co
                     mplete_prodigal-single_trna_5"
     tRNA            214929..215010
                     /product="hypothetical protein"
     gene            215025..215099
                     /locus_tag="BML_08182015_6_5m_scaffold_5_curated_closed_co
                     mplete_prodigal-single_trna_6"
     tRNA            215025..215099
                     /product="hypothetical protein"
     gene            215179..216063
                     /locus_tag="BML_08182015_6_5m_scaffold_5_curated_closed_co
                     mplete_prodigal-single_260"
     CDS             215179..216063
                     /product="hypothetical protein"
                     /codon_start=1
                     /transl_table=11
                     /translation="MVFDKYINIILETHNRYNKIDKSPQFPMWLNTPFNIIYGREYFD
                     LFPNEGKRDYKSGLAYPYSYAGYYDFYIPIMGKFKDILYYRAGVVLHSTDAAGVIQVY
                     KNQNDDAFQLSSTTSHKVKDPCSHGVHRLGILLKLRGNLYFPTHEDQMSLVDLNGYRW
                     VNLKKIKNNSSVILSEYIKKVKTFTNNKISKLLSPLSENQKQQFVRDYLKFCWPLIVN
                     IKDEIQEYIHTSRKQPTKYDSVNEIIISNYEIEEARICQNSKENKAISKFLQSKGIKV
                     QMHNPYENVDNFIDIDEE*"
     gene            216065..216155
                     /locus_tag="BML_08182015_6_5m_scaffold_5_curated_closed_co
                     mplete_prodigal-single_trna_1"
     tRNA            216065..216155
                     /product="hypothetical protein"
     gene            216499..216572
                     /locus_tag="BML_08182015_6_5m_scaffold_5_curated_closed_co
                     mplete_prodigal-single_trna_2"
     tRNA            216499..216572
                     /product="hypothetical protein"
     gene            216720..216923
                     /locus_tag="BML_08182015_6_5m_scaffold_5_curated_closed_co
                     mplete_prodigal-single_261"
     CDS             216720..216923
                     /product="hypothetical protein"
                     /codon_start=1
                     /transl_table=11
                     /translation="MKHHPFCNSKCIHYPEPCDCGGIEKVKKDLKALKESPPENLTHL
                     QLSCIEIYEDFLNKNGPVSKRQS*"
     gene            216897..216973
                     /locus_tag="BML_08182015_6_5m_scaffold_5_curated_closed_co
                     mplete_prodigal-single_trna_1"
     tRNA            216897..216973
                     /product="hypothetical protein"
     gene            216986..217060
                     /locus_tag="BML_08182015_6_5m_scaffold_5_curated_closed_co
                     mplete_prodigal-single_trna_1"
     tRNA            216986..217060
                     /product="hypothetical protein"
     gene            217133..217209
                     /locus_tag="BML_08182015_6_5m_scaffold_5_curated_closed_co
                     mplete_prodigal-single_trna_2"
     tRNA            217133..217209
                     /product="hypothetical protein"
     gene            217274..217361
                     /locus_tag="BML_08182015_6_5m_scaffold_5_curated_closed_co
                     mplete_prodigal-single_trna_3"
     tRNA            217274..217361
                     /product="hypothetical protein"
     gene            217374..217449
                     /locus_tag="BML_08182015_6_5m_scaffold_5_curated_closed_co
                     mplete_prodigal-single_trna_4"
     tRNA            217374..217449
                     /product="Pseudo"
     gene            217517..217608
                     /locus_tag="BML_08182015_6_5m_scaffold_5_curated_closed_co
                     mplete_prodigal-single_trna_5"
     tRNA            217517..217608
                     /product="Pseudo"
     gene            217718..217969
                     /locus_tag="BML_08182015_6_5m_scaffold_5_curated_closed_co
                     mplete_prodigal-single_262"
     CDS             217718..217969
                     /product="hypothetical protein"
                     /codon_start=1
                     /transl_table=11
                     /translation="MNNSPFSRAFTHSFTIEESERELPLHDFIFKYMLMHGSLLLQDR
                     YLKKIGEKDSLTFEVTYLFNDKASDEAIIEELKKINIHF*"
     gene            218034..218111
                     /locus_tag="BML_08182015_6_5m_scaffold_5_curated_closed_co
                     mplete_prodigal-single_trna_6"
     tRNA            218034..218111
                     /product="Pseudo"
     gene            218129..218557
                     /locus_tag="BML_08182015_6_5m_scaffold_5_curated_closed_co
                     mplete_prodigal-single_263"
     CDS             218129..218557
                     /product="hypothetical protein"
                     /codon_start=1
                     /transl_table=11
                     /translation="MKLIKSKQRDVPFIWCPSPVTIDKRQSWGNTSNNLQVAPDGAFL
                     KMNGNVVSHLVQPNADKTAPIGWIPGSGEGLFDKEPIWVESEVCHPEGSVVELNTLDG
                     PLTYEVDAPSYVCYNDLNGSPNLKDSWLQTEENLLKFYEF*"
     gene            218608..218682
                     /locus_tag="BML_08182015_6_5m_scaffold_5_curated_closed_co
                     mplete_prodigal-single_trna_1"
     tRNA            218608..218682
                     /product="hypothetical protein"
     gene            218684..218884
                     /locus_tag="BML_08182015_6_5m_scaffold_5_curated_closed_co
                     mplete_prodigal-single_264"
     CDS             218684..218884
                     /product="hypothetical protein"
                     /codon_start=1
                     /transl_table=11
                     /translation="MNEKWWGYLLTDGSIQVKRFYGNPEDYRFAAAKNKKIVSVVEPF
                     RANSKDDAIKMLESKINVHRKK*"
     gene            218891..218978
                     /locus_tag="BML_08182015_6_5m_scaffold_5_curated_closed_co
                     mplete_prodigal-single_trna_1"
     tRNA            218891..218978
                     /product="hypothetical protein"
     gene            219107..219307
                     /locus_tag="BML_08182015_6_5m_scaffold_5_curated_closed_co
                     mplete_prodigal-single_265"
     CDS             219107..219307
                     /product="hypothetical protein"
                     /codon_start=1
                     /transl_table=11
                     /translation="MNEKWWGYLLNDGTIQVKRFYGNPADHMSAVSKNKSIVSVVEPF
                     RANSKEDAIKMLESRITVHRKK*"
     gene            219319..219711
                     /locus_tag="BML_08182015_6_5m_scaffold_5_curated_closed_co
                     mplete_prodigal-single_266"
     CDS             219319..219711
                     /product="hypothetical protein"
                     /codon_start=1
                     /transl_table=11
                     /translation="MNFQKLYSLLKEMVVDHKRNKFQNLKKVDIEKLLPDKDNMEVAV
                     DSLYKGMESVDDSPIHVYKSDKKYIVADGHHRLLQAIIKGESTILVKILKSETPISRK
                     GVVKLDFLDGDYYGLDSSLENGWLIPRL*"
     gene            219988..220062
                     /locus_tag="BML_08182015_6_5m_scaffold_5_curated_closed_co
                     mplete_prodigal-single_trna_1"
     tRNA            219988..220062
                     /product="hypothetical protein"
     gene            220081..220155
                     /locus_tag="BML_08182015_6_5m_scaffold_5_curated_closed_co
                     mplete_prodigal-single_trna_1"
     tRNA            220081..220155
                     /product="hypothetical protein"
     gene            220402..220812
                     /locus_tag="BML_08182015_6_5m_scaffold_5_curated_closed_co
                     mplete_prodigal-single_267"
     CDS             220402..220812
                     /product="hypothetical protein"
                     /codon_start=1
                     /transl_table=11
                     /translation="MMKLLSLTSLLLLLTSCTSATKPTSIVVDVGKQQLQVKKGSVPV
                     LTVPVETSRRGIGNKLNSKRTPVGEFTVVKYPNHRFGEVLRLNGYQGYTRGILIHKKL
                     NPGNGTSGCISPTYEDMKKIFKLVENNTPLTIRA*"
     gene            220809..221030
                     /locus_tag="BML_08182015_6_5m_scaffold_5_curated_closed_co
                     mplete_prodigal-single_268"
     CDS             220809..221030
                     /product="hypothetical protein"
                     /codon_start=1
                     /transl_table=11
                     /translation="MNIPLQLKLETLKKTGILKDYNFLSQIQSCEEMDDSRLIDKLYL
                     TFPNGETLNLTTFCSGYLQNTTIELNDES*"
     gene            221020..221199
                     /locus_tag="BML_08182015_6_5m_scaffold_5_curated_closed_co
                     mplete_prodigal-single_269"
     CDS             221020..221199
                     /product="hypothetical protein"
                     /codon_start=1
                     /transl_table=11
                     /translation="MKAKILINPYGHPLEGTEVTIIKEYKSSDESGGHYHMFRVLFED
                     GTDDVFHSKDLEIME*"
     gene            221193..221286
                     /locus_tag="BML_08182015_6_5m_scaffold_5_curated_closed_co
                     mplete_prodigal-single_trna_2"
     tRNA            221193..221286
                     /product="hypothetical protein"
     gene            221297..221620
                     /locus_tag="BML_08182015_6_5m_scaffold_5_curated_closed_co
                     mplete_prodigal-single_270"
     CDS             221297..221620
                     /product="hypothetical protein"
                     /codon_start=1
                     /transl_table=11
                     /translation="MNRETIKGVIFPHGPVEVGNETVYKYIVGFVALSKVKLDIPSET
                     IIIDDRVHWDKSIMEVIGESNLFKRDESLGTLISGMRQVANISDPLEDENLYPVSNSQ
                     LTSKE*"
     gene            221849..222199
                     /locus_tag="BML_08182015_6_5m_scaffold_5_curated_closed_co
                     mplete_prodigal-single_271"
     CDS             221849..222199
                     /product="hypothetical protein"
                     /codon_start=1
                     /transl_table=11
                     /translation="MKFNKLSRLLEERTSHCYSLKTMVGPLAKRLQGKSLPVTFVKKH
                     NNEVIIPVNKTLTLKDLTNIAGEIRRSNLGISAADPELQERLIDFVARATSHPNVIKD
                     EESLFIVKNSFRIE*"
     gene            222238..222311
                     /locus_tag="BML_08182015_6_5m_scaffold_5_curated_closed_co
                     mplete_prodigal-single_trna_1"
     tRNA            222238..222311
                     /product="hypothetical protein"
     gene            222341..222414
                     /locus_tag="BML_08182015_6_5m_scaffold_5_curated_closed_co
                     mplete_prodigal-single_trna_1"
     tRNA            222341..222414
                     /product="hypothetical protein"
     gene            complement(222415..223011)
                     /locus_tag="BML_08182015_6_5m_scaffold_5_curated_closed_co
                     mplete_prodigal-single_272"
     CDS             complement(222415..223011)
                     /product="hypothetical protein"
                     /codon_start=1
                     /transl_table=11
                     /translation="MRFKEFLIEKSRTVEDLRTSSHWRGKRVVIERVSKDKFYLELEK
                     SRNAFKTVTLTVIKNPKYNIWTAHSQANRPFIGQGYGPLVYDVALEYVTNYLGGSVMS
                     ATGNHQGFNTIASSNIWKYYYNNRNDIDTLNPMSEQHKKSQELEKQNKLVIQQEDGEG
                     VKYVPIKMKDYPWLFVSYQKSLEIIPKLIDQNAFVLVD*"
     gene            223070..223939
                     /locus_tag="BML_08182015_6_5m_scaffold_5_curated_closed_co
                     mplete_prodigal-single_273"
     CDS             223070..223939
                     /product="Uncharacterized protein {ECO:0000313|EMBL
                     :KKM15698.1}; Flags: Fragment;;  TaxID=412755
                     species="unclassified sequences; metagenomes; ecological
                     metagenomes.;" source="marine sediment metagenome.;""
                     /codon_start=1
                     /transl_table=11
                     /translation="MIHNTRIAPSPTGDMHLGTARTAYFNWLAARASGGKFILRIDDT
                     DNARNKKEHVDVILNTMDWLGLNYDELHYQSQRSSNYKKAAQKLVDEDFAEVLENGAI
                     ALKDSVAHKFLPESWEDNIAGIIKMTDHDKKVTNKLILIKGDGTPSYNFATSLDDLEM
                     GITHVIRGHDHIANTAKQLTIMNALRRRVAVPQYSHVGLIFANKKKLSKRDSAASLLY
                     YKGLGYSPDALLNFMLRLGWAERDGKTISTISKEKAIDLFLTHGRMRNQSANMDISHL
                     NSMQRKYTISCHV*"
                     /db_xref="A0A0F9K0P2_9ZZZZ"
                     /db_xref="gwf2_scaffold_449_139"
                     /db_xref="aco:Amico_1261"
     gene            223932..224162
                     /locus_tag="BML_08182015_6_5m_scaffold_5_curated_closed_co
                     mplete_prodigal-single_274"
     CDS             223932..224162
                     /product="hypothetical protein"
                     /codon_start=1
                     /transl_table=11
                     /translation="MSKITQTNTDLFEPSTTIPRAEKDAEKTCYNCSHYAVCEFRRDI
                     ASIINTNKELDTYTAEFNIFRGVANSCLEFKI*"
     gene            224167..225201
                     /locus_tag="BML_08182015_6_5m_scaffold_5_curated_closed_co
                     mplete_prodigal-single_275"
     CDS             224167..225201
                     /product="hypothetical protein n=1 Tax=unclassified
                     candidate division KSB1 RepID=UPI000361F762"
                     /codon_start=1
                     /transl_table=11
                     /translation="MKLKEENTYLTFDDVGIVPQYSEIESRSTIDLTSRISKYAILEC
                     PIISSPMNTVTEVEMTRKLAEFGALGALHRFTSIDTRVDWVSELAVEIKETFPICASI
                     GVTGAYLKDAEFLLEAGATVLLLDVAHGHHKLVKDAIESIKKQFGDDCDIIAGSVSTP
                     DGCKFLEDAGADCIRFGQGNGSLCETRIRTGIGIPQISGLLESCKVVTIPVIADGGIR
                     YIGDIAKALAAGASAVMLGSLLAGTKETPGDIARVGQWPNEQLYKKYMGAASLEAKQS
                     RGETKNVEGNSKTIPYKGKVERIINDIRDGLRSACSYVGASNLKEFKTKAKLIRVSTA
                     GAIEATPHLL*"
                     /db_xref="UniRef100_UPI000361F762"
                     /db_xref="bex:A11Q_1132"
                     /db_xref="88738341"
                     /db_xref="UPI000361F762"
     gene            225198..225743
                     /locus_tag="BML_08182015_6_5m_scaffold_5_curated_closed_co
                     mplete_prodigal-single_276"
     CDS             225198..225743
                     /product="Uncharacterized protein n=1 Tax=Saprospira
                     grandis (strain Lewin) RepID=H6L8A0_SAPGL"
                     /codon_start=1
                     /transl_table=11
                     /translation="MKKVLYFHGLGGSGNGLLETKEYFDEHLPEIGNYFKLIAPNLDY
                     LMLAQNPFSADFIHHYLTQLEFDVVMGSSMGGYMAYHVGKQYCVPSLLFNPALSDITL
                     SHKWHSSWFPNTGGNMSIVKAIVSELDPIVNAPKTLEFLKEDCPEGDIKLLTGETEHG
                     IPNSMMIFELVEFLNKNNLID*"
                     /db_xref="UniRef100_H6L8A0"
                     /db_xref="sgn:SGRA_3748"
                     /db_xref="H6L8A0_SAPGL"
     gene            225759..226283
                     /locus_tag="BML_08182015_6_5m_scaffold_5_curated_closed_co
                     mplete_prodigal-single_277"
     CDS             225759..226283
                     /product="Uncharacterized protein n=1 Tax=Nitrolancetus
                     hollandicus Lb RepID=I4EMH4_9CHLR"
                     /codon_start=1
                     /transl_table=11
                     /translation="MIRRINICAGPGAGKSTVAAQIYAGLKTEGYSVELATEYVKGWA
                     YMGRNINEFDQFYLLNKQLQQEYVPLLAGIQHIVSDSPLFLPYCYATLDFNCKVADAL
                     LPIIDYFDETFEPLYLFLNRTTKYVQEGRFQDEEKAKIIDERIKTCLQMRNKKFIDIY
                     LGDDILSLVKKRLQ*"
                     /db_xref="UniRef100_I4EMH4"
                     /db_xref="X0ULG1_9ZZZZ"
                     /db_xref="acr:Acry_3438"
                     /db_xref="I4EMH4_9CHLR"
     gene            226297..226373
                     /locus_tag="BML_08182015_6_5m_scaffold_5_curated_closed_co
                     mplete_prodigal-single_trna_1"
     tRNA            226297..226373
                     /product="hypothetical protein"
     gene            226386..227051
                     /locus_tag="BML_08182015_6_5m_scaffold_5_curated_closed_co
                     mplete_prodigal-single_278"
     CDS             226386..227051
                     /product="Uncharacterized protein {ECO:0000313|EMBL
                     :KKL54246.1};  TaxID=412755 species="unclassified
                     sequences; metagenomes; ecological metagenomes.;"
                     source="marine sediment metagenome.;""
                     /codon_start=1
                     /transl_table=11
                     /translation="MIKIDNSLLDYSKPIGVGLSMGLDSVVLSHFLFMGGRDLIFIHV
                     NHKTPYSQLADDGFHHYTDFLIKEKEKHFQTKTTFTKFVSAKNEKIDTSGFLEADFRE
                     YRYNLFDQIFGDSMNDQLVICHHLGDAVESYLLNCLSSPNRKLLPAVTQRNNYKIIRP
                     FLKTRKKCIQAYAEKHDLLKWVVEDPSNNDTKFRRNWIRHFLIPVIKTKYPGLEKTVL
                     KML*"
                     /db_xref="A0A0F9DKA8_9ZZZZ"
     gene            227053..227265
                     /locus_tag="BML_08182015_6_5m_scaffold_5_curated_closed_co
                     mplete_prodigal-single_279"
     CDS             227053..227265
                     /product="hypothetical protein"
                     /codon_start=1
                     /transl_table=11
                     /translation="MAKKKTAKPDKKLENLPTIELCPFSMCRGKANLIINPWGKYVEC
                     KACGACGPQFSTDTTNKLTIEAWNNH*"
     gene            227250..227477
                     /locus_tag="BML_08182015_6_5m_scaffold_5_curated_closed_co
                     mplete_prodigal-single_280"
     CDS             227250..227477
                     /product="Uncharacterized protein n=1 Tax=Cellulophaga
                     phage phi14:2 RepID=S0A3C8_9CAUD"
                     /codon_start=1
                     /transl_table=11
                     /translation="MEQSLKRKSQQLRFFYHYHKRNRGMTVHYKNICHHVKDVVCLVP
                     CETKWNKSQPQLIMRGWAKNIKINNEIAYIE*"
                     /db_xref="UniRef100_S0A3C8"
                     /db_xref="S0A3C8_9CAUD"
     gene            227479..227880
                     /locus_tag="BML_08182015_6_5m_scaffold_5_curated_closed_co
                     mplete_prodigal-single_281"
     CDS             227479..227880
                     /product="hypothetical protein"
                     /codon_start=1
                     /transl_table=11
                     /translation="MTDTDYNKFIKIGTPRGELNQVFVTFPDYYKINMDGEGMASGGK
                     YELLSHEPIESLVEWGKQILIDHQQSATSDENIHRKKMLKMEKLNSELKVVIDTLQTT
                     LNRAKAELSSDVHANVFTKASNWAMNFGKNC*"
     gene            227934..228009
                     /locus_tag="BML_08182015_6_5m_scaffold_5_curated_closed_co
                     mplete_prodigal-single_trna_2"
     tRNA            227934..228009
                     /product="Pseudo"
     gene            228147..228734
                     /locus_tag="BML_08182015_6_5m_scaffold_5_curated_closed_co
                     mplete_prodigal-single_282"
     CDS             228147..228734
                     /product="hypothetical protein"
                     /codon_start=1
                     /transl_table=11
                     /translation="MDKFDEAASQYLEEGRLARMGQRIKNIGRSIEHPFRRAFGNDDV
                     AMDAATSTRRGYKKRRMLADILTTAVEDLQKLGVISSDTSTKQIVGELALSISDHFLW
                     DDKDTSELGRNMISKNIFNSGELPHESNEPEATSTPTLNLKRGDDALITTRKGKKIPG
                     KVISKNPNGSYTIEYKDRHNRPIRFAYNADQLQKI*"
     gene            229329..229595
                     /locus_tag="BML_08182015_6_5m_scaffold_5_curated_closed_co
                     mplete_prodigal-single_283"
     CDS             229329..229595
                     /product="hypothetical protein"
                     /codon_start=1
                     /transl_table=11
                     /translation="MDQKIVKYFTDKGFEVDWDCHESTGQSWYEFSHKGKLLCQIDMG
                     IPLEVMLSDLTEYNTNVPQSNTEYDYIIASPENEFKQFLKILFT*"
     gene            229668..230762
                     /locus_tag="BML_08182015_6_5m_scaffold_5_curated_closed_co
                     mplete_prodigal-single_284"
     CDS             229668..230762
                     /product="Uncharacterized protein n=1 Tax=Pontibacter sp.
                     BAB1700 RepID=J0LFT8_9BACT"
                     /codon_start=1
                     /transl_table=11
                     /translation="MKFKDFKNLFLELTSITVPYGSEYLYYKGVLNGLINFPLFQQGE
                     NFYHVVGDGTSDTLFCAHLDTACSTARPVRHGFFNSTIYTKSDTLLGADDKAGVLALI
                     TLIEAKVPGTYYFFAGEEAGRKGSLTAAYQHKEYFSKFKRAITFDRRGKGSIITSQLY
                     GECCSDMFAGALIDEFGCENLKFVNDPTGSYTDTASFMKIIPECTNISIGYNNEHTSN
                     ETINIDYAHKVSMAATQIDWDHLPVDRDPSISYKDSWNWDWDTSRYSNSYSPQQNIGF
                     KPEPRKPGPEPPIPFKSQSPTPLNATEIERQKRMNEVQQRLHNFLSAEEAESQVIDNF
                     NVQNSFRTDIEIEFDELLNPVNTPPPNVLV*"
                     /db_xref="UniRef100_J0LFT8"
                     /db_xref="J0LFT8_9BACT"
                     /db_xref="sal:Sala_2518"
     gene            230778..231284
                     /locus_tag="BML_08182015_6_5m_scaffold_5_curated_closed_co
                     mplete_prodigal-single_285"
     CDS             230778..231284
                     /product="hypothetical protein"
                     /codon_start=1
                     /transl_table=11
                     /translation="MRFIKNLFSWFNPPKIYNNDGTPSSDSQLDAYRGMHSGRDAEQL
                     QFSLNLKRKRLNNPVHEWFPFNSPVGAEPTVDSLKDKTKSQIKDLLWARGGMYYTGRV
                     KTYEWKSNKKVLFQCLAETVYWDRTYGVFVHGWQGPQPGSNYYSASKWVWIEGPQPLI
                     KGRSYEAE*"
     gene            231284..231808
                     /locus_tag="BML_08182015_6_5m_scaffold_5_curated_closed_co
                     mplete_prodigal-single_286"
     CDS             231284..231808
                     /product="Uncharacterized protein {ECO:0000313|EMBL
                     :KKL71588.1};  TaxID=412755 species="unclassified
                     sequences; metagenomes; ecological metagenomes.;"
                     source="marine sediment metagenome.;""
                     /codon_start=1
                     /transl_table=11
                     /translation="MSATSPEYQLLSLEDRDNYRKRLFGIIKHINNVNDTAQLLAERI
                     IETAKSPQDLDFARRLVQRVRSHDLSKFEGIEWEALHRESGDDLLKIAIHQHQQTNNH
                     HPEYFVGGITQMNDLQLAELVCDWKSRSTEMGTDLRTYIKDQATVRFNFSVKSAVYKK
                     LKRFVDLLLDEQFK*"
                     /db_xref="A0A0F9EBZ9_9ZZZZ"
     gene            231805..232110
                     /locus_tag="BML_08182015_6_5m_scaffold_5_curated_closed_co
                     mplete_prodigal-single_287"
     CDS             231805..232110
                     /product="Uncharacterized protein n=2 Tax=Pseudomonas
                     phage PAK_P1 RepID=V5K341_9CAUD"
                     /codon_start=1
                     /transl_table=11
                     /translation="MTRVVHINKEPYDILIDRGTKWGNPYSHKNNTTAKFKVKTRVEA
                     ILMYEKWLDIQILEGKLDIEELRNKVLGCWCKPLSCHGDILVNKLKQIENEQFWTQF*"
                     /db_xref="UniRef100_V5K341"
                     /db_xref="A0A0F9CLY7_9ZZZZ"
                     /db_xref="V5K341_9CAUD"
     gene            232112..232393
                     /locus_tag="BML_08182015_6_5m_scaffold_5_curated_closed_co
                     mplete_prodigal-single_288"
     CDS             232112..232393
                     /product="hypothetical protein"
                     /codon_start=1
                     /transl_table=11
                     /translation="MITAEEAKQLMPSNRKDTILEELEELIVSAAEADKTIVQLPKGF
                     FGEGIEMDVLYNAKNPPIFAFVKKELETRGFSLLKNSDKLSFAVSWDKI*"
     gene            232521..232946
                     /locus_tag="BML_08182015_6_5m_scaffold_5_curated_closed_co
                     mplete_prodigal-single_289"
     CDS             232521..232946
                     /product="hypothetical protein"
                     /codon_start=1
                     /transl_table=11
                     /translation="MSGVGLGMVFESTGTIRFFPDGFVKIMTDQGIVDYYKNRIERAH
                     WGLKTQSGKHQAHITIISPKIHKGVKSTFLKKLWNGKQVKFKYDPYPHMGGSPSRGFV
                     NFWLKIECPEIKKIKEALNIQESKNFIGDHLTICNTKNI*"
     gene            232943..233296
                     /locus_tag="BML_08182015_6_5m_scaffold_5_curated_closed_co
                     mplete_prodigal-single_290"
     CDS             232943..233296
                     /product="hypothetical protein"
                     /codon_start=1
                     /transl_table=11
                     /translation="MKNRSARTQTSTPSKFTPSEFGSHKSMINEELTEKLIDPLDPNL
                     IGWLSNDLNTLGQVVVLTDEYGDYITLNSHLDTRLADPNRYWGFENTGVSTSITKSNF
                     TLRQDRTNSVINNKN*"
     gene            233399..233908
                     /locus_tag="BML_08182015_6_5m_scaffold_5_curated_closed_co
                     mplete_prodigal-single_291"
     CDS             233399..233908
                     /product="hypothetical protein"
                     /codon_start=1
                     /transl_table=11
                     /translation="MFRSSSGRILGSQPKNVEFDSHTERHMEIIINPSETFIPIFENC
                     IETIDKQILNMYADYFEFNSNLFLLSRKLPRPTSVNNTQDLLESLKEKDMAVFEKYSE
                     NKTLKSGDILGAAAKHLIHAYIYCKKVLNLITLTISLNGALSLSETDAELFNKVIKNY
                     SQSPEPETK*"
     gene            233401..233475
                     /locus_tag="BML_08182015_6_5m_scaffold_5_curated_closed_co
                     mplete_prodigal-single_trna_3"
     tRNA            233401..233475
                     /product="Pseudo"
     gene            233915..233989
                     /locus_tag="BML_08182015_6_5m_scaffold_5_curated_closed_co
                     mplete_prodigal-single_trna_1"
     tRNA            233915..233989
                     /product="Pseudo"
     gene            233989..234312
                     /locus_tag="BML_08182015_6_5m_scaffold_5_curated_closed_co
                     mplete_prodigal-single_292"
     CDS             233989..234312
                     /product="hypothetical protein"
                     /codon_start=1
                     /transl_table=11
                     /translation="MYKKLSNLNIDDIDEVAGVLVHSDSCPDCEIALKHYPTELEGVN
                     FYLLDFDVEEELCNEFEVYRVPTFLFLINGKRRGTIWGLQEPVSIKGFLKIHLERFIN
                     GKYNS*"
     gene            234327..234665
                     /locus_tag="BML_08182015_6_5m_scaffold_5_curated_closed_co
                     mplete_prodigal-single_293"
     CDS             234327..234665
                     /product="hypothetical protein"
                     /codon_start=1
                     /transl_table=11
                     /translation="MITATVANSQLFLSAIGNDIDTINELPSVLKLIKSGPSINPKTG
                     RKQVVFKFEEYDVDSTSIDILNSDINTLKSQLASEKKKNTKLQSEIRTLKNAIKIDSI
                     EDAPVIEDDN*"
     gene            234689..236614
                     /locus_tag="BML_08182015_6_5m_scaffold_5_curated_closed_co
                     mplete_prodigal-single_294"
     CDS             234689..236614
                     /product="hypothetical protein"
                     /codon_start=1
                     /transl_table=11
                     /translation="MGNFDKILHEYLIREAISLKNVKKHNLTKAGSGAYTSHLDKVFG
                     KGKSRIIIPINVKIPSEKHPLLEKIKEFIYRHDYMISDMEQYIKGTAYKITEGIKMDK
                     RNPVKIGKILQKYEPDGEIEITHRVNGKKLTKTVAGKPLLHEFKNDPLRLSGGEFLMV
                     ISRHPYDIAGASTDRSWTSCMDLGFPRIQYPKSTPNSGINKRYIKSDISEGSLIAYLI
                     TKNEVIKEMGGERKVSLHKPLSRILIKPHNADDRTVYTLGKPYGGQYAEFKDMLQKWV
                     SSTFHSDPSTIGKVYPNKKLYNDWDDSPDFEFNSGSSVADEILNDMLSYANEKELGNN
                     LTFTTETPYGGNGVRVIINLQLNDITISQPIDVVYMIPLNAYKINSMESGIQKEVLTS
                     IFKQLSDYQNDTEVSVDFNMSTDTVNIEINTYIRVHSDDDKYVDDDYIWDTLHYYLSP
                     LKKLNYKTLQSKIKTIIESYDWEDHNKKIQENLKKLIDAYKHLVEIQLTTPSSPILKD
                     LKVLPPSYWIKNISEATQYITLLHKINNKLTVCCDVKKQFEYTIPPSIIYSEEYQQPI
                     YKLFNDAFKKHFNVDLVKVKLDVDNQWNLLKVFKFKEDNNISNSHWETIKDIHHEIFQ
                     MRGRLKCLIGELGELKI*"
     gene            complement(236618..237349)
                     /locus_tag="BML_08182015_6_5m_scaffold_5_curated_closed_co
                     mplete_prodigal-single_295"
     CDS             complement(236618..237349)
                     /product="hypothetical protein"
                     /codon_start=1
                     /transl_table=11
                     /translation="MSFNPVSNSTSTFNPSNPISGGNAAGTLFFGCNRTKDKERIQNY
                     WSDLNKNYGLVIKYWRNGYKLTEDDSLYGEHPTSKFIGPRDIKVLLNIENQNTILSKF
                     GIISEFDVQIYIPIGEFKRVWGNQVPNRGDLVQIIDEACDRPEQQEPKVFQVTNKRDS
                     VEAVDFFGGHYVWFLEAQRFDYSWENNAPDEGGEPITDTDFVGIMEGGKQQKSTSKTY
                     GPNVDDAAKEDLDNTTNSGVYGGYL*"
     gene            237375..238058
                     /locus_tag="BML_08182015_6_5m_scaffold_5_curated_closed_co
                     mplete_prodigal-single_296"
     CDS             237375..238058
                     /product="hypothetical protein"
                     /codon_start=1
                     /transl_table=11
                     /translation="MLSKFDKLISLLLEDPDYSLHKKYDDEDAVTFGIILDTLFYKKY
                     PENYHEGGTTYTHSDLLANLNRLLIKHKHSSATQVKLPVDLQKLTARPYSWNIIGKLK
                     YTLNDIDTKISQIGSARNILDSPGRFWIGDSVSIPFLSFWVKKEQISRKNWNLIWKML
                     NEHNINKVDCQFQFIDMLDDDLLTYDEVFKWSARMKTKSKVSDKKIAEIKAKGHLIGG
                     KWGAALRNL*"
     gene            complement(238123..238332)
                     /locus_tag="BML_08182015_6_5m_scaffold_5_curated_closed_co
                     mplete_prodigal-single_297"
     CDS             complement(238123..238332)
                     /product="hypothetical protein"
                     /codon_start=1
                     /transl_table=11
                     /translation="MNATKLEQTLSGLRGRFFGLETKQGNKLSAQLLNETNKYVTIND
                     MKAKMQRKIAKDSITSVTVGGQTIR*"
ORIGIN      
        1 GTAATTTTTC AATTATTACT GAATAAGTAA TAGAATGACA TTTCGCCAGT TTCAATATTT
       61 ATTAATGGAG GCAAATCCTG AAAAGCGTAT TCAGTTTTTA ACAAACACAT ATTCCAAGAA
      121 ACTTAAAGAC TTAATTATGT CGTATTATGA TAAATATGGA AAATCGTATC CCCATGTATA
      181 TCCAGATCAA AAAGGAAATG AGACATCAGA TGATATTGTT CCTAAGCTTA TACGGTATAT
      241 TGTTTTAAAT GTAGATCCGC AATCGGGAAC CTATTCCGAA TGGATTATAA AATCCCTTCT
      301 CAATGGGACA AATGTTTACT ATACATTAGA TCGTCTTGGT AGACTTGCTG AAGATTGGTA
      361 TAAAGTCAAA GACGATTTAA CAATATATCA CCAATATAAG AGATTGTTAA AAACCAAACC
      421 AAACTTGGAA AAATTTACAG ATATTAACAA AGTCCGAGGA TTTACAAGTC TTATGGGCAT
      481 TGTGGACTCT TTAACTGATG ATATTGATAA AGAAGAAGCT AAAAATGAAA TTAAATTAAG
      541 AGAAAAGGAA GTTGTAAAAT TATATGATTC TCCTAGATTT TTGATTTTAA TTCCTAAAAC
      601 ACAAGAAGCT TCATGTGCAT ATGGACGAGG CACTCGTTGG TGTACAGCCG CAACCGGAAG
      661 TTATAATGCC TTTAACTCAT ATAATAAACA AGGTCCATTA TATATTATAA TAGATAAGAA
      721 TAAAGATGAA AAATTTCAAT TTCATTTCCA ATCTGAACAA TTTATGGATA AAGATGATAA
      781 TAGTGTTTCG TTTGAAGATT TTGCAACCGA TTATTATAAA GAAATTATTC CTAGTTTATC
      841 CGAATTAGCT ATTGAAAATG ATGCAATTCA TATTGCTATT TTATTCGATC CTGATCTTTT
      901 AGACAAACTT ATAGAAGAAG ATGATATAGA ACAATTAGAA AAACTGGCGT ATGATCCTAA
      961 AAGTCTTATT TTAATTCTTG AAAAGGAACC ATCATTAATG AATGAACTAC TTAAGTCAAG
     1021 ATATACTGCA TTAATTTATA AAAAAGACAA TAATAGTGTG GAAATGAAAA CCACTTGGGA
     1081 GTTGCAAGAT TTAGCAGACA TCTTTATAAA AGATGATCGG CGGGGAGGCG TAAAAGGACA
     1141 CGCCGCGAGA ATATTAGCAG GAGATGATTA TGATGAATTT TCAAATCATT CTAGATATGT
     1201 AGACTTTGAC ACATTAATTT CATTTTTAGA TGAATCATAT GTTGAAAAAT TTACCAATTA
     1261 TGTTATAGAC TATTATAGTC TTTATGACAA AGAAGAAGAG GGGGATATAG AGCGACCATC
     1321 TTCATTTTCA GAATTAGAGG GCTTTTTATA TGAATATGAT TCTGACGGTA ATGTGTTATC
     1381 TGCATTACGT AATGTATATG ATAGTATGGC AGAAGATTAT ATAAATTCCG AAAAATATGA
     1441 AATAACCGTA GATGCCATAA CTAATTCTTT ACCGGGTAAA AAAACATTTA ATGATGCGGG
     1501 ACATCTAATT TTAACGGGTA TATCATTATC TAAATTCATC TCTATGCTGC ATGATTGTAT
     1561 GTATTTCGAT TTATATTTTA ATGTTAATGC TAATGAAATT TTAAAAATAT ATGCAAAATA
     1621 TTTAGATTAT AACGACGAAT TAGAAAGTCC GGATTATGAT AATATATATG TGGATATAAA
     1681 CAATCTGAAT GAAGATACAG TATCATATTT TAGAGAGATG TTGGAAGATC AAATCGATCT
     1741 TTCCATCTAA ATATGTTCAT TACCCAAACC CCATTACCAC AATCCCAAAT TCGATTATAT
     1801 TCATTTAATT TCATATTTTC CCATTCGGAA AGCTCGGGTC TAAATATTGA AAGCTTATCT
     1861 TTTAATTTAT GTTTTTGAAA TTGTTGACGG GATAATCTAT TTATTTTTAT TTTAAAATAA
     1921 AAATAATTTT ATAGCTATGT TAGATGTTGC CGAAGAATAT CAGGGTGTAT ATGATATGGA
     1981 TGATTTTATG AATATGTATA GTGAACAATT GAAATATTCT GGTAATTTAA AACTTCCAAA
     2041 TTATGATAAC ATTTATGGAC ATGCTCAAAG TTCCAACCCG GATCATATTT CCAGATTTAA
     2101 TGAAGAATTT CTAAACGCAC TCTAAGCGTA ACAAATAAAG TTTTATAAGT ATAATTAATG
     2161 GAAACATATT CTTTTAATTT TGAGATTCGG CGTATGATTT TGCATTTTAT GTCGGCAATA
     2221 GATGGAGGAG TTGTAAAGAG ATATGATAAA GATTTAAATG TTGTAGATAC GATTAAAGTA
     2281 AACTATCTAT ATGGTCCTAA AGAACGCATT ATGCGAGATT TAATAGACAA GGCGGAACAT
     2341 ATAAAACTTC CCATTGTTGC CGTTATGATT AAAGATATCT CTCGGGACGA AAATAGAATT
     2401 AAGGATAAAA TTGTAGGACG ATATGATGAA ATGTTGAACC AGTTGGGAGG AACCTTTCAA
     2461 ATTCCAGCCC CGGTACCAGT TAATATTACA TTTGATGTGT CGATAATGGC AAAGTATCAA
     2521 ATGGACATGG AACAAATTTT AACAAATTTT ATTCCTCATT CTGATCCATA TTTTATTGTA
     2581 TCTTGGCAAG AACCCTTTAC AAAAAAAGAA ATTAGAAGTA AAGTTGAATG GTCTGGAAGC
     2641 ATAACTAATA GTTATCCGGA AGAATTACAA GTAACCGATG CATATTCTCG ATATGAAGCA
     2701 TCTACATCCT TCACATTTGA GGGATATATC TTTAAAGAGC GGGCTATTCC AGTCGGAACT
     2761 ATTTGTAAAA TTTATACCGA TTATGTAATC ACTGATAAAT TTTTCTGCGA CTATGATAAT
     2821 TTAGTGGAAT ATGCCGCCAC CATACCCACC GAGAGTTTTG TTATATCCGG GGCACCTAGA
     2881 GTTGAATGGT GTGATCCATT AGCTCTTAAA ACAGGAGCTA CTATGAGTGT AACTTGTTCC
     2941 GGAGAAGAAA TTTCGGAAGT TATTGGTCAA ACAAAATCTA TATCTATTGA AGGCTGGTTT
     3001 CCAAAAATTG ATAATATCTT TTTATCTGCA TCAAATCCTA ATATATTTGG AAACATTCCA
     3061 ACATCTGCCT TTGATTTATT TCCCGATAGT GAATTATACC CCCCGTTTCG AGGAATATTA
     3121 GTTCAATCCT TCTTTCAACC AAAAGATATT TTAGACAAAA TTTCATTTAA TATTCCCGCA
     3181 TTGAGTGCGG CTGGTTTTGT GGATGTTATC GTATCAAATA CTTGTGGATA TTCAAAACTA
     3241 AGCCAAGATC GAAGAACTTT AACGACTTGT TGCGAAAATC CGTATAATCC TTCTCATCCT
     3301 ATGTATGATA TGTGGGAAAC TATGCAAGAT CCATTTATTA GTGGAATTGA AGTGATTCAA
     3361 ACCTCCTATG AGTGTGTATC TGGAGACGAT GATAGCGTTA CTTTGCTTGG AACGGTGGGA
     3421 GGAAAAGTTA TAAAAACTCT TGGAGACTTT TATATGATAG AGATATAAAT CATAAATATT
     3481 GGTATGCCGT TTGTCAACGA TATAATAACA TTTCCAGAAT TTACGTCTGT CGAAATAACT
     3541 TCGGGGGTTT GGGTTATAGG TATGTTACCT AACCAAACTA ATGAAGTTCG TTATCAATTA
     3601 AGCGCAATAA ATCATTCTTT TTTACAAGAT ATTGGAAATT ATACTCACCC TGAATTGGAT
     3661 TATATAGTTG TTACCCTTTC TGGAGATAAA GTTATATGGG ACGATGTTAC AACAATTGTT
     3721 CAATCAAATT CGGCAATTTG GTCGCCTGAT GGAAATATAG ATTATCCCCT CAGATCATTA
     3781 TCTGCTAATT GGCAAAATAC ATTCAACACC TATTCATTAG CTTCAGCCGA CTACACCAAT
     3841 ACTCAAATTA TAGTTCAAAC TAACAGTGCT TTATGGGCCG ATAATAGAGA TTTGGAGATT
     3901 CGCGGATTAA CTGGATATTG GGATGAATGG ACACAAACAT ATAGTGTGGT ATCTGGAGCT
     3961 TCTGCTAATT GGAATAACAC ATTTAACATT GTTGACAATA ATTACAATAA TTGGAATATT
     4021 ACTTTTTCAG AATTTTCCAT TGTAAGTGCG GATTGGGACA AAACTACCCT AGTAGTTCAA
     4081 ACAAATTCCG CTCAATGGGC GCTAATGGAT GGGACGACAG ATTACCCGTT ACGAGAATTG
     4141 AGCGGGGGAT GGACCAATAC TCAAATTATA GTTCAAAATA ACAGTGCTTT ATGGGCGGAT
     4201 AATAGAGATT TAGAAGTTAG ATCATTAACT GGATATTGGG ATGAATGGAC ACAAACATAT
     4261 AGTGTGGTAT CTGGAGCTTC TGCTAATTGG AATAACACAT TTAACGTAGT TAATGAAAAT
     4321 TCTGCTTTAT GGGCTTTAGA TAGTGATACT TTACCTGATA TTGAAGTTAG AGGTTTAACA
     4381 TCTAATTGGG AAAATACTTA TAATACTGTT GAAAGTAATA GTGCTTTATG GGCTTTAGAT
     4441 AGTGATACTT TACCTGATAT TGAAGTTAGA GGTTTAACAT CTAATTGGGA AAATACTTAT
     4501 AATACTGTTG AAAGTAATAG TGCTTTATGG GGAGTTGGAG GATCAGGAGA AGATAATTTA
     4561 GTTAGAAGCT TAACATCTAA TTGGGAATCA ACATATACCA CAGTTAATTC AAATTCTGCT
     4621 GATTGGGATT ATCAAGGAAA TGATGTTAAA TCATTAACAT CTAATTGGGA AAATACTTAT
     4681 AATACTGTTG AAAGTAATAG TGCTTTATGG GGAGTTGGAG GATCAGGAGA AGATAATTTA
     4741 GTTAGAAGCT TAACATCTAA TTGGGAAAAT ACTTATAATA CTGTTGAAAG TAATAGTGCT
     4801 TTATGGACAA ATTCTACTTA CGCCCCAACT ATTAGCGCCG AAGCTACGGT TAACCTAACC
     4861 TCTGGCGACT TTGTTGACAT CTGGTTTAAT GGAACTAATC GAGAGGCGCG TTTAGCGGAT
     4921 GCGGATGCCG GAAGATCTTC AAACGGTTTT GTGAAGATCT CTTACTTGGC AGGTCAAACG
     4981 GCAGATGTTT ATCCCCTTGG GGCTATCAAT GATCAACTGT CTGGACTAAC GAGAGATGCG
     5041 GTATATTACC TTTCATCAAC GGCTGGTGGC GTTGCGGATA ATGTCAGCAG CTTAGTCGAA
     5101 GGCGATATTA TTCAACGTAT TGGAATTGCC ATTAGCACTA CGGAAATTCA GACTGAAGAT
     5161 AATGCGGCGG CAGAAATTTA CAATGAGAAT GTAGAGGGGC TGGGCATCAC TATAGAATAC
     5221 GAGGGATTAC CCTTATCTAC TATTGCGACT ACCTTAAATT TCGTTGGTGA TGGAGTTACG
     5281 GCAAGTGGGA CGGGATCAGT TAAAACAATC ACGATTCTGG GCGGGGGCAC AAATTATAAT
     5341 CCTAATTCTG CTAATTGGGA ATCAACATAT TTAACTGTTG AAAGTAATAG TGCTTTATGG
     5401 GGAGTTGGAG GATCAGGAGA AGATAATTTA GTTAGAAGCT TAACATCTAA TTGGGAAAAT
     5461 ACTTATAATA CTGTTGAAAG TAATAGTGCT TTATGGGCTA TAGATACTGA TACCATTTAT
     5521 GATGACACTT TACTTCAATC TTCAAGTGCT AACTGGGAAT CAACATATAC CACAGTTAAT
     5581 TCAAATTCTG CTGATTGGGA TTATCAAGGA AATGATGTTA AATCATTAAC ATCTAATTGG
     5641 GAAAATACTT ATAATGAATT TTCAACTAAT AGTGCTTTAT ATTCTGAAAT AGATACTGTA
     5701 GTACAGTTAA ATTCTGCTTT ATGGGCTTTA GATAGTGATA CTTTACCTGA TATTGAAGTT
     5761 AGAAGCTTAA CATCTAATTG GGAAAATACT TATAATACTG TTGAAAGTAA TAGTGCTTTA
     5821 TGGGCTATAG ATACTGATAC CATTTATGAT GACACTTTAC TTCAATCTTC AAGTGCTAAC
     5881 TGGGAATCAA CATATACCAC AGTTAATTCT AACTCCGCTC AATGGGCTTT AGATAGTGAT
     5941 ACTTTACCTG ATATTGAAGT TAGAAGCTTA ACATCTAATT GGGAATCAAC ATATACCACA
     6001 GTTAATTCAA ATTCTGCTGA TTGGGATTAT CAAGGAAATG ATGTTAAATC ATTAACATCT
     6061 AATTGGGAAA ATACTTATAA TACTGTTGAA AGTAATAGTG CTTTATGGGA TTATCAAGGA
     6121 AATGATGTTA AATCATTAAC ATCTAATTGG GAAAATACTT ATAATACTGT TGAAAGTAAT
     6181 AGTGCTTTAT GGGATTATCA AGGAAATGAT GTTAAATCAT TAACATCTAA TTGGGAAAAT
     6241 ACTTATAATA CTGTTGAAAG TAATAGTGCT TTATGGGATT ATCAAGGAAA TGATGTTAAA
     6301 TCATTAACAT CTAATTGGGA ATCAACATAT ACTAATCTAC ACACTCGGAG TCATACTATG
     6361 ACATCGACCA GCGACCACAC GGCGGGGAAC TGGAAAGTGT TTTATTCCAA CGGTTCCGGG
     6421 GAATTAATCG AACTCGCACT TGGAGCGGAT GGAACCCTTC TTCGGTCTGG CGGAACGAGC
     6481 GCAGCGCCTT CGTTCGACAC GGTAGCGAGC GGGTCGAGTA ATTTATGGAT ACCCGGAGCG
     6541 GCGTGGATAC CGCGAACGAC GGGAGGGTGT GGAGTTAATT CTCTGGAGGC CGCAACAAAC
     6601 AAAGTCAACT ACGATGTCCT TGAGTTCGAC ACAGGCACGC AAGAGTATGC ACAGGCCGCT
     6661 GTGGTGATGC CTAACAACTG GAACGGCTCT ACCATTACTG CCAACTTTCA CTGGACTGCC
     6721 GCCAGCGGAT CGGGAGGGGT CACGTTTACT CTAGCCGGTC GCTCATTGGC TGACAACGGG
     6781 GCCATCGATC AGGCGATGGG AACGGCACAA AAATCCGACG ACACGCTTCA GACTGCCAAC
     6841 AACGTGCATA TCAGTCCTAC AACCAGTGCA ATCACTTTGG CGGGTAGTCC TGCCGCTGGA
     6901 CAGTTGGTCA TTCTGGAAAT TTCTAGGGCA GTTTCCGATG GCAACGACAC ACTCGCGGTG
     6961 GATGCTCGGC TGTTGGGAGT GGAGATCATT TATACGACAT GAGAGCGCGG CATCGACATT
     7021 TTAATGCGGG AGACGCTGGC GCGGCCATCT GTCTTGATGC CCGGTTCATT TCGGGGCTTG
     7081 CGGATGCGGC GGCAGTTAGT ACTTGGAGCG ACCGCACCAG CAATGCGGCA AATGCCACGC
     7141 AATCCGGCGC AAACCGACCC ATTTACAAAG TCAACATCCA AGGGGGACAA CCCGTAGTCA
     7201 GGTTCGATGG AACCGATGAT TACTACCCGA TGGAGACGCC TTTGGCGACA GTCTTTAGGA
     7261 ACAAATCGTA TGGAATCGTG ATCGCGACCG TGCAGGACAG GACTCCTACG GGGGGCAGGG
     7321 GTAGTCATTA TTTGTTCTAT TCTTCTATAA ATACTAATAC GACTCGTTCT CGTATGACTA
     7381 CCAGATTATC CTCAACCGGT AATTTCGCGA CAGGCGCAAG GCGGCTAAAT GCAGACTCAG
     7441 TTACTACTAC TACAGTAACG CCAAACGATT CTAATTGGAA TATATTGGCC GCAGAACATG
     7501 ATTGGGCTAA TAACATAAAC AGGCTGAGAA TAAATTTTAC CAGCAGGGCC ACAAGCGAGT
     7561 TTTCCAGTGG TGCGGGTTCT ACCAGTGACG ATAATGCGGT AAACTCTGAA ATCGGTTCGG
     7621 CCATTCGTAC TCCCACATCT TGGGCAGCCC CCATTGATCT CGGTCAACTG GTAATTTTAA
     7681 ATACAACCAC TACAGAAGCC CTTGTAAAAC GTCTGCACCA TTCCGCCGCC TATTCTTTTA
     7741 AAATCGCCTG CAACTAATGA CCCACCTGTC CTACAATTCC CAACTCCGCA CCGAAACCGA
     7801 CCCGGCGACC ATTGCCACCT TGATAAGAAA AGGCTGGGCG GAGACGGTGT TGCCCACCTA
     7861 CGACCCAGCC ACGCAGCACG CCCCCGAGTG GATCGACGGC GAATGGATCG TGCGCGCCCT
     7921 GACCGAGGAG GAATTGGCCG CAGTTGAGCG GAAGACATGG CCCAACGTCA CAGAATTCTG
     7981 GGCAGAATTC ACTGATGCGG AAAAATACGG AATCGAAACA TCCACTGATC CTACAACCAT
     8041 CGTGATGCGC GCCGATCTCA AGTTGTGGCT TGCCGATGTT TGGAGCGATG ATCTTCGCAT
     8101 TCAGACGGGC ATGGCTCGAC TGGTTGAGCT AAATATTTTG ACGCAAGAGC GACACGATGA
     8161 GATACTTTCA ATTTAAAATT TATGGCACAA AGAATACAAG TATTAGACAC CGAAACAAAC
     8221 ACCCTCAAGT GGGTGAATGT GGCAGGTTTG GCCAAAAACA TCACCATTGA GGACGAAGGA
     8281 GAACCGTTAG TAGGTTCGGC TACAACATTA AACTTTGTGG GTTCTGGGGT GTCAATCAGT
     8341 GGAACCGGAT CTGTAAAGAC TATATTGATT GGGGGTGGTG GGGGCAGCGT CGGGATAGTT
     8401 CTATCGGACA CGATAGGTCT GGTGCATTAC ACCGGACATG CTCCTACTGG ATCTTTGCCG
     8461 TCAGACTCAG TATGGTTTAT TTGGGAAACT ACCTACGACA CAGACGGCTC TGTGTTATCC
     8521 ACCTTGTCGG CAGTGGATGT TGCTTGGGAC GACCGACTTA CTGAATTTTA CTCTTAACAA
     8581 ACATGAACTC AACTACACCA ATAGAAATAG AAGGAAAAAT ATATGATCGA TACACCGTTA
     8641 GTCTGGCTAT GATGGTAAGA CATAATGGAG ACGGAAGCAA TATAACCAGC GTCAATGTTA
     8701 GTCTGGTGCC AACACACATT ACTGAAGACG GAGAAGTTTT AACAGCGGAT GCTCATCGGA
     8761 GGGGGATGGT GGCTGGAGAC GTTGCACTTG CTTCGGAAGA CGTTAAGGTA GCTATCGATA
     8821 AAATACTTGC AGCAGGGCAG GAATTCATAA ACGGGAGGGG ATTGTAATAT ATGGCCGATA
     8881 GATTTGCAAT TAACGCTGGT AACTGGTCCA ATACAGCCAT ATGGTCCGAC ACTGCCGGGG
     8941 GTGCCGGGGG TGCTAGTGTT CCTACCACGG GTGACGCGGC ACATTTGAAC AATCGGACTG
     9001 TTACGGTAGA CACGGACATC ACATGCGATT CCATTACCAC TAGGGCACTC AATGGAGCTA
     9061 CGGCTGGAGG AACATTAACC ATCACGGCTA ATAGAACCGT AAACGCGGCG ATATGGCCAG
     9121 GCTCCACCAC CGTAGCTACT ATTAGCACCG TTGGTTTAAC GGTAAATTTT AATGGAGAAA
     9181 TACAAGGGTC TAGCACTACA GCAAGCTCAC GCGGTGTTAC ACTTGCAGCC GCTTCCACGA
     9241 TGAACATTAC CGGAAATTGT ATTGGAGGTA CTGGAGCAGT AACTTCGGCT TCCGCTGTCT
     9301 TCAATAATAC TGCTTCTGGT ATAATTAACA TCATCGGAGA TTGTAGCGCA TCTAATACAA
     9361 ATGTTGCGGT CAACAATGCG CTGGCTGGCA CCATAAACGT TACTGGAAAT GTATATGGTT
     9421 GTTCTGCTGC GGCTACGCAT AATGGAATTA TTAACACAGT GGGAGGAACA ATCACCGTTA
     9481 CGGGAAATGC TTACGGGTCG GATTTATACA ACGGAATAGC TAGCCCGTAC GCATCTGGTG
     9541 CCCACAATGC GTCTACAGGA GTTTTAGAAA TTATAGGTTC AGCTTTTGGA GGAAAAGGAA
     9601 CTGCTCCCGG AGCTAGTAAT GCGGTATCCG GAGGTACTTT GAATGTAACG CGGGCCGTTG
     9661 GGGGTCCGGG AGGTCCGGGA ATGGCAGCGC CTGTTATTGG GTTGTCGGTT GGTATTCTGA
     9721 CTGCTGTTTC TGGTGGTATC ACGTATGTTA AAGAAATCGA GTTTGGTAAC CTTGGAATGC
     9781 CTCCAGCACA AGGTCCAGTT CGATTTACAG CACAATTGAC TAATGTGTGT CGTCTGCGGC
     9841 TGTCGAACAA CTCTACAAAG GATTTGGTTG ATCCCAACAA CGTGAGCGGT TTGGTCCCCA
     9901 TCGAGGCCGA CGTGCGTGAG GGCGTGACTT ACGCCGGAGG TGCTAACGAG GGCACACTAG
     9961 CTGTGGCCCC CGCTTCATCA GTTGCTGCGG GAGTGCCCAC TGATAACACT GTGGGTACCG
    10021 CAGTCATTAC CATTCCTATT TTGTTAAATG TTGTTGGTCA ACTATTATCC GACGCTCTAA
    10081 CCACCACTCC GTAAATATGG ATAGAATTAC TAACAACATA TTTATTGTTA TATGTTAATT
    10141 TATTAAGTAA ATAATAAAAT GAGCGCCATT GACAAAGTTT TAAATAGCTT ACCATATACC
    10201 AATATTTTAA ACGGACCCAA TCAAAAGGAT ATTAATAAAA AATTTGATTT ATTTTCCGAT
    10261 GCATCCATAA CCAAAGAAGA AAAAATACAA AGACTATCTA TTGTTAATAG ATTTGATAAC
    10321 GAAATGGCAA GTTCCACTCA TGCTGGACTG TGGATTAACT CATTATCTGA ATTAATATTT
    10381 TCTTCTGATT CTAATGATAA AGCCCGAAGA ATAGAGGGTT ATCGGCAAAT GAGCGGATTT
    10441 CCGGAAGTTA ATGATTGTTT ACGAGAAATT TGTGACGAAT TTATAGTTAA AGATGAAAAT
    10501 GGAAAAATTC TTCAATTTTC ATTAAGAGGA ACATACAATG AAGAAATAAA AGAAGCTATA
    10561 AAGGATGAAT TTTATAAATT TTTAGAAATT TTTAATTTAG AATTAAATGG ATGGGATTAT
    10621 ATGCGTCAAT TTTTAGTGGA AGGTGAGGTG TTTTTTGAAA ATATTGTTTC CATTCAAAAG
    10681 CCCGAACTTG GAATTGTTGG ATTAACTAGA ATTGGTCCCG ACAGAATTGA CCCATTTTAT
    10741 TATGATATTG ACAACGAACT AATTTCGCTG TATGTTCTTA GAAAGAAGAT GTTAGATCAA
    10801 GGTAGAGCAA GATTTTATGC CTCTGCTGCT TCAAATGCTT TAGATAAAAA GAATGAAATT
    10861 CTTTTTCTAA ATGAAAAACA AATAACGTAT GTCCATTCTG GACATTGGGA TGACAGCGGT
    10921 AAAAGAAAAT ATCGTAAGCC CCATATTGAA AACGGTTCTC GCCCGTATCG TCAATTGGCA
    10981 TTAATTGAAG ATGCTACAAT TATTTATATG TTGGTTCGTG CGCCCGAAAG ATTAGTATTT
    11041 AATATTGATA CGGGACACCT TCCTCCCGGA CAAGCAGAAT CATACGTTAA AAAACAAATG
    11101 GGAGAATTCT GGAATAGAAA AGGAGTAGGT AGAGATGGTA GGGTTGAAAA CGTGTATGAT
    11161 CCTTTGACTT TATTAGAAAA TTACTATTTT GCAAAACCTA GAGGATCGGA TGGATCTTCT
    11221 GTTACATCAA TTGGAGGAGG AAACGCATCT CCAGACAATA TGGAAATTTT AACTCTTTTT
    11281 ATTAATCGTC TTTATAAAGC AATGGGAGTC CCCTTGCAAC GATTAAATGC AGAAACTGCA
    11341 TTTTCAGATG GAATGGACGT AACCCGAGAA GAATTACGAT TTGCTAAATT TATAATGAGA
    11401 TTGCAGCAAA GATTTGCAAT GGCCATAAAA AGCACATTTA TTACTCATTT AAAATTAAAA
    11461 GGTAGAAATA TAACCGAACA AGCAATATCT TTAAATATTT CTTCGATTCC CGAAGGAAAG
    11521 CAATGGTTTG ATCGAAAAGA CTGGAACAAT TATGACACAC TTTGTAACCA AGTCAAAGAA
    11581 AAAGTTAATG AAAAAATTAA TTTAATTAAA GAGGATATAA ACAGATGCAA AGAAATAATT
    11641 AAATCCGCTC AAAATGAAGT TATTAATATG GAGAATTTAA TTATGGAAGA ATCTACAAAG
    11701 CATGATCGTA GAAAACTTTT AACTGAATTA ATGAATAATT CATTATCTCA AATAAAATCA
    11761 CTTCAAATGG ATATTAAAAC CATTAGAGAA GAGGGAGAAA CATTATGGTC CCAATATGAT
    11821 TTAAGAGAAG AAGACATTGA TTTAGAATTT AACAAACCAA GTCAATTCTT CGCATTGAAG
    11881 GAACAACAAA TGTGGCAATT AAAATTTGAA TCATATCAAT CATTGGCACA AGATGATTTA
    11941 ATATCCAGCA CCCTTGCTCA AAAAACTCAT TTGGGTTGGT CTGACACGGA TATTATGTCT
    12001 AATCGAGAAG CACTTCGTAA GGAAGCGGCA TTTAGATGGG AATTATCTAA TATAGAAACT
    12061 GAAGGTCCAG ATTTTAGAGA AAAAATGGCA GGAGAAGCAG CAATGGGTGG CGGTGATTTA
    12121 GGTGGAGATT TAGGTGGAGA TTTAGGTGGA GATATGGGCG GCGGAATGGG CGGCGGAATG
    12181 GGTCCAGATA GTGATACCGA TTTACCAGAC TTTGGAGAAG CTCCTACTGA TTCAGAAATT
    12241 ATGGGGTCAG TCGATTCAGA TGAGGGAGAA GTTCCTTCGG AAGAACTTCC ACCCCCTCCA
    12301 CAATAATAAA TAGTGATATG AATTTTAATA AGCTTGCCCG TCTTCTTTTT TGTGAAGGAA
    12361 ATCAACAAAA ATATTACCAC GAAACATCTT ATACTAATTT AATGTCCATT CTTAGGGATG
    12421 ATAAGTTTGT TCTTAGAAAT TCTTTATTGA AGGGGGCGGA ATCCAGAGAC TCGGCTATTA
    12481 AAAAGCCATA TTTTATGTCA TTGTCCCGTG TTCCGGGAAA CTCATATAGA GACTATCCAT
    12541 TTGTAACATT AGTTTTAAAT GGTAGACTAT TAAATGCTAA TTATAGTATT AAGCCATTTG
    12601 ATTATTGGGG GCCGGAATTT AAAAAAATGG GAAAAAGTGA AGCAGAGGAA CGAATATTTT
    12661 CTGAAAATCC CGTCATTCCA AATGCTAATA AATATATTGA AGAAATTCAT GTTTTTGTAG
    12721 ATAAAAAAGA ATTTAATAAA CCTTCTACAA TGCTTGATGT TATTAGACAC TTGACTTTCT
    12781 ATAAAAAAGA CGGACCTGTA AAAGTTTACT TTTACGACGA TAGAAAAGCA TTATATAGTT
    12841 TGGATAAACG AAAGGCAATT AATGTAAGCA CGGATGATAT TACTGGAGAT TATATGCCCT
    12901 ATAGTCGTAA TAATGAAAAA AAACTTGATT ATATTTCTTC ATTTTTAAGT TTTATGGAAT
    12961 CTGGAAAAGC AGAATCTCCA AAAGATCAAA AAGATTTTAG AAATTTATTA CGTTATCCTC
    13021 AAGATTGGGT TTTGGGTAAA GAGTCGGACT TTCATAATTT TTATACGAAT AGTTCCGGAG
    13081 GATATGGACG ACATTTAAAT CAAAGATTAG TTTCATTAAT GAAAGAAGAC AAAGTTACGA
    13141 CTTTGCGAGC ATTGTTAATA TCCCGTTGGA AAAAATTAAC AGGTAAAACT CATATTGATT
    13201 ATTACTTTAA GTAATAATTA ATTCCCAAAC CCCATTACCA CAATCCCATA TTCTATCATA
    13261 TCCATTTAAT TTCATATTTT CCCATTCAGA TAGATCCGGA TCGAATAGTG AAAGTTTATT
    13321 TTTAAGTTTA TGTTTTTGGA ATTGTTGTCG AGATATTAGG GTATATTTTT TGTCAACTTT
    13381 AAAATAAAAA TAATTTGGAG AACTATTATG TAAAAATCTA AATCCTAATT GTTTATATAG
    13441 ATTCCCATTT GAATATCTTC TATTAGAATA TGATACAATC GAATTTGGAT TATGGTTTTT
    13501 AATGAAATAA TTTAATAATT TCGATGCGCC GCCAACCACA GTTGTATTTA ATAAAGAAGA
    13561 AAATCGACTT AATTCCCATT CATATTTTTT ATTAAATCTA GATTTACAAA ATGTCATGAC
    13621 AGATACGAGT TTGTCGGCAT AATATAACCC CAATTTAATA GAGGAGATAT CCTCCCCCTG
    13681 TAAATGATTA TCATTTAAAA ATTGATTTTT AATCGAATTT GAAATTTCCT TTATTTTACA
    13741 TCTACGAGCA TAAATTCTAT TGGTTTTATT TAATTTTGAA TTTATTATAG ATTTCCAAAT
    13801 TTCTTTTTTA TACATCCATT CTGATTCAAA TATATGTAAT AATGTTATTC CTTGTTTTTC
    13861 ACATTCTATT GTTTTATGTA AATGATATTG GTTATTTTTT CCTTGTAATT CGGAATGCCA
    13921 GTAGTTTCCA TTACATTCTA TAGCTAAATT TTTATCGGGA ATAAAGATAT CAATTTCCTG
    13981 CCCATTTAAA ATAGATTTAT TTTTAACACC CATTTTAACA AAATCAAATA CACTTATTTC
    14041 AAACTTTGAG GTTGTTTGGT TACATTTTGG GCATCCATAG AATCCTTTAA GGTGGTTATG
    14101 GGGCAATTGG TAAAAATCTA AGTTATGTTT CTTACATTTT AATAATAAAT GTTCGGAGGT
    14161 TCCTTTATAA ATTGTGCTAG AATAGTCAAA AATTTCTCCA AATATAGCTT CAGACTGATT
    14221 AATAAATTCA TCTTTTGATT TTAATCGAGT CTTCCCTTTT TTTATATTTC CACACTTAGG
    14281 GCACCCATAT TTTAAATGAT TATTGGGGGT TTGGTTAAAA ATACCATGAT CTGATACCGG
    14341 ACAATAGATT TGAACCTTTA TTTTATTGGT CACATAATCA ACATACGAAT AATCATATTT
    14401 ATCGCCATGA ATGGTTCTAG CATGTCGTTT AAATTTTTCA TTATTGCTGA CTGTAGATAG
    14461 ATTACATTTT TCAATTCCAC ATTTAGGGCA TCCAATGCCC CGAATATGGT CGTTGGGTAT
    14521 TTGTTTAAAT TCCCCATGAA TAGGGCAGTT AATTATTATC TTTTCTTTTG AGTTAATATA
    14581 TATTGCTTTT GAATAATCAT AAAAATTTCC ATGAATGAGT GTCGATTGAT TTAAAAATTT
    14641 ATCTTGGGTC TTCTTTCTCA TATGACAAAT TAATATAGTC TATTTATGTT CATATTGCAA
    14701 TAAATACTGA TATGCCATAC GATGGAGACA GAAGTGATAA TAAAAAGGTT TTACCGGATG
    14761 GGTGGAGAGG ATCGACCGCA TTAAATTCAA CTATAAAATC TTATGAAGAT TTAGCCTATC
    14821 GAGTTAAGAC TCAGTTGGGA TTCCCGGTTG TTGAGTTAGA AATTAGTGAT GAACAGGTCG
    14881 CCATATTTAT TGATGAAGCA TTAGAATGGT TTACACAATA TGCTGGTAGG GAAAGACGGT
    14941 GGATAGTCTT TACAGATCAA TTATATGAAG AAGGTTGTGG AGTTAAATTA GATGACATTG
    15001 TTAGAAATGT ATCAATGCGG TCTGAATGTT TTAAAACACT TTCTTCAACT GTAGTTACTG
    15061 GCACAGATGT TAGTTATTCT CCTATTCCGT CTAATTTAAT TGGAAATACC CATTCAGCAT
    15121 ATTTATCTGT TAGCCCGTTT TCAATTCCAT CTACAACTGA CCCATCTTTA TCCAGTATAG
    15181 GTCAAAGATT AATTTTAAAA TACGATAAAA ATAACCCATG GGATGCTGGT AATGTGTGTA
    15241 ATGCTAATTG TTTTACATTA AAACCTATTG GTTCAGATTG TTATTCATTA ACAGCAAATC
    15301 CAAATTTAGA AACAATTAAT ATTTCTGCAT TATTGGATGA ATATCCTAAT ATATCTTATA
    15361 TCTTAGATCA TCCAACAATA TCGGCGGACG ATGACGGAAT TCTTTCTTTA TCATCATTAC
    15421 CCTGTGATGT ATTATCAGCA ATTCCCATAG ATTGGTTTCC GCTTAGTGCC TTTTATCCAC
    15481 CTACAGAATT AATCGGGTTT CCGGTAACAG CATGTGTTGA AATTGCTAAT GGATTTGGTG
    15541 CCATTTATCC ATCATGCGAT AAATCCAAAA TTATATGTAA TAATTTAACT GCATCGTGGA
    15601 CAATAGATCC GGATTTTGAT TGGTCGCCAT TTTCCGGGGG AACTTTAAGC GGAGAAGACG
    15661 GAAGAATTAT ATCTTATGAA GATTTAAATC TAATTGGGGC TAATTCTGTA ACGTTACCCG
    15721 GATTACCAAC GTGTACTATA GATGGAGTAA TACCATTATT TGAAAATACT GGATATTATA
    15781 GCACTTTTTA TATTTGTAAT TCGGCTATAG ATACAGGGGG TAAGTGGGAA ATTGAAAATG
    15841 TCCAATTTAA AAAATCGTTT TTACCACCTA GCGGAGCTTT AAATAAAAGA TTTTGTGATT
    15901 TAGAAAATAA AGGATTTACT ATTGTAAAAA CAATTACTTC TCATGGTGAT TGTGTTCAAC
    15961 CAACAGGGCG ATGGGTTCCA GTCGATGTTG TATTTGAATC CCAAACTCTT ACAAATCAAA
    16021 CCGGGGTTGT AGTAACTTCA GCAGCCGGAG GATTTGACCC CGATCTAAAT TATAGAAGAA
    16081 AAGTTATTGA TGCGTTTTCA ATTGACTACA CCATGGGAAA TGGGGGATAT TTTGGTTCAA
    16141 ACTTATTATT TTCTTTCGAT TATGGTGTTG TTGCAAACGC CTTTGGATTT GATCTTCAAG
    16201 GAAATAGAAA TCTTTATAGA AATGGATATG ATATGTTATC ATATGAATTA GCCCGAGGAT
    16261 TTATCGACAG AGTTAGACGA ATGGTTAATT ATGTAACCTA TGAATTCAAT TCTGATACTC
    16321 AGTATTTGAG ACTAATCCCA GAACCATTCC CCGAAACTCG CCGATCTAAT GGCGCACAAC
    16381 GGGCATATGT TGTGGGTGTT TATGTTGAAA AACCATTAGC ACATTTGATT AATAAAAAAT
    16441 GGGTACAAGA ATGGGTTAAA GCGAGAATTA TGGAATCTGT CGGTCATATA AGAGCAAAAT
    16501 TCGGAACTGT TACATTATTT GGGGGTGCCT CTATTCAGGG GGATTCTCTA GTATCGATGG
    16561 CTCAATCGGA AATGGAAAGA TTATTGAGAG AGCTTAGAGA TGATTTATAT TATACCGAGC
    16621 CGCCATTTTT CTTCGTGGGA TAAGTTGCAT TTAAGTATGG GATATGATAA TTAATTATCA
    16681 TGCCTAAAAA ACTATTAGAA TCGGATATTA TTAATAAATT CACCAAGATT CACGGGAATC
    16741 GGTGGGATTA TTCGAAAGTA AAATATAAAA ATTCCAATAC TAAAGTAACT ATAATATGCC
    16801 CGATTCATGG AGATTTTGAA CAAACTCCTA AAAATCATAT TAAGGGGTGT GGATGTAAAC
    16861 AGTGCTATCA CGATTCTAAA ACTTCAAATA CTCAAGAATT CATAAAACAA TCTAACAAAA
    16921 TTCATAATAA TTTTTATGAT TATTCTTTAG TTGATTATAA AAAAAGTAAC TCGAAAATAA
    16981 CTATAATATG CCCAATTCAT GGAGAATTTG AACAAATTCC AAAAGCACAT ATATCGGGAC
    17041 ATAAATGTTC TCAATGTTAT TTTGATACTA AAAAAACTAA AGATTTTGTG TCGTTATGTA
    17101 AAGAAAAACA TGGAGATAAA TATGATTATT CAAAAATTGA TTATGTAAAT AAAAGAACTA
    17161 AAATAATAAT TAATTGTCCA ATTCATGGTG AATGGGAAAC TTATCCTCAT ATACATTTGA
    17221 AATCAAAAAC AGGATGTCAC CAATGTTCTA TTGAGAATAG GCGCTCTACT CTTAACAATT
    17281 TTATTAAAAA TGCTATTTAA CCGCCTTAAA TAAACCATTT AGAAATATTA ATAAATGGAT
    17341 TTATTAAGGA ATTAGATTCC TAAATATGAT AATTAATTAC ATAGTTTAAC AGAATTACTA
    17401 GCCATACGAT TTAAAAATGA AAAATATAAC ACTAACGCGG GAACAGAGCG CGGAAATTAA
    17461 ATAATTAAAT ATATGAAATT CAATAAAATT ATTAATGAAA TATTATTTTT AAAGGAAGCT
    17521 TACCCGGTAT ATGTTAATGG GGGGACATTC CTTTTAAAGG AATCAGTCAG TGAACCAAAA
    17581 TTACTATCCA AAAGAGACTA TAATAAACTA TTAAAACATT CCATTGAGTT TAATATGGAA
    17641 GACCCTACTA TGGGAGCATC TAGAAGAAGA TTGTTGGAAA GAGGTACTTG GTTATTGCCG
    17701 AATGGTAGAG TTATACCGTT AACTGGAGAC GACTCACATC AAAAATTTAT GTCTAGAGTA
    17761 TTGGGTATAC CCGATGAACT AGAAGCATTT GAAACCGCCC TAGATTACGG GCTAATGCGG
    17821 GTCAATATTC TTCCCGACGA AGTTATAATT AGTGGACGAA AATGTTCAAT GCAGCAAAAG
    17881 AGAAACGTAA AAGATTTTGC GGATTTTCAT GACTTAGATT TAAACTTCAC ATACCTGAGA
    17941 CGGGAAGATG GATATAATTG ATCTTATTGT TAAAATTGTT TTTCGTATAG ATTGATTCAT
    18001 ATAAATATAC TACTTTATTA AATTGATGAA TCATAATATT AAGGAATTAA ATTTTTAAGC
    18061 TTCCATTGTT TTATTCTCTC CGTATAATCA ATCATTTGTA GGGATCTTTC CATATATTCA
    18121 TCACTTACAA TATAATTAAT TTGCCCGGAA CTCTCATCAG TAGAAATAAC GGGCTTTCGC
    18181 GTAAATGGTT TCCATATAGG CTCTACTGGA TGTGGAGACG GTGCTGTTAT TATAGGATTA
    18241 TTTGGAAGCG TTGTTGTGGG GATATTGGTA GTGTTACATG ATATCATTCC CGCCATTATA
    18301 ATTACTAACA TAATGTATTT TATTCTGTCC ATCCGAATCT GTTATTAATT TCTTCAAGGT
    18361 TTTTATCGTC CATCACCTTT TCGATTTCCG ATGTTACTTT TTCTGTATGT TCCATGTCAT
    18421 TTTCTCGATC TGTGCGATCT TTTTTAATTT TATTATTACT TTCCCATCTA TCAATAAATT
    18481 CTATAATTTT TGGAAAATAA CTAAAAAATG CATGTAACAT TTCTAAAAAT TTCTTCCACA
    18541 TGCCTTTATT TATCCATAAA TAGTTTTATG TTCAAGAAAA AATTAAATCC CCATTATAAA
    18601 AAATTTTTGG AAGCTGCTGA TGGTGTTCTT CTACCGGGCA AAAAAGAAAT AAATTTTACT
    18661 CAACCAGATG CTCATGCTTT TTTTTTATAT CCAACAGGAA TTATCCTTGG AACAACAGCG
    18721 GGAGAAAGTC ACGGAGAATT AACAAATAAG GTTAATACTT TTATACATTA TTATAATAAA
    18781 GGAGCCTCCC CCGAGTCAAA TAACCTTCAA ATTGATCCTT ATCCAATATT AACAACATTT
    18841 AAAAAACATA TTGAGGATCG AAATAAAATA GATGGAAGAA TTTGGTTTTC TCATAAAATA
    18901 ATTGCATTTT GGGAATCTTC TGAGTTTTTT AAAGAATATC AAATTGAACA TGTTTTTGAA
    18961 CTATTAAAAT TGCGCGGATA TAATCCAGAA AAGTTTAAAT ACCATCCAGC GGAATTAGAT
    19021 AACAGTGAGA CGATTAATGG AAAACGTTAT GACGGTGTTT ACTCTTACGA AGAATTTTTA
    19081 AATGCTCTTG GAAAAAAACA TAAAGTCAAT CAAAAAAATA TTGATGCTAA AATGGCGGCA
    19141 CATTTGATGG ATGGAAAATA TAAAAAAGAA CTTTTAGGTA TAAAGCCAAA AATTAATCTA
    19201 ACTCCATTTG CAAATTATTA CACCCGCAAC GAATCTGTTA TAATAGAATC TCCGGATTCC
    19261 TTTGATGATG GAGATATAGT TCATACTTGG ACGGGGGATG ATACGATTAC ATTTATTGGT
    19321 GATAAGAAAG GAAATTTAAT ACTAGGAAAG CGCATTGCTC ACACAATTAT GCAACAAGTG
    19381 TTATATGCTC AATTTAAGTG GGGGGGGCAA AGTTCTGATG AAAAAAAGAA TGCCGAAATG
    19441 GAGATTTTAA AATCAAAAAC AAAACAACTT AAAATTATTG CCGATAAAAA TGAGTTAGAT
    19501 GATTTTATTA ATGAAATTGC AGCCGATATT CAAATCGAAC CAGAAAAATA TGTTAGAAAA
    19561 ATGACGGCAT TTTCAAAATA TTCGGTGGGT AGAATATTTG TCGAAGGAAA TGCCGTATCA
    19621 TTTTGGAATA AATTAGAACA ATTAAATTTG GAACAAAAAC GTGCTATTAT ATCTATAATG
    19681 AAGCGCGCTG GAATTGATCC AGAATTTGCA GAGTATGAAG TAAATCCTCC AAGTCCGAGC
    19741 AGTATGGGAT CAATATTAAC ATATAAAGAA TTTTTAGAAG CTAAAGAATC TAATGAAATA
    19801 GATTCTAGAG ACAGTTCTAA AATAGAACAA TTTCATGATA TTAATCCTGC TAAAAAAGGA
    19861 GATGTGTTAA AACGAGCAGG AATAAAACCT AAAACACCAT CTCCATTATT TTGGAAACAG
    19921 GCAATGTATT CTGAAAAATT TACAGAATCA TATGATAAAT CAACTCCAAG CATTTTAAAA
    19981 TATTATGCAT TTGATTGGGA TGATAATTTA TTACATATGC CCACCAAAAT AACAGTAAAA
    20041 TCATCTAACA ATGAAACGTT AGAATTAAGT ACAGAAGAAT ACGCTAAGTT TAAAAATCAT
    20101 TTAAAAAATG AAACAAATTT TCTATATGAG GGTAAATTAC TTAGTGTTAC CACGCTTCCA
    20161 ACTAGTTATG ATAAATTTAG AGAATCCCAC GATAAACAAT TTTTAGAAGA AATAAAAATA
    20221 GCAACACCGG GACCAGCATG GAAAGAATTT GTTACTGCCG TAAATAACGG AAGAATATTT
    20281 TCAATAGTAA CCGCACGGGG ACATCATCCT AATACTATTA AAGAAGCAGT TCAATATTTA
    20341 ATAACAGAAA GTATTGGGGG ATTGGATTAT TATATTTGTT TAGATAATTT AAAATTAATG
    20401 CACGAATTTA GTCACTCTGA AACCAATTAT ACTGACGATG AACTATTTGA AAGATATCTT
    20461 ACAAAACTTT GCAAATATTA TCCAGTAACA TACAACAATG AAGACGCGGT TGAACACATC
    20521 GAAAAATTTA AAGCTCAAGC AATTACAGAA TTTTGTCAAC ACGTAGACAA ATGTTTTAAT
    20581 GGAATGAATT CTGAATTTCG AAGTCGAGTA TCCAACAACT TTGTAATTGG ATTTTCAGAC
    20641 GACGATTCTA CTAATACGTC TCATATATCA GAACAATTTG ATTCATATAA AGTTGAAGTA
    20701 ACATTAACCA AAAAAGAATA ATAGAATTTA CTTAATTGTA AAGTAAGGTA TTAAATCTAT
    20761 TATAAAAATT ATAAATAGTT TTATGATCCT TTCTAGAAAA TTAATAGTGG AATCCCCAAA
    20821 TTATGATCTT AGCTATATTA AAGAGGCTAA AAATTCAGAT TCCGTCCCTA GACTATATGT
    20881 TGAGGGAATT TATATGCAAC ATTCGGTTGA AAATAAAAAT AAAAGACGTT ATATCGAAGA
    20941 CGAAATGGTT AATGAAGTTG ATAGATATAT TGTGGATTCG GTTAATACAG GATCAGCAGT
    21001 TGGAGAATTA AATCATTCTC AAAAACCAGA AATTGATTTA GACCGTGTAT GTCACCGAAT
    21061 TGTATCATTA GTTCCCGAAA ATAATTATTT TATTGGGAAA TCAATGGTTA CAACTTCAAC
    21121 CCCTAAAGGT AAATTATTAG AAGGATTAAT TGAAGATGGT GTAAGAATCG GAATGTCCAC
    21181 TAAAGCATTA GGACAAATTG ATGAGTCAGA TTCTTCAACA AACACAGTTA AAAATTTTAT
    21241 GTTAATTGGA GTTGATGCCG TTCATGATCC ATCGTGTACG ACCGCATTCG TTAATGGTAT
    21301 TTTAGAGAAT AAGGAATTTA TAATAAATTC TTCTGGATTG GCTAGTGAGG CGGCATATGA
    21361 AGTATTTGAA AAAGCTTTAA GTAAATATCC AAGTCAATAT AAATCACAAA TTAACGAACA
    21421 TGTAGAAAAC GCTGTTTTGA AATTTTTAAA TTCTTTATAA CATGGCTAGA TTTAAATCAT
    21481 GGGCGGAAAG ACGACGAAAA GAAAACAATA TAAAATCTAC CAACCAAGAA GTCGCCCATA
    21541 AAAAAACATT AAATGCTACT GGATTTTGGG GAACCAGAGG GGCTGGAGTT TTAGTTTTTG
    21601 AAGAAAAAAA TAAAACGTTT TTATTATTGA AAAGAAGCAG TAAAGTGGAA CAACCGGGTA
    21661 AATGGGGTAT ACCGGGAGGG GCAATTGATA ATGAAGAATT AGAATCTAAA GAAGCAGCAC
    21721 ATAGGGAGCT TCAAGAAGAA ACCGGATTTA CACATATTGA TGATTTACAA TTATTATATG
    21781 TTTTTGAAAA AGGAGATTTT AAATTTTACA ATTATTTAGC AATAATTGAT TCTCAATTCA
    21841 CTCCCCAATT AGATTGGGAA AATACAGATT TTAAATGGGT AACATTAGAC CAAATGGTAA
    21901 CTAATAGATC TTATCTACAT TTTGGAGTTA ATTCAATTAT TGATAATAAA TTTGAATATT
    21961 TAGATTCATT AATAGATTAA CGTATTTAAC CAATCGGGTT TGTTCTTTTT CCAAGAACTG
    22021 TATGATGCTT TATCATATTT TATGAAATAT TTATATTGAT CCGTTATTGG TAGTGCATTA
    22081 AAGGATGGAA CCCGTTTACG ACATATTGAA TCATTATTTA TACAACATGG AAATTCAGTT
    22141 ATAGTCCAGT CATAAACATT AAATGCTTCT GCTTTATGTT CATCAACCCA ATCAATAAAA
    22201 TCATGAACAA AATGTCTACC CCCATTGGGG TATCTGGCAT ATTTTTCTTC TAATAGTGCA
    22261 TAACTATGTA AAATTAGCCA GTTAAAATTT CCATAAGTTT TTCTAGTCCA AATACCACAT
    22321 GGATGATTTG GATTAAAATG AGTTCTAAAC TTTCCAGTTT TTGTTCGTGG ACAATCAGAT
    22381 TTAGCTAAAC GAGCCAATGA AAACGCAGTT GATAACAACT GCGCGCTTTC TGTGGGCATT
    22441 TTAATAACTA ATTTATCTGG AGCAGTTCGT GCTGATTCTA TAGGACAGTC GTCGGTACAA
    22501 AAAATATTCA TTTAAAAAAG ATTTAAAATT AAAACAATTA ATCCCCAAAT AATTTGGGGA
    22561 TTAATTGTTT ATTAATAATA GTATAGTTCT CATTAAAAAA AAAAACTATA CTCTATATTT
    22621 TTGTATTGTC AATAAGTTAT AACAGTTGTG TAAGAACTTT ACCACCCTCA ACAATTTCAA
    22681 TTGGGCGCGG TCCCGGAGCA ATTAATTCTT TTGCTCCATT TATTCCCATT GTATGGTATA
    22741 CCGTCATTGC TAAGTCTGCT GGAGATACTG GATTTTCATC CACTTCCGCC CCTAATGCAT
    22801 CAGATGAACC ATAAATTTGT CCACCTTTAA CTCCTCCCCC CGCCATAACT GTTGAGAATA
    22861 CTCTAGGCCA ATGATCTCTC CCGTTTGTAT TATTTATTTT TGGAGTTCGA CCAAATTCTG
    22921 ATGATATGAC CACTAATGTT GTTTCTAACA ATCCTCGGCT TTCAAGGTCA GAAATTAAAG
    22981 CAGCAAAGGC TTTATCTAAA ATAGGAGCTT GAGATTCGTA TCCAGCTTTG ATATTATCAT
    23041 GATGATCCCA TCCCCCATAT GTTACAGATA CCATTTTTAC TCCCCCTTCA ATTAGTCTGC
    23101 GAGACAATAA GAATCGTTGT CCAGCTTGAG TGTTTCCATA TAACTCTTTA ATTTTAGAAT
    23161 CTTCCTTCGA TAAATCAAAT GCATCCTTAG CAGACTGACT TCCTATCAAT CCATAAGCTT
    23221 GATTATAAAA TTCTTCCATT GCAGCTACAC CATCATCATC AGTATGTGAT TCAAATGGTG
    23281 TGTTGATGGT TTCAAGTAAA TTTTTACGTC TATCAAATCT TGAAGCTTCA ACTGGACTAT
    23341 TTAAATCTTG AACTTTAAAG GAAGGATCAA ATGGATCACT ACCTAATGAG AATGGTCCAT
    23401 ATTTATTGCT TAAATAACCG GTCCCGGCAA ATTCATTAGC CTGATTTGGG ACTGAAACAT
    23461 ATGCTGGTAA ATTATTTTGA CCCCCCAATT CATGTGAAAT AATTGATCCA TAAGATGGAT
    23521 ACTTTAGGGC TGGAGATGGT TTGTATCCAG TAAACATATT ATGTGTTCCG CGTTCATGAG
    23581 CCGCTTCGCC ATGAGTCATT GAACGAATAA TGGCAATTTT ATCCGTAATT TTTGCCGTAT
    23641 CTTTAAAATG TTCTCCAAGT AATATGCCAT CAACATTTGT ATTGACGGTT CCTAGCGGTC
    23701 CTCGATATTC CGATGGAGCA TATGGTTTTG GATCAAAACT TTCTTGGTGA GAAATTCCAC
    23761 CGGGTAAATA AATGTGAATT ACATTTTTAG CTGTTGCGTG AGGATTTGCT GCTTGAGCTT
    23821 TTAATAGCTG GGGAAGTGTA AATGTTCCCA TAGCAAGCCC CCCAATTCCT ATAAATTGTC
    23881 TTCGGTTTAC GTTCATAATT ATACTTATAC ACTATTAATT TGAATTGTTC AAGTTACGCA
    23941 ATTGCGTAGA TTTATTTTAA ATTAAACCAT TGCTTGAAGC GATTTACAAG TTTTTCATCT
    24001 CCTTCAAATT TCAAATACAC ATTATCCGCT TCTATTGGAA GAAGATTTGT TCTATATTTT
    24061 CTCCATATGT TTATAAATCC TTTTTTATAT AAAAAATCAT CTATAACCGA TTCTGTCGAT
    24121 TGTCCTATAT ATTGAGAAAC AGTAGAGGTT TCTATAAAAA GAGCGGTGAC ATTATTTAAA
    24181 TGTTCTTCTC CTCCTAACAA AACTTCATAT TCACACCCCT GAGTATCAAT TTTAATAATA
    24241 TCAAAATTTA AATTTGGATA CGAAATATCT ATTGTAGATG TAATTATTTT TTGTTTAGAT
    24301 GTAGTTTTAT AATCTCGTAT ATTTCCTTTA TAGTGCTTGG ATATTTCATC TAAATTTGGA
    24361 GGGAATATGG AAGATTTTCC TAGACCGTTA GAAATATATA AAGTTTGTTC TCCTTCCGTA
    24421 TTAAACATAC CAACATCTAG TAAGTTAATA TATTGTTTAC TTCTTAATAA AGTATTGAAT
    24481 TCGTTTTTTT CTGGTTCTAC TCCATAAAAA TTAAAAATAG ATTTAATTGT ATTGAATTTT
    24541 ATTTGTGGAG GAAGTCCCAC AGAAATTCCG TTTCTGGCCC CTATATCTAA ATAGTTATAC
    24601 ATAAAAGTAT TTAATAATAA AAATATTTTA TTTTCTACTT TTTTTAGGTT TAAATCTTTG
    24661 TGTTAAGTTG GCAACAAAAT AACAATTGTT TAAAGAATAC CCTTTCGTTT TATCTATTCT
    24721 TTCTAAATCT GGCCAAATAT AATTGCATGT TGGGGGGGTT CTATTATAAT TCCAGTGATA
    24781 ATCAAATATC AACGTATTTT CTTCAGAATC TATTCCATTT TGTCTATTGT ATATCTTATA
    24841 TAAATCTAAA AGCGATAGTC CCCAATGAGA ACCCGTTGAA TTACACATAT TCACATACCA
    24901 TTGATATACG TTGTTTATAA TATAAACACC AGATGTATAT TTTAATTTTT CTTCGCATTC
    24961 GCAAGATTTT ATTTTTTTAA TTTTAGGAAG AGTTCCATTC CAAATATTAT TACAATAAAT
    25021 ACATTCTGCT TCCCATATAG GACTAATCCC TAAATGATGA ACATATCTAT TAACTTTCCA
    25081 TGGACCAAAA ACCTTTCCAG TCATGTCCGA ACGCAAATTA TTCGGCTTAT ATGTTATTTC
    25141 GGGAGATGTG GTTGCGTCCG TGTCCTCTGG CATATCAATA CATTATCAAA TTATTCATTA
    25201 ACCTGCAAGC TTTTTATAAA TTTATTAATT TATTTAATTT CATATATGAA ATATTGAGTA
    25261 TCGTCGGGAG TTAAAAGTTC AATTGTTTCT GATATTTTAA CTATAGTTCC AAATGACCTA
    25321 TAAATTTTCC AATTTATAGG AAGAGCGGTT CCATTGTCAT TTTGTGGACA AATTGCAAAT
    25381 CCAAATGAAT TATGATAAAA TGTGTAAATT CGAATTTTAC CGGAAGAAAT AGACGTAAAT
    25441 TCAATAAATT TATTTAAATC TATTTCTTCT ATGTGATTGC TTTTATGGTC TTGTATAACC
    25501 GTTTTATTAG ATTTACCATA TATTGTATAA TTCACTATAA ATTATTTAAT CCTTAATTAG
    25561 ATCTAAAAGT TTGTTAGTTA TTAAAAACCA AGAATTTGAA ATAAAAATTA TATTTGATGA
    25621 GTGTGAAAAG AAATCCGGAG AATATAAATT AAAATAAATT ATAGATCCTG AAAACTGACT
    25681 TTGACCATTT GTATATAAAT TATCATCAAC TAGTATATCT CCTCGCAATA AAGATTTATC
    25741 AGGAATTAAA ATTAATTTTT TATGAAGATT ATATTCTCCG TAGTGTTCCT CTAGCCATAT
    25801 TCGTTTTTCA GCGTATGAAT ATGGATTATA AATTGAAGGA GAACTTGCAA TCCAAATATC
    25861 ATACTTTGTT TTTATCAAAG TATCAATAGC TAATCGACTT CCCTCAATCT CTTCTAAATT
    25921 TTCAAAAAAT CGCGCCTGAG ATTGTGGATA TTCTACAAAT CCCGGTATTC GTTTTTCTTT
    25981 AAATGCTTTG CTATAATTAC AAAGCACTCC ATCCATGTCT AAAAATAATC TCATTATTCA
    26041 AAAATTTTAT CAATGATTGC CGCAATATAA TCTGAATTCA TCTTTTCCGG CTCAGTAGAT
    26101 TTAAGAGCTT CAATTAATTT AAACATATAT GCCATGTCAA CTCCGGTCAA TTGTTCTCTT
    26161 AAAATTGACA TATCTTTCAT ATCGATTTCA GAAATTTGCC ACATTATTTT TAGTAACTGT
    26221 CCTGCGGTAA TTCTCCATCC TCTCTCTACA AATTTTTTCA TTCTAAAAAT TGAAGCGATG
    26281 GGGTATAATG ATCCTTGATA AATGAGAGTT CGAGATAACA ATGCTTCCAG TGCTTCAGCC
    26341 GGAAGATTTA AAAGCCCCTT TCCATGGTCC CAGTAACATT TAGCGTGAAC GAAATCATAA
    26401 TTGTCATGAA TTTGATCTGG TTCTCCGTAA AACCGAATAA TAATTTGAAT TTTATGACTT
    26461 AATGTAATAG CATTTTGAGA AAGAAAAATT GGTCTATACT TTTCTCCAGA ATCATGCGAA
    26521 CTCTCATTTG TAATCAAAGA GTCAGAATAC TCCATTAAAG CTAATTCCCT ACTATCATTA
    26581 TCAGATATTG TTTCAAAATA TTGATAAGGT GCTTCGTCTG TGTTCTCATC GAGCATCTCT
    26641 CCCGCAACTC CAGACGATTT AATGTAAATG ATCACCCGGT CTTCCTCGAC CCTCTTTAAG
    26701 TTTAACAACT TTTCTTCCTT AACAAAAAGA GGTTGTAGAA TTGAGTTATT TTGAATTTTT
    26761 TCCGCATGTG TTTTATTATA CAAATTTGTA TAATACTCGG CAACTGCCTT GGCGGTATGT
    26821 TTATTTCTAA AATAAATATC AAAATCGTTA ATTTTTTCGC CAAGTAACAT ACTAGCTATT
    26881 GAACCTCCGG TTACAATAGT ATTTTCTCTT GCTAATTTTT GAACGTTTTC GTCCGTGATC
    26941 GAATTAATCC ACTCTGTTAT TTTTGTAACA AGTTCTTTTT TAATTCCTGA CCGTTTTCTT
    27001 CCGTAATGTA TATCCATAAA TTTTTAGCTT TAATTATTGA TAATATAATG ACAATTTGTA
    27061 AGAAGTCAAT TCATATTATT TGTAATATAA ATAATAATAT GACTAAAAAA TTTAATGGTA
    27121 TTTTTCAGTA TATAATAGAA TCTTGTTGTA AAGATGACGA TGCGGTTCTA AAAATCAAAC
    27181 CAGATATTGA AAAAGTAACA TTATGTGCTT ATTGTGATAG AGATGGTAAA GAAAAACAAA
    27241 AATGGATTGA GAGAGGATAT AAAATTTCCC ATGGTATTTG TCCCAAATGC AATGAAGAAC
    27301 AAGAACAAAT TTTAACAAAT CTATAAAATT TTATGTTAAA CGGTCATTAT AAATTCTTAT
    27361 TAAATTGTTC TAAAAACATA TCAATCCGTT TACGATGATC GAATGCCCAT TCTAGTGTAT
    27421 CAATTAAAGT TAATTTTTGC CATCCTACCA TTAAAATTTC ACCTTCATAT GAATTTTTAA
    27481 AATGGGGAGT AGGCAATCCA TTTTCAAATA CAAACACGGC TCCAAAATAT AAATTAATGT
    27541 TTTGACGGGC ATCAAGAGTT GGATCACTTA TAACCAACCA CGGTTGATCT TCAAATTTAT
    27601 TCCATGATCT ATGCTGAAGT AACAACTCGT TAATATTTAA ACCAGTTTCT TCATATAGCT
    27661 CTCTAGCTGC TCCATCTCGG GCGGATTCAT CCCAATCAAG ATACCCACAA GGGAGACAAA
    27721 ACATATTAGG ACTATCTAAT TTTTCACCCC GTTTAACTAC TAAAACATAA CAATTATCCA
    27781 TCGAAACTTC TCCATCAAAT CCAATAATAA TGGATACGGT GGCTGCACTA CGCGATAACC
    27841 AAACTTTTCG CCCATCTGTA ATTTCAACCT CTTCGTTTAC TCTATTATTA AATTTCATAT
    27901 TATTAATTGC TCTTTGCGTA ATTTTTATGT TCTAATAGTC AATCAGAATT ATTAATTGAA
    27961 TTATTAATAT CTTTTATATG GTCCTCTAGA AAATTTTCTA AAAGGAATAC ATGTCCCATT
    28021 TTTAAATTTC CTTGATTATC TAACCAAAAT TTTTGAATAT AATAAAGTTT TGAGACTTCA
    28081 AGCTGAGTTA ACTCTAGCCA AAATTTTTTT TCATCTAGAG GAGAAACTTT AAATTTTTTA
    28141 ACAAGAACAC AATGTTCATC TGTTAAATCA TATTCAACTA TTCCAGTATG CATATAATAT
    28201 TATTTAATAA TTTACCAAAA AGGTAATTGT TAAACAAAAT TCTTAATAAT TTTATTTAAA
    28261 AAATAGGTTT GTTAGTTGAT TTCCTCTTTG AATGTCTTCT TGTTCTATGA ATTTATGGAT
    28321 TTCAGAAATT ACAGCATCTT GCTCGGAATG AGTAAGCCAA TAATCATCTC TTAAAATTCT
    28381 TCTAAGTTTT GAATTTGAAT ACATTTTTAA TTTATAAAGT AATCCTTTAT GAATAATTAA
    28441 TTTTCCATTA AGTAAAGACA CAGAATTATT CATTTAATTG TTATTTTAAT TGTTATTTTA
    28501 ATTTGTAAAA ATATATCCGC GTTCTTCAAT ATGTCTTTGA AAATCTAATG ATACATTAAT
    28561 GTAATGTATT TTACTTCATT GTCAACATCT TTGAGAGTTA TTCTTGAAAA ATTGGATAAA
    28621 ATAATCTTCA ACATGAATTT TATTTTTTAT GATAAATTAA AATAATTGTA ATTGTAGGTC
    28681 TTCGTGGTTT TTTTGATTAT AAAAATTCAG AATTTCTTGC CAATGTAGTT CAGGATCAAA
    28741 CGCAAACTTA TCATCTAAGC CAACATTAGC ATACATTTTT GTGTTATAAT CCCCCCACTC
    28801 CGAAACTTCG GCAATTTCCG GGTTCTCATT AATGTATCGG AAATTAATAC CATCTTTTCG
    28861 AAAAAAGTCA AGATATTTCT TTCGATCTTC TTCTTTAGAT GCAGTCCACA TAATTAAACA
    28921 AATCTCTGGA CGATCCGATA GCATTTGAAG AGTTTCTAAT GCTAATGGAT AATATTCTGA
    28981 AGCTGTTTTA GTATAATCAG GTTTTAAAAT GACTTCATGT ACATCTACAA TAAAGTATAA
    29041 TGTATCCCAA TTTCTTTCGT ACATTCTATT ATACTGTTTT TTTAAAAGAT TATAAATAAA
    29101 CATAATTAAA TCCTTTTTTC ATCCCTCGAC AGGGAAAAAT ACCACGTATT TATTCTCTTG
    29161 TCAAGAATTT TGTTCGTTTA AGAGTAAATA TAATTATGGC AGATAATCGA GACACCATCA
    29221 AACAATTTAT TCATGCAGTG GCTAGTGAAA ATTATGCGGA CGCTCATGCT CACTTAAAAA
    29281 CGGTATTGTA TGAAAAAACT AAAAAAAGAT GCGCGGGCGC GTATGAAAAA GTTAAGAAAT
    29341 CCCACAGATT AAATAAATAA TAATATGAAC TTAACAGAAA TTTTAGAAAG CGCCGGAAGC
    29401 GAAATTTTAA CAGAAGCAAC ACTTCAAAGA ATTGAAGAGG CTTTTAATGC TGCTGTCGAT
    29461 AATCGAGTTG AAGAAAGACT TCAATTAGAA GTTGATTCTG CATTAATGGA TATGGATGAA
    29521 GAACATTCAG TCAAATTACA AAAATTAATT ACAGCTATTG ATGAAGATCA TACTCATAAA
    29581 TTAAAAGATG TAGTTGTTAG TATTAACGAA GATCACACTG CTAAGTTAAA AAATGTTGTT
    29641 AGAAAATACG AGTCCGAACT TAATGAATCT GCAACAACAT ATATTGATAA ATTGACTGAT
    29701 GAAATTGATC AATATCTTGA AGCATACGTG GAAGAATTAA TTCCAGTTGC TCTTGTGGAA
    29761 AAGGCCGCAA AAAATACATT TGCATCTAAA TTATTAGGAG AAGCTAAATC GGTATTATCT
    29821 GTTGATGAAA AATATGCAAG TTCTCAAGTT AGAGAAGCTA TTAAAGATGG AGCAACTAAG
    29881 ATTAAAACAG TTTCAGAAGA GAATGAAATT TTAAAAAGAA AACTTTCTCG CATTAAGGCT
    29941 ACTGAATACC TAGAAGAAAG AACCGCATCT TTACCAATTG CAAAAGCACA GTTTATCAAA
    30001 AAGAGACTTG CGGGTAAAGA CTATCAGTTT ATAAAAGAAA ATTTTGCATT TGTGGAAGGA
    30061 ATGTATAACG AGAAAAAGAT TAATACATCT GCTATTAATT CTGCCCCACA ACTGCCAATA
    30121 GTTGATCGCC AAGTTGGAGA TGAAATCGTT ACTGAGTCAG TAGATTATAC TGATTCTAAT
    30181 AACGGCAATC CGTTAATAGA TTTATATATG GACGGAATGA CCAGTCGTTA TTAAAAATAC
    30241 ACACAAAAAG GATAAATAAT ATTATGTTTA ATGCATCACA TTACGTCGAT TCAGCCCCAA
    30301 ATCTCATTAA TGAAGATCGA GGGCGTTCAC TATTAAGAAG ATGGGGCAAA ATGCTCGATT
    30361 ACGAAGATGC GAGTTGTAAA AAGGTTGAAG GGTACCATAA ACGTTTGGCT ACCGCTATGC
    30421 TTCTTGAAAA CCAAGAAGCG TGGATGCGTC AAGCCGGTTT AATGCCTCGT AAACTTGTTC
    30481 AAGAAACGAT TTACTCCGGA GGTTCTAATG CTGTTCACAC TGCATATGAT GGTTCTGGTG
    30541 GAGTCAACGC AGGTCAATAT GGAGGGGCTA TTCGTCCATC CAATGGCTAT GATGGAACAA
    30601 CTCCTCCACA CCCAAATGAT ACATATGCGG CAGGGGATGC AAGATTACCA AAGGTTCTAA
    30661 TTCCAATGAT TAGAAGAACC TTTCCTGAAC TTATCACTAA CGAAATCGTT GGTGTTCAAC
    30721 CAATGTCCGG TCCAGTTGGA TTGGCATTCG CACTTCGTTA CAGATATGAA GCTGATAACT
    30781 TAGCTAACTA CTCACCTGAC GGTGGGTTGC CAAATGATGT CGATGGTGTC GATTACGGAT
    30841 ATCGTTCTGA TGGACAAGAA GTTGGTTATC AAAAGCTTAA CACAGCACAT ACTGGTGTAT
    30901 CTGCTGCTGG AATGGCTGGT TTAGGCCGCA CTTCCAATGA ATCAACATCC GGTTCTGACT
    30961 TCGACTTTAC TGACGATGAT TTAGGGGTAG CTGCAATTCT TAGTCACTTT GAATTAGCAA
    31021 CTAACATTCC TCAAATGACG TTAGAAATCG AAAAGACCGC TGTTGAAGCA GGTACTCGGA
    31081 GGTTAGCAAC CAAATGGTCT ATCGAACTTG AACAAGACAT TTACAACATG AATGGTATCG
    31141 ACATCGATGC TGAAATGACA AATGCAATGT CTTACGAAAT TCAAGCAGAA ATTGACAGAG
    31201 AAATGGTTCT TAGAATGATT CAAGTGTCGC TAAATGCAGG ATCTCCTCAC GGATATTCTT
    31261 TATGGCGTCC AGAAGAAGCT GACGGTCGTT GGTTCGCAGA AAGAGGCGTA GATTTCTATG
    31321 CTAAAGTCGT TGTCGAATCT AACAGAATCG CAGTAAGAAA TCGTCGTGGA CCTGCAAACT
    31381 TCTTAGTTGC AACTCCAAAA GTATGTTCTA TTCTTCAATT GTTACCTGAA TTCTCTGCAT
    31441 TCCAAATTGG GGCACAAATT CAAGCACACC CACACGGGAT TGCCCGAGTA GGAAGTCTTG
    31501 CTGGACAATT TAACATTTAT CGTGATACCC GTACTGAGGC ACAATACTTA GCCGGTGTTA
    31561 GAGCGGAACC TGTTGAATAT TGCCTTCTTG GATATAAAGG AAGCGAATTC TGGGATACTG
    31621 GATTAGTTTA CTGTCCATAT ATTCCGGTGA TGGTTCAAAG AACTATCGGG CCTAATGACT
    31681 TCTCACCAAG AGTGGGAATG CTTACGCGAT ACGGAGTTAT AGATCATTTA TTCGGATCAC
    31741 AGAATTTTTA TCATTTAATT ATTCTGAAGA ACTTAGGAGG AGCAATAGGT TCAGTGGGAG
    31801 ATGTGTCCCC AACCTATATG AACTAATCAC AAAAATTAAT GAAAAATGGG TTCTGGAAAC
    31861 AGAACCCATT TTTTTGTTGA AATTGTTTAC AGGATACGGT AAAGTATAGT TGTGAAAAAG
    31921 TTAAACACAG AAGAATTTTT AAAAAATGTT CGGGTAAAGG TTGGACCAAC TGATTATGAT
    31981 TATTCGGAAA CAATATATAT TGACGCAAGA ACTAAGTTAA AAATTATATG TAAAGAACAT
    32041 GGCCCATTTT ATCAATTACC TTCACAACAT ATGAGAGGAC AGGGATGTAA TATGTGTAGT
    32101 AATAATATTT TTAATATTGA AAAATTTATT AAAAAATCCA CGGTTACTCA TGGCGATAAA
    32161 TACGATTATT CAGAATCAAT TTATACTGGA TCTAAAGATA AGTTAAAAAT TATATGTAAA
    32221 AAACATGGCC CATTTTATCA AAATGCAACA GATCATATGC GAGGATGGGG ATGCCGACTT
    32281 TGTGGTATAG AACGTCAAAA AAAGAAAAAA TCTCTTAGGA CAAAAGAAAT TTAAGATTCG
    32341 GCTTCAATTA ATGGAGCGGA TGGAGTTACG TCTCTCTCAG ATCTATTATT ATTATTTCCA
    32401 AATAGTGTTC GAAAAACTTC TTCTCTGTTC ATAATTAACA CGTTAGTATT ATTTCCTCGT
    32461 TTGCCTCCGT CTCGCATTTC CAAATCATGT TTATGTTCAT TGATTTCTTT CTTACCTTCA
    32521 ATATCAATTT TTTTAATTTC TTTTTGAACC TTTAATTTTT CTTTTTGTAA AGCAATTTCG
    32581 CTGATGACTT TAATTGCATC TGAATTAGCT TTTGCAATAC TTGCAAAAGC TTGAGCAAAT
    32641 TCAGCATCCG CTCCCATTAT AACCATGTCT TTCAATTCTT GAATTACTTC ATTATTTGAT
    32701 CCTATAGTTT TTAAAATTTC TGTTAAAGCG ATTCTATGTA ATTCGTCGTC CGTTAATTCT
    32761 TCAGATAATT GAATTTCTAT GTTTTCATCA TTTTTATTAT CTGTATCTTG GTGAGAGTCG
    32821 TTTGATGCTA ACGATAGTAG ATCCATAAAA TCATCTTTTT CATTCATGAT ATTAATTATC
    32881 CTTTTTCTTT CGCTTAAACC ACTTAAAAAT AGAAACCAGC ATTTTGAAGT CAAAATACCA
    32941 AGTCGTGGGT TCATTATTCT CAATATCATC GTATTCTTGA TTTATTTTAA ATTCTTTATC
    33001 AATTTGAACC GCATCCGGCA CATCAGTATT CCATGAGTTT TTAGGTGTTG TCATATAAGT
    33061 ATTTAAATGA ATATCGTATC AAATCGCACG CAAGTTAGAG TTGGATCACA AGTTTTTGAA
    33121 ATTCCCACAA ACAAACTTGG AGAACTTTTG AGTTTGTTAG CTCAATGGCA ATCCATATCT
    33181 GTATCCGAAC AATATAGCGG ACCCACATCA AATCCGAAAT GGAATGGTCA AACATTGATC
    33241 AATGGATAAA ACTTATTGAC ATTGGGCCGC TTACGAACTA TTATAGTGTA TAATAATTAT
    33301 GCACGAAGTT TTAGTTCAGA AATATGCACC CACGACTTTA GATGAAGTAA TATTATCTGA
    33361 AGAAAATGCT GCTTTTTTTA AAAATGGCTT TAATTTAAAA GCCAGTCCTA ACTTATTATT
    33421 TATTGGTCCT CCGGGAAGCG GAAAGACTAC CTTAGCAAAA ATACTCGCGA AGGACACAGA
    33481 CTATATGTAT ATCAATGCAT CGGATGAAAA CGGTATTGAT ATGATTCGAA ATAAAGTAAC
    33541 AAGTTTTATT AAAACCGCTT CGATTTTAGG CGAAGTAAAA GTTGTCATTT TAGATGAAGC
    33601 GGATGGATTG TCCTCAATTA CGGGAGGTAT CGGATCTTCA GCACAACAAG CCTTGAGGGG
    33661 GTTGATTGAG GAAAACCTAG AATTTTGTAA ATTTATTTTA ACGGCTAATT ATAAACATAA
    33721 AATTATAGAT GCATTACAAT CTAGATGCCA GACGTTTACT TTTGCCTTAA CAAAAAAAGA
    33781 TTGTATTAGA CGGCTTGTTG ATATAATTAA GGGAGAAAAA TTAAAATGCA CTAAAGAGGA
    33841 TGTATTAGCT TTAGTTAAAA GTTATTATCC AGATTTGCGA AAATGTATAA ATGAACTGCA
    33901 ACGAGGGATT CAATCGGATG GAACCTTTAA ATTTGTCCCA AAAACTGGTG GTGAATTACC
    33961 ATTCATAATT AAAACTCAAT TAGAATCTAA AAATGATATA TTCTCTATAA GAGAGTTGGT
    34021 GATTAAAGAA GAAGAATCGT TTGGAGGAGA TTATCTATTA ATAATGAGAA CATTATTTGA
    34081 TTTATATTGC TCCGACAAAA ATTCCAAAGC AGTTTCAGCA TGTTGTTATC ATATTGAAAA
    34141 ACATCCTATT GTCATGGATA AAGAAGTTAA TTTTACAAGC CTATTGTTAA ACCTTTCAAA
    34201 ATTATGAAAA GAACAGAAAT ATTAAAAATA AATAATGCGA TTGATGATTT TTTAATCAAT
    34261 AATATACAAT ACTTTAGTGG TATTGGAGTA ACTTGTAACT TTGATGAATA TATTCATTTT
    34321 TTTAACAGAA AATTAAAAAT ACCAATACCA TTTATGTTTA GGAGTCAACA TAATTATACA
    34381 GATAAATTAA TAGAAAAATA CTCAAAAAAT ATTTTATCAG TATGTCAACC GCTTGATCCT
    34441 AAAAATGGAA TAATTAATTT TATTTTACAA TTTTCTCTTG ACTTACATGG AGTTTTAAGT
    34501 TATGGTATTG AACTTCGGAA TGAAAAAATA GATGTGGCGG GAAGTATTAC ATTTGCATCG
    34561 TATTCTGGAT TAGACCCGAT TTTAGATTGG ATGAAAGAAA ATCACGAACA TATTAATTTA
    34621 GAAATATATA CTGATAGAGA TAATTCGGGG TTAGGATTTA TGAAATAATT TCTATTGTGG
    34681 ACAGTGGAAA TGGTGGAGGC TAACACAAAC CAGTGTAAGC CCTAAAAGCG GTAGGAGGAA
    34741 ACTCCTACCG CTTTTTAATT GCATCAATAG GAATTTCTCC CATTAAAAAC TGTCTAACTT
    34801 GAGAAAATGA TGCCAAAGCT TTATTTGTTC CATCATGATT ATAATACGAT TCATTTGATT
    34861 TATCTTTTGG TATAGATGCC CATTCTCGGG ATAACCACCA AATCGATCTA TCGACATCTC
    34921 CCGCCATAAA AGATGAAATA GCTTGCTTAA AATTATATTT AACATCTTTC ATAAATTGAA
    34981 ATATCTTATT TTGTGTATCG GGGGAAAAGT TATTTTTAGC CGAGGGAACT GCTCTATATA
    35041 ATCCATTGTT TTCCAAATCT TTAAAGGTAG ATGGAATTAT TTGATATTTT CCTTTAGCAC
    35101 CCTTAAATTG TTTATCTAAT TCCCAGTATG AGTGAGCGGA TATATTATCA ACTCCCATGT
    35161 TTTTATTTCC CCATGAAACT TGATATTCAT CAAAATTTTG AATCGGTTGT TCTCCGCGCC
    35221 TCATTGCAAC CGGCTCTTTG GGTTGTTTTC CTGTTTCTAA ATAAGTAACT AGGTTTTCAA
    35281 CTCGATGAAT GAAGTCGTCT TTATTTTGGG GAACTGCCGC GTCCGATGAG GAAACGCTTC
    35341 CAACACTCCC AACCAACCCA GATATAAACC CCCGCCTATT CATTTCTTCT ATTAGTCGGT
    35401 TAAACTTCTT TGTCATATGA TTATTTATAA ATATTATAAT ATGATTAACT TAATAATTTT
    35461 TGATCTTGAT GGAGTGTTAA TCAAAGCAAA GGAAATTCAT TATAACGCTT TAAATCAAGC
    35521 TTTAAATTTC ATTTCAAATA CATATAAAAT ATCTTTAGAT GAACATTTAG GGTTATTTGA
    35581 TGGGCTTGAC ACAAAGAAAA AGTTATCACT CTTAACGGAA CGAAAGGGAT TTCCTATCGA
    35641 AAAACATGAA GATGTTTGGA AATTGAAACA ACGTATAACT ATTGATTTAT TTGAATCTAT
    35701 TGTTCCAAAC GAGAATCTAA TAACTTTATT TAAACAATTA TCGTTTCAGG GATTTAAATT
    35761 AGCATGTTGT TCCAATTCCA TTAGAAAAAC CGTATTTGTT GCCTTATCTA AATTAGGTAT
    35821 AATTCAATAA CTAGAATATT TAATATTTTT TTAATAAAAC TAAAGATTTT TGTTGTATGG
    35881 AATAGATTAA TGTGCGATAA GTAATCTTAA GATATGAAAT CCGTTATCAA CAAAATCAAT
    35941 ATAGATACAA CAAATCAACC TTTATTTTTT GGAGAAGATT TATCGCTTCA GCGTTATGAT
    36001 AAACATAAAT ATGAAATATT TTTTAAATTA TTTAGAGATC AGTTAGAATT CTTTTGGACT
    36061 CCAGAAGAAG TCTCCATTAT TAAAGACAGA AATGATTTTA AATCAATGAC GGAAAATGAA
    36121 CAATTTATTT TTATATCAAA TTTAAGATTT CAAACACTAT TAGATTCTAT GATTGGTCGC
    36181 GGAATTAATG AAATTTTAGA ATATGTTACA AATCCAGAAT TAGAGGCATG TATGAACATT
    36241 TGGAATTCAT TTGAGAACAT CCACTCATAT TCGTATACTT ACATTATAAA AAATGTATTC
    36301 GCCGATCCAA GCTTAGTGTT TGATTCCATA TTAGAAGATG AAGAAATTGT TAAAAGAGCA
    36361 TATAGTGTGG CTCAGACATA TGATGATTTA TTAAATTTTG AAGAAGGTGG ATCAATTGAA
    36421 GAGTTAAAAT TAAAACTCTT CAATGCTATT GTCGCTACTA ATATTTTGGA AGGAATTAGA
    36481 TTTTATGTTT CATTTGCATG TTCCTTCTTT TTCGGCTCGC AGGGAAAAAT GACAGGAAAT
    36541 GCAAACATAA TTAAACAGAT AGCGCGTGAT GAAAATTTAC ATGTTGCTAT AACTCAGAAT
    36601 ATTCTTAAAG CCTTTAGAGA AAATCCAGAT GAGGGATTTC AACATATTAT ATCAAACTCA
    36661 AATGATAGAG TTATGGAAAT GTTTAAGAGT GCTGCTGAAG AAGAAAAAAC GTGGATCGAT
    36721 TATTTATTTT CTAAAGGATC TATTGTAGGA TTAACGGATA AAGAAGTTAA GGGGTATGTT
    36781 GAATGGTTAA CAAATACGAG ATTTCGTTCG GCAGGATTTG TAGGAAAAGT GTATCCAGAT
    36841 GTTAAAAATA ATCCTATTGA TGGATGGCTA AGAGATTGGT ATGACTCAGA AACCGTTCAA
    36901 AGCGCGCCTC AAGAGGAAGA ATTATTATCG TATAGAAGAG GGTCGGCAGA TACTGAAATT
    36961 GATCCTCATA GTTTTGATGA TTTAGATTTT TAATGACAGT TGTAATTGGA TCGGGATTTG
    37021 TGGCAGAAGA ATTTTCAAAA TGGGGATTTC CTATTATTGG GCGTGATCAG TTTGAGTGGG
    37081 ACGGTCGTAA TCCGGATTTT TATAAATTAA AAAAATTATT GAGTCCTTAT GAATACGTGA
    37141 TTAATACCAT TGCGGCCACG GATACAAAAT ATTGTCAAAC AAACCCGGAT TATGCAATAG
    37201 ATTTAAATAT TAATTTTATT AAATTTTTAA ATAATGTATG TGACTCCAAT GAATCCAAAT
    37261 TAATTCAAAT TTCTACTGGA TGTGTGTATG AACCCTGCCC ATACACAGAA GAATACTTAG
    37321 AAGATGACCC CATATCTGTT TATACATTAA CAAAAGCATT AGGAGAACAG TTAATTAACT
    37381 GTAATAAAAA TATTATTATT AGACCTCGTT TAATTTTTGG CCCTACACCT CACAAAAATA
    37441 ATTTATTTGA CAAAATAAAA AATTATTCTA AATTTTTAAC AGGTAAACAA TCTGTATCTT
    37501 CCACCAGCAC TATAGTAGAG GCAACCATTA ATTTAATTTC TAAAAACGCA GTTGGAGTTT
    37561 TTAATGTTGT TCAAAGTGGA GCAATTAGTA TTATGGAAAT TGCAGAAATT ATGGGATTGA
    37621 AAATTGACGG GCCTTTAATT AAAGAAGAGT TGAGATCAAA AAAAAGCTTG ACTTCTCCAG
    37681 AAATTGTATT ATCCTCTACA AGATTACATG AATATTACGT TCCTAATTCA GCTATTGAAG
    37741 AAGTTGGCAT TTGCTATTCC AAATGGTGTT CGTTATCTTA AACGGGCACA TTTTAGAAAA
    37801 GTAATGAAAA AAAATAAACA AATTCCAAAT TCAGTAAATC TATTTTATTT TTATCTAGAG
    37861 GAGTTTAACG ATAAATCATT TAATACTACT AGAAAATATA CATACGACCC GCAAACGGCG
    37921 ACCTTTTATA AATCAAAAGT AAGAAAATAA AAATACGGGC AATTATTAAA TAAGTATTTA
    37981 AATGCCCAAT ATTCATTTAC CTCCTTTTGA ACTTAAACAT GTCGGTACTC TCGACCAACT
    38041 TTCGGATCAC ATAGGATGGG GATTAAAGGA TTTACAAATT CCTCAACAAT GGTCTAGAAC
    38101 TAAAGGAGAA GGAGTAGTAG TTATGGTCAT AGACTCCGGA TTAGCTAATC ATCCTGATGT
    38161 TAAAGGCAAC GAAATTTCTT CATTTTCTAA AAGTTTTATC AATGAGCCGG TTCATGATGT
    38221 TCAAGGCCAT GGTTCACATG TTAGCGGAAT TATTGCTGCT CAAAACAATG CATTTGGTAT
    38281 TGTTGGAGTA GCCCCTCTTG CTAAAATTAT ATCCTTAAAA GCTTTAAATA AATTCGGTAA
    38341 TACAAATGAT ACAATTCTTA AAAAATGTTT AGAATATGCG GTTAAAATTA AACCAGATAT
    38401 TATTAATTTG TCTCTTGGAT CGTTTGAAAG GCAACCTATT CTTGAAGAGT TATATAAAAA
    38461 ATTAACATAT GAATTAAATA TACCCATTGT TTGTGCTGCT GGTAATTATG GGAATAAAGG
    38521 AGTAATGTAT CCAGCCAGAT ATCCCTACAC TATATCTGTT GGATCATACA GAGAAGATAA
    38581 TAAATTATCA GATTTTTCGG CGTTTTCCAA TGAAAAATAT ATTGATTTTG TAGCTCCGGG
    38641 TGATGAAATT TTATCCACTT ATTTAGATTC CAAATATGCA GTAATGAGCG GAACTAGCAT
    38701 GGCCGCGCCC TTTCTGGCGG GGGTGTTAGC TTTATTAATT TCTGAATATA AAAGACGAGG
    38761 ACAACCATAT ACAGTAGAAG AATTAAGAAA TGTTTTAGCT TCTACTTCTA TTGATATGGG
    38821 CACAAAAGGT AAAGATAACA AATTTGGTTA CGGAATTATT AATATTGAAA GAGCATTAAG
    38881 AGAAATTGAT GGACACGGAT TATCTGATGT AATTAAAAAG AAAACTTGGG TACAAAAATT
    38941 AAAAGATAAA TTAAAATGGA GATAATTTTA TTATTGTTGG CAGGATTCGG TCTTACTTCT
    39001 ATCTTAGTAG ACAGTAAGAT TATGGAACCT TTTAGAAATT GGATTGGGCG TATTGATTTT
    39061 TTCAACAAGT TAATAAATTG TTCCATGTGT ACTGGGTTCT GGGTAGGATT ATATTATTCT
    39121 TTTATAATGT TATTTTATTT GACATTTCTC CATTTAGGAA TTAGTATATG GATAACTAAA
    39181 GGTTTGTTTT ATTTCGTAAC TATTCCATTT GCTACATCTG GAGTAGCATG GTTACTAGAA
    39241 AGATTGACTA CCATTATAGA CATTAAAGCT CATGAATTAT CTGAAACTTC TACTAATTCT
    39301 TCTGATTAGC ACACTATCTG CATGTCATAC CATAAATAAT ACACAACATC CTAAAACCGT
    39361 TAAAACTACG GCTTATACTC ACGGTGAATC CGATCATTTA AAGTATGGTA AAAAGACTGC
    39421 TAGTGGAACT AAATTACGTC CCGGAGTTGT AGCAACCGAC TGGAGCGTGT TTCCTTTAGG
    39481 AACTAAACTT AAAATAAATG GAGAGTTATA CGTAGTGGAG GATTATGGAA AAGCTCTAGT
    39541 AAATAAATCT ATTCCTGTAG TTGACATCTA TAAACCATCA TTTAGAAAAA TGAACGAATG
    39601 GGGAACAAAA ATGATGGAAA TTAAAGTGGT TGAATGGGGA AATTGGAGTA AGAGTAAAGA
    39661 AATTCTATCC AATAGATTAA AATATTCTCA CTGTCGGTAT ATGTATAATA ATATTGAACC
    39721 TTCTTCAGGA GGAGTATAAA TATATGTATG TTTTTAAACC AGAGTCAAAT AAACGAAGTT
    39781 AAAAATTTAG CAAAACGATT AAAAATTAAA CCCGGATCTT CCGATACGAT TGAATATATT
    39841 TCTTTTAAAT GTATTAATAA TCTTTTAGAT CGAGTTGAAA AATTAGAAAA AGACTTTAAA
    39901 AAGTTGAAAC CCGATAATTA AGATATTAAG TCTATTGGTG AACAAGGACT TATGTTTAAC
    39961 TGATTTTAAT GACAATTTAA AATTTTGCAC AATTTTAACT CAAACATTTA AAAATTCTGC
    40021 TCCTAATAAA ATAGTTAAAT TATTAAGAAT TATTAATTTA AATTGTAATT TAAATGAAAT
    40081 AACTTACATG TTTCATTCTC AATTTAAATT TAAACCATGT TTAAAAATAT TATCAAATCA
    40141 TAAAAATATA GAGCTTGACA TTTTGGAGTG TTCCGAGTAT AATGCAGTTG AACACAATTT
    40201 AGGAATATCT ATGGTGTTTA AATTAAAAAG TTTTAAACTT ACAGATATTC AAGCGTTTAA
    40261 TAATTTTTTT ATCGAAATCT TAAAATCATT ATGAGTGCAG GAAAAGGAGA TACATATAGA
    40321 CCCGTAAATA AAAAAAAATA TGATAAATCT TATATTAAAA TTTTTGGATT GCGATGCTGT
    40381 AATAAAAAAA TGACTCCAAA ACAAAATAAA TCTGTTTATA CGTTAACATT GGTGTGTTCT
    40441 ATTTGTGGAA AGAAATATTA TTATGACTAA AAATTTAAGA ATGTATTGTT TGGTGCTTTA
    40501 TAATATAAGT CCAATTCAGC AAGGAATTCA AGCTGCTCAT GCAATTGCGG AATATTCGTT
    40561 AATTTGGCCT ACTCCAACAT ATAAAGAATG GGCGGAAGAT CACAAAACAA TTATTATTTT
    40621 AAACGGAGGA ACGTCCACTT CTCCATCCAA TGCTAATAAA TTTTATTGCG TTGGAATTGG
    40681 TTCAATGGAA ACTCATTTAA AAACATTAAT GGATCTTCAA TATGATTGTG CCCCCTTTTA
    40741 TGAACCTGAT TTAAATTATG CGCTAACTGC AATTGCATTT GCAGTGGACA CCAATAATAT
    40801 TGACCCGACC TTTGATGCAT GGTTAAAAAC GTTTAACTTG GCATGACTAC TTTTACATTT
    40861 CAACCTAATT ATGGGGTTGG CGCGGCTTGT TGATTTGCTA CTTGAGGTTG TTGAACTTGT
    40921 TGAGGTTGTT GATTTCCTCC TAATGTTTGA GTCTTTCCCA ATTTGGTTAA AATAGCTTTT
    40981 AACCAACCTT GTGCGTAAGA GAGAGATTTA GCTAACTCCG GATCAATACT TTGAATTGTG
    41041 GCCGAGTCTA ATCCAAGAGA GGCTAAATCC GAATTAAGTT TTTTAATAGT TTGCGAAATC
    41101 GTTTTTTGAA TTTGAGGAGC ATAACTTTGT AGCACTGCTT GATTTCTCGC TAAATTTGGA
    41161 TCTTGTATTT GGGCTTGTTG ATTTCCTACT TGAGAAACAT CTTGTAATCC GGCATCTGCT
    41221 GCTTGAATTC CCGCTTGATT TCCCATTATT CGTGATCCTA AACCTTTAAG AGCGCCTCCA
    41281 GTATTACTAG CCATTGCTCC GGCTTTTTGA CCAACATTAG ACACACCAGT TTTTACTCTA
    41341 TTTTTTAAAT TAGATGCTTG CGCGCCAAGT TTTGCTTTTG CTCCTGCAAA TTTAGCTCCA
    41401 AATAATTCTT CTATAACTTC TTCACAAATT GGATCTAAAT TTTCCGTTAA TAACAATTCA
    41461 TTAATTTGAT GTTCAGTTAA AGTTTTTAAG TAAGCGGTTA GGTTTTCTCT ATATGACATA
    41521 GTTTCATATA TTGTTTCCAG TTCTTCGTTT CTACCATAAC CGCCCCCATT TGAATTAATT
    41581 TGAAATTGCA TGTTAATACT TATTAAATTT AGTTGACAAA ATCTCAAAAT GAAGTAAAAT
    41641 AACAACTATC ATGAATGAAC CCACAATTTC AGAATGGAAA ACATTAATTA AATATTATAG
    41701 ACTTCAAAAG TCTGGTATTA ATAATGAGTA TTTTTCAAAT CTCATGCGCG CCCCAAATAT
    41761 GCGCGCATAC TATCCTATTT CTCGCACTCA AGTTGAGCAA TATTCTCCCA AAAAACGAAT
    41821 TTCTTTAACA GATAAAGATA TCTTAACTGG CTTGAAAATT GCTGGATTTA CATCAGCCAA
    41881 TTTAGATAAA AATTTAGTGA GTAATGAAAA AGATAAAGTT GGGCAATATC GAAAAATTGG
    41941 AAGAGTTCTT ACGTCTTTAG GATATTCTAA CATGGAGAAA TATTTCAAGA AAAGAAATAA
    42001 CTCTAAATTT AATGAAAACT CTGACTATTC TCTAGTTATT AGTGCCCATC CATACGACAT
    42061 TTTAAGAGCA TCTTATAAAC GGTCATGGTC ATCTTGTTTA AATCCCGAAA AAAGATTTCA
    42121 TTATATTGAT CTACTATATG GAGTTTGCTC TAGTGAACAT TGTGCTATGG TCGTTTATTT
    42181 AATTAATTCT AAAGATAGAG CAATTAAAAA ACCACTAGGT CGTACCTTTT TAAATGGGTA
    42241 TGCGGGGACT GTTTATAGAA CTCCTCCATC TATTAATATT TATGGGTATG ATGCGTCTAA
    42301 TGGATTTAGA TCGGAAGTAG CCGCTACTAT TTTTGATGCA TCATGTGATT TTTATGGGAA
    42361 ATTTCCTCAA TTTTTTAAAC ACAAATTGTC TGAGATTGTT AAGACTGAAG TAAATAAAAA
    42421 TTCTCCTCTC TGTAAAAATC ATAAATTGAC ATATGGGGTT GAGGAATGTA CTTATTACGT
    42481 CGATAATAAT AATGAATCAC TGTATGGTGG GAAAGATTTA AGATCATTTA ACCGTCCTCC
    42541 AAAATCATCC TCACCATGGA TTAATATTGA TTCAAATATT AGCATTAAAA AAATGTCTTC
    42601 TGGTATGCCG CATTATCCAA CTATTGGAGA TGTAATTAAA GGGGGGCCAG AAAATATTAA
    42661 TAGATTTAAT TATTTTAGTC CACATAGCAC TAGTTCTAGC ATGTATCCAA CATACATTGT
    42721 ATATAAACTT CTTAAAGCGA ATAAAATTAC TCCAGAGTTA GTTGATAATT TTATTAACTA
    42781 CTCAAAGTTA AAATTACATC AAATGTATAA TCTATTAACA TATCATCCCA GATTAATTAA
    42841 GTGTGATATT TTGATGGATG CAATAAAAGC GCGGGGAAAA CCATTTGAAG ATCTGGTAAA
    42901 ATATTTTACT AAATAAATAT ATGCTTTTTA AAATTAAATA CGCTGCCAAT AAAACAGGCG
    42961 AAAAAAACGA AGAAATAGTA GAGTTTTTAT CTAAAGTCGA AGCTGAAAGA TTTGCATTTA
    43021 ATTTAGCGAT TTCTGAATAT CATAAACAGG CTAGAACAAA TTCAAATTCT AGTTTAAAAT
    43081 CTCTAAAATC AAAAACTAGA GAAGATGCAG ACTATGATGA AGAAGAACAT ATTTTAAATA
    43141 CAATATGGTA TACAGTTGAT CCCATTCTTC CCAAAGATGA ATATTAGATT AAATTTTGAT
    43201 GGGCAAATTG TTGACTATCG AGCGGGTGGT ATTGAAGATT TAATTTAATG ACGATGCAAT
    43261 ATAATTTTTA ATATATGGAC GAACGTCATT TGAAGACATT TTGTTTGTCG GGGTTGCACC
    43321 TTTCATAGTA ATTATATATG ATGCCGTTCC ACGAACCTTA GAAATTTTTC CAATTGTTTT
    43381 ATTTTTATAG ACAATCCACC AGATTGTGGT ATCATTTCTA TCAGTGTTAA TTGATAGATT
    43441 ATGAGTAATT TTTCTACTTG ATTCACTAAA TATTTTAAAT GTTATCATAT AATTATTTAT
    43501 GACTTCAAAA TTTAATTCTT TGTTTGAATC AATTATCCAC GACATACCAA CATCGGTGTG
    43561 GAGCGAAATT GTCAATTCTA ATGAAGAATT AAAAGTAGCT ATTAAATTAA TGAAAGAAAT
    43621 CAGCAATCGA TTTCCCGATA ATGAAATTTA TATTGTGGGT GGAGTGCCGA GAGACATTTT
    43681 GACGAATGAT GCAGTAGATG ATGTTGATTT GGCAACTAAT ATAAGTTTTT CCGACTTGGA
    43741 ACCTCATTAC GAACTTAAAA ATATATCCAA GAGCGATTCT CAACCCGTAT TTAAAATTAA
    43801 CTATGGGGGA TTCTCGTTTG ACTTGGCTCA ATTTAGAGAA GATTCGGCAG GAGCTATGGG
    43861 TCGAAGCGAA AACATTGCAA CTATAACTAA TAATTTTGAA GCTGACACCA AACGAAGAGA
    43921 TTTAACTATT AATTCTTTTG GATTAAATGT TGATGGTCAA ATTGTTGACT ATCAGGGCGG
    43981 TATTGAAGAT TTAAAAAATA ATATTATTAA AACAGTGGGG ACTCCCCATG ATCGTTTTAC
    44041 TGAAGATGCA ACTAGAATTT TAAGAGTTGC TCGATTTGCG GCCAAAATGG GGTTTGAAAT
    44101 TGAATCCAAT ACCAGAAGGG CAATGATAGA TTTAAAACAT ATTCTTCAAG ATAATAAATG
    44161 GATTTCTCAA GAATCCATTG CTAAAGAATT TTATAAAGCT TCTAAGTCCG GGCCAGTGTT
    44221 AAGGAGATTT ATTGAACATT TACTTGACAC CAGAATTGCA CATGATATCT TACCGGAGTT
    44281 AACTGCAATG GAAGATATGT GGCATGACAC CAAACATCAT CCAGAAGCGG AGGGTAATGT
    44341 GTTAGGACAC ATTTTAGAAT GTTTGTCCGT TTCTCCCTTT ACCGATCCAG TTGTAAATTT
    44401 AGCTATTTTA TTTCATGATT TTGGAAAGGC AGTGACTCAA TCCGTTAAAC AACATGGATC
    44461 TAAAGCTTCA CGGTTTCACG GACATGAGGG AGCAGGAGTT CCTATCGTTA ATTCGATTTT
    44521 TGAGAGATTA AAATTTAATG AATTGACTTC TTCTGATAAA AGGCATATAC TTAACGCGGT
    44581 TGAAAAACAC ATGCTGATTC ATAACTTGAC GAATCTCAAT ATTAAAACTT TAACTAAATT
    44641 AGTAAACAAT TCGGGGTGGG ACGTTTTAAA AAAAGTCGCT TATGCAGATG CGGCATCGCG
    44701 CGGACATCTC TTTAAAAAAG ACGAATTTAT TTCCAAAATC AAATCTGCTG AAGAATCCAT
    44761 ACAACGTCTG GGCAATGCAG ATGAATTAAA AGCAAAAATT AAATCACATA TTGATGGAAT
    44821 TAAATTAATG AAATGGTTTC CCGAGTTGAA AAAGAATCCA GCCCTCATTG GTAAAATTTT
    44881 ACCCACTCTT CAAGATGCGG TGTTATATAA ATTAAATAAT AACGAATCAA TTTCAGAAAA
    44941 AGAATTACTC AACATAGCTA AACAACTTAT TAATAAAATT TAATGAAAAT TCACGGAGAT
    45001 TCAATGTCTG TAATTTCGGG GGGAGACGTT AGTAAATCTA CTATTGGTCT TTCTGCAAAA
    45061 AATTCATATC TTGCCGCATA TTATTTGCGA GATAGAATTT ACCAAAATAA AATTTTGGCG
    45121 GTTGTGCGGG AATATGCCAC AAATGCCATT GACGAGCATA TCAAACACAA TATTGATAGA
    45181 CCAGTAGAGT TGTCTATTAC AAAAGACGAT ACTGGGCAAT ACTTCTTTAA TGTAAGAGAC
    45241 TATGCATCTG GATTGGATGA CTCCGGTGTT AGAAATATTT TTGGGATGTA TTTTGAATCT
    45301 ACAAAAACCA AATCAAATGA TGAGATGGGG GGATTTGGAA TTGGGTCTAA GGCGGGACAC
    45361 GCATACGGAA ATTTATTCAA CGTATCTAGT TATAATAATG GCATCGCTAC TCACTATGCG
    45421 TTTCCTTTGG AATCAACTGT GGATCAACCT ATTGCTTCTG GTGCCATCTA TAATTTATAT
    45481 TCTGAGCCAA CAACGGAAAC TGGAATTAAA ATTACAGTTC CAATTAATAA ATCGGAATTC
    45541 TCAGATTTAA ATAGGTTTAA AAATTATTGT AAATGGTTTG TAAAAACTTG CAGAAACACT
    45601 ACCAATATTG TTTTTATAGA TGAAGGAGGA GAGTCTGTTT ATCCTCATAA ATTATACGAT
    45661 CTTACAAATC CAAATTTTCC GAATTATAAA TTCTTTTATT CTGAGTCTGT TTCAGATTGG
    45721 TATTATGGTC AATGCCAATC AGTTATTCGA ATGGGTGATG TGTGTTATCC AATTCCGTAT
    45781 GCATGGGTTA ATTTAGGTGA ATATACCAAG ATTAAACTTA ACACCAACAT TATAATTGAT
    45841 GTTCCCGTTG GAACATTTAG TTTGCCGCTT AGTAGAGAGG CAATAGAAAA CACTCCTCCC
    45901 AATTTGGAAG AATTTAAAAA AATAATTACG GCATTGGCTG AATTGGAGAA AAACAGTAAA
    45961 GCTAATTTGA AAGTAACAAT TCAATCTTTA ATTGGACATC GAGGAAAATT GACTTCCAGT
    46021 ATTTTTGGAT GGGGATTTGC TGATTTTGAA ATTCCCTTTA CTCACGCTAG TTTAGCGGGA
    46081 TCGAATAATA GCTCTCAATT TAAAAATTAT GTTTTAGTTG CTATCCCTAA AAATAGAGCT
    46141 TCCCGAGAAT GGCAACAAAA ACTGCATGAA TGGGCAAAAT TCGATCCAAC AACCTGCTAT
    46201 TTATTTTATA CGTCTAATAA TGATCCAAAC AATTCAGAAT TTGATGAAAA AGTTAAAAAT
    46261 TCTATCTCAG GAGAGTATGA ACATGTTTCG GTGAAGGAAA TTCGCCGCCG AATTATTAAA
    46321 AAAATTCCCA AGGACGAATG TTCAACAACG ATCAAAATTA GCAATAGAGG ACACGGTAAA
    46381 TTAGTTTATT TTCAAAATGA TCGTAAACAC CTCGTTACAA TTGATGAATT TGAAAATCAA
    46441 TTTAAAGATA TTCCAAAATT AAATGAAATG AAAACTCTGG ATGAATTCGC ATCCTATTGT
    46501 TATCACCATA CCGAAATTGG ATATATGCCG ACGAGTAATG AGCAATCTGC AAAATTGTCT
    46561 GTCTTAATTA TAAATTCAGA ACGACTTCGG CGAGTGGCTG AATCAATTGG CCTATATTCG
    46621 TGGAGAGATC AAAAAGTAAT TAATGCATGG CAAACTCTAA AAAACCAAGC GGAGGAAACT
    46681 AGAGAAAGGC ATCATAAAAT TCAAAAATTA ATCAATGGAT TTGGAATTTA TATGCCGTCT
    46741 AACCCTATTA GAAATATTAA ATCTACAACA GCGAATATGG CAAAGCGGGC CACAAAATTA
    46801 CAGACTATGA TCGAGAATGT TTCTAATGAA ATTAGCCCCC GTGGAGAAAT ATTAAAAAAA
    46861 TTAACCAAAG ACAGATATAC ATATTCCTCC TCTCTTGGAT TATCTAGATC CACTTTAAGA
    46921 AAAATTTTAA CTCTAAAATA ATACTACTTG ATTTATATCA CAATCTAAAC TAATATATCA
    46981 TATGAACTTC GTAATCTCTG ACACCACACT GACTATAGCT CTACAAGATT CGTCCAATAA
    47041 ATGGCGGTCT TTTAGAATTG AAAAAACCGA TTCCCGATAC GCGCAAATTT TGCCCTTATT
    47101 GGGCGATAGT GTTAATTCGG AAGAAATTAT TAATATTTTA ACTCCAGTTT CAGTAGAAAT
    47161 TATTCTAGCA TCTGTGGGGG TTGATGTTTT GGATTCGGTT CCTCCGGCAC TAAAGGCTAA
    47221 GTTGGAAGCA ATTAAACGCG AGGGAGTTCC ATTTGAACCC TTTATCGAAT TTGTTAAAAA
    47281 TATTAAGAAA AATCCATCGG CTAGTTCTGT TGCAGAGCTA TATGACTTTT TATCATACAA
    47341 GGCTCTTCCA ATTACGCCCG ATGGGCACTT CTTAGCATAT AAGGGAGTGA TGGAGAATTT
    47401 TTATTCAAAG CAGGGAAATA CTCGCACTAT TGTTAATTCA GGAATTGTGG ATTCGGGAGG
    47461 AAAAATTTAT AATGGGGTTG GAGAAGTTAT TGAAGTTGAT CGTAATCAAG TAGATGACGA
    47521 TAGAAGTAAA GAATGTAGTT TTGGATTACA TGTTGGAAGT TTAGACTATG CTTCTACATG
    47581 GGCGGATAGA CTCGTTTTAG TTAAAGTAAA TCCTGCTGAT GTTGTATCTG TTCCAAAAGA
    47641 TTGTTCGTTT CAAAAATGTC GAGTGTGTAA ATATGAAGTA ATTGATGATT TGGGACTTAA
    47701 CACAAATAAG TCTACTGTTG AACTTGTATC TGCAACTGCT GATATTGATG GAACTGAAAT
    47761 TGTTAATGAT TCGGTAATAT TTAATGATGA ATACATCGAC AAGGTTTCTG ATGTCCTAGA
    47821 TAACATGTTT GATGACACGA ATTGGGAAGA TATCTCATTT GAAATTGCCC ATTTGCGGGT
    47881 CGGAGGAACG CTGTATCAAT TTTTAAATGC TTTACATGAA CTTAATTATA AGTGGTCGAT
    47941 GGATGATGAT AGAATTTTTG TGTAAACTGT CTCTTCATTA AAAAATTAAA AACCCCCTTC
    48001 GGACACCCGA AGGGGGTTTT TGTTGGAGAT TTATGTGAAA ACAATATAAA TATTTTTATG
    48061 AATAATTACG TTGTGCGAGG ACCAAATTGG AAAATTTATA TAGATTTAAG TGAACAATTT
    48121 GATAACGTCG ATTATGAATA TTACGAAGCA GCTACCAGAG CTATCGAATT AATTTATTCT
    48181 GGAAAAATTG AAACTAACGA TGAACAAAAT CCTCGATTTT CAATTGTATT ACAGGTATCC
    48241 ACTGTAAATG ATGATTTAGA AATAAGTATT GACTCCACAG AGGAAGAAAT GGAAGAAGCA
    48301 TTATTGACCA TTAATGAACA CATTAACAAC GGTCTAATAC GTTTTATTTC AACTCCTCTT
    48361 ATACTCGCTA ATGCCGGTCG TTATTCTCAA GCAGAATTTT TAAAAACATA TATTGAAGAA
    48421 AATTCTAACT AGAAATATAA ATAATGTTTA ATTATGTTTA CTATAGACGA CTATGAGGAT
    48481 GAAATTATAG AGAAATTAAG TGAGTTCTTT GAAACGAGAG GCGAAACTAT TTCTGAAGAA
    48541 ACAATTGAAG ATCTCGCTTT TAACATATAT AAATTAATAA CCTCCGTAGA ATAATTATAA
    48601 ATAGTGGTAT GTTAGAGCAT TTTTTACCGC TATTAGCGTT GTTTTTATTT TCAACTTCAT
    48661 CCATATCAGA CGAAAAAATA ATAAATTTAC CAACTCCTGT TGTGGTAATG GCAGACACTA
    48721 CGGATGATGC TCTTGGTCAT ATTTTAAAAT TAAGTCCTCC CGTTTATTTA ATAATAGTAG
    48781 GATTGACCAT AGCAGTTGGT GCCTTGGCAT GGACGGTAAG AATCTTATGG AATTCTAATA
    48841 ACGAATTACT AAAAGTTAAA GATGAATGCC AAGAGAGTAA GCTAAAAATT GCTCTATCTT
    48901 CTACTGAAAC CGTTAGAGAA GCAATTACAT TAGTGCAAAG TATTCATGAA CAAGTAATGA
    48961 AGTTAAATGA ATCTGAAACA GATCGTAGAT TGGCGGATGT AGAAATTAAA AATCACCTAC
    49021 TAAATATTGC AAAAGACATA GATGATTTAA AACGAGAAAT TCAAAAATCA TGAAGGTAAG
    49081 TCTTAAAGAA ATTCAAAAAG ATATGGGTAT TGGGCTTTGG CTATGGAACA CTCAAAACAA
    49141 TGAGTTAAGG TGGGACGATG CCATGTTTAC CTTATTTGAA GTTGATCCAG ACACCTTCTC
    49201 GGGAACATTT AATACTTTTA AAGAAAGAAT ACATCCAGAA GATATAAATA GAGTAGATTC
    49261 AGATGTTAAA AAATGCATGA ATTTGGGAGG AGAATTTACA AGTGTTTTTA AAATTATTTT
    49321 ACCAAAAACC AATTCAATTC GTTATATAAA AGCATATGGA ACGGCTATAG ATGAAGTAAC
    49381 CTTAGCGGGA GTCAATATTT TAATAACTCA TGCCGAATAT TTTAAATATT TAAACGTTGA
    49441 GCGAACCGAC GTTGCTTATA TTAAAAATTA TACGGCCCGA AGATCATTGT TTAGTTTAAA
    49501 ACAAAAATTC ATAAGTCCAA CAAAACTTGA TCTAATTGAT TCAAAACAGT GGGAAGAAAT
    49561 AAAATTTAGT ATCATGCCCA ATACTAAATA TAGAATTTTA AATTATGATA AAACCGGACC
    49621 TTTGATTGTT GAATGGATTT CCATGAATGG AATTTTAGAC AGTCATTATC ATGAAGAAAA
    49681 CGAGTTATTA ACAAATGTAG GAGACAGCCC AATAGACGTT TGGGTGGATG GAGAATCAAC
    49741 ATTGCTCAAA CAAAATGATA GTATTTTTAT ACCAAAAGGA AGATTTCATA AATTAAAATG
    49801 TAATGGAATT TGTCATTTTA TGACTACGTG GTTTGATTAT TATTTTAGAT CTTCCACAAG
    49861 ATTTACAACA GAATAATTCC CATTATTGTT AATAAATTTA ATATAATAAT TGCAATAAGT
    49921 AATTTATTAC CAATGTCTAA AATTGAACTT AATTTTTTAG ATTCTAAAGG AAGCGCCCAC
    49981 GAAACAAATC CAACAACCTT GCCATCAATT GGATTATTTA TAGTATTGTA AAATAATTCA
    50041 AATTGAACGA GTGTTCCATC TTTTTTAATG TAACTTTTAA TATGTTGTCC ACTGTCTTGT
    50101 AAATTCTCTT TAATAATGGA TTGAACATCT AATATGTCTC CCATAATATC GGAAGGATTT
    50161 GTAATTTGTA TAAACGACAT TGTTAAAAGT TCAGTTTTAG AATATCCGGT TAACTGACAC
    50221 CATTTTTCAC TAACATCTAA AAACTTTCCT TCAGTGTCTA CTATGGATAT TGGAATTGGA
    50281 GCATGACGAA AAAGCGCCCA ATATAATATA TCTAGTTTAA ATTGTTCCAT GGTAATATTT
    50341 ATTGGTAAAA TTTGAATCTT GAGTTTTTAT GGTGTAATAT AGAGAATAAA TAATTAGACT
    50401 TATGGCAACC GAGAAAATTA ATGTTTTAAA AAGAAGCGGC GAGAAGGAAG TATTAAATCC
    50461 AGAAAAAATA CATAAAGTGT TGGAGTGGGC AATTAACGGA TACAGTGGGG TTAGTGTATC
    50521 TGAAATTGAA ATTAAAGCTC AACTGAAATT GGTTAATAAT ATATCCACCA GAGAGGTCCA
    50581 CAGAGCATTG ATAGACTCTG CTCGCGATTT AATTTCATTG GACGCTCCAA ACTATCAATA
    50641 TGTTGCAGCC CGTCTGTTAT TATATATGTT AAGAAAAGAT GTGTGGGGAT CGCACGAAGA
    50701 ACCGAATTTA TATAAACATA TAATCAATAT GATAGAACGG GGTCAATATG ATCCAACTAT
    50761 CATGGACCAT TATACCAAAG AAGAAATTCA ATTATGTAAT GATAAAATAG ACCATGACCG
    50821 GGACTATTTA TTTACGTTTG CTGGACTACA ACAAATGTGT GATAAATATT TGGTTCAAGA
    50881 TCGAATTACT CAACAAATAT TTGAAACTCC CCAATTGGCA TATATGACAA TTGCGATGAC
    50941 GCTATTTCAA ACATATCCTG CCAATATTAG ATTACAATAT GTTTTTAAAT GTTATGACTA
    51001 TATTTCTAAA TTTAAAATTA GTTTACCGAC TCCGATTTTA GCTGGTGTCA GAACCCCTCT
    51061 ACGGAGGTAT GCTTCTTGTT GTTTAATTGA CGTAGATGAT AATTTGGCGT CTTTAGGTGC
    51121 TTCAAATGAG GCCGTATTTA GATACACGGC ATCCCGAAGT GGGATTGGTT TAAATATGGG
    51181 AAGAATTAGG GCAATTAATT CTCCGATTCG CGGAGGAGAA GTAATACACA CTGGAGTTAT
    51241 TCCATTTTTA AAATGGTATG AATCGTGCGT AAAATCTTGT CAGCAAAATG GTATACGGGG
    51301 GGGGTGTTTT GAAAAGGGAA CATTAGTTGA TATCGTCGAA TCAGTAGAAA TTGATGGAGT
    51361 AGAATATAAA TTAGACGATA CTATAGATGA TGTTTTAGTA TTAGATTTTC TAAAACAAAA
    51421 TGGTTATTAA ATTAGCCATT TTGATAAGTA ATAATATGGA ATTAACATCG GAACAATTAA
    51481 AAAAGGCCCA GAGTCCATTT TCTATATATC ATTATATTAA AAAATATAAT TGTGATAATA
    51541 ATGAAGCTAC TCGTATGCGG GATGAATTTA TACTAGAGGT TTCACAAAAA AGAAAAACCC
    51601 CCACTCAAAT TGAATATTGG ATTAGAAAAG GATATTCCGA ATTAGAGGCT AAAGAACAAG
    51661 TATGTATTCA TAATATCAAT GCGGCGTCAA GACCTAGAAA AAACCCCCCA TTTATTTCGG
    51721 AAATTCGAAA TTTAATGAAA TCTCAAAATA TTACGGAATA TGAAGCTACT CAAATAGCAT
    51781 CGGAGAAGCG GAGAAAATAT TCCCCCCGGT GTGTTGAATA CTGGTTAAAG CGCGGATATA
    51841 GTGAACAGGA ATCCCACAAT AATGTTAAGT TATGGCAACA ACAAGTATCT CCCCGGTGTG
    51901 TCTCATATTG GATACAACAT GGATATTCGG AGGAAGAAGC AGTTAAAAAG GTGTCTCATT
    51961 TTCAAAACAA TTACACTATG GAAAAACTGA TGGTTAAATT TAACTGTAAT GATGCCGAAG
    52021 TTTTTGATCT ATTAATGGAT CATTTTGAAA ATGTAAATTG GTGGGAAAAT AGTTTGTATT
    52081 TGGCCTATAG AAATGAAGTA TATCGTTTAA GTAATATAAC ATACACATTA TATAGAGATG
    52141 AAATTGATCC AAACAACCTT CGGTCTAGAG AATATCATCT TGATCATAAA TACTCCATAA
    52201 AGGATTCATT TATTGCCGGA TTAAATCCTA AAATATCCGC GTGTAAATTT AATTTAACAA
    52261 TAATTAATGC ATCGGATAAT TGTAATAAAA ATACTAAATC GACAATCACC CTTAAAGAAT
    52321 TAATAAACTT ATATGAAAAT ACAATTTAAA ACAACTAAAA AGCCTATTGA CGAAGTTAAT
    52381 ATTGGAGACT GTGTTTTATC TTACTCTTTT TCGAGCAATA AAAATGTTGC TCGAAAAATA
    52441 ACTGATAAAT TTACTCCGAC AATTAAAAAA GAACATCAAA TATCTTTATC AACGGATACT
    52501 GAAACTATCA AATGTAGCAA CATTCATCGC ATGTGGATAA ATGACGAAGA GTGGGTTGAG
    52561 GCCGAAAACA TTTTAATTGG AGATTTTTTA AAAAAATCTA ACGGATCTAA AGCTCAAATT
    52621 ATCAAGAAAG AATTATCCGG TTATGAAGAT GCGACTCATT ATGACTTATG TGTAGATGAC
    52681 ACGCATAATT ATTATATTGG GAATTCGTCT TATTTATCAC ATAATTCGGC AACAATTCAT
    52741 TTTCCCTTTT GGCATAAAGA AATTGAAGAT ATTATAACGC TTAAAAATAA TGCAAAAACT
    52801 GGAGATAATT CGGTTAGATT TTTAGATTAT TCAATTGGAT TTTCTAAATT ATTTTTTGAT
    52861 AGGTTTTTAC AAACCATGAA AGATAAACAG ACGAATCCAG AAGCAACGGG AACAATAACT
    52921 TTATTTTCTC CCCACGAAGT TCCTGATTTA TATGATGCAT GGGGTAATAA TGAATTATTT
    52981 GATAAACTAT ATGTGCAATA TGAAAATGAT CCTAATATAA AATCTAAGGC GACCGTATCC
    53041 GTTGAAGATT TAATGAAATT ATTCACCAAA GAGCGCCGGG AAACTGCTAG AATTTATGCT
    53101 CATTTCATGG ATCATATTAA TGATCATTCC GCCTTTCAAG AACAAATAAC GATGTCAAAT
    53161 TTGTGTGTTA CTGGAGATCA GCGCGCTGTG TCTAATAAAG GACTATTAAC TGTTAAAGAA
    53221 CTATATGATA GTGGAGAGCC TTTAACTTTA TTTGATAATG TTTCAGAAAT AACAAGCACT
    53281 CCTATGACAT TAATTGAAAA GGATGCTAAT GTATTTAAAG TAACTTTAGA AAATGGGCTA
    53341 ACACATACTG TAACCGATTA TCATAAAATA TTAACCTTAC GCGCCAGAGA TAATAAACAA
    53401 TTAATTGCGT GTAAAGATTT AAAGATCGGG GATAAAGTAT GTGTTCAAAC AAACAAAGGT
    53461 ATCTTTGGAA CTAAAGATAT GAGAGATGAA GCATTTTTAT TAGGATTGTA TCAGTCGGAC
    53521 GGAACCCAAC ATAAAGACCG TATAGCTCTT GATGTATGGG AAGCAGATTT TGATTTACTC
    53581 GATGAAATTC AAGAATCGTT TAACCGAATA CATTATAAAT ATAATTGCGA TTTGATACCA
    53641 GTAATAAATC AATATGGATC AGTTGGGGAT AGAATCATAG CTCCAGCGAA ATTTTCCGAT
    53701 TGCATGGTTT CAAATAGTAA GGTAAAGAAA AAAAGATTAA TTTCAAGAAC ATTGAAAAAG
    53761 GCTTTAAATT TTTCCAAAGG AAGCGTCCCC CAATGGATTT GGGAATCTAA TGAAGAAACC
    53821 CAATGGGAAT ATTTGCGCGG GTTGTTATAT GCTGATGGAA CGGCTCAGAT CGGTAAATCC
    53881 AAAGGAAATC CAGTATATAT TTCATATACG GATATTAATA AAGAATTTTT AGAAGAACTT
    53941 CAATTATTAT ATCTAAATTT AGGAATTAAA GCAACAATTT ATAAAGCGAC CGATGGGGGA
    54001 TATCATAAAT TTCACGCGGA TCAAAAAGAG TATTTGTGTA AACCGGCGTG GAGGTTAGTA
    54061 GTAGGAAATA AACCAAGTGC ATTATTACTA GAAAAATATA CATCATTTTT ATCTAGAAAG
    54121 GGAGTAATTT TAGAAAACAA AAAATATAGA AATAATACTA AAAAGGCGTA TAAAATAACA
    54181 TCCATAGAAC CTGTCGGTAA ACAAGATGTT TATTGTGTTA CCGTTAATTC GGAGGATCAT
    54241 TTATGGATAT GTAATGGGAT TATTACATCT AATTGCCAAG AAATAACGCA ACCAACTAAG
    54301 CCATTACAAC ATATAGATGA TGATGATGCG GAAATTGGAA TTTGTATTTT ATCGGCCATT
    54361 AATGTATTAG AAATCCAATC TGACGCAGAG TTAAGAAAAG TATGTGATAT TATAGTCAGA
    54421 TTGTTGGATT CACTAATAGA TCATCAAACC TATCCCGTTA AAGCGGCTGA GAATTTTACT
    54481 AAGCGTCGAA GATCTTTAGG CGTCGGTATA ACCAATCTAG CTGCATTATT AGCCAAAAAT
    54541 AATTTAAAAT ATGATGAATT GACCAGCGAT GCGCCAAATT TTGTGGATGA GTTAATGGAG
    54601 AAAATTCAGT ACAATTTATT ATTAGCGTCG TGTAATTTGG CAAAAGAATT TGGGGCATGT
    54661 GAAAAATATC ATCTTACTAA TTATGCTAAG GGAATATTCC CAATTGATAC TTATTGTAAA
    54721 GCGGTAGATC GTGTTGTTTC TCGCGAACCT TCTCAAAATT GGGAATATCT TCGGGAGAGA
    54781 GTTGCGAAAT ATGGTTTAAG GAATTCAACC CTAACCAGTA TGATGCCCTG TGAATCCTCC
    54841 TCCGTAACGT CAAATTCGAC AAATGGTATT GAACCAATCA AAAAGTTTTT TATCATTAAA
    54901 TCATCCAAAT CTGGAAAGCT TCCATTCATT GTTCCATCTT ACCAGCATTG GAAAAATAAA
    54961 TATACACTTC AATTTGATAT GAAAACCAAT AGGGGCTATA GTAATATAAC TGCCGCAATT
    55021 CAAAAATGGA CGGATATGGC AATTTCATGT ATGCATTATT ATAATTACGA GCATTTTGAA
    55081 AATAATAAAA TGGAAGATAC TCACCTTGTT AATGAATTTA TATATCATTA TAAAATGGGA
    55141 AATAAAACGT TATATTACAC CTATTCAAAT GATCTGGATA AACAGAGCGT AACGGATGTA
    55201 GCTGTAGAGA TTTTACCAAC GGAAACCGAA ACAGTAAGAC CCGATATGGG CGGGTGTGAA
    55261 AGCGGGGCAT GTAGTTTATA AAATAATATT AATCATGTTA TTAGTTTCCG TATGAAAGTG
    55321 GACCTATCCA AAATTGATCG CGAAAACTTC GTGGTTCGTC CCGGCCAAAT TGCTGAAGAA
    55381 TCCTCGTTTT TGGTATTCTC CCCACATATT GGGTCGAAGT GGTCGAAACA TACTTTAATC
    55441 TTTCGATCTT CCATTTGGAC GGAATTTGGA GAATTAATTT CCGCATCATT TCCTAAGTTT
    55501 TTTAATTGGG GTGAACAACC GGACTTAAGC CATCGTCCCT TTTCAACAAA GGCCAATGGT
    55561 GGAATTATGG TTATGGAAAA ATTAGACGGA TCAACCCTAA TTGTTTCCAA ATATAAGGGA
    55621 CAATTGATTA CCCGTACTAG AGGAACATTT GATGCGTGTA TTTTAGATAA TGGACATGAA
    55681 ATTGGTCTTT TGATTGAAAA GTTTCCGGCA GCATTTGATT TGAAAGTCGA TGCTAACGGA
    55741 ACTTGCCCAT ATTCTTTAAT TTTTGAATGG CAAACTCCAA ATAACGTGAT CGTTATTAAT
    55801 CACGCTGAAC CAGTTATTTC CTTGATTGGA AAAATTAACC ATTCTGATTA CTCTCTTGAA
    55861 TCCCAAGATG AATTGGACAA ACTTGCTGTT AAATTGGAAG TTCCTCGCCC ACAACGATTT
    55921 TATTACGATA AAATTAAAGA TATGTTGGAA GACGTTAAAA CGTGGGAAGG AATGGAGGGC
    55981 GTTTGTGTTT ACTCCAATTA TGGGCAGTCT ATTACAAAAA TTAAATCAGA CTGGTATTTG
    56041 ACACTTCATC GAATGAAGTC GGAATTGGGT TCATTTGGTC GCGTTGTTGA TGCGTTCTTT
    56101 GCAATGAACA TGCCAACTTA TAAGGATTTT TATAATTCTA TTGCAGAAAC AATTGACTTT
    56161 GAAGTAGCAA ATCGGTGTAT TCCCCATATC AGCATTATTT GTGATGGTTG GAAAGAAGTA
    56221 GATTTAATTG TTAAGGGGAT GAAAAAGTTT GTGAAAACAC AACTTACGCC CCATGAAAAT
    56281 AAATCTTTTC GGGACAATAG AAAGGTGCAA GCTCAATTAA TTTTTGATGC TTACGGAAAA
    56341 ACCAATCGTT CGGGATATGT ATTTAATATC TTGGACGGTA AGGAGTTTGA AGTTGATGAC
    56401 TATAAGAAAC TTTTATATCA GGTTATCAAA GAACCACAAG AATAGAACAA ATTATTTAAA
    56461 AATTAAATAC TTTACTTAAG CTAGATGTGG GTTGTAAATA AAAAAAAGTT GACATTAAAT
    56521 GGTATTCAGA TTATTATTCT AAATAAATGA GAAAATTAGC AAGCATTCAA AAAATTACTA
    56581 ACATTTTTCC AATTCCTGAT GCCGATTCAA TTGAATTGGC CCAAGTTTTG GGGTGGAAGT
    56641 GTGTAGTTAA AAAGGACCAA TTTAAAGTTG GAGAGACAAT TATTTATGTT GAATATGATT
    56701 CCGTACTACC AGAACGAGAA GAATTTGAGT TTCTGAGAAA TAAAAACTTT AGAATTAAAA
    56761 CTTTACGTCT TCGTGGTCAA ATTAGTCAAG GGGTAGTGTT CCCCCTTGCT ATTCTAACTC
    56821 CATTGGAAGA AAATTATAAT ATTGGAGACG ATGTAACCGA TATTTTAGGT ATTGTTAAAT
    56881 ATGAGCCACC CGTTAAAGGT AATGCGGCAG AATTCAAAGG ACCGTTTCCT GAATTTGTTT
    56941 CTAAAACAGA TGAGACTCGT ATTCAAGCGG TTCCCGAACT TTTACTGGAA ACCCCCAAAC
    57001 CCGACTATAA TGAATATTAT ATTACTGAAA AGTTGGACGG AACTTCAGCA ACATTTTTTT
    57061 CATGGTCGGG GGGATCGTTA GAAAATGAGG CCGAATTTGG CGTGTGTTCT AGAAATTTAG
    57121 AATTGAAAGA TACTCCCAGA AGCTCCCATT GGCATATTGC TCATTCTTTA AATTTAAAAG
    57181 AAAAGTTGAA ATCATATTCC AATATTGCTA TTCAGGGCGA AATCGTTGGA CCCGGTATTC
    57241 AAAAAAATAA ATATAAGCTC TCCAAAGTTG AATTTTATTG TTTCAATATT GTAGATCTTA
    57301 GTATGCGAGA AAGAGGCAAT CTCATCGAAA TGATCGATTT CTGCAATGAG TTGGGAATTA
    57361 AAATGGTTCC TCTGTTGGAT GACTCGTTTC AATTATATCC AGATCACACG GTTGACAGTC
    57421 TTGTGGAATT AAGCCGAGGG ACTAGCCAAT TAAATTCAAA AACAGTTCGG GAAGGAATTG
    57481 TGATTAGGTC TGTGTTCCCA TATAGATCTA ATTCTCTAGA AAGTTCATTT TCCTTTAAAG
    57541 TTATTAATCC CGACTTTTTA ATTAAAAACG GAGAATAATA ATTAGTTTAA TAAATTTATA
    57601 AAGGATATTA AAAATAAAAA TTTGACACCG AGCGAAGTGT GGTGTAAATT CGCGTTATGA
    57661 AATTAGAAAT AGATGAAGCT AGATGGACTA GCGATACTCA CTTTCGACAT ACGAATGTCG
    57721 TAAAGTTTGA CAATTCTCCG CATTGGTCAC ATGAAGCTAA AGCTCTTACC AATAAACTTC
    57781 CACATCTTCC AAAGCATTCA GATGAATATA ATCAAGTTTT ACGACAAGAA CGCGATCAAC
    57841 TGGTTAAAGA TAGTATTCGA CAAGACGAAG CTATTATTGA AAATTGGAAT AAAGTGGTTC
    57901 AACCGGATCA ATTAGTTTTC CATTTGGGTG ATTTTACTTT TAGTAATGAC CCAAAAACCA
    57961 TTCATTCGAT TTTGGATAGA TTGAATGGCC GTATTATTTT AATTAACGGA AATCACGAAA
    58021 AACCAGTCCA CAATAATCAC GATATTAAAA AAAGGTTTTA TCGAATTTAT GATTATTTAG
    58081 AAGTATTCGT AAAAGATCAA CGAATCTGTC TGTTTCACTA TCCTATTTAT GAATGGAATC
    58141 AATGTCATCG GGGCGCATGG ATGCTTCACG GACATACCCA CGTTAAAGAC ACGTATGACA
    58201 AACAATTTAA AATTTGTAAT GTTGGAACCA TGAATTGGAA TTATTTTCCG GTTTCATATC
    58261 AGCAGCTTCA AATTTTTATG GCTTCAAAAA ATAATAAATT TCACCATTAA TGAAAAAAGC
    58321 AATTTTAGTT GATATTGACG GGACTATTGC CCGTAACTAT TGAATATTTC CTTGAAGATA
    58381 ACGAAAGTGT AATCGAATTA TTTAAAAATG AGGAACCGCT TCCGATTTTA CAGGTACATG
    58441 CTTAAAATTA GTTGACATGG AGAGATTTTA GTACATAATC ATGTTATGAA ATTATACGCA
    58501 TTCTGGAAAT ATGATACGTT TCCGTATTTA TTGGGGGCAG AAGTAGGTAC GAGAAACGGA
    58561 ATGAGAGTAA GTCCTTTAGG ATATGGGGGA TATACCTTTA CCGCTAAGTT TTTTTTACCG
    58621 GACGAACTTG GGGAATCTCT TGTTAATGAA CTTAAAGAAA TTTCCGCGAA AAGAGAACAA
    58681 CAAATAGAGT CTATTAATTC CAAATATAAA GAGGAATTAT CATCGCTTTT ATATAAATTT
    58741 GGACGATGAT AAAATATGAA TTTAAGCGAA TCACAACAAG CTGAACTGAC TATTTATTTT
    58801 CAAAAAACTC CCATTCAAAG TAATTATATT TGCTTGAGTG TGGGGGGGGG GGGGGGTTCC
    58861 CCCAGTCCGT TTCGGCGGGC CGGGTTTTTT TGTGCGCGCG TAACTCGTTG ATCCTGACGG
    58921 GTCGGGAAAC AATCGAAAAA ATAATGCATT TTTTCCTTGC GTAACCCAGC TATGGGTTTA
    58981 GTGTTGAAAT GTTGAGAGGA TGAGCCGCTC GACAAACCAC AAAAAAAATG GATACCTACA
    59041 AAATCACTGA AATCATCGAA GCAAAAACCA CTGCGGGAGA AAGCGCATAC CTCTGGCTGC
    59101 AAGCCGACGC TGGCGACTGC ATCCTCTGGA CGTCCGAAGA GGTCAGCGAG AACGACAACG
    59161 GCAGCAAGGC CGTTGGGCGG TGGACCCTGA CAGCAGAGGA GTCCGACGAA CTGATCGAAA
    59221 CCGGAGAAGT GGATGAAATC AACTGAGTTG GAATCCGGTA TGAGTTCCCA GAAATTAAAA
    59281 CTTGACATTT GATTGTCTTC GAGTAATTTC CTATATGTAC AGCGCGGTTG TATTAACTTA
    59341 TGAGAGTCGA GAAATCTGTT TAGATTTAGC GGCTAAACAT ATTCCCGATC ATGTAGAAAT
    59401 GGATGAAGTA ATCGCCCACC ATATGACAAT CAACATGGGA GAGCTTCTAG CCCAACATAA
    59461 AAAATTTTTA AACGAAATTG TTGAAATAGT TGTTGACGGA TTCGCATTTG ATGATAGAGT
    59521 AGTCGCATTA AGGGTTAACA GGAGCGTAGG GGGCGGAACA CTTTCGTCAA ATAAAATACC
    59581 TCACATAACA ATTGCGGTAA ATCGTCAAAA GGGTGGAAAG CCCGTAATGT CAAATAATTT
    59641 AAAAAATTGG ACAACAATTG ATCCTGTTAC ACTCACAGGA ACTATTCAAG AAATAGATCG
    59701 ATGAATCAAA AAACACTTAT TATTTGTAGA GGAATTCCGG GAAGCGGAAA ATCGTTTGAA
    59761 GCTCGACATT TAGCGGGTCC GAACGGTATT ATTTTGTCTA CCGACGATTA TTGGATGATC
    59821 GATGGTAAAT ATAATTTTAA CCCGGCTAAA ATTAAAGAAG CCCATGAGTG GAATAAAGTT
    59881 AGGGCTAGAG AAAGCATGGC TATTGGCCTT GGTCCTATTT TTATTGATAA TACGAATACG
    59941 GTAAAAAAAG AATGGTATCC ATATTATCAA ATTGCTCAAA ACAATAAATA TATTGTTAAA
    60001 TTTTTGTATC CTTCTTCCAA CTGGTGGAAT GAAATCGCCC CTCGCATTAA AGATAAAAGT
    60061 TTTACGGATT CAGATGTTCA GGTATTCTTT GACAGAAATA CACACAATGT TCCCTTTGAG
    60121 GTTATTAAAA ATATGATGAC TCGATTTGAT TTTAATACCA TTTAATAACC AGCTTATTAA
    60181 AAATGATAGT ATAAAACTGA ACAAACTTAA AACAATGATT AAAAAAGAAA AAACTAATAA
    60241 CTATATTGGT TACTATTCTA CCGAACACTC CATTGATAAT GGGGCTGCTT TTTATAGGAA
    60301 TACTAGATCT GGCTATCCAG AATTGGTGTC ATTTATTCAA CGAGAAGATG TAGCCGATCC
    60361 AATCCCCCCC GGACTTAAAA AACTCGGACC AGTTGGAGAT TATCTTAAAT CTTATAAATC
    60421 TTTTTTTTCG CGGCCTAACG ATCCTAGAAA TACTTAAAAA AGTTTAACTA TTTCAAATTT
    60481 GCATAAAAAT AAAAAAAGAA ATGCTAGAAA AGCTGAAAAA ATTGCCATTC TCGGAAAACG
    60541 TAAGGCAAAA TTTTATTCAA CTTTTGAGAT CGATGAGGAA TATTATGGAG ACTGGGAGTT
    60601 TTTAGGACCA CATTTAAATT TAAATGAAAT AATTCAAAAA TCAAAGTTGA CTTTTGATTA
    60661 AATTGCTCTA CTATGTCAAT ATGAAAACAC AATCTATCAA AGAAGAATCT TCCTTCACCC
    60721 CTCGGGGACT CACTTCAAAT TGGAACTTTT TGGGACACTA TACTCCCGGA AAGAAAAGAC
    60781 AGGGCGGCGA ATTTGTTTCG AGACTTGAGA GTGCAACTAA TCGTAGAATT AAACGAGATC
    60841 TTGCCGTTTC TTCAAGTAAA TCTCGAAAAA CGGTAAATGT CCCGGAAGTT AAAATTGAAA
    60901 AACACGAAGA TGGATCGATC AGTTGGGTTG GTCCTCGAAA AAATGGTAAA TTCGGTAAAA
    60961 AATATCAAAT GTCTGCATCT CTCGCAGCTA AAATGGGGAT TATTTAAAAA ATGAAAAACT
    61021 TTTTTAAAAA ATATCCAGCT ATTTCTGAAT GGGTTCAAAT GTTATTAATT CCAAAAAAAT
    61081 ATGAATGGAT TGACCGTTTT TGGAATTTAA ATATTTTTCA ACAAAACATT GTAATTATTT
    61141 TTAATTTTTT AATTTTTCTA GTAACAGTTA TTTTATCATT AGTAATTATA GCAATTATTT
    61201 GGTTAAAATT TTTCTATATT GTCGTAATAG TTTTGGGTAT AATGTGTCCG CTCTATATGA
    61261 TTTATATGAC ATGGGCCGAT AGTTAATTTT GTTTAATTCT TCTAGTCGCA AATTTTTACC
    61321 ACCGTAAAAC AGTAAATTAG ATTCTTCTAC GGTGTAGTTT TGACGCCCTT CATTAATTTA
    61381 AAATAAAATA ATTTTATGAG ATATTTTCTA TTATTATGTA TTGCATTTGT AATTGGATGT
    61441 GCGACTTCTC ACTGTCAAAA GGACTCTTCC AATTTTCCTA AATTATATGA AGTTAATTAT
    61501 GAGAAAAATC TAGCAATTCA TAAAAATGAA CTATTTTTTA ATTCTTAAAA TAATTAAATT
    61561 GACAAGTTAA TATTTCAATG CAATAATACA TTCTTTCCAT GAACATTTTT CTTTTATCCG
    61621 AGACTAATTG CCCTATTGAA TCCGCTGAAA TGTCATGCGA TGTTCACAGT CGAAAAATGT
    61681 GCATTGAACA AACTCAGCTT TTAGCTAATC TATTTTCTCC AGACCTACTA GCAACAAAAG
    61741 ATTGTCCTCG GACTCAAAGT GGAGAGGTTA GAAAGCACTC CCATATCAAT CATCCTTGTG
    61801 ATATTTGGAC TAAGAAATCC TCTAAAAATG TAGATTGGCT TATAACTCAT GCTCGCGCAT
    61861 TGTTTAAAGA ATATACCTTT AGATATAAAA AAAGACATTT TACGGAAGAT TTTTTAGACT
    61921 GGATAGAAAA TAATAAAAAA GAAATTAAAG TTCCTCATGG AGAAACCACA AGTTTTCCCA
    61981 TAGCAATTGC TGCTGATAAA AATTGCCGCA AAACTCCGGG ATTTAATGAT ATGCCTCGTT
    62041 TCGAGCAATA TCGACTTTAT TATATCCATG ACAAACCATT CTCTAAATGG GAAAAGGGTA
    62101 GAAATGTGCC AAACTGGTTT AAAAGGATAA ACTAATATAA TTTATCTACA ACTAATAATA
    62161 ATTTTTGACT AATCTAAAAA ACATGTTACA ATAGATTATG AATCAACCAT GGCATATTAG
    62221 TTTTCAAACG GCATTTGAGT ATGCCAAAAC CGCCCACTCA GGACAAGTGA GGAAATTTGG
    62281 AGAAGATACT GGAAAACCCT ACTTTATTCA TCCAGAGCGA GTTGCGACAG CAGCTAAAGA
    62341 ATTGGCTAAT AGGTTTTTTA GTCATTTAAA ATTAGCATAT ATGACGGCAT CTGTTGCTAT
    62401 TGTTCATGAT GTGCCCGAAG ATTGCAAATT TGAAGTAGGA ACTAATCCTG TAGAAAAGGT
    62461 TTCTTCAGAT TTAAAATTTG CTAAATGGCA AACTATCGCA CTTCAACTAC TTACAAAGCA
    62521 ACCGGCAGAA TCTTACGATG ATTTTATTTT TCGAATTTTG GATGCGGTTA AAAATTATAA
    62581 AGGAGTTGAT GAGCGGGTTG GATCTATGGC CGCACTTATC ATTAAGATTT GCGATATTAG
    62641 GGATAATTTG GTAGGAACAA CTGTCAATAA TAAGATTAAA TATAAATTAT CACTTAGATT
    62701 GTTGGAAGAC TCGTTTAATA CAAATTTTAA TAAAATGTCA TATTTTGATG ATAAGTAAAA
    62761 TTATATGCGC TCTTAGCTCA ATGGATAGAG CAACGGACTT CTAATCCGTA GGTTGTTGGT
    62821 TCGACTCCAA CAGAGCGTGC CACGTATGAA CCAATTAAAA TTAACAATAG ACCAGTTAAG
    62881 AACTGCTTTA ATCGGAATAC TCGGAACCGA TGATAGCGAC ATACTCCAAG ATATGGCTAA
    62941 TTATATTGAG AATTGTAATA ATTTACAATC AAATATTGAA CAAACATCGA TAATTAACGC
    63001 TATGCTCGCT CTTTTAGACG ATAATTTAAA TTTTAATAGC AAAAATTACA ACGGTCCTCA
    63061 CTATTCTCCT CACCCAGAAC TAATTAAATG AATGAAGAGT CCATAATAAA ACTTTTAGAT
    63121 TCAGAGGAAA CGCTAGTATC CGTAGCATTT ATTGTTGGAC AGGCGGTTTT CTTTTTAGTT
    63181 TCAAGAAAGA ATTCTAATGC TCCTTTTTTA ATTAGAGGTT ATGACTCTAA ACGAAATACC
    63241 ATATATCCTG ACTTTATACC ATGCTCATCT ATTAATGCGG CAAGAAGCGC ATTTAATACC
    63301 ATTCACAACC ATCTACAATT TAACTTTAGA TAAAATATTA TGAATTTTTT AATTGGATTT
    63361 TTAACTGTCG GATTAATTCT TTTCATGGTC CCTTGGACCG GATACCTATT AATAAATTTA
    63421 ATGGAAATCT TGGAAGAAGT TGATTACAGT AAACCTATTT TTGGTAATTT AAAGTTTATT
    63481 TTAAATTATC TTAAAACCAA ACTATCCTTA AATTCTTTTT CTCAAAATTT TGAAGACTCT
    63541 GTTTTTGTCG GTGTAATATT TTACTTAATT TTATTTTCAC TAATTTCATT AACAGGAATA
    63601 ATTGGATCTG TAATATTAAA TATTATTTAA ATTTATGAAC ACCTATTTTA ATTTAATTAA
    63661 ATATTCTGCA ATTTTTTCAA ATTCATTTTT TATGGATTTT GCTGTTGTAA TTTTAAATAT
    63721 TATCTAATGA TAATTTCAGC AGAAACAAAA TTTGAAAAAT TGTTGAGTAT TATTTTAACG
    63781 TCAGATGGAC AGGGAGCTAA AATAAAAGAA ATTGCATTGT GCGAAATCTT GAGTAGATTC
    63841 TTGAACGACA ACCTTAAAAA TCAAAATAAT GGATCTCACA CAACAATTCA AGACATCTAA
    63901 CGAATTTGTG CAACGAGCCG AAGAACTAGC CCGCGAGGTT TTGGGTCGAG AATACAAACG
    63961 CTATTTGTCA AAGGGAAATC TCGTCAAAGA GTGTGAAACG GCTTTTAAGA ATTGTTGGGT
    64021 TAAAGCCCAT CAAGAGTTGT GGGGCGATGA ATTTTTAAAA AGGTGGGTTA AAAACTATGT
    64081 CATGTATTAT ATGGCAGTGG TCTACGAAGC AGTTTATACT GCCACCAAAG ACAACCAATT
    64141 ATCTAGTGTT TTTTCAAATG CTTATGTAGG GGCTATAGTG CGGGAATTTG GATTTAAACT
    64201 CCAATTTTAA CATAAAAAAG TTATTAAGCT TTTCAAATAA AAAGAAGCGA TATTACCTAA
    64261 ATCCAATAAC TTTTTTTAAT TTTTCTGTAA TTATCTAAAT GTATTTATAT AGGCCCGTCT
    64321 ATAGCTGATT CATTAATTAA TTTTTTTTTT ATTTTTTTAA ACTCTTATAA CTTAAGATTT
    64381 TAACTAATTT TGATTGTTAA TGTAAAATTA CAAAAATTTT AAATAACTAA TTGAATTTTA
    64441 TAACTTTTTT AAAAAATATT GAAGTTAAAC CTAATTTGAA TTTATTAATT TTAAATAAAA
    64501 AATAAGTTAT TAATTAAACG GGGTAAAAAA TGGGGACAAA ATGGGGACAA AATGGGGACA
    64561 AAATGGGGAC ATATAGTAAA ATTTTCTCTT CTTCTTTTTT TCTTCTTGAC TTTTCTTCTT
    64621 TTCTTCGTAT ATTCTCCTTA GTTAATGCTG GTGTGGCGAA ACGGTAAACG CAGTTGACTT
    64681 AAACCCAACC GTCTTAGACT TGCAGGTTCG AATCCTGTCA CCAGTACCAA ATTTTTAATA
    64741 ATCTATGAAA ATTCAACCAT TTATGGGTGT GTAGTCCAAC TGGTTAGAGG CAACAGACTT
    64801 AAAATCTGTC CAGTGTGGGT TCGAATCCCA CCACACCTAC CAATTTAAAT TAATTTTGTT
    64861 CCGTTCGTCT AGTGGCAGGA CTTCTCTCAA TGAGAAAACA GCAAGTTCGA TTCTTCTACG
    64921 GAACTCCATC ATTTCAAAAA TAAAATTGAA AATATCTCTT GACCTTTTCA AAACCTAGAC
    64981 TACTGTATAA ACATGGCAAC TGAACTATTC ACCAAAGAAG AATTTGAAAC TCGCGCCCTG
    65041 CCCGTCCACA AACAAACTCA AGAGCGTTTG TGGAAAGAAT TGGGATTGAT TCAAGGAGAA
    65101 TACGCCTATT CGATTGCAAT CGATCCTCAT ACAAATATTC ACCTTCGTTC ATCCATCGAT
    65161 TCTTCTGGTA TATGTGCAAC GACCGGAGAA AATTCGATTC GGGCGTGGTT GACCGATTCG
    65221 GAAGGAAATA ATTTGGGTTC TAAAGTCTCA AAGTGGACTA CTCGGCAACC CGGCTGGGAT
    65281 GTTCGAACCA AAGACGTACT TCGAACCCTG TGGGGGTGGC GTAAAAAGGC TGGAGATTGT
    65341 CCCATGTGCG GCAATCCCAA AAAGATTTTT AAAGTTAAAA AAGATGGCCC AAATAAGGGC
    65401 AGAGTGTTCG CTAAGTGCGA TGAACATGAA GGATTTACTT GGTTGTAATT TATATATGAA
    65461 TCCAAAAATT ATTTATAAAG GTATTGAAGC AGTAATCTTA ACTCGACTTT GTGGTATGAT
    65521 TGAAATTCTA ATGCCCAATA ATATTAGACT GTGGGTAAAA GAATCAACTA CTGACTTAAA
    65581 AGTTAAATAA TCAAATTGAA TGAAAATTTT AAATACTTTT GTGATTAGTT TTATTTGCTT
    65641 CGGGCTTACA TCTTGCACTC CCGATTCAGC AGTAGTTCCT AATAGTGGAA GGAGTATTAT
    65701 AATGGATGAA ACCGGTAGTT TTATGGGACT CAAGGTAATT ATTTTGGATG GAAATGAATA
    65761 TTATGCTACT AAATCAGCAG AGGGTTATTG GAATTTATGC CCAAAACTTT CCACCAAAAC
    65821 TGAGTTGAAT AATAACTAAA TTTAATTGAC ATTTTTTCAA TACCGTTCTA TTGTATAGAA
    65881 CACTGAATTC AAACTATTAG TAAAGAGTGA CAGGGTATGG TCAACCTTTA ATTAAAAGTT
    65941 TTAAGACATA AGGAGTTGAT GTTAGATTAC GGTATTAATC TCAAATACAT TAACAATATA
    66001 GTTTTACATT TAATTAGAAA ATTATGCGGG GACTGAAGCG ACTCCTTCAA CCATAGCAAA
    66061 AAAGTTAATC ATAAAATCCT CATGGATAAA ATCGAAGTTA AACAAAAGAA TTCGCAGATT
    66121 TTTAGTTGAC AACGGATTAA ATCTAATTTA ATGTAATTCC TCATAATTCG TTTAGAATCA
    66181 ATTTTAATCC CCGCTAAACG ATATTCTCAA AACCGCAATT GATATATTTA ATTAAAGGGG
    66241 ATGCGGAATT TTTTAATAGT ATTAAAGTAT GTTGTATTTA AATAAACATG AAAACAGTTA
    66301 AAGAGTGGCT TTTGTGGGCA GATGCTCAAG GATATGAATG GGCGCATAAA GCCATGCATA
    66361 ATCATATTGT TAGTCCAATG TCTGAGTACA ATGAAATAGG TTTTTCTCGT TTAGACTTGG
    66421 CATTGGAACA TGCTTTTCTT TGGACAAAAA GCCCTGAAGG TAGAAATTAT TGGCTCCAAA
    66481 TTTTTGAAGA TTTAAAACCA AAACCTTCTT AAATTTTCAC CATAATTACA AATTTTGTTC
    66541 CGTTCGTCTA GTGGCAGGAC TTCTCTCAAT GAGAAAACAG CAAGTTCGAT TCTTCTACGG
    66601 AACTCCATTT AAAATCAATC TCACAACTTA TGATTAAAAA TAATAATATA GTCTATCATA
    66661 GAGAAACTAA TCCTTGCAGT TCATCCCTAA ATCCAGCAGG ATGTCTGTTG ATAACACTTG
    66721 CCACACAACT AATTGTGGGC ATATCTATTT TAATTTTTCC CGTAACTCTC TTGTTTTTTG
    66781 GACTTTCAAC TCCATGGGGA AAAATTAATG TTGACATTTT TCCTCCCCGA ATTTGGGACA
    66841 TGAATGCGGT GGAATCGGTT CAATAAAATT AATTGACAAA TTAAAGCCAA GTGCGGCCCC
    66901 TTCGAAAAAG ATTTTTCTTT TTTCTGTTGC AACTTCGTGA AGTTGAACTA GAATAGAAAC
    66961 ATGCAATTCG AAACTCTTAA ATCTCAGTCA ATGCAGTTTG GAGAAACCAA AGATTGTACC
    67021 GTTAAAGCGG TTGCTCTTGC GCTCAGAACA TCCTATGCTG ATGCATGGAA CAAATGCAAG
    67081 GCAGCGGGAA GAAAGGTTCG AAATGGAATG CGCCCATCAC AATATCATCC AATTTTAATT
    67141 AATCATGGAC TTTCTCTGAC TCTAATTCAT CATCCGGCGC GAAGCGTGAA AGCACTGGAA
    67201 TCGTATGGAT TGCGCGGACG TTTTCTGGTG GAAACTTCGC GCCACGTTCT TTATTTTGAA
    67261 GATGGAAAGG CTCAAGATTG GACCAGCGAG AAACAAAATC GCATTGAAAC TCTCTATAAA
    67321 ATTGAGGGAG AGGCAATCGG AGTTGATCCG CAGTGTGACC GGCTCAATCT GAATTATATT
    67381 GAATCCAATA TTCTGGCAGC ACCTAAAAGG ACTCGTAAAA CAAGCACTTG TTGGAAAATG
    67441 GTCAGACTTG ACACCAATCA AACCCTTTGC ACCTACAGGC GCAAACCCAC CAAACAAATC
    67501 TCCAGCATTG CCAACGGTGG ATATCTTCCT TCTCTGGGAA GACACGTTAA AATCGCCATC
    67561 GTTCCGGCGT AATTTTAAAA ATTAATTTGT GTGTTGACTT TTTGAAAAAT TGAACGAAAG
    67621 TAAAAATATG CAAATAACAA GCATCTCTCG CCTAGCCGAT CATTTCGAAT GCAGAACCCT
    67681 TGAGGAACTC GGGCGTCATT TTTACGACAC TACCGAGTGC GGAGTAGCAA CCGAATATCT
    67741 GACAATAAAC GATTCTATTT TTTCTCACGA TGACCACTAT GGAGTAAAAA GGGATTTGCC
    67801 GAATATTTGG GCGGGCCATT ATGTGGTTGG AATTAGATTT CATTCTATTG TTGAAGGTTC
    67861 CGATGCGGAA TTTTCCGCCG ATCCAGTTTA TTTTCCCTGC AATTATTCTG AAATAAAAGA
    67921 TGCCTTGCAG TATTTGGAGG AAGTAACGGA AATTGTTTGA CAAGAGTCAA TAATAGCATA
    67981 TATACTCTCT CTAGTCAGTC ACCTCAAACA CTCCAATCAA TCTATTAATA TATTATGGAT
    68041 GAACACGAAA TTTTAAGACT ATCTCTAATT AAAATTAACA CGCCTCCTCA TGCAAATCGA
    68101 GAAAGAGTGT TAGAAGTAAA AACACTGAAT GCTGACGAAA ACGAAATTTT AATTACTCGC
    68161 GTTCCTGAGC AAGACTTACT TTCCGCCCTT CAAGCCTTTC TAAACCGAAT CGATTAATAT
    68221 AATATGAAAC TATATCAAGC TCACCTAATT AGTCATCCCA AACACTCCAA TCAATCTATG
    68281 CCACTTAGAT GGGATGGAGA GAAATTTCGA GAAGGATTTA AATTTGATGC GGAGGATTTT
    68341 AATACTCCAT ACGAGGCTCA AGCCATCTTA AGAGAACACG GTAAAAATGA TATTAATCTT
    68401 ATTCCAGTAG TGTTCACCAT TGAAATTAAT TCAATGTCTT ATTCTGATAT GTATGATAAT
    68461 ATGGAGGAAT GGACCATTGG TGATAACATT TCTTTCATTG TTCAAAATAA AACATGGGAA
    68521 GGAAAGATCG TTGAAATTTA TCCTGATACT GGACTTTTGG AAGTAAACGG ATCATTTGGA
    68581 AAAGACTGGG TTTATACCAC CAATGCTAAA TTGCTTTAAT TAAAATGCGT AGAACAGCTA
    68641 CAGAGTGGTT TTTATGGGCA GATGTCCGTG ATTATGACTG GGCGCATAAT GCATTAAACT
    68701 GGTCTATTTT AAGCGATAGA AAGAGAACAC AAAACAAATA TAAATCACTT AGTGCCGCAC
    68761 TATGGAGTTG TTTTGTATGG CAAGAAACTA TTGAAGGTTT TGCTTATTGG AATAATATTT
    68821 ATAATACTCT TTAAATTATT TAAATAACGT ATTCGAATTT AATATTAAAC ATGAAAACAG
    68881 TTAAAGAGTG GTTTCTGTGG GCAGATGCTC AAGGATACGA ATGGGCACAT AAAGCTCATT
    68941 ATAATTTAAT TGTGAATCCT CTGTATAAAA ATAGTGCAAA TAAAATTGTA GACTCTCTAG
    69001 TTTATGCTCT GGACAATGCC TTCTTATGGT CTGAGAGTAT GGAGGGTCAA AAATATTGGA
    69061 TTATGATTGA TCGTGAACTA AAAAGAAGTT ATACTGGATT ATGATTTAAA TTTTATGAGC
    69121 GAACGCGAAA CCATATCAGA CACGATTGTA GAGTTTTTGG AAGGAGAAAA GTATTTTAAT
    69181 GCTCCTTATG GAATTCTACC CGGCTTACAA AAAGCGGGTA AAGGTAAAGT TAGAACCATT
    69241 GCATTTGGAG TCAGTCGTTA TTTGGATGCA ACTATTTATA TTTGGTCCTC TCATAAAATC
    69301 TCTGTGAAGG GACAGGGAGG ACTAGCATAC AAGTTTGATG GAGAATATTC CTCCCCATCT
    69361 CAACTTATAG ATAAATTCAA AGAGGAAATT TTATAATACA ATAAGCGAAT GAAAACTCGA
    69421 TAGTGAAAAT TTATACTAAT ATATGAAAAT GAAAACAATT AAAGAATGGT TTCTGTGGGC
    69481 AGATGCTCAA GGATACGAAT GGGCACATAA AGCCATGCAT AATCATATTG TTTATCCTCT
    69541 GTATCGAGAT AGTTTCAATA GAAGACCACC AACGTTATAC ACTGCTTTAG CATTGGCATT
    69601 TAATTGGCGA AGTTCTCCCG AAAAAGAATC ACATTGGGAA CGTATACATA ATGATTTGGT
    69661 AAAAAATAGT ATTTAATGTT AATTAATATA TACTTCCTAA CACAGGAAAA GTTTATTAAT
    69721 ATGTTAAGAT ATTAAGATAT TATATTAATT AATATATACT TCCTAACACA GGAAAAGTTT
    69781 ATTAATATGT TAAGATATTA AGATATTAAG ATATTATATT AATTAATATA TACTTCCTAA
    69841 CACAGGAAAA GTTTATTAAT ATGTTAAGAT ATTATAAACT TAGACCCCCA AAAAAATATT
    69901 ATTAATATCC CCAATTTTCC TCCCATGTTA AGAATTTTTA CTCTTAACCT AATCCACGGG
    69961 AAAATTAATT ATTTTTATCT ATTTTTCAAA AAAGACTTGA CAAGGTTCCC CCACCGCAAT
    70021 AAATTTCTTA AAAGGTCTTA ATAATCTTCC CCAAAAGGGG AAATCTGATT AATTTTTAAT
    70081 AGTATTCCCG ATATTGGAGG ATTTAAATTA ATTTAAAGAT TTTTAAGTTT TTAGTTGCAT
    70141 TTAAATCATT CTGACCTACA CTCTCTTATG GCAAACGAAG CAAGCCAATT TTCTTTGAAA
    70201 AACATTTAAA ATTAGATATG AGAAAAGAAA TTTTTATAAT CCAAGCACAA TTGTTTGCCA
    70261 ACGAAAAATG GTATGACTTG ACAACGTTTG GAGACACTTT GGAAGAGGCC CGAGAAGAAC
    70321 TTCAAGAAGT AAAAAAAACT AATTATTATC CTCTTCGAAT AATCAAAAGA GTAACTACCG
    70381 TCGAGAATTT TGTAATGGAA TAATATCATA TGAAAGCGAG GTTAAGGATT TTTATAATCA
    70441 ATACTATCGG GATGATATGG AACCGGAAGA GGATGAGGAC GAAGACGAAG AGGAATAACA
    70501 TTTTAACTTA TAAAGGAAAC CCCGAACTTA ATATAATATT ATGAACAGTC GCGCCCCTCC
    70561 GAACAATCCA TAATTTAAGA TCTGTTTTCA ATAATAAAAT AAACCCTCAT CTAGCTTAGG
    70621 TTAGATGGGG GTTTTATTTT AAATAGGTGT TCAAATGTTA AGTAAACTAT TCAATTTAAA
    70681 ATAATTTAAA GTCTTAATAT TATTTGTTGA TTTTTCTTTG ATCTGACCTA TGCTCTATAT
    70741 ATGAAACAAA AGACTCTTAG ACCCCGATAC ACCTCCCGAG GATACATTTC CCATTACGAA
    70801 TGGGATTATT AATTTTAATT ACTTGGAAGT GGGAGGGGGA TTCTGATATT ATATTAATAG
    70861 TAACTTTATC TTCCTCCCCT ATTTTAATAT ATGGAAATCT TTCTAGTTAG CTTATTTAAA
    70921 ATGGGAGTGA TACTCTCTAT CATTATAATT TTACTTGCAA TTATCGGGTT ATTCATTGAG
    70981 GATAACTGGG ACAACTTTCT TTAATAAAAA AAATTGACAT TTATTGGATT GCCCTTATAT
    71041 TGACCTAACA ATAAAACGGA GCAAGGCGAA CTCCAACCGA GAGCATGGGA AAGAAATCAT
    71101 CCGAACAGAA TGTAAAAATT CGAGGGTGGG GGACCATACC CTGTACAGGG GGATTTTTTA
    71161 GAAAAATGTA CAGCCTCCGG TCCCCTACCC TTCGGGGTTT ATCCCTAGTT AGCCCTGATT
    71221 TACGGTCGAG GCTCACCGTG CTTTGAATAT TTGACAATAT CGGCCCATTC GGCCAATTGT
    71281 CAACGAGAAA AGAAAAAAGA AAATTATTTG TTTTTTCTGT TGACTCCTTT TAAATCACAA
    71341 TTAAAATACC GTATGAACAT TACCGAACTA CAAGACGAGA TCACCCGCCT GACCGAGATT
    71401 CTTTCCGTTG CGGAGGCATC GGAGAAGCGC GGCATCCAGC TTCAGCTTGA TGAGGCTAAA
    71461 GCCGATCTGA AGAGCCTTAT GGAAGACGAC GAAGACGAAA CCGAAATTGA TCTGTTTCTT
    71521 TCGGACGAAG AAGAAGACGA AGAAGACGAA GACGATTTCG AAGATGATGA TGAAGATTAT
    71581 ATCCCGCTTA GTTTTCGTGG AGATGACTTC GACGAAGAAA ATCTCTGGGA CTAATCGAAA
    71641 AAAAGTTTAA AGTTTTTCTT GCAATTCATT CAAACTAATT TACAATCATT TATGCAAACC
    71701 AAACCTAAAT CAACATCCAC TCCCGCTTGG CTTATTCAAG ACGGGGCAGC AGCACTTAAA
    71761 GCCCTCAAAA AGGAGCGCAA GGGGACTCGC CACAAGAGCG AAACCTTGCG CCGATTTGAT
    71821 CGACTCGAAC CCGGCCAAGG GTTTCGTACT GTCAAAAATA AAATCCCAAC TATTCGCACC
    71881 ATGGCGGTAC AGATGGGCCG ATCTCTGACA ATTCGAAGCA CCGGAAAGGG GGGAACGTAT
    71941 CTCGTTGTTC GAAATTCCTG AAGAAAAAAA AGTTTAAAGT TTTTCTTGCG CTTTTTAAAT
    72001 TTGAGATTAA AGTTAAAGAA GTAAGGGAGA AGCGGTCGCC ACGATAAAAG AAAAAAGAGC
    72061 CGCCCACTGT TAAGTTAAGC ACTACACTAC TATGGAAAAC ACCACTGAAT CCACCGTCAT
    72121 CGAAACCCTC GCCACTGTCA CCCCCCAAAC CGCTGCCCCG GCTGCTGTCA AGGTCCGCAA
    72181 GACCCGTTCC GACAAGATCG AGCGTCCGGT CAAGCTCGCC CTGCCCCTCT ACAAGAACAC
    72241 CCTCAAGATG AGGGAGGCTA CGAGCAAGAC GCCCGCCGCG ATCAAGGGAG AGGGAACCAT
    72301 TAAGGATCTC GCGGAACTGC TCGGTTGGGA TGTCCCCCCG GCTCATGGCC TCACGAAGGG
    72361 CTTGGCTCTT CTGGGAATGG CTACGGTTGT CGCCGATAAG AGCGCCCCTA AGCCGATGAA
    72421 GGGCAGAACT TCGAAGGTTT ACGCCTTCAA CGCGGAACTG GTCGCCAAGT CCGCCTCGAC
    72481 CCCGAAAGCG GTTAAGAAAC CCGCCAAAGC CTAACCCTAG CGGTTAGCCC CGGAACCCCT
    72541 CACTTCGAAA GGAGTGAGGG GGTTCCTCTT TTCTAAATAA AATGTTTGAC ATTGCCCCAA
    72601 TCGCCCTTAT ATTGACCTAA CAATAAAACG GAGCAAGGCG AACTCCAACC GAGAGCGGGA
    72661 AATAAATCAT CCGAACTAGC GATTAGCCGC AAAGGGTAGG GGACCACACC CTACCCATAT
    72721 ATATAAGTCT CATATCGGAT TATGGAGACT ATAGAGTTTA TGGAAAGAAT ATGATGAAAA
    72781 GAAATAAAAA AGACTTGAAC CATTTCTAAT CGGGCTTAAT ATGTCCCATG CTTCACTCCA
    72841 CCGCTGATCC AATCCCCACC TCGCCCAAGG GCGAGGAAAC CGTTAAAGTT AAATTCACGG
    72901 GCAAAGGTTG TGTCCAGATA ATGGAACTGC CTTTGACCGA GGCGAAAGAA TATCTCTCCA
    72961 AGTCGGGAGA ATTCGGAATT ACTGTTGTCA TTCTGTAAAA AATCACTTGC GAATCAAAAA
    73021 AACTAAACTA CTATCTATTA TGCTTCACTC CATCACTACT CCCCACCCCG TGCTGCTCTC
    73081 CGAAGAGCAA CGCGCCGCCT ATAACGCCGC AATGTCCGGT AAATCCGTCT CCGTTGACGC
    73141 TTGCGCCGGA AGCGGAAAGA CCCACACGGC TCATGCCGTC ACGATCAATT ATAACGGGAA
    73201 TGTTGAACAC GTTCCATTTT CTCGGACTCT CTCGGATGAC GGGATCAAAA AGTATGCGGC
    73261 ATATGCCCAT ACCAACGTGC TTAACTTCCA TCGCCGGGGG CTTAAACTCT CCGGTAATGT
    73321 TGACGTTGAT GTTAAGAAAG TCGAACGGCT TGCCGAAACC GTCAACGAAA AACACGCCGC
    73381 GTCCATCGCG GAACTGGTGG AGAAGTTCAA GCTGGAAGCT GTCGGGCTTA ACTTCGAAAG
    73441 TGAACTCTCC CCCGAGCAAG TCGCAACGAA GTATGGCTTC AAGCTCGACT TCGTTGATGA
    73501 GGCAATGGAA GTTCTTGCCC TCTCGGATGC CCAAACCAAG GTGTTGGACT ACGCCGATAT
    73561 GTTGCGTATT CCCGTCATCT CGGGCAAGTT TCGCAAGCTG GACGGTTTGG TGGTACTCGA
    73621 CGAAGTGCAA GACTACACTC CTCTTGCTTG GTGCTTTCTT CGCGACTGTC TGACTGATTC
    73681 GAGCAGTCAT GTGTTCCTGA TCGGCGACCC GTCCCGCCAA ACCCTGATGG CGTTTGCTGG
    73741 AGCCAGTCCG GAAGTGTTTA ACATTATGGC AAACCATTAC GGTTGTGTCG GTCATGAACT
    73801 GACCTACAAT CGTCGCTGCG CTCACGCCAT CGTTGATGCC GCTCCGTTCA GGGGGAATAT
    73861 GCAAGCCCTT CCAGATGCTC CGCAGGGCTA CATTGGAACC GACACGTTGG AGAATGTCAC
    73921 GAACTCCATT GCTGATGGTT TGCATTATAA CGATGCAATC CTGAGCGAAA CTAATGCGCC
    73981 TCTTATTCAA TTGGGCATCC AGTGCCTCAC TCGCAACATC CCGGTTAGGA TGCGGGTGGA
    74041 AAAGTTGGAT AAAATGATTC TTCGCTTTGC ATATGCTTAC TTGGATACTC GGAAAACCGC
    74101 TGTTGGAAAC ATTGCGGCAA AGGTTCAAGC AGACATTGCG GAAGCCATCG CCAATGAAGC
    74161 CAACCCGAAT TACATCGCTG ATATGCAAGA CGCTCACAAG TGCATTGATG CTCTCGAAAC
    74221 CTATTGCCTG TCTAAGGGCA TGGTGAAGCC TGTATGGCGT TTCATGGGCA AGCGCAAGAT
    74281 TCCCATGAAC CCTATTCAAG TCGCTCTGCA CGAACTCTGC AAGGGCGAGA CGGGCATCAC
    74341 CCTGATGACT GGGCATACGG CTAAGGGTTT GGAATGGAAC ACGGTCTTTT ACCTTCCCGC
    74401 CAAGGTGAAA GCCCCGGAGC AAGATTGGCA GGTTGCCCAA AACAATTGTG TTGCTCACGT
    74461 TATTGCAACC AGAGCCATTG AGCGGTTCAT CACTCTTTTC GCTGCCTGAT GGTGAAGCAT
    74521 ACAGGGTAGG AACGAAAGGG GTTAGGTAGC AATGCCTAAC CCCTTTTTAA TTCACAAATT
    74581 AAAAAAAGTG GAAAAAAGAA TTTGCGCTTT TTAGGGAATC TGGTAATCTA CAACATGCGG
    74641 AAGGAATTGG CCGACCGCGC AACACTAGAA AAAAAATGAA AGAAAAACTT GAACTCGTCA
    74701 ACCTACTCGC CAGCGCAAGC CCCGCGCTCT CCCACCATGT CCTTCACACG GTTTTCGAAC
    74761 ATGTGGAATT CGAACAATTC CATCTGGCTT ATGTCCATCA CGGCGGCCAA TGGTTCCCCC
    74821 TTTCCTTCAA CGATAAGCAA TGGGAACTAG GTTATATTTA TTAATCCGAA TCCGGCCTAG
    74881 TTAAATTAGT AAGAACTCGA AAGGGGTTAG GTAGCAATGC CTAACCCCTT TTAATATTAC
    74941 TAATTGACTA ACTAAAGTTG TATAGTATCA TTAGCTATGA TCGAATTGCT TTCAACCATA
    75001 ACCATAGTAG TAATCTCCGG CCTAGCTTTG GGTATAGTCC TATACCATAT AACCGACTCC
    75061 TGTTGTCCAG TTGACGAAGA CAAAGACAAA AGATAGAACA TTACGTAACA TCTAAGCCAA
    75121 CTTACTTAGA TGTTAGACTC TTTAACTTTT TTATTATGAC ACGAGAAATT AAATAAAAAG
    75181 ATATAACTTG ACGAAATTTT GCTTGACAAA GCAAATATTC GTGATATTTT ATGGAAGATT
    75241 CAGTATATAT GGTTTTTATG GGGGGAGGGG TATCCCGGCA ATTGCAAAAA ATATAAAATA
    75301 TAAAAATCAT TTAAAGTTCT CATAAAAAAA TATAAAATAT AAAAATCATT TAAAGTTCTC
    75361 ATAAAGAAAA AAATATAAAA TATAAAATAT AAAAATCATT TAAAGTTCTC ATAAAGAAAA
    75421 AAATATAAAA TATAAAAATC ATTCTCGATT CTAATAGGAA CGACTTAACT AATTCGATAA
    75481 GCCAATTTAA AAAAAATTAT AAAATGAAAA ATGAAATTTC GGTCCCATGT GCGAAAAATT
    75541 AACTAATATA TTCAGAAAAA TGTACCCTCA TCCTTTATTT TTAAGATGCG CGATTGCCCC
    75601 TTCTCAAGGG TAAAAATATT TTATAACTTA TGATGAAACC TCCGGGAGCA TGAGTCATCT
    75661 AACTCGATAT GTTGATGGCG AATATATTAA AGAAGAAAGA ACATGGCCAT ATTGTTTTAA
    75721 TCTTAATGAA CCCCATCCTA TGGAATTTTT AATGGATGTA AGCAATGTTC TCCAATATAC
    75781 AAAAGATCTA AAAGCATTTG CACCATTATT GATAACCCTA ACTCCATTTC AAAAATTTTT
    75841 ATTTCAGACC GAACATCTGA CAAAAATTAT GAACCGCTTC CCCCCAACAA CTATCAATGA
    75901 ACATGATTCT CAGTTTTTTT CAAAACTACT TGATGATGCA ACTCCCCAAC AATTAGCAAA
    75961 AGCCTATGTC GGCGTTTTAA AGTTAGATCA TCTCGGTAAT TCCAATTACA AATACTATGA
    76021 AACCCCAACA ACTGTTTCCA TAGAACGAAT ACCATATATA AAATAAAACT TATTGACAAT
    76081 CCTACTTAAA ACAGTATGTT TAAGCTACCC CTTCTACCCC AAACGCCTTG AAATAAATAT
    76141 GGAAAATAAA AAAACATTTA ACGAGTGGTC CGAACTGGGG TATAAAATTA AAAAGGGAAG
    76201 TAAGGGAACA AAAATAAATG GGAAATTCTT TTTCTCTTCC GATCAGGTAG AAAGAACTAG
    76261 TTATAAATCA GGTATGAGTC CCCCTTATGG AGGGCGAGAA GCGGGTTATG ATATTTGGGA
    76321 AGCACATGAT TTAGATAATC CTCTAGAAGA AAATCATTAT GGACAATGGT AAAAATTTAT
    76381 AAAAATGAAA CCAGAAGATG ACCTAGAAAA TCCAACCCCC ATCGACATAT TGTTAAGTGG
    76441 AGAAAACGAA TACATTACAT TGGTGGAAAA ATCCATAGAA TTTGCGTGCA TTGAACTTAT
    76501 CGATGCAATC CGTTCGGTCC AAGATTGGAA TGATACATAT GTTGGGGAAT GTATCGATAG
    76561 GTTGGAATCT GTTTTAACTA ATCGATAAAA TAAAAGTTGT TGACTTTTAA GAATATTCCA
    76621 TTACAATGTT ATATGACTTC GGAAAAATTA GACACTCTTT GGATTGAATG GATTAAAGCC
    76681 TTAAAATCTG AAACAAGTAT TAATAATACC CCACTATATC CAGCCACCGG AGTATTAAAG
    76741 AAAAAAAATC TTTGTCGAGC GGCTGACGGT TATTGTTGTT TAGGTGTTCT TTGTTTAATT
    76801 TCAGAAGAAC TGGAAATGAA TTTAGTTGAT GAGGGTTGGA TGCGGCTGAA ACAAGTTTCA
    76861 CCATATGAAA ACAAAAGATT ATTTTATGCC ATGAATAATA AATTTCTAGA TAGAAACGAA
    76921 GAAATTATGA ATTTAAATGA TTCCCTATAT AAATGGCCCA TTGATTATTT AATTGAAGAA
    76981 GTTGCACCAG ATCATTTAAA GGAAACTTTA AGATTAATTA AATATGGAGA CGTTAATATT
    77041 AAATAAAGAG GATAAAATAT ATTTTATATT TTATCCGATA AATATTAATA ATAATGAAAT
    77101 CCTTTAAAGA ATATATTGTA GAAAGTAAAA AAAGTAATTC TGAGGAAGAT ACTTTACAGG
    77161 AAATGTTAAG AGATTCAAAT TTGGATAAAT TAGCATCTGA TATTGCTAAT CAAATAATGG
    77221 AGCCAATATA CAAATATTAT GAAACGGGAG ACTCTAAAAT ACTTTACCAA GATCATTTTT
    77281 TAACGCCCAG AGAAGATTTT AGTTTTAAAA AATGTATGGG TGATTATACT ATGGAAGTAG
    77341 ATTATATTTT AAGTAATTCG GGAACGGCAT TGAATGATGC ATCCGAAACA TACATGAGTA
    77401 TAAAAGTAGT AAACATGAAT AGTAGAACAT ATGCTGATAA TCCAGAATAT TATTCTAAAC
    77461 AGATACTACA ACGATTAAAA CGAGAAGTTG AAGATTTAGT TGAACATGAA ATGGGGCACT
    77521 ATTACATGAG AAAGGGATTT GACGTAGGAG AGTGTTTATA TCATACTCAA GGTATATCTA
    77581 AATATTTTAC TGATCCTCAA GAGATTGTTT TACACTCAAA AGTTATTTTC AATAATTTTA
    77641 AAAGAAGATA TCCCGACTTC AAAGATATGG AAACTTCTCA AATCAAGGAA ATTTTATTAA
    77701 AATTGGTAAA GCAACTACCA TACGATACTA ATGCTCCCCG TGGAGCAAAA TTTACAGTTC
    77761 CCATTCAGAA TAAATATGTT AATTTTATAA TGAAACATTT TATACTTTCA TCCCCGCCCC
    77821 CTGTCATAAA ATTGCGAGGA TTTGAAAGAC CTCATTAAAT ATGAACTTTA ATAAATTAAC
    77881 CTCCTTATTA TTGGAATCGG AAACTTCGAC CAAATATAAA TATCCCCGAA CTTATCATAT
    77941 GCCATTTTCG GAAGCATTGG CGAGCGACGA TAAGTTCGTG ACTAATCCGA ATATGTTTGA
    78001 TGGAAAAGAG GTTGTGGTTA CATTGAAGAT GGATGGAGAG AATACGTCTC TTTATAATTC
    78061 TTGTATTCAT GCTCGATCAT TAGACAGTGC CCACCACTCT TCGCGAGATT GGGTTAAAAG
    78121 TTGGCACTCT AAATTTGCCC ACGAAATACC CGACAATATG CGAATTTGTG GAGAAAATCT
    78181 CTATGCTCAA CATTCTATTA AATATAATAA CTTAAAATCT TATTTTTATG GTTTTAGTAT
    78241 TTGGAGAGGA GAGCAATGTT TAAGTTGGGA CGAATCATTA GAATGGTTTG ATTTGTTAGA
    78301 CATAAAGCCG GTGGAAGTCA TTTTTCGGGG AGTGTATAAT GAACAGAAAA TATTAAAAAG
    78361 TTACGAGTCT TACAAAACGG AACATGAAGG ATTCGTGATT AGAACGGCAT CTGGCTTTTC
    78421 TTATAAAGAG TTTAGTGATT CGGTTGCTAA GTTCGTTCGA AAGAACCACG TTCAGCCAGA
    78481 TTCTAAACAT TGGGCAACTG CAAAGATAAT TCCAAACGAA TTGGAAAGTT AATATTTTTT
    78541 AAAATTTAGG TTGAAAAAAT TCGAGGAAAT TGGTAAAAGT AATTGACGAT TGCTAATACT
    78601 TCGTAATTAT ATTTGAACAT GTAAATAGTT TTTAATGAAC GTAAGTAAGT AGTAAAATGA
    78661 GATTTGAAAA GTTATATTTA TTATTTTCAG AATCATTAAA AGATGATCCT GATGATTTTC
    78721 CTAAAATGGG AGCGGGAGAT GTTGATGCTG ATTTTGAAGT TGGAGAAACT AATTTTCCTC
    78781 ATGGAGACGG ATATCCAAAT TCATTTAAAT GGAAAGATTA TGAAGATGTA GTTCAAATTG
    78841 ATTCTATTGA TGTTACTGAA GAAGATATTA AAAAGTTTGA TAAAAAACAT TTAACAACAA
    78901 TTAAAGATTA TGTGGTTAAA CATATTCCAT GGATTTATGA ATATGATCGC GCCCCCCAGT
    78961 TAAATTCTAT AAACAATCAA GAGTTGAAAT CTGTTTTGGG TGAAATACAA GAATGTATTC
    79021 ATACATTTAA TCATTGGAGA ACCGAAACAA GAGAAAGGGT GTTGAAAACA GATTGGTGGT
    79081 TAGAGGAGTG GGAAAAGGCT CAAGCAATTA CAAAAAAATA TCCAAATGTC CAAAAAGAAA
    79141 TAGATAATTT TTATAAATTA TATGAATTTA TTATGGAAGA ATCTCCAGAA AATGCGGAAT
    79201 CTGATAGCAA TTATCCATGT TATGTCACTT TATATGATAT TACAAGAAGA TTGGGAGGAG
    79261 GAGAAGAAGG CGGATGGTGG TATGATAATG CAACTCTTGT AAAATCAATT AAAGTTAAAT
    79321 CATTTATAGA AGCGAATCGA GCCGCCAAAT CACTTTATAA TGAACTAAAA GATGCAGACT
    79381 TGGATGGTAA ACCTAAGATT TATCTGGAAA AAAATAAAGG AAATGCAACC AAAGAAGAAA
    79441 TTCCTAGTTA CGAATAAAAG AAACGGACAG AAATTATGAT ATTAATACAA TAAACCTTTA
    79501 TGGTTTTTGG CTACATAAGC CTTATTACAC TCTTACTCTC TCTCTTCTCT TTCTTGAAAG
    79561 ATTCTTTGAA AGATTCCTTC TGTTAATACA ATAAATATTC TAGTGATAGG GTTTAAAAAA
    79621 TTTAAAGTAT TAGTGGAAAT GTCCAAGGAA TATTTGAATG AATTGTATAA CAATCTTACA
    79681 AATAAATACA CGGATGATAT GGTAGGGGTT CACTTTTCTA GAATGGAAGA AGTTTCTTTT
    79741 AATCCTAAAC CGTTTCACCA TGATCCTATA GGTGTATATG TATTTCCTCG AAAATGGATT
    79801 TTGGATAATC TTTTGAGTAA AAATACAATG TTTAGTAAAA TGCCTTATCA GTATATTATT
    79861 ATTCCAACGT CCAAGGCAGT ATTTTTAGAT TTAGATATGA CTTTGAAGAA AGCTCAGTCA
    79921 TTATTAAAAC AAATGGGAAT ACCGGAAACC TATTTAACGG ATGGGAATAC CTATCATCGA
    79981 TCTACTCAAG ATTCTGTAGG ACATATGTTT TGGGGAGCAA TTGAACGATA TAGACATGAT
    80041 AATAAATTAA GTAAAAATAT GTCATGGAAT ACTTTGTTCA AAAAGACAAA GTATAATGCT
    80101 CTTATTGATA ATGGTAATTC AATAATTCAC TCCAACGAAC CGTATCAATA TGTTTATTTA
    80161 GAACCGGGAA CATTTAAGGT TGTAACCAAG TTTTCAAATA AAGGATATGG AAAAATAATT
    80221 ACAGACTTTG CCAATACATT TAAAGAATTG GGGTGGGAAA TTAAAAGACG AAAAAAACAA
    80281 ACCAGTTATT CTCATCCAGA ATTATCTATA ACAAAAGGCA GATTACAAAT TATAGTGGCT
    80341 TTAAATGATG ATTATGTTCA TATTAAAGCA TATGGATTTA AAGACGAATT TGATAAATCT
    80401 TATGGAAATA CTTGGAGAGG AGGAGATCCT AGTGATGCAT TAAAAGACGT TGTAAATTTT
    80461 ATAGAATCTA CCAGTGTCGA TGAAAGAGAG GATGAGTATC AAATCCAAAA AGAGAAAGAT
    80521 AAAAACACGC TCATAGAATA TGCAAAGGAA TTTGGGTTTA AGTCTCCATC TCCCCGAGAT
    80581 GTTAATATTT TTAGAGTATA TGAAGATAAA GAAGATGGAG TAAAAGTTAA ATTACTAGTC
    80641 TATATTCATC AAGATTTATT AAATGTAAGA ATACAAAAAC AAAAATCTTA TTATTGGAAA
    80701 AATTATTATT ACTATTCGGA AGCTGTTCCA ATTGACGGAG ATTTTAAAAA AGCAACCATT
    80761 ACTGCCCTAA ATCAAATAGA GGATAATATA AAAACCGACC TTGAATCAAA TGATTTTGAC
    80821 AAGAAAGTTA AAGCTAAAAC GGCTACTAGA AATTTAAAAT ACATTCGAAG AAATGTATTT
    80881 AAATTATAAA AGTAATTTGG TTATTTTATC GAGTTATATA TTGTTTAACT ATATCTAAAA
    80941 ATGACTGAGC AGCCCGACCT ATATTATTCT GATCATGAGA TTGTTGAACT TTATCTGGAC
    81001 CTAATCCTCT ACCATTATCA GTAGTTGATC CTGCTCTAAT ATTAGAGGCA AAATCGTCAT
    81061 ATACTTTCCA TATTACGGAA ACCTCATCTC CACTATCCCC ATACCCGAGC AGATCAGAAT
    81121 TATAATCAAT TTTGACCACT AATCTAGCAG TTGGTCCCCC ACCCCCCGGA GCAATGCGAG
    81181 ATGCAAATCT ATTCATCATT CCCCCAAACG GAGTAAAAGA AATTTGTATG GAGGTTCCAT
    81241 CTTTTCTCAC ATAATGGTCC CGACCTCTTT GTGAAAATTT AGAACCTAAC TCCGAAGCTA
    81301 AAAGATCATA TGTTCTTTGC ATGACCTGTT TACCTAAACG AGAGTCTTTA CTCTCTGTTA
    81361 CAAAATTATT TGATAATCTT TTCATAAGAA TAATTATACT AATTGACTCC GTTTTATTTT
    81421 TAATGTATAC TATCTATATG AAAAAAAGCT CATTAAAAAT TGAAACCTGA AAGATTAAAA
    81481 TAATAAAAAA ATTAGAGGTA ACTATTGATT GTAGAATATG AAAAATAAAT TAAAAATAAA
    81541 ACAAGAGATT ATGAATAAAA TGGTTTCATT GGTTGGATCT ATTATTGATG TATATTATAG
    81601 TGTTCCCATA CATGAAAGAA ACTTTGCATT TAATTATGAA GTGGCATATT CTCTTATTAT
    81661 TGGTATGAGA ACATTACAAA CACAAATTGA TACTAAAAAA TTGGTTTTAT TATTGAATAT
    81721 GTCCGTTACA TCATCAGAAT TAGATAAACA TTTTCTTGAT TATCTAAAGG CTTTTCATAA
    81781 TTCGGCATGG AAAGCCGCCA CCAAAATTCC AAAGAAAAAT ATTATTAAAG AGGAAACTTA
    81841 TGAAATGACA ATATGGGTAA AAGAATGTAT TTATTATATT AATCAATTAG TGGATTTCTT
    81901 TAATGTTATT AATGGTTATG AAAAATAAAT GGTCCTTACT TTTATTTAAA TGTCCCATGT
    81961 GTGATTGTAA AAGAATTCAT CTTAACTATT CAGATGGATT ACTTATGTCA GATGGTTTTG
    82021 AGATATGTTT ATATTGTGGA GCTAAACGAG GAATAGTTGA TAGTATCATA CGAATCAATG
    82081 AAGATTACGA CGAATTTATT AAATTGTATG GAATGGAATA TATTGATCGA ATTGACACTG
    82141 CCGAAAGAAT AATTAAAGAA TTTAATTTCA ATTAATGAAA GGAACATCAT TACTTCCATA
    82201 TTTTTTAATA TATATTATTT TAATTTTATG GGTGTTGTGG ATACTGTTAT AAACAAATTA
    82261 ATTGACAAAG ATCAAATTTA GCCGTATAAT CTTTTATGTA CACAGATAAA CAGAAAAACG
    82321 CAATTATAGA AGTTAGAAAT CTATTTGAAA AACATAATAT ACAAATTTCA TGTGAAGATC
    82381 CATATTGTGG AGTAGAAATG TCCATTGCCG GAGTAGAAGT TGAAGCCAGT TTAAAATCCT
    82441 TAAATAAACT AATTGCAACC TTTTCATACA CCGAACCAGA ATCCTCTAAA CCAAATAATC
    82501 AATTTAGAGA ATGGATCGAT ACTCTATGAA AAATAATATA ATTTATTAAA GCAAAAATAT
    82561 TGGAAAAATG ATAAAAATTA AACATCCCCA ATTTCCCGGT TATTTATATG TTTCGGGAAA
    82621 TTGTTTAGAA ATCTTTCATA AAACATTTCC AAGTAATATT AGAATTCAGA TTTTTGAGAA
    82681 TTTATATATT ATTAAAAAAT CTGAATGTGT TGAAATTGAA CTTATCTGTT AAGTTTAACT
    82741 GGACCTTCAA CAAAAGTAAA TCCCTTTTCT TGAGCAAGAT TACCAGTTAA AACAATTTGC
    82801 TCATTTAACA AATCAACTGG ATCAAGTACT AAAATTATCT GATAAAGATA TCTATCCGGA
    82861 TTGGGTATAA TAAAAATTTT ATTAATTTTA ACTCTGGGTT CCCATTGAGT TATTCCTCGA
    82921 TCAATTTCCG CGCCAATCAA TCCTCCCATG CTTTCCGTTA TGGGAGAACC TATATAGTTA
    82981 TATAGGTTAA TTCCGAAATT GGGCAACAGG GGTCGCTGCC CCTTAGATGT GGTTAAAATA
    83041 TTAATTAGAG AATTTCTAAT TGCAGTTGTA TTGATATCCA CCATAATATC TTTACCAGCA
    83101 ACAATATTAG TTTCAATTCC CTTTCCACCA TCTTTTTGAA TTTCTTCTAA ATCAAAATGA
    83161 ATATCCACAT AGGAATAACC TTGTGGATTT TTACTATTTA AATTGTTTAT TTTTATCGCC
    83221 ATCTATAAAT ACTTATATGA GAAGTAAGTT TGATATTACA TTTGAAAGTT ATGCGGGCCG
    83281 ATTCACCAAG GGGGGATTTT ATCCCGGAGA CTTCGTTAAA TTTAAAGAAG ACGCATTAAA
    83341 AGATAAGTCT ATTCAATCGG GTAGTTCAGA ATATATTGAT AAAATTAAAG AACTTATGGA
    83401 TAGTGATTTA ACTTTAAGAA TTGGTAGAAT TACGGGAACA AGTGCCACCA AATCCGCAAA
    83461 TGCGGATGGA ACAGCAGATC AATTCGTTGC TACTGTCTAT CAAACGTTGC CCGGAAACTC
    83521 CACAACATCG ACTAATAATG TTATAACCGT TCCTTTATCT GTTTTAGAAA AAATGGCATA
    83581 TTCTGCTGAC GAAACCCAAG TAAAGGTTCC AGATTCATTT AAACGAGAAA CAGAAAAACT
    83641 TAGCCATACT AATAGACATA AGGCAAGTGC GGATTTTCAA GATAATTCCT ATGATTCCGG
    83701 AAAAGATTTT AATTCGGGAT CGAGGGACAA TACTGTAGAA GGAACTCCAA AACAATTTGA
    83761 AAAAGATTCA AGTGCATCTG GTGTTAAAAA ATACAAAGGA AAGTAATGAC CCATCAATTT
    83821 AATAAGGCTG TAACTACAAT TAGAGAATCA TTTAAGTCTT CTGATATGGA TATGCCAACT
    83881 GCATATGAAA TATTTCGGAC TGAATATGAA AAATCGACGG GAATCTCATG GTCTTATGAA
    83941 AAATTTTTAA ATAGATCCTA TAATTGGGAT TTTTATGGAG ATGATAAAGG ATTCATAGCA
    84001 GTTAGACCCC AAAAATCTGG ATTTGTTAAA TTAGTTTCTG TAGCTGGGCG CGATAGATCA
    84061 AAATATAAGG GACTTAAAGA ATTAATGTCT ACGGGATTGC CCGTGTGGGG AGCAGTTGAT
    84121 GTAAAAGTAT TGTCAAATTT AGAAAACAAA AAAGTAGGAT ATATTAAAGC TACTCCACTA
    84181 TTAGTAAAAA TATTAATAAA AACCGTGGGA AAGAATATGT TCGGAGACGC AAATATAGTA
    84241 GTAAATAAAG ATGGAACACT AAACGTAACT TATTCTGATA TTGGAACTGT TACTAAAGTT
    84301 TTTATAGCTA GTCCCGAATA TTATAAAAAA CTTATGTCCG ACGTTAAATT ACCTAAAATT
    84361 ATTCAACTTC AAATTCTTAA ATTATTAAAA TAACTTTCAT ATTTTAATTT ATAAATATTA
    84421 CTAATGATTT TATTAGAAAA AATATCAATT GAAGAAAGAA ATAAACGATA TTCAGATATA
    84481 CTTGAACCAT ATAAAGATGA TCCAAACGTA TTTGTATCTT TTACTCAAGA CGTAGGAAAA
    84541 ATGTCCCATG ATCAAGTTTA CAATACGCCA AAAACCACTT TAATCGATAA CTTAATTGAA
    84601 AAAATAAAAC AAATATTTTT AGATAAAAAA ATAATCAACT CTAGTAGTGT AGTAGGGCGT
    84661 GATAGGTATA CTGGAGAATA TTTCGATAAA TACTCGGATA TAATAAAAGG CTATGACCAA
    84721 TCTATTAGCG AGCAATTGAA GGATTTTGGA GAAGACGATT TAGCAGAAAA ATTTTTAAAT
    84781 TATCTTAAAT ATACAAACCG AATTGACGAA TTTGAAAGTG TTCTTCAAGA AATTTCTGAA
    84841 CTATTTTCAA ATAAGGGAAT ATATCTTGGT AATTATTATG GAAAATTTGG ATATGATTCA
    84901 GAAAGAAAAC AACCATCTCA CACTGTTGAA ATAGATTCAA AAAAGTATAA AATACCTGTA
    84961 GTATTAGCCA AATATCCAGA AGCTAAAGAT TTATTAAATA GATATACTAA GTTATATGCA
    85021 TGGGTTAAGG GACACATTCA CGGAAGCAAC GCAAAGTTAG GAATAAACCC CAAAAGTACC
    85081 TATTCTACTC CAATGGGAAT TTATTCATAT CCAGTTAAAG CCGCATGGGA TCAATATATA
    85141 TCCTCTAATT ACGTTCCATT TCAAGGAGAT AGTCCGTGGA TATGGGTTTT TAAGCCCAAA
    85201 CATCCAGAAA AAATATTGCG AGGAATAGGT GATGCAAATT CTTATACAGA ATCTAATTTT
    85261 CAAGAAGATT ATAATAAATT AAAAAACACA TTGGGCGAAG ACTTTATATA TGATCCATAC
    85321 ACAGATGGAG TTTTATATAA TAGCTCATGG ACCGCCGATA TTCCCGGACG AAAATTTTGG
    85381 GCACTAACAA AGTTTATTGC TGAAAAAATA GCAAAAGAAA CATCTGGAAA ATTTAACTAT
    85441 AAATGGCCCA CGATAATAGC ATCATGCGGA TATGAAGGAG TTGTGGATGA GTCTGGTAGT
    85501 GGAACCATCC ATGTAAATGA ACCTACTCAA GCCGTTTTTT GGCTTAATAA TTATATTGAA
    85561 CCTATAACTC TTATAAATAA CGACAATATT CGTAAAAGAA CTAAACGCAA TTCTAATTAT
    85621 TCGGTTTCTG GTGTTATAGA AAAAATATGG GATAAAGTTA AAGAATCTAA TAATAAAAAA
    85681 TTTAAATTAC CTGATCATTT TATTGACCAT ATGTATAGTT CTCTTTCCAA TCATAAAGAC
    85741 ATGATGCAAA TCTTGCAAGA ACAAATATTA ATTGATTATC CATATTATTA TAAAAGGTTT
    85801 GATACTAATC AAGTTTTAAA TGTTATTTTA AATTCTCCAT TTTCTATAGC ATCGGATTAT
    85861 CCTGCAATTA CTTTATTGGA TTCAAAATAT ATAAACAATC CACCTAAAAA ATATATTAAT
    85921 CTTATTGAAG AAGCAGATCT ATACTCTTCC ATTTATATTC ACAAACGTTG GAAAAATTAT
    85981 TTTATAGATA TACCACAATG GGTAGTTAAA GCATGGTATA AAAATAATCC AGAATATATA
    86041 GTTCGATTTT ATTCAGAGTT ATCTAATATG TATCCTAATA TTATGGATAC TGTAATATCT
    86101 TCTACCTCCA CACTAAATTT AGACCAGTTA AAAAGAGTAT TTCTCAGTAA TATTGATACT
    86161 ATAACAAAAA ATCCAAATCC AAATATAATA TTGTATAATT TAAAATTATT TTATAGTAAA
    86221 ATTGAAGAGT ATCCTGACAC TTTTATTAAA ATTCTTGATA CCATAAAATT GAGTAATCCT
    86281 GAAGTATTAC AACTTCCTAA ATTTAAACAA TTTTTAAATA CAGTTAATTT AGATTTATAT
    86341 AAATTTGGAA ACATAAGTTC ATATATTAGT TTTTTTGAGA TTGAGAGTAA TTCAACGGTT
    86401 AGAAAAAGAT TATTTAAAAA AATAAAAGAA ACCTTAACTG AAGCGTATAA AAAATATCCC
    86461 AACGATATGG GCGAAGTTGT AGTAGGTGGT GTAGACATAT ATAATAAAGT TTTGACATTT
    86521 ATTAGTTTAA GTCCGTTTAG TGAAGTGTTA GCGGCCTTTG GTGAAGATAA TTTTGTAAAA
    86581 TTTATTACTC AATCCAAAAC TTTCAACGGT TCTTCTGAAG CTAAAACAAA AATCCTAACA
    86641 GAAGTAATTA AACATTTAAA TAAATTTGAT ACTTCTAATA TTTCTATCAT TACTAATACC
    86701 ATATTACAAA ATTTTCAACA CATTCCTAAT TCCCGTTATT ATAACATATT AAAAGCAATC
    86761 GCATTAAAAT CTAATTTTTT AACCTCTAAA ACCATAAACG ATTTATTAGT AGTTATTCGT
    86821 GACTTAAATA ATTATAATAC TATTAAATTT GATTTATTTG TTGATATATT ATTGGAAATA
    86881 AAAAATAATT CATCGAAACC TATAGATTTT AATATACTTA TAGATTCTAA AAAAAGCATA
    86941 GGTAATCAAA TAGATACGTT AAAAATATTA GTAGATAATA ATATTATAGA TAAAGATGAA
    87001 TTTAATTATT CTGATATTAT ATTAAGAATA ATAACAGATG CAAATTATTA TAAAAATATA
    87061 ACAAAATTAA ATTATAAATT AAAAGATGAA AATCAAATAT TAAATATGAT GGACAACTTT
    87121 AAAAAGTTGA AATTCTATGA TATTCATTAT TCATCTTACA GTAATTATAT AAATTATATT
    87181 TTAAATTATA TACCAAATGA CTTTGTTTTA AAACAATTAA ACATAATATT TGAAATATTA
    87241 TATAGTATAA ATTCACCTTA TTCTCAAAGA GAAAATATAT CTATTTCATT ATATAAAGAA
    87301 ATAATACCAT ATCTTAAAGA TATGACGGAA GAAGCAATTA GTGGAGTATT TTATACATTT
    87361 AATCCAGCAT CAACTGATTT ATCCGTTAAA AAAGAATTAT ATAAAATTGA TAAATTTCAA
    87421 TATTTAAATG CATTAAAAAT AAAAAGCGAC CAAAATTTTC AAATAAAAAT TAAAAGTAGT
    87481 AGATACGAGG AATCCGAAAT TTTAAAAATG ATTGAAGATA AAAACGGTTC TAAATTGAAA
    87541 AAAATATTTG GAACCCCTCC AGTTATTCCT CCCGGAAATG TAATTTATGA TAAATTAAAA
    87601 ACTGATTATT TTCTAGCCGA AAAATATTTA TACATGGTGG GAAATCCTAT ATCTAACGAA
    87661 CAGTCAGAAT GGTTAAATCC TATTATACTA TTTGTATTAG ATGATATTCT AATAGACAAT
    87721 AATAATTACC ACAAATCATC ATCTATAATT AGAACGTTGT ATGATTTACA TCAAAACAAT
    87781 TTAGTTTTAA ACACAACCAC TAAATCTAAA CTTAATTCCG TATTACAATT TATTATAAAA
    87841 GAAAAATATA AAGATAATTA TATAGATCTT GAAGACGATG GTTGGGGTAT ACTTATACGA
    87901 ACGGCAATTG CCTGTTATAG ATTTATTACA AGTAAATCTA TACACGAAGT GTTATTAAAC
    87961 ATAAATGATG ATAAAAAGTA TTATGGATTT ACCTCTAAAC AACATATGGT AAAGTCTATT
    88021 ATTTTCACTA AATCGCCTTC GACAGAATTG CAAAATAAAG TAATTGAATT AGTTCCTAAG
    88081 TTTTTTAGTT GCTCTTCTAT GATAAACTTT ATTGAAGATT ATATAACCAA ATATCAACAA
    88141 TGGCCAAATA TTCCACTATT ATATGATCAT TTAAATACCC ATTGTTTAGA CATGGTTAAT
    88201 TTAGTTAAAA AGTATAATAA CATACCGGCT CCATGTAAAA TACCCGTATT AGAAGAAATT
    88261 AAAGAATTAC AAAATAAATT TATAACTGAG TTTAACTTAA AACTTCAGCC AATTTCCACT
    88321 TCTCACTATG ATGATACTGT AAAGGGAGCA TATATTGTGT GTAAAATCAC TCCAGTAAAT
    88381 GATATAATTC AACCCGGATC AGTATTTAGA ATTGAAGATA GTACTGCATA TTCTTGGGGT
    88441 TATGAATATG AAATAGTTGG AGTTAGTCCC TCAGAACCAA CTATTATACT CAGCAGAGTT
    88501 TTTGATAGAC AGGATATTGT TACATATTTC GATGCTGTTG TATCCGGAAA TCCAAGTAAA
    88561 TTATTTTCTA AATCAGATGG AATAGAACAT TCTTATTCTA AATTTGTAAA AGAATTAAAT
    88621 TTAATTTTAA AACCACTAAC TTCTCAAAAT ATAGACAATC TTAAAATAGG AAATTATATT
    88681 TTTTACAAAA CTAAAGATGC GCCCAAATAT GGGACTGTAA ATATTATTAC CAATTATTCA
    88741 GATACAAGTG ATGTGTTTAC CGTTAAAGGA TTTTATCCAG ATGACGAAGA CCTGTTAGTA
    88801 ACCTCGTATT ATTATAAAGA TTGGATTTTA CAAAATTTTG ATTTAATAGT TGGTGGAAAT
    88861 CCCCACAAAT TATTCGAAAA GGTAAAATAT GAAATTCCTA ACGGAGATAT GGGATCATAT
    88921 GATGAGTATG AAGATATTAA AATCTAATTA GAACATAAAT AATAGTATGC CTGATTCTTT
    88981 AGAAAATTAT CCAATATCTA CAAATAGTTA TATTCATTTT GATGGTGTAA ATTTAAAGGA
    89041 TGCGCTTAAA AACCGATTAA ATCAAACAGG ATTATTTACA GATCAAAATT TTGAAGGATC
    89101 TAATTTATCT CACTATAATG AGATTGTATC ATATTTATTT TCGATGTTAT TGTTTTATTT
    89161 AAATCAACAG TCCAACGATG GAGTATTTAC AGAGGTTCAA TTATATGAAA ACATCAACAA
    89221 ACTTGTTAAA AAATTAGACT ATAAACCTAT TGGACACCAA ACCGCAACTT TGGCATTTGA
    89281 AGCAAGTGTT AAAGATTTAA TTCCCGGTTT ATATACAATA CCAAGATATT CATATGTTGA
    89341 AGTAGGGGGC ATTAAATATT CATTTAACGA AGATATAACA TTTTCAAAAA CAACTAATTT
    89401 AACCTCCGAA AAATTAGTTG ATATGAGCAA AGAAAAATTA CTATATCAAG GCACATTTAT
    89461 AGAACATGCA TTAATAACTG CGACAGGAAA TGAGAATGAA ATTATATTTT TAACACTGGA
    89521 TGACGCTGTA ATAATAGATC ATTTTAATAC CGATGTATAT GTTAAAGATG CCATTACAAC
    89581 TAAATGGACG AAATGGGAAC CTACTACTTC TTTATATTTA AATAGGGCAA ATGAATTTAA
    89641 ATATGAATTG CGATATAATG AAAATAAGAG ATATGAATTA AAATTTGGAA ATAATATTAA
    89701 TGGTAGAAAA TTAAATTCTG GTGATAAGAT TGCTATTTAT TATTTAAAAA CAGATGGAGT
    89761 TAAGGGGGAA GTCGGAGCTA ATGTATTGCC CGGAAAGTCT TTAATTTTTT ATAAATCTAA
    89821 TCGACTTAAT GAAATTATTA CTGATATTTC ACCCGAAACC AATGCGTCCC AGTTTTTTCC
    89881 TAACTCAACA TTATCATTTG TAAACAAATG TACATCATCC TCATATGGAG AACCGGAATC
    89941 GGTCGAGGAT ATTCGCCAAA ATGCTCCGGG GGTTTATAGA AGTCAATTTC GGGTTGTAAC
    90001 GTCAAATGAT TATGAATCCT TTATAAAAAC AAACTTTTCA AATTTAATTT ATGACGTTAA
    90061 GGCATATAAC AATTCAAAAT ATTTAAATAG ATATTTACAA TATTTTACAA ATTTAGGATT
    90121 ATTAGATTCT AATCAAGAAA GTAGGGCGCT TTTCAATCAA GTTAATTTTG CGGATTCGTG
    90181 TAATTTTAAT AATGTGTATT TATTTGTAGT TCCAAAAACC GTTGGAAACA CGTTAAGTTA
    90241 TGTTAATCCC GCACAGAAAT CTCTTATAAT TGACACAATT AGAGAAGAAA AAGTATTGAC
    90301 AAGCGAAACT ATAATTTTAG ATCCAATTTA TTTGGCCTTT GATATTGCTC TTGGTGTTGA
    90361 TACTTCTACT AAAATTAAAG ATCGCAAAAA CACAGTATTA AAAATAGAAA AAACTGCAAA
    90421 TAGTAGACGA TCTGACGAAA GTATTAAAAA TGAAGTTGTT CAAAAAATAA AAAATTATTT
    90481 TTTAAGAAAA AATTCAAAAT TAGGACAAAC GATTGATTTA AATCAATTGA CAACTGATAT
    90541 TTTAAATACT GACGGAGTTA GAAAAATATT TACAACCAGA CCTGATGTTA ACTCACAAGT
    90601 TGAAGGGCTT AGATTAATAT CATGGAATCC CGCATATGGA GATGTATCTA TAGAAAATGT
    90661 CATAACCAAT TTAACAATTG AAGAATTTCA ATTTCCTTAT TTAATAGAAG ATATAGATTT
    90721 TAATACAAAG ATTGTAATTC AATCAAATAA TACTAAATAC GAGGGAGTTG AGTATTAATG
    90781 AATATTAATC AAAATTTTGG ATTTTCATAT GTAACTACAT TTAGCGTCTC TTCTGATTTT
    90841 CTATCAGCAT TTGATGTTGA CTGGGGAGAT GGAAATTATA GTGAATCGTG GCCCCATTTC
    90901 CATTCTTATA ATTCTTCAGG TGAGTATACA GTTAGAATTT TAGGATGTTC TGCCTTATCC
    90961 TCCATTCAAT ATATTGAAAC AGTATGTGTA GAAGATTACG TTAAACCTAC ACTTGAAATT
    91021 ATTCAAGATC CGCTATTTTC GTATGTCGGT CAGGGAGAAA TATTTCAATT AGGAGTAAGT
    91081 TCTTTAACTC CAAATATAAC ATTACATTTT TATTCTAGTG GAAGCGAATC TGTACCGTAT
    91141 TCCGAACCTA GCGGATTTTG GGACCATTTA AATCCCAGAT GGAGATTTTT AGATATTAAT
    91201 AATAATGTAA TTTCAATGAT TACTTTAAGC GGAACTCCCA TGACGTATGA AGCAGATAAT
    91261 AAAACTCATA CTGTCGGATA TTCAGCAGGT TATACGTTTA AGTATATTGA TGATATGCCA
    91321 AATACACCAA TTTTATTTGT TACTCTAGAG ACTAATCATT CAAATTCTAG AGTATATTCT
    91381 GGAATTCCTC ACGAAGTAGT TCCAATTATT CCTAACTCTT TATGTATCAC TGAAGACGGT
    91441 GTTCGCCCAA TTTATAGTTT ACAGTGGGCC GGAGTTCCTA TTCCATATGT AATATCTGTT
    91501 TGTAATGATG AATATCCAAG TTCCACAATT TTACACTATA TTAGCGGAAC AATCGTAAAC
    91561 GCAAAATTAA TAAGCGAGTG TACATGGTTA GATAATTCTA TAGTTTTAGA TACTATTTAT
    91621 TTAAAGGACG AAAATTGCTT TCATACTGGT GGTTATTTAA TGAGTTCAAT TACAATTCCA
    91681 ACAACCGAAA TTCCTTCAGT ATCTACTGTA ATTGTTCCAA TCCAATGTAA TTTTTCAGGA
    91741 ACATATGACT ATAAAACTGT TAGAATTCCT GCCCAAAAAG CTAAAATAGT TGTGTCGGCT
    91801 GAAGTTTCAT ATTTAGGAAA TAATTATTCA CTTTCAGGAA CAAGTAATGA ATTTACTATA
    91861 TATCCATTTG AGGAGTTTCA TTCTTTTAGA CGACGAGGGG AATCGGAAAA CTTAGCAGAA
    91921 AAATTAAAAT ATTATGCATT TACCGATAGA ATGCGTAATT TTCCCACATT GTGGGAATAT
    91981 GTAGACTCGA TATTCGGAAC CGATTTGGAT TCTTTGGGGA GTAGAGCATT TTTTGGAATT
    92041 GATAGATTTG TTGATCAACA TGGAGATATT GATAGGTGTA ATATTAGATC ATTACTTGGT
    92101 AATGCTAAAA TGATGGATGT AAATTCTGAC GATTACGGAT TAGATGCTCC ACACGCTGTT
    92161 CAAAGAATTT TAGATTTAGC CTCAATACCA CTTGAAAAGA TTGTGGGGAC TAGATGTGTA
    92221 TGTAATACTA ATTTTCAAAA TTGCGAAAAT TGTTGTGGAG GAAATGTTTG TCGTCAATGT
    92281 GGATTTGATA AAAGAAGTAA TGTTGGAAGT CCGTTAACCA TGTCGGATTA TGTTACAGCG
    92341 GGAGTTCCTA TTTTATATAA AGAACAATCT GGTTCAGTGT ATGAAATTTT TAACGTGGTT
    92401 TCTCAGAATA ATCAAAACGT ATATCAATTA CACACACTAT CTGGAGGTCC GTTTGAGAAT
    92461 ACTTCTCTGA CTAATTTTTG TTTTTATAAA TGGGACAATG CTCCTCAAGG AAATCCTTTA
    92521 GAAAGTGAAA TAGATTATCT GAGCGAATTC ACAACAATAT CTCCAAATAT ATCATCAATG
    92581 GATGAATGGT TTGGAGATGG GGGAGTTATT GAAGAAGTAT TAAATTATAC TATTTTAAAG
    92641 GGATTGGGAC TTCACTCATA ATCGGACAAT TTGTGGATGT TTTCAGCCAT AAATTGACTG
    92701 TTGCTATCTG ACGTTAAAAA CCAATGCCAT CTATTTGGAT GTTCCGGGTT GGCTAAAGTT
    92761 GAACTATAAC CATCAGTTAT AACAAACACT GAATCGGGAT ATGGTAATCC ATCTAAAATA
    92821 CATTTAGATT GAATAAAATC TTCTATACAC TTAAATGAGG TTCCTCCTCC ACCATGAATG
    92881 CGTTTTAAAT CGGGGGGAAC TGGTTTTGCT ACAGTATCAA ATGTAAACAA ATCTACTAAA
    92941 AATTTATGTT TAGATAAAGT TTTAGAAATA TCCAAAAATT TATACTTATA TTCAATGCAG
    93001 GAATTACTGG TATCTAAGAA AAACCATATT TGGGTAAATT TTATATCCGT ATAATATCCC
    93061 TCAACATAAC TTTCTGTTTC TAAGAATATT GGATTTTCTT CAATGAATGA AGAAAGCCTT
    93121 TTATTATCTC GTATCCAAGT GTTTATAGTA TTAAAATCAT AGATTAATTT TTTCTTTTTA
    93181 GGTTTGATAA TTTTTTCCCA TTTTTTAAGG GGAGGTTTAA TATTAATTCC GTTAATATCA
    93241 ATCCATGCAC CTATTCCTGT TCCGGGATAT TTATGCGAAG CGGGTTCTCC AAAATTTTTA
    93301 ATAATATTTT TTAATTTGTC ATCAATATCT TGACCTTTTA TGTATGTTGA TAATGTGTCG
    93361 CAAAGTTTAT AATAATCTCC TTCTCCATTT TCCGAAATTC CATGAAAATC TATGCAACTT
    93421 AAGTCTGGGG TTTTTGTATT TTTTAACAAA GAATAATAAT ATTCAAATGA TTTTGTGCTT
    93481 GGTGGAATAT CTGATCCAGT AAATAAAGTA TCAACCCAAC AATATTCGGT CCAATCAAAT
    93541 GACAGTTTAG TTCGATCAAA TCCCATGTCG TTTATTAATA AATGATTGAC CACTATATCC
    93601 ATAGCTTTAT TCGCATTGGA ATCATCGGCT AGAGCAATCA TTCGCTTTCC ATGATTTAAT
    93661 AAAATGTGCA ACATTTCATG AGAAGTTACG AACGATCTAC TATAGAGATC TAATGATGAC
    93721 CAAAATTCAA AATTAAATAT AAATGAAATA GCATTTCCAA CTTCATCAAA AGTTATACAC
    93781 GCAGTTTTAA TTGGACTTGA ATTATCAACA ATTTTAGGTT TACCAATATC CCAAAATTGT
    93841 CGAAATAAAG ATGAGCGAGT TTCAAGCTCT TGAGCAATTT CAAATAATTC AAATGTTGTT
    93901 ATTTCCATAT TACCGGATCG CTACCGTAAG CATTAGTTTT AATTGGTTCA ATAATATTGT
    93961 TTATGGGATA ATCCCCAACA TCAATAAAAT CTTTTTCATG AATTATAAAT TTTTCTAAAA
    94021 GAGTTGGAGA AGATTTAATA ATGTTAATAT AGTTATGTAA TTGAGAAAAA TAAATAAAAT
    94081 CCTCAAATTC ATTTTTATTT ATTATCGATA ATAATAATGA ATTGACATAT TCAAAAAGTC
    94141 CAGTATACTT AGAAAGGTTA TTGGGCGTAT TTTTATTTTG AATCGCAAGT AAATCTACAA
    94201 AACTTAAAAA TTTATGTTTA ATATCTGCCG ATAATTCATC GGGATTTATT AAATATCCAC
    94261 TGGTTTTAAG CCAATAATTA TTTAAAAACA CGTTTCGTTT TGTGATGTTT AAGGTCGAAA
    94321 AATCATTTTG TTTTGTAATG ATTTTATCTA AACGATCTAC ATTATCTTCG GTGAATGGGC
    94381 AAAACTTATC AGATGAAAAT TTGGTCGCTA GTGGATTTGC TATTAAATAA TTTAAAGAAT
    94441 CATCTTTTTT GTGATTAAAA ATTAACTTCA ATCTATCTTC TTTATATTTG TTAAAATCTG
    94501 TTGTTCCCTC AATGGAAGAA TATATATCAC TTAAAATATT TTTAATTCTA GAATTTATAT
    94561 TATGATTGTT TACTGCCCAA TCAAAAAATT TATCATTGGT TAATAATAAA TTTGAAATTC
    94621 TTTCTTCCTT AAGATAATTC GAAAGAGTTG AATAATATTT TTCTTCTAAA ATTATTGTAT
    94681 TGATAATTTC ATCATAAACA TTTTCATCAT TTAATAGTGA TTGAACTAAT AAATAGTCGT
    94741 TGGAATTTAA TGCATCCATG AAAGAATTTA TGGACGGATT GCGCTTTAAT GCATCTTTTA
    94801 ATGCTCTAGA ATTAGCTGTT ATTGGTAAGA TTTCAGATAT ATCGCCACCA ACATTAAAGT
    94861 ATTGTAAACA ATATTCTAAT CTTCGGGGAG ATACTATGTC CTTTACAACA CTACTTTGAG
    94921 TTTCCCACCA AATTGTAGCT TGAGTTCCGT TTTCTCCGTA TTTTGATTTA AAGAAATCTG
    94981 AATTTGGTTT ATTTGGTAAT TGTACAATAA TTTGAAATCT ATCTCCTTGC GCCGGGTCTA
    95041 TAGCCTCAAC ATTATAATCC AATTCATCAT CGTGGGGATT ACATGCAGCC CATACAACTT
    95101 TTAAATTTGG AAACTCTTTA CCATTAATAG ATTTAAACTG GATCAGTTCC ATTAAGGCAT
    95161 TTCGAACCTT TGGAGATGTT CGGTTATATT CATCCATAAA AATAGCCTCT AATTCAGAAT
    95221 TCATATATCT GGGACGGATA TAATCTAAAA CTTCTGCTCC ATCTGTAAGA GTAGTTTTTT
    95281 TAGGAATTCC TATAAAATCT GTCCACGGGT CCAAGGTTCC TCCAGAAAAA ATCAAATAAT
    95341 TTTTATTTTT TATAAGTCCG TTTCTATTGA AGGTATCTGT AATTAATGCA GTTTTACCAA
    95401 CACCATGCTT TCCTATTAGG AGGACGTTTT GTTTTGTTTT TAGCCAAAAA TCCATTTTAG
    95461 GTGGAGTAGC ATTAATTATT CTAAATTGGG AATAATCCAT TTGTAATAAT ACTACCATTA
    95521 TATGGTATAG TCAAGTAAAT AATAGTAATG CCATCTATCA TTTTAAAGAA ATACTCTGAA
    95581 CCGGAAACTT TGGGAAGAGA TGATCTATCT TTAGCAGATT CTAGCAATCC ATACACATAT
    95641 TCAGAATGGG TTCAAAGAAA TTATGGCATT GCTCCAAACA ACCCCGAAGT CCAATATCAA
    95701 AAATATTTAC TAAATTGGTA TTCAGATAAA ACAAATAAAT TAGAAACGTC TACAGTTAAA
    95761 GAAGATTATA TAAATTTATT AAAAAGATTA AATGTTGTAT TTCGGGATGA TCCCCAATTT
    95821 AGACAATTTT CAACTATTGA TTTTGATGAT AAAATGCAGC TAAAATTAGC TGTTCCGTAT
    95881 TATGTTAAAA AATTAAAAGA AATTGCATTA TATTATAAAA ACAAAAGAGA ATCTATTAGA
    95941 TTGGCTAAAA TAAAATATAA TATGATAGGT TCTTTTAATT CAATCGAGAG AACTTTTTAT
    96001 GATTATATTT TAAAAGCATT TACTAAAAGA GATTATGTAT TAAACGTTCC AAGTCAATCC
    96061 GCATGGAATA TGTTTCCAGA TTTATCTTCA GTCAATACCG GGTTTTCAAT AGAAATTGAA
    96121 GAATTGTATG ATGATACTGA TTATTTTGAT GAGAGAGAGG AAGTATCATA TTCATACGAA
    96181 CTGTCTTCAT CTAACCCACT ATTTTTTATA TTAGACGATA TAATAAATCA ACAATTTAAT
    96241 GTTTCAGTTA TACAAGACGT TCCTTTATCA GGCTTACAAA TTCCTATAAA CTTTTCATCA
    96301 TGTGTTTCAG ATTATTCTTT AAATGCAGAA AGCTTACCAA TTGCAAATGA AAAATATTTA
    96361 GGAACGAACA AATACTATTT AACGGGGGGA TATTTTGAAG AAGATTTTTA TAATATAAAA
    96421 CTAGATTTTC AACTTGGTAA TAACTTTTTT TACTGGTTCA GTGGCGAGTA TATTGAAGAA
    96481 GCACCCCACC CCAGATTTGT TCCAATTCCT ATTAACGATT TAAATTGGGT TAAATATGGA
    96541 GCGACTAGTT CTCCCGTATA TTCAGCCGCT GATACTATAT TTGTTAATAA TAATGGGTCT
    96601 ATTGAGGGCG CGTGGTTATC TAATACCAAA ACAAAAAAGG TAGATGATAC GATGCAAGTA
    96661 AATGTTAAAA ATAACAAAGT ATTTAAATTT CCATACCCAA GTATTGGAAT ATCTGCCGAA
    96721 GGATTGGAGT GGACAGGTAA GGGAGTATCT GAATTAGACT CTTATTATAA ATCATTTTTC
    96781 CCAGATCAAT CTGAACAAAA TGAAACTAAT AAAATACTTA AAAAGCTTTA TTGGTTAGAT
    96841 TCTGATAGCA TATCATCCGT TAAACCAATT TCTATTCATG ATACTACATT AATTGATTCG
    96901 GGAGCATTTC CGTCAAAAAA ATTCCACCTA TCGGATAAAG TTATAACTAG ACCAGATACT
    96961 TCCGATGGAG TCCATGATTA TAATCCAGAT GAAATTTTTG ATAACGAATT AACGGTTGAT
    97021 TGGTTGTATG ATTTTGATAA AACCCAACTT CCAATTTTAG ACGGTATAAC TAACATATAT
    97081 TGGCCGTTAC AAACATTTAC ATCTCCAGAT GATATTCCCA TATCATATAC TTTTGGAGAT
    97141 AAATTAATAT TAAATTCAAT ACCAATATCA TATTTTGTAG GATCTACTGC CGGTACAAAA
    97201 ATTGAAAATG CTGATATGAT TTTCAGATTA GAAACGTCAT GTGGGCCTAT TGTAGAAGCC
    97261 GCTTGGTTAA AGGGCGCTCC ATTATCCTCG TTTAATTCTT GTATTACTGA AACTTTAACC
    97321 TCTCAAAATG ATGTTATTAC AACATTTACT ACTACAGAAA CAAATATTCC ATGGACTCCT
    97381 GCTAGATTAA ATAAAATATC TGCATGGTGG AATGTCGATA ACATTAACTC ATCGGGGGGA
    97441 AGATTTTCAG GATGGCCAGA TTTAATTTAT AATAAGCCAA TGGAATCGAC AGTGGCAACA
    97501 AAATTACCTA TATATGATAA CGATGATTTA TCTTTGACGT TAAATGGCCA AAGTGGAATA
    97561 ACAAATGTTG GATATTATGT AAATACCCCA CACCCAATAA CAATTGGTAT TGTATTTAAC
    97621 GTATCTAATT TAGCCGGAAC CCCGTTCCTA TTTGACAGAA ACACTTCACC CGCACTGGGA
    97681 ATTTATTTTA ATGGATCTAA TTTAATTTTA GTTGCTGTAA AATCAGGTAA AAGAAATACA
    97741 ACAATTATTC ATCCTGAACC AATTGAACTA AACACATGGT ATTATGCTAT AGCAGTTATA
    97801 AACGGAGACA ACTCTAAATT AATTGTTAAT GGGGTAGAAA CTATCGGAAA ACTTCATAAT
    97861 ACAACTTTAA ACGGATTTCG AGTTGGGGCT AGACATAGTA ACAACAACTT TTTAAAAGGT
    97921 AAAATACGGG ATGTTGTTGT AATTGACTCA AAATTGTCAA TATCAGATGA GACGGAACTT
    97981 AAAACCTATT TGGCTGGATT AGCACAAGAA GCCCCAACTA GACCAATAGT GACTACCACC
    98041 GATTTAATAA ATGAAATAAA AACTTTTAAT ATATCGAAAA CATATAATAC AACAACCACT
    98101 AAAAATGTTG GAGAGTTTGT TGAAGGAGCA TTTCAAGCAG GAGTCATGTT TAAGGCAGAC
    98161 TCTGGAAAAT TTTCTCGATT TATATGGACC GATTCTGGAG CAGGTCCAAG TAGAAGTTTA
    98221 AATAGTTCTG ATATCAAAGG ATTTCATGGA TTTGAACACG ATGATTTATG TCCATATAAA
    98281 CTTATTCCTG ATAGTGATCG AATAAGTCTA ACCCAAAGGA AGATTCCAAA TTCTCAATGG
    98341 AAAAAATGTG AATGTGGAGC TATAAATTAT TCTCCTATGG GACATACTGG AAATAGTTTT
    98401 AGGTTAGGGG GTATTTCTGA TTACATATTA TTAGATACTA CATACCCAGA TCCTCCTACG
    98461 TTAGATAGTT GGGTGGGGTC GGATGATGAA CCATGGTCAA CATCTGTAGA CTTTGCATGG
    98521 TTTAAATTGG ATTCAGACCA AATTGACGGA ACAACTGGTT GGGGTAAAGG TAGATGGGTT
    98581 ACAAATAGTG GAAAAGATTT TTTAATTAAA CCCGGAAAGA AATATCTTTA CTTCCGACGA
    98641 GGGCTATCAA CAAATTGTGA CGGCAATATT GGTTCTCCAT ATTTCATAGG TAAACACGAA
    98701 CACTGTTCGT GTCGTATAAC TGATTGTAAT TGTGAGATTA TAAATTGTTT GCCACAATGG
    98761 TATAAAGCTA TTTTTAAAAA TGGACAGTGG GTTGATTCGG GACAACTCTC GGAGATGGAA
    98821 TTAGAATCTG GATCTCATTA TCAATATATG CATAAAGATG AACAAGAATT CTCATCAATT
    98881 ATAGAAAATA ATGTAGAATA TTCTGATTGT CTTATTACTA CGAGCTTTTT ATTATCCGTT
    98941 CCTATTACTA ATAGTAAACC ATATTGGGCG GTAGGAACAT ATGAAAATAA TAAATCAACT
    99001 TTATATAAGG GGTTAATGTA TAACGGAGAA GGAATTAGAA TAATTGATGA TTATTTATAT
    99061 GTGAATTTAC CGCTCCCAAC TCCAACAATT TTAACGGATG ATTTATATTT CAGATATGAG
    99121 AGAAATATTG CGTGTTCAAC GGATTGCTTT TTATGGGAAC AACCCTTAAG TTGGGATATA
    99181 AAATTTGAAG AAAATAAATG GAATAAATTA TATATAGATC CCTGCGTAAA ATCTGATATA
    99241 TTACATTTTA TTCAAAATAC AAATTGTGAA ATATGTTATA AATTAAAGAA AAAGTGTCAA
    99301 GACTGTTGCG ATAAAGAAGA GGCGTGTGGA TGCATATTAG ATAAATGTGT TACAACAAAG
    99361 GTTGGTATTT CTGCAACTCC CGATCCATCT GACATTTTAT TGAAAACTCA TCACGACTTT
    99421 AAACCTGTTT TTGTAAATTA TCACGCTCAA CGAGCATTTA GGATGCCAGT TAGAGTGGTT
    99481 GATTCTACAT TAGGTCTTCC TCCGTCTGGC GGTAGATGGG TCGAGGAATC CCAAACCCTG
    99541 TTTACAGAAG TAATGCATCC ATGGGCAAAT ATTGCAAGTT TATATGATCC ATTTATAGCT
    99601 ACTGTTCAAT CTTCTAATTT ATATACCAAA GATGAAGTTG GTTTTTTTAC TCCAGATAAA
    99661 TTAGGATTTA CAAATTTAAT ACTCTCTAAT AAAGAAATTA CATTAAAAGA TGTTTCTTCT
    99721 CGGTCAGTAT CAAGCGTAGA TTTAGTAATA GATACTGATC ACTATTCTAG AGGACCGTAT
    99781 TCGGTAAAAT ATACGGATTC GTTATGGATG AAACACAAAT CTCAATGTTT AGGTGGAAAT
    99841 ATTAAAAATG CATCTACCTA TCAAGAGTTT ACGCCATATC AAACCATGTA TGAGTCTGTA
    99901 AAGGTTAACA ACTATGGAAT TCAGCGCCAA CACGATGTAC AATCTCCGTG GGTCGGAGAA
    99961 TCAACATCAC AATTCATTCA AGATGAAAGA TATCCAAAAA ATATAAAGGG AGAATATCCT
   100021 ATAACATGTG GTCCAAATTC TTGGTATAAT AACCAACCCG AAATTACGGG CACATTAGTT
   100081 CAATGGAAAT CTGATATTTA TGGAAATAAT TTTGGATTAT ATAAAACTAG TGCTTGTAAC
   100141 ATATGGACTC AACATAGTAT TCCGGGAGAA TTGTGGATTA GGGATTTAAT TGGAAATATT
   100201 GCACCCCCAT CGGAGCTATT ATCCAGAGTA ATAGATACCA ACAGTTCTAA TATAGAAATA
   100261 ACCAATGATA TTACATCTGG AAGAATATTA AATTTTGATA TTTTTTATGA CACTCTACTA
   100321 ATTCAAACTC CATCTAACAT AGTATTTGAA AGATTAAACA TGGATTTTGA TGATGGAGAA
   100381 ATTTATTCTA TTGCTGATAA CTCATCAACA TATAATTGTA ATTCATCTGA ATTTGCGGGG
   100441 GCGTGGTTAA ATGAAAAAGA TAAGTTAGTT ACTTTTGCAT ACATGAGTGG GAATTATCCA
   100501 ATTATACATC AGTTAGATAT TGATAATTCA AATTACAGAA CACTGTTTGG GCCAAATTCT
   100561 AATTTAGAAA ATTGGCAAAT AGAATTAGAA TCTTTTTCTA CTCCAAAATT AACATATAAT
   100621 ACAATTCAAA ATACTTTTAA TATAACATTC AAAGCCGTTT CGGCTTCTCA AGAAGTATTG
   100681 ATAGTGTCTA ATTTTAATTA TGAAGATACC TACATTTTAA ACTCCAAAGA TGTTAAAGTA
   100741 ATTCCAATGG ACTCCTTATT GGATAAGGAA CTTATTGCTA CAACTTCATA TGATGATAAA
   100801 TTATTATTTA TATTTGAACA ACAAACATGC CCCAATCAAA TATATCAAAT TGTTATAGAT
   100861 AACTAAATAT TAATATGGTT CAGTTTACAA CTGCTTCGGC ACTAAATTGG TCGCCCCGAG
   100921 GCGCAATATA CTTTAATTCT AATAGAAATA TATTAGATAC AAATAGTTTA AGCCCCTCTG
   100981 AAGATTTTAT AGAATCTCCT CCTCTTCAAG GAATTAAAGA CGTTTCAATA AATCATGAAA
   101041 CCATATTTTT CTTAACCGAA AGAAAAGGTA TGAATGATAT TTTTTCCAAC GAAAGAAGTA
   101101 TATCAGCATT CGGATTATCT TCTTTACCGC TAAGTTCAGA TTCCATATCT GTAGGGCTAT
   101161 CTGGAAATCC AGCTTTCGTA GAATATTATT ATTGTGCAAA TTCTCCACAG TATAATCGAA
   101221 CAGTAGATAT TAAAACTTTT AATTATAATT TACCTACTAA TTATGTTCTA TTTTCTCCCA
   101281 TACGAGCCAT AAAGGGTCCA TATCAAAAAA TAGAAGATGA CCCATTTTCT GATATTATCA
   101341 CATCTTTAAA ATTTAATATA TTTGGTCTTA AGAATTACAT GACTCCTTGT TATGAATATG
   101401 ATGTAACCGG AAACATATCA CAGAGGGATT ACTCTAAATT GTTTTTGGGA ACTAATCAAA
   101461 AGTTTGGATA CTCTAATATA TTTTTAGGTT ATTCTTCTAA TACCACTCAA TTTGTTTTTA
   101521 ATAACAATGA TACGACTTAT TTTCACTATC CATATAATGC TCCGAACGAA TATTTAAATT
   101581 ATACGACATT AATTAGTCGA GGAGCAAAGG CTGGAGATTC TCCCATGAAT TCGGATATTA
   101641 TTGCAGAAGA CCAATTTGGA TATTTTTTAA ATACATCATC TGGAGGAACA TCTAAAAGAA
   101701 ATGGAAACTT TTTATGTGCA TGGTTAAGTG GATCAAATGA TTGTTCTTGT GACTCAGTAT
   101761 GGGTAGAGAG ATGGTTTAAT CCCGATACAG TTTCACAAGG AGATGCTTAT ATACTTCCAT
   101821 CTTTAGATGT TAGTTGTGAT GGTGTGTGGG ATATTGAATC TAACATAGAA TTAATACCAA
   101881 CCAAAAAATA CTACTATGAT AGATACGGAG AAGATCGGAA TGATTTAGTT GTAAAGTCAT
   101941 TAAGTTCTAA ATTAATAGCA CACTATGATC AATGGTCACA TATTTTATTA GATTCTTCTG
   102001 GAAATAATAA CAATGGTCAT ATTTTTGAAA AGTATCCTGA AGAAACGGAC ACTTTAATAT
   102061 GTAATGGAAA AATACATGCT CATATTTCTC CAACTCCAAC ATTATTGCGA GAAAGAGAAA
   102121 TAAGTGTAGG AGCATTTGCA AAAAAAGATG ATTGGAGTTG TGGTAAAACA TCACAAATTG
   102181 TAGGAAATTA TTTTTTTGGA GGGTGGGGAA TATTTTATAA TACTGGTATA CCAAATAGTA
   102241 TAATTTCAGT GGGAGATACT GATGGGGGGC TATATTCTTT TAATATCGAA GGAACTCGAT
   102301 TGTTTGAAAA AAACTTAGAA GCGGTTAAAA CAATAAACAA TGTTAGCGTA GATTGGTTTG
   102361 CCACAGATTT AAACGGGGTT CGTTGGATAC TGGATGCATA TAGCAACAAA ATTTATAAGA
   102421 TAGAAGTAAA TGATTTATTA GTAGAAGTTA TAAATTTTCC AAATTCTTAC AATGTTAATA
   102481 AAATTCAAAT TGATCCAAAT AACAGATTAT ATCTTCATGA CCTAACAAAT AGTAAAGTAT
   102541 TTGTTCATGA CGAATTAGGA ACTTACGTGG AATCATTTAA TGCTCCTGCG TCCGCTACTT
   102601 TATTTGAATT AGATTCTGTG GGAGAAATAG TATTTGATGT TGGAGATATT TTATCTTTAA
   102661 ATTCACAAAA TGTAAAATAT CGGGCGTGGG GTAGTAATTT ATATAAAAAT GAAGAAGTAT
   102721 TATATCACTT TAATGATAAA ATTTTAGATT TAAAAATTGA TAGTGATGAT AATATTTGGA
   102781 TAATATATGA TGGAAATAAA TTAGTTAAAA TCGATTCCGA AGATAATATT ATTTTTAGTC
   102841 GAAGAGTTTT ATCTACATTT AAAACGGAAA GTTCTCCCAA ATTAGGGTTA ACTAGAATTG
   102901 CTAATTCTAA TGGGTGTGAC GAAAATAGAG TATGGGTAAT ATTCGAAACT TTTAAATATC
   102961 TAGTAGAAGT AAACACAAAT GGTGAAGTTT TAAATGCTAT TGATACTTCT CAATATATAA
   103021 TAACTAAAAC TTGCACCAAA TACGCTTTGA GGGCTAGGGG TGATTTTACG GGATTTGATG
   103081 TCAATCGTAA ATATGAAATT GTTAATGGTA AAAATATATC ATTAACAAAT CCAGCATTAA
   103141 CTCTTAAAGT TAAATTAAAA AATAAATGTG GAATAAAGCA ATTTAAATTT ATACACCTAC
   103201 CTATTTCTAA TTTAGAATCT GGCTGGCATC ATTTAGCTAT GACATATAAT GGAAATAGTG
   103261 GAAAATTAAA ATTATTTTTA GATGGTATAC TAGGCGGTAT AGCTAATTTA GATCCGGGAC
   103321 TATGGAACAT AGATTATAAT AATATAACAC CAATTATAAT TGGAGGAAAT AGCGGTAAGC
   103381 TTGGGTCAGA AAACATCGAA AGGTCTATTA TTAATTCTCA ATATTTTATT GGAAATATTG
   103441 ACGATGTTAG AATTTATTCT AAAGAATTAA CACCGTTCAA TATAAAAGCA TTATCCGATA
   103501 TTAAATTAAA ATTATTTGAA GATTTAACTT GGAATATTGA AACCCAATCA AAAAATTATG
   103561 TAGAGAGAGT AGATAAATTT TTTATGAACA AAAAACCGGG ACATGCTACT AGACTGTTTA
   103621 ACATTAAAAT AAATGGATTA GATATTCCCG CCGATTTAAA ATTATTAATT GAGTCTTCCA
   103681 TAAAAGATTC TGTAGAAAAA ATTATACCTA CTCATACCGA GTTACATGCA GTTGTATGGA
   103741 GTTAAGTTTC CAATAAATAA TAGATATGGT TTATTCAAAT GTAACAGAGG ATACGGCGTA
   103801 TCCTAGTGAA ATTTTAGATA TTAATTTTTC AACATCAAGT CCAATTACGA CAAATGCGTG
   103861 GGTTCGATTT TCTAAGGTAG TTCGTAGATT TGGAGAGGTT CCCCAGTATT TATATTCTCC
   103921 GGATGCCCCC TCTACTTTAT ATTCAACAAG TTTCGATGCG AATAATTTTA CATTTCCGAC
   103981 CATAACCACA TTAACATGGG AATTAGAAGA TCAGTCGGAT TCCATGTTAA GTTTATATTT
   104041 AAGAGATACT GGCGATCCTT ATATTAATAT TATTCCAACC AGAATTGTAC CAACTTTAAC
   104101 TGTAGTAAGT GAAACTCAAA TTAGTGGCAC GTTAAATAAA TACTCTCGTA ATGTATATAC
   104161 CACTTTAACT TCTCCAGATA CTGAAGATTT AATAACTGCA TATATTACTC CAAATTCTCC
   104221 AACAGCATTA GGTATAAGTG ATATACAATA TGATGTTCCA AGTATTAAAA AACGAATAGT
   104281 AAATTCTAAT TTAAAATTTT TAGGATCTTC TGTTTCAAGT ACATCAGGAA CTTTTGGTAA
   104341 AAAAATAATT GGAGTTGGGT TTAGAGTTGA TCTAAAAATT GGAGCAAACG TTGTATCCTT
   104401 TTCCGTTGAA CCCTCCCCCG GAACTCCAAC AAATTTAATA ACTAAATTAA AACCAGAACA
   104461 AATTGGAGTA TATACTACTT CCGCCGTAAC CGGAACTATA GACTATTCTA CGGGAGCATG
   104521 GACACTAACC TTTACGGCTG GAAATTCCGC TCCAAATTCT TATGTTTACG CTTCATATTT
   104581 AATACATGAA ACTGATGTAC CTATGACATT TTCCACTGGT GGATCGGGAA CAACATTTAC
   104641 TATAAGTGAA AATCTTCCTA TATATCTATA CGATATAGAT TTAAAATATT CTATAGATAG
   104701 TGTAAATTAT TATGCTTGCA GTATAGGATT TAATGCATAT GCCGAAATTG AGGATAATTA
   104761 TTCGTCGGAA GTTTCAGTTT ATCCAAAATT TAGAGACTAT TATAGATCGG CTATAGTTAG
   104821 CCCGAATGCA ACCCATTCTA AGTGGAGATT ATATTCAGCA GTAGAAATAA ACGATTTAAG
   104881 TGCAATTGAT GGAGACGGTT CTCCATATAA GGTAAATTCA TGGATAGATG GAGATAATTA
   104941 TCCAATTAAA CTTAATTCTA AAGATGATAG TTTTCAAAAT TATTCAATGG TTCTTGAAAT
   105001 CAGTTCTACT AATGGATTAA TTAAAAGTTA TAATGTAGAA TTTTACACAA ATACTGCAAA
   105061 TTTATTTTTA ACTTTATCCG CTCTTCATGA ATTTGACAAT AATGTGGATT ATGGATTTTC
   105121 AATAGATTCT GGTGTAGAAT TAGATCCAAC ATCTTTAATA TATTTTGATA TATTTCCAAA
   105181 TCTAAATGGC ACAACTCTTA GCTTTGTAGA TGGAACTCCC ATAAGTTTAA ATACTCCATA
   105241 TGAATATCAA TATGTGTCAT CGTTAAGTGC ATTAAATGTA GGAATAGGAA CAACTACAAT
   105301 ATCATTAACT TCAGATTTTA TTCCCGGACT TGAGGGAGGT TATGTTATAA CTTCTACTCT
   105361 TCCTCTTAGT GATTATGATT TAAAATTTTC TATAACCAGA GATGATTCGT GTGATTTGGC
   105421 CGATGTTTTT GATGGATATG CGTATTTTGA AAAAGATAAT AATGGAATTA AATATGTTCC
   105481 TCCAGTTGAT GGAAAACTTT GTTGGAATAT AGCTACTTCT CAATCTTACA CACTAACCGC
   105541 TACTAATAGA AACAATTCCC AAATATTTTT AAATTCTTGT GTTCCTAGTA TATATAACGA
   105601 TCTTTTAAAA TTAAAGTTTA GAGTTGGTTC TCCATCAACT GTTGCTCAGG GCGGAAATGT
   105661 TACATTTAAT CTTAAATTTG AAGGATTAGA TGAAGTTGAG GCAACTGCCG TTCCAAAAAT
   105721 ACTCAATATT CAAAATATAC CAACCCCTAC CGTATATGAT GCATTTTTTA AAGTTTTAAA
   105781 TGAAGATGTT GTATTATGTA ATTCTAGAAA TACAATAAAT TATCCACTTT TAACTGGAAA
   105841 TTATGAATTA ACATTTGAGA TTGATAATCT TCCATTTATT TATTTGGAAT CAAATGTAAG
   105901 GTGGGTAATA GATGGCGTGG AAACCATTGG AGTTTCGTCT GTTACTCATA CATTTGATGT
   105961 TGACGACGTT GATAACATTT GTTCAGAATT ATATATAACA GATATTAGGC TTGCTGGATG
   106021 GGCGTCTCCA TTTTGTTTTA CTGACAAAAT TTGTTTTAAT TTTGTTGGAA AAAATGAAGT
   106081 AGATTTTATA GCGTTTCCAA AAAATAGATA TTCTGGAAAA TCCAAAATTA ATCAAAATTT
   106141 TACAAATTTT ATAAATTCGT ATGGCAACAC AGCCTATAAT TGTGGGCATA CTGAAACATT
   106201 TTATTTATCG GCAGAACCCG GTTATGATAA ATATGATTGG CAGATTGGAA ATTCAAAAAA
   106261 AAGTTCAAAC ACAAATACTA CAACTATAGG AGTTAGAGGA ACTCAAAACA ATGTTAATAT
   106321 TTTACAAACC ATATATGTGT CCGCATATGA TTATGACAAA TCTACAAATG TGCCATTTAT
   106381 AGGATTTTCA GATAATTCAT CTCCACTAAA ACAAGATGTA TTATTTTATA ATTATTTTGG
   106441 TTATGAAAAT AATTCAACCA CATCTAAAAC GGTTTTTAAT TTAAATGATT ATAAATCTAT
   106501 TCCATTTTTT GTAAATCTTA ATTTTGATCA ATTGACTGCT TCTCCGGTAA GTATAGTTCA
   106561 GGGAAGTAAT GTTACTATAT GCTTATCTGG AAATAATAAT AGCACATATT TAGAAATTCC
   106621 TATTTCTAGC GACTCTACTT CTAAATTTTA TAATTTTTCA ACAGATTATA ATAATTTTTT
   106681 TAAAATTCGT CCAAACACAT TCAATACTTT AAATATGTGT ATATCTGCCA ATCTGGCATT
   106741 GAGAATAAAA GACGAACCAG ATTTTAATGT TAGACCATTT AACACCAATA CGATTTGTAT
   106801 ACCAATTACC GCATATAATG GTCCATTTTT GTCTATATCT ACCGAATCAA ATTGTATAAG
   106861 TTCTGGACAA TATGTTTCAT TTAAAAATTC TACTCCATCA TTTTTAGGAT TTACATATTC
   106921 TGATTTTACT TTTGATGATG GTAATGGAAA TATTATGTAT ACTGACACTA CATCGGAAGA
   106981 ACTGACCGGA TTCTATAATG AGTCAGGAAC ATATACTCCT AAATTAAGTG GTATACTTAA
   107041 TGGAAATTTA ATTGTAAAAC AATTTAAAGA TTTTATCATA GCGGATTGTG GAACGGGATG
   107101 CCAAGAATAT GATATCGAAA TGACCAGAAC ATTTCCAGAT GATTTAAATT TTCCTTATAA
   107161 TTTAAATAAT GTATTGTTAC CAAATGAACG ATTGACCCAT TGGAGCATTA ATGATGCTTT
   107221 AACTAAAGCA TATGAAAATT TCCAATATTT GATAAACAAT TCAAAAGCAT ATTCTATAGA
   107281 TGTTCCTACC TTGGAAGTAA ATTCTATAGA ATATGAGGGA ATTGGGGCGG GAGTAACGAC
   107341 TTGGAAAAAA AGAAATTCTT TATATTTTTC TATAACTACA GATAAAACTA TTAAAATTAC
   107401 AAATGTTGAA AATCTATATG ATACTTCATT AGAGTATGAA GACAGAATTG AGGTAGTAAA
   107461 AAATGATAAT GTTTTGACGG AGGGAGAACT ACTACAAAAC CCATCGGCAA TTGATGTTGG
   107521 GCCGAATGGG GATTACTACA TAGTAATCGA TTCTAAAACA AAATCGGTTT ATGTGTTTGA
   107581 TTTCGATAAA GTTAAAAATA AATCAAAATT AAAAACGTAT TGGGGTGGAC CCGGAAGCAG
   107641 ATCGTCTAGA ACAAAATTTA ATAGTCCTAA TGATGTAATT ATTGGACCGG ACCAATCCAT
   107701 ATACATATCA GATAGTAAAT CATATGTTAT TAAAAAATAT AATAAAAATT ACAATTGGGT
   107761 TAAAAACATT TTAAATAAAG ATTGGATTAA AAATAAAAGT CAGATTTTAT CAATAGATAT
   107821 AGATTTAGAT AATAATCTTT ATGTGTTATG TGATGATAAA TTAGTATATA TATTTTCTTC
   107881 CGATGGAGAG CATATAAATA AATTTAAAGT TAAGGAAACC GGAAAATTAT TCATAAACAA
   107941 AGCATTTCCG GGAATATGTT ACATAATAGG AGGCAAGTCT ATTATAAAAT ATACCACAAA
   108001 TGGTATAAAA ATAAATAAAT GGATTCGTCC TAAATTTGAA ACTTCAGTAA TTGGAATAGA
   108061 ACAGTCTGGA GGATTATTAA CAGTATTAAC TGAAAATAAC GTGTATACCA TATTTGACTG
   108121 TATCAAAGTT GATTTACTTA GAAACGAAAC ACTAGATTCA AATTTTTGGA CATATGATTC
   108181 TCTAAAAGTT CATAAAGATG AATTTGTTAA TGATTGGAAT TATAATGATT CATTTTTTAA
   108241 ACTATTTCAA AACTTAACTA TGTTTAGAAA ATCAATAATA AACAAATTTG TAACTTATGT
   108301 AGATCCTGAC AATTCAGATA GAATTATTCA TAGTTTTGTT CCAATATCTC CTGATGAATT
   108361 TATAGTTTGT GAAGAAGAGT TGTCTCCAAT TGGAGTTAAT GAATTTGTTT CATATGAAGT
   108421 TTTAAATAGA TCGTTATCTC AGATTCAATC ATGTATGGAC TCATTGCTTG AAACTATTAA
   108481 AAGTCGTCCA AGATCGGCAG AAGATTGTGG TGGTCCTTGC TTTACTTGGA AACAATTAAC
   108541 AACAGCAAAT AGTATCCAAC CAAATATATG TGAAACAAAT CCCATATCTT GGGTAGAATT
   108601 AGATAATTAT GGAGTTACCG ATTGGTATGG ACTAACATGT GACAATTGTT CAGCAACAGA
   108661 ATTGGAAAGA TTAGAATTTG TTTTAAGTGC AGCAGAGAAT AGAGTTCCTT CCTCTATTGA
   108721 TAAATGTGAT TTTGACAGTA AATAATACTA ATGAATTTCA CCTTTGAAAA ATTAGATTCT
   108781 TCATGTTTTA ACATTTTACC GTTAAGTTGG AACGAATGTC CTAAAGAAAC TCTATCTACC
   108841 ATAGGAATAA ATTTTAGTGC ATTAGATGCG GAAGTATGTA ATTTATCATT TTCTGCTGAA
   108901 AATTTCTGGA ATCCCTTATA TAGTGATTTT GTATCAAATT CGGCAAATTG GAATTCGGTA
   108961 TTTACAACAG TTAGAGATAA TAGTTCATGC TGGCAATCCA CCTACATCAC CGTTCGAGAA
   109021 TTAAGCGCAT CGTGGTTGTC TCCTATGACT ATTATTTATC CCTCGGTATT TGCCCAAGAT
   109081 GTAAACGGAC AATCTGTTAT TGAAGACTGG ATAAAAACAA ATTTTCCAAT ATCTCAAGGA
   109141 AACTGTGTAA ACTACTTAAA TGGACAATTA ATGAAAGTAT TCAGCTTAGA ATATGCAACA
   109201 GAAAATCAAC AATTTTCATG CAGTTGCAGA TCTAATGGAG GAAGAGTTAA TGTTCGATTT
   109261 ATTGGAATCG GAACGATTCC TGTAAATTGT GGATGTAGTT GTAGCCCCGG AAGTGTAAAT
   109321 TGTCCAGATA AATTTGTTAA AAAGGTACTA GGATTTCAGT TTGTAGTAGC TAATGGAGAG
   109381 TGGGTATATA ACGGAGATGT TTACTAATGA AATATTTAAG TCCATATTCT AATCTAGGGG
   109441 ATTCTCTTTC TTCTATAAAT TTTAATTTTA CTTGCTTAGA TATTAAGCTC TGTAATTTAC
   109501 AAACAAATGC AAATCAAAAA TGGAACAATA CAACAATAGA TGATGTTTGG TTAAATTCTT
   109561 TTATAGAAAC ATTTCAATTA TCTTCAAATT GGGAAACTAC TAAAACCCAA GTTCGAAATG
   109621 CTTCAGCCTA TTGGGATCGA AGAATCAACA CGATCATTTA TCCAGATCCC TTTCCCGAAG
   109681 GACAAGCATC CATAGATCAA ATTAAAATAT GGATAAACAC TACCTTTCCA CCAGAAAACT
   109741 ATAGAGCAGA TGAAAAATTT ATTATATATT TTTTTGAATG GTATAAAGAT CCGGCTTTAC
   109801 ATCGACCACC CAGAAGCAGT AGAACTAGAT TTGGAGGATT AACAGAAGAC AATAATGTTC
   109861 ACGTTAAACG GGTTGGGTGG GCGTCATTTG AAAAAGTAGG TAACGTGTGG GTTCACACCG
   109921 AACAATTACA TTTCCCTCAA TATTGTTTAC CCGAAGATTG TAGTTCGTGT TGGGGCATAA
   109981 AATATAATCC CGACCATCCC ATATGTATTC CCCAACCTAA ATACTATGAA TTATCTTGTG
   110041 TAGAGCTTAT AGACGACGAT CCAGATGAAC CAGTAATTAC AGATCCATGC GAATGGTTGG
   110101 ATTCTGTAGT AATTTCTTGG AATTTTCCAG TATCTAAAAT ATATTTGGAA ACTAATTTGC
   110161 AATTTCAAAA ATTATCATCC ACAAATTTAG TTCCATTTCA GCTTACTCTT CCACATAATC
   110221 CTTATCTAGA TTTAATTTCT GATGGAGTTT ATAATAAATT TATTAGAGAT TCATCTATAC
   110281 CAACAATAGG TGAATCTTCC GTGGAACGAT TGAGTGCTTT TCATATTTTA TATACATATC
   110341 AATATGTGGC ATCTGCAAAT ACTTTTACTC AAACAACTAC ATTTAGTAGT ATAAGTTCTT
   110401 CAGATTTTTC TTTAAACGAA GATATAGATT TTCCATTTAG TTTTTCTAAT TCAGAACTAT
   110461 TTCGTTATAT TAGGGCAAAT AAAGGAGATA TTTTATTATC TCCCGAATCT AGTGCGTGTC
   110521 CGTGGTCTAT TGAAATTGAT TCTACATGGT ATAGGTGGGT CACAAATAAT TTAGAAGTAT
   110581 CCTCTACCCC ATACTGGCAT ATTGGAATTG AACCCGGAAG TGCGCTTGGA TTTGATTATG
   110641 AACCGTCTCC ATTTGAACCA GATTCAGTAT ATACGTGGAA TGCGGCCATT ACCAGCATGG
   110701 GGGATTCATT ATCTGCATAT TTTGGAACAT TTGTAGATAT GATGGGAAAA ATTAATGATA
   110761 TACGAATAGT TGCATAAATG ATTAATCCCT TATAAATTAT TATGTAATGA AACTACTAAA
   110821 GAACTATGTT AGAAACTATA AAGAAATTAT AGACTATTGT ATTACAAACC CAGATAAGTT
   110881 CATTCATCGT AATTTGGATG GGGGTCATCA AGGACCGCTA CCATTTGGAT CAAAATTTAA
   110941 AAGTTTTAAA AATCAAAACA TGAGCGATTC ATTTATGGAT TTAATATTTA AAGATTGTGA
   111001 TTTTGACCCC GATTTAAGAG ATTTATATTT CTTTATTCAA ATACAACGAT ATGATCCGGG
   111061 AGATTATATA GTTCCTCATA GAGATAATTA TACGGTTAAA AAATTACATT TAGTTACTTT
   111121 AACTACTAGT GATTGTGACG GATTAGTAGT AGAACATAAT AATGAATTGA TAAAGATTTT
   111181 TGATTTAGCA GGACAAAAAA TTGAAACGGA TTTAAATGAT TGGCATTGGG TCGATCCCGT
   111241 TAGAGATTTG AGATTTAGTT TGGTAATAGG AGAATAATAT GTACGTATAT TTTTTATTTA
   111301 ATAAAAAAAC ACAAGCGTTT ATTGGGTTTA CATTAGACCC AAAAACACTA ACGGGAGAAG
   111361 TTTTATGGAG AAGAATAGAA ATCAACAAAG ATGAAAATTT AGCAAATTTA ACATGGGAGG
   111421 GAAACTTCTC TACTGGAAAA TTTATAAGAA CTACTGATAA AGAAGCTATA GTGTCAGAAA
   111481 TTGATTTAGA AGAAAAATTC TATAATAGAT TTTTTAGGTT ATATAATATA GAAAAATTAA
   111541 TCACTATAGT ATTACTTCAA ATTTCCAAAA ATATTGATCC ACAAGACGAG GATAAACTTG
   111601 ACCCAGAATT TAATAAAATG TTGAAATTTT TCATCAAAAA TCATAATAAA TTTTTAGAAG
   111661 AAATTGAATA TTTTCAAAAT TCACCAAAAC ACAAATATCA AAGTAAAGAA GATATGAGAT
   111721 CTACTCTAAA CCAGCAATTT AAAGTATAAA TAAATATATG AAGTTCTTAC AAACATTAAA
   111781 AAACTTAGGA AAAATCAAAG AATATGTTGT TGTTCTTTTA GTTATCGTAA CTAAAACAAA
   111841 AAACATTTTA ACTTTACTTG AAAATGAACT TAACGATATT CCGGTCGGAG ATAAAGTCAA
   111901 AGAATATCTT CCAAAAGTTA AAGAAGCTTT AGAAACAGCA GAAACAGCAA TTACTAAAGT
   111961 TTTAGGATTT TTTGGAATAA AAACTTCTTC AGCTTCAGCA TTAAGTCAAA CAGTTGAACA
   112021 AGAAGCTAAA GAGTTGGAAG ATGCTCTTAG AAAAATAAAA AGCCTTTAAT TTTTAAACAT
   112081 TAAAAAGGGA TGGTGAACCA TCCCTTTTTA ATAAATATCC TTATGGGTCG AGTCATAACC
   112141 ACAACTACCG ATTTATCTAA TTATACGGTA GGAGACGCAA TTAGAATTGC AAATTCTAAT
   112201 TGTTGTTGGG TATATTTAGG TAGATCCGCC CCTAATTTAA ATTTAAGAAA TGTGGATGTT
   112261 ATTGGTAGTT GTGATTATGA AACAACTACT ACTTCGACAA CAACAAGCAC AACTACTTCG
   112321 ACAACAACAA GCACAACTAC TTCGACAACA ACAAGCACAA CTACTTCGAC AACAACGGAA
   112381 ACTACTGGAA CAGGAACCGG AACGGACACT TCCACAACCA CTTCCACAAC CACTTCCACA
   112441 ACAACGGAAA CTACTGGAAC CGGAACGGAC ACTTCTACTA CTACAAGTAC TACTACAAGT
   112501 ACTACTACAA GTACAACGAC ACCGACTCCT GCATATTATT CTTATTCTTT AGGATATTCT
   112561 GATACATCTG GTTCTATAGC TTGTGATAAT TGGGATTCGA ACATTCGAAT CCCAATGTAT
   112621 TCAAATTCAT CATCATTATA TAATGGTGTA TTATTATATG AAGATGTATC ATTAACGGTT
   112681 AGAGCGACCG AAGGGTATTA TGCAGATGAT TTTAAATTTT GGTTTGTTCA ATCTCTTCCC
   112741 GCCCCTTCAG AATTAGGGGG AGAAACCGCT TGTGCTGCTA ATACAACGAC TACAACATCT
   112801 ACTACAACAT CTACTACAAC ATCTACTACA ACATCTACTA CAACATCTAC TACAACATCT
   112861 ACTACAACAT CTACTACAAC ATCTACTACA ACATCTACTA CAACTCTACC CCCCTTACCG
   112921 TATTCATTTA GTTTAAGTTA TGATGCGTCT TCTGGTCCAA CTGCGTGTAC AAATTATCCC
   112981 GGATCTACCT CTGTATATTA TTCAAATAGT TCATCATTAA CAACCTATAC TTTCCTATAT
   113041 AACGATATTT ATGGAACTTC TGAAGTATCT ACCGGGTATT ATTCAGACGG AACTTATTAT
   113101 TACGAGTATA TTTCGTCTTT TGGAATTGTT ACAACAACTT CATGTTAATT TAAATAACTA
   113161 TAAAAATATT TAAATTGACT TTTAGATTTG TTAATGATAA TTAACAACAT GACTCTCACT
   113221 ATAGGTATGG CCACATATGA TGATTTCGAT GGTGTTTTTT TTACTATTCA AGGATTGAGA
   113281 ATGATGCATA AATTTTGTCA AACGGATGAA GTAGAATTTA TTGTTTTAGA TAATAATCAT
   113341 GAAAGTAAAC ACGGAGAAGC AGTTAAACAT TTTTTAAATT CAGTTCCAAA TAGTAAATAT
   113401 ATTACCTTAG ATTCTCATCT AAGTACCTTT AATAAATATA AAATAAGTGA CTATGCAACC
   113461 TCTGAATATG TTCTTATAAT GGATTGTCAT GTTTTAATTG AAATTGGAGG AATTGATGCT
   113521 TTACTAAATT ACTATTCACA AAATCCAAAC TCTAAAAATT TAATACAGGG GCCATTACTT
   113581 TATGATGATT TAAATCATAT GTCTACTAAT TTTGGAAAAC GATGGAGTGG AAATATGTAT
   113641 GGTGTATGGG AAACAGATTT AGAAAAATAT AATTTAAACA CTCCATTTGA AATAGATTTT
   113701 CAGGGGATGG GATTATTATC TTATAAACTT GAACATTGGC CCGGTATAAA TCAAAATTTT
   113761 AAAGGATTTG GAGCGGAAGA ATGGTATATT GCTGAAAAAT TCAGGCAGGG TGGGGGAAAA
   113821 AATATATGTA TTCCTCAATT AAGATGGAAT CATAGATTTG GTAGACCGGA GGGAGCCAAA
   113881 TACCCCCTAA TATTAGAAGA TAGAATATGG AATTATTTTG TGGGATGGTT GGAATTATAT
   113941 AAATATCCAG AACACCCTTT AATTGTAGAA GCAATAGAAT ATTTTTCTAC TAAACTTCCT
   114001 AGACCATTAG TATTAAATAT ACTAAATAAA GCTATTAAAT TATACACATG ACATTAAATC
   114061 AAGGAGATAT TATAGAATGG GTAAATTCGG AATCATCTCA AATTGTATGG ATGATTTGTG
   114121 AAGATTCAAC AACGGGAATA GTTATTCATT CAGACGGATT AATACGAATA GGAACACTAA
   114181 CTTATAATAT TTCTGAACTT CCAAATATTA AAAAATTTAA AGGAACTGTT AATATAAATT
   114241 CTAATTAAAT GAACAGAGAC ATTATATATA TAGGAAGTGG AAAATCAGCT ACATTAATTT
   114301 CTGAAATAGA TACTTCAAAG TTTATTACGT GTGCAGTTAA TAATGCTTGG AAATTATTTA
   114361 ACAATATTTC CCTAGATTAT TGGATTCATT CCGGAGATTT TGTATCTCCG GATAGACCAT
   114421 ATAAAAACTC AATAACAGAA ATTGGTCCCA TAATATATTC AGAAGCCGCT ATAATATTAT
   114481 GTGATATATT TAAAATTAAA ACAAATTTCC CACATCATTA CATAGGATAT ACTATCTTTT
   114541 TTCAAGGGCT ATATTGGATT ATGACAAAAT TAAAACCAAA AAATATTTTT TTATTAGGAT
   114601 TTGATCATGA TTATAATCCT TTAAAAGTTA AATTATGGTT AGATTCTGGT TGTCCTGCTC
   114661 CACATAATAA CTTTTTAAGT AAATCTCCAA TAACTGATCC AAAACCCGTC CTTAACGAAT
   114721 TTTTTAATGA TATGGAAACC GATTCGTTTT ATGGTCATGG AACTCCAGAT CCGATGAGAC
   114781 TAGGAGAAGC CGAAATTTCT TTATTTTTCA ATAGAGCTAA AGAATATTCC AACAAATTAA
   114841 ACATTAATAT TTATAATATA TCTGGAATTA CGACTGGGTT AAATACATTC CCACAAACAG
   114901 ATATATCGCC GCATAAATTA AAAAATTGTA TTTAATATGA AAAAAGTATC TTGTATATGT
   114961 CCAACCCGAG GTAGGTTTAC CACTTTAAAA GAATCAATAT CTTTTTTTGA TAAACAAGAT
   115021 TATGAAAATA AAGAATTAAT TATTTTTAAT AATCATCCAA CTCCAATAAT AAGAAGTGAA
   115081 AATTTAAAAT CTAATATAAA AATAATAAAC GGAGGGGATT ATACCGGATT ATCAATGCAA
   115141 CAAATATATT TTGATTTAAT GAAATATATT GATCCGGATA GTTCGTATAT TAGTATTTGG
   115201 GATGATGATG ACTGTTATTT CCCGTGGCAT TTATCTTATA ATATAAGCTT GTTGGAAAAA
   115261 TTAGATGGAC AATGTATTAA ACATAAATAT GGATATTGGT TAAATATTAA TGATTTACTT
   115321 AACCCAATTT CATTAGCTAA AAACGTTTTA GAAGCAAGTA TGGTTGTAAA AAAAGAACAT
   115381 GTATTTTTTA TAAATTATCA CAATACTGAC GATATAAATT TTAATTGTCC GCATATTCCA
   115441 TGGATAAATA AATTCACGGA AACCAATAAT TTTTTATATT GTGATAATAT TACAGCCATG
   115501 TTTCGATGGA ATTTTAATGT CAATAGAATA AATCACCACC TTCAATCGGT AGGGCCACAC
   115561 AAAAATAATT CAGATACAGG AGATGGTGAA TATTTAAACT ATACTCAATT GGATGAAATC
   115621 TATAAATTTA TGTGTCTAAA TATTAAAGAA TCTTATATTA ATGGTGAGGT TAGTGAAGTC
   115681 GATAATTTAT GGAAAGACTC TTTGTTGTTA AAATTATTAT AAATAAAATA TATGTATTCT
   115741 TATGATGAAA AAAGTGAACA CGGACTCCCG TGGCATACCA ATTTTATTGG TCAACGTATG
   115801 CAACACAACT ATTGGTTATA TAATATTGTA GACAAAATAA TTCTCGATAA TCCACAAATT
   115861 TCAAGTATAA TTGAAATTGG AACGGGGTAT GGGGCATTAA CGACGGTGTT TGGGTTGTGG
   115921 GGAATCAAAA ACGATATTTC GGTATTGACT ATCGATAAAC AAAATATTCA CAATGAAAAA
   115981 ATATTCTCTA AATTAAACAT AGAATATTTA CAAGACGATG AATTCGGCCC AACCGTTGAA
   116041 AAACGAATTT TAGAAGTTAT AAACAATAAA CCGACTTGGA TCTATTGTGA TGGAGGAAAT
   116101 AAAGTAAAGG AGTTTCAAAA ATTCGCATCA CTAATTCCTC CAACATCTAT AATATCTGCT
   116161 CATGACTTGG GTGTAGAATT TAGAGAAGAA ATTGATGCGG CTCCATTAAT TCCCAATACA
   116221 GTAATTCCAT ATAAAAAAGA ATATTGGATG GATTTAAATG TTCAGTTGGC TATTTTTAAA
   116281 CGAGTTTAAA AATACTAAAT ATAACTATGG ACAAAGATCA AACATCGACC TATATTCAAC
   116341 TAGGAATAAC AACAGTATTA ACATTATCGT TAATTACTGG ATTCTTTATG GGATTAATAA
   116401 CCACCGAAGC ATTTTTAGCA ATTGTTGGTC CAATTGTTGG ATATTTCTTT TCTGAAAGAA
   116461 AACAAACCAA AGCTTTAGAA GCATTAGCCG CTTCTCGTAT CGAGGTAGTA GAACTCGACA
   116521 ATGAAAAAAA AGTATAAAGA ATTTAAACAG GGAGTTTTTA AACCTATTAA CTCCGATAAG
   116581 TGTTTAAATA AATCTATTAT AACATATCGT TCTCATTTAG AATTTCGCTT GATGAAAATG
   116641 TGCGACAAGA ACCCTTTAGT TCTTGAATGG TCGTCAGAAT GTGTTATAAT TCCATACGAA
   116701 AACCCCATTA AAGGTAAGGT GTGCCGATAT TACATCGATG CATACATAAA ATTAAATACA
   116761 CCTAATGGGC CTAAAAAATT CTTAATAGAA ATTAAGCCAG AGCGACAAAC CGAAAAACCT
   116821 ATTCCATCCA ATAGGAAAAA AAAATCAACG GTATTATATG AAAACGCTAT GTTTGCAATA
   116881 AACACAAAAA AATGGGAGGC TGCAAAACAA TTTGCAAAAT CCCGTGGAAT GGAGTTTTTA
   116941 ATTATTACCG AAAAAGATTT GGATAAAATG GAAGGTAAGT TTAATTAAAA TCTTGTAGTT
   117001 TAAATTTAAT AGAAGTATCG TGTCGGTTAA GACAATAAAA TTCATCATTT TCGACTACTC
   117061 CAATCCAATT ATTAGCACAA TCAATATCCC ATACAATACC GGTATCAACT TGATGAAAGA
   117121 ATGGAATAGA ATCTTTGAAT GGTATATTGA ATATGGAGGA TGTTGGAGTA TGTCCAATAA
   117181 TTTGTGTAAT CCCCGGAAGT AAAATTAAAT TACTTGGCCT AATCCATGTT ATACCATCAT
   117241 ATGTATAATC GGGATTTTGT TGAAATATGG GTATTCTTTT ATTCCCTTTA CAGTTACAAT
   117301 CATTTAATGC CTCCAAAATT TGTGTTTCAA AATTATTTAA ATTACATCCA TTAATTGGAC
   117361 AAACTTTAAA TAATTTTGCC GTCAATCCGG CATGAGAATA TATAAATTTT ATATCATGAT
   117421 CAAAATGCGC CATTTTAATA TGATTCCACA ATTCATTAGT CATAATTTTT GAAACGGATG
   117481 TTTGTTTTGA TGGAGTCCAC CCCGGACAGT CGAAATACGC ATTCCATGGA AATCGGTAAG
   117541 GCATATCATG ATTTCCCATA ATATGGATTC TATTTGGAAT TAAAACCGAC TTGGATAGCC
   117601 ATTGTGCAGT ATGTTCGGCA ATAGCCGTAG TATCTCCGAA ATTATCAAAA TAATCTCCTA
   117661 AAAATATAAC TCGATCATGT TCATTTTCTT TTAAAAATGG TTCTATCCAT TCTACATGAT
   117721 TATGTAAATC TCCAATTACA AAAGTTTTCA TTTTACAAAA TACCCGAGTT TAATAACATG
   117781 TCAATTTTTA ATAAATATTA ATAGACATGG CTAGAAAAAC GGCAGCGAAA GTCGGCGGAA
   117841 AGTATTCTTT CCGAAAACCA AATGTTAAAT TCGATTTTTC GATAAGGGAG CTACCTTGGA
   117901 CAAAAAAACA ACAAGATTTA ATTAAAATTT TAGATGACCG GCATACAAAA TGTGCGTTAA
   117961 TTAAAGGTCC AGCGGGAACA TCTAAAACTA TATTAGCAGT CTATATGGGT CTAAAACTAC
   118021 TTAGAGAAAA TAAAATTAGT GATATAACAT ATGCCAGATC GGCAGTTGAA AGCTCATCAG
   118081 CCAAATTGGG ATTTTTGCCC GGAGATATTG CAGATAAATT CGAAGTGTAT TCAATTCCAT
   118141 TTCAAGACAA ATTGGAAGAA CTTTTAGATT TTGGAATTAT AAAAGCATTA AAAGATTCAA
   118201 ATCATGTTCA AGCTCTTCCC ATCAATTATA TGCGAGGATT AAATTTTTCC GGACGATTAG
   118261 TGATTTTAGA TGAATCACAA AATTTTACGG AAGAAGAGTT GATAACCGCT ATAACTAGAA
   118321 TAGGAGAACA CTCTAGACTA TGGATACTTG GAGATCCAAA TCAAAGCGAT TTAAAAAATG
   118381 GGCACAGTAA CGATTTTGTA AAATTTTGTT CAAAGCTGTC TGACGATGAA TGTATTGAAA
   118441 ACGGAATTCA ATCATTTGAG TTCGGAGTGG ACGATATTGT TCGATCTGAT TTTTGTAAGT
   118501 TTGTTGTAAA GAAGCTTGAA ATTTACGAAC ACAAGCCTAA GACTGTCGAA CCAACCCCCA
   118561 TATTATTAAA TGAGAGTGTT GGTGAAATTT GGCGACCAAC TCAAAACTAA TATAAAAATA
   118621 AAGGGCGAGG GAGTATTTCT CCCTCGCCTT TTTATAAATA TAAACTACAA ATTATTTATT
   118681 TAATTCGTTT AGTAAATGGT TTACAAGCAT TTTTGCTTCT TCTTTAGTTA ATTTCACTTT
   118741 TCCTTCATAA TCATCAGAAA TTGTATATCC ATCTGTAATA GTTTCAACAA CGGGACAACA
   118801 GCTTTTTCCT CGACCACATA GAACAACAGT ATTTTCATCA AGTCTTCTCA TGAGAATATT
   118861 TATTTCAATT TATTGTGTAT TCAATTATAA TCCGACTTGA TTTAATAAAG CACTTGCTAG
   118921 TGCATCTTCT TGACTAATCT CTGAAATAGT TTTTATTAAG CTTTCATCAG ACCCCTTCAA
   118981 GTTTCCGTCT TTGTTTAAAT AAAACGACAC CAATTCTGTT TTTTCTAGAT TGGTTTCATC
   119041 TCCAAATATT TCAATCATTG CTGGAGAATT TTCTAATGGA AATACGATTC CTTCTCTTTC
   119101 CTTATATGAT TGTTCGATAG ACATAAATAA TGTATTTATT TCTGTTCTAT AATTTGAGTC
   119161 CAATTCTCGG GTATCCTTTT CCTCTAGAGA AACGGGGGAT AGGGGAGTAA GGGGTAAAAA
   119221 TAAAATTATA TCATAAAATT TAAGAGATTC GCGAGTCAGT GCGAAAGATT CCTCCATAAA
   119281 TTTATCATCA TTAATTATTC CCTTATCAGA TAACCATAAA CTATACACTA AATTATCTAA
   119341 AATGCATCGG TCATGTATAC AGAATAGTTC TTTAGAATTA TTAATAGCCT GATCTGCTAA
   119401 TGCGTCTCTT ATAATTTTTT GACTTTCTAA TGACCCATCC ATATTTAAAG TCAGATTTTT
   119461 AGACGCTATC AAGTCTCTAT AAGTCGAGGG TGGAGTCTTA TACATGGGCC ATCGTTTTAA
   119521 AAACGAATTA ATAAAAAATG TTTTTCCATT ACATGCTGTT GAGCTTACCG CAATTCTCAT
   119581 ACTAATATAT AACCCACTTA ATAGAAAATT TCAAGTCAGG CTGTATTAAA AACAGTTTTA
   119641 CAATTTATTT TAAAACAAAT AAACACTTTA GACCGTTTAA CTAATTTTAT TTTTTATATT
   119701 AATGAATTTC ATATAATAAC ACTAAATAAT TATATGTCAA AATTTGATTA TTATTATAAT
   119761 AATTGCATGA AAATTGTAAA TGAAGCATTT GATGATAAAA TGGGTGCTAC AAAAGAAATA
   119821 GATCCGCATA AACTTATCGA ATATATTAAT CGTATTATAA CAAGAAAAAA AGAAGAGAAG
   119881 AACCGAAAAT TTTCCAAGAC TGATAAAACA GCACGATTGA AAGATTATTT ACACATGCCG
   119941 CATATTCATT CATCGGTTAT AAATCGAGTA TTGGTTAAGA CCAATAATGG GAATACGATT
   120001 AACCTTCAAG ATTTTTCTAA AATAATATCA ACAAGACCTG ATAAAATTTT AAAAAGAAAT
   120061 AATAAAATGG TTAAAAGTGA TACAACTACC ACTAAATTTT TCAATACATC CCTTCCTGCA
   120121 CTTAAAGGTT TAGTTATTGA TGAAGATACT GATAAATTTC ATATTGTGGA TACCTGCCCA
   120181 TCTGCTGGAG CATGTCAATT AGTATGTTAC GCTAAACACG GCAGCTATAT TATGTTTCCA
   120241 AATGCTTCTT TAGCTCAAAA CAAAACATTA AATTATTTAT TTAATGATTC AGAGGGGTTT
   120301 AAAGATCAAA TGATTGCCGA AGTGGAACTA GAAAGAATTA AAAATAGAGA AAAACAAATT
   120361 CAAATTCGAT GGAATGATTC GGGCGATTTA TTATCTTCTA AATTTTTTCA AATAGTTATG
   120421 GATATTGTTA ATGCTACTCC AAAAGTAGAT CATTATATCT ATACAAAAGA AGTTAAAATG
   120481 GTTAAAGAAT ATCCAAATCC GCCAGACAAT GTTATTTTTA ATTTTTCTTA TGGAGCAAGA
   120541 AAAGATCAAG AACATTTAAT TGATCTTAAA AAAGATAAAG TGTCTCATAT AGTTGATATA
   120601 AAAGACCCTA AAAAAGAACC TATTTTAAAT ACTATAAAAA AATTTAATTA TATTGAGATG
   120661 GAGGATGGTG AGTGGGTTTA TAAAAATTTA TCAGCAACTA AACATATTAT AGCCCAGAGA
   120721 TATGATTTAA ATGTAAATAA AATTTTATCT ATAGATGAAT TGAGTAAAAC TCCAACTGGA
   120781 AAACCATTAG AATATAATGT AATAGTATTG CCCGGAGAAT CTGATTTATC TGCATCTCGA
   120841 CGCGATGTTG CTGGAACTTT TTTAATTATT CATTAAAGTT TAAAATTTTA AGAAATTATT
   120901 CGCTTAAAAT TCCTCCCTTG ATTGCAAATG ACCGAGGAAG GGGGGTCACT TATTATTTTA
   120961 ATCATGGAGA AATTGTATAT GTTAATAAAT TTGAAGATTC TTTTATTGTA GTTATGTTAT
   121021 TATTTGGAAA ATATTTACTA ATAGTTTCAC AGAGAGAATA ACCAATATCT TTATGCGTCC
   121081 TTTGACGACC TTTAAATTTA ATAATAACCT TTACTGAGTC GCCTTTAGAT AAAAATTCGT
   121141 TAATATGAGA GATTCGGTAT GATAAATCAT ATTCAGTAAT TCCTGCCCCA AATACAATTT
   121201 CGTGTAATTT TGGTTTTGGT TTAAATTTTT TAGATTTGGA CAATTCATAA TTATATTTCC
   121261 CCCAATTTAT TATTTTGCAA ATTGGATTGG ATTTATCATC GTTAATTTGA ACTAAATCTA
   121321 AACCTAGAGA ATTGGCTAAA TTTAATGCAC TTGGAAGATC CATGATTCCT AAGTTTTGAG
   121381 AATCTTTAAT TATTCTAACC TGTTTCGCAG TAATTTGCGT GTTTTTCTTT ACTCTTTTAT
   121441 CCATAAATTA TATAATAGTT TAACCCATTA ATGTATTATG TCAATTAATA AAATTATATA
   121501 TTTAATATAT TAAATATTTT AATTAAATGT TTACATAACT TTTTATCAAA ATTTGGATTT
   121561 GTAATATTAG ATGGTTCTTC GGTGTGTGGT CCGTGGGTTT CAATATTAGT ATATTCTGGG
   121621 TAGGTTTTCC ACGATGCCAT TTCTCCACGA TTTAATGCAT ATCTCCATAA AAATTGAAAA
   121681 TCTGCACATG AACAATATAT ATCTTTAATG TTATTATTTT TATCTAAAAC CACATATTGA
   121741 GAATGTGTTC TTCCTTCTGT TTTTTCTTTA GATTCCGTTT CAACCATCCA CAATTTCCAT
   121801 CCCGGAAGTA GAGGCTTGTC TGGAGGCGTA GTTGAAGGAG TGAATTTTTT AATAGATAAT
   121861 ACCTTTACAT GCTTTGCTCT TTCTATTCTC TTACTTTCAG AATCTGGTAA TAAATTTGCA
   121921 GTAGACTTAC TCTTTTCTAA AATATAAGCT AATTTTGAGA ACTCCATTTT AATATTTATC
   121981 AATAACAATC CGCCTTACTA TATACTGGAA GATGTTTTAA AATTCTATTG GCCGCGCTCT
   122041 TAACAAGATT TAAATTTTTA TCATAATTTT TAATAAAAAA AGAATTGTTA ATTAATAGCG
   122101 CCCATTCTTC CATGGAGTAT TGGTCCGCAA ATTGTTTCAT TTCTTCTATT GTGGGAACAT
   122161 CACCTTCTTG TAGTTTATTT TTCATTTTAA TGCATCGTTT AAAAGTTTTT TACTTCCTGT
   122221 ATAGTGGTGA AGTAATACTC TAATTAAATT TTTTGTTCGT TTTCTATATT TATCAGTCAA
   122281 TTTTCCGGTT TTTCCTTTTT TAATAAAATT ATCTCGTCTA TCGGCTAATT TTATTAAAAT
   122341 TAAAAAATTT TTTAAATTTG AATCTGTTAT TGTGTTTAAA GTTTCTTCCA TGTGTCCAAC
   122401 AATAGATCCA TTATCTACAG ACATTAACTC TATTAAATGA ATTGTAGTAG GGCTTAGTAT
   122461 TTCTTTCAAA TGATCTAGGT TTCCTCCGCG TTCTTTATAA TCATGAAATA AAGCGGCATA
   122521 TTGTATTTCG GTTGGAGCGT TTTTAAGTCG TTGAGCTACT CTGTTTGAGT GTCGAACTTT
   122581 TCGTCTAGGC ATAACGGCCT TTAACATTCT GTTAAATTTC ATTTAGAATA CTCCGGGACC
   122641 GGACATATTT GAACCAGTAG ATCTAGATTT TATTATTGAA CTATGCATAC CTCTTACATC
   122701 AAAATTAAAA TCTGATTTTA ATTTATCTAA AGTAGGTTTA ATTTTATCTG GAGATAAATT
   122761 CTCTCCTGAT ATAGAATAAT CTCCACCATC ATATTTTAGT GCATTTAAAA TAATTCTAGT
   122821 CCAAAATTGA AGCTGATTAT CGGATAACTG TTGAAAATTT TGGTTGTAAT ATGATAATTT
   122881 GTCTAAAATT CCTGTTCCAA AAACTTCACT TGGATTTAAG TCTGGAAAGG TATCCTCTAT
   122941 AGATTTTTGA ATAATTTTTT CTAAAGATGG ATTTTTAAGT TTTTTATCCA AATAAATTAA
   123001 AATTTGTTTA AATTTAGATT CTACTTCATC AAATATTTTT AAATTTATAC CATCAGTAGA
   123061 CGCCATTAAT GCTTTAATTG CTAAACTTCC CAATTCAAAT TCTTGGGGAG AATTAGTAGA
   123121 ATCTGATTGT ATTTCTGCGG GAGCCGGTTC TCCCCCCTCA CCTTCTACAG GTAGATTTTG
   123181 ATCATCCGGA TCTGTATCAA AATTTAAATT TACATCAACA TCGGAATCAT CATTTGGAGG
   123241 AGGGGGTGGA GTAGCTTCAA GAATTAATTT ATCAAATTTT CTCATATTTA TTATGTATTA
   123301 TTTAAATATC GTGCAGTAAG TTCTCCGAAA GTAGCTCCTA ATCTTTTAGT ATCAAGACCT
   123361 AAGCTTTTAA CATATTCATC AAGTTCGTCT GCACCATCGG GACCATCAGA TTCAGCGGCT
   123421 TTAGCCAATA AAGCTGCTAC GTCAACAGGA GGATTCCCGT TTTTTCCTTG TTGTTGATTG
   123481 TTTGTTTGAT TAGGATTTTG TTGTTGATTG TTTGTTTGAT TAGGATTTTG TTGTTGATTG
   123541 TTTGTTTGAT TAGGATTTTG TTGTTGATTG TTTGTTTGAT TAGGATTTTG TTGTTGATTA
   123601 GTATTTCCAG AAAACTTCAT CTGTACTCCT CCAACCATTT CGGTAGTTAA ATATTCTTTT
   123661 CCTAATAATT CAATTTGTTT ATCAAATTTC ATGATAATAC TTATTGATAT ACGGTTATTA
   123721 TTGAATTATT GAATTGGAAT TGTTAATATT ATGTGCCAAA TTGTAGATCT TCAATGCGGT
   123781 TTCATCATTA TTTCGATCTT GTTCAATTAA TGTCCTAATA TTTTGAGCGC GATATGCATA
   123841 TGAATATGCC AAATCTTGAG CCAATTGTTT ATTGATTTTA GAAAACTGCA ATAATGTTTC
   123901 TTCATAATTT GAATGTCTGG TAGTTAAACA TTCTATAAGA AATTGGAAAA AATATTGAGT
   123961 ATTATCTTCA ATATATTCAG AATGAGATTC CAAGATATAT GAAATATGAT CTAAATGTTC
   124021 TCCAACATCG TAAATTTCTC TATCGTTGTC CGAAACTCCA ACTGGGTAAT CAATTGTTCT
   124081 AATATAATAA TAGTGATCGT TCATTTGTTT GAATTTGGAT GCGGCTTCAA GCAATGCTCC
   124141 AAATGTTAAT GTGAATGATG ATAAAAATTT CCAATAAGTA AAAATAATAT CAGTATTATT
   124201 GGTCGATCTT TTAGATATTT CATCAAAAAT AAATTTTACA TATTCAGACC TTCCTCTATC
   124261 AAGTAGATTG GTTCTGGATG TAACAAAATT AGAATAATCG TCGTCGGTAA TAACTTTCAT
   124321 GGCCTTTTTC CACTTTAAGG TGCCTAATAA ATCTTGATAC GATAAAATCG AAATTTCACC
   124381 AATTTTATAC ACTAATTTAT CATACTCTTC TCGAAACAGA GACATTGCTT TAACTTCTTC
   124441 CATAACTAAA CGCATAAGTT TTTTACGCTT TTCTGCCGCA ATGTCTTCAG GAAGGCGAGT
   124501 ATCAATAAAT TCTGGGTTTT CGTCGGCATA ATAATAATCT TGATCCAACG TATAAACTCC
[truncated: 144,163 more chars]
