# Supplementary material for: Clades of huge phages from across Earth’s ecosystems
Source: Nature. 2020 Feb 12;578(7795):425–31. doi: 10.1038/s41586-020-2007-4 (PMC7162821; doi:10.1038/s41586-020-2007-4)
Supplement: Supplementary file 6 — Genbank files for all genome. [file 41586_2020_2007_MOESM6_ESM.zip › genbank_genomes_SD-4/GD_PHAGE_48_10.gbk]

LOCUS       S19_GE19_scaffold_2259_prodigal-single     401108 bp    DNA     linear   BCT NOV-13-2019
DEFINITION  S19_GE19_scaffold_2259_prodigal-single, contig.
ACCESSION   S19_GE19_scaffold_2259_prodigal-single
VERSION     S19_GE19_scaffold_2259_prodigal-single.1  GI:
KEYWORDS    .
SOURCE      GD_PHAGE_48_10
  ORGANISM  GD_PHAGE_48_10
            .
COMMENT     Data sourced from ggkbase. For additional details see
            http://ggkbase.berkeley.edu/organisms/404909
FEATURES             Location/Qualifiers
     source          1..401108
                     /organism="GD_PHAGE_48_10"
                     /mol_type="genomic DNA"
     gene            complement(<1..285)
                     /locus_tag="S19_GE19_scaffold_2259_prodigal-single_1"
     CDS             complement(<1..285)
                     /product="hypothetical protein"
                     /codon_start=1
                     /transl_table=11
                     /translation="MAITMKTKCTKPLTFECFHATNVARSKADVKRSLNWSPMEWGCA
                     LSGEVGELCNFLKKMSRGDKIPKKQLAHEIADIMTYLSLTADALDVDLEKA"
     gene            complement(270..782)
                     /locus_tag="S19_GE19_scaffold_2259_prodigal-single_2"
     CDS             complement(270..782)
                     /product="AP2 domain protein n=1 Tax=Dorea longicatena DSM
                     13814 RepID=A6BES1_9FIRM"
                     /codon_start=1
                     /transl_table=11
                     /translation="MSVLVDRTGQVFGKLRVIRRVSDDSTHEATWLCKCRCGKMSKVR
                     GSNLRSGNTNSCGCGRRKRPFQWLYTRLKRGARKRKIACGLTYNQFLRFTSSDVCYYC
                     GAYIKWEPFPVRSLPYSQAYNIDRTDNSRGYSVSNCVVCCGRCNTIKNTFSSDQFIQH
                     CRKITEWQSQ*"
                     /db_xref="UniRef100_A6BES1"
                     /db_xref="A0A0F9NM85_9ZZZZ"
                     /db_xref="sagn:W903_0643"
                     /db_xref="A6BES1_9FIRM"
     gene            complement(779..1216)
                     /locus_tag="S19_GE19_scaffold_2259_prodigal-single_3"
     CDS             complement(779..1216)
                     /product="hypothetical protein"
                     /codon_start=1
                     /transl_table=11
                     /translation="MFGERKPFSRSLHKGNDPQSRRVVKEFFKKQGIPLDDNPNEFGV
                     DLISPDGTLQVEVEHRLPWTEEEFPFAEINVPERKAKFLREGKCQYIILSRDFSRMGI
                     VRGPDVQPFITDDNLEHSPNKFVRNGEYFYKVPRTAFRWVSVI*"
     gene            complement(1216..1980)
                     /locus_tag="S19_GE19_scaffold_2259_prodigal-single_4"
     CDS             complement(1216..1980)
                     /product="Uncharacterized protein n=1 Tax=Nitrolancetus
                     hollandicus Lb RepID=I4EMH4_9CHLR"
                     /codon_start=1
                     /transl_table=11
                     /translation="MPAGDPMWTCPHCGKTYYAANQLYCSCRGPGATWAPQPLQEKFT
                     SWGTPPGAVMNINTDAKIILHDVPSMEVAHDPKETLVVNLFAGPGAGKSTTAAGIFFE
                     LKSRGINCEIASEYAKDLAWEERHQTFNDQIYIFGKQYHRIFRLLGQVQAVITDSPLL
                     LSPVYDAEKRPTFEKLVVEEHNKMWTYNVFIKRQKAFNPKGRVHGEEEAKQLDYAIAD
                     MLLKHDVAFEGFEGTVAGRDAIVQKILMLLKWKKEQ*"
                     /db_xref="UniRef100_I4EMH4"
                     /db_xref="A0A0F9HFP0_9ZZZZ"
                     /db_xref="acr:Acry_3438"
                     /db_xref="I4EMH4_9CHLR"
     gene            complement(1967..2539)
                     /locus_tag="S19_GE19_scaffold_2259_prodigal-single_5"
     CDS             complement(1967..2539)
                     /product="Uncharacterized protein n=1 Tax=Pseudomonas sp.
                     GM60 RepID=J3GSS5_9PSED"
                     /codon_start=1
                     /transl_table=11
                     /translation="MFPDAMSPSLDKYLCKTFPKIFVERKLSPRESCMGRGFECGDGW
                     FPLLVILCRNIQRHIDWNNEIVMADDTNKLGLAKKKRKKTDRKLIPQFVALQVKEKFG
                     ALRIYHQGGDEYCQGLVDMAASVSWWTCEVCGIGGPQHVGHTKGWIQSTCPKCANAFR
                     DYDKKVIMDKEYAKLLKRAEKERIKRYARR*"
                     /db_xref="UniRef100_J3GSS5"
                     /db_xref="A0A0F9IE70_9ZZZZ"
                     /db_xref="ppg:PputGB1_1620"
                     /db_xref="J3GSS5_9PSED"
     gene            complement(2521..2868)
                     /locus_tag="S19_GE19_scaffold_2259_prodigal-single_6"
     CDS             complement(2521..2868)
                     /product="hypothetical protein"
                     /codon_start=1
                     /transl_table=11
                     /translation="METAEQTPTIPEAIPGAIEYTPKMPKQKEAPKPEYVLVEDMTGQ
                     PPPKRGPQVMKAYTEEKDEETGKKKQVVLEFKVPFPPKPNCKKCYGRGYTGIVTVGKQ
                     KGICICKKCFPML*"
     gene            complement(2957..4132)
                     /locus_tag="S19_GE19_scaffold_2259_prodigal-single_7"
     CDS             complement(2957..4132)
                     /product="Membrane protease subunit, stomatin/prohibitin n
                     =1 Tax=Beggiatoa alba B18LD RepID=I3CFQ5_9GAMM"
                     /codon_start=1
                     /transl_table=11
                     /translation="MNKSPVKLIVSGIVLVIALVITLLTFKVVTIEGNQLGVKETWSS
                     GVEDVVMQPKTYFLFPGWSQTVFKYDAASQVFVMNDKSDRKGEKGIGRDADAYLVQSQ
                     EGQDMKISLNLRWRIDPVKLIMIHKTVRHDIEDKIIRPVVMRVVKDKATKMKAIDAYS
                     GEGLVKLQQEIQDALSGKDHKETDELAERGVTVENFVIEHIELDPKYIEEIKQKQIAT
                     QRQLKAVEEQKAAEAEALVAKAKAQADLNTQVVGAERDAKIKVVAAEAAAEQVTIAAK
                     AQAEQVRVAAEAQKEQMALQGEGMKLQQIAEAEGILAIGKAKANAQQLLLDSWKAAGP
                     DAYARVEVAKSLAEGTKGIQGYLPNNFNPTVISGNFMDAIQQILSVTRSATPAPAAK*"
                     /db_xref="UniRef100_I3CFQ5"
                     /db_xref="tig:THII_2510"
                     /db_xref="A0A090ALW0_9GAMM"
                     /db_xref="I3CFQ5_9GAMM"
     gene            complement(4203..4463)
                     /locus_tag="S19_GE19_scaffold_2259_prodigal-single_8"
     CDS             complement(4203..4463)
                     /product="hypothetical protein"
                     /codon_start=1
                     /transl_table=11
                     /translation="MKDKKFLVLCGLGVIWLLTLIATLCGAKINPRLEILIWVICVSW
                     FAYWTISTVRDYFRKDAPPTAPTQPTETTQSNAKSKKNPKSV*"
     gene            complement(4477..5136)
                     /locus_tag="S19_GE19_scaffold_2259_prodigal-single_9"
     CDS             complement(4477..5136)
                     /product="Phi92_gp097 n=1 Tax=Enterobacteria phage phi92
                     RepID=I7HTB3_9CAUD"
                     /codon_start=1
                     /transl_table=11
                     /translation="MINIRETETQKIYITSDFHLGHQRDFVWQARGYESWEAHDAGVI
                     NTVNSIVRPTDILFMLGDFCLNTTMERFNGYLSRIQCQNLWCLWGNHNNPQEKNVYRK
                     TMPQQYIGPFPVETYPFQYRNMLFLGKRINAVLNGQYAVLDHFPIYVWEEMQHGAWML
                     CGHSHYGCELSKAESGHGKILDVGWDGHGKPLSLAEIKAIMDKKQIAAVDHHHPAMKT
                     Q*"
                     /db_xref="UniRef100_I7HTB3"
                     /db_xref="I7HTB3_9CAUD"
                     /db_xref="mrd:Mrad2831_5395"
     gene            complement(5141..5722)
                     /locus_tag="S19_GE19_scaffold_2259_prodigal-single_10"
     CDS             complement(5141..5722)
                     /product="hypothetical protein"
                     /codon_start=1
                     /transl_table=11
                     /translation="MRYLFLDCEMGGRELKYSLLTAYFLVTDNKFRKLGDLYLAVKPD
                     DGVYVVSGQGMQVNKIDLAQHDKVATTYKDTKPVLYKFLKEQAGLGRLTPVGHGVKGD
                     IAHLINALISEGSWEQHCTYHYIDTSVVLQYLRAIGKMPEDSDGSVFALADYFGVKVN
                     GEDHDCRVDTLKTCGVFQKFVAMGKGDIVILPD*"
     gene            complement(5719..5979)
                     /locus_tag="S19_GE19_scaffold_2259_prodigal-single_11"
     CDS             complement(5719..5979)
                     /product="hypothetical protein"
                     /codon_start=1
                     /transl_table=11
                     /translation="MDKGIRRLKRLSTLLHNIANSYAGDKTGVVAARLHGVSGGISDC
                     IRMLEEGITDVDRMSLMQDWLKDKPMSPAVKEELALRLYRTL*"
     gene            complement(5981..6214)
                     /locus_tag="S19_GE19_scaffold_2259_prodigal-single_12"
     CDS             complement(5981..6214)
                     /product="hypothetical protein"
                     /codon_start=1
                     /transl_table=11
                     /translation="MPDIISGNMRKTIKVKLMVRDGGVPSGVRYQVVSLTGALTVPDN
                     KTNANPGDWISQAAAQRLVDSPRYDVTVIPETN*"
     gene            complement(6225..6716)
                     /locus_tag="S19_GE19_scaffold_2259_prodigal-single_13"
     CDS             complement(6225..6716)
                     /product="hypothetical protein"
                     /codon_start=1
                     /transl_table=11
                     /translation="MVRRSKEVNRSTLFKYRRYWYHLSTTLNNKRHYLTPWDNDNEKA
                     INRGGYEPNVKRTCVAPSVEHCLAAIPYSRGEKFTIYRTAHRIIPTPATEVFDRNVTQ
                     EGWVQIPMLFVRVGTLSLPYVAKMEGREVIGEAASSSNPRQSGKVLKWWKTRKLHRYI
                     KPS*"
     gene            complement(6726..7205)
                     /locus_tag="S19_GE19_scaffold_2259_prodigal-single_14"
     CDS             complement(6726..7205)
                     /product="hypothetical protein"
                     /codon_start=1
                     /transl_table=11
                     /translation="MAKKMKKPKIKYKLYILMRNDLPSLNAGKAMAQAAHAANNLDGQ
                     WGLNRGVIEWKKEATNFGTTIVLSATKDEIIHTLKRAQMREGTVPFGPVWDDTYPYNT
                     TTEIAALIPKKVHTAPPIVKEDNRVMLFRRELTCAYILVADGSSDQAELVGEYPLHP*"
     gene            complement(7174..7341)
                     /locus_tag="S19_GE19_scaffold_2259_prodigal-single_15"
     CDS             complement(7174..7341)
                     /product="hypothetical protein"
                     /codon_start=1
                     /transl_table=11
                     /translation="MMLAEIESAWPAVVGTGILVISVCSVLMGKWPWEGFIDRSTHNY
                     YNGEEDEETED*"
     gene            complement(7343..8545)
                     /locus_tag="S19_GE19_scaffold_2259_prodigal-single_16"
     CDS             complement(7343..8545)
                     /product="DNA ligase n=1 Tax=Sinorhizobium phage phiM12
                     RepID=S5MQD0_9CAUD"
                     /codon_start=1
                     /transl_table=11
                     /translation="MTFKLELPELYARNKDGSIQEWRVEVEGNKYRMIAGRHGGQMVA
                     SAWTICEAKNVGKKGETTPEQQAEAEATSKWKKKLKSGGYFEDKKDIDKPLSFIEPML
                     AYPLISKKTKKDKTTGQSRTEIEDRTCHIKLPVMVDRKYNGMRQVTSATGPFSRKGEE
                     IKTAPHIWEALQSLFEKIPTLVLDGELYNHDLRHKLNELIHIVRTNADHKITPELLAD
                     SERLVRYYVYDGYGFDNITEATPCRERRDALAKLLKGIPYIVVVPYEMASTMDEAKKM
                     YGGYIEDGYEGAILRNADAPYQHFRTNDLIKLKPFEDMEVVILDVIDPGSGNWGGTGK
                     TASVKMANGKEFNATFKGSRETLVKILKEKDKWIGQKVTMTYNGWTGKGTPNYGQIDP
                     YNCMVGDR*"
                     /db_xref="UniRef100_S5MQD0"
                     /db_xref="A0A0F6YPI5_9CAUD"
                     /db_xref="mah:MEALZ_3867"
                     /db_xref="S5MQD0_9CAUD"
     gene            complement(8542..9105)
                     /locus_tag="S19_GE19_scaffold_2259_prodigal-single_17"
     CDS             complement(8542..9105)
                     /product="Uncharacterized protein {ECO:0000313|EMBL
                     :KFZ26324.1};  TaxID=1541960 species="Bacteria;
                     Tenericutes; Mollicutes.;" source="Mollicutes bacterium
                     HR2.;""
                     /codon_start=1
                     /transl_table=11
                     /translation="MRPRGLKHRRCLDLRGHKFGLLSPLKIDGAKTSRVFWKCKCECG
                     IIKSVASKHLTSGVVTSCGCNQHRKGRHSPSWRGYEEISKKCWEIYRRNAHHRNLDFS
                     ITPEYAWEVFLRQNRQCALTGLPLQFKTQATETDGTASLDRIDSTKGYIRGNVWWVDK
                     KINTIKWDLSIDNFFRMCKMVVKHNNL*"
                     /db_xref="A0A094IKN2_9MOLU"
                     /db_xref="GWB1_scaffold_1776_26"
                     /db_xref="clb:Clo1100_2169"
     gene            complement(9130..9669)
                     /locus_tag="S19_GE19_scaffold_2259_prodigal-single_18"
     CDS             complement(9130..9669)
                     /product="hypothetical protein"
                     /codon_start=1
                     /transl_table=11
                     /translation="MNFDHLNKVYDFWRGDILPNLTHTYSIDSFNEYLKRFSFLPSGK
                     WLQRMETVKLNRIGFAVDAKKFAKKFKNYCVAYNAPMKPEDGLQRIIYQLSPTLHVEA
                     ALWIWIEHDELQQYASLFACYGDEAEFLAFVDDLYKKMRKEGNTEEKSIAPGFGDFAS
                     RLQAESGFGGLTSPKGTVE*"
     gene            complement(9672..9860)
                     /locus_tag="S19_GE19_scaffold_2259_prodigal-single_19"
     CDS             complement(9672..9860)
                     /product="hypothetical protein"
                     /codon_start=1
                     /transl_table=11
                     /translation="MKNKALVFDPQPNPTNEEIMQILKLLMFQSYPPEVRTPDNLMLL
                     FNKMPQSAKRHFQVKDTE*"
     gene            complement(9902..11056)
                     /locus_tag="S19_GE19_scaffold_2259_prodigal-single_20"
     CDS             complement(9902..11056)
                     /product="thymidylate synthase (EC:2.1.1.45)"
                     /codon_start=1
                     /transl_table=11
                     /translation="MTEELCPKCKCPIHPCLPCEEIIQFHNHVDSEYFDLLKLILEEG
                     VWAHNRTGVDTLAVFGAQAKFDVDLDAFPILTTKKIHFKSIAHELLWFIRGDTNIKYL
                     VDNGVSIWNEWAYQRYLKACGAEDCPDMASFIARLKELPPTDPWVQTWGDLGEGTYGG
                     MWRAFPYFYEREVPDPNGTDRKYYHPMEGTVDQLKKVMDNLKNKPTDRRMIVSAWHPF
                     WVDHCALPPCHCMFHFNTQELTKDERIAIQRRDRGDITRVLRDSDVTEQWLDDIGIPR
                     RRLNLLLYQRSCDTFLGVPFNITSYCLLLAMAAHVSGMECGTFTHTYGDLHIYRNHMA
                     QVDLQLGRIPKLLPKLRLNPDVKSLFDFKYEDIQLLDYDPHPAIKAEVAV*"
                     /db_xref="smia:P344_02575"
                     /db_xref="W0GP69_9MOLU"
                     /db_xref="UniRef100_UPI00016B2266"
                     /db_xref="2.1.1.45"
     gene            complement(11028..11594)
                     /locus_tag="S19_GE19_scaffold_2259_prodigal-single_21"
     CDS             complement(11028..11594)
                     /product="dihydrofolate reductase (EC:1.5.1.3)"
                     /codon_start=1
                     /transl_table=11
                     /translation="MKAIVAMDPNRVIGCKGEIPWHISEDFKWFKRVTMGIPYQRAVN
                     ISEKVNVPVPERGQHKTMVVVGRKTYDKVGILPGRYHFVLTHNSEKLALPATDVCRYA
                     TYEDILAANSPYMWVIGGANVYELLMPYVDEIFVTHVIDEYDGDAFMPSFEDRFPEQE
                     LLRETKDYSIVRYSKPYCLYDRRTLPQV*"
                     /db_xref="mpc:Mar181_0627"
                     /db_xref="UniRef100_F8UVT7"
                     /db_xref="A0A059X474_9BACT"
                     /db_xref="F8UVT7_9BACT"
                     /db_xref="1.5.1.3"
     gene            complement(11548..12153)
                     /locus_tag="S19_GE19_scaffold_2259_prodigal-single_22"
     CDS             complement(11548..12153)
                     /product="tRNA (Guanosine(18)-2'-O)-methyltransferase {ECO
                     :0000313|EMBL:KDO02418.1}; EC=2.1.1.34
                     {ECO:0000313|EMBL:KDO02418.1};;  TaxID=1462938
                     species="Bacteria; Proteobacteria; Alphaproteobacteria;
                     Rickettsiales; Rickettsiaceae; Rickettsieae; Rickettsia;
                     spotted fever group.;" source="Rickettsia buchneri.;""
                     /codon_start=1
                     /transl_table=11
                     /translation="MGSHIRERANKAKKERCTSLIAVLENPKTIENVGSVIRNVDALG
                     VGKLYVVDGYNLLPDKWNEMRDKKRLNGISASAIKWTYVRVFQTTKDCLDYLARHSVV
                     SAVTSPHQKGKKNVILEEGKYTQKHLAVWFGNESRGVSQEAVDNSAFCINIPMCGIIE
                     SLNLGTSSGIVLYEVAKQRRRYTKRKYESNRSNGPQPSNRL*"
                     /db_xref="A0A067A9L0_9RICK"
                     /db_xref="UniRef100_UPI000255B690"
                     /db_xref="clh:IX49_07275"
                     /db_xref="UPI000255B690"
                     /db_xref="2.1.1.34"
     gene            complement(12155..12499)
                     /locus_tag="S19_GE19_scaffold_2259_prodigal-single_23"
     CDS             complement(12155..12499)
                     /product="hypothetical protein"
                     /codon_start=1
                     /transl_table=11
                     /translation="MEVKSSKRYGNGRFWCFIEEGWSGKEVAIWKGPEGSEEIIARAK
                     DKYEARTIVDALLKYANTEDTTGLSKKELAFLEFVTVHCVEPYATMASNAILWNDKAA
                     FEELKTKFPSIY*"
     gene            complement(12490..12942)
                     /locus_tag="S19_GE19_scaffold_2259_prodigal-single_24"
     CDS             complement(12490..12942)
                     /product="PfWMP3_35 n=1 Tax=Phormidium phage Pf-WMP3 RepID
                     =A5HL29_9CAUD"
                     /codon_start=1
                     /transl_table=11
                     /translation="MSRKSAYSQLSEETKNRYRRSALAYYHRNRANISVKRKHERDTN
                     PQYKIKRQKREDSPKYRAMRRNYHLQKHYGISLDLWNSMYASQRGKCAICLVHFDTLN
                     EKDVHIDHNHSSGQIRQLLCTKCNHAIGNLNENPVLFHRAIRYLKKWK*"
                     /db_xref="UniRef100_A5HL29"
                     /db_xref="A0A0F9AM82_9ZZZZ"
                     /db_xref="arm:ART_3348"
                     /db_xref="A5HL29_9CAUD"
     gene            complement(12939..13616)
                     /locus_tag="S19_GE19_scaffold_2259_prodigal-single_25"
     CDS             complement(12939..13616)
                     /product="Uncharacterized protein n=1 Tax=Cesiribacter
                     andamanensis AMV16 RepID=M7N5S6_9BACT"
                     /codon_start=1
                     /transl_table=11
                     /translation="MIYLSLDIETTGLNPLTCNVLEVGAYFEDTLALKPREQLPCFHK
                     YLWQETYQGEPFALQMNQAIFQKILELKKTQGVGSYHDQDHLLIEPDALWTQFGWWVY
                     SNRKLWAGTKFDDDTTYHVSEMPKMVVAGKNVAGFDLPFLSQLPGIKPPFFHRAFLYQ
                     LPGIKPPFFHRVIDPGMMYFDAIQDKVPPDLKECKKRAHLPEAVSHEALDDAWDVIQL
                     VRYKHHV*"
                     /db_xref="UniRef100_M7N5S6"
                     /db_xref="A0A0F9I3Q4_9ZZZZ"
                     /db_xref="hym:N008_06850"
                     /db_xref="M7N5S6_9BACT"
     gene            complement(13613..13858)
                     /locus_tag="S19_GE19_scaffold_2259_prodigal-single_26"
     CDS             complement(13613..13858)
                     /product="hypothetical protein"
                     /codon_start=1
                     /transl_table=11
                     /translation="MQPTNQFTAEVSVSFPNGPDGEAVMRWFNLQNCGKETIPLTKRA
                     SKKHRDRAYRLHACRRYHFVFQVTAEGDWLFVGRKEL*"
     gene            complement(13845..14657)
                     /locus_tag="S19_GE19_scaffold_2259_prodigal-single_27"
     CDS             complement(13845..14657)
                     /product="hypothetical protein n=1 Tax=Streptomyces
                     prunicolor RepID=UPI000366E272"
                     /codon_start=1
                     /transl_table=11
                     /translation="MKDDLGDRIKSQYEDRTRYMLPRRTYTLLRLDGKSFHTYTRGLN
                     KPFDHDLFADIDEAIKAMLPDIQGSVFAYTQSDEISVLLTDFAQPTTSAWFDGNLQKI
                     ASVAASIITAEFNRFRLVRACGIESGDKYRHVKLAHFDARVFTIPDRIEVMNYFIWRN
                     QDCARNSVSMLAQSLFSHKQLQGVSTSEMVKMIAAHEGGAFAWDSLNQDLRFGRLIVK
                     ETFQDTVSVPDVKNFKVVPQLVERTRWVSTPAWKFTENKDKLLDMIPKYAAD*"
                     /db_xref="UniRef100_UPI000366E272"
                     /db_xref="jeo:JMA_37590"
                     /db_xref="A0A0F9JGH5_9ZZZZ"
                     /db_xref="UPI000366E272"
     gene            complement(14647..15438)
                     /locus_tag="S19_GE19_scaffold_2259_prodigal-single_28"
     CDS             complement(14647..15438)
                     /product="Uncharacterized protein n=1 Tax=Eubacterium
                     plexicaudatum ASF492 RepID=N1ZZ31_9FIRM"
                     /codon_start=1
                     /transl_table=11
                     /translation="MYMAGKSNTQIILSQEEAEFIDGALLGDGHITKPRGNSCQFSYI
                     TSKRGHAEYIYQKLKRMAVGECRNGPVRSNVYDKRTKKIYISYRFRTVSNRVFLGLRQ
                     RWYPSGIKIIPQDVKVTPVSVLIWYLGDGSLIEANRSRYIKLCTNGFDRTNVEQVMSP
                     QLAKYEPSFIRASETQWWVYIPRRHIDKFLSFIGDCPVPEYSYKWKRIGYKRKAYRNG
                     TTINFSKIQTQVLTDYLNGDSMWALSKKYGVDYNLIKYHIKRYER*"
                     /db_xref="UniRef100_N1ZZ31"
                     /db_xref="N1ZZ31_9FIRM"
                     /db_xref="anb:ANA_P10053"
     gene            complement(15478..15636)
                     /locus_tag="S19_GE19_scaffold_2259_prodigal-single_29"
     CDS             complement(15478..15636)
                     /product="hypothetical protein"
                     /codon_start=1
                     /transl_table=11
                     /translation="MRPYVLKERLPEHPDTRYMTPQQRRGAAKKRRKEVRDRRKADRK
                     ALRDEWGF*"
     gene            complement(15593..15883)
                     /locus_tag="S19_GE19_scaffold_2259_prodigal-single_30"
     CDS             complement(15593..15883)
                     /product="hypothetical protein"
                     /codon_start=1
                     /transl_table=11
                     /translation="VSIKDIIQQVKADLEAEDTTLTCDRFKYQVEVQHQDGSWFLLKN
                     ALPKRKRYGNFEILLVWTEHCGSFYFFMDDLEGWKKDTYETLRVKRKTSRAS*"
     gene            complement(15880..16422)
                     /locus_tag="S19_GE19_scaffold_2259_prodigal-single_31"
     CDS             complement(15880..16422)
                     /product="hypothetical protein"
                     /codon_start=1
                     /transl_table=11
                     /translation="MKVQPEWIKDWKIASKTQPIKAKPLITLLVDRAVSSKFLVDTLE
                     GKEPLGDGVVICVGAAGDAWQQMPKKLLQKYDVTAIDTDGWMVCTPKPDNAVNCLEIT
                     KEFLATPGQLCVAKPPTDEIYKVCDFYVVGQWGQSVPELGTNIQFGSAGDFVCQNRTD
                     PSDVWIVKRKLFLNTYIIKT*"
     gene            complement(16419..16610)
                     /locus_tag="S19_GE19_scaffold_2259_prodigal-single_32"
     CDS             complement(16419..16610)
                     /product="hypothetical protein"
                     /codon_start=1
                     /transl_table=11
                     /translation="MTEEERKEFWDAGWTAFWDGKGQDACTNDPDQEKRDEWMMGWLT
                     AQDAAQYEVPYVPPTEETI*"
     gene            complement(16655..16858)
                     /locus_tag="S19_GE19_scaffold_2259_prodigal-single_33"
     CDS             complement(16655..16858)
                     /product="hypothetical protein"
                     /codon_start=1
                     /transl_table=11
                     /translation="MTDAEQSHFNRFMAVLQDFLYDQGWYTQSMYVEKRRTYAEVEQY
                     LIDHCYGPTEAREIVARIKLRTM*"
     gene            complement(16845..17081)
                     /locus_tag="S19_GE19_scaffold_2259_prodigal-single_34"
     CDS             complement(16845..17081)
                     /product="hypothetical protein"
                     /codon_start=1
                     /transl_table=11
                     /translation="MTVHEAIKFMNETGRPVVTVKRSFDDPDFKGYYQLFRNDVVLRL
                     MPCSSCAADVRAHYTMEKFIELGSYHTFEPYDGR*"
     gene            complement(17068..17346)
                     /locus_tag="S19_GE19_scaffold_2259_prodigal-single_35"
     CDS             complement(17068..17346)
                     /product="hypothetical protein"
                     /codon_start=1
                     /transl_table=11
                     /translation="MRVGDLKKALAKLPPDMNDMEIMVCVARHGKKQYEPLCASGYLP
                     MPGNEMIILVTLTGVQRMVMDGELEAPDGYIYPEDSNEKLFGDDDDCP*"
     gene            complement(17364..18146)
                     /locus_tag="S19_GE19_scaffold_2259_prodigal-single_36"
     CDS             complement(17364..18146)
                     /product="hypothetical protein"
                     /codon_start=1
                     /transl_table=11
                     /translation="MTLREALRKVDRQKVFDIIHARDSGNAAACDRPSWLQVTSSYTK
                     VIEELIGKPKARKYSMSIVVKYNTDPFDKHRYVDVALLNPRYTPPPKGAKPWGGKGPK
                     GTYNCNLNKYNKYFSLMGVRWSKIIDTPVVFEAKITLEKAIAAFLWELTFDGWTEEKA
                     AAKSEEIMAKCKEAVKEIKEGKCVELPPKKKGGFKIVIPDVVSKQIVDIVNKSAKAEA
                     KCKTCYGYGMWGIGDACPMGPMDASDGLPTKPCPECGANANP*"
     gene            complement(18151..18357)
                     /locus_tag="S19_GE19_scaffold_2259_prodigal-single_37"
     CDS             complement(18151..18357)
                     /product="hypothetical protein"
                     /codon_start=1
                     /transl_table=11
                     /translation="MLFFIKAKILRHYAGISAPYQETKAHLVNADNPGQAQQKFEAWC
                     KKEKEHTLPSSTQFEYLEFADEIK*"
     gene            complement(18366..18707)
                     /locus_tag="S19_GE19_scaffold_2259_prodigal-single_38"
     CDS             complement(18366..18707)
                     /product="hypothetical protein"
                     /codon_start=1
                     /transl_table=11
                     /translation="MKNTFGRYPAAQKLETLLEDNPSARRKVSRLLSSFTREMFLVTA
                     AKDPVTVRKCLSLLRKDALERINLVQGLSHDVRTYTANVVTGRFRTFLDCFNSLVPYI
                     QKDLTSNGSQV*"
     gene            complement(18708..19052)
                     /locus_tag="S19_GE19_scaffold_2259_prodigal-single_39"
     CDS             complement(18708..19052)
                     /product="hypothetical protein"
                     /codon_start=1
                     /transl_table=11
                     /translation="MKLNPDVVPINLDECLKILNEGLTPEDTAEIKRPNFVPSQVHMT
                     VGVMLRNEWSLWDKDSILMRWFKKNYGIDHPDDVSGLILDTFCRDIRGEPRRDKELAK
                     RYIAHWKNTQSN*"
     gene            complement(19036..19782)
                     /locus_tag="S19_GE19_scaffold_2259_prodigal-single_40"
     CDS             complement(19036..19782)
                     /product="Uncharacterized protein n=1 Tax=Bacteroides
                     salyersiae CL02T12C01 RepID=I9SXM3_9BACE"
                     /codon_start=1
                     /transl_table=11
                     /translation="MKPDRIFVVRHGQSVGNANKSVYKDTPDYALTLTDKGHQQAEAA
                     GLAIKTYIEPDQSIQFYVSPFWRTRQTYAGIRKSFPIPDHNLYRYYEDPRLREQEWGQ
                     NMESREQGFIDKIEEYRDSYGHFYYRFRDGGESCADVFDRVSDFMNTMFRDFQKKDFP
                     RNVVIVTHGMTMRLFLMRWFHSSVEEFESWGNPLNGAFYLLERGDAEKYQLVTPLRTH
                     KLRHPFQFEVPEGQEDFFPIQHELPYEAKP*"
                     /db_xref="UniRef100_I9SXM3"
                     /db_xref="I9SXM3_9BACE"
                     /db_xref="salb:XNR_1055"
     gene            complement(19769..19900)
                     /locus_tag="S19_GE19_scaffold_2259_prodigal-single_41"
     CDS             complement(19769..19900)
                     /product="hypothetical protein"
                     /codon_start=1
                     /transl_table=11
                     /translation="MAEQIDILTYAACWLGALLLTVILGGAVALISNWWRKRKNETR*"
     gene            complement(19884..20189)
                     /locus_tag="S19_GE19_scaffold_2259_prodigal-single_42"
     CDS             complement(19884..20189)
                     /product="hypothetical protein"
                     /codon_start=1
                     /transl_table=11
                     /translation="MTQIVNLRHHKCDVACDRTSLFGNPFDHNRLGITRDEACEKFRE
                     YFYKKLRDPEFHAKVIALKGKRLGCWCRCLPSCDNPKCKTHRCHVETIVEYLDGRTD*"
     gene            complement(20158..20847)
                     /locus_tag="S19_GE19_scaffold_2259_prodigal-single_43"
     CDS             complement(20158..20847)
                     /product="Uncharacterized protein {ECO:0000313|EMBL
                     :AJP61403.1};  TaxID=1597976 species="Viruses; dsDNA
                     viruses, no RNA stage; Caudovirales; Myoviridae.;"
                     source="Enterococcus phage EFDG1.;""
                     /codon_start=1
                     /transl_table=11
                     /translation="MNRNGIIYLATNKKNGKRYIGKTVGSLSRRRSYHGCRGYAFFNA
                     LKKYGKQAFTWRVLCRCSIRDLDENERKFIRHYNTCVSNGGHGYNIQEGGNGAPYGNA
                     NPSKRPEVREKLRLAATGERNPAKRPEVRARISKSLTGRTLTRKHRNAISSGAKGHYT
                     PTGKHNWFSKRFLITFPDGHKEVICGLLDYCRQNGLSYERLRYAQKKRGFSTDGFRVE
                     LYDTNSKSSTS*"
                     /db_xref="A0A0C5K8V0_9CAUD"
     gene            complement(20953..21138)
                     /locus_tag="S19_GE19_scaffold_2259_prodigal-single_44"
     CDS             complement(20953..21138)
                     /product="hypothetical protein"
                     /codon_start=1
                     /transl_table=11
                     /translation="MAKRNQRRFGIFYRSNGRWTSTPYAGVTFTAYTLGRNPVKQDIS
                     WLKNYVLKSRVRVLPVG*"
     gene            complement(21278..22024)
                     /locus_tag="S19_GE19_scaffold_2259_prodigal-single_45"
     CDS             complement(21278..22024)
                     /product="Uncharacterized protein n=3 Tax=Campylobacter
                     phage CP81 RepID=S5VYS2_9CAUD"
                     /codon_start=1
                     /transl_table=11
                     /translation="MNASAVFPYEIFRSLVKSPYGGATPSPLEIQQADAQWKSMPNWM
                     GDNEHKGIVIADCSGSMFSGVPNIFVAVSLAIYFAERNVGPFKDLWMNFSESPTFQRL
                     VGNNLWEKYQNMDKNNWGGTTNLQSAFDMILRTAVQNKVAQKDMPQVLYIISDMEFDA
                     ASSRNNKTNFQVMKDKYEAAGYQLPRVVWWNVAARNENYPIRADDTGTALVSGCSPSI
                     LKSLLSAVTFDPLSIVYETINTPRYERVQV*"
                     /db_xref="UniRef100_S5VYS2"
                     /db_xref="A0A0F9F9P9_9ZZZZ"
                     /db_xref="mpz:Marpi_0401"
                     /db_xref="S5VYS2_9CAUD"
     gene            complement(22468..22713)
                     /locus_tag="S19_GE19_scaffold_2259_prodigal-single_46"
     CDS             complement(22468..22713)
                     /product="hypothetical protein"
                     /codon_start=1
                     /transl_table=11
                     /translation="MLEKEARLIIAAQLHQADVHLRAAMVAAGDMIRQTGRAGYRLVT
                     DNIKESQWYLDEALAHVANEVPKKKLRKGLTSSKKGV*"
     gene            22861..23697
                     /locus_tag="S19_GE19_scaffold_2259_prodigal-single_47"
     CDS             22861..23697
                     /product="Modification methylase {ECO:0000256|RuleBase
                     :RU362026}; EC=2.1.1.113 {ECO:0000256|RuleBase:RU362026};;
                     TaxID=880724 species="Archaea; Euryarchaeota;
                     Methanococci; Methanococcales; Methanocaldococcaceae;
                     Methanotorris.;" source="Methanotorris igneus (strain DSM
                     5666 / JCM 11834 / Kol 5).;""
                     /codon_start=1
                     /transl_table=11
                     /translation="MMPRMIRLINDDVLKADFSGLPPINLVVTSPPYNVGIEYDKHQD
                     TMTYEEYLKWSEKWIKKLYDQMAEDGRICINIPFSATPVHLNKKKGAEDINYPVAADF
                     TTICQRVGFKYYRSIIWQKLGSNKTCWGSWRSARAPFVIDPNECILVCYKGTWKRKEK
                     GESTISGRDFMLYIKNLWTMQPETKSEHPAAFPPELPKRCIQLFSYKNDVICDPFMGS
                     GTTGDVAARLERNFIGVEMSSEYFGWAKERIEGAETQTSVGKQLMTTQVLDHKEDAAQ
                     IW*"
                     /db_xref="F6BCA9_METIK"
                     /db_xref="UniRef100_UPI0003B7833A"
                     /db_xref="mig:Metig_1783"
                     /db_xref="UPI0003B7833A"
                     /db_xref="2.1.1.113"
                     /db_xref="2.1.1.11"
     gene            23762..24271
                     /locus_tag="S19_GE19_scaffold_2259_prodigal-single_48"
     CDS             23762..24271
                     /product="Uncharacterized protein {ECO:0000313|EMBL
                     :KKM93116.1};  TaxID=412755 species="unclassified
                     sequences; metagenomes; ecological metagenomes.;"
                     source="marine sediment metagenome.;""
                     /codon_start=1
                     /transl_table=11
                     /translation="MNQKTREYQIKWRQNNRTWVKEYRIRNREKIKTQSRERYLRNKE
                     HNDAIRKKWYLKNRSRIIAKLRVKKETLEGKIYQWKMGAKRRNIEWKLTIEQVKSLPM
                     VCHYTGLPLVLEVGHVNTLSLDRVDSNKPYESSNVVPCCSMINDMKYDYTTEQFIQMC
                     KHVASYQSK*"
                     /db_xref="A0A0F9M185_9ZZZZ"
     gene            complement(24440..25480)
                     /locus_tag="S19_GE19_scaffold_2259_prodigal-single_49"
     CDS             complement(24440..25480)
                     /product="hypothetical protein n=3 Tax=Acetobacter aceti
                     RepID=UPI00037AF225"
                     /codon_start=1
                     /transl_table=11
                     /translation="MKHKRILFICKKRPACYGVSYGLLNSCRFLANALKDMGFEAKVV
                     EVRDNNDIDREVTLYKPTHAFVEALWVVPSKFNELIPLHPKVNWYVRLHSNVPFIANE
                     GVAMSWIIQYLALGVRFKQFKVCANDDRMVNDLEKTFKEKIVYAPNIYRPGDYVDLPQ
                     LLPDLPTLLGKKPEVIDIGCFGAIRILKDQLIQAMAAIVFANEMKVHLNFHMNDTRIE
                     NQGEGIYRNLQALFVGTGHTLVSHSWLEHPEFMKLVRQMDLGMQVSFSETFDIVAADF
                     AIANVPVVGSTEIKWLSPLYKARPTDMNDIVSHLWTAWQGKKVGLQLVNRKGLCEWND
                     DTEKVWEKLIKH*"
                     /db_xref="UniRef100_UPI00037AF225"
                     /db_xref="goy:GLS_c23090"
                     /db_xref="A0A067Z822_GLUOY"
                     /db_xref="UPI00037AF225"
     gene            25605..26051
                     /locus_tag="S19_GE19_scaffold_2259_prodigal-single_50"
     CDS             25605..26051
                     /product="Uncharacterized protein n=1 Tax=Muricauda
                     ruestringensis (strain DSM 13258 / LMG 19739 / B1)
                     RepID=G2PP87_MURRD"
                     /codon_start=1
                     /transl_table=11
                     /translation="MNLAQALKQKNRLAGELVRQQQILQRENARRSDSVSTVDREAVY
                     ERILEISEELGELKGKITQANVNIYPALERMAELKSRIAFVQGLQKREGEEVVFVGRD
                     QEQVKYTWDSFINQQKADETVAELQEQINDLQDEVDAYNATTEIVD*"
                     /db_xref="UniRef100_G2PP87"
                     /db_xref="mrs:Murru_1296"
                     /db_xref="G2PP87_MURRD"
     gene            26295..26549
                     /locus_tag="S19_GE19_scaffold_2259_prodigal-single_51"
     CDS             26295..26549
                     /product="hypothetical protein"
                     /codon_start=1
                     /transl_table=11
                     /translation="MPIRARALMRPCRRHGHANGMLDGCHYCWRKYHTDIQSVLRPED
                     RLLRQIFGEGRFYTVNTKTPRRVKANRSHNLRLTSRRISV*"
     gene            26557..26694
                     /locus_tag="S19_GE19_scaffold_2259_prodigal-single_52"
     CDS             26557..26694
                     /product="hypothetical protein"
                     /codon_start=1
                     /transl_table=11
                     /translation="MNDKQTVRVNLSGQRLKTACVLFKCALQMLFMGKTFIRLNTQLP
                     S*"
     gene            complement(26740..27882)
                     /locus_tag="S19_GE19_scaffold_2259_prodigal-single_53"
     CDS             complement(26740..27882)
                     /product="Transposase n=1 Tax=Prevotella sp. CAG:1092
                     RepID=R5PTP0_9BACT"
                     /codon_start=1
                     /transl_table=11
                     /translation="MITYNTILEGDCQALKELLELHRIAFNHASKEQFSETKNSLVVL
                     HSKVYKNVRKQYPEIPSQVVIKAEQECLSAYRSAKSNKHKKKLIEKKNLSMRLDKRLY
                     SIPDKFSIRITTLGKRQTYKFVVYPRLKELLDKYSYQDPLIYEDNGKVYISLPFENKQ
                     PQVKQRLAMGVDVGIRRSAATSDGRIIIDKKFNGEKRKLRHLKDTLKSAGTKSANRHL
                     RKLKHKERNKNKNQTHLLANEVLNTEADTICLENLKSIKRKKNPYQNKHSISQVPLYE
                     LRRVITYKAENAGKTVTLVCPSWTSQRDSITGKIDGERRGCRYYSKTGLILDADINAA
                     INIGKMSKLPVSQTTNLTYGQARVNVPNVCKSREQSCVLQAPIPLG*"
                     /db_xref="UniRef100_R5PTP0"
                     /db_xref="R5PTP0_9BACT"
                     /db_xref="mpy:Mpsy_1244"
     gene            27899..28360
                     /locus_tag="S19_GE19_scaffold_2259_prodigal-single_54"
     CDS             27899..28360
                     /product="Transposase IS200-family protein n=1 Tax
                     =Clostridium sp. CAG:265 RepID=R6KW47_9CLOT"
                     /codon_start=1
                     /transl_table=11
                     /translation="MSYNHKNVKFFSFCMIVIDMASQYHTGSHSKYLLQTHLVFSTKY
                     RKKILDGTLRDDLKQIIYDIANEKGIGLVAMESDLDHLHLLVDYPPTLSVVDMVGCFK
                     SISTHRIYKLHRTLLKTYYWKENTLFSDGYFACSIGNASPETIRKYIETQG*"
                     /db_xref="UniRef100_R6KW47"
                     /db_xref="R6KW47_9CLOT"
                     /db_xref="ccoi:YSU_08810"
     gene            28420..28803
                     /locus_tag="S19_GE19_scaffold_2259_prodigal-single_55"
     CDS             28420..28803
                     /product="prepilin-type N-terminal cleavage/methylation
                     domain-containing protein"
                     /codon_start=1
                     /transl_table=11
                     /translation="MKKRNAFTLIELLVVIAILAILAAMLVPAIQKAKKKVEEKQRTE
                     QVQRVENGQPAEGFKLGDTVYIDGMDVTGRVNNVWAAPFGGNTTVDLLVKGTNGVPYT
                     LEKINTALLKPVVTLEDQTRQWRNQ*"
                     /db_xref="saci:Sinac_6865"
                     /db_xref="gwf2_scaffold_2764_18"
                     /db_xref="33502790"
     gene            28805..29017
                     /locus_tag="S19_GE19_scaffold_2259_prodigal-single_56"
     CDS             28805..29017
                     /product="Uncharacterized protein {ECO:0000313|EMBL
                     :KKL73055.1};  TaxID=412755 species="unclassified
                     sequences; metagenomes; ecological metagenomes.;"
                     source="marine sediment metagenome.;""
                     /codon_start=1
                     /transl_table=11
                     /translation="MEPSHKEEPLENALTELFGFDRRTSIRGNKCVPPPIGCGQVITG
                     FRDAISEKEYTISGLCQACQDKVFGA*"
                     /db_xref="A0A0F9GUL3_9ZZZZ"
     gene            29054..30322
                     /locus_tag="S19_GE19_scaffold_2259_prodigal-single_57"
     CDS             29054..30322
                     /product="Poly(ADP-ribose) polymerase n=1 Tax=Pseudomonas
                     syringae pv. lachrymans str. M301315 RepID=F3E7V7_PSESL"
                     /codon_start=1
                     /transl_table=11
                     /translation="MATLVKEVRLIMTECTDGRNNNKFWHGKLFDDGTVKAEWGRVGA
                     AGDSGEWQGGQSYLDKKVKEKIKKGYTEQKTIGDVQASAGSGAVVKNSDLHAIAKAQI
                     LKSSSPVLDRLIARFVQANVHKITSSTQITYNSATGLFATPLGIVTMDGLVEARNLLA
                     QLAPRIRARRFGSEADALLCKYLRLIPQDLGMRRFSTETVIPDDNAVQKQNDLIDSLE
                     SSYQAMQSAPAPKTPTSKPQEQVFKVDLDVLTDAAERRRLEDYYERSKKRQHGYDNVH
                     VREIFKVTIHDMASAYEHKTTPHKEVFHGTSQANCLSILKSGLKVSPPSTAAIAGKMF
                     GNGIYGAINSTKSLGYTFNRWGQGGVGDAGWLFICDFAMGRIHTTQSSCDKPAGYDSV
                     WAKAGYSLANDELIVYRNGQVNIKYLLECK*"
                     /db_xref="UniRef100_F3E7V7"
                     /db_xref="F3E7V7_PSEAV"
                     /db_xref="scs:Sta7437_2874"
                     /db_xref="F3E7V7_PSESL"
     gene            30327..30569
                     /locus_tag="S19_GE19_scaffold_2259_prodigal-single_58"
     CDS             30327..30569
                     /product="hypothetical protein"
                     /codon_start=1
                     /transl_table=11
                     /translation="MNKVMNDELQEILDNLNEVIDPMLAMARGLYRKMGDNPDMWKDL
                     AKCYKTAVDAFVEAGFSRDEAISMAIASLNNLGFKK*"
     gene            30571..30783
                     /locus_tag="S19_GE19_scaffold_2259_prodigal-single_59"
     CDS             30571..30783
                     /product="Uncharacterized protein {ECO:0000313|EMBL
                     :KKN39772.1};  TaxID=412755 species="unclassified
                     sequences; metagenomes; ecological metagenomes.;"
                     source="marine sediment metagenome.;""
                     /codon_start=1
                     /transl_table=11
                     /translation="MTDRIQGLTVALDRDYRDDDVEAIVNAILMVKGVKHVKKSVVDV
                     GDYTARVRAVADIEGKLLGALREVKL*"
                     /db_xref="A0A0F9QS15_9ZZZZ"
     gene            30780..30998
                     /locus_tag="S19_GE19_scaffold_2259_prodigal-single_60"
     CDS             30780..30998
                     /product="hypothetical protein"
                     /codon_start=1
                     /transl_table=11
                     /translation="MTLTKIVEMLKSAPSTQIDAHVMTKIKAVDVTNETAVRELMEYV
                     YKSGFYGNVTPFVAQLCNPEFTNKYPLA*"
     gene            30995..31234
                     /locus_tag="S19_GE19_scaffold_2259_prodigal-single_61"
     CDS             30995..31234
                     /product="Uncharacterized protein {ECO:0000313|EMBL
                     :KKN78318.1};  TaxID=412755 species="unclassified
                     sequences; metagenomes; ecological metagenomes.;"
                     source="marine sediment metagenome.;""
                     /codon_start=1
                     /transl_table=11
                     /translation="MNAQLQKFARDTIKAGLAECSPEQQLLFKRMYANGNLEMPINEV
                     VDDLPEARLDWAMQQVENTIKKNEIRELTTFAEMV*"
                     /db_xref="A0A0F9WIS2_9ZZZZ"
     gene            31282..31917
                     /locus_tag="S19_GE19_scaffold_2259_prodigal-single_62"
     CDS             31282..31917
                     /product="hypothetical protein"
                     /codon_start=1
                     /transl_table=11
                     /translation="MCNQVPSVTLQTAVLMQVKEFASNNQSFSVHDITRTIRHKTAQG
                     ELEIPEVEVSGASFRFDIPHAKVKALFDELWRTGVFDPDFTLSRQFNGMYFEYTPSPL
                     AGSPTVQVSTPATAPVTQTVSTPAPVAPSAPATTSGPVPDSVVRDRIQTYLNNCTNKN
                     FRPTLRTVQSAIKRDVSTGWSCEKIRDYIEDLGYDIVPDPDAISKAQVITV*"
     gene            31985..32566
                     /locus_tag="S19_GE19_scaffold_2259_prodigal-single_63"
     CDS             31985..32566
                     /product="Putative uncharacterized protein id=3144627 bin
                     =GWB1_Spirochaetes_59_5 species=Desulfosporosinus youngiae
                     genus=Desulfosporosinus taxon_order=Clostridiales
                     taxon_class=Clostridia phylum=Firmicutes
                     tax=GWB1_Spirochaetes_59_5 organism_group=Spirochaetes"
                     /codon_start=1
                     /transl_table=11
                     /translation="MIVANVLKIGDKRDKLTLVEETTSVSKSGKKYIYWICHCDCGKS
                     TKRRKDAFFKGRYMSCGCETHNIQSANTRRIKWKGVGELSSTFFTACRQNAKKRNIDF
                     EITMADAWKQYEKQGGICALSNVPIKLSETTRHGHKLGSASLDRIDSSKGYTKDNIQW
                     VHKTINLMKNVLSQDDFIQWCNKVTFHHNEQNT*"
                     /db_xref="GWB1_scaffold_1776_26"
                     /db_xref="oac:Oscil6304_2109"
                     /db_xref="86109223"
     gene            32550..32726
                     /locus_tag="S19_GE19_scaffold_2259_prodigal-single_64"
     CDS             32550..32726
                     /product="hypothetical protein"
                     /codon_start=1
                     /transl_table=11
                     /translation="MNKTPDITIHLPSEYFEALSEVMASGLDHARIPSPIRHQLKAWW
                     EAESQLIRDELNGE*"
     gene            32723..33661
                     /locus_tag="S19_GE19_scaffold_2259_prodigal-single_65"
     CDS             32723..33661
                     /product="Oxidoreductase n=1 Tax=Sorangium cellulosum 
                     (strain So ce56) RepID=A9F4D3_SORC5"
                     /codon_start=1
                     /transl_table=11
                     /translation="MKEIVIIMGFPASGKSTTVNQYVSKGYSRLNRDTHGGTMEDMHK
                     LADKYLSDNDPLIVLDNLYPSVKSRAGIVAVAKKHKARIVCVHMSTSMEDSMLNACLR
                     MMQKHGVVPGPEHMKDYGDPNTFPVAVIYKYRKEFQKPTLAEGFDQVIAAPFVRTWGP
                     DFINKAVIIDYDGTVRLSTGPQKFPTKKSEIKMLPGREKVLRAYKDKGYYILGASNQS
                     GVAKGQVTSEAVNECFHETNRLLGDVVDNFLFCPHRVPPISCFCRKPNPGMGAFFIYK
                     YKLRPSECIMVGDMGSDKSYAARCGFQFADANQFFK*"
                     /db_xref="UniRef100_A9F4D3"
                     /db_xref="A0A0F9CTT3_9ZZZZ"
                     /db_xref="scl:sce7528"
                     /db_xref="A9F4D3_SORC5"
     gene            complement(33716..35488)
                     /locus_tag="S19_GE19_scaffold_2259_prodigal-single_66"
     CDS             complement(33716..35488)
                     /product="PREDICTED: mucin-2-like, partial n=1 Tax
                     =Pundamilia nyererei RepID=UPI0003AF6A91"
                     /codon_start=1
                     /transl_table=11
                     /translation="MNTPEIYLIEPYNAYAPKRKKHWMEEVEEQALLAKIIAEQQAQQ
                     KAIAEAKNASLPPNAPPVSAQTLAQSMADSSNNSSGNTAVGGAAGGGGTPVWDFFSNA
                     DAVNFDRSPATGAGPLTVTFTNLTTTPQFDTYNWYFTIDGVTTTSTDVNPVVLFQTGS
                     SNPTVITASLQVTNSVSGNPSGKSPDVYTLVSYPTVTSAFTFATSSNIAPFNATFTNG
                     SSTDNGQPLTYRWTFTYDNGTVTSSSVSTLLTPPVQIVNSGSFTASLQATGSYGIASI
                     YTQSFSAPAPTLNISFAVASSSNYSPSLVTLTPTIIYNGAGTLSGLWGSGEWAEGGGE
                     YTLPTITTWADRLYDTRSGVATTDGKFTASLQVTESIYSGSAFYTQSFALLFPTLEVT
                     LAVASSSNYSPSVVTLTPTITNNGAGTVSGKYFYGEFTEADAEHWSPYAAGPDVRTYD
                     TRSGVDSTGSFTASLQLTGSNYGVTAFVTQSIPLLFPSIVASFTTTSFGFGGVENSYM
                     EPVTMSYTSAVVYNGNGTPTYLWDFGSASFFNEGLGTQTGTETTVGPHTRADYGVGGF
                     TASLQATGSYDVASLYTQSFTVST*"
                     /db_xref="UniRef100_UPI0003AF6A91"
     gene            complement(35530..35937)
                     /locus_tag="S19_GE19_scaffold_2259_prodigal-single_67"
     CDS             complement(35530..35937)
                     /product="hypothetical protein"
                     /codon_start=1
                     /transl_table=11
                     /translation="MEDELDAEGVGDELPLPLFDDFPEDRNGFRFSHSTFNADGIKCE
                     VWKKDWHFLGMTVLYEKHDEGCDCSYCGEKTNKTWGIELPRCRCRNAWRILWWRDGKW
                     PYRYTYLRCTLPRYPFVWWRCRYCRREKAKKRI*"
     gene            complement(35937..36368)
                     /locus_tag="S19_GE19_scaffold_2259_prodigal-single_68"
     CDS             complement(35937..36368)
                     /product="Putative uncharacterized protein n=1 Tax
                     =Coraliomargarita akajimensis (strain DSM 45221 / IAM
                     15411 / JCM 23193 / KCTC 12865) RepID=D5EMN0_CORAD"
                     /codon_start=1
                     /transl_table=11
                     /translation="MKVSIEQIEATLLERKIEPPKVQEIIKDLTTAAEEEAQDRRDNA
                     APKLKWEYAIVINDPENKLGTEWTGWVVQQKEGQDMGLILGKLTDAAKTQNESSKRKK
                     TLIKSFGELFQSLKSKFTKEKGVRIKTKEAVRVLTVNGKTL*"
                     /db_xref="UniRef100_D5EMN0"
                     /db_xref="caa:Caka_0411"
                     /db_xref="D5EMN0_CORAD"
     gene            complement(36373..36549)
                     /locus_tag="S19_GE19_scaffold_2259_prodigal-single_69"
     CDS             complement(36373..36549)
                     /product="hypothetical protein"
                     /codon_start=1
                     /transl_table=11
                     /translation="MTTELKRLKRRIRYLFSTKYKTSIAPRKAIAEALKTELTNAGIV
                     ADDHLLFVMNTVNT*"
     gene            complement(36546..37244)
                     /locus_tag="S19_GE19_scaffold_2259_prodigal-single_70"
     CDS             complement(36546..37244)
                     /product="Deoxycytidylate deaminase n=1 Tax=Midichloria
                     mitochondrii (strain IricVA) RepID=F7XWU3_MIDMI"
                     /codon_start=1
                     /transl_table=11
                     /translation="MSEWDDFRDTIGNSTCCGGRGQCRYCGEMENNVAYHEAHECSKR
                     PVTLAYDAATQKAVIMQLLPIPSWDETFMHEAYWWARRSKDPRTKIGAVLVLPGDKDP
                     ISHGYNGFARKVDDNATDRWERPEKYEWVVHAEDNAVLNCARKGQSSKGSIMYTQGVP
                     CTRCTDACVQGGVIEIVVHKQWQDYEKKFGWEKWIDSAKRSEQKLREAGIKVRVFDGI
                     LGMKGVLDGKVIDV*"
                     /db_xref="UniRef100_F7XWU3"
                     /db_xref="rbt:NOVO_00290"
                     /db_xref="88276199"
                     /db_xref="F7XWU3_MIDMI"
     gene            37319..38020
                     /locus_tag="S19_GE19_scaffold_2259_prodigal-single_71"
     CDS             37319..38020
                     /product="hypothetical protein"
                     /codon_start=1
                     /transl_table=11
                     /translation="MPISLTETLAQAGEFEGAITIRVLGAEANEKAIDNIDDLIDYLD
                     GAVTVPLGKKLDMPNLSKGVSDVIFSTKDMKSPKGCAVLLKLEKLPPQHRNKLVGGVS
                     YLINQLGIKTLEWEQSAYGDVVIPIANWGSAKHQKTSRIYLTATTFEKIVNQLGYPIH
                     HAAIENKWFTHQFDVNDLRTRIADYFTEVEKALAPKPTKNIQRFMEALFKLAHQALTY
                     GYDKIEAFNSTILGK*"
     gene            38078..38731
                     /locus_tag="S19_GE19_scaffold_2259_prodigal-single_72"
     CDS             38078..38731
                     /product="Uncharacterized protein {ECO:0000313|EMBL
                     :KKN01087.1};  TaxID=412755 species="unclassified
                     sequences; metagenomes; ecological metagenomes.;"
                     source="marine sediment metagenome.;""
                     /codon_start=1
                     /transl_table=11
                     /translation="MVKTQHRYKNLENERVGRLLVIKRDWERTSPKNGWKVYWICKCD
                     CGNFVSVRAEHLKPDGKQHHTQSCGCAQKEAARVNGKRNKLPVGEFSRRSLFHNYQKR
                     AEKKGLTFFLTRDIFDQMIGKNCFYCGSPPSNKHVNRKDENDHLVYNGIDRKDSTRGY
                     EPDNVVTCCSECNYAKSDTHIREFVKWLTKAYHHMEQTNVIYEWTSNDTKNQNNSPT*"
                     /db_xref="A0A0F9MNS8_9ZZZZ"
                     /db_xref="GWB1_scaffold_10063_10"
     gene            38682..39761
                     /locus_tag="S19_GE19_scaffold_2259_prodigal-single_73"
     CDS             38682..39761
                     /product="hypothetical protein GobsU_00775 id=2995520 bin
                     =GWF2_Bacteroidetes_35_48 species=Gemmata obscuriglobus
                     genus=Gemmata taxon_order=Planctomycetales
                     taxon_class=Planctomycetia phylum=Planctomycetes
                     tax=GWF2_Bacteroidetes_35_48 organism_group=Bacteroidetes
                     organism_desc=a81"
                     /codon_start=1
                     /transl_table=11
                     /translation="MSGLATIQKIKTIRPHNNADSLELASVLGWQVVVKKGEFKPDDL
                     VVYIVVDTVVPETNPVFEFLRNKSFRIKPIRLRGEESAGICFPVNIVPGYVSPTADGN
                     GFFFNRKTETGEDHGIHEAGDDVTDLLGIIHYEKPIPAELAGQAKGMLPGFIIMTDEL
                     NLRSYPDALPELWGRPHYITRKDDGCSGTFFRKGGEFGVCSRRIHLKESETNGFWRMA
                     RKYDLERILTEAFPEDDVAIQGEVCGPGIQDNHLGLKELELHIFNLFDIRCRGYAGFD
                     KLVAFCKKYNLPMVTIIGEGTAFGYNIEELVKLASEQKYPNGYPAEGIVIRPKEGFTS
                     PVLKGRYWSGKVLNPLFDEEKKKKK*"
                     /db_xref="gwf2_scaffold_1251_49"
                     /db_xref="jeo:JMA_43730"
                     /db_xref="86520711"
     gene            39758..39877
                     /locus_tag="S19_GE19_scaffold_2259_prodigal-single_74"
     CDS             39758..39877
                     /product="hypothetical protein"
                     /codon_start=1
                     /transl_table=11
                     /translation="MNQILKLIGVVLLWALLLSIVFTGGGVLSPEYWQIVLPK*"
     gene            39878..40318
                     /locus_tag="S19_GE19_scaffold_2259_prodigal-single_75"
     CDS             39878..40318
                     /product="Uncharacterized protein n=1 Tax=Chryseobacterium
                     gleum ATCC 35910 RepID=D7VWE6_9FLAO"
                     /codon_start=1
                     /transl_table=11
                     /translation="MGYHLFLDDERDPKGVKWVELPLVAWVIVRNYKDFVETIKRDGV
                     PTTVSFDHDLADEHYQEYHNAHDERMLSFGKIRYDRFAEKTGYDCAKWLAQYCVDKRV
                     PVPLYYVHSWNDIGKANIISILESARKVLSEGQTDSVDNGGSAR*"
                     /db_xref="UniRef100_D7VWE6"
                     /db_xref="A0A085ZUF9_9FLAO"
                     /db_xref="chz:CHSO_0935"
                     /db_xref="D7VWE6_9FLAO"
     gene            40299..40748
                     /locus_tag="S19_GE19_scaffold_2259_prodigal-single_76"
     CDS             40299..40748
                     /product="Kinase-like protein n=1 Tax=Rubrobacter
                     xylanophilus (strain DSM 9941 / NBRC 16129)
                     RepID=Q1AYR6_RUBXD"
                     /codon_start=1
                     /transl_table=11
                     /translation="MVGAPGSGKSTFVNVLLETDPGNIVKVCPDDNRRAIGGDSNNQA
                     VSPQAFAMAKSQMSRALDAGKHVVFDATNMYRKARKDFINIARGRGAQVVAMVCECTK
                     ETLLERNAKRGAQGGRNVPEDVIDRMLAKYQRPDTTEFDVVTFVSKT*"
                     /db_xref="UniRef100_Q1AYR6"
                     /db_xref="rxy:Rxyl_0488"
                     /db_xref="88158773"
                     /db_xref="Q1AYR6_RUBXD"
     gene            40745..41050
                     /locus_tag="S19_GE19_scaffold_2259_prodigal-single_77"
     CDS             40745..41050
                     /product="hypothetical protein"
                     /codon_start=1
                     /transl_table=11
                     /translation="MIDAPNFDFDNLPIDGMGYMDAVIAEQRRVCGPIDERLKVLEAE
                     FQDLVAQEKRIEKELQTAGFFQRIARTFDLGVIERKMKRNQALRHTLYDARWRRTLG*"
     gene            41053..41265
                     /locus_tag="S19_GE19_scaffold_2259_prodigal-single_78"
     CDS             41053..41265
                     /product="hypothetical protein"
                     /codon_start=1
                     /transl_table=11
                     /translation="MKKEFKGPGKGKGPIVGYDYKKWNANFDEINWHNKWCAMCGKWT
                     DHTSGSCPELKGTQNESTRTTDSRTA*"
     gene            41228..41560
                     /locus_tag="S19_GE19_scaffold_2259_prodigal-single_79"
     CDS             41228..41560
                     /product="hypothetical protein"
                     /codon_start=1
                     /transl_table=11
                     /translation="MNQPEQQTPEQPSPEVKLPTDKVTVLNVDDIKPNSILVINVDVE
                     SPVHKMAVAPVFSKLLAPYANTLREKKVTVMLMTLNESINTVTEEEMNRAGWHKKEES
                     LIIKPTGY*"
     gene            complement(41554..42381)
                     /locus_tag="S19_GE19_scaffold_2259_prodigal-single_80"
     CDS             complement(41554..42381)
                     /product="hypothetical protein"
                     /codon_start=1
                     /transl_table=11
                     /translation="MKNDIKDGFLTDTSRKENAYLLGLLWADGWIINEGYMHSVRLQM
                     VKDDFLLIEPLFRMMGIEVYYERQRTKNGKTFGKVSKMTCIQDKSIIDFLIQNEYDKK
                     SGYAPTKILSLIPENLHHYFWRGYVDGDGCISAKKIEIWSVLDQDWCEAISLADKLEV
                     SYSIYTYHRRGGKHCSSVFYMGGIGNAVKFGDFLYQDYDGIGLLRKYNKYIQLKEKQK
                     MMPLKTSQYKGVFFASKMKKWGSSYYDSHNKKQKHLGWFLTEQDAFDALQKFRKCFQ*"
     gene            42451..43290
                     /locus_tag="S19_GE19_scaffold_2259_prodigal-single_81"
     CDS             42451..43290
                     /product="Uncharacterized protein n=1 Tax=Simkania
                     negevensis (strain ATCC VR-1471 / Z) RepID=F8L9F5_SIMNZ"
                     /codon_start=1
                     /transl_table=11
                     /translation="MLYCGKMKLTLILPDLHHKVDQATRIINVVGADEVIFLGDLFDD
                     FNDTPEMVQKSCEWLEWFVSKPNHIMLYGNHDQHYAFPYRSFQCSGYAQWKYFIIHDS
                     INPKLWDKLKWYHFLDNRWLLTHAGLHKLNVPPHILKHRTNRPKFIEDLSGWLDHEIR
                     TGFNKGAEGVGSWVFNAGHARWGHQRVGGITWCDFEREFNPVKGINQIVGHTPQQYGV
                     RWCRMAEGGQIFHHPFDEWKPTPEILDNPNLSSNICLDIYGNTHWATWDGTELKLGNY
                     KDL*"
                     /db_xref="UniRef100_F8L9F5"
                     /db_xref="sng:SNE_A16110"
                     /db_xref="F8L9F5_SIMNZ"
     gene            43390..44025
                     /locus_tag="S19_GE19_scaffold_2259_prodigal-single_82"
     CDS             43390..44025
                     /product="HNH endonuclease n=1 Tax=Opitutus terrae (strain
                     DSM 11246 / PB90-1) RepID=B1ZMJ1_OPITP"
                     /codon_start=1
                     /transl_table=11
                     /translation="MRDIAHKAIVLKLNKKWHPVGVELVSKTICDLMTGVIEAIDIVY
                     SVNEDGTPNFDQYEYVNPVAWEEWIKLPVRPWDLSIHSAHLNVRVPTVVITKHYAKIP
                     EKKFRGKPTKEGLAIRDNLVDAYTGKELEMDEATIDHVTPLSRGGTDTYDNTVLTAKE
                     INNKKGNKLNSEAGLTLLFTPTQPKAILVSKTIRKARHQDWKHFLVAPKAK*"
                     /db_xref="UniRef100_B1ZMJ1"
                     /db_xref="ote:Oter_1048"
                     /db_xref="B1ZMJ1_OPITP"
     gene            complement(44067..45266)
                     /locus_tag="S19_GE19_scaffold_2259_prodigal-single_83"
     CDS             complement(44067..45266)
                     /product="GDP-mannose 4-6-dehydratase (EC:4.2.1.47)"
                     /codon_start=1
                     /transl_table=11
                     /translation="MQTESYSVMRILSIQEAAKVAAGKRPVIITGVTGQDGSFMADFL
                     LKNTNHLIFGGARRLSVSNHENIDHLANEPRFNLINFDLTDAHSIEKIVSQLKPSYFI
                     NFAAQSFVKSSWDFPAQTWETNTTGVLHILEALHLHAPCCRFYNAGSSEEFGDVSYAP
                     QDEKHPLRPRSPYGASKAAARQLVKVYRESYNLYALQGWLFNHEGTRRGEEFVTRKLS
                     KGVARIVKEMSGGENAVITPIELGNLDAVRDWSDAEDCVEAVWRMLNQEEYSERVKAH
                     LPSPDPDGYYSAMGWNQIVVPHLREYVVGSGESHSIREFVEWAFMAAGVKGSWVGENM
                     AECFMATHYGKPVQLVTINPANYRPAEVEKLQGNSTLIRHDLGWAPKTTFKELVWKMV
                     SKDLGRK*"
                     /db_xref="csd:Clst_1512"
                     /db_xref="UniRef100_D6PL36"
                     /db_xref="D6PL36_9ZZZZ"
                     /db_xref="4.2.1.47"
     gene            complement(45334..45798)
                     /locus_tag="S19_GE19_scaffold_2259_prodigal-single_84"
     CDS             complement(45334..45798)
                     /product="hypothetical protein"
                     /codon_start=1
                     /transl_table=11
                     /translation="MTMQPVHILNQMGVITSFSVAKKVSEDDLTKFYTKGKKAGKSEA
                     ELDKILKAKIMGEIEDAIVQHKIPGLLTPQELAAQMGVAQSIVRNIPELHRLIMVIGH
                     KLSEKRYDKMSLCFFINTLVNLLGLTEQDFEKFHRQHNKDNDDDDGDEWKSA*"
     gene            complement(45818..46561)
                     /locus_tag="S19_GE19_scaffold_2259_prodigal-single_85"
     CDS             complement(45818..46561)
                     /product="Uncharacterized protein {ECO:0000313|EMBL
                     :KKM54859.1}; Flags: Fragment;;  TaxID=412755
                     species="unclassified sequences; metagenomes; ecological
                     metagenomes.;" source="marine sediment metagenome.;""
                     /codon_start=1
                     /transl_table=11
                     /translation="MEPENTNQSNPSVPQEVTSSLVYETPTDDRLYTVLYKKIEELSN
                     EVHDLKTKKVLDETQMPPELLENAGLLPQPKKKWKRGRGFRPLLRSEIEEAQKQSIFC
                     SEQAKYLGIGIATYRKYCLQYGIWNPTNHAKGRKCPWHPEKGKYPLSKILAGEMNDNP
                     MITDWLVRPKLLRAGTFPEECAQCGYNKKHIVNGRVPLLIDHMDGDVHNFKKENLRLL
                     CWNCTIECGRGYLRRGIHKFDPDWRTEQA*"
                     /db_xref="A0A0F9L5V2_9ZZZZ"
                     /db_xref="ACD38_4_6"
     gene            complement(46533..46886)
                     /locus_tag="S19_GE19_scaffold_2259_prodigal-single_86"
     CDS             complement(46533..46886)
                     /product="hypothetical protein"
                     /codon_start=1
                     /transl_table=11
                     /translation="MVKSMKSTAIKTYVVRLSKDSIHEIDVDSDLFEDPFLEAETRAV
                     ELEKGNRAALLKPIFECWEKQNPKQKVMTNAYWVLVNAGRYDRAEMLREKFKMQTDCD
                     LATQPYHGTRKYKPK*"
     gene            complement(46855..47505)
                     /locus_tag="S19_GE19_scaffold_2259_prodigal-single_87"
     CDS             complement(46855..47505)
                     /product="Group I intron endonuclease n=1 Tax=Nostoc sp. 
                     (strain ATCC 29411 / PCC 7524) RepID=K9QVA5_NOSS7"
                     /codon_start=1
                     /transl_table=11
                     /translation="MKIVGIYKIVNRVNGKYYVGSSNNIFHRVEYRHKRALRENTHWN
                     SHLQWAWNKYGEVAFDFIVVEEFRTPKTYRELWNEEQKWLDIARKEPHKCYNQSFIAG
                     GVDFTPSLRKRMSVRQKKWLKEHGHPLKGTHPTQETLRRMSIAQTGKRRSKTAIQKIS
                     GTNSVAHREDVKQAKRDWWSQLKNDPAAYFAFCKSRSEKSRKAKFHYGKKYEVNGD*"
                     /db_xref="UniRef100_K9QVA5"
                     /db_xref="nop:Nos7524_3219"
                     /db_xref="K9QVA5_NOSS7"
     gene            complement(47502..49133)
                     /locus_tag="S19_GE19_scaffold_2259_prodigal-single_88"
     CDS             complement(47502..49133)
                     /product="DEAD/SNF2 helicase n=1 Tax=Acanthamoeba
                     polyphaga moumouvirus RepID=L7RCR8_9VIRU"
                     /codon_start=1
                     /transl_table=11
                     /translation="MLSIAWSPPYTVREGFRTQWRREWCIPKEMLNGFFQFWKAHRFK
                     MLNDGFTVKKSEKTGKWYLYETKPNVALFRIFITDDKPKKPEDTFVLPDYQIKDVSGL
                     RTWQVDAANKLCASLKHWNAAIDGSDTGTGKTYTACAVARELDLNLCIVCPKAVIKAW
                     QKVVKKHFGMGDKLVGVINYEKLIRGRKDSPIASFVLHRHKKRPDFEWKIPKKTLIVW
                     DESQKLKNWKTKNAKTCHTAIKAGFPMLFCSATNATNPLEMRAVGLALQLYNNSKSYY
                     EWAYENGVYKGQWGLEFNNDPTILKRLHHQIFKQRGVRLRRDDIPGFPQCEIIPEVYN
                     MDEEEALKINEIYAEMERELAKLDKTEKNDQLAAITEQLRARQRIELVKVPLFIDMIE
                     EAKEQGFSVAVFLNFTDTLNAIASRLGITCIYDGKTPDKVREKNVMLFQEGKERVILV
                     NIQSGGTGLSLHDLYGNFPRMSLISPTWSPVLIRQALGRIWRDDAKTKSIQRIVCVAN
                     TVEEDVCRNMQRKLDNLDTLNDGDLAYSSNYTIEV*"
                     /db_xref="UniRef100_L7RCR8"
                     /db_xref="L7RCR8_9VIRU"
     gene            complement(49152..49460)
                     /locus_tag="S19_GE19_scaffold_2259_prodigal-single_89"
     CDS             complement(49152..49460)
                     /product="hypothetical protein"
                     /codon_start=1
                     /transl_table=11
                     /translation="MNEQATYYVVDTTVAPKQVKQFPTYRALVNYLETMCRRAYKQSR
                     TERTRLLEETGHGTDDFNATLFVRSMQEQFNIGVVRDGRLTQCDVTVMVAYQKPEYGD
                     *"
     gene            complement(49557..50687)
                     /locus_tag="S19_GE19_scaffold_2259_prodigal-single_90"
     CDS             complement(49557..50687)
                     /product="PREDICTED: uncharacterized protein LOC101049856
                     n=1 Tax=Saimiri boliviensis boliviensis
                     RepID=UPI00027F814E"
                     /codon_start=1
                     /transl_table=11
                     /translation="MSVKIKKSVFKAAVKDVVRECLNERIQEGCGKWKRMAQHVAKSE
                     REAGKGAERAKDIGYATATKQLGKPDQEMNEIGAESRDSALDDVVRFVIKKAPAIKDP
                     EKLGRVVSLLFKHQMGFDADPDALHQSIAKHWRVSDTASPTTPTDEAGLTSEDDMPQV
                     PSTPGDMEGGHEYDEKEEIMLIKVMKKCAEKLEAMHAGMPGAEEEPEVEVEPEEPEGG
                     EAPPFGGEEEPEGGEGGEEEEPSEAPPFGGEEEPEGGEEEEPEEPKDDEEDEDPIKEV
                     AARTQTQMYRVAPNPSCVTQKDEVEKLKANTPPLAETAGKGQYKVAAPRQARVAKDDH
                     ARRIQNEPKVTENHKTQKRSYKTVQDVDNDPQNVRDPDVPQA*"
                     /db_xref="UniRef100_UPI00027F814E"
                     /db_xref="A0A093Q8Q6_9PASS"
                     /db_xref="ssx:SACTE_6421"
                     /db_xref="UPI00027F814E"
     gene            complement(50698..51309)
                     /locus_tag="S19_GE19_scaffold_2259_prodigal-single_91"
     CDS             complement(50698..51309)
                     /product="hypothetical protein"
                     /codon_start=1
                     /transl_table=11
                     /translation="MTILEQKPQYGVNYNEGYDGFTVRAKDFVAAGVKWFERWDQIPG
                     APPVSHTLKIVGENKTIEAFGDGVRYGTVDAYLNDPDCALLIREPVGWTPEMGRRMTA
                     EAEKHLGEKYNWFLIAMMAISRTYLGRFVDNKTKGKLSTWLQDWADNAKSEICSSLVA
                     RVDNAQPELEGKSVLAMPPFKILPIMLFVDPVIYKPGAIELIP*"
     gene            complement(51329..51475)
                     /locus_tag="S19_GE19_scaffold_2259_prodigal-single_92"
     CDS             complement(51329..51475)
                     /product="hypothetical protein"
                     /codon_start=1
                     /transl_table=11
                     /translation="MGDYSGVPLEDRIPEGYEKIGTPSNTYSPSYPYSAAVKAPEKKQ
                     ILHG*"
     gene            complement(51483..51734)
                     /locus_tag="S19_GE19_scaffold_2259_prodigal-single_93"
     CDS             complement(51483..51734)
                     /product="hypothetical protein"
                     /codon_start=1
                     /transl_table=11
                     /translation="MSEELDTFRELPDMGQILAQRLAQKGMANGPLPPPGTVDPYQVM
                     LARKQAALRGEPVKQPDLPPVQQWPEEDVKALEDYCKTA*"
     gene            complement(51731..52051)
                     /locus_tag="S19_GE19_scaffold_2259_prodigal-single_94"
     CDS             complement(51731..52051)
                     /product="hypothetical protein"
                     /codon_start=1
                     /transl_table=11
                     /translation="MNNAWDRLQKNPSYLSRMIKLKPLINETLSEEFRLDPAVKREVE
                     RFVRELITKGVLGSYHRERTGGDMNPGDFSEDLVRKISLAISSWTQTMNNRDNWENQP
                     NMIK*"
     gene            complement(51993..52472)
                     /locus_tag="S19_GE19_scaffold_2259_prodigal-single_95"
     CDS             complement(51993..52472)
                     /product="hypothetical protein"
                     /codon_start=1
                     /transl_table=11
                     /translation="MPEQGQKRELTSPEFKKMLGSLTSYLTERLGLQELPTLKLVESP
                     QNAGDPFGKTGYYDHDTKQITIYITERHDTDILRTFSHEMVHHWQNMRGTLHPEEDKK
                     SETTDNDTRPHYAQNNPWLRKREMEAYLFGCMLFRDWQDEQRMGPPPKEPFLPQPYD*"
     gene            complement(52478..54232)
                     /locus_tag="S19_GE19_scaffold_2259_prodigal-single_96"
     CDS             complement(52478..54232)
                     /product="Uncharacterized protein {ECO:0000313|EMBL
                     :KKK63736.1};  TaxID=412755 species="unclassified
                     sequences; metagenomes; ecological metagenomes.;"
                     source="marine sediment metagenome.;""
                     /codon_start=1
                     /transl_table=11
                     /translation="MKDYKKYLLRQLGLKESQFVPSPLREKDEHPDIDPERWLAASKK
                     EKEEHPQLSKADANLIAKQHLQKGEMKEQSPFLSPTARPTPVIGIAIRGSSTGGLPSG
                     ADQTNPDISPSKVGGYNRVEVNPVNSKLVDKTPVNQAISQGMKPIVANPQTADPVTHP
                     HQMQRTAGEEPQSTTGASTDSDPTLKLKTAEPKGIDIDIQEDDVSEEPRQEEENPMIP
                     ATSLSETFERHKKLMEASLGLKKCPCSNGKCTCGPQCKCRKTGVCECATCGCGDPSDT
                     HGHGEEKPEKKPEPKKPTVTKKQYFDPKTKTVKDVDWISMKEAKARVCFHCKKPHPCD
                     CDKKDEEDAKLQRDNPEAYRKKFGMKVDKRSDLNESYTPPFARMRGLAGLGNVVLGSN
                     GLWENVGASQPFQTHWKMDPEKAGMVKIDEEKLKKVRAMLNRKSKRGSLSDNELLLAK
                     RLDEVLKLRSQKMQLKEGIHDLRPCDCGSGEMSQWEFDGNGIPLCRACPACRQKKLSR
                     YRPEILRGYTQADVDEPIEPEDDSMGGLYEKKSKGDPADKRIGKMMKDPKDRPFPFDK
                     DHTGPMRKGNEKGQLPAR*"
                     /db_xref="A0A0F8ZUX8_9ZZZZ"
     gene            complement(54274..54927)
                     /locus_tag="S19_GE19_scaffold_2259_prodigal-single_97"
     CDS             complement(54274..54927)
                     /product="hypothetical protein"
                     /codon_start=1
                     /transl_table=11
                     /translation="MKHILNQFFDRIYCITVHTFTDRHKLVKEQLAGVEFEWILSPPS
                     QSLAPRSDITLSETSITLGQASLLQNAKLHGYKRIAMWEDDGIMSATPMEMEAFFNEV
                     PSKWDCLHMGDPTWANSIWPIDVEHYSENVNRVRRGNGCTFMGINSHLFDELSMKFLQ
                     FGKATDLKFQDISYRGRTYGPKKYFSLPVSMPHERTLHHFTPEQLSTFIPSYVAHSL*"
     gene            complement(54899..55684)
                     /locus_tag="S19_GE19_scaffold_2259_prodigal-single_98"
     CDS             complement(54899..55684)
                     /product="Uncharacterized protein n=2 Tax=Prevotella
                     oralis RepID=E7RNW4_9BACT"
                     /codon_start=1
                     /transl_table=11
                     /translation="MIPKTIHFIYGLREDFGKFSFSLCHYLAVLSAKTINKDYEIVVH
                     YYHEPQSNEWWEKTKSIAKMVKLEDPPTIISGKKITEYAHANDLLRIEILIAEGGIYL
                     DIDTICIRPFDPFLSNPKGCVMGLEAGGGYIGLCNAVIIARKNPLFLRLWRSEFAHFD
                     PNDWNKMACRVPLTLAVQHPQLIHVEGNEAFFRLNWSPQEVDVLFASVVDLSRSYSQH
                     LWEHTSYELYLSKLTLEDIMTRDTTYNLLARKVINEAHSQSIL*"
                     /db_xref="UniRef100_E7RNW4"
                     /db_xref="E7RNW4_9BACT"
                     /db_xref="acr:Acry_0387"
     gene            complement(55681..57819)
                     /locus_tag="S19_GE19_scaffold_2259_prodigal-single_99"
     CDS             complement(55681..57819)
                     /product="hypothetical protein n=1 Tax=Leptolyngbya
                     boryana RepID=UPI000373BFFE"
                     /codon_start=1
                     /transl_table=11
                     /translation="MNGIPRTFCVTLRETPKRREEAQKYFDSNNFKVEMFEGVHGQSF
                     GLKTTIPNYSVFPGREYFIPQGAVGCILSHLMLWNILIHLPEEEFLIVEDDIILAEGF
                     EEKFAKVKGELPPDWEICFVGWSPAGNEYAKVSSTHVTDNIVITTPVCTHAYMVKKSA
                     IKTLIETNQLAWDALDHQILKRSLPKMKHYAFSPPLITQRSVTNINLRDELWHSLCYD
                     WEMSEQLTAHGNESVRFGAGWHPLEKNDEGYMIWSDGRGEFIFDEANWTKMEIEFIAE
                     GEIDKKMKIIVPQQDDQVFDIKYGVNKISFNINQAKSVILVSDTFRPIDIYKTSDCRR
                     LGIRLLKAITLTSRTENPESVSLYSMYSQKKIEGISKVEGLKLNRVKYSHEDGKINLH
                     GQTSFNHHRSGWGYTLFLLSQFHRADATVFDGWIEKNFAWQKEEYSQMRLIPYREPWV
                     GVMHNPPNTPSWFSADSSPTAIIESKEFQESLGTCKGLYVLSKYHADFLRCFIKTIPI
                     EVFYHPTETPEVVFDFNKFTENGNKKIVNIGWWLRKLTSIYRLEADPAVYQKIRLIPP
                     AISVSQDRTGRLLEIETAMNKQPVTDDMKKSVVDVRHLPNEEYDELLSKNIVFLDLYD
                     ASANNAVIECIARGTPILINPLPAVVEYLGADYPFYFTNLVEAARKVKDTALIKATHE
                     YLVKSDVAEKVSGEYCLKTIREGEIWKSLP*"
                     /db_xref="UniRef100_UPI000373BFFE"
                     /db_xref="A0A0D6AP86_9CHRO"
                     /db_xref="cyn:Cyan7425_3359"
                     /db_xref="UPI000373BFFE"
     gene            complement(57859..60645)
                     /locus_tag="S19_GE19_scaffold_2259_prodigal-single_100"
     CDS             complement(57859..60645)
                     /product="Uncharacterized protein n=3 Tax=Enterococcus
                     sulfureus ATCC 49903 RepID=S0NR54_9ENTE"
                     /codon_start=1
                     /transl_table=11
                     /translation="MNPLYQKAKDIVVMRRTSDNKEFEEFPLIVSDSSVIATDIDNNL
                     FCYKICELLRHVLSASYAESGSFTISSSYSYSGSHAISSSQALDALSASYSLSGSYVI
                     SASWAETSSFALEASAAFSAAFATSASHAIYADTASYAFFAEFASASISSSYAESASY
                     GTNFYAPRVTASYVSSSFNVITNQLTASNALIRGTTVTTASWAVNAINAITAVAAGSA
                     SAALWAQTASLADTASYVTSTVDSASYARYADSASYGTNFLAPRITASFVSASVNTVT
                     HNFTASNAYVDNITSYGQVVASNILANFIGATEVDADYSVIQQLTASNALVTGLMRGT
                     ASYARRALSSSYADWAQVASMSLGVLGLNVENAPSQPNSTVALVTRWAGATTPFYVTQ
                     SQVAVETRPHTAVKVNNTLYGGGWNGWIYVIKNPDEGLNNITSSSFIGGNYISQVAYS
                     PETGYLYYLCGNNTGLNTGSIVRVDPNDIVGGQYNLIQGLAGSTTLSAFGAKDGYIYL
                     VQSSQVRKYDAATGVLIGASASLMGGSHGGAVFSPDGQWGYVTAGSTVCKFNTTTLSS
                     SYTSVYYFNGYGSFPAQLTDDMAYLNGYLYVEQDDISDFGLWKINADDLSWSWYGTTE
                     AYPTYYGGFGVFTDGRHIYVLQRQEIWVYMNGNLDEGPIRFYPLPGRPNELWITDGNK
                     FIYTDWDGSGMIYSYNLPITELGINTAPDYTLDIAGIINADVRVQSPTISASTTLTFG
                     AGTQTGTLSWNGSARIQASPSDQGRLLVDTASLRVPTLSSSIALLGRADNQWISRSYG
                     TGATPISITRSIWNIREDGMYRFTVAGTIAFYSGSTVTQPPTWSFTHTDRLGTYSLPT
                     VPPELITVTNPAYDVGYAFNGDYVFQIAAPSTVSYYYSSNGTDPSSTLCSASFWTMAT
                     LTQILSGSAISASI*"
                     /db_xref="UniRef100_S0NR54"
                     /db_xref="A0A0F9I2T5_9ZZZZ"
                     /db_xref="spv:SPH_1885"
                     /db_xref="S0NR54_9ENTE"
     gene            complement(60652..61173)
                     /locus_tag="S19_GE19_scaffold_2259_prodigal-single_101"
     CDS             complement(60652..61173)
                     /product="hypothetical protein"
                     /codon_start=1
                     /transl_table=11
                     /translation="MAVSAIISPALSEIPPYFSSGGGEIAFDNEYFYVKYNGWRRFPL
                     CTPKNIPRTFPNPTVNGHFLTDNEYFYIVANHRWMRSPEFVIKPRRPILPLEPNPLHI
                     KDTKLTTFPRGTDNYGRWGLISFNAEYFCVWGQGKWHKIAIGRMPSRPWLPAVGPILP
                     PPSAVPILIAFQL*"
     gene            complement(61177..61806)
                     /locus_tag="S19_GE19_scaffold_2259_prodigal-single_102"
     CDS             complement(61177..61806)
                     /product="hypothetical protein"
                     /codon_start=1
                     /transl_table=11
                     /translation="MSNRRPIKENEFFPAPGGTSGAINVQPGWGTFASPEASQNPAQF
                     QSSNQNKAKNVNLGVRPNVAKEIPKQGQVTKDLDAIYAKRDVPSPDEVISGLKFEMGQ
                     QNKKDKKAAKEAVLANLKKNPHYYSELNQLNIDDKSMVDNMTESAQHPNDAPARPKVT
                     PNIEETKKIFAQMGQAYGKKYVVNSQISEVMKEMWAAKQQRSAWRTQKS*"
     gene            complement(61835..62506)
                     /locus_tag="S19_GE19_scaffold_2259_prodigal-single_103"
     CDS             complement(61835..62506)
                     /product="tRNA (Mo5U34)-methyltransferase {ECO:0000313
                     |EMBL:EXI81278.1}; EC=2.1.1.-
                     {ECO:0000313|EMBL:EXI81278.1};;  TaxID=1454003
                     species="Bacteria; Proteobacteria; Betaproteobacteria;
                     Candidatus Accumulibacter.;" source="Candidatus
                     Accumulibacter sp. BA-92.;""
                     /codon_start=1
                     /transl_table=11
                     /translation="MKFWHKVKLKDGTYTNGDKDVEASLEGHLFNDLDFGGKTVLDLG
                     CWDGAYSFLAERRGASRVVSFDRPSCRWGGTEGYQFLHKHFDSKCEFVDGNIYELSKF
                     FQPKEFDIVLCYGVLYHMSDPLLALQQIFPISKEVAVFEGVFSTRPLPSLELRTPVIM
                     KNAKDMSVVYVPSVSFMTYAAGYQGFKLRKTTMQEHEVGRMAMIFDRVSEPTFLYPNK
                     VFPGG*"
                     /db_xref="A0A011NF17_9PROT"
                     /db_xref="UniRef100_UPI00036E55CD"
                     /db_xref="msc:BN69_2986"
                     /db_xref="UPI00036E55CD"
                     /db_xref="2.1.1.-"
     gene            complement(62503..63234)
                     /locus_tag="S19_GE19_scaffold_2259_prodigal-single_104"
     CDS             complement(62503..63234)
                     /product="hypothetical protein"
                     /codon_start=1
                     /transl_table=11
                     /translation="MDITYFTIYGERCSGTNFVRKLIYDNFDLLFANLPENSHAGWKH
                     WFGHPENVEAIQKSQGWCLVLSIVRNPVDYLVSFFQHPHHQTPERTKDFETFLTTEFW
                     STGKEGEVVFDRDMNNPQRRYKDIFEMRAAKIRFMLQKLPSLTTDQAFMTFEDLKATP
                     EKYLAQWAEKWKLPRLADEWVVEKRRIQPQKSAWFRFDFSDTPMPESYTIDDPKIKEI
                     VRSRLDFEAEALAGYDKESILKRLE*"
     gene            complement(63234..64262)
                     /locus_tag="S19_GE19_scaffold_2259_prodigal-single_105"
     CDS             complement(63234..64262)
                     /product="hypothetical protein"
                     /codon_start=1
                     /transl_table=11
                     /translation="MAEMKVLVDYHHIALLTSLYKLFVERLGWTLYIPMGMDWYERGY
                     WTIEDGEKTEIHREMAKQFLRSPTIPDFTIKTPEQPKLEYAYLSDVEAGLTFDIVLAS
                     APCRFQSFEKFVHEFNMNAKLIFQAGNNFAHDSPFIANVKNLLSSATGPYHYYTAPNK
                     VFYRQEFDLGLFRPEKGCVINTLTNFQHFMCKKDLFHGLEVTMPKWRFRSFGSGNRES
                     ALNSIAILSAWMRKSGFVWHVKTLDEGYGHTIHNAFACGKPLVTDTRYMTVYQQGTIP
                     NTCMSLYTPETIIDIKDMAIEDIRKELNRRAADYEYYSDKVYRKFKEVVDFDREFVEV
                     KAFLERLI*"
     gene            complement(64250..64834)
                     /locus_tag="S19_GE19_scaffold_2259_prodigal-single_106"
     CDS             complement(64250..64834)
                     /product="protein of unknown function"
                     /codon_start=1
                     /transl_table=11
                     /translation="MNKPTFIDNPWFWSKFHRLDQRFHTQRIALNLLNQFATTPFILE
                     TGCIRLPDDWGAGMSTMVFGEYVKNHGGRITTVDNSEINMNVCRELTKEYADFITYVV
                     SDSLAFLPTITDKIDFLYLDSYDCPPEGDATAAQEHNLKEFKFCERNLNDRAVIVIDD
                     VGFANGGKGAKTHEYLIEHGYLLVYKHQQSVWLK*"
                     /db_xref="tmc:LMI_2709"
                     /db_xref="88173186"
     gene            complement(64831..65832)
                     /locus_tag="S19_GE19_scaffold_2259_prodigal-single_107"
     CDS             complement(64831..65832)
                     /product="Glycosyltransferase n=1 Tax=Bacillus
                     methanolicus PB1 RepID=I3E4D0_BACMT"
                     /codon_start=1
                     /transl_table=11
                     /translation="MKCCYLGCHSVLEYDELKMFTQIPGLEWFSTGRYFNPEEDYKDR
                     PPLNFPVDRKHYTAWSIAKGKWNNKDFLDRFDVLYFMHRPDDVFDNWDLLKNRKIVWR
                     TIGQNTSDIELRLQQLRADNPNLKIVRYSPGERRHKNYAGEDALIRFSKDSKVYGQWK
                     GGIRKVLNVSQSMRDRGDACGWDIFSQIAEKVPCQLVGNGNQSAGDLWIGRSFLYQEL
                     LQAYRDYAAYLYTGTKPASYCLNFIEAWMTGIPVVALGPALANGPEDLYEVNQLLSYG
                     KDGYWSDYPDDIVRICTMLLEQPEVAKKIGEAGRARAIELFDEAIIQPQWVEFFKTL*"
                     /db_xref="UniRef100_I3E4D0"
                     /db_xref="I3E4D0_BACMT"
     gene            complement(65834..66520)
                     /locus_tag="S19_GE19_scaffold_2259_prodigal-single_108"
     CDS             complement(65834..66520)
                     /product="FkbM family methyltransferase id=1992685 bin
                     =GWD2_RBX1-related_39_127 species=Bacillus cereus
                     genus=Bacillus taxon_order=Bacillales taxon_class=Bacilli
                     phylum=Firmicutes tax=GWD2_RBX1-related_39_127
                     organism_group=RBX1 organism_desc=Same as F2_38_17"
                     /codon_start=1
                     /transl_table=11
                     /translation="MRTITYNGYSFLVDETGFGRYWLDMEQGKWEPWTFRMFDKLLKR
                     DVTYIDLGAWIGMTVLYASKLCDKCYAFEPDPSAYEVLCRNIAANKVENVKAFNEAVF
                     THDGTLSVGNEYAQMGNAVTRVGETRNAIQVPCVTLDHLVEREGISGPIFIKMDVEGA
                     EEYILEQTGFFERHKPILYISVHDFWFKDREKGMETIKKVGRMYKKHLQCDMWKIDIE
                     KDQGSYLFMD*"
                     /db_xref="gwd2_scaffold_445_7"
                     /db_xref="A0A087S2X6_9ARCH"
                     /db_xref="sil:SPO2341"
     gene            complement(66517..67611)
                     /locus_tag="S19_GE19_scaffold_2259_prodigal-single_109"
     CDS             complement(66517..67611)
                     /product="Putative uncharacterized protein n=1 Tax
                     =Acidovorax citrulli (strain AAC00-1) RepID=A1TNW2_ACIAC"
                     /codon_start=1
                     /transl_table=11
                     /translation="MSKLVPAVLTVIPKIPLKGVYYIGQYGTSGYASAAKGYLYHYFT
                     NGIPLTWKPLYFDNSQLSKDNLYDVVVQSLINKPIAQHDLVIMHCTPDLWPKFWLDEP
                     KMLQNKIVNGYCTWETNRLPKNWVKYANGYVNEVWCPSTYNETAFKESGVTRPIRVVP
                     HIFLPQPLPNPDNVKLVDMRTGDRVEKNGRYTFYTIGELNVRKGIEDTIQVFCEGFKA
                     SDPVRLILKVHYRNYSLESKTKCEELLAAELKKYPNHPPVVCLLENMSPNEILALHSI
                     GDCYISLTKAEGFGLTIFDAFNYGKRVITTGYSGHLDFLGKTYPGLVRYTLGAVKGME
                     TFSSNYTDEQQWAYPDLDHAIDLMRKAANV*"
                     /db_xref="UniRef100_A1TNW2"
                     /db_xref="aav:Aave_2068"
                     /db_xref="A1TNW2_ACIAC"
     gene            complement(67717..68124)
                     /locus_tag="S19_GE19_scaffold_2259_prodigal-single_110"
     CDS             complement(67717..68124)
                     /product="Uncharacterized protein n=1 Tax=Isosphaera
                     pallida (strain ATCC 43644 / DSM 9630 / IS1B)
                     RepID=E8QXH4_ISOPI"
                     /codon_start=1
                     /transl_table=11
                     /translation="MRTELVYLACPYSHKERYVRVARWISVNHIAARMMADGEYVFSP
                     ISHTHPIAEASDGKLSVGWDYWEKFDRQYLSIVKKIVVLRLPGWDKSTGVQAEIKIGE
                     EMGIPVEYIDYDLMPPYADIEELCQFQENLKRA*"
                     /db_xref="UniRef100_E8QXH4"
                     /db_xref="ipa:Isop_2448"
                     /db_xref="E8QXH4_ISOPI"
     gene            complement(68121..68390)
                     /locus_tag="S19_GE19_scaffold_2259_prodigal-single_111"
     CDS             complement(68121..68390)
                     /product="Uncharacterized protein {ECO:0000313|EMBL
                     :KKN22756.1};  TaxID=412755 species="unclassified
                     sequences; metagenomes; ecological metagenomes.;"
                     source="marine sediment metagenome.;""
                     /codon_start=1
                     /transl_table=11
                     /translation="MPYIKPEDRPKFQTLIDAAILVLRKPNGEIPKGEINYLFSKILY
                     ELFDDKPSYDRGSDIHGVCHDIAAEFYRRKMAPYEDEKIATNGDI*"
                     /db_xref="A0A0F9RCB0_9ZZZZ"
     gene            complement(68390..68977)
                     /locus_tag="S19_GE19_scaffold_2259_prodigal-single_112"
     CDS             complement(68390..68977)
                     /product="Putative uncharacterized protein n=1 Tax
                     =uncultured organism MedDCM-OCT-S09-C426
                     RepID=D6PL40_9ZZZZ"
                     /codon_start=1
                     /transl_table=11
                     /translation="MRPKKMHTKQQKNTSPNLLRGTRAYLIGHMQYADGRGWRDIIKE
                     TFKDSGIKFFDPYHKPFVHDIPEDEASRAEMLHWMETEQYDIVAQRMKSVRGYDLRLC
                     DLCDWFIAVIKPSIASWGSAEEITTIIREKKPLFLIIDDPRGKKATPLWLMGVMPHKY
                     IYNSLEEAIQMIQAVDNGIVKMSSDRWKLLQPHIR*"
                     /db_xref="UniRef100_D6PL40"
                     /db_xref="D6PL40_9ZZZZ"
     gene            complement(68928..69683)
                     /locus_tag="S19_GE19_scaffold_2259_prodigal-single_113"
     CDS             complement(68928..69683)
                     /product="Uncharacterized protein n=1 Tax=Enterococcus
                     dispar ATCC 51266 RepID=S1NAK7_9ENTE"
                     /codon_start=1
                     /transl_table=11
                     /translation="MQYIIYKLQNRANGKIYIGRTRRGLSRRVKEHVNAESKCRYLKN
                     AINKYGIDAFDISVLEFANDDKELSRAEKKWILYYNSLVPNGYNLVLDTGQGRYFHHQ
                     TKEKLSAKTQGNSPSCKRWSKYIGVKTRNDCKCYLVRITKNAKTYSKYYPTELEAAEA
                     YDKVALYLYGWNAKINFFEKISLYRRNDLKHFFEEFCKKQPRTSAYKGVSFAPYLKIN
                     QWRAAVYKNGKQINLGVYATEKDAYKATKKYKS*"
                     /db_xref="UniRef100_S1NAK7"
                     /db_xref="S1NAK7_9ENTE"
     gene            complement(69729..69986)
                     /locus_tag="S19_GE19_scaffold_2259_prodigal-single_114"
     CDS             complement(69729..69986)
                     /product="hypothetical protein"
                     /codon_start=1
                     /transl_table=11
                     /translation="MQKEMTQQERRQILAEVVKTFGNQEWFRDAEVHNHHPQTGEPTL
                     VLKVNYVPILGPVRKQVLDFAMRVNLQERFVVVDKDGKPVE*"
     gene            complement(70051..71019)
                     /locus_tag="S19_GE19_scaffold_2259_prodigal-single_115"
     CDS             complement(70051..71019)
                     /product="Sliding clamp loader n=1 Tax=Pelagibacter phage
                     HTVC008M RepID=M1ICV0_9CAUD"
                     /codon_start=1
                     /transl_table=11
                     /translation="MFDPATFFEMEETPQVSDHSLWVERYRPKSLEDFVGSPALRETV
                     KVWLDNKDIPHMLLWSSPGTGKTSLAKMIIKTIPCDSLMINASDENKVDDIRNKVQEF
                     AITMGVRPLKIMVLDEADRLTPEAQMALRNLMETYSATTRFILTCNYSERMTPAIKSR
                     CQSFEVKPPSKGEIMAHLVKILDKEKVKYDKKDIVFIVASYYPDMRKMINFMQQSSLA
                     GELKIAKANTADQDFREKLVELLKQPKKAGVFDEIRQLVADAAFSNYEEVYKYLFERV
                     NDYAGNRAPEVILQLAESVYQSALVFEREITFVAAMHKILAVLNSK*"
                     /db_xref="UniRef100_M1ICV0"
                     /db_xref="A0A0F9P4B6_9ZZZZ"
                     /db_xref="sto:ST0475"
                     /db_xref="M1ICV0_9CAUD"
     gene            complement(71023..71346)
                     /locus_tag="S19_GE19_scaffold_2259_prodigal-single_116"
     CDS             complement(71023..71346)
                     /product="hypothetical protein"
                     /codon_start=1
                     /transl_table=11
                     /translation="MIEFTKSYKTADGEVFATIEDAKLHELVIALKKISVPTSANLPY
                     NDIALLVLTAKDDILDILTMTPNSKPKARKMHGGTKNRTKKTVITDAVTSVTTSQNDP
                     ATDAQ*"
     gene            complement(71351..72094)
                     /locus_tag="S19_GE19_scaffold_2259_prodigal-single_117"
     CDS             complement(71351..72094)
                     /product="hypothetical protein"
                     /codon_start=1
                     /transl_table=11
                     /translation="MKKEVLETFIRRYALGGEINKVKWKYTAADKTLHTRATADNRSF
                     VADVIMHDFTDLGAEDIVLCIGDTEKVKGMMTPFGDDINVTINKTGDRILGFTISDAD
                     CESYCTAADPASIDPVAKNLQDIPEYHVVVPLTEDFLEKFLKARGALKDVASFSVGMN
                     KKGLFEVVIGYATSNSNRIRITPATDPAKNKVDTALAFPLEYISEVFKANQDIPGGTL
                     SINSNGIARLYFKSDKYTCTYYQFANKKV*"
     gene            complement(72091..73101)
                     /locus_tag="S19_GE19_scaffold_2259_prodigal-single_118"
     CDS             complement(72091..73101)
                     /product="Putative N6A methyltransferase n=2 Tax
                     =unclassified T4-like viruses RepID=H8ZMF1_9CAUD"
                     /codon_start=1
                     /transl_table=11
                     /translation="MKENTIYLENCLTWMRQQPDEIVDLTVTSPPYDKLRTYKKKGEK
                     AEKTVRHDYGFEGFEDIAMELYRITKTGGIVVWVVADETIDGGESGTSFSQALFFKEI
                     GFKLHDTMIYEKNTSSFPSSERSTRYTQIFEYMFVFSKGKPKTVNLFIDKPNKWGGWS
                     TWGQASKRTAEGSFIPIGIGKQAIKEKGVRTNIWRYVCSGGYGQLDKRAYKHPATFPD
                     LLAEDHIKTWSNPGDLVFDPFAGSGTTPIVAARLGRKYVACELSQEYYDLIMDRIANP
                     CIKTRKESETMECPTCKGWGFIPQSNFEVQSCLYCDGAGEVSKVQPKDLLARAQKQTE
                     KV*"
                     /db_xref="UniRef100_H8ZMF1"
                     /db_xref="Q0QZG6_BPSYS"
                     /db_xref="baz:BAMTA208_06525"
                     /db_xref="H8ZMF1_9CAUD"
     gene            complement(73147..74271)
                     /locus_tag="S19_GE19_scaffold_2259_prodigal-single_119"
     CDS             complement(73147..74271)
                     /product="hypothetical protein"
                     /codon_start=1
                     /transl_table=11
                     /translation="MTTDQEFLDCLVNKMRPRKPKRLIVSEDSGSATVAVDSEESGKF
                     TPKKFIDNLGPLGKTELLRLSRIMCDSNFFNVSKYRKVTSAILKLLPDEATKWMNGVV
                     DEKLLATLPFPELIPLPLQYVFNRLPEIRAQRYDMLTDDQKRLHPFICKHIQEIDAYY
                     QHQLKKANSFIKSGDEGCRLEGNWDDSVTDDDREWVSKHLAATIDHVSRRDSVLKDGS
                     ILKYTPEDRYDYTVYDDSLYCIIWEKKTHIKYDGKAVIEDKGCVVFKDGKVIFQGNVY
                     SKKVSPHFLRSGVWDGRKVTGFALCYASLPIVDRKKDGKDAAFKYAKTEKSGRSNMPW
                     SYAVMCAPDFTLIRGEVEPDTTDSKNGKINDYPRIIHTQL*"
     gene            complement(74271..74705)
                     /locus_tag="S19_GE19_scaffold_2259_prodigal-single_120"
     CDS             complement(74271..74705)
                     /product="hypothetical protein"
                     /codon_start=1
                     /transl_table=11
                     /translation="MVNESLFPLSASYACYCFSASYSITASYCPDYLKPKPYVPPVDA
                     GVKDFFISMGYEVGQDGKRWGQQWWEIFRDGCLVCQVDQGVPLQDIIDDMSEMALGKP
                     GVSKTDYTISGEDSDDLRNLFHKVRKFKLDGTLPTDHLVYEI*"
     gene            complement(74699..77272)
                     /locus_tag="S19_GE19_scaffold_2259_prodigal-single_121"
     CDS             complement(74699..77272)
                     /product="DNA-directed DNA polymerase (EC:2.7.7.7)"
                     /codon_start=1
                     /transl_table=11
                     /translation="VYQNVFVDKKESVVHLWDDATGYKAFPYRRYAYRRAQGGQYKSL
                     YGDELDKITAFDDRDPTLFESDVAPEMRVLIDQYENSDDPSTGHKVVVIDIEVSSEGG
                     FPDITKGDKPITAIALYDQAGKKYHSLVLDPESKISASNTPELETRSFKCEDTLLTAF
                     LNLWEEIQPTIVTGWNTNNFDLPYLFNRIRAVLGKQAGYRLSPIGTAYQNKFNHRMII
                     AGVSSLDYMELYKKFIGVMKPSWSLANVAKDEELKHQKLTYKGSLTQLYKEDLHRYAE
                     YNLTDVKVVVELDKKYDFIHLAQAVCHKGHVPYEWFQMSSRFIDGAILMYLRRNGKVA
                     PNKPVGGREEYEEMESQGEEGFTGAFVKEPVSGLYDWICSADITSLYPSVIMSLNISP
                     ETKLGKVEAWDALAFSNGTMHSVRIGERNYSCDDFKKMIANYTFGISSNGVVYRQDIR
                     GVVPTILDIWFKERVEFRKQAAEYSKAGDKEKEAFYDRRQKRQKIFLNSVYGTLGLPI
                     FRFYDRDNAEAVTLSGQEIIRSAEKLVNDMYFTKFKEAGQQPPTQDFVVYIDTDSLYM
                     SSLPVAKLLGIKPEDMTKFTIDWVTQVATRINKFYEYMVPRIFNVSPDHNRIKIVADV
                     IAKKALWVVKKRYAMLKVFDMEKMKPVKGKDGSEGKLEVKGIDVVRSSFPASFRKFAG
                     DMLDSLLRGVPKEVLDERIMAFEETIATKSVNDLAKTSSVKFVSRDGEYNYNPSTRKL
                     FQFVVRTPAQVSAALAYNDLLKVWKLDKQFEKITHSEKIKWCYLLPNDFCIDQLAFKA
                     DDTDPDQILEFIAEHIDRQKMYNRELRSKLEEIYTCIGWKYPNRGSQLASKTFNFDEV
                     W*"
                     /db_xref="htu:Htur_1499"
                     /db_xref="UniRef100_C7BV40"
                     /db_xref="A0A0F9NZ45_9ZZZZ"
                     /db_xref="C7BV40_9CAUD"
                     /db_xref="2.7.7.7"
     gene            complement(77247..77897)
                     /locus_tag="S19_GE19_scaffold_2259_prodigal-single_122"
     CDS             complement(77247..77897)
                     /product="Uncharacterized protein {ECO:0000313|EMBL
                     :KKM61071.1};  TaxID=412755 species="unclassified
                     sequences; metagenomes; ecological metagenomes.;"
                     source="marine sediment metagenome.;""
                     /codon_start=1
                     /transl_table=11
                     /translation="MWVRNCPECGRKIAYRNQSNYCRGNRTNSKCRWCAHDGQLIGRI
                     QRPEEKERRAASCRGKVRNIASRKRYSISKRGTKNPQYGNHAPKSSEHRRKIRVGCIK
                     ALEERLRLAGKPLHPVFNPSACQAIEKYGRENGYTFQHALNGGEYFIKDLGYWVDGYD
                     HKRNAVIEYYERTHNRASRKEKDARRQQEILDFLGCEFIILQENGEVIRVSKRICR*"
                     /db_xref="A0A0F9JFI6_9ZZZZ"
     gene            complement(77898..78170)
                     /locus_tag="S19_GE19_scaffold_2259_prodigal-single_123"
     CDS             complement(77898..78170)
                     /product="hypothetical protein"
                     /codon_start=1
                     /transl_table=11
                     /translation="MKKSKLTYRNELTFTLGDTPRNYLRLQHILSDADIGEYCARVFM
                     NNVKCPKGTAFGGQITKDEPRLLECTILEQTNGYAGKVVFVNPIIA*"
     gene            complement(78173..78769)
                     /locus_tag="S19_GE19_scaffold_2259_prodigal-single_124"
     CDS             complement(78173..78769)
                     /product="hypothetical protein"
                     /codon_start=1
                     /transl_table=11
                     /translation="MVITEEVLESVKSLRGGYTRAILNVLGVAWPPRHGWRKRLVGTT
                     VPDDAFIHDQINPSRLKINPHYHPSDEAVDEMMERIKASKRELRLKRRAKRAELHAKR
                     LQFNNDGKEYSYIVGALTTKFVKIGKTSGPIERRLAALQTSCPHKLVVLGTSDVPEAS
                     LHYRFRKYRVDGGEWFLWSDELKHFISYECHPVKPWKT*"
                     /db_xref="pna:Pnap_4762"
     gene            complement(78781..79014)
                     /locus_tag="S19_GE19_scaffold_2259_prodigal-single_125"
     CDS             complement(78781..79014)
                     /product="Uncharacterized protein n=1 Tax=Croceibacter
                     phage P2559S RepID=I6R1G5_9CAUD"
                     /codon_start=1
                     /transl_table=11
                     /translation="MKAIEFPEANAIFAKNQDAYLQLPAYRAPDGIVTSCYQLTWKER
                     LQVLFGANIWVSLMTFNKPLQPQRLYVSRRIQT*"
                     /db_xref="UniRef100_I6R1G5"
                     /db_xref="X0ZVL7_9ZZZZ"
                     /db_xref="bdo:EL88_12665"
                     /db_xref="I6R1G5_9CAUD"
     gene            complement(79011..79253)
                     /locus_tag="S19_GE19_scaffold_2259_prodigal-single_126"
     CDS             complement(79011..79253)
                     /product="hypothetical protein n=1 Tax=Paenibacillus
                     ginsengihumi RepID=UPI0003813035"
                     /codon_start=1
                     /transl_table=11
                     /translation="MKEDITEFTVKCRMKSRWVPHFLGMLKYMQQLGGLGSSRKVTLY
                     ADGDGDFRPKFEWDASLPEVAKPVEDDKGDRFYDAG*"
                     /db_xref="UniRef100_UPI0003813035"
                     /db_xref="G3MAD7_9CAUD"
                     /db_xref="UPI0003813035"
     gene            complement(79250..79654)
                     /locus_tag="S19_GE19_scaffold_2259_prodigal-single_127"
     CDS             complement(79250..79654)
                     /product="hypothetical protein n=1 Tax=Amycolatopsis
                     balhimycina RepID=UPI0003739BA7"
                     /codon_start=1
                     /transl_table=11
                     /translation="MSTLSQEVMLRGNRHDDSKLEPEELGHYVATIDEFEKYPFGSEG
                     YNKAKESLGPAVLHHYKHNRHHPEHFEDGIDGMNLLDVIEMLCDWKAATQNHPENVGD
                     MAKSIEWATKKYKISPQLAKILYNTARDFALL*"
                     /db_xref="UniRef100_UPI0003739BA7"
                     /db_xref="amm:AMES_5562"
                     /db_xref="G0FJQ4_AMYMS"
                     /db_xref="UPI0003739BA7"
     gene            complement(79608..79976)
                     /locus_tag="S19_GE19_scaffold_2259_prodigal-single_128"
     CDS             complement(79608..79976)
                     /product="hypothetical protein"
                     /codon_start=1
                     /transl_table=11
                     /translation="MTLNQLQDLTEDELALALYVVNVISPPESPKMTFEPRHLTWFKH
                     DALVKKLLGIFNQLKPEGHATYVSLMQKLGVCVEIKQQPPPNEPPRTENTGSDQCPQK
                     ESVLPDVNAVSGSDAAGQPS*"
     gene            complement(79973..80350)
                     /locus_tag="S19_GE19_scaffold_2259_prodigal-single_129"
     CDS             complement(79973..80350)
                     /product="hypothetical protein"
                     /codon_start=1
                     /transl_table=11
                     /translation="MFAQAIPTRPQKLQMSTLYGTLGTDAWFILTPRELAQAGFEVVE
                     TPVFPANGQNYCIKTKKLHLWLPPERVGEPVPKECKTEAVRQIKQIGFTHIYCVKFNE
                     APIYDVPTGKSIGHMAFVRGATV*"
     gene            80494..80988
                     /locus_tag="S19_GE19_scaffold_2259_prodigal-single_130"
     CDS             80494..80988
                     /product="hypothetical protein"
                     /codon_start=1
                     /transl_table=11
                     /translation="MSDKDTTKKVNGRLGKILDPKEAFYTVFEPRTPNRFLVHIKDEK
                     GKEIIPHFLIKYIDRPRYFLSSEKKRIWQPVRVRVYESIVPTNIYFRMLGSGVFNVTV
                     EELGPVGDVVGCWSLPLCRWASLTPKALDWSSTGEPLEVWGELDWTDLIVQDGDSEFR
                     ISRR*"
     gene            complement(80977..81693)
                     /locus_tag="S19_GE19_scaffold_2259_prodigal-single_131"
     CDS             complement(80977..81693)
                     /product="hypothetical protein"
                     /codon_start=1
                     /transl_table=11
                     /translation="MKTLIALLLLCASTLLGADFTNGVFYVDKPVECHLISQNGATST
                     NTITAGETRQVGLQLVELRPAEPTTIYLSGGLKIGAEANAVLSLNVFDQEVTNLTASP
                     RPAVFGSHNISLLFSQGNFTVSYPTQDDGSSCAISTPLAMYQMNPGKFIFQVSEGKSL
                     VYVLEGMMIVHGDKNRTDTAKKGSKAITGQIDTETATTTRPVNQAESNSIAATQKGEA
                     AAAIQFFVIDGRVRGVQLAP*"
     gene            81863..82639
                     /locus_tag="S19_GE19_scaffold_2259_prodigal-single_132"
     CDS             81863..82639
                     /product="Uncharacterized protein {ECO:0000313|EMBL
                     :KKN26500.1};  TaxID=412755 species="unclassified
                     sequences; metagenomes; ecological metagenomes.;"
                     source="marine sediment metagenome.;""
                     /codon_start=1
                     /transl_table=11
                     /translation="MSFGTAVHEAVQLFLTTLFTKGAKDAEAIDIIPIFTAAFKREVT
                     KKGIPHTPEEFAEFVEDGKAILAELLSPANYLFHFDPNKWELLGIEKKFLLDVVNNVT
                     LDSRLDIVFKEKLSGDIRIVDLKTATNEWNNYTKEDFTKTSQLVLYKAAYSKANNIPL
                     SKIHVEFIILKRKLTENAKYEQSRIQVFKPPAFQDNVMQVLKEFRQFVEYSFTKEGQH
                     NTSARYPKIPGKNRNNCRFCTYAKNGKCDQMAEPPIRISE*"
                     /db_xref="A0A0F9P3V1_9ZZZZ"
     gene            82714..82923
                     /locus_tag="S19_GE19_scaffold_2259_prodigal-single_133"
     CDS             82714..82923
                     /product="hypothetical protein"
                     /codon_start=1
                     /transl_table=11
                     /translation="MKDKVATTVKVENALYDEFKILGVRYKLTLQGLVEKTVFRYVKE
                     EVFRNDMNAFAISTFVSSSVTASLA*"
     gene            82945..84456
                     /locus_tag="S19_GE19_scaffold_2259_prodigal-single_134"
     CDS             82945..84456
                     /product="putative glycosyltransferases n=1 Tax
                     =Rhodothermus phage RM378 RepID=UPI00000381B0"
                     /codon_start=1
                     /transl_table=11
                     /translation="MPANNGKKTILLLSDDLRMNSGVATMSRELVLSTVHKFNWVQIA
                     GAITHPDKGHAYDLSQSTNELKKIKDAYVKLYPTDGYGNEQMLFQIMAMERPDAILHF
                     TDPRFWGWLYALEKQIRASVPLTYLNIWDDIPYPMYNRPFYESCDALFSISKQTMNIN
                     KWVLGPENCCLVGDGPMNGRTLLQYCPHGIDSDMFHPIEKHDEKFVEFKKRVFGGKEY
                     KFAILYNSRNVHRKRTSNIILAYRQFCDNLPKQDADKCVLILHTEIMQDAGTNLLAVK
                     EAFCPDYNIVFSPGKLSPQDMCMLYNVADVTVNASSNEGFGLSVAESIMCGTPVTVAV
                     TGGLQDQIGQVDDEGKPVVFDADFGSNNIGRFKKHGVWSYPVWPVTRLVQGSIPTPYI
                     FDDLTRWEDFAEGFMYWYMMGDKKRTAAGAEGRRWAMNEGGLNSKNMGQTFIDGMEYL
                     FTNWQKPKKYGLFTISNYVGNKMKNGHMGFTFDKINREPLQAKIDGWSLLADK*"
                     /db_xref="UniRef100_UPI00000381B0"
                     /db_xref="A0A0F9P8T0_9ZZZZ"
                     /db_xref="UPI00000381B0"
     gene            84502..85272
                     /locus_tag="S19_GE19_scaffold_2259_prodigal-single_135"
     CDS             84502..85272
                     /product="hypothetical protein"
                     /codon_start=1
                     /transl_table=11
                     /translation="MVTINVKNIDGKATLPVRGSAVAAGYDVVAVDDPIVVGEVARED
                     EIGGQKIIMYRSIDYLEYHTSLAISPQAVMHTLIHPRSSVRKYNLVLANSIGLVDEDY
                     RGELLISFKYIWQPEDLLMESVNMKAEGETDDQWTFTGKIIGGINWTKVYRKGDKIGQ
                     LVGEGTNPLNFVFVSELDTTARGTGGHGSTDVPPQQQTPFDAEHTAGKTLSEIYKQAG
                     GVPTKKRYIDQVKEREGQLAAPVQSGKVYPTRTGIQER*"
     gene            85269..85490
                     /locus_tag="S19_GE19_scaffold_2259_prodigal-single_136"
     CDS             85269..85490
                     /product="hypothetical protein"
                     /codon_start=1
                     /transl_table=11
                     /translation="MKKVLTEKVLEEAQYFCDRHPDRECFSEVKTASWYGSNFDMTGC
                     EFHLCDECLKELYAEFLQKYGVKPHDIEI*"
     gene            85487..86902
                     /locus_tag="S19_GE19_scaffold_2259_prodigal-single_137"
     CDS             85487..86902
                     /product="Glycosyl transferase family 2 protein n=1 Tax
                     =Paenibacillus alvei A6-6i-x RepID=S9T334_PAEAL"
                     /codon_start=1
                     /transl_table=11
                     /translation="MSKPICVLQSPIWTRSGYGDWALSVAKSLLRYGKLDLHLAPTVW
                     GACSKKNLEMEINDPEGKELLGRVLKGQLPRQPEVFIQMTIPNEFASPAKFNIGMTAG
                     IETTVPKPEWIEGLNRMHYNIVTSQHAKDVFVGANYTKKNPNGTTEPLKLKTPMDVLF
                     WGADTRYYKKTDEKMPGVEEVMAGIPEPFAFLFVGQWTAGNIRADRKAIGYLIKTFLE
                     TFAGSDNPPALILKTSGAQLCIMDKYDCINKINDVTHMVQSTLPNAKLPNVYLLHGEL
                     NEVEMNALYNHEKIKAHVTFTHGEGYGHPILLATLSGKPVITPRWSGHLDFLNPSYAR
                     FFPGKLAPIPDEAINDWFVKEAQWFDVDYAEAGKVMKSIFYNYDDKLLADYEKLRAEN
                     MEKFSNEAMDKVFHALLDKNLPQFAVEEAVKLPKLKRVSLPGVIQTPEPPKEVTSSMN
                     AESKVEQPLAAGSMVAPDKEK*"
                     /db_xref="UniRef100_S9T334"
                     /db_xref="A0A0F9RNG9_9ZZZZ"
                     /db_xref="S9T334_PAEAL"
     gene            86913..87599
                     /locus_tag="S19_GE19_scaffold_2259_prodigal-single_138"
     CDS             86913..87599
                     /product="Uncharacterized protein n=1 Tax=Chryseobacterium
                     gleum ATCC 35910 RepID=D7VYK5_9FLAO"
                     /codon_start=1
                     /transl_table=11
                     /translation="MTKISYLVTVHNEDRTLANLLARLVKYAQEGDEIVILDDFSDNE
                     KTQEILSQYSRMDNVRLYQHALEKNYGGHKNYGNELCKGDWILQLDGDELPTEILLLN
                     LKAIIEENPEIEVYLIPRVNDFRGVSQEDAKQWGWRLTPSPSCKGRPIVNWPDYQGRL
                     YKNDPKRIRWDRRLHEKLEGYTKFAPLPAEDEDLALYHDKTIETQRKTNQRYNEWFTE
                     DENRGHKGFA*"
                     /db_xref="UniRef100_D7VYK5"
                     /db_xref="srd:SD10_20925"
                     /db_xref="A0A0E3V9B4_9BACT"
                     /db_xref="D7VYK5_9FLAO"
     gene            87596..88429
                     /locus_tag="S19_GE19_scaffold_2259_prodigal-single_139"
     CDS             87596..88429
                     /product="Surface protein Sur1 putative id=2030910 bin
                     =GWD2_RBX1-related_39_127 species=Turicibacter sanguinis
                     genus=Turicibacter taxon_order=Erysipelotrichales
                     taxon_class=Erysipelotrichia phylum=Firmicutes
                     tax=GWD2_RBX1-related_39_127 organism_group=RBX1
                     organism_desc=Same as F2_38_17"
                     /codon_start=1
                     /transl_table=11
                     /translation="MSKFEDAMYNSNTGMKPSPLWEVMSKAYDEYGARYVHVMSEFQH
                     NKDKIPKILHQFWHGDPMPEKYQQLTELWKKMHPDWTVMLWDEKAVAEFGLTNQGMYE
                     KMHNPSAKSDVVRYEVVYSYGGVYVDTDFLPCKPLDPLLYLDLWCGVVGSYDGTLKDA
                     ETSVAGSIFGASQGNKILEKIILKISKEKTVPRSIAEIMTVTGPEMFSREVLAEMDKH
                     PFTVAFPPHYFYPFPGQQREQIRKMSVEDTQKYVSRYNYPETYAMHLWYCSWQKSHLL
                     A*"
                     /db_xref="gwd2_scaffold_53_52"
                     /db_xref="psx:DR96_1060"
                     /db_xref="88563111"
     gene            88426..89259
                     /locus_tag="S19_GE19_scaffold_2259_prodigal-single_140"
     CDS             88426..89259
                     /product="Exostosin n=1 Tax=Acanthocystis turfacea
                     Chlorella virus OR0704.3 RepID=M1I5S1_9PHYC"
                     /codon_start=1
                     /transl_table=11
                     /translation="MNFIYGDKFAKMADFIYTIPNPDDYYNYPNTFSKEAVEAFNGVP
                     IIYTLTGNAASLFKELQKVNKRVIVITHSADVPADKTLYDMMPETVIKWFAQNVTHVG
                     EKLHGLPIGIENPQRISFHHQDKQAKLLAKMAEPRPYKNLLYLNCSVWTRRDERTECY
                     KQLAGKPWVTTVTNPNIFDFDGYIDNIHGHKFVACPRGNGIDTHRTWESLYLEAIPIE
                     RESVANSFWRNLPILFVNEWSEVTEELLHHTFDKVMKLEWNLEKLEFPYWEKLIRSYA
                     V*"
                     /db_xref="UniRef100_M1I5S1"
                     /db_xref="psf:PSE_0855"
                     /db_xref="87978039"
                     /db_xref="M1I5S1_9PHYC"
     gene            89256..89966
                     /locus_tag="S19_GE19_scaffold_2259_prodigal-single_141"
     CDS             89256..89966
                     /product="TPR domain protein n=1 Tax=Simkania negevensis 
                     (strain ATCC VR-1471 / Z) RepID=F8L9L6_SIMNZ"
                     /codon_start=1
                     /transl_table=11
                     /translation="MKPPRWEELPQQQQLEYLLGGKIKLEDWYIDSTKECQNVYTPED
                     IEKFRQQIRRREKWYYGETDTWLYETLELCPIKGVEVAIMGSTTPWYEIIVSEFGGKP
                     LTIEYNPPKYPGFESVSVQDYWKNPRKFDAAISISSFEHDGLGRYGDPLNPSGDLRAM
                     AEMKKVLKPNGILILAVPVGLDKVVWNAHRVYGRVRFPMLINGWHLEGCVGMEDSLLD
                     RDTGNSGGYQPVVVLRNV*"
                     /db_xref="UniRef100_F8L9L6"
                     /db_xref="sng:SNE_A16760"
                     /db_xref="87544406"
                     /db_xref="F8L9L6_SIMNZ"
     gene            89963..90961
                     /locus_tag="S19_GE19_scaffold_2259_prodigal-single_142"
     CDS             89963..90961
                     /product="Uncharacterized protein {ECO:0000313|EMBL
                     :KKN68801.1}; Flags: Fragment;;  TaxID=412755
                     species="unclassified sequences; metagenomes; ecological
                     metagenomes.;" source="marine sediment metagenome.;""
                     /codon_start=1
                     /transl_table=11
                     /translation="MKYAFLTEMGFNGTIPANHSNMRTEFAWMHTLNATHFNIHQFES
                     VKEFDAVFIIFPKATVKLNTVGLEMTTPGEDKDISIYTKPVVETLKKNNGKVCVVQEG
                     PSWFFNEYDIPTQFNFYNQLAEADIIFAHNEHDTHFYKGLFPRTKVSFIPSLMIINPD
                     TCPWDSAPEDKAIIGGNFCRWYGGFQSYLVACDFNVPIYVPASHCKRKGEEQVPDLHH
                     LPWVFWTEWMKQLATFKYAVNLMPTVAAGTFSMNCAYYGIPCIGNEKVDTQGSFFPEL
                     SVDVDDIHGARHLALKLRTDPVFYKEQSERAKYLLHTSFHFSTKKWLHYMESHFNG*"
                     /db_xref="A0A0F9V5L0_9ZZZZ"
     gene            90954..92486
                     /locus_tag="S19_GE19_scaffold_2259_prodigal-single_143"
     CDS             90954..92486
                     /product="Uncharacterized protein n=2 Tax=Parachlamydia
                     acanthamoebae RepID=F8KZI6_PARAV"
                     /codon_start=1
                     /transl_table=11
                     /translation="MDNRFVILIGSYNNEKWVKQNIESVQSQTYTNWKLIYYNACSTD
                     KTGQIAKEIAETDSRISVWSDDTRHLKGYFLSKVNTYTPIHDTDIVCVLDGDDFLSSP
                     DVLDYLNQVYTQTSCWMTYGGMIVWEGGDKTTQAYPQNSLPPQQVFDQKLYRNDLWRY
                     SHLRTCRGFLWNRLNPEDFKSKTNGEYMTLEDLVMMYDCLEMCPGKKIFRVEEPVYIY
                     NASEARGCAENKENNIGAIYEHEIRSRPKRTELTVVSPVLAGGLGNQMFEVAAAAALA
                     KDNNALLVINPTEHILPNQGRNINNYVKNVFSRCYLDSKPPIRTDVKVESIYHQPIPY
                     QPNCRLWGHFQSYKYFDHHREYIKELFGPTMDVEEALERNYFLEDTAKVTAIQVRRGD
                     YAKFPQHHPLLPAEYYVKAVKMAGSELVWIFSDDIPWCQKNLRFGDETRYVKDEDFME
                     MYLMGLCKNIVISNSSFGWWAAYLGKAKVFAPNPWFGPALVDAGFKMDDLIPSDWTLI
                     NI*"
                     /db_xref="UniRef100_F8KZI6"
                     /db_xref="puv:PUV_13760"
                     /db_xref="F8KZI6_PARAV"
     gene            92483..93352
                     /locus_tag="S19_GE19_scaffold_2259_prodigal-single_144"
     CDS             92483..93352
                     /product="Uncharacterized protein n=2 Tax=Synechococcus
                     phage S-SSM7 RepID=M4PND4_9CAUD"
                     /codon_start=1
                     /transl_table=11
                     /translation="MSRVTYHTVEKRTDYVEQIPPREDTWAWVTANGGEVHILEDSLL
                     PEHTKYDGKKKVALIVESPAIYDYCKAGHSWVFHPYQWIKDNHQHFDVVMSPMTYLKE
                     LVGDRYWWVPAGGNRIEMENFGLWEKERLLSIVASDKQWTTGHKLRHQIVQKHKDKMD
                     VYGRGFNDLVDRYDNNRRGKILALGPYYYSLAIMNSQYDDYFTEILTDVLACATIPIF
                     WGTKNVGKYFNPDGIIQFETIEEFEALLPTLTPELYYKKMPAIVENIERAKAYNTRFD
                     WIHDNYKDKLEAL*"
                     /db_xref="UniRef100_M4PND4"
                     /db_xref="X0S1K3_9ZZZZ"
                     /db_xref="pgd:Gal_00911"
                     /db_xref="M4PND4_9CAUD"
     gene            93349..94188
                     /locus_tag="S19_GE19_scaffold_2259_prodigal-single_145"
     CDS             93349..94188
                     /product="hypothetical protein n=1 Tax=actinobacterium
                     SCGC AAA278-O22 RepID=UPI0003673C51"
                     /codon_start=1
                     /transl_table=11
                     /translation="MKYTVIGSAGQLGAHLTKYLRAQGHEVVEFDIVNAPYQDLRIDY
                     AVDSFINESDFVFFLAFDVGGSQYLKNYQHTFHFVDNNVRIMTNTFRALQEMEKPFLF
                     ASSQMSNMAWSSYGALKAVGEHYCRALKSPILKFWNVYGVEHDPEKTHVITDFVKMAV
                     KGQPITMRTDGSEERQFLYADDCSRALYLMSLNYDKLSRLSEYHVTSFEWVSVRHIAD
                     LISEMTGGTEIIASTNKDTVQRDQRNEPSKFIVTDGLWEPRITLKEGIRQIVEYEKSI
                     VRS*"
                     /db_xref="UniRef100_UPI0003673C51"
                     /db_xref="M4PN82_9CAUD"
                     /db_xref="pel:SAR11G3_00616"
                     /db_xref="UPI0003673C51"
     gene            94193..95161
                     /locus_tag="S19_GE19_scaffold_2259_prodigal-single_146"
     CDS             94193..95161
                     /product="NAD dependent epimerase/dehydratase family
                     protein id=4213678 bin=GWF2_Bacteroidetes_42_66
                     species=Acidobacterium capsulatum genus=Acidobacterium
                     taxon_order=Acidobacteriales taxon_class=Acidobacteriia
                     phylum=Acidobacteria tax=GWF2_Bacteroidetes_42_66
                     organism_group=Bacteroidetes organism_desc=a73"
                     /codon_start=1
                     /transl_table=11
                     /translation="MKALVAGAGGFIGGHLVASLLKKGYEVRAVDIKPLNEWYQKHPE
                     AENISADLRLKVPTEVAVEGCDEVYNLAADMGGMGFIERHKAECMISVLINTHLLLAA
                     KKFGVKKYFYASSACVYNGDLQKDLEVSLKEEDAYPAMAEDGYGWEKLFSERMCRHFM
                     EDFGIPVRVARFHNVYGPFGTYDGGREKAPAAICRKIIECQLQGKDTIEIWGDGKQTR
                     SFMYIDDCIEGIHRLMASDWHEPINLGRDDLISINELVSLVEEIAPLKVKRTYDLSAP
                     KGVRGRNSDNTLIRKVLGWQPSIPMAEGMKKTYEWIYGEITKNATH*"
                     /db_xref="gwf2_scaffold_46_114"
                     /db_xref="aca:ACP_0749"
                     /db_xref="86448283"
     gene            95148..96470
                     /locus_tag="S19_GE19_scaffold_2259_prodigal-single_147"
     CDS             95148..96470
                     /product="RfbH n=1 Tax=Spirochaeta aurantia RepID
                     =Q0PHY3_SPIAU"
                     /codon_start=1
                     /transl_table=11
                     /translation="MQPTKENILNAIAAYFIQKQREKVWTPGKDWVQYSGPYFDYQEY
                     VSAIGSLLNEWLVLGEDAMKFEKKFPPLLGKTHGIVTNSGSSANLLMWAAVMSRKSFA
                     KKFKVCVPVAGFPTTVNPILQLGMTPVFVDIELDTLNLNLDQVERAAGSFTHLTFAHV
                     LGNPPNMDRVMELMNKYHFNLLEDCCDALGSTYNDQLLGSFGRYATCSFYPAHHMTMG
                     EGGFVACNNDEDEKELRSLREWGRGCYCVGKKANLSTKGTCGCRFKNWLPSLPDEIFD
                     HKYVYETIGYNLKPIELQCSMGLAQIDKLPEIHAKRRANHARLQEIFNPHEEFFHFHK
                     ATPKSNPSWFAFPLTVRDGAPFKRSTFTAYLERSKIQTRNYFGGNLLLQPAYRYLDET
                     HDAHKRYPVATKVTTDTFFLGTSPVITTEQLDYIAEKVYEFMRAQKLM*"
                     /db_xref="UniRef100_Q0PHY3"
                     /db_xref="Q0PHY3_SPIAU"
                     /db_xref="dfe:Dfer_4600"
     gene            96474..97190
                     /locus_tag="S19_GE19_scaffold_2259_prodigal-single_148"
     CDS             96474..97190
                     /product="Tax=RIFCSPLOWO2_02_FULL_NC10_66_22_curated"
                     /codon_start=1
                     /transl_table=11
                     /translation="MSLFRVKHNDFEQSFNADKIDTLEDNEWENTTRLAEQGWDNRYD
                     YEAAMLRDVIVEGKIKTILEIGSGPGVLSQKVQRLLPYKVQYDLVDKPFAKKYFDEHK
                     FEGRFFVKDISINLDVTGLMAAYDLVICNDTLEHLIAPSNVVKGIRSLMHHDSTLFVS
                     VPNWRMAHQFLYRGLWDYNNFIYFMYIHGFEMESVYPSCLQTPDYPRVDSESEMPEEL
                     RRSWNWYFTMKLKKHEKKAA*"
                     /db_xref="88588658"
     gene            97171..97467
                     /locus_tag="S19_GE19_scaffold_2259_prodigal-single_149"
     CDS             97171..97467
                     /product="hypothetical protein"
                     /codon_start=1
                     /transl_table=11
                     /translation="MKRKQPDLSWIKYGLVAASQTAEEETKHELTILHFCGYGKPPTQ
                     KDVALLKEELNTDPEFGLVGRMGVDVFIMSATPDMVKFYKDMGKKATPRKKKKK*"
     gene            97464..97685
                     /locus_tag="S19_GE19_scaffold_2259_prodigal-single_150"
     CDS             97464..97685
                     /product="dTDP-glucose 4,6-dehydratase {ECO:0000313|EMBL
                     :AKH48734.1};  TaxID=186617 species="Viruses;
                     environmental samples.;" source="uncultured marine
                     virus.;""
                     /codon_start=1
                     /transl_table=11
                     /translation="MKLTVYVTGCLGFIGAYVTEACLKQGWHVIGVDKMTYAAQPERI
                     MIATMLSILLPRRMLITLSLAVSNFSTQM*"
                     /db_xref="A0A0F7L843_9VIRU"
     gene            97736..98344
                     /locus_tag="S19_GE19_scaffold_2259_prodigal-single_151"
     CDS             97736..98344
                     /product="dTDP-glucose 4,6-dehydratase n=1 Tax
                     =Caenispirillum salinarum AK4 RepID=K9H5Y2_9PROT"
                     /codon_start=1
                     /transl_table=11
                     /translation="MPTLLHFSTDEVYGDITEGSHSETHLLKPSNPYSATKAAADMLI
                     LAWGRTFKVPYVIVRPTNNYGVGQYTEKLIPKTCKCLTLGKKIPLHNHGTPKRVWLHA
                     KDTASAVITLIKEQEQGIFNIGGNCELENIEVVKKVAMLMNPNLVNFIPDFCDFTYHR
                     EGQDVRYSLDDSKLRALGWSNKCLIDNELPSVVAYYKNKFVW*"
                     /db_xref="UniRef100_K9H5Y2"
                     /db_xref="A0A0F7L843_9VIRU"
                     /db_xref="mjh:JH146_0084"
                     /db_xref="K9H5Y2_9PROT"
     gene            98338..99000
                     /locus_tag="S19_GE19_scaffold_2259_prodigal-single_152"
     CDS             98338..99000
                     /product="Transketolase domain-containing protein n=1 Tax
                     =Micromonas pusilla virus SP1 RepID=G9E5U1_MPSP1"
                     /codon_start=1
                     /transl_table=11
                     /translation="MVNKDLKRRIAEIAYKNKLSHLGSYFSCVDAIEVIFDKYMQPND
                     IFILSNGHASLAQYVVLEKHFGHNAEELFKKHGGHPHWDEDNHIYCSTGSLGTGLAVA
                     IGRAAARAGTVHVMVSDGECAEGVIWEALKFLDTHDIPNIHIYVMSNGYGAYDKVEQA
                     RLNTQVMAFNNKCQISFVLCTSEEFPFLHDLNAHYHIMKEPDYNLAMEMTKCDVTLPN
                     CS*"
                     /db_xref="UniRef100_G9E5U1"
                     /db_xref="rpe:RPE_1517"
                     /db_xref="88741423"
                     /db_xref="G9E5U1_MPSP1"
     gene            98970..99449
                     /locus_tag="S19_GE19_scaffold_2259_prodigal-single_153"
     CDS             98970..99449
                     /product="Putative uncharacterized protein n=1 Tax
                     =Micromonas pusilla virus SP1 RepID=G9E5U2_MPSP1"
                     /codon_start=1
                     /transl_table=11
                     /translation="MRRDFAKLLLTEMRRDKEGDIVLLTADMGYGLWDDVRKEFPERF
                     FNVGSSEQLMIGMAAGMAMEDKIPVCYSISPFLLFRPFEFIRNLLNHEGIPVKLVGGG
                     RNKDYGYLGFTHWAEDDIEIMSTLKEIKLFKPEPSELNGIFNEFIYNKEPAYLNLSK*"
                     /db_xref="UniRef100_G9E5U2"
                     /db_xref="G9E5U2_MPSP1"
                     /db_xref="camp:CFT03427_1548"
     gene            99446..100306
                     /locus_tag="S19_GE19_scaffold_2259_prodigal-single_154"
     CDS             99446..100306
                     /product="Uncharacterized protein n=1 Tax=uncultured
                     bacterium RepID=K2E3H5_9BACT"
                     /codon_start=1
                     /transl_table=11
                     /translation="MKVLITGGHGYIARNLVPLFVNAGYTVDAPSRTEMDLMDFDATV
                     EYLNKSYPDVIIHAAAKGGRRTQKDTWEDVYVPNIRMFEHLTIAHLRLNPRPKVIVIG
                     SGAEFDRRYTIQNKLEEVVNFCWPIDPYGLSKNVITRRSLDDFDNISVVRLFGCFNFD
                     DDPARFIKNGILNLKRGLAVVVHQNKEMDYFYLDDVFTVMDFIIKAHPNRIVPRNINL
                     VYDKKVTLLDIASLIHKCVGRFDPIIRLNENGEADPYTGSSDVLYSLPVADKLIGLEG
                     GIFRTVQKLT*"
                     /db_xref="UniRef100_K2E3H5"
                     /db_xref="K2E3H5_9BACT"
                     /db_xref="slt:Slit_2901"
     gene            100303..101616
                     /locus_tag="S19_GE19_scaffold_2259_prodigal-single_155"
     CDS             100303..101616
                     /product="hypothetical protein"
                     /codon_start=1
                     /transl_table=11
                     /translation="MNLTFCINTCRNERHHIELLIRSLAKNLSRKDYPILVYVENDNQ
                     DTVGYLRFAAKEMLPNLKIIVNPLPVPLDYARNINLMFEMAQTEIVSYLQSDMVICKD
                     YDLEVLKHVKPDTIISSTRIEPPLHPPSPEKITHDFGLDPKVFDLEAFSAFAETCKKN
                     EITNFWFAPFTMYRKPWVNIGGHDTLMRRSRVDSDVLYRLSLNGIKTLQAWNAIVYHF
                     TCTSSRGPEWWKEKGKARAQLQQIADNIEMMRFIRKWGQFKHPSTPDDVKNDYVYRIS
                     ANFTGVAPNDTSILSNYYLFNRIYIDNIENRSLTELAWNQMHIPANKLHEISNEDWEK
                     YKKYYRLWEFGDVFSESPITDDDVIININLKGQPFAEFLQQRGFYVPKLAHEYIHNMS
                     QDDVPAEYEMGELGDRLIVNRVVNRIKENLVVTNPPIDDVPLVIK*"
     gene            101613..102680
                     /locus_tag="S19_GE19_scaffold_2259_prodigal-single_156"
     CDS             101613..102680
                     /product="Methyltransferase domain protein {ECO:0000313
                     |EMBL:AJD31708.1};  TaxID=1408284 species="Bacteria;
                     Firmicutes; Clostridia; Clostridiales; Clostridiaceae;
                     Clostridium.;" source="Clostridium botulinum Prevot_594.;""
                     /codon_start=1
                     /transl_table=11
                     /translation="MKLTNVPPCVSFLATKPNVLVPPKTLDLKPKKFHVKCTNHVTPD
                     YYENYVMTTTYSETMQDLQKEQALKLFNYYGHPQSIVEIGCGDGSFLKHCHPLFKDIV
                     GIEPSKRFIAEAKKTGFKIIHGYVSSRKLLTSQKFDCFASRQVFEHLEDPVDVLKGIK
                     KMLEPKAVGLIEVPSGYRAMRMGRFYEFFPDHIHYYSVNSLVNLATKANFNVISCNES
                     FGGDYLELWLRNGDDDNLNSLVATRDALCEAIDAFLAKNKDTIVFGAGAKTLCILTNL
                     ANVNQITCVVDDDPHKWGRFIPNTSIPITARKSLADYEPETVFIMSLSYVEEATKKIK
                     ALAPKAKIFTINERNGIVQIR*"
                     /db_xref="A0A0B4W9E3_CLOBO"
                     /db_xref="gwf2_scaffold_407_54"
                     /db_xref="aza:AZKH_1436"
     gene            102692..103018
                     /locus_tag="S19_GE19_scaffold_2259_prodigal-single_157"
     CDS             102692..103018
                     /product="hypothetical protein"
                     /codon_start=1
                     /transl_table=11
                     /translation="MEIICFIALALLIWFRTDAWLEYCRVLHLDFIAHYKDYDAKKHE
                     DATLTYLNYLRREHNSFFVRLITCPICLAVWLAIVPAALTSIFLFPVFVMGSLLLFTA
                     IDRLLG*"
     gene            103021..103314
                     /locus_tag="S19_GE19_scaffold_2259_prodigal-single_158"
     CDS             103021..103314
                     /product="hypothetical protein"
                     /codon_start=1
                     /transl_table=11
                     /translation="MDIRNATQFANFLTKAGLQNLDITFQQVIFCINNYSAMCNCRGA
                     ADKKKLYDNCTTTYKNSVQNVVPKFKTEFLSKIEDRQISFYLDNGSLIGLVCR*"
     gene            complement(103292..103990)
                     /locus_tag="S19_GE19_scaffold_2259_prodigal-single_159"
     CDS             complement(103292..103990)
                     /product="hypothetical protein"
                     /codon_start=1
                     /transl_table=11
                     /translation="MKVIGIAGYARCGKDTFVQIAKNILTKNGYRPRRFAFADMLKDE
                     VTHMLEVNNFKGRVKTDDPTMKTQMRPLMVWWGCQRRYESDGGLYWVNEVDKQLSVWD
                     ECESKGGVIGSGVALVSDVRFPNEARWVHEKWGGQVIHLKKWKSEWRRGGQDGSDETL
                     VKVYDAAPNEEEAKQDPLVEAMADVKTEWEGKGHASAALASVEESLQKVVLDALNATK
                     FFKYPEPIIGKLTL*"
     gene            complement(103992..104387)
                     /locus_tag="S19_GE19_scaffold_2259_prodigal-single_160"
     CDS             complement(103992..104387)
                     /product="hypothetical protein"
                     /codon_start=1
                     /transl_table=11
                     /translation="MSEILRETPKIYGTKDAEKAPPALEALFQKWKDTKKPSKLAASF
                     TKIEDLQPIHIEHFKEYDYVWKPIQGGIWGGIWLNDNIDYVHIVMATTSVVEYILNLK
                     REGSPDKGKITLHEHKTPEGPEFSFTEKG*"
     gene            complement(104359..104628)
                     /locus_tag="S19_GE19_scaffold_2259_prodigal-single_161"
     CDS             complement(104359..104628)
                     /product="Uncharacterized protein {ECO:0000313|EMBL
                     :KKQ97578.1};  TaxID=1618574 species="Bacteria;
                     Microgenomates.;" source="Microgenomates (Woesebacteria)
                     bacterium GW2011_GWB1_39_12.;""
                     /codon_start=1
                     /transl_table=11
                     /translation="MRTYDARLLAQLRARDEELLRARAAVPPVSSGFTPETLAQAIAD
                     AKAVRQTALRNAKIALEEAFGKRFEDVFAEKLAQEGYERDTERNP*"
                     /db_xref="A0A0G0M075_9BACT"
     gene            complement(104625..105074)
                     /locus_tag="S19_GE19_scaffold_2259_prodigal-single_162"
     CDS             complement(104625..105074)
                     /product="hypothetical protein"
                     /codon_start=1
                     /transl_table=11
                     /translation="MIRQKTMNEQDTVEWYEAMKAKVAAAKAEAAKPRPPTFRCCGNL
                     ESEGHHEYCVNFQPEGETKKNRIVEHIPNFASGFDPRCVSFDTLEELMEISWVKSWKE
                     APQFHRYSADDHLMVEREDGYWWWAVGRLRHPVEGLPKWEAKYREKK*"
     gene            complement(105049..105552)
                     /locus_tag="S19_GE19_scaffold_2259_prodigal-single_163"
     CDS             complement(105049..105552)
                     /product="Uncharacterized protein {ECO:0000313|EMBL
                     :KKN26494.1};  TaxID=412755 species="unclassified
                     sequences; metagenomes; ecological metagenomes.;"
                     source="marine sediment metagenome.;""
                     /codon_start=1
                     /transl_table=11
                     /translation="MTAKRKKSSNPDAPKRKSLFDHVNAIRKDKDPNYYNNLSEDDRK
                     SFNHFMIVRALSMDAAIVEEMAQLYQLFDKIPSPQFYQLLVALVPKDFRFYQWIKSKK
                     MKHKKELLKIVANRFKVSQFEANDYVNLLLRTEEGQGELVSICRAFGMDDAEIEEVFD
                     DKAKDDE*"
                     /db_xref="A0A0F9P8S1_9ZZZZ"
     gene            complement(105491..105814)
                     /locus_tag="S19_GE19_scaffold_2259_prodigal-single_164"
     CDS             complement(105491..105814)
                     /product="hypothetical protein"
                     /codon_start=1
                     /transl_table=11
                     /translation="MTIALLIICLLLVGAVSVLCVLFSALNKKFDALQVKIDEQLVLI
                     DKKFTTIEEQFAKNDQKFVSITQWCETLRENEETLLSDLKRLFHDSKKKEVEQPRRTE
                     AEKPV*"
     gene            complement(105811..105969)
                     /locus_tag="S19_GE19_scaffold_2259_prodigal-single_165"
     CDS             complement(105811..105969)
                     /product="hypothetical protein"
                     /codon_start=1
                     /transl_table=11
                     /translation="MGKTFRRDNRFRPRAHGKTFDKDQQPWKKKKKQLDNRPPIRSED
                     ITQENFGS*"
     gene            106039..106638
                     /locus_tag="S19_GE19_scaffold_2259_prodigal-single_166"
     CDS             106039..106638
                     /product="Putative PfWMP3_35 n=1 Tax=Nitrolancetus
                     hollandicus Lb RepID=I4EL44_9CHLR"
                     /codon_start=1
                     /transl_table=11
                     /translation="MKHFDKWMVFILMTQNYKSSFQDRERARQYYEKNKQQCLRKRAT
                     YYALNKKKILAREKCRQSSPDYKKKKREYDDQRYNSNKEQIKQKRRVYYHCNREKAKN
                     YLLKRKYNITLNDYLKKWSEQNGKCAICQKGQFPFEKMFDRVLVLDHDHKTNQVRGLL
                     CNSCNRALGLLKDNPVFTQNATTYLNQWKSYVSSQCNKS*"
                     /db_xref="UniRef100_I4EL44"
                     /db_xref="A0A0G1X6T1_9BACT"
                     /db_xref="arm:ART_3348"
                     /db_xref="I4EL44_9CHLR"
     gene            106610..106912
                     /locus_tag="S19_GE19_scaffold_2259_prodigal-single_167"
     CDS             106610..106912
                     /product="hypothetical protein"
                     /codon_start=1
                     /transl_table=11
                     /translation="MLAANVINPEKASSIEGHVFHLFYPDLNTAVLYDAEMTKPIIWG
                     SKTIVIGVLKTIHEEMRVKEESKITVYSYILGTEGFRRIQTYKGPINTIGKYLMRY*"
     gene            complement(106909..107115)
                     /locus_tag="S19_GE19_scaffold_2259_prodigal-single_168"
     CDS             complement(106909..107115)
                     /product="hypothetical protein"
                     /codon_start=1
                     /transl_table=11
                     /translation="MSSKVERAQKEQLKKLQIKTYRIYGIFNFETEELIYVTLSLDDA
                     AFQFDLEGYDEAKFGVISFDVMVH*"
     gene            complement(107148..107534)
                     /locus_tag="S19_GE19_scaffold_2259_prodigal-single_169"
     CDS             complement(107148..107534)
                     /product="hypothetical protein"
                     /codon_start=1
                     /transl_table=11
                     /translation="MKQRKNKTNQSVVWPTATLFTIKELHRLNPKFVNITLRVRLANA
                     IGEGKVAEIGSIPGEKGRPQKVFSMTPVTRNTLEKARTEGINLVDNADKLIIISAVTV
                     TPANNPTTATAPVTPLIAPTATPVVS*"
     gene            complement(107610..109874)
                     /locus_tag="S19_GE19_scaffold_2259_prodigal-single_170"
     CDS             complement(107610..109874)
                     /product="Uncharacterized protein {ECO:0000313|EMBL
                     :KKN34535.1};  TaxID=412755 species="unclassified
                     sequences; metagenomes; ecological metagenomes.;"
                     source="marine sediment metagenome.;""
                     /codon_start=1
                     /transl_table=11
                     /translation="MHRGRKVSPAEVDFWLDSDKYVQYVAPTSGDIDDLGSFTIDMVR
                     LASIRSAVSNFVRILTRRAIPVYFCDAPNSFNWAGKQIYISAKITNKREFDVAVGLAL
                     HEAAHTVLTDFDIVRNAWANIPHHILTLADSKNIRRASLEKFIHGMWNVIEDRYIDTH
                     VFKTAPGYRGYYAAMYDEMWNSPEVDAYLASDDFRYPSLKSYDFRVTNFTNEGTDLLA
                     LPRLDEIAEAIDIGDILRLTTTKKRVETAFKVTEIVLDCIDKQEKMEAQGKGKGQSSK
                     RKKQGLADPRDYFDFGEEDSEAEPSEESKEDNDDPVDVGKKMIEEISDVMTGRDKTPE
                     KLKENDKAVSQVSDEPMEKEKEKEVSKMMEKQKRFLQGDVEKVPVTPYQKELLDLVEK
                     HVIILVRVDLPMVLAGNEKSLKVDCIVVHKMTKELILSGNEIFPMSGAMRMNEKDPPK
                     PPKEVADAVRKGILLGSKLGRKLQIRAELHPVKTVRKKVGKINRRQLHEASFDAEDLF
                     YKMHIEQHNDANLHITVDASSSMSGNKWYKTMTSVVAICKAASMIDNVHITVSFRTTQ
                     TSGHTQLPYIILAYDSKVDKFSKVRTLFPYLVPAGCTPEGLAFGAIMSLFEGITPDEE
                     DRYFLNLSDGEPYFAFTAPETGLGVSYSGEVGVSHTKTQVDKIRRLGVQILSYFIQDD
                     AWGLLRKKDADMTPDEKKQKEEQEKLLDQSPLRKDFRTMYGKDAKFINVESIVDLAKT
                     INGLFLTKGNENNA*"
                     /db_xref="A0A0F9PS24_9ZZZZ"
     gene            complement(109874..110806)
                     /locus_tag="S19_GE19_scaffold_2259_prodigal-single_171"
     CDS             complement(109874..110806)
                     /product="ATPase associated with various cellular
                     activities, AAA_5 n=1 Tax=Planctomyces maris DSM 8797
                     RepID=A6C7X1_9PLAN"
                     /codon_start=1
                     /transl_table=11
                     /translation="MNEVEVDTVLRNCLSLKPKELIISDLKWKYLVRAIVRAKNIMMI
                     GPSGCAKTMAARCVSTALKRPFEKFNIGSTQDARATLIGNTTYKKETGTVFHKSAFVK
                     AITTPNTVVLLDELTRGTHDAWNILMPVIDPTQRCLRLDEDENSTLIDVAENVCFVAT
                     ANIGNEFTATKVLDKAIARRFPLKLEMPLLTGKELKHLFSILFPKRTDAQKELMETMT
                     DISDDLIAQAKMEDARISITIPPANMVEMCELVMDGFTLEEIAEAAIYPEYPDEGGAD
                     SERAFAKSILQKYFPADAANPIHDPLANRKRAKF*"
                     /db_xref="UniRef100_A6C7X1"
                     /db_xref="A0A0F9PWD1_9ZZZZ"
                     /db_xref="A6C7X1_9PLAN"
     gene            complement(110897..111652)
                     /locus_tag="S19_GE19_scaffold_2259_prodigal-single_172"
     CDS             complement(110897..111652)
                     /product="hypothetical protein"
                     /codon_start=1
                     /transl_table=11
                     /translation="MKAAQFQQMIRRILLEEVEKRSATDKPINQRVPEVVTGKDLKDN
                     MQEIRDSGTKDEILQQITKAVHAIDSSATVVWDDHDDISINARDMFRVRVIPRWEAMY
                     NIEAFIRNEDRVYVTNQRLEQVIEFLKINLKNAATNTYKAYEKSKTNAMMKNDKTPSP
                     DKGLPQKDKPKTLPLTNEPDAIRTSKSKDKNYTEKQVKEEKDQPNQPMKEVGDTKKQI
                     DYKSRNPASIRKEKTKFPSKKPNTTLTVPVSKQ*"
     gene            complement(111688..112419)
                     /locus_tag="S19_GE19_scaffold_2259_prodigal-single_173"
     CDS             complement(111688..112419)
                     /product="hypothetical protein"
                     /codon_start=1
                     /transl_table=11
                     /translation="MTQPKDYALEPRVAKLEVGLDRLTEDVRDLAGVVRTQGAQVEQE
                     IQKLVVAVTQAAGPKKTDWGVLIAAGGLVLAIGGAAFWPLNQQVQDNKAQIAAYHQSM
                     VEHQKMDNHPVGAALVQRLEEQIKTHIANNERELKAHIEMDKNEFDSLHKCFAEQMAA
                     HEKLALAQHQLIEAKSAGIQAKNDLYIDKLFGRVVELEKERIKIADNEHAELMLWRQK
                     AMGLTSPDAVVPLVKRETTILEPKK*"
     gene            complement(112529..115150)
                     /locus_tag="S19_GE19_scaffold_2259_prodigal-single_174"
     CDS             complement(112529..115150)
                     /product="Ribonucleoside-diphosphate reductase n=2 Tax
                     =Prevotella bivia RepID=D1XW22_9BACT"
                     /codon_start=1
                     /transl_table=11
                     /translation="MESPTRFDDVKKLSTEEYFQGNQFAIDAFKKKYALTPDETYVHA
                     VKRVCDFVASVESTQELREYWSARWFDEIFNDWWHPAGSIMQGAGSNRKISLCNCTTI
                     SLGAKRDDEEWDSLEAIIKNAAYTIAKCAAYRQGLGIDFSRLRPNGCKVLNSANQSTG
                     AVHWMEFEDKIGYFVGQKGRIPAMLFSISCDHPDVEEFVQVKSDFTKIQNANISVQCT
                     EKFYKAVEADEDWELTFTVPALKKGDKIYVDVHSIDMSTTKEKETGRYYRLATHDRKK
                     EVFTKTVKARKLMELIAKNMHQNAEPGIQNIDIARKYSNSDAVYDEKDEYDSRILSTN
                     ACSEQYLSRESLCVLASINCGKFSAKREIFMGQLEKVSKSINRFLDNVNECELVYQTY
                     ATPHQALAIKKLRRTGAGVTNIAAWLFKKNLVYGSKEGNEAVEEFIKWYNYWLYISTE
                     ELGLEKGDFGLFNKEKWRSAPFVARMMKESEKLADEFKVPVLKGTHARNVTVSSIAPT
                     GTLSLMFRDFVLSYGIEPAFFMYFWKRTRMAGKYDYYFCVPRVIRDAFAEAGIPIPMK
                     SDTIADTWDGKHGKPIAAFIEEHRHKFKFKESIDVSPSDKLELMSKVMKWIDSSISVT
                     YMLPIGSSWKDVYNFILEAHKKEVKSIAAFPDKKMYGIVSSIAFKDLAFKLREENVVI
                     HHQNFSDEEIKALNISRESVKTITHVRPERPPVLDADIHVVTAKGDKFVMVIGILNDK
                     PYEMFGGHINGFGFKFTQKKGRMRKVKSDQYALEIDDIVIEDFSKQFTPTEQILFRFV
                     SLSLGSGLPIQEIVDQLQKGAMDITSLGAAAARVLKKYIKNGTVADGKKCPSCGTQIV
                     FIDGCCSCPNCNWSQCN*"
                     /db_xref="UniRef100_D1XW22"
                     /db_xref="A0A0D5YSH4_9FLAO"
                     /db_xref="paef:R50345_11155"
                     /db_xref="D1XW22_9BACT"
     gene            complement(115267..116682)
                     /locus_tag="S19_GE19_scaffold_2259_prodigal-single_175"
     CDS             complement(115267..116682)
                     /product="DNA helicase n=1 Tax=Bacillus phage JL RepID
                     =S5MM81_9CAUD"
                     /codon_start=1
                     /transl_table=11
                     /translation="MSDQTNEANNLKKFGAIFQAKCIAVLISDRKFLEQILDIVSPDF
                     FETDAHKWVVKLVTNYFPTYRSVPTMEVFQVEISKVQDNVMKAALIEHVKSAYGHVNA
                     AKDLNYIKDQFLEFCKNQKLKNAIWASQALLKQGDYEGIRTIINEAARAGTERNLGHE
                     YLAEVDQRMSEMARETIKTNWSLVDTHLDGGLGKGELGFIVAPAGSGKSWFLAHIGAE
                     AMLQGKNVMHFTMELNEKYVGLRYDAIFTGIPFQEVRKKVPEVQKKLDEIKANKCGKL
                     FIKFYPTKTASAATLKMHIDRLELITGVKIDLVIVDYADLLRPFMQDRNSNTYTEAGN
                     VYEELRGMLGELQIPGWTASQANRGVHEEEIIEAMGVADSYRKIMIGDFIMSLSRKKE
                     DKMAGTGRIYIMKNRFGPDGVWYPCAFDTSIGKVDIYEKNSVEGMEIISKVKTAAEQL
                     KEIFGKRWRETHGDSEPDAGQ*"
                     /db_xref="UniRef100_S5MM81"
                     /db_xref="A0A0F9CI94_9ZZZZ"
                     /db_xref="pth:PTH_2165"
                     /db_xref="S5MM81_9CAUD"
     gene            116875..117855
                     /locus_tag="S19_GE19_scaffold_2259_prodigal-single_176"
     CDS             116875..117855
                     /product="hypothetical protein n=1 Tax=Gallionella sp.
                     SCGC AAA018-N21 RepID=UPI0003695637"
                     /codon_start=1
                     /transl_table=11
                     /translation="MSYEVNILVNGSRCKQYHHDGKIFIEAKKGSEYAIEIKNNEWQR
                     ILAVCSVDGLDILNGKPATENGNGYVINGLSSVKLDGFRVSNEQVARFIFDYKGGSYA
                     ASKEDGSERNVGVIGVRIFQEKVKPLPPPPTVIREEHHHHHHHDHYKYPPYRPWWGDT
                     TIWCSDLGGPTYGSSVGSTLSNAGTDSLGSESTLDFCEMERSAAPSAPKGRSSSEYMS
                     KGIKRSFAGNMKSSAGGQSANVLRAMNCCAQPDPKGFDMGTKFGEAKESRVVEVEFEK
                     GVLALTTNIYYASRQSLIEMGVPLGNEKQVSFPEPFKDSKYAEPPKGWRS*"
                     /db_xref="UniRef100_UPI0003695637"
                     /db_xref="A0A0F9IGN2_9ZZZZ"
                     /db_xref="hoh:Hoch_6816"
                     /db_xref="UPI0003695637"
     gene            complement(117852..118145)
                     /locus_tag="S19_GE19_scaffold_2259_prodigal-single_177"
     CDS             complement(117852..118145)
                     /product="hypothetical protein"
                     /codon_start=1
                     /transl_table=11
                     /translation="MKKFKLLRFGHCYINQEGDFVIGLLRGDKKHGYTFAASHAHPNV
                     MLGRIQIQSRVVPNDGNWTEITPEMFNVASTCHASGYKVKPATLGGLPVITKY*"
     gene            complement(118142..118444)
                     /locus_tag="S19_GE19_scaffold_2259_prodigal-single_178"
     CDS             complement(118142..118444)
                     /product="hypothetical protein"
                     /codon_start=1
                     /transl_table=11
                     /translation="MSIGVITTWKTTLKTTPRIGDKLSLPTLTGMAPFTVTKLEGDNG
                     EVECGNLLGRIKKEDGQWVFNHCLIDKNMTCNVRVVDEEPRSFSITSNIGFHKEYK*"
     gene            complement(118446..119513)
                     /locus_tag="S19_GE19_scaffold_2259_prodigal-single_179"
     CDS             complement(118446..119513)
                     /product="DNA polymerase I (EC:2.7.7.7)"
                     /codon_start=1
                     /transl_table=11
                     /translation="MELSPQEKSRLYSIFHGMKDKKDWKRATNSSILIVDGTNTFMRC
                     WSANPAMDENGNHTGGIVGFLKSVGYAIKLLAPTRCVIVFDGFGGSFKRRQIFPDYKA
                     HRKGRIRLNRTYEELSDAPAEEEQCKRQYLRLVNYLQVMPVNLISIDHVEADDVLAYL
                     ATDYFKASEKVYIMSSDKDFLQLCDGRVSVYSPTKKRIYGPAEVLAEYNIHPNNFVLY
                     RALDGDDSDNVPGIELAGPKTIVKHFPWLNEAVVHTVDEVVKHADGFKNKYKVCENVS
                     QGKSVLDRNVALMQLKDTALTTTAQLHCNECLAPEKIPMLDRNAFFKMVREDMMDGNL
                     PNHTSWISDVFGPLDSVTRKE*"
                     /db_xref="tcx:Tcr_0044"
                     /db_xref="UniRef100_Q31JN2"
                     /db_xref="A0A0F9ILE6_9ZZZZ"
                     /db_xref="Q31JN2_THICR"
                     /db_xref="2.7.7.7"
     gene            complement(119513..119656)
                     /locus_tag="S19_GE19_scaffold_2259_prodigal-single_180"
     CDS             complement(119513..119656)
                     /product="hypothetical protein"
                     /codon_start=1
                     /transl_table=11
                     /translation="MMTSAKTPSETKSNTEVAEDFELIQWWFVYDPIDPLCRIDWSRV
                     EET*"
     gene            complement(119616..120806)
                     /locus_tag="S19_GE19_scaffold_2259_prodigal-single_181"
     CDS             complement(119616..120806)
                     /product="recombinase RecA n=1 Tax=Nevskia ramosa RepID
                     =UPI0003B3782C"
                     /codon_start=1
                     /transl_table=11
                     /translation="MAQAKKSPSKHVEVEGEINRDEMAVALQEALNKSRKDGSKVSYF
                     LDEEDDPSKVTDWLSTGSTILDLAISNRKGGGMPAGKFIELSGLEGTGKSLLCAQMIA
                     ETQKRGGLAVFFDSEFAVDKTFWTALGINVKDVQYCPFVTLEELFQNMELCIGAFRKL
                     SKDRLLTIFIDSLTQASVESEMEGEHGVSGYNTGKAIVIAKAMRKITGLIARQRILTV
                     FTNQLRYNMQTGGNPNAEKWITPGGKAFPYACSVRVRFVSLGKLKKGDQVIGMKCQAQ
                     VIKNRLGPNWRTAQFEIHYDSGIQNYKSWIDYMKLHGLITGDWRGWKFTKKDGTKVEF
                     STAEFVDLMGKDAELKSEVYDAICDTYIMQYRNPDTKPIVEDVEETGDENDDISKNAV
                     RDEE*"
                     /db_xref="UniRef100_UPI0003B3782C"
                     /db_xref="A0A0F9ILE9_9ZZZZ"
                     /db_xref="cvi:CV_1607"
                     /db_xref="UPI0003B3782C"
     gene            complement(120884..121747)
                     /locus_tag="S19_GE19_scaffold_2259_prodigal-single_182"
     CDS             complement(120884..121747)
                     /product="Uncharacterized protein n=1 Tax=Mycobacterium
                     avium (strain 104) RepID=A0QKS9_MYCA1"
                     /codon_start=1
                     /transl_table=11
                     /translation="MPVNVAKLAERLRQFEEGAKASEFAKLLWKPKEGKQMVRLVPYK
                     FNPEVPFIELKFYYKLGGNNYLAPCTFGKPDPILETIEALRSSGSNEEKEIAAKLAPV
                     TRTYAPVIIRGEEDQGVKFWGFGALVYKQLLKIMTNAKYGDITSWTDGRDIEVEYHKE
                     SKKKGKDGKSFPEITILADPSTCPVVDPTRKDLLEKLKDQTDILTIFPLKSYDELKAA
                     VEKWLNPEDAEPAPEDTPASAPPPLSAPPTAPTAAPTPAPAAATPTPTPAATGANADL
                     ANEFEKFFQTK*"
                     /db_xref="UniRef100_A0QKS9"
                     /db_xref="A0A0F9GXH2_9ZZZZ"
                     /db_xref="mavd:NF84_20125"
                     /db_xref="A0QKS9_MYCA1"
     gene            complement(121896..122300)
                     /locus_tag="S19_GE19_scaffold_2259_prodigal-single_183"
     CDS             complement(121896..122300)
                     /product="Uncharacterized protein {ECO:0000313|EMBL
                     :KKM03465.1};  TaxID=412755 species="unclassified
                     sequences; metagenomes; ecological metagenomes.;"
                     source="marine sediment metagenome.;""
                     /codon_start=1
                     /transl_table=11
                     /translation="MTDQDNRQLLCTFSNAEDFRKIAEEIRKFYEVYSGRIFAFANAK
                     TPKEVYLTYNVLNMRKDSPKFPNTILIHRKKQTNTLYTLNAMNRLIEEENGHADKTYV
                     VNWKLYENSLIITGDVSVRIIPLKITAILELT*"
                     /db_xref="A0A0F9GXA8_9ZZZZ"
     gene            complement(122319..123074)
                     /locus_tag="S19_GE19_scaffold_2259_prodigal-single_184"
     CDS             complement(122319..123074)
                     /product="hypothetical protein"
                     /codon_start=1
                     /transl_table=11
                     /translation="MSNILDRVFNEVCLDERITDGIFQMENATHMDALRDYFVKKGVT
                     KEAAIHVTNRMLEGKYPERQAYNKDGILVTFPTPQHKARAIARGTHFEKNPVPQVQQA
                     KAEEPEPKKAPPGSKPEPGELPPDEEPEKKDKDDDDDEGPKGGGGGGKEPTIFQGGKE
                     LEVEPPRGEEPLQKPPQAPAPTVPPAPRTPERIAAEKEVVKQIMATDDTALSNVANPV
                     SEEQRRQLRELYKKADEMGLREAVKFLTPIVKP*"
     gene            complement(123120..124475)
                     /locus_tag="S19_GE19_scaffold_2259_prodigal-single_185"
     CDS             complement(123120..124475)
                     /product="Uncharacterized protein {ECO:0000313|EMBL
                     :KKM03467.1}; Flags: Fragment;;  TaxID=412755
                     species="unclassified sequences; metagenomes; ecological
                     metagenomes.;" source="marine sediment metagenome.;""
                     /codon_start=1
                     /transl_table=11
                     /translation="MIETKTDCTHFQLENMEGDWIMHIVPMDDSVHPVFSKPSILFIR
                     NIKTGKTYYFAWDHPDSIHHIPVLRFVEEYLKPHTGRKWVLDKKAFEQMVGGLGVYDA
                     NLVCHFLRNETFAIQEYETPTHFLIRKNAVGHPRLNMVIPLMKHLETFDELADDLTAL
                     LEGYEPDDGFIRFNELIIDPLRRLEQGGIFVDRERFKARYNIDPGLAGIVHSQYNVYT
                     STGRPSNRFGGVNYAALNATDGTRKCFRSRWGKDGCMVVLDYTAFHPRIIAHLTKYSL
                     STDTDIYEYLAKLYFHKKTVDETDIKEAKVLTFRQVYGGVEDKYAHIKYLGNLKAYID
                     SLWEQFTTTGHVTTPFFKRQITSRHVSEPNPPKVFNYILQATEGELSIPKVKTVLEYL
                     RGFKTAAVLYTYDSVMYDFFKPDGLEVLRQVRDIMSFDGKFPMKAYMGETYDDVKLFA
                     L*"
                     /db_xref="A0A0F9HJV8_9ZZZZ"
     gene            complement(124515..126920)
                     /locus_tag="S19_GE19_scaffold_2259_prodigal-single_186"
     CDS             complement(124515..126920)
                     /product="hypothetical protein"
                     /codon_start=1
                     /transl_table=11
                     /translation="MPGPVIPWEPCNIPEELQAEFNRRKQNRSFKYVEINKGGWDSNT
                     GDWTKYRGPMSPWVRLCSNGKGRESGPGAGKEGFVFFGGKGFYDDYGFNKKGGDPSII
                     GYVPNKAHDIHTISNDKSADYPIHVPAPEIERISVSIQKELYRRAKVEWICFSKAQLE
                     YMTPYFLVPGITCIMEWGWNHYNPKSLVDITDTQLLENLWNNPYPLYTENILWSKGNY
                     DVIFGFVTNFEWEVDGNKFRCRTEITSKDRIYAGLIVDSNAVDSTNKDDEKETKEKPL
                     NSLVQFIDKSLDKFRNIESTPPDQVEELKKFCQYIRQAHPNNADEYINGVFLGRDPKD
                     KTNTFNNKPNTKDDFDYQQPNANLWLNLGLVIEAINFHTAPADGVKGKEMFRIDIDDV
                     VVSAHPNMISYEGGICLVPNAESPHYHYGKFGKDDRLKECDSTVSVPPQKGAAKDAQK
                     LADWKLQDVTDPGSGVARRDDIDKIINYIRYKKGTAAGSCCFPFQKPVKTLENKDYPP
                     RYSGYLRHIYINVNQLKNLLDNSSDIDTYFKLAEKLLESVNAACGNFWDLRIVNGWGD
                     KKLKKDDLAPMKVIDYKFMYFSNRGKVWTFDYFDADSLLLGIGFKPTMSNAQAIRTIY
                     APTNNPNNTTTITNGPNELLDYHFKDRLKIGQGQGILPTPNADTSGFDDTMRILQSLN
                     PSFEQFQMTTDTKVRRLGLPAKDVQYMLLDDGDEDNNPKYTGVMPNIQATFTIQGIGG
                     LRTFMMFLVRNLPEPYSHKNIVFRIIDVQETIEAGKWTTTITAGVIPLREHIKARLGI
                     TFN*"
     gene            complement(126922..127506)
                     /locus_tag="S19_GE19_scaffold_2259_prodigal-single_187"
     CDS             complement(126922..127506)
                     /product="Uncharacterized protein {ECO:0000313|EMBL
                     :KKM61071.1};  TaxID=412755 species="unclassified
                     sequences; metagenomes; ecological metagenomes.;"
                     source="marine sediment metagenome.;""
                     /codon_start=1
                     /transl_table=11
                     /translation="MWLKICPSCGNPQHYRLKKNYNKAVRLNRMCRRCMYKSKTYRSK
                     HSANATEMWQRSEHVQKLGSIRSSSDYREKRRKIAISIAKQRSKDGTLSCFNVEACKF
                     IDALNFRMGWNLRHALNGGEFEVGGFMVDGYDKTKGIVFEYDEPHHFRNGNLRKEDQH
                     RQDFLIQRLHPSMFVRYNEIEGRLVDVISGREMV*"
                     /db_xref="A0A0F9JFI6_9ZZZZ"
     gene            complement(127518..127814)
                     /locus_tag="S19_GE19_scaffold_2259_prodigal-single_188"
     CDS             complement(127518..127814)
                     /product="hypothetical protein"
                     /codon_start=1
                     /transl_table=11
                     /translation="MIRYSDIPVQTRWDGKRVYVTANYPIIPVQDTDVQVVSNTEDTL
                     DSLAYKYYGDPTLYWIIARANNLGKGRMSVPGGLTLRIPVNINEIIHEFNRLNS*"
     gene            complement(127814..130087)
                     /locus_tag="S19_GE19_scaffold_2259_prodigal-single_189"
     CDS             complement(127814..130087)
                     /product="hypothetical protein"
                     /codon_start=1
                     /transl_table=11
                     /translation="MGQANFQPTWAFIKKPPGYPSWPAVGKQEMIWNTNHKYLHTRLS
                     PYADYDSTLFGGFTKEPFYWIGIEDAGKGLSGLKMTEAKFDGRLFPLGSAPIDVIRVA
                     KFLGSGRGIPWLAKQFLLQTASPYNERRIYNPTSPLIAAGMGLALGSVRPERSFDTSG
                     GLVGMATTLLGSAGSTIFGPPKTNPVSGTTLANNPDALPSANKTTATKALLRAGDALR
                     AKTHLTQAWQGKGSKRPSLLGVLTSMFQNFIPQKQDAKYRSDEATYGLMIGAGQAYFT
                     YKTRRGGTLDFHQLFIGGGSISRPEGDYPPEAARLFINPDGTPKVIKVLRLPSVGSVD
                     GKVVGYSVDESTDKNSPGYRYGDAMGVQKSKDYEASDVMIQYKYYTDDSYPTKDPDKD
                     KADTQKINETLKNTVKAIREASEGTYKFDDAEPGLVRVGTFTYDYNRLIGSKKQTTGK
                     PSAKNQPLSTISIYRNSGVRVVTSDMVDSPDKSLKLPTNGKFDAINTLKVLDKNHKKY
                     ELVKGQPEWKPYNDDQIALYFYDVVNEKYIPFRASIKGLSEIGNATWEELPFIGRADR
                     VYSYGGFNRNANFTIQIVISSIAELVPTWQRINYMHTAIKPSNYTSAELVLSGNKVTD
                     RFMIPPMFMLTLGDFYREQPILIQSVTVTVPDDASWETLNEDNSPQGWNYLANMMHLS
                     GDLRFGQFPREVDLAFSIVLLEKERAVVGGVNFGHAPRNEDFNGWNTNAVPTGGEPNK
                     LNKALLVDVVNPGFEYQ*"
     gene            complement(130103..132904)
                     /locus_tag="S19_GE19_scaffold_2259_prodigal-single_190"
     CDS             complement(130103..132904)
                     /product="hypothetical protein"
                     /codon_start=1
                     /transl_table=11
                     /translation="MANIPVFPTHDDLTVFKDFVNVQQQMADLALRQKNTYYEIGRIS
                     KSVQIRVEQRMAEEKRLLDAQVHAMQDIAKLEKTRFTARQQGLEAQLNQDIASRQAAI
                     KEAQDRIQWMRTASTLERTLAKRQHEEDMKFFNFAKDFSTEHLGMKNEELSLTYKLRE
                     QMMKMGIESELIASAIGATLMMLTGAYKTFLKFDTAAWHFRKAMGMTRADSGVLRKNA
                     ERLAIEYAHIGVSAEMAYDATMALGEAMGGAQLVSFQMARNVAVMRSQFGIAEKDSVG
                     FMQNLAAVSKSTMQAQEDSMYIAQNIASAAGVGLNTVMQDVAKATGPAVMMLSRVPSI
                     AIKSAIELRRMGTSLKDAAGSSRHILDFTESINEEMEASVLLGQNLNLQRARELAYAG
                     DIVGSQQEMVKRARQIGFESKDIFQKEAVAKAMGMSVEQLLKMLQTERQIEQVRLRGS
                     AEERAALKNYEDMRKANEATLRAKAKDKMATVMQMANQERLVAIQQKWNQLLMKAQAF
                     LFPVIDKLLEGALALVDWAPLIMAFVMPLGSAVKFMAELLKGGTLLDGVFLRIAAWVG
                     KFGPRFAFIEKIVLAIGTKMGFVVSWGGKLLGPLSKVLGILGKFLGPIGWVIMAFQGI
                     AGFISGWRKAEGGFFSKLFGGIMGALRGIIPGFDYIVKALKWFWGWAGKIYVFMFKWF
                     TPIGLLIQGFKLIKRLFPETFAALGDMFKKIWEFQKKILDGIWQGIQFWFKWLTPIGL
                     VIQGVKKLGGSIGAVWKYASDKVKTFYNAYNTFMEGIRTKFINFIVGGIKKIDHFVAG
                     VIRGISNMATKVFGWIKKGWDSLPWVIRKVLGFMFGGGGDKTASVEKKVAATYHPAVQ
                     VTPKATTLATLPAKATAIGAKEDKSNVMSDETGKRMVAILEKILAKEGHVKMDGQILS
                     THLARNTEFQGGFGTNKVA*"
     gene            132993..133232
                     /locus_tag="S19_GE19_scaffold_2259_prodigal-single_191"
     CDS             132993..133232
                     /product="hypothetical protein"
                     /codon_start=1
                     /transl_table=11
                     /translation="MNENRISGFVIGSGVVLVLFILLLGIVAPIFGFPIRNWLYHKYA
                     VHSDYERRAKADMVPVWIALWIWAVICWAILLMLA*"
     gene            133172..133429
                     /locus_tag="S19_GE19_scaffold_2259_prodigal-single_192"
     CDS             133172..133429
                     /product="hypothetical protein"
                     /codon_start=1
                     /transl_table=11
                     /translation="MDCPVDLGRYLLGNSTDARLTAVDLWAFDNLLLGRSFDSPHCLV
                     VCSLFLLLRIAEFTNVEVTVVYRHLVHGKILHLAVVNEVED*"
     gene            complement(133452..134312)
                     /locus_tag="S19_GE19_scaffold_2259_prodigal-single_193"
     CDS             complement(133452..134312)
                     /product="Uncharacterized protein {ECO:0000313|EMBL
                     :KKL56696.1};  TaxID=412755 species="unclassified
                     sequences; metagenomes; ecological metagenomes.;"
                     source="marine sediment metagenome.;""
                     /codon_start=1
                     /transl_table=11
                     /translation="MYVQEGNNSTQFMADQIIPITRPSVTQPVPTPQKAETKFPTEVI
                     SLPSKGWFYPPESPLASGQLELKMMTAKEEDILTSRNLIQKNLVLDKLLESIVVDKSI
                     VLDDMLVCDRNAAFFAIRRLAYGDQYEASLTCRRCGKENAVTIDLSKMDNRPFDFDKY
                     PKGINNFEFTLPFSKATITFKLLTKKDENAIEVELQGLTKVSKEITREITTRLVHIIT
                     SVNGATDRPAIRRFVNDELLSRDSLALRTFMREGTPDIDTTFDFTCSGCGLERKEETP
                     LGVNFFWPNG*"
                     /db_xref="A0A0F9DSI0_9ZZZZ"
     gene            complement(134340..134678)
                     /locus_tag="S19_GE19_scaffold_2259_prodigal-single_194"
     CDS             complement(134340..134678)
                     /product="hypothetical protein"
                     /codon_start=1
                     /transl_table=11
                     /translation="MKISKSQLNELLRLITRQVLKEMATTPPPSEMDTSDADIETSDA
                     KSEAEQNREKRQKQIQAKREADAAKQKKVTDAEKAQSGKSVYDNWRKFEKSSNEKAVK
                     DAQLKVAGRI*"
     gene            complement(134681..135418)
                     /locus_tag="S19_GE19_scaffold_2259_prodigal-single_195"
     CDS             complement(134681..135418)
                     /product="hypothetical protein n=1 Tax=Rhizobium sp. JGI
                     0001005-H05 RepID=UPI0003702530"
                     /codon_start=1
                     /transl_table=11
                     /translation="MKTEILEHLIRSCVNEVLDQMAEAERPTRSEDEAEDPSANPQEP
                     QPAQPQAAEPAPTEKPAEKPAEPSVEKPAEKPEPSTPPAQKALRGAVFINPRDKSKQV
                     PLKFQARDDASLERFLHRTAAGVAGSGTKVSLSAMRMAKEAVKNPNTTIYFYLGKYDP
                     ESEEIFLMADKSLQVAKDASVQPAELTGTPVHAIAPSDYNPMTASPTDIMTRMDQRGH
                     TPVRGSGIDEQTRSLIKKMVNEILDRR*"
                     /db_xref="UniRef100_UPI0003702530"
                     /db_xref="A0A086XRY1_9RHOB"
                     /db_xref="aco:Amico_0357"
                     /db_xref="UPI0003702530"
     gene            complement(135514..136005)
                     /locus_tag="S19_GE19_scaffold_2259_prodigal-single_196"
     CDS             complement(135514..136005)
                     /product="hypothetical protein Rm378p031 n=1 Tax
                     =Rhodothermus phage RM378 RepID=UPI000018F629"
                     /codon_start=1
                     /transl_table=11
                     /translation="MADLLTNNEMFYTIWEPKTKNRFLMYVDGIPTYLIRKTDRPKWT
                     QERKTIDYINLQWFYKGKTVWNEISLELYDPVVPSAAQTVFEWFRLSHESVTGRDGYQ
                     DFYKKEITIDVLGPVGDKVEEWTLKGAFPTDFDGGELNWTDMGDPVLVTLKLSYDYAI
                     LQY*"
                     /db_xref="UniRef100_UPI000018F629"
                     /db_xref="A0A0F9MGU0_9ZZZZ"
                     /db_xref="UPI000018F629"
     gene            complement(136079..136945)
                     /locus_tag="S19_GE19_scaffold_2259_prodigal-single_197"
     CDS             complement(136079..136945)
                     /product="hypothetical protein"
                     /codon_start=1
                     /transl_table=11
                     /translation="MSIKLQSLICEAKVPKISLQQAVDMGLFGPVWHGTKQENLSKID
                     AEGFKVVVGLYGTSGMSQGYEGGQNYGSTGVPPPIHHLGFGVYFTTKMSIAKRFAGGT
                     ARGMKTYYLNIPNREEINWGSVRTMMKWWIENGFEPELARRGEGGRYMATAKMTEQLK
                     SKWDAVWYKGQGMYRLLDGDQVCVYEPEGKIFEIDLSLSKGFDIGAKVRAKKEIFWSD
                     IHGNRFGSVIPAGTIGIIKSKREVDPEMKEKWKEHPTYWAHSVDKYILMVKWKKGGEK
                     QVADTDIEPLSK*"
     gene            complement(136947..139868)
                     /locus_tag="S19_GE19_scaffold_2259_prodigal-single_198"
     CDS             complement(136947..139868)
                     /product="Uncharacterized protein n=1 Tax=Prevotella sp.
                     CAG:1092 RepID=R5PA49_9BACT"
                     /codon_start=1
                     /transl_table=11
                     /translation="MANFRIYNETLCPDLWDTAQHLNPEVRVNLLRMAYDFYEKTKLP
                     APIIDVYLMGSIANYNWTKDSDVDVHVIIDYNKLQMPKETAAKTVKTAGAQWNLEHNI
                     LVKGHKVEMNFQDASEPKPYVMGIYSLVKDQWIRKPSKLPLVIDKKILRFQYDAMKNY
                     LVNALNSKDREQMKAAKKYLDAYRQYGLDTSGELSYENIIFKMLRARGIIKQLKDTIT
                     ATYDQEMSVDEVDMIGTSHMGVVKGEPVSGDSRKKIHKDVGMISGINSENWRYFEDKN
                     VVMWNTEPTEEHKALVTQWLAAKGIQNPRHKVMYSYKEVRDRDIKQTLPTLTPKDDPN
                     LGDPRFDRSYWTKFDRETQDFRLDRLTMDELKALREKAMRMWVAYDEKGKPQWAALAE
                     KDYRKYDAELERRMAAINKPISESPLMTKKGKTALAGGKPMRDLDVEAVKDNVVVFRE
                     SRPNQLVREGFTLVYFMDSDESAEGIKHGKIPYLMVPRGTFFSGGSPITDIWAKRFQR
                     PGTEHILGVLEGATNEEIIYIEMITVRPGWKRNHIAKTMIETLKKQFPKAKVVTSSRT
                     DSGEKLAKGMGIKDEPVTEGYGAGIPETDRLKIKNTDGSTRRWQIRSKDAPKTPKMDK
                     EQVIAIEKFDAPEEDWMKASMVNEIAFAPGHEPGSGQHPLVKLMQKAAGEVEKMPIFN
                     DPIETKRFFHTHLLELSKAIKGMALGIIKKNPKYVTEAMAFITAASARMYPVLEYLVA
                     KKARDFPNSRGDLERLADEIQDHVMQIRGHSAQIYDNLKHVGDVNYSTRQLEHMAFIL
                     RNARTSIDALIDFDGKPLSEYKTTTIKPDAASKKKLEKALKKMTPDQVADVLATLKPD
                     EEIDGAELLRRGILVPKPEEEPEKSFFETPQVYEIPKLWQGNEIWKVELMPSEFLECL
                     RRAYPSYAPWDEKIALEYYVTMLKRWKSGWKDGEPTFFFKNLENHVKMHLEKEAEKAA
                     E*"
                     /db_xref="UniRef100_R5PA49"
                     /db_xref="R5PA49_9BACT"
     gene            complement(139870..140427)
                     /locus_tag="S19_GE19_scaffold_2259_prodigal-single_199"
     CDS             complement(139870..140427)
                     /product="hypothetical protein"
                     /codon_start=1
                     /transl_table=11
                     /translation="MDKDLKKLILETVEETFANAPEKLVERGIREIQYDICPHCKKEI
                     YERHEYTEDGGVTWRHSDCKGLIARPQTPLERVDDWLKPFVKEAQEERQAARQELGLA
                     PLPTEEPGGTMSAVNTSGLAKEASSTSEEATESKPIEGRGYERFFNGECLVANNRQEP
                     VKVTVSKFTSRVGEIHQSAYLINIG*"
     gene            complement(140441..141043)
                     /locus_tag="S19_GE19_scaffold_2259_prodigal-single_200"
     CDS             complement(140441..141043)
                     /product="hypothetical protein"
                     /codon_start=1
                     /transl_table=11
                     /translation="MKNSDYILFLDMDGVLVDYSSGWWAIAKQIGLRPLKDKTDEYTK
                     EDLAPVYKQTRSPEFWESLGWEHGGRELWRKANDLFEHVHILTSTAAKEDEKLHKIIK
                     MGKLTWCEAWLAGVNLGNVHVVNSGDAKADFASQTTILVDDRKSTIDAFNKAGGYGIL
                     HDARKYHRTLDELEDIARPLNLGEIAKRLPIVTRKFWTWK*"
     gene            complement(141154..144066)
                     /locus_tag="S19_GE19_scaffold_2259_prodigal-single_201"
     CDS             complement(141154..144066)
                     /product="Uncharacterized protein n=1 Tax=Lautropia
                     mirabilis ATCC 51599 RepID=E7S0D5_9BURK"
                     /codon_start=1
                     /transl_table=11
                     /translation="MDHEYLQNVMGSPYVSEGAFSRLKARGAQAQQAGSAMLGRGIQD
                     PTVTKVKSLWDGMMKSFRPIINDWRTQVSPMLQNQKLSGQADRIKRLLDDLAITLGPI
                     LGQLIQPPRRYDDPTNIGGSPSFPQRTTGKLTEMVEEGWWDAAKRDIGLNKKLGSNDP
                     GQILDGYKNKLLSIYQAFLKDVKKMTGLSKDQIYPTLAKVVPQVKKVAGTMAELQTAP
                     DSSAKPPVQKPQAEPPPIPQQQPYSGPQPPVIPQQQPPPIPQQKPAEQPPKQQTTPSA
                     PADKGAASIPSGGGQEEQFGKADLLRITKRVCEIVINAVKEDASHIGRFFAGRDEDAE
                     GDGKYSQPLPTSYGEPSLVSEADNVPNPDPSEKEGEDVPERPGEFVYNFHSKKRKYPS
                     GKFVMPIVPVDKKLSEPIQLDVGPRVVTAWWVNQGPSNKIGYLVQGQGKSTEGILMEF
                     FDHEVSSRSGATTPGHQNQFSISKVLQKANPYGENPMTPDKTPNSDINKLIAQVNKKQ
                     EDLIRALGAVTIRKSMEFKPKPKDAESYLVNTKDGSLIPLKRDANGKTYQDTANAKSQ
                     KELSALLASGNDAEREKWRAILDHYDYFKLYPEMLEAAKRPEEREEFQKAVFQLEASG
                     TAKDIAIDLVRNAWDTIRKATKLSTTDIKAEQLGAVAKPDQFSAFNDGVQALTSMGWK
                     PKDNPAEHAKKIWAQMVMQKNPSDISTEEFVAAVTKGKAPSASAAPPTAPPAPTTPAP
                     AAPSTPSEPPKEPKKGEETEYKPKPEDIEGWDSNGTVSINTNGKQMLIAKFNVPNLPE
                     NWRQVLAQKGYFDQFQDVVGKPASAPAAQPKVSGPASAPAPQAKVTTTPSQTTPKPVE
                     PKPTDQPQQPEQPKAPAAVGGQQFGSLKIKGNNIEWISPKTGEIHLVGGDELEKFAKK
                     QPKFVQALKAQPDLYAKFKEKYEKAAAAQAAKPKKKNLDELNEEMVNPFQSENMLL*"
                     /db_xref="UniRef100_E7S0D5"
                     /db_xref="E7S0D5_9BURK"
                     /db_xref="ebf:D782_1239"
     gene            complement(144169..147546)
                     /locus_tag="S19_GE19_scaffold_2259_prodigal-single_202"
     CDS             complement(144169..147546)
                     /product="Tail sheath protein n=1 Tax=Desulfarculus
                     baarsii (strain ATCC 33931 / DSM 2075 / VKM B-1802 /
                     2st14) RepID=E1QHX3_DESB2"
                     /codon_start=1
                     /transl_table=11
                     /translation="MPIQEGGRFSPEDRIVSPGVFTREIDQSGVAQGVAEIGGVVVAP
                     FPKGPGFSPTLCSTVSELQDKFGVPDGTLYGPYTATQYLQEKGFVTVCRVGALTGYHQ
                     KYPWFIWAEEGEWTRAIDRGWTDPTASYISTVGLYFSGSNNVATSETTDIYNVSPTLT
                     QSFYTASSGNPLGTLLSSSIWYGAVSASQQVVSASLWYATDFIGYVVFPFVPISVTLM
                     PGAVGAVESFAPNISASTSIPRSGSILYSTQTITGTVSASFYFSGTLDLNSAINTVDS
                     ASIVTALLNEKQVVGDLNVMSPGGFVTATAPFDQAYFSELATTQVSQSVDFCDRLTLN
                     FLGLLEGPIGHYNGEFVAGSNVTYDQCTRQWVGSGSAYKVLGVLADTEWAEINSQLEA
                     PGFYGSTQSYSPSISGSDYVQHEFDLYLSQSADGGYGTYHFSLDANDPQYITNVFGKD
                     AQVGNQENYAQGTKIEASYLYKLFEDDIASIIADPTHWKVNGTVMPSGSWIDEPLQFT
                     DQWSLDLLNGDSQFGLTNAFTPWVVSQKISPWNGGTPHRFPLFRFATLSDGTDTNTTF
                     KVEINTIKLAGTVAGSDWGTFTVVVRKYSDTDKKPVVLEQFPNCNLDPTSPDFVARRI
                     GDRYNYIRYDGKIIEFGTYTNNSRNIRVEVATNPWPVTAVPYGFQAYAVPVNGQMGNW
                     CNPMAYTKASLYGLYPGKYPSGVDFQGPPIGADAELTSLYPTASAGVEHWRDNLQYFA
                     PTPAQATVGQNTIFALDEAITVNGVGTGSLIDPSLDGEIPSIYDAANETTYVKMRKFV
                     FGFQGGFDGQSPAIHLNVGADITAGNTQGLNCANSTTAGSIAYKQCIGALGNSDEWDI
                     NLIVTPGIIYSLHSYVTNLVVEMCEARGDCFYILDLYQDDGNPTSGQIDEVVSLASEF
                     DTSYAATYYPWIKIKDTNINQIVTVPPSVVMPAVFAANDRVAAEWWAAAGLNRGGIPQ
                     AVQVTDRTTHIERDSLYEGRVNPIAAFPGQGIVAWGQKTLQVKSSALDRINVRRLLIE
                     IKKFFASTARFLVFEQNTAQTRNKFLAIVNPYLESVQQRSGLYAFQVVMDESNNTPDL
                     IDRNILYGQIYLKPTKAAEFIILDFNILPTGASFPTA*"
                     /db_xref="UniRef100_E1QHX3"
                     /db_xref="A0A0F9MLP2_9ZZZZ"
                     /db_xref="dbr:Deba_1801"
                     /db_xref="E1QHX3_DESB2"
     gene            complement(147622..148005)
                     /locus_tag="S19_GE19_scaffold_2259_prodigal-single_203"
     CDS             complement(147622..148005)
                     /product="PfWMP3_35 n=1 Tax=Phormidium phage Pf-WMP3 RepID
                     =A5HL29_9CAUD"
                     /codon_start=1
                     /transl_table=11
                     /translation="MDMIKRAKHRNEFYQKNRKRLLATQKEYARSHRKEIRQYQRKYY
                     RLRCYGIDQSTFDQMMQSQNNKCGICNVTFDFGVKWLSPHVDHNHSTGKVRSLLCQKC
                     NLGLGNFRETPELLIKAANYLKYQA*"
                     /db_xref="UniRef100_A5HL29"
                     /db_xref="A0A0F9J1D7_9ZZZZ"
                     /db_xref="bsd:BLASA_2675"
                     /db_xref="A5HL29_9CAUD"
     gene            complement(148210..148764)
                     /locus_tag="S19_GE19_scaffold_2259_prodigal-single_204"
     CDS             complement(148210..148764)
                     /product="hypothetical protein"
                     /codon_start=1
                     /transl_table=11
                     /translation="MSPDDFIFEYLKADQDTGAGSYEKMMLAIKDLDWSLVKPHILKL
                     RYFYFLRTSYWQIISTEVKRRANWRCSCGGRESLQVHHGDEGNKNHGEEHLILDKLQC
                     LCGKCHDALHGNSVKDAEKKRQRDDRKERILTQLPFYPGRMTEGEISGSSFTLTRKLL
                     EELEHERKVIIERDVYEGWKAHRL*"
     gene            complement(148777..149064)
                     /locus_tag="S19_GE19_scaffold_2259_prodigal-single_205"
     CDS             complement(148777..149064)
                     /product="hypothetical protein"
                     /codon_start=1
                     /transl_table=11
                     /translation="MSQPIKITEAEFSEIRTLQSKFQDIVLKMGYLGLEKLDLDRLVN
                     EFVEKEKRIKDELTAFQKAENDLLEKLIKTYGEGNLNMADGTFTPTSPPKQ*"
     gene            complement(149082..149810)
                     /locus_tag="S19_GE19_scaffold_2259_prodigal-single_206"
     CDS             complement(149082..149810)
                     /product="hypothetical protein"
                     /codon_start=1
                     /transl_table=11
                     /translation="MSTIHTLSRPYRRYRLGEVTSTSATANPAWYSLLAWWRASDLAL
                     ADGASVSTWNSIVGSSVASAGSAPTYKTTAGPGGVPSVLWSGGSTYLNITPSLSLNLS
                     TWTVGAVVISNGDGQLLGSSGVNYQMRKFRSGANNISVYNNSVDVQSNTFTTVYNNAV
                     VCWWVYSGAGISFYENQTARGGPTGWSTYSSPIDQMGRTSYGGNWSGYTSEICVWDVT
                     LPPAAISTLYLNYFVPRYNNVFVE*"
     gene            complement(149831..150394)
                     /locus_tag="S19_GE19_scaffold_2259_prodigal-single_207"
     CDS             complement(149831..150394)
                     /product="hypothetical protein"
                     /codon_start=1
                     /transl_table=11
                     /translation="MYIYYPSNATVYTRQVGGPNMVTEQWIGYGPDAVIIISGSYPPT
                     ASMYFITASYAVDYATSQSLATSASYSDTASYSLNAGLSPTSSYAMTASFLNPFVSIT
                     SSLSASFHPSTSLSQGSLILWINALSSSYFDSAGTTPATQQGQVIRHFKDLSGLGRNI
                     ATPGAHASVVSYKKCIPSFHLLPLMDS*"
     gene            complement(150397..150570)
                     /locus_tag="S19_GE19_scaffold_2259_prodigal-single_208"
     CDS             complement(150397..150570)
                     /product="hypothetical protein"
                     /codon_start=1
                     /transl_table=11
                     /translation="MPQGQANELLVWDQMTPVVNVATDNEFDVWDQMTPDEDRDEGQQ
                     ASSPTARRRVVDF*"
     gene            complement(150574..151113)
                     /locus_tag="S19_GE19_scaffold_2259_prodigal-single_209"
     CDS             complement(150574..151113)
                     /product="hypothetical protein"
                     /codon_start=1
                     /transl_table=11
                     /translation="MPTSVTNESGSIVRGNWASRAMAIAGLHSRAGEQSTVGAVQAIS
                     LGGPTSYLSDSPNGRHLQVGVTQSLDEGFPTAPCLSLQIPGFWRFRWSIKTGQRAIYV
                     WANQNSTGSYRPSVVIRSNALVGMTADLSASAADGPGWQQIGPINFTATGNGVVWVEL
                     HNNNTANVSASLFDHIITT*"
     gene            complement(151119..152123)
                     /locus_tag="S19_GE19_scaffold_2259_prodigal-single_210"
     CDS             complement(151119..152123)
                     /product="hypothetical protein"
                     /codon_start=1
                     /transl_table=11
                     /translation="MAFSIYRGGVSGAPTLYGVAGSLVSVLDYCLITGSGWLKPIPNT
                     GSFTTQPATMSLACYQQPAGAGMTLHINDGGPHNQALFREAWATGWESLSGFAANISN
                     SVGYGANPFPTSSLPSTMAPPQAHVNIRKSTTFDATNARPYVLAADSSSFYLLIKTGD
                     QNSYYGFGFGDIYSFVSGSPDLYRCMIMGRSIENSNAIAKESFDLLSTMAVGTDGLYI
                     DRNFSGVTLSITGSKHGDATKGSATQFNGSIPYPNSPDNALYVSPIWLVRSGAPQIFE
                     IRGLFRGMYQPLHPSTSFVDGQEFSGSADYLGKNFLIVMPTPNNGAIFLETSDTLLTN
                     *"
     gene            complement(152127..152807)
                     /locus_tag="S19_GE19_scaffold_2259_prodigal-single_211"
     CDS             complement(152127..152807)
                     /product="hypothetical protein"
                     /codon_start=1
                     /transl_table=11
                     /translation="MIYADASTMYLIIQPGDVNYMLGNYFTYMFGDIYSLKSSPDLYR
                     CLIVGRNTLNREGMYIGGSSGMHDFWDLQYIQSTITPNAATGIAPMQIMAGGNYMARS
                     WGGGGSSVQIGKTGDTSKVYVQYISNGSGPMSWFTYGAGSACPAPNAPDNAYYLSPIV
                     VFEPNGNIRGRLRGIYQVCHPVRSFSDGQTFAGSGDYAGKTFQIVKQTSAGGYYAVEI
                     SPTVETND*"
     gene            complement(152794..153252)
                     /locus_tag="S19_GE19_scaffold_2259_prodigal-single_212"
     CDS             complement(152794..153252)
                     /product="Uncharacterized protein n=1 Tax=Thiocystis
                     violascens (strain ATCC 17096 / DSM 198 / 6111)
                     RepID=I3Y8P1_THIV6"
                     /codon_start=1
                     /transl_table=11
                     /translation="MKTSQFTLYSANDPGGPGPLYGFSGSLISILDACLVNGYPGKPA
                     AGWSQPLGPASASVYAAYRPASGSRMTLFVNDNNPNATAAGREAWATGWESGSSLCPA
                     VXXPCCSCYIKCRWRMGSVSDTRSIAVGERSLEKKLYGRCFDAKILDDLC*"
                     /db_xref="UniRef100_I3Y8P1"
                     /db_xref="tvi:Thivi_1346"
                     /db_xref="I3Y8P1_THIV6"
     gene            complement(153271..154803)
                     /locus_tag="S19_GE19_scaffold_2259_prodigal-single_213"
     CDS             complement(153271..154803)
                     /product="Tax
                     =RIFCSPHIGHO2_12_FULL_OD1_Uhrbacteria_60_25_curated"
                     /codon_start=1
                     /transl_table=11
                     /translation="MANKVRPIIDDSNGNVGISTRGVPTSKLQVGGNVVPDLNVTYSL
                     GLANAQWSASYVYQHVGSIVTASIAIRAPFASITTISGSAITTSIVDFTSGSNPPYAE
                     STVFYDWAEHTLAVYNDNNQISHNLGQENLVRVYNPSVGALPAGMPVYISASNSVGVP
                     QVMPAFAPGGFVAGSGSMANVAGVTSGYISGSAYGYITTVGVVHNLTQSWAAGTPLWL
                     SYLNSGSYVTIQPPGLYEKYLVGVIIQSGSTTGTDLLVLPSPHTFGATSASVAFSASR
                     AEFAGQASQSLDLYPWARYAVSYFSSSAGSYSGSFQGYLSGSATSASYIATCSVAILA
                     YAAHTADFALDSMFAYSSSYAKTCSVFETNYITSSVASSSFASQSFSASYVPLGRSIV
                     LCAAYTPILAGPDLAEYLIPYSPVGDGTIPISWSVKRLTLRAQTLETSESVINIEKSS
                     GPGIFTAEVIGSVTLPTSAYEAYSGSLPSASLNSGDKIRFNVVNVGLAQNWTIITEIS
                     NA*"
                     /db_xref="88098382"
     gene            complement(154805..155599)
                     /locus_tag="S19_GE19_scaffold_2259_prodigal-single_214"
     CDS             complement(154805..155599)
                     /product="hypothetical protein"
                     /codon_start=1
                     /transl_table=11
                     /translation="MATVGTTIFLEDGPQNFIELNNREQYFRTFYVPPSGWRVLNIGI
                     LVSLHTNVAPNTGSGLWIGLTTSAQPGVGFKQATYNNFSAIRRMLGWGSGAIGYMGTY
                     SAVAWTHKSSSADISGSFVGAGAGYGYALSGSNASAIAAGGNVTPIYIPTTQDVPRKM
                     VMVGSFIKSGATYSVTRVWCTNYTGSDGSNHNHTFETLVSTINQGMGFNGSYVLDGVG
                     MYSPGSQGFTTQATDDANFPLDTVNIYWTGSCPLRIYGIAVAIPTI*"
     gene            complement(155604..156401)
                     /locus_tag="S19_GE19_scaffold_2259_prodigal-single_215"
     CDS             complement(155604..156401)
                     /product="hypothetical protein"
                     /codon_start=1
                     /transl_table=11
                     /translation="MAIIIQRTFSDGPNKGLSFGFFSASVDNDCTRMMAVGSNWSVIR
                     MGLLCGIAPSYVTTSYTRNLGIALGFCSGSWSSGNPYGNRTWCGAMLGSYILTDTGWT
                     SQYVFTPTADATSGSYYTMVQTWLGGHSAGVEDANSSINLSTGTGVTNILPNQMDPKQ
                     RRFPLIVEISASSTTNMQVKMFALPQQTLINGDYTATQLISALVNSVQVTGITCSFTQ
                     AGTASFVQKTLTNVTHDKVAYPMDTAFIDVSGAPAFEVYDWYIYKVR*"
     gene            complement(156408..159398)
                     /locus_tag="S19_GE19_scaffold_2259_prodigal-single_216"
     CDS             complement(156408..159398)
                     /product="Streptococcal hemagglutinin n=2 Tax
                     =Streptococcus sanguinis RepID=F9E196_STRSA"
                     /codon_start=1
                     /transl_table=11
                     /translation="MAFDNTPNRLDAAFIQRDRFNQYYEQINISGSNLIIYLDETGSL
                     TADRVSVWAAKYSIGSGGSSLSSSWASSSISSSYALTASFALNGGGGGGSSDSASWAS
                     SSVQAYYATQSLYATNSIYALTASYAYSSSYEMEIEISSSWASQSISSSHAEFSDEAF
                     TADTVNVTAVSGKYDVGLLGSNTGVVNVYADNNGNLQWDVASQTLYADVVHGTSSWAT
                     QSISASYISASNIVGAILSASYAGTASFAYFAFASQSISASYALLSGTASILYNPTSY
                     VDGEGNAGFTSVLTLGGSGGTGKFTLVHPGFSTITMQSGSITASYYNGTLLGLALFAR
                     SASWASASISASYATTASYAFTSISSSIAATASYITASAIIGYVATASVSLTASFSKT
                     ASYVATTLSSSWASSSISASYALSASHAKQADDSLRAISASYAPVTGIITNAETASVA
                     LSINFIPSASLSASWASSSVSASYAASASWAYAINFVPPAATSASWVSASAFITTAQT
                     ASFVTASNVRGVVSSASYAYLAVSASSLTFVPNSANFTTQSLFATQSTFATNSLYASQ
                     SAFATQSTYATESLNATQSIYATQSLFATQSISASLATTASFVTSGSWSAFAVSSSHA
                     VMADTASIAVTVLTASYVSASGVDGNVSASNYAITSSTAWHAYDSDRAISASYAPVSG
                     EVDRAVSASHADTASLVVTASYSLATQNALTADFALLAGEAISADFAVVAGNTLYTSS
                     YALTASIALMTPTASYAGTASYAINAAGGASASWASSSLSASLLYNTGYVPSIVTQNY
                     RVGNKQYILTNTASSALTVTLSTGSNVYVKFTYHGYDSSRGSCFFMGEYFLQKENDAP
                     IFNKQPGEILSQYNSNHTINVQSVIPDIAYDTGSAAIAIQLMGTASFTGSLVYEIRGV
                     FTDIDQPYVPAVSGSAFGDTFETYPFGLINALTQDSPAFGAPGAIASTAYGLIAFDNF
                     DAYPSGSSPTLDAGSGWVSAGYIN*"
                     /db_xref="UniRef100_F9E196"
                     /db_xref="F9E196_STRSA"
                     /db_xref="sni:INV104_15160"
     gene            complement(159400..160143)
                     /locus_tag="S19_GE19_scaffold_2259_prodigal-single_217"
     CDS             complement(159400..160143)
                     /product="Uncharacterized protein n=1 Tax=Synechococcus
                     phage S-SKS1 RepID=M4QRQ0_9CAUD"
                     /codon_start=1
                     /transl_table=11
                     /translation="MVHKYSWVPLLCSTNMNILTLNDTGYVGQLTQTGIVREGMLLHL
                     DPGNRDSYRGIGATVLDLTGRGYNGTLSGGTTWSPLYGGVFSFNGSSTWIDTALNIDA
                     EPVSICAWFYCLNSTSANGTVVAGTDNGGWDKGFGTISSTWEIHTGNNQATSATYAPV
                     NNKWYFGCQTYTATSQALYINMVTVYSAGAPGADAGEPLEIGRSWYNGGAGSRWFQGY
                     ISSVQVYNRELTAAERNQNWNAMKGRFGI*"
                     /db_xref="UniRef100_M4QRQ0"
                     /db_xref="M4QRQ0_9CAUD"
     gene            complement(160100..160780)
                     /locus_tag="S19_GE19_scaffold_2259_prodigal-single_218"
     CDS             complement(160100..160780)
                     /product="Uncharacterized protein n=1 Tax=Toxoplasma
                     gondii GT1 RepID=S7UPL9_TOXGO"
                     /codon_start=1
                     /transl_table=11
                     /translation="MAVVYYPKDQVLYSKDTSQGNYEAVVLSSTPNVVLYFGTASVPS
                     SASALDLPITASWARSASISLTYVTTTSASVSDTASFAYTSSFALNANASPSASWASS
                     SISASYSTYADTASVMPSQIPFTTVTTNSVFWITASFAIPDHFISLPTAGLYYFTCSN
                     PPSEGNVSSTTMFISHSAAATSSLVLPSNWNFMGTVPTYISSSKTAILSLKAYGPQVF
                     VGAFAVQY*"
                     /db_xref="UniRef100_S7UPL9"
                     /db_xref="S7UPL9_TOXGO"
     gene            complement(161177..161635)
                     /locus_tag="S19_GE19_scaffold_2259_prodigal-single_219"
     CDS             complement(161177..161635)
                     /product="hypothetical protein"
                     /codon_start=1
                     /transl_table=11
                     /translation="MQVNPAIIGILIAAGARTASFDPLLDITYASASWYAANKETSYV
                     NNSTASRWTDFGLNGRTLGSAGAVQGPYYRTNAINSLPAFEFSASMYVTASTSFTDLF
                     FRANEQTVFLVFMETSPSANWWEKSLMACDVGGGNNMKWIWGVTNTGQVV*"
     gene            complement(161639..162277)
                     /locus_tag="S19_GE19_scaffold_2259_prodigal-single_220"
     CDS             complement(161639..162277)
                     /product="hypothetical protein"
                     /codon_start=1
                     /transl_table=11
                     /translation="MAVIYYPKNQLMYIRDTVTSASNFESVFLNVQPNTIIYFDTSSM
                     MQGVNASLIPITASWAMTASVSNTLISIATASWASQSFSSSYTTTASFANTASYIATT
                     NYAAYSTLITSSTYWITCSFLTASQVVSFTTGSVTYAFTSSNHPTSGQYADVILYITN
                     SLTGNSASLSFPATWTNVAGSWPTSIAAGKSAIVWLRAYDTNTVIGTYNKQA*"
     gene            complement(162315..163724)
                     /locus_tag="S19_GE19_scaffold_2259_prodigal-single_221"
     CDS             complement(162315..163724)
                     /product="hypothetical protein n=1 Tax=Methylomonas sp.
                     MK1 RepID=UPI00036C9369"
                     /codon_start=1
                     /transl_table=11
                     /translation="MIKLRELLAEVNFRTETRGAHHGQTDLTLYAEDEMGNYLGHIDY
                     SDYNGDPSIQMVKVKPEARRQGIATALFKQLQIEYPDTEIQHGMTVGHGGDLVASLPT
                     TYHENAEYTRLTKRLKQLQGAEQKLQAWFDTRQGPVSPKAAEMFNKISDEMWGIEQKL
                     RHLKPGKTLINVKEARKYDMEKVEDAAEYLIRVVWPTMPNDREDRFNDYQFFLWLDND
                     QKLSNLFWELSKKFFPNDEHPEDKFKDVVEKKLEELEHKHQERLAKKINPLDPLFILK
                     KIVRGKTWEGAKQSLVKNTLGAWGYRGGRITDEEAETAFNRMYKNAMGETVYQEKYFT
                     DRGYGKLSDLRKVELPGRAEDHIRQYSVNIFIDYFTGHTADRFPDQVKVYRGTNSPTA
                     KVRPGDYVTFEKGYARTYMRGKFGSIIHDILPSKDLYVYEVDLDRPELVYWPEGHQIQ
                     RYEGNIPTFKEFWKEVNSW*"
                     /db_xref="UniRef100_UPI00036C9369"
                     /db_xref="A0A0F2S6L7_9FIRM"
                     /db_xref="UPI00036C9369"
     gene            complement(163721..164461)
                     /locus_tag="S19_GE19_scaffold_2259_prodigal-single_222"
     CDS             complement(163721..164461)
                     /product="hypothetical protein"
                     /codon_start=1
                     /transl_table=11
                     /translation="MTRKRNIAENLEPADADQWEDWVEYLDYFEYDLDIEELKKLIVK
                     FGLDVEHYFEKRVAKLSDGKQSAYLFNDKGDLTYIKDIEQWVWDFNDWNADKLGIDPE
                     DIYNGWVESSLKDLKQNPGTVFHWTTEEKWELIQKAGGMHQSWGTGINNRSAHGIFTS
                     VNPEEYALGSYGDTCLEIDLEAFKKSMGFRELNLEFEPEAMEYLLRDYIRSVLGMESR
                     DDMGNDGGISPYTVIVNHNMPLQFIKVR*"
     gene            complement(164445..165131)
                     /locus_tag="S19_GE19_scaffold_2259_prodigal-single_223"
     CDS             complement(164445..165131)
                     /product="hypothetical protein"
                     /codon_start=1
                     /transl_table=11
                     /translation="MLKLKTLVKEIHSEQRPDASLDKYLLENFVVPVSDYLYHGTPYV
                     GLLSMLTEGIWGTEHSEVAEYDAFSTSLSSGMMHHFSEGDGETGLGFKVTNARVIVLD
                     DKMTFLMTQLPGSGMSAEVDDEAEFEEFVKRFQIPVGSWRHGPFLPYNYLSSLGVDAW
                     MYDYVYKTLKRGYGPHHNDESEICFIGKGITKLNNLIHSIWIDGNEYDPEDKAVAIRV
                     LKEKIDDEEA*"
     gene            complement(165131..166327)
                     /locus_tag="S19_GE19_scaffold_2259_prodigal-single_224"
     CDS             complement(165131..166327)
                     /product="hypothetical protein"
                     /codon_start=1
                     /transl_table=11
                     /translation="MVKLRQLIAESRLDQLNKELKDHVRYYKIAKDANNEWAMEDEKK
                     KIKLLLGAIKQEKAKGPEDLDRDRFLRHHYTGHIGSSAYSQYEKEGGLGWLGNPSKYP
                     VVLEREKLGKHTVEFRQTGDDVQYTKTDDKGNIVRDERGDAMYMTKDEIRAAGLHEKD
                     TTIVAFVDGKPVGLASNEFGAVGIWVEGAYQKSGIGTRLLELHLEQRPRVKTGKGKIG
                     QATNAGIALMKAYHRKMAKQHGPEWFKQLSGIDEAKGVLFEELLSEGRLNSIAQVTDE
                     VKRKLAAIAQKVYDDWQQDEEGVDDELGTGGICHIIADEMLDILYDHKIYNLTTQCTD
                     QPHVYLVGKFKEGIFTIDIPYYVYESGAAFTWKKKPDVKFDESHVEVYQLDSSYRNWK
                     KYVGDY*"
     gene            complement(166327..167325)
                     /locus_tag="S19_GE19_scaffold_2259_prodigal-single_225"
     CDS             complement(166327..167325)
                     /product="hypothetical protein"
                     /codon_start=1
                     /transl_table=11
                     /translation="MAIKLLSLILENYQLAMKLYGNRLDQDDIAFLDRLTGRDYTYKT
                     MAELLIQNKEWGDRSGWSDKAWADAYTQLKNYDRRVFPIEGFDFDSRRSVVNKQLMDH
                     RAKIIRIVAKWPSIAKRNLRKDIATPRDSRDFVVLKNSVEYADAHLSYLENRTPEQKD
                     AILRKIFSSDHPTFDDVLDFMEEKENLLKGGKVAADKKDLYKLVEKYNYDLNVVYDKG
                     NIVVIDVTGQPGIKALGCNSLWCFTYGSEYGKAGEQWDHYSHNGHVYAIVDFSVPQDD
                     PSFIHILIKPLQFDSEQETVLYDMANNALSDGNATAIITHIVKDPEVFNVFKWEDF*"
     gene            complement(167316..168026)
                     /locus_tag="S19_GE19_scaffold_2259_prodigal-single_226"
     CDS             complement(167316..168026)
                     /product="hypothetical protein"
                     /codon_start=1
                     /transl_table=11
                     /translation="MILLQEMIEEIPPISIDDVIGLASSRWCPRDCVSLLRTVEAFYY
                     GDEEKKGWAEDYINLLNKVLEFIIELAKNLNVPHVNVRLIKNYLLEQQEFKFKMDDFF
                     PFPIYIAATKNTDGDWAEIGVMIDQNGKVLEIHEGNDEASVETIQLANKLVNPQGKPV
                     RIYGLHGTELCRKIEEKGYLPPNLYVSPDRGHSSRHWDNTDRSMFTGIVNINDLSQES
                     ELDWKTTGNTKIDKFRWL*"
     gene            complement(168023..169951)
                     /locus_tag="S19_GE19_scaffold_2259_prodigal-single_227"
     CDS             complement(168023..169951)
                     /product="uncharacterized domain HDIG (EC:2.7.7.72 3.1.3.-
                     3.1.4.-)"
                     /codon_start=1
                     /transl_table=11
                     /translation="MIKLRALLSETTLKTVRGSAIRRFRGNVGKQVGSQIYVHRDYVT
                     DVIPHNLWNRALDILDHSNPGFKFATVVFDAKAGTVRFDEAPDFDTAREPHVGNYIKV
                     YLDGTLPPAQGHSDSIWHHKWMWVKDDYKGFDVDKAKEWSKLWLSKLEGPAKGTDATW
                     QMQLRNIGLTESLVMEARATPKQLVEFLRAQIKGTEWDGKVFAVGGFVRDLLLGKEPK
                     DLDIVIGVNQGGLLFTKWLGQKLGIYKEGSNPVIYPTFGTANLRLDGVVWNGIDFSGE
                     NIDAVMFRKEQYHDPNTRKPTVQFTPHIEVDAQRRDITFNALYLDIASGNILDPTGMG
                     KEDLKNGIVRTAIDPTVIYTDDALRMFRAVRFAAQLGFKLSPEIVEGIKKNLHRLHNT
                     SKERVRDELNKILLSKNPDYGMRLLRDVGLLPHLSPDLQQMVGMTQNIHHKDDVFDHT
                     LAVIMGTQPELVRRLIALFHDIGKIATRSETPTGVHFYGHEEAGPDIVERVMMDLKYP
                     RALIDAVKLGVRHHMKLKQGGPDAVKLSDKTLRKFRVALGDHLEHILDVIHADNVSHA
                     DASAMPAQIEAVRKRLATLDVPATKPKLPISGNDLIALGVKPGPIFSRILDAVLDKWY
                     ENPNITREEAIAIAKSLI*"
                     /db_xref="ccz:CCALI_02541"
                     /db_xref="UniRef100_R5PB48"
                     /db_xref="A0A0F9KW46_9ZZZZ"
                     /db_xref="R5PB48_9BACT"
                     /db_xref="2.7.7.72"
                     /db_xref="3.1.3.-"
                     /db_xref="3.1.4.-"
     gene            complement(169944..170432)
                     /locus_tag="S19_GE19_scaffold_2259_prodigal-single_228"
     CDS             complement(169944..170432)
                     /product="hypothetical protein"
                     /codon_start=1
                     /transl_table=11
                     /translation="MIKMRDILFEEMHRYYYHATLPENLPGIVAKGLIPSEEPHWGGD
                     LGKESYGKIFVTDKFRTANYYGNILWRDHPNRYRPILRFVRSKMKLTPDKYAAHDFFT
                     EQPINERFEIFVYDENTKVEQMHNGDVWFNERTGHWRPLTHEIASAIATGEWDGEEID
                     HD*"
     gene            complement(170425..171762)
                     /locus_tag="S19_GE19_scaffold_2259_prodigal-single_229"
     CDS             complement(170425..171762)
                     /product="hypothetical protein n=1 Tax=Pseudomonas
                     mendocina RepID=UPI000380AA50"
                     /codon_start=1
                     /transl_table=11
                     /translation="MKPLTYKLYFDETDDYDIGSREYWDSGLGAAGCIFISKDTGRIL
                     LAKRSGRVDFEPHTWGTWGGKVDEGEEPKDTVQREVEEETGYDGEYKVNFLWTFVDEE
                     AGFQYHNYLVLVPFEFTPKLNWENSNSAWIEWGDWPEPLHFGMVELLKHAGHKLKRIV
                     DLIKKKKADILEAMDAPPPAIVQHVQATAPANYNVTNAYIVAATLWGEARGEGEKGMQ
                     AVLNVIMNRAKGDFRKARDVVLATKQFSVWNNVSDPEASALNLARNSDNQWLVAVRLV
                     DKAAQGKLPDITHGALFYFNPKKANPSWAKKMVRTARIGNHDFYKPQVKKKKVKKESL
                     MEAHVITKQGLVDDGVWAYEMRSPQAFIRYRYQPTEKTFYLDNISTPNVDDRNKGYAK
                     ALLESFFQLIKQYGGALDAGSYTTSGMAYIKHVVERFSKQYGVRLVKGTAGYD*"
                     /db_xref="UniRef100_UPI000380AA50"
                     /db_xref="dar:Daro_1369"
                     /db_xref="Q47GB3_DECAR"
                     /db_xref="UPI000380AA50"
     gene            171866..172375
                     /locus_tag="S19_GE19_scaffold_2259_prodigal-single_230"
     CDS             171866..172375
                     /product="hypothetical protein n=1 Tax=Lactobacillus
                     versmoldensis RepID=UPI0002492631"
                     /codon_start=1
                     /transl_table=11
                     /translation="MKPIDLTGKRFGKWTVIEKSVRPPTTSPSKPLYWKCRCECGTER
                     VIPAHNLRCKRTLSCGCENALPDYKHLYNKFLLQNKDRIHCSLTFHEFLRFTEEAVCH
                     YCHSPIKWKKHGNGNAYNLDRKDNHKGYTPENCVVCCARCNFGKSSRFSYAEWYEMTQ
                     CFRNGHFKV*"
                     /db_xref="UniRef100_UPI0002492631"
                     /db_xref="A6BES1_9FIRM"
                     /db_xref="cgb:cg2004"
                     /db_xref="UPI0002492631"
     gene            172441..173607
                     /locus_tag="S19_GE19_scaffold_2259_prodigal-single_231"
     CDS             172441..173607
                     /product="Uncharacterized protein {ECO:0000313|EMBL
                     :KKM14274.1}; Flags: Fragment;;  TaxID=412755
                     species="unclassified sequences; metagenomes; ecological
                     metagenomes.;" source="marine sediment metagenome.;""
                     /codon_start=1
                     /transl_table=11
                     /translation="MAISNQDLIRFPGSGSAVSGSTAFGFYDSDAFFQRDCYNAMIWA
                     ARRLGYPSVAIEMIDIQFYAAFEEACNVYNAKVNEYNMINNMFSLQGQSRTQVVTGRN
                     IQGTGLPQMINLAKDYGSEAGSGGKIDWKKVSIDVKPMVQDYDLNALVGDKYENCQPI
                     ELKRVFHYRPPAFARIYDPFSMTGMSYSNVLQELGFGAYSPAVQFLMTPIFEDLLRGQ
                     AIQFNDLVRKSAYSFEVHNNRLRLMPIPTTGFKLWLEYINVLDRQSAGALSPAGADVS
                     SDFADVPYVNHPYSTINDPGKQWIRDYFLANCKEILGAIRQKHQVIPIPGGEVTLDGA
                     ELRAEAQQTKERLLDTLKEQLEAAGKFNQMEKQAAMAEQLQTTLKGVPLVIYIG*"
                     /db_xref="A0A0F9I3Q0_9ZZZZ"
     gene            173609..173908
                     /locus_tag="S19_GE19_scaffold_2259_prodigal-single_232"
     CDS             173609..173908
                     /product="hypothetical protein"
                     /codon_start=1
                     /transl_table=11
                     /translation="MNVKAFIAECVKEALAAEASKKDFPHLFMQMNPADRKFIRRWNV
                     TDEGATTTIELYCTLIGQGLMEFLTAFVDRYQGSFRIYPESGLVCIQMKIRTPTA*"
     gene            173913..174386
                     /locus_tag="S19_GE19_scaffold_2259_prodigal-single_233"
     CDS             173913..174386
                     /product="Uncharacterized protein {ECO:0000313|EMBL
                     :KKM18224.1};  TaxID=412755 species="unclassified
                     sequences; metagenomes; ecological metagenomes.;"
                     source="marine sediment metagenome.;""
                     /codon_start=1
                     /transl_table=11
                     /translation="MGLPGRYFSERDISFINGINDELLGDVIQTEVTLFKMAADVTKT
                     NIYGESSPQTGKQYFPGIQLVCLVDRADMTTDADDFGPDRKQNVAFKFMEKDLQKLDF
                     FPQTGDLVLFNEMYHEIDDVVQQQFLGGQPIKSFSIIVNTHYTSLSKVDLVERQS*"
                     /db_xref="A0A0F9IES9_9ZZZZ"
     gene            174390..175919
                     /locus_tag="S19_GE19_scaffold_2259_prodigal-single_234"
     CDS             174390..175919
                     /product="Uncharacterized protein {ECO:0000313|EMBL
                     :KKM18223.1};  TaxID=412755 species="unclassified
                     sequences; metagenomes; ecological metagenomes.;"
                     source="marine sediment metagenome.;""
                     /codon_start=1
                     /transl_table=11
                     /translation="MANASWKGNPRNPVPNTVQEPIAPAESRSEKHISDTDPTAFVSN
                     NRAEQLRRDTDTQKDITITLYDIDEAILTHLEHLQLQIVDQGKVVKVPVFFGPPERWV
                     SAQRDGYIRDKQGKVILPAMILKRANSGNDDSLKFFNRYLDTPVMKLYSDKNKYTKFS
                     ALVGQNVPVNEVYNVLVPKHMVLTYHFIVWTAYVEQMNKLIETLAYNTQDYWGSKKGF
                     RFRTQVDGGYNHTIEIQAGDERIVRSEFDLITHGYILPDTATYLERQKMTTRKALTPK
                     KMIMGMEVVRTDFELNQMTPYAEKWRSWKYPNLRSDTDIPSPPIVLDTTIKDSSFLST
                     GMWAGIKVDNSPLFLRVVPPPYGQAAGGQDGDISYDAQYFYVRTNHQWRWVAISEFVP
                     ACSDSAPLYGTEGSVEYNKRFFYIYSKGQWRKVAISEVNLGSSGQQGDVMYDSKYFYL
                     YVDGQWRRVALASIEAQGGSCQDQPSPGGYPPEGQPTLDTDTEEVFPPLGTPTLATNL
                     T*"
                     /db_xref="A0A0F9K7Z9_9ZZZZ"
     gene            175921..177891
                     /locus_tag="S19_GE19_scaffold_2259_prodigal-single_235"
     CDS             175921..177891
                     /product="Serine-rich adhesin, platelet-type (Fragment) n
                     =1 Tax=Streptococcus mitis bv. 2 str. F0392
                     RepID=F9P402_STRMT"
                     /codon_start=1
                     /transl_table=11
                     /translation="MNYNPKDIFLQRATSNNTFEEAKLIVQPNSLVVTDQYGNLTMGT
                     TASFIPEMAYSSSTAISASYAGHAATANNAETASYAVSASYEIIFETSASHAEEADDA
                     ISASYVPNLYPQEYLPSASWASASISASYVPNLYPQEYLPSASWASASISASYVPNLY
                     PQEYLPSASWASASISASYVPNLYPQEYLPSASWASASISASYVPNLYPQEYLPSASW
                     ASASISASYVPNLYPQEYLPSASWASASISASYSETASYALQALSASWAPMPVVPESV
                     ASASWASSSISASHANDSDRAISASYAPLTGVATNAETASFVTASGVHGTVASATSAS
                     YALTSSYAGNVPDTASYALQALSASWAPQPAVPEFVASASWASASISASYATSASHAV
                     IAELAYSANTAGLAYSINFVPNDAWTASYIAGANVQGTVASASVAVSASYVPNLYPQE
                     YLPSASWASSSISASYAPTPDTASYALQSLSASWAPQPIVPESVASASWASSSISASY
                     VPNLYPQEYLASASWASASISASYVSNLYPQEYLPSASWASASVTVIGKLTTLELAPT
                     MSIDFNASLFHSSSITASMYLTTSNLEVGKMASLKLIASASQNWNVYYPSQWVWLGVA
                     PTVVSASKVAVVSLTSFGTTDNDIVAAFAMQS*"
                     /db_xref="UniRef100_F9P402"
                     /db_xref="A0A0D2X2G0_CAPO3"
                     /db_xref="sne:SPN23F_17820"
                     /db_xref="F9P402_STRMT"
     gene            177895..178746
                     /locus_tag="S19_GE19_scaffold_2259_prodigal-single_236"
     CDS             177895..178746
                     /product="Uncharacterized protein n=1 Tax=Oceanibaculum
                     indicum P24 RepID=K2K045_9PROT"
                     /codon_start=1
                     /transl_table=11
                     /translation="MVGLTLFDLSFVTNISAEVFFNPLIDVAYTSASWYAADKETNYS
                     NADTTLTWTDWGVNGRTLYKAGGEANAPRYKTNALNGHSTFEFSASSHMSASQDQTDV
                     FFRQNYQTVFIVFKESNPSANWWEKSLMSCDEGGGNIDKWIFSMENTGKMVWECHYSP
                     SNTDSELKSTATPYFTASTWGMGEFTKSGSFVNGYINGHNVIVNRSVTYPVSITAPFR
                     VGFGEATATNTFTGEIAEILFYNGLLSLNDRQKIEGYLMWKYGLQSLLSGSHPYYNSP
                     PTSSRFA*"
                     /db_xref="UniRef100_K2K045"
                     /db_xref="K2K045_9PROT"
     gene            178786..179304
                     /locus_tag="S19_GE19_scaffold_2259_prodigal-single_237"
     CDS             178786..179304
                     /product="hypothetical protein"
                     /codon_start=1
                     /transl_table=11
                     /translation="MIPFCNFWSSEGVQYKNSDWTWAECEMIREICEVWSTTQFPWFL
                     ANWRWSECSSSTPGGPCAVWGTTSVLWKNANWRWSECSGTLPPVPVVEIRPGVDAEAL
                     IQPWMLEEPWNPYQSASLDKQKRLIKLICKVKGQEYKEEKAVKDFPVTVGDIRMVVKA
                     VTNIDLDLRLED*"
     gene            179305..179964
                     /locus_tag="S19_GE19_scaffold_2259_prodigal-single_238"
     CDS             179305..179964
                     /product="hypothetical protein"
                     /codon_start=1
                     /transl_table=11
                     /translation="MSYKLYTDKNESFECEVAVKNASLKGSMARLVVESADGPNLIFH
                     GKIENGKSAVDGAVATAVTAYTANTASYITASNVDGAVTIAVTAYTANTASYALTTPT
                     SIFSRGGTLFNASNIPNSTQWVPVWRAPFNCTASAFNTVANVGNVSGVASASVNARRN
                     STLTLLSSSYPITASSTYVALGSAFLQNQLFSTGDDLEIGFIGTTGSVQSINVQIDFN
                     R*"
     gene            179939..180106
                     /locus_tag="S19_GE19_scaffold_2259_prodigal-single_239"
     CDS             179939..180106
                     /product="hypothetical protein"
                     /codon_start=1
                     /transl_table=11
                     /translation="MSKLISIGKIWLETQKSITMKSHGFIQQMKELYGGELDIVVNVA
                     NVVSNAPLWNG*"
     gene            180245..180910
                     /locus_tag="S19_GE19_scaffold_2259_prodigal-single_240"
     CDS             180245..180910
                     /product="hypothetical protein"
                     /codon_start=1
                     /transl_table=11
                     /translation="MYYVSKSIYLSSSAYPGSTYLRGIDAHGSFVPYDLRPANSNTSW
                     TVAKNASGSYSWMSASSAATVFTTTVKPNGPLATTRGPGWVFGPYTGVFSRNTMSFQI
                     NYAATTTNAQQGLVSYRLWRGSNPSGTGASLITPTYQKSSIIIVNATGNRVTASYLMT
                     SSLSMQNEYIFLETAWGITTAGGANGCNVIFRPGSGSFFRTGPYEDNTFVMLSDDNIS
                     GYI*"
     gene            complement(180907..181710)
                     /locus_tag="S19_GE19_scaffold_2259_prodigal-single_241"
     CDS             complement(180907..181710)
                     /product="hypothetical protein"
                     /codon_start=1
                     /transl_table=11
                     /translation="MKTIKLRSLFENLEEAHKSGEWWIDDAGELQTYKKPGYYADDDL
                     MEHEKWKKMSADKDKITVTTWILKAEDLRIIIQGIEAIMEHDPQAAPTDDPDATVQKD
                     GYSGPRVDLILKGRGKDFKNVPLALLKKCLPSRIQNYERGKDINQLNEGIHHRHKEYR
                     LFEANNHIVAIFEDNSRLVFEVHYHDKHGEDREKWRRRAFSRWKSCANEIHKESETLN
                     EAGNPMTKSWKQCFEEALKHPKLQEFIRDPEKHRRVYPVMDPVNFTPRT*"
     gene            complement(181697..182440)
                     /locus_tag="S19_GE19_scaffold_2259_prodigal-single_242"
     CDS             complement(181697..182440)
                     /product="hypothetical protein"
                     /codon_start=1
                     /transl_table=11
                     /translation="MISFRKLLRQVLLERTSFKRLLAGSESGRKQRGRTDVNVKPMRV
                     TTMDENEAWTFSYKSSPSTTGNRWHGYVQFFKEDVSHKDSAEDLECMVDCDCPDYRYR
                     YAYNNAQDGVGRIGKHPEWPHGNQNNGQKWKPRSQGGVGDYGVGLCKHLCALSEYLKT
                     KMEPDAPEPDEPEDMKAQPKPKPTPPPVKPSPVTKPQTTTAPDPDDDTYTDSRTGSDT
                     LQEGRSPIYERLNQFVIENREFEVPYEDD*"
     gene            complement(182490..182813)
                     /locus_tag="S19_GE19_scaffold_2259_prodigal-single_243"
     CDS             complement(182490..182813)
                     /product="Endo VII protein n=1 Tax=Mycobacterium phage
                     Adzzy RepID=S5Y8J1_9CAUD"
                     /codon_start=1
                     /transl_table=11
                     /translation="MTSWEKHRQRCRAWHKANPGANQHYLYGITFKQMREMYISQFGE
                     CGICGNKFKSKRDIHIDHDHKRDKVRQLLCHRCNLMIGWIEDRRILSKAIEYLNKWDG
                     IGDEL*"
                     /db_xref="UniRef100_S5Y8J1"
                     /db_xref="A0A0F9SPA1_9ZZZZ"
                     /db_xref="S5Y8J1_9CAUD"
     gene            complement(182814..183665)
                     /locus_tag="S19_GE19_scaffold_2259_prodigal-single_244"
     CDS             complement(182814..183665)
                     /product="hypothetical protein n=1 Tax=Zavarzinella
                     formosa RepID=UPI00031CEDAA"
                     /codon_start=1
                     /transl_table=11
                     /translation="MVFLQVMKTRWIVENFTHESSYMDLVKAIKAAGCDLKEIKGDFK
                     KADLDGYDGAAPVLFLGSIGMTVMVQEQLRDRCFPIAYCTQDRYLCTRYMSHFGKFLF
                     NDRYAILSLKELQRNKWLYYGIFGKEAIIFIRPDSGQKPFQAQLLDLLDFDRFVESQR
                     GIEHDLVVVSSPKTIRGEWRFVVSSRQDIISQSTYRYQGQICKIPSAPQGATDLVKEI
                     LKVGYYPDAVFCIDICEDNDGNYWLLEINSFSSAGLYECNKADVVQKVGAIAQEDWVK
                     WQQNKPC*"
                     /db_xref="UniRef100_UPI00031CEDAA"
                     /db_xref="A0A0F9SBD5_9ZZZZ"
                     /db_xref="UPI00031CEDAA"
     gene            complement(183731..184534)
                     /locus_tag="S19_GE19_scaffold_2259_prodigal-single_245"
     CDS             complement(183731..184534)
                     /product="Xylellain n=1 Tax=Niabella soli DSM 19437 RepID
                     =H1NQV5_9SPHI"
                     /codon_start=1
                     /transl_table=11
                     /translation="MSDRKYGWKKQQPDTRDFPLLKLGEKRPLAKALPPVVNLRKWCS
                     EVENQKDLGSCTANAWAGMLEYNRCRAGLGGPQYKDYSRLFIYYNERVLEGTVTQDSG
                     AYLRDGAKAIAKWGVCYEDEWPYITDRFTIKPTDACYASAIKRHIHSYYSLDDKKPAK
                     TLENLKTCLASGQCFVFGFMVFESFESDAVTKKGIMQIPNPQTEELLGGHAVMAVGYN
                     DEEKRFLVKNSWGRGWGLKGINAGYFTMPYDFISNPQCASDFWTLVREY*"
                     /db_xref="UniRef100_H1NQV5"
                     /db_xref="gpi:GPICK_04335"
                     /db_xref="A0A0C1S0W8_9DELT"
                     /db_xref="H1NQV5_9SPHI"
     gene            complement(184564..184962)
                     /locus_tag="S19_GE19_scaffold_2259_prodigal-single_246"
     CDS             complement(184564..184962)
                     /product="Gp13.5 n=1 Tax=Enterobacteria phage EcoDS1 RepID
                     =B3VCW6_9CAUD"
                     /codon_start=1
                     /transl_table=11
                     /translation="MTLEEKREKTRVRNLKWRRDSKEKYLQSAAKYRHKNPDKLAEYK
                     LQIRYGITPEQYTELFVSQGGCCAICGQPESATHNHSNNVQKLAVDHCHTTGKVRGLL
                     CQDCNRGLGRFHDDVHRMQKAIEYLAHCLP*"
                     /db_xref="UniRef100_B3VCW6"
                     /db_xref="A0A0F9FKK3_9ZZZZ"
                     /db_xref="arm:ART_3349"
                     /db_xref="B3VCW6_9CAUD"
     gene            complement(185028..186761)
                     /locus_tag="S19_GE19_scaffold_2259_prodigal-single_247"
     CDS             complement(185028..186761)
                     /product="similar to major head protein n=1 Tax
                     =Rhodothermus phage RM378 RepID=UPI000018F68D"
                     /codon_start=1
                     /transl_table=11
                     /translation="MENVKELLTNALNPQARLMAETRGLVSKWEKTGLLEGLRNDIEK
                     SNMSVLLENQAKQLIEESSVTGTQSNSEQWAGVALPLVRRVFAEIAAKEFVSVQPMNL
                     PSGLVFYLDFKYGTNQNVFQATPSAQDSLFGGVSGSGDVYNSWKLGSTNAPVGGLYGP
                     GRYAYTINDQTLNGLNIAVSTASLVDINFDTGNSNDPVGATISQSFVNKELWVITTSG
                     LTTSASWSGSYPDLNAVRSFMPVNGGLGYNFVTWLPGFTRFSGPEAVFVVSASAATAA
                     NLAVAATASLNYSFQPKDTSRGDFEDRLGRSTDATDTGLNKDIGIPEVNLELKSEPIV
                     AKTRKLKAVWTPELAQDLNAYHSVDAEAELTALLSEYVSMEIDLEILDMLINNAPAIN
                     KERWSARLNREIIKTGVNSFAVVDQVTAGAGGYYTKATWYQTLGNKIQKVSNKIHQLT
                     LRGGANFMVVGPDVATILESIPGFVVNTDGDSAKFAMGVSRVGSFASRFQVYKNPYMQ
                     ENLILMGFRGNNFLETGAVYSPYIPLIQTPLVYDPVNFTPRRGVMTRYAKKIVRPEFY
                     GLIYVADTNQV*"
                     /db_xref="UniRef100_UPI000018F68D"
                     /db_xref="A0A0F9QC12_9ZZZZ"
                     /db_xref="UPI000018F68D"
     gene            complement(186795..188315)
                     /locus_tag="S19_GE19_scaffold_2259_prodigal-single_248"
     CDS             complement(186795..188315)
                     /product="Putative uncharacterized protein n=1 Tax
                     =Colletotrichum graminicola (strain M1.001 / M2 / FGSC
                     10212) RepID=E3QRU3_COLGM"
                     /codon_start=1
                     /transl_table=11
                     /translation="MPEKQPTSELFKEAIADAKAVRQTALANAKVALEEAFTERYKAM
                     FAEKLKEEAEQEEATAPAAEETRGASEEAVSEQEIDELIHELEAEVGEEPAAEPEGAA
                     APPPPAAGAVPPAPPVPGAVPPPVPGAVPPGCPPPVPGAAPLGAPPLGAPVGIPPVGG
                     EMPPVGAPPVGAPPVGGEMPPTDAGATPPPTDDPAAAGGAAEEDEEFDLNELLESLKE
                     EIESEEEGKEEEEEEEGKLDENTKLKSSGIGGNKAGGSPNKQPQAAAKSSSKIESAAQ
                     DKVGQPKLDQPKTVAKEATQASRPNKATHATKDNLSTPGMGKGNGSGGQTEDGMPSLD
                     QPKTTAKEPTAASRPNQAKNATKDNLSTPGGMLEENQALRKQLNEAEEVIRYVKGQLN
                     EVNLLNAKLLYTNKLFKEYSLTNEQKMRIVEMFDLAKNVREVKLTYANTAEALNFGAG
                     DIRKKAKASANAQAITEGLASQPVGSTKPNTKQIITEASNMASRFQKLAGIKKPSK*"
                     /db_xref="UniRef100_E3QRU3"
                     /db_xref="A0A0F9MTW6_9ZZZZ"
                     /db_xref="ccx:COCOR_03318"
                     /db_xref="E3QRU3_COLGM"
     gene            188514..189200
                     /locus_tag="S19_GE19_scaffold_2259_prodigal-single_249"
     CDS             188514..189200
                     /product="hypothetical protein"
                     /codon_start=1
                     /transl_table=11
                     /translation="MQIQKIRELKNQMSDDQKRRLLVGLRKFRESVLGGEPVEDPSGN
                     MLTTEDEFTGTGVSTSTEPKTIAKTFDTEADFDSYIQQRRGIEMTPKELTAIQNFREA
                     RPTMMDKFMVKYEATDEFGQNDTTVIKKLREPESGQFCWTAFSTHETAEDEGKPEEPE
                     ETGDKGGGEDELPDLPDLKEQGDSHMPSEPDSDEVTVGDKIRISKSITFADETQGADI
                     LANFLQALDI*"
     gene            189205..189531
                     /locus_tag="S19_GE19_scaffold_2259_prodigal-single_250"
     CDS             189205..189531
                     /product="hypothetical protein"
                     /codon_start=1
                     /transl_table=11
                     /translation="MKRLKLTELLHGIDQEKKEGFVNIDDWRWPDVDHLVTMGFKFKD
                     DHHLQTEKPPKITIYKKKEKDKDGKEKAFFFVEEPKKPLKRFKTFNDVIDFFDSYSQP
                     DLDKNM*"
     gene            189563..190099
                     /locus_tag="S19_GE19_scaffold_2259_prodigal-single_251"
     CDS             189563..190099
                     /product="hypothetical protein"
                     /codon_start=1
                     /transl_table=11
                     /translation="MSIPRTSKVTLKRIVENLDKIPKDGFGTEPPKLSSEQKRKLMEL
                     GSMYENFGECLKNEEALMNAARGVTELCELAETYALNECGEWFQQEIVKKDMKELKRR
                     VQEFQNVMKEAYARMQQAGVAYQDIGHTLGRYFDLNPNTGASQNFKQTSGPRPLEQEC
                     GVPEVKAMPPLAEVLKKK*"
     gene            190039..190674
                     /locus_tag="S19_GE19_scaffold_2259_prodigal-single_252"
     CDS             190039..190674
                     /product="hypothetical protein"
                     /codon_start=1
                     /transl_table=11
                     /translation="MWSSRSQGNAPTCRSTKKKVTEVEQPFGDLRPQSPKLSPEEIKQ
                     TIAQFKSLPPEQKKKLALHSRTSCSWCEKELGVANTSPNHGICQRHMAKQYADMGVPY
                     KSKEVKFDPDLSKLSKDELNLLVRLTAIQKAKRNYGKVKEGRCEDWPCCGHGDDCPDR
                     DPETGEEVWGCAHCGAPLPRGARSSLCNRCIQDMHRRMDDPTGQDLDNWQQ*"
     gene            190676..191437
                     /locus_tag="S19_GE19_scaffold_2259_prodigal-single_253"
     CDS             190676..191437
                     /product="hypothetical protein"
                     /codon_start=1
                     /transl_table=11
                     /translation="MLSLKKLLKEGFTVTVSGARAEYPKLDGILDIIFAVDYKMFRPL
                     EQMTPEEQEHFQANRPAEILSPDGNDFDKPTGTINFYIGGIPKRFLKPMLEALRDQCD
                     TFGIRLGPMKADKSGIMVYRGTQNPMDVIRIPVVSNPNAEAEQIPELNISNHSARILF
                     DQLLGIHETQPQYYSVSVEELEQRLAKWMNMSDEEMMQTLKLYTEPTQIEKGGGHATM
                     IMGGYDEERLYSMLSRLIELVKWAKAKGYKNIQAT*"
     gene            complement(191434..191973)
                     /locus_tag="S19_GE19_scaffold_2259_prodigal-single_254"
     CDS             complement(191434..191973)
                     /product="hypothetical protein"
                     /codon_start=1
                     /transl_table=11
                     /translation="MSYRPITDMWFLARAKLKGGKKYYGAYLGGFPERARALLGCNIK
                     APVLHVCGGMAKDYPYKRGFGPNDMTLDLDPACVPDFCQDARDPFPLRGGEVWGGILI
                     DPPYSEADATHYLPGADKYPKPNQLIANALEVLPSGGRVGLIHYILPSPKDAIFVACV
                     GVVCGFNNRIRVYSVFEKP*"
     gene            complement(191970..192125)
                     /locus_tag="S19_GE19_scaffold_2259_prodigal-single_255"
     CDS             complement(191970..192125)
                     /product="hypothetical protein"
                     /codon_start=1
                     /transl_table=11
                     /translation="MTDRETIQKFGKALEEIAHYDEEPIWMDSRDDAANNMLSIARKA
                     LGLEEEE*"
     gene            complement(192122..192544)
                     /locus_tag="S19_GE19_scaffold_2259_prodigal-single_256"
     CDS             complement(192122..192544)
                     /product="hypothetical protein n=1 Tax=Streptomyces
                     somaliensis RepID=UPI000299EC4C"
                     /codon_start=1
                     /transl_table=11
                     /translation="MQTFLPLPTYYESMKCLDKSRLGNQVWREGLTLIRGGWKWHPAN
                     KMWRGFEHQLGLYLLEGCKVLEERGKAYPSVIAKIQAEMAKHPQTGPPPWLGDNRLHA
                     SHRAALLAKDFQWYSQFGWSEPPDPKTPDDKFSYWWPV*"
                     /db_xref="UniRef100_UPI000299EC4C"
                     /db_xref="sci:B446_03365"
                     /db_xref="107280419"
                     /db_xref="UPI000299EC4C"
     gene            complement(192558..193073)
                     /locus_tag="S19_GE19_scaffold_2259_prodigal-single_257"
     CDS             complement(192558..193073)
                     /product="hypothetical protein n=1 Tax=Calothrix sp. PCC
                     7103 RepID=UPI000315B615"
                     /codon_start=1
                     /transl_table=11
                     /translation="MSQHVNIQNDEVTVPYYAVHEDGKICGFFGVFRFLSNFYMLDNG
                     IFMDEIYFPSVEHAYQAAKWPRKDWGQFTGLSAGQAKKLGKKAPSLDTKRWNKFKVQL
                     MRGLCRQKFENNLHLRQMLLMTEDAHLEERNSWGDTFWGTDVNGVGENQLGKILMEIR
                     SDLQLDKSAFF*"
                     /db_xref="UniRef100_UPI000315B615"
                     /db_xref="A0A0G1RDR2_9BACT"
                     /db_xref="coo:CCU_25310"
                     /db_xref="UPI000315B615"
     gene            complement(193058..193858)
                     /locus_tag="S19_GE19_scaffold_2259_prodigal-single_258"
     CDS             complement(193058..193858)
                     /product="ADP-ribosylation/Crystallin J1 n=3 Tax
                     =Desulfitobacterium hafniense RepID=B8FST6_DESHD"
                     /codon_start=1
                     /transl_table=11
                     /translation="MIGAIIGDIVGAPWEMKFKYEPNFALFPEKNRGFTDDTVLTCAT
                     ADALLHHPFVPFPLRFARAYKQWGLRYPDRGYGSRFKAWVKEKKYPVVNSYSDGCMMR
                     CAPIAMFYDDREIALKRALQSIAYTHNSPESARGVQSVVDAIWMARHNATKDEIKARV
                     QEHYGHMLNLTLAELKTKSSKDIRCNLVAPQALICFLEASNFEIAIRNAVYIGGDTDT
                     NAAIAGSLAEAFWGFDKIPSWMTEKALSYLTPEMKEIVNKFYSRCPNT*"
                     /db_xref="UniRef100_B8FST6"
                     /db_xref="dhd:Dhaf_2266"
                     /db_xref="B8FST6_DESHD"
     gene            complement(193855..194280)
                     /locus_tag="S19_GE19_scaffold_2259_prodigal-single_259"
     CDS             complement(193855..194280)
                     /product="Uncharacterized protein {ECO:0000313|EMBL
                     :KKN25187.1};  TaxID=412755 species="unclassified
                     sequences; metagenomes; ecological metagenomes.;"
                     source="marine sediment metagenome.;""
                     /codon_start=1
                     /transl_table=11
                     /translation="MQRLRRAIGSRQLQRLMKYDSKMDPQCVELCDALNCIPGIETVE
                     SCCGHGKFRFSVWFKVTDPSSLFIIGRITSRNYMPAPQWSCKVEVIDSDRKNPVRFHL
                     SSGKTKGIKAYKQSSELAKEIYKYLTTNKWVCKEYGVKI*"
                     /db_xref="A0A0F9PKX9_9ZZZZ"
     gene            complement(194232..194444)
                     /locus_tag="S19_GE19_scaffold_2259_prodigal-single_260"
     CDS             complement(194232..194444)
                     /product="hypothetical protein"
                     /codon_start=1
                     /transl_table=11
                     /translation="MKQLCYKWKFDQHWRPLKTQKALMDAISRMDLTDEITIRKYCEH
                     KNRWSDQGIITCKDCGEQLEVASYRD*"
     gene            complement(194441..195628)
                     /locus_tag="S19_GE19_scaffold_2259_prodigal-single_261"
     CDS             complement(194441..195628)
                     /product="Nucleotidyltransferase n=1 Tax=Crinalium
                     epipsammum PCC 9333 RepID=K9VYF2_9CYAN"
                     /codon_start=1
                     /transl_table=11
                     /translation="MNLEWLDRHTIYVTLHGSQAYGLANEFSDVDVKGICVPPPEIEY
                     HLYHRFEQAENPASIEARLSHLKNPKNPKFESTIYSLRKFFLLAAEVNPNIIELLFSD
                     PKDHFVCHPLMKRLLENRYLFLSNKARYTFAGYACAQAKKIERHRKWIVMGEVKPPVR
                     EEFGLPPVPPKGLDEVFGYIKSKVEQWNLNQFPIDEMQRAELKDVIWDLLTNVTEREV
                     SVANWPDVYAEGVIHKMMKEFSLSEDVVRLIYAERAFAKAKQVYDSWVSWKKERNPAR
                     RELEEKSGYDTKHASHLVRLMRMGYEIITEGKVIVRRPDAEELLAVKNGAWSFERVME
                     FKDEMEGKLEAEYKRQKALIAKNEPTPIPREVNKEQLNKLYHELYNQYWDKDRQLDEM
                     LKV*"
                     /db_xref="UniRef100_K9VYF2"
                     /db_xref="A0A0F9V2D0_9ZZZZ"
                     /db_xref="cep:Cri9333_1290"
                     /db_xref="K9VYF2_9CYAN"
     gene            complement(195625..195972)
                     /locus_tag="S19_GE19_scaffold_2259_prodigal-single_262"
     CDS             complement(195625..195972)
                     /product="hypothetical protein"
                     /codon_start=1
                     /transl_table=11
                     /translation="MPSATDIRTLIRQKSDARFDETVGRLLEILRNRHTHQCWRKECS
                     CEYCRFINGPYVAEKLALHQLKKRIRYYERLFYLTDSEMHGMMGVESRAAAQKWRIKA
                     MREHKKSLKDNIL*"
     gene            complement(195920..196312)
                     /locus_tag="S19_GE19_scaffold_2259_prodigal-single_263"
     CDS             complement(195920..196312)
                     /product="hypothetical protein"
                     /codon_start=1
                     /transl_table=11
                     /translation="MTPQQIAKKVQEAADARFPEVIERLLFILDAKRDLSHFVKKWIR
                     TGLLSDVAEEDMGEAAFALETTALALIDECTKKGDATWETNEDYICQRFRETVAPYKA
                     TPIGPSQRFSHNALCDRYSYTNPPEIGR*"
     gene            complement(196290..196721)
                     /locus_tag="S19_GE19_scaffold_2259_prodigal-single_264"
     CDS             complement(196290..196721)
                     /product="hypothetical protein"
                     /codon_start=1
                     /transl_table=11
                     /translation="MPNSISKRNKHMTPKSINIAVAEQVEKLGSQKVVDSVVDKLVTA
                     EVNKRAEALAAAIKLSEDTVREQRKAAKPDQVAISADGQKVETFSPKAFEAKKKLDEK
                     LAKIDKIVVGATESGDWGKLYDLVKSGGNTEAKADDAAANS*"
     gene            complement(196685..197224)
                     /locus_tag="S19_GE19_scaffold_2259_prodigal-single_265"
     CDS             complement(196685..197224)
                     /product="Uncharacterized protein n=1 Tax=Microscilla
                     marina ATCC 23134 RepID=A1ZCL1_9BACT"
                     /codon_start=1
                     /transl_table=11
                     /translation="MRAVKISDRVKRQAELVLAKIEFIARHIRNVEDNCLILGKKLIE
                     RGEIELGHKLIANGYVHDVSKFHGIEFEYLSITTANGEEDKKLKLKLAVHHHNTTNPH
                     HPEYWAGGIKEMPDVYVAEMVADWKARSEEFGTSLRDWIDEQATKRFGFSKEDKVYKE
                     IMEYVNLLCQTPFPNVTNT*"
                     /db_xref="UniRef100_A1ZCL1"
                     /db_xref="A0A0F9EBZ9_9ZZZZ"
                     /db_xref="A1ZCL1_9BACT"
     gene            complement(197254..197832)
                     /locus_tag="S19_GE19_scaffold_2259_prodigal-single_266"
     CDS             complement(197254..197832)
                     /product="ATP-dependent Clp protease proteolytic subunit n
                     =2 Tax=Paenibacillus RepID=F5LIW1_9BACL"
                     /codon_start=1
                     /transl_table=11
                     /translation="MKQFDITLPKVEAAERNLYLCKGITQESIEEITKGIVKINEEDE
                     QYQRIYDFHGFPYKRQPIKIYLDTYGGFVYQTFGLVSVMEKSKTPVHTIVTGCAMSAG
                     FIILICGHKRFAHELSTPLYHQASSGIWGTVKEIQDKYMEAKRIQKMMEDIVVRRTKI
                     TREKLQEIYDTQKDWYMTAKEAKRLGVVDQII*"
                     /db_xref="UniRef100_F5LIW1"
                     /db_xref="vir:X953_18895"
                     /db_xref="A0A075K081_9BACI"
                     /db_xref="F5LIW1_9BACL"
     gene            complement(197829..198782)
                     /locus_tag="S19_GE19_scaffold_2259_prodigal-single_267"
     CDS             complement(197829..198782)
                     /product="guanosine 5'-monophosphate oxidoreductase (EC:1
                     .7.1.7)"
                     /codon_start=1
                     /transl_table=11
                     /translation="MREYLFSYDDICLKPRYSALESRADGDTSTTFLGHRFNLPVVPA
                     NMLDVISVENARTLAKDGFFYIMHRFGDATMQAVNSDLDKTLLSISVGVHDRDKKLLD
                     DLLLTPAFITVDVAHAHHQNVQSMLGHLHKTFSGCGGYDERPKFIVGNVATADGYKYL
                     CDLGADAVKVGIGGGSICTTRFKTGFHIPTAYSVWECRQDARYEVPIIADGGAKHFGD
                     VAKALVLGADLVMSGRWFAECIDSPARIEHGKKIYRGSTSYEVKGHNNHVEGQTLEID
                     RACTFQERLTEIKQALQSSISYAGGKDLSAFNCVDWFLCHV*"
                     /db_xref="ppe:PEPE_0595"
                     /db_xref="GUAC_PEDPA"
                     /db_xref="UniRef100_UPI0002F07F94"
                     /db_xref="1.7.1.7"
     gene            complement(198830..199687)
                     /locus_tag="S19_GE19_scaffold_2259_prodigal-single_268"
     CDS             complement(198830..199687)
                     /product="hypothetical protein"
                     /codon_start=1
                     /transl_table=11
                     /translation="MPLKASNLIKECVMEVLKEDLMEGFDPLSQGPNMAAENPYPEWN
                     EKMRRLEEGGDVIYKDRQGGQWVYWIDSDGARHIVHPNNIPKYLRQGYRIIPLEPWND
                     PKTMKNMPDKGLGEEHPHGRYAQQAGATPLETPQDYQEVKGHRLQSTEVPWMCPHCQK
                     ETQIHVDIESPSDYIASNECEHCGQEINDPNLDSKVMQSIADYYAGRADYYKDLLREG
                     FGGARMLNAKITNISAAGAPAQGTMGAVGKYTEYNVTAEVNLTVYSDSTDKALIAKDV
                     YTRLRSALH*"
     gene            complement(199677..200093)
                     /locus_tag="S19_GE19_scaffold_2259_prodigal-single_269"
     CDS             complement(199677..200093)
                     /product="hypothetical protein"
                     /codon_start=1
                     /transl_table=11
                     /translation="MNIRSFVKQCIVEVIVEGEPRPDRLLPKEQRAIGAAFAKVGLDG
                     NGRFEKKEHGLQAVTNALWELGFQLDMVSADMIMGDKGMRNFIFRRKNPEGADPFTEL
                     PEISNSRIVFNWEALDRPSHQYPNAPSVFEILAYAS*"
     gene            complement(200097..200720)
                     /locus_tag="S19_GE19_scaffold_2259_prodigal-single_270"
     CDS             complement(200097..200720)
                     /product="Predicted protein n=1 Tax=Micromonas pusilla 
                     (strain CCMP1545) RepID=C1MR87_MICPC"
                     /codon_start=1
                     /transl_table=11
                     /translation="MNSEKKLLMECITFEADPRLLRESNEHPNQPFRVQGVLQRKGKK
                     NQNGRIYPDEVLIREADKYARTFIADHRAMGELDHPESSVVNLKNVSHTVVEMRWNGD
                     DLVGTVEVLTTPNGNILRELFRNGIKLGISSRGLGTLKKVSENVAMVGDDFELIAFDF
                     VSNPSTQGAFMSPVGQVPLAEGIVKDPLTGRWSKTDDIVRNILSELG*"
                     /db_xref="UniRef100_C1MR87"
                     /db_xref="A0A0G0MB45_9BACT"
                     /db_xref="C1MR87_MICPC"
     gene            complement(200717..201577)
                     /locus_tag="S19_GE19_scaffold_2259_prodigal-single_271"
     CDS             complement(200717..201577)
                     /product="hypothetical protein"
                     /codon_start=1
                     /transl_table=11
                     /translation="MIKLGRIVESYGAEGQFYDIGKDFANFRRMIDGADEQIKSQYEK
                     AIASKLVGKRVRARASRGYKQFVKDYEFDVTKVTLDDYYDNFVVVAYDSSTPKPKEYF
                     LKPGFKVQILGPATGQASPQKGGDPRFEKPDKPSPMPVQPAQNPTAAQSQPMGLAPAT
                     AAKSERPMDEAQTQEGLYDAYGMDEIINDIKGWLPSILIKPETAPRDFIKGLGWKKDL
                     DGNTSVALFDLKIPGNMVKPNTAQEKVTKMVSEKSDETSRFEVVKLVPDESKGEWTIR
                     IKKTTTGKKV*"
     gene            complement(201577..201897)
                     /locus_tag="S19_GE19_scaffold_2259_prodigal-single_272"
     CDS             complement(201577..201897)
                     /product="hypothetical protein"
                     /codon_start=1
                     /transl_table=11
                     /translation="MKKFQRIDENIFKLVEVGELPHEEVAAAWQDDQHGEYISVEPDE
                     NRAYYIAHGTRMEEIPSQYGNIWAGIRAWMNAKGYFPNIWSANDHGNLTLWSRSGKPL
                     GGLV*"
     gene            complement(201900..203030)
                     /locus_tag="S19_GE19_scaffold_2259_prodigal-single_273"
     CDS             complement(201900..203030)
                     /product="hypothetical protein"
                     /codon_start=1
                     /transl_table=11
                     /translation="MDWEPSAERPQQPEKQDHGKWLVAIANKLWKDPMEIGHGQYSWR
                     VRKTVEHPEGPVYLLQKSKQVTDTRVFANRHGKWFWFNPDERPIENRKWHELDMVHPS
                     DEPSIEQEQSTTAAAAPVTGPNAFRKKGPMEEGDEADAAREAELDALWNRALDRLAKG
                     PPKAKKEKKPAKDRSGKIFVKGKETKLDEMTTTSGGGGSSQGTTGYSIPGAWVGEKGP
                     GGSDAGVKGSEKLGYTLTAIGKQEMKKHGDKMLQEGIETETHGKCYKCKKPFVSAGAF
                     KCRNCGAIQPQTVEKPTPPSKPLDIPLEASGLGADFDRAQRAYDNQMPPEPDGLQCPE
                     CGEEGGYYTEKYKKGRFYMWNAECPDCGATWGDDNLDDVDQQ*"
     gene            complement(203097..204074)
                     /locus_tag="S19_GE19_scaffold_2259_prodigal-single_274"
     CDS             complement(203097..204074)
                     /product="hypothetical protein"
                     /codon_start=1
                     /transl_table=11
                     /translation="MIIDLNILKRMGKRFGVWPLSKLDPKVQHLLTNPEHFIKAPAGF
                     EPLITGGGYEWDDELNGYRLGAGQKMFLLPNGIAIWVFKDAVARALPPDSIQKWVSAD
                     EEYPNGKANAFFQIYGHLTSQDLGQNETAGDNVGDGEQDADAGGGVATADDESGPEFS
                     KADVQKMLAGDYSAAGVAGPKASMASAIPTSKGDEPEPQDPEASFAPPKGEVPPSRAK
                     AGEPKPIDKSAAIISTILKTHGINPKAKPSKQQPLRLKSDEIIDIWKRAKEELPPEDG
                     EKLMAWLKKGMSDGSIQQLNEEKMAKAMLETLVRGVVRGIVQEVKEAKK*"
     gene            complement(204058..204957)
                     /locus_tag="S19_GE19_scaffold_2259_prodigal-single_275"
     CDS             complement(204058..204957)
                     /product="Uncharacterized protein {ECO:0000313|EMBL
                     :KKL77559.1};  TaxID=412755 species="unclassified
                     sequences; metagenomes; ecological metagenomes.;"
                     source="marine sediment metagenome.;""
                     /codon_start=1
                     /transl_table=11
                     /translation="MQKRMRHSKFRNTGILFELLTKQVTADIISGQASSAAKDLLHKY
                     FRETTELGREWQLYNAVLTEKIKDEAHAERFLTVILEARKKLNSRKLSLLKYDLIKEI
                     KDSYPIEEMLKAPVRNYRVLASIFKVFEDVTSSDCKFDVKEVYQAKNCIVEHIVDKPK
                     VTNSEDELINYYQTQTEDIRLLTYKLLCEKFNEKYASVLDDEQKVVLREYICNVANTN
                     SFDVFVRQKVAEIKKSLTEAIDRIKDSDVMKIKIREVVNQLDKINPGKIVKDNHVMVL
                     MLSYELLKEVKKQLEGKSNDHRP*"
                     /db_xref="A0A0F9EU58_9ZZZZ"
     gene            complement(205039..207129)
                     /locus_tag="S19_GE19_scaffold_2259_prodigal-single_276"
     CDS             complement(205039..207129)
                     /product="Portal vertex protein n=1 Tax=Prevotella sp. CAG
                     :1092 RepID=R5PBR0_9BACT"
                     /codon_start=1
                     /transl_table=11
                     /translation="MPTPMNQQTLKPFEDEVLDVKKQSLYARLKRLFSTDVIVRNVGG
                     KQLKIKDTDSIMYATDRNSLRDRFNRIRSTAYNAYTRDFALSYQAARMDLFRDYDTMD
                     MDPILSSALDIYADECLTYNEVGRMITVHSNNNNVKRILENLFDEILNVRFNLWSWVR
                     NMCKYGDFYLKLYITPEYGIYMVEPISAYNVERIENSDPSNKRYVKFQLRPTDTAQAE
                     VLENYEVAHFRLISDSNFLPYGKSMIEGARRVWKQLSLMEDAMLISRIMRAPERRIFY
                     TDIGNIPPNEVDAYMQKMMDKMKKVPYIDEQTGEYNLRFNLQNMIEDYYIPVRGGDSG
                     TKIDTLAGMEWTGIDDLEYIKTKMMAALKIPKAFLGFEEGISGKATLASEDVRFARTI
                     QRLQRIIASELSKIAIVHLYAQGYRDESLVDFEIELTNPSTIFEKEKIEIWQDKISVS
                     IDMVENKFFSYAWIYKNIFNMSEDDIKEVKEQVVEDAKQRYRLTSIEEDGDDPAKPFK
                     KIGGKGGGDGDDEGGLGDLDIGGGGGGGGGGGKLPDLDDLGDEEGEEGEEGEEGGEEG
                     GEDELPDMKKLKEEKVVDDRDRSDRDQSDRDQTGEKKAPNMTEDPIGSLSVDEDPKKK
                     SEGKKKSAIAHNFEGGTPLRLRERQTPVVDKGMIGSLSNFLKKTHKDTERELIRENQA
                     TGSRSMMDEKNILE*"
                     /db_xref="UniRef100_R5PBR0"
                     /db_xref="A0A0F9MTF5_9ZZZZ"
                     /db_xref="R5PBR0_9BACT"
     gene            complement(207164..208810)
                     /locus_tag="S19_GE19_scaffold_2259_prodigal-single_277"
     CDS             complement(207164..208810)
                     /product="Uncharacterized protein (Fragment) n=1 Tax
                     =uncultured bacterium RepID=K2A359_9BACT"
                     /codon_start=1
                     /transl_table=11
                     /translation="MPAQSQISYQDLIRDEYKKCMDSPVYFMKHYVKIKHPIRGTILF
                     DLYPFQEQTLQAFHDYQFNIILKSRQMGISTLVAAYSLWTMLFFKDKNILLISLKQDD
                     AKDVLTKVRDAFKELPTWLKVKMLEDNRLSMRFANGSRIQAASTTKKSGVGQALSLLI
                     IDEAALIDDAEDLWTSAQPTLSTGGNSIVLSTPRGVGNWFHKMWVGAETDNPDNKTGK
                     NGFHPISLPWHLHPERDEEWRRIEGEKQGNPKKAAQEYDCNFLASGDNVIDLNLIEFY
                     KKNKARDPIETQGRDKGLWIWEYPDRTHAYVVAADVARGDGMDFSACHVLDISKEKPV
                     QVAEYKGQIGTKDYGDFLVSLSTKYNDALLIVERENVGWGTIQEILDRQYKNTFYSSA
                     DLKYVDVQRQLSNRWDSEAKKMVPGFSTNINTRQLIIDNLEHYMHQMAIELYSKRTLA
                     ELETFIWKNGKAIAMEGYNDDLVMALCIGLWVRDTALRLRQEGIELTKIAVGGMTKDK
                     MDQTPFYKVKTAQISRDAWTMKTGRQGFGKENREDLKWLL*"
                     /db_xref="UniRef100_K2A359"
                     /db_xref="A0A0F9M795_9ZZZZ"
                     /db_xref="hau:Haur_1384"
                     /db_xref="K2A359_9BACT"
     gene            complement(208774..209445)
                     /locus_tag="S19_GE19_scaffold_2259_prodigal-single_278"
     CDS             complement(208774..209445)
                     /product="hypothetical protein"
                     /codon_start=1
                     /transl_table=11
                     /translation="MKSNIEIVKDYLAGVRPIIQVGYTGEANKHRNEGETWTDSKGIE
                     WQRKDGKNVRLTKTQGDIIREAIGDITCRQCGLQYKWGSRKDGKFLFRTGLCMDCLID
                     YETKLRVLGIFSDYEMYKLASNELGAMKDMEAKIEETLAYFRSGDTDVKMLCNSAGFT
                     ERWKTTNVEEIITNAENDLKMAQERIEALTKIRDEYKEKYEASASKFGLEILCQPNPK
                     SPTKT*"
     gene            complement(209490..212126)
                     /locus_tag="S19_GE19_scaffold_2259_prodigal-single_279"
     CDS             complement(209490..212126)
                     /product="hypothetical protein"
                     /codon_start=1
                     /transl_table=11
                     /translation="MAKQLLSSFGIRGATSYTTTGIAQGLDQVKVDIEDTAYLSKYFK
                     VVEFNPVFTAGKNSISFNGSDLLKDGSEIMVEVLDKDGNSLYLTAPPRKTNYVDIANF
                     TVAIHVYKETVAGAGKVILVGTTAKNEIVRWMGNITLNTTYQNVSRVRFFNAPYMEAQ
                     PLLYPVIENLTGSQLTTEVTVSGSFWLEVQNANGYFTPGNVNYGGTLPASAQIILWAY
                     QGTDPNNRVDAFNSQMNGATITLHYDVANTQVPTVPPVWQYRHYDETSTILNVRSTTE
                     VQIDTIPLGPIAQLSSSGGRFTCSYNRVEYIRQATTIPCTAVHIGTAPGDYNEVAVNS
                     DAFTASMVGENVTMKYSSIFLQGSPYPAFNPAIKTTHNHWPVTASQFTILSVTGSRFI
                     HTAPFVYTMRDSTGFGYQAVNYTASRVTGSITFLSSSNPYQGYVNSAGSSSMMKKSYV
                     NIIYRNLDTFSGYVARHKLYARSNIYPGNYELIDDTVLGPSELLVDPITANKNFSTIG
                     NFTNQDMVNQYWFASSASINLLYSDKPVLNSMTIRPTPDYSAADGNSYVIVKAGSYGV
                     TNDENYHPYDAAEYVQFSGTGYTSNFIFLASGVLYMLSANMIVNKNVDQTAKIMFFFT
                     SSIESIQKEQTYTPPFGYKLGEIVVADKVKSRVFGDVQKLFFTPLDDYYGTMLIVPVN
                     CEVILSNVSLKNYGDHGFSPKTCIVQIPFPINIANEKWSLKSELFDSNYNLIYSVPAI
                     EKAFDPQGASLFGSNTLGTSGGSSGVPTYLTTLTVGGQLYLPGITPAVNPKRLLSYQI
                     PQHSPPLSGEGAVTYTQVSELSLKPTNDSVSTKDYINVETVEAGTPYFGRSIAVRYSG
                     STPSVYGRRVYVDQLGNKTTYL*"
     gene            complement(212167..212631)
                     /locus_tag="S19_GE19_scaffold_2259_prodigal-single_280"
     CDS             complement(212167..212631)
                     /product="Uncharacterized protein {ECO:0000313|EMBL
                     :KKM13890.1};  TaxID=412755 species="unclassified
                     sequences; metagenomes; ecological metagenomes.;"
                     source="marine sediment metagenome.;""
                     /codon_start=1
                     /transl_table=11
                     /translation="MKKVCSQCKEEKDVRLFGRRRRANRIEIRSQCKDCIRGYNLRTK
                     SRRRKHWRKFNETLRGKYTHFKQTSKKRKLTWRLSFSEFSQIPQICYYTGIPLTLKRN
                     HLNTLSLDRVNNKRGYTRKNVVFCCSAVNYMKSNLTLGDFISLCRKVSDHFS*"
                     /db_xref="A0A0F9KF04_9ZZZZ"
     gene            complement(212628..215840)
                     /locus_tag="S19_GE19_scaffold_2259_prodigal-single_281"
     CDS             complement(212628..215840)
                     /product="Putative hydrolase n=1 Tax=Megavirus chiliensis
                     RepID=G5CQW0_9VIRU"
                     /codon_start=1
                     /transl_table=11
                     /translation="MITKLNNYKKVTKFTHILHVADIHIRLNKRHDEYKEVFANLYEE
                     IKKSPEGTVVALLGDVVHSKSDLSPECVQMASDLFKGIADLRPLILVAGNHDATLSNK
                     SRLDSLTPIVEALNHPFIYYLKTTGLYGFANLLFNNMGVFDAPERYIQGKDIPDVYRN
                     EYEHVIALFHGAVDRAALDTGYAVSNPAIMPPLFDWHDIALLGDIHKRQDMQAYDPDN
                     HKPCIHYVGSMIQQNHGENLTGHGYSLWDLKTRGYTFTELKNDYGYFTVDVQKGQLTT
                     DLTKIPKKVRLRVKCYESIASEVKQVIADIKMKTAVVEIAYVRMDQERDKKDIIPLCK
                     DIVLTDLTNVDYQNKLLTEFLTKKLELTDPLKLDAILAINRNTNLLIKKDEFSRNLKW
                     KPIRFEFDNMFTYGEGNVIDFTQMNGVYGIFGPNKSGKSSILSALIFCLFDKFDRGFK
                     GLHVLNVQKSSFRCKFEFEIAGVRYFIERRGNTTRSGNVKVDVKFWKVVNGVEEELHG
                     TIRRDTNDIIRDYIGTYEDFILTAASFQSAKNLSSFIDMGNSERKDLLVQFIGLNIFD
                     RLHESAGERNKELVTILKTHRDKNYQLEIQQNQNALAHAESLFADVNAQVESLKKQIA
                     DVNEEIVRETANLIKLDTSVPTDLTSLESRRATAESTLTAKRKVITDTREAQANHEKK
                     LAEIESEIAKIEKSNFVEAHKTLKELTEKINALKQQIDLKKVEIKGKLEKVARLDKHE
                     YDPNCKFCCNNAFVKDATKAKKELTHDKKDTDKMLADLEELQTEATKYKWVEESYETY
                     TKLLTERGTIKDKCAKASKDIIVATNELERLDAAFKAVVQQIEIYHRNEVAVEANNKV
                     QAKISSYRNTLTKLDVDFQKQHRSLMDIAGKRELFKSEIEKLTDTIDEVAGMEAEAEN
                     YQHYLAAVGRDGIPYQVICNTVPEIEQEVNSILSQVVDYTIQFETDGKNVVPYVVYDY
                     GRWPIELTSGYERFVASVAIRVALTNISNLPKTTFLAIDEGFGTLDPDNLASMFTLFS
                     FLKNNFDFVLVISHLDALKDAVDKQIELKREGNFSHVNYE*"
                     /db_xref="UniRef100_G5CQW0"
                     /db_xref="A0A0F9QVC1_9ZZZZ"
                     /db_xref="ttm:Tthe_1385"
                     /db_xref="G5CQW0_9VIRU"
     gene            complement(215837..216787)
                     /locus_tag="S19_GE19_scaffold_2259_prodigal-single_282"
     CDS             complement(215837..216787)
                     /product="Uncharacterized protein {ECO:0000313|EMBL
                     :KKN17105.1};  TaxID=412755 species="unclassified
                     sequences; metagenomes; ecological metagenomes.;"
                     source="marine sediment metagenome.;""
                     /codon_start=1
                     /transl_table=11
                     /translation="MMVQSELVAIFNELLGQKARLRKNGSQATYHCPFCTDRNLVTQK
                     LELAIAGPRMGSYHCWRCDTKGQSFGSLLKKLDAPPSARQAVFKLTGDIRLARHQNVA
                     LDASVVRLPLEFKPLAVPKTTPEYKNALAYVKRRGLTREDILRYNVGYCEDGPYEHHI
                     IIPSYDAKGVLNFFIGRRYYDSTTAIPHKKPEVPMDLVGFESFVNYKEPINLCEGVFD
                     AFAIRNNAVPLFGKYPSRKLRESMLTNGTRRVNMVLDNDALEDAIKNCKMLMRLGIEV
                     YLVNLPGKDPAVLGFEKTHECIRNAHPFTEDDLLKHALGI*"
                     /db_xref="A0A0F9NC82_9ZZZZ"
     gene            complement(216829..217731)
                     /locus_tag="S19_GE19_scaffold_2259_prodigal-single_283"
     CDS             complement(216829..217731)
                     /product="Uncharacterized protein n=1 Tax=Streptococcus sp
                     . F0441 RepID=K8MSC1_9STRE"
                     /codon_start=1
                     /transl_table=11
                     /translation="MSAVRDLKGYETDTLRVIKRIGSLNNKSLWLVLCKKCNGKFKSV
                     AGNITSGNTTQCRNCSNKQVGEKARDNLVGQRFTRLLVIEPAGSKNYKALWKCLCDCG
                     EITFLTTNELNTENTKSCGCLNAEKVQERAEERRLKLEGHTYNNLQVNSYAYSRGNRS
                     YFNCTCLICGKDCVKVGKYIVDEETTSCSRECTQTHDWTGYENSFLRVVKKSDRRGNS
                     GEVMWDCHCLLCNNPFTTYAHSLAMKMGCKCRQKLKAALLGRANNDWFQMKSQMYWAD
                     ERNRQDQAEKLRQNWKNQFSQGES*"
                     /db_xref="UniRef100_K8MSC1"
                     /db_xref="A0A0F9NM85_9ZZZZ"
                     /db_xref="sik:K710_0929"
                     /db_xref="K8MSC1_9STRE"
     gene            complement(217733..218650)
                     /locus_tag="S19_GE19_scaffold_2259_prodigal-single_284"
     CDS             complement(217733..218650)
                     /product="hypothetical protein"
                     /codon_start=1
                     /transl_table=11
                     /translation="MSKIKKLQTWLVIPDTHFQAPKNDGQYSRPEFCHSSEAISIMLQ
                     YIEDFKLDGIIHLGDLMEMDCISHWTKAVGREGQIKDTDGNWYVASWKAQKEMAYAFW
                     KYLAKKYPKAIKVQLEGNHDQWSRTFFSNPIFDMFKDDPDYSPANLAFHNWSLWEDLN
                     IKYVPYWGGETDPNYIIRAAGFDRGMIVMHGFNNASVKRMYKDFDNVIYGHQHKIITE
                     AYGGNYWEHRQASCIGCLTKLNAKYCGNGGAQNAWEHGFALVNLYSNNVCDVKIIRIQ
                     RDLVVGNERGDEFSAVKLASIDPLLSVLD*"
     gene            218799..219425
                     /locus_tag="S19_GE19_scaffold_2259_prodigal-single_285"
     CDS             218799..219425
                     /product="Putative uncharacterized protein n=1 Tax=Blautia
                     hydrogenotrophica DSM 10507 RepID=C0CM91_9FIRM"
                     /codon_start=1
                     /transl_table=11
                     /translation="VETSGIYKIVNRINGKYYVGSARTIRLRWNEHRTDLNRRCHHNA
                     HLINAWHRYGPENFDFVVVEECPAEKLIEVEQRYLDEARQNGDSAYNLSFVAGGGEIT
                     AEARAKISASLLRHYTEHPETHERLRQSHLGKKHTPEHRANVSASKLGEKHPMYDDTI
                     FTFRNTFTGETFVGTRNHFYTKYGLRRSDVNSLMRGRLKSVKKWAIVL*"
                     /db_xref="UniRef100_C0CM91"
                     /db_xref="C0CM91_9FIRM"
                     /db_xref="banh:HYU01_06960"
     gene            complement(219375..219695)
                     /locus_tag="S19_GE19_scaffold_2259_prodigal-single_286"
     CDS             complement(219375..219695)
                     /product="Uncharacterized protein n=1 Tax=Pectobacterium
                     phage My1 RepID=J9QM64_9CAUD"
                     /codon_start=1
                     /transl_table=11
                     /translation="VKGGYLYIVTNDAFPEWVKVGITTNLKERLHLYQTCDPHRGYKL
                     VYSLHHPKYKEAEKRIREVMKHFALDTKGEWYQVDLEMAKSRLEEQLEDYSPLLDGFQ
                     TPPH*"
                     /db_xref="UniRef100_J9QM64"
                     /db_xref="A0A037XW63_RHIRD"
                     /db_xref="J9QM64_9CAUD"
     gene            complement(219692..219955)
                     /locus_tag="S19_GE19_scaffold_2259_prodigal-single_287"
     CDS             complement(219692..219955)
                     /product="hypothetical protein"
                     /codon_start=1
                     /transl_table=11
                     /translation="MAEKENNTRGGWHDIYGCMKNIRITCDRCGKVVEGTIDLCAKTG
                     AVITGGYYIVSEGNWSEYRRDDEEYICDECMHSDPKYKKLYCE*"
     gene            complement(219915..220616)
                     /locus_tag="S19_GE19_scaffold_2259_prodigal-single_288"
     CDS             complement(219915..220616)
                     /product="Uncharacterized protein n=1 Tax=Coprobacillus sp
                     . CAG:698 RepID=R5G3B1_9FIRM"
                     /codon_start=1
                     /transl_table=11
                     /translation="MNAFYVYHLVDPRSGLPFYVGKGKGSRLFQHLRDVSKHRVPNGN
                     TYLSNKIKKILSEGLTIKCIKIAENLSEKEALDTEVAEIKRYGMRGVGVLCNLTEGGD
                     GVSGYKKTPEQIKRQADSLRQRFNDPIFLEEHRQRMKVAHSSPTARRKNSLRTRRFYR
                     SHPEQRGKLSCIQRKLWAAGKYDNSKEWVFTSPTGEKTTIVNLQLFCREHGLQQSNMI
                     AVHGGKRKQHKGWMA*"
                     /db_xref="UniRef100_R5G3B1"
                     /db_xref="R5G3B1_9FIRM"
                     /db_xref="suw:SATW20_00270"
     gene            complement(220616..221119)
                     /locus_tag="S19_GE19_scaffold_2259_prodigal-single_289"
     CDS             complement(220616..221119)
                     /product="hypothetical protein"
                     /codon_start=1
                     /transl_table=11
                     /translation="MVLGFDASTTCCGWAFWNGTEIVDAGFLDLSRLETNKEKAFHVI
                     AALDANPNTLVTTKINLEAALSGFFRGRTSQQTIIKLARFNAVFEYIISEHWKIPVNL
                     VSVTTARKTVFGKCRVKGMTGKEYVRQQLPLLRPEIIKFEKKNKKNEWDVRNADMYDA
                     VVTVLAK*"
     gene            complement(221133..221732)
                     /locus_tag="S19_GE19_scaffold_2259_prodigal-single_290"
     CDS             complement(221133..221732)
                     /product="Uncharacterized protein {ECO:0000313|EMBL
                     :KKK59533.1};  TaxID=412755 species="unclassified
                     sequences; metagenomes; ecological metagenomes.;"
                     source="marine sediment metagenome.;""
                     /codon_start=1
                     /transl_table=11
                     /translation="MSLHQVKVAREEVLKIVRENKEKHDGILQTAIEGYWLDAEAYLK
                     KYEKEEIEKANKNHKAQLKNLRKQRKDFIKSVKKRVAEDLARVEKRDREKGFNCWNKP
                     YPEDHGDDYLGTIRRLELCVEPKVELDTNEFDAYIRNKWSWKDQFLANNRGYVTSYAL
                     TSSYCIANNSWPSYAVSASWSSGSALYLGTGSLNALASF*"
                     /db_xref="A0A0F8WS93_9ZZZZ"
     gene            complement(221857..222156)
                     /locus_tag="S19_GE19_scaffold_2259_prodigal-single_291"
     CDS             complement(221857..222156)
                     /product="hypothetical protein"
                     /codon_start=1
                     /transl_table=11
                     /translation="MPTPNVRPSLTTTLDQRYARQHAGGAFEVKTVLGPPGSTPATGE
                     VIDAASQAGAEHQNPNGFLVKVPLQVSQLKAVQSGGAGNNYSLYIQGLDTTKYRR*"
     gene            complement(222186..224609)
                     /locus_tag="S19_GE19_scaffold_2259_prodigal-single_292"
     CDS             complement(222186..224609)
                     /product="hypothetical protein"
                     /codon_start=1
                     /transl_table=11
                     /translation="MTASYYHAVVQNENYGYAVATFGDYVAVGNPALTRYNRISASVY
                     HTGSVDLFRYNKARDEHDYVATLHKSWLDMIVLLETEENNVISGTLSTEDASWYASLY
                     LDIDKDQYTASVEDGYGTALDMYEKYLIVGSPYATQLTATSATFITESTSTVEIYDLA
                     RIEFTAISASSSVFMIMNPDDESYLGMTSSFGSAVSINREWVAIGSPYVSGGAGMVYM
                     YKNMSSGNNYSWSLYQRIQPVNAPAQAEFGIDLKLNKSDTPNSNSLVVGCGNLLAGRA
                     YYFEFVNNQWSQSFEFLPDYTPQPMPFASGTYMPYQLNMSPLNGFGRAVSTYGDAVIV
                     GEPYDRTFYEFSGSTLYEQGSVYIFEKCPTAYTKFIQVLKTYGNDTILYNNRAGWSVD
                     MYGYNAVAGVPKINVDTMTSCYIAGTLEQLHYCNADLQNLLQGQAMFIQKNTGSGEWE
                     ILNIYQKKKKYLVPYRQYGYDVSIADEAMVIGAPMIMHDPNRIINFTVTESADTVLDD
                     LTGKAYIYLLHNLRDEFHVGNAFYRNGKIIIMTSGSVFDALFYNPINSYTYEYDLQFK
                     AQHTIHEKQIICSVAPGEFNVSTNPTAVIRDSSSFDINQNGVFDYQDADVILRYMQYK
                     NTSILGLPVSTDWSSSIVTAADEISFLNYTKTYWDERETATLTSESIIRWETEDTWMQ
                     VVLDLNQDNRIDWRDMSIMWKYFSNRLTQENYATYITPACNRKIFSQVIDYLNSMSKR
                     YSKPLIEPTFLDYERNVMFDKTGSFLAPYATTIGLYSGLDLVAVAKLGTPIKITPELP
                     VNFVVKMDF*"
     gene            complement(224628..229082)
                     /locus_tag="S19_GE19_scaffold_2259_prodigal-single_293"
     CDS             complement(224628..229082)
                     /product="hypothetical protein"
                     /codon_start=1
                     /transl_table=11
                     /translation="MSYMTPYFFSGSANMSMSIWMRSNAYAPKVGIAPSGSVSKIAEG
                     SVNAWQAESTYSCAAVKVVLPSDQVYIIENTSVNASEQGAFGMYLTQGPTASVDAGFT
                     GSLYSITANSVVSSPIAKRMFIPSTTQAASTNLYAYTASLQVFNSVTYVKEQDYTGPG
                     FALSDGAGNLIGRSGSRYIVDVAYNSVDDQVYVLTGEQDQLDSGGAVGLRRGYLDIWN
                     SSGSVLVESHSLGDFFWGIAQFFGGYLVYNRDRNHMLINPTNNGLGVSALSYSIFDCA
                     TKTVVHSALPAGRYSNGCYASASGYYYLPATVWPNAAIKINVNNFTESATNITNSWIL
                     SYFPDLGDVIVGNGGAYQDNFVPVTIFDGATESASVTIPGIFDSETQCTYDPCQKCLV
                     FSDDAAGDIGYGAGGQSWVYSGSWEPKNFFVNGGAWYATFDAATSTVWCTNYSTFQVD
                     VIRTGVPTASIQLPPYSPPPQAPPVPQNLRVQSGSAILTWEKSGSGVVDYYSIFKSTT
                     SEAGPYTQITTSLITRSVDTDVAAVNSYWYKVNATVGAATSSFTNIAELDVIPCNSAS
                     FQPIIHQGYINYATGSTYKNVYGKIIKLSVPTYLSASMWLRSPDFDACLTIADASQTV
                     ISSSIYDGWTPTGDVNYNAALTYNFPSGTYDIEVSSVDNAIGRYNLIISPGSTLECTW
                     SNAYETATTDFIPTGNTVAIGEQGANIVFFLEDTKEVKVHTYATAQGARYSPIQDRTF
                     GWVYEGNGTVGWTASIVEFDNTGSQVAATRYPRPKTVNSNGSTLSQTGNTIFLHPAGD
                     ITDFTTQAESGSRIWFNNQSTQGYITSIANATTASVNISQEIPYDPDFFDFGTEFQIT
                     RPQITPNVDYSGYLCYDGKNDRILFYEYNAGGVQFANVFDCATRTITASLNLTPVNPG
                     FGSAWESCYSWIDDTYYIGLTGTNKMIKVHASNYTLATSSVVGKIVVSYLSASNLVMH
                     RNTAGKVQFYSPISDSVVHAMTDLPTMGYFECGGVSDKCSNTYLAAIDPRSGEGDVTN
                     HPCLAIIDRNTYLPVNYIMLTNDSPGGFSPDGWYQYSMAVSDETSKVYSSCVDYDTYT
                     GRLYSTIPTTAYYVEQSPYQATAADTASCIRFKQQYKITGSLSGSGTTGFVCSTKKTG
                     SATLAISNFEIDLGIGGFPWHNYGTWFMTADGSQTLATYTGSYIHTLNGKNAVHCYGK
                     YYMLDDGTQYQVSWYPTSASNVLVFDNSGSYLTTIALPAPARDFDTDGENVYVMCHDN
                     YLTMSVIDPTTDTISQTQGLIVDYSWTPATLSPTASASQPSGLKQYPMFGRYITPDGT
                     YFYMNCIGNIGNPGHAADTFAYLAGGWGGYTGQYLDMMANNFTGFQGGVAKCPLTNTM
                     FWGAQHTSSYCIIETTMNLGIVRTFDISYPISTIVYNPRNRTMELFSDIEAGPGTNVG
                     GPSGGNGTDGNGGYNIDVNIRNGDIYFPQRIDSGSASPATGSIKVYQI*"
     gene            complement(229392..232169)
                     /locus_tag="S19_GE19_scaffold_2259_prodigal-single_294"
     CDS             complement(229392..232169)
                     /product="VCBS repeat-containing protein n=2 Tax
                     =Singulisphaera acidiphila RepID=L0DI63_SINAD"
                     /codon_start=1
                     /transl_table=11
                     /translation="MAIAARITWNYALSDHTGFLLQRSVDTGSSWAVNFPQPITTSYV
                     DATVVPNGTYWYRIAATNQYGTGAFSNTGSVFVPPPTSSAPYNLQVNSGSAILTWVDG
                     GSYGDYYAVQRAVGGGGFTDLSVTLIETYTDSAATSSYSGESYSYRVADVNMTGTSSF
                     SNTASITFQWSPNPPQNLQITSGSAILTWESGSSGVDAYVVQRSLNGVAYSGIASTGS
                     LGYTDDNITASYDGVRYYYRVYASNAAGTSSNSNVVNYLFGWPPPPPIDFLAESGSVV
                     LTWTFVSASNQTASIERSVDGTNFYPLTAVPGAQETYTDTTATASYVSTSYWYRVLGA
                     TQFGYSGWSTTASIALAWVPPAPQNLIVNSGSAQLSWSYGSLGTPVTYSIERSTDGVS
                     YNPYSAAITTSYLDTGVTAETGSGNIYYYRVVAISGIATSSYSNTASITFTYNPPPSG
                     PIELNVASGSVLVSWTSSIANADRWDIYRSFDPAPFGYLTSSFPATKSFRDNGVIATF
                     SGSNYIYEVVAVNAYGSSSFSNTASIMLARTPTAPSGLVVNSGSALLDWTASQGHDTY
                     AIQRSIDGVVYADYDYAVTNSYTDFGATGSYSPVTYWYQVGAVNQWGTSSFSNTASIT
                     FLWAPPEPYDLVVHSGSAHLGWTASILPVPVTFSIERSVNASAFAWQANVGSATYTDG
                     DVLAASGSGNNYSYRVTTQTAYSSSLPSVTASINFTYDPPTGSITLNATSGSSNVSWT
                     SSIANATTWNIFQSVNGSPLTPIASVAASTYSYTDVSVSASYEGNTYSYAVNAENIYR
                     TSSLSNTASLLFGLEPLPPVLDPITSGSAILTWVSQSNGVDHYLLWRSFYGTPGTYEY
                     LATTTASTYTDTDVTCSMGGQTYWYAVDASSSFGTSSLSNTQSITFTCTGNPPEAPLS
                     LTVTSGSAIVD*"
                     /db_xref="UniRef100_L0DI63"
                     /db_xref="saci:Sinac_4765"
                     /db_xref="L0DI63_SINAD"
     gene            complement(232185..233963)
                     /locus_tag="S19_GE19_scaffold_2259_prodigal-single_295"
     CDS             complement(232185..233963)
                     /product="hypothetical protein"
                     /codon_start=1
                     /transl_table=11
                     /translation="MQKAAFVQWSYSGSDAKQFVLERSLDSASTWPIRMLFTTESFFV
                     DTGVRWYGTYWYRVAAGNPRGIGQFSPPAEVYIMPPAFDLASITASQTDYETQSFVNW
                     NYTGSFPGGTDYYLFERSTNGITWTSQNVPPSISSSYENNVTYSNTYWYRVTPHCDMG
                     LYAPISNTTRSFIQAPIAQLWAWQTGDDAEAVAFWNYLGHETTSLYRSADGGATWPFT
                     ASITPTSGSTYYYIDKTVARGQTYTYKIQEQATPGQPYSPTASVTINPTSSIVTFGFM
                     GDQGQWGNEWESHTASVQLANYVIRSQFSASRILTGGDNGYVSPSAKGGYQFQSFQLI
                     GPTESLWACVGNHDLSDMGGINAFVNYFGLHSTSSISVYYTWRNKFVQGFVLHCTSET
                     ATNLTPAAPQYQWFSRSMVASMQDPTISWRIVQVHAPVLSSNFGHTGNAFSAQLPWQK
                     WGVDVVLSGHNHALERLESGSVVFITDGAMAETKQGSYLRGSPNTNSRWILADQNDGL
                     GYYCSGDVYTLLQATNTYMSISFYSGSTKMPDTGSTSIPYASMEGNSLILRRVGPQGT
                     PSLSSSLLVELPPQAIPSLTSSTLLV*"
     gene            complement(233970..235301)
                     /locus_tag="S19_GE19_scaffold_2259_prodigal-single_296"
     CDS             complement(233970..235301)
                     /product="hypothetical protein"
                     /codon_start=1
                     /transl_table=11
                     /translation="MKSETIIKPPGFSMGLIGRYRLQVVDAATQEVVADHGWHKNLIT
                     NVGMNAIASTAIASLTAVAVGGSGSRPNCITGSTMTITQSGYFIGVSSFGDRASFTQS
                     ISQSIGGQYYYTSSISRGDIIMDEDFSQSMVIGVSGSIMAVNVSSSFDTPKSFSIWKT
                     SQAKIQNEFSRSSTYYVSDIGWNTGTDTSQVLSGTWVHRRTYDFGIESGATRSYTEVG
                     VRWSSTPNSDIFSRVLLPSSVDVSPGQLLRMTYDLIVNVSPTGSVYRTASISGWPKPP
                     ATDTLCTESIQNLGYTYVNSNGGNSVYASYYSSLDPQFGSYGGNHGFYCFLSADSRSL
                     NNYGTASDRGSIATQFVTVTAGSMDSYIPESFTVTRTVTFPITAYTSSFNHIGTIGFG
                     CYYYGGFSGIFAQPYWAGHQGYCLRLNQSQSKLNTETLTLKWRWRWERVLQ*"
     gene            complement(235303..236547)
                     /locus_tag="S19_GE19_scaffold_2259_prodigal-single_297"
     CDS             complement(235303..236547)
                     /product="hypothetical protein"
                     /codon_start=1
                     /transl_table=11
                     /translation="MNEVAAINQTLAGHYKVGVVDPHGNVEWQAEGKNLILNQGMDQL
                     YTNTLVDCMTYGICGTGTRQNSIGGGASKVSQAGTQLTLTDAGGDISSFTANAYSYNP
                     LVSAGDYLVYANGSQSRVTSVTNATTMSVTPSYTFSDETFVLWKTSQVGLQTEVSRSS
                     TYVAGVGNCESTISESTITHRRTYDFPINNWITMQFNELGVGWASSGPTTVFSRIQID
                     PITVLTGFRLRLIYDLRSSWSPTGSLYGSASIGGWPNGGSTNTDGTQSIQNFNTSTVN
                     NDGSSNNNYASLDPAFTSTGGYRTVIWVSNNSSSLADFGSSNSRTAAVGTASVVGTVA
                     MSKAPYTNGSYICDKTGTVTNLSSNGIRSFGFGPYNTSPSIDPRGTTYQSYCFRMNQS
                     QSLLNTEQLSLTFRHTWDRTLA*"
     gene            complement(236563..238515)
                     /locus_tag="S19_GE19_scaffold_2259_prodigal-single_298"
     CDS             complement(236563..238515)
                     /product="Immunoglobulin I-set domain protein n=1 Tax
                     =Pedosphaera parvula Ellin514 RepID=B9XGW5_9BACT"
                     /codon_start=1
                     /transl_table=11
                     /translation="MIKHINHQNFLTTPFVTVKSWELLGFQNEQVVLTEPLSGSSSIP
                     PYSIALDYIDENFGDPILDRECNIALEQQEPDIVLYDEGISGSSDTNADGSDKGLLHR
                     QIKNAFYNEYRNPLEIFGVEHIDFPLSRTVRNLAEQFRMFSIPRMIFGEKLVPNSIYF
                     ADTALDDNVIVHDDGYQNIMAGYNLFSKVQEVRIFPSGTNPQIILPGTESCGCVTYGT
                     LYLTNPLDQYVDLGNTATFTVSSSGAPRPIMYQWWSGSTTGSGWALSDGGNISGSNGP
                     SLYVNNTTLDLQSGSYYVKAWNSGGGGATSSIAHLYIYLLPPNITDPADDFEEIGSNF
                     DFCAGLISGASPLYWQWYSGSTLLVDDAHYSGSNTSCLRVNNITPADSGSYRVMVGNI
                     FGNVTSSWANGNVNLYPALIVNDPQDQIVYRSFSASFAVTASGTMPLMYQWYSGSVPL
                     TDNARITGSQWTGSTTSSLFINDVDFPDSGLYHVVVNNFFSNATSADALLTVLDNVVP
                     VSASDTSSFGVQLRFGSLTAAPPYVEPTVPSFGASLLTGSVFLLVIPAYGGNDTASLN
                     TAFDSGYLFDIVIPLYGGNETASLFTTFESGYITDAVVPLYGGNETASVFMTFENGYT
                     QSVVIPTSSIEPMTYFGVGFLSGSIA*"
                     /db_xref="UniRef100_B9XGW5"
                     /db_xref="hmo:HM1_0137"
                     /db_xref="88737139"
                     /db_xref="B9XGW5_9BACT"
     gene            complement(238534..239685)
                     /locus_tag="S19_GE19_scaffold_2259_prodigal-single_299"
     CDS             complement(238534..239685)
                     /product="Uncharacterized protein {ECO:0000313|EMBL
                     :KKM92343.1};  TaxID=412755 species="unclassified
                     sequences; metagenomes; ecological metagenomes.;"
                     source="marine sediment metagenome.;""
                     /codon_start=1
                     /transl_table=11
                     /translation="MIFNQFDPNKDIVAGRVTRVASGLWPDGAASWNQGNFMDDFNRL
                     TGSSGNQSYGTSYYDVRYTMYYLNVFPDNSSYVNYDPYFSIAYGNFYGEYGSGSFTVE
                     SSSIGASPTKAIYTQYKNILLANSDVNATTNGMFSMVSASTTTTAEDIWAINFSAYKM
                     KDRIDEGLLQLSFGGPSGSFTFIDDSIYTKQNQYVYQIVTGSISNPFNEPTYEGIGLF
                     YPQAGVVVLNATLLAAKLGITSGSGANPGTNGPCPDGSWPYISGSLGQIGYTYNHKTL
                     FESLASCSSSLMNVRRSEYVPARHYFVRVMNRDFNYSNNPTYVYDGNDGIHPKGQIYN
                     EDFISDPKTYITTVGLYNDSNELVAVAKLSRPAMKSFDQELLIKVRLDF*"
                     /db_xref="A0A0F9LFR8_9ZZZZ"
     gene            complement(239690..240337)
                     /locus_tag="S19_GE19_scaffold_2259_prodigal-single_300"
     CDS             complement(239690..240337)
                     /product="Uncharacterized protein {ECO:0000313|EMBL
                     :KKM92344.1};  TaxID=412755 species="unclassified
                     sequences; metagenomes; ecological metagenomes.;"
                     source="marine sediment metagenome.;""
                     /codon_start=1
                     /transl_table=11
                     /translation="MAYIDNQTITVDAVLTQKGRQLLAQNGNLNITSFALADDEIDYT
                     LYNPNHPNGSAFYDIALRNTPIFEPLTDETQVMKYKLVTLNQGVTSIPVITISQDKIL
                     VTKDYTGDIIINPSTNPAYNLQAGYTAILGNKNVGILIVQQTNAVNSVSNTIPTFAGN
                     INIASAQVVVGNSFRFVPNSGLGKTTTTNLTIIGNESGGSTSIEVTVTVPPPTSS*"
                     /db_xref="A0A0F9LBU5_9ZZZZ"
     gene            complement(240389..241204)
                     /locus_tag="S19_GE19_scaffold_2259_prodigal-single_301"
     CDS             complement(240389..241204)
                     /product="hypothetical protein"
                     /codon_start=1
                     /transl_table=11
                     /translation="MDGEIYFNMFREPHPIYGKSEFMIRRWTRHTIYFKSGSYARSDN
                     PNQISILSSSLRQRKDGVTWYPVPDSPKANVYVTGSIFLYDYVVVSDTWFMQNVYATP
                     TIDATPAPTWSYAGGGISSSVFTHYSNTWKNSPNARTNDYLLRPNPEASNWAGYDVYG
                     PISPSVYVSPTPGYDDLMKIPIFRATDGTYFEIVRGYPRNHYTHKRGYLCLDRYMSYG
                     RIGRQITSASYARGRQTVATTVGSTGLGDGTLPVQSTQVSNIDIVKSDNVIYQ*"
     gene            complement(241216..246432)
                     /locus_tag="S19_GE19_scaffold_2259_prodigal-single_302"
     CDS             complement(241216..246432)
                     /product="PKD domain containing protein n=1 Tax
                     =Methanobacterium sp. (strain AL-21) RepID=F0T754_METSL"
                     /codon_start=1
                     /transl_table=11
                     /translation="MSDFVSYQSISNVSSSLNTGSYLDPTEYFMFVNSYANDLWFAFS
                     AKDAIEVGLWDRGENQIAWETLHQSKSYTTVTVATYNARNIPITYSYQELNPDFILHN
                     TEQVLVNPPQEVTQSFNVPSGSYFITYNCTREMAGSPIEPLVIQDISPSRKELKLLPF
                     GKADNSYVAFCQKKLLMQDVSALYLRSVADCPYGKIYTTVSPHYTNEINTIKSVFFIT
                     SDGGMLTFFQNLYEDLLLYTSTPSAMGVGGVSRNLIRIQGIQTYFNDYLLQNTDAIVS
                     FDDIDAHFRGFVSASIERKFAPVGPHPIQPYVDAKAFVYDFFTKYFYDPITATLTSTY
                     NDKYYSYFKNALNVGGNRLFPILNTGMVDERQNPTDPLTLLVKLKDELPNDFTTQTKC
                     WVSNISLSPYIIRAIIKSPTEDKVYKIGAPNFSIPIPNASLTNTNIAYTANDLKNDDE
                     TSRELTVSKNITELSVDYTNFSNFVVFSSAEMRLKIFKNKVISLTGLSASLSTLETRG
                     QDFLLKSGSVYPYYSKEYSSIQGQMTDIINSFDGYESYLYRGGSYAYANGRFISASYV
                     AEQDTSASTYDVSNRDSLLNNTPQHILADQDNDDYIIFLSMVGHFFDNLYIYIAGLPS
                     EKTAVADQTTEFTRRVVDYMLETFGWTLDDSLEQSNILNNYLTSEQIQGLNQMSAEDR
                     LKAIRNRVLANLSGIYKAKGAEEAVQLIMACYGIPLVLLSIREYGGVAYDNQAAAYTL
                     YERVYMRQWDTSSVHDSYYLQNPSGSHTYLFKIRMEDAAPYAYGKEQILFGRVETNNP
                     SSESGSGEWAVGFERVAKHNTGKIVFRIGYKHQPLFKLYSQEFPLFDGNIYSVMLRRN
                     LPDPSFEFDPNQDAVPAKYDLYVKRNEFGNQIVNLTASAICYDISASLYFSQGGQINI
                     GGWFYETNGQGFIGAFDKFQVWRDALPDANLEDYTNNFSAYSYRGTTIPYQSLMFRMH
                     TDYPFNQLDSGIWRNGNPYLAVSSSAKLNQLYSEPHCNVDYMISYMPWSGSTKIVDGL
                     CGPESQSTYPYQFIAMDYPSTWGISKYGPNKFRNQKVRHASQSVEARFDDLARSTYVQ
                     PGTVAPDSTQVGFFVDPQDFKNRDIVRYFGNFDFMDAIGDPMYQYSQSYDSLRAFRHE
                     YSANRIEYSGSRTLFNELCILYKLYFNRSVFESIKNVIPARTNAIIGVVIEPTILERP
                     KYQFKPIETSASYALETTMGHYAPQTCSALVGISASIVESGSMDLDLTYLADPTADYP
                     ANYGGNVINDTAGMYEFSHFAAGVPPRIIDFVATPLEGWAELAVQFTNLSFGASTYYW
                     DFGDGQTAIAEGMESTDANPIHIYATPGLYTVTLWGYYGAYGLQKKRVNYIKVNQYPI
                     TADFDANPKFGNAPLEVSFSNLSYNATAFSWSFGSGSEATNSLAPTFSYNDPGIYSVG
                     LTAYAFPPGTNPKTAQHVSLSYISVSMASLPIGACVGPYMTAFEGGWDGVKSYLDTTN
                     YSLGVQQGPVTFSYNVPNNYSASRFIVQIGPTTYLDTKWLTKNVDAATVEAINMGMLA
                     YAPPPIGISASLADLVPIDSSGTGSIYWNKTTAQNVVTVKFYNPFEMTSSFTMSCVTT
                     PPPPPSSPCGGQISPSGHQAAYPYYTDFPISLGTGNGTVVLNFQAFTVPDRFQVIYDG
                     NVVIDTYFRGSTASTYRTQLNNKGFAAIPIISPGSGVASFYKNSYTSYAILRVYSPLA
                     GTAWNCTLACPV*"
                     /db_xref="UniRef100_F0T754"
                     /db_xref="mel:Metbo_2475"
                     /db_xref="F0T754_METLA"
                     /db_xref="F0T754_METSL"
     gene            complement(246434..246901)
                     /locus_tag="S19_GE19_scaffold_2259_prodigal-single_303"
     CDS             complement(246434..246901)
                     /product="hypothetical protein"
                     /codon_start=1
                     /transl_table=11
                     /translation="MADFDQDISNFQRYGTYKYEFDPVGNQIFNSSSADFSQVYLSLP
                     LKNVVYNNARIEQFYDPDFTEFLPSTASAETSSSMEALQQQMSMIQQENDALKSQLDA
                     VVEQSAADASGPNQTAIKQVILELRKSLGQGRVDSDFSDAFPYTPIIKPQTST*"
     gene            complement(246905..249373)
                     /locus_tag="S19_GE19_scaffold_2259_prodigal-single_304"
     CDS             complement(246905..249373)
                     /product="hypothetical protein"
                     /codon_start=1
                     /transl_table=11
                     /translation="MHHFIFPSQDTYITNRPHFTASNFGVDEILQVGTENRRVSYISP
                     TKDYVYVDQIFNHIGVEFFNGQFTGSILGTDFTSSYAQLTGSVNGLFTSSFFVPDFTG
                     SIVSGSFICLFGTGSGVDTRNENTRLYRNEAWVDRALLQFDITAISNSISMSQIVNPE
                     FTLRVKICNEYEIPINYSIYAYPILESWDQGTGYMSDGGSDDGASWAYRDYSGGTPWA
                     QLGSSYTVPACSQSFHYRSADLNMDITPIVNAWLAGLPNNGVLLISSDETQPTGSGFV
                     LKYFSRDTNTIYSPVLDVGWDDSEFVTGSFATSSVVISHMSGSNTIVYNGSSLTGAGG
                     VHGNFYAACFIDIHAHYITASNTAFTGSFAQQFTGSFSGSFYGIATAQGYFTGSGGFS
                     ASFTGSVDGIDTEVTSSDIAGTNVEGYIVGDVSMPSYLGTFSGSLQGSALALQGTASG
                     QWLDEAYSYYVAFISGSGFSGNISQSAIIGIAEGLIANNKVTVVLPYSCSGRAPSSPY
                     ESPYYPGLPNPTNSPYAFIDMDYVWMGDQVGWSSTIPPYPSSSNLPCSCQPSHSVQIM
                     SGSFLSGPFSGSTFIGYYENYKIIFAGLTGSWNASALAGANVYIPLPQAMYPYVTAYI
                     NGFYVYGTAMGYYLTSSNVSESLTSASFNGQFTSGPFLGAYVSFQLTGSATTVPYDYT
                     SSVAFTSSVLTALDVERPFSINLQNLQPTYKSGDIIKLNVFGRKKHPLKDFGILTQQV
                     QYLVPEYLPPTTYYALKDNQTDEIVVNFDSYTRVSCEYPGGNYFLIDTTGLPQERYFR
                     VLIRVEDGTLIDTIDTGKIFKITR*"
     gene            complement(249375..251354)
                     /locus_tag="S19_GE19_scaffold_2259_prodigal-single_305"
     CDS             complement(249375..251354)
                     /product="Conserved domain protein n=1 Tax=Prevotella sp.
                     CAG:1092 RepID=R5P9Q0_9BACT"
                     /codon_start=1
                     /transl_table=11
                     /translation="MATTVQKSFTPGSKDIRYLNRDFPQLREALINFAKVYYPNTYKD
                     FSPSSPGMMFIEQAAYVGDVLSYYTDYVFKEGTMESATERKNIIGLARYLGYKIKPST
                     AATGIVNLMQLCPSADDGMGNYYPDPQYMLTVNANTQFASSTNAYYILTSAVNFELSS
                     SSSPRIDQVYSRNDDGTPQYFLLTKQGSVSSGQIITKTVTVLTPSPYFQIPLEETNVL
                     QILDIYDSDNNRWYEVDYLAQGFVPIGVPNDAIYEGSLAQYKDSVPYILTYLKTSRKF
                     ITQVDENNLTTIYFGAGVNGVDDELVTFDSDLIGVGLTNINEVNVPLDPSSFLQNENY
                     GIAPQNTTLTIRYLIGGGLNSNCQADEIRNVVAATFDNPTEGLLPEQIDLLNTVQNSL
                     AVANPAPCTGGKDAETDDEIKLNAVANFAAQNRTVTQNDYLVRIYSLPAQYGTIAKAQ
                     VIPDTNLQAGVNKILVGVVDQTNVATVVDNSNNNYFRSLAYDNTNPFAINVYVLSYDA
                     NKNLIRPNPALVTNLITYLKQYRMLTDGVNIIDGYIINIGVNFTITVYKGYNKKDVLS
                     DCISAVQNFFDIDRWNFSQPINLSQLQLEIAKVDGVQSVVNLEIYNKTALDGNYSQVE
                     YDIATATKNGVIYPSVDPSIFEVKYPDSDIKGSVL*"
                     /db_xref="UniRef100_R5P9Q0"
                     /db_xref="A0A0F9PZT3_9ZZZZ"
                     /db_xref="mxa:MXAN_1840"
                     /db_xref="R5P9Q0_9BACT"
     gene            complement(251357..251776)
                     /locus_tag="S19_GE19_scaffold_2259_prodigal-single_306"
     CDS             complement(251357..251776)
                     /product="GPW/gp25 family protein n=1 Tax=Acidimicrobium
                     ferrooxidans (strain DSM 10331 / JCM 15462 / NBRC 103882
                     / ICP) RepID=C7M034_ACIFD"
                     /codon_start=1
                     /transl_table=11
                     /translation="MPLVKNTPIGIMLPIRAGNVGYFDQSTDTFTAYRMNIINLLRTR
                     PGERRMNPTFGCRLWNITFEPNDDFIAEKVQTTIKEDIAAWIPGITVSSIEVKYFEGD
                     QSTDLRDIYKLYIVVSFVIDSINASDSVELTLDINKV*"
                     /db_xref="UniRef100_C7M034"
                     /db_xref="A0A0F9T6N1_9ZZZZ"
                     /db_xref="afo:Afer_1418"
                     /db_xref="C7M034_ACIFD"
     gene            complement(251777..252472)
                     /locus_tag="S19_GE19_scaffold_2259_prodigal-single_307"
     CDS             complement(251777..252472)
                     /product="hypothetical protein"
                     /codon_start=1
                     /transl_table=11
                     /translation="MKKSEFTQLTQIIELLVAKEVRKQLPQVISEVFQNMMGGKSVVA
                     ESKQPITEAQEPVVEEEDPLEMKASLRELFSGGAPVTKRHLETGVNPTPRQPKNYVKD
                     PVLNQILNETRPLRETERLAGMAAYQGGYNPAIPPVPVMNMTGVGEMMPESELPSFAR
                     NMPEMKMAPQSSPATVPIREGQAPMAALPEGVSALDVARAGMLPQGAAVTEALTNYDR
                     MKKILDASKGKRH*"
     gene            complement(252494..254464)
                     /locus_tag="S19_GE19_scaffold_2259_prodigal-single_308"
     CDS             complement(252494..254464)
                     /product="hypothetical protein"
                     /codon_start=1
                     /transl_table=11
                     /translation="MSYWKDAPKNTRKLDSFGVATSHTAAQGGNREFYEVEMGVVLDI
                     VLDLKHPVFTGTHLYRHTIDTKRWPVDLTDAPPAEGDPDLSWVGRALVRPLVSGKLTE
                     KDQLKWAHPLDNNFSEYPLINETVALIEQGGTLYYTRKLNYHNWPNNNLDFTVEESVT
                     GKGNTILFGKGPYTGKMESKTNWKGDKGYHGFAGQYFYANPKVRAVRRWEGDMVVECR
                     HGSSIIMKAFDKNRGNDAGDPKLPDYKNSGNPMLILRNRQRKLLKEGEPLSLQHSPNP
                     CTVVGTKEEKNVGGNLEENINHDGSSVYMTCGLTESEWKTTCFKRMFHDEKDEEVAKF
                     KGPSSFVYPNPMKGDQIVVNTDRLVLSSRYEEILAYSKKRFGICTDNEFTVDAHQQMV
                     LTTHTKIVLNSPAIYLGEYDKTDEPVLLGQTTVNLLWDFLEMFKQHVHKHEHSHVDAG
                     DPSPRMTQEPTNPFIQQATALQVRLKSLLSRRVYVTGGGFSPGQNGASIPEGTPPVKI
                     DVGSGAGAPGGFKGQSHRIGAAEAAATYGGAVSSTFGPGGPASDSPPPGSPPNTPPPN
                     EEQKVEALKALPAAEKAAVAKGGGCGGRAARKEGIFAPKDGSTPVTSSAEVAKWDERN
                     ALLAKAGIVETDTNPPPDVNVDDWKTVVAGFK*"
     gene            complement(254466..254867)
                     /locus_tag="S19_GE19_scaffold_2259_prodigal-single_309"
     CDS             complement(254466..254867)
                     /product="Uncharacterized protein {ECO:0000313|EMBL
                     :KKN37160.1};  TaxID=412755 species="unclassified
                     sequences; metagenomes; ecological metagenomes.;"
                     source="marine sediment metagenome.;""
                     /codon_start=1
                     /transl_table=11
                     /translation="MSANLDFEVFDGKSFKDLCKEVVERSQSKKDQLDTLVSDLRTLI
                     KGPNDVGQFMPRIKELLEVGIKNDEQIVKLCAVVQRIQAAQIEATGGENTGLTEEEKE
                     QLMKAKMKELESLKEIQKEVEKPFLTPVPAK*"
                     /db_xref="A0A0F9PZS8_9ZZZZ"
     gene            complement(254928..255836)
                     /locus_tag="S19_GE19_scaffold_2259_prodigal-single_310"
     CDS             complement(254928..255836)
                     /product="Uncharacterized protein {ECO:0000313|EMBL
                     :KKN37159.1};  TaxID=412755 species="unclassified
                     sequences; metagenomes; ecological metagenomes.;"
                     source="marine sediment metagenome.;""
                     /codon_start=1
                     /transl_table=11
                     /translation="MRKHKTVTRRTRAQHRRKNRKVRKIQKKIVARKRHYRKKIAPIP
                     VVTISETPKLPRRRRSSNGSRMYFTQETEDAIILYNKTEDSALREQIFREKILQPFQK
                     LVENVFNTFKFSYFETGPQDVQKECLTHLVANMHKYDPTRCSKKDPKKKTKAFAYFSI
                     IAKHYLILLNNTNYKKFNQNVEISEDRDEHTVQLQADDKYYAHQEMTDFIRLIIEFWE
                     KNVEKIFTKQRDLNIANAVVELFRNTDRIDAFNKKALYLYIRDIASCKTQQITKVINR
                     MKQYHENIHRSYVDHGYINTDRYATA*"
                     /db_xref="A0A0F9Q3W2_9ZZZZ"
     gene            complement(255833..256123)
                     /locus_tag="S19_GE19_scaffold_2259_prodigal-single_311"
     CDS             complement(255833..256123)
                     /product="hypothetical protein"
                     /codon_start=1
                     /transl_table=11
                     /translation="MLTAFLIIGLVILLTAFVASCIIIHRLLKKIDLYEEWILDFKTD
                     LISTLEKMREIDKSVVFSDRVNEKGAFESDDQVGGVFKELLDLIEKLNQRTQ*"
     gene            complement(256129..256305)
                     /locus_tag="S19_GE19_scaffold_2259_prodigal-single_312"
     CDS             complement(256129..256305)
                     /product="hypothetical protein"
                     /codon_start=1
                     /transl_table=11
                     /translation="MRRLVIKKSPQDTMDQSDIKYVLDFLNDAISDKDWDKVEEAREA
                     LKEFLDSDETSLEE*"
     gene            complement(256397..257374)
                     /locus_tag="S19_GE19_scaffold_2259_prodigal-single_313"
     CDS             complement(256397..257374)
                     /product="hypothetical protein n=1 Tax=Verrucomicrobia
                     bacterium SCGC AAA300-N18 RepID=UPI000367ECE6"
                     /codon_start=1
                     /transl_table=11
                     /translation="MKDRILDRFVRFDVLLGLTALTIALVAAFFSVYGIATLFAGAFV
                     LTAIMASSLEIGKLVAVTYLYRYWNRTKGFLKAYLGIATVVLMLVTSLGIFGYLSAAY
                     QKSSIEFKAAQEKITMVEGQKVYMTDKISQAKSRIQTLNDMRKLQEARMNEVLTNAFL
                     TRNPIQLKQLQDQTAEIIKNADADIKAQQDTIQKTTDEIAAVDKQVNEMRFASAGKKD
                     IRTFQFVADQFGTTLDKVAKWFIFAIIFVFDPLAIALILAYNVVTFRKSEDTPEELTK
                     VELPKESPQVNPEPAPAAAPPSVTNEPTTTSDGKPIDGGLLKPRPKWLH*"
                     /db_xref="UniRef100_UPI000367ECE6"
                     /db_xref="A0A0F9PZS2_9ZZZZ"
                     /db_xref="aol:S58_69200"
                     /db_xref="UPI000367ECE6"
     gene            complement(257442..259520)
                     /locus_tag="S19_GE19_scaffold_2259_prodigal-single_314"
     CDS             complement(257442..259520)
                     /product="hypothetical protein"
                     /codon_start=1
                     /transl_table=11
                     /translation="MNLSHSIKISELDPIYSASILTEDFFPLVHSQSMTTYRATLEAI
                     GQLMTHSIYADTASYSAGAISASHADWADNSISASYAKTASWALNIPSVLSASWASRS
                     MIAGTADQALYASRSHDAWYATRSLDVDTSGRIYNFPYWNTVDGTPGTNGALQKYSPL
                     SAIPSWFSASWTWTAAGPLIIDSGSTLVIAPNSASYVPYYWFDQDPKFTLTRYNGQAN
                     MINANWGPGGLQSYWPITSQTFIGNDQRFWYFYTASNPSWPWTTNEYFSGSAGGPLSG
                     SWNTIPAMAGGISSSFNKKWVRIISADSWWTASFPQYGGASQHPAAGAMTMTYGNLGG
                     LIKLQANTPVGTDPIGGDKSNAQSTIWAHIFTGMWGSPPQITILSSNNYSRQLITALR
                     MGCGYGHDPVFYLDMLIDNTTAGDEYIRFEAQSFNGGIRFLSIPNWGPWLPIDTASND
                     VHYDWRHLTVPNAPGHYSGIDARYHRMSHYFQGQTVVINPTINEITQSGLAYAPNAST
                     LSLHVSGGINASERFYCNNNPGLTTKVTYGTTNLYFSGGILIDKYPPDTYVPPTSIPC
                     GTSLKYKGGQAMPSEQFFTLGSATGPVIVRYDMYINPDRLQVWFDGVVKYDTGYRGLN
                     TVKSIRDAGLVAHGSGSETSSPIYEPGQGQFTWYKDSATNYCMIQVFAPGAGTAWNYT
                     MSCPNGPLPT*"
     gene            complement(259524..261434)
                     /locus_tag="S19_GE19_scaffold_2259_prodigal-single_315"
     CDS             complement(259524..261434)
                     /product="hypothetical protein"
                     /codon_start=1
                     /transl_table=11
                     /translation="MANKRVSELSPILANELAYDDLLLLSDITAHESKKLMLQDLSSF
                     LLLDGRLTGSLHGTASYAMFAASASYVPMGSASYAPTSSWALNVATASYALAALSASY
                     SLSGSYVLTASYALTSSVQLVYSSAFADYARSASYLIYTPGFDNGTASFAITASYVLG
                     LAQVSCSYAQTSSWAWNAITASQALWSNNALTASTVQTASFLAFNGTPNGTASYALFT
                     QALAGGHRDFGVFAAITQSVSASNLDELAITPALGGFKSSSIEAYGTVRAPFTTSVDG
                     DIELFIVNRQTGESQSLDASAVSMAVGGTAPMSGTLRYPFTLRGDATLYGLYNVYVTA
                     SNGVFIEGSRTIRFKISSESDGVAVSSAEPMLFNTYPSNSILLFTSSFDGMDHQGSAS
                     QVIFSGSDDATALTIPPSSGVNNLYYTWTLSGLQYLNANNNLGITDLAGVPTGLVTMS
                     VASCSLFSLPALTNHTALGYVDCSNNGIQGQLYLPPSMSFLNCSYNPYLTLPIGLPQG
                     LQVFLAEGLSIGYTPFFMPDTITTMSFTNCPYLNSWLSPTFPTSLGRFTCDSSSLLIL
                     PGTIPAPLVYVNVGQSNVSPSTLGGMASGLVANGLNNGYFNFLNAPGSASAPGIIASI
                     TTLRSRGWTIVS*"
     gene            complement(261465..262250)
                     /locus_tag="S19_GE19_scaffold_2259_prodigal-single_316"
     CDS             complement(261465..262250)
                     /product="PhoH family protein n=1 Tax=Treponema
                     succinifaciens (strain ATCC 33096 / DSM 2489 / 6091)
                     RepID=F2NSC7_TRES6"
                     /codon_start=1
                     /transl_table=11
                     /translation="MKKRTQTAVPDLLQPPNDPKQDRSPIIPQRTKLKSVLKISQREL
                     TEKQQQFLALAADKSTKVIFVSGPAGTSKTFLAVLHALKMINEKRVSDLVYIRSVVEC
                     SDAKLGFLPGEADEKMAPYIQPLLDKLSEMLPKGDIDILLKEERVTGVPVGFLRGLNW
                     NAKVIIADEAQNMTFKELFTLITRTGEFSKVFILGDPEQSDINGKSGFIKMLGHFDDE
                     ESRQNGIHVFRFTEDDIVRSGLVQFIISKVRKEATTANPPNTK*"
                     /db_xref="UniRef100_F2NSC7"
                     /db_xref="tsu:Tresu_1666"
                     /db_xref="F2NSC7_TRES6"
     gene            complement(262201..262575)
                     /locus_tag="S19_GE19_scaffold_2259_prodigal-single_317"
     CDS             complement(262201..262575)
                     /product="hypothetical protein"
                     /codon_start=1
                     /transl_table=11
                     /translation="MVKKNKGTAQMKENELYILPSPNDEMRKFVAKFKVDMMEHVVSS
                     IEFAIENKLPIVEVFQFKNSPFVVTINAGEFEPNLFHIRKYFMDHEMYELCTKVDALC
                     EVLKRKNEKENPDSSTGPTPTS*"
     gene            complement(262671..262928)
                     /locus_tag="S19_GE19_scaffold_2259_prodigal-single_318"
     CDS             complement(262671..262928)
                     /product="hypothetical protein"
                     /codon_start=1
                     /transl_table=11
                     /translation="MGKKPRNHKAATPTPQTATSGQAEAKPAKYVVVRDGHRVSDREY
                     DSPTDPACLAEIQSWTKIAKEHSYGEKVVAVPYDSKKHRVW*"
     gene            complement(262903..263205)
                     /locus_tag="S19_GE19_scaffold_2259_prodigal-single_319"
     CDS             complement(262903..263205)
                     /product="hypothetical protein"
                     /codon_start=1
                     /transl_table=11
                     /translation="MKNALSDLPSIMLKCACHGEAIELSYWDEDDGEFWFAIWKHGFD
                     NRLCWREKIRWCWNIIRTGKPWGDNIILTPEQAQQVALFINQHLTPPKNGQETKKP*"
     gene            complement(263202..263498)
                     /locus_tag="S19_GE19_scaffold_2259_prodigal-single_320"
     CDS             complement(263202..263498)
                     /product="hypothetical protein"
                     /codon_start=1
                     /transl_table=11
                     /translation="MPTHEIGIFFLLISLFLPRFTLFFWWLTGNLPYNTTPFAADAIC
                     AIFLPRVLVLVYIYQNYGFSPWFWIHLVALLIAWTWNFLKFNENMEKLKKLADR*"
                     /db_xref="gma:AciX8_3689"
     gene            complement(263519..263719)
                     /locus_tag="S19_GE19_scaffold_2259_prodigal-single_321"
     CDS             complement(263519..263719)
                     /product="hypothetical protein"
                     /codon_start=1
                     /transl_table=11
                     /translation="MTHEAERHHIYHRLESILGLEKAKELVWLMDRHSETMVLETLRQ
                     YSKRDPSKRDLTSSPTCDKLCA*"
     gene            complement(263724..263814)
                     /locus_tag="S19_GE19_scaffold_2259_prodigal-single_trna_48"
     tRNA            complement(263724..263814)
                     /product="Ser"
     gene            complement(263819..263907)
                     /locus_tag="S19_GE19_scaffold_2259_prodigal-single_trna_47"
     tRNA            complement(263819..263907)
                     /product="Ser"
     gene            complement(264092..264165)
                     /locus_tag="S19_GE19_scaffold_2259_prodigal-single_trna_46"
     tRNA            complement(264092..264165)
                     /product="Gln"
     gene            complement(264196..264939)
                     /locus_tag="S19_GE19_scaffold_2259_prodigal-single_322"
     CDS             complement(264196..264939)
                     /product="Adenylylsulfate kinase-like kinase n=1 Tax
                     =Microvirga sp. WSM3557 RepID=I4Z327_9RHIZ"
                     /codon_start=1
                     /transl_table=11
                     /translation="MKKVLIMGLPRSGKTTLARELAPLLGAVLFDADEVRKNVNVDLG
                     FKEHDRVEQARRMGWLCDRVVEAGHYAIASFICPTIATRRAFGPCFLVWMNTIEKCQY
                     QDTNQIFEKPVFPDYELQSLQYTPFEVAKVLRDRLLGTTPRSLFIGRWQPFHEGHKQL
                     IETALNEGKKVVVGIRDTPISKDNPFTVKDREIMIKRALDNRVETCIIPDIDEICVGR
                     KVGYGIREIVLPENVQKISGTEERKNMTV*"
                     /db_xref="UniRef100_I4Z327"
                     /db_xref="I4Z327_9RHIZ"
                     /db_xref="hlr:HALLA_00275"
     gene            complement(265005..265553)
                     /locus_tag="S19_GE19_scaffold_2259_prodigal-single_323"
     CDS             complement(265005..265553)
                     /product="hypothetical protein"
                     /codon_start=1
                     /transl_table=11
                     /translation="MTKQNIRMKKFAKLFGVVGLALSLFVAGCTTLTVDKVKTIAVVV
                     QQTSQQAASYAIQQDARNATYFRLASTSIDHFVVGNDLSPTAFQNALSQVQGMSNQWV
                     SLGVSAVVVTYDVAYSQYVIGQVNSQTNAVILLNAVNNGFKVALGQTNVVPLLAKQAP
                     DFLKGNKVDKELLRARVTAARK*"
     gene            complement(265579..265652)
                     /locus_tag="S19_GE19_scaffold_2259_prodigal-single_trna_45"
     tRNA            complement(265579..265652)
                     /product="Ala"
     gene            complement(266280..266354)
                     /locus_tag="S19_GE19_scaffold_2259_prodigal-single_trna_44"
     tRNA            complement(266280..266354)
                     /product="Ala"
     gene            266363..266545
                     /locus_tag="S19_GE19_scaffold_2259_prodigal-single_324"
     CDS             266363..266545
                     /product="hypothetical protein"
                     /codon_start=1
                     /transl_table=11
                     /translation="MPSFTLHYKQHGLLRLSFNVRQVRHGEDESSNFLGCSVHLKLVA
                     EGRVSIYFYAFSVPSL*"
     gene            complement(266648..267091)
                     /locus_tag="S19_GE19_scaffold_2259_prodigal-single_325"
     CDS             complement(266648..267091)
                     /product="Cytidyltransferase-related domain protein n=1
                     Tax=Microscilla marina ATCC 23134 RepID=A1ZXZ8_9BACT"
                     /codon_start=1
                     /transl_table=11
                     /translation="MKRIGLYPGSFDPFHIGHLDIVRQAQKVFDEIIVIRAVNPDKKA
                     PESKLPEDFLRDMKVKVTVQSGLVTDYVKAWEKDGHDVTLIRGLRSGADLAYEQNLVA
                     FMRSMHPEIKVVFFLCDPKYQHISSSALRGIRQFSEDEYRKYALG*"
                     /db_xref="UniRef100_A1ZXZ8"
                     /db_xref="A1ZXZ8_9BACT"
                     /db_xref="hhl:Halha_1209"
     gene            complement(267088..267603)
                     /locus_tag="S19_GE19_scaffold_2259_prodigal-single_326"
     CDS             complement(267088..267603)
                     /product="hypothetical protein"
                     /codon_start=1
                     /transl_table=11
                     /translation="MSLLDKFYEWTNYKFRPFSHYWWRDLWYQQISSRLWPRQKWITK
                     KIPRTWVDKDTLLEIVVLESLKHYCAEDGEDCFNVLSCDSPEWQAEFMRQVRHHNELA
                     TQKLVALQKELDAEWDSVPHRSLEDIQKGTSKDDYDKMYGKIDRLEKEIYDLQTEIMV
                     WVVKNRNGLWT*"
     gene            complement(267605..268063)
                     /locus_tag="S19_GE19_scaffold_2259_prodigal-single_327"
     CDS             complement(267605..268063)
                     /product="hypothetical protein"
                     /codon_start=1
                     /transl_table=11
                     /translation="MIYWLIGQPGCGKTTLAKRLAEKLISIQRPTIHLDGDALRSIFA
                     VPYNKETLGKEWRIEQTRILQRFVAYIADQGINVVVSTVNPYKAVREEFKKSRKDVRE
                     IHVWSEDLLTRKDKWVKDFEEPLAEAHIGIKTGGKFNEDHSFAVMWSLLN*"
     gene            complement(268105..268758)
                     /locus_tag="S19_GE19_scaffold_2259_prodigal-single_328"
     CDS             complement(268105..268758)
                     /product="hypothetical protein"
                     /codon_start=1
                     /transl_table=11
                     /translation="MKLLTSLILGLVLGYSSIAQSLTVATTNVYSIRFLDNSQYTNVM
                     VICDFGEVINVDDNFQGVDIGAYQTPRHFMENRTVMTFDLRGIPSKMSNNPISKVTLT
                     VPLQNQDNGLTNGVIDIYAFYGVTQATTNNWTAGTYYKSFPDSPDLQNVDVTSLVRSA
                     VNAGYTNLNLRMSTTKTNSSYVFVSPSWHTNKTALSVSYSPIVLPQSPTNVRVLAMF*"
     gene            complement(268770..268843)
                     /locus_tag="S19_GE19_scaffold_2259_prodigal-single_trna_43"
     tRNA            complement(268770..268843)
                     /product="Ala"
     gene            complement(268914..269324)
                     /locus_tag="S19_GE19_scaffold_2259_prodigal-single_329"
     CDS             complement(268914..269324)
                     /product="hypothetical protein"
                     /codon_start=1
                     /transl_table=11
                     /translation="MKKLLIAIAIIGLAFLMEAAETNTTFLKVLFPNTPTNVATCKVY
                     YGSVAGQLTNTVAATNQPIYGSILAFGDCGTRVLTQPQWTAVRIDGLLVGSPFFYGCT
                     VIDTNGVECPMYGITTCEFIVPKRPLVPLKLGAH*"
     gene            complement(269619..270098)
                     /locus_tag="S19_GE19_scaffold_2259_prodigal-single_330"
     CDS             complement(269619..270098)
                     /product="hypothetical protein"
                     /codon_start=1
                     /transl_table=11
                     /translation="MKTKILELRRKGKTYREISELLNVGMQKVEYYCNPDRKEMLRQA
                     ARKYRKGNPLFKKVSSFHGITKHKVPSFTYREFLKHIGETPVCYITKVPINLGCPKSY
                     SVDHIIPNSKGGTNSIDNAGLIRWEINQMKRDKTPDEFFALCKEVLEANGYRVEKTV*"
     gene            complement(270261..270587)
                     /locus_tag="S19_GE19_scaffold_2259_prodigal-single_331"
     CDS             complement(270261..270587)
                     /product="hypothetical protein"
                     /codon_start=1
                     /transl_table=11
                     /translation="MKMPKFDTLIVSAKLFCVFAGTSLLTLQTGLGQWSNAESDPSLV
                     QWVMIIGGSLGTGLTATGAFLSNAFGNYLQGQNGNGNGNGNGGQPLPENKPLTTPKKP
                     DTLAPE*"
     gene            complement(270593..270677)
                     /locus_tag="S19_GE19_scaffold_2259_prodigal-single_trna_42"
     tRNA            complement(270593..270677)
                     /product="Leu"
     gene            complement(270680..270910)
                     /locus_tag="S19_GE19_scaffold_2259_prodigal-single_332"
     CDS             complement(270680..270910)
                     /product="hypothetical protein"
                     /codon_start=1
                     /transl_table=11
                     /translation="MWIKICPTCNGTGQQDGGVCPTCNGAGIVQSADPADQYNVGFVD
                     ANGVKHVLSMPNDGTVQPWMTDPPHDDWKRIT*"
     gene            complement(270952..271320)
                     /locus_tag="S19_GE19_scaffold_2259_prodigal-single_333"
     CDS             complement(270952..271320)
                     /product="hypothetical protein"
                     /codon_start=1
                     /transl_table=11
                     /translation="MTRQEKLTAILERLQKKGADIDGAHISAMVITGYLCDLAKMGLI
                     ESAWEMTPVGRTITAVCEEFDWKPDDDEIKAFVMEMIDRREQPPFMFMLKKYRDDREG
                     LAEDFKKAKAQMGDEPPTFS*"
     gene            complement(271317..271613)
                     /locus_tag="S19_GE19_scaffold_2259_prodigal-single_334"
     CDS             complement(271317..271613)
                     /product="hypothetical protein"
                     /codon_start=1
                     /transl_table=11
                     /translation="MSSIYPQEGKGYYVEFERGDKKGEFTLFLRQFMYTDEQLAEWEK
                     KSPKDIAMLRMCNEVHPWNIFTATYGPDGCMPDRRWVEWMVDALNEKLQKDQSV*"
     gene            complement(271619..271696)
                     /locus_tag="S19_GE19_scaffold_2259_prodigal-single_trna_41"
     tRNA            complement(271619..271696)
                     /product="Pro"
     gene            complement(271786..272085)
                     /locus_tag="S19_GE19_scaffold_2259_prodigal-single_335"
     CDS             complement(271786..272085)
                     /product="hypothetical protein"
                     /codon_start=1
                     /transl_table=11
                     /translation="MAKEVEQKRIELARQVVLERAKKDAEFAADVLKAVGENLPKEIK
                     EACEETIKNQPIVGGDETYKLTKEVQLDGGGTILVDPNEEIMDGPDSAIDIPPKA*"
     gene            complement(272140..272565)
                     /locus_tag="S19_GE19_scaffold_2259_prodigal-single_336"
     CDS             complement(272140..272565)
                     /product="hypothetical protein n=1 Tax=Methylovulum
                     miyakonense RepID=UPI000366953C"
                     /codon_start=1
                     /transl_table=11
                     /translation="MKTLFALLLGLSLLMTGCSTPNRCVYVGSGTILGFDVSASPATQ
                     TPQATLAYKRVEIAIVPVTTNGVVPDVLMDFSFKSDLFSSAGGIYSRIAVGPNATTHA
                     PAALMMAKSRSGQMPSLGVETNKTGAVQLLLPLNVSPNK*"
                     /db_xref="UniRef100_UPI000366953C"
                     /db_xref="G3IY18_9GAMM"
                     /db_xref="UPI000366953C"
     gene            complement(272562..272861)
                     /locus_tag="S19_GE19_scaffold_2259_prodigal-single_337"
     CDS             complement(272562..272861)
                     /product="hypothetical protein"
                     /codon_start=1
                     /transl_table=11
                     /translation="MKLKLIAAALGLLLMTGCIPLRTNGTTHYVVIGFGVVSVNNTNQ
                     AVAQVTKATVLGGYASEHGGGIGFSTQNRIMVNTNQDLTIEVNSVPFKSMKVNVQ*"
     gene            complement(272866..272939)
                     /locus_tag="S19_GE19_scaffold_2259_prodigal-single_trna_40"
     tRNA            complement(272866..272939)
                     /product="Pseudo"
     gene            complement(273014..273286)
                     /locus_tag="S19_GE19_scaffold_2259_prodigal-single_338"
     CDS             complement(273014..273286)
                     /product="hypothetical protein"
                     /codon_start=1
                     /transl_table=11
                     /translation="MCPTREWNLVKRAQEGKESVNLQIKLWSEGVWDRQLGCPLFYPE
                     EIFEYCRGYPKWVFKSVMEQTKKRVMTDLGWIPTWLKRGDTLGDLT*"
     gene            complement(273409..273636)
                     /locus_tag="S19_GE19_scaffold_2259_prodigal-single_339"
     CDS             complement(273409..273636)
                     /product="hypothetical protein"
                     /codon_start=1
                     /transl_table=11
                     /translation="MTDPGLRCEYHDYVNGRCTHCGKVRIRHGIAIIGDKQETVEAIG
                     TAIVRLSKRRKEDAMTMLNALSIGRQKGRSS*"
     gene            complement(273633..273839)
                     /locus_tag="S19_GE19_scaffold_2259_prodigal-single_340"
     CDS             complement(273633..273839)
                     /product="hypothetical protein"
                     /codon_start=1
                     /transl_table=11
                     /translation="MRYNEKADKFLESFYDLVGAKTWEQKLAVLEMKLGKSNFSHDPT
                     PEQKVGCYEYELLEQQGLIELTLV*"
     gene            complement(273844..273917)
                     /locus_tag="S19_GE19_scaffold_2259_prodigal-single_trna_39"
     tRNA            complement(273844..273917)
                     /product="Val"
     gene            complement(273908..274117)
                     /locus_tag="S19_GE19_scaffold_2259_prodigal-single_341"
     CDS             complement(273908..274117)
                     /product="hypothetical protein"
                     /codon_start=1
                     /transl_table=11
                     /translation="MRWLRNLLNPRYAWYVVVSDDCMKDIQHRIFLDEKTLNRWVHMM
                     TKEEGAKHEVVLIKQCKLLANNAGD*"
     gene            complement(274120..274464)
                     /locus_tag="S19_GE19_scaffold_2259_prodigal-single_342"
     CDS             complement(274120..274464)
                     /product="hypothetical protein"
                     /codon_start=1
                     /transl_table=11
                     /translation="MAKKKLRKVKFPPAVVQQWITFMDYFATGEGRTLEINFCYADTK
                     EEAIEKHLDRFYGQDTGARNYFGVGVEACALQSARAKEVISAIFNKPEVVLDTLKDAG
                     GQFFWRFHFNYS*"
     gene            complement(274469..274560)
                     /locus_tag="S19_GE19_scaffold_2259_prodigal-single_trna_38"
     tRNA            complement(274469..274560)
                     /product="Ser"
     gene            complement(274504..274929)
                     /locus_tag="S19_GE19_scaffold_2259_prodigal-single_343"
     CDS             complement(274504..274929)
                     /product="Putative uncharacterized protein n=1 Tax
                     =Bacillus phage BCP78 RepID=G9J228_9CAUD"
                     /codon_start=1
                     /transl_table=11
                     /translation="MNSRKQGDVGTGYAVAYFLSQGYTVAIPMSDSQTYDLVIERKGR
                     FNRVQCKTSFKKNKNGSYQVELRTISNTRGKKLEIRKPSKDNFDVLFVTDGDGNMYTF
                     PSSEIDGHGSISLAIRQQNVVGKLAESGLMRHGANVVCP*"
                     /db_xref="UniRef100_G9J228"
                     /db_xref="nou:Natoc_0196"
                     /db_xref="87846038"
                     /db_xref="G9J228_9CAUD"
     gene            complement(274907..275125)
                     /locus_tag="S19_GE19_scaffold_2259_prodigal-single_344"
     CDS             complement(274907..275125)
                     /product="hypothetical protein"
                     /codon_start=1
                     /transl_table=11
                     /translation="MKILDRFMNEVTPAPDWLVERMDKLSKMPPPTLEEVETQFSASA
                     AQRRILDEIPVVSQEEFVKVLYEQPKTR*"
     gene            complement(275215..275292)
                     /locus_tag="S19_GE19_scaffold_2259_prodigal-single_trna_37"
     tRNA            complement(275215..275292)
                     /product="Val"
     gene            complement(275477..275851)
                     /locus_tag="S19_GE19_scaffold_2259_prodigal-single_345"
     CDS             complement(275477..275851)
                     /product="Tax=RIFCSPHIGHO2_02_FULL_RIF_OD1_06_34_9_curated"
                     /codon_start=1
                     /transl_table=11
                     /translation="MRNTQRKGDIAKSKAIEKFTHFGYDVGILITESASYDILVDVNG
                     SVKRVQVKYNNDKEKCVQLRRIHSNSKGYVVKKYEDNSYDWIYVLYGDGSEYLIKQCL
                     AGRSTVTLNDSMLFEKQLEMVG*"
                     /db_xref="87728067"
     gene            complement(275986..276462)
                     /locus_tag="S19_GE19_scaffold_2259_prodigal-single_346"
     CDS             complement(275986..276462)
                     /product="Heat shock protein Hsp20 n=7 Tax=Clostridium
                     thermocellum RepID=A3DK41_CLOTH"
                     /codon_start=1
                     /transl_table=11
                     /translation="MLPTKLVTPWSPATVFNKDEFLIPFSTLFDDFFNDSFDVLGKDF
                     FNKGTYPKVDVRDEEKQLVIEAEVPGLKKEQVKVELEGGILRIKGEKKEVDESKTKSY
                     VHRELKHSAFCRSFAIGKNIDADKITSKFENGVLEIVLPKREPDPKPVAVKQIAIQ*"
                     /db_xref="UniRef100_A3DK41"
                     /db_xref="ctx:Clo1313_0678"
                     /db_xref="A3DK41_CLOTH"
     gene            complement(276571..276969)
                     /locus_tag="S19_GE19_scaffold_2259_prodigal-single_347"
     CDS             complement(276571..276969)
                     /product="hypothetical protein"
                     /codon_start=1
                     /transl_table=11
                     /translation="MHYSHGIIQYDEKGHWVKVLVDQDLVDYYYSLIPKYHRVILPRW
                     MAHVSVVRPEDGVTDLSNWGKHHGEIARFVYDPTILYEKGFWWFNLWSVEMENIRREL
                     GLSCKSRITIPPPGYVKCFHCTIGKDVEIA*"
     gene            complement(276948..277598)
                     /locus_tag="S19_GE19_scaffold_2259_prodigal-single_348"
     CDS             complement(276948..277598)
                     /product="Uncharacterized protein n=1 Tax=Rubrivivax
                     gelatinosus S1 RepID=L8BA36_RUBGE"
                     /codon_start=1
                     /transl_table=11
                     /translation="MRYFAQLDQDAWVESIFPKGYKGFFVDIGAATGTWISNSYHLEK
                     DLGWSGICVEPMPEAFEKLKKDRQCQTFNLAVDDKNGMAKFTIKGEMSQIVFENDADN
                     RDIWGGGPSGQIVEIETVTPAELLKRAGAPVDIDYLSLDTEGNERHILAVFPFHQYRV
                     KAITVEHNAHRQGPDRKNSIKCTLLAHGFVIAREDVEGFEDWYIHPENMKCITPTA*"
                     /db_xref="UniRef100_L8BA36"
                     /db_xref="L8BA36_RUBGE"
                     /db_xref="saga:M5M_02640"
     gene            complement(277612..277685)
                     /locus_tag="S19_GE19_scaffold_2259_prodigal-single_trna_36"
     tRNA            complement(277612..277685)
                     /product="Gln"
     gene            complement(277692..277767)
                     /locus_tag="S19_GE19_scaffold_2259_prodigal-single_trna_35"
     tRNA            complement(277692..277767)
                     /product="Arg"
     gene            complement(277745..278218)
                     /locus_tag="S19_GE19_scaffold_2259_prodigal-single_349"
     CDS             complement(277745..278218)
                     /product="Bacteriophage protein n=1 Tax=Gloeobacter
                     kilaueensis JS1 RepID=U5QIB4_9CYAN"
                     /codon_start=1
                     /transl_table=11
                     /translation="MKTCCRCKNEKDIEAFGINNSNPDGRQKYCRECKRGIARKWYNS
                     SCKDAHIANVRKNNRRYRKIAQDLVWEYLKQHPCVDCGQTDPIVLEFDHKNGKTKEDE
                     ISRLVSQCGGLGKLQREMKKCQVLCSYCHKRKTAKQFRHWKYLKSLEECSRSSNG*"
                     /db_xref="UniRef100_U5QIB4"
                     /db_xref="A0A0G1FCN1_9BACT"
                     /db_xref="glj:GKIL_2486"
                     /db_xref="U5QIB4_9CYAN"
     gene            complement(278275..278544)
                     /locus_tag="S19_GE19_scaffold_2259_prodigal-single_350"
     CDS             complement(278275..278544)
                     /product="hypothetical protein"
                     /codon_start=1
                     /transl_table=11
                     /translation="MLTDSQMEQLKAEISPTQHKALITGWIAFWPWDLFWTLTGDFFN
                     MIYDALSGVFQNISNRALAKFSVKPPEKREVITNDEPSVRRSRSY*"
     gene            complement(278662..278838)
                     /locus_tag="S19_GE19_scaffold_2259_prodigal-single_351"
     CDS             complement(278662..278838)
                     /product="hypothetical protein"
                     /codon_start=1
                     /transl_table=11
                     /translation="MIESLLAALAFGTFWFWLIFAIASIIIIACVENEHYPTPSIVAI
                     LLAVIYWKAIVALP*"
     gene            278908..279240
                     /locus_tag="S19_GE19_scaffold_2259_prodigal-single_352"
     CDS             278908..279240
                     /product="hypothetical protein"
                     /codon_start=1
                     /transl_table=11
                     /translation="MWPRSTMTLWASRTFGWRKWCFAIWTPWSTKFLTATELFATTEL
                     FALLNFMHGRTFWTLGCFLFFLSKCSRGNCQHCCEYDCLQHMIIPFTLYMRKSPTESA
                     KISQRTYT*"
     gene            complement(279322..279398)
                     /locus_tag="S19_GE19_scaffold_2259_prodigal-single_trna_34"
     tRNA            complement(279322..279398)
                     /product="Arg"
     gene            complement(279370..279759)
                     /locus_tag="S19_GE19_scaffold_2259_prodigal-single_353"
     CDS             complement(279370..279759)
                     /product="hypothetical protein"
                     /codon_start=1
                     /transl_table=11
                     /translation="MRTWIEQKPNTKNCGVIAVAVLAEISIKDAASAIGKNGATTTKQ
                     LAKALRLLGFDCPDRCQRKPRPPLGIGHLTDLKRKGGWHWVVIDGDKIYDGANGKPDG
                     TVEWKKGWKLTSYLPVTKRADGETGLS*"
     gene            complement(279756..280247)
                     /locus_tag="S19_GE19_scaffold_2259_prodigal-single_354"
     CDS             complement(279756..280247)
                     /product="UPI0003D69D78 related cluster n=1 Tax=unknown
                     RepID=UPI0003D69D78"
                     /codon_start=1
                     /transl_table=11
                     /translation="MRNRTSPIWKLTKTEFNSVCRQHTSLAQIIRSFGLEAEAGNYNT
                     LKRRIREDAVDISHIQMGLNSNRGRRFVRKYTQENIVDAINNGVIKDNSTLRKMVRKW
                     DLIPSGVCAICNKKPYWNGKPLTFVLDHINGKHSDHRLNNLRFLCPNCNSQTPTFSGR
                     NRK*"
                     /db_xref="UniRef100_UPI0003D69D78"
                     /db_xref="A0A081C8I7_9BACT"
                     /db_xref="rpy:Y013_00215"
                     /db_xref="UPI0003D69D78"
     gene            complement(280305..280383)
                     /locus_tag="S19_GE19_scaffold_2259_prodigal-single_trna_33"
     tRNA            complement(280305..280383)
                     /product="Glu"
     gene            complement(280450..280614)
                     /locus_tag="S19_GE19_scaffold_2259_prodigal-single_355"
     CDS             complement(280450..280614)
                     /product="hypothetical protein"
                     /codon_start=1
                     /transl_table=11
                     /translation="MSNQKRIKHEQEYIEFLERRLKSAHFKANVSPEEFAKTETKLKK
                     ARLVLRVLQK*"
     gene            complement(280586..281299)
                     /locus_tag="S19_GE19_scaffold_2259_prodigal-single_356"
     CDS             complement(280586..281299)
                     /product="hypothetical protein"
                     /codon_start=1
                     /transl_table=11
                     /translation="MILCPHQGLCNRLENVFSHIGETRARGETLTLIWQDNAECTGNF
                     YDFFLPIEGLEIVDIPVPENHKQVWTPMTPSFYELMGRELKPTEMVQSKTKEWTDLMG
                     EFIAAHVRHTDFIYWADYAFKIDIKSNRHFFAFIDEHLPDTKIFLASDNAADQGGFRR
                     RYGERVFFNPITPSQNRRKTTLQEAVIDLFVCVAAKDFLGTRCSSFSKTILTLRNEID
                     KIFTPYYNPPHVKSEKNQT*"
     gene            complement(281391..281621)
                     /locus_tag="S19_GE19_scaffold_2259_prodigal-single_357"
     CDS             complement(281391..281621)
                     /product="hypothetical protein"
                     /codon_start=1
                     /transl_table=11
                     /translation="MADTLRSERRAERHVGSTPSNSTNFYMKGKYTQRRIKAQKGSSC
                     AMCKPWKHGWSDKKTINDVRKAVDAEEQVKEI*"
     gene            complement(281552..281635)
                     /locus_tag="S19_GE19_scaffold_2259_prodigal-single_trna_32"
     tRNA            complement(281552..281635)
                     /product="Leu"
     gene            complement(281637..281714)
                     /locus_tag="S19_GE19_scaffold_2259_prodigal-single_trna_31"
     tRNA            complement(281637..281714)
                     /product="Pro"
     gene            complement(281983..282450)
                     /locus_tag="S19_GE19_scaffold_2259_prodigal-single_358"
     CDS             complement(281983..282450)
                     /product="Putative HNH endonuclease 2 n=1 Tax=Bacillus
                     phage BCU4 RepID=J9PQQ3_9CAUD"
                     /codon_start=1
                     /transl_table=11
                     /translation="MRCDKCKSFFPTKIKVDGVVKNLQNRRYCLDCSPFKQHNTRPIL
                     DGPLPIKHCRICGKPLPDNRRNVCGSCCVIKAQRKRKIKAVQFYGGKCIGCGYNKCPG
                     VLTFDHRDPSIKEVSPSYAIMKWSWERAKKELDKCDLLCSNCHGERHWMQYVE*"
                     /db_xref="UniRef100_J9PQQ3"
                     /db_xref="J9PQQ3_9CAUD"
                     /db_xref="oac:Oscil6304_2169"
     gene            complement(282497..282574)
                     /locus_tag="S19_GE19_scaffold_2259_prodigal-single_trna_30"
     tRNA            complement(282497..282574)
                     /product="Lys"
     gene            complement(282576..282836)
                     /locus_tag="S19_GE19_scaffold_2259_prodigal-single_359"
     CDS             complement(282576..282836)
                     /product="hypothetical protein"
                     /codon_start=1
                     /transl_table=11
                     /translation="MGTPHREGCGYSKAMTLNLKFEEKDFETLRTFDKAVKRQLGPNV
                     YVGTDNLCFFFDYPKELAARLRPMYHGNQLEFELESSLPDAK*"
     gene            complement(282791..282952)
                     /locus_tag="S19_GE19_scaffold_2259_prodigal-single_360"
     CDS             complement(282791..282952)
                     /product="hypothetical protein"
                     /codon_start=1
                     /transl_table=11
                     /translation="MKIKMHYLGKQKNKAACGRKKVHLTDNYREITCGRCLATWAHRT
                     VKAAVTAKP*"
     gene            complement(283083..283328)
                     /locus_tag="S19_GE19_scaffold_2259_prodigal-single_361"
     CDS             complement(283083..283328)
                     /product="hypothetical protein"
                     /codon_start=1
                     /transl_table=11
                     /translation="MVYNVGMIKTYTLEDKKPDFKYGDAVKVDMAHLGSKGVLPGRVV
                     GRGSIHVIDMWLIEFEKDFGPMYPYRVFSVPHVAILK*"
     gene            complement(283369..283453)
                     /locus_tag="S19_GE19_scaffold_2259_prodigal-single_trna_29"
     tRNA            complement(283369..283453)
                     /product="Undet"
     gene            complement(283440..283949)
                     /locus_tag="S19_GE19_scaffold_2259_prodigal-single_362"
     CDS             complement(283440..283949)
                     /product="hypothetical protein n=1 Tax=Pseudonocardia sp.
                     P1 RepID=UPI0001FFECB7"
                     /codon_start=1
                     /transl_table=11
                     /translation="MRTNKIESDIDAFREIVRGAFSFNDVRIKLGYKPSGGIQKYLRI
                     ACVKHGISTAHFTGQLWSKGKTSVEDPRIDKAASRNRLPFNKIFCKNSIYKGNNQGML
                     KRLIAEGIKEYKCEECGLSEWRGKPLTLQVDHINGDKIDNRIVNLKVLCPNCHSQTST
                     FGNKKRACG*"
                     /db_xref="UniRef100_UPI0001FFECB7"
                     /db_xref="A0A0F8WUS7_9ZZZZ"
                     /db_xref="hym:N008_10620"
                     /db_xref="UPI0001FFECB7"
     gene            complement(284242..284562)
                     /locus_tag="S19_GE19_scaffold_2259_prodigal-single_363"
     CDS             complement(284242..284562)
                     /product="Kelch repeat-containing protein n=1 Tax
                     =Chthoniobacter flavus Ellin428 RepID=B4D858_9BACT"
                     /codon_start=1
                     /transl_table=11
                     /translation="MIIYKLFNSGSSPMDWHLSSSAAWITAAPSSGIIYPSSTGSVNV
                     YTNAAANTLPVGTYSASLQFVNDTNPAVITRVITLTVTPFTILEVVPITPESFTGHVG
                     GPFG*"
                     /db_xref="UniRef100_B4D858"
                     /db_xref="X0TQW2_9ZZZZ"
                     /db_xref="B4D858_9BACT"
     gene            complement(285231..285321)
                     /locus_tag="S19_GE19_scaffold_2259_prodigal-single_trna_28"
     tRNA            complement(285231..285321)
                     /product="Lys"
     gene            complement(285323..285396)
                     /locus_tag="S19_GE19_scaffold_2259_prodigal-single_trna_27"
     tRNA            complement(285323..285396)
                     /product="Pseudo"
     gene            285628..285960
                     /locus_tag="S19_GE19_scaffold_2259_prodigal-single_364"
     CDS             285628..285960
                     /product="hypothetical protein"
                     /codon_start=1
                     /transl_table=11
                     /translation="MRFFAPFREDRRLIQTRLPPDMVGSEGFEPTYSGSKHVVSLYAS
                     KVAPPIGIEPTSLDFQSEAELPARRRDKSKIVIETTVSKLNNMVIQLLILSSCFLNSI
                     TLFFRDWR*"
     gene            complement(285820..286497)
                     /locus_tag="S19_GE19_scaffold_2259_prodigal-single_365"
     CDS             complement(285820..286497)
                     /product="hypothetical protein"
                     /codon_start=1
                     /transl_table=11
                     /translation="MDNPAYIFLHIHKTAGTTLRTIVVQRFEEPNVYETYDKQLTEPD
                     DKALSAKVFYGHNCWYGIHEIIKRDCQYITFLRDPYERLVSLWYHHWLMYLRAKNVEL
                     KFDDFFGFLESTSMINTITQHPTTRTNTLENAKWILSQYSFIGLMETFDKDVKQLFPN
                     AKIVTINVNSEKAKHFDLTLPPITEEQSDRIQKATRQDQELYDHVVQLRNSGFNDNFR
                     LIPSASR*"
     gene            complement(286521..286595)
                     /locus_tag="S19_GE19_scaffold_2259_prodigal-single_trna_26"
     tRNA            complement(286521..286595)
                     /product="Phe"
     gene            complement(286706..286780)
                     /locus_tag="S19_GE19_scaffold_2259_prodigal-single_trna_25"
     tRNA            complement(286706..286780)
                     /product="Arg"
     gene            complement(286787..286862)
                     /locus_tag="S19_GE19_scaffold_2259_prodigal-single_trna_24"
     tRNA            complement(286787..286862)
                     /product="His"
     gene            286888..287805
                     /locus_tag="S19_GE19_scaffold_2259_prodigal-single_366"
     CDS             286888..287805
                     /product="hypothetical protein"
                     /codon_start=1
                     /transl_table=11
                     /translation="MVLPFHTAYNPWTLLCESTFPEDQELAALKSVMDGEKASKKYLK
                     AGMEKINARTLYDIIVWGLRTGIIHDKPIKGVHPEMFRKEGFYEGYPMWYFILNQIVT
                     GNKPDLPKSQIEHYQKWIDQKFNLNGTDAQRIRFALAALSPIEPPKKTQADWRPWTKS
                     TTSLMRIPQTHTGADIDPEGSITKETPVLPALKLLGIKKDEIPKARSRSESGSFWNRS
                     HETLYHMLELAKQRRDGLIKKLHPFANRIPQNPDQEKQSKMAEKQLAVINAAWDRIRM
                     LFARNGYTLPGDEELLRTHAKRLYIPGRR*"
     gene            complement(288040..288192)
                     /locus_tag="S19_GE19_scaffold_2259_prodigal-single_367"
     CDS             complement(288040..288192)
                     /product="hypothetical protein"
                     /codon_start=1
                     /transl_table=11
                     /translation="MIFCLAYSGSTILNKANDKVGRLGFVYDISREYILVSAPKDTIK
                     TSYIVR*"
     gene            complement(288764..288967)
                     /locus_tag="S19_GE19_scaffold_2259_prodigal-single_368"
     CDS             complement(288764..288967)
                     /product="hypothetical protein"
                     /codon_start=1
                     /transl_table=11
                     /translation="MKYQYSLKVVDTPEVLNEISTRMMWFDGKGQIIQVADGIVLNFD
                     GDKDGMVRFLQNKHPNAIITDFQ*"
     gene            complement(288972..289047)
                     /locus_tag="S19_GE19_scaffold_2259_prodigal-single_trna_23"
     tRNA            complement(288972..289047)
                     /product="Asn"
     gene            complement(289038..289397)
                     /locus_tag="S19_GE19_scaffold_2259_prodigal-single_369"
     CDS             complement(289038..289397)
                     /product="Putative HNH endonuclease 2 n=1 Tax=Cronobacter
                     phage CR3 RepID=I1TRV4_9CAUD"
                     /codon_start=1
                     /transl_table=11
                     /translation="MKKTTQKECPKHGLTDYTLEGRGYYRCKKCRVDSVTRRRRKVKQ
                     QLADAFGGCCKVCKYNRCIDNLTFHHRDPTKKEFGIAECGVTRSYEKALKEALKCTLL
                     CKNCHGEVHAGLISIPV*"
                     /db_xref="UniRef100_I1TRV4"
                     /db_xref="I1TRV4_9CAUD"
                     /db_xref="wwe:P147_WWE3C01G0775"
     gene            complement(289440..289530)
                     /locus_tag="S19_GE19_scaffold_2259_prodigal-single_trna_22"
     tRNA            complement(289440..289530)
                     /product="Asn"
     gene            complement(289796..289939)
                     /locus_tag="S19_GE19_scaffold_2259_prodigal-single_370"
     CDS             complement(289796..289939)
                     /product="hypothetical protein"
                     /codon_start=1
                     /transl_table=11
                     /translation="MPALNSETYNPGYTPNPPTPPPAIPPQVVNGVPQTDLPHPPTDY
                     IWH*"
     gene            complement(290180..290326)
                     /locus_tag="S19_GE19_scaffold_2259_prodigal-single_371"
     CDS             complement(290180..290326)
                     /product="hypothetical protein"
                     /codon_start=1
                     /transl_table=11
                     /translation="MKKRTFKQPLAEEFRELFEEFLKKGFTTDQSFQLLLALVKKKKF
                     PARG*"
     gene            complement(290493..290684)
                     /locus_tag="S19_GE19_scaffold_2259_prodigal-single_372"
     CDS             complement(290493..290684)
                     /product="hypothetical protein"
                     /codon_start=1
                     /transl_table=11
                     /translation="MSGCYPDREGSTPSAPANLIKRRHQGCTWSEDAEILTDKASGKY
                     LQLTDGKLRLLGVRTNGGR*"
     gene            complement(290633..290707)
                     /locus_tag="S19_GE19_scaffold_2259_prodigal-single_trna_21"
     tRNA            complement(290633..290707)
                     /product="Asn"
     gene            complement(290713..290862)
                     /locus_tag="S19_GE19_scaffold_2259_prodigal-single_373"
     CDS             complement(290713..290862)
                     /product="hypothetical protein"
                     /codon_start=1
                     /transl_table=11
                     /translation="MNAAHVIGRKRNRLSRCRKRLACKELTSMQRHAVEQRAAELEAE
                     LLRAK*"
     gene            complement(290886..290972)
                     /locus_tag="S19_GE19_scaffold_2259_prodigal-single_trna_20"
     tRNA            complement(290886..290972)
                     /product="Tyr"
     gene            complement(291366..291438)
                     /locus_tag="S19_GE19_scaffold_2259_prodigal-single_trna_19"
     tRNA            complement(291366..291438)
                     /product="Pseudo"
     gene            complement(292043..292117)
                     /locus_tag="S19_GE19_scaffold_2259_prodigal-single_trna_18"
     tRNA            complement(292043..292117)
                     /product="Arg"
     gene            complement(292074..292508)
                     /locus_tag="S19_GE19_scaffold_2259_prodigal-single_374"
     CDS             complement(292074..292508)
                     /product="HNH endonuclease n=3 Tax=Salmonella phage
                     FelixO1 RepID=K9K9T6_9CAUD"
                     /codon_start=1
                     /transl_table=11
                     /translation="MRPVEVGKKRCPRCLQEKDESEFYKRRDGSDFSSYCKVCNVAET
                     VERQTKFKRQCVEYMGGKCELCEYNRYYGGLDFHHLDPTKKDFGIGKAKLTSFSEKVK
                     RELDKCVIVCCRCHREIHAGLHDNFIKTRCAGEMEIIRPCEG*"
                     /db_xref="UniRef100_K9K9T6"
                     /db_xref="Q6KGL3_BPFO1"
                     /db_xref="oac:Oscil6304_2169"
                     /db_xref="K9K9T6_9CAUD"
     gene            complement(292765..292850)
                     /locus_tag="S19_GE19_scaffold_2259_prodigal-single_trna_17"
     tRNA            complement(292765..292850)
                     /product="Arg"
     gene            complement(292935..293008)
                     /locus_tag="S19_GE19_scaffold_2259_prodigal-single_trna_16"
     tRNA            complement(292935..293008)
                     /product="Pseudo"
     gene            complement(293179..293457)
                     /locus_tag="S19_GE19_scaffold_2259_prodigal-single_375"
     CDS             complement(293179..293457)
                     /product="hypothetical protein"
                     /codon_start=1
                     /transl_table=11
                     /translation="MIKLKVILEGSDWARGAFNYPEYAQLPPDEKLNMAVAFFQTPNA
                     KELTAAEVYHIILSVPRSSVRDLYNFALQRLSPEQLAGTKTQVDAFYK*"
     gene            complement(293479..293556)
                     /locus_tag="S19_GE19_scaffold_2259_prodigal-single_trna_15"
     tRNA            complement(293479..293556)
                     /product="Pro"
     gene            complement(293542..294021)
                     /locus_tag="S19_GE19_scaffold_2259_prodigal-single_376"
     CDS             complement(293542..294021)
                     /product="Uncharacterized protein n=1 Tax=Pseudomonas
                     phage PAK_P4 RepID=V5JX98_9CAUD"
                     /codon_start=1
                     /transl_table=11
                     /translation="MNKEILEPFVNRGLSSVKIAKEIGCSQTTAYRWLSYYGFLTTKV
                     HRCRKCEEINPEKFSPGRFTECRKCRVSLQVGRYKKYKKELVEYKGGKCEICGYNKCY
                     AALDFHHRNPDEKDPNWRRMRSWTPSRVKKEVDKCQLVCRNCHSEIHYGEDDLQGVV*"
                     /db_xref="UniRef100_V5JX98"
                     /db_xref="V5JX98_9CAUD"
                     /db_xref="wwe:P147_WWE3C01G0775"
     gene            complement(294195..294283)
                     /locus_tag="S19_GE19_scaffold_2259_prodigal-single_trna_14"
     tRNA            complement(294195..294283)
                     /product="Pro"
     gene            complement(294302..294375)
                     /locus_tag="S19_GE19_scaffold_2259_prodigal-single_trna_13"
     tRNA            complement(294302..294375)
                     /product="Pseudo"
     gene            complement(294544..294617)
                     /locus_tag="S19_GE19_scaffold_2259_prodigal-single_trna_12"
     tRNA            complement(294544..294617)
                     /product="His"
     gene            complement(294620..295015)
                     /locus_tag="S19_GE19_scaffold_2259_prodigal-single_377"
     CDS             complement(294620..295015)
                     /product="hypothetical protein"
                     /codon_start=1
                     /transl_table=11
                     /translation="MWERYPPFLPLLSGHVPRRRQRLQPAVGGFDSFTGCQIFIGMKQ
                     IAIILGLMFALSAFGQTNVINISKSHVTINNYYVIQTNVVAVPSTNSIEKPKMVVLPP
                     EVVERLKWEAMLEERRVVMFRRQLYSRFP*"
     gene            complement(295059..295400)
                     /locus_tag="S19_GE19_scaffold_2259_prodigal-single_378"
     CDS             complement(295059..295400)
                     /product="hypothetical protein"
                     /codon_start=1
                     /transl_table=11
                     /translation="MTRDPLKKKEHQRKWYLTHKNHQKERVKRQREEMVRWFNELKST
                     LKCDGESCPYPNHPAVLTFHHKDPSIKDDTVCNGVHRLRWGKDRVLKEIGKCRVLCFN
                     CHAILHWTERQ*"
     gene            complement(295454..295527)
                     /locus_tag="S19_GE19_scaffold_2259_prodigal-single_trna_11"
     tRNA            complement(295454..295527)
                     /product="Lys"
     gene            complement(295936..296157)
                     /locus_tag="S19_GE19_scaffold_2259_prodigal-single_379"
     CDS             complement(295936..296157)
                     /product="hypothetical protein"
                     /codon_start=1
                     /transl_table=11
                     /translation="MTILTLVYGGSIGTAKIKRARRGMERDWNRYGDPQKRFWRGNWS
                     KDMWLRHRQKKFEKDVDNLKRVWHNASVT*"
     gene            complement(296362..296436)
                     /locus_tag="S19_GE19_scaffold_2259_prodigal-single_trna_10"
     tRNA            complement(296362..296436)
                     /product="Cys"
     gene            complement(296439..296509)
                     /locus_tag="S19_GE19_scaffold_2259_prodigal-single_trna_9"
     tRNA            complement(296439..296509)
                     /product="Ile"
     gene            296677..296925
                     /locus_tag="S19_GE19_scaffold_2259_prodigal-single_380"
     CDS             296677..296925
                     /product="hypothetical protein"
                     /codon_start=1
                     /transl_table=11
                     /translation="MSVLPRRIKFTKLAGYCYINPALTKNEIGSRTWNRTKLEMLMKH
                     LSSPELYPAINWCYWTDSNGQRIFALEANGCASFPNPQ*"
     gene            complement(296760..296835)
                     /locus_tag="S19_GE19_scaffold_2259_prodigal-single_trna_8"
     tRNA            complement(296760..296835)
                     /product="Pseudo"
     gene            complement(296842..296926)
                     /locus_tag="S19_GE19_scaffold_2259_prodigal-single_trna_7"
     tRNA            complement(296842..296926)
                     /product="Pseudo"
     gene            complement(296992..297076)
                     /locus_tag="S19_GE19_scaffold_2259_prodigal-single_trna_6"
     tRNA            complement(296992..297076)
                     /product="Leu"
     gene            complement(297119..297379)
                     /locus_tag="S19_GE19_scaffold_2259_prodigal-single_381"
     CDS             complement(297119..297379)
                     /product="Tax=BJP_IG2069_Desfulfarculales_53_13"
                     /codon_start=1
                     /transl_table=11
                     /translation="MQEVSCSHLREFMKTQLEVIGRHLDEHKYLRQIADKNEALDSFI
                     RDYGWLIREMYCTKICERREGCQIAAHLSSSGDLLKDHLSKQ*"
                     /db_xref="107262655"
     gene            complement(297670..297743)
                     /locus_tag="S19_GE19_scaffold_2259_prodigal-single_trna_5"
     tRNA            complement(297670..297743)
                     /product="Gly"
     gene            complement(297746..297819)
                     /locus_tag="S19_GE19_scaffold_2259_prodigal-single_trna_4"
     tRNA            complement(297746..297819)
                     /product="Gly"
     gene            complement(297821..297894)
                     /locus_tag="S19_GE19_scaffold_2259_prodigal-single_trna_3"
     tRNA            complement(297821..297894)
                     /product="Gly"
     gene            complement(297899..298255)
                     /locus_tag="S19_GE19_scaffold_2259_prodigal-single_382"
     CDS             complement(297899..298255)
                     /product="hypothetical protein"
                     /codon_start=1
                     /transl_table=11
                     /translation="MVMRITIAQKIYNYFVEIATDKRPTSVVRIETPQGLGDICGCST
                     MAVQDVANVHTRVRFPSPAPLFDRCEVPKRAIRINPPYDVRFRVCQTDFLVVRLFPPS
                     KWAKSGNRQGRSLFAL*"
     gene            complement(298064..298137)
                     /locus_tag="S19_GE19_scaffold_2259_prodigal-single_trna_2"
     tRNA            complement(298064..298137)
                     /product="Gly"
     gene            298260..298574
                     /locus_tag="S19_GE19_scaffold_2259_prodigal-single_383"
     CDS             298260..298574
                     /product="hypothetical protein"
                     /codon_start=1
                     /transl_table=11
                     /translation="MMRSQWNYFSHPYFILTNFTTSSSAGDKILFQSLVPSVRFHVIL
                     TTVNFLKEQLCPVGSLTQIGAINLIISFGSAPTTRFPCPPSRLQVHINPFIHSHISIS
                     KD*"
     gene            complement(298591..298664)
                     /locus_tag="S19_GE19_scaffold_2259_prodigal-single_trna_1"
     tRNA            complement(298591..298664)
                     /product="Met"
     gene            complement(298804..299280)
                     /locus_tag="S19_GE19_scaffold_2259_prodigal-single_384"
     CDS             complement(298804..299280)
                     /product="hypothetical protein"
                     /codon_start=1
                     /transl_table=11
                     /translation="MDKSVLLLMALLKGLEKFEWRADPDAAVSAKADKTVRAYKSVPI
                     RVKFEKEWQDEVETMMDVALDTDDEITFFPKVVLFANLKIGAIPPEEIQYEVVTDAAV
                     STLDLEGEAVENIAKAARQINTIICSYVNKAYYMYCEKNKKEILFYQQQIKEFRTP*"
     gene            complement(299292..299606)
                     /locus_tag="S19_GE19_scaffold_2259_prodigal-single_385"
     CDS             complement(299292..299606)
                     /product="hypothetical protein"
                     /codon_start=1
                     /transl_table=11
                     /translation="MTEELDDKGQYPLPEDWAGKRAEQFNTLWRDHLSFHPTVATISW
                     ERREKAKEFAWAIYKEALMQTKEVQELLTKAYKDGEENGANNLRDKVRDKLGELMDTL
                     GD*"
     gene            complement(299603..299953)
                     /locus_tag="S19_GE19_scaffold_2259_prodigal-single_386"
     CDS             complement(299603..299953)
                     /product="hypothetical protein"
                     /codon_start=1
                     /transl_table=11
                     /translation="MLNLTDDQWTELFNRVDETVTKAQDDLPEPVRAKALEIPVIVDK
                     YQFPLDRWKNMKVLGCYMAWTSGPIAIFAGQIYEDCHQDMDGAMASVRQVYYHELAHA
                     IGDLGELEVKERGL*"
     gene            complement(299946..300125)
                     /locus_tag="S19_GE19_scaffold_2259_prodigal-single_387"
     CDS             complement(299946..300125)
                     /product="hypothetical protein"
                     /codon_start=1
                     /transl_table=11
                     /translation="MNASEQEQQIVEELAAVMRKHRKHGTLFLVDYIRMAYEKEIGYA
                     PKPTSKPAKSKKKYA*"
     gene            complement(300122..300466)
                     /locus_tag="S19_GE19_scaffold_2259_prodigal-single_388"
     CDS             complement(300122..300466)
                     /product="hypothetical protein"
                     /codon_start=1
                     /transl_table=11
                     /translation="MKNLNEMTEAELKALSKSVEDELDERCKQEFQRTARTKEELLKV
                     YSGYGYIVPEDAKFFRIRTGEHDGCYGFQVGFYEHSCHVDSTDFIVLFVYTNKHEFEV
                     ESYSENWLEKVS*"
     gene            complement(300586..300819)
                     /locus_tag="S19_GE19_scaffold_2259_prodigal-single_389"
     CDS             complement(300586..300819)
                     /product="hypothetical protein"
                     /codon_start=1
                     /transl_table=11
                     /translation="MKKQSAVKRIKDLDLTKSLGGVKFKHPQTGETCIWQSQWGYPEG
                     KAGVWYKTDPNSTRIFPLCLDKLEQALEFEVVP*"
     gene            complement(300797..300925)
                     /locus_tag="S19_GE19_scaffold_2259_prodigal-single_390"
     CDS             complement(300797..300925)
                     /product="hypothetical protein"
                     /codon_start=1
                     /transl_table=11
                     /translation="MTGKSESAEAEAIRDQMDIHWKHLSLTQQEAMRLRNEKAIGS*"
     gene            complement(300975..301373)
                     /locus_tag="S19_GE19_scaffold_2259_prodigal-single_391"
     CDS             complement(300975..301373)
                     /product="hypothetical protein n=1 Tax=Pontibacter roseus
                     RepID=UPI000373D67D"
                     /codon_start=1
                     /transl_table=11
                     /translation="MKPRCDKCKVDLEVVAACPTGWSDEHYQCPQCDGTYNLFEFCEL
                     CGMHTHTRGHHLTPRCKGGKETADICETCESYIHKTWTHNELRDTFNTVEAILSNEGF
                     QKFLKWRLKQPPTALFKSNPGKFRDRHPYH*"
                     /db_xref="UniRef100_UPI000373D67D"
                     /db_xref="D8J4W7_HALJB"
                     /db_xref="dra:DR_2483"
                     /db_xref="UPI000373D67D"
     gene            complement(301370..301954)
                     /locus_tag="S19_GE19_scaffold_2259_prodigal-single_392"
     CDS             complement(301370..301954)
                     /product="Elongation factor Ts id=2746252 bin
                     =GWF2_Verrucomicrobia_51_19 species=Carboxydothermus
                     hydrogenoformans genus=Carboxydothermus
                     taxon_order=Thermoanaerobacterales taxon_class=Clostridia
                     phylum=Firmicutes tax=GWF2_Verrucomicrobia_51_19
                     organism_group=Verrucomicrobia  organism_desc=Good +"
                     /codon_start=1
                     /transl_table=11
                     /translation="MSNVEKVKLIREKTFSPINRINAALAKTNGDVDEAIKILVAEKQ
                     ADANDMANRSAEAAIVHSYVHNHRVGAMLVLACQTDFSAKNDMFLNLAKDLCMHIVST
                     PVVPIYSDEANVPEDTRKAFEQGFATEAASKPPQVVAKIVAGKMKKWYAENCLYNQPF
                     VKDDTKTVGQLIGEVAATIGEKIEVKRFVKIVAQ*"
                     /db_xref="gwf2_scaffold_1098_4"
                     /db_xref="saf:SULAZ_0197"
                     /db_xref="86675966"
     gene            complement(301956..302219)
                     /locus_tag="S19_GE19_scaffold_2259_prodigal-single_393"
     CDS             complement(301956..302219)
                     /product="hypothetical protein"
                     /codon_start=1
                     /transl_table=11
                     /translation="MLKRLKKHSLYEVWSEDAAESVYVDHKPTEDEIDELWEENWPNT
                     PSRPKVFKEKHFYTSADKVTWGKNPKTGKVQLLKGGKVIAEQG*"
     gene            complement(302331..302963)
                     /locus_tag="S19_GE19_scaffold_2259_prodigal-single_394"
     CDS             complement(302331..302963)
                     /product="hypothetical protein"
                     /codon_start=1
                     /transl_table=11
                     /translation="MKKFSKIIVGVFCALLLATSAFAADTAVKATTNAPVAVTTTPAT
                     GLSYLWEQPKVEDPSWVFAIGGSGATGLKGNSETAFGLNLQLGRTAQLLLPFEYGVRQ
                     SFSYASSTPQSACTVGGDDDSSTLFTTKLYADWTLLTYKKLDLFAGGNVGLTYGNTSP
                     LWTAAPETGLRFWLKKDVAIEGRVEFPFDLNDGAKFQDAMTYTVGLKLKF*"
     gene            complement(303062..303484)
                     /locus_tag="S19_GE19_scaffold_2259_prodigal-single_395"
     CDS             complement(303062..303484)
                     /product="HD domain protein n=1 Tax=Marvinbryantia
                     formatexigens DSM 14469 RepID=C6LJS5_9FIRM"
                     /codon_start=1
                     /transl_table=11
                     /translation="MKLSDQTTEYWTGRAKEIATFAHEGQKRTDGSPYINHPSRIADA
                     VEARLKPIAWLHDVVEDTQVSLEDLKSQGFPSYVIEAIDLLTHRKGDSNIVYWTKIKA
                     NPDAKAVKLADINDNLSDKPSDYAKQKYAKALAFFNAP*"
                     /db_xref="UniRef100_C6LJS5"
                     /db_xref="C6LJS5_9FIRM"
                     /db_xref="euc:EC1_07330"
     gene            complement(303471..304409)
                     /locus_tag="S19_GE19_scaffold_2259_prodigal-single_396"
     CDS             complement(303471..304409)
                     /product="GDP-L-fucose synthase {ECO:0000256|HAMAP-Rule
                     :MF_00956}; EC=1.1.1.271
                     {ECO:0000256|HAMAP-Rule:MF_00956};;
                     GDP-4-keto-6-deoxy-D-mannose-3,5-epimerase-4-reductase
                     {ECO:0000256|HAMAP-Rule:MF_00956};  TaxID=555079
                     species="Bacteria; Firmicutes; Clostridia;
                     Thermoanaerobacterales; Thermoanaerobacterales Family III.
                     Incertae Sedis; Thermosediminibacter.;"
                     source="Thermosediminibacter oceani (strain ATCC BAA-1034
                     / DSM 16646 /; JW/IW-1228P).;""
                     /codon_start=1
                     /transl_table=11
                     /translation="MEKDSKILVLGANGLVGSALTRVLKIEGYENVQTPDHRRLDLTN
                     QLSVNLHFQYGGYSHVFLAAARVGGIHANSTFPADFIYNNLAIQTNVINACKETGVKK
                     LMFLGSVCIYPKFAEVPVKEESLLTGELEPTNQWYAVAKIAGIKMCQAYRKQYGCDFV
                     SVMPCNLYGIKDNFHPVNSHVIPALIRRFVDATEKELPQVIVWGTGQARREFMDVDDM
                     ADACVFLMNTYSDDRIINIGCGVDYTIKELVETLAEVVGYKGQIAWDTSKPDGTPKRM
                     LDSSRLFNMGWRPKVGLKEGLTKAVNWYKLHKHEIK*"
                     /db_xref="D9S1L0_THEOJ"
                     /db_xref="UniRef100_D9S1L0"
                     /db_xref="toc:Toce_0511"
                     /db_xref="1.1.1.271"
                     /db_xref="1.1.1.27"
     gene            complement(304396..304554)
                     /locus_tag="S19_GE19_scaffold_2259_prodigal-single_397"
     CDS             complement(304396..304554)
                     /product="hypothetical protein"
                     /codon_start=1
                     /transl_table=11
                     /translation="MYLDATGVCPLEEALGKIMPLRKVDIYRKDLYATATIALPIIKQ
                     VIEEYGKR*"
     gene            complement(304608..304724)
                     /locus_tag="S19_GE19_scaffold_2259_prodigal-single_398"
     CDS             complement(304608..304724)
                     /product="hypothetical protein"
                     /codon_start=1
                     /transl_table=11
                     /translation="MKDYAKMSLEGLWVGDCVGNLGQLYFAHDILKALSEAI*"
     gene            complement(304678..305070)
                     /locus_tag="S19_GE19_scaffold_2259_prodigal-single_399"
     CDS             complement(304678..305070)
                     /product="hypothetical protein"
                     /codon_start=1
                     /transl_table=11
                     /translation="MEEKEFGEFPFERGPLIGSLSRVANHAKVKAMLASIEKQLTDLS
                     ERLRVANTSAGDAKNPRQVMLYNADLILHRKLEAQRKRFEDKLAELEEYIKMDIEYSN
                     KLQHINTDTERSQNERLRKDVPGGTLGG*"
     gene            complement(305074..305952)
                     /locus_tag="S19_GE19_scaffold_2259_prodigal-single_400"
     CDS             complement(305074..305952)
                     /product="hypothetical protein"
                     /codon_start=1
                     /transl_table=11
                     /translation="MNSTPEERGCQPPKGITVDNSKAVIDKGLTPSELTNIVQEVAGH
                     QIETPVSKVIEACNQPAESPAKKKAIEESRKLIESFAQNLKNYPKHLSYEGSVVLCVM
                     VSINETESISINGLPSVDRELILSQLPEGALKKLQEFNAHLKVEFDEARDFILTYSHI
                     YVLSTKPEETKKEEVVLRFFNTVIHPQHVDKAVVVEKDGEKISLGGKFQFDKKSIQRK
                     IGLTDKHDTDDDTDDSLPPRRQPIAGRNAYEIRADVLQMAVDWAARNNQAIKTPDDVV
                     SLAKKFYSFVEDRNRR*"
     gene            306095..306580
                     /locus_tag="S19_GE19_scaffold_2259_prodigal-single_401"
     CDS             306095..306580
                     /product="Uncharacterized protein {ECO:0000313|EMBL
                     :AJF40677.1};  TaxID=1589297 species="Viruses; dsDNA
                     viruses, no RNA stage; Caudovirales; Podoviridae.;"
                     source="Vibrio phage phi 1.;""
                     /codon_start=1
                     /transl_table=11
                     /translation="MKPKFVGTEKKCIDCHETFPLSEFYRAKKTGAYSSRCKKCDILS
                     CQQRSSASYKSRSRVLCNAARSASKKKNLPFTITPQDIVRQYESQNGKCYYSGQPMSF
                     ISNDKNIMSIDRINPSCGYTPDNIVLCRWSVNNMKSNLSVEDFLSTCKAVYHFSENRT
                     F*"
                     /db_xref="A0A0B5H2K0_9CAUD"
     gene            306598..308244
                     /locus_tag="S19_GE19_scaffold_2259_prodigal-single_402"
     CDS             306598..308244
                     /product="hypothetical protein"
                     /codon_start=1
                     /transl_table=11
                     /translation="MIKLLPLVNPRLVLLETEEKGLPEEFKVKERGLNFLKQRVAELN
                     KKAAKYKVPPIEIVIIKEDMVKALAPWIKQMQANNPVQMPLDPGLLQDPNSWVLVKEY
                     TVTLKGEPPQVEGYEFIARLEHTPEGNFVFTNPHSSVPNLPAEFKSMNQHCDYCHTNR
                     DRHDTFIIKMENDDPKRFPNNKAGDLLVVGRNCLAGFLPGLSIAGLIAWTNMIENIEF
                     DVKEAREMDDFEGMGGGGGKYYEPADHLLAWLCATYLHTGKYMSKSQANANAEAGMTG
                     MMTVSTVARALGEMRPNLMGLQGKDPRDVYPIYYRMQEDEEFRKKVEELAKEFQEWYP
                     TKDWAKLAQEKPEKADFINNMALVGKQEYLKSQYFGFFSALFQFFLREKKAKEDKAEA
                     EKKAAMLPPSPINFSDPALIGKRLRDIAKEGEIKRLQSGGMDEKAIKKAIKGKEWGWE
                     VSVKKITEYEKTQTFGYGDSGLGWRVLFTDDYGNDFMWFASADLGFQEGGKYLIDGTL
                     TGYEQPNHYHPNKPQARINRVKVLKDHQHPDQPPPPVTAM*"
     gene            308244..308648
                     /locus_tag="S19_GE19_scaffold_2259_prodigal-single_403"
     CDS             308244..308648
                     /product="hypothetical protein"
                     /codon_start=1
                     /transl_table=11
                     /translation="MIKLTEVLSEPQTATPFKGIVYRGDDKKFDKFDYSFIGRSTGAH
                     TVGFWFTDSPEAAEFFGQHVRAFEITMDNPKVVTGQEFAKGYPHGPPKFAADAMQEGH
                     DGVIITDIKDGDRWSTVFCVFDRDQIKPAAAS*"
     gene            complement(308626..318939)
                     /locus_tag="S19_GE19_scaffold_2259_prodigal-single_404"
     CDS             complement(308626..318939)
                     /product="hypothetical protein n=1 Tax=Nesterenkonia alba
                     RepID=UPI0003B42CD9"
                     /codon_start=1
                     /transl_table=11
                     /translation="MQFSLSQLIDEAWVTPTYGPGGEPAGTYWEKGTPRLLYTPPKID
                     VTKKGPEDSETRGKATRLFYDFYAMNLLHMWLGSTFPRDLPPEKKKERQVGAMWGQMQ
                     KHPELMSPALFAGYQDVEQPPAGVGIVPQQLRDRIEQIYDEVTLALGRRLLAHLRLTL
                     IQEFRYLVTHSSEWVSFRNKLIALYKKNGTITKDDLNKAVATNLPGMKGHEDSVKRLL
                     LFAKYYRIDTPTDDPANALKSDEPGAKPPEEPEVEPTPEPEDEPEPEKPSEPEEPEEP
                     YEEPPAGADWQSKKEAEYQAKIDALKAYMSAKKKLSESVYKDPYYAAGRLTPSVIRAM
                     QNAVRKSGLTWEDVMLGYKNIRWGGAMGGARWGAGVEAFIDLVSKAKEERVEDMAALI
                     DHIYDLEHNTGELLNKGGMYVDSHDLDRRAKVTHIARFLPNVSPMIKRLILLTLKYVS
                     KHPDIEADIHKITNSPTKPFTPEEATALGQAKFAKSSAGDSYQTQAPYTNKKGKAVQR
                     NFIAKAHTNGMYSLVDSMDADVKVFDTFEELKNYVMANSEEFMMPQAGISHYQPTVKQ
                     TAKQKYLSAHVRIKLDAEKETALLEQCKMAFRPSETYYKAYLPGDDRFQFFAFSDGTF
                     MGLKKSSPDEVQISNNWDDAFKHCKMMTANALPNSEYEEGKAWIGKPLGSAPPTVHPS
                     SSPNISPTVGGTVGDQFQFSLAPAEIQLLNMLVQQKLVGQDYEFDVNTASHDGMSTLT
                     IGGKVKFAVGKQAISPTGKKYRIKHYANSGEEEWAFANWNSIYYFVNSNFQGLIGDDP
                     IKDTATVSAQVIPTAPQGQLPPNSPSEASYKVHVGIQKPPTHTIRLTAEDEKELGTIG
                     FHPSMVGTDVWYVHSTAKDTVKFYPNYTAKIIFTSQKTQFPTVTKKIPDAIAWLKQHY
                     TAAQSKSPLSQPTQPKSDKGTKIAAIFDKIITDAGFHWDDQSGVYHDPEAHATIKIDP
                     YPKSTVVFQYGNIPPQTFATLPKLAAYLQGLYLAQKKTLAAAGVTPKPGEEFPKVAQV
                     TPLLANKGYTFTGYDNGYVYDNPNGSQIVIQSDGKSSVSTPQGDFHYPSIDVLISYLS
                     DGGAFVSKKDLTDDEISKISEVTLKFYPHITKTVVPSGEDNQITAGFHSTDFDTRHVQ
                     VYKNGVYFCGVGKGDDPAYPYEIRNVDPVKKYHNIYSLLSGLDMLLSSGGGEGGEPPA
                     TPPTAPTPTTEHEGINPVEFQKIYDTFKDNKAGYVFGYDEGEKGVQTPFVKFFYKNDV
                     TDQLEHIYSLGAIGTNYVFYNEFTKKPFLHVGSWDQVIDALNSLLAAPPIQKSKNELS
                     PEQKKMLEDLAGHYGFVAKEDKGTDPEGGAYPVMYILSNWGSRVWGAAYHDGMYKLFK
                     VIGNTWDQLSASPSFVTIHDMLKNLMEKASKEPQSVPPLTPSPTPSEDTEKLSGGQVA
                     ALDAFLKKLNKGGKWGWSIGYTEPIDEAVKHIQPEATHVVISNPDLKVWFRIRRKHGM
                     YIVEERENNKWVIGKEFDTFAPCYKYVADLLIKLESQHPSSGTIPPSSQITQQIDDAE
                     IVQVKDLVAKYYPNKELKVVKKYLKSKNQKVPFIGIIDSASKKNIWAIGKGKDGSYRL
                     FKIEFGDEWETQAITSTWEQMYDSFSKALAQDVIKPVEGLSDEQLEWVETLISTQKPN
                     LITQRWPNGQIGVYDPSHKPVGYATEIGNPLFVVRKATNDPFVLQIHTEDGGAGIEEH
                     PFQTFEELANYLKEHLDLAVQLSVPQTPEGKLPITLEKHGFKYTGTKAYKVGVKAGKA
                     AHIYENPEYEIAIFDNGTSQVKMKTGSGGVDDFDNIADLMKFMEDHFGETPSVDQAYK
                     DIYNYLEYTGFTSEDKDATPSVWIKGNEKITIGNDGSSVVQPAGHPSHDPAAPAGKLE
                     YQTLDGLKHYVSEKYYKVKQHDEELEKVLGHFGFEHQEGSHKGTTDVYLHPASGIMVY
                     TMPNGGGVLKTDLHKVPEAFVSFASTYDLAAFTTQFFEKYKIEPTDADDDDAMDYETG
                     QTGDSELDELIKKSGLIFQGITTDTTDGSHAMIYLAQDGRKLTIHDDKSSSFKHSAQV
                     QSIGWNDYEGLKDFLVNTISGTYPAADTFAKNAGYAGLLKTLANYGFKHKKEIKHQPD
                     EQPYKVFKRPDGAGVTIWDTGVCSYKAASDKAEWEYAKSFAELDDKLKSIYGEVPSAD
                     TGALSIMTYEEAKPIIAMLQKQFNVWPKAKKIATPLVEWQYVSTQPVTGGGGEIQVRD
                     HKGQLTFSIGRRADPQITTAWYVRQRVMTTVKNVSHVFTSVGSMINWIGEHIDKLVGF
                     QPIYGYEQTGFKGPGTEFGSTYHADLDLETQFHAAGFHQEMNSLGNLWEHESGFTTQL
                     FQKGITWHWKGGAIEFAIDQKDQKAFLSNVLAKISPAIVTDDLVADIFKVEADKSPTY
                     TYEPSGETYKAHDDAQNAESITLNEHDTALLHLLGFKVNKPQSDPHYENVYGDIFQFT
                     DVGTANYWEVEKGVSTPAPVKQSLAFETVEGALTFAVAKYSKNPFSNADYNENPTDDQ
                     MGYIQVNEADTKLLLELGFEYDPHAKYYIKPLGSQTPVDEAGKKKKKKIDPKQGEFQF
                     TDPSHSVPNEPEEYPEDEFEVFIAWNTGNAMWVRTKEPMDIGYNDESDERKEGSIKDI
                     LIFIWNRWRHIIWQDMGENVPIDAAQPLKEPEKPNYNTMAQDKVQKMTTLMPEDAKRL
                     EAIGFKFTMDFGYPLYIRGDEAHAENFGIVNDGTAHYTNATTQEDIMFDTVEKGIQHL
                     EAKHKATIPAGGSIFNIKAPENIHKKLIDKGFNYDEVNKTYEKNMDTDYWEKMHFMGK
                     AYVYTYPVEITKGNVTHKKFADADPYKVLNKYNQVHVTEFKDPIQTWQDAVKFGDANY
                     MNAPAEWKQYAPYAPKKSPSSIKASPAFEKVLHEMGFKYTATGIYMYQHPNVPTDWEA
                     IKIEPSYIVYFYPSTESSHGIKYFASLAVWPNVVAKIKEVREILGIPMKPKKPTHEIV
                     AQIDKARKQLPKLGYMPEGPKPHHESAEYFSQKFMDAVSELLRKESVVLFPNGSMTFY
                     LYDVGKHAGSGGEQWLGAKEFATINEGLIELAKGSNKLIIKVAMEYEQRLAENGFGWS
                     DEEEGYVFTPPGSQDWFIVLRFFGNGTALAFSMELDGGTFEASADKKFDNFYNGINWS
                     AFKQFQGSAQQGPVIKGKLGGKQSATTPSVMPFSGFDYYHWADGKGHNPHATIKLMSQ
                     DASTMKIMGYEVEQLPDKSYVYKNSQGDTARFFVNGVGEWFKKGQDKFQSSIKKTMQA
                     IWDDMAGTQPPEAKKKAAPKKKKTGDVPYTGYDYSEVHTTEEVPPTDSIELLDDDAET
                     MKQMGFLFVEDENEVDEYKFYYYNQKDDDKMTFHADGTAEYRWVESDGNEYHKSFETV
                     QEAMQYLWDKYNPHIEESTYRGFMKRLLA*"
                     /db_xref="UniRef100_UPI0003B42CD9"
     gene            complement(319424..320197)
                     /locus_tag="S19_GE19_scaffold_2259_prodigal-single_405"
     CDS             complement(319424..320197)
                     /product="hypothetical protein n=1 Tax=Atribacteria
                     bacterium SCGC AAA252-M02 RepID=UPI000376C22D"
                     /codon_start=1
                     /transl_table=11
                     /translation="MGQRTSLSDEEWYRNTCQDAATRDEAFEVFRQNADYRKIVETVN
                     RDEGQIYLDTITKRLELLDLNKCKENDEQGGPILKEYPEPIGHISPTTLRYAKILTDL
                     VTHFGKLDGWVIAEVGGGYGGQCKLIKDHFDIKEYHIYDLPEPIALMQKYLTKYGHTG
                     VTYHNVRESMFPLDTVDLFISNYAFSELARETQDFYIKRFIERAANVYMICNWPSAGD
                     LQPYSMDELRKKFPQAHVETDIPPWTNVLFWGKQLTSSE*"
                     /db_xref="UniRef100_UPI000376C22D"
                     /db_xref="puv:PUV_13780"
                     /db_xref="F8KZI8_PARAV"
                     /db_xref="UPI000376C22D"
     gene            complement(320214..320978)
                     /locus_tag="S19_GE19_scaffold_2259_prodigal-single_406"
     CDS             complement(320214..320978)
                     /product="Tax=RIFOXYD2_FULL_PER_ii_58_15_curated"
                     /codon_start=1
                     /transl_table=11
                     /translation="MVTTNFKGGMGNQMFQYAFGRIIAEHKGHKLAISNPDNRKELFT
                     NFPNAGAVEGKETGHNLLQLTPDLQYLNLEQALNHDGAIYLHGYWQKHYYYTPYEDRI
                     RQWFAYDDSQHEKPDPSDLVVHMRLGDQLKPEPIGLPPTVDVYVDLIKQIAPQRCILI
                     SDEPDEPFIAPIRALPNVVVRRGSQMEDFSMLKHAKRAIISQSTFAWWATFLGNLDTI
                     YVPLTSSGRRCLWKKCPAVQDIDLIPLTNRYIPFSI*"
                     /db_xref="90081000"
     gene            complement(320980..321378)
                     /locus_tag="S19_GE19_scaffold_2259_prodigal-single_407"
     CDS             complement(320980..321378)
                     /product="hypothetical protein"
                     /codon_start=1
                     /transl_table=11
                     /translation="MRFNSKSVLLNRGVNYRVPIETPPSFKHYTFSREVMPEAIAEFN
                     KRLDKRPHVTMHFDGIKVDVLRIVPQGDTLALWLAVREKDIDTLHEMCFTIQGEVVFA
                     ENSETHVDKVIIHDLMYDEDKGVFASKKKH*"
     gene            complement(321394..321669)
                     /locus_tag="S19_GE19_scaffold_2259_prodigal-single_408"
     CDS             complement(321394..321669)
                     /product="hypothetical protein"
                     /codon_start=1
                     /transl_table=11
                     /translation="MIKLKPIVEHSVPRRMLEGESEDHSFKRGYVMGKKDYATEYERD
                     LDPNHLPPEFIKGYKKGWAEERRKRWWDNLNAKMTDLLGRMGSSRLR*"
     gene            321710..322039
                     /locus_tag="S19_GE19_scaffold_2259_prodigal-single_409"
     CDS             321710..322039
                     /product="hypothetical protein"
                     /codon_start=1
                     /transl_table=11
                     /translation="MFNDVLVISDALVEPPSEVLPFRTITMMCHDELLMDILLHTTQD
                     MKDIFYHWMKPRGMMDYVVYILNELEFEEGVRLDTIGIYPHTILTHCIRLENQLNLLG
                     QIRAFKD*"
     gene            322079..322609
                     /locus_tag="S19_GE19_scaffold_2259_prodigal-single_410"
     CDS             322079..322609
                     /product="id=3925021 bin=GWB1_Spirochaetes_59_5 species
                     =unknown genus=unknown taxon_order=unknown
                     taxon_class=unknown phylum=unknown
                     tax=GWB1_Spirochaetes_59_5 organism_group=Spirochaetes"
                     /codon_start=1
                     /transl_table=11
                     /translation="MKFIDLTKKPPFGLLTVISHSHRGKDYKHYWNCRCRCGKEKVIR
                     GNYLTDGRVVSCGCQKKRKGKEHPGWKGWEDLSGRHLNSIKSNANHRHIKYSVSAEYL
                     WNLFINQSRRCALTGEIITMDDSQTASLDRIDSSKGYEEGNVQWVHKTINLMKMDLSE
                     SEFLKWCRTVASHTRK*"
                     /db_xref="GWB1_scaffold_6850_9"
                     /db_xref="A0A094IKN2_9MOLU"
                     /db_xref="cdg:CDBI1_07535"
     gene            complement(322569..322703)
                     /locus_tag="S19_GE19_scaffold_2259_prodigal-single_411"
     CDS             complement(322569..322703)
                     /product="hypothetical protein"
                     /codon_start=1
                     /transl_table=11
                     /translation="MKYFVNKWRQLSLPMLVQINNWCVFYPHYVAFIFWYAMQQFGTI
                     *"
     gene            complement(322642..322908)
                     /locus_tag="S19_GE19_scaffold_2259_prodigal-single_412"
     CDS             complement(322642..322908)
                     /product="hypothetical protein"
                     /codon_start=1
                     /transl_table=11
                     /translation="MRPFQKSKIELLKELRELIKEARQQHAERSLISERRFNRKMVLL
                     RREIDRWVKELVNEEKLREQERQHNEVLRKQMEAAIAAHAGSDQ*"
     gene            322944..323246
                     /locus_tag="S19_GE19_scaffold_2259_prodigal-single_413"
     CDS             322944..323246
                     /product="hypothetical protein"
                     /codon_start=1
                     /transl_table=11
                     /translation="MELTTFFCCGIVDIMSEITFAENEPTTTPKPMKARAKFDLICAS
                     KVKKYALSVAQSNPAPQRAKMFTRVSEDFLMLAEGVLRNWIVNRVRSQPSKGKTLT*"
     gene            323279..323461
                     /locus_tag="S19_GE19_scaffold_2259_prodigal-single_414"
     CDS             323279..323461
                     /product="hypothetical protein"
                     /codon_start=1
                     /transl_table=11
                     /translation="MMDHDDMDNEEVTPQCEMISACCGAPPLGLLEDDAFGKTNGVCS
                     ECKQTAIFEKDLTNDL*"
     gene            323458..323859
                     /locus_tag="S19_GE19_scaffold_2259_prodigal-single_415"
     CDS             323458..323859
                     /product="hypothetical protein"
                     /codon_start=1
                     /transl_table=11
                     /translation="MKLVAKYVGRLIEYHSHPDPSYALLKDTKTGEVKRVNADSEKLA
                     EQGITESGAEFEIVIMENDEKRVSATMSRLETPHFSAAEIEAVKELDSKLGNVPEEFR
                     PPASPSPEEQERIRQLEARIKELEAMLGKKS*"
     gene            324269..324511
                     /locus_tag="S19_GE19_scaffold_2259_prodigal-single_416"
     CDS             324269..324511
                     /product="hypothetical protein"
                     /codon_start=1
                     /transl_table=11
                     /translation="MSQFKTPEEAIAACDAECERAWQEYLTTNKLDPAKAPEAAAAAY
                     HVFRQGYMAGARFVSGIIMTKMMTHGKTHIIEPSKP*"
     gene            324529..325464
                     /locus_tag="S19_GE19_scaffold_2259_prodigal-single_417"
     CDS             324529..325464
                     /product="hypothetical protein"
                     /codon_start=1
                     /transl_table=11
                     /translation="MDRLYKPTEAKQVKSQDIKEFLRAGPAILALQDEIERLNMALDD
                     QIEIAKLAVDMRDRCELRCAEMESRLSQEREWRSKQEDKSYRLNESERRIIKLEADLK
                     TEIQNRDHFRNLVAQQDACIKIAKEKVKEFLDAADREKKNAEHLARKTLELKAENDKL
                     KEAAKDTGSQAEMASQVPTLLEENRKYREQTTRLVEEKRVLEDKMGDLECMGCRTGEM
                     GAYCGGCLGCKVRQLEHILEQESKNLDSRNAERDTLKAELKRVLESHAHNERLIQSLS
                     QQLNLCRKGLMDVVEAGVFARKQVAKGVLAEANKL*"
     gene            325466..325600
                     /locus_tag="S19_GE19_scaffold_2259_prodigal-single_418"
     CDS             325466..325600
                     /product="hypothetical protein"
                     /codon_start=1
                     /transl_table=11
                     /translation="MWRLWAYPLIFFLVWLLCKYPHKFFGAIDKLDAKLKEIAWKILR
                     *"
     gene            325597..325866
                     /locus_tag="S19_GE19_scaffold_2259_prodigal-single_419"
     CDS             325597..325866
                     /product="hypothetical protein"
                     /codon_start=1
                     /transl_table=11
                     /translation="MKVVILTEKEWRALSYFLGELGDMQSNAGCNDLPRALCDMFTDE
                     EGKFIAEEYARFNNPKKPEGPNWPIPDFCLVALLQSKIRKQAEIP*"
     gene            325863..326132
                     /locus_tag="S19_GE19_scaffold_2259_prodigal-single_420"
     CDS             325863..326132
                     /product="hypothetical protein"
                     /codon_start=1
                     /transl_table=11
                     /translation="MNWKRHNTKFGTKLGRCGVTGKAIFRTEGAAKKRIKEIINDENN
                     RCNGYLRAFQCHRCGFWHLTSKANTHYEDRNETQHRGQDLVHQCA*"
     gene            326074..326586
                     /locus_tag="S19_GE19_scaffold_2259_prodigal-single_421"
     CDS             326074..326586
                     /product="hypothetical protein"
                     /codon_start=1
                     /transl_table=11
                     /translation="MKIETKLSIGDKIWYISVRDGCGKQVSVIEVKVQQTKGGTTITY
                     TMDDATEQYEHTEGKYWWRNRAAFVRHLLTALKPIGNGKKSLPVFEPKRDTLSEEFEK
                     FFCDEPSKVSNPCRVMPVKLPPDLVPGTGRVATALINRLGLKTEQQRVKEVRRNELSQ
                     LIDEILEAED*"
     gene            326586..326681
                     /locus_tag="S19_GE19_scaffold_2259_prodigal-single_422"
     CDS             326586..326681
                     /product="hypothetical protein"
                     /codon_start=1
                     /transl_table=11
                     /translation="MNRDDYFLFVGTVIAIVFVGGVILFFTGVIQ*"
     gene            326678..326890
                     /locus_tag="S19_GE19_scaffold_2259_prodigal-single_423"
     CDS             326678..326890
                     /product="Uncharacterized protein {ECO:0000313|EMBL
                     :KKK98382.1};  TaxID=412755 species="unclassified
                     sequences; metagenomes; ecological metagenomes.;"
                     source="marine sediment metagenome.;""
                     /codon_start=1
                     /transl_table=11
                     /translation="MKWDFPNSPWWIYVDALEKLDAEYKAKRDALKQTLREAQAKCDH
                     PKTTYHPDPSGNNDSYTECDVCGKEI*"
                     /db_xref="A0A0F8ZWW3_9ZZZZ"
     gene            326887..327285
                     /locus_tag="S19_GE19_scaffold_2259_prodigal-single_424"
     CDS             326887..327285
                     /product="hypothetical protein"
                     /codon_start=1
                     /transl_table=11
                     /translation="MKVPILTLDTPNKNNRVYPRAVMEAAFAKYKKEFIDERRAMVVK
                     RQPEQAITNLLDVVGVIKEISFEGDTVMADIEFLPTVPEGLSCETGVKLGKLHLRTGG
                     MGSMKVNENGQNVVQDDYELTHCFLTDDPA*"
     gene            327282..327512
                     /locus_tag="S19_GE19_scaffold_2259_prodigal-single_425"
     CDS             327282..327512
                     /product="hypothetical protein"
                     /codon_start=1
                     /transl_table=11
                     /translation="MTNFTKKREEQILQLSNDISEDMDLDHWTRKDLVDAITFWNDRA
                     CEEAQKKALLLSTIQIGLAKLTLDIMEQTTPK*"
     gene            327648..328160
                     /locus_tag="S19_GE19_scaffold_2259_prodigal-single_426"
     CDS             327648..328160
                     /product="hypothetical protein"
                     /codon_start=1
                     /transl_table=11
                     /translation="MNGHAIYGLSADRQRANMLYCNNYKLTPVVRWCLEEFYKLDSYF
                     INVNCCVFIDGKGGYFEPPEQIYLSQDYQGVQQLVALFHELRHYVQFKTGMWNFDPTP
                     FIRPPNPEWTPIKAKFERFLDYLEYPWEIDAREKSMETLRAFWKHPVSSSFSSLASES
                     ASAFPSLTRR*"
     gene            complement(328069..328542)
                     /locus_tag="S19_GE19_scaffold_2259_prodigal-single_427"
     CDS             complement(328069..328542)
                     /product="hypothetical protein"
                     /codon_start=1
                     /transl_table=11
                     /translation="MKTYSTKTKDTCWKDSIACILEIPPKGVPDFVRLYGDSYMDETR
                     KWLRDNYGLGMVYVPANEFMETGKLRQNGPIGPEGFSIAYMTMKGEDEREDGLAHAVV
                     CFNGGVFWDNGDDRHGEYDHIDGYYVIYELKMGKPKRIRKLKKRRKKRRGVSKKP*"
     gene            complement(328631..329053)
                     /locus_tag="S19_GE19_scaffold_2259_prodigal-single_428"
     CDS             complement(328631..329053)
                     /product="hypothetical protein"
                     /codon_start=1
                     /transl_table=11
                     /translation="MTKVFELGLYEGVYCLEGQREREGKLIPTWQKLLCWEFVKLVSG
                     YEAQWLSVRVTVSTDPISAKEGVARLQVRQEGFYRWSWRWHEADPRHAYFTFFNSSFG
                     MYFAVEDVLRDFFPSEVCRDDGLDNYKDLWIRISDPAE*"
     gene            complement(329053..330111)
                     /locus_tag="S19_GE19_scaffold_2259_prodigal-single_429"
     CDS             complement(329053..330111)
                     /product="Conserved hypothetical phage protein n=1 Tax
                     =Salmonella phage Vi II-E1 RepID=B1GS49_9CAUD"
                     /codon_start=1
                     /transl_table=11
                     /translation="MVVRRKTTEQFIEEARKVHGDRYDYSKSEYVNVVTKICITCREH
                     GDFWQTHKAHVKQRAGCPSCGYLSSFKIRGGHRRTTEDFIVLAQKVHGDKYDYSKVVY
                     TTGRALVTIICREHGEFNQKASSHLRGAGCAKCAQIKVSGALNNMPLNGQVNKVITTE
                     EFIARAMEVHGRRYDYTKAVYRGGKHKIEIICPKHGSFWKDANNHIRHEQGCPKCKLT
                     KGELAIAVYLEKAAIAFEMQKTFDGLKGKKGGALKFDFYVPSRNMLIEYDGEQHFGCK
                     RFKNGLLSQEQIDNLMRNDMAKEQYAYEHSIALVRIPFTQKNNLGEVLREKVVEAPVV
                     RSDPSLLGIITIQDGEIF*"
                     /db_xref="UniRef100_B1GS49"
                     /db_xref="fpy:FPG101_09215"
                     /db_xref="107343652"
                     /db_xref="B1GS49_9CAUD"
     gene            330182..330292
                     /locus_tag="S19_GE19_scaffold_2259_prodigal-single_430"
     CDS             330182..330292
                     /product="hypothetical protein"
                     /codon_start=1
                     /transl_table=11
                     /translation="MKELKNLFLKNLAAYFFDIEADPDTKTQSKKTRKHS*"
     gene            330402..330629
                     /locus_tag="S19_GE19_scaffold_2259_prodigal-single_431"
     CDS             330402..330629
                     /product="hypothetical protein"
                     /codon_start=1
                     /transl_table=11
                     /translation="MFPNGNMRSMVTCACSVTAPMLNLQVNVKVASQLYTLNAINAVY
                     ALYDIFQVEVLGRYVDTYEVPIKSEPRMLNR*"
     gene            complement(330772..331161)
                     /locus_tag="S19_GE19_scaffold_2259_prodigal-single_432"
     CDS             complement(330772..331161)
                     /product="hypothetical protein"
                     /codon_start=1
                     /transl_table=11
                     /translation="MNTKTMTREQFGKLIADIYAMRSMDRDNGNEIELTAEIADNQTA
                     SPDDLELTAEIESPAPMTRKAWRKYAGKLRMLARIKAECLPAINAARKAKHEIGAGER
                     KGQFIPEEPCDYVALWIDTARQPMPSE*"
     gene            complement(331244..331774)
                     /locus_tag="S19_GE19_scaffold_2259_prodigal-single_433"
     CDS             complement(331244..331774)
                     /product="hypothetical protein"
                     /codon_start=1
                     /transl_table=11
                     /translation="MLTHNNMKNETTENNAVALAIAMTPETIQASRDINGTLTETAKV
                     RPVFMTHYANAEQDIYGIADLIESVLRERAAVFPRGIETSELRPVAVAAAMTRQDIQA
                     AIEARFTEATPRYPEQTLKNYLSQFCKGRFAKIQLTSAEDCNRNSAEQRAWRKAHGKA
                     EICRAPRAKWYVIDKD*"
     gene            complement(332129..332545)
                     /locus_tag="S19_GE19_scaffold_2259_prodigal-single_434"
     CDS             complement(332129..332545)
                     /product="hypothetical protein"
                     /codon_start=1
                     /transl_table=11
                     /translation="MKSSKYLGSTLAVARGLGAMYSNLGASSYQQVRNPFPMRELVKS
                     VLPSMSTPPLDIQPWEEGFTHGNTINALKRWKSKARTVEQIMADLRARGFIVNKPGVI
                     MALCNTNGIVARRDRAYRLTKRGARFVAIARYAKAK*"
     gene            complement(332942..333283)
                     /locus_tag="S19_GE19_scaffold_2259_prodigal-single_435"
     CDS             complement(332942..333283)
                     /product="hypothetical protein"
                     /codon_start=1
                     /transl_table=11
                     /translation="MKTNIQTSKAAIAAVVLASMTRDDLRAVAKAISIPTGKDRKDTE
                     KNLTKAIEDGKLHCKLQTALTFKPADNSKDRETFYVSTLRTYVSGPGKGNEKLFCVPL
                     PSKAGTPADQG*"
     gene            333327..333446
                     /locus_tag="S19_GE19_scaffold_2259_prodigal-single_436"
     CDS             333327..333446
                     /product="hypothetical protein"
                     /codon_start=1
                     /transl_table=11
                     /translation="MSQQRLFIEGLAQQLIAALLIARYEVHNHEVIFGIVKDL*"
     gene            333573..334070
                     /locus_tag="S19_GE19_scaffold_2259_prodigal-single_437"
     CDS             333573..334070
                     /product="Prophage LambdaSa2, HNH endonuclease family
                     protein n=1 Tax=Bacillus thuringiensis HD-771
                     RepID=J3ZQT1_BACTU"
                     /codon_start=1
                     /transl_table=11
                     /translation="MLAWDLLWRAIFEAGRDGLLTQGVQCGTLKSPVLSPASCYLLDM
                     NEIWKNIDGYEGLYQVSNQGRIKSFYHWGYKPEGRIMKTSPGGRGYSIVRLRRDNKDK
                     THFVHRLVATAFLGMPLETNAQCHHKNCIKTDNRVENLVWVSGKYNMQHRKIAELKNC
                     YVLPI*"
                     /db_xref="UniRef100_J3ZQT1"
                     /db_xref="bti:BTG_05660"
                     /db_xref="J3ZQT1_BACTU"
     gene            complement(334128..334733)
                     /locus_tag="S19_GE19_scaffold_2259_prodigal-single_438"
     CDS             complement(334128..334733)
                     /product="hypothetical protein"
                     /codon_start=1
                     /transl_table=11
                     /translation="MKLNRSEVVSMVSELEMLGFIKTNGTQCRFVAIVTKTPVVKIKT
                     GNPWGAGNKSKSGLYKVSRKIGIINANYNTSVRNRIAEKLGVKLSEVEYEAGEVWYEH
                     LTTKDGKALPVVQHKDETKRDGQFYLQYFPQHSSNAYVNEAGEVEADETVKPWLYKES
                     ERPDYKPAVIAVNLRNVKQLKASGVVIEMPELDEAEAVLAD*"
     gene            334777..335136
                     /locus_tag="S19_GE19_scaffold_2259_prodigal-single_439"
     CDS             334777..335136
                     /product="hypothetical protein"
                     /codon_start=1
                     /transl_table=11
                     /translation="MPLYQNHTRSQHFCILFCRFFLMLIGKVGTPLARPIAEHHDHGR
                     PAEVQTIQGVQDCTPSVPGGSEAARWALRHSVNVPDSVIRAGKSAFPHELLLNEGRRG
                     EAAAERLTDTCPCDRPS*"
     gene            complement(335102..335323)
                     /locus_tag="S19_GE19_scaffold_2259_prodigal-single_440"
     CDS             complement(335102..335323)
                     /product="hypothetical protein"
                     /codon_start=1
                     /transl_table=11
                     /translation="MTPAVLNPRAVVLVDVDGKVTATATNIDPELVVEVVTQRADFTK
                     KAEGMTFNTMHPLPPSQPLNSAYRKGKYP*"
     gene            complement(335381..335701)
                     /locus_tag="S19_GE19_scaffold_2259_prodigal-single_441"
     CDS             complement(335381..335701)
                     /product="hypothetical protein"
                     /codon_start=1
                     /transl_table=11
                     /translation="MIVRKDHCGNLVMKASSNDIYVIINRFQPLQAEESEQRFIKARL
                     GVVHLSATEPLHLRSIKPEECGALTSAPCITDGKDVWGFMDYQVKSFLQELAEGREII
                     WVKG*"
     gene            complement(336013..336210)
                     /locus_tag="S19_GE19_scaffold_2259_prodigal-single_442"
     CDS             complement(336013..336210)
                     /product="hypothetical protein"
                     /codon_start=1
                     /transl_table=11
                     /translation="MKTLTLPNTQMCRVVFTRGGVNYGKIIKTPPELDDVRLAMLTVT
                     PPVPHKDIVRIEPVVSYAKAF*"
     gene            complement(336319..336492)
                     /locus_tag="S19_GE19_scaffold_2259_prodigal-single_443"
     CDS             complement(336319..336492)
                     /product="Marine sediment metagenome DNA, contig:
                     S12H4_C02728 {ECO:0000313|EMBL:GAI59647.1};  TaxID=412755
                     species="unclassified sequences; metagenomes; ecological
                     metagenomes.;" source="marine sediment metagenome.;""
                     /codon_start=1
                     /transl_table=11
                     /translation="MSRKVTVEVKYRLNLVVNEGVEVKEVMDELESTFVDQTDKADVV
                     GDEMIDYEVTDSR*"
                     /db_xref="X1PTU2_9ZZZZ"
     gene            complement(336527..336799)
                     /locus_tag="S19_GE19_scaffold_2259_prodigal-single_444"
     CDS             complement(336527..336799)
                     /product="hypothetical protein"
                     /codon_start=1
                     /transl_table=11
                     /translation="MSMSRRCDFFKAVDQKWYVRLGNFEYAHDIEDCTVFGPFETEQA
                     ANGELKYHSNPGGSSTDSSGTAPVPKNVTRPSRSPLRSFNPYLFRL*"
     gene            complement(336796..336966)
                     /locus_tag="S19_GE19_scaffold_2259_prodigal-single_445"
     CDS             complement(336796..336966)
                     /product="hypothetical protein"
                     /codon_start=1
                     /transl_table=11
                     /translation="MKFAVKRYWEVCDEVEVEAEHPDQAIEKAHDLPLSTNPEYVPDS
                     INTDPQTDVQRL*"
     gene            337203..337589
                     /locus_tag="S19_GE19_scaffold_2259_prodigal-single_446"
     CDS             337203..337589
                     /product="hypothetical protein"
                     /codon_start=1
                     /transl_table=11
                     /translation="MKFTKTTTFTGRNGCFKATGLELSVYLKPNNDSVIVLEPITSRD
                     IIGRCQIEIPREDIPALIAELQALNPVCKKCGSALVKGLCEDSTCPYSDHPQDKELEE
                     IYEEKAEEHRRDEKRGLYGPDKGNAI*"
     gene            337586..337795
                     /locus_tag="S19_GE19_scaffold_2259_prodigal-single_447"
     CDS             337586..337795
                     /product="hypothetical protein"
                     /codon_start=1
                     /transl_table=11
                     /translation="MTRAKCKSGLEGWQGRLQENYVHFAEFKMFAELYDLHHKLGFHT
                     PKAAWEANPVVQGSVNPSDFRKVRA*"
     gene            337792..338106
                     /locus_tag="S19_GE19_scaffold_2259_prodigal-single_448"
     CDS             337792..338106
                     /product="hypothetical protein"
                     /codon_start=1
                     /transl_table=11
                     /translation="MKTMKFKLVLVVEFDPQGCTAEDLKHNMHQVVTRSVNDGTLTGE
                     LPATVERYSYSVKRIGGPRKKIRRYPKAKLAAYCKNRPPEPPSVSEPHQVLTAPWFPA
                     TL*"
     gene            338116..338394
                     /locus_tag="S19_GE19_scaffold_2259_prodigal-single_449"
     CDS             338116..338394
                     /product="hypothetical protein"
                     /codon_start=1
                     /transl_table=11
                     /translation="MKWLLKDKKLGTVSEFTSFPYAFRTMFNVIKKGVETGRREADMR
                     QELTIISPQKDTHGDPRVYSVSDAWSMATSSGLLTPDGTINSREFRRS*"
     gene            complement(338713..338832)
                     /locus_tag="S19_GE19_scaffold_2259_prodigal-single_450"
     CDS             complement(338713..338832)
                     /product="hypothetical protein"
                     /codon_start=1
                     /transl_table=11
                     /translation="MSTHFENLEVLVQDQPGDVRVVKLILFEDFTRIESRGFH*"
     gene            338861..339109
                     /locus_tag="S19_GE19_scaffold_2259_prodigal-single_451"
     CDS             338861..339109
                     /product="hypothetical protein"
                     /codon_start=1
                     /transl_table=11
                     /translation="MTLVMGTLGTEVLAVNHQTRSIHLVVNMNCRPDELKLPEKLAEA
                     EHKVQFTCRYLVEEGFLPRDHGKQHGWLTHIGVVAKQK*"
     gene            339106..339561
                     /locus_tag="S19_GE19_scaffold_2259_prodigal-single_452"
     CDS             339106..339561
                     /product="HIT family protein {ECO:0000313|EMBL:KEY19236.1}
                     ;  TaxID=266748 species="Bacteria; Bacteroidetes;
                     Flavobacteriia; Flavobacteriales; Flavobacteriaceae;
                     Chryseobacterium.;" source="Chryseobacterium
                     antarcticum.;""
                     /codon_start=1
                     /transl_table=11
                     /translation="MKHNSHLTAIARKTLPVPTRWLMAQGLLVGKVMDYGCGKCASVN
                     PPDWFNYDPHYQPNANFGTDRFDTIVCNYVLCTLPSVERMDVLKHLQVLLRLNGVAYV
                     SVRNDRPKHGWGYSSRGTYQGRVRKLPLECIRKTSQYRLYRLTRSTILK*"
                     /db_xref="A0A083WSF7_9FLAO"
     gene            339599..340270
                     /locus_tag="S19_GE19_scaffold_2259_prodigal-single_453"
     CDS             339599..340270
                     /product="GIY-YIG catalytic domain-containing endonuclease
                     n=1 Tax=Paramecium bursaria Chlorella virus NW665.2
                     RepID=M1I692_9PHYC"
                     /codon_start=1
                     /transl_table=11
                     /translation="MTSAIYLLTNKVNGKIYVGKAIDFDRRIRVHSYAKSKGYIGNAI
                     RKYGWENFSVSILENGNGLTNSDLLRKEKEWIDKLNSSDRKVGYNLFTRGDPTGYKHT
                     LQSRQNMSLAHIGNKHSWETRQKISQSLTGKKLSAQHRLKLCQARKTRDFSFRKRKVV
                     QIDTDGNIVKVWDSATVAAKELNGNPRNGTQIAASCSGRYKGKTFGFRWEYLDKTQEN
                     SIVAL*"
                     /db_xref="UniRef100_M1I692"
                     /db_xref="A0A0E9DN86_CHLTH"
                     /db_xref="M1I692_9PHYC"
     gene            340267..340509
                     /locus_tag="S19_GE19_scaffold_2259_prodigal-single_454"
     CDS             340267..340509
                     /product="hypothetical protein"
                     /codon_start=1
                     /transl_table=11
                     /translation="MTDRKFYKTEIKFTVLSEEPIPDGMELASIANECINGDWSMGNA
                     SHKETEINGKQAARALINQGSDPGFFRLTDKGEDDE*"
     gene            340506..340640
                     /locus_tag="S19_GE19_scaffold_2259_prodigal-single_455"
     CDS             340506..340640
                     /product="hypothetical protein"
                     /codon_start=1
                     /transl_table=11
                     /translation="MKTLIIIGLIVAGFVWVTWEIAHAPEGYEDEKGFHYGKEPEDKE
                     *"
     gene            340637..340783
                     /locus_tag="S19_GE19_scaffold_2259_prodigal-single_456"
     CDS             340637..340783
                     /product="hypothetical protein"
                     /codon_start=1
                     /transl_table=11
                     /translation="MIACICGGFEFLLIIPALAWVLHKIRRKCCKKTCNCNCHENKQH
                     QETP*"
     gene            340752..340931
                     /locus_tag="S19_GE19_scaffold_2259_prodigal-single_457"
     CDS             340752..340931
                     /product="hypothetical protein"
                     /codon_start=1
                     /transl_table=11
                     /translation="MRISNIKKLHRGDQVFWTDPDGGRCSRHYTILEIEYVGGIVKLT
                     DVSGDYLECYARELS*"
     gene            complement(340928..341158)
                     /locus_tag="S19_GE19_scaffold_2259_prodigal-single_458"
     CDS             complement(340928..341158)
                     /product="hypothetical protein"
                     /codon_start=1
                     /transl_table=11
                     /translation="MMYSAVLIGMRVRMLKNVLVEMKKVRMDEVWDRHLTKWQELNVE
                     TISTQGDWAYLTTYDGDIFLDVPCDAFQVISP*"
     gene            complement(341248..341436)
                     /locus_tag="S19_GE19_scaffold_2259_prodigal-single_459"
     CDS             complement(341248..341436)
                     /product="hypothetical protein"
                     /codon_start=1
                     /transl_table=11
                     /translation="MKRRVYYEVRTEQGDGEFDWFVVPPDDPEDGYNPRSKKSAIKAA
                     RNHGAAVFRVVETEVPYK*"
     gene            complement(341433..341822)
                     /locus_tag="S19_GE19_scaffold_2259_prodigal-single_460"
     CDS             complement(341433..341822)
                     /product="hypothetical protein"
                     /codon_start=1
                     /transl_table=11
                     /translation="MNNKNTEILHSLLRSIARTDDEFQRELRACVGVTKRAFDRFLDK
                     AEFVPVDEGRVNTVNVIEMNNGEFQMIRSFPETPEGNKAAEDFFCRKLHEHNRHNELS
                     AADMEECVEEGTYEDCGGYQLFLTHSV*"
     gene            341931..342596
                     /locus_tag="S19_GE19_scaffold_2259_prodigal-single_461"
     CDS             341931..342596
                     /product="hypothetical protein"
                     /codon_start=1
                     /transl_table=11
                     /translation="MKLTPQQIEALKNDILTVCQAFNQLRQSTVQYLTLQGLDPKDKQ
                     LDPFNIYEGGADLTKRFNKDWTLAARICRAKGLLSVMTYAANDHSGFNLNLDGNRIEE
                     VSRAFQWIPGQPLPNKWTGNKFSQSKPQTTLLLSFGCNFDGSIRQVWASVSDLVSHPD
                     GKSGDWRFSADCDRAGFSSLTLTEDIFARPSYQQIIGDVEEEYGISGDAKKGLKLVMT
                     KLA*"
     gene            342748..343161
                     /locus_tag="S19_GE19_scaffold_2259_prodigal-single_462"
     CDS             342748..343161
                     /product="hypothetical protein"
                     /codon_start=1
                     /transl_table=11
                     /translation="MTTSNFDDYEKKLKKVKLDPSRKHLKPDPAHWTFEEQLARAVIE
                     GAQLLEAEEKAKKAAAPPAPSPVLEDALGKMSANPYIRARTQLLLKMTPTARSVIEKM
                     EKGLLDKDSRYDTFVSQIARLGDKLDDEQNNKKKE*"
     gene            343167..343382
                     /locus_tag="S19_GE19_scaffold_2259_prodigal-single_463"
     CDS             343167..343382
                     /product="hypothetical protein"
                     /codon_start=1
                     /transl_table=11
                     /translation="MLFIAEKAIVGKTFTAQDPKIEYTCVGYAQNDTCLVVGAYFDSV
                     NNRTEHKTIKMTDVKFKGDTAADVRVP*"
     gene            343418..343750
                     /locus_tag="S19_GE19_scaffold_2259_prodigal-single_464"
     CDS             343418..343750
                     /product="hypothetical protein"
                     /codon_start=1
                     /transl_table=11
                     /translation="MDTWGRLHEIRGPVEEGASWCPKPSKTLVWSIGGWHFDKHTGCS
                     TYGTHQLVQLPPEEEKKFWIKRLAQITAVNSLDKLALIKEELDRIKKRLIALAKGQCP
                     PILDAFDE*"
     gene            complement(343756..344157)
                     /locus_tag="S19_GE19_scaffold_2259_prodigal-single_465"
     CDS             complement(343756..344157)
                     /product="HNH endonuclease domain protein n=4 Tax
                     =Escherichia coli RepID=E9TC98_ECOLX"
                     /codon_start=1
                     /transl_table=11
                     /translation="MTLFIGMRTETWKLICGYEPYEISSTGRVRNKKGRILSPFRHHK
                     YLAIHLRRDKQVTKKLFLHRLVAEAFIPNDNSGVQVNHKNHVRNDNRVENLEWVSADE
                     NMTKMFMQKNTIGLLIKHLKGLGYKISKPKV*"
                     /db_xref="UniRef100_E9TC98"
                     /db_xref="V1KFJ0_SALET"
                     /db_xref="llw:kw2_1813"
                     /db_xref="E9TC98_ECOLX"
     gene            344315..344497
                     /locus_tag="S19_GE19_scaffold_2259_prodigal-single_466"
     CDS             344315..344497
                     /product="hypothetical protein"
                     /codon_start=1
                     /transl_table=11
                     /translation="MKRDKHLRFIKSEIGIDASPLPDDAVEKLAQYAINVIALEAPQA
                     AKFVAQENDLTITLGK*"
     gene            344576..345205
                     /locus_tag="S19_GE19_scaffold_2259_prodigal-single_467"
     CDS             344576..345205
                     /product="Putative uncharacterized protein n=1 Tax
                     =Caenorhabditis remanei RepID=E3LRD5_CAERE"
                     /codon_start=1
                     /transl_table=11
                     /translation="MSKSKKNSKTSKSRKANTAKYDHPGRPMYDPSFPRTKEFTFTDF
                     EVANGVNPKTGKGKECTTLTLRKWLKRDKARMGKSILVLLKGVTADPNSRKGLGRRAH
                     LFSLRSKVNTTRTPRVTQDAPSDVSPETKSYEATKAALLADTSVPVTAPATPEPQPEV
                     TPTPAPAPVEAVPAAVVEAAPIANETPAPAPQAEVTPAPSAEVAPAPQS*"
                     /db_xref="UniRef100_E3LRD5"
                     /db_xref="E3LRD5_CAERE"
                     /db_xref="buj:BurJV3_1593"
     gene            345480..346376
                     /locus_tag="S19_GE19_scaffold_2259_prodigal-single_468"
     CDS             345480..346376
                     /product="Putative uncharacterized protein n=1 Tax
                     =uncultured phage MedDCM-OCT-S04-C348 RepID=D6PHA9_9VIRU"
                     /codon_start=1
                     /transl_table=11
                     /translation="MTETLNFGIGNAKLDKGTVILSLPAGHSCPFAKDCRSSADRLTG
                     KITDGQHCQFRCYAANSEALFRNVREGRWRNFELIKACNGNTLQMAALIDASIPRRNG
                     KTSLVRFHQSGDFFSQAYFDAWLLVAKYNPGLVFYGYTKALPFWVKRLGDIPANFKVV
                     ASRGGTHDALIEQHGLRSAKVVFSEYQARKLKLPIDHDDTHVWKYDGDFAILIHGTQP
                     AGSEAGKAWYKIFKHGKGGYKSGYFDHYKKQGKVREKTVDGKKIHVKPSVIVKGVQIK
                     PEALAEFSAKLKGIVYGKKQAA*"
                     /db_xref="UniRef100_D6PHA9"
                     /db_xref="D6PHA9_9VIRU"
     gene            346354..346581
                     /locus_tag="S19_GE19_scaffold_2259_prodigal-single_469"
     CDS             346354..346581
                     /product="hypothetical protein"
                     /codon_start=1
                     /transl_table=11
                     /translation="MAKSKLPETFVIRGPEDHNLLDTYWVMDFGWGALETATRFDKRI
                     LTSPLPIESKGVFDLATQTFYERGVTWGRGS*"
     gene            346578..346778
                     /locus_tag="S19_GE19_scaffold_2259_prodigal-single_470"
     CDS             346578..346778
                     /product="hypothetical protein"
                     /codon_start=1
                     /transl_table=11
                     /translation="MRTLIKDSAGATRGWYISCGDRITIYNAKGYNLGYFSLSQNKTF
                     DSSGAYIGSGNQLTFLLSPLDK*"
     gene            complement(347587..348372)
                     /locus_tag="S19_GE19_scaffold_2259_prodigal-single_471"
     CDS             complement(347587..348372)
                     /product="Uncharacterized protein n=1 Tax=Opitutaceae
                     bacterium TAV1 RepID=I6AMY1_9BACT"
                     /codon_start=1
                     /transl_table=11
                     /translation="MNIDFKPYVGGRGVVVDRTQLAQVATPDPSGRWHPVPHITLVQE
                     LEKALAPRNMKIVNETFKLDKSGARMFGMLQVGNCQEAGEDFAFSVGLRNAHDKAIRA
                     GLAVGMAVGVCSNLSFRGEIVIGRKHTTEILMDLPGLMEGAIVKLSERWNKQAEIVSA
                     YKSVDISPIQGRDLLIQCAKSEVFPRTQLMDVIEEWEAPRHPEFQARNAWSLFNCVTE
                     NLKPRENSTGSTLWLLPSRTERLHTILDPVAGIPVLAPEEQAV*"
                     /db_xref="UniRef100_I6AMY1"
                     /db_xref="I6AMY1_9BACT"
                     /db_xref="obt:OPIT5_29915"
     gene            complement(348418..348597)
                     /locus_tag="S19_GE19_scaffold_2259_prodigal-single_472"
     CDS             complement(348418..348597)
                     /product="hypothetical protein"
                     /codon_start=1
                     /transl_table=11
                     /translation="MNNPCPICGQPMQVIPDASGVTVKCMASAETCPCPENPYGHGKN
                     EKEAHEIACQKYRKS*"
     gene            complement(348590..348778)
                     /locus_tag="S19_GE19_scaffold_2259_prodigal-single_473"
     CDS             complement(348590..348778)
                     /product="hypothetical protein"
                     /codon_start=1
                     /transl_table=11
                     /translation="VEDVENVLRQLGMDEVDASEILDSLDVEDVARAALKSGVEMEEQ
                     TEGAYAEIKRQIEERVNE*"
     gene            complement(348808..349128)
                     /locus_tag="S19_GE19_scaffold_2259_prodigal-single_474"
     CDS             complement(348808..349128)
                     /product="hypothetical protein"
                     /codon_start=1
                     /transl_table=11
                     /translation="MKKNMITVFVFGTRPVSVNRKVAARKSVKYPVDNNPVVSFNYPR
                     SNPWDFSSDERTVKLIGADARYYVGLEVTQTDTGKVRHQFKKFLRNKARNFRLVSFAP
                     ESIS*"
     gene            complement(349163..349639)
                     /locus_tag="S19_GE19_scaffold_2259_prodigal-single_475"
     CDS             complement(349163..349639)
                     /product="Putative phage N-6-adenine-methyltransferase n=2
                     Tax=Staphylococcus epidermidis RepID=J0F0X2_STAEP"
                     /codon_start=1
                     /transl_table=11
                     /translation="MDVHFSSATNEWATPPALYGWLDSRFHFTLDPCCTHETAKCVKH
                     YTIKENGLSKSWRDETVFMNPPYGREIGKWVEKAWRESKDGATVVCLIPARTDTKWWY
                     KYCTKAAEIIFLVGRVKFYQNGVKLKASAPFPSAIVVFKDTQFIGAPKCVWTKLSS*"
                     /db_xref="UniRef100_J0F0X2"
                     /db_xref="mms:mma_2215"
                     /db_xref="A6T058_JANMA"
                     /db_xref="J0F0X2_STAEP"
     gene            complement(349732..350130)
                     /locus_tag="S19_GE19_scaffold_2259_prodigal-single_476"
     CDS             complement(349732..350130)
                     /product="Putative uncharacterized protein n=1 Tax=Vibrio
                     phage ICP2_2006_A RepID=F1D107_9CAUD"
                     /codon_start=1
                     /transl_table=11
                     /translation="MITTNDKRREYLKRYYERNKEKRKAYNYKWMSNNYEKWQETQRK
                     SRLKRKFGISVEEYNTVLQKQQGQCGICGVKRTDIKTTFSVDHDHSTGRVRGLLCHEC
                     NMGLGKFKDSTKVLLAAIDYLNGDFLDYHI*"
                     /db_xref="UniRef100_F1D107"
                     /db_xref="A0A0F9JUK3_9ZZZZ"
                     /db_xref="bsd:BLASA_2675"
                     /db_xref="F1D107_9CAUD"
     gene            complement(350286..350459)
                     /locus_tag="S19_GE19_scaffold_2259_prodigal-single_477"
     CDS             complement(350286..350459)
                     /product="hypothetical protein"
                     /codon_start=1
                     /transl_table=11
                     /translation="MYRPRPKAEGVIVKSELWCGITEYDILILHMCMHIRMCLSPNNT
                     YLYVLMGRANHRI*"
     gene            350614..350742
                     /locus_tag="S19_GE19_scaffold_2259_prodigal-single_478"
     CDS             350614..350742
                     /product="hypothetical protein"
                     /codon_start=1
                     /transl_table=11
                     /translation="MCLSGLRSKIEWVKVDYSGAMWVDFLYDMYVCYKKSGNKWIM*"
     gene            350795..350932
                     /locus_tag="S19_GE19_scaffold_2259_prodigal-single_479"
     CDS             350795..350932
                     /product="hypothetical protein"
                     /codon_start=1
                     /transl_table=11
                     /translation="MVNDIGGGPPTAPWRGAAWVTTTTTAMGMVVTMDMRIGIEHRGQ
                     T*"
     gene            complement(351234..352010)
                     /locus_tag="S19_GE19_scaffold_2259_prodigal-single_480"
     CDS             complement(351234..352010)
                     /product="PREDICTED: exonuclease 3''''-5''''
                     domain-containing protein 2 n=1 Tax=Condylura cristata
                     RepID=UPI00033430ED"
                     /codon_start=1
                     /transl_table=11
                     /translation="MSDDTRVKNWLPDNFYGNALIIGKDGRHLCTLNRKRIEWYLKRG
                     LAEEVTPPEGYPRAIKLNFKAKLDIRDPKDYELAIIRTECVLCGAKDKLTLHHVIPQC
                     IRKLFPLHEKARSRQWCVLLCVECHKKVEDVTQAVYQKDYPKGGVPLDARDRILLRRL
                     KGMGILHKLDPDKYDKCMANAGYASEDDIPGPPTREEERELPRLSSKIHRQLITQWGH
                     NFIEEHGGIQGTKDYFRELFLSFKPQYLPKGYLDLPSSGK*"
                     /db_xref="UniRef100_UPI00033430ED"
                     /db_xref="D8T4Q2_SELML"
                     /db_xref="UPI00033430ED"
     gene            complement(351989..352348)
                     /locus_tag="S19_GE19_scaffold_2259_prodigal-single_481"
     CDS             complement(351989..352348)
                     /product="hypothetical protein"
                     /codon_start=1
                     /transl_table=11
                     /translation="MLNIRLDIGYPQGGWGNTAVVIQDYKDFLSHNSYSYWAYLPKQS
                     IELRIAKDTEEGKAITNAINVGSPNLVIEGILLTAALKRLTVTQFKDIMDDQYDRGFK
                     FGKNAIRETFACLMTPE*"
     gene            complement(352342..352545)
                     /locus_tag="S19_GE19_scaffold_2259_prodigal-single_482"
     CDS             complement(352342..352545)
                     /product="hypothetical protein"
                     /codon_start=1
                     /transl_table=11
                     /translation="MSVADAIKILQTMPQEAQLMISHENCGCCYGPMSAVSIHTEDRP
                     SQHRDVHLTVVVIEDDVPHQSLC*"
     gene            complement(352542..352679)
                     /locus_tag="S19_GE19_scaffold_2259_prodigal-single_483"
     CDS             complement(352542..352679)
                     /product="hypothetical protein"
                     /codon_start=1
                     /transl_table=11
                     /translation="MKTFAIRCFIDGKRKKTHQLTKAQARTFRKTALHLSRYLKKAYK
                     L*"
     gene            complement(352682..353086)
                     /locus_tag="S19_GE19_scaffold_2259_prodigal-single_484"
     CDS             complement(352682..353086)
                     /product="hypothetical protein"
                     /codon_start=1
                     /transl_table=11
                     /translation="MNLTIGYFGIPGRTGGQTHIFDEEANKPLCGTPMHKDARYEWCF
                     PTWKAGLPECERCRKKQTKMMTEEAARTRLPKPRTVYPKPRPHPGIRLLERIQNYLEV
                     GGLFNPEMMEHDKVRDLIIDCRDYISKSMLTD*"
     gene            complement(353083..353328)
                     /locus_tag="S19_GE19_scaffold_2259_prodigal-single_485"
     CDS             complement(353083..353328)
                     /product="hypothetical protein"
                     /codon_start=1
                     /transl_table=11
                     /translation="MNDFSSPYYKALLKALDVAADSVVAHAWGRDYTLAQLEAMSDRE
                     RRLTNWKIRSYNWVLRFDLFRAKCQVWLWRTIDELIP*"
     gene            complement(353325..353498)
                     /locus_tag="S19_GE19_scaffold_2259_prodigal-single_486"
     CDS             complement(353325..353498)
                     /product="hypothetical protein"
                     /codon_start=1
                     /transl_table=11
                     /translation="MKLKRWRVTFTAWRETWSGHDQNDGPRECFVRAKTRRGAISKAD
                     EEYFGGNWKAEEA*"
     gene            353579..354010
                     /locus_tag="S19_GE19_scaffold_2259_prodigal-single_487"
     CDS             353579..354010
                     /product="hypothetical protein"
                     /codon_start=1
                     /transl_table=11
                     /translation="MSADNTSYSVSFKDKPTKPDPEGAKMVRECITILARSLALRKIA
                     DAQFQRIMEFHKKYEDKNPDDTPWQEKERIVAEAEALMAEVVMGIKELKKLDDDYEAL
                     RQRVNRHYGKEVMQEHHYATGIDKVYEEILEEESGDWWKQG*"
     gene            complement(354007..354345)
                     /locus_tag="S19_GE19_scaffold_2259_prodigal-single_488"
     CDS             complement(354007..354345)
                     /product="hypothetical protein"
                     /codon_start=1
                     /transl_table=11
                     /translation="MIKLKDIFDPYHSHPIMWTAETANSIADAIGAKIVGSVREKGFS
                     KHDLDLYLEAFGPDTIQKLKSMGFEHNGSMVVSPKEARKSGKTYAKGWQRAELFIDNK
                     DHRIDVWHPA*"
     gene            354359..354631
                     /locus_tag="S19_GE19_scaffold_2259_prodigal-single_489"
     CDS             354359..354631
                     /product="hypothetical protein"
                     /codon_start=1
                     /transl_table=11
                     /translation="MKLIRQLIQKLDKIIELLSEKKEEREARKQEERDRLLVEYAREK
                     NKRVPTGGIHTSREMEEKPVRTDGDLVPYGLSERDKAILDEFYNGR*"
     gene            complement(354628..355185)
                     /locus_tag="S19_GE19_scaffold_2259_prodigal-single_490"
     CDS             complement(354628..355185)
                     /product="hypothetical protein"
                     /codon_start=1
                     /transl_table=11
                     /translation="MQQRTIISKGRRFLVNTATADDGVGAGFATGQLVMKSATDGMWY
                     VVTATGASPTAAVTVSQSALPYASGWEIKQNEVTASLVPAPSYYEQNFPYQIVASNNG
                     LAYAVYLTGTAPAVTVVVSQSAWGPCYVTNSLNAVIDIAKPYLLLQSVTDGNYYCAGL
                     QTSLGTTTLVVNQNMVSQSWVHPIY*"
     gene            complement(355243..355965)
                     /locus_tag="S19_GE19_scaffold_2259_prodigal-single_491"
     CDS             complement(355243..355965)
                     /product="hypothetical protein"
                     /codon_start=1
                     /transl_table=11
                     /translation="MSQGDTLIHIDVQADPLIAIEIRELVRETFAYMPPWKMVGNASF
                     APSDARFFAFNLSSYDFIWLRENDSYDDTMDEENNYVIRNTADISWLLEFIALNNALL
                     RTPTGLNLSKIKKKLEELDKQYKKKEEYKSSCPNISKDLMDALMAIQLMDMPAGKVFY
                     MDFVNSETEEPEKKSPIFFPEPKLNLPKIEQKIADKLKKELGSLIMEKAKQMYAMSKV
                     NPKFYGKISIPVSEDCCPPLDF*"
     gene            complement(355965..356213)
                     /locus_tag="S19_GE19_scaffold_2259_prodigal-single_492"
     CDS             complement(355965..356213)
                     /product="Uncharacterized protein {ECO:0000313|EMBL
                     :KKL86029.1};  TaxID=412755 species="unclassified
                     sequences; metagenomes; ecological metagenomes.;"
                     source="marine sediment metagenome.;""
                     /codon_start=1
                     /transl_table=11
                     /translation="MKKSNKKTTRKPRFKKDVHTEHCCVVHGCKYANPKCTVTTRKKP
                     QSFCCEDCGCDGITSLKVIKAILAGLQPRCKYCGHCLP*"
                     /db_xref="A0A0F9FHZ9_9ZZZZ"
     gene            complement(356210..356551)
                     /locus_tag="S19_GE19_scaffold_2259_prodigal-single_493"
     CDS             complement(356210..356551)
                     /product="hypothetical protein"
                     /codon_start=1
                     /transl_table=11
                     /translation="MTNILILSLQLLFQTPTNDFTGYYGGITNTPSWYATSNMCWTAV
                     IEFNGPPGTYETWWDSDFVPAVPFPDGNGWIGANPIHINGWITKTNDAPMIVVMPIIP
                     EPMGSFRLKKV*"
     gene            complement(356548..356883)
                     /locus_tag="S19_GE19_scaffold_2259_prodigal-single_494"
     CDS             complement(356548..356883)
                     /product="hypothetical protein"
                     /codon_start=1
                     /transl_table=11
                     /translation="MQTVDAMTSRVLNAFIRTMPSADGQVLPVPKVWQLVNMGAVPVY
                     VGDREYVVAFVDKQPASMADMESNQAATEEVVIRYLQQEGFIDEEYVYVGMQQFDLGK
                     IPPDFMEEA*"
     gene            complement(356871..357050)
                     /locus_tag="S19_GE19_scaffold_2259_prodigal-single_495"
     CDS             complement(356871..357050)
                     /product="hypothetical protein"
                     /codon_start=1
                     /transl_table=11
                     /translation="MNKLAQILKLIADTPPLMYFLGTLLALVCVFIAAGFKFACLCLA
                     IWLVFVMICYTLCKL*"
     gene            complement(357013..357228)
                     /locus_tag="S19_GE19_scaffold_2259_prodigal-single_496"
     CDS             complement(357013..357228)
                     /product="hypothetical protein"
                     /codon_start=1
                     /transl_table=11
                     /translation="MANKNKNLREQLYRDHLGERWRFIKDATKPWGASWLMMRVKDGY
                     RSYWPPSDLTPIPLDNEQTSSNPQTHS*"
     gene            complement(357221..357613)
                     /locus_tag="S19_GE19_scaffold_2259_prodigal-single_497"
     CDS             complement(357221..357613)
                     /product="hypothetical protein"
                     /codon_start=1
                     /transl_table=11
                     /translation="MKTTDIVATIPVPVQVTVERVQDLLCNAIEGGSNYWVDYMDRYG
                     EDCRSVEFRQEVPFVKGCWLEVKDIGDGINHDGGVFKIDLEAIKKGLAVMAEKYPKAF
                     ADFINENDDAETGDIFLQCICFGEAIYG*"
     gene            complement(357610..357840)
                     /locus_tag="S19_GE19_scaffold_2259_prodigal-single_498"
     CDS             complement(357610..357840)
                     /product="hypothetical protein"
                     /codon_start=1
                     /transl_table=11
                     /translation="MNFLKAVKNFLNPPRKVLPPSDLEGITFLRRGTDGRLWRYSLDK
                     ENAKLWDECLRRDLRSSKGFAELDWRRDEVKA*"
     gene            complement(357837..358205)
                     /locus_tag="S19_GE19_scaffold_2259_prodigal-single_499"
     CDS             complement(357837..358205)
                     /product="hypothetical protein"
                     /codon_start=1
                     /transl_table=11
                     /translation="MRTNPHCLDDSCDLDHCPKCGRHVGGYLESFQQCDSCDLEEQHQ
                     NSTNFYCEIHPKENTVRIYRGPKTLVGFVTESKESGEPYLSAMGDQTNGIVHLTLNEI
                     EIIMDNWNQMQEMRREGVEA*"
     gene            complement(358207..358617)
                     /locus_tag="S19_GE19_scaffold_2259_prodigal-single_500"
     CDS             complement(358207..358617)
                     /product="hypothetical protein"
                     /codon_start=1
                     /transl_table=11
                     /translation="MKNATAVKIVNDRKPRKSKVKSPIAMTPTCRGFLRGEFTDANGQ
                     SCSIQRSSAFGGADGELIWLGVNNVKGNFSVLGHDDLARLRNGGWGWQEKCLSTMFPD
                     SDINVPDRMHLTQKQVKMLLPALQHFAKTGELPA*"
     gene            complement(358634..358918)
                     /locus_tag="S19_GE19_scaffold_2259_prodigal-single_501"
     CDS             complement(358634..358918)
                     /product="hypothetical protein"
                     /codon_start=1
                     /transl_table=11
                     /translation="MKVQKDIHITITEGELELRIGKGLSTFAFKGKDAFVFRTAELKI
                     LCGMAEAGLAELKAYYDANPTAKRYDGDGIRNAIIDAIKETEKGVDKPPQ*"
     gene            complement(359126..359731)
                     /locus_tag="S19_GE19_scaffold_2259_prodigal-single_502"
     CDS             complement(359126..359731)
                     /product="Uncharacterized protein {ECO:0000313|EMBL
                     :KKR04455.1};  TaxID=1618995 species="Bacteria;
                     Parcubacteria.;" source="Parcubacteria (Uhrbacteria)
                     bacterium GW2011_GWF2_39_13.;""
                     /codon_start=1
                     /transl_table=11
                     /translation="MKYLLTFALTLVLSLAAFAQQPDTIQVDVTKLTADQLRVYQQMK
                     AMQNQNQLAASIENLTPEKIDRYAQIGKAFGTAFKECWTTVSTDAERFAQSDAGKLTM
                     VLVAWKIVGQDGINLVEKAVQYFVGIPMLFIGTLLFAWIIRRNCFEYPALVSSTKVGW
                     LTVKREYKGTEKPIWGGEEAFVAVICYGIFIGICCLILFVG*"
                     /db_xref="A0A0G0Q1Z0_9BACT"
     gene            complement(359736..359933)
                     /locus_tag="S19_GE19_scaffold_2259_prodigal-single_503"
     CDS             complement(359736..359933)
                     /product="hypothetical protein"
                     /codon_start=1
                     /transl_table=11
                     /translation="MKTISLYIFAFIVIIGMAYGGWQLKRWWNYKFSYQSQVQAEMQP
                     LAKRIADLERRVSVLETNKSR*"
     gene            complement(359933..360346)
                     /locus_tag="S19_GE19_scaffold_2259_prodigal-single_504"
     CDS             complement(359933..360346)
                     /product="Uncharacterized protein {ECO:0000313|EMBL
                     :KKM67498.1};  TaxID=412755 species="unclassified
                     sequences; metagenomes; ecological metagenomes.;"
                     source="marine sediment metagenome.;""
                     /codon_start=1
                     /transl_table=11
                     /translation="MNRDLARVISQDVIAALDAVAKKHNVIFADKGGRFSATSLTMKI
                     EAAVIGASGTAETRERTAFKQQAKFFNLKPEWLDMSFTFGGDDFTIVGLNTKAYKAPI
                     LAIQASNGKTYKFKAEHVEDMMRAQHPTVPATPVV*"
                     /db_xref="A0A0F9JD46_9ZZZZ"
     gene            complement(360401..360616)
                     /locus_tag="S19_GE19_scaffold_2259_prodigal-single_505"
     CDS             complement(360401..360616)
                     /product="hypothetical protein"
                     /codon_start=1
                     /transl_table=11
                     /translation="MSPSDDIDTFIDSAMVAYPRANLTAVQNFCWTAPDDPVANRWNI
                     GQDARLYGWNNDTVDAITFVLRSVKKL*"
     gene            complement(360638..360895)
                     /locus_tag="S19_GE19_scaffold_2259_prodigal-single_506"
     CDS             complement(360638..360895)
                     /product="Tax
                     =RIFCSPHIGHO2_02_FULL_OD1_Yanofskybacteria_41_11_curated"
                     /codon_start=1
                     /transl_table=11
                     /translation="MKAYKNCTDCPAHNILPDPDPDDWFCDDDCAVICTIKKSRAERH
                     ERFGGLRPATVACRPYQTAKETAPPPDWCPLRTQKVEVAKA*"
                     /db_xref="87745114"
     gene            complement(360899..362059)
                     /locus_tag="S19_GE19_scaffold_2259_prodigal-single_507"
     CDS             complement(360899..362059)
                     /product="hypothetical protein"
                     /codon_start=1
                     /transl_table=11
                     /translation="MKPLFSCIALLIGCFVLPLTSRAYSDYASCIGNNNCSIAAGGVV
                     AVITVYTNQATGQSTVLPVRVKMFDEVMGNWQWWAITNGVFGTNVTVLPFQDVTVPQG
                     YMLYWPEHHSTPGYPIYYSTAYPIFIESSDGGPWTNEFYFVLQGKFTKSEYYGPAPCT
                     RCDEWGMIDATLYDGYNPESGTNYLMTRLGLGGSNVGIGDDSGTCETVCTNNFRRSSV
                     AFVYFNLRPKPESRPGLTCPWSDILQEPFLEGWSGFSTNIVWDGSLRSGFILIGAPNT
                     DYTANWRYPNSPCDSNPLKQFRIRFDGDACCAEAPCASGLKLLISRISTNRLNLTFPM
                     ESGYAYQILVKKTPTDLMWVPWSPIVEGTGTITFRDYPTLPSRMYRLGRTTN*"
     gene            complement(362077..362328)
                     /locus_tag="S19_GE19_scaffold_2259_prodigal-single_508"
     CDS             complement(362077..362328)
                     /product="hypothetical protein"
                     /codon_start=1
                     /transl_table=11
                     /translation="MNFTKADRMCFAKRRYPNMIKAHCALGKMLGEHPENAVKTWRVY
                     ECPVCRGFHITKEQQDNPEYQKRRWMAGMDVRDLTTVGK*"
     gene            complement(362590..363702)
                     /locus_tag="S19_GE19_scaffold_2259_prodigal-single_509"
     CDS             complement(362590..363702)
                     /product="hypothetical protein"
                     /codon_start=1
                     /transl_table=11
                     /translation="MYMKFECFCGQPIEVNENAAGQSFACPSCGTTLVVPTRTPSFAA
                     PPIITPPKRSTTRRTAKIAGGILLSLVIIGGCNSLVNDTPSSPTPVTSRQVTPPTTPQ
                     FTSSDVKVKEWSFQVTSDWEGFHLTDGPALVLKYVISNPTPYKVSNAKWTAIFYDFND
                     NLIKRVSFKTLTEKTYSKPQPTISDDLLLGFKDLQFNPARIHSMKLILDDVAVSPYER
                     LNLGESSRVPETPTPEEANLLTFFPHLKWSRQQFVDDGWLGPFQTGTHFFTKKTYPLF
                     RTSGEIQFSFEDEKWGGRMYGASFWVNNDMQWRTLYQIMVEITKRQGTEKRTESGQNY
                     IWAIYGTSTVYTITLYHEKDIPEDPSIGIDVKLSPR*"
     gene            complement(363702..364001)
                     /locus_tag="S19_GE19_scaffold_2259_prodigal-single_510"
     CDS             complement(363702..364001)
                     /product="hypothetical protein"
                     /codon_start=1
                     /transl_table=11
                     /translation="MNIVILFLSAVVGVPLFFLPTIIAKENNHPQFGPIFLSVVGTAF
                     LAILLQGVSMFVFPPITENGITTPDMVGQLLTWTAILVAVFGWAGCTIWSLIKKA*"
     gene            complement(364022..364843)
                     /locus_tag="S19_GE19_scaffold_2259_prodigal-single_511"
     CDS             complement(364022..364843)
                     /product="endodeoxyribonuclease n=1 Tax=Acetivibrio
                     cellulolyticus RepID=UPI0001E2C29F"
                     /codon_start=1
                     /transl_table=11
                     /translation="MSMIIYKTTNLVNGKIYVGKDASDRLAYLGSGMILRRAITKHGK
                     ENFRKEILERCYSLTELAQKEVEWIARLHANDPAIGYNLTEGGNGGDTYSSLDAERKE
                     RRRRELTEAARRYVRSEDGRKFLSENSKRVWRQKSHRDLIVKLMTGREIKWADKISAS
                     IKEWHKTSCISEQGKQNIAEASRRRRGIELKPLSDELKRYIIQMYQTIGPKLIAERLQ
                     QEGHDVSIYLVTNVLKRAGIYQKWKKGIGPKEQRHASIIRCKRVAEHQKIPLDIL*"
                     /db_xref="UniRef100_UPI0001E2C29F"
                     /db_xref="A0A0F9NCS8_9ZZZZ"
                     /db_xref="UPI0001E2C29F"
     gene            complement(364881..365972)
                     /locus_tag="S19_GE19_scaffold_2259_prodigal-single_512"
     CDS             complement(364881..365972)
                     /product="Uncharacterized protein {ECO:0000313|EMBL
                     :KKL98398.1};  TaxID=412755 species="unclassified
                     sequences; metagenomes; ecological metagenomes.;"
                     source="marine sediment metagenome.;""
                     /codon_start=1
                     /transl_table=11
                     /translation="MKINLQEIDQEQFMVHPHVVDGQTLFLVQPQHIGAKFTQANKHF
                     RSSVWDSDGNLVSAGFPKFVNWGENPENFPVPKSLKDTQVVEKIDGSLLIVSKWRGNY
                     ILRTRGTVDAHALDNGHELAIFERDILPKLPFDSGSTWEVSVLFEWVSPNQRIILNYG
                     DQPEWYLVGVVGHTSYQLVEQETLDYYAKTFNFKRPPSYTFPTVEDLMKGVEQWKGKE
                     GVVVYAPDGQNMWKIKALEYLTKHRFKSEATLENTLELYFSVGTPSYQEFERRLIEAF
                     DYECFEMVRGFASSICDAHKDVQKIVAGMQKFVDEKLKPLPTRRDQAQLVLSSYAASN
                     RSAMVFSLLDGKTLTNDQLKKLFWQVLKK*"
                     /db_xref="A0A0F9GI09_9ZZZZ"
     gene            complement(365947..366270)
                     /locus_tag="S19_GE19_scaffold_2259_prodigal-single_513"
     CDS             complement(365947..366270)
                     /product="hypothetical protein"
                     /codon_start=1
                     /transl_table=11
                     /translation="MTPDREGIWEWFEEDGTKRLMAVYDVAKKLREVNGNEPPYLRAY
                     WWGGYYNVAAIGEGPFEECEWPERWGNFVGEHGSVPDEQLYLMPTTEQREKILKQYED
                     QSARN*"
     gene            complement(366304..366624)
                     /locus_tag="S19_GE19_scaffold_2259_prodigal-single_514"
     CDS             complement(366304..366624)
                     /product="hypothetical protein"
                     /codon_start=1
                     /transl_table=11
                     /translation="MRPKLLNVILQVFIVVLCAWDAACTQFLIKINMTGEANPLMAPV
                     IEMSGWTVVWAVKLGLGVVFACALPALVKSMWGRLLVATVYVAYSFIAIIHLGLLTFL
                     HFPP*"
     gene            complement(366605..366799)
                     /locus_tag="S19_GE19_scaffold_2259_prodigal-single_515"
     CDS             complement(366605..366799)
                     /product="hypothetical protein"
                     /codon_start=1
                     /transl_table=11
                     /translation="MKSNCGCTTDSLCPVAKKLWKYRGYKGRKAYSDHRRAAFGETEL
                     DGVQGVSYRANNVKHEAEAA*"
     gene            complement(366796..367341)
                     /locus_tag="S19_GE19_scaffold_2259_prodigal-single_516"
     CDS             complement(366796..367341)
                     /product="Putative phage N-6-adenine-methyltransferase n=2
                     Tax=Staphylococcus epidermidis RepID=J0F0X2_STAEP"
                     /codon_start=1
                     /transl_table=11
                     /translation="MTKDQMKVHGMSVNQTWATPTPIFRLLDDEFRFTLDPCCERETA
                     KVPSKFYTKEDDGLSKDWSEDTVFMNPPYGRELPIWIRKAHRESTKGATVVCLIPARF
                     DPKYWHDYCLPYGVIAVTEGRIRFEIDGKPCHDSSPPFGPAFVVFCPPEKRETAILKL
                     TRFGKAYYRLMKKRVHVFQEP*"
                     /db_xref="UniRef100_J0F0X2"
                     /db_xref="C5QRZ8_9STAP"
                     /db_xref="saur:SABB_05280"
                     /db_xref="J0F0X2_STAEP"
     gene            complement(367338..367490)
                     /locus_tag="S19_GE19_scaffold_2259_prodigal-single_517"
     CDS             complement(367338..367490)
                     /product="hypothetical protein"
                     /codon_start=1
                     /transl_table=11
                     /translation="MKKIHKTCPTWGVTQCWKDLWPVKGEPPQVTERWRNVTCKECLK
                     RRNERP*"
     gene            complement(367487..367885)
                     /locus_tag="S19_GE19_scaffold_2259_prodigal-single_518"
     CDS             complement(367487..367885)
                     /product="hypothetical protein"
                     /codon_start=1
                     /transl_table=11
                     /translation="MTLIVDHPDKSPTPEQLAKLPKWAQEHIADLTRRQANAERALNE
                     FKDNQTPCEFYTEEYLCVGAKSNEYVKRYIQAHKVCVERDGVKLTILLRQDEKGLDLQ
                     WQSTDRLMNEVAMVPTSFNKVKIVSKECMR*"
     gene            complement(367890..368285)
                     /locus_tag="S19_GE19_scaffold_2259_prodigal-single_519"
     CDS             complement(367890..368285)
                     /product="hypothetical protein"
                     /codon_start=1
                     /transl_table=11
                     /translation="MKNAISEISKLLSQKFWFGGKLVYPWLHPLNKVKDCICLTLDGC
                     VCYKFKLCKNGKLRVYTIRSKHFLDLRLKPLQTITFQDLWCRIALKDNKYAGAFLQLT
                     SPVPIPVDVQAMRDIEMARQQAERLIGAR*"
     gene            complement(368317..368721)
                     /locus_tag="S19_GE19_scaffold_2259_prodigal-single_520"
     CDS             complement(368317..368721)
                     /product="hypothetical protein"
                     /codon_start=1
                     /transl_table=11
                     /translation="MTRSKGRQARAWAVQVVHIADPDITSAAALALLAKKYVSLDKSI
                     YTEFRMHRIRNKWMKRLMLAPDEQGGLTCAICGKKGLHPNSPNPKDQATLYHIIQIGM
                     GGSWNNPENFQVACGPCNNLKNAEIQKLAVPA*"
     gene            complement(368756..369622)
                     /locus_tag="S19_GE19_scaffold_2259_prodigal-single_521"
     CDS             complement(368756..369622)
                     /product="ATPase, AAA family n=1 Tax=Prevotella veroralis
                     F0319 RepID=C9MSY5_9BACT"
                     /codon_start=1
                     /transl_table=11
                     /translation="MKPEEGQSPFTGYPFPDEVGEAIKELQCWLANEKWFRSKSIPWR
                     RGWLLYGPPGTGKSTLVRALGMFFDLPVYIFDLSSMTNNDFVRSWDQMMSNTPCIALV
                     EDMDAVFNGREYVGSMTQGVAHLTYDCILNCISGVKAADGVFLVVTTNHVDKMDVALG
                     IPNREGKSTRPGRIDKAIHLGNMAEPQRRLLARHILSDYPELVEETVKLGDGETAAQF
                     QARCAQLALSKFWTDEKFRNKTIEVVHIGNRKSGEEEFAAYFETPPPPTNIAYPSHQG
                     TIDYRYEGSSGA*"
                     /db_xref="UniRef100_C9MSY5"
                     /db_xref="C9MSY5_9BACT"
                     /db_xref="cmp:Cha6605_4543"
     gene            complement(369641..370312)
                     /locus_tag="S19_GE19_scaffold_2259_prodigal-single_522"
     CDS             complement(369641..370312)
                     /product="hypothetical protein"
                     /codon_start=1
                     /transl_table=11
                     /translation="MTDIKTMLISGGGLAAVAAGIMAAWGYIRIAFRYIVGIVIGTSV
                     LKDEAGNAAMAYAFSRAIKSPLGMRVFGGYESYVHPKRWNECVGYEGLSSDPILIKYG
                     RQFALVSLRGSSSNTGDVGEYNKGGSVITIRYLRWFFNIEQFTVDALDYYNSEKRQRN
                     GEAQPKKKRRTRFKIVRYSGKGTTHNEDAKQDYNQSDAPTPAVTRGDGFVEQMIMTGA
                     FKLLK*"
     gene            complement(370309..370542)
                     /locus_tag="S19_GE19_scaffold_2259_prodigal-single_523"
     CDS             complement(370309..370542)
                     /product="hypothetical protein"
                     /codon_start=1
                     /transl_table=11
                     /translation="MHPSNVNKVLADEETLDIGKTAEALQEKQRLDAKRRKATGGPWA
                     SVNAWMRKKAREQAEEGLRQRIAKAWNKHNKKS*"
     gene            complement(370508..370882)
                     /locus_tag="S19_GE19_scaffold_2259_prodigal-single_524"
     CDS             complement(370508..370882)
                     /product="hypothetical protein"
                     /codon_start=1
                     /transl_table=11
                     /translation="MKKKQKLENWELAKAVGKTNFFKIEWHSLKETPLRGQQLFVIVK
                     LKAGYYAFTADYLEWTSEERKDDKGKVVMPSATFKYFKFDDFRMPEVYIGSPEAKKIV
                     AWGRLKLDEEPDAPFKRKQGAR*"
     gene            complement(370879..371829)
                     /locus_tag="S19_GE19_scaffold_2259_prodigal-single_525"
     CDS             complement(370879..371829)
                     /product="Ribose-phosphate pyrophosphokinase n=1 Tax
                     =Coraliomargarita akajimensis (strain DSM 45221 / IAM
                     15411 / JCM 23193 / KCTC 12865) RepID=D5EJK0_CORAD"
                     /codon_start=1
                     /transl_table=11
                     /translation="MKDRRCVLFAGNASQQLTREIARPEMDLHFGEIFHHKFPSGEWY
                     CQIKENIRGADVFLVNAICDPANDNLMQLLVMADACRRSSADRITAVIPYMGYSRQDR
                     KDKPRVPISAKLVMDLLAAAGIQRIITMDLHAQQIQGFTNLPVDHLYFQPTLARALKD
                     LDIQVVVAPDIGAVKKASEYAEREKLDLAFIVKKRKNDTDVEVSQFVGDVKGRNVLVL
                     DDLTESAGTIISAANCCKNNEAAHVYAAVTHACISRIGAVRLTQALQNGVITRFFCSN
                     TVTESTVDTASPGTIISVADVFSKAIHGTHYNNSITSLFK*"
                     /db_xref="UniRef100_D5EJK0"
                     /db_xref="caa:Caka_1580"
                     /db_xref="86770991"
                     /db_xref="D5EJK0_CORAD"
     gene            complement(371839..372039)
                     /locus_tag="S19_GE19_scaffold_2259_prodigal-single_526"
     CDS             complement(371839..372039)
                     /product="hypothetical protein"
                     /codon_start=1
                     /transl_table=11
                     /translation="MKSNGPLIIGKNSPAVGKCPAVLLCVYDPLRKEYFCSECVALIG
                     HEPPFNAQEYDRLPLTNNKAVV*"
     gene            complement(372036..373589)
                     /locus_tag="S19_GE19_scaffold_2259_prodigal-single_527"
     CDS             complement(372036..373589)
                     /product="hypothetical protein"
                     /codon_start=1
                     /transl_table=11
                     /translation="MKKMLSVLLALGVLLAGCTTQSTRPMPPMPPMPKASVQKKAVVM
                     AAVVPKLAPPGAIFYDPFDSGANTPWTFYQGTRSFTGGILRLTVNQNAGMYAYVRTNW
                     TNVSVSADVKLAAGSWGAGVGLRYNPTNGANYQAWIYSSGRLTIERYSNWYNTWTEVA
                     GTTITAPGTTTNNVRLAITNNVLTAYLNGTQRLTYTDPTPLNSGGVCLSVWGGNAACT
                     ADFDNVTVYDLGGGAIITEPPKFVTGLTNMIGLQGSNVLLSVEATGTALTYIWQTPNG
                     TVASTNNTYNITNIQRAGSIGVTISNVISKVNSSAYLSRGTTNILSACLPTMPKTKAT
                     LVWCPSPDTNVTGYYVYYGSRTNLIPGWTPDIYDTNQLPCPGVIVQHGTNWCRCYTNR
                     VDAGTNLTAVVSNLVPSLTYYFAATAHNDVGLESDFSGEVSLTVPPIIPPKPPTNVVL
                     TIVAIGGGQMKLQAKVCPSTLTTLLYQNAMLQPWNILATNVLADTYGNLIYIDRPTNS
                     MRFYRALLQ*"
     gene            complement(373595..373792)
                     /locus_tag="S19_GE19_scaffold_2259_prodigal-single_528"
     CDS             complement(373595..373792)
                     /product="hypothetical protein"
                     /codon_start=1
                     /transl_table=11
                     /translation="MTISVRPIGKYCDVEVTLDNTKVALGLMDEDERKKLADTLNDAV
                     KQLLDSDDYKELLEKELSEYP*"
     gene            complement(374120..374305)
                     /locus_tag="S19_GE19_scaffold_2259_prodigal-single_529"
     CDS             complement(374120..374305)
                     /product="hypothetical protein"
                     /codon_start=1
                     /transl_table=11
                     /translation="MRWKIECVECGKKASFADAKDVTQSKWTILAWIVPSGEPRCICD
                     ECEYGKPRKKRHEDAKE*"
     gene            complement(374305..374499)
                     /locus_tag="S19_GE19_scaffold_2259_prodigal-single_530"
     CDS             complement(374305..374499)
                     /product="hypothetical protein"
                     /codon_start=1
                     /transl_table=11
                     /translation="MSFFHNHNDIIISGASTNMMKSHSPIQHNSFFILRIIHLFLSVV
                     KAEKLKVELDFTYTYVILPP*"
     gene            374502..374798
                     /locus_tag="S19_GE19_scaffold_2259_prodigal-single_531"
     CDS             374502..374798
                     /product="hypothetical protein"
                     /codon_start=1
                     /transl_table=11
                     /translation="MNPSIDLNKIRSPKALEAMRKTLVDFITFDPAAIKAVYEEEYGW
                     GEEDYEADIEESKELLERVERRMKSLGRHLSRVKAVQTGAAGSETDSTAATTAA*"
     gene            complement(374731..375465)
                     /locus_tag="S19_GE19_scaffold_2259_prodigal-single_532"
     CDS             complement(374731..375465)
                     /product="Putative uncharacterized protein n=1 Tax
                     =Dictyostelium purpureum RepID=F0Z9X1_DICPU"
                     /codon_start=1
                     /transl_table=11
                     /translation="MEITLAIVGTAGRKDDAKKLSKKHFEAMCCIAEGLLEQLAESNY
                     PISHLVSGGAAWADHVAVRLFLDKKAPHLRLFLPATWEGNAYADTGERDPFKNPGGTA
                     NYYHKLFQSATLIHSLYEIQVAKQQGAELIPVAKGFYARNALVAKSDFLLACTFGNEH
                     EVKDGGTADTVRKYLERVRKEGGFDKSFHYDLHSGKIYEGCTAPPKSEEEENPFVKAG
                     LGHKIRPQSWQQLNQFQSQRPPFGPP*"
                     /db_xref="UniRef100_F0Z9X1"
                     /db_xref="F0Z9X1_DICPU"
                     /db_xref="mea:Mex_2p1360"
     gene            complement(375465..375695)
                     /locus_tag="S19_GE19_scaffold_2259_prodigal-single_533"
     CDS             complement(375465..375695)
                     /product="hypothetical protein"
                     /codon_start=1
                     /transl_table=11
                     /translation="MSDSTPNPNERTPVVEFEYPDSQTGEMKLRWLRVTEADENYVKG
                     YELTSALGKVDGQFKTFSRRRLARNGVALVRF*"
     gene            complement(375731..376177)
                     /locus_tag="S19_GE19_scaffold_2259_prodigal-single_534"
     CDS             complement(375731..376177)
                     /product="Uncharacterized protein n=1 Tax=Solitalea
                     canadensis (strain ATCC 29591 / DSM 3403 / NBRC 15130 /
                     NCIMB 12057 / USAM 9D) RepID=H8KN30_SOLCM"
                     /codon_start=1
                     /transl_table=11
                     /translation="MNLFNIAKTFAMKKLRGWPEVYFCIDLHGTIIPSGHGPTDGSDR
                     LEFYPDAKEVLQWMCRRKDIMSILWTSTPSNRLGPVVDWLEANGIRFTYINANPHAKD
                     TPRSTFDKKFYFSVLLDDRAGFEPETDWTLIKQELIRIGEWDVKES*"
                     /db_xref="UniRef100_H8KN30"
                     /db_xref="scn:Solca_4119"
                     /db_xref="H8KN30_SOLCM"
     gene            complement(376174..377118)
                     /locus_tag="S19_GE19_scaffold_2259_prodigal-single_535"
                     /gene="nadE"
     CDS             complement(376174..377118)
                     /gene="nadE"
                     /product="nadE; NH3-dependent NAD(+) synthetase NadE (EC:6
                     .3.1.5)"
                     /codon_start=1
                     /transl_table=11
                     /translation="VEWLQSQFTNVVHCEIDLTKTFEAFYDETKYDFADLLGYANTKS
                     RLRMVALYQIATPAQGLVVGTGNKVEDFGIGFFTKYGDGGVDISPIADLLKSEVRQMC
                     RDLGVLPELSEAVPTDGLWNDTRTDETQVGATYDELEWAMKFSEERFDPNAVLTVRQQ
                     EVLNIYMKRHMSSRHKMXXXSQDGPYPDLQASMSRRKKTTILVATVVEAKPLPYMKYN
                     TFVVLRDWLKRQQQLAHQAYCDAANLTYATKYDGLVAPEFDRKAKHLPNSVRDFMWEN
                     YRKQMRHFEDMLTQLRYAAQESNRTHPNPEMRAFWNLE*"
                     /db_xref="dto:TOL2_C38150"
                     /db_xref="A0A075HJA0_9EURY"
[truncated: 534,830 more chars]
