# Supplementary material for: Clades of huge phages from across Earth’s ecosystems
Source: Nature. 2020 Feb 12;578(7795):425–31. doi: 10.1038/s41586-020-2007-4 (PMC7162821; doi:10.1038/s41586-020-2007-4)
Supplement: Supplementary file 6 — Genbank files for all genome. [file 41586_2020_2007_MOESM6_ESM.zip › genbank_genomes_SD-4/SCN_PHAGE_53_104.gbk]

LOCUS       scnpilot_solids2_trim150_scaffold_59_prodigal-single     250751 bp    DNA     linear   BCT NOV-13-2019
DEFINITION  scnpilot_solids2_trim150_scaffold_59_prodigal-single, contig.
ACCESSION   scnpilot_solids2_trim150_scaffold_59_prodigal-single
VERSION     scnpilot_solids2_trim150_scaffold_59_prodigal-single.1  GI:
KEYWORDS    .
SOURCE      SCN_PHAGE_53_104
  ORGANISM  SCN_PHAGE_53_104
            .
COMMENT     Data sourced from ggkbase. For additional details see
            http://ggkbase.berkeley.edu/organisms/405098
FEATURES             Location/Qualifiers
     source          1..250751
                     /organism="SCN_PHAGE_53_104"
                     /mol_type="genomic DNA"
     gene            <1..225
                     /locus_tag="scnpilot_solids2_trim150_scaffold_59_prodigal-
                     single_1"
     CDS             <1..225
                     /product="hypothetical protein"
                     /codon_start=3
                     /transl_table=11
                     /translation="TYDDDNAFTDYLAVLGGLSWQDMSYANRRWRLARYRQMQAWTSW
                     KSPARVAAWAGDTTLGRFINSISVETDRTD*"
     gene            complement(364..1818)
                     /locus_tag="scnpilot_solids2_trim150_scaffold_59_prodigal-
                     single_2"
     CDS             complement(364..1818)
                     /product="Uncharacterized protein {ECO:0000313|EMBL
                     :AGX01888.1};  TaxID=1401669 species="Viruses; dsDNA
                     viruses, no RNA stage; Caudovirales; Siphoviridae.;"
                     source="Erwinia phage PhiEaH1.;""
                     /codon_start=1
                     /transl_table=11
                     /translation="MANDPRSGYDVSGLMSSVVSQESNASSQRQTNYFENLQYSTQRV
                     ESSMGTSNTLNGSAINQAVQSARSASDKLNTAFGGKLSSSVGSGLSKLGSVGSKVVRN
                     LSTGEISTISQAATSRLSGSLSSSVGSLLGNTLSRLSDSAGRNLSAARIAPGFLTTGP
                     EDNTLVTDVYGVSDQGILNDVGSKVSAFASDAFSDLRRSPGLLTDLVGMASGGNTGWS
                     ISKTSLADRIVNSLGGRSGIVNNLSNRLRSTFSNGQGLSDDIFNVAVAYLGEDRRSFR
                     TDNIQDARDVYSMVNQVTTNSPVSNFFDVGSESALLSGTMREAIALGVPGTVETLVAN
                     AKDSEVAYNALYANLLVAIEYSDLDAILLMLDNVGVNGYLSQVPDAVPRLLQNYKLPT
                     NTSSAQYDAELTALLAVLVRFSPTWGSVIRGSTAVDNLTAFSQLSDDAKTLMLRDETL
                     QIPVLIGPTYGISQDLLQELQTYYPLVPLTAQTA*"
                     /db_xref="W8D0I8_9CAUD"
     gene            complement(1928..2521)
                     /locus_tag="scnpilot_solids2_trim150_scaffold_59_prodigal-
                     single_3"
     CDS             complement(1928..2521)
                     /product="hypothetical protein n=1 Tax=Thioalkalivibrio
                     thiocyanodenitrificans RepID=UPI00036EB1E9"
                     /codon_start=1
                     /transl_table=11
                     /translation="MENRPLQPHEKPDPKLDGIDHINLYSKGKTPLGQALSNFAHKPF
                     RHPQFGFFASVEAFWYWLSTGMKHEHLRRLYGASAKTAGIRLLPERMDTAVFEQHIRD
                     AIKLKIAQNPKLREAVKKSTLPFRHYFVYGTNPPVIRDQIKHHWQVECLETIREELQA
                     GQPLLLADGSRASEHGVREEVENPIPEDMEPFGPRDD*"
                     /db_xref="UniRef100_UPI00036EB1E9"
                     /db_xref="W6ARC0_9CAUD"
                     /db_xref="UPI00036EB1E9"
     gene            complement(2592..3263)
                     /locus_tag="scnpilot_solids2_trim150_scaffold_59_prodigal-
                     single_4"
     CDS             complement(2592..3263)
                     /product="hypothetical protein"
                     /codon_start=1
                     /transl_table=11
                     /translation="MLTFEHNDYDPDDDGVAYVAISGRSLTALGRSLALGTRQPDTYP
                     DYGTFASFSGYVRALSGDDRGLIHHQAGVDYDEAITDNVSSYTANLLEDQYVRHLLSK
                     RPSVVAELQELVQSDKPLVVFAHLPDIVLSLTPPDWFRSALDRLVRSTPKVASTEAST
                     LIQTDARVIEKRFGTLETYRRIFNSRRFQTLTAEERQQRVQEAVQAARDSGTYIPAPP
                     SRDIV*"
     gene            complement(3266..3811)
                     /locus_tag="scnpilot_solids2_trim150_scaffold_59_prodigal-
                     single_5"
     CDS             complement(3266..3811)
                     /product="Uncharacterized protein n=1 Tax=uncultured
                     bacterium RepID=K1WY19_9BACT"
                     /codon_start=1
                     /transl_table=11
                     /translation="MSYQDDEQDLLKDPDKGVREARGVLAVLWRQLLVVLDVDIWRWS
                     KLMHGYLEDPRNGIPNNSRNQATERGNLNKALRKDDLTWRVFLRGLNFLNLMRVRFSV
                     EITLHNGRTYTVSAKLKDRHVPMPTGRNPSHPEDTGSQGELFGGSEDPNLESEAERLE
                     SPEPDETIDELSSTEQRKRGV*"
                     /db_xref="UniRef100_K1WY19"
                     /db_xref="K1WY19_9BACT"
     gene            complement(3866..4420)
                     /locus_tag="scnpilot_solids2_trim150_scaffold_59_prodigal-
                     single_6"
     CDS             complement(3866..4420)
                     /product="hypothetical protein"
                     /codon_start=1
                     /transl_table=11
                     /translation="MPYLTAFKPKFFTRWRVKRALARWTNSFAFLHRQYGLNDPANLE
                     SLTLGLELLQHLPTQPLTLQRRRQTVVTVTLPSAGALLSALSYARSLVALRQSIPSNF
                     SIHKSASTYRLDDYLVTEDGRSLTAELVESSFVGRLKQLEDVLREVETEDSSAFAYYQ
                     RKFHSLFLDIYQLLQALYTCRVTG*"
     gene            4491..4985
                     /locus_tag="scnpilot_solids2_trim150_scaffold_59_prodigal-
                     single_7"
     CDS             4491..4985
                     /product="hypothetical protein"
                     /codon_start=1
                     /transl_table=11
                     /translation="MTNELAPYQTHGPNGLDQVLDPTIPSLDLVPDLSEDDLLALTRK
                     IRLRQIALDLNANQGQLSADMEERKVQLALLKDLDSQATKIKLIGAKERASAADREAA
                     IAVQRMLQIMGQQGSGPVDPNREAPSITDAGELPELELVPEETRVGLVEITYDELMSR
                     VDDA*"
     gene            complement(5041..5841)
                     /locus_tag="scnpilot_solids2_trim150_scaffold_59_prodigal-
                     single_8"
     CDS             complement(5041..5841)
                     /product="Uncharacterized protein n=1 Tax=uncultured
                     bacterium RepID=K1WY15_9BACT"
                     /codon_start=1
                     /transl_table=11
                     /translation="MLEGRPLSIVLVELDALLDTRLPTLGKISSTSAVACANDNRYFE
                     RVQDDFSEICGIGKEAFRQVYAHRDAETVENAIITEIPFVLNELVCKLEMESIDTPFL
                     SGVGVEVNIWPYTFEPETQDAIALAVMARCGRETEVICVRKSPAELTPSYIRSRYSGL
                     ILYNFRDWMAVQLENFKTVKMPAVSVLAPALYYETVPDKNAFAEDGLSPHITAFQLAE
                     VGCVELFALSLLPAANFSMARLPGQYTPKPVPETPREAYTPPEAPGKT*"
                     /db_xref="UniRef100_K1WY15"
                     /db_xref="K1WY15_9BACT"
     gene            complement(5845..6393)
                     /locus_tag="scnpilot_solids2_trim150_scaffold_59_prodigal-
                     single_9"
     CDS             complement(5845..6393)
                     /product="hypothetical protein"
                     /codon_start=1
                     /transl_table=11
                     /translation="MEIVEKPRWFFELTPLLLVVDEELRSELHVLSMDEARYQHAVTW
                     LVNDLQAVRFSLLTDAITVGDIWKAVRDNETACDVVLGLTATIRFHADCLYENGWDVL
                     QALVAKAMGVFVHPKMKTELCALEDNAELERFVSTPIATDLILSNPWLVTLYLLRRSV
                     LIRELLDQSVKLASRVVKAKES*"
     gene            complement(6407..7072)
                     /locus_tag="scnpilot_solids2_trim150_scaffold_59_prodigal-
                     single_10"
     CDS             complement(6407..7072)
                     /product="Virion structural protein n=1 Tax=Pseudomonas
                     phage PhiPA3 RepID=F8SK45_9CAUD"
                     /codon_start=1
                     /transl_table=11
                     /translation="MGNRKAATAELVKWLNEMVPGSETVKDTEKVLNGLTDAQFDEYM
                     QKLETGDEIVSLAVPNLGKDKLDIGRLLKVGEKLGHQFFEQLWLTDAKTGVTYLTPEK
                     YLVVDLPLRRQQQMLSKKISIPTDNRHVDELTGQVTNDSKGASLSLPELQILRSQGLD
                     RPILEMIKVRGGDEKANRAITRQIVENGSASIDSVLGGGTRVKSTETLATLLRGMHLS
                     TNL*"
                     /db_xref="UniRef100_F8SK45"
                     /db_xref="F8SK45_9CAUD"
     gene            complement(7151..7495)
                     /locus_tag="scnpilot_solids2_trim150_scaffold_59_prodigal-
                     single_11"
     CDS             complement(7151..7495)
                     /product="hypothetical protein"
                     /codon_start=1
                     /transl_table=11
                     /translation="MAIQLIQSTHPLTVGVYTALARLDVGCAWRFSEQYAEPTGMEVP
                     VHLRALNRFWREQLSNVREVDTLEVRVNLIDQIEPLDWLRLFADHVAPAIVANNLPCS
                     LIHGPIPTADIA*"
     gene            complement(7568..9055)
                     /locus_tag="scnpilot_solids2_trim150_scaffold_59_prodigal-
                     single_12"
     CDS             complement(7568..9055)
                     /product="PHIKZ152 n=2 Tax=Viruses RepID=Q8SD10_BPDPK"
                     /codon_start=1
                     /transl_table=11
                     /translation="MSLRNHFKKAPKLRPQLNVGSLFDIPNGRYYTGKHGESILNGGL
                     AYFTGVGGKGNTFKSTLMHYFTLAILDRYKSSTCNVYDTEMSLTNERMYQLAQHLPFI
                     AGVDLEAEERMLITDTTAMMGDDWFDALKAYASESVDKDHLKGNTLTTPFVDRETGQP
                     FKAIKPLIAEIDSLSMFMTKAVQGIYDKAEIGNSSSNTGALRDAAVKTQMLNQFPALT
                     AAHGIYVLTSAHVGKQHQLDMYAPPSKQLMFLKGQNAFKNVPEKFSFLPNNLYYVHSA
                     EVLQNKADKTAEFPKGKDDRHTGDTDLQLLTIQNLRAKNGPTGMPFEIIVSQQEGLLM
                     GLSEFNFIRSLNRFGLGGNLQNYYLDLLPEVTLSRTTIRGKLDENPQLQRAMQITAEL
                     AYFYHFGYRLETTVEKPESQGEEELENDLVCTAKELYDSLKAKGYDWELLLSGTRNYW
                     VFEEDEPSHPLKFLSTLDLCRMRAGQYHPYWHPPLSKTDNKQKKA*"
                     /db_xref="UniRef100_Q8SD10"
                     /db_xref="I7CNQ4_9VIRU"
                     /db_xref="Q8SD10_BPDPK"
     gene            complement(9089..9865)
                     /locus_tag="scnpilot_solids2_trim150_scaffold_59_prodigal-
                     single_13"
     CDS             complement(9089..9865)
                     /product="hypothetical protein"
                     /codon_start=1
                     /transl_table=11
                     /translation="MFEAKTYQEKRAALNEILLQQLLNVVMNSPSTTDLQRKGLLGAT
                     EQYGRAQQILRDKEAAAILGDVEIPATETVATQNFILNTLIQNLGRSYFGTEEKTPAE
                     NGAIGTPEFQHKFKDWLAGLPEYDNTLSQEITTGFYRDTMTRGPKQPLPLLLLRAPGT
                     QEITVVLYSSYVSIMTLNLAHIPADYRWDVQNHYALRGEMYTYRNTLTTHQVETLVAQ
                     ALVEHTEVPFKAFVPVVPAPTDAVVTPSETVSEGIESPAA*"
     gene            10010..10834
                     /locus_tag="scnpilot_solids2_trim150_scaffold_59_prodigal-
                     single_14"
     CDS             10010..10834
                     /product="hypothetical protein"
                     /codon_start=1
                     /transl_table=11
                     /translation="MLKDLQMASETISLEAQEPDTTPQATSKLLSLMERAGEFLTKTI
                     SSTIGNFFQIKDLGWLAVNASRKPYSDLRGIQLAAPQGFKGSLADYGEVLFKAAEASD
                     VLLKDILNPFAVWLAGRLSDQESLRALTNTLKIPGFRDFKPEQWEKQLDRFFPQKTDP
                     RTPIYGDLIRRQGDWGEINSLVKKLNALYANGHYEAIQKKVPEISHLLETLASRIDTG
                     SVDPAQFQVSSVVVDQLAKITYQVAQAVEFYGTLRYRTEEFFKAVDDNVRLVKDSI*"
     gene            complement(10887..11360)
                     /locus_tag="scnpilot_solids2_trim150_scaffold_59_prodigal-
                     single_15"
     CDS             complement(10887..11360)
                     /product="Uncharacterized protein n=1 Tax=uncultured
                     bacterium RepID=K1YBP5_9BACT"
                     /codon_start=1
                     /transl_table=11
                     /translation="MGSYMTNLASCQTTSNLVRKTVEFVLSKFVNQHTKRIIFVTSLY
                     TRVTRLEKLQQSAVVKLNQLMVLATNENSLPFSSRLQRVIWKQTDIRDILTPEILSHE
                     ISEDQARELSVRVVDKCPKWLRYNKPAMILDVQRLLQQSSELLGGLETAGLHGRV*"
                     /db_xref="UniRef100_K1YBP5"
                     /db_xref="K1YBP5_9BACT"
     gene            complement(11366..12829)
                     /locus_tag="scnpilot_solids2_trim150_scaffold_59_prodigal-
                     single_16"
     CDS             complement(11366..12829)
                     /product="Ribonuclease HI {ECO:0000313|EMBL:AHI60297.1};
                     EC=3.1.26.4 {ECO:0000313|EMBL:AHI60297.1};; 
                     TaxID=1429768 species="Viruses; dsDNA viruses, no RNA
                     stage; Caudovirales; Myoviridae.;" source="Erwinia phage
                     Ea35-70.;""
                     /codon_start=1
                     /transl_table=11
                     /translation="MTTETTKPTHGVFYTDGGCDNPNVAGWGVHGYLYLNEPAKQGTG
                     MAVGLPTPTGYDMKGKGKPDITITHYVDGFGSITHEATNNVAELTAGLQALKLIKNTG
                     LDHACLVMDSQYVQQGFDQWMVPWSKSGWRKRDGQSVANADLWKQMLELKTELTSNGV
                     GFSTRWVKGHSGEVGNERADSLATAGKTAARNQTPHESLQVMDAKGFWSPKSERNRMF
                     SLPNWYFALYGEDKSDAPDGRHRYYIGTIRDDIELVGKPIADASFAVLFLKERDPVLD
                     IVKAGTEEMKTGRPQGVFIAYLDHIFKPSFYNELLNFGRDLLLKDRRNRRLMDRTKKL
                     VLHEADPPGLSFRLMDHLGNLEDRLRDYLKANPKNHMRRTDITALLYEQSKSKKKDSY
                     KLRESITTATRALKVKGCYRSTSGEDKTLSFVLTMAQDLPDRNTLGALAGEQTKVTLV
                     TWPESLRAVRFAVVIESNDGDLGIWAGPYSNLQMLPP*"
                     /db_xref="W6ARP9_9CAUD"
                     /db_xref="vsa:VSAL_I2399"
                     /db_xref="UniRef100_Q8SD07"
                     /db_xref="3.1.26.4"
     gene            complement(12885..13205)
                     /locus_tag="scnpilot_solids2_trim150_scaffold_59_prodigal-
                     single_17"
     CDS             complement(12885..13205)
                     /product="hypothetical protein"
                     /codon_start=1
                     /transl_table=11
                     /translation="MKQGLILLCVLLSGCVLVLPNTIPTQPISVSHQDSQFCAEYIPP
                     TRHPLPKDFAIDDKDNGEYTELLQNLTTGLAQSLNEYKNYIRAEHQDQDHAYAQYQAS
                     CGHR*"
     gene            complement(13202..13747)
                     /locus_tag="scnpilot_solids2_trim150_scaffold_59_prodigal-
                     single_18"
     CDS             complement(13202..13747)
                     /product="hypothetical protein"
                     /codon_start=1
                     /transl_table=11
                     /translation="MGLLSVILGLLRELAPFLKEALFEGQTFRVWIKANALTFAWLLN
                     TLILMLTTTYLSDELRASRYRELQVSAKLEAMAEPMQRFTNRYKDLRERYFTSELARR
                     ELSKHLGETETKLQDAQTKLSESQSENARLRRRLAHRPKVTKPPTKSEPPPEKPKKHT
                     GFFQHIKNLLGGQDNDKEERQ*"
     gene            13774..15573
                     /locus_tag="scnpilot_solids2_trim150_scaffold_59_prodigal-
                     single_19"
     CDS             13774..15573
                     /product="Virion structural protein n=1 Tax=Pseudomonas
                     phage PhiPA3 RepID=F8SK52_9CAUD"
                     /codon_start=1
                     /transl_table=11
                     /translation="MTFGHSFTLKTTYGATQVPTSNPTLADTYSLKGFVSIGAFADNT
                     RYEIAPLGELSLLSATYSKDRQILVTTSEGESPTSLELAVFSSRYADTGVADIPVPYQ
                     TLLTDIIRWCHTQATTGVFTNDPEVCRQALMAEYDGKISDAVVGPMETQDTIWLPKNL
                     TFYILPAGLGASFTTEELAALDRSRVKLWFADSAFRVEYDEFDLEFLAPLDADRLDDF
                     FLSADQVKDKVALRTLEQTHILIEALKNGHPETKIRTLNFQYHDPLDTHWLLDTNWTF
                     VIYGIAGDNIDSMKDLLSKWILANSTHTREEWAVLFPDIFTSTEFILTPLWSQLAIPN
                     ETNLEGVYSPTVNVQKALSVARQTCTGTSYTPAHIDSVVSSFGCLYSSLAVLVVGGPE
                     NRNGVDRFEEVWPDYIAALTSSLDFNRMQPKTQQWVAMLYAMLKVAESMTEFSDLPQA
                     PYPMTRLKRTNADDQTFMYVVANFDNVQYLVVSRQSINQYFPPTTVDALQITSEGAIG
                     LTALPNADIDAGTYTTTFVGVGGTMPYTYALDSVSDTARLSGAVVDPDTGVLTGTPAA
                     AGDIQVTGRVTDANGTVAIKTFTLHLFTAPSQG*"
                     /db_xref="UniRef100_F8SK52"
                     /db_xref="F8SK52_9CAUD"
     gene            15584..16201
                     /locus_tag="scnpilot_solids2_trim150_scaffold_59_prodigal-
                     single_20"
     CDS             15584..16201
                     /product="Putative uncharacterized protein 185 n=1 Tax
                     =Pseudomonas phage PhiPA3 RepID=F8SK55_9CAUD"
                     /codon_start=1
                     /transl_table=11
                     /translation="VASKTPPLHAKGVFSLNAPFTTVANTNYECIAVRSFQDFVDRGE
                     DVYVKIYQPAGISQADYETDKAAGAHIVTLQADTAAVIFVPDTYIASFPDLTGVAYKR
                     IVLSIELGPLPDTVDLTFLKTEVASMVSDTVGVVNTVTEHVAPYSGSISADQHVTLEA
                     ARQAAITNRTIDRATVLSQQATIDAQAQRIQALESAVLQLQNPSP*"
                     /db_xref="UniRef100_F8SK55"
                     /db_xref="W8CZG1_9CAUD"
                     /db_xref="F8SK55_9CAUD"
     gene            complement(16266..16706)
                     /locus_tag="scnpilot_solids2_trim150_scaffold_59_prodigal-
                     single_21"
     CDS             complement(16266..16706)
                     /product="hypothetical protein"
                     /codon_start=1
                     /transl_table=11
                     /translation="MPIQRKVFEPDEVRTLIAGPLGKLPVVVEAMGVSHVKELLQRFP
                     HVEEIWRHLVTDWLNGHALKNSDLQMDLIYNAVSVVIAHEKPPAGQHISAALALLESI
                     GDGNPNYLKAVNQTFLWKWLDIPWIQKTPLPDDPTEFGVLVSLT*"
     gene            complement(16708..17718)
                     /locus_tag="scnpilot_solids2_trim150_scaffold_59_prodigal-
                     single_22"
     CDS             complement(16708..17718)
                     /product="hypothetical protein"
                     /codon_start=1
                     /transl_table=11
                     /translation="MSKKTTAPSFIRTPASVTTLENRVATLVSFNNELLSLLVTNLPA
                     LKEKASELQQGLMQAMQRIDVRHDELVLSGHGPVGVAQSLNITSEAQDQLFQAKCFAK
                     PEVSVSDEALRQRFMKYFALPTEQGLAWVVPDTETYGDLVRDGQDVKDANILAVDDGI
                     YILQESEQNVSYTVVVSLPEGKLLFSPAGGVSFVSLSKIENQWISHRAASFIDGPSTE
                     KALDAFFDQLDLKDVTADDLKELVIKVHSVPKKKWPELAHLEGESKDLVIDLGLGFKL
                     VSPCVGDPVVTGNGPDAWNNASLPLKHQLFRQVTTKIDSMGGKTPTVKAVKKTAEKKK
                     VH*"
     gene            complement(17743..18606)
                     /locus_tag="scnpilot_solids2_trim150_scaffold_59_prodigal-
                     single_23"
     CDS             complement(17743..18606)
                     /product="hypothetical protein"
                     /codon_start=1
                     /transl_table=11
                     /translation="VEFQSFYKTLCDEGRFVEVRGSLENLVDLLPVSLNSDDSVQMPH
                     GTFYRKIDDVKLAFLEAPEIMGYVVVSFDHVNASNGYQLSYRTTAIVRWSVHELCWVT
                     APAEAIDGPSYNAVFQRWHDQMGFPPYEEITDEELIVVAEHARQRAVNEWLWMTGEEG
                     QRIPINGKRLEKRTITLDGILQLEIIPPASYFNDWMFRCYFLDTEEDISSGSSFALFT
                     MERGGDITDAIRPFCYVDDRGQFCTSMNHHVRQRARITRLLNRFIHAPTESLVIADTP
                     RNPSESDVDDD*"
     gene            complement(18549..18881)
                     /locus_tag="scnpilot_solids2_trim150_scaffold_59_prodigal-
                     single_24"
     CDS             complement(18549..18881)
                     /product="hypothetical protein"
                     /codon_start=1
                     /transl_table=11
                     /translation="MSLERIRKSSFEIELEGRINHLYGLLDTLGMSIRAALPSAQLPD
                     FRSGYFVSFSQGIPQFHXXRLSGKNALKNTALTSRQMGCRVTIIDHWLWSFSRSIKRC
                     AMKDVSLR*"
     gene            complement(18913..21372)
                     /locus_tag="scnpilot_solids2_trim150_scaffold_59_prodigal-
                     single_25"
     CDS             complement(18913..21372)
                     /product="Hypothetical SbcC n=1 Tax=Pseudomonas phage
                     201phi2-1 RepID=B3FJB2_9CAUD"
                     /codon_start=1
                     /transl_table=11
                     /translation="MRIVRLELLGYQRLLGNNIKHFIYTPTTQQQLILGTNGSGKSSI
                     LSELSPLPGHRSNYSKDGFKKITIEHQGRTYQLDSMFKNNKHSFVVDGEELNPGGTAE
                     SQKVLVYQHFNINKDIHDLLTGEVRLTRLAPIERRKWITLISQVDYGYALGTFKRIAS
                     RSRDQQGALKHLNARLSHETQVFQAFQDIEGLRSQEKHLREELNVLMLERIPNLPSLQ
                     FQKDRLTNITQETQALAREYFRKVPKIAPGWVFREDFDVHVTLDQLNVEVESGKRLVE
                     RIGNECSDLESVVQSVVNDAGEDLEDLPLRIEQQSALVSQLRSTPEVFKDLSQPSEIQ
                     RDWQSIHQEVQILFRQLPDNRDRRYTHDTAQRAREAVTLAQGAIDHSSAKLEQIKAKI
                     DVLNEAKETQCPSCHYVWRPGYSEEELAQLHRWQDEHVTSIESLRETIRQHEQFLEES
                     DHYGELYKQFRGFVRGYPRLAPLWDYILSNQLLLDNPSQNGTLFVLWQRDLTTNVQRE
                     QAERLLAQYREIEERRSSVGDRSLLTQRLERLQNELVEATGSLQTLRQSRDWVSQYHR
                     RRQECDQIAKRLEDYYAQIVDINRVLIDALRNDVIDEAVTQQQNALSDALRKLSEYES
                     QEGVLKDLQQSKSEVDLDAEALSLLVKALSPNEGLIAEQLANDIGCLVAQINSIIASV
                     WTYDMSVQTCSLETGELDYRFPVQFAAADNVVPDVAKTSKGQCQMIDFAFQLTAMLYL
                     NLTDYPLFLDEPGEGFDEQHRVRLMDFVKQLMDTNRHSQLFMISHYASGHGSFTNAEV
                     LVLDSSNISVPGTYNQHAVLA*"
                     /db_xref="UniRef100_B3FJB2"
                     /db_xref="B3FJB2_9CAUD"
     gene            21476..22435
                     /locus_tag="scnpilot_solids2_trim150_scaffold_59_prodigal-
                     single_26"
     CDS             21476..22435
                     /product="PHIKZ164 n=3 Tax=Viruses RepID=Q8SCZ8_BPDPK"
                     /codon_start=1
                     /transl_table=11
                     /translation="MSDPTNPEISGLVLYAFGRAANNKALNSLELEVTPTEQLSMLDG
                     ELVSLPFDSEVEGQRPDGSSYSASVKLNTALTATWFPYGSNRKTPPDVRRGERILIYR
                     YRDTDQFYWKETGLDDRLRRLETVHYRWSATADEKADMEDAGNYYHLSISTHEGLIHL
                     ETNKANGEKAKYALQINTKDGVVALADDLGNFWQLESVEKVISCQNGDGTLWQLNKKI
                     LYGYAPDQMHVITDKSIHFETKNFLLDCETAQINASSKVGIKTPLFDVQAENSKFSGN
                     VEIGGSLTQKGTATFQQPVTFQQQITANGITSSKPIVGPSNTI*"
                     /db_xref="UniRef100_Q8SCZ8"
                     /db_xref="Q8SCZ8_BPDPK"
     gene            complement(22487..23731)
                     /locus_tag="scnpilot_solids2_trim150_scaffold_59_prodigal-
                     single_27"
     CDS             complement(22487..23731)
                     /product="PHIKZ130 n=2 Tax=Viruses RepID=Q8SD32_BPDPK"
                     /codon_start=1
                     /transl_table=11
                     /translation="MAYQLVAAKARAKGLDGLWSDASVGGLTFDQLFATYRRVWLTLS
                     HPSLTVPAYLDLGLIRETIMGPYHALTVDQWLVLNGDTTLPTVPTSPLFTLKRLRYND
                     VWRAGYNVKPIDRFRNDDAEIPYGAKNDLLLSKPGVDFREWQRYALVSVNGYFHRSGG
                     TATGLQVIDGGRTGRTGNANHLGMHSFKDVGVIDQLPLTESMLYTQVAGAPMSDHIYV
                     QLPYSVEGRTVLLVIGGYLHVLDDVYDVVGPTTLRININRLALPERYLQSRQTLDLSS
                     LGLTQYTHNEYQVSTTELYSDTVLKRYLTLPQSFVVVLKADNLYVSRTPAINSKFPQR
                     FEAPKGTERLPLFGAYGRLCEYEIFPDWGINVLAADHNTRANYGFRTTDWRTRAALDN
                     SLEPFRPWEWTRGSFLELGKFV*"
                     /db_xref="UniRef100_Q8SD32"
                     /db_xref="Q8SD32_BPDPK"
     gene            23860..27207
                     /locus_tag="scnpilot_solids2_trim150_scaffold_59_prodigal-
                     single_28"
     CDS             23860..27207
                     /product="Uncharacterized protein n=1 Tax=uncultured
                     bacterium RepID=K1XPY7_9BACT"
                     /codon_start=1
                     /transl_table=11
                     /translation="MPTGTTAYPFDPYGTQPSNRITAEFQPLSPPELSEFLFIIPEAA
                     PFFAESLSIVHVPSMRTLVEGVDYMPTHLFHDASLACAKPIYGSITFFDNTLTGAGKL
                     TYQTLGGDWVLTAQKIIDILSNKLVNPRRVTWEQVADLPYAFPPIDHDWHLDDMVGMK
                     EVVEALDSILAAMQQSGDQGLATHIADKTNPHQVTKTQVGLSDVENLPVASIAEAQAG
                     TAPNRYLTVLRGAQLVQALIGTTLDNHINNTANPHQTTKTHVGLGSVDNFATASQVEA
                     EAGISPSKFMTPLRTAQAIAALASAPINTHIARTDNPHAVTQAQVGLSNVQNYAIADV
                     VAARAGLSNVLYMTPAMTREAIETIALQGVSDHIADMSNPHNTTKGQVGLGNVDNYAT
                     ATQVDAETGTALNLFMTPLRTAQAIAALIGDALTAHINDSANPHAVSKTQVGLANVQN
                     YGTADNDQSVAGVASNLYMTPAGTKALILALGGGTGGGGDLAAHLADFNNPHEVSKDQ
                     IGLSLVDNFATATLIEAKAGTANDLFITPAGAAGLIGFLVGDALSAHLSDNDNPHNTT
                     ASQVGAYSQAQSDAALDLKLDKTGIAADTTLFSGHTFTDTMALAADVVNYPVDVNVSG
                     LVWTLLGEYSFGTTAGDPPVADIMGLVTGGEPATYQRAATFEVHLTVSNLALSKVVVH
                     SEIYSADVTFGYVVNTVGGDTTVSLYARGQAGRKPYAISPLSQDSKFFKNTNAVVQVE
                     PVGITYLTLNLPPFTRELTRFGDLTFGVLPFVLNADQIAGSLVEWVSVANTDAEELDT
                     QAVQADLRHEYGSFIPWSGYADLYLYKDLPILDAWGWNATIDGVLLDTATVDGSAFLA
                     AQEAELNYTFEVELSSTDPAANGAGVIAAQVMVGDRPVAITVIRTPGGLVQAEPTKYK
                     LKTVAIHVGQLDMTDVASANGSLQWSDTALPDDARDPALYNPVGHGWDTAGATRIKVV
                     RAGNTLTIDVSDFGSTTYVPTEQVVIDLTSSAQFVAFADRPSRWGFASLKQPFVTFKV
                     LNRPHFYLDYIRTGVPADNGKQRLYRYNGASWDMSYLGLSNPKVRPNRLYYSDWNGVL
                     YQSQRNGRLRPILIEAYSRANPTVITA*"
                     /db_xref="UniRef100_K1XPY7"
                     /db_xref="W8CZP9_9CAUD"
                     /db_xref="bcl:ABC1344"
                     /db_xref="K1XPY7_9BACT"
     gene            27239..29326
                     /locus_tag="scnpilot_solids2_trim150_scaffold_59_prodigal-
                     single_29"
     CDS             27239..29326
                     /product="Virion structural protein n=1 Tax=Pseudomonas
                     phage PhiPA3 RepID=F8SK27_9CAUD"
                     /codon_start=1
                     /transl_table=11
                     /translation="MTPPVLQLPLDLSGTAATNKVAAELHAVAATGTRAFATLRGPFF
                     TRGLVVRDNDTGVTLVPDVDYRPVHMFLEASLRSTQEVCSVIILLPTCPTVAPSVDYQ
                     AIGGEYSASVASIEQLIESLDLDSRTVRWGDLLGAPEYFPPTAHLHDIGDLYGFEYVV
                     AALEQLRRAIILGDQAAFDEMRQYIDAQDNTLRGLIGGFDSLFNSHIQNTNNPHVVTK
                     AQIGLSSVQNYGVASTVQAQAGTADNVYMTPLKTAQAIQTLVGAKVDAHIANANNPHN
                     TTKAQVGLGSVNNYDFASQLQAEQGQISTAYMTPWLTGKAIAFQAIVPLNNHIARTDN
                     PHGVSKAQVGLSLVDNYATATPAQTQTGTATNLFVTPAGLKYVLDNGLSGQFAAHIAR
                     TDNPHSVTKTQIGLGNVTNNNQVINSGGNVIYLKWAGSEIQAQVDATAMGRVHTTAQP
                     DPNIAAHSNRTDNPHNTTQAQVGLGNVQNLPLAGQADAESGASNGFYMTPLRTKQAIT
                     AQAVNPLQTQINQRVVINSDAQLNSLSISSVGYLYNSSGNLVARVGGNRYFIFGSNGN
                     FTASNGRVIAASGFQPSDRRFKKGLHKVVARPLWRGFTFKGWENTENQQSERGVVAQE
                     LLKVAEDRVFLHDFGLKGRKKMRYVVDYLGTAFEMAYAAGQENDRLRKTVDAQGKLIE
                     QLSKRLAALEAKR*"
                     /db_xref="UniRef100_F8SK27"
                     /db_xref="W8CZP9_9CAUD"
                     /db_xref="bcl:ABC2821"
                     /db_xref="F8SK27_9CAUD"
     gene            29336..30736
                     /locus_tag="scnpilot_solids2_trim150_scaffold_59_prodigal-
                     single_30"
     CDS             29336..30736
                     /product="hypothetical protein"
                     /codon_start=1
                     /transl_table=11
                     /translation="MATLYFNRANQDFDDLFEADASGVTIPGYYASDGVTLLKYASVA
                     DGSKIADVEHYTAEGVDVTNVWAGKGTVSYVQAMPDLGTYDPTMIMVVPVNYANRMRS
                     SLELTMVNDGTYQLVLYGTNFVDDTRVSAGQQVTNPATGVVVASGKWLIQTGAGKGAG
                     YTLETSIGNTEWGRTDYNVIPPTSWVYQANSMLGSFNTYSGTTEGIGSFSLDTTRVVK
                     GVLDMTPTGNNDNSSCNDKNAAFSRYWRGRINCRILRNGVVMDTFVFSFHVQLRWSNT
                     GDWTPGTGGGGGGGGGGGACVVLDAEMFDGRTAGEYRLEDTILVTDPYALEGNPNSDY
                     GTICYSEPVQQPCVEVELSNGATLKMSTTAPIPTQDRGFLNAPDLLGELIPAAKRSDV
                     LRPDFKGMSGQDGTPNVPFEWTTVVAVRDIGLQWVRHLTVDHPQHCFWACSGGEWFIL
                     HHNLKQAPGGDTTLPS*"
     gene            30828..31436
                     /locus_tag="scnpilot_solids2_trim150_scaffold_59_prodigal-
                     single_31"
     CDS             30828..31436
                     /product="Putative uncharacterized protein 005 n=1 Tax
                     =Pseudomonas phage PhiPA3 RepID=F8SJN6_9CAUD"
                     /codon_start=1
                     /transl_table=11
                     /translation="MLASQTLYFPSSNQVTAAADFTNFDATLNVVYDERATKVLGKKF
                     YRVTQSFRFFRSREESNVWAYVPAGYLSDGASVPRLFQWLLPAWGRYGQAAVLHDILC
                     DTLQLFKNSVPVPITRKEADHLFLDGMVAAKVPWLTRMVLFAAVRLWGLFGWRPKAEW
                     LAKKRALESEYMKSYGTYRDPSEVFTQVSIARCGTQVASEAH*"
                     /db_xref="UniRef100_F8SJN6"
                     /db_xref="dly:Dehly_1648"
                     /db_xref="89168546"
                     /db_xref="F8SJN6_9CAUD"
     gene            complement(31476..31982)
                     /locus_tag="scnpilot_solids2_trim150_scaffold_59_prodigal-
                     single_32"
     CDS             complement(31476..31982)
                     /product="hypothetical protein"
                     /codon_start=1
                     /transl_table=11
                     /translation="VKLDDLVGLAGDHPLSDFEWSTQAVLLFNNLVPESYYLNVTMSG
                     KQAHDKIRSLPLPTLLTILSQDVEVQGSTVRFVPTVDTQTPVPPTVPPTRRMSPLAII
                     LMVVMTLISLTLAVGTLRNPDSKANADTLQMVVRTMVDVLKEENTQADAPAKAPEKPA
                     TPDTPSQQ*"
     gene            complement(32009..32596)
                     /locus_tag="scnpilot_solids2_trim150_scaffold_59_prodigal-
                     single_33"
     CDS             complement(32009..32596)
                     /product="PHIKZ140 n=2 Tax=Viruses RepID=Q8SD22_BPDPK"
                     /codon_start=1
                     /transl_table=11
                     /translation="VSKPRPEASHPFRVVGIDPGTENLGFSVLDLSLQDGSRTVTYTE
                     TLHSQKLLSMYRVEEDVHGTRTARLMALEDRLFLLFEQWQPHAICSEAPYMGRFPQAF
                     AALTECVSYVRRAVCRYDRYIPLDVVDPPTAKKAVGVLVKRGVTKDDVTVAIARLPLV
                     YASGIDLSTLDEHQVDALAVAYYQSQIFRDQIPGL*"
                     /db_xref="UniRef100_Q8SD22"
                     /db_xref="I7DKT3_9VIRU"
                     /db_xref="Q8SD22_BPDPK"
     gene            complement(32598..33458)
                     /locus_tag="scnpilot_solids2_trim150_scaffold_59_prodigal-
                     single_34"
     CDS             complement(32598..33458)
                     /product="Virion structural protein n=1 Tax=Pseudomonas
                     phage PhiPA3 RepID=F8SK31_9CAUD"
                     /codon_start=1
                     /transl_table=11
                     /translation="MSTSPRIITRTINGSRLLAAQQQGKPYTYVEHTTLNEALGVNAA
                     VLPTSGDFPVVRYYSIGTNGHVNRTGADGGQYVQARQHSPDDFGLYNQIPFLLRSPTE
                     DLAVADRAAYGLRKLITVNGENFIAYYLKRIPISGDPVKMLHNTTVNGVTTSVPFVPT
                     NANLHPTPQDPSPDNVVTTNGTSLSTSAMISLEFGATDVSELIEVAKILYGSEERALI
                     SEIGLVAGCDRVLSVTDPGQSAFNMNEVVMAQIVTHITGLWPVAFTSEGFKYDLDLGG
                     TEPLVGLSGG*"
                     /db_xref="UniRef100_F8SK31"
                     /db_xref="W8CZG6_9CAUD"
                     /db_xref="F8SK31_9CAUD"
     gene            complement(33623..34105)
                     /locus_tag="scnpilot_solids2_trim150_scaffold_59_prodigal-
                     single_35"
     CDS             complement(33623..34105)
                     /product="hypothetical protein"
                     /codon_start=1
                     /transl_table=11
                     /translation="MALGTNPKFSQVKAFFSGPNNLSAYVRGGSYVPNIAANAAISTT
                     VAGLKLSQFSGADNPPPYTPITSVTFTGNATFGWNQTSTITASSNGSSASKTFSWTKV
                     TGQANLTIASGANTPTVTIDDTSTNGSFSSHIATFRCTVSDGTSSAYGDFQIESIGNL
                     *"
     gene            complement(34115..34510)
                     /locus_tag="scnpilot_solids2_trim150_scaffold_59_prodigal-
                     single_36"
     CDS             complement(34115..34510)
                     /product="hypothetical protein"
                     /codon_start=1
                     /transl_table=11
                     /translation="VADKPNNSRFVDMGGGYIAEYIASQEQLFYDPTTQHGRVIFNGA
                     PYILMGNTYQRIGTANDTLEQDLSNLMQMCLVPQGYLDPVTGADLSKISLMGILVYNK
                     VAYDFFHNVRAGTPGYPLKATLEGPPPIP*"
     gene            complement(34569..37142)
                     /locus_tag="scnpilot_solids2_trim150_scaffold_59_prodigal-
                     single_37"
     CDS             complement(34569..37142)
                     /product="Small distal tail fiber subunit n=1 Tax
                     =Aeromonas phage phiAS4 RepID=E1A188_9CAUD"
                     /codon_start=1
                     /transl_table=11
                     /translation="MPMKYLSLGELGFSDTPLEAQYVTVRTGPGDQDFVNVLLGDFRT
                     FVNVSVNQRIDDLETQIGGATGPSIWPAAKTLTLTGAVTGSVSFDGSVDFSLATSIAD
                     GSLSVAKTNGLQGLLDGKLPSGANAVSASKLMTARTISLTGLITGSTSFDGSGNVTLA
                     TVMADNTLSIAKTNGLQGLLDGKMAVGTGGLGGVMVDAGTGWNTINTTGFYRMGGTTS
                     DGAPITGADHDVIHLQASNGDASQISFTTSALASFRVKDDAATWSPWQTFYHTGNLNP
                     TALQYLPLSSTQYNAGSGLDCNTLAAGTKAWVAASLANTPGASSTYWYIETLLYGSGS
                     TGLLQRAFGTSADETWFRTHNGTSWGTWRRIWNASNFTPSSKLDTNANAASASKLFTA
                     RTISLTGDMTGSTSFDGSGNVSLATTLAAGVAAGNLGYTPVQQGTGIGQLGNNVKIGW
                     KTGSLLGVTVDATDIGNVAFQSWVGANFLSLGAAAGKANVNGQVFTGPIGATNFSSGD
                     AGSVDLNTVTTAGFYRFQAANANLPSGINYGQLLVMHGAQDTIAQIASDYGSANLAWR
                     SGNPPDVGGSGAWGVWRKLWHDGNLDPTSYASKVNPTMTGNVTLSGASETNYRLASTG
                     QRVVGLISTQTPRVGLYDISNSKWMLRFESDNNVYFDNGGLTVNCVASTDTLQVNTPG
                     SSPAGSNVVITSPGSSPGITGQYGTSKRRDIIFGSTSLGIAVSSGTGGVGQQYTFAEN
                     GTLTASDFAISSDRRLKRDIRTLKPKGELRPVSYTRKTTGERELGFIAQEVQSLYPEV
                     VEIGEDGKLVIRYPRLSAVLSAELCAERQARQVLERKHTALNAEVKILKRAVQRLLKE
                     A*"
                     /db_xref="UniRef100_E1A188"
                     /db_xref="E1A188_9CAUD"
                     /db_xref="met:M446_4120"
     gene            complement(37201..40758)
                     /locus_tag="scnpilot_solids2_trim150_scaffold_59_prodigal-
                     single_38"
     CDS             complement(37201..40758)
                     /product="Putative uncharacterized protein n=1 Tax=Vibrio
                     harveyi 1DA3 RepID=D0XHK8_VIBHA"
                     /codon_start=1
                     /transl_table=11
                     /translation="MSLQYESLSALPTVGSEGLANNHQITLITAQGLVNSTLGVLGNF
                     ITAPLIQRLEDLEATLTGDPIPSIWPVARTLSLLGPVTGSVSMDGSGNPTLLTSIADN
                     TLGTSKIIGLEGRLQGHSNLLNLVWTTGFSVGSPITTYGGDLNQLTGAVFLQSNVTTT
                     NKPSSTGADFTILNNGPQNYANQLALRKDEVWSRSQDAGAWGSWYRHWTTANLDPATL
                     LLKTDVAGAALKLSNARTFSLSGAITSSATSFDGTGNVILATSVADAALTIPKTAGLQ
                     ASLDSKLSFKNDLDNTVDLNTVVTFGIYSSTGAFGRGALNYPVMGSTTGQGVLKVVPT
                     GGGVQQIYRTYDDRIFVRTQRVNVWSSWIELVQTANLPSFLTGKMDVIGGQFTGDVTF
                     SNTTLKLTGVGALSATNTWTSGISLSTSPHGQTTSVGGLIINGVSNAIELTSITNVLS
                     LSLGAVSSNALTFNGQTVWNGGNLNPEMPVPASGVLYVGNSAGTHMRLRNDGRYSVDA
                     GTTWREINEAPQAVTDPTYNSLSLKSDGIYFYSELAGRWNIRTGVNGAYKYFIFDENG
                     NFDLGQGQIFVNGQIVWNAGNFNPASKLDATATAVAATKLASARTINGVAFDGTANIT
                     VPSTLSITSLSDMSVRLVSGLYQATAVPDGKGFPPLAVTSGAWYHYSAITHSNTSNNY
                     SYQRAVDFGDVGNSFVRQTADNGLATWYRDWNEKNLPSPLDKSGGVMTGPLTSDSMGF
                     RTPANQMPLITKGFGPFTSGKYNGVGRWGIFSEVNRLGFGYPSDATWDNNVVKIWRYN
                     ADSSIANEFTLWHTGNVTPLDRNTGGTIGNTIRLMGGTVSQQMTHLTLGWNNGVTRWA
                     QVMESGAAFALYCYDPSGGTPTSVLNIANIAQFGQQVSTMSLLGGYASNGSAAGFTAG
                     PRTSGNGFTVYADADQLRIWSNTAGADKFRFNADGGLVADRFFAGYDSGALNSMSCSN
                     WFRSSGQTGLYFNDYGGGLYMTDSTWVRTYNGKSLYTAGTMQSGAVATSNITLGGNGN
                     YLYEEVAGRLAVRTGTSGGGYRYFNFGEDGNFNVINGGVNASDFTISSDERLKDSVKT
                     LEALPALRPVSYTRIATGAKEIGFIAQEVQQHYPLAVSVGQDGYLGVKYPRLTAILAA
                     QVNHHSNQLQELASMKAEVESLANQLAELKAIVLQIKAS*"
                     /db_xref="UniRef100_D0XHK8"
                     /db_xref="A0A0G1WXR8_9BACT"
                     /db_xref="hsw:Hsw_1560"
                     /db_xref="D0XHK8_VIBHA"
     gene            complement(40760..41833)
                     /locus_tag="scnpilot_solids2_trim150_scaffold_59_prodigal-
                     single_39"
     CDS             complement(40760..41833)
                     /product="Uncharacterized protein n=1 Tax=Neisseria sp.
                     oral taxon 014 str. F0314 RepID=D7MYQ0_9NEIS"
                     /codon_start=1
                     /transl_table=11
                     /translation="MTSETPTPSLADQVAALQEQVQSLTDLVTDLSLAFYASKQKTGS
                     SDSVALGTDALAECTPEYPNVAVGLCAGVKLQGQGNVLVGPFAGFEPEKTLKDVTVLG
                     NEAGMGLVGDLENVTLLGAHTHPTGSHQVVLGDNRTHVYSHNALQRRADYRDRFQEQP
                     LTLGLDFVLNINPVEYQDDHRERYVDWASKPSEPLALREPPQPPTVPSSDPGYQPQLI
                     AYRSAKALWLKDQKAYEIAQRQYGLDLLRWVEENQLRRIRSDGSQAGTRKHFGFKARE
                     LLSVAKRFGIDAGFVQDHSVNGGEAVHTVADVELVACLWLAVQQLSKTIHSQAFLDEL
                     KSALASTLPTPATSDSGPSIEDV*"
                     /db_xref="UniRef100_D7MYQ0"
                     /db_xref="D7MYQ0_9NEIS"
     gene            complement(41957..42448)
                     /locus_tag="scnpilot_solids2_trim150_scaffold_59_prodigal-
                     single_40"
     CDS             complement(41957..42448)
                     /product="hypothetical protein"
                     /codon_start=1
                     /transl_table=11
                     /translation="MAGLKNVYNSPAGDVLKQALEQYHGIAFQRDYVDLTWSPVDGLV
                     TQVTVSPKVKDGFTAYVEPMTFNVNKLNLQDQLPKDACYSGSWPIEYVSFANFLLASY
                     GLLIEPGYWNLELDGIDYVLNEGLLIDQPIPVDRQMTLKASINHPLFVLGTSLPLQIT
                     QTL*"
     gene            complement(42462..43016)
                     /locus_tag="scnpilot_solids2_trim150_scaffold_59_prodigal-
                     single_41"
     CDS             complement(42462..43016)
                     /product="hypothetical protein"
                     /codon_start=1
                     /transl_table=11
                     /translation="MSSPITLGLSGLDAVTQRFLGLLTRPLDTRFIEFSLNAPESKLI
                     VTSRAEAPDGTVGIYKGSFTFAYVKDNLNTLLPYALSVQADYPFTYRKLRSLLQTRYQ
                     FQVEPLEFAKTLGGVGLTDDDLIDVPLTSNYVELKLYATADSGRFTTGSFLSLIVLQP
                     LSRIPLKGLLDVDSTHCLDCLATS*"
     gene            complement(43029..44783)
                     /locus_tag="scnpilot_solids2_trim150_scaffold_59_prodigal-
                     single_42"
     CDS             complement(43029..44783)
                     /product="Outer membrane autotransporter barrel
                     domain-containing protein n=1 Tax=Rhodanobacter fulvus
                     Jip2 RepID=I4VKP4_9GAMM"
                     /codon_start=1
                     /transl_table=11
                     /translation="MATNDQLKRLSPKGAVVRMVNDLNATQFDGSEASALQVSPPQAL
                     TGHRTQVELSVRKPLSGSDRTADPGVVNFRFNRLDVDATLGGKLGGYRPAMPSSTRVL
                     LDELTRRTGIVFQDEDFVLEDINRDNAAPYILKAKAGSLRWLGSTSTELLDLTDLSVY
                     LSGSLPAGPYRLGFKPVVWSTKDHQPYLNATSLYADLLNIALNEPVASPNHPLLQWLS
                     KAVGALGDYKQGSASPWVYNAAVAPYNARGAVLISRDESKTGLNVLVPAATKVARVRL
                     TAADSVYGDKDLLIPYSVPTFATSDYTPAPRLKSAGVINASDGTPWNKWLNTLPAPSI
                     LTSLPVGLNLRFSGPDEWVTDPNNPSPTNLYNAVVQYNGSPRGYDVQPYNPLCNRLVI
                     FTVSSSNTAYQGNLTFHYRAPIIVNETLPDAVLGSPYNFDLQPREGVAPYSLTFVSGA
                     LCPSHALVGSVIQGSTDSTGRYSVTYDVTDAVGTKVRYLLQYRSVVGPLVLQGNPPAG
                     VRGQPYSYTFQISGGVPDYLYQLTDRSDSTELTVPDPNHPMVSGAFSNTPGDRHFVLR
                     AIDQQGTTTEFSFTVSVP*"
                     /db_xref="UniRef100_I4VKP4"
                     /db_xref="I4VKP4_9GAMM"
     gene            complement(44794..45249)
                     /locus_tag="scnpilot_solids2_trim150_scaffold_59_prodigal-
                     single_43"
     CDS             complement(44794..45249)
                     /product="hypothetical protein"
                     /codon_start=1
                     /transl_table=11
                     /translation="MTSSLDLLALTHAAAVPVIVRESLVSPDDADNLLIGTSVVHPDG
                     TTDIPVYIDPEAYNDPNWHYQGEISLSYQRLDLGDTFGALGLHFKVTPTYTTEEIAAK
                     LASIFAIVIEPGDYVHQTLTLTTPSELLIFQALPDSLRYKGQVAIRVHL*"
     gene            complement(45321..47711)
                     /locus_tag="scnpilot_solids2_trim150_scaffold_59_prodigal-
                     single_44"
     CDS             complement(45321..47711)
                     /product="PHIKZ128 n=1 Tax=Pseudomonas phage phiKZ RepID
                     =Q8SD34_BPDPK"
                     /codon_start=1
                     /transl_table=11
                     /translation="VSKAQYDIYRRKVFDLSRTLVVKSSASADAINRELRNYGFDVNE
                     NDPSTWKYYLHLAGNYHSSDQAMTVKSLDTTQDIAFTRATLNDHLATLREYRTFGAYY
                     RALVARYPDQEDLIRGILNPVAFEDAVDTVDGSILYFDSELVEPNEENLIPRLEAWCQ
                     VFSRRWLVRAYAQVDDLYVAAHLAQLYMLIPSVVMNIRLGNCHTNYAHSYHIREYLAS
                     HQKLDWAVDYMTKKQMLWLYRQIRFIERNAGKQSTFHSLIQNILTERSLPLAEWSMRH
                     QLKEMPGELVPRIEFARDTLNLDLSAAGVETRTVTEMLDAEEIVAKGNSRVLEDAAVV
                     IREQMENSPDDRLDTKILESAVLDTSDATIFTFADTLLNHWLYLSFVGRYTAVITVDN
                     PKTGAPLVLSVRDAFIVFVYSFSKAYGLEIHNLPVLPAHFVRKLQMPLRSEIEGLIDR
                     KLLNPAVVDALFRPVTPVGNYISTQAFYTDVKRIHQGLLDHRWIWATREHKDERGQVE
                     GAALHFYQHVDCDLGSTQSFDDWFTERGLDMPSFSELEAGLLADVLVSYATGANLNTT
                     TSLKDIQAAMLKIMSTLSSYSVQYLQSINTQPLIVTDWPMPRIGDIFGSGGDQIEGIS
                     LNWDVLSVAAQARITDDIQDKMFSDDMDVRVRGTSTDRVEWNLDTRVHGQITYRYRVE
                     LPEITVLNDNFPLSGLDSVVDTDSPSYTPEGSTPLAEAFSTLSSVHYGLSAEDRTTLV
                     DRWAVRPQDTPYDLYLEGLSYPPIWPDEVVLGIFTLPVNPSETPPLLDQFTYPSGP*"
                     /db_xref="UniRef100_Q8SD34"
                     /db_xref="Q8SD34_BPDPK"
     gene            47754..50627
                     /locus_tag="scnpilot_solids2_trim150_scaffold_59_prodigal-
                     single_45"
     CDS             47754..50627
                     /product="Virion structural protein n=1 Tax=Pseudomonas
                     phage PhiPA3 RepID=F8SK21_9CAUD"
                     /codon_start=1
                     /transl_table=11
                     /translation="MSDRHIGSYAVPTEVASQFRRLTPTGRHAEIAALTSKLVPELAT
                     QRFGQNFVIGGHRNRPLISPDMGLLQRISDITANDVSDAQTIFQLLPETELAMQILVS
                     SILAPKDLVTSNVSITLGPNRFSSELGSQMLAVVTDHFEKIYKISDLLKPSLDDALFL
                     TGSYPLLILPESSIDRAINNPGRVSFESVRDDIDAQGNVRNLGFLGNAHNDKTGPVIN
                     FGLEDINGARAYNPKVTELCVDLESKLEIVDNPNLLKVNALQKRVTADKTYHLLGRRK
                     MTGLVSTELKVSQEAYTAATQMGLGTPYGTATQYQPVQLISPAHDIRRASIGHPLVMK
                     LPSEAVIPVHQPSNPSKHLGYFIMVDAMGNPVNSARQRDFYADMANSLNPNSSMGSQL
                     MAQAKRNIEGQATDRQHEIDEMARIYGQFLEKELTDRLRNGIYGDQVEVTAPQEVYRV
                     MLARSFQNKQTRLLYVPAEMLTYIAFDYNNYGVGQSLLQNSKILGGLRVLSLFAETMA
                     SIKNSINRTRLGITLDPDDPNPTQTVEFLMGEYVKTRQGSFPLGATNPTDIVSYLQNA
                     STDVEVQGNTRYPETKLEITERQSQRVKPDDTMSKDLRDRHLMAMGLSPDMVDAGANA
                     EFATSVLANNLLLAKRVLTYQQVFEGFLEEFIKKYILADGDLMDQLRQLVQEYHGQLT
                     KDQKKAEVLAKDAKTQRALLEGKRVSQESIDEQLESLENMNQDAVVMEFLQALEVALP
                     KPDMATIKSQMDAYDTQEQAYEKALDAYINDAYLESKGLGSLSELVAPVKAAAKAELL
                     RRWLRENDVLPELDELLTGDKDESRDLAKDVSDHMDSMGDSLLKIMYRFAQQRQLNDP
                     AVVKLQKILEESGTDFGGGSSSDSFSAPDNSGGGDFGSGEDGGFPEMPEIGGGETEDS
                     GETTETDTTDTTDTDSSETKTEEDKDKSLEPGQPPSFDDSGSL*"
                     /db_xref="UniRef100_F8SK21"
                     /db_xref="F8SK21_9CAUD"
     gene            complement(50800..51090)
                     /locus_tag="scnpilot_solids2_trim150_scaffold_59_prodigal-
                     single_46"
     CDS             complement(50800..51090)
                     /product="hypothetical protein"
                     /codon_start=1
                     /transl_table=11
                     /translation="MSITEDLIQASRLIERSIRAIENSDITLPGRALKEIVHLQTTAV
                     RLRDEAISLHYEAEWTLEAIGVAFEISPSRASQIARRIKLSRTKRHGPRRQR*"
     gene            complement(51161..53251)
                     /locus_tag="scnpilot_solids2_trim150_scaffold_59_prodigal-
                     single_47"
     CDS             complement(51161..53251)
                     /product="Putative uncharacterized protein n=1 Tax
                     =Pseudomonas phage 201phi2-1 RepID=B3FJ66_9CAUD"
                     /codon_start=1
                     /transl_table=11
                     /translation="MWNNRAGSGLMHNPPFVVPVDVPPHLNDYLPLFTGYVLANVTQG
                     ATKNQARALFKNLLESDNNALGEVVQSFANVVSYYIDAEQLGPGQVEQCMANCVGMVV
                     NAYLGYAVQTYQNDFAPVVNQQMFEESKSYIGQLERVKNEAQMYYNGGRGNWNHSNRG
                     GGAAAPQRGWQPPQRAAMGRGGQQGWQRNNAAPASRWDEPVQTGGGNAGGMQYQSAQD
                     GWPGNRMGSRNTGLGSSVWADGPTPATKPQAEGFDGSGNVRPRRQFTNPHTPTHAPQE
                     ERPRMAPNQTLVDGIVFTSARTDMTWPKVRDLDRLWDWVLFEDGTQLRPVYQSRQDGN
                     WKITYDPTQPAPPLYDPQTHILFKIRSPEGAVSYEAIQREPTMEYLDHELDPELRRKA
                     QVEVEANQGKVAAAWQLVEQLRPNPSSPLATSEPLYEDGEGMGVTATAPDQFLLTTDL
                     GRGVKRSLVRLKVDNPEINSGAFELYVDQAILTTVLEPDYVKLTQLQESKDFQKLHAS
                     MDDLQGKELFEAVNGRVTEVINRFLKERLGLVDWSIDSFYEDFADLRNLLLEKHGRQV
                     LESFQDCAQEMIFQALTFFSSDDLTAAHKLLDLKDDDNVLIWRERSSVTQLPVSNSEL
                     GLDVGDSGVMVKETSHNALYKTFSAVFNRTLDLPLVYRGRYIATSDGVVYALVRGMLN
                     LEAILIHKAPFRLN*"
                     /db_xref="UniRef100_B3FJ66"
                     /db_xref="B3FJ66_9CAUD"
     gene            complement(53303..54925)
                     /locus_tag="scnpilot_solids2_trim150_scaffold_59_prodigal-
                     single_48"
     CDS             complement(53303..54925)
                     /product="PHIKZ123 n=1 Tax=Pseudomonas phage phiKZ RepID
                     =Q8SD39_BPDPK"
                     /codon_start=1
                     /transl_table=11
                     /translation="MDKVLFDLVDKRIPHFNRRIVEGLATEEMKHVEKYIDQVLRTAC
                     AELSPELTFVRLAPCTPKEEYFENVRRTGKRNTIEHARSDVYMVKLLFELNGEQLPPR
                     YIVLPFVRRGGLITLRGSDFAISPVMTDKAFSIGPDYLFVKVDWDRLKFRRVPQYFYV
                     NDNQEVVDVVYSKVHHYVLKARRTDSKNDVRCNTVLPHYLFAKYGLTRVFSEFANTQV
                     VVGGAQEITPEAYPAKDWLICRSTMFKPRSVRDKYYVGPDIRLAIPKDSWSPTVASLV
                     GGLYYVADHFPDRVTPDEIDEPRLWRILLGYMVFGPGISEGKLAEDINSHMGSLDNYV
                     GPQTRKRLSDVGVYIEDVYQLFMHLIESYDDYMSQSVTTLSSSYGKKLMTLEYVLSDL
                     TYAIHRFMFAVGSHRKRKVLTKDDLFKIMNKTLKTNTVMRMNRQHGEVNAVSVSGDNL
                     YFKVTSHVVLQEASSGATTKTRNSTEDPSKILHISVAEVGSYNSMSKAEPTGRSKLNP
                     FTLLSAHDNEILQNPALKDVTVPTQALIQRDS*"
                     /db_xref="UniRef100_Q8SD39"
                     /db_xref="A0A0A8J9C3_9CAUD"
                     /db_xref="Q8SD39_BPDPK"
     gene            complement(54942..56180)
                     /locus_tag="scnpilot_solids2_trim150_scaffold_59_prodigal-
                     single_49"
     CDS             complement(54942..56180)
                     /product="Uncharacterized protein (Fragment) n=1 Tax
                     =uncultured bacterium RepID=K1XQ22_9BACT"
                     /codon_start=1
                     /transl_table=11
                     /translation="MSPPPTHAKTYRTKVIPIIDGQDMAVSGSAELSYQFLNHIHRPV
                     TVITRSGLRLIIPFRHPPRRPLSGKRPKEGLRDACVEPSFVIRFKTHVQSDVNLDVTE
                     LSHDLGQATSLEAKAYMDAVRASEDRWVQGGVQSVWVEYHIPASDFDQEGGVLYLQNL
                     DLQLSVLDQASTAPHPRSYGGQRLRDAQAFDEDMSCKGVFYGVYIRDSIGAFGNRFIN
                     INGTVHGVEVLTDTSQERDGVYCITTHRTTSNFVPHNTFVEYYDFEEADEKLGLYQTY
                     KEAQTLGNPQERFKREYEERLQQLKLDELSAREAKAEQERILAEQQAKLDLQKEVQRQ
                     ETMRYEYQLQRINQLNKLMAAELERREQNYRREMQLFKEFSDASGHERRESMELLKLI
                     PTLITTAATIVAAYKKLKSV*"
                     /db_xref="UniRef100_K1XQ22"
                     /db_xref="K1XQ22_9BACT"
     gene            complement(56334..58604)
                     /locus_tag="scnpilot_solids2_trim150_scaffold_59_prodigal-
                     single_50"
     CDS             complement(56334..58604)
                     /product="PHIKZ120 n=2 Tax=Viruses RepID=Q8SD42_BPDPK"
                     /codon_start=1
                     /transl_table=11
                     /translation="MALKLKARQTAPLNQLAQNLASVIRTNGEDFVSGSATKNLVSME
                     SIDNHSANALNNTFENVRNVLKQQLGSIKGLGRSFGLEADADATPEEQAVAAQRLDTA
                     LDAGAMAAMAAGDPESYARAAYQGQAQAEPGVSVIDSQAGDSAASMDYRGEVAMEAFN
                     DKELREHLPFSIIFNIFASRQDDFSEMFFPTTVVSPDQAGLDITVARMQVFNEVRHAA
                     NGNKVNFGKRNLIDAAVDYTVLADEHTRLVPVVQSDNSNADKFVAASVVAPFTQRVGN
                     YDVPTAPLKLNQEIDLIGISQYQPLVGAGVIDHSDDVDTRIVLDNLYLAVGAGKGVEF
                     PVSRLARSGFTKTVEGNSRLMGLQFTSTDLVIDKNTKAVDGSSITEFDGIVSGSYTVR
                     LSLNVSGELNVEFGNVKVWAASVSVQSIQDANGNVIPTGAGAGLAIVNDLATLAVVGY
                     TLRVNRTNANKRTRGHLLDAVYETSRYSIPLGSPLSITSPVTSDGGRDAADQKMLIAA
                     ARMRNSNNAVTAIFDIADQLREAVKGPALPAGEVSGVGGLGRFLIDPFFEEHDLDLVT
                     SINSVKSQDRAMDVSATLVNAVRDIAYRMYQYTKIQPAIDALTGVAGEAPILLVGTDQ
                     VLIRHLLVNGDTRTFGTVFDKAVVKSSTDRRVYGKIIISMSRPNADGPDPLTFGTHGW
                     MSELIATMPVSRNGATTKEATVQPRTLHLNNMPVLAIITVKGLTAALVDKTATPALAI
                     AGVSNVYLDGLKYPIV*"
                     /db_xref="UniRef100_Q8SD42"
                     /db_xref="I7DKU7_9VIRU"
                     /db_xref="Q8SD42_BPDPK"
     gene            complement(58861..59376)
                     /locus_tag="scnpilot_solids2_trim150_scaffold_59_prodigal-
                     single_51"
     CDS             complement(58861..59376)
                     /product="hypothetical protein"
                     /codon_start=1
                     /transl_table=11
                     /translation="MNIVYVPQHLYPVLKQSDLHGADYRNIERLLDTLSSDDVAFYLF
                     CNTPGHCPMPQAAQDTLPNLLFGPNAAIPFTSTGRSQETLTKYNSLVQNGTDADYRTE
                     RGTLSSDCMEEDLIIVTHTASADASLGNAACEQVFFDRLIQQLLSFKPLESVMGSPLM
                     LGWLKSVSCGA*"
     gene            59406..60995
                     /locus_tag="scnpilot_solids2_trim150_scaffold_59_prodigal-
                     single_52"
     CDS             59406..60995
                     /product="DnaB helicase n=1 Tax=Pseudomonas phage
                     201phi2-1 RepID=B3FJ60_9CAUD"
                     /codon_start=1
                     /transl_table=11
                     /translation="MDPKLLLVKIATLLYKESQLNDPTSQSSTLIKEVLGTVKIPETS
                     LDLDRSRETLHNLRVTIGWMSEQRDGALDRASILQRIRINTADDESLFYAFEAGIEDL
                     EDPEQLKRQCLQLRMELRDHINQTNIQEILRQFSHQVNFKPESVDWRSVISDMNQKLE
                     PYANSCAEEFKIPGMLNVVNLADSDNVQSLIQQAAKETSKDGILRCGYQAVNRMLGDH
                     DGFRRGEFVIVGALQHNYKTGFTLNLFKHFALYNVPYLRDPTKKPLLLHISAENELHL
                     NIVQLYASIWENENRKEADLGQFNHPDPEIRAAAIAKAQTYIYEKMSVNGYHIEMARV
                     EPSTFTFQSFTDMVAMYEAQGYEIHAIVFDYLNMMSKRGCQQGGPTGSEVRDLFRRIR
                     NNTAPRGITLITPAQLSTEAKKLTRMGINDFVKHLEGKGYYDSCGTIDQEADLEIFIH
                     IEKVNGESFLTIQRGKHRKPTNTPDRFRYTVLPFNPIGGVLDDLLGRDSSRRVAGGGP
                     EGSGEEMPWFATTGTETALPI*"
                     /db_xref="UniRef100_B3FJ60"
                     /db_xref="W6ATQ0_9CAUD"
                     /db_xref="B3FJ60_9CAUD"
     gene            complement(61069..61404)
                     /locus_tag="scnpilot_solids2_trim150_scaffold_59_prodigal-
                     single_53"
     CDS             complement(61069..61404)
                     /product="hypothetical protein"
                     /codon_start=1
                     /transl_table=11
                     /translation="MDESALRHELQNIVCYTSPDAFFEESTEDLEFSTKAGEIVRLTS
                     LIPTFESPEQRKEESLTYELLGAVLNAIDFSTVAHITRSTKDSIGRLFEIEYRPIGPG
                     EWSAHSQVI*"
     gene            61541..61879
                     /locus_tag="scnpilot_solids2_trim150_scaffold_59_prodigal-
                     single_54"
     CDS             61541..61879
                     /product="hypothetical protein"
                     /codon_start=1
                     /transl_table=11
                     /translation="MIGVQLLGLLLLKHAILAHVIDFGYSASRRAYCKYWLLALCFQI
                     LAELTGTLLVLNLPVTLHLKVVIAIECLGLTLATLVERRSSLPHLLRNHILCELTLLG
                     LYVVMLALVL*"
     gene            complement(61947..62498)
                     /locus_tag="scnpilot_solids2_trim150_scaffold_59_prodigal-
                     single_55"
     CDS             complement(61947..62498)
                     /product="hypothetical protein"
                     /codon_start=1
                     /transl_table=11
                     /translation="MQKLQYNMFYRFWIGMRIISKHLSGKMARVFELVGDRFFDLFLY
                     RGRVGYVQTGVEDDLADGLVRYYERGEYGEWILREITFRIHNRWLLRRPGLCSNLILW
                     SIKTELSVEDGLNVHSILWGKYSFHRKELKPFDLTRLPDEETVTKRNASLKKTQDYLQ
                     RRFPVTPPSLSGSLQRSCIRRMY*"
     gene            62666..63763
                     /locus_tag="scnpilot_solids2_trim150_scaffold_59_prodigal-
                     single_56"
     CDS             62666..63763
                     /product="hypothetical protein"
                     /codon_start=1
                     /transl_table=11
                     /translation="MSSNDKPADLLIGGEQYLTNLINTTNGTSFVYTDLVIGSPAETE
                     DDIYNTDIDVTFPVAPTPGDPAPAPVTGTVHYGRFDLGRLFSNRNIRIHDNNYATTHA
                     LLAPLLNEARLAFEPDDIVDSALSGPYPRRVVLKAAPLSLRFIGQFSLEIAEAVTYDA
                     SVVSAVVVTEGTKPSQKALKTDGTLIVGEHNSAEQMIVATNGELEIAGAARLLKYNGV
                     FKPTSSAYYINVADNDDWTLPFSFLLKNTKNADRVTDLYDCFVKVTSVEANSYLNFQL
                     KRQYGKLLLEDTTNQITITDPAAYNEQGSLYQDLLRPTYYRAKFGSIAKNALGAPYGT
                     FEVELKAVSKNGGADVVVAFTVHVDGLPDTP*"
     gene            63835..64305
                     /locus_tag="scnpilot_solids2_trim150_scaffold_59_prodigal-
                     single_57"
     CDS             63835..64305
                     /product="hypothetical protein"
                     /codon_start=1
                     /transl_table=11
                     /translation="MPSPTSTKAQLVMLMNDSLNQQFIAANYAEGDVTLGAPQVNTDT
                     THPNHDFNTVISATIGSGETQQVFTLHYNRLDIAQLLAPRGPSIDGDGTETSTHDTLP
                     LVNAHIGFNLDVADVSDDLLTTVDADNSTITLKATATSLAVYGQGELNITNPPG*"
     gene            complement(64555..65196)
                     /locus_tag="scnpilot_solids2_trim150_scaffold_59_prodigal-
                     single_58"
     CDS             complement(64555..65196)
                     /product="Dihydrofolate reductase {ECO:0000256|PIRNR
                     :PIRNR000194}; EC=1.5.1.3
                     {ECO:0000256|PIRNR:PIRNR000194};;  TaxID=1262922
                     species="Bacteria; Bacteroidetes; Bacteroidia;
                     Bacteroidales; Prevotellaceae; Prevotella; environmental
                     samples.;" source="Prevotella sp. CAG:1320.;""
                     /codon_start=1
                     /transl_table=11
                     /translation="MRTAKDFTVNITLIAACDLNFAIGFENHLLFKHKEDMRSFRTTT
                     TGHIVIMGRKTFESLGSKPLPKRHNIVVSTTLPFQPPSYYDEEGNTSLEVVDSLEEAL
                     RKAEVAQTVLNQFEGPDRQVFVIGGEQLYRAVYPRAQQIILSTIRTRVEHADAFFPSS
                     FLIGDDQILWEKVSVDSFDDPKDPNDTTFIPWDRLFYRRSPMSAVKKENHRVH*"
                     /db_xref="R6EDC8_9BACT"
                     /db_xref="gwe2_scaffold_177_72"
                     /db_xref="shg:Sph21_2972"
                     /db_xref="1.5.1.3"
     gene            complement(65243..65860)
                     /locus_tag="scnpilot_solids2_trim150_scaffold_59_prodigal-
                     single_59"
     CDS             complement(65243..65860)
                     /product="hypothetical protein"
                     /codon_start=1
                     /transl_table=11
                     /translation="MNSFPLLKGIQASLEGVTDGQTRVEKEIVLYGKIQDFKELEKAD
                     SKEDQEQWEIRHQSDGSPYAGCVRIRCIDGKTYILTTKTYKPDKGNLFETETELPPKV
                     GKNIMEEFKKLSSGGMLKTRYVFKVPESELLWEIDVYYDESGNPRTWCKVDLEVEDLR
                     TKRPDLPITLKDVREIPAKNRSEDDQKFLDRLMTREFVTPNPYAE*"
     gene            complement(65957..67264)
                     /locus_tag="scnpilot_solids2_trim150_scaffold_59_prodigal-
                     single_60"
     CDS             complement(65957..67264)
                     /product="Uncharacterized protein n=1 Tax=Lachnospiraceae
                     bacterium COE1 RepID=R9KYG8_9FIRM"
                     /codon_start=1
                     /transl_table=11
                     /translation="MNDKNDLAVSESTAVVPTDTLVETTEGTVPVTDVNVGDELVPVS
                     AEAAVESRMAIKADDPEAEPLTDGEYRARKEQLANEEPIKFDLVIRANSYRGVVPYAI
                     DLDKLPHAAPSGPNRGAAVEKVLASSGAIVPKLVLSVDDIWLSQLMTGSDMAAGVWKS
                     VMSRVLGPKTRFRIATLTLITRTSETSYDSVPTSWLPHHEVKTRMEGTKPPAQPKRKY
                     YIVQPGDTLTGIALKVLKDASRFTELAEINVLENPDLIHPKQKLYLPEDAQWPPKREP
                     KVRSEPTASKAKTPMKSAETRPQRTPYARISKIQDDLYLLCKGEYGVQYLEPENIVNA
                     ARAVVEFHTGVLVVLATVVTNLFGTVTSYANRGYWGGYGFLQTMVFAGGDSKEALIRA
                     LQNQITSLPTSDLRVPTPVRNEKLVEFLAIASKTRVMQDHRQG*"
                     /db_xref="UniRef100_R9KYG8"
                     /db_xref="A0A0G1YH42_9BACT"
                     /db_xref="nbr:O3I_037620"
                     /db_xref="R9KYG8_9FIRM"
     gene            complement(67399..67806)
                     /locus_tag="scnpilot_solids2_trim150_scaffold_59_prodigal-
                     single_61"
     CDS             complement(67399..67806)
                     /product="hypothetical protein"
                     /codon_start=1
                     /transl_table=11
                     /translation="MSNETTASKEPLDLGEMPFYGITSDGKFVETPKADYPYRSLELY
                     REQPDSLKIELSLYPFQLEVIRASLDAHMNLPEEERPSYFVIRVSDLQIIYASPLVTR
                     IEDASNLLLAETTDFRIGPFSLVEAYNTWLPSA*"
     gene            complement(67914..68540)
                     /locus_tag="scnpilot_solids2_trim150_scaffold_59_prodigal-
                     single_62"
     CDS             complement(67914..68540)
                     /product="hypothetical protein"
                     /codon_start=1
                     /transl_table=11
                     /translation="MQTMSKIISREVLEWRRVGKERLEAFSIFIKTDALLPAFRSAAY
                     KAFKDSMPEGAPPDSALRFLKASREEDDHVLYKFGSAEKPFVDVGVTDNQSTFERITE
                     DQGLLIPPADITEFDVWANNQFFDFLEERLGEINPYGAFAVYLFKELLGRFTFLQLGF
                     DLRRDRILALFHDELDDVDISFQTRIKSTFAPFETTASSSSESDSTVS*"
     gene            complement(68591..69202)
                     /locus_tag="scnpilot_solids2_trim150_scaffold_59_prodigal-
                     single_63"
     CDS             complement(68591..69202)
                     /product="cell wall hydrolase n=1 Tax=Paracoccus sp. TRP
                     RepID=UPI000225F36C"
                     /codon_start=1
                     /transl_table=11
                     /translation="MFKSSTFRLFFTAVLALTLNACVSLPRLTSMSEPVVGFTPPPIH
                     VVFQSIELTPPPIVLKEPIYTKRTLADRARVSLSASEIKCVAEGIYYEARGESRRGKI
                     AVAYVILNRMGHDKYPDTACGVVHQHRRGRYQFSWAGKPPRIRNQAAYAEAQMVAIAV
                     LSRTVPNPIADSLFFRHAKAPHHNVRLTLRASIGQHRFFALAT*"
                     /db_xref="UniRef100_UPI000225F36C"
                     /db_xref="A0A074J3W3_9RHOB"
                     /db_xref="pgv:SL003B_3335"
                     /db_xref="UPI000225F36C"
     gene            complement(69384..69596)
                     /locus_tag="scnpilot_solids2_trim150_scaffold_59_prodigal-
                     single_64"
     CDS             complement(69384..69596)
                     /product="hypothetical protein"
                     /codon_start=1
                     /transl_table=11
                     /translation="MDEPNSPIYRVIRVRDGLKEYYAGHYVNGHEHWVTDPKESISYP
                     TSGLAVATMRGLSSTYGIPINVVWYR*"
     gene            69648..69947
                     /locus_tag="scnpilot_solids2_trim150_scaffold_59_prodigal-
                     single_65"
     CDS             69648..69947
                     /product="Uncharacterized protein {ECO:0000313|EMBL
                     :BAQ02675.1};  TaxID=1585840 species="Viruses; dsDNA
                     viruses, no RNA stage; Caudovirales; Myoviridae.;"
                     source="Ralstonia phage RSL2.;""
                     /codon_start=1
                     /transl_table=11
                     /translation="MFTEMLDKYLVEDWRKAPKWLSVWVLLLIGMAPDLFNLAVQYKL
                     ITAASVPGIFEKALNLAAFIGIAVRMIDQAAIAKGLLPAKKDSDSSDGTPPPTAG*"
                     /db_xref="A0A0A8J8D1_9CAUD"
     gene            complement(70040..70321)
                     /locus_tag="scnpilot_solids2_trim150_scaffold_59_prodigal-
                     single_66"
     CDS             complement(70040..70321)
                     /product="hypothetical protein"
                     /codon_start=1
                     /transl_table=11
                     /translation="MWLEKKHADIEPLVRTHSVSERERARFLIHSHYTKIYGESIRSE
                     TPRSLRLKIQEIENRLTSGLRRFQPFIFRLYARQCAEYERISQLLLVLA*"
     gene            complement(70492..75465)
                     /locus_tag="scnpilot_solids2_trim150_scaffold_59_prodigal-
                     single_67"
     CDS             complement(70492..75465)
                     /product="Uncharacterized protein n=1 Tax=Agarivorans
                     albus MKT 106 RepID=R9PJM3_AGAAL"
                     /codon_start=1
                     /transl_table=11
                     /translation="MAIEPIPVNELPTKSPATVAVLRDLVGVPVLEGRVTTIEGKVNN
                     PSLKLSPVVQTVNEDTTASGNVFTSAVTNGGPVRLKEFWINGFGGTYTSGQRALIDKV
                     GRVTIYSDGEWEFVPDLNWNGTVPTIYVMATNGDDLKATTIDIQVTSVNDPPVVSPDV
                     MLTKLNTPVIIPVLADDYDPEDDPLTVTKVNNAAIVIGTPVAVDHGSVTVNVDQTMTF
                     TPETDYNGKVEFTYAVSDGQLETEGRVLVQVGYDDFPMFSPVNPMMTNNYFDDAAMNF
                     GLTELEWYGEAYGNGVNVTELSYTAERGRPDLTVKEPWLYDRATVVYKLYLRTGNPDI
                     RAKALSLAELYFSKISPVGDYAYFLPNQGAVKDPKYQYPLVGYWYERETGNQTYRPTC
                     KLLADGLYDEFPPIWNEDINPWTERNLNYAMQGQLAYYWISGDAAYLNRANEYFNLLV
                     TMSVDTGAALHTYFQHENEGPGTMVSSPWMTGLVIETLIQLYRTTWNQSILSWISRYC
                     DFILQYGFYVNYEEPAYIGFRIPAYLVGTSAQFVEGDIASDAEHCYDISVVLQKGLWA
                     KQQLNQDTGTIQRVIFEMQTVAKLVFDDWTRTTVGLPKYRILPARKYGWWFSSAYSTI
                     NAADSLTPGPVLTTAPVLTGSTTMGNILTYQPGVYQGSPTITFQWLRDDVVIAGATST
                     TYVTQTADIGHAVRVAETATLNGVQGVYSTASIQIVAVPTVPLALTENFNYVDTQSAA
                     YQSFISFVDAKQTGGSPYGYSPEQAAVAYRLTNDEKYRTLAIQGINDYVDQAEANIAA
                     NENVTLISGDSYLEVGSVIGALARVYAWCNPDSATKTRWAAIADQAIYNVWNPSTAAW
                     GGNAFPWTGWAINDPGNNYHYSFLMATATWALASGNQTWIDFLNNEKLPALRAYYANL
                     DGGGSREGTGYGISLRGLFAFYQIWEDSSMPNLSQSSSHLNDTLKYWTHAVMPTLNRY
                     CPIGDLSRESFPNLFDYHRDMVLRSRMLSTDSAANDDGSWWLNNISVQQMSQGFMHIE
                     NLMPAGANTSTPPTALSYYSEGTGSLFSRTAWDPTAVFFHFIAGTYDQSHAHQEQGSF
                     VLYKDTFLAVTNNIFSHSGIQQGVKSNNVLRFQNSSGVVIAQKNGTAAHTHSIGSNGD
                     VQAQADLKDIMNDATVTQWNRSVDFTNGILTVSDSFATTNGTTAVFQVCTPTLPTVSG
                     DTATAGDLQIRVLTPAGATFTVVQASAEDADFTDGGYRLDISGGTTQYVVELRSLTHS
                     PDDGTTPITITSQPTPFTGSEGETVTFSVAASGSIPITYQWEYQASGSGVWNNAVGAS
                     ATTSTYTGTLALADDGAQMRCVLTNPVGSVTSNAVAITVGTPVSAPVFTVQPQNASLT
                     DGATANFTVTATGDAPITYQWQNKPVSGVWADINGATSDTYSPVVNTSMDGWQIRCAA
                     TNGGGTTNSDPATLTVTSASQGSGELLWNGPSSANTQISTDKTTASVATGSATEWASV
                     WSNYLVTEKVYFEVKMKIVQATSKWTLLVFTGNSTQDITSVNAGQIWDTPNALLMDWG
                     NRLTWNANYGSATASSGTVQNFAGADAFVMRVCIDPATRQVWAATNDMADFVTDPATG
                     TGETFILGGTDPIMIGASFQSSDTTNYATIATTAEHLYAPPTGFTAV*"
                     /db_xref="UniRef100_R9PJM3"
                     /db_xref="R9PJM3_AGAAL"
                     /db_xref="sur:STAUR_1759"
     gene            complement(75495..76007)
                     /locus_tag="scnpilot_solids2_trim150_scaffold_59_prodigal-
                     single_68"
     CDS             complement(75495..76007)
                     /product="hypothetical protein"
                     /codon_start=1
                     /transl_table=11
                     /translation="VSSPYENPLQTLLNEWGVKSNLVITSNQVTVDSVTVVNDNGRNT
                     KLSLTFKNSGVQRNLFFYRLDVDQYCQLTDTSFDDLEETTVRMLVPRIAARAGRFLDP
                     EEFLDTPINRVEGESSISVDLTPRADSIIFNGSLSISLLLTAIAQGALLTVEGAPITT
                     VEGASIVLAN*"
     gene            complement(76146..76490)
                     /locus_tag="scnpilot_solids2_trim150_scaffold_59_prodigal-
                     single_69"
     CDS             complement(76146..76490)
                     /product="hypothetical protein"
                     /codon_start=1
                     /transl_table=11
                     /translation="MGIYYYDAYEIRRYGSGDTEEHLKLFTFNSAHEAISRCLNPDDY
                     LCYLKVRLTETDKELFELNPYTVWGDLDEFLRAVDRCRTAKHIQLGKEFTEEQITEEL
                     VSAQFHLQRLTR*"
     gene            complement(76506..78743)
                     /locus_tag="scnpilot_solids2_trim150_scaffold_59_prodigal-
                     single_70"
     CDS             complement(76506..78743)
                     /product="Uncharacterized protein n=1 Tax=Porphyromonas
                     catoniae F0037 RepID=L1NF72_9PORP"
                     /codon_start=1
                     /transl_table=11
                     /translation="MNNATSQSAAKMMADSKFYMGYSRWDPARNRYETWEEAVERVMD
                     MHRLKYEAQMTPELKELIDFAEVAYKKKSVLGSQRALQFGGPQIFAHNAKLYNCSSTA
                     ANRVEFFQQTMYLLLAGCGVGFSVQKHHVAQIPPVKAPNKGDAKAHIVGDSIEGWADA
                     FGVLISSYLTHGSTFPEYEGKVVHFDVSQVRPRGALISGGFKAPGPDGLVRSLEKCRE
                     LLNHITNQKDTITTQLRPIDVYDFVMHMADAVLSGGIRRAATICLFSKDDQEMLAAKT
                     GRWFIENPQRGRSNNSVLIVRDELTRDEWAGIMQSVRNFGEPGFVFTDDKEFTYNPCV
                     EVGMRGITEDGRYGFQACNLTEINGGIAVDRESFLYACKASGILGTLQAGYTDFAYLG
                     SASEEITRREALLGCSITGWMNNPEVLFDENNLKDGATLIKEVNRKVAKLIGINPSAR
                     STVVKPSGNASVLLGCASGIHGEHAPRYIRNVQMNKQDAVTELLMTTNPKMCEDSVWS
                     PNKTDVVVGFPITTKPGSIYKSDLYGVKQLEYVKRAQAFWVETGTDESLCTDKRLRHN
                     VSNTISVDNWEEVEEYIYQNRYSFAGISLLGASGDRDYPQAPFTQVFTAKQLVEMYST
                     ASMFASGLIVDGMHAFNSNLWTACDTAMGHGEELNAEDSKDLTKRDWVRRFKKFAKAH
                     FEGDLLKASYCLKDVYNLHRWDGIEKSLKFVDFAMDLNQQKYTEVDTMGAVGCNGGAC
                     EISWA*"
                     /db_xref="UniRef100_L1NF72"
                     /db_xref="A0A0D2HUL2_9DELT"
                     /db_xref="ote:Oter_1788"
                     /db_xref="L1NF72_9PORP"
     gene            complement(78903..79682)
                     /locus_tag="scnpilot_solids2_trim150_scaffold_59_prodigal-
                     single_71"
     CDS             complement(78903..79682)
                     /product="PhoH {ECO:0000313|EMBL:AGX01829.1};  TaxID
                     =1401669 species="Viruses; dsDNA viruses, no RNA stage;
                     Caudovirales; Siphoviridae.;" source="Erwinia phage
                     PhiEaH1.;""
                     /codon_start=1
                     /transl_table=11
                     /translation="MAKTSSKTKSSRRNRAAQALATTEQAPQRAKSAKLRAVESWQRQ
                     EVSPLKCLNAKQALFVDLLRCKQIVLGLGVAGVGKTYLSMKYAAQELDARRIERIVVV
                     RPIIEAGGGLGFLPGDESQKTAPYQIPFLEVLEEHYGKTHVESLLYGKFPRVVFVPPE
                     FIRGRTFKNALVVLDEAQNLSCAQMKTFLTRLGEDTQCIIQGDVEQVDIKTRSGLLDA
                     LEILEGLEQVGVVEFTEEDVVRSGLVKDILMRYRHRKVFEK*"
                     /db_xref="W8D063_9CAUD"
                     /db_xref="gwe1_scaffold_215_27"
                     /db_xref="cja:CJA_1389"
     gene            complement(79825..80667)
                     /locus_tag="scnpilot_solids2_trim150_scaffold_59_prodigal-
                     single_72"
     CDS             complement(79825..80667)
                     /product="hypothetical protein"
                     /codon_start=1
                     /transl_table=11
                     /translation="MPYINDNELDFEGSLVQLKFNLLLGLTQERAESAKLPFIRCNVT
                     HDASEKSLYQMPRSILPDSFSDAQDTEPQIWSTLSGNAVLVPEPEHLTLIFRFDGDEI
                     PKKYYGAIEKVFARYEKVLDHSRYWKVLTGRLDSVTLQQLSDYCNLLTEETFLDTMVR
                     GHSNVPRSRQPNSSNLMFAEILGAGAVYGVRRLSIQELGDNRPVLNVLMDGFTNREIE
                     LTYDPLLDTSWIARSRPTDRKDPESSPSYSTELYRKAPFDEAKDAVWRLLKFTQFAKT
                     YFEY*"
     gene            complement(80745..81041)
                     /locus_tag="scnpilot_solids2_trim150_scaffold_59_prodigal-
                     single_73"
     CDS             complement(80745..81041)
                     /product="hypothetical protein"
                     /codon_start=1
                     /transl_table=11
                     /translation="MDFQRDKIVMINHRMGKIALHSVSNKNSTLRVRLLSDSSLETLG
                     RAPGGAWGAGQITPHNRFLVVLREQLTLRQDHDYHYIDYDNYTVVNRRFATSKV*"
     gene            complement(81157..81801)
                     /locus_tag="scnpilot_solids2_trim150_scaffold_59_prodigal-
                     single_74"
     CDS             complement(81157..81801)
                     /product="hypothetical protein"
                     /codon_start=1
                     /transl_table=11
                     /translation="MHNKTPDIISEIADVCGGTIHECVNNLGDGNVFATMSMPLPKDH
                     WLYEMDEQGFTPNPTYELLIGGCRARRYFEDLLQPGIRSGIKAATRCGRDEDFDPDAL
                     ARNVVIGHFGVYTADGLSGGDDARLFDPPNPGSIKRLLTVLALAVADGQLSQDEVIQA
                     VSQEGQADAIRVYDLRESERRAEYEAWRREHGVESQTIADVSVNAPTNLIPPVD*"
     gene            complement(81794..82372)
                     /locus_tag="scnpilot_solids2_trim150_scaffold_59_prodigal-
                     single_75"
     CDS             complement(81794..82372)
                     /product="hypothetical protein"
                     /codon_start=1
                     /transl_table=11
                     /translation="MDHSEGVQIPEGILPGVSVLKPGLALCLKHSQVDKRYIDSHIEL
                     LAQNLPPELYPSFQAKDTATGRLDDAMELLHRLRQSALQGGRVYFIYSPYFAARLPAL
                     IEEVDHVFFYAPGMSVPTLSVEKLNGERLKHSERSALFLERRPRQQEKQHKLTITLPE
                     GIRPDAASCILSEALAAHYSGFFQIDAVTDHA*"
     gene            complement(82442..82795)
                     /locus_tag="scnpilot_solids2_trim150_scaffold_59_prodigal-
                     single_76"
     CDS             complement(82442..82795)
                     /product="hypothetical protein"
                     /codon_start=1
                     /transl_table=11
                     /translation="MYRLREWCMRWCEHIRLARETRRRAATAYAFNVKHVVNERYDLC
                     DRSIVPGDRDLLGFTVRGGYRWMCPSCNTLHAPAKHSFWIGLIYPACCEYPEGVRHYN
                     FAQSTSQGHAFWPKG*"
     gene            complement(82779..83276)
                     /locus_tag="scnpilot_solids2_trim150_scaffold_59_prodigal-
                     single_77"
     CDS             complement(82779..83276)
                     /product="hypothetical protein"
                     /codon_start=1
                     /transl_table=11
                     /translation="MAIESVPFAETPGITFEISFDKLFQTVTQEQARSILNERYQGTS
                     RFDPEKPGTLTLDGEQHLDILEAELIWWYHQLPDSSEAKKSIRLSIGTALSVVEGLND
                     RIQGASPGKGGRCWVDDLSVTFDELMALCVYVRLFGGPFAQGAEQLLAIWDSLEKDKV
                     DVSST*"
     gene            complement(83289..85004)
                     /locus_tag="scnpilot_solids2_trim150_scaffold_59_prodigal-
                     single_78"
     CDS             complement(83289..85004)
                     /product="Single-stranded-DNA-specific exonuclease RecJ n
                     =1 Tax=Rhodanobacter spathiphylli B39 RepID=I4VWN3_9GAMM"
                     /codon_start=1
                     /transl_table=11
                     /translation="MSIKIEQRPVPRYNDADWPSEIPPVIRRIYAARGSVKPESVRHL
                     LSGLLHWKELGGIVPAAKLIAQAIREQWWITISGDYDCDGATGTSVAYRGLKLLGAQN
                     VKYVVPNRFVHGYGLTPGLIDTMDDRTQLIITVDSGVSSLEGVAYAKSKGIKVVVTDH
                     HLQGETLPEADAIVNPNVKGDPFPSKALAGVGVIFYTLLATRHVLKTDQPVTQAEPDL
                     VSLLDLVALGTVADLVPLDYNNRILVAVGLRRIRSGKVSKGLRCLIEKAGKNIKELTA
                     TDFAFAVGPRLNAAGRMDDMTVGITILTSDDPYQIVQYVDMLEEINDSRKEKQLEMVG
                     EAELLLEKHYSRDQHGVTVFDPSWHPGIVGLVASKLKEALHRPVVALAPATPGSDELR
                     GSARSIPGFHLRDALVLVDARCPGLLKKFGGHAMAAGLSILKDDVERFRDAFDSVAAS
                     LLTPELLDAVLYTDGELPVGYFETGFVDLLDASGPWGQGFPTPVFENVFEIDGEDCRV
                     LKEKHLKLSLIDPRDGSTVEGIHFFSEFVESIPQKARIVYEMSVNSFRDFRKPQLIIR
                     HMQPL*"
                     /db_xref="UniRef100_I4VWN3"
                     /db_xref="dji:CH75_06695"
                     /db_xref="A0A023NRD4_9GAMM"
                     /db_xref="I4VWN3_9GAMM"
     gene            complement(85286..86080)
                     /locus_tag="scnpilot_solids2_trim150_scaffold_59_prodigal-
                     single_79"
     CDS             complement(85286..86080)
                     /product="hypothetical protein"
                     /codon_start=1
                     /transl_table=11
                     /translation="MTLIAVTHGLVLADSCRLTTKGYEFQTGKIFPYDKPIKMWSAKH
                     KFKDVFYGYAGAGDAEVIKAAGELALMGSLDLVINRYKFVDELRMLNNENSFTLLLFG
                     LDGVVELEGHSGKIALAYYTYRKYASVSIGSGGVAFNRLREEYKHVVCPVRSMFGAFT
                     MEPTCGGAVEVWRLPTERSDKLTKLKVFDNRSLPECYEMMSEPHRFFFKKESKKWLTC
                     VFQRSAKSSPSSSKTKTSLKSPKAPASPKKCSVKPKRVSKSRRSNS*"
     gene            complement(86097..86669)
                     /locus_tag="scnpilot_solids2_trim150_scaffold_59_prodigal-
                     single_80"
     CDS             complement(86097..86669)
                     /product="hypothetical protein"
                     /codon_start=1
                     /transl_table=11
                     /translation="VHQYYQIVRIKLPKDFTGRKEYCRNLLEAIQTRFLRIQSAPGEA
                     YFDDEGVHVTVPVSSLEFDLRVKNTPQILPLLMGHVLMSMMHTDVGVRLEIDILVGFV
                     KRVDGAFKLAQVHLSQTPSDGDGVTRSAFTLPQVTAPILTVGLSTPENTMSPIQVSNG
                     SEAVAKLKAFFEEEGGYVLSDYVPSHRTVN*"
     gene            complement(86737..88740)
                     /locus_tag="scnpilot_solids2_trim150_scaffold_59_prodigal-
                     single_81"
     CDS             complement(86737..88740)
                     /product="DNA ligase (EC:6.5.1.2)"
                     /codon_start=1
                     /transl_table=11
                     /translation="MADLSLVTKEAYQALVEAVRQAQHDYHTTDAPTVSDADYDAQVR
                     ELRAIEAIHPEWVVGTSVAEAVGAPIKRGLYPVKHTIPMLSLDNVFTAAELQEVLAGW
                     GTQDVHTSFKYDGLAVSLTYLDNKLVEAATRGDRYEGESILHNVWGFDSIPKSLPRSA
                     PEELTVRGELLMFYDEFERYNHRLAALGKAPAINPRNAAAGIARRLRSEGLPGAQLVF
                     IPYTVLYVKNRPASYSTSLGQLIQWGFDLSWLPIPLDADDQQPEALVSYLADRQTERG
                     TLPFGIDGLVFRVNDYALCDQLGFTTRAPRWGIAYKFPPEEKTTVITGIRLQIGRTGN
                     ATPVAEVEPVQVGGVTVTNATLHNEDFIRRLDLAIGDTVLIRRAGDVVPEIAAVLKRP
                     TQRVQWTFPTVCECGHPIVRLEGQANHFCTGGVFCASQRQRMFEHFVSRQALDVEGIG
                     EVALANLIKSEKLRTFADLYRLTLQDLLDVSSDDSKVWATKILAALEKSKQTTLARVL
                     TGLGIPLVGQATAVQLAEHFGTLDALVKASAEDLAQTPNVGPTTAKGIESYFRANQGL
                     VYDLIAQGVNPEAPPWSETTDELRGHTYVITGSFEDTYGTREDVAEELTKRGAKIVGS
                     VSRKTTGLIVGDNPGKNKLDKATELGVPTLYASDLKQLLNVRP*"
                     /db_xref="rfr:Rfer_2201"
                     /db_xref="DNLJ_RHOFT"
                     /db_xref="UniRef100_Q21WC8"
                     /db_xref="6.5.1.2"
     gene            complement(88867..89655)
                     /locus_tag="scnpilot_solids2_trim150_scaffold_59_prodigal-
                     single_82"
     CDS             complement(88867..89655)
                     /product="hypothetical protein"
                     /codon_start=1
                     /transl_table=11
                     /translation="MNAEVKQIRSANVPNAQQKFNRLTFSLEHINILNGVGGLRIAKE
                     CVREFAAAFEELTELDFYRELFDTDVDVGRAGQMLLPRYLRVPEDEKLRHTLELQIQA
                     QCAWFERVELGVGPSGYYWAVVSNDHNEAASLIYRRPVLLDTFYFMNADTLREFVESD
                     LIQEGAFHDSLEKVSSTWRKQLQTRLKIREEKLELFTADFVIVELSGADTGMYEITVD
                     LPYETLKEGETALPLFKAWVVKFLKDLNKSYPGRQYDYATLKMF*"
     gene            complement(89794..90351)
                     /locus_tag="scnpilot_solids2_trim150_scaffold_59_prodigal-
                     single_83"
     CDS             complement(89794..90351)
                     /product="hypothetical protein"
                     /codon_start=1
                     /transl_table=11
                     /translation="VIKVDQYRYDGNERSVARVGGRVVGTLMGSYETTVGDALSRTAE
                     FELGYGGSVVAVSDTELVFKTCVLSKIDHTVITGPFEELKPFLVFLAIFLQASSEEDY
                     SKLFEALEGTEMSKLLLRPLYLTTAGPMMIGASRVRKGAVGYLSECEEDIALYFEAPM
                     EHLFNLIKLKANGEATTEELRALAA*"
     gene            complement(90348..91184)
                     /locus_tag="scnpilot_solids2_trim150_scaffold_59_prodigal-
                     single_84"
     CDS             complement(90348..91184)
                     /product="hypothetical protein"
                     /codon_start=1
                     /transl_table=11
                     /translation="MKADPNLVPYREEWTDNLGGMANAIFWLEKHWTSDLNAQGDRIM
                     SDGTRWFWNYSPSTDLLLVHIAGTHKNYEIDREKMVVVGVEGRAMGQIYRPFFSARAY
                     GMPTYEHGLPVVEWLLTREVKVVKNHHPDRFPLYLGGATKTLYKLLLDCPLGQFPQVR
                     LHNLLVGTTAAEHKTQMSHECVVAYNHLLNEMRRVRNTTVLFLGFHVHSYWALSDALC
                     AFNRIAHPTQDTDTYYATEQESEIQRLLDEGHETSAAIVLAMKEKIQYDKALELIERR
                     VK*"
     gene            complement(91281..91550)
                     /locus_tag="scnpilot_solids2_trim150_scaffold_59_prodigal-
                     single_85"
     CDS             complement(91281..91550)
                     /product="hypothetical protein"
                     /codon_start=1
                     /transl_table=11
                     /translation="MSFLLIASLAVYFWFVLETYFRTSTNAVFKLEVARLSGKPLSPF
                     HERFIKTLYGSPFRCFLTSVLWPVVTLVMGVLFLKMYLQKRRLRK*"
     gene            complement(91592..91999)
                     /locus_tag="scnpilot_solids2_trim150_scaffold_59_prodigal-
                     single_86"
     CDS             complement(91592..91999)
                     /product="Putative membrane protease subunit n=1 Tax
                     =Waddlia chondrophila (strain ATCC VR-1470 / WSU 86-1044)
                     RepID=D6YV75_WADCW"
                     /codon_start=1
                     /transl_table=11
                     /translation="MKDNSLKHLITVVVIAALGGVALLWAIPQYSVYASRLSGQAQLA
                     ESLASKQVKVQEALAAKESAQSYADAEVIRARGVAQANKIIGNSLKDNEAYLRYLFVN
                     NLEHTKNQVIYIPTEANLPILEASRKTEVTNKE*"
                     /db_xref="UniRef100_D6YV75"
                     /db_xref="wch:wcw_0668"
                     /db_xref="D6YV75_WADCW"
     gene            complement(92064..92309)
                     /locus_tag="scnpilot_solids2_trim150_scaffold_59_prodigal-
                     single_87"
     CDS             complement(92064..92309)
                     /product="acyl carrier protein n=1 Tax=Hahella ganghwensis
                     RepID=UPI00037F647D"
                     /codon_start=1
                     /transl_table=11
                     /translation="MPSIEERVLKSVRYILAVKDAPLSSRLVEDLFADSLDVVELVAD
                     VETEFNISIPDEEAVRIYTVQQLVDTVRFFCKGTMTD*"
                     /db_xref="UniRef100_UPI00037F647D"
                     /db_xref="hch:HCH_02145"
                     /db_xref="T0YV19_9ZZZZ"
                     /db_xref="UPI00037F647D"
     gene            complement(92327..92782)
                     /locus_tag="scnpilot_solids2_trim150_scaffold_59_prodigal-
                     single_88"
     CDS             complement(92327..92782)
                     /product="hypothetical protein"
                     /codon_start=1
                     /transl_table=11
                     /translation="MGAHSSLIVTKTEARTIWNEIVEDESQASLMEMEAFFDKVADEA
                     LFNVCIREQLEEGQLSEDAKIVRRLVESYLEKNPTKRPDPKIEELRILRELLAVSIAG
                     VANLYTDDGELQDNTVNPSIDFRRDSAVEIRRKLQQRGRDTLDISPLLR*"
     gene            complement(92852..93196)
                     /locus_tag="scnpilot_solids2_trim150_scaffold_59_prodigal-
                     single_89"
     CDS             complement(92852..93196)
                     /product="Uncharacterized protein n=1 Tax=Vibrio
                     parahaemolyticus VPCR-2010 RepID=T5JBE0_VIBPH"
                     /codon_start=1
                     /transl_table=11
                     /translation="VSNHYDYLMQHFVTFYQKLCQVEGLPVNSGINDGLIIAHGDKCY
                     QYREEWAEGGLSFEHGVAIYLLSFISPWSSEVRETPQGWVKVAKWVVLNARRFLPHLP
                     PCQSPDAEKPDE*"
                     /db_xref="UniRef100_T5JBE0"
                     /db_xref="A0A0F9K5S3_9ZZZZ"
                     /db_xref="T5JBE0_VIBPH"
     gene            complement(93225..93632)
                     /locus_tag="scnpilot_solids2_trim150_scaffold_59_prodigal-
                     single_90"
     CDS             complement(93225..93632)
                     /product="Uncharacterized protein n=1 Tax=uncultured
                     bacterium RepID=K2CA73_9BACT"
                     /codon_start=1
                     /transl_table=11
                     /translation="VNEPVVQDPASEEKNVRTESWYRRYDHIDEFLDIHPVYLRETGI
                     AYAFFMFEYFRRDASTQMALHPFMKQFKLFVDFEGRMWRVTGASRLGDVWLAKDLNRD
                     HGYDRRVEPDFTKLTGWRDRPSIASWGRDTKLT*"
                     /db_xref="UniRef100_K2CA73"
                     /db_xref="K2CA73_9BACT"
     gene            complement(93625..93864)
                     /locus_tag="scnpilot_solids2_trim150_scaffold_59_prodigal-
                     single_91"
     CDS             complement(93625..93864)
                     /product="hypothetical protein"
                     /codon_start=1
                     /transl_table=11
                     /translation="MHTLLIWILVNTSTAQPVLPYQFPTQTDCQRAVIALHQYAHGQQ
                     LYKCQRLKIVDPSGCGISFQDGPTLNYNHRGSQRE*"
     gene            complement(93902..94357)
                     /locus_tag="scnpilot_solids2_trim150_scaffold_59_prodigal-
                     single_92"
     CDS             complement(93902..94357)
                     /product="Uncharacterized protein n=1 Tax=Rhodanobacter
                     denitrificans RepID=M4NG17_9GAMM"
                     /codon_start=1
                     /transl_table=11
                     /translation="VSLVREVSRFPLQKRFGKSDNPAGERGNCVQTCLAALLDLPVSE
                     IPHFYDTDESSDTQHANAQKWLAERGWVKLWVPWEWLKSSWLTLPTQALVMVSGKSPR
                     GDWSHVVVGQIADVSWKLIHDPHPSQDGLDGEPYGFWVIAALPILQTPD*"
                     /db_xref="UniRef100_M4NG17"
                     /db_xref="rhd:R2APBS1_2818"
                     /db_xref="M4NG17_9GAMM"
     gene            complement(94368..94742)
                     /locus_tag="scnpilot_solids2_trim150_scaffold_59_prodigal-
                     single_93"
     CDS             complement(94368..94742)
                     /product="hypothetical protein"
                     /codon_start=1
                     /transl_table=11
                     /translation="MDESHGLPPLLHAVGLVGEEAAEVVKEVFKISRFGLYDINPKTL
                     QTNLSSLQGEITDLVAVIRVLNLELIAQGHPPISLGDEAAIEEKIQKIRLYGLRSLIN
                     RTLESPLQVMPPQTYSYPFPHP*"
     gene            complement(94735..94863)
                     /locus_tag="scnpilot_solids2_trim150_scaffold_59_prodigal-
                     single_94"
     CDS             complement(94735..94863)
                     /product="hypothetical protein"
                     /codon_start=1
                     /transl_table=11
                     /translation="MKTILAFIGGCTLLYGFGRLVALYTRMKTVEELRDAKEPVHG*"
     gene            complement(94897..95379)
                     /locus_tag="scnpilot_solids2_trim150_scaffold_59_prodigal-
                     single_95"
     CDS             complement(94897..95379)
                     /product="hypothetical protein"
                     /codon_start=1
                     /transl_table=11
                     /translation="MTAPASNLNAISLLITRDEMKAINQLFGIRVDDTLDYSPNFGLR
                     VTKIRPNRLAARLLKLSWCDRDIMFNTESNGLKVVWKSTHLRNEEDDGWRVREIDHIA
                     QATLRAAELPREETTLVATCPSENIYVFFRDVMNRSIKITQPSVAFRVHVSKGIDRSE
                     *"
     gene            complement(95414..95755)
                     /locus_tag="scnpilot_solids2_trim150_scaffold_59_prodigal-
                     single_96"
     CDS             complement(95414..95755)
                     /product="hypothetical protein"
                     /codon_start=1
                     /transl_table=11
                     /translation="MNDEPNVSVNTDPVHELVGCLSEGLLMCSYNEDEIREIWKEGRL
                     NAEIHERLDTFDKRRFDDLLRGWVVQNDDYQSLLTQKVKEAGGWPVDWSSAPEDLAPL
                     GKKERVLCGLD*"
     gene            complement(95757..96083)
                     /locus_tag="scnpilot_solids2_trim150_scaffold_59_prodigal-
                     single_97"
     CDS             complement(95757..96083)
                     /product="hypothetical protein"
                     /codon_start=1
                     /transl_table=11
                     /translation="MVSTFTTPEQARVRLLTDLASRINQSKYVLFTAAELKSKNHLTE
                     EEWYQRSCGFLEDPTNGFPNTGLVRDLVRGLLTKRFEAQLGSLTVAKFATVVGDYPPP
                     KKYKGV*"
     gene            complement(96085..96342)
                     /locus_tag="scnpilot_solids2_trim150_scaffold_59_prodigal-
                     single_98"
     CDS             complement(96085..96342)
                     /product="hypothetical protein"
                     /codon_start=1
                     /transl_table=11
                     /translation="MSGKTNSFDLVPVPNENSSLTFPLTRVKEFRKTFNRRGGLRVGQ
                     AFHQFMALEKCVQHKRLCDILYQLDGADAWAFIGKHTDMLN*"
     gene            complement(96346..97062)
                     /locus_tag="scnpilot_solids2_trim150_scaffold_59_prodigal-
                     single_99"
     CDS             complement(96346..97062)
                     /product="Putative uncharacterized protein n=1 Tax
                     =Ralstonia phage RSL1 RepID=B2ZY33_9CAUD"
                     /codon_start=1
                     /transl_table=11
                     /translation="MSQFKLWSLKILWTVLPLPRHLGISRRSLREFVVATGMSFLPVF
                     FVYAGLLIIKWVVPLNLEESRHFTVFSNLLLLGWTVFFLAHAVRIWIWLYRRLNNWAV
                     KEDTTLKYKASHVGAPAIFFLENACKQISAAYAYLDHHTVYHVGSSLVRPDWRDVDLR
                     MILSDEDFHREFPEAHDNGEWELDTKWILHTTLISKHLSRLSGLPVDFQFQPMSWANS
                     RYKGPRSALGITLSSRQQED*"
                     /db_xref="UniRef100_B2ZY33"
                     /db_xref="B2ZY33_9CAUD"
     gene            complement(97065..97928)
                     /locus_tag="scnpilot_solids2_trim150_scaffold_59_prodigal-
                     single_100"
     CDS             complement(97065..97928)
                     /product="dcd; Deoxycytidine triphosphate deaminase (EC:3
                     .5.4.13)"
                     /codon_start=1
                     /transl_table=11
                     /translation="MSVLSDITIRELCVAPDTLFDTEQYNVLREQQNILGWPLVGAAC
                     DKLITDFIQKSTRPTTPEERADFPAMISPFHPSQIKTVLRTEPRHARNEALAQWAQAN
                     PTEAPTAELIAGLEAQYPDVEQRIISAGTTSYGYDVSLASEFKLFTNMNSAIIDPKRP
                     NPACMVDAKVIYDRDTGERYVILPPNSYLLGHTVETFNIPRDVLVVALGKSTYARSGI
                     HINVTPIEPGFRGTVVLEFSNGTNLPAKIYVNEGAAQFIFLRGDRPCEVSYADRCGKY
                     MDQSGVTLSRV*"
                     /db_xref="sphk:SKP52_11250"
                     /db_xref="UniRef100_UPI0002D2B48F"
                     /db_xref="87581671"
                     /db_xref="UPI0002D2B48F"
                     /db_xref="3.5.4.13"
     gene            complement(97925..98662)
                     /locus_tag="scnpilot_solids2_trim150_scaffold_59_prodigal-
                     single_101"
     CDS             complement(97925..98662)
                     /product="hypothetical protein"
                     /codon_start=1
                     /transl_table=11
                     /translation="VSDASLHYAQNSRINQIAGNVSVNPYEFSRWSAAGAAQLKLIFE
                     EIEETIAAAKAGNFKELRDGLADSIVTLDGFFHRLELTYPEQVWLKSEVDQYSGITPQ
                     GVENLLMGGWRVLDTTFYSITTLDEYVNQHEYLTKTASYLLVQLYAVAKQYNVPVQDD
                     QDAVYTSNLSKFDTDYVSAVESLARYVEQNVCATLERSVVDGERYFILKVMEDSVNTQ
                     GKFFPAGKFLKSQNFKEPVFQDLGSVA*"
     gene            98758..99141
                     /locus_tag="scnpilot_solids2_trim150_scaffold_59_prodigal-
                     single_102"
     CDS             98758..99141
                     /product="hypothetical protein"
                     /codon_start=1
                     /transl_table=11
                     /translation="MLYDQLPLGVLALMMGICCAVKHMALRRLALTRSYQNMALGRYW
                     LLAVSAMACTGGGLIYLAFDRFVGLPRSAVAAGLDAGLNFFMGLYARRIKYFELSNEA
                     RRLPTLAVRLVYLVAYSTYIWISLG*"
     gene            complement(99190..99690)
                     /locus_tag="scnpilot_solids2_trim150_scaffold_59_prodigal-
                     single_103"
     CDS             complement(99190..99690)
                     /product="hypothetical protein n=1 Tax=Thiomicrospira
                     halophila RepID=UPI00035E1A77"
                     /codon_start=1
                     /transl_table=11
                     /translation="MTEATLSPAVCKIAYDQFQLYSLAAWIESNGYKPHLIIQTEYPG
                     VQLPPASMAKPMETINFHSSAISRVDWQDDQMVFGARFGGKEFKLVIPYRSVVALNFA
                     GTSTFLPTPWGAITHASKTSAPEPAVSTQSATVETPSTTSVEESVPAPDEKSVLHVDF
                     RNRKKK*"
                     /db_xref="UniRef100_UPI00035E1A77"
                     /db_xref="W7QY83_9ALTE"
                     /db_xref="vca:M892_08450"
                     /db_xref="UPI00035E1A77"
     gene            complement(100207..100377)
                     /locus_tag="scnpilot_solids2_trim150_scaffold_59_prodigal-
                     single_104"
     CDS             complement(100207..100377)
                     /product="hypothetical protein"
                     /codon_start=1
                     /transl_table=11
                     /translation="MRYQIKREKTSFTTTLSPANQFQHRFELGHYPAPVFKFYGSLNV
                     LRLKTTLTRWVW*"
     gene            complement(100571..100972)
                     /locus_tag="scnpilot_solids2_trim150_scaffold_59_prodigal-
                     single_105"
     CDS             complement(100571..100972)
                     /product="hypothetical protein"
                     /codon_start=1
                     /transl_table=11
                     /translation="MVLQDNSQPPLSSGQDDLYSPDTETSRDGEETFSMVELTHRAPK
                     PQFKLGDPCWVACFHENDTFDCYEPMTVVGYEQYPDEIRYMVGTYNEDDGSVSTFFDT
                     VPSNEIFRERPEASPNAHPASKRLTHLTLVK*"
     gene            complement(100999..101655)
                     /locus_tag="scnpilot_solids2_trim150_scaffold_59_prodigal-
                     single_106"
     CDS             complement(100999..101655)
                     /product="hypothetical protein"
                     /codon_start=1
                     /transl_table=11
                     /translation="MFSLPSWLNPKVWITVAALGVATWGAWHVYDWVWQRGYDNRDVS
                     AKKEIDKADKARDKAIADYETYKSKYDQWVVDSKKANDDALAARAKDLDAREKRLAQA
                     EADARNKPVTVKEVIRYVPAEVDATFRLPLGFVRLYRDTLEGQSALSASAGMAGSFSN
                     DVTKTSGLTMSDFGSIAAFNNQECVMRGKVIAEWQDWYAYHQKEFEAFLAQQQQKAPK
                     *"
     gene            complement(101799..102245)
                     /locus_tag="scnpilot_solids2_trim150_scaffold_59_prodigal-
                     single_107"
     CDS             complement(101799..102245)
                     /product="hypothetical protein"
                     /codon_start=1
                     /transl_table=11
                     /translation="MFTIINEMAQSNYTASYEKASSKHVFGLSSFNNNERQLKAFRKT
                     ELWGSDTFARASDKLLGMPVLLIRDGKESRVIARSPIGWVDVTDATERELIDLSLGNP
                     HGDDPLSNALRKAAIDKQNTTTGGEFLAGLGLLFGMAVIESLSSKK*"
     gene            complement(102341..103423)
                     /locus_tag="scnpilot_solids2_trim150_scaffold_59_prodigal-
                     single_108"
     CDS             complement(102341..103423)
                     /product="hypothetical protein"
                     /codon_start=1
                     /transl_table=11
                     /translation="MRIGVVGLLPKQVVNLEKHHFESEVNCFDSDGRFNSSAFGRFVL
                     EHDRLLLLEKMVPTHVAKTVPLDKRVVLSGSVSSVARYIEDLEALNRGAPLVARVDSC
                     RINRPWEGSEADDLAKAVQSLQNSTKTQAVVEPATKETTQVSESPKEPLGVQPTLKVA
                     LAELPARVKLALAKDVPSGKDSQYHLPKGDVLINYPNSGGVQDYRILKASQPGDVVRF
                     ARPEGLELGKWRNRVGATRNNYWRQYGILLEAHFYEEYVDLLVMDQTDNTLPRHTVAV
                     KREEPNHEPRDLGTTVLVSSDEGVPAVLAEASSEETPVVKPAYTEVEQTFWREICLSA
                     YGRGLDTDQAALQADRAVMEYRKRFM*"
     gene            103555..104697
                     /locus_tag="scnpilot_solids2_trim150_scaffold_59_prodigal-
                     single_109"
     CDS             103555..104697
                     /product="hypothetical protein"
                     /codon_start=1
                     /transl_table=11
                     /translation="MSTKLQQHFVASRDVDFTVSQEGFAGDAVQWVKNLFAYSPPDVH
                     KWIGKALTAGGGDIENVNKFRKLLVKCFTDPRWINQQSFHKDEISALYFGKRLTFGKI
                     APTFESVQHGVDQTIKEITDLTAAARIHSDAIQALYTKTLRDLGPALRSAQSAYEQRI
                     KRMRAGDASATSGSFFDLIFGSVLPALMLDKRLKQLADEIHAVHDRLGSKRYWGKVGA
                     FELFGGRIEKSANGERVLTNAVTEGPVRLPALNGEQVQYLGKTLLDWVDRGYLFDPQS
                     VVAAGVFGNNKWFNDWSLLDQSDFDFEDFDTTKNTFADNRSAPSEEEIFWYLAKQSSY
                     AEELERLFSTKVFLKKWAGRTALFSSLSEAAVGLVYWMAGSTVNTR*"
     gene            104802..107927
                     /locus_tag="scnpilot_solids2_trim150_scaffold_59_prodigal-
                     single_110"
     CDS             104802..107927
                     /product="Putative SNF2 domain helicase n=1 Tax
                     =Pseudomonas phage PhiPA3 RepID=F8SJ76_9CAUD"
                     /codon_start=1
                     /transl_table=11
                     /translation="VGHLFKNLLGIVYCEQKGDSIRLGGLAVESLARDIKSTWSTSKI
                     NDNMFTDLGRRSIEFPLFYALEVHYMLRSLLKNRRNYTNRRTIETAIRELEQNTWLAN
                     TVEGKEFPKVLDRSKLNLFYKTPLPHQLAFFDVYEKGKAQLGLNGYLLSAAAGSGKEQ
                     PLYANIKVPNGWKVMGEMKVGDTVVGWDGRHAKVTGVFPQGLKPIYRLITKDGREVEA
                     GAEHLWRVYNNREVKTKSDYCRIINTLEIQEKLSSGKRVHIDLMSPDEGEEISLPVDP
                     YLLGVFIGDGSSANGAITITKNDTELFEKVSQKLPEGVTLVERACGEKARTFGITRTD
                     KSKPNPLTEALKSVDLMFRKSWEKFIPEKYFLASKLQRFDLLQGLMDTDGTVSNPGGT
                     ISYCTTSDQLALDVQRLVWSLGGIASISAKQTHFTFLGMRKPGRLAYQVNIRMKKPSD
                     AFSLTRKKSLTNDDNQYAENLKLEIIRVEEAGLEECQCIMIDHPDHLYVTDNYIVTHN
                     TLTDLMIAEMVGSDYVVIVSPNNAIHRVWKAALIGEKREYKKEQPYWMVSEGKPYKNE
                     RFLITHYEGLEKLMAVVNRLHGKVTVVLDESHNFNEIKSNRTQLFLTLCERAKSENVI
                     WASGTPIKALGGECVPLLKSIDPLFTPKVEASFRQIFGVNAQRALDILRNRMSTITFL
                     VEKSAVQQTKPITHEIRVKIPDGENYTLDAISRQMSEYVAQQLDHYKTNYQSYQDVYD
                     HCLQVFADNITDAKVKEDFATYKRYVVIVKRNPDPRFTANEMKFCNDFESQQIAPALN
                     QDDRKAFKGAKSVIKYVDLVVRGQALGNVLGKARSRLHVEMLKYIDFDAILSQAEKKT
                     VVFTSYVDVVKAAESLFKSKGMRPLTAWAETNKNLASNVAAFEKDPKVNPMVATFNSL
                     STAVPLIMADLSIFLNVPWRDGELVQAKARTDRLGQDTQVKYFMVYLDTGKEPNISTR
                     SKEILEWSRAQVAAIMGQDYNGEAAKTMDSYIASLEGYHDLDYNPQEVIVSFESALNN
                     VLDLDLDTTGF*"
                     /db_xref="UniRef100_F8SJ76"
                     /db_xref="F8SJ76_9CAUD"
                     /db_xref="csg:Cylst_6589"
     gene            complement(107974..108417)
                     /locus_tag="scnpilot_solids2_trim150_scaffold_59_prodigal-
                     single_111"
     CDS             complement(107974..108417)
                     /product="hypothetical protein"
                     /codon_start=1
                     /transl_table=11
                     /translation="MEQDMLFNATPVAVPRERSMSGAWAAWKAARLAFMKEREQTARQ
                     QPGWRAKEGAKAVERFGNRRFRGRKLQDYLEIIRGRGCVRGLGITEDGALMSITLYDR
                     GYLEINTDASRGGMLLHGVSATLSATIRAMEQWAGQLVPLSDQPV*"
     gene            complement(108565..109182)
                     /locus_tag="scnpilot_solids2_trim150_scaffold_59_prodigal-
                     single_112"
     CDS             complement(108565..109182)
                     /product="PHIKZ207 n=2 Tax=Viruses RepID=Q8SCV5_BPDPK"
                     /codon_start=1
                     /transl_table=11
                     /translation="MSWVSALPRVAIIGSRETPSESLDLLRQVGKTLADRGLGLTSGD
                     ADGADLAGYEGFVSSSIKLPGAARIYLPWENMRYPSGRTRTVDNETFICPKSFPNYWK
                     AFELAFQARGSFLGLGRGGIAMHVRNAYQILQDDLQTPVQAVVCYAPPARNGLAVKGG
                     TNTAYQIAIDYHVPVWNLATPEGLEHVRVWLTDPTTKLTSGGIVS*"
                     /db_xref="UniRef100_Q8SCV5"
                     /db_xref="I7DAM9_9VIRU"
                     /db_xref="Q8SCV5_BPDPK"
     gene            complement(109310..109618)
                     /locus_tag="scnpilot_solids2_trim150_scaffold_59_prodigal-
                     single_113"
     CDS             complement(109310..109618)
                     /product="hypothetical protein"
                     /codon_start=1
                     /transl_table=11
                     /translation="MQKVENVLIACATQPCGKRLEVRVSCDIQRTQNVPVAHVGAILI
                     ECRGSDKKRVMEHTEALTVTEEETQYGALILAMRKWRPLLDGYRKLVAPGYKPAPALS
                     *"
     gene            complement(109644..111053)
                     /locus_tag="scnpilot_solids2_trim150_scaffold_59_prodigal-
                     single_114"
     CDS             complement(109644..111053)
                     /product="Uncharacterized protein n=1 Tax=Bacteroides sp.
                     3_1_33FAA RepID=D1K9P9_9BACE"
                     /codon_start=1
                     /transl_table=11
                     /translation="MKPNVKRQQAIEAKLKLIPKVKVGKANYDLTGKRFGRLVALELS
                     DPTGPMAYLSLWTCRCDCGVISSKRCHLLLNGITTSCGCARKALRGKVRGVKHGMART
                     KIYAEWFKVTVISQQRVSPLPVERTWIDNLPAFITDVGMPPSYHHTLLRDVNALGWVK
                     ENVRWMVSDRIQQSSIDRWIKADSVAAEVLQDITRYQGRQEKKKSDYAVVTNHSRRSL
                     EGERYGKLVVDKFLRLNKHQNRIWQCRCDCGNIVEKGTSYLTTARQPSCGCASLELQE
                     IFEDLTGRVFGNLTVLGLAGKRKNKKSSGSTTAWKCQCACGNQTVISRAGLITAGTVS
                     CGCYQREVSTTHDESQTVEYAAWMGINKCCHNPKNPNFKRRQANGITVCDRWRESVLN
                     FIEDMGRRPDHCIALERYDRSKGYYKENCYWREPSKKYKYSKKRRPSTPPKFDQVVFD
                     NDVGIVRAGSTRPNATESN*"
                     /db_xref="UniRef100_D1K9P9"
                     /db_xref="D1K9P9_9BACE"
                     /db_xref="oan:Oant_0254"
     gene            complement(111064..111315)
                     /locus_tag="scnpilot_solids2_trim150_scaffold_59_prodigal-
                     single_115"
     CDS             complement(111064..111315)
                     /product="hypothetical protein"
                     /codon_start=1
                     /transl_table=11
                     /translation="MKNYTWSLLISLILLTGCSTQQQYVLYDASGCAFVVSRSVPNQG
                     NGEPFIKRGEWERDKTYKADIKRLPDNDRPSCTITSANK*"
     gene            complement(111326..111871)
                     /locus_tag="scnpilot_solids2_trim150_scaffold_59_prodigal-
                     single_116"
     CDS             complement(111326..111871)
                     /product="hypothetical protein"
                     /codon_start=1
                     /transl_table=11
                     /translation="MRYTPNEKTLFINIKFEASETRFSPLYLPWTDKLLAIEFLELTC
                     EKHERVAGEWDDEVQYDGFIFRDTDGKEWYNQYPRAAYRQFDDSQNWIVRPAEVTDEN
                     LFTKFDDVERHLEKILRGIRDLEGDYAQALQKHYDEIVAKIEAETPYTVENKPLKLEF
                     TDGRPAEEHPKIRKVHLVRKA*"
     gene            complement(111938..112201)
                     /locus_tag="scnpilot_solids2_trim150_scaffold_59_prodigal-
                     single_117"
     CDS             complement(111938..112201)
                     /product="hypothetical protein"
                     /codon_start=1
                     /transl_table=11
                     /translation="MVLQYSRSERRHQRQRLLAKRYRQDARWGVAAVNDAQWRFLNAR
                     RRINTGRLCSCMLCRSARKLYGNSSNALTRQELIALDHQKEEV*"
     gene            complement(112287..112604)
                     /locus_tag="scnpilot_solids2_trim150_scaffold_59_prodigal-
                     single_118"
     CDS             complement(112287..112604)
                     /product="hypothetical protein"
                     /codon_start=1
                     /transl_table=11
                     /translation="MARTIRRPYKHLLYWWLPNLGPAVTTQDDWRQHRLPKLLYSKSE
                     AQIVRIVQSDHHRFFSGVGRYSRKRYHKQFRQLSRRKILSHVRGDCWDDFVDAKRYFE
                     PYS*"
     gene            complement(112549..112659)
                     /locus_tag="scnpilot_solids2_trim150_scaffold_59_prodigal-
                     single_119"
     CDS             complement(112549..112659)
                     /product="hypothetical protein"
                     /codon_start=1
                     /transl_table=11
                     /translation="MNHRYPLLIYSPTRLEINHGKNHPSSVQTPAVLVAS*"
     gene            complement(112663..112857)
                     /locus_tag="scnpilot_solids2_trim150_scaffold_59_prodigal-
                     single_120"
     CDS             complement(112663..112857)
                     /product="hypothetical protein"
                     /codon_start=1
                     /transl_table=11
                     /translation="MGIKHKRSGPRPTYSERWQELATNAGRLHEARQAYQKMYPNATL
                     IESHRAVAAFSKKHIATWGN*"
     gene            complement(113174..113566)
                     /locus_tag="scnpilot_solids2_trim150_scaffold_59_prodigal-
                     single_121"
     CDS             complement(113174..113566)
                     /product="hypothetical protein"
                     /codon_start=1
                     /transl_table=11
                     /translation="MSPQPNQIGNFEVIEYPVDSPIEEIFKDIPYDPGVIQPLTEEEK
                     RYHGAFTDRLRRSVELHNHAKLTFEQYINERNLASLCHEFKDDRLASWTVDQALDQAS
                     GLIGRASERFFKLAECLERRQTYTERVF*"
     gene            complement(113627..113953)
                     /locus_tag="scnpilot_solids2_trim150_scaffold_59_prodigal-
                     single_122"
     CDS             complement(113627..113953)
                     /product="hypothetical protein"
                     /codon_start=1
                     /transl_table=11
                     /translation="MSRTLRRNKKGMIDRHIGTLDENLRDRWWILYRYPTCTVEKAYE
                     KAVARYTRDHHPGHYGVPRWFRRLHGSKQIRLNENHKLHRHLLTDSLEAHAPENRVRN
                     AKWYWW*"
     gene            complement(114029..114457)
                     /locus_tag="scnpilot_solids2_trim150_scaffold_59_prodigal-
                     single_123"
     CDS             complement(114029..114457)
                     /product="hypothetical protein"
                     /codon_start=1
                     /transl_table=11
                     /translation="MTLTDGVVLLCTLWLIMGVAANYNIIWVGIHKGPQWFLTQQYDR
                     GFIYGHAKLRNAIYGVAVLSYGLLGGYFHHAGYWFTVWLVTIYLVTRAAAWIVLHKRL
                     TFLKRRTYFEAFGPTGKHHPEIGIIAQDTGLRLPPQFHNE*"
     gene            complement(114454..114915)
                     /locus_tag="scnpilot_solids2_trim150_scaffold_59_prodigal-
                     single_124"
     CDS             complement(114454..114915)
                     /product="hypothetical protein"
                     /codon_start=1
                     /transl_table=11
                     /translation="MDMPGASALAALKIEVADTRRLYEFIQEHLPSIPFESAWLNRRG
                     EPAAGVYEYKLPHASKSLLPDGRRVVFIPTRRFGTIVFFDLWPKRNKKGPVGTAHPEG
                     FDLLDSPFDLMRTTPESVQEALTAKTIVVTDGLTQVFRKILLDLLYNRSSL*"
     gene            complement(114992..115276)
                     /locus_tag="scnpilot_solids2_trim150_scaffold_59_prodigal-
                     single_125"
     CDS             complement(114992..115276)
                     /product="hypothetical protein"
                     /codon_start=1
                     /transl_table=11
                     /translation="MSVMITFICLLGGIWLGLVVSAAVTGKPNKFFWNIHRQGLSSQI
                     AMKLFYWGLPIFFILFTTWVGGLLMLVANFWARYLIKRHGWTDPKLAAQA*"
     gene            115452..115919
                     /locus_tag="scnpilot_solids2_trim150_scaffold_59_prodigal-
                     single_126"
     CDS             115452..115919
                     /product="hypothetical protein"
                     /codon_start=1
                     /transl_table=11
                     /translation="MSNASIQAQLLAAVNAKLQTHLTDSDVEFGVPEFTGATPNSQVR
                     VTPSPTCTETFDTVIKYDRVDLADVATRIFAPMYFDKSLYTPPLMLHDILDHIATLTG
                     VTLSTDDVVNVELTSSYPGNVLVETAVNLVASDSSFYVFGTGRMPYVFDYGSI*"
     gene            complement(115975..116511)
                     /locus_tag="scnpilot_solids2_trim150_scaffold_59_prodigal-
                     single_127"
     CDS             complement(115975..116511)
                     /product="hypothetical protein n=1 Tax=Rhizobium loti
                     RepID=UPI00037BA5B1"
                     /codon_start=1
                     /transl_table=11
                     /translation="MRATEHFNALLVSLESAKTNFHVGDHVTWNSEAGRVSGVIQKVH
                     TDDFQVNGYTHHASSEEPQYEIKSSKTDHVAYHKAGSLHHLSTSQENLADDPSTDVTT
                     EALAEHSFKTLASGTKVSWPYRGTRGHGTVKGVHKLGKTAGDTAYTIEQHDHHVSKSG
                     SKEKKHLIHYGRVLTVIH*"
                     /db_xref="UniRef100_UPI00037BA5B1"
                     /db_xref="ajs:Ajs_0016"
                     /db_xref="A1W1Z7_ACISJ"
                     /db_xref="UPI00037BA5B1"
     gene            complement(116572..116910)
                     /locus_tag="scnpilot_solids2_trim150_scaffold_59_prodigal-
                     single_128"
     CDS             complement(116572..116910)
                     /product="hypothetical protein"
                     /codon_start=1
                     /transl_table=11
                     /translation="MGSYVPPLYHGVNPTSLEQFDIAKPESGSYKDAAIQVIESRMEG
                     QDIIRVGITPAWFTQTSPDGQVSNEELAFYAALKAKGFLTTPASFGGRSNPVLGLLVR
                     RLPETPSPPV*"
     gene            complement(116921..117286)
                     /locus_tag="scnpilot_solids2_trim150_scaffold_59_prodigal-
                     single_129"
     CDS             complement(116921..117286)
                     /product="Uncharacterized protein n=1 Tax=Pseudomonas
                     phage PaBG RepID=S5VV86_9CAUD"
                     /codon_start=1
                     /transl_table=11
                     /translation="MKNLTSSTRVLQVFHHDSPGIRVYVKRGWFKRRFFNPNFSHVGE
                     RHLNPKELEDIEQQALELAREFHELYEWIAPSMGYTTRTDTRQFDPESPNGRTMVAVC
                     FDLLTDRRGLEQRVANHLN*"
                     /db_xref="UniRef100_S5VV86"
                     /db_xref="X1RGY0_9ZZZZ"
                     /db_xref="S5VV86_9CAUD"
     gene            complement(117297..117488)
                     /locus_tag="scnpilot_solids2_trim150_scaffold_59_prodigal-
                     single_130"
     CDS             complement(117297..117488)
                     /product="Uncharacterized protein {ECO:0000313|EMBL
                     :KHQ51080.1};  TaxID=1515334 species="Bacteria;
                     Proteobacteria; Alphaproteobacteria; Rhodobacterales;
                     Rhodobacteraceae; Ponticoccus.;" source="Ponticoccus sp.
                     UMTAT08.;""
                     /codon_start=1
                     /transl_table=11
                     /translation="MFTPSVWKLEDLLKSIHEVSMSRDGKTWVPARPQIVMGIPARFR
                     AAWLVFTGRADAVVWPENQ*"
                     /db_xref="A0A0B3RII6_9RHOB"
     gene            complement(117804..119903)
                     /locus_tag="scnpilot_solids2_trim150_scaffold_59_prodigal-
                     single_131"
     CDS             complement(117804..119903)
                     /product="hypothetical protein n=1 Tax=Dyella ginsengisoli
                     RepID=UPI00034AA660"
                     /codon_start=1
                     /transl_table=11
                     /translation="MTTFNAHPRLLLDTDRLTKIRQADSSALQAWCDARLSGVVNTYS
                     QNQYPDAPAIGAGYQGESYVRAVLNYALLYRITNDQRYGNKAVAIMMAMSNPSGMAPP
                     SEDSGYIVRNYGLAYGLGYDWCYDRLSPAQRTQIYTSANAFIAYWEKGTAFESVPTAG
                     NYYAGYFCAKALCALAMYEENPKAPAQWTDWRNVMLPAIMAYYNQHMTGGGWPEGFGY
                     GPLAISNMSMPIWAVLTATGENLFSTFAFPVDCAQYVMHATWPGFGFIDDRDLLHSSG
                     DANSVPNALSGDLLGLLGTVLDVARDARAPTFRAFRSAAGMPQPSLEWRRVLYFDADD
                     TKGELSELSYYAPGMGTALARSGWDAADTWMSYRAAASAGYPDAAEQLFDQGSLAIVN
                     GSKPFVLNAWGAGVREPGGNAFESAGLNAGLQSGDLDIFNVLMTASGGQIPNTSATVQ
                     TTFKEYGDYCVMRSTGLEQMYRAGVQKWNRDVVYLRPGVVVVRDQFTATGDAWLQWHV
                     PNATISGNVVNTSAGRFTTAYPQTVTLKTVPIFGSSKPVKVQQVQVRGVGGVFITVFD
                     TAATPATVKSIDGQTVEINGRVIKFTDQGVVVDGGAAPAPAPAPAPAPAPAPAPSPAP
                     APSPAPAPAPAPEPAPPPSPLTVSITRKGRWQIEGATAHNTSEEATENALNLALANPG
                     KVVVILPPSRIEVVAKP*"
                     /db_xref="UniRef100_UPI00034AA660"
                     /db_xref="I4VVV9_9GAMM"
                     /db_xref="lch:Lcho_0747"
                     /db_xref="UPI00034AA660"
     gene            complement(120023..120199)
                     /locus_tag="scnpilot_solids2_trim150_scaffold_59_prodigal-
                     single_132"
     CDS             complement(120023..120199)
                     /product="Uncharacterized protein n=1 Tax=Cronobacter
                     phage vB_CsaM_GAP32 RepID=K4F7K7_9CAUD"
                     /codon_start=1
                     /transl_table=11
                     /translation="MPSKSKSQMRFMQMLAHDPELAEAKGIPVEVAKEYVEADKKAKT
                     KNKQNLPEHVSKAK*"
                     /db_xref="UniRef100_K4F7K7"
                     /db_xref="K4F7K7_9CAUD"
     gene            complement(120285..121100)
                     /locus_tag="scnpilot_solids2_trim150_scaffold_59_prodigal-
                     single_133"
     CDS             complement(120285..121100)
                     /product="hypothetical protein"
                     /codon_start=1
                     /transl_table=11
                     /translation="MSITNPKVLEAFKKEFTACGLEGKLFEQLAERLAELAPIAIESD
                     LVHRLHEACCHPDYEYETTTAAYKGGYEKLPENGEGWSENVDKDGGLTRDEPVEYQHW
                     RRLKLFALTDEVKFWDLPQIALKKMSLSAFLTLLRGRIDENRLVGGCKSEGPHSKYRY
                     VHRYGEIFNSTDTEFYAYSWDIEGGIDKEADWPFKLRDFSQKGLHNSKPYLLLALSEH
                     PFRLLIDCENPEDNIWVSVLRANNTYGPWRQVASEIASLPINAQTLLEELDKL*"
     gene            complement(121378..121451)
                     /locus_tag="scnpilot_solids2_trim150_scaffold_59_prodigal-
                     single_trna_5"
     tRNA            complement(121378..121451)
                     /product="Gly"
     gene            121389..121535
                     /locus_tag="scnpilot_solids2_trim150_scaffold_59_prodigal-
                     single_134"
     CDS             121389..121535
                     /product="hypothetical protein"
                     /codon_start=1
                     /transl_table=11
                     /translation="MGVEPISSPWKGDAQPLSQPRLKHEGVPGIEPGIAESKSAAVPF
                     GYTP*"
     gene            complement(121462..121532)
                     /locus_tag="scnpilot_solids2_trim150_scaffold_59_prodigal-
                     single_trna_4"
     tRNA            complement(121462..121532)
                     /product="Gln"
     gene            complement(121545..122324)
                     /locus_tag="scnpilot_solids2_trim150_scaffold_59_prodigal-
                     single_135"
     CDS             complement(121545..122324)
                     /product="hypothetical protein"
                     /codon_start=1
                     /transl_table=11
                     /translation="MKTKSVFASTPSNVPVELNEHGTLKGGVYEQWYNDYRSWLDENG
                     LASGALLWAEQNLPVNGQPYYFDTRHIERDDQLFTEGYIRRTQKRGQPVIVDVEYHVG
                     QQKYVHITPYEITVTPYENTVGRKPKGPTPYQTYRPFREADGSVKFRLIHELVERHVT
                     YDELPVHVNYLLVEAQRVLWESLKQEGNHWKAVLPVLQQAKPLSKFNYVPVSEHLAEV
                     YRIYLLKLNEDEQSAVDAASNLVAEASYEALRFKASLKPMS*"
     gene            complement(122458..122545)
                     /locus_tag="scnpilot_solids2_trim150_scaffold_59_prodigal-
                     single_trna_3"
     tRNA            complement(122458..122545)
                     /product="Ser"
     gene            complement(123860..123944)
                     /locus_tag="scnpilot_solids2_trim150_scaffold_59_prodigal-
                     single_trna_2"
     tRNA            complement(123860..123944)
                     /product="Leu"
     gene            complement(123999..124090)
                     /locus_tag="scnpilot_solids2_trim150_scaffold_59_prodigal-
                     single_trna_1"
     tRNA            complement(123999..124090)
                     /product="Leu"
     gene            complement(124052..124609)
                     /locus_tag="scnpilot_solids2_trim150_scaffold_59_prodigal-
                     single_136"
     CDS             complement(124052..124609)
                     /product="hypothetical protein"
                     /codon_start=1
                     /transl_table=11
                     /translation="MSDLNWYDKQLISFIRDENVTVWGPYLCKDGRMRVDVKPDSASR
                     RTTHQLAKLKLELKLGRRLKDGETVDHVDGDFTNDSTNNLRPLSLAANVADSVKRLEP
                     KKFICPTCSKTFTLLGRRLNHAANNRSNGNAGPFCNRSCAGTYGSAVRNGKSERLSIK
                     PIQRSYFSNKQIEGRVAKLVETHLF*"
     gene            complement(125492..126274)
                     /locus_tag="scnpilot_solids2_trim150_scaffold_59_prodigal-
                     single_137"
     CDS             complement(125492..126274)
                     /product="hypothetical protein"
                     /codon_start=1
                     /transl_table=11
                     /translation="MSVTKAKILKLLSNTRIHTRYRSILNRYRENPEYAKLAYHNTNH
                     VIAVLNLFEVLRKLSGKGFSKHLLDQVYLAIAFHDIEHSGHPDLATGADGKKNIVRAL
                     DAFEQWRESNTITDEQAAIVAFVIRSTQYPSMPGLSCSSAELAELANMVRDADMLWGL
                     MPGNAGACMLGMRAEREAVGLPVEQDTLICLKNQIEFIKDYKPHSSTGRMFKNALFED
                     ASTAWAEAALAEERRRMIIAQTTQISSSLASQLGRHHSSIYP*"
     gene            complement(126286..126537)
                     /locus_tag="scnpilot_solids2_trim150_scaffold_59_prodigal-
                     single_138"
     CDS             complement(126286..126537)
                     /product="hypothetical protein"
                     /codon_start=1
                     /transl_table=11
                     /translation="MRVNYQDIPYTRSEREDKNYTVAQAVSSARQRMSLEARQRRSKA
                     PRGICVNALRGRPYSEKITLKELNQLAQAMVDDSYYYDQ*"
     gene            complement(126595..127956)
                     /locus_tag="scnpilot_solids2_trim150_scaffold_59_prodigal-
                     single_139"
     CDS             complement(126595..127956)
                     /product="Uncharacterized protein n=1 Tax=Cronobacter
                     phage CR5 RepID=R4IFY8_9CAUD"
                     /codon_start=1
                     /transl_table=11
                     /translation="METLLTLFKDFTEYSKANPILAGLVGLFGMSVVTFVLVKLPSRI
                     LQFTIKHCTTTLTFNNSNVGLGLENFSAFSAWFYSIPWSKRLRSYAIDGVYTRFNDFG
                     TTIGVGLGKHFFLWEGWPFWLYRENMQQQGGAYQIHVQISVTMLGRSRARLERFIEAF
                     RYQPPADKVGVYAFTSKQWERIADVAKRPLASVVAEAKMKEHLIQKITEWQSQKAWFQ
                     EHGLPYKLTIVLHGPPGTGKTTWIKALASHLHRNLAVVNLSQMSDALLEQALGTVPTN
                     AIVAIEDFDSASASHRRLGSKKSKLMKRVQPSTDNSDAPAIAGHDENTTKADVSLKGL
                     FDTLTPSGLYNALDGLVTLDDTIVFMTTNHLEVMDDALLRAGRVDHIVYVGPLKDPEI
                     REYMAFMYPGYQSSFDGTYDDMLGCDLQALYFEHREDPEGFESALSRRTSSTERPFLI
                     ANI*"
                     /db_xref="UniRef100_R4IFY8"
                     /db_xref="R4IFY8_9CAUD"
                     /db_xref="aba:Acid345_2241"
     gene            complement(128025..129341)
                     /locus_tag="scnpilot_solids2_trim150_scaffold_59_prodigal-
                     single_140"
     CDS             complement(128025..129341)
                     /product="Thymidylate synthase {ECO:0000313|EMBL:AHI60218
                     .1}; EC=2.1.1.45 {ECO:0000313|EMBL:AHI60218.1};; 
                     TaxID=1429768 species="Viruses; dsDNA viruses, no RNA
                     stage; Caudovirales; Myoviridae.;" source="Erwinia phage
                     Ea35-70.;""
                     /codon_start=1
                     /transl_table=11
                     /translation="MSLQPYYDLLQRVLTEGRIKPNRTGIDTKAIFGHQMSFNMDDGF
                     PLLTERPIFFRGIVEENLWFLEGVCNAEDLKARNVHIWDKWALIEDDTYEQALNMQQL
                     SEQYFHKRKETEGETFTYLNALEELQQADKEDGKLGKPTAEDWKDASSFDELEGGAKL
                     LRDLGIASYVELIRLPQGSLGPVYGVLWRFWRGRGGQIDQVQRAIDKLTSENPKLRYS
                     RSILITGYDPSVAPDETLSPQENVLAGRQALAPCHYSHQLQAEPLTVLERLRYHAEHA
                     EDWRNVLKMLAVDDSGCTIDDYNQAWYEPLSDEGKLSIQQELDTAGVPTDQLNLHVTV
                     RSNDLPFGAPFNIAGYALLLHMYAAQVKMKPAKLVYTVGDAHIYMNQLEGVEELQRRH
                     REDPRPLPTLTLDPDVTSIDGYTFESFTLTGYDPIKPQISFGDVAV*"
                     /db_xref="W6AR59_9CAUD"
                     /db_xref="tbd:Tbd_2040"
                     /db_xref="UniRef100_K1YBG0"
                     /db_xref="2.1.1.45"
     gene            complement(129705..130325)
                     /locus_tag="scnpilot_solids2_trim150_scaffold_59_prodigal-
                     single_141"
     CDS             complement(129705..130325)
                     /product="hypothetical protein"
                     /codon_start=1
                     /transl_table=11
                     /translation="MLRPLSLPTFAQIHQRRALHNPLSTEYYKDRLEQIMDHGFVDLS
                     VEQADCLAAYLRGTRVLELGAGLGYLAAALHERGIDVTAYDTQEDTYQHLQWSEDKRF
                     FPVQCVDALSLSAYDADVVILVWHSYDTPFAYQVAQRLRPGQTLLYLGEPRSGCTASA
                     DFFDWVESTVKQDAEAEFKLNQFHLPYYGILDRWWVCPRWWGSTPI*"
     gene            complement(130384..130785)
                     /locus_tag="scnpilot_solids2_trim150_scaffold_59_prodigal-
                     single_142"
     CDS             complement(130384..130785)
                     /product="hypothetical protein"
                     /codon_start=1
                     /transl_table=11
                     /translation="MSQLFTSAMFSSLDSHCCGEVLAREQVKQRVKKTLISHSEILLG
                     PEGRERIGVRFYSTNHLFGYPILPKNFVPCTSTIPHHVAPREGFEEGCLDTAADLLRF
                     DDFCSPEQHVIESLDELVDYLNQYYRVQTER*"
     gene            complement(130889..131701)
                     /locus_tag="scnpilot_solids2_trim150_scaffold_59_prodigal-
                     single_143"
     CDS             complement(130889..131701)
                     /product="Uncharacterized protein n=1 Tax=Pseudomonas
                     pseudoalcaligenes KF707 RepID=L8MKV8_PSEPS"
                     /codon_start=1
                     /transl_table=11
                     /translation="MLIKPNDRGYVVAWLQTKLGINSDGHYGPLTGAAVRTYQTTKGL
                     TPDGLVGPSTLAQLGYTPEVVTGHKLTTQDFIRTGQELACHPAMVQAIALKETRGEAF
                     LSDGRPKILFERHQFYKRLPVVRKPGQTVAELLMQRDQLVKNQPNICNPQAGGYQGGA
                     AEYKRLAAARIYSDTAALESTSWGQFQVMGFNAVGIGYDSVQEFVRLMNQGVDQHLEA
                     LSRFIKTNRQALEAIRARDYRSLALAYNGPRAPQSYNADLAKYFEQSKNQYA*"
                     /db_xref="UniRef100_L8MKV8"
                     /db_xref="L8MKV8_PSEPS"
                     /db_xref="ppz:H045_14200"
     gene            complement(131792..132151)
                     /locus_tag="scnpilot_solids2_trim150_scaffold_59_prodigal-
                     single_144"
     CDS             complement(131792..132151)
                     /product="hypothetical protein"
                     /codon_start=1
                     /transl_table=11
                     /translation="MTTPPASKFPEITLWGRNNMDITHANRMLDMNNSQRPVTDSRYE
                     TRSERFGRYGRVISMLASSTFALGVFFLIFGKIGWALTCGGLFLVGILALSWMAKTIM
                     ADDAAPSVTVPDPVSKP*"
     gene            complement(132096..132650)
                     /locus_tag="scnpilot_solids2_trim150_scaffold_59_prodigal-
                     single_145"
     CDS             complement(132096..132650)
                     /product="Uncharacterized protein n=1 Tax=Pseudomonas
                     putida H8234 RepID=R9VFY8_PSEPU"
                     /codon_start=1
                     /transl_table=11
                     /translation="LGESYATPKIIEHISDRDLWQFKLPDTKAVFAGLSLYPMTLESW
                     TKVFDWFYTFHGELGTPRDNPIHHLQAVKRLAEEGRVVLQKNQRDLEFLLPLVTRTIE
                     LGGHIVPLANLPLTLMSDGLHVLGANQPFAVGYYDTAQERVYSLRSHPDQLNVGEIAK
                     QLGGGGHDHAAGFKVSRDHPLGQK*"
                     /db_xref="UniRef100_R9VFY8"
                     /db_xref="pput:L483_21125"
                     /db_xref="R9VFY8_PSEPU"
     gene            complement(132741..133013)
                     /locus_tag="scnpilot_solids2_trim150_scaffold_59_prodigal-
                     single_146"
     CDS             complement(132741..133013)
                     /product="Putative DHH phosphoesterase protein n=1 Tax
                     =Caulobacter phage CcrColossus RepID=K4JUD3_9CAUD"
                     /codon_start=1
                     /transl_table=11
                     /translation="MADSLICLYHASCSDGLAAAWAVKQRYPHAECIPVTYGQPPPTG
                     LEDRVVLIVDFSYPLEILQQLALRCRSVTVFDHHVTACESLQDFQI*"
                     /db_xref="UniRef100_K4JUD3"
                     /db_xref="nde:NIDE3961"
                     /db_xref="87387736"
                     /db_xref="K4JUD3_9CAUD"
     gene            complement(133006..133518)
                     /locus_tag="scnpilot_solids2_trim150_scaffold_59_prodigal-
                     single_147"
     CDS             complement(133006..133518)
                     /product="hypothetical protein"
                     /codon_start=1
                     /transl_table=11
                     /translation="MEAIEKLTEIEKALRRPANDKVYLLEQLKALTNVLAGELQDGTG
                     ESGLAKGCLGGLHYVLKRLREHYGVLTKSFEELETIYANVELSRFDDSVEGMLDSQDA
                     FRKDAILFHRHLLELSDGSKVWAFSSAKDQVTVDGLPIAEGELLDGSKAQVMSFTRYI
                     TKLRRGALYG*"
     gene            complement(133522..134199)
                     /locus_tag="scnpilot_solids2_trim150_scaffold_59_prodigal-
                     single_148"
     CDS             complement(133522..134199)
                     /product="Thymidylate kinase {ECO:0000256|HAMAP-Rule
                     :MF_00165}; EC=2.7.4.9 {ECO:0000256|HAMAP-Rule:MF_00165};;
                     dTMP kinase {ECO:0000256|HAMAP-Rule:MF_00165}; 
                     TaxID=319795 species="Bacteria; Deinococcus-Thermus;
                     Deinococci; Deinococcales; Deinococcaceae; Deinococcus.;"
                     source="Deinococcus geothermalis (strain DSM 11300).;""
                     /codon_start=1
                     /transl_table=11
                     /translation="MGGMFVALEGPDCVGKTTQLAILKDRLEGLDGPVVVVHEPGGTP
                     ENQKIRQLIFDGFGKHQPVTEALLFLAAKAQLQAQVIRPALEARRVVLSDRYTDSLLA
                     YQGVGQQLGISFLMNLVQSAGLDLYPTFTIYLQAPFEVCMARLVERGRNGEEVNAIDN
                     ASVDFHRRVHDGYQELVRQAIRSKKPHVVINAWQDPSLVAQDIWNALVPEFRKREQTV
                     RPVILRD*"
                     /db_xref="Q1IWV7_DEIGD"
                     /db_xref="UniRef100_UPI0003786F43"
                     /db_xref="dge:Dgeo_1983"
                     /db_xref="UPI0003786F43"
                     /db_xref="2.7.4.9"
     gene            134477..134914
                     /locus_tag="scnpilot_solids2_trim150_scaffold_59_prodigal-
                     single_149"
     CDS             134477..134914
                     /product="hypothetical protein"
                     /codon_start=1
                     /transl_table=11
                     /translation="MSGFDRGDFGKLSDLHREIRERFVYLSDKEKWDAVEHWEDASTL
                     KNIGKAGVSKFTGDCEEFALVSMDKAKDMGYHARLVVCRDELGEGHCISEVASPDYAE
                     AYYFDNRKVQLATRTDLAKYQFLAVSPWDPLPADERPWLRVKA*"
     gene            complement(134967..136325)
                     /locus_tag="scnpilot_solids2_trim150_scaffold_59_prodigal-
                     single_150"
     CDS             complement(134967..136325)
                     /product="Uncharacterized protein (Fragment) n=1 Tax
                     =uncultured bacterium RepID=K1YBN6_9BACT"
                     /codon_start=1
                     /transl_table=11
                     /translation="MELRDSPLWQEISSIAFEQSDRVAPYAYKAEFLANKKRVNPFKL
                     LSLTITRDFRNAYGDAIILEVIFPLGDFVYDVFPYRKDLLVTLSRQGQTPDTTEAAPN
                     AIQEFQQLRATLLDEQASSVNIEGARANAQSKQALNLTDIITVKFQLLDLALERVRLH
                     SVGGLFKDTSPPDVLKYVVTSVSNDLGLDEGNKVRGVEMVDSPNKDTYQQIIIPHGLK
                     FPDLALYLHQRVGGIYPSGLGMYLFRQYWYIYPLYDLTRFDSATKTLTLINLPTNAMP
                     GIDRTFRTTANQTIALVTGDVKHLDLTESKLLNEGNGVRYLDARRVMEGYADSEQGDN
                     KAKVMRAENNNEFVTDKRPNGLNNVTTSDTRITANKYYEASRLAKRAGAELQCLWENA
                     NLNAIYPGMPVKFMYIKEGQIKELKGVVLGADHYIQTSGKGMTDSKHRLDTTLHLFVS
                     RN*"
                     /db_xref="UniRef100_K1YBN6"
                     /db_xref="K1YBN6_9BACT"
     gene            complement(136316..136951)
                     /locus_tag="scnpilot_solids2_trim150_scaffold_59_prodigal-
                     single_151"
     CDS             complement(136316..136951)
                     /product="hypothetical protein"
                     /codon_start=1
                     /transl_table=11
                     /translation="MASHARVITTFLQREPDPNKHSAAYKIFYYEWDILVPHMFVYSE
                     EYMRISGTVMSDPVYDAKLPNQMIGGRYTIAQMAQLMDEGATIQLIVPEDAKRIYDIV
                     GRHLEDWSDSLLKLNAFTLKAAPTQDLMMLSRLADALYGYAARYFTNERPRGSLARKL
                     DQIRGRYKLGAGRQYVDPKKETPPEELVKMRDHSEATKNILQHGGGRNAWS*"
     gene            complement(136951..138102)
                     /locus_tag="scnpilot_solids2_trim150_scaffold_59_prodigal-
                     single_152"
     CDS             complement(136951..138102)
                     /product="Virion structural protein n=1 Tax=Pseudomonas
                     phage PhiPA3 RepID=F8SJY1_9CAUD"
                     /codon_start=1
                     /transl_table=11
                     /translation="MVTAPLSGSQENTGQSFDVTGTATVYPTHKPNKGDMFIADIGDG
                     RSAVFAVTEVTRKTYLKDAFAEINYTLVDYVDSKPEILADLERKSIKRTVFYKEFLLW
                     GQNPVVLEGDYQDLVSLKKLYADLVTFYFKDFYSGIYQTLLIPNQSMPAYDPYVTAAM
                     LEWITVEEVPLINRVKQPVVLANENSQSYTLWSALAQMNSSYLNVAIQQCRLMDTTAF
                     RWMPEVSSIYFTGIGYVTCPKDTRTDVDRPYDSDASIFNTGGSLLATTGLRWSDLTRY
                     SESTNLRKYFDAVPGDPAAGTLPELPNITPVTIDEYYVLTEAFYKNNDSVPLSSKLEV
                     LTKQALKQEPIDRVTLLKLAKEAMDWPNLERFYYMPILFALMKVCTRSL*"
                     /db_xref="UniRef100_F8SJY1"
                     /db_xref="F8SJY1_9CAUD"
     gene            complement(138269..139969)
                     /locus_tag="scnpilot_solids2_trim150_scaffold_59_prodigal-
                     single_153"
     CDS             complement(138269..139969)
                     /product="Putative uncharacterized protein 103 n=1 Tax
                     =Pseudomonas phage PhiPA3 RepID=F8SJY0_9CAUD"
                     /codon_start=1
                     /transl_table=11
                     /translation="MINPLLDSSEYALMPRLVSELPQSYENITRPVALDVARQLAKMF
                     NLPKNIRVILPGAAETTLYPGTALPTDQPMDSATFGHNERLVLEILENPVEDRILTTA
                     VHQVENIPFFLDEDLGVRMYPVYSGTEMNFTFTYRAANRTQAVRFRNEMLARTAAMRE
                     VITHEIQYYYHVPYVFLHLLKHLYTLREAVAGYGETWDQYVSKYITERATTITDQIGQ
                     NQALAVRELQTAAFGNFQYTGTIEQPEKDKESGTFNCQFQYKFTYDQVISAVAEWPLL
                     VHNQLVSEPWRSQPWASGDLVDPARRKQVSSLSRYVFNKIVNLFPSPCETRLLDGITI
                     PNFDEWRPSYVIPNTSSLIVAMVALDPTAPQTLFELMGDLDGYQIDPSLKDFLIGEAP
                     YLNSKGGSVFDLRLYQGDDPMDDGLLSVSAPDLIVVSNAVMDLRKTYHVRLALVNDLF
                     TLAPLAWERLRNGGEASVKILNCLQQKLLGKRFEPKLLGGYLISQADLVMIAQRINDL
                     KVPHKGPLEHVMLTVNDVVVVTQRSNDNGTGQQYPNGTQTPGSDSGTDPFTEPADCSC
                     *"
                     /db_xref="UniRef100_F8SJY0"
                     /db_xref="A0A0A8J9L3_9CAUD"
                     /db_xref="F8SJY0_9CAUD"
     gene            complement(140053..140400)
                     /locus_tag="scnpilot_solids2_trim150_scaffold_59_prodigal-
                     single_154"
     CDS             complement(140053..140400)
                     /product="hypothetical protein"
                     /codon_start=1
                     /transl_table=11
                     /translation="MNKQNKLAIEMMDLARKSALEKAAKATGEEADHLKDLADDLEEQ
                     LNKLRAENDAAATQPSDVLKAVRREKNLRVVKKVLMWTGAAAGAVLVGAITYKYFKKS
                     PVELVAEVTEEAL*"
     gene            complement(140521..140655)
                     /locus_tag="scnpilot_solids2_trim150_scaffold_59_prodigal-
                     single_155"
     CDS             complement(140521..140655)
                     /product="hypothetical protein"
                     /codon_start=1
                     /transl_table=11
                     /translation="MKKLLRRTLPDNPFCQMLVACFGGCCVLSLAAAAGEYVGRKIVG
                     *"
     gene            complement(140678..140797)
                     /locus_tag="scnpilot_solids2_trim150_scaffold_59_prodigal-
                     single_156"
     CDS             complement(140678..140797)
                     /product="hypothetical protein"
                     /codon_start=1
                     /transl_table=11
                     /translation="MKHNESPTGADVGKTLGWIAGIALLTTLLDASMRKLLGV*"
     gene            complement(140853..141557)
                     /locus_tag="scnpilot_solids2_trim150_scaffold_59_prodigal-
                     single_157"
     CDS             complement(140853..141557)
                     /product="hypothetical protein"
                     /codon_start=1
                     /transl_table=11
                     /translation="MTISLTRKLYVTPAAAELILQAAESAASVDTFHHVGDLEGFTVT
                     YEHPSHGRLAVVFNEESDGSSSIGFEVSFSGPDDLKAKIQAEGWINAADACLNYLADA
                     LPDVSLRFDSFSVIAEGGSSIWLGTRQEEDEALSQKATQPTPDTKGETTVEEATQGAR
                     KVYKRAIRRVIGWSLAGVTANGLIGGVTQGAIKKYGDTPAKVLGIAVLGISGIVGATY
                     LSCSKILSTDFQDASL*"
     gene            complement(141664..141864)
                     /locus_tag="scnpilot_solids2_trim150_scaffold_59_prodigal-
                     single_158"
     CDS             complement(141664..141864)
                     /product="hypothetical protein"
                     /codon_start=1
                     /transl_table=11
                     /translation="MKKFNFKKAAKITGYVVGGAAVLGAVAYGATKLFGGKVEDVVGA
                     VGDAAMSATDTAIGSAATVTSL*"
     gene            complement(142049..142471)
                     /locus_tag="scnpilot_solids2_trim150_scaffold_59_prodigal-
                     single_159"
     CDS             complement(142049..142471)
                     /product="hypothetical protein"
                     /codon_start=1
                     /transl_table=11
                     /translation="MRRIHTHSPRGQDPLRIIADDTPFRGGASCRYVVVGFDTGNNRS
                     ARRGGFVPRFKDLSVIFDSSEGDGVQGRPDGVTLDALLAICADHLKGLQTGSSGSVDK
                     QLAADYIDSARGLLAQDTDSLRGRLKSGDFQSSGTWSL*"
     gene            complement(142576..142899)
                     /locus_tag="scnpilot_solids2_trim150_scaffold_59_prodigal-
                     single_160"
     CDS             complement(142576..142899)
                     /product="hypothetical protein"
                     /codon_start=1
                     /transl_table=11
                     /translation="MRLLTLEQTPKQPLNGELCILACGPPDDSETCYHYRTYRDHGSY
                     FSVNGLNLVFNDSQQPHDSPTGVTLEALLAICFDELSQQASRSYEMDLAAYHVLAARR
                     ALARD*"
     gene            complement(143086..145080)
                     /locus_tag="scnpilot_solids2_trim150_scaffold_59_prodigal-
                     single_161"
     CDS             complement(143086..145080)
                     /product="PREDICTED: uncharacterized protein LOC581219 n=1
                     Tax=Strongylocentrotus purpuratus RepID=UPI0002652E7D"
                     /codon_start=1
                     /transl_table=11
                     /translation="MTTRISQYLRRYAAAQRISMEEADPTVQGPDAALSADELAKVAD
                     KAAAEVDAAAGTETPAETDTPDDTLPEAPSEPAGDVSDTSSDATTTDLPDAPAAPEEG
                     SEDTTTDVVTDTPAETDTDTTAEDSSAEPTPPEDVPVSEIETPAEDGLDALAAEGPEG
                     SEAVEKATDAVDTVTDPPAPDTDVSETPTEPSPEVSDPTPEAPEPAIEPETPSEPVPA
                     QAPSAKTDTNEAVQEVVELTEALAQAQTAEEVVKEANEIGEGLGEVRETAEVINENGG
                     VSVESLALLHLAIQPYARRLGHLKTDVGVSFEAFADPEAPKRLQVSLEELDAFIEVID
                     TAKPQLERQRIESLDRVVCALQEALPSAVDRLKAVLSQARNTTVDNDGAAVAIGDGVG
                     QALSTFGAMPEDLEQFLYDYAQFGKALQGPYQDAALRAARTSSLLNNAIDFTSALAFW
                     EKLGKVVDSVVDPRSTLTVTQLETPLPGGSSLFSQSQPETTTNNKVVEKLLNYNLSYQ
                     PLEATVVTKEPGQAEATYPALSSSKLVLVGDALLEALCCKRIDQVLDDSQKLWPEAQD
                     AVRHLKENLSQAPENIELDSGADFSQITKFVETNYSLATWPLVNYLANLVLTTNAFVV
                     FAERSLAAKAAVAAPVVPETAAEAEITNADPTTTTDPVAE*"
                     /db_xref="UniRef100_UPI0002652E7D"
                     /db_xref="W4XF93_STRPU"
                     /db_xref="ctx:Clo1313_0628"
                     /db_xref="UPI0002652E7D"
     gene            complement(145199..146587)
                     /locus_tag="scnpilot_solids2_trim150_scaffold_59_prodigal-
                     single_162"
     CDS             complement(145199..146587)
                     /product="hypothetical protein"
                     /codon_start=1
                     /transl_table=11
                     /translation="MNRLATMIQDASQDALYQVSLESYAATLEGEQLSMESTLDELND
                     YLTLATGLESIVLSMEAFDQVTVEQHTHARTQALGLMQLAGMDTVDAERVFPSLEAET
                     PVTGWQKFKAFLMRLWEMIKQAAKNIWTYIDNVFKKTSVAEKAALVKLRVLRAKVGGI
                     RNALTIQPAIPLRPVHRYLINGESHEAPHNLDSIKASLKLYRSTRSALQVELPKQIEK
                     VNSALQKALDSISLKGDAEAISQSIESKADDLKKAVAPMFPDTLRRELGLPQFTTPLI
                     YDRELEIGAPTQNPFTEDLSDGELKSFIQGLGVSIVQSKVETDIEKLGEFKAAKPDEI
                     ELILRTCESLINESFGRDLQRQWAKIKSSSDILTEDVNDVVTGTLRLSGLSLDAQRTM
                     RLVMIMRQALNRWVGAPYMQINTINVRVVNALLELASDQIDNYEQSDTAEERLAKKRK
                     EEAAAKQKEAKK*"
     gene            complement(146702..147682)
                     /locus_tag="scnpilot_solids2_trim150_scaffold_59_prodigal-
                     single_163"
     CDS             complement(146702..147682)
                     /product="hypothetical protein"
                     /codon_start=1
                     /transl_table=11
                     /translation="MSTKHQNHFNASLESLTVSQEGLFSFIRRYFRKRGEDKENHKAE
                     IASTTAQALTVIKDLRKRLTESDSKLHGVSGTSTVELKTISGWFVEAKDKTKVPTDLE
                     SAIEHNSKAMLSDFKMLVKGSEELGRMVVSVYHDTDYSSDQAFEQTFLSKLDDIHKHS
                     LTKFLKPGEARLYLGSAFIAVHPSESRIESNDGPEWMKNFTTTEAATASSPAKANGPE
                     AKRSFTKEQTRRLIADTRTLLDTAETFLHSSFFDMVEKVENEQMTAYYYEIGEIPNKL
                     DKHLSYMKSHVQGPAIVMYRFNRVVLGLWEHIYDMGRYQTQLVTRIVDEF*"
     gene            complement(147745..149043)
                     /locus_tag="scnpilot_solids2_trim150_scaffold_59_prodigal-
                     single_164"
     CDS             complement(147745..149043)
                     /product="hypothetical protein"
                     /codon_start=1
                     /transl_table=11
                     /translation="VSQLKQHFLSMEDFYDENTSESVLDHTDQIAGLADDYGRQESLS
                     GRALETEQDVLEGVQTDIASLESLIEAICEARDVGLESISAGLLHRQVQEIQQRYGVS
                     LKRALPSLEDYHGRTTRLATTISLEAVGETLSKVWLWIKAKIKQFWEFLKKHYHHLTQ
                     NLEALGREVYSVKKTAQRMKFAGGAEIDLGRFARKLEMKGEVPRDFTSILQIVGQINQ
                     ASEEKMAEFQKIYEEAARGKLNDKYGAVFSERLVVPRGFSEQPTQDLASGLKGYVSDL
                     LPGNRVIVTGAFQGDRTQYHQFGETMTIRSSIQHIESKPLVNTQVEAFSSQEVFSLCQ
                     RLEKAIVNVRNSRVEIENNIKLTEQAIDKIVRDHSDDKEEGKVKRAYRDLIASIWKHS
                     LYSTQLLRHGESITYDVVVGYLAWARKSIAVNEPKVSEAA*"
     gene            complement(149211..151475)
                     /locus_tag="scnpilot_solids2_trim150_scaffold_59_prodigal-
                     single_165"
     CDS             complement(149211..151475)
                     /product="hypothetical protein"
                     /codon_start=1
                     /transl_table=11
                     /translation="MKNSRMAQQLRLLSLKLSLEAEGDVKAGITGQYDPNHPADNGGP
                     KDEDKHLTAKIVEVDDGPKTEAAETEVENSVSLEAQIADAEAQLAHLKALQGSGKVRV
                     TQESLIVAGAVAALLGIGTAFAFNKAAKLKNEYLALQKELTKKKGQLDVLVTQLEAQA
                     RLELRKANISTEAYSDDVLTEKNNKISDPDRKILTGWVGGMTAVGAFGAILGKTSPVF
                     AAINAGLATGVLLGNLIAVKKKRAELATISEELENKEIEIAQLAAEAKKAGTKVSQES
                     IDDTESNMNAELVEAVKADPEIELVEAAPIVEPVAAVVAEPEVSAPETPVVEETVVET
                     VPAVEPTPEEVEGEEAIDAYEEVIDEANEHAEEYEQAATSLESLIEALGEARQNGGLT
                     PQSAKFFQIGFESIGVRLTGAPFKNAYGEDALPSLESFGGSMRRDAATQISMEAAESW
                     YVKVWEVLKKTFAQIRDWVVKFAKALFDQSARYNQRADKIIEAASKVGAAKAKADKVT
                     FGGARQIVTGSSVDAGSISKVLTVAQDAALRTGESFKGIAAVKKYLVDVASAGATDFA
                     TFSIAEAALQEGKLRSSLFSHEYKGEGENGFETDALPGNVKFRIAYQTHSSQARFKVL
                     MEGLLGARVSKESAGEIPEDLSARTLNPSEISDLARKVKTVLKAADDSKKEFSVESLD
                     MANVQIPQDDDAAMAKEKQKFINATVKAVSKASAGISQLLKYTIQTSGGYLDYANASL
                     KQYGAAVESETAAA*"
     gene            complement(151550..152104)
                     /locus_tag="scnpilot_solids2_trim150_scaffold_59_prodigal-
                     single_166"
     CDS             complement(151550..152104)
                     /product="PHIKZ091 n=2 Tax=Viruses RepID=Q8SD71_BPDPK"
                     /codon_start=1
                     /transl_table=11
                     /translation="MTLIVYPRMYSTFHAGGDDAIVSEGDESIELLYKVYVDRSAHTK
                     SWAFYKNVLQNALRLLVDPETWFTSQLANTALTGYNRQFLLDTLRYIETGTRELPVES
                     WYDLVGESNPRQRTLFAETGARYAAMVLPTASESSLRFLQQWLGRRYGFEDLLLTLHL
                     LFGKPHPQKSSSLYVPRTLGAIAI*"
                     /db_xref="UniRef100_Q8SD71"
                     /db_xref="I7DKW8_9VIRU"
                     /db_xref="Q8SD71_BPDPK"
     gene            complement(152118..153014)
                     /locus_tag="scnpilot_solids2_trim150_scaffold_59_prodigal-
                     single_167"
     CDS             complement(152118..153014)
                     /product="Virion structural protein n=1 Tax=uncultured
                     bacterium RepID=K1WY75_9BACT"
                     /codon_start=1
                     /transl_table=11
                     /translation="MSLKTFLSSLLPHFERNRILEDVDALALDIESNLAPGYDAAVKQ
                     FRGRKLASQVGRSVETLFHLRYPKERSETHLSFTAKTLVSLSATLEMLNTLVPELFSR
                     DVTKDAMTYKKAAVLQLLSVIRFYNNYAGQYLLRLLAAEDAVLAGTEEDAQLLPIDKR
                     YFQENLETFFQAGHVLSLSAAEIAERLGQMQDLQIVTDKINAVAATLGQENVDPLKLG
                     FMPPAAGGLMYRIRASIASYQVAKHNQNKELAKAIQLRLYALKDRQAGKADAKLQQQI
                     EYSEARLARLNEEVAAFEEQYA*"
                     /db_xref="UniRef100_K1WY75"
                     /db_xref="K1WY75_9BACT"
     gene            complement(153039..154169)
                     /locus_tag="scnpilot_solids2_trim150_scaffold_59_prodigal-
                     single_168"
     CDS             complement(153039..154169)
                     /product="Uncharacterized protein n=1 Tax=uncultured
                     bacterium RepID=K1XC83_9BACT"
                     /codon_start=1
                     /transl_table=11
                     /translation="MIGTVAAKTAVVGALGSIAGIVKRLVHSQKTDSLVQFTSVLRVE
                     PITMVDDRLKNVDYLTDVLQTLLSMFSGFYLQAVACMTNVGQINVIRMLDSLNPSRDG
                     GLAASSLVDSINGIPNTGLLSMESYQGARLPRPGQPSLEAQPGKDDSKGDRVSLGKSL
                     EVAKEASNLAVGKLLEITIESNGNRATFPIAVRLATAVVESDVLVHILGATSGNNTLS
                     ERFHRWRSGDLQFWRDLVFCQDLIDEQKRLLLKDKSGALAEVNRRRGKNMAASAASGM
                     PSVGSASALVVISKETAQELERQELGKFTDLKFRNAIMRDSLAMIIVVVDQDRENVTI
                     YTRDIQLPTKLSVRELKAANKGSGPDVGEILKMYRAGQSSVF*"
                     /db_xref="UniRef100_K1XC83"
                     /db_xref="K1XC83_9BACT"
     gene            154198..155289
                     /locus_tag="scnpilot_solids2_trim150_scaffold_59_prodigal-
                     single_169"
     CDS             154198..155289
                     /product="Virion structural protein n=1 Tax=uncultured
                     bacterium RepID=K1XCD3_9BACT"
                     /codon_start=1
                     /transl_table=11
                     /translation="VSDINTKLQEQIDWMARGGGLGNLSESMANTLIGINHRGFGNPV
                     PYNQDNQGLTFFTRPRLNLSYNNLSADRRLSILGAGQGLSRGHYPAAIRQWLDPDLCR
                     SLFQSGTRLGLVDPYTPFIPLLTNNLVSLSGWPDPIVEYYDSDEGMAKETWGMADGID
                     NLYHAYDLNATFRNIVGDPISLMFQVWYIYMTLVYQGRMLPYPDSEMLREIDYQTRIY
                     RLILDPTRTYVQKIAACGAAFPTSSALGQAFDFSMDTPFEQSRASQISIPFRCYGATY
                     QDPILIREFNDLHEFIFCPQMQDDNRPRYMTKIPRENLIAYNYGGYPRIDPETNELEW
                     WDFNEAYQQRMAENASAQNGLVTAVTPQT*"
                     /db_xref="UniRef100_K1XCD3"
                     /db_xref="K1XCD3_9BACT"
     gene            155303..158212
                     /locus_tag="scnpilot_solids2_trim150_scaffold_59_prodigal-
                     single_170"
     CDS             155303..158212
                     /product="Uncharacterized protein n=1 Tax=Pseudomonas
                     phage PA7 RepID=I7CDP7_9VIRU"
                     /codon_start=1
                     /transl_table=11
                     /translation="MTSILDWVSAARRHLANPQLVISDALDQLQATMDGAIDIANPTS
                     PYMHLLETGGVNASALLLEQEAFNRRQYPSLSMTQDDLYLHMSDDDYADRFAQPAKAT
                     FTLYLGRDEIYRRAVEYGTAGARKLVIPRHTEIVVAGLTFTLQYPIEIRIMPHGGLSV
                     VYDNTQLSPLQELTSNQVATKNVKYQGESFVRLDIPMYQFAILSQSYTLNRSQLSVKT
                     FTFQDQFHYARVYRADSLGNWIEIKTTHTDQVFDPNVPTAALQVNGQTLTVRIPQVYT
                     TLRMLDTELRVDIYTTRGPLEIVLADYTPSQFTAHWLDHDVKALDAFQSVITKFNTYS
                     LFSDNTISGGRDALSLADLRDRVITNSLGKVNVPITNVNIGSRLADMGYDLVLDVDNI
                     TNRQFLATRSLPEPIDGSTISGAGCTMLTLTESMAKLAALPTASDNGNRVTLLPSTLY
                     QNVNGVISIVPQSVVDSLNALPVDVRARRVNENNFLYSPFHYVLDMSDDRFEHRPYYL
                     EAPAVETKSFITENPTSQISVNVKGYQINRVPQGYLLTVTVTSGQAWKDLSDSQVFCQ
                     ASFFPTGERNRAYQNGTQVGLTAAGDRVFTFLIGTEYDLDATDSLLVNTFQMFDDPVH
                     VYPCPLDVDIDIMFLANQIEVEGFTPSTIDEDLGRTLVTADTIGLSQERLTVQLGKAL
                     PGLWAASRSVASSQDYQRYLADVPAVYSEIIYQRDPVTGAIEWTVDGNNNIQFVILHQ
                     KGDPVLNDQGQPVMKHFAGDIVQDVDGNPVVVSSRQMLRQIDIFLVDGAYAFATDQAT
                     VDYKQSVPATITDWLSEDIASVQATLLEQTVLYFYPKATLGNINVKVLENKTVSINSA
                     QSFAVTYYLSGTQYRDAALRTALTAAAIKVIHDQLQGSVVTLSAIISALRDEVMSDSI
                     GISVTGLGGSTPYDTVTLLDDSARLSIRKKAVAKADGTIGVDDDVNVAFLAHTPN*"
                     /db_xref="UniRef100_I7CDP7"
                     /db_xref="I7CDP7_9VIRU"
     gene            complement(158278..158688)
                     /locus_tag="scnpilot_solids2_trim150_scaffold_59_prodigal-
                     single_171"
     CDS             complement(158278..158688)
                     /product="hypothetical protein"
                     /codon_start=1
                     /transl_table=11
                     /translation="MNSDLEMFRTTIKLAEQMLALTTEMNQNFNKRAVGLENGYKALK
                     LDIARMKVLFEVEAELDKMEQTNFDMEKQITETIEQLDRNAILFLQTYPDSKEREEVL
                     KAAYNGHRTLERSKEELSRLRRSSERLLTGMLAV*"
     gene            complement(158869..159279)
                     /locus_tag="scnpilot_solids2_trim150_scaffold_59_prodigal-
                     single_172"
     CDS             complement(158869..159279)
                     /product="hypothetical protein"
                     /codon_start=1
                     /transl_table=11
                     /translation="MDSILKTFQSTAILAEQLHQATLEIERVFNEHLVSLGEEYKSHK
                     DEKARMEVLFAIETKLDRLEETNVKLEKQAIAALVALDQSSMYYLLGNAKSEGHGEVM
                     ESAEDSRLALQRTRQQIKHVRETSTQFLTELLKA*"
     gene            complement(159373..159786)
                     /locus_tag="scnpilot_solids2_trim150_scaffold_59_prodigal-
                     single_173"
     CDS             complement(159373..159786)
                     /product="hypothetical protein"
                     /codon_start=1
                     /transl_table=11
                     /translation="MGKHYSAIELADQLCRVVLAIREFGETNSPYLTRLRSEVFKKDW
                     RLGGTRRDRIVKELDDRHQEILVLLENLRKVLQAFGDPLTGSGRRNGKSHQFGILQAY
                     WDEAHKVLHAYANRALTIQEHLGVRTPITPFEGSL*"
     gene            complement(159889..160335)
                     /locus_tag="scnpilot_solids2_trim150_scaffold_59_prodigal-
                     single_174"
     CDS             complement(159889..160335)
                     /product="Appr-1-p processing domain protein n=1 Tax
                     =Firmicutes bacterium CAG:791 RepID=R5CCA2_9FIRM"
                     /codon_start=1
                     /transl_table=11
                     /translation="MIIYDGPGDLFECGVQTVVCPVNTVQVMGKGLALAFKQRVPGLE
                     AFYKDQYPSPNAILKLAVFDVDSERKVLLFPTKQDWRQPGRLDMIHANLVQLANRYTE
                     WGIMSLGIPLLGCGVDTGQLDWLAQVKPIVYQFLDPCDLPVKIMHG*"
                     /db_xref="UniRef100_R5CCA2"
                     /db_xref="mau:Micau_0028"
                     /db_xref="88989425"
                     /db_xref="R5CCA2_9FIRM"
     gene            complement(160346..160777)
                     /locus_tag="scnpilot_solids2_trim150_scaffold_59_prodigal-
                     single_175"
     CDS             complement(160346..160777)
                     /product="hypothetical protein"
                     /codon_start=1
                     /transl_table=11
                     /translation="LFPSFGLEKAETLSPIKKLMEAMRASGRATLDSIDAQLLLRELY
                     DSDYAIGYHNNPQRPLSLVGLQPKETVGPYTRERRLYHRYATLKIHELFGLSIERFLA
                     QPREKVEWMLEIAEERGAVENRNNQQIETAMRLAQQGAPRL*"
     gene            complement(160807..162480)
                     /locus_tag="scnpilot_solids2_trim150_scaffold_59_prodigal-
                     single_176"
     CDS             complement(160807..162480)
                     /product="Uncharacterized protein n=1 Tax=uncultured
                     bacterium RepID=K2CV52_9BACT"
                     /codon_start=1
                     /transl_table=11
                     /translation="MTSENETPVPEEPMGLPTEDDIPSPTDGETTVVNADVVPTLPNT
                     QVVEPAEDVGLPVEEELVAEKPSAEDVEAVVILMRQGVNPNAELSKDPSHPLNPKQPW
                     RPGEGLYIVPCTSEEFNTLVENVPRLDPTQSEQGMRWREAVAAGQEVMPRAGTGLAAL
                     LREASMWRQSVSSNGEGSAEIAAGRPKIGERKGDAPLVGEEALQHMQMMLGTGQVTRI
                     PLWHSGIWVNLKAPTEDRLLELDRRIAAEKIALGRATNGLAFSNMSIYHNSFLFNFAL
                     SMVFDCSIGGFTVDSLKRKILLTDLPTLLWGLLCTIYPNGYRYQRPCINDPSKCTHVV
                     EEVLDISKLCWTDNTALTQSQRNHMVRKTAKFTDIELTHYQEQHRYVDKGTVLLKDYQ
                     GNKTVAELRVPTLADYEASGFAWVEGIVTSADQAFGSQLGGEERNEYILDQARATSLR
                     QYAHWINRITFNGDKYIDDRATLESMIGQLTGDRVVFENLLEGVRKFIDEATISQIAI
                     PSYKCPACQLDQVNPEESKHPHLIPLDIGTIFFILLGQRTSLLLDTAII*"
                     /db_xref="UniRef100_K2CV52"
                     /db_xref="K2CV52_9BACT"
     gene            complement(162491..162952)
                     /locus_tag="scnpilot_solids2_trim150_scaffold_59_prodigal-
                     single_177"
     CDS             complement(162491..162952)
                     /product="hypothetical protein"
                     /codon_start=1
                     /transl_table=11
                     /translation="MSTKRKGSQKPKTNQPLWDILAGLSAAVGQTTQVTALLVPFLQN
                     QELIAKITDRPAFDRLASVLERDIRVMSQRFRAIVDQHANKTGQTANQTEWLQAIQLS
                     EQYVEWASDFDDVILPTFSEITSMLHGAGADVTTLHAPSAAAAIVAAQPQV*"
     gene            163057..163917
                     /locus_tag="scnpilot_solids2_trim150_scaffold_59_prodigal-
                     single_178"
     CDS             163057..163917
                     /product="hypothetical protein"
                     /codon_start=1
                     /transl_table=11
                     /translation="MLEELDDYLVDATTPEIRNMILTACRTLLEAGIDDQEFTLRNAI
                     DIAENRDFDAVYESILSTLKPIYTAALKEFGVEVDPDAELPVLTQILSGLQSIDNWDD
                     PVTLNALADSSESEEVVLADILSAVGTLYSADYLPAIRKVSPDLLSRIKELTDKDVPD
                     AQPEQAAVVQARERLKVLHNRQAFPVEGVFMRSLNQGLRLGLPYDLLVGPYKDALYDV
                     LPESLGPELVAFALASDTPTPEIPVLLAKIKTELSLSVTDLMAVDARIRTLLQHLPVI
                     PLKEVSDVQA*"
     gene            163904..165199
                     /locus_tag="scnpilot_solids2_trim150_scaffold_59_prodigal-
                     single_179"
     CDS             163904..165199
                     /product="Putative uncharacterized protein n=1 Tax
                     =Pseudomonas phage 201phi2-1 RepID=B3FJ02_9CAUD"
                     /codon_start=1
                     /transl_table=11
                     /translation="MFKRDYFLLAMREGLFKYKRWALEAFSITRNSGPHDYPYGLETL
                     PDGRYAFGDPKVPEGLTVIDDAMPGEPLFRPLEKVYLNPGDLANVRKPVETCYGNALV
                     NQIVLVHPFGNKIGYIAGPIKTKAVESLIVHRWDDHAKDDPSGDPDKRPIRTAEYRVF
                     GAAMGQLPGLSQLCVPSATVRTMTADPAMIKRRDELLKEHKNELNDPVVIARIIDELT
                     KMDRAWMKGDPGERFYIKDKAYDVVRLKVFIMQGISSGFGVQGDFIPTSLDEAWDITK
                     LPAMVNQLRDGSFSRGAQTALGGVETKYNNRIFQNSVVAEADCGSHRGLEIHMTKDKV
                     PHFVGNYQVVGDHSVVLTEETLIGLVGKTIRVRSPIYCRTTGANFCARCMGDKISRTP
                     QALSTYSSNIGSIFLSNFLKKMHGASLKTVPLDLPSAFS*"
                     /db_xref="UniRef100_B3FJ02"
                     /db_xref="W8CZQ9_9CAUD"
                     /db_xref="B3FJ02_9CAUD"
     gene            165215..166228
                     /locus_tag="scnpilot_solids2_trim150_scaffold_59_prodigal-
                     single_180"
     CDS             165215..166228
                     /product="hypothetical protein"
                     /codon_start=1
                     /transl_table=11
                     /translation="MRHQIAFNALSQQIDDPNTYLHDLRVSCEAFDQANEWLERAEAG
                     DAAVAAEIPEEHWESIRDNAQISQEAVVVHVNSGQVQAVIDWLKKYIPILLRKIKEIF
                     MNFFAWIRRKFQQMGRGLTSLQDAVRNSLSSNYTVKLHEPLTERDKFLATVFSSMSFY
                     LNVKVPTFSKTTILNPKDTIAELFEVAEGWLVIDRNISPFKRNDIPPITTAQEGIDFL
                     NTELKSPRMVMLDSEAYLASKYRGPSEINFYKKTFERTLKDMSKTEENLTYSADLSVR
                     SIEHDRRFIESLQPVFESNAVDYKLKLKALNYKLNAVTEGLSWRLRTLDSLLRLARRA
                     AAA*"
     gene            166231..166755
                     /locus_tag="scnpilot_solids2_trim150_scaffold_59_prodigal-
                     single_181"
     CDS             166231..166755
                     /product="Ferritin and Dps n=1 Tax=Sphingopyxis sp. MC1
                     RepID=N9UUG0_9SPHN"
                     /codon_start=1
                     /transl_table=11
                     /translation="VKTMSSLQKHFLSQETLTEETKTTVLDPQVAGLVADKLNHLLAN
                     VFTLYIKTKNFHWHVSGPQFTSYHELFDKDAQELIAVTDVLAERARMLGSNTLKSLRQ
                     IDQIKSLPESEDDLVAKGMIESLLIDNQALIPELTDLRTYAESNGDTATSALVDSWLD
                     QTSKRIWFLKETLK*"
                     /db_xref="UniRef100_N9UUG0"
                     /db_xref="zmp:Zymop_0924"
                     /db_xref="F8ESP8_ZYMMT"
                     /db_xref="N9UUG0_9SPHN"
     gene            complement(166807..167271)
                     /locus_tag="scnpilot_solids2_trim150_scaffold_59_prodigal-
                     single_182"
     CDS             complement(166807..167271)
                     /product="hypothetical protein"
                     /codon_start=1
                     /transl_table=11
                     /translation="MSNTYDTSLLPPAAQTHLKAVEDRLAEYVLKMAPGRPITEKDGA
                     FQQRQLWHGVISFLLKQETPVFLAGWSIFLNVVAEHRKDCFSPAYIHRFRESTQLTLE
                     ERRNFERLIHLAVMTADPKARSLALKQIDMHQILARLSSEDLRQKIIAFYQL*"
     gene            167394..167738
                     /locus_tag="scnpilot_solids2_trim150_scaffold_59_prodigal-
                     single_183"
     CDS             167394..167738
                     /product="hypothetical protein"
                     /codon_start=1
                     /transl_table=11
                     /translation="MSKDTILTVYYSLKTGKRVSDGYAKRNPASARMFQFSARFVKAD
                     LKNSLNGQKDEAGIPLTLSVAEAFERQQQLAAETHQAKLAYRRAKAAAKRAEAAVKVP
                     AKAVKRVRKVKA*"
     gene            complement(167786..168763)
                     /locus_tag="scnpilot_solids2_trim150_scaffold_59_prodigal-
                     single_184"
     CDS             complement(167786..168763)
                     /product="hypothetical protein"
                     /codon_start=1
                     /transl_table=11
                     /translation="MASTSKDSRVLAERLDALRALRTSWETQGTICQSEIRSSLESLD
                     LKLPDNLAIASYTQAPSSTNYLETLEWVRLEALRQQSECESITKSELKAELDKFLCLF
                     RRNSNHLRMVDHDLPRLRFAEVHVHGVSTIAEIVRLVRGELALKELKALELTLEQWRS
                     SETTYQAVLRNPAERGLHPLNDLPGFLPIFQDWLEVKFKVTPKEVEDVAKRLTAWKQA
                     LLVAQDDHCEPWSPDVLVNKVALCTEWPELDTALKLSTSAYESKVQNLRDDLEQLDSL
                     EDARTRLLAVRLVSDFLQLCWQLVVVHEDAVVQARSIATSIQHIRSLAA*"
     gene            complement(168747..169160)
                     /locus_tag="scnpilot_solids2_trim150_scaffold_59_prodigal-
                     single_185"
     CDS             complement(168747..169160)
                     /product="hypothetical protein"
                     /codon_start=1
                     /transl_table=11
                     /translation="MNINVPDIALTLQDLGIPAERQGDYLKAAIARVVAFRLPLPAEP
                     VANAVDHYKGTLEGRVVQAIDVINERLPLDYDGVLALTQQLWTVRYGLVHPSAISQGW
                     DLFDKAATDTLKCDIDLADPALQRLGQVLTDGVDE*"
     gene            complement(169186..170499)
                     /locus_tag="scnpilot_solids2_trim150_scaffold_59_prodigal-
                     single_186"
     CDS             complement(169186..170499)
                     /product="Putative phage virion structural protein n=1 Tax
                     =Erwinia phage phiEaH2 RepID=J7KHQ0_9CAUD"
                     /codon_start=1
                     /transl_table=11
                     /translation="MTGPMTPQPSLEAVAYQGRSLLFFDVAAEFERLRALPEIRWDDV
                     NDGHLADIVVKRTGMRVDNHVDDYADGFFAEPPLLDAKNPYYKLVADIALQDGRKDTL
                     ERFQRCVRLAKDSLAWVDLPKAQVRGVFSTMPCRIFLSTDVIADRDFSSEELAAMYIH
                     ELGHLFSFFETLAYSTVSNVVITGAVDALRGVEDKSARYKLVSQALTVFATPEKDTVN
                     AIAESDNNDIIQALILRTFEEGEQERTRGLSVDRERPTNTRSLEYLADQFAIRNGAAL
                     PLATAQHKMAKQNRMDYGRGNTSFFAIQAVRLGLLTVTFAASSSVGLIALTIVSLLQT
                     VSAANSDSTADPSERIGFVKADLVQILKNPKLDPLMRKQVLSDVEAIDALRETIKEHQ
                     GIFRYLWRTLSPRGRSQSKLREFQKGLEDLVNNDLFVQASRLRSH*"
                     /db_xref="UniRef100_J7KHQ0"
                     /db_xref="W8CZH4_9CAUD"
                     /db_xref="J7KHQ0_9CAUD"
     gene            170589..172301
                     /locus_tag="scnpilot_solids2_trim150_scaffold_59_prodigal-
                     single_187"
     CDS             170589..172301
                     /product="Uncharacterized protein n=1 Tax=Erwinia phage
                     phiEaH2 RepID=J7KJQ6_9CAUD"
                     /codon_start=1
                     /transl_table=11
                     /translation="MTTTTPAKSEYECKHALYFTANDGSPNDMLLIKEYEYPADNSPR
                     KARLRQLFNYKRPYWITKEPYRNHKDKKEWERLENLQEFRCTEIGLPADVLRKLGRVP
                     AGRMDMRQIAQSPYVYGTDVNSCVLTKHHYLTKWPDRITNNLVAVVDTETDMVHGHEE
                     IIMASITMKSHAKLFITQEFLKGIPDPTEKLQEKFIHYLGDPKSKIGDIITQRGLQLE
                     IELVPDAGEVAKRVIETAHEWSPDILAFWNIDFDITKMIEALTKKGYDLAKIFSDPTI
                     PKQFKQFEYKRGPSQKVTASGKTMALAPAERWHEVICPASWYALDAMCVYLKLRIAAG
                     KEPSYRLDYILDKVLGIRKLKFKEADHLSGPGWHRFMQENYPLEYCIYNVFDCVSVEM
                     LDETTTDLQSMISLMCGHSEYRRFPSQPRRTCDDLHFMALEHGMVCAATSNKMEDEND
                     GFVVGLQDWIVTLPSHLVEDNGICVLEDMPETPSLIRGHVGDLDVEGTYPNEEVLFNI
                     SKETTAQELCIIRGVPEIYRRAIGVNLSGGFVNAAEICQQVYQAPSFEDIVGFYDAKH
                     PIKA*"
                     /db_xref="UniRef100_J7KJQ6"
                     /db_xref="W6ATM5_9CAUD"
                     /db_xref="J7KJQ6_9CAUD"
     gene            complement(172366..172755)
                     /locus_tag="scnpilot_solids2_trim150_scaffold_59_prodigal-
                     single_188"
     CDS             complement(172366..172755)
                     /product="hypothetical protein"
                     /codon_start=1
                     /transl_table=11
                     /translation="MAKKYQSTMVRTHHLALRHGIRFFLKSPYRKQPWDGLMVRLRLY
                     TPYKAVIGWYRHEGRVSTKETLLGVSRVPQTLFDGWYVVVQDPRWYGWLHSYRIRGRY
                     YLRPATPDESVFNRLEPLFHLSYLSNT*"
     gene            complement(172812..173354)
                     /locus_tag="scnpilot_solids2_trim150_scaffold_59_prodigal-
                     single_189"
     CDS             complement(172812..173354)
                     /product="hypothetical protein"
                     /codon_start=1
                     /transl_table=11
                     /translation="MDAYTASESISLREAIDGSASLRESLRGRLPELEALLEHTLSSK
                     WFLDAYRKAVPTGQNDLERDVLSVFGLEACQLLDKQESAVLTVRGLNSYRTVALIQTA
                     RHLRTGHTLPWVLETSDLVKQARLLFFCHFLRLLGSDLMDPETHLKNLMIEMGFDENN
                     TTQTVQIALCNITASPPTLH*"
     gene            complement(173371..173997)
                     /locus_tag="scnpilot_solids2_trim150_scaffold_59_prodigal-
                     single_190"
     CDS             complement(173371..173997)
                     /product="hypothetical protein"
                     /codon_start=1
                     /transl_table=11
                     /translation="MTEETSNYQFLSYDDADWQKIIQAAPSLARVPSEVMDYLILDPD
                     VDVNEAQTRIHSRLRAGLCLTQRLLGGQLEKLYARYGVSVGKAIELFTADIEDKLNEQ
                     STEGQHGCRNALFGNYEITGRFLAYLALYSCSEFKGHHDFDHFCPEDRSGLDCEMSYF
                     AVQSVLKQMFDLLNYEESDYQAIAQWAGLAVRSMLLLLTDLDGHPIRH*"
     gene            complement(174009..175604)
                     /locus_tag="scnpilot_solids2_trim150_scaffold_59_prodigal-
                     single_191"
     CDS             complement(174009..175604)
                     /product="Putative RAD2/SF2 helicase n=1 Tax=Pseudomonas
                     phage PhiPA3 RepID=F8SJU7_9CAUD"
                     /codon_start=1
                     /transl_table=11
                     /translation="MSVTTPVDEASRPSPKVVKTPPRARIEIWSHGCKISRFDAEIRT
                     IFIDLCRTAWGEYGTMRVGRFRVEQRIKRVYVGTVKDRSVFHFHRNQLDFVLARLAKA
                     NITEEKLEIIRHGLYQPKAVKHPAKDPRTPRPKQLPLIEYLVKVPDPAYAPSKVVTAQ
                     TGFGKGLVSLTAIREIGHRTVLVLKGMYVEKWITEIEESFGKDKGSLMVIRGMPQLRT
                     AIAMAQSGKFKPRMIIISQKTMFMYLKYYEQHGTDDLIPVAPMDFYKTLGVGIRVIDE
                     VHQEFHCNFRQDVYSNVPLTISMSATLDSDQPFLNTMYHIVWPHGTWAPEVEYDRFIA
                     AKALWYRFGSLDGIKWTGFGGQYNHTEFEKSILRKPRVLESYADMIVDIMEKSFIEVM
                     EKGQKMIIFVATVQMATYIADLISSLHPELLVNRYVAEDEYDDLLAADVSVSTILSAG
                     TAVDIPNLRVTLMTTALSSKQSNIQVLGRTRRLKDWPDVTPEFLFLASKDVDKHRLYA
                     KEKRDKLSGKVLSFQDLQTSYVI*"
                     /db_xref="UniRef100_F8SJU7"
                     /db_xref="W6ATJ6_9CAUD"
                     /db_xref="F8SJU7_9CAUD"
     gene            complement(175688..175885)
                     /locus_tag="scnpilot_solids2_trim150_scaffold_59_prodigal-
                     single_192"
     CDS             complement(175688..175885)
                     /product="hypothetical protein"
                     /codon_start=1
                     /transl_table=11
                     /translation="MENNPSVLETLSQKSGITLERLNELRQNPQPPGVGMTFEETEKL
                     SAAMMDLSEKDFSLLESFVVS*"
     gene            complement(175897..177843)
                     /locus_tag="scnpilot_solids2_trim150_scaffold_59_prodigal-
                     single_193"
     CDS             complement(175897..177843)
                     /product="Uncharacterized protein n=1 Tax=uncultured
                     bacterium RepID=K2C9L1_9BACT"
                     /codon_start=1
                     /transl_table=11
                     /translation="MPPKGKTMKNQRARTETWALPDQPLTIVFQDGELVADQRQAILT
                     AYMCGLHRRLPKIPLLKKHFVGTRRMTSDLHLKMINQVRWDAFDAYGTALDNEQLSKI
                     CLELVNEYYNDFTERLGAYATTMSILDILEVMAHPEIHEVNDKAGVADKSIVQAHRTI
                     ERVLYDPVALPRNILATSVRSGTVKVGQVLQCVGPRGSVTDIDSNIFSYPADSGFAGG
                     LYRFYESLIESRTAAKSLTFTEKPLQETEYFNRRLQLLAATIRDIYDGDCGSKEYLSW
                     QVAAGDLAMLAGQRYLKPNGTLGTVWDNDECRHELVGKTVKLRNVLHCRTPDAGFVCS
                     TCYGELERSIPYHTNIGHVAATALCKPVSQRVLSVKHLDHSASSQGLRLSEFEQRYVR
                     LGSDPNQIFLAQRLEGREVKLYLRPEEVERLSEVKSTDSVEVLLPTHISSLHQVGFRL
                     FKGGKSTLEGDLVQVSNGSRTSSLSKEMLVYLRERGWSLTSNGEIEINLEHWDVDLPL
                     FTTPRRQENMLDYMKSIESFLKAIRKGGPTKSLKDYPTVDSALRGFSELVGSQLFVNI
                     VHQSILVKSCQIRSSWHRDHRVPLQGNALEFGKFNSNIFNRSQGAAMAFQNHKQQWNS
                     PETYLVKYRPVHPLDAILLPKPSL*"
                     /db_xref="UniRef100_K2C9L1"
                     /db_xref="K2C9L1_9BACT"
     gene            complement(177797..180262)
                     /locus_tag="scnpilot_solids2_trim150_scaffold_59_prodigal-
                     single_194"
                     /gene="rpoB"
     CDS             complement(177797..180262)
                     /gene="rpoB"
                     /product="rpoB; DNA-directed RNA polymerase subunit beta 
                     (EC:2.7.7.6)"
                     /codon_start=1
                     /transl_table=11
                     /translation="MSTYPPNEHRPELLGGAAISPFNAHDSSSRSQMLSAHASQCLPI
                     KDCQPRRILTGIEREFGRATFEVAFPVDAEVVKVLHKYPPTIGAGGIKKNPTTTVVYM
                     DARTKVFDVLEFDHYHCMHQHFGFDFVLTKDFKRLVPGARIEAGTVIGRSPTLDDQGN
                     YRLGLNAKVVMMSIPGIIEDGVVVSESYCKRNTTTCIESRDASWGKSWFPLNLYGDDQ
                     HYRPFPDIGDRIRDDGLIFALRRIPMDDDIIIAPFEMSPAACREVDYFFDRTEYGHPG
                     ATVIDITVRHEDKPMTATPEGMEEQAAKYYKAECLYQQGLLDCYKQLWDKHKEHLVIA
                     PKFQAMLREARMYLPCQTRSKSTQMYQLQPLDDWRIDLTYRYDFVPDIGSKITGLHGD
                     KGIICSVWKDSAMPVDAWGNRAEVIVAALSTVDRMNIGRPIEHEVNGCMETLTDALRA
                     AFDQPVEPLDQDIEEAVSKIHAEMARRGGAKPAGQVATEAVIERVGGDPQKGFEELLH
                     FYELASPRMRELFDDPAYTTTAEGHLKDVLNDGMYLWSPTDNPKPWVHLEWDDEHFDR
                     EAYEKAVQKALKAGNGTALPHRAQFGSRFVRSTGVVGDLTREYPARRGPVWYRGVDGR
                     EFITVDDIMIASTYMVLLEKTGSDWSGVASARRQHHGLPAKLSKWDKNSLPSRANPIR
                     ALGEAEGRLATTTVGSEPVAEMLEMTNSPAVHKNVCENILLAEQPSNIEDVIDRSKVP
                     LGSSRSQVYMAHAMECAGLEFFYVDHSDQEEIYPADPIGVRSDLGLEPVEDDDDDEIV
                     EGEEDGEDDASEGEDNEESASED*"
                     /db_xref="msx:AU14_18785"
                     /db_xref="UniRef100_K2DS11"
                     /db_xref="K2DS11_9BACT"
                     /db_xref="2.7.7.6"
     gene            180376..180723
                     /locus_tag="scnpilot_solids2_trim150_scaffold_59_prodigal-
                     single_195"
     CDS             180376..180723
                     /product="Uncharacterized protein n=1 Tax=uncultured
                     bacterium RepID=K2CUF7_9BACT"
                     /codon_start=1
                     /transl_table=11
                     /translation="MSMSVLSQMRSRGADIYYTLTWRQVVETHLIWLRARTESEVVVI
                     EPHIAYKYEGDLYGALQEIGIPSYLHWTVMRVNGLYSPVDFQGETTVMMIPSRDVLNQ
                     LAAMAQSTQRKIT*"
                     /db_xref="UniRef100_K2CUF7"
                     /db_xref="K2CUF7_9BACT"
     gene            complement(180769..181989)
                     /locus_tag="scnpilot_solids2_trim150_scaffold_59_prodigal-
                     single_196"
     CDS             complement(180769..181989)
                     /product="Putative uncharacterized protein 064 n=1 Tax
                     =Pseudomonas phage PhiPA3 RepID=F8SJU6_9CAUD"
                     /codon_start=1
                     /transl_table=11
                     /translation="MKILDLYKAVLEASGASIDEDGLVSMTRPGEDPIPFMVSEKRLA
                     LPTPKLLNAGAFNPEGNLIAFHPICENVVLDTSPVLQKLETAMTFRLTWVMRELIMQL
                     VTVAANPKLHKKMKVREHGLLSAMPDADEKTRDLLLKVMENTTTVGQKKLLTLYVRKG
                     GTFGGEKVSRLARFFPSIVDALDQEKRTLLGTQLRKADIPQFLALIEYLLPEYRDSDR
                     YASPSNASVAPTFHALVKTYAKVANQFNKIIDTHANQLQDADQLKIDTSWVDDVQDLS
                     AYREQIPVLPGNDGAEGTRTAKVAKPTVAAPTTASSSAAPSWQKPQPQATTASSKSTG
                     KMSVDDLIKGLTPPRGQYGGFQANRAAPSWGGQQVQNNTADLPPWARPVQASWNTPAP
                     GSFQRGGTGSGGSL*"
                     /db_xref="UniRef100_F8SJU6"
                     /db_xref="W8D037_9CAUD"
                     /db_xref="F8SJU6_9CAUD"
     gene            complement(181967..183463)
                     /locus_tag="scnpilot_solids2_trim150_scaffold_59_prodigal-
                     single_197"
     CDS             complement(181967..183463)
                     /product="Uncharacterized protein n=1 Tax=uncultured
                     bacterium RepID=K1XBX2_9BACT"
                     /codon_start=1
                     /transl_table=11
                     /translation="MNITKLLMFQVGTYNDVFQRPYQSYVDGDSLLQLQEATHGGKNL
                     TPGALGGIGSDIMRLTSTVSGSVPIDNGFDTTRICFMMEVEFPGTGGIQQVEWLMGYT
                     DYCGVSAAFGDTSVHFDPNMRLYFNNILRGRRMMSNNAFGRGYRTSTGGAFQLINADY
                     KPSITNLHQMPHLMRPQDVFTSMSMADTRQLLGDEEVIDVRATHGPERIAVSHRGNTI
                     PGNYLSRMLTAWQAQTASDDVDPSSLNSNIAAIVAEPTISRMRSLNQLAVCSELRQGG
                     SVTWRELVDADDTHTLEDRAVVILAQSDRTRSKLAHRGDMQVWNGNSNTTLIAAEFVQ
                     AVPGLMMNLLLTELDFSVTNKTLDGSWEVLFTGVQSFNDGDNIDQTNAFRHRLITELM
                     PGLSRGNLIPMEIHASFNVMAQTFVEIDISDGEGFVPYMTPSFCDGLFAPVRAPDART
                     LDRFADNLSRLTANLEQDYSAGGFGYEPQDPQFTTHKQGFNHEDSGSL*"
                     /db_xref="UniRef100_K1XBX2"
                     /db_xref="K1XBX2_9BACT"
     gene            complement(183460..185028)
                     /locus_tag="scnpilot_solids2_trim150_scaffold_59_prodigal-
                     single_198"
     CDS             complement(183460..185028)
                     /product="Uncharacterized protein n=1 Tax=uncultured
                     bacterium RepID=K1XQ45_9BACT"
                     /codon_start=1
                     /transl_table=11
                     /translation="MRIKASSSDGAGLYTIALEHLGQISTWDVSSTYARTQSRNDDEI
                     NTETLFGEINGYWASLSAERQQGIWDVYEEIRKTLDEDRRLVSATTTLRRQVAALYNY
                     MPLSEISHYVKFYVNIDYPSSVKDTLDPEAGNDRAKRTYLQPDYFGLSVLAVALRPMI
                     PIWGQFVEMAHNELGNNYKEYQAFGLLYSTHLMQSPELDRLREFIEDSIKTRTSGDKT
                     FTPVLSGLGTLQLPYWLLAMTCVRRLAPATVTGSGEQVNLIAKVHYYVDSKMKSLDRD
                     FGRKFGGKVTEKKKKEAAEDNKEAVTGMYKLKPDISDGDITVLNVYPLDSYRLATVTG
                     ADVDPEILNECLKLVKTLDQMDTAPHQMWLVKWVMHGIIPPKGVDLLTIDPFLNCLAV
                     TQALLWQKGFYDLAAIVTSEEQISDDIVIGATESRLRIPKENLQRLQEQYPYAPPVKR
                     NSTVRQSNIAARAIDRLAEILTKNDWVLRAPPALLDKTSRIGRSRTLSAPADVKIQLC
                     ELLETLQQKSTPAL*"
                     /db_xref="UniRef100_K1XQ45"
                     /db_xref="K1XQ45_9BACT"
     gene            complement(185335..186162)
                     /locus_tag="scnpilot_solids2_trim150_scaffold_59_prodigal-
                     single_199"
     CDS             complement(185335..186162)
                     /product="VASA RNA helicase n=1 Tax=Trichosporon asahii
                     var. asahii (strain ATCC 90039 / CBS 2479 / JCM 2466 /
                     KCTC 7840 / NCYC 2677 / UAMH 7654) RepID=J6EWB9_TRIAS"
                     /codon_start=1
                     /transl_table=11
                     /translation="MADGYNRPNNPNIKPPNVLNEYALRLAGEPINGARRAPLLTVNV
                     KRDGKAGPWCVLFETRTGVENDKDYGKISFLIDIPTMFMILKLILKACDATEATFDRI
                     EIHNRRFMRSQNAWSKEPMLDGTIAVGRTASGQIYIGTKSWDNDRPNCKFVLKPVVDT
                     RRAVKLFHKDGQPWEDGQLSQLYACGWAEGIGKLLSQLYINEYTPLPPREPGAGWGGN
                     QGGGGGNNRGNWNNNQGGNAGGGQGGWSGQQGGASGGGTTSESSGDAGGWSDDDIPM*"
                     /db_xref="UniRef100_J6EWB9"
                     /db_xref="W6ASB8_9CAUD"
                     /db_xref="bch:Bcen2424_2530"
                     /db_xref="J6EWB9_TRIAS"
     gene            complement(186218..187063)
                     /locus_tag="scnpilot_solids2_trim150_scaffold_59_prodigal-
                     single_200"
     CDS             complement(186218..187063)
                     /product="Uncharacterized protein n=1 Tax=uncultured
                     bacterium RepID=K1WXZ8_9BACT"
                     /codon_start=1
                     /transl_table=11
                     /translation="MNAAIQLAIEQREKGQVPISIGTSLAIEAGAGVYPDRPESPAPF
                     SLVHEVWFNVRTIVRNLIACLPTELRNSLLPEDAWPAALEELSIIPAAVTEASHGHCR
                     TVFYLSDYKGLQRRFPGALLREPKTEKQLFQQRLEEGTLELLLKNNHSAAIQFFDFEI
                     TGQHPTALLVTHLPVDLLARYRFERLVLLESHTGKIKGPAAWNTKLTGGKDLTNIPFN
                     KFTLQLYGDNGNMFNPQPAGLRKVIESLAHRWQWTNATTLDRIRETIKKVDNDAQRSA
                     LVKLL*"
                     /db_xref="UniRef100_K1WXZ8"
                     /db_xref="K1WXZ8_9BACT"
     gene            complement(187065..188051)
                     /locus_tag="scnpilot_solids2_trim150_scaffold_59_prodigal-
                     single_201"
     CDS             complement(187065..188051)
                     /product="Putative uncharacterized protein n=1 Tax
                     =Pseudomonas phage 201phi2-1 RepID=B3FIY4_9CAUD"
                     /codon_start=1
                     /transl_table=11
                     /translation="MILVGGDLFDRLLSLNQIEVAQILEWAGHFIPMCEKHQIHLVFM
                     EGTPTHDWGQTRLLEILNKLGMGGKYFHYFTELSIERFEDLGIDVLFVPDEWRPEPDD
                     TWKEVCHLLKVKGLEQVDFTVLHGAFEFQLPAHVKAPRHSSERYESITRHRVLGAHIH
                     TPCSRGKIRVNGSFDRLEHGQEEEKGHWRFLAKPDGTLQDTFVVNRKAMSYVTIDCTG
                     LPVDEALKVLGVKVSKLVDGSHVRVKADKTDPILQSFDVLRKQFPLIHWTSKVGESQT
                     QQASLLVDLRSSFVSVQITRENLSELLLAKVNQLTQDPLVLERCAKRIEEFT*"
                     /db_xref="UniRef100_B3FIY4"
                     /db_xref="B3FIY4_9CAUD"
     gene            complement(188187..188774)
                     /locus_tag="scnpilot_solids2_trim150_scaffold_59_prodigal-
                     single_202"
     CDS             complement(188187..188774)
                     /product="hypothetical protein"
                     /codon_start=1
                     /transl_table=11
                     /translation="MSDQEFDPALRPPTPTPDDVAEAFKVLAEATQNDVPRLTEQEFV
                     DHLLPMLAAPPGTKVDLTRWLAIAGTPLRCIDVTDLTTGEVLFRLPPLMRSLPTVFQQ
                     EVDFSKIVVQAQLRENVHPAQAEQYLRDELAKARTGATFLDVESAKRWNVIRARYGLP
                     LLLIKDEHGNVLDAPTATNGIVESKLSITDDQDDF*"
     gene            complement(188767..189411)
                     /locus_tag="scnpilot_solids2_trim150_scaffold_59_prodigal-
                     single_203"
     CDS             complement(188767..189411)
                     /product="hypothetical protein"
                     /codon_start=1
                     /transl_table=11
                     /translation="MIPDTSLPAANDARDSSQPTTSSELPPTPENAQKRLIEFMGKVL
                     SDVGRLDQSVQYLASAHNGLSGDLKDHLDYLQQCIAELYHHNELDMPKRMPKLLDAKV
                     SVLGLNGETPVDEDVPMWVALSERKHPVFGFVQILLKGENGEENKLLGLQQLQPILGS
                     RLAEALDAARTQEGFQYDEFYPVTVSFIHAEPIGPESRPYQQGEPTPTQEPTDE*"
     gene            complement(189408..189824)
                     /locus_tag="scnpilot_solids2_trim150_scaffold_59_prodigal-
                     single_204"
     CDS             complement(189408..189824)
                     /product="Uncharacterized protein n=1 Tax=uncultured
                     bacterium RepID=K1XBV7_9BACT"
                     /codon_start=1
                     /transl_table=11
                     /translation="MATSAVPSLSLAGFITDIASAVDRMLAYYLTSEYSQSNEFPGRV
                     LSLQKQIQAYQHDDNTLRTKVREELEGYFASISDASTIDVSTDRPNPDDPNRINLTVS
                     ATIVKDGQSYSVGKLIETRNSITLNIFNLNNQGTAA*"
                     /db_xref="UniRef100_K1XBV7"
                     /db_xref="K1XBV7_9BACT"
     gene            complement(189908..190528)
                     /locus_tag="scnpilot_solids2_trim150_scaffold_59_prodigal-
                     single_205"
     CDS             complement(189908..190528)
                     /product="Uncharacterized protein n=1 Tax=uncultured
                     bacterium RepID=K1XBT8_9BACT"
                     /codon_start=1
                     /transl_table=11
                     /translation="MALLIDGDAMSFRAAAYGRPREETIRFLQQQFDHPSPVLAGASQ
                     SFFERATHLFEENYGETAMARIEAVRRSMRHTWDEDVIRPLLSVEDFQQAKPQMQRWV
                     MANPFVRKLYKEGRVFGYGDQYVDHKSQGVGKDHYDYRLATNGLAVFNDENGWEATTY
                     GDELLPGDTQPTFLEQVDIFQTWCEAEYYLLSGTRDITSPEDNEWG*"
                     /db_xref="UniRef100_K1XBT8"
                     /db_xref="W6B1R8_9CAUD"
                     /db_xref="K1XBT8_9BACT"
     gene            complement(190581..191126)
                     /locus_tag="scnpilot_solids2_trim150_scaffold_59_prodigal-
                     single_206"
     CDS             complement(190581..191126)
                     /product="hypothetical protein"
                     /codon_start=1
                     /transl_table=11
                     /translation="MTEEVSKLIETTPTIRFFGLIKKGVAPEAASQQVFGKLDQELLK
                     LSHDLMTLPPFSPRSFQERMEDIVENHMETTLDFLTDLGAEVEREAEKQNQLTQFLGV
                     SLRGVLPYAEDAVLALRENYARDGEEGSKDEVRKGHQSVTRAQAALNHLETTPLAIKN
                     MDDDIFDDAFEIVFDDEAEDE*"
     gene            complement(191181..191627)
                     /locus_tag="scnpilot_solids2_trim150_scaffold_59_prodigal-
                     single_207"
     CDS             complement(191181..191627)
                     /product="hypothetical protein"
                     /codon_start=1
                     /transl_table=11
                     /translation="MSLKQLYPILPSLCCTVRLKDGRTELREMKPVGVAAGDLMVTFR
                     RGFAGDRLTVLYYLGLKRLMNDTEYGAIEIARLAQTYLERLSGSLTYQLIKDQTDIWF
                     ESAECQLGGVTIASVTQPTFAWQRMLAGVLRHEEVYVNMDDDSTPV*"
     gene            complement(192205..193221)
                     /locus_tag="scnpilot_solids2_trim150_scaffold_59_prodigal-
                     single_208"
     CDS             complement(192205..193221)
                     /product="PHIKZ056 n=1 Tax=Pseudomonas phage phiKZ RepID
                     =Q8SDA6_BPDPK"
                     /codon_start=1
                     /transl_table=11
                     /translation="MSKSETLDENVVFSPTESETHPGFFEIPDFPHYLASPHGEIWYK
                     RKNSLILPREHKTSKGSYLAVSAWNGEKFLHTLVHLMVAAAFYGLPQGDRNQVNHKDG
                     DKHNNHFKNLEWVTRTENLIHAYKTGLRTDVRGVLCVDHQTGEAQEFYSMREVGRHFG
                     WTKGEIWRTIRDHAEKKYLERYTFLLPQSESYSLRQRHSKEQGGVIRDIVAKNYRNNQ
                     VAIFPDQGTAELMTHVKRGTINFNLNLAAEPYRLIKGWVFKYLDDPADWPDYSEEMVE
                     LSFLRKAAGQPIEVTDTTTNTTCKYTSIHAFAESLGEYPNTIRRALKKTPGCFRHFDI
                     KNVM*"
                     /db_xref="UniRef100_Q8SDA6"
                     /db_xref="Q8SDA6_BPDPK"
                     /db_xref="thl:TEH_18310"
     gene            complement(193248..194606)
                     /locus_tag="scnpilot_solids2_trim150_scaffold_59_prodigal-
                     single_209"
     CDS             complement(193248..194606)
                     /product="DNA-directed RNA polymerase {ECO:0000256
                     |RuleBase:RU004279}; EC=2.7.7.6
                     {ECO:0000256|RuleBase:RU004279};;  TaxID=998086
                     species="Viruses; dsDNA viruses, no RNA stage;
                     Caudovirales; Myoviridae; Phikzlikevirus; unclassified
                     phiKZ-like viruses.;" source="Pseudomonas phage PhiPA3.;""
                     /codon_start=1
                     /transl_table=11
                     /translation="MTKPKLDALDPALRVKPRPGIDSCRRFDGVGIRLVDLDQKFDTT
                     TTPPVLLNSFDVTSAEDKKQLDKLIYTFYEGDSLNVVPQCDCRRIRGATKIGMHCSHC
                     NTTVHPVSEQPLESLLWIAPPEGVETFINPQVWTMLSKALTHGGINGLAWLCDPVMPV
                     GSEPHREIRKLMDLGIERGINYFYQNFDTIIDRLFDAGVISGTTKRQRDDLYLFIKLN
                     RNKIFCKHLPIPSRLGFVAEKTITGTFVDMTMKMALEAIRTISSTVYSLTPLDIKRRQ
                     SRAVKANDYMAQYHQEFMTATLASKKGLFRKDIYGSPLFFTFRSVISSLSERHAYDEL
                     YLPWGVAVSTYSLHLTSKMMRMTNPDTGLPFTPNEILKHLREHTLAYSPLLDKLFDEL
                     IAEAPGRGPCILLNRNPSLDRGSIQQFYVTKIIKDPKINAVAMSVLCLKAPNQSHTLK
                     VP*"
                     /db_xref="F8SJT6_9CAUD"
                     /db_xref="UniRef100_F8SJT6"
                     /db_xref="2.7.7.6"
     gene            complement(194769..196682)
                     /locus_tag="scnpilot_solids2_trim150_scaffold_59_prodigal-
                     single_210"
     CDS             complement(194769..196682)
                     /product="hypothetical protein"
                     /codon_start=1
                     /transl_table=11
                     /translation="MPVNTGNNGNNESGKQTPASGSVFGDSLNRNTGAQGTQSQASAP
                     RGRGIGRLSSLRTGMGRKRPAADLEAMKTGFIEEFKSFTNASVIAEAQNTRLIMIDRN
                     QIGKKVDLLVAVLPISKDGQTHAAIHTVLVEDANDDYEPTTFQVGGKPSRYTTVVGDV
                     YTKELWGQIVDIVSQQAGLKIVPYDAGHQTLPAETDVKDKDVIHKVAFFVSEALTRTA
                     MSSILQTTADIVSLADLGDNTQASAKIDFRSVDDKTAAGLPIRTDFAVKLHYSEQTPQ
                     GVSQTEKAFDLDSQIPLGGAEGFIDLTYVAPPQAGFGQQQATQHYFARAILTRLDTDQ
                     DIITPELQMLSLLGSTLIARNLNWGRVWSPQFRGINKVDLHDIGAIGYELPGPDGVPA
                     GVPVETNTAAFDDAQLARLLMTAVHDKPIISIDVEESGELSWLNRVLLDAAEGSAEAN
                     NSIVNALDNLTNGNFSNNWKGGQIVVDDNNRIHLGYYMDEAGVRRDVRALDYLMVLNS
                     YATIDPQMIIRWQATFDNLDVDAQVRLADREDMIRKILGPTVHFTGYARRVNFAPDVL
                     DYALEAAGEAGLRIRPENTLIGFGQTSVRGRQDLSSLTFGGQAGRGVFTYGQGAGGGR
                     NFARPYTGRGGWR*"
     gene            197033..198118
                     /locus_tag="scnpilot_solids2_trim150_scaffold_59_prodigal-
                     single_211"
     CDS             197033..198118
                     /product="Putative uncharacterized protein n=1 Tax
                     =Pseudomonas phage 201phi2-1 RepID=B3FIW2_9CAUD"
                     /codon_start=1
                     /transl_table=11
                     /translation="MYQLFQESPLDIGGGMIFPEFRRIRDGLQLSVRRIQQYRRDNPR
                     YLPGGHLLIRLLQSIPVSQKLDIATYNDKVGDVALLVAQSFHLTSALSKGKVWTPGPF
                     LGANVKEVVIANTDPWDVVEGLKDWQNLKPIRFLYHPMSNLKLPVPDGQTDVVEGGVS
                     VVTINIPMLMTQYLAWRHAFKDIDESPRSVGQFLQAYPIPNMLDSQLDLAIVNRLTGQ
                     FFGTTLLGEPYRHPFYLTDWSSEVDQVLTKFLTQVGYKRWDFDTILSHIPTVYAEDLH
                     RVIALPELAYTTQLQWAVMLARLALITFLVQFNRKTENERNQKYLNLIRRWLRYMDGN
                     KTLKTALPADLYEDVQVLIQYGIEPYL*"
                     /db_xref="UniRef100_B3FIW2"
                     /db_xref="A0A0A8J922_9CAUD"
                     /db_xref="B3FIW2_9CAUD"
     gene            complement(198179..198628)
                     /locus_tag="scnpilot_solids2_trim150_scaffold_59_prodigal-
                     single_212"
     CDS             complement(198179..198628)
                     /product="hypothetical protein"
                     /codon_start=1
                     /transl_table=11
                     /translation="MNAVNTTTFDSSADEAIARYLEVRQTHLFHSIWNNAKVQELTYD
                     DNWANGTGYFDGLACAELPPVKGLGNVYKSVDPKGRKILVINASRTRIVAFQRYSNDR
                     DLIIYHTAVRGRDDLYHGNSNSNNREVSGEATEAYRLMHNAARYWLA*"
     gene            complement(198792..200990)
                     /locus_tag="scnpilot_solids2_trim150_scaffold_59_prodigal-
                     single_213"
     CDS             complement(198792..200990)
                     /product="Uncharacterized protein n=1 Tax=uncultured
                     bacterium RepID=K1XQ93_9BACT"
                     /codon_start=1
                     /transl_table=11
                     /translation="MHHFVRPTETYTRKVNLKRTYLEDASLYLSKMRGLPIDEARAFV
                     LSQVGKGKPHALHDPETMVLVRQSNGDREQKTMSFSEFLSSVYRGKQALSPSMTAYLP
                     PEQKKSLLAVYIDKNLERRKVAKAEMFAAKMAGDEVLARIGNSKQTTFKLKNNSLSGA
                     HSSPYTILWNKSSHSTLTSGCRVATSYGNTNNEKFLMGNRHYWCPDIARNNIISIVNH
                     SDYDTIKVVMKTFGLRPPTLEELDTALHRCCDFYWRDTKEFTKLMDLLGKLNDLERSA
                     FLYTSDLYHLKLCNPEFVRTFLKRLSTHDLAPLPVDVAKEWIGKMDSNLEALVFMLCS
                     QELAGGTLKDANGDKSNVPLSEARPESYGRIGATAKSVIETLNHYESFIKCFWVTENL
                     PASIFKTPEIVRRCAITSDTDSTIFTVQHWTTWYRGQLDFTKESEDIATVMFYLAGQL
                     IRHILSTTSAAMGVSSQYVKKLSMKNEYYFPVFGLTSRAKHYYAYRAAQEGNVLKELE
                     LEIKGVALRNSNVPPEITEKAHNLIKYVMDQVRAGKQIKTLQILRYVAKIEQGIHQGV
                     LDGSYGLLSRMQIKGPEAYKNPESSNYLHYDLWESVFAETYGHAPTPPYVAVKVPVNL
                     ERKTDVQAWYEKIGGSPITDRLKAWLESHNKTTMAVMMLPEQVLATTGIPREVIEAVD
                     IRPLIIQTVESFYLILESLGIYLKNRDQTRLVSDDEWLLADDWSLPELEC*"
                     /db_xref="UniRef100_K1XQ93"
                     /db_xref="K1XQ93_9BACT"
     gene            complement(201257..201670)
                     /locus_tag="scnpilot_solids2_trim150_scaffold_59_prodigal-
                     single_214"
     CDS             complement(201257..201670)
                     /product="Putative uncharacterized protein n=1 Tax
                     =Pseudomonas phage 201phi2-1 RepID=B3FK56_9CAUD"
                     /codon_start=1
                     /transl_table=11
                     /translation="MLDQSQIVLSSTVSFDLYPAHLLGTSIKNAKVLGLVDAATAQAL
                     GFDAPAVHAQVFVTLPPGTPNGYDKYFYIHLKLSSGQRSFIGLPWIKDETYVVEMIRT
                     VAFYVENISPDQQNLAVQALSAIGLKVSKTEIVSG*"
                     /db_xref="UniRef100_B3FK56"
                     /db_xref="B3FK56_9CAUD"
     gene            complement(201708..202079)
                     /locus_tag="scnpilot_solids2_trim150_scaffold_59_prodigal-
                     single_215"
     CDS             complement(201708..202079)
                     /product="hypothetical protein"
                     /codon_start=1
                     /transl_table=11
                     /translation="MGPKILVLSGRVAMERSKRLMAGMINASPNLHGFGEAVVNLLSL
                     DSNESSRQADILQPYLKQFVLRDGQYKADPGFDERVMFEAVTFAAKMFKMDWLQQVRP
                     LNPSDYRFERWSGDDLVLSRR*"
     gene            complement(202069..202491)
                     /locus_tag="scnpilot_solids2_trim150_scaffold_59_prodigal-
                     single_216"
     CDS             complement(202069..202491)
                     /product="hypothetical protein"
                     /codon_start=1
                     /transl_table=11
                     /translation="MITARLVRHTLVLGLGQVRHDYSVEELATLFAQTYSITVVMTVL
                     LELLLKTQAREFQPAEVVQHVEAVIIDDLLLAGEPRDAFQGSMMTDVVFSLYEHLRQS
                     AWPLINAHPVSLMGATLQRVGYDSLEISIPVLELYDGS*"
     gene            complement(202495..202968)
                     /locus_tag="scnpilot_solids2_trim150_scaffold_59_prodigal-
                     single_217"
     CDS             complement(202495..202968)
                     /product="hypothetical protein"
                     /codon_start=1
                     /transl_table=11
                     /translation="MKSFGSFQLVVPAHEVVQEQSPTETFLATLGLSTKELLEMFLRT
                     WVQFKGPNRYPNFVEDGSSQRSHYRMSAHLLVMDILFDVLERRHESGISPALAARDRR
                     DAERVMMSLWASLSDYVFRLLEDLGLSEEQIGQLRFERWTGDDIIVSVPWIPHRS*"
     gene            complement(202952..203365)
                     /locus_tag="scnpilot_solids2_trim150_scaffold_59_prodigal-
                     single_218"
     CDS             complement(202952..203365)
                     /product="hypothetical protein"
                     /codon_start=1
                     /transl_table=11
                     /translation="MYLILKPALLADEFADRTEMLEDMYVDYPELIRLTLKFWNLMED
                     VGREREVFLAAVGGYLGQRVAARCKSFDEFIEYTQVLSQCLLELFESLKGQLSPLNEV
                     FTDVPIYYLSRMFGNDLLLRVEPTNPTGALHEIFR*"
     gene            complement(203370..203750)
                     /locus_tag="scnpilot_solids2_trim150_scaffold_59_prodigal-
                     single_219"
     CDS             complement(203370..203750)
                     /product="hypothetical protein"
                     /codon_start=1
                     /transl_table=11
                     /translation="MRVVLSVGQFLTPDSWTQRFFSRTGLTEEDIIRAAFGHAMVSCT
                     TGPVYCPERLDIFTQMHRLLTERSRYPDEVATASNVHFLLDLVGRTSFQLADVLLRQL
                     GRLPAGLRILQFTGRDLVLTFSGQ*"
     gene            complement(203751..204137)
                     /locus_tag="scnpilot_solids2_trim150_scaffold_59_prodigal-
                     single_220"
     CDS             complement(203751..204137)
                     /product="hypothetical protein"
                     /codon_start=1
                     /transl_table=11
                     /translation="MNRTARHALIGLRNLQDLVRAAIAERAGVVAEIMDVNGVLDALL
                     EEYFYGGSFRDDFGTTLEPLGLSTMLVQHIRHSILTSLAVQVRQGFGEIWPGRQYSFQ
                     RLPNGDALITEIQPERLYHKPVTTGG*"
     gene            complement(204134..204835)
                     /locus_tag="scnpilot_solids2_trim150_scaffold_59_prodigal-
                     single_221"
     CDS             complement(204134..204835)
                     /product="hypothetical protein"
                     /codon_start=1
                     /transl_table=11
                     /translation="MKYLPTGTTLVLPGVNLVLDFLDRAEQFAEGEGCEVFKEALGYK
                     PKVKGTYLGINRNSVVDLAVAIYRDLLRSTSQWAQCAGTTECTDEQIHRLVKDWGRNV
                     SSHQEAEFWDAVVKDLWETIHDWVVSFDTNEPGWFVWYVKRLGMDIVVEKGPDFRILD
                     WERRMRAGYDAQKALEEGETLPSNVWLPDDEARRFIELLGSQRLHATAGEKNHDRPQV
                     ESSVKPHRRKRTPLL*"
     gene            complement(205023..205484)
                     /locus_tag="scnpilot_solids2_trim150_scaffold_59_prodigal-
                     single_222"
     CDS             complement(205023..205484)
                     /product="hypothetical protein"
                     /codon_start=1
                     /transl_table=11
                     /translation="MKFILPFDVNQIFSLEDRSLLQTMCLTVEDLLNQALTRYAVYAE
                     AEFCDKYEVTIDDLVELIAGLGLDTEQTGLVEVKLAENADRLVELIDLSAGVLHRGLQ
                     NIPQQLAQIREEEYYHFEVTKLNERGRFVEVSSSTTGGWSYAPNFMTDTSL*"
     gene            complement(205462..206046)
                     /locus_tag="scnpilot_solids2_trim150_scaffold_59_prodigal-
                     single_223"
     CDS             complement(205462..206046)
                     /product="hypothetical protein"
                     /codon_start=1
                     /transl_table=11
                     /translation="MYSLSDGAMAPALHVPSLRSSEGFGVESNHRNRSRLKLLTWLHP
                     NAFLSAEDQQVLERLRVNGHWLFASLVGHLSFHLVDPLGGRLQRMKEVDGLMFYLQDA
                     LQEELVNGCLAEGQDDDVVGWYDALVEEELPKLVPVCERIVYAVLDVLAGFNPPNDRQ
                     GLQLDRCIDGYSLAGDYGGYLHFDLDDHEIHSTL*"
     gene            complement(206213..207196)
                     /locus_tag="scnpilot_solids2_trim150_scaffold_59_prodigal-
                     single_224"
     CDS             complement(206213..207196)
                     /product="Uncharacterized protein n=1 Tax=uncultured
                     bacterium RepID=K1XQA5_9BACT"
                     /codon_start=1
                     /transl_table=11
                     /translation="MNQETPPKGTVRIFGAGGGGINVAGSWNGLSGKTLPGGASCQVV
                     YVDTSRSNLPDDINQDDLYILDKVDGSGKVRAENHVEISRNIRQIVQQFEPGDLNIVC
                     FTASGGSGSVLAPLILSEMIERKVPVVGVVIGSEESNITCRNTINTLKSLESIAKRKG
                     VPVVIAYYHNAPDVKRSSVDIECRYALATLSILASRQNRELDTMDLANFLNFSKVTSV
                     EPQLALLHIYNTPEDVNQATNPVAIASLLKDPDQASHSLTPEYATVGYPREITENFDQ
                     LHYVITLDGVQTIYEKLTHRMDELAKAAASRVQHDSIVSKDDTITEDGLIL*"
                     /db_xref="UniRef100_K1XQA5"
                     /db_xref="K1XQA5_9BACT"
     gene            complement(207230..207706)
                     /locus_tag="scnpilot_solids2_trim150_scaffold_59_prodigal-
                     single_225"
     CDS             complement(207230..207706)
                     /product="hypothetical protein"
                     /codon_start=1
                     /transl_table=11
                     /translation="VSVKSPLGVNYGWLVTQDHYFAPRDITGEARITLAIAAVLADPE
                     LRKIESVLKHRVVLAVDVGRFTLHIRIYDHHAVSKKADRLVSRSGTADPATYLVFTPQ
                     GGLEAASGDLLDNAKTHVPLYYAVRRLSPPRQQTLDALQVQLTQQGSLPLPLSRIA*"
     gene            207850..208650
                     /locus_tag="scnpilot_solids2_trim150_scaffold_59_prodigal-
                     single_226"
     CDS             207850..208650
                     /product="Uncharacterized protein n=1 Tax=uncultured
                     bacterium RepID=K1XC51_9BACT"
                     /codon_start=1
                     /transl_table=11
                     /translation="MGAIQKAIQEVRFSIPVEILNEVFLQKEFGRTPLPVSLDTMIRE
                     KVVGARVMVDCNLLGGTQVELPLNAVIPEQIAPYKIIYRIPKTLTQNRSISKVLSITI
                     GQSTMFNTSYMGVEGYSQILEAAQGMVAAQQGIPIVSTAYIRLIAENTVLVSDYLSLP
                     RAAYLRCFLEYDNEFSELPAMSYPVFCELVELAVKAYIYTNAVIKTGMGQLVGGMELG
                     RYREIVDSYADANQQYKDMIRERWTKVLLLSDPRSKERSLRSIMGGNN*"
                     /db_xref="UniRef100_K1XC51"
                     /db_xref="K1XC51_9BACT"
     gene            complement(208723..209166)
                     /locus_tag="scnpilot_solids2_trim150_scaffold_59_prodigal-
                     single_227"
     CDS             complement(208723..209166)
                     /product="hypothetical protein"
                     /codon_start=1
                     /transl_table=11
                     /translation="MKEYLAIAVSPKHNHSAHRDGFIHTTIAVLREDSGINNVTAVTE
                     FLPKGEFGITITWDAVVEIRSPLSQEIQSYKPSVKLHAEHFDFRTHQILMGLRAEAIS
                     DTYNQILRDMVENVSNVRQGDKFTQEHVADWLESVRLALPSPILV*"
     gene            complement(209203..209823)
                     /locus_tag="scnpilot_solids2_trim150_scaffold_59_prodigal-
                     single_228"
     CDS             complement(209203..209823)
                     /product="Uncharacterized protein n=1 Tax=Rhodanobacter
                     thiooxydans LCS2 RepID=I4WV25_9GAMM"
                     /codon_start=1
                     /transl_table=11
                     /translation="MLLRNVLIWATIAVALVGCSKTQYQPDGDTSNKALVEMARQADA
                     ENAPPVTADPFTPPFADVALEQYLVGVSTRIPADGQDYVRSYNDFMKQEAANPSQATG
                     LSQSTGYPLYPVRCESYNKEMACVDSSDNTVPQAELVDSTVLIKNRDAIANPNIECGD
                     IICVDVTNRQVVGHASFAILAWRADHCQSVPNAPYQCPSIKPFQGQ*"
                     /db_xref="UniRef100_I4WV25"
                     /db_xref="I4WV25_9GAMM"
     gene            complement(209810..210364)
                     /locus_tag="scnpilot_solids2_trim150_scaffold_59_prodigal-
                     single_229"
     CDS             complement(209810..210364)
                     /product="hypothetical protein"
                     /codon_start=1
                     /transl_table=11
                     /translation="MGIVQQVFLFFRSLGVMFGMNDNDREVTPDPKHVDGEYRRLVVA
                     PVIFQSLVGQTVKCDPDFERMLPTREGEYIVRFCVDGDVLKGNVYSLERYKGGLFTPA
                     YNPTWQSDHIVDFHLDVSYDPDSGLSQKMTPITNVLSVASDLSYNRFSPCRSYQLTLT
                     PDELVSFGRCTIRAHKGVHCHVIA*"
     gene            complement(210552..211805)
                     /locus_tag="scnpilot_solids2_trim150_scaffold_59_prodigal-
                     single_230"
     CDS             complement(210552..211805)
                     /product="HNH endonuclease n=1 Tax=Thiorhodospira sibirica
                     ATCC 700588 RepID=G4E886_9GAMM"
                     /codon_start=1
                     /transl_table=11
                     /translation="MTVFVLDKRKRPLMPCSNKRARLLLERGRAVVHRFKPFTIRLKD
                     RIQGDCVFQPIMLGIDPGSKTTGLALTRRDGEDAVLVFGVELQHRGLAIRAKLLRRSA
                     YRRNRRSRKTRYRPARFKNRTKPKGWLPPSLRHRVESTLTWAGRFRRLAPVTALAYEA
                     VEFDTQRLRNPEVSGIQYQQGTLQGYTVRAYVLQKWDYACAYCGSKDRLTLDHVIPRS
                     RHGSDAVTNLVCACYGCNQRKGNRRVQEFLAKKPTVLKRVLEQLKKPLRDASAVISTR
                     PALHKALGEVGLPLTVGTGAETSYIRHRLKLPKSHVVDAACVALTGTLKGEWFKPLLV
                     VCAGTGRYQRVRTDRFGFPKAHRVRVKRPFGFQTGDLVRYGKVIGRTAVRMTGFFSFQ
                     HKHQNFNVKWSKLTLVQRSDGYLYC*"
                     /db_xref="UniRef100_G4E886"
                     /db_xref="G4E886_9GAMM"
                     /db_xref="alv:Alvin_0644"
     gene            complement(212198..212683)
                     /locus_tag="scnpilot_solids2_trim150_scaffold_59_prodigal-
                     single_231"
     CDS             complement(212198..212683)
                     /product="hypothetical protein"
                     /codon_start=1
                     /transl_table=11
                     /translation="MKTAVTTTPTPSVVVIAGRSTEARLAALTVRPKMFFASDEIISQ
                     ETQQMEEASVAQAQSAHDERLRRLANPMTQTGQAKLFVLEPERLAVSDPDAHSALRAL
                     VNSQLKDSERTAVALLPPENGYSAAGQATADLIESTVLPGNRYQTIDSVEDLESWVDN
                     H*"
     gene            213299..214615
                     /locus_tag="scnpilot_solids2_trim150_scaffold_59_prodigal-
                     single_232"
     CDS             213299..214615
                     /product="Uncharacterized protein n=1 Tax=uncultured
                     bacterium RepID=K1XC82_9BACT"
                     /codon_start=1
                     /transl_table=11
                     /translation="VSTKLLTDGEVMNRRFGRFPDPIALPLATGVSSVETFKSIFDDS
                     APDFVADAKFVQRLREFEQFIVNRSEEHIAFFGGQLTGVHPMRFRTTDQNRWFAEVLD
                     IDDLYVEEGIKRLPHDQTWIRANDVFNLSCIWAIHRIFTSNLPPKLKAEGAKLAMQIM
                     EYKLLGSLLYRWYPYPADEGLAQATLAAMSRKFLIKTSKSWHDLLERRAEDMVSTRSV
                     HYKALTLMNSDQGVIAAVQDIQNRLKELMKSIGKIFHDLHDKGIKIHTTKSVREVDGS
                     VIVQDQTKQFTPYIRYIHEIMDDEKSFIRDELVDVIADAMHTMNPKLLVETLAWMSKN
                     RLVPKHEFITELVDETLLFAFATITSDRALYNAGGGLMPLLAKLRALYMASRMSNPEL
                     LKTKDLAEQVVKGAVKTKNASVIAAVRTGVQMYIVARALTMKYYQG*"
                     /db_xref="UniRef100_K1XC82"
                     /db_xref="K1XC82_9BACT"
     gene            214628..215029
                     /locus_tag="scnpilot_solids2_trim150_scaffold_59_prodigal-
                     single_233"
     CDS             214628..215029
                     /product="hypothetical protein"
                     /codon_start=1
                     /transl_table=11
                     /translation="MIGFFESLGEFFDWVVGERETHHHTGEKTWQHITLRPSLADDAV
                     ALGVTVTQITYETRYKRWWLPTTTHSVYHVLAFAPASVREGLNPQLFEPQIYPMLCNG
                     LLKHTRYPHVYALHAFLDRMGPFYPTIKCEM*"
     gene            215029..215388
                     /locus_tag="scnpilot_solids2_trim150_scaffold_59_prodigal-
                     single_234"
     CDS             215029..215388
                     /product="hypothetical protein"
                     /codon_start=1
                     /transl_table=11
                     /translation="MFRFLKEGPYTARVVVGDPTSVVRFLPNIQLAGYRRIQITLWPV
                     ELTRRNWYPWRKNQQVTGWMVKASIRKRPTVVKHLLTLDKNKAIDYAAYDVIRKDARA
                     RIEELKTLTSAPGPLAG*"
     gene            215519..217771
                     /locus_tag="scnpilot_solids2_trim150_scaffold_59_prodigal-
                     single_235"
     CDS             215519..217771
                     /product="Putative uncharacterized protein 007 n=1 Tax
                     =Pseudomonas phage PhiPA3 RepID=F8SJN8_9CAUD"
                     /codon_start=1
                     /transl_table=11
                     /translation="MILFKSDWQKVPYAIADFKTSNKTFVRLAQLYHSMGVENNVFHL
                     ALFNPDLQGLDPYATNLTQQQKIAIAYECCVNPWYFFREVVRVPPQSGPNPRPLEANR
                     GNIGLFWSFFNHIDAALIQPRQTGKSVSTDCLHTNVLYMSADNTTVTMITKDNDLRRK
                     NIERLKRIRNLLPPYLVSLSQDDADNQMEMTYKLRNNTLSTAVGQNSEEGANKVGRGS
                     TSPALHSDEGPFTSYINVILPAALAAGTAARNEARETGRPYGNIFTTTPGKLDTREGK
                     FMYDLIFGGAVWDERLAFDSKDEQELRERVLNNCAGIPGRKGIKRALFNITLSYKQLG
                     KTDEWLMEAISNVTGATPDMVERDFLNRWTSGSLRSPLSQELNDRIGKSVKTPDWIEF
                     SPQNYALNWFIPKHEVAQRMAEGKYVAGLDTSEAVGRDTIALVVLDVEDLSVVATGTY
                     NETNLIRFSHYLGEVLIRYPNITLIPERKSTGGMIVDYLILQLIAAGFDPFKRIFNSI
                     VDEAGSDKERFQELQRPLQLRTEEFYDTRKGSFGFKTNGDNRQLLYGTVLQNAAKNAA
                     GVVHSERLSSEIRGLVVKNDRIDHTASGHDDHVISWVLAHWLLVHGRNLSHYGIDVNR
                     VMCAITAFQEKEESPEEQYRRFEQNRLLDEVDELLERLQGESDTWVLAKLEGRLRALS
                     GRLVMDGEQSGVQTIDAAIAQARNTREKSRRMTSSQPRSSTTSGYRPLDNSFNNTIFG
                     RRDSGISEWH*"
                     /db_xref="UniRef100_F8SJN8"
                     /db_xref="F8SJN8_9CAUD"
     gene            complement(217820..219529)
                     /locus_tag="scnpilot_solids2_trim150_scaffold_59_prodigal-
                     single_236"
     CDS             complement(217820..219529)
                     /product="Virion structural protein n=1 Tax=Pseudomonas
                     phage PhiPA3 RepID=F8SJN9_9CAUD"
                     /codon_start=1
                     /transl_table=11
                     /translation="MPNSVLPPTVIVDPNRGYREWHIREIFDPGNASSTGQYVPNVDD
                     SVRDWTQGVLRVVSVDYTTGISILQKWIEPADPNQVDDNDILLGAGPGDQSESYRLFL
                     DQSVFPHTLSFNDRLHFYGTTVQSVKVFLGTDISEHGTVISQYYDSAGNLLGENIPVE
                     TVAVLQNGVVLPGEASASYNQAVKTPRVGHTTQNLPDGEVVTAVAYDSVGGATSTAKL
                     LIKNSAFIRQTDASLKYVADISLETPFLLSSDPHTIEYPINMPVDNLNLMGVVSYSDG
                     TKLRMPVDGTKFTIAGLRNYVATIQGQSVDLMLSYQLSPYESAYLDPTGPSGAIAVAY
                     KARTRESDGAYSVKLYAYPTWVDQLNGYRLEYFLYTMDRKQVYRVTNQVTLASNSAPF
                     DPLSYGIKQRINVGVNMPEVDPLFTAWRHTQPFEITLIRPGNQNTGDNWTVGFTAGQN
                     PAYGLNVKALSTFIDVGNSKLDISCGCNTLEEWLNTVYYPTQPLFDSRSEQAPLEPNF
                     FVVASENNRVELPITSWNTVINVERAPAEGKLVYIEFLRKMSDNDLQLAVAGLITHQQ
                     SGV*"
                     /db_xref="UniRef100_F8SJN9"
                     /db_xref="F8SJN9_9CAUD"
     gene            complement(219590..222172)
                     /locus_tag="scnpilot_solids2_trim150_scaffold_59_prodigal-
                     single_237"
     CDS             complement(219590..222172)
                     /product="PHIKZ027 n=2 Tax=Viruses RepID=Q8SDD5_BPDPK"
                     /codon_start=1
                     /transl_table=11
                     /translation="MNDFLVDHAIRNVWCNPKQDLQVIYKPQRISPLRGVRTSFNHQW
                     STIRLPTTTDVYHIFQIGQYAPYLLGLGAGLEQWTAINTLMESQKLLAQLYTADGRQF
                     SRGESFILVTSNKDVLIAMREQRRIADLRSVDIFVRLYSNAYFSSDRAQSTTNGILCR
                     STKVTSAEQALDFQRDFLDARDHKPGATWLFVNGLQKDDYRPSDVVVGDYVEYVNDSS
                     VKAVKTFAIANLDTFDSVLDLKRKFLLHYSGDQVDGIGIDYRDDIDVYLTKVKSNGRF
                     SGVYYHKNNTDALRQVTHRDYAVVVDYITAYQQAQSAAGWGSIQDLTLTLYIRRSGYQ
                     RPLVFEDHRIQELYKLSETDRYRALVGLDSTVTSWRAEELENSDYVKVMDARQRYITN
                     DLVRDAYGYNAMAKLIGDTPQYVGNDAGRPVVKLPYGLWSNSTAFEYDANGVLINSYV
                     HTAGAEYTPFNANGVLVETLVGRGGKKLDMVFQKQDTPIDPAFSYRYYVTMIDHGVPL
                     QDKWVDVTGDATKYEIVDGKVHWLVDFASHVVCVKSDQYFLNYSLSLTPTNGLVRFSV
                     SATTTWVDQTQDSVLIIPPGKLDLWLNNRALIENLDYFVQWPEIVLTNKAYLNPLNKQ
                     TLVVRATGFCQSDLTREPVKEVGFVRWGKLSRNSRYDLRDDRVIRLVADGRVFHRDQA
                     HFVENDPSVWMDAIPNGAPYLLDDLVVPLRQVVDGDTYTLRDHSQAIDQVISDYLTLK
                     LPEDVPETPDPIEDLYAIYSPFTAAIMYDLVNGVLSTEGFRGQYSDLDVKNYLTSYEW
                     LLVYEPTRHAVDLTHVAVHPHDRTTVVELDAYQYFLLNRAIKVFLEDKVDITRFVRIK
                     DSYI*"
                     /db_xref="UniRef100_Q8SDD5"
                     /db_xref="A0A0A8J960_9CAUD"
                     /db_xref="Q8SDD5_BPDPK"
     gene            complement(222165..223103)
                     /locus_tag="scnpilot_solids2_trim150_scaffold_59_prodigal-
                     single_238"
     CDS             complement(222165..223103)
                     /product="Uncharacterized protein n=1 Tax=uncultured
                     bacterium RepID=K1XQD7_9BACT"
                     /codon_start=1
                     /transl_table=11
                     /translation="MFLTPYQTTACSPYDTKSIRAALQRSFVHGDLKLAKTLKDTTVK
                     GVYVLPPYVKDISPFTMPLDVETPEGVLIALDTRGVTKSVGDGEQFKIVAPSEYEGAV
                     LRGALTRAWIAGGANDMRRWNDIAARVFLRLLTETLVRRLNLSPAEQQAVYVTTGLFY
                     YSNFANYDDVTSGGFLTGSERELVVVGTARLTKISPQTVSDLLGTQVPVIKGLDGYCD
                     ALRQIVKSPRLEKVDAAFVITLMGGYWYGGNARLVMAVALEYPPVWYALMYQALNDRS
                     YHGSQLAKMANVEDRQNAGVKFSRDVLSYLELLGDE*"
                     /db_xref="UniRef100_K1XQD7"
                     /db_xref="K1XQD7_9BACT"
     gene            223338..225449
                     /locus_tag="scnpilot_solids2_trim150_scaffold_59_prodigal-
                     single_239"
     CDS             223338..225449
                     /product="Tail sheath n=1 Tax=uncultured bacterium RepID
                     =K1XCA1_9BACT"
                     /codon_start=1
                     /transl_table=11
                     /translation="MSNITSAAPNLILQGIKDVSRRAPVREAEQVPTHLPHVFLFAEK
                     GPLEPTLAVGGGFQTLYGAKTLNPRYGYYNHQSELTSIVNGKGNACFVQRVLPLDAGP
                     KSRILLSLDIVEDQIQQYQRNPDGSYQLDQDGNKIAVVGANAKIAGTRAKWVLNDLGA
                     GAGDPFGEVASKAGSLTSASEAQSTSYPILEFEANFFGAYGNNLGVRLTAPTSLSSAP
                     VNTDLISAVKSYIYRLALVSRTDASSTVNVTETLSGDQSIDFTFKTGAVDPVTDTEIA
                     LDDQFLASYQDTDSQGVTPVYGPFGRVKVYQDNLETILTLVGGLEAPLGLLHEATMDA
                     TSEWLHVVNLVNGTDEFGVPYYSFELEGPANGGIRFSDSTAVWATGGSDGTMNFETFD
                     TLVANVMSNYDTSPFDLVDDAKYPFSFYYDSGFSLDTKLALLSPLGFRKDVAVILSTQ
                     DASQPLNSGSQESSIAISLKNAARLYPESEINGTMVCRALVIGHAGELLNSKYKGVGS
                     YKHLPFTLEFASKAADYMGAGTGIWNAAAAFDMPSNNQLTLFKNSNITLKSVSARIND
                     WKNGLVWAQNYDMRSVFWPAIQTVYDDDTSVLNSFFNMAIAVDLEKVAQRVYRDLVGI
                     SGKMTKAQFIMRSNQLISDRVEGRYDGRVTVQPDTYFTAADEQRGYSWRTDIHMYGES
                     MRTVGTYTVVAHRSSDLELTA*"
                     /db_xref="UniRef100_K1XCA1"
                     /db_xref="K1XCA1_9BACT"
     gene            225500..226378
                     /locus_tag="scnpilot_solids2_trim150_scaffold_59_prodigal-
                     single_240"
     CDS             225500..226378
                     /product="Major virion structural protein n=1 Tax
                     =uncultured bacterium RepID=K2CA78_9BACT"
                     /codon_start=1
                     /transl_table=11
                     /translation="MSNTRLQNTILGGQAYGQYSEAPMVNLQIGGQNGPVTDFSGIEA
                     NSAYVRRNIICQLVRAPRGFRDLANPEVWEQTLKSLVELHIKSIEGLQSTLTVEHVEN
                     PVGGAGEMQQDISNVTRARSTPTFVWTEKYGAPVRAFLDGWVQMLMMDPISKAPGIIA
                     TGRRPSDLLPDYTGATMLFFEPDPTFTKVTNGKAWLCTNMRPNNQVAENTGRRDLTQG
                     GESQDYSVEFTALTQVGLRVTAFAQSRLTAMSLNGMNPNLQNAFTSEIDPYVRDSMNG
                     YTEQLRKVATSGNTMP*"
                     /db_xref="UniRef100_K2CA78"
                     /db_xref="W8D0G9_9CAUD"
                     /db_xref="K2CA78_9BACT"
     gene            complement(226617..226832)
                     /locus_tag="scnpilot_solids2_trim150_scaffold_59_prodigal-
                     single_241"
     CDS             complement(226617..226832)
                     /product="hypothetical protein"
                     /codon_start=1
                     /transl_table=11
                     /translation="MSDGSLPNPWFDITQYSPEELSAILQAAGSFIRHYQAGEAKGGS
                     VSWEDLDGVYQYLVEKVPRLKEAMPPF*"
     gene            complement(226825..227466)
                     /locus_tag="scnpilot_solids2_trim150_scaffold_59_prodigal-
                     single_242"
     CDS             complement(226825..227466)
                     /product="hypothetical protein"
                     /codon_start=1
                     /transl_table=11
                     /translation="MTIVCWDGVSLAADRQRTKRDAAGERRVISLEATKILHLKGSKA
                     LFASEPIYALGRAGNVGVTKRLIEAVSHGKDLAKPSDALQKRLRDYVGSKESRGSLLL
                     LSETHTFVVRFSTARGIHHRVFDRRTPVAIGQGSLTATWMLVALRLPAELAVYGMHLY
                     TPAVGGGVLVAKGTKLRSVDWDQPFSFTTISPQAIAAKAFRLNVFQHLEQCHE*"
     gene            complement(227466..227663)
                     /locus_tag="scnpilot_solids2_trim150_scaffold_59_prodigal-
                     single_243"
     CDS             complement(227466..227663)
                     /product="hypothetical protein"
                     /codon_start=1
                     /transl_table=11
                     /translation="MNADEAQEEVELAISPLDEPPKPLGIDPDFTPGTFESFSDDIKQ
                     YLQRRHPLQLAVIRPLTTESD*"
     gene            complement(227653..228117)
                     /locus_tag="scnpilot_solids2_trim150_scaffold_59_prodigal-
                     single_244"
     CDS             complement(227653..228117)
                     /product="hypothetical protein"
                     /codon_start=1
                     /transl_table=11
                     /translation="VIHLAAAPFAQKVFALVNLSWFSKRAKKTSTLPAPLPTQQPITD
                     QRYFIENELSELAYKLGMHLEELESYQLLRQAVENPEKAHFITLSGPGFEEYVLPDNL
                     TQMVVWVRTPQLPEDFRATLVHFVMTFDDLEGHVRSLSHARWEQLRVWIHER*"
     gene            complement(228114..228290)
                     /locus_tag="scnpilot_solids2_trim150_scaffold_59_prodigal-
                     single_245"
     CDS             complement(228114..228290)
                     /product="hypothetical protein"
                     /codon_start=1
                     /transl_table=11
                     /translation="MDTDLDSPVIQLENDRLLTRFVMTDSKFFRLYGTKSTKEALLPD
                     QEQLISFQQTGGLP*"
     gene            complement(228280..228699)
                     /locus_tag="scnpilot_solids2_trim150_scaffold_59_prodigal-
                     single_246"
     CDS             complement(228280..228699)
                     /product="Uncharacterized protein n=1 Tax=Halocynthia
                     phage JM-2012 RepID=I1VXC7_9CAUD"
                     /codon_start=1
                     /transl_table=11
                     /translation="LKIATIQVSKWRLAKDRGFRLMDTTVKSGYSLFSPTWDLVLGVK
                     QGSITEDEYARQYRDLLIHSWRSQRQKWMDFLNDNEEYYALACYCRYRNEDGSVKFCH
                     RHLLVKFLEKLCSQLKLPFEYYGELTDEISKEDSHGH*"
                     /db_xref="UniRef100_I1VXC7"
                     /db_xref="I1VXC7_9CAUD"
     gene            complement(228969..229475)
                     /locus_tag="scnpilot_solids2_trim150_scaffold_59_prodigal-
                     single_247"
     CDS             complement(228969..229475)
                     /product="hypothetical protein"
                     /codon_start=1
                     /transl_table=11
                     /translation="MAEVIEKKAAAEKATPMVSEAVNALGKVFAKSLKVVKREGDARE
                     LDVEIEGDLAADNLPDDVSVASIKRHEKVRSEMVAAGVRALTEVGLPALKKNKDAEKV
                     HMSFKFGNDKIDLALEREREFNDGQGGKLKKYGYVSLGYTATGATNAGEFKKARQMAA
                     SEAEKLFG*"
     gene            complement(229636..230034)
                     /locus_tag="scnpilot_solids2_trim150_scaffold_59_prodigal-
                     single_248"
     CDS             complement(229636..230034)
                     /product="hypothetical protein"
                     /codon_start=1
                     /transl_table=11
                     /translation="MGIVTRQELTQLIQDFETRIVFTATPARIQKCLQNYVDSMRTDL
                     TQHAGTPSLQLRSMARVLRHYLDTPTTKYALQDVPCALWIACTTQDATQAIKKARNKD
                     FYRLFPNDPAAAANGMGSKRGESAPLQAVG*"
     gene            complement(230218..231012)
                     /locus_tag="scnpilot_solids2_trim150_scaffold_59_prodigal-
                     single_249"
     CDS             complement(230218..231012)
                     /product="Virion structural protein n=1 Tax=uncultured
                     bacterium RepID=K1XQI3_9BACT"
                     /codon_start=1
                     /transl_table=11
                     /translation="MNGFSLSCTALVGTNKAGTLKCDADGYYQMVLGALDVYNSGGAF
                     YPEASARHLFAQSSSLMRRIASGNLRGECGHPRPQPGWSMDDFVNRVRDIYEPNVCMH
                     IRKVTVDYSTYRNAQGQPIITIIGEVKPSGPMGPALKESIENRHEDVCFSVRSLTNDV
                     YRNGRVEKNFRMIVTWDYVNEPGLAQAHKWNAPSLETFKELPDAPVSTEVLVDRLILP
                     GQLYAMQQRSVASGVSLESDHSVSLEEFVEAVSVLDDQPKPPSAKW*"
                     /db_xref="UniRef100_K1XQI3"
                     /db_xref="K1XQI3_9BACT"
     gene            complement(231022..231747)
                     /locus_tag="scnpilot_solids2_trim150_scaffold_59_prodigal-
                     single_250"
     CDS             complement(231022..231747)
                     /product="Uncharacterized protein n=1 Tax=uncultured
                     bacterium RepID=K1WY89_9BACT"
                     /codon_start=1
                     /transl_table=11
                     /translation="MDASRWTRDAGKVTSALVSQADGAVLTKRPLKIYIPERYTEKQL
                     AEIGSDVFTVGIFAMVVDDTFYSVCKVNAMMRLKPTTIASVKFEGESYLEFSFDPGSV
                     VIATKDLLKDDTLVYYVFNYFMSNGKVPWFLGYEDMATLFDTADKHAGVGLERSHSIL
                     EMFAAAIARNPQKRTQYWRHALDNGDTYEYPTPDFIPMRNITLGATNTTSRLMGSYWA
                     DGLTSALANPSTKLERVEQLLRS*"
                     /db_xref="UniRef100_K1WY89"
                     /db_xref="K1WY89_9BACT"
     gene            complement(231754..233187)
                     /locus_tag="scnpilot_solids2_trim150_scaffold_59_prodigal-
                     single_251"
     CDS             complement(231754..233187)
                     /product="hypothetical protein"
                     /codon_start=1
                     /transl_table=11
                     /translation="MSLSQTSVAMATIVSQTLAAKGLELKPVNETPLQELVELSTTQV
                     KLNDSMVVGNGVLEPQDFTAALLAGANDAPQEGQESDHSIRMRESASLLARVLNNTLD
                     LAQNTVTPMIQRVFDKIGETIDSKLQAAGCPLELVQQRPDPIFNSVYLVESVARYKQQ
                     PRQVPLRSLGLEIGDVNARLTTGHQGMDEQLAGFVERHGQDFVTSVWNQLFNSAPASS
                     MDVFGRTSQADEAVLAYFYAAKALQEVPAGLDLELSAWRQYCSSLLAAAGATICAYLD
                     ERVLAQKFGQLVLAWPSEPEPLGKIVVDGDKYQNWLAQGGAPELIFATAYGDRKFDPQ
                     TMLDRAEKLRVEWDRTMSLYTTTINYKRFDALVEGLRSALSTEINALPENQLSSTREI
                     AHTRLREIAHAAKLGDLQNLWAFVRHAVCATLFSQTDIESLLLAIDEQGKSRPETPTR
                     ELALYATIEIVAKWLFDQLTVDTHRTR*"
     gene            complement(233191..233406)
                     /locus_tag="scnpilot_solids2_trim150_scaffold_59_prodigal-
                     single_252"
     CDS             complement(233191..233406)
                     /product="hypothetical protein"
                     /codon_start=1
                     /transl_table=11
                     /translation="MTNDILQKALQRSNVPALANALELGAEAIEQVAGNAITNTVEGQ
                     ALQPAFLHSAIAARLQSLINNYIQTGA*"
     gene            complement(233540..234478)
                     /locus_tag="scnpilot_solids2_trim150_scaffold_59_prodigal-
                     single_253"
     CDS             complement(233540..234478)
                     /product="Uncharacterized protein n=1 Tax=uncultured
                     bacterium RepID=K1YBC4_9BACT"
                     /codon_start=1
                     /transl_table=11
                     /translation="VTYEDGTTKAVSLGRRFGKAAGLVLPHEMATELKEGQSFKAGDI
                     LSYNALYFQPDILTPGQVVWKAGVLVTTAILESPDTLEDSSVISAETAKLLETQITYV
                     RDIVVGFKQTIHDLVQEGESVEIDSILCMIEDAVTAENHLFDDQSVDLLRLLSANAPR
                     AKHKGIVEKVEVYYHGDLDDMSPSLAEIANASDRERKRAARALQAKALTGKVDASTRI
                     QSKPLTADNLLIRVYITSDVAASAGDKGVFANQMKSVFGRVMSGVNETASGIPLGAIF
                     SYTSISNRIVRSPELIGVSSTLLKLISQRVVKAYKG*"
                     /db_xref="UniRef100_K1YBC4"
                     /db_xref="K1YBC4_9BACT"
     gene            complement(235005..238508)
                     /locus_tag="scnpilot_solids2_trim150_scaffold_59_prodigal-
                     single_254"
     CDS             complement(235005..238508)
                     /product="Putative RNA polymerase beta subunit n=1 Tax
                     =Pseudomonas phage PhiPA3 RepID=F8SJ54_9CAUD"
                     /codon_start=1
                     /transl_table=11
                     /translation="MAYSRFSPVLKAYGMMPDKTSLQWSLLPTTPERFPPAQAEHTPE
                     PLEDALLTFTGEGTGSQVSLEGMPLYTPYFRRYGVLRAVQLAVPRINTLETLELPKET
                     ILHYMAEDETEMGLSQSAPILHNNTRVVFTEHQLILADQLGNPRKLPLPAMSMIRDYH
                     RQNRRTRNLLRPETAMRDVNTIVVENYAILSHLYRYPTNYFRGYYKWWNLQATLWENA
                     GRLGREYPRRNQFLQCRLPTLLPTLAQLRRGENGMTRNLLAAFTQSESLFILEIWKWL
                     GLKRETSVLSKAAPEDLAQMNLIFIEKDRWLVLNLGLLDKWRKRPEPEAGWEDHAGVL
                     DTLILQKRFLRLLMTLLEVRTVVDSEEAADIPVEDDGSEHAESAVSTKAQTAPPAAAI
                     DTIAKQTPTPTQPDSVQPESTVVVTAKAEPVKLTIPTENGKTTKVKLTANLNLDKLPD
                     ALVEETPENIRLIDQAITKDLEALDHLMAKYETEVSEGQEVAPASTVAGDVTTMLKYK
                     PEERSLQSSVMHRVDQQADAGLISGAEYRRMQALSAAFQRLPNPFGQGVLSDMTVIQP
                     EELALATETIAPDMGLVPDKTMLKSVVDEFDTKYLDKVYRKDLVRMVLGLQHAGIAVT
                     GFSMDEYQDALNHYEKYTLQLTPVVGKVSTVYFKLPKIEDDGTYSDNGSKYRLRKQRI
                     DVPLRKLSPSRVALTSYYGKVFVNRSEKQVNNYAGWLTNQVAATAIDDSNDRITQALL
                     ADVSDSELKVPRLYAIMSSRFRSFRVSYDKAQYDFFFDYHARENYFGKDKVQAVEKNG
                     LVVVGRKNGQLLVMDDSDSLYEVQGLELINTGTTLEEILGIVGKAPVEMAEIRIFGKQ
                     IPVGLFLAYELGLTELFRLMGVKPRRVPTGNRSYVNDDELVLRFEDELWIFPRDRSAR
                     TMILSGLTAFESVTRNYSSHLFDRKDIYFNVLEQARIGVRYLREMDLMRDLFIDPITE
                     DILKEMGEPIDFIALTIRACQLLESDWSPAETDMAYMRIKGYERMAGAVYSELVKAVR
                     LQRARGSAANAPIDLHPDAVWIGIQLDPVKKAVEESNPVHNVREREEVTYSGVGGRSS
                     RSMVGRTRVFHPNDMGVISESTKDSADVAITTFMPANPTLTSVRGIARRFDPKKDGIT
                     SVMSTPALLAPGADRDDPKRV*"
                     /db_xref="UniRef100_F8SJ54"
                     /db_xref="A0A0A8J846_9CAUD"
                     /db_xref="F8SJ54_9CAUD"
     gene            complement(238542..239813)
                     /locus_tag="scnpilot_solids2_trim150_scaffold_59_prodigal-
                     single_255"
     CDS             complement(238542..239813)
                     /product="hypothetical protein"
                     /codon_start=1
                     /transl_table=11
                     /translation="MKRDLIEEELHVTLESVEQLKNQQESVLVEQPSLEGYQEADYLE
                     LRKLQELTETVSQEAIGKQEVKDVLSTIGRAGIAAGVGFLKAVATIHRWIDSTHLVRV
                     RQLRQQAESIDKEHGEHDKGRMERARLAVSLSVGGEFPADFDTYAKGMIEFSQRATSG
                     PIGQLAAMNHEIAKRLEAKRWMGLDAFNNEVSELTRIIGSQKLPMELYPLKDFQRLFP
                     GNRSMFSAVKPRIPRRAPPLPNAAARKVYEAVTTTTIGINRRPDVVSGKADPILHILT
                     VPEALELIRSAESILKEAQRVNQVARSFGHDKVPSTLSMMLSGLYHGVKRQLDDMRPI
                     QSTGFDVIEGVHQGGATVRHSNVIQNRPERDAKDEAENDQRSLLGIWVSRYLKMSLVD
                     HHAQCQSLMLLLIGVARAYLDYAEESLNYYS*"
     gene            complement(240357..241346)
                     /locus_tag="scnpilot_solids2_trim150_scaffold_59_prodigal-
                     single_256"
     CDS             complement(240357..241346)
                     /product="Putative endonuclease n=1 Tax=Pseudomonas phage
                     PhiPA3 RepID=F8SJ53_9CAUD"
                     /codon_start=1
                     /transl_table=11
                     /translation="MSSMKSCESVRRLPFIRQEINVTIDGDLTDASRQPLSLEQFNQI
                     TGLDVDDLNVVVAVTFQKVNVAPFFWKFLKALKTVEDVSTPESLTIGLKVPVESVEYP
                     GFFIIPYFGNYLITPDGWLIKKSTGQTIQASQGPLGYYTFRMTDDSGHCQNQLRHRIL
                     CYAFKSYPADVSDLDVNHIDGVPGNDGLENLEWTTRSGNMLHAYDHGLRSDNKPVQVR
                     DIEAKRTLIFGSYSAAARFLGVTETTISNRVKSLGYRSFSGYQFRSHPSDEPWPEVGE
                     EGGKYLVEFPDGNSKKCGCDEAARLAGTTRTSLLRLLREGRTQGTTLNKVIRL*"
                     /db_xref="UniRef100_F8SJ53"
                     /db_xref="F8SJ53_9CAUD"
                     /db_xref="bcoa:BF29_2624"
     gene            complement(241415..242881)
                     /locus_tag="scnpilot_solids2_trim150_scaffold_59_prodigal-
                     single_257"
     CDS             complement(241415..242881)
                     /product="Hypothetical RNA polymerase beta' subunit n=1
                     Tax=Pseudomonas phage 201phi2-1 RepID=B3FJD6_9CAUD"
                     /codon_start=1
                     /transl_table=11
                     /translation="MSNLDLPFNVEIYEPTPDMLRLLKPVTSTDYYENTKGDLDEDGL
                     FSISIFGRIGEDARDKRFSFIDIKTEIFHPVIYQRLVRLKKLYEGILTSERYAKWDPE
                     LHDFVAANELEGETGFAFFVNHWRDIHFTRNKSDVREMRADVIEKYRDRALTSKILVI
                     PAGLRDLEVDEDGRTNVHAINALYRKLLAFSRVLPDHDGVKNDPTHNRARQLLQRCFN
                     DIYEMIEKMLAGKEGFVQAKWGARNVQNSTRNVITALDTSAAELGAINAPKFTDTIVG
                     LWQLSKAVLPITIHALRTGYLSQAFAFGDRTARLVDKDTLEAEIVDVTAESYDKWNTV
                     EGLEKVVASYKELTLRSRPVEIDGRYLALIYAPPGKAVFRVFSDIRDLPRELNRQHVR
                     PINLMELLYLSGYHVWNQQVGTVTRYPVTEIGSCYPTSVYVKTTIVGEVRKELGEDWR
                     PIAQDDSYTAPEFPTYNPLAYQDSLVVPGVRLAGLGAD*"
                     /db_xref="UniRef100_B3FJD6"
                     /db_xref="W6ARC6_9CAUD"
                     /db_xref="B3FJD6_9CAUD"
     gene            242953..250530
                     /locus_tag="scnpilot_solids2_trim150_scaffold_59_prodigal-
                     single_258"
     CDS             242953..250530
                     /product="Putative structural lysozyme n=1 Tax=Pseudomonas
                     phage OBP RepID=G9I9K9_9CAUD"
                     /codon_start=1
                     /transl_table=11
                     /translation="MPTKKLDDFEWDESLDYDFDDPYSGSSKQKSKHGVIQKVAVNFT
                     QGATDALKTPSTLRNIAKAMLPKGYGKAFDLHDQVSRQAQELYHIAQDEIRPSIPVLK
                     NLTQRNLPKARKYLPKGVADKLEAFSQPSSGNGPKGNPEEEDIRRQMAEVFGVQMEAD
                     ARQNAENKFERALQHAQSTGLSKQQVRSLNVMQQGIMRLVNYQDDVTNRYQRRSLELQ
                     TRHYLVARDSLRLQAETAKRQQAQFDALVNNTAMPDIAKQTLRHSAKQVFRNKLMNNL
                     QNTAGKWAGNYIGGLGKRAGEQLKDVMGGASSALDMIGADGSPIPFQEMLFQMLGQTA
                     AEKGGQFLGKKAAPWLTKLFPKLAEKGGVLEYGIGSLPQLLNRYAKSATTRGGLLGSL
                     EDMFKSTLGQYKMNTVVGQNGISQLDKPATFDALTRRSIIEIIPGFLSRIEHNTAMVF
                     DPKAQRQVYNHDRREFSTVKTAGNDALNASFTKDSRARIKQSINDFVDDVIGKRPISD
                     STRKAFIRQLLLDSGNAEPFDPRRYSDPASNTPELDGKAKLELGQIFQTQGRTAEGKL
                     DFDWMSKRAETLQGIDFGGAAPIGGASAYRSAGQRELFKSQGLIYTKDGKDHLDISKI
                     LDLVENADVGDIKQKKTSAGERTRAELNAKVAGIVQSAKDLYVQGGTKAVLSAGRLKA
                     GGYVDAVTGAVIKKWTDIRGPVKDLVSGDIVIDVDQLSMGLVDGKGKSITFNLRSATK
                     KASDFAQDLGNQARTRGQKVADDVREVLNGRGEVLLSAVKLKLGKYRDALTQRPIYKP
                     EDIAGPVIDEDGRTVITASDIPTLKDSKGNKLTEAVSKMRANAASVASGGSTPPPLPP
                     QNGPTASAVGGDGVSNMFNPDQPAANDSELVRLNSEQVELLKAIAQILAAQGPGGGGH
                     YPKGFLDSIAIGGIKAGWSITKAVGRGTKWWTGKVFGGIGSAVSGVGHGIGAVGQGAA
                     YRIGNLVRGIKDIYIQGKRKPAMTAEKLKLGHYQDVNTKKKIQRWSDVTGPVVDLKTG
                     ETVVDQADFDAGLYSKGATGLVRLAKKSIMGLGSAVVSFYGGLATLPFKIASAGLKGL
                     GSTLKWATNKQVDVYVKGESSPRLYATKMKQGKYYNAGPKKTGREVKTYEDIYGEIRE
                     LQRGSDKALPDDKVVLYEEEITNPGLSNRWGMSLRTPLSRLIGAVGGAAVGLVKGAGA
                     LFKGALKGYGKLFGGMLGLGGGLIGAPFKFLGALLNPFEKHGAKQVELLQSIFKVLDE
                     RLAPKKARKGSWQEAAEAREEKKKEEATGEAIAARERKWGIGGALGWLGKKAGGLFGL
                     GKKHEEEENDEDDEDDGSVLDDVGDAAMTADSIGSWRERRRRKKAAKQRLKARKGKLP
                     RGRGRLGRLARLFRRGKGAVEGVEEAAGAAAKASKVAKGASFLSKLGRFKPRGASIGG
                     VVGGLATGAALSYGGSKASEWLGEDSTTGKVLNVAGNVGAASMVSGALGGPTLGALAA
                     PVLSGIGTAAAGIIGAPLFVPLAIVGAAVAAAGALAYYGFKQYKYGKLTPIRRFRYLQ
                     YGVAPGDAGNNKKIFGLEEALLDHVIEKNGGLDFSEKSISGGKALKMADVFKLMGLDD
                     GWFSNKSDERSAFIVWFNRRFKPVFLKWVGALKGLEPTMALLDADEKLKQDKQAQLVK
                     AAWGVDRNIYAITASPFPGTPSVTDVGQIEDAYNLALKETTKTDSERKADKWWNRARA
                     VASVIPGAGLAMSFLTNKADEKDAKLKATEETMQKAEQNAGASFLSTSGKIKNTKNVD
                     ALLASPLSKLGKISALTALRFRAYGLSDLDQDRVRCLAALEALVFKKIQIADNGTPHL
                     PVSDELVYLAVCGLFGLLPNSPQDRARFMGWYGHRFLPVCLAYVKAVRSIDKTADLQM
                     PEKSLKADKLLLIAQSVLNTKDDDGKSTWFWTRSPWSVSERLNSDSETISGSLAVLKA
                     SADKKVIDEDKTPGSDANKRKDKGLVSSMMDKMKDQARKARDFLLGTERDRTWLGKAV
                     DGIGGAASNIGRRIAGGVQATIDNSREAVDRFGRGDIRGGFGATGQALTAQSRYMFGQ
                     GAPKEPKLVGSAKDRERVLIQEAIKAGITDPTELAMLLGQVAEESGSFAHLIENLNYR
                     PEVARRIWPNRFPTLDFAKQILAQGPVAFADFIYNGRMGNTVTGDGYKYRGRGLMQLT
                     GKANYKAFARDTGIDVVDNPDLVATDPRVAALSAIHYWKTRVKGKANPSDLEGVTRLI
                     NGGLTNLEQRRSYVNGYLKKFQGKSMDEILASYGGGSVPAAPGSPTAKTVAPPVTTTT
                     TANGTQGGVQPAAKAAGAAPMPATNGSPAPVVPSQADENLAYMAPDGSGVATNSLATG
                     GGSAAMMANGGLSPSTTGPTTATATPAPSIDSVRTLDVAARTSTADDTTRAQIAALEK
                     ARKDAETRLTEVQSQWQSKNDQSKMALVGDILKKSLETQQSIAKNTADTYTAVRDLIK
                     QLASSQAPAPASSDNVTTTRSPSSRPVQQRRDQLPVSVAFSRNND*"
                     /db_xref="UniRef100_G9I9K9"
                     /db_xref="W6ARR1_9CAUD"
                     /db_xref="ppse:BN5_2590"
                     /db_xref="G9I9K9_9CAUD"
     gene            250603..>250749
                     /locus_tag="scnpilot_solids2_trim150_scaffold_59_prodigal-
                     single_259"
     CDS             250603..>250749
                     /product="hypothetical protein"
                     /codon_start=1
                     /transl_table=11
                     /translation="MSIRIKDTVWIQQSFILPQSALDAVDKRRRILTNAAYKFTDTTL
                     GGNFA"
ORIGIN      
        1 ACTTACGATG ACGACAATGC GTTCACGGAT TACCTTGCAG TGTTAGGTGG TCTGAGCTGG
       61 CAAGATATGT CCTATGCAAA CCGTCGTTGG CGTCTGGCAC GTTACCGACA GATGCAAGCC
      121 TGGACGAGTT GGAAATCGCC GGCACGTGTC GCGGCTTGGG CAGGCGACAC GACACTGGGT
      181 CGTTTCATCA ACAGTATTTC CGTGGAAACC GATCGTACGG ACTAAGTGTT ATCGTATGGA
      241 TTTACGTCTC CCGCCTTAGC GTCTTAAACC CTCGGACTAC CGAGCTTGAG GGTAAAGTCC
      301 TGCATAAGGG ACACACGAAT CCACCCAACG GCAAAAGCCC CTCCCAGACG GGAGGGGCTT
      361 TTGTTATGCC GTTTGGGCAG TCAGAGGTAC CAGAGGATAG TACGTTTGCA GTTCCTGCAG
      421 GAGGTCCTGT GATATCCCAT AGGTCGGACC GATCAGGACC GGTATCTGTA ACGTCTCGTC
      481 TCGTAACATC AGCGTCTTGG CATCATCCGA GAGTTGACTA AACGCTGTCA AATTGTCCAC
      541 TGCAGTAGAA CCACGTATCA CCGATCCCCA CGTGGGACTA AACCTTACCA GAACCGCTAG
      601 CAAAGCCGTC AGCTCCGCGT CGTACTGAGC GCTGGACGTG TTTGTGGGAA GTTTATAATT
      661 CTGCAAGAGT CGAGGAACGG CATCGGGTAC CTGAGAGAGA TATCCGTTCA CCCCCACGTT
      721 ATCAAGCATG AGCAAAATCG CGTCAAGATC AGAGTACTCA ATGGCTACCA ACAAATTGGC
      781 ATACAAGGCA TTGTAAGCGA CTTCCGAGTC CTTCGCATTC GCCACCAAGG TTTCTACCGT
      841 ACCCGGGACA CCTAAAGCGA TCGCCTCCCG CATCGTACCC GAAAGCAAAG CTGACTCACT
      901 TCCCACGTCG AAGAAATTCG ACACGGGACT ATTGGTAGTG ACTTGATTCA CCATCGAGTA
      961 AACGTCACGA GCGTCCTGGA TATTGTCGGT TCGGAAACTC CGTCGATCTT CCCCTAAATA
     1021 CGCTACCGCG ACGTTGAAGA TATCGTCCGA TAGTCCCTGA CCGTTAGAGA ATGTACTACG
     1081 GAGACGGTTC GAAAGGTTAT TAACGATACC AGAACGACCA CCCAAACTAT TGACGATACG
     1141 ATCGGCCAAC GACGTCTTAC TGATGGACCA CCCCGTATTA CCACCACTCG CCATCCCTAC
     1201 GAGATCCGTG AGCAATCCAG GGGATCGCCG AAGGTCGCTG AAGGCGTCAC TAGCGAACGC
     1261 GGAAACCTTG GATCCGACAT CATTCAAAAT ACCTTGATCA CTGACACCGT AAACGTCGGT
     1321 GACTAAGGTA TTGTCTTCCG GACCGGTGGT TAAGAAACCT GGCGCAATGC GAGCAGCCGA
     1381 GAGATTCCTA CCGGCGGAAT CGGATAACCG TGAGAGGGTG TTGCCCAGCA AACTACCCAC
     1441 TGACGAACTT AACGACCCAC TCAGTCGGGA CGTTGCAGCT TGAGAGATCG TAGAGATCTC
     1501 GCCCGTCGAA AGATTCCGGA CGACTTTAGA ACCTACACTA CCGAGTTTCG AAAGACCCGA
     1561 CCCGACGCTG GAGGAAAGTT TTCCTCCAAA AGCGGTATTG AGTTTATCTG ATGCCGACCG
     1621 TGCACTCTGA ACCGCTTGAT TGATGGCGCT CCCGTTTAAC GTATTGGAGG TACCCATTGA
     1681 GCTTTCGACT CGTTGAGTCG AGTACTGGAG ATTCTCAAAA TAATTGGTTT GGCGTTGCGA
     1741 CGACGCATTG CTTTCTTGGG ATACGACGCT AGACATCAGT CCGCTCACGT CATAACCGGA
     1801 ACGAGGATCG TTTGCCATCA CTGGAGTCTC CTAAAGGGTT TCATAGGCTA GAGCCCTTCT
     1861 CAAACGACAA AAGAAAAAAA GAAGATAACT GCCAGTACGG AGTCCTAGGA CTCCGTACTG
     1921 GCTTGTTTCA ATCGTCTCGT GGACCAAACG GTTCCATGTC TTCAGGGATG GGGTTCTCCA
     1981 CTTCTTCCCG TACCCCGTGC TCACTGGCAC GACTACCATC GGCTAAAAGC AGAGGTTGGC
     2041 CAGCTTGGAG TTCCTCGCGG ATAGTTTCCA AACACTCCAC CTGCCAGTGG TGTTTGATTT
     2101 GGTCACGAAT CACGGGAGGA TTGGTACCGT AGACGAAATA GTGTCGAAAC GGTAACGTTG
     2161 ACTTCTTGAC GGCTTCACGC AGTTTCGGAT TTTGTGCAAT CTTCAACTTG ATGGCGTCGC
     2221 GAATGTGTTG CTCAAACACC GCTGTATCCA TGCGTTCAGG TAATAGACGA ATCCCGGCGG
     2281 TTTTAGCCGA CGCTCCGTAG AGCCGACGCA GATGCTCGTG TTTCATACCC GTGGAAAGCC
     2341 AATACCAGAA AGCTTCCACG GAAGCGAAGA AACCGAACTG AGGATGACGA AACGGTTTGT
     2401 GCGCGAAATT ACTCAGAGCT TGACCGAGCG GGGTCTTGCC CTTTGAATAC AGATTGATGT
     2461 GATCAATTCC GTCCAGTTTC GGATCAGGTT TCTCATGCGG TTGTAACGGT CGATTTTCCA
     2521 TACGTTTGTC TTTTGGAGCG CAAGGGATAA CCCTTACGAA GGAAAGGGGT GAGAAGCCCC
     2581 TCCAGAGCCT CTCAGACGAT GTCGCGACTC GGTGGGGCGG GAATGTACGT ACCTGAGTCC
     2641 CGAGCGGCTT GTACGGCCTC CTGGACGCGT TGTTGGCGTT CTTCCGCCGT GAGGGTCTGG
     2701 AAACGTCGAC TGTTAAAGAT TCGACGGTAA GTCTCAAGTG TTCCAAAGCG CTTTTCAATG
     2761 ACCCGAGCGT CCGTTTGGAT CAACGTCGAT GCTTCGGTAC TTGCTACCTT AGGCGTGCTA
     2821 CGAACCAAGC GATCTAAAGC GGAACGAAAC CAATCCGGTG GGGTGAGCGA GAGCACGATA
     2881 TCAGGTAAGT GCGCAAACAC CACCAACGGT TTGTCACTCT GCACCAATTC TTGAAGTTCA
     2941 GCTACTACTG AGGGACGTTT ACTCAGTAAG TGGCGGACGT ATTGGTCTTC GAGAAGATTG
     3001 GCTGTGTAGG ACGACACGTT ATCGGTGATC GCCTCATCGT AATCGACGCC AGCTTGGTGG
     3061 TGGATCAATC CACGGTCGTC ACCAGACAAA GCCCGGACAT AACCAGAGAA ACTGGCGAAC
     3121 GTTCCGTAGT CTGGGTATGT GTCGGGTTGT CGTGTACCGA GTGCTAGAGA ACGCCCCAGT
     3181 GCGGTTAAAC TCCGGCCGGA AATCGCCACG TATGCCACGC CGTCGTCATC CGGATCGTAG
     3241 TCGTTATGCT CGAACGTAAG CATCGTTAAA CACCCCGCTT ACGTTGTTCG GTGGAAGAGA
     3301 GTTCGTCAAT GGTTTCATCG GGTTCCGGCG ATTCCAAACG TTCGGCTTCG CTTTCCAAGT
     3361 TCGGATCTTC CGAACCTCCG AAGAGCTCTC CTTGCGACCC CGTATCTTCT GGGTGTGATG
     3421 GGTTGCGTCC GGTGGGCATC GGAACATGAC GGTCCTTGAG TTTGGCGGAG ACCGTATACG
     3481 TCCGACCGTT ATGGAGCGTG ATCTCCACAG AGAACCGTAC ACGCATCAGA TTCAAGAAGT
     3541 TCAGTCCCCG TAGGAACACG CGCCATGTCA GGTCATCCTT ACGCAGAGCT TTATTGAGAT
     3601 TCCCTCGTTC GGTAGCCTGA TTCCGGGAGT TGTTGGGGAT GCCGTTGCGT GGATCTTCAA
     3661 GGTACCCATG CATTAGCTTA CTCCAGCGCC AGATATCCAC ATCCAACACC ACTAACAACT
     3721 GACGCCACAG GACGGCAAGC ACACCGCGTG CTTCTCGGAC CCCTTTGTCA GGGTCTTTGA
     3781 GCAGATCCTG TTCATCGTCT TGATAGGACA TTACACACAC CTCTATTCGA TTGGCCCCTG
     3841 GGCGGTGGGG TGTAGGGTGA GCGCATCAAC CAGTGACTCG ACAGGTGTAC AGCGCCTGTA
     3901 GAAGCTGATA GATGTCTAGA AAAAGGGAAT GGAACTTTCG CTGGTAATAC GCAAAGGCAC
     3961 TGGAATCCTC AGTTTCCACT TCTCGTAGGA CGTCCTCCAG CTGCTTTAGT CGCCCTACAA
     4021 AAGAGGACTC CACGAGTTCA GCCGTTAAAC TACGTCCGTC TTCAGTGACA AGGTAGTCGT
     4081 CCAGCCGATA CGTACTGGCG GATTTGTGAA TCGAGAAGTT CGAAGGAATA CTTTGACGTA
     4141 AGGCTACCAA ACTCCGTGCA TAGCTCAATG CACTCAGTAA GGCCCCGGCG GAAGGGAGTG
     4201 TCACTGTCAC GACCGTTTGG CGGCGGCGTT GCAATGTTAA CGGTTGGGTG GGGAGGTGTT
     4261 GGAGTAATTC CAACCCCAAG GTTAGACTTT CCAGATTAGC CGGATCATTC AGTCCGTATT
     4321 GGCGGTGAAG AAAAGCGAAA CTGTTGGTCC AGCGTGCGAG GGCGCGTTTG ACGCGCCATC
     4381 GGGTAAAAAA CTTAGGCTTG AAAGCGGTTA GGTAAGGCAT TACGGAACCT TCTCGTGGGG
     4441 CCGTCTATAA ACATGATATG TAAACAAGAA ATTTTACATA AGGTGTTATC ATGACCAATG
     4501 AACTTGCGCC GTACCAGACC CACGGCCCAA ACGGGCTGGA TCAGGTGTTA GACCCTACCA
     4561 TCCCTTCATT GGATTTGGTA CCGGATCTTT CGGAAGACGA TTTGCTGGCG CTGACCCGTA
     4621 AGATTCGTCT ACGGCAGATA GCGTTGGATC TGAATGCTAA CCAAGGACAG CTCTCCGCGG
     4681 ATATGGAAGA GCGTAAGGTG CAGCTCGCTC TCTTGAAGGA CCTGGATTCT CAAGCGACTA
     4741 AAATTAAACT GATTGGCGCT AAAGAGCGCG CCTCCGCCGC GGATCGGGAA GCGGCTATTG
     4801 CCGTACAGCG CATGCTGCAA ATCATGGGAC AACAAGGTAG TGGCCCGGTG GATCCCAACC
     4861 GCGAAGCTCC TTCGATCACC GACGCGGGTG AACTCCCAGA ACTTGAACTC GTGCCCGAAG
     4921 AAACGCGGGT GGGGTTGGTG GAGATCACCT ACGACGAACT CATGTCTCGA GTGGATGACG
     4981 CGTGAGCATA CTAGGCGCCC CTACGGAGCA ATCAGCTCCG TAGGGGCGCC TATGCGGGCT
     5041 TTAAGTCTTA CCAGGAGCCT CAGGCGGCGT ATAAGCCTCT CTGGGCGTCT CGGGTACGGG
     5101 TTTAGGGGTG TACTGCCCCG GTAACCGCGC CATGCTGAAA TTGGCTGCTG GGAGCAGCGA
     5161 CAGCGCAAAG AGTTCCACGC ATCCCACTTC CGCCAATTGG AAGGCGGTGA TATGTGGTGA
     5221 TAATCCGTCC TCAGCAAAAG CATTTTTATC TGGAACGGTC TCGTAGTAAA GGGCTGGCGC
     5281 CAAGACGGAG ACGGCAGGCA TTTTGACCGT CTTGAAGTTT TCTAATTGGA CCGCCATCCA
     5341 GTCTCGAAAG TTGTACAGTA TCAGCCCGGA GTATCGACTA CGTATGTAAG AGGGCGTGAG
     5401 CTCCGCCGGC GATTTGCGTA CGCAGATCAC TTCGGTTTCC CGACCGCATC GCGCCATCAC
     5461 AGCCAGTGCA ATCGCATCTT GAGTCTCCGG TTCGAACGTG TAAGGCCAGA TATTGACCTC
     5521 GACGCCGACG CCGGAGAGAA AGGGCGTGTC GATGCTTTCC ATTTCCAACT TACACACCAG
     5581 CTCGTTTAAG ACAAATGGGA TCTCCGTGAT GATCGCGTTC TCTACGGTCT CAGCGTCTCG
     5641 GTGCGCGTAA ACCTGTCGGA AAGCTTCCTT ACCAATGCCA CAGATCTCAG AGAAATCGTC
     5701 TTGAACGCGT TCAAAATACC GGTTATCGTT AGCGCACGCC ACGGCGGATG TCGAAGAGAT
     5761 TTTTCCTAAG GTTGGTAAAC GCGTGTCCAG TAGAGCGTCA AGTTCAACAA GTACAATGGA
     5821 TAACGGACGT CCTTCCAACA TGACTTAAGA CTCCTTGGCT TTAACAACAC GCGAGGCTAA
     5881 TTTCACGCTT TGATCCAAGA GTTCTCGGAT AAGTACACTG CGGCGTAAAA GGTAGAGCGT
     5941 CACCAACCAA GGATTAGAAA GTATCAGATC TGTCGCTATG GGCGTGGAAA CAAATCGTTC
     6001 GAGTTCCGCA TTGTCTTCCA AAGCACAGAG TTCTGTTTTC ATCTTCGGAT GAACAAAGAC
     6061 CCCCATGGCT TTAGCGACGA GGGCTTGCAA AACGTCCCAA CCATTTTCGT ACAAGCAATC
     6121 CGCATGAAAA CGGATCGTGG CGGTCAATCC CAATACGACA TCACATGCTG TTTCGTTGTC
     6181 GCGAACGGCC TTCCAGATAT CACCCACCGT GATCGCGTCC GTTAACAAAC TGAAGCGTAC
     6241 AGCCTGGAGG TCATTTACCA ACCACGTCAC AGCATGTTGA TAACGGGCCT CGTCCATCGA
     6301 CAAGACGTGG AGCTCACTTC GTAACTCTTC ATCGACCACC AGCAGGAGCG GCGTGAGCTC
     6361 GAAAAACCAG CGGGGTTTCT CTACGATTTC CATGGGTCAC CCTTGGTTAC AGATTGGTAG
     6421 ACAGGTGCAT GCCGCGTAGT AACGTAGCAA GCGTCTCGGT GGATTTGACG CGGGTACCAC
     6481 CTCCAAGCAC ACTGTCGATG CTCGCCGATC CGTTCTCGAC GATCTGACGG GTAATGGCGC
     6541 GATTGGCTTT TTCGTCGCCA CCACGAACTT TGATCATCTC CAGGATCGGA CGGTCTAAGC
     6601 CCTGAGAGCG CAGGATTTGC AGTTCAGGGA GTGACAGCGA TGCTCCCTTG GAATCGTTGG
     6661 TGACTTGGCC GGTAAGTTCG TCCACGTGAC GATTGTCTGT CGGAATCGAG ATCTTCTTAG
     6721 ACAACATTTG CTGTTGACGA CGCAACGGAA GATCCACCAC TAAGTATTTC TCTGGCGTCA
     6781 GATACGTCAC ACCGGTTTTC GCATCCGTCA GCCAGAGTTG TTCGAAAAAC TGATGACCGA
     6841 GTTTCTCACC GACCTTCAGA AGGCGTCCGA TATCAAGTTT GTCCTTTCCC AGATTGGGAA
     6901 CAGCCAGTGA AACAATTTCA TCCCCGGTTT CCAGTTTTTG CATGTATTCA TCGAACTGCG
     6961 CGTCTGTCAA ACCGTTCAAC ACCTTTTCGG TATCCTTGAC AGTTTCACTG CCGGGCACCA
     7021 TTTCGTTCAG CCACTTGACG AGTTCGGCGG TTGCCGCCTT GCGGTTACCC ATGGTTGTTT
     7081 GTCCTTAGAG AAAGTCGGTA CACAGAATCC GGCTCTTGGC CGGTGAAAGC CAAGAGCCGG
     7141 ATTTATTCAG TCAGGCAATA TCTGCTGTGG GTATCGGACC ATGAATTAAA CTGCACGGCA
     7201 GGTTGTTGGC CACAATCGCT GGGGCGACGT GATCAGCAAA CAACCGCAAC CAATCCAGTG
     7261 GTTCAATCTG GTCAATCAGA TTCACACGGA CTTCTAACGT ATCGACTTCT CGGACGTTGG
     7321 AGAGTTGCTC TCGCCAGAAA CGGTTCAGCG CACGTAGGTG GACAGGGACT TCCATACCGG
     7381 TCGGTTCGGC GTATTGCTCG GAGAAACGCC AGGCGCACCC GACGTCCAGC CGCGCCAGGG
     7441 CTGTGTAGAC ACCCACCGTC AGCGGGTGTG TGCTTTGGAT CAGTTGGATG GCCATAGGGA
     7501 AACTCTTTTG GGGATTGAGG GGTCGTTAAA CGACCCCTCA GGTTTTCTTG TTATAGCTTA
     7561 AGGGATCTTA AGCCTTCTTT TGTTTGTTGT CGGTTTTGGA CAACGGTGGG TGCCAGTACG
     7621 GATGGTACTG ACCCGCCCGC ATCCGACACA GGTCCAGCGT GGAAAGGAAC TTCAACGGAT
     7681 GAGAGGGCTC GTCCTCTTCG AAGACCCAGT AGTTCCGGGT CCCTGAAAGC AGGAGCTCCC
     7741 AGTCATAGCC TTTCGCCTTC AGCGAGTCGT AAAGCTCCTT GGCTGTACAG ACCAAGTCGT
     7801 TTTCGAGTTC TTCCTCGCCC TGGGACTCCG GCTTTTCAAC GGTGGTTTCC AAACGGTAAC
     7861 CGAAGTGGTA AAAATACGCC AATTCCGCCG TGATCTGCAT CGCGCGTTGC AGTTGGGGGT
     7921 TCTCATCCAG CTTCCCACGA ATTGTGGTAC GCGACAATGT GACTTCCGGC AGCAAGTCCA
     7981 GATAGTAGTT CTGGAGGTTA CCGCCCAGGC CAAAACGATT GAGTGATCGG ATGAAATTAA
     8041 ACTCCGACAA CCCCATCAGT AACCCTTCCT GTTGAGAAAC GATGATCTCG AAAGGCATGC
     8101 CTGTCGGACC GTTCTTCGCT CGTAGGTTCT GAATCGTCAG GAGCTGTAGA TCGGTGTCGC
     8161 CGGTGTGACG ATCGTCCTTA CCCTTCGGAA ACTCGGCTGT TTTGTCAGCT TTGTTTTGCA
     8221 ACACTTCCGC GCTGTGGACG TAGTAGAGAT TGTTCGGCAG GAAGCTGAAT TTCTCCGGGA
     8281 CATTCTTAAA CGCATTCTGA CCTTTGAGGA ACATCAGTTG TTTGGACGGC GGAGCGTACA
     8341 TATCCAACTG GTGCTGCTTA CCAACGTGAG CAGACGTGAG GACGTAAATA CCGTGTGCCG
     8401 CCGTCAGGGC CGGAAACTGG TTTAGCATTT GCGTTTTCAC GGCCGCATCG CGCAGTGCTC
     8461 CCGTGTTGGA GCTACTGTTA CCGATCTCGG CTTTATCGTA GATGCCCTGT ACCGCCTTGG
     8521 TCATGAACAT CGACAAGGAG TCGATCTCGG CGATCAGTGG TTTGATCGCC TTAAAGGGCT
     8581 GTCCGGTCTC CCGATCTACA AACGGAGTCG TCAGCGTATT GCCTTTCAGA TGATCTTTGT
     8641 CTACCGATTC AGAGGCGTAG GCTTTTAAGG CATCGAACCA ATCATCACCC ATCATCGCGG
     8701 TGGTGTCAGT AATCAACATG CGCTCTTCTG CTTCCAGATC GACACCTGCA ATAAAGGGCA
     8761 GGTGTTGAGC GAGTTGATAC ATGCGCTCGT TGGTGAGCGA CATCTCAGTG TCGTAAACGT
     8821 TGCACGTACT GGACTTGTAG CGATCCAGAA TGGCCAACGT GAAGTAATGC ATCAACGTTG
     8881 ACTTAAACGT ATTGCCCTTA CCACCGACAC CGGTGAAATA CGCCAGGCCA CCGTTTAGGA
     8941 TGGACTCGCC GTGCTTACCC GTGTAGTAAC GACCGTTGGG AATGTCAAAA AGGCTCCCGA
     9001 CGTTTAACTG GGGTCGCAAC TTCGGAGCTT TCTTGAAATG ATTACGCAGA CTCATGTCGT
     9061 AACTCAACTT AAGAGGGTAA CACCCCGCTT AAGCAGCCGG GGACTCGATG CCTTCCGAAA
     9121 CCGTCTCCGA AGGAGTAACG ACCGCGTCCG TGGGCGCCGG AACAACGGGC ACAAAGGCCT
     9181 TGAACGGCAC TTCGGTATGT TCCACCAGCG CCTGAGCAAC TAACGTCTCT ACCTGATGGG
     9241 TCGTCAGAGT ATTGCGGTAG GTGTACATTT CACCACGCAG TGCGTAGTGG TTCTGCACGT
     9301 CCCAACGGTA ATCGGCCGGA ATGTGAGCCA GATTCAGGGT CATGATCGAC ACATAGGAGC
     9361 TGTAAAGCAC CACCGTGATC TCCTGCGTAC CCGGCGCACG CAATAGCAGC AGTGGTAGCG
     9421 GTTGCTTCGG GCCACGAGTC ATTGTATCAC GGTAAAAACC CGTAGTGATT TCTTGGGAAA
     9481 GTGTGTTGTC GTATTCCGGC AGACCAGCCA ACCAATCCTT GAACTTGTGC TGGAACTCCG
     9541 GGGTACCGAT CGCCCCGTTC TCGGCGGGAG TCTTTTCCTC CGTCCCAAAG TACGAGCGAC
     9601 CCAGGTTCTG GATCAACGTG TTGAGAATGA AGTTCTGGGT GGCGACGGTC TCCGTTGCCG
     9661 GGATCTCTAC GTCACCCAGG ATCGCTGCCG CTTCCTTGTC GCGAAGGATC TGTTGTGCCC
     9721 GACCGTACTG CTCGGTGGCG CCCAGAAGAC CCTTACGTTG GAGATCGGTC GTGGACGGAC
     9781 TATTCATCAC GACGTTCAGG AGCTGCTGCA ATAAAATCTC ATTCAGCGCA GCACGCTTTT
     9841 CCTGATAAGT CTTTGCTTCG AACATGAGGG CGGTTTCCTT GTGAGTATAG GGAAGTCGGC
     9901 GTAGTAGCGA CTCATACTAG CGCGCCTCTA TGTAATAAAA TGCGTTCGTT TACTGTCCTT
     9961 AGTTTATGAC CCCGGTCTCT TATACTCACA CGTCTCGGAG CGACTCACTA TGTTGAAAGA
    10021 TCTGCAAATG GCCAGCGAGA CGATTTCGCT CGAGGCACAA GAACCCGACA CCACTCCCCA
    10081 GGCCACGTCT AAACTACTTT CGTTGATGGA ACGCGCGGGG GAGTTCCTCA CCAAAACCAT
    10141 CAGCTCGACG ATTGGTAATT TTTTCCAGAT CAAGGATCTT GGCTGGTTGG CGGTGAATGC
    10201 TAGCCGTAAA CCTTATTCCG ATCTGCGTGG TATTCAGCTG GCAGCACCGC AAGGTTTCAA
    10261 GGGTTCATTG GCTGACTACG GTGAGGTACT CTTCAAGGCC GCCGAAGCAT CGGATGTTCT
    10321 GTTGAAAGAC ATTCTGAATC CTTTCGCAGT ATGGCTGGCA GGTCGACTCT CCGATCAGGA
    10381 GTCTCTACGC GCACTGACCA ACACGTTAAA GATTCCTGGA TTCAGAGACT TCAAACCGGA
    10441 GCAGTGGGAA AAGCAACTCG ATCGTTTCTT CCCGCAGAAA ACCGATCCCC GTACTCCGAT
    10501 CTACGGAGAT CTGATCCGCC GCCAAGGAGA CTGGGGTGAA ATCAATAGCC TGGTGAAGAA
    10561 ACTCAATGCG CTCTACGCCA ATGGCCATTA CGAAGCGATC CAGAAGAAAG TCCCCGAGAT
    10621 CTCTCACCTT TTGGAAACGT TGGCTTCGCG CATCGACACC GGTAGCGTAG ACCCGGCGCA
    10681 GTTCCAAGTT TCATCCGTGG TGGTGGATCA GCTGGCCAAG ATCACCTACC AGGTGGCTCA
    10741 AGCCGTGGAG TTCTACGGTA CTCTGCGTTA CCGTACCGAA GAGTTCTTCA AGGCGGTGGA
    10801 CGATAACGTC CGGTTAGTGA AAGATTCCAT TTGACAGCAT ACACGAGTCC TCTGGGCACG
    10861 TTCGCGTGCC CAGAGGACTC TATGCGTTAA ACTCGCCCGT GGAGACCGGC CGTTTCCAGC
    10921 CCGCCTAGGA GTTCACTCGA TTGTTGCAGT AGTCTCTGCA CGTCGAGTAT CATGGCTGGT
    10981 TTGTTGTAAC GTAGCCATTT CGGACATTTG TCCACGACGC GGACGGAGAG TTCACGAGCT
    11041 TGGTCTTCCG AAATCTCATG CGACAAGATC TCTGGCGTGA GAATGTCACG GATATCGGTT
    11101 TGTTTCCAGA TCACCCGTTG CAAGCGCGAA CTGAACGGTA ACGAATTCTC ATTGGTAGCG
    11161 AGGACCATCA ACTGATTCAG TTTTACTACA GCAGACTGTT GTAGTTTTTC TAAACGCGTC
    11221 ACTCGGGTGT ACAGGGAAGT GACGAAGATT ATGCGCTTGG TGTGTTGATT AACGAATTTA
    11281 GACAGCACGA ATTCTACTGT CTTGCGAACC AGGTTAGAGG TCGTCTGGCA ACTCGCGAGA
    11341 TTAGTCATGT AAGACCCCAT TGAGTTCAAG GAGGTAGCAT CTGGAGGTTG GAGTATGGCC
    11401 CGGCCCAGAT ACCCAGATCA CCATCATTAC TCTCGATCAC GACAGCAAAG CGAACGGCAC
    11461 GAAGTGACTC AGGCCACGTA ACTAACGTGA CTTTCGTCTG CTCCCCAGCG AGCGCCCCTA
    11521 ACGTATTACG GTCAGGAAGG TCTTGCGCCA TCGTCAGGAC GAAGGACAGA GTTTTATCTT
    11581 CGCCAGACGT GCTACGGTAA CACCCCTTGA CTTTGAGTGC GCGCGTTGCT GTGGTAATCG
    11641 ACTCTCTGAG CTTGTAAGAA TCTTTCTTCT TACTCTTACT TTGCTCATAC AGTAAGGCAG
    11701 TGATGTCCGT ACGGCGCATG TGGTTCTTCG GATTGGCCTT GAGGTAATCC CGTAAACGAT
    11761 CTTCGAGATT ACCTAAATGA TCCATCAAAC GGAACGACAA GCCCGGCGGA TCGGCTTCGT
    11821 GTAAAACCAG TTTCTTGGTT CGATCCATCA AACGTCGATT ACGGCGATCT TTCAGTAGTA
    11881 GGTCGCGCCC GAAATTCAGG AGTTCGTTGT AGAACGAAGG TTTGAAAATG TGGTCCAAAT
    11941 AAGCAATGAA CACTCCTTGG GGCCGTCCGG TTTTCATTTC CTCCGTACCG GCTTTGACGA
    12001 TATCCAAGAC CGGGTCACGT TCCTTCAGGA ACAATACGGC AAAACTGGCA TCGGCAATAG
    12061 GCTTACCCAC GAGTTCAATG TCATCGCGGA TCGTGCCGAT ATAGTACCGG TGACGTCCAT
    12121 CCGGGGCGTC CGATTTGTCT TCACCGTACA GGGCAAAGTA CCAGTTCGGG AGTGAGAACA
    12181 TGCGGTTGCG TTCGGATTTC GGACTCCAGA ATCCTTTCGC GTCCATGACC TGGAGGGATT
    12241 CGTGTGGAGT TTGATTACGG GCCGCCGTTT TACCGGCCGT CGCTAAACTG TCCGCACGTT
    12301 CATTCCCCAC TTCTCCCGAA TGACCTTTCA CCCAGCGAGT CGAAAACCCC ACGCCGTTAC
    12361 TGGTCAGTTC AGTTTTGAGT TCCAACATCT GTTTCCAGAG ATCAGCATTA GCTACGGACT
    12421 GTCCGTCGCG TTTACGCCAT CCACTCTTGG ACCACGGAAC CATCCACTGA TCAAAGCCTT
    12481 GTTGGACATA CTGACTATCC ATGACCAAAC ACGCGTGGTC GAGACCCGTG TTTTTGATCA
    12541 ATTTCAAGGC TTGTAAACCG GCGGTGAGTT CCGCTACATT GTTGGTGGCT TCGTGAGTAA
    12601 TGGATCCGAA TCCATCCACG TAATGAGTGA TGGTGATATC AGGCTTTCCC TTCCCCTTCA
    12661 TGTCGTAACC AGTAGGGGTA GGTAGACCTA CTGCCATACC TGTACCTTGT TTGGCCGGCT
    12721 CGTTGAGGTA CAGGTATCCA TGCACTCCCC AACCGGCAAC GTTAGGGTTG TCACACCCAC
    12781 CGTCTGTATA AAAGACGCCG TGGGTCGGCT TAGTCGTCTC GGTGGTCATA GTGGTCCAGT
    12841 TCACTTAGCA TCGTACACGT AGAATCGTGA ACTCACGTAA GTCTTTACCG ATGTCCACAA
    12901 GATGCCTGAT ATTGCGCATA GGCATGGTCT TGATCCTGAT GCTCAGCCCG TATGTAGTTC
    12961 TTGTACTCAT TCAAACTCTG CGCTAATCCC GTCGTAAGGT TTTGTAAGAG TTCGGTATAC
    13021 TCCCCATTGT CTTTGTCATC TATCGCGAAA TCTTTCGGTA ACGGATGGCG TGTCGGAGGA
    13081 ATATATTCGG CACAGAACTG GGAATCTTGA TGAGACACAG AGATAGGTTG AGTGGGGATC
    13141 GTGTTTGGAA GCACTAGGAC GCAGCCGGAC AGTAAGACAC ACAGGAGGAT AAGTCCCTGT
    13201 TTCATTGTCT TTCCTCCTTG TCGTTATCTT GACCTCCCAA GAGATTTTTA ATGTGTTGAA
    13261 AGAAACCGGT ATGTTTCTTT GGTTTCTCCG GAGGAGGTTC GGATTTGGTC GGGGGTTTCG
    13321 TCACCTTTGG TCGATGGGCA AGTCGCCGCC TTAGTCTGGC GTTCTCACTT TGAGATTCTG
    13381 AGAGTTTAGT TTGAGCATCT TGGAGTTTCG TTTCCGTCTC CCCAAGATGC TTGGAGAGTT
    13441 CTCGCCTAGC GAGTTCACTG GTGAAATACC GTTCACGTAA ATCTTTGTAC CGATTCGTGA
    13501 AACGCTGCAT GGGTTCAGCC ATCGCTTCGA GTTTTGCAGA GACTTGTAGT TCACGGTAGC
    13561 GAGAAGCTCG TAGTTCGTCA CTTAAATACG TGGTCGTTAA CATCAAGATC AATGTGTTGA
    13621 GCAACCATGC AAAAGTCAAG GCGTTGGCTT TGATCCAAAC TCGGAACGTT TGCCCTTCAA
    13681 ACAAGGCTTC TTTCAAAAAG GGTGCTAGCT CGCGTAGGAG CCCAAGGATG ACACTTAAAA
    13741 GGCCCATGGC AGCGAACTCG ATTAGGTTAT GGTATGACGT TCGGTCATAG TTTTACCCTC
    13801 AAAACCACCT ATGGAGCCAC TCAAGTGCCC ACTTCAAATC CTACGCTGGC GGACACCTAC
    13861 AGCCTAAAGG GCTTTGTGTC CATCGGCGCA TTTGCGGATA ACACCCGCTA TGAGATTGCC
    13921 CCCTTAGGTG AGCTGTCTCT CCTCAGCGCA ACGTATTCGA AAGATCGCCA GATTCTCGTC
    13981 ACGACCTCCG AAGGCGAATC ACCCACGTCG TTGGAACTGG CGGTGTTTTC TTCCCGCTAT
    14041 GCCGATACGG GCGTGGCGGA CATCCCCGTT CCCTACCAAA CACTACTGAC GGACATCATC
    14101 CGGTGGTGCC ATACCCAGGC CACGACCGGG GTTTTTACTA ACGACCCGGA AGTTTGTCGT
    14161 CAAGCCTTGA TGGCGGAGTA CGACGGTAAG ATCAGTGACG CCGTTGTGGG TCCCATGGAA
    14221 ACCCAAGACA CCATCTGGCT TCCTAAGAAC CTGACGTTCT ATATCCTCCC AGCAGGTCTG
    14281 GGTGCAAGCT TCACTACCGA AGAACTTGCC GCACTGGATC GTTCACGCGT CAAACTTTGG
    14341 TTTGCGGACT CGGCCTTCCG TGTAGAATAC GATGAGTTTG ACCTCGAGTT TTTGGCGCCG
    14401 TTAGATGCCG ATCGGTTGGA TGACTTTTTC TTGAGTGCCG ACCAAGTCAA GGACAAAGTC
    14461 GCTTTGCGGA CGCTCGAACA GACGCACATC CTGATTGAAG CGCTGAAGAA CGGCCATCCG
    14521 GAAACTAAGA TCCGCACGCT GAATTTTCAG TATCACGATC CGTTAGATAC GCACTGGCTC
    14581 CTGGATACGA ACTGGACGTT CGTGATCTAC GGTATTGCCG GTGACAATAT CGACTCGATG
    14641 AAAGATTTGC TGTCGAAGTG GATCTTGGCA AACTCCACCC ACACAAGGGA GGAGTGGGCG
    14701 GTATTGTTCC CGGATATTTT CACGTCGACG GAGTTTATCC TGACCCCTTT GTGGAGTCAG
    14761 CTGGCGATTC CTAACGAGAC GAATCTGGAA GGAGTGTATT CTCCCACAGT GAATGTCCAG
    14821 AAGGCCCTCT CAGTTGCTCG TCAGACCTGT ACAGGTACGT CCTATACCCC AGCGCACATT
    14881 GACTCGGTAG TGTCTTCTTT TGGATGTCTC TACAGTTCAC TTGCAGTACT GGTCGTGGGT
    14941 GGTCCGGAGA ACCGTAACGG AGTGGATCGT TTCGAGGAAG TCTGGCCGGA CTATATTGCG
    15001 GCCCTGACGT CGTCGCTGGA CTTCAACCGT ATGCAGCCCA AAACCCAGCA GTGGGTGGCC
    15061 ATGCTGTATG CCATGTTGAA AGTGGCTGAG TCCATGACAG AGTTTTCAGA TCTCCCGCAA
    15121 GCACCGTACC CGATGACGCG TCTGAAGCGT ACCAACGCCG ACGACCAGAC ATTCATGTAT
    15181 GTTGTGGCTA ATTTTGACAA CGTTCAGTAC CTCGTGGTCT CTCGTCAGAG CATCAACCAG
    15241 TATTTCCCAC CGACGACAGT GGACGCACTG CAGATTACCT CTGAAGGCGC TATCGGTCTG
    15301 ACAGCACTGC CTAACGCGGA TATTGATGCC GGTACATACA CCACGACCTT TGTGGGCGTG
    15361 GGTGGTACCA TGCCGTATAC TTACGCGTTG GACTCGGTCT CTGATACCGC CCGACTCTCT
    15421 GGCGCAGTGG TGGATCCTGA CACCGGTGTG TTGACGGGTA CGCCTGCCGC GGCAGGCGAT
    15481 ATCCAAGTCA CGGGTCGCGT GACGGACGCC AATGGTACGG TAGCTATCAA GACCTTTACG
    15541 CTGCATTTGT TCACTGCACC GTCTCAGGGT TAAGGAGTAG GTTGTGGCCA GTAAAACTCC
    15601 ACCTCTCCAC GCCAAAGGTG TCTTTTCTCT CAACGCGCCT TTCACCACGG TCGCTAACAC
    15661 AAACTACGAG TGTATTGCCG TTCGTAGTTT CCAAGACTTT GTGGATCGCG GCGAAGACGT
    15721 CTATGTTAAG ATCTACCAAC CTGCCGGTAT CTCTCAGGCG GATTACGAAA CTGACAAAGC
    15781 CGCTGGTGCG CACATCGTTA CCCTGCAAGC CGATACCGCG GCGGTCATTT TCGTTCCCGA
    15841 TACGTACATT GCGTCGTTCC CGGATCTCAC CGGGGTCGCT TACAAACGTA TAGTCCTGTC
    15901 GATTGAGTTA GGGCCGTTAC CGGACACCGT GGACCTCACA TTCCTAAAAA CGGAAGTGGC
    15961 CAGTATGGTG TCCGATACCG TCGGTGTGGT CAACACCGTC ACCGAACACG TCGCCCCCTA
    16021 CTCGGGGTCG ATCTCAGCAG ATCAACACGT CACGTTAGAG GCGGCGCGTC AGGCGGCGAT
    16081 CACTAACCGA ACGATTGACC GGGCCACCGT ACTTAGTCAA CAAGCGACGA TTGACGCTCA
    16141 AGCGCAACGT ATTCAAGCAT TAGAGTCGGC TGTATTACAG TTGCAGAATC CGAGTCCCTA
    16201 AACGGCATAC TCCCTACCTG GACACCAAAG GTCCAGGTAG GGAGTCTATG CTGCTATTTC
    16261 ACCAATTACG TCAGTGACAC CAGAACACCG AACTCCGTCG GGTCGTCAGG TAACGGTGTC
    16321 TTCTGGATCC AAGGGATATC CAACCACTTC CAAAGAAACG TCTGATTGAC GGCCTTCAAG
    16381 TAGTTGGGGT TCCCGTCACC GATAGATTCC AGTAACGCCA GTGCTGCACT AATGTGTTGT
    16441 CCAGCTGGCG GTTTCTCGTG AGCGATCACC ACACTGACGG CGTTGTAAAT CAAATCCATC
    16501 TGGAGATCGG AGTTTTTCAA TGCATGTCCA TTCAGCCAAT CCGTCACGAG GTGCCTCCAG
    16561 ATCTCCTCAA CGTGGGGAAA GCGCTGTAAG AGTTCCTTGA CGTGGGACAC ACCCATGGCT
    16621 TCCACAACGA CCGGAAGTTT ACCTAATGGA CCAGCTATAA GCGTCCTGAC TTCGTCTGGT
    16681 TCGAAGACCT TGCGTTGGAT AGGCATGTTA GTGAACCTTC TTTTTCTCAG CTGTCTTCTT
    16741 GACGGCTTTG ACTGTTGGTG TTTTACCACC CATCGAGTCG ATCTTGGTCG TCACCTGACG
    16801 GAACAACTGG TGCTTCAACG GAAGACTCGC GTTGTTCCAA GCATCCGGAC CGTTACCCGT
    16861 AACAACAGGA TCACCGACAC ACGGAGACAC CAACTTAAAG CCCAAGCCAA GGTCAATCAC
    16921 CAGATCCTTG GATTCACCTT CCAGATGAGC CAGTTCCGGC CACTTCTTCT TGGGTACGGA
    16981 ATGGACCTTG ATGACTAACT CCTTCAGGTC ATCCGCCGTC ACGTCCTTCA GATCGAGTTG
    17041 ATCGAAGAAC GCGTCCAGCG CCTTCTCGGT CGACGGTCCG TCGATAAACG ATGCAGCACG
    17101 GTGGGAGATC CACTGATTCT CGATCTTCGA CAGACTCACG AAACTTACGC CGCCGGCTGG
    17161 ACTGAACAGC AGTTTACCTT CAGGCAGACT GACTACCACC GTATAGCTGA CGTTTTGCTC
    17221 CGACTCTTGG AGGATATAAA TACCATCATC CACGGCCAGA ATATTGGCAT CCTTGACATC
    17281 CTGTCCGTCA CGCACTAGAT CACCGTAGGT CTCGGTGTCC GGCACCACCC AGGCCAGCCC
    17341 TTGCTCGGTT GGCAAGGCGA AATACTTCAT GAAACGCTGC CTCAGTGCCT CGTCGCTCAC
    17401 TGAAACTTCA GGCTTCGCAA AGCATTTGGC TTGGAACAAC TGATCTTGAG CTTCAGACGT
    17461 AATGTTCAGT GACTGCGCCA CACCGACCGG ACCGTGTCCG GAGAGTACGA GCTCGTCGTG
    17521 TCGTACATCA ATGCGCTGCA TGGCTTGCAT CAAACCCTGC TGGAGTTCAG AAGCCTTCTC
    17581 TTTGAGTGCA GGTAGGTTGG TGACCAGTAA ACTCAAGAGT TCGTTGTTGA AGCTCACCAA
    17641 CGTTGCCACG CGGTTCTCGA GCGTGGTCAC AGACGCGGGC GTGCGAATGA AAGAAGGGGC
    17701 GGTGGTTTTC TTCGACATGT TCGTCTCGTA GGTAGTAAGT GGTTAGTCGT CGTCAACATC
    17761 TGACTCAGAC GGGTTCCTCG GCGTGTCCGC GATAACGAGG GATTCGGTCG GTGCATGAAT
    17821 AAAACGGTTC AGCAACCTCG TAATGCGCGC TCGTTGCCTA ACGTGGTGGT TCATAGATGT
    17881 GCAGAACTGA CCCCTGTCGT CGACGTAACA AAACGGACGA ATCGCATCGG TGATATCTCC
    17941 GCCACGCTCC ATCGTAAATA AAGCGAACGA ACTACCTGAT GAGATGTCTT CTTCCGTATC
    18001 CAGGAAATAA CAGCGGAACA TCCAGTCATT GAAGTACGAG GCGGGAGGTA TGATTTCTAA
    18061 TTGCAGAATG CCGTCTAAAG TAATGGTGCG TTTCTCGAGA CGTTTACCAT TGATCGGTAT
    18121 CCTTTGCCCT TCTTCACCCG TCATCCATAG CCATTCATTG ACAGCACGCT GTCGGGCGTG
    18181 CTCTGCTACG ACGATCAATT CCTCGTCGGT GATTTCTTCG TAGGGTGGGA AACCCATTTG
    18241 ATCGTGCCAA CGCTGGAATA CTGCGTTGTA ACTGGGACCA TCAATTGCTT CAGCAGGGGC
    18301 GGTTACCCAA CACAGTTCGT GGACGGACCA ACGCACAATC GCAGTGGTAC GGTAACTCAA
    18361 TTGGTAACCG TTACTCGCAT TGACGTGGTC AAAAGACACC ACCACGTAAC CCATGATTTC
    18421 CGGCGCTTCT AAAAAAGCTA GTTTGACATC GTCTATTTTT CGGTAGAACG TCCCATGCGG
    18481 CATCTGAACC GAGTCGTCGG AGTTAAGCGA GACGGGAAGT AAATCAACCA GATTTTCGAG
    18541 CGAACCCCTT ACCTCAACGA AACGTCCTTC ATCGCACAGC GTTTTATAGA ACGACTGAAA
    18601 CTCCACAGCC AATGGTCGAT AATAGTGACT CGACAACCCA TTTGGCGAGA GGTGAGTGCG
    18661 GTATTCTTCA AAGCGTTTTT TCCACTCAAT CTTNNNTGAT GAAACTGAGG AATGCCTTGA
    18721 CTGAAAGAAA CAAAATATCC ACTACGGAAA TCGGGAAGTT GAGCGGACGG CAGAGCGGCT
    18781 CGAATGGACA TACCTAATGT ATCGAGCAAA CCGTACAGGT GGTTGATGCG TCCTTCGAGC
    18841 TCGATTTCAA ATGACGACTT ACGGATACGT TCCAGAGACA TCTTTACTCT CCCTTGGAAG
    18901 AGCGGTCTTA GCCTAGGCTA AGACCGCGTG TTGGTTGTAA GTACCCGGTA CAGAGATGTT
    18961 ACTGCTGTCC AGGACTAGAA CTTCAGCGTT GGTAAAAGAT CCGTGTCCTG AAGCGTAGTG
    19021 GGAGATCATG AACAACTGAC TATGACGGTT AGTGTCCATC AGTTGTTTGA CGAAATCCAT
    19081 CAACCGTACG CGATGTTGTT CGTCGAAACC TTCGCCGGGT TCATCCAAGA ACAGGGGATA
    19141 GTCCGTGAGG TTGAGATACA ACATGGCCGT GAGTTGAAAG GCAAAGTCAA TCATCTGACA
    19201 CTGACCTTTC GATGTCTTGG CGACGTCCGG GACGACGTTA TCGGCTGCCG CGAACTGCAC
    19261 TGGGAAACGA TAGTCGAGTT CACCCGTCTC CAAACTACAC GTCTGGACGG ACATGTCGTA
    19321 TGTCCATACC GAAGCAATGA TCGAATTGAT TTGAGCTACC AAACAGCCAA TGTCATTAGC
    19381 AAGTTGCTCG GCGATTAACC CTTCGTTTGG TGAAAGAGCC TTTACCAACA AACTCAGGGC
    19441 TTCGGCGTCG AGGTCCACTT CAGACTTCGA CTGTTGGAGA TCTTTCAGTA CGCCTTCTTG
    19501 GGATTCGTAC TCGGAGAGCT TACGTAGAGC GTCACTTAAT GCGTTCTGTT GTTGGGTGAC
    19561 TGCTTCATCA ATGACGTCGT TACGCAAAGC GTCGATCAAT ACCCGATTGA TATCGACGAT
    19621 CTGCGCATAG TAGTCCTCGA GACGCTTAGC GATTTGATCA CACTCTTGCC GCCGCCGATG
    19681 GTACTGACTG ACCCAGTCGC GTGACTGGCG GAGCGTTTGG AGACTTCCAG TGGCTTCGAC
    19741 GAGTTCATTC TGAAGTCGCT CTAAACGTTG GGTCAGTAGT GAACGGTCCC CTACCGACGA
    19801 ACGTCGTTCT TCGATCTCCC GGTATTGTGC TAATAACCTT TCAGCTTGTT CACGTTGAAC
    19861 GTTGGTTGTT AGATCACGTT GCCATAAGAC AAACAACGTA CCGTTTTGAG AGGGGTTATC
    19921 TAACAGGAGT TGGTTGGAGA GGATGTAATC CCACAGAGGA GCTAGGCGTG GATAGCCCCG
    19981 TACAAAACCT CGGAACTGTT TGTAGAGTTC CCCGTAGTGA TCGGACTCTT CCAAAAACTG
    20041 CTCGTGTTGA CGAATCGTTT CTCGAAGAGA CTCGATCGAG GTGACGTGTT CGTCTTGCCA
    20101 CCGGTGTAAC TGAGCGAGTT CTTCTTCGGA ATAACCAGGA CGCCAGACGT AATGACAACT
    20161 TGGACACTGG GTTTCTTTCG CTTCGTTCAA AACGTCGATC TTGGCTTTGA TTTGTTCGAG
    20221 CTTGGCCGAA CTGTGGTCGA TGGCCCCTTG GGCTAACGTG ACGGCTTCGC GTGCTCTCTG
    20281 TGCCGTGTCG TGAGTGTAAC GGCGATCGCG GTTGTCAGGG AGTTGACGGA AAAGAATCTG
    20341 GACTTCCTGG TGGATCGACT GCCAGTCGCG CTGGATCTCC GAAGGTTGAC TTAGATCCTT
    20401 GAACACCTCA GGGGTGCTAC GTAGCTGCGA AACTAATGCG CTTTGTTGTT CGATGCGTAG
    20461 GGGGAGATCT TCAAGATCCT CACCCGCGTC ATTCACAACC GACTGCACTA CCGACTCTAA
    20521 GTCACTACAT TCATTCCCAA TACGCTCGAC AAGTCGCTTA CCAGATTCCA CTTCCACATT
    20581 GAGTTGATCT AACGTGACGT GAACGTCAAA GTCTTCACGG AACACCCACC CCGGCGCAAT
    20641 CTTAGGCACC TTACGGAAGT ATTCTCGTGC GAGGGCCTGG GTTTCTTGCG TGATGTTTGT
    20701 CAACCTGTCC TTCTGAAACT GCAAGGAAGG TAGATTCGGA ATGCGTTCGA GCATCAGAAC
    20761 GTTTAGTTCT TCACGCAGGT GTTTCTCCTG ACTTCGAAGA CCCTCGATAT CCTGGAAAGC
    20821 TTGAAAGACT TGAGTCTCAT GACTGAGGCG GGCATTCAAA TGTTTCAGCG CACCCTGTTG
    20881 ATCGCGCGAT CGGCTAGCGA TGCGTTTGAA CGTCCCTAGG GCGTACCCGT AGTCTACTTG
    20941 AGAGATCAGC GTGATCCACT TGCGCCGTTC GATCGGCGCC AAACGCGTCA GTCGAACTTC
    21001 ACCCGTCAAC AGGTCGTGAA TATCTTTGTT GATGTTGAAG TGCTGATACA CCAGCACCTT
    21061 CTGTGATTCC GCCGTACCAC CGGGATTGAG TTCCTCACCG TCGACCACGA AACTGTGTTT
    21121 GTTGTTCTTG AACATCGAAT CGAGCTGATA TGTCCGACCT TGGTGTTCAA TCGTGATCTT
    21181 TTTGAATCCA TCTTTCGAGT AATTCGAACG ATGACCCGGT AACGGGGAAA GTTCACTCAA
    21241 TATGGAACTC TTACCGCTAC CGTTAGTACC AAGAATCAAT TGCTGTTGGG TCGTCGGCGT
    21301 GTAAATGAAA TGCTTGATGT TATTACCTAG CAGACGTTGG TACCCGAGTA GCTCCAAACG
    21361 CACAATGCGC ATGTCGATCT GAACCCCTGT ATGTCGCTAA CATAAGGTGG TTATGAGTCG
    21421 TCAATAAAAA CACCGCCCTA ACCGTATGAC CTTACCTCTT ACCGAGTCCT CAGACATGTC
    21481 AGATCCGACT AACCCCGAAA TCTCTGGTTT GGTGTTGTAC GCCTTCGGAC GTGCGGCAAA
    21541 CAACAAAGCG CTTAATAGCT TGGAACTGGA AGTCACCCCC ACCGAACAGC TCAGTATGTT
    21601 AGATGGTGAA CTGGTGTCAC TACCATTTGA CTCCGAAGTC GAAGGGCAAC GACCGGATGG
    21661 TTCGTCGTAT AGTGCCAGTG TGAAGCTTAA CACGGCTCTC ACTGCGACGT GGTTCCCTTA
    21721 CGGTTCAAAC CGTAAGACCC CACCGGACGT GCGTCGAGGT GAACGTATAC TGATCTACCG
    21781 TTACCGGGAC ACCGATCAGT TCTACTGGAA GGAAACCGGA CTGGATGATC GACTACGTCG
    21841 TCTGGAGACA GTACACTACC GATGGTCAGC CACCGCCGAT GAAAAGGCGG ATATGGAGGA
    21901 CGCAGGGAAC TACTACCATC TCTCGATCTC CACACACGAA GGGTTGATTC ATCTGGAGAC
    21961 CAACAAAGCC AATGGGGAAA AAGCGAAGTA TGCATTGCAG ATCAACACCA AAGACGGTGT
    22021 TGTTGCCTTA GCTGATGACC TTGGGAATTT CTGGCAACTG GAGTCAGTGG AGAAAGTCAT
    22081 CTCGTGTCAG AACGGTGACG GTACACTCTG GCAGCTCAAT AAGAAGATCC TCTACGGTTA
    22141 TGCCCCAGAT CAGATGCATG TTATCACGGA CAAATCCATC CACTTTGAAA CCAAGAATTT
    22201 TTTATTGGAT TGTGAAACGG CTCAGATCAA TGCCTCTAGC AAGGTGGGTA TCAAGACTCC
    22261 GTTATTCGAT GTGCAAGCGG AGAACTCCAA GTTCTCTGGT AATGTCGAGA TCGGCGGTAG
    22321 TTTGACCCAG AAAGGCACCG CGACGTTCCA ACAGCCAGTG ACCTTCCAAC AGCAAATCAC
    22381 GGCCAACGGA ATCACATCGT CCAAACCGAT CGTTGGTCCT TCGAATACCA TTTAAGTGCA
    22441 TACGCCCCCA CTCACCTACC GAGGGTGAGT GGGGGCGATT ATGCTGTTAA ACAAACTTAC
    22501 CTAATTCGAG GAATGACCCG CGAGTCCATT CCCAAGGACG GAAAGGTTCC AGCGAGTTGT
    22561 CCAAAGCGGC TCGGGTACGC CAATCGGTGG TGCGGAATCC GTAGTTGGCT CGAGTGTTGT
    22621 GATCTGCCGC CAGGACATTG ATACCCCAAT CCGGGAAGAT CTCGTACTCA CAGAGTCGTC
    22681 CATAGGCGCC AAACAGCGGT AAGCGTTCAG TCCCCTTAGG CGCTTCAAAG CGTTGCGGGA
    22741 ACTTTGAGTT GATGGCTGGA GTACGGGAGA CGTAGAGGTT GTCCGCCTTT AACACCACCA
    22801 CGAATGACTG TGGTAATGTT AGGTATCGTT TCAGAACCGT GTCGGAGTAA AGTTCCGTGG
    22861 TCGAAACCTG ATACTCGTTG TGCGTGTACT GGGTCAGCCC TAAACTACTT AAGTCAAGCG
    22921 TCTGACGCGA CTGTAGATAC CGTTCCGGCA GGGCTAAACG ATTGATGTTG ATGCGTAGAG
    22981 TCGTCGGACC TACGACGTCG TATACGTCAT CCAGAACGTG CAAATAGCCA CCTATTACCA
    23041 ACAGTACCGT GCGACCCTCT ACGCTGTAGG GAAGTTGAAC GTAGATATGA TCGGACATCG
    23101 GAGCACCGGC GACTTGCGTA TAGAGCATGG ACTCCGTCAA GGGGAGTTGA TCAATCACCC
    23161 CCACGTCTTT AAACGAATGC ATGCCAAGGT GGTTGGCGTT CCCAGTACGT CCCGTACGTC
    23221 CCCCGTCGAT CACTTGCAGA CCTGTCGCCG TACCGCCGGA ACGGTGAAAA TAACCATTCA
    23281 CCGAAACGAG CGCGTAGCGT TGCCATTCCC GGAAGTCAAC GCCGGGTTTG GAAAGCAACA
    23341 GGTCGTTCTT GGCTCCGTAG GGAATTTCCG CGTCATCGTT ACGGAAGCGA TCAATGGGCT
    23401 TGACATTATA CCCTGCGCGC CAGACATCGT TGTAGCGCAA ACGCTTGAGC GTAAACAACG
    23461 GCGAGGTCGG TACGGTGGGT AAGGTGGTGT CCCCGTTTAA TACAAGCCAC TGATCGACGG
    23521 TCAGGGCGTG GTAGGGTCCC ATGATCGTTT CGCGGATCAA CCCCAGATCC AGATAAGCTG
    23581 GAACCGTGAG GGATGGGTGT GACAAGGTCA ACCAAACCCG GCGGTAGGTC GCAAAGAGTT
    23641 GGTCGAAGGT CAGTCCGCCT ACCGATGCGT CACTCCACAA GCCGTCCAGA CCCTTAGCGC
    23701 GTGCCTTGGC GGCAACGAGT TGATAGGCCA TACAAAATCC TCGTTTAAGG CATGTTTAAA
    23761 GGGCGTCCAG CCGGCTAAGA AAGGGCTGAA CTTATGATAT GGTACACGTA CTTTTTAACG
    23821 TCGTTTCATA CGATGACGCC CCCGTTGGAG ATTTGAGCTA TGCCTACTGG AACTACTGCG
    23881 TATCCGTTCG ATCCCTACGG TACGCAACCG TCGAATCGTA TTACGGCGGA ATTTCAACCT
    23941 TTGTCCCCTC CGGAGTTATC GGAATTTCTC TTTATCATTC CGGAAGCGGC CCCGTTCTTT
    24001 GCTGAATCGC TGTCGATCGT CCACGTACCC AGTATGCGTA CGTTGGTCGA AGGCGTGGAC
    24061 TACATGCCGA CGCATTTGTT CCATGATGCG TCGCTAGCTT GCGCTAAACC GATTTATGGG
    24121 TCAATCACGT TCTTTGATAA CACTTTGACC GGTGCAGGGA AACTGACCTA CCAGACACTC
    24181 GGTGGTGATT GGGTCTTGAC GGCTCAGAAA ATCATCGACA TCTTGTCGAA CAAACTCGTC
    24241 AACCCACGCC GCGTGACGTG GGAGCAAGTT GCTGACCTTC CCTATGCCTT CCCACCCATT
    24301 GACCATGACT GGCATTTGGA TGACATGGTG GGCATGAAGG AAGTGGTCGA AGCTCTTGAC
    24361 AGCATTTTGG CGGCCATGCA ACAGTCGGGC GACCAAGGTC TGGCTACGCA TATTGCGGAT
    24421 AAGACCAATC CCCATCAAGT CACCAAAACC CAAGTGGGGC TGAGTGACGT GGAGAACCTC
    24481 CCTGTCGCGT CGATTGCCGA AGCCCAGGCT GGTACCGCTC CCAACCGGTA CTTGACGGTC
    24541 TTGCGCGGCG CTCAGCTCGT GCAGGCGTTG ATTGGTACGA CCCTTGACAA CCATATCAAC
    24601 AACACCGCTA ACCCGCATCA GACGACCAAA ACGCACGTCG GTTTGGGTAG TGTGGATAAC
    24661 TTCGCTACCG CCTCTCAGGT GGAAGCCGAA GCGGGTATCT CGCCGTCGAA ATTCATGACG
    24721 CCACTGCGTA CCGCGCAAGC GATCGCCGCT TTAGCGAGCG CACCCATCAA CACGCACATT
    24781 GCCCGCACTG ATAATCCCCA TGCGGTAACC CAGGCTCAAG TCGGTTTGAG TAACGTGCAG
    24841 AATTACGCGA TTGCGGATGT CGTGGCGGCG CGCGCGGGTC TTTCCAACGT TCTGTACATG
    24901 ACGCCGGCTA TGACCCGTGA GGCGATTGAG ACGATCGCCT TGCAAGGGGT GTCTGATCAC
    24961 ATTGCCGATA TGTCCAATCC CCACAACACG ACCAAAGGTC AGGTAGGGTT AGGAAACGTC
    25021 GACAACTACG CCACAGCCAC GCAAGTGGAT GCCGAGACCG GTACGGCCCT AAACCTGTTC
    25081 ATGACGCCAC TGCGTACCGC GCAAGCGATC GCCGCGCTGA TCGGTGACGC GTTAACGGCA
    25141 CATATCAACG ACAGCGCTAA CCCCCATGCG GTATCAAAAA CCCAGGTAGG TCTAGCGAAC
    25201 GTCCAGAATT ACGGGACGGC TGATAACGAC CAATCCGTGG CGGGTGTGGC TTCCAATCTC
    25261 TACATGACTC CCGCAGGAAC CAAGGCTTTG ATCCTGGCGT TGGGTGGTGG TACAGGTGGT
    25321 GGTGGCGATC TCGCTGCTCA CCTTGCGGAC TTTAACAATC CGCATGAAGT CAGTAAAGAC
    25381 CAAATAGGTC TCTCCCTAGT GGATAACTTC GCCACGGCGA CATTGATCGA GGCCAAAGCT
    25441 GGCACGGCGA ATGATCTGTT CATCACGCCT GCTGGTGCGG CGGGACTAAT TGGTTTCCTG
    25501 GTTGGTGATG CGTTGTCGGC TCATCTGTCT GACAACGATA ACCCTCACAA TACCACCGCT
    25561 AGTCAAGTTG GGGCTTATAG CCAAGCGCAG TCCGATGCCG CGCTCGACCT GAAGCTCGAT
    25621 AAGACGGGTA TTGCAGCCGA CACGACGTTG TTTAGCGGAC ATACCTTCAC GGACACCATG
    25681 GCGCTGGCTG CGGATGTGGT GAATTACCCT GTCGACGTAA ACGTGTCTGG TTTGGTGTGG
    25741 ACGCTTCTGG GTGAATACAG CTTCGGTACG ACGGCAGGTG ATCCACCGGT AGCCGATATC
    25801 ATGGGTCTGG TCACGGGTGG GGAACCGGCG ACCTATCAGC GCGCCGCGAC GTTTGAAGTT
    25861 CATTTGACGG TAAGCAATCT TGCGCTGTCG AAAGTAGTGG TGCACTCGGA GATCTATTCG
    25921 GCGGACGTAA CCTTTGGTTA TGTTGTCAAT ACCGTAGGTG GCGATACCAC CGTGTCCTTG
    25981 TATGCCCGTG GTCAAGCGGG TCGTAAACCG TATGCGATCT CACCCTTGTC CCAAGACAGT
    26041 AAGTTCTTCA AGAACACCAA TGCGGTGGTT CAGGTCGAGC CGGTCGGTAT CACCTACCTG
    26101 ACGTTAAATC TGCCTCCGTT CACGCGTGAA CTCACGCGGT TTGGCGATCT GACGTTTGGT
    26161 GTCTTGCCTT TCGTTCTCAA CGCCGATCAG ATTGCGGGTT CGTTAGTGGA GTGGGTGTCC
    26221 GTGGCGAACA CCGATGCGGA AGAACTCGAT ACCCAAGCCG TGCAAGCTGA TCTTCGACAC
    26281 GAATATGGTT CGTTCATTCC TTGGTCGGGT TATGCGGATC TGTATCTCTA CAAGGATCTT
    26341 CCGATTCTGG ATGCCTGGGG CTGGAACGCG ACGATTGATG GGGTGTTGCT GGACACCGCT
    26401 ACTGTTGACG GTAGTGCATT CCTGGCAGCT CAAGAAGCCG AACTGAACTA CACCTTCGAA
    26461 GTGGAATTGA GTTCCACCGA TCCTGCCGCA AACGGTGCCG GTGTGATTGC GGCGCAGGTT
    26521 ATGGTCGGTG ACCGTCCGGT AGCGATCACT GTGATCCGTA CGCCAGGTGG ATTGGTGCAA
    26581 GCCGAACCAA CCAAGTACAA ACTCAAGACC GTGGCGATTC ACGTCGGGCA GTTGGACATG
    26641 ACGGACGTGG CCAGTGCTAA CGGTAGCCTC CAATGGTCTG ACACGGCACT CCCTGATGAT
    26701 GCGCGCGATC CGGCGCTATA TAACCCAGTG GGTCACGGTT GGGACACCGC CGGTGCGACG
    26761 CGTATCAAAG TGGTGCGTGC CGGTAATACC TTAACAATTG ACGTTTCGGA TTTCGGTAGT
    26821 ACGACTTACG TCCCAACGGA ACAGGTCGTG ATTGATTTGA CTTCGTCTGC TCAGTTCGTG
    26881 GCTTTCGCGG ACCGTCCTTC GAGGTGGGGT TTTGCCAGTC TCAAACAACC GTTCGTGACC
    26941 TTTAAGGTCT TGAACCGTCC GCATTTCTAC CTCGATTATA TCCGCACGGG TGTACCGGCT
    27001 GATAACGGCA AGCAGCGCTT GTATCGTTAC AACGGTGCGT CGTGGGATAT GAGTTACCTG
    27061 GGTCTTAGTA ACCCGAAGGT CCGGCCGAAC CGTCTGTATT ACAGCGACTG GAACGGTGTG
    27121 TTGTACCAGT CCCAACGTAA CGGCCGACTG CGCCCGATCT TGATCGAGGC ATACAGCCGC
    27181 GCTAATCCGA CGGTCATTAC GGCCTGACTT ACCACCTTTA CAAGGAGCAT AGCGGGTTAT
    27241 GACCCCTCCA GTACTTCAAC TCCCGCTTGA CCTCTCCGGA ACGGCGGCGA CAAACAAAGT
    27301 CGCCGCCGAG CTCCACGCCG TGGCGGCCAC CGGAACTCGA GCATTTGCCA CCTTACGTGG
    27361 TCCTTTCTTT ACCCGTGGTT TGGTCGTGCG CGACAACGAC ACGGGTGTGA CGCTGGTACC
    27421 GGATGTGGAC TACCGTCCGG TACATATGTT CCTTGAAGCG TCTTTACGTT CGACGCAAGA
    27481 GGTCTGTAGC GTCATTATCC TCCTACCGAC GTGTCCGACG GTGGCCCCGT CGGTGGACTA
    27541 CCAAGCCATT GGTGGTGAAT ACAGCGCGTC GGTGGCGTCG ATCGAACAGT TGATTGAATC
    27601 GTTAGATCTG GACAGTCGCA CCGTTCGGTG GGGTGACTTG CTGGGTGCAC CGGAGTATTT
    27661 CCCTCCGACG GCTCATTTAC ACGACATTGG TGATCTTTAC GGTTTCGAGT ACGTCGTGGC
    27721 GGCTTTGGAA CAACTCCGGC GCGCGATTAT TTTGGGCGAC CAAGCAGCCT TTGATGAAAT
    27781 GCGTCAATAC ATTGACGCAC AGGACAATAC GCTGCGCGGT CTGATCGGTG GTTTTGATTC
    27841 GTTGTTCAAC AGCCACATTC AGAACACGAA CAATCCTCAC GTGGTCACCA AAGCCCAAAT
    27901 CGGCTTAAGT AGTGTGCAGA ACTACGGCGT TGCTTCTACC GTGCAGGCTC AAGCCGGTAC
    27961 GGCCGATAAC GTGTATATGA CGCCGCTCAA AACTGCTCAA GCCATTCAAA CCCTGGTGGG
    28021 GGCGAAAGTC GACGCGCACA TCGCTAACGC GAACAACCCT CACAACACCA CCAAGGCACA
    28081 GGTGGGTTTG GGCTCCGTTA ACAATTACGA CTTTGCTTCC CAGCTGCAAG CTGAGCAAGG
    28141 ACAGATCTCT ACCGCGTACA TGACGCCGTG GTTGACGGGA AAGGCGATTG CCTTCCAAGC
    28201 GATAGTCCCC CTCAATAACC ACATCGCGCG CACAGACAAT CCTCACGGAG TGTCGAAGGC
    28261 CCAGGTGGGT TTGAGTCTAG TGGACAACTA CGCCACAGCC ACTCCCGCAC AGACTCAAAC
    28321 CGGTACGGCA ACCAACCTGT TTGTCACGCC AGCGGGTTTA AAATACGTGC TGGACAACGG
    28381 CCTGTCCGGT CAGTTTGCGG CACATATTGC CCGTACTGAC AATCCCCATA GCGTCACTAA
    28441 GACGCAGATC GGTTTGGGTA ACGTCACAAA CAACAATCAG GTAATCAATT CCGGTGGTAA
    28501 TGTAATCTAC CTGAAGTGGG CGGGTTCGGA AATCCAAGCT CAAGTCGATG CAACGGCGAT
    28561 GGGACGGGTG CATACCACTG CGCAGCCTGA TCCGAACATT GCCGCCCACA GTAACCGCAC
    28621 GGACAATCCC CACAACACCA CTCAAGCTCA AGTCGGTTTG GGTAATGTAC AGAACCTTCC
    28681 GTTAGCCGGG CAGGCTGATG CAGAGTCGGG AGCGTCCAAC GGTTTCTACA TGACACCGCT
    28741 GCGCACTAAA CAAGCCATCA CGGCTCAAGC GGTTAATCCA CTCCAAACCC AAATCAACCA
    28801 ACGTGTAGTG ATCAACTCCG ACGCGCAGTT GAATTCGCTG TCGATTTCAA GTGTCGGGTA
    28861 TCTTTACAAC AGCAGTGGTA ATTTGGTTGC GCGTGTAGGC GGCAATCGGT ACTTCATCTT
    28921 TGGGTCAAAT GGTAATTTCA CGGCTAGCAA TGGTCGTGTG ATCGCCGCTT CGGGTTTCCA
    28981 ACCTTCGGAT CGTCGATTCA AGAAAGGACT ACATAAAGTC GTCGCGCGTC CTCTGTGGCG
    29041 CGGATTCACG TTCAAGGGTT GGGAGAACAC CGAAAACCAA CAGTCCGAAC GCGGTGTGGT
    29101 GGCGCAGGAA TTACTCAAAG TTGCAGAGGA CCGCGTGTTC TTGCATGACT TCGGCCTGAA
    29161 AGGCCGTAAG AAAATGCGCT ACGTGGTCGA CTATCTTGGT ACGGCCTTCG AGATGGCCTA
    29221 CGCTGCCGGC CAGGAAAACG ACCGTTTGCG TAAGACAGTT GACGCACAAG GGAAACTCAT
    29281 CGAACAGCTC TCGAAGCGGC TGGCTGCTCT CGAAGCGAAG CGTTGAGGAG GGAACATGGC
    29341 CACGCTTTAC TTTAACCGAG CCAACCAGGA CTTTGACGAT CTCTTTGAAG CCGACGCTAG
    29401 CGGTGTGACG ATACCCGGTT ATTACGCTTC AGACGGCGTT ACCCTCCTGA AGTACGCCAG
    29461 TGTTGCCGAT GGCAGTAAGA TCGCTGACGT GGAGCACTAC ACGGCAGAAG GCGTTGACGT
    29521 TACCAACGTC TGGGCGGGTA AAGGGACAGT GTCCTACGTT CAAGCGATGC CGGATCTTGG
    29581 TACCTACGAC CCTACGATGA TTATGGTGGT CCCGGTCAAT TACGCTAATC GGATGCGTAG
    29641 TAGTTTGGAA CTCACCATGG TCAACGATGG TACATATCAG CTCGTGCTGT ATGGCACCAA
    29701 CTTTGTGGAT GATACTCGCG TATCCGCTGG TCAACAAGTA ACTAACCCAG CTACTGGTGT
    29761 CGTTGTGGCA TCCGGTAAGT GGCTCATCCA AACCGGTGCC GGTAAAGGCG CTGGCTATAC
    29821 CCTCGAAACT TCTATTGGGA ATACCGAATG GGGTCGCACG GACTACAACG TCATACCGCC
    29881 GACGAGTTGG GTTTACCAAG CCAATTCCAT GTTGGGTAGT TTCAACACGT ACTCAGGTAC
    29941 GACTGAAGGG ATAGGGTCTT TCTCGCTCGA TACCACACGT GTGGTGAAAG GCGTTTTGGA
    30001 CATGACCCCG ACCGGTAATA ACGACAACAG TTCTTGTAAC GATAAGAACG CTGCGTTCTC
    30061 ACGGTACTGG CGCGGTCGGA TCAACTGCCG CATCCTGCGT AACGGCGTGG TGATGGATAC
    30121 GTTTGTGTTC AGTTTCCACG TTCAATTACG CTGGTCTAAT ACCGGTGACT GGACACCCGG
    30181 TACGGGTGGC GGTGGTGGCG GTGGAGGCGG CGGCGGCGCT TGTGTGGTAC TCGATGCGGA
    30241 GATGTTCGAC GGTCGAACAG CGGGTGAGTA TCGTTTGGAG GATACCATCC TCGTGACCGA
    30301 CCCGTACGCT CTGGAGGGCA ATCCCAATAG CGACTACGGG ACGATCTGCT ACAGCGAACC
    30361 CGTCCAGCAA CCGTGCGTGG AAGTGGAGTT GTCCAACGGT GCGACGCTCA AGATGTCGAC
    30421 GACAGCGCCG ATCCCGACGC AAGATCGTGG CTTCTTGAAC GCCCCTGACT TGCTGGGTGA
    30481 GTTGATTCCT GCGGCGAAGC GTAGCGATGT ACTACGTCCT GATTTCAAGG GTATGTCTGG
    30541 ACAAGACGGT ACCCCGAACG TTCCCTTCGA GTGGACGACT GTGGTGGCGG TACGTGACAT
    30601 TGGCTTGCAG TGGGTGCGTC ACTTGACGGT AGATCATCCT CAGCATTGCT TCTGGGCGTG
    30661 CTCCGGTGGT GAATGGTTCA TTCTTCATCA CAACCTGAAA CAGGCTCCTG GCGGCGATAC
    30721 TACGTTACCG TCGTGACGCT TCGGTGTGGG TATCTGTAAA ACAAAGTGTA GAGTCTCCCT
    30781 GGGGTCACAC CCCAGGGAGA CTCTCTTTTA TTTAGGAGTG TTTGGATATG CTCGCTTCAC
    30841 AAACGTTGTA TTTTCCTTCT TCGAACCAAG TCACAGCCGC GGCGGACTTT ACCAATTTCG
    30901 ATGCGACCTT GAATGTAGTC TACGACGAGC GAGCCACCAA GGTATTAGGA AAGAAATTCT
    30961 ATCGGGTGAC GCAGTCGTTC CGATTCTTCC GAAGCCGTGA GGAGTCCAAC GTGTGGGCTT
    31021 ATGTCCCAGC AGGGTATCTT TCCGACGGTG CTTCGGTGCC GCGGTTATTC CAGTGGTTGT
    31081 TACCGGCGTG GGGACGTTAT GGTCAGGCGG CGGTTTTGCA TGACATCTTG TGTGATACGC
    31141 TGCAACTGTT CAAGAACAGC GTACCGGTAC CCATTACCCG TAAAGAAGCT GATCATCTCT
    31201 TCTTAGACGG TATGGTTGCA GCTAAAGTTC CGTGGCTGAC ACGGATGGTG TTATTCGCAG
    31261 CGGTGCGTCT GTGGGGGTTG TTCGGATGGC GTCCCAAAGC GGAGTGGTTA GCCAAGAAAC
    31321 GAGCTTTAGA AAGCGAGTAC ATGAAGAGTT ACGGTACCTA TCGAGACCCT TCTGAGGTTT
    31381 TCACGCAAGT TAGTATTGCG CGGTGCGGTA CCCAGGTGGC TTCTGAAGCC CATTAAACAG
    31441 CATACAGCCC GTCCTCAGGG ACGGGCTGTA TGCTGTCACT GCTGTGAGGG TGTATCGGGC
    31501 GTAGCGGGCT TCTCAGGGGC CTTGGCTGGC GCGTCAGCTT GGGTATTCTC CTCTTTGAGA
    31561 ACATCCACCA TCGTTCGCAC CACCATTTGT AAGGTGTCGG CATTAGCCTT ACTGTCGGGA
    31621 TTACGTAGGG TTCCGACGGC TAGCGTAAGG GAGATCAAAG TCATCACCAC CATCAGGATG
    31681 ATAGCTAAAG GTGACATTCG CCGCGTTGGA GGTACAGTCG GTGGTACTGG CGTCTGCGTA
    31741 TCCACTGTGG GGACAAAGCG AACGGTACTA CCTTGGACTT CCACGTCTTG GCTCAAGATC
    31801 GTCAACAACG TAGGCAGGGG CAGGCTACGT ATTTTGTCAT GCGCTTGCTT ACCGGACATC
    31861 GTGACGTTCA GGTAGTAAGA CTCCGGAACA AGATTATTGA AAAGCAGTAC CGCTTGGGTA
    31921 CTCCATTCAA AGTCGGACAA GGGATGATCC CCTGCAAGCC CAACGAGATC GTCGAGTTTC
    31981 ACTGTGGTCA GCCTCTGGGT TTTTTCTTTT AAAGACCGGG AATTTGGTCT CGAAAGATTT
    32041 GTGATTGGTA ATAAGCGACA GCTAAAGCAT CGACTTGGTG TTCATCTAAC GTGGATAAGT
    32101 CAATTCCAGA AGCGTAAACC AGAGGGAGCC TAGCAATCGC CACCGTCACA TCGTCTTTCG
    32161 TCACTCCCCG CTTGACCAGT ACACCTACGG CTTTTTTGGC CGTCGGGGGA TCCACCACGT
    32221 CCAAAGGAAT ATACCGATCG TATCGGCACA CCGCACGACG GACATAACTG ACGCATTCCG
    32281 TCAGCGCCGC GAATGCTTGG GGAAAGCGTC CCATGTAGGG CGCTTCGCTA CAAATAGCGT
    32341 GAGGTTGCCA TTGTTCAAAG AGCAAAAACA GGCGATCTTC TAACGCCATC AAACGCGCCG
    32401 TGCGTGTACC ATGAACGTCT TCTTCGACTC GGTACATACT CAAGAGCTTT TGCGAGTGGA
    32461 GCGTCTCGGT ATAAGTAACG GTGCGTGAGC CGTCTTGCAG CGATAAGTCT AGTACGGAAA
    32521 AACCGAGGTT CTCCGTACCG GGATCAATAC CTACCACGCG GAAGGGGTGA GACGCTTCGG
    32581 GGCGTGGTTT GGACACATTA ACCGCCCGAC AGCCCCACCA GCGGCTCAGT ACCGCCAAGA
    32641 TCGAGGTCGT ACTTAAAGCC TTCCGACGTA AACGCCACCG GCCACAGGCC TGTGATGTGC
    32701 GTCACGATCT GCGCCATCAC CACTTCGTTC ATATTGAACG CGGACTGTCC AGGGTCGGTT
    32761 ACCGAAAGTA CTCGGTCACA ACCAGCCACC AGCCCGATTT CGGAGATCAG CGCGCGCTCT
    32821 TCTGAACCGT AAAGGATTTT CGCCACTTCG ATCAGTTCTG ACACATCCGT TGCGCCGAAC
    32881 TCCAGCGAGA TCATCGCCGA GGTGGACAAC GACGTCCCAT TCGTCGTCAC CACGTTATCT
    32941 GGACTAGGAT CCTGTGGTGT AGGATGAAGA TTCGCGTTGG TCGGAACAAA GGGTACCGAC
    33001 GTCGTCACTC CGTTGACTGT GGTGTTATGC AACATCTTGA CTGGATCACC GGAAATGGGA
    33061 ATACGCTTGA GATAATAAGC GATGAAGTTC TCGCCATTCA CCGTGATCAG CTTACGCAAA
    33121 CCGTAAGCCG CCCGGTCAGC CACCGCCAGG TCTTCGGTAG GGCTACGCAG CAGAAACGGG
    33181 ATCTGGTTAT ACAGACCAAA ATCATCTGGG GAATGCTGCC GTGCCTGCAC ATACTGACCG
    33241 CCGTCCGCGC CCGTGCGGTT GACGTGTCCG TTGGTGCCGA TACTGTAATA ACGTACCACC
    33301 GGGAAATCGC CACTGGTGGG CAACACAGCA GCATTCACTC CTAGCGCTTC GTTCAGGGTG
    33361 GTGTGTTCAA CGTACGTGTA GGGTTTACCC TGTTGCTGAG CCGCCAGCAA CCGGGAGCCG
    33421 TTGATGGTCC GCGTGATGAT GCGGGGTGAA GTAGACATGC GAACACTCCA GTGGATAGGT
    33481 TTTTGAGGCG CAAAAGGGCG GTCACAATAT AGATCGGGAT GTAAAAGACT AATGGGCGGT
    33541 ATAAAAAACA CTCCTCTTTA AAGAGGAGTG TTTTATGTTC TTTAAAGACT TTCCTGCGAT
    33601 GGGAGCACCA TTCACGTTGG ACTTATAGGT TACCTATAGA TTCAATTTGG AAGTCCCCAT
    33661 AGGCACTACT TGTACCGTCA GATACCGTAC ACCGGAAAGT GGCAATGTGA GAAGAGAAGC
    33721 TTCCATTAGT CGACGTATCG TCAATGGTTA CCGTTGGTGT GTTGGCTCCG CTAGCAATGG
    33781 TGAGGTTGGC TTGACCTGTG ACTTTCGTCC AACTAAAAGT CTTCGAAGCA GAACTACCAT
    33841 TGCTTGAAGC GGTGATCGTA CTAGTTTGAT TCCACCCGAA AGTAGCGTTA CCTGTAAACG
    33901 TGACACTAGT GATCGGCGTG TACGGAGGGG GGTTATCCGC GCCTGAGAAC TGGGAGAGTT
    33961 TCAAACCTGC TACCGTTGTG GAAATTGCGG CGTTGGCTGC AATGTTCGGC ACGTATGATC
    34021 CACCACGCAC ATAGGCACTT AAGTTGTTCG GACCAGAAAA AAACGCCTTT ACTTGCGAGA
    34081 ATTTAGGGTT AGTACCAAGT GCCATGTCAA ATCCTTAAGG AATAGGAGGC GGGCCTTCGA
    34141 GGGTGGCCTT GAGAGGGTAG CCGGGTGTAC CCGCCCGGAC GTTGTGAAAG AAGTCGTAGG
    34201 CAACCTTGTT GTAAACCAGG ATACCCATCA ACGAAATCTT AGAAAGGTCT GCACCCGTGA
    34261 CAGGGTCGAG GTATCCTTGC GGGACCAGAC ACATCTGCAT CAGGTTCGAC AGATCTTGTT
    34321 CGAGAGTGTC GTTCGCGGTA CCGATACGTT GATAGGTGTT TCCCATCAAG ATATACGGTG
    34381 CGCCGTTAAA GATCACACGT CCATGTTGGG TCGTGGGATC GTAAAAAAGT TGCTCTTGCG
    34441 AAGCAATGTA CTCAGCAATG TACCCACCGC CCATATCCAC AAAGCGGGAG TTATTTGGTT
    34501 TATCGGCCAC GGTGGGACTC CTAAAGAAAA GGTAGGGTGA GGAGCGCCGC TCCTCACCCT
    34561 AAGAATAGTT AAGCTTCTTT CAATAACCTT TGTACGGCGC GCTTGAGGAT TTTTACCTCA
    34621 GCGTTCAATG CCGTATGTTT ACGTTCAAGC ACCTGACGAG CCTGACGTTC AGCACACAGT
    34681 TCAGCCGACA GCACAGCGGA CAAACGCGGG TATCGGATAA CGAGTTTTCC GTCTTCACCG
    34741 ATCTCCACTA CTTCGGGATA AAGACTCTGT ACCTCTTGCG CGATGAAACC GAGTTCTCGC
    34801 TCACCCGTGG TCTTACGAGT GTACGATACT GGACGCAGTT CCCCTTTGGG TTTCAACGTA
    34861 CGGATATCGC GCTTTAACCG GCGATCCGAT GAAATAGCAA AATCCGAAGC TGTCAATGTA
    34921 CCGTTCTCGG CAAAGGTGTA TTGCTGACCC ACCCCACCCG TACCGCTGGA TACCGCAATA
    34981 CCCAGACTCG TCGAACCGAA AATAATGTCA CGGCGTTTCG ATGTGCCATA CTGTCCCGTA
    35041 ATACCCGGCG ACGAACCGGG TGACGTGATG ACCACGTTAC TTCCAGCGGG GGAGGAACCA
    35101 GGAGTATTTA CCTGTAAAGT GTCGGTTGAT GCCACACAGT TGACGGTCAA CCCGCCATTA
    35161 TCGAAGTAGA CATTGTTGTC CGACTCGAAG CGAAGCATCC ATTTCGAATT AGAGATGTCG
    35221 TAGAGTCCAA CACGAGGAGT TTGTGTTGAG ATTAAACCCA CTACGCGCTG GCCTGTAGAC
    35281 GCTAGTCGAT AGTTCGTCTC ACTCGCCCCT GAAAGGGTTA CGTTACCTGT CATTGTCGGA
    35341 TTGACTTTGG ATGCGTAACT CGTCGGATCC AAGTTACCAT CGTGCCAGAG TTTACGCCAT
    35401 ACACCCCAGG CTCCGGATCC TCCCACGTCG GGAGGATTAC CACTACGCCA CGCTAGATTG
    35461 GCACTTCCAT AATCGCTGGC GATCTGAGCG ATGGTATCTT GAGCACCGTG CATTACTAGA
    35521 AGCTGACCGT AGTTGATACC CGAGGGCAAG TTGGCGTTGG CTGCTTGAAA TCTATAAAAA
    35581 CCCGCTGTCG TGACAGTATT GAGATCAACT GATCCGGCGT CTCCGCTGGA GAAATTAGTG
    35641 GCTCCGATAG GGCCAGTAAA CACCTGACCA TTCACATTTG CTTTACCAGC GGCGGCTCCT
    35701 AGACTCAAGA AATTCGCACC CACCCAACTT TGGAAAGCGA CGTTACCTAT GTCTGTGGCG
    35761 TCCACTGTGA CGCCCAGCAA ACTACCCGTC TTCCACCCAA TCTTGACGTT ATTACCTAGC
    35821 TGACCAATGC CGGTGCCCTG CTGAACGGGA GTGTAACCAA GGTTTCCTGC GGCTACACCC
    35881 GCTGCGAGTG TGGTGGCTAA CGATACATTT CCGCTACCAT CAAAGGAAGT GCTACCGGTC
    35941 ATGTCTCCCG TCAGACTGAT GGTGCGGGCG GTGAAGAGCT TGCTAGCACT GGCCGCATTG
    36001 GCGTTGGTAT CGAGTTTGGA TGATGGGGTG AAATTGGACG CATTCCAAAT CCGCCGCCAC
    36061 GTTCCCCAAC TCGTGCCGTT GTGGGTGCGG AACCAGGTCT CATCCGCACT GGTACCGAAA
    36121 GCCCTCTGAA GTAGTCCTGT ACTGCCGCTA CCGTAAAGGA GCGTTTCGAT ATACCAATAC
    36181 GTCGAACTGG CGCCAGGTGT GTTAGCCAAA CTAGCGGCTA CCCACGCTTT TGTACCGGCG
    36241 GCTAAGGTAT TACAATCCAG TCCCGACCCC GCGTTGTATT GCGTGGAAGA CAACGGGAGG
    36301 TATTGGAGAG CTGTGGGATT TAAGTTTCCG GTGTGGTAGA AAGTTTGCCA GGGCGACCAT
    36361 GTCGCGGCAT CATCTTTCAC CCGGAAAGAA GCCAACGCTG AAGTGGTGAA CGAGATCTGG
    36421 GAGGCGTCTC CGTTAGACGC CTGTAGATGA ATAACGTCGT GGTCGGCACC AGTGATGGGA
    36481 GCACCGTCAC TGGTCGTACC GCCCATGCGG TAGAAACCGG TCGTATTGAT GGTGTTCCAT
    36541 CCCGTACCTG CGTCCACCAT CACACCACCC AAACCACCAG TACCGACAGC CATCTTACCG
    36601 TCTAGTAGTC CTTGTAAACC GTTCGTCTTG GCGATAGACA ATGTATTGTC GGCCATCACT
    36661 GTCGCAAGCG TCACGTTACC ACTACCATCA AAGGACGTGG ATCCCGTTAT CAAACCCGTC
    36721 AGACTGATCG TCCGCGCTGT CATGAGTTTC GAAGCAGATA CAGCATTTGC TCCAGAAGGT
    36781 AACTTACCAT CCAACAATCC TTGTAGGCCA TTGGTTTTAG CTACAGAAAG ACTACCATCG
    36841 GCGATTGAAG TGGCTAAACT AAAGTCGACA CTACCATCAA AAGACACACT ACCGGTAACC
    36901 GCTCCCGTGA GCGTGAGAGT TTTTGCGGCA GGCCAAATCG ACGGTCCCGT CGCTCCTCCG
    36961 ATCTGGGTTT CGAGGTCGTC GATACGTTGG TTCACCGACA CGTTCACGAA CGTACGGAAG
    37021 TCGCCGAGTA GGACATTGAC AAAGTCTTGA TCGCCGGGCC CGGTGCGCAC GGTAACGTAC
    37081 TGGGCTTCGA GTGGGGTATC GCTAAACCCG AGCTCTCCCA GACTGAGGTA TTTCATGGGC
    37141 ATGGGGTATG TTCCTTCCCT ACGTGGGGTA GTGGGGGTGT CATGACACCC CCACTACGAT
    37201 TTATGACGCT TTGATTTGTA GGACAATGGC TTTGAGTTCT GCCAGCTGGT TAGCAAGACT
    37261 CTCCACTTCC GCTTTCATGG ACGCTAATTC CTGGAGTTGG TTGGAGTGGT GATTTACCTG
    37321 AGCTGCCAGA ATAGCGGTGA GCCTTGGGTA TTTCACGCCC AGATAACCGT CCTGTCCAAC
    37381 GGATACAGCC AGAGGGTAAT GCTGCTGCAC TTCCTGAGCG ATAAAACCGA TTTCCTTAGC
    37441 TCCTGTGGCA ATTCGGGTGT AGGAGACCGG CCGCAACGCC GGCAACGCTT CTAAGGTTTT
    37501 TACCGAGTCT TTAAGGCGCT CATCGGAGCT GATAGTGAAA TCACTCGCAT TCACCCCACC
    37561 GTTGATGACG TTGAAATTAC CGTCCTCGCC GAAGTTAAAG TACCGATAAC CTCCACCTGA
    37621 AGTTCCCGTA CGGACCGCCA AACGACCAGC CACCTCTTCG TAGAGATAAT TACCGTTACC
    37681 ACCTAAGGTG ATATTACTCG TCGCCACAGC TCCAGACTGC ATAGTACCAG CAGTATAAAG
    37741 ACTCTTACCG TTGTAGGTTC GCACCCAGGT GCTGTCGGTC ATGTAAAGAC CGCCACCGTA
    37801 GTCATTGAAG TAAAGGCCGG TCTGACCTGA ACTTCTGAAC CAGTTACTAC ACGACATCGA
    37861 ATTCAAGGCA CCGGAGTCAT ACCCCGCGAA GAAGCGATCG GCAACCAGAC CACCGTCTGC
    37921 ATTGAATCGG AACTTGTCGG CACCAGCGGT ATTGGACCAA ATCCGTAATT GATCCGCATC
    37981 AGCATACACC GTGAACCCAT TACCTGAGGT ACGTGGACCT GCGGTGAAGC CTGCAGCGCT
    38041 ACCGTTACTC GCGTATCCAC CTAGCAAAGA CATGGTGGAA ACTTGCTGCC CGAACTGAGC
    38101 GATGTTCGCT ATGTTCAAAA CTGAAGTCGG TGTACCACCA CTAGGGTCGT AACAGTAGAG
    38161 GGCAAATGCT GCTCCGGACT CCATGACTTG AGCCCAACGA GTAACACCGT TATTCCATCC
    38221 AAGAGTCAAA TGTGTCATTT GTTGACTGAC TGTACCGCCC ATGAGTCTGA TCGTATTGCC
    38281 AATTGTACCG CCGGTATTAC GATCTAACGG AGTGACGTTT CCAGTGTGCC ACAGTGTGAA
    38341 CTCATTGGCG ATCGAACTGT CAGCGTTATA GCGCCAAATC TTGACAACGT TGTTATCCCA
    38401 CGTAGCATCC GATGGATAAC CAAAACCCAA TCGGTTGACT TCAGAGAAAA TACCCCAACG
    38461 ACCTACACCG TTGTATTTAC CACTGGTGAA GGGTCCAAAA CCCTTCGTGA TTAACGGCAT
    38521 TTGATTAGCA GGAGTACGGA AACCCATGCT ATCTGACGTC AACGGTCCGG TCATGACACC
    38581 ACCGGACTTG TCTAACGGAC TAGGAAGGTT CTTCTCGTTC CAATCCCTAT ACCACGTCGC
    38641 TAATCCGTTA TCAGCCGTCT GACGCACGAA CGAGTTACCG ACGTCACCAA AATCCACTGC
    38701 TCGTTGGTAA GAGTAGTTAT TGGACGTGTT AGAGTGGGTA ATCGCCGAGT AATGGTACCA
    38761 CGCTCCGGAA GTCACTGCTA AGGGTGGGAA CCCTTTTCCG TCAGGTACTG CAGTTGCTTG
    38821 GTACAAACCC GATACCAGTC GTACGGACAT GTCCGATAAG CTGGTGATAG ACAGAGTAGA
    38881 CGGTACGGTG ATATTTGCAG TACCATCGAA AGCCACGCCG TTGATAGTGC GCGCACTGGC
    38941 CAGTTTGGTT GCCGCCACAG CGGTGGCTGT CGCGTCGAGC TTACTAGCCG GATTAAAGTT
    39001 TCCAGCATTC CAGACAATCT GACCGTTGAC GAAAATCTGT CCCTGACCTA AATCGAAGTT
    39061 ACCGTTCTCA TCAAAAATGA AATACTTGTA AGCTCCATTA ACACCCGTGC GGATATTCCA
    39121 CCGACCAGCT AACTCAGAGT AGAAGTAAAT GCCGTCGGAC TTCAGACTGA GTGAGTTATA
    39181 AGTCGGGTCA GTGACTGCCT GAGGAGCTTC GTTGATCTCC CTCCACGTGG TACCAGCGTC
    39241 GACGGAGTAA CGTCCGTCGT TTCGTAGACG CATGTGCGTG CCGGCGGAGT TGCCGACATA
    39301 CAGCACACCA CTGGCAGGTA CGGGCATCTC GGGATTCAGA TTTCCACCAT TCCACACCGT
    39361 TTGTCCATTG AACGTCAGAG CATTCGAACT TACTGCCCCG AGTGATAAAG ACAACACGTT
    39421 AGTGATGCTA GTCAACTCTA TGGCGTTACT CACCCCATTG ATAATCAAAC CACCGACCGA
    39481 TGTGGTTTGC CCGTGTGGCG AGGTACTTAG ACTAATCCCA CTCGTCCATG TGTTGGTGGC
    39541 AGAAAGCGCT CCTACCCCCG TGAGTTTCAA CGTCGTGTTT GAGAACGTGA CATCACCGGT
    39601 GAACTGACCT CCTATCACGT CCATCTTACC TGTTAGAAAA CTCGGTAAGT TAGCGGTTTG
    39661 CACCAGTTCA ATCCAACTAG ACCACACATT GACGCGTTGC GTTCTGACAA AAATTCTGTC
    39721 GTCGTAGGTG CGGTAGATTT GCTGTACCCC ACCGCCCGTA GGTACGACCT TAAGAACGCC
    39781 TTGTCCTGTA GTTGAACCCA TCACCGGATA GTTCAATGCC CCGCGCCCGA ACGCGCCCGT
    39841 GGAACTGTAA ATGCCGAAAG TCACCACGGT GTTCAAGTCA ACCGTGTTAT CCAAGTCGTT
    39901 TTTGAATGAC AGTTTACTGT CCAGTGACGC TTGGAGTCCA GCGGTTTTCG GGATCGTCAA
    39961 CGCGGCATCG GCCACCGACG TCGCGAGAAT CACATTCCCC GTACCGTCAA AAGACGTTGC
    40021 TGATGACGTG ATCGCACCTG ATAAACTGAA CGTGCGGGCA TTGGAGAGCT TGAGTGCTGC
    40081 GCCAGCCACG TCGGTCTTCA ACAATAGCGT AGCGGGATCA AGATTTGCTG TGGTCCAATG
    40141 TCTATACCAA CTACCCCACG CACCGGCGTC TTGTGAACGC GACCAGACTT CGTCCTTACG
    40201 CAGCGCGAGT TGGTTCGCGT AGTTTTGAGG ACCGTTGTTG AGGATCGTGA AATCAGCGCC
    40261 TGTACTCGAC GGTTTGTTCG TCGTCGTGAC GTTTGACTGC AGGAACACTG CTCCTGTCAG
    40321 TTGATTCAAG TCTCCACCAT AAGTGGTGAT TGGACTACCG ACACTGAAAC CCGTGGTCCA
    40381 AACCAAATTC AAAAGGTTGG AGTGTCCTTG CAGTCGACCT TCCAATCCAA TGATTTTGCT
    40441 CGTCCCCAAC GTATTGTCAG CAATGCTGGT GAGCAAGGTC GGATTACCGC TACCGTCCAT
    40501 ACTGACACTA CCCGTCACCG GCCCCAGCAA CGACAGTGTT CTAGCGACTG GCCAGATGGA
    40561 CGGTATAGGG TCACCTGTCA GTGTTGCCTC CAGATCCTCT AAGCGCTGGA TCAACGGGGC
    40621 GGTGATAAAG TTACCCAACA CCCCTAAGGT CGAATTGACA AGACCTTGTG CGGTGATGAG
    40681 TGTGATCTGG TGATTATTCG CCAGTCCTTC GGATCCGACG GTTGGAAGAG CACTGAGACT
    40741 CTCATACTGC AATGACATGT CAGACGTCCT CTATCGAAGG ACCCGAATCA GACGTTGCTG
    40801 GAGTCGGGAG GGTGGAGGCT AAAGCGCTTT TGAGTTCGTC CAGAAACGCT TGCGAATGGA
    40861 TCGTCTTGCT CAGTTGCTGG ACAGCTAACC AAAGGCACGC TACGAGTTCG ACATCAGCGA
    40921 CCGTATGGAC AGCCTCACCA CCGTTCACGC TGTGGTCTTG GACAAACCCC GCGTCGATAC
    40981 CAAAGCGCTT GGCGACGCTC AAGAGCTCTC GCGCTTTGAA ACCAAAGTGT TTACGCGTAC
    41041 CAGCTTGGCT ACCGTCAGAT CGAATTCGCC GAAGTTGGTT TTCCTCCACC CATCGTAGTA
    41101 AGTCGAGACC GTACTGACGC TGGGCTATCT CGTAAGCCTT CTGATCTTTC AACCAAAGGG
    41161 CTTTCGCCGA TCTATATGCG ATGAGTTGCG GTTGATATCC AGGATCGCTG GAAGGTACGG
    41221 TGGGTGGCTG AGGTGGTTCG CGTAACGCCA GTGGCTCGCT CGGTTTAGAC GCCCAGTCCA
    41281 CGTAGCGTTC GCGGTGATCG TCTTGGTATT CCACAGGGTT GATATTCAGA ACGAAATCCA
    41341 ACCCAAGTGT CAACGGTTGT TCCTGGAAAC GATCACGGTA GTCAGCGCGC CGTTGTAAAG
    41401 CGTTGTGGCT GTAGACGTGG GTGCGGTTAT CGCCTAACAC CACTTGATGG CTTCCTGTCG
    41461 GATGTGTATG GGCGCCGAGC AGCGTCACGT TTTCCAAGTC TCCCACCAAA CCCATGCCCG
    41521 CTTCATTACC CAAAACGGTC ACGTCCTTAA GAGTCTTCTC AGGTTCGAAT CCTGCAAAGG
    41581 GTCCGACTAA AACATTCCCT TGACCTTGGA GTTTCACACC AGCACACAGA CCAACCGCTA
    41641 CGTTAGGGTA TTCAGGGGTA CACTCTGCCA ATGCATCGGT ACCTAGTGCC ACGGAATCCG
    41701 AAGAGCCCGT CTTTTGTTTA GACGCATAAA AAGCCAGACT AAGATCCGTG ACCAGATCCG
    41761 TCAGGGATTG CACTTGCTCT TGCAACGCGG CGACTTGGTC AGCCAGCGAC GGGGTGGGGG
    41821 TTTCAGAAGT CATCGTCAAA GCGTCCTGAT AGAGGCATTC TCTGGACACT TTATGGCCCA
    41881 GCACACATGA TTAGTCGACC CTGACGGCCT ATAGCCTGGT TCCTTTGGAA AGGAACCAGG
    41941 CTATAGTTTT TATGTCCTAC AGGGTCTGCG TGATCTGCAA CGGTAACGAA GTGCCTAACA
    42001 CAAATAAGGG GTGGTTGATA CTAGCTTTTA AGGTCATCTG ACGATCGACC GGAATTGGTT
    42061 GGTCGATCAA TAACCCCTCG TTCAACACGT AGTCGATACC GTCCAGTTCA AGATTCCAGT
    42121 ATCCCGGTTC AATCAGTAGC CCGTAACTTG CTAAAAGGAA ATTAGCAAAT GACACGTACT
    42181 CAATCGGCCA TGAACCACTG TAACAGGCGT CTTTTGGTAA TTGGTCTTGG AGGTTCAATT
    42241 TATTCACGTT GAACGTCATG GGTTCGACGT AAGCCGTAAA ACCGTCCTTG ACCTTCGGGG
    42301 AGACCGTGAC TTGCGTCACC AGACCATCCA CCGGACTCCA CGTCAGGTCC ACATAGTCCC
    42361 GCTGGAAAGC AATACCGTGG TATTGCTCCA GCGCTTGTTT CAACACATCG CCGGCAGGAC
    42421 TGTTATATAC GTTCTTTAAA CCAGCCATCT TAAAAGCCTC CTTAGGACGT GGCTAGACAA
    42481 TCTAAACAAT GCGTCGAGTC AACGTCGAGA AGACCCTTTA AAGGAATTCG TGAAAGAGGC
    42541 TGCAGAACGA TCAAGCTCAA AAACGATCCC GTGGTAAAAC GCCCGGAGTC TGCCGTAGCG
    42601 TAGAGTTTGA GTTCGACGTA GTTTGAGGTC AAAGGTACGT CGATCAAGTC GTCGTCCGTG
    42661 AGACCCACTC CGCCTAACGT TTTTGCAAAC TCTAACGGTT CGACCTGGAA TTGATAGCGC
    42721 GTTTGCAGGA GACTACGTAG TTTACGATAC GTGAAGGGGT AGTCTGCTTG GACCGATAAA
    42781 GCGTACGGTA AGAGCGTGTT CAAGTTGTCT TTGACATAGG CGAACGTAAA GCTCCCTTTG
    42841 TAAATACCGA CGGTGCCGTC GGGAGCTTCA GCTCGTGAAG TCACTATCAA TTTCGACTCC
    42901 GGAGCATTCA AACTGAACTC AATGAAACGT GTATCTAAAG GACGCGTTAG GAGTCCCAAG
    42961 AAACGTTGTG TCACGGCATC CAGTCCGGAG AGGCCGAGTG TAATGGGTGA CGACATACTC
    43021 AGCTCTCCTT AGGGTACAGA TACGGTGAAA CTAAATTCAG TGGTCGTCCC TTGCTGGTCG
    43081 ATCGCTCGCA AAACAAAATG ACGATCCCCC GGTGTATTAC TGAACGCACC TGAGACCATC
    43141 GGATGGTTAG GATCTGGTAC CGTCAACTCC GTGGAATCAG ACCGATCTGT CAGTTGGTAA
    43201 AGATAGTCCG GCACACCACC AGAGATCTGG AAGGTGTAAC TGTAGGGTTG TCCCCTAACG
    43261 CCTGCTGGCG GATTACCTTG AAGGACCAGA GGGCCAACCA CGGAACGGTA TTGCAGTAAG
    43321 TAGCGCACTT TCGTACCTAC CGCATCAGTG ACGTCGTACG TCACTGAGTA ACGCCCCGTG
    43381 GAATCCGTCG ATCCTTGGAT TACTGACCCT ACCAAGGCAT GGCTCGGACA CAAAGCACCG
    43441 GAAACGAAGG TGAGGGAATA CGGCGCGACT CCTTCACGGG GTTGGAGGTC GAAGTTGTAC
    43501 GGAGAACCCA ATACGGCATC GGGTAGAGTT TCATTAACAA TGATTGGTGC ACGGTAATGA
    43561 AACGTCAGGT TTCCTTGGTA AGCCGTGTTG CTTGAGCTGA CCGTGAAGAT CACCAGTCGA
    43621 TTACAGAGAG GGTTGTAGGG TTGGACATCG TATCCCCTCG GTGAGCCGTT GTATTGAACC
    43681 ACCGCGTTGT AAAGGTTCGT GGGACTGGGG TTATTAGGAT CAGTCACCCA TTCGTCGGGA
    43741 CCGCTAAAAC GCAGGTTGAG CCCCACCGGC AAGGACGTCA AGATCGACGG AGCAGGTAAC
    43801 GTGTTCAACC ATTTGTTCCA TGGTGTCCCG TCACTGGCAT TGATCACCCC CGCGGATTTC
    43861 AAACGCGGTG CGGGCGTGTA GTCACTGGTG GCGAACGTCG GGACACTATA CGGTATCAGA
    43921 AGGTCCTTGT CGCCGTACAC GCTGTCAGCC GCGGTTAAAC GAACACGCGC GACTTTCGTC
    43981 GCTGCCGGCA CCAGAACGTT CAGACCGGTC TTAGATTCGT CCCGAGAGAT TAAAACGGCC
    44041 CCACGCGCAT TGTAAGGCGC TACAGCGGCG TTGTAGACCC AAGGGCTAGC GGAGCCTTGT
    44101 TTATAATCCC CTAACGCTCC TACGGCCTTA GAGAGCCACT GGAGCAGAGG ATGATTCGGC
    44161 GAAGCCACCG GTTCATTCAA TGCAATGTTC AGTAGATCTG CGTAGAGGCT TGTGGCGTTC
    44221 AAATACGGCT GATGATCCTT GGTAGACCAT ACCACGGGTT TGAACCCCAA TCTGTAAGGA
    44281 CCTGCGGGTA AGGAACCGGA GAGGTACACC GACAGATCCG TCAAATCAAG CAGTTCCGTA
    44341 CTGGTGGATC CTAACCACCG CAACGATCCC GCTTTCGCTT TCAGGATGTA TGGCGCCGCG
    44401 TTGTCGCGGT TGATGTCTTC CAAGACAAAA TCCTCGTCTT GGAACACAAT CCCTGTCCGA
    44461 CGAGTCAGCT CATCGAGTAG TACTCGTGTG GAGGACGGCA TCGCCGGTCG GTATCCGCCG
    44521 AGTTTACCCC CCAACGTGGC GTCCACGTCC AACCGGTTGA AACGGAAATT CACCACACCT
    44581 GGATCGGCGG TACGATCACT ACCACTTAAA GGCTTACGAA CAGAGAGCTC CACTTGCGTG
    44641 CGATGTCCTG TTAGAGCTTG CGGAGGCGAG ACTTGAAGGG CACTCGCCTC CGAACCGTCA
    44701 AACTGAGTGG CGTTCAGATC GTTCACCATC CGCACCACTG CCCCTTTAGG TGACAAACGC
    44761 TTGAGTTGGT CATTAGTGGC CATTTCTAGG TCCTTAAAGG TGAACACGAA TGGCCACTTG
    44821 GCCTTTGTAG CGAAGGGAAT CGGGAAGCGC TTGGAATATC AAGAGCTCAC TGGGTGTAGT
    44881 GAGAGTCAAT GTCTGGTGCA CGTAATCGCC TGGTTCGATC ACGATCGCAA ATATCGAAGC
    44941 GAGTTTGGCG GCAATCTCTT CGGTAGTGTA CGTCGGCGTC ACTTTGAAAT GCAACCCTAA
    45001 CGCGCCAAAG GTATCGCCAA GATCCAGTCG TTGGTAAGAT AGACTGATCT CGCCTTGGTA
    45061 ATGCCAATTC GGATCGTTGT AGGCTTCCGG GTCAATATAC ACAGGAATAT CGGTGGTCCC
    45121 GTCGGGATGC ACGACACTGG TACCGATCAG GAGGTTATCA GCGTCGTCCG GGGACACCAG
    45181 GGACTCTCGC ACGATCACTG GCACGGCAGC GGCGTGGGTG AGCGCCAGGA GATCTAACGA
    45241 TGAAGTCATG GGGTTTGTCT CACGGGTGAA TAAGGGTATA AAAGCGTAGG GGAGGGATTC
    45301 CCTCCCCTAC GGGTTTGTGA TTATGGACCG GAAGGGTACG TGAACTGGTC AAGTAGAGGA
    45361 GGCGTCTCGG ATGGATTCAC CGGTAAGGTG AATATACCCA GAACGACTTC ATCTGGCCAG
    45421 ATCGGCGGGT ACGACAAACC TTCCAGATAC AAATCGTACG GCGTATCTTG CGGACGTACT
    45481 GCCCAACGAT CAACTAAAGT CGTGCGATCT TCAGCGGAGA GGCCGTAGTG TACGCTCGAA
    45541 AGTGTCGAGA AGGCTTCCGC CAACGGAGTG GAACCTTCGG GTGTGTATGA AGGACTGTCG
    45601 GTGTCGACGA CGCTGTCCAA CCCACTCAAT GGGAAGTTAT CGTTCAACAC CGTAATCTCC
    45661 GGTAACTCCA CGCGATAACG GTAAGTGATC TGACCGTGGA CACGCGTATC TAGGTTCCAC
    45721 TCCACACGAT CGGTGGACGT TCCTCGTACA CGCACGTCCA TGTCATCAGA AAACATTTTG
    45781 TCTTGGATGT CGTCAGTGAT CCGTGCCTGA GCCGCGACCG ACAGAACGTC CCAGTTCAGA
    45841 CTGATACCTT CGATCTGATC ACCACCTGAC CCGAAGATAT CACCGATGCG AGGCATCGGC
    45901 CAATCGGTCA CAATCAGGGG TTGAGTATTG ATCGACTGCA GATACTGGAC ACTATAGGAC
    45961 GAGAGCGTGG ACATGATCTT AAGCATCGCT GCTTGGATGT CTTTCAGACT CGTCGTGGTG
    46021 TTAAGGTTAG CGCCGGTGGC GTAAGACACC AGAACGTCCG CCAACAACCC TGCTTCGAGC
    46081 TCGGAAAAAC TCGGCATATC CAAACCGCGT TCGGTGAACC AGTCGTCGAA GCTTTGCGTC
    46141 GACCCTAAGT CACAGTCGAC GTGTTGGTAG AAATGTAGTG CTGCCCCTTC AACCTGGCCA
    46201 CGTTCATCTT TGTGTTCTCG CGTTGCCCAG ATCCAGCGAT GGTCCAGTAG CCCCTGATGA
    46261 ATACGTTTGA CATCTGTGTA GAAGGCTTGA GTGGAGATAT AGTTCCCCAC CGGCGTTACC
    46321 GGTCGAAACA ACGCATCTAC CACAGCTGGA TTCAGTAGTT TACGGTCAAT CAACCCTTCT
    46381 ATCTCACTGC GCAGAGGCAT CTGTAATTTA CGTACGAAAT GCGCTGGCAG TACCGGTAGG
    46441 TTATGGATCT CTAGCCCGTA GGCTTTGCTG AAACTGTACA CGAAGACGAT AAACGCATCT
    46501 CGGACTGAGA GTACCAGTGG CGCGCCTGTT TTAGGGTTGT CTACCGTGAT GACCGCGGTA
    46561 TACCGTCCCA CAAAAGACAA GTAAAGCCAA TGGTTCAGTA GCGTATCGGC GAAAGTGAAG
    46621 ATCGTGGCAT CCGACGTATC GAGAACAGCG GACTCCAGAA TCTTGGTGTC TAGACGATCG
    46681 TCAGGACTGT TCTCCATTTG TTCACGGATC ACCACGGCCG CATCTTCCAG CACCCGACTG
    46741 TTACCCTTGG CTACGATCTC CTCGGCGTCC AGCATTTCCG TAACCGTACG AGTTTCGACA
    46801 CCTGCCGCTG AAAGATCAAG GTTCAAGGTG TCTCGAGCAA ATTCGATGCG TGGAACGAGT
    46861 TCGCCGGGCA TCTCTTTGAG CTGGTGCCGC ATACTCCACT CAGCAAGTGG TAAACTGCGT
    46921 TCGGTCAAGA TGTTTTGGAT CAACGAATGG AAGGTGGATT GTTTACCGGC ATTACGCTCG
    46981 ATGAATCGAA TCTGACGATA CAACCAAAGC ATTTGCTTTT TCGTCATGTA ATCCACCGCC
    47041 CAGTCCAGTT TCTGATGACT GGCTAGGTAC TCACGAATAT GATAGGAGTG AGCGTAATTG
    47101 GTATGACAAT TACCCAAACG AATGTTCATC ACCACTGAGG GGATGAGCAT GTATAGTTGA
    47161 GCCAAATGTG CTGCCACGTA AAGGTCATCG ACCTGAGCAT AAGCACGCAC CAGCCAGCGT
    47221 CGTGAGAACA CCTGACACCA CGCTTCCAAA CGTGGAATCA AGTTCTCTTC ATTAGGCTCC
    47281 ACCAGCTCAC TGTCGAAGTA CAGGATACTA CCGTCCACAG TGTCCACTGC GTCTTCGAAC
    47341 GCCACGGGGT TTAAAATACC GCGGATCAAA TCCTCTTGAT CTGGGTATCG CGCAACCAGT
    47401 GCTCGGTAAT ACGCACCGAA AGTCCGATAC TCACGTAGCG TCGCGAGATG GTCATTAAGT
    47461 GTTGCTCGAG TAAACGCGAT GTCTTGCGTA GTGTCGAGCG ACTTGACGGT CATCGCCTGG
    47521 TCAGAGGAAT GGTAATTACC AGCCAGATGT AAATAGTACT TCCAGGTACT GGGGTCGTTT
    47581 TCGTTGACGT CAAACCCATA GTTTCTGAGT TCACGGTTGA TGGCGTCCGC TGACGCACTA
    47641 CTTTTGACGA CCAGCGTCCT AGAGAGGTCG AAGACCTTCC TACGGTAGAT GTCGTATTGC
    47701 GCCTTAGACA CTGGGCGTCT CCTAAAAACT GTTTCTAAAC GAGGTTAGTG AACATGTCCG
    47761 ACCGTCACAT CGGGTCATAC GCCGTCCCTA CGGAAGTCGC CAGTCAGTTT CGACGGTTGA
    47821 CGCCCACGGG ACGTCACGCG GAAATCGCGG CCCTGACCTC CAAACTGGTA CCCGAGCTTG
    47881 CTACCCAGCG CTTTGGTCAA AACTTCGTCA TCGGTGGTCA TCGTAACCGA CCGCTGATCT
    47941 CTCCCGATAT GGGACTACTC CAACGTATTT CCGATATCAC CGCTAATGAC GTTTCAGATG
    48001 CCCAGACGAT TTTCCAGCTC TTGCCGGAAA CTGAACTGGC GATGCAGATC CTGGTAAGTT
    48061 CGATCCTGGC ACCGAAAGAT CTGGTGACCT CGAATGTTTC TATCACCTTA GGACCTAACC
    48121 GCTTTAGCAG CGAACTCGGC AGCCAAATGC TAGCTGTCGT GACCGATCAC TTTGAGAAGA
    48181 TCTACAAGAT TAGCGATCTG TTGAAGCCCA GTTTGGACGA TGCGTTGTTC CTGACGGGTT
    48241 CGTATCCACT TCTGATCCTT CCAGAGTCTT CCATTGATCG CGCGATCAAT AATCCTGGTC
    48301 GGGTATCTTT TGAATCCGTC CGTGACGATA TTGATGCTCA GGGTAATGTG CGTAACTTGG
    48361 GTTTCCTTGG TAACGCTCAT AACGACAAGA CCGGACCGGT AATTAACTTT GGCTTGGAAG
    48421 ACATTAACGG TGCTCGCGCC TACAACCCTA AGGTTACTGA GCTGTGTGTC GATCTCGAGT
    48481 CGAAACTGGA GATCGTCGAC AACCCTAATC TCTTGAAAGT CAACGCGCTC CAGAAACGGG
    48541 TCACCGCGGA TAAAACCTAC CACTTGCTCG GTCGTCGCAA GATGACGGGA TTGGTCTCTA
    48601 CAGAACTCAA AGTTTCCCAG GAGGCCTACA CCGCTGCCAC CCAGATGGGG TTAGGAACGC
    48661 CCTACGGTAC TGCGACGCAA TACCAACCGG TGCAGTTGAT CTCTCCTGCT CACGACATTC
    48721 GTCGGGCGTC GATCGGTCAT CCGTTGGTGA TGAAGTTACC TTCCGAAGCC GTGATCCCCG
    48781 TTCACCAACC GTCCAATCCG TCCAAACACC TGGGTTATTT TATCATGGTC GATGCCATGG
    48841 GTAACCCTGT GAACTCTGCT CGTCAACGTG ACTTTTACGC GGATATGGCC AACTCCCTCA
    48901 ACCCGAACTC GTCCATGGGT TCTCAGTTGA TGGCGCAAGC CAAACGCAAT ATCGAGGGTC
    48961 AAGCGACGGA TCGTCAACAC GAGATCGACG AGATGGCGCG CATCTATGGA CAGTTCTTGG
    49021 AGAAGGAACT GACCGATCGA CTCCGTAACG GTATCTACGG TGACCAGGTG GAAGTCACCG
    49081 CTCCCCAGGA AGTCTACCGC GTGATGCTCG CGCGTTCGTT CCAGAACAAA CAAACTCGCT
    49141 TACTTTACGT CCCGGCTGAA ATGCTCACGT ATATTGCGTT TGACTACAAC AACTACGGCG
    49201 TAGGTCAGTC GCTACTTCAG AATTCCAAGA TTCTAGGTGG GCTTCGTGTA CTGAGTTTGT
    49261 TTGCTGAAAC GATGGCGTCA ATTAAGAACT CGATCAATCG TACGCGTCTG GGTATTACCC
    49321 TGGACCCTGA TGACCCTAAC CCCACCCAAA CGGTGGAGTT CTTGATGGGG GAATACGTCA
    49381 AGACTCGTCA GGGAAGTTTT CCTTTAGGTG CAACGAATCC TACCGATATC GTTAGTTATC
    49441 TTCAGAACGC TTCCACTGAC GTGGAAGTTC AAGGTAACAC CCGTTACCCT GAGACTAAGC
    49501 TCGAGATCAC CGAGCGTCAG TCACAGCGCG TCAAACCTGA CGACACGATG TCCAAAGATC
    49561 TTCGCGACCG TCATCTGATG GCCATGGGGC TGTCTCCGGA TATGGTAGAC GCAGGGGCCA
    49621 ATGCGGAATT CGCTACGTCG GTCTTAGCCA ACAACCTCTT GCTGGCTAAA CGTGTGTTGA
    49681 CTTATCAGCA GGTCTTCGAA GGTTTCTTGG AAGAGTTCAT CAAGAAATAC ATTTTGGCAG
    49741 ACGGTGATCT GATGGATCAA CTGCGACAGT TGGTGCAGGA ATACCATGGT CAGCTCACGA
    49801 AGGATCAGAA AAAAGCCGAA GTTCTGGCGA AAGACGCCAA GACGCAGCGG GCGTTACTGG
    49861 AAGGCAAGCG GGTGTCGCAA GAATCCATCG ACGAACAATT GGAGTCTCTG GAAAACATGA
    49921 ACCAGGACGC CGTCGTGATG GAGTTCCTGC AAGCTCTGGA AGTTGCCTTA CCTAAGCCGG
    49981 ATATGGCGAC GATCAAGTCG CAGATGGACG CCTACGACAC GCAAGAACAA GCTTACGAGA
    50041 AAGCACTCGA TGCTTATATC AACGATGCCT ATCTGGAATC AAAGGGATTG GGTAGTTTGT
    50101 CTGAGCTCGT CGCTCCGGTC AAGGCAGCAG CCAAGGCCGA ACTCCTGCGC CGTTGGTTAC
    50161 GTGAGAATGA CGTCTTACCA GAACTCGATG AGCTCTTGAC GGGCGACAAG GACGAGTCAC
    50221 GTGACTTGGC CAAGGACGTT TCCGACCACA TGGACTCGAT GGGTGATTCA CTACTCAAGA
    50281 TCATGTATCG GTTCGCTCAG CAACGTCAAC TCAATGATCC CGCTGTGGTG AAGCTCCAGA
    50341 AGATCCTAGA AGAGTCGGGG ACGGATTTCG GTGGCGGTAG TTCGAGCGAT AGCTTCAGTG
    50401 CTCCTGATAA CTCCGGTGGT GGCGACTTTG GTTCTGGCGA AGACGGTGGT TTCCCTGAGA
    50461 TGCCGGAGAT CGGTGGTGGG GAAACAGAAG ATAGTGGTGA GACTACCGAA ACGGATACCA
    50521 CGGATACCAC GGATACCGAC TCGTCGGAAA CGAAGACCGA GGAAGATAAG GACAAGTCGT
    50581 TGGAACCCGG ACAACCACCG TCATTTGACG ACTCAGGATC TCTGTAGAGT CAAAAAAAAA
    50641 AGAGTGGTTA AAAAGAGGGG CCTCCAAAAC GGAGGCCCCT TTACTAAAGG CATTCTTAGG
    50701 CACGCTTACG CGTGCCTTTA TGCCGCCTAC CTCACCAAAG GTGGTGTGGT GAGCTCGAGA
    50761 GCTCGGCATT GCGCCCTGCA GAGCGCAAGA CCTAGATCAC TAGCGTTGGC GTCGTGGGCC
    50821 GTGGCGTTTG GTACGCGATA GTTTAATCCT TCGGGCAATT TGGGAAGCAC GGGAGGGAGA
    50881 GATCTCGAAG GCTACTCCGA TAGCCTCCAG AGTCCATTCC GCTTCGTAGT GAAGGCTGAT
    50941 TGCTTCATCA CGCAATCGAA CCGCGGTGGT TTGTAAATGA ACGATCTCCT TAAGGGCGCG
    51001 TCCGGGTAAC GTAATGTCCG AGTTCTCAAT CGCCCGGATA CTGCGTTCAA TGAGTCGGGA
    51061 TGCTTGGATT AGATCCTCGG TGATGGACAT GGTGAGACCT CTGAGCAGCA TACGACCTAC
    51121 CCACTCCGAT ACGGAGTGGG TAGGTCGTAG CGTTATGTCG TCAGTTCAGA CGGAACGGAG
    51181 CTTTGTGGAT AAGGATAGCC TCCAGGTTCA ACATTCCTCG TACGAGGGCG TAGACCACCC
    51241 CATCGCTTGT GGCGATGTAC CTACCGCGGT AGACCAAGGG CAGGTCTAGC GTGCGGTTGA
    51301 ATACAGCCGA GAAGGTTTTG TACAGAGCGT TGTGTGACGT TTCCTTGACC ATCACCCCGC
    51361 TATCGCCAAC GTCCAACCCA AGTTCCGAAT TGGATACCGG CAGTTGAGTC ACGGACGAAC
    51421 GCTCGCGCCA GATCAGGACG TTGTCATCGT CCTTCAAGTC AAGCAGCTTG TGAGCGGCAG
    51481 TCAGGTCGTC GGAGCTGAAA AACGTCAACG CCTGAAAGAT CATCTCTTGG GCACAGTCTT
    51541 GGAAAGACTC CAACACTTGA CGTCCGTGTT TTTCGAGCAG CAGATTCCTG AGATCAGCGA
    51601 AGTCTTCGTA GAAACTGTCG ATGCTCCAAT CCACCAGACC CAACCGTTCT TTCAGGAATC
    51661 GGTTGATGAC TTCCGTCACA CGACCGTTCA CCGCCTCGAA CAACTCCTTA CCTTGGAGGT
    51721 CATCCATGCT CGCGTGCAGT TTCTGGAAGT CCTTGGATTC CTGCAACTGC GTCAGCTTCA
    51781 CGTAGTCCGG TTCCAGTACA GTGGTGAGGA TCGCCTGATC GACATAGAGT TCGAACGCTC
    51841 CAGAGTTGAT CTCCGGATTG TCAACCTTCA ATCGTACCAG GCTACGCTTC ACACCGCGTC
    51901 CCAGGTCCGT AGTGAGCAGG AACTGATCCG GGGCGGTAGC GGTCACTCCC ATACCTTCGC
    51961 CGTCCTCGTA GAGCGGCTCC GACGTCGCCA GAGGGCTGGA GGGATTCGGG CGCAGCTGTT
    52021 CCACCAACTG CCAGGCGGCG GCGACCTTTC CTTGATTGGC TTCCACTTCC ACCTGCGCCT
    52081 TGCGCCGCAG TTCAGGATCG AGTTCGTGGT CGAGGTATTC CATCGTGGGC TCCCGTTGGA
    52141 TGGCTTCGTA GGACACCGCA CCTTCCGGGG AACGAATCTT GAACAGAATG TGTGTCTGAG
    52201 GATCGTACAA CGGCGGTGCG GGTTGAGTCG GATCGTAAGT GATCTTCCAG TTTCCATCCT
    52261 GACGCGACTG ATAGACCGGG CGCAGCTGGG TGCCATCCTC GAACAACACC CAATCCCACA
    52321 AACGGTCCAG ATCACGGACC TTAGGCCAGG TCATGTCCGT ACGAGCAGAG GTAAATACGA
    52381 TGCCGTCCAC GAGTGTCTGA TTCGGTGCCA TGCGCGGACG TTCCTCTTGC GGTGCGTGAG
    52441 TGGGAGTGTG GGGGTTGGTG AATTGACGAC GGGGACGAAC ATTCCCCGAT CCATCAAAGC
    52501 CTTCCGCTTG GGGTTTGGTA GCGGGCGTCG GGCCATCAGC CCAGACCGAC GAACCCAGAC
    52561 CAGTATTGCG TGAACCCATG CGGTTTCCCG GCCATCCGTC TTGGGCAGAT TGATACTGCA
    52621 TACCGCCAGC GTTACCACCA CCGGTTTGAA CGGGTTCATC CCAACGACTG GCGGGTGCTG
    52681 CGTTGTTACG CTGCCAACCC TGCTGACCAC CACGACCCAT GGCAGCACGC TGGGGTGGTT
    52741 GCCAACCCCG TTGCGGTGCC GCCGCCCCAC CGCCTCGATT ACTGTGATTC CAGTTACCAC
    52801 GTCCCCCGTT GTAATACATC TGCGCTTCGT TCTTGACACG CTCGAGTTGT CCGATATACG
    52861 ACTTGGACTC CTCGAACATC TGTTGATTCA CCACTGGGGC AAAGTCGTTC TGGTAGGTCT
    52921 GGACCGCGTA ACCCAGGTAC GCGTTCACCA CCATCCCTAC ACAGTTGGCC ATGCACTGCT
    52981 CGACTTGACC CGGCCCGAGT TGCTCGGCGT CGATGTAATA GGACACGACG TTCGCAAAGG
    53041 ACTGAACCAC TTCCCCCAGC GCGTTGTTGT CGGACTCCAG CAAGTTCTTG AACAGGGCCC
    53101 GGGCTTGGTT CTTTGTCGCC CCTTGCGTGA CGTTGGCCAG CACGTAACCG GTGAACAACG
    53161 GAAGGTAGTC ATTCAGATGC GGTGGGACGT CCACAGGGAC GACAAAGGGC GGATTGTGCA
    53221 TCAATCCAGA CCCGGCTCGA TTATTCCACA TGGTGATACT CCAGGTAGGC GGGGGTGTTC
    53281 TAAAGGACAC CTCAGGGTGA GTTTACGAAT CGCGTTGGAT CAGGGCTTGG GTAGGCACCG
    53341 TGACATCTTT CAACGCAGGA TTTTGGAGGA TTTCGTTGTC ATGGGCGGAC AACAACGTGA
    53401 AGGGGTTGAG CTTCGACCGG CCCGTGGGTT CGGCCTTAGA CATGCTGTTA TAAGACCCCA
    53461 CTTCAGCCAC CGAAATATGC AAGATCTTCG ATGGATCTTC CGTGGAGTTC CGAGTTTTGG
    53521 TGGTTGCACC GGAGGATGCT TCTTGCAGGA CGACGTGAGA GGTCACCTTG AAATACAGGT
    53581 TGTCCCCGGA CACTGACACT GCGTTGACTT CACCGTGTTG ACGATTCATC CGCATCACGG
    53641 TATTGGTCTT GAGCGTCTTG TTCATGATCT TGAACAGGTC GTCTTTGGTT AACACCTTCC
    53701 GTTTACGATG CGACCCGACG GCGAACATGA ACCGATGGAT GGCGTACGTG AGATCGGACA
    53761 GCACGTATTC CAACGTCATC AACTTCTTGC CGTAGCTTGA CGACAGTGTG GTGACGGACT
    53821 GAGACATGTA GTCGTCGTAG GACTCGATCA GGTGCATGAA GAGTTGATAC ACGTCTTCAA
    53881 TATACACCCC CACATCCGAC AATCGCTTGC GGGTCTGTGG ACCAACGTAG TTGTCGAGGG
    53941 ACCCCATATG CGAGTTGATG TCTTCAGCGA GTTTACCTTC GGAGATACCC GGTCCAAAGA
    54001 CCATGTACCC CAGGAGAATA CGCCACAGGC GCGGCTCGTC GATTTCGTCG GGAGTCACGC
    54061 GATCCGGAAA ATGATCCGCC ACGTAGTAAA GACCGCCCAC GAGACTGGCT ACGGTCGGTG
    54121 ACCAGGAGTC TTTGGGAATG GCCAGACGGA TGTCTGGGCC CACGTAATAC TTGTCTCGCA
    54181 CACTGCGAGG TTTGAACATC GTCGAACGAC AGATCAACCA GTCCTTCGCT GGGTAGGCTT
    54241 CCGGCGTGAT CTCCTGTGCC CCACCGACCA CGACTTGGGT GTTGGCGAAT TCGGAAAACA
    54301 CACGCGTCAA TCCGTATTTC GCAAACAAGT AATGTGGCAG TACGGTATTG CATCGTACGT
    54361 CGTTCTTGGA ATCCGTTCGG CGGGCTTTCA GTACGTAATG GTGGACCTTA GAGTACACCA
    54421 CGTCCACGAC TTCTTGATTG TCGTTCACGT AAAAGTACTG TGGGACGCGC CGGAATTTCA
    54481 GGCGATCCCA ATCCACTTTG ACGAACAGAT AATCCGGTCC GATCGAAAAC GCCTTATCGG
    54541 TCATCACTGG GGAGATGGCG AAATCCGATC CCCGTAAGGT AATCAATCCC CCACGCCGCA
    54601 CGAACGGCAA GACGATATAC CGAGGTGGTA GCTGTTCGCC GTTGAGTTCG AACAACAGCT
    54661 TCACCATGTA CACATCAGAG CGGGCATGTT CGATCGTATT GCGTTTACCT GTACGACGAA
    54721 CGTTCTCGAA ATACTCCTCT TTGGGAGTAC ACGGCGCCAA GCGCACAAAA GTCAGTTCCG
    54781 GACTAAGCTC TGCACAAGCT GTCCGGAGGA CTTGGTCGAT GTATTTCTCC ACATGCTTCA
    54841 TTTCTTCCGT CGCCAGTCCT TCGACGATAC GACGGTTAAA ATGCGGTATA CGCTTGTCAA
    54901 CGAGATCAAA CAAGACTTTG TCCATGTGGC TCCTCTTGAG GTTATACCGA TTTGAGTTTC
    54961 TTATAAGCCG CTACGATAGT CGCTGCGGTG GTGATCAACG TAGGAATCAG TTTCAGCAGC
    55021 TCCATACTCT CGCGACGCTC ATGACCACTG GCGTCGGAGA ATTCCTTGAA GAGCTGCATT
    55081 TCACGACGGT AGTTCTGCTC ACGTCGTTCG AGTTCGGCCG CCATCAACTT GTTGAGTTGA
    55141 TTAATCCGCT GAAGCTGATA CTCGTAACGC ATGGTTTCTT GACGCTGGAC TTCTTTCTGA
    55201 AGATCGAGCT TGGCTTGCTG TTCTGCCAAT ATCCGTTCTT GTTCGGCTTT GGCTTCTCGA
    55261 GCGGAGAGTT CATCAAGCTT CAGTTGCTGT AAACGCTCTT CGTATTCCCG CTTAAAACGT
    55321 TCTTGAGGAT TACCGAGGGT CTGGGCTTCT TTGTACGTCT GATAAAGTCC CAGTTTTTCA
    55381 TCAGCTTCCT CGAAATCGTA ATACTCCACA AACGTGTTGT GGGGTACAAA ATTGGAGGTG
    55441 GTGCGGTGGG TGGTAATGCA GTACACACCG TCACGTTCTT GGCTGGTATC AGTTAATACT
    55501 TCAACCCCGT GTACAGTACC GTTGATATTG ATAAACCGAT TACCGAATGC GCCGATGGAG
    55561 TCTCGGATGT ACACTCCGTA GAAGACTCCT TTGCAGGACA TGTCTTCATC AAATGCCTGA
    55621 GCGTCCCGAA GTCGCTGTCC TCCATAGGAC CGCGGATGCG GTGCGGTAGA GGCTTGGTCC
    55681 AACACCGAGA GTTGCAAGTC GAGGTTTTGA AGGTAGAGTA CTCCACCTTC CTGATCGAAG
    55741 TCGCTGGCTG GAATGTGATA CTCGACCCAG ACGCTCTGCA CCCCGCCTTG CACCCAACGA
    55801 TCTTCGGAAG CCCTTACAGC GTCCATATAG GCCTTGGCCT CTAGCGACGT TGCCTGCCCA
    55861 AGATCATGGG ATAATTCCGT GACGTCGAGA TTTACGTCAC TTTGAACGTG TGTCTTGAAC
    55921 CGGATCACAA AGGACGGTTC CACACACGCA TCCCGCAATC CTTCTTTAGG ACGTTTTCCA
    55981 CTCAAGGGGC GACGTGGAGG ATGCCGAAAA GGAATGATCA GACGTAACCC TGAACGCGTG
    56041 ATCACCGTCA CGGGACGGTG GATGTGATTC AAGAACTGGT AAGACAACTC CGCCGAGCCG
    56101 CTCACCGCCA TATCTTGCCC ATCAATGATG GGTATCACTT TGGTACGATA CGTTTTAGCG
    56161 TGAGTCGGTG GTGGGGACAT AGTTGAACTT TCCTAAAACC CGTAGAGACT TTAACAGGAG
    56221 ACTACGTAGG GATAATTAGG GTGTGAAAGA CGTTTGAATC CCACCGGCAG CATAAAAAGA
    56281 GGAGGCCGCC CTAGGGCGGC CTCCTCTCAC ACACAGTCCA AGTACAACGT CCTTTAGACG
    56341 ATCGGGTACT TCAGACCATC CAGGTACACG TTGCTCACAC CCGCGATAGC CAGCGCCGGG
    56401 GTGGCGGTCT TGTCGACCAG CGCCGCGGTC AGGCCCTTGA CGGTGATGAT TGCCAGCACC
    56461 GGCATGTTGT TCAGGTGCAG AGTACGCGGC TGAACGGTGG CTTCCTTGGT GGTTGCACCG
    56521 TTACGGCTGA CCGGCATGGT CGCGATCAGT TCAGACATCC AACCGTGCGT ACCGAAGGTC
    56581 AGCGGGTCCG GACCATCGGC GTTCGGACGG CTCATCGAGA TGATGATCTT GCCGTACACA
    56641 CGACGGTCGG TCGAGCTCTT GACCACAGCC TTGTCGAACA CCGTACCGAA GGTGCGGGTA
    56701 TCGCCGTTCA CCAGCAGGTG ACGGATCAGC ACCTGGTCGG TACCGACCAG CAGGATCGGA
    56761 GCCTCACCGG CCACGCCGGT CAGGGCGTCG ATCGCCGGCT GGATCTTGGT GTACTGGTAC
    56821 ATGCGGTAGG CGATATCGCG CACCGCGTTC ACCAGGGTCG CCGAGACGTC CATCGCACGA
    56881 TCCTGCGACT TCACCGAGTT GATGCTGGTC ACGAGGTCCA GATCATGCTC TTCGAAGAAC
    56941 GGATCAATCA GGAAGCGACC CAGGCCGCCC ACACCGGAGA CCTCACCGGC CGGCAGAGCG
    57001 GGACCCTTCA CGGCCTCACG CAGCTGGTCA GCGATGTCGA AGATCGCGGT AACGGCGTTG
    57061 TTGCTGTTAC GCATGCGCGC CGCAGCAATC AGCATCTTCT GGTCAGCCGC GTCGCGGCCA
    57121 CCGTCCGAGG TCACCGGGGA GGTGATGCTC AGCGGGCTAC CCAGCGGGAT CGAGTACCGC
    57181 GAGGTCTCGT AGACGGCGTC CAGCAGATGA CCGCGAGTAC GCTTGTTGGC GTTGGTGCGG
    57241 TTCACACGCA GGGTGTAACC GACCACAGCC AGCGTAGCCA GGTCATTGAC GATCGCCAGA
    57301 CCCGCGCCCG CACCGGTCGG GATCACGTTA CCGTTGGCGT CCTGGATGCT CTGGACCGAC
    57361 ACCGAAGCCG CCCAGACCTT GACGTTACCG AACTCGACGT TCAGCTCGCC GGAGACGTTC
    57421 AGCGACAGAC GCACGGTGTA CGAACCCGAG ACGATACCAT CAAACTCGGT AATCGAGCTA
    57481 CCGTCGACGG CCTTGGTGTT CTTGTCGATC ACCAGGTCAG TGGAGGTGAA CTGCAGACCC
    57541 ATCAGACGGC TATTGCCTTC CACGGTCTTG GTGAAACCCG AGCGCGCCAG ACGACTCACC
    57601 GGGAACTCGA CACCCTTACC CGCGCCCACG GCCAGGTACA GGTTGTCCAG CACGATACGA
    57661 GTATCGACGT CATCGCTGTG GTCGATCACG CCCGCGCCCA CCAGCGGCTG ATACTGGGAG
    57721 ATACCGATCA GGTCGATCTC CTGGTTCAGC TTCAGCGGTG CCGTCGGCAC GTCGTAGTTA
    57781 CCGACGCGCT GGGTGAACGG AGCCACCACG GAAGCGGCCA CGAACTTGTC GGCGTTGGAG
    57841 TTGTCCGACT GCACTACCGG CACCAGGCGG GTGTGTTCGT CAGCCAGGAC GGTGTAGTCC
    57901 ACCGCCGCGT CGATCAGGTT ACGCTTGCCG AAGTTCACCT TGTTGCCATT GGCAGCATGA
    57961 CGGACTTCAT TGAAGACCTG CATGCGAGCC ACGGTGATAT CCAGACCAGC CTGGTCCGGG
    58021 GAGACCACGG TGGTCGGGAA GAACATCTCC GAGAAGTCAT CCTGGCGCGA GGCAAAGATG
    58081 TTGAAGATGA TCGAGAACGG CAGGTGCTCA CGGAGCTCCT TGTCGTTGAA CGCTTCCATG
    58141 GCGACTTCGC CACGGTAGTC CATCGAGGCA GCGCTGTCGC CCGCCTGGCT GTCGATCACC
    58201 GATACGCCGG GTTCAGCCTG CGCCTGACCC TGATAGGCGG CACGAGCATA ACTTTCCGGA
    58261 TCACCGGCCG CCATCGCAGC CATCGCACCG GCATCCAGTG CGGTGTCCAG ACGCTGAGCG
    58321 GCCACAGCCT GCTCTTCGGG GGTAGCATCG GCATCGGCTT CCAGACCGAA ACTCCGGCCC
    58381 AGACCCTTGA TCGAGCCCAG CTGCTGCTTC AGAACGTTAC GTACGTTCTC GAAGGTGTTG
    58441 TTCAGGGCGT TGGCCGAATG GTTGTCGATG GATTCCATCG AAACCAGGTT CTTGGTGGCG
    58501 GAACCCGAGA CGAAGTCCTC GCCGTTGGTG CGAATCACGG AGGCCAGGTT CTGGGCCAGC
    58561 TGGTTCAGCG GCGCAGTCTG ACGGGCCTTG AGCTTCAGAG CCATGTTGAT TGTTCCTTGG
    58621 AGTGTGTAAT GAAGGGCAGC AGTGTAGCCA GTTCCCCACC GCTTGAATTG CAACAGTAGG
    58681 GTCCTGAGCG CGCTGCCTTT CTTTCGAAGG GCGAGGACGA CAGAACCACC ACTCTAACGA
    58741 AGGGTGCCCA TACCATATTT GGCGAAACCG CCACTTTGGG TGCGGACACT CGGCAGTTTA
    58801 TCTACCAAAT CATTAGGCAT TGCAACTACG TGTTTTGTTA CAGTGGATGC TTAGGAGGGG
    58861 TTACGCACCG CACGAAACCG ACTTAAGCCA TCCGAGCATC AGAGGCGAAC CCATGACAGA
    58921 CTCGAGTGGC TTGAATGAAA GCAGCTGTTG AATCAGGCGA TCAAAGAATA CCTGTTCACA
    58981 GGCTGCGTTA CCCAGACTGG CGTCGGCACT AGCCGTGTGG GTAACGATAA TCAAATCTTC
    59041 CTCCATACAA TCACTGGAGA GAGTACCACG CTCCGTGCGA TAATCCGCAT CGGTTCCGTT
    59101 TTGCACCAGT GAGTTGTACT TAGTCAACGT TTCCTGGGAA CGACCGGTCG ACGTGAAGGG
    59161 GATCGCGGCG TTTGGACCAA ACAGCAAGTT CGGTAATGTG TCTTGTGCTG CCTGAGGCAT
    59221 CGGGCAATGT CCGGGTGTAT TGCAGAACAA ATAAAAAGCA ACGTCATCTG AGGATAGTGT
    59281 GTCCAAAAGT CGTTCGATGT TCCGGTAGTC GGCGCCGTGC AGATCCGACT GCTTCAGCAC
    59341 AGGGTAAAGG TGTTGGGGGA CGTACACGAT GTTCATACGA AAACCTTCGG TTGGAAAGAG
    59401 AGATAATGGA TCCTAAACTG CTGTTGGTGA AGATCGCCAC CTTACTTTAC AAAGAAAGCC
    59461 AGCTAAACGA TCCAACGTCC CAGTCGTCGA CTTTGATCAA AGAAGTGTTA GGAACCGTCA
    59521 AGATCCCAGA GACGTCATTG GATCTGGACC GTTCCCGAGA AACGCTGCAT AACTTGCGCG
    59581 TGACGATTGG ATGGATGAGT GAGCAGCGCG ATGGCGCACT GGACCGTGCT AGTATTCTGC
    59641 AGCGCATACG CATCAACACC GCCGACGACG AATCGCTTTT CTATGCGTTC GAAGCCGGTA
    59701 TTGAGGATTT GGAAGACCCG GAGCAACTAA AGCGTCAATG CTTACAACTT CGGATGGAAC
    59761 TCCGGGATCA TATCAATCAG ACCAATATTC AAGAGATTCT GAGACAGTTC TCTCATCAGG
    59821 TGAACTTTAA ACCCGAATCC GTGGACTGGC GGTCGGTGAT CTCAGACATG AATCAGAAGC
    59881 TCGAACCCTA CGCTAACAGC TGCGCAGAGG AGTTCAAGAT TCCGGGCATG TTGAATGTGG
    59941 TGAATCTAGC TGACTCAGAC AACGTCCAGT CGTTGATCCA GCAAGCGGCT AAGGAAACGT
    60001 CCAAAGACGG TATCCTACGT TGCGGTTACC AAGCCGTCAA TCGCATGTTG GGTGATCACG
    60061 ACGGTTTCCG TCGTGGTGAG TTCGTGATCG TGGGCGCTCT ACAACATAAT TACAAGACGG
    60121 GCTTTACACT CAACCTGTTC AAACATTTCG CCTTGTACAA CGTTCCGTAT CTGCGAGACC
    60181 CTACAAAGAA GCCGTTGCTC CTCCATATCT CCGCCGAGAA CGAACTGCAT CTTAATATCG
    60241 TGCAGCTCTA CGCGTCAATC TGGGAGAACG AAAATCGTAA GGAAGCTGAT CTCGGACAGT
    60301 TCAATCATCC TGATCCTGAG ATCCGTGCCG CAGCGATTGC AAAAGCCCAA ACGTACATTT
    60361 ACGAGAAAAT GTCCGTCAAC GGCTACCATA TTGAGATGGC TCGTGTGGAA CCATCGACGT
    60421 TCACGTTCCA ATCGTTTACC GATATGGTGG CGATGTATGA AGCGCAGGGT TACGAAATCC
    60481 ACGCCATCGT GTTTGACTAT TTGAACATGA TGTCGAAACG CGGCTGTCAG CAAGGTGGCC
    60541 CCACAGGTTC CGAAGTCCGT GACTTGTTCC GTCGCATTCG AAATAATACA GCGCCTCGAG
    60601 GCATCACGTT GATTACACCC GCACAGTTGT CCACGGAAGC AAAGAAGCTC ACCCGTATGG
    60661 GCATCAACGA CTTCGTCAAA CATCTCGAAG GTAAGGGTTA TTACGACAGT TGTGGTACGA
    60721 TCGACCAAGA AGCGGATCTG GAGATCTTCA TCCATATCGA GAAGGTCAAC GGGGAATCGT
    60781 TCCTAACCAT CCAACGCGGT AAGCATCGTA AACCGACCAA TACTCCCGAT CGTTTCCGTT
    60841 ACACGGTTTT GCCGTTTAAT CCGATCGGTG GTGTGTTGGA TGATCTGTTA GGTCGTGACT
    60901 CTTCCCGCCG GGTGGCAGGT GGTGGTCCAG AGGGCAGTGG TGAAGAGATG CCTTGGTTTG
    60961 CCACCACAGG CACCGAGACC GCTTTACCGA TTTAGAACAA AAAAACAAGT TGATACTACT
    61021 CTCCCTGTAC TGACTTCGAA GTCAGTACAG GGAGAGTATG GTTTGTCGCT AAATCACTTG
    61081 ACTGTGTGCC GACCACTCGC CTGGTCCGAT GGGACGGTAT TCGATTTCGA AGAGTCGCCC
    61141 GATACTGTCT TTCGTACTAC GTGTGATATG CGCTACCGTA CTGAAATCTA TCGCGTTCAG
    61201 CACAGCCCCC AATAGCTCAT AGGTAAGAGA TTCCTCCTTC CTCTGTTCTG GACTTTCGAA
    61261 CGTGGGGATC AGGGAAGTGA GTCGTACAAT CTCTCCGGCC TTGGTAGAGA ATTCGAGGTC
    61321 TTCCGTGGAT TCTTCGAAAA AAGCATCCGG TGAAGTGTAA CAGACGATGT TCTGAAGTTC
    61381 ATGGCGCAGG GCGGATTCGT CCATGGTTAT TCCTTTCTAG TGGTGTGCGT TAGGATAGTA
    61441 CGTATTTCAA GGTCACTCAA ATCCCATTTT ATGGAGGGAA CCACGAAGAA CCCCGCCTTT
    61501 AGAAGCCGAA AGGTACCTCC TTATCCTTTA GGAGCTGGTA ATGATTGGGG TACAACTGCT
    61561 GGGACTCCTC CTGCTCAAAC ATGCGATACT CGCGCACGTC ATCGACTTCG GTTACAGCGC
    61621 CAGTCGGCGT GCGTATTGTA AGTACTGGTT ACTCGCTCTA TGCTTTCAAA TCTTAGCCGA
    61681 GCTCACGGGC ACTTTGCTCG TGTTGAATCT TCCCGTTACA CTCCACCTCA AAGTCGTTAT
    61741 CGCGATAGAG TGCTTAGGGT TGACTTTAGC AACGTTAGTG GAACGCCGCT CGTCGCTACC
    61801 TCATCTTCTA AGGAACCACA TCCTTTGTGA ACTAACATTG CTTGGATTGT ACGTAGTGAT
    61861 GTTAGCTTTG GTGCTATGAC AGTTCCAAGA AAAGAAGAAC GCATAAACCC CCACCTACCA
    61921 CTGACGGTAG GTGGGGGTTT ATGACGTCAG TACATCCGGC GAATGCAGGA TCGCTGAAGG
    61981 GATCCTGACA AAGACGGTGG GGTGACAGGG AAGCGACGTT GTAGGTAGTC CTGCGTTTTC
    62041 TTCAAGGACG CGTTGCGTTT TGTCACCGTT TCTTCGTCCG GAAGTCTGGT AAGGTCGAAG
    62101 GGTTTGAGTT CCTTACGGTG GAAGCTATAT TTCCCCCAGA GGATAGAATG TACGTTGAGA
    62161 CCGTCTTCGA CTGACAGTTC GGTTTTGATC GACCAGAGGA TCAGATTAGA GCACAATCCC
    62221 GGACGACGTA GCAACCAGCG GTTGTGGATG CGAAAGGTGA TTTCGCGCAG AATCCATTCC
    62281 CCGTACTCAC CACGTTCGTA GTAGCGTACC AGTCCGTCAG CCAAGTCGTC CTCGACCCCC
    62341 GTCTGGACGT AACCGACGCG TCCTCTGTAT AGGAAAAGAT CGAAGAACCG ATCACCAACC
    62401 AGCTCGAACA CCCGAGCCAT TTTCCCACTC AAGTGTTTGC TGATGATACG CATGCCAATC
    62461 CAAAAACGAT AAAACATGTT GTACTGAAGC TTCTGCATGT CTTTAACTCC ATCATGAGGT
    62521 AAGTCTTGTA CTCAGGAGGG TAATATAGTT TTCAAAATCC CTGGCTTCAA TGTGTAAAAA
    62581 GACTGGTTTC ACCGATGGTA TGAGAGGGAC TGTCGCCCCG CCCTTGATAT GCCATCCGCC
    62641 CGACCTACTT AAAGGAAAGT GAATCATGTC CAGTAATGAC AAGCCGGCCG ATCTTCTGAT
    62701 TGGTGGCGAA CAGTATCTGA CCAATCTCAT CAACACCACG AACGGCACGT CGTTCGTCTA
    62761 TACGGACTTG GTGATTGGAT CGCCAGCGGA AACCGAAGAC GATATCTACA ATACCGATAT
    62821 CGACGTCACG TTCCCCGTGG CGCCGACCCC CGGTGACCCT GCCCCCGCGC CAGTCACCGG
    62881 TACGGTACAT TACGGTCGTT TCGACCTCGG CCGTTTGTTC TCTAATCGCA ACATTCGGAT
    62941 ACACGACAAC AACTACGCCA CGACACATGC GTTATTGGCC CCGTTGTTGA ATGAAGCGCG
    63001 TTTGGCGTTT GAACCGGATG ATATTGTTGA TAGTGCGCTA TCGGGTCCTT ATCCGCGTCG
    63061 GGTGGTGCTG AAGGCTGCCC CATTATCACT GCGCTTTATC GGACAGTTCT CGCTTGAAAT
    63121 CGCGGAGGCG GTGACGTACG ACGCCAGTGT TGTTTCAGCG GTCGTGGTGA CTGAAGGTAC
    63181 GAAGCCGTCT CAGAAAGCAC TCAAGACTGA CGGTACTCTG ATTGTAGGCG AGCACAACTC
    63241 CGCTGAGCAG ATGATTGTGG CCACCAATGG TGAACTAGAG ATCGCTGGCG CCGCGCGGCT
    63301 GCTGAAATAC AACGGCGTGT TCAAACCCAC GAGCAGTGCG TACTACATCA ACGTGGCGGA
    63361 CAACGATGAC TGGACGCTCC CGTTTAGCTT CTTGCTGAAA AACACCAAGA ACGCGGATCG
    63421 CGTGACGGAT CTCTACGATT GCTTCGTCAA GGTGACGTCG GTGGAAGCCA ATTCGTACCT
    63481 GAACTTCCAG CTGAAGCGTC AGTACGGTAA GCTCCTGCTG GAGGACACCA CCAACCAGAT
    63541 CACTATCACT GATCCCGCGG CGTATAACGA ACAAGGGTCG CTCTACCAGG ATCTGTTGCG
    63601 TCCAACTTAT TACCGCGCTA AGTTCGGTAG TATCGCTAAG AACGCTCTGG GCGCCCCCTA
    63661 CGGGACGTTC GAGGTTGAAC TCAAGGCAGT GTCCAAGAAC GGCGGCGCAG ACGTTGTCGT
    63721 GGCCTTTACG GTCCACGTGG ACGGTCTACC TGATACGCCG TAAGCATCAC GTTATGAGAC
    63781 TGCCTTTGGG TGGTACTCGT TTCTAACCAC CTTTTTCACA AAGTGAGAAC GAACATGCCC
    63841 TCTCCAACGA GCACGAAAGC TCAGCTGGTG ATGCTGATGA ACGATTCCCT CAATCAGCAG
    63901 TTCATTGCAG CAAACTACGC CGAGGGTGAT GTCACCCTGG GTGCTCCTCA AGTCAATACC
    63961 GACACGACCC ACCCCAACCA CGACTTCAAC ACCGTGATCT CGGCAACGAT CGGTTCGGGC
    64021 GAGACTCAAC AGGTCTTCAC TCTGCACTAT AATCGTCTGG ACATCGCCCA GCTGCTCGCG
    64081 CCGCGCGGCC CGTCGATTGA CGGGGACGGT ACGGAGACCA GTACGCACGA TACGCTCCCG
    64141 CTCGTGAACG CGCACATCGG TTTTAACCTG GATGTCGCCG ACGTCAGCGA TGACCTGCTC
    64201 ACGACGGTGG ATGCCGACAA CAGTACGATC ACCTTGAAGG CGACGGCTAC CAGTCTGGCG
    64261 GTATACGGTC AGGGCGAGCT GAACATCACT AACCCGCCAG GTTAATGAAC TCGGGTTAAA
    64321 GAAAGAAAGT ATTACTAACC CCCTACCCTC CTGCGTGGAG GGTAGGGGGA GTATGTTGTC
    64381 ATTCAATCTT CGTCGTCTTC AAAATGCTGG TCACGGTCAG GGTCAACATC GGCGCTGCTG
    64441 GCTTGTCCGT CTTCAACGGC TTGATGGAGA GTTCGAGCGC CTTCTGGACA CAGAGCAAAG
    64501 GGATTGTTTC GACACTGCGA ACAGACATCC AGGTGTTGAT GAAAGACATT CTGGTCAATG
    64561 GACACGATGG TTTTCCTTCT TCACTGCGGA CATGGGCGAT CGACGGTAAA ATAGTCTGTC
    64621 CCAGGGAATG AACGTCGTGT CGTTGGGATC TTTGGGATCA TCGAACGAGT CAACTGAAAC
    64681 CTTTTCCCAG AGAATTTGAT CGTCCCCAAT AAGGAAGCTC GAGGGAAAGA ATGCGTCAGC
    64741 GTGTTCCACT CGCGTACGGA TGGTGCTCAA GATAATTTGC TGAGCGCGCG GGTAAACAGC
    64801 CCGATACAAT TGCTCCCCGC CGATCACAAA GACTTGACGA TCCGGACCTT CGAATTGGTT
    64861 CAGGACGGTC TGCGCAACTT CAGCTTTGCG CAGGGCTTCT TCCAGCGAAT CCACCACTTC
    64921 CAAAGAGGTG TTTCCCTCTT CGTCGTAATA ACTCGGTGGT TGAAAGGGTA GTGTAGTGGA
    64981 CACCACGATA TTGTGGCGCT TGGGGAGAGG TTTGGATCCC AGACTCTCAA AGGTCTTACG
    65041 GCCCATGATC ACGATATGTC CGGTTGTGGT TGTGCGGAAG CTACGCATGT CTTCTTTGTG
    65101 TTTGAACAAC AGGTGGTTCT CGAAACCGAT GGCGAAGTTT AAGTCGCAAG CTGCGATCAG
    65161 CGTGATATTC ACAGTAAAGT CCTTTGCAGT GCGCATACTG TCCTCTGTTA CCGTTTTTAG
    65221 GTAACAGAGG ACAGTAGCGT GGTTATTCGG CGTAGGGGTT TGGCGTGACA AATTCGCGAG
    65281 TCATCAAACG GTCTAAGAAC TTCTGATCAT CTTCGGAGCG GTTCTTGGCT GGTATCTCTC
    65341 GGACGTCTTT GAGCGTAATA GGTAGGTCCG GACGCTTAGT GCGTAGATCC TCGACTTCGA
    65401 GATCTACCTT ACACCATGTC CGGGGGTTAC CGGACTCGTC GTAATACACG TCGATTTCCC
    65461 AAAGGAGTTC GCTCTCAGGA ACCTTGAACA CGTAGCGGGT CTTTAACATT CCGCCCGAGG
    65521 AGAGTTTCTT AAACTCCTCC ATGATGTTCT TACCGACCTT CGGTGGTAAC TCCGTTTCGG
    65581 TTTCGAACAA ATTCCCTTTG TCCGGTTTGT AAGTCTTCGT GGTGAGGATA TACGTCTTAC
    65641 CGTCAATACA GCGTATACGC ACACACCCTG CATATGGCGA CCCGTCGGAT TGGTGGCGGA
    65701 TCTCCCATTG TTCTTGGTCT TCTTTGGAGT CGGCTTTCTC AAGCTCCTTA AAGTCCTGGA
    65761 TCTTACCGTA GAGTACGATC TCTTTCTCTA CACGGGTCTG TCCATCAGTC ACGCCTTCGA
    65821 GAGACGCTTG GATACCTTTC AACAGAGGAA ACGAATTCAT AAACGCTCTC AAAAGTGTTC
    65881 GGTCATAAGA TTCCCTCCTT ACCGACAGCA TGCTCCAGGG GCGGCGGACC GCCCCTGGAG
    65941 CACTCACCTC ACACCGTCAT CCTTGCCGGT GATCCTGCAT CACCCGAGTC TTGCTAGCGA
    66001 TGGCCAGGAA CTCCACCAGC TTTTCGTTGC GTACCGGCGT CGGTACCCGC AGATCACTGG
    66061 TCGGCAGAGA GGTGATCTGG TTCTGGAGCG CACGAATCAA CGCCTCCTTA CTGTCGCCGC
    66121 CGGCGAAAAC CATCGTCTGC AAGAACCCGT AACCGCCCCA GTATCCGCGG TTGGCGTAGC
    66181 TCGTCACCGT ACCGAAGAGG TTCGTCACTA CCGTGGCCAA CACCACCAAG ACACCGGTGT
    66241 GGAATTCCAC CACCGCACGA GCGGCATTCA CGATGTTCTC CGGTTCCAGG TACTGAACCC
    66301 CATACTCGCC CTTACAGAGC AAGTAGAGAT CATCCTGGAT CTTACTGATG CGAGCGTAGG
    66361 GAGTGCGCTG CGGACGCGTC TCTGCGGACT TCATGGGTGT CTTGGCTTTG GAGGCCGTCG
    66421 GTTCACTGCG CACCTTGGGT TCCCGCTTGG GCGGCCACTG AGCATCCTCG GGCAGGTAAA
    66481 GTTTCTGCTT GGGGTGAATC AGGTCGGGGT TCTCCAGTAC GTTGATTTCT GCCAGTTCCG
    66541 TGAAGCGACT GGCGTCCTTC AGTACTTTCA ACGCAATTCC CGTCAGCGTG TCACCCGGTT
    66601 GAACGATGTA GTACTTCCGC TTAGGTTGTG CGGGAGGTTT AGTGCCTTCC ATCCGAGTTT
    66661 TGACTTCATG GTGCGGCAGC CAGCTCGTAG GAACCGAATC GTACGACGTT TCGGAGGTCC
    66721 TGGTGATCAG CGTCAAGGTA GCGATACGGA ATCGCGTCTT GGGTCCCAAG ACGCGTGACA
    66781 TCACCGACTT CCAGACGCCG GCAGCCATGT CACTACCGGT CATGAGCTGA GAAAGCCAGA
    66841 TGTCGTCAAC CGACAGAACG AGTTTCGGCA CGATAGCGCC CGAACTCGCC AATACCTTCT
    66901 CCACTGCCGC CCCGCGATTG GGACCGCTGG GCGCAGCGTG CGGCAGCTTG TCCAGGTCGA
    66961 TAGCGTACGG AACGACTCCG CGGTACGAAT TGGCCCGGAT CACCAAGTCA AACTTGATCG
    67021 GTTCCTCATT CGCCAGCTGT TCCTTACGGG CCCGGTATTC TCCATCTGTC AGCGGTTCGG
    67081 CTTCCGGGTC ATCCGCCTTG ATCGCCATGC GGGATTCCAC TGCCGCTTCG GCAGAAACCG
    67141 GAACCAGTTC ATCACCCACA TTGACGTCGG TGACGGGAAC GGTGCCTTCG GTAGTTTCGA
    67201 CCAGCGTATC GGTGGGTACC ACAGCGGTGG ATTCGGAAAC AGCCAGATCG TTTTTGTCGT
    67261 TCATTTCGAT TTTCCTTGGA AGCGAGGTAG TAGAGTGGAT GCGAACTCTA CGTGGATGGT
    67321 TGGTAAGACA AAGCCAACCG TGGTGGGGTA AATGACTGTC GAACTTACCC GAGAAGACCT
    67381 GGCCTTACAG AACCAGGGTT AAGCAGACGG TAACCAAGTG TTGTATGCCT CGACGAGGCT
    67441 AAACGGACCA ATCCGAAAGT CCGTGGTTTC CGCGAGCAAC AGATTCGAAG CATCCTCAAT
    67501 ACGTGTGACC AGAGGACTGG CGTAGATGAT TTGAAGATCC GAAACTCGAA TGACAAAGTA
    67561 GGACGGACGC TCTTCTTCTG GTAGGTTCAT GTGAGCATCG AGCGATGCTC GAATCACCTC
    67621 CAGCTGGAAA GGATAGAGCG AGAGCTCGAT CTTCAAGGAA TCGGGTTGTT CGCGATATAA
    67681 CTCCAGCGAC CGATAAGGAT AGTCGGCCTT GGGAGTCTCC ACAAACTTCC CGTCGGAGGT
    67741 AATGCCGTAA AAAGGCATTT CGCCCAGATC CAGTGGTTCT TTCGAAGCGG TAGTTTCGTT
    67801 TGACATACAG AACGACTCCT AGAAAGATAG ACTACGCATT CATGAGTAGC CTATAAACTA
    67861 AAGGGAAGTA AGATTTATTT ACACCTCGAG CGTCACGTAG GGATAGTACA TACCTAAGAA
    67921 ACGGTGGAAT CTGACTCGGA CGAACTGGAG GCGGTGGTTT CGAACGGAGC GAACGTACTT
    67981 TTGATTCTTG TTTGAAAGGA GATATCCACG TCGTCGAGTT CGTCGTGAAA CAAAGCCAAG
    68041 ATTCGATCTC TACGCAAATC GAACCCTAGT TGCAGGAACG TGAAGCGTCC AAGTAGTTCC
    68101 TTGAACAAAT AAACCGCGAA GGCTCCGTAA GGATTAATTT CTCCGAGCCG TTCCTCCAGG
    68161 AAATCAAAGA ACTGATTGTT TGCCCACACA TCGAATTCGG TGATGTCTGC CGGTGGGATC
    68221 AAAAGTCCTT GATCTTCAGT GATTCGTTCA AAGGTCGATT GATTGTCGGT AACCCCGACA
    68281 TCCACAAAAG GCTTTTCTGC ACTACCAAAC TTATACAGTA CATGATCGTC TTCTTCACGA
    68341 CTCGCCTTCA GAAAACGCAG TGCGGAATCC GGAGGGGCGC CTTCTGGCAT GGAATCTTTG
    68401 AAGGCTTTGT ACGCTGCTGA CCGAAAGGCG GGAAGTAAAG CGTCTGTTTT GATGAAGATG
    68461 GAGAAAGCTT CCAGCCGTTC CTTCCCTACC CGCCGCCACT CTAAAACTTC TCTTGAAATG
    68521 ATTTTTGACA TGGTCTGCAT AAAACCCTGT TCCGTAGGGA ACAGGGTTTT ATCTCCTTGT
    68581 GAGGATTAGA TTACGTAGCC AGAGCAAAGA AACGATGTTG TCCAATGGAA GCACGAAGGG
    68641 TTAATCGAAC GTTGTGGTGG GGGGCTTTAG CATGTCGGAA AAACAAGCTG TCGGCGATGG
    68701 GATTGGGTAC GGTACGCGAG AGTACAGCAA TGGCCACCAT TTGCGCCTCA GCGTACGCGG
    68761 CCTGATTGCG AATACGGGGG GGCTTACCGG CCCAAGAGAA TTGGTAACGA CCTCGTCGGT
    68821 GTTGATGGAC GACACCGCAA GCGGTGTCCG GGTACTTATC GTGCCCCATC CGGTTGAGAA
    68881 TCACGTAGGC GACAGCTATC TTACCCCGAC GCGATTCGCC GCGCGCCTCG TAGTAGATAC
    68941 CCTCAGCCAC ACATTTGATC TCCGATGCGC TCAAGCTCAC GCGAGCACGA TCGGCCAGAG
    69001 TGCGTTTAGT GTAAATAGGC TCCTTCAGTA CAATGGGGGG AGGGGTGAGT TCGATAGATT
    69061 GGAAAACAAC GTGGATTGGT GGAGGAGTGA AACCAACCAC CGGCTCAGAC ATGGACGTAA
    69121 GGCGAGGGAG GGACACACAG GCGTTGAGGG TTAAAGCCAG GACGGCGGTG AAAAAAAGTC
    69181 GAAAGGTTGA GGACTTAAAC ATCAGCGTTA CACTCTAAAA GAAAAGTACC TTAAAGACGA
    69241 TTTGCCGGCA TCGCAGCGCG GTTAGGAACC TTTAAGGAGC TCTTTTTGGC GGAAAAGGTA
    69301 ACCGATCCGC CATACGACCT GGTGTTTTCG AAATCGACGA TTCATTGAGA ACCATCGCTC
    69361 GAAGCACCAA GGGAAGTATA TCATTAGCGA TACCAAACCA CGTTGATGGG AATTCCATAA
    69421 GTACTAGAAA GCCCCCGCAT GGTTGCTACG GCCAATCCAG ACGTGGGGTA CGATATGGAT
    69481 TCTTTAGGGT CAGTAACCCA GTGCTCGTGA CCGTTCACAT AGTGGCCAGC GTAGTACTCT
    69541 TTAAGTCCGT CACGAACGCG GATCACACGG TAAATTGGTG AGTTGGGCTC ATCCATCGTT
    69601 GTCAACCTCA CCTTATGAAG AGAGAAGGCT TCCCATCCGG AGAATGTATG TTTACTGAAA
    69661 TGCTCGACAA GTACCTCGTT GAGGACTGGC GTAAGGCACC CAAGTGGTTG TCCGTGTGGG
    69721 TCTTGCTGTT GATCGGTATG GCCCCGGATC TGTTTAACCT GGCCGTACAG TACAAGCTGA
    69781 TTACAGCGGC TTCCGTACCG GGGATCTTCG AGAAGGCGCT GAACCTGGCG GCATTCATCG
    69841 GTATTGCTGT GCGCATGATC GACCAGGCAG CGATTGCCAA AGGTCTCCTG CCGGCCAAGA
    69901 AGGATTCCGA TAGTTCGGAC GGCACTCCCC CGCCTACTGC TGGTTGAGTC ACCCCGTAAC
    69961 AAACCATGGG GTAGGTCTGT CAGAAATAAA GCATACACCC TCCACGAGAC TGTAAAAGTC
    70021 TCGTGGAGGG TGTATGCTGT CAAGCCAAGA CCAACAGTAG TTGGGAGATG CGTTCGTATT
    70081 CTGCGCACTG ACGGGCGTAG AGACGAAAAA TGAAAGGTTG GAAGCGCCGT AGTCCTGAGG
    70141 TGAGGCGATT TTCGATTTCT TGAATTTTTA GCCGTAACGA TCTAGGTGTT TCGCTACGAA
    70201 TACTTTCACC GTAGATCTTG GTGTAATGCG AATGGATCAA AAACCGTGCC CGTTCACGTT
    70261 CACTGACGGA ATGAGTGCGG ACCAACGGTT CGATGTCTGC GTGTTTTTTC TCTAACCACA
    70321 TGAGCCCTGT TCCCCTGTAA GAACCTACGT CCATAGAATC AAGGACTTAG GTATTCTTAC
    70381 GAACGCTAAA CTTTAAGGGG ACCTTATCTA GGGGTAATAT GTGTTTGAAA GACTGTTGAG
    70441 TCGAGAGTAT ATCTCCCAGG GGCGATAAAA CCCCTGGGAG ATATGATTGG TTTAAACAGC
    70501 CGTGAAGCCT GTAGGCGGCG CGTACAGATG TTCCGCCGTA GTAGCTATCG TGGCGTAGTT
    70561 GGTTGTATCC GAACTCTGGA ACGAGGCACC AATCATGATG GGATCGGTCC CACCAAGGAT
    70621 AAAGGTTTCG CCCGTACCCG TTGCCGGGTC AGTAACGAAA TCGGCCATGT CGTTCGTTGC
    70681 GGCCCAGACC TGACGAGTGG CTGGGTCAAT ACAGACCCGC ATCACAAACG CATCCGCACC
    70741 GGCAAAGTTC TGCACGGTAC CCGACGACGC GGTGGCTGAT CCGTAGTTTG CGTTCCAAGT
    70801 GAGGCGATTA CCCCAGTCCA TGAGTAACGC ATTTGGAGTA TCCCAAATCT GGCCGGCGTT
    70861 AACGCTGGTG ATGTCTTGCG TACTGTTACC GGTAAAGACC AGTAGTGTCC ACTTGGAGGT
    70921 AGCCTGAACA ATCTTCATCT TGACTTCGAA ATAGACTTTC TCCGTCACGA GGTAGTTCGA
    70981 CCAGACACTA GCCCACTCTG TCGCCGAACC CGTAGCTACC GAGGCGGTAG TCTTGTCAGT
    71041 GGAGATCTGA GTGTTAGCGG ACGACGGCCC GTTCCAAAGG AGTTCGCCTG AACCCTGAGA
    71101 GGCACTAGTA ACCGTAAGCG TGGCCGGATC AGAGTTTGTC GTACCTCCGC CGTTAGTCGC
    71161 CGCGCAACGG ATCTGCCAGC CGTCCATACT CGTATTCACC ACCGGACTAT AGGTGTCGGA
    71221 AGTCGCTCCG TTGATGTCAG CCCAAACCCC ACTCACCGGC TTATTCTGCC ACTGGTAAGT
    71281 AATCGGGGCG TCACCAGTAG CTGTCACGGT AAAGTTCGCC GTGGCGCCGT CGGTGAGGGA
    71341 TGCGTTCTGA GGCTGAACGG TGAACACCGG AGCACTTACG GGTGTGCCTA CGGTGATAGC
    71401 AACGGCGTTG GAAGTCACCG AACCCACGGG GTTAGTGAGA ACGCAGCGCA TTTGTGCACC
    71461 GTCATCGGCC AGAGCCAACG TGCCGGTATA GGTCGACGTA GTGGCACTCG CGCCCACCGC
    71521 GTTATTCCAT ACGCCCGAAC CGGAGGCTTG ATACTCCCAC TGATACGTGA TCGGAATGGA
    71581 TCCGCTAGCG GCGACGCTAA AGGTGACCGT TTCTCCTTCG CTGCCGGTAA AGGGCGTCGG
    71641 TTGGGAAGTG ATCGTGATCG GTGTGGTGCC GTCATCGGGG CTGTGCGTGA GTGAACGCAG
    71701 TTCCACAACG TACTGGGTCG TACCACCGGA AATATCCAGA CGATACCCAC CGTCCGTGAA
    71761 GTCCGCGTCC TCTGCCGAGG CTTGGACCAC GGTAAAGGTG GCGCCGGCAG GGGTGAGTAC
    71821 CCGAATCTGC AGATCACCTG CTGTAGCCGT GTCTCCAGAA ACCGTCGGAA GCGTCGGCGT
    71881 ACAGACCTGA AACACCGCTG TGGTACCGTT GGTAGTGGCA AACGAGTCGG AGACGGTCAG
    71941 GATGCCGTTG GTGAAGTCCA CCGAACGGTT CCACTGAGTG ACTGTTGCGT CATTCATAAT
    72001 GTCCTTAAGA TCGGCTTGAG CCTGGACATC ACCGTTGGAG CCAATCGAGT GCGTATGGGC
    72061 AGCCGTACCG TTCTTCTGGG CAATAACCAC ACCGGAGCTG TTCTGGAAAC GCAAGACGTT
    72121 ATTGGACTTG ACGCCCTGCT GAATGCCCGA GTGGCTGAAA ATGTTGTTCG TGACTGCCAG
    72181 GAAAGTATCC TTGTACAGAA CAAACGAACC TTGTTCTTGA TGGGCGTGCG ACTGATCGTA
    72241 CGTGCCAGCG ATAAAATGGA AGAACACTGC TGTGGGATCC CAAGCCGTGC GTGAGAACAA
    72301 ACTGCCTGTC CCTTCAGAGT AATACGACAA CGCTGTTGGA GGCGTGGAGG TATTCGCACC
    72361 AGCTGGCATC AGATTCTCAA TGTGCATGAA GCCTTGCGAC ATTTGTTGAA CGCTGATGTT
    72421 GTTCAACCAC CAACTGCCAT CGTCATTAGC CGCTGAGTCG GTAGAAAGCA TCCGCGAGCG
    72481 TAACACCATA TCGCGATGGT AATCGAACAG GTTCGGGAAG GACTCCCTCG ACAGATCGCC
    72541 GATGGGGCAG TACCGATTCA GTGTCGGCAT AACAGCATGC GTCCAGTACT TCAACGTATC
    72601 GTTGAGATGG CTACTGGATT GAGAGAGATT CGGCATACTG GAATCTTCCC AGATCTGATA
    72661 GAACGCGAAC AGACCTCGTA GCGAGATACC ATATCCCGTT CCCTCACGAC TACCGCCACC
    72721 GTCCAGATTG GCGTAATACG CACGCAGCGC AGGAAGTTTC TCGTTATTGA GGAAATCAAT
    72781 CCATGTCTGG TTACCCGACG CCAAGGCCCA TGTTGCTGTG GCCATCAAGA ACGAATAATG
    72841 GTAATTGTTA CCAGGATCAT TGATTGCCCA ACCGGTCCAC GGGAAAGCGT TACCACCCCA
    72901 CGCGGCTGTT GATGGATTCC ATACGTTGTA AATAGCTTGA TCTGCAATGG CAGCCCAACG
    72961 AGTCTTCGTG GCGCTGTCGG GATTGCACCA CGCATACACA CGCGCCAGTG CACCAATCAC
    73021 GCTACCTACT TCGAGATAAC TGTCGCCAGA AATCAACGTC ACGTTCTCAT TGGCAGCGAT
    73081 ATTTGCCTCG GCCTGATCGA CGTAGTCGTT GATACCTTGA ATGGCCAACG TGCGGTACTT
    73141 CTCGTCGTTC GTTAACCGGT AAGCAACCGC AGCTTGTTCT GGTGAATAAC CATAGGGTGA
    73201 TCCGCCCGTT TGTTTCGCGT CAACGAAACT GATAAACGAC TGATAAGCTG CCGACTGTGT
    73261 ATCGACGTAA TTGAAATTCT CCGTCAACGC TAAGGGGACG GTGGGCACGG CGACAATTTG
    73321 AATGGACGCG GTGCTGTAGA CACCCTGAAC GCCATTGAGT GTCGCGGTCT CCGCCACTCG
    73381 TACCGCATGT CCGATATCGG CCGTTTGCGT CACATACGTC GTACTGGTAG CGCCGGCAAT
    73441 GACAACATCA TCACGCAACC ACTGGAACGT GATCGTCGGA GAACCCTGGT AAACACCCGG
    73501 CTGGTAGGTC AGGATATTAC CCATTGTTGT ACTACCGGTC AACACCGGTG CTGTGGTCAG
    73561 GACCGGACCT GGGGTCAGGG AATCCGCCGC GTTGATCGTC GAATACGCGC TTGAAAACCA
    73621 CCAGCCGTAT TTACGGGCAG GTAGAATGCG GTACTTGGGC AGTCCTACAG TGGTACGGGT
    73681 CCAGTCATCA AAGACAAGCT TGGCAACCGT TTGCATTTCA AAGATCACGC GTTGAATGGT
    73741 ACCGGTGTCC TGATTCAACT GTTGTTTGGC CCACAAACCC TTTTGCAGGA CCACAGAGAT
    73801 GTCGTAACAA TGTTCGGCAT CTGACGCAAT ATCACCTTCC ACGAACTGAG CACTGGTACC
    73861 CACCAAATAC GCAGGAATAC GGAAACCAAT GTAAGCGGGT TCTTCGTAGT TGACGTAGAA
    73921 GCCGTATTGG AGAATGAAGT CGCAATAACG TGAAATCCAC GAAAGGATTG ACTGATTCCA
    73981 TGTCGTACGG TAGAGCTGGA TCAGCGTCTC AATCACCAGA CCCGTCATCC AGGGTGACGA
    74041 GACCATCGTA CCCGGACCCT CGTTTTCATG CTGGAAATAC GTATGCAGGG CTGCACCGGT
    74101 ATCCACTGAC ATGGTCACGA GAAGATTAAA GTACTCGTTG GCACGGTTAA GATACGCGGC
    74161 ATCGCCACTA ATCCAGTAAT AAGCGAGCTG ACCTTGCATG GCGTAGTTGA GATTACGCTC
    74221 CGTCCACGGA TTGATGTCTT CGTTCCAAAT CGGAGGAAAT TCATCATACA GGCCGTCAGC
    74281 CAGCAATTTA CAGGTCGGGC GGTACGTCTG GTTACCGGTC TCACGCTCGT ACCAATATCC
    74341 TACCAGAGGA TACTGGTATT TCGGATCCTT AACGGCACCT TGGTTAGGTA AGAAGTACGC
    74401 GTAGTCACCT ACGGGCGAGA TCTTACTGAA ATAAAGCTCC GCCAGACTCA GCGCCTTGGC
    74461 CCGGATGTCG GGGTTACCTG TACGCAGATA GAGCTTGTAT ACGACAGTAG CGCGATCGTA
    74521 CAGCCAAGGT TCTTTCACAG TGAGATCCGG ACGCCCCCGT TCGGCGGTGT AGGAAAGCTC
    74581 CGTGACGTTC ACGCCGTTAC CGTAGGCTTC ACCGTACCAC TCCAATTCCG TTAGGCCGAA
    74641 ATTCATCGCG GCGTCGTCGA AGTAGTTATT CGTCATCATG GGGTTGACGG GTGAGAACAT
    74701 CGGGAAGTCA TCGTACCCGA CTTGCACTAA CACCCGACCT TCGGTTTCCA GCTGACCGTC
    74761 AGAAACGGCA TAAGTGAACT CCACCTTACC GTTGTAATCG GTCTCTGGGG TGAAAGTCAT
    74821 GGTTTGATCG ACGTTCACTG TCACACTACC GTGATCGACC GCGACCGGTG TACCGATGAC
    74881 GATAGCTGCG TTGTTGACTT TGGTGACCGT CAGCGGATCG TCTTCCGGAT CGTAGTCGTC
    74941 GGCTAAGACC GGAATGATTA CCGGTGTGTT AAGCTTAGTC AACATCACGT CGGGACTCAC
    75001 CACCGGAGGG TCATTGACCG ACGTCACCTG AATATCAATC GTCGTCGCTT TGAGATCATC
    75061 GCCATTAGTG GCCATGACGT AGATGGTCGG TACCGTACCA TTCCAATTAA GGTCGGGAAC
    75121 GAATTCCCAT TCACCATCGC TGTAAATAGT CACCCGACCA ACCTTGTCGA TTAGGGCGCG
    75181 TTGACCAGAC GTGTAGGTCC CACCAAATCC ATTGATCCAG AATTCCTTCA AACGCACCGG
    75241 ACCACCGTTC GTAACTGCAC TGGTGAAGAC ATTACCACTG GCAGTCGTGT CCTCGTTTAC
    75301 CGTCTGAACT ACGGGTGACA ACTTCAGTGA GGGGTTGTTG ACTTTCCCTT CGATCGTCGT
    75361 GACACGACCT TCGAGTACCG GAACGCCCAC TAGATCACGT AAAACTGCTA CCGTAGCTGG
    75421 CGACTTGGTG GGTAACTCAT TGACGGGGAT TGGCTCAATA GCCATTGCTT AATACTCCAT
    75481 TTACATGGTA CGTGTTAATT GGCGAGGACA ATGGACGCGC CTTCGACAGT GGTAATTGGT
    75541 GCGCCCTCTA CCGTGAGTAG AGCACCTTGA GCTATAGCGG TCAGGAGGAG AGATATGGAC
    75601 AGCGAGCCGT TGAAAATAAT CGAGTCAGCC CGTGGGGTAA GATCGACGCT TATAGAAGAT
    75661 TCCCCCTCTA CCCGATTAAT AGGAGTATCC AAGAATTCTT CGGGGTCCAA AAAGCGTCCT
    75721 GCCCGTGCAG CAATACGCGG TACGAGCATA CGTACTGTGG TTTCCTCGAG ATCATCAAAT
    75781 GACGTATCGG TGAGCTGACA GTACTGATCG ACGTCCAAGC GATAAAAGAA TAGGTTCCGC
    75841 TGAACGCCCG AGTTCTTAAA AGTTAAGGAT AGTTTGGTGT TACGACCGTT GTCGTTAACC
    75901 ACCGTAACAC TATCAACGGT AACTTGGTTG GATGTGATAA CCAAATTACT CTTGACTCCC
    75961 CATTCGTTAA GGAGAGTTTG CAGTGGATTT TCGTAAGGCG ATGACACTAC TGTCTCCCCT
    76021 TTAAAGGGTG GGTGAGGACT CCTGTTAAAG CCGTACGAAG CATCCCTCCG TACGGTCACT
    76081 CATAGGAATG AGTGACATAG ACTCCCTCCT GGACTCTAAT AAGGTCCAGG AGGGAGTCTA
    76141 TAGTCTTATC TCGTCAAACG TTGTAGATGA AACTGAGCAC TCACCAGTTC TTCAGTGATC
    76201 TGCTCTTCAG TGAATTCCTT ACCTAACTGA ATGTGTTTGG CGGTCCGACA CCGATCTACC
    76261 GCTCTAAGAA ACTCATCCAG GTCACCCCAT ACCGTGTAAG GGTTGAGTTC GAAGAGCTCC
    76321 TTGTCGGTTT CTGTCAGGCG GACTTTCAGA TAGCACAGGT AATCGTCTGG ATTCAAGCAC
    76381 CGCGAGATGG CTTCATGGGC GGAGTTAAAC GTGAAGAGCT TGAGGTGTTC TTCCGTGTCT
    76441 CCTGATCCGT AGCGGCGAAT CTCATAGGCG TCGTAGTAGT AAATACCCAT TCCCACTGAC
    76501 TCCTGTCAAG CCCAACTGAT CTCGCAGGCT CCGCCATTGC ATCCGACAGC CCCCATTGTG
    76561 TCCACTTCGG TGTACTTCTG TTGGTTCAAG TCCATCGCGA AATCTACGAA CTTGAGACTC
    76621 TTCTCGATAC CATCCCAACG GTGAAGGTTA TACACGTCTT TGAGACAGTA AGAGGCTTTG
    76681 AGTAGATCAC CTTCAAAGTG CGCCTTAGCG AACTTCTTGA AGCGACGTAC CCAGTCGCGC
    76741 TTGGTAAGAT CTTTGGAGTC TTCGGCGTTC AGTTCCTCAC CGTGACCCAT GGCCGTGTCA
    76801 CATGCAGTCC AGAGATTGCT GTTGAAAGCA TGCATGCCGT CAACGATCAA CCCAGAGGCG
    76861 AACATCGAGG CGGTGCTATA CATCTCCACG AGCTGTTTCG CTGTAAACAC CTGAGTGAAC
    76921 GGAGCCTGCG GGTAATCCCG ATCGCCGGAA GCACCCAGGA GCGAAATACC AGCGAAACTA
    76981 TAGCGGTTCT GGTAAATGTA CTCCTCGACT TCTTCCCAGT TGTCCACTGA GATCGTGTTG
    77041 GAGACGTTGT GGCGCAGACG CTTATCCGTG CAGAGCGATT CGTCCGTGCC GGTCTCCACC
    77101 CAAAACGCCT GAGCGCGTTT GACGTATTCC AGCTGCTTGA CGCCGTACAA GTCGCTCTTG
    77161 TAGATCGACC CAGGTTTGGT AGTGATCGGG AAACCGACCA CCACGTCGGT CTTGTTAGGT
    77221 GACCACACCG AGTCTTCACA CATCTTGGGA TTGGTGGTCA TCAAGAGTTC AGTGACAGCA
    77281 TCTTGCTTGT TCATCTGGAC GTTACGGATG TACCGAGGTG CGTGTTCACC ATGGATACCC
    77341 GAAGCGCAAC CCAGAAGTAC GGAAGCATTT CCACTCGGCT TCACTACCGT GGAACGAGCA
    77401 GACGGATTGA TACCGATTAA TTTAGCGACT TTTCGATTGA CTTCTTTGAT CAACGTGGCT
    77461 CCGTCTTTGA GGTTGTTTTC ATCAAAGAGA ACCTCTGGAT TGTTCATCCA GCCAGTGATC
    77521 GAACAACCCA GAAGAGCTTC ACGGCGAGTG ATCTCCTCAG AAGCCGAACC CAGGTAAGCG
    77581 AAGTCGGTGT AACCAGCCTG GAGCGTACCG AGAATGCCTG AAGCCTTACA GGCGTAAAGG
    77641 AAGGACTCTC GATCGACGGC AATGCCGCCG TTGATTTCGG TTAGGTTGCA TGCCTGGAAA
    77701 CCATAACGTC CATCTTCAGT AATGCCGCGC ATACCTACTT CCACGCACGG ATTGTACGTG
    77761 AATTCCTTAT CGTCCGTAAA GACGAATCCT GGCTCACCGA AGTTTCGAAC GGACTGCATG
    77821 ATGCCAGCCC ATTCGTCACG AGTAAGCTCG TCGCGGACGA TAAGGACAGA ATTGTTAGAA
    77881 CGCCCACGCT GGGGATTCTC GATGAACCAC CGACCAGTCT TTGCCGCCAG CATCTCCTGA
    77941 TCGTCCTTGC TGAACAAGCA GATCGTTGCT GCTCGACGGA TACCGCCCGA CAACACGGCG
    78001 TCGGCCATGT GCATCACGAA GTCATAAACG TCGATAGGAC GCAACTGGGT GGTGATCGTG
    78061 TCTTTTTGAT TGGTGATGTG GTTCAAAAGT TCCCGACACT TCTCTAGAGA ACGCACCAGT
    78121 CCATCCGGAC CCGGAGCCTT GAAACCACCT GAGATCAACG CTCCACGAGG ACGGACCTGC
    78181 GAAACGTCGA AATGGACTAC CTTACCTTCA TATTCCGGGA ACGTACTACC GTGCGTCAGA
    78241 TACGAAGAAA TCAACACGCC GAAAGCGTCA GCCCAACCTT CGATACTGTC GCCCACGATG
    78301 TGTGCCTTAG CGTCGCCCTT GTTAGGCGCC TTCACCGGCG GAATCTGTGC GACATGATGT
    78361 TTTTGTACCG AGAACCCCAC ACCGCAGCCT GCTAGCAGTA AGTACATGGT TTGCTGGAAG
    78421 AACTCAACAC GGTTAGCTGC CGTTGAACTA CAGTTGTACA ACTTCGCGTT GTGGGCGAAG
    78481 ATCTGTGGAC CCCCAAACTG GAGCGCTCGC TGAGACCCCA AGACGCTCTT TTTCTTATAA
    78541 GCGACTTCGG CGAAATCAAT CAGTTCCTTT AGCTCAGGAG TCATCTGTGC TTCGTACTTC
    78601 AAGCGGTGCA TGTCCATGAC ACGCTCGACC GCTTCTTCCC AGGTCTCGTA TCTGTTCCTT
    78661 GCTGGGTCCC ATCGCGAATA TCCCATATAG AACTTGGAAT CCGCCATCAT TTTAGCGGCG
    78721 CTTTGGGATG TTGCGTTATT CATGAAAAAC TCCAGTGTGG ACGGGGGTGT AGGCGTGTCT
    78781 AAAAGAAACC CCTTTAGGCA TAACCTAGAG CGAGTTGGTT TTATTCCACA CCGTGCCCTC
    78841 GAGAGAAAAC GAGGGACAAA AACCCAGTGC ATCTTGCGAG TGCACTGGGT CGATTCTTCG
    78901 TACTACTTTT CGAACACCTT CCGGTGCCGA TAACGCATTA AAATGTCCTT GACAAGACCG
    78961 CTTCTTACCA CATCCTCTTC TGTGAACTCC ACGACGCCAA CTTGTTCTAG ACCTTCAAGG
    79021 ATTTCCAGAG CGTCAAGAAG ACCTGAGCGG GTCTTGATGT CGACTTGTTC GACGTCACCC
    79081 TGGATGATAC ACTGCGTATC CTCTCCTAGA CGAGTTAGGA ACGTTTTCAT CTGGGCACAG
    79141 CTGAGGTTCT GGGCTTCGTC AAGAACCACA AGAGCATTCT TGAACGTGCG TCCGCGAATG
    79201 AATTCCGGCG GAACAAACAC CACACGTGGG AACTTACCGT AAAGTAAACT CTCGACATGG
    79261 GTTTTACCGT AGTGCTCTTC CAGCACTTCG AGAAAAGGGA TTTGATAGGG AGCCGTCTTC
    79321 TGTGACTCAT CTCCAGGGAG GAATCCTAAA CCACCACCAG CTTCGATGAT GGGTCGAACC
    79381 ACCACAATAC GCTCAATACG CCGAGCGTCC AGTTCTTGTG CGGCGTATTT CATAGACAGG
    79441 TAGGTCTTAC CCACACCCGC TACACCTAGG CCCAAGACTA TCTGTTTGCA CCGTAACAAG
    79501 TCGACAAACA ACGCTTGTTT GGCATTCAGA CATTTCAACG GACTAACCTC TTGTCGTTGC
    79561 CAGGACTCTA CCGCCCGCAG TTTGGCGGAC TTGGCACGCT GAGGCGCCTG CTCGGTCGTG
    79621 GCCAGCGCTT GCGCGGCACG GTTACGACGG CTGGACTTGG TCTTGGAGCT TGTTTTAGCC
    79681 ATAGGTATCG AACCCCTATT GGTGATACGA AATCGCCTGC TTTTGAGGTC AGGAGACTCA
    79741 GATGTCTTCT CTCTCCATAG GATCAAACAA AAAAGAAAAT GACAGCATAC AGAGGGGGCT
    79801 AAAAGCCCCC TCTGTATCTG AAAGTCAGTA CTCGAAGTAC GTTTTGGCGA ACTGCGTGAA
    79861 CTTCAGAAGC CGCCAGACGG CATCTTTAGC CTCGTCAAAA GGTGCTTTTC TATAAAGTTC
    79921 GGTACTGTAG GAGGGTGAGC TCTCCGGATC CTTTCGGTCG GTCGGTCGTG AACGCGCGAT
    79981 CCACGAAGTA TCCAGAAGAG GATCGTAGGT CAGTTCTATT TCTCGATTCG TAAACCCATC
    80041 CATTAGGACG TTCAGTACCG GACGATTGTC GCCGAGCTCT TGTATTGAGA GTCTTCGCAC
    80101 ACCATAGACA GCCCCAGCTC CCAAGATCTC CGCAAACATC AAATTCGACG AGTTTGGCTG
    80161 TCTTGATCTT GGAACGTTGC TGTGACCACG AACCATAGTG TCAAGGAAGG TTTCTTCGGT
    80221 CAAAAGATTG CAATAGTCAC TGAGTTGCTG GAGGGTAACG GAATCGAGTC GTCCGGTTAA
    80281 GACCTTCCAG TAACGACTGT GGTCTAAAAC TTTCTCGTAT CGGGCGAAGA CCTTCTCGAT
    80341 CGCGCCGTAA TACTTCTTGG GAATCTCGTC TCCGTCGAAG CGGAATATCA ATGTCAAATG
    80401 TTCGGGTTCG GGGACCAATA CGGCATTCCC CGACAATGTA GACCAGATCT GGGGTTCGGT
    80461 ATCCTGTGCG TCGGAGAAAG AGTCCGGTAA AATCGAACGA GGCATTTGGT AGAGGCTTTT
    80521 CTCACTTGCA TCGTGAGTGA CATTGCAGCG TATGAAAGGA AGTTTTGCAG ACTCCGCTCG
    80581 TTCTTGAGTC AACCCCAATA ACAAGTTGAA TTTCAACTGA ACCAAACTAC CTTCGAAATC
    80641 CAGTTCGTTG TCGTTGATGT AGGGCATGGC GGTTTCCTGA AAAGTGGGGT GGGCATAAGT
    80701 ACGACTGGAG GGGCTTAAAG CCCCTCCAGT CGTATGCGGT TGATTCAAAC TTTACTGGTC
    80761 GCAAAACGTC GATTGACCAC GGTATAGTTA TCGTAGTCGA TGTAGTGGTA GTCGTGGTCC
    80821 TGACGTAGGG TCAGTTGCTC ACGTAAGACC ACCAGGAAGC GATTGTGAGG GGTTATTTGA
    80881 CCGGCACCCC AGGCGCCGCC AGGAGCGCGT CCAAGCGTCT CTAATGAGCT GTCAGAGAGC
    80941 AGGCGCACAC GCAGGGTGGA GTTCTTATTA CTGACCGAAT GCAGGGCAAT TTTCCCCATA
    81001 CGGTGGTTGA TCATCACGAT CTTGTCACGT TGGAAGTCCA TGGGCACTCT CAAGGTCAGA
    81061 AGGTTACGAA TCCACTGTGG TCGGAGACCG GTTATCTATA CAATCACGAG AATTGAAAAG
    81121 TATCGGTGGG TGTACACCCA CCGATACTAC TTGTGTTCAG TCCACTGGGG GTATGAGGTT
    81181 GGTCGGTGCG TTGACACTCA CATCCGCTAT CGTCTGAGAC TCTACACCGT GTTCACGACG
    81241 CCATGCTTCG TATTCAGCTC GTCGTTCGGA TTCTCGCAGG TCGTAGACAC GAATGGCGTC
    81301 TGCCTGACCC TCCTGACTCA CCGCCTGGAT GACTTCGTCC TGACTGAGTT GACCGTCCGC
    81361 CACAGCCAGC GCCAGGACGG TCAACAAGCG CTTGATACTG CCTGGGTTGG GAGGATCGAA
    81421 CAAACGAGCG TCGTCTCCAC CACTGAGTCC ATCGGCTGTA TAGACCCCAA AGTGTCCGAT
    81481 GACGACATTG CGCGCCAGAG CATCTGGATC GAAGTCCTCG TCCCGACCAC AACGCGTGGC
    81541 TGCCTTGATA CCACTTCGGA TACCCGGTTG CAGTAAGTCT TCGAAATACC GTCGTGCGCG
    81601 ACATCCACCG ATCAGCAGTT CGTAGGTCGG ATTTGGTGTG AAGCCCTGTT CGTCCATTTC
    81661 GTACAGCCAG TGGTCTTTAG GCAGCGGCAT AGACATCGTC GCAAACACAT TACCGTCGCC
    81721 CAGATTGTTT ACGCACTCGT GGATCGTACC GCCGCAAACA TCAGCGATCT CAGAGATAAT
    81781 GTCCGGAGTT TTGTTATGCA TGGTCAGTCA CCGCGTCGAT TTGGAAAAAG CCACTGTAGT
    81841 GGGCAGCAAG TGCTTCGCTG AGGATGCACG AAGCAGCGTC AGGACGGATC CCCTCGGGGA
    81901 GCGTTATGGT GAGCTTGTGT TGTTTTTCTT GCTGTCGAGG ACGACGTTCC AAGAACAAAG
    81961 CGGAACGTTC ACTGTGTTTC AGACGTTCGC CATTAAGCTT TTCCACCGAC AACGTCGGTA
    82021 CTGACATGCC TGGCGCGTAG AAGAAAACGT GGTCGACTTC TTCGATCAAT GCAGGTAAAC
    82081 GCGCTGCAAA GTACGGCGAA TAGATGAAGT AGACTCGACC ACCCTGGAGT GCAGATTGCC
    82141 GCAGGCGGTG AAGTAACTCC ATTGCATCAT CTAGTCGGCC CGTGGCCGTA TCTTTAGCTT
    82201 GGAAGCTCGG ATAGAGCTCG GGTGGGAGAT TCTGGGCCAG TAGTTCAATA TGGCTGTCGA
    82261 TATACCGCTT ATCGACTTGG CTGTGCTTAA GGCACAAGGC CAGACCAGGT TTGAGCACTG
    82321 AGACCCCAGG CAAGATTCCT TCGGGAATCT GGACGCCTTC GGAGTGATCC ATAGTGGTTT
    82381 CCTAGTGAAG GACGGTTTCA CACAACCGTC GGGAGCGAGT CTTTACGAGA CTAACGGCGC
    82441 TTTAACCTTT CGGCCAGAAC GCATGACCTT GCGAAGTGGA CTGAGCGAAG TTATAGTGTC
    82501 TAACTCCTTC AGGATATTCG CAGCAAGCCG GGTAAATCAG TCCAATCCAG AAACTATGTT
    82561 TAGCAGGTGC ATGGAGGGTA TTGCAGGATG GACACATCCA ACGATAGCCG CCTCGTACAG
    82621 TGAAACCCAG TAAGTCTCTA TCGCCTGGAA CAATGCTACG GTCGCAGAGA TCGTAGCGTT
    82681 CGTTGACGAC GTGCTTCACG TTGAAAGCGT AGGCGGTAGC GGCACGCCTC CTCGTCTCTC
    82741 TGGCGAGTCG AATGTGTTCA CACCAACGCA TACACCACTC ACGTAGACGA TACATCGACC
    82801 TTGTCCTTCT CCAGACTATC CCAGATAGCA AGAAGTTGCT CGGCGCCTTG AGCGAACGGT
    82861 CCACCGAAGA GTCTCACATA GACACACAAC GCCATGAGTT CGTCAAATGT CACAGAGAGA
    82921 TCATCCACCC AACAACGACC ACCTTTCCCC GGAGAAGCAC CCTGTATCCG ATCATTGAGT
    82981 CCCTCCACCA CTGACAACGC AGTACCGATG GAAAGACGTA TACTCTTTTT CGCTTCAGAG
    83041 GAATCTGGTA GCTGGTGATA CCACCAGATC AATTCAGCTT CCAGGATATC GAGATGTTGC
    83101 TCACCGTCAA GCGTCAATGT CCCGGGTTTC TCAGGATCAA ATCGAGACGT ACCTTGATAA
    83161 CGCTCATTCA AGATGCTACG AGCTTGTTCC TGAGTCACCG TTTGGAACAG TTTATCGAAA
    83221 GAGATTTCGA ACGTGATTCC GGGAGTCTCC GCAAAAGGGA CCGATTCGAT TGCCATGTTA
    83281 AAGTTCCTTT AGAGTGGTTG CATGTGTCGA ATGATCAACT GAGGTTTGCG GAAATCCCGA
    83341 AAAGAGTTGA CCGACATTTC ATACACGATT CGAGCTTTTT GAGGAATACT CTCTACGAAC
    83401 TCGGAGAAGA AGTGAATGCC TTCCACCGTC GAACCGTCAC GAGGATCAAT CAAGGATAGT
    83461 TTCAGGTGCT TTTCTTTCAG CACACGACAG TCCTCTCCGT CGATCTCAAA GACGTTTTCG
    83521 AACACCGGTG TCGGGAAACC CTGTCCCCAT GGACCGGAAG CATCTAGGAG GTCTACGAAC
    83581 CCTGTTTCGA AATACCCCAC CGGAAGCTCG CCGTCAGTAT ACAACACAGC GTCCAGGAGT
    83641 TCAGGAGTAA GCAGACTCGC TGCGACGCTA TCGAAAGCGT CCCGGAATCG CTCTACGTCG
    83701 TCTTTCAGAA TACTTAGTCC GGCGGCCATG GCGTGCCCAC CAAACTTCTT TAGAAGCCCA
    83761 GGACATCTCG CGTCCACTAA CACCAAGGCA TCCCTCAAAT GAAAGCCAGG AATGCTCCGA
    83821 GCAGACCCCC GTAATTCGTC TGAACCCGGT GTCGCAGGAG CAAGCGCCAC AACCGGTCGA
    83881 TGGAGAGCTT CTTTAAGCTT CGAAGCGACC AGCCCCACGA TACCGGGATG CCAACTCGGG
    83941 TCAAAGACGG TAACACCATG TTGGTCTCTA GAGTAGTGTT TCTCCAGGAG CAGTTCGGCT
    84001 TCCCCAACCA TCTCTAGTTG CTTTTCTTTA CGGGAGTCGT TGATCTCTTC CAACATATCC
    84061 ACGTACTGAA CGATTTGGTA AGGGTCGTCG CTAGTGAGAA TCGTGATTCC TACTGTCATG
    84121 TCATCCATGC GACCAGCGGC ATTGAGCCTG GGGCCTACGG CAAAGGCGAA ATCAGTGGCG
    84181 GTAAGTTCTT TGATGTTCTT ACCTGCTTTC TCGATCAAAC ACCGCAAACC TTTGGAAACC
    84241 TTACCCGAAC GGATACGGCG TAGACCGACA GCGACGAGAA TACGGTTGTT GTAGTCCAGT
    84301 GGTACCAAGT CAGCTACTGT ACCCAGGGCC ACCAGGTCAA GTAAGGAGAC CAGGTCTGGT
    84361 TCCGCTTGAG TAACGGGTTG GTCGGTTTTT AGAACGTGAC GTGTCGCCAG GAGCGTGTAG
    84421 AAGATCACGC CGACGCCAGC CAGGGCTTTG GATGGAAACG GATCACCTTT GACGTTGGGG
    84481 TTCACTATAG CGTCTGCTTC AGGGAGGGTT TCGCCTTGAA GATGGTGGTC GGTAACGACG
    84541 ACTTTGATTC CTTTGGATTT GGCATAAGCC ACGCCTTCTA AACTCGAAAC GCCGGAGTCC
    84601 ACCGTGATGA TCAACTGTGT CCTGTCGTCC ATGGTGTCGA TTAGACCAGG AGTGAGACCG
    84661 TAGCCGTGGA CGAAGCGGTT CGGAACGACG TACTTGACGT TCTGAGCACC GAGGAGTTTG
    84721 AGTCCTCGGT AAGCTACGGA TGTACCCGTC GCACCGTCGC AATCGTAATC CCCGGAGATC
    84781 GTGATCCACC ACTGCTCACG GATAGCCTGA GCGATGAGTT TCGCGGCAGG GACAATACCA
    84841 CCCAATTCTT TCCAATGGAG CAGTCCGGAC AGTAAGTGTC TGACGGATTC AGGTTTCACC
    84901 GAACCCCGAG CTGCATAGAT CCGCCGAATC ACCGGCGGAA TCTCTGAAGG CCAGTCCGCA
    84961 TCGTTATAAC GGGGTACGGG CCGCTGTTCA ATCTTAATGG ACATGTTTGA GCAGATCCTC
    85021 GTGGCCCGTA GTGTGGAGAG AGTATGTAGT ATCCCTCACT TCCGTAATAA ACAACGAGCA
    85081 CACTAAGCCT TCGGACTCTA GAGTCCGAAG GCTTAGTGTT TTATGCGTTC ACTGACTTAC
    85141 CACCGGTTCA CTGGCATCAA CGGCGAAGCA TTGCGCTCTT TCTTGGGAGC CGCTTGCGGT
    85201 TTGTCTTCCC CCACGCGTGC CAGGTCGTCC AGCGCCGCAG TGACGAGATC CCGATAATTG
    85261 GTTCCCAGGT AACGCGCCAG AGTCGTCAAC TGTTCGATCG ACGGGATTTC GATACCCTCT
    85321 TGGGCTTCAC GGAGCACTTT TTCGGAGAGG CCGGTGCCTT TGGTGACTTC AGCGAGGTCT
    85381 TTGTCTTTGA GGAGCTTGGT GAGCTTTTTG CTGACCTTTG GAAAACGCAC GTTAGCCATT
    85441 TCTTGCTTTC CTTCTTGAAA AAGAATCGGT GGGGTTCAGA CATCATCTCG TAACATTCAG
    85501 GCAACGACCG GTTGTCGAAT ACCTTGAGTT TAGTGAGCTT GTCGCTCCGT TCCGTGGGGA
    85561 GGCGCCAGAC TTCCACCGCC CCACCACACG TCGGTTCCAT CGTGAACGCA CCAAACATAC
    85621 TGCGTACCGG ACACACAACG TGCTTATACT CTTCGCGTAA TCGGTTAAAA GCCACACCAC
    85681 CGGACCCGAT GGACACGCTG GCGTATTTCC GATAGGTGTA GTAGGCCAGA GCGATTTTAC
    85741 CGCTATGCCC TTCAAGTTCC ACCACACCGT CCAGGCCGAA CAAGAGGAGG GTGAAGGAAT
    85801 TCTCGTTGTT GAGCATACGC AGCTCGTCAA CGAATTTATA CCGATTGATT ACCAGATCCA
    85861 ACGATCCCAT TAAGGCCAAC TCACCCGCCG CCTTGATGAC TTCGGCATCG CCCGCGCCGG
    85921 CATACCCGTA GAACACATCC TTGAACTTGT GTTTCGCACT CCACATTTTG ATCGGTTTGT
    85981 CGTAAGGGAA TATCTTTCCC GTCTGGAACT CGTACCCTTT GGTGGTTAGA CGGCAAGAGT
    86041 CTGCCAGCAC CAGTCCGTGG GTTACAGCGA TCAACGTCAT TGATAATCCC CTATGTTCAG
    86101 TTCACAGTCC GGTGAGAAGG TACGTAGTCG CTGAGGACAT AGCCACCTTC TTCTTCGAAA
    86161 AACGCTTTGA GTTTTGCCAC GGCCTCCGAT CCATTACTGA CTTGGATCGG TGACATGGTG
    86221 TTCTCAGGAG TACTCAACCC CACCGTGAGT ATCGGAGCAG TGACCTGTGG TAAGGTAAAC
    86281 GCACTACGTG TCACCCCATC ACCGTCGGAG GGTGTCTGTG ACAGGTGCAC CTGCGCCAAC
    86341 TTGAATGCGC CGTCGACACG TTTGACAAAC CCCACCAGGA TGTCGATCTC CAGACGTACT
    86401 CCTACGTCCG TATGCATCAT CGACATCAAG ACGTGTCCCA TCAGTAGCGG TAAGATCTGC
    86461 GGAGTGTTCT TCACACGCAA ATCGAATTCG AGGGACGATA CGGGGACAGT AACGTGCACG
    86521 CCTTCATCGT CGAAATACGC TTCACCAGGA GCTGATTGGA TCCTCAGAAA GCGGGTTTGA
    86581 ATAGCCTCCA GGAGATTCCG ACAGTATTCC TTACGTCCGG TAAAGTCCTT GGGTAGTTTG
    86641 ATACGAACGA TTTGGTAATA CTGATGCACG ATAGGTCTCC TATGAAAGAA GGACCATAAA
    86701 CCCACCCCTA TCGAAGGGGT GGGTTTATGG AGGGCATTAT GGGCGAACGT TTAAGAGTTG
    86761 CTTGAGGTCA CTGGCATAGA GCGTCGGTAC GCCGAGTTCA GTAGCCTTGT CCAGTTTGTT
    86821 CTTACCAGGG TTATCGCCCA CAATCAGTCC TGTGGTCTTC CGCGACACCG ACCCCACAAT
    86881 TTTGGCACCA CGTTTGGTTA GCTCTTCAGC GACGTCTTCT CGGGTACCGT ACGTGTCTTC
    86941 AAAGGACCCT GTAATGACGT AGGTGTGTCC TCGGAGTTCG TCGGTAGTTT CTGACCACGG
    87001 CGGCGCTTCG GGATTGACTC CTTGAGCAAT CAGGTCATAG ACCAGACCTT GGTTCGCTCG
    87061 GAAATAACTT TCGATCCCTT TAGCGGTAGT CGGACCGACG TTAGGAGTTT GCGCTAGGTC
    87121 TTCCGCCGAG GCCTTTACCA GAGCATCCAG TGTACCAAAG TGTTCGGCTA ACTGAACCGC
    87181 GGTGGCTTGA CCCACCAACG GAATCCCTAG ACCTGTCAGG ACGCGCGCTA GCGTCGTCTG
    87241 TTTGGACTTC TCCAGCGCAG CCAGTATCTT AGTCGCCCAG ACCTTCGAAT CATCACTAGA
    87301 GACGTCTAGC AGATCCTGGA GCGTAAGCCG GTAAAGGTCA GCAAAGGTCC TTAGTTTCTC
    87361 TGACTTGATC AGATTAGCTA ACGCTACCTC ACCAATCCCT TCGACATCTA ACGCCTGACG
    87421 TGAGACGAAA TGTTCGAACA TCCGCTGGCG CTGACTGGCG CAAAACACAC CACCGGTACA
    87481 GAAGTGGTTG GCTTGACCCT CCAAACGTAC GATCGGGTGC CCACACTCAC AGACGGTGGG
    87541 GAATGTCCAC TGAACTCGTT GTGTAGGACG TTTCAATACG GCCGCGATCT CAGGTACGAC
    87601 GTCTCCCGCT CGACGAATCA ACACAGTGTC ACCGATAGCC AGATCCAACC GTCGGATAAA
    87661 GTCCTCGTTA TGGAGGGTTG CGTTAGTCAC CGTAACCCCA CCCACTTGGA CTGGTTCGAC
    87721 TTCTGCCACG GGAGTGGCGT TGCCGGTACG ACCGATTTGA AGTCGGATTC CCGTGATGAC
    87781 CGTGGTCTTT TCCTCTGGAG GGAACTTGTA GGCAATCCCC CAACGTGGGG CTCGAGTCGT
    87841 GAATCCTAAT TGATCGCAAA GTGCGTAGTC ATTCACTCTG AACACCAGGC CGTCAATACC
    87901 GAAAGGTAAC GTACCGCGCT CAGTCTGCCG GTCGGCTAGA TAACTCACCA AAGCTTCCGG
    87961 CTGTTGGTCA TCAGCGTCCA GGGGTATGGG TAACCAGGAC AGATCAAACC CCCATTGGAT
    88021 CAACTGTCCA AGCGATGTGC TATAGGACGC TGGTCGGTTT TTGACGTAGA GGACCGTGTA
    88081 GGGAATAAAG ACGAGTTGAG CCCCAGGAAG ACCCTCGGAC CGTAGACGCC TGGCAATACC
    88141 TGCCGCCGCA TTCCTCGGGT TGATCGCTGG AGCTTTACCC AAGGCAGCGA GGCGGTGATT
    88201 GTACCGTTCA AACTCGTCGT AGAACATCAA GAGTTCACCA CGGACCGTTA GTTCTTCCGG
    88261 AGCCGAGCGT GGGAGGCTTT TCGGAATCGA GTCAAATCCC CAGACGTTGT GGAGGATACT
    88321 TTCCCCTTCG TACCGGTCAC CGCGGGTAGC CGCTTCCACG AGTTTGTTGT CCAGATACGT
    88381 TAACGACACG GCTAAGCCGT CGTACTTGAA ACTGGTGTGG ACGTCTTGGG TACCCCACCC
    88441 CGCTAAGACT TCTTGGAGTT CCGCAGCAGT GAAAACGTTG TCCAACGACA ACATCGGGAT
    88501 CGTGTGTTTG ACGGGATACA GACCGCGTTT GATGGGAGCC CCTACCGCTT CCGCCACAGA
    88561 GGTACCGACG ACCCATTCTG GATGGATCGC TTCGATGGCC CTCAGTTCCC TCACCTGAGC
    88621 GTCGTAGTCG GCATCGGAGA CCGTAGGGGC ATCGGTGGTG TGGTAGTCGT GCTGTGCCTG
    88681 CCGTACGGCC TCTACGAGGG CCTGGTAGGC TTCTTTGGTT ACAAGACTCA GATCAGCCAT
    88741 AAAAGGTCCT TGAAGGTGGT CGTTCTAAAG AGATAGTATA CGTCTGAAAC TCCTTAATAT
    88801 CGGGCAAAAG AATAAAGAAC CACACATAAG CCTCCCCTAC CGATTGTGGT AGGGGAGGCT
    88861 TATGACTCAG AACATTTTCA ATGTCGCATA GTCGTACTGG CGTCCTGGGT AGGACTTATT
    88921 CAAATCCTTG AGGAACTTGA CCACCCACGC TTTGAATAGT GGGAGGGCCG TTTCACCTTC
    88981 CTTCAGTGTC TCATAAGGAA GGTCGACTGT TATCTCATAC ATTCCAGTAT CGGCCCCCGA
    89041 CAGTTCCACA ATGACGAAGT CGGCGGTGAA CAACTCCAAC TTCTCTTCCC TGATTTTAAG
    89101 GCGTGTCTGT AGTTGTTTTC GCCAGGTCGA AGAGACCTTT TCCAAACTGT CATGAAAGGC
    89161 TCCTTCCTGG ATCAAATCGC TCTCGACAAA TTCCCTGAGT GTGTCGGCGT TCATGAAGTA
    89221 GAACGTATCC AACAGTACCG GACGTCGGTA GATAAGACTG GCTGCTTCGT TGTGGTCGTT
    89281 GGACACGACA GCCCAGTAAT ACCCTGATGG ACCGACTCCG AGTTCCACGC GCTCGAACCA
    89341 GGCACATTGA GCTTGGATCT GCAGCTCCAG AGTGTGACGG AGTTTTTCGT CTTCCGGTAC
    89401 ACGCAGGTAA CGGGGTAATA GCATCTGCCC GGCTCTTCCG ACGTCGACAT CAGTATCGAA
    89461 GAGTTCACGG TAGAAGTCCA GTTCTGTCAA TTCCTCGAAC GCCGCCGCAA ACTCCCTTAC
    89521 ACATTCTTTG GCTATGCGTA ACCCACCCAC ACCGTTCAAG ATATTGATGT GCTCCAGAGA
    89581 GAAGGTGAGT CGATTGAATT TTTGTTGAGC ATTGGGGACG TTCGCCGAAC GGATTTGTTT
    89641 TACTTCTGCA TTCATGACGA TACTCCGGTT CTTTAGGTGA GGTATGTACA GCGGAGTAGT
    89701 ATAGTTCTGA AATAATTTTG AAATCAGAAA AAATGAGAAA TCACACTAGC TCTTCCCTGG
    89761 ACCTTTTGGG GTCCAGGGAA GAGCTAGTGT TTGTTAAGCG GCTAACGCGC GAAGTTCTTC
    89821 TGTTGTTGCC TCACCATTGG CTTTGAGCTT GATGAGATTG AACAAATGCT CCATGGGTGC
    89881 TTCGAAGTAC AACGCGATGT CTTCTTCACA CTCGCTCAAG TACCCCACTG CACCCTTTCG
    89941 AACGCGACTG GCGCCGATCA TCATCGGTCC TGCTGTGGTT AGGTACAGAG GGCGCAAGAG
    90001 GAGTTTGGAC ATTTCCGTCC CTTCCAACGC TTCGAAAAGC TTACTGTAAT CTTCTTCACT
    90061 GGACGCTTGA AGGAAGATGG CCAGGAATAC CAAGAACGGT TTGAGCTCTT CGAACGGTCC
    90121 CGTGATGACG GTGTGGTCGA TCTTGGACAG CACGCAAGTC TTGAACACGA GTTCTGTGTC
    90181 CGACACCGCC ACCACAGAAC CACCGTATCC CAACTCAAAC TCCGCTGTCC GTGACAAAGC
    90241 GTCGCCGACG GTGGTTTCGT AGGAACCCAT GAGCGTACCT ACGACACGCC CACCGACACG
    90301 AGCCACCGAG CGTTCGTTAC CGTCATACCG GTATTGGTCG ACTTTGATCA CTTCACTCTC
    90361 CTTTCGATCA ATTCCAAGGC TTTATCGTAC TGGATTTTCT CTTTCATGGC CAGAACGATG
    90421 GCGGCTGAAG TCTCGTGTCC TTCGTCCAGT AGGCGTTGAA TTTCACTTTC TTGTTCGGTA
    90481 GCGTAGTACG TATCGGTATC TTGGGTCGGA TGAGCGATAC GGTTGAAGGC ACACAAAGCG
    90541 TCCGACAAAG CCCAGTAACT GTGGACGTGA AAGCCCAGAA ATAGTACCGT GGTGTTCCTG
    90601 ACCCTCCGCA TTTCGTTCAG CAAATGGTTG TACGCCACCA CGCACTCATG TGACATCTGA
    90661 GTTTTGTGCT CAGCCGCCGT TGTTCCCACC AGCAAGTTGT GTAGCCGTAC CTGAGGAAAC
    90721 TGTCCCAGCG GACAATCGAG TAGGAGTTTG TACAGGGTCT TGGTGGCACC ACCCAGATAC
    90781 AGTGGGAAAC GGTCGGGATG GTGGTTCTTG ACAACCTTGA CTTCTCGGGT GAGGAGCCAT
    90841 TCCACCACAG GCAGCCCGTG CTCGTATGTC GGCATGCCGT AAGCGCGGGC TGAGAAGAAC
    90901 GGTCGGTAGA TCTGACCCAT TGCACGCCCT TCGACACCGA CAACCACCAT TTTTTCTCGG
    90961 TCGATTTCGT AGTTCTTGTG TGTACCAGCG ATGTGGACTA ACAGCAAGTC CGTCGAAGGG
    91021 GAGTAGTTCC AGAACCAACG CGTGCCATCG GACATGATTC GATCGCCTTG GGCGTTCAAG
    91081 TCGGATGTCC AGTGCTTCTC AAGCCAGAAA ATCGCATTGG CCATACCACC CAGATTGTCA
    91141 GTCCATTCTT CGCGGTACGG TACCAGATTC GGATCAGCTT TCATCGTTTC ATTCCTCAGC
    91201 AGGTTAGATG TTCATTACAC CAACAATGTC CCATTGGACG AGGTGCAATG TTTTTTAGAG
    91261 CTATTAAGAC GGCTACACGT TTACTTGCGC AGTCGTCGCT TTTGAAGGTA CATTTTGAGA
    91321 AAAAGTACTC CCATCACTAG AGTCACCACT GGCCACAACA CTGACGTCAG AAAACATCGG
    91381 AATGGCGAAC CGTAGAGTGT TTTGATAAAA CGCTCGTGAA ACGGTGACAA AGGCTTACCG
    91441 GAAAGTCGAG CCACTTCAAG CTTGAATACG GCGTTGGTGG AGGTACGAAA GTAAGTCTCC
    91501 AGGACGAACC AGAAATATAC CGCCAAAGAA GCAATTAGTA AGAAACTCAT GGAAGTGTCC
    91561 TTCTTGTACA AGACTGAAGT GTAGACTATT GTCATTCTTT ATTCGTAACT TCAGTTTTGC
    91621 GACTGGCTTC GAGAATTGGC AGGTTGGCTT CGGTGGGGAT GTAGATGACC TGGTTCTTGG
    91681 TATGCTCGAG GTTATTGACG AACAGGTAAC GCAAATACGC CTCGTTGTCT TTGAGACTAT
    91741 TGCCAATAAT CTTGTTCGCT TGAGCCACAC CTCGGGCGCG GATGACTTCT GCATCGGCAT
    91801 ACGACTGAGC GCTTTCCTTG GCCGCCAGGG CTTCCTGGAC TTTCACTTGC TTGCTGGCGA
    91861 GAGACTCCGC GAGTTGAGCC TGGCCCGACA ACCGACTGGC GTAGACGCTG TACTGAGGAA
    91921 TAGCCCAGAG TAACGCTACG CCACCGAGGG CGGCAATCAC CACAACGGTG ATAAGATGTT
    91981 TCAGCGAATT GTCTTTCATG CCTTCTGTTC CTTTAAAAAT TGACGGGATG TACCTCGGAG
    92041 GGACTTTTCA ACACTCGATG GTCTTAATCA GTCATCGTTC CTTTGCAGAA AAAACGGACG
    92101 GTGTCGACGA GTTGTTGTAC GGTGTAGATG CGAACGGCTT CTTCGTCAGG GATGGAGATA
    92161 TTAAACTCAG TTTCGACGTC CGCGACCAAC TCAACGACAT CCAGCGAGTC AGCAAAGAGA
    92221 TCTTCCACTA AGCGAGAGGA TAGGGGCGCA TCCTTGACTG CGAGAATGTA CCTGACGGAT
    92281 TTGAGTACGC GTTCTTCAAT GGAAGGCATC TAGGAATCCT GAATGGTTAT CGTAACAAGG
    92341 GCGAGATATC GAGAGTATCT CTACCGCGTT GTTGAAGTTT GCGACGGATC TCTACAGCGC
    92401 TATCGCGCCG GAAGTCGATG CTTGGGTTAA CCGTGTTGTC TTGCAACTCG CCGTCATCAG
    92461 TGTACAAGTT AGCGACGCCT GCAATACTAA CGGCGAGAAG TTCACGCAAG ATCCGCAGTT
    92521 CTTCGATTTT CGGATCCGGT CGTTTGGTTG GATTCTTTTC CAAATACGAC TCGACCAGAC
    92581 GGCGCACTAT CTTAGCATCT TCAGAGAGCT GTCCTTCTTC CAATTGTTCT CTAATACAGA
    92641 CGTTAAATAA CGCCTCATCC GCGACTTTAT CGAAGAAAGC CTCCATCTCC ATCAAAGACG
    92701 CCTGACTCTC ATCTTCGACG ATCTCGTTCC AGATCGTACG GGCTTCAGTT TTGGTGACAA
    92761 TTAGACTGGA GTGTGCGCCC ATGTTTTTCT CCTGTGAAAG GCGATTACAC TTACGCAAGA
    92821 TCGCCCAAGC GAGATACACT CCAGAGAATG TTTACTCATC GGGTTTTTCC GCGTCAGGTG
    92881 ATTGACAAGG TGGTAAGTGG GGTAAGAATC GTCTCGCATT CAACACCACC CACTTTGCTA
    92941 CTTTGACCCA TCCCTGAGGC GTTTCCCTGA CTTCAGACGA CCATGGGCTG ATGAATGACA
    93001 ACAGGTAAAT AGCCACTCCA TGTTCAAAAG ACAACCCTCC TTCCGCCCAC TCTTCACGAT
    93061 ACTGGTAACA CTTATCACCA TGGGCTATGA TGAGTCCATC ATTAATCCCC GAATTTACCG
    93121 GTAAACCTTC GACCTGACAG AGTTTCTGGT AAAAAGTCAC GAAATGTTGC ATCAAGTAAT
    93181 CGTAGTGGTT GGACACAAGG TCACCTCTTA ATTTGATCGT TTACTCATGT GAGTTTGGTG
    93241 TCTCGACCCC ATGACGCAAT CGAAGGGCGA TCGCGCCAAC CCGTGAGTTT AGTGAAGTCC
    93301 GGCTCCACGC GTCGGTCGTA TCCGTGGTCT CGGTTGAGAT CTTTCGCCAA CCACACATCG
    93361 CCCAAACGCG AGGCACCAGT AACACGCCAC ATCCTCCCTT CAAAATCGAC GAACAACTTG
    93421 AACTGCTTCA TGAAAGGGTG CAAGGCCATT TGCGTTGATG CGTCACGACG GAAATACTCG
    93481 AACATGAAGA ACGCGTAGGC TATCCCAGTC TCACGCAAAT ACACGGGGTG GATATCAAGG
    93541 AATTCGTCAA TGTGGTCATA CCGACGATAC CATGATTCTG TCCGAACATT TTTCTCTTCG
    93601 GACGCGGGGT CCTGAACAAC GGGTTCATTC ACGTTGACTT CCTCGATGGT TGTAATTGAG
    93661 AGTGGGACCA TCCTGAAAAG ATATCCCACA TCCTGACGGG TCGACGATTT TCAACCGCTG
    93721 ACATTTGTAC AACTGCTGGC CGTGTGCGTA TTGGTGGAGG GCGATCACCG CGCGTTGACA
    93781 GTCGGTCTGA GTCGGAAACT GGTAGGGTAG TACCGGTTGT GCCGTGGAGG TGTTGACCAG
    93841 AATCCAGATG AGTAGAGTAT GCATGGTAAC CTCCTCGGAT GTAATGGGAT ATTCGAGCAG
    93901 ATCAGTCTGG TGTCTGGAGT ATAGGGAGTG CCGCAATCAC CCAGAAACCG TAAGGTTCCC
    93961 CATCTAACCC GTCTTGGCTT GGATGGGGAT CGTGAATAAG TTTCCAACTG ACATCAGCGA
    94021 TCTGACCTAC AACTACATGA GACCAATCAC CCCGTGGACT CTTACCGCTG ACCATGACCA
    94081 ATGCTTGAGT TGGTAAAGTT AGCCAACTTG ATTTCAACCA CTCCCACGGT ACCCAAAGTT
    94141 TAACCCAACC GCGTTCCGCT AACCATTTCT GGGCGTTCGC GTGTTGGGTA TCTGAGCTTT
    94201 CGTCCGTATC GTAAAAGTGC GGTATTTCTG AAACAGGGAG ATCCAACAAA GCCGCCAAAC
    94261 AGGTTTGGAC GCAATTACCG CGTTCTCCTG CTGGATTATC TGATTTACCG AATCGTTTCT
    94321 GGAGAGGAAA ACGAGATACC TCACGAACTA GTGACACGGT TTCCTCCTCA AGGGTGTGGG
    94381 AAGGGGTAAC TATAAGTCTG TGGTGGCATG ACTTGGAGAG GACTCTCTAG CGTACGGTTG
    94441 ATCAACGATC GTAGGCCGTA GAGTCTGATC TTCTGAATCT TCTCCTCGAT AGCTGCTTCG
    94501 TCACCTAGTG AAATCGGTGG ATGTCCCTGA GCAATCAACT CGAGATTCAA CACGCGAATC
    94561 ACTGCTACCA GATCGGTAAT CTCTCCTTGG AGACTAGAGA GATTGGTTTG CAGAGTCTTG
    94621 GGGTTGATAT CGTACAATCC GAAGCGCGAG ATCTTGAAGA CTTCCTTGAC GACCTCAGCG
    94681 GCTTCCTCCC CCACTAACCC CACCGCGTGG AGTAGTGGGG GTAATCCATG AGACTCATCC
    94741 ATGGACAGGT TCCTTCGCGT CGCGAAGCTC TTCCACCGTC TTCATGCGGG TGTAGAGCGC
    94801 CACCAGACGA CCAAATCCGT ACAACAGGGT ACAACCTCCG ATAAAAGCGA GGATGGTTTT
    94861 CATGAGATAC CTCCTTTACT TGAAAGTAGT GATGCCTTAC TCAGAACGGT CGATACCCTT
    94921 ACTGACGTGC ACGCGAAATG CTACTGACGG TTGAGTGATC TTGATCGACC TATTCATCAC
    94981 GTCTCGGAAA AAGACGTAAA TGTTCTCACT GGGGCAGGTC GCCACTAGCG TCGTTTCTTC
    95041 CCTGGGAAGC TCTGCTGCTC GCAAAGTGGC TTGGGCAATG TGGTCGATTT CCCGTACGCG
    95101 CCAACCGTCA TCTTCCTCAT TCCGCAGGTG GGTGGATTTC CAGACGACCT TCAAACCGTT
    95161 GGATTCGGTA TTGAACATGA TGTCGCGATC GCACCAAGAG AGCTTCAACA GCCGAGCCGC
    95221 CAACCGGTTC GGACGAATCT TGGTGACTCT CAAACCAAAG TTCGGAGAGT AATCAAGCGT
    95281 ATCGTCCACT CGGATGCCAA ACAATTGATT GATCGCTTTC ATTTCATCTC GAGTGATCAA
    95341 GAGAGAGATC GCGTTAAGAT TTGACGCTGG AGCGGTCATG ATTGTAGGTT TCCTGGTAAA
    95401 GAGGGGCTCT CGTTCAGTCC AATCCGCACA AAACGCGTTC TTTCTTACCG AGCGGCGCGA
    95461 GATCTTCAGG TGCGGAAGAC CAATCGACCG GCCAACCTCC CGCCTCCTTC ACTTTTTGAG
    95521 TCAACAAACT CTGGTAGTCA TCGTTTTGCA CCACCCACCC GCGTAACAAA TCGTCGAACC
    95581 GTCGTTTATC GAAAGTATCG AGTCGCTCGT GGATTTCTGC ATTGAGGCGC CCTTCCTTCC
    95641 AGATCTCTCG GATTTCGTCC TCGTTATACG AACACATCAG CAATCCTTCC GAGAGACAAC
    95701 CGACGAGTTC GTGTACAGGA TCGGTATTGA CTGACACATT GGGTTCGTCA TTCATGTCAG
    95761 ACTCCTTTGT ATTTTTTGGG AGGCGGGTAG TCGCCCACTA CGGTAGCAAA CTTAGCCACG
    95821 GTGAGACTCC CAAGTTGCGC TTCAAAGCGT TTGGTGAGTA AACCGCGCAC GAGGTCGCGG
    95881 ACTAACCCCG TATTCGGAAA TCCATTCGTA GGGTCTTCCA GGAAACCACA ACTGCGTTGG
    95941 TACCACTCTT CTTCCGTGAG GTGGTTCTTG GATTTGAGTT CGGCTGCGGT AAACAACACG
    96001 TACTTGCTTT GGTTAATACG GCTGGCCAGG TCCGTCAGGA GACGGACCCT GGCTTGTTCC
    96061 GGTGTAGTAA ACGTGCTAAC CATCTTAATT CAGCATGTCC GTGTGTTTAC CGATAAAAGC
    96121 CCAAGCGTCA GCACCATCGA GCTGGTAGAG TATATCGCAA AGACGCTTGT GTTGTACGCA
    96181 TTTCTCCAAT GCCATGAACT GATGGAATGC CTGCCCTACC CGAAGACCAC CGCGCCGGTT
    96241 AAAGGTCTTC CGAAATTCCT TGACTCGCGT GAGTGGGAAC GTCAAACTTG AGTTCTCGTT
    96301 CGGCACTGGC ACAAGATCGA AACTGTTGGT CTTGCCGGAC ATGGTCTAAT CCTCCTGTTG
    96361 CCGCGAGGAC AAGGTGATGC CCAGGGCCGA ACGCGGACCT TTGTAACGTG AATTCGCCCA
    96421 GGACATGGGT TGAAACTGAA AGTCCACCGG TAATCCGGAG AGACGCGAGA GGTGTTTGGA
    96481 AATCAAGGTA GTGTGTAAAA TCCATTTGGT GTCAAGTTCC CATTCTCCGT TGTCGTGAGC
    96541 TTCAGGAAAC TCACGGTGGA AATCTTCATC GGAAAGAATC ATCCGTAGAT CTACATCTCG
    96601 CCAATCCGGA CGCACCAGTG ACGATCCAAC GTGATACACG GTGTGGTGAT CCAGGTACGC
    96661 GTAAGCCGCG GAGATCTGCT TACACGCGTT TTCCAGAAAG AAGATCGCTG GAGCGCCCAC
    96721 GTGAGAAGCT TTGTATTTGA GGGTAGTATC CTCTTTCACC GCCCAGTTAT TGAGACGTCG
    96781 ATATAACCAG ATCCAGATAC GAACCGCATG GGCCAAGAAG AATACCGTCC AACCCAGTAG
    96841 GAGTAGATTG GAAAAGACGG TAAAGTGTCT GGATTCCTCT AGGTTCAGAG GAACTACCCA
    96901 TTTGATGATC AACAACCCTG CGTAAACAAA GAAAACGGGT AAAAACGACA TACCAGTTGC
    96961 CACCACGAAT TCCCGTAGCG AACGGCGAGA GATCCCCAAG TGCCTCGGCA GTGGTAGTAC
    97021 CGTCCAAAGT ATTTTCAAAG ACCACAATTT AAATTGGCTC ATTTTCAGAC TCTACTAAGA
    97081 GTAACGCCAG ATTGGTCCAT GTATTTACCG CAGCGATCAG CGTAACTCAC TTCGCAAGGG
    97141 CGGTCGCCAC GGAGGAAGAT AAACTGCGCG GCACCTTCGT TCACGTAGAT CTTGGCAGGA
    97201 AGATTCGTAC CGTTGGAGAA TTCCAACACG ACGGTACCGC GAAAACCGGG TTCGATCGGT
    97261 GTCACGTTGA TGTGAATACC TGACCGCGCG TACGTGCTTT TACCGAGCGC CACGACCAGA
    97321 ACGTCCCGGG GGATATTGAA CGTTTCAACG GTATGACCCA GCAAGTAACT GTTGGGAGGA
    97381 AGAATCACGT AACGCTCACC CGTGTCGCGA TCATAAATCA CTTTGGCATC GACCATACAC
    97441 GCCGGGTTAG GCCGCTTCGG ATCAATGATT GCCGAGTTCA TGTTGGTGAA CAACTTGAAT
    97501 TCACTGGCCA GTGAGACGTC GTAACCGTAA GACGTCGTCC CTGCACTGAT GATGCGCTGT
    97561 TCAACGTCAG GATACTGAGC TTCCAAACCT GCGATCAGTT CGGCTGTTGG AGCCTCTGTC
    97621 GGATTCGCCT GCGCCCACTG CGCGAGCGCT TCATTACGAG CGTGTCGAGG CTCAGTACGC
    97681 AAAACCGTCT TGATCTGTGA TGGGTGGAAC GGTGAGATCA TCGCTGGGAA ATCTGCACGT
    97741 TCTTCCGGCG TGGTGGGGCG TGTGGATTTT TGAATGAAGT CGGTGATTAA CTTGTCGCAC
    97801 GCAGCCCCTA CTAAAGGCCA GCCGAGTATG TTTTGTTGTT CACGTAAGAC ATTGTACTGC
    97861 TCAGTATCGA ACAAGGTGTC AGGTGCAACA CACAGTTCAC GAATAGTGAT ATCGGAAAGA
    97921 ACACTCATGC CACACTCCCT AAATCCTGAA ATACGGGTTC TTTGAAGTTC TGGGATTTCA
    97981 AAAACTTGCC CGCTGGAAAA AACTTTCCTT GGGTATTGAC CGAGTCTTCC ATCACCTTCA
    98041 GAATGAAATA CCGCTCGCCG TCTACCACAG AACGCTCCAG TGTCGCACAA ACGTTCTGCT
    98101 CAACGTACCT GGCTAGACTT TCCACCGCTG AGACGTAATC GGTATCGAAC TTCGAGAGGT
    98161 TGGAAGTGTA GACTGCGTCT TGGTCATCTT GTACAGGGAC GTTATATTGC TTGGCCACCG
    98221 CATAGAGTTG CACCAGCAAG TAACTCGCGG TTTTCGTCAA ATACTCATGT TGATTGACGT
    98281 ATTCATCCAA CGTCGTAATA GAGTAGAAAG TAGTGTCGAG AACGCGCCAT CCACCCATCA
    98341 AGAGATTCTC AACTCCCTGC GGTGTGATCC CACTATACTG ATCTACTTCG CTCTTTAACC
    98401 ACACTTGTTC TGGGTACGTC AACTCCAAGC GATGGAAAAA CCCATCCAGC GTAACGATGG
    98461 AATCAGCCAA CCCGTCCCGC AGTTCCTTGA AATTGCCAGC CTTCGCGGCG GCGATGGTTT
    98521 CCTCGATTTC TTCGAAGATC AATTTCAACT GTGCTGCGCC GGCCGCCGAC CACCGCGAGA
    98581 ATTCGTAAGG ATTGACAGAA ACATTACCTG CGATCTGGTT GATCCGGCTG TTTTGAGCAT
    98641 AATGTAAAGA GGCGTCAGAC ACGGTGGGTT TCCTTTTGGA AGAGGGATAC ATAGAAGACG
    98701 CTTACCTGTG CTTTTTAACC CAACTTATGA GGAATGGACC TCACAGGTGA ATTGGCTATG
    98761 CTCTATGACC AGCTACCCTT AGGCGTGCTG GCCTTGATGA TGGGCATTTG CTGCGCTGTA
    98821 AAGCACATGG CTCTCAGACG GCTAGCGTTG ACTCGTTCGT ACCAGAACAT GGCGCTGGGT
    98881 CGCTACTGGC TTCTCGCTGT AAGTGCAATG GCTTGTACGG GTGGTGGCCT GATCTACCTG
    98941 GCGTTCGATC GGTTTGTCGG TCTTCCACGT TCGGCGGTGG CGGCCGGATT GGATGCTGGA
    99001 TTGAATTTCT TTATGGGTCT GTATGCCAGA CGGATAAAGT ACTTCGAACT ATCCAACGAA
    99061 GCTAGACGCC TCCCTACACT TGCGGTGCGC TTGGTGTATC TCGTAGCGTA CTCAACCTAC
    99121 ATCTGGATTA GTCTCGGATA AGACGGCATA GGCTGGTGGT CCCGCAAGGG ACCACCAGCC
    99181 GTATGTTGCT TACTTCTTTT TCCGGTTACG GAAATCCACA TGCAACACCG ACTTTTCATC
    99241 AGGTGCAGGA ACTGACTCCT CGACAGACGT CGTGGAAGGG GTTTCTACCG TGGCACTTTG
    99301 TGTCGATACG GCCGGTTCTG GAGCGGACGT CTTGGACGCA TGGGTGATCG CCCCCCAAGG
    99361 CGTCGGCAAG AACGTGGACG TTCCTGCGAA GTTCAGCGCC ACTACCGACC GATACGGGAT
    99421 GACGAGTTTG AACTCCTTAC CGCCAAAGCG AGCCCCAAAC ACCATCTGAT CGTCCTGCCA
    99481 GTCCACGCGA CTGATCGCTG AGGAGTGGAA GTTAATCGTC TCCATCGGTT TGGCCATCGA
    99541 CGCCGGTGGG AGCTGCACGC CGGGGTATTC CGTCTGGATG ATCAAATGGG GTTTATACCC
    99601 ATTGGATTCG ATCCATGCCG CCAGACTGTA GAGTTGAAAC TGGTCATAGG CGATCTTACA
    99661 GACGGCGGGA CTCAAAGTAG CTTCAGTCAT GGATTTTCCT AGGCGATGGG TGGCAGGTAC
    99721 TCATGGGATA ACAACTGGCT GTAGGTTTTA AGTGACGGTC AGAGGATCTC ATTGCGATGG
    99781 TATGCGTCCA AAAGTTCTTT CGATGCAGCA TAAAAGCCAG GCCTGAAAAG CCTGGCTTTT
    99841 AAACTCGCTG CAACGCGTGA TGTGTACTTC CATCAACCTA CTCAACCGGA CAGACCGGTA
    99901 CCGTCCGGAG AATAGGTTGA AGGCTGCACA CGTCAGATGT CGATGGTATT CCTCAGGCAG
    99961 CGAATCTGCC GCACTGCGGT CCCACTTTCC ACCCTTCAGC ACAACTTCCT GAGCTACAAG
   100021 GCACAGGCGT ACGGTTTAAA GAACGTAGAC TCCCTTGTAG TGGAGTTCGT TCTCAACACG
   100081 CGCTCTTAAG ATCCCTTCAC CGTAAGTTCT GGGGAGCGAC AAGGAATGCT AAGGAGTCCG
   100141 TAACGGTCTC GTCGAAGCAC TCTCAGGTAC TAGTCTTCTA TACCATAACC AACCTGATGT
   100201 ATTAAATTAC CACACCCATC TTGTGAGGGT TGTCTTTAAC CTCAACACAT TGAGACTTCC
   100261 ATAAAACTTA AAAACAGGGG CGGGATAATG TCCGAGCTCG AACCGGTGCT GGAATTGGTT
   100321 CGCAGGCGAG AGCGTCGTAG TAAACGACGT TTTCTCTCTT TTGATCTGGT ACCTCATAGT
   100381 CAACTTCCTT ACCGTGTCTT CAAACGCCGT ACGGGAGTTC TCTTAGGGAG CTTTGGCTCT
   100441 CAGGAAGCAG TCGATGCATT TATCGACTGT TCAAGTCTTG AGGAACTCAG TCGAAAGCCG
   100501 ATATCTCGTA GAATACGTTG AACACGCATA CACCCCTGGG AGTTGTTCAG ACTCCCAGGG
   100561 GTGTATGCGG TTATTTCACC AGCGTCAAGT GGGTAAGTCT CTTGCTCGCA GGGTGGGCGT
   100621 TCGGAGAGGC CTCAGGACGT TCTCGGAAAA TCTCGTTACT AGGAACCGTA TCGAAAAACG
   100681 TGGACACCGA ACCATCGTCC TCGTTGTACG TACCGACCAT ATAACGAATT TCGTCTGGGT
   100741 ATTGTTCATA CCCTACCACA GTCATGGGTT CGTAACAATC AAAGGTGTCG TTCTCGTGAA
   100801 AGCACGCCAC CCAACACGGA TCGCCGAGTT TAAATTGAGG TTTAGGGGCA CGGTGGGTGA
   100861 GCTCCACCAT CGAGAACGTT TCCTCACCGT CCCGACTAGT CTCTGTGTCA GGAGAGTATA
   100921 GGTCGTCTTG TCCCGAAGAC AGTGGGGGTT GGGAATTGTC TTGTAAAACC ATGGTTACTC
   100981 ACCTTCTCAT GGGTTCATTC ACTTCGGTGC TTTTTGTTGC TGTTGAGCCA GAAAAGCTTC
   101041 AAACTCTTTC TGGTGGTAGG CGTACCAATC CTGCCACTCA GCAATCACTT TTCCACGCAT
   101101 GACACACTCT TGGTTGTTAA AGGCGGCGAT GCTTCCAAAG TCGGACATCG TAAGGCCGGA
   101161 CGTTTTTGTA ACATCGTTGG AGAAGCTGCC GGCCATTCCA GCGCTGGCGC TGAGGGCGGA
   101221 TTGACCCTCG AGGGTGTCGC GGTACAGCCG CACAAAACCC AAAGGCAGAC GGAAAGTAGC
   101281 ATCCACTTCA GCAGGGACAT AACGAATCAC CTCTTTAACT GTGACGGGTT TGTTACGGGC
   101341 ATCGGCTTCG GCTTGCGCCA ACCGTTTCTC ACGGGCATCC AAATCTTTAG CGCGAGCCGC
   101401 TAACGCATCG TCGTTCGCTT TCTTGGAATC GACAACCCAC TGATCGTACT TACTTTTGTA
   101461 AGTCTCGTAG TCGGCTATCG CCTTATCGCG GGCTTTGTCA GCTTTGTCGA TTTCTTTCTT
   101521 AGCACTGACA TCACGATTGT CGTAGCCGCG TTGCCAAACC CAATCGTAAA CGTGCCACGC
   101581 GCCCCACGTT GCCACTCCCA AAGCCGCGAC AGTAATCCAC ACTTTGGGGT TCAACCAACT
   101641 AGGTAGTGAG AACATGGGAA GAACTCCTGT GCCGTGAGGT GTTGGAAAGG AAGGTCATAG
   101701 AATGACCGGG TATGAGCACC GCTCTCATAT AGAAGCGTAC AGACAAAAAA TATACCGACA
   101761 CTGGAGTGGA GGCCTCCCAA GGCCTCCACT CCAGCTACTC ACTTCTTACT CGACAGGGAT
   101821 TCGATCACCG CCATACCGAA CAACAACCCC AAGCCAGCGA GGAACTCACC GCCGGTGGTC
   101881 GTGTTCTGTT TGTCGATCGC GGCCTTACGC AGGGCGTTAC TCAACGGGTC GTCGCCGTGG
   101941 GGATTACCCA GACTAAGGTC GATGAGTTCG CGCTCCGTGG CATCGGTCAC GTCGACCCAA
   102001 CCAATTGGTG ACCGCGCGAT CACACGCGAC TCTTTACCGT CGCGAATCAA CAGGACCGGC
   102061 ATGCCCAGCA ACTTATCGCT GGCGCGTGCG AACGTGTCAG AGCCCCACAG TTCGGTCTTA
   102121 CGGAACGCTT TGAGTTGACG CTCGTTGTTG TTGAACGAAG AGAGTCCGAA CACATGTTTG
   102181 GAAGAAGCCT TCTCGTAACT GGCGGTATAG TTGCTCTGAG CCATCTCATT GATGATGGTA
   102241 AACATGGTTT GATCTCCTAC TGGTGAGTGG ACTGAAGTTG TTATGTGTTG GACAGCATAT
   102301 ACACCCTACC CGACGATTTG TCGGGTAGGG TGTATGACTC TTACATGAAA CGTTTACGGT
   102361 ATTCCATCAC TGCCCGATCT GCCTGAAGAG CTGCTTGATC GGTATCCAAC CCACGCCCGT
   102421 AGGCGGAGAG ACAAATCTCC CGCCAGAACG TTTGTTCTAC TTCAGTATAG GCTGGTTTAA
   102481 CCACCGGAGT TTCCTCCGAA GACGCTTCCG CCAAAACGGC CGGTACGCCT TCGTCAGACG
   102541 ACACCAGGAC GGTCGTTCCG AGGTCGCGAG GCTCGTGGTT GGGTTCCTCA CGTTTCACAG
   102601 CGACCGTATG GCGTGGTAGG GTGTTGTCAG TTTGGTCCAT CACCAACAAG TCGACGTATT
   102661 CCTCGTAGAA ATGCGCTTCC AGGAGGATAC CGTATTGGCG CCAGTAGTTA TTGCGTGTAG
   102721 CACCAACGCG ATTACGCCAC TTACCTAACT CCAACCCTTC CGGGCGAGCG AACCGCACTA
   102781 CGTCCCCCGG TTGGGAGGCC TTCAGGATAC GATAGTCCTG AACACCACCG GAGTTCGGAT
   102841 AGTTGATCAG AACATCGCCT TTAGGCAGGT GATATTGGGA ATCTTTCCCC GACGGCACAT
   102901 CCTTGGCCAA GGCGAGTTTG ACTCGAGCTG GCAGTTCAGC CAACGCCACT TTCAAGGTGG
   102961 GTTGGACACC CAACGGTTCC TTGGGAGATT CGGAAACTTG TGTGGTTTCC TTCGTCGCTG
   103021 GTTCTACCAC CGCTTGAGTC TTGGTAGAGT TTTGCAGCGA CTGGACTGCT TTAGCGAGAT
   103081 CGTCCGCTTC ACTTCCTTCC CATGGGCGAT TGATCCGACA GCTATCGACG CGCGCCACCA
   103141 ACGGTGCGCC TCGGTTGAGA GCCTCCAGAT CTTCAATGTA GCGCGCCACC GATGACACAC
   103201 TCCCGGAGAG CACTACTCTT TTATCCAACG GTACTGTCTT AGCGACGTGG GTGGGAACCA
   103261 TTTTCTCCAG GAGCAACAAC CGATCGTGTT CCAACACAAA CCGACCAAAC GCACTACTGT
   103321 TGAAACGACC ATCGCTGTCA AAACAGTTCA CCTCCGATTC AAAGTGATGC TTCTCCAGAT
   103381 TCACGACTTG TTTGGGCAAA AGTCCAACGA CACCGATTCT CATAACGACT CCTTTGGTGA
   103441 GGAATGGGAT GCTTTTGCAT CCTCTGGATT CATAAGGACG ATATAGTTTT GAAATCTCGT
   103501 TCAAACGTGG TCAGTATGGT ATGGCCAACC TTTTTAAACT TACGGGATCA AGTCATGTCA
   103561 ACCAAACTTC AGCAGCACTT TGTGGCGTCG CGAGACGTTG ATTTCACCGT CTCCCAGGAA
   103621 GGTTTTGCTG GAGATGCCGT GCAATGGGTG AAAAACCTGT TTGCGTATAG CCCTCCGGAC
   103681 GTCCATAAAT GGATCGGTAA GGCTCTGACG GCCGGTGGTG GTGATATCGA GAATGTCAAC
   103741 AAGTTCCGTA AGCTCTTGGT TAAGTGTTTC ACCGATCCTC GGTGGATTAA CCAGCAATCG
   103801 TTCCATAAGG ACGAGATCTC GGCACTGTAC TTTGGTAAGC GCCTAACGTT CGGTAAGATC
   103861 GCCCCGACGT TTGAGTCTGT TCAACATGGC GTCGATCAGA CGATCAAAGA AATCACTGAC
   103921 CTGACAGCGG CTGCACGGAT TCATTCCGAT GCGATCCAGG CGCTCTATAC CAAAACCTTG
   103981 CGTGACCTCG GTCCCGCGCT GCGTAGCGCC CAATCAGCCT ATGAGCAGCG CATCAAACGC
   104041 ATGCGCGCAG GTGATGCCAG CGCGACGTCC GGTAGTTTCT TCGATTTGAT CTTCGGATCT
   104101 GTCTTACCGG CACTGATGCT CGATAAACGC CTCAAGCAAT TGGCGGATGA AATCCACGCG
   104161 GTTCACGATC GTTTGGGTTC GAAACGGTAC TGGGGTAAGG TGGGTGCGTT CGAACTCTTC
   104221 GGTGGTCGGA TCGAGAAATC CGCTAACGGA GAACGTGTCC TAACCAATGC GGTGACCGAA
   104281 GGTCCTGTCC GCCTTCCCGC TCTGAACGGT GAGCAAGTCC AGTATCTGGG CAAGACTCTG
   104341 TTGGATTGGG TGGATCGTGG TTACTTGTTT GATCCGCAGT CTGTCGTAGC TGCCGGCGTG
   104401 TTCGGTAATA ACAAGTGGTT CAACGACTGG TCGTTACTGG ATCAGAGTGA TTTCGATTTC
   104461 GAAGACTTTG ATACTACGAA AAACACGTTT GCTGACAACC GCAGTGCGCC CAGTGAAGAA
   104521 GAAATCTTCT GGTACTTGGC CAAACAGTCG AGTTATGCGG AGGAACTGGA GAGGCTGTTT
   104581 AGCACCAAGG TGTTTTTGAA GAAATGGGCT GGCCGTACGG CACTATTCAG TTCCCTCTCC
   104641 GAAGCAGCGG TTGGTCTGGT GTATTGGATG GCTGGGTCCA CCGTTAACAC TCGGTAAACT
   104701 CCCTATAAAA CCTAGTCCTT CAAGGACTAG GTTTTATGCT GTCAGTAGGG TAGGGGTCGA
   104761 TACTATGACC TAAGACTTTA AGCCGTACAC GGGAGTATAA CGTGGGACAC CTCTTCAAGA
   104821 ATCTTTTAGG AATAGTGTAC TGTGAGCAAA AAGGAGATTC CATACGTCTG GGTGGTCTCG
   104881 CTGTTGAATC ACTTGCTCGA GACATCAAGT CGACGTGGAG TACATCAAAG ATCAATGACA
   104941 ACATGTTCAC GGATCTTGGA AGGCGTAGCA TCGAATTTCC ACTCTTTTAT GCTCTCGAAG
   105001 TCCACTACAT GTTGCGGAGT CTTCTGAAGA ACCGCAGGAA CTACACCAAT CGTCGTACGA
   105061 TCGAAACGGC GATTCGGGAA CTGGAACAGA ATACTTGGTT GGCCAATACG GTTGAAGGTA
   105121 AGGAATTTCC TAAAGTTCTC GACCGTAGCA AACTCAATTT GTTCTACAAA ACACCTCTCC
   105181 CACATCAACT AGCATTCTTC GATGTTTACG AGAAAGGGAA GGCTCAGTTA GGTCTGAATG
   105241 GTTACTTACT ATCTGCCGCC GCTGGTAGTG GTAAGGAACA ACCGCTATAC GCCAACATCA
   105301 AAGTCCCTAA CGGCTGGAAG GTGATGGGTG AGATGAAGGT AGGAGACACC GTGGTAGGTT
   105361 GGGACGGTCG TCACGCAAAA GTCACTGGAG TTTTCCCGCA GGGTCTGAAA CCTATCTACC
   105421 GACTAATCAC GAAGGACGGA CGTGAAGTCG AAGCCGGGGC AGAACATCTC TGGCGGGTCT
   105481 ACAACAATCG TGAAGTCAAG ACGAAGTCCG ACTATTGTCG AATCATCAAC ACCCTCGAAA
   105541 TTCAGGAGAA ACTTTCTTCT GGTAAGCGGG TACATATCGA CCTCATGAGT CCGGACGAGG
   105601 GCGAAGAGAT CAGTCTCCCC GTTGACCCTT ATCTGCTTGG TGTCTTCATT GGCGACGGTT
   105661 CCTCGGCCAA CGGTGCCATC ACGATAACTA AGAACGACAC GGAGTTGTTT GAGAAAGTCA
   105721 GTCAAAAACT GCCAGAAGGT GTTACATTAG TCGAACGTGC CTGCGGGGAG AAAGCGCGCA
   105781 CTTTTGGAAT CACACGCACC GACAAGTCCA AACCAAACCC CCTGACCGAA GCTTTGAAGT
   105841 CAGTCGATCT CATGTTCCGG AAGAGTTGGG AAAAGTTCAT TCCTGAAAAA TACTTCCTAG
   105901 CATCGAAGCT ACAACGCTTC GATTTACTTC AAGGTTTGAT GGACACAGAC GGTACCGTTA
   105961 GCAATCCAGG TGGTACTATT TCCTATTGTA CCACGAGCGA TCAACTTGCC CTTGACGTCC
   106021 AACGACTGGT TTGGTCTTTG GGTGGGATTG CTAGCATTTC AGCTAAACAG ACTCACTTCA
   106081 CTTTCTTGGG AATGCGCAAG CCGGGTCGAC TGGCCTATCA AGTCAACATC AGAATGAAGA
   106141 AACCAAGTGA CGCTTTTAGC CTCACGAGGA AGAAGTCTCT GACGAACGAC GACAACCAGT
   106201 ACGCTGAGAA TCTCAAGTTA GAGATCATTC GAGTTGAGGA GGCGGGATTA GAAGAGTGTC
   106261 AATGTATCAT GATCGACCAT CCCGACCACT TGTATGTGAC CGATAACTAC ATCGTCACTC
   106321 ACAATACACT CACCGACTTG ATGATTGCTG AAATGGTGGG TTCTGACTAC GTCGTTATTG
   106381 TTTCTCCTAA TAACGCTATC CACCGTGTGT GGAAAGCCGC TTTGATAGGA GAAAAGCGAG
   106441 AGTATAAGAA AGAGCAACCT TACTGGATGG TCTCAGAAGG TAAGCCTTAC AAGAACGAGC
   106501 GTTTCTTGAT CACTCACTAC GAGGGACTCG AGAAACTGAT GGCGGTAGTA AACCGTCTTC
   106561 ACGGTAAGGT TACGGTTGTG TTGGACGAGT CACACAACTT CAACGAGATC AAGTCCAACA
   106621 GGACTCAGCT CTTCTTAACT CTCTGTGAAC GCGCCAAGAG TGAGAACGTC ATTTGGGCTT
   106681 CAGGTACCCC GATTAAAGCG TTAGGGGGCG AGTGCGTTCC ACTATTGAAG TCCATTGATC
   106741 CACTGTTCAC TCCTAAGGTC GAAGCCAGCT TTAGGCAAAT CTTCGGTGTA AACGCCCAAC
   106801 GTGCATTAGA CATCCTCCGT AACCGCATGT CGACCATCAC GTTCCTGGTG GAAAAATCGG
   106861 CTGTTCAGCA AACTAAACCC ATCACCCATG AAATACGGGT GAAGATACCC GACGGTGAAA
   106921 ACTACACGCT CGACGCGATC AGTCGGCAGA TGTCGGAATA CGTCGCTCAA CAACTGGACC
   106981 ACTATAAGAC GAATTACCAG TCTTACCAGG ATGTGTACGA CCACTGTTTG CAGGTCTTTG
   107041 CTGACAACAT CACCGACGCC AAGGTCAAAG AGGACTTCGC CACGTACAAA CGGTACGTCG
   107101 TAATCGTCAA GCGTAATCCG GATCCCCGCT TTACCGCCAA TGAGATGAAG TTCTGTAATG
   107161 ATTTTGAGTC CCAGCAGATC GCTCCGGCGT TGAATCAGGA TGATCGAAAA GCTTTCAAGG
   107221 GAGCGAAGTC GGTTATAAAG TACGTCGACT TGGTGGTGCG CGGTCAGGCC TTGGGTAACG
   107281 TCCTGGGCAA AGCACGTAGT CGCCTTCATG TGGAAATGCT CAAGTACATT GACTTCGACG
   107341 CTATCCTGAG TCAAGCTGAG AAGAAGACGG TCGTATTTAC TAGCTACGTT GACGTGGTAA
   107401 AAGCGGCGGA GTCTCTTTTC AAATCCAAAG GGATGCGACC CTTGACAGCG TGGGCGGAAA
   107461 CCAATAAGAA CTTGGCAAGT AACGTGGCCG CATTTGAGAA AGACCCTAAA GTCAATCCGA
   107521 TGGTGGCGAC GTTTAATTCC CTATCCACGG CTGTACCGTT GATCATGGCT GACTTGTCGA
   107581 TCTTCCTTAA CGTTCCTTGG CGAGACGGTG AGCTTGTACA GGCTAAGGCT CGAACGGATC
   107641 GCCTCGGACA AGATACTCAA GTCAAGTACT TCATGGTCTA CTTGGACACC GGTAAAGAGC
   107701 CTAATATTTC CACTCGTTCC AAGGAGATTC TGGAGTGGTC ACGAGCTCAA GTCGCCGCGA
   107761 TTATGGGGCA AGATTACAAC GGTGAGGCCG CTAAAACCAT GGACTCGTAT ATTGCGTCGT
   107821 TGGAAGGATA CCATGACCTT GACTATAACC CGCAGGAGGT TATCGTGAGT TTCGAATCCG
   107881 CATTAAACAA CGTCCTCGAT TTAGATCTTG ATACTACAGG GTTTTAAGGC AAAAAAAAAA
   107941 TACGTATGAG AGGGGGTTAA CCCCCTCTCA TACCTACACC GGTTGATCGC TCAACGGCAC
   108001 CAACTGTCCG GCCCACTGCT CCATCGCTCG TATGGTCGCC GAAAGTGTGG CTGAAACACC
   108061 GTGGAGTAGC ATACCGCCAC GCGATGCGTC GGTGTTGATT TCGAGATACC CTCGATCGTA
   108121 GAGAGTTATC GACATCAACG CTCCATCCTC GGTGATGCCG AGGCCGCGGA CGCAACCACG
   108181 ACCCCGGATT ATTTCCAAGT AGTCCTGTAG CTTCCTGCCT CGGAACCTCC GGTTCCCAAA
   108241 CCGTTCAACG GCTTTGGCTC CTTCCTTGGC TCGCCAGCCC GGCTGCTGGC GAGCCGTCTG
   108301 CTCCCGTTCC TTCATGAAAG CCAGCCGGGC GGCCTTCCAG GCCGCCCACG CCCCACTCAT
   108361 GGAGCGCTCC CGTGGGACAG CCACGGGTGT CGCGTTGAAC AACATGTCTT GTTCCATGGT
   108421 GAGTTTCCTA CAAGTGGGTT GTGATTTTAC AGAGAGCATC GTGTTCAGTT CAAATGGACG
   108481 TTATGTAACT GAAAATCCTT CCAATGAGGC AGCAGCATAT ATGCCGACCC GTATTGGGTC
   108541 GGCATATATG CTGCTGCTGA ACTGTTATGA CACGATTCCT CCTGATGTCA ACTTAGTAGT
   108601 AGGGTCAGTT AACCATACCC TAACATGCTC TAAACCTTCA GGAGTGGCAA GGTTCCACAC
   108661 GGGTACATGA TAGTCGATAG CAATCTGGTA GGCCGTGTTC GTACCGCCCT TTACAGCGAG
   108721 ACCATTCCGG GCAGGTGGGG CATAACACAC CACTGCCTGG ACAGGGGTCT GTAAGTCATC
   108781 CTGGAGGATC TGGTAAGCGT TGCGGACATG CATTGCGATA CCTCCCCTTC CTAACCCCAG
   108841 AAACGAACCA CGAGCCTGAA ATGCAAGCTC AAAGGCTTTC CAGTAATTCG GAAAACTCTT
   108901 CGGACAGATA AAGGTTTCGT TATCGACCGT GCGGGTACGA CCAGAAGGAT AACGCATGTT
   108961 CTCCCAGGGC AGATAGATCC TCGCCGCTCC AGGGAGCTTT ATGGAGGAGG AAACAAACCC
   109021 CTCATATCCC GCCAGATCCG CACCATCCGC GTCACCACTC GTCAACCCTA ATCCTCGATC
   109081 AGCGAGGGTC TTACCTACCT GACGTAAAAG GTCAAGGGAC TCCGATGGTG TTTCTCGACT
   109141 ACCAATGATA GCTACCCGAG GTAGCGCCGA AACCCAAGAC ATAGTTTGTC CTTAGTACTT
   109201 TTGCCACATT GTGAGACACC ACTGTAAAGA AAAAAAGACC GGGCATACAC CTCCTCCTGG
   109261 ACTCAGAAGT CCAGGAGGAG GTAGCGTTTA CTCGCTCGAT AGAGTTACCC TACGAAAGCG
   109321 CGGGGGCGGG TTTGTATCCA GGCGCGACGA GCTTTCGGTA ACCGTCCAGT AACGGGCGCC
   109381 ATTTACGCAT GGCGAGTATC AACGCCCCAT ACTGAGTTTC TTCTTCGGTT ACTGTGAGAG
   109441 CCTCCGTGTG CTCCATGACG CGCTTCTTGT CACTGCCCCG ACACTCGATC AGGATCGCCC
   109501 CCACATGCGC CACAGGGACG TTCTGCGTAC GTTGGATGTC ACAACTCACC CGCACTTCCA
   109561 GTCGCTTGCC ACACGGCTGA GTTGCACAAG CGATCAACAC ATTCTCGACT TTCTGCATGG
   109621 CAATTCCCCC TTAGTGATAC TTCTCAGTTG GATTCGGTGG CGTTAGGGCG TGTGGAACCC
   109681 GCACGGACAA TACCGACGTC GTTATCGAAA ACTACTTGAT CGAACTTGGG AGGTGTGGAA
   109741 GGGCGGCGTT TCTTACTGTA CTTGTATTTT TTGCTAGGCT CACGCCAATA GCAGTTTTCC
   109801 TTGTAATACC CTTTACTACG ATCGTAACGT TCCAGAGCAA TGCAGTGATC CGGGCGACGA
   109861 CCCATGTCTT CGATGAAATT CAACACCGAT TCACGCCAGC GATCACAGAC AGTGATTCCA
   109921 TTCGCCTGTC GACGTTTGAA GTTCGGGTTT TTCGGGTTAT GGCAGCATTT GTTTATACCC
   109981 ATCCATGCTG CATACTCCAC GGTTTGAGAT TCATCGTGAG TCGTTGAGAC CTCCCTCTGA
   110041 TAACAACCGC AACTTACAGT ACCCGCCGTA ATCAGTCCTG CACGCGAAAT CACCGTTTGA
   110101 TTACCACATG CGCACTGACA TTTCCAAGCC GTCGTCGAAC CGCTGGACTT TTTGTTCTTT
   110161 CGTTTTCCGG CCAACCCAAG AACAGTAAGG TTACCAAATA CCCGACCGGT TAAGTCTTCG
   110221 AAAATTTCCT GCAATTCTAA AGACGCACAC CCACACGAAG GCTGTCGGGC GGTGGTGAGG
   110281 TAACTCGTCC CTTTCTCCAC GATATTACCG CAGTCACAGC GGCATTGCCA GATGCGATTT
   110341 TGGTGTTTAT TGAGTCGGAG GAATTTGTCT ACCACCAGCT TCCCATATCG CTCTCCTTCC
   110401 AGAGACCGAC GAGAATGGTT AGTAACTACC GCATAGTCGG ACTTTTTCTT TTCTTGCCGT
   110461 CCCTGGTAAC GGGTGATGTC TTGGAGTACT TCTGCTGCTA CGGAGTCGGC TTTGATCCAA
   110521 CGGTCGATGG AGGACTGCTG AATGCGATCG CTCACCATCC ACCGTACATT CTCTTTGACC
   110581 CAACCAAGAG CATTGACGTC ACGAAGTAAC GTGTGATGAT AACTTGGAGG CATACCTACG
   110641 TCAGTAATGA ATGCCGGAAG GTTGTCGATC CAGGTCCTTT CCACAGGTAG GGGTGACACA
   110701 CGTTGCTGAC TAATGACCGT GACTTTAAAC CACTCAGCGT AAATCTTAGT ACGTGCCATA
   110761 CCGTGTTTGA CACCCCTTAC TTTCCCTCTT AAAGCCTTAC GAGCACAACC ACATGAAGTG
   110821 GTGATTCCGT TGAGTAGCAA GTGGCAACGC TTAGACGAAA TTACCCCACA GTCGCAACGG
   110881 CAAGTCCAAA GACTTAAATA AGCCATAGGC CCGGTAGGAT CAGAAAGTTC CAGCGCGACC
   110941 AAACGACCAA AACGCTTCCC GGTCAGATCG TAGTTCGCTT TTCCCACTTT CACCTTGGGG
   111001 ATGAGTTTGA GTTTCGCTTC GATCGCCTGT TGGCGTTTGA CGTTCGGTTT CATGTTTCAA
   111061 CCCTTATTTA TTCGCAGATG TGATCGTACA GGAAGGACGA TCGTTGTCGG GTAGGCGTTT
   111121 GATGTCCGCT TTGTAGGTTT TATCGCGTTC CCACTCGCCG CGTTTGATGA AAGGTTCTCC
   111181 ATTTCCTTGA TTGGGAACCG ACCGGGAGAC AACAAAGGCG CACCCTGATG CATCATACAA
   111241 GACATATTGC TGCTGGGTGG AACAACCAGT CAACAAAATC AGACTGATCA GTAGTGACCA
   111301 CGTATAGTTC TTCATGGTCT TTTCCTCATG CCTTGCGAAC GAGATGGACC TTTCGGATCT
   111361 TCGGATGTTC TTCAGCCGGA CGACCGTCGG TGAATTCCAG TTTGAGCGGT TTGTTTTCTA
   111421 CCGTGTACGG AGTCTCAGCT TCGATCTTCG CTACGATTTC ATCGTAGTGT TTCTGGAGAG
   111481 CCTGTGCGTA ATCGCCTTCC AAATCACGGA TACCGCGAAG GATCTTTTCC AAATGACGTT
   111541 CGACATCATC GAACTTCGTG AAAAGATTTT CATCCGTTAC TTCGGCTGGC CTGACGATCC
   111601 AATTCTGCGA ATCGTCGAAC TGGCGGTAAG CGGCTCGAGG ATACTGGTTG TACCATTCTT
   111661 TTCCGTCAGT ATCACGGAAA ATGAAGCCGT CATACTGAAC CTCGTCATCC CATTCACCGG
   111721 CGACGCGCTC ATGTTTTTCG CAGGTCAATT CGAGAAATTC GATCGCCAAG AGCTTATCGG
   111781 TCCATGGAAG ATACAGCGGG GAGAATCGCG TTTCGGACGC TTCGAACTTG ATGTTGATGA
   111841 AGAGGGTTTT TTCATTGGGC GTATAACGCA TGTCGATTCC TTTGGGTAGG TGATGGGCAT
   111901 AAACCTCCCC CCTCTGGTTG AGAGGGGAGG AGGTTCTTTA TACTTCTTCT TTTTGGTGAT
   111961 CCAACGCGAT CAACTCTTGT CGGGTCAACG CATTCGAGCT GTTACCGTAA AGCTTGCGCG
   112021 CACTGCGACA CAACATGCAA CTGCAAAGAC GTCCCGTGTT GATACGCCGA CGCGCATTCA
   112081 AGAAGCGCCA CTGCGCGTCA TTTACAGCAG CTACTCCCCA ACGAGCATCC TGACGATATC
   112141 GCTTGGCCAA GAGCCGCTGG CGTTGATGGC GCCGTTCTGA GCGAGAGTAC TGAAGTACCA
   112201 TGTTTCTGAC TCCGTTCGCC CCCTGCACCT CGCGTGCAGG GGCAGCGTAT GATCGGAGTA
   112261 GTCGACGACT CTTTCATGAC TGATCCTCAG GAATAAGGTT CGAAGTAACG TTTGGCGTCC
   112321 ACAAAGTCAT CCCAACAGTC TCCTCGCACA TGAGACAGAA TCTTACGGCG AGACAGCTGA
   112381 CGGAATTGCT TGTGATAACG CTTTCGGCTA TACCGACCCA CCCCGCTAAA GAAACGATGA
   112441 TGGTCCGATT GCACGATACG TACGATCTGC GCTTCGCTCT TGGAGTACAA GAGTTTCGGC
   112501 AAACGGTGCT GTCTCCAATC GTCCTGGGTA GTTACCGCAG GACCGAGGTT AGGAAGCCAC
   112561 CAATACAGCA GGTGTTTGTA CGGACGACGG ATGGTTCTTG CCATGGTTGA TCTCCAGTCT
   112621 GGTTGGACTA TAGATCAACA GCGGGTAGCG GTGGTTCATG TCTCAATTCC CCCAGGTGGC
   112681 GATGTGTTTC TTGGAAAAGG CAGCGACAGC GCGGTGACTT TCGATCAACG TGGCGTTCGG
   112741 ATACATTTTC TGGTAAGCTT GGCGGGCCTC ATGCAAACGA CCCGCGTTGG TCGCTAGTTC
   112801 TTGCCAACGT TCAGAGTAGG TGGGCCTCGG ACCTGAACGC TTGTGTTTGA TACCCATGAC
   112861 TACTCCTTAA AACAATGATC AGTACCACCA GAAATACTTC GTATCTCGGG ACCTCGATTC
   112921 GGGTAGATGA TTGTCCCAAC TACCTGCGCG TAAATGGCGG TGAAGTTTAG CACGCTCTAG
   112981 CCGGCGTATC AGGTGAGAAC CGTGCAGTTG GCGATACCAC CGAGGAACGC CTCGGAGACC
   113041 TGATCGACAG TCGCGGCGAT CGTGGTGTTT CTTACTCGGG TGTTTCTTGC ACGACATGAG
   113101 TGGGTTTTCC GTTTAGGGTA CAACTTCGCC CTATACGGAA ATGAAACGTT TTACGGATCA
   113161 TACTCGCTCC TTATCAGAAA ACGCGTTCGG TATACGTCTG GCGCCGTTCC AGACACTCAG
   113221 CGAGTTTGAA GAACCTTTCG CTGGCGCGTC CGATGAGTCC CGAAGCCTGA TCAAGCGCTT
   113281 GGTCTACTGT CCACGACGCC AACCGATCGT CTTTGAACTC GTGGCAGAGA CTTGCCAGGT
   113341 TGCGTTCATT GATGTACTGC TCGAACGTCA GTTTAGCGTG GTTGTGGAGT TCCACGGAAC
   113401 GGCGCAGTCG ATCCGTGAAA GCACCGTGAT ATCTCTTCTC TTCTTCCGTC AGCGGCTGGA
   113461 TAACACCGGG ATCATAAGGG ATGTCTTTGA AGATCTCTTC GATCGGCGAA TCGACAGGGT
   113521 ATTCGATGAC TTCGAAGTTA CCAATCTGGT TTGGCTGAGG TGACATGCGC AGAAATCCTC
   113581 TCGGTATGAC TGGAGCCGTA CGGGTAACCC GTACGGCTCC AGTAACTCAC CACCAATACC
   113641 ACTTGGCATT ACGGACACGG TTTTCCGGAG CGTGAGCTTC CAGACTGTCT GTGAGCAAAT
   113701 GGCGGTGGAG TTTGTGGTTT TCGTTCAAAC GGATCTGTTT CGATCCGTGC AGTCGGCGGA
   113761 ACCACCGGGG GACACCGTAG TGTCCCGGAT GGTGGTCACG GGTGTAGCGT GCTACTGCTT
   113821 TCTCATACGC CTTCTCGACC GTACAGGTCG GGTAGCGGTA GAGAATCCAC CAGCGGTCAC
   113881 GCAGGTTCTC ATCCAGCGTA CCGATGTGGC GGTCAATCAT TCCTTTCTTG TTACGGCGCA
   113941 GTGTCCTGGA CATTTCTGGT CTCCTGGTAG GGGCATAAAA GCCTTCTACC AAGACGACCG
   114001 CTGTGTGCGT AGGGCATGGG GTTTATTCCT ATTCATTGTG AAACTGAGGG GGAAGGCGAA
   114061 GACCGGTATC TTGCGCAATG ATCCCTATCT CTGGGTGATG CTTGCCTGTA GGACCAAAAG
   114121 CTTCAAAATA CGTTCGACGT TTCAAGAACG TCAGGCGTTT GTGAAGAACG ATCCATGCAG
   114181 CGGCTCGCGT CACGAGATAG ATGGTCACCA ACCAAACCGT AAACCAGTAT CCCGCATGGT
   114241 GGAAATAACC ACCGAGGAGA CCGTAGCTAA GTACCGCTAC ACCATAAATG GCGTTGCGTA
   114301 ATTTAGCATG ACCGTAGATG AACCCTCGGT CGTATTGTTG GGTTAAGAAC CACTGGGGTC
   114361 CTTTATGAAT CCCGACCCAG ATGATGTTGT AGTTGGCTGC CACACCCATG ATCAACCAAA
   114421 GCGTACAGAG CAAAACGACA CCGTCGGTGA GCGTCATAGC GAACTCCTGT TGTAGAGAAG
   114481 ATCCAGTAAG ATTTTCCGGA AGACCTGAGT GAGACCATCA GTCACGACAA TGGTCTTTGC
   114541 AGTAAGAGCT TCCTGAACGG ACTCAGGTGT GGTACGCATC AAATCAAACG GAGAATCCAA
   114601 AAGATCGAAT CCTTCCGGAT GCGCGGTACC CACAGGACCT TTCTTATTCC GTTTAGGCCA
   114661 GAGGTCAAAA AAGACAATCG TTCCGAACCG ACGCGTTGGA ATAAAAACCA CACGACGTCC
   114721 GTCCGGTAAA AGCGATTTCG AAGCATGCGG TAGTTTGTAT TCGTAAACAC CTGCTGCCGG
   114781 CTCACCGCGG CGGTTCAACC ACGCGCTTTC AAACGGGATC GACGGTAGGT GTTCTTGGAT
   114841 AAATTCATAG AGACGACGGG TGTCCGCCAC TTCAATTTTC AATGCAGCCA ACGCTGAGGC
   114901 ACCTGGCATG TCCATGTACT AAGATCCAAA GGAAAAGGTC GGTAACACTG GGAGACTGAC
   114961 TCTCGCGAGA GTCAGTCTCC CAGGACGGAG GTCACGCCTG TGCGGCCAGC TTGGGGTCGG
   115021 TCCAACCGTG GCGCTTGATC AGGTATCGAG CCCAGAAGTT GGCCACCAAC ATCAGGAGGC
   115081 CGCCCACCCA GGTAGTGAAC AGGATGAAGA AGATCGGCAG GCCCCAGTAG AACAACTTCA
   115141 TGGCGATCTG GGACGACAAT CCCTGGCGGT GGATGTTCCA GAAGAACTTG TTCGGCTTGC
   115201 CGGTGACGGC GGCAGAAACG ACCAGACCCA GCCAGATACC GCCGAGCAAG CAGATGAACG
   115261 TAATCATGAC AGACATGGCT TTTTTCCTTT TGAAGTGAGT AGGTGTGAAC CGTGGCTTTG
   115321 TTTTGTACCA CTGTGTTCAC TACGGTAGTA TGTAACCCAA ATCCTTTATA ATCGTTATCT
   115381 TTTGAACGAT CGACCCATAC CCGCCTCGCA AGAGCGTAGG GTTTTACCTC CGTTCCTACA
   115441 TGAGGTTCTC CATGTCCAAC GCTAGCATCC AAGCGCAATT ACTTGCCGCC GTTAACGCCA
   115501 AGCTTCAGAC TCACCTTACC GACAGTGACG TCGAGTTTGG TGTTCCAGAG TTTACCGGTG
   115561 CCACCCCGAA CAGTCAGGTA CGTGTCACGC CGTCACCCAC CTGTACCGAA ACATTCGATA
   115621 CTGTCATTAA ATACGACCGC GTTGACCTTG CTGATGTGGC CACGCGGATC TTCGCACCGA
   115681 TGTACTTTGA TAAGAGTCTC TATACCCCAC CACTGATGCT CCACGATATC CTGGACCACA
   115741 TCGCAACCCT TACCGGGGTG ACACTCAGTA CGGATGACGT GGTGAATGTC GAACTGACCA
   115801 GTTCGTATCC GGGTAATGTG TTAGTGGAAA CTGCCGTTAA CCTTGTGGCC AGCGACAGTT
   115861 CTTTTTATGT TTTTGGCACA GGTCGGATGC CTTATGTCTT TGATTACGGT TCGATCTGAA
   115921 AAAAGGTGAG TCGGAGGCTC CTAAGGGTAG ATACCCTTAG GAGCCTCTAT GCCGTCAATG
   115981 TATTACCGTG AGTACGCGGC CGTAATGAAT CAGATGTTTC TTTTCTTTAC TTCCGGACTT
   116041 ACTGACGTGG TGGTCGTGTT GCTCGATAGT GTATGCCGTG TCACCAGCTG TCTTACCGAG
   116101 TTTGTGGACA CCCTTGACAG TACCATGTCC ACGCGTCCCG CGGTAGGGCC AAGAGACTTT
   116161 TGTCCCCGAC GCCAACGTCT TGAAGGAATG TTCCGCCAGC GCCTCAGTGG TTACGTCTGT
   116221 CGACGGGTCG TCAGCGAGGT TTTCCTGACT GGTAGAGAGA TGGTGGAGTG ATCCGGCTTT
   116281 GTGGTAAGCC ACGTGGTCCG TCTTAGAAGA TTTGATTTCG TACTGGGGTT CTTCGGACGA
   116341 CGCATGGTGC GTGTAGCCAT TGACTTGGAA ATCGTCGGTG TGGACTTTCT GAATAACACC
   116401 CGAAACACGA CCCGCTTCGG AGTTCCAAGT AACGTGGTCC CCGACGTGAA AATTCGTTTT
   116461 GGCTGATTCT AACGAAACCA GCAAAGCGTT AAAGTGTTCA GTCGCACGCA TGTCGTAATC
   116521 CTCTCGGAAA ATCAATAACC CAAAACCTTC ACCTCTGTAA CGTCGTCTTA TTCAAACTGG
   116581 CGGTGAGGGC GTTTCAGGGA GACGTCGGAC CAACAACCCT AACACGGGGT TACTCCGACC
   116641 ACCGAAACTT GCCGGGGTTG TTAGGAAACC TTTGGCTTTC AAAGCGGCAT AAAACGCCAG
   116701 CTCTTCGTTG GATACCTGAC CATCAGGGGA TGTCTGGGTG AACCATGCTG GAGTAATACC
   116761 CACACGAATG ATGTCCTGAC CTTCCATACG CGATTCGATC ACCTGGATAG CAGCGTCTTT
   116821 GTAGCTACCC GATTCCGGTT TGGCGATGTC GAATTGTTCC AGCGACGTGG GGTTGACGCC
   116881 GTGGTAGAGT GGGGGTACGT AACTACCCAT GGTAAACTCC TTAGTTAAGG TGGTTGGCTA
   116941 CGCGTTGTTC TAACCCGCGA CGATCGGTCA GCAGGTCAAA ACATACCGCG ACCATTGTCC
   117001 GGCCATTGGG CGATTCCGGA TCGAACTGCC GAGTGTCCGT GCGAGTGGTG TACCCCATAC
   117061 TGGGAGCGAT CCACTCGTAA AGCTCATGGA ACTCTCTGGC CAGTTCCAAT GCCTGCTGTT
   117121 CAATGTCTTC GAGCTCTTTC GGATTCAGAT GGCGTTCACC AACGTGTGAA AAGTTCGGGT
   117181 TAAAGAAGCG TCGCTTGAAC CATCCTCGTT TCACGTAGAC ACGTATGCCG GGGGAATCGT
   117241 GATGGAAAAC CTGGAGTACT CGAGTACTGG AAGTTAGATT TTTCATCTGC TGCCCCTCAC
   117301 TGGTTTTCGG GCCAGACCAC CGCGTCGGCT CTTCCGGTAA ATACCAACCA CGCTGCCCTG
   117361 AAACGCGCTG GAATACCCAT AACGATCTGA GGACGAGCAG GTACCCAGGT CTTACCATCA
   117421 CGCGACATGG AAACCTCGTG AATGGATTTC AACAAATCTT CGAGTTTCCA AACACTGGGA
   117481 GTAAACATAG ACAGTCCTTA GAGGCAAAAG AAAAAGGGCC GGCTTTCCCT TACCTACCGG
   117541 CAGATCGGAG TGGATTCAAG TGCGGTGGCT ATCTCAAGAG CGGATCCACC CGAGCTGGCG
   117601 CTCGAGCTTC AATTCCTCAC CACTATCCTG AACATTCTAC TTGCACCCAC TAGGGTCCCC
   117661 ACGTACACGG TATTGAAGAG ACTGGAGATT TGACCCGACC AGAGCAACCT AAAAGATCAA
   117721 CACCTACTAT GGCAGGTGGA AAAGGGTTGA GTACTGTCGG AACTTCTCTA ACGTGTTCGT
   117781 GGAGCGATAT TTTTAGCACT CACTCAGGGT TTAGCTACCA CTTCGATGCG CGAAGGTGGT
   117841 AAAATAACCA CGACCTTACC TGGATTGGCC AACGCAAGAT TCAGTGCGTT CTCCGTAGCT
   117901 TCTTCACTGG TGTTGTGCGC GGTAGCTCCT TCAATTTGCC ACCTTCCCTT TCTGGTAATA
   117961 GAAACCGTCA AAGGACTCGG CGGCGGTGCT GGTTCAGGCG CCGGAGCAGG GGCTGGAGCC
   118021 GGGGAGGGAG CCGGAGCAGG AGACGGCGCG GGTGCAGGAG CGGGGGCTGG TGCCGGGGCC
   118081 GGAGCGGGTG CAGGAGCTGC GCCGCCATCC ACCACCACAC CTTGATCAGT GAACTTAATG
   118141 ACACGACCAT TGATCTCCAC CGTCTGTCCG TCGATCGACT TGACAGTTGC AGGAGTAGCT
   118201 GCCGTATCGA ACACGGTGAT AAACACACCA CCGACACCAC GCACTTGGAC CTGTTGCACC
   118261 TTGACCGGTT TACTGCTGCC GAAAATAGGC ACGGTCTTAA GGGTAACGGT CTGAGGGTAG
   118321 GCGGTGGTGA AGCGCCCTGC AGACGTGTTC ACGACATTAC CACTGATCGT CGCATTAGGT
   118381 ACGTGCCATT GCAACCATGC GTCACCAGTA GCGGTAAACT GATCGCGTAC GACTACCACA
   118441 CCAGGACGCA GGTAAACAAC GTCGCGATTC CATTTCTGGA CGCCAGCACG GTACATCTGC
   118501 TCCAGTCCCG TACTGCGCAT AACGCAGTAA TCACCGTATT CTTTAAACGT GGTCTGAACC
   118561 GTCGCACTGG TGTTAGGAAT CTGACCACCG CTTGCGGTCA TCAACACGTT GAAGATGTCC
   118621 AAATCACCGG ATTGAAGGCC GGCATTCAAA CCCGCGCTCT CAAACGCATT TCCACCCGGC
   118681 TCTCGCACGC CAGCGCCCCA CGCGTTTAGT ACGAACGGCT TGCTGCCGTT GACTATCGCG
   118741 AGTGAACCTT GATCGAACAG CTGTTCAGCA GCATCCGGAT AGCCGGCGCT AGCAGCGGCG
   118801 CGGTAACTCA TCCACGTATC GGCGGCATCC CAACCCGAAC GAGCTAGCGC AGTACCCATA
   118861 CCAGGTGCGT AGTAGCTGAG TTCGCTCAAC TCACCCTTTG TGTCGTCCGC GTCGAAATAC
   118921 AACACGCGGC GCCACTCTAG CGAAGGTTGA GGCATACCGG CAGCGGAACG GAAAGCACGG
   118981 AACGTCGGCG CTCGGGCGTC TCGGGCGACG TCTAACACCG TACCCAGCAG CCCCAACAAG
   119041 TCACCACTGA GGGCATTGGG AACGCTATTG GCGTCGCCGC TGGAATGTAA GAGGTCCCGG
   119101 TCGTCGATAA AGCCAAAACC AGGCCACGTC GCATGCATCA CGTACTGAGC GCAATCCACG
   119161 GGGAAGGCGA AGGTCGAGAA CAGGTTTTCT CCCGTCGCCG TCAGTACCGC CCAGATCGGC
   119221 ATGGACATGT TACTGATCGC CAGGGGTCCG TAGCCGAAAC CTTCTGGCCA ACCACCGCCT
   119281 GTCATGTGCT GATTGTAATA CGCCATGATC GCCGGCAACA TGACGTTGCG CCAATCCGTC
   119341 CACTGTGCGG GAGCCTTGGG ATTTTCCTCG TACATAGCTA AGGCACACAA GGCTTTCGCA
   119401 CAGAAATAAC CGGCGTAGTA ATTACCTGCG GTGGGCACGC TTTCGAAAGC AGTACCCTTT
   119461 TCCCAGTATG CAATGAAAGC GTTCGCGCTG GTGTAGATTT GGGTACGCTG AGCCGGCGAC
   119521 AGGCGATCAT AACACCAGTC GTAACCCAGT CCATACGCCA GACCGTAGTT ACGCACGATA
   119581 TAACCTGAGT CTTCACTGGG TGGCGCCATA CCACTCGGGT TGGACATGGC CATCATGATC
   119641 GCAACGGCTT TGTTACCGTA ACGTTGATCG TTCGTGATTC GATACAACAA GGCGTAGTTC
   119701 AGTACTGCAC GAACGTAACT TTCGCCTTGA TAGCCGGCGC CGATCGCTGG CGCGTCAGGA
   119761 TATTGGTTCT GTGAATAGGT ATTCACCACC CCGGACAGTC GCGCGTCACA CCACGCCTGA
   119821 AGCGCGCTGG AGTCGGCTTG ACGGATTTTG GTCAACCGAT CGGTATCTAA CAGCAACCTA
   119881 GGATGTGCAT TAAACGTCGT CATTGGAAGT TCCTCGACAT AGATGAAGCT TTATGGATTT
   119941 GACACCGCCG TTAAATACGG CCCCCTGTCA GTTGCTTTCC TTCCGCATGG GTAACGCCAG
   120001 AGTCAAGGAC AAAAAAAAAC AATTACTTTG CTTTGGAGAC GTGTTCAGGA AGATTTTGCT
   120061 TATTCTTAGT TTTGGCTTTC TTATCTGCCT CGACGTATTC CTTGGCAACC TCCACAGGTA
   120121 TCCCTTTGGC TTCGGCCAGT TCGGGGTCGT GAGCGAGCAT TTGCATAAAA CGCATTTGCG
   120181 ACTTGGACTT CGAAGGCATC GTCATACTCC TAAAGAACGG TCTCATATCC TTCAGACTCT
   120241 TTCCTCCGGT AACCTTTGCG TTACCGGAGG AAAGTATGCC TAATTCAGAG TTTATCAAGC
   120301 TCTTCAAGAA GGGTTTGGGC ATTGATCGGT AACGACGCTA TTTCGGAGGC AACCTGCCGC
   120361 CAGGGACCAT AAGTGTTGTT GGCCCGCAGT ACCGAAACCC AGATATTGTC TTCCGGGTTT
   120421 TCGCAATCAA TCAACAAGCG GAAGGGGTGC TCAGAGAGAG CTAGCAACAG ATAAGGTTTG
   120481 CTGTTGTGTA AGCCTTTCTG GGAAAAATCA CGCAGTTTGA ATGGCCAATC TGCTTCCTTA
   120541 TCAATTCCGC CTTCGATGTC CCAGCTATAC GCGTAGAACT CAGTGTCGGT AGAATTGAAG
   120601 ATCTCGCCGT AGCGGTGAAC ATAGCGATAT TTGGAATGGG GTCCTTCTGA CTTACACCCA
   120661 CCCACCAAAC GGTTCTCGTC AATTCGACCA CGTAAGAGAG TCAGGAACGC AGACAGACTC
   120721 ATTTTCTTAA GGGCGATCTG TGGTAGATCC CAGAACTTTA CTTCGTCTGT CAGGGCGAAA
   120781 AGTTTCAGTC GGCGCCAGTG TTGATACTCC ACCGGCTCGT CACGAGTCAA CCCACCGTCT
   120841 TTGTCAACGT TTTCCGACCA CCCTTCGCCG TTCTCCGGAA GTTTCTCGTA ACCACCTTTG
   120901 TAGGCGGCAG TGGTGGTTTC GTATTCGTAA TCGGGATGGC AACATGCTTC GTGCAGGCGG
   120961 TGTACGAGAT CGGATTCAAT CGCTATCGGG GCGAGTTCCG CTAGACGTTC AGCGAGTTGT
   121021 TCGAAGAGCT TACCTTCCAA TCCACAGGCG GTGAACTCTT TCTTGAAAGC CTCAAGGACT
   121081 TTCGGATTAG TGATTGACAT GAAAAGTCCT TATGACGGTT CGATTCACAA CGTGTGAGAA
   121141 GTGTAGGCGC GTTCAGTCGC CTCGTGTTAA TTTCTCGTCC TTAAAAGGAC GCTCCCTTGT
   121201 GCGCTGGAGT GGTGAGGAGT CGAACCCCAT TCCCCGTTTG ACTTAGAGCC ATTGTCGTGC
   121261 ACGACAATGG CTAGTCCTAG CCCTCTAGAA AGGCACGGTG CATCAATTCC AATCAATGCT
   121321 TCCACCCCGT AGTTTAACCA CGGTACCGCA CAAGCTCACT TCTCACTCAT TTTACTTTGG
   121381 AGCGGGGTAT GGGAGTTGAA CCCATCTCGT CACCTTGGAA GGGTGATGCT CAACCGCTAA
   121441 GCCAACCCCG CTTAAAACAT GAAGGGGTAC CTGGAATCGA ACCAGGAATC GCAGAATCAA
   121501 AATCTGCTGC CGTACCATTT GGCTATACCC CTTGAACCTT TCGCCTAACT CATCGGTTTC
   121561 AGAGACGCTT TGAAACGGAG CGCTTCATAC GACGCTTCGG CAACCAAGTT GCTAGCCGCA
   121621 TCCACAGCCG ATTGCTCGTC TTCGTTCAGC TTCAGTAGAT AGATACGGTA GACTTCAGCC
   121681 AGATGTTCAG ACACAGGAAC GTAGTTGAAC TTTGAGAGCG GTTTGGCTTG TTGGAGAACC
   121741 GGTAAGACGG CTTTCCAATG ATTACCTTCT TGTTTCAACG ACTCCCACAG GACGCGTTGC
   121801 GCTTCCACGA GTAGATAGTT GACATGCACC GGCAGTTCGT CGTAGGTGAC ATGACGTTCC
   121861 ACCAACTCGT GAATCAATCG AAACTTCACC GACCCGTCGG CCTCTCGAAA TGGCCGGTAC
   121921 GTCTGGTAAG GAGTCGGGCC CTTGGGTTTA CGTCCTACGG TGTTTTCGTA AGGCGTTACG
   121981 GTGATTTCGT AAGGCGTGAT GTGTACGTAC TTCTGTTGAC CGACGTGGTA CTCGACGTCA
   122041 ACAATGACCG GCTGTCCGCG CTTCTGGGTG CGTCGAATGT ATCCCTCAGT GAACAATTGG
   122101 TCATCACGTT CGATATGGCG GGTATCGAAG TAATACGGTT GGCCATTGAC GGGGAGATTC
   122161 TGTTCAGCCC ACAGCAGAGC TCCACTGGCC AAACCGTTCT CATCCAACCA GCTTCGGTAA
   122221 TCGTTGTACC ACTGTTCGTA CACGCCCCCT TTCAGAGTAC CGTGCTCGTT GAGTTCTACA
   122281 GGTACGTTAG ACGGGGTGCT TGCAAAAACG CTCTTGGTTT TCATGTCTCT TTCCTACTCG
   122341 GTTATGTTGA TAAGGTTAAC CCACCATCCA GTTATGTCGT GTGGTGGGGT GAATCGTTTC
   122401 TAGCGAACTA CGTATCAAGA CTCAAGACTC GCTAGATCAG TCTTGAATCA CCAAATGTGG
   122461 CGGAGAGTGT GAGATTCGAA CTCACGGTAC GTTTCCGTAC GGCGACTTTC AAGGTCGCTA
   122521 CCTTAAACCA CTCGGACAAC TCTCCTTTAT CTGTAAATCT CCTCGTTGGA AGAGACTTAC
   122581 AGATACACCT TCGCAGCATT GGAAGGTGCT CTGGTCAGGA CTTTTTTATG ACGAAGACTC
   122641 TCAACTACCA GGTCCCCGGA TGGCTAATGC CGGTTAAGCC CAAATACCCT TCGTTGTTCG
   122701 GTATTAATGC CTAGAGTGTC CTGACGACTT CGATCCAGGC TATAGGGGTC TGAAATTAGA
   122761 TTCACCATTA GAATGGGGGA TTGCACCCCA CACTTCAACA TGCTTCTTCC CTCAGGACTC
   122821 TACGGAAGAA ACACTCCATG TCGCGTCTTA AAGCTCGTCG TTAGGCTACC TTGTTCGCAT
   122881 GAGTCACAGA AGTCCAGTGC TCGTGGTCTT AAGGGCCGTT GAATGGCGAC GAACGGCCTT
   122941 TTCAGAGAGT CCGGACTCTC TGACTTAGAC CGCTTTAGTC TCCGACTGTT CTAATGGTGA
   123001 AAACTTTTTA ACTATTTTGG CATTTCTTAA CGATCCCACT CACTCACCTG AATGATGGGT
   123061 GGCTGTGATA TCACGGACTC TTGAGAGGAC TACTCTGGGT AGTTCAATCA ATACAGGATC
   123121 AAACGCATCC GTATCTTTAA CAAGCGTTCC AACGGTATCG GTCATTTTTC CTCAACTCGA
   123181 TGGGTTTCTT TGATCTGAAA TAAGCTGGAT CCGCCAAGTG TGCACCTTGG CCTACCTACA
   123241 CTCCAGCGCT CTCCGTTAAA GGGGCGCCGT ATTGGGCTCG GGCTGATCAG GCCCTTGCTA
   123301 CGGAAGTTGC TGGATCCACA ACGCTTTGTG CTAAAACCTC CGCACTCCAG AATAGACTCT
   123361 CAATGGTCAA TTGAAAATCT ACTCCAGGCT GAGGAGACCA ACCCGCGATC ATGAGACTGA
   123421 TCGCATTGTC GGACATGGCG GCAAATGCCA TTGCCACATC GTCCAATTCA ACGTTCTTGT
   123481 TAGACACCCA CTGTTTTTCT CAGCGCCGAT CTGTCTTCGG TAAGAACTAT TCCGGTGCAT
   123541 TTACAACAAT CCCTATACCC ACTGCTACTA AATCAACGCC CCGTAGCACG CGGCGAAGTG
   123601 ATCCATGGGT AATCATCGGG ATCTAGGAAG GTTCTGTATC AACAACGCCG GACTGACGAT
   123661 CAACAGTAAT TCCAGCTATC ATTGTACGGC TCGCTTTAAG GGTTAGGCAA AGAGGTTCTT
   123721 CGACTTATGC CTAATATCGT TTTCCCGGAT ATCCACCCAC AGCTTACCGG GTAGTTCCTC
   123781 TCCATATCAC CGGTGCAGAT AGCCTCTACA AACGAGGTCG GGACGGGAGA CTGTCTTTTA
   123841 GGAAAGAAGT ATTCAAAAGT GGTGCCTCAG GTGGGATTCG AACCCACATG CCAATAGGCG
   123901 GGCGATTTTA AGTCGCCATC GTATACCGGT TCCGACACTG AGGCTCAAAC TGGTAGGAAT
   123961 ACGGGGACTC GAACCCCGAC GGTTTTCACC ACTTGAACTG GTGGGCGAGG TGGGAATCGA
   124021 ACCCACGGTG TGAACTTATC TGTGCCTGCC TCTAAAACAG GTGCGTTTCA ACCAGCTTCG
   124081 CCACTCGCCC TTCAATCTGT TTGTTACTAA AATAGCTTCG TTGGATAGGT TTTATACTTA
   124141 ACCGTTCAGA CTTTCCATTT CGAACTGCGG ACCCGTAAGT ACCGGCGCAA GACCTATTGC
   124201 AGAAAGGGCC AGCGTTACCG TTAGACCGAT TGTTCGCTGC GTGGTTAAGT CGCCTTCCAA
   124261 GGAGTGTGAA TGTTTTAGAA CAGGTTGGAC AGATGAATTT TTTTGGTTCT AAACGTTTCA
   124321 CGCTATCAGC AACATTGGCG GCTAAAGAAA GAGGCCTTAA ATTGTTTGTC GAGTCATTGG
   124381 TGAAATCGCC ATCTACATGG TCGACAGTTT CACCGTCTTT TAAACGACGA CCAAGTTTAA
   124441 GTTCCAGTTT CAATTTAGCC AATTGATGGG TTGTCCTACG CGAAGCTGAG TCAGGCTTCA
   124501 CGTCAACCCT CATCCGACCA TCCTTACAAA GGTAAGGTCC CCAAACAGTG ACGTTTTCAT
   124561 CCCGTATGAA TGAAATGAGT TGCTTGTCGT ACCAATTTAA ATCTGACATG GAGTATCCAA
   124621 ACCGTCGATA GCGCAGGCGC CTATACCAAT TCGGCTATAT TCCCGGAAAT AGTGAGAGTC
   124681 GCACTACGCG ATCCGCTTTA CAGCGGGCAT TGGGTCTGCT CCCAACCCGA CTCTCAAACG
   124741 TTTTTGAGGT TACTCCAGAA CTCACCCCGT TTAATTGGCA GTCTGGATCT GCCACCAGCG
   124801 AATAACGCTG GGTTTTCCCT CGTATGGTTG ATGAAGGTTT CGTTAACACC GCTGGGAAAC
   124861 GTCGACGGGC TTCTTTTAGC CCCAGCTAGC ATTAACCGCT CGTTTTAGAC CCGCCATGGG
   124921 ACTTTCGTCC AACGACTCAC GCCCGGCTAT CCACCTACAG CTTACCCGGG TATTTTCCAC
   124981 CGCCGGTTCT CTTCAGGTCC ATCGCGCTAG TCAAGTTGAG AGGAGACGTG CCCAGTCCCA
   125041 ACCTCTAACA TCGACGCTCG TTGTCTAGAG AAAATTCTCC TCCACGCTAA GCGTGGAAAG
   125101 ACCATCTTCT TGAAGGATCG GTAGGGTGGT GAAGGTTTCG AAGACAACGC TTGGGTGCGG
   125161 GCCACTTTTT CCAAGCTATC ATCTACCACT CGTTTCTAAT TTGCCTCGCC CAGTTATCCG
   125221 CCTACAGTTT TCTGGGTTTA TTAGTTAGTT CGTTTCCTAT GTCCAGTGCT CACCGAGGAA
   125281 GGATTCGAAC CTTCACGCGT TCTGAGAACG CACCCACTGG CAGGCACCTA AGAGTGCTCT
   125341 CCTAGGCAAC AGGACGGCGT CGAAACGCTC CCGTAGGGTA TACCATTTCC CCCACTCGTC
   125401 GAAACGAACT AACCTACGAC TCTCACTCAC AACCTAGAAC ACCACTGTAA AGAACTACGA
   125461 GGTAATCCGT TGGTAGTTCA AAACAACGCA ATCAAGGATA GATCGAAGAA TGATGTCGTC
   125521 CGAGCTGACT TGCCAGACTG GAGGATATCT GCGTGGTCTG AGCGATTATC ATTCTCCGAC
   125581 GTTCTTCGGC CAAAGCGGCT TCAGCCCAAG CAGTACTGGC GTCCTCGAAC AGCGCGTTCT
   125641 TGAACATACG CCCCGTGGAT GAATGCGGTT TATAATCCTT GATGAATTCG ATTTGGTTCT
   125701 TCAGACAAAT CAAGGTGTCT TGTTCAACAG GGAGTCCAAC CGCCTCGCGT TCTGCTCGCA
   125761 TACCTAACAT ACATGCGCCA GCATTACCGG GCATCAGACC CCAGAGCATG TCGGCATCGC
   125821 GCACCATGTT GGCCAGTTCA GCCAGTTCAG CACTTGAGCA GGACAGTCCG GGCATGGACG
   125881 GATACTGCGT AGAGCGAATC ACGAATGCAA CGATGGCGGC CTGCTCGTCA GTGATGGTGT
   125941 TGGACTCGCG CCACTGCTCA AAGGCGTCTA GAGCGCGAAC GATGTTCTTC TTCCCATCTG
   126001 CACCGGTCGC CAAATCCGGA TGGCCGGAAT GCTCGATATC GTGGAAGGCG ATGGCCAGAT
   126061 AAACTTGGTC CAACAGATGC TTACTGAAAC CCTTGCCCGA GAGCTTACGC AATACCTCGA
   126121 ACAGATTCAA CACAGCAATG ACGTGGTTGG TGTTGTGGTA AGCGAGTTTA GCGTATTCAG
   126181 GGTTCTCCCG GTATCGGTTC AGAATCGAGC GGTACCGGGT ATGAATCCTG GTATTACTGA
   126241 GAAGCTTGAG AATCTTAGCT TTGGTGACGG ACATTCGGGA TCCTTTTATT GGTCGTAGTA
   126301 GTAGCTGTCG TCCACCATAG CTTGCGCGAG TTGGTTGAGC TCTTTCAAGG TGATCTTTTC
   126361 ACTGTACGGT CGACCCCTCA GAGCATTCAC GCAGATACCT CGAGGGGCTT TTGAACGCCG
   126421 TTGACGTGCC TCTAAAGACA TCCTCTGGCG CGCTGAGGAG ACCGCTTGAG CCACCGTGTA
   126481 GTTCTTGTCT TCGCGCTCAC TGCGCGTGTA CGGGATGTCT TGGTAGTTAA CACGCATAGG
   126541 GAGTCTCCAA AAACAACTGG ACGGGGCGTG ACATGGTCTT TCCTCAGGTT AAATTCAGAT
   126601 ATTGGCGATC AGAAACGGAC GTTCAGTACT GGAGGTTCGC CGACTCAGAG CGGACTCAAA
   126661 ACCCTCAGGA TCTTCACGGT GTTCGAAATA CAATGCCTGG AGATCACACC CCAACATGTC
   126721 GTCGTACGTT CCATCAAACG AGCTTTGATA ACCTGGGTAC ATAAACGCCA TGTACTCACG
   126781 TATCTCAGGA TCTTTCAGAG GTCCCACGTA GACAATGTGA TCCACGCGTC CAGCGCGTAG
   126841 AAGGGCATCA TCCATCACTT CAAGATGGTT GGTGGTCATG AACACGATGG TGTCGTCCAA
   126901 CGTCACCAGA CCATCCAAGG CGTTATACAA ACCTGATGGC GTCAAGGTGT CAAATAGACC
   126961 CTTTAGAGAC ACGTCAGCTT TTGTGGTATT TTCATCATGC CCGGCAATGG CTGGTGCGTC
   127021 ACTGTTGTCG GTGCTGGGTT GGACTCGTTT CATTAACTTT GATTTCTTAC TTCCCAATCG
   127081 TCGATGGGAC GCGCTCGCGG AGTCGAAATC CTCGATGGCC ACTATGGCGT TGGTAGGCAC
   127141 AGTACCCAGT GCCTGTTCCA GTAAGGCATC TGACATTTGC GAGAGGTTCA CCACGGCAAG
   127201 ATTTCGGTGT AGATGTGAAG CCAGCGCTTT TATCCAGGTC GTCTTACCCG TGCCTGGAGG
   127261 ACCGTGTAGG ACAATCGTCA ACTTGTATGG AAGACCGTGT TCCTGAAACC AAGCTTTCTG
   127321 CGACTGCCAC TCAGTGATCT TCTGTATTAG ATGTTCTTTC ATCTTAGCTT CAGCAACCAC
   127381 GGAAGCCAAC GGCCTTTTAG CCACGTCAGC TATACGCTCC CATTGTTTCG AGGTGAAAGC
   127441 GTAGACCCCT ACTTTATCTG CCGGCGGTTG GTATCGGAAA GCCTCGATAA AGCGCTCCAG
   127501 TCGTGCACGA GAACGTCCCA ACATCGTTAC AGAAATCTGA ACATGGATTT GGTAAGCGCC
   127561 GCCTTGCTGC TGCATGTTCT CTCGATAAAG CCAGAAAGGC CAGCCTTCCC AAAGAAAGAA
   127621 GTGTTTACCT AAACCCACAC CAATGGTGGT GCCGAAATCG TTAAAGCGTG TATAAACGCC
   127681 ATCAATCGCG TAGGAGCGCA AGCGCTTCGA CCACGGAATG GAATAAAACC ATGCGGAAAA
   127741 GGCACTGAAG TTCTCCAACC CTAGTCCGAC GTTTGAATTG TTGAAAGTCA GAGTTGTCGT
   127801 ACAGTGTTTG ATCGTGAATT GCAGAATACG GGAAGGGAGT TTGACCAAAA CAAAGGTCAC
   127861 CACGGACATA CCGAACAACC CTACCAGTCC AGCAAGAATG GGATTGGCTT TGCTGTACTC
   127921 TGTGAAATCT TTGAAAAGGG TAAGCAACGT TTCCATGGTG TGTTCCAAAG TGTTGGGTGT
   127981 AAAAGACCCC TCCCTTACAA CGGGGAGGGG TCTTTGTATG CCGTTTACAC GGCAACGTCA
   128041 CCGAAGCTGA TCTGAGGTTT GATCGGATCA TACCCTGTTA GAGTAAACGA CTCGAAGGTG
   128101 TATCCGTCAA TGGACGTGAC GTCCGGATCC AACGTCAAGG TGGGTAACGG ACGTGGATCT
   128161 TCCCGATGAC GACGTTGAAG TTCCTCGACA CCTTCCAATT GGTTCATGTA GATGTGAGCG
   128221 TCCCCCACGG TGTACACCAG CTTGGCAGGC TTCATCTTGA CTTGTGCGGC GTACATGTGC
   128281 AACAGCAGAG CATAACCTGC GATATTGAAC GGAGCGCCGA ACGGCAGGTC GTTGGATCGA
   128341 ACCGTAACGT GCAGGTTCAA CTGATCGGTT GGTACACCAG CGGTATCGAG TTCCTGCTGG
   128401 ATGGAAAGTT TCCCTTCGTC CGACAGGGGC TCATACCACG CTTGATTGTA GTCGTCGATT
   128461 GTACAGCCAC TGTCGTCTAC TGCCAACATC TTCAAGACGT TACGCCAGTC CTCGGCGTGT
   128521 TCCGCATGGT ACCTGAGGCG CTCCAGAACC GTCAGGGGTT CTGCCTGAAG CTGATGGCTA
   128581 TAGTGGCAAG GAGCCAGGGC TTGACGGCCT GCCAGGACGT TCTCCTGTGG ACTCAGGGTT
   128641 TCATCCGGAG CCACAGAGGG ATCATACCCA GTAATCAGGA TCGAACGGGA ATACCGCAGC
   128701 TTGGGATTCT CGCTAGTGAG CTTGTCGATT GCTCTTTGCA CCTGGTCAAT CTGACCACCT
   128761 CGACCACGCC AGAAACGCCA CAGTACACCA TAGACCGGAC CCAGACTCCC TTGCGGAAGA
   128821 CGAATCAACT CGACATACGA AGCGATCCCC AGGTCCCGCA GGAGTTTGGC ACCGCCTTCA
   128881 AGTTCGTCGA ACGAGCTGGC ATCCTTCCAG TCCTCAGCGG TAGGTTTACC CAACTTACCG
   128941 TCTTCTTTAT CTGCCTGCTG CAGTTCTTCC AACGCATTGA GGTACGTGAA GGTCTCCCCT
   129001 TCGGTCTCCT TGCGTTTGTG GAAATATTGC TCGCTCAGCT GTTGCATATT CAGGGCTTGC
   129061 TCGTAAGTGT CGTCTTCGAT CAACGCCCAT TTATCCCAGA TATGCACGTT ACGTGCTTTG
   129121 AGATCCTCCG CATTACAGAC ACCCTCGAGG AACCACAGGT TCTCTTCCAC AATCCCTCGG
   129181 AAGAAGATCG GTCGCTCCGT CAAGAGGGGG AACCCGTCAT CCATGTTGAA GGACATCTGA
   129241 TGACCGAAGA TGGCCTTGGT GTCGATACCC GTCCGATTGG GCTTGATCCG TCCTTCGGTC
   129301 AGGACGCGTT GTAGTAGGTC GTAATACGGC TGGAGTGACA TCGGTCGATT CCTTTAGTGG
   129361 TTACTCACAG AGTGTTTGGT TACCGTTCCT TTTTATTTGT GAACCAAGAG GTTCTGTGGT
   129421 GGTGTGTAAA TCGTTACATC TTGCCTTGAG GATGTGAGGT ACGTTCTCTA GCCCCAAGCT
   129481 CTACGCTTTT GGGAGAGTGC GCCGAAGGCA AGCACTCTCT TAGTAATATA CTCCTTATTG
   129541 TTATATGCTT GACAGAGATT AACTAGTGTC AGCAGAGCAC AGGAGCCCGA GCGTCTTGGG
   129601 TGAATACCCA AGACAATTAG CGAGGGAAAG AGAGCGTGAG ACCCGTACAG ACCAACCACA
   129661 CAAGCATTCT AGCTAGCTCA AATGGCTAGC TAGAATTTAT GCTGTCAAAT GGGCGTAGAA
   129721 CCCCACCACC GTGGACATAC CCACCACCGA TCCAGAATAC CGTAATACGG TAGGTGAAAC
   129781 TGGTTGAGTT TGAACTCCGC TTCAGCGTCT TGTTTGACAG TAGACTCTAC CCAGTCGAAG
   129841 AAGTCTGCAC TGGCTGTACA GCCAGAACGT GGTTCTCCGA GATAGAGTAG TGTCTGACCA
   129901 GGGCGGAGAC GTTGAGCGAC CTGATAGGCA AACGGTGTGT CGTAACTGTG CCATACCAGA
   129961 ATGACCACGT CGGCGTCATA GGCGGACAGG GACAATGCGT CGACGCATTG GACTGGGAAG
   130021 AAGCGTTTGT CTTCCGACCA CTGTAGGTGT TGGTAGGTAT CCTCCTGAGT ATCGTAAGCC
   130081 GTCACGTCGA TACCTCGCTC ATGGAGGGCC GCGGCGAGGT ACCCTAACCC CGCACCGAGC
   130141 TCCAATACAC GTGTACCTCG CAGGTACGCC GCCAGACAGT CCGCTTGCTC CACCGACAGG
   130201 TCGACGAAAC CGTGGTCCAT GATTTGTTCT AAGCGATCTT TGTAATACTC AGTGGACAAA
   130261 GGGTTGTGTA AAGCACGGCG TTGATGAATC TGAGCGAACG TCGGTAAAGA CAGGGGACGG
   130321 AGCATGAGTA GAATTCCTCA AATGGCGTAG TGAGAGGACG AGAGTTTTTT CTTTTCTTCT
   130381 GGTTTAACGC TCTGTCTGAA CCCGGTAGTA TTGATTGAGG TAATCGACCA GCTCGTCGAG
   130441 TGACTCGATG ACATGTTGTT CGGGACTGCA AAAATCATCG AACCGCAGGA GATCGGCGGC
   130501 GGTGTCCAGA CAACCTTCTT CGAATCCTTC GCGCGGAGCG ACGTGGTGCG GAATGGTCGA
   130561 AGTGCACGGA ACGAAGTTCT TGGGTAAGAT GGGGTAGCCA AACAGATGGT TGGTACTGTA
   130621 GAAGCGAACA CCGATACGCT CACGACCTTC AGGGCCCAGC AGGATTTCCG AGTGGCTGAT
   130681 GAGGGTTTTC TTGACCCGCT GCTTGACTTG TTCCCGGGCC AGGACCTCGC CGCAACAGTG
   130741 CGAGTCCAAA GATGAAAACA TTGCCGAGGT AAATAGCTGA CTCATGGTGA GGTTCCTTAG
   130801 GTTTCGAGTA GGTCAATCGA ATAGTATCTA ATTGAAAAAC CGTTCAAGCC GCATACGACC
   130861 CACACCCGTT TGAGGTGTGG GTCGTAGTTT ATGCGTACTG ATTTTTGGAT TGTTCGAAGT
   130921 ACTTGGCCAG ATCCGCATTA TAACTCTGGG GAGCGCGGGG GCCGTTGTAG GCGAGTGCCA
   130981 GACTGCGGTA ATCCCTAGCC CGTATCGCTT CCAATGCTTG ACGGTTGGTT TTGATAAACC
   131041 GACTCAGTGC CTCTAGGTGT TGATCCACCC CCTGGTTCAT CAACCGGACG AACTCTTGAA
   131101 CGGAGTCATA ACCGATACCT ACGGCGTTGA AACCCATCAC TTGAAACTGC CCCCAAGACG
   131161 TAGATTCCAA TGCCGCGGTA TCAGAGTAGA TCCGTGCAGC GGCCAAACGT TTATATTCGG
   131221 CCGCCCCACC TTGGTAACCA CCTGCCTGTG GGTTACAGAT ATTGGGTTGG TTTTTGACAA
   131281 GCTGATCACG TTGCATCAGT AATTCAGCAA CGGTTTGACC CGGTTTTCTC ACCACCGGTA
   131341 AGCGCTTGTA AAACTGATGT CGTTCGAATA AGATCTTGGG ACGACCATCA CTCAAGAAAG
   131401 CCTCCCCTCG GGTTTCTTTC AGTGCGATGG CTTGGACCAT CGCAGGGTGA CAAGCCAATT
   131461 CCTGCCCCGT GCGGATGAAA TCTTGGGTCG TAAGTTTGTG ACCGGTCACA ACTTCAGGAG
   131521 TATACCCGAG CTGAGCCAGC GTAGAAGGCC CTACAAGACC GTCGGGGGTC AGACCCTTGG
   131581 TCGTTTGATA GGTACGCACC GCTGCGCCCG TCAGAGGGCC GTAATGGCCG TCAGAGTTTA
   131641 TACCCAGTTT GGTCTGCAGC CACGCGACTA CGTAACCACG ATCGTTCGGT TTGATTAACA
   131701 TGCCGTCCTA ACTCCTCAGT GGGGTTGATG CATAGGATCG GACGGCATAA CGCCCTGTCT
   131761 CTTCTGAAAA CGAAGAGACA GGGCGTGCAC ATTACGGTTT TGAAACAGGA TCGGGGACGG
   131821 TCACGCTCGG CGCAGCGTCG TCTGCCATGA TGGTTTTCGC CATCCAAGAA AGAGCTAGAA
   131881 TCCCGACTAG GAAAAGACCT CCACAGGTCA ATGCCCAGCC GATTTTACCG AAGATCAGGA
   131941 AAAACACCCC CAGCGCGAAC GTACTGCTCG CGAGCATCGA GATCACCCTA CCGTAACGGC
   132001 CAAAACGCTC ACTGCGGGTT TCATAACGTG AATCGGTAAC AGGTCGTTGT GAATTATTCA
   132061 TGTCGAGCAT CCGGTTAGCG TGGGTGATGT CCATATTATT TCTGCCCCAA AGGGTGATCT
   132121 CGGGAAACTT TGAAGCCGGC GGCGTGGTCA TGACCACCAC CTCCCAACTG CTTAGCAATC
   132181 TCACCCACGT TCAGCTGGTC AGGATGGGAA CGTAGGGAGT ACACACGCTC TTGTGCCGTG
   132241 TCGTAATATC CTACCGCGAA GGGTTGGTTT GCACCCAACA CGTGAAGACC ATCAGACATC
   132301 AACGTCAATG GTAGATTTGC CAAGGGAACA ATATGCCCAC CCAACTCGAT AGTCCGAGTA
   132361 ACCAGCGGTA ACAGAAATTC CAGGTCTCGT TGGTTTTTCT GGAGAACAAC GCGCCCTTCT
   132421 TCTGCCAGCC GTTTGACCGC CTGTAGGTGA TGGATGGGAT TATCTCTTGG CGTACCAAGT
   132481 TCACCGTGAA AGGTGTAAAA CCAATCAAAC ACTTTTGTCC AAGACTCTAA CGTCATGGGG
   132541 TAAAGTGACA ACCCTGCAAA CACCGCTTTG GTGTCAGGTA GTTTGAACTG CCAGAGATCT
   132601 CTGTCGCTGA TGTGTTCGAT AATCTTCGGA GTCGCGTAGG ATTCACCCAA GAGTTCTTCC
   132661 CACGTGATTT TGGCTCCCGA ACGCGTGGCG TCGTAAACGA CTCGAACCTC TCCCGCACCT
   132721 CGCGCCTCGG CACCACTGGC CTAAATCTGG AAGTCTTGAA GGGACTCACA CGCAGTGACG
   132781 TGATGGTCGA AGACTGTGAC TGAACGACAC CTTAGTGCCA ATTGTTGAAG GATTTCTAAA
   132841 GGGTAGGAGA AATCCACAAT CAATACCACA CGGTCTTCTA ATCCCGTCGG TGGGGGTTGT
   132901 CCGTACGTTA CGGGGATACA CTCCGCATGA GGATACCGTT GTTTCACCGC CCACGCGGCG
   132961 GCCAGACCGT CTGAACAACT GGCGTGATAA AGACAAATCA GTGAATCAGC CATAGAGGGC
   133021 TCCTCGGCGT AGTTTGGTAA TGTACCGCGT AAAGGACATA ACTTGCGCTT TTGAGCCATC
   133081 CAGGAGTTCT CCTTCAGCAA TTGGTAACCC GTCTACCGTC ACTTGATCTT TCGCACTTGA
   133141 GAATGCCCAG ACCTTGGAAC CGTCGGAGAG TTCTAGCAAG TGGCGATGAA AAAGTATAGC
   133201 GTCTTTACGA AAAGCGTCTT GGGAATCCAA CATACCTTCG ACGCTATCGT CAAACCGAGA
   133261 GAGTTCTACG TTTGCGTAGA TCGTTTCCAA TTCCTCAAAG GACTTGGTGA GTACACCGTA
   133321 GTGTTCACGT AAGCGCTTGA GTACGTAGTG CAGTCCGCCC AGGCAGCCTT TAGCCAGACC
   133381 TGATTCTCCC GTCCCATCTT GGAGTTCACC GGCTAAGACA TTGGTTAGCG CCTTAAGTTG
   133441 CTCCAACAGA TAAACTTTGT CGTTCGCAGG ACGTCGAAGT GCTTTTTCTA TTTCCGTGAG
   133501 TTTTTCGATG GCTTCCATAA GTCAATCCCT CAGTATGACA GGACGCACCG TTTGCTCGCG
   133561 TTTTCTGAAT TCCGGAACGA GTGCGTTCCA AATATCCTGC GCGACCAACG ACGGATCTTG
   133621 CCATGCATTG ATGACTACAT GAGGTTTTTT GGAACGGATT GCTTGACGAA CGAGTTCTTG
   133681 GTAACCGTCA TGTACTCGAC GGTGGAAATC CACCGAAGCG TTGTCAATCG CATTGACCTC
   133741 CTCACCGTTC CTACCACGTT CGACCAGGCG CGCCATACAC ACTTCGAAAG GCGCTTGGAG
   133801 ATAAATCGTG AATGTGGGGT AGAGATCTAA GCCGGCACTT TGGACAAGGT TCATGAGAAA
   133861 CGATATACCC AACTGTTGTC CGACACCCTG ATAGGCCAGT AACGAATCAG TGTAGCGATC
   133921 CGAAAGTACC ACTCGGCGAG CCTCTAGTGC TGGGCGAATT ACCTGAGCTT GCAACTGCGC
   133981 CTTAGCTGCC AGAAACAACA ATGCTTCAGT AACAGGTTGA TGTTTGCCGA AGCCGTCGAA
   134041 GATCAATTGG CGGATCTTTT GGTTCTCTGG TGTACCGCCG GGTTCGTGAA CCACGACTAC
   134101 TGGACCATCT AGTCCTTCTA ACCGATCTTT CAAGATAGCG AGCTGGGTGG TCTTACCCAC
   134161 GCAATCCGGG CCCTCGAGAG CAACAAACAT ACCACCCATG ACATTCAACC CCTTGTCTGA
   134221 AAGAAAAGAA ATGACTCGTA AAGTTACTGA GACGGTGTAG GTTTATACGC CATCCTATAG
   134281 ATCCTCCTTA TACCCAACGG TGTGCCGATG AAAAAGCGTC TTGTGTGTTT GGGTCTGGTG
   134341 ATCGGGCTCT TGGTCTTGCC GGCGTGCACG GCACCGACGA CATCAGAAAA ACCGTCCGCG
   134401 CCGTTGGCGA CGGACAGCAG TGTCGCTCCG CCCCCTGGGT GTGTGGAGCT GCGTAAACGT
   134461 GGGGGAGCGT GCTAAAATGA GTGGTTTTGA TCGGGGTGAT TTTGGAAAAC TTTCGGACCT
   134521 CCATCGAGAA ATCCGTGAGC GTTTTGTCTA CTTGTCCGAC AAGGAAAAGT GGGATGCCGT
   134581 AGAGCATTGG GAAGACGCTT CGACGTTAAA GAACATCGGT AAAGCCGGTG TTTCGAAGTT
   134641 CACCGGTGAC TGTGAAGAGT TTGCTTTGGT GAGTATGGAC AAAGCCAAAG ACATGGGGTA
   134701 TCACGCTCGG TTGGTCGTGT GTCGGGATGA ACTCGGTGAA GGTCATTGCA TCAGCGAAGT
   134761 CGCTTCGCCG GACTACGCCG AAGCGTATTA CTTCGATAAC CGCAAGGTAC AGTTAGCTAC
   134821 ACGGACGGAT TTGGCCAAGT ACCAGTTCCT GGCCGTGAGT CCCTGGGATC CTCTTCCCGC
   134881 CGATGAGCGA CCCTGGTTGC GTGTCAAAGC TTAAACGGCA TAATACGTCC CCTAGAGCTA
   134941 TAAAAAGCTC TAGGGGACGT ATGCTGTCAG TTACGCGACA CAAACAAATG AAGTGTGGTG
   135001 TCCAGACGGT GTTTGGAATC GGTCATACCT TTACCGGAGG TTTGAATATA ATGATCCGCA
   135061 CCTAATACCA CTCCTTTGAG TTCTTTGATC TGACCTTCTT TGATGTACAT GAACTTCACG
   135121 GGCATCCCAG GGTAGATCGC ATTGAGGTTG GCGTTTTCCC ACAGACACTG AAGTTCGGCA
   135181 CCGGCACGCT TGGCTAACCG GGAGGCTTCG TAGTACTTGT TCGCTGTGAT CCGTGTGTCA
   135241 GACGTCGTGA CGTTATTAAG ACCGTTAGGA CGTTTGTCCG TGACGAACTC GTTGTTGTTC
   135301 TCCGCCCGCA TCACTTTGGC TTTGTTATCG CCTTGCTCAG AGTCCGCATA CCCTTCCATC
   135361 ACTCGACGAG CATCCAAATA CCGTACACCG TTACCTTCGT TCAGTAATTT AGATTCAGTG
   135421 AGATCAAGAT GTTTGACGTC GCCCGTAACT AACGCAATGG TCTGGTTAGC CGTGGTACGG
   135481 AACGTTCGAT CAATCCCCGG CATCGCATTG GTGGGGAGGT TGATCAACGT GAGCGTCTTC
   135541 GTGGCGGAAT CAAAGCGCGT TAAGTCGTAG AGCGGGTAGA TATACCAATA CTGCCGGAAC
   135601 AGGTACATCC CCAAACCGGA AGGGTAGATT CCACCCACGC GTTGATGCAG ATACAAAGCT
   135661 AAATCTGGAA ACTTCAGTCC GTGGGGGATG ATAATCTGTT GGTAGGTATC TTTATTCGGA
   135721 GAATCCACCA TCTCTACCCC ACGAACTTTA TTCCCTTCAT CCAATCCTAA GTCATTGGAC
   135781 ACGGAGGTAA CCACGTACTT GAGCACGTCT GGTGGGGAGG TGTCTTTGAA TAACCCTCCC
   135841 ACCGAGTGTA ACCGGACACG CTCAAGTGCT AAGTCCAAAA GCTGAAACTT GACTGTGATG
   135901 ATATCCGTTA GATTCAAAGC TTGTTTGGAT TGAGCGTTGG CTCGTGCACC CTCGATATTC
   135961 ACGCTACTGG CTTGCTCATC CAGCAGTGTC GCTCGGAGTT GTTGAAATTC CTGGATGGCG
   136021 TTAGGAGCCG CTTCCGTGGT GTCCGGTGTC TGCCCTTGAC GTGATAACGT CACCAACAGA
   136081 TCTTTCCGGT AAGGAAACAC GTCATAGACG AAATCACCTA GAGGAAAGAT CACTTCCAGA
   136141 ATAATGGCAT CCCCGTAAGC GTTTCTAAAG TCACGCGTTA TCGTCAAGGA CAAGAGTTTA
   136201 AACGGGTTGA CGCGTTTCTT ATTGGCAAGG AATTCCGCTT TGTAAGCGTA AGGGGCAACT
   136261 CGATCGGACT GCTCGAAAGC AATCGAACTG ATCTCTTGCC ATAGCGGAGA GTCTCTTAGC
   136321 TCCATGCGTT ACGCCCTCCC CCATGTTGCA AGATGTTCTT GGTCGCCTCG GAGTGGTCAC
   136381 GCATCTTGAC AAGCTCTTCC GGAGGAGTTT CCTTCTTAGG ATCCACGTAC TGCCGGCCCG
   136441 CACCGAGTTT ATACCGGCCT CGGATCTGAT CGAGTTTACG TGCCAGGCTA CCCCGAGGAC
   136501 GCTCATTAGT GAAGTACCGC GCTGCGTAGC CGTACAATGC ATCCGCTAGA CGCGACAGCA
   136561 TCATCAGGTC TTGCGTAGGG GCGGCTTTGA GTGTAAAAGC GTTGAGCTTC AACAAACTGT
   136621 CACTCCAATC CTCTAGATGT CGCCCGACTA TATCGTAGAT ACGCTTGGCG TCTTCCGGTA
   136681 CGATCAGTTG AATCGTTGCC CCTTCGTCCA TCAACTGCGC CATCTGGGCG ATCGTGTACC
   136741 GTCCTCCGAT CATCTGGTTA GGTAGTTTAG CGTCGTACAC GGGATCGGAC ATCACAGTGC
   136801 CGGAGATACG CATGTATTCT TCCGAATACA CGAACATGTG CGGTACGAGA ATATCCCACT
   136861 CGTAGTAGAA GATCTTGTAC GCGGCCGAGT GTTTGTTGGG GTCCGGCTCC CGCTGTAAGA
   136921 ACGTTGTAAT AACACGCGCA TGGGAAGCCA TTACAACGAT CTCGTACAGA CTTTCATCAG
   136981 AGCAAACAAG ATGGGCATGT AGTAGAACCG TTCCAGGTTC GGCCAGTCCA TCGCTTCCTT
   137041 AGCGAGTTTG AGTAACGTCA CCCGGTCGAT GGGTTCTTGT TTCAATGCTT GCTTAGTCAG
   137101 GACTTCCAGT TTCGAGGACA ACGGTACCGA GTCGTTGTTC TTGTAGAATG CTTCGGTCAG
   137161 TACGTAGTAC TCGTCGATAG TCACCGGTGT GATGTTTGGG AGTTCAGGTA AGGTACCAGC
   137221 TGCAGGATCC CCAGGTACCG CGTCAAAATA CTTACGCAGA TTCGTAGATT CACTGTATCG
   137281 CGTAAGGTCC GACCACCGTA ATCCCGTGGT TGCAAGAAGT GATCCGCCCG TGTTAAAAAT
   137341 ACTGGCGTCA GAGTCGTAGG GTCGATCCAC ATCTGTACGG GTATCTTTCG GACATGTCAC
   137401 GTAACCGATG CCTGTGAAAT AAATACTGCT GACCTCCGGC ATCCATCGAA ACGCTGTGGT
   137461 ATCCATTAAC CGACATTGTT GAATTGCTAC GTTCAGGTAG CTAGAATTCA TCTGTGCCAG
   137521 TGCCGACCAC AATGTGTAGG ACTGCGAGTT CTCGTTAGCC AACACTACCG GTTGCTTGAC
   137581 TCGATTGATC AATGGAACTT CTTCCACCGT GATCCATTCG AGCATGGCGG CGGTAACGTA
   137641 AGGATCGTAA GCAGGCATGC TCTGATTGGG AATCAACAGA GTTTGATAGA TTCCACTGTA
   137701 GAAATCCTTG AAATAGAACG TCACCAGATC GGCGTAGAGT TTCTTCAAAC TTACGAGGTC
   137761 CTGGTAGTCG CCTTCCAACA CCACTGGGTT CTGACCCCAC AGAAGAAACT CTTTGTAGAA
   137821 CACCGTGCGT TTGATGGACT TTCGTTCTAA GTCGGCCAGG ATCTCCGGTT TGGAATCCAC
   137881 ATAGTCGACC AACGTGTAGT TGATCTCAGC AAACGCATCT TTCAAATACG TCTTACGGGT
   137941 AACTTCCGTG ACCGCAAACA CCGCCGAACG CCCGTCGCCG ATATCGGCGA TAAACATGTC
   138001 GCCTTTGTTT GGTTTGTGGG TGGGGTAAAC CGTAGCCGTC CCTGTCACGT CAAAACTTTG
   138061 ACCGGTGTTC TCCTGTGATC CGGACAGCGG AGCGGTAACC ATGATTTCAA GATTGGTGAT
   138121 CTTGATGTAT TGCTGGTCCG TCGGGGAGCG GTCAATGTTC CACGGGGAAG GTTCGGTATC
   138181 CTGACCTAGA ACCTGCGAGT AGTAGATGAC CTCCCAGCTA CTTCCGTCAA CGTACTTCAG
[truncated: 142,527 more chars]
