# Supplementary material for: Clades of huge phages from across Earth’s ecosystems
Source: Nature. 2020 Feb 12;578(7795):425–31. doi: 10.1038/s41586-020-2007-4 (PMC7162821; doi:10.1038/s41586-020-2007-4)
Supplement: Supplementary file 6 — Genbank files for all genome. [file 41586_2020_2007_MOESM6_ESM.zip › genbank_genomes_SD-4/RIF_PHAGE_CIR_34_145.gbk]

LOCUS       rifoxyc1_full_scaffold_4_prodigal-single     221454 bp    DNA     linear   BCT NOV-13-2019
DEFINITION  rifoxyc1_full_scaffold_4_prodigal-single, contig.
ACCESSION   rifoxyc1_full_scaffold_4_prodigal-single
VERSION     rifoxyc1_full_scaffold_4_prodigal-single.1  GI:
KEYWORDS    .
SOURCE      RIF_PHAGE_CIR_34_145
  ORGANISM  RIF_PHAGE_CIR_34_145
            .
COMMENT     Data sourced from ggkbase. For additional details see
            http://ggkbase.berkeley.edu/organisms/405071
FEATURES             Location/Qualifiers
     source          1..221454
                     /organism="RIF_PHAGE_CIR_34_145"
                     /mol_type="genomic DNA"
     gene            <1..186
                     /locus_tag="rifoxyc1_full_scaffold_4_prodigal-single_1"
     CDS             <1..186
                     /product="hypothetical protein"
                     /codon_start=1
                     /transl_table=11
                     /translation="MTLRIHFARLCRKFLTPIRQIMILRRIKSRVKDISVIKDNTFSL
                     TFTHTKKRNKPESLALL*"
     gene            527..688
                     /locus_tag="rifoxyc1_full_scaffold_4_prodigal-single_2"
     CDS             527..688
                     /product="hypothetical protein"
                     /codon_start=1
                     /transl_table=11
                     /translation="MDCIRVRISGNSPDRLLVTMNDYKEGYASKIIYKDEAIRIRDQF
                     TKIIEKIKD*"
     gene            691..1572
                     /locus_tag="rifoxyc1_full_scaffold_4_prodigal-single_3"
     CDS             691..1572
                     /product="RNA ligase, family (EC:6.5.1.3)"
                     /codon_start=1
                     /transl_table=11
                     /translation="MTRQLASIQKISSLEVIPGADKIVLASMHGNGWKCITAIDNGIK
                     TGDLVIYFEIDSRLPIIPAFSFMEKRHYKVKTLKMRGVTSQGLIMPLKDFPAIVDPIE
                     GMDVTDIIGVTKIDTDEAGECSPTAKRQHPIDHFLCKFKLYRKIRPLIFRKKDKGWPS
                     CIPHTDETRVQAIFRDLEPHLNSDKKWYVTTKIDGCLDENTILHTDKGLKTIKEICDT
                     KYKGKVFGVNPTTNKIQLTRIKNTFINENKHEWYEITTKNGKIIKVTGNHKIYLPNSY
                     CYRKVEDLKEGDILLEN*"
                     /db_xref="taz:TREAZ_2612"
                     /db_xref="UniRef100_D9PH56"
                     /db_xref="D9PH56_9ZZZZ"
                     /db_xref="6.5.1.3"
     gene            1622..2620
                     /locus_tag="rifoxyc1_full_scaffold_4_prodigal-single_4"
     CDS             1622..2620
                     /product="Putative VSR endonuclease n=1 Tax=Aeromonas
                     phage Aes123 RepID=I6ZRS3_9CAUD"
                     /codon_start=1
                     /transl_table=11
                     /translation="VILKCPFCSRELKPRGETSHLRRCKEKTSTNVTELKYLCIKHNY
                     PTLCNKEKLEDLYINNKKSLPDLKKEYDINYSFTLFLLKYFNIKKRTIKESTNLKETR
                     DKYKNTCIKKYGVKNTFQLPTTKNTLHKKYGNDIDNIFQVKEIIEKIKTSLDSNLLTK
                     YGVTRTEYFSKVMKDKWKNITDEEKNEWLNKSLLNDKCIEANCKSGGIYNSSLEYSIR
                     EILLKLNIPFSINFVIKISNKKRRIYDILIDNKIIIEVNGDYWHANPNIYKADDLIKF
                     NYGIESAREIWDYDKEKKKLAESKGFKVVYIWEDEIKNCFKDKKKLEQLILKKMEN*"
                     /db_xref="UniRef100_I6ZRS3"
                     /db_xref="A0A0F9MYG5_9ZZZZ"
                     /db_xref="I6ZRS3_9CAUD"
     gene            2622..3248
                     /locus_tag="rifoxyc1_full_scaffold_4_prodigal-single_5"
     CDS             2622..3248
                     /product="RNA ligase n=1 Tax=sediment metagenome RepID
                     =D9PH56_9ZZZZ"
                     /codon_start=1
                     /transl_table=11
                     /translation="MKTDEIVFIKKIENNSKKYDIETSFHNYFANGILVHNCSATYYY
                     KKGIFRDFFGIYSRELKKKEDDNSNWSKIAIKYNLKKQLKSYGETLWIQGEIAGPGIQ
                     KNRCKLKELELFVFNVYNVKQHRYLDPVEMGLVCTFLGLKTVPVVNHVISLKDTTIDK
                     LVEMSKGSYESGPDDLREGIVIRELNDFSLNRISFKVISPDYLLKYNI*"
                     /db_xref="UniRef100_D9PH56"
                     /db_xref="D9PH56_9ZZZZ"
                     /db_xref="jeo:JMA_43730"
     gene            3261..3428
                     /locus_tag="rifoxyc1_full_scaffold_4_prodigal-single_6"
     CDS             3261..3428
                     /product="hypothetical protein"
                     /codon_start=1
                     /transl_table=11
                     /translation="MKQVTVMIGVVILFAIAFMSFISITSNTPRRITSARTISQPIVL
                     AKTPETTTNMQ*"
     gene            3465..3653
                     /locus_tag="rifoxyc1_full_scaffold_4_prodigal-single_7"
     CDS             3465..3653
                     /product="hypothetical protein"
                     /codon_start=1
                     /transl_table=11
                     /translation="MIAREDIDWFWGEWDKHQSGGRQTIYRFWDSMETRYPETIKGCW
                     TAMTENLYSPYLQEYECE*"
     gene            3898..4038
                     /locus_tag="rifoxyc1_full_scaffold_4_prodigal-single_8"
     CDS             3898..4038
                     /product="hypothetical protein"
                     /codon_start=1
                     /transl_table=11
                     /translation="MSVFAIELGSKVKSSISGFEGTVTCRSEHLNGCNRYWITPHDRQ
                     GR*"
     gene            4019..4147
                     /locus_tag="rifoxyc1_full_scaffold_4_prodigal-single_9"
     CDS             4019..4147
                     /product="hypothetical protein"
                     /codon_start=1
                     /transl_table=11
                     /translation="MIDKEGKLPEGYWLDENEIKVIGKPKTKRANQDRGGFPSRIK*"
     gene            4607..4681
                     /locus_tag="rifoxyc1_full_scaffold_4_prodigal-single_trna_
                     1"
     tRNA            4607..4681
                     /product="Arg"
     gene            4690..4763
                     /locus_tag="rifoxyc1_full_scaffold_4_prodigal-single_trna_
                     2"
     tRNA            4690..4763
                     /product="Arg"
     gene            4806..5558
                     /locus_tag="rifoxyc1_full_scaffold_4_prodigal-single_10"
     CDS             4806..5558
                     /product="Uncharacterized protein n=1 Tax=Microscilla
                     marina ATCC 23134 RepID=A1ZWT4_9BACT"
                     /codon_start=1
                     /transl_table=11
                     /translation="MGQLHELIAVEGDAKNTAVKILAETQHTFATKKDHFVGSAKTYN
                     PFNDADRDRPEAEVKPIVTTVGAKLKYTMPYIVKHMDIILQKERTNAVAKANLLVDDG
                     SGKDVEIAKDLPVTALVQYEKILTSLRGVLENIPTLDPLHKWKKDEQEGIYKTEEFKR
                     VRTRKMQKPITLAEATDKHPAQAQLITTDEPVGEFKEVLTAGSLSPLEKSQMLARCDT
                     LIEGVKRARSRANKTETDTSKIGQTLINLIIN*"
                     /db_xref="UniRef100_A1ZWT4"
                     /db_xref="A0A0F9E3Z4_9ZZZZ"
                     /db_xref="fli:Fleli_1709"
                     /db_xref="A1ZWT4_9BACT"
     gene            5981..6250
                     /locus_tag="rifoxyc1_full_scaffold_4_prodigal-single_11"
     CDS             5981..6250
                     /product="hypothetical protein"
                     /codon_start=1
                     /transl_table=11
                     /translation="MINFVVFCIFAIAILYEAKILAKPDRLAWIYRISKRKSSGEDVL
                     SSIQVGIFNLFYMFATLYGLYHYPFPIKNTNDYFINIFYISRNNS*"
     gene            6341..6415
                     /locus_tag="rifoxyc1_full_scaffold_4_prodigal-single_trna_
                     3"
     tRNA            6341..6415
                     /product="Lys"
     gene            6433..6711
                     /locus_tag="rifoxyc1_full_scaffold_4_prodigal-single_12"
     CDS             6433..6711
                     /product="hypothetical protein"
                     /codon_start=1
                     /transl_table=11
                     /translation="MPSIDSKRSINEYLQALTQSRKTWDLVRINKKSSHLGTIRTFCL
                     KDHPNKALVFFTVNDKFTSASIISEEEQIRFGLKKHLNQRGLSLMRYS*"
     gene            6821..7006
                     /locus_tag="rifoxyc1_full_scaffold_4_prodigal-single_13"
     CDS             6821..7006
                     /product="hypothetical protein"
                     /codon_start=1
                     /transl_table=11
                     /translation="MGGGKDAKYSSFEEQEVAEEAAKTNDSTVVEPVANPTVTPEQTD
                     TCECKGCPDCESEKGKV*"
     gene            7008..7841
                     /locus_tag="rifoxyc1_full_scaffold_4_prodigal-single_14"
     CDS             7008..7841
                     /product="Uncharacterized protein n=1 Tax=Flavobacterium
                     johnsoniae (strain ATCC 17061 / DSM 2064 / UW101)
                     RepID=A5FLY0_FLAJ1"
                     /codon_start=1
                     /transl_table=11
                     /translation="MGGGSYSSLSRTVRATSLGYDTKSAREIFTAATINSAMNPYGVQ
                     LREARDSIEHPESFAIILALDLTGSMGSVPHYLVREGLPKIMQTIIDGGILHPQLLFL
                     GVGDHECDRAPLQVGQFESSDALLDKWLTDVYLEGGGGGNAGESYHLAWYFASKHTAI
                     DCFEKRAKKGILFTIGDEPVLSNLSKDVIKKIMGDGQYEDYTAAQLLATAREKYNVYH
                     IHNEDSRSGRGVAESWRVLMGNDNVLIAPRHQNIVGLISRTTIAVAQESAMPINITAT
                     M*"
                     /db_xref="UniRef100_A5FLY0"
                     /db_xref="A0A0F9Q1V9_9ZZZZ"
                     /db_xref="fjo:Fjoh_0752"
                     /db_xref="A5FLY0_FLAJ1"
     gene            7997..9094
                     /locus_tag="rifoxyc1_full_scaffold_4_prodigal-single_15"
     CDS             7997..9094
                     /product="hypothetical protein n=1 Tax=Dyadobacter
                     beijingensis RepID=UPI000376B9FE"
                     /codon_start=1
                     /transl_table=11
                     /translation="MKNLAVIGAGFGDCAKGVVTDYLCSQYPDAIVTRFSGGHQAGHT
                     VVHNGIRHVFSNFGSGSFRGNITYWSRLCTVDPVGITNELKVLRKKGIEPTLYLDPRC
                     PITTPYDKWTNTQNSWNRKNGTCGVGFGKTIEREEQHYSLLVGDLLYPKIFETKLELI
                     RKKYLQEFAEYDKDFLPTCYLLLEEKQIRIELMKWDRDINRVESVNIFEGSQGLMLDQ
                     DIGFFPHVTRGNCGMTNLKKLEVTDPEIYLVTRCYQTRHGNGPMTNEDLKEHIIHDPN
                     ETNVTHKYQGEFRVSMLDADLLRYAIQKDDIKDFTLVITCFEHVTSYVYTSAGNKYVY
                     PDAEIFAKCLSKELGAKNFLCFKNHKVIEFK*"
                     /db_xref="UniRef100_UPI000376B9FE"
                     /db_xref="A0A0F9MNN0_9ZZZZ"
                     /db_xref="dfe:Dfer_1263"
                     /db_xref="UPI000376B9FE"
     gene            9177..9368
                     /locus_tag="rifoxyc1_full_scaffold_4_prodigal-single_16"
     CDS             9177..9368
                     /product="hypothetical protein"
                     /codon_start=1
                     /transl_table=11
                     /translation="MQWDTTSHLCVIIQTEMYKARFPIAFVRCLDDNGIYRIRGFLGQ
                     EDDTTYVSGNKLNKYNRQN*"
     gene            9468..10100
                     /locus_tag="rifoxyc1_full_scaffold_4_prodigal-single_17"
     CDS             9468..10100
                     /product="hypothetical protein"
                     /codon_start=1
                     /transl_table=11
                     /translation="MKKEDKLCIDCGKKGVHERKRCLEHSRTYNTERARIRYQKVGRH
                     YFGISKCSICKKDMKIWRIGQVSHAKCRPSKIHKNDPIRQHGRYEARKIIDQLGITTP
                     KGFVTHHLDYNPTNNEPNNLSLMDRRSHGALHRHIEHHWSLWLKNHSSNSENCWNILR
                     DHLTTAWFEKTSAKVIKISDIGQSAAEPLSNEEGSETTPGKPNSKDTAKI*"
     gene            10210..10398
                     /locus_tag="rifoxyc1_full_scaffold_4_prodigal-single_18"
     CDS             10210..10398
                     /product="hypothetical protein"
                     /codon_start=1
                     /transl_table=11
                     /translation="MKPHLKILKFLFPKAWKEATYKEIRDTKRFVLRLKELGAPSSFM
                     DRWEKHIKTLENEVKELR*"
     gene            10395..10676
                     /locus_tag="rifoxyc1_full_scaffold_4_prodigal-single_19"
     CDS             10395..10676
                     /product="hypothetical protein"
                     /codon_start=1
                     /transl_table=11
                     /translation="MKTFCQIWDFLMGYTFAWLLLCTGVILTVFTSVSIAKVFFVIGT
                     AMLIANCIGTLQRLEMLIQVLKTYKIEVIDDKIQSEDKDKTSSSTGESA*"
     gene            10615..10827
                     /locus_tag="rifoxyc1_full_scaffold_4_prodigal-single_20"
     CDS             10615..10827
                     /product="hypothetical protein"
                     /codon_start=1
                     /transl_table=11
                     /translation="MIKYKVRIKIRPAAVLENPRNAEVYVVTSLMFKRPLSEKQMKEW
                     KGKILGMNTNDYASVHMTRIRNKNEK*"
     gene            10817..11911
                     /locus_tag="rifoxyc1_full_scaffold_4_prodigal-single_21"
     CDS             10817..11911
                     /product="ATP-dependent DNA ligase n=1 Tax=Salmonella
                     phage 7-11 RepID=G0X4X6_9CAUD"
                     /codon_start=1
                     /transl_table=11
                     /translation="MKSKIFPTLYGTGSTGRTKLINIRVDERAKDVLITMEHGLEGKK
                     QAVNHREITVGLNIGKKNETTPFDQAVSDAQSKWNKKKDEGYTETKKAQKTQKLLLPM
                     LALKYIERKHDIKFPCYVQPKFNGVRCIYTDHTFNSRGGKLFTTLDQFDEECSIFEAE
                     VQSPLDGEVYCHNEISFQDIVAAVKKTREPFRLKYYIYDLANEGLPFETRTRLIKEFF
                     DKMENPQYLVRVPTYEVKNEAEIIKYHEQFVQDGYEGIMIRNKEGEYEFKHRSKNLQK
                     WKNFDDDEFEIIGGKEATGNDKGTIVFQLITKEGKEFEARPKGSRQQRKEWFQNLQEL
                     VGKKAIIRFQQKTNEGIPRFPVLIEIRDYE*"
                     /db_xref="UniRef100_G0X4X6"
                     /db_xref="A0A0F9VPK3_9ZZZZ"
                     /db_xref="G0X4X6_9CAUD"
     gene            11989..12186
                     /locus_tag="rifoxyc1_full_scaffold_4_prodigal-single_22"
     CDS             11989..12186
                     /product="Putative uncharacterized protein n=1 Tax
                     =Dysgonomonas mossii DSM 22836 RepID=F8X1D5_9PORP"
                     /codon_start=1
                     /transl_table=11
                     /translation="MIKLDLKGQKFGKLTVIRENGKISNKISWLCKCECGNSKTIIGA
                     YLQTGSCQNCGCEKKNIHILN*"
                     /db_xref="UniRef100_F8X1D5"
                     /db_xref="A0A061NIR9_9BACL"
                     /db_xref="clb:Clo1100_2169"
                     /db_xref="F8X1D5_9PORP"
     gene            12201..12656
                     /locus_tag="rifoxyc1_full_scaffold_4_prodigal-single_23"
     CDS             12201..12656
                     /product="hypothetical protein"
                     /codon_start=1
                     /transl_table=11
                     /translation="MCGISFSHKRGPILKTCSDKCHRKYNRIYRQAHDKKSFEHVLKF
                     LARKIRSRSKYRRNEICDVKYEFLSKLFKEQKGKCIITKIPFQISPNAKEMSPWAISI
                     DRKDNSKGYQKDNIQLVCMMYNFCKHTWTHEDVIKFSKTILNNIRGDNQ*"
     gene            12889..13191
                     /locus_tag="rifoxyc1_full_scaffold_4_prodigal-single_24"
     CDS             12889..13191
                     /product="hypothetical protein"
                     /codon_start=1
                     /transl_table=11
                     /translation="MSTITSKRQLIDLIEKNIIEYRSKGPWVSIKRNKHLIGYKDGED
                     AYTPITIVDMVLVDLVNYIATYQGLDEAFTRQNLIDGQITQRNIQTKPDNIIDLNL*"
     gene            13193..13279
                     /locus_tag="rifoxyc1_full_scaffold_4_prodigal-single_trna_
                     4"
     tRNA            13193..13279
                     /product="Tyr"
     gene            13290..13604
                     /locus_tag="rifoxyc1_full_scaffold_4_prodigal-single_25"
     CDS             13290..13604
                     /product="hypothetical protein"
                     /codon_start=1
                     /transl_table=11
                     /translation="MITDDNNMNANRQIGECLDKGYTLVKITVTKYYALTNEPDDPPW
                     SQGDIFAYLYRKYDEKRDLLYQHYNFNTAEIEESIEDPVKPFGDICPSPTNSKELPTQ
                     SI*"
     gene            13556..14005
                     /locus_tag="rifoxyc1_full_scaffold_4_prodigal-single_26"
     CDS             13556..14005
                     /product="Hydrolase, NUDIX family protein id=1788298 bin
                     =GWD2_Bacteroidetes_33_33 species=Plesiocystis pacifica
                     genus=Plesiocystis taxon_order=Myxococcales
                     taxon_class=Deltaproteobacteria phylum=Proteobacteria
                     tax=GWD2_Bacteroidetes_33_33 organism_group=Bacteroidetes
                     organism_desc=a152"
                     /codon_start=1
                     /transl_table=11
                     /translation="MSFTYEFERASNSVDIIIINHKLEVLLIKRGHEPGKDLWALPGG
                     HINPREEPIEAARRELEEETDLIGVPLTLFDVRNGEDSRGWYVKTIYHSNLRPLRGLY
                     AGIKAGDDAVDFKWEDLKKCGYPQSRKFLYVDHQRILADFYMCKYIN*"
                     /db_xref="gwd2_scaffold_14_99"
                     /db_xref="shi:Shel_25540"
                     /db_xref="85662699"
     gene            14112..14318
                     /locus_tag="rifoxyc1_full_scaffold_4_prodigal-single_27"
     CDS             14112..14318
                     /product="hypothetical protein"
                     /codon_start=1
                     /transl_table=11
                     /translation="MTKRQQEKQVLDRIKEYKGFTIFWATEYQQRAFAVQRLQDRGRI
                     IRHQKAKWDHYPWMVFTIRKSNEH*"
     gene            14308..14541
                     /locus_tag="rifoxyc1_full_scaffold_4_prodigal-single_28"
     CDS             14308..14541
                     /product="Tax=RBG_16_Planctomycetes_43_13_curated"
                     /codon_start=1
                     /transl_table=11
                     /translation="MNTKKLNQGERHLFEYKYQMSGGFFTKLFDCIFHADVGNEAKLS
                     LAFPEEVEAVKRYQNESGYWDKLEKTYKESEDQ*"
                     /db_xref="87019091"
     gene            14532..14607
                     /locus_tag="rifoxyc1_full_scaffold_4_prodigal-single_trna_
                     5"
     tRNA            14532..14607
                     /product="Ile"
     gene            14656..14871
                     /locus_tag="rifoxyc1_full_scaffold_4_prodigal-single_29"
     CDS             14656..14871
                     /product="hypothetical protein"
                     /codon_start=1
                     /transl_table=11
                     /translation="MATETTENKNNDQGYTVNDRRGIEKPTEVCRVCGSGEVHTTEYN
                     NPTMKCVDFFRKTISDLTNRLHQLVDK*"
     gene            15050..15313
                     /locus_tag="rifoxyc1_full_scaffold_4_prodigal-single_30"
     CDS             15050..15313
                     /product="hypothetical protein"
                     /codon_start=1
                     /transl_table=11
                     /translation="MPRSKTIFDYTVQYGTRRHTYTIKRFGTLKHYCERRAVESIVVH
                     DIVPVFTGETIEEVEAFLNTRSKKTRDKKPYKANPDSVVNVFI*"
     gene            15379..15846
                     /locus_tag="rifoxyc1_full_scaffold_4_prodigal-single_31"
     CDS             15379..15846
                     /product="hypothetical protein"
                     /codon_start=1
                     /transl_table=11
                     /translation="MANHEMIQYFRGDGNHPIGAMVAIYDEIANTVRIGWSKCNKKDT
                     FVRDRALTVARKRTEAGSILNIPSSRQFIKHETRLIEDAENIGFFFDLPMEVVIPSLP
                     EQYEIFVKRVVTYFKSVPVENFYVCGPEDDMTAIVIKDAREADIERQSIKAGK*"
     gene            15854..15945
                     /locus_tag="rifoxyc1_full_scaffold_4_prodigal-single_trna_
                     6"
     tRNA            15854..15945
                     /product="Ser"
     gene            15954..16044
                     /locus_tag="rifoxyc1_full_scaffold_4_prodigal-single_trna_
                     7"
     tRNA            15954..16044
                     /product="Ser"
     gene            16051..16305
                     /locus_tag="rifoxyc1_full_scaffold_4_prodigal-single_32"
     CDS             16051..16305
                     /product="hypothetical protein"
                     /codon_start=1
                     /transl_table=11
                     /translation="MQTGEIYNFALHHYEGGEDLLGKEARIKNVRTCTMICSHKENCD
                     NQRIVYSVGGLCYEYDECCVLFKRTTRPAMMNPDNLFEVF*"
     gene            16500..16709
                     /locus_tag="rifoxyc1_full_scaffold_4_prodigal-single_33"
     CDS             16500..16709
                     /product="Uncharacterized protein (Fragment) n=1 Tax
                     =uncultured bacterium RepID=K1YFI8_9BACT"
                     /codon_start=1
                     /transl_table=11
                     /translation="MGRKEASRTLNLAEEIKILDDQGIIHGIRNVSDLDEAAGAYKNV
                     EEVMASQTDLVEIIEELIPLAVIKS*"
                     /db_xref="UniRef100_K1YFI8"
                     /db_xref="K1YFI8_9BACT"
                     /db_xref="dak:DaAHT2_1047"
     gene            16722..17054
                     /locus_tag="rifoxyc1_full_scaffold_4_prodigal-single_34"
     CDS             16722..17054
                     /product="hypothetical protein id=719185 bin=RAAC39
                     species=RAAC39 genus=RAAC39 taxon_order=RAAC39
                     taxon_class=Ignavibacteria phylum=Ignavibacteriae
                     tax=RAAC39 organism_group=Ignavibacteria"
                     /codon_start=1
                     /transl_table=11
                     /translation="MWIKVENPSDELVEEIWKKENDDIGMCPDCGVAVDEQHLENCDV
                     ARCLKCGDQRLSCNCEEGEGDIWTGIWPGIEIAYKHKLVCQWKNSDRTLEKPSFDLNE
                     VARMRITI*"
                     /db_xref="RAAC39_16_23"
                     /db_xref="86601966"
     gene            17121..17435
                     /locus_tag="rifoxyc1_full_scaffold_4_prodigal-single_35"
     CDS             17121..17435
                     /product="hypothetical protein"
                     /codon_start=1
                     /transl_table=11
                     /translation="MQAFQVEIQAKDEIAPIIERMVKNYKGLLPFQSDSGSGEKGEAW
                     IRCYTIDENEFQVFLHTEFLKLIPIVEVIKDGDVNLLVWPTKHTSTALKTIEAINAMP
                     AI*"
     gene            complement(17460..17777)
                     /locus_tag="rifoxyc1_full_scaffold_4_prodigal-single_36"
     CDS             complement(17460..17777)
                     /product="hypothetical protein n=1 Tax=Oscillatoria sp.
                     PCC 10802 RepID=UPI0003452997"
                     /codon_start=1
                     /transl_table=11
                     /translation="MTERTKKMTLREAQVKGRKYGYSAYKSTYVNTYNRSWNKNLTKL
                     PCQKCNYDKHIDLCHIKPIRSFSLDTTLGEINSPENNLVLCLNHHWEFDHGILDIKDI
                     SKR*"
                     /db_xref="UniRef100_UPI0003452997"
                     /db_xref="A0A0F8ZIF2_9ZZZZ"
                     /db_xref="UPI0003452997"
     gene            17902..18165
                     /locus_tag="rifoxyc1_full_scaffold_4_prodigal-single_37"
     CDS             17902..18165
                     /product="hypothetical protein"
                     /codon_start=1
                     /transl_table=11
                     /translation="MSYMNLKGVSMATKKKKKNGSFQLSADFQRLCEIANVPFKTTKE
                     AKDFFKGMVYTAIAEWMKSDEKRTTEDEIILIDTLAVLGYVIL*"
     gene            18340..18663
                     /locus_tag="rifoxyc1_full_scaffold_4_prodigal-single_38"
     CDS             18340..18663
                     /product="Predicted protein id=3765181 bin
                     =GWB1_Spirochaetes_59_5 species=unknown genus=unknown
                     taxon_order=unknown taxon_class=unknown phylum=unknown
                     tax=GWB1_Spirochaetes_59_5 organism_group=Spirochaetes"
                     /codon_start=1
                     /transl_table=11
                     /translation="MEKKTIKRSKKTFLITKKPVILASNSTKVNAIQCLHCHDIIYSC
                     VDHDYHPCSCGAVAIDGGFDYIRVTGDPSKILSLIIHIPVSKEELYNDWNTLDKPRRY
                     GCIKV*"
                     /db_xref="GWB1_scaffold_4705_28"
                     /db_xref="bfi:CIY_13240"
                     /db_xref="86109145"
     gene            18648..19298
                     /locus_tag="rifoxyc1_full_scaffold_4_prodigal-single_39"
     CDS             18648..19298
                     /product="Transglycosylase SLT domain-containing protein n
                     =1 Tax=Myxococcus fulvus (strain ATCC BAA-855 / HW-1)
                     RepID=F8CRR3_MYXFH"
                     /codon_start=1
                     /transl_table=11
                     /translation="MYKGLTLTILIILAIILCINFMTNLGLLQIRGQIIELQIPKYVV
                     SKEPERISTTLIKTYPYLKIWGPDVIFYWSGIIYDQCEKRRIDWRVVCAKIHCESGFN
                     PKAISEMEAKGIAQVLDSTASAICRRTAMTFIPDVTLMNDVAGMLIGINYLDQGIKKE
                     QSIEKGLKYYYAGPGWRKNIKQGPINDYAKTVLSEVNRIGKVYEELYPVEKSFFLR*"
                     /db_xref="UniRef100_F8CRR3"
                     /db_xref="mfu:LILAB_24580"
                     /db_xref="F8CRR3_MYXFH"
     gene            19255..19452
                     /locus_tag="rifoxyc1_full_scaffold_4_prodigal-single_40"
     CDS             19255..19452
                     /product="hypothetical protein"
                     /codon_start=1
                     /transl_table=11
                     /translation="MKSCIPSKKVFFFDEETKTHYEIEDITWVDDKLYIIGGKNHNGL
                     ELPRNYPINHNESDKCTENVF*"
     gene            19418..19708
                     /locus_tag="rifoxyc1_full_scaffold_4_prodigal-single_41"
     CDS             19418..19708
                     /product="hypothetical protein"
                     /codon_start=1
                     /transl_table=11
                     /translation="MNQTNVPKTCSKCGQTTLFNVECSACLAREAELVERNYLLKDIF
                     QKIKQLDYLEHTIGYQCSNEELKNLKYLLGKYIKPSKREIEAKEKLNQRSNK*"
     gene            19705..20004
                     /locus_tag="rifoxyc1_full_scaffold_4_prodigal-single_42"
     CDS             19705..20004
                     /product="hypothetical protein"
                     /codon_start=1
                     /transl_table=11
                     /translation="MTDKKLTVNSLLCYQKALKMRKGELENVRSSTTQCTRRIDVANN
                     ETIEELLYDIKKVDKKIIQLNKALFKIDDEIKRSNTSTTVELQIDFDDLMSEISE*"
     gene            20244..20441
                     /locus_tag="rifoxyc1_full_scaffold_4_prodigal-single_43"
     CDS             20244..20441
                     /product="hypothetical protein"
                     /codon_start=1
                     /transl_table=11
                     /translation="MPRYKVVEKKLGKITEVTAFSQKQALYKLALEKSKDKREAGKLY
                     AAMLKSHEAVIVNDPNQLEFF*"
     gene            20629..21636
                     /locus_tag="rifoxyc1_full_scaffold_4_prodigal-single_44"
     CDS             20629..21636
                     /product="hypothetical protein"
                     /codon_start=1
                     /transl_table=11
                     /translation="MKLSGINYHRHVSTESNPENLQVIKTVIDDLNKTDVIALFPSLS
                     IGEDRIYFLRDKTPTLLNSRIVLKTGYQSLLGRLGIPFRVVDNTPSWIEIPLVNGKIT
                     WMAQCSAQQNVTIRMINNEIRAVLSNSYTAIDDKEIINLMERLFLPQIREIQFTCSSS
                     DSNTRILTREQFEAECNGYTTSMFLYISNSEIGDASVRCGIGMTIQNTDRTLSFQFVR
                     DTRTLGRVIHRGEAIKRLEKEVTNLFAKTSDNWNLIQNALRTMSNVTVDQIPTLEQKM
                     IKTLESMPEFKVWKTQYDEIRKTTVVHNMFDLIYVMSSIPYKDESFNNVVEEIVFGRF
                     F*"
     gene            21620..22321
                     /locus_tag="rifoxyc1_full_scaffold_4_prodigal-single_45"
     CDS             21620..22321
                     /product="hypothetical protein"
                     /codon_start=1
                     /transl_table=11
                     /translation="LDAFSNLVLGKCIGTKSSIKPTAFVNLNDILEGGFPTGRLVEIY
                     GRSQIGKSSLAISLFPNDLIVYIDLARKLCADYITSNVMMSPTVNNQNVFELIHEIIK
                     ENIVIIIDDLTMLGNIRNDSERFKWLMRNFMILQRELVSTESLVIVLNQIRMSPTTGH
                     SYNPHEGCLDAAIKIKMHHAEYLRDKGDLVYLDIEKHFWGQEEARCTLLVSKNKVEVP
                     SFYRSVSLHEQGNIL*"
     gene            22318..22755
                     /locus_tag="rifoxyc1_full_scaffold_4_prodigal-single_46"
     CDS             22318..22755
                     /product="hypothetical protein"
                     /codon_start=1
                     /transl_table=11
                     /translation="MMINWNEVKETIEKLHKQLKNKFDTDIPEDMLDKVSKSADEIFN
                     PVEALDAEQVKIFNEMKSLRNDLDEALKLKEQLEKKLSRYNTLNNFFTSSIELKHDLV
                     NKVWRVNEKTGIIEVFNTVKAKEQMKELGLDEMLPPNILGNDD*"
     gene            22758..23003
                     /locus_tag="rifoxyc1_full_scaffold_4_prodigal-single_47"
     CDS             22758..23003
                     /product="hypothetical protein"
                     /codon_start=1
                     /transl_table=11
                     /translation="MQWKTKEGKIFEIDQMTNDHLKNARKNLKKRFPNAPPFPRQRLT
                     DCYDEMKRVLDIRKLQNRKIKKSLKVLDSNINLFEHI*"
     gene            23012..26584
                     /locus_tag="rifoxyc1_full_scaffold_4_prodigal-single_48"
     CDS             23012..26584
                     /product="ATP-dependent Clp protease n=1 Tax
                     =Hydrogenobacter thermophilus (strain DSM 6534 / IAM 12695
                     / TK-6) RepID=D3DJL9_HYDTT"
                     /codon_start=1
                     /transl_table=11
                     /translation="LVRTARTRIIFETAQFISNEFDEVLNITHLIQAIIFDGSSTAYN
                     LLVECGDELEFTTHPSIIRLKDKRIIRPESFSKEMKIVEERVRLRTQSTLFTPMTILN
                     YCMSEQDGITYLQDLGIATDRLFITLSKPPDRKNNESVQTPTLDKYSTDLTQEAKQGG
                     LDPVIGREVELRSLINALCRRIKRNALLVGDPGVGKTAIVEGLAQSITNEQVPEMLRG
                     KRVVALDLASLVAGTKFRGDFEERMQFIIKEVLSAKNIILFIDEIHTMIGTGDSSHGN
                     DAANILKPYLSKGKIQVIGATTTKEEREVFEKDGALERRFQRIKVSEPTEEEAIKILN
                     GICKKYEEHHGIHVNKNLIHDIVVLAVRYIHGGALPDKAIDILDQACGDKKISSIANN
                     PEIKILEEKIKALEEDISIHMNEDHIIDAAGVMDDRKNLEHELEVKRARLVSEVRGLE
                     LSIHDITNTVSRITKIPIAELSADNITKLKKLEEFLRYHLISQTDAITSVVKAIRRSQ
                     VGLRKSGQPIGSFLFLGPTGVGKTHLAKQLALGLFGSEKHIRRFDMSEYSDQFTVSRL
                     LGCFVPKTKILMADGTMKSISEVRIGDKVFSHTGKIQNVTHTHKYKYTGLLDSYRIAN
                     SNLRLNCTSKHEIPCIKPEFYNKRVKKSSYSIKNIKFRNSQDIDENDIIVYPKILSLD
                     TNLPVIDLKDYIVDLPRYQYDNKNIWAYQNVKFNRFIKINNTFLRFIGYYLSEGGCSK
                     NRKNIKITFGKHEEKYVQETKLLIHKIFGKHIHINIRHTNRNSICLVFSSRIINIMLS
                     KLFGRTCYEKKIPSYILGCNPVKLYNLIETLIIGDGSKTIEQKITYTTVSSDLASQFN
                     TILRQLGFSTQFNYLQNEKVYKIIITGDNAELLNTKLPSLKLKTKVTKVFNIQRKQYK
                     DHLFYYYHINQKKKVKYDGYVYDLTIANESTYIANFVGVHNSPPGYIGYEEGGELINA
                     LKDNPYCVLLFDEVEKAHPSVYDIFLQMMDDGRITDKLNRSVSLENTIIIMTSNIGSQ
                     DITKNNFGFIHKNFEEKKTNIHTTIHAELKNFFRPEFLNRIGNTVIFDPLKREDLSLI
                     FNLQFFEISRNIEKNFNIKVTVDSSAKEKILDLVAEEKNSNARPMRRLIRDKIEDLLT
                     DEIIDNNGKLKSDAIVKYEDKFLISYVGKKNVKYKKLDCKNVSV*"
                     /db_xref="UniRef100_D3DJL9"
                     /db_xref="hth:HTH_1572"
                     /db_xref="D3DJL9_HYDTT"
     gene            26541..26696
                     /locus_tag="rifoxyc1_full_scaffold_4_prodigal-single_49"
     CDS             26541..26696
                     /product="hypothetical protein"
                     /codon_start=1
                     /transl_table=11
                     /translation="MLNIKSWIVKTLVSDIKISDVILITASNAIKENDKQDNKITSKN
                     KQKEVSK*"
     gene            26693..27100
                     /locus_tag="rifoxyc1_full_scaffold_4_prodigal-single_50"
     CDS             26693..27100
                     /product="hypothetical protein"
                     /codon_start=1
                     /transl_table=11
                     /translation="MSQAITHLTDVYVSKGFDGKPQASFKANDKGEYGQVNFKVSHKK
                     YTKTGEKAQYDNYSIQWRNVKGDSKVIELLNQPGTRVSLYGEQTQEVYMEKSFIRVTC
                     EGRNAVNIVFGDRQTNEAAPAAASQASISNDDL*"
     gene            27210..27641
                     /locus_tag="rifoxyc1_full_scaffold_4_prodigal-single_51"
     CDS             27210..27641
                     /product="hypothetical protein"
                     /codon_start=1
                     /transl_table=11
                     /translation="MDLTNDDVVPDIGTRTMFQMRLKFEDNTILGPTDIFDQVQKLVK
                     DNLKEIRPKVGRLGDLFVGHGGNGSSLFFTFGWYFRKAVEKLEQQHGTCQVQFDSDTI
                     TKEQMQSYIVKYLKKQAEKIGEMAETVMREGLPEELLEDND*"
     gene            27763..28329
                     /locus_tag="rifoxyc1_full_scaffold_4_prodigal-single_52"
     CDS             27763..28329
                     /product="hypothetical protein"
                     /codon_start=1
                     /transl_table=11
                     /translation="MTNLPSLTELLIDYNGNESPIFLEALLALTTVTKTITTNIEGLW
                     QLRRLSGVNFHLSLHTIRDVRKAKELKENFPFIKSFSVMADEIDDLALQDLGDVPFYI
                     IVNKFGYHWKNEPAAVNYMNIITKSRHLKNIHLDNCLLTRINGQECPGATQINIYRDG
                     SIRHCPYIPEETKKADYSKGCYLIGSKR*"
     gene            28326..29111
                     /locus_tag="rifoxyc1_full_scaffold_4_prodigal-single_53"
     CDS             28326..29111
                     /product="Marine sediment metagenome DNA, contig:
                     S01H1_S06580 {ECO:0000313|EMBL:GAG02627.1}; Flags:
                     Fragment;;  TaxID=412755 species="unclassified sequences;
                     metagenomes; ecological metagenomes.;" source="marine
                     sediment metagenome.;""
                     /codon_start=1
                     /transl_table=11
                     /translation="MNEEQVSKLSLIRKNIQVNKDTFHMIIFGDLHIGHQSCDEREIG
                     KMVNWIAKEDPKEFGVILTGDLIENVIPSSKGLPFEMKYPSPTKQMEVATKMLLPISK
                     HIHMLCDGNHEDRSQKTAGISPSYIMAKDLNVPYVGYHGILELNLQNRGHKEQYTIYA
                     EHGCGSIPKTVAGRYSKMESIQKQVEADVYVKGHIHHKNVFVKDVWKKINGQMVKRKV
                     VFASNGSYLMDAEYAIRSGFEPTTPGIVTIELSTKDFNIHSRI*"
                     /db_xref="X0UTU4_9ZZZZ"
     gene            29226..31031
                     /locus_tag="rifoxyc1_full_scaffold_4_prodigal-single_54"
     CDS             29226..31031
                     /product="ATPases of the AAA+ class n=1 Tax=Chthonomonas
                     calidirosea T49 RepID=S0EXT6_9BACT"
                     /codon_start=1
                     /transl_table=11
                     /translation="MPGIKEIEEIWNSRQPIIWVNTFEERRVIEEIVHSPIIGITKEE
                     GDEIGKINPRRKLFMWSCTQGLVEIKGDQFQNFDTLKTADMQTLQPVVAMEQVASDRL
                     NYETHDGSVLIMRDLHKLMNIPMPARKMRDIIKHLSITMKTIFLVGPSNEIPDELQKD
                     IYYVDFDYPDAALIQNILEVIVNGIKKKAKVDKKDERHHIARARGKDMRYRTTYSQEE
                     ISDIVKSAQGLTRSEITIAFSKSINNTPDGVIEYLRVAEEKKNIIKRSQVLEIWTRTE
                     PMTDVGGNGEIKEWLIQRGNAVTGKASDFGVRPPKGCLITGVQGGGKSMLAKAVAGTY
                     RLPLVRLDFGRIFAGLVGSSEKNTRNMISQVEAMSPCCLWIDEIEKGLSGTGSSNFSD
                     GGTSSRVFGTFISWMQDKTKPVFVIATANDISQLPAELLRKGRFDAIWFVDLPTEEER
                     KEIYRIHLQRIKPVPRDPKKFDLDKLAKIRYERNGEYFDYSGAEIEEAINDALFAKYS
                     DAINEKVDEDKIVAGGKYDITTADIEEALSTTIPISCTAQEKITKIRKWGQKHARFAS
                     TKAKEFIDGSVTKKTKKDDKKAKFSADDLGITGQL*"
                     /db_xref="UniRef100_S0EXT6"
                     /db_xref="ccz:CCALI_02520"
                     /db_xref="S0EXT6_CHTCT"
                     /db_xref="S0EXT6_9BACT"
     gene            31028..31309
                     /locus_tag="rifoxyc1_full_scaffold_4_prodigal-single_55"
     CDS             31028..31309
                     /product="hypothetical protein"
                     /codon_start=1
                     /transl_table=11
                     /translation="MSLDEDVDKSFNLYLRATEKFKVVPMERKDYKELLLNALYALRD
                     CYSQRGADPYVIVKANDLYMKAKKLGDNLEISYMDKETFQLTTSFNPKD*"
     gene            31513..31764
                     /locus_tag="rifoxyc1_full_scaffold_4_prodigal-single_56"
     CDS             31513..31764
                     /product="hypothetical protein"
                     /codon_start=1
                     /transl_table=11
                     /translation="MQAVGFRKNEDGTFEAVGDFYEISEAKSKDDERLDSNSFKDVIG
                     KRYTYYKAINQLTQLNFSISQDVANFKENELQFTMSSSY*"
     gene            31781..31984
                     /locus_tag="rifoxyc1_full_scaffold_4_prodigal-single_57"
     CDS             31781..31984
                     /product="hypothetical protein"
                     /codon_start=1
                     /transl_table=11
                     /translation="MKSVKVSISKDRAGDYVAKYEVEGYSGLGCEEVAQVLSALGTQT
                     DRKTSDSAYQQEIPVPIPVRQQG*"
     gene            32086..32652
                     /locus_tag="rifoxyc1_full_scaffold_4_prodigal-single_58"
     CDS             32086..32652
                     /product="hypothetical protein"
                     /codon_start=1
                     /transl_table=11
                     /translation="MKLPYSVTEDIISKVRAIPKDRIIDMKNELQVAEPVLFKWAKDS
                     VKEEIREIRYSGVTMPSEESVKYVGSIILQAKIEGFLIGLMSQDREWSNRFLLDDHSS
                     DCPYTNPVNALLEGQLDKKHYEKLEKTMTEEERHDITHWKNGALQAHKEFIQKQSSLK
                     KAASFFNKDDDTPVKPNVSPSPNVDITP*"
     gene            32660..32971
                     /locus_tag="rifoxyc1_full_scaffold_4_prodigal-single_59"
     CDS             32660..32971
                     /product="hypothetical protein"
                     /codon_start=1
                     /transl_table=11
                     /translation="MHKLRFESDDGTITCILTVNNLIPKEKVESAFRSLMLHLETSIG
                     IYPNRLIFDSITKMRGEFYSNVLKFLVDENLSKGQKVPSHILKHLSSNRQSNWSFDED
                     D*"
     gene            32958..33386
                     /locus_tag="rifoxyc1_full_scaffold_4_prodigal-single_60"
     CDS             32958..33386
                     /product="hypothetical protein"
                     /codon_start=1
                     /transl_table=11
                     /translation="MKMINVLEFVYGGELTPNPNRIHIFDLDRDMYEHASFYKDNGDF
                     YQIMKFSDELTYYHFQKMETEISAKRLEGEWWMKITNFKKVYEHRKDVIYEKITDRLV
                     HGYKIASLVIAKGMPISFPSNHPDYKELVEGLKGGIILFK*"
     gene            33383..33667
                     /locus_tag="rifoxyc1_full_scaffold_4_prodigal-single_61"
     CDS             33383..33667
                     /product="hypothetical protein"
                     /codon_start=1
                     /transl_table=11
                     /translation="MNIGPDTFEKAIAVSCIQLARAYSVTDKIGIEDAKVKVGKYLNS
                     LKIYKGLEENEDHYDPTSHFRTIVSLAIQTADNNHEKAYLELLKIREILN*"
     gene            33667..33918
                     /locus_tag="rifoxyc1_full_scaffold_4_prodigal-single_62"
     CDS             33667..33918
                     /product="hypothetical protein"
                     /codon_start=1
                     /transl_table=11
                     /translation="MPIIPVSLTIRLLGIAFTLIIPSNKVFIFFYGVLFWAIMGPAVK
                     WLCREIIRNIGAILGGHYVKKDEYAGHERSPAYSHKYSS*"
     gene            33878..34456
                     /locus_tag="rifoxyc1_full_scaffold_4_prodigal-single_63"
     CDS             33878..34456
                     /product="hypothetical protein"
                     /codon_start=1
                     /transl_table=11
                     /translation="MKEVRRIVTNILADSIQNVPTIITSFYRQRVSFNSSVSYDCFKE
                     QAKKVVNESPIATEISQLQRQLAERRYEFLKSLININKSEMEEAREENDYDEDENDVK
                     ASDDFGVISDTISKVNSTLKARAEKQTKKVVEEYNDYLSKIESRTFDAYTKGMSADDF
                     LAIVREEVKVLQTKAKNLAEDLKKNGYNDKND*"
     gene            34431..35171
                     /locus_tag="rifoxyc1_full_scaffold_4_prodigal-single_64"
     CDS             34431..35171
                     /product="hypothetical protein"
                     /codon_start=1
                     /transl_table=11
                     /translation="MDTTIKTIEATPTPLAIVVDKRNQISKIAVNKIVRDIVSKSEII
                     LQEVTVPGLVDSIFTKTRKNRRNPYVSANINPLVRSSFRSYYTKQIMDNDNTLKQLRE
                     NVVAIKTLFENYLASYSLSYAATIHIEDLMDMLSETYVGSAIANVRLDHLSDIVSSTR
                     ETLTILACNLEPDIRRESVRLNSIDAHLSKNSRKMLLAQFAEQKLQEIIIIRDDFKKS
                     IQDEYQTYAKERITTTTSYENHGPTPIL*"
     gene            35140..35583
                     /locus_tag="rifoxyc1_full_scaffold_4_prodigal-single_65"
     CDS             35140..35583
                     /product="Uncharacterized protein n=1 Tax=Pseudomonas
                     phage tf RepID=I2FLR2_9CAUD"
                     /codon_start=1
                     /transl_table=11
                     /translation="MKTTDQHQSSKEKDPYKIDQHRPGAKLDHGKVKAGVLGDFGLAL
                     LAIAEIGTHGAIKYTRGGWQFVPEARERYTDAKWRHLLKSRYWENDKDSNLLHESHEA
                     WNTLAALEIKLRNKFNITEKQIKGEDNAIEKHKNTTRKKVRKGKK*"
                     /db_xref="UniRef100_I2FLR2"
                     /db_xref="A0A0A2HSF5_9DELT"
                     /db_xref="I2FLR2_9CAUD"
     gene            35525..35845
                     /locus_tag="rifoxyc1_full_scaffold_4_prodigal-single_66"
     CDS             35525..35845
                     /product="hypothetical protein"
                     /codon_start=1
                     /transl_table=11
                     /translation="MLSKNTRTLLVKKFVRERSEKNRASFLASDTTLLCSGMIYTKQR
                     EPKIQLLGERIISSVLRSHEVGNIRTRNFIDRVKHTNFPDVKKFILRLQPYKEMKRWV
                     EKVN*"
     gene            35954..37084
                     /locus_tag="rifoxyc1_full_scaffold_4_prodigal-single_67"
     CDS             35954..37084
                     /product="Protein RecA n=1 Tax=Vibrio sp. AND4 RepID
                     =A8T9B8_9VIBR"
                     /codon_start=1
                     /transl_table=11
                     /translation="MSKKVKEQEVEEPKPQTTAEKSRKLKAVLAQFAEKNKGATVSFG
                     DPNFGKIETVSSGIKALDRLTDNFPRGQYIQIVGGPGVGKTTMACRLIGKLQLEGLTC
                     AFANNERRFSMEWAVRNGVDAKKLIGGNFKDLEQCLDFCIKMATEKLCDCLVIDTITA
                     LASRSEMVSKKGDRSVDDNTMAQIPRKLSQFFRMATAAVADSGMMVIMINQVRLDLSN
                     TMYVRETNSGGNALEHMTSLKLLLHNAARKEWPGEDEKHPVGRLINVRLTKASHSIKS
                     RSGDNTVLHFFDGVGFDNDYDTVYHARKQGLITKEGTKWIYKTLVGETVGIVAGVRTV
                     DVKMKEELTSKGLINEVESRIKAKVEQLPEDEPEEENVEETT*"
                     /db_xref="UniRef100_A8T9B8"
                     /db_xref="A8T9B8_9VIBR"
                     /db_xref="sun:SUN_0082"
     gene            37065..37265
                     /locus_tag="rifoxyc1_full_scaffold_4_prodigal-single_68"
     CDS             37065..37265
                     /product="hypothetical protein"
                     /codon_start=1
                     /transl_table=11
                     /translation="MLKKQPKIKPCPFCKERATLIKDGMWYKINCDNIRCYINPFTHW
                     GRIKASVIERWNIRGSKMRKHA*"
     gene            37258..37638
                     /locus_tag="rifoxyc1_full_scaffold_4_prodigal-single_69"
     CDS             37258..37638
                     /product="hypothetical protein"
                     /codon_start=1
                     /transl_table=11
                     /translation="MPKLLDWELLQEDVRVVLEDVDGRAKISNGSGAVKGNGDITSIT
                     FMVECKYRSTTSFSINNATYHKIRREAELLGKIPLLATRIKTKETLVTMSLADFQQIM
                     RNSNSNGRDLSPTSDLLHQGVSSL*"
     gene            37580..38191
                     /locus_tag="rifoxyc1_full_scaffold_4_prodigal-single_70"
     CDS             37580..38191
                     /product="Phage SPO1 DNA polymerase-related protein n=1
                     Tax=Rubrobacter xylanophilus (strain DSM 9941 / NBRC
                     16129) RepID=Q1AYQ1_RUBXD"
                     /codon_start=1
                     /transl_table=11
                     /translation="MGETYHRPVTCSTKECPHFKTCCQLPSSIYYNEARTVEIDFMAV
                     GQGAGWQEERDHKPWIGKAGQLLRNILRDIRQENKKEYSICLTNIIRCRPTELIDNRV
                     TDRPPTKEELTHCFKYLLSDIEELKPKIILLMGGSAASAFNFNSSISRIRGKLNIYTI
                     NKINYSIMATYHPAGVLRIPSLGMEMRKDILSAFAIVNKKVNI*"
                     /db_xref="UniRef100_Q1AYQ1"
                     /db_xref="rxy:Rxyl_0503"
                     /db_xref="88251054"
                     /db_xref="Q1AYQ1_RUBXD"
     gene            38358..38903
                     /locus_tag="rifoxyc1_full_scaffold_4_prodigal-single_71"
     CDS             38358..38903
                     /product="hypothetical protein"
                     /codon_start=1
                     /transl_table=11
                     /translation="MINKGTSCCSCANTINQRTRTKPIINPKHGDIASYWQIGKKKTK
                     YEHTYTYIVCDKCGNSEWLTFTKWRVRTHLCTKCFKNLSKEKITKEKSKRWKGGRYKG
                     KDGYIYLSIYKDDPIYHLIPKTSIRNKTGVKNIAEHRYVMTKHLIGDCIVVYRDRKNK
                     RVQKYVGEWDVIHINKKSITL*"
     gene            38948..39208
                     /locus_tag="rifoxyc1_full_scaffold_4_prodigal-single_72"
     CDS             38948..39208
                     /product="hypothetical protein"
                     /codon_start=1
                     /transl_table=11
                     /translation="MADKIYFWGYLHQNNTIQVKRWFGDHKDYTDDCKNNPFVIAVVP
                     PFESNDNEEALEIIREELRKQLNGTNTYSVKNDPDEIQIAFL*"
     gene            39223..39444
                     /locus_tag="rifoxyc1_full_scaffold_4_prodigal-single_73"
     CDS             39223..39444
                     /product="Uncharacterized protein n=1 Tax=Escherichia coli
                     DEC10F RepID=H5FWQ3_ECOLX"
                     /codon_start=1
                     /transl_table=11
                     /translation="MTNEELTIIDFLADAYNKFVKLPIQHPMDQDEFCRGIHILQRHI
                     MARETRRNHPEFFINNTDERERRADGQLN*"
                     /db_xref="UniRef100_H5FWQ3"
                     /db_xref="A0A0A4GIX0_9PSED"
                     /db_xref="psem:TO66_18140"
                     /db_xref="H5FWQ3_ECOLX"
     gene            39428..39517
                     /locus_tag="rifoxyc1_full_scaffold_4_prodigal-single_74"
     CDS             39428..39517
                     /product="hypothetical protein"
                     /codon_start=1
                     /transl_table=11
                     /translation="MASSTSGLTDDQLKAIKSKSKLLFVNAGP*"
     gene            39539..41122
                     /locus_tag="rifoxyc1_full_scaffold_4_prodigal-single_75"
                     /gene="pcrA"
     CDS             39539..41122
                     /gene="pcrA"
                     /product="bbe:BBR47_06850 pcrA; ATP-dependent DNA helicase
                     (EC:3.6.1.-); K03657 DNA helicase II / ATP-dependent DNA
                     helicase PcrA [EC:3.6.1.-] id=18432 bin=ACD20
                     species=ACD20 genus=ACD20 taxon_order=ACD20
                     taxon_class=ACD20 phylum=Melainabacteria tax=ACD20
                     organism_group=Novel_Cyano/Firm
                     organism_desc=Novel_Cyano/Firm"
                     /codon_start=1
                     /transl_table=11
                     /translation="VIVERIKHLVDSGIDPSKILAITFTNKAAKVMQERLVTMNVKGI
                     TASTMHSLAVRLMMKAGEEFSIYDEDDCFSIIKRIAKHKKITDKNELYDISNEIALLK
                     DNQITLTSCASKYRDIFLEYEHELYQNNARDFADLINNLVTRSRNNLSWCHILVDEAQ
                     DLSFAQLQVVKNLYLKQNDKDTLCIVFDLDQSCYEWRHAKPTLLKEFIEKSSGDVIPL
                     AINFRSTRSVVHYSKKLITHNKNRIDKPLTAYTDEFGIIPRVQSFYDSVEEAEYVANL
                     CSKSTDVCVLYRSNWMSAQLELALKNVHVNYTVSDSIQFLDRKEIKDVLSYIRVAVNS
                     KDMVSLRRSISSPKRGIGKKALEGVEKFEDIIDNEKMQEYVSLIYNLREGKEDAGTAI
                     HRLLSKTRYFGIEEADRVRNLEQLTTMLKSRTLEEAMFDLTGGVPTEGDNSRINLMTL
                     HSCKGSEYKKVIIIGCEEGITPHINSENLEEERRLFYVGMTRTEKELIFTYTRKRLMF
                     GCFNYMQPSRFFQEIGLKI*"
                     /db_xref="ACD20_25_31"
                     /db_xref="str:Sterm_2355"
                     /db_xref="89368460"
                     /db_xref="K03657"
                     /db_xref="3.6.1.-"
     gene            41061..41390
                     /locus_tag="rifoxyc1_full_scaffold_4_prodigal-single_76"
     CDS             41061..41390
                     /product="hypothetical protein"
                     /codon_start=1
                     /transl_table=11
                     /translation="LDVLTICNPVDSSKKLVSRSRDQLRKEFTELLIESIRTISDLDI
                     RDKHGHVIEFGYSIIETILMIERQRKNIDEQIQIIGMDKWLKLKKIWNRMRKIEEEDK
                     ILSSNIK*"
     gene            41454..41930
                     /locus_tag="rifoxyc1_full_scaffold_4_prodigal-single_77"
     CDS             41454..41930
                     /product="hypothetical protein"
                     /codon_start=1
                     /transl_table=11
                     /translation="MEDINSKSFLDNIDKLLVSDTPPDISLDLIRSKQSEIISKGNNL
                     VKKIALRRRELSELETLKDLSERFYYAVLDESNKEKVGREKLSDKQLTRRVEYQVNLD
                     DGRKTKGIYDKIRDVTNKIDTLMLIWRRNDDTADRIENMLNATINIEKRLDKHKEN*"
     gene            41930..42226
                     /locus_tag="rifoxyc1_full_scaffold_4_prodigal-single_78"
     CDS             41930..42226
                     /product="hypothetical protein"
                     /codon_start=1
                     /transl_table=11
                     /translation="MADGVIENLVNDLLSRVQKLEAKPEHDHKEIQDYLGTLDRVAFS
                     MTIAFDIISKVIVDKNLITKEELNKSLTDERDRVTKELQARMTGAPTPEEKPGT*"
     gene            42258..42398
                     /locus_tag="rifoxyc1_full_scaffold_4_prodigal-single_79"
     CDS             42258..42398
                     /product="hypothetical protein"
                     /codon_start=1
                     /transl_table=11
                     /translation="MASKDDGWPFKTIHQNRTDESNNSKFACFMDGEDFTVETVTESV
                     YA*"
     gene            42828..43118
                     /locus_tag="rifoxyc1_full_scaffold_4_prodigal-single_80"
     CDS             42828..43118
                     /product="hypothetical protein"
                     /codon_start=1
                     /transl_table=11
                     /translation="VPGWQHPNGGRFYSSSAHLCYDCVVECYKNLAKQMLEQIKLLKF
                     DQIKNVDEIKELAEIRHERKIYLAKVKVIKDKIKKVKTIEKNNGLDVAGYIL*"
     gene            43115..43372
                     /locus_tag="rifoxyc1_full_scaffold_4_prodigal-single_81"
     CDS             43115..43372
                     /product="hypothetical protein"
                     /codon_start=1
                     /transl_table=11
                     /translation="MIGTLSRIMSANSNLRTNEVLGKFSEVPRVDARFEMIAESLTGV
                     GVRCVSTSPVVSVTPVLAKDIVIGYQFNTQNTIYYLELMAD*"
     gene            43363..43439
                     /locus_tag="rifoxyc1_full_scaffold_4_prodigal-single_trna_
                     8"
     tRNA            43363..43439
                     /product="Val"
     gene            43445..43520
                     /locus_tag="rifoxyc1_full_scaffold_4_prodigal-single_trna_
                     9"
     tRNA            43445..43520
                     /product="Asn"
     gene            43560..43754
                     /locus_tag="rifoxyc1_full_scaffold_4_prodigal-single_82"
     CDS             43560..43754
                     /product="hypothetical protein"
                     /codon_start=1
                     /transl_table=11
                     /translation="MKPCSKCRSILLKIRESKLNEYYVVCCGCGKVGWMADTEEEAVE
                     RWNEQFKSQRKHGTDSSFQM*"
     gene            43726..44118
                     /locus_tag="rifoxyc1_full_scaffold_4_prodigal-single_83"
     CDS             43726..44118
                     /product="hypothetical protein"
                     /codon_start=1
                     /transl_table=11
                     /translation="MGQIVAFKCDHCNKIFEEQDKFESHMVREVALANFYKKYPNEYH
                     KPGCSFTNGEYCMDRTSQYIKEYKKDMLKLVRKFHKIEYEPLTYGWFRTLNDGNSMFY
                     GIACKILDFCPTCHREWGSTILRQSLST*"
     gene            44133..44312
                     /locus_tag="rifoxyc1_full_scaffold_4_prodigal-single_84"
     CDS             44133..44312
                     /product="hypothetical protein"
                     /codon_start=1
                     /transl_table=11
                     /translation="MSKTIKVFIEKEDEILELEGDEAEKWAQHCESVCFLAANHSMNP
                     FDSDPVKWKTTKKPV*"
     gene            44303..44378
                     /locus_tag="rifoxyc1_full_scaffold_4_prodigal-single_trna_
                     10"
     tRNA            44303..44378
                     /product="Met"
     gene            44395..44471
                     /locus_tag="rifoxyc1_full_scaffold_4_prodigal-single_trna_
                     11"
     tRNA            44395..44471
                     /product="Met"
     gene            44830..46362
                     /locus_tag="rifoxyc1_full_scaffold_4_prodigal-single_85"
     CDS             44830..46362
                     /product="MCM family protein n=1 Tax=Methanohalobium
                     evestigatum (strain DSM 3721 / OCM 161 / Z-7303)
                     RepID=D7E8A3_METEZ"
                     /codon_start=1
                     /transl_table=11
                     /translation="MTKEKEDYLFTTFPNLFPNGKNVSNQVSLMCYGFPDDGWFALIK
                     KICERITATSTKVTVVQVKEKFGCYDKKTEILTNNGWKFFKDLKSTDMVASLSNQDEL
                     KFVIPSDMIQYKYKGLMYFLNTKQVNLCVTPNHNLYCAKGSYYNGKIKGNVIKRDYPF
                     ELCVPEKYFKKNKRFKKTSTWSGKSIECYRIEGHTRTDNYTDSINRKVKRTYEYNHQI
                     YNIIPFLQLLGWYIAEGHYHKNNISLCLNYKNTKEILRVESILDKLELKHKLCKGGII
                     RIYNTILGTWLKENCGHLAPNKKVPEFIKHLTSELINYFLTELYLGDGHKAKTANMLY
                     STSKTLINNVQELIIKCGNSSTIYKEIPPSTHKGKDIIINGKHTSYAINWMTKTNFHN
                     TMNKKKYQENSSQSYREEWIDYDDMVYCVSVPENILLVRREGKHYFCGNSLRYYVDFA
                     AGTSKEDIDIVYNIINEGEAKSEVTCEQCGKPGILRAGGWIRTLCDEHSEGRQVYKLL
                     DI*"
                     /db_xref="UniRef100_D7E8A3"
                     /db_xref="A0A0F9NEZ5_9ZZZZ"
                     /db_xref="mev:Metev_0533"
                     /db_xref="D7E8A3_METEZ"
     gene            46368..46440
                     /locus_tag="rifoxyc1_full_scaffold_4_prodigal-single_trna_
                     12"
     tRNA            46368..46440
                     /product="Cys"
     gene            46474..46555
                     /locus_tag="rifoxyc1_full_scaffold_4_prodigal-single_trna_
                     13"
     tRNA            46474..46555
                     /product="Thr"
     gene            46730..46966
                     /locus_tag="rifoxyc1_full_scaffold_4_prodigal-single_86"
     CDS             46730..46966
                     /product="hypothetical protein"
                     /codon_start=1
                     /transl_table=11
                     /translation="MIYPNGSRFIRVNTNDKGEAIVLDQLLDGTDHTPIGINGAQVDP
                     TTLQITHITFTAGIAFVIVSPRGAIAAEIPTENN*"
     gene            46966..47124
                     /locus_tag="rifoxyc1_full_scaffold_4_prodigal-single_87"
     CDS             46966..47124
                     /product="hypothetical protein"
                     /codon_start=1
                     /transl_table=11
                     /translation="MPLIDYICGKCGKQYDILIGITSEKESIKCPSCGAIDNQNYTPA
                     PTGKPIIH*"
     gene            47209..47577
                     /locus_tag="rifoxyc1_full_scaffold_4_prodigal-single_88"
     CDS             47209..47577
                     /product="hypothetical protein"
                     /codon_start=1
                     /transl_table=11
                     /translation="MRKMPKNSKEKVPSPPKTKRRVNPRRRKNKRHDEKESKIELQDV
                     RPGKPSTKVLTTQVFNVHLLRDGDKFTFTSPGKGKRTYICTIKGNEVLFERSDKHSYT
                     RRLDELPSIVQSCRLDCTLI*"
     gene            47577..47966
                     /locus_tag="rifoxyc1_full_scaffold_4_prodigal-single_89"
     CDS             47577..47966
                     /product="hypothetical protein"
                     /codon_start=1
                     /transl_table=11
                     /translation="MTKNDMYSLDRIPDKHGGYDLSDLDQTELDVLNSIEAEAAFYWY
                     GTGSYCGDGELIYLRKGRWHICGLGHCSCYGPDKRIELNEGFDSFTELESHCSAEYKE
                     FVHPLTELIKEKGYGPKVPFDPLLVIL*"
     gene            47963..51346
                     /locus_tag="rifoxyc1_full_scaffold_4_prodigal-single_90"
     CDS             47963..51346
                     /product="MCM family protein n=1 Tax=Methanosphaerula
                     palustris (strain ATCC BAA-1556 / DSM 19958 / E1-9c)
                     RepID=B8GDQ1_METPE"
                     /codon_start=1
                     /transl_table=11
                     /translation="MRVPLLFNAYGENLIVTVNKEIIRRPLPFKPYLIAEKPNHHLKS
                     TDIKAIRLPDNVETTMFKMEAETVQINDEKAKQLQMEGKLFCKLPYTEQLFVDLPDYP
                     LQFPNTQPLDVLYLDIEVLTKGNGIFPRPQTSPVIAIGCKHNDNPVQIFDNYTRGNDS
                     QLLLDFLSYYGQINPDVIVTYNGHNFDLPYIVQRMLKYGIDLDQLGRYGKFRYKEGQD
                     SIEFNGRVHLDCIIPARKDQSMCYDDQTEILCETGWKLFKDINESEKVATLNEHTDTL
                     EYQLPIEHTSYNYDNKMYKINNKSVDLLVTKTHDLFIKFPKDKRYNNEEIWEFKKPDE
                     LINKKYKVKRSVGNWIGIDKKSFQLPEIHRKKMEFNFKKNNEFKLEIWLEFLGYYISE
                     GSCYINKEFGLYNINIAQSNKTPDNVKKIRACIHNLGFKSNYYFNKINKNGNINFKSK
                     QLVSYLIQFGKAHDKFIPRDLLNLNKNLLDILFKALMLGDGTKDKIKNNYPITTLYST
                     VSKQLANDVQEIIIKLGFASSIHLDSNTLNNKTFFIYRVMIIKKQTTPTINSRIPTDS
                     WIDYKGKVYCCTVPNQIILVRRNGYPVWCGNSGIKSKGLKSVSAWYGFQALSLGDDVE
                     NTQALIGTPQLREYLTSDVNATKVVSDVYLPNAIALAELMQVPLGSIVGCFPSFIPKI
                     ICARHCKRLNLIPLDSNKERYGNNREDEDGNSTGEIEPGRIYTLGSRFEGAIVEAHKF
                     GYIKNLYKVDFSSYYPSAIRTWNLGPDTTRITGLKELTGKYSFYRKSKFMILDIPDQN
                     FNKNIEITIDMSKIGFLKEEIEKLSNERTRLKQLLKEAKTKAETDAYDSRQIAIKVVM
                     NSIFGMLGSTFTSYGDMATAIAITGMCRWTTRFTLSLLGESVVGTDTDGMIVDKDVDI
                     DNINKQIAEHIKDNQGVTSYMALDKDEIIDGYFYRMKNYAIRKIKKGKTVIEKHGVAF
                     KSSKQAGVCDTILDTVCQMTLDQSVTDHLLTATKLKNLKQYPLSAFKFRVTFSKDLKG
                     YKNGMSLQRVVGLQVEERLKTKVEDGLQVDYFVTKKAPPCKALQEALKENKGKKDHYY
                     TISQYVDSADQLDERYYLEQIDKLFAIFDWKINPQLELF*"
                     /db_xref="UniRef100_B8GDQ1"
                     /db_xref="mpl:Mpal_2104"
                     /db_xref="A0A0G0WUR8_9BACT"
                     /db_xref="B8GDQ1_METPE"
     gene            51346..51774
                     /locus_tag="rifoxyc1_full_scaffold_4_prodigal-single_91"
     CDS             51346..51774
                     /product="hypothetical protein"
                     /codon_start=1
                     /transl_table=11
                     /translation="MLEFNTIKNYLYCIKDNKIGFLCGYVFIPWYHQKYNINFQEESN
                     SLDVHGGITYENKDLERCTILLPEGKWIGFDCAHLGDLQDPEYFKLPGNRNINLSMGR
                     LDTFKDRNYVLNEIISMIEQLGLLDDISEHPKDFILELPL*"
     gene            51771..52484
                     /locus_tag="rifoxyc1_full_scaffold_4_prodigal-single_92"
     CDS             51771..52484
                     /product="Metallophosphoesterase n=1 Tax=Clostridium
                     stercorarium subsp. stercorarium (strain ATCC 35414 / DSM
                     8532 / NCIMB 11754) RepID=L7VRD2_CLOSH"
                     /codon_start=1
                     /transl_table=11
                     /translation="MKLWGTSDLHLAIANPEKNMSKFGSVWENHIERIQDGWKNISSD
                     DIVIIAGDISWSSNIYKGKPDFDFIESLPGKKIITLGNHDFYYQTATKTNDFLFDNYK
                     TIVSLTSNDYFNLHDSIAIMSVKGYMNETHPEFKEEYRKGYNKECIKLENTLKIIPQI
                     FTTRILVSHYPPIHKSYTGGDNKILKIMKTYNVSKCIYGHLHGKENQEAYVGLHEGIE
                     FIFVASDSFNFKPLEIYTV*"
                     /db_xref="UniRef100_L7VRD2"
                     /db_xref="css:Cst_c23770"
                     /db_xref="L7VRD2_CLOSH"
     gene            52481..55327
                     /locus_tag="rifoxyc1_full_scaffold_4_prodigal-single_93"
     CDS             52481..55327
                     /product="ribonucleoside-triphosphate reductase (EC:1.17.4
                     .2)"
                     /codon_start=1
                     /transl_table=11
                     /translation="MKIHYPNIASEFVALRSYCRWLPELNRRENWEEVTERVIRFLRE
                     EARHADRIPGKVWTSIQEGMLNFSVMPSMRLVATAGPAAKKDNIALYNCSYTPIDSIT
                     SFSELAYILMCGTGVGFSVEKENIHKLPIIKHPVLQRRDDYFVEDTREGWANAIKFAF
                     ETWFNGEDVHIDYSRLRPYGTPLKTMGGRSSGPQPLIDLMLFAKEMINKAGGRKLSSL
                     ECHDICCKIAEIVVVGGTRRSSCISFSDINDDEMRHSKDHPFPKHRSMANNSVAYLEK
                     PDTITFLREWSALAESGSGERGIFNLEAVKKQLEQTDRTYLKSMRCNPCQPGWSKVLT
                     PNGLITIDELKVGHKIWSSEGWTIVTNKQSSGIKKVLEYNTSAGIFNGTSEHRIISNG
                     EKIEVSKAKSIDTITGPYSKLEYNIQDVMDGLVIGDGSVHKASNNLVFLLIGKNDNDY
                     FKSEIKDLILKHRPGLKEEAYEILTTITASELPKTYDRYIPNRFLINPIRSVGFLRGL
                     YSANGSVCGNRITLKSSSINIIKDTQLLLNSLGLKSYYTINKPTKVKFDNGTYECKES
                     YDLNITTDRNKFVELIGFIQQYKIKKIKFNTKKTGRKTKSNFKINTITTISTEEVFNL
                     TVDNNSHTYWTEGCNVSNCGEVILKPYQTCNLSEAVIRSDDDISDLVEKVKTATWLGV
                     IQSSFTYFPYVRSIWKKTCDEERIIGVSLTGQLDNSEILSDQVLKQLKKVVIKTAKHA
                     SDILKITCPKAYTTSKPSGTVSQVVDASSGCHPRYSKFYIRRYRISKIDPLFKLMKEQ
                     GVSFKPEVEQDIETGTTMVLEFPIKAPDKAITIDKWDCMKQMEWYLKLQKNWSTHNVS
                     NTVYVKNNEWIKVGAWVYEHFDEIIGMSFLPYDDHKYELAPYEPITEEQYEKLLKTFP
                     KIDFTKLGNYEKETGDRTEVAKTLACSGDKCELK*"
                     /db_xref="nhl:Nhal_1612"
                     /db_xref="UniRef100_V7PX55"
                     /db_xref="88318075"
                     /db_xref="V7PX55_9BACT"
                     /db_xref="1.17.4.2"
     gene            55314..55808
                     /locus_tag="rifoxyc1_full_scaffold_4_prodigal-single_94"
     CDS             55314..55808
                     /product="CMP/dCMP deaminase zinc-binding id=5013721 bin
                     =GWA2_Ignavibacteria_55_11 species=unknown
                     genus=Anaeromyxobacter taxon_order=Myxococcales
                     taxon_class=Deltaproteobacteria phylum=Proteobacteria
                     tax=GWA2_Ignavibacteria_55_11
                     organism_group=Ignavibacteria organism_desc=Closely
                     related to GWC2 genome"
                     /codon_start=1
                     /transl_table=11
                     /translation="VNSNKKKKSKRKDWDTYFLNLSEVVSSRSTCDRLHVGAVIVNDH
                     RILTTGYNGSLRGASHCDDVGHLMVKRNCKRTTHAEINAIAQAAAYGIPIKDCHIYIT
                     HAPCLECFRMIVASGITRIFFSNLYTLTEESLKTYREVVGYRDGLQCCNWELSINSKV
                     WYKT*"
                     /db_xref="gwa2_scaffold_9159_4"
                     /db_xref="cap:CLDAP_02830"
                     /db_xref="88631499"
     gene            55808..56365
                     /locus_tag="rifoxyc1_full_scaffold_4_prodigal-single_95"
     CDS             55808..56365
                     /product="Metallophosphoesterase id=4177048 bin
                     =GWF2_Lentisphaerae_38_69 species=Bradyrhizobium sp. STM
                     3809 genus=Bradyrhizobium taxon_order=Rhizobiales
                     taxon_class=Alphaproteobacteria phylum=Proteobacteria
                     tax=GWF2_Lentisphaerae_38_69 organism_group=Lentisphaerae
                     organism_desc=a349"
                     /codon_start=1
                     /transl_table=11
                     /translation="MYFFTSDEHYSHSNIIKYCNRPFNSIDEMNRAMTARHNEVVTDD
                     DIVVHCGDFTMNREQHAKIIIRKLNGRHIFITGSHDKWIKNFNLDTAIGEKVLLVGSM
                     WERKFDNVYLVACHYAMRKWPRSHYESIQVYGHSHGNLPPEGRQLDVGVDVHNFYPIS
                     LDQVIQTINLNQGNTNGKASPSSRV*"
                     /db_xref="gwf2_scaffold_4245_6"
                     /db_xref="chz:CHSO_0938"
                     /db_xref="86597977"
     gene            56334..57320
                     /locus_tag="rifoxyc1_full_scaffold_4_prodigal-single_96"
     CDS             56334..57320
                     /product="Putative radical SAM protein n=1 Tax=Cronobacter
                     phage vB_CsaM_GAP161 RepID=K4F9X4_9CAUD"
                     /codon_start=1
                     /transl_table=11
                     /translation="MVKRLRLPEYNYDFDTETGFFVRWGKTRQDDPQVSPIGPEIGDI
                     EITTICYSGCKHCYKSNNPNGKNMSFETFKIILDKLPKNLTQVAFGVDSQATANPDLF
                     KMMEYCRQNNVVPNITVADITEDTAEKLASLCGAVAVSHYDTDTCKRSIQLLHEAGLK
                     QINIHQMVSDETLSKCYDIMNEAKNIPGLNAIVMLSLKQKGRGVGFTPLPYYLFKDMI
                     DYAMSHKVSIGFDSCTAHKFLKYVDETGNEKLKKLSVFVEPCESSLFSIYIDVNAKAF
                     PCSFAPGTPGWETGLDMITCKAYMEDVWNNERMQVWREGLLKNNRKCPLYNI*"
                     /db_xref="UniRef100_K4F9X4"
                     /db_xref="A0A0F9RYU2_9ZZZZ"
                     /db_xref="mew:MSWAN_0137"
                     /db_xref="K4F9X4_9CAUD"
     gene            57320..57679
                     /locus_tag="rifoxyc1_full_scaffold_4_prodigal-single_97"
     CDS             57320..57679
                     /product="Uncharacterized protein {ECO:0000313|EMBL
                     :KKL96844.1}; Flags: Fragment;;  TaxID=412755
                     species="unclassified sequences; metagenomes; ecological
                     metagenomes.;" source="marine sediment metagenome.;""
                     /codon_start=1
                     /transl_table=11
                     /translation="MSISREQINFRRTGTPLPLHDGDASREKSDLMTYVCTFGCGQKW
                     GNHYIVIQAYDQETARSMMQEKFGQEWSMMYQADAQHSAEEVAGVKKYNLKMLTSEMI
                     KEDAEKNHNFNPIEGVY*"
                     /db_xref="A0A0F9GDF1_9ZZZZ"
     gene            57679..57936
                     /locus_tag="rifoxyc1_full_scaffold_4_prodigal-single_98"
     CDS             57679..57936
                     /product="Putative uncharacterized protein n=1 Tax
                     =Planctomyces brasiliensis (strain ATCC 49424 / DSM 5305 /
                     JCM 21570 / NBRC 103401 / IFAM 1448) RepID=F0ST79_PLABD"
                     /codon_start=1
                     /transl_table=11
                     /translation="MPYIEQRIKTTIDPKLKRIINSTLTEGELNYAITKLCISYIEHH
                     ALNYTSLNAIVGALECAKLEFYRRLVGPYEDEKIKFNGDVY*"
                     /db_xref="UniRef100_F0ST79"
                     /db_xref="A0A0F9LQK5_9ZZZZ"
                     /db_xref="pbs:Plabr_1679"
                     /db_xref="F0ST79_PLABD"
     gene            57936..58148
                     /locus_tag="rifoxyc1_full_scaffold_4_prodigal-single_99"
     CDS             57936..58148
                     /product="hypothetical protein"
                     /codon_start=1
                     /transl_table=11
                     /translation="MKQVITKKKQEEFLPCPFCGVYPYIESVGQGYYELIVKHFRDCY
                     LHCMNYETLSMSKKSRLIEKWNTRTK*"
     gene            58145..58516
                     /locus_tag="rifoxyc1_full_scaffold_4_prodigal-single_100"
     CDS             58145..58516
                     /product="Uncharacterized protein {ECO:0000313|EMBL
                     :KKN19137.1};  TaxID=412755 species="unclassified
                     sequences; metagenomes; ecological metagenomes.;"
                     source="marine sediment metagenome.;""
                     /codon_start=1
                     /transl_table=11
                     /translation="MKRKRVYIAGAINAPSAGKYLNNIRKGIQLSSKVFLLGYAPFSP
                     FVDFLFNLVMDDVDVTHIKTEDFYEYSIAWLEKADAVLVVPGWESSLGTRKELDRATK
                     LKIPIFFRTEDLILSMPSETI*"
                     /db_xref="A0A0F9P404_9ZZZZ"
                     /db_xref="GWB1_scaffold_13589_7"
     gene            58513..58758
                     /locus_tag="rifoxyc1_full_scaffold_4_prodigal-single_101"
     CDS             58513..58758
                     /product="hypothetical protein"
                     /codon_start=1
                     /transl_table=11
                     /translation="MKDKLDRKYLKKYMRKLMRCMNYTAKKMDKKNANPIYYEIYQLL
                     SSHAWTDLAESCEHKFKVSKKHPMGRCTICGTIRSIK*"
     gene            58755..59006
                     /locus_tag="rifoxyc1_full_scaffold_4_prodigal-single_102"
     CDS             58755..59006
                     /product="hypothetical protein"
                     /codon_start=1
                     /transl_table=11
                     /translation="MKIRNGFVSNSSSSSFVINKSELTREQIYLIHDACLEPGFDADP
                     WLITETETTVEGFTSLDNFSMADYFDKIGIPEDKIEWND*"
     gene            59006..59386
                     /locus_tag="rifoxyc1_full_scaffold_4_prodigal-single_103"
     CDS             59006..59386
                     /product="hypothetical protein"
                     /codon_start=1
                     /transl_table=11
                     /translation="MKIRNGFVSNSSSSSFVVLLPKKIPEFTLETLPSKIKDCIEADE
                     ITEDIVTKINECIATIASQEHTYSEELGLSGEDFDISEALSQIMEQYALTSIDGGPDE
                     GGYINLNRKKLKSLWIKMNKELFE*"
     gene            59543..60040
                     /locus_tag="rifoxyc1_full_scaffold_4_prodigal-single_104"
     CDS             59543..60040
                     /product="hypothetical protein"
                     /codon_start=1
                     /transl_table=11
                     /translation="MKIRQGFVSNSSSASYIVTLNKPFDSVDSLLLDIYDTCWVAVHE
                     NEDAYFARMEEFRRIEKIKTTIIKSVFDNIPERPPRVRMVMQDRSGFGGSLNENRRRL
                     EAMLYIMNHEGIAIATDNVGKYTLTYFTSMHNSFNDMSNLLQNIYFEYLTNQGGADFT
                     WESYN*"
     gene            60042..60767
                     /locus_tag="rifoxyc1_full_scaffold_4_prodigal-single_105"
     CDS             60042..60767
                     /product="hypothetical protein"
                     /codon_start=1
                     /transl_table=11
                     /translation="MFTNDNPNLYVRLRRWWKGYKSEIRWKGPILPLLEDFMPGFQRL
                     KHIYWSIRHRTTDVYHKIDTGLPPEYYDIDTLMVHGMFSLLCRYVESEQGGEAKMLGF
                     IKELESNWGNNFEDVPEEHREDAKYINQRQANTMKDALRLWHWWKDVYPKYTDYDNNP
                     WHHYCDKKHPNISNIFDNLVPYTTDKDGDPTSFTSNNNNTPEERIESRVALDASLKYE
                     DECEEDITKAMIDLIKLRKSLWT*"
     gene            60777..61118
                     /locus_tag="rifoxyc1_full_scaffold_4_prodigal-single_106"
     CDS             60777..61118
                     /product="hypothetical protein"
                     /codon_start=1
                     /transl_table=11
                     /translation="MYNLSNSTPVGPYVILIEKESDLQVLLEEIQHYMASDQKSLDIS
                     VNNIIPIPKTYNGILSGGVNIDYITTQETISNQTQNKTQGTMKTIDAIPLSLELSTIQ
                     YFVMYEVSAKE*"
     gene            61121..61420
                     /locus_tag="rifoxyc1_full_scaffold_4_prodigal-single_107"
     CDS             61121..61420
                     /product="hypothetical protein"
                     /codon_start=1
                     /transl_table=11
                     /translation="MSVYVRSILDGNRIRLRAIEGQKYNSKKNVQGSRAIRYDNPVGT
                     IFECGGLSDEGTYYRAYGNLQKAYNIPVQYNPIISKTKNTKRKSEPINIVEFCLI*"
     gene            61417..61569
                     /locus_tag="rifoxyc1_full_scaffold_4_prodigal-single_108"
     CDS             61417..61569
                     /product="hypothetical protein"
                     /codon_start=1
                     /transl_table=11
                     /translation="MIYECKCNGWMTEKECNNCFKNFKMNDYGHVKHCRRDNIVSTED
                     DTQEDE*"
     gene            61566..62150
                     /locus_tag="rifoxyc1_full_scaffold_4_prodigal-single_109"
     CDS             61566..62150
                     /product="Uncharacterized protein n=1 Tax=Enterococcus
                     gallinarum EGD-AAK12 RepID=U1EU01_ENTGA"
                     /codon_start=1
                     /transl_table=11
                     /translation="MRFNIKYNLKENDNVIRSIDFKSAHKIDIKEFVVAAKKWGNEIT
                     EWKRDHPEDTLILDTFKDNERRENGLLGERAVEKFLQVQFVDLKISNSKNHAKPDLKP
                     LGIDCGVKSAQMHNCPLIQLLEKQPQIIVHIDKDTGTAYICGLASPNLFNKLYLKEAL
                     VKDADALRNGKRGFCGHSKLIQFQNINDLQLTIE*"
                     /db_xref="UniRef100_U1EU01"
                     /db_xref="U1EU01_ENTGA"
     gene            62143..62382
                     /locus_tag="rifoxyc1_full_scaffold_4_prodigal-single_110"
     CDS             62143..62382
                     /product="hypothetical protein"
                     /codon_start=1
                     /transl_table=11
                     /translation="LNKLGFSICDPGGHPWICAVPKRFITSEIKHLQNKLKREGMKVR
                     RTTQKDIKEIVNWKFENYLKRIETAKNQKEIDALE*"
     gene            62428..62637
                     /locus_tag="rifoxyc1_full_scaffold_4_prodigal-single_111"
     CDS             62428..62637
                     /product="hypothetical protein"
                     /codon_start=1
                     /transl_table=11
                     /translation="MFNEIELRERVQKHCGQRIARGELACESCQKKLSMAKNIDRQKD
                     IAWKQHDDWCRQQRERSRRDMERHA*"
     gene            62736..63305
                     /locus_tag="rifoxyc1_full_scaffold_4_prodigal-single_112"
     CDS             62736..63305
                     /product="Uncharacterized protein n=1 Tax=Paenibacillus sp
                     . P22 RepID=T2LKM4_9BACL"
                     /codon_start=1
                     /transl_table=11
                     /translation="MIKYPRTYFGLGLPKENDVADGKLINKYNEAYIYKKCISCGTLV
                     WTSVKHQKKYCNECRINKMKELRGSSASNWKGGRFQGAGYTFLTIPETDPLYKYTDKL
                     HPGKILEHRYLMMQKLGRSLESNEHVHHINGNKSDNRIENLDVLNDRTHSSLTQLQKK
                     IQRYRKRLNELEEEYIQRSNNTKSTEQKN*"
                     /db_xref="UniRef100_T2LKM4"
                     /db_xref="A0A0F9CNN1_9ZZZZ"
                     /db_xref="sli:Slin_1577"
                     /db_xref="T2LKM4_9BACL"
     gene            63397..63867
                     /locus_tag="rifoxyc1_full_scaffold_4_prodigal-single_113"
     CDS             63397..63867
                     /product="Putative uncharacterized protein n=1 Tax
                     =Pyrobaculum islandicum (strain DSM 4184 / JCM 9189)
                     RepID=A1RVF7_PYRIL"
                     /codon_start=1
                     /transl_table=11
                     /translation="MYPDVRPCRMRNYRASKTVTFVDDMLYLLKKSKYKITRIHESGD
                     YHSLEYFYKWYTIACSLSDHKFYSYSKRTDIITKDVLKEKPKNFTLIYSRDGILKDGD
                     VIPTENYGFDKIAIVTEHKTNCPSTSKNNWKVACVKQCQKCFDSKTKTILFARH*"
                     /db_xref="UniRef100_A1RVF7"
                     /db_xref="A0A0F9K6N7_9ZZZZ"
                     /db_xref="pis:Pisl_1790"
                     /db_xref="A1RVF7_PYRIL"
     gene            63870..64247
                     /locus_tag="rifoxyc1_full_scaffold_4_prodigal-single_114"
     CDS             63870..64247
                     /product="hypothetical protein"
                     /codon_start=1
                     /transl_table=11
                     /translation="MKCKFCNRLLNGGYAGRPRVICSLKSCKLKLHQEACRQYRKVHK
                     DYIREYDKMYKKTEKAKRYLKKYNKEYKKTSKYKKYINNRYKNDLKFNIRRCIRNRFS
                     KMLKIQGIKRLNQQSYMVLEYKT*"
     gene            64283..64378
                     /locus_tag="rifoxyc1_full_scaffold_4_prodigal-single_115"
     CDS             64283..64378
                     /product="hypothetical protein"
                     /codon_start=1
                     /transl_table=11
                     /translation="MYHIDHIIPVSSFDLSKEEEIRKCWAPENHQ*"
     gene            64417..64554
                     /locus_tag="rifoxyc1_full_scaffold_4_prodigal-single_116"
     CDS             64417..64554
                     /product="hypothetical protein"
                     /codon_start=1
                     /transl_table=11
                     /translation="MTPEQAIELYACDNVCDHCSYDGYGCDTCDKKKHSKFKERITSE
                     N*"
     gene            64502..64933
                     /locus_tag="rifoxyc1_full_scaffold_4_prodigal-single_117"
     CDS             64502..64933
                     /product="hypothetical protein"
                     /codon_start=1
                     /transl_table=11
                     /translation="VIRKNTLNLKKELLVKIRFGFVSNSSTTSFCIFGASFTPDDMKQ
                     ALKILYPRPINIPTIDSLDVDEEDEDFDHYEAMKKISNALGLIFSQLGYDCDEYVLGR
                     NYDSIKDDETGKQFKDSTKEKIEPIKPNVTVSWHEGAWRDG*"
     gene            64930..65472
                     /locus_tag="rifoxyc1_full_scaffold_4_prodigal-single_118"
     CDS             64930..65472
                     /product="hypothetical protein"
                     /codon_start=1
                     /transl_table=11
                     /translation="MKIRNGFVSNSSSSSFVVVFPKHVGGVEEMGKLLFRGDWEEGAV
                     IDEYNGPVSLKAIAEKVYHDYCEEKKKPIDEINTAVLDQLAQAYHVYAFDEDSIIDLM
                     NQGASEKQLELIHEGFKIDKEQETLTKDKRTKEFKDFWSKRHANMCRHGNRGAKTGSG
                     RIHKAIENTQGLYYTYLGIW*"
     gene            65719..65865
                     /locus_tag="rifoxyc1_full_scaffold_4_prodigal-single_119"
     CDS             65719..65865
                     /product="hypothetical protein"
                     /codon_start=1
                     /transl_table=11
                     /translation="MINIVDELGNPIIKLDEIDSKKDVIIQDGKEIPLSDAVKSVKKP
                     TDED*"
     gene            65939..66823
                     /locus_tag="rifoxyc1_full_scaffold_4_prodigal-single_120"
     CDS             65939..66823
                     /product="Putative uncharacterized protein (Fragment) n=1
                     Tax=Aureococcus anophagefferens RepID=F0YFU2_AURAN"
                     /codon_start=1
                     /transl_table=11
                     /translation="LINQVPLLKQLADTRKKIHTLCAKSKCVKYPRCKKFCTVCTSDD
                     HSPFRKVIRNNGGDFNLYLRLRTLLMEQNYPLVISQANEMGGYSKDDLCQEGMLGLCE
                     AIDRFDQSYGNQFSTFAYFYIRKAILGFIRENQTVRLATRISYLSKITEQAFDRLVQK
                     RRSGSNSITEKELLREVKVIRKTRHMGKMTIRTTELTGHLSRLKLQLSSMEIEPLEST
                     RHHYQEHSDSFYNLLNRKLEEDLAGIEIWLSEAIKLRFGLGSYSTPTPTQEISTALGL
                     NRTTVEYHIHQFFQRKIL*"
                     /db_xref="UniRef100_F0YFU2"
                     /db_xref="F0YFU2_AURAN"
                     /db_xref="scs:Sta7437_2941"
     gene            66859..68109
                     /locus_tag="rifoxyc1_full_scaffold_4_prodigal-single_121"
     CDS             66859..68109
                     /product="Thymidylate synthase, flavin-dependent id
                     =4035553 bin=GWB1_Spirochaetes_59_5 species=Ruminococcus
                     champanellensis genus=Ruminococcus
                     taxon_order=Clostridiales taxon_class=Clostridia
                     phylum=Firmicutes tax=GWB1_Spirochaetes_59_5
                     organism_group=Spirochaetes"
                     /codon_start=1
                     /transl_table=11
                     /translation="MKIRKSDWEILGLEEFNYQQIVKKIEAIGRVCYKSEANITPESG
                     EEFIRKIIKHRGVSHEMVKHRLASFSQESTRYVRSCEKKDIKIETEQDCINSYLDGLS
                     MRRISELSLNKYTEWEVYKILDSNNVERRKLGNTGLINSNYFNSINTWDKAYLIGFIL
                     GDGNIRKESNQISISQKDSEEWFLLNMIRNFIQPNAKSLSISDNNIKTNLINKGIIPN
                     KTYDMNKSHVELLWSSIPHDMIYDFLRGFLDSDGSIRWFYQKDTSQTHSCNICFNGNI
                     FILQKIQELLEKEFNYIVKIHDSDSAVMKRLFITDSKVGKEFCEKLYKNFVFPYGHSK
                     TANWYEPFNIDIPIETRDNDKFAVIKPFSLKGKNLWVWGNAMFNSELAYNKLVDLGES
                     PQIARSVLPNSLMIEIVVTANLRE*"
                     /db_xref="GWB1_scaffold_8634_1"
                     /db_xref="ccl:Clocl_3035"
                     /db_xref="86108931"
     gene            68244..68471
                     /locus_tag="rifoxyc1_full_scaffold_4_prodigal-single_122"
     CDS             68244..68471
                     /product="hypothetical protein"
                     /codon_start=1
                     /transl_table=11
                     /translation="MIGKHKYVVIAQDNTQGIVWEKTQEAAGKVFEAKNSGKIVKEIL
                     PNKEYLLRVKQETKIQKKVALAPAVVPVETL*"
     gene            complement(68413..68742)
                     /locus_tag="rifoxyc1_full_scaffold_4_prodigal-single_123"
     CDS             complement(68413..68742)
                     /product="hypothetical protein"
                     /codon_start=1
                     /transl_table=11
                     /translation="VSKPLNFWQRLKIAKKHRLQTESIMKSHGTTFLKELCGITSKQP
                     ELSKIDKLFGYLHYDAGLSLMQISNDMALEERNTRRYNEEILKKLGIKESQQVQQQVL
                     VQPSSEF*"
     gene            complement(68735..68923)
                     /locus_tag="rifoxyc1_full_scaffold_4_prodigal-single_124"
     CDS             complement(68735..68923)
                     /product="hypothetical protein"
                     /codon_start=1
                     /transl_table=11
                     /translation="MKLILALVLLLFLSCGPTRSLYLPCKNNTDIEECIKAQLKKNQK
                     IVSFERVDIGLYEVIIRE*"
     gene            complement(68920..69261)
                     /locus_tag="rifoxyc1_full_scaffold_4_prodigal-single_125"
     CDS             complement(68920..69261)
                     /product="hypothetical protein"
                     /codon_start=1
                     /transl_table=11
                     /translation="MIRTLTDDILDEFINFTGWHGGTIKEPTAIVEENKLLLSWDLPG
                     TTKEKLELSNEDNILIVKGVEGRYKGLQSRVRINRDYDMQSINASLSDGVLTAAISKG
                     KTITGNKIQIK*"
     gene            complement(69258..69737)
                     /locus_tag="rifoxyc1_full_scaffold_4_prodigal-single_126"
     CDS             complement(69258..69737)
                     /product="hypothetical protein"
                     /codon_start=1
                     /transl_table=11
                     /translation="MAKQDLINGGNKNRSTWPPEARVCEKLWILTRKLRESNLMTDYL
                     DGKITDDEVDILLREHDNSNIIQDIIELKLDCSIMLPDVQTTGMIPIDSKYFKTLSKL
                     GTLLAKDCQWWERYQVITQTMGAECILSIRTAESLFKKDRLAPEIKSILTELIMEEI*"
     gene            complement(69715..70146)
                     /locus_tag="rifoxyc1_full_scaffold_4_prodigal-single_127"
     CDS             complement(69715..70146)
                     /product="hypothetical protein"
                     /codon_start=1
                     /transl_table=11
                     /translation="MKHVTNIGNIPEILKSFLLNTLFGEGNSTDVFDCTYDEIINKAK
                     IEKLEPTVIIDKKNTGRGYLCAVGASIRTMIWPLQDTLKPVFYFAELDEPRKRQFQQE
                     LKKARTQVFESHKTQLDVDKRLKAAAREGSEKLKNGKTRSN*"
     gene            complement(70130..70267)
                     /locus_tag="rifoxyc1_full_scaffold_4_prodigal-single_128"
     CDS             complement(70130..70267)
                     /product="hypothetical protein"
                     /codon_start=1
                     /transl_table=11
                     /translation="MRKKDDIFCGDGREDDLSDDYYNDQIVSLEEVDFDLEEDEDETC
                     D*"
     gene            complement(70264..70662)
                     /locus_tag="rifoxyc1_full_scaffold_4_prodigal-single_129"
     CDS             complement(70264..70662)
                     /product="hypothetical protein"
                     /codon_start=1
                     /transl_table=11
                     /translation="MKIVQICKNSGLICENFGYFGKIKKLSDILKYSPQHLISNGEKV
                     RLLYYKPSYDNRYVELIREEINSIRIWNESIHKVLVFVFNYTLNKFIIFNMEEVNKKM
                     FVCKKESINKFLFDNTEFKWMNVNEKLELQ*"
     gene            complement(70659..70988)
                     /locus_tag="rifoxyc1_full_scaffold_4_prodigal-single_130"
     CDS             complement(70659..70988)
                     /product="hypothetical protein"
                     /codon_start=1
                     /transl_table=11
                     /translation="MNTTAITVVIEIAIDSSNDTYKTKSFLEVGEEYAKKSEDIPRDV
                     LLSMLYELRLMASRVMKKAEISNDEMDEYLTQRKLVTQIDNDEPPSRGKGDIIDQSIN
                     NLFGDDE*"
     gene            complement(70988..71473)
                     /locus_tag="rifoxyc1_full_scaffold_4_prodigal-single_131"
     CDS             complement(70988..71473)
                     /product="hypothetical protein"
                     /codon_start=1
                     /transl_table=11
                     /translation="MANNDKVKFSITSDGTSEGTKIVLNGENIVDSKKIVACQFSARA
                     AAMYPDYDGRMQQNPEDISFSYMSIDKNDKGEKVYVRYEFNLAKDKWEPTITPIGEPT
                     PQGDGGVVEDNLIGNDSTVVKAIINMASKVKRYIPERKDLINRTYTSLSDMLKDIQKE
                     M*"
     gene            complement(71507..72286)
                     /locus_tag="rifoxyc1_full_scaffold_4_prodigal-single_132"
     CDS             complement(71507..72286)
                     /product="Membrane protein DUF81, putative id=4108710 bin
                     =GWF2_Bacteroidetes_33_38 species=Geobacter bemidjiensis
                     genus=Geobacter taxon_order=Desulfuromonadales
                     taxon_class=Deltaproteobacteria phylum=Proteobacteria
                     tax=GWF2_Bacteroidetes_33_38 organism_group=Bacteroidetes
                     organism_desc=a699"
                     /codon_start=1
                     /transl_table=11
                     /translation="MVIETMMLIVMLAVFCEWLDSAIGMGYGTILSPILILLGFPITL
                     LVPSILLTQAMGGLTASFFHHKYKNVDLGWNLQSNLKDVLFITLPGVLATILAVGLAV
                     TVSKVFLSTYIATLVFIMGIIMLSGIRFIYSIKKTAAVGVISAFNKGLSGGGFGPVVT
                     GGQLVLGQESRTAIGCTTAAEFPICMVGFAAYMITKGISDWILIGLLGIGSIIGAIIG
                     PLTTKHLDRRLIIKIVGVLLLILSTLTFLTTYNVIHLKIGM*"
                     /db_xref="gwf2_scaffold_364_34"
                     /db_xref="mpur:MARPU_07355"
                     /db_xref="87249392"
     gene            complement(72289..74043)
                     /locus_tag="rifoxyc1_full_scaffold_4_prodigal-single_133"
     CDS             complement(72289..74043)
                     /product="sulfate adenylyltransferase large subunit (EC:2
                     .7.1.25 2.7.7.4)"
                     /codon_start=1
                     /transl_table=11
                     /translation="LKDLLRFSTAGSVDDGKSTLIGRLLLDSRNIFDDQITSVRKASK
                     IDDLDLFLFTDGLKAEREQKITIDVAYRYFSTPKRKFIIADSPGHEQYTRNMATGASH
                     VNLTIILIDARKGLLQQSKRHAFIVSLLRVPHVIVAINKMDLVNYDRIVFDKIKQEFT
                     EFASKLNMQNLQFIPMSALTGENVIECSDSMSWYQGGSLLDILENVHIASDQNLIDLR
                     FPVQYVNRPGMDFRGYSGTVAAGTIKKNDSILVLPSMKKSKVKSIITYDGELGRALAS
                     ESVTVVLEDEIDISRGDMIVHTHNIPAIKTEFEAMVVWMNEQALDLNKTYIIKHCSKL
                     TKVKIDKVYYKIDVNTLHRQEQNTLNMNEIGRLVLTPNQSLFLDTYQKNRTTGSFILI
                     DIITNNTIAAGMVIDSDTSTNKVNKYGSTLWFTGLSGSGKSTIVEALQTDLGCSCCIL
                     DGDILRKGLCSDLGYSIDDRKENIRRVAEVAALLNKMNITVLVSMISPFISDRENAKL
                     IIGKNRFIEIFVDTPIDVCEHRDPKGLYKKVRGGEIKNFTGIDSPYEVPLEPDIKLQT
                     VKYKVEDLINQVKNYLKE*"
                     /db_xref="psl:Psta_2029"
                     /db_xref="gwf2_scaffold_404_67"
                     /db_xref="86614689"
                     /db_xref="2.7.1.25"
                     /db_xref="2.7.7.4"
     gene            complement(74040..74918)
                     /locus_tag="rifoxyc1_full_scaffold_4_prodigal-single_134"
     CDS             complement(74040..74918)
                     /product="sulfate adenylyltransferase subunit 2 (EC:2.7.7
                     .4)"
                     /codon_start=1
                     /transl_table=11
                     /translation="MLNHLKLLEAESIHIIREVVAECQRPVMLYSVGKDSSVMVRLAQ
                     KAFYPGKIPFPLMHVDTTFKFKEMYSFRDEFVKQIGVQLIVYKNNKAISDNVNPYTLS
                     TQKCCSFLKTQALVDAIREGGYDAAFGGARRDEEKSRAKERIFSFRDSKGQWDPKNQR
                     PELWNIYNTKVNKDESMRVFPLSNWTELDVWQYIYEENIPIVPMYFAKERNMIVKDKQ
                     LIPIEQPNKESQKIMCRFRTLGCYPCTGAIISTASTLPEIIKEINNIRISERSTRIID
                     HDEEGSMETKKREGYF*"
                     /db_xref="sus:Acid_6512"
                     /db_xref="gwf2_scaffold_404_68"
                     /db_xref="89638926"
                     /db_xref="2.7.7.4"
     gene            complement(74911..75546)
                     /locus_tag="rifoxyc1_full_scaffold_4_prodigal-single_135"
     CDS             complement(74911..75546)
                     /product="hypothetical protein"
                     /codon_start=1
                     /transl_table=11
                     /translation="MSGVICGRVFDKLWEVPYWLRSVRYRFPNEEVLLFSNGDTSSFT
                     QLDCKVIEVIKQDKIENTHVPHNDRYRFQLGAMSLFATVAEYTEMKGYDYIVSMVADE
                     WFVTNTVFDRIKELEQYELIMNSWNGKPWGSYVQRGNVSHFKNKEYMYSRFGFNCEDA
                     VGSALHDKNIKFMQRKDKFGYDGCMGTVHFDTIEDPDAKDRYLSALGKTYA*"
     gene            complement(75548..76453)
                     /locus_tag="rifoxyc1_full_scaffold_4_prodigal-single_136"
     CDS             complement(75548..76453)
                     /product="Uncharacterized protein n=1 Tax=Sulfurimonas
                     gotlandica GD1 RepID=B6BKG9_9HELI"
                     /codon_start=1
                     /transl_table=11
                     /translation="MMKHKIIHIGSPKSGSTTLQRELFMKHPKIHYFGEEGEGCYHNT
                     DRNLLWSLYHDDDIFYDRVRTKQLFTEHFTNESPTVIFSDVDIMSSRQPSIVAQRLYE
                     LEPEAKIFIIVRNQFDVIKSYYVNHGSYLKPSPEPHFRKHIPFRDWMDYCLRFKSQSP
                     LMFFKYKEIIDIYTKLFGSDKINVVAHETMIYNPEAFYRYMDKLLQIEDTHSYLRYAK
                     VHRPRQPKRNLFISKCISLLPLYSSSRDNICQMINNLTSILPNFSDDIEFSESDKRQL
                     RAFYRSGNSRLVTENKISITETYLE*"
                     /db_xref="UniRef100_B6BKG9"
                     /db_xref="B6BKG9_SULGG"
                     /db_xref="B6BKG9_9HELI"
     gene            complement(76440..77009)
                     /locus_tag="rifoxyc1_full_scaffold_4_prodigal-single_137"
     CDS             complement(76440..77009)
                     /product="Methyltransferase domain family protein n=1 Tax
                     =Sulfurimonas gotlandica GD1 RepID=B6BKH6_9HELI"
                     /codon_start=1
                     /transl_table=11
                     /translation="MKLNVAAGPDILDGWINMDLYPQNSKVMKGDILSIPLPDRSCET
                     VMANYVFEHLNFVDEPKAFSEVTRVLKPRGELIVKVPDFEDTVKKWLAAEDSWKCFYK
                     LCKPSDPSYGFGHGFVMDQRWGVIMTHIFGSFAAPGLVHQNAYTYDKLLAIFSYLKLI
                     GTRIETVIESDRGYDIKALVARGFKNDET*"
                     /db_xref="UniRef100_B6BKH6"
                     /db_xref="107311099"
                     /db_xref="B6BKH6_9HELI"
     gene            complement(77009..77959)
                     /locus_tag="rifoxyc1_full_scaffold_4_prodigal-single_138"
     CDS             complement(77009..77959)
                     /product="Tax
                     =RIFCSPLOWO2_01_FULL_OP11_Roizmanbacteria_37_12_curated"
                     /codon_start=1
                     /transl_table=11
                     /translation="MIKLFNIPTYILDTSSYNHVLNGSIVTEFEQAFCEYVGIKYGCA
                     FDSETSIIQAIFHNANSTIYLPSMLPPVVANAIVLGGNKLFFSNNINWIGRSYPLHVF
                     NDGRTLIDSAQEVFRHCCDYMNDTDVILFSFYPTKPLSGIDGGMMCSNNKDVIDCYRR
                     LSMNGMDNNVNSWDRRVIEPGWKTYMRSVQADVALRNLRNLDARNDQVNEIREKYNKA
                     FELNNRSLHLYRIRVECNEYLVKNAGIQCGIHYKPLHTMPVYGLHRADLDDIRMCKHN
                     PLFNVEWESRHTLSIPLHEALTDAEVDRVIEFFKPLIWRE*"
                     /db_xref="88387079"
     gene            complement(77952..79058)
                     /locus_tag="rifoxyc1_full_scaffold_4_prodigal-single_139"
     CDS             complement(77952..79058)
                     /product="Predicted pyridoxal phosphate-dependent enzyme
                     apparently id=3290787 bin=GWF2_Planctomycete_41_51
                     species=Magnetospirillum magneticum genus=Magnetospirillum
                     taxon_order=Rhodospirillales
                     taxon_class=Alphaproteobacteria phylum=Proteobacteria
                     tax=GWF2_Planctomycete_41_51 organism_group=Planctomycetes
                     organism_desc=a211"
                     /codon_start=1
                     /transl_table=11
                     /translation="MNCMYREGPLVTKDDISAVSAAMKTCFYEDAYQFINRFEADFAR
                     YHGRKYAIMTPNCTSAIHLLLAGVGIGKGDEVIVPDLTWVATAAPVIQTGAKIIPCDV
                     DANWCLNPYDVKKRITKNTKAIIFVDLYSNMGQIKELQNIADEHHIPLIEDAAEALGS
                     IYENKKAGSFGLASVFSFHRTKTITCGEGGMLLLDDEKLYDKCIMLRNHGRNGKTYSF
                     FPEMVGYKYFPTDIQAVLAHSQFKKINKLLFIKHGHYEFYENELKDSKHILTFNQSPK
                     TSGCWVTSLILSEEFTADQVLKEMKKMGIPMRRFFYPLTAIPAFGFNTNKYSKMNSMS
                     YYLSEHGINLPGAYILKDKDLKLVVKNLKEVLHD*"
                     /db_xref="gwf2_scaffold_1508_10"
                     /db_xref="mag:amb0054"
                     /db_xref="86645362"
     gene            complement(79055..79687)
                     /locus_tag="rifoxyc1_full_scaffold_4_prodigal-single_140"
     CDS             complement(79055..79687)
                     /product="Acetyltransferase n=1 Tax=Magnetospirillum
                     magneticum (strain AMB-1 / ATCC 700264)
                     RepID=Q2WBB8_MAGSA"
                     /codon_start=1
                     /transl_table=11
                     /translation="MNYIVWGGTGQCKIVHGILERQGMKLIAIVDDVIKTSPFSSIPL
                     YTGEELKSNISKLDAHFGIVAIGNPNGKRREQLSNTLSRYGFYPINVISDVAWLSASS
                     KYINGIQVSPRACIGEDVFIEEGCIINSMSNIEHDCILRKYSEVGPTATLCGHVEVGE
                     YSWIGGGAIIRQRIKIGKNSIVGAGAVVVKDVPDNSIYVGNPARFLKENT*"
                     /db_xref="UniRef100_Q2WBB8"
                     /db_xref="mag:amb0053"
                     /db_xref="Q2WBB8_MAGSA"
     gene            complement(79684..80583)
                     /locus_tag="rifoxyc1_full_scaffold_4_prodigal-single_141"
     CDS             complement(79684..80583)
                     /product="Uncharacterized protein n=1 Tax=uncultured
                     bacterium RepID=K2DDE1_9BACT"
                     /codon_start=1
                     /transl_table=11
                     /translation="LETTKQKICIVGGLGHVGSSLIQKLQYFKNTEVTVVDNLSTQRY
                     CSLYHFPKDFIFIESDFIKVDPSPYDIIIHLAAKTDAAGSLNNKEAVYQTNVEDTIAF
                     LSKCLDKRIIFPSSTSVYGSKVDVVTEATPVNPQSPYAESKLEIEKYLYVLGNAKNCI
                     IPRFGTITGVSMGMRFHTAVNKFCYQARFNQPLTVWKENYEMVRPYLSIVDAVNFIIA
                     ACTMLRKETGIYNIVTVNSKLKDIVDYVNKMKPVQTNMIDTPLLNQFSYDVSNKKSKN
                     VGFKYVGNIFDDINKTLGLLGVE*"
                     /db_xref="UniRef100_K2DDE1"
                     /db_xref="K2DDE1_9BACT"
                     /db_xref="ant:Arnit_2552"
     gene            complement(80553..80975)
                     /locus_tag="rifoxyc1_full_scaffold_4_prodigal-single_142"
     CDS             complement(80553..80975)
                     /product="WxcM domain protein n=1 Tax=Firmicutes bacterium
                     CAG:460 RepID=R7IAX0_9FIRM"
                     /codon_start=1
                     /transl_table=11
                     /translation="MKTIKDVNKIQFKQFMDNNGVLTPLEFKNLPFEPKRVFYIYGVF
                     DTKKRGEHSHYKTEQVLICLKGNCTVITHDGEHERVDLLSDPSQGLYIPNEIWDTQIF
                     HDINSIVLVLSNTEYDKSDYLTKWEEFLDWKRQNKKFA*"
                     /db_xref="UniRef100_R7IAX0"
                     /db_xref="R7IAX0_9FIRM"
                     /db_xref="bpb:bpr_I0361"
     gene            complement(80962..81612)
                     /locus_tag="rifoxyc1_full_scaffold_4_prodigal-single_143"
     CDS             complement(80962..81612)
                     /product="GIY-YIG catalytic domain-containing endonuclease
                     n=1 Tax=Acanthocystis turfacea Chlorella virus NE-JV-2
                     RepID=M1I2J6_9PHYC"
                     /codon_start=1
                     /transl_table=11
                     /translation="MIIYKTTNLINNKIYVGKDSHSNPTYLGSGKILKEAIVKYGKEN
                     FKKETLELRDGDNWEEREIYWIKEMNSQNRDIGYNILDGGNGRTSEDMSGPKHFNFGK
                     QISDETKRKISIGNTGKIHSEEHKRKISEALKGFNNLNFGKHPSEETKKKLSDNHKGE
                     KSFAFGKPSKLRGVPRSQETKIKISNSHKGKKLTSEHRKRISEGKKQAKEIKNENN*"
                     /db_xref="UniRef100_M1I2J6"
                     /db_xref="M1I2J6_9PHYC"
     gene            complement(81621..81980)
                     /locus_tag="rifoxyc1_full_scaffold_4_prodigal-single_144"
     CDS             complement(81621..81980)
                     /product="hypothetical protein"
                     /codon_start=1
                     /transl_table=11
                     /translation="VKENKRFFNLVPELDGQVNVYVYQNTEFKGWHLHQNQEDMIFCV
                     SGKLKIFLHAENDEYVCTRVLEKGESFVIETDVWHGIQAESIGTTVIYFYEKKFDVKD
                     TTELPKDHFKKYEHLEY*"
     gene            complement(81980..84247)
                     /locus_tag="rifoxyc1_full_scaffold_4_prodigal-single_145"
     CDS             complement(81980..84247)
                     /product="hypothetical protein n=1 Tax=Nitrospina sp.
                     AB-629-B18 RepID=UPI00036CA851"
                     /codon_start=1
                     /transl_table=11
                     /translation="MKTKILDLGLQPLANGFKTKATDEEFKFNLGVTFDDETKLVSLE
                     SFVAPEMLFNDQYPYRSSQSTTMRHHFKKIATDIISETSYNPIKVLEIGCILPDHYVT
                     TNLGLVKTENIKVGDIVLTHKNKFENVTEIFSRNYKGKVYNIKLKSLNTSLEITNEHP
                     ILTENGWKKANDLKVNDKIATQSYFPFTDKKILDIYLEIGSEHNLNLKLDNDFITFTT
                     NGLKNKIPRYINLSSEFYSIAGYFIGEGSTSNKTTIEFSFSKKEENKVLEIQKYFHDI
                     FHLNGEIRKQINVISIRFNSKILYLLFGKLFGRGSHNKKIPLLFNNNKISYFLKSLWF
                     TDGHKSIINKKNKRNIYIYSSVSRLLILQLKDLLNTIGINCSIQLVRNDRGFSKKNGF
                     IYRLTIQKKTDVSLFESVIYDNNILDIKTCYDYKSINSISHRYYDGLVYNLHIKNDNS
                     YVVDGITTHNCNDGAFLKCFDKENCVGVEPCANFAKELQDEGYRIESVFWNKTTAQEI
                     VDKYGKFDVVYSANCFCHIQDIINALESVKMVLSNGNSICILEDPSLLSMIQLVSYDQ
                     IYDEHAHIFSVTALNNICKMIGLTITKVEKISVHGFSNRICISKDSFDSQTLKDALAE
                     ESLYGIDNLSTYHEFNDRVNQSKRRLVHLLDNESRIVVGYGATSKATVVLNFCDLNKY
                     ITTFTDTTPEKIGKYMPGTNIPIIDRDKYTFDSKKHLVFLGAWNYINEIRSKESAFVY
                     NGGEFITHIPYPRIV*"
                     /db_xref="UniRef100_UPI00036CA851"
                     /db_xref="kal:KALB_6588"
                     /db_xref="32770977"
                     /db_xref="UPI00036CA851"
     gene            complement(84244..85077)
                     /locus_tag="rifoxyc1_full_scaffold_4_prodigal-single_146"
     CDS             complement(84244..85077)
                     /product="Glycosyl transferase family 2 n=1 Tax=Runella
                     slithyformis (strain ATCC 29530 / DSM 19594 / LMG 11500 /
                     NCIMB 11436 / LSU 4) RepID=F8EPR0_RUNSL"
                     /codon_start=1
                     /transl_table=11
                     /translation="LRKCVKLRTLENTKLAILIPSLQDYDFLKLTLKSIVENTKTNIE
                     IKIHLNAVTPEMEELAIQYDPEYTKSLSNLGISPAINICFDRSDADFIFIAESDLVFL
                     PDWDTYLIEAMNKFGENNIFPVTKIHPYDDAQTVSLVKDYGKSPDTLDYKRLLSEVDS
                     LRQPRYQIANCSPACFPRHLHVPFDEAYFPGWATDVEMHVNAWQLDKNVRYIKSEKSL
                     IYHFRSLASKKFYSDDERSMQCARSNDIFNKKWEAIHPGLNLNTYKDIIMKNYKGYIT
                     E*"
                     /db_xref="UniRef100_F8EPR0"
                     /db_xref="rsi:Runsl_3612"
                     /db_xref="F8EPR0_RUNSL"
     gene            complement(85142..85900)
                     /locus_tag="rifoxyc1_full_scaffold_4_prodigal-single_147"
     CDS             complement(85142..85900)
                     /product="hypothetical protein"
                     /codon_start=1
                     /transl_table=11
                     /translation="MTHYVLITTKDRLNLLNNCVESIRRTTPESRIFIVSDGSRSDTI
                     DYITNSDYFEGYVINKTNIGIAPSIEIGINLINNYHRFRFNEGKEKDEDPFISYVQDD
                     VEFIVSDWPKVLNNARLGISLLSDMGQGEFKIGFTTGHVAPEHSNSIVGEYNLSNGYR
                     IQLRNHIRATHMEAPMSFWMQQFPVSEVDPEQRDGLRGHPGNSRGSNIDWWFLRDHPK
                     SVLQQGMTNLVVSGILKHVGFDHSTWQSRPLQEV*"
     gene            complement(85872..86810)
                     /locus_tag="rifoxyc1_full_scaffold_4_prodigal-single_148"
     CDS             complement(85872..86810)
                     /product="hypothetical protein"
                     /codon_start=1
                     /transl_table=11
                     /translation="MLGKTMKIQVASICKQEEDLIRPWLEHLLVLDCIEGIYLHDTGS
                     TDATLDYIKSYKDPRIHLFESQDFKDFSSARNFILSKLDKPEWMIFLDIDELFNCNVN
                     EGLEVLNNKVLYWNDIQKIQLPHIQLYDFNKIWFHKPPTPPNWDGQVANYSWDKDTIT
                     LYRGDLVTSKFHNSLHERFTHSEVTSRCFNLLGVSPIYDLRDLEDDFYVIHYSKAKLH
                     AEARRTGKSFEYCVGKKRREYRLIKPALTNGKMYDREWALNATEADIEQLGRDQLIQF
                     IEIEGHVFPKTNFNVYDLNNEFIKRYFNDSLCVNYN*"
     gene            complement(86792..87415)
                     /locus_tag="rifoxyc1_full_scaffold_4_prodigal-single_149"
     CDS             complement(86792..87415)
                     /product="hypothetical protein"
                     /codon_start=1
                     /transl_table=11
                     /translation="MAIQVMYDMHLNNLDFMSEVNFIISQYDIEDIVETGTNVGLGST
                     QVLARTGLDVATIECNPQNHAQAVENLKAFSNVSCHLGFSMHKQRMLDFIKNDKYTIP
                     KDIAIDSHDPLTFYSQELNFNVDEELLDKFSNNNKKQLLFLDSAGGVGYMEFLYVMNL
                     KPEYQKNKVILMDDCTHVKHFRSVIDLEKQSIKVTKILNDRVCWAKL*"
     gene            complement(87400..89379)
                     /locus_tag="rifoxyc1_full_scaffold_4_prodigal-single_150"
     CDS             complement(87400..89379)
                     /product="Uncharacterized protein n=1 Tax=Leptospirillum
                     sp. Group IV 'UBA BS' RepID=T0XUL4_9BACT"
                     /codon_start=1
                     /transl_table=11
                     /translation="MSIGIREHFSKEGRKLCEDNLGWDTICAKWDKVIGEVNISKNNP
                     YPKLNIPKPTNLEDLLEKEKKDRFLYVMPGTYGDVFLSTAVIDGIKKKYPDKDIYFAT
                     GGQYIQILEGNPNIHKILPYDGVFNNIPLMNNLFDIVFTPAVATQASNNWTRNGHGEH
                     LARTYATHCGVELGNLYMRIIESQDALEGDYLVVHTKTGQEAKNYSEYQKIINQIDIP
                     VVQVGSKDDQLLKNVIDKRSKNIQETASIIKKAKLFLGGDSICAHIAGYVGIPSVLLY
                     GSTFSALTKPLYKDQSKLNVIEPANRYSCERPCHLAKCNRSPNPCINNIDAKMVVEHI
                     GTLGILTKAPVPPTLSGYTTTLNPEKYYPWRQSIKSLLGVCDEVVVVDGGSTDGTLEA
                     LQEWKKTEPKLKVFKRKWRMDEPAMDGMMKSYARALCTKEFCWQQDCDELIHESDYSK
                     LKDLLINFPSQAKVLTLPVIHLYGTTKTILTDKGLYKARLSKNLPEITHGIPKQLRQT
                     TPQGKLFCDKDRSDGCDYINSQTFDHADGQISFINAELMQAQQTNMPKFKSMMVSAFK
                     QFPSVWHFSWHDLVRRINVDLEFWDGQWNRLNTGQTIPPNRFFPNTKREDVTPELIKQ
                     RADFLKDKTLEEKPMDLIQLNWLDTPEVIKSWLSK*"
                     /db_xref="UniRef100_T0XUL4"
                     /db_xref="A0A0F9VBL0_9ZZZZ"
                     /db_xref="T0XUL4_9BACT"
     gene            complement(89395..91959)
                     /locus_tag="rifoxyc1_full_scaffold_4_prodigal-single_151"
     CDS             complement(89395..91959)
                     /product="DNA polymerase n=1 Tax=Salinibacter ruber 
                     (strain M8) RepID=D5HAS8_SALRM"
                     /codon_start=1
                     /transl_table=11
                     /translation="MIKKKKLLIFTDSFCVYTGFSNVGRHVSTYLHNTGKYEIAYLCW
                     FHAPMNNIIPPFTIYTTMRDHSRCCGRGPVVMKMVPGQQPEYFRHQQGVLLPVGQGGQ
                     VCFNGPNMEHDKYAYESLHGVILDFKPDIVWGLGDTWMQFHTNMMDIRPCFSYYEYCF
                     SPDTDIMTKEGIKNISDIKEDDLVFSINPETKECSYKKVIRTTERNYIGDMISIQSMR
                     VDQLVTPEHRILLDSGDFITAIDVTKRSISKLPRPYKISNHIGDNESTINMLDYCDDD
                     AFILIPVKYKLQLCNSYLCNRCGYIGTTDQPTELKCSQCRSRNVQLHNGVFNKTFLES
                     HHYHHELVYKFRKHELSKEHLEFIISINEEYGDIRLRGADDEHDSLPILINKNDLLKL
                     GGWFISEGSVENKNCHVCSLSQYKYIKQLTEDIENIDIRFSKVPSGYKIYGKIMYNFF
                     TRNFGFNSYTKKIDESVFNICSVVELELLFDRMMLGDGSFNKASYYTVCKQLANDVVK
                     LCFIIGKQGIIHSNEIINRVGIWSVNNTISIKQEHTEIIQYNGIVKCLSVEDNGTVLA
                     GRNNKLNYIGQCPIDGEPMPHIIKMVNQEINWVDTLNKADRAYAFCNFGRDTMIKTGE
                     KYGVNLKKVGVIYHGVDINTYHKLDNKKGLRKKWFPEIKDDVFLVGFFSRNQPRKAVH
                     KWFEAIALGVRKGYWTKDTLQMYGHFPWNDVGWYIPDLIKTHGLEELFIKRDKLQVGM
                     GPSDSEMNELYNCCDLTTLPTRGEGWSLTISESMSAGTPTLISAYSAHHDWAEHAAAR
                     IKIAVLDAEPLTNINRAIVDVDDYTEKIKAFYDNISLEEFETKFGKVQSYKDETNK*"
                     /db_xref="UniRef100_D5HAS8"
                     /db_xref="srm:SRM_02212"
                     /db_xref="A0A0F9SS14_9ZZZZ"
                     /db_xref="D5HAS8_SALRM"
     gene            complement(91952..92461)
                     /locus_tag="rifoxyc1_full_scaffold_4_prodigal-single_152"
     CDS             complement(91952..92461)
                     /product="Uncharacterized protein {ECO:0000313|EMBL
                     :KKN45279.1};  TaxID=412755 species="unclassified
                     sequences; metagenomes; ecological metagenomes.;"
                     source="marine sediment metagenome.;""
                     /codon_start=1
                     /transl_table=11
                     /translation="MPRRMTLLTDLDINKYKEGDLFYAPKLGYKRQGYIKFVSCPRCG
                     KLKFAYAHKNGTLENHETNPYCRSCIQIVNNEKLGFQNHARYKAAKMKDSHGYISITI
                     DKNDSYVSMCRHSKRGHIISEHRYVMAKSLGRCLKTHEVVHHLPFTILQNRIKYLENV
                     LKENNIQYD*"
                     /db_xref="A0A0F9QS68_9ZZZZ"
     gene            complement(92463..92702)
                     /locus_tag="rifoxyc1_full_scaffold_4_prodigal-single_153"
     CDS             complement(92463..92702)
                     /product="hypothetical protein"
                     /codon_start=1
                     /transl_table=11
                     /translation="METKQKWELIINTAGDPLKNILTLDGNLIPCSEVNVISSGDGPA
                     YLVIKVPIIDGNLDIKTDTIKPVDREIIVASSKKE*"
     gene            complement(92702..92953)
                     /locus_tag="rifoxyc1_full_scaffold_4_prodigal-single_154"
     CDS             complement(92702..92953)
                     /product="hypothetical protein"
                     /codon_start=1
                     /transl_table=11
                     /translation="MKKTINKRGNPGMLCVDGRPDRTKAPLIKQTQSVKTKIIPSPSK
                     ASITVQTTEPLKFVTVDEPGTMTINTKPDSSGYIKRRRN*"
     gene            complement(92998..93357)
                     /locus_tag="rifoxyc1_full_scaffold_4_prodigal-single_155"
     CDS             complement(92998..93357)
                     /product="Endodeoxyribonuclease RusA n=1 Tax=Thermosinus
                     carboxydivorans Nor1 RepID=A1HR43_9FIRM"
                     /codon_start=1
                     /transl_table=11
                     /translation="MIQFTIPGTPISVNHMYHSRGKIRFLCKEGKEYKEKVAKIANNT
                     SKPTDFDSKSKKIVMKIDYYFGDLRRRDCSNYDKGILDSLSKILYDDDSQIKRLTLEK
                     FIDKVNPRVEVTLDILK*"
                     /db_xref="UniRef100_A1HR43"
                     /db_xref="A1HR43_9FIRM"
                     /db_xref="fne:FSDG_01574"
     gene            complement(93404..93661)
                     /locus_tag="rifoxyc1_full_scaffold_4_prodigal-single_156"
     CDS             complement(93404..93661)
                     /product="hypothetical protein"
                     /codon_start=1
                     /transl_table=11
                     /translation="MKLSNLDELPENIKKAIYHVFTNISIRDKIIFLSRLEYGNDLTY
                     KDISEMTGITFQRTQQLYDGYMNAISNLVHSSGVILSGVII*"
     gene            complement(93707..93820)
                     /locus_tag="rifoxyc1_full_scaffold_4_prodigal-single_157"
     CDS             complement(93707..93820)
                     /product="hypothetical protein"
                     /codon_start=1
                     /transl_table=11
                     /translation="MRIYKTLNLINGKIYVGKDASDRKGYLGSGCYTKTSN*"
     gene            complement(93822..94409)
                     /locus_tag="rifoxyc1_full_scaffold_4_prodigal-single_158"
     CDS             complement(93822..94409)
                     /product="Gp4 n=1 Tax=Listeria phage B025 RepID
                     =A8AT97_9CAUD"
                     /codon_start=1
                     /transl_table=11
                     /translation="MTRRSDDGLAYHSWFDSGLSLVERVIVLKSDSPDDEIDTNMSLH
                     FIKCIATLENLNDKPICVILNSTGGDMYASLAIYDRIKDSHCAVCVRGYGAIMSGASI
                     IMQAAGLRQMSPNSHMMVHNGSVMLDADIDKAQNWFDLYKNMGDVMYDIYYNNIHKIN
                     KKITRQEVIEMCQKETILNAEQAKTIGLIDQIYRG*"
                     /db_xref="UniRef100_A8AT97"
                     /db_xref="A0A0F9QWG0_9ZZZZ"
                     /db_xref="sue:SAOV_1103"
                     /db_xref="A8AT97_9CAUD"
     gene            complement(94406..94645)
                     /locus_tag="rifoxyc1_full_scaffold_4_prodigal-single_159"
     CDS             complement(94406..94645)
                     /product="hypothetical protein"
                     /codon_start=1
                     /transl_table=11
                     /translation="MNQTRQVVRLSAVQLNKSGKRYLSITTCSMKDLKVGDSFYMLES
                     DQELVVDKDGCFLFKAESIPKPHKDTYIVKVRELK*"
     gene            complement(94645..95403)
                     /locus_tag="rifoxyc1_full_scaffold_4_prodigal-single_160"
     CDS             complement(94645..95403)
                     /product="hypothetical protein"
                     /codon_start=1
                     /transl_table=11
                     /translation="MNLKYNLKDFRPETLTTSRAVAKKGLITDGELYYHLSSCPFFHS
                     YNDGGVEECETILLPFFRRFMKNRILGSISYVTAIGEFNDYLTHCKHTILPKDIKKYL
                     RYFSNFYALLFPTKKFDILLPYFPYKYSYLEGCAELVIRSKAGVRIYVYDFSDEAIDA
                     EDLNYNGFRLQLSGCVFKKLTGIIPTSLACLYPGSKTVLYYTYTDAEKLDEMIVEKNQ
                     FVRRYGSHCAYCLQKNCSPLIDRSDRYGWRISEK*"
     gene            complement(95351..98977)
                     /locus_tag="rifoxyc1_full_scaffold_4_prodigal-single_161"
     CDS             complement(95351..98977)
                     /product="Putative DNA primase n=1 Tax=Fusobacterium
                     periodonticum ATCC 33693 RepID=D4CXD9_9FUSO"
                     /codon_start=1
                     /transl_table=11
                     /translation="MAKQEQDIIQTLKDKLEIYLSQMGIERNRNFFTCINPDHEDSTP
                     SCSISGKHNKQIFHCFGCLAPSEEIRTQRGLIKIKDIKLSDVVLAVDGTWKNIVAITP
                     TKDNNKPMISFVLGNIYRDESIFTVNHRMLIVKEMYKKVPYINYSTYDKRFKFISKLK
                     NRKSCKKYKNKLNITECYANEVSVNDYFLFPVLQDYTKKDFIPFEIKEYSSGPNNTRI
                     NKLIINNDMMWVYGLYCAEGNSYRGGIVFNLCIDEMSYALKVKILIEKYYDKKCTITE
                     LKEKNSITVHCSSTDLQKGFESLFGVGCENKKCPVEFISLPRLQQSNFLKGVFDGDGS
                     KDYELTITSKELVLQLEHIAINLKKPFSYSTQPFYTGKDGIFRLPTYTLRLRKYESLD
                     CFYETINNKSYCFLHVVSIKRAKDESIVYDLTIDGNPSFTTKHYSVHNCGVAGNIFHA
                     AHYLEGLPIHGPEFFTTTLTSLAKRFGIEYKPTELSETAKEKITLMNAYNDASQVIVN
                     FAKKDWNTTPVPSHVNMIKVRNINENSIDDFGIGSIPSIEAYRDAMLKKGWSLDYLTS
                     HGLYHEREISESIFVPGKIIITISDYLGRPIAFVARKHEWSKDCGCPKYVNSGTSAIY
                     NKSATFFGMDLAKKYIKNQPLYIVEGYIDTITLHQTGFKNVVALGSAGFSKELLEFIA
                     ERNEWVSRKPDEKGKFIINHIVFCFDGDEAGTFCTRSAIDLIATTGSPLTVEVKQLPT
                     VVGYHDPDEIVRKSGLEAFKSIEVMMAFKWDLKYHRERECSEPEETFIKRITAQIMNF
                     DSPIDRRARARDLHDVLQAKGTIFSIEDIIKEVEVLRGEKNGKLQAELESVFDTMILK
                     RKTTRGSDLIEVLSKGYADIKKKQREYSRRYGNVDEIFRSQALQVRQSFTKCKQLNGF
                     KLHRFSKLQQLFDGFPDKECLFAVAGDANIGKSTWVREVSWDLAQSNPDAIVLYMSID
                     DSIKDVMMALVARESERSRACVYRYGKLASENGESDIVTQIDEAWEQVLSQKNYIVAD
                     ASQGSSIMHLEDHLDYIHRTYPNSRPIIFLDNFHKLRYGEESSIREKFIDMVQSLKEL
                     TQIEDIPIVMTVELRKTESGKRATLNDIAETKQIEYDAKVVLMAHQEMHNNPETIIKW
                     HRDNYDPAANLPYLEMQIAKNKQSDKKCWIGYRFEPDRSILTEVDYESEIQPKRFPAR
                     NTNN*"
                     /db_xref="UniRef100_D4CXD9"
                     /db_xref="D4CXD9_9FUSO"
                     /db_xref="aoe:Clos_1278"
     gene            complement(98988..99596)
                     /locus_tag="rifoxyc1_full_scaffold_4_prodigal-single_162"
     CDS             complement(98988..99596)
                     /product="hypothetical protein"
                     /codon_start=1
                     /transl_table=11
                     /translation="MDKLEMQSKLAEKFPVAEVKQREGGFGKKLDYIPIDGVINRLNE
                     VLPMGYSWSVDSVSQIGDSIVVVGTLGIKLSETETIYRAGVGSDVIGKDMDKTVKTAY
                     AEALKKSCNTLGIGLYLWDAEERADIARERQNGGVETKRTFSSQQLEKMKFVRTKLKL
                     TNDEDLNKFLVETYKEPDIKTKADFTSANINKFLKFAEAKTK*"
     gene            99812..100078
                     /locus_tag="rifoxyc1_full_scaffold_4_prodigal-single_163"
     CDS             99812..100078
                     /product="hypothetical protein n=1 Tax=Nanoarchaeota
                     archaeon SCGC AAA011-L22 RepID=UPI000376B9B1"
                     /codon_start=1
                     /transl_table=11
                     /translation="MKPNKKEYDRLRYLRNKEKSIILYGITIQSIIDHLGPCSGDRKL
                     YHIDHIKPLSSFELSQETEIQKTFAPENHQWLKIEENLSKDDKC*"
                     /db_xref="UniRef100_UPI000376B9B1"
                     /db_xref="A0A0F9T1S6_9ZZZZ"
                     /db_xref="UPI000376B9B1"
     gene            100072..101064
                     /locus_tag="rifoxyc1_full_scaffold_4_prodigal-single_164"
     CDS             100072..101064
                     /product="hypothetical protein"
                     /codon_start=1
                     /transl_table=11
                     /translation="MLTRNELLDTVLDSFSDAIIQADTDKSAAHSGRVTTRFYPTEAS
                     ARTLNGIVGRCRRRTYYSQQGIVVPQEEDIRSLGRFKVGNILEEWIRELAISSGIRHD
                     HSVKIRYLIPGSTTVQISGEVDMIYKIDDEIVGGEIKTSYGYDFESTVFHKQTIPGMP
                     KIEHVIQVLSYLYYYKYIDTSLGITRFVITYLNRGSMDWIQHIIELSDDLYPIINGIL
                     CKGITNYTNSIFKVQGINIEKTRTKLMDYEFNMNSVFERFIEIYQHHESGLLIEPDYC
                     PLYSDQQITDHAITGKIGKTKFADYKAGKIDYLSDKECGWCPYRTNCLHDLGVI*"
     gene            101065..101565
                     /locus_tag="rifoxyc1_full_scaffold_4_prodigal-single_165"
     CDS             101065..101565
                     /product="hypothetical protein"
                     /codon_start=1
                     /transl_table=11
                     /translation="MDIIQSSSLDVPYDNTIYRATIKIHGAPFNDETRIVCTKVMTKK
                     YEDRTYFKVDLPAEMNISSEQDIDLIIYRDDGYHATIKTKIRNNIVAVETNNLSWYKL
                     TSVTPTLKQDDVLEAFLRAQTAKPNLYERTTTTVNPIWIPNNTTSDSTRITYSTKTTG
                     TTYTNE*"
     gene            101605..101865
                     /locus_tag="rifoxyc1_full_scaffold_4_prodigal-single_166"
     CDS             101605..101865
                     /product="hypothetical protein"
                     /codon_start=1
                     /transl_table=11
                     /translation="MAVEERRSCDICGTYSKTITVTMYDNEYHKVVNTTDLCEAHFNL
                     LRSYLRHGCPQVSRLPLPGEEPIYIPNRKDRNGLVDVQDCQR*"
     gene            101865..102206
                     /locus_tag="rifoxyc1_full_scaffold_4_prodigal-single_167"
     CDS             101865..102206
                     /product="hypothetical protein"
                     /codon_start=1
                     /transl_table=11
                     /translation="MDLDIVPIIPDLPYKIREPYNTALTKILRNNDHKILGSSVRYHG
                     SSIRVEIDLKSDKEIVDKLHEIKDLEIPTESLYHIDYTSANELFRRLREITERRQRTQ
                     DEETKTRDNPF*"
     gene            complement(102318..102689)
                     /locus_tag="rifoxyc1_full_scaffold_4_prodigal-single_168"
     CDS             complement(102318..102689)
                     /product="hypothetical protein"
                     /codon_start=1
                     /transl_table=11
                     /translation="MPITSESLYNSIEQLKRTINGLATRISDLETTTGIYVTQSTMQT
                     SLEDVNSSITDMNVIVNNLETKLQKISLPGNTRYYLDQSEITDFRNHFRQLRSMMSEL
                     EKSRQAFIRLSARYNLTNSSL*"
     gene            complement(102692..103852)
                     /locus_tag="rifoxyc1_full_scaffold_4_prodigal-single_169"
     CDS             complement(102692..103852)
                     /product="hypothetical protein"
                     /codon_start=1
                     /transl_table=11
                     /translation="MINNRGHTLAFDDSPLTLNSPLDSVSYNKIIDSLKSSTLRCINR
                     TRDLNNRVVKFNKALTAENLYITSKLQEQAIFVDNPITTSGTALITGFDTLIASSLVT
                     QTTLTGQITIEPVVGRKWSKVVRYQDKNGRNRASKDIYISYGPVASPSIQPADSDIYS
                     ILDGYADTFWLADTVENTQYTLQIQFPTSLKPYVNYLSLIPFPAFSFNIDSVYITKAD
                     GSREQIADSVSQHMGILDVHFKPISWGGTITINFTSNGSVVGIADLDIGLVNYQDSQG
                     YMVFEVPSFFSHTFSTIESIDLFDYNLYGIANDPSYIKSDRIVATAYQFSDGTVWSDV
                     GGVDINRATLTGDGATVFSKTLTTNRFYLKITMDKYLGQSPIFRAIKITHGV*"
     gene            complement(103845..104111)
                     /locus_tag="rifoxyc1_full_scaffold_4_prodigal-single_170"
     CDS             complement(103845..104111)
                     /product="hypothetical protein"
                     /codon_start=1
                     /transl_table=11
                     /translation="MRPKYPISSNEMLVELGDLQETLISLIGYDSNSFDDIIDISGQV
                     GILDESIDASGFAFINSRLFQEEQYSLFYKNSLIMYHSRRSLND*"
     gene            complement(104083..107589)
                     /locus_tag="rifoxyc1_full_scaffold_4_prodigal-single_171"
     CDS             complement(104083..107589)
                     /product="hypothetical protein"
                     /codon_start=1
                     /transl_table=11
                     /translation="MELDRVRKFLFEKVKNNIIRGKITGLSELPSDEAIEKEINNILS
                     SSSNGIIGSISTFGRKTTSDPNVYGNNFLTIKDNIEYILGEVFDSLNNTIDIINNSVL
                     EKNQILRDLKMIDRDFSDIEAGTLHNDGMKYLISDSFTDTDKIDTVRTTTQLNLNAGT
                     ASLNTTRASYIGFPHYRNQTSINFTITEGISQIVKQQQSPETKFGNIFDGDDTDRWEL
                     IITTLRPTVLEGYFNLKLSEIGASVEINRIKMKFSGTKDVTSGTDNLTFFYMNQDAID
                     KTWKILPDGKLEIKNAEIDFQFPTIQTTHIRVMWTKYEPDDVQNLEYLFSITELNVQK
                     TSTAFESTLISNSMKLTPYQNEQPTIFTAELDVDKQVQPGTNIEFYIGIDNTIPGKVV
                     DANSNVVDIDAKDAVAFVPNGIDSYGNPENYYTFASLLRDHPYLSGTFPYQDWQPKWQ
                     QLSSIKDIGTALPNQLYFNVSDFDKPVHDLYYKSPVLWGDPAYTGPWPVTGADWADNW
                     DGTPGAFPKSGYIWGEDPLSSAGVWWGDSNEYPGWWRPMTPSSSGIHLSTPMISIPDF
                     IIPVYDVDGTPVLTYDPYYRRLVPLQKKFWKIFKWPSSSLPIPGTIKLSNKHLKSTGT
                     ANDNRNTWKWNYKSKKTISDYVINFTLPNNVNFYTIKLEEFLPGKSDIRILVDSIRDV
                     KFLNITPSEITDFQVEYGFEYDKDENGLYYKVKSPDFLDDAHVTIVFADSVIAQRRAL
                     GGDIKISLTISYEAKTDVTASWDGYLLVPDGVTTLPVCHLDTSIGSVNKITVQQINDN
                     GLVQQTKSIEQNQPDPFQNFSLYTGLNLVRIFVDVLSTQDESVGDELATWRPDQYLFD
                     IEETIKMQGKYSDPDSINFTTEFEPNIITNKNIDFLASGIVEGVTINVQPYTLQEGVK
                     VKQDREDMVIIAVTNNTITLLPSVLTSDFYVEEWSVKDFTKRTTFTYDENITTHQGTN
                     YLRQVDINVLLYETPFDDDTKYALLDDVDGSKYIVVKSPDPSQFPRTIRNIFHFTRTY
                     WDYLLGQYVTFTTGTSGNTGASPNLLATAYETATSLVNTPANTFVGVNYPNVSTYGQL
                     VNVTMPNSSGFLFWDTAENLEVIYDIKYSLAANNRPADRIFLMAKFISSDLNLSPVLN
                     SYSLIINNMIRSTNETKISYIQ*"
     gene            complement(107599..109131)
                     /locus_tag="rifoxyc1_full_scaffold_4_prodigal-single_172"
     CDS             complement(107599..109131)
                     /product="hypothetical protein"
                     /codon_start=1
                     /transl_table=11
                     /translation="VNINQRGIVSGFLKATDISISGLAPYFSIGKPLPVPAISIYVSG
                     TLTDIESQLGNYKDSEISLYACAVPSGTNGPVSAVDLLSGYVLGDYGQLPCRKIEGST
                     LFPSHSTCTITKVSISGVPPTFTTISGNTYYDIYATHVLTTITDSKRVVAGYGTLQVL
                     GGYLTQAPYPDLSELNSIIEDHGEVVTNNTLMTFVFRFPETLSLFANSGSFGAGYPDL
                     AASGMIQMSCSGNYSGVYFPATYDGTNDNINPIYQYLQPSGTITWKIPKKFTVNPDVY
                     GWYTFRLNYINSSGLLSPTVNIEFFSRQLRNFDQAIPALPDNYQIQDGDIAGPYVVTV
                     EGETARSRISLGVRDIDLAVVQYNENGTYISSPYTSEKPIYGLSMEVNESAPKITNFN
                     IWDMVKYYIQFDINDNGKWYQISPKPRINELDINGVNVPNIFLLDSNLFSNDKVLDIY
                     NMISFIDLNKEQYNFRVKIELNTNITGSHGQWTPQIYDYKISVIDREALLASNYERYL
                     FN*"
     gene            complement(109145..112444)
                     /locus_tag="rifoxyc1_full_scaffold_4_prodigal-single_173"
     CDS             complement(109145..112444)
                     /product="hypothetical protein"
                     /codon_start=1
                     /transl_table=11
                     /translation="MSFYKNNLIDVGLNQVIYTVTEQPYSFNICSLNNVVTPSISGNL
                     NSTRIRVPFDMIVFGRVRLLTLSTNSLNWEYFWSNTTTYAQTNCMVGVNQNYFNKVGT
                     TNTATYGWPVPIYGGVSEPKFYYSINPTSRTSIPINTGGKPWAYLENFIAMPVANGTR
                     SYSTTIISITDSYQELQRELQYDSSNEIIHYITLAKYSFKYKGLIQTQLYQSPLEYMR
                     GPYNITLLLDFKYHISNPTKLVGLDILNKYILNIGESTGINPSVSLVPGGTWSIGVDF
                     GSFPTTSFGVGQPSVFKYTLTRTSDTFLWNDHKIYYPTTVDQSEINKFSSFQSTPTES
                     GVCVLYEQGRFRTSEYFHYDQNGVPELVDWRLSIIEKSHWVPEKRAPASRELSRYRTL
                     PYVWSLNPSGVINTTDGRAFPILSPVRQTYNSQYCSSAIFSLPDETSKYTIELLPLYG
                     FNVVASNFPGGIGSMVALNDKSIKAQERELQIAGVTYTTAGDDFYILYILTRENLYMH
                     VIYGNNNSAIYTYPGRNNIIGVYSNSPLSENLTCEYLTTVQKTLFFTLETKIYRINMS
                     SMIPTASLNTEITDTAVNYDILLTFSNKEQANEAKKRIDLNQWEVRTTTGQLITIDKK
                     ESRVGKRDGTDLEKVYIRINLIQYLRDSGALVVENLKLYVRAIDFHVPYIIVCTITVD
                     GRILQLGSLTFNYKGITCNVPLSASFANGVIHTTLNDLNTSTFTVSAPGDVANVLSTK
                     LTWAADNQNWMTVGECTSREGTGSSGFFNNAYPAKYLIWNKKNPTETQFLIHGNTSTP
                     VRSNTVSGNVGTNSGLKLVVTSKCYEKKEYMLPQITVYDDHKFIIGKIYNDNLVDIDR
                     VPNGFSTNYSVKNNNMFVPKLSDNNNYAYTFNFRCSPNYLDITGRYTIYYENDTSDPI
                     SGRISTPMIKRWWIIGIPVKQDNPYLPYVNYIRGITADGGAITLTSGTLNEVLTEGVY
                     PPTRITEYNFDYKHRPNYAYRSVSRAYLHNEYTDRLVLHVTNATGNTNCGTVWTSGTC
                     TVPSGYMDFKDVQFSDSNLGIASLTSGMIPNGLYGIFFIVEDTIGHRTGIDLLQLSTS
                     TQLPASGGFNY*"
     gene            complement(112453..113973)
                     /locus_tag="rifoxyc1_full_scaffold_4_prodigal-single_174"
     CDS             complement(112453..113973)
                     /product="hypothetical protein"
                     /codon_start=1
                     /transl_table=11
                     /translation="MDTIRKQLVDDKRANDIFARVRLRLSNERIKTNEKYLEILIDEI
                     NKYFSDLSTSTINSNDLPDERTGPLVNNHNKLLVDIASDLDKVNKKRIEVQSVITKAV
                     NYLSAERVSVNNAVSKMHARIINQKLRTSANDRHITFFSEYFTNDKFVDKKLSKNVSV
                     DSALSALTLSSLVENKDNSNMIDTNEIFVEVKLKNNESVNRFAIYPASQPINQIHMAG
                     FGRTVTNNDVITPMKNLNSAGTNSEKYNNIQKQCVVTGEITDPFTFGEFELIFNDFKN
                     QNLRNTIIKSIKRSVPNAANLDVDPQHVVTNSTGPLGSSFNGAYYLPNETIATDNVVL
                     KELIQSVGLKFKLKQGQLRGLLSYIRINFVPSETNLSIPQINYNESYIKDSNGIIYKP
                     FKEMKSVINGDVEDRLLMLDSVVVSPIEFYIAFQLPNLIAIPIKSYTGLCWKVRLHGS
                     DVTGYASDNQVFTSSSNKYIFVYHDVIRDASDTNFQDINKSRLKEIMSHYDITTLT*"
     gene            complement(113973..114773)
                     /locus_tag="rifoxyc1_full_scaffold_4_prodigal-single_175"
     CDS             complement(113973..114773)
                     /product="hypothetical protein"
                     /codon_start=1
                     /transl_table=11
                     /translation="MATPNYAILAQGYLTRLESIKKDLQAGNYTDSSLDKTITTLSTI
                     QSTINYFGFLNIVTSPQTARIPILIRYIYNLIKVLRDLIKQNSEIMYPPEYVFPKNPN
                     LVQYLEPQKVINEIYKDDGSGLKFELGFTGTFNVIRTKYPPYLDRSFFDFKNQEWTEK
                     QITVNIADNPNVKDITPYFTSSVVNFSGTSSGIHDKIVYYFDGEKIVTNFDFSNVDDR
                     KTVKISYKKLLNSLRVKATLRTNTLGISYYTPVVDQYTLLVDKQRVLN*"
     gene            complement(114773..117070)
                     /locus_tag="rifoxyc1_full_scaffold_4_prodigal-single_176"
     CDS             complement(114773..117070)
                     /product="hypothetical protein"
                     /codon_start=1
                     /transl_table=11
                     /translation="MFIFEDKNNDYLNQEVDLRLSELTSQGLIKSEEEYKRVIQNTLN
                     SIDADLQRITDVKKYAVKSDETISSKQLNELFTDLESDVRILHKEISDIHHVIDLTFD
                     RNRLFYRRIKNRIAAIWKEIQHFRENTFNIEASNYTFFESFSENSVMHLSGLTIDKKT
                     GTLVLAPGYINSFSDSSDIASIDMSLYPAANKDGGVIDTTNIKNTFDYNYSSGDHTLL
                     KDGLWKVQMLTADIPEIILDIFGRGMNRTYRGIVTNIEITFTSQKIINEINVDPYGDF
                     STKVIGVRYQVDETSTEWLDVMDENGVTVTSSDVDWIVLRNFAPISAKKLRIYFYQPN
                     YQIISRLLNSVDSMVDKMVKALIEQRFEKVNYKYKSKDQFPKWDTSEEADLYDEIMKI
                     IDEGGDISTLESQITNLLVPQPIDISADIRNWKLFNLGAWSIDPRNVAYSPQSTGVYI
                     SHDPRDHTSGFKVTNGVPSYVKLYTQQSEPSTTSIEWSLLVDTDNVNYKEIPIIPNND
                     IWRNETAKYNEHLNLKYYSRAARQVVNHKNMYNVFKLDFPIHPAYIASIVITENGLPL
                     AASNYRYFEFYNSTELYVPNADLTNNGIYTIKYIPAMLDTVKCWTIIPNTLPRAGQVD
                     IGTMCVFATKQAAINMVNLLKQSITIANKPKNVVVSKGYTIVSQLCTVKEYNFWFLNG
                     TVNTFIDSALDNDNDRNNQISWFATNDKNFKYNMSDTRVTWLFRTNVFITQKVTPYSE
                     NGYDEYTWKELPAAVPSVKIKEIQH*"
     gene            complement(117070..118956)
                     /locus_tag="rifoxyc1_full_scaffold_4_prodigal-single_177"
     CDS             complement(117070..118956)
                     /product="hypothetical protein"
                     /codon_start=1
                     /transl_table=11
                     /translation="MDFKSISLLSGSLVVPTSGVPIIASEVRGYTPSNLLSFLDLTDS
                     ILENNPDYNIYEKISPISGVYPHEYILPEKFRGYSSGSLIVTDRSVESQFVDFNLPLF
                     YEYQLMYDSYLMDPSLPDGFLIIRKNFESLVNPDNYVLETRLFPTSSGRYSSDSTSGF
                     LWGTRPISGNVVTSRLLLPAREKDNFYTVEYNKYINDTIQEHYNEFINEQVLYNSNDY
                     TITPSSIVLVEGGDIVSGAILYVQRQPDSYIKIKSPFYSNDKSKVLPWQFQVSCGEFL
                     LSSGIFGGNRSYYVSNDYVSGYYASGHIVNSEIPQFINKNIIKVGVTPLYTSGSIYPT
                     YSVSNTILSGTINGRYIIDRISSIDYNNGYIYLKQDIKPTDSIQLTYIYDYTKTILAG
                     SIDLNPKNTINANVDIALDSVGLVVVPSGTTFYNSNSDPSGWSYLAYYPMSDNISGDF
                     SAGITKGYAVESATEAMMQGCVSGLIPSGSRLIGIFSLNSLSNDMVKVYDARKSGGYI
                     SSDIKAISGWRGFSDIGYWDGEPFPHAGTLVIQIPSGVYREIYELFDSNTEYTQQTSL
                     YTPDLTRIIERDVSSYDSREQHIHNDVKKYIRDTIERYLPAGFLYIIVDENFNPWPSI
                     RGES*"
     gene            complement(119006..120622)
                     /locus_tag="rifoxyc1_full_scaffold_4_prodigal-single_178"
     CDS             complement(119006..120622)
                     /product="hypothetical protein"
                     /codon_start=1
                     /transl_table=11
                     /translation="MAIKPTKINIWNAFDEFGILAGLAHWSEDGKTLTNVRYPGETNK
                     LLKDRIITANKYRGNSTIQGLINNISRDLSISVSGTANYPIYNTETKRFFYLSEPPYP
                     SASGIRVFVSTSGSWSSSNEVGPQVRAYGYDDAVSGWIVWNASDFNPDLIPSGLPGSS
                     GWYAQRNDLEHYPSGIQVGEYTQILEFISGSIPNTGERIRVDYQVQTGVNLYGEPTID
                     WRTDFSNIDDVNDLSFIGKKSEYPTNKTDYDTFKVNHISIFSLNELANPAISGIFFDA
                     SGRATDKYIQIASIVNNEYPLTWGKFKYDVGRWDQLEMASVGSIPSFHDGSVALLSGA
                     VIQGGSKYGIDLDCVELRPSASGTRSPWYPILVPGEFYINNESFYLFGSMQYQVLTLS
                     EAGGIYSGNLTGSSSGWPYRLGVISAYSSGRFFDEVSGQLPNNPYFKRLHDFINVVSG
                     VYYRTPYITYSSGFDPSGLMFNGNNFYYDYDSGAIYASGVDPTGFVVTWEDPGVYTSG
                     ILVIYSGGYQLTTFDFNPLTDPFDKLIYLE*"
     gene            complement(120632..122833)
                     /locus_tag="rifoxyc1_full_scaffold_4_prodigal-single_179"
     CDS             complement(120632..122833)
                     /product="hypothetical protein"
                     /codon_start=1
                     /transl_table=11
                     /translation="MFQFQIYPSGTLDNYRLMVNSASGVSAIIDSRMGIIEESLSGVA
                     FYIKAISDYININNVGTSGYPITSGYFNHLGYTSYDYIDGSNYPYAPSVDGIISGVNV
                     IYTSGFYIQTSNPSIQSLDVGSGLFNKVFFDDGFVGYVTINNFIFTDVIKNLYSGYIP
                     TDQQLRFTDLNRLSSIQPTIKNEDDYPFLLGNTGVLNSIVTRPRLRLSLREFGLISGT
                     LINDKLQINNLNGLNVSGNLYIDGSLKLGLSAYTTTSPVISETLFQIRAHTHDGIGSS
                     GVCFSSFNSIQSIIDHFTLVQSSGSINIQGDYKGNSIGLNSNWEIKDIINADNIQKIL
                     TCKDKMYIVDNKKLFDINDSSNVIIATQTNLPRSQIIATPTGDSPALIELVKGYNRSL
                     SSDGSVRNVRITTLNNKKTNIISFSSRGVGYGFNTIMNRKEIPIDQGVRIGRHLYISF
                     LEVIDGTNSFSVYAIDTLRTPMNSKCVACFRISGTDWRYLKPVKYKNSIHYFILDDAG
                     NTYCLVYNVIYRPGIKSFIPIGTTSSITENTFEYASGDRVGFNVFVYDGTIPAINEST
                     GLEYVSLNIANLKRYPIDYTYFNGKPYVNGITETGAFAFQFTTLKRNRVAIFPKTGSG
                     TTCISYVGKIWRGNALHIGRDPTNRDITLDYLLTRLETLTGLASPWLMNPVIYRGWLY
                     AVAPTQSLSVWQSAGGFARYDVIDEYLPAGSVIVRRRASEIDLVEMQAYSL*"
     gene            complement(122833..126642)
                     /locus_tag="rifoxyc1_full_scaffold_4_prodigal-single_180"
     CDS             complement(122833..126642)
                     /product="hypothetical protein"
                     /codon_start=1
                     /transl_table=11
                     /translation="MNIYPRFIPPGSGYVDYESIKDNKHIGLYYHMDWDTSKTGQPIS
                     YYHPYYLHHIYDNVLSLRDPVTAASIELGIGKHLLEVVRFANGNNLGYSNERVGVGYF
                     LQLGVSGNPSWWLGNSGLYSTTVNSGIACVSMSTDYLIVTSGYFNEMSRFAIDASNNV
                     LDISSAGSGYIDKIDDVFERWSFSYGNVYTIDSINLLSGVLTVDNLGSGSMTTSNDIT
                     FFNNLLMKDVNVGSGILSGFFDTYQLNGVDDESLVTYNVNGHSHNCSGWSSTSTDTII
                     VGNTIFDGRYFYSLNKTQLLRLDSRRTSINWTPIKSYTSARVTFNSSTRVYKDKTNLN
                     VVNSNWAPRIDNKVPIGIPNVKLGDKVATINELIVYGFVGDSQLRISDGRTFALSGPI
                     QSQDEFYFINNDLYFIHSVVGYVYIYQFNGLVWKNWSYSLGRNILYSSCVSNHEVFLI
                     LQVTRSGVQDVISIIRFNTLGIFRNSGNFKLFGVLKQVSILDHDIFCLVKDWNVNIFN
                     VYIYNFNRPIIYQKLFSNIPTGTLSIYYNSVYNIVQVGKYKKKIYKNKSTSLPLDAIG
                     GVYNLKNNIVVKGTLKSNSTIMALCADSLFREMNPIYKHVFLLEPGRNNETNYSYGGN
                     FTDTFINRYLIDNFIVRAHTYNDLTCSIVYKNSYYFGHRGDISTFLKTNNKFQIGVPA
                     PNMSKKIITKFLPTDQFLYALVQDFDISYKDFTTNKPEAPISNDPEDLDLDTNFIPYI
                     PGPWSIPVTRLYKKAIDKNTWIEDKNFSQLFGLRLIDAITYDNNLYVIAHNSAGSGIV
                     TSKFNITNNTITELSFSGVLKLNESLVGSSERNTTLYEFTPQVDGTFVRDLTTNEYPY
                     VTSANLNGHHEFYLYNHPFGPYVVHDQVEILYQDIQPSSIYGHRQATSSSVSSYDMKN
                     TSNKYLYRTIGITFLREEYPRQGGYPLSYSTTMQTPYMDLNNPNIKIPIQKDNPIIIT
                     TNLEDDKFLLKDKITQSSVRNNTHFVTSITHNKNIYIIVQVDQKLKIYSVKDFSNYFY
                     KTTQKTGPTYSYTVDGAETIYGDGVSYAGIIANENFIPSGQYGNTVFLDFVPCELSNT
                     LITELDLSIIVGEESTPLYILGDGDDLFITKPKYENYKHNKRFCTHSTMVVGSNVYLP
                     LTCRIKYPTGKLLTFLLGFFSDGSVGLVDNNNIPTQIVSKPIGRSQFLYKDGKWIISA
                     MSIVDGQPEYISYDDMKKDPIYGPIILKNTPESFGNIFNPNTPKKWIIGEYDIQINDN
                     LNVRETF*"
     gene            complement(126651..129416)
                     /locus_tag="rifoxyc1_full_scaffold_4_prodigal-single_181"
     CDS             complement(126651..129416)
                     /product="hypothetical protein"
                     /codon_start=1
                     /transl_table=11
                     /translation="MSYLYWPSGLAPYTAYTHITDRTTQLNHQSIMDGLARDIGWLQH
                     NINATNLFASGYVTPILSGFFRNIDTNYLYVDSVQVRTLYLYNIMNPNMPDIDILGTN
                     LNVVDAAFRNNNLTVLNSFRGLEEFSLNSSGFIYNPPSISGGIYDFYLARNGNSKLLG
                     GSVGNFILNSGNINVDSNHRIIIENLGSFSPSGSISESGIYWNSITGHDHRDNKIKAS
                     TIIATDLTYNTDVEIITDEGFIEVTSGVLDANKYFLEVYYDSIGFHEVDYSVSGVYIC
                     DIPALTGNVSELDIGTCPMISYNGKVYAASLATPTGSINLSDTYIYSSEDFYTWSGVL
                     VSGDYRPIVSGIATVDGFAINSNVLYFLWNLQVSSGNYCDARSIDNISSATPIKYHIS
                     GFAHGSSRYGLGISSVENAILLYGYEYPHIYESGIPKWDNHTILYNYDLDRYESYQTS
                     NEHQHISFSGVPYKYSFPFIQGFDMSSFDSSLFWLDGTYSGGIREPYYTDAQNDGVFK
                     NLVAPSNTFSGYFGAFFGNGFSEISSILLTELSYHNGQRGLNTVYINSASAKQMYGDI
                     IENFSESPLLIFGNSTIACNTTSSGTIFGGCIPLVMDIDKRLLYNIGISGILITSQNV
                     DYSPNILRGSKSLLDTSILFRINAYLYFPGVITGVGSLMVSNLFNYELGEARLWTDYR
                     WVSGQRTELINLCPWDPGLLTVPFGGASGLYYKHEHDVTTSKINYTSMLVESSGIIIP
                     SSTFVHPGNFPTFYDRPTKDGFWSTKTFDWYYIPQSDYFGPPNRAYTKTYHYMRPRCP
                     VQHNGVVYSILEFNTGFNYIGPDGSEYIDDDILYSDLIKYGNAVYGVGVKVILDDRGN
                     YNYSLVLSTIKRNVSTQVPLSQGISGDKQTPKFLIHKGLLYIGIGNGRFLVKKPSHID
                     LCITSNL*"
     gene            complement(129416..131440)
                     /locus_tag="rifoxyc1_full_scaffold_4_prodigal-single_182"
     CDS             complement(129416..131440)
                     /product="hypothetical protein"
                     /codon_start=1
                     /transl_table=11
                     /translation="MANIYILNVPTDYDSISGAIGAIINSGLTDYDRGIINIETSGSY
                     IASGVGCYQIPSGTLEIGSTENNVHLDSMYFLNSGNIQVSNVRIDLLSISGYGQLQLF
                     DVSGSTISASGLSSVNITSGVIGTLLDVTDSDSLILNDVYSSGNCKYNITRVSSVNIS
                     SGDYSNYDDTGFKLTLDVCSGIYINKIKGANISGNLLLFSGCPDITMNHASLASNISG
                     YTMTAFVSGGGLACSGLIEYSIIVGNAGSGMGPFDIYDAQFITVSGCCIYNFIDDETY
                     TGLSGFYFNKDPLFVNASGGDLRPDINSPCVSNADSIEIVEALSGVTVETVQLNKEAI
                     KFYLRDQDIKAVIPSGIYVVGSGLAVFFKADPSLDNNMDILIHKQYKVLGSGITFQSF
                     QNTAGIIGFDSDYKLIPYIDYASNAVMYYVQPFTMLSFSDMVNSASATLQDIEVSGKF
                     KYNGFTRDRFQDSDGTPLYWVGEEYNNYLYGYSILSNEKVMTYPLFNSSGVSPSVTLS
                     DLNYLSRTSTQANIWSDKVYVDDHYESRNISIDNQDGIFKFKSFEKDTSLGLEAIGTL
                     GDWLVVSARQQYKDDSDVVSTKHNLYFYNKYEINPFEEPIKVFSGVIGLDDVTIGDLT
                     FNDVGNLLISVSGYINFYKLFYDYALLTRLPNGTIKSTLLFREDYTGVKL*"
     gene            complement(131433..133004)
                     /locus_tag="rifoxyc1_full_scaffold_4_prodigal-single_183"
     CDS             complement(131433..133004)
                     /product="Marine sediment metagenome DNA, contig:
                     S01H1_S17391 {ECO:0000313|EMBL:GAG26202.1}; Flags:
                     Fragment;;  TaxID=412755 species="unclassified sequences;
                     metagenomes; ecological metagenomes.;" source="marine
                     sediment metagenome.;""
                     /codon_start=1
                     /transl_table=11
                     /translation="MLPSRRAFHPTMYAAGILSRFPAWMKLHNKDSVGYRFTDAILGN
                     ELELFANTLQIYKDYTSIVRSPIDTLEYLSQIELPYFLKESTIYTTEDIPIYVVQNEM
                     EFLNNIPTRIANTLSRISPSGLDGANIVGLEWLDGFPSGVLAIKRDVDDITPSSLLYY
                     DIISKTNSISLTPSSGIILGVGYVGLGQNASWDEAIPESTQSLRSKYPINSWITISGD
                     VSSTMPSGVTWDKQSFIYPETDIKTYFQRLLNNPYGSGVYDQADIELVFAPIPGTIKV
                     YDVFNTTVSGTATQERTPTLIPSSGWNVYQFTSGYYAENDYGELEFRQHPWTYKGYDN
                     PIPWEITPKDIQDEIIAREGSGVPIVPTLIGNVSWRLLPSGGYVDDEVFPHSGTFNWI
                     DGTSGSGNIIRFSGHFSKYEVHYQYRLYENITQISADPKESYKPATPSGGPLYFITNT
                     DFFQNIHIETSLSDANAIRIDPYSVRPGVTLYYTLRMNTKFEDIWDDARTTDKTVQFY
                     KHNIGYTDNLGLRNG*"
                     /db_xref="X0WSL6_9ZZZZ"
     gene            complement(133004..134281)
                     /locus_tag="rifoxyc1_full_scaffold_4_prodigal-single_184"
     CDS             complement(133004..134281)
                     /product="Putative uncharacterized protein n=1 Tax
                     =Bacillus sp. 7_6_55CFAA_CT2 RepID=G9Q413_9BACI"
                     /codon_start=1
                     /transl_table=11
                     /translation="MSITQISRSQFDILRDARENLVQNVGVSADNETSTSLNLLKSMS
                     KEVASMWDRMNTLLRMGFITTAFGEGLDEIGVFLQEPRAGFKRSMDLSTTNLKFYLDE
                     SYARDITDLLNRYLTIRDRNELLEQGVIDSATNPSLINIPANLLVTNNDGTISYTVMN
                     SMTLSNTQTSDFSPLIATGTGSSFNAAPGTLVRHNLTSIYPILSKVKEAIKVKNLYGI
                     RNGGDIEGDENYRFRLSNKVVAAVSGNNASIRQAVLSVPGVVDMALIPRTHGNGTFTI
                     FPRTSDPILSDGVMTAVEASVQSVIAGGTIVYVDAPDYLAVAMRLELRFLPGADKNAL
                     FANARLAVMDYINNLDLGGEIVINEIIQIVMSLDDKIMDMSIPQFGFGFLDRVTGAIT
                     SYTPLRLMNQVADYNQKWYTNSSLCSICQAGTR*"
                     /db_xref="UniRef100_G9Q413"
                     /db_xref="X0WRD2_9ZZZZ"
                     /db_xref="cbv:U729_3136"
                     /db_xref="G9Q413_9BACI"
     gene            complement(134339..134812)
                     /locus_tag="rifoxyc1_full_scaffold_4_prodigal-single_185"
     CDS             complement(134339..134812)
                     /product="hypothetical protein"
                     /codon_start=1
                     /transl_table=11
                     /translation="MSLFSGLSDIATSSDGDMLVEGSDLKKVNGIDWFIQEVNKILRS
                     ANDWFFAPNAGAALDRFYGSNNTREIATEIQDIIKSKIERQGISFPATLNVRVVPLSR
                     DEIKVYINLNFNNENINISKLIFDLQKGSIKETEEIEKQQSTKTPNKHPYAGKFL*"
     gene            complement(134823..135716)
                     /locus_tag="rifoxyc1_full_scaffold_4_prodigal-single_186"
     CDS             complement(134823..135716)
                     /product="hypothetical protein"
                     /codon_start=1
                     /transl_table=11
                     /translation="METNIFRTTLFKDIIGVKVDSGYIRVSDKGVLYDLKCSNKMKLP
                     QVEKEPGKYFVLVGESISELSRARVRQDSNTKDFPPVGEQSVGEVYCEVMDTGISTPP
                     VTRSAGEIFSNPTAIDSVPIAYITASQISKNDPNYDSGNKEESMARAVQVPAITGGPS
                     TGIGMRVGTHSVGVSQKAGMVSNTDSMTHSTQETNHGAGMFTTSYNFLQHYFIHLAGA
                     VSLPMNHMVNLAKMLAIGKFVKGVVGSKGKRVDDGSGTTKWQNGTGIYGLADEIGETS
                     GIHSPGEGTIIGKIRRDLNNL*"
     gene            complement(135718..143013)
                     /locus_tag="rifoxyc1_full_scaffold_4_prodigal-single_187"
     CDS             complement(135718..143013)
                     /product="Nuclease n=3 Tax=Bacillus thuringiensis RepID
                     =J3UPT6_BACTU"
                     /codon_start=1
                     /transl_table=11
                     /translation="MGKPTFENKSHDDEKSFAKMRKYEPLKDLVDVIDLLSKKYNIHI
                     TSLGRGFKPGFTTTTSVATALGLKDPLISIVNKFFNRTDVSENEFIYKKVIWESSDPI
                     NDHNFVKYSPHFWIPDQPFGCAVDIRSKNFTESQIQSIVNIIKAQNKELYVLVHSIKG
                     NYPHIHLQHDGVYKAGLNTMKDLVDEACGYTKIRKTYSALNPAKLVKRDPDYVDTFKK
                     LDNAICDGFTAADIAETLDIANQKPNLKDKKDTRTILPSDIDNNGLMEVLRIGDINFS
                     VCPVTQISYSQSMQYVRFSTLRTVGDPKIANDTVPNNVTLNIIFPNADAINNQMRSLI
                     AQFMVTPITIVQNRFITRTLKPLIINHKGETEANPLLSPEDESIWMIMTDLNVRSIPN
                     FPEAFEVYITLEMFEDRVFGNKLKFLVDYKDLQEKYRRKQEIFGHQYIIPSEKTMLKS
                     AADFKPGIINVTSDPNNSELYKNFYQSVANTFELYYPEQDTKTGGKLTVLYNSYNYSR
                     ENIRKVKKTMEEEYNQSLLETQDIIKELQPGEIKWFAGKGLNVIKPDVIQLINKTGRT
                     TIDLLELTISNFESVKSLHNFRYSVMDPIFRFRQLSKDASIYVNRIGDELGLTSWDKQ
                     QVLKIFNSALGRIGTLEKYSTGLASAFKTDANGNPLSNQLTNPTPAQDIGRTDGLIGG
                     LEALIGEMLFTVEGGKNEALSKRAAKINTALKKITELCLGDINEEKPGSNLDQDGLPT
                     FIARYSSVDLIDGKDSISTGVSFSISNKVIPQQVIGWKQPTFQHLGRSDWSINMNIIC
                     KNDEAIRNIMFILNKMGVLSKQIQFTSPAKFINLDTTLHIQEGDPIFGVLGINSFVLN
                     TVEVSSIPGQPGEYQINLGLEQADLSIHTAEKIEESSAKQKNKESSQLILKDILPVLK
                     AIVINKDRKDYGQILDFEKIKDAIDNPNLNEYWKAYGVDSYDYMDKYNFYKLMLGTKK
                     VTDPDKDWDLLVMDLFPTDTNFSSNKYFSSNKSGHAFITSIIKLNNLIITETAGNLIW
                     PKGSVKTSLGLVESLQFYFESIGHLANASKNHVATQTVDKNSALWRALGVSAGGTALV
                     GTVGTLIGIGPVGWGILMGVTAIALGGGAIGYVFSEDTLLAIKDKLPEILPAAFNITV
                     NNRIIELAKEFLLDDTSLDVFSSDFEIGNGVILQDRMRSIREDIATSLKGCYNDFESQ
                     IQLASKKTGISSSFLDPAFYLYSDDFITVDLIRELRIDIQNRLSMLATRANINALQLG
                     TVVADKYFPKTGSNKYNVELDKLLIPLPKDSLITQQDLQWVVDVRNKIVQINKNAFDD
                     ANKENIQKLMGLQNNTKEFEEVFLNDYWPERVKGERTSVVMEAAFARLQLINSALRFE
                     TIKSSLDKATEQVSRGRSSFRKDMASQIQLREYNKLFKDVEYPKVVARNPTMTWYEAI
                     IDAGGIGNPYIGATSVDKVFSEINGKSMYTYFTNDGMRELLYQIETIAKCKKAMNNNT
                     SAELMAAYNALEADPRMLQKRIDQIQSLQDILFKATLNDNTGNPIRIFPTFKIYFIEE
                     DAPEWGIFNDFYDYSAVQEITVVKDRKSASDTCVIKLSNVAGKLTDSFAENIPEIGTD
                     NLPLTSMMLKPGMSILVKMGYSNSQVELPVVFYGIIIEVAPGPIVEIICQGYGAELNE
                     IIAPGEGVHHGVFGDVKALGDVATWAIQQATGLNHFGKLGYTSFGIKDTLRLSGTATT
                     GLQGQMKIGSFITGLPGLNINDPRDDNIFLSYNIGNIKKEKQITGSLNLALEWLISKW
                     ELSGNLHFDWYIRDQSIWDVLSELVYFSPDFLKIVLPYNDNLFPFIPKIRNTLYVGPR
                     RGYYKYTDMFSMISVDNNIEFSNANKVADILFRMAEDITYNDEIPHTDIIDKLVADFK
                     SLTDNDTLFKTAIFYYFGIAETGSTTVQAFNAQEIGKRDQIIKLSKAFRKEFTNYETI
                     LTDYKTIQKGSKLEHINRNFEENLKKLVVNNIGFNGIYYNIYGNNHQYKKVQQHHIAT
                     AYTNILNNNIIASADGWANQIKLVCPVDPTNANDINDVPIEDKGELVTTIFNLDDNIL
                     DDQIRSKQMFINNIDPSMWDDSIWAKKILQGEGTWCNIDGEQYTGLEQNGEPKVKERQ
                     STKDEDVQYRLSRNAWELLPSRWRVGISILAEEARDMYNGELTIIGDSTIRPYDVIHL
                     IDYVNDMHGSFEVGRVIHSLSPQTGFITRIKPDLIVNQKNKFNTDELYVASNLMSQSY
                     SRSILIGVGTVAGMGLTSLSVFNLVNSAVKSSALLAGVSSTLGILGITAGVGLVAFAG
                     YKAIKYHHERIIMIMNNIIGRDSLEILPLTYRNIPYVAGIEGYKKDSYLRHMISSSLD
                     ETGKYSVFERMGYMNAPLEFEFYRNVVGDSPVWSWIQTNILSNKEGVSGLDSFVAAKR
                     AFFNLGETR*"
                     /db_xref="UniRef100_J3UPT6"
                     /db_xref="X1A3L0_9ZZZZ"
                     /db_xref="btn:BTF1_30702"
                     /db_xref="J3UPT6_BACTU"
     gene            complement(143013..143210)
                     /locus_tag="rifoxyc1_full_scaffold_4_prodigal-single_188"
     CDS             complement(143013..143210)
                     /product="hypothetical protein"
                     /codon_start=1
                     /transl_table=11
                     /translation="MPQLNISITLDNIDSEIDANQLASTIENIIRQNSGIDNIQTSIY
                     DNDGSNSGNPIMAQNIMRKIK*"
     gene            complement(143210..150277)
                     /locus_tag="rifoxyc1_full_scaffold_4_prodigal-single_189"
     CDS             complement(143210..150277)
                     /product="hypothetical protein"
                     /codon_start=1
                     /transl_table=11
                     /translation="MADNLSDDILGNDNDVSPLSRGVSVAGLVTAGLGFPSLWKTFKE
                     KYPKGIDIFANRFTKNQPTEIELQHAISKTIFEKSLDSSHLIKSIMDKPVLFDERYDK
                     TNTSTWAQMQRKRRRFELITSPEGNQIEQLENMIQKASKDLDIIANDEALQVYRKEAV
                     ALYIREIGEKEFLGKFPLMTGFVNGLKSGAMMNTADVNKIFTEVLSQGNSNLLNSLYR
                     DLLKYGRSDNATLLASRSKIVKLLDRPSKYQGRLNINQPTKIDKNFYEFHASKYKTGE
                     LFAEEVMGTVHQKIEWSAENRANKVDLKFKNVLKELYNEVHSERSSLKGPGSTFSVRL
                     TNSGGTSNALDRLEIYSIDPGGEKRTFFLDLPKKGYIRGGQRVPQTSIYSGKGFIPSN
                     IIESQVDGLASNVKTIAHALVTETDGKQEVARVQRWFDKQFKTSDLATGNTYLDTAKR
                     GIVSRNDMPWLNASTKALKNRASGLLEYNTLNYVKKTGQDILIYDTEFYTGRAGIQPL
                     VKTPQAARLYQISYRRVSSTGEALTHGNYYIKDASFERLYKAYKSGTTCLELENLKHV
                     LNQTGKGTPEHLDWLIETIQKEGVTPKQALSRVFNEAGKGAAILDFAGKGGSDRALID
                     YISPEFLKDRTMIDMLKLQKSASSLGSGFRLTHVFTRLVENADEIELNKIVKTLSSHS
                     STIAHNDLIHKLSKMTNISNRKQMIIQAVTADSHDSSVDVAVTHTALNHVLSDRSQMG
                     SILGFTNMLNKIMNTGFIDFKTRVNMLNYANLAVHYTGKDAAEDALFMSTIPNTVSAG
                     GMLKGKTQMFPYHRLDPLNVQDSSLRQIHQVMNGVRLGYLGEHGHFYDPYTTAFRKNL
                     ERQSSNIAENIAIHAEPVMIPTLVIAKGYGVAPDDSITIDSRVLNKTATTVRHREKIV
                     NFKGLKQEGSLFELIHRLTKDKGINIFNEKTTLDADELNHLFDQHFKKEQGELGEAYR
                     HSQANVNNLKGKFYQFEQDTLIAKDISGQEIRSKHTGNTRFSKIRFTRGRNGELQFVY
                     ELEELITAEKVRAGFGKGMVFGSGEQGIMGILGHHNDSPAVVSDRLTARSRIKPEMLL
                     SGNLFSRSDVGTTKKLALNRIYGTYMAAGDHTGAQRFLQDLFARSTTYQTGNQSRVLL
                     DYTTVAEALDIANGVKADTLYKHMEKVGLTWDTANIKALAQSHNVTYTADKIEMSKRF
                     DDLTVRMIEKDKLNILDGVKANSTKILDAAMDNEQIKFMRSVYNPYFNFVRNKIDFNH
                     ETNGRFIDFTKIKRDGKTVIAPVLLTFSDILSSMSYQMQQQQERQHTISVSSVIEKQM
                     EALQSNYNKSMEKTLIDRMIGQKKRGTRKTILSIFSMLQGADKLSGVSIGEVDINATK
                     QILSRTASYQQLHKYFRENGLGSELQTPAFKKWYHEAFLTTTISDLEIERRDLELKLD
                     NSTPTNRKEIINSIKEVDDRLKGMKTSFKISEESLAIKDIESMTDTLYNHAFRSNGQG
                     EFGDKNIGINGPKVAPPDLILFKSKNFRMDKDFFKMVREQLQVLDENLRTNDPKAFKR
                     REFIDKIINMTESQVKNKGVHDGIILPNAHILMDAMNLSARQLALGSEIPLTRGNLMN
                     SMQNVLSSIMLTTSNEFENSKSSDYFHKRTAKKYAEFLGDLAHRVVGKNGLFSRELEL
                     QGTYGLLNSPFAFKKQVGGMVRDHNKLKEIIREKYNKATKDNGFDVRKANTQKIINRH
                     VEREFNASLELNEKIQSGRYNFIARSEFMKHQVNVGNATMSVGKFFEKELKEGRLTKE
                     EIRLMKTGGKSVPVGISRYPLESNMWGLFSGETFVYDQNWAVFQDVRKGTVPSLDTML
                     MLRADSDGDNIVTRLLNVKNMEELNKVLTERRGRTKDVYEAMFQYQNNLFKFGNTTKA
                     KEITEKMYGKKFQPSEIRSIITLTTEMLEDYGHKVSKDPIIGHKLEELQQSEINKLGN
                     LKFIDASISDLKKFVGSESIQELIEEKTRRFRARVVGQASVGYLSSAASKFKARKDLI
                     MERISLIKDPKLQQDMIKLFPGMNQANENAVKIFGDTMSTMFQDLNNSYDDLIRSLTH
                     QGPEQKAISMKKLTENDAISHVLNVVSHVDDLDNASVQGSFKRLSIDISKDNLKKWRF
                     FQDIHKTLLKSDPNYERQYHDATVDLTHNGKNVMDLLNMSLSARFSQGFEQLTPKELQ
                     HAMSAYTESTTPSFGTKVSTAWRNSVKQVLEMKPAKSVLGLGIGLSILSLGSPDQLAG
                     GISSFGIDIGHRPGFKSDSDIGMESLSAEPGQDVFTQKWTYLLNNDPILKDNISALSD
                     RSYKDLTMNKKIYTQFNPSKKFKRNYIDYRKNYNSRYQTNDMRRTQIGM*"
     gene            complement(150277..157749)
                     /locus_tag="rifoxyc1_full_scaffold_4_prodigal-single_190"
     CDS             complement(150277..157749)
                     /product="Virion structural protein n=1 Tax=Bacillus phage
                     0305phi8-36 RepID=A7KUR9_9CAUD"
                     /codon_start=1
                     /transl_table=11
                     /translation="MADQLDRNDIYSAEIEQPQSEGLSLKKIGMDLAKFTLGMAVLHK
                     ATGFAAKSIFNRVSGTTRLAPGISKALGKPIGELSQSITLGKLASGTLGAFAENPAMG
                     KSLSNASKILLAGQRTGINLGRQMMQSKNVGIKALGYVGKYYTKTLPVAAGFYAISKP
                     LGLDEGDRPSWYNVPGHVAAIGKLTAEFAAFDGALVGLKKGTSLAANKIISKLQYKDN
                     PGLYRVLDKTFGMRRTVNGAEPGSFMNKVMQTSAVLDGIRRAGAARSAHVSRAVGNLW
                     GNKLAKEAQYSPMYDMRRKEFYTDLKERVKLGFKSGYDSRVSKVKGFDSTYATAALDS
                     LTGIMAKHLNQDPKIFSKSVVDNANDVVMQLTNKPLPKGFAGQFKKVLDAKHKIAGRS
                     MGSSVGRGFATVEDVLANNATQRSFSNKLWNAIRAGADDLAKPEIDNLQKSFLGMYAG
                     KNVVKGSHGSIIDYSMYTPRNMLGAITNFITPGLNFTIPFTGGKTLPIGKFLGLERYL
                     TKEGLNIGSIGTHDQQYYKDTITGHMRRVGVQSGTTSGLGGVLIDGELFIHDQVEGLI
                     KANAPKMKLIESSPYASESVLYKLHADAATRGNKDSIKIIQELEEKSQSGGGIFQKFG
                     KFIQNRGLQTPDLLSSLSAKIQSSFGIGPKTMGVKHAAEYILGTKSASNISKADFNSL
                     LSTIPYLGEQSSKNLYGALSNPRMLRAMGKLASQNGYGKNHVGKFEELSTLMGRSDDD
                     MMAFIRKNRAFEDDSEMQYALKAFDKNRYGFDDPVGFKFGKMPLSNKTNLHRQLIEQA
                     MGKVYGLGAQGGSTFNFAADMLKNNDILGMFSKEEVRDLRMVATNIDLHTGGFLNKSG
                     TYFSKEGESQTKAVDIISKYLGNERAYLEKSLYDTPLIHGIGLFSGGRKAAGLDRIRL
                     SESLEAQQKRENPFNRDYAHGTDLLVEQSGGFLRTINYYIDKVMSMGTHFGLKYGMKE
                     RGDGYITLGKGLTSFLPKSAPVFTKNILEKVTNKKYYIGGPLKQLSRRVAQGVGVLAA
                     AQALDTFVDVNPLFDGTAFDNGIFVPVAETYAKASMAFHKVQDLTGITEAAKYLDGLM
                     PGSLSTIPGMIIGGMSRGPLGILGGAVINRAMDAVGLYPKFDKSYDEMAGMYSGRELV
                     PVRRNRFWLFGKSPYEGDGPSYFRPHWLPRLRSQYKYTDTLYGSKAEAFIFKPWVGLG
                     FNPLGHIIDKYHHEKTHYWDRPYPVTSAAFTDTIIGGPILSATIGRLPIIGKPIKYMH
                     EEEMSGYYSKQGNTTSVDGELATSHMANADATDQLLYMNKKANLAADQSLYGQRPKSL
                     NPYGVMNVLGEQMYNFTEFAGLPGYKLETLMGGHPGDFNPRFSTSNEMTSVRRAFWDL
                     NMGDYFASSEFFRRFVPKEKKVWEKVNPLRNKMSSWLPSQEGDYFVDFLTGDAFCVSK
                     NTFVNINHIYIKAEFVKVNDIIYTHKGNYLPVKNIVKRPILKNEKCYSLKVAGINNIS
                     LEFSQEHPLYIKKISYCSFGSSCICRPIRNINSFCDSINNNKWSGRGRPPNGCKNTWI
                     KEDIKFIPIKDVDVNSYLVYKIPQENKEVTLNYVYLQRDNTRSSEYKVNGSILLDEDL
                     SWVLGLYLSEGSTGKNKSKKPLQLIFSMNKNEVGVQEQINEIIYKKFEIKGTLKIKDE
                     SSELVFSSTKLAQIFANWIPGNLYEKNIPDFIFTTNNNNKLAFLFGCYLGDGYISNKR
                     LSYECANQNIVFGLRRLSFELGIPASYNDRIRFDKRTQKETKSFITEIHVFCIKDFNL
                     KYLNYKKDIIDLNFDRLPNIDNFSDSNYIYQKIIGKEEIQLDYVYGFEVDNDDSFCVM
                     DFATHNTKISEGEIRLPGSAYDKLYDVKRTFPGRASSLGKSVNDLVKGMVGFDPPDTE
                     DAEDIMATGTAMHRYIQDSMIRNNIGYKAEQLVYDAKEDISGHIDLLMYDPYRKGGKR
                     PLEIKTINAKGFGKLKGPHSNHISQLNFYLRQMQMEVGTILYINRDDPTQIRTFDVRY
                     NEERFRRDVQDLRKARTIAAQLMTSGKGFENGASYSWLDRYRILGDVAPYSNEYKQAG
                     EIVALQLRANRLPESAKDEVRKIKQHRKSVMRKFDLYPTRFRNRVFNPDVNYELQSEN
                     TNIKAAAEYSFGERVLGSIWERAIQMDTPLNTKLWSYRSPLQHYQRTKLYGTDSASWN
                     RPYQDLIKPMFTKALSADNPMDAAASFGWIGAIGLGGMGNMGIPGAVFGGLYGAARSL
                     VGNDAWIPDEVNKKREIERTFDQLKYVKNMELYNQTGDERYQTAASETLWNISHSGYQ
                     VGVRQAMRSISSFEKPYFLTWMKETNPIERENILEHVPEEVGNLLKAKWGMSYDLPKP
                     SKYEMMIPNSDWEGLLPNDNLDDIKYKTINQEGLRANDFGMGWYDQQRRTATSQFELN
                     PIENPNDILSSNNVASRIKSALMRTLGTYVRRPLISISITPGGSDSVKLNIRLMRDRF
                     NDIKEALRTR*"
                     /db_xref="UniRef100_A7KUR9"
                     /db_xref="cbv:U729_3131"
                     /db_xref="A0A0A7G0H7_9CLOT"
                     /db_xref="A7KUR9_9CAUD"
     gene            complement(157749..158423)
                     /locus_tag="rifoxyc1_full_scaffold_4_prodigal-single_191"
     CDS             complement(157749..158423)
                     /product="hypothetical protein"
                     /codon_start=1
                     /transl_table=11
                     /translation="MKNIPLGEWKAKYGRIFKVRIEEKEIYFRLLNAGEIEICKKTPK
                     TISKLIDSVILNNESLSSTGSKYKLSDFIIRNSFPSTDDQLKEKILHHRYKVKDDFTL
                     NLIAKLCSVYVSYTPDDLKSKTIDQLLELVAIAEVMTGKQLLNDKKGKKPGVMNTRRD
                     TQERDESKFAKPPVNELMEETTNALQAAMTKFGKKVPILSEIKAKTSKPLTDLQRQMK
                     ELNKAI*"
     gene            complement(158423..158734)
                     /locus_tag="rifoxyc1_full_scaffold_4_prodigal-single_192"
     CDS             complement(158423..158734)
                     /product="hypothetical protein"
                     /codon_start=1
                     /transl_table=11
                     /translation="MSEVTKEMIDGWKAKYGRVAKLSLGGIEWYYRPINLEEYYAVQE
                     LANTTEGKSEAVGQEQIIRVAVLSPVVTENIPAGVTLKMSDEILKLSGFVSEEIKPEE
                     L*"
     gene            complement(158748..160247)
                     /locus_tag="rifoxyc1_full_scaffold_4_prodigal-single_193"
     CDS             complement(158748..160247)
                     /product="Uncharacterized protein n=1 Tax=Bacillus
                     weihenstephanensis (strain KBAB4) RepID=A9VUY1_BACWK"
                     /codon_start=1
                     /transl_table=11
                     /translation="MSKQRVNFSTYPQDYFCGAQVRIYFGSIYVDDIATIQYQTSHSK
                     TPLYGYGDHQFRTIAKGQLLVRGSFTIAFKETGYLYSIIQLMRADKAGLELISKSKDS
                     FETYMKYIGNGLTPEQALDYTANNKTTNQVFGTDFKDSADFEDISEVLEDAIWGKPGT
                     PAFLQSRIPRSDELDYLKYTQALKTSSDIDRDGFDILLTFGSYREGIDTPDHTIVSIN
                     DVHITGESMVVSPSAEPIGLTCEFFARGINERISNAFPVADVKVAEAAKEEAKAEPEK
                     AAEEIESKKDDTPQQTEEPNPNMQGPPNLPGSYTPSSTMDICPDPNDDNTQVVPTSTT
                     EMYGPSVPLPIQNTGILGPTNEQIKEYIKTKKRLEKDKQVQEILDKEETVVPVSPSLK
                     STPLPKLSGKDFMVGPLKGNKNAIFSKAKIASKDYKSTFLTAKLTLSGSPDRGNIHGK
                     ASPRGPWPWLDIEADYTLYNENTLVFTNVQTKIPISTLKSAMNDFFSKL*"
                     /db_xref="UniRef100_A9VUY1"
                     /db_xref="bwe:BcerKBAB4_5753"
                     /db_xref="A9VUY1_BACWK"
     gene            complement(160440..161834)
                     /locus_tag="rifoxyc1_full_scaffold_4_prodigal-single_194"
     CDS             complement(160440..161834)
                     /product="Uncharacterized protein n=1 Tax=Bacillus
                     weihenstephanensis (strain KBAB4) RepID=A9VUY0_BACWK"
                     /codon_start=1
                     /transl_table=11
                     /translation="MASTIYKTNPTPEEIERITAEHEAAKAKQEKASYGDDGAGLFNL
                     ADEPTPFYGFTENEWLGFSETYRRGVRDWAHEQASVSITAHEAQAWTDYISGVDSPAV
                     LDAIFGRSYKYKAFFQNVRDAGNRDHFQVAENERNAITGAKGYINPGSIANLSDLQTK
                     LVRDSNSYSGCDITASLTIGGKTFVLGNLSTITYSIHRDKVPVRTLGRTYAKSYVSGA
                     ATIAGTLIFTVFDTHVLDAVRQEVVSEVQAARGQSSPLTQQLPPFDVTIFYRNEYGHA
                     SYMRIYGIEITDEAQGHSINDIYTENQMQYVARDIDLMCKVGSQFTPQALAAGNNTMF
                     TQRNLSTPAFKLQHLQYNENRIGELQIDLARMNNEINVLGSRLAELAKSTPSAEVTNL
                     TAAYTIQKANLTSEAAKKLSEITNLQKDNSKLTSSESDIDEAAVRYGSNFSSGRDDPY
                     ALSRGPLLQVKPGN*"
                     /db_xref="UniRef100_A9VUY0"
                     /db_xref="bwe:BcerKBAB4_5752"
                     /db_xref="A9VUY0_BACWK"
     gene            complement(161882..162562)
                     /locus_tag="rifoxyc1_full_scaffold_4_prodigal-single_195"
     CDS             complement(161882..162562)
                     /product="Uncharacterized protein n=14 Tax=Bacillus cereus
                     group RepID=C3IUV1_BACTU"
                     /codon_start=1
                     /transl_table=11
                     /translation="MAILSEKVTQTYTSMSGCDIQAFIESALLGNIQGVSFSITREKA
                     PIYVMGHADPVSFSRGKRGIAGSLIFTNFDREALYDVKKSSTLDLMYYKKNFDIAAGG
                     RSYDLLNTSGIEASKSLEGARAVANYSDQLPPFSIVLTGANEYGSTMWMAILGCELLN
                     EGAGLSIDDIVNETQMTFVARGVIPWQPKTTNQDWNQLTESALNKFANTEASRSIDNF
                     ELVNAQNA*"
                     /db_xref="UniRef100_C3IUV1"
                     /db_xref="btn:BTF1_30737"
                     /db_xref="C3IUV1_BACTU"
     gene            complement(162574..165444)
                     /locus_tag="rifoxyc1_full_scaffold_4_prodigal-single_196"
     CDS             complement(162574..165444)
                     /product="Tail sheath subunit n=1 Tax=Clostridium
                     saccharoperbutylacetonicum N1-4(HMT) RepID=M1MNZ2_9CLOT"
                     /codon_start=1
                     /transl_table=11
                     /translation="MALPGVTSDIRDYGLQVSPEPQVRNDSILIIGTAADGPMYEPIP
                     LSSKDVAQKVFGSFNAGTLVRGVFEAIDATLEGTPDVRGMRIGDGKKAKLEIAERLST
                     SAYWDAVTTGTTSLKLEAVYAGSKYNAVSVFIDEEKMINVYNPKTGLYSRFSYDDTNP
                     YNSLVDARNVRELAEVINSDPNISSVVVASTSGVQATFEVLVNSASNGVSNAGGTKAQ
                     FDLKKMLSGYAIATPGDVLPTGYIFEAEVSNTAGNLIDNLEEVFSISVSTPTLFEVKG
                     TTTAELLLTPFDGKGDSRFDTIQAMEDYDDDNFYFVTPSGSNVVSEYMNLLDREVLPD
                     VTTAVSITGWVGEFAAKGFQLPPDDSQETLVSGHANYSQTVTTAYGTGNTADVSGNHA
                     CMALAAARAVSGYYVPRGYVYTDVSGIPATIADYVRITASGIESYLDYPGKVIIAVSS
                     TGGTSDSEWTTLLYHTVSGIYCSGFVYDTVTGTGTLSLAIGNQALNYSGSNSLISAGL
                     ITASGMVVADKYLRISCNTIKGFLSEAETLPNLQAANSDWTTYFVRGQQLLFSDTVPF
                     DIIVNYGTKVNYEPNSDIVVTDPTLGILKIVSDTQPGPGGEVLDGTKKSVIGFKYKYL
                     PQFPAITTAAQSLEGGTDGTKLNNAKLYDEFATTYDALENYEARVVVPMGAFIDSEKD
                     SYNSITGLPERVNAQFQVQLKNYLKKVSVNTRETIGVMGSVPAPGTTLLEVKRFVDRL
                     SVQDLNDPNRGANIMPLLDAFHINVCTFEPVFDNLGGLPYTANGQASYAGMISSLDAH
                     QSPTNKSIPNALRMRYDLSNAQLEALQGMRMVAMRKKPGRNPVVCDAMTAAAAGSDFV
                     RLTTVRITFEAMDVVRKVCDPFIGQPNTAAKRNAMEAAITKGLSALVDLGALRKYAFT
                     VSSSVTQQVLGIVDIELVLVPVFEIRTIRTVVKLRTEIPSNG*"
                     /db_xref="UniRef100_M1MNZ2"
                     /db_xref="csr:Cspa_135p00240"
                     /db_xref="M1MNZ2_9CLOT"
     gene            complement(165462..166316)
                     /locus_tag="rifoxyc1_full_scaffold_4_prodigal-single_197"
     CDS             complement(165462..166316)
                     /product="hypothetical protein"
                     /codon_start=1
                     /transl_table=11
                     /translation="MADQLIKQIVFDIENPIRRMWIKEQGSDRLISLGQIQTINELVR
                     VMWQALQIHRPTLVFEPAYPTYILDKADADIKLAGAPAPAIPDEIITWNVIRRAPGSI
                     DHTAFAKSREIRPRMREEMVYDIVKNIDNGEPEMQEGPGQVGPDKELSRVVGRQIEGQ
                     WFDNLIQFDIWSRDNHKAEMLCDYLENFMHDFHGMFIELGVNKMHFHSRLRDEFLLKW
                     RNGLCNRSIIFYVRTETVRSGAVREIRKIHVNAEIRTYLEDIGKTGLGAFIESGRNMI
                     IDKWVKPQ*"
                     /db_xref="cbv:U729_3076"
                     /db_xref="A0A0A7G081_9CLOT"
     gene            complement(166365..166778)
                     /locus_tag="rifoxyc1_full_scaffold_4_prodigal-single_198"
     CDS             complement(166365..166778)
                     /product="hypothetical protein"
                     /codon_start=1
                     /transl_table=11
                     /translation="MPSLGEAVIEDNPLPLWKSILLNGIGITGLIMQITIQRDSDSYY
                     WQNTTWGVSGYIMPMTEVSPVNNPGLYTWDTDTSGFLGTWTRTGFNVKYYASGVINFT
                     QSYFSVASYDDESDAQDLRRLLKITRNTLKNVKNK*"
     gene            complement(166766..166957)
                     /locus_tag="rifoxyc1_full_scaffold_4_prodigal-single_199"
     CDS             complement(166766..166957)
                     /product="hypothetical protein"
                     /codon_start=1
                     /transl_table=11
                     /translation="MTRGGYIKDKLCLSIKTTNLINNKIYIGKDSNDNPNYGKRYKHT
                     KETKLKISNSLKGRSKCLV*"
     gene            complement(166966..168687)
                     /locus_tag="rifoxyc1_full_scaffold_4_prodigal-single_200"
     CDS             complement(166966..168687)
                     /product="Uncharacterized protein {ECO:0000313|EMBL
                     :KKL17480.1}; Flags: Fragment;;  TaxID=412755
                     species="unclassified sequences; metagenomes; ecological
                     metagenomes.;" source="marine sediment metagenome.;""
                     /codon_start=1
                     /transl_table=11
                     /translation="MNDNIINLYSPDGSGASTADLFALSGTLQTSIYNTSGTLVTLIA
                     NTSGTLDTAIYNASGLFLRQDGTTPLTGDWNAGGYNITNSGNLSVRDYIRVGNITDDV
                     AKECNVLGQNFDSGTETEGFSMIHGWNAASNANLLDIGGGSASYNAVSYVTFYTAANA
                     STRIGTARGRFDANGLLDVYYGLNVQGEVTASGLTCPQYNSDLNTFSGHVGVGSTALT
                     NASLLVKNISVVQGSENFYGIYNYHDRGSGTGTYANDILNHYNFLNLSQVNGEYGTVY
                     GIYNETQLAAGTVGRVGFNQNFYGQYTLMDMNGGTVCGVTMGTYINMDIEPAVFCSGQ
                     ILALQARVGPDGDVLGNVTGIRGTVDQAAGKTITGDAYAIHADMDIDGTVTGNTVMVY
                     IEEHSNVDYAIYHTGTAPSVLGGDISVSGSLQLGIYTIERTFSVALSDSVAATICTIT
                     TPDNPSYDGGGYSVFIDGQVFHGGNSSATNAAKWFQVKYSHINDTTGNTGDSTPEISY
                     SATSAADASATRDIGVISFAAGAAGGNYVRTMDITADFTGTTITTGRVVAHVKVVYYG
                     YSTITVT*"
                     /db_xref="A0A0F9B760_9ZZZZ"
     gene            complement(168836..170182)
                     /locus_tag="rifoxyc1_full_scaffold_4_prodigal-single_201"
     CDS             complement(168836..170182)
                     /product="Gp55 n=1 Tax=Synechococcus phage Syn5 RepID
                     =A4ZRD6_9CAUD"
                     /codon_start=1
                     /transl_table=11
                     /translation="MGYVFDGNTSIITLTPGTAVLDLRNLYTNWKEWIIASGSMYTQA
                     FSTIGGEPIDVVEGIYITSYFFLENGWKIRPQEASHKLKVTNGVLVVADGSDPFLQTL
                     GVFNVLVQYSQPIKSETIATGGGGGGIVTSIQEAALTQIVDAGNLAGWSGGASSIVTV
                     SGITPQALSQIVASGNAAGWASGGSTSGDFINTIDAISGIVQNILGTTSQFRFTDNDV
                     WCTLNGEKVVVFRNEDKTGYTILTSNLEALLTSGGSPTAEALAQNTGGSRMFNRRTGS
                     KLFSGRSSGSSGASQGEIDLRVEFAETMFGRNGKPQRGHWVVYRRFDLTTKSANFDEV
                     YNTGVNGPAYAFADELVITRQDPVFSPEMAESAMPAGLLKGGQSIFYFEYDFRPTQND
                     QIYELDWDNHMIKPPTSILNGVYTKRYNIKEVFPYRLDGGRVEYYMAFCNTDLINY*"
                     /db_xref="UniRef100_A4ZRD6"
                     /db_xref="A4ZRD6_9CAUD"
     gene            complement(170166..170786)
                     /locus_tag="rifoxyc1_full_scaffold_4_prodigal-single_202"
     CDS             complement(170166..170786)
                     /product="hypothetical protein n=1 Tax=Nanoarchaeota
                     archaeon SCGC AAA011-L22 RepID=UPI000376B9B1"
                     /codon_start=1
                     /transl_table=11
                     /translation="MVCKYCNISFTPYHKMQITCGSKECLNKYHKEYRKTHTNQIREY
                     KNKNKCYLNEYNKKYYKKNRIHINESDKEYNIQHRQQIKERKKEYYIKYKDKINKYGK
                     EYQKNRKQTDPIFVMRLRIRDRFRKVIKKNKYTELYGIRIQDIINHIGPCPGNLSEYY
                     IDHIKPLSSFDLTKEIEIQKAFAPENHQWLTKEDNLRKGDRYGLRI*"
                     /db_xref="UniRef100_UPI000376B9B1"
                     /db_xref="A0A0F9QC21_9ZZZZ"
                     /db_xref="lso:CKC_05910"
                     /db_xref="UPI000376B9B1"
     gene            complement(170795..172120)
                     /locus_tag="rifoxyc1_full_scaffold_4_prodigal-single_203"
     CDS             complement(170795..172120)
                     /product="Structural protein n=1 Tax=Synechococcus phage
                     Syn5 RepID=A4ZRD4_9CAUD"
                     /codon_start=1
                     /transl_table=11
                     /translation="MAILTDPDDLVDAASIIIDTAAKTVQLVVNGLLTTEGVTIKCVY
                     SKLKELWRTNNTYIKFLFPMGPITDEQFEMINGWNWLDATTRLLLRTGGWAVKDTLGV
                     SQEEWAGVITLGSLDAAEQVYYQQEDDGTTTNFNLLGTVNQAVQVYDAGVYDYRDHLN
                     LYCRTYARTYDMATLSDIGVTTLSYQAYRFPLTTSVDTKITHNDVTVSGTAPYSGMSI
                     WWGNHTVNIGGTLVSFSITIEGQGGTAEEIYEFSQYKLRWDSNIDASGGTHIGKITSP
                     FLRFTGDTLYTLAVDASGTCISGYLSADTNRLVFTDDSGVEWTFPYTAVLGVTFGENL
                     TNDISGTYWIYFTSVPSGQYGTSSGVIVNDASNLPMSGIVNGATSLSLSFAYDSNNQG
                     GRTPSGNAPITAVAIGLSGSQFVKASGVITRSTGNSISLIAPLERNYSN*"
                     /db_xref="UniRef100_A4ZRD4"
                     /db_xref="87067288"
                     /db_xref="A4ZRD4_9CAUD"
     gene            complement(172123..172302)
                     /locus_tag="rifoxyc1_full_scaffold_4_prodigal-single_204"
     CDS             complement(172123..172302)
                     /product="hypothetical protein"
                     /codon_start=1
                     /transl_table=11
                     /translation="MYRIITTTDHKYIGMIIDDIVNDIVFPDGFIMEVKFTKTTKTSV
                     IISNYNYIITLRKEK*"
     gene            complement(172350..177554)
                     /locus_tag="rifoxyc1_full_scaffold_4_prodigal-single_205"
     CDS             complement(172350..177554)
                     /product="Uncharacterized protein n=1 Tax=Leptospira
                     vanthielii serovar Holland str. Waz Holland = ATCC 700522
                     RepID=N1VVD9_9LEPT"
                     /codon_start=1
                     /transl_table=11
                     /translation="MAAVTINVDTNIDDIIAMQHVTVASGVATSQSSVDGITWVSRTM
                     PSSSTWQSVVFGSGMAVAVSSTNGTVAASSPDGITWTARTLPSTSVWYDIAYGSGLFV
                     AVSTNNSNKTAYSSDGITWTSGNISSTGNWRSVIYGSGQFIALSYNSNIFARSADGIT
                     WTSGSLPSTVNWNDVAYDWTLGRYVAVAYDSDITAYSDDGVNWTSGNIHSSSNWNWVT
                     SNNLGRFVAVSAVAGVVGGYSNDGITWSSGTMPVTTTWQAVTYAPLGPNGPLWTANGL
                     TTFAASSTNGINWVQRAQITMSCTASCYAPFSWRSNDTLTIDKRAIVTVNTDQKKFWS
                     GSLTVTNGRLKVINTSITDAIRFIMGRTTGILVHSIIPTNGQGIIDISGSMITIGQSS
                     GVANQVFTAPYTDYIPTVWVETGPASGVYEMWNNTRAEYGNTLPGFDNGLNATCSGRR
                     GMFFEQGVNTNYDESFVLLNSTTVVGLRIITVSSTTGIMTGASISGTNIQTGTVVEAI
                     LSATELEVNLAPTGSATTTTVTLFNPLKSQLTNQITFGDGTYGTIPPSGSYIKIPNIM
                     VTSETAANVGNAQYATTGLSINLSFGGSAYLQNCLFDESYNNFTQGQNLTIKNVGMVI
                     MPLLVEIYNLIIDGFAITQGGTYRRFYSTFWFTRDSRSNIGGLVLSYCNNAVMNDLYL
                     SSQSFHVASPAFPLKLDFCKDVTLTNYRAVNITPLYNAINSCALYLYSSNNCTITGIE
                     AYGIGAVFLSFSSNNTISNITWAEHVQFNSAGYTMTGDRLGYDPVTGSDLIEGQKYYI
                     KLRTYHDRKREIYWDSKTYSFTPFLGAQLFPDYFACNCTVSQTVVLGWTNRSPVYLYE
                     VFRSTALGFGTRDLTTLMYASTVAATVAFTNGPVTQAIPTAVTDTWTWNAAGKTLTRS
                     AGTGTSFLTLGFILGMVVDVTETASNNGTFILSACTATVMTFANVGPYTQTIVAEAAA
                     VIGKINGRTPANDTTYYYVLRKWDDAATSNESAETEVTPTANISSQNLIIQSDAFNTT
                     WVAARITVTANQTSPFTTPLEVLPNTAATQLADKLAATGASGHISQGFTSVSGTTYTF
                     SVFNRCDNIVGTPVVSGWVGLSGSATNYTVTHFVASGSWQRSSVTFTAVDTTTTAFIG
                     VDTNTQYIYTCSAMLNSGVVAEPPIKTTTVAVTNTNTISRDISALQSWCRSYGNETRF
                     SGLQYIVAPANNTGDLFTETYLGTSGTFVPSLLNRIRIIGDTTAWSFSLVISISYQSN
                     DNIISNFTQLGRGAPYAFLYFTLMSNNNIVRNITLDCGFRAQGSVIQFATGSSNNRCQ
                     NFEFRGIKNYTTFTPYLFTNLAFDSFLENIRCDVTDFSVPLLLPNNSVFKGVAGGNAT
                     PANGAITWVHGSTTDGMPIAPVAVYDTNFFEMYHTPTSGALYLLFNDSIKDTPPYTIL
                     SGVPVFGNNGKLYFQSPEDSIEWEWPHKIIGVSGFANREPKISTVDLGTSTDVFEGLY
                     GEYCVKAGTFGATYGSYKQMTAANLSSETISVSGFYIKIKLTAKQFMKYGAQTNPFVI
                     GEWIKGNVSQASGMVTNDFDLGSTGTVWVSGVVGTFNPTEAIVKHSTGTTRATNVATN
                     TLYALGPSYLSCINGLQIYTQIDQTVHYPLTTVNATLTITGLQADTEVRVYRTSDDVE
                     LAGSESVMTGTFTYDYEWNSTDGDTSVYIRIMSLTYKWMTYTDQLLGEDGLDILVQQV
                     YDRNFENP*"
                     /db_xref="UniRef100_N1VVD9"
                     /db_xref="N1VVD9_9LEPT"
                     /db_xref="mai:MICA_2365"
     gene            complement(177565..178602)
                     /locus_tag="rifoxyc1_full_scaffold_4_prodigal-single_206"
     CDS             complement(177565..178602)
                     /product="hypothetical protein"
                     /codon_start=1
                     /transl_table=11
                     /translation="MAVTLTFTRPVNYNLSFYEVGQASSETTALTVVASGTDIGSFPS
                     WITQVSYSGANTFWYSVRFGTDDGSYTAWSSRMYGRYGAGGGYFLVQPSGSDWVYLVP
                     PQISGVVPTWLEYNSEYTVTIDCSGLYASGTNYMLSDYEFTFTSEYCPLWSTMESVRL
                     TVGPLIDNIPDDTINRMIHKASHQAITRFLIGTNDFGCSYTDVPEPLYRWVTCAAGTM
                     ALNAAISSSTGFGNTSKKLGQFAVTYDALAGTKPAEIRKNLSDCMEEASISIQALQGT
                     LSMYAVKSLENSYLRHPMRDPQWGRHPRKVDQSVQGPWRGATNDIQTYEATDVITSDE
                     VTVPSGAIILI*"
     gene            complement(178604..179200)
                     /locus_tag="rifoxyc1_full_scaffold_4_prodigal-single_207"
     CDS             complement(178604..179200)
                     /product="hypothetical protein"
                     /codon_start=1
                     /transl_table=11
                     /translation="MAKLYIVDRYPAEYASGVYINDMVWAQFSVPISSGTATYYNFTV
                     NEKNTYDPVDGSVEVRGISGGLNNAVIVFMTTNGFKRNTEYAVLASTGLKAKDTNDYL
                     IDDSVWYFTTGTGVYSGLIGGVDAIVPSGITEDSTSGVIGADPSGAALEVIETIPEDF
                     ESNVSLSLPYIGIRFTGVIPSGVNLYDHISLTSKKVLG*"
     gene            complement(179204..179836)
                     /locus_tag="rifoxyc1_full_scaffold_4_prodigal-single_208"
     CDS             complement(179204..179836)
                     /product="hypothetical protein"
                     /codon_start=1
                     /transl_table=11
                     /translation="MVEKIEKETASREKRLAKPGDVVELIVGEQWVDDLSGISLYRGF
                     YRLASNAELQKDKIAKEFGYIREDEIQPTCVIPEGRDLSRVEKGLRLGILKIYDPKHP
                     TEYKERIPPQHRRVNDATQDSGSRYSSPDDEKIATILKMKYGDFLIELKRYKSYPMLE
                     KIYEAECEGRNLTAGPRKMIVEAIRSRMKDSDVGGVSKITSKVSEIIKIE*"
     gene            complement(179911..181182)
                     /locus_tag="rifoxyc1_full_scaffold_4_prodigal-single_209"
     CDS             complement(179911..181182)
                     /product="Uncharacterized protein n=3 Tax=Bacillus
                     thuringiensis RepID=C3IUV8_BACTU"
                     /codon_start=1
                     /transl_table=11
                     /translation="MRQFKDEKEKKAYARVYDAFTNNGEIQGEDSVVTVSDLVTSPDV
                     ARFIPQVVEQVVREALEPNLVIVPNLFQEVRLERGSRVQIGALGALTASEVAEGGEYK
                     ENDMQMDGGDMVAVTVSKHGLMIRVTDEMISDNQFDVIGLWLRAAGRALARHKEQYAM
                     RKINEFGIDIFNNTTPANAMYGSTSGRDITGAGNGSMTPENIWDMYAELLMRGFTPDT
                     VLMHPLAWRCFMSDPEMREQVLNGATVATRQMPAGSTTSGWGTSHNGYGLRTQATGAT
                     TVDPIAVGTSGKLGASAWVNTLNALGATMNIAPKFLPGPLQVLVTPYVVYTPPATAAA
                     TPYSGRTTITMVDSSRCGVLVTRDPVSTEEFDDPARDIRALKIKERYGFAALEQGKSV
                     VLARNVAIAKNYVFENANNVTLGNLNPATAY*"
                     /db_xref="UniRef100_C3IUV8"
                     /db_xref="btn:BTF1_30772"
                     /db_xref="32713140"
                     /db_xref="C3IUV8_BACTU"
     gene            complement(181197..182342)
                     /locus_tag="rifoxyc1_full_scaffold_4_prodigal-single_210"
     CDS             complement(181197..182342)
                     /product="Tax=CG_Woesearch_02"
                     /codon_start=1
                     /transl_table=11
                     /translation="MADLTFTNQGLRAQSLRAAPSKYAKSKLRYNFEQSEGQRLAEVF
                     YPWKYLPVQFQDIATEDFVVIPKGKIVSAIGYGDYVGAMEATAAATSGILANPHASGS
                     IPVFSNRAGTVVTANMDSDFWGYNESVCSLLVPANGGQDRTTANLYEYTANDVTAGTY
                     RAGNVLAADGDDVAGPGCSGNIPIGVAMYDIYQDIRGKNLNYQQWDKWGTLSDFYVTV
                     PFIREGFGGTTFNKGLSAFDHADDVASISALRNMTFLTIPSGTYARTGCTIAPDIRGN
                     YVIEHTNAVLSDVAGVSGAANPTIQTVGRLITLDTRFPKDLLQYVDTYEGSQMAGTDT
                     GGLPYWLFIFAYNYLTAATGSAPAISSIVDYVKSGRFGMARIQLHIN*"
                     /db_xref="32713139"
     gene            complement(182357..183790)
                     /locus_tag="rifoxyc1_full_scaffold_4_prodigal-single_211"
     CDS             complement(182357..183790)
                     /product="Protease/scaffold n=2 Tax=Bacillus phage
                     0305phi8-36 RepID=A7KUP6_9CAUD"
                     /codon_start=1
                     /transl_table=11
                     /translation="MTKKNIAIIRATDAGFVNCNNTWYLEEDMANAVSTWTDPFQKPV
                     LAHHEIKKDAIGRVLSAKYIQLKDSKGNKPRGYIQLEAEITDAEAVTKIRDKRYNTVS
                     ISTDARTAVCSICNHDIAKNGLCEHERGKKYDGKKCFWYLGGLKYKEVSYVNAPADEY
                     AETERFEEKEVTMAVQDSVQVPKFTFVDNTEECETWEDYTEDDLALAHWLMIEIDSEL
                     SEEDKVLSTKTRKTMKPSSFCGPNKSFPVSDCSHVTAARRLIGKYKGPGDKTKILNCV
                     NRKAKAMGCDSSKDTLITEGDSMAITLKDALETDAVKQHIDSEIQKATQPLKDQLVGM
                     SALSEKVATLETGVKSKDSELASNKETIKKLEDSVTAMKTEIHKGLVDRVFDLRKNLQ
                     KKDVMALKDDKEVEVFKAELAKRTDESLKDAVADLSKEVVVEVKATDTLVSTPDKIET
                     ATEDATKIAPIVGKSRKETVKDIIFKN*"
                     /db_xref="UniRef100_A7KUP6"
                     /db_xref="A7KUP6_9CAUD"
                     /db_xref="btn:BTF1_30782"
     gene            complement(183813..186806)
                     /locus_tag="rifoxyc1_full_scaffold_4_prodigal-single_212"
     CDS             complement(183813..186806)
                     /product="Uncharacterized protein n=1 Tax=Bacillus cereus
                     BAG1X2-2 RepID=R8F8A3_BACCE"
                     /codon_start=1
                     /transl_table=11
                     /translation="MTNSILSRIKGFFSVPVQDIYEQDKATLSLVTNTKATGNPNPTP
                     VSTKAVHAGMVYNPSLSSKNGEEMYTPPEYNLSVIANCLDTDSYFRRAVEKYVELIWK
                     AGYSFYGKNPNAVAYVRKRFEQIGEVTANPTDQLFRDISYQLVEYSNVYVSKVRNMKA
                     SGGKERRTFTGQLLTPVAGYFIEDSVSMQLAVKENGDPIGYKQCIPGSREWKIWRPWN
                     MIHMVHSRKPGLRVGTPMVWPVLDDIRALRRIEQNVELLIFQHTIPLFQYIVGTENRP
                     AQPDEIVSVKQTVERMPPNGCVVTPERHEIKAIGLEGSAIDVSTYLDYYKNRVLSGLG
                     MSGVGMGEGCHDEKTETLTEHGWKKINEIGLTDRIATCNPISRKIEYHIPNERFVARY
                     TGEMVCMNTKHVNFKVTPNHEMWICNDPKINTWKKIKAEELIGHGPENFSFLEKTEGK
                     INSDINEFITINNIPYTCKNTKQLKFQPLIFNKKYFSEFLGYFVSEGSLETSNHKFRI
                     ILTQKKEDILQKMIECLEKLSINYSKSIDKGGCTNISIYHKSLYIYLLNECGKGCYNK
                     KAPKFLKNESDEIINMFLEAAIDGDGTRCKKKGSSHSTYYTTSEQLADDIQELSILVG
                     RTAKKKKYYHNEDKKGIGYIYRIFISNRNSIFRHVKRKDLYREYYHGYIYCFNVPNHL
                     FLTRREGKVTIQGNSTSNKGTAIVLDKHLVNSCGMFQQVFKMNVDEFMIKELLAEGGF
                     DTSYINEDNKVGILFPPIDTEEQRAKENHYAQMYTQHAVNEDEMRKEFGMEPMQDGER
                     DKDYFELILKPLEMIKAKLAQETAIIAGQAKPVVTKSLSGASKVHRPNKVGAAKERPT
                     NQHGQLGAKPRIPKNDEVEQLLDIFKDTKNDLIDSCIDAVKEDVPLLTKLTGIRKYNF
                     ENSKSIIEKKKAESTLEDKEALYGTAIRTLDELYDRFSKIQDMKHVDDLTVRISSLFS
                     TLSVRIEGYYVDDVEDTISDLNSDS*"
                     /db_xref="UniRef100_R8F8A3"
                     /db_xref="R8F8A3_BACCE"
                     /db_xref="dpd:Deipe_1541"
     gene            complement(186808..188559)
                     /locus_tag="rifoxyc1_full_scaffold_4_prodigal-single_213"
     CDS             complement(186808..188559)
                     /product="hypothetical protein"
                     /codon_start=1
                     /transl_table=11
                     /translation="MADSFDESKRQESEDAIERKVDYLEALGRDQLGSYDRAQKRAYD
                     NALPDDQFALVPGVGVAGNALNIGKRSDYQWIQKVRNIAAIEFENQRKNELNELQAAY
                     NLKTAPTSPIGQFTDIPVRITDALGRDIGASFSRSRNDFASGVASVFGQSGSIAPVVD
                     TADRYVRAAIDDVTKIITESPWIEKRIKSLKDKANKPLNLPDVNSFLGGVNNVFATHF
                     RKVMGDLGDILNEWWHDPRTLCCLIKTLAALALATGKKIGNETGLYEPDAGSFGATYN
                     KIVKKYFTGNAKFSELTGTRDFFDKMIAILKIIRNFLNQDLNFNFALNLDLGLSMSKA
                     SIGALMALLTALQQMLEDKIYTKMMEITKKYVREEIRQCIPFEKLLRLLADWMTGPDG
                     LFKYIEQFVDAYMIGFAQNMQYGFDQSAKNKMMDLAALDKLIALLEKLRDSMLNLELC
                     IEADFSKTPELSDDGMNSEKTVGMGPTNYSGLVDQIQGKKPIGNNIVYPTDREIMAFI
                     TGPLGESQAFATQVLTSAKLVSDVNVGRAAGSPDNQGAGTAGTDGISMAIGDCARTVN
                     PTRLEEIARLVADWDII*"
     gene            complement(188561..188764)
                     /locus_tag="rifoxyc1_full_scaffold_4_prodigal-single_214"
     CDS             complement(188561..188764)
                     /product="hypothetical protein"
                     /codon_start=1
                     /transl_table=11
                     /translation="MFNKQAIIIKQMVDNAREQQEAMKYAFYSIDNSEGAQLLMDNTR
                     SRGFFRARYLNPDALALRNSIFK*"
     gene            complement(188764..190215)
                     /locus_tag="rifoxyc1_full_scaffold_4_prodigal-single_215"
     CDS             complement(188764..190215)
                     /product="hypothetical protein"
                     /codon_start=1
                     /transl_table=11
                     /translation="MAENVFSRYGGKVRYTPDRVQSDITTPYEYTDEDQVRNLGLQRD
                     LTAANLLENDILLDMLDAAIDEQMKDFALTVPELAEAASSLCGSITVTWECYKKAKEL
                     LRIAPWIAYGYDPVQLTFTDKFIKRKGNVVFDCKNFDPDRFQTIQNLDADIDATLGTD
                     SDVNTETPSEIEKKARENQKKWALLVLFWDLLWGKPEVKPGIPDDDARKQSIDAINED
                     IQKLRVQSFDISLVGKEPKYTTAQRKEFGLQADALARGLAKSESMPNTIMLDRPKIVS
                     QLQWQGRTGILPYNLKAINGIQSYEIKKDPAAIPTEPWNENACAVWVDFRSFFTATDN
                     YKDKSIPAIKSGFILSILVGFLGLVPKTVFYFIKARVEFLGLIKWMKVKKYPLVGRIF
                     KPIYTALKFIIDIITAIPVAISTIFLEICIWLAMLPKHHIPNMSDIEEIYISDTGLKQ
                     DMEVEPTPAGFISMDCFENAQAILNRVNQEAVN*"
     gene            complement(190230..193442)
                     /locus_tag="rifoxyc1_full_scaffold_4_prodigal-single_216"
     CDS             complement(190230..193442)
                     /product="Replicative DNA helicase n=3 Tax=Bacillus
                     thuringiensis RepID=J3XKG5_BACTU"
                     /codon_start=1
                     /transl_table=11
                     /translation="MKAKEKKDLLIKGFTPDEIQQLEIQQSPSLWAETYLYDPEKPGK
                     SLQLRSYQKDILECKSKKKVLRLGRRSGKSICLCIESLYKAFITENTRVLICTPYKIQ
                     TRNLWKDGFQKLIKGNKLLESSIIRMGQNPYLIEFKNGARIMGLTAGSSTGNKGGSIR
                     GSSADHLIMDEIDYMGEEAIQSIMAITATNKNTTLTISSTPTGRREFFYNACTNKNLG
                     FQEFYFPSSSSPEWTSIEQAKKLGLPLHESQEYVFRNMYPEDVFIREYMAVFGEESQG
                     VFKHKYIDAALVKYDPDSEVADSMGFKWFCGAEQNEDNLYSMGVDWNGTKVGTQIVIT
                     EYCRVSTNVNYVIEDDNGKTIKQTSTVIKKYRVFYRESVSMEEMTQLESIHRIIELTK
                     KFKIDHIYVDNGFGTCVAPDTLIYTNRGVKPISNIIIGDLVMTKNGTFERVLDTITRK
                     DIKDSYKLIPSKCLATTASFCHPFLTYRSSNRFKDKNINEGNLVWRQCSEIDIKKDFI
                     AISKTKNLENKTSDIIDLYQLLKNVQGLKHDKMNIWLSSSYKIKDRNYLSAYELSKIC
                     STSKIMITRIRSKLRNKLKLTEHQMRIYKKNKNALNVLPEIIKLPRYIDILSEDFQRI
                     YGWFLSEGNCNTNSIEISQKVGNHTEEINSLKKSISNIFGYSFLSEYIKKEVRRIVIS
                     SKLISIIFETLGGKYCYNKFIHPEFMKHPKSLGVFFNSIILGDGSKVKNKIGYCISLT
                     SSSLIFQLRQILIDNGILPSINFLGKRSKEHNDQWLLQIFGTFEIMKKFNNFTKLPLK
                     NTERKTRNKYIEIDNYFLVPIRKLEKIESCSGLVDIKVDNEHSFCGNGVVLHNTNIEE
                     LKLYGKKFPESDMNRKLVAIDFASKISIFDPYSKEEVDKAMKPFTVNNAVTCLERGEL
                     ILPDIEDEKVKLIGQMREYRIEKISTLGIPRYSEDNDHILDAFMLSLLAFQMEYSTLI
                     RLAHTSQIAISNKPTLLMRGLSEVQDRTTSLKKDKLQEMGVPKRQPAFGTEKYHSDSR
                     GGHMDYEDLYKTSPTTSTPFTGQPLRSSWNKINAPTRTNF*"
                     /db_xref="UniRef100_J3XKG5"
                     /db_xref="A0A024QIP5_9BACI"
                     /db_xref="cbv:U729_3279"
                     /db_xref="J3XKG5_BACTU"
     gene            complement(193488..194393)
                     /locus_tag="rifoxyc1_full_scaffold_4_prodigal-single_217"
     CDS             complement(193488..194393)
                     /product="hypothetical protein"
                     /codon_start=1
                     /transl_table=11
                     /translation="VANYYQSPEMERPSISQELFGSPLKAQWTLQKASMYATALTPGM
                     WNKVMTGHGIRWGGVVGFRGIALGEKGLGTGAVGMRTLSPAKLIQHAIGIFSPDKAQQ
                     FSKYGLFGRSEGSLGAIGRFLGGGVIESTKFIETNGPLHFRVTPNEELIRKRANKIWR
                     KGLGGTPQEHWFAAQEQINKETNIIIKKGMKNITKRNIVRKIARVGKFASWAGAASIA
                     FDIGTAVGGLAVNAMASTAERLEKTMSNIINRKMEFGGKVGVGFYSGRSGTERQRALS
                     AIGKGYNGSPGFGNEAGMQHVDSTW*"
     gene            complement(194386..194853)
                     /locus_tag="rifoxyc1_full_scaffold_4_prodigal-single_218"
     CDS             complement(194386..194853)
                     /product="hypothetical protein"
                     /codon_start=1
                     /transl_table=11
                     /translation="MGNLFTSLLKSGVKKITPKVASIRSWANKTTESFSKITKTKVQS
                     GKLNFESNKFQGVFFATPTGKFLSGAGRLGRSLGKASIGVIKTGMKVSTFGLVPHALT
                     LGALGTGVAYGAGRAIINRSNERTMNMANKGMSPNNLGTDGLTLALSKRRHRG*"
     gene            complement(194853..195653)
                     /locus_tag="rifoxyc1_full_scaffold_4_prodigal-single_219"
     CDS             complement(194853..195653)
                     /product="Uncharacterized protein n=3 Tax=Bacillus
                     thuringiensis RepID=C3IUW8_BACTU"
                     /codon_start=1
                     /transl_table=11
                     /translation="MAEDQRIIDQVKREKAEFEKTVETEAIQTQKELINQDELLPVTQ
                     IGQKNVLNLFKDYYPPEALEHMSIEPAKVEALAGALKTMVRNVIKTSNPIICLAQKCY
                     AAERCPIQKAGVAPTSHSCPIELMLIDQWEYDYIDDLGVDKQSKVEIDLVRDMVESDL
                     IDWRASHELARGGLFDWNAIGMTEDGKPIYRKEEAVAIGIKLKFKARKDRIREDLMAT
                     RKMRAKFGLAKTMDPSKFAAALQDRYNAIKKAEIIDEDPIEEMHEEHE*"
                     /db_xref="UniRef100_C3IUW8"
                     /db_xref="btn:BTF1_30822"
                     /db_xref="A0A0B5QX07_BACTU"
                     /db_xref="C3IUW8_BACTU"
     gene            complement(195662..196159)
                     /locus_tag="rifoxyc1_full_scaffold_4_prodigal-single_220"
     CDS             complement(195662..196159)
                     /product="L-alanyl-D-glutamate peptidase (EC:3.4.-.-)"
                     /codon_start=1
                     /transl_table=11
                     /translation="MIKKYQLIEMHPQLKILYLKFEKKMGVVGIRFKVTNVARTYKEQ
                     IALYAQGRETLNRVNEYRKLALLGKISNEQNKFIVTYTLNSKHIINTDDSESNNDLSR
                     AFDIVLFDKNMKITYDLKANINLNEETDYLEAAKIGKSVGLNCGAFFKNVKGELRPDF
                     PHYEI*"
                     /db_xref="sat:SYN_02309"
                     /db_xref="UniRef100_V4FI43"
                     /db_xref="107328825"
                     /db_xref="V4FI43_9DELT"
                     /db_xref="3.4.-.-"
     gene            complement(196171..196809)
                     /locus_tag="rifoxyc1_full_scaffold_4_prodigal-single_221"
     CDS             complement(196171..196809)
                     /product="GIY-YIG catalytic domain-containing endonuclease
                     n=1 Tax=Acanthocystis turfacea Chlorella virus NE-JV-3
                     RepID=M1I4G4_9PHYC"
                     /codon_start=1
                     /transl_table=11
                     /translation="VIIYCVENIISGKKYIGKSKNSLQERMKSHFFKIRNGVKTKFYD
                     AIRSYGIDNFKYYILDQAFTADELNEKEIKYIKLFDTINSGYNMVEGGTGGDTMCHHP
                     NKEEIYKKIGKKCSIALKGRIFTEEHRLNMSKSRVGHKWTLEQRQKLSNSIKGENHPL
                     FGKFHSEETKRKIGLSSKIKHKRICLTCNTEFYGGRSAKYCQCKCKPLALVI*"
                     /db_xref="UniRef100_M1I4G4"
                     /db_xref="M1I4G4_9PHYC"
                     /db_xref="bti:BTG_14400"
     gene            complement(196824..197213)
                     /locus_tag="rifoxyc1_full_scaffold_4_prodigal-single_222"
     CDS             complement(196824..197213)
                     /product="hypothetical protein"
                     /codon_start=1
                     /transl_table=11
                     /translation="MQTLIATASGWTLVPPSGLSITVKNLQLSTLSTSGNIFISGSAS
                     SYINTLYSAGSINIPIELRFVQAENVTVIPSSGDLIVSYLYAGEPEAYLYARAVSEYS
                     ALSGVAPLWNSVVLSGSYNYGSGKFGG*"
     gene            complement(197224..197730)
                     /locus_tag="rifoxyc1_full_scaffold_4_prodigal-single_223"
     CDS             complement(197224..197730)
                     /product="hypothetical protein"
                     /codon_start=1
                     /transl_table=11
                     /translation="MPEREDRILEGLGKLSGLVEASRDDIKTLVGKQDEHAKCLQTLN
                     TSIQVIQTGYENKTAMCGKEFKDINEKLGRDYEVLNILKTKQVVENGVEAYKGKKREW
                     WQYMLGVVGAVIGILIGINQLSGIYNTFTTNTITSSSSAYSTTLSPNRLHMDTTFTNS
                     YDTSKGNR*"
     gene            complement(197703..198197)
                     /locus_tag="rifoxyc1_full_scaffold_4_prodigal-single_224"
     CDS             complement(197703..198197)
                     /product="Phage integrase family protein n=1 Tax
                     =Clostridium saccharobutylicum DSM 13864
                     RepID=U5MLJ8_CLOSA"
                     /codon_start=1
                     /transl_table=11
                     /translation="LICACPGRSLCARHEKVYVLDVENGWVRKKSGLKRGVRRYHKTE
                     TKLLEILKEIFGQENVISSVHPLWALSDKGVLLEYDVCVMSKHLLVEYDGLQHFEFSN
                     FFHKTRSEFESQKTRDRLKDRLAKQNGWKLLRIKYNEDVTYGNIFKKLSTMRLTCPKE
                     KTEY*"
                     /db_xref="UniRef100_U5MLJ8"
                     /db_xref="csb:CLSA_c04290"
                     /db_xref="U5MLJ8_CLOSA"
     gene            complement(198205..198729)
                     /locus_tag="rifoxyc1_full_scaffold_4_prodigal-single_225"
     CDS             complement(198205..198729)
                     /product="hypothetical protein"
                     /codon_start=1
                     /transl_table=11
                     /translation="MVSGTMALTEATLKGGSAGIRAQRGDEIWGASWAFASGGAQGDI
                     LTLSDVLNNLSTSGAYATDAELLAVSGALRAVLDASGANLASASGAIVTNISGLIVNV
                     SGTIVASGQYFNQPTIASGVMYGRITLDPSGTVTIGTASAPLTSGFASVVSANGIVYQ
                     LRIGNDGLVSGFIV*"
     gene            complement(198768..198956)
                     /locus_tag="rifoxyc1_full_scaffold_4_prodigal-single_226"
     CDS             complement(198768..198956)
                     /product="hypothetical protein"
                     /codon_start=1
                     /transl_table=11
                     /translation="MSKAPIITATPQKVTLPTGAKVIPVEGSKLGSGEGNNGRGGGYE
                     HMKSRWKELKIENPRQGE*"
     gene            complement(198949..199290)
                     /locus_tag="rifoxyc1_full_scaffold_4_prodigal-single_227"
     CDS             complement(198949..199290)
                     /product="hypothetical protein"
                     /codon_start=1
                     /transl_table=11
                     /translation="MDIDLILESIFGEYKRQSIALGRDRAKVEERLENIRKEFEGNIR
                     SSLDDFVGMPNNETTIELIRRNLNDNINQFLDTNITLDDIQMDRDTITIQMGIAPKHP
                     AQVNLNKRIYE*"
     gene            complement(199290..199688)
                     /locus_tag="rifoxyc1_full_scaffold_4_prodigal-single_228"
     CDS             complement(199290..199688)
                     /product="Uncharacterized protein id=3243796 bin
                     =GWB1_Spirochaetes_59_5 species=Desulfovibrio sp. U5L
                     genus=Desulfovibrio taxon_order=Desulfovibrionales
                     taxon_class=Deltaproteobacteria phylum=Proteobacteria
                     tax=GWB1_Spirochaetes_59_5 organism_group=Spirochaetes"
                     /codon_start=1
                     /transl_table=11
                     /translation="MSIFKTKDKIELYCEYNYETTASILREKETNGCGPGGWKFDLVP
                     DSIWGCPITDACNIHDWMYHFGKVLEDKDRADRIFRNNMIRLINARTTNWFAKKLLLG
                     RRLRMAEIYYEVVSHFGGPAFWNGKEGQPK*"
                     /db_xref="GWB1_scaffold_20036_4"
                     /db_xref="86112567"
     gene            complement(199690..199830)
                     /locus_tag="rifoxyc1_full_scaffold_4_prodigal-single_229"
     CDS             complement(199690..199830)
                     /product="hypothetical protein"
                     /codon_start=1
                     /transl_table=11
                     /translation="MEDISKIINCTCLEKNPELEFEDLQDADLCDPECPIHGGNVKLI
                     RE*"
     gene            complement(199884..200042)
                     /locus_tag="rifoxyc1_full_scaffold_4_prodigal-single_230"
     CDS             complement(199884..200042)
                     /product="hypothetical protein"
                     /codon_start=1
                     /transl_table=11
                     /translation="MTNIELTKITNTGYTNMIDNKLHLIKIRITEGYYNEVQVIDLVV
                     GSIIDIIA*"
     gene            complement(200020..200895)
                     /locus_tag="rifoxyc1_full_scaffold_4_prodigal-single_231"
     CDS             complement(200020..200895)
                     /product="Uncharacterized protein n=1 Tax=Ktedonobacter
                     racemifer DSM 44963 RepID=D6TPI0_9CHLR"
                     /codon_start=1
                     /transl_table=11
                     /translation="MAKICVECGREFPWQITINGVRQDLSCRKYCLKCHPIGVRYGRE
                     KVTHICKKCGKKISIQYKYRKGDKSFICLDCIPRRTTIKKYCITCGRETSYGRKYCSK
                     KCIPSKLIITNKKLHLYKRRLLLKQKALELNGNLSCSCGENNIYLLEFHHEQEKEFQI
                     SDKIYNYSPNKEFPKDLVDEIKKCSVLCKKCHIKQHPELRSTREEKKLELYKYSGSKC
                     KDCSETDIIFMHWHHRNTSTKKFEIGRGIKDGRSLKSLKLEVDKCDMLCTNCHILRFK
                     QKYEKEIGYDKHRTN*"
                     /db_xref="UniRef100_D6TPI0"
                     /db_xref="hut:Huta_1043"
                     /db_xref="D6TPI0_9CHLR"
     gene            201088..201222
                     /locus_tag="rifoxyc1_full_scaffold_4_prodigal-single_232"
     CDS             201088..201222
                     /product="hypothetical protein"
                     /codon_start=1
                     /transl_table=11
                     /translation="MKVYAYSLKQKKGKEMNKTTFNIIMLSTIALMIEIVVLCVTIGY
                     *"
     gene            201236..201577
                     /locus_tag="rifoxyc1_full_scaffold_4_prodigal-single_233"
     CDS             201236..201577
                     /product="hypothetical protein"
                     /codon_start=1
                     /transl_table=11
                     /translation="MLSTLMFLGHLIILLTCYVLVCTIVEIVVWGKSYLTTLRITTTM
                     LPCGYRTQIIVDVATTRMNMAYMDNMSYKLTSMGIHSTRSSVWHTSTVITHDDNMKET
                     RHMVVTHKAHA*"
     gene            201664..202050
                     /locus_tag="rifoxyc1_full_scaffold_4_prodigal-single_234"
     CDS             201664..202050
                     /product="hypothetical protein"
                     /codon_start=1
                     /transl_table=11
                     /translation="MIIACVNCYKHHTVHYGLNECPECGKELFLIDTREDDIENIASM
                     MNDARDNDTIRKEVNNFKQESNMTIEQEVEEEANRLFDLRQRKDHPEAAGSDYVSCME
                     DAELEIADKYLEAKAEKDEEDFWDSI*"
     gene            202124..202330
                     /locus_tag="rifoxyc1_full_scaffold_4_prodigal-single_235"
     CDS             202124..202330
                     /product="hypothetical protein"
                     /codon_start=1
                     /transl_table=11
                     /translation="MTIYQVISCANIIQLRKLASTTDGMPNWEVITADEEEYTAFRRS
                     HTLTLLSKIPWNDEFESVTMFYVE*"
     gene            202607..202870
                     /locus_tag="rifoxyc1_full_scaffold_4_prodigal-single_236"
     CDS             202607..202870
                     /product="hypothetical protein"
                     /codon_start=1
                     /transl_table=11
                     /translation="MSVSYLLLVVSCVVILCTILNLLSHVPLFQDKDTPQPNAPKVYP
                     TIEELDSIVYVRMQRMIKWVNQPTYCAHSTVDEILQTIREEGL*"
     gene            202941..203951
                     /locus_tag="rifoxyc1_full_scaffold_4_prodigal-single_237"
     CDS             202941..203951
                     /product="hypothetical protein"
                     /codon_start=1
                     /transl_table=11
                     /translation="MKKFWDNVAKFFGIADFAQFLQDWRRNAFEVLTEGKDKKVRSSW
                     FYRGWWFTHKWKKDENGKWNEYYIKTEDNPTIPWEKHVSPCIGCEFYVGAKMKECQIN
                     QEKNLENMLTLKGWSEDEQDRIVSDYRTNWTPGTFCPYLKEEGQQEPKQKPTIISEKE
                     FDDDVAKQLAFFDYETTKPIIEKIVNAFDNRKEFDTVRLVDAIDKIKVDDFKRYLMDT
                     NKKILSGYDGNLHIVECKRPVKDKDCYESLLHIRDIIRLSERTLRNAEFGTVTGYIKY
                     LEKIDSPDFIPDGRNDYTTIKEWSYGSDNDDGVVTEDQISDLIEHFTGVGAERSAKQQ
                     TE*"
     gene            204237..204443
                     /locus_tag="rifoxyc1_full_scaffold_4_prodigal-single_238"
     CDS             204237..204443
                     /product="hypothetical protein"
                     /codon_start=1
                     /transl_table=11
                     /translation="MIAFHSHTELRNFTGSVEEYQKLYNQKRKEWINENKIRALQLPA
                     WERKKVFGDLLKELDVHVTEKRYL*"
     gene            204521..204667
                     /locus_tag="rifoxyc1_full_scaffold_4_prodigal-single_239"
     CDS             204521..204667
                     /product="hypothetical protein"
                     /codon_start=1
                     /transl_table=11
                     /translation="MFKTIVGTYEEWGQDEYRFVSLRGVLIIPKSHLREELDNLKSSL
                     RQNS*"
     gene            205013..205912
                     /locus_tag="rifoxyc1_full_scaffold_4_prodigal-single_240"
     CDS             205013..205912
                     /product="hypothetical protein"
                     /codon_start=1
                     /transl_table=11
                     /translation="MKNLINIAADIKAKISDYKFDLCHMTIGELKARFNGKNIHQRSN
                     EGPATHEAQEDIENGSKAVRIIFAGEVKGGDDVIIDGNHFKDNLADDELFLVCIYYIN
                     TKEVRELMGIHNNFVNPTPSWKLYTNSRFSEALDTLKETLKFKLAEKSNKHGCVIDYR
                     DAVRIMVNAQTNEDGGKKEFLADKPSSTKIKATAAFVNKLHTILQKGIAPDLHRLFAR
                     GSCLAAWASYFNYSNYRIALPFLSRNQLVIKSYLKSKRLPGSLNYSFWKFIFANCFDN
                     TKDIGEFGKVLTKKGIFVADEVK*"
     gene            205912..206100
                     /locus_tag="rifoxyc1_full_scaffold_4_prodigal-single_241"
     CDS             205912..206100
                     /product="hypothetical protein"
                     /codon_start=1
                     /transl_table=11
                     /translation="MKVIFSHYITRMRRKAGEFLGKVCVICGKPERMEHHPDYDRPHY
                     TIPVCCDKHHKRAQIRFE*"
     gene            206190..206396
                     /locus_tag="rifoxyc1_full_scaffold_4_prodigal-single_242"
     CDS             206190..206396
                     /product="hypothetical protein"
                     /codon_start=1
                     /transl_table=11
                     /translation="MPNTCTFPPETDCTDGACPAWWRGHDHGANGVVGMLQEDIAHGP
                     NGGTVSDPELQKIREWIHVHRVHR*"
     gene            206425..206751
                     /locus_tag="rifoxyc1_full_scaffold_4_prodigal-single_243"
     CDS             206425..206751
                     /product="hypothetical protein"
                     /codon_start=1
                     /transl_table=11
                     /translation="MKKDQLPGDIQKLMNKVQKQTITVRLGNYDVQMTREKFTNLCKC
                     EVFNMDNRNQAEGDEVPSGFYLMDHKAKTGKLILEVPFEKSDVGISVQGRTFKVERPL
                     KGYTYA*"
     gene            206744..206893
                     /locus_tag="rifoxyc1_full_scaffold_4_prodigal-single_244"
     CDS             206744..206893
                     /product="hypothetical protein"
                     /codon_start=1
                     /transl_table=11
                     /translation="MPKFKNFKRVAAYFLRKEKMCPICSKEKAVGEVICNNCKTKEET
                     THAGY*"
     gene            206880..207041
                     /locus_tag="rifoxyc1_full_scaffold_4_prodigal-single_245"
     CDS             206880..207041
                     /product="hypothetical protein"
                     /codon_start=1
                     /transl_table=11
                     /translation="MQAIKTRTYLCQICDEPYGDCCHTDKYQTLPKDERGIVISNMQL
                     LVLVDVGDI*"
     gene            207167..208189
                     /locus_tag="rifoxyc1_full_scaffold_4_prodigal-single_246"
     CDS             207167..208189
                     /product="hypothetical protein"
                     /codon_start=1
                     /transl_table=11
                     /translation="MELDVQDWKFANRHSLALINTCKFCLHCAKTSVLFDLVTIRDKK
                     RDIADTAELVVHARNLCPNFEDHTPVERDTTYPGATFAPHDKHDNLLDDSTDLYHNPH
                     EAKRCINQMQEDKTTIKHNNWDKCLSQLFDRKRTVVFPDNTKIMELLNTSFIPQYTFR
                     LGLPPQKGMGFSRGLWFYRSEKFNSDLDKNAGIKDEMKKLIMVYLYHEWFSRLDVPAI
                     PKESKEVHAIRVEHLKLGIFMALDSSDPYSLSKDLAWWLTKVFKDKIALEVYPIEDEI
                     QIEFVPMTLLQKAEEAAMIADAECEDMEELDIHVQEYEHLIAKYGYGSTWDGNVIDRV
                     TKEEIY*"
     gene            208272..208574
                     /locus_tag="rifoxyc1_full_scaffold_4_prodigal-single_247"
     CDS             208272..208574
                     /product="hypothetical protein"
                     /codon_start=1
                     /transl_table=11
                     /translation="MDIIKEAVYPEVVKFAGKYQQQFLINSPYCAHRQTMNKETCCNT
                     CESSMMCTIFHYMVKQATIIEDLFVSLKEANAIMKTQDNLNQVLIDTLKSKQEVQK*"
     gene            208638..208868
                     /locus_tag="rifoxyc1_full_scaffold_4_prodigal-single_248"
     CDS             208638..208868
                     /product="hypothetical protein"
                     /codon_start=1
                     /transl_table=11
                     /translation="MDLKNTLNSVKENSTFNLCKNFAKVLVLDGRAKAAEGLETLAEK
                     IDTTEEQKRYSYNFHKEMELRRAEKELAAVKT*"
     gene            208988..209302
                     /locus_tag="rifoxyc1_full_scaffold_4_prodigal-single_249"
     CDS             208988..209302
                     /product="Tax=RIFOXYB2_FULL_RIF07_49_35_curated"
                     /codon_start=1
                     /transl_table=11
                     /translation="MFATVILFAITAILTGVFMILELNWSIHNLMRTWSQLWGPLKIM
                     IIPMIPVCFLPIILDVAITLGIVTFLGAEGMMGLLTSSIMCSAIAGYLFYMRRKHQWR
                     YI*"
                     /db_xref="89609957"
     gene            209389..209763
                     /locus_tag="rifoxyc1_full_scaffold_4_prodigal-single_250"
     CDS             209389..209763
                     /product="hypothetical protein"
                     /codon_start=1
                     /transl_table=11
                     /translation="MSTQIKEPIEVKNVVLMKNKTQKADSNLLALCSVNLLDGAFRVN
                     GIRVIQGEKGTFVSMPGRKKFKAGAEVISEKTGKPEYDDIFHALTADARNVLNAAVMN
                     AYNAVQATANATATAAEAAHKA*"
     gene            210464..210706
                     /locus_tag="rifoxyc1_full_scaffold_4_prodigal-single_251"
     CDS             210464..210706
                     /product="Marine sediment metagenome DNA, contig:
                     S01H4_S05720 {ECO:0000313|EMBL:GAG93052.1};  TaxID=412755
                     species="unclassified sequences; metagenomes; ecological
                     metagenomes.;" source="marine sediment metagenome.;""
                     /codon_start=1
                     /transl_table=11
                     /translation="MEPVYLGDGLYAVYDGFQFELRANDAHNPTDTVYLDPKVLQAFI
                     AFTKNIISCTEHGSIVVCKLDLVTKPESPDINILNL*"
                     /db_xref="X1CJ55_9ZZZZ"
     gene            210885..211481
                     /locus_tag="rifoxyc1_full_scaffold_4_prodigal-single_252"
     CDS             210885..211481
                     /product="hypothetical protein"
                     /codon_start=1
                     /transl_table=11
                     /translation="MKFTSLILLVMVYNVFSIHDTLTFQHFIQMTGRCNNDGVSLDSN
                     QGSVGIADSNVLDITIKTYIYYNTLNTTIVERNSTLFVKDSINDSILQHNIMLIRKGF
                     TRYIKNQNNVVGKLFVLETINSDTSGIDFIRTTIIERWTNIDDTLNTTKEHSIPARHY
                     NTKTYSMLYYYDILGRKSTIKPNGLYFTKNKRVVIKTK*"
     gene            211490..211612
                     /locus_tag="rifoxyc1_full_scaffold_4_prodigal-single_253"
     CDS             211490..211612
                     /product="hypothetical protein"
                     /codon_start=1
                     /transl_table=11
                     /translation="MIQLIWEDGSVDTINDEDLNVDMLVADERLLMEIKHVDDI*"
     gene            211596..211799
                     /locus_tag="rifoxyc1_full_scaffold_4_prodigal-single_254"
     CDS             211596..211799
                     /product="hypothetical protein"
                     /codon_start=1
                     /transl_table=11
                     /translation="MLTIYKNKYGIPCSHGIINDGTIVIIGSWVCGDCRHCLSCSPDG
                     NSVNYNYPDILYQDFTLDISQCL*"
     gene            212008..212175
                     /locus_tag="rifoxyc1_full_scaffold_4_prodigal-single_255"
     CDS             212008..212175
                     /product="hypothetical protein"
                     /codon_start=1
                     /transl_table=11
                     /translation="MNDPFTIIQILLICTPINAVCAAFHWFCGNKGLTWVGLAMTGLC
                     VGLTIAIKHYM*"
     gene            212185..212433
                     /locus_tag="rifoxyc1_full_scaffold_4_prodigal-single_256"
     CDS             212185..212433
                     /product="Putative uncharacterized protein n=1 Tax
                     =sediment metagenome RepID=D9PH80_9ZZZZ"
                     /codon_start=1
                     /transl_table=11
                     /translation="MSSKYKTQIRHAKQRALERFDLQLNNDDYQKICKIIQTGKSKII
                     DKQSNRVSIHEVTWASKTMTVVYDKSRNTIVSFLPEVL*"
                     /db_xref="UniRef100_D9PH80"
                     /db_xref="D9PH80_9ZZZZ"
     gene            212536..212976
                     /locus_tag="rifoxyc1_full_scaffold_4_prodigal-single_257"
     CDS             212536..212976
                     /product="Putative uncharacterized protein n=1 Tax
                     =sediment metagenome RepID=D9PH79_9ZZZZ"
                     /codon_start=1
                     /transl_table=11
                     /translation="MWKRTKIIFNAIKDFVLGILSHILHNITNAIDTLAWTVIPIVFI
                     AGYLLLMLPQLAVFAVIASFTNGINDPILKFGFGFIVFAAMEFILLSPYWIIVCILGM
                     PEMLRFANHVKSSYERRLVEEEIREAESKELLLSDIYERLKNHG*"
                     /db_xref="UniRef100_D9PH79"
                     /db_xref="D9PH79_9ZZZZ"
     gene            212969..213238
                     /locus_tag="rifoxyc1_full_scaffold_4_prodigal-single_258"
     CDS             212969..213238
                     /product="hypothetical protein"
                     /codon_start=1
                     /transl_table=11
                     /translation="MVNIFPREILSSEATHDYTCGNCDKIVTKGSIYLSVTDKCYCVK
                     CAPNKIETNLAALQFMISELSKISAVFPKPMKKKQDTVINVLDIN*"
     gene            213259..213636
                     /locus_tag="rifoxyc1_full_scaffold_4_prodigal-single_259"
     CDS             213259..213636
                     /product="Putative uncharacterized protein n=1 Tax
                     =sediment metagenome RepID=D9PH77_9ZZZZ"
                     /codon_start=1
                     /transl_table=11
                     /translation="MIRKIWNGIKSIPSMALNFFKRHFHKAVAVIGAGLVMCTFEIFG
                     LYAADVLLLPFAMTSLIGLIALCFSYFLIIFTAITIGMEVFNVLWNVCQLDTTDTDEI
                     ETTAAHPRAIELAAATAAVCSHG*"
                     /db_xref="UniRef100_D9PH77"
                     /db_xref="D9PH77_9ZZZZ"
     gene            213629..215230
                     /locus_tag="rifoxyc1_full_scaffold_4_prodigal-single_260"
     CDS             213629..215230
                     /product="ATP-dependent DNA ligase n=1 Tax=sediment
                     metagenome RepID=D9PH76_9ZZZZ"
                     /codon_start=1
                     /transl_table=11
                     /translation="MGKKIAVVLTMVDIGAELFSTFVEPWLKSRTRRFIRDRYKPAIR
                     LNNFNKIPENKKSRVGKLYIQRHEALHLHHDISIVDADGIEIFRGAVSKGEIERLFPQ
                     GDVVRTSFARQPQHSKGKYGYNWSGIIQEGYGRGTQTVVFNEDIELLKTHSKGEILFN
                     IYKTDTNRSITGRFALIDPKDSKGNWICSRRKYDEPQIKGKNKFKLIAGTTGRDVPPK
                     AFDLEKKLKENNQAYIIEAKIDGAANLIRFDKSGNQIYSWREGKRESTIFLQDKFPDI
                     RDDIHSEFHGTIARGELIYVPGRRITRGQVFKDYGFEHPHLLAKFSLISNPLRSRSEQ
                     QIQKGQSAIVIYDLAKVNGRSAKSLTYREKHKIMAKIADNHTYVYVPEQFDSVRNGWK
                     AVVEKRRGEGLVIKLLDEVTPDPQFNPEAQAWWKIKKTDFYDCKIVGWEPLETKSSKI
                     DKTRIGALHCKIDGLGNTDVGSGFTDYERKWFAKNIDEVINNDSIIKIKGHHITDSGS
                     IHGPVFDSVHFEKSEGPILELLGEQ*"
                     /db_xref="UniRef100_D9PH76"
                     /db_xref="D9PH76_9ZZZZ"
     gene            215230..215526
                     /locus_tag="rifoxyc1_full_scaffold_4_prodigal-single_261"
     CDS             215230..215526
                     /product="hypothetical protein"
                     /codon_start=1
                     /transl_table=11
                     /translation="MIRIILLLCILVCAADHELIKSYKLEEQVTNCDNTQNLWIFEIE
                     GCEYIGPASFSEIQFLVHKGNCKYCQIRLVHTLDSLLNSRTIPTQQPIYNRYGH*"
     gene            215536..215709
                     /locus_tag="rifoxyc1_full_scaffold_4_prodigal-single_262"
     CDS             215536..215709
                     /product="hypothetical protein"
                     /codon_start=1
                     /transl_table=11
                     /translation="MLKQIEYIGKIDKTNIKGKFTADEKFCSDVNKTAFEFVEKNYGK
                     KPNEISSSIIAEK*"
     gene            215916..217202
                     /locus_tag="rifoxyc1_full_scaffold_4_prodigal-single_263"
     CDS             215916..217202
                     /product="Uncharacterized protein n=1 Tax=Xanthobacter
                     autotrophicus (strain ATCC BAA-1158 / Py2)
                     RepID=A7ILM1_XANP2"
                     /codon_start=1
                     /transl_table=11
                     /translation="MKGYMITKLTPMQESKIPFYIDKWTKIGLEYNPIELDKAKEVLL
                     PYLKMYLNIEPKLFIILDSPFACNIGINIVKAVFKNLKIDSQLYSQLDSQLDSQLYSQ
                     LYSQLYSQLYSQLYSQLDSQLYSQLYSQLYSQLDSQLDSQLRSQLRSQLYSQLYSQLR
                     SQLYSQLYSQLDSQLDSQLYSQLDSQLRSLKLEYYLLGYFGTNGNIFSGYCSFYDYLI
                     SEVQKIDNMQGWEIFKKVHEYVHYMFIFKDIVFLSQKPKTLKFKGNVLHCENGPSVEY
                     SDGYSIYNLNGVSVPKDLVMTAWDKLDSNIILKETNVEIRREIVRKIGIEKVCKDLGA
                     TILDKIGNYELLNLNLGDRSRPYLKMLNPSIGIYHIEGVPPDCDTVEKALNSRKPQAM
                     KSIPVSKDGEDWYQQGDVCVWNKDAKSLKKYPKVLT*"
                     /db_xref="UniRef100_A7ILM1"
                     /db_xref="xau:Xaut_3687"
                     /db_xref="A7ILM1_XANP2"
     gene            217216..217455
                     /locus_tag="rifoxyc1_full_scaffold_4_prodigal-single_264"
     CDS             217216..217455
                     /product="Uncharacterized protein {ECO:0000313|EMBL
                     :KKL25342.1};  TaxID=412755 species="unclassified
                     sequences; metagenomes; ecological metagenomes.;"
                     source="marine sediment metagenome.;""
                     /codon_start=1
                     /transl_table=11
                     /translation="VKKLDRPVLAEGEVTGHAHVIDAEVEVFEDKDQRFFNLKESATI
                     VHEEHKPITIPEGNYASGKVMEYDHFAEEAKQVTD*"
                     /db_xref="A0A0F9CFX3_9ZZZZ"
     gene            217684..217965
                     /locus_tag="rifoxyc1_full_scaffold_4_prodigal-single_265"
     CDS             217684..217965
                     /product="hypothetical protein"
                     /codon_start=1
                     /transl_table=11
                     /translation="MKIKDKKLELTMQEFYTEMYNRLAKKEKEGKRGWAGKIPPLSDL
                     ITEMAVDVQKYRNGAHSHQKLSLDIANRAMMVWYRAKKLELRRKKAGVV*"
     gene            218169..218303
                     /locus_tag="rifoxyc1_full_scaffold_4_prodigal-single_266"
     CDS             218169..218303
                     /product="hypothetical protein"
                     /codon_start=1
                     /transl_table=11
                     /translation="MLYKCIKTVDIGETAYIKGRFYSFEPCSEYCDFKGFDERKEMRY
                     *"
     gene            218408..218815
                     /locus_tag="rifoxyc1_full_scaffold_4_prodigal-single_267"
     CDS             218408..218815
                     /product="hypothetical protein"
                     /codon_start=1
                     /transl_table=11
                     /translation="MSTATEKKFARNVLSLMNVAISKAMESIDAHEGRYMKRELNFHE
                     TLSGSKQKGIRKYVHTSEYWAKKHDFKAIKPIVNRCPECGTTKPFIHTRKVKTPEWHC
                     CKCQHEWDKKTAMITPLKNLKTWHSKKKQYKHA*"
     gene            218892..219569
                     /locus_tag="rifoxyc1_full_scaffold_4_prodigal-single_268"
     CDS             218892..219569
                     /product="Putative uncharacterized protein n=1 Tax
                     =sediment metagenome RepID=D9PH72_9ZZZZ"
                     /codon_start=1
                     /transl_table=11
                     /translation="MKYLLLVVFLIITGCFDITDPSGMNVTFPVTYIEWEVLHPQDTT
                     WWTFRANGECYAAWKRKITEVSGAPPWVPHCMSHIDASCNCCVGDAWRTDGNGNVIGT
                     DGRTYEEYLDFWAAQIAGWLPIEYYAGTWDDNDGIRLTIAVNRVIPGSYGGIACDMQN
                     PTYITSQYEPQYIMYDFWRTDSLYGYQSDEDGNRIELQHSEPNVKFSQWHGKHLFNTS
                     NPIFDQL*"
                     /db_xref="UniRef100_D9PH72"
                     /db_xref="89609288"
                     /db_xref="D9PH72_9ZZZZ"
     gene            219566..219799
                     /locus_tag="rifoxyc1_full_scaffold_4_prodigal-single_269"
     CDS             219566..219799
                     /product="hypothetical protein"
                     /codon_start=1
                     /transl_table=11
                     /translation="MNIRDKIRFKGCWAYPECSSCPKEECKRSGNYDLSGWRYDTIKG
                     ITQNQVTTTQVFLHPKQIDLYTYDPPHGIIPIL*"
     gene            219857..220111
                     /locus_tag="rifoxyc1_full_scaffold_4_prodigal-single_270"
     CDS             219857..220111
                     /product="Putative uncharacterized protein n=1 Tax
                     =sediment metagenome RepID=D9PH65_9ZZZZ"
                     /codon_start=1
                     /transl_table=11
                     /translation="VKLQGIIPESGVVQSLVNKGHETGASFIVFVMTTPVLDSDDNFI
                     VIAIYDKDGNRDVRLSPYKINNGKIEFLNKSEKRFDVFLD*"
                     /db_xref="UniRef100_D9PH65"
                     /db_xref="D9PH65_9ZZZZ"
     gene            220359..220583
                     /locus_tag="rifoxyc1_full_scaffold_4_prodigal-single_271"
     CDS             220359..220583
                     /product="hypothetical protein"
                     /codon_start=1
                     /transl_table=11
                     /translation="MSVYEIGESVKFASCTNYDNLCEECEECIADAYKLVDPLIRDGC
                     IIQKKQIIKIKRPSELWEHKNPEPLIPLDF*"
     gene            220639..220944
                     /locus_tag="rifoxyc1_full_scaffold_4_prodigal-single_272"
     CDS             220639..220944
                     /product="hypothetical protein"
                     /codon_start=1
                     /transl_table=11
                     /translation="MNTNEFMEHLKRNSIVEIINGRDAHGQFIKHVYYKLANSETFPV
                     CISGTNIPYDDPFKINFTGKFYDMPAEDEIEGKVYHIHTKISHKHSVPKNINILDMI*"
     gene            221148..221354
                     /locus_tag="rifoxyc1_full_scaffold_4_prodigal-single_273"
     CDS             221148..221354
                     /product="hypothetical protein"
                     /codon_start=1
                     /transl_table=11
                     /translation="MKYLLILTLTILSGCGFFPEKPQQERIEGVNIIYITGVYVLNYK
                     GHEYISGSGGIWTHSQSCSCLNKE*"
     gene            221356..>221454
                     /locus_tag="rifoxyc1_full_scaffold_4_prodigal-single_274"
     CDS             221356..>221454
                     /product="hypothetical protein"
                     /codon_start=1
                     /transl_table=11
                     /translation="MTLRIHFARLCRKFLTPIRQIMILRRIKSRVKD"
ORIGIN      
        1 ATGACATTAC GTATTCATTT TGCGAGATTA TGTCGCAAAT TTTTAACTCC AATCCGACAG
       61 ATAATGATTT TAAGACGTAT TAAGTCTAGA GTTAAAGATA TAAGTGTTAT TAAAGACAAC
      121 ACTTTCTCTC TTACATTTAC ACATACAAAA AAGAGAAACA AACCGGAAAG TTTGGCATTG
      181 TTGTAGCTCT TACACAAAGA GGATTTCAAA CAGGTTGTGT TTTACGTTGT GTATATACAG
      241 GTATAGGACG TAATCTAATA TGTGAAGCAT ATGATGAACA TAAGAATATT ACAACACACG
      301 GAGTTCTTAT AGAACAACAA CGTCCATCTA ATTTAAACGG ACAATATACT CCACCAAATA
      361 AAAATCGAAA TTCAGACCCC ACTGATATAC AAGACATCTT AAACAAAATG AATAGTATTA
      421 CTGCAGATAT GTGTTCAGGT TATTATTCAC CATCAAATTA TACATCAACG ACAATAACAC
      481 AACCTCAAAG AGTTGTAAGA AAAAAGAGAG TTACAAGGAG TAAATAATGG ACTGTATAAG
      541 AGTTCGAATT TCTGGCAATT CTCCAGATAG GTTATTGGTA ACTATGAACG ACTATAAAGA
      601 AGGATATGCT TCAAAAATCA TATATAAGGA TGAAGCCATC AGAATCCGAG ACCAATTCAC
      661 TAAAATAATT GAAAAAATAA AGGATTAATT ATGACTCGTC AGCTAGCATC AATACAAAAA
      721 ATCAGTTCAC TTGAAGTTAT TCCTGGTGCA GATAAAATAG TCTTAGCTAG TATGCATGGT
      781 AATGGATGGA AATGTATAAC AGCTATAGAT AACGGTATTA AAACCGGGGA TCTTGTGATC
      841 TATTTTGAGA TCGATTCAAG ATTACCTATA ATTCCAGCCT TCTCCTTTAT GGAAAAAAGG
      901 CATTACAAGG TCAAAACTTT GAAAATGCGT GGTGTGACAT CACAAGGTCT TATCATGCCT
      961 TTAAAGGACT TTCCTGCAAT CGTAGACCCT ATTGAGGGAA TGGATGTAAC AGACATCATA
     1021 GGTGTAACTA AGATCGATAC AGATGAAGCT GGTGAATGTT CACCTACTGC TAAAAGACAA
     1081 CATCCGATTG ATCATTTTCT TTGTAAGTTC AAGTTATATC GTAAGATACG ACCTCTTATC
     1141 TTCAGAAAGA AGGATAAAGG TTGGCCTTCT TGCATTCCTC ATACAGATGA AACAAGGGTA
     1201 CAAGCTATCT TCCGTGATCT TGAACCTCAT CTTAACTCAG ATAAAAAGTG GTATGTTACA
     1261 ACTAAAATTG ATGGTTGTCT TGATGAAAAT ACAATACTTC ACACAGATAA AGGACTAAAA
     1321 ACAATAAAAG AAATTTGCGA CACTAAATAT AAAGGTAAAG TATTTGGTGT AAATCCTACA
     1381 ACTAATAAAA TACAATTAAC TAGAATTAAA AATACTTTTA TAAATGAAAA TAAACACGAA
     1441 TGGTATGAAA TCACCACAAA AAATGGTAAA ATCATAAAAG TTACAGGTAA TCATAAGATA
     1501 TATTTACCAA ATTCTTACTG TTATCGCAAA GTAGAAGATT TGAAAGAAGG AGATATTTTA
     1561 CTAGAAAACT AGAATTCATT CAATCTTTTT AGTATAATAT AGATATACTA AGGAGGTTGA
     1621 TGTGATACTT AAATGTCCGT TTTGTTCTAG AGAACTAAAA CCACGAGGAG AAACCTCTCA
     1681 TCTAAGAAGA TGTAAAGAAA AAACAAGTAC AAATGTTACT GAACTAAAGT ATTTATGTAT
     1741 TAAACATAAT TATCCTACTT TATGTAATAA AGAAAAATTA GAAGATTTAT ATATTAATAA
     1801 TAAAAAATCT TTACCAGACT TAAAAAAAGA ATACGATATT AATTATTCTT TTACATTATT
     1861 TTTGCTAAAA TATTTTAATA TTAAAAAAAG AACTATTAAA GAATCCACAA ATCTCAAAGA
     1921 AACAAGAGAC AAATATAAAA ATACATGTAT AAAAAAATAT GGAGTTAAAA ATACATTTCA
     1981 ACTACCTACA ACTAAAAATA CATTACATAA AAAGTATGGT AATGATATAG ATAATATATT
     2041 TCAAGTAAAA GAAATTATTG AAAAAATAAA AACAAGTTTA GATAGTAACC TACTAACAAA
     2101 ATATGGAGTG ACACGAACAG AATACTTTTC AAAGGTAATG AAAGATAAAT GGAAGAACAT
     2161 TACAGACGAA GAAAAAAATG AATGGCTAAA TAAATCATTA CTAAACGATA AATGTATTGA
     2221 AGCAAATTGT AAAAGTGGAG GAATTTATAA CTCTTCATTA GAATATTCTA TTAGAGAGAT
     2281 TTTACTAAAA CTTAATATTC CATTCAGTAT AAATTTTGTT ATTAAAATTT CAAATAAAAA
     2341 ACGAAGAATC TATGATATAT TAATCGATAA TAAAATTATT ATTGAAGTAA ATGGAGATTA
     2401 TTGGCACGCT AATCCAAACA TATATAAGGC TGATGATCTT ATCAAATTCA ATTATGGAAT
     2461 TGAATCAGCA AGAGAAATTT GGGACTACGA CAAAGAAAAA AAGAAATTAG CAGAATCTAA
     2521 AGGATTTAAA GTTGTGTATA TTTGGGAAGA TGAAATTAAA AATTGTTTTA AAGATAAAAA
     2581 AAAATTAGAA CAACTAATCT TAAAAAAAAT GGAGAACTAA TATGAAAACG GATGAAATTG
     2641 TATTCATCAA GAAAATAGAA AACAATTCTA AAAAATATGA TATAGAAACA TCATTTCATA
     2701 ATTATTTTGC TAACGGTATT TTAGTTCATA ATTGTTCTGC GACTTACTAT TATAAGAAAG
     2761 GTATCTTCCG CGATTTCTTT GGAATATACT CCCGCGAATT AAAAAAGAAA GAGGATGATA
     2821 ACTCAAACTG GAGTAAAATC GCGATAAAAT ATAATCTCAA AAAACAACTC AAAAGTTATG
     2881 GTGAAACACT TTGGATCCAA GGTGAAATAG CAGGTCCAGG TATACAGAAG AACAGATGCA
     2941 AGCTCAAAGA ACTTGAACTG TTTGTTTTTA ACGTATATAA CGTCAAACAA CACAGATATT
     3001 TAGATCCTGT TGAGATGGGT CTTGTTTGCA CCTTCCTAGG ACTGAAAACT GTTCCAGTTG
     3061 TGAATCATGT TATATCTTTA AAAGACACCA CGATTGATAA ACTCGTGGAG ATGTCGAAAG
     3121 GCTCCTACGA ATCAGGTCCT GATGATCTTA GAGAGGGTAT AGTAATCCGA GAGCTAAACG
     3181 ATTTTAGTTT AAACCGGATT AGTTTTAAAG TAATATCGCC TGATTACTTA TTAAAATATA
     3241 ACATCTAATA TAGGATTTGT ATGAAACAAG TAACGGTCAT GATTGGAGTA GTCATTTTAT
     3301 TTGCTATAGC GTTCATGAGC TTTATAAGTA TTACATCTAA TACTCCAAGA AGAATAACAT
     3361 CAGCTAGAAC TATATCACAA CCTATAGTTC TAGCAAAAAC TCCTGAAACA ACTACCAATA
     3421 TGCAATAAAC TGAACAAGTT ACAAAACCAC AAGTAAAACG AGTTATGATC GCACGCGAAG
     3481 ACATAGATTG GTTCTGGGGT GAGTGGGATA AACATCAATC TGGTGGTCGT CAAACAATCT
     3541 ACCGTTTTTG GGATTCTATG GAAACAAGAT ACCCTGAAAC AATTAAAGGA TGTTGGACTG
     3601 CCATGACAGA AAATCTTTAT AGTCCATATC TACAGGAATA TGAATGCGAA TAAGACCTGA
     3661 CTCGGCTGTC ACCCCCTTCT GCACCCTAAA TGGCTGGGTG AGACACAGAA GTCTAACTTG
     3721 GCTAACCGAA CAGGCAAAAA GGCGGAGCAC GAACGGACAT CCGACGGTAT CCTTCCTCTC
     3781 CGCTAGGACC GTCAACGTCG CCCTGTGTTA TTGAGTTTTT GTCAAACTCA GAGGTTTGGA
     3841 GACTTATACC GTAAAGTCTC CTCCGATTTA ACGTTTATAT TTTTATAAGG AGACAGTATG
     3901 AGTGTTTTTG CAATTGAACT TGGTTCTAAG GTAAAGAGCA GTATTTCTGG TTTCGAAGGA
     3961 ACTGTTACCT GCCGTTCAGA ACATCTTAAT GGTTGTAATC GTTATTGGAT TACACCCCAT
     4021 GATAGACAAG GAAGGTAAGC TTCCTGAGGG TTATTGGCTA GACGAAAATG AAATTAAAGT
     4081 TATTGGTAAA CCAAAAACCA AACGAGCAAA CCAAGACAGA GGTGGATTTC CATCAAGGAT
     4141 TAAATAATTT AAATAAAATT TTAATTAGTT GTTTAATCTG ATTCTATGGC GTGAATCTGC
     4201 AGAGGTTCGT AAGCGGAATC ATATAAAGCT ACCTGATTAG ATATTAATAT GCCCTTCGGG
     4261 GTTAGTGTAT TGTCCTATCA GTGTCTCATG GGAAACCCAA AGTAATAGGA TATTATGATT
     4321 GAGTTCATAA TAACTGGGGA CAGGCTGTCA CGGCCACAAT ATTTTAAATT CGGCGGAAAT
     4381 AACCGCCAAT AGAATCCGAC TCTTACCTGG TATTGTGGAG GATTAGCTAG ACATAGAGAC
     4441 CTAGGGAACG GTCTAGCATG GCAACGCCAA AGAGACAAAT CCAGGAAGGT GTTTCGTGTA
     4501 TAATCTACGT GACTTCAGCC AGTAGAACTC GTAGAACGTC TTTAAATTAA AACGGAAGTA
     4561 ACTGGCACAA TTTTGTGTCA TTTTAAAGTG TCTGATGTTT AATTTTATTC CCGTAGCTCA
     4621 ATTGGATTAG AGCTTTTGCC TACGAAGCAA AATGTTGGGA GTTCAAATCT CTCCGGGAAT
     4681 GTAGATTTTG TCCCCTTAGC TCAGCTAGAT AGAGCAAAAC ACTTCTAATG TTTAGGTCGG
     4741 GAGTGCAAAC CTCTCAGGGG ATGTTGAATT TTTAGTCTCA TATTTAAACT TAAAAGGAGG
     4801 ACCTAATGGG TCAGTTACAC GAACTTATCG CCGTTGAAGG CGATGCAAAG AACACAGCAG
     4861 TGAAGATTCT CGCCGAAACA CAACACACAT TCGCAACAAA GAAGGATCAC TTTGTTGGAT
     4921 CCGCCAAGAC ATACAATCCT TTCAATGACG CTGACAGGGA CAGACCTGAA GCAGAAGTAA
     4981 AACCGATTGT TACAACTGTC GGTGCTAAAC TCAAGTATAC GATGCCATAC ATTGTCAAAC
     5041 ATATGGACAT CATTCTGCAA AAGGAACGGA CCAATGCTGT TGCCAAGGCC AATCTTTTGG
     5101 TAGATGATGG CTCTGGTAAA GACGTTGAAA TTGCAAAGGA TCTTCCTGTT ACAGCTCTCG
     5161 TCCAGTATGA AAAGATCCTC ACGTCATTGC GTGGAGTCTT GGAAAACATC CCTACATTAG
     5221 ATCCTCTCCA CAAGTGGAAG AAAGACGAAC AGGAAGGCAT CTACAAGACA GAAGAATTCA
     5281 AACGTGTCAG AACAAGGAAG ATGCAGAAAC CGATTACTCT TGCTGAAGCA ACTGACAAAC
     5341 ATCCAGCCCA AGCCCAACTC ATCACTACCG ATGAACCTGT AGGTGAGTTC AAGGAGGTTC
     5401 TTACAGCTGG TTCTCTTTCT CCTTTGGAGA AGTCACAGAT GTTGGCTCGA TGTGATACTC
     5461 TTATTGAAGG TGTCAAACGT GCTAGGTCCA GAGCCAATAA GACCGAAACG GATACTTCCA
     5521 AGATCGGCCA AACTCTGATC AATTTGATAA TCAACTAAAT TTGGACGTTA TTTTATTCAG
     5581 ACTTAGGCTT ATAGTCAGAT TTAAGCTTAA ACACTTGAAC GTCCCAGACT CAATCTGAAC
     5641 CGTATACTTC TGACTGGTTA GTAAGGAAAA CTATGCCGCA CGTCGGTTCG AATCCGACCT
     5701 TCCCATCAGT GATCATCTAT TGGTGGTTAT CGATGGGAAG TTGACTAGTG GCAAGTCAGG
     5761 TATTTTAAAC TTTTCCGAAC TGAATTGGTT AGATATATAT ATATGAATTA CCGTAAGGTA
     5821 ATAAACATGA TTGCCGTTAG CTTATTTTAG GATAAAGATT TGCTGACAAT CAGCAGGGGT
     5881 TCCTCCACCA ACATGGGGGG GCCCTTGCCT TTATTTCGAG TATTATGGGG TGAAAGTGGT
     5941 AAAACATAAA TAACTCCACC ATTTATAAAT AGGATATATC ATGATAAATT TCGTTGTCTT
     6001 TTGTATTTTT GCTATCGCGA TATTGTACGA GGCAAAAATA CTTGCAAAGC CAGACAGATT
     6061 AGCATGGATA TATAGAATAT CCAAACGAAA GAGTTCTGGG GAAGATGTGT TATCATCAAT
     6121 TCAAGTAGGT ATATTCAATT TGTTTTATAT GTTTGCAACT TTATATGGAT TATATCATTA
     6181 CCCCTTTCCC ATTAAAAATA CCAATGATTA TTTTATTAAC ATTTTCTATA TTAGCCGCAA
     6241 TAATTCATAA AAAAGAAAGA CTCACTTATA TTATGGTTGA CGCTCTTTTT TCTTTCCTAT
     6301 CAAATATAGC CATAGTTATT ATGTTAAGTT TAAAAATAAT GGGCTTGTAA CTCAGTTGGA
     6361 TTAGAGTACA TTCTTTTTAA GAATGGAGTC GAAAGTTCGA ATCTTTCCAG GCCCATAAAT
     6421 TAAGGAGTTC TTATGCCAAG TATAGATTCC AAAAGATCAA TCAATGAGTA TCTCCAAGCC
     6481 TTAACTCAAT CGAGAAAGAC TTGGGATCTC GTACGAATCA ACAAAAAATC TTCTCATCTT
     6541 GGCACTATCA GAACCTTTTG TTTAAAAGAT CATCCGAATA AAGCACTTGT CTTTTTCACT
     6601 GTGAATGACA AATTCACATC AGCTTCAATT ATATCAGAAG AAGAACAAAT TCGATTTGGC
     6661 TTAAAAAAAC ATTTAAACCA AAGAGGATTA AGTCTGATGA GATACAGTTA ACGGCGGGTC
     6721 TATAAAATAT TCTTACCTAA AGGTTGGATA CATAAACCAA GTATCCTTCG GACCTTTAGT
     6781 TCAGTCGATT AAAACATTAA TATTTAACAT AGGAGACAAT ATGGGCGGAG GAAAAGACGC
     6841 AAAGTATTCA AGCTTCGAAG AACAAGAAGT AGCGGAAGAA GCAGCAAAAA CAAACGACTC
     6901 AACTGTAGTT GAACCAGTTG CAAATCCAAC TGTAACACCA GAACAAACCG ATACATGTGA
     6961 ATGTAAAGGT TGTCCCGATT GTGAATCAGA GAAAGGTAAG GTATAACATG GGTGGCGGAA
     7021 GTTATTCAAG TCTTTCACGT ACAGTGAGAG CAACATCTCT CGGTTATGAT ACAAAATCAG
     7081 CCAGAGAGAT CTTCACAGCG GCAACAATCA ACAGTGCAAT GAATCCCTAT GGGGTCCAGC
     7141 TTCGCGAAGC AAGAGATTCT ATAGAACATC CAGAAAGTTT CGCGATTATT CTAGCTTTAG
     7201 ATCTTACAGG ATCGATGGGA TCAGTTCCTC ACTATTTAGT AAGAGAAGGT CTTCCCAAGA
     7261 TCATGCAGAC CATCATTGAT GGTGGTATTC TACATCCACA GTTGCTGTTT CTCGGCGTCG
     7321 GCGACCACGA ATGCGATCGT GCACCCTTAC AGGTTGGACA GTTCGAGTCC AGTGATGCTC
     7381 TTTTGGATAA GTGGCTCACT GATGTCTACC TTGAAGGTGG TGGTGGTGGA AATGCTGGTG
     7441 AAAGTTACCA CCTTGCGTGG TATTTCGCGT CGAAACATAC AGCCATTGAC TGTTTTGAGA
     7501 AACGAGCCAA GAAGGGTATT CTCTTCACGA TAGGTGATGA ACCTGTTCTT TCTAACCTTT
     7561 CAAAAGATGT TATCAAGAAA ATCATGGGTG ACGGCCAATA TGAAGATTAT ACGGCTGCAC
     7621 AACTTCTTGC AACTGCCCGT GAAAAGTATA ACGTCTATCA CATCCATAAC GAAGATTCCC
     7681 GTAGTGGACG TGGTGTTGCT GAAAGTTGGA GAGTTCTTAT GGGTAACGAT AATGTTCTTA
     7741 TTGCTCCAAG ACATCAGAAT ATTGTTGGTC TCATTTCGAG AACGACAATA GCTGTAGCAC
     7801 AGGAATCGGC TATGCCTATT AACATCACAG CAACGATGTA ATTGGTCATG AATAAAAAGT
     7861 TTCTCAAAAG AATAAAAGAC TTAAACAAAG ATCATTCACC TGAAGGATGG CCTGCTATCC
     7921 AGATGAAAGA TATAAATAGA TTAGTAAGAA TTATTGAAGA ACAACAGATT AATATCAAAT
     7981 ACTTAGAAAG CTTAAGATGA AAAACCTAGC CGTAATTGGG GCTGGATTTG GTGACTGTGC
     8041 GAAAGGTGTC GTAACAGACT ACCTTTGCTC TCAGTATCCT GATGCTATCG TTACACGATT
     8101 TAGTGGTGGT CATCAAGCGG GACATACTGT TGTACATAAT GGCATTCGCC ATGTTTTCTC
     8161 CAATTTCGGC TCAGGTAGCT TTCGAGGTAA TATTACCTAT TGGTCTCGAC TATGCACGGT
     8221 TGATCCAGTA GGTATTACGA ACGAATTAAA AGTTCTACGT AAGAAAGGTA TTGAACCTAC
     8281 TCTATATCTT GATCCAAGAT GTCCTATTAC TACTCCGTAT GATAAATGGA CTAATACTCA
     8341 AAACTCCTGG AACAGAAAAA ATGGTACGTG TGGTGTAGGT TTTGGTAAAA CCATTGAACG
     8401 CGAAGAACAA CATTATTCAC TTCTTGTAGG TGATCTTCTT TACCCAAAGA TCTTCGAAAC
     8461 TAAGTTAGAG TTGATAAGAA AAAAATACTT ACAAGAATTC GCTGAATACG ACAAAGATTT
     8521 CCTACCAACT TGTTATCTCT TACTTGAAGA AAAACAGATT CGCATCGAAT TAATGAAATG
     8581 GGATAGAGAT ATCAATCGAG TTGAATCAGT TAATATCTTT GAAGGATCTC AGGGTTTAAT
     8641 GCTCGATCAA GACATAGGAT TCTTTCCACA TGTTACTCGT GGTAACTGTG GTATGACAAA
     8701 TTTAAAAAAG CTGGAAGTGA CCGATCCAGA AATATATCTT GTAACCCGTT GTTACCAAAC
     8761 ACGCCATGGT AATGGTCCTA TGACTAATGA AGATCTTAAA GAACATATCA TACACGACCC
     8821 AAATGAAACC AATGTAACTC ACAAATACCA AGGTGAATTT CGCGTGTCGA TGTTAGATGC
     8881 AGATCTTCTT AGATACGCAA TACAGAAAGA TGATATTAAA GATTTTACTT TAGTTATAAC
     8941 CTGTTTCGAA CATGTCACGA GTTATGTATA TACTTCAGCC GGAAATAAAT ATGTTTACCC
     9001 AGATGCAGAA ATATTTGCTA AATGCTTAAG TAAGGAACTT GGAGCAAAAA ACTTTTTATG
     9061 TTTCAAAAAC CATAAAGTTA TAGAGTTTAA ATGAAATACC TTTTAATTCT TATTATTCTT
     9121 TTAATAGGTT GTGTAAAAAA CCTACAAGAG AACAGAAACA TTATCAGGAA CAAAGGATGC
     9181 AGTGGGACAC TACATCTCAT TTATGTGTTA TTATACAGAC TGAGATGTAT AAAGCAAGAT
     9241 TTCCTATAGC CTTTGTACGA TGTCTAGATG ATAATGGTAT ATATAGAATC AGAGGTTTTC
     9301 TTGGACAAGA AGATGATACA ACATATGTTT CTGGTAACAA GTTAAATAAA TACAATCGAC
     9361 AAAATTAACC TCCGGGTGGT GGAACTGGCA TACACAACGG ACTGATTCTC CACAATTATA
     9421 CTTGAATTGT GTCTTCCAAC AAAGTATAAT ATCTATGGAG GTATTATATG AAGAAGGAAG
     9481 ATAAACTCTG TATTGATTGT GGAAAAAAAG GTGTTCATGA AAGAAAAAGA TGTCTAGAAC
     9541 ACTCTAGAAC CTACAATACA GAAAGAGCAA GAATCAGATA CCAGAAAGTA GGAAGACATT
     9601 ACTTTGGTAT ATCAAAATGT TCTATCTGTA AGAAAGACAT GAAGATTTGG AGAATTGGCC
     9661 AAGTATCTCA TGCAAAATGC AGACCAAGTA AGATTCATAA AAATGATCCT ATTAGGCAGC
     9721 ATGGAAGATA CGAAGCAAGA AAGATTATAG ATCAACTTGG TATTACAACT CCAAAAGGAT
     9781 TTGTAACACA TCATCTAGAC TATAATCCAA CAAACAATGA ACCAAATAAT CTAAGTCTAA
     9841 TGGATCGTAG ATCACATGGA GCTCTACATA GACATATCGA ACATCATTGG TCGCTATGGT
     9901 TGAAAAATCA TAGTAGTAAT TCCGAAAATT GCTGGAATAT CCTAAGAGAT CACTTAACTA
     9961 CAGCATGGTT TGAAAAAACG AGTGCGAAGG TTATAAAAAT AAGTGATATT GGACAATCAG
    10021 CAGCCGAGCC TCTTTCAAAT GAGGAAGGTT CAGAGACTAC GCCCGGAAAG CCTAACTCGA
    10081 AAGATACGGC TAAGATATAG TCCAAACTCA AACTCGTAAG AGGCTTACGA AAGTAAGATG
    10141 AGTAAGTAAA ATCCGTTGCC CTTAAGGGCT TGTGAGTTCA AATCTCACCC CGGAGACTGT
    10201 TTAAATTATA TGAAACCACA TCTAAAAATA TTAAAGTTTT TATTTCCTAA AGCTTGGAAA
    10261 GAAGCCACCT ATAAAGAAAT ACGGGACACC AAACGTTTCG TACTTCGATT AAAAGAATTA
    10321 GGTGCTCCAT CATCCTTCAT GGATAGATGG GAAAAACATA TCAAAACACT TGAGAATGAA
    10381 GTAAAGGAGT TACGATGAAA ACATTTTGTC AAATCTGGGA TTTTCTCATG GGTTATACTT
    10441 TTGCGTGGTT ACTATTATGT ACAGGTGTTA TACTTACAGT ATTTACATCT GTATCAATCG
    10501 CGAAAGTTTT TTTTGTCATT GGTACTGCAA TGTTAATAGC AAACTGTATT GGTACTCTCC
    10561 AAAGATTGGA GATGCTTATA CAAGTTCTCA AAACATATAA AATAGAGGTA ATTGATGATA
    10621 AAATACAAAG TGAGGATAAA GATAAGACCA GCAGCAGTAC TGGAGAATCC GCGTAACGCT
    10681 GAGGTTTACG TAGTAACTAG CCTTATGTTC AAACGTCCAC TCTCAGAGAA ACAAATGAAA
    10741 GAGTGGAAAG GGAAAATCTT GGGTATGAAT ACCAATGATT ACGCTAGTGT TCATATGACT
    10801 AGAATAAGGA ATAAAAATGA AAAGTAAAAT CTTTCCAACA CTTTATGGTA CAGGTTCAAC
    10861 AGGTCGCACT AAACTTATTA ATATACGCGT AGATGAACGT GCTAAAGATG TTCTTATTAC
    10921 CATGGAACAC GGTCTTGAAG GTAAGAAACA AGCAGTTAAT CACAGAGAGA TTACTGTTGG
    10981 TTTGAATATC GGCAAGAAAA ATGAAACAAC TCCATTTGAT CAAGCCGTAT CTGATGCTCA
    11041 ATCTAAGTGG AATAAGAAGA AGGATGAAGG ATATACCGAG ACTAAGAAGG CTCAGAAGAC
    11101 ACAGAAGTTA CTGCTTCCTA TGCTTGCTCT TAAGTATATT GAACGTAAAC ATGATATTAA
    11161 GTTTCCTTGC TACGTGCAGC CAAAGTTTAA CGGAGTGCGT TGCATCTATA CAGATCACAC
    11221 CTTTAATTCT CGTGGCGGTA AACTTTTTAC TACTCTTGAT CAATTTGATG AAGAATGTTC
    11281 AATCTTTGAA GCTGAAGTAC AATCACCTTT AGACGGCGAA GTATATTGTC ATAATGAAAT
    11341 ATCTTTTCAG GATATAGTTG CAGCTGTTAA GAAAACAAGA GAACCTTTCA GACTTAAATA
    11401 TTATATTTAT GATTTGGCAA ATGAAGGTCT TCCTTTTGAA ACTAGAACAA GACTTATAAA
    11461 AGAATTTTTC GATAAAATGG AAAATCCTCA GTATTTAGTT CGTGTTCCAA CATATGAAGT
    11521 CAAGAATGAA GCTGAGATCA TTAAGTATCA TGAACAATTT GTTCAAGATG GATACGAAGG
    11581 AATAATGATA AGAAATAAAG AAGGTGAATA CGAATTCAAA CACCGTTCAA AAAATCTCCA
    11641 AAAGTGGAAG AATTTTGATG ACGATGAATT TGAAATTATA GGTGGCAAAG AAGCAACCGG
    11701 AAATGATAAA GGTACAATCG TATTCCAACT TATTACCAAA GAAGGCAAAG AATTTGAAGC
    11761 AAGGCCAAAA GGATCCCGTC AACAGCGAAA AGAATGGTTT CAAAATTTAC AAGAATTAGT
    11821 GGGAAAAAAA GCCATAATTA GATTTCAACA AAAAACTAAT GAAGGTATAC CAAGATTTCC
    11881 AGTTTTAATA GAAATTAGAG ATTACGAATA AACTTCTCGT AGATTATAAA TCTACGAGAA
    11941 GTTTTATTTC AATAATAGTA TAATATAGGA GAAAGGAAAT CCTATATTAT GATTAAATTA
    12001 GACCTAAAAG GACAAAAATT TGGTAAATTA ACTGTTATTC GAGAAAACGG GAAAATATCA
    12061 AATAAGATAT CGTGGCTATG CAAATGCGAA TGCGGTAATT CAAAAACAAT CATTGGAGCA
    12121 TATCTTCAAA CAGGAAGCTG TCAAAATTGC GGGTGTGAGA AAAAAAATAT ACATATACTG
    12181 AATTAACAAC AACATGTAAA ATGTGTGGTA TATCATTTTC TCATAAAAGA GGTCCTATTC
    12241 TAAAAACATG TAGTGATAAA TGTCATAGAA AATACAATAG AATATATAGA CAAGCACATG
    12301 ATAAAAAAAG TTTCGAACAC GTTCTAAAAT TTCTTGCAAG AAAAATTAGA TCAAGATCTA
    12361 AATATAGACG CAATGAAATA TGTGATGTAA AATATGAATT TTTATCAAAA TTATTTAAAG
    12421 AACAAAAAGG AAAGTGTATA ATTACAAAAA TTCCATTTCA AATAAGTCCA AACGCAAAAG
    12481 AAATGAGTCC GTGGGCTATA TCTATTGATC GAAAAGATAA TTCTAAAGGG TATCAGAAAG
    12541 ATAATATACA ACTTGTATGC ATGATGTATA ATTTTTGTAA ACATACATGG ACGCATGAAG
    12601 ACGTAATAAA ATTTAGCAAA ACTATCTTAA ATAATATTCG TGGAGATAAT CAATAATGGA
    12661 AGTACTAATA ACTAAAGGTA CAAACGTGTA GGTGAAACTT ATAGTGTCCA TTATATTAAG
    12721 GAGATAGAAA CAAAATTACC TGTAATCTCA TATGCTCCAA CAACACATAT TCATATAGTT
    12781 AAAAGTAAAT TTTATATAAT TATGATTGAT AATAAAGAAA CTGCTTTAGA CCTAGATGAT
    12841 TGTGAGATAG TTCAACCTAT AAATATTCTT AACTTAGTCT GAGGATCTAT GTCAACAATA
    12901 ACATCTAAAC GTCAACTCAT TGACCTTATA GAGAAGAACA TTATTGAATA TAGATCTAAA
    12961 GGTCCGTGGG TAAGTATTAA ACGTAATAAG CATCTTATTG GTTATAAAGA TGGAGAAGAT
    13021 GCCTATACAC CTATCACTAT TGTAGATATG GTATTGGTCG ATCTTGTTAA CTATATAGCC
    13081 ACTTACCAAG GTCTTGATGA AGCTTTCACT CGTCAAAATT TAATTGATGG TCAGATAACA
    13141 CAACGTAATA TACAAACTAA ACCAGATAAT ATAATAGATT TAAACTTATA ACGGGCGGGT
    13201 GGCTGAGTTG GTCGAAAGCA ACGGACTGTA AATCCGTCGG CCCTTGTGGT CCTCGAAGGT
    13261 TCGAGTCCTT CCCTGCCCAA AATTTTATTA TGATTACAGA TGACAATAAC ATGAATGCCA
    13321 ACAGACAGAT TGGCGAATGT TTGGACAAGG GATATACTCT TGTTAAAATT ACTGTAACAA
    13381 AATATTACGC ACTTACAAAT GAACCAGATG ATCCTCCTTG GTCACAGGGA GATATTTTCG
    13441 CTTATTTATA TAGAAAATAC GACGAAAAAC GAGACCTTCT ATATCAACAT TATAATTTTA
    13501 ACACGGCAGA AATAGAAGAA AGTATTGAAG ATCCAGTTAA ACCATTTGGA GATATATGTC
    13561 CTTCACCTAC GAATTCGAAA GAGCTTCCAA CTCAGTCGAT ATAATTATTA TCAACCACAA
    13621 GTTGGAAGTT CTATTAATAA AACGTGGACA TGAACCTGGT AAAGATTTAT GGGCTCTTCC
    13681 AGGTGGGCAT ATAAACCCTC GAGAAGAACC AATTGAAGCT GCAAGAAGAG AACTTGAAGA
    13741 GGAGACTGAT CTTATTGGAG TTCCACTTAC ATTATTCGAT GTAAGAAATG GTGAGGATTC
    13801 AAGAGGTTGG TATGTTAAGA CTATATATCA TAGTAACTTA CGTCCACTTC GAGGTCTCTA
    13861 TGCAGGTATA AAAGCAGGAG ATGATGCTGT TGATTTTAAA TGGGAAGATT TAAAAAAATG
    13921 CGGATACCCC CAATCAAGAA AGTTCTTGTA TGTTGATCAT CAGAGGATAT TAGCCGATTT
    13981 CTACATGTGT AAATATATAA ATTAGCGGGT ATGCTGGAAT CGCAGACAAT CAAGCCTTAG
    14041 AAGCTTGTGA GCGTAAGCTC GTACAGGTTC AAGTCCTGTT ACCCGCAAAA TAAATTTAAA
    14101 GAAATACATA AATGACAAAA AGACAACAAG AAAAACAAGT CCTTGATAGA ATTAAAGAAT
    14161 ACAAAGGATT CACTATCTTC TGGGCTACAG AATATCAGCA ACGAGCGTTT GCAGTACAAA
    14221 GACTACAAGA TAGAGGTAGG ATAATAAGAC ATCAGAAAGC TAAATGGGAT CACTATCCGT
    14281 GGATGGTATT TACTATAAGG AAATCAAATG AACACTAAAA AACTAAATCA AGGTGAACGA
    14341 CATCTCTTTG AATATAAGTA TCAAATGAGT GGCGGATTCT TCACCAAGTT ATTTGATTGT
    14401 ATATTTCACG CTGATGTGGG AAATGAAGCT AAGTTATCTT TAGCTTTTCC AGAAGAAGTA
    14461 GAAGCTGTAA AACGATATCA AAATGAATCT GGATATTGGG ACAAATTAGA AAAAACTTAT
    14521 AAAGAAAGCG AAGATCAGTA GTTCAGTTGG TTTAGAGCAG TGTCCTGATA AGGTAAAGGT
    14581 TCGGAAGTTC AAATTTTCCC CGATCTATTA AATTATGTCA AACATATCAA AAATACTAAA
    14641 TGAGGAGTTT AGAACATGGC TACTGAAACA ACCGAAAATA AAAACAATGA TCAAGGATAC
    14701 ACAGTCAACG ATAGACGAGG TATTGAAAAA CCAACAGAAG TCTGTCGAGT CTGTGGATCA
    14761 GGTGAGGTCC ATACAACAGA GTATAATAAC CCCACTATGA AGTGTGTGGA CTTCTTTCGC
    14821 AAAACCATTT CTGACTTAAC TAATCGTCTT CATCAATTGG TGGATAAATG ATAGTTTTAA
    14881 TCTGTGATGA ATTTGATATG ATATCAGACG ATGAAGCACA TGTAGGATTA AGTATTTTTA
    14941 GCCATTAATG GTTATATTCG CAATAGCTAT GAGTGGTATA TCTACTTAAA GGTATATTAT
    15001 ATATTTTCAC AATATTAAAT TAACAAAATA AAGAGTCATA TTATAAATTA TGCCAAGATC
    15061 AAAAACTATA TTCGATTATA CCGTACAATA CGGTACTAGG CGTCATACTT ATACCATAAA
    15121 ACGATTTGGT ACTTTGAAAC ACTATTGTGA GCGAAGAGCT GTAGAAAGTA TTGTAGTTCA
    15181 CGATATAGTT CCTGTTTTTA CTGGGGAAAC CATTGAAGAA GTAGAAGCAT TTTTAAATAC
    15241 TCGTAGTAAG AAAACAAGAG ATAAGAAACC ATATAAAGCT AATCCAGACT CAGTAGTAAA
    15301 CGTATTTATA TAAACAATTT CTACATTCAT GAAGTATAAT ATCTAAAGAA TGTAAGAAAA
    15361 CAAACCAAGG AGAAAATAAT GGCAAATCAT GAGATGATTC AGTATTTCCG AGGCGACGGA
    15421 AATCACCCAA TTGGAGCAAT GGTTGCTATC TATGACGAAA TAGCTAATAC AGTACGTATT
    15481 GGTTGGAGCA AGTGTAATAA GAAGGATACG TTCGTAAGAG ATCGTGCTCT TACTGTAGCA
    15541 CGTAAACGTA CCGAAGCTGG ATCCATCCTT AACATTCCAT CTAGCCGTCA GTTCATAAAA
    15601 CATGAGACAA GACTGATTGA AGATGCAGAG AATATAGGTT TCTTCTTCGA TCTTCCAATG
    15661 GAAGTTGTCA TACCTTCTTT ACCTGAACAG TACGAAATCT TTGTTAAAAG AGTAGTTACC
    15721 TACTTCAAAT CCGTACCAGT AGAAAACTTC TACGTTTGCG GACCTGAAGA TGATATGACT
    15781 GCTATTGTTA TCAAAGATGC TCGAGAAGCT GACATTGAAC GTCAGAGTAT CAAAGCTGGA
    15841 AAGTAATCAG TTTGGAGGAA TAGCCTAATG GCAAGGCAGT AGATTACTAA TCTACCGACG
    15901 AATTTAAAAC TCGTCTTATC GGTTCGAGTC CGGTTTCCTC CTCTATATCA TACGGAAGGG
    15961 TGGCAGAGTC TGATTTATTG CACTAGTCTT GAAAACTAGT AGGGTTAACA GCCCTCGTAG
    16021 GTTTAAATCC TACTCCTTCC ACCAATTTAT ATGCAAACAG GTGAAATTTA TAATTTTGCC
    16081 CTACATCATT ACGAAGGTGG AGAAGATCTT CTCGGAAAAG AAGCTCGCAT AAAGAATGTT
    16141 AGAACCTGCA CTATGATTTG TTCGCATAAA GAAAACTGTG ATAATCAACG TATAGTTTAT
    16201 TCCGTAGGAG GCTTATGTTA TGAGTACGAT GAGTGCTGCG TACTCTTTAA GAGAACAACA
    16261 AGACCTGCAA TGATGAATCC AGATAATCTT TTTGAGGTTT TTTAATGTTA GTTCATGACT
    16321 ATCACATCTC TTGAGAATCA CTTTGGTCAA TACGTATGGG TTCACCGTAA GGGTGCTACC
    16381 TCGCTCGTAA AGATACAGTT GGTATCATCC CTGGAAGTCA AGGGACCAAA TCATATATCG
    16441 TTTGCGGGAA AGAGAACCCA GACTCTTTCA ACTCTTGTTC ACATGGAGCA GGAAGAAAAA
    16501 TGGGAAGAAA AGAAGCTTCA CGAACCTTGA ATCTAGCTGA AGAAATCAAG ATACTAGATG
    16561 ATCAGGGTAT CATTCATGGG ATTCGGAATG TTTCAGACCT TGATGAAGCA GCGGGAGCTT
    16621 ACAAAAACGT GGAAGAAGTT ATGGCATCCC AGACTGATTT AGTTGAGATC ATAGAAGAAC
    16681 TCATACCCTT AGCCGTTATC AAATCATAAT AAGGATAATA TATGTGGATT AAAGTAGAAA
    16741 ATCCATCTGA TGAATTAGTA GAAGAGATAT GGAAGAAAGA GAATGATGAT ATCGGCATGT
    16801 GTCCTGATTG TGGTGTTGCA GTTGATGAAC AGCACCTAGA AAACTGCGAT GTTGCTAGAT
    16861 GTTTAAAATG TGGAGACCAA AGACTTAGTT GTAATTGTGA AGAAGGAGAA GGAGATATTT
    16921 GGACTGGAAT CTGGCCAGGA ATCGAGATTG CGTATAAACA TAAGTTAGTA TGCCAATGGA
    16981 AAAATTCAGA CAGAACACTT GAAAAACCAT CTTTCGATTT AAATGAAGTA GCAAGAATGA
    17041 GAATAACTAT ATAATGATAT TATGTTTGTA GATTCGGCTA TATTCACCGA ACCGCGTTCA
    17101 GAATCAGAAA GGAAACCAGT ATGCAAGCTT TCCAAGTCGA AATCCAAGCG AAAGATGAAA
    17161 TAGCTCCTAT TATCGAGAGA ATGGTTAAAA ACTATAAGGG TTTGTTACCA TTCCAATCTG
    17221 ATTCAGGATC AGGTGAAAAA GGAGAGGCTT GGATTCGTTG TTATACCATT GACGAAAATG
    17281 AGTTCCAGGT TTTTTTACAT ACCGAATTCC TAAAACTGAT TCCAATCGTA GAAGTCATAA
    17341 AAGATGGAGA TGTAAATCTT CTTGTTTGGC CAACAAAACA TACTTCTACT GCTCTTAAAA
    17401 CAATCGAAGC TATAAACGCC ATGCCAGCCA TATAGGGATG TAGTTCAGCT GGTAGAGCAT
    17461 CACCTTTTGG AAATATCTTT TATATCTAAT ATACCATGAT CAAATTCCCA GTGATGATTT
    17521 AGACACAAAA CAAGATTATT TTCAGGAGAA TTAATTTCTC CAAGTGTTGT ATCCAATGAA
    17581 AAACTACGAA TAGGTTTAAT ATGACAAAGA TCAATATGTT TGTCATAATT ACATTTTTGA
    17641 CATGGTAATT TAGTTAGATT TTTATTCCAA CTACGATTGT ATGTATTAAC GTATGTACTT
    17701 TTATAAGCTG AATAACCATA CTTTCTTCCT TTAACTTGAG CTTCTCTAAG AGTCATCTTC
    17761 TTTGTACGTT CAGTCATAGA AGACCAAAAT TTTCGACATA TTGGACATAT TCTTGATTTT
    17821 TGATTGAGTT CATTAGAGTT AAGGACTATG ACGTTCAGAC TGTTGACGGT TCAACATTAC
    17881 AGCACGACGA AGTAGGTCCT TATGTCTTAC ATGAATTTAA AAGGAGTATC AATGGCAACT
    17941 AAGAAGAAAA AGAAGAATGG AAGTTTTCAA CTCAGTGCTG ACTTTCAACG TCTCTGTGAG
    18001 ATAGCAAACG TACCATTCAA AACTACAAAA GAAGCTAAAG ACTTCTTCAA AGGAATGGTA
    18061 TATACTGCAA TTGCAGAGTG GATGAAATCC GACGAAAAAA GAACTACGGA AGACGAGATT
    18121 ATCTTAATTG ATACTCTTGC TGTTCTTGGA TATGTTATTC TATGACCAAC ATGATAGTTA
    18181 CATGTAAGTG TGGTCGTACT CTCAAGTTAC AATCATCTTA CAATTGGAAG ATACGTTATA
    18241 TTTCAGTATC TTGTGATTGT GGACTTGGAT TAGTCATAAA TACTGAAGGA TCAATTGAGA
    18301 AAATCTTCGA CCTTTCTCCA ACTATTAGAA AGAGTACCAA TGGAAAAGAA AACAATCAAG
    18361 AGATCCAAAA AGACATTTCT GATTACAAAA AAACCTGTAA TTTTGGCGTC TAATTCAACT
    18421 AAGGTCAATG CCATTCAATG TTTACATTGT CATGATATCA TATATAGTTG TGTAGATCAC
    18481 GATTATCATC CCTGTTCTTG TGGTGCCGTA GCTATAGACG GAGGTTTTGA CTACATCCGA
    18541 GTTACAGGTG ATCCGAGTAA GATTTTGAGT CTTATCATTC ATATTCCTGT ATCCAAAGAA
    18601 GAATTGTATA ACGATTGGAA TACCTTAGAT AAACCAAGGA GATATGGATG TATAAAGGTT
    18661 TAACATTAAC TATTCTTATA ATATTGGCTA TAATTCTATG CATCAATTTT ATGACCAATT
    18721 TAGGTTTACT CCAGATAAGA GGTCAGATCA TCGAACTTCA AATTCCAAAA TATGTAGTAT
    18781 CTAAAGAACC AGAAAGAATA TCTACTACAT TGATAAAAAC ATATCCATAT TTAAAAATAT
    18841 GGGGTCCAGA CGTTATATTC TATTGGTCTG GTATTATTTA CGACCAATGT GAGAAGAGAC
    18901 GAATAGACTG GCGAGTCGTT TGTGCAAAAA TTCATTGTGA ATCAGGATTT AATCCTAAGG
    18961 CTATATCTGA GATGGAGGCT AAAGGTATTG CACAAGTCCT TGATTCTACA GCATCTGCTA
    19021 TATGTCGAAG AACAGCTATG ACTTTTATTC CTGATGTGAC ATTGATGAAT GATGTAGCTG
    19081 GTATGCTTAT TGGCATCAAC TATTTAGATC AAGGCATTAA GAAAGAACAG TCTATAGAAA
    19141 AAGGTTTGAA GTATTATTAT GCAGGACCAG GTTGGAGAAA GAATATAAAA CAGGGGCCTA
    19201 TTAATGACTA CGCAAAAACA GTCCTCAGCG AAGTTAATCG AATTGGAAAA GTGTATGAAG
    19261 AGTTGTATCC CGTCGAAAAA AGTTTTTTTC TTCGATGAGG AAACAAAAAC TCATTATGAG
    19321 ATCGAAGACA TTACATGGGT TGATGATAAA CTCTATATTA TAGGTGGAAA AAATCACAAT
    19381 GGACTCGAAC TTCCAAGGAA TTATCCCATC AATCACAATG AATCAGACAA ATGTACCGAA
    19441 AACGTGTTCT AAATGTGGAC AGACAACCTT ATTTAACGTT GAATGTTCCG CATGTCTAGC
    19501 TCGCGAAGCT GAACTGGTAG AGAGAAACTA TCTTTTAAAA GATATTTTCC AGAAAATAAA
    19561 ACAGCTAGAC TACTTAGAAC ATACCATTGG ATATCAATGT TCCAATGAAG AACTAAAAAA
    19621 CCTGAAGTAT CTTCTAGGAA AATACATCAA ACCAAGTAAA AGAGAAATTG AAGCAAAAGA
    19681 AAAGTTAAAT CAAAGGAGTA ACAAATGACA GACAAGAAAC TTACAGTAAA TTCTCTTCTA
    19741 TGCTATCAAA AGGCATTGAA GATGAGAAAA GGTGAACTCG AGAACGTACG TTCGTCCACT
    19801 ACCCAGTGTA CGAGACGAAT CGACGTTGCT AATAACGAGA CCATAGAGGA ACTACTCTAT
    19861 GATATCAAGA AAGTGGACAA GAAGATCATT CAGCTCAATA AGGCTTTATT CAAGATCGAC
    19921 GACGAAATAA AGCGGTCAAA CACTTCAACA ACAGTCGAAC TCCAAATAGA TTTCGACGAC
    19981 TTAATGTCTG AGATCAGCGA GTAAAGCAAT TAGTGTTGGA ATAGATAGAT AGCCAGGTCT
    20041 TCTCCTATTG GTGAAGTTAC TGGTTATTGA CAAGTAAAAT CCTTATGATG TGCGAAAGCA
    20101 CAACTATTAT AAAACAACTC TATCCTGCGA AATAATACTT TGTTAAACAT AAAAGCAGGT
    20161 GGTTCTTGTT GATTATTAGT TATTATTCGT TATTACTATA CAAACTTTTT ATTTCTATTC
    20221 CTTCGCTTTT TTAAGGAGTT GCGATGCCAC GTTACAAAGT AGTTGAGAAA AAGTTGGGTA
    20281 AAATAACTGA AGTTACGGCT TTCAGTCAGA AACAGGCTTT ATACAAGCTA GCTCTTGAAA
    20341 AGAGCAAAGA CAAACGTGAA GCTGGAAAGC TTTACGCTGC TATGCTTAAG TCACATGAAG
    20401 CTGTAATTGT TAATGATCCT AATCAATTGG AATTCTTTTG AAAAAGTTCT TTCGCAAACT
    20461 CGTACTTAAG ATTACTTTCA GACTCCTTAA GAGCCGATTT GGGGATCGAC TTACAAGTAA
    20521 GTTAGACCTC GAAGCTCAGA TACTTTCCAA AGGGAACGTT GTCTTTAGTA AAAAACTTGA
    20581 GAAGGACGAT CTGATTAAGA TCTTTGAACA CGAAATTCTG GAGATCAAAT GAAATTATCA
    20641 GGAATTAATT ATCATCGCCA TGTTTCTACG GAAAGTAATC CTGAGAATCT TCAGGTTATT
    20701 AAAACCGTTA TAGATGATCT TAATAAGACA GACGTTATAG CTTTATTTCC ATCGTTATCT
    20761 ATTGGAGAAG ATAGAATCTA TTTTCTTCGA GATAAAACAC CAACTTTGCT CAACTCACGA
    20821 ATAGTTCTCA AAACAGGCTA TCAAAGCCTC CTGGGAAGGC TTGGGATCCC ATTTCGTGTT
    20881 GTGGATAATA CTCCATCATG GATAGAAATT CCACTCGTTA ACGGAAAAAT AACATGGATG
    20941 GCTCAATGTT CAGCACAACA GAACGTTACT ATCCGTATGA TTAATAACGA GATACGTGCA
    21001 GTTCTTTCAA ATTCATATAC AGCCATAGAC GATAAAGAAA TCATCAATCT TATGGAAAGA
    21061 TTATTCCTTC CACAAATAAG AGAAATACAA TTTACATGTT CTAGTAGTGA TTCTAATACT
    21121 AGAATTCTGA CACGAGAACA GTTTGAAGCA GAATGCAACG GATATACTAC TTCTATGTTC
    21181 TTGTACATAA GTAACAGTGA AATAGGTGAT GCTTCTGTAA GATGCGGCAT TGGTATGACA
    21241 ATCCAGAATA CCGATCGCAC ACTTAGTTTC CAATTCGTAA GAGATACAAG AACATTGGGA
    21301 AGAGTGATTC ATCGTGGTGA AGCTATTAAA AGACTTGAAA AAGAAGTAAC TAACCTCTTT
    21361 GCAAAAACTT CTGACAATTG GAATCTAATC CAAAATGCTT TAAGAACAAT GTCTAATGTC
    21421 ACCGTTGATC AAATACCAAC TTTAGAACAG AAGATGATCA AGACATTAGA ATCAATGCCA
    21481 GAATTTAAAG TTTGGAAAAC ACAATATGAT GAGATAAGAA AAACAACAGT AGTTCACAAC
    21541 ATGTTTGATC TTATCTATGT TATGTCTTCT ATTCCATATA AAGATGAGAG TTTCAATAAT
    21601 GTAGTTGAGG AGATCGTATT TGGACGCTTT TTCTAATCTT GTTTTGGGTA AATGCATAGG
    21661 TACAAAATCT TCAATTAAAC CTACAGCATT TGTAAATCTA AACGACATTT TAGAAGGTGG
    21721 TTTCCCCACT GGTAGATTAG TAGAAATCTA TGGTCGTAGT CAGATTGGAA AATCATCTTT
    21781 AGCCATATCT TTATTTCCAA ACGATTTAAT CGTTTATATA GATTTAGCTC GTAAACTCTG
    21841 TGCAGATTAT ATTACTTCTA ATGTTATGAT GTCTCCAACA GTAAACAATC AAAATGTATT
    21901 TGAACTTATT CACGAGATTA TAAAAGAAAA TATTGTTATT ATTATAGATG ATTTAACTAT
    21961 GTTAGGTAAT ATACGAAATG ATAGTGAACG TTTCAAATGG CTAATGCGAA ATTTTATGAT
    22021 CTTACAGAGA GAACTGGTTT CTACAGAAAG TTTGGTTATA GTTTTGAATC AAATTAGAAT
    22081 GTCTCCAACA ACTGGTCATT CCTATAATCC ACATGAAGGA TGTTTGGACG CCGCGATTAA
    22141 GATTAAGATG CATCATGCTG AATATTTAAG GGACAAAGGA GATCTCGTTT ATCTTGATAT
    22201 AGAAAAACAT TTTTGGGGTC AGGAAGAGGC CAGATGTACT TTATTAGTAT CAAAGAATAA
    22261 AGTTGAAGTG CCTTCTTTCT ATAGATCAGT CTCTTTACAT GAACAAGGTA ATATATTATG
    22321 ATGATCAATT GGAATGAGGT TAAAGAAACA ATCGAAAAAC TTCATAAGCA ATTAAAGAAC
    22381 AAATTTGACA CTGATATACC AGAAGATATG CTTGATAAAG TATCTAAATC AGCAGATGAA
    22441 ATCTTTAACC CTGTCGAAGC TCTTGATGCT GAACAAGTCA AGATCTTCAA TGAGATGAAG
    22501 TCTTTACGTA ATGATCTGGA TGAAGCTTTA AAGTTAAAAG AACAACTTGA AAAGAAACTA
    22561 TCTCGTTATA ACACTCTCAA TAACTTTTTT ACTTCATCCA TAGAATTAAA ACACGATCTT
    22621 GTTAACAAAG TATGGCGTGT AAATGAAAAA ACTGGTATAA TTGAAGTATT CAACACTGTC
    22681 AAAGCTAAAG AACAAATGAA AGAATTAGGT CTCGATGAAA TGCTTCCTCC TAATATACTT
    22741 GGTAATGATG ATTAACTATG CAATGGAAAA CCAAAGAAGG TAAGATATTT GAAATTGATC
    22801 AGATGACAAA TGATCATCTG AAAAATGCGA GAAAAAACCT TAAAAAGCGT TTTCCTAATG
    22861 CACCTCCCTT TCCACGTCAA AGACTTACTG ATTGCTATGA CGAAATGAAG AGAGTTCTTG
    22921 ATATCCGAAA GTTACAAAAC CGAAAGATTA AAAAGTCTTT AAAGGTTCTA GACTCTAATA
    22981 TTAACTTATT CGAACATATA TAGGAGCACC TTTGGTACGT ACAGCTAGAA CCAGAATAAT
    23041 ATTTGAGACT GCTCAATTCA TTTCCAATGA ATTTGATGAA GTTCTTAATA TTACACATCT
    23101 AATTCAAGCT ATTATCTTCG ATGGATCATC GACAGCCTAC AATCTTCTTG TAGAATGCGG
    23161 CGATGAATTA GAATTCACCA CACATCCTTC TATCATAAGA CTAAAAGATA AGCGAATTAT
    23221 TCGTCCTGAG AGTTTCTCAA AAGAAATGAA AATAGTTGAA GAACGTGTAC GTCTTCGAAC
    23281 GCAATCTACG TTATTTACTC CAATGACGAT TCTCAACTAT TGTATGTCAG AACAGGATGG
    23341 AATAACATAT CTGCAAGATC TTGGGATTGC AACAGATAGA CTCTTTATAA CTCTATCAAA
    23401 ACCACCAGAT AGAAAGAATA ATGAATCGGT TCAAACACCA ACACTGGACA AATACAGTAC
    23461 TGATCTAACT CAGGAAGCTA AACAAGGTGG TTTAGATCCT GTGATTGGTA GAGAAGTAGA
    23521 ACTAAGATCT CTGATCAACG CTCTTTGTCG ACGCATCAAG AGAAATGCTT TACTTGTTGG
    23581 TGATCCTGGT GTTGGCAAAA CGGCTATTGT CGAGGGTTTA GCTCAGTCTA TTACCAATGA
    23641 ACAAGTTCCA GAGATGTTAA GAGGTAAAAG AGTAGTCGCT CTTGATCTCG CTTCTCTTGT
    23701 AGCTGGAACT AAGTTTCGTG GAGATTTTGA AGAAAGAATG CAGTTTATAA TTAAAGAGGT
    23761 TCTTTCCGCC AAAAATATTA TCTTATTCAT AGATGAAATT CATACTATGA TTGGTACAGG
    23821 TGATTCATCT CATGGAAATG ATGCAGCTAA CATCTTAAAA CCTTACCTAT CAAAAGGTAA
    23881 GATTCAGGTT ATTGGTGCAA CTACGACTAA AGAAGAACGG GAGGTGTTTG AAAAAGACGG
    23941 TGCATTAGAA CGTAGATTTC AACGGATTAA AGTGTCTGAA CCAACAGAAG AAGAAGCTAT
    24001 TAAAATTCTT AATGGTATTT GTAAAAAATA CGAGGAACAT CATGGCATAC ATGTTAACAA
    24061 GAATCTTATC CACGATATTG TGGTCCTTGC TGTACGCTAC ATCCACGGTG GAGCACTTCC
    24121 TGATAAGGCA ATTGATATAC TTGACCAAGC TTGCGGAGAT AAGAAAATCT CTTCTATCGC
    24181 CAACAACCCA GAAATAAAAA TTCTCGAAGA AAAGATTAAG GCTCTCGAAG AAGATATTTC
    24241 TATTCATATG AATGAAGATC ATATCATAGA TGCTGCAGGA GTAATGGATG ATAGAAAGAA
    24301 TCTCGAACAT GAACTTGAAG TAAAAAGAGC TCGTCTAGTT TCTGAAGTGA GAGGACTTGA
    24361 ACTTTCAATC CATGATATTA CAAATACAGT TTCTCGCATA ACTAAGATTC CCATAGCTGA
    24421 ACTTTCAGCT GATAACATTA CTAAACTAAA GAAACTAGAA GAGTTCTTAA GATATCATCT
    24481 AATATCACAA ACTGACGCTA TAACATCTGT TGTTAAAGCT ATTAGAAGAT CTCAAGTTGG
    24541 CTTGCGAAAG TCAGGACAAC CTATTGGTTC ATTCCTATTC TTAGGACCTA CAGGAGTAGG
    24601 TAAAACTCAT CTTGCTAAAC AATTAGCTTT GGGTTTATTC GGCAGTGAAA AACATATTCG
    24661 TCGATTTGAT ATGTCAGAGT ATAGTGATCA GTTTACAGTC TCGAGACTTT TGGGATGTTT
    24721 TGTTCCTAAA ACTAAAATAC TTATGGCAGA CGGAACTATG AAATCGATTT CAGAAGTTCG
    24781 GATCGGAGAT AAAGTATTTT CACATACCGG AAAAATTCAG AATGTAACAC ACACCCATAA
    24841 GTATAAATAT ACTGGATTAC TCGACTCATA TAGAATAGCA AATAGCAATT TACGATTAAA
    24901 TTGTACGTCA AAACATGAAA TACCATGTAT TAAACCTGAG TTTTACAATA AAAGAGTTAA
    24961 AAAATCTTCT TATTCTATAA AAAACATTAA GTTTAGAAAT AGTCAGGATA TAGATGAAAA
    25021 TGATATAATA GTATATCCAA AAATACTAAG TCTTGATACA AATTTACCTG TAATCGATTT
    25081 GAAAGATTAT ATAGTAGACT TACCTCGATA TCAATATGAT AATAAGAATA TCTGGGCTTA
    25141 TCAAAACGTA AAATTTAATA GATTTATTAA AATAAATAAT ACATTCCTCC GATTTATAGG
    25201 TTATTACTTA AGTGAAGGTG GATGTTCTAA AAATCGGAAA AATATAAAAA TAACATTTGG
    25261 CAAACACGAA GAAAAATACG TTCAAGAAAC AAAACTACTT ATACACAAAA TATTCGGAAA
    25321 ACATATTCAC ATTAATATAC GACATACAAA TAGAAATTCA ATTTGTTTAG TATTTTCAAG
    25381 TAGAATTATA AATATTATGC TTTCTAAATT GTTTGGAAGA ACATGTTATG AGAAAAAAAT
    25441 TCCAAGTTAT ATTCTTGGAT GTAATCCAGT CAAATTGTAT AATCTAATAG AAACACTTAT
    25501 TATTGGAGAT GGTTCCAAAA CAATAGAACA AAAGATAACA TATACAACTG TTTCTTCAGA
    25561 TTTAGCATCT CAATTTAATA CTATCCTTCG TCAACTTGGA TTTTCTACAC AATTCAATTA
    25621 TCTACAAAAT GAAAAGGTAT ATAAAATAAT TATTACTGGT GATAATGCTG AACTACTAAA
    25681 TACTAAGCTT CCATCATTAA AATTAAAAAC TAAAGTAACT AAAGTTTTCA ATATTCAGAG
    25741 AAAACAATAT AAAGATCATC TGTTTTATTA TTATCACATC AATCAAAAAA AGAAAGTTAA
    25801 ATACGACGGA TACGTATATG ATTTAACAAT TGCTAATGAA TCAACTTATA TTGCGAATTT
    25861 TGTAGGTGTT CATAATTCAC CTCCTGGCTA TATTGGATAC GAGGAGGGCG GTGAACTTAT
    25921 TAACGCACTT AAAGATAATC CTTATTGCGT ATTACTCTTC GACGAAGTTG AGAAAGCTCA
    25981 TCCTAGCGTT TACGATATTT TCCTTCAGAT GATGGATGAT GGAAGAATTA CAGATAAGCT
    26041 AAATCGTTCA GTAAGTCTTG AAAACACCAT CATTATTATG ACTTCAAACA TAGGTTCTCA
    26101 AGATATTACG AAGAATAACT TCGGTTTCAT TCATAAGAAT TTTGAAGAAA AAAAGACTAA
    26161 TATTCATACA ACTATTCATG CAGAATTAAA AAACTTCTTT CGACCTGAAT TTCTTAACCG
    26221 TATTGGAAAT ACAGTTATTT TTGATCCGTT AAAACGAGAA GACCTATCTT TAATATTTAA
    26281 TCTTCAATTT TTTGAGATAA GTCGAAATAT TGAAAAGAAT TTTAATATTA AGGTCACTGT
    26341 AGACTCTTCG GCAAAGGAAA AGATATTGGA TCTTGTAGCT GAAGAGAAAA ACTCAAACGC
    26401 TAGACCGATG AGACGTCTCA TTCGTGACAA AATTGAGGAT CTACTTACAG ATGAGATCAT
    26461 AGACAACAAC GGAAAGTTAA AGTCAGATGC AATAGTGAAA TATGAGGATA AGTTCTTAAT
    26521 CTCTTACGTA GGAAAGAAAA ATGTTAAATA TAAAAAGTTG GATTGTAAAA ACGTTAGTGT
    26581 CTGATATTAA AATAAGTGAT GTAATACTTA TTACTGCTAG TAATGCCATT AAAGAAAATG
    26641 ACAAACAAGA CAATAAGATT ACATCAAAAA ACAAACAAAA GGAGGTCTCG AAATGAGTCA
    26701 AGCAATTACA CATCTCACAG ATGTATATGT GAGTAAAGGT TTTGATGGAA AACCACAAGC
    26761 TTCTTTCAAG GCAAATGACA AAGGCGAATA TGGACAGGTA AATTTCAAAG TTTCACACAA
    26821 AAAATACACC AAAACAGGTG AAAAAGCACA ATACGACAAC TACAGTATTC AGTGGCGTAA
    26881 TGTGAAAGGT GACTCTAAAG TTATTGAGTT ACTAAATCAA CCTGGAACTC GTGTATCTCT
    26941 TTATGGTGAA CAGACTCAAG AAGTATACAT GGAAAAATCC TTTATCCGTG TTACTTGCGA
    27001 AGGTCGCAAT GCTGTCAATA TCGTCTTTGG AGATAGACAA ACCAACGAAG CAGCACCTGC
    27061 GGCAGCATCT CAAGCATCTA TTAGTAACGA CGATCTATAA ACAAGACCTG TACGAGTGCG
    27121 GAGATGTTTG ATTATATACT GTAAAAGTGG GCTCAAATTT TGATAGAAGA GCCCTACCTC
    27181 CGCTTTTTCT TTAATATAAA AGGTGATTCA TGGATCTAAC AAATGATGAC GTGGTTCCAG
    27241 ATATTGGCAC CCGTACAATG TTTCAAATGA GACTCAAGTT TGAGGATAAT ACCATCCTTG
    27301 GACCAACTGA TATCTTTGAT CAAGTTCAGA AACTTGTTAA GGATAACCTT AAAGAAATAC
    27361 GTCCTAAAGT TGGACGACTG GGGGATCTAT TTGTTGGACA TGGTGGAAAT GGATCTTCTC
    27421 TCTTTTTCAC CTTTGGCTGG TACTTCAGAA AAGCTGTAGA AAAACTGGAA CAACAACACG
    27481 GAACATGTCA AGTACAGTTT GATAGCGACA CTATCACCAA AGAACAGATG CAATCATATA
    27541 TCGTCAAATA TCTCAAGAAA CAAGCTGAGA AAATTGGCGA AATGGCTGAA ACTGTTATGC
    27601 GAGAGGGACT TCCAGAAGAG TTACTTGAAG ACAATGATTA ATTCGCTATG TTTGATACCG
    27661 GAGACAAAAT GTGGCCGAAA ATGTCCGAAC TGTTACGAAG AGAAGAAGAA GTACAGACCG
    27721 TCACTAACTC AACCGATGTA TATCAAGTTA GTATCCCAAC ATATGACGAA CTTACCTTCT
    27781 TTGACGGAAC TGTTAATCGA CTACAATGGG AACGAATCTC CTATTTTCCT CGAAGCTTTG
    27841 CTTGCACTTA CAACTGTCAC GAAAACTATA ACTACTAATA TAGAGGGTCT TTGGCAGTTA
    27901 CGGCGACTGA GCGGTGTAAA TTTTCACCTC AGTCTACATA CAATTAGGGA TGTTCGCAAA
    27961 GCAAAAGAAC TTAAAGAAAA CTTTCCATTT ATCAAAAGTT TCTCAGTCAT GGCTGATGAA
    28021 ATTGATGATC TAGCTCTTCA GGACTTAGGA GATGTACCAT TCTATATTAT AGTTAACAAA
    28081 TTTGGTTATC ATTGGAAAAA TGAACCAGCC GCAGTAAACT ACATGAATAT TATTACTAAG
    28141 TCGCGACATC TTAAGAATAT CCATTTAGAT AATTGTTTAT TAACTAGAAT AAACGGACAA
    28201 GAATGTCCTG GTGCCACACA AATTAATATA TACCGAGATG GTTCTATTAG ACATTGTCCA
    28261 TATATACCTG AAGAAACAAA AAAAGCAGAC TATTCAAAAG GCTGTTATTT AATAGGGAGT
    28321 AAAAGATGAA TGAAGAGCAA GTTAGTAAGT TATCATTAAT AAGAAAAAAT ATTCAGGTCA
    28381 ACAAAGACAC ATTTCATATG ATCATATTTG GTGATCTACA TATCGGACAT CAAAGTTGTG
    28441 ATGAACGTGA AATCGGTAAG ATGGTCAATT GGATTGCAAA AGAAGATCCG AAAGAATTCG
    28501 GTGTAATATT AACTGGCGAT TTAATAGAAA ATGTAATACC TTCATCTAAA GGTCTTCCAT
    28561 TTGAGATGAA ATATCCAAGT CCAACAAAAC AGATGGAAGT AGCTACTAAA ATGTTACTTC
    28621 CCATATCAAA ACACATACAT ATGTTATGTG ACGGAAACCA TGAAGATAGA AGTCAGAAAA
    28681 CGGCAGGTAT ATCTCCTTCT TACATAATGG CTAAGGATTT AAATGTACCT TACGTTGGAT
    28741 ATCACGGCAT ACTTGAACTA AATTTACAGA ATAGAGGACA TAAAGAACAA TATACTATCT
    28801 ATGCTGAACA TGGGTGTGGA TCCATCCCAA AAACCGTAGC TGGTCGATAT AGCAAAATGG
    28861 AATCCATTCA AAAACAAGTA GAAGCCGACG TCTATGTAAA AGGTCACATC CATCATAAAA
    28921 ATGTATTTGT TAAAGATGTA TGGAAAAAGA TCAACGGTCA GATGGTTAAA AGAAAAGTAG
    28981 TATTTGCGTC CAATGGTAGT TATTTAATGG ATGCTGAATA CGCTATAAGA TCAGGATTTG
    29041 AGCCTACAAC ACCGGGTATT GTTACAATTG AATTATCCAC CAAAGACTTT AACATTCATA
    29101 GTCGTATTTA ACGCTAAAAT GCTATAGAAA TTCAAAAATT ACCAAAATTT TCGGAGGAGA
    29161 TTTCGAGAAA ATAAAAAAGT TTAGAAATTA AGATTTTTAA ATAAAAATTC AAAAAGGAAA
    29221 AACAAATGCC TGGTATAAAA GAAATTGAAG AAATTTGGAA TTCAAGACAA CCTATAATCT
    29281 GGGTAAATAC GTTCGAAGAA CGGCGAGTCA TCGAAGAGAT CGTACATTCA CCTATCATTG
    29341 GAATCACAAA AGAAGAAGGT GACGAAATAG GTAAGATCAA TCCTCGTCGT AAGCTCTTCA
    29401 TGTGGTCGTG TACCCAAGGA TTAGTCGAAA TCAAGGGAGA CCAGTTTCAG AACTTCGACA
    29461 CTCTAAAGAC TGCAGATATG CAGACTCTTC AACCTGTTGT AGCAATGGAA CAGGTAGCTT
    29521 CTGATCGTCT CAACTATGAG ACACATGATG GTTCAGTCCT TATCATGCGT GATCTACACA
    29581 AGTTGATGAA CATTCCCATG CCAGCACGTA AAATGAGGGA TATCATCAAA CACTTATCGA
    29641 TCACGATGAA GACAATCTTT CTAGTTGGTC CCTCGAATGA AATTCCTGAT GAGTTACAGA
    29701 AGGATATCTA CTATGTTGAC TTCGATTATC CTGATGCTGC TCTTATCCAG AATATTCTGG
    29761 AAGTTATAGT CAATGGCATC AAGAAAAAAG CGAAAGTAGA TAAGAAAGAC GAACGTCATC
    29821 ACATTGCCAG AGCTCGTGGT AAGGATATGC GGTATCGTAC AACTTACTCT CAAGAAGAGA
    29881 TCAGTGATAT CGTTAAATCG GCTCAAGGTT TAACTCGTTC TGAGATAACC ATAGCTTTTT
    29941 CTAAATCAAT TAACAACACA CCTGATGGTG TTATCGAGTA TCTGCGAGTT GCAGAAGAAA
    30001 AGAAAAATAT TATCAAACGG TCTCAGGTAT TGGAGATCTG GACTCGAACA GAACCAATGA
    30061 CTGATGTTGG TGGGAATGGA GAGATAAAAG AATGGTTAAT TCAACGTGGT AATGCTGTAA
    30121 CAGGAAAAGC AAGTGATTTT GGTGTTCGTC CACCTAAAGG TTGTTTAATA ACCGGAGTTC
    30181 AAGGTGGTGG AAAATCAATG CTTGCCAAAG CCGTTGCAGG AACTTATCGT TTACCTCTGG
    30241 TACGTCTTGA TTTCGGTCGT ATCTTCGCTG GACTTGTTGG TTCATCTGAG AAAAATACGA
    30301 GAAATATGAT TTCTCAAGTT GAAGCCATGT CCCCGTGTTG CCTTTGGATT GACGAAATAG
    30361 AAAAAGGTCT CTCAGGTACT GGAAGTTCAA ACTTCAGTGA TGGTGGCACT TCATCCCGCG
    30421 TCTTCGGTAC ATTCATTTCA TGGATGCAGG ACAAAACAAA ACCTGTTTTT GTAATCGCAA
    30481 CAGCTAACGA TATCAGCCAG CTTCCAGCAG AGCTTCTTCG TAAGGGTCGT TTCGATGCTA
    30541 TCTGGTTCGT GGATTTACCA ACGGAAGAAG AGAGAAAAGA AATATATCGC ATCCATCTAC
    30601 AGAGAATCAA ACCAGTGCCT CGCGATCCCA AAAAATTCGA CCTAGACAAA CTGGCCAAAA
    30661 TTCGTTATGA ACGTAATGGA GAGTACTTCG ATTATAGCGG TGCGGAGATA GAAGAAGCAA
    30721 TCAACGACGC TCTCTTCGCA AAATACTCAG ATGCCATTAA TGAAAAGGTT GATGAAGATA
    30781 AGATCGTAGC TGGTGGTAAA TATGATATCA CAACGGCCGA TATAGAAGAA GCTTTATCCA
    30841 CTACGATACC TATATCTTGC ACGGCACAGG AAAAGATCAC AAAAATCCGT AAGTGGGGCC
    30901 AGAAACACGC AAGATTTGCA TCTACCAAAG CTAAAGAATT CATTGACGGT TCAGTAACTA
    30961 AGAAAACTAA GAAAGACGAT AAGAAAGCCA AGTTCTCAGC CGATGATCTT GGTATTACTG
    31021 GACAACTATG AGTCTTGACG AAGACGTAGA CAAATCCTTT AATCTTTATC TCAGAGCTAC
    31081 CGAGAAGTTC AAGGTAGTTC CTATGGAAAG GAAAGATTAT AAAGAATTGC TTCTTAATGC
    31141 TTTGTATGCA TTAAGAGACT GTTACTCTCA AAGAGGAGCA GACCCATACG TCATAGTAAA
    31201 AGCAAATGAT TTGTATATGA AAGCTAAGAA ACTAGGTGAT AACCTAGAAA TTAGTTACAT
    31261 GGATAAAGAA ACATTTCAAT TAACAACAAG TTTTAATCCA AAAGATTAAG ACAAACAAAG
    31321 GAGGACGTTA TTTCTCATAA GGCAACAATT AAAATAAAAA TTAATGACAA AGCGACACTT
    31381 TGTCAGACAC TGGATGCATT AGGTATTCAG TATGAAAGTG CAGAAGCAAC TAATGCTTTT
    31441 AACATTACAT CCAGATATGG TGTTAAAGCC GATGTTGATG TTCTTCTGAA ACAGGATTCA
    31501 CACGGTGCCA ACATGCAGGC AGTTGGATTC CGAAAGAATG AAGACGGAAC GTTTGAAGCA
    31561 GTAGGTGACT TCTATGAGAT CAGCGAAGCC AAATCGAAAG ATGATGAAAG ACTGGATTCC
    31621 AATTCATTTA AAGATGTAAT TGGCAAACGG TATACGTACT ACAAAGCCAT TAATCAACTG
    31681 ACTCAATTGA ACTTTTCAAT ATCACAAGAC GTTGCAAACT TCAAAGAAAA CGAACTACAA
    31741 TTTACAATGT CTTCTTCGTA CTAATAAGGA GAAACTAATA ATGAAATCAG TAAAAGTATC
    31801 AATCAGTAAA GATCGTGCTG GTGACTATGT CGCCAAGTAC GAAGTCGAAG GTTACTCAGG
    31861 TCTCGGTTGC GAAGAAGTAG CCCAGGTTCT TTCAGCTTTA GGTACGCAAA CAGATCGTAA
    31921 AACATCTGAT TCAGCGTATC AACAGGAAAT TCCTGTTCCT ATCCCGGTAC GTCAACAGGG
    31981 ATAATTAAAT CTGGACCTTT GTACATCTTT TCTCGATGAC AATTAGAACA AAGAATGATA
    32041 CATTTATCTA ATTCTGATTT TAATTCAAGA AAAAAGGAAG AAAATATGAA ACTTCCGTAT
    32101 TCAGTCACGG AAGATATCAT ATCTAAGGTG CGAGCAATAC CCAAAGACCG CATCATAGAT
    32161 ATGAAGAACG AACTCCAGGT TGCAGAACCC GTTCTGTTTA AGTGGGCCAA AGACTCAGTC
    32221 AAGGAAGAGA TACGCGAGAT ACGTTACTCT GGCGTCACAA TGCCAAGTGA AGAGTCGGTA
    32281 AAGTATGTTG GTAGTATCAT TCTTCAAGCT AAGATTGAGG GTTTTCTCAT TGGTCTCATG
    32341 TCACAAGATC GTGAGTGGAG TAATCGTTTT CTTCTTGATG ATCATTCATC TGATTGTCCG
    32401 TATACCAACC CGGTTAATGC TCTTCTTGAA GGTCAATTAG ATAAAAAACA TTATGAAAAG
    32461 CTCGAAAAGA CTATGACTGA AGAAGAGCGT CATGATATAA CACATTGGAA GAATGGAGCA
    32521 TTACAAGCTC ATAAGGAATT CATTCAAAAG CAATCTTCTT TAAAAAAGGC TGCTTCTTTC
    32581 TTTAATAAAG ATGATGATAC TCCGGTTAAG CCTAATGTAA GTCCTTCTCC TAATGTGGAT
    32641 ATAACACCAT AGGAGTTTAA TGCACAAACT ACGATTTGAA TCAGATGATG GTACTATTAC
    32701 ATGTATTCTT ACAGTTAATA ACTTAATACC AAAAGAGAAA GTTGAATCCG CCTTTCGATC
    32761 CTTGATGTTG CATCTCGAAA CAAGTATAGG CATTTATCCT AACCGACTTA TTTTCGATAG
    32821 CATAACCAAG ATGAGGGGAG AATTCTACTC AAATGTATTG AAATTTTTAG TTGACGAGAA
    32881 CCTAAGTAAA GGCCAAAAAG TACCATCTCA CATTTTAAAA CATCTATCTA GCAATAGACA
    32941 ATCAAACTGG AGCTTTGATG AAGATGATTA ATGTTTTGGA GTTCGTTTAT GGTGGTGAAC
    33001 TAACTCCAAA CCCTAATCGA ATTCATATCT TCGATCTAGA TAGAGACATG TATGAACATG
    33061 CTAGTTTCTA CAAAGATAAC GGTGATTTCT ATCAGATCAT GAAGTTCAGT GATGAACTAA
    33121 CCTACTATCA CTTCCAAAAG ATGGAAACTG AGATTTCAGC AAAAAGATTA GAAGGTGAGT
    33181 GGTGGATGAA AATTACTAAC TTCAAGAAGG TATATGAACA TAGAAAAGAT GTTATCTATG
    33241 AAAAGATAAC TGATAGATTA GTTCATGGAT ATAAAATTGC AAGTCTTGTC ATCGCCAAAG
    33301 GTATGCCAAT CAGTTTTCCA AGTAATCATC CAGACTATAA AGAATTAGTA GAAGGATTAA
    33361 AAGGAGGAAT TATATTATTC AAATGAATAT TGGACCAGAT ACATTTGAAA AAGCTATAGC
    33421 AGTGTCATGC ATACAACTTG CACGGGCATA CAGTGTTACA GATAAGATTG GAATTGAAGA
    33481 TGCGAAAGTC AAAGTCGGTA AGTATCTTAA CTCACTGAAG ATATATAAAG GACTAGAAGA
    33541 GAACGAAGAT CACTACGATC CTACTTCACA CTTTCGTACA ATCGTTTCAC TTGCCATTCA
    33601 AACCGCAGAT AACAACCATG AGAAAGCATA TCTTGAATTG TTAAAGATAA GGGAGATTCT
    33661 TAATTAATGC CTATCATTCC AGTCTCTCTT ACAATTCGTT TACTAGGCAT AGCCTTTACT
    33721 TTAATTATTC CCAGTAACAA AGTCTTTATA TTCTTCTATG GTGTATTATT TTGGGCTATC
    33781 ATGGGACCTG CTGTTAAGTG GTTATGTCGC GAAATTATTA GAAATATAGG TGCAATATTA
    33841 GGAGGTCACT ATGTCAAAAA AGATGAGTAT GCAGGACATG AAAGAAGTCC GGCGTATAGT
    33901 CACAAATATT CTAGCTGATA GTATTCAAAA CGTTCCAACT ATCATCACTA GTTTCTATCG
    33961 CCAACGAGTA TCTTTTAATA GCTCTGTTAG CTACGATTGT TTCAAAGAAC AAGCTAAGAA
    34021 AGTAGTAAAC GAATCACCAA TAGCAACAGA GATCTCACAG TTACAAAGAC AATTGGCTGA
    34081 GAGACGATAT GAGTTTCTCA AGTCTTTAAT TAACATTAAT AAAAGTGAAA TGGAAGAAGC
    34141 TCGTGAAGAA AATGACTATG ACGAAGACGA GAATGATGTG AAAGCGTCAG ATGACTTTGG
    34201 TGTCATCTCC GATACGATCA GTAAGGTTAA TTCAACTTTA AAAGCCCGAG CCGAGAAACA
    34261 AACAAAAAAG GTTGTTGAAG AATACAACGA CTATCTAAGC AAAATAGAAT CTCGTACCTT
    34321 TGATGCCTAC ACAAAGGGTA TGTCTGCTGA TGACTTCCTT GCGATCGTCA GAGAAGAAGT
    34381 CAAAGTACTC CAAACAAAAG CCAAGAACCT AGCAGAGGAT CTAAAGAAAA ATGGATACAA
    34441 CGATAAAAAC GATTGAAGCG ACGCCAACTC CACTAGCGAT AGTAGTTGAC AAACGAAATC
    34501 AGATTAGTAA GATTGCAGTT AATAAGATCG TTAGAGACAT AGTATCTAAA AGTGAAATCA
    34561 TCCTACAAGA GGTGACTGTT CCCGGTCTGG TAGACTCAAT CTTTACTAAG ACACGTAAAA
    34621 ATCGTAGAAA TCCCTACGTT AGTGCTAATA TAAATCCGCT TGTTCGTTCT TCTTTTCGGT
    34681 CTTATTATAC GAAACAAATT ATGGATAATG ACAATACCTT AAAGCAACTA CGTGAAAATG
    34741 TCGTTGCTAT TAAAACATTA TTTGAGAATT ATCTAGCAAG CTATAGTTTG AGTTATGCAG
    34801 CCACAATACA TATAGAAGAC TTAATGGATA TGTTATCAGA AACTTATGTC GGTTCTGCTA
    34861 TAGCTAACGT AAGATTAGAC CATCTCAGTG ATATAGTTAG TTCAACACGA GAAACGCTTA
    34921 CGATATTGGC TTGCAATCTC GAGCCTGATA TCCGAAGAGA ATCTGTAAGA CTCAATTCAA
    34981 TTGACGCACA TTTAAGCAAG AATTCACGTA AGATGTTACT AGCCCAATTT GCCGAGCAAA
    35041 AATTACAGGA AATAATAATA ATTAGAGATG ATTTTAAGAA GAGTATTCAA GATGAGTATC
    35101 AAACATATGC AAAAGAACGA ATCACAACAA CCACAAGTTA TGAAAACCAC GGACCAACAC
    35161 CAATCCTCTA AAGAAAAAGA TCCATATAAA ATAGATCAAC ATAGACCAGG AGCTAAACTA
    35221 GATCATGGTA AAGTTAAGGC TGGTGTTTTG GGTGATTTTG GACTAGCTTT ATTGGCTATT
    35281 GCTGAAATTG GAACTCATGG TGCTATCAAA TATACAAGAG GTGGATGGCA ATTTGTACCC
    35341 GAGGCAAGAG AGAGATATAC GGATGCTAAA TGGAGACATC TATTAAAATC CAGATACTGG
    35401 GAAAATGATA AGGATAGCAA TTTGCTTCAC GAATCACATG AAGCATGGAA CACTTTGGCT
    35461 GCGTTAGAAA TAAAATTAAG AAACAAATTC AACATAACAG AAAAACAAAT AAAAGGAGAA
    35521 GACAATGCTA TCGAAAAACA CAAGAACACT ACTCGTAAAA AAGTTCGTAA GGGAAAGAAG
    35581 TGAAAAGAAC AGAGCTTCAT TTCTGGCATC TGACACCACA TTGCTTTGCA GTGGTATGAT
    35641 CTATACCAAG CAGAGAGAAC CAAAGATCCA ATTACTGGGA GAACGAATCA TCTCCTCTGT
    35701 ATTAAGATCA CATGAAGTTG GTAACATCCG CACACGTAAT TTTATCGACC GTGTGAAACA
    35761 CACTAACTTT CCAGATGTTA AAAAGTTCAT CCTACGCCTG CAACCTTATA AAGAGATGAA
    35821 ACGTTGGGTC GAAAAGGTCA ATTAACGCTT GACTTTTGTT AGGTTTTATA TTATATTTAG
    35881 AGTATTACAT TATCACTTAC TCTTACTCTA GCATAAACCC TAACACTTTT CTTCCTAAGG
    35941 AGTTACTTAT TTTATGTCAA AAAAAGTTAA AGAACAAGAA GTCGAAGAAC CTAAACCACA
    36001 AACGACAGCT GAGAAGTCTA GAAAACTCAA AGCAGTCCTC GCTCAGTTTG CCGAGAAGAA
    36061 TAAAGGGGCT ACAGTCTCCT TCGGTGATCC TAACTTCGGC AAGATCGAAA CAGTCTCATC
    36121 AGGAATCAAA GCTCTTGATA GACTCACAGA TAACTTCCCA CGCGGACAAT ACATTCAAAT
    36181 CGTTGGCGGA CCAGGTGTTG GCAAGACTAC TATGGCTTGT CGACTCATTG GTAAGCTACA
    36241 ATTAGAAGGA CTTACATGTG CCTTCGCGAA TAACGAACGT AGATTCTCAA TGGAATGGGC
    36301 AGTTAGAAAC GGAGTCGACG CAAAGAAACT CATCGGCGGT AACTTCAAAG ACCTCGAACA
    36361 GTGTCTCGAC TTCTGTATTA AGATGGCTAC TGAAAAGCTC TGTGACTGTT TAGTCATTGA
    36421 TACTATTACT GCCTTAGCAT CTCGTTCAGA GATGGTCTCA AAGAAAGGTG ATAGATCAGT
    36481 TGATGACAAT ACAATGGCAC AGATCCCACG AAAACTATCA CAGTTCTTTC GTATGGCTAC
    36541 AGCCGCTGTG GCAGATTCAG GTATGATGGT TATCATGATT AATCAAGTAA GACTAGATCT
    36601 TAGCAATACA ATGTATGTTA GAGAAACAAA CTCAGGTGGT AATGCTCTTG AACACATGAC
    36661 ATCTCTTAAA CTCTTACTAC ACAACGCAGC TCGTAAGGAA TGGCCAGGTG AAGATGAGAA
    36721 ACATCCAGTT GGAAGACTTA TTAATGTCAG ACTAACTAAA GCCTCTCACA GTATAAAATC
    36781 ACGTTCGGGT GATAATACAG TATTACATTT CTTTGATGGT GTAGGTTTTG ATAATGATTA
    36841 TGATACGGTA TATCATGCCC GTAAACAAGG TCTCATTACT AAGGAGGGTA CTAAGTGGAT
    36901 CTACAAAACC TTAGTAGGAG AAACTGTAGG TATAGTCGCT GGTGTTCGGA CCGTTGATGT
    36961 TAAGATGAAA GAAGAGCTGA CATCAAAAGG TCTCATAAAC GAAGTTGAAT CAAGAATCAA
    37021 AGCTAAGGTA GAACAATTAC CTGAAGACGA ACCGGAGGAA GAAAATGTTG AAGAAACAAC
    37081 CTAAGATTAA ACCTTGTCCA TTCTGCAAAG AACGAGCAAC TCTTATAAAA GATGGCATGT
    37141 GGTATAAAAT TAACTGTGAT AACATTCGTT GCTATATTAA TCCCTTTACT CATTGGGGTA
    37201 GGATTAAAGC TAGTGTTATT GAACGTTGGA ACATAAGAGG AAGTAAGATG AGGAAACATG
    37261 CCTAAGTTAT TAGACTGGGA ACTATTACAA GAAGACGTTC GAGTAGTACT GGAGGATGTC
    37321 GATGGACGAG CTAAGATTTC TAATGGCTCT GGAGCTGTCA AAGGTAATGG TGACATTACC
    37381 AGTATTACTT TTATGGTCGA GTGTAAGTAT CGTTCTACTA CTAGTTTTTC TATCAATAAT
    37441 GCTACCTATC ACAAGATCCG ACGAGAAGCA GAGTTACTTG GCAAAATTCC TCTATTGGCT
    37501 ACGAGGATCA AAACAAAAGA AACGTTAGTT ACTATGTCAT TGGCCGACTT CCAACAAATT
    37561 ATGAGGAACT CAAATTCAAA TGGGCGAGAC TTATCACCGA CCAGTGACTT GCTCCACCAA
    37621 GGAGTGTCCT CACTTTAAGA CATGTTGCCA GCTACCCTCC TCAATCTACT ACAATGAGGC
    37681 TAGAACCGTC GAGATAGATT TTATGGCAGT TGGCCAAGGT GCTGGGTGGC AGGAAGAACG
    37741 AGATCATAAA CCTTGGATAG GAAAAGCAGG TCAACTATTA CGTAATATTC TTAGAGATAT
    37801 TAGACAAGAA AACAAAAAAG AATATAGTAT CTGTTTAACT AATATTATAC GTTGTCGTCC
    37861 TACTGAATTA ATAGATAACA GAGTTACAGA TAGACCTCCA ACAAAAGAAG AGCTAACACA
    37921 TTGTTTCAAA TATCTTCTAT CAGATATTGA AGAATTAAAA CCAAAAATAA TACTATTAAT
    37981 GGGTGGTTCT GCAGCCAGTG CTTTTAATTT TAATTCTAGT ATATCTAGAA TTCGTGGTAA
    38041 ATTAAATATT TATACAATTA ATAAAATTAA TTATTCGATT ATGGCTACAT ATCATCCAGC
    38101 GGGTGTTTTA CGTATTCCTT CATTAGGAAT GGAAATGCGA AAAGATATTT TATCTGCTTT
    38161 CGCAATTGTA AATAAGAAAG TTAATATTTA ATGGATATTA TATTTCACGA TCACGTTATA
    38221 AATATAAATT ATGGGATGGG AAAGATGAAC CTAGAATAGG TGATTTAACA TCAAATAAAA
    38281 TTTTAAATTT TGCCTCAGAT GCTATCTATG AATATATAGA ATGTTCTATC TGTCATAGAT
    38341 ATAGATGGCG AAAGAAAATG ATTAATAAAG GAACCAGTTG TTGTTCTTGT GCAAATACAA
    38401 TAAATCAAAG AACAAGAACT AAACCTATTA TAAATCCAAA ACATGGCGAT ATTGCATCTT
    38461 ATTGGCAGAT AGGAAAAAAG AAGACTAAAT ATGAACATAC ATATACATAT ATAGTATGTG
    38521 ATAAATGTGG AAACTCAGAA TGGTTAACTT TTACTAAATG GAGAGTAAGA ACTCATTTAT
    38581 GTACTAAATG CTTTAAAAAT TTAAGTAAAG AAAAAATCAC TAAAGAAAAA AGTAAAAGAT
    38641 GGAAAGGTGG TAGATATAAA GGAAAAGACG GTTATATTTA TCTATCCATT TATAAGGATG
    38701 ATCCTATCTA TCATTTAATT CCTAAGACTA GTATACGTAA TAAAACAGGT GTTAAAAATA
    38761 TAGCAGAACA CAGATATGTA ATGACTAAAC ATTTAATTGG AGACTGTATT GTAGTCTATC
    38821 GTGATAGAAA GAACAAACGA GTTCAAAAAT ATGTTGGTGA GTGGGATGTC ATTCACATAA
    38881 ACAAAAAGAG TATTACTCTT TAATACTGGC CAACATACGA GCGTCACGCT TTAACCTTGA
    38941 GATCATAATG GCTGATAAGA TATATTTTTG GGGTTATCTC CATCAAAATA ATACAATACA
    39001 AGTTAAACGG TGGTTCGGCG ATCATAAAGA CTACACAGAT GATTGTAAAA ATAATCCATT
    39061 TGTTATAGCA GTCGTTCCTC CATTTGAATC AAATGACAAT GAAGAAGCAC TTGAAATCAT
    39121 ACGAGAAGAA CTAAGGAAAC AACTTAATGG AACTAACACA TATTCAGTTA AGAACGATCC
    39181 AGACGAGATC CAGATTGCTT TTCTTTAACG ATGGTCTTTA CCATGACAAA TGAAGAACTA
    39241 ACTATTATAG ATTTTCTTGC TGATGCGTAT AATAAATTTG TTAAACTACC TATTCAACAT
    39301 CCAATGGATC AAGATGAATT TTGTAGAGGT ATACATATAC TACAACGTCA TATAATGGCA
    39361 AGAGAAACAA GAAGAAACCA CCCAGAATTT TTTATTAATA ATACAGATGA ACGAGAACGG
    39421 AGGGCAGATG GCCAGCTCAA CTAGCGGACT TACAGATGAT CAGCTTAAGG CTATCAAATC
    39481 TAAAAGTAAG TTACTATTTG TTAATGCTGG CCCATAGTTA GGTTCTGGAA AAACTCGTGT
    39541 GATTGTAGAA AGAATAAAAC ATCTAGTTGA TTCCGGTATA GATCCCAGCA AGATCTTAGC
    39601 TATAACCTTT ACTAACAAAG CAGCTAAGGT AATGCAAGAA CGCCTTGTTA CTATGAATGT
    39661 TAAGGGTATT ACGGCTAGCA CCATGCATAG TCTTGCAGTT AGACTAATGA TGAAAGCTGG
    39721 TGAAGAGTTC TCTATCTATG ATGAAGATGA TTGTTTTAGT ATCATTAAAA GAATTGCGAA
    39781 ACACAAAAAG ATCACAGATA AGAACGAACT GTATGATATC TCGAATGAGA TTGCATTATT
    39841 AAAAGACAAC CAGATAACAC TTACATCATG TGCATCTAAA TACAGAGATA TCTTTCTGGA
    39901 GTATGAACAT GAACTTTATC AGAATAACGC TAGAGACTTT GCCGATCTTA TTAATAATCT
    39961 GGTTACTCGC AGTCGTAACA ATCTTTCATG GTGTCATATT CTTGTGGATG AAGCTCAGGA
    40021 TTTATCTTTT GCACAATTAC AAGTAGTAAA GAATTTATAT TTAAAACAAA ATGACAAAGA
    40081 TACATTATGT ATTGTCTTTG ATTTAGATCA AAGCTGTTAT GAATGGAGAC ATGCAAAACC
    40141 TACGTTATTA AAAGAATTTA TTGAAAAGAG TAGTGGGGAT GTTATACCAC TCGCGATTAA
    40201 CTTCAGATCA ACTAGGTCTG TGGTTCACTA CTCCAAAAAA TTAATAACTC ATAACAAAAA
    40261 TCGAATAGAT AAACCTCTTA CAGCATATAC AGATGAATTT GGTATCATAC CTAGGGTTCA
    40321 ATCGTTCTAC GACTCAGTAG AAGAAGCTGA ATATGTAGCA AACTTATGTT CCAAATCCAC
    40381 TGATGTGTGT GTTCTATACA GATCCAACTG GATGTCAGCT CAGTTGGAGC TGGCATTGAA
    40441 AAACGTGCAT GTTAACTATA CTGTTAGTGA TTCAATTCAG TTCTTGGATC GTAAGGAGAT
    40501 CAAGGACGTA CTAAGTTATA TCAGAGTTGC TGTTAACAGT AAGGATATGG TATCACTCCG
    40561 GCGATCTATT AGTTCTCCCA AGAGAGGTAT CGGTAAGAAA GCACTTGAAG GTGTAGAAAA
    40621 ATTCGAAGAT ATCATCGACA ACGAAAAGAT GCAGGAGTAT GTATCTCTTA TATATAACTT
    40681 AAGAGAAGGA AAAGAAGATG CTGGAACAGC AATCCATAGA CTATTATCTA AGACACGTTA
    40741 TTTCGGAATC GAGGAAGCAG ATAGAGTTAG AAATCTCGAA CAACTCACAA CTATGCTTAA
    40801 AAGTAGAACT CTTGAAGAAG CAATGTTCGA CCTTACAGGT GGAGTCCCTA CCGAAGGAGA
    40861 TAATTCCCGC ATTAATCTAA TGACGCTACA TAGTTGCAAG GGAAGTGAGT ACAAGAAAGT
    40921 CATTATCATT GGATGTGAAG AAGGTATTAC CCCGCATATT AATTCAGAAA ACCTTGAGGA
    40981 AGAAAGACGT TTGTTTTATG TCGGTATGAC TAGAACAGAG AAGGAACTTA TCTTCACTTA
    41041 TACTAGGAAG AGGTTAATGT TTGGATGTTT TAACTATATG CAACCCAGTC GATTCTTCCA
    41101 AGAAATTGGT CTCAAGATCT AGAGATCAAT TAAGAAAAGA ATTTACTGAG TTATTAATAG
    41161 AATCTATACG TACTATATCT GATCTAGATA TCCGTGATAA ACATGGACAT GTTATAGAAT
    41221 TCGGGTATTC AATCATTGAA ACAATTTTAA TGATAGAGAG ACAACGAAAG AACATTGATG
    41281 AACAAATCCA AATTATCGGG ATGGATAAGT GGTTGAAATT AAAGAAGATA TGGAATAGGA
    41341 TGCGAAAAAT TGAAGAAGAA GATAAAATCT TGAGTTCTAA TATCAAATAA AAATATAATA
    41401 AGGATGGATG TATAAGTTAA AAGAAAAAGA ATACTTGAAC GAAAGAACAT AATATGGAAG
    41461 ACATAAATTC AAAAAGTTTC TTAGATAATA TCGACAAATT ATTGGTTTCA GATACACCTC
    41521 CAGATATTTC ATTAGACTTA ATAAGATCAA AACAATCAGA GATTATATCC AAAGGTAATA
    41581 ATCTTGTTAA AAAAATAGCC CTTAGAAGAA GGGAATTAAG TGAATTGGAA ACGCTAAAAG
    41641 ATTTATCTGA GAGATTTTAT TACGCTGTAT TAGATGAATC TAACAAAGAA AAAGTCGGTC
    41701 GTGAAAAATT AAGTGATAAA CAATTAACAC GAAGAGTAGA GTACCAGGTA AATCTAGATG
    41761 ACGGTAGAAA GACCAAAGGT ATCTACGATA AAATTCGAGA TGTAACTAAT AAGATTGATA
    41821 CATTAATGCT TATATGGCGT CGTAACGATG ATACTGCTGA TAGAATTGAG AACATGCTCA
    41881 ATGCTACTAT AAACATAGAA AAGAGATTAG ATAAACACAA GGAGAACTAA TGGCTGATGG
    41941 AGTAATAGAA AACCTGGTAA ACGATCTTTT ATCCAGAGTT CAAAAATTAG AAGCAAAACC
    42001 TGAACATGAT CATAAAGAAA TTCAAGACTA TCTTGGTACC CTCGACCGAG TAGCATTTTC
    42061 AATGACTATT GCTTTTGATA TAATATCAAA AGTTATAGTC GATAAAAATC TCATAACGAA
    42121 GGAAGAATTA AACAAGTCAC TAACAGATGA GCGTGACAGA GTCACTAAAG AACTTCAAGC
    42181 TCGTATGACT GGTGCTCCTA CTCCAGAAGA AAAACCGGGG ACGTAATTTA GTTTCGACAA
    42241 GTAACTGACG GATTTCAATG GCTTCAAAGG ATGATGGTTG GCCTTTTAAA ACTATCCATC
    42301 AAAACAGAAC AGACGAATCT AACAATTCTA AGTTCGCTTG TTTCATGGAC GGAGAAGACT
    42361 TCACGGTCGA AACCGTCACT GAATCTGTCT ACGCTTAACA GCCGAGACCA AGCGGGGTGG
    42421 TTACAACCTG GCAACATAAA GTAACAAAAC GGAGTGTGAT GCTACTCTTT AAAATAAGTG
    42481 CAACGGGTTT CTAGTCCTTA AAAACTAGTG GTGGAGGGCA GGCGGTAACT CGCTCGCCCC
    42541 TAGTTTGTCA GAACTTAAAA CTGAATACGA AGTTAATTCA TTGAATGACA GATGTATCTT
    42601 GGACGTGGGT GCAAGACCCA CCGTCTCCAT AATGTAAATG GTTCTTTCTA GTTTCTCCTA
    42661 TAAAAAAGAA ACTAACTTTT AATTCCTATA GAAAGTCTAA AATTACCAAA ATTTTCGAGA
    42721 GGAATTTCAA TAGGTGGTTA TCCTAACCTG GTAAGATTTT TGATAATCCA GTTGCAGAAG
    42781 TATGGACCTC AGCAGTAAAT GATGGAAGCG GACACTGGGT AAGACCGGTG CCAGGTTGGC
    42841 AGCATCCTAA CGGTGGAAGA TTTTATAGCA GTTCAGCTCA TCTCTGTTAT GATTGTGTTG
    42901 TAGAGTGTTA CAAAAACCTT GCCAAACAAA TGCTCGAACA GATCAAGTTA TTAAAGTTCG
    42961 ACCAAATAAA AAACGTAGAT GAGATAAAAG AACTTGCGGA GATAAGACAC GAGAGAAAAA
    43021 TATATCTGGC AAAGGTTAAA GTAATTAAGG ACAAAATTAA AAAAGTTAAG ACTATAGAAA
    43081 AGAACAACGG TCTTGACGTG GCAGGTTATA TACTATGATT GGTACACTTT CGCGGATCAT
    43141 GTCCGCTAAT AGCAACCTAA GAACCAATGA AGTACTTGGA AAGTTCAGCG AGGTTCCAAG
    43201 GGTTGATGCC CGATTCGAAA TGATAGCTGA ATCCTTAACT GGTGTTGGTG TTCGCTGTGT
    43261 AAGTACCAGT CCTGTAGTGT CTGTGACACC TGTACTTGCT AAAGACATAG TGATAGGTTA
    43321 TCAGTTTAAC ACACAGAATA CAATTTATTA TTTAGAATTG ATGGCCGATT AGCTTAGTTG
    43381 GTTAAAGCAG AATCCCTACA CGATTAAGAC CGGGAGTTCA ACTCTCTCAT CGGCTACAAA
    43441 TTATTGGCGA GTAGTTCAGT TGGAAGAACG CTTGATTGTT AATCAAGAAG TCATAGGTTC
    43501 AAGTCCTATC TTGCCAGCCA AAAGTTTTAC AGCTGGGATT TCTCAAAACT AGAGCCATTA
    43561 TGAAACCTTG CAGCAAGTGT AGATCTATCT TATTAAAGAT TAGAGAATCC AAACTAAACG
    43621 AATACTACGT AGTATGTTGT GGTTGTGGCA AGGTAGGATG GATGGCAGAC ACAGAAGAAG
    43681 AAGCTGTAGA ACGTTGGAAC GAACAATTTA AAAGTCAGAG GAAACATGGG ACAGATAGTA
    43741 GCTTTCAAAT GTGACCATTG TAATAAGATA TTTGAAGAAC AAGACAAATT CGAAAGTCAC
    43801 ATGGTGAGAG AAGTAGCCTT GGCTAACTTC TACAAAAAAT ATCCCAATGA GTATCACAAA
    43861 CCAGGATGTA GTTTCACCAA CGGTGAATAT TGTATGGATC GTACAAGTCA ATACATTAAA
    43921 GAATACAAGA AAGATATGTT GAAACTCGTT AGAAAGTTTC ATAAAATAGA ATATGAACCT
    43981 CTTACATATG GTTGGTTTCG TACACTCAAC GATGGTAATA GCATGTTCTA TGGTATTGCT
    44041 TGTAAAATTT TAGATTTTTG TCCTACTTGT CATCGAGAGT GGGGGTCAAC AATACTTCGC
    44101 CAATCACTGT CAACATGATG GAAAGAAACC AAATGAGTAA AACAATCAAA GTATTTATAG
    44161 AAAAAGAGGA TGAGATCCTG GAGCTTGAGG GAGACGAAGC GGAGAAGTGG GCACAGCATT
    44221 GTGAATCTGT ATGTTTCCTA GCTGCAAACC ACAGTATGAA TCCCTTCGAT TCAGATCCAG
    44281 TTAAATGGAA GACGACAAAG AAGCCGGTTT AGCTCAGTTG GTAGAGCAGC AGAATCATAT
    44341 CCTGCGTGTC AGTTGTTCAA ATCAACTAAC CGGTACTAAA TAAATTTAAA TTATAGCGGG
    44401 GTAGAGCAGT CTGGTAGCTT GCGAGTTTCA TAAGCTCGAG GTCGGTGGTT CGAATCCACC
    44461 CCCCGCTACC AAAATTGGAG AGACGTGGGA GAGTTCCCCA CTAGACTAGT GAACACCTAC
    44521 CATATGGGCA TTCTGCAACT TTGTAATAAA GTCCCTACTA TGATGGTGAT GTCTGTAGCT
    44581 TACACTACAA AGCACTCCAT ATCTTTAAAC TATGTGTTAA CATGAATTGT ATACATTTCC
    44641 CACTACTATT TAATTATTAC GTTGAGTTAT GTGGACTATA TCAAATAAGA TATATTCGCG
    44701 ATGGTTTTAC CTTACTTGAT ATCAGATCGG GTATAGATAG ATTTAAGAGT CATCATTGTC
    44761 CCAAATTTTA CTTTTAATTT ATGTTTTGTA ACATAAATTT AATCGAATTA AATATTTATA
    44821 AGGATTCAAA TGACTAAAGA AAAAGAAGAT TATTTATTCA CAACTTTTCC TAATCTATTT
    44881 CCTAATGGGA AGAATGTTAG TAACCAAGTC AGTTTAATGT GCTATGGCTT TCCAGATGAT
    44941 GGATGGTTCG CTCTTATTAA GAAGATATGT GAACGCATAA CAGCCACAAG TACTAAGGTT
    45001 ACTGTAGTCC AAGTGAAAGA AAAATTTGGT TGTTATGATA AGAAAACGGA AATCTTAACT
    45061 AACAATGGAT GGAAATTTTT TAAAGATTTA AAATCAACAG ATATGGTTGC TTCATTATCT
    45121 AATCAAGATG AATTAAAATT TGTTATTCCG TCGGATATGA TACAGTATAA ATACAAAGGA
    45181 TTAATGTATT TTTTAAATAC TAAACAAGTT AACCTTTGTG TAACACCTAA TCATAATCTA
    45241 TACTGTGCTA AAGGTAGTTA TTATAATGGC AAAATTAAAG GAAATGTTAT TAAAAGAGAT
    45301 TATCCTTTTG AGTTATGCGT TCCAGAAAAA TATTTCAAGA AAAATAAAAG ATTTAAGAAA
    45361 ACTAGTACAT GGTCTGGTAA ATCTATTGAA TGTTATCGTA TTGAAGGACA CACAAGAACT
    45421 GATAACTATA CCGATTCTAT AAATAGGAAG GTAAAAAGAA CCTACGAATA TAACCATCAA
    45481 ATTTATAATA TCATTCCATT CTTACAATTA CTAGGCTGGT ACATAGCAGA AGGTCACTAT
    45541 CATAAAAATA ATATTAGTTT ATGTTTAAAT TACAAAAATA CAAAAGAAAT TTTAAGAGTA
    45601 GAATCAATAT TAGATAAGCT AGAATTAAAA CATAAGCTTT GTAAGGGTGG TATTATACGA
    45661 ATATATAATA CTATTTTAGG AACTTGGCTT AAAGAAAATT GTGGTCATTT AGCACCAAAT
    45721 AAAAAAGTTC CAGAATTTAT AAAACATTTA ACATCTGAAT TAATAAATTA TTTTTTAACT
    45781 GAATTATATT TAGGAGATGG ACATAAAGCT AAAACAGCTA ATATGCTATA TTCAACTAGT
    45841 AAAACATTAA TTAATAACGT TCAAGAACTA ATTATTAAGT GTGGCAATTC ATCAACTATA
    45901 TATAAAGAAA TACCACCTTC TACACATAAA GGAAAAGATA TTATAATTAA TGGTAAACAT
    45961 ACATCGTATG CTATTAATTG GATGACAAAA ACTAACTTTC ATAATACAAT GAATAAGAAA
    46021 AAATATCAGG AAAACTCATC TCAATCATAT AGAGAAGAAT GGATTGATTA CGATGATATG
    46081 GTATATTGCG TATCAGTGCC AGAAAATATT CTTTTAGTTA GAAGAGAAGG TAAACATTAC
    46141 TTTTGTGGTA ATTCTTTAAG ATATTATGTT GATTTTGCTG CTGGTACGAG CAAAGAAGAC
    46201 ATAGATATAG TATATAACAT CATCAACGAA GGCGAAGCTA AGTCAGAAGT AACCTGCGAA
    46261 CAGTGTGGTA AACCTGGTAT CCTTCGAGCA GGTGGATGGA TAAGAACATT ATGTGATGAA
    46321 CATAGTGAAG GTAGACAAGT TTATAAGTTA TTAGATATTT AAATAATGCG TCGTTCGCCA
    46381 AGGTGGTAAG GCGGCAGTCT GCAAAACTGC AATGCGGTAG TTCAATTCTA CCACGACGCT
    46441 TAATAAATAA TAGTAAAACA GATAGAAAAC AACGCCGAAG TCGCATAGTG GCTATTGCCC
    46501 CGGTTTTGTA AACCGGTTCC GAAAGGAGTC GTGGGTTCGA GTCCCACCTT CGGCTTTAAA
    46561 TAACATGAAA AAACTCTGTA AATATTGTCA GAAAGAACTA ATAAAACACA AAAGAAAATT
    46621 TTGTTCTGAA ATCTGTTTTA AAACTGGGTG GTGATTTTCA GCCAAAAGAA TAACAGCTGA
    46681 ACAACACGTT CAATTAAGTA AAGAATATTT AAATAAAAAA GGAGACATTA TGATTTATCC
    46741 AAACGGTTCC AGATTTATTC GTGTCAACAC AAACGACAAA GGTGAGGCAA TAGTTCTAGA
    46801 TCAGCTTTTA GATGGTACTG ATCACACTCC AATAGGTATC AACGGAGCTC AAGTTGATCC
    46861 AACCACATTA CAAATCACAC ACATCACTTT CACAGCTGGC ATTGCATTTG TAATTGTATC
    46921 ACCTAGAGGT GCTATAGCCG CCGAGATTCC TACGGAGAAC AACTAATGCC TTTAATAGAT
    46981 TACATTTGCG GTAAGTGCGG AAAACAATAT GATATTCTAA TAGGTATAAC ATCTGAGAAG
    47041 GAATCTATTA AATGTCCAAG TTGTGGAGCT ATTGATAATC AAAACTATAC ACCAGCACCT
    47101 ACGGGAAAAC CTATTATCCA TTGAGGCTAA TATGCTTTAC GATTTTGAAT GTTCTGAATG
    47161 TGGTCATGTT TTTGAAGACA TTCAGAAGCC AGACATTACG GAGATACCAT GCGAAAAATG
    47221 CCAAAAAATA GCAAAGAGAA AGTTCCCAGT CCCCCAAAAA CAAAAAGAAG GGTTAACCCT
    47281 CGCAGACGGA AGAATAAGAG ACACGATGAA AAGGAATCCA AGATCGAACT ACAAGATGTT
    47341 CGACCGGGGA AACCCTCGAC AAAAGTTTTA ACTACTCAAG TATTTAATGT TCATCTATTA
    47401 AGAGACGGAG ATAAGTTTAC ATTCACATCT CCTGGTAAAG GTAAAAGAAC CTATATATGT
    47461 ACAATAAAAG GTAATGAAGT TTTATTTGAG AGAAGCGATA AACATTCCTA CACAAGACGG
    47521 TTGGACGAAC TACCTAGTAT AGTACAAAGT TGTCGTCTCG ATTGCACACT AATCTAATGA
    47581 CAAAAAATGA TATGTATTCT CTAGATCGTA TTCCTGACAA ACATGGTGGA TATGATCTAT
    47641 CAGATCTAGA TCAAACAGAA CTCGACGTAC TAAATTCTAT AGAAGCAGAA GCTGCGTTCT
    47701 ATTGGTATGG TACAGGAAGC TACTGCGGAG ATGGAGAACT GATTTATCTA AGGAAAGGTA
    47761 GATGGCATAT TTGTGGTTTG GGTCATTGTT CCTGTTATGG ACCAGATAAA AGAATTGAAC
    47821 TTAATGAAGG TTTTGATTCC TTTACTGAGT TAGAATCACA TTGCTCAGCA GAGTACAAAG
    47881 AATTTGTTCA TCCTTTAACT GAACTCATAA AGGAAAAAGG ATATGGACCA AAAGTTCCAT
    47941 TTGATCCTTT ATTGGTTATA TTATGAGAGT ACCTCTTCTA TTCAATGCTT ACGGTGAGAA
    48001 TCTTATTGTT ACTGTGAATA AAGAGATCAT TAGGAGACCT CTACCATTCA AACCATATCT
    48061 TATAGCTGAG AAGCCTAATC ATCATCTAAA ATCCACAGAC ATAAAAGCCA TTCGTCTGCC
    48121 AGATAATGTC GAGACTACCA TGTTCAAAAT GGAAGCTGAG ACAGTTCAGA TCAACGATGA
    48181 GAAGGCTAAA CAGTTACAAA TGGAAGGTAA GTTGTTTTGT AAGTTACCTT ATACAGAACA
    48241 ACTCTTTGTA GACTTACCAG ACTACCCACT TCAATTTCCT AATACACAAC CATTAGATGT
    48301 GTTGTACCTC GATATAGAAG TACTAACTAA AGGGAATGGT ATCTTTCCGC GACCTCAAAC
    48361 ATCGCCCGTC ATAGCGATAG GATGTAAACA CAATGATAAC CCTGTACAGA TTTTTGACAA
    48421 CTACACCAGA GGCAATGATA GCCAATTACT TCTGGACTTT CTTAGTTATT ATGGACAAAT
    48481 TAATCCTGAT GTTATCGTAA CTTATAATGG ACATAACTTT GACTTGCCTT ATATAGTCCA
    48541 GAGGATGTTG AAGTATGGAA TAGACTTAGA TCAGTTAGGA AGATATGGCA AATTTCGTTA
    48601 CAAAGAAGGT CAAGACAGTA TTGAGTTTAA TGGTCGAGTG CATCTGGACT GTATAATACC
    48661 TGCACGCAAA GACCAATCTA TGTGTTATGA TGATCAGACG GAAATTTTAT GTGAAACTGG
    48721 ATGGAAATTA TTCAAAGATA TTAATGAAAG TGAAAAAGTA GCTACTTTAA ATGAACATAC
    48781 TGATACTTTA GAGTATCAGT TACCTATAGA ACATACATCT TATAACTACG ATAATAAAAT
    48841 GTATAAGATC AACAATAAAT CTGTAGATTT ATTAGTAACC AAAACACATG ACCTCTTTAT
    48901 AAAATTTCCA AAAGATAAAA GATATAATAA CGAAGAAATA TGGGAATTTA AAAAACCAGA
    48961 TGAATTAATC AATAAGAAAT ATAAAGTCAA AAGATCTGTA GGTAATTGGA TTGGAATAGA
    49021 TAAAAAGTCT TTTCAGCTTC CTGAAATACA TAGAAAAAAA ATGGAATTTA ATTTCAAGAA
    49081 GAATAACGAA TTTAAGTTAG AAATATGGTT AGAGTTTTTA GGTTATTATA TCTCTGAGGG
    49141 TTCTTGTTAT ATTAATAAAG AATTTGGACT ATACAATATA AATATAGCTC AAAGTAATAA
    49201 AACACCTGAC AACGTCAAAA AAATCAGAGC TTGTATTCAT AACCTTGGAT TCAAATCCAA
    49261 TTATTATTTT AATAAAATTA ATAAAAACGG AAATATTAAC TTTAAAAGTA AACAACTCGT
    49321 ATCATACTTA ATACAATTTG GAAAAGCACA CGATAAATTT ATTCCAAGAG ATCTATTAAA
    49381 TTTAAACAAG AACCTTTTAG ATATATTGTT TAAAGCTTTA ATGTTAGGTG ATGGTACAAA
    49441 AGATAAAATA AAAAATAATT ATCCCATAAC AACATTATAT TCTACAGTGT CAAAACAACT
    49501 TGCTAATGAT GTCCAGGAAA TAATTATAAA ATTAGGTTTT GCTTCATCTA TCCATTTAGA
    49561 TTCTAACACC TTAAATAATA AGACGTTTTT TATCTATAGA GTAATGATAA TAAAAAAACA
    49621 AACAACACCA ACTATCAACA GTAGAATTCC AACTGATAGT TGGATAGATT ATAAAGGTAA
    49681 AGTCTATTGT TGTACAGTTC CTAATCAGAT TATTCTAGTT AGACGTAATG GTTATCCTGT
    49741 TTGGTGTGGA AACAGCGGAA TAAAAAGTAA AGGACTCAAA TCAGTCTCAG CATGGTATGG
    49801 ATTCCAAGCC TTATCTTTGG GAGACGATGT GGAAAACACA CAAGCACTCA TCGGAACACC
    49861 ACAACTAAGG GAGTACCTAA CTTCAGATGT TAATGCTACT AAGGTGGTTT CTGATGTATA
    49921 CTTACCCAAT GCTATAGCAT TAGCTGAATT AATGCAGGTT CCTCTTGGTT CTATCGTGGG
    49981 TTGTTTTCCA TCTTTCATTC CAAAGATTAT ATGTGCTCGT CATTGTAAAC GATTAAATCT
    50041 TATACCATTA GATTCTAATA AAGAAAGATA TGGAAACAAT AGAGAAGATG AGGACGGAAA
    50101 TTCAACAGGT GAAATAGAAC CTGGAAGAAT ATATACACTT GGTTCTAGAT TTGAGGGTGC
    50161 TATTGTCGAA GCACATAAAT TTGGATATAT AAAGAATTTA TATAAAGTGG ATTTTAGTTC
    50221 TTATTATCCT TCCGCAATCC GAACTTGGAA TCTCGGTCCA GACACAACTA GAATTACAGG
    50281 TCTTAAAGAA CTTACTGGGA AGTATAGTTT CTACCGCAAG AGCAAGTTCA TGATTTTAGA
    50341 TATACCGGAT CAAAATTTCA ATAAAAATAT AGAAATAACA ATTGACATGT CCAAAATCGG
    50401 TTTCTTAAAA GAAGAGATAG AAAAACTATC AAACGAACGA ACAAGATTAA AACAACTTCT
    50461 TAAGGAAGCT AAAACAAAAG CTGAAACAGA TGCTTACGAT AGTCGGCAAA TAGCTATAAA
    50521 AGTTGTTATG AACAGTATTT TCGGAATGTT AGGTTCAACT TTTACTTCAT ACGGAGACAT
    50581 GGCTACTGCT ATAGCTATAA CAGGAATGTG TAGATGGACC ACTAGATTTA CTTTAAGTTT
    50641 ACTAGGAGAA AGTGTTGTAG GAACTGACAC AGATGGTATG ATAGTTGATA AAGATGTTGA
    50701 TATTGATAAT ATCAATAAAC AGATAGCTGA ACACATTAAG GATAACCAAG GTGTTACTTC
    50761 TTATATGGCT CTTGATAAGG ATGAGATCAT TGATGGTTAT TTTTACCGTA TGAAAAACTA
    50821 TGCCATCCGT AAGATCAAGA AGGGTAAGAC TGTTATTGAG AAACATGGAG TTGCTTTTAA
    50881 ATCTTCTAAA CAAGCCGGAG TCTGTGACAC TATACTTGAT ACTGTTTGTC AGATGACTCT
    50941 TGATCAGAGT GTCACTGATC ATTTATTAAC AGCAACTAAA CTAAAAAACC TCAAACAATA
    51001 TCCTTTAAGT GCCTTTAAAT TTAGAGTGAC CTTCAGCAAA GATCTTAAAG GTTACAAGAA
    51061 TGGTATGTCC CTTCAAAGAG TAGTAGGACT ACAGGTTGAA GAAAGATTGA AGACTAAAGT
    51121 TGAAGATGGT CTTCAAGTTG ATTACTTTGT TACTAAGAAA GCACCACCAT GTAAGGCATT
    51181 ACAGGAAGCT CTGAAAGAAA ACAAAGGCAA GAAGGATCAC TACTATACTA TATCACAATA
    51241 CGTAGACTCA GCTGATCAAC TTGATGAAAG ATACTATCTA GAACAGATAG ATAAGTTATT
    51301 TGCTATCTTC GATTGGAAAA TAAATCCCCA GTTGGAGTTG TTCTAATGTT AGAATTTAAT
    51361 ACTATAAAAA ACTATCTCTA CTGCATTAAA GATAATAAAA TAGGTTTTCT ATGTGGTTAT
    51421 GTATTTATAC CATGGTATCA TCAAAAATAC AATATTAATT TCCAAGAAGA AAGCAATAGT
    51481 CTCGATGTTC ATGGTGGAAT TACATATGAA AATAAAGATC TAGAAAGATG CACTATACTT
    51541 TTACCCGAAG GTAAATGGAT TGGTTTTGAT TGTGCACATT TGGGAGATTT ACAAGATCCA
    51601 GAATATTTCA AGTTACCAGG AAATCGAAAT ATTAATTTGA GTATGGGTAG ACTTGATACA
    51661 TTCAAAGATA GAAATTATGT TCTCAATGAA ATTATATCCA TGATAGAACA ATTAGGATTA
    51721 TTAGATGATA TTTCTGAACA TCCAAAAGAT TTCATATTGG AGTTACCATT ATGAAGTTGT
    51781 GGGGAACAAG TGATTTACAT TTAGCTATAG CTAATCCAGA AAAAAACATG TCTAAATTTG
    51841 GAAGTGTTTG GGAAAATCAT ATAGAAAGAA TCCAGGATGG TTGGAAAAAT ATATCTTCAG
    51901 ATGATATAGT AATTATTGCC GGTGATATTT CTTGGTCGTC GAACATATAT AAAGGAAAAC
    51961 CAGATTTCGA TTTTATTGAA TCATTGCCCG GTAAAAAGAT TATTACTCTA GGAAACCATG
    52021 ACTTTTATTA CCAAACAGCA ACTAAAACTA ATGATTTCCT ATTCGATAAC TACAAAACAA
    52081 TAGTATCTCT CACATCAAAT GATTATTTTA ATCTTCATGA TTCCATAGCT ATTATGAGTG
    52141 TCAAAGGCTA TATGAACGAA ACTCATCCAG AATTTAAAGA AGAATACAGA AAAGGATATA
    52201 ATAAAGAATG TATCAAACTA GAAAATACAT TAAAGATAAT ACCACAAATA TTCACCACAA
    52261 GAATATTAGT ATCACACTAT CCACCCATAC ATAAATCTTA CACTGGCGGA GATAATAAAA
    52321 TTCTAAAAAT CATGAAGACA TATAACGTTT CAAAATGTAT ATATGGACAT CTTCATGGTA
    52381 AAGAAAATCA AGAAGCTTAT GTTGGCTTAC ATGAAGGAAT AGAGTTTATC TTTGTAGCTA
    52441 GTGATAGTTT TAATTTCAAA CCATTGGAGA TATATACAGT ATGAAAATTC ATTATCCAAA
    52501 TATAGCATCT GAATTTGTAG CTTTAAGATC TTATTGTAGA TGGTTACCAG AACTCAATAG
    52561 AAGAGAAAAT TGGGAAGAAG TAACAGAAAG AGTAATAAGA TTCTTAAGAG AAGAAGCTCG
    52621 ACATGCCGAT AGAATTCCTG GTAAGGTATG GACATCTATA CAAGAAGGTA TGTTAAATTT
    52681 TAGTGTAATG CCTTCTATGA GATTAGTTGC TACAGCTGGA CCAGCCGCAA AAAAAGATAA
    52741 TATTGCTTTA TACAACTGTT CCTATACTCC AATAGATTCT ATCACGTCGT TTTCTGAATT
    52801 AGCATATATT CTTATGTGTG GAACTGGTGT AGGTTTCAGT GTAGAAAAAG AAAATATACA
    52861 TAAACTACCT ATAATTAAAC ATCCTGTATT ACAAAGAAGA GATGATTATT TCGTAGAAGA
    52921 TACAAGAGAA GGTTGGGCAA ATGCTATCAA ATTTGCTTTT GAAACTTGGT TTAATGGAGA
    52981 AGATGTCCAT ATTGATTACT CTCGACTTAG ACCATATGGC ACACCTCTTA AAACTATGGG
    53041 TGGAAGATCT AGTGGACCGC AACCTTTAAT TGATCTAATG TTATTTGCTA AAGAAATGAT
    53101 AAATAAGGCA GGAGGTCGAA AATTATCATC GTTAGAATGT CATGATATAT GCTGCAAAAT
    53161 AGCAGAAATT GTTGTAGTTG GTGGGACTCG TCGTTCAAGT TGTATTAGTT TTAGTGACAT
    53221 TAATGACGAC GAAATGCGTC ATTCGAAAGA TCATCCATTT CCAAAACATC GTAGTATGGC
    53281 TAACAATAGT GTCGCTTATT TAGAAAAACC CGATACAATA ACATTCCTTC GTGAGTGGTC
    53341 AGCTCTTGCT GAATCTGGTT CTGGTGAAAG AGGCATATTT AATCTTGAAG CAGTTAAGAA
    53401 ACAACTTGAA CAAACCGACA GAACTTATTT AAAATCAATG CGTTGTAATC CTTGTCAACC
    53461 TGGATGGTCT AAAGTATTAA CTCCTAATGG ATTAATTACT ATAGATGAAT TAAAAGTCGG
    53521 GCACAAAATA TGGTCAAGTG AAGGATGGAC AATAGTTACT AATAAACAAA GTAGTGGAAT
    53581 TAAAAAAGTA CTTGAATATA ATACATCTGC TGGTATATTC AATGGAACAT CAGAACATAG
    53641 AATTATTTCA AACGGAGAAA AGATCGAAGT ATCAAAAGCC AAATCTATAG ATACAATAAC
    53701 AGGTCCTTAC TCCAAGTTAG AATATAATAT ACAAGATGTT ATGGATGGTT TAGTCATAGG
    53761 AGATGGTTCA GTACACAAGG CATCTAATAA CCTTGTATTT TTACTTATTG GAAAAAATGA
    53821 TAATGATTAT TTCAAATCAG AAATCAAAGA TCTAATATTA AAACATCGAC CAGGTTTAAA
    53881 AGAAGAAGCT TATGAAATAT TAACAACCAT AACAGCTTCC GAATTACCTA AAACATATGA
    53941 TAGATATATA CCTAATAGAT TTTTAATAAA TCCTATCAGG TCTGTAGGAT TTTTAAGAGG
    54001 TCTTTATAGT GCTAATGGTT CTGTGTGTGG TAATAGAATA ACTTTAAAAT CATCTTCAAT
    54061 AAATATCATT AAAGATACTC AATTATTATT AAATTCACTT GGATTAAAAT CATATTATAC
    54121 TATCAACAAA CCAACTAAAG TAAAATTTGA TAATGGTACA TATGAGTGTA AAGAATCATA
    54181 TGACTTAAAT ATCACAACAG ACAGAAATAA ATTTGTAGAA TTAATAGGGT TTATACAACA
    54241 ATATAAAATA AAAAAGATTA AATTTAATAC TAAAAAAACA GGAAGAAAAA CTAAAAGTAA
    54301 TTTTAAAATA AATACTATAA CAACTATATC AACTGAAGAA GTATTTAATT TAACTGTTGA
    54361 TAATAATTCT CATACATACT GGACAGAGGG TTGTAATGTT TCTAATTGTG GAGAAGTAAT
    54421 ATTAAAACCT TACCAAACGT GTAACTTATC TGAAGCTGTA ATAAGAAGCG ATGATGATAT
    54481 AAGTGATCTT GTAGAAAAGG TAAAGACAGC AACATGGTTA GGTGTTATCC AAAGTTCATT
    54541 TACATATTTT CCATATGTTA GATCTATCTG GAAAAAGACA TGCGATGAAG AAAGAATCAT
    54601 AGGCGTAAGT CTTACAGGTC AGCTAGATAA TTCGGAAATA CTTAGTGATC AAGTTCTTAA
    54661 ACAACTGAAA AAGGTTGTGA TAAAAACAGC AAAACACGCT TCCGACATAC TTAAAATAAC
    54721 GTGCCCTAAA GCCTATACGA CTTCAAAGCC AAGTGGCACT GTTAGTCAAG TAGTTGATGC
    54781 TTCATCTGGT TGTCATCCTC GATATAGTAA ATTTTATATT AGAAGATATC GTATATCAAA
    54841 AATAGATCCA CTATTCAAAT TAATGAAAGA ACAAGGAGTT TCATTTAAAC CAGAAGTAGA
    54901 ACAAGATATT GAAACAGGAA CAACTATGGT TCTTGAGTTT CCAATTAAAG CACCTGACAA
    54961 AGCAATCACT ATAGATAAAT GGGATTGCAT GAAACAAATG GAATGGTATT TAAAGCTACA
    55021 AAAAAATTGG TCAACACATA ATGTAAGTAA TACAGTATAC GTTAAAAACA ATGAATGGAT
    55081 TAAAGTAGGT GCTTGGGTAT ACGAACATTT TGATGAAATC ATAGGCATGT CGTTTTTACC
    55141 TTATGATGAT CATAAATATG AATTAGCACC ATACGAGCCA ATTACAGAAG AACAATACGA
    55201 AAAACTTTTA AAAACTTTTC CAAAAATAGA TTTTACTAAG TTAGGCAACT ATGAAAAAGA
    55261 AACAGGCGAT AGAACTGAAG TAGCAAAAAC CTTAGCTTGC AGTGGAGATA AATGTGAACT
    55321 CAAATAAGAA AAAGAAAAGT AAACGCAAAG ACTGGGATAC ATACTTCCTA AATCTTAGTG
    55381 AAGTAGTTTC AAGTAGAAGT ACTTGTGATA GACTTCATGT AGGAGCTGTT ATAGTAAATG
    55441 ACCATCGTAT TCTTACCACT GGTTATAATG GATCACTCAG AGGTGCTTCG CATTGTGATG
    55501 ATGTTGGTCA TCTTATGGTT AAAAGAAATT GTAAGAGAAC AACACACGCT GAGATAAATG
    55561 CTATAGCACA GGCTGCAGCT TATGGAATAC CTATAAAAGA TTGTCATATT TACATAACTC
    55621 ATGCTCCCTG TTTAGAATGC TTCAGAATGA TTGTTGCTTC TGGTATTACT AGAATCTTTT
    55681 TCTCTAATCT ATATACACTT ACCGAAGAAA GTCTTAAGAC ATATAGAGAA GTTGTTGGTT
    55741 ATAGAGACGG ATTACAATGT TGTAACTGGG AATTAAGTAT CAACTCAAAG GTATGGTATA
    55801 AAACATAATG TATTTTTTTA CATCAGACGA GCATTATTCT CACTCCAACA TCATTAAGTA
    55861 TTGTAACAGA CCGTTCAATT CTATTGATGA AATGAATCGT GCGATGACTG CAAGACACAA
    55921 TGAAGTTGTT ACAGATGATG ACATTGTAGT TCACTGCGGC GATTTTACTA TGAATAGAGA
    55981 ACAACATGCA AAGATTATCA TTCGTAAACT TAATGGAAGA CATATCTTCA TAACTGGTAG
    56041 CCATGATAAG TGGATAAAGA ATTTCAACTT AGATACAGCT ATCGGAGAAA AGGTTTTACT
    56101 AGTTGGTTCA ATGTGGGAAC GTAAGTTTGA TAACGTTTAT CTTGTTGCAT GTCACTACGC
    56161 TATGAGAAAA TGGCCTCGCT CTCACTACGA AAGTATTCAG GTGTATGGTC ATTCCCATGG
    56221 TAACCTACCA CCAGAAGGAA GACAACTGGA CGTCGGCGTC GATGTACATA ACTTCTATCC
    56281 TATCAGTCTA GATCAAGTAA TACAAACTAT AAACCTTAAC CAAGGTAATA CCAATGGTAA
    56341 AGCGTCTCCG TCTTCCAGAG TATAACTACG ATTTTGATAC TGAAACAGGT TTCTTTGTTC
    56401 GCTGGGGTAA AACAAGACAG GATGATCCTC AAGTATCTCC AATAGGACCT GAAATTGGGG
    56461 ATATTGAGAT CACAACTATC TGCTATAGTG GTTGTAAACA TTGCTATAAA TCTAACAACC
    56521 CTAACGGCAA GAATATGAGT TTTGAAACTT TCAAGATAAT ACTTGATAAG TTACCTAAAA
    56581 ATCTAACACA AGTCGCATTC GGAGTAGATT CTCAAGCAAC AGCTAATCCA GATCTATTTA
    56641 AGATGATGGA GTATTGCCGT CAAAATAATG TAGTTCCTAA CATTACAGTA GCTGATATTA
    56701 CAGAAGATAC AGCTGAAAAG CTTGCGAGTT TATGTGGAGC CGTAGCTGTA AGTCATTACG
    56761 ATACTGATAC TTGTAAGCGG TCTATTCAAC TATTACATGA GGCTGGTCTC AAGCAGATAA
    56821 ATATACATCA AATGGTATCA GACGAAACGT TAAGCAAGTG TTATGATATC ATGAATGAAG
    56881 CTAAAAATAT TCCAGGTCTT AATGCCATTG TAATGTTATC TTTGAAACAG AAGGGTAGAG
    56941 GTGTAGGATT TACTCCGCTT CCTTATTATT TATTCAAAGA TATGATTGAC TATGCTATGT
    57001 CACATAAGGT TTCAATAGGG TTTGATAGTT GTACTGCTCA CAAATTTCTC AAATATGTAG
    57061 ATGAAACTGG GAATGAGAAG CTCAAGAAAT TATCTGTATT TGTTGAGCCT TGTGAGAGCT
    57121 CATTATTTTC TATTTATATA GATGTAAATG CGAAAGCTTT TCCGTGTAGT TTTGCTCCTG
    57181 GAACTCCTGG ATGGGAAACT GGATTAGATA TGATTACATG CAAAGCCTAC ATGGAAGATG
    57241 TTTGGAACAA TGAACGTATG CAAGTATGGA GAGAAGGACT ACTTAAAAAT AATCGCAAGT
    57301 GTCCTTTATA CAACATCTAA TGTCTATTTC AAGAGAACAA ATTAATTTTA GAAGAACAGG
    57361 TACACCATTA CCGTTACATG ATGGAGATGC AAGTAGAGAG AAGAGTGACC TTATGACATA
    57421 TGTATGTACT TTTGGATGTG GTCAGAAGTG GGGAAACCAT TACATTGTAA TTCAGGCATA
    57481 TGATCAAGAG ACTGCTCGTT CTATGATGCA AGAAAAGTTT GGTCAAGAAT GGTCTATGAT
    57541 GTATCAAGCA GATGCTCAAC ATAGTGCTGA GGAAGTAGCT GGTGTAAAAA AATACAATCT
    57601 TAAAATGCTG ACGAGTGAAA TGATTAAAGA AGACGCTGAA AAGAATCATA ACTTTAATCC
    57661 AATAGAAGGA GTATATTAAT GCCATATATA GAACAAAGAA TAAAAACTAC TATAGATCCT
    57721 AAACTTAAAA GGATTATAAA TTCAACACTC ACCGAAGGTG AACTTAATTA TGCGATTACA
    57781 AAACTATGTA TTAGTTACAT AGAACATCAC GCATTAAACT ATACTTCACT TAACGCCATA
    57841 GTTGGAGCTC TTGAATGTGC TAAGCTTGAA TTCTACCGTA GACTAGTCGG TCCTTATGAA
    57901 GATGAAAAAA TAAAATTTAA CGGAGATGTA TACTAATGAA ACAAGTTATT ACGAAAAAGA
    57961 AACAAGAAGA GTTTTTACCA TGTCCTTTCT GTGGTGTATA TCCATACATA GAAAGTGTAG
    58021 GACAAGGATA TTATGAATTA ATAGTTAAAC ATTTTCGAGA CTGTTATTTA CACTGTATGA
    58081 ATTACGAAAC CTTATCTATG TCCAAGAAAA GCAGACTCAT TGAGAAGTGG AACACGAGGA
    58141 CTAAATGAAA AGAAAAAGAG TTTATATAGC TGGAGCTATC AATGCTCCAA GTGCTGGTAA
    58201 GTATCTCAAT AACATTCGTA AAGGCATCCA GCTAAGTTCA AAAGTATTTC TATTAGGTTA
    58261 TGCACCCTTT TCGCCTTTCG TGGATTTTCT ATTTAATTTA GTAATGGATG ATGTTGATGT
    58321 TACTCATATA AAGACGGAAG ACTTTTATGA GTATTCTATT GCTTGGCTTG AGAAGGCTGA
    58381 TGCTGTACTT GTGGTTCCAG GATGGGAATC TTCACTAGGT ACGAGAAAAG AATTAGACAG
    58441 AGCGACGAAG CTAAAGATAC CAATTTTCTT TAGAACAGAA GATCTTATAC TATCTATGCC
    58501 CTCGGAGACA ATATGAAAGA TAAATTAGAT AGAAAATATC TCAAGAAGTA CATGCGTAAG
    58561 CTTATGAGAT GTATGAATTA CACAGCTAAG AAGATGGATA AGAAAAACGC TAATCCTATC
    58621 TATTATGAGA TATATCAATT ACTTAGTTCT CATGCATGGA CAGATCTAGC TGAAAGCTGT
    58681 GAACACAAAT TCAAAGTTAG TAAGAAACAT CCAATGGGTC GTTGTACAAT TTGTGGAACA
    58741 ATAAGGAGTA TAAAATGAAA ATAAGAAACG GATTCGTAAG TAATTCATCT AGCAGTTCTT
    58801 TCGTGATTAA TAAATCTGAA TTAACACGAG AACAAATATA TCTTATACAT GATGCATGTC
    58861 TAGAACCAGG ATTTGATGCT GATCCTTGGC TCATTACAGA GACTGAAACT ACAGTAGAAG
    58921 GTTTTACCTC TCTGGATAAC TTTAGTATGG CAGATTACTT CGATAAGATT GGTATACCAG
    58981 AAGATAAAAT AGAATGGAAC GATTAATGAA AATTAGAAAT GGATTCGTAT CAAACTCGAG
    59041 CAGTTCAAGC TTTGTAGTTC TACTACCAAA GAAAATTCCA GAATTTACAT TGGAAACTCT
    59101 TCCAAGTAAA ATCAAAGACT GTATTGAAGC TGATGAGATT ACTGAAGATA TCGTGACCAA
    59161 GATCAATGAA TGTATCGCGA CCATCGCGTC ACAGGAACAT ACCTATAGCG AAGAGCTTGG
    59221 TCTATCAGGT GAGGACTTCG ACATCTCAGA AGCTCTATCT CAAATCATGG AGCAATACGC
    59281 ACTTACTTCT ATTGACGGTG GACCAGACGA GGGCGGGTAC ATCAACCTAA ATCGTAAAAA
    59341 ACTTAAAAGC TTATGGATAA AGATGAATAA AGAACTCTTC GAATAGTTAG AGAAAGAGAA
    59401 CAGAATTCTT CATGGTACGT ATCTCTCAAC TCTAGCTGAA CCAAACGAGC AGCAAACTGA
    59461 GAATCTTCTT ATGAATATAA TAGAAGATTC TTGGCAACAA AGTATTGATT TTTAATCAAA
    59521 AATAAGGTAT AATATAACTG ATATGAAGAT CCGCCAAGGG TTCGTCTCGA ATAGTTCATC
    59581 AGCCTCCTAT ATAGTAACTC TCAATAAACC ATTTGATAGT GTAGATAGTT TATTGTTAGA
    59641 CATCTATGAT ACTTGTTGGG TTGCTGTACA TGAAAACGAG GATGCATACT TCGCTCGTAT
    59701 GGAAGAGTTT CGTAGAATCG AAAAGATTAA AACAACTATA ATAAAGTCAG TATTTGACAA
    59761 CATTCCAGAA AGACCACCTA GAGTAAGAAT GGTTATGCAA GACAGGAGTG GATTTGGAGG
    59821 ATCATTAAAT GAGAATAGGC GTCGTTTAGA AGCTATGTTA TATATAATGA ATCATGAGGG
    59881 TATAGCTATA GCGACCGACA ACGTTGGAAA ATATACTTTA ACTTATTTTA CTTCTATGCA
    59941 TAATTCATTT AACGATATGA GTAATCTTCT TCAGAATATT TACTTTGAAT ATTTAACTAA
    60001 TCAAGGTGGA GCTGACTTCA CATGGGAAAG TTATAACTAA TATGTTTACT AATGACAATC
    60061 CTAATCTCTA TGTTCGTCTT CGTAGATGGT GGAAAGGATA TAAATCAGAA ATAAGATGGA
    60121 AGGGTCCTAT ACTTCCTCTT CTTGAAGACT TTATGCCTGG TTTCCAGAGG CTTAAACATA
    60181 TCTATTGGTC TATACGTCAT AGAACCACTG ACGTGTATCA TAAGATAGAC ACAGGATTAC
    60241 CACCAGAGTA CTATGACATA GATACTCTTA TGGTTCACGG TATGTTTTCT CTTCTTTGTC
    60301 GTTATGTTGA AAGCGAACAA GGCGGAGAAG CAAAGATGTT GGGGTTCATA AAAGAACTAG
    60361 AATCTAATTG GGGTAATAAC TTCGAAGATG TACCAGAAGA ACATAGAGAA GATGCTAAAT
    60421 ATATAAACCA ACGTCAAGCA AATACCATGA AAGACGCGTT ACGTCTTTGG CATTGGTGGA
    60481 AGGATGTTTA TCCTAAGTAT ACCGACTATG ATAATAATCC TTGGCATCAT TATTGTGACA
    60541 AAAAACATCC TAATATTAGT AATATATTCG ATAATTTAGT ACCTTATACG ACTGACAAAG
    60601 ATGGCGATCC AACTTCATTT ACTTCAAATA ATAACAACAC GCCAGAAGAA CGAATAGAAT
    60661 CTAGAGTAGC TTTAGATGCC AGTTTAAAAT ACGAAGATGA ATGTGAAGAA GATATTACTA
    60721 AAGCCATGAT AGATCTAATC AAATTAAGAA AATCACTTTG GACATAAAGG AACAACATGT
    60781 ATAATTTAAG TAACAGTACA CCAGTAGGAC CATATGTGAT TCTAATTGAA AAAGAATCAG
    60841 ATCTACAAGT ATTATTAGAA GAGATACAGC ATTACATGGC TTCTGATCAG AAATCACTTG
    60901 ATATAAGTGT AAACAACATA ATTCCAATTC CAAAAACTTA TAATGGTATT CTATCGGGTG
    60961 GAGTTAATAT TGATTATATT ACAACACAGG AAACTATTTC TAACCAAACA CAGAATAAAA
    61021 CACAAGGAAC AATGAAAACA ATAGATGCTA TCCCATTAAG TTTAGAATTA TCTACAATAC
    61081 AATACTTCGT AATGTACGAA GTATCAGCAA AGGAATAACA ATGTCAGTTT ACGTTAGATC
    61141 TATTCTCGAT GGAAACCGGA TCCGTCTAAG AGCTATTGAA GGACAAAAAT ACAATTCTAA
    61201 AAAGAATGTA CAGGGGTCGC GAGCTATTCG ATATGATAAC CCAGTAGGAA CTATATTCGA
    61261 ATGTGGTGGA TTATCAGATG AAGGAACGTA TTATCGTGCA TATGGAAACC TCCAGAAAGC
    61321 ATATAACATT CCAGTACAAT ATAACCCCAT TATTTCCAAA ACTAAAAACA CTAAGCGTAA
    61381 GTCTGAACCA ATTAACATCG TGGAGTTTTG TTTAATATGA TATACGAATG TAAATGTAAT
    61441 GGTTGGATGA CAGAAAAAGA ATGTAATAAT TGTTTCAAAA ATTTTAAGAT GAATGACTAC
    61501 GGACACGTCA AACATTGTAG ACGTGATAAT ATAGTATCGA CTGAAGATGA TACTCAGGAA
    61561 GATGAATGAG ATTTAATATC AAGTACAACT TAAAAGAAAA TGACAACGTG ATACGTAGCA
    61621 TAGATTTTAA ATCTGCTCAC AAAATAGATA TAAAAGAATT TGTAGTAGCT GCTAAAAAAT
    61681 GGGGTAACGA AATAACAGAA TGGAAAAGAG ATCATCCTGA AGATACTCTT ATTTTAGATA
    61741 CATTCAAAGA TAACGAACGA AGAGAAAACG GACTATTGGG AGAACGAGCT GTAGAAAAAT
    61801 TTCTACAAGT TCAATTTGTT GATTTAAAAA TTAGCAATAG TAAGAATCAC GCAAAGCCAG
    61861 ATCTTAAACC GTTAGGTATT GACTGTGGTG TTAAATCTGC ACAAATGCAC AATTGTCCAT
    61921 TAATTCAATT ATTAGAAAAA CAACCTCAGA TTATAGTCCA CATAGATAAA GATACAGGTA
    61981 CTGCTTATAT ATGCGGACTA GCATCACCTA ATCTCTTTAA TAAATTGTAT CTCAAAGAAG
    62041 CACTTGTAAA AGATGCAGAT GCATTAAGAA ATGGTAAGCG AGGTTTTTGT GGACATAGTA
    62101 AACTAATTCA ATTTCAAAAT ATTAATGATC TCCAATTAAC AATTGAATAA ACTAGGTTTT
    62161 TCTATATGTG ATCCTGGTGG TCACCCTTGG ATATGTGCAG TACCAAAGAG ATTTATCACT
    62221 TCCGAGATTA AACACCTTCA GAACAAACTT AAACGTGAGG GAATGAAGGT GCGTAGAACC
    62281 ACACAGAAAG ACATTAAAGA AATAGTAAAT TGGAAATTTG AAAACTATCT AAAAAGAATA
    62341 GAGACTGCTA AGAATCAAAA AGAAATAGAT GCCCTAGAGT GATCTAGGAT AAACACGATA
    62401 TATATCCAAT AGAGGAGATC GACAATGATG TTCAACGAAA TAGAACTCAG AGAAAGGGTT
    62461 CAGAAACACT GTGGTCAAAG GATAGCTAGA GGTGAACTAG CCTGTGAGAG CTGTCAGAAG
    62521 AAATTATCAA TGGCCAAAAA CATTGATAGA CAGAAAGACA TAGCTTGGAA GCAGCACGAT
    62581 GATTGGTGCC GTCAACAAAG AGAAAGATCA CGGAGGGATA TGGAACGACA TGCCTAAGTC
    62641 TTCTATTACT TTAAGTACTA GTAATAGAAA AATATAATTA TAATTATATA TTGAATTTAC
    62701 CTGTTAAATA AACTATAATA GGTACGGAGG TTATTATGAT AAAATATCCA CGTACCTATT
    62761 TTGGTTTAGG ATTACCTAAA GAAAACGATG TTGCTGATGG TAAATTAATA AATAAGTATA
    62821 ACGAAGCATA CATCTACAAG AAGTGTATTA GTTGTGGTAC ACTTGTTTGG ACTTCAGTTA
    62881 AACATCAAAA GAAATACTGT AACGAGTGTC GTATTAATAA AATGAAGGAA CTACGGGGAT
    62941 CTTCAGCTTC TAATTGGAAG GGAGGAAGAT TCCAAGGTGC TGGTTACACA TTTTTAACTA
    63001 TACCTGAAAC AGATCCTCTT TATAAGTATA CAGATAAATT ACATCCAGGT AAAATTCTAG
    63061 AACATCGTTA TTTAATGATG CAAAAGCTTG GAAGATCGTT AGAATCTAAC GAACATGTGC
    63121 ATCATATTAA TGGTAATAAA TCAGATAATA GAATAGAAAA TCTTGATGTA TTAAATGATC
    63181 GAACTCATAG TAGTTTAACT CAACTCCAAA AGAAGATACA ACGATATAGG AAAAGATTAA
    63241 ATGAACTCGA AGAAGAATAC ATTCAAAGAT CAAATAACAC TAAGTCAACA GAACAGAAAA
    63301 ATTAAAAATT GCAACATATT CAATCTTCCA GTAGGCATAA CATGCAGACC GGGAGTTCTT
    63361 TGTTCTAAAT TCTGTTACAG TAAAAAAGCT GAAAAAATGT ATCCTGACGT AAGACCTTGC
    63421 AGGATGAGAA ATTATAGAGC ATCTAAGACG GTTACTTTCG TTGATGATAT GTTATATTTA
    63481 CTTAAGAAAA GTAAATATAA AATAACTAGA ATTCACGAAT CCGGGGATTA TCATTCTTTA
    63541 GAGTATTTCT ATAAATGGTA TACAATAGCT TGTAGTCTTT CAGATCATAA ATTCTACTCT
    63601 TATTCAAAAC GAACAGATAT TATAACAAAG GATGTTTTGA AAGAAAAACC AAAAAACTTT
    63661 ACTCTAATTT ATTCACGAGA TGGTATCTTA AAAGATGGCG ATGTGATTCC AACAGAAAAT
    63721 TATGGATTTG ATAAAATAGC CATCGTAACA GAACACAAAA CTAACTGTCC AAGTACGTCT
    63781 AAAAATAATT GGAAAGTAGC TTGTGTTAAA CAATGTCAAA AATGTTTTGA TAGTAAAACA
    63841 AAGACTATAT TATTTGCTCG ACATTGATTA TGAAATGCAA ATTCTGTAAT AGATTATTAA
    63901 ATGGAGGTTA TGCAGGTAGA CCAAGAGTAA TTTGTAGTTT AAAAAGTTGT AAATTAAAAT
    63961 TACACCAAGA AGCTTGTAGG CAGTATCGTA AAGTTCATAA AGATTATATT AGAGAATACG
    64021 ATAAAATGTA TAAAAAGACA GAAAAAGCTA AAAGATATCT CAAAAAATAT AATAAAGAAT
    64081 ATAAAAAAAC AAGTAAATAT AAAAAATATA TTAACAATAG ATATAAAAAT GATCTAAAAT
    64141 TTAATATAAG AAGGTGTATA AGAAATAGAT TTAGTAAAAT GTTAAAAATA CAAGGTATTA
    64201 AAAGACTAAA TCAACAAAGT TATATGGTAT TAGAATACAA GACATAATAA ACCATCTCGG
    64261 ACCTTGTCCA GGACCACGAC ACATGTATCA CATCGATCAT ATAATACCTG TATCTTCTTT
    64321 TGATTTATCT AAAGAAGAAG AAATAAGAAA ATGCTGGGCA CCTGAAAATC ATCAATGATT
    64381 ATTAGCAGAA GATAATATAA GAAAGGGAAA TAAAATATGA CACCTGAACA AGCTATAGAA
    64441 TTATATGCAT GTGATAATGT TTGTGATCAT TGTAGTTACG ATGGTTACGG ATGTGATACA
    64501 TGTGATAAGA AAAAACACTC TAAATTTAAA GAAAGAATTA CTAGTGAAAA TTAGATTTGG
    64561 ATTCGTAAGT AATAGTAGTA CTACATCATT CTGTATTTTT GGTGCTAGTT TTACTCCTGA
    64621 TGATATGAAA CAAGCTCTTA AAATACTATA TCCAAGACCG ATCAATATAC CAACTATCGA
    64681 TTCACTTGAC GTGGATGAAG AGGATGAAGA TTTCGATCAT TATGAAGCTA TGAAAAAAAT
    64741 ATCCAATGCA TTAGGACTTA TTTTCTCTCA ACTTGGTTAT GATTGTGATG AATATGTTTT
    64801 AGGAAGAAAT TATGATTCAA TCAAAGACGA CGAGACAGGT AAACAATTTA AAGACAGTAC
    64861 AAAGGAAAAG ATTGAACCTA TCAAGCCCAA TGTAACGGTA TCGTGGCATG AGGGTGCATG
    64921 GAGGGATGGA TGAAAATTCG TAATGGTTTT GTTAGTAATA GTTCATCTAG TTCTTTTGTA
    64981 GTTGTCTTTC CCAAGCATGT AGGCGGTGTA GAAGAGATGG GCAAACTATT ATTTCGAGGA
    65041 GACTGGGAAG AAGGTGCCGT TATAGATGAA TATAATGGAC CAGTATCCTT AAAAGCTATA
    65101 GCTGAAAAGG TCTATCACGA CTACTGTGAA GAGAAGAAGA AACCAATCGA TGAAATAAAC
    65161 ACCGCTGTCC TCGACCAGTT GGCTCAAGCA TACCACGTAT ATGCCTTTGA TGAAGACAGT
    65221 ATAATAGATT TAATGAATCA AGGAGCTTCG GAGAAACAAC TTGAACTTAT CCATGAAGGA
    65281 TTTAAAATCG ATAAAGAACA GGAAACTCTA ACGAAAGATA AAAGAACTAA AGAATTTAAG
    65341 GATTTCTGGA GTAAAAGACA CGCAAACATG TGCCGCCATG GAAACAGAGG AGCAAAGACT
    65401 GGGTCAGGAA GAATTCACAA AGCTATTGAA AACACACAAG GATTATATTA TACTTACCTT
    65461 GGAATATGGT GACGGGGATG GTTCGCTTAA TGCTATAATA GAACATGGTG ACATCTTCAA
    65521 AAACCTTGTA AGTCAAAGGA TATCACACCA TTAGACAGAG GAGGCCCTAT GGAACCGTAT
    65581 GGAAAACGAG CCAGACTCAG ACAGAATCTT GTTGATTATC ACCTGGTCGA CCTGCGAAAT
    65641 TGGTAGGAAA CCGAGTACGA TAGCGTAAAT AAAAAACGTG CTAGAAGAGA AACACAAGAC
    65701 GAAATTAAAG GAGAACAAAT GATTAACATA GTAGATGAAC TTGGAAATCC AATTATCAAA
    65761 CTGGATGAGA TCGACAGTAA AAAGGATGTT ATAATCCAGG ATGGTAAGGA GATACCTCTC
    65821 TCAGATGCAG TTAAGAGCGT TAAGAAACCA ACTGACGAGG ACTAATGTCT CCTAACTTGT
    65881 ATATTGATGT GGATGGAACT CTCATAGACA AAGAACTTAA AGAAATAGCG GAGAAACTTT
    65941 GATAAATCAG GTTCCGTTAC TAAAACAACT GGCTGATACA CGCAAAAAAA TACATACTCT
    66001 CTGTGCAAAA TCCAAGTGTG TAAAATATCC ACGCTGTAAG AAGTTCTGTA CTGTATGTAC
    66061 AAGTGATGAT CATTCACCTT TTCGCAAAGT AATTCGCAAC AATGGTGGTG ATTTCAATCT
    66121 ATATCTTCGC TTACGTACGC TGTTAATGGA ACAAAACTAT CCACTAGTAA TCAGCCAAGC
    66181 TAATGAAATG GGTGGATATA GCAAAGATGA TTTGTGCCAA GAAGGTATGT TAGGCTTATG
    66241 TGAGGCTATA GATCGATTCG ATCAGTCTTA TGGTAATCAA TTTTCTACCT TCGCGTATTT
    66301 CTATATCCGT AAGGCTATTT TAGGTTTCAT TCGCGAAAAT CAAACAGTTA GACTAGCTAC
    66361 AAGAATCTCA TATCTATCCA AGATAACTGA ACAAGCCTTT GATAGGCTAG TACAGAAGAG
    66421 ACGGAGTGGT AGTAACTCTA TAACAGAAAA AGAGTTACTA AGAGAAGTTA AAGTAATACG
    66481 TAAGACCAGA CATATGGGAA AGATGACAAT TAGAACCACA GAATTAACAG GTCATTTAAG
    66541 CAGACTAAAG TTACAACTAA GTTCTATGGA GATAGAGCCG CTTGAATCTA CCAGACACCA
    66601 TTACCAGGAA CACTCTGACA GCTTCTACAA TCTGTTAAAT AGAAAACTGG AAGAAGACCT
    66661 AGCTGGTATC GAGATCTGGC TCTCTGAGGC CATTAAACTG CGTTTTGGAC TAGGTTCCTA
    66721 CTCAACTCCA ACCCCAACAC AGGAGATATC AACTGCTTTA GGACTAAATA GAACCACAGT
    66781 AGAGTACCAT ATTCACCAGT TCTTTCAAAG AAAAATACTA TAACTTAAAT AATAACAACA
    66841 TCTTACAAGG AATCATACAT GAAAATTAGA AAATCAGATT GGGAGATACT AGGTCTTGAA
    66901 GAGTTTAACT ACCAACAGAT AGTTAAAAAG ATAGAGGCTA TTGGCCGAGT CTGTTACAAA
    66961 AGCGAGGCCA ATATAACCCC TGAGTCAGGA GAAGAGTTCA TCCGCAAAAT TATTAAACAT
    67021 AGAGGTGTCT CACACGAAAT GGTAAAACAC AGACTAGCAT CATTCTCACA GGAATCCACA
    67081 AGGTATGTTA GAAGTTGTGA AAAAAAAGAT ATAAAAATTG AAACGGAACA AGATTGTATA
    67141 AATTCGTATT TAGATGGTTT ATCTATGAGA AGAATTTCTG AGTTATCACT TAATAAATAT
    67201 ACTGAATGGG AAGTTTATAA AATTCTAGAT AGTAACAATG TTGAAAGAAG AAAATTAGGA
    67261 AATACAGGAT TAATTAATTC TAATTATTTT AATTCAATAA ACACCTGGGA TAAAGCTTAT
    67321 CTAATAGGTT TTATTTTAGG TGACGGTAAT ATTAGAAAAG AATCGAACCA GATTTCTATT
    67381 TCACAAAAAG ATTCAGAAGA GTGGTTTCTT CTCAATATGA TTAGAAATTT TATACAACCA
    67441 AATGCAAAAT CACTATCGAT AAGTGATAAT AATATTAAAA CCAATCTAAT TAATAAAGGT
    67501 ATTATACCTA ATAAAACTTA TGATATGAAC AAATCTCATG TGGAGTTATT ATGGTCTTCC
    67561 ATTCCTCATG ATATGATCTA TGATTTCCTA CGTGGTTTTT TAGATAGTGA TGGATCCATA
    67621 AGATGGTTCT ATCAAAAAGA TACCTCTCAA ACACACTCAT GTAATATTTG TTTTAATGGA
    67681 AATATATTTA TATTGCAAAA GATACAAGAG TTATTAGAAA AAGAATTTAA TTATATCGTT
    67741 AAAATACATG ATTCTGATTC AGCTGTTATG AAACGATTAT TTATAACAGA TTCTAAAGTC
    67801 GGAAAAGAAT TTTGTGAAAA ATTATATAAA AACTTTGTAT TTCCATATGG TCATTCTAAA
    67861 ACAGCTAATT GGTATGAACC ATTTAATATC GATATACCAA TAGAAACAAG AGATAATGAT
    67921 AAGTTTGCAG TTATAAAACC TTTTTCTTTA AAAGGAAAAA ACTTATGGGT TTGGGGTAAT
    67981 GCTATGTTTA ATTCTGAATT AGCGTACAAC AAACTAGTAG ATTTGGGAGA AAGTCCTCAA
    68041 ATTGCTAGAT CAGTTCTACC AAATTCTCTC ATGATTGAGA TTGTCGTCAC TGCGAACCTC
    68101 AGAGAGTAGA GAACCATCTT CACACAAAGG ACTGCCTCCG CAGCCCATCC TCAAATGAGA
    68161 GAGGTCATGA TACCACTATT ACAGGAATTC AAAGCTCTAT TACCTGTATT TTTTGAAGAT
    68221 ATTAAATAAA CAAAGGAGAC AGTATGATTG GTAAACACAA GTATGTTGTT ATCGCTCAAG
    68281 ATAATACACA GGGTATTGTA TGGGAGAAAA CACAAGAAGC AGCAGGGAAA GTTTTTGAAG
    68341 CTAAAAATTC AGGTAAGATA GTTAAGGAGA TTCTACCCAA TAAAGAATAT CTTCTTCGAG
    68401 TTAAACAAGA GACTAAAATT CAGAAGAAGG TTGCACTAGC ACCTGCTGTT GTACCTGTTG
    68461 AGACTCTTTA ATACCAAGTT TTTTTAGAAT CTCTTCGTTA TACCTACGAG TGTTTCTCTC
    68521 TTCCAATGCC ATATCATTTG ATATCTGCAT AAGAGATAAT CCCGCGTCAT AGTGTAGATA
    68581 TCCGAAGAGT TTATCTATCT TCGATAGTTC TGGTTGCTTA GAAGTAATCC CACAGAGTTC
    68641 CTTTAAAAAA GTAGTTCCGT GGGATTTCAT TATACTTTCA GTTTGAAGTC TGTGTTTCTT
    68701 CGCGATTTTT AATCTTTGCC AGAAGTTTAA AGGTTTACTC ACGAATTATA ACCTCGTATA
    68761 GACCTATATC GACACGTTCA AACGATACAA TTTTTTGATT CTTCTTAAGC TGAGCCTTAA
    68821 TACACTCTTC TATATCAGTA TTATTCTTAC ACGGTAGATA TAAACTACGC GTAGGACCAC
    68881 ACGATAAGAA AAGTAAGAGT ACTAAAGCTA GTATTAATTT CATTTGATCT GTATTTTGTT
    68941 TCCTGTTATT GTTTTCCCTT TAGATATGGC TGCTGTTAGC ACTCCATCTG ATAGGGATGC
    69001 ATTTATTGAT TGCATATCGT AATCTCGATT AATTCGAACT CTTGATTGCA ATCCCTTATA
    69061 CCTACCCTCC ACGCCCTTTA CTATTAAAAT GTTATCTTCA TTACTTAATT CTAATTTCTC
    69121 TTTGGTTGTA CCTGGAAGGT CCCAGCTAAG TAAGAGTTTA TTCTCTTCTA CGATAGCTGT
    69181 GGGTTCTTTA ATTGTTCCTC CATGCCATCC GGTAAAATTA ATAAATTCAT CTAGGATATC
    69241 ATCTGTTAGT GTTCTAATCA TATTTCCTCC ATAATTAATT CTGTTAAAAT ACTTTTAATT
    69301 TCTGGTGCTA AACGATCTTT CTTAAATAAA GATTCAGCTG TTCTAATAGA AAGTATACAC
    69361 TCAGCACCCA TAGTCTGAGT AATTACTTGG TATCTTTCCC ACCACTGGCA ATCTTTTGCA
    69421 AGTAATGTGC CTAGTTTTGA GAGTGTCTTA AAGTATTTAG AATCAATAGG TATCATACCT
    69481 GTTGTTTGTA CATCAGGTAA CATAATAGAA CAGTCTAGTT TCAACTCTAT GATATCTTGT
    69541 ATTATATTAG AGTTATCATG TTCCCGCAAA AGTATATCTA CTTCATCATC TGTAATCTTA
    69601 CCGTCTAAAT AGTCCGTCAT TAGATTAGAT TCTCTTAGTT TTCTTGTAAG AATCCAAAGC
    69661 TTTTCACACA CTCTAGCTTC AGGTGGCCAT GTACTGCGAT TTTTATTACC ACCATTAATT
    69721 AGATCTTGTT TTGCCATTTT TTAATTTCTC CGAACCTTCT CGGGCTGCTG CTTTCAATCT
    69781 CTTATCTACA TCTAATTGCG TTTTATGTGA TTCAAAGACT TGAGTTCTTG CTTTTTTTAA
    69841 CTCCTGCTGA AACTGACGTT TACGTGGTTC ATCCAGTTCA GCAAAGTAAA ATACAGGTTT
    69901 AAGTGTATCT TGCAATGGCC ATATCATGGT GCGAATTGAT GCACCAACAG CACACAAATA
    69961 TCCACGACCA GTATTTTTTT TATCTATAAT TACCGTAGGT TCTAACTTTT CAATTTTTGC
    70021 TTTATTTATA ATCTCATCGT ATGTACAATC AAACACATCA GTTGAATTAC CTTCCCCAAA
    70081 TAGTGTATTT AATAGAAATG ACTTAAGTAT CTCTGGTATA TTTCCTATAT TAGTCACATG
    70141 TTTCATCTTC ATCCTCCTCA AGATCAAAAT CTACCTCTTC TAAAGATACA ATTTGATCAT
    70201 TATAATAATC ATCGCTTAGA TCATCTTCTC TTCCATCTCC ACAGAAGATA TCATCTTTTT
    70261 TCCTCATTGT AACTCCAACT TTTCATTAAC ATTCATCCAC TTAAATTCTG TGTTATCAAA
    70321 GAGGAATTTG TTTATAGATT CTTTCTTACA GACAAACATT TTTTTATTTA CCTCTTCCAT
    70381 ATTAAAAATA ATAAATTTAT TTAACGTATA ATTAAAAACA AAGACAAGAA CTTTGTGAAT
    70441 ACTTTCATTC CATATACGAA TAGAATTAAT CTCCTCGCGT ATTAGTTCAA CATAACGATT
    70501 ATCATAAGAT GGTTTGTAAT AAAGCAGTCT TACTTTCTCA CCATTAGAGA TAAGATGCTG
    70561 AGGAGAGTAC TTTAAAATAT CGGAAAGTTT TTTAATCTTT CCAAAGTATC CAAAGTTCTC
    70621 GCAAATTAAC CCAGAATTTT TGCAAATCTG AACAATTTTC ATTCATCATC ACCAAAAAGA
    70681 TTATTTATAG ACTGATCAAT AATATCACCT TTACCCCTGC TAGGTGGTTC ATCATTATCA
    70741 ATTTGAGTTA CTAGTTTTCG TTGAGTAAGG TATTCATCCA TTTCATCATT GCTTATTTCA
    70801 GCTTTCTTCA TAACCCTAGA TGCCATTAAC CGTAATTCAT ATAACATGCT AAGAAGGACA
    70861 TCTCTAGGAA TATCTTCACT CTTTTTAGCG TATTCTTCAC CTACTTCAAG AAAACTTTTC
    70921 GTTTTATATG TATCATTTGA AGAATCAATA GCTATTTCTA TAACTACAGT GATGGCTGTC
    70981 GTATTCATTA CATCTCTTTT TGAATATCTT TTAACATATC ACTAAGACTT GTATATGTTC
    71041 TATTAATAAG ATCTTTTCTT TCGGGAATAT ATCTTTTAAC TTTAGAAGCC ATGTTTATAA
    71101 TAGCTTTTAC AACTGTAGAA TCATTCCCGA TAAGATTATC TTCAACCACA CCACCATCAC
    71161 CCTGTGGTGT AGGTTCACCT ATTGGAGTTA TAGTAGGTTC CCACTTATCT TTAGCAAGAT
    71221 TAAATTCATA ACGAACGTAT ACCTTCTCAC CTTTATCATT TTTATCTATG GACATGTAAC
    71281 TAAAACTAAT ATCTTCTGGA TTCTGTTGCA TACGTCCATC ATAATCTGGA TACATAGCTG
    71341 CTGCTCTAGC TGAAAACTGG CATGCAACTA TCTTTTTACT ATCGACTATA TTCTCACCAT
    71401 TAAGAACGAT TTTAGTTCCT TCAGATGTAC CGTCTGATGT AATACTAAAT TTAACTTTAT
    71461 CATTATTAGC CATACTAACT CCTTTGTATA TCTATATTAT AGTATATCAC ATACCTATCT
    71521 TCAAATGAAT AACATTATAG GTTGTAAGAA ATGTAAGAGT ACTTAGTATA AGAAGTAATA
    71581 CACCTACTAT CTTAATAATC AAACGACGAT CCAGATGTTT AGTAGTTAGT GGGCCTATAA
    71641 TGGCACCAAT TATAGATCCA ATTCCAAGTA ATCCAATCAG AATCCAATCA GAAATTCCTT
    71701 TAGTAATCAT ATAAGCGGCA AAACCAACCA TACAGATAGG AAACTCAGCG GCCGTTGTAC
    71761 AACCAATAGC GGTCCTAGAT TCTTGTCCAA GAACTAACTG ACCTCCAGTT ACTACTGGAC
    71821 CAAAACCACC ACCAGATAAC CCTTTATTAA AAGCAGAAAT AACACCCACG GCTGCTGTCT
    71881 TTTTAATACT GTAAATAAAA CGAATACCAC TTAGCATTAT TATACCCATA ATAAATACAA
    71941 GTGTTGCTAT ATATGTACTA AGAAATACTT TAGAAACAGT GACAGCTAGT CCAACAGCGA
    72001 GAATAGTAGC TAATACCCCT GGTAATGTAA TAAATAGCAC ATCCTTTAAA TTAGATTGTA
    72061 GATTCCATCC TAAATCAACA TTTTTATATT TATGATGAAA AAATGAAGCA GTTAGTCCAC
    72121 CCATAGCTTG AGTGAGTAAA ATAGATGGTA CTAGTAAAGT AATTGGAAAA CCTAGTAATA
    72181 TTAGAATTGG AGATAAGATA GTACCATATC CCATCCCAAT AGCAGAATCT AACCATTCAC
    72241 AAAAAACAGC CAACATTACA ATTAACATCA TTGTTTCGAT AACCATCATC ACTCCTTTAA
    72301 GTAATTTTTT ACTTGATTAA TAAGATCTTC TACTTTATAT TTAACAGTCT GTAATTTTAT
    72361 ATCAGGTTCC AGTGGAACTT CATATGGAGA ATCAATTCCA GTAAAGTTCT TGATCTCGCC
    72421 ACCTCTTACT TTTTTATATA ATCCTTTAGG ATCTCTGTGT TCGCATACAT CTATAGGTGT
    72481 GTCAACAAAA ATTTCTATAA ATCTATTTTT ACCAATAATT AATTTAGCAT TTTCTCTATC
    72541 AGAAATAAAA GGAGATATCA TAGAAACTAA AACAGTTATA TTCATTTTAT TAAGTAAAGC
    72601 GGCAACTTCA GCAACTCTTC TGATATTTTC CTTACGATCA TCAATAGAAT AACCAAGATC
    72661 TGAACATAAT CCTTTTCTTA ATATATCTCC ATCTAAAATA CAACAAGAAC AACCCAAATC
    72721 TGTTTGTAGT GCTTCAACAA TCGTTGATTT TCCAGATCCA GACAGCCCGG TAAACCACAA
    72781 AGTACTACCA TACTTATTTA CCTTATTTGT TGAAGTATCA GAATCAATAA CCATTCCAGC
    72841 AGCTATAGTA TTATTAGTTA TGATATCTAT TAAAATAAAA CTTCCAGTTG TGCGATTCTT
    72901 CTGATACGTG TCCAAGAATA AAGACTGATT AGGTGTTAAT ACTAACCGGC CAATTTCATT
    72961 CATATTTAAA GTATTTTGTT CCTGACGATG TAATGTATTT ACATCAATCT TATAATAAAC
    73021 TTTATCAATT TTTACCTTAG TTAGTTTAGA ACAGTGTTTA ATTATATATG TTTTATTTAA
    73081 ATCAAGAGCT TGTTCATTCA TCCACACCAC CATAGCCTCA AACTCAGTTT TAATAGCAGG
    73141 TATATTATGT GTATGAACTA TCATATCTCC ACGACTTATA TCTATTTCAT CTTCAAGTAC
    73201 AACCGTAACA GATTCTGAAG CAAGTGCTCT TCCTAATTCT CCATCATAAG TTATTATTGA
    73261 TTTAACTTTT GATTTCTTCA TAGATGGAAG AACTAATATA CTATCATTCT TCTTAATAGT
    73321 ACCGGCTGCT ACCGTACCAG AATAACCTCT AAAATCCATT CCTGGTCTAT TAACATACTG
    73381 AACAGGAAAA CGAAGATCAA TCAGATTTTG ATCGCTAGCT ATATGTACAT TCTCTAATAT
    73441 ATCTAATAAG GATCCTCCTT GGTACCATGA CATAGAATCA CTACATTCAA TAACGTTCTC
    73501 TCCTGTTAGT GCACTCATAG GTATAAACTG TAGATTTTGC ATATTTAACT TGGAAGCAAA
    73561 TTCAGTAAAC TCTTGTTTGA TTTTATCGAA AACTATTCTA TCGTAGTTAA CTAAATCCAT
    73621 TTTATTTATA GCAACTATAA CATGAGGAAC TCTCAGTAGA GATACTATAA AGGCGTGTCG
    73681 TTTCGATTGT TGCAATAGAC CTTTTCTTGC GTCTATTAGG ATGATCGTTA GATTAACATG
    73741 TGATGCTCCT GTTGCCATGT TTCTAGTATA CTGTTCATGA CCAGGAGAAT CGGCTATAAT
    73801 GAATTTACGT TTGGGTGTAG AGAAGTATCT ATATGCTACA TCAATTGTTA TCTTCTGTTC
    73861 TCTCTCGGCT TTTAGACCAT CAGTAAATAG AAAGAGATCT AAATCATCTA TCTTGGAAGC
    73921 CTTACGTACG CTTGTGATTT GATCATCAAA AATATTTCTA GAATCAAGTA ATAGACGGCC
    73981 GATCAAAGTA GACTTGCCAT CATCAACACT ACCTGCTGTA GAGAATCTAA GTAGATCTTT
    74041 CAAAAGTAAC CTTCCCTTTT TTTAGTTTCC ATCGAACCTT CTTCATCATG ATCTATTATT
    74101 CTAGTAGATC TTTCAGATAT ACGAATATTA TTAATTTCTT TTATAATTTC AGGTAAGGTA
    74161 GAAGCTGTTG ATATGATTGC TCCTGTGCAA GGATAACAAC CTAGAGTTCT AAACCGACAC
    74221 ATTATTTTTT GTGATTCTTT ATTTGGTTGT TCAATTGGAA TCAGTTGTTT ATCTTTGACA
    74281 ATCATATTTC GTTCTTTAGC AAAATACATC GGAACAATAG GAATATTTTC TTCATATATA
    74341 TATTGCCATA CATCTAATTC AGTCCAATTA GATAAAGGAA ACACTCTCAT TGATTCGTCT
    74401 TTATTAACCT TAGTATTATA TATATTCCAT AACTCAGGTC TTTGATTCTT AGGATCCCAC
    74461 TGTCCTTTAC TATCTCTAAA TGAAAAAATT CTTTCTTTAG CTCTAGATTT TTCCTCATCC
    74521 CTTCGAGCTC CACCGAAAGC GGCATCATAA CCACCTTCTC GAATAGCATC AACTAGTGCT
    74581 TGCGTCTTAA GAAAAGAACA ACATTTTTGT GTACTTAATG TGTATGGATT AACATTATCA
    74641 CTAATAGCTT TGTTATTCTT ATAAACAATA AGTTGTACTC CAATCTGTTT CACAAACTCA
    74701 TCTCTAAAAG AATACATCTC CTTAAACTTG AATGTTGTAT CTACATGCAT TAAAGGAAAA
    74761 GGTATTTTAC CAGGATAGAA AGCCTTTTGA GCTAACCTAA CCATTACAGA TGAGTCCTTA
    74821 CCAACAGAAT AAAGCATCAC TGGTCGCTGG CATTCAGCAA CAACTTCTCT AATGATATGA
    74881 ATACTTTCAG CCTCTAACAG CTTTAAATGA TTAAGCATAT GTTTTACCAA GAGCAGACAG
    74941 GTATCTATCC TTTGCGTCAG GATCTTCTAT AGTATCGAAA TGAACTGTTC CCATACATCC
    75001 ATCATAACCA AACTTATCTT TACGTTGCAT AAATTTAATA TTCTTATCGT GCAATGCACT
    75061 ACCTACTGCG TCTTCACAAT TGAAACCAAA TCTACTATAC ATGTACTCTT TATTTTTAAA
    75121 GTGACTTACA TTACCTCTTT GAACATAACT ACCCCATGGT TTTCCATTCC AACTATTCAT
    75181 TATGAGCTCG TATTGTTCAA GTTCTTTAAT ACGATCAAAG ACAGTATTAG TTACAAACCA
    75241 TTCATCAGCT ACCATGGATA CTATGTAATC GTATCCTTTC ATTTCAGTAT ACTCAGCTAC
    75301 TGTAGCGAAC AAACTCATGG CACCTAGTTG AAATCTATAT CTATCGTTAT GTGGTACGTG
    75361 TGTATTTTCT ATTTTATCCT GCTTAATTAC TTCGATGACC TTACAATCTA ACTGAGTAAA
    75421 AGAACTAGTA TCGCCATTAG AAAATAAAAG TACTTCTTCA TTAGGAAATC TATATCTTAC
    75481 ACTTCGAAGC CAATAAGGAA CTTCCCATAA CTTATCAAAT ACTCTACCAC AAATTACACC
    75541 ACTCATATTA CTCCAGGTAG GTTTCAGTTA TTGAAATTTT ATTTTCAGTT ACTAGTCTGG
    75601 AATTTCCAGA CCTATAAAAA GCTCGTAACT GTCGCTTATC AGATTCACTA AATTCAATAT
    75661 CGTCGCTAAA GTTAGGAAGG ATTGAAGTTA AGTTATTAAT CATTTGACAA ATATTATCCC
    75721 TTGAAGAGGA ATACAAAGGA AGTAAACTAA TACACTTACT TATAAACAGA TTACGTTTTG
    75781 GTTGTCTTGG TCTATGTACC TTAGCATATC TAAGATATGA ATGAGTATCT TCTATCTGAA
    75841 GTAGTTTATC CATATATCTA TAAAACGCTT CTGGATTATA AATCATTGTT TCATGTGCGA
    75901 CAACATTAAT TTTATCAGAT CCAAATAATT TTGTATAAAT ATCTATAATC TCTTTATACT
    75961 TAAAGAACAT GAGAGGACTC TGCGACTTAA ATCTAAGACA GTAGTCCATC CAATCTCGAA
    76021 ATGGAATGTG TTTTCTAAAA TGTGGTTCTG GTGATGGCTT TAAATAAGAA CCATGATTAA
    76081 CATAATATGA TTTAATAACA TCAAACTGAT TGCGAACAAT AATAAATATC TTAGCTTCTG
    76141 GTTCTAATTC ATATAGTCTT TGGGCTACTA TACTGGGTTG TCTGCTGGAC ATGATATCTA
    76201 CATCTGAAAA TATTACAGTC GGAGACTCAT TAGTAAAGTG CTCAGTAAAC AACTGTTTCG
    76261 TACGTACTCT ATCATAAAAA ATATCATCAT CATGATATAA AGACCATAAA AGATTCCGAT
    76321 CTGTATTATG ATAACAGCCT TCACCTTCTT CTCCGAAGTA ATGTATCTTT GGATGTTTCA
    76381 TAAACAATTC TCTTTGTAGA GTTGTTGATC CTGATTTAGG AGAACCTATA TGAATAATCT
    76441 TATGTTTCAT CATTTTTAAA ACCTCTAGCT ACAAGTGCTT TAATATCATA TCCGCGATCT
    76501 GATTCTATAA CTGTTTCTAT TCTAGTACCA ATTAATTTCA AATAACTAAA AATAGCTAAC
    76561 AGTTTATCAT AAGTATACGC ATTTTGATGT ACTAATCCTG GTGCAGCAAA GCTACCAAAG
    76621 ATGTGCGTCA TAATAACTCC CCATCTTTGG TCCATAACAA ACCCATGTCC AAAGCCGTAA
    76681 GATGGATCTG ATGGCTTGCA GAGCTTGTAG AAGCACTTCC AGCTATCCTC CGCAGCTAAC
    76741 CACTTCTTAA CGGTATCTTC AAAGTCGGGA ACCTTAACTA TTAGTTCTCC TCTTGGTTTT
    76801 AACACACGAG TAACTTCAGA GAATGCTTTC GGTTCATCGA CAAAGTTAAG ATGTTCAAAG
    76861 ACATAGTTAG CCATTACGGT CTCACAAGAT CTATCTGGTA ATGGTATACT AAGAATATCA
    76921 CCTTTCATTA CTTTAGAATT TTGGGGATAT AGATCCATAT TAATCCAACC ATCTAGTATA
    76981 TCGGGGCCTG CCGCCACATT CAATTTCATT ACTCTCTCCA GATTAAAGGT TTAAAAAACT
    77041 CAATAACTCT ATCTACTTCA GCATCAGTAA GTGCTTCGTG TAGTGGAATA CTTAAAGTAT
    77101 GTCGGGATTC CCACTCGACG TTAAACAACG GATTGTGTTT ACACATTCTA ATATCATCAA
    77161 GATCAGCTCG ATGTAAGCCA TATACTGGCA TTGTGTGTAG TGGTTTATAA TGAATACCAC
    77221 ACTGTATCCC AGCATTTTTA ACTAGGTATT CATTACATTC AACTCTAATA CGATATAGAT
    77281 GCAGGCTTCT ATTATTTAAT TCAAAAGCCT TATTATACTT CTCCCTAATT TCGTTAACCT
    77341 GATCATTACG AGCGTCTAGA TTGCGAAGAT TTCTTAAAGC GACATCCGCT TGAACTGATC
    77401 TCATATATGT TTTCCACCCT GGTTCTATAA CTCGACGATC CCAACTATTA ACATTATTAT
    77461 CCATACCATT CATAGATAGT CTACGGTAAC AATCTATAAC GTCTTTATTA TTCGAACACA
    77521 TCATACCACC ATCTATACCA GATAATGGTT TAGTTGGATA AAAACTAAAT AGAATAACAT
    77581 CTGTATCGTT CATATAATCA CAACAATGGC GAAATACTTC CTGAGCTGAA TCAATTAAAG
    77641 TTCTTCCATC ATTAAAAACA TGAAGAGGGT AACTTCTTCC TATCCAATTT ATGTTATTAG
    77701 AAAAAAATAA TTTGTTTCCA CCTAACACTA TAGCATTAGC TACAACTGGA GGCAACATAC
    77761 TTGGAAGATA TATAGTTGAA TTAGCATTAT GAAAGATAGC TTGGATGATA CTAGTTTCAC
    77821 TATCAAAAGC ACAACCGTAC TTGATACCTA CATATTCACA GAAAGCTTGT TCAAACTCTG
    77881 TTACTATAGA ACCATTAAGA ACATGATTAT AACTGGAGGT ATCTAAGATA TATGTTGGTA
    77941 TATTAAATAG TTTAATCATG TAATACTTCC TTTAGATTCT TAACAACTAG TTTTAAATCT
    78001 TTGTCTTTAA GTATATAAGC ACCCGGAAGA TTGATGCCAT GTTCAGATAA GTAATAAGAC
    78061 ATTGAATTCA TCTTACTATA TTTATTAGTA TTAAATCCAA AAGCAGGAAT AGCAGTTAAG
    78121 GGATAAAAGA ATCTACGCAT AGGTATTCCC ATCTTCTTCA TTTCTTTCAG AACTTGATCA
    78181 GCTGTAAACT CTTCACTGAG TATTAAAGAT GTTACCCAAC AACCACTAGT TTTTGGAGAT
    78241 TGATTAAAAG TAAGTATGTG TTTACTATCT TTTAATTCAT TCTCATAAAA TTCATAATGT
    78301 CCATGTTTAA TAAAAAGTAA TTTATTTATT TTTTTAAATT GAGAATGAGC AAGTACCGCT
    78361 TGTATATCTG TAGGAAAGTA TTTGTAACCA ACCATTTCAG GAAAGAAAGA ATAAGTCTTT
    78421 CCATTCCTAC CATGATTTCT AAGCATGATA CATTTATCAT AAAGTTTTTC ATCATCTAAA
    78481 AGTAACATAC CACCTTCACC ACAAGTAATA GTTTTGGTAC GGTGAAAACT AAATACTGAT
    78541 GCTAATCCAA ATGAACCAGC TTTTTTATTT TCATAAATAG AACCCAATGC TTCGGCAGCA
    78601 TCTTCAATTA ATGGAATATG ATGTTCATCA GCTATATTTT GAAGTTCTTT TATTTGACCC
    78661 ATATTACTAT ATAGATCAAC AAATATGATT GCCTTTGTAT TTTTTGTTAT TCTTTTTTTT
    78721 ACATCATATG GATTTAAACA CCAATTAGCA TCTACATCGC AGGGAATTAT CTTCGCCCCA
    78781 GTTTGAATGA CAGGTGCAGC TGTAGCAACC CAAGTTAGAT CAGGAACTAT AACCTCATCA
    78841 CCTTTGCCAA TTCCTACTCC TGCTAACAAA AGATGTATGG CGGATGTACA ATTTGGTGTC
    78901 ATAATTGCAT ATTTACGGCC GTGGTACCTT GCAAAATCTG CTTCAAATCG ATTTATGAAT
    78961 TGATATGCAT CTTCATAAAA GCACGTTTTC ATCGCGGCCG AGACGGCAGA AATGTCATCC
    79021 TTTGTAACTA AGGGTCCTTC CCTATACATA CAATTCATGT GTTCTCCTTT AAAAACCTGG
    79081 CTGGATTTCC AACATAAATT GAATTATCTG GAACATCTTT AACAACTACC GCTCCAGCTC
    79141 CTACAATCGA ATTCTTTCCG ATCTTTATTC TTTGTCTAAT AATGGCTCCT CCACCTATCC
    79201 AAGAGTACTC TCCAACTTCT ACGTGTCCAC ACAATGTAGC TGTAGGACCA ACTTCAGAGT
    79261 ACTTTCTAAG TATACAGTCG TGTTCTATAT TAGACATGGA ATTGATAATA CAACCTTCTT
    79321 CAATAAATAC ATCTTCACCT ATACAGGCTC TGGGGGATAC TTGGATCCCA TTAATATATT
    79381 TAGATGAAGC AGATAACCAA GCGACATCTG AAATAACATT AATAGGATAG AATCCATATC
    79441 TACTTAACGT ATTCGACAAT TGTTCTCTAC GTTTTCCATT AGGATTACCG ATAGCAACTA
    79501 TTCCAAAATG AGCATCTAAC TTACTAATAT TACTTTTAAG TTCTTCTCCG GTATACAACG
    79561 GAATAGAAGA AAAAGGAGAC GTCTTTATAA CATCATCAAC TATGGCAATT AATTTCATTC
    79621 CTTGTCGTTC AAGAATACCG TGAACAATTT TACATTGACC AGTACCACCC CAAACTATAT
    79681 AATTCATTCT ACTCCTAACA AACCAAGTGT CTTATTTATA TCGTCAAAGA TATTACCCAC
    79741 GTATTTGAAT CCCACATTTT TGGATTTCTT ATTACTAACA TCATAAGAAA ACTGATTTAA
    79801 CAGTGGAGTG TCTATCATGT TAGTCTGCAC TGGTTTCATT TTATTAACAT AATCAACAAT
    79861 GTCTTTTAAC TTACTATTCA CAGTAACTAT ATTATATATT CCAGTCTCTT TACGAAGCAT
    79921 AGTGCAAGCT GCAATAATAA AGTTAACAGC GTCAACTATG GATAGATATG GGCGAACCAT
    79981 TTCATAGTTC TCTTTCCATA CAGTTAAAGG TTGATTAAAA CGAGCCTGAT AACAGAACTT
    80041 GTTAACGGCG GTATGAAATC TCATGCCCAT TGATACACCT GTAATTGTTC CAAATCTAGG
    80101 AATGATACAG TTCTTAGCAT TGCCAAGAAC ATAAAGATAT TTCTCAATTT CTAGTTTGGA
    80161 TTCAGCATAT GGACTCTGTG GATTTACCGG AGTAGCTTCA GTTACTACAT CAACCTTCGA
    80221 ACCATAAACA CTAGTACTAG ATGGAAAGAT GATTCTCTTA TCTAAACACT TAGATAAGAA
    80281 AGCTATAGTA TCTTCGACGT TAGTTTGATA TACAGCTTCT TTATTATTCA AACTACCAGC
    80341 AGCGTCTGTC TTAGCGGCTA GGTGAATAAT GATATCGTAT GGAGAGGGAT CTACTTTAAT
    80401 AAAATCACTT TCAATAAAGA TAAAATCTTT TGGAAAATGA TACAAGGAGC AATATCTTTG
    80461 TGTAGATAAA TTATCTACAA CTGTAACTTC CGTATTTTTA AAATATTGTA ATTTTTGTAT
    80521 AAGACTCGAA CCAACGTGAC CAAGTCCTCC CACTATGCAA ATTTTTTGTT TTGTCGTTTC
    80581 CAATCTAAGA ACTCCTCCCA TTTAGTAAGA TAATCTGATT TATCATACTC CGTATTAGAT
    80641 AATACAAGTA CAATCGAATT TATATCATGA AATATTTGAG TATCCCAAAT TTCATTTGGA
    80701 ATATATAAAC CTTGACTTGG ATCACTTAAA AGATCTACCC TCTCATGTTC TCCATCATGA
    80761 GTAATCACAG TACAATTACC CTTTAGACAT ATAAGTACTT GTTCTGTTTT ATAGTGAGAA
    80821 TGTTCTCCTC GTTTTTTTGT ATCAAATACA CCATAAATAT AGAAGACTCG TTTTGGTTCA
    80881 AAAGGTAAAT TTTTAAATTC CAAAGGAGTT AAAACTCCAT TATTATCCAT AAATTGTTTA
    80941 AATTGTATTT TATTAACATC CTTAATTGTT TTCATTTTTA ATCTCTTTCG CTTGTTTTTT
    81001 ACCTTCAGAT ATTCTTTTTC TATGTTCACT TGTTAATTTT TTACCTTTAT GAGAGTTAGA
    81061 AATTTTAATC TTTGTTTCTT GAGATCTTGG AACACCTCTA AGTTTACTTG GTTTTCCAAA
    81121 TGCAAAAGAT TTTTCTCCTT TATGATTATC CGACAATTTC TTTTTAGTTT CTTCAGATGG
    81181 ATGTTTTCCA AAATTTAGGT TATTAAAACC TTTAAGAGCT TCAGAAATTT TTCTCTTATG
    81241 TTCTTCTGAA TGAATTTTAC CTGTATTACC GATGGATATT TTTCTTTTGG TTTCATCTGA
    81301 AATTTGTTTA CCAAAATTAA AATGTTTAGG TCCACTCATA TCTTCAGAAG TTCTACCATT
    81361 ACCACCATCT AATATATTAT AACCTATATC ACGATTTTGG CTATTCATTT CTTTAATCCA
    81421 ATATATTTCT CTTTCTTCCC AATTATCACC ATCACGTAAT TCAAGAGTCT CTTTCTTAAA
    81481 ATTCTCTTTA CCATACTTTA CAATAGCCTC TTTTAATATT TTACCAGAAC CTAAATAAGT
    81541 TGGATTACTA TGAGAGTCTT TACCAACGTA AATCTTGTTA TTAATTAAGT TAGTTGTTTT
    81601 ATATATAATC ATATTTATTA TCAGTATTCA AGATGTTCAT ATTTTTTAAA ATGATCCTTA
    81661 GGTAATTCTG TTGTATCCTT AACATCAAAT TTCTTTTCAT AGAAATATAT AACTGTTGTT
    81721 CCAATACTTT CAGCTTGAAT ACCATGCCAT ACATCTGTTT CAATTACAAA TGACTCACCT
    81781 TTTTCTAATA CGCGAGTACA AACATACTCA TCGTTTTCAG CGTGTAAAAA GATTTTAAGT
    81841 TTGCCACTGA CACAGAAGAT CATATCTTCT TGATTCTGAT GCAGATGCCA TCCTTTAAAT
    81901 TCAGTATTCT GATAGACATA AACATTAACT TGTCCATCTA ATTCTGGAAC AAGATTAAAA
    81961 AATCTTTTAT TTTCTTTCAC TATACTATCC TAGGATATGG AATATGGGTT ATAAATTCTC
    82021 CACCATTATA AACAAAGGCA CTTTCTTTAC TTCGTATTTC ATTAATATAG TTCCATGCAC
    82081 CGAGAAATAC TAAATGTTTT TTGGAATCAA AAGTATATTT ATCTCGATCT ATAATCGGTA
    82141 TATTAGTACC TGGCATATAC TTACCAATTT TTTCTGGTGT AGTATCTGTA AAAGTAGTTA
    82201 TATATTTATT AAGATCACAG AAGTTTAAAA CAACTGTTGC TTTAGATGTA GCTCCATAAC
    82261 CAACTACTAT TCTACTTTCG TTATCTAATA AATGTACTAA TCTTCTTTTT GATTGATTAA
    82321 CTCTATCATT AAATTCATGG TAAGTACTTA AATTATCTAT ACCATACAAT GATTCTTCTG
    82381 CTAAAGCGTC TTTCAAAGTC TGTGAATCAA AACTATCTTT AGAGATACAA ATACGATTAG
    82441 AAAAACCATG AACTGAAATT TTTTCCACTT TAGTTATAGT GAGCCCTATC ATTTTACATA
    82501 TATTATTTAA AGCTGTAACT GAGAAAATAT GAGCATGTTC ATCATAGATT TGATCATAAC
    82561 TAACTAATTG AATCATACTT AATAATGAAG GATCTTCTAA TATACAAATA GAATTGCCAT
    82621 TTGATAGCAC CATTTTTACA GATTCTAATG CATTAATAAT ATCTTGGATA TGACAAAAAC
    82681 AATTAGCAGA ATATACTACG TCAAACTTTC CATATTTATC TACGATTTCC TGTGCTGTTG
    82741 TCTTATTCCA GAATACAGAT TCAATCCTAT AACCTTCGTC CTGTAACTCT TTGGCAAAAT
    82801 TAGCACATGG TTCTACACCA ACACAATTTT CTTTATCAAA ACATTTTAAA AAAGCTCCAT
    82861 CATTACAATT ATGTGTAGTG ATTCCATCTA CAACATACGA ATTATCGTTT TTAATATGTA
    82921 AGTTATATAC CAATCCATCA TAATATCTAT GTGATATGGA ATTAATAGAT TTATAATCAT
    82981 AACATGTTTT AATATCTAAT ATATTATTAT CATAAATAAC ACTCTCAAAT AAACTAACAT
    83041 CAGTTTTTTT CTGTATTGTT AGTCTATAAA TAAAACCATT CTTTTTACTA AAACCTCTAT
    83101 CGTTACGAAC TAATTGAATA GAACAATTAA TTCCTATAGT ATTTAATAAG TCTTTTAATT
    83161 GTAGTATTAA TAAACGAGAA ACTGAACTAT ATATATAAAT ATTTCTTTTA TTTTTTTTAT
    83221 TTATTATTGA TTTATGACCA TCTGTGAACC ATAAAGATTT TAAAAAATAC GATATTTTAT
    83281 TATTATTAAA TAATAAAGGA ATCTTTTTAT TATGAGAACC TCTACCAAAT AATTTACCAA
    83341 ATAACAAATA TAAAATTTTA GAATTAAATC TTATTGATAT AACATTTATT TGCTTTCTAA
    83401 TTTCACCATT TAAATGAAAG ATATCATGAA AATATTTTTG TATTTCTAAA ACTTTATTTT
    83461 CTTCTTTTTT TGAAAATGAA AATTCAATCG TTGTTTTATT AGAAGTAGAA CCCTCACCAA
    83521 TAAAATAACC GGCAATAGAA TAAAACTCAG AAGATAAATT AATATATCTT GGTATTTTAT
    83581 TTTTTAATCC GTTAGTAGTA AATGTAATAA AATCATTATC TAATTTTAGA TTTAAATTAT
    83641 GTTCACTACC AATTTCTAAA TAAATATCTA ATATTTTTTT ATCCGTGAAT GGAAAATAGG
    83701 ATTGCGTTGC GATTTTATCA TTAACTTTTA AATCATTTGC TTTTTTCCAA CCATTTTCAG
    83761 TTAAAATAGG ATGTTCGTTA GTAATTTCTA AAGAAGTATT TAAAGATTTT AATTTAATAT
    83821 TATAAACTTT ACCTTTATAA TTTCTCGAAA ATATTTCTGT GACGTTTTCA AACTTATTTT
    83881 TATGTGTTAA AACAATATCA CCAACTTTAA TATTTTCTGT TTTAACTAAA CCTAGATTTG
    83941 TTGTTACATA ATGATCAGGT AAAATGCATC CAATTTCTAA CACCTTAATT GGGTTATAAC
    84001 TGGTTTCTGA TATTATATCA GTGGCGATCT TCTTAAAGTG ATGTCGCATA GTGGTAGACT
    84061 GTGAGCTACG ATAAGGATAC TGATCATTAA AAAGCATCTC AGGAGCTACA AATGATTCAA
    84121 GACTAACTAA TTTAGTTTCA TCATCAAAAG TTACTCCGAG ATTGAATTTA AATTCCTCAT
    84181 CTGTAGCTTT TGTCTTAAAT CCATTAGCTA ATGGTTGCAG TCCTAGATCA AGAATCTTTG
    84241 TTTTCATTCG GTAATATATC CTTTATAATT TTTCATTATA ATATCTTTAT ATGTATTTAG
    84301 ATTTAAACCA GGATGAATAG CTTCCCATTT TTTATTAAAG ATGTCGTTTG AGCGAGCACA
    84361 TTGCATTGAG CGTTCATCGT CTGAGTAAAA CTTCTTAGAT GCAAGAGATC TGAAATGATA
    84421 GATTAAACTT TTTTCTGATT TAATATAGCG TACATTCTTA TCAAGCTGCC ATGCATTAAC
    84481 ATGCATCTCA ACATCAGTAG CCCAGCCAGG AAAGTAGGCT TCATCAAATG GAACATGTAA
    84541 GTGTCTTGGA AAACAAGCAG GAGAACAGTT AGCAATCTGA TATCTTGGTT GTCTAAGAGA
    84601 ATCTACTTCA GATAGAAGTC TTTTATAATC TAATGTATCT GGAGATTTTC CATAATCTTT
    84661 AACTAAAGAT ACAGTCTGTG CGTCATCGTA TGGATGTATC TTAGTAACTG GAAAGATATT
    84721 ATTTTCGCCA AACTTATTCA TAGCTTCGAT TAAATAAGTA TCCCAATCAG GTAGAAAAAC
    84781 TAAATCACTT TCTGCTATAA ATATGAAATC AGCGTCTGAT CTGTCAAAAC ATATATTTAT
    84841 AGCTGGAGAT ATTCCAAGAT TACTTAATGA TTTAGTATAC TCTGGATCAT ATTGAATAGC
    84901 TAATTCTTCC ATTTCAGGAG TAACAGCGTT CAAATGAATC TTAATTTCGA TGTTAGTTTT
    84961 GGTATTTTCG ACTATGCTCT TTAACGTAAG TTTAAGAAAA TCATAGTCTT GTAGCGAGGG
    85021 AATTAGTATG GCTAACTTTG TATTTTCTAG TGTACGCAAT TTAACACACT TTCTCAAGTT
    85081 TTCTTCTTGC GGTCCTACAC CTATATTATA ATTATTATTA ATCTATAATA CCAATTTTAT
    85141 TTTAGACTTC TTGAAGTGGT CTAGATTGCC AAGTGCTATG GTCAAACCCA ACATGTTTTA
    85201 GAATTCCTGA CACTACTAGA TTTGTCATAC CTTGTTGTAA TACACTTTTA GGATGATCAC
    85261 GTAAGAACCA CCAATCAATA TTACTCCCGC GTGAGTTACC AGGGTGTCCT CTTAAACCAT
    85321 CTCTTTGTTC AGGGTCTACT TCAGATACAG GAAACTGTTG CATCCAGAAC GACATAGGAG
    85381 CTTCCATATG AGTTGCTCTA ATATGGTTTC TTAATTGTAT TCTATAACCA TTTGATAAAT
    85441 TATATTCACC AACAATAGAA TTTGAATGTT CCGGTGCTAC ATGACCAGTT GTAAAACCTA
    85501 TTTTAAACTC ACCCTGTCCC ATATCAGATA ACAACGATAT TCCTAATCGA GCATTATTAA
    85561 GAACTTTTGG CCAATCACTA ACTATAAACT CAACATCGTC CTGCACATAA GATATAAAAG
    85621 GATCTTCATC CTTCTCCTTA CCTTCATTAA ATCTAAAACG ATGATAGTTA TTAATTAGAT
    85681 TAATACCAAT TTCAATAGAT GGAGCAATAC CTATATTAGT TTTATTAATA ACATACCCTT
    85741 CAAAGTAGTC AGAGTTAGTT ATATAGTCAA TAGTATCACT ACGAGAACCA TCACTAACTA
    85801 TGAAGATTCT AGATTCAGGT GTCGTTCTTC TAATGGATTC GACACAATTA TTTAATAGAT
    85861 TCAGTCTATC TTTAGTTGTA ATTAACACAT AATGAGTCAT TAAAATACCT CTTAATAAAT
    85921 TCATTGTTTA AATCATATAC ATTAAAATTG GTTTTAGGGA ATACATGTCC TTCTATCTCT
    85981 ATAAACTGAA TCAATTGATC TCTTCCAAGT TGTTCTATAT CGGCTTCTGT AGCATTAAGA
    86041 GCCCATTCTC TATCGTACAT TTTTCCATTA GTAAGAGCAG GTTTAATTAA TCTATATTCT
    86101 CTGCGTTTCT TTCCAACACA ATATTCAAAA GACTTACCAG TCCTTCTAGC TTCAGCGTGT
    86161 AACTTAGCTT TACTATAATG AATCACATAG AAGTCATCTT CCAAATCTCT TAGATCATAG
    86221 ATAGGAGAAA CCCCAAGTAA GTTAAAACAT CTTGATGTTA CTTCAGAATG AGTAAATCTT
    86281 TCATGAAGAG AATTATGAAA TTTTGAAGTA ACTAAATCTC CACGATACAA TGTTATAGTG
    86341 TCTTTATCCC AAGAATAATT TGCTACCTGA CCATCCCAAT TTGGTGGGGT TGGAGGTTTA
    86401 TGGAACCAAA TCTTATTAAA ATCATATAAT TGAATATGAG GAAGTTGTAT CTTTTGGATA
    86461 TCATTCCAAT AAAGAACTTT ATTATTTAGT ACTTCCAATC CTTCATTAAC ATTACAATTA
    86521 AATAATTCGT CTATATCTAA AAAAATCATC CATTCAGGTT TATCTAGTTT AGATAAGATG
    86581 AAATTACGAG CCGATGAGAA GTCTTTAAAG TCTTGTGATT CAAATAAATG AATTCGTGGA
    86641 TCTTTATATG ATTTGATATA ATCGAGAGTT GCATCAGTCG AACCAGTATC ATGAAGATAG
    86701 ATACCTTCAA TACAATCAAG AACTAGTAAA TGCTCAAGCC ACGGCCTGAT TAAATCTTCT
    86761 TCCTGTTTAC ATATTGAAGC AACCTGTATC TTCATAGTTT TGCCCAACAT ACTCTATCGT
    86821 TAAGAATTTT AGTAACTTTG ATACTTTGTT TTTCCAGATC TATAACAGAT CTAAAATGTT
    86881 TAACATGAGT ACAGTCATCC ATTAGTATTA CTTTATTCTT CTGATATTCT GGTTTAAGAT
    86941 TCATTACATA TAGAAATTCC ATATAACCAA CACCACCGGC AGAGTCAAGA AAGAGTAACT
    87001 GTTTTTTATT GTTATTAGAA AACTTATCCA ATAACTCTTC ATCAACATTA AAGTTTAGTT
    87061 CTTGTGAATA AAAAGTTAGT GGATCGTGAG AATCAATAGC TATATCCTTC GGTATAGTAT
    87121 ATTTGTCGTT CTTTATGAAA TCTAGCATTC TTTGCTTATG CATAGAAAAA CCCAGATGAC
    87181 AGGAGACGTT TGAGAAGGCT TTAAGATTCT CTACTGCCTG AGCATGGTTC TGAGGATTAC
    87241 ACTCGATTGT AGCCACGTCT AAACCCGTTC TAGCTAGTAC CTGAGTGGAA CCCAGACCTA
    87301 CATTAGTACC AGTCTCAACT ATATCTTCAA TATCATATTG TGAGATAATG AAGTTAACCT
    87361 CAGACATAAA GTCTAAGTTA TTCAAATGCA TGTCATACAT TACTTGGATA GCCATGACTT
    87421 AATCACCTCC GGTGTATCTA ACCAATTTAA CTGTATTAGA TCCATTGGTT TTTCTTCTAA
    87481 TGTTTTATCC TTAAGGAAAT CTGCACGTTG TTTAATTAGT TCTGGAGTTA CATCTTCACG
    87541 TTTTGTATTT GGAAAAAAAC GATTTGGAGG TATAGTCTGT CCAGTATTTA ATCTATTCCA
    87601 CTGACCATCC CAAAATTCAA GATCAACATT AATACGACGA ACTAAATCAT GCCAAGAAAA
    87661 ATGCCATACA CTTGGAAACT GTTTAAAAGC AGATACCATC ATAGATTTAA ACTTAGGCAT
    87721 ATTAGTCTGT TGTGCTTGCA TAAGTTCAGC ATTTATAAAA CTTATCTGTC CATCTGCATG
    87781 ATCAAAAGTC TGTGAATTAA TATAATCACA GCCATCTGAA CGATCTTTAT CACAAAACAA
    87841 TTTGCCTTGA GGTGTAGTTT GTCTAAGTTG TTTAGGAATA CCATGGGTTA TCTCTGGTAG
    87901 ATTCTTACTT AAACGAGCCT TATATAATCC TTTATCTGTA AGAATTGTTT TCGTTGTACC
    87961 ATATAAATGA ATAACAGGTA GTGTTAGCAC TTTAGCCTGA CTTGGAAAAT TAATTAATAA
    88021 ATCCTTAAGT TTTGAATAAT CTGATTCATG TATTAGTTCA TCGCAATCCT GCTGCCAACA
    88081 GAATTCTTTA GTACATAGAG CTCTGGCATA ACTTTTCATC ATACCATCCA TAGCTGGCTC
    88141 GTCCATTCTC CACTTACGTT TAAAGACCTT CAGTTTAGGT TCTGTTTTCT TCCACTCTTG
    88201 TAAGGCTTCT AATGTACCAT CAGTAGAACC ACCATCAACT ACAACAACTT CATCACACAC
    88261 CCCTAGTAAT GATTTAATAG ACTGACGCCA AGGATAATAT TTCTCTGGAT TCAATGTTGT
    88321 AGTATAGCCG GATAAAGTGG GAGGTACTGG AGCCTTAGTA AGTATTCCTA ATGTACCTAT
    88381 GTGTTCAACC ACCATCTTTG CGTCAATATT ATTAATACAA GGATTAGGAG ATCTATTACA
    88441 TTTTGCTAAA TGACATGGTC TCTCACAACT ATATCTATTA GCTGGTTCTA TAACATTAAG
    88501 TTTACTCTGA TCTTTATAAA GTGGTTTTGT GAGTGCCGAA AATGTAGAAC CATATAACAA
    88561 CACAGATGGA ATTCCAACAT ATCCAGCTAT ATGTGCACAT ATACTATCAC CACCGAGAAA
    88621 GAGCTTTGCT TTCTTGATTA TACTGGCTGT TTCTTGTATG TTCTTACTTC TCTTATCAAT
    88681 TACATTTTTA AGAAGTTGAT CGTCTTTGGA TCCGACTTGA ACCACTGGGA TATCAATTTG
    88741 ATTAATAATC TTTTGGTATT CACTATAGTT CTTGGCTTCT TGACCTGTCT TTGTATGAAC
    88801 AACAAGATAA TCACCTTCCA GTGCATCCTG TGATTCAATG ATCCTCATAT ATAAATTACC
    88861 GAGTTCTACA CCACAATGAG TGGCATATGT TCGGGCTAAA TGTTCACCAT GTCCATTTCT
    88921 CGTCCAATTA TTTGAAGCTT GAGTTGCCAC GGCTGGAGTG AAGACAATAT CAAATAAGTT
    88981 ATTCATCAAC GGTATATTAT TGAAGACTCC ATCATAAGGT AAAATTTTAT GAATATTAGG
    89041 ATTACCTTCT AAGATCTGAA TATACTGTCC ACCGGTAGCA AAATAGATAT CCTTATCAGG
    89101 ATATTTTTTC TTAATGCCAT CTATAACAGC TGTTGATAGA AATACATCTC CATATGTTCC
    89161 AGGCATAACA TATAAAAATC TATCCTTCTT CTCTTTCTCA AGAAGATCTT CTAGATTAGT
    89221 TGGTTTAGGA ATATTCAGTT TAGGATAAGG ATTATTCTTT GATATATTAA CTTCACCAAT
    89281 AACTTTATCC CACTTAGCAC AGATCGTATC CCAACCTAAA TTATCTTCAC AAAGCTTACG
    89341 GCCTTCTTTG CTAAAATGCT CTCTAATTCC TATCGACATT TGCACCCCTT ATCATTATTT
    89401 ATTTGTTTCA TCTTTATAAC TTTGAACTTT TCCAAACTTA GTTTCAAATT CTTCTAAACT
    89461 AATATTATCA TAGAAGGCTT TTATTTTTTC TGTGTAATCA TCAACATCTA CTATAGCCCT
    89521 ATTTATATTA GTTAAAGGTT CAGCATCTAA TACAGCTATT TTAATTCTAG CTGCAGCATG
    89581 TTCAGCCCAA TCATGATGTG CACTATAAGC TGATATTAAG GTTGGTGTGC CAGCTGACAT
    89641 AGATTCGCTG ATTGTCAAAG ACCAACCTTC CCCCCTAGTT GGGAGCGTCG TTAAATCACA
    89701 ACAATTATAT AACTCATTCA TTTCTGAATC AGAAGGACCC ATACCCACTT GTAATTTATC
    89761 TCGTTTAATA AATAATTCTT CTAATCCGTG AGTTTTAATT AAATCGGGTA TGTACCACCC
    89821 AACATCATTC CATGGAAAGT GACCATACAT TTGTAAAGTA TCTTTCGTCC AATAACCCTT
    89881 CCTAACGCCA AGAGCGATAG CTTCAAACCA TTTATGAACA GCTTTTCGTG GTTGATTACG
    89941 ACTAAAGAAA CCAACTAGGA ACACATCATC TTTAATTTCT GGAAACCATT TTTTTCTTAA
    90001 ACCTTTTTTA TTATCAAGTT TGTGATAAGT ATTAATATCT ACGCCGTGAT ATATAACACC
    90061 AACTTTTTTA AGATTAACGC CATATTTCTC TCCTGTTTTA ATCATTGTAT CACGACCAAA
    90121 ATTACAAAAG GCATAAGCTC TATCGGCTTT ATTAAGTGTA TCAACCCAAT TGATTTCTTG
    90181 ATTAACCATT TTAATAATAT GGGGCATAGG TTCCCCGTCT ATTGGACACT GACCTATATA
    90241 GTTTAGTTTA TTATTTCTAC CGGCTAAAAC TGTACCATTA TCTTCAACTG ATAAACATTT
    90301 CACTATTCCA TTATATTGTA TTATTTCAGT GTGTTCTTGT TTAATAGATA TAGTGTTATT
    90361 TACAGACCAT ATACCAACTC TATTAATAAT TTCATTAGAA TGAATAATAC CTTGTTTACC
    90421 TATAATAAAA CAAAGTTTTA CCACATCGTT TGCTAATTGT TTACATACAG TATAATAAGA
    90481 AGCCTTATTA AAAGATCCAT CACCTAACAT CATTCTATCA AATAATAATT CTAATTCAAC
    90541 AACAGAACAA ATATTAAATA CACTCTCATC TATTTTTTTA GTATAACTAT TAAAACCAAA
    90601 ATTTCTGGTA AAAAAGTTAT ACATTATTTT ACCATATATT TTATAACCAC TAGGAACTTT
    90661 ACTAAAACGA ATATCAATAT TTTCAATATC TTCAGTTAAT TGTTTTATAT ATTTGTATTG
    90721 AGATAAAGAA CACACATGAC AATTTTTATT TTCCACTGAA CCTTCACTAA TAAACCAACC
    90781 CCCTAATTTT AATAAATCAT TTTTATTAAT TAGAATAGGT AATGAATCAT GTTCATCATC
    90841 GGCACCTCGC AGTCGAATAT CACCATATTC TTCATTAATA GAAATTATAA ATTCTAAGTG
    90901 TTCTTTAGAA AGTTCATGTT TTCTAAATTT ATAAACAAGT TCATGATGAT AATGATGAGA
    90961 TTCTAAAAAA GTTTTATTAA AAACACCGTT ATGTAACTGT ACATTTCTTG ATCTACATTG
    91021 TGAACATTTT AATTCTGTTG GTTGATCTGT TGTTCCAATA TAACCACATC TATTACATAA
    91081 ATAAGAATTA CATAATTGTA ATTTATATTT TACAGGTATT AATATAAAAG CATCATCATC
    91141 ACAATAATCT AACATATTAA TCGTACTTTC ATTATCACCA ATATGATTTG ATATTTTATA
    91201 AGGTCTTGGT AATTTTGAAA TAGATCTTTT AGTAACATCA ATAGCAGTTA TAAAATCACC
    91261 GGAGTCTAAT AAAATTCTAT GTTCAGGTGT GACTAATTGG TCAACTCGCA TAGATTGTAT
    91321 ACTAATCATA TCACCAATAT AATTCCTTTC GGTAGTTCGT ATAACTTTTT TATATGAACA
    91381 TTCTTTAGTT TCTGGATTTA TACTAAAAAC TAAATCATCT TCTTTAATAT CTGATATATT
    91441 TTTAATACCT TCTTTAGTCA TTATATCAGT ATCAGGAGAA AAACAATATT CATAATAGGA
    91501 AAAACACGGT CTAATATCCA TCATATTGGT ATGAAATTGC ATCCAAGTGT CCCCCAAACC
    91561 CCATACTATA TCTGGTTTAA AATCAAGAAT AACACCATGA AGACTTTCAT AAGCATATTT
    91621 ATCATGTTCC ATATTCGGCC CATTAAAACA AACCTGTCCA CCCTGACCCA CTGGAAGTAA
    91681 TACACCTTGC TGATGTCTAA AATATTCTGG TTGCTGACCA GGAACCATTT TCATTACAAC
    91741 AGGACCTCTG CCACAACATC TACTATGATC ACGCATAGTC GTGTAAATTG TAAAAGGAGG
    91801 AATTATATTA TTCATAGGTG CATGAAACCA ACACAGATAG GCTATCTCGT ATTTACCGGT
    91861 GTTGTGAAGA TATGTTGACA CATGGCGACC CACGTTGGAA AAACCAGTGT AAACACAAAA
    91921 AGAATCCGTG AAAATTAGCA ACTTTTTTTT CTTAATCATA TTGTATATTA TTCTCCTTAA
    91981 GAACATTTTC TAAATATTTA ATTCTATTTT GTAAAATCGT AAACGGTAAA TGATGTACCA
    92041 CTTCATGTGT TTTTAAACAT CGTCCCAATG ATTTAGCCAT AACATATCTA TGTTCAGAAA
    92101 TAATATGTCC ACGTTTACTA TGTCTACACA TTGAAACATA AGAATCATTT TTATCTATGG
    92161 TTATAGAAAT ATAACCGTGA CTATCTTTCA TTTTAGCTGC TTTATAACGT GCATGGTTTT
    92221 GAAATCCTAA TTTTTCATTG TTAACAATTT GAATACATGA ACGACAATAA GGATTAGTTT
    92281 CGTGATTCTC TAAAGTTCCA TTCTTATGAG CGTAAGCAAA CTTTAACTTT CCACATCTTG
    92341 GACAAGAAAC AAATTTAATA TAACCTTGTC TTTTATATCC AAGTTTAGGT GCATAGAATA
    92401 AGTCACCTTC TTTATATTTG TTAATATCTA AATCTGTTAA TAAAGTCATT CTCCGAGGCA
    92461 TGTTATTCCT TCTTTGAACT TGCTACAATT ATTTCACGAT CTACTGGTTT AATTGTGTCA
    92521 GTTTTAATAT CAAGATTACC ATCTATGATG GGCACTTTAA TTACTAGATA AGCCGGACCA
    92581 TCTCCCGAAC TAATAACATT CACTTCTGAA CATGGAATTA GATTTCCATC TAGTGTTAGA
    92641 ATATTCTTTA GAGGATCTCC CGCCGTATTA ATAATCAATT CCCATTTCTG TTTAGTTTCC
    92701 ATTAGTTCCT CCGTCTCTTT ATATAACCAG ATGAATCTGG TTTTGTATTA ATAGTCATTG
    92761 TCCCAGGTTC ATCGACTGTG ACAAACTTTA AGGGTTCAGT TGTTTGAACT GTGATGGATG
    92821 CTTTAGATGG ACTGGGAATG ATTTTTGTTT TAACAGACTG AGTCTGTTTG ATTAGAGGGG
    92881 CTTTGGTTCT ATCGGGTCTT CCATCGACAC ATAACATGCC TGGATTTCCA CGTTTGTTTA
    92941 TGGTCTTTTT CATGTCTTCT CCTTTATTAT AATATTATTT AGGTTAAAAT GCCAACTTTA
    93001 TTTTAATATA TCTAGAGTTA CTTCTACTCT TGGATTAACT TTATCTATAA ATTTTTCAAG
    93061 TGTTAATCGT TTAATTTGGG AATCGTCATC ATAAAGTATC TTAGATAATG AATCTAAAAT
    93121 TCCTTTATCA TAATTGGAAC AGTCACGTCT TCTTAAATCA CCAAAATAAT AGTCGATTTT
    93181 CATTACTATT TTTTTAGATT TACTATCAAA ATCAGTAGGT TTTGATGTGT TATTAGCTAT
    93241 TTTTGCAACT TTTTCTTTAT ACTCTTTACC TTCTTTACAT AGAAATCTTA TTTTACCTCT
    93301 AGAATGATAC ATATGATTAA CAGAAATAGG AGTGCCCGGT ATAGTAAATT GTATCATGAT
    93361 ATCTTATTTC CTTTTCTAAT AAATTTTAAT ACTTCGTCAG TCATTAGATA ATTACTCCTG
    93421 ATAATATAAC TCCGCTAGAA TGTACCAGAT TAGATATGGC GTTCATATAA CCATCATATA
    93481 ACTGTTGCGT TCTCTGAAAT GTAATACCTG TCATCTCCGA GATATCTTTA TAGGTTAAGT
    93541 CATTACCATA CTCGAGTCTA GATAGAAAGA TAATCTTGTC CCGAATACTT ATGTTAGTAA
    93601 ATACATGATA GATAGCTTTC TTTATATTCT CGGGGAGCTC GTCTAAGTTA GAAAGTTTCA
    93661 TTACCATGTC TCTTTCTCTG TGCTAAAGTT TTCTTTGCCA TATTTTTTAA TTGCTTGTTT
    93721 TAGTATAACA CCCCGAACCA AGATAACCTT TTCTATCAGA TGCATCTTTA CCAACATAAA
    93781 TTTTTCCATT TATTAAGTTA AGAGTTTTAT ATATTCTCAT ACTAACCTCG ATAAATTTGA
    93841 TCAATTAATC CTATAGTTTT TGCTTGTTCA GCATTTAAAA TTGTTTCTTT TTGACACATT
    93901 TCAATTACTT CTTGTCTTGT TATTTTTTTA TTTATTTTAT GTATATTATT ATAATAAATA
    93961 TCATACATAA CATCACCCAT ATTTTTATAT AAATCAAACC AATTTTGTGC TTTGTCTATA
    94021 TCTGCGTCCA ACATTACACT TCCGTTATGC ACCATCATAT GAGAGTTAGG ACTCATTTGT
    94081 CTTAAGCCTG CAGCCTGCAT TATAATAGAC GCACCAGACA TAATAGCACC ATAACCTCGA
    94141 ACACAAACAG CACAATGAGA ATCCTTAATC CGATCATAGA TAGCAAGACT GGCATACATA
    94201 TCACCACCAG TAGAATTAAG AATGACACAA ATTGGTTTAT CATTAAGATT TTCCAAAGTA
    94261 GCTATACACT TAATAAAATG CAAGGACATA TTAGTATCTA TCTCATCGTC GGGTGAATCT
    94321 GATTTTAAAA CAATAACTCT TTCAACTAAT GATAAACCAG AATCAAACCA CGAGTGATAT
    94381 GCTAATCCAT CATCACTTCT TCTTGTCATT TAAGCTCCCT TACTTTAACT ATATATGTAT
    94441 CTTTATGTGG TTTAGGAATG GACTCAGCTT TAAATAGAAA ACATCCATCT TTATCTACAA
    94501 CTAGTTCTTG ATCTGATTCT AGCATATAAA AAGAATCTCC AACTTTAAGA TCCTTCATAC
    94561 TACATGTTGT TATAGATAGA TATCTCTTCC CACTTTTATT AAGCTGGACA GCAGATAACC
    94621 TAACGACCTG TCTTGTTTGA TTCATTATTT CTCCGATATT CGCCACCCAT AGCGGTCGCT
    94681 ACGGTCAATT AAAGGACTAC AATTTTTCTG TAAACAGTAA GCACAATGAG ATCCATATCT
    94741 TCTTACGAAT TGATTCTTTT CAACTATCAT CTCATCTAAC TTTTCAGCAT CGGTATAAGT
    94801 ATAATAGAGA ACCGTTTTAG ATCCTGGGTA TAAACAAGCC AACGAAGTAG GAATGATCCC
    94861 AGTAAGCTTC TTGAATACAC AGCCAGATAA TTGTAATCTA AATCCATTAT AGTTAAGATC
    94921 TTCAGCATCT ATAGCCTCAT CTGAGAAGTC GTAAACGTAG ATACGAACAC CGGCTTTGGA
    94981 CCTAATAACC AACTCAGCAC ACCCCTCGAG ATAAGAATAC TTATAAGGAA AGTAGGGAAG
    95041 AAGTATATCA AACTTCTTAG TGGGAAAAAG AAGAGCGTAG AAGTTGCTAA AATATCTAAG
    95101 ATATTTTTTA ATATCTTTCG GTAGAATGGT ATGCTTGCAA TGCGTAAGAT AATCATTAAA
    95161 TTCTCCTATT GCTGTTACAT ATGATATAGA TCCCAATATC CTATTTTTCA TAAACCGACG
    95221 GAAGAATGGA AGCAGGATTG TTTCACACTC TTCCACTCCT CCATCGTTAT ATGAATGGAA
    95281 AAAGGGACAG GAACTCAAGT GATAATATAA TTCTCCATCA GTAATTAAAC CTTTCTTTGC
    95341 TACAGCCCTA CTAGTTGTTA GTGTTTCGGG CCGGAAATCT TTTAGGTTGT ATTTCAGATT
    95401 CATAATCTAC TTCAGTCAGG ATACTACGAT CTGGTTCGAA ACGGTATCCA ATCCAACATT
    95461 TTTTATCTGA TTGTTTATTT TTAGCAATCT GCATTTCAAG ATAAGGAAGA TTTGCAGCCG
    95521 GGTCATAGTT ATCTCGATGC CACTTAATAA TCGTCTCTGG ATTATTGTGC ATCTCTTGAT
    95581 GAGCCATAAG AACTACTTTA GCATCATATT CAATTTGTTT TGTTTCAGCT ATGTCATTAA
    95641 GAGTTGCTCT CTTCCCTGAT TCTGTCTTCC GTAATTCAAC TGTCATTACA ATAGGAATGT
    95701 CTTCGATCTG AGTTAACTCT TTAAGACTCT GAACCATGTC AATAAACTTT TCACGAATAC
    95761 TACTTTCTTC ACCATAACGT AATTTATGAA AGTTATCCAA GAAGATAATA GGTCGGCTAT
    95821 TAGGATATGT TCTGTGGATA TAATCAAGAT GATCTTCAAG ATGCATTATC GAACTACCTT
    95881 GGGATGCGTC AGCAACGATA TAATTCTTCT GACTAAGTAC TTGTTCCCAG GCTTCATCAA
    95941 TTTGTGTAAC GATATCTGAT TCACCATTCT CTGATGCCAG TTTACCATAT CTATACACGC
    96001 AAGCTCTTGA ACGTTCAGAT TCTCTAGCTA CCAAAGCCAT CATAACGTCT TTAATAGAAT
    96061 CGTCAATAGA CATATAAAGA ACGATAGCAT CTGGATTTGA CTGAGCTAGA TCCCAAGATA
    96121 CTTCTCTTAC CCAAGTAGAC TTTCCTATAT TAGCATCACC TGCTACTGCA AAAAGACATT
    96181 CCTTATCTGG AAAACCATCA AACAATTGTT GTAGTTTACT AAATCTATGA AGCTTAAACC
    96241 CATTCAATTG TTTACATTTT GTAAAAGACT GACGAACTTG GAGGGCTTGG GAACGAAAGA
    96301 TTTCATCAAC ATTACCATAA CGTCGACTAT ACTCTCTCTG TTTCTTCTTA ATATCGGCAT
    96361 ACCCTTTTGA AAGAACTTCT ATTAGATCTG AACCTCTAGT TGTCTTTCTC TTCAAAATCA
    96421 TAGTATCAAA AACAGATTCA AGTTCAGCTT GTAGCTTGCC GTTCTTTTCT CCACGTAAAA
    96481 CTTCTACTTC TTTAATAATA TCTTCAATAG AAAAGATAGT ACCTTTAGCC TGAAGCACAT
    96541 CATGCAGATC TCTAGCACGA GCTCTACGAT CTATCGGACT ATCAAAGTTC ATAATCTGAG
    96601 CAGTAATACG TTTTATAAAT GTTTCTTCCG GCTCAGAACA TTCACGCTCT CTATGATACT
    96661 TTAGATCCCA TTTAAAGGCC ATCATTACTT CAATAGATTT AAACGCTTCC AAACCACTCT
    96721 TACGAACTAT CTCGTCAGGA TCATGATAAC CAACAACCGT TGGAAGTTGT TTTACTTCGA
    96781 CTGTGAGTGG ACTTCCTGTT GTTGCAATAA GGTCGATAGC TGATCGAGTG CAGAACGTAC
    96841 CTGCTTCATC TCCGTCGAAA CAGAAGACGA TATGGTTGAT AATGAACTTT CCTTTTTCGT
    96901 CTGGTTTCCG GCTAACCCAT TCGTTCCTTT CAGCAATGAA CTCAAGTAAT TCTTTGCTGA
    96961 AACCTGCTGA TCCGAGAGCA ACGACGTTTT TAAATCCTGT TTGGTGGAGG GTAATTGTAT
    97021 CGATGTAACC CTCGACAATA TAAAGAGGTT GGTTTTTAAT ATATTTTTTG GCAAGATCCA
    97081 TCCCAAAAAA CGTAGCAGAT TTATTATAAA TCGCAGAAGT ACCGGAATTA ACATATTTTG
    97141 GACAACCACA GTCTTTACTC CATTCGTGTT TACGAGCAAC AAAAGCAATT GGTCTACCCA
    97201 GATAATCAGA GATAGTAATA ATTATCTTTC CAGGTACAAA AATACTTTCA CTGATTTCTC
    97261 TTTCATGATA AAGACCATGT GATGTAAGAT AGTCAAGACT CCACCCCTTC TTTAACATAG
    97321 CATCACGATA CGCTTCAATA GAAGGGATGG AACCTATTCC AAAATCATCA ATTGAGTTTT
    97381 CATTAATATT TCTAACTTTA ATCATATTAA CATGAGAAGG AACTGGTGTC GTATTCCAAT
    97441 CTTTCTTTGC AAAATTAACA ATCACTTGTG ATGCATCGTT ATATGCATTC ATAAGTGTTA
    97501 TTTTTTCTTT TGCTGTTTCA CTAAGCTCTG TTGGTTTATA CTCTATCCCA AATCGTTTGG
    97561 CCAAGGACGT TAACGTCGTG GTAAAAAATT CGGGTCCGTG TATTGGTAAC CCTTCGAGAT
    97621 AGTGAGCTGC GTGAAAAATA TTTCCGGCCA CTCCACAATT ATGAACTGAA TAATGTTTAG
    97681 TAGTAAATGA TGGATTTCCA TCTATAGTCA GATCATAAAC AATTGATTCA TCTTTTGCTC
    97741 TTTTAATACT AACTACATGA AGAAAACAAT AAGATTTATT ATTTATGGTT TCATAAAAAC
    97801 AATCCAGTGA TTCATATTTT CTAAGTCTAA GCGTGTATGT TGGTAGTCTA AAAATACCAT
    97861 CTTTTCCAGT ATAGAAAGGT TGAGTAGAAT ATGAAAAAGG TTTTTTAAGA TTAATAGCAA
    97921 TATGTTCAAG TTGTAAAACT AGTTCCTTAC TAGTAATAGT TAATTCATAA TCTTTACTAC
    97981 CATCGCCATC AAATACACCT TTTAAGAAAT TAGATTGTTG TAATCGTGGA AGAGAAATAA
    98041 ATTCTACTGG ACATTTTTTA TTTTCACAAC CAACTCCAAA TAATGACTCG AATCCTTTTT
    98101 GTAAATCTGT AGAGGAACAA TGAACTGTAA TAGAATTTTT TTCTTTTAAC TCTGTTATAG
    98161 TGCATTTTTT ATCATAGTAC TTTTCTATTA AAATTTTAAC TTTCAAAGCG TATGACATTT
    98221 CATCTATACA CAGATTAAAA ACAATTCCAC CTCTATAAGA ATTACCTTCA GCACAATATA
    98281 AACCATATAC CCACATCATA TCATTATTGA TTATAAGTTT ATTAATTCGT GTATTATTAG
    98341 GACCCGACGA ATATTCTTTT ATTTCAAAAG GAATAAAATC CTTTTTAGTA TAATCTTGTA
    98401 ATACAGGGAA TAAAAAATAA TCATTAACAC TAACTTCATT AGCATAACAT TCAGTAATAT
    98461 TTAATTTATT TTTATATTTT TTACAAGATT TACGATTTTT TAATTTAGAT ATAAACTTAA
    98521 ATCGTTTATC ATAAGTTGAA TAGTTAATAT AAGGAACTTT TTTATACATT TCTTTTACAA
    98581 TTAACATCCT ATGATTTACA GTAAAAATAG ATTCATCTCT ATAAATATTA CCTAACACAA
    98641 ATGAAATCAT CGGTTTATTA TTATCTTTAG TTGGTGTTAT AGCGACTATA TTTTTCCATG
    98701 TTCCATCTAC TGCTAATACA ACATCACTTA ATTTAATATC TTTTATTTTA ATTAAACCTC
    98761 TTTGTGTTCT AATTTCTTCA GAAGGTGCAA GACAACCAAA ACAATGAAAT ATTTGTTTAT
    98821 TATGTTTCCC ACTAATCGAA CATGACGGGG TTGAATCCTC ATGGTCGGGA TTGATGCAAG
    98881 TGAAAAAGTT TCTATTTCTT TCAATACCCA TTTGACTAAG ATAAATTTCC AGTTTATCTT
    98941 TTAGAGTTTG AATAATATCC TGTTCCTGTT TAGCCATTTC AATTTCCTTA TTTAGTTTTT
    99001 GCTTCTGCGA ACTTTAAGAA CTTGTTGATG TTAGCGGATG TAAAATCAGC CTTAGTTTTA
    99061 ATATCTGGTT CCTTATAAGT CTCGACTAGG AACTTATTTA GATCTTCGTC ATTAGTTAGT
    99121 TTTAACTTAG TTCTAACAAA CTTCATCTTC TCTAGTTGTT GAGAAGAGAA AGTACGCTTG
    99181 GTTTCTACAC CGCCGTTCTG ACGCTCTCTA GCGATGTCTG CACGCTCTTC TGCGTCCCAG
    99241 AGATACAGAC CAATGCCTAA TGTATTACAA GACTTTTTAA GGGCCTCAGC GTAGGCCGTT
    99301 TTAACTGTCT TATCCATGTC TTTACCAATA ACATCAGAAC CAACACCTGC ACGATAAATA
    99361 GTTTCTGTTT CAGAAAGTTT AATTCCTAAA GTTCCTACAA CTACAATGGA ATCACCTATT
    99421 TGAGAAACTG AATCTACTGA CCAACTATAA CCCATTGGTA GTACTTCGTT TAGACGATTG
    99481 ATTACTCCAT CGATAGGAAT GTAATCGAGC TTCTTACCAA ATCCACCTTC ACGTTGTTTG
    99541 ACTTCTGCGA CCGGAAACTT CTCAGCTAAC TTACTCTGCA TTTCTAATTT GTCCATTTGA
    99601 ATCTCCTTTT GATTTCAAAC ATAGTATAGC TACAATCGGT CAATAATGCC AAAAGTATTT
    99661 TAATTATTTT ACTCGTGTAT ATATTATGGT TAAGGTACTA GTATTAAAGA TTGCAGTCAT
    99721 TAACCGTAAG GTTTAATAAG TAACCACAAG TATCTTAGTT AATGCAAAAT AATTTTGGCA
    99781 TTATAAACAA AAGATTAGTA TACTAAGGGT AATGAAACCC AATAAAAAAG AGTATGATAG
    99841 ACTAAGATAT CTTAGAAATA AAGAAAAATC TATTATACTT TATGGAATTA CTATCCAATC
    99901 TATTATAGAT CATTTAGGTC CATGTTCAGG AGATAGGAAA CTATATCACA TAGACCATAT
    99961 TAAACCATTG AGTTCATTTG AATTAAGTCA GGAAACTGAA ATACAGAAAA CCTTCGCACC
   100021 AGAAAATCAC CAATGGTTAA AAATAGAAGA AAATCTAAGT AAAGACGATA AATGCTAACA
   100081 CGTAATGAAT TACTCGATAC AGTTCTAGAT AGCTTCAGCG ATGCAATCAT TCAAGCTGAT
   100141 ACAGATAAAT CTGCAGCTCA CTCAGGTAGG GTTACTACTA GATTTTATCC AACTGAAGCT
   100201 AGTGCTAGGA CTCTTAATGG TATAGTTGGA AGATGTAGAC GTAGAACTTA CTACAGTCAG
   100261 CAAGGTATTG TGGTTCCTCA AGAAGAGGAT ATCCGCTCAT TGGGAAGATT TAAAGTTGGT
   100321 AATATTCTGG AAGAATGGAT TCGAGAACTC GCTATCTCCT CGGGCATCCG ACATGACCAT
   100381 AGCGTGAAGA TTCGTTATCT CATTCCTGGA AGTACTACCG TACAAATCTC TGGTGAAGTA
   100441 GATATGATCT ACAAGATTGA TGACGAGATA GTTGGAGGAG AAATCAAAAC CTCCTATGGT
   100501 TATGATTTTG AAAGTACTGT CTTTCATAAA CAAACCATTC CTGGAATGCC AAAGATAGAA
   100561 CACGTAATAC AGGTTTTATC GTATCTTTAT TATTATAAAT ATATAGATAC TTCTTTAGGT
   100621 ATTACCAGAT TTGTTATTAC TTATTTGAAT CGTGGAAGTA TGGACTGGAT CCAACACATC
   100681 ATTGAGTTAT CTGATGATTT ATATCCTATC ATTAATGGAA TTTTGTGTAA GGGTATAACT
   100741 AATTATACTA ACTCAATATT TAAAGTCCAA GGTATTAACA TCGAAAAAAC TAGAACGAAG
   100801 TTAATGGATT ACGAATTCAA TATGAATTCA GTGTTCGAAA GATTTATCGA AATCTATCAA
   100861 CACCATGAGA GTGGTCTATT AATAGAACCA GATTACTGTC CCCTCTACTC TGATCAACAA
   100921 ATTACTGACC ATGCTATAAC CGGTAAGATT GGTAAGACTA AATTTGCAGA TTATAAAGCT
   100981 GGTAAGATTG ACTACCTATC TGATAAAGAA TGTGGATGGT GTCCCTACAG AACAAATTGT
   101041 TTACACGATT TAGGAGTAAT TTAAATGGAT ATTATTCAAA GTTCTTCGCT TGATGTTCCG
   101101 TATGATAATA CGATTTATAG GGCAACTATT AAAATACACG GAGCTCCATT TAATGATGAA
   101161 ACACGTATAG TTTGTACTAA GGTAATGACA AAAAAATACG AGGATCGAAC ATACTTTAAA
   101221 GTTGATCTAC CGGCAGAAAT GAATATTAGT AGCGAACAAG ATATAGACTT AATAATTTAT
   101281 AGAGATGATG GTTATCACGC TACTATTAAA ACAAAGATTC GAAACAACAT AGTCGCAGTA
   101341 GAAACAAATA ATTTGTCGTG GTATAAACTA ACATCAGTAA CACCAACGTT AAAACAAGAT
   101401 GACGTTCTTG AAGCTTTTCT TCGAGCACAA ACAGCTAAGC CAAATCTATA TGAAAGAACT
   101461 ACAACTACAG TGAATCCAAT ATGGATACCA AATAATACAA CAAGCGATTC TACACGCATC
   101521 ACCTACAGTA CTAAGACAAC AGGTACTACA TATACTAACG AGTAGATTTA GCACATTTAG
   101581 AATAGACATA ACATAGGAGT TAATATGGCT GTAGAGGAAC GCAGATCATG TGATATATGT
   101641 GGAACTTATA GTAAAACTAT TACTGTAACG ATGTACGATA ACGAGTACCA CAAAGTGGTT
   101701 AATACAACCG ATCTATGTGA AGCTCATTTT AATCTTCTTA GATCATATTT GCGTCATGGT
   101761 TGTCCGCAAG TAAGTAGACT TCCTCTTCCT GGTGAAGAAC CAATTTATAT ACCAAATAGA
   101821 AAAGATAGGA ATGGACTAGT CGACGTTCAA GACTGTCAAC GCTAATGGAT TTAGATATAG
   101881 TTCCAATCAT ACCTGATCTT CCATATAAGA TTCGGGAACC ATACAACACT GCATTAACGA
   101941 AGATACTAAG AAACAATGAT CATAAGATTC TTGGTTCATC TGTTAGATAT CATGGTAGTT
   102001 CAATTAGAGT TGAAATAGAT CTTAAGAGCG ATAAAGAGAT AGTAGATAAG TTACATGAGA
   102061 TCAAAGACTT AGAAATTCCA ACTGAATCTT TGTATCATAT AGATTATACA TCAGCAAACG
   102121 AATTATTTAG AAGACTTCGC GAAATTACAG AACGAAGACA ACGAACACAA GATGAAGAGA
   102181 CCAAAACCCG CGACAATCCA TTTTAAAGAA TTGAATTAGT TGTTTGATAC TAGCTGCTAA
   102241 TCTAATATAT TTAGAAAACA AATTAAGAAA ACTCGAACAA GAAAACAAAC TCTTAAGAGA
   102301 AGAAATTTTA AAATTAACTA AAGAGACGAA TTTGTTAGAT TGTAACGGGC ACTTAATCTG
   102361 ATAAAAGCTT GTCTAGACTT TTCTAACTCA GACATCATAC TTCTTAACTG TCTAAAGTGA
   102421 TTTCTAAAAT CAGTAATCTC AGATTGATCT AAGTAGTATC TAGTATTACC CGGCAGTGAT
   102481 ATCTTTTGTA ATTTTGTCTC CAAATTATTC ACTATAACAT TCATATCAGT AATGGAAGAA
   102541 TTCACATCTT CTAAAGAAGT TTGCATAGTA GATTGCGTAA CATATATACC TGTAGTTGTT
   102601 TCAAGATCAG ATATTCTCGT AGCAAGTCCA TTGATAGTTC TCTTTAATTG TTCTATTGAA
   102661 TTATATAATG ATTCAGATGT AATAGGCATA ATTATACTCC ATGTGTAATT TTAATAGCTC
   102721 GAAAGATTGG CGACTGACCT AAGTATTTAT CCATAGTAAT CTTTAAATAG AATCTATTCG
   102781 TAGTCAATGT CTTACTGAAA ACCGTAGCAC CATCACCTGT TAACGTCGCT CGATTAATAT
   102841 CAACTCCACC AACATCAGAC CAAACAGTAC CGTCTGAAAA TTGATAAGCT GTCGCAACAA
   102901 TTCTATCCGA TTTAATATAA CTAGGGTCGT TTGCAATACC ATATAGATTA TAGTCAAACA
   102961 AATCAATCGA TTCAATAGTA GAAAAAGTAT GAGAAAAAAA CGAAGGAACT TCGAAGACCA
   103021 TATATCCTTG TGAATCTTGA TAGTTAACTA AACCAATATC TAGATCAGCT ATACCAACGA
   103081 CAGAACCATT AGAAGTGAAA TTAATAGTAA TTGTTCCACC CCAGGATATT GGTTTAAAAT
   103141 GCACGTCCAG AATCCCCATA TGTTGAGATA CACTATCGGC TATTTGTTCT CGAGAACCAT
   103201 CAGCTTTAGT AATATATACG CTATCAATAT TAAAACTAAA TGCTGGAAAA GGAATCAAAG
   103261 AAAGATAATT AACATATGGT TTTAATGATG TAGGAAATTG AATTTGTAAA GTATATTGTG
   103321 TATTCTCTAC CGTATCTGCT AACCAAAATG TATCTGCGTA TCCATCTAAG ATCGAATATA
   103381 TATCGGAATC AGCCGGTTGA ATTGAAGGCG AAGCAACAGG ACCATAAGAA ATATAAATAT
   103441 CTTTTGATGC TCTATTTCTA CCATTTTTAT CCTGATAACG AACAACTTTA CTCCATTTTC
   103501 TTCCTACCAC TGGTTCTATT GTTATTTGAC CTGTGAGTGT TGTTTGAGTT ACTAAACTGG
   103561 ATGCTATTAA AGTATCAAAT CCAGTTATAA GAGCTGTACC ACTAGTGGTA ATTGGATTAT
   103621 CAACAAATAT AGCTTGTTCC TGTAGTTTAG ATGTTATGTA TAAATTCTCA GCCGTTAAAG
   103681 CTTTATTAAA CTTAACTACT CTATTATTCA GATCTCTTGT TCTATTAATA CATCGAAGTG
   103741 TACTAGATTT TAGACTATCA ATTATCTTAT TATATGATAC TGAATCCAAA GGAGAGTTCA
   103801 GAGTTAGTGG CGAATCATCG AACGCCAACG TATGTCCTCT ATTATTAATC ATTTAAAGAC
   103861 CTCCGAGAAT GATACATAAT TAAACTATTT TTATAAAATA AACTATATTG TTCTTCTTGA
   103921 AAGAGTCTAG AATTTATAAA GGCGAATCCA GACGCATCTA TACTCTCATC CAAGATACCT
   103981 ACTTGACCAG ATATATCGAT AATATCATCA AACGAATTAG AATCATAGCC AATAAGACTA
   104041 ATTAGAGTTT CTTGTAAGTC TCCTAACTCG ACTAACATTT CATTACTGGA TATAGGATAT
   104101 TTTGGTCTCA TTAGTACTCC GTATCATATT ATTGATTATT AAGCTGTATG AATTCAATAC
   104161 CGGACTTAAA TTTAAATCAC TTGATATGAA TTTAGCCATT AAAAATATCC TATCCGCTGG
   104221 TCTGTTATTA GCGGCTAAAG AGTATTTAAT ATCATAAATA ACCTCTAGAT TTTCAGCTGT
   104281 ATCCCAAAAA AGGAATCCAG ACGAATTAGG CATAGTAACA TTTACTAACT GTCCGTATGT
   104341 AGATACATTT GGATAATTAA CTCCAACAAA GGTATTAGCA GGTGTATTAA CTAGAGATGT
   104401 CGCCGTTTCA TATGCAGTGG CTAAAAGATT AGGTGATGCA CCCGTATTTC CACTAGTACC
   104461 TGTTGTAAAA GTAACATATT GACCAAGTAA ATAATCCCAG TACGTGCGAG TGAAATGAAA
   104521 TATGTTTCTT ATTGTTCTAG GAAACTGACT TGGATCTGGA GATTTTACAA CAATATATTT
   104581 ACTACCATCC ACATCATCCA ATAAAGCATA TTTTGTATCG TCGTCAAATG GAGTTTCGTA
   104641 TAATAGAACA TTAATATCCA CCTGTCGTAG ATAATTAGTT CCTTGATGTG TTGTTATATT
   104701 TTCATCATAT GTAAAAGTTG TCCGTTTAGT GAAATCTTTA ACAGACCACT CTTCTACGTA
   104761 AAAATCAGAT GTTAGTACAG AAGGAAGTAA TGTAATAGTG TTATTAGTAA CAGCTATAAT
   104821 AACCATATCT TCTCTATCTT GTTTAACTTT AACACCTTCC TGTAACGTAT AAGGTTGAAC
   104881 ATTAATAGTC ACACCTTCTA CGATACCTGA AGCTAAGAAG TCAATATTTT TATTAGTAAT
   104941 AATGTTGGGT TCAAACTCAG TTGTAAAATT AATAGAATCA GGATCAGAAT ACTTACCCTG
   105001 CATTTTAATA GTCTCTTCGA TATCAAATAA ATATTGATCT GGTCTCCAAG TAGCGAGTTC
   105061 ATCACCAACA CTCTCATCTT GTGTTGAAAG AACATCTACA AAAATACGTA CAAGATTTAA
   105121 ACCAGTATAT AAACTAAAAT TCTGAAATGG ATCTGGTTGA TTTTGTTCTA TGGATTTAGT
   105181 TTGTTGAACT AAACCATTAT CATTAATCTG CTGCACAGTA ATTTTATTAA CTGAACCAAT
   105241 ACTTGTATCT AAGTGGCAAA CTGGCAATGT AGTAACTCCG TCAGGAACAA GAAGATATCC
   105301 ATCCCATGAT GCTGTTACAT CAGTTTTAGC CTCATAACTT ATAGTTAGAG ATATTTTTAT
   105361 ATCGCCACCT AATGCACGCC TCTGTGCAAT TACACTATCT GCAAATACAA TAGTTACATG
   105421 TGCGTCATCT AGAAAATCAG GTGATTTTAC TTTATAATAT AATCCATTCT CATCCTTATC
   105481 ATATTCAAAA CCATATTCTA CTTGAAAGTC CGTAATTTCA GAAGGTGTTA TATTTAAAAA
   105541 TTTAACATCA CGAATAGAAT CAACTAAAAT TCTAATATCT GATTTTCCAG GTAAAAATTC
   105601 TTCTAGTTTA ATAGTATAGA AATTAACATT ATTAGGTAGA GTAAAATTAA TAACATAATC
   105661 ACTTATAGTT TTCTTACTCT TGTAATTCCA TTTCCATGTA TTTCTATTAT CATTAGCAGT
   105721 ACCAGTAGAT TTTAAATGTT TGTTACTGAG TTTAATCGTT CCTGGTATAG GTAAAGAAGA
   105781 TGACGGCCAT TTGAATATCT TCCAAAATTT CTTTTGTAAT GGAACAAGAC GTCTATAATA
   105841 TGGATCATAC GTTAAAACAG GAGTGCCGTC GACATCATAT ACAGGAATAA TAAAATCAGG
   105901 AATAGATATC ATGGGCGTAG ATAAATGAAT TCCTGAACTA GAAGGTGTCA TCGGTCTCCA
   105961 CCAACCAGGA TACTCATTAG AATCACCCCA CCAAACACCA GCACTACTTA AAGGATCTTC
   106021 ACCCCAAATA TAACCAGACT TAGGAAAAGC TCCTGGTGTG CCGTCCCAAT TATCAGCCCA
   106081 GTCAGCACCT GTAACAGGCC ATGGGCCTGT ATAAGCAGGA TCACCCCATA ATACAGGACT
   106141 CTTATAATAT AAATCATGTA CTGGTTTATC AAAATCGGAA ACATTAAAAT ATAACTGATT
   106201 AGGTAATGCT GTTCCAATAT CTTTAATGGA TGATAATTGT TGCCACTTAG GTTGCCAATC
   106261 TTGATATGGA AAAGTACCAG ATAAATAAGG ATGATCTCTT AATAGCGATG CAAATGTATA
   106321 GTAGTTTTCA GGATTGCCAT ATGAATCTAT TCCATTAGGA ACAAAAGCCA CGGCATCTTT
   106381 AGCATCAATA TCAACTACAT TCGAATTAGC ATCCACTACT TTACCAGGTA TCGTATTATC
   106441 GATACCAATA TAAAATTCTA TATTAGTTCC AGGTTGAACT TGTTTATCAA CATCTAGTTC
   106501 AGCTGTAAAT ATAGTAGGTT GTTCATTCTG ATAAGGAGTT AACTTCATTG AATTGGATAT
   106561 TAGTGTTGAT TCGAATGCTG TGCTAGTTTT CTGAACATTA AGTTCTGTAA TACTAAATAA
   106621 GTATTCAAGA TTCTGAACAT CATCTGGTTC ATATTTAGTC CACATAACTC TTATATGAGT
   106681 AGTCTGAATA GTAGGAAACT GAAAATCTAT TTCGGCATTT TTAATTTCTA ATTTTCCATC
   106741 AGGTAATATT TTCCAAGTTT TATCAATAGC ATCTTGATTC ATATAAAAAA AGGTCAGATT
   106801 ATCTGTTCCA GATGTCACGT CTTTAGTACC TGAAAACTTC ATTTTAATTC TATTAATTTC
   106861 TACACTAGCA CCTATCTCTG ATAATTTAAG ATTAAAATAA CCTTCCAATA CAGTAGGTCT
   106921 AAGCGTGGTT ATAATTAATT CCCATCTATC TGTATCATCA CCATCAAAGA TATTCCCAAA
   106981 TTTTGTTTCT GGAGATTGTT GTTGTTTAAC AATTTGTGAT ATCCCCTCCG TTATAGTAAA
   107041 ATTAATACTT GTTTGATTTC GATAATGAGG AAATCCTATA TATGAAGCCC TTGTGGTATT
   107101 AAGAGAAGCT GTACCGGCAT TTAAATTTAA TTGTGTTGTC GTTCTAACAG TATCAATTTT
   107161 ATCTGTATCG GTAAAAGAAT CTGATATTAA GTATTTCATT CCATCATTGT GTAACGTTCC
   107221 AGCTTCAATA TCAGAAAAAT CTCTGTCTAT CATTTTCAAA TCACGGAGAA TTTGATTCTT
   107281 TTCTAACACT GAATTATTAA TAATATCAAT AGTATTATTC AAACTATCAA ATACTTCACC
   107341 CAAAATATAC TCGATATTAT CTTTAATAGT TAAAAAATTA TTTCCATAAA CATTCGGATC
   107401 AGATGTAGTC TTTCTACCAA AAGTAGAAAT AGAACCAATA ATCCCATTAG ATGAAGAACT
   107461 TAGAATATTA TTTATTTCTT TTTCTATTGC TTCATCGCTA GGTAATTCGG ATAAACCAGT
   107521 TATTTTACCG CGAATAATAT TATTTTTAAC TTTCTCAAAA AGAAATTTTC GAACTCTATC
   107581 TAACTCCATA ATAATCCTTT AATTAAAAAG ATATCTTTCA TAATTAGAAG CAAGTAATGC
   107641 TTCTCTATCT ATAACTGATA TTTTATAATC ATATATTTGG GGAGTCCATT GTCCATGCGA
   107701 ACCAGTTATA TTAGTATTAA GTTCTATTTT TACGCGAAAA TTATATTGTT CTTTATTTAG
   107761 ATCAATAAAC GATATCATAT TATATATATC TAGAACTTTA TCATTAGAGA ATAAATTACT
   107821 ATCTAATAAG AATATATTTG GAACGTTAAC TCCGTTGATA TCCAATTCAT TTATTCTTGG
   107881 TTTAGGTGAG ATTTGATACC ATTTACCATT ATCATTAATA TCAAACTGTA TATAATATTT
   107941 GACCATATCC CATATATTAA AGTTTGTTAT TTTAGGTGCA CTCTCATTAA CTTCCATACT
   108001 AAGACCATAG ATCGGTTTTT CGCTAGTGTA TGGAGATGAT ATATAAGTAC CATTCTCATT
   108061 GTATTGCACT ACAGCCAAAT CTATATCTCG GACACCCAAA GATATTCTTG AGCGAGCCGT
   108121 TTCACCTTCT ACAGTCACTA CATAAGGTCC TGCTATATCT CCATCTTGAA TCTGATAGTT
   108181 ATCAGGTAAC GCTGGAATAG CTTGATCAAA ATTCCTTAAT TGACGACTAA AAAATTCAAT
   108241 ATTAACAGTA GGTGATAACA AACCAGAGGA ATTAATATAA TTAAGTCGAA ACGTATACCA
   108301 TCCATAAACA TCCGGATTAA CAGTAAATTT TTTTGGAATC TTCCATGTTA TAGTACCACT
   108361 TGGCTGTAGA TACTGATAAA TTGGATTGAT GTTATCATTA GTTCCATCAT AAGTAGCTGG
   108421 AAAATACACA CCACTATAAT TACCAGAACA ACTCATTTGT ATCATACCTG ATGCAGCCAA
   108481 ATCAGGATAA CCAGCTCCAA AAGAACCACT ATTCGCAAAC AAACTCAATG TTTCTGGAAA
   108541 CCGAAATACA AATGTCATAA GTGTATTATT CGTTACAACT TCACCATGAT CTTCTATAAT
   108601 AGAATTAAGT TCACTAAGAT CTGGATAAGG AGCTTGTGTT AAATACCCAC CTAATACCTG
   108661 AAGAGTGCCA TATCCAGCCA CGACTCTTTT AGAATCAGTA ATAGTTGTAA GAACATGAGT
   108721 AGCATATATA TCATAATATG TATTTCCACT TATAGTAGTA AACGTAGGAG GGACTCCACT
   108781 AATAGAAACT TTCGTAATTG TACATGTGCT ATGAGAAGGG AATAAAGTAG AACCTTCAAT
   108841 CTTTCTACAT GGAAGTTGAC CATAATCACC CAATACATAT CCTGATAATA AATCAACTGC
   108901 ACTAACAGGT CCATTGGTTC CAGATGGAAC GGCACAAGCA TATAAACTAA TTTCACTATC
   108961 TTTATAATTA CCTAATTGAC TCTCTATATC AGTTAAAGTG CCGCTAACAT ATATACTAAT
   109021 GGCTGGTACT GGTAATGGTT TACCGATAGA AAAATAAGGA GCTAAACCAC TTATAGATAT
   109081 ATCCGTGGCT TTTAAAAAAC CCGAAACTAT ACCTCTTTGA TTAATATTCA CTGTTCATTA
   109141 CCTCTTAATA ATTAAATCCA CCAGATGCTG GTAGTTGAGT AGAAGTCGAT AACTGAAGTA
   109201 AATCAATACC AGTTCTATGA CCTATTGTAT CTTCAACTAT AAAAAATATG CCATATAAAC
   109261 CATTAGGAAT CATACCACTT GTTAATGATG CAATACCTAA ATTAGAATCA GAAAACTGAA
   109321 CATCTTTAAA ATCCATATAA CCAGAAGGAA CAGTACAAGT TCCACTAGTC CAAACCGTTC
   109381 CACAATTGGT ATTTCCTGTC GCGTTAGTAA CATGTAGAAC AAGTCTATCT GTATATTCAT
   109441 TATGAAGATA AGCTCTAGAA ACAGATCTAT AAGCATAATT CGGACGATGT TTGTAGTCAA
   109501 AATTATATTC TGTTATTCTA GTTGGAGGAT AAACACCCTC AGTTAATACC TCATTAAGCG
   109561 TGCCACTAGT TAAAGTAATT GCACCTCCAT CAGCAGTAAT ACCACGAATA TAATTAACAT
   109621 ATGGTAAATA AGGATTATCT TGTTTAACTG GTATACCTAT AATCCACCAG CGTTTAATCA
   109681 TTGGTGTACT AATACGGCCA GATATAGGAT CGCTTGTATC ATTCTCGTAA TAAATAGTAT
   109741 ATCTTCCAGT TATATCTAAA TAATTAGGAC TGCATCTAAA GTTAAATGTA TAGGCATAAT
   109801 TATTATTATC ACTTAATTTT GGAACAAACA TATTATTATT TTTAACAGAA TAATTTGTCG
   109861 AAAATCCATT TGGAACTCTA TCTATATCTA CTAAATTGTC ATTGTATATC TTTCCAATTA
   109921 TAAATTTATG ATCATCATAC ACTGTTATTT GAGGCAACAT GTATTCTTTT TTTTCGTAAC
   109981 ACTTACTGGT TACAACGAGT TTTAATCCGC TATTAGTTCC AACATTACCG GAAACTGTAT
   110041 TTGATCTTAC TGGCGTCGAA GTATTACCAT GAATCAGAAA TTGAGTTTCT GTGGGGTTCT
   110101 TTTTATTCCA TATTAGATAT TTAGCAGGAT ATGCATTATT AAAAAACCCT GAGGAACCAG
   110161 TCCCTTCTCT TGATGTACAT TCACCAACAG TCATCCAATT TTGATTATCC GCAGCCCATG
   110221 TTAATTTAGT GGAGAGCACA TTAGCTACAT CACCAGGTGC ACTAACAGTA AAAGTACTAG
   110281 TGTTTAAATC ATTTAATGTC GTATGTATAA CACCATTAGC AAAGGAAGCA CTTAATGGAA
   110341 CATTACAAGT TATTCCTTTA TAATTAAATG TCAAACTTCC TAGTTGTAAT ATTCTACCAT
   110401 CAACGGTAAT AGTGCATACT ATAATGTAAG GTACATGAAA ATCAATAGCC CTAACATATA
   110461 GTTTTAGATT TTCTACCACT AAAGCACCAC TATCGCGAAG ATATTGTATA AGATTTATTC
   110521 TTATATATAC TTTCTCTAAG TCAGTGCCGT CTCTCTTTCC GACACGAGAT TCTTTTTTAT
   110581 CAATAGTAAT AAGTTGACCT GTTGTAGTTC TAACTTCCCA TTGATTTAAA TCAATACGTT
   110641 TCTTAGCTTC GTTTGCCTGT TCTTTATTTG AAAAAGTTAA AAGTATATCA TAGTTAACAG
   110701 CTGTATCAGT TATTTCAGTA TTTAGAGAAG CCGTAGGAAT CATAGAAGAC ATATTTATTC
   110761 TATAAATCTT AGTCTCCAGT GTAAAGAATA AAGTCTTTTG CACCGTAGTA AGATACTCGC
   110821 ATGTTAGATT TTCAGATAAT GGAGAGTTAC TATATACACC AATGATATTA TTTCTACCAG
   110881 GATAAGTATA TATTGCCGAG TTATTATTTC CATATATTAC ATGCATGTAT AGATTTTCTC
   110941 TAGTTAGAAT ATAAAGAATA TAGAAATCAT CTCCAGCGGT TGTATAAGTC ACTCCAGCTA
   111001 TCTGTAATTC TCTTTCTTGT GCTTTAATAC TTTTATCATT CAATGCTACC ATTGAACCAA
   111061 TACCGCCAGG AAAGTTACTA GCCACTACAT TGAATCCATA AAGTGGAAGC AATTCAATAG
   111121 TATATTTAGA TGTTTCATCG GGAAGAGAAA AAATAGCTGA CGAACAGTAC TGGCTATTAT
   111181 ATGTCTGACG AACTGGAGAA AGAATGGGAA AGGCTCTTCC ATCAGTGGTA TTAATAACAC
   111241 CACTAGGATT AAGAGACCAT ACATAAGGAA GCGTCCTATA TCTACTTAAT TCTCTTGATG
   111301 CTGGAGCACG TTTCTCAGGT ACCCAATGGC TTTTTTCTAT TATCGATAAT CTCCAATCAA
   111361 CTAATTCCGG AACTCCATTT TGATCATAAT GAAAATATTC ACTTGTACGA AATCTTCCTT
   111421 GTTCATATAA AACACAAACA CCGGATTCCG TTGGTGTGCT TTGAAAAGAA CTAAATTTAT
   111481 TTATTTCAGA TTGATCAACT GTTGTAGGAT AATATATCTT ATGGTCGTTC CATAAAAACG
   111541 TGTCACTTGT TCGAGTTAAA GTATATTTGA ATACGCTTGG TTGTCCAACA CCAAAACTAG
   111601 TCGTTGGAAA AGAACCAAAA TCAACACCAA TACTCCAAGT TCCACCGGGA ACTAAACTTA
   111661 CAGACGGATT AATACCAGTA GATTCACCAA TATTAAGAAT ATATTTATTT AGAATATCGA
   111721 GACCAACTAA TTTGGTAGGA TTAGAAATAT GATATTTAAA ATCCAATAAT AAAGTAATAT
   111781 TATAAGGACC TCGCATATAT TCTAATGGTG ATTGATATAA TTGTGTTTGT ATTAAACCTT
   111841 TATATTTAAA ACTATACTTA GCTAGAGTGA TGTAATGTAT AATCTCATTT GAGCTATCAT
   111901 ACTGTAGTTC ACGTTGAAGT TCTTGATAAC TATCGGTGAT ACTGATTATA GTTGTTGAAT
   111961 AACTTCTAGT TCCATTAGCC ACAGGCATGG CAATAAAATT TTCCAAATAA GCCCATGGTT
   112021 TACCACCTGT ATTGATTGGA ATAGATGTTC TACTTGTTGG ATTAATAGAA TAATAAAATT
   112081 TTGGTTCGCT GACTCCACCA TATATCGGAA CAGGCCATCC ATAAGTAGCT GTATTCGTAG
   112141 TTCCTACTTT ATTAAAATAA TTTTGATTAA CACCGACCAT ACAGTTAGTT TGAGCATATG
   112201 TAGTAGTATT ACTCCAAAAA TATTCCCAAT TAAGTGAATT AGTGGATAGT GTTAATAAAC
   112261 GAACCCTACC AAATACAATC ATATCAAAAG GAACTCTAAT TCTTGTTGAA TTTAAATTTC
   112321 CAGATATACT TGGAGTAACA ACATTATTTA ATGAACAAAT ATTAAAAGAA TATGGTTGTT
   112381 CAGTAACAGT ATATATTACT TGATTTAAAC CAACATCAAT TAAATTATTT TTATAAAAAC
   112441 TCATGTATTA TCCTAAGTTA AAGTGGTAAT ATCATAATGT GACATTATTT CTTTTAATCG
   112501 AGATTTATTA ATATCTTGAA AATTTGTATC TGATGCATCT CTAATAACAT CATGATATAC
   112561 AAAGATATAC TTATTAGATG AAGAAGTAAA CACTTGATTA TCACTAGCAT ATCCAGTCAC
   112621 ATCAGAACCA TGTAATCTTA CTTTCCAACA AAGACCAGTA TAGCTTTTAA TAGGTATAGC
   112681 TATTAGGTTA GGTAATTGAA AAGCAATATA AAATTCTATA GGTGACACAA CAACTGAATC
   112741 TAACATAAGC AATCTATCTT CGACGTCGCC ATTTATAACA GATTTCATTT CTTTAAATGG
   112801 TTTATAAATA ATACCATTAG AATCTTTAAT ATAAGATTCG TTATAATTTA TCTGAGGTAT
   112861 AGATAAATTA GTTTCAGATG GAACAAAGTT AATCCGTATA TAAGATAGTA ATCCACGTAA
   112921 TTGACCTTGT TTTAATTTAA ACTTTAATCC AACAGATTGA ATTAACTCTT TTAAAACAAC
   112981 ATTATCCGTG GCTATAGTTT CATTAGGAAG ATAATATGCA CCATTAAAAG ACGAACCTAA
   113041 AGGTCCTGTG CTATTAGTAA CAACATGTTG GGGATCTACA TCTAAGTTAG CGGCATTTGG
   113101 AACTGATCTT TTAATAGACT TAATTATGGT GTTACGAAGA TTTTGATTTT TAAAATCATT
   113161 AAATATTAAT TCAAATTCAC CAAATGTAAA AGGATCTGTA ATCTCACCCG TAACTACACA
   113221 TTGTTTCTGA ATATTATTAT ATTTTTCAGA ATTTGTACCA GCACTATTTA AGTTTTTCAT
   113281 TGGTGTTATT ACATCATTGT TAGTAACGGT GCGTCCAAAC CCAGCCATAT GTATTTGATT
   113341 AATAGGTTGA CTCGCTGGAT AAATAGCAAA TCTATTTACT GATTCATTAT TTTTAAGTTT
   113401 AACTTCCACA AATATTTCAT TGGTATCTAT CATATTAGAA TTATCTTTAT TCTCAACTAG
   113461 AGATGAAAGA GTCAAGGCAC TTAAAGCGGA ATCAACACTG ACATTTTTAC TTAACTTTTT
   113521 ATCAACGAAT TTATCATTAG TAAAGTACTC TGAAAAAAAT GTTATATGTC TATCATTAGC
   113581 TGATGTTCTT AATTTTTGAT TAATAATTCT AGCATGCATT TTACTAACGG CGTTATTAAC
   113641 ACTAACTCTC TCAGCTGATA AATAATTAAC GGCTTTGGTA ATTACTGATT GTACCTCTAT
   113701 TCTTTTTTTA TTTACTTTAT CTAAATCAGA AGCAATATCT ACTAATAATT TATTATGGTT
   113761 ATTAACTAAC GGTCCGGTTC TCTCGTCTGG AAGATCATTC GAATTGATAG TGCTAGTAGA
   113821 TAAATCAGAA AAATATTTAT TTATTTCATC AATCAATATT TCAAGGTATT TCTCATTTGT
   113881 TTTAATTCTT TCATTTGATA AACGAAGTCT TACACGAGCA AATATATCAT TAGCTCGTTT
   113941 ATCATCAACT AGTTGTTTAC GAATGGTATC CATTAGTTTA GAACCCTTTG TTTATCTACT
   114001 AATAAAGTAT ACTGATCTAC AACTGGGGTA TAATAAGAAA TTCCAAGTGT ATTAGTTCTT
   114061 AAAGTAGCTT TGACTCGCAG TGAATTTAAA AGCTTCTTAT ATGAAATTTT TACTGTTTTT
   114121 CTATCATCAA CATTACTAAA ATCAAAGTTA GTTACAATCT TTTCTCCATC AAAGTAATAT
   114181 ACTATCTTAT CATGTATTCC AGAAGATGTA CCAGAAAAGT TAACAACTGA ACTTGTGAAG
   114241 TATGGTGTTA TATCTTTTAC ATTCGGATTA TCTGCTATAT TAACTGTTAT TTGTTTTTCT
   114301 GTCCATTCTT GATTTTTAAA ATCAAAAAAA GATCTATCAA GATATGGAGG ATATTTAGTT
   114361 CTAATAACAT TAAACGTCCC AGTAAATCCC AATTCAAATT TTAATCCAGA TCCATCATCT
   114421 TTATATATTT CGTTTATTAC TTTTTGTGGT TCAAGATACT GGACTAGATT TGGATTCTTA
   114481 GGAAACACAT ATTCTGGTGG ATACATTATC TCAGAATTTT GTTTAATTAA ATCTCTCAAA
   114541 ACCTTAATTA AGTTATAAAT ATATCTAATC AAAATTGGTA TTCTAGCAGT CTGCGGACTA
   114601 GTAACAATAT TTAAAAAACC AAAGTAATTA ATAGTAGATT GTATAGTACT AAGAGTTGTA
   114661 ATAGTTTTAT CTAAACTGGA ATCAGTATAA TTTCCAGCCT GCAAATCTTT TTTAATACTC
   114721 TCTAAACGAG TTAAATATCC TTGAGCTAAA ATAGCATAAT TAGGAGTTGC CATTAGTGTT
   114781 GGATCTCCTT TATTTTAACA GATGGAACAG CAGCCGGTAA TTCTTTCCAT GTATATTCAT
   114841 CATATCCATT TTCACTATAA GGCGTTACTT TCTGTGTAAT AAAAACATTG GTTCTAAATA
   114901 ACCATGTTAC TCGAGTATCA CTCATATTAT ATTTAAAATT CTTATCATTA GTGGCAAACC
   114961 AACTTATTTG ATTATTTCTG TCATTGTCAT TATCCAGTGC ACTATCAATA AATGTATTAA
   115021 CTGTTCCATT TAAAAACCAA AAGTTATATT CTTTGACAGT GCATAATTGA GACACTATAG
   115081 TATATCCTTT TGATACAACT ACATTTTTTG GTTTATTAGC TATTGTAATA GATTGTTTTA
   115141 AAAGATTAAC CATATTGATA GCCGCTTGTT TAGTAGCAAA AACACACATT GTTCCGATAT
   115201 CAACTTGTCC TGCTCTTGGT AAGGTATTTG GAATAATTGT CCAACACTTA ACCGTATCCA
   115261 ACATAGCTGG TATATACTTG ATAGTATATA TCCCATTATT AGTTAAATCC GCATTCGGAA
   115321 CATAAAGTTC AGTACTATTA TAAAATTCAA AATAACGATA GTTACTAGCG GCTAAAGGTA
   115381 AACCATTCTC TGTAATTACG ATAGATGCAA TATATGCTGG GTGAATAGGG AAATCCAATT
   115441 TAAAAACATT ATACATATTT TTATGATTTA CCACTTGTCT GGCCGCACGA GAATAATATT
   115501 TAAGATTCAA ATGTTCGTTA TATTTGGCAG TTTCATTTCT CCATATATCA TTATTAGGAA
   115561 TAATCGGAAT CTCTTTATAG TTAACATTAT CTGTATCTAC AAGAAGAGAC CATTCAATAG
   115621 ATGTAGTGGA AGGTTCCGAT TGCTGTGTAT ATAATTTTAC ATAACTTGGA ACTCCATTAG
   115681 TTACTTTAAA TCCAGATGTA TGATCTCTAG GGTCGTGAGA AATATATACT CCAGTAGATT
   115741 GAGGAGAATA GGCGACATTT CTTGGATCAA TAGACCAAGC ACCGAGATTA AATAATTTCC
   115801 AATTTCTAAT ATCAGCAGAG ATATCTATTG GTTGTGGTAC TAATAAGTTT GTAATTTGAG
   115861 ATTCAAGTGT ACTAATATCA CCACCTTCAT CGATAATTTT CATAATTTCA TCGTAGAGAT
   115921 CTGCTTCCTC GGATGTATCC CATTTTGGAA ATTGATCTTT AGATTTATAT TTATAATTAA
   115981 CTTTCTCAAA ACGCTGTTCA ATAAGAGCTT TAACCATCTT ATCTACCATG CTATCCACGC
   116041 TATTTAGAAG CCGACTAATG ATCTGATAAT TAGGTTGATA AAAATATATA CGTAACTTCT
   116101 TAGCTGATAT AGGTGCGAAA TTTCTTAGTA CTATCCAATC AACATCTGAA CTAGTAACTG
   116161 TTACTCCATT CTCATCCATT ACATCAAGCC ATTCAGTTGA TGTTTCATCA ACCTGATATC
   116221 GTACACCAAT AACCTTAGTT GAAAAATCAC CATAAGGATC TACATTGATT TCGTTAATAA
   116281 TTTTTTGGCT AGTGAATGTT ATTTCAATAT TAGTCACAAT ACCCCGATAT GTACGATTCA
   116341 TTCCTCTACC AAATATATCT AATATGATCT CTGGTATATC AGCAGTTAAC ATTTGAACTT
   116401 TCCAAAGACC ATCTTTAAGA AGTGTGTGAT CTCCAGAACT ATAGTTATAG TCAAATGTGT
   116461 TTTTAATATT TGTGGTATCA ATAACTCCAC CATCTTTATT CGCTGCTGGA TATAGACTCA
   116521 TATCAATAGA TGCAATATCA GATGAATCAC TAAACGAATT AATATAACCG GGAGCTAAAA
   116581 CTAGAGTCCC TGTTTTCTTA TCTATGGTTA GTCCACTTAA ATGCATGACA GAATTTTCAC
   116641 TGAATGATTC AAAAAACGTA TAATTACTCG CTTCAATATT AAATGTATTC TCTCTAAAAT
   116701 GTTGAATTTC TTTCCAAATA GCGGCTATTC TATTTTTAAT TCGTCTATAA AATAATCTAT
   116761 TTCGATCAAA AGTAAGATCA ATAACATGAT GAATATCAGA GATCTCTTTA TGTAAAATTC
   116821 TAACATCTGA TTCTAAATCA GTGAAAAGTT CATTTAATTG TTTAGATGAA ATAGTCTCAT
   116881 CGCTTTTAAC TGCATATTTT TTAACATCTG TAATACGCTG AAGATCGGCA TCAATACTAT
   116941 TAAGTGTATT TTGAATGACG CGTTTATATT CTTCTTCAGA TTTAATTAAA CCTTGCGATG
   117001 TTAGTTCACT TAATCTTAAA TCAACTTCTT GATTTAAATA ATCGTTATTT TTATCTTCAA
   117061 ATATAAACAT TAGGATTCAC CCCGTATAGA AGGCCACGGA TTAAAGTTCT CATCAACTAT
   117121 AATATATAAA AATCCAGCTG GCAAATATCT TTCTATTGTG TCTCTTATAT ATTTTTTAAC
   117181 ATCATTATGA ATATGTTGTT CTCTGCTATC ATAAGATGAA ACATCCCGTT CAATAATCCT
   117241 GGTAAGATCA GGTGTGTATA ATGATGTTTG TTGCGTATAT TCTGTATTTG AATCAAAAAG
   117301 CTCATATATT TCACGGTATA CTCCAGAAGG TATCTGTATT ACCAATGTTC CAGCATGTGG
   117361 AAAAGGCTCA CCATCCCAAT ATCCAATATC ACTAAATCCC CTCCATCCAC TTATAGCCTT
   117421 AATATCACTA GAAATATATC CTCCAGATTT ACGAGCATCA TAAACCTTCA CCATGTCATT
   117481 AGACAATGAA TTTAATGAAA AAATTCCAAT CAGCCTAGAT CCAGAAGGTA TTAATCCAGA
   117541 AACACAACCT TGCATCATTG CTTCAGTAGC ACTTTCAACA GCGTACCCCT TAGTAATACC
   117601 AGCTGAGAAA TCACCACTAA TATTATCACT CATGGGATAA TAAGCTAAAT AACTCCATCC
   117661 ACTTGGATCG GAATTAGAGT TATAAAATGT AGTTCCAGAC GGAACAACGA CAAGTCCAAC
   117721 AGAATCTAAC GCAATATCGA CATTCGCATT AATTGTATTC TTTGGATTAA GATCAATACT
   117781 ACCAGCGAGA ATAGTCTTCG TATAATCATA AATATAAGTT AATTGAATAC TATCTGTTGG
   117841 TTTGATATCT TGTTTAAGAT AAATATAACC ATTATTATAA TCAATAGAAG AAATTCTATC
   117901 TATGATATAC CTGCCATTAA TTGTGCCTGA TAATATAGTA TTAGACACTG AATAAGTAGG
   117961 ATATATAGAA CCAGACGTAT ATAAAGGAGT GACACCGACC TTAATTATAT TCTTGTTAAT
   118021 AAACTGTGGA ATCTCAGAAT TAACTATATG ACCACTCGCG TAGTACCCAC TCACGTAGTC
   118081 ATTAGATACA TAGTAAGACC TATTTCCACC AAAAATACCA GACGATAATA AAAACTCACC
   118141 ACATGATACT TGAAATTGCC ATGGTAAAAC CTTAGACTTA TCATTAGAGT AAAAAGGACT
   118201 TTTAATCTTT ATATATGAAT CTGGTTGTCT TTGAACATAT AAAATAGCAC CAGAAACAAT
   118261 ATCTCCTCCC TCCACTAAAA CAATAGAACT AGGAGTTATA GTATAATCAT TAGAATTATA
   118321 TAAAACTTGT TCATTAATAA ATTCATTGTA ATGTTCTTGA ATTGTGTCGT TAATATACTT
   118381 ATTATATTCG ACGGTATAAA AATTATCCTT CTCTCTTGCA GGTAAAAGAA GTCGTGATGT
   118441 AACAACATTA CCTGAGATAG GTCTAGTACC CCATAGAAAA CCAGAAGTAG AATCACTACT
   118501 ATATCTGCCA CTACTGGTTG GGAATAGTCT AGTTTCAAGA ACATAATTAT CTGGATTAAC
   118561 TAGAGATTCG AAATTTTTTC TGATAATTAA AAATCCATCA GGTAATGAAG GATCCATCAA
   118621 ATAAGAATCA TACATCAACT GGTATTCATA AAACAAAGGT AAATTAAAAT CTACAAATTG
   118681 TGATTCGACT GACCTATCAG TAACGATTAA TGAACCTGAA CTATAACCGC GAAATTTTTC
   118741 GGGTAATATA TACTCATGAG GATACACACC AGAAATAGGT GAAATCTTCT CATATATATT
   118801 ATAATCGGGA TTATTTTCTA AAATGCTATC TGTAAGATCT AAGAAGGATA ATAAATTCGA
   118861 TGGTGTATAC CCACGAACTT CAGAAGCAAT AATAGGTACC CCAGAAGTTG GAACTACAAG
   118921 AGATCCACTA AGTAATGATA TTGATTTAAA ATCCATCAAA GTCCTCGTAT ATATTTATAC
   118981 TAATTTTCTA GTATAAAATT CCATCTTATT CCAAATATAT TAACTTATCA AAAGGATCAG
   119041 TTAATGGATT GAAATCGAAT GTTGTTAGCT GATACCCACC AGAGTATATA ACTAAAATAC
   119101 CAGACGTATA TACACCAGGA TCTTCCCAAG TTACAACGAA TCCCGTTGGG TCAACACCCG
   119161 AAGCATATAT AGCACCAGAA TCATAGTCAT AGTAAAAGTT ATTACCATTA AACATAAGTC
   119221 CACTAGGATC GAACCCAGAA CTATATGTAA TATAAGGAGT TCTATAATAT ACACCAGAAA
   119281 CAACATTAAT AAAGTCATGT AACCTCTTGA AATAAGGATT GTTAGGTAAT TGACCTGAAA
   119341 CTTCATCAAA GAATCTTCCA GATGAATAGG CAGAAATTAC ACCAAGTCTA TATGGCCAAC
   119401 CAGAAGAAGA CCCAGTTAAA TTACCAGAAT AAATACCACC CGCTTCACTA AGAGTTAGTA
   119461 CTTGGTACTG CATAGAACCA AAAAGATAGA AGCTTTCATT ATTAATATAA AATTCTCCTG
   119521 GAACTAGAAT AGGATACCAA GGAGAACGTG TCCCAGACGC ACTAGGACGC AGTTCTACGC
   119581 AGTCTAAATC GATTCCATAC TTGGATCCAC CTTGAATGAC AGCACCTGAT AGAAGGGCTA
   119641 CAGACCCGTC GTGGAAGGAA GGAATTGAAC CAACTGATGC CATCTCTAGC TGGTCCCATC
   119701 TACCAACGTC ATATTTAAAC TTACCCCAAG TTAAAGGATA TTCATTATTT ACGATACTGG
   119761 CGATTTGAAT ATACTTATCA GTAGCACGTC CACTAGCGTC AAAAAAGATG CCAGATATTG
   119821 CAGGATTTGC TAATTCATTC AGGCTAAATA TACTTATATG ATTAACTTTA AAGGTGTCAT
   119881 AATCTGTTTT ATTAGTTGGA TACTCAGACT TCTTTCCAAT AAAAGACAGA TCATTAACAT
   119941 CATCTATATT ACTAAAGTCT GTTCTCCAAT CTATTGTGGG TTCCCCATAA AGATTAACTC
   120001 CGGTTTGAAC CTGATAATCT ACTCTAATTC TTTCTCCTGT ATTTGGAATA CTCCCGCTAA
   120061 TAAATTCGAG TATCTGAGTG TATTCTCCCA CCTGAATACC AGAAGGATAG TGTTCTAAAT
   120121 CATTTCGTTG AGCATACCAA CCAGAAGAAC CTGGTAATCC AGACGGAATG AGATCGGGAT
   120181 TGAAATCACT TGCGTTCCAC ACTATCCAAC CAGATACGGC ATCATCATAA CCATATGCTC
   120241 TTACTTGAGG TCCAACTTCA TTAGATGAAG ACCAACTACC AGAAGTAGAC ACAAATACTC
   120301 GAATACCAGA AGCACTGGGA TAAGGTGGTT CCGACAGATA AAAGAATCGT TTAGTTTCAG
   120361 TATTATAAAT TGGATAGTTG GCTGTACCAG AAACAGAAAT GCTTAGATCT CGAGATATGT
   120421 TATTAATTAA ACCTTGAATG GTAGAGTTGC CGCGATATTT ATTTGCAGTA ATGATTCTAT
   120481 CTTTTAAAAG TTTGTTAGTT TCGCCAGGAT ATCTAACATT AGTTAATGTC TTTCCATCTT
   120541 CAGACCAATG AGCTAATCCA GCTAGAATTC CAAACTCATC AAAAGCATTC CATATATTTA
   120601 TCTTCGTTGG TTTAATTGCC ATGTTATCCT CTTATAAACT GTAAGCTTGC ATTTCAACAA
   120661 GATCTATTTC AGATGCTCTT CTGCGTACGA TCACAGAACC AGCTGGAAGA TATTCATCAA
   120721 TAACATCATA TCTTGCGAAT CCACCAGCGG ATTGCCATAC AGAAAGACTT TGTGTTGGTG
   120781 CTACAGCATA TAACCAACCT CGATAAATTA CAGGATTCAT CAACCAAGGA CTGGCTAATC
   120841 CCGTTAAAGT CTCTAATCTA GTTAATAGAT AATCTAATGT TATATCTCTA TTCGTAGGGT
   120901 CTCTACCTAT ATGTAATGCG TTTCCTCTCC AGATTTTACC CACATATGAA ATACAAGTGG
   120961 TTCCACTTCC AGTTTTTGGA AAGATTGCAA CTCTATTTCT TTTAAGAGTT GTAAATTGAA
   121021 ACGCGAAAGC ACCTGTTTCA GTAATACCAT TTACATATGG TTTGCCGTTA AAATAGGTAT
   121081 AATCTATTGG ATATCTTTTA AGATTAGCTA TATTAAGTGA AACATATTCA AGTCCGGTGG
   121141 ATTCATTAAT CGCTGGAATA GTACCATCAT ATACGAAGAC ATTGAATCCA ACTCTATCGC
   121201 CACTAGCATA CTCGAATGTA TTTTCAGTTA TACTAGATGT AGTCCCAATA GGAATAAATG
   121261 ATTTAATACC AGGTCTATAA ATTACATTAT ATACTAAACA GTAAGTATTT CCAGCATCAT
   121321 CTAGTATAAA ATAATGTATA GAATTTTTAT ATTTAACAGG TTTTAAATAT CTCCAATCAG
   121381 TTCCACTAAT TCTAAAACAT GCGACACATT TAGAATTCAT TGGAGTCCGT AAAGTATCTA
   121441 TAGCATAAAC ACTAAAAGAA TTAGTACCAT CTATCACTTC TAGAAAAGAT ATATATAAAT
   121501 GTCTGCCAAT CCTAACACCC TGATCGATTG GTATCTCTTT TCTATTCATT ATAGTATTAA
   121561 ATCCATATCC AACTCCACGA GAACTAAAAG ATATGATATT TGTTTTTTTA TTATTTAATG
   121621 TAGTGATTCT AACATTTCTT ACACTTCCAT CAGAACTTAA TGAACGATTA TATCCTTTTA
   121681 CTAACTCTAT TAATGCAGGT GAATCGCCAG TAGGTGTCGC AATTATTTGG GATCTTGGCA
   121741 AATTTGTCTG AGTCGCGATA ATTACATTAG ATGAATCATT GATATCAAAG AGTTTTTTAT
   121801 TATCAACTAT ATACATTTTA TCTTTACATG TAAGAATTTT CTGAATATTA TCCGCATTTA
   121861 TAATATCTTT TATTTCCCAA TTACTATTTA GCCCAATGCT ATTTCCTTTA TAATCGCCTT
   121921 GAATATTAAT AGAACCACTA GATTGAACTA AAGTAAAATG ATCGATAATG GATTGTATCG
   121981 AGTTAAAACT TGAAAAACAA ACACCAGAAG AACCAATACC ATCATGTGTA TGAGCCCGTA
   122041 TCTGAAATAA AGTTTCAGAT ATTACAGGTG ATGTAGTAGT ATAAGCAGAT AAACCTAATT
   122101 TTAACGAACC ATCTATATAT AGATTACCTG ATACATTTAA TCCATTAAGA TTATTAATTT
   122161 GAAGTTTATC GTTAATTAAA GTTCCGCTTA TTAATCCAAA TTCACGTAAA GATAATCTTA
   122221 ATCTTGGACG AGTAACAATA GAATTAAGAA CGCCAGTGTT ACCCAATAAG AAAGGATAAT
   122281 CATCCTCGTT TTTAATAGTT GGTTGGATAG ATGATAATCT ATTAAGATCA GTAAATCTTA
   122341 ATTGCTGATC AGTAGGAATA TAACCAGAAT ATAAATTTTT AATAACATCA GTAAAAATAA
   122401 AATTATTTAT TGTTACATAA CCAACAAATC CATCATCGAA GAACACTTTA TTAAATAAAC
   122461 CAGATCCAAC ATCCAAACTT TGTATAGATG GATTAGAAGT TTGAATATAA AACCCAGAAG
   122521 TATAAATAAC ATTAACACCA GAAATAATAC CATCTACTGA TGGAGCGTAA GGGTAATTAC
   122581 TACCATCTAT ATAATCATAT GATGTATAAC CAAGATGATT AAAATAGCCA GAAGTAATCG
   122641 GATAGCCAGA CGTCCCAACG TTATTTATAT TTATATAATC GCTGATAGCC TTAATATAGA
   122701 AAGCGACCCC TGATAACGAT TCTTCAATAA TACCCATTCT ACTATCTATT ATTGCAGATA
   122761 CTCCAGACGC ACTATTAACC ATTAATCTAT AATTATCCAG AGTACCACTA GGATATATTT
   122821 GAAATTGGAA CATTAGAATG TCTCCCTGAC ATTTAGGTTA TCATTTATTT GAATATCATA
   122881 TTCTCCTATA ATCCATTTCT TTGGTGTGTT TGGATTAAAG ATATTTCCAA ATGATTCTGG
   122941 TGTATTTTTA AGAATAATAG GACCGTAGAT AGGGTCTTTT TTCATGTCAT CGTACGATAT
   123001 ATATTCTGGT TGACCATCGA CAATAGACAT AGCACTTATT ATCCACTTAC CATCCTTATA
   123061 TAAGAATTGT GACCTACCTA TTGGTTTACT TACTATTTGA GTAGGGATAT TATTGTTGTC
   123121 AACTAATCCA ACAGAACCAT CACTAAAAAA ACCTAAAAGA AATGTTAGTA ATTTACCTGT
   123181 TGGATATTTT ATACGACATG TCAATGGTAA GTAAACATTG GAACCTACAA CCATAGTAGA
   123241 ATGAGTACAA AATCTTTTGT TATGTTTATA GTTTTCATAT TTTGGTTTTG TTATAAATAA
   123301 ATCATCACCA TCACCTAAAA TATACAATGG AGTTGATTCT TCACCTACTA TAATACTCAA
   123361 ATCTAATTCG GTTATTAAAG TGTTGCTTAA TTCACAAGGA ACAAAATCTA AGAAAACAGT
   123421 ATTACCATAT TGACCAGAAG GTATAAAATT TTCGTTAGCT ATGATTCCGG CATAACTTAC
   123481 ACCATCTCCA TATATTGTTT CAGCTCCATC TACTGTATAA GAATAAGTAG GCCCTGTTTT
   123541 CTGTGTTGTT TTATAAAAAT AATTACTAAA ATCTTTCACT GAATAAATTT TAAGTTTTTG
   123601 ATCTACTTGT ACTATTATAT ATATATTTTT ATTGTGTGTT ATAGAAGTAA CGAAATGAGT
   123661 ATTATTTCTA ACTGATGATT GCGTTATCTT ATCTTTTAAT AGAAATTTAT CATCTTCTAG
   123721 ATTAGTTGTA ATTATGATTG GATTATCTTT TTGGATAGGA ATTTTAATAT TTGGATTATT
   123781 CAGATCCATA TAAGGAGTTT GCATGGTTGT AGAATAAGAA AGTGGATATC CTCCTTGTCT
   123841 TGGATATTCT TCTCTTAAGA AAGTAATACC TATAGTTCTA TAAAGGTATT TATTAGATGT
   123901 GTTTTTCATG TCATAACTGC TAACAGAAGA AGATGTCGCC TGTCTATGAC CATAGATACT
   123961 GCTTGGTTGT ATATCTTGAT AAAGAATTTC TACTTGATCA TGAACTACAT AAGGACCAAA
   124021 CGGATGATTA TATAAATAAA ACTCATGATG ACCATTTAAG TTGGCAGACG TCACATAAGG
   124081 ATACTCATTT GTAGTTAGAT CTCTAACGAA TGTTCCATCT ACCTGTGGTG TGAATTCATA
   124141 TAAAGTAGTA TTACGTTCAC TTGATCCAAC TAAACTCTCA TTTAACTTTA ATACACCACT
   124201 AAAACTTAAT TCGGTTATTG TGTTATTTGT TATATTAAAT TTCGATGTTA CAATTCCACT
   124261 ACCTGCAGAA TTATGAGCTA TAACATATAA ATTATTATCA TAAGTTATCG CATCTATTAA
   124321 ACGTAATCCA AATAATTGGG AAAAATTCTT ATCTTCAATC CATGTATTTT TATCAATTGC
   124381 CTTTTTATAC AATCTAGTTA CAGGTATAGA CCATGGACCA GGAATATATG GTATAAAGTT
   124441 AGTATCTAAA TCCAAATCCT CTGGATCATT AGATATAGGA GCCTCTGGTT TATTAGTGGT
   124501 AAAATCTTTA TAAGAAATAT CAAAGTCTTG AACAAGAGCA TATAAAAACT GATCAGTTGG
   124561 TAAAAATTTA GTAATAATCT TTTTACTCAT ATTAGGTGCA GGAACACCTA TTTGAAATTT
   124621 ATTATTTGTT TTAAGAAATG TGGATATATC ACCTCTATGT CCAAAATAAT AACTATTCTT
   124681 ATATACTATC GAACAAGTTA AATCATTATA AGTATGTGCT CTAACTATAA AGTTATCTAT
   124741 TAGATATCTA TTTATAAATG TATCGGTGAA GTTACCGCCA TATGAATAGT TAGTTTCGTT
   124801 ATTTCTGCCA GGTTCTAGTA AAAAAACATG TTTATAAATA GGATTCATTT CTCGAAATAA
   124861 GGAATCTGCA CACAAAGCCA TTATCGTAGA ATTAGATTTC AATGTTCCTT TAACTACAAT
   124921 ATTGTTTTTT AAGTTATAAA CACCACCAAT CGCATCTAAT GGAAGTGAAG TTGATTTATT
   124981 TTTATATATT TTTTTCTTAT ATTTGCCAAC TTGAACTATA TTATAAACTG AATTATAATA
   125041 TATTGATAAA GTTCCTGTTG GTATATTTGA GAATAACTTC TGATATATTA TAGGTCTATT
   125101 AAAATTATAG ATATATACAT TAAAAATATT AACGTTCCAA TCTTTCACCA AACAAAAAAT
   125161 ATCGTGATCA AGAATACTTA CTTGTTTTAA AACTCCAAAT AATTTAAAAT TTCCAGAATT
   125221 ACGAAAGATA CCAAGTGTAT TAAAACGAAT AATAGATATA ACATCCTGCA CTCCAGACCT
   125281 GGTAACTTGA AGTATTAAAA AAACTTCATG ATTTGAAACA CATGAACTGT ATAGGATGTT
   125341 TCTACCTAAC GAGTAACTCC AGTTTTTCCA AACTAGACCA TTGAACTGAT ATATATAAAC
   125401 ATAACCAACA ACACTATGAA TAAAATATAA ATCATTATTA ATAAAGTAAA ATTCATCTTG
   125461 TGATTGTATA GGACCTGATA ATGCAAAGGT TCTACCATCA CTGATTCGTA ATTGCGAATC
   125521 TCCAACAAAA CCATATACTA TAAGTTCGTT TATAGTTGCA ACTTTATCAC CGAGTTTAAC
   125581 ATTTGGAATT CCAATAGGAA CTTTATTATC TATTCGCGGA GCCCAATTAC TATTGACTAC
   125641 ATTTAAATTA GTTTTATCTT TATAAACTCT AGTAGAACTA TTAAAAGTAA CTCTGGCAGA
   125701 AGTATATGAT TTTATAGGAG TCCAATTAAT ACTAGTACGT CTAGAATCTA ATCTTAATAA
   125761 TTGAGTTTTA TTTAAACTAT AAAAATATCT TCCATCAAAT ATTGTGTTAC CAACTATGAT
   125821 TGTATCAGTT GATGTAGACG ACCAACCTGA ACAATTATGT GAATGACCAT TAACATTATA
   125881 AGTAACTAAA CTCTCATCAT CGACACCATT TAGCTGATAT GTATCGAAAA ACCCAGAAAG
   125941 TATACCAGAA CCAACATTCA CATCTTTCAT TAATAGGTTA TTAAAGAAAG TTATATCGTT
   126001 ACTAGTTGTC ATGCTTCCAC TGCCCAAATT ATCTACAGTT AGTACACCAC TAAGAAGATT
   126061 AATACTATCT ATAGTATAAA CATTACCGTA ACTAAATGAC CAGCGTTCAA ATACATCATC
   126121 GATCTTATCA ATATAACCGG AACCAGCAGA ACTAATATCT AACACGTTAT TAGATGCATC
   126181 AATAGCGAAT CTAGACATTT CATTAAAATA ACCACTAGTT ACAATCAAAT AATCGGTACT
   126241 CATGCTAACA CAAGCTATAC CGGAATTTAC AGTAGTTGAA TATAACCCAC TATTGCCAAG
   126301 CCACCAAGAA GGATTACCAG AAACACCCAA CTGTAGAAAA TATCCAACAC CAACGCGTTC
   126361 ATTACTATAT CCTAGATTAT TACCATTGGC AAATCTAACA ACTTCTAAAA GATGTTTACC
   126421 AATACCGAGT TCTATACTGG CAGCGGTAAC AGGATCTCTT AACGATAATA CATTATCGTA
   126481 TATATGATGC AGGTAATAAG GATGGTAATA ACTTATAGGT TGACCTGTTT TCGACGTATC
   126541 CCAATCCATG TGGTAGTATA ATCCAATATG TTTATTATCC TTTATGGATT CATAATCAAC
   126601 ATAACCAGAA CCAGGTGGAA TAAATCTTGG ATATATATTC ATAATTTACC TTATAAATTA
   126661 GAAGTTATAC ATAAATCAAT ATGTGATGGT TTCTTCACCA AGAATCTACC ATTGCCTATA
   126721 CCTATATATA ATAGACCTTT ATGGATTAAA AACTTAGGTG TTTGTTTATC TCCGCTAATT
   126781 CCCTGCGACA ATGGAACTTG AGTTGAAACA TTTCTTTTTA TTGTACTAAG AACTAAACTA
   126841 TAATTATAAT TACCTCTATC ATCCAATATA ACTTTTACTC CAACTCCATA TACAGCATTA
   126901 CCATATTTAA TAAGATCACT ATAAAGTATA TCATCATCAA TATATTCTGA ACCATCAGGA
   126961 CCAATATAGT TAAATCCTGT ATTAAATTCA AGAATAGAAT ATACTACTCC ATTATGTTGA
   127021 ACAGGACAAC GAGGCCGCAT ATAATGATAA GTCTTTGTGT ATGCTCTATT AGGAGGACCA
   127081 AAATAATCAG ATTGAGGAAT GTAATACCAA TCAAACGTTT TTGTACTCCA GAAACCATCT
   127141 TTAGTTGGTC TATCATAAAA CGTTGGAAAA TTACCAGGAT GAACAAATGT AGATGAGGGT
   127201 ATTATAATTC CACTAGATTC GACCAACATA GATGTATAAT TAATTTTTGA TGTTGTTACA
   127261 TCGTGCTCGT GTTTATAGTA TAAACCACTA GCACCTCCAA AAGGTACAGT TAACAAACCT
   127321 GGGTCCCATG GACACAAATT AATTAATTCT GTTCTTTGCC CAGAAACCCA ACGATAATCA
   127381 GTCCAAAGTC TAGCCTCACC TAACTCATAA TTAAAAAGAT TACTAACCAT AAGACTGCCA
   127441 ACACCTGTAA TAACACCAGG AAAATACAGA TAAGCATTAA TTCTAAACAA TATAGACGTA
   127501 TCAAGTAGAC TCTTCGAACC ACGTAAAATA TTAGGACTAT AATCTACATT TTGAGAAGTT
   127561 ATTAGAATAC CAGAAATACC AATATTATAT AATAACCTTT TATCTATATC CATAACTAGT
   127621 GGGATACAAC CTCCAAATAT AGTTCCACTA GAAGTTGTGT TACACGCAAT GGTCGAATTA
   127681 CCAAAAATAA GTAAAGGAGA CTCACTAAAA TTTTCTATAA TATCACCATA CATCTGTTTC
   127741 GCTGATGCAC TGTTAATATA CACTGTATTT AATCCACGTT GTCCATTATG ATATGACAGT
   127801 TCTGTTAATA AAATAGAACT AATTTCACTA AATCCATTAC CAAAAAAAGC ACCGAAGTAC
   127861 CCACTAAATG TATTGCTAGG GGCGACCAAA TTTTTAAAAA CACCATCATT CTGTGCATCA
   127921 GTATAGTATG GTTCTCTTAT ACCACCAGAA TATGTTCCAT CTAACCAGAA TAGAGATGAA
   127981 TCAAAAGAAG ACATATCAAA ACCTTGAATA AAAGGAAACG AATATTTATA TGGAACTCCA
   128041 CTAAATGATA TATGTTGATG TTCGTTAGAT GTTTGATAAG ATTCGTATCT ATCCAAATCG
   128101 TAATTATACA ATATAGTATG GTTATCCCAT TTTGGAATAC CTGATTCGTA TATATGAGGA
   128161 TACTCGTATC CGTATAATAA TATAGCATTT TCTACAGATG AAATACCAAG TCCGTATCGG
   128221 GAAGAACCAT GAGCGAACCC GCTAATATGA TACTTTATAG GCGTAGCAGA ACTTATATTA
   128281 TCAATAGAAC GAGCGTCGCA ATAGTTACCA CTAGATACTT GTAAATTCCA TAAGAAATAC
   128341 AAGACATTAG AATTTATAGC AAATCCATCA ACCGTGGCAA TTCCCGATAC TATCGGTCTA
   128401 TAATCACCAG AGACTAATAC TCCGCTCCAT GTATAAAAAT CTTCCGATGA GTAAATGTAT
   128461 GTATCAGATA AGTTTATACT ACCAGTTGGA GTGGCTAAAC TTGCAGCATA TACTTTACCA
   128521 TTATAAGATA TCATGGGACA CGTACCAATA TCCAATTCAG ATACATTGCC AGTTAAAGCA
   128581 GGTATATCGC ATATATAAAC ACCACTAACG GAATAATCAA CTTCATGGAA TCCTATACTA
   128641 TCATAGTAAA CTTCTAGAAA ATACTTATTA GCATCTAATA CACCACTAGT AACTTCTATG
   128701 AATCCTTCAT CTGTTATAAT TTCAACATCA GTATTATAAG TTAGATCAGT TGCTATTATC
   128761 GTACTCGCTT TAATTTTATT ATCTCTATGG TCGTGACCTG TAATTGAATT CCAGTATATA
   128821 CCAGATTCAC TAATACTACC AGAAGGAGAA AAAGAACCTA GGTTTTCTAT GATTATTCTA
   128881 TGGTTAGAAT CAACATTGAT ATTGCCACTA TTAAGAATAA AATTACCAAC GCTACCTCCC
   128941 AGTAATTTAG AATTCCCATT TCTCGCGAGA TAGAAATCAT ATATACCTCC AGATATAGAA
   129001 GGAGGATTAT ATATAAATCC GCTAGAATTT AAACTAAATT CTTCCAAACC CCTAAACGAA
   129061 TTCAATACAG TTAAATTATT ATTTCTAAAT GCAGCATCTA CGACATTTAA ATTAGTTCCT
   129121 AGTATATCAA TATCCGGCAT ATTGGGATTC ATAATATTAT ATAGATATAG AGTACGAACC
   129181 TGTACACTAT CCACATATAG GTAGTTAGTA TCAATATTTC TAAAGAAGCC AGATAGGATC
   129241 GGTGTAACAT AACCAGACGC AAACAGATTA GTTGCGTTAA TATTATGTTG GAGCCATCCT
   129301 ATATCTCTAG CTAAACCATC CATAATAGAC TGATGATTTA ACTGAGTAGT TCTATCAGTA
   129361 ATATGTGTAT AAGCTGTATA AGGTGCTAAG CCAGACGGCC AATAAAGATA ACTCATTATA
   129421 ACTTCACTCC GGTATAGTCC TCTCTAAAGA GAAGAGTGCT TTTAATAGTT CCATTCGGTA
   129481 ATCTGGTTAG TAAGGCATAA TCATAGAACA ATTTATAAAA ATTTATATAA CCAGAAACTG
   129541 AGATTAATAA ATTACCAACA TCATTAAAAG TCAAATCACC AATAGTTACA TCGTCTAATC
   129601 CTATCACTCC ACTAAATACT TTAATTGGTT CTTCGAAAGG ATTTATCTCA TATTTATTAT
   129661 AAAAATAAAG ATTATGTTTA GTAGAAACTA CATCTGAATC ATCTTTATAT TGTTGACGGG
   129721 CCGATACTAC TAACCAATCA CCCAATGTAC CGATAGCTTC TAATCCTAAA CTGGTGTCTT
   129781 TTTCAAATGA TTTAAACTTA AATATTCCAT CCTGATTATC AATCGATATA TTTCTTGATT
   129841 CATAATGATC ATCAACATAT ACCTTATCAG ACCATATATT AGCTTGCGTA GAAGTTCTAC
   129901 TAAGATAATT CAAATCAGAT AAAGTAACTG AAGGTGACAC ACCAGAACTA TTAAATAAAG
   129961 GATAAGTCAT AACCTTCTCG TTTGAAAGAA TAGAATATCC ATATAAATAG TTATTATATT
   130021 CCTCACCAAC CCAATACAAC GGAGTTCCAT CGCTATCTTG AAATCTATCC CTAGTAAACC
   130081 CATTGTATTT AAATTTTCCA GATACCTCTA TATCTTGTAA TGTGGCACTA GCACTATTAA
   130141 CCATATCACT AAACGATAAC ATAGTAAACG GTTGAACATA ATACATAACC GCATTTGATG
   130201 CGTAGTCTAT ATATGGTATT AATTTGTAGT CTGAATCAAA TCCAATTATT CCGGCGGTAT
   130261 TTTGAAAACT CTGAAATGTT ATTCCGCTAC CAAGAACCTT ATATTGTTTA TGAATTAAGA
   130321 TATCCATATT ATTATCAAGA CTCGGGTCAG CTTTAAAAAA GACGGCTAGA CCACTACCAA
   130381 CAACATAGAT ACCAGAAGGA ATAACGGCTT TAATATCCTG ATCACGAAGA TAAAATTTAA
   130441 TAGCTTCTTT ATTAAGTTGA ACAGTCTCAA CAGTAACGCC ACTTAAAGCT TCTACGATTT
   130501 CAATAGAATC CGCATTACTA ACACAAGGTG AGTTAATATC TGGCCTTAAA TCTCCGCCAG
   130561 ATGCATTTAC AAATAATGGA TCTTTATTAA AATAAAATCC AGATAATCCA GTATAAGTTT
   130621 CATCATCTAT AAAATTATAT ATGCAACATC CACTAACCGT GATAAATTGT GCATCGTAGA
   130681 TATCGAATGG ACCCATACCA GATCCAGCAT TACCAACAAT AATAGAATAC TCAATTAATC
   130741 CAGAACAAGC CAAACCACCA CCAGACACAA AAGCAGTCAT TGTATAACCA GAAATATTAC
   130801 TGGCCAAAGA CGCATGGTTC ATAGTTATAT CAGGACAACC AGAAAATAAT AGTAAATTTC
   130861 CAGAAATATT CGCACCTTTT ATTTTGTTAA TATATATTCC ACTACAAACA TCCAAGGTTA
   130921 ATTTGAAACC AGTATCATCG TAGTTTGAAT AATCACCAGA AGAAATATTT ACTGAACTTA
   130981 CTCGCGTTAT ATTATATTTA CAATTACCAG AAGAATAAAC ATCATTGAGA ATTAGACTAT
   131041 CAGAATCGGT AACATCGAGT AACGTTCCGA TAACCCCGCT AGTAATATTA ACTGAACTTA
   131101 ATCCACTAGC AGATATAGTA GAACCAGACA CATCAAATAG TTGAAGCTGT CCATAACCAC
   131161 TAATACTAAG AAGATCTATA CGAACATTAG ATACTTGAAT ATTACCTGAA TTTAAGAAAT
   131221 ACATACTATC GAGATGCACA TTATTTTCGG TGCTTCCAAT TTCTAATGTA CCGGATGGTA
   131281 TTTGATAACA TCCTACACCT GATGCTATAT AAGACCCACT GGTCTCAATA TTAATTATAC
   131341 CTCTATCATA ATCCGTTAAT CCGCTATTGA TGATTGCTCC AATAGCACCA GAAATGCTAT
   131401 CATAATCTGT AGGTACATTA AGAATATATA TGTTAGCCAT TACGTAATCC TAGATTATCT
   131461 GTATAACCTA TATTATGTTT ATAGAATTGC ACAGTCTTAT CTGTTGTTCT TGCGTCGTCC
   131521 CATATATCTT CAAATTTAGT ATTCATTCTT AGAGTATAAT ATAATGTAAC TCCTGGTCTA
   131581 ACTGAGTATG GATCAATGCG AATTGCATTA GCATCAGATA AACTGGTCTC AATATGAATA
   131641 TTTTGAAAGA AATCTGTATT AGTTATAAAG TATAAAGGTC CTCCGCTTGG AGTGGCTGGT
   131701 TTATATGATT CTTTTGGATC AGCTGATATT TGAGTTATAT TTTCATATAA TCGATATTGA
   131761 TAATGAACTT CATATTTGGA GAAATGACCA CTAAAACGAA TTATATTACC ACTACCACTA
   131821 GTACCATCAA TCCAATTAAA AGTACCACTA TGTGGAAAAA CTTCATCATC AACATATCCA
   131881 CCAGACGGTA GTAATCTCCA AGAGACATTA CCGATTAGAG TTGGTACAAT TGGGACTCCA
   131941 GAACCTTCCC TTGCAATTAT TTCATCTTGT ATATCTTTTG GTGTTATTTC CCATGGAATG
   132001 GGATTATCGT ATCCTTTATA AGTCCACGGA TGCTGTCTGA ACTCTAATTC ACCATAGTCA
   132061 TTTTCAGCAT AATAACCAGA TGTGAATTGA TATACATTCC ATCCAGAAGA AGGTATAAGA
   132121 GTTGGCGTAC GTTCTTGAGT TGCTGTTCCC GAGACAGTAG TGTTAAAGAC ATCATATACT
   132181 TTAATCGTTC CAGGTATAGG AGCAAATACT AGTTCGATAT CAGCCTGATC GTATACTCCT
   132241 GACCCATATG GGTTATTTAA TAACCTCTGA AAATATGTTT TGATGTCAGT TTCTGGATAT
   132301 ATAAAACTTT GTTTATCCCA AGTAACTCCA GATGGCATAG TACTACTAAC ATCACCACTA
   132361 ATAGTAATCC ATGAATTAAT TGGATATTTA CTTCTCAATG ATTGTGTTGA TTCTGGTATC
   132421 GCTTCATCCC ATGAAGCATT TTGACCAAGT CCAACATAAC CTACACCCAA TATAATACCA
   132481 GACGACGGTG TTAGAGAAAT ACTATTTGTT TTACTAATGA TATCATAATA TAAAAGAGAA
   132541 CTAGGTGTAA TATCATCCAC ATCTCTTTTG ATCGCAAGAA CACCACTTGG AAATCCATCA
   132601 AGCCACTCTA ATCCAACTAT ATTAGCTCCA TCTAAACCAG ATGGAGAAAT TCTACTTAAA
   132661 GTGTTCGCAA TTCTGGTAGG TATATTATTA AGAAACTCCA TTTCGTTTTG AACTACGTAA
   132721 ATAGGAATAT CTTCTGTTGT ATAAATAGTA CTCTCTTTAA GAAAGTAAGG TAACTCTATC
   132781 TGGGATAGAT ATTCTAATGT ATCTATGGGT GATCTAACTA TTGAAGTATA GTCTTTATAT
   132841 ATCTGTAGTG TATTGGCGAA TAACTCTAGT TCATTACCAA GAATAGCATC AGTGAATCTA
   132901 TATCCTACTG AGTCTTTATT ATGTAGTTTC ATCCACGCTG GAAATCTAGA TAGGATTCCA
   132961 GCTGCATACA TCGTAGGATG GAAGGCTCTT CTTGATGGAA GCATTATCTA GTTCCTGCTT
   133021 GACAAATGGA ACAGAGGCTA CTATTAGTGT ACCATTTTTG ATTGTAGTCG GCCACCTGAT
   133081 TCATTAATCT AAGTGGAGTA TACGAAGTAA TAGCACCTGT TACTCTATCG AGAAAACCAA
   133141 ATCCAAATTG AGGAATACTC ATATCCATAA TCTTATCATC TAAAGACATA ACAATCTGGA
   133201 TGATTTCATT AATAACTATC TCTCCGCCCA AATCTAGATT GTTAATATAA TCCATAACCG
   133261 CAAGTCTAGC ATTAGCAAAA AGAGCATTCT TATCGGCCCC AGGTAAGAAT CGAAGTTCTA
   133321 GTCTCATTGC TACAGCAAGA TAATCTGGTG CATCTACATA TACAATAGTT CCACCAGCTA
   133381 TAACACTCTG CACACTTGCT TCAACCGCAG TCATGACGCC ATCTGACAGA ATAGGATCGG
   133441 AGGTCCTAGG AAAGATGGTA AATGTTCCAT TACCATGAGT ACGAGGGATG AGAGCCATAT
   133501 CGACTACACC AGGAACCGAT AAAACAGCTT GGCGAATGGA TGCGTTATTA CCAGATACAG
   133561 CGGCTACTAC TTTATTCGAA AGTCTAAATC TATAGTTTTC ATCGCCCTCT ATATCACCAC
   133621 CATTTCGAAT ACCATAAAGA TTTTTTACTT TAATAGCTTC TTTTACCTTC GATAAGATAG
   133681 GATAGATAGA AGTTAGATTA TGTCTAACTA ATGTTCCAGG AGCTGCATTA AAACTAGAAC
   133741 CAGTGCCTGT AGCTATAAGA GGACTAAAAT CAGATGTTTG TGTATTAGAT AAAGTCATAG
   133801 AATTCATGAC AGTATATGAA ATAGTACCAT CATTATTAGT TACCAGTAAG TTCGCGGGAA
   133861 TATTAATCAA TGATGGATTA GTTGCACTAT CTATTACACC CTGTTCAAGT AACTCATTAC
   133921 GATCCCTGAT AGTTAAATAC CTATTAAGTA AGTCAGTTAT GTCTCTAGCA TATGATTCAT
   133981 CAAGATAAAA TTTAAGGTTA GTTGTACTAA GATCCATTGA TCTTTTAAAA CCAGCTCTTG
   134041 GTTCTTGTAA AAATACACCT ATCTCGTCTA GACCTTCACC GAAAGCTGTC GTAATGAAAC
   134101 CCATACGTAA TAGTGTATTC ATACGATCCC ACATCGAAGC CACTTCTTTT GACATAGATT
   134161 TAAGCAAATT CAACGATGTA GATGTTTCAT TATCAGCACT GACGCCTACA TTTTGTACTA
   134221 AGTTTTCCCT AGCGTCACGT AGTATATCAA ACTGAGAGCG AGAAATTTGG GTTATAGACA
   134281 TTTTAAATCC TTACTTTCAC TATATATTAT ATTGTATTTT CTAGTATAAT TCAATGATTT
   134341 AGAGAAACTT ACCAGCATAT GGATGTTTAT TAGGAGTCTT TGTAGACTGT TGTTTTTCAA
   134401 TCTCTTCTGT CTCTTTTATA GAACCTTTCT GCAAATCAAA GATTAATTTC GATATGTTAA
   134461 TATTTTCGTT ATTAAAATTT AAGTTAATAT AAACCTTTAT CTCATCTCGA GATAGAGGGA
   134521 CTACTCTCAC ATTAAGAGTA GCCGGAAAAC TAATACCTTG TCTTTCAATC TTACTTTTAA
   134581 TGATATCTTG TATTTCAGTT GCTATCTCTC TAGTATTATT TGAACCATAG AATCTATCTA
   134641 ACGCTGCACC CGCATTAGGA GCAAAGAACC AGTCATTCGC AGATCTAAGA ATCTTATTTA
   134701 CCTCTTGAAT GAACCAATCA ATACCATTAA CTTTTTTTAA ATCCGAACCC TCAACAAGCA
   134761 TATCTCCATC CGAGGACGTA GCTATATCTG AAAGACCACT AAATAAAGAC ATATAAAACC
   134821 TCCTAGAGAT TATTAAGATC TCTCCTAATT TTTCCAATAA TAGTACCTTC ACCTGGAGAA
   134881 TGAATACCGC TAGTTTCTCC AATCTCATCT GCAAGACCAT AGATACCAGT ACCATTCTGC
   134941 CATTTAGTTG TGCCACTCCC GTCATCCACT CTCTTACCTT TACTACCAAC GACACCTTTA
   135001 ACAAATTTGC CAATAGCCAA CATTTTTGCC AGATTAACCA TGTGATTCAT TGGAAGAGAA
   135061 ACGGCACCAG CCAAATGAAT AAAATAATGC TGCAGAAAAT TATAACTGGT TGTGAACATA
   135121 CCAGCACCAT GATTGGTTTC TTGTGTACTA TGTGTCATCG AATCAGTATT AGATACCATT
   135181 CCAGCTTTTT GTGAAACACC AACACTATGG GTGCCAACTC TCATTCCAAT TCCAGTAGAT
   135241 GGACCACCTG TAATCGCAGG AACTTGAACG GCCCTAGCCA TAGATTCTTC TTTATTTCCA
   135301 GAATCATAAT TAGGATCATT CTTAGAAATC TGTGAGGCTG TTATATATGC AATTGGCACA
   135361 CTATCTATAG CTGTTGGATT ACTAAATATT TCACCAGCAC TACGCGTAAC AGGTGGAGTC
   135421 GATATACCAG TATCCATGAC TTCACAATAA ACCTCACCAA CACTTTGTTC TCCAACAGGT
   135481 GGAAAATCTT TAGTATTGCT ATCTTGTCTA ACTCTAGCTC TACTTAGCTC TGATATGGAT
   135541 TCGCCAACTA AAACAAAATA TTTACCTGGT TCTTTTTCTA CTTGAGGAAG TTTCATTTTA
   135601 TTAGAGCATT TTAAGTCATA TAATACGCCT TTATCACTGA CTCTTATATA ACCACTATCT
   135661 ACCTTGACTC CGATAATATC TTTAAATAGG GTGGTTCTAA AAATATTAGT TTCCATTTTA
   135721 TCTCGTTTCT CCTAAATTAA AGAACGCACG TTTAGCCGCC ACAAAGCTAT CTAGACCACT
   135781 AACGCCTTCT TTATTAGACA ATATATTTGT CTGTATCCAT GACCATACTG GACTATCACC
   135841 AACCACATTT CTATAAAATT CAAACTCTAG TGGAGCGTTC ATATATCCCA TTCTTTCAAA
   135901 AACACTATAC TTACCAGTTT CATCTAAAGA AGAACTTATC ATATGGCGTA AATAACTATC
   135961 CTTCTTGTAT CCTTCAATAC CAGCAACATA GGGAATATTA CGATACGTTA AAGGTAAAAT
   136021 TTCTAATGAA TCTCTACCTA TAATATTATT CATGATCATT ATAATACGCT CATGATGATA
   136081 TTTAATAGCT TTATAACCAG CAAACGCAAC TAATCCGACA CCAGCTGTAA TCCCAAGTAT
   136141 ACCTAAAGTA GAGGAAACTC CAGCAAGTAA GGCACTAGAT TTAACAGCAG AATTCACTAA
   136201 ATTAAATACA CTCAAACTAG TTAATCCCAT TCCAGCGACA GTACCAACAC CAATCAATAT
   136261 AGATCTACTA TAAGATTGAG ACATAAGATT TGACGCCACA TATAATTCAT CTGTATTAAA
   136321 TTTATTCTTT TGATTAACTA TGAGATCGGG TTTGATTCTA GTAATAAATC CAGTCTGAGG
   136381 TGATAGAGAA TGAATTACCC TTCCGACTTC AAATGAACCA TGCATGTCAT TAACATAGTC
   136441 GATCAAATGA ATAACATCAT ATGGTCTAAT AGTGCTATCA CCAATAATAG TTAATTCGCC
   136501 ATTATACATA TCTCTAGCTT CTTCAGCTAA AATACTAATA CCTACTCTCC ACCTTGATGG
   136561 TAATAACTCC CATGCATTTC TGCTTAATCT ATATTGTACA TCCTCATCTT TAGTAGATTG
   136621 TCGCTCTTTA ACTTTAGGTT CTCCATTTTG TTCCAATCCA GTATATTGTT CACCATCGAT
   136681 ATTACACCAA GTTCCTTCTC CCTGTAATAT TTTTTTAGCC CATATGGAAT CATCCCACAT
   136741 ACTAGGATCG ATATTATTTA TAAACATTTG TTTTGAACGA ATCTGATCAT CAAGTATATT
   136801 ATCATCTAAA TTAAATATAG TTGTTACCAA TTCTCCCTTA TCTTCGATAG GAACATCGTT
   136861 TATATCATTT GCATTTGTCG GATCTACCGG ACAAACTAAT TTAATCTGAT TAGCCCACCC
   136921 GTCGGCAGAA GCTATTATAT TATTATTTAG AATATTAGTA TAAGCAGTGG CTATATGATG
   136981 TTGTTGTACT TTTTTATATT GATGATTATT ACCATATATA TTATAATAGA TGCCATTAAA
   137041 ACCTATATTA TTCACAACTA ACTTTTTTAA ATTCTCTTCA AAATTTCGAT TGATATGTTC
   137101 AAGCTTAGAA CCCTTTTGTA TTGTCTTATA ATCTGTGAGT ATTGTTTCAT AATTAGTAAA
   137161 TTCTTTTCTA AATGCTTTTG ACAGTTTTAT TATCTGATCT CTTTTACCAA TTTCTTGTGC
   137221 GTTAAATGCC TGTACTGTTG TAGAACCAGT TTCAGCAATA CCGAAATAAT AGAAAATAGC
   137281 TGTTTTAAAT AAGGTGTCAT TATCAGTCAA TGATTTGAAA TCGGCCACCA GTTTATCAAT
   137341 AATATCGGTA TGTGGAATTT CATCGTTATA AGTAATATCT TCAGCCATAC GAAATAAAAT
   137401 ATCAGCCACT TTATTAGCAT TAGAAAATTC AATATTGTTA TCAACGGATA TCATAGAAAA
   137461 CATATCAGTG TACTTATAGT AACCACGTCT AGGCCCTACA TACAACGTAT TTCGAATCTT
   137521 AGGTATAAAT GGAAATAAAT TATCATTATA TGGTAATACT ATCTTAAGAA AATCTGGACT
   137581 AAAGTATACT AGTTCTGATA ACACATCCCA TATACTTTGA TCTCTGATAT ACCAATCAAA
   137641 ATGAAGATTA CCTGATAATT CCCATTTTGA AATTAACCAT TCTAGTGCTA AATTTAAAGA
   137701 TCCTGTGATT TGTTTTTCTT TCTTAATATT TCCAATATTA TAAGACAAGA AAATATTATC
   137761 GTCTCTTGGG TCGTTAATAT TTAAACCCGG CAACCCCGTT ATAAAAGAAC CTATTTTCAT
   137821 CTGACCTTGT AATCCTGTGG TAGCGGTGCC GGACAATCTT AGTGTATCTT TAATACCAAA
   137881 ACTTGTATAA CCTAATTTAC CAAAATGATT AAGACCAGTA GCTTGCTGAA TAGCCCAGGT
   137941 TGCAACATCG CCTAATGCTT TGACATCTCC AAATACACCA TGATGTACTC CTTCTCCAGG
   138001 AGCAATAATC TCATTTAATT CAGCCCCATA ACCCTGGCAT ATAATCTCAA CAATAGGTCC
   138061 CGGTGCAACC TCAATTATAA TACCATAAAA TACAACAGGT AATTCTACCT GACTATTGCT
   138121 ATATCCCATT TTTACAAGTA TGGACATACC TGGTTTTAAC ATCATAGAAG TTAATGGTAA
   138181 ATTGTCTGTC CCGATTTCTG GTATATTTTC AGCAAAAGAA TCAGTTAATT TACCAGCCAC
   138241 ATTCGATAAT TTAATAACAC ATGTATCTGA AGCAGACTTT CTATCTTTGA CCACGGTAAT
   138301 CTCTTGAACC GCACTATAGT CATAGAAGTC ATTAAAGATA CCCCACTCGG GTGCATCCTC
   138361 TTCGATAAAA TATATCTTAA AAGTAGGAAA AATACGAATT GGATTACCAG TATTATCATT
   138421 TAGCGTGGCT TTAAATAAGA TATCTTGTAA ACTTTGTATT TGATCAATTC GTTTTTGAAG
   138481 CATTCTAGGA TCGGCTTCCA ATGCATTGTA AGCTGCCATT AATTCAGCAG ATGTATTATT
   138541 ATTCATTGCT TTCTTACATT TAGCTATTGT TTCTATTTGA TAAAGTAATT CTCTCATGCC
   138601 GTCGTTAGTA AAGTAAGTAT ACATACTCTT ACCATTGATC TCAGAAAAAA CTTTATCGAC
   138661 TGATGTAGCA CCAATATATG GATTACCTAT TCCACCTGCA TCTATAATCG CTTCATACCA
   138721 TGTCATAGTG GGGTTACGTG CCACAACTTT TGGATATTCG ACATCTTTAA AGAGTTTATT
   138781 ATATTCTCTT AATTGTATCT GACTCGCCAT ATCTTTTCTA AAGGATGATC TGCCTCTACT
   138841 AACTTGTTCG GTTGCTTTAT CAAGAGAACT TTTAATAGTT TCAAATCTTA AAGCAGAATT
   138901 AATTAATTGT AATCTGGCAA ATGCAGCTTC CATTACAACT GATGTTCTTT CACCTTTAAC
   138961 GCGTTCTGGC CAATAATCAT TAAGAAATAC TTCTTCAAAT TCTTTTGTAT TATTTTGAAG
   139021 TCCCATTAAT TTTTGAATAT TTTCTTTATT GGCATCATCA AAAGCATTCT TATTAATTTG
   139081 GACAATTTTA TTACGAACAT CAACCACCCA TTGTAAGTCT TGTTGAGTAA TTAAACTATC
   139141 TTTTGGAAGC GGAATAAGCA ATTTATCTAA TTCGACATTA TATTTATTTG ATCCTGTTTT
   139201 AGGAAAGTAT TTATCTGCTA CAACTGTCCC CAGTTGTAGT GCATTAATAT TGGCCCTTGT
   139261 AGCCAACATA CTTAGTCGAT TTTGAATATC AATACGTAAC TCTCTAATTA AATCGACCGT
   139321 AATGAAATCG TCCGAATACA GATAAAAAGC AGGATCCAGA AAGGATGAAG ATATTCCAGT
   139381 TTTCTTTGAT GCTAATTGTA TCTGACTTTC AAAATCATTA TAACAACCTT TTAGAGAAGT
   139441 TGCAATATCT TCTCTTATAG ATCTCATTCT ATCCTGTAAA ATTACTCCAT TTCCAATTTC
   139501 AAAGTCAGAA GAAAAAACAT CAAGCGACGT ATCATCTAAT AAGAATTCTT TTGCTAATTC
   139561 TATAATTCTA TTATTAACAG TTATATTAAA TGCGGCAGGT AAAATCTCTG GTAATTTATC
   139621 TTTAATGGCT AATAATGTAT CTTCAGAAAA AACATAACCT ATAGCACCAC CACCAAGAGC
   139681 AATGGCTGTA ACACCCATCA AAATACCCCA TCCAACAGGC CCTATACCTA TTAGAGTACC
   139741 TACTGTTCCA ACTAAAGCTG TGCCACCAGC ACTAACACCA AGTGCTCGCC ACAGAGCACT
   139801 ATTTTTATCC ACAGTTTGGG TAGCGACATG ATTTTTGGAA GCATTCGCCA AATGACCAAT
   139861 ACTTTCAAAA TAAAATTGTA GAGATTCAAC TAAACCAAGT GAAGTTTTTA CAGAACCTTT
   139921 AGGCCAGATC AAATTACCAG CCGTTTCAGT TATAATTAAA TTATTTAATT TAATTATACT
   139981 TGTTATAAAT GCATGTCCTG ACTTATTAGA TGAAAAGTAC TTATTGGATG AAAAATTAGT
   140041 ATCCGTTGGA AATAGATCCA TTACCAAAAG ATCCCAATCT TTATCTGGGT CTGTTACTTT
   140101 TTTAGTTCCA AGCATTAATT TATAAAAATT ATATTTATCC ATATAATCGT AAGAATCAAC
   140161 ACCATAAGCT TTCCAGTATT CATTTAGATT AGGATTATCA ATTGCGTCTT TTATTTTTTC
   140221 GAAATCCAAT ATCTGTCCAT AATCTTTACG ATCTTTATTA ATAACTATAG CCTTTAAGAC
   140281 GGGTAATATA TCTTTAAGAA TTAACTGAGA CGACTCTTTG TTTTTTTGTT TTGCTGACGA
   140341 TTCTTCGATT TTTTCAGCCG TGTGAATAGA TAAATCTGCT TGTTCTAAAC CTAAATTAAT
   140401 CTGATATTCT CCTGGTTGAC CAGGAATACT AGATACCTCA ACCGTATTTA AAACAAAACT
   140461 ATTTATTCCT AATACTCCAA AGATTGGATC GCCTTCTTGA ATATGTAATG TTGTATCAAG
   140521 ATTAATAAAT TTGGCAGGTG ATGTAAACTG TATTTGTTTA GATAAAACTC CCATTTTATT
   140581 AAGTATGAAC ATTATATTAC GAATAGCTTC ATCATTCTTA CAAATAATAT TCATGTTAAT
   140641 AGACCAATCA CTTCGACCTA GATGTTGAAA TGTAGGTTGT TTCCATCCAA TAACCTGCTG
   140701 TGGAATAACC TTATTACTAA TAGAAAATGA TACACCTGTA GATATACTAT CTTTTCCATC
   140761 TATTAAATCT ACACTACTAT AACGTGCAAT AAATGTTGGT AACCCGTCCT GATCGAGATT
   140821 TGATCCTGGT TTTTCTTCAT TAATATCACC AAGACATAAT TCAGTTATCT TTTTTAATGC
   140881 GGTGTTGATT TTAGCTGCTC GTTTCGATAA AGCTTCGTTT TTTCCACCTT CGACCGTAAA
   140941 TAACATTTCA CCTATTAGAG CTTCTAATCC ACCTATTAAA CCATCAGTCC GACCAATATC
   141001 TTGAGCGGGT GTAGGATTAG TTAATTGATT GCTCAATGGA TTACCATTGG CGTCTGTTTT
   141061 AAATGCACTA GCTAGTCCGG TGCTATATTT TTCTAGTGTT CCAATTCGTC CCAGTGCACT
   141121 ATTAAATATT TTTAAAACTT GTTGTTTATC CCAAGAAGTT AATCCTAATT CATCTCCGAT
   141181 CCTATTAACA TATATCGAAG CATCCTTAGA TAACTGTCTA AATCTAAATA TCGGATCCAT
   141241 CACAGAGTAA CGAAAATTAT GCAACGATTT TACAGACTCA AAATTGGATA TCGTCAACTC
   141301 CAGTAAATCA ATAGTAGTTC TTCCTGTTTT ATTTATTAAC TGTATTACAT CTGGTTTTAT
   141361 AACATTTAAT CCCTTACCAG CGAACCATTT AATTTCTCCT GGTTGAAGTT CTTTAATAAT
   141421 ATCTTGAGTC TCTAATAACG ATTGATTATA TTCTTCTTCC ATCGTCTTTT TAACTTTTCG
   141481 AATATTTTCT CTACTATAAT TATAAGAATT GTATAAAACA GTTAATTTTC CACCAGTTTT
   141541 TGTATCCTGT TCTGGATAGT ATAATTCAAA TGTATTAGCG ACAGATTGAT AAAAGTTTTT
   141601 ATATAATTCT GAATTATTAG GATCAGATGT AACATTGATA ATCCCTGGTT TAAAATCCGC
   141661 TGCCGATTTT AACATAGTTT TTTCAGAAGG TATTATATAT TGATGACCAA AAATCTCTTG
   141721 TTTCCGCCTA TATTTTTCTT GTAAATCTTT ATAATCAACA AGAAACTTTA GTTTATTACC
   141781 AAAAACCCTA TCTTCGAACA TCTCTAATGT AATATATACT TCAAACGCTT CTGGAAAATT
   141841 TGGAATAGAT CTAACATTTA AATCAGTCAT TATCATCCAG ATACTCTCAT CTTCTGGTGA
   141901 TAATAAAGGA TTAGCCTCGG TCTCACCCTT ATGATTGATA ATCAATGGTT TTAATGTTCT
   141961 AGTTATGAAT CTATTTTGAA CTATAGTTAT CGGAGTTACC ATAAACTGTG CTATGAGGGA
   142021 TCTCATTTGG TTATTAATAG CATCAGCATT TGGAAAGATT ATATTCAAGG TAACGTTATT
   142081 TGGGACGGTG TCATTAGCTA TTTTTGGATC TCCGACTGTT CTCAATGTAG AAAATCTAAC
   142141 ATATTGCATT GATTGTGAAT ATGAAATCTG AGTTACTGGA CACACGCTAA AATTAATATC
   142201 ACCAATTCTA AGAACTTCCA TTAATCCATT ATTATCTATA TCTGACGGAA GTATAGTTCT
   142261 AGTATCTTTC TTATCTTTTA AATTAGGTTT TTGATTAGCT ATGTCTAGAG TTTCTGCGAT
   142321 ATCAGCCGCT GTAAATCCAT CACAGATTGC GTTATCGAGC TTTTTAAAAG TATCCACGTA
   142381 GTCAGGATCT CTTTTTACAA GTTTAGCCGG ATTTAATGCC GAATAAGTTT TTCGTATTTT
   142441 TGTATATCCA CAAGCCTCAT CTACTAGATC TTTCATTGTG TTTAATCCAG CTTTATAAAC
   142501 TCCATCATGT TGTAGATGAA TATGGGGATA GTTACCTTTA ATTGAATGAA CTAAAACATA
   142561 TAATTCTTTA TTCTGAGCTT TAATTATATT AACAATTGAT TGTATTTGAG ATTCAGTAAA
   142621 ATTCTTTGAT CTAATATCTA CCGCACATCC AAAAGGTTGA TCAGGAATCC AAAAGTGTGG
   142681 ACTATACTTA ACAAAATTAT GATCATTAAT AGGATCAGAA GATTCCCAAA TTACTTTCTT
   142741 ATATATAAAT TCATTCTCAC TAACATCAGT TCTATTAAAG AACTTATTAA CAATACTAAT
   142801 GAGAGGATCT TTAAGACCTA GTGCAGTAGC AACTGAAGTA GTAGTTGTAA AACCAGGTTT
   142861 AAAACCTCTA CCTAAAGATG TAATATGTAT ATTATATTTT TTAGATAATA GATCAATAAC
   142921 ATCAACGAGA TCTTTAAGAG GTTCATATTT CCTCATTTTC GCAAAAGATT TTTCATCATC
   142981 ATGCGATTTA TTTTCAAAGG TAGGTTTTCC CATTACTTTA TCTTCCTCAT AATGTTCTGT
   143041 GCCATAATAG GATTTCCACT ATTACTTCCA TCATTATCAT AAATACTAGT TTGTATATTA
   143101 TCTATTCCGC TATTTTGTCT TATAATATTC TCAATGGTGG ACGCTAACTG GTTGGCGTCT
   143161 ATTTCAGAGT CTATATTATC TAACGTGATA CTAATATTGA GTTGTGGCAT TACATTCCTA
   143221 TTTGAGTTCT ACGCATATCG TTAGTTTGAT ATCTGCTATT ATAATTCTTT CTATAATCAA
   143281 TATAATTTCT TTTAAATTTC TTAGATGGAT TAAACTGCGT ATATATCTTC TTATTCATAG
   143341 TTAAATCCTT ATAACTTCTA TCACTTAGTG CACTTATATT ATCCTTTAAA ATAGGGTCGT
   143401 TATTCAATAA ATAAGTCCAT TTTTGAGTAA AAACATCTTG TCCTGGTTCT GCAGATAACG
   143461 ATTCCATTCC AATATCTGAG TCTGATTTAA AACCTGGACG ATGACCGATA TCAATACCAA
   143521 AACTACTAAT ACCACCAGCT AGCTGATCTG GGCTGCCAAG ACTTAATATA CTTAGTCCTA
   143581 TCCCAAGTCC TAAGACGGAC TTAGCTGGTT TCATCTCAAG TACTTGTTTA ACCGAATTTC
   143641 TCCAAGCTGT ACTAACTTTT GTTCCAAAAC TAGGTGTGGT ACTTTCAGTA TAAGCAGACA
   143701 TAGCATGTTG TAGTTCTTTA GGAGTTAATT GTTCGAACCC TTGTGAAAAT CTAGCAGATA
   143761 GAGACATATT TAATAAATCC ATTACATTCT TACCATTATG TGTTAAATCT ACAGTAGCAT
   143821 CATGATACTG TCTCTCATAG TTTGGGTCAG ATTTTAATAA TGTTTTGTGA ATATCTTGAA
   143881 AGAATCTCCA TTTTTTTAAA TTATCTTTAC TGATATCGAT ACTAAGACGT TTAAAAGATC
   143941 CTTGAACCGA TGCATTATCT AAGTCATCAA CGTGACTAAC GACATTTAAA ACGTGTGATA
   144001 TGGCATCATT TTCAGTTAGT TTCTTCATAC TTATAGCTTT TTGTTCCGGT CCTTGATGTG
   144061 TTAAACTTCT TATTAAATCA TCATAGGAGT TATTTAAATC TTGAAACATA GTACTCATTG
   144121 TATCGCCAAA AATCTTAACC GCGTTCTCAT TTGCTTGATT CATTCCTGGA AATAATTTTA
   144181 TCATATCTTG TTGGAGTTTG GGATCTTTAA TTAAACTTAT TCTTTCCATT ATAAGATCTT
   144241 TTCTGGCTTT AAACTTACTG GCTGCGGAAG ATAGATAACC CACAGATGCT TGACCAACTA
   144301 CCCTAGCTCT AAATCTTCTT GTTTTCTCTT CTATTAGTTC TTGAATTGAT TCAGATCCAA
   144361 CAAACTTTTT TAAATCTGAT ATAGATGCAT CTATAAATTT TAAATTACCA AGTTTATTAA
   144421 TTTCAGATTG CTGCAACTCC TCTAATTTAT GTCCAATGAT AGGATCTTTG CTCACTTTAT
   144481 GTCCATAATC TTCTAACATC TCAGTCGTCA GTGTTATTAT ACTTCGTATC TCACTTGGTT
   144541 GAAACTTTTT ACCATACATC TTCTCGGTTA TCTCTTTAGC TTTAGTCGTA TTTCCAAACT
   144601 TAAAAAGATT ATTTTGATAT TGAAACATAG CCTCATATAC GTCTTTAGTT CTACCTCGTC
   144661 TTTCAGTTAG AACCTTATTT AGTTCTTCCA TATTTTTAAC ATTTAATAAT CTAGTTACTA
   144721 TATTATCGCC ATCAGAGTCA GCTCTTAACA TTAACATAGT ATCTAGAGAA GGAACTGTAC
   144781 CTTTTCTTAC ATCTTGAAAC ACGGCCCAAT TTTGATCGTA TACAAAGGTT TCACCAGAAA
   144841 ACAAACCCCA CATATTAGAT TCTAAAGGAT ATCTGCTAAT TCCTACTGGA ACAGATTTTC
   144901 CTCCAGTCTT CATTAATCTA ATTTCTTCCT TTGTCAGTCG TCCTTCTTTA AGTTCTTTTT
   144961 CGAAAAACTT ACCAACTGAC ATAGTAGCAT TTCCAACATT AACTTGATGT TTCATGAATT
   145021 CACTACGAGC AATAAAGTTA TATCTACCGG ATTGAATCTT CTCATTTAAT TCTAGAGATG
   145081 CATTAAATTC TCTTTCAACG TGACGATTTA TAATTTTCTG AGTATTAGCT TTTCTTACAT
   145141 CAAATCCATT ATCTTTGGTC GCTTTATTAT ATTTTTCTCT AATTATTTCT TTAAGTTTAT
   145201 TGTGATCTCT CACCATTCCA CCTACTTGTT TTTTAAAAGC AAATGGAGAA TTTAACAATC
   145261 CATATGTTCC TTGTAATTCT AATTCTCTTG AGAAAAGTCC GTTCTTTCCA ACAACCCTAT
   145321 GAGCTAAATC ACCCAGGAAT TCAGCATATT TTTTAGCCGT TCTTTTATGA AAGTAATCAC
   145381 TACTCTTACT ATTTTCAAAT TCATTAGATG TAGTAAGCAT AATAGAAGAT AGAACATTTT
   145441 GCATACTATT CATTAAATTT CCACGCGTTA ATGGTATTTC GCTTCCAAGA GCTAACTGTC
   145501 TCGCTGATAA GTTCATGGCA TCCATTAATA TATGAGCGTT AGGTAAAATA ATACCGTCAT
   145561 GTACGCCTTT ATTCTTAACC TGTGATTCCG TCATGTTAAT AATTTTATCT ATAAATTCTC
   145621 TTCTTTTAAA TGCTTTTGGA TCGTTGGTTC GTAAATTTTC ATCCAATACT TGTAACTGTT
   145681 CTCTAACCAT TTTAAAGAAA TCTTTATCCA TTCTGAAATT CTTAGATTTA AATAATATTA
   145741 GGTCTGGAGG AGCTACCTTT GGTCCATTTA TTCCAATATT TTTATCTCCG AATTCTCCTT
   145801 GTCCATTAGA ACGAAAAGCA TGGTTATACA ATGTATCAGT CATACTTTCG ATATCTTTAA
   145861 TAGCTAGTGA CTCTTCACTA ATCTTAAAAG ATGTCTTCAT TCCTTTAAGT CGATCATCCA
   145921 CCTCTTTTAT AGAATTAATA ATTTCTTTTC TATTAGTGGG AGTAGAATTA TCTAACTTTA
   145981 ATTCTAAATC ACGTCTTTCT ATTTCCAGAT CAGAAATAGT AGTAGTTAAA AAAGCTTCAT
   146041 GATACCATTT CTTAAATGCA GGAGTTTGTA ATTCAGATCC TAATCCATTT TCTCGAAAGT
   146101 ACTTATGAAG TTGCTGATAA GACGCCGTCC TACTTAAAAT TTGTTTAGTT GCGTTAATAT
   146161 CCACCTCACC TATACTAACA CCACTTAATT TATCGGCCCC TTGCAACATA GAAAAAATAG
   146221 ATAGTATTGT TTTTCTTGTC CCTCTTTTCT TTTGTCCAAT CATTCTATCT ATGAGTGTCT
   146281 TTTCCATTGA TTTATTATAA TTTGACTGTA AAGCCTCCAT TTGCTTTTCA ATAACAGATG
   146341 ACACTGAGAT AGTATGTTGT CTTTCTTGTT GTTGTTGCAT CTGATACGAC ATCGATGATA
   146401 ATATATCACT AAATGTCAGT AAAACTGGAG CTATAACAGT TTTTCCATCA CGTTTAATCT
   146461 TAGTGAAATC TATAAATCTG CCATTAGTTT CATGATTAAA ATCAATCTTA TTTCTGACAA
   146521 AATTAAAATA TGGATTATAT ACTGAACGCA TAAACTTAAT TTGTTCATTA TCCATGGCTG
   146581 CGTCTAAAAT TTTCGTTGAG TTAGCTTTAA CACCATCCAG TATATTAAGT TTATCTTTTT
   146641 CAATCATTCT TACTGTTAGG TCATCAAAAC GCTTAGACAT TTCAATTTTA TCTGCTGTGT
   146701 ATGTTACATT ATGGCTTTGA GCCAATGCTT TGATATTCGC CGTATCCCAT GTTAGTCCAA
   146761 CTTTTTCCAT GTGTTTATAT AACGTATCAG CTTTCACTCC ATTAGCTATA TCCAATGCTT
   146821 CAGCCACAGT AGTATAATCT AATAAAACAC GAGATTGATT ACCTGTTTGA TAAGTGGTGC
   146881 TTCTAGCGAA TAAATCTTGC AAGAAACGTT GTGCTCCTGT ATGATCACCA GCAGCCATAT
   146941 AAGTTCCATA AATTCTATTT AAAGCTAATT TCTTAGTAGT TCCTACGTCA CTTCTACTAA
   147001 ATAGATTACC TGAAAGCAAC ATCTCTGGTT TAATTCTAGA TCTAGCTGTT AATCTGTCAG
   147061 ACACAACAGC CGGACTATCA TTATGGTGTC CAAGGATACC CATAATTCCC TGTTCACCAC
   147121 TTCCAAATAC CATTCCTTTT CCAAAACCAG CTCTAACCTT TTCAGCTGTA ATAAGTTCTT
   147181 CTAGTTCATA AACAAATTGG AGTTCACCGT TTCGACCCCT GGTGAATCTT ATTTTTGAAA
   147241 AACGAGTGTT GCCAGTGTGT TTAGACCTAA TTTCTTGTCC TGATATATCT TTTGCTATGA
   147301 GTGTGTCTTG TTCAAACTGA TAAAATTTTC CTTTTAAATT ATTTACATTA GCTTGAGAAT
   147361 GTCGATAAGC TTCACCCAGC TCTCCCTGTT CTTTCTTAAA ATGCTGATCA AATAAATGAT
   147421 TTAATTCATC TGCATCTAAA GTAGTTTTTT CATTGAAAAT ATTAATACCT TTATCTTTAG
   147481 TAAGTCTATG AATTAGTTCG AATAGAGATC CCTCTTGTTT TAAACCTTTA AAATTGACTA
   147541 TCTTTTCTCT ATGACGTACC GTTGTTGCAG TTTTATTTAG AACCCTACTA TCTATTGTAA
   147601 TAGAGTCATC AGGGGCAACA CCGTAACCTT TAGCTATCAC CAGTGTGGGA ATCATTACAG
   147661 GTTCCGCATG AATTGCTATG TTTTCAGCTA TATTGGATGA TTGTCTTTCT AAATTTTTTC
   147721 TAAAAGCGGT TGTGTACGGA TCATAAAAAT GCCCATGTTC CCCTAAATAA CCAAGACGAA
   147781 CACCATTCAT GACTTGATGG ATTTGACGCA AACTACTATC TTGTACGTTA AGAGGATCTA
   147841 ATCTATGATA CGGAAACATC TGTGTCTTAC CCTTTAACAT ACCGCCCGCA GATACAGTAT
   147901 TTGGAATAGT AGACATAAAC AGTGCATCTT CAGCGGCATC TTTACCAGTA TAATGAACAG
   147961 CTAAATTAGC ATAGTTAAGC ATATTAACCC TGGTTTTAAA ATCTATAAAA CCAGTATTCA
   148021 TTATTTTATT TAACATATTA GTGAAACCTA ATATGCTGCC CATTTGAGAC CTATCGCTTA
   148081 ATACGTGATT TAATGCCGTG TGAGTAACAG CAACGTCAAC ACTAGAATCA TGACTATCAG
   148141 CTGTCACAGC TTGAATAATC ATTTGTTTAC GATTACTAAT ATTCGTCATC TTACTTAATT
   148201 TATGAATAAG ATCATTATGT GCAATAGTAC TACTATGGGA AGACAATGTT TTTACTATCT
   148261 TATTTAATTC TATTTCATCG GCGTTTTCAA CTAATCGAGT AAATACATGA GTTAGTCTAA
   148321 ATCCTGAACC AAGGGATGAC GCCGATTTTT GTAATTTTAA CATATCTATC ATAGTTCTAT
   148381 CTTTTAAAAA TTCAGGAGAT ATATAATCAA TTAATGCTCT ATCGGAACCT CCTTTGCCAG
   148441 CGAAATCTAA AATAGCGGCA CCTTTACCCG CTTCATTAAA GACCCTAGAT AAAGCTTGTT
   148501 TAGGCGTGAC ACCTTCTTTT TGAATCGTTT CTATAAGCCA ATCTAGATGT TCTGGAGTAC
   148561 CTTTACCTGT CTGATTTAAA ACATGTTTAA GATTTTCTAA TTCAAGACAA GTTGTTCCAC
   148621 TCTTATACGC TTTATATAAT CTTTCAAATG ACGCATCTTT TATATAATAA TTGCCATGAG
   148681 TGAGAGCTTC TCCTGTAGAA GATACCCTTC TATATGATAT CTGATATAAC CTAGCCGCTT
   148741 GTGGTGTTTT AACTAGTGGT TGGATTCCAG CTCTACCTGT ATAGAACTCA GTATCATAAA
   148801 TTAATATATC TTGTCCTGTT TTCTTAACAT AATTTAAAGT ATTATATTCT AATAATCCAC
   148861 TAGCTCTATT TTTAAGTGCT TTTGTAGATG CATTTAACCA TGGCATATCA TTACGAGATA
   148921 CTATTCCGCG TTTTGCTGTA TCAAGATATG TATTACCGGT TGCTAAATCA CTTGTCTTGA
   148981 ATTGTTTGTC AAACCATCTT TGCACTCTTG CCACTTCTTG TTTACCATCT GTTTCTGTAA
   149041 CGAGAGCGTG TGCAATAGTT TTTACATTCG AAGCTAAACC ATCAACTTGT GATTCGATTA
   149101 TATTACTTGG TATAAAACCT TTACCTGAAT AAATTGAAGT TTGAGGTACT CTTTGTCCAC
   149161 CTCTAATATA ACCTTTTTTA GGTAAATCCA AGAAGAATGT TCTTTTTTCT CCACCAGGAT
   149221 CAATAGAATA GATCTCTAGT CTATCTAAAG CATTGCTAGT TCCACCGGAA TTAGTAAGTC
   149281 TAACTGAAAA TGTGGATCCG GGACCTTTAA GACTGGATCT TTCACTGTGG ACCTCATTAT
   149341 ATAATTCTTT TAAAACATTT TTAAATTTAA GATCTACTTT ATTAGCTCTA TTTTCCGCCG
   149401 ACCATTCTAT CTTTTGATGA ACCGTCCCCA TAACTTCTTC CGCGAACAAT TCACCTGTTT
   149461 TATACTTCGA TGCATGAAAT TCATAGAAGT TCTTGTCGAT TTTAGTTGGT TGATTAATAT
   149521 TAAGTCGACC TTGATATTTA GACGGGCGAT CCAGTAACTT AACAATCTTA CTTCTGGACG
[truncated: 91,046 more chars]
