# Supplementary material for: Clades of huge phages from across Earth’s ecosystems
Source: Nature. 2020 Feb 12;578(7795):425–31. doi: 10.1038/s41586-020-2007-4 (PMC7162821; doi:10.1038/s41586-020-2007-4)
Supplement: Supplementary file 6 — Genbank files for all genome. [file 41586_2020_2007_MOESM6_ESM.zip › genbank_genomes_SD-4/GD_PHAGE_63_40.gbk]

LOCUS       P0_An_GD2017L_S7_170907_scaffold_315295_prodigal-single      94801 bp    DNA     linear   BCT NOV-13-2019
DEFINITION  P0_An_GD2017L_S7_170907_scaffold_315295_prodigal-single, contig.
ACCESSION   P0_An_GD2017L_S7_170907_scaffold_315295_prodigal-single
VERSION     P0_An_GD2017L_S7_170907_scaffold_315295_prodigal-single.1  GI:
KEYWORDS    .
SOURCE      GD_PHAGE_63_40
  ORGANISM  GD_PHAGE_63_40
            .
COMMENT     Data sourced from ggkbase. For additional details see
            http://ggkbase.berkeley.edu/organisms/404905
FEATURES             Location/Qualifiers
     source          1..94801
                     /organism="GD_PHAGE_63_40"
                     /mol_type="genomic DNA"
     gene            45..1016
                     /locus_tag="P0_An_GD2017L_S7_170907_scaffold_315295_prodig
                     al-single_1"
     CDS             45..1016
                     /product="hypothetical protein"
                     /codon_start=1
                     /transl_table=11
                     /translation="MTRWHDDYSKAKGGSDQNGRLAHRVVNRYREALQTIPKQAADWQ
                     PDLWLPDLLGAKKRLSDEAIKAIKAEMKADTSPYGKKDGKAPAGGIVYFLFKAIHEAS
                     LAQKLWNLLDQNAGLAGDSQWEDLAGRIAGHLSHDPAERKVQAAGLCVDLLMRTRQGR
                     KATSLNRLLTREFANEIAAVNAAGPPGPAERLREPAQKKRSPAQVLIAWAEDPGVKAV
                     VQKALQATGKDPAKVARLIVDTLEDANVHRGASIAEGLLGPMGQVDTAEMAYTGSDAA
                     SALDWGVESVCGFAVGLLMAIGASASATRLAKALVGEYPDIFEDRLL*"
     gene            1028..1426
                     /locus_tag="P0_An_GD2017L_S7_170907_scaffold_315295_prodig
                     al-single_2"
     CDS             1028..1426
                     /product="S-adenosylmethionine decarboxylase-like protein
                     n=1 Tax=Bradyrhizobium oligotrophicum S58
                     RepID=M4ZHA4_9BRAD"
                     /codon_start=1
                     /transl_table=11
                     /translation="MYSAGRHLIIDGAVKDASVFTADRLTAMFNDLAKALDMQIILGP
                     NFIEVPLDKAVLRTVKKTGEFADEGGISGTCVISTSHMSLHAWPLRKAFSADVFSCKD
                     FDHMKAIGILTEVLGVTRSHVTVLDRLMPR*"
                     /db_xref="UniRef100_M4ZHA4"
                     /db_xref="aol:S58_72490"
                     /db_xref="87067074"
                     /db_xref="M4ZHA4_9BRAD"
     gene            complement(1423..1731)
                     /locus_tag="P0_An_GD2017L_S7_170907_scaffold_315295_prodig
                     al-single_3"
     CDS             complement(1423..1731)
                     /product="hypothetical protein"
                     /codon_start=1
                     /transl_table=11
                     /translation="MTKAQADECEMKGWAVARIKCCPTLTKDERTALARLYKAQAFPW
                     RDRAEYFGWNWCDVLRSLADLQLVEYRDLPHQDGEMAARLTERGVRSYLKGLRRGVQS
                     *"
     gene            1790..3559
                     /locus_tag="P0_An_GD2017L_S7_170907_scaffold_315295_prodig
                     al-single_4"
     CDS             1790..3559
                     /product="SNF2 family protein id=4026560 bin
                     =GWB1_Spirochaetes_59_5 species=Streptococcus constellatus
                     genus=Streptococcus taxon_order=Lactobacillales
                     taxon_class=Bacilli phylum=Firmicutes
                     tax=GWB1_Spirochaetes_59_5 organism_group=Spirochaetes"
                     /codon_start=1
                     /transl_table=11
                     /translation="MNQPINGAALQATYEQLKKVRESKTCVLKPNPMLRTEIVGLDGQ
                     PQPFRLRYYQVQGIFHLLSMKRMVLGDGTGLGKTIEAIGALCYLWMPSKEPRNKVIVV
                     TPKSALRQWAAEIQRFTTGVRTYLVTGTAEERQAVYEAWANAPTGPDAEKAVLILNYH
                     LLIRDWDQGRIVPTLADGRPDPKGVTTPGLLDRIIRGVQDLVVIFDEAAAFKNTSTKT
                     WQTCRFLSLRANRVYGLTATLLKNNLIEGYSIYKVIHPDVFTTKTKFMDLYCVTRMQF
                     VGGRRKIPLVVGYKNLQHFRERIDPFFLGRPKHAVSDELPTLITKEIPCELSTVENAK
                     YSEALTGVLELGDGTVRDYEDYKAFVALIYCQQVADSLHLLGFKEGSGVLDRFAQEIM
                     GDVAELGSKEEALLDLLTGELEGEKVIIYTRFESLVGRLQAILTKAKIKSVRITGKEK
                     DDDRRAAQVAFQDTGSDVRVIFITDAGSEAINLQIASAMIFYDAPWSWGNYVQTIGRM
                     IRIGSPHQHVVVYHLVAERPATTLKDRRTIDHYTLGLLRGKKDLIDQVLGEVAVGALD
                     FDKGQGFVRNLVREMKGTNTTQS*"
                     /db_xref="GWB1_scaffold_8486_3"
                     /db_xref="shg:Sph21_1213"
                     /db_xref="86113695"
     gene            3569..4444
                     /locus_tag="P0_An_GD2017L_S7_170907_scaffold_315295_prodig
                     al-single_5"
     CDS             3569..4444
                     /product="hypothetical protein"
                     /codon_start=1
                     /transl_table=11
                     /translation="LAEVKKPCPWGCDGSGRLRHDEGTVIYCTCFQVRRMRPLLQDFS
                     NAAAITQSPLYIGEGDKLVDRTRENLFIKGYWAEDLRSHFRFALSSKLYDSDFRFRFK
                     TIMDAELLDVWLDKKSYKAQSREDREQRKTFNTLDQFVGPDLDLVLLRLGFLGHPNRA
                     MAGVIKQALMMRETARKATWLVEDTSRTTFGPGNYSYSEDLAGYIAEQFKIVNLTRKA
                     PPQVILPPHGYDVSGDTDDSEDASLGGDTDFEAAFKRRPKEVFKAPPEPEGNVFASVG
                     ALSDKDKKKWRRGQH*"
     gene            4441..5925
                     /locus_tag="P0_An_GD2017L_S7_170907_scaffold_315295_prodig
                     al-single_6"
                     /gene="dnaC"
     CDS             4441..5925
                     /gene="dnaC"
                     /product="dnaC; Replicative DNA helicase [SA14-24] (EC:3.6
                     .1.-)"
                     /codon_start=1
                     /transl_table=11
                     /translation="LKRLLRSIIDFDGMITPEGLLFNFTRLKKSQLEWSRPDDQRIYK
                     FVNDFFQNHLELPSSATVTDYFTRADDPEVTERLKDIQAAQSYNRTNFGHLLQTLLED
                     QNKVKLVALFKESQDIVTKGLDYKEGRETVRKQGVRDSIVHFTQRANELLIPEYNARV
                     QGDIRLDGQELWDEYQQAKVNKDKVWGKFVGLNEIDKVCQGIKKGELWTHCAFPGELK
                     TSFALNWAYNLVTRYRTNIVYWSLEMPYEQVRRNVIAIHSANLKWLHRGYKPLDYRKI
                     RDGELNAEEEVFYKILLEDWQNCRDYCHFEIMAPAKEMTIEDIKLDTELLHREFEVGC
                     VFLDHGQEIEARKNKRGKGDYVMEINSVVRDAKRMALHFNQGEKVPVVMLFQINRQGK
                     DEAAKNEGRYKMNAINYANQVEKSSDVISTTYLDDAHRQAGTTMFCNLKNRDNPLFQP
                     FVAEVQFGPRRILNGVADSSRGGMNVEDHRASVQRQLALDPLNL*"
                     /db_xref="lmod:LMON_0055"
                     /db_xref="GWB1_scaffold_11530_5"
                     /db_xref="86113991"
                     /db_xref="3.6.1.-"
     gene            5922..6560
                     /locus_tag="P0_An_GD2017L_S7_170907_scaffold_315295_prodig
                     al-single_7"
     CDS             5922..6560
                     /product="hypothetical protein"
                     /codon_start=1
                     /transl_table=11
                     /translation="MSARDYQKEAEREIQGQESARRWVKARIEVIHERVTAHDVLRRF
                     GVNLRYGEDHEEQFSCPFHGQDNKPSARVYPASVRGPSHAWCFVCQERWDVLGLWKKF
                     TNFEGRFTRLLSDIEREYGIIPPDSPPIDDGDDGQDEELLEVLRLFDICERRLKGAKR
                     AFDMRGFLVISSILDRLYYQLESGGTPYEQLKAVLGKVLDKIGEKVRACPDD*"
     gene            6545..6982
                     /locus_tag="P0_An_GD2017L_S7_170907_scaffold_315295_prodig
                     al-single_8"
     CDS             6545..6982
                     /product="hypothetical protein"
                     /codon_start=1
                     /transl_table=11
                     /translation="VPRRLKLCPVELGDIELQLVYSYGGEWEPEWRALQGSLIAGLFT
                     HVSKAVMDHALQGWTSPLVKALGLSPEGALHKLPKVMRQCWSRPNCPHSGTYCTPLDK
                     KMPWCFTPDGIEDEEMRQLAHEAIRLWREKVYIIVVTEDEHAR*"
     gene            6972..9932
                     /locus_tag="P0_An_GD2017L_S7_170907_scaffold_315295_prodig
                     al-single_9"
     CDS             6972..9932
                     /product="DNA polymerase n=1 Tax=Citromicrobium sp.
                     JLT1363 RepID=UPI000225EB73"
                     /codon_start=1
                     /transl_table=11
                     /translation="MPDDFDDDVAGTALPADLADADIEDEAPATEVAPTEPPPAVAAP
                     VAASPAEAVDEDLLAMLNQAGAAARPAPPPPRAMPEDDSDTSFEEFTATSGIQQQATV
                     PRISKPWMKHHRFVQVKTPEEVERIVDEAIANGHCSLDLETEGFDNRIRYDEAGKPYT
                     VHKIVGFCISIGEAKTGYYIPLRHRPEDGGDDLNVKPTERVEAAIRCLCQASQPTPKE
                     GQPDPLSFKEFETPPKVVIDFWNAKFDQEFLYPITGIDWWHPESFEDGLLACFTLFSD
                     DDHLGLKHKAKEKLRDPDGNPYEMIELKELFLRGRPIKFYLLAPDEMGTLNYACSDAV
                     CTRLLCSHPSIIPTVKAKPELAFTYRLEKMVVQVIRVMERNRVKIDRARIKQMLDTNE
                     LKRAEWLAKIVAVAESKGFPGFEPASTKQLSDFLFSERGLNIEPKPEKNEKSGQYKTD
                     ADTLEALVKDNPNAPEVLQWVLDWRSCEKLQGTYLEGLYNNPDENDELRFDFKQTGAQ
                     TGRFSAPGREVEHGFSGIPIHGMPHTTEFRECFIARPGYTMVKSDYAGQELRVVANIS
                     GEPVWIKEFLNGSGDLHSITARAFFGKQEVTKEERAKGKQANFALVYGGGPAAIIRAT
                     GCDKPEAHRRKAAFDKAVPTFAKWVKGQHAKVKKDRGIWNPFGRWIAIPDANVKEGDI
                     TSRGKRVDANEANSIRAACERHSTNYPIQSAGADIMKIALVLLHREFHKRGWLKDGAD
                     VVRMLLTVHDEIVFEIKDEYVPEVLKVIVERMEAPTRIPQPPHSPVWKVPLVVEPLIG
                     RSWGGVYDYAMLRKGQETPPKEGEKLKPHEIRVGNRIYHRIPPWLEAYWKPYYDAPAE
                     PPKDPPPAAPTEAPAAPPAASPPAPAAPAASPAQTAPESPAQPPKEATPKTLVFRIGV
                     LTASSCRDTQLVLFEHRHLDPMTKGMPVRLLSKEGVVLVETTRGVRIQPTAYLDVIRK
                     MQRLRLTDGKYDLL*"
                     /db_xref="UniRef100_UPI000225EB73"
                     /db_xref="A0A0F8ZEW8_9ZZZZ"
                     /db_xref="gvi:gvip065"
                     /db_xref="UPI000225EB73"
     gene            9964..10494
                     /locus_tag="P0_An_GD2017L_S7_170907_scaffold_315295_prodig
                     al-single_10"
     CDS             9964..10494
                     /product="hypothetical protein"
                     /codon_start=1
                     /transl_table=11
                     /translation="MPKQDYLRECNDKGVPLPDFAEAFCSRCLQPECTRSLHGKMKFD
                     QRVATWEDRLFRNVPRLDASDPRYSAIAGQRFINIDTSRTPEIRSAWIDPLTVTESPA
                     PTPPTPQATPEVQPQPTPRAPKHLALANAPSQAGKMLGTPPPAKDAWAAPEPTTKSNE
                     KVVPPGFTVKLGGSGV*"
     gene            10512..10688
                     /locus_tag="P0_An_GD2017L_S7_170907_scaffold_315295_prodig
                     al-single_11"
     CDS             10512..10688
                     /product="hypothetical protein"
                     /codon_start=1
                     /transl_table=11
                     /translation="MEFKAIIKQDGTVVTEVLDRGSHLCSEVYRVTNAVGKQLNDEET
                     GPDCEPVIETSGEK*"
     gene            10712..11038
                     /locus_tag="P0_An_GD2017L_S7_170907_scaffold_315295_prodig
                     al-single_12"
     CDS             10712..11038
                     /product="hypothetical protein"
                     /codon_start=1
                     /transl_table=11
                     /translation="MSHRVTTKTEIKDKALAAQALKIAGMGYQDMGTSLRITSGKMCN
                     ATINLQTGEISGDTDYGHTNKSLGALRQAYGEAKYRAECMKQGINITSREVNRDGDVV
                     LYCRMA*"
     gene            11154..12734
                     /locus_tag="P0_An_GD2017L_S7_170907_scaffold_315295_prodig
                     al-single_13"
     CDS             11154..12734
                     /product="hypothetical protein n=1 Tax=Fervidibacteria
                     bacterium JGI 0000001-G10 RepID=UPI000371F29D"
                     /codon_start=1
                     /transl_table=11
                     /translation="MNQDLLFHLRSLSRIIYFVTDEEDQFLVKLRDTLKKYAARTMVF
                     NAALGLVPIEALIRDWTTRAHAENRECANIHDALIQAYKDDPKDEQNFYVFTDPERWL
                     SDPHVVRRVLNIVHQLHNDIRNIKILIFVGTRRYVPEKIQRYVEVINDHGLTSNEIGD
                     IVKTACDHLQTQVPKDAAQVFRGLTSYEINAAIAQSIVKTKKDPTNPKRIDSAYVAEF
                     RRRQLMKTDLVQYVDTSAFNFDVVGGASRFKDWAYKTRLAWTAKGQAFGLKPPKGVLA
                     VGVWGCGKSLSIKAMGHAWGLPVVQLEMGRLRSSGVGESEANVYRAIRIIESASPCVV
                     WIDEAEKSLSGGQSSAQSDAGTTSRTIGILSTWLQETTAPVCLAMTANSLKTLPIEFV
                     NRMDERFFFDLPSEDDRIDILKIHIKKAQQDPEHFNLAALSEKAKQMVGREIEQAIGA
                     AMIESFAQEKEALDETILCDELSRKPRIIKTMVDEVREVVEWVGYDPDVDDGIRARFA
                     SKPNRSGGALKLIGGDGG*"
                     /db_xref="UniRef100_UPI000371F29D"
                     /db_xref="cap:CLDAP_28990"
                     /db_xref="86639253"
                     /db_xref="UPI000371F29D"
     gene            12727..13890
                     /locus_tag="P0_An_GD2017L_S7_170907_scaffold_315295_prodig
                     al-single_14"
     CDS             12727..13890
                     /product="hypothetical protein"
                     /codon_start=1
                     /transl_table=11
                     /translation="VADNKPILASAGQELERVLPEVKTLARPTKGPLLAARHEIKRSP
                     KLQALFSKARKEHWPATQLAEEAAPVLGALLEGSEAEMREVALYLADEYEQVGDAVLI
                     VSTVTGKAIAKITDADIWQPAKVPRHSGNLAKPLPRLRPDLEGFLVQWVFDQDREQRL
                     LATIAEKVPQTALVREEGDRRLQPLTRAGRASLVQELGDALPTILEAVQGASRAFLDR
                     FELRSEPPTSAKLNPLLKCTAFGRVVTPIADPKTFNLRYDRLGAMAAQMGTSWVREMA
                     RTLALGSSENERVRVTWPFDTPGLWVGGPDLAQAFGLHRALVVDGAPATVVRPEAGVI
                     VIDSASYACRDRELFDRWEVAAAVEYTLYVNWQNVVTFDIEGLPELSVAEVVR*"
     gene            13890..14162
                     /locus_tag="P0_An_GD2017L_S7_170907_scaffold_315295_prodig
                     al-single_15"
     CDS             13890..14162
                     /product="hypothetical protein"
                     /codon_start=1
                     /transl_table=11
                     /translation="MPYCSFKVKSPGVLPIPGQLNALDEGLNTFTALVPDVEAFKAEL
                     RAMGVEVLEVFNLDEHEPYKPSLDLLPEEAADLEQHLRILGTGKPV*"
     gene            14171..14473
                     /locus_tag="P0_An_GD2017L_S7_170907_scaffold_315295_prodig
                     al-single_16"
     CDS             14171..14473
                     /product="hypothetical protein"
                     /codon_start=1
                     /transl_table=11
                     /translation="MGIRARKNHLILVLKTRARLCRSLTPEQVAQFELMYRRAVTTQE
                     QDQVTKALDDFINGWKTGTDAYSRIRQDLFEEDDDPLPPILQEAWERSQAELRRKP*"
     gene            14470..15036
                     /locus_tag="P0_An_GD2017L_S7_170907_scaffold_315295_prodig
                     al-single_17"
     CDS             14470..15036
                     /product="hypothetical protein"
                     /codon_start=1
                     /transl_table=11
                     /translation="MIERIILLDVDDVLADFEAAYFEVIHRITGLTLRHEDRTQWNIL
                     AMVPEEHHALVEATAMEAGFCSRLVPIVGAHAAVLSLQALGKVYAVTAPWPGAKTWYW
                     EREQWLREHFDIYSDEVLHVTPKHLVRGNVIIEDKRENALAWAKANPEGLAILWDMPY
                     NQEPCSLPNVARAKDWPTVVRLVRDYTP*"
     gene            15033..16076
                     /locus_tag="P0_An_GD2017L_S7_170907_scaffold_315295_prodig
                     al-single_18"
     CDS             15033..16076
                     /product="Uncharacterized protein {ECO:0000313|EMBL
                     :KKL93969.1};  TaxID=412755 species="unclassified
                     sequences; metagenomes; ecological metagenomes.;"
                     source="marine sediment metagenome.;""
                     /codon_start=1
                     /transl_table=11
                     /translation="MKQYLDLLRHVLANGTRKENRTGVDTISTFGHYYEHDLREGFPL
                     LTTKKMPWRSIVVELLWFLSGSNKAEFLDRHGVTFWKPWYNPDGTVNAAYGPAWRRFE
                     YPDYCETDSGLGDGPCTRWNDQIEWVVGQLKEKPMRRDLVVSAWQPHIAQKPPTAKTY
                     WAPCHCMFILNVQNDERFEGYEDLSNFDLAVIKGRRWNSPGDPAGWLAEPLKVADTKQ
                     RLCLHLTQRSCDTILGVPFNLASYALLTHLMARFADLEPGIFGHTLVDAHIYCAKADG
                     SKAEFDHIPGAREQLTREPYPLPKLIIADDIRSLEDVEKLLHPSVTTAEIMGKFKLEG
                     YASHPKMDFKVAV*"
                     /db_xref="A0A0F9G5C8_9ZZZZ"
                     /db_xref="GWB1_scaffold_265_91"
                     /db_xref="mah:MEALZ_0019"
     gene            16086..16574
                     /locus_tag="P0_An_GD2017L_S7_170907_scaffold_315295_prodig
                     al-single_19"
     CDS             16086..16574
                     /product="Putative uncharacterized protein n=1 Tax
                     =Novosphingobium pentaromativorans US6-1
                     RepID=G6EB91_9SPHN"
                     /codon_start=1
                     /transl_table=11
                     /translation="MPLPYQVHSETSRAAALAYEQQAWTARQRVFEAIRNFSGLTDEE
                     VCTLLAMNPSTERPRRVELERAGLIRDSGQQRATRSGMLAVIWENIEGQQYQDHLFRQ
                     HRPPASDLTGDAKAVAEIRERIPERSQSPELRTLLARLDDEIAEREEPAWEPDDDELF
                     YG*"
                     /db_xref="UniRef100_G6EB91"
                     /db_xref="npn:JI59_12040"
                     /db_xref="86497763"
                     /db_xref="G6EB91_9SPHN"
     gene            16577..16975
                     /locus_tag="P0_An_GD2017L_S7_170907_scaffold_315295_prodig
                     al-single_20"
     CDS             16577..16975
                     /product="hypothetical protein"
                     /codon_start=1
                     /transl_table=11
                     /translation="MSEALLNARTYFGVQLQPGEAASAAVKLVLETAAGLGVEIKRLE
                     VMGTLDVGARTFVRIRTELENALPVLERLLTGGRAVIRMNGTQFALHLPGGRSAAVPQ
                     VRMLAVALPDSHQVYAGTVIEHWRDQFESA*"
     gene            17010..18698
                     /locus_tag="P0_An_GD2017L_S7_170907_scaffold_315295_prodig
                     al-single_21"
     CDS             17010..18698
                     /product="Uncharacterized protein n=1 Tax=Enterococcus
                     faecalis ERV62 RepID=J5EPX0_ENTFL"
                     /codon_start=1
                     /transl_table=11
                     /translation="MFYLYAEEGLPAVEPTAEDIDKIKADIADLENAIGTNQGNAYWA
                     RARKSLLAKSMSDDIDEAKKEWGFVRMWREPNGSVCQLCGHHPIVYLFLIKNRINGNQ
                     MIVGSECIVNYLHIPGAPDLAVLKTRLGQLRSLLKKLLAAQATPEQIGAAIATREKLQ
                     AFERKLNMVIARIAAPDPDVDIRELLTALVAPNRIASALKVGTGGYKGVSEAVDALRQ
                     LQYFLTRLGEKSKIYKPFKLLPAVLAIMRKRSEDDDKYEMLVNLEKRLERCFPFETAA
                     ALVEMAWSEIRNCRKEAIAAATKEAEAAKESTRRNTQYEAEVLQEYDYLERALKAGVK
                     ANNDQIDDQLARYVKYIESDDFPRDLEKEIPHFVGYLTAGEDPIETAAFWIEQFANNL
                     YTWNIESAIQRKFGIGRLDDSAGVKRALLMAANEGYIDVEHKGDPREEFIKKMNADDK
                     EVIALLSKEVDDIKILGSRADRKNYEVMSEDLKIDVEKFYKCSPASVDFMRRFCTDIF
                     RKWRAGQIRSLSFGQRNIVEKQYAITKGGRPVNASMWDDLKPELTEPYSPGYGR*"
                     /db_xref="UniRef100_J5EPX0"
     gene            18702..20099
                     /locus_tag="P0_An_GD2017L_S7_170907_scaffold_315295_prodig
                     al-single_22"
     CDS             18702..20099
                     /product="hypothetical protein"
                     /codon_start=1
                     /transl_table=11
                     /translation="MHDISAQRVLSRFLCGAVADPEGLARTLRHNLDVFDELVPKARA
                     LQDALADIKQLVARKELSDLDAWHRVQALTDRSSGYGAILLAIHREYVEAFHGMWVLA
                     LAVLQKYSLPQALRKKVEVIARFWSTKQTPRKPKLPNGNIVHEDAAVSLYLRYVEDTR
                     TQLGTITEAMTKGRPISEGDATDPAKVKAGPFTLLNTGGFPDDLMQSSAEAMKKAADL
                     ATARGFGSICYGEVNITQKIGARNTLAFYMIQKDEMFLRADAEISKDHIYNILHELGH
                     RYEHKFLKRHQAPDEMYLLIGRKHTKEFHREKPQKGEVLTDPKSGVVYEVVSVAGDTV
                     HLRREPDPLTLAQLRSKVITSLLEYQPDLKQADKAKFDALVDVALQEFVQRAGVGSAT
                     VHLQGYYAMKGIDPRKRPDFMGYITPYAAQSASENFSEMFAHYCMGTLPKGQVELFED
                     RVLSSNPRDVREWIT*"
     gene            20102..20830
                     /locus_tag="P0_An_GD2017L_S7_170907_scaffold_315295_prodig
                     al-single_23"
     CDS             20102..20830
                     /product="Nitrilase/cyanide hydratase and apolipoprotein
                     N-acyltransferase n=1 Tax=Pseudomonas mendocina (strain
                     ymp) RepID=A4Y180_PSEMY"
                     /codon_start=1
                     /transl_table=11
                     /translation="MKVAAIQFRPTFKDKEANLRQAAGFVAQAAQAGAQLIVLPELVT
                     TGYSFMSEEEAGAFAEVAEPGGMTFGVMASLAAKLDVAIAWGMVERDKGTNHLYNTQV
                     LVFDCGHVSYRKVNRWGNDFLWAKEGRANPPVVTYQGKKVGLLICRDVRDRKDSKWKS
                     FYEKGDADIVCLSANWGDGGFPAITWMEFAEDNNAVLIVSNRWGKEIPNDFGEGGVCV
                     IYPDQRVVCDGLVWNQDCIVFSEV*"
                     /db_xref="UniRef100_A4Y180"
                     /db_xref="pmy:Pmen_4599"
                     /db_xref="A4Y180_PSEMY"
     gene            complement(21289..21504)
                     /locus_tag="P0_An_GD2017L_S7_170907_scaffold_315295_prodig
                     al-single_24"
     CDS             complement(21289..21504)
                     /product="hypothetical protein"
                     /codon_start=1
                     /transl_table=11
                     /translation="MPRESIPADVERYAKEVKEANPDYSEAQVWGTAWSIYCRYKKPG
                     DPAHCTMPASQYFPGKTAAVNDPRWKA*"
     gene            complement(21546..22805)
                     /locus_tag="P0_An_GD2017L_S7_170907_scaffold_315295_prodig
                     al-single_25"
     CDS             complement(21546..22805)
                     /product="ATP-dependent Clp protease ATP-binding subunit
                     ClpX n=1 Tax=Ruminococcus sp. CAG:177 RepID=R6I8T3_9FIRM"
                     /codon_start=1
                     /transl_table=11
                     /translation="MASTVARCNFCGRPRNEVKHLIAGSDDGPYICNRCIESSGKAIA
                     EAAKKDGSAKEEPLRKPKEIFAYLQQHVIAQEKAKQDMSVAIYNHYKRRIAIQKGLHP
                     DIDIQKSNIVLAGPSGTGKTEIARSIARMLKVPFYVGDATRLTQAGYVGDDVESLLQG
                     LVADADGDIERAQWGVVFIDEFDKLARKSGTSVSGYRDVTGEGVQQALLKLLEGAKVN
                     VPRGMGAKVVAAGMGGSDIIDTANILFIGAGSFAGIEEIVTKRVNKNARMGFHGESQD
                     RKKLTKSETYAAIIEEDILEFGLIPELVGRMPVLTSTLELSEDEMVRILTEPKNAILK
                     QFKALFEMDGIDLQFDEAALRVIAREAKKRPTGARALRSILEDILRPYAFEVPSDATV
                     QAVRVTEECAQGKGKAVIVQKGQAATA*"
                     /db_xref="UniRef100_R6I8T3"
                     /db_xref="R6I8T3_9FIRM"
                     /db_xref="tcm:HL41_05280"
     gene            complement(22842..23450)
                     /locus_tag="P0_An_GD2017L_S7_170907_scaffold_315295_prodig
                     al-single_26"
     CDS             complement(22842..23450)
                     /product="Tax=RBG_16_KB1_OP1_55_9_curated"
                     /codon_start=1
                     /transl_table=11
                     /translation="MGTFSWDCKVCGHPMLAPECTNKVNKWMSKVVVFLSPTAKGALR
                     GTYDGYGRVTSSRSWCDDDEDSLVNASAPCCYHKACWEAAGKPKHTGASRPSADQGYF
                     FSDPTHNMAKPKTAADLPEKPVDTSAVAVMGMCRSIWTTDENGREKFLEILHGPWHPL
                     TRKQALRLATQRMWRQVERKFKQGHAVPQIQDVTAAAERLVG*"
                     /db_xref="87129959"
     gene            23509..24333
                     /locus_tag="P0_An_GD2017L_S7_170907_scaffold_315295_prodig
                     al-single_27"
     CDS             23509..24333
                     /product="hypothetical protein"
                     /codon_start=1
                     /transl_table=11
                     /translation="VNSGRAERLPYSLSRWTDVPIAKWGWFKAQLAQGWMVGFDPRTA
                     IPSKWSLAPEDVLGFIFWTKNPANLVKDAALLAKYPLVVHVTLTGWMEVEAGAPGLWE
                     AIDLLEAAVNAFGPERVIWRFSPIPTLPAMGAHGGLLDRFGAIAQAAQHMGLRKVYAS
                     FLQQNDLMPEPRTKEERQRVLLGLAASAPGMQVLLCRDDRETLEGLALPLNLAEGVCE
                     DGSVFGAEGQHQEGCGCALAVDPFTINESCSLGCQYCYAADKGLNPCRRNTTCRTS*"
                     /db_xref="rrf:F11_18210"
     gene            24318..24623
                     /locus_tag="P0_An_GD2017L_S7_170907_scaffold_315295_prodig
                     al-single_28"
     CDS             24318..24623
                     /product="hypothetical protein"
                     /codon_start=1
                     /transl_table=11
                     /translation="MPNQLVTFETPVVEDEDSPDLTDAEVEQAVIATSLHQVSRHLSD
                     MTCSSCSAPLIKRHYALRRRKPSMYWRVILDCAEGHANVVVFRTDFGNNPVGPLVSL*"
     gene            24620..25051
                     /locus_tag="P0_An_GD2017L_S7_170907_scaffold_315295_prodig
                     al-single_29"
     CDS             24620..25051
                     /product="hypothetical protein"
                     /codon_start=1
                     /transl_table=11
                     /translation="MSNNGCGCGPSNNEIQEVVDSCAEESTSRCACEPTTRRTYCDGD
                     TTNNVWVEGVDEARGAVGICLLDTMKECQVINVLQRDERARADLLRVTTDPRLRELAM
                     TVAPLPSYEEEDRLQTTINNNPGSIPFYTVFRGNAPYSNKG*"
     gene            25059..25424
                     /locus_tag="P0_An_GD2017L_S7_170907_scaffold_315295_prodig
                     al-single_30"
     CDS             25059..25424
                     /product="hypothetical protein"
                     /codon_start=1
                     /transl_table=11
                     /translation="MNRHDRRANWAKARKTQQGLAQLQVAAQKLKGLETLPDALKDVQ
                     AILEGVNEMRVAMACAIQDIGSLEREKARRDFVLVRLLQTIDPNQDWAARLIEFEAEY
                     DAAYPPEQEEAPVEPTPET*"
     gene            25428..25658
                     /locus_tag="P0_An_GD2017L_S7_170907_scaffold_315295_prodig
                     al-single_31"
     CDS             25428..25658
                     /product="hypothetical protein"
                     /codon_start=1
                     /transl_table=11
                     /translation="MAVRHATPPPKPRCPVGPQAWANLLRQVIARAEATQDPRLEGLR
                     KLLGKPQIEAHLRRMGILGPNDIQREFPGPRS*"
     gene            25667..25939
                     /locus_tag="P0_An_GD2017L_S7_170907_scaffold_315295_prodig
                     al-single_32"
     CDS             25667..25939
                     /product="hypothetical protein"
                     /codon_start=1
                     /transl_table=11
                     /translation="VQAAFLTGKPTEAYHATMRALAHYSDLYLEAARLRFRVNFASSV
                     CEKCDGLKAGPGVVATCYQLQRCEYSNTKETDIDSEQARVIEALTP*"
     gene            26034..26714
                     /locus_tag="P0_An_GD2017L_S7_170907_scaffold_315295_prodig
                     al-single_33"
     CDS             26034..26714
                     /product="Uncharacterized protein n=1 Tax=alpha
                     proteobacterium HIMB59 RepID=J9YY83_9PROT"
                     /codon_start=1
                     /transl_table=11
                     /translation="MSAEIKALRATVEKLVQDKKAAFEKAKDEYAAAIKRLSQFDDLA
                     KAVFGGEEPAPRKKPGPKPGTKRTKVVKAAEPPAPKKAKKGRKAKKVAPAKKAAPAKK
                     EATKKTKRGYNKFAAEGRAAVLRGDRPPIKEAISKVMGSKVMNATTIADLLKEKKWLP
                     NSNDPKAYIAYILCSTKERFERVTTKGRGFYRVKGAASNEKPEKASKSETDAILADAG
                     VGTGVFSG*"
                     /db_xref="UniRef100_J9YY83"
                     /db_xref="cbw:RR42_m3608"
                     /db_xref="A0A0C4YG58_9BURK"
                     /db_xref="J9YY83_9PROT"
     gene            26763..27143
                     /locus_tag="P0_An_GD2017L_S7_170907_scaffold_315295_prodig
                     al-single_34"
     CDS             26763..27143
                     /product="hypothetical protein"
                     /codon_start=1
                     /transl_table=11
                     /translation="MDARETRTLDAAIRLYKSKLRQYVYSKRTDRDWGQVLYLEESIL
                     AEAQAGWEQALSKWDLKDALSKAKLHSLVGEAFYRSLRDVIAMLEDLSVGDEALDLLD
                     AYVQTSWWRELLPEENESCSSATS*"
     gene            27122..27652
                     /locus_tag="P0_An_GD2017L_S7_170907_scaffold_315295_prodig
                     al-single_35"
     CDS             27122..27652
                     /product="hypothetical protein"
                     /codon_start=1
                     /transl_table=11
                     /translation="MQLGDLLEWEGRRWLAIMLDRPTRTMTLLSESGTRIGVAMNLEQ
                     RRASGCVVVANPAKEWPCILHKQKKRLGKLVAIQRALRLGASVNNLRAFYDWMLTDPD
                     REGGGPIFFNPALGLDVGETLLALFERGTNKIVVPTSFSTLEARAAKAASKPKELPTV
                     YDRLMDDEDDFGGDVD*"
     gene            27649..28275
                     /locus_tag="P0_An_GD2017L_S7_170907_scaffold_315295_prodig
                     al-single_36"
     CDS             27649..28275
                     /product="hypothetical protein"
                     /codon_start=1
                     /transl_table=11
                     /translation="LSLPLRIERAIADSQALRTRLAAEFDLYARTRASDARSTLMCTK
                     GCAFCCWHPTRASVLEGVPLYRHLVRAGLWTTALRKAVQAHSEKTFGLAPQVWLLSML
                     ACPLLDPKANVCLSYANRPFVCRVMYSVGDPQMCHPHKILQAVGMVNQTAALAAFVKG
                     ENALFRANGAHNIPLPVSTALLLAERLVKGEVDFEQLDQHLLKESLAL*"
     gene            28272..28562
                     /locus_tag="P0_An_GD2017L_S7_170907_scaffold_315295_prodig
                     al-single_37"
     CDS             28272..28562
                     /product="hypothetical protein"
                     /codon_start=1
                     /transl_table=11
                     /translation="MKVECCICGAKRERQDAVVVVLSDEEKAAIRQMKVEPPNEYAYC
                     KPCHRLTTDREQGARLIQGLVQTRLQLQGNPKAEEIGRRYYEFFIQKAKVRS*"
     gene            28559..29293
                     /locus_tag="P0_An_GD2017L_S7_170907_scaffold_315295_prodig
                     al-single_38"
     CDS             28559..29293
                     /product="hypothetical protein"
                     /codon_start=1
                     /transl_table=11
                     /translation="MIEDVLGSAINELNRIRREQGEDVYREAAKNMAKMCLARGGKVA
                     QFARVALGEIVDFDAVERELNDRAASYRQEPEPEPPKPPPPEAPPADEAMAKAIMGQV
                     PGCETQAQFNAMMAAFDALRLLLAAIFTGNKASEVESHKALAKAIEVAVTATDISHKL
                     RDVPEAATSKGSEEFKQPPKQFHEHDVQRELLNELATINRMDALNEWYASNRTRMDQV
                     VSVSLRNVLFDAIKAKKAEVKQQQSD*"
     gene            29307..29696
                     /locus_tag="P0_An_GD2017L_S7_170907_scaffold_315295_prodig
                     al-single_39"
     CDS             29307..29696
                     /product="Uncharacterized protein {ECO:0000313|EMBL
                     :KKN19781.1};  TaxID=412755 species="unclassified
                     sequences; metagenomes; ecological metagenomes.;"
                     source="marine sediment metagenome.;""
                     /codon_start=1
                     /transl_table=11
                     /translation="VKVLVCGSRQWANRKAIVRELSKLPQGTVIIHGACETGADKIAD
                     EEARKRGFEIRAYPADWDAYRDTANPKAAGPARNSKILREEHPDKSGQPITLGLAFTE
                     DLKRSRGTADMVTKAGKAGIKMTVLGS*"
                     /db_xref="A0A0F9R3F7_9ZZZZ"
     gene            29714..29953
                     /locus_tag="P0_An_GD2017L_S7_170907_scaffold_315295_prodig
                     al-single_40"
     CDS             29714..29953
                     /product="hypothetical protein"
                     /codon_start=1
                     /transl_table=11
                     /translation="VIEVNVYEHGPDDTHGPTLYEGNWPEAPAPDDIISWDDPKFAHS
                     AEPKRWLVVSREYHWVTDCGMYVDLFVEPYPDMKE*"
     gene            29950..30900
                     /locus_tag="P0_An_GD2017L_S7_170907_scaffold_315295_prodig
                     al-single_41"
     CDS             29950..30900
                     /product="Uncharacterized protein {ECO:0000313|EMBL
                     :KKN67679.1};  TaxID=412755 species="unclassified
                     sequences; metagenomes; ecological metagenomes.;"
                     source="marine sediment metagenome.;""
                     /codon_start=1
                     /transl_table=11
                     /translation="MIPLEKLHAITTAIVHAECPDGLASALLIKDALPDVQIRLVQYN
                     TPAHRELVAEPGLLFADFSPPADRAQEFVDAGALIMDHHKTARPVVMAFGENGVFGDE
                     VTEPGVCGATLVYRHFWLPLLLAKGEDYIDPDLRIFVERFAHLAGIRDTWQNKHPDWY
                     AACVQASALFFSNHEEILLAGLESVYQNWEGTYIWAGKISHDRHLKRCQRAAQEGWKH
                     VSIKGTRVVAFQGVKLSSEAAEAIGDGADLVVGFDVFSQNGVPRYVFSMRSHTTFDCG
                     SFAKRFGGGGHTQAAGFHVDEPEHNPYTTLRHYLGIYEEG*"
                     /db_xref="A0A0F9SKV6_9ZZZZ"
     gene            30902..31057
                     /locus_tag="P0_An_GD2017L_S7_170907_scaffold_315295_prodig
                     al-single_42"
     CDS             30902..31057
                     /product="hypothetical protein"
                     /codon_start=1
                     /transl_table=11
                     /translation="MGKYTVRKPNQADRTFEKPEDAVTYMIKTPGPAKLFGPEGLILS
                     KGIQAPA*"
     gene            complement(31059..31370)
                     /locus_tag="P0_An_GD2017L_S7_170907_scaffold_315295_prodig
                     al-single_43"
     CDS             complement(31059..31370)
                     /product="hypothetical protein"
                     /codon_start=1
                     /transl_table=11
                     /translation="MTKNLPRSGRDWQLYTSSMKCGKAARALTSALKAAEKALRKALK
                     SVTTREAAESAVYEAMRTHMYPVMNQYSSYGAYDSEPCWTATDYLNAVAEEKGFAARC
                     W*"
     gene            31649..31897
                     /locus_tag="P0_An_GD2017L_S7_170907_scaffold_315295_prodig
                     al-single_44"
     CDS             31649..31897
                     /product="hypothetical protein"
                     /codon_start=1
                     /transl_table=11
                     /translation="MSYDRRAKVRLESVTYKAAEADEMLSKVYLTLHGLKAGYDAMEE
                     IPSYLRPSYTQLMKVLGLLHPVQQESHQLREMVKRLPR*"
     gene            32011..32508
                     /locus_tag="P0_An_GD2017L_S7_170907_scaffold_315295_prodig
                     al-single_45"
     CDS             32011..32508
                     /product="Uncharacterized protein n=1 Tax=Streptomyces sp.
                     HGB0020 RepID=S2YX16_9ACTO"
                     /codon_start=1
                     /transl_table=11
                     /translation="MPCKRRGCQKPIHHDGLCREHTKLSQGRVRAFGVQPPGAQCSIE
                     GCERPYLAKGFCRKHYSALWRHGDPNVRLHEPPGSGSLKRGYRYIAVNGKNVLEHRYV
                     MEQKLGRKLLPGETVHHINGKRADNRPANLELWLKRHPPGQRVEDHVKWARNLLMHYG
                     HLFPE*"
                     /db_xref="UniRef100_S2YX16"
                     /db_xref="S2YX16_9ACTN"
                     /db_xref="lfi:LFML04_0710"
                     /db_xref="S2YX16_9ACTO"
     gene            32570..32803
                     /locus_tag="P0_An_GD2017L_S7_170907_scaffold_315295_prodig
                     al-single_46"
     CDS             32570..32803
                     /product="hypothetical protein"
                     /codon_start=1
                     /transl_table=11
                     /translation="MGKYKNKLAIIRSFSEDEKGNPTITVSPIPKGRKQDKTFSLFKV
                     WKVRPEQIAELKAKGKIAGQDDQDEDDEDWEWR*"
     gene            32794..33177
                     /locus_tag="P0_An_GD2017L_S7_170907_scaffold_315295_prodig
                     al-single_47"
     CDS             32794..33177
                     /product="hypothetical protein"
                     /codon_start=1
                     /transl_table=11
                     /translation="MAMNNAAQRVVARYQMAAAKYDFYADGQQLLGKLRAIQHKGFEA
                     LLKKANAAMRSFGYGLDMQQSYLSVRAGRSDPDRIEGTLRFVPLPTRDTWASQDDMDR
                     ALQERLDIYSARNMGDGIFEVHLGG*"
     gene            33184..34923
                     /locus_tag="P0_An_GD2017L_S7_170907_scaffold_315295_prodig
                     al-single_48"
     CDS             33184..34923
                     /product="2-alkenal reductase id=3256086 bin
                     =GWB1_Spirochaetes_59_5 species=Myxococcus stipitatus
                     genus=Myxococcus taxon_order=Myxococcales
                     taxon_class=Deltaproteobacteria phylum=Proteobacteria
                     tax=GWB1_Spirochaetes_59_5 organism_group=Spirochaetes"
                     /codon_start=1
                     /transl_table=11
                     /translation="MPMDIAHRVAARYKQKKKVESEDGGETTVYLYSDRQIARRNAEK
                     AKRLEGLSKSIGELRKKVKRDLKSSDPERCLTALAVALIDHTFERVGNDESVKEREHF
                     GVTGWQRRHVTFGRGQATIKYTGKSGVQQTKKVTDKAILTALRNAYEAAEGDDTGIFE
                     HPAGKVTAEKVNAYLEPFDITAKDIRGFHANSEMQTRLKAIRAKSGALPTDKKERKAK
                     LKEEFKAALEETAEAVGHEASTLKSQYLVPGLEDDYLKDGNVESTFIKTAAWPFVPWA
                     DEASDENRIARRVAMRYRVAVDNLLDIEITKDNAEDILAGLIADVDDLEGAEKRLGLD
                     LRNMASLMRQFPHNDDLHHNGETVMQHTLEVIEAIRDVTEGKDPLQKKLLGIVALMHD
                     LGKAYTYVNREGKHTFYDHMKRSVDVAEVLLAKHRAQLGDLYKRIIDLIRHHDIFLTL
                     VNSRAKGGEGLKYLKPLLREVVYLDGHIDDLFTFAKADSYHAKSYQEKLKDAEGVLED
                     LGRYEQQQAEAAIEKQRQQERFQQKLPEIRALLEAEAPEAVGALPDPSAVNAVLGRLK
                     RYDLIKQLQGMVR*"
                     /db_xref="GWB1_scaffold_2035_4"
                     /db_xref="A0A0F9NY90_9ZZZZ"
                     /db_xref="psim:KR76_04645"
     gene            34920..35645
                     /locus_tag="P0_An_GD2017L_S7_170907_scaffold_315295_prodig
                     al-single_49"
     CDS             34920..35645
                     /product="Uncharacterized protein n=1 Tax=Agarivorans
                     albus MKT 106 RepID=R9PNL5_AGAAL"
                     /codon_start=1
                     /transl_table=11
                     /translation="VTPADPSAVAETLGEVDGQPILLVRHSDHEPTKLIVAGFHGDEP
                     AGPLALLRLTEKHRLPRGVALIPVVNPSGWDLGTRMNARNQDPDRGFIHTTDEPSPEA
                     QILLRHMPRLLSYAKEGLLTLHEDVEMEGTFYLCSNGDPTFTRRIYDAVSRFFRPSSD
                     GSLDAGHPDQGITQPTHDGSFEDCMLSHGVKPLCYVETPGKSPLEARVEATLAVCETF
                     LGISAAERVARRFLAHRRLAGVS*"
                     /db_xref="UniRef100_R9PNL5"
                     /db_xref="R9PNL5_AGAAL"
     gene            complement(35648..36583)
                     /locus_tag="P0_An_GD2017L_S7_170907_scaffold_315295_prodig
                     al-single_50"
     CDS             complement(35648..36583)
                     /product="Site-specific DNA-methyltransferase 
                     (adenine-specific) {ECO:0000256|RuleBase:RU361257};
                     EC=2.1.1.72 {ECO:0000256|RuleBase:RU361257};; 
                     TaxID=1254432 species="Bacteria; Proteobacteria;
                     Deltaproteobacteria; Myxococcales; Sorangiineae;
                     Polyangiaceae; Sorangium.;" source="Sorangium cellulosum
                     So0157-2.;""
                     /codon_start=1
                     /transl_table=11
                     /translation="MPPAHPFLKWAGGKAQLAEVILGVFPTRAESYFEPFLGGGAMFF
                     ATMLRRPDLRTIVLGDANWELIDCYKVVRDFPEELIGALQYREDGYNSAPDPKAFYEH
                     WKAQDPRELDPITRASRTILLNKTGFNGLFRTNLEGKFNVPWSKKKTARIFDEDNIRA
                     CSTALQPVQLRAGDFTKAVREARAGDIVYFDPPYLPVSKTANFTSYTEARFTVDDQYR
                     LLALFRELVDKGVKVILSNADLPEVRSMYAGFEIQAIKARRVINSKGSQRGPVGEVLI
                     IGRPDLRLPEMETGASVLQPPVTGGDGSGESDAGS*"
                     /db_xref="S4XUQ1_SORCE"
                     /db_xref="UniRef100_S4XUQ1"
                     /db_xref="scu:SCE1572_17070"
                     /db_xref="2.1.1.72"
     gene            complement(36528..36812)
                     /locus_tag="P0_An_GD2017L_S7_170907_scaffold_315295_prodig
                     al-single_51"
     CDS             complement(36528..36812)
                     /product="hypothetical protein"
                     /codon_start=1
                     /transl_table=11
                     /translation="MSSCGHNWQPIQSWYGRYRCIWCKAIGYRQLVNGGARGNPLHIV
                     VYVCKRAGCHEPAIAAGKKPQLCAEHSRCTIPHAASTPVPEVGRGESTAR*"
     gene            complement(37054..37722)
                     /locus_tag="P0_An_GD2017L_S7_170907_scaffold_315295_prodig
                     al-single_52"
                     /gene="rnhB"
     CDS             complement(37054..37722)
                     /gene="rnhB"
                     /product="rnhB; ribonuclease HII (EC:3.1.26.4)"
                     /codon_start=1
                     /transl_table=11
                     /translation="MPLHTGIPAIDEAKATSIVGSDEVGLGAWAGPAVVCAVATPCAW
                     SDPEVKDSKKLSRAQRERVYRKYWPDESIVISLVVVGVEDIDKVGVHEAIKAGHRQAI
                     EGTFYRLAYEPIIVVDGNWCPDAPLCHALPKADALVPAVSLASVIAKVTRDRLMREYD
                     KEYPGYDFASNVGYGTPKHQAGLARLGVTPIHRRSFAPIAHYIDGDAAANVDVTEYLA
                     KLDG*"
                     /db_xref="sox:TM7x_02310"
                     /db_xref="A0A0A7P9C0_9BACT"
                     /db_xref="UniRef100_UPI0002194A84"
                     /db_xref="3.1.26.4"
                     /db_xref="3.1.26.-"
     gene            complement(37867..38343)
                     /locus_tag="P0_An_GD2017L_S7_170907_scaffold_315295_prodig
                     al-single_53"
     CDS             complement(37867..38343)
                     /product="id=3765171 bin=GWB1_Spirochaetes_59_5 species
                     =unknown genus=unknown taxon_order=unknown
                     taxon_class=unknown phylum=unknown
                     tax=GWB1_Spirochaetes_59_5 organism_group=Spirochaetes"
                     /codon_start=1
                     /transl_table=11
                     /translation="VAKRKPKLAEAPKPRKAKDKPDPLEQTPTDLEEHWADVAPGKSI
                     PRMPRKDLAKFVMDFCDDKVFTSAHVRDSQAENLLHLIFMPLALGALQGLYEHEVKNI
                     GLIWEYMSQAGYRAINGYPTFLSCRLMHKDDWDTARKAIQREMKRRKKSVETVLDE*"
                     /db_xref="GWB1_scaffold_4705_18"
                     /db_xref="86830616"
     gene            complement(38336..38563)
                     /locus_tag="P0_An_GD2017L_S7_170907_scaffold_315295_prodig
                     al-single_54"
     CDS             complement(38336..38563)
                     /product="hypothetical protein"
                     /codon_start=1
                     /transl_table=11
                     /translation="MDITLKVKRVIVMTNLPGTDKVSLTLESLTPFPELGYDGHADIE
                     VRAGYGVEWCRKVFAVEPDIIDCQTGKVTRG*"
     gene            complement(38568..38792)
                     /locus_tag="P0_An_GD2017L_S7_170907_scaffold_315295_prodig
                     al-single_55"
     CDS             complement(38568..38792)
                     /product="hypothetical protein"
                     /codon_start=1
                     /transl_table=11
                     /translation="MALMILAGKCINEAEDPPEAAVLYCGCTGRVLPVMFNDADDAEA
                     FISLHGDVRRLSDEELTVRHNEWVKAHPRR*"
     gene            complement(38823..39032)
                     /locus_tag="P0_An_GD2017L_S7_170907_scaffold_315295_prodig
                     al-single_56"
     CDS             complement(38823..39032)
                     /product="hypothetical protein"
                     /codon_start=1
                     /transl_table=11
                     /translation="MTPEQLVEALMLAQSLTTCEPDKMDSSEAFQTIEQGRKLAKIVT
                     DWIRSGAIHPPGSPLPWAGAYPPRS*"
     gene            complement(39029..39286)
                     /locus_tag="P0_An_GD2017L_S7_170907_scaffold_315295_prodig
                     al-single_57"
     CDS             complement(39029..39286)
                     /product="hypothetical protein"
                     /codon_start=1
                     /transl_table=11
                     /translation="MYPLRAKQHPITALAKKAMHFHQLEKKAIFEALHRLILHGDILI
                     WDPNTKELHGSEDIAGVSMNGDAIQISLVEQPKPRRKTKKP*"
     gene            complement(39349..40356)
                     /locus_tag="P0_An_GD2017L_S7_170907_scaffold_315295_prodig
                     al-single_58"
     CDS             complement(39349..40356)
                     /product="Phage/plasmid-related protein TIGR03299 n=1 Tax
                     =Coleofasciculus chthonoplastes PCC 7420
                     RepID=B4VVD2_9CYAN"
                     /codon_start=1
                     /transl_table=11
                     /translation="MSAEIEITNGQASMFSVRETPWHGLGHIIPQAPTMEDAIRLAGL
                     DWQVRLQPLHMRYDGEEMNVPAWATVRDTDRSVLGVVGPTYRPVQNRDAFKWFQPWLE
                     SGKVTLETAGSLREGRHIWILARVLNGGSELEVQPGDTVRQYILLSNGHDGTMALRNG
                     FTGIRVVCANTLAGAHHDGASKLLKIRHTKRAGEAMDQIREIMDIARSEFVANIDQYR
                     ALARAGVTKDSLREYIKRVFQPKLVAATAKPELTVDEADVERADLGCDRLMGRILPLF
                     EGGRGNQGKTWWDAYNAVTEYLSYERGRSADIRLDSLWFGDGARVNQRALDTARQLAF
                     G*"
                     /db_xref="UniRef100_B4VVD2"
                     /db_xref="A0A0C1X4S8_9CYAN"
                     /db_xref="cyj:Cyan7822_0471"
                     /db_xref="B4VVD2_9CYAN"
                     /db_xref="TIGR03299"
     gene            complement(40435..40668)
                     /locus_tag="P0_An_GD2017L_S7_170907_scaffold_315295_prodig
                     al-single_59"
     CDS             complement(40435..40668)
                     /product="hypothetical protein"
                     /codon_start=1
                     /transl_table=11
                     /translation="MTLIAPWFICPKCDTEGPHDFKGEGDDMIVTCQECGFEYVPAAE
                     DEDDGEHESSFEEQFENAQFAQDEYPNGYEDDM*"
     gene            complement(40681..41103)
                     /locus_tag="P0_An_GD2017L_S7_170907_scaffold_315295_prodig
                     al-single_60"
     CDS             complement(40681..41103)
                     /product="hypothetical protein"
                     /codon_start=1
                     /transl_table=11
                     /translation="MKNATVSVTVSATSATDWTAKFDEDELRATLEEVEVNPSVEIEV
                     GDYWTPTYVGVKGCAYADVEVTAIVTFEGAELTEEEQEAIAEKLEWPGCVSFECSKTV
                     EYRVRNRGRSKECSRDVNYTVDWTTGDTGLCATYSAGC*"
     gene            complement(41140..41541)
                     /locus_tag="P0_An_GD2017L_S7_170907_scaffold_315295_prodig
                     al-single_61"
     CDS             complement(41140..41541)
                     /product="hypothetical protein"
                     /codon_start=1
                     /transl_table=11
                     /translation="MSEITVTCERLSDGTWVGSIDEDDLHAALCEAEVEAEVEDEGVG
                     AYECWGQCGVDVDYRVTSVTGSAEVTLYCDFSGHEFEDDEAEEAAKTQAIASLTIPNV
                     RTSGDEDGVEYDILWVPSAPAETVYFEAEVD*"
     gene            41593..41844
                     /locus_tag="P0_An_GD2017L_S7_170907_scaffold_315295_prodig
                     al-single_62"
     CDS             41593..41844
                     /product="hypothetical protein"
                     /codon_start=1
                     /transl_table=11
                     /translation="MALPKKGSRSIQVNNRTYRWMVRKVQADGAGDPRLRLTVQDPET
                     MELHQRHFPAYTGKFTPDNDPIANSVTTADVREFICTKF*"
     gene            41913..42779
                     /locus_tag="P0_An_GD2017L_S7_170907_scaffold_315295_prodig
                     al-single_63"
     CDS             41913..42779
                     /product="Uncharacterized protein n=1 Tax=Klebsiella phage
                     KP27 RepID=K7NTI2_9CAUD"
                     /codon_start=1
                     /transl_table=11
                     /translation="MPHTSYRIADGLHLVCQDIPTTAPAKPVEVPTNHIAVIDCSGSM
                     SGELPQIREQLKKRLPKLLKEHDTISIIWFSGRGQFGTLLEAEPVATLADLKDVNAAI
                     DRWLKPICLTGFREPLEEVTKLISRVDKKVAKGSVYALFFMSDGCDNQWGRPDILRVV
                     EQAAGKIASATFVEYGYYADRPLLTAMAEKSGGSLIFAQDFDTYAPMFEGAMQKKLQG
                     GKKVEVTIPGDPICGFGFAMHDGDLLTFSVEGGKAMVPEGLPAIWYVSPSVVGETGDS
                     LSTIVRKGLKAA*"
                     /db_xref="UniRef100_K7NTI2"
                     /db_xref="D5JFE8_9CAUD"
                     /db_xref="K7NTI2_9CAUD"
     gene            43322..44794
                     /locus_tag="P0_An_GD2017L_S7_170907_scaffold_315295_prodig
                     al-single_64"
     CDS             43322..44794
                     /product="Uncharacterized protein n=1 Tax=Serratia phage
                     phiMAM1 RepID=K7YIT8_9CAUD"
                     /codon_start=1
                     /transl_table=11
                     /translation="MSDQDVVAAAYAAISLFSVRMKPEVTLPFLRALGDVKFVEDFGL
                     CFGKQKYSAFMDASKAAAFDAKQRLTKGYDPKKVPDDNAFTVLDLLKVLAEEDGNRIL
                     MEHPEFKYSRIGRARVDAAENLTPEETAEIEKLTAEMAKTKNAKKVAELTAKIAAVTA
                     NKPKPLKFEADKAPDGYAVDALTYNEERPNISLRVRKTGSVDLTGRIPAEHDKVPAKF
                     PSFVYRNYAIVKDGLVNVEKLPVKLTAATFDKLRKAGVVDGDSVQDVMVIDVKALPVI
                     NRAMVKAASAKTLFELEYELTKARAAQKVYNTVKKDKFPRKSEGYAVTYGEAAAAWLK
                     EQGLTDYSGYQPPHTTQAEASDFYMGKEMAVSLKGLSSLPSLNEFRKQAAKGKLNAGA
                     TLMAATVKEVDDFLASAAYTKAATPDKVFEAWLDGQARAATVKVRQLIERKAQLLFAI
                     IVGQVWFTEFSSLDQNTMDLTVDGQKLACKVEMKEIQIAI*"
                     /db_xref="UniRef100_K7YIT8"
                     /db_xref="K7YIT8_9CAUD"
     gene            44799..45005
                     /locus_tag="P0_An_GD2017L_S7_170907_scaffold_315295_prodig
                     al-single_65"
     CDS             44799..45005
                     /product="hypothetical protein"
                     /codon_start=1
                     /transl_table=11
                     /translation="MPRYRTIVARSIRREKDRITPEFWKRPVWVWRAGADVTTVTLSC
                     GHTKEYRGTGDVAPKDRALCKECL*"
     gene            45002..45466
                     /locus_tag="P0_An_GD2017L_S7_170907_scaffold_315295_prodig
                     al-single_66"
     CDS             45002..45466
                     /product="hypothetical protein"
                     /codon_start=1
                     /transl_table=11
                     /translation="MSLSICTKVIIGFEVKPGELNLSPMPAHHCPEGHIRKGKDDKFC
                     AICGGKFKADPKPPPSLIERYAEKIGLVAEELFDDWHEGYEDSEVCLREVAGDMMVLG
                     KAWASLHEYKMGQLRQLDPNVHALITYELVKIRDDLGWSDRPINSYLVLKVS*"
     gene            45469..45633
                     /locus_tag="P0_An_GD2017L_S7_170907_scaffold_315295_prodig
                     al-single_67"
     CDS             45469..45633
                     /product="hypothetical protein"
                     /codon_start=1
                     /transl_table=11
                     /translation="MAKLRACQGCKHLLLRTGFGGKEEPWCLLLGQRAGKWWCLWKWL
                     RRTPVDPAKA*"
     gene            45630..47303
                     /locus_tag="P0_An_GD2017L_S7_170907_scaffold_315295_prodig
                     al-single_68"
     CDS             45630..47303
                     /product="Uncharacterized protein n=1 Tax=Sorangium
                     cellulosum So0157-2 RepID=S4XTB8_SORCE"
                     /codon_start=1
                     /transl_table=11
                     /translation="MRLRRLAISLGMLGGLVGGAWLAAPSAARWYVEKHYPGVTIHGE
                     VDVHLDRLVFTGVRVARTGLDATFDRVTVRRNESIEAEGGEATYLFGASPKDEREVTS
                     RRITIKGLRKLTVRGSDYGMTLTGARYDGQELCFDTAEFDHPKLRGSAERGCAKKDKS
                     EAWAAKVTTHLTTPIVIPEFPREGDLVVTDAHVWWTKEDQTLRASAKSITYGPLEAQE
                     AALNHGEGETRAYAQKLVLSHPWLAPWPLDFNQGIEAVYRAGPDLKPRIDLVVNKLRL
                     TIQPEDWSFQFADTCQGVIDALPPKLAEPLTGVQWKNGELVIEARAKDPVKVRIGHKC
                     QAICSSPMLKALHGQFTYEVYDSKNQRVARKVGPGTLNWTPLPAVVKDMVTATMVMED
                     PGYLHHRGYIAQAFENSLKDNIKTGKFLRGGSTITMQLAKNLWLYRDKTLTRKLQELL
                     LAVALESCFSKDQILELYLNVVEFGPDIYGIGAAARHYFKVDASALTPKQAFYLASIL
                     PRPRKAAPPTKDTMDRIEKLMKLLAKNGFIPETMLDAPDEGPDTSDWAQ*"
                     /db_xref="UniRef100_S4XTB8"
                     /db_xref="A0A017T7K7_9DELT"
                     /db_xref="scu:SCE1572_15505"
                     /db_xref="S4XTB8_SORCE"
     gene            47321..48109
                     /locus_tag="P0_An_GD2017L_S7_170907_scaffold_315295_prodig
                     al-single_69"
     CDS             47321..48109
                     /product="Putative deoxynucleotide monophosphate kinase n
                     =1 Tax=Megavirus courdo7 RepID=H2EBP2_9VIRU"
                     /codon_start=1
                     /transl_table=11
                     /translation="MIIGVSGLAGSGKNAVADILVRKHGFVPIAFADPMKRFVQDVYD
                     FSDEQLWGESDKRVQPDERYPRVHPNHCCQGAAVGSPEWHKPRVCTTCGAVGGDPPSM
                     PEGPCVTHLTPRYALQKLGTEWGRDCYANTWVDYAIRVAKNLIEQPCNGYVYCYTPKG
                     GQWLMPVMEAHASGVPKVEGVIITDVRFWNEFRAIREAGGFNVRTIRPGAGLQGAYAE
                     HVSETQQAEIPDGEFHGVIQNDGTLADLEGKVEQFLAWCRSRKG*"
                     /db_xref="UniRef100_H2EBP2"
                     /db_xref="87033264"
                     /db_xref="H2EBP2_9VIRU"
     gene            complement(48106..48804)
                     /locus_tag="P0_An_GD2017L_S7_170907_scaffold_315295_prodig
                     al-single_70"
     CDS             complement(48106..48804)
                     /product="hypothetical protein"
                     /codon_start=1
                     /transl_table=11
                     /translation="VPQELVDRKTPATKEQVITALWSAWMRYFGQAPKRESIWVLAAQ
                     WALETGWGRSMHNYNLGNVKSREGDGFDYQFYACNEILPKAEATKLHEADPEHAKILT
                     TRSDGTCIIWFYPNHPGCRFRAFNTLIEGATDYIAILAKRFDKAWPAVSAGDPAQFCH
                     LLKQQDYYTADEAGYTKTLVSVYTSISKMAFDYDTLPLLTEAEKTAIGNNAAASLDGL
                     ARDIIEDADTEPRD*"
     gene            complement(48808..49161)
                     /locus_tag="P0_An_GD2017L_S7_170907_scaffold_315295_prodig
                     al-single_71"
     CDS             complement(48808..49161)
                     /product="hypothetical protein"
                     /codon_start=1
                     /transl_table=11
                     /translation="MLSTQELTELKARCITAASRGFSIGKAESYVAQLQEVVGKPELP
                     AGMAPLSPAHLLHLIGMAERGEKATPTMRSAKPIEAPKPAPEPEPEPEIAVEAPPAPP
                     SSAGDEPAKPRKRGR*"
     gene            complement(49194..49895)
                     /locus_tag="P0_An_GD2017L_S7_170907_scaffold_315295_prodig
                     al-single_72"
     CDS             complement(49194..49895)
                     /product="Uncharacterized protein n=1 Tax=Sorangium
                     cellulosum (strain So ce56) RepID=A9GV95_SORC5"
                     /codon_start=1
                     /transl_table=11
                     /translation="VSKFIIWVMLFITSHAPPGRPNYIPENQETKEEAVARYESIARD
                     LEEVLLTEPPLFRGPHGKARTATVLLSVMLFESGFHRNVDFGLGKYARGDNGRSWCLT
                     QQHIGTGRTISWNKVHNRWARASDPPEQVELGWTGEELIADRKKCIRVALRGIRSSFN
                     SCRTYPVNEWLRSYGSGTCEAGGEASIKRMALAITWYGQHKPEPDAVLFAPPAPPSLL
                     PDEPLAPGSPIALGD*"
                     /db_xref="UniRef100_A9GV95"
                     /db_xref="A0A0F8Y3T6_9ZZZZ"
                     /db_xref="scl:sce0570"
                     /db_xref="A9GV95_SORC5"
     gene            50171..50644
                     /locus_tag="P0_An_GD2017L_S7_170907_scaffold_315295_prodig
                     al-single_73"
     CDS             50171..50644
                     /product="hypothetical protein"
                     /codon_start=1
                     /transl_table=11
                     /translation="MEKHPICRIHHALRDSTPHAEQRRLYLAFPQKHGYAGRELLDDA
                     DEPMASLHFEAVLILALAQTYPQDAPKHHPVTVIISSHAEDWAYNQTETIAHSIFTRL
                     AQECRVEAAKFVGTAFKSLLFGCRVLQLEEAPKRWVAFGFRKDDIIPDWLRESLL*"
     gene            50664..51182
                     /locus_tag="P0_An_GD2017L_S7_170907_scaffold_315295_prodig
                     al-single_74"
     CDS             50664..51182
                     /product="hypothetical protein"
                     /codon_start=1
                     /transl_table=11
                     /translation="MADETDLEAYWSDVRTTPALIPVQHGTGRVDVAAAKAAHDAATT
                     GVAQPTAEKVIHMFLRHWRAEVLAGGIGSLIELVLEDYNLDIAELVGFVRALPQALLQ
                     RIIDQGATSSSARGVHALLAIEHHRRMRTGALSDYTLRRDADRVLLVEVRRSGSSLTF
                     RLDETFDMAALS*"
     gene            51179..51955
                     /locus_tag="P0_An_GD2017L_S7_170907_scaffold_315295_prodig
                     al-single_75"
     CDS             51179..51955
                     /product="hypothetical protein"
                     /codon_start=1
                     /transl_table=11
                     /translation="MSNDLEAYWSTIRLAPLPPTFESVLDERGSVLLLLGTAAERRKA
                     LEYVSGRLPPSQGNLPNRLPCVNMQCARAHFISAQETLYAASRHYSDTYLGKPLYSPA
                     HIPLLPYTIARIVASAPLGGSLAEGWLATKGLLVQFAAQQKSHVNRVAISLARWVTGG
                     DIEGLPDLPIIDRALELFLAAESLGMLHHVWLTFDGLHDDVPIEDIRHIIDVLGKTGS
                     FTFLLGCTPEQRELALTIHPTPKEYLVYAGAFHEVGLDAS*"
     gene            51945..52865
                     /locus_tag="P0_An_GD2017L_S7_170907_scaffold_315295_prodig
                     al-single_76"
     CDS             51945..52865
                     /product="hypothetical protein"
                     /codon_start=1
                     /transl_table=11
                     /translation="MPPNQSDDDLRSYWTEVRAPTRRRRTVQVAFEPPPVENLLQWAT
                     NFTKPGRPALCVIPGPSYERNLLLQKYLDPKWAMFRPDCIEDVLGSYTQDWIDQGVLA
                     NFTQRISTLRIPSDEKPPTSWNLLWDLSLVDDFLVDEPLRTMVDREFYLIHKVYHAIW
                     EARFLARESTDQLSTFLQGLARWLTNEPLTDADREALRAVNVTRRIESPQERADVLLF
                     LLTLAEHNSLVNRAVFTFDGLERLLGSAHRAALRQLDAFLGDVDRWVKLGCPIGIFLG
                     FNATRTNLSALKRLNPKLHARVQAGLEWTQ*"
     gene            52862..53329
                     /locus_tag="P0_An_GD2017L_S7_170907_scaffold_315295_prodig
                     al-single_77"
     CDS             52862..53329
                     /product="hypothetical protein"
                     /codon_start=1
                     /transl_table=11
                     /translation="MIEVDLTEDTPTIEYDTDLSVVHLITGMSPNNDEGCWLHIDGCR
                     ERPINYKGRAPLRGTGIVPYTMFDRDITESGRYEVVCQVRHGSARRAVLDIELTKDRV
                     AITIRKSSTPAIWIMQDEVVPLKGDQDYTHTIYEVALDRPAAWDRIGSEDEPV*"
     gene            53338..53832
                     /locus_tag="P0_An_GD2017L_S7_170907_scaffold_315295_prodig
                     al-single_78"
     CDS             53338..53832
                     /product="Marine sediment metagenome DNA, contig:
                     S01H1_L09064 {ECO:0000313|EMBL:GAF98235.1};  TaxID=412755
                     species="unclassified sequences; metagenomes; ecological
                     metagenomes.;" source="marine sediment metagenome.;""
                     /codon_start=1
                     /transl_table=11
                     /translation="MSPTPRTNDISEDVGFDDEPIGLGLPGERFDLKCPECGAMLRLK
                     TSRNGVFYGCETWGTTGCKGSHGAHSDGSPLGVPADQATKRARIQAHRAFDQLWKPDG
                     GRKPLMTRAEAYEWMRLAMKIARLQAHISMFTQDQCTKLVRLVKQKFPATKTLWDRLA
                     EDDD*"
                     /db_xref="X0VCC2_9ZZZZ"
     gene            53841..54227
                     /locus_tag="P0_An_GD2017L_S7_170907_scaffold_315295_prodig
                     al-single_79"
     CDS             53841..54227
                     /product="hypothetical protein"
                     /codon_start=1
                     /transl_table=11
                     /translation="VPALLHERQVEAILALDWLLDASKDTRNTGRTVAVAIALLRKAL
                     RHPGQRVYLFDHHDGVGEARHVLDLIMELAETEPTLFDLNFAPTTTSITYQGNPILDW
                     WPERMYSNKLPLEARRTSWERLGRDE*"
     gene            54254..54775
                     /locus_tag="P0_An_GD2017L_S7_170907_scaffold_315295_prodig
                     al-single_80"
     CDS             54254..54775
                     /product="Uncharacterized protein {ECO:0000313|EMBL
                     :KKL17682.1}; Flags: Fragment;;  TaxID=412755
                     species="unclassified sequences; metagenomes; ecological
                     metagenomes.;" source="marine sediment metagenome.;""
                     /codon_start=1
                     /transl_table=11
                     /translation="MPEILRTRDVVVLFKGDAYPVMIDPTMQARGWPGGQGVQWVNSP
                     LDEFRVGFSDGLYGGFLLWGSDEPADKFTAMTGQQPTYGYAVMCAGGWLISTSTYEKY
                     TYLSRIGGGPLVPINYVVGERLVFSLRGWFTKEDEWTLSGDPRMPNGYYIANVVQVPS
                     AANDYYIMLQTSI*"
                     /db_xref="A0A0F9BUQ9_9ZZZZ"
     gene            complement(54984..55427)
                     /locus_tag="P0_An_GD2017L_S7_170907_scaffold_315295_prodig
                     al-single_81"
     CDS             complement(54984..55427)
                     /product="Uncharacterized protein n=1 Tax=Xiphophorus
                     maculatus RepID=M4A5F0_XIPMA"
                     /codon_start=1
                     /transl_table=11
                     /translation="VKRVVLMQGVSGSGKSTVARALAQKTPGALVLSADDFLMVGGRY
                     VWSEVRARSAHARCHRAFRRALEAGVALVVVDNTNTKWSHMRGYVKDALAHGYKVEVM
                     QVPCAPKVAAARNSHGVPLAVVEKMAAEMTAFKVPEGRPVKVRRA*"
                     /db_xref="UniRef100_M4A5F0"
                     /db_xref="A0A096LZW1_POEFO"
                     /db_xref="M4A5F0_XIPMA"
     gene            complement(55424..55915)
                     /locus_tag="P0_An_GD2017L_S7_170907_scaffold_315295_prodig
                     al-single_82"
     CDS             complement(55424..55915)
                     /product="hypothetical protein n=1 Tax=Streptomyces sp.
                     351MFTsu5.1 RepID=UPI000365F0AE"
                     /codon_start=1
                     /transl_table=11
                     /translation="MPDPKDENLAPYWEDVRGQPVPIPDIQHFDAHPGELVIGTKNRV
                     LVRIQPDGQLRYGEGYTPDEAAELFWTAMTLKRKGMEERLQHLGLLEQLLIRVGSADL
                     RTELLRMRAAREDATEEDRFRAQMAMRNLEVLVHQMIELGRGLVARPEPVDPPPPPVV
                     EPE*"
                     /db_xref="UniRef100_UPI000365F0AE"
     gene            complement(55908..56351)
                     /locus_tag="P0_An_GD2017L_S7_170907_scaffold_315295_prodig
                     al-single_83"
     CDS             complement(55908..56351)
                     /product="hypothetical protein"
                     /codon_start=1
                     /transl_table=11
                     /translation="MGALIADWYAHHPILGPLATMGTSLVLSVALTFGILAALHAVRR
                     KRPDRHGVPTVQAVRDMIRSHNHTELSEDFPLVLTRLRDAEANIMNLSRYTTTLQRSN
                     QSLQRAVQALQRKAQAEGKPARKPRGKKAEPQDAWDIINRDDADA*"
     gene            complement(56355..56768)
                     /locus_tag="P0_An_GD2017L_S7_170907_scaffold_315295_prodig
                     al-single_84"
     CDS             complement(56355..56768)
                     /product="hypothetical protein"
                     /codon_start=1
                     /transl_table=11
                     /translation="MLAGFTTEGLILIVVMVSGVSFIVQMAVRRLFPTRSIEGAQLEE
                     HIQRLRVRVETLEQNHLALRDDYRQLERAVRGRMMPVGYSEYWSQFDAQLKSLQKAVE
                     DLAGYPAYGPKDVRPSQWDRIANDEPSDEPPPGVG*"
     gene            complement(56775..57053)
                     /locus_tag="P0_An_GD2017L_S7_170907_scaffold_315295_prodig
                     al-single_85"
     CDS             complement(56775..57053)
                     /product="hypothetical protein"
                     /codon_start=1
                     /transl_table=11
                     /translation="MRRFKRLFEAVRTISPQAELVFRGIPDREDWWVCLISVGGVIIV
                     DTAAGPLETVIEEATRKIGRMSQRIRAAVATKAGDSIPPPPSSGRTGV*"
     gene            57115..57720
                     /locus_tag="P0_An_GD2017L_S7_170907_scaffold_315295_prodig
                     al-single_86"
     CDS             57115..57720
                     /product="hypothetical protein"
                     /codon_start=1
                     /transl_table=11
                     /translation="MAFLGIKVPHEIARLLAQVDYGAKGKPEPTDNYHITLVYFGEGV
                     PIEQITKAILTTYKVTSKTRPFTVQTSRVSTFPPHPDEGTVPVICRVDSTELHDLRAK
                     LVKTYDDAGVSFDTTFPVYKPHLTLAYIDPGEEAKKAEGLDLTIPVIEWGVGEIVLWG
                     GDNGDERIVVTFPFALPPTREAVYRAMVRATLYHRPRRGSS*"
     gene            57761..58627
                     /locus_tag="P0_An_GD2017L_S7_170907_scaffold_315295_prodig
                     al-single_87"
     CDS             57761..58627
                     /product="hypothetical protein"
                     /codon_start=1
                     /transl_table=11
                     /translation="MPEQLDWCAECNAPIYMERVAGACTCDAGKIKALTAHIRRNRTR
                     PAHPRRGEPVLPRPLDDAALTMATARAMAAGHQRPRPVVVGTPRHDQDLGQILMADAR
                     RELGIREEFEHFDRTVRAGLGVPEPVVRPANCPPAPPQDFNLEALWTDEEIEGTASPM
                     ATAGDIEFDGGEDIEFEQLPLRVGGEETRFRVDRGAPQREPFRANVEPGPQGGPMRQV
                     GQARGYPILREQRFAGLGPGDRYWSSEPEYVGRMPEQSERQVAPKPAERPARRPTVYE
                     RLAHSFLDEDDD*"
     gene            58646..59056
                     /locus_tag="P0_An_GD2017L_S7_170907_scaffold_315295_prodig
                     al-single_88"
     CDS             58646..59056
                     /product="hypothetical protein"
                     /codon_start=1
                     /transl_table=11
                     /translation="MPTDDTLIQRLALAAHTYGRTKADVAKIRFTIVPALADMPDLAN
                     AWEVELAIECLGEITDNIPRPSATFAWKGVGDTLPEALGAVGKDLQGHIQWERDRLDE
                     QSLQLNMAHRELSTTLSDLWPTQDPQGPPDESTS*"
     gene            59040..59831
                     /locus_tag="P0_An_GD2017L_S7_170907_scaffold_315295_prodig
                     al-single_89"
     CDS             59040..59831
                     /product="Peptidoglycan-binding domain 1 protein n=1 Tax
                     =Chitinophaga pinensis (strain ATCC 43595 / DSM 2588 /
                     NCIB 11800 / UQM 2034) RepID=C7PFT3_CHIPD"
                     /codon_start=1
                     /transl_table=11
                     /translation="MRVLRSGLAGEDVRQWQFYLIGQNLLQEAATGTFDDATRQATID
                     FQRKHGLKVDGWVGTETLGHAGKEGFPLLLDADDFEDGPGWPPPPNFTPLSSTADRER
                     VFGKFDFVPAPTPLNPEGIKILGDWYVRNIIMVEIPQLVGVPGAPHDGKIELHRLAAQ
                     PVKDLFAAWQEANRMPLVKSYGGSFCARFIRGSRQNLSNHSFGTAFDINVRWNWLGQQ
                     PALKGKVGSVRELVPLANQLGFYWGGHFGRNGGRVDGMHFEIAFL*"
                     /db_xref="UniRef100_C7PFT3"
                     /db_xref="cpi:Cpin_6086"
                     /db_xref="C7PFT3_CHIPD"
     gene            59853..60674
                     /locus_tag="P0_An_GD2017L_S7_170907_scaffold_315295_prodig
                     al-single_90"
     CDS             59853..60674
                     /product="hypothetical protein"
                     /codon_start=1
                     /transl_table=11
                     /translation="VLTYIYQVTNAHNGKVYFGKTRSVAKRWRRHVWDAAHGSKAYFH
                     AAIRKHTPEAFVVTVLSSHETDVEASSEEIRRIASVPFEACYNTAPGGTGGHTMTQEQ
                     IEEQYKIKPTSYAELRRLFAEGRTAVAIAEHLQVPLKAVRRCAQRLGLSFQVRRAAVP
                     GRVRPQKKRAPTSRAKYTPEERARFRSAIAVRSNIARGLPAKVRHRIHQLYFRKHLTA
                     QEIADQIGVSRGSVRATINKFYAGLSPEEHARLKHVHGSAVRAGLRNPNAKAHSL*"
     gene            60671..60895
                     /locus_tag="P0_An_GD2017L_S7_170907_scaffold_315295_prodig
                     al-single_91"
     CDS             60671..60895
                     /product="hypothetical protein"
                     /codon_start=1
                     /transl_table=11
                     /translation="VKPKVAKLQKGQVVRSTLEPEVIQAPVTKLMKVIAIERRPGQQI
                     AQLELRVEAGVYLIHIDEATARAIASIFDA*"
     gene            complement(60892..61722)
                     /locus_tag="P0_An_GD2017L_S7_170907_scaffold_315295_prodig
                     al-single_92"
     CDS             complement(60892..61722)
                     /product="hypothetical protein"
                     /codon_start=1
                     /transl_table=11
                     /translation="MQATNENTGKPVGMEKLVVRIFRDACARALLSSGQLKPTLDEFL
                     RAVLTNTSASKSDKDYARKVYKDLIAMTGGSGLPVWVRKEDEAKVQAAKDVDAILGDL
                     GVEPSKAAVEEGSFEDTELDELDKLLRSVDVAKEDPFLSADSPLRKFLAELVAKFRHP
                     PIMTFHLEGQRYVALGTLFGRVRDDIHLNINCTVNPYQSLAKVPADIMVYNGNRPLNV
                     MDEDAHGLRRYVYCCRHVTGRKIRYWMRKNDEDQPSGARFVILTDDEQGYKVVTRNEF
                     *"
     gene            complement(61844..63115)
                     /locus_tag="P0_An_GD2017L_S7_170907_scaffold_315295_prodig
                     al-single_93"
     CDS             complement(61844..63115)
                     /product="hypothetical protein"
                     /codon_start=1
                     /transl_table=11
                     /translation="VRKHFPLTVLPYLHFASGGWHSHEGGIPEDADLWIREVEALPPE
                     DGAMKALPATLLSACEAKIQAEKKPLADALARLRAALNSYEGAFDQDAERRVVGAMLA
                     ALGQDAPEPTPGLEKARTELRLALEAVSKHVVHAELARIAEQPSPPPKEPDPFVPAAD
                     APPPASAEALAVDVEAARALLDEINDYKPQDDSEMRFVQVLRAFAAESRMYMVRIPSN
                     HPIHWQLSQTIRYLSKLNFEHNLQKVYVRGLGRTQHDDWERLSREARGWLAKFDQDAE
                     APAPSQAPKSRPSAPGKKDDSKNAHSWPALRALRARLAGGKEVLFVGGWRCDDKVRLV
                     KERFGLEVEWYETDPQKPRFADSAVSKVKGGRVAAVVLLEGFITHKDANRIVDAAAAV
                     GVPLAMANRAGVASLETAFNEIERKLVATGT*"
     gene            63153..63656
                     /locus_tag="P0_An_GD2017L_S7_170907_scaffold_315295_prodig
                     al-single_94"
     CDS             63153..63656
                     /product="Uncharacterized protein n=1 Tax=Acaryochloris
                     marina (strain MBIC 11017) RepID=B0C848_ACAM1"
                     /codon_start=1
                     /transl_table=11
                     /translation="MILFYEPQNAYGYFSNFSRHGIDLDSKHWPTSEHYFQAMKSTES
                     VVQERIRGCRTPGQAARLGRATRLRPEWDQPLYLVQVPLEWSYDVPEPVPKCIERYKD
                     LVMLRAVRAKFTQHDILRASLLDTGNEVLVEDAMADPYWGWGCSKNGLNRLGQILMLV
                     REELRRG*"
                     /db_xref="UniRef100_B0C848"
                     /db_xref="amr:AM1_2731"
                     /db_xref="B0C848_ACAM1"
     gene            63649..64083
                     /locus_tag="P0_An_GD2017L_S7_170907_scaffold_315295_prodig
                     al-single_95"
     CDS             63649..64083
                     /product="hypothetical protein"
                     /codon_start=1
                     /transl_table=11
                     /translation="VAKDDLEEFWADVRPKGRKKPSPKLHPKLDAITKGQVWVGVFDT
                     EGKEFSYEGYERQPVAIPPMDSQMNAMVFPIMFPAGTVRGVVGSIGIWETKTGDMLIH
                     QSQPFQTIHVTESDTLNVSLTITDSPHPYGGLVNMLKMRGLL*"
     gene            complement(64080..64670)
                     /locus_tag="P0_An_GD2017L_S7_170907_scaffold_315295_prodig
                     al-single_96"
     CDS             complement(64080..64670)
                     /product="hypothetical protein"
                     /codon_start=1
                     /transl_table=11
                     /translation="VKPRFPVPVSWQGLEPKVTIDLRADTTVLHRVGGFPDHYRVIPV
                     EDRRYTTPKLYRIEVASYWRKRWQLLELVRPCRLANLPVGSQCLIEVKIGAEAQAVWA
                     DSKGNHVAWGDHPNECMLLCGEPAKYTLHPAFYGRVTCRECLKVGKAWLPFLVEPYEH
                     PRVTEKARRKVQNRARIRAKYPTVFDRVARDFLDED*"
     gene            complement(64667..65245)
                     /locus_tag="P0_An_GD2017L_S7_170907_scaffold_315295_prodig
                     al-single_97"
     CDS             complement(64667..65245)
                     /product="hypothetical protein"
                     /codon_start=1
                     /transl_table=11
                     /translation="VADLEDDWAMVRAIPTQPRTEDESDSLQEDWATLRNYPACLYIV
                     NDPSVRWEDVSLWRVRVLGCKRPEKAPENRWIVQYQDVLFGSPPKDKIVQERKFTLGM
                     DRAYLSLGEAVVHLNRACAQHQLTLRQRMFDQERTIREHMAELAQLTARADAMPAAVM
                     LRGDKVVAQQALKLAPLPKEDDFADLFELGKP*"
     gene            65282..65629
                     /locus_tag="P0_An_GD2017L_S7_170907_scaffold_315295_prodig
                     al-single_98"
     CDS             65282..65629
                     /product="hypothetical protein"
                     /codon_start=1
                     /transl_table=11
                     /translation="LPVYNEAMPRVYRVTFTKTFDVAVLADSEEALREALHGDDIDNN
                     WDVPNDWTIDIADPMRTKLPVTLPKYDAAVVGNTIYATDDEGVEDIRQRAEDELTKRW
                     MAEKQIPLPFEKP*"
     gene            65626..65922
                     /locus_tag="P0_An_GD2017L_S7_170907_scaffold_315295_prodig
                     al-single_99"
     CDS             65626..65922
                     /product="hypothetical protein"
                     /codon_start=1
                     /transl_table=11
                     /translation="MKDQALLAALLGSDKLTDDEDRAFRSMLSFIDSERRSVRTLSAR
                     QRAWAESVYKRLHLDEEEPSQNLYSTGAVPKPTGPLPQMGWEKFPKPLKPPGRS*"
     gene            complement(66117..66371)
                     /locus_tag="P0_An_GD2017L_S7_170907_scaffold_315295_prodig
                     al-single_100"
     CDS             complement(66117..66371)
                     /product="Uncharacterized protein {ECO:0000313|EMBL
                     :KKK51638.1};  TaxID=412755 species="unclassified
                     sequences; metagenomes; ecological metagenomes.;"
                     source="marine sediment metagenome.;""
                     /codon_start=1
                     /transl_table=11
                     /translation="MPTPNEPLAAYAHDAWSRWMRYLFEKSLKVRGGSRKIPAALVKR
                     WMRQMNTPYAQLPEDEKKSDREESVRIMRIFIGEDDERGG*"
                     /db_xref="A0A0F8W4X4_9ZZZZ"
                     /db_xref="GWB1_scaffold_1297_11"
                     /db_xref="pbc:CD58_00465"
     gene            complement(66371..66928)
                     /locus_tag="P0_An_GD2017L_S7_170907_scaffold_315295_prodig
                     al-single_101"
     CDS             complement(66371..66928)
                     /product="hypothetical protein"
                     /codon_start=1
                     /transl_table=11
                     /translation="MLLDLTRYPLVMLPDECTSTVALRTISAQGVSGTVWYEDLRPAQ
                     GYRMRAKEKKYELPPTASFPRGLATYHETRLPVEDAKEIAPFACVFEAASVLGHSLVK
                     EPLAAWRVRVSVLWKTENHTWHVTAWDLSRNDAPIMCIVTKAINPFIKGYKEEATPLM
                     RAKKTLGAEMVDGPANAWTRLLEDD*"
     gene            complement(66937..67764)
                     /locus_tag="P0_An_GD2017L_S7_170907_scaffold_315295_prodig
                     al-single_102"
     CDS             complement(66937..67764)
                     /product="hypothetical protein"
                     /codon_start=1
                     /transl_table=11
                     /translation="MPAPTPQQLLAKLIQSAASRQASPPSIIVAPSEGPVTITLPRER
                     ALVNGRIEIQNIQLARIGPNANGDIFPADVSGQEYARAPERFMASEEPGLAVANLAGV
                     RRLELHTTEDRSEQARLDYARQSIMAEEDRRIFEALDQLGRDAPVESPQFDRDEPFSM
                     SFWGRQRPDGGYGWHVVPSRQPLPPSHNSPFIEASWVTAPVDRLPVRRVQVPEFEITS
                     NPTVRLSDIRNRRFNLSGDPPQSVDPPPPPTRETVHTNGPRPDCPTIWQRILGVDPV*"
     gene            67802..68227
                     /locus_tag="P0_An_GD2017L_S7_170907_scaffold_315295_prodig
                     al-single_103"
     CDS             67802..68227
                     /product="hypothetical protein"
                     /codon_start=1
                     /transl_table=11
                     /translation="MSDLDGTPLDDAWKDIVPPPRSSEPDPEVAKARKLQEAADCYRR
                     RKARREHPRGYFDRQQRWFPYEAEYLDCCHSIRTPSARFPYSLMVHCRTVAHVAGLYK
                     VDPEELRRYLKPPKVKTSNPNRRLRGPTIWDKLTEDDSP*"
     gene            complement(68229..68408)
                     /locus_tag="P0_An_GD2017L_S7_170907_scaffold_315295_prodig
                     al-single_104"
     CDS             complement(68229..68408)
                     /product="hypothetical protein"
                     /codon_start=1
                     /transl_table=11
                     /translation="MPKAIPPGTMCFACSEKPATVNKGTVPLCADCAQVASGNKRGVK
                     VVKPPKKASGTSHPA*"
     gene            68445..68924
                     /locus_tag="P0_An_GD2017L_S7_170907_scaffold_315295_prodig
                     al-single_105"
     CDS             68445..68924
                     /product="hypothetical protein"
                     /codon_start=1
                     /transl_table=11
                     /translation="MRRFADQTAVPIAKSRTEIDALLRGWGAIGIQWSDDFEEGRVML
                     RFIWPYEGNRYIARMTLQLATDEVLKKLAVDGRTRRFSASKFAKLSAQRGRQEHRVLG
                     LWLKAALNAVAAKLITAEELFLPFLEGNDGKTVAELALPRLHELFSGSATKLLGTGR*"
     gene            complement(68904..69242)
                     /locus_tag="P0_An_GD2017L_S7_170907_scaffold_315295_prodig
                     al-single_106"
     CDS             complement(68904..69242)
                     /product="hypothetical protein"
                     /codon_start=1
                     /transl_table=11
                     /translation="MNKRHLNLVFEGARQVLKRLCGTRPAILAWDIRCGLHSGFRPCC
                     VAWFVTLWPLTYGSRVYRWYFQAAEHRRFGFIPCPLCLALDRHVEVLDCRCMQFYDWL
                     YQEELTPCAE*"
     gene            69258..69467
                     /locus_tag="P0_An_GD2017L_S7_170907_scaffold_315295_prodig
                     al-single_107"
     CDS             69258..69467
                     /product="hypothetical protein"
                     /codon_start=1
                     /transl_table=11
                     /translation="MADERIVVSVDLPYACFGLIIERGIVVEAAPIAGWATGKPAREV
                     LEYFKRKGAKLERCGPPKTPRSGVL*"
     gene            69471..69938
                     /locus_tag="P0_An_GD2017L_S7_170907_scaffold_315295_prodig
                     al-single_108"
     CDS             69471..69938
                     /product="hypothetical protein"
                     /codon_start=1
                     /transl_table=11
                     /translation="MLSQDVDQIRLQAINLVSALDQFQLTYLNLLGTGLNDVQAAREA
                     RLLVDISLPSMTPPKPAPKARKPRKRAKAEAVPKKARKPRAKVEMPALSPLDAKLLKS
                     MPEGEDFTVKQLPLAQKLGGRRLIGLVHRLHKLGFIERVGIASNKVTTWKRLH*"
     gene            70054..70302
                     /locus_tag="P0_An_GD2017L_S7_170907_scaffold_315295_prodig
                     al-single_109"
     CDS             70054..70302
                     /product="hypothetical protein"
                     /codon_start=1
                     /transl_table=11
                     /translation="MDSWTRACFAQTGVQNVFEVRGGQRYMWEVSRTEHHDGAITGTV
                     WKMFENELGASMCRQSGTFRIEGDGTVKRAPAFLKAAR*"
     gene            70324..71184
                     /locus_tag="P0_An_GD2017L_S7_170907_scaffold_315295_prodig
                     al-single_110"
     CDS             70324..71184
                     /product="HNH nuclease n=1 Tax=Thiothrix nivea DSM 5205
                     RepID=I3BT76_9GAMM"
                     /codon_start=1
                     /transl_table=11
                     /translation="MPEDTYEDFFGALRPARPSIPPTPPPPEHDDSIEDCLEVLGQCP
                     LPIPLETIWQRAAALRTSFPNLPESRAQEVAERMTAEVLSFITSPERSPRERSTLALC
                     LEQGFVTKQDCYGMGFDPVVTRDLTKHGLVFYSQRGQILLDLGASNASLGGFSTLPSR
                     QRDALLADAHFTCVFCRKQYERKFLTADHRVPHRVAGNSLTDAEGLQAYQVACYPCNN
                     RKQQGCRACTNQQTTKDIAKCRTCYWAYPDKYEHIAGKHERRLTLVARTPEEMLVLDE
                     VQKFAAARGL*"
                     /db_xref="UniRef100_I3BT76"
                     /db_xref="calo:Cal7507_5571"
                     /db_xref="88999966"
                     /db_xref="I3BT76_9GAMM"
     gene            complement(71179..71478)
                     /locus_tag="P0_An_GD2017L_S7_170907_scaffold_315295_prodig
                     al-single_111"
     CDS             complement(71179..71478)
                     /product="hypothetical protein"
                     /codon_start=1
                     /transl_table=11
                     /translation="LGVAIGPLFFYAPPSGSPVIRSCEQCGTFKDVRRSPARTAYARE
                     TPTVWDRIRAEDGGLTPTPAVLEDPNPDVWLCPDCMADYHAFWDEQWAEYYAGLL*"
     gene            71509..72024
                     /locus_tag="P0_An_GD2017L_S7_170907_scaffold_315295_prodig
                     al-single_112"
     CDS             71509..72024
                     /product="hypothetical protein"
                     /codon_start=1
                     /transl_table=11
                     /translation="MTRFTRFTWGDALPCFLATFCGLGLVLWAHDYDQVTAPPIRAER
                     PAMAAPAPPKVAPKPVSPYESPRPPDAPSYVQGGGVLQVAIGPTSKGLKDCKENLWNI
                     LGVYKGKAWQTQMATVKWFGERWTIVFDGVAPEAAEKMCPWLKQLGWGWRDAYCQRMC
                     TYRPDWFASKP*"
     gene            complement(72136..72810)
                     /locus_tag="P0_An_GD2017L_S7_170907_scaffold_315295_prodig
                     al-single_113"
     CDS             complement(72136..72810)
                     /product="Deoxyadenosine kinase / Deoxyguanosine kinase 
                     (EC:2.7.1.113)"
                     /codon_start=1
                     /transl_table=11
                     /translation="MRFRPLIWVEGIIGAGKTTFAKEIAKRLGLRLIEEPVGKGEGVD
                     NPYLERFYKDPKKWAFGMQVFLLHQRFAMQQLASYEATGVGGYNGSILDRSLSGDRVF
                     AKLHKEAGNIEELDFLTYESAYQIMCRSLLPPTLLVFLDVQPKTAYDRMRNRNRQAEE
                     GVPLDYLVKLRDGYHSLLDEADKGMLPWAHAIHTCRVPWDPATVTSDQWDAVAQTVLG
                     ACRVVG*"
                     /db_xref="clt:CM240_2147"
                     /db_xref="UniRef100_D3B9Y0"
                     /db_xref="A0A0F9T5T0_9ZZZZ"
                     /db_xref="D3B9Y0_POLPA"
                     /db_xref="2.7.1.113"
                     /db_xref="2.7.1.11"
     gene            72876..73298
                     /locus_tag="P0_An_GD2017L_S7_170907_scaffold_315295_prodig
                     al-single_114"
     CDS             72876..73298
                     /product="hypothetical protein"
                     /codon_start=1
                     /transl_table=11
                     /translation="MEAEFAVVHEPSPRLRTRKVDEAAWAALAKQKAQTSGDWYILVK
                     HGGSVANSYGYSARTEAALIVADPQGRVVVWMAKLRANKVTEAGAAEACLPGTRALWD
                     GRYKSEKAVAKAWTIIRNAHAERRVMTPKTVFDWLNEA*"
     gene            complement(73526..73888)
                     /locus_tag="P0_An_GD2017L_S7_170907_scaffold_315295_prodig
                     al-single_115"
     CDS             complement(73526..73888)
                     /product="hypothetical protein"
                     /codon_start=1
                     /transl_table=11
                     /translation="VINIDYTGRACLVAGPATTLLVSMVLSVRLGTQHAEEYLPQGTP
                     MATGDPVPDGYRAYTMLPGMTYNILREADKFSRTFTNRVVATVLVDRDGQSWVGRPSA
                     WRPMEDQFPTAWARLLSD*"
     gene            complement(73885..74178)
                     /locus_tag="P0_An_GD2017L_S7_170907_scaffold_315295_prodig
                     al-single_116"
     CDS             complement(73885..74178)
                     /product="hypothetical protein"
                     /codon_start=1
                     /transl_table=11
                     /translation="MGCCMQKSTIYPLPPWARPGVRVVSQAAFTAGFESAVQLAFEAS
                     IEPGRRAVICRVDNHAVSVVGADPKYPTLVIRLSRQDFAQYWRKALPTEQGVQ*"
     gene            complement(74182..74838)
                     /locus_tag="P0_An_GD2017L_S7_170907_scaffold_315295_prodig
                     al-single_117"
     CDS             complement(74182..74838)
                     /product="Uncharacterized protein {ECO:0000313|EMBL
                     :KKL69661.1}; Flags: Fragment;;  TaxID=412755
                     species="unclassified sequences; metagenomes; ecological
                     metagenomes.;" source="marine sediment metagenome.;""
                     /codon_start=1
                     /transl_table=11
                     /translation="VLRRIQAEQVPWVKHNFGDRPTWMPLLGLVEEAGELAEADSKRD
                     LAAIGDALADIMIFALDYCSGMGWDAGDMWAVNAPAPQAGFIGILVSLGKLCHAHLKQ
                     AQGIRVSEDHEKAARKALEALFSCLRLKDASLVERTLQTWQTVKKRDWKANPVTAAPA
                     PEPRTYEMPQTTVVKAQAIVDLDEKGPAAVPEPPKPAPAALDEEESVLDFLDTLNLVR
                     *"
                     /db_xref="A0A0F9ETQ2_9ZZZZ"
     gene            complement(74783..75367)
                     /locus_tag="P0_An_GD2017L_S7_170907_scaffold_315295_prodig
                     al-single_118"
     CDS             complement(74783..75367)
                     /product="hypothetical protein"
                     /codon_start=1
                     /transl_table=11
                     /translation="MPDGLLFPEQEKALAPLLKKRVVTDFGAGDLQMARTCLRLGAKH
                     VIAVDKAPWGKPTKRITVVAQYFHQYRKPIDVLLLSWPINHHCAGLIEAVARAETVVY
                     LGKNTDGSACGTPLLFSNLLVREVLVHVPHYRNTLIVYGGSREQRMPLFEEMAGIDLS
                     VIYPYAVYHDDHERRLRAPAHPSGASALGEAQLR*"
     gene            complement(75360..75581)
                     /locus_tag="P0_An_GD2017L_S7_170907_scaffold_315295_prodig
                     al-single_119"
     CDS             complement(75360..75581)
                     /product="hypothetical protein"
                     /codon_start=1
                     /transl_table=11
                     /translation="MSCICNRCPVTRPPVEKHPVAHTYTGHKIVMNPASPPMWVGIGV
                     QAKQRGLDTLKVGDVTEWGEVMRIEEPHA*"
     gene            complement(75904..76212)
                     /locus_tag="P0_An_GD2017L_S7_170907_scaffold_315295_prodig
                     al-single_120"
     CDS             complement(75904..76212)
                     /product="hypothetical protein"
                     /codon_start=1
                     /transl_table=11
                     /translation="MLAWLATVIGVTTIITQSKLLFPMREWLETLRWERLRSDFLSCP
                     MCVGFWVGFVSSAVFKWGVAPELPYWVGFRWIADGCISSAACWYTYVVAKWFIGDRVL
                     *"
     gene            complement(76212..76952)
                     /locus_tag="P0_An_GD2017L_S7_170907_scaffold_315295_prodig
                     al-single_121"
     CDS             complement(76212..76952)
                     /product="Metallophosphoesterase n=1 Tax=Leptospirillum sp
                     . Group II 'C75' RepID=U4QUD5_9BACT"
                     /codon_start=1
                     /transl_table=11
                     /translation="MSVNLLVLSDLHLEWHRDEGQSFIKSLDTKDVDVLVLAGDIDCA
                     PRLEATFEVLCARFPQVVWVMGNHEFYGYNPVQALGFANRAARRFGNLHWLNDSTVTL
                     GGVRFLGCTLWFPKPSASAFKGGYNDYFQIKGFEPWVYDEHRASIRFLSRELRAGDVL
                     VTHFMPLRESIHEAYRGHPLNCFFYAGKEADKLVRESGAQLVVHGHTHCSFDYRLPKG
                     TRVVCNPFGYVRHEENSGFNEGKIVEVF*"
                     /db_xref="UniRef100_U4QUD5"
                     /db_xref="A0A0G1Z2G9_9BACT"
                     /db_xref="rhi:NGR_c22310"
                     /db_xref="U4QUD5_9BACT"
     gene            76995..77249
                     /locus_tag="P0_An_GD2017L_S7_170907_scaffold_315295_prodig
                     al-single_122"
     CDS             76995..77249
                     /product="hypothetical protein"
                     /codon_start=1
                     /transl_table=11
                     /translation="MDFEVASSDRVESPQLEARVARVLAAIGHPEAMVTDESMVWDFS
                     PLGASATERASWLDKLRTKLCLDELSMRDYIWQVAERLPK*"
     gene            77246..77614
                     /locus_tag="P0_An_GD2017L_S7_170907_scaffold_315295_prodig
                     al-single_123"
     CDS             77246..77614
                     /product="hypothetical protein"
                     /codon_start=1
                     /transl_table=11
                     /translation="MIASYTSATSNTTTGIYRCFVYPSCGTATITLSGRCPNCGDFHY
                     YADTNLYIAPAPNPREVARQRKRDLSKRALTRARLALQRALDDPRPEIPLADRKRPYA
                     RPRSKKRVCAGSSRYRVSVH*"
     gene            complement(77611..77841)
                     /locus_tag="P0_An_GD2017L_S7_170907_scaffold_315295_prodig
                     al-single_124"
     CDS             complement(77611..77841)
                     /product="hypothetical protein"
                     /codon_start=1
                     /transl_table=11
                     /translation="MTKAKLNEAAEIALKVIDQTATEGEKMALQMFMALLTRREERAY
                     EKALTAAINEVNRLRLVAESKARTAANNARWG*"
     gene            complement(77876..78214)
                     /locus_tag="P0_An_GD2017L_S7_170907_scaffold_315295_prodig
                     al-single_125"
     CDS             complement(77876..78214)
                     /product="hypothetical protein"
                     /codon_start=1
                     /transl_table=11
                     /translation="MTTYTKLRDESWGLRVEGRPAPGQKVTVTKKNGEQKTETIGKVL
                     WQGPDVALCTIYRDTEHPAEVERHIQPGYRNYGRPRRGRTCSCDADCCRGGCHCDDHC
                     VCRGGNIYDC*"
     gene            complement(78245..78817)
                     /locus_tag="P0_An_GD2017L_S7_170907_scaffold_315295_prodig
                     al-single_126"
     CDS             complement(78245..78817)
                     /product="hypothetical protein"
                     /codon_start=1
                     /transl_table=11
                     /translation="MDAPTLYRNGYMDQFDDWVSANSWSGERQLVASLDVYFHVKLKV
                     IVYGSYRRKTRPESWCASLEADGVTLTVARGKCRTLKAAQAAVAKLDFTEGIKTLLGR
                     VYAPERAYLVYRQVDRPSVWGVLTDRGSWEPWCTAFGYLTVSGWHWPVGEYLVVRGEE
                     RLLVHRSGCSVCTSSIRDADKERFAWLKAG*"
     gene            78859..79149
                     /locus_tag="P0_An_GD2017L_S7_170907_scaffold_315295_prodig
                     al-single_127"
     CDS             78859..79149
                     /product="Uncharacterized protein n=1 Tax=candidate
                     division WWE3 bacterium RAAC2_WWE3_1 RepID=V5RUX9_9BACT"
                     /codon_start=1
                     /transl_table=11
                     /translation="MDRFEAAMRRRRLRDRAIAYRGGRCTLCGYNKCSAALVFHHPDP
                     LGKDFTISSRMTSWKAIVRELDKCDLVCANCHAEIHDGLHPEMLDEDGRFID*"
                     /db_xref="UniRef100_V5RUX9"
                     /db_xref="wwe:P147_WWE3C01G0775"
                     /db_xref="89834617"
                     /db_xref="V5RUX9_9BACT"
     gene            79167..80420
                     /locus_tag="P0_An_GD2017L_S7_170907_scaffold_315295_prodig
                     al-single_128"
     CDS             79167..80420
                     /product="Uncharacterized protein n=1 Tax=Bacillus cereus
                     BAG1X1-3 RepID=J8LSJ4_BACCE"
                     /codon_start=1
                     /transl_table=11
                     /translation="MPTRLDIFAEAIMDVNGDIPEGYVQGMFASLMRKHGQDHRDTLL
                     EEVPAANIPQLRATIRDALRVIKTDLETHPNHDPRTESEKAYDQSVLASYLLRKRTPR
                     SPQGATLPVKATLYDIGKFWWPHTYGKEPDADTERLVMLMIKAADSMPDTTEERRLYL
                     RMEEGQVQVFTCATWAHYGFPMVQLASHRYTAALMATSIPRSIEIKAPWPAFLIELPT
                     DMLDTEFEGALHPLTHVLVLVNKLATGEEVWSFTATGPSGVNLWRWRLPLEVLREDPK
                     NDRIRYGAFDLELTKKDDRTIALLTKLVLNVCIAMTDPDNVKPVGKHRKTAYEGPRRF
                     SKEPELRTYKVGKPITLDVRPAIQGYLLGTLRTSPTVQFLVRGHWRDQACGPGWSKHK
                     TIWIEPYWKGPEDAPINVRAHVIEP*"
                     /db_xref="UniRef100_J8LSJ4"
                     /db_xref="cds:CDC7B_1097"
                     /db_xref="H2GZA6_CORD7"
                     /db_xref="J8LSJ4_BACCE"
     gene            80417..80749
                     /locus_tag="P0_An_GD2017L_S7_170907_scaffold_315295_prodig
                     al-single_129"
     CDS             80417..80749
                     /product="hypothetical protein"
                     /codon_start=1
                     /transl_table=11
                     /translation="MTEEAVSQVLDELLHEHVIDTTSKETARVLLWALHGENDTDKIA
                     QKTKLPRDSFVRPIVKRLRESGLWDKGLMLEEGPLEITFVLAILCAEGKIRAVPQTCD
                     DPSPTPTL*"
     gene            80716..81300
                     /locus_tag="P0_An_GD2017L_S7_170907_scaffold_315295_prodig
                     al-single_130"
     CDS             80716..81300
                     /product="hypothetical protein"
                     /codon_start=1
                     /transl_table=11
                     /translation="MRRPIADADVVAARKRPPKAASPELLEDWATLKGLPQYAYTVDW
                     RHPECFAILRYHVIGKGSDEGDTYYRLAFDKILAKSPEYKRSRSKARDDRESPHFPAH
                     SLCFTRKQVERWIEGAKNTLLHYVGTELGRLNYVMEEAQRQIKWMAEAMNTLNRGPLP
                     EWDLERALSKVPATRPKRTSSQARGESSPSPSGE*"
     gene            complement(81572..81916)
                     /locus_tag="P0_An_GD2017L_S7_170907_scaffold_315295_prodig
                     al-single_131"
     CDS             complement(81572..81916)
                     /product="hypothetical protein"
                     /codon_start=1
                     /transl_table=11
                     /translation="MQILSSPEKTVVLVQGEDHFNALVNASEVYTLARIKWITSISLT
                     VTAVGFVLLLVLLGADDRVALRTICIMLVTYSMTSFWYLGKYRGFYRRARDAWLKQES
                     AEGRVFKHPEQT*"
     gene            complement(81944..82600)
                     /locus_tag="P0_An_GD2017L_S7_170907_scaffold_315295_prodig
                     al-single_132"
     CDS             complement(81944..82600)
                     /product="hypothetical protein"
                     /codon_start=1
                     /transl_table=11
                     /translation="MQSMRIEFNKVTAVYTIEWALPIAPLPGDAFRDIEGDTYTVLST
                     DGANVTLAGPRFPKEWLEPVKEDWVRRTFEHRLYDLWSSVECLDFAVSGATVPNEFVL
                     RGLSGNMVLLDRPVSFLPQASIASVHILVEPVPGVHGDFMGADLKGKPLDRFDLTIGK
                     KGRISVIGNQIEIDTKVVKTSMWGGDFQHAVCKATQMAYAVLEDKQLVIEHRLGPSAG
                     *"
     gene            complement(82581..82862)
                     /locus_tag="P0_An_GD2017L_S7_170907_scaffold_315295_prodig
                     al-single_133"
     CDS             complement(82581..82862)
                     /product="hypothetical protein"
                     /codon_start=1
                     /transl_table=11
                     /translation="MPLTKPPLRERIIWLLNRSPWLSASQIARRVGARTPSVASEVRK
                     MVIAGVLDCQRGKGPRGGNGYALAKPINLPTWYDRILGDDPVYDAEHED*"
     gene            complement(82866..83111)
                     /locus_tag="P0_An_GD2017L_S7_170907_scaffold_315295_prodig
                     al-single_134"
     CDS             complement(82866..83111)
                     /product="hypothetical protein"
                     /codon_start=1
                     /transl_table=11
                     /translation="MFSAGGSLSDPIDPVVSERAHERTDCALYHACLHDAAKGKKRSH
                     GGDDFVPCVGCSRYQASPRARIDGWVKPGDRNPWNTF*"
     gene            complement(83074..83433)
                     /locus_tag="P0_An_GD2017L_S7_170907_scaffold_315295_prodig
                     al-single_135"
     CDS             complement(83074..83433)
                     /product="hypothetical protein"
                     /codon_start=1
                     /transl_table=11
                     /translation="MASAHAYLVYGVKFDPNTPTYAKLQAMDWTPIEACQAKTGLVFL
                     MHGNEDKPLAYVVGVPFAEGHSWQALHPLPLHNEKLMSPSNTTALLPKVLMALHEVGL
                     GQEDAHVFGWWLVVRPD*"
     gene            complement(83450..83749)
                     /locus_tag="P0_An_GD2017L_S7_170907_scaffold_315295_prodig
                     al-single_136"
     CDS             complement(83450..83749)
                     /product="hypothetical protein"
                     /codon_start=1
                     /transl_table=11
                     /translation="MAWVVRYKDARHPGRPFLALTHTGEWGTSAKSRAQRFATRRSAE
                     IALHEYCENNPQFALETRASAISHFIVEPEDAPEPDDPRRRPKQARTLWDRILDD*"
     gene            complement(83749..84033)
                     /locus_tag="P0_An_GD2017L_S7_170907_scaffold_315295_prodig
                     al-single_137"
     CDS             complement(83749..84033)
                     /product="hypothetical protein"
                     /codon_start=1
                     /transl_table=11
                     /translation="MGYIIHYRKGDDPARYLAYNAKAAKYYLSHIGRAAAFATKEDAE
                     AAIDYFVEVSPEVACSANYSIRLVPPDNKRPPKVLQMPPPSLWARLLKDD*"
     gene            complement(84033..84263)
                     /locus_tag="P0_An_GD2017L_S7_170907_scaffold_315295_prodig
                     al-single_138"
     CDS             complement(84033..84263)
                     /product="hypothetical protein"
                     /codon_start=1
                     /transl_table=11
                     /translation="MPAKKPLKIRMSKQVKMFLQTLPPDEQKMLVDHFERIASGDLTG
                     VEMTPEERAIFESEEGVDLEAMAQSADEDMEN*"
     gene            complement(84266..84577)
                     /locus_tag="P0_An_GD2017L_S7_170907_scaffold_315295_prodig
                     al-single_139"
     CDS             complement(84266..84577)
                     /product="hypothetical protein"
                     /codon_start=1
                     /transl_table=11
                     /translation="MSPETLSARMCQFESERHHDDIVSRIYLNPEDAVECIRTYHPRQ
                     EPETKTELLRMGILGYLHGAVIYARRFIPRGHYVMLGNLDGNDDLKEGWQPTPGQIQS
                     I*"
     gene            84636..84935
                     /locus_tag="P0_An_GD2017L_S7_170907_scaffold_315295_prodig
                     al-single_140"
     CDS             84636..84935
                     /product="hypothetical protein"
                     /codon_start=1
                     /transl_table=11
                     /translation="MPFDATPLATDWNDVNAMIADIQQHRADTGESLVNADDDGTSYV
                     AVRIPRLGFKAEPSGKTWTITIRVLHDQPSIPELPGVNFRNAPGRKKFSEYVLSL*"
     gene            complement(84877..85371)
                     /locus_tag="P0_An_GD2017L_S7_170907_scaffold_315295_prodig
                     al-single_141"
     CDS             complement(84877..85371)
                     /product="hypothetical protein"
                     /codon_start=1
                     /transl_table=11
                     /translation="MKVHHVIYELDTDEHLDHARALLKLVFGGSPRIRREDHRLYGIY
                     HYGELVAVTGVNVYTLGWFKTTAYAAALKAPPEGAISFTAVHPDHRQKGYATALRRYI
                     QGVYRSLVTGTGAKSMREAMHRLNERTGFRVLWKSGKRTVWYWARGSARTPRTSSGRV
                     RSES*"
     gene            complement(85381..86535)
                     /locus_tag="P0_An_GD2017L_S7_170907_scaffold_315295_prodig
                     al-single_142"
     CDS             complement(85381..86535)
                     /product="hypothetical protein"
                     /codon_start=1
                     /transl_table=11
                     /translation="VISLRAEWLDDGGLPIYDLGAENETAYYLDEHKVWRVLAPNLQR
                     RRLIVPLGGVDCLLEEFEAQLHEWVEVMRGFDGGNGTIIFPIRSFAQIAVDNPEDMRW
                     FVLAGLAYIPNAALGTPLEGADPYQAILQVLHRDQTCQASRDAIAGAQLREIAHAFEL
                     KEARDRSRALLEEFLTAEQRDELTHSACFHVQGADGFRYQIRLGQAHNVFRVDETGQR
                     VVEYCLITKGILPVCDQLLAQKVLLETDPETFHKTANAWSLEGGQRVCLTPPAARRER
                     LPDLIGEQLEIALWRPDTIPGVLDGGREAEGDAGMAFGVGVHVAGERVMAGEATGGAP
                     EAELVPDLGGAGDGLGVAAVGAGVDAASLDVGAPEAAPLAEQVVPPQLLE*"
     gene            complement(86687..87046)
                     /locus_tag="P0_An_GD2017L_S7_170907_scaffold_315295_prodig
                     al-single_143"
     CDS             complement(86687..87046)
                     /product="hypothetical protein"
                     /codon_start=1
                     /transl_table=11
                     /translation="MDTLETTFAGAPEDKGIIAVMGKEGDTKYAWDPTSRAEVDAARE
                     HFAKLKTQGFMLFKVKRFGRKGNAMPEFASKEGKFLAVPPADPEPEKGGPYRTEPAKD
                     FDPATPRYLAIAPVAGG*"
     gene            87083..87751
                     /locus_tag="P0_An_GD2017L_S7_170907_scaffold_315295_prodig
                     al-single_144"
     CDS             87083..87751
                     /product="Uncharacterized protein {ECO:0000313|EMBL
                     :KKK72355.1};  TaxID=412755 species="unclassified
                     sequences; metagenomes; ecological metagenomes.;"
                     source="marine sediment metagenome.;""
                     /codon_start=1
                     /transl_table=11
                     /translation="MAETLDEKLEIAIKAANRYKIAAFLDLLAEHKGHPTFRTHGWVF
                     ERDIGFVCCGHEFRTSVSSLNEALPEARTAFMRLYNRQVRNAWVERERAMRKAEKRAK
                     ALLFRFLTREQKWSLRADNSFEVTGQDGRTYRIVCGEHGGSVVWQGKKRYCFHAKGVE
                     LPRFDLMLAQKLFVETRTEDFLAEAHVTDPDNPTPRVTDPASIPEEATENPEPFLRAA
                     MGAA*"
                     /db_xref="A0A0F8YFB5_9ZZZZ"
     gene            87950..88171
                     /locus_tag="P0_An_GD2017L_S7_170907_scaffold_315295_prodig
                     al-single_145"
     CDS             87950..88171
                     /product="Tax
                     =RIFCSPLOWO2_12_FULL_Betaproteobacteria_65_14_curated"
                     /codon_start=1
                     /transl_table=11
                     /translation="MEMIEMTPQGDTKYQWNVNDPREAEQARALFAQFRSKGYAVFRA
                     KGNGRRGEPVQEFDPDAETMIFVPLMAGG*"
                     /db_xref="88913787"
     gene            complement(88168..88335)
                     /locus_tag="P0_An_GD2017L_S7_170907_scaffold_315295_prodig
                     al-single_146"
     CDS             complement(88168..88335)
                     /product="hypothetical protein"
                     /codon_start=1
                     /transl_table=11
                     /translation="MDDIRPSGTVEVTCVECGWSFWLDSLDSRLPDGPFVCPVCDGTE
                     EYIPKALDDEP*"
     gene            complement(88353..89180)
                     /locus_tag="P0_An_GD2017L_S7_170907_scaffold_315295_prodig
                     al-single_147"
     CDS             complement(88353..89180)
                     /product="hypothetical protein"
                     /codon_start=1
                     /transl_table=11
                     /translation="VAITPAELQADPTGTIISKLSAPTGTSAPIDTLANLALLVATPY
                     PDGTTIYVNEVEDAYVLDKVGAHAADGLCVIAAVGGGYWVARNAGRWEDVQGSIGQGA
                     GTAALTIEVWRDTAFLMWYLRHDQNDALNFVFQLPHRWRHTTAVVPHLHVLPAANPVA
                     AQVVRVDGYYAWTKPGGTALPALVGWTPFGPINTPINPGDFAVQKIISLGAVTPPAEA
                     RGSTCLCIWFRRFGTDPGDTYTTNRTWGPTTAANLALVSADVHYRLAHQGSEVEIPV*"
     gene            complement(89185..89622)
                     /locus_tag="P0_An_GD2017L_S7_170907_scaffold_315295_prodig
                     al-single_148"
     CDS             complement(89185..89622)
                     /product="hypothetical protein"
                     /codon_start=1
                     /transl_table=11
                     /translation="VKVTNVSGATLYLKDLRLIRQGQTEARRAEDLYVGPGASKYLPD
                     TSDVIRSAQKGDLYAFEKVGKITLNDATTLAAAPGPGNALTIAHDLGYIPHIVVVKKV
                     MVGPVVTWVDATGIVDIVHNATFTETTITNTVAAPIDFLIRIG*"
     gene            complement(89646..89972)
                     /locus_tag="P0_An_GD2017L_S7_170907_scaffold_315295_prodig
                     al-single_149"
     CDS             complement(89646..89972)
                     /product="Uncharacterized protein n=1 Tax=Stackebrandtia
                     nassauensis (strain DSM 44728 / NRRL B-16338 / NBRC
                     102104 / LLR-40K-21) RepID=D3PWL6_STANL"
                     /codon_start=1
                     /transl_table=11
                     /translation="MPYVNERLALLDKFEQVFAEAAKERPKRDTFVPAPEGAYQTTEL
                     GWVAFERQVMFEAVNLERRVRGLPQVTLRQVIRVENQACGHVDYAHKYALYCAELAMG
                     DDKPPP*"
                     /db_xref="UniRef100_D3PWL6"
                     /db_xref="sna:Snas_3576"
                     /db_xref="D3PWL6_STANL"
     gene            complement(90003..90212)
                     /locus_tag="P0_An_GD2017L_S7_170907_scaffold_315295_prodig
                     al-single_150"
     CDS             complement(90003..90212)
                     /product="hypothetical protein"
                     /codon_start=1
                     /transl_table=11
                     /translation="MEMTPERIAKILHKHLKPAEAMEVIQVFNERAGVVAALMQMGPK
                     QFKNEKLLVEWAKQIARHAKTTGDC*"
     gene            complement(90216..90794)
                     /locus_tag="P0_An_GD2017L_S7_170907_scaffold_315295_prodig
                     al-single_151"
     CDS             complement(90216..90794)
                     /product="Tax
                     =RIFCSPLOWO2_12_FULL_OD1_Kaiserbacteria_45_26_curated"
                     /codon_start=1
                     /transl_table=11
                     /translation="MRNLAGAHYCDDVIHEELSQAGLTAIVVPRDEVHSEVPYTLEGQ
                     MRGFKFRRAWRYWVVEGRVPIEAARDLYENPVGRKAVRAGGDCTCPEPETQAEWFDFA
                     GQRVYPDPTGEQEAKWRGFIETHPECRGEPGYFAPDPSVITGAHAFVTCYHIDTQEGL
                     NLFVETMRKWCGRPLPTRGRTVYDRLLEAEDF*"
                     /db_xref="88986962"
     gene            complement(90782..91210)
                     /locus_tag="P0_An_GD2017L_S7_170907_scaffold_315295_prodig
                     al-single_152"
     CDS             complement(90782..91210)
                     /product="hypothetical protein"
                     /codon_start=1
                     /transl_table=11
                     /translation="VKRQRPRRRKLVAAYHGRQRCWQLLWAIPQGKRWLTALHETGFP
                     TKEKALSRRRVIYAQRDANRARTTLYRTVEKFLRMIRRRRGRDLCSRWDPLNGIIGIG
                     DGPETLGVRIERVQEKYGKSLDDFWRDVNQALREDEPCET*"
     gene            complement(91207..91509)
                     /locus_tag="P0_An_GD2017L_S7_170907_scaffold_315295_prodig
                     al-single_153"
     CDS             complement(91207..91509)
                     /product="Uncharacterized protein {ECO:0000313|EMBL
                     :KKM71389.1};  TaxID=412755 species="unclassified
                     sequences; metagenomes; ecological metagenomes.;"
                     source="marine sediment metagenome.;""
                     /codon_start=1
                     /transl_table=11
                     /translation="MKPPELAHTAIAFLNGLLQTDPEAVRALVETRVPCNEAMAQHPS
                     VQVSVDDGVEQRTVGLLGILNGLIGVDDDGWGFLAAEFDDEGKLTRFLLTPPRVHR*"
                     /db_xref="A0A0F9JNK3_9ZZZZ"
     gene            complement(91527..92024)
                     /locus_tag="P0_An_GD2017L_S7_170907_scaffold_315295_prodig
                     al-single_154"
     CDS             complement(91527..92024)
                     /product="GTP pyrophosphokinase {ECO:0000313|EMBL:KFB77029
                     .1}; EC=2.7.6.5 {ECO:0000313|EMBL:KFB77029.1};; 
                     TaxID=1453999 species="Bacteria; Proteobacteria;
                     Betaproteobacteria; Candidatus Accumulibacter.;"
                     source="Candidatus Accumulibacter sp. SK-02.;""
                     /codon_start=1
                     /transl_table=11
                     /translation="MDARSLALRAHGKQTYGDLPYAVHLERVVDLVRRYGQVVEDIAW
                     LHDTLEDTGLLVTEIDCYCGSEVARGVMLLTDPPGRNRKERKAKMNARLAAIAVDSPD
                     AWVLLVKAADRLANVESSVQARLLPLVEMYRKEQVAFREAVYRAGFNDRFIEATEALL
                     GMVHA*"
                     /db_xref="A0A080MID9_9PROT"
                     /db_xref="UniRef100_UPI00016C4727"
                     /db_xref="scl:sce6063"
                     /db_xref="UPI00016C4727"
                     /db_xref="2.7.6.5"
     gene            complement(92050..92244)
                     /locus_tag="P0_An_GD2017L_S7_170907_scaffold_315295_prodig
                     al-single_155"
     CDS             complement(92050..92244)
                     /product="hypothetical protein"
                     /codon_start=1
                     /transl_table=11
                     /translation="MPDVHLTTSAPGCGGTLVVLTPEQARGLAGVLMAYAAEEKAEMV
                     VLTVPMGSVTVGSPHPGLIR*"
     gene            complement(92245..92565)
                     /locus_tag="P0_An_GD2017L_S7_170907_scaffold_315295_prodig
                     al-single_156"
     CDS             complement(92245..92565)
                     /product="hypothetical protein"
                     /codon_start=1
                     /transl_table=11
                     /translation="VTAPYRKPGECLPDRPLPPAVVLPRPPGKRMWINMLQGRGRDLR
                     YRPSRMPQVLAIVAGVLVLAAIVAFAMTADIKDLEPGGDCSCSCSPKPCSCSCDRRRS
                     LFED*"
     gene            complement(92562..92795)
                     /locus_tag="P0_An_GD2017L_S7_170907_scaffold_315295_prodig
                     al-single_157"
     CDS             complement(92562..92795)
                     /product="hypothetical protein"
                     /codon_start=1
                     /transl_table=11
                     /translation="MADRKCTVYSEYCPEHGFFHGAEAEELRAGIEAIIDHEGDVQGF
                     KRALRALLDRVDARDSLAYLEAKKAEEAKENEP*"
     gene            complement(92839..93156)
                     /locus_tag="P0_An_GD2017L_S7_170907_scaffold_315295_prodig
                     al-single_158"
     CDS             complement(92839..93156)
                     /product="hypothetical protein"
                     /codon_start=1
                     /transl_table=11
                     /translation="MGTYEENLVKALDTMLWGPQRPIVDSGRVVLNRAALVETFIPAW
                     GARFRPRPDGDVSVEYRDFVGTLSSPDGNGREWQVFSGAYAGLTDVHFRTKLSEWAKA
                     GNI*"
     gene            complement(93165..93398)
                     /locus_tag="P0_An_GD2017L_S7_170907_scaffold_315295_prodig
                     al-single_159"
     CDS             complement(93165..93398)
                     /product="hypothetical protein"
                     /codon_start=1
                     /transl_table=11
                     /translation="MIPIEHPPEAEGQEPCALCGRPTGFWTALPDREPKDQVACCARC
                     GEAREPEDVPTKEAWFLKANTRVSYKVNWRVTF*"
     gene            complement(93589..93867)
                     /locus_tag="P0_An_GD2017L_S7_170907_scaffold_315295_prodig
                     al-single_160"
     CDS             complement(93589..93867)
                     /product="hypothetical protein"
                     /codon_start=1
                     /transl_table=11
                     /translation="MNCKMCGKPLPKYTRSWWERLDKPNLRPVVGKAIARQGLVRQIL
                     RTRGEPGDQRVTYWTGQVGYNGRGHFCSLKCGYEWAMDEIAKIEDSMP*"
     gene            complement(93864..94121)
                     /locus_tag="P0_An_GD2017L_S7_170907_scaffold_315295_prodig
                     al-single_161"
     CDS             complement(93864..94121)
                     /product="hypothetical protein"
                     /codon_start=1
                     /transl_table=11
                     /translation="MKALTLTKTKAALAAYDAALGAFREAVGKEPTEVVDALDGAVEA
                     ADGAVRAAFAEETADRNQPKNAKLVSPADPWLRRLVERYAP*"
     gene            complement(94125..94367)
                     /locus_tag="P0_An_GD2017L_S7_170907_scaffold_315295_prodig
                     al-single_162"
     CDS             complement(94125..94367)
                     /product="hypothetical protein"
                     /codon_start=1
                     /transl_table=11
                     /translation="MTSTPKLQVALREYYRLSERAQDMWACGAGMHPAMDSLCHAMAK
                     AEEEVRAAIEEELSWFCEPGQVHHIYADDPRLRTWA*"
     gene            complement(94398..94523)
                     /locus_tag="P0_An_GD2017L_S7_170907_scaffold_315295_prodig
                     al-single_163"
     CDS             complement(94398..94523)
                     /product="hypothetical protein"
                     /codon_start=1
                     /transl_table=11
                     /translation="VKRACQSTCRDPENRSKKGCVCGGHSQKARKKRKVKRGKPG*"
     gene            complement(94520..94756)
                     /locus_tag="P0_An_GD2017L_S7_170907_scaffold_315295_prodig
                     al-single_164"
     CDS             complement(94520..94756)
                     /product="hypothetical protein"
                     /codon_start=1
                     /transl_table=11
                     /translation="MLMPVLDLWEPHPEYPGTEIRKCGAEKVLALFPEGLDSSQCWVW
                     TLGKKNGCADDREVARKRAEEAARAEGYQLEEDL*"
ORIGIN      
        1 GTTGTGGTTC TCCTTTTGGA ATCCCGATTG AGGATGGTGA CGCCATGACC CGTTGGCACG
       61 ACGACTACAG CAAGGCAAAG GGCGGGAGCG ACCAGAACGG TCGCCTCGCG CATCGGGTGG
      121 TGAACCGCTA TCGCGAGGCC CTCCAAACCA TCCCCAAGCA AGCGGCAGAC TGGCAACCCG
      181 ACCTTTGGTT ACCCGATCTG CTCGGGGCCA AGAAGCGACT TTCGGATGAA GCCATCAAGG
      241 CCATCAAGGC CGAAATGAAG GCGGACACCA GCCCCTACGG CAAGAAGGAT GGCAAGGCCC
      301 CGGCAGGGGG GATCGTGTAC TTCCTGTTCA AGGCCATCCA CGAAGCGAGC CTTGCGCAGA
      361 AGCTCTGGAA CCTCTTGGAC CAGAATGCTG GCTTGGCAGG AGACAGCCAG TGGGAAGACC
      421 TTGCGGGTCG TATCGCGGGG CACTTGAGCC ATGACCCAGC AGAGCGCAAG GTCCAAGCGG
      481 CGGGCCTCTG CGTGGACCTA CTGATGCGTA CCCGGCAGGG GCGCAAGGCG ACCTCCCTCA
      541 ATCGCCTCCT CACTCGGGAG TTCGCGAACG AGATTGCGGC TGTCAACGCG GCTGGCCCCC
      601 CTGGCCCCGC CGAGAGACTT CGTGAACCCG CCCAGAAGAA ACGCTCTCCT GCGCAGGTTC
      661 TCATCGCTTG GGCCGAGGAC CCTGGGGTCA AGGCCGTCGT ACAAAAGGCT CTGCAAGCCA
      721 CCGGCAAGGA TCCTGCGAAG GTGGCCCGGC TCATCGTGGA TACCCTGGAG GATGCCAACG
      781 TCCATCGGGG TGCGTCCATC GCAGAAGGGC TGCTTGGTCC GATGGGTCAG GTGGATACCG
      841 CCGAGATGGC CTACACTGGA TCGGACGCGG CCAGCGCGCT CGATTGGGGT GTGGAATCCG
      901 TCTGCGGTTT CGCCGTGGGG CTCCTCATGG CCATCGGGGC ATCTGCTTCT GCAACGCGAC
      961 TCGCCAAAGC TCTAGTCGGG GAGTACCCTG ACATCTTCGA GGATCGCCTG CTGTAGGGAG
     1021 GTGAGGGATG TACAGCGCAG GTCGCCACCT CATCATCGAC GGAGCCGTCA AGGACGCCTC
     1081 GGTGTTCACC GCCGATCGCT TGACGGCCAT GTTCAACGAC CTCGCAAAGG CGTTGGACAT
     1141 GCAGATCATC CTCGGCCCCA ACTTCATCGA GGTGCCCCTC GACAAGGCCG TCCTACGCAC
     1201 GGTCAAGAAG ACCGGCGAGT TCGCGGACGA AGGCGGTATC TCTGGCACCT GCGTCATCTC
     1261 GACGAGCCAC ATGAGCCTAC ACGCCTGGCC TCTCCGCAAG GCGTTCTCGG CCGACGTGTT
     1321 CTCGTGCAAG GACTTCGACC ACATGAAGGC CATCGGCATC CTGACCGAGG TGCTCGGCGT
     1381 CACCCGGTCA CACGTCACCG TGCTCGACCG CCTCATGCCT CGCTAGCTCT GGACACCCCG
     1441 GCGAAGGCCC TTCAGGTACG AGCGCACCCC GCGCTCCGTG AGCCGAGCTG CCATCTCACC
     1501 GTCTTGGTGC GGCAGGTCGC GGTACTCGAC GAGCTGTAGG TCGGCCAACG ACCGGAGCAC
     1561 GTCACACCAG TTCCAACCGA AGTACTCCGC GCGATCCCTC CAGGGGAACG CCTGCGCCTT
     1621 GTAGAGCCTC GCGAGGGCGG TTCGCTCATC CTTGGTGAGC GTCGGGCAGC ACTTGATTCG
     1681 CGCGACCGCC CACCCCTTCA TCTCGCACTC GTCCGCTTGC GCTTTGGTCA TGCTGTTTCT
     1741 ACAACCAAGC GCGCCCGCTG ATCAACCGCG CGGTGTACGA TAGGGAACGA TGAACCAGCC
     1801 CATCAACGGT GCGGCCCTCC AGGCCACCTA CGAGCAGCTC AAAAAGGTAA GGGAGTCGAA
     1861 GACCTGCGTG CTCAAACCCA ACCCCATGCT CCGCACGGAG ATCGTGGGGC TCGACGGGCA
     1921 GCCGCAACCC TTCCGGCTGC GCTACTACCA GGTGCAGGGG ATCTTCCACC TGCTGTCCAT
     1981 GAAGCGCATG GTCCTGGGGG ACGGCACGGG CCTCGGCAAG ACCATCGAGG CTATCGGGGC
     2041 GCTCTGCTAC CTCTGGATGC CGAGCAAGGA GCCCCGCAAC AAGGTCATCG TGGTCACGCC
     2101 GAAGAGCGCT CTCCGGCAAT GGGCGGCGGA GATCCAGCGG TTCACCACGG GGGTCCGCAC
     2161 CTACCTCGTG ACGGGGACCG CCGAGGAGCG GCAGGCGGTC TACGAGGCTT GGGCCAACGC
     2221 CCCCACTGGC CCGGACGCCG AGAAGGCTGT GCTCATCCTC AACTACCACC TGCTCATCCG
     2281 CGACTGGGAC CAAGGCCGCA TCGTCCCGAC GTTGGCGGAC GGGCGGCCGG ACCCGAAAGG
     2341 GGTGACGACG CCTGGCCTAC TCGACCGCAT CATCCGAGGC GTGCAAGACC TCGTGGTCAT
     2401 CTTCGACGAG GCAGCGGCGT TCAAGAACAC GAGCACCAAG ACCTGGCAGA CCTGCCGCTT
     2461 CCTGAGCTTG CGCGCCAACC GGGTCTACGG GCTCACGGCG ACGCTGCTGA AGAACAACCT
     2521 CATCGAGGGC TACAGCATCT ACAAGGTCAT CCACCCGGAC GTGTTCACGA CCAAGACGAA
     2581 GTTCATGGAC CTCTACTGCG TCACCCGCAT GCAGTTCGTC GGGGGGCGGC GGAAGATCCC
     2641 GCTCGTCGTC GGGTACAAGA ACCTCCAACA CTTCCGAGAG CGCATCGACC CCTTCTTCCT
     2701 CGGGCGCCCC AAGCACGCCG TCTCGGACGA GCTGCCAACA CTCATCACGA AGGAGATCCC
     2761 CTGCGAGCTG TCCACCGTCG AGAACGCCAA GTACAGCGAG GCCCTGACCG GGGTGCTGGA
     2821 GCTAGGTGAC GGCACGGTGC GCGACTACGA GGACTACAAG GCGTTCGTCG CGCTCATCTA
     2881 CTGCCAGCAG GTGGCCGACT CCCTGCACCT GCTCGGCTTC AAAGAGGGCT CAGGGGTGCT
     2941 CGACCGATTC GCCCAGGAAA TCATGGGCGA TGTCGCTGAG CTGGGCAGCA AAGAGGAAGC
     3001 GTTACTTGAC CTTCTGACGG GCGAGCTGGA AGGCGAGAAG GTCATCATCT ACACGCGCTT
     3061 CGAGTCCCTC GTGGGCCGTC TGCAAGCCAT CCTGACCAAG GCCAAGATCA AGAGCGTCCG
     3121 CATCACGGGC AAGGAGAAGG ATGACGACCG GCGCGCGGCC CAGGTCGCAT TCCAGGACAC
     3181 GGGCTCTGAC GTGCGCGTCA TCTTCATCAC CGACGCGGGG TCAGAGGCTA TCAACCTCCA
     3241 GATCGCGTCA GCGATGATCT TCTACGACGC GCCATGGAGC TGGGGCAACT ACGTCCAGAC
     3301 CATCGGTCGA ATGATCCGAA TTGGTAGCCC GCACCAGCAT GTCGTGGTGT ACCACCTGGT
     3361 AGCAGAGCGG CCGGCGACTA CGCTCAAGGA CCGGAGGACC ATTGACCACT ACACGCTCGG
     3421 CCTTTTGCGC GGCAAGAAGG ACCTCATCGA CCAAGTGCTC GGAGAAGTGG CTGTCGGCGC
     3481 CCTGGACTTC GACAAGGGCC AAGGCTTCGT GCGCAACCTC GTGCGTGAGA TGAAGGGGAC
     3541 CAACACCACC CAGAGCTAGG AGGACCGCTT GGCTGAGGTA AAGAAGCCCT GTCCCTGGGG
     3601 ATGCGATGGC TCGGGCCGGC TGCGGCACGA CGAGGGCACG GTCATCTACT GCACCTGCTT
     3661 CCAGGTGCGG CGCATGCGGC CCTTGCTCCA GGACTTCTCC AATGCAGCCG CCATCACCCA
     3721 GAGCCCCCTC TACATTGGGG AGGGGGACAA GCTCGTAGAC CGCACCCGCG AGAACCTGTT
     3781 CATCAAGGGC TACTGGGCCG AAGACCTGCG CTCGCACTTC CGGTTCGCGC TATCCAGCAA
     3841 GCTCTACGAC AGCGACTTCC GGTTCCGGTT CAAGACCATC ATGGATGCCG AGCTGCTCGA
     3901 CGTGTGGCTC GACAAGAAGA GCTACAAGGC GCAGTCGAGA GAGGATCGAG AACAGCGCAA
     3961 GACCTTCAAC ACCCTGGACC AATTCGTCGG GCCAGACCTG GACCTCGTGC TGCTCCGCCT
     4021 GGGGTTCCTG GGGCACCCGA ACCGCGCCAT GGCCGGCGTC ATCAAGCAAG CGCTGATGAT
     4081 GCGGGAGACG GCCCGGAAGG CCACCTGGCT CGTCGAGGAC ACGTCACGGA CCACCTTCGG
     4141 GCCGGGCAAC TACAGCTACA GCGAAGACCT CGCCGGCTAC ATCGCCGAGC AGTTCAAGAT
     4201 CGTCAACCTG ACCCGAAAGG CCCCACCCCA AGTCATCCTC CCGCCGCATG GCTACGACGT
     4261 GTCGGGGGAC ACCGACGATT CAGAGGATGC CAGCCTCGGC GGCGACACGG ACTTCGAGGC
     4321 AGCCTTCAAG CGGCGGCCCA AGGAGGTATT CAAAGCGCCC CCCGAGCCAG AGGGGAACGT
     4381 GTTCGCCTCG GTCGGAGCGT TGAGCGACAA GGACAAGAAG AAGTGGCGTA GGGGGCAGCA
     4441 TTGAAGCGTC TACTCCGATC CATCATCGAC TTCGACGGGA TGATCACGCC CGAGGGGTTG
     4501 CTGTTCAACT TCACGCGGCT CAAGAAGTCC CAGCTCGAAT GGTCGCGCCC GGATGACCAG
     4561 CGCATCTACA AGTTCGTCAA CGACTTCTTC CAGAACCACC TGGAACTCCC CAGCTCGGCC
     4621 ACCGTCACCG ACTACTTCAC CCGCGCCGAC GACCCCGAGG TGACCGAGCG CCTCAAAGAC
     4681 ATCCAGGCGG CGCAGTCGTA CAACCGCACC AACTTCGGGC ACCTGCTCCA GACGCTCCTC
     4741 GAAGACCAGA ACAAGGTCAA GCTCGTCGCC CTGTTCAAGG AGTCGCAGGA CATCGTAACG
     4801 AAGGGGCTGG ACTACAAGGA AGGCAGGGAG ACGGTCCGCA AGCAGGGGGT TCGGGACAGC
     4861 ATCGTTCACT TCACCCAGCG CGCGAACGAG CTGCTCATCC CCGAGTACAA CGCCCGCGTC
     4921 CAGGGGGACA TCCGCCTCGA TGGCCAAGAG CTGTGGGACG AGTACCAGCA AGCGAAGGTC
     4981 AACAAGGACA AGGTGTGGGG CAAGTTCGTC GGCCTCAACG AGATCGACAA GGTGTGCCAA
     5041 GGCATCAAGA AGGGCGAGCT GTGGACCCAC TGCGCCTTCC CCGGCGAGCT GAAAACCAGC
     5101 TTCGCGCTCA ACTGGGCCTA CAACCTCGTG ACCCGCTACC GGACCAACAT CGTCTACTGG
     5161 TCGCTGGAGA TGCCCTACGA GCAGGTGCGG CGCAACGTCA TCGCCATCCA CTCGGCGAAC
     5221 CTCAAGTGGC TCCACCGGGG CTACAAGCCC CTCGACTACC GCAAGATCCG CGATGGTGAG
     5281 CTGAACGCCG AGGAGGAGGT GTTCTACAAG ATCCTCCTCG AAGATTGGCA GAATTGCCGG
     5341 GACTACTGCC ACTTCGAGAT CATGGCGCCG GCCAAGGAGA TGACCATCGA GGACATCAAG
     5401 CTCGACACGG AGCTGCTGCA CCGGGAGTTC GAGGTCGGCT GCGTGTTCCT CGACCACGGG
     5461 CAGGAGATCG AGGCGCGCAA GAACAAGCGT GGCAAGGGCG ACTACGTGAT GGAGATCAAC
     5521 AGCGTCGTTC GTGACGCCAA GCGCATGGCC CTGCACTTCA ACCAGGGCGA GAAGGTCCCC
     5581 GTGGTCATGC TCTTCCAGAT CAATCGCCAG GGCAAGGACG AGGCGGCCAA GAACGAGGGG
     5641 CGCTACAAGA TGAACGCCAT CAACTACGCC AACCAGGTCG AGAAGTCCTC GGACGTGATC
     5701 TCGACGACCT ACCTCGACGA CGCTCATCGC CAGGCTGGCA CCACCATGTT CTGCAACCTG
     5761 AAGAACCGGG ACAACCCGCT GTTCCAACCC TTCGTGGCCG AAGTGCAGTT CGGCCCCCGG
     5821 CGCATCCTCA ACGGTGTGGC GGATAGCTCA CGCGGAGGCA TGAACGTCGA GGACCACCGA
     5881 GCCTCGGTGC AACGCCAGCT AGCCCTCGAT CCCCTCAACC TATGAGCGCG CGGGACTACC
     5941 AGAAGGAAGC CGAGCGCGAG ATCCAAGGCC AGGAATCCGC CCGTCGCTGG GTCAAAGCAC
     6001 GCATCGAGGT CATCCACGAG CGGGTGACAG CCCATGACGT GCTCCGGCGC TTCGGGGTGA
     6061 ACCTCCGCTA CGGGGAGGAC CACGAGGAGC AGTTCTCGTG CCCCTTCCAC GGACAGGACA
     6121 ACAAGCCCTC GGCACGGGTC TACCCCGCCT CCGTGCGCGG CCCTTCTCAT GCCTGGTGCT
     6181 TCGTCTGCCA AGAGCGTTGG GACGTGCTCG GCCTCTGGAA GAAGTTCACC AACTTCGAGG
     6241 GGCGCTTCAC GCGCTTGCTG TCGGACATCG AGCGCGAGTA CGGCATCATC CCACCCGATA
     6301 GCCCGCCCAT CGACGATGGG GATGATGGGC AGGACGAAGA ACTACTCGAA GTGCTCCGCC
     6361 TGTTCGACAT CTGCGAGCGC CGGCTCAAGG GCGCCAAGCG GGCCTTCGAC ATGCGGGGCT
     6421 TCCTGGTAAT CAGCTCCATT CTCGACCGGC TCTACTACCA GTTGGAGAGC GGGGGGACGC
     6481 CCTACGAGCA GCTCAAGGCT GTCCTGGGGA AAGTCCTGGA CAAGATTGGG GAGAAGGTGC
     6541 GGGCGTGCCC CGACGACTGA AGCTCTGCCC CGTCGAGCTG GGCGACATCG AGCTACAGCT
     6601 TGTCTACAGC TACGGCGGCG AGTGGGAGCC CGAGTGGCGC GCTCTGCAAG GCAGTCTTAT
     6661 CGCGGGGTTG TTCACGCACG TCTCGAAAGC CGTCATGGAC CACGCCCTCC AGGGGTGGAC
     6721 GAGCCCGCTC GTGAAGGCCC TGGGGCTCTC CCCCGAGGGT GCCCTGCACA AGCTCCCGAA
     6781 GGTCATGCGC CAGTGCTGGA GCCGCCCCAA CTGCCCTCAC TCGGGCACCT ACTGCACGCC
     6841 GCTCGACAAG AAGATGCCGT GGTGCTTCAC GCCGGACGGA ATCGAGGACG AAGAAATGCG
     6901 CCAGCTCGCG CACGAAGCCA TCCGGCTGTG GCGCGAGAAG GTGTACATCA TCGTGGTCAC
     6961 GGAGGACGAG CATGCCAGAT GACTTCGACG ACGATGTTGC GGGGACCGCG CTCCCGGCAG
     7021 ACTTGGCCGA TGCGGACATC GAGGATGAGG CGCCTGCCAC CGAGGTAGCC CCTACCGAGC
     7081 CTCCCCCTGC GGTCGCTGCT CCTGTGGCCG CATCCCCTGC CGAGGCTGTC GATGAGGATC
     7141 TGCTGGCTAT GCTGAACCAA GCGGGGGCAG CCGCACGGCC GGCACCGCCC CCGCCGAGAG
     7201 CCATGCCCGA GGATGACTCT GACACCTCCT TCGAGGAGTT CACGGCGACA TCAGGGATCC
     7261 AGCAGCAAGC CACGGTCCCA CGGATCTCCA AGCCCTGGAT GAAGCATCAT CGGTTCGTCC
     7321 AGGTCAAGAC ACCCGAGGAG GTGGAGCGCA TCGTCGATGA GGCCATCGCC AACGGGCACT
     7381 GCTCCCTCGA CCTCGAAACC GAGGGCTTCG ACAACCGCAT CCGCTACGAC GAGGCGGGCA
     7441 AGCCCTACAC GGTGCACAAG ATCGTCGGCT TCTGCATCTC CATCGGGGAG GCCAAGACCG
     7501 GGTACTACAT CCCTCTCCGC CACCGGCCGG AGGATGGTGG CGACGACCTC AACGTCAAGC
     7561 CCACCGAGCG CGTCGAGGCC GCTATCCGCT GCCTGTGCCA AGCCTCACAG CCGACCCCAA
     7621 AGGAAGGGCA GCCGGACCCC CTGAGCTTCA AGGAGTTCGA GACGCCCCCC AAGGTCGTCA
     7681 TCGACTTCTG GAATGCGAAG TTCGACCAGG AGTTCCTGTA CCCCATCACG GGCATCGACT
     7741 GGTGGCACCC AGAGAGCTTC GAGGACGGGC TCCTCGCGTG CTTCACGCTC TTCTCGGACG
     7801 ATGACCACCT CGGCCTCAAG CACAAGGCCA AGGAGAAACT CCGCGACCCC GATGGCAACC
     7861 CCTACGAGAT GATCGAGCTG AAGGAGCTGT TCCTTCGGGG TCGGCCCATC AAGTTCTACC
     7921 TGCTGGCCCC CGATGAGATG GGCACGTTGA ACTACGCCTG CTCGGATGCC GTCTGCACGC
     7981 GCCTGCTCTG CTCGCACCCG TCCATCATCC CTACGGTGAA GGCGAAGCCC GAGCTGGCGT
     8041 TCACCTATCG CCTGGAGAAG ATGGTCGTGC AGGTCATCCG GGTCATGGAG CGCAACCGGG
     8101 TCAAGATCGA CCGTGCGCGC ATCAAGCAGA TGCTCGACAC CAACGAGCTG AAGCGCGCCG
     8161 AGTGGCTCGC GAAGATCGTG GCGGTAGCCG AGAGCAAGGG CTTCCCTGGT TTCGAGCCTG
     8221 CCAGCACGAA GCAGCTCTCG GACTTCCTGT TCAGCGAGCG CGGGCTCAAC ATCGAGCCCA
     8281 AGCCGGAGAA GAACGAGAAG TCAGGCCAGT ACAAGACGGA TGCCGACACG CTCGAAGCAC
     8341 TGGTGAAGGA CAACCCCAAC GCCCCCGAGG TGCTCCAGTG GGTCTTGGAT TGGCGGAGCT
     8401 GCGAGAAGCT CCAGGGGACC TACCTCGAAG GGCTCTACAA CAACCCGGAC GAGAACGACG
     8461 AGCTGCGCTT CGACTTCAAG CAGACGGGTG CCCAGACGGG CAGGTTCTCG GCCCCTGGAC
     8521 GCGAGGTCGA GCATGGCTTC TCGGGCATTC CCATCCACGG GATGCCCCAC ACCACGGAGT
     8581 TCCGCGAGTG CTTCATCGCG CGGCCCGGCT ACACGATGGT CAAGAGCGAC TACGCCGGGC
     8641 AGGAGTTGCG CGTGGTGGCC AACATCTCGG GTGAGCCCGT GTGGATCAAG GAGTTCCTGA
     8701 ATGGCTCCGG CGATCTGCAC TCCATCACCG CACGGGCCTT CTTCGGCAAG CAGGAAGTCA
     8761 CCAAGGAGGA GCGCGCCAAG GGCAAGCAGG CCAACTTCGC GCTCGTCTAC GGTGGTGGTC
     8821 CCGCCGCCAT CATCCGGGCA ACCGGGTGCG ACAAGCCCGA GGCCCATCGG CGCAAGGCGG
     8881 CCTTCGACAA GGCGGTGCCA ACCTTCGCCA AGTGGGTCAA GGGACAGCAC GCCAAGGTGA
     8941 AGAAGGACCG AGGCATCTGG AACCCCTTCG GCCGGTGGAT CGCCATCCCT GATGCCAACG
     9001 TCAAGGAGGG GGACATCACC TCCCGAGGCA AGCGGGTCGA TGCCAACGAG GCCAACAGCA
     9061 TCCGCGCGGC CTGCGAGCGG CACTCGACCA ACTACCCCAT CCAGAGCGCG GGCGCGGACA
     9121 TCATGAAGAT CGCGCTCGTC CTGCTGCACC GGGAGTTCCA CAAGCGCGGC TGGCTGAAGG
     9181 ACGGCGCCGA CGTTGTGCGC ATGCTCCTGA CGGTGCACGA CGAAATCGTG TTCGAGATCA
     9241 AGGACGAGTA CGTCCCCGAG GTACTCAAGG TCATCGTGGA GCGCATGGAA GCGCCAACCC
     9301 GAATCCCGCA GCCGCCGCAC AGCCCCGTCT GGAAGGTGCC CCTCGTGGTC GAGCCCCTCA
     9361 TCGGGCGCTC CTGGGGTGGG GTGTACGACT ACGCCATGCT TCGGAAGGGG CAAGAAACCC
     9421 CGCCGAAGGA AGGCGAGAAG CTCAAGCCGC ACGAGATTCG AGTCGGCAAC CGCATCTACC
     9481 ATCGAATCCC GCCCTGGCTC GAAGCCTACT GGAAGCCCTA CTACGACGCG CCGGCCGAGC
     9541 CTCCCAAGGA CCCCCCACCC GCCGCCCCTA CGGAGGCTCC AGCAGCCCCG CCAGCAGCCT
     9601 CTCCCCCTGC TCCAGCAGCT CCCGCCGCCT CCCCAGCGCA GACTGCCCCA GAGTCTCCTG
     9661 CGCAACCTCC GAAGGAGGCT ACCCCGAAAA CGCTGGTCTT CCGTATAGGC GTCCTCACGG
     9721 CAAGCTCATG CCGGGACACC CAGCTCGTGC TCTTCGAGCA CCGGCACTTG GACCCCATGA
     9781 CGAAGGGGAT GCCGGTGCGG CTCCTCTCGA AGGAGGGTGT GGTGCTTGTC GAGACGACGC
     9841 GCGGAGTGCG CATTCAACCG ACGGCGTACC TCGATGTGAT CCGCAAGATG CAGCGGCTAC
     9901 GCTTGACCGA CGGCAAGTAC GACTTGCTGT AGCTCCTGGG CGGTGTACTA TCTTCCAAGG
     9961 GTTATGCCCA AGCAAGACTA CCTGCGCGAG TGCAACGACA AGGGGGTCCC TCTGCCGGAC
    10021 TTCGCGGAAG CGTTCTGCTC GCGGTGCCTC CAACCCGAGT GCACGCGCAG TCTGCATGGC
    10081 AAGATGAAGT TCGACCAACG GGTTGCCACT TGGGAAGACC GCCTGTTCAG GAACGTCCCT
    10141 CGTCTCGATG CCTCGGACCC TCGGTACAGC GCTATCGCAG GGCAGAGGTT CATCAACATC
    10201 GACACGAGCC GGACACCAGA GATTCGCTCC GCCTGGATCG ACCCTCTCAC GGTAACGGAG
    10261 TCCCCCGCGC CTACACCCCC TACGCCACAA GCCACCCCCG AGGTGCAACC CCAACCAACC
    10321 CCGAGGGCTC CCAAGCATCT CGCGCTAGCC AACGCGCCTA GCCAGGCTGG CAAGATGCTG
    10381 GGCACCCCAC CGCCCGCCAA GGATGCCTGG GCGGCCCCGG AGCCGACCAC GAAATCGAAC
    10441 GAGAAGGTGG TCCCGCCAGG TTTCACCGTC AAACTTGGTG GCTCCGGTGT ATAGTAGGTT
    10501 AGGAGACGCG CATGGAGTTC AAGGCGATCA TCAAACAGGA TGGCACGGTG GTCACGGAAG
    10561 TCCTCGACCG AGGAAGCCAC CTGTGCTCAG AGGTTTACCG TGTAACCAAC GCCGTGGGCA
    10621 AGCAGCTCAA CGACGAAGAA ACCGGACCGG ATTGCGAGCC GGTCATCGAA ACCTCGGGCG
    10681 AGAAGTGATC GCCTGAGAAC GGAGAATCAC GATGAGTCAT CGAGTCACCA CCAAGACCGA
    10741 GATCAAGGAC AAGGCGCTTG CAGCCCAGGC GCTCAAGATC GCGGGGATGG GCTACCAGGA
    10801 CATGGGGACC AGCCTGCGCA TCACGAGCGG CAAGATGTGC AACGCCACCA TCAACCTTCA
    10861 GACCGGCGAG ATCAGCGGCG ACACCGACTA CGGCCACACG AACAAGTCCC TCGGGGCTCT
    10921 TCGGCAGGCG TACGGTGAGG CCAAGTACCG CGCCGAGTGC ATGAAGCAAG GGATCAACAT
    10981 CACGTCCCGC GAAGTCAACC GCGATGGCGA CGTGGTGCTG TACTGCCGCA TGGCGTGACC
    11041 CCTCGCTGTC CGGTTCGGTG GAAGCCCGCC CCCCGGCGGG CTTTCGCATA TCAGGGGCGC
    11101 GCTTTCTCTC CCGTTCTTGG GGGTCGCTCG GTGTATGGTA GAGCGAGGCA ACGATGAACC
    11161 AAGACCTTCT GTTTCACCTG CGGTCCCTCT CGCGAATCAT CTACTTCGTG ACCGACGAAG
    11221 AGGACCAGTT CCTCGTCAAG CTACGGGACA CGCTCAAGAA GTACGCCGCG CGGACGATGG
    11281 TGTTCAACGC CGCTCTGGGG CTCGTACCCA TCGAAGCCCT CATCCGCGAT TGGACGACCC
    11341 GCGCCCACGC GGAGAACCGA GAGTGTGCCA ACATCCACGA CGCGCTCATC CAGGCGTACA
    11401 AGGATGACCC GAAGGACGAG CAGAACTTCT ACGTGTTCAC GGACCCGGAG CGCTGGCTCT
    11461 CCGATCCCCA TGTCGTGCGC CGGGTGCTCA ACATCGTCCA CCAGCTCCAC AACGACATCC
    11521 GCAACATCAA GATCCTGATC TTCGTGGGGA CGCGCCGGTA CGTGCCCGAG AAGATCCAGC
    11581 GGTACGTCGA GGTCATCAAC GACCACGGGC TCACCTCGAA CGAGATCGGG GACATCGTGA
    11641 AAACCGCCTG CGACCACTTG CAGACGCAGG TGCCGAAGGA TGCCGCCCAG GTCTTCCGTG
    11701 GGCTCACGAG CTACGAGATC AACGCCGCCA TCGCACAGTC GATCGTCAAG ACGAAGAAGG
    11761 ACCCAACCAA CCCGAAGCGC ATCGACTCGG CCTACGTCGC GGAGTTCCGG CGACGGCAGC
    11821 TCATGAAAAC GGACCTCGTG CAGTACGTGG ACACGTCCGC TTTCAACTTC GACGTGGTGG
    11881 GCGGCGCGAG CCGGTTCAAG GACTGGGCCT ACAAGACCCG CCTCGCCTGG ACAGCCAAGG
    11941 GTCAAGCGTT CGGCTTGAAG CCTCCCAAGG GTGTCCTGGC GGTCGGGGTG TGGGGCTGCG
    12001 GCAAGTCCCT CTCGATCAAG GCGATGGGGC ACGCTTGGGG CCTCCCCGTC GTGCAGCTCG
    12061 AAATGGGCCG GCTGCGGAGT TCCGGCGTCG GCGAGTCCGA GGCCAACGTC TACCGTGCCA
    12121 TCCGCATCAT CGAGTCGGCT TCCCCCTGCG TGGTCTGGAT CGATGAAGCG GAGAAGTCCC
    12181 TGAGCGGGGG GCAGTCGAGC GCGCAGTCGG ACGCGGGGAC CACGAGCCGC ACCATCGGCA
    12241 TCTTGAGCAC CTGGCTCCAA GAGACGACCG CGCCCGTGTG CCTGGCCATG ACGGCGAACT
    12301 CGCTCAAGAC CCTGCCCATC GAGTTCGTGA ACCGGATGGA CGAGCGGTTC TTCTTCGACC
    12361 TACCCTCGGA AGACGACCGC ATCGACATCC TGAAGATCCA CATCAAGAAG GCCCAGCAAG
    12421 ACCCCGAGCA CTTCAACCTG GCGGCCCTCT CGGAGAAGGC GAAGCAGATG GTCGGCCGGG
    12481 AGATCGAGCA GGCCATCGGC GCGGCCATGA TCGAGAGCTT CGCCCAGGAG AAGGAAGCCC
    12541 TCGACGAAAC CATCCTCTGC GACGAGCTGA GCCGCAAGCC GCGCATCATC AAGACCATGG
    12601 TGGACGAGGT GCGGGAAGTC GTCGAGTGGG TGGGCTACGA CCCCGACGTG GACGATGGCA
    12661 TCCGCGCTCG GTTTGCCAGC AAGCCGAACC GCTCTGGTGG TGCCCTCAAG CTCATCGGTG
    12721 GCGACGGTGG CTGACAACAA GCCCATCCTC GCCTCGGCCG GGCAAGAACT TGAGCGGGTA
    12781 CTCCCCGAGG TCAAGACCCT TGCTCGGCCG ACCAAGGGGC CTCTGCTAGC CGCGCGGCAC
    12841 GAGATCAAGC GGAGCCCGAA ACTCCAAGCC TTGTTCAGCA AGGCCCGCAA GGAGCACTGG
    12901 CCAGCAACGC AACTCGCTGA AGAGGCCGCC CCGGTGCTAG GGGCGCTCCT CGAAGGCTCC
    12961 GAAGCGGAGA TGCGCGAGGT CGCCCTCTAC CTGGCCGACG AGTACGAGCA GGTCGGGGAC
    13021 GCCGTGCTCA TCGTGTCCAC CGTCACCGGG AAGGCCATCG CCAAGATCAC CGACGCGGAC
    13081 ATCTGGCAGC CCGCCAAAGT ACCCCGGCAC TCGGGGAACC TGGCCAAGCC CCTGCCCCGG
    13141 CTGCGCCCCG ACCTCGAAGG CTTCCTGGTC CAGTGGGTCT TCGACCAGGA CCGCGAGCAA
    13201 CGTCTCCTGG CCACCATCGC CGAGAAGGTG CCCCAGACCG CCCTGGTGCG GGAGGAAGGG
    13261 GACAGGCGCC TCCAGCCCCT CACACGGGCC GGTAGAGCGT CTTTGGTCCA AGAGCTAGGC
    13321 GATGCCCTAC CCACCATCCT AGAGGCCGTC CAGGGGGCTT CTAGGGCCTT CCTCGACCGC
    13381 TTCGAGCTGC GATCCGAGCC CCCAACCTCG GCGAAGCTCA ATCCCCTGCT CAAGTGCACA
    13441 GCATTCGGGC GGGTGGTGAC GCCCATTGCG GACCCGAAGA CGTTCAACCT GCGGTACGAC
    13501 CGGCTAGGGG CCATGGCGGC GCAGATGGGG ACGAGCTGGG TGCGCGAGAT GGCCCGGACG
    13561 CTGGCTCTGG GGTCTTCGGA GAACGAGCGG GTGCGGGTGA CGTGGCCGTT CGACACACCG
    13621 GGGCTCTGGG TAGGGGGGCC GGACCTGGCT CAAGCGTTCG GACTGCACCG TGCGCTCGTG
    13681 GTCGATGGGG CGCCGGCCAC GGTGGTCCGA CCCGAGGCGG GGGTCATCGT GATCGACTCG
    13741 GCCTCCTATG CCTGTCGGGA TCGTGAGCTG TTCGACCGCT GGGAGGTCGC GGCGGCGGTC
    13801 GAGTACACGC TCTACGTGAA TTGGCAGAAC GTGGTGACGT TCGACATCGA GGGGCTACCG
    13861 GAGCTGTCGG TAGCCGAGGT GGTGCGCTGA TGCCCTACTG CTCGTTCAAG GTGAAGAGCC
    13921 CAGGCGTGCT CCCGATACCG GGCCAGCTCA ACGCGCTCGA CGAGGGGCTC AACACGTTCA
    13981 CCGCTCTCGT GCCGGACGTG GAAGCCTTCA AGGCCGAGCT GCGCGCCATG GGGGTCGAAG
    14041 TGCTGGAGGT GTTCAACCTC GACGAGCACG AGCCCTACAA GCCCTCGCTG GACCTACTCC
    14101 CCGAAGAGGC GGCTGATCTG GAGCAGCACT TGCGCATCTT GGGTACGGGC AAGCCGGTGT
    14161 AGTATCCAGC ATGGGCATCC GGGCTCGGAA GAACCACTTG ATCCTGGTGC TCAAGACCCG
    14221 AGCACGCCTA TGCCGCTCCC TGACCCCCGA GCAGGTGGCG CAGTTCGAGC TGATGTACCG
    14281 GCGCGCGGTC ACGACTCAGG AGCAGGATCA GGTCACGAAG GCGTTGGACG ACTTCATCAA
    14341 CGGGTGGAAG ACCGGCACGG ATGCCTACTC GCGCATCCGG CAAGACCTCT TCGAGGAGGA
    14401 CGATGACCCC CTGCCCCCGA TCCTGCAAGA AGCCTGGGAG CGGAGCCAAG CGGAGCTACG
    14461 GCGAAAACCA TGATCGAACG CATCATCCTG CTCGACGTAG ACGACGTGCT CGCGGACTTC
    14521 GAGGCGGCCT ACTTCGAGGT CATCCACCGC ATCACCGGCC TGACGTTGCG GCATGAGGAC
    14581 CGGACCCAGT GGAACATCCT GGCCATGGTT CCCGAGGAAC ATCATGCCCT CGTGGAAGCA
    14641 ACCGCCATGG AAGCTGGCTT CTGTTCGCGC CTGGTGCCGA TCGTCGGCGC CCATGCCGCC
    14701 GTGTTGAGCT TGCAGGCGTT GGGCAAGGTC TACGCGGTCA CCGCACCCTG GCCGGGGGCC
    14761 AAGACGTGGT ACTGGGAGCG CGAGCAATGG CTCCGTGAGC ACTTCGACAT CTACTCGGAC
    14821 GAGGTGCTCC ATGTCACCCC CAAGCACCTC GTCCGGGGGA ACGTGATCAT CGAGGACAAG
    14881 CGCGAGAACG CGCTCGCCTG GGCCAAAGCC AACCCCGAGG GCCTCGCCAT CCTCTGGGAC
    14941 ATGCCCTACA ACCAGGAGCC CTGCTCTTTG CCCAACGTCG CACGCGCCAA GGATTGGCCT
    15001 ACCGTCGTGC GCCTTGTTCG GGATTACACC CCATGAAGCA GTACCTTGAC CTACTACGCC
    15061 ATGTCCTCGC CAACGGAACC CGCAAGGAGA ACCGGACCGG CGTGGACACG ATCAGCACCT
    15121 TCGGGCACTA CTACGAGCAC GACTTGCGCG AGGGCTTCCC CCTGCTCACG ACCAAGAAGA
    15181 TGCCGTGGCG GAGCATCGTG GTCGAGTTGC TCTGGTTCCT CTCCGGGTCG AACAAGGCGG
    15241 AGTTCCTCGA CCGACACGGG GTCACCTTCT GGAAGCCCTG GTACAACCCG GACGGCACCG
    15301 TCAACGCCGC CTATGGCCCT GCCTGGCGGC GGTTCGAGTA CCCGGACTAC TGCGAGACGG
    15361 ACTCGGGGCT TGGGGACGGC CCTTGCACAC GTTGGAACGA CCAGATCGAG TGGGTCGTTG
    15421 GGCAGCTCAA GGAGAAGCCC ATGCGTCGGG ATCTCGTGGT GTCCGCCTGG CAGCCCCACA
    15481 TCGCGCAGAA GCCCCCGACG GCCAAGACCT ACTGGGCGCC TTGCCACTGC ATGTTCATCC
    15541 TCAACGTGCA GAACGACGAA CGCTTCGAGG GCTACGAGGA TCTGTCCAAC TTCGACCTTG
    15601 CCGTGATCAA GGGCCGGCGT TGGAACTCTC CGGGCGACCC TGCTGGTTGG TTGGCCGAGC
    15661 CCCTGAAGGT TGCCGATACC AAGCAGCGTC TCTGCCTGCA TCTGACCCAG CGGTCGTGCG
    15721 ACACCATCCT CGGGGTGCCC TTCAACCTGG CGAGCTACGC CTTGCTCACC CACCTGATGG
    15781 CGCGGTTCGC TGACCTGGAG CCAGGCATCT TCGGGCACAC CCTCGTGGAC GCCCACATAT
    15841 ATTGTGCTAA GGCCGATGGC TCGAAAGCCG AGTTCGACCA CATCCCCGGC GCCAGGGAGC
    15901 AGCTCACCCG AGAGCCCTAC CCGCTGCCCA AGCTCATCAT CGCGGACGAC ATCCGGTCCC
    15961 TCGAAGACGT GGAGAAGCTC CTGCACCCGT CCGTCACGAC AGCCGAGATC ATGGGCAAGT
    16021 TCAAGCTCGA AGGGTACGCA AGCCACCCGA AGATGGACTT CAAGGTTGCT GTCTAGGAGG
    16081 CCCGCATGCC GTTACCCTAC CAGGTGCATT CTGAGACATC TCGCGCAGCC GCCCTCGCCT
    16141 ACGAGCAACA GGCGTGGACC GCGCGCCAGC GAGTGTTCGA GGCTATTCGC AATTTCTCCG
    16201 GGTTGACCGA CGAGGAGGTC TGCACTCTCT TGGCCATGAA CCCCAGCACG GAGCGCCCCC
    16261 GACGGGTTGA GTTGGAGCGT GCGGGGCTCA TCCGTGACAG CGGGCAACAA CGGGCCACTC
    16321 GGTCTGGAAT GCTAGCCGTC ATCTGGGAGA ACATCGAGGG CCAGCAGTAC CAAGATCACC
    16381 TGTTCCGGCA GCACCGCCCC CCAGCCTCGG ACCTGACTGG GGACGCAAAA GCGGTGGCCG
    16441 AGATCCGGGA GCGCATCCCC GAGCGCAGCC AGTCACCTGA GCTGCGCACC CTCTTGGCCA
    16501 GGCTCGACGA CGAGATCGCC GAGCGAGAAG AACCCGCCTG GGAGCCGGAT GACGACGAGC
    16561 TGTTCTACGG GTAGCCATGA GCGAAGCACT ACTGAACGCA CGTACCTATT TCGGGGTCCA
    16621 GCTTCAACCG GGCGAGGCAG CTTCGGCGGC GGTGAAGCTC GTGCTGGAGA CGGCAGCCGG
    16681 CCTCGGGGTG GAGATCAAGC GGCTGGAGGT CATGGGCACC CTCGATGTGG GTGCCCGGAC
    16741 GTTCGTGCGC ATCCGCACGG AGCTGGAGAA CGCTTTGCCC GTGCTTGAAC GGCTGCTCAC
    16801 GGGAGGCCGC GCGGTCATCC GCATGAACGG CACGCAGTTC GCCCTGCACC TCCCCGGAGG
    16861 GCGTTCGGCG GCTGTCCCCC AGGTGCGCAT GCTGGCGGTC GCGCTACCGG ACAGCCACCA
    16921 GGTCTACGCC GGCACGGTCA TCGAGCACTG GCGGGACCAG TTCGAGAGCG CGTGATCTTT
    16981 CTATCAGGGC TCCCGTACAG GAGCCCACCA TGTTCTATCT GTACGCCGAA GAAGGACTGC
    17041 CCGCCGTCGA GCCGACTGCG GAGGACATCG ACAAGATCAA AGCGGACATC GCGGACCTCG
    17101 AAAACGCGAT CGGCACCAAC CAGGGGAACG CCTACTGGGC TCGGGCTCGG AAGTCCCTGC
    17161 TCGCGAAGTC GATGTCGGAT GACATTGATG AGGCGAAGAA GGAGTGGGGC TTCGTCCGCA
    17221 TGTGGCGTGA GCCCAACGGG AGCGTGTGCC AGCTCTGCGG CCACCACCCC ATCGTGTACC
    17281 TCTTCCTCAT CAAGAACCGC ATCAACGGCA ACCAGATGAT CGTCGGGTCG GAGTGCATCG
    17341 TCAACTACCT GCACATCCCC GGCGCCCCGG ACCTGGCCGT CCTCAAGACG CGGTTGGGCC
    17401 AACTGCGGAG CCTGCTCAAG AAGCTCCTGG CTGCGCAGGC AACCCCAGAG CAGATTGGGG
    17461 CCGCCATCGC GACCCGCGAG AAGCTCCAGG CGTTCGAGCG CAAGCTCAAC ATGGTCATCG
    17521 CTCGGATCGC GGCCCCAGAC CCCGACGTGG ACATTCGAGA GCTGCTGACA GCCCTCGTTG
    17581 CGCCGAACCG GATCGCCTCC GCCCTCAAGG TGGGCACGGG TGGCTACAAG GGCGTCTCGG
    17641 AAGCCGTCGA TGCCCTGCGG CAGTTGCAGT ACTTCCTCAC GCGCTTGGGG GAGAAGTCCA
    17701 AGATTTACAA GCCCTTCAAG CTGCTTCCCG CCGTCCTGGC CATCATGCGC AAGCGCTCCG
    17761 AGGATGACGA CAAGTACGAG ATGCTGGTGA ACCTGGAGAA GCGCCTGGAG CGGTGCTTCC
    17821 CGTTCGAGAC GGCAGCGGCC CTGGTCGAGA TGGCGTGGTC CGAGATTCGG AACTGCCGCA
    17881 AGGAAGCGAT TGCCGCTGCC ACCAAGGAAG CCGAGGCCGC AAAGGAGTCC ACCCGGCGCA
    17941 ACACCCAGTA CGAGGCCGAG GTTCTCCAGG AGTACGACTA CCTGGAGCGC GCCCTGAAGG
    18001 CAGGCGTCAA GGCGAACAAC GACCAGATCG ACGACCAGCT CGCGCGGTAC GTGAAGTACA
    18061 TCGAGTCGGA CGACTTCCCT CGCGACCTCG AAAAGGAAAT CCCGCATTTC GTGGGCTACC
    18121 TGACTGCGGG GGAGGACCCG ATCGAGACGG CGGCCTTCTG GATCGAGCAG TTCGCGAACA
    18181 ACCTCTATAC GTGGAACATC GAGTCGGCCA TCCAGCGGAA GTTCGGGATC GGGCGATTGG
    18241 ACGACTCCGC AGGGGTCAAG CGCGCTCTGC TCATGGCAGC CAACGAAGGC TACATCGATG
    18301 TCGAGCACAA GGGCGACCCC AGGGAAGAGT TCATCAAGAA GATGAACGCC GATGACAAGG
    18361 AGGTCATCGC CCTGCTGTCG AAGGAGGTCG ATGACATCAA GATCCTCGGC AGCCGCGCGG
    18421 ATCGCAAGAA CTACGAGGTC ATGTCCGAGG ATCTCAAGAT CGACGTGGAG AAGTTCTACA
    18481 AGTGCTCGCC CGCGAGCGTG GACTTCATGC GCCGCTTCTG CACGGACATC TTCAGGAAGT
    18541 GGCGCGCGGG GCAGATCCGT AGCCTGTCCT TCGGGCAGCG CAACATCGTC GAGAAGCAGT
    18601 ACGCCATCAC CAAGGGCGGG CGTCCTGTGA ACGCGAGCAT GTGGGACGAC CTGAAGCCCG
    18661 AGCTGACCGA ACCCTACTCC CCTGGCTACG GGCGGTAGGG CATGCACGAC ATCAGCGCAC
    18721 AACGGGTGCT GTCGAGGTTC CTGTGCGGAG CTGTTGCGGA CCCCGAGGGG CTCGCGCGGA
    18781 CCCTTCGCCA TAACCTCGAC GTGTTCGACG AGCTTGTCCC GAAGGCCCGC GCACTTCAGG
    18841 ATGCACTTGC GGACATCAAG CAACTCGTTG CCCGCAAGGA GCTATCCGAC CTCGATGCTT
    18901 GGCATCGGGT CCAGGCGCTC ACGGACCGCA GCAGCGGCTA CGGGGCCATC CTCTTGGCCA
    18961 TCCACAGGGA GTACGTGGAA GCCTTCCACG GCATGTGGGT ACTCGCCCTC GCTGTCCTCC
    19021 AGAAGTACAG CCTGCCCCAA GCCCTGCGCA AGAAGGTCGA AGTCATCGCC CGCTTCTGGT
    19081 CCACCAAGCA GACCCCGCGC AAGCCGAAGC TCCCCAACGG GAACATCGTA CACGAGGATG
    19141 CGGCCGTCAG CCTCTACCTC CGCTACGTCG AGGACACGCG GACCCAGCTT GGCACGATCA
    19201 CCGAAGCCAT GACCAAGGGG CGCCCCATCT CCGAGGGGGA TGCCACCGAC CCTGCCAAGG
    19261 TCAAGGCCGG TCCCTTCACC CTGCTCAACA CCGGAGGGTT CCCCGACGAT CTCATGCAGT
    19321 CGTCCGCCGA GGCCATGAAG AAGGCAGCGG ATCTGGCCAC AGCCCGAGGC TTTGGCTCTA
    19381 TCTGCTACGG CGAGGTGAAC ATCACGCAGA AGATCGGGGC GCGCAACACC CTCGCCTTCT
    19441 ACATGATCCA GAAGGACGAG ATGTTCCTGC GCGCGGATGC GGAAATCTCG AAGGATCACA
    19501 TCTACAACAT CCTGCACGAG CTGGGGCACC GCTACGAGCA CAAGTTCCTC AAGCGGCACC
    19561 AAGCCCCAGA CGAGATGTAC CTGCTCATCG GGCGCAAGCA CACGAAGGAG TTCCACCGGG
    19621 AGAAGCCCCA GAAGGGGGAA GTCCTGACGG ACCCCAAGAG CGGCGTCGTC TACGAGGTCG
    19681 TTTCGGTAGC GGGAGACACG GTTCATCTAC GGCGCGAACC GGACCCGCTC ACCCTGGCCC
    19741 AACTTCGCTC GAAGGTCATC ACCTCCCTGT TGGAGTACCA ACCGGACCTG AAGCAGGCGG
    19801 ACAAGGCAAA GTTCGATGCT TTGGTGGATG TGGCGCTCCA GGAATTCGTC CAGCGTGCCG
    19861 GTGTGGGCTC CGCGACGGTC CACTTGCAAG GCTACTACGC GATGAAGGGC ATCGACCCCC
    19921 GCAAGCGTCC TGACTTCATG GGGTACATCA CGCCGTACGC GGCTCAAAGC GCCAGCGAGA
    19981 ACTTCAGCGA GATGTTCGCG CACTACTGCA TGGGCACCTT GCCGAAGGGT CAGGTGGAGC
    20041 TGTTCGAGGA CCGCGTGCTA TCCTCGAATC CGCGTGACGT ACGCGAGTGG ATCACGTAGC
    20101 CATGAAAGTC GCCGCCATCC AGTTTCGGCC CACCTTCAAG GACAAGGAGG CCAACCTGCG
    20161 CCAGGCGGCC GGCTTCGTGG CCCAGGCGGC CCAGGCCGGT GCCCAGCTCA TCGTCCTGCC
    20221 GGAACTGGTG ACGACGGGCT ACTCGTTCAT GTCCGAGGAA GAAGCTGGGG CATTTGCCGA
    20281 GGTAGCGGAG CCCGGCGGGA TGACCTTTGG GGTCATGGCT TCCCTAGCAG CCAAGCTCGA
    20341 CGTAGCCATC GCTTGGGGCA TGGTCGAGCG GGACAAGGGC ACGAACCACC TCTACAACAC
    20401 CCAGGTGCTC GTGTTCGACT GCGGACATGT CAGCTACCGC AAGGTCAACC GCTGGGGCAA
    20461 CGACTTCCTC TGGGCCAAAG AAGGCCGCGC GAACCCACCC GTCGTAACCT ATCAGGGCAA
    20521 GAAGGTTGGC TTGCTCATCT GCCGGGACGT GCGTGACCGC AAGGACAGCA AGTGGAAGTC
    20581 GTTCTACGAG AAGGGTGACG CGGACATCGT GTGCCTGAGC GCCAACTGGG GCGACGGGGG
    20641 CTTCCCAGCC ATCACCTGGA TGGAGTTCGC CGAGGACAAC AACGCCGTGC TCATCGTCTC
    20701 GAACCGCTGG GGCAAGGAGA TCCCCAACGA CTTCGGCGAG GGTGGCGTCT GCGTGATTTA
    20761 CCCTGACCAG CGGGTCGTCT GCGACGGCCT CGTCTGGAAT CAGGACTGCA TCGTATTTTC
    20821 GGAGGTTTGA CCTATGCTTC GTCTCGTATC CTTGGTTTGC GCACTCGTTC TGCTCTCGGC
    20881 TTGCACGGAG GACATCGAGT CCACGGCGGC CGGTGGCGCT GGTGGGACCA CGCTGGTTGG
    20941 AGGCTCCGGT GGGGCTCCTA CGGGCGGTGC CGGTGGTGAG GCTGGCGCTC CCATGGGCGG
    21001 CTCGGGTGGA GCTGTCGTGG GCGGTTCTGG CGGCAGCGCT GGGGCTCCCG TTGGTGGGTC
    21061 CGCAGGCGCA CCGGCTGGTG GCTCGGGCGG CGCCGGGGGT TGATCCCTCA GCACCTCGGG
    21121 TTGTAGTACC GGCATGCAGG TCGGTACGAA AGCACAGGGC CAGGACCACT GGGCGAAGCT
    21181 CGTGGTCATC CGGCACGGCC GAGGTTCACG CCGAGCAGCT AACCGCGCCG AGAAGGCAGC
    21241 GGAGACTCGG GTTCGTCAGG CGGGCCGCAA GGCTTGCCGG GACTGGAGCT AAGCCTTCCA
    21301 CCGGGGGTCG TTGACGGCTG CCGTCTTGCC GGGGAAGTAC TGGCTGGCGG GCATCGTGCA
    21361 GTGCGCGGGG TCGCCCGGCT TCTTGTAGCG GCAGTAGATC GACCAAGCGG TGCCCCAGAC
    21421 CTGCGCCTCG GAGTAGTCCG GGTTGGCCTC TTTGACTTCT TTGGCGTATC GCTCTACGTC
    21481 GGCGGGGATG GACTCGCGTG GCATGGCTTC GACCTCATCG AAGGTCGCGC GATAAGAACT
    21541 TCCGCCTACG CCGTCGCCGC CTGGCCCTTC TGGACGATGA CCGCCTTGCC CTTGCCCTGG
    21601 GCGCACTCCT CGGTGACCCG GACGGCTTGG ACCGTGGCAT CGCTGGGGAC CTCGAAGGCG
    21661 TAGGGCCGGA GGATGTCTTC GAGGATGGAC CGGAGCGCGC GGGCTCCCGT GGGCCGCTTC
    21721 TTGGCTTCCC GCGCGATGAC GCGCAGGGCG GCCTCATCGA ACTGGAGGTC GATGCCGTCC
    21781 ATCTCGAATA GGGCCTTGAA TTGCTTGAGG ATGGCGTTCT TGGGCTCGGT GAGGATGCGC
    21841 ACCATCTCGT CCTCGGACAG CTCCAAGGTC GAGGTGAGCA CGGGCATGCG GCCGACCAAT
    21901 TCCGGTATGA GCCCGAACTC CAGGATGTCC TCCTCGATGA TGGCGGCGTA TGTCTCACTC
    21961 TTGGTGAGCT TCTTGCGGTC CTGGCTCTCC CCGTGGAAGC CCATCCGCGC GTTCTTGTTG
    22021 ACCCGCTTGG TGACGATCTC CTCGATGCCG GCGAAGCTCC CTGCACCGAT GAACAGGATG
    22081 TTGGCCGTGT CGATGATGTC GGAGCCCCCC ATGCCGGCCG CGACGACCTT GGCCCCCATG
    22141 CCGCGCGGGA CGTTGACCTT GGCGCCTTCG AGCAGCTTGA GAAGGGCTTG CTGGACCCCT
    22201 TCCCCGGTCA CGTCGCGGTA GCCCGAGACG CTGGTGCCCG ACTTGCGAGC GAGCTTGTCG
    22261 AACTCGTCGA TGAACACGAC GCCCCACTGG GCGCGTTCGA TGTCCCCGTC GGCGTCGGCC
    22321 ACGAGCCCCT GGAGGAGGCT CTCCACGTCA TCACCCACGT ACCCAGCTTG GGTCAACCGC
    22381 GTCGCGTCCC CGACGTAGAA GGGCACCTTG AGCATCCGCG CGATGCTCCG GGCGATCTCC
    22441 GTCTTGCCCG TTCCCGAGGG GCCGGCGAGG ACGATGTTGG ACTTCTGGAT GTCGATGTCC
    22501 GGGTGTAGGC CCTTCTGGAT GGCGATCCGC CGCTTGTAGT GGTTGTAGAT GGCCACCGAC
    22561 ATGTCCTGCT TGGCCTTCTC CTGCGCGATG ACGTGCTGCT GGAGGTAGGC GAAGATTTCC
    22621 TTGGGCTTGC GGAGGGGTTC CTCCTTGGCC GAGCCATCCT TCTTGGCCGC CTCGGCGATA
    22681 GCCTTGCCGC TCGACTCGAT GCAGCGGTTG CAGATGTAGG GGCCATCGTC CGAGCCCGCG
    22741 ATGAGGTGCT TGACCTCGTT TCGGGGTCGG CCGCAGAAGT TGCAGCGGGC TACTGTGGAT
    22801 GCCATGGTGT TCGTCCTATC ATACACCGGA AGCCAGGGGT TTCAGCCGAC CAGACGCTCG
    22861 GCGGCTGCCG TCACGTCTTG AATTTGGGGG ACGGCGTGGC CCTGCTTGAA CTTGCGCTCG
    22921 ACCTGGCGCC ACATCCGTTG GGTGGCCAGC CGGAGCGCTT GCTTGCGCGT CAGCGGATGC
    22981 CAGGGACCGT GGAGGATTTC CAAGAACTTC TCGCGGCCGT TCTCATCCGT GGTCCAGATG
    23041 CTCCGGCACA TCCCCATGAC CGCCACTGCC GAGGTATCCA CCGGCTTCTC GGGCAGATCC
    23101 GCTGCCGTCT TCGGCTTGGC CATGTTGTGG GTTGGGTCGC TGAAGAAGTA CCCCTGATCA
    23161 GCCGAGGGGC GCGATGCGCC CGTATGCTTG GGCTTCCCGG CCGCCTCCCA ACATGCCTTG
    23221 TGATAACAGC AAGGCGCCGA GGCATTCACC AGGCTGTCCT CATCATCGTC ACACCAACTG
    23281 CGGCTGCTCG TGACGCGCCC GTAGCCGTCG TACGTCCCCC GAAGAGCACC CTTGGCTGTC
    23341 GGGCTCAGGA AGACGACCAC CTTGCTCATC CACTTGTTCA CCTTGTTGGT GCACTCGGGG
    23401 GCGAGCATCG GATGGCCACA GACTTTGCAA TCCCAAGAGA ACGTACCCAT GCTGGTACTA
    23461 CAACTCGAAA CCTGCGCCGA TCAACCGCCG GCCGGTGTAT CTTAGGGTGT GAACTCCGGT
    23521 CGCGCCGAAC GTCTCCCCTA CAGCCTCTCC CGGTGGACCG ACGTGCCCAT CGCCAAGTGG
    23581 GGTTGGTTCA AGGCCCAGCT CGCCCAGGGG TGGATGGTGG GCTTCGACCC CAGGACGGCC
    23641 ATCCCGAGCA AGTGGTCCCT CGCGCCGGAA GACGTGCTGG GGTTCATCTT CTGGACCAAG
    23701 AACCCCGCGA ACTTGGTCAA GGATGCCGCG CTCCTGGCCA AGTACCCCTT GGTCGTGCAC
    23761 GTCACGCTGA CCGGCTGGAT GGAGGTGGAG GCAGGGGCGC CGGGGTTGTG GGAAGCCATC
    23821 GACTTGCTCG AAGCGGCCGT CAACGCCTTC GGCCCCGAGC GGGTCATCTG GCGCTTCAGC
    23881 CCGATCCCCA CCCTCCCCGC CATGGGCGCG CACGGGGGCC TGCTGGACCG CTTCGGGGCC
    23941 ATCGCCCAGG CAGCCCAGCA CATGGGCTTG CGGAAGGTCT ATGCGAGCTT CCTACAGCAG
    24001 AACGACCTGA TGCCCGAGCC GCGCACCAAG GAAGAACGGC AACGGGTGCT CTTGGGTCTG
    24061 GCTGCCAGCG CGCCGGGGAT GCAAGTGCTC CTCTGCCGGG ATGACCGGGA AACCCTCGAA
    24121 GGGCTGGCGC TACCCCTGAA CCTTGCCGAG GGCGTCTGCG AGGATGGGTC CGTGTTCGGC
    24181 GCCGAGGGCC AACACCAGGA AGGGTGCGGC TGCGCCTTGG CCGTGGACCC GTTCACCATC
    24241 AACGAAAGTT GCTCGCTCGG TTGCCAGTAC TGCTACGCTG CGGACAAGGG CCTCAACCCT
    24301 TGCCGTCGGA ACACGACATG CCGAACCAGC TAGTCACGTT CGAGACGCCT GTTGTGGAGG
    24361 ATGAGGATTC GCCCGACCTC ACGGATGCGG AGGTCGAGCA GGCGGTCATC GCCACGAGCT
    24421 TGCACCAGGT CTCGCGGCAC CTCAGCGATA TGACGTGCTC GTCCTGTTCG GCGCCCCTGA
    24481 TAAAGCGTCA CTACGCTCTG CGTAGACGGA AGCCCAGCAT GTACTGGCGG GTCATCCTCG
    24541 ACTGCGCAGA GGGCCATGCG AACGTCGTCG TGTTCCGTAC CGACTTCGGC AACAACCCGG
    24601 TAGGCCCCTT GGTGTCGCTA TGAGCAACAA CGGATGTGGC TGCGGTCCGA GCAACAACGA
    24661 GATCCAAGAA GTCGTCGATA GCTGCGCCGA GGAGAGCACC AGCCGATGTG CGTGCGAGCC
    24721 CACCACGCGC CGGACCTACT GCGATGGGGA CACGACGAAC AACGTGTGGG TCGAAGGCGT
    24781 CGATGAAGCC AGGGGAGCTG TCGGCATCTG CCTGCTCGAC ACCATGAAGG AGTGCCAGGT
    24841 CATCAACGTG CTCCAGCGGG ATGAGCGTGC CCGCGCGGAT CTGCTCCGAG TCACGACCGA
    24901 CCCCCGCCTG CGGGAGCTGG CCATGACGGT CGCGCCTCTG CCTTCGTACG AGGAAGAGGA
    24961 CAGGCTCCAG ACCACCATCA ACAACAACCC AGGGAGCATC CCGTTCTACA CCGTGTTCCG
    25021 GGGCAACGCC CCGTACAGCA ACAAGGGATG AGATGTAGAT GAATCGACAT GACCGCCGGG
    25081 CCAACTGGGC CAAGGCGCGC AAGACCCAGC AAGGCTTGGC GCAACTCCAA GTAGCCGCTC
    25141 AGAAGCTCAA GGGGCTCGAA ACGCTCCCCG ACGCCCTGAA GGATGTGCAA GCCATCCTCG
    25201 AAGGGGTGAA CGAGATGCGC GTCGCGATGG CCTGTGCCAT CCAGGACATC GGGAGCCTGG
    25261 AACGGGAGAA GGCACGCCGA GACTTCGTGT TGGTGAGGCT GCTTCAAACC ATCGACCCGA
    25321 ACCAGGACTG GGCTGCACGG CTCATCGAGT TCGAGGCCGA ATACGATGCG GCCTACCCCC
    25381 CAGAGCAGGA GGAGGCTCCT GTGGAGCCCA CACCGGAGAC GTGACCGATG GCCGTTCGAC
    25441 ACGCGACCCC GCCCCCGAAG CCGAGATGCC CGGTTGGTCC GCAAGCATGG GCCAACCTAC
    25501 TGCGGCAAGT CATCGCGAGA GCGGAAGCCA CCCAGGACCC GCGCCTGGAG GGCCTACGCA
    25561 AGCTCCTCGG GAAGCCCCAG ATCGAAGCCC ACCTGCGGAG GATGGGCATC CTCGGCCCCA
    25621 ACGACATCCA GCGGGAGTTC CCCGGCCCAC GGAGCTGAGG GACGCAGTGC AAGCTGCGTT
    25681 TCTCACCGGG AAGCCCACCG AGGCATACCA TGCCACCATG CGCGCCCTTG CGCACTACTC
    25741 GGACCTCTAC CTGGAGGCGG CACGGTTGCG GTTCCGTGTC AACTTCGCAT CGAGCGTGTG
    25801 CGAAAAATGC GATGGGCTCA AGGCGGGTCC GGGGGTCGTG GCCACTTGCT ACCAGCTTCA
    25861 ACGATGCGAA TACAGTAACA CCAAGGAAAC GGACATCGAC TCCGAACAGG CAAGGGTCAT
    25921 CGAAGCTCTG ACCCCCTAGA ATCGACTTGA CACCCCCAAG GAGGCCATGG TTTCCTCCGG
    25981 CGGGATTTGG CCCCAAGTGT GGGGTGACCA TCGGATGTAG AAAGGAACGA GAGATGAGCG
    26041 CTGAAATCAA AGCCCTGCGT GCGACCGTCG AGAAGCTGGT CCAAGACAAG AAGGCTGCCT
    26101 TCGAGAAGGC CAAGGACGAG TACGCAGCCG CCATCAAGCG CCTGAGCCAG TTCGACGATC
    26161 TGGCCAAGGC CGTCTTCGGT GGCGAGGAAC CCGCTCCGCG CAAGAAGCCA GGTCCGAAGC
    26221 CCGGCACGAA GCGGACCAAG GTGGTGAAGG CCGCCGAGCC GCCCGCCCCC AAGAAGGCGA
    26281 AGAAGGGTCG GAAGGCCAAG AAGGTTGCCC CCGCCAAGAA GGCCGCTCCT GCCAAGAAGG
    26341 AAGCGACCAA GAAGACCAAG CGGGGCTACA ACAAGTTCGC TGCGGAAGGC CGCGCGGCCG
    26401 TCCTCCGTGG GGATCGCCCG CCGATCAAGG AAGCGATCAG CAAGGTCATG GGCAGCAAGG
    26461 TCATGAACGC GACCACGATC GCGGACCTGC TCAAGGAGAA GAAGTGGCTG CCCAACAGCA
    26521 ATGACCCGAA GGCGTACATC GCGTACATCC TGTGCTCGAC CAAGGAGCGC TTCGAGCGGG
    26581 TGACCACCAA GGGCCGTGGC TTCTACCGCG TCAAGGGAGC GGCCAGCAAC GAGAAGCCCG
    26641 AGAAGGCGAG CAAGTCCGAG ACGGACGCCA TCCTGGCGGA TGCCGGCGTC GGAACCGGTG
    26701 TGTTCAGCGG GTGATTTCCC GCTCGGTATC GTGCCCCCCG GTGTCTACTG TAAGTAGAAG
    26761 CCATGGATGC ACGAGAAACC CGAACACTGG ACGCCGCGAT CCGGCTCTAC AAGAGCAAAC
    26821 TGCGGCAGTA CGTCTACAGC AAGCGGACGG ACCGAGACTG GGGCCAGGTG CTCTACCTCG
    26881 AAGAGAGCAT CCTCGCCGAA GCTCAAGCGG GCTGGGAGCA AGCGCTCAGC AAGTGGGACC
    26941 TGAAGGACGC CTTGTCCAAG GCCAAGCTGC ACAGCTTGGT GGGTGAGGCG TTCTACAGGT
    27001 CGCTCCGCGA TGTCATCGCC ATGCTGGAAG ACCTGTCGGT TGGGGATGAG GCGCTCGACC
    27061 TGCTCGATGC CTACGTCCAA ACGTCGTGGT GGCGGGAGCT TCTGCCCGAG GAGAACGAGT
    27121 CATGCAGCTC GGCGACCTCC TAGAGTGGGA GGGGCGACGG TGGCTCGCGA TCATGCTGGA
    27181 CCGGCCCACC CGCACGATGA CGCTCTTGAG CGAGAGTGGG ACTCGAATCG GCGTCGCGAT
    27241 GAACCTGGAA CAACGGCGCG CTAGCGGATG CGTCGTGGTC GCCAATCCCG CCAAGGAATG
    27301 GCCCTGCATC CTCCACAAGC AGAAGAAGCG GCTCGGGAAG CTCGTCGCCA TCCAAAGGGC
    27361 GCTTCGGCTC GGGGCCTCGG TCAACAACCT GCGCGCCTTC TACGACTGGA TGCTCACCGA
    27421 TCCCGACCGG GAAGGCGGCG GCCCCATCTT CTTCAACCCG GCCCTCGGGC TGGACGTTGG
    27481 CGAGACGCTC CTGGCCTTGT TCGAGCGGGG GACGAACAAG ATCGTGGTGC CTACGTCGTT
    27541 CAGCACCCTC GAAGCGCGTG CGGCCAAGGC AGCTTCCAAA CCGAAGGAGC TGCCGACGGT
    27601 CTACGACCGC CTGATGGATG ACGAGGATGA CTTCGGGGGA GATGTCGATT GAGCCTGCCT
    27661 CTACGGATCG AGCGCGCCAT CGCTGACTCC CAAGCCCTCC GAACACGCTT GGCGGCGGAG
    27721 TTCGACCTGT ACGCCCGCAC CCGAGCGTCG GATGCCCGAA GCACGCTCAT GTGCACCAAG
    27781 GGATGCGCCT TCTGCTGCTG GCACCCGACA CGAGCGAGCG TCCTCGAAGG GGTGCCCCTG
    27841 TACCGGCATC TGGTCCGCGC TGGGCTCTGG ACCACAGCCT TGCGCAAAGC GGTGCAGGCG
    27901 CACTCGGAGA AGACCTTTGG CCTCGCACCC CAGGTCTGGC TGCTCAGCAT GCTGGCATGC
    27961 CCACTGCTCG ACCCGAAGGC GAACGTGTGC CTGTCGTACG CCAACCGGCC GTTCGTGTGT
    28021 CGGGTCATGT ACTCCGTGGG GGACCCCCAG ATGTGCCACC CACACAAGAT CCTCCAAGCG
    28081 GTCGGCATGG TGAACCAAAC GGCAGCGTTG GCGGCGTTCG TCAAGGGGGA GAACGCCTTG
    28141 TTCCGTGCCA ACGGTGCGCA CAACATCCCG CTCCCCGTCT CAACCGCGCT GCTACTGGCG
    28201 GAGCGGTTGG TCAAAGGGGA AGTGGACTTC GAGCAGCTCG ACCAACATCT CCTCAAGGAG
    28261 TCCTTGGCGC TATGAAGGTG GAGTGCTGTA TCTGCGGAGC AAAGCGGGAG CGCCAGGATG
    28321 CTGTCGTGGT CGTCTTGTCC GATGAGGAGA AGGCAGCCAT TCGGCAGATG AAGGTCGAGC
    28381 CCCCGAACGA GTACGCCTAC TGCAAACCCT GCCACCGGCT CACCACGGAC AGGGAGCAAG
    28441 GGGCGCGGCT TATCCAGGGG CTCGTGCAAA CCCGGCTCCA GCTCCAAGGC AACCCCAAAG
    28501 CCGAGGAGAT CGGGCGGCGG TACTACGAGT TCTTCATCCA GAAGGCCAAG GTGCGATCAT
    28561 GATCGAGGAC GTTCTCGGGT CAGCCATCAA CGAGCTGAAC CGCATCCGCC GAGAGCAGGG
    28621 GGAAGATGTC TACCGCGAGG CCGCGAAGAA CATGGCCAAG ATGTGCTTGG CGCGCGGGGG
    28681 CAAGGTGGCC CAGTTCGCGC GTGTAGCCCT TGGCGAGATC GTGGACTTCG ATGCCGTCGA
    28741 GCGTGAGCTG AATGACCGGG CTGCTTCCTA CCGCCAGGAG CCCGAGCCCG AGCCCCCCAA
    28801 GCCACCCCCG CCAGAGGCGC CCCCGGCTGA TGAGGCCATG GCGAAGGCCA TCATGGGGCA
    28861 GGTCCCCGGC TGCGAGACGC AGGCGCAGTT CAACGCCATG ATGGCGGCCT TCGATGCGCT
    28921 CCGGCTCTTG CTGGCTGCCA TCTTCACGGG GAACAAGGCT TCCGAGGTCG AGTCCCACAA
    28981 GGCCCTTGCC AAGGCCATCG AGGTTGCCGT CACGGCCACG GACATCAGCC ACAAGCTCAG
    29041 GGACGTGCCC GAGGCGGCTA CCAGCAAGGG GTCCGAGGAG TTCAAGCAGC CCCCGAAGCA
    29101 ATTCCACGAG CATGATGTCC AGAGGGAGTT GCTCAACGAG CTGGCCACCA TCAACCGGAT
    29161 GGACGCCCTC AACGAGTGGT ACGCGAGCAA CCGGACGCGC ATGGACCAGG TGGTCAGTGT
    29221 GAGCCTGCGC AACGTCCTGT TCGACGCCAT CAAGGCGAAG AAGGCAGAAG TCAAGCAACA
    29281 GCAGAGTGAC TAGGAGGTAG TTCGAGGTGA AGGTCTTGGT ATGCGGGAGC CGCCAATGGG
    29341 CGAATCGGAA GGCCATCGTT CGGGAGCTGT CGAAGCTCCC CCAGGGGACG GTCATCATCC
    29401 ACGGGGCGTG CGAGACGGGG GCGGACAAGA TCGCGGACGA AGAAGCCCGC AAGCGCGGCT
    29461 TCGAGATCCG GGCCTACCCC GCTGACTGGG ACGCCTACCG AGACACGGCG AACCCCAAGG
    29521 CTGCCGGCCC AGCGCGCAAC TCGAAGATCC TGCGCGAGGA GCACCCGGAC AAGTCCGGGC
    29581 AGCCCATCAC CCTTGGACTC GCCTTCACCG AGGACCTCAA GCGCTCCCGA GGGACCGCCG
    29641 ACATGGTGAC GAAAGCGGGC AAAGCCGGCA TCAAGATGAC CGTCCTGGGG AGTTAGCCGG
    29701 TGTATGATCA GGCGTGATCG AGGTCAACGT CTACGAGCAC GGCCCTGACG ACACGCACGG
    29761 CCCCACCCTC TACGAGGGGA ATTGGCCCGA AGCCCCCGCC CCCGACGACA TCATCTCGTG
    29821 GGATGACCCC AAGTTCGCGC ACTCGGCAGA GCCGAAGCGC TGGCTGGTCG TCTCCCGCGA
    29881 GTACCACTGG GTCACGGACT GCGGCATGTA CGTGGATCTG TTCGTCGAAC CCTACCCGGA
    29941 CATGAAAGAA TGATCCCCCT CGAAAAGCTC CACGCCATCA CGACCGCCAT CGTCCACGCC
    30001 GAGTGCCCGG ATGGCCTGGC CTCCGCGCTG CTCATCAAGG ATGCCTTGCC GGATGTTCAG
    30061 ATCCGGCTCG TGCAGTACAA CACCCCGGCG CACCGGGAGT TGGTGGCCGA GCCTGGGCTC
    30121 CTGTTCGCGG ACTTCTCCCC GCCGGCAGAC CGCGCCCAGG AGTTCGTAGA CGCCGGGGCG
    30181 CTCATCATGG ATCACCACAA GACCGCGCGC CCTGTGGTCA TGGCGTTCGG GGAGAACGGG
    30241 GTCTTCGGGG ACGAGGTGAC CGAGCCTGGA GTCTGCGGGG CAACGCTCGT CTACCGGCAC
    30301 TTCTGGCTGC CCCTCTTGCT GGCCAAGGGC GAGGACTACA TCGACCCGGA CCTACGCATC
    30361 TTCGTCGAGC GGTTCGCGCA TCTGGCAGGC ATACGGGACA CCTGGCAGAA CAAGCATCCC
    30421 GACTGGTACG CTGCCTGCGT CCAGGCAAGC GCCCTGTTCT TCAGCAACCA CGAAGAGATA
    30481 CTCCTGGCGG GGCTCGAAAG CGTCTACCAG AACTGGGAGG GCACCTACAT CTGGGCGGGC
    30541 AAGATCAGCC ACGACCGGCA CCTGAAGCGG TGCCAGCGGG CCGCCCAGGA GGGCTGGAAG
    30601 CACGTTTCGA TCAAGGGGAC GAGGGTAGTG GCCTTCCAGG GCGTCAAGCT CTCCAGCGAG
    30661 GCAGCAGAGG CCATCGGCGA CGGAGCGGAT CTCGTGGTCG GCTTCGACGT GTTCAGTCAG
    30721 AATGGCGTAC CCCGGTACGT CTTCTCGATG CGCAGCCACA CGACCTTCGA CTGCGGCAGC
    30781 TTCGCCAAGC GGTTCGGAGG CGGCGGGCAC ACGCAAGCCG CCGGGTTCCA CGTCGATGAG
    30841 CCCGAGCACA ACCCCTACAC CACGCTCCGG CACTACCTTG GAATCTACGA AGAAGGCTGA
    30901 GATGGGCAAG TACACGGTTC GCAAGCCGAA TCAAGCCGAC CGGACGTTCG AGAAGCCCGA
    30961 GGACGCCGTG ACCTACATGA TCAAGACCCC CGGTCCGGCC AAGCTCTTTG GCCCCGAGGG
    31021 TCTCATCCTG TCCAAGGGGA TCCAGGCCCC GGCTTAGGCT ACCAGCAGCG AGCGGCGAAG
    31081 CCCTTCTCCT CGGCCACCGC GTTCAGGTAG TCCGTCGCCG TCCAGCAAGG CTCGGAGTCG
    31141 TAGGCGCCGT AGCTGCTGTA CTGGTTCATC ACGGGGTACA TGTGCGTCCT CATGGCCTCG
    31201 TAGACCGCAC TCTCGGCGGC TTCCCGAGTG GTCACGCTCT TGAGGGCCTT GCGGAGCGCC
    31261 TTCTCGGCTG CCTTGAGGGC CGAGGTCAGC GCGCGAGCAG CCTTCCCGCA CTTCATCGAG
    31321 CTGGTGTAGA GCTGCCAATC GCGACCGGAG CGGGGGAGGT TCTTCGTCAT GGGGGTACTA
    31381 CAACCGAGCC TCGACTCTGA TCAACCGCTG CCCCCAAATA TGCAGAGGCC CAGGGGGCGC
    31441 ACCCCCTGGG CTTGCTCCCG GCTGATGTAC TTTCTACTTG GCACGCCGGG CTGCCGAGTA
    31501 GCAGGGGAGG TTTCCTTCAT GCCTTCATCA CGGGGGCTAG CACCTTCAGG TTCGCCATCG
    31561 TGCGGGCTTT CCGCCCCGGC TCTTGCGGGT ACTACAACCG AGCCCCCGGC CCGATCAACC
    31621 GCTAGTCTAC TTTTCCGGGC GCCAGGGTAT GAGCTACGAC CGCCGGGCAA AGGTGCGCCT
    31681 GGAATCCGTG ACCTACAAGG CTGCGGAAGC CGACGAGATG CTCTCCAAGG TCTACCTGAC
    31741 CTTGCATGGG CTGAAGGCGG GCTACGACGC CATGGAGGAG ATCCCCAGCT ACCTTCGCCC
    31801 GAGCTACACC CAGCTCATGA AGGTGCTCGG GCTGCTCCAT CCCGTGCAGC AGGAATCCCA
    31861 CCAGCTCCGC GAGATGGTGA AGCGGCTCCC GCGCTAGTCT ATCGTTCCCG ACGCCAGGGA
    31921 TAGGCCCATG ACCACGCCCG CCATCCGAGT CGCTGCCCGC TACTTCGCTG TCAGCGGGGG
    31981 TCAATACCCT ACTTGTGCGG AAAGTAGGGT ATGCCGTGCA AGCGCCGAGG ATGTCAAAAA
    32041 CCCATTCACC ATGACGGCCT CTGTCGAGAG CACACCAAGC TCAGCCAGGG ACGAGTACGA
    32101 GCGTTCGGGG TTCAACCCCC TGGGGCTCAA TGCAGCATTG AAGGGTGCGA ACGCCCCTAT
    32161 CTCGCCAAAG GGTTTTGCCG GAAGCATTAC AGCGCCCTCT GGCGGCACGG CGATCCAAAC
    32221 GTCCGGCTCC ATGAACCCCC CGGTTCAGGC AGTCTCAAGC GGGGTTACCG CTACATCGCG
    32281 GTCAACGGAA AGAACGTCCT TGAACACCGC TATGTCATGG AGCAGAAGCT CGGCCGGAAG
    32341 CTCCTCCCCG GAGAAACCGT CCACCACATC AACGGCAAGC GCGCCGACAA TCGACCCGCA
    32401 AACCTTGAGC TGTGGCTCAA GCGCCATCCC CCAGGGCAAC GAGTCGAGGA TCACGTCAAG
    32461 TGGGCCAGAA ATCTCCTCAT GCACTACGGG CACTTGTTCC CCGAGTGAGC GCGTAGCAGC
    32521 GAGATTCATT CGGACGGCAG GTTACCTGGC TGTGGGCGAT TTGGTGTGGA TGGGTAAATA
    32581 CAAGAATAAA TTGGCAATTA TTCGATCCTT TTCGGAGGAC GAGAAGGGCA ACCCCACCAT
    32641 CACGGTGAGC CCCATCCCCA AGGGGCGCAA GCAGGACAAG ACCTTCTCCC TGTTCAAGGT
    32701 CTGGAAGGTC CGGCCCGAGC AGATCGCCGA GCTGAAGGCC AAGGGCAAGA TTGCCGGCCA
    32761 GGATGACCAG GACGAGGACG ACGAGGATTG GGAATGGCGA TGAACAACGC TGCACAACGA
    32821 GTCGTGGCCC GTTACCAGAT GGCTGCCGCC AAATACGACT TCTACGCGGA CGGGCAGCAG
    32881 CTCTTGGGCA AGCTCCGCGC CATTCAACAC AAGGGTTTCG AGGCCCTTCT GAAGAAGGCC
    32941 AACGCGGCCA TGCGTTCCTT CGGCTACGGG CTCGACATGC AACAGTCCTA CCTTTCCGTA
    33001 CGAGCGGGGA GGAGTGACCC GGACCGCATC GAGGGTACAT TGCGTTTCGT TCCCCTGCCG
    33061 ACGCGCGACA CATGGGCGAG CCAAGATGAT ATGGACCGCG CCCTGCAAGA ACGGCTCGAC
    33121 ATCTACAGCG CTCGGAACAT GGGCGATGGC ATCTTCGAGG TCCATCTAGG GGGCTAGCGG
    33181 GACATGCCCA TGGACATCGC ACACCGGGTA GCCGCGCGCT ACAAGCAGAA GAAGAAGGTC
    33241 GAGTCCGAGG ACGGCGGCGA GACGACCGTG TACCTCTACT CCGACCGGCA GATTGCGCGC
    33301 CGGAATGCCG AGAAAGCGAA GCGCTTGGAG GGGCTCAGCA AGTCCATCGG GGAACTCCGC
    33361 AAGAAGGTCA AGCGTGACCT CAAGTCGAGC GACCCTGAGC GTTGCCTCAC CGCCCTCGCG
    33421 GTAGCCCTCA TCGACCACAC GTTCGAGCGG GTCGGCAACG ACGAGTCGGT CAAGGAGCGG
    33481 GAGCACTTCG GGGTGACGGG CTGGCAGCGC CGCCATGTCA CCTTCGGTCG GGGCCAGGCG
    33541 ACCATCAAGT ACACGGGCAA GAGCGGCGTC CAGCAGACCA AGAAGGTCAC GGACAAGGCC
    33601 ATCCTCACTG CCCTCCGCAA CGCCTACGAA GCCGCCGAGG GAGATGACAC GGGCATCTTC
    33661 GAGCACCCAG CAGGCAAGGT GACGGCCGAG AAGGTCAACG CCTACCTGGA ACCCTTCGAC
    33721 ATCACCGCCA AGGACATCCG AGGCTTCCAC GCCAACTCCG AGATGCAGAC GCGGCTCAAG
    33781 GCCATCCGCG CCAAGTCCGG CGCGCTCCCC ACGGACAAGA AGGAGCGCAA GGCCAAGCTC
    33841 AAGGAAGAGT TCAAGGCAGC CCTCGAAGAG ACCGCCGAGG CGGTTGGGCA CGAGGCGAGC
    33901 ACCCTCAAGA GCCAGTACCT CGTTCCCGGC CTGGAAGACG ACTACCTCAA GGACGGCAAC
    33961 GTCGAGAGCA CCTTCATCAA GACGGCTGCC TGGCCCTTCG TCCCATGGGC TGATGAAGCG
    34021 TCAGACGAGA ACCGTATCGC GCGTCGGGTG GCCATGCGGT ATCGTGTCGC CGTGGACAAC
    34081 CTGCTCGACA TCGAGATCAC GAAGGACAAC GCCGAGGACA TCCTCGCGGG GCTCATCGCC
    34141 GACGTAGACG ACCTCGAAGG GGCGGAGAAG CGTCTCGGGT TGGACCTGCG CAACATGGCC
    34201 TCCCTGATGA GGCAGTTCCC GCACAACGAC GACCTCCACC ACAACGGCGA GACGGTCATG
    34261 CAGCACACAC TGGAGGTCAT CGAGGCCATC CGCGACGTGA CCGAGGGCAA GGACCCGCTC
    34321 CAGAAGAAGC TCCTCGGCAT CGTCGCCCTG ATGCACGACC TCGGCAAGGC GTACACGTAC
    34381 GTCAACCGGG AGGGCAAGCA CACGTTCTAC GACCACATGA AGCGCTCCGT GGACGTGGCC
    34441 GAGGTGCTCC TAGCCAAGCA CCGCGCGCAA CTTGGGGATC TCTACAAGCG CATCATCGAC
    34501 CTCATCCGGC ACCACGACAT CTTCCTCACG CTGGTCAACT CGCGAGCCAA GGGTGGCGAG
    34561 GGCCTGAAGT ACTTGAAGCC CCTCCTTCGC GAAGTGGTCT ACCTCGACGG GCACATCGAC
    34621 GACCTCTTCA CCTTCGCCAA GGCGGACAGC TACCACGCCA AGAGCTACCA GGAGAAGCTG
    34681 AAGGACGCCG AGGGGGTGCT CGAAGACCTG GGCCGCTACG AGCAGCAGCA AGCCGAGGCT
    34741 GCCATCGAGA AGCAGCGCCA GCAAGAGCGC TTCCAGCAGA AGCTCCCCGA GATCCGTGCC
    34801 TTGCTCGAAG CGGAGGCCCC CGAGGCTGTG GGAGCGCTAC CAGACCCGAG CGCGGTCAAC
    34861 GCAGTCCTTG GGCGCCTGAA GCGGTACGAC CTCATCAAGC AGCTCCAGGG AATGGTCCGG
    34921 TGACGCCGGC CGATCCGAGC GCTGTGGCCG AGACGCTCGG CGAAGTCGAT GGTCAGCCCA
    34981 TCCTGCTCGT GCGGCATTCC GACCACGAGC CCACGAAGCT CATCGTGGCC GGGTTCCACG
    35041 GGGACGAGCC GGCTGGCCCC CTGGCGCTTC TGCGCTTGAC GGAGAAGCAT CGGTTGCCCC
    35101 GAGGTGTGGC TCTCATCCCC GTGGTCAACC CGTCGGGCTG GGACCTCGGC ACGCGCATGA
    35161 ACGCGCGCAA CCAGGATCCA GACCGTGGCT TCATCCACAC GACGGACGAA CCTTCCCCCG
    35221 AGGCCCAAAT CCTCCTACGG CACATGCCCC GCCTGCTCAG CTACGCCAAG GAGGGGCTGC
    35281 TCACCCTGCA CGAGGACGTG GAGATGGAGG GAACCTTCTA CCTCTGCTCC AACGGGGACC
    35341 CCACCTTCAC GCGCCGCATC TACGACGCGG TATCGAGGTT CTTCCGGCCT AGCTCAGATG
    35401 GCAGCCTCGA TGCGGGCCAC CCGGACCAAG GGATCACCCA GCCGACGCAT GACGGGTCCT
    35461 TCGAGGACTG CATGCTCAGC CATGGGGTCA AGCCCCTGTG CTACGTAGAA ACGCCCGGCA
    35521 AGAGCCCTCT GGAGGCCCGC GTTGAGGCAA CCCTAGCCGT CTGCGAGACG TTCTTGGGGA
    35581 TCAGTGCTGC CGAACGGGTC GCGCGAAGGT TTCTCGCCCA TCGCCGGCTG GCAGGTGTAT
    35641 CTTAGGGTTA GGAGCCAGCG TCGCTTTCGC CCGAACCATC CCCCCCGGTT ACGGGCGGCT
    35701 GTAGCACGCT GGCTCCTGTT TCCATTTCCG GCAGGCGCAG GTCAGGCCGC CCGATGATGA
    35761 GCACCTCGCC GACGGGGCCT CGCTGGCTCC CCTTGGAGTT GATGACCCGC CGAGCCTTGA
    35821 TGGCCTGGAT CTCGAAGCCG GCGTACATGG ACCGCACCTC GGGCAGGTCC GCGTTCGACA
    35881 GGATGACCTT GACGCCCTTG TCCACCAGCT CACGGAACAG GGCGAGCAGG CGGTACTGGT
    35941 CGTCCACGGT GAACCGCGCC TCCGTGTAGC TCGTGAAGTT CGCGGTCTTC GAGACGGGGA
    36001 GGTAGGGCGG GTCGAAGTAC ACGATGTCGC CTGCGCGAGC CTCGCGGACG GCCTTGGTGA
    36061 AGTCCCCGGC GCGGAGCTGG ACGGGCTGCA AGGCGGTGGA GCAGGCGCGG ATGTTGTCCT
    36121 CGTCGAAGAT GCGTGCGGTC TTCTTCTTGC TCCAGGGGAC GTTGAACTTG CCTTCGAGGT
    36181 TGGTGCGGAA CAAGCCGTTG AAGCCCGTCT TGTTGAGCAG GATGGTGCGG CTGGCGCGCG
    36241 TGATGGGGTC CAGCTCACGG GGGTCTTGGG CCTTCCAGTG CTCGTAGAAC GCCTTGGGGT
    36301 CTGGGGCGCT GTTGTAGCCG TCCTCGCGGT ACTGGAGCGC GCCGATCAGC TCTTCGGGGA
    36361 AGTCCCGCAC GACCTTGTAG CAGTCGATCA GCTCCCAGTT CGCATCCCCG AGCACGATGG
    36421 TTCGGAGGTC CGGCCGGCGG AGCATCGTGG CGAAGAACAT GGCCCCTCCA CCAAGGAAGG
    36481 GCTCGAAGTA GCTCTCGGCG CGGGTGGGGA ATACGCCGAG GATGACCTCA GCGAGCTGTG
    36541 CTTTCCCCCC GGCCCACTTC AGGAACGGGT GTGCTGGCGG CATGGGGGAT AGTACACCGG
    36601 GAGTGCTCCG CGCAGAGCTG TGGCTTCTTC CCAGCAGCGA TGGCGGGCTC GTGGCACCCA
    36661 GCGCGTTTGC AGACGTAGAC GACGATGTGC AAGGGATTGC CCCTCGCGCC CCCGTTGACG
    36721 AGCTGCCGGT AGCCGATGGC CTTGCACCAG ATGCAGCGGT AGCGCCCGTA CCAGCTCTGG
    36781 ATAGGCTGCC AGTTGTGGCC GCAGGATGAC ATCTCGAACC TCCACAGGAA GAACACGGCG
    36841 AGACGCCGGT TCGATAACCC CTCATGCCGG GTTTTGGGCG GATTCGGACA TCGACGCGCA
    36901 GAAATCTGCC CGTCCGTCGA ACCCCCTACC TCTACATGGG CGTGGGAGGG CCGGATGTTG
    36961 CAAAAATTCT TGCCTGCCCA TGTCGATTTC TGCTCCGACA TGGGCGGCGC GTGATCATCA
    37021 GGCGGGGGTA CTACAACCGG AGGCTCACGC TGATCAACCG TCGAGCTTGG CCAGGTACTC
    37081 GGTCACGTCC ACGTTGGCAG CCGCATCCCC GTCGATGTAG TGCGCGATGG GGGCAAAGCT
    37141 CCTCCGGTGG ATGGGGGTCA CCCCGAGCCG CGCGAGCCCC GCTTGATGCT TCGGGGTGCC
    37201 ATAGCCCACG TTCGAGGCGA AGTCGTAGCC GGGGTACTCC TTGTCGTACT CGCGCATGAG
    37261 GCGGTCACGG GTGACCTTGG CGATGACGCT GGCCAAGCTC ACGGCGGGCA CCAGGGCGTC
    37321 TGCCTTGGGC AGCGCATGGC ACAAAGGGGC ATCCGGGCAC CAGTTGCCGT CCACGACGAT
    37381 GATGGGCTCG TAGGCGAGGC GGTAGAACGT CCCCTCGATA GCTTGCCGGT GCCCAGCCTT
    37441 GATGGCCTCG TGGACGCCCA CCTTGTCGAT GTCCTCGACG CCGACCACGA CGAGGCTGAT
    37501 CACGATGCTC TCGTCGGGCC AGTACTTCCG ATAGACGCGC TCCCGCTGGG CGCGGGACAG
    37561 CTTCTTCGAG TCCTTGACCT CGGGGTCGGA CCAAGCGCAA GGGGTGGCGA CCGCGCAGAC
    37621 GACGGCGGGT CCAGCCCAAG CGCCGAGCCC TACTTCGTCC GAGCCGACGA TGCTCGTCGC
    37681 TTTGGCTTCG TCGATGGCTG GGATGCCGGT GTGGAGCGGC ATGTGGGGTC CTTGGTGAGC
    37741 ACGAGGCGGT ACTTCCAGGG GAGCTGGCCG AAGTGCCGGA TGACTTCGCG GACGGGGGTT
    37801 TCGTCGGGGA TCTCGATGAG GATCTTCATG GGGCCGACGC TAGAGAAGTA CACCGAGGCG
    37861 GGCCAACTAT TCGTCGAGGA CCGTCTCGAC GGACTTCTTC CGGCGCTTCA TCTCCCGCTG
    37921 GATGGCCTTG CGTGCCGTGT CCCAGTCGTC CTTGTGCATG AGTCGGCAGG ACAGGAACGT
    37981 GGGGTATCCG TTGATGGCAC GGTAGCCGGC TTGGGACATG TACTCCCAGA TGAGCCCGAT
    38041 GTTCTTGACC TCGTGCTCGT ATAGCCCTTG CAAAGCGCCG AGCGCGAGGG GCATGAAGAT
    38101 GAGGTGGAGT AGATTCTCGG CTTGGGAGTC GCGGACATGC GCGCTCGTGA ACACCTTGTC
    38161 GTCGCAGAAG TCCATCACGA ACTTGGCGAG GTCTTTGCGG GGCATCCTCG GGATGCTCTT
    38221 GCCTGGCGCC ACGTCCGCCC AGTGCTCCTC CAGGTCGGTC GGGGTTTGCT CCAGGGGGTC
    38281 CGGCTTGTCC TTGGCCTTGC GGGGCTTCGG GGCTTCCGCC AGCTTCGGTT TGCGCTTAGC
    38341 CACGGGTCAC CTTGCCCGTC TGGCAGTCGA TGATGTCGGG CTCGACGGCG AATACCTTGC
    38401 GGCACCACTC GACGCCGTAG CCTGCACGGA CCTCGATGTC CGCATGCCCA TCGTAGCCCA
    38461 GCTCGGGAAA GGGCGTGAGG CTCTCCAGGG TGAGGCTCAC CTTGTCCGTT CCTGGCAAGT
    38521 TGGTCATCAC GATCACTCGC TTGACCTTGA GGGTGATGTC CATGGTGTCA CCGTCGGGGA
    38581 TGGGCCTTGA CCCACTCGTT GTGGCGCACG GTCAGCTCTT CGTCGGAGAG CCGGCGCACG
    38641 TCCCCATGGA GGCTGATGAA CGCCTCGGCG TCATCGGCGT CGTTGAACAT GACAGGGAGC
    38701 ACCCGGCCGG TGCACCCGCA GTAGAGGACC GCCGCTTCCG GCGGGTCTTC GGCTTCGTTG
    38761 ATGCACTTTC CGGCGAGGAT CATGAGTGCC ATGGTGGTAC TACAACTGGA GAGGGTTGCT
    38821 GATCAACTGC GTGGGGGGTA GGCACCGGCC CAGGGGAGCG GGGAGCCTGG GGGGTGGATG
    38881 GCGCCTGAGC GGATCCAGTC GGTCACGATC TTGGCGAGCT TGCGCCCCTG CTCGATCGTC
    38941 TGGAAGGCTT CGGACGAGTC CATCTTGTCG GGCTCGCAGG TGGTGAGAGA CTGCGCGAGC
    39001 ATGAGGGCTT CGACGAGCTG TTCGGGGGTC ATGGCTTCTT GGTCTTCCGA CGGGGCTTCG
    39061 GTTGCTCGAC GAGGCTGATC TGGATGGCGT CCCCGTTCAT GCTGACGCCT GCGATGTCCT
    39121 CGCTGCCGTG CAGCTCCTTG GTGTTGGGGT CCCAGATGAG GATGTCCCCG TGCAGGATGA
    39181 GCCGGTGAAG GGCCTCGAAG ATGGCTTTCT TTTCGAGTTG ATGGAAGTGC ATCGCCTTCT
    39241 TGGCTAGGGC GGTGATGGGG TGTTGCTTGG CTCGGAGAGG GTACATGGTC GTGCTTTCGT
    39301 TCAGAGGAGA GGGGCCGGTG GGCTGTCCCG GCCCCGAGCG GGTAGCGGTC ACCCGAAGGC
    39361 GAGCTGGCGG GCCGTGTCCA GGGCGCGCTG GTTGACGCGG GCACCGTCGC CGAACCAGAG
    39421 GGAGTCGAGC CGGATGTCCG CCGACCGGCC GCGCTCGTAG GAGAGGTACT CCGTCACGGC
    39481 GTTGTAGGCG TCCCACCAGG TCTTGCCCTG GTTCCCGCGC CCACCCTCGA AGAGGGGGAG
    39541 GATGCGGCCC ATCAGGCGGT CGCAACCGAG GTCCGCGCGC TCCACGTCGG CCTCGTCCAC
    39601 GGTCAGCTCC GGCTTGGCTG TGGCGGCCAC GAGCTTCGGC TGGAAGACGC GCTTGATGTA
    39661 CTCGCGGAGG CTGTCCTTGG TGACACCCGC GCGGGCGAGG GCGCGGTACT GGTCGATGTT
    39721 GGCCACGAAC TCGGAGCGGG CGATGTCCAT GATCTCGCGG ATCTGATCCA TGGCTTCACC
    39781 GGCACGCTTG GTGTGGCGGA TCTTCAGGAG CTTGCTGGCC CCATCGTGGT GCGCACCCGC
    39841 GAGGGTGTTG GCGCACACGA CCCGGATGCC GGTGAAGCCG TTGCGCAAGG CCATGGTGCC
    39901 GTCGTGGCCG TTCGAGAGCA GGATGTACTG CCGCACGGTG TCGCCCGGCT GGACCTCCAG
    39961 CTCGCTGCCG CCGTTGAGCA CGCGGGCGAG GATCCAGATG TGGCGGCCTT CACGCAGGCT
    40021 GCCCGCCGTT TCCAACGTGA CCTTGCCGGA CTCCAACCAG GGCTGGAACC ACTTGAAGGC
    40081 GTCCCGGTTC TGCACCGGGC GGTAGGTCGG CCCGACCACG CCGAGGACGC TCCGGTCCGT
    40141 GTCGCGCACG GTGGCCCAGG CGGGGACGTT CATCTCCTCG CCGTCGTACC GCATGTGGAG
    40201 GGGCTGGAGG CGCACCTGCC AGTCCAAACC CGCGAGACGA ATGGCATCTT CCATGGTCGG
    40261 CGCCTGCGGG ATGATGTGCC CCAAGCCATG CCATGGGGTC TCGCGGACGC TGAACATGCT
    40321 CGCCTGCCCG TTGGTGATTT CGATTTCTGC GCTCATGATT CGATCTCCTC TTGCTCTACC
    40381 GTACACCGGC AACCCGCGTC ATTTTTACGC TTTGTTTTCG ACGCGGGGCG TCAATCACAT
    40441 GTCGTCCTCG TACCCGTTGG GGTACTCGTC CTGCGCGAAC TGCGCGTTCT CGAACTGCTC
    40501 CTCGAACGAG GACTCGTGCT CCCCGTCATC CTCGTCCTCG GCGGCGGGGA CGTACTCGAA
    40561 GCCGCACTCC TGGCAGGTGA CGATCATGTC GTCGCCCTCG CCTTTGAAGT CGTGGGGGCC
    40621 TTCGGTGTCG CACTTGGGGC AGATGAACCA GGGGGCGATG AGGGTCATGG AGGTTTCCTT
    40681 TCAGCAACCG GCCGAGTAGG TGGCGCACAG GCCCGTGTCG CCCGTGGTCC AATCGACCGT
    40741 GTAGTTCACG TCGCGGGAGC ACTCCTTGGA CCGGCCGCGA TTCCGCACGC GGTACTCGAC
    40801 GGTCTTCGAG CACTCGAAGC TCACGCAGCC GGGCCATTCC AGCTTCTCCG CGATGGCCTC
    40861 TTGCTCCTCT TCGGTCAGCT CGGCGCCCTC GAAGGTCACG ATGGCCGTGA CTTCGACATC
    40921 GGCGTAAGCG CAGCCCTTCA CACCCACGTA GGTCGGGGTC CAGTAGTCCC CCACCTCGAT
    40981 CTCGACGGAG GGGTTCACTT CGACCTCTTC GAGGGTGGCT CGAAGCTCGT CCTCATCGAA
    41041 CTTCGCCGTC CAGTCGGTGG CGGAGGTGGC GGAGACGGTG ACGGAAACGG TGGCGTTCTT
    41101 CATGGGGGTA CTACAATCGC GCTCGGGGTT TGATCAACCT CAGTCCACCT CGGCCTCGAA
    41161 GTAGACCGTC TCGGCAGGGG CGGAGGGCAC CCAGAGAATG TCGTACTCGA CGCCATCTTC
    41221 GTCCCCGCTC GTGCGGACGT TCGGGATGGT GAGCGAGGCA ATGGCTTGGG TCTTGGCCGC
    41281 TTCCTCCGCC TCGTCATCCT CGAACTCGTG GCCGGAGAAG TCACAGTAGA GGGTGACCTC
    41341 GGCCGAGCCG GTCACGGAGG TGACGCGGTA GTCCACATCG ACTCCGCACT GACCCCAGCA
    41401 TTCGTAGGCG CCAACCCCTT CGTCTTCCAC CTCGGCTTCC ACCTCGGCCT CGCAGAGAGC
    41461 CGCGTGCAGG TCATCCTCAT CGATGCTGCC GACCCAGGTG CCGTCGCTCA AGCGCTCGCA
    41521 GGTGACGGTG ATTTCGCTCA TGCGGGTACT ACAACCGAGC GGGTGCCCTG ATCAACCGGT
    41581 GTACTATCGT GCATGGCACT CCCCAAGAAA GGCTCCCGTT CGATCCAGGT GAACAACCGC
    41641 ACGTACCGTT GGATGGTGCG CAAGGTCCAG GCTGACGGCG CGGGGGACCC CAGGCTACGG
    41701 CTCACCGTGC AAGATCCCGA GACGATGGAG CTGCACCAGC GGCACTTCCC TGCCTACACG
    41761 GGCAAGTTCA CCCCGGACAA CGATCCCATT GCTAACTCCG TGACCACGGC AGACGTGCGC
    41821 GAGTTCATCT GCACGAAGTT CTGACCGGCG CGCAGAAAAC CGCCGGGAGC TGCGAGCCTC
    41881 CGGTGTACTG TTCGAGCACA GGAGAGCAAA CAATGCCCCA CACCAGCTAT CGAATCGCAG
    41941 ACGGCCTACA CCTCGTCTGC CAAGACATTC CCACGACCGC CCCCGCCAAG CCCGTCGAGG
    42001 TCCCGACGAA TCACATCGCC GTGATCGACT GCTCGGGGTC GATGTCGGGA GAGCTTCCCC
    42061 AGATCCGCGA GCAGCTCAAG AAGCGCCTGC CCAAGCTGCT CAAGGAGCAC GACACGATCA
    42121 GCATCATCTG GTTCAGTGGT CGCGGCCAGT TCGGCACCCT TCTCGAAGCC GAGCCCGTCG
    42181 CCACCCTGGC GGATCTCAAG GACGTGAACG CCGCCATCGA TCGGTGGCTC AAGCCCATCT
    42241 GCCTCACCGG GTTCCGCGAG CCTCTGGAGG AGGTCACCAA GCTCATCTCC CGCGTGGATA
    42301 AGAAGGTGGC CAAGGGCTCC GTCTACGCGC TCTTCTTCAT GAGCGACGGC TGCGACAACC
    42361 AGTGGGGACG CCCGGACATC CTCCGCGTCG TCGAGCAGGC CGCAGGCAAG ATCGCGTCCG
    42421 CCACGTTCGT CGAGTACGGC TACTACGCCG ACCGCCCCTT GCTCACCGCC ATGGCCGAGA
    42481 AGTCTGGTGG CAGCCTCATC TTCGCCCAGG ACTTCGACAC CTACGCGCCG ATGTTCGAGG
    42541 GCGCGATGCA GAAGAAGCTC CAAGGCGGCA AGAAGGTCGA GGTCACCATC CCCGGCGATC
    42601 CCATCTGCGG GTTCGGCTTC GCGATGCACG ACGGCGATCT CCTGACGTTC TCCGTCGAGG
    42661 GTGGCAAGGC CATGGTTCCC GAGGGTCTGC CCGCCATCTG GTACGTGAGC CCCTCCGTGG
    42721 TCGGAGAGAC GGGGGATAGC CTATCCACCA TCGTCAGGAA GGGCCTGAAA GCTGCCTAGC
    42781 AACCTTGGAG CGCTTCCAAG TCCGTACCCG ATGACAGTTC GCACATACAA GCTCACACTT
    42841 AGCAATCTCT GCCAAGAGCG CCGCAACTGG ACGCCCCATT TGCACCATCT GAGAGATGTT
    42901 CGACTCTTTT CCCCGAACGT GATCGAACTC CATGGCGGCC CAATGAAAGG TTCCACCACA
    42961 GTCCAAGCAA GGATGATTCT TCAGACGCCG CAGCAGTGCT CGCAAAGCAT CCTTTCGAGC
    43021 ATCCCTCGTC TTGGAGGTTC GCTCAACTTG CTCTTGCTTG TGTTTGGCGT ACCAAGCCCG
    43081 CCGGTAGGGT CTCATGCAAG GGCTGCAAAA ACGAAGGCGC TCTCCAGTCG CCTTGTTGGA
    43141 CACGGAGAAG CTGCTCTCCG GTTTCCATTC CTTGCAATGG GAACATCTCC GAAGTCCAGG
    43201 TCCAGGTGCC AGTGTCGGAC AGGTGTTGCG CTTGTGCCCA GGTTGCCCGC ATAGGGTGCA
    43261 TTTCTGTACC ATAGTTTACC AGTAGCACAT CCGGTTTAGG AAAGCAAACA AGGTACTTCC
    43321 CATGAGCGAT CAAGACGTTG TAGCCGCTGC GTATGCAGCC ATTTCTCTCT TTTCCGTCCG
    43381 CATGAAGCCA GAGGTGACGC TTCCATTCCT TCGGGCTTTG GGGGATGTGA AATTCGTGGA
    43441 GGACTTTGGG CTCTGCTTCG GCAAGCAGAA GTACTCGGCG TTCATGGATG CGTCCAAGGC
    43501 GGCGGCCTTC GATGCCAAGC AGCGCCTCAC CAAGGGCTAC GACCCCAAGA AGGTGCCCGA
    43561 CGACAACGCC TTCACCGTGC TCGACCTGCT CAAGGTGCTC GCCGAGGAGG ACGGCAACCG
    43621 CATCCTCATG GAGCACCCGG AGTTCAAGTA CTCCCGCATC GGCCGCGCTC GTGTGGATGC
    43681 CGCCGAGAAC CTGACCCCCG AGGAGACGGC GGAGATCGAG AAGCTCACGG CCGAGATGGC
    43741 GAAGACCAAG AACGCCAAGA AGGTTGCCGA GCTGACGGCC AAGATCGCAG CCGTGACGGC
    43801 GAACAAGCCG AAGCCCCTCA AGTTCGAGGC CGACAAGGCC CCGGATGGGT ACGCCGTGGA
    43861 CGCGCTCACC TACAACGAGG AGCGGCCCAA CATCAGCCTG CGCGTGCGCA AGACGGGCAG
    43921 CGTGGACCTC ACCGGGCGCA TCCCGGCCGA GCACGACAAG GTGCCGGCGA AGTTCCCGAG
    43981 CTTCGTCTAT CGCAACTACG CCATCGTGAA AGATGGCCTC GTGAACGTCG AGAAGCTCCC
    44041 GGTCAAGCTC ACGGCCGCGA CCTTCGACAA GCTCCGCAAG GCCGGCGTCG TGGACGGTGA
    44101 CAGCGTGCAG GACGTGATGG TCATCGACGT GAAGGCCCTG CCGGTCATCA ACCGCGCGAT
    44161 GGTGAAGGCG GCGAGCGCGA AGACCCTGTT CGAGCTGGAG TACGAGCTGA CCAAGGCTCG
    44221 TGCCGCCCAG AAGGTCTACA ACACGGTCAA GAAGGACAAG TTCCCGCGCA AGAGCGAGGG
    44281 CTACGCCGTG ACGTACGGCG AGGCTGCTGC TGCCTGGCTC AAGGAGCAGG GGCTCACCGA
    44341 CTACTCGGGC TACCAGCCGC CGCACACGAC CCAGGCCGAG GCGTCGGACT TCTACATGGG
    44401 CAAGGAGATG GCCGTGTCCC TCAAGGGCCT CAGCAGCCTG CCGAGCCTCA ACGAGTTCCG
    44461 CAAGCAGGCG GCCAAGGGCA AGCTCAACGC GGGCGCGACC CTCATGGCGG CGACGGTCAA
    44521 GGAAGTGGAT GACTTCCTCG CGAGCGCGGC CTACACCAAG GCGGCAACCC CCGACAAGGT
    44581 GTTCGAGGCT TGGCTCGACG GCCAGGCGCG TGCAGCCACC GTGAAGGTTC GCCAGCTCAT
    44641 CGAGCGCAAG GCGCAACTGC TGTTCGCCAT CATCGTCGGC CAGGTCTGGT TCACGGAATT
    44701 TTCCAGCTTG GACCAGAACA CGATGGACCT CACCGTGGAC GGGCAGAAGC TCGCCTGCAA
    44761 GGTCGAGATG AAGGAAATCC AGATCGCCAT CTAGCGCGAT GCCCCGCTAC CGAACCATCG
    44821 TGGCCCGGTC GATCCGGCGG GAGAAAGACC GGATCACCCC GGAGTTCTGG AAGCGGCCCG
    44881 TCTGGGTGTG GCGCGCGGGA GCGGACGTAA CCACGGTGAC GCTCTCGTGC GGCCACACCA
    44941 AGGAGTATCG CGGGACGGGG GACGTGGCGC CCAAGGACCG CGCTCTCTGC AAGGAGTGCC
    45001 TATGAGCCTG TCCATCTGCA CCAAGGTCAT CATCGGCTTC GAGGTAAAGC CCGGCGAGCT
    45061 GAACCTCAGC CCGATGCCCG CGCATCATTG CCCCGAGGGG CACATCCGCA AGGGCAAGGA
    45121 TGACAAGTTC TGTGCCATCT GCGGTGGCAA GTTCAAGGCA GACCCAAAGC CGCCACCGAG
    45181 CCTCATTGAA CGGTACGCTG AGAAGATCGG TCTCGTAGCC GAAGAGTTGT TCGACGACTG
    45241 GCACGAAGGT TACGAGGACA GCGAGGTATG CCTCCGCGAA GTTGCTGGGG ACATGATGGT
    45301 TTTGGGCAAA GCCTGGGCTT CTTTGCACGA ATACAAGATG GGTCAGTTGC GCCAGCTCGA
    45361 CCCCAACGTG CATGCCCTGA TTACGTATGA GCTGGTGAAG ATCCGAGACG ACCTTGGTTG
    45421 GTCCGACCGG CCCATCAACT CCTACCTCGT GCTCAAAGTG AGCTAGCCAT GGCGAAGCTC
    45481 CGCGCGTGCC AAGGCTGTAA GCACCTGCTC CTCCGAACCG GCTTCGGCGG CAAGGAGGAG
    45541 CCCTGGTGCT TGCTGCTCGG CCAGCGAGCC GGGAAGTGGT GGTGCCTCTG GAAGTGGCTC
    45601 CGCAGAACCC CTGTTGACCC GGCTAAGGCA TGAGGCTCCG CAGACTAGCC ATCTCCCTTG
    45661 GCATGCTCGG TGGGCTGGTT GGGGGCGCTT GGCTGGCTGC CCCATCCGCC GCGCGCTGGT
    45721 ACGTCGAGAA GCACTACCCC GGTGTGACCA TACATGGCGA GGTCGATGTC CACCTCGACC
    45781 GCCTGGTGTT CACCGGGGTC CGAGTGGCCC GCACGGGCCT GGACGCCACC TTCGACCGCG
    45841 TGACCGTCCG CCGAAACGAG TCCATCGAGG CTGAAGGCGG GGAAGCCACC TACCTGTTCG
    45901 GGGCCTCCCC GAAGGATGAG CGCGAGGTCA CGAGCCGGCG CATCACCATC AAGGGCCTCC
    45961 GCAAGCTCAC CGTTCGGGGG TCGGACTACG GCATGACCCT CACGGGGGCG CGCTACGACG
    46021 GTCAAGAGCT GTGCTTCGAC ACCGCCGAGT TCGACCACCC GAAGCTCCGG GGCTCCGCCG
    46081 AGCGCGGGTG CGCCAAGAAG GACAAGTCCG AAGCCTGGGC GGCCAAGGTC ACGACCCATC
    46141 TGACCACGCC CATCGTCATC CCCGAGTTCC CCCGCGAAGG CGACCTCGTG GTCACCGACG
    46201 CCCACGTCTG GTGGACCAAG GAAGACCAGA CCCTCCGCGC CTCAGCCAAG AGCATCACCT
    46261 ACGGCCCCCT GGAGGCCCAG GAAGCGGCCC TCAACCATGG GGAGGGTGAG ACTAGGGCCT
    46321 ACGCCCAAAA GCTCGTCCTG AGCCATCCTT GGCTCGCCCC GTGGCCTCTG GACTTCAACC
    46381 AGGGCATCGA GGCCGTCTAC CGCGCCGGCC CTGACCTGAA GCCGCGCATC GATCTGGTCG
    46441 TCAACAAGCT CCGCCTCACC ATCCAGCCCG AGGACTGGAG CTTCCAGTTC GCCGACACCT
    46501 GCCAGGGTGT CATCGACGCC CTCCCTCCCA AGCTCGCTGA GCCCCTAACA GGTGTTCAGT
    46561 GGAAGAATGG GGAGCTGGTC ATCGAGGCGC GGGCGAAGGA TCCGGTGAAG GTCCGCATTG
    46621 GGCACAAGTG CCAAGCCATC TGTTCGTCGC CCATGCTCAA GGCGCTCCAC GGGCAGTTCA
    46681 CCTACGAGGT CTACGACTCG AAGAACCAGC GGGTCGCGCG CAAGGTCGGG CCAGGGACGC
    46741 TCAACTGGAC CCCGCTTCCC GCCGTGGTCA AGGACATGGT GACGGCCACG ATGGTCATGG
    46801 AGGACCCTGG CTACCTGCAC CACCGGGGGT ACATCGCGCA GGCGTTCGAG AACAGCCTCA
    46861 AGGACAACAT CAAGACGGGC AAATTCCTGC GGGGCGGCTC AACGATCACG ATGCAACTAG
    46921 CGAAGAACCT TTGGCTTTAC CGGGACAAGA CGCTCACCCG GAAGCTGCAA GAGCTGCTCC
    46981 TCGCCGTGGC TCTGGAGTCA TGCTTCTCGA AGGACCAGAT CCTTGAGCTG TACCTGAACG
    47041 TGGTCGAGTT CGGCCCGGAC ATCTACGGCA TCGGGGCTGC CGCGCGCCAC TACTTCAAGG
    47101 TTGATGCGTC GGCCCTGACA CCCAAGCAAG CGTTCTACCT GGCGAGCATC TTGCCGCGTC
    47161 CCCGGAAGGC CGCGCCTCCC ACCAAGGACA CGATGGACCG AATCGAGAAG CTGATGAAGC
    47221 TCCTCGCCAA GAACGGGTTC ATCCCCGAGA CGATGCTGGA CGCGCCGGAC GAAGGCCCGG
    47281 ACACCTCCGA CTGGGCGCAG TAGCGGTGTA TGGTGCGGGC ATGATCATCG GAGTCTCGGG
    47341 TTTGGCGGGC AGTGGCAAGA ACGCCGTGGC GGACATCCTG GTGCGCAAGC ATGGCTTCGT
    47401 GCCCATCGCG TTCGCCGACC CCATGAAGCG GTTTGTTCAG GATGTCTACG ACTTCTCGGA
    47461 CGAGCAGCTC TGGGGTGAGA GCGACAAGCG TGTTCAGCCC GACGAGCGCT ACCCGCGCGT
    47521 CCACCCCAAC CACTGTTGCC AGGGTGCCGC CGTGGGATCC CCTGAGTGGC ACAAGCCTCG
    47581 GGTCTGCACG ACCTGTGGAG CGGTGGGCGG GGATCCGCCG AGCATGCCGG AAGGCCCGTG
    47641 CGTGACGCAT CTCACCCCCA GGTACGCGCT CCAGAAGCTC GGGACGGAGT GGGGGCGCGA
    47701 CTGCTACGCG AACACCTGGG TGGACTACGC CATCCGGGTC GCCAAGAACC TCATCGAGCA
    47761 GCCTTGCAAC GGCTACGTCT ACTGCTACAC GCCGAAGGGT GGCCAGTGGC TCATGCCCGT
    47821 TATGGAGGCC CACGCGAGCG GCGTCCCCAA GGTCGAGGGG GTCATCATCA CGGACGTGCG
    47881 CTTCTGGAAC GAGTTCCGTG CCATCCGTGA AGCCGGGGGC TTCAACGTGC GCACCATCCG
    47941 GCCGGGCGCG GGGCTACAGG GGGCCTACGC CGAACACGTC TCGGAGACGC AACAGGCAGA
    48001 GATCCCCGAC GGGGAGTTCC ACGGCGTCAT CCAGAACGAC GGGACGCTTG CGGACCTCGA
    48061 AGGCAAGGTC GAGCAGTTCC TCGCTTGGTG CCGGAGCCGG AAAGGCTAGT CTCGGGGCTC
    48121 CGTGTCGGCG TCCTCGATGA TGTCCCGAGC GAGGCCATCG AGGGACGCGG CGGCGTTGTT
    48181 GCCGATGGCA GTCTTCTCCG CCTCGGTGAG CAGGGGCAGC GTGTCGTAGT CGAACGCCAT
    48241 CTTCGAGATC GACGTGTAGA CGCTCACGAG GGTCTTGGTG TACCCGGCTT CGTCCGCCGT
    48301 GTAGTAGTCC TGCTGCTTGA GCAGGTGACA GAACTGGGCG GGATCGCCGG CCGAAACGGC
    48361 TGGCCACGCC TTGTCGAAGC GCTTGGCCAG GATGGCGATG TAGTCCGTGG CGCCTTCGAT
    48421 CAGGGTGTTG AAGGCGCGGA AGCGGCACCC AGGATGGTTC GGGTAGAACC AGATGATGCA
    48481 GGTGCCGTCC GAGCGTGTGG TCAGGATCTT CGCGTGCTCC GGGTCCGCTT CGTGGAGCTT
    48541 GGTCGCCTCC GCCTTCGGGA GAATCTCGTT GCAGGCGTAG AACTGGTAGT CGAAGCCATC
    48601 CCCCTCACGG CTCTTGACGT TGCCCAGGTT GTAGTTGTGC ATGCTTCGGC CCCAACCCGT
    48661 TTCGAGAGCC CACTGGGCCG CGAGGACCCA GATGGACTCT CGCTTGGGGG CCTGGCCGAA
    48721 GTAGCGCATC CACGCCGACC AAAGAGCAGT GATGACCTGC TCCTTGGTCG CGGGCGTCTT
    48781 GCGGTCAACC AGCTCTTGCG GCACGGACTA GCGGCCTCGC TTGCGAGGCT TGGCCGGCTC
    48841 GTCTCCTGCC GAAGACGGCG GTGCGGGGGG TGCTTCGACC GCGATCTCGG GCTCGGGCTC
    48901 CGGCTCGGGA GCTGGCTTGG GGGCTTCGAT GGGCTTGGCC GAACGCATGG TCGGGGTAGC
    48961 CTTCTCCCCT CGCTCGGCCA TGCCGATGAG GTGCAGCAAG TGCGCGGGGG ACAGCGGAGC
    49021 CATCCCTGCT GGAAGCTCCG GTTTCCCCAC GACTTCTTGG AGTTGGGCTA CGTAGCTCTC
    49081 GGCCTTGCCG ATGCTGAAAC CACGAGAGGC CGCCGTGATG CAGCGTGCCT TGAGTTCGGT
    49141 GAGTTCCTGA GTGGAGAGCA TGGTCACCTC TGCTCTAGTG CTGGATAAGT GGGTTAGTCA
    49201 CCCAGGGCGA TCGGGCTCCC TGGCGCCAAG GGCTCATCCG GTAGGAGCGA CGGGGGCGCG
    49261 GGGGGCGCGA ACAAGACCGC ATCTGGCTCT GGCTTGTGCT GCCCGTACCA GGTGATGGCG
    49321 AGGGCCATCC GTTTGATGCT GGCCTCACCA CCCGCCTCGC AGGTCCCGCT GCCGTAGCTG
    49381 CGGAGCCATT CGTTGACGGG GTACGTCCGG CACGAGTTGA AGGACGACCG GATGCCACGT
    49441 AGGGCCACCC GGATGCACTT CTTGCGATCC GCGATCAACT CCTCGCCGGT CCAGCCGAGT
    49501 TCGACCTGCT CCGGGGGGTC GCTGGCGCGA GCCCATCGGT TATGGACCTT GTTCCAAGAG
    49561 ATTGTGCGCC CAGTGCCGAT GTGCTGTTGC GTCAGGCACC AAGATCGCCC GTTGTCTCCC
    49621 CGTGCATACT TGCCCAGGCC GAAGTCCACG TTGCGGTGGA ACCCCGACTC GAACAACATG
    49681 ACGGACAGAA GCACGGTTGC TGTTCGCGCC TTGCCATGTG GCCCCCTGAA GAGTGGGGGC
    49741 TCCGTCAGCA AGACCTCTTC GAGATCACGC GCGATGGACT CGTACCGAGC AACCGCTTCC
    49801 TCCTTGGTTT CTTGGTTCTC GGGGATGTAG TTCGGGCGTC CCGGCGGCGC GTGTGACGTG
    49861 ATGAACAGCA TGACCCAGAT GATGAACTTG CTCACTTCTT CCTCCTGGTA TGGGTATCCC
    49921 CAAAGGCCCG GACGGGCCTC TCGGGTACTC ACCCTTGTCC GGTGCTACGT GGCCTTCGCA
    49981 CCTCCAGAGC TAGGCTGACG CCTGCACGAA ATGGTCTGAA AAGGCAGCAT CTTGGCACCG
    50041 ATGGGTCTTC TTGGGTATCG TCCCCTAAGA ACACCCAAAA GGGAATTATT GCAGCTCGAC
    50101 TAACCCCCTG CGAATGCAAG GGTTTTTCGG AATGCGGACA GATAGTACAC CGCGCGGTGT
    50161 ACTACAAGGC ATGGAGAAGC ACCCGATCTG CCGCATCCAT CACGCCCTGC GCGACAGCAC
    50221 ACCTCATGCA GAGCAACGAC GGTTGTACCT CGCATTCCCG CAGAAGCATG GCTATGCGGG
    50281 CCGCGAATTG CTGGACGATG CCGACGAGCC GATGGCCTCC CTCCATTTCG AGGCCGTGCT
    50341 CATCCTCGCG CTCGCCCAGA CGTATCCCCA AGATGCCCCG AAGCATCATC CTGTCACGGT
    50401 GATCATCTCG TCCCATGCCG AGGATTGGGC GTACAACCAG ACCGAGACGA TCGCCCACAG
    50461 CATCTTCACC CGGCTGGCGC AGGAATGCCG GGTAGAGGCT GCGAAATTCG TGGGGACCGC
    50521 CTTCAAGAGC CTGCTCTTCG GCTGCCGCGT GCTCCAGCTC GAAGAAGCCC CAAAGCGCTG
    50581 GGTTGCGTTC GGCTTCAGGA AGGACGACAT CATCCCCGAT TGGCTCCGAG AAAGCCTGCT
    50641 CTGAGGTGTA TGATCTGGCG AGGATGGCTG ACGAAACCGA TCTCGAAGCC TACTGGTCCG
    50701 ACGTGCGGAC CACCCCGGCA CTCATCCCCG TCCAGCATGG AACGGGCCGG GTCGATGTAG
    50761 CTGCGGCCAA GGCTGCGCAT GACGCCGCAA CGACGGGAGT GGCGCAACCG ACCGCCGAGA
    50821 AGGTCATCCA CATGTTCCTC CGGCATTGGC GCGCAGAGGT GCTGGCGGGG GGCATCGGCA
    50881 GCCTCATCGA GCTGGTGCTG GAGGACTACA ACCTCGACAT CGCCGAGTTG GTCGGCTTCG
    50941 TCCGGGCCTT GCCACAGGCG CTTCTCCAAC GCATCATCGA CCAGGGTGCT ACCAGCTCAT
    51001 CCGCACGAGG CGTTCATGCC CTGCTCGCCA TCGAGCATCA TCGGAGAATG CGCACGGGGG
    51061 CCTTGAGTGA CTACACGCTA CGAAGGGATG CCGACCGCGT GCTCCTCGTC GAAGTACGCC
    51121 GCTCCGGCAG CTCTCTCACG TTCCGGCTCG ACGAAACCTT CGACATGGCG GCGCTGTCAT
    51181 GAGCAACGAT CTCGAAGCCT ACTGGTCCAC CATCCGACTC GCCCCGCTGC CTCCAACCTT
    51241 CGAGTCCGTG CTGGACGAGC GCGGGAGTGT CCTGCTCTTG CTCGGGACCG CAGCGGAGCG
    51301 CCGGAAGGCC CTGGAATACG TCTCGGGGCG TCTTCCACCG AGTCAAGGCA ATCTCCCCAA
    51361 CCGCCTTCCT TGCGTCAACA TGCAGTGCGC GCGGGCTCAC TTCATCTCCG CGCAAGAGAC
    51421 GCTGTACGCC GCCAGCCGGC ACTACTCCGA CACCTACCTC GGGAAGCCGC TCTACAGCCC
    51481 TGCGCATATC CCCCTGCTGC CCTACACGAT CGCGCGTATC GTAGCCTCGG CACCGCTCGG
    51541 GGGGTCCCTT GCCGAGGGTT GGCTGGCTAC CAAGGGTTTG CTCGTTCAGT TCGCCGCCCA
    51601 GCAGAAGTCG CACGTCAACC GGGTCGCCAT CAGCTTGGCG CGCTGGGTGA CGGGCGGTGA
    51661 CATCGAGGGC CTACCTGACT TGCCCATCAT CGACCGCGCC TTGGAGCTGT TCCTCGCTGC
    51721 CGAGAGCCTG GGCATGCTCC ACCACGTCTG GCTCACCTTC GATGGGCTGC ATGACGACGT
    51781 TCCTATCGAG GACATCCGGC ACATCATCGA CGTGCTGGGG AAGACCGGAT CCTTCACGTT
    51841 CTTGCTTGGC TGCACGCCCG AACAACGGGA GCTGGCCCTC ACCATCCACC CCACGCCCAA
    51901 AGAGTATCTT GTCTATGCTG GAGCGTTTCA CGAGGTCGGA CTCGATGCCT CCTAACCAGT
    51961 CCGATGACGA CTTGCGGTCC TACTGGACCG AGGTGCGCGC CCCTACGCGC CGTCGGAGAA
    52021 CGGTGCAGGT GGCCTTCGAG CCGCCTCCCG TCGAGAATCT CCTCCAATGG GCCACGAACT
    52081 TCACGAAGCC AGGGCGCCCG GCGTTGTGCG TCATCCCTGG GCCATCCTAC GAGCGCAACC
    52141 TGCTCTTGCA GAAGTACCTC GACCCCAAGT GGGCCATGTT CCGACCGGAC TGCATCGAGG
    52201 ATGTGCTCGG CAGCTACACG CAGGACTGGA TCGATCAGGG GGTGCTGGCC AACTTCACGC
    52261 AGCGTATCTC GACCCTGCGC ATCCCGAGCG ACGAGAAGCC GCCTACGAGC TGGAACCTGC
    52321 TCTGGGACTT GAGCCTCGTC GATGACTTCC TGGTCGATGA GCCTCTGCGA ACGATGGTGG
    52381 ACCGGGAGTT CTACCTCATT CACAAGGTCT ACCACGCCAT CTGGGAAGCC CGCTTCCTGG
    52441 CGCGGGAGTC CACCGACCAG CTCAGCACTT TCCTCCAAGG GCTCGCGCGC TGGCTCACGA
    52501 ATGAGCCGCT GACGGATGCG GACCGAGAAG CTCTACGGGC GGTCAACGTG ACACGGCGTA
    52561 TCGAGTCCCC CCAAGAGCGC GCCGACGTGC TCCTGTTCCT GCTCACCCTG GCGGAGCACA
    52621 ACAGCCTGGT CAACCGCGCC GTATTCACCT TCGATGGTTT GGAGCGCCTA CTTGGCTCCG
    52681 CCCACCGGGC CGCCTTGCGC CAGCTCGACG CCTTCCTCGG AGACGTAGAC CGCTGGGTCA
    52741 AGCTCGGGTG CCCCATCGGC ATCTTCCTCG GGTTCAACGC AACCCGCACG AATCTCTCAG
    52801 CCCTCAAGCG CCTCAACCCC AAGCTGCATG CTCGCGTCCA GGCGGGCCTG GAGTGGACCC
    52861 AATGATCGAG GTGGACCTCA CCGAAGATAC CCCCACCATC GAGTACGACA CCGACCTGTC
    52921 CGTCGTGCAC CTGATCACAG GCATGTCCCC GAACAACGAT GAAGGGTGCT GGTTGCATAT
    52981 CGATGGCTGC CGGGAGCGCC CCATCAACTA CAAGGGCCGC GCGCCCCTGC GTGGTACGGG
    53041 CATCGTGCCC TACACGATGT TCGACCGGGA CATCACGGAG AGTGGCCGCT ACGAAGTCGT
    53101 CTGCCAGGTC CGCCATGGGT CTGCACGCCG GGCCGTGCTC GACATCGAGC TGACCAAGGA
    53161 TCGCGTGGCC ATCACCATCC GCAAGTCGAG CACGCCGGCC ATCTGGATCA TGCAGGACGA
    53221 AGTGGTGCCC TTGAAGGGCG ACCAGGACTA CACGCACACG ATCTACGAAG TGGCCCTTGA
    53281 TCGACCAGCC GCGTGGGATC GCATCGGGAG CGAGGACGAA CCGGTGTAGT ATAGGGCATG
    53341 AGCCCAACGC CCCGCACCAA CGACATCTCC GAGGATGTTG GCTTCGACGA TGAGCCGATT
    53401 GGCCTGGGGC TTCCCGGTGA GCGCTTCGAC CTCAAGTGCC CGGAATGCGG GGCGATGCTT
    53461 CGGCTCAAGA CATCTCGCAA CGGGGTGTTC TACGGGTGCG AAACCTGGGG CACGACGGGT
    53521 TGCAAAGGGT CGCATGGCGC GCACTCGGAC GGCAGCCCGC TCGGGGTGCC TGCGGATCAA
    53581 GCCACCAAGC GGGCGCGCAT CCAGGCTCAC CGTGCCTTCG ACCAGCTCTG GAAGCCCGAT
    53641 GGCGGACGGA AGCCCCTCAT GACCCGCGCG GAAGCCTACG AGTGGATGCG CCTGGCCATG
    53701 AAGATTGCCC GCCTGCAAGC GCACATCTCG ATGTTCACCC AGGACCAATG CACCAAGCTC
    53761 GTGCGCCTGG TGAAGCAGAA GTTCCCGGCG ACCAAGACCC TCTGGGACCG GCTGGCCGAG
    53821 GACGACGACT AGGGGGACCC GTGCCCGCGC TTCTGCACGA ACGGCAAGTC GAGGCCATCC
    53881 TGGCGCTCGA CTGGCTCCTT GATGCCTCCA AGGATACCCG CAACACGGGT CGGACGGTCG
    53941 CGGTCGCCAT CGCTCTCCTG CGGAAGGCTC TCCGGCATCC GGGGCAGCGC GTGTACCTGT
    54001 TCGATCATCA CGACGGGGTG GGGGAAGCCC GCCATGTCCT TGACCTCATC ATGGAGCTGG
    54061 CCGAAACGGA ACCAACCCTG TTCGACCTCA ACTTCGCGCC GACCACTACG TCCATCACCT
    54121 ACCAAGGGAA CCCCATCCTC GACTGGTGGC CCGAGCGGAT GTACAGCAAC AAGCTACCGT
    54181 TGGAAGCCCG CAGGACTTCG TGGGAACGTC TGGGACGCGA CGAATAGCCC TTCTATCGGC
    54241 TAGCTAGGGT GACATGCCCG AAATCCTCCG CACCCGCGAC GTAGTGGTCC TGTTCAAGGG
    54301 TGACGCTTAC CCCGTCATGA TCGACCCGAC CATGCAGGCG CGCGGGTGGC CAGGGGGCCA
    54361 GGGCGTTCAG TGGGTCAACT CGCCTCTCGA CGAGTTCCGT GTCGGCTTCT CGGATGGGCT
    54421 CTACGGGGGC TTCCTGCTCT GGGGCTCGGA TGAGCCGGCG GACAAGTTCA CGGCGATGAC
    54481 GGGGCAGCAG CCGACCTACG GCTACGCCGT CATGTGCGCT GGGGGCTGGC TCATCTCGAC
    54541 CTCGACGTAC GAGAAGTACA CCTACCTCTC CCGCATCGGG GGCGGTCCGC TCGTGCCCAT
    54601 CAACTACGTC GTCGGGGAGC GCCTCGTGTT CAGCCTGCGC GGGTGGTTCA CGAAGGAGGA
    54661 CGAGTGGACC CTCTCGGGGG ACCCTCGGAT GCCGAACGGG TACTACATCG CCAACGTGGT
    54721 GCAGGTGCCG AGCGCGGCCA ACGACTACTA CATCATGCTC CAGACGAGCA TCTGACATGT
    54781 TCGCTCGTTT CCCTTCTTGG TTCATCACGT CCGGGCCGGT GGCGCCGGGC GTGGAGGACC
    54841 ATGAATCACA AGCGACGTAG ACCGAAGAAC CGTCGGGCCG GCTGCCTGTT CTGCAAGCGC
    54901 TGGAAGGTCA ATGGCTCTGA GCTTCGCGAG AAGTGGCGAG CCAGCGAGCT TCGCCGGCTC
    54961 CAAGACGACC CCAAGTACGG CCGCTAGGCC CTTCGCACCT TCACCGGGCG CCCCTCGGGC
    55021 ACCTTGAAGG CGGTCATCTC GGCGGCCATC TTCTCGACGA CCGCTAGGGG AACCCCATGG
    55081 CTATTGCGGG CCGCTGCCAC CTTGGGGGCG CAAGGGACCT GCATCACCTC GACCTTGTAC
    55141 CCATGGGCCA GGGCATCCTT CACGTAGCCC CGCATGTGGC TCCATTTCGT GTTCGTGTTG
    55201 TCCACGACCA CCAGGGCCAC CCCCGCCTCC AAAGCCCGCC TGAAGGCCCT GTGGCACCGC
    55261 GCATGGGCAC TCCGGGCTCG GACCTCACTC CAGACGTACC GGCCACCCAC CATCAGGAAG
    55321 TCGTCGGCGG ATAGCACCAG AGCGCCGGGG GTCTTCTGCG CAAGGGCTCG GGCCACCGTG
    55381 CTCTTGCCGG ACCCGCTCAC ACCTTGCATC AGGACGACGC GCTTCACTCC GGTTCTACAA
    55441 CGGGAGGCGG AGGCGGATCA ACCGGCTCCG GCCGAGCCAC GAGACCCCGG CCAAGCTCGA
    55501 TCATCTGGTG CACCAAGACT TCGAGGTTGC GCATGGCCAT CTGGGCTCGG AAGCGGTCTT
    55561 CCTCCGTGGC ATCCTCACGA GCCGCGCGCA TCCGCAGAAG CTCCGTCCGA AGGTCAGCAC
    55621 TCCCTACTCG GATGAGCAGT TGTTCGAGCA ACCCGAGGTG CTGGAGGCGC TCCTCCATGC
    55681 CCTTGCGCTT GAGCGTCATG GCGGTCCAAA ACAGCTCAGC GGCCTCGTCA GGCGTGTAGC
    55741 CCTCGCCGTA GCGGAGCTGC CCGTCGGGTT GGATGCGCAC GAGCACGCGG TTCTTCGTGC
    55801 CGATGACCAG CTCCCCTGGA TGGGCATCGA AGTGCTGGAT GTCCGGTATG GGAACCGGCT
    55861 GCCCGCGCAC ATCCTCCCAG TAGGGTGCCA GGTTCTCATC TTTGGGGTCA GGCATCGGCG
    55921 TCGTCTCGGT TGATGATGTC CCAGGCGTCC TGGGGCTCTG CCTTCTTCCC GCGTGGCTTG
    55981 CGGGCGGGCT TGCCCTCGGC TTGGGCCTTG CGCTGGAGTG CTTGCACAGC CCGCTGGAGG
    56041 CTCTGGTTCG ACCTCTGGAG GGTCGTGGTG TAGCGGGAGA GATTCATGAT GTTGGCCTCG
    56101 GCATCTCGAA GCCGCGTCAA GACCAGCGGG AAGTCCTCGC TCAGCTCCGT GTGGTTGTGC
    56161 GATCGGATCA TGTCCCGCAC GGCCTGGACT GTAGGGACAC CATGCCGGTC TGGGCGTTTC
    56221 CGGCGGACGG CATGCAGCGC GGCCAGGATG CCGAACGTGA GCGCCACCGA GAGCACGAGG
    56281 CTGGTCCCCA TCGTGGCGAG AGGCCCAAGG ATAGGGTGAT GCGCGTACCA GTCCGCGATG
    56341 AGTGCGCCCA TGGCTTACCC TACACCGGGC GGTGGTTCAT CGGAAGGCTC GTCGTTGGCG
    56401 ATGCGGTCCC ACTGGCTTGG CCTGACATCC TTGGGGCCAT ACGCCGGGTA GCCTGCCAGG
    56461 TCTTCGACAG CCTTCTGCAA CGACTTGAGC TGGGCGTCGA ACTGGGACCA ATACTCGGAG
    56521 TACCCTACCG GCATCATCCG GCCGCGAACC GCTCGTTCGA GTTGCCGGTA GTCGTCGCGC
    56581 AGGGCCAAGT GATTCTGCTC TAGGGTTTCC ACCCTAACTC GAAGGCGCTG GATGTGCTCT
    56641 TCGAGTTGGG CACCCTCGAT GCTTCGGGTA GGGAATAACC GTCGAACCGC CATCTGCACG
    56701 ATGAACGAGA CACCCGAAAC CATGACCACG ATGAGGATGA GTCCCTCGGT GGTGAACCCC
    56761 GCGAGCATGC CCGATCATAC ACCGGTCCTG CCCGAGCTTG GCGGGGGCGG AATGCTGTCT
    56821 CCTGCCTTGG TGGCCACCGC CGCGCGTATC CTCTGGCTCA TCCGTCCTAT CTTCCGGGTG
    56881 GCTTCCTCGA TGACCGTTTC GAGAGGCCCC GCTGCCGTGT CCACGATGAT GACGCCCCCG
    56941 ACCGAGATGA GGCAAACCCA CCAGTCCTCG CGGTCGGGGA TACCGCGAAA GACCAGCTCG
    57001 GCTTGCGGGC TGATGGTGCG TACAGCCTCG AATAGCCTCT TGAAACGACG CATGGTGCCT
    57061 TAGCTGCTCC ACAAGGGGTT CTGGCGTTTC CTTTGGTGTA CCATCTTGAG GCGTATGGCG
    57121 TTCCTCGGGA TCAAAGTACC ACACGAAATC GCGCGCCTGC TTGCCCAAGT GGACTACGGC
    57181 GCCAAGGGCA AGCCGGAGCC GACGGACAAC TACCACATCA CCCTGGTCTA CTTCGGGGAA
    57241 GGTGTCCCCA TCGAGCAGAT CACCAAGGCC ATCCTCACCA CCTACAAGGT CACCTCGAAG
    57301 ACCCGCCCCT TCACGGTGCA GACGAGCCGT GTCTCGACGT TCCCGCCGCA CCCTGACGAG
    57361 GGCACTGTGC CCGTCATCTG CCGGGTGGAC TCGACCGAGC TGCACGACCT GCGCGCCAAG
    57421 CTGGTCAAGA CGTACGACGA TGCTGGGGTC TCCTTCGACA CGACGTTCCC GGTCTACAAG
    57481 CCGCACCTCA CGCTCGCCTA CATCGATCCT GGGGAGGAGG CCAAGAAGGC CGAGGGGCTC
    57541 GATCTCACGA TCCCGGTCAT CGAATGGGGC GTCGGGGAAA TCGTCCTCTG GGGAGGGGAC
    57601 AACGGCGACG AGCGCATCGT GGTGACGTTC CCTTTTGCCT TACCCCCGAC GAGAGAAGCA
    57661 GTGTACCGGG CCATGGTCCG CGCCACTCTG TACCACCGTC CTCGCCGGGG TAGCTCCTGA
    57721 TCGGATCGCT TATCAAAACG CTCTGGTGTA GGATCAAGCC ATGCCAGAGC AGCTCGACTG
    57781 GTGCGCGGAG TGCAACGCGC CCATCTACAT GGAGCGCGTG GCAGGGGCCT GCACATGCGA
    57841 TGCTGGCAAG ATCAAGGCCC TGACCGCGCA CATCCGACGG AACCGCACGC GACCCGCCCA
    57901 TCCCCGGCGT GGGGAGCCTG TTCTCCCGCG TCCCCTCGAC GATGCCGCGC TGACCATGGC
    57961 CACCGCGCGG GCCATGGCCG CTGGCCACCA GCGCCCTCGG CCCGTCGTGG TTGGAACCCC
    58021 GAGGCACGAC CAAGACCTTG GCCAGATCCT CATGGCCGAT GCACGGCGAG AGCTGGGCAT
    58081 CCGTGAGGAG TTCGAGCATT TCGACCGCAC GGTCCGCGCG GGGTTGGGTG TCCCCGAGCC
    58141 TGTGGTGCGC CCGGCCAACT GCCCACCAGC GCCTCCCCAA GACTTCAACC TCGAAGCCCT
    58201 GTGGACGGAC GAGGAAATCG AGGGCACCGC CAGCCCCATG GCCACCGCCG GGGACATCGA
    58261 GTTCGACGGC GGGGAGGACA TCGAGTTCGA GCAGCTACCC CTGCGCGTCG GCGGGGAGGA
    58321 GACGCGGTTC CGTGTGGACA GGGGAGCCCC GCAACGAGAG CCCTTCCGCG CCAACGTCGA
    58381 ACCTGGGCCT CAAGGCGGAC CCATGCGCCA GGTAGGTCAG GCACGGGGCT ACCCCATCCT
    58441 ACGTGAGCAG CGCTTCGCTG GCTTGGGGCC TGGAGATCGC TACTGGTCTT CCGAGCCCGA
    58501 GTACGTGGGG CGCATGCCCG AGCAGAGCGA GCGACAAGTC GCCCCCAAGC CTGCCGAGAG
    58561 GCCCGCACGC CGGCCGACGG TCTACGAGCG TCTGGCGCAC AGCTTCCTCG ACGAGGACGA
    58621 CGACTAGCCG GTGTACTATC GCCGCATGCC TACAGACGAC ACGCTCATCC AACGGTTGGC
    58681 TTTGGCTGCC CATACCTACG GGCGGACCAA GGCCGACGTA GCCAAGATCC GATTCACCAT
    58741 CGTCCCTGCG CTCGCCGACA TGCCGGACCT CGCCAACGCT TGGGAAGTCG AGCTGGCCAT
    58801 CGAGTGCCTC GGCGAGATCA CCGACAACAT CCCCAGGCCC TCGGCCACCT TCGCTTGGAA
    58861 GGGGGTTGGG GATACCCTCC CCGAAGCCCT GGGCGCCGTC GGCAAAGACC TCCAGGGGCA
    58921 CATCCAGTGG GAGCGCGACC GCCTCGACGA GCAGAGCCTC CAGCTCAACA TGGCTCATCG
    58981 AGAGCTGTCC ACGACGCTCA GCGACCTCTG GCCCACCCAA GACCCACAAG GACCCCCCGA
    59041 TGAGAGTACT TCGTAGCGGA CTCGCAGGTG AAGATGTTCG CCAGTGGCAG TTCTACCTGA
    59101 TCGGCCAGAA CCTCCTCCAA GAAGCCGCCA CGGGTACGTT CGACGACGCG ACCCGGCAAG
    59161 CCACCATCGA CTTCCAGCGC AAGCACGGTC TGAAGGTCGA TGGTTGGGTC GGCACGGAAA
    59221 CCCTCGGGCA TGCGGGCAAG GAGGGCTTCC CGCTTCTCCT GGATGCCGAT GACTTCGAGG
    59281 ATGGCCCCGG TTGGCCCCCG CCGCCGAACT TCACCCCCCT CAGCTCGACG GCGGACCGCG
    59341 AGCGCGTGTT CGGGAAGTTC GACTTCGTGC CCGCGCCGAC GCCCTTGAAC CCCGAGGGTA
    59401 TCAAGATCCT CGGGGACTGG TACGTGCGCA ACATCATCAT GGTCGAGATC CCGCAGCTCG
    59461 TGGGTGTCCC CGGCGCTCCC CATGATGGCA AGATCGAGCT TCACCGGCTG GCAGCGCAAC
    59521 CCGTGAAAGA CCTGTTCGCG GCTTGGCAGG AAGCGAACCG GATGCCCCTC GTGAAGTCCT
    59581 ACGGGGGCTC CTTCTGCGCG CGGTTCATCC GGGGGTCGCG GCAGAACTTG AGCAACCACT
    59641 CGTTCGGGAC AGCCTTCGAC ATCAACGTCC GGTGGAACTG GCTCGGTCAG CAGCCCGCGC
    59701 TCAAGGGCAA AGTCGGGTCC GTGCGGGAGC TGGTGCCCCT CGCCAATCAG CTCGGCTTCT
    59761 ACTGGGGCGG TCACTTTGGT CGGAATGGAG GTCGCGTCGA TGGAATGCAC TTTGAGATTG
    59821 CATTCCTCTA GTGGCCATCC TACGTTGGGG GTGTGCTAAC GTACATCTAC CAAGTGACGA
    59881 ATGCTCACAA CGGCAAGGTC TACTTCGGAA AGACCCGATC CGTTGCGAAG CGCTGGCGTC
    59941 GGCATGTGTG GGATGCTGCA CACGGGAGCA AAGCATACTT TCATGCGGCT ATCCGTAAGC
    60001 ACACCCCAGA GGCATTCGTT GTCACGGTTC TCTCAAGCCA CGAAACCGAT GTCGAAGCCA
    60061 GTTCAGAAGA GATCCGTCGA ATTGCTTCCG TGCCCTTTGA GGCATGTTAC AACACGGCCC
    60121 CTGGCGGCAC TGGGGGTCAT ACGATGACCC AAGAGCAAAT CGAAGAGCAG TACAAGATCA
    60181 AACCCACGAG TTATGCAGAG CTTCGACGTT TATTCGCTGA AGGGCGAACC GCAGTGGCGA
    60241 TTGCGGAGCA TCTGCAAGTG CCCTTGAAAG CGGTGCGCCG ATGTGCGCAA CGACTGGGGC
    60301 TTTCATTTCA GGTGCGCCGG GCGGCTGTCC CTGGACGTGT GCGACCTCAG AAAAAACGTG
    60361 CCCCTACGTC AAGGGCTAAG TACACCCCCG AGGAGCGCGC ACGCTTCCGA TCTGCCATCG
    60421 CTGTGCGAAG CAACATAGCG CGTGGCCTGC CAGCAAAGGT GCGACACCGC ATCCATCAGC
    60481 TCTACTTTCG GAAGCATCTG ACCGCTCAGG AGATTGCGGA TCAGATTGGG GTGTCAAGAG
    60541 GATCCGTTCG AGCCACCATC AACAAGTTCT ATGCGGGCCT GTCTCCCGAG GAGCATGCCC
    60601 GGTTGAAGCA TGTCCATGGG AGTGCTGTGC GGGCGGGCTT GCGAAATCCC AATGCTAAGG
    60661 CACATTCCCT GTGAAGCCCA AGGTCGCCAA GCTGCAAAAG GGCCAGGTCG TCCGTTCGAC
    60721 GCTGGAGCCG GAGGTCATCC AGGCTCCCGT GACCAAGCTG ATGAAGGTCA TCGCCATCGA
    60781 ACGGCGACCC GGCCAACAGA TCGCCCAACT TGAGCTGCGC GTCGAGGCTG GGGTCTACCT
    60841 CATCCACATC GACGAGGCGA CGGCACGGGC CATCGCCTCC ATCTTCGACG CCTAGAACTC
    60901 GTTGCGTGTG ACGACCTTGT ACCCCTGCTC GTCGTCGGTC AGGATGACGA AGCGGGCGCC
    60961 CGAAGGTTGG TCCTCGTCGT TCTTGCGCAT CCAGTAGCGG ATCTTGCGCC CCGTTACGTG
    61021 CCGGCAGCAG TAGACGTACC GCCGGAGCCC GTGCGCGTCC TCATCCATGA CGTTGAGCGG
    61081 GCGGTTCCCG TTGTAGACCA TGATGTCCGC AGGCACCTTG GCCAAGCTCT GGTACGGGTT
    61141 GACCGTGCAG TTGATGTTCA GGTGGATGTC ATCGCGCACC CGCCCGAAGA GTGTCCCGAG
    61201 GGCGACGTAG CGCTGCCCTT CGAGGTGGAA GGTCATGATG GGCGGATGCC GGAACTTCGC
    61261 GACCAGCTCC GCCAGGAACT TGCGCAGCGG GCTGTCCGCC GAGAGGAAAG GGTCCTCCTT
    61321 CGCGACATCC ACGCTCCGCA GCAGCTTGTC CAGCTCGTCC AGCTCCGTAT CCTCGAACGA
    61381 GCCTTCCTCG ACGGCGGCCT TCGAGGGCTC GACTCCGAGG TCGCCCAGGA TCGCGTCTAC
    61441 ATCCTTGGCG GCTTGGACCT TGGCTTCGTC CTCCTTGCGC ACCCAGACCG GGAGCCCCGA
    61501 GCCTCCGGTC ATGGCGATGA GGTCCTTGTA GACCTTGCGC GCGTAGTCCT TGTCGCTCTT
    61561 CGACGCGGAC GTGTTGGTCA GCACGGCGCG CAGGAACTCG TCGAGTGTGG GCTTGAGCTG
    61621 CCCCGAGGAC AGGAGCGCTC GGGCACACGC ATCTCGGAAG ATGCGGACGA CCAGCTTCTC
    61681 CATCCCGACC GGCTTGCCCG TGTTTTCATT CGTCGCTTGC ATCGCTTCAC CTCATGCAGG
    61741 GACCCCTGTT GGGGGATTGT CCTCTGCGTT GTGGGCCGAC CCTGGTTGGG GTTTCGGCCT
    61801 GTCTACGAGG TAGTACACCG GAAGCGAGCG CCGGGACCGA AAATCAGGTG CCTGTCGCCA
    61861 CGAGCTTTCG CTCAATCTCG TTGAAGGCCG TCTCCAGGCT GGCTACCCCG GCCCGGTTGG
    61921 CCATGGCGAG GGGCACCCCC ACGGCCGCAG CAGCGTCCAC GATGCGGTTG GCGTCCTTGT
    61981 GCGTGATGAA GCCTTCCAGC AGCACGACGG CAGCGACCCG CCCGCCCTTG ACCTTGCTCA
    62041 CGGCGGAGTC CGCGAACCGG GGCTTCTGTG GGTCCGTCTC GTACCACTCG ACTTCGAGTC
    62101 CGAAACGCTC CTTCACCAGG CGCACCTTGT CATCGCACCG CCACCCCCCG ACGAACAAGA
    62161 CCTCCTTGCC CCCGGCCAGC CGGGCGCGCA AAGCGCGCAG GGCAGGCCAT GAGTGCGCGT
    62221 TCTTCGAGTC ATCCTTCTTG CCCGGAGCAC TTGGCCGGCT CTTCGGAGCT TGGGAAGGCG
    62281 CTGGGGCCTC CGCGTCCTGG TCGAACTTGG CCAGCCACCC CCGTGCCTCC CGCGACAACC
    62341 GCTCCCAATC GTCGTGCTGC GTTCGACCCA ATCCTCGAAC GTAGACCTTC TGCAAGTTGT
    62401 GCTCGAAGTT CAGCTTGCTA AGGTATCGGA TCGTTTGGGA GAGCTGCCAG TGGATCGGGT
    62461 GGTTCGAGGG GATGCGCACC ATGTACATCC GGCTCTCGGC GGCGAAGGCG CGGAGCACCT
    62521 GGACGAAGCG CATCTCGCTG TCGTCTTGGG GCTTGTAGTC GTTGATCTCG TCGAGCAACG
    62581 CGCGGGCAGC CTCGACATCC ACCGCGAGGG CTTCGGCTGA CGCTGGTGGG GGTGCGTCAG
    62641 CCGCCGGGAC GAAAGGGTCA GGTTCTTTCG GGGGCGGACT TGGCTGTTCC GCGATGCGTG
    62701 CCAGCTCTGC GTGGACGACG TGCTTGGAGA CGGCCTCCAG GGCCAGCCGC AGCTCCGTAC
    62761 GCGCCTTTTC GAGGCCAGGG GTAGGCTCTG GTGCGTCCTG CCCCAAAGCA GCCAGCATGG
    62821 CCCCTACAAC ACGCCGCTCC GCATCCTGAT CGAAAGCACC CTCATAGCTG TTCAAGGCAG
    62881 CCCGTAGCCT TGCCAGGGCA TCGGCGAGGG GCTTCTTCTC GGCTTGGATC TTGGCTTCGC
    62941 AAGCGGACAA CAGGGTTGCC GGCAATGCTT TCATGGCGCC GTCCTCCGGG GGTAGAGCTT
    63001 CAACTTCGCG TATCCACAAG TCGGCATCCT CGGGGATGCC ACCCTCATGC GAATGCCACC
    63061 CCCCGCTCGC GAAGTGCAGG TAGGGCAGCA CCGTGAGGGG GAAGTGTTTG CGCACACCCT
    63121 AGAGTACACC GCCGAGCGGT GTACGATGGG GCATGATCCT GTTCTACGAG CCCCAGAACG
    63181 CCTACGGGTA CTTCTCGAAC TTCTCGCGGC ACGGGATTGA CCTCGATAGC AAGCACTGGC
    63241 CGACCAGCGA GCACTACTTC CAGGCGATGA AGAGCACCGA GAGCGTGGTC CAAGAGCGCA
    63301 TCCGGGGCTG CCGAACCCCT GGGCAGGCCG CCCGCCTCGG CCGGGCCACG CGGCTCCGGC
    63361 CCGAGTGGGA CCAGCCCCTT TACTTGGTGC AGGTTCCCTT GGAGTGGTCC TACGACGTGC
    63421 CAGAACCGGT GCCAAAGTGC ATCGAGCGGT ACAAGGACCT CGTGATGCTC CGGGCGGTCC
    63481 GCGCGAAGTT CACCCAGCAT GACATCCTCA GAGCATCCTT GCTCGACACG GGCAACGAAG
    63541 TGCTCGTCGA GGATGCGATG GCGGACCCCT ACTGGGGTTG GGGGTGCAGC AAGAACGGGC
    63601 TCAACCGCCT GGGGCAGATC CTCATGCTCG TTCGCGAGGA GCTTCGCCGT GGCTAAGGAT
    63661 GACCTCGAAG AGTTCTGGGC GGACGTGCGA CCGAAAGGGC GCAAGAAGCC TTCACCCAAG
    63721 CTGCACCCGA AGCTCGATGC CATCACGAAA GGCCAGGTGT GGGTCGGGGT ATTCGATACG
    63781 GAGGGCAAGG AGTTCTCCTA CGAGGGCTAC GAGCGCCAGC CAGTGGCCAT CCCACCCATG
    63841 GACTCACAGA TGAATGCGAT GGTGTTCCCT ATCATGTTTC CTGCGGGCAC CGTGCGCGGA
    63901 GTCGTCGGGA GCATCGGCAT CTGGGAGACG AAGACGGGCG ACATGCTCAT TCACCAGTCG
    63961 CAGCCCTTCC AGACGATCCA CGTCACGGAG TCGGACACGC TGAACGTCTC CTTGACGATC
    64021 ACGGACAGCC CGCACCCCTA CGGGGGCCTC GTCAACATGC TCAAGATGCG CGGGCTGCTC
    64081 TAGTCCTCGT CGAGGAAGTC CCTGGCAACG CGGTCGAAGA CCGTGGGGTA CTTCGCCCGG
    64141 ATGCGCGCTC GGTTCTGGAC CTTGCGCCGA GCTTTCTCGG TGACCCGTGG ATGCTCGTAG
    64201 GGCTCGACCA GAAACGGCAG CCAGGCTTTC CCCACCTTCA GGCACTCGCG GCAGGTGACC
    64261 CGCCCGTAGA AGGCTGGATG AAGCGTGTAC TTCGCGGGCT CCCCACAGAG CAGCATGCAC
    64321 TCGTTGGGAT GGTCTCCCCA GGCGACGTGG TTTCCCTTGG AGTCGGCCCA GACGGCTTGC
    64381 GCCTCGGCGC CGATCTTGAC CTCGATGAGG CACTGGCTTC CGACGGGGAG GTTCGCCAAG
    64441 CGGCAAGGGC GGACCAGCTC CAAGAGCTGC CAGCGCTTGC GCCAATAGCT CGCCACCTCG
    64501 ATGCGGTAGA GCTTTGGCGT CGTGTACCGA CGGTCTTCGA CGGGGATGAC CCGGTAGTGG
    64561 TCGGGGAACC CCCCGACCCG GTGCAGGACG GTCGTGTCCG CTCGGAGGTC TATCGTGACC
    64621 TTGGGCTCCA AACCCTGCCA CGAGACGGGC ACGGGAAACC GGGGCTTCAC GGCTTGCCCA
    64681 GCTCGAAGAG GTCCGCGAAA TCATCCTCTT TTGGCAAAGG CGCGAGCTTG AGGGCTTGCT
    64741 GGGCTACTAC CTTGTCCCCC CGGAGCATGA CCGCCGCAGG CATGGCGTCA GCCCGCGCGG
    64801 TGAGCTGGGC CAGCTCCGCC ATGTGTTCTC GGATGGTGCG CTCTTGATCG AACATCCGTT
    64861 GCCGCAAGGT GAGCTGGTGC TGAGCGCACG CACGGTTCAA GTGGACCACC GCCTCCCCCA
    64921 ACGAGAGGTA AGCGCGATCC ATCCCCAGGG TGAACTTCCG CTCTTGCACG ATCTTGTCCT
    64981 TCGGGGGCGA CCCGAACAGG ACATCTTGGT ACTGCACGAT CCACCGGTTC TCAGGAGCCT
    65041 TCTCAGGACG CTTACAACCG AGGACGCGGA CCCGCCAGAG GCTCACGTCC TCCCAGCGCA
    65101 CGCTAGGGTC GTTCACGATG TAGAGGCAGG CGGGGTAGTT CCGCAGCGTC GCCCAGTCCT
    65161 CTTGGAGGCT GTCGGATTCA TCCTCGGTGC GCGGTTGTGT GGGGATGGCC CGGACCATCG
    65221 CCCAATCGTC TTCGAGGTCA GCCACGCTGG ATCATACACC GGAAGTCCGA GAATCCACCT
    65281 GTTGCCGGTG TACAACGAAG CCATGCCAAG GGTCTACCGC GTAACCTTCA CCAAGACGTT
    65341 CGATGTTGCC GTGCTGGCCG ACTCCGAAGA AGCCCTTCGG GAAGCTCTAC ATGGCGACGA
    65401 CATCGACAAC AACTGGGACG TGCCGAACGA CTGGACCATC GACATCGCCG ACCCGATGCG
    65461 GACCAAGCTC CCGGTCACCC TCCCGAAGTA CGATGCCGCC GTTGTGGGCA ACACCATTTA
    65521 CGCTACGGAT GACGAGGGCG TCGAGGACAT CCGACAGCGT GCCGAGGATG AGCTGACGAA
    65581 GCGCTGGATG GCTGAGAAGC AGATCCCCCT ACCCTTCGAG AAGCCATGAA GGACCAAGCC
    65641 CTACTCGCGG CCCTGCTCGG TTCCGACAAG CTCACGGACG ACGAAGACCG CGCCTTTCGG
    65701 TCCATGCTGA GCTTCATCGA CTCCGAGCGT CGGAGTGTTC GGACGCTCAG TGCCCGCCAG
    65761 CGCGCCTGGG CCGAGAGCGT CTACAAGCGG CTGCACCTCG ATGAAGAAGA GCCCAGCCAG
    65821 AACCTCTACT CGACGGGAGC CGTGCCGAAG CCTACCGGAC CTCTGCCGCA GATGGGGTGG
    65881 GAGAAGTTCC CGAAGCCCCT CAAGCCGCCC GGTAGAAGTT GATCGGGACC GGGGCTCGAT
    65941 TGTAGTATCA GCATCGGGCG TCTTTGGTAG TCTTTCTGGG GCACCTGGGT CTTCGCCAAG
    66001 CTCATCATGG CCCGTGCCAG GCCGGAAGTG GGAACGAGGA TTCAGCCAGA CTGAGAGGGT
    66061 TCGATTCCCT CGCGCTCGTC CAAAGGAAGG CGGTCTTCGG GCCGCCTTCC TCATTTCTAG
    66121 CCGCCGCGCT CATCGTCCTC GCCGATGAAG ATCCGCATGA TGCGGACGGA CTCCTCACGG
    66181 TCGGACTTCT TCTCGTCCTC GGGGAGCTGG GCGTAGGGCG TGTTCATCTG CCGCATCCAC
    66241 CGCTTGACGA GCGCTGCTGG GATCTTCCTG CTCCCTCCCC GGACCTTGAG GCTCTTCTCG
    66301 AACAGGTAGC GCATCCACCG GGACCAGGCA TCATGCGCAT AGGCAGCCAG GGGCTCGTTC
    66361 GGGGTGGGCA TCAATCATCC TCTAGCAAGC GGGTCCAGGC ATTCGCTGGC CCGTCCACCA
    66421 TCTCGGCACC GAGGGTCTTC TTGGCGCGCA TCAGCGGGGT TGCTTCCTCC TTGTACCCCT
    66481 TGATGAATGG ATTGATCGCC TTGGTCACGA TGCACATGAT GGGCGCGTCG TTCCGCGAGA
    66541 GATCCCATGC GGTGACGTGC CAGGTGTGGT TCTCCGTCTT CCAGAGCACC GAGACGCGCA
    66601 CGCGCCAGGC AGCCAAGGGC TCCTTCACGA GCGAGTGCCC GAGCACGCTG GCCGCCTCGA
    66661 ATACGCAAGC GAAAGGAGCA ATCTCCTTGG CGTCTTCGAC GGGAAGGCGC GTTTCATGGT
    66721 AGGTCGCCAG GCCGCGCGGG AAGCTGGCTG TTGGGGGCAG CTCGTACTTC TTCTCCTTCG
    66781 CGCGCATGCG GTAACCCTGC GCGGGCCGCA AGTCCTCGTA CCAGACTGTA CCGGAGACTC
    66841 CTTGGGCCGA GATGGTGCGG AGAGCGACGG TCGAGGTGCA CTCGTCAGGC AGCATCACCA
    66901 AGGGGTAGCG CGTCAGGTCG AGCAGCATAC CCAACACTAC ACCGGATCGA CCCCCAAGAT
    66961 GCGCTGCCAG ATGGTCGGGC AGTCGGGGCG AGGCCCATTC GTGTGCACGG TTTCGCGTGT
    67021 TGGGGGTGGG GGTGGGTCCA CGCTTTGGGG CGGATCCCCC GAGAGGTTGA ACCGCCGATT
    67081 GCGGATGTCG CTGAGCCGAA CCGTGGGGTT CGAGGTGATC TCGAACTCGG GCACCTGGAC
    67141 GCGCCGTACA GGCAATCGAT CCACAGGTGC GGTGACCCAG GACGCCTCGA TGAACGGCGA
    67201 GTTGTGGCTC GGGGGGAGGG GCTGCCTCGA AGGCACCACA TGCCAGCCAT AGCCCCCATC
    67261 GGGCCTCTGG CGTCCCCAGA AGGACATCGA GAAGGGTTCG TCCCGGTCGA ACTGGGGGCT
    67321 CTCTACAGGA GCGTCTCGAC CAAGTTGGTC GAGAGCCTCG AAGATGCGGC GGTCTTCCTC
    67381 CGCCATGATC GACTGGCGCG CGTAGTCCAG ACGAGCTTGT TCGGAACGGT CTTCCGTCGT
    67441 GTGCAGCTCC AGGCGGCGGA CGCCCGCCAA GTTGGCCACG GCCAAGCCGG GCTCCTCACT
    67501 GGCCATGAAG CGTTCAGGCG CCCGTGCGTA CTCCTGGCCT GAGACATCGG CGGGGAAGAT
    67561 GTCCCCGTTC GCGTTCGGCC CGATCCGCGC AAGCTGGATG TTCTGGATCT CGATGCGTCC
    67621 GTTGACGAGA GCGCGCTCCC TGGGAAGCGT GATGGTGACA GGGCCTTCGG ACGGCGCCAC
    67681 GATGATGCTG GGTGGACTCG CTTGTCTCGA TGCCGCCGAC TGGATGAGCT TGGCGAGAAG
    67741 CTGTTGGGGG GTCGGGGCGG GCATCGGTTG ATCTCAGCCG GTGTATGCTT GTAGTACAGG
    67801 CATGAGTGAC CTCGATGGTA CACCGCTCGA CGATGCGTGG AAGGACATCG TTCCACCACC
    67861 GCGCTCGTCG GAGCCAGACC CCGAAGTTGC GAAGGCCCGG AAGCTCCAGG AAGCCGCCGA
    67921 CTGCTACCGT CGCCGGAAGG CCCGCCGAGA GCATCCGCGT GGCTACTTCG ACCGGCAGCA
    67981 GAGGTGGTTT CCCTACGAGG CGGAGTACCT GGACTGCTGC CATAGCATCC GAACACCGTC
    68041 AGCGCGGTTC CCGTACAGCC TCATGGTCCA CTGCCGCACG GTGGCCCACG TCGCCGGGCT
    68101 CTACAAGGTG GACCCCGAGG AGCTGCGCCG CTACCTGAAG CCCCCCAAGG TCAAGACATC
    68161 GAACCCGAAT CGCCGCCTGC GAGGCCCGAC CATCTGGGAC AAGCTCACCG AGGACGACAG
    68221 CCCTTGAGCT ACGCAGGATG GGATGTGCCG GAAGCCTTCT TCGGGGGCTT CACGACCTTG
    68281 ACTCCGCGCT TGTTGCCCGA GGCTACCTGA GCGCAGTCCG CGCAGAGGGG CACGGTCCCC
    68341 TTGTTGACGG TGGCGGGCTT CTCCGAACAG GCGAAGCACA TGGTCCCCGG CGGGATGGCT
    68401 TTCGGCATGG CCCGATCCTA CACCGCGCGG TGTACAATGG CCACATGCGA AGGTTCGCAG
    68461 ACCAAACAGC GGTCCCCATC GCCAAGAGCC GGACGGAGAT CGACGCCCTT CTTCGGGGCT
    68521 GGGGTGCGAT CGGCATCCAG TGGAGTGATG ACTTCGAGGA AGGCCGAGTC ATGCTCCGCT
    68581 TCATCTGGCC CTACGAAGGC AACCGCTACA TCGCGCGGAT GACGCTCCAG CTTGCGACCG
    68641 ATGAGGTCCT CAAGAAGCTC GCCGTCGATG GTCGGACGCG CCGGTTCAGC GCATCCAAAT
    68701 TCGCCAAGCT CTCTGCCCAG CGTGGGCGGC AAGAGCATCG CGTTCTCGGG TTGTGGCTCA
    68761 AGGCTGCCCT GAACGCCGTA GCAGCAAAGC TCATCACCGC TGAGGAGCTG TTCCTGCCCT
    68821 TCCTAGAGGG TAACGACGGC AAGACCGTAG CCGAGCTGGC ACTCCCCCGA TTGCACGAGC
    68881 TGTTCTCAGG GAGCGCGACG AAGCTACTCG GCACAGGGCG TTAGTTCTTC CTGGTAGAGC
    68941 CAGTCGTAGA ACTGCATGCA CCGGCAGTCG AGCACCTCGA CGTGCCGGTC GAGCGCGAGG
    69001 CAAAGGGGAC ACGGGATGAA GCCGAATCTT CGGTGCTCAG CCGCTTGGAA GTACCAGCGG
    69061 TAGACGCGCG AGCCATAGGT GAGCGGCCAG AGGGTGACAA ACCAAGCGAC GCAGCAAGGC
    69121 CGGAACCCCG AGTGCAGGCC GCAGCGGATG TCCCACGCCA GGATAGCCGG GCGCGTCCCG
    69181 CATAGGCGCT TGAGCACCTG GCGGGCACCC TCGAACACCA GGTTCAGGTG CCGCTTGTTC
    69241 ATGGTGTAGG GTACACCATG GCCGATGAGA GGATCGTCGT CAGCGTAGAC CTGCCCTACG
    69301 CCTGCTTCGG GCTCATCATC GAGCGGGGGA TCGTGGTCGA GGCGGCCCCC ATCGCCGGCT
    69361 GGGCTACGGG GAAGCCCGCT CGCGAGGTCT TGGAGTACTT CAAGCGCAAG GGGGCCAAGC
    69421 TCGAACGATG CGGACCCCCG AAAACCCCGC GCTCCGGTGT ACTGTAGGGC ATGCTCTCTC
    69481 AAGATGTAGA CCAGATTCGC CTCCAAGCCA TCAACCTCGT GAGCGCTCTG GACCAGTTCC
    69541 AGCTCACTTA CCTCAACCTG CTCGGCACGG GTCTCAACGA CGTGCAGGCG GCAAGGGAAG
    69601 CCCGGCTCCT GGTGGACATC AGCCTGCCCT CGATGACGCC CCCGAAGCCC GCGCCCAAGG
    69661 CCCGGAAGCC ACGGAAGCGT GCCAAGGCCG AAGCCGTGCC CAAGAAGGCC CGGAAGCCCC
    69721 GCGCCAAGGT CGAGATGCCG GCCCTCTCTC CCTTGGATGC CAAGCTGCTC AAGAGCATGC
    69781 CGGAAGGCGA GGATTTCACG GTCAAGCAGC TCCCCCTTGC CCAGAAGCTC GGCGGGCGGC
    69841 GTCTCATCGG CTTGGTTCAC CGGCTCCACA AGCTCGGGTT CATCGAGCGC GTCGGGATCG
    69901 CCTCGAACAA GGTCACGACC TGGAAGCGGC TTCACTAAAC TAGGCGACTT CACCCACGGG
    69961 TCAAGTCGGG CGGTTTCGTG AAGTTGATCA GCCTGCGCGC CGGATTGTAG TACCGGCATG
    70021 GGTTGGTCAT GTCGAGCAGA TGCAGGGCGA ACGATGGACT CTTGGACTCG GGCTTGCTTC
    70081 GCCCAGACGG GCGTGCAGAA CGTGTTCGAG GTCCGTGGCG GGCAGCGGTA CATGTGGGAG
    70141 GTGTCCCGCA CCGAGCATCA CGACGGCGCC ATCACGGGCA CCGTCTGGAA GATGTTCGAG
    70201 AACGAGCTGG GGGCCTCGAT GTGCCGCCAG TCGGGTACGT TCCGCATCGA AGGGGACGGA
    70261 ACCGTGAAGC GTGCCCCCGC CTTCTTGAAG GCCGCACGCT AAGCTGCGGT GTACCCTCCG
    70321 GGCATGCCCG AGGACACCTA CGAGGACTTC TTCGGGGCCT TGCGGCCCGC GCGGCCCTCG
    70381 ATCCCCCCTA CGCCTCCGCC CCCGGAGCAC GACGACTCCA TCGAGGACTG CCTTGAAGTC
    70441 CTTGGGCAAT GCCCTCTACC GATCCCGCTG GAGACGATTT GGCAACGAGC GGCGGCTTTA
    70501 CGGACGAGCT TTCCCAATCT GCCTGAAAGC CGTGCTCAAG AAGTTGCCGA ACGAATGACT
    70561 GCGGAAGTTC TCTCGTTCAT CACATCCCCG GAGCGAAGCC CACGCGAACG CTCTACTCTC
    70621 GCGCTATGCC TGGAGCAAGG CTTCGTGACC AAACAAGACT GCTATGGGAT GGGATTTGAC
    70681 CCTGTGGTAA CGCGCGATCT GACGAAGCAC GGGCTTGTTT TCTACTCGCA ACGGGGCCAA
    70741 ATCCTCCTCG ACCTCGGTGC GTCGAACGCA TCCTTGGGTG GCTTCAGCAC CCTCCCATCT
    70801 CGGCAGAGGG ACGCTCTACT TGCAGACGCC CACTTCACTT GCGTGTTCTG CCGCAAACAA
    70861 TACGAGCGCA AGTTCCTTAC GGCAGATCAT CGCGTCCCCC ACCGTGTTGC CGGCAATTCT
    70921 TTGACGGATG CTGAGGGCCT TCAAGCATAC CAAGTCGCTT GCTACCCCTG CAACAACCGA
    70981 AAACAGCAAG GCTGTCGGGC CTGCACCAAC CAGCAGACGA CCAAAGACAT TGCCAAATGC
    71041 CGCACCTGCT ACTGGGCCTA CCCAGACAAG TACGAGCACA TTGCCGGGAA GCACGAGCGG
    71101 CGGCTGACCC TCGTAGCCCG AACACCCGAG GAGATGCTTG TTCTTGACGA GGTGCAGAAG
    71161 TTCGCGGCTG CGCGTGGCTT ATAGCAGCCC GGCGTAGTAC TCGGCCCACT GCTCGTCCCA
    71221 GAAGGCATGG TAGTCGGCCA TGCAGTCCGG GCAGAGCCAC ACGTCGGGGT TGGGGTCTTC
    71281 GAGCACAGCC GGAGTTGGGG TGAGCCCTCC GTCCTCGGCG CGGATGCGGT CCCAGACCGT
    71341 CGGCGTCTCC CGCGCATAGG CCGTCCGCGC TGGGCTACGC CTCACGTCCT TGAAGGTGCC
    71401 GCACTGCTCG CAAGATCGGA TGACGGGGGA CCCGGACGGA GGCGCGTAGA AGAAGAGGGG
    71461 GCCGATAGCC ACACCCAAGA GTACACCGCT CCGGTGTATG TTCTAGGCAT GACCCGGTTC
    71521 ACCCGCTTCA CCTGGGGAGA CGCCCTGCCC TGCTTCTTGG CTACCTTCTG CGGGCTGGGG
    71581 CTGGTCCTCT GGGCGCACGA CTACGACCAG GTGACTGCGC CCCCTATCCG AGCCGAAAGG
    71641 CCCGCCATGG CCGCCCCTGC GCCCCCCAAG GTGGCACCGA AGCCCGTGTC CCCGTACGAG
    71701 AGCCCGAGAC CACCGGATGC CCCGTCGTAC GTCCAGGGTG GAGGCGTGCT CCAAGTCGCC
    71761 ATCGGGCCGA CCTCCAAGGG GCTCAAGGAC TGCAAGGAGA ACCTCTGGAA CATCCTCGGC
    71821 GTCTACAAGG GCAAAGCCTG GCAGACCCAG ATGGCCACCG TGAAGTGGTT CGGGGAGCGC
    71881 TGGACCATCG TGTTCGATGG GGTGGCCCCC GAGGCTGCCG AGAAGATGTG CCCGTGGCTC
    71941 AAGCAGCTCG GATGGGGCTG GCGCGACGCC TACTGCCAGC GGATGTGCAC CTACCGACCT
    72001 GACTGGTTCG CCTCGAAGCC TTGAGACTCC CGAGGAGCCG CCGAGCCCGC GCTACAGGAG
    72061 GCCGGTTTCC GCCCGGTAGG ACCACCGGGC TCGGCGCGTC CTCGCAGGCG TACTACAACC
    72121 GACCCCCAGC TCTGATCAAC CGACGACGCG GCAAGCACCG AGCACCGTCT GGGCTACGGC
    72181 GTCCCACTGG TCCGAGGTCA CCGTCGCGGG GTCCCACGGC ACACGGCAGG TGTGGATGGC
    72241 GTGTGCCCAG GGCAGCATGC CCTTGTCCGC CTCGTCCAAG AGCGAGTGGT AACCATCGCG
    72301 GAGCTTGACC AGGTAGTCGA GCGGCACGCC TTCTTCCGCT TGGCGGTTGC GGTTGCGCAT
    72361 GCGGTCGTAG GCGGTCTTCG GTTGCACGTC GAGGAACACC AGAAGCGTCG GGGGTAGGAG
    72421 CGACCGGCAC ATGATCTGGT AGGCAGACTC GTAGGTGAGG AAGTCCAGCT CCTCGATGTT
    72481 GCCTGCCTCC TTGTGGAGCT TGGCGAACAC GCGGTCCCCC GAGAGCGACC GGTCGAGGAT
    72541 CGACCCGTTG TAGCCGCCGA CTCCCGTGGC CTCGTAGGAC GCGAGCTGCT GCATCGCGAA
    72601 CCGCTGGTGC AACAGAAAGA CCTGCATCCC GAAGGCCCAC TTCTTGGGGT CCTTGTAGAA
    72661 CCTCTCCAAG TACGGGTTGT CCACCCCTTC GCCCTTGCCC ACCGGCTCCT CGATCAGTCG
    72721 CAGGCCCAGC CTCTTCGCGA TCTCCTTGGC AAACGTCGTC TTCCCAGCCC CAATGATGCC
    72781 TTCAACCCAG ATGAGAGGTC GGAATCGCAT GCTCATGGCT CCCGTCGTAC ACCACGGAAC
    72841 AGAAGATCCG TGACGGAATC GGTGTACGAT CCGCCATGGA GGCCGAGTTC GCTGTCGTTC
    72901 ACGAACCCTC TCCGCGTTTG CGCACGCGCA AGGTGGATGA AGCCGCTTGG GCTGCCCTCG
    72961 CCAAACAGAA GGCGCAGACC TCGGGCGACT GGTACATCCT CGTGAAGCAC GGGGGCTCCG
    73021 TGGCCAACAG CTATGGCTAC TCCGCCCGCA CCGAAGCCGC ACTCATCGTT GCGGACCCGC
    73081 AAGGTCGCGT CGTCGTCTGG ATGGCGAAGC TCCGCGCGAA CAAGGTCACG GAAGCCGGTG
    73141 CAGCCGAAGC CTGTCTCCCC GGCACGCGCG CCCTCTGGGA CGGGCGCTAC AAATCCGAGA
    73201 AGGCCGTGGC CAAGGCGTGG ACCATCATCC GCAATGCTCA CGCTGAGCGC CGGGTCATGA
    73261 CCCCGAAAAC CGTGTTCGAC TGGCTCAACG AAGCCTAGTC ACCGGTATAT CTGGCCTCAT
    73321 GAACCCTTGA ACATACTCTA GGGGGGGACA GTAGCGCCTA AACCCCCCGG TTATGAGCCC
    73381 TTGAACATAG CCCTAGTCAG TCAGAAAAGG GCGTTTCCAC GAGTCAACAC TTACCGCTCG
    73441 TGCGCACCGA AGGGTCGGGA ATCATGGTGT TTTCTATCGG CCAGTGTAGT AACGGATCAT
    73501 TACGGACAAT CCGGTATTGT CCCCATCAGT CCGACAGCAA CCGAGCCCAC GCCGTTGGGA
    73561 ACTGGTCCTC CATGGGGCGC CACGCACTCG GTCGGCCGAC CCAGCTCTGG CCGTCCCGAT
    73621 CCACCAAGAC GGTCGCCACC ACGCGATTCG TGAAGGTGCG GCTAAACTTG TCCGCTTCGC
    73681 GGAGGATGTT GTACGTCATG CCTGGGAGCA TGGTGTAGGC GCGGTAGCCG TCAGGCACGG
    73741 GGTCTCCGGT AGCCATCGGC GTGCCTTGGG GGAGGTACTC CTCAGCGTGT TGGGTGCCGA
    73801 GGCGGACGCT CAGGACCATC GAGACGAGGA GCGTCGTTGC GGGTCCGGCA ACCAGACAAG
    73861 CGCGCCCCGT GTAGTCGATG TTGATCACTG CACCCCCTGC TCGGTCGGCA GCGCCTTGCG
    73921 CCAGTATTGC GCGAAGTCCT GGCGCGAGAG GCGGATGACC AGCGTAGGGT ACTTGGGGTC
    73981 CGCGCCGACG ACGGACACGG CATGGTTGTC CACTCGGCAG ATGACCGCGC GCCGCCCTGG
    74041 TTCAATCGAA GCCTCGAAGG CGAGCTGCAC AGCAGACTCG AAGCCTGCCG TGAAGGCCGC
    74101 TTGGCTCACG ACCCGCACCC CCGGCCGCGC CCAAGGCGGC AAGGGGTAGA TGGTGGACTT
    74161 CTGCATGCAA CAGCCCATGG CTCACCGTAC TAGGTTGAGG GTGTCAAGGA AATCTAGCAC
    74221 GCTCTCCTCC TCGTCGAGAG CTGCCGGCGC GGGCTTTGGT GGCTCAGGCA CGGCAGCCGG
    74281 CCCCTTCTCA TCGAGGTCCA CGATAGCTTG CGCCTTCACC ACCGTGGTTT GCGGCATCTC
    74341 GTAGGTGCGA GGCTCTGGCG CGGGAGCTGC CGTCACGGGA TTGGCCTTCC AGTCCCGTTT
    74401 CTTGACCGTC TGCCAGGTCT GTAGCGTTCG TTCGACCAGG CTGGCATCCT TGAGGCGCAG
    74461 GCAGGAGAAG AGCGCCTCCA GGGCCTTCCT GGCGGCCTTC TCGTGGTCCT CGCTCACGCG
    74521 GATGCCCTGC GCTTGCTTGA GGTGCGCATG GCAGAGCTTA CCCAGGCTCA CGAGGATGCC
    74581 GATGAACCCC GCCTGGGGAG CGGGGGCGTT GACTGCCCAC ATGTCGCCCG CGTCCCAACC
    74641 CATGCCGGAG CAGTAGTCGA GCGCGAAGAT CATGATGTCG GCCAGGGCAT CTCCGATGGC
    74701 GGCGAGGTCC CGCTTGCTGT CGGCCTCAGC CAGCTCGCCT GCCTCCTCGA CGAGCCCCAG
    74761 CAAGGGCATC CAGGTAGGGC GATCACCGAA GTTGTGCTTC ACCCAGGGCA CTTGCTCCGC
    74821 TTGGATGCGC CGGAGCACGG AGGCGTCGTT CATGGTCATC ATGGTACACC GCATAAGGGT
    74881 AGATGACCGA CAGGTCGATG CCTGCCATCT CCTCGAACAG CGGCATCCGC TGCTCCCGGC
    74941 TACCACCGTA GACGATGAGC GTGTTGCGGT AGTGCGGGAC GTGAACCAAG ACCTCACGGA
    75001 CGAGCAGGTT CGAGAACAGC AGAGGCGTAC CGCAAGCAGA CCCGTCCGTG TTCTTGCCGA
    75061 GGTAGACCAC CGTTTCGGCT CGCGCGACCG CTTCGATCAG CCCCGCGCAG TGGTGGTTGA
    75121 TGGGCCAGGA CAGGAGCAGC ACGTCGATGG GCTTGCGGTA CTGGTGGAAG TACTGTGCGA
    75181 CGACGGTGAT GCGTTTCGTG GGCTTCCCCC AAGGTGCCTT GTCCACGGCG ATGACGTGCT
    75241 TGGCCCCCAG GCGGAGGCAA GTTCGCGCCA TCTGAAGGTC GCCGGCACCG AAGTCGGTCA
    75301 CGACGCGCTT CTTGAGCAAG GGCGCGAGGG CCTTCTCCTG CTCGGGGAAC AGCAATCCGT
    75361 CAGGCATGGG GCTCCTCGAT GCGCATGACC TCGCCCCACT CGGTCACATC TCCGACCTTG
    75421 AGGGTGTCGA GGCCCCGTTG CTTCGCCTGC ACCCCGATGC CGACCCACAT GGGCGGGCTG
    75481 GCAGGGTTCA TCACGATCTT GTGCCCCGTG TAGGTGTGCG CGACGGGATG CTTCTCCACA
    75541 GGGGGTCGGG TCACGGGGCA CCGGTTGCAG ATGCAGCTCA TGGGATCACG CGGAGTAGAC
    75601 GTAGATGGGG GTCGTGTAGC ACGTAGTACC GGAAGCCGTG CCGGAGTTCA GGTAGACGCG
    75661 GATGCCGGTC CCGTAGGTCC ACGCGGGCCG GGAGCACGCC GGGCAAGTGA CGGACGCTCC
    75721 CCTTGGTGCG CCATCATCTC GGTCGAGGCG CGGGTCCAGC GTGCAGTCAC CATGGCACGG
    75781 GTGGTCTTTG CAACAGCAGG GGCACCAGTG GAAGTGCGGG GTGGGCTTCT CTCCGTCCGG
    75841 GTCGATGATC CGTGCCCAGG CGGTTCGACG ACCGAGGTAC TTCACCCTCG TAGGATACAC
    75901 CGGCTAGAGC ACGCGGTCGC CGATGAACCA CTTGGCGACG ACGTAGGTGT ACCAGCAGGC
    75961 GGCGCTCGAA ATGCAGCCGT CGGCGATCCA TCGGAACCCG ACCCAGTAGG GCAGCTCCGG
    76021 CGCGACCCCC CACTTGAACA CCGCGCTCGA CACGAACCCG ACCCAGAACC CGACGCACAT
    76081 CGGGCACGAG AGGAAGTCCG AGCGCAGGCG CTCCCACCGC AACGTCTCCA GCCACTCGCG
    76141 CATGGGGAAC AGGAGCTTGG ACTGCGTGAT GATGGTCGTG ACGCCGATGA CCGTGGCCAA
    76201 CCAGGCAAGC ATCAGAACAC CTCGACGATC TTCCCCTCGT TGAAGCCGGA GTTCTCCTCG
    76261 TGCCGGACGT AGCCGAAGGG GTTGCAGACC ACGCGCGTGC CCTTGGGCAA GCGGTAGTCG
    76321 AACGAGCAGT GCGTGTGCCC ATGGACCACG AGCTGCGCCC CCGACTCGCG CACGAGCTTG
    76381 TCCGCTTCCT TCCCTGCGTA GAAGAAGCAG TTGAGCGGGT GGCCCCGGTA CGCCTCGTGA
    76441 ATCGACTCCC GCAAGGGCAT GAAGTGCGTC ACGAGCACGT CCCCGGCGCG CAGCTCACGG
    76501 GACAAGAACC GGATCGACGC GCGGTGCTCG TCGTAGACCC AGGGCTCGAA CCCCTTGATC
    76561 TGGAAGTAGT CGTTGTAGCC CCCCTTGAAC GCGGACGCCG ACGGCTTCGG GAACCAAAGG
    76621 GTGCACCCCA GGAAGCGCAC GCCGCCCAGG GTCACGGTCG AGTCGTTGAG CCAGTGCAGG
    76681 TTGCCGAACC GGCGCGCGGC TCGGTTCGCG AACCCGAGTG CTTGCACCGG GTTGTACCCG
    76741 TAGAACTCGT GGTTGCCCAT GACCCAGACC ACCTGGGGGA ACCGCGCGCA CAACACCTCG
    76801 AAGGTGGCTT CGAGCCGAGG CGCACAGTCG ATGTCCCCCG CCAGCACGAG CACATCGACA
    76861 TCCTTGGTGT CGAGGGACTT GATGAAGCTC TGGCCCTCAT CTCGATGCCA CTCCAGGTGG
    76921 AGATCGCTGA GCACGAGCAA GTTCACGCTC ATGATCTACA CCAACCGCTC GCCGTCCGGT
    76981 GTACCATCTC GACGATGGAC TTCGAGGTTG CTTCTTCCGA TCGGGTCGAG AGCCCCCAGC
    77041 TCGAAGCTCG TGTCGCGCGG GTGCTGGCCG CCATCGGACA CCCCGAGGCC ATGGTGACGG
    77101 ACGAGAGCAT GGTCTGGGAC TTCTCCCCCT TGGGCGCCAG TGCTACCGAG CGCGCAAGCT
    77161 GGCTCGACAA GCTACGGACC AAGCTCTGCC TAGACGAGCT ATCCATGCGC GACTACATCT
    77221 GGCAGGTGGC GGAGCGCCTC CCGAAATGAT CGCGTCGTAC ACCTCGGCCA CCTCAAACAC
    77281 GACAACGGGC ATCTACCGTT GCTTCGTCTA CCCGTCCTGT GGGACCGCAA CGATCACCCT
    77341 CTCTGGCCGG TGCCCCAACT GCGGGGACTT CCACTACTAC GCCGACACCA ACCTCTACAT
    77401 CGCCCCCGCG CCGAACCCCC GAGAGGTGGC CAGGCAACGG AAGCGCGACC TTTCCAAGCG
    77461 AGCCCTCACG CGGGCCAGGC TGGCCCTACA ACGCGCCTTG GACGACCCCC GCCCCGAGAT
    77521 ACCCCTAGCT GACCGAAAGC GCCCCTACGC CCGTCCCAGG TCCAAGAAGC GGGTCTGCGC
    77581 CGGCTCGTCC CGGTATCGGG TCAGCGTGCA CTAACCCCAA CGCGCATTGT TGGCCGCCGT
    77641 TCGGGCCTTG GACTCCGCGA CGAGCCTCAG ACGGTTGACC TCGTTGATGG CCGCCGTCAG
    77701 GGCCTTCTCG TAGGCGCGTT CCTCACGCCG GGTCAGAAGG GCCATGAACA TCTGGAGGGC
    77761 CATCTTCTCG CCCTCCGTGG CCGTCTGGTC GATCACCTTG AGAGCAATCT CGGCCGCCTC
    77821 GTTGAGCTTC GCTTTCGTCA TGGTGGTTCT ACAGCCCGAC TGGGCTCCCG ATCAACTAGC
    77881 AGTCGTAGAT ATTGCCGCCC CGACAGACGC AGTGGTCATC GCAGTGGCAG CCGCCTCGGC
    77941 AGCAGTCGGC ATCGCAGGAG CAGGTCCGTC CGCGCCGAGG CCGTCCGTAG TTTCGGTAGC
    78001 CCGGTTGGAT GTGCCGCTCG ACCTCAGCGG GGTGTTCGGT GTCCCGATAG ATCGTGCAGA
    78061 GGGCCACGTC CGGCCCCTGC CAGAGCACCT TGCCGATGGT CTCGGTCTTC TGCTCGCCGT
    78121 TCTTCTTGGT GACGGTGACC TTCTGCCCCG GAGCGGGCCG CCCCTCGACT CGGAGGCCCC
    78181 AGCTCTCATC GCGGAGTTTC GTGTACGTCG TCATGCCGGT ACTACAACCC GGCACGGGCG
    78241 CGGATCAACC GGCCTTGAGC CAAGCGAACC TCTCCTTGTC CGCGTCGCGA ATGCTGCTCG
    78301 TGCAGACAGA ACAACCCGAC CGATGCACAA GAAGTCGTTC CTCCCCTCGG ACCACAAGGT
    78361 ACTCCCCCAC CGGCCAGTGC CACCCGGACA CGGTAAGGTA GCCGAACGCC GTGCACCACG
    78421 GCTCCCATGA GCCACGGTCG GTAAGGACAC CCCAGACACT CGGACGGTCC ACCTGCCGGT
    78481 AGACCAGGTA GGCCCGCTCC GGCGCGTAGA CCCGCCCCAG AAGCGTCTTG ATGCCCTCGG
    78541 TGAAGTCCAG CTTCGCTACC GCCGCCTGGG CTGCCTTGAG CGTCCGACAC TTCCCGCGCG
    78601 CCACGGTGAG GGTGACCCCA TCCGCCTCCA GAGAAGCGCA CCAGGACTCC GGCCGCGTCT
    78661 TCCGTCGGTA GCTCCCGTAG ACGATGACCT TGAGCTTGAC GTGGAAGTAC ACGTCGAGGC
    78721 TGGCCACGAG CTGGCGCTCA CCCGACCACG AGTTCGCGGA CACCCAGTCG TCGAACTGGT
    78781 CCATGTAGCC GTTGCGGTAG AGGGTCGGGG CGTCCATCCT GCGAATACCA TACACCGGGC
    78841 AGCGGTGTAC CCTCTGCCAT GGATCGCTTC GAGGCCGCCA TGCGGCGACG CCGCCTGCGG
    78901 GACCGGGCCA TCGCTTACCG GGGTGGCCGC TGCACCCTCT GCGGGTACAA CAAGTGCTCG
    78961 GCGGCTCTCG TGTTCCACCA CCCAGACCCC CTGGGCAAGG ACTTCACGAT CTCGTCGAGG
    79021 ATGACCTCGT GGAAGGCCAT CGTGCGCGAG CTGGACAAGT GCGATCTGGT CTGCGCCAAC
    79081 TGCCATGCGG AGATCCATGA CGGTCTGCAC CCCGAGATGC TCGATGAAGA CGGCCGGTTC
    79141 ATCGACTAGC CGGTGTACTA TCCAGCATGC CGACGCGGCT CGACATCTTC GCGGAAGCCA
    79201 TCATGGACGT GAACGGGGAC ATCCCCGAGG GGTACGTCCA GGGGATGTTC GCGAGCCTCA
    79261 TGCGCAAGCA CGGACAGGAC CACCGAGACA CCCTTCTCGA AGAGGTGCCT GCGGCCAACA
    79321 TCCCACAGCT CAGGGCTACC ATCCGTGATG CCTTGCGCGT CATCAAGACA GACCTGGAGA
    79381 CGCACCCGAA TCACGACCCT CGGACCGAAA GCGAGAAGGC GTACGACCAG AGCGTCCTCG
    79441 CGAGCTACCT TTTGCGGAAG CGCACCCCGC GCTCCCCGCA AGGTGCGACC TTGCCCGTCA
    79501 AGGCGACCTT GTACGACATC GGGAAGTTCT GGTGGCCGCA CACGTACGGC AAGGAACCCG
    79561 ACGCCGACAC CGAGCGCTTG GTCATGCTGA TGATCAAAGC GGCGGACTCG ATGCCGGACA
    79621 CCACGGAGGA GCGCCGCCTC TACCTACGCA TGGAAGAAGG CCAGGTGCAG GTGTTCACCT
    79681 GCGCGACCTG GGCGCACTAC GGCTTCCCCA TGGTCCAGCT CGCGAGCCAT CGGTACACCG
    79741 CCGCGCTCAT GGCCACGAGC ATCCCGAGGT CCATCGAGAT CAAGGCCCCA TGGCCGGCGT
    79801 TCCTCATCGA GCTGCCCACC GACATGCTCG ACACGGAATT CGAGGGCGCC CTTCATCCGC
    79861 TCACGCACGT TCTCGTGCTC GTGAACAAGC TCGCCACAGG GGAAGAGGTG TGGTCCTTCA
    79921 CGGCGACAGG GCCATCGGGG GTGAACTTGT GGCGCTGGCG CCTCCCTCTC GAAGTCCTCC
    79981 GTGAAGATCC GAAGAACGAC CGCATTCGTT ACGGCGCGTT CGACCTGGAG CTGACCAAGA
    80041 AGGACGACCG CACCATCGCT CTGCTCACCA AGCTCGTCCT GAACGTCTGC ATCGCCATGA
    80101 CGGACCCGGA CAACGTGAAG CCCGTAGGCA AGCACCGGAA GACCGCCTAC GAGGGTCCGC
    80161 GCCGGTTCTC GAAGGAGCCC GAGCTGCGCA CCTACAAGGT CGGCAAGCCC ATCACGCTCG
    80221 ACGTGCGGCC TGCCATCCAG GGCTATCTCC TGGGCACCCT GCGAACGTCC CCGACGGTGC
    80281 AATTCCTCGT TCGGGGACAT TGGCGTGACC AAGCCTGCGG GCCAGGGTGG AGCAAGCACA
    80341 AGACCATCTG GATCGAGCCA TACTGGAAGG GGCCGGAAGA TGCGCCCATC AACGTCCGAG
    80401 CCCACGTCAT CGAGCCATGA CCGAAGAAGC CGTCTCCCAG GTGCTCGATG AGCTGCTCCA
    80461 CGAGCACGTC ATCGACACCA CCAGCAAGGA GACAGCGCGC GTTCTGCTCT GGGCGCTCCA
    80521 TGGGGAGAAC GACACGGATA AGATCGCCCA GAAGACCAAG CTCCCGCGTG ACAGCTTCGT
    80581 GAGGCCCATC GTGAAGCGCC TGCGCGAGAG CGGCCTATGG GACAAGGGCC TCATGCTTGA
    80641 AGAGGGGCCT CTCGAAATCA CGTTCGTGCT CGCCATCTTG TGCGCGGAAG GGAAGATCCG
    80701 CGCGGTGCCC CAGACATGCG ACGACCCATC GCCGACGCCG ACGTTGTAGC CGCCAGGAAG
    80761 CGCCCCCCGA AGGCCGCCTC GCCCGAGCTG CTGGAGGACT GGGCAACCCT CAAGGGCCTG
    80821 CCCCAGTACG CCTACACCGT GGATTGGAGG CACCCCGAGT GCTTCGCCAT CCTGCGCTAC
    80881 CACGTCATCG GCAAGGGCTC CGACGAAGGG GACACCTACT ACCGACTGGC CTTCGACAAG
    80941 ATCCTCGCCA AGAGCCCCGA GTACAAGCGC AGCCGAAGCA AGGCCCGTGA TGACCGGGAG
    81001 AGTCCGCACT TCCCGGCGCA CAGCTTGTGC TTCACCCGCA AGCAGGTCGA GCGCTGGATC
    81061 GAGGGGGCCA AGAACACGCT CCTGCACTAC GTCGGCACGG AGCTGGGGCG CCTGAACTAC
    81121 GTCATGGAGG AGGCCCAGAG GCAGATCAAG TGGATGGCCG AGGCCATGAA CACCCTCAAC
    81181 CGGGGTCCGC TGCCGGAGTG GGATCTGGAG CGCGCCTTGT CGAAGGTGCC CGCCACACGC
    81241 CCGAAGCGTA CCTCTTCGCA AGCACGCGGA GAATCTTCTC CCAGTCCCTC GGGTGAATGA
    81301 CCGCTTTGCG GACCAAGTAG CGGCGGCGAT ACTCGTCGCG GCACTGGGCT CTATGCTTAG
    81361 GGCTCCCTAC GGGATGACCG CACATTTGGC ATCGCGGGTG CATCTGCCAT CCTCGACTCA
    81421 GGATGGCAGC CGTGTAGCGC TCACGAAAAA CCGCAGCCGC ATCTCGGTTT TGCCAAACGG
    81481 AGCACGTCTT CCGGTGCTTC CGGTGCTCCC ACAACGAAGG GTCGCTAAAG CCGCAGAGGC
    81541 AGGGGTTCAT CACCCCTATA GTACACCGGG GCTACGTCTG CTCCGGGTGC TTGAACACAC
    81601 GGCCTTCGGC GCTCTCTTGC TTCAGCCAGG CGTCCCGCGC CCGCCGGTAG AAGCCTCGGT
    81661 ACTTCCCGAG ATACCAGAAG CTCGTCATGC TGTAGGTCAC GAGCATGATG CAGATCGTGC
    81721 GCAGGGCGAC CCTATCGTCG GCGCCGAGCA GGACGAGCAG GAGCACGAAG CCCACGGCGG
    81781 TGACGGTGAG CGAGATGCTC GTGATCCACT TGATGCGCGC CAGCGTGTAG ACCTCGGAGG
    81841 CGTTCACGAG CGCGTTGAAG TGGTCCTCCC CTTGGACCAA CACGACGGTC TTCTCCGGGC
    81901 TGGACAGGAT TTGCATGGTG CCCACGCCCG GATCATACAC CGACTAGCCG GCGCTGGGGC
    81961 CAAGCCGATG CTCGATGACG AGCTGCTTGT CCTCCAAGAC GGCGTAGGCC ATCTGGGTCG
    82021 CCTTGCAGAC GGCGTGTTGG AAGTCGCCGC CCCACATGCT GGTCTTGACC ACCTTGGTGT
    82081 CGATCTCGAT CTGGTTCCCA ATGACGGAGA TGCGCCCCTT CTTGCCGATG GTCAGGTCGA
    82141 AGCGGTCGAG CGGCTTGCCC TTGAGGTCTG CGCCCATGAA GTCCCCGTGA ACGCCCGGCA
    82201 CCGGTTCGAC CAAGATGTGT ACGGAGGCGA TGCTCGCTTG GGGTAGGAAG GATACGGGCC
    82261 GGTCCAACAA CACCATGTTG CCCGAGAGGC CACGTAGCAC GAACTCGTTA GGCACGGTCG
    82321 CGCCCGAAAC GGCGAAGTCC AAGCACTCGA CCGACGACCA GAGGTCGTAG AGCCGGTGCT
    82381 CGAACGTCCG CCGAACCCAA TCCTCCTTCA CGGGCTCCAG CCACTCCTTG GGGAAGCGCG
    82441 GGCCAGCGAG GGTCACGTTG GCCCCGTCCG TGCTCAACAC CGTGTACGTA TCGCCCTCGA
    82501 TGTCGCGGAA GGCGTCGCCT GGCAAGGGCG CGATCGGGAG AGCCCACTCG ATGGTGTAGA
    82561 CCGCCGTGAC CTTGTTGAAC TCAATCCTCA TGCTCTGCAT CGTACACCGG GTCGTCGCCC
    82621 AGAATCCGGT CGTACCAGGT GGGCAGGTTG ATGGGCTTCG CCAGCGCGTA CCCGTTGCCC
    82681 CCGCGCGGCC CCTTGCCCCG CTGGCAATCA AGGACACCCG CGATGACCAT CTTGCGGACC
    82741 TCGGAGGCCA CGCTGGGGGT CCGCGCCCCA ACCCGTCGCG CGATCTGGCT AGCCGAAAGC
    82801 CAAGGGCTCC GGTTCAGGAG CCAGATGATG CGCTCGCGCA GGGGTGGCTT CGTGAGAGGC
    82861 ATCACTCAGA AGGTGTTCCA AGGGTTGCGG TCCCCTGGCT TCACCCAACC GTCGATGCGG
    82921 GCGCGGGGGG ACGCTTGGTA ACGGGAGCAG CCCACGCAGG GTACGAAGTC GTCCCCGCCA
    82981 TGGCTACGCT TCTTGCCCTT GGCCGCGTCA TGTAGGCAAG CATGGTAGAG CGCGCAATCC
    83041 GTTCTCTCAT GCGCGCGTTC GGACACCACG GGGTCAATCG GGTCGGACAA CGAGCCACCA
    83101 GCCGAAAACA TGGGCATCTT CTTGACCTAA GCCTACCTCA TGCAACGCCA TCAGGACTTT
    83161 CGGCAGGAGC GCGGTCGTGT TGCTGGGGCT CATCAGCTTC TCGTTGTGCA GGGGCAGAGG
    83221 GTGCAACGCC TGCCAGGAAT GCCCCTCGGC GAACGGCACG CCTACCACGT AGGCGAGGGG
    83281 CTTGTCCTCG TTGCCGTGCA TCAGGAATAC CAAGCCGGTT TTCGCCTGGC AGGCTTCGAT
    83341 GGGCGTCCAG TCCATCGCCT GGAGCTTCGC GTAGGTCGGC GTGTTCGGGT CGAACTTGAC
    83401 CCCGTAGACC AGGTAGGCAT GCGCGCTCGC CATGCCCTAC CGTACACCGC TAGTCGTCGA
    83461 GGATGCGGTC CCAGAGGGTG CGCGCCTGCT TTGGCCGACG CCGTGGGTCA TCCGGCTCCG
    83521 GTGCGTCCTC GGGTTCGACG ATGAAGTGGC TGATAGCGCT TGCCCGCGTC TCCAAGGCAA
    83581 ACTGGGGGTT GTTCTCGCAG TACTCGTGGA GGGCTATCTC GGCAGACCGC CTCGTGGCGA
    83641 ACCGCTGGGC TCGGCTCTTG GCTGACGTGC CCCATTCGCC CGTATGCGTG AGGGCAAGGA
    83701 AGGGTCGCCC TGGATGCCGG GCGTCCTTGT AGCGCACCAC CCAGGCCATC AGTCGTCCTT
    83761 CAGGAGACGT GCCCAGAGAC TCGGGGGTGG CATCTGCAAG ACCTTTGGGG GCCGCTTGTT
    83821 GTCCGGGGGC ACGAGGCGGA TGCTGTAGTT GGCCGAGCAA GCGACTTCAG GGCTCACCTC
    83881 GACGAAGTAA TCGATGGCCG CTTCCGCGTC CTCCTTGGTC GCGAAGGCCG CTGCCCGCCC
    83941 GATGTGCGAC AGGTAGTATT TGGCCGCCTT GGCGTTGTAG GCCAGGTAGC GCGCGGGGTC
    84001 ATCCCCCTTC CGGTAGTGGA TGATGTAGCC CATCAGTTCT CCATGTCCTC GTCGGCGCTC
    84061 TGCGCCATGG CTTCGAGGTC CACGCCTTCT TCGGACTCGA AGATGGCGCG CTCCTCGGGG
    84121 GTCATCTCGA CGCCCGTGAG GTCCCCGCTG GCGATTCGCT CGAAGTGGTC CACCAGCATC
    84181 TTCTGCTCGT CGGGGGGCAG GGTTTGCAGG AACATCTTGA CCTGCTTGCT CATGCGGATC
    84241 TTGAGGGGCT TCTTGGCAGG CATGACTAGA TGCTCTGGAT CTGGCCGGGC GTCGGCTGCC
    84301 AGCCTTCCTT GAGGTCGTCG TTCCCGTCGA GGTTGCCGAG CATGACGTAG TGCCCTCGGG
    84361 GGATGAACCG CCGGGCGTAG ATGACGGCGC CGTGTAGGTA GCCCAGGATG CCCATGCGCA
    84421 AGAGTTCCGT CTTGGTTTCG GGCTCCTGCC TCGGGTGGTA CGTGCGGATG CACTCGACGG
    84481 CATCCTCGGG GTTCAGGTAG ATGCGGCTCA CGATGTCGTC GTGGTGCCGC TCCGACTCGA
    84541 ACTGGCACAT GCGGGCGCTC AGGGTCTCGG GGCTCATGGG GCCATGGTAC ACCGACTAGG
    84601 CTACCTATCG GCCGCGTTGG TGTAGGATAC CCGTCATGCC CTTCGACGCT ACACCCCTCG
    84661 CCACCGACTG GAACGACGTG AATGCGATGA TCGCCGACAT CCAGCAACAC CGCGCGGATA
    84721 CAGGCGAAAG CCTCGTCAAC GCGGATGATG ACGGCACCAG CTACGTCGCA GTGCGGATAC
    84781 CCCGTCTCGG ATTCAAGGCC GAGCCCAGTG GCAAGACGTG GACCATCACG ATCCGAGTGT
    84841 TGCACGACCA ACCCTCGATC CCCGAGCTGC CTGGCGTCAA CTTTCGGAAC GCACCCGGCC
    84901 GGAAGAAGTT CTCGGAGTAC GTGCTGAGCC TCTAGCCCAG TACCAGACGG TGCGCTTGCC
    84961 GCTCTTCCAG AGCACACGGA AGCCCGTTCG CTCGTTCAAC CGGTGCATGG CCTCGCGCAT
    85021 CGACTTTGCC CCCGTGCCCG TCACCAAACT CCGGTAGACG CCCTGGATGT ACCGCCGTAG
    85081 GGCCGTGGCG TAGCCCTTCT GCCGATGGTC CGGGTGCACG GCCGTGAACG AGATGGCCCC
    85141 CTCGGGAGGA GCCTTCAGAG CGGCGGCGTA GGCGGTCGTC TTGAACCAGC CAAGGGTGTA
    85201 GACGTTGACC CCCGTGACGG CGACCAACTC CCCGTAGTGG TAGATGCCGT AGAGCCGGTG
    85261 GTCCTCTCGC CGGATGCGCG GGCTGCCGCC GAACACGAGC TTCAAGAGCG CCCGTGCGTG
    85321 GTCGAGATGC TCGTCGGTGT CCAGCTCGTA GATGACGTGG TGTACCTTCA TGGCATGAGC
    85381 CTATTCGAGA AGCTGGGGAG GGACGACCTG CTCTGCCAAC GGTGCGGCTT CCGGTGCCCC
    85441 CACGTCGAGG CTGGCGGCAT CTACTCCTGC CCCAACTGCG GCGACCCCGA GCCCGTCCCC
    85501 GGCACCACCA AGGTCCGGTA CAAGTTCGGC TTCGGGTGCG CCACCTGTGG CCTCCCCGGC
    85561 CATGACCCTC TCCCCGGCTA CATGGACCCC TACCCCAAAG GCCATCCCCG CGTCGCCTTC
    85621 GGCCTCGCGC CCCCCATCAA GGACGCCTGG GATCGTATCA GGACGCCAAA GGGCGATTTC
    85681 TAGCTGCTCC CCGATCAGGT CTGGCAGTCG TTCGCGCCGA GCGGCCGGGG GAGTCAGGCA
    85741 GACGCGCTGC CCGCCCTCCA GGGACCAAGC GTTGGCTGTC TTGTGGAACG TCTCGGGGTC
    85801 AGTTTCGAGC AAGACCTTCT GCGCCAACAG TTGGTCGCAC ACGGGCAGGA TGCCCTTCGT
    85861 GATGAGACAA TACTCGACGA CCCGCTGGCC TGTTTCGTCC ACGCGGAAGA CGTTGTGCGC
    85921 CTGCCCCAGC CGGATCTGGT AGCGGAAGCC ATCCGCTCCC TGGACGTGGA AGCAGGCCGA
    85981 GTGCGTCAGC TCGTCGCGCT GCTCTGCGGT GAGGAACTCC TCCAGCAAGG CTCGGGAGCG
    86041 GTCCCTGGCC TCCTTCAGCT CGAAAGCGTG GGCGATCTCC CGAAGCTGCG CGCCTGCAAT
    86101 AGCGTCCCGT GACGCCTGGC AGGTCTGGTC CCGGTGGAGT ACCTGGAGGA TGGCCTGGTA
    86161 GGGGTCAGCG CCTTCTAGGG GCGTCCCAAG CGCCGCATTG GGGATGTAGG CCAGCCCCGC
    86221 TAGGACGAAC CACCGCATAT CTTCGGGGTT GTCTACGGCG ATCTGGGCAA ACGACCGAAT
    86281 GGGGAAGATG ATGGTCCCGT TGCCACCGTC GAAGCCGCGC ATGACCTCGA CCCATTCATG
    86341 GAGCTGGGCC TCGAACTCTT CTAAGAGGCA GTCTACGCCC CCGAGAGGGA CGATCAGCCT
    86401 ACGCCGTTGC AGGTTCGGCG CGAGCACACG CCAGACCTTG TGCTCGTCGA GGTAGTAGGC
    86461 CGTCTCGTTC TCCGCACCGA GGTCGTAGAT GGGCAGGCCC CCATCGTCCA ACCACTCTGC
    86521 GCGAAGTGAG ATCACTTGCC CTCGGTTGGC TTCTCTACCT TGACCTCGAA ACTATGCCCG
    86581 CAAGTATCGC ACCGGAGAGC GCCTCGCTCG CCGTCAAAGC GATCCAACAC GAGAGAACCC
    86641 CCGCACTTGG GACAAGGCGG AGCCCCTCGA ATCGTTGCGA GGGTAGTCAT CCGCCGGCAA
    86701 CCGGGGCAAT GGCCAGGTAG CGTGGCGTGG CCGGGTCGAA GTCCTTGGCT GGCTCCGTGC
    86761 GGTAGGGACC ACCCTTCTCG GGCTCGGGAT CAGCCGGGGG GACCGCCAGG AACTTGCCTT
    86821 CCTTCGAGGC GAACTCGGGC ATGGCGTTGC CCTTGCGGCC GAAGCGCTTG ACCTTGAACA
    86881 GCATGAAGCC CTGGGTCTTG AGCTTGGCGA AGTGCTCCCG CGCGGCATCA ACCTCGGCAC
    86941 GGCTCGTCGG GTCCCAGGCG TACTTGGTGT CGCCCTCTTT GCCCATGACC GCGATGATAC
    87001 CCTTGTCCTC GGGCGCCCCT GCGAACGTCG TTTCGAGTGT GTCCATGGCA GACCATACAC
    87061 CGACAGCGGT GTACTCTCGG GCATGGCAGA GACGCTCGAC GAGAAGCTGG AGATCGCCAT
    87121 CAAGGCGGCC AACCGCTACA AGATCGCAGC CTTCTTGGAC CTACTGGCCG AGCACAAGGG
    87181 GCACCCGACC TTCCGCACCC ACGGGTGGGT CTTCGAGCGC GACATCGGCT TCGTCTGCTG
    87241 CGGCCACGAG TTCCGCACTT CGGTTTCGTC ACTCAACGAG GCCCTGCCTG AAGCCCGCAC
    87301 AGCTTTCATG CGGCTCTACA ACCGCCAGGT GCGGAACGCC TGGGTCGAGC GGGAACGGGC
    87361 CATGCGCAAG GCGGAGAAGC GGGCCAAGGC CCTGCTCTTC CGGTTCTTGA CCCGTGAGCA
    87421 GAAGTGGTCC CTCCGCGCCG ACAACAGCTT CGAGGTCACC GGACAGGATG GGCGCACCTA
    87481 CCGCATCGTC TGCGGTGAGC ACGGGGGCTC CGTGGTGTGG CAGGGCAAGA AGCGGTACTG
    87541 CTTCCACGCG AAGGGCGTCG AGCTGCCACG CTTCGACCTC ATGCTGGCCC AGAAGCTCTT
    87601 CGTGGAGACG CGCACGGAAG ATTTCTTGGC CGAAGCGCAC GTCACGGACC CGGATAACCC
    87661 CACGCCCAGG GTGACCGACC CCGCCAGCAT CCCCGAGGAA GCCACCGAGA ACCCTGAGCC
    87721 CTTCCTCCGC GCCGCCATGG GGGCTGCATG AGCACGCTCC GGTGGAACCC CAAGGACCCC
    87781 CAGGAGTGTG GCACCGCCGG GGAAATCTTC CGGCACCTGC GCTCCCTCGG CTGGCTGGCC
    87841 TACACCAAGA AAGGCGTGCC CGTCGAGATT TTCGCCTGGC GAGATGGGGC GCTCGTGTTC
    87901 CGCCTGCCAA GGAGCATGTT CGACCGCCTG CTCGAAGATG GAGATGAAGA TGGAGATGAT
    87961 CGAGATGACC CCCCAGGGGG ACACGAAGTA CCAGTGGAAC GTGAACGACC CCCGCGAAGC
    88021 CGAACAAGCC CGCGCCCTGT TCGCGCAGTT CCGAAGCAAG GGGTACGCCG TGTTCCGCGC
    88081 CAAAGGAAAC GGGCGGCGAG GTGAGCCCGT GCAGGAGTTC GACCCCGACG CCGAGACGAT
    88141 GATCTTCGTC CCCCTGATGG CCGGGGGCTA GGGCTCGTCG TCCAGCGCCT TGGGGATGTA
    88201 CTCCTCGGTC CCGTCGCAGA CAGGGCAGAC GAACGGCCCG TCAGGCAAGC GGGAGTCCAA
    88261 GGAGTCGAGC CAGAAGCTCC AACCACATTC GACGCATGTG ACCTCCACGG TGCCACTCGG
    88321 GCGGATGTCG TCCATGGCCG GATCGTACAC CGCTACACCG GGATCTCCAC CTCGGATCCT
    88381 TGGTGTGCCA GCCGGTAGTG CACGTCTGCG CTGACCAACG CCAGGTTCGC GGCCGTGGTA
    88441 GGCCCCCAAG TCCGGTTCGT CGTGTACGTG TCCCCTGGGT CTGTCCCGAA ACGTCGAAAC
    88501 CAGATGCACA GACAGGTCGA GCCCCGAGCC TCGGCAGGCG GTGTGACCGC CCCCAAGGAG
    88561 ATGATCTTCT GAACGGCGAA ATCGCCGGGA TTGATCGGGG TGTTGATCGG GCCGAACGGC
    88621 GTCCACCCGA CTAGAGCAGG GAGTGCCGTT CCACCCGGTT TGGTCCAGGC GTAGTAGCCA
    88681 TCGACCCGCA CCACCTGCGC CGCTACGGGA TTGGCGGCCG GTAGGACGTG CAAGTGTGGG
    88741 ACGACCGCCG TGGTGTGCCG CCAACGGTGC GGGAGCTGGA ATACGAAGTT CAACGCATCG
    88801 TTCTGGTCGT GGCGCAAGTA CCACATCAGA AAGGCGGTAT CTCGCCACAC CTCGATGGTC
    88861 AGTGCGGCAG TCCCCGCCCC CTGCCCGATG CTGCCTTGTA CGTCCTCCCA GCGGCCAGCG
    88921 TTGCGGGCTA CCCAGTAGCC CCCGCCAACA GCCGCGATGA CGCAGAGGCC ATCGGCCGCA
    88981 TGGGCACCGA CCTTATCCAG AACGTAGGCA TCCTCGACCT CGTTGACGTA GATCGTCGTA
    89041 CCGTCTGGGT AGGGCGTCGC CACGAGAAGG GCAAGGTTCG CCAGCGTGTC GATGGGTGCC
    89101 GAGGTGCCCG TCGGCGCACT GAGCTTGGAG ATGATGGTGC CCGTGGGGTC TGCTTGAAGC
    89161 TCGGCTGGTG TGATGGCCAC GATGTCACCC GATCCGAATG AGGAAGTCGA TGGGAGCTGC
    89221 CACCGTGTTC GTGATGGTCG TCTCGGTGAA GGTGGCGTTG TGCACGATGT CCACGATGCC
    89281 CGTGGCGTCC ACCCAGGTCA CCACCGGGCC GACCATGACC TTCTTGACCA CGACGATGTG
    89341 CGGGATGTAG CCCAAGTCGT GCGCGATGGT CAGCGCGTTG CCAGGCCCCG GTGCCGCCGC
    89401 CAACGTCGTC GCATCGTTGA GCGTGATCTT GCCGACCTTC TCGAAGGCAT AGAGGTCGCC
    89461 CTTCTGCGCC GACCTGATCA CGTCCGACGT GTCGGGCAGG TACTTGCTCG CCCCCGGCCC
    89521 CACGTAGAGG TCTTCCGCGC GCCGGGCCTC CGTTTGCCCT TGGCGGATGA GCCTCAAATC
    89581 CTTGAGGTAG AGGGTCGCAC CAGAGACGTT CGTGACCTTC ACGCCCTAGC CGGCGTATCG
    89641 AAGGACTAAG GCGGGGGCTT GTCGTCGCCC ATGGCCAGCT CGGCGCAGTA GAGGGCGTAC
    89701 TTGTGGGCGT AGTCCACATG CCCGCAGGCT TGGTTCTCGA CCCGGATGAC CTGCCGAAGC
    89761 GTCACCTGGG GTAGCCCCCG GACGCGCCGC TCCAAGTTCA CGGCCTCGAA CATCACCTGC
    89821 CGCTCGAAGG CCACCCAGCC CAGCTCCGTC GTCTGGTAGG CCCCTTCGGG CGCCGGCACG
    89881 AAGGTGTCCC GCTTGGGGCG CTCCTTGGCC GCTTCCGCGA AGACCTGCTC GAACTTGTCT
    89941 AGGAGCGCAA GGCGCTCGTT CACGTAGGGC ATGCCAGTAC TACAACCCGA CCCGAGGCTC
    90001 GATCAACAGT CGCCCGTCGT CTTGGCGTGC CGTGCGATCT GCTTGGCCCA CTCGACGAGG
    90061 AGTTTCTCGT TCTTGAACTG CTTCGGACCC ATCTGCATGA GCGCGGCCAC GACCCCCGCG
    90121 CGCTCGTTGA ACACCTGGAT GACCTCCATG GCCTCGGCCG GCTTGAGGTG CTTGTGCAGG
    90181 ATCTTGGCGA TGCGCTCCGG GGTCATTTCC ATGGGTCAGA AGTCCTCGGC TTCGAGGAGC
    90241 CTATCGTACA CCGTTCGGCC CCTCGTTGGC AGTGGTCTGC CACACCACTT GCGCATCGTC
    90301 TCGACGAACA GGTTGAGCCC TTCTTGGGTG TCGATGTGGT AGCAGGTCAC GAAGGCATGC
    90361 GCGCCCGTGA TGACTGAGGG GTCCGGTGCA AAATAGCCGG GCTCGCCCCT ACATTCAGGA
    90421 TGCGTCTCGA TGAACCCGCG CCACTTCGCC TCTTGCTCCC CCGTGGGGTC AGGGTAGACC
    90481 CGCTGGCCAG CGAAGTCGAA CCACTCCGCC TGCGTCTCCG GCTCGGGGCA AGTGCAGTCA
    90541 CCCCCAGCTC GAACAGCCTT CCTGCCCACG GGGTTCTCGT ACAGATCGCG CGCCGCCTCG
    90601 ATGGGCACGC GCCCCTCGAC CACCCAGTAG CGCCAAGCTC GGCGGAACTT GAACCCCCGC
    90661 ATCTGGCCTT CAAGGGTGTA GGGCACCTCG GAGTGCACCT CGTCCCTGGG CACAACGATC
    90721 GCGGTGAGGC CCGCTTGCGA GAGTTCCTCG TGGATCACGT CATCGCAGTA GTGCGCACCC
    90781 GCTAGGTTTC GCATGGCTCA TCCTCGCGCA GAGCTTGGTT CACGTCGCGC CAGAAGTCGT
    90841 CCAGGGACTT GCCGTACTTC TCCTGCACAC GCTCGATCCG CACCCCCAGC GTCTCCGGCC
    90901 CGTCCCCGAT GCCGATGATG CCGTTCAGGG GGTCCCAGCG CGAGCAGAGG TCCCGCCCAC
    90961 GCCTGCGCCG AATCATGCGC AGGAACTTCT CGACCGTGCG GTACAACGTG GTCCTCGCGC
    91021 GGTTCGCATC CCGTTGCGCG TAGATGACCC GCCGCCGGCT CAGGGCCTTC TCCTTCGTCG
    91081 GGAAGCCCGT CTCGTGCAGC GCGGTGAGCC AGCGCTTCCC TTGGGGTATC GCCCAGAGGA
    91141 GCTGCCAACA GCGCTGACGC CCATGGTACG CCGCTACGAG CTTCCGACGC CTCGGCCGTT
    91201 GCCGCTTCAC CGATGAACCC TCGGCGGGGT CAACAGGAAG CGCGTGAGCT TGCCCTCGTC
    91261 GTCGAACTCC GCTGCCAAGA AGCCCCAACC ATCGTCGTCC ACTCCGATGA GCCCGTTTAG
    91321 GATGCCCAGA AGACCCACGG TCCTCTGCTC CACGCCGTCA TCCACGGAGA CTTGCACCGA
    91381 CGGGTGTTGC GCCATGGCCT CGTTGCAGGG TACGCGCGTC TCGACCAGAG CCCGGACGGC
    91441 TTCAGGGTCG GTCTGGAGTA GCCCGTTCAG GAACGCGATG GCCGTGTGCG CTAGCTCTGG
    91501 TGGCTTCATG CTGGATGATA CACCGGCTAG GCGTGCACCA TGCCAAGGAG CGCCTCCGTG
    91561 GCCTCGATGA AGCGGTCGTT GAACCCCGCA CGGTACACGG CTTCGCGGAA AGCCACCTGC
    91621 TCCTTGCGGT ACATCTCCAC GAGCGGCAGT AGGCGAGCTT GAACGCTCGA TTCCACGTTG
    91681 GCCAGCCGGT CGGCCGCCTT CACGAGCAAT ACCCAAGCAT CCGGGCTGTC TACCGCGATA
    91741 GCCGCAAGGC GAGCGTTCAT CTTGGCCTTG CGCTCCTTCC GATTCCGCCC AGGCGGATCA
    91801 GTCAGAAGCA TGACGCCACG GGCTACTTCC GAGCCGCAAT AGCAATCGAT CTCGGTCACC
    91861 AACAGCCCCG TGTCCTCCAA CGTGTCGTGA AGCCACGCGA TGTCCTCAAC CACCTGGCCG
    91921 TACCTCCGAA CAAGATCCAC GACCCTTTCG AGGTGAACAG CGTAGGGGAG ATCCCCGTAC
    91981 GTCTGCTTCC CGTGTGCCCG TAGGGCGAGG CTCCTGGCGT CCATTACCCC CGTACTACAA
    92041 CCAAACGAAT CACCTGATCA ACCCCGGATG CGGCGAGCCC ACGGTCACGC TGCCCATCGG
    92101 CACGGTCAGA ACGACCATCT CGGCCTTCTC CTCGGCCGCG TAGGCCATCA GAACGCCGGC
    92161 CAGCCCCCGC GCCTGCTCAG GGGTCAACAC CACCAGGGTT CCGCCACAGC CAGGCGCCGA
    92221 AGTGGTCAGG TGCACGTCAG GCATCTAGTC CTCGAAGAGA CTCCTGCGCC GGTCGCACGA
    92281 ACAGGAGCAA GGCTTCGGGC TACAAGAGCA CGAACAGTCG CCCCCTGGTT CGAGATCCTT
    92341 GATGTCAGCC GTCATGGCAA AGGCCACGAT GGCTGCCAGG ACCAGGACGC CGGCCACGAT
    92401 GGCCAAGACC TGCGGCATTC GGCTCGGCCT GTACCGGAGG TCCCGCCCAC GCCCTTGCAG
    92461 CATGTTGATC CACATGCGCT TGCCCGGCGG CCTTGGTAGC ACCACAGCGG GAGGCAAAGG
    92521 CCGATCAGGC AGGCACTCGC CCGGCTTTCG GTAGGGAGCG GTCACGGCTC GTTCTCCTTG
    92581 GCTTCTTCGG CTTTCTTGGC CTCCAGGTAG GCCAGCGAGT CGCGAGCATC CACCCGGTCG
    92641 AGCAACGCCC GTAGGGCACG CTTGAAACCC TGCACGTCCC CCTCGTGGTC GATGATCGCC
    92701 TCGATGCCCG CCCTGAGTTC CTCGGCCTCG GCACCATGGA AGAACCCGTG CTCGGGGCAA
    92761 TACTCGCTGT AGACGGTGCA TTTACGGTCA GCCATAGGGC GCCTCAAAAC GTGACCCGAG
    92821 TGTTGGCCTT CCGCCCCGCT AGATGTTGCC CGCTTTCGCC CACTCAGAGA GCTTCGTTCG
    92881 GAAGTGCACG TCGGTCAGAC CGGCGTAAGC CCCCGAGAAG ACTTGCCACT CCCTCCCATT
    92941 GCCGTCGGGA CTCGACAACG TGCCCACGAA GTCCCGGTAC TCCACGGAGA CATCACCGTC
    93001 CGGCCGGGGT CGGAAGCGTG CCCCCCAGGC GGGAATGAAG GTCTCCACTA ACGCCGCCCG
    93061 ATTCAAGACG ACCCTGCCTG AATCGACGAT GGGCCGCTGA GGCCCCCAGA GCATAGTGTC
    93121 CAAAGCCTTC ACCAGATTTT CCTCGTAGGT GCCCATGGTG ACCCTCAAAA CGTGACCCGC
    93181 CAGTTGACCT TGTAGCTGAC CCGAGTGTTG GCCTTCAGAA ACCACGCCTC CTTGGTGGGC
    93241 ACGTCCTCGG GCTCCCGTGC CTCCCCACAG CGCGCACAGC AGGCTACCTG GTCCTTGGGC
    93301 TCACGGTCAG GCAAAGCCGT CCAGAAGCCC GTAGGACGCC CGCAAAGGGC ACAAGGCTCC
    93361 TGGCCCTCAG CCTCGGGTGG ATGCTCAATC GGAATCATGT GTCTCTATGG GGTAGCCGTT
    93421 TTCGGCCACC CACTGCTCCG CTGTACCTTT TCGCACAGCC GCGTAGAACG GGCAGGAACT
    93481 CTCGTGTTCC AGAACTACGT CTTGCACGCT GAGCTGGCAC ACAACCACCT TTGAGCACCC
    93541 ACAAGCCAGG CATGTAATTT TAGCCTTTGT TGCCAAGGTA TCCTCCGATC ATGGCATCGA
    93601 GTCCTCGATC TTGGCGATCT CGTCCATCGC CCACTCGTAG CCGCACTTGA GCGAGCAGAA
    93661 GTGCCCGCGC CCGTTGTACC CGACCTGCCC CGTCCAATAC GTGACGCGCT GGTCGCCAGG
    93721 CTCACCCCTC GTCCGAAGGA TCTGCCTGAC GAGCCCCTGG CGCGCGATGG CCTTGCCCAC
    93781 GACCGGCCGT AGGTTGGGCT TGTCGAGCCG CTCCCACCAC GAGCGCGTGT ACTTCGGTAG
    93841 GGGTTTCCCG CACATCTTGC AGTTCATGGC GCGTACCTCT CGACAAGCCG CCGAAGCCAT
    93901 GGGTCGGCTG GGGAAACGAG CTTGGCGTTC TTCGGCTGGT TCCGATCCGC CGTCTCCTCG
    93961 GCGAAGGCGG CCCGAACGGC CCCGTCCGCC GCCTCTACGG CCCCGTCCAG GGCGTCCACG
    94021 ACCTCGGTGG GCTCCTTGCC CACCGCTTCA CGAAAAGCCC CGAGAGCCGC GTCGTAGGCG
    94081 GCAAGGGCGG CCTTGGTCTT GGTCAGGGTG AGCGCTTTCA TGGCTTAGGC CCAGGTACGC
    94141 AGCCGGGGGT CGTCGGCGTA GATGTGGTGC ACCTGGCCCG GCTCGCAGAA CCAGGACAGC
    94201 TCCTCCTCGA TGGCCGCCCG GACTTCCTCC TCGGCCTTCG CCATGGCGTG GCAGAGCGAG
    94261 TCCATGGCCG GGTGCATCCC AGCGCCACAC GCCCACATGT CCTGCGCCCT CTCGGAGAGG
    94321 CGGTAGTACT CCCGAAGGGC CACCTGTAGT TTCGGTGTGC TCGTCATGCT CGTACTACAA
    94381 CCGAGCCCCA CGCCCGATCA ACCGGGCTTG CCCCGCTTGA CCTTCCGCTT CTTGCGGGCC
    94441 TTCTGGCTAT GACCCCCGCA GACGCAGCCC TTCTTCGAGC GGTTCTCGGG GTCCCGGCAG
    94501 GTGCTCTGGC ACGCGCGCTT CACAGGTCTT CCTCCAGTTG GTAGCCCTCG GCCCGTGCAG
    94561 CCTCTTCAGC TCGCTTGCGC GCAACCTCAC GGTCGTCGGC GCACCCGTTC TTCTTCCCGA
    94621 GCGTCCAGAC CCAGCACTGG GACGAGTCCA GCCCCTCGGG GAAAAGCGCG AGGACTTTCT
    94681 CCGCCCCACA CTTGCGGATC TCCGTCCCCG GATACTCGGG GTGCGGCTCC CATAGGTCAA
    94741 GCACTGGCAT CAGCATGGCT ACCTCTTCCG GCCTTGGTTC GTATCTGATG GCGCCGTAGA
    94801 A
//
LOCUS       P0_An_GD2017L_S7_170907_scaffold_746154_prodigal-single     235337 bp    DNA     linear   BCT NOV-13-2019
DEFINITION  P0_An_GD2017L_S7_170907_scaffold_746154_prodigal-single, contig.
ACCESSION   P0_An_GD2017L_S7_170907_scaffold_746154_prodigal-single
VERSION     P0_An_GD2017L_S7_170907_scaffold_746154_prodigal-single.1  GI:
KEYWORDS    .
SOURCE      GD_PHAGE_63_40
  ORGANISM  GD_PHAGE_63_40
            .
COMMENT     Data sourced from ggkbase. For additional details see
            http://ggkbase.berkeley.edu/organisms/404905
FEATURES             Location/Qualifiers
     source          1..235337
                     /organism="GD_PHAGE_63_40"
                     /mol_type="genomic DNA"
     gene            complement(<1..96)
                     /locus_tag="P0_An_GD2017L_S7_170907_scaffold_746154_prodig
                     al-single_1"
     CDS             complement(<1..96)
                     /product="hypothetical protein"
                     /codon_start=1
                     /transl_table=11
                     /translation="MTSTPKLTTALREYYRLSERAQDMWACGAGMH"
     gene            complement(165..842)
                     /locus_tag="P0_An_GD2017L_S7_170907_scaffold_746154_prodig
                     al-single_2"
     CDS             complement(165..842)
                     /product="hypothetical protein"
                     /codon_start=1
                     /transl_table=11
                     /translation="MGQPLAHHLQGALDALTHHLHRQDDLIRELQERLDFFERGYRPR
                     LPEAPPVVAPPIAVAPKRVPLEKAVIVVKALLHEIGAPKTLDVLAECLGVSQSSASKA
                     LLLIQRALPHLITSGKSGPRRIFWISKASEQRAREWLSANGGQTAPPVEQPWVVRESA
                     VLATSADGFTLTLPTGQVLRSRRSRDLRYKASKRGYVVEDRTHAAAKEPETPSATVFP
                     LRSVPRT*"
     gene            complement(845..1858)
                     /locus_tag="P0_An_GD2017L_S7_170907_scaffold_746154_prodig
                     al-single_3"
     CDS             complement(845..1858)
                     /product="hypothetical protein"
                     /codon_start=1
                     /transl_table=11
                     /translation="MPTNAAQTLHHLNTHPGLPAKMRTNPRLKRCLVDCMVIDRHTIF
                     DVWQVPPYQRDGIDNKKVNEISVALSQSPTLKYGLLLVGCRCGTLYLVDGHHRKRAFG
                     KTDLPSFRASVLFVRFDSEDEEVEAYREVQEQIKKSTPNDRLKVVAYTHAPLARIAEE
                     CNFVTFSKATAGSQRNLVTMSTVVQCWEWSKTNPPKPNNGGSVEDLAKSMTAEDAEKA
                     IEFFGLCLDRFGVSFPSLWKAPNLALCLWLYRRLVWQEGIEDGRWSRLTRREFASGLS
                     GIANGDYTDCLTNKKLSRDLDRNYIWGMLIHLFRQGVAQALNHRNLRVRHIEGYRAKK
                     TGS*"
     gene            complement(1863..2390)
                     /locus_tag="P0_An_GD2017L_S7_170907_scaffold_746154_prodig
                     al-single_4"
     CDS             complement(1863..2390)
                     /product="hypothetical protein"
                     /codon_start=1
                     /transl_table=11
                     /translation="MLDRARLLQYRAFCDSLKDSLTLFEVWESVQAGMVAPNVFAAQL
                     AKRLKGEPDSPQDEGAKAKGSAEAPKASSKPPSNERSNWGPVRDRTLQVLRTGAKRCR
                     DVVAGVIQLSPEHQRPAGPTETKGHYRTVFNALTAMLNQRLVTKDPRPQSDGKVVPFW
                     SITEEGRTYLTELGE*"
     gene            complement(2434..2997)
                     /locus_tag="P0_An_GD2017L_S7_170907_scaffold_746154_prodig
                     al-single_5"
     CDS             complement(2434..2997)
                     /product="p048 n=1 Tax=Rhizobium phage 16-3 RepID
                     =B4UTT6_BP163"
                     /codon_start=1
                     /transl_table=11
                     /translation="MTDETRMGDWMQTYTGRAFWPLDPRPDEVSIEDIAHALSLQCRF
                     AGHCRFHYSVAQHSVMVANASGVSAVWGLLHDAAEAYLVDLPRPVKGSMPAYRAIEET
                     LLGVVAEHFGLMLPIPEQVFVADNEALATEKRDVMEKPPREWAPLPDPWPARIREWQP
                     REAERAFLEKAVDLGLRGASDALWRMA*"
                     /db_xref="UniRef100_B4UTT6"
                     /db_xref="B4UTT6_BP163"
                     /db_xref="avi:Avi_6152"
     gene            3053..3292
                     /locus_tag="P0_An_GD2017L_S7_170907_scaffold_746154_prodig
                     al-single_6"
     CDS             3053..3292
                     /product="hypothetical protein"
                     /codon_start=1
                     /transl_table=11
                     /translation="MTNALATKLAHRLPDNAQWTNRFEIPSETSNRVYIVSQNKTGRW
                     WGCSCMGWIRFRKCKHLRDLGLPCHQQPFEIARAA*"
     gene            3289..3624
                     /locus_tag="P0_An_GD2017L_S7_170907_scaffold_746154_prodig
                     al-single_7"
     CDS             3289..3624
                     /product="hypothetical protein"
                     /codon_start=1
                     /transl_table=11
                     /translation="VSRSFAKLLASYKTYDPEVEGFGSPAKWKTAFRDRMNLGQAHDA
                     LRGRCPRTVLGVPPNAPWAEIVRAFRKRMLEVHPDRCHTTGLPPEDAHRLSQEAVAAY
                     SVLADEFAR*"
     gene            complement(3591..3797)
                     /locus_tag="P0_An_GD2017L_S7_170907_scaffold_746154_prodig
                     al-single_8"
     CDS             complement(3591..3797)
                     /product="hypothetical protein"
                     /codon_start=1
                     /transl_table=11
                     /translation="MTPGIPVCASCVTPEDRPNVLPKPGWGGPMDGPWRTDGTKPPVT
                     ETCSRCGCQTIAGLYLANSSAKTE*"
     gene            complement(3794..4132)
                     /locus_tag="P0_An_GD2017L_S7_170907_scaffold_746154_prodig
                     al-single_9"
     CDS             complement(3794..4132)
                     /product="hypothetical protein"
                     /codon_start=1
                     /transl_table=11
                     /translation="VNPYQWETTPPINLRSVRHDIWTEFWIRIFHAERADRLPGESCV
                     AYHKRKLGKQTYCWVGGSESRKYYIWETPLWRIFVHNVQGVDFEVPVKKPKPWEAVRD
                     CAKLGLSVEP*"
     gene            complement(4129..4515)
                     /locus_tag="P0_An_GD2017L_S7_170907_scaffold_746154_prodig
                     al-single_10"
     CDS             complement(4129..4515)
                     /product="Uncharacterized protein n=1 Tax=Magnetospirillum
                     sp. SO-1 RepID=M3AAD9_9PROT"
                     /codon_start=1
                     /transl_table=11
                     /translation="VVFYQLLCHLAGDFFLQSDWMAGQKYTKKWVALLHAGVYTLPFL
                     LLTRNPWALGIICLTHAVIDHYKVANYVAWAKNWLAPVRPKPWALCKATGYDPDRPIW
                     LTVWLSIITDNSLHIAINFAALRYFP*"
                     /db_xref="UniRef100_M3AAD9"
                     /db_xref="M3AAD9_9PROT"
                     /db_xref="kra:Krad_1737"
     gene            complement(4518..4778)
                     /locus_tag="P0_An_GD2017L_S7_170907_scaffold_746154_prodig
                     al-single_11"
     CDS             complement(4518..4778)
                     /product="Marine sediment metagenome DNA, contig:
                     S01H4_S22122 {ECO:0000313|EMBL:GAH06260.1}; Flags:
                     Fragment;;  TaxID=412755 species="unclassified sequences;
                     metagenomes; ecological metagenomes.;" source="marine
                     sediment metagenome.;""
                     /codon_start=1
                     /transl_table=11
                     /translation="MIPPDLDRCQADVPGNGPFVMGGEVGNPRNGYRVRCGNEPVVVA
                     IERQPGPDGLVGSMSLCASCQAAMVRQLGADFAHFVPIVRGA*"
                     /db_xref="X1DD63_9ZZZZ"
     gene            complement(4775..4972)
                     /locus_tag="P0_An_GD2017L_S7_170907_scaffold_746154_prodig
                     al-single_12"
     CDS             complement(4775..4972)
                     /product="hypothetical protein"
                     /codon_start=1
                     /transl_table=11
                     /translation="VTTAYAPVPTLGRSECCKAPLLAEVTKSGVLLVRAVGGRKLYHV
                     KCSACGLEYNLRAERAPGEDR*"
     gene            complement(4969..5139)
                     /locus_tag="P0_An_GD2017L_S7_170907_scaffold_746154_prodig
                     al-single_13"
     CDS             complement(4969..5139)
                     /product="hypothetical protein"
                     /codon_start=1
                     /transl_table=11
                     /translation="MRSHRRQRERAVLGKGTQGLRLSVARYLARQRKWRKRMFAKARR
                     RLAAHDILQGEP*"
     gene            complement(5136..5357)
                     /locus_tag="P0_An_GD2017L_S7_170907_scaffold_746154_prodig
                     al-single_14"
     CDS             complement(5136..5357)
                     /product="hypothetical protein"
                     /codon_start=1
                     /transl_table=11
                     /translation="MPFESWCPRRQEKSLVPMLKTRGHESAGPVMRSAGGKFYVDNRY
                     VLFEEDGGEKPIELHVCKHCGCVYAEVKA*"
     gene            complement(5378..5659)
                     /locus_tag="P0_An_GD2017L_S7_170907_scaffold_746154_prodig
                     al-single_15"
     CDS             complement(5378..5659)
                     /product="hypothetical protein"
                     /codon_start=1
                     /transl_table=11
                     /translation="MATDMQMLRALLGLPVGRLSGGDKRAFQAMYDDMVNGKLVRLSV
                     KQRAWVEGAFHRLDLGGKELPPREEGSLVKHRERVVLNFGPIPKPPGRR*"
     gene            6472..6978
                     /locus_tag="P0_An_GD2017L_S7_170907_scaffold_746154_prodig
                     al-single_16"
     CDS             6472..6978
                     /product="hypothetical protein"
                     /codon_start=1
                     /transl_table=11
                     /translation="MLPRRAVLQGLLALPVVGFSEAAEARWRVKGTLIILPEGGKFAS
                     GFGVACARWRRDHPRLHPVGAVFFWPYAEGGEPWLVHPSWDSLPPAESPAVLMAPAEK
                     AFRQPMLIDRAVDLRQHLYWRAENVPVDYSGVTQGELDARWAKWRAWRKAERARLAYV
                     GVTFDAVG*"
     gene            7009..7221
                     /locus_tag="P0_An_GD2017L_S7_170907_scaffold_746154_prodig
                     al-single_17"
     CDS             7009..7221
                     /product="hypothetical protein"
                     /codon_start=1
                     /transl_table=11
                     /translation="MAFDVTQWLRLDLGNCYGVTIQEMVADYKARCRRALEEATDDQL
                     RELLTHRFMAPIRLRLVHEEAKRRGW*"
     gene            7218..7427
                     /locus_tag="P0_An_GD2017L_S7_170907_scaffold_746154_prodig
                     al-single_18"
     CDS             7218..7427
                     /product="hypothetical protein"
                     /codon_start=1
                     /transl_table=11
                     /translation="VKTYQKHHFAEWQDRSTLGGLGQVAIEEGAVHSNCTRCGVKVKI
                     GRTGGTKFWVGGKWVSKRPPCEVKS*"
     gene            7424..7672
                     /locus_tag="P0_An_GD2017L_S7_170907_scaffold_746154_prodig
                     al-single_19"
     CDS             7424..7672
                     /product="hypothetical protein"
                     /codon_start=1
                     /transl_table=11
                     /translation="VKLHILFGQRKCRYEGEHAPEALLCWDEYSVDENPAGYEEELEE
                     TREEHLSEMTSMRVIVVKVDGDQIAKLLNSDPVVAGEV*"
     gene            complement(7669..7998)
                     /locus_tag="P0_An_GD2017L_S7_170907_scaffold_746154_prodig
                     al-single_20"
     CDS             complement(7669..7998)
                     /product="hypothetical protein"
                     /codon_start=1
                     /transl_table=11
                     /translation="MSLRICSTHLWVCDHPTDLGVYDTSFYPAYRYTAENRVLKFAAN
                     GRQHLLTFHEAEMSYPHDRDAIDRVREFVRAVSQAERFLYEPQAEPHPDDDPPATSWE
                     RIRGRDD*"
     gene            8060..8350
                     /locus_tag="P0_An_GD2017L_S7_170907_scaffold_746154_prodig
                     al-single_21"
     CDS             8060..8350
                     /product="hypothetical protein"
                     /codon_start=1
                     /transl_table=11
                     /translation="MVNWAKRLDLARAAGHYDASLDVQSLLSLLGEVARRDTQALYND
                     LCDQARELVEDGDLEAARRVYAEANRIPGLGWTSEDEELWQMDEARIEGYAR*"
     gene            8347..8781
                     /locus_tag="P0_An_GD2017L_S7_170907_scaffold_746154_prodig
                     al-single_22"
     CDS             8347..8781
                     /product="hypothetical protein"
                     /codon_start=1
                     /transl_table=11
                     /translation="MSDVTRYEQRFSVRIKQQGRGGWRIVSYAPQLAEALEAAKGRRE
                     YVWAVFEGPAKILDSREWVPGQDWAGTRKRFTLRLINLRTGRWVLHDYFPTFRAALEA
                     TEVQPIHDLIWSVWDGRRKVLDERGWSGDIDFEVETFASGVR*"
     gene            8791..9012
                     /locus_tag="P0_An_GD2017L_S7_170907_scaffold_746154_prodig
                     al-single_23"
     CDS             8791..9012
                     /product="hypothetical protein"
                     /codon_start=1
                     /transl_table=11
                     /translation="MIMRFNKDEILAVMRQHVLDQWDVTEGAIEGLSIRLLNPQPQPD
                     GAIHYDVYIDVKVKTNPKDGGGPYRTAGR*"
     gene            9009..9332
                     /locus_tag="P0_An_GD2017L_S7_170907_scaffold_746154_prodig
                     al-single_24"
     CDS             9009..9332
                     /product="hypothetical protein"
                     /codon_start=1
                     /transl_table=11
                     /translation="MIPLLIALAGLPGPSDLWIGVTPTMAKAQLMVARFRRMIAETKA
                     PCGNPKIIIAHEVWEGQEYFWPKVYMAPVKSAPCARATFPIWVTFNDLSNDGGRTVYA
                     YTYGL*"
     gene            9322..9651
                     /locus_tag="P0_An_GD2017L_S7_170907_scaffold_746154_prodig
                     al-single_25"
     CDS             9322..9651
                     /product="Tax=RIFCSPLOWO2_02_FULL_RIF_OD1_09_54_12_curated"
                     /codon_start=1
                     /transl_table=11
                     /translation="MGCDPVYYPHMGRSEKLHIGSLLLLVAVLFLVGSRGCMVSADVA
                     IHAVEAAGYTEARVVARHDLFPSLSGCANDDAAGFDVEAVNSQGQRVTVLVCSGLLVK
                     AATVRMK*"
                     /db_xref="88731672"
     gene            9648..10064
                     /locus_tag="P0_An_GD2017L_S7_170907_scaffold_746154_prodig
                     al-single_26"
     CDS             9648..10064
                     /product="Uncharacterized protein {ECO:0000313|EMBL
                     :KKK75190.1}; Flags: Fragment;;  TaxID=412755
                     species="unclassified sequences; metagenomes; ecological
                     metagenomes.;" source="marine sediment metagenome.;""
                     /codon_start=1
                     /transl_table=11
                     /translation="VKRYLAAQANRYVLVAQEKHGTRYFDATTEEAAHKSALALLAER
                     FKLKWYYGPGDAPKPPQGLPSADEIKAMPEGKLKHAALQMLNGYRRDCRDYEQAVEDY
                     KDIQAAIKAKDGAKALKILRDRDGEYESVRLEPLED*"
                     /db_xref="A0A0F8YN70_9ZZZZ"
     gene            10068..10313
                     /locus_tag="P0_An_GD2017L_S7_170907_scaffold_746154_prodig
                     al-single_27"
     CDS             10068..10313
                     /product="hypothetical protein"
                     /codon_start=1
                     /transl_table=11
                     /translation="MTEKQYVQAGSRVRYEFFDAYPTCLAGAQMKLGATLVSGTGVIV
                     ALMGDHPEKPTRKWARVKPDDGGPEIDVPQGGIREIL*"
     gene            10360..10722
                     /locus_tag="P0_An_GD2017L_S7_170907_scaffold_746154_prodig
                     al-single_28"
     CDS             10360..10722
                     /product="hypothetical protein"
                     /codon_start=1
                     /transl_table=11
                     /translation="MAYDRFVYFEKGKTPKRDDVGKVLEDYLGALLIGKEWKRDRWLA
                     LLVGKKSWPFRQVEDTSSAMAQAAVEEAKEERWIEVIVTRGSIDVLTRRQDELVNNVA
                     DGFAKLVARYWQGRLEMG*"
     gene            10722..10982
                     /locus_tag="P0_An_GD2017L_S7_170907_scaffold_746154_prodig
                     al-single_29"
     CDS             10722..10982
                     /product="Uncharacterized protein {ECO:0000313|EMBL
                     :KKR12690.1};  TaxID=1619013 species="Bacteria;
                     Parcubacteria.;" source="Parcubacteria (Wolfebacteria)
                     bacterium GW2011_GWC2_39_22.;""
                     /codon_start=1
                     /transl_table=11
                     /translation="MQEPTHILSPGTKIVTDKVLHSTAGIFVLPHYLAARRAGVRGVI
                     RNWIAGHGGDIYWVEHEDGTISVYGWMEFEYDTGQLELPGVT*"
                     /db_xref="A0A0G0QQP2_9BACT"
     gene            10983..11534
                     /locus_tag="P0_An_GD2017L_S7_170907_scaffold_746154_prodig
                     al-single_30"
     CDS             10983..11534
                     /product="hypothetical protein"
                     /codon_start=1
                     /transl_table=11
                     /translation="MGYTVTAPVRSKQAWSKMLAFLERNYRTWPALNGRPKGASYIRG
                     PIGDDFSYDHGKQRIGFDYNCFGGEREYMLALVRWIALRVGRKRGGRPYYLYDGGLEG
                     VIGIVLKKPIPKEATLTDRWGVPIDPGPKYYDLSPRWHVAWTLEICEEPNALSVIRAE
                     IQRLDALWERASTEGAHDRAQGG*"
     gene            complement(11497..11661)
                     /locus_tag="P0_An_GD2017L_S7_170907_scaffold_746154_prodig
                     al-single_31"
     CDS             complement(11497..11661)
                     /product="hypothetical protein"
                     /codon_start=1
                     /transl_table=11
                     /translation="MVEKYLSYLQAEHDAKTPEGRWLYRTEHETLWMDMTEAQRAEAI
                     RLGRDRGLLR*"
     gene            11749..12069
                     /locus_tag="P0_An_GD2017L_S7_170907_scaffold_746154_prodig
                     al-single_32"
     CDS             11749..12069
                     /product="hypothetical protein"
                     /codon_start=1
                     /transl_table=11
                     /translation="MLVGNGAVMSLIPLWETPNGLLIWPKRGIRGDRSPAGAASGQVP
                     CEYAADPAVVPANLRGGCPKDDYVEAEHAKGATEEVRMLIVRGEDGLFEPVQVLIVDE
                     LKLS*"
     gene            12072..12281
                     /locus_tag="P0_An_GD2017L_S7_170907_scaffold_746154_prodig
                     al-single_33"
     CDS             12072..12281
                     /product="hypothetical protein n=1 Tax=Dasania marina
                     RepID=UPI00035E317E"
                     /codon_start=1
                     /transl_table=11
                     /translation="MNDLIEALQIFAKYKNEAYPTYCEHDVLYIMGITKNEVSKEDQE
                     RLDKLGFFYAEKYEGCWMSFRFGGA*"
                     /db_xref="UniRef100_UPI00035E317E"
     gene            12278..12496
                     /locus_tag="P0_An_GD2017L_S7_170907_scaffold_746154_prodig
                     al-single_34"
     CDS             12278..12496
                     /product="hypothetical protein"
                     /codon_start=1
                     /transl_table=11
                     /translation="MMNRFGRALRLAIALDDLIDAGKGDSPEADTVRDNLDPFVGWCG
                     PQCRPEDRLSEEERQLLVQVLAACREGE*"
     gene            12501..12800
                     /locus_tag="P0_An_GD2017L_S7_170907_scaffold_746154_prodig
                     al-single_35"
     CDS             12501..12800
                     /product="hypothetical protein"
                     /codon_start=1
                     /transl_table=11
                     /translation="MAHVYTMVFLNGDHMRRGESNDYTLDMHGNVVFNFSLRERDTVV
                     VHTFEDGLLVKIVEYVYDGENLVFQSEDPPVECPPSRTIWERVAEGADEPEPSHR*"
     gene            12775..13074
                     /locus_tag="P0_An_GD2017L_S7_170907_scaffold_746154_prodig
                     al-single_36"
     CDS             12775..13074
                     /product="Uncharacterized protein n=1 Tax=Nocardia
                     brasiliensis ATCC 700358 RepID=K0F4L9_9NOCA"
                     /codon_start=1
                     /transl_table=11
                     /translation="MNQNQAIAERLARGETVQWRPHGNSMTPKIKSGQLVTVAPAYIE
                     NVVAGDVVFAKVRGAYYLHLVRQVGDNGCVLIANNHGHVNGWSRKVYGKLIKVEP*"
                     /db_xref="UniRef100_K0F4L9"
                     /db_xref="A0A0F9KLH5_9ZZZZ"
                     /db_xref="nbr:O3I_033390"
                     /db_xref="K0F4L9_9NOCA"
     gene            13071..13271
                     /locus_tag="P0_An_GD2017L_S7_170907_scaffold_746154_prodig
                     al-single_37"
     CDS             13071..13271
                     /product="hypothetical protein"
                     /codon_start=1
                     /transl_table=11
                     /translation="MNTVYRQPGQVLPDRDNVTYLSEQARVLGLRAKKAARSAKVWAY
                     IAVGVNVANVIYQVIYLCLKYG*"
     gene            13271..13489
                     /locus_tag="P0_An_GD2017L_S7_170907_scaffold_746154_prodig
                     al-single_38"
     CDS             13271..13489
                     /product="hypothetical protein"
                     /codon_start=1
                     /transl_table=11
                     /translation="MRPEVVTDGRVVWVNTGMCLGRFSPQGAEVYFEHGPAYVMGPSW
                     SAWVTVLFVKYGYWVGEGFKPAWAHNGT*"
     gene            13468..13890
                     /locus_tag="P0_An_GD2017L_S7_170907_scaffold_746154_prodig
                     al-single_39"
     CDS             13468..13890
                     /product="hypothetical protein"
                     /codon_start=1
                     /transl_table=11
                     /translation="MGAQRDIKPPWVIFSDKGKPVAILPAGRPGEVANVEGLTMAQVQ
                     AIVNAANAVVHAETTEKLGLLEVALKIGVAQEESKRTLRNALDLLESYEWHFEDRGAE
                     WNVCQVCWAEYPIHAKDKQHKPDCQWALTVAELRKLIG*"
     gene            complement(13887..14774)
                     /locus_tag="P0_An_GD2017L_S7_170907_scaffold_746154_prodig
                     al-single_40"
     CDS             complement(13887..14774)
                     /product="Uncharacterized protein n=1 Tax=Natrialba
                     taiwanensis DSM 12281 RepID=M0A0N2_9EURY"
                     /codon_start=1
                     /transl_table=11
                     /translation="MPVKSKRDEEKWQKAKDIAKDQGKPEDYAYIMGIYKKMKPDYFK
                     EAALRIVARFQKTAGAQEFSVYIKGTDPKRAFREAVEDARHERGHGGYSGTIAEKSDF
                     KILSREPMSLNVARSFVDKHMDDADKWGPALAVPIADAAPGKPLKRGLVIEARDEYEA
                     RRAAIQQAEALAQIQLRGAAVTVKILGAKQLQQPGSSRSTPQTVPKASKFFWDRDKRP
                     PSGREYATKKDALDAYKALSPAQLPDGEIWTLMEKRPVMIFKVEGGLAQRWEVEVEIT
                     PEAAAGPIKGWLFFGLASS*"
                     /db_xref="UniRef100_M0A0N2"
                     /db_xref="M0A0N2_9EURY"
     gene            14846..15124
                     /locus_tag="P0_An_GD2017L_S7_170907_scaffold_746154_prodig
                     al-single_41"
     CDS             14846..15124
                     /product="hypothetical protein"
                     /codon_start=1
                     /transl_table=11
                     /translation="MAKSLTRMIQEVQKKYGCASVNVVFFSADEYHPKGWWSACATRA
                     TRPEVTCESVLGFDTPKEALAALCAKFDEILAKQEAPAKFQAASAAWF*"
     gene            15165..15458
                     /locus_tag="P0_An_GD2017L_S7_170907_scaffold_746154_prodig
                     al-single_42"
     CDS             15165..15458
                     /product="hypothetical protein"
                     /codon_start=1
                     /transl_table=11
                     /translation="MRIQQMSKMIPAVQREYGCWSVSVTYYSQGFWGASLTSSACPTV
                     KNLGTFHDTNPRLALAKLCEELDFLLLVEEEEQKFQAAAAAWFKRQSAVAKAA*"
     gene            15461..15604
                     /locus_tag="P0_An_GD2017L_S7_170907_scaffold_746154_prodig
                     al-single_43"
     CDS             15461..15604
                     /product="hypothetical protein"
                     /codon_start=1
                     /transl_table=11
                     /translation="MRTTKAKVAAILAQAEDARIDSLLKESAAKRLPKGSLAAENLRQ
                     EAA*"
     gene            15784..16734
                     /locus_tag="P0_An_GD2017L_S7_170907_scaffold_746154_prodig
                     al-single_44"
     CDS             15784..16734
                     /product="Phosphoadenosine phosphosulfate reductase n=1
                     Tax=Pseudonocardia dioxanivorans (strain ATCC 55486 / DSM
                     44775 / JCM 13855 / CB1190) RepID=F4CWP3_PSEUX"
                     /codon_start=1
                     /transl_table=11
                     /translation="MTIDITSYDAIIVNTSAGKDSQAMLDVIVKMARDAGCLDKVIAV
                     HADLGRVEWTGTKELAAEQAKLYGVRFEMVEREQGDLLDNVMQKHASIVKRDKRSKKT
                     GELQVAWPDPQNRWCTSEHKTAQVTKLITKVVDEVSMKLWGRTFAKGSDMPRKVRVLS
                     CLGIRAKESGQRGKRMAVLMAKNGDAIEFETSASNGKRVVDEWCPIADWTWEQVWKCI
                     DESGVPYHPAYDGAVKGDRKGSSRLSCCFCMMASKRDLVLAAQRNPELAQEYIKVEQA
                     TGKTFAMSMSMSELVALAASPKAWEILGQADAEASFDCAA*"
                     /db_xref="UniRef100_F4CWP3"
                     /db_xref="pdx:Psed_1230"
                     /db_xref="F4CWP3_PSEUX"
     gene            16826..17278
                     /locus_tag="P0_An_GD2017L_S7_170907_scaffold_746154_prodig
                     al-single_45"
     CDS             16826..17278
                     /product="Putative fusion protein (N:peptidase-C
                     :desuccinylase) id=3736604 bin=GWC2_OD1_43_27
                     species=ACD40 genus=ACD40 taxon_order=ACD40
                     taxon_class=ACD40 phylum=OP11 tax=GWC2_OD1_43_27
                     organism_group=OD1 (Parcubacteria) organism_desc=Same as
                     C1_43_61 and D1_43_18 Curated this version (complete)"
                     /codon_start=1
                     /transl_table=11
                     /translation="VPSVDQSTGLCGPASLRAVLLYFGVDKTEAELAALSGANPEDGV
                     PPEGLVRAARALGFEAYTKDGATLDDVWAWVAKGVPVIVDWFSTDEGHYSVVKTLRGG
                     KVYLMDPELGREREMDLDAFQRVWFDFEGSAERHEGFVQRQIVVVTPR*"
                     /db_xref="gwc2_scaffold_189_65"
                     /db_xref="A0A0G1E194_9BACT"
                     /db_xref="dat:HRM2_25970"
     gene            17282..17512
                     /locus_tag="P0_An_GD2017L_S7_170907_scaffold_746154_prodig
                     al-single_46"
     CDS             17282..17512
                     /product="hypothetical protein"
                     /codon_start=1
                     /transl_table=11
                     /translation="MDSPRARTEADKREVIERLFEAWRKAPLLRLGQLLCNSADKGHR
                     LFYMEDEALVAAVEHYIKMPAPDPLKSTPGMF*"
     gene            17531..18733
                     /locus_tag="P0_An_GD2017L_S7_170907_scaffold_746154_prodig
                     al-single_47"
     CDS             17531..18733
                     /product="putative adenine-specific DNA-methyltransferase 
                     (EC:2.1.1.72)"
                     /codon_start=1
                     /transl_table=11
                     /translation="MLLIGDALTKLRELPAESVHCCVTSPPYFGLRDYGIEGQIGLEK
                     TPQEYVEKLAGVFREVKRVLRPDGTLWLNLGDSYNAGRDGGWPGGKAQWDPAEQKYVG
                     RSGANVPGLKPKDLIGIPWRVAFALQADGWWLRADIIWAKGAVMPESITDRPTKSHEY
                     IFLLAKSPHYFYDLEAIREPLSEASLGRYDYAFGGAKAEQLTAGEAAGPGTRTHPIGR
                     RQPQAGRNKRSVWHINPKPYPEAHFATFPPEIPETCIKAGTSEKGCCPACGAPWARIV
                     ETNNPSKQAADEDTRGWANTHQQTSNPQSSKSLHRTEGGVYPTAQTLGWQPTCKCPPA
                     EPVPCVVLDPFSGSGTTLAIAVELRRRYVGIELNPEYAKLIEERLRRPSETEGIKQTF
                     DLLMREDD*"
                     /db_xref="fae:FAES_1810"
                     /db_xref="UniRef100_A0ZV68"
                     /db_xref="A0A0F9KLJ0_9ZZZZ"
                     /db_xref="A0ZV68_9BACT"
                     /db_xref="2.1.1.72"
     gene            complement(18730..19950)
                     /locus_tag="P0_An_GD2017L_S7_170907_scaffold_746154_prodig
                     al-single_48"
     CDS             complement(18730..19950)
                     /product="tRNA nucleotidyltransferase (EC:2.7.7.72)"
                     /codon_start=1
                     /transl_table=11
                     /translation="MDPARRVALRYLNAMSKQAVLMKFLAKVANDLGAGKHIYVVGGA
                     VRNFLLGAPIKDVDVVVDSIALGKDSAWFAQEVANRIPARTNLTTNQYGVAILTISES
                     WDLDGLDMKGETIEIANARKESYTEGYEGKGKGYKPTDVQPATIEEDIFRREFTFNTL
                     LWRLLDLTEGPDKAEVIDLTGRGRKDLEEGMIQTPVDPDKTFGDDPTRMLRAIKFIAR
                     YGFKVPPDVAASIRRNAPKLKRMPWDAVRKILVHDILEGPAPRKSLVIMDELGLIGTL
                     KELAQEVPPFANALSRSLSEADAELLLDVMDLGFAFKTPLSFLKERARTRFREVLLGL
                     PTPQAKTFYRAFLKPPLLDQEAIFTKFQIQPKDRKSVGDAARQLLLDNPALADDPGRL
                     QRETEQVIRQQHGG*"
                     /db_xref="hsw:Hsw_1290"
                     /db_xref="UniRef100_UPI0003790243"
                     /db_xref="A0A0F9KW46_9ZZZZ"
                     /db_xref="UPI0003790243"
                     /db_xref="2.7.7.72"
     gene            complement(19976..21511)
                     /locus_tag="P0_An_GD2017L_S7_170907_scaffold_746154_prodig
                     al-single_49"
     CDS             complement(19976..21511)
                     /product="DNA methylase N-4/N-6 domain protein n=1 Tax
                     =Desulfotomaculum kuznetsovii (strain DSM 6115 / VKM
                     B-1805 / 17) RepID=F6CHP5_DESK7"
                     /codon_start=1
                     /transl_table=11
                     /translation="MGKYWDGTGVWLTEVFWRECLRVLKPGGHAVVWSLPRTSFYTAM
                     ALQQAGFEIRDCVYHIFGQGFPKSLNVSKAIDKMAGVEREVIGTKLGKGGENLNQLSR
                     PDGRDTETAKGCGAYGTGAKQVDVEIPVTAPATPEAQQWEGWGTALKPAVEAWWLCRK
                     PIVAQNVAAQVLATGTGAINIDGCRIATGDNLNGGAYAEDGTDRYDGYENWRFKRQGG
                     AGEYQQPKGRWPSHLVLSHAPGCKRVGEKQVKSAPLVQFTDGMKPFGNAVGHPYAKTP
                     TGDADGMETVPIWDCAEGCPVKELDGQSGNRPSTGEYPSGAKSESNYRPQQGAYQGQG
                     QLYSDSGGASRFFQQFLYCPKASSSEKNEGLDDLPAEAQHKLSEQTSSTQSNRRCLKC
                     GLVKFGQPHCECEEPEWAETEGSKVKNSHPTVKPLTLMKYLCRLVTPPGGIVLDPFAG
                     SGSTLVAAVEEGFKFLGIEREDEYITIAQARLAGVIDEAAQRQAKQAAFDFLADLPAE
                     GED*"
                     /db_xref="UniRef100_F6CHP5"
                     /db_xref="A0A0F9M7Z6_9ZZZZ"
                     /db_xref="dku:Desku_0762"
                     /db_xref="F6CHP5_DESK7"
     gene            21554..22360
                     /locus_tag="P0_An_GD2017L_S7_170907_scaffold_746154_prodig
                     al-single_50"
     CDS             21554..22360
                     /product="Uncharacterized protein {ECO:0000313|EMBL
                     :KKM24685.1};  TaxID=412755 species="unclassified
                     sequences; metagenomes; ecological metagenomes.;"
                     source="marine sediment metagenome.;""
                     /codon_start=1
                     /transl_table=11
                     /translation="MGRKQQTRRVCPVCQRLYFADPQRLLWGRQTTCSRKCSYRLRAQ
                     KKTRLVSFSCAVCGKDFRRPPSQVKDKYGAKFCSRACHYAGRSLGLSKRVVRKPYCIT
                     AEGRAAWKEGGKKTAITRRQRNNYIHSEVTKAKLSEAAARQLARSQGIFTSSKIEAVV
                     ARELTASGVNFVRQRIFRDTQGRFAAVADFWLLDLGMVLEVNGTFWHADPRVYSGILL
                     PIQQRAMAKYQRKKQLFLELGIRLGEVWEIDLKKCPGQAVLDAYTKGSSC*"
                     /db_xref="A0A0F9LAS1_9ZZZZ"
     gene            complement(22471..23304)
                     /locus_tag="P0_An_GD2017L_S7_170907_scaffold_746154_prodig
                     al-single_51"
     CDS             complement(22471..23304)
                     /product="Putative membrane protein n=1 Tax=Myxococcus sp.
                     (contaminant ex DSM 436) RepID=U2TWY4_9DELT"
                     /codon_start=1
                     /transl_table=11
                     /translation="MTRALVLYRPSLLEKGELDAIKDSFTHTTVSRMNVQSGDLVIGR
                     CSMLPIYSEMARDITLAGGRPINSLQEHQYVADLGQYIDDLGELTPRTWSNLSDVPRD
                     AGPFILKGATNSAKHAWSQMMFAKDWHAAGEVFGRLTQDGLIGEQRIYIRQYVPLMQL
                     GESIGGCPITKEFRFFVYKGVVLSGGFYWHAFEEDVLAQGGKIPSCYEVPEDFLFSAI
                     DLVKDKVPFVVIDVAQGADGRWWVIELNDGQQSGLSANRPKVLFSALRHELENEGVTC
                     Q*"
                     /db_xref="UniRef100_U2TWY4"
                     /db_xref="U2TWY4_9DELT"
                     /db_xref="mxa:MXAN_5936"
     gene            complement(23301..24002)
                     /locus_tag="P0_An_GD2017L_S7_170907_scaffold_746154_prodig
                     al-single_52"
     CDS             complement(23301..24002)
                     /product="Uncharacterized protein n=1 Tax=Paramecium
                     bursaria Chlorella virus IL-3A RepID=M1HWD9_9PHYC"
                     /codon_start=1
                     /transl_table=11
                     /translation="MLDRSKLYRNHFVIDPEKAKAAVEAYRSGKSSTQVSKDLGIADH
                     TVLDYARRAGCPIRPVRRYEKLTPEQRLGIERDYTQGDTLEVLAQRYGVCVLTISKHL
                     KSKGLAIGVAGSNKRRSLPKEERCVNRVYGTYQRSARKRGIPFKLTREVVASLVFGPC
                     AYCGRVRANSGCKNFPDSAYNGIDRLDNRHGYEAGNVVSCCHDCNRAKSDKTLDEFRA
                     WVSLVYDTLGGEGKS*"
                     /db_xref="UniRef100_M1HWD9"
                     /db_xref="A0A0F9TWP2_9ZZZZ"
                     /db_xref="M1HWD9_9PHYC"
     gene            complement(24068..25783)
                     /locus_tag="P0_An_GD2017L_S7_170907_scaffold_746154_prodig
                     al-single_53"
     CDS             complement(24068..25783)
                     /product="hypothetical protein"
                     /codon_start=1
                     /transl_table=11
                     /translation="MPPPGCPIPDWVYPGRVLMSRQNQDAFVWIDSMRIAEDGTFRIA
                     CRRVLLFAPTVVSRFCLVEPWSAMEATYQPTDQWEPHPTFEWEPEMREDMQMHSESCF
                     IVLADGHARSWDIVSTGVEGPNMTLEVRREIDPNAEGHMEPIEFSAVAERQRQLFDLR
                     GPSPGTFARHALPHLMAPPAETIPLDAQTFDRELPPDEVHQLHEAGPDNFMAAAQELH
                     PNDTLEADLTALLDQAEVDPDMRIFTQTPLVGFRRVADAIRDIGHTVGPVAETIRSMG
                     EAIGRLHVTIPAENLPPGVYTDIREGRFNDVSMGAMVPYQLDAPRNNPLWPVWLPYPP
                     QDGSHWELRVRRVTAGSSSILAYPEFHPHDELIWFRDPDLTMQVIGEVQDYPRQGTVP
                     IILTNSLMQVEADPEVLRGIMSMTLPAVYPDPIRQAPAEFLPGQLVSLVGGGLIGTVV
                     AVTPSGVQVHTHDGVNSVVEFEHGALEPYQPPPTVPAMGSILRARNGVMVGRVQRVVG
                     NEVTWATSDGRIFTNTVEDLRGQGGIFEEPNLWRDPRNRQPTPRQPEAPRPTVYDRIL
                     EDDDD*"
     gene            complement(25784..27019)
                     /locus_tag="P0_An_GD2017L_S7_170907_scaffold_746154_prodig
                     al-single_54"
     CDS             complement(25784..27019)
                     /product="hypothetical protein"
                     /codon_start=1
                     /transl_table=11
                     /translation="MPIGNPVEGELWESREPLSGRTMRGVIAEASPTIVTLVSTTGNR
                     LRVAPGRMVQNWSFASNPPRTPFVCSRRGCASSAAFTYMRGTSPDYVCARHAPVGIRL
                     DWVDDQPGTVPEPIVSGFQEAMPCWNCGNLDPVEVPDNTRPHGTSAWSCLACNNYWVV
                     VTNTGVRLSERNLGQWWLDVLQLTVTSTPQFRNPTAIRCHPTVVSVLRATLANLPIIS
                     AQIMNQPEMLAISTVPVTTDPTLAPWTAIVQTTTHHIVPTAADINTVTRDILRRQDAA
                     ANLISVGSRWSHLSTGQVFDVVAVKDGSVSFRKDAQAFTMLQDDFLQLHRPFQVETSA
                     PLPPPSVELHPGEEWESDEGVAQIVNIDSKRELVYVRWLSGTTGSSRPLSLRQFATSK
                     WRKIERRTAYQRIMDDDED*"
     gene            27072..27500
                     /locus_tag="P0_An_GD2017L_S7_170907_scaffold_746154_prodig
                     al-single_55"
     CDS             27072..27500
                     /product="hypothetical protein"
                     /codon_start=1
                     /transl_table=11
                     /translation="MQDPRAIEALRELGVRLPEDLDAVRHAPSFEAGQAKLAELKERA
                     RRNFKHLAFELHPDRTGGDPEKTERFKRIAQAHGEVEKLQLQRRPPVQQVFVMHQYMP
                     FHAPTPVTSTSPYAAAYASTTNSTSANAYCAWQVAFIRPF*"
     gene            complement(27497..27955)
                     /locus_tag="P0_An_GD2017L_S7_170907_scaffold_746154_prodig
                     al-single_56"
     CDS             complement(27497..27955)
                     /product="hypothetical protein"
                     /codon_start=1
                     /transl_table=11
                     /translation="MTSKNLPAIKDASRDEIDWMLETDCDEDGPCGSTCTGSVRVTVT
                     FEHRNIRCSVWVNVTEKGEFFCKWGEKITCDDILGYDCAEGEDECDVETEVLGFVENV
                     DWSALPEHLTENYNGGIEDEAANARYEAADREAYERDPYRYYGVSRRDFC*"
     gene            complement(27986..28351)
                     /locus_tag="P0_An_GD2017L_S7_170907_scaffold_746154_prodig
                     al-single_57"
     CDS             complement(27986..28351)
                     /product="hypothetical protein n=1 Tax=Rhizobium meliloti
                     RepID=UPI0002F86773"
                     /codon_start=1
                     /transl_table=11
                     /translation="MPLRNYILQGHEPVPCPNMLAWARWFETANRTVRREDVCPGVAV
                     STVFLGMDHQFGDGPPLLFETMIFGGPLDQEYQTRCSTWEEAEQMHERGKRAALEGQY
                     PEDPVPPTWYEHLLRDDDG*"
                     /db_xref="UniRef100_UPI0002F86773"
                     /db_xref="A0A0F9MC90_9ZZZZ"
                     /db_xref="UPI0002F86773"
     gene            28379..28717
                     /locus_tag="P0_An_GD2017L_S7_170907_scaffold_746154_prodig
                     al-single_58"
     CDS             28379..28717
                     /product="hypothetical protein"
                     /codon_start=1
                     /transl_table=11
                     /translation="VYDESVKDPKPKSCEGEDALVAGPQLPNGFRPFIRHRADHSIQK
                     GLMRPIQDGEPIHDGAFYLERRGDSEVYDVRDEFVMPKSGKGPAKVSTPAFRQGWDRI
                     FGTKLETPEA*"
     gene            complement(28714..29193)
                     /locus_tag="P0_An_GD2017L_S7_170907_scaffold_746154_prodig
                     al-single_59"
     CDS             complement(28714..29193)
                     /product="hypothetical protein"
                     /codon_start=1
                     /transl_table=11
                     /translation="MSHAHRVVSRYLVALQRTKDIEDAVDHYWQSYVDEDGTLCFEAQ
                     AKKMTIEAILQWDDYSSWGEFKEGELVGLPLDEARDELASFRGNAWADRALGWLKQKK
                     VPPIILVDGRAGQLIGDGRGRTNFAMAFALPTLNVIILKETPGGSLCFTYRDGRLEH*"
     gene            complement(29222..29298)
                     /locus_tag="P0_An_GD2017L_S7_170907_scaffold_746154_prodig
                     al-single_trna_40"
     tRNA            complement(29222..29298)
                     /product="Sup"
     gene            complement(29320..29583)
                     /locus_tag="P0_An_GD2017L_S7_170907_scaffold_746154_prodig
                     al-single_60"
     CDS             complement(29320..29583)
                     /product="hypothetical protein"
                     /codon_start=1
                     /transl_table=11
                     /translation="MKKSYPPDVIDAAALATLRMILRGKAVSWQGHQMYSAGGYACIN
                     GQPVGDAVDAVFVWFMRYSTADPRMSHWFENTNTVTFLKRRYL*"
     gene            complement(29596..30225)
                     /locus_tag="P0_An_GD2017L_S7_170907_scaffold_746154_prodig
                     al-single_61"
     CDS             complement(29596..30225)
                     /product="Putative uncharacterized protein n=1 Tax
                     =Brevibacillus brevis (strain 47 / JCM 6285 / NBRC 100599)
                     RepID=C0ZD95_BREBN"
                     /codon_start=1
                     /transl_table=11
                     /translation="MTRVKYPRSFHLPWSPGATSDDKVLSSVEHFAGQEVVVTAKMDG
                     ENTTMYRDGIHARSLDGAHHESQAWVRALQGRIGRDIPEGWRVCGENLFAKHSISYTG
                     LPSYFQVFSIWNEKNEALSWDETTEWAALLDLVTVPVLWRGTWDEATIKGLYQPKLGG
                     NDMEGYVVRVAASFPYAAFAKSLAKFVRPNHVQTDQHWKASAVVANKLL*"
                     /db_xref="UniRef100_C0ZD95"
                     /db_xref="bbe:BBR47_27770"
                     /db_xref="C0ZD95_BREBN"
     gene            30307..30474
                     /locus_tag="P0_An_GD2017L_S7_170907_scaffold_746154_prodig
                     al-single_62"
     CDS             30307..30474
                     /product="hypothetical protein"
                     /codon_start=1
                     /transl_table=11
                     /translation="MDDSRKTPELPRWDEMPEPQLVEVEVTVPTEAPVPVDPEMVSLV
                     WTGRKGPNLPN*"
     gene            30477..30677
                     /locus_tag="P0_An_GD2017L_S7_170907_scaffold_746154_prodig
                     al-single_63"
     CDS             30477..30677
                     /product="hypothetical protein"
                     /codon_start=1
                     /transl_table=11
                     /translation="MDLPQRIWVIFQDFFGTWEIKGTAATVAERDQLYRYYDNIPGSG
                     QTIWKEYLDTGSSGPGRKSTPG*"
     gene            complement(31131..31448)
                     /locus_tag="P0_An_GD2017L_S7_170907_scaffold_746154_prodig
                     al-single_64"
     CDS             complement(31131..31448)
                     /product="Tax=RBG_16_KB1_OP1_55_9_curated"
                     /codon_start=1
                     /transl_table=11
                     /translation="VRLHLVVRRDLPPGDQAVQAAHALRQFTAEHPDIDRQWFEQSNT
                     LALLAAPDEPSLARMLDRAFDLGIRAAAFREPDLGGSLTAIAIEPAGARICRGLPLAL
                     SGA*"
                     /db_xref="87129209"
     gene            complement(31445..31804)
                     /locus_tag="P0_An_GD2017L_S7_170907_scaffold_746154_prodig
                     al-single_65"
     CDS             complement(31445..31804)
                     /product="hypothetical protein"
                     /codon_start=1
                     /transl_table=11
                     /translation="VKEAISKLKQSVKQLAAGGSAIAAQIREAKGLDRYHLWNEKRYH
                     GDSTRHALLAYACLRGRAYEAVERKVREGNFPSATAIRSHLLEALGEAQKAEWTPERV
                     KGWLEGKAPPAVTEQAA*"
     gene            complement(31881..33281)
                     /locus_tag="P0_An_GD2017L_S7_170907_scaffold_746154_prodig
                     al-single_66"
     CDS             complement(31881..33281)
                     /product="Smooth muscle caldesmon, putative id=3532125 bin
                     =GWB1_Spirochaetes_59_5 species=unknown genus=unknown
                     taxon_order=unknown taxon_class=unknown phylum=unknown
                     tax=GWB1_Spirochaetes_59_5 organism_group=Spirochaetes"
                     /codon_start=1
                     /transl_table=11
                     /translation="MRPYSYDRRHRTAGGIDVQDDVAALLPAYQASLGSLSSKDVAHA
                     AYVFAYSAQDTFDSRVKNFATALAEEYAHRFADWLGYVFMSRANRTWQSKGVVDLQEA
                     LGVWVENIPEMLSGSRKTLLSAFLPQTADKFLNLDRVDAIGNKILRVVQQEYAKSGVR
                     QASLEEMPISYNPKTKQYEIPKSQLTFENRNVLRDLGFTWDGRMWSTDTLDSRVVEML
                     PQAVGLQRGAVRPATAKKDPKSWFFEEWLPPNIDRFTKIFSEYGKTEGVPYEFKFVVQ
                     GTDVDCTLHRNIKNLNDAIEDLRSRYRGRSERKGWIDALNLYYKLKSAQGKGSMHAVD
                     MANNLEHTHGAMMEHFPPGVRSWYPKFLDFKYTADVWQLVRAIRNEDLRTLASELLPG
                     PDRARRLRVPDADHRTAKGLALEVSSQPGRARKKKMLAEVKESHPDLYPRILELLEER
                     GLRLTEDAKNPMLASP*"
                     /db_xref="GWB1_scaffold_2934_20"
                     /db_xref="86110788"
     gene            complement(33306..33572)
                     /locus_tag="P0_An_GD2017L_S7_170907_scaffold_746154_prodig
                     al-single_67"
     CDS             complement(33306..33572)
                     /product="hypothetical protein"
                     /codon_start=1
                     /transl_table=11
                     /translation="MTIIEVIRARANQAHSQWPQYAGHWDGDEWVLVQIECTVTTKLG
                     QAFLPGELTIARKETLEGEPVWCAYSMANKCDTVIALSKATEVR*"
     gene            complement(33603..33815)
                     /locus_tag="P0_An_GD2017L_S7_170907_scaffold_746154_prodig
                     al-single_68"
     CDS             complement(33603..33815)
                     /product="hypothetical protein"
                     /codon_start=1
                     /transl_table=11
                     /translation="MNAEMRKLLLWHDRRQTRILKFRMHPTDLADTLTDTPIAKIPVS
                     LQAAYRAFKKCSRAARLALAEKYSAG*"
     gene            complement(33834..34370)
                     /locus_tag="P0_An_GD2017L_S7_170907_scaffold_746154_prodig
                     al-single_69"
     CDS             complement(33834..34370)
                     /product="hypothetical protein"
                     /codon_start=1
                     /transl_table=11
                     /translation="MTITFSSDATLETLTTKVEACLCAQGSESWTMDLEGASDEVLGD
                     LRAHANPACPFCKGTGVENREESDKPYVNWCNENACTMLKVLGLRGSEGGHASIAEAR
                     RAVMRATSRSDLSAYARPDECLYGRPRADEDGAIELRPIRMVSMGLDAEAIEERVAQF
                     AKFVEESARRGATHIWWG*"
     gene            complement(34378..34596)
                     /locus_tag="P0_An_GD2017L_S7_170907_scaffold_746154_prodig
                     al-single_70"
     CDS             complement(34378..34596)
                     /product="hypothetical protein"
                     /codon_start=1
                     /transl_table=11
                     /translation="VRTNKAKLACVQESIRAQRWLAKQRRQQAIQADARFAQRLEAEA
                     AALTLRADEATWVLKKLFGELIDLESAL*"
     gene            complement(34600..35838)
                     /locus_tag="P0_An_GD2017L_S7_170907_scaffold_746154_prodig
                     al-single_71"
     CDS             complement(34600..35838)
                     /product="DNA ligase (EC:6.5.1.1)"
                     /codon_start=1
                     /transl_table=11
                     /translation="MPDLRDGEERSVPGSSGRSYTIKNVGGVYSCSCPAWRNQHAHPH
                     YRTCKHLSRFRGSDVEARRIAGGSGVSASPIPSRPAGPSYATTRIPARPAPPPPRPAP
                     PPPAPQPTAWNRLMDWDPVLDGPEPPPPPAPEVSPSEPDEAEGTFAMLLAETWDGVQD
                     PTGWSMSEKLDGVRAYWDGEKFISRQGNVFQAPDWYKAEMPKTPLDGEFWMGRGRFQE
                     TSGYVRRQDKGEYWRDIGYMIFDAPEAIGGFEKRLTFLKSLRLPAHAQVLTQRTCLGL
                     DDLRAYLLNIERLDGEGVMLRKPGSLYVRTRSNTLLKVKSFYDAEAKVTGYTAGKGKH
                     KGRVGALECIVDKPTSFVTPRGRIEIPVGTTFKVGTGLSDAQRLNPPQVGADITFRFK
                     GLTNKRVPREPSFVGERNYE*"
                     /db_xref="mfu:LILAB_05755"
                     /db_xref="UniRef100_E9C5K3"
                     /db_xref="A0A084T0Q8_9DELT"
                     /db_xref="E9C5K3_CAPO3"
                     /db_xref="6.5.1.1"
     gene            complement(35831..35998)
                     /locus_tag="P0_An_GD2017L_S7_170907_scaffold_746154_prodig
                     al-single_72"
     CDS             complement(35831..35998)
                     /product="hypothetical protein"
                     /codon_start=1
                     /transl_table=11
                     /translation="MTQKIQIGRYEFKVKADGSYICNCPAWRFQRACDHPARYAQAVR
                     RLRPLKETPNA*"
     gene            complement(36029..37354)
                     /locus_tag="P0_An_GD2017L_S7_170907_scaffold_746154_prodig
                     al-single_73"
     CDS             complement(36029..37354)
                     /product="Putative uncharacterized protein n=1 Tax
                     =Eubacterium rectale M104/1 RepID=D4JQ27_9FIRM"
                     /codon_start=1
                     /transl_table=11
                     /translation="MKIHLTIKVDYLPSWGAYEGVRELLQNAKDAEVESSATMSVRYR
                     KDSGTLVIENDGVVLPHEALLLGHTTKLGRSDTIGKFGEGLKLGILALVRAGHKVKIR
                     SGSEVWVPSIERSDKFDADVLVFDISKGREPKDRVQVEIGNFAEEDWNAMSDCFLFLL
                     KPEELEKVRINTYQGGLLLGEKYVGRVYLKGIFVGNDPKLRYGYDLREGSIDRDRKMV
                     DKYDLQYTMRGIWQEAMNTRPDLVEPFIQMLSQSAADLEGISTYSADTLSPKVRQAVV
                     ASFQAIHGTDALPVENLADSKDIEHLGKKGVVAPKGLKAVLDTVLGSTEAVKANLRNE
                     VVQSFGWSDLDTTERENLERAIAMVNAVEPVSLDTVDVVSFRDEKIQGMFKDGRYLLS
                     KPMLAALKDTLTVLVHEVAHQAGGDGDKGHVATIERIWAGITMNLLGAS*"
                     /db_xref="UniRef100_D4JQ27"
                     /db_xref="era:ERE_34510"
                     /db_xref="V8R666_9PSED"
                     /db_xref="D4JQ27_9FIRM"
     gene            complement(37362..38816)
                     /locus_tag="P0_An_GD2017L_S7_170907_scaffold_746154_prodig
                     al-single_74"
     CDS             complement(37362..38816)
                     /product="Uncharacterized protein n=1 Tax=Methylibium
                     petroleiphilum (strain PM1) RepID=A2SNB9_METPP"
                     /codon_start=1
                     /transl_table=11
                     /translation="LKRDPWFTADKEGLAKLVRRKGLSYVLYELIQNTWDTRTESVRV
                     EVENIGPGKVRVYVEDQDPDGFKDLSHAYTLFAESEKKGDPSKRGRFNLGEKLVLAIC
                     EEAEIISTKGSVHFTKEGRTTGRKKLERGSAFSGVLRMTLAEMSEMVASASLLIPPIP
                     TFVNGERIELPKLLHYFEATLPTEVSDEEGVLRRTRRKTVVRVWEGKGWIYEMGIPVC
                     ETGDPWTVEVDQKVPLNADRDNVTPAYLQELRVAVVNAMHDRLEAEAMRSPAVSAALT
                     DDRIKPEAVKTVVTAKYGEKVMVADVRDQEANHRAMASGFTVIPGSAFSGRQWAQIRG
                     AGAIPVTTTQFATQIENSGPRLSEDKLTKGMQQVALFAKALAKRLLGRSIKIRFFDAP
                     GKSFQAAYGQGALAFNIGTLGPNWFDRSFSDEGVLDLLLHEFAHDAEGNHLSSAYHNA
                     CTQLGAKLAVLALNNPELFDRKSYVGLIDDEDRL*"
                     /db_xref="UniRef100_A2SNB9"
                     /db_xref="mpt:Mpe_B0283"
                     /db_xref="A2SNB9_METPP"
     gene            complement(38875..39192)
                     /locus_tag="P0_An_GD2017L_S7_170907_scaffold_746154_prodig
                     al-single_75"
     CDS             complement(38875..39192)
                     /product="hypothetical protein"
                     /codon_start=1
                     /transl_table=11
                     /translation="MTDENTPKVGDGVTFHIGSDGYPMTVRKVSASGKTIWCSKDRFE
                     SDGKAHWTDSYKTGLFIPQDENNPENWERFSLRKNGSWRPARSRNAGYLGRGRAYIQD
                     PSF*"
     gene            complement(39234..39743)
                     /locus_tag="P0_An_GD2017L_S7_170907_scaffold_746154_prodig
                     al-single_76"
     CDS             complement(39234..39743)
                     /product="Uncharacterized protein n=1 Tax=Corallococcus
                     coralloides (strain ATCC 25202 / DSM 2259 / NBRC 100086 /
                     M2) RepID=H8MVV1_CORCM"
                     /codon_start=1
                     /transl_table=11
                     /translation="MGDPRNPARKEDVYDPDRLARQLDEVDALQGLGTVLSGGLAWHF
                     LSPPHTEYKLLHDHKDVDIFVHPYGVQDLREALLQRGFERAKTQWDRNDFFRFTKFYK
                     GGKVVFDIFIEQVPSILAQGHLVVDPATLLGFYKTVHQSGDCVAVAAARKLLAAGTPV
                     LGHPDLVRM*"
                     /db_xref="UniRef100_H8MVV1"
                     /db_xref="ccx:COCOR_04082"
                     /db_xref="H8MVV1_CORCM"
     gene            complement(39743..41161)
                     /locus_tag="P0_An_GD2017L_S7_170907_scaffold_746154_prodig
                     al-single_77"
     CDS             complement(39743..41161)
                     /product="RNA-splicing ligase RtcB n=1 Tax=Myxococcus sp. 
                     (contaminant ex DSM 436) RepID=U2RZP3_9DELT"
                     /codon_start=1
                     /transl_table=11
                     /translation="MGNRTSYKFLVQQTGDNHYTLPARDDMKVAVRAYLSPELFRTSE
                     EEAWNQAAAGACYEGVSAVYLMPDCHVGFGVPIGSVIVTDNTLIQASVGYDISCGILH
                     MRVTGLSASSLRGRYNRERWIKEVEKRVALGVGSQRAELMPTYTPDKLEAILRQGAKP
                     LGVAADVCERQFLPVSDDTKVDDIPQAYGKALAQLGSLGGGNHFIELQVDRDDGSVWV
                     MIHCGSRGYGYQTAEHYFYEGARLRGMSSKHRGLSWLKDDEELGRAYWDHHNAAGNYA
                     IANRHIIAEGIREALQEVYNADGEVYYEISHNLVQRETLVLPDGTKKQGYVHRKGATR
                     AMPAGHPNLVGSAWEDSGHPCLVPGSMFEGAAILLPQKGAHESACSVNHGSGRIMARG
                     HAKRKLEHKQDRIDAQMHDISRTFAGVTIEGIVTNSKHIPLDECGEVYKDLDPVLDVL
                     RDNGIATVQHRLYPVAVIKGTD*"
                     /db_xref="UniRef100_U2RZP3"
                     /db_xref="A0A0F9V2E1_9ZZZZ"
                     /db_xref="mfu:LILAB_08425"
                     /db_xref="U2RZP3_9DELT"
     gene            41214..41633
                     /locus_tag="P0_An_GD2017L_S7_170907_scaffold_746154_prodig
                     al-single_78"
     CDS             41214..41633
                     /product="hypothetical protein"
                     /codon_start=1
                     /transl_table=11
                     /translation="MTSPETKACPIPTPAVGATVKIQAEHIDPPKTGKGTNPEFVKGW
                     EAFFAGAPDPEPNERWGEWGDWNRNNPYTDGWKWAKRAKASRECHTWTFQGTEQGEDG
                     KWYAVLTRKEVNDYNDVMNGSGTGLGHHTVTEKVLLG*"
     gene            41664..41834
                     /locus_tag="P0_An_GD2017L_S7_170907_scaffold_746154_prodig
                     al-single_79"
     CDS             41664..41834
                     /product="hypothetical protein"
                     /codon_start=1
                     /transl_table=11
                     /translation="MTVTKILATAAATTVTVTYIETETEDNKAVRKLAEERATQEVRR
                     AVNAWIYSQEEG*"
     gene            41963..42820
                     /locus_tag="P0_An_GD2017L_S7_170907_scaffold_746154_prodig
                     al-single_80"
     CDS             41963..42820
                     /product="Uncharacterized protein {ECO:0000313|EMBL
                     :KKK84146.1}; Flags: Fragment;;  TaxID=412755
                     species="unclassified sequences; metagenomes; ecological
                     metagenomes.;" source="marine sediment metagenome.;""
                     /codon_start=1
                     /transl_table=11
                     /translation="VPWLLRFPELDDRINARADLQALRRDEYVREVRWEQDPATHIVE
                     VHVEFHESYDAPRDQELRRRLGPYIVLHEAPLDLEPIPRVPRNQTMVEGFRLNYGLDH
                     PPTLDNETRQRIIERYLASTSGREQLARAMVAPIRQRMDYQSIARRTFLVEQMPEGAL
                     PVYGRDPNVPEMVTPGHDTDYLALPGHLPLHATKHYVKPEELPPWVAVGCWVRDLKGR
                     TGMVVNHYRTEDRGRREHTHIIIGIWRTQDSVDLCAHHVVVGWEPCRQPPEPLSVWER
                     ILGDDFVDD*"
                     /db_xref="A0A0F9BID0_9ZZZZ"
                     /db_xref="GWB1_scaffold_2035_10"
     gene            42920..44659
                     /locus_tag="P0_An_GD2017L_S7_170907_scaffold_746154_prodig
                     al-single_81"
     CDS             42920..44659
                     /product="Probable RNA-binding protein containing TROVE
                     domain n=1 Tax=Hahella chejuensis (strain KCTC 2396)
                     RepID=Q2SLQ1_HAHCH"
                     /codon_start=1
                     /transl_table=11
                     /translation="MASKNVFKTGAAACGPATDTVNEAGGQAYSMDAKSGLAQMAVTG
                     CFGNTYYASGESQVDKVKELASQCDPDFVGKVAIYAREKGLMKDMPAFLVALIMGKAA
                     EAAKAGALAAQAKRGAEAVNRPVAPEASLNIEAFFAQAEVWNEVLWETFPRVVDGGKM
                     LRNVVQIIRSGAVGRKSFGQSPKRLFKSWFDTHDDEFIFRNCIGNDPSMADVIKLIRP
                     VPMTKERAALYAWLLDKPKGKFEGIEFETAEALPEIVAKYEAFKKAPNGEIPKVPFEM
                     LLGLPLSDAQWKALAIQATWNQTRMNLNNFLKHGALKDAGVLKVVTDKLRNPDLVRKA
                     KAFPYQLMTAYLNVSDEMPREVTNALQDAMEVATENVPKIDGLVCVLPDVSGSMSSPV
                     TGTRVNPKTGKRETHTTKARCIDVAALVAASFLRMNPDTVVIPFEQDVVRRLKLNPRD
                     SVMTNAQKLASIGGGGTNCSAALKEVNEKQLKPALCVFVSDNESWVDSRNYGVWGGSR
                     TATMAEWNKVVRRAPQAKLVCIDIQAYTSTQAKDQANILNVGGFADSVFEVVAAFASG
                     GQGHWVDVIEAVA*"
                     /db_xref="UniRef100_Q2SLQ1"
                     /db_xref="hch:HCH_01566"
                     /db_xref="Q2SLQ1_HAHCH"
     gene            complement(45008..45286)
                     /locus_tag="P0_An_GD2017L_S7_170907_scaffold_746154_prodig
                     al-single_82"
     CDS             complement(45008..45286)
                     /product="hypothetical protein"
                     /codon_start=1
                     /transl_table=11
                     /translation="LTSILSAKFYNQLWMQSADRDKHPGVLTDDGVDVPAWVAHERAF
                     LAARVNEERAKRGLPPVPERRVKDGERVGDPDYGKRLAEHCAQLAVEK*"
     gene            45317..46414
                     /locus_tag="P0_An_GD2017L_S7_170907_scaffold_746154_prodig
                     al-single_83"
     CDS             45317..46414
                     /product="Putative nucleotidyltransferase n=1 Tax
                     =Synechocystis sp. PCC 7509 RepID=L8L007_9SYNC"
                     /codon_start=1
                     /transl_table=11
                     /translation="MNFDWSVYKGNLDWLPERTIYMTRHGSHAYGTSLPTSDVDLRGV
                     CIAPKKYYLGFVERFEQTVLTDPDLTIFDIRKFMHLAADANPNVLEILYTDPEDHLMV
                     RQPVMQRLFEARDLFLSKKAKHTFSGYALSQLKRINLHYKWLKDPPKAPPTREEFGLP
                     ERTVIPADQLMAAQSAIQKQLDRWSFKDLEDLDPATRQAIMDQQSKSLLEIVGWSWTE
                     REDKLWRAAAVGIGLSTNFIELLDKERQYTGKQRQWASYQEWKTNRNPQRAELEAKFG
                     YDTKHALHLVRLLRMCREILAEGKVLVRRPDAEELLSIRAGAWDYHRLVSWAEAQDAE
                     LAQVAKESKLPSQPDRKKLDQLCVELVQAAL*"
                     /db_xref="UniRef100_L8L007"
                     /db_xref="A0A0F9V2D0_9ZZZZ"
                     /db_xref="riv:Riv7116_4540"
                     /db_xref="L8L007_9SYNC"
     gene            46444..46980
                     /locus_tag="P0_An_GD2017L_S7_170907_scaffold_746154_prodig
                     al-single_84"
     CDS             46444..46980
                     /product="Thymidine kinase {ECO:0000256|HAMAP-Rule
                     :MF_00124, ECO:0000256|RuleBase:RU000544}; EC=2.7.1.21
                     {ECO:0000256|HAMAP-Rule:MF_00124,
                     ECO:0000256|RuleBase:RU000544};;  TaxID=485917
                     species="Bacteria; Bacteroidetes; Sphingobacteriia;
                     Sphingobacteriales; Sphingobacteriaceae; Pedobacter.;"
                     source="Pedobacter heparinus (strain ATCC 13125 / DSM 2366
                     / NCIB 9290).;""
                     /codon_start=1
                     /transl_table=11
                     /translation="MATGRLEVLVGPMFAGKTTELIRRVIEAEKAGEHVQVYKPRLDT
                     RHEDAAVYSHDGLVTQARWVGPDWGTPFSNGATVIGLDEVQFFSLDVVPEVIRALRRG
                     MRVIAAGLDLTSQEEPFGPVPALLALADEVVKLRARCSQCGQPATRSYRRVASSATIL
                     VGGAEVYEPRCLSCFAMG*"
                     /db_xref="C6Y231_PEDHD"
                     /db_xref="UniRef100_C6Y231"
                     /db_xref="phe:Phep_0802"
                     /db_xref="2.7.1.21"
     gene            47023..47583
                     /locus_tag="P0_An_GD2017L_S7_170907_scaffold_746154_prodig
                     al-single_85"
     CDS             47023..47583
                     /product="hypothetical protein"
                     /codon_start=1
                     /transl_table=11
                     /translation="VADSTSLITSLISGLITGGTSMLTTVMAVFRDLRKRVTILEDRL
                     GKSDMDSKSGLFLEVSQLADALRKLRKEIDSWSDSPPSWANRLRRSSSASLDLEILQD
                     YENRFEARSKTLLDRVKRIEEALEEHEKKSRVANFITKSEYEEDSRHRAEEIAKIQAS
                     LSSANGFLRGVMSALGYLDDGLPRRK*"
     gene            47585..47779
                     /locus_tag="P0_An_GD2017L_S7_170907_scaffold_746154_prodig
                     al-single_86"
     CDS             47585..47779
                     /product="hypothetical protein"
                     /codon_start=1
                     /transl_table=11
                     /translation="MCLSAEERDSIQSLVEASQETEDIARKLADFLQKDVKFQEKAHA
                     FAVKQQSGMPLGRLKFAGSK*"
     gene            47776..48210
                     /locus_tag="P0_An_GD2017L_S7_170907_scaffold_746154_prodig
                     al-single_87"
     CDS             47776..48210
                     /product="Uncharacterized protein {ECO:0000313|EMBL
                     :KKL10732.1};  TaxID=412755 species="unclassified
                     sequences; metagenomes; ecological metagenomes.;"
                     source="marine sediment metagenome.;""
                     /codon_start=1
                     /transl_table=11
                     /translation="MNVSRIYDTIWQGPQPPPGPTLREMGFDVLVLCASEFQPPAEMF
                     PGVTVIHAPNDDGDEPTREQLEGAIQAARQVVEAVRADKNVLVTCYLGLNRSGLVSAL
                     ALYFLTGWPGRKCIQTVKLQRPNALSNQHFTKLLERLRPKAA*"
                     /db_xref="A0A0F9BAC1_9ZZZZ"
     gene            complement(48207..48779)
                     /locus_tag="P0_An_GD2017L_S7_170907_scaffold_746154_prodig
                     al-single_88"
     CDS             complement(48207..48779)
                     /product="Uncharacterized protein {ECO:0000313|EMBL
                     :KKW45126.1};  TaxID=1618860 species="Bacteria;
                     Parcubacteria.;" source="Parcubacteria bacterium
                     GW2011_GWA2_56_7.;""
                     /codon_start=1
                     /transl_table=11
                     /translation="MKIELANIVTALRANGVIGTKVLDPDGFMAALEAAIAKHDFSAD
                     RIPGQGFLVMPEAVPFVSAGVGPRTADHNDYVCRCHRGVVSAFLRRQKAGNVEGCACV
                     VYTKAAYLADPDTQNEPEEQVRIEASNPDYVLVAVLAFAGPKSPLPLHRFVANLAGAN
                     HEAQAWTADEIRAKAKEVLDYADAWCTVAD*"
                     /db_xref="A0A0G1YPF6_9BACT"
     gene            complement(48818..49102)
                     /locus_tag="P0_An_GD2017L_S7_170907_scaffold_746154_prodig
                     al-single_89"
     CDS             complement(48818..49102)
                     /product="hypothetical protein"
                     /codon_start=1
                     /transl_table=11
                     /translation="MFVTRYAVRRETPGTLDAQEWTFTLIDNQIVLDRYMELSRPTKR
                     HKEQGTRWYERLDHRSNTLTLAEVPLPDDVAAEALQKVVSQFRVVRELKR*"
     gene            complement(49102..49248)
                     /locus_tag="P0_An_GD2017L_S7_170907_scaffold_746154_prodig
                     al-single_90"
     CDS             complement(49102..49248)
                     /product="hypothetical protein"
                     /codon_start=1
                     /transl_table=11
                     /translation="MKTTKQPARRNTIVVAMNARHGRAGRMKDRRAARGGSRNKQRDY
                     REGW*"
     gene            complement(49288..54186)
                     /locus_tag="P0_An_GD2017L_S7_170907_scaffold_746154_prodig
                     al-single_91"
     CDS             complement(49288..54186)
                     /product="Putative uncharacterized protein n=1 Tax
                     =Solibacter usitatus (strain Ellin6076) RepID=Q02CD0_SOLUE"
                     /codon_start=1
                     /transl_table=11
                     /translation="MAVNPICQVREGAGPWVATTNGVDVTPGATISIKLADVTDVTDW
                     YLQVTGTDETTTPPTLTDVNPITNKVTAPTSIVTFTMPAGTGRALLFSSLVTGTGGPL
                     STTFSIYALTDHSRRVGSAGEQREGDSSYGWASIVNPLIRTGAGVLYYNDAATSPSWG
                     VDNVQDALDYLKAGGGFSAGGDLTGSGTSQTVSYIRGVISPDPILALHGKDTRVVEDY
                     SPDLYSPYAAVSDGTYLYVGVYNYMESWGWWGNGIVHKLRPLGDGSTLEVVAKVDLAA
                     TLPEIVHITGLAADSTYLYAVTPDTENIAIINKATMAVVGWGWMGSGMFPSSVCADGA
                     GNFYCYGTDGGNYIVGKFSTAACLGQPPGTVTYSSSYVAPGTLNQISFGGGYVWAVDY
                     GSGAGTQKIDPATMTLVISDSGATAGMESFYAFGSLWVIEGTSPTPPARISRLDPTTL
                     ALQATVTLPTSMVYGVSHLAFGPDSSGTPNARLYASSESYPYIGIINPLTNAFEAVFA
                     PGGTEHAGVAAIGNVVYAMAYVSNPQDRPNGIFFVDYPMGTAGQCVYKPRLEYQSQGK
                     DDLGYIGWAHGESGYPQGKIGQVPSIRDQRAEPVDMAYDFYADPAIEQIGRIWIVRSR
                     PNDVIVWDVDTDAFGYTIPLAYAGDSFAPHTILISPKYVWVSGTRGHIVKIDRVTRDV
                     LDYRLKVPTDAYAVEGLAWDDTHGCVLTTVGGSDEFGIIYSLDATTHRFTQHDLSASI
                     NEYGRGIIVVGTDAFFFGTANLWKIDLTTWTVTATAAIPNPNAGRIRSKYEAGYIWFI
                     SQWGTDLARVDPATTTVSSITVGTDTMGLCYDGDDDIVAVTMSGTTVIQYVTTPTGVM
                     ALGSSIPAAVPLTMGGIVYDSSWSYLYFTLERLSPPYHAVLNSTWYGWSGTIPDPDTG
                     PTVDAWLNGTLEWVDASGFTAGGDLTGSSSSQTVVGLRGRAITSTTPTTGQVYYYTGS
                     QWAPGTLASDVTGSFTSNTVARLRGRTISTTAPTNGQVYAWNTGLSQWVPSTPGGLPT
                     ATLAEDLVTWDGTAWVAKQPPAGIVNFVAGESLLSNGIVVWDRDRTGATTNYYAYRTR
                     MTAPFAWGWTTEDDNSYTIAAAWRTGSFLDGQYLYDAAALGNLAVVVAWYESNAINLR
                     AVTTPYNTTARTWSVAAGAGLTSISTAGACTDVCVVALSTTKFVVGWIYSGSIYLCAC
                     TYVSPASGFTYGTPVQVQDGVGTVTNAISIALEKGPFSYASDDATTDLYFAYAFGRST
                     NLGYIHTGRILSGTDTIVLASTVELTTATPFGSATCPPVCITLKSLGDQSVHPGTSSV
                     VYGVLYGDTARAVDTYHFWFQWERAFGYDQVQLSGYWRLGTSGSVWRIDEDMDSTGPY
                     YLLDGATANPGFGDFLGKKWVSVFRATHASFNTRMVLASGTVPFPGSTPCPNRPKILP
                     YNTSTQWGVSSITITALDHETFAWGGRLTVAPAEAGWSGKVPIGVGTGTYKDGVVSFN
                     LGSHINKASGTIYGNYFVPTTANARQRFKTVKLSNNRFMLIFSGRTNPATPSDVSMAY
                     HCFVSEQPYVAGVMQEAATIGQTKRCAIYGGISRSATGLIPGAYYYWSTGDYTSEFEF
                     GRASDATSILLTLGREMNRRSR*"
                     /db_xref="UniRef100_Q02CD0"
                     /db_xref="sus:Acid_0274"
                     /db_xref="Q02CD0_SOLUE"
     gene            complement(54196..54519)
                     /locus_tag="P0_An_GD2017L_S7_170907_scaffold_746154_prodig
                     al-single_92"
     CDS             complement(54196..54519)
                     /product="hypothetical protein"
                     /codon_start=1
                     /transl_table=11
                     /translation="MRNLIVLATFALSLLGCPCPEPASPNPQPVPDSDMCPLMCAHLK
                     TLGCEEGQSVYDSDKPGPKDVPNKTCEDFCTEQQANGIFVNPRCVSKVKTCDEIEAAR
                     KNTCQ*"
     gene            54585..55403
                     /locus_tag="P0_An_GD2017L_S7_170907_scaffold_746154_prodig
                     al-single_93"
     CDS             54585..55403
                     /product="Papain family cysteine protease id=4084135 bin
                     =GWB1_Spirochaetes_59_5 species=Pythium ultimum
                     genus=Pythium taxon_order=Pythiales taxon_class=unknown
                     phylum=unknown tax=GWB1_Spirochaetes_59_5
                     organism_group=Spirochaetes"
                     /codon_start=1
                     /transl_table=11
                     /translation="MATYGWRPDPRTETDPYGDTVDLVAKDWNVKDFLAKAPPKLADG
                     DVDLSKYATDTNQWSLSSCAGNATADSVEILDAIEEEDDAKADGRAPVPQPQLSRLFV
                     YNMARERAGELALDEGTYIRYCFDVLARFGICEENVWPYDEAKVFTSPTLKAQRRALG
                     HKIHGFYRIKSTEEQRLDDIVAALRAKHPVVFGTLIDHTFQADNGPTVIGPPGSVTIG
                     GHAMIVVGYVGGLFKVKNSWGPGWRDKGYCLMKPEYLAWDETQDLWVPTLAVHF*"
                     /db_xref="GWB1_scaffold_9497_1"
                     /db_xref="hoh:Hoch_3866"
                     /db_xref="86112718"
     gene            55685..56002
                     /locus_tag="P0_An_GD2017L_S7_170907_scaffold_746154_prodig
                     al-single_94"
     CDS             55685..56002
                     /product="id=2917985 bin=GWB1_Spirochaetes_59_5 species
                     =unknown genus=unknown taxon_order=unknown
                     taxon_class=unknown phylum=unknown
                     tax=GWB1_Spirochaetes_59_5 organism_group=Spirochaetes"
                     /codon_start=1
                     /transl_table=11
                     /translation="MARIPTPADLEAAAIEFACELEGDERKTFTFNEAENLALELGYA
                     LATPVIRALKALGLGMEERQPERRVRTVSSNSHDRWSGPGSCKTHGGSGWEQITGFAG
                     DEG*"
                     /db_xref="GWB1_scaffold_14209_9"
                     /db_xref="86110018"
     gene            56034..56663
                     /locus_tag="P0_An_GD2017L_S7_170907_scaffold_746154_prodig
                     al-single_95"
     CDS             56034..56663
                     /product="dCTP deaminase (EC:3.5.4.13)"
                     /codon_start=1
                     /transl_table=11
                     /translation="MILPDHAIRQAVAEGLIRIEPFDDHLVNPASYDLTLGAEVRIYK
                     DWCVPVPIVVNNVASAPEIEDGRYFRPLDQVLNTRQPPETEAFQMHESKGWVLRPGIG
                     YLLHTRERVWTEEFMAIIDGKSSIGRLFIQIHATAGYVDPGFDGQYTLEVIVQHPIRV
                     YPGMRIAQVRFQTLQSKADKLYGYAGGHYTGAAALGAVPSQAHKMFTNR*"
                     /db_xref="cgo:Corgl_0269"
                     /db_xref="F2N756_CORGP"
                     /db_xref="UniRef100_F2N756"
                     /db_xref="3.5.4.13"
     gene            56694..56906
                     /locus_tag="P0_An_GD2017L_S7_170907_scaffold_746154_prodig
                     al-single_96"
     CDS             56694..56906
                     /product="hypothetical protein"
                     /codon_start=1
                     /transl_table=11
                     /translation="MDICRLKPQERAFALAFHREVYRPFAEGKYASMNLSHWDDMLLG
                     YLIAKGLKPARAWKVALQVYLVLEKG*"
     gene            complement(56903..57280)
                     /locus_tag="P0_An_GD2017L_S7_170907_scaffold_746154_prodig
                     al-single_97"
     CDS             complement(56903..57280)
                     /product="hypothetical protein"
                     /codon_start=1
                     /transl_table=11
                     /translation="MSLLVSERHGVNPSLEQCFVCLKPKGVVLFGRLRGDAEAPRQVC
                     LDQEPCDECKKLMKKGVVLISVNMQLTDDQANPYRSGGWVVVRPTFIKRTIQPKETVK
                     DICKRRMAFVPDEVWDQLGLPRA*"
     gene            complement(57277..57573)
                     /locus_tag="P0_An_GD2017L_S7_170907_scaffold_746154_prodig
                     al-single_98"
     CDS             complement(57277..57573)
                     /product="hypothetical protein"
                     /codon_start=1
                     /transl_table=11
                     /translation="MKIVRLKTLARLINEKFGPEYYATCEPWTTSTDFKPKGCRYITR
                     TGKGRKGYRLRVYGPRLKPEGPCPVVIDHNSSECYRRNEEAMREVAKLFGEIWT*"
     gene            complement(57570..57764)
                     /locus_tag="P0_An_GD2017L_S7_170907_scaffold_746154_prodig
                     al-single_99"
     CDS             complement(57570..57764)
                     /product="hypothetical protein"
                     /codon_start=1
                     /transl_table=11
                     /translation="MKLSKAQLAVLQEAKAKGYAQAVDWHPPVKKLLALGLIKPYEGI
                     NSYNNKWVLTEAGENALGKP*"
     gene            complement(57761..58165)
                     /locus_tag="P0_An_GD2017L_S7_170907_scaffold_746154_prodig
                     al-single_100"
     CDS             complement(57761..58165)
                     /product="hypothetical protein"
                     /codon_start=1
                     /transl_table=11
                     /translation="MSRFDPDCVHLGYMDGLLGKEPSEVGEGYEKGWLAGAEDRAAGM
                     KAPDNVLGNPQGIKVGDMVVIPKGTIVKQVFKDPKPAGRTYKVRVNHFLTGTNAYIDW
                     SGQFHRPTWATVRWAGKGGYWSEAAIEDVRKP*"
     gene            complement(58188..58385)
                     /locus_tag="P0_An_GD2017L_S7_170907_scaffold_746154_prodig
                     al-single_101"
     CDS             complement(58188..58385)
                     /product="hypothetical protein"
                     /codon_start=1
                     /transl_table=11
                     /translation="MVSVEVLQALANIQRMTGKQYPALRAAVLELPKEAALDLLRLTR
                     DLEDAMRRQERRAALQPWRHF*"
     gene            complement(58395..58634)
                     /locus_tag="P0_An_GD2017L_S7_170907_scaffold_746154_prodig
                     al-single_102"
     CDS             complement(58395..58634)
                     /product="hypothetical protein"
                     /codon_start=1
                     /transl_table=11
                     /translation="MSCMCGGCRACLAAQGYEEYPDCCPACGRELGEEDGDFCDAICE
                     AKYLADLKAEDDALAAQLAEEAALAAEWKKARRVA*"
     gene            58708..59139
                     /locus_tag="P0_An_GD2017L_S7_170907_scaffold_746154_prodig
                     al-single_103"
     CDS             58708..59139
                     /product="hypothetical protein"
                     /codon_start=1
                     /transl_table=11
                     /translation="MNHEFKIGDKVLFGRRHGEQTLGEVVKIGRSKIKVKQLESRGTM
                     RSYPVGAIWGVPPTLMQKVDAGVQPIAEAPKRPEVEVLREVRNLYCQLSPENLTCDGE
                     LPPSAVRRRAQQIHARLRVCFQELGRVVTEDEAYQLRLRMA*"
     gene            59136..59777
                     /locus_tag="P0_An_GD2017L_S7_170907_scaffold_746154_prodig
                     al-single_104"
     CDS             59136..59777
                     /product="Uncharacterized protein n=1 Tax=Burkholderia sp.
                     M701 RepID=V5YNK5_9BURK"
                     /codon_start=1
                     /transl_table=11
                     /translation="MSIYDISIPELVPEGQQGIATVRHFEVDAQMSMFTSIRAIQHGL
                     DAHVRAGQYAQLLVGRTLMMSDTSMEKRTNTAFTYRAHGQVLVAGLGLGLILFAIADK
                     PSVEHITVIEKYQDVVDIVGPAVKAKLGDKVTNICADIFDWRPAKGAKFNTIYFDIWP
                     NICTDNLKDITKLHRAFARKLDRSDPGCWMDSWQRDALKSQRRRAQSQRFRWR*"
                     /db_xref="UniRef100_V5YNK5"
                     /db_xref="A0A0F9SL32_9ZZZZ"
                     /db_xref="eclz:LI64_23155"
                     /db_xref="V5YNK5_9BURK"
     gene            complement(59774..60076)
                     /locus_tag="P0_An_GD2017L_S7_170907_scaffold_746154_prodig
                     al-single_105"
     CDS             complement(59774..60076)
                     /product="hypothetical protein"
                     /codon_start=1
                     /transl_table=11
                     /translation="MTHPSLRLTAPESLPDAIWMPSGSDLAIYRGSPLEMVRSMAAEM
                     GDDITVRDAVRHLVGGLLESRQILLRLDYRKSEDELAKSFVGLLVLSGVGRPIPQA*"
     gene            complement(60073..60393)
                     /locus_tag="P0_An_GD2017L_S7_170907_scaffold_746154_prodig
                     al-single_106"
     CDS             complement(60073..60393)
                     /product="hypothetical protein"
                     /codon_start=1
                     /transl_table=11
                     /translation="MLLPTTIELADTFGRPRIRKDFPGPLRIGDRIKLGFRLGRVNQG
                     RHEVLEVKGDFKVSSVSFDGTEIPRQLIQVEAVGKEPTWRAVKKPPAGRQVAPARFPP
                     TVVV*"
     gene            61010..61513
                     /locus_tag="P0_An_GD2017L_S7_170907_scaffold_746154_prodig
                     al-single_107"
     CDS             61010..61513
                     /product="hypothetical protein"
                     /codon_start=1
                     /transl_table=11
                     /translation="MKLQDHPSSTVERVAFQRENNMALKVAAKEIVASGSVTTAVDAA
                     IELNREVNAASKELEVLKGFIRKAAEAKAALEGGSNTELEGSLGVAQVVFPKAAPKAK
                     KGVDLLSAEAALPEAVFATLFTKRVVVEFAPDFEEKMATLTPAQKAALANLVEVVAAT
                     PRVNLPK*"
     gene            complement(61553..62089)
                     /locus_tag="P0_An_GD2017L_S7_170907_scaffold_746154_prodig
                     al-single_108"
     CDS             complement(61553..62089)
                     /product="hypothetical protein"
                     /codon_start=1
                     /transl_table=11
                     /translation="LDAMLAELDALHAIVQVIDQGDDPQEALDLTRRAFDLAANPKTF
                     EAQIIRYAMAIVLGESVTLPATNGRGSWERALYEGIARAWACWAADATSPVPAEEFAK
                     LHSRSEFGNDTKRKGAVHLMALHHWLTAVEALVEGNPVAARRFWKRAIEVGASFGTES
                     HPVVLWAYAASFWPHKRA*"
     gene            62290..63165
                     /locus_tag="P0_An_GD2017L_S7_170907_scaffold_746154_prodig
                     al-single_109"
     CDS             62290..63165
                     /product="hypothetical protein"
                     /codon_start=1
                     /transl_table=11
                     /translation="MASQDQNRMRELQDAGLWPEIVPRDYNALHAQWAAFVLYFVRKY
                     NKVDSDPRDLINHIWMRLIESDVLVKYVEAALAEPPATMTGKEACAFLGLNWHQWRFY
                     FWRGTKGYIDAKGVRHVLPRYIPTPINEKGCYSKKAVFRTEDIVKMLHSIEDTGCFHK
                     RGAVTVTKPAYAKKHFAGYLQRCIHHAFVNWCRTRTRRYQEHLGEDKSPASSDQTVRE
                     HWSNRLADEESFSVEENAAVLHFADQLKKVVPEHADELFGLLQQGYTLPEAVNKMDVA
                     KATMRAIKFKLRALA*"
     gene            63197..64093
                     /locus_tag="P0_An_GD2017L_S7_170907_scaffold_746154_prodig
                     al-single_110"
     CDS             63197..64093
                     /product="hypothetical protein"
                     /codon_start=1
                     /transl_table=11
                     /translation="MDRVALLHHARDLQRRIWASLPLGFRLVAVLERLAVDSITAFGQ
                     VLYAEFLLRGVKGLPDIDGMPALDWLAANPDLAKDKRKITARLAREGDFSRKAKDFAS
                     RTYRFLMAKFHNPALVEESMQSFLVRFISGAAEGMTEGSDLKRAEGYATEGVKREVLN
                     AITRQNRQRGREQSIFMEDDDEEVAIDISDPKAFKDIESIFPEWHDPRVKRDLAAIAP
                     WVPTYLDLAAKGYTDDEIFGFSASQPYSGMLKSELAEHMGWEFVPRPGSKEPLGRGIW
                     SKPGTGTKKRIVEVLNDHLRGD*"
     gene            complement(64090..64353)
                     /locus_tag="P0_An_GD2017L_S7_170907_scaffold_746154_prodig
                     al-single_111"
     CDS             complement(64090..64353)
                     /product="URI domain-containing putative endonuclease n=1
                     Tax=Desulfocapsa sulfexigens (strain DSM 10523 / SB164P1)
                     RepID=M1PHG4_DESSD"
                     /codon_start=1
                     /transl_table=11
                     /translation="VKPPWFVYVLYSVRTGRLYTGITTDPARRLLEHNGVFTKGAKAT
                     RSGRPWQIVYSERVDTKSLALKREYAIKQLKRHDKLILVGLAA*"
                     /db_xref="UniRef100_M1PHG4"
                     /db_xref="dsf:UWK_02509"
                     /db_xref="M1PHG4_DESSD"
     gene            complement(64366..64623)
                     /locus_tag="P0_An_GD2017L_S7_170907_scaffold_746154_prodig
                     al-single_112"
     CDS             complement(64366..64623)
                     /product="Excinuclease ABC, C subunit domain protein n=2
                     Tax=Shewanella baltica RepID=A3DAB9_SHEB5"
                     /codon_start=1
                     /transl_table=11
                     /translation="MSAWGVYIVESQATGHLFTGVTTRLPWRMRILNDGRGAKFVKGK
                     GPWELVYWEPRGTQEDALKRENEIKALAKAQKLALIKEHHA*"
                     /db_xref="UniRef100_A3DAB9"
                     /db_xref="sbs:Sbal117_4386"
                     /db_xref="K2JRG2_9GAMM"
                     /db_xref="A3DAB9_SHEB5"
     gene            complement(64629..65246)
                     /locus_tag="P0_An_GD2017L_S7_170907_scaffold_746154_prodig
                     al-single_113"
     CDS             complement(64629..65246)
                     /product="Uncharacterized protein {ECO:0000313|EMBL
                     :KKK52783.1}; Flags: Fragment;;  TaxID=412755
                     species="unclassified sequences; metagenomes; ecological
                     metagenomes.;" source="marine sediment metagenome.;""
                     /codon_start=1
                     /transl_table=11
                     /translation="MKLPADVQRLLEEASRPCRTAASKAFTCQVFGGAWDAFVEDWAP
                     RIYTFVGQALGPFGVEPHSDILPLEDGMHAAGATASFSPDTGRICLCTSVEGKVGQTL
                     EKLTHEMLHGSLDQFPEGDPFYEEGYVDYSTWVLAHAPVWGEHRDDMIKAAAFNIRVR
                     RDRCLTDQSDYDRKRWAGGLFASLAKGPFIIAHLRQRKLEGNFSW*"
                     /db_xref="A0A0F8W825_9ZZZZ"
     gene            65289..65930
                     /locus_tag="P0_An_GD2017L_S7_170907_scaffold_746154_prodig
                     al-single_114"
     CDS             65289..65930
                     /product="hypothetical protein"
                     /codon_start=1
                     /transl_table=11
                     /translation="MAQLLRDPTTFQQINPATGIVFDYDMGANGQLTLSPSHMLKDPV
                     ATFEGRKSVLVPCDHDCITTLRGSIQVEGSYSHIAQAQTIVYLTPGLTPHNDCLEVGV
                     TITGRPNVRIWDKDGTLVLNVTGSKRLSRSFWLRFVWDSAARAVYGGFAQLYSDGQVD
                     TGATWSVTPTRPWTPLEANYVGIRNGYNLPGGTQAMNGTLRKVLIEKVVNTTF*"
     gene            66489..66564
                     /locus_tag="P0_An_GD2017L_S7_170907_scaffold_746154_prodig
                     al-single_trna_1"
     tRNA            66489..66564
                     /product="Lys"
     gene            66571..66644
                     /locus_tag="P0_An_GD2017L_S7_170907_scaffold_746154_prodig
                     al-single_trna_2"
     tRNA            66571..66644
                     /product="Lys"
     gene            66653..66723
                     /locus_tag="P0_An_GD2017L_S7_170907_scaffold_746154_prodig
                     al-single_trna_3"
     tRNA            66653..66723
                     /product="Gln"
     gene            66933..67004
                     /locus_tag="P0_An_GD2017L_S7_170907_scaffold_746154_prodig
                     al-single_trna_4"
     tRNA            66933..67004
                     /product="Asn"
     gene            complement(67006..67326)
                     /locus_tag="P0_An_GD2017L_S7_170907_scaffold_746154_prodig
                     al-single_115"
     CDS             complement(67006..67326)
                     /product="Glycosyl transferase family 9 id=2799467 bin
                     =GWB1_Spirochaetes_59_5 species=Desulfovibrio sp. FW1012B
                     genus=Desulfovibrio taxon_order=Desulfovibrionales
                     taxon_class=Deltaproteobacteria phylum=Proteobacteria
                     tax=GWB1_Spirochaetes_59_5 organism_group=Spirochaetes"
                     /codon_start=1
                     /transl_table=11
                     /translation="MAYSYDRTAEDVGMTILQQMGGAGRLKAMLGATFMRVPNGIGIK
                     WPSRQPSKGNYLEVKLMPSDTYDMTFYNVGRGAKKTVKHLDDVYFDQLVDIFERQTGY
                     YLRF*"
                     /db_xref="GWB1_scaffold_1297_1"
                     /db_xref="86110301"
     gene            67381..67456
                     /locus_tag="P0_An_GD2017L_S7_170907_scaffold_746154_prodig
                     al-single_trna_5"
     tRNA            67381..67456
                     /product="Pseudo"
     gene            67482..67556
                     /locus_tag="P0_An_GD2017L_S7_170907_scaffold_746154_prodig
                     al-single_trna_6"
     tRNA            67482..67556
                     /product="Met"
     gene            complement(67631..68503)
                     /locus_tag="P0_An_GD2017L_S7_170907_scaffold_746154_prodig
                     al-single_116"
     CDS             complement(67631..68503)
                     /product="Uncharacterized protein {ECO:0000313|EMBL
                     :KKN66650.1};  TaxID=412755 species="unclassified
                     sequences; metagenomes; ecological metagenomes.;"
                     source="marine sediment metagenome.;""
                     /codon_start=1
                     /transl_table=11
                     /translation="MDIVQLVRDGSGYFEWDEVLSTYGDLKLAINVFRDAMKFDGQPA
                     MTWDRKPIAGDTRIFDGVRLPATAGELQQIADLLGCMLMTPKVIDMLWLQAGLKFDSI
                     VNVKGEIVATSNIHDVHEAIEAKIASLGGDQGLGIVDSVGKYWCLINELLNHADVSGG
                     DCCCNYGWPAKVASGPGITPGTQVWQRPGFAHNIFHFDPSQTIRLMHPMAILVHPDET
                     EEVVDLRVIASDPALAPLITHQGTLTYLRQTGVEQLDPLPEASLPPAIAEATEPEEPV
                     EGDPARPRRFRRRD*"
                     /db_xref="A0A0F9SCN9_9ZZZZ"
     gene            68541..68616
                     /locus_tag="P0_An_GD2017L_S7_170907_scaffold_746154_prodig
                     al-single_trna_7"
     tRNA            68541..68616
                     /product="Glu"
     gene            68684..68756
                     /locus_tag="P0_An_GD2017L_S7_170907_scaffold_746154_prodig
                     al-single_trna_8"
     tRNA            68684..68756
                     /product="Phe"
     gene            68834..68909
                     /locus_tag="P0_An_GD2017L_S7_170907_scaffold_746154_prodig
                     al-single_trna_9"
     tRNA            68834..68909
                     /product="Phe"
     gene            69072..69143
                     /locus_tag="P0_An_GD2017L_S7_170907_scaffold_746154_prodig
                     al-single_trna_10"
     tRNA            69072..69143
                     /product="Trp"
     gene            69656..69731
                     /locus_tag="P0_An_GD2017L_S7_170907_scaffold_746154_prodig
                     al-single_trna_11"
     tRNA            69656..69731
                     /product="Pro"
     gene            70006..70308
                     /locus_tag="P0_An_GD2017L_S7_170907_scaffold_746154_prodig
                     al-single_117"
     CDS             70006..70308
                     /product="hypothetical protein"
                     /codon_start=1
                     /transl_table=11
                     /translation="MAEYGNFFTAVTDILAHVRETKHHVECDDEPTKLRIGFRCMEEP
                     GVRWHIRLTNLKEAICPDADETDALRAYLRTPTGRAQIAEGFSEGRCIWQRSSPPV*"
     gene            70384..70923
                     /locus_tag="P0_An_GD2017L_S7_170907_scaffold_746154_prodig
                     al-single_118"
     CDS             70384..70923
                     /product="Uncharacterized protein n=1 Tax=Sorangium
                     cellulosum So0157-2 RepID=S4XYX9_SORCE"
                     /codon_start=1
                     /transl_table=11
                     /translation="MDLIAFILLLLDICPSDMVPVGTFCVDRFEAPNIEGQPPMVMQS
                     ALDGQAWCQARGKRLCTEGEWERACAGTEGPCNNVKQWMPWDPDQFERTANPWPEVQR
                     LWQGEPAGAYPKCRSNVGAYDMRGSVEEWVVSRRGRDWPYTMKGGFWSKNTSCRGSND
                     AHEPTFRFYETGFRCCLSL*"
                     /db_xref="UniRef100_S4XYX9"
                     /db_xref="scu:SCE1572_30415"
                     /db_xref="A9FL04_SORC5"
                     /db_xref="S4XYX9_SORCE"
     gene            71167..71241
                     /locus_tag="P0_An_GD2017L_S7_170907_scaffold_746154_prodig
                     al-single_trna_12"
     tRNA            71167..71241
                     /product="Asp"
     gene            71326..71398
                     /locus_tag="P0_An_GD2017L_S7_170907_scaffold_746154_prodig
                     al-single_trna_13"
     tRNA            71326..71398
                     /product="Ile"
     gene            71411..71486
                     /locus_tag="P0_An_GD2017L_S7_170907_scaffold_746154_prodig
                     al-single_trna_14"
     tRNA            71411..71486
                     /product="Val"
     gene            71486..71779
                     /locus_tag="P0_An_GD2017L_S7_170907_scaffold_746154_prodig
                     al-single_119"
     CDS             71486..71779
                     /product="id=3822674 bin=GWB1_Spirochaetes_59_5 species
                     =unknown genus=unknown taxon_order=unknown
                     taxon_class=unknown phylum=unknown
                     tax=GWB1_Spirochaetes_59_5 organism_group=Spirochaetes"
                     /codon_start=1
                     /transl_table=11
                     /translation="MSNTEFEKMARHFERLCWQYGIPVPDIRPALPTDPCDFTDPPYV
                     RINLRQECDRVYQIRHLFGHYLADLHLVENGRWADRVADVVAEMLDETDQTLL*"
                     /db_xref="GWB1_scaffold_5415_3"
                     /db_xref="86110595"
     gene            71792..72130
                     /locus_tag="P0_An_GD2017L_S7_170907_scaffold_746154_prodig
                     al-single_120"
     CDS             71792..72130
                     /product="Micrococcal nuclease-like nuclease n=1 Tax
                     =Deinococcus peraridilitoris (strain DSM 19664 / LMG 22246
                     / CIP 109416 / KR-200) RepID=L0A1T6_DEIPD"
                     /codon_start=1
                     /transl_table=11
                     /translation="MLYEYAAKLVRVVDGDTVYLEVDLGFRLHITMDFRLLGIDTPEM
                     VGATRTAALSAKAELERLLGLGTIRAYTEKSDKYGRWLVRLKVAQPDGSAIDVNQALL
                     DGGFAVPYNP*"
                     /db_xref="UniRef100_L0A1T6"
                     /db_xref="A0A0F2PTB5_9FIRM"
                     /db_xref="dpd:Deipe_1566"
                     /db_xref="L0A1T6_DEIPD"
     gene            72136..72208
                     /locus_tag="P0_An_GD2017L_S7_170907_scaffold_746154_prodig
                     al-single_trna_15"
     tRNA            72136..72208
                     /product="Ala"
     gene            72284..72359
                     /locus_tag="P0_An_GD2017L_S7_170907_scaffold_746154_prodig
                     al-single_trna_16"
     tRNA            72284..72359
                     /product="Ala"
     gene            72438..72511
                     /locus_tag="P0_An_GD2017L_S7_170907_scaffold_746154_prodig
                     al-single_trna_17"
     tRNA            72438..72511
                     /product="Ala"
     gene            72598..72813
                     /locus_tag="P0_An_GD2017L_S7_170907_scaffold_746154_prodig
                     al-single_121"
     CDS             72598..72813
                     /product="Uncharacterized protein n=1 Tax=Eimeria praecox
                     RepID=U6G667_9EIME"
                     /codon_start=1
                     /transl_table=11
                     /translation="MKTIILIASALVLAAACTPTTPEPTAASASAVSASAAPTAAPTV
                     APTATAAATAAPTAAPTVAPTATAAAK*"
                     /db_xref="UniRef100_U6G667"
                     /db_xref="paen:P40081_29760"
                     /db_xref="A0A089JB00_9BACL"
                     /db_xref="U6G667_9EIME"
     gene            72876..72950
                     /locus_tag="P0_An_GD2017L_S7_170907_scaffold_746154_prodig
                     al-single_trna_18"
     tRNA            72876..72950
                     /product="Thr"
     gene            73057..73128
                     /locus_tag="P0_An_GD2017L_S7_170907_scaffold_746154_prodig
                     al-single_trna_19"
     tRNA            73057..73128
                     /product="Thr"
     gene            73203..73278
                     /locus_tag="P0_An_GD2017L_S7_170907_scaffold_746154_prodig
                     al-single_trna_20"
     tRNA            73203..73278
                     /product="Gly"
     gene            complement(73518..74033)
                     /locus_tag="P0_An_GD2017L_S7_170907_scaffold_746154_prodig
                     al-single_122"
     CDS             complement(73518..74033)
                     /product="hypothetical protein"
                     /codon_start=1
                     /transl_table=11
                     /translation="MADETTSPASVDVTAQMEQAIKKMTRLAKTTTALVAAVVVLVAA
                     IVGGYYHIEEIVQDHQKQAEQTRATVKGAAGDLATDVETLAAQLQQTQEDLAGLRDYI
                     ANLTLPKGQGQSPPPAHTAVRVSRPPTKGSAEPPIPATTSEPVLPAPAPPDVQVPEPI
                     ELQSQKMSERF*"
     gene            74234..74309
                     /locus_tag="P0_An_GD2017L_S7_170907_scaffold_746154_prodig
                     al-single_trna_21"
     tRNA            74234..74309
                     /product="Gly"
     gene            complement(74307..74783)
                     /locus_tag="P0_An_GD2017L_S7_170907_scaffold_746154_prodig
                     al-single_123"
     CDS             complement(74307..74783)
                     /product="hypothetical protein"
                     /codon_start=1
                     /transl_table=11
                     /translation="MKYSYDRTAAKGLTENDFLALKQAVLGGEDERTILRLARKIRQS
                     FHTSHIPDNLKGIQWFLRPPSQGFHGTINHREEFAEAIDLALREWKKQAGYLQDARAA
                     VPKTTKLLDQLKATLDLMKELREDKGASYYHHELDRVEKPLDTLAGLLQRFLELNR*"
     gene            74893..74966
                     /locus_tag="P0_An_GD2017L_S7_170907_scaffold_746154_prodig
                     al-single_trna_22"
     tRNA            74893..74966
                     /product="Gly"
     gene            75054..75127
                     /locus_tag="P0_An_GD2017L_S7_170907_scaffold_746154_prodig
                     al-single_trna_23"
     tRNA            75054..75127
                     /product="Cys"
     gene            complement(75125..75307)
                     /locus_tag="P0_An_GD2017L_S7_170907_scaffold_746154_prodig
                     al-single_124"
     CDS             complement(75125..75307)
                     /product="hypothetical protein"
                     /codon_start=1
                     /transl_table=11
                     /translation="MKCTTHDTSDWFWSLDRHSQKMLVCLLFELKDAARKSMYYALFA
                     ELLEHLDADYHWMKGC*"
     gene            75426..75749
                     /locus_tag="P0_An_GD2017L_S7_170907_scaffold_746154_prodig
                     al-single_125"
     CDS             75426..75749
                     /product="restriction endonuclease n=1 Tax=Rhizobium sp.
                     JGI 0001005-K05 RepID=UPI0003803FCE"
                     /codon_start=1
                     /transl_table=11
                     /translation="MLLEESPGPCPLCGRPNLNPTDHHLVPKSRGGKATLTICRDCHH
                     AAHLLFSNRELECAYSTVEALLAHPRMCRMVTFISRQDPGGKVRFPAKRRFGGGKLRS
                     VYAWG*"
                     /db_xref="UniRef100_UPI0003803FCE"
                     /db_xref="A0A017SXZ3_9DELT"
                     /db_xref="rce:RC1_2071"
                     /db_xref="UPI0003803FCE"
     gene            75757..75832
                     /locus_tag="P0_An_GD2017L_S7_170907_scaffold_746154_prodig
                     al-single_trna_24"
     tRNA            75757..75832
                     /product="Arg"
     gene            76413..76487
                     /locus_tag="P0_An_GD2017L_S7_170907_scaffold_746154_prodig
                     al-single_trna_25"
     tRNA            76413..76487
                     /product="Pseudo"
     gene            76604..76675
                     /locus_tag="P0_An_GD2017L_S7_170907_scaffold_746154_prodig
                     al-single_trna_26"
     tRNA            76604..76675
                     /product="Met"
     gene            76751..76825
                     /locus_tag="P0_An_GD2017L_S7_170907_scaffold_746154_prodig
                     al-single_trna_27"
     tRNA            76751..76825
                     /product="Gln"
     gene            76827..76902
                     /locus_tag="P0_An_GD2017L_S7_170907_scaffold_746154_prodig
                     al-single_trna_28"
     tRNA            76827..76902
                     /product="Pro"
     gene            76928..77104
                     /locus_tag="P0_An_GD2017L_S7_170907_scaffold_746154_prodig
                     al-single_126"
     CDS             76928..77104
                     /product="hypothetical protein"
                     /codon_start=1
                     /transl_table=11
                     /translation="MGDCGCKRPEGFCCPEARDLFKRLEASFLLGVATGDWREFDQAR
                     EDFEAHYREARPDS*"
     gene            77125..78102
                     /locus_tag="P0_An_GD2017L_S7_170907_scaffold_746154_prodig
                     al-single_127"
     CDS             77125..78102
                     /product="Vancomycin resistance protein n=1 Tax=Sorangium
                     cellulosum (strain So ce56) RepID=A9FSS8_SORC5"
                     /codon_start=1
                     /transl_table=11
                     /translation="MRSWLLLVVLVGCSTAPESTPEPPAPMPVATPVEPVDAALPVDA
                     GSDASLEERPFTTVLGAFETKFVNYEARAKNIERALFAPILLEPGAEFSFNATVGPRT
                     AEAGFVEAPVIFKGEMDKGLGGGVCQLSSTIHAAALFARLEVIDRLPHSRPSKYMSPG
                     LDATVGFPEDCKGDPRNPDCYAPDLRLRNPYSYPIKIVASVNVTSKQPKVSTLRVEVL
                     SQWYELPKLVYSFHSVRREDFKQRIKKVPGKPTGFSKKVQKGLPGMLVTSYLKTEKLQ
                     LEHTYRSSYPATDEVWEVAEDWPDDAPPPWEALDAGAPDGGADAGVAQR*"
                     /db_xref="UniRef100_A9FSS8"
                     /db_xref="A0A017TGS9_9DELT"
                     /db_xref="scl:sce5267"
                     /db_xref="A9FSS8_SORC5"
     gene            78082..78156
                     /locus_tag="P0_An_GD2017L_S7_170907_scaffold_746154_prodig
                     al-single_trna_29"
     tRNA            78082..78156
                     /product="Val"
     gene            78234..78821
                     /locus_tag="P0_An_GD2017L_S7_170907_scaffold_746154_prodig
                     al-single_128"
     CDS             78234..78821
                     /product="Putative uncharacterized protein n=1 Tax
                     =Bdellovibrio bacteriovorus (strain ATCC 15356 / DSM 50701
                     / NCIB 9529 / HD100) RepID=Q6MHD1_BDEBA"
                     /codon_start=1
                     /transl_table=11
                     /translation="MILTINGALNGSEGSTHLCLGLAEDVLRGRGLQVDRVNLVDRVT
                     LASVVYRLEAAKGILVGTGTHWDSWASPLQKLLEDLAGLDSAEALFGKPAGIVVTEHS
                     AGGKGVASRLMGVLNTFGLWVPPHGAVIYGMVAHEALQRGMSGWRAEETWQLKDFKVL
                     GHNLAEAALGTNQWQSWFGEGQPDEAFRQRWLPGV*"
                     /db_xref="UniRef100_Q6MHD1"
                     /db_xref="vba:IMCC26134_01195"
                     /db_xref="A0A0E3UHI9_9BACT"
                     /db_xref="Q6MHD1_BDEBA"
     gene            78832..78914
                     /locus_tag="P0_An_GD2017L_S7_170907_scaffold_746154_prodig
                     al-single_trna_30"
     tRNA            78832..78914
                     /product="Leu"
     gene            78971..79038
                     /locus_tag="P0_An_GD2017L_S7_170907_scaffold_746154_prodig
                     al-single_trna_31"
     tRNA            78971..79038
                     /product="Pseudo"
     gene            79060..79146
                     /locus_tag="P0_An_GD2017L_S7_170907_scaffold_746154_prodig
                     al-single_trna_32"
     tRNA            79060..79146
                     /product="Leu"
     gene            79290..79613
                     /locus_tag="P0_An_GD2017L_S7_170907_scaffold_746154_prodig
                     al-single_129"
     CDS             79290..79613
                     /product="hypothetical protein"
                     /codon_start=1
                     /transl_table=11
                     /translation="MPSIPDWHPWGQTSGIPPEPFEQGAYIRVDFDIEVCASPGKVAK
                     QARGFLRLSHGQATEMAKAARDRKPWDCGPYPMTRASVCAEALRRMGLKAYLTDVPLE
                     RSTRA*"
     gene            79604..79676
                     /locus_tag="P0_An_GD2017L_S7_170907_scaffold_746154_prodig
                     al-single_trna_33"
     tRNA            79604..79676
                     /product="Val"
     gene            79689..79774
                     /locus_tag="P0_An_GD2017L_S7_170907_scaffold_746154_prodig
                     al-single_trna_34"
     tRNA            79689..79774
                     /product="Leu"
     gene            79954..80039
                     /locus_tag="P0_An_GD2017L_S7_170907_scaffold_746154_prodig
                     al-single_trna_35"
     tRNA            79954..80039
                     /product="Leu"
     gene            complement(80037..80315)
                     /locus_tag="P0_An_GD2017L_S7_170907_scaffold_746154_prodig
                     al-single_130"
     CDS             complement(80037..80315)
                     /product="hypothetical protein"
                     /codon_start=1
                     /transl_table=11
                     /translation="MRDEELAHRVVQRYLMAFKYGPKETKQHRVEKLTDTIRDATGLG
                     RGTAEAIADAIVRGRDWLSLRFPKNWPIDDEGVLEGPRGALNLNELPT*"
     gene            81036..81120
                     /locus_tag="P0_An_GD2017L_S7_170907_scaffold_746154_prodig
                     al-single_trna_36"
     tRNA            81036..81120
                     /product="Leu"
     gene            81183..81713
                     /locus_tag="P0_An_GD2017L_S7_170907_scaffold_746154_prodig
                     al-single_131"
     CDS             81183..81713
                     /product="Uncharacterized protein n=1 Tax=Sorangium
                     cellulosum So0157-2 RepID=S4Y2J9_SORCE"
                     /codon_start=1
                     /transl_table=11
                     /translation="MMSHTLVLTPWMSPHRVVPWTTAVCLLHTGKAKVLSEYDETIRS
                     PSVEMKLPSVIWLVKPVSAFKKGVKFSRINVMTRDNFTCQYCGRKLPMKDLNYDHVVP
                     RRLGGRTVWENIVTCCYPCNDKKAGRTPQQAKMRLRKQPVCPKTLPMTAPVLPRGQYP
                     EDWEFYLKHSPMVASA*"
                     /db_xref="UniRef100_S4Y2J9"
                     /db_xref="scu:SCE1572_33650"
                     /db_xref="S4Y2J9_SORCE"
     gene            81746..81820
                     /locus_tag="P0_An_GD2017L_S7_170907_scaffold_746154_prodig
                     al-single_trna_37"
     tRNA            81746..81820
                     /product="Pro"
     gene            81993..82322
                     /locus_tag="P0_An_GD2017L_S7_170907_scaffold_746154_prodig
                     al-single_132"
     CDS             81993..82322
                     /product="hypothetical protein"
                     /codon_start=1
                     /transl_table=11
                     /translation="MPLADRAREASILASRIVTGDAVLREASLQRLRALYPDWVFGWS
                     QGLCIRAPLGVSIPHALGHCASYIEQEQATGDVTVIKDRGGSLDAPARRMVRQPRTWY
                     ERILKDD*"
     gene            82626..84224
                     /locus_tag="P0_An_GD2017L_S7_170907_scaffold_746154_prodig
                     al-single_133"
     CDS             82626..84224
                     /product="von Willebrand factor type A n=1 Tax
                     =Anaeromyxobacter sp. (strain K) RepID=B4UFP8_ANASK"
                     /codon_start=1
                     /transl_table=11
                     /translation="MKLDVRSTFAQIRFDQEKDAHVVVSLTAPSLDESTPRPAICIIP
                     CIDISGSMSGSKIDFAKRSVLKLIDHLKPTDYCGVVAFESSVYDIARPEQLANGTKDK
                     IKNAVSKLGPRGGTNFSGGLLRALELIKDLDLPEGTILRVIMFTDGQANEGVAVKTDQ
                     LVKLLEANRGRVTVSAFGYGAGADQALLTAFSTAGKGNYAFIAEPDAALSAFGTELGG
                     LLSTYATDLEIEVVPLNGHQITEVVSDVAAEQENTGEVTIKVPDILAEEVRHLVLAVK
                     FAEQKQAFPRQVNTFDVKLTYATITADGKKDRKTLEAKAKVQFVKEGEQQDKPDTSLD
                     QIVGLAQLVRAQVKAEEAAKAGNYAEAQAAMFNFCEDAASRGLDNVANLGRNVRRRMS
                     NSQVYAQNQGYLRSAQAGATRGMGVVSYDSVALNDVRAAGVVTSNSTQQQTSGSFVGS
                     SVVTPEPLPVVEPFNTFTPPNVSARPILTPLVVGSPTPADPSAVPYVVVQAPSVENSP
                     PEPEKAEEKPARKLIKQTRSKRAW*"
                     /db_xref="UniRef100_B4UFP8"
                     /db_xref="A0A0F9UGG0_9ZZZZ"
                     /db_xref="ank:AnaeK_3969"
                     /db_xref="B4UFP8_ANASK"
     gene            84251..84336
                     /locus_tag="P0_An_GD2017L_S7_170907_scaffold_746154_prodig
                     al-single_trna_38"
     tRNA            84251..84336
                     /product="Pseudo"
     gene            84342..84429
                     /locus_tag="P0_An_GD2017L_S7_170907_scaffold_746154_prodig
                     al-single_trna_39"
     tRNA            84342..84429
                     /product="Ser"
     gene            84541..84936
                     /locus_tag="P0_An_GD2017L_S7_170907_scaffold_746154_prodig
                     al-single_134"
     CDS             84541..84936
                     /product="hypothetical protein"
                     /codon_start=1
                     /transl_table=11
                     /translation="VLPIEELVALPIDALEAEVRASLAPGWSFECELDVENGWYGILR
                     DAEQATVWEQYCSLDPQVVMLSAYGWLHYRDYKPVHPSWVRRSQKPAPPRTGRMTRPG
                     LDEEAGLPADLDPEAARSVYCPPDQTKRR*"
     gene            84939..86585
                     /locus_tag="P0_An_GD2017L_S7_170907_scaffold_746154_prodig
                     al-single_135"
     CDS             84939..86585
                     /product="60 kDa chaperonin n=3 Tax=Burkholderiales RepID
                     =D9Y8E3_9BURK"
                     /codon_start=1
                     /transl_table=11
                     /translation="MPTKYGTEIRKKMLAGVNQLADTVTVTLGPRGRNVCLQKTFGNP
                     LITKDGVSVAKEIELADPWENMGVRLVREAASKTSDDAGDGTTTATVLARAIYAEGLK
                     LVEAGLPPISLKRGLDKAFAMLEDQILGAAIPVKNQQDIENVATISANGDRDIGKIVA
                     EAVAKVGKDGVVNIEEGRAIETVIEATDGMKLDRGWLMPEFCFDGERQESVLEDAYVF
                     ITDRELSGIRPMVKLFEQLAKEGRPVLIIAPNFGGEALPTFIHNLRGGTFKSVLVKAP
                     AFGMQQKEVLQDIAVLTGATVISSDVGITFDTVTMEMLGSARRVRVTGKETIITDGGG
                     KSEDLDARCRRIKNEIAQTGSEYDADKLRERLGKLLGGVCVIKVGASSELVMKELKAR
                     MEDALYATKASIDDGITAGGGVSYLRAAQHVEELLKEKPEDWPEGISYDLPQNDHEWA
                     GFKLVLKACEQPLYWIVQNAGRPGDVFVEKVRDKLEENPHIGVDATDLSVKDLVEVGI
                     VDPVKVVRAALANAVSVSSVMLTTECAIRPVDSAKPVGMG*"
                     /db_xref="UniRef100_D9Y8E3"
                     /db_xref="top:TOPB45_1393"
                     /db_xref="89261955"
                     /db_xref="D9Y8E3_9BURK"
     gene            86585..87007
                     /locus_tag="P0_An_GD2017L_S7_170907_scaffold_746154_prodig
                     al-single_136"
     CDS             86585..87007
                     /product="hypothetical protein"
                     /codon_start=1
                     /transl_table=11
                     /translation="MPVVEATSTELVIRLTLQRQSDGVTAQTLAEVGEDAPVFPYGIR
                     TRVEVDGKPVAMLSRLSFEADSRRGSPTVEADVSLGLSPEDWGRLSERARASIRQTVE
                     ALRGFRVFAVRSCLPEDNPPSAPIAPTQWEWLENDPLG*"
     gene            87536..87907
                     /locus_tag="P0_An_GD2017L_S7_170907_scaffold_746154_prodig
                     al-single_137"
     CDS             87536..87907
                     /product="hypothetical protein"
                     /codon_start=1
                     /transl_table=11
                     /translation="MYRHKRVTRLRKSELPMVALAIAGHVLGYCAAHRDKQGNRPLVR
                     IWGEGFEVYVLKEDWDKIEPYLRDGTFNPQVVAYPKVGFLKPFAAKDIVNVFKYNQPF
                     YDRILGVLEGLFPEDYPTSNL*"
     gene            87917..88165
                     /locus_tag="P0_An_GD2017L_S7_170907_scaffold_746154_prodig
                     al-single_138"
     CDS             87917..88165
                     /product="hypothetical protein"
                     /codon_start=1
                     /transl_table=11
                     /translation="MPKSTPKKPSQKPTDAAAGTAPGLPQQAAKQPEPVHIRCKNPNC
                     DSILAIPFIMPDKPGIRLYRCVKCGATKGANVGGAIEL*"
     gene            88173..88850
                     /locus_tag="P0_An_GD2017L_S7_170907_scaffold_746154_prodig
                     al-single_139"
     CDS             88173..88850
                     /product="Tax=CG_Delta_07"
                     /codon_start=1
                     /transl_table=11
                     /translation="MTLEILRDFEAAIRQLVPNFEVRFKDESKWQKVLGVLAWVFNRE
                     YMTKYTTTFYPVVWFPSKARYEERPSPSLRTLAHELVHLLDTKKHPIWMRVSYLFPQV
                     LALLAFLAIIPVAILWGLWGFLPAGIGLALLAPWPAPWRTAWEMRGYGMSLACAVWMS
                     PVTVEALRDSIVKNFVSSNYYFMSWSRARVLKQLDEWIARAKDGSLLQDEPYRQVHDF
                     LVKKALA*"
                     /db_xref="33535366"
     gene            89049..90008
                     /locus_tag="P0_An_GD2017L_S7_170907_scaffold_746154_prodig
                     al-single_140"
     CDS             89049..90008
                     /product="ATPase AAA"
                     /codon_start=1
                     /transl_table=11
                     /translation="MLDEVHEQDVGIEFLRRLVSGNLTSPLLLVGQEGVGRRFAVIQA
                     TKELFCMGERQAGCKCAACTQIDAGLHTDFTIIQPPDDKEIGIDAIREMIDLAQMYPQ
                     SAPVRMFLIDGADRLTGAAANAFLKTLEEPPKTARFLLTAESQNTVIPTVRSRCGLVV
                     FRRLSEPFVLSVLQRFEKDPAKALVYARLGEGSVGRAIQYWGSGRLGLRDKVLALVKQ
                     GLDGDLPSLFSAVDSIGTSLPLGLRFLEQILLDLRMARINPARVINRDISEELERVGT
                     TLSDTTWHRLVVGLRKIRAYYRTTRIVLPFHIKALFASAFVGS*"
                     /db_xref="gpi:GPICK_10320"
                     /db_xref="A0A0B5BI20_9DELT"
                     /db_xref="gwd2_scaffold_354_17"
     gene            90012..90983
                     /locus_tag="P0_An_GD2017L_S7_170907_scaffold_746154_prodig
                     al-single_141"
     CDS             90012..90983
                     /product="Uncharacterized protein n=1 Tax=Riemerella
                     anatipestifer RA-CH-1 RepID=J9R3S2_RIEAN"
                     /codon_start=1
                     /transl_table=11
                     /translation="MAQGKGSSYPFLVFYGGEDFLLDRDMDKARRWDGRSITLLDGIG
                     MTDHELVSICCRNSMDGTARVVILDEAQKVKGDKALKNYIEDKDPSDLSVVLVAIVRS
                     EKLSDVWSKAAQKGRSVERRKLKTWDNNNEVVAWIEQEASRLKVKLAKGVAAVLYEHV
                     GGDLYRLASEIQKIALIAGEGNEAGAAHLKLTIAPTPSVEPWQVAEAAVAKDKRKAMN
                     LLSLLYKTQGDEVNVPLVSSLMRQVEKLLVARQMINKGVSDDELAAYMGMKPFRCKHF
                     FLPVVQKHGIVALVEHMTRLCQLDVDVKGSSKSKRTLVELAVLSISG*"
                     /db_xref="UniRef100_J9R3S2"
                     /db_xref="A0A0F9ATW1_9ZZZZ"
                     /db_xref="rag:B739_1942"
                     /db_xref="J9R3S2_RIEAN"
     gene            90987..94061
                     /locus_tag="P0_An_GD2017L_S7_170907_scaffold_746154_prodig
                     al-single_142"
     CDS             90987..94061
                     /product="ribonucleoside-triphosphate reductase (EC:1.17.4
                     .2)"
                     /codon_start=1
                     /transl_table=11
                     /translation="MEIIQAVLERKFELRSPFLAPYYQKGDPFKTLLARSTYLNKYCR
                     GGETWTDTIKRVVEGNLSLDPTAMQTEGELLFHLCWTGQVLPPGRGLWTGGIDNIPAD
                     ARYNCWATTLYSIDDWCWIMNQLMLGGGVGVGLAGIHQLPRVEGGLARLSVRCRADHQ
                     DVEEVEPTNPDLLNGQTPIFCAPDSREGWVECLRRVLTAAFQGTDIIIDLSGIRPRGT
                     PIKTFGGVACGPGPLAQLLREVHRIVRGAAGRHLTSIECLDITNYVGYCVKSGNVRRS
                     AILVLGDADDRAFRDAKKDWEAVKSHRHTSNNSLMLRTKEQIDSFNWAELVEDNSTYG
                     EPGIFNLWLAQQTDPGVTVINPCLTGDTRIATQFGLIPIGELAGQGQALKVTTDSRVQ
                     PDYKVLLEGVVPSHETIIRDAVPAFKTNDAVDVYRVTTARGYTIKATKGHKFPTSDGF
                     VELRRLQLGDCLLLQSGEGQWGTAGNEEIGTIIGWIEGDGSLYEDRAILRFWGEQKSM
                     ADALLPWCQRLASTIPAKNGREYDLSVGAVEEGSDSCAIRSYRIATALAEMGYRMKGA
                     VPEVVWRGNRDCVRGYLRGLFATDGQINWSGGEKQSFSIRLSQSNPNLLREVQVLLAN
                     FGIVSSVYKRREAGWKRMPDGKGGLKDYWCEEQFDLCISKQNAKAFAERVGFLLDVHT
                     KLYSEWQASWVRGPYAEDFTDEIVSIDFVGVEPTYCTTQPTHHTFIAEGIVSGNCGEM
                     PLHDREACNLAEVFPAQFEDVTDPEVAIRLAARYCLRQRLTPLLDAQSDRKRQETMRV
                     GVGLGGLCDFEWTPELLSKWYGYARQEADSYAKDLGVTRPASVSTVKPSGTISLLNGS
                     SPGEHAPWDAFNIRRVRTAVNDPMAYALMDAGVPYELDVYDSTNRMLVFSFPQKAISG
                     RVTVQTQTVRDQFERQAMLQEYWSDSAVSATITFREDEKAELIQCLKDYVPRLKSTTC
                     LPAAHGYEQAPYESIDEATYLKLYQQIDHGHPLTRGGDFEIEECSGGVCPIR*"
                     /db_xref="nhl:Nhal_1612"
                     /db_xref="D5C1W3_NITHN"
                     /db_xref="UniRef100_D5C1W3"
                     /db_xref="1.17.4.2"
     gene            94079..94717
                     /locus_tag="P0_An_GD2017L_S7_170907_scaffold_746154_prodig
                     al-single_143"
     CDS             94079..94717
                     /product="Uncharacterized protein {ECO:0000313|EMBL
                     :KKL28429.1}; Flags: Fragment;;  TaxID=412755
                     species="unclassified sequences; metagenomes; ecological
                     metagenomes.;" source="marine sediment metagenome.;""
                     /codon_start=1
                     /transl_table=11
                     /translation="MSDKHVCCEGHCCVIHGCKYGMDDCPVALGEVTQLHACEECGLE
                     KEGYYGVLPEMEGAPFGCPRCSSTRIVFDSKYDIPEGQRPKQGDPVRKFVLCLACKYE
                     GPWSEFQGHKERLLKELPMDPTPDVPADDLDLGVVAEGKLTLFGGEYFIEGERDGKPY
                     TWHLGEALNKYIGQEVRVVIVSFATINKVAAMVEAGGLTLEDAVVGKLPGVE*"
                     /db_xref="A0A0F9C2N1_9ZZZZ"
     gene            94721..96646
                     /locus_tag="P0_An_GD2017L_S7_170907_scaffold_746154_prodig
                     al-single_144"
     CDS             94721..96646
                     /product="DNA ligase (EC:6.5.1.2)"
                     /codon_start=1
                     /transl_table=11
                     /translation="MSIDAVLGAISENRIKELEGLITQARHDYYNGVPTVLDEVYDAW
                     VDELSELKADSPAVTAVGSAPVSEWKKAEHGIPMGSLNKVNTLDEMTGWIVATLGQGT
                     TESLIVTEKLDGISLHVRYEKGAFIQGITRGDGIVGEDITPNVAKMKGIQLRVKGNFT
                     GAIRAEVILTKEDHQKHFPDYANPRNAASGIAKRYDGKGCEHLTVLCYRVAEGMDFEQ
                     EGAQFEWLQQMGFLVPNWYVTAMVPGVKTPQDLWIEYQQSKRAELPYEIDGLVVGVNV
                     LAKQLALGAKDDRPRGVIAFKFAPVTRETVLKRIDWQVGGTGRITPVAAFDPVPLLGA
                     MVSNASLYNLKYIQELKLDIGARIIVARANDVIPRVVSARTVPGTVAKAPESCPVCGH
                     PTQREGEYVVCPNVAGCPAQLVGRLKRYVKSLDIKEWGDTLLEKLVEAKLVADVADLY
                     RLTVEALADIERMGEKSAQNVLKTLHGCNPIPLENLLGALSIPLCAASTIRMVMDAGF
                     ETWEHIQGATRAHFETVPGLGPVKAAALADWVAGPGRPLMQALLDVGVQVKGPVKGVL
                     TGKTLCFTGTMKHKRGVLEQMAKDAGGAVKASVTKDLSFLVLADPQSSSSKAQAARKN
                     GTACISEDDFLQMVGAS*"
                     /db_xref="scl:sce4457"
                     /db_xref="DNLJ_SORC5"
                     /db_xref="UniRef100_A9F3W3"
                     /db_xref="6.5.1.2"
     gene            96646..98856
                     /locus_tag="P0_An_GD2017L_S7_170907_scaffold_746154_prodig
                     al-single_145"
     CDS             96646..98856
                     /product="Helicase, RecD/TraA family (EC:3.1.11.5)"
                     /codon_start=1
                     /transl_table=11
                     /translation="MATITGWVSAVVYRSNTFHILAFEIEDSNPTVGDPRTKVSMHLV
                     GLQQARSGMTLTLVGDWGTHPKHGRQFLAYEWRPWAKNTSDIEKLLQNGVEGFADIDL
                     VRLVVGKFGMDTFEVLTDQPSQVQALAEPGTRLYLALERALAGWKRARSSSRLSPLLQ
                     DKTLSPAVLQAVMGHFGLDAADILLGNPYRLLTVDGVTMAHADKIAFRLGFAPEDPRR
                     VEGAVLWALRHEVLEGHLYVPLADLARVFRSITEASVLVTFGNDIDALMRQAADRLAA
                     EKAVVLDPEGVYLPKYHQYEREAARKLVQFMSPSELEVDLDTFLLNYEKNQQIDLSDA
                     QREAVRMLIAHRVLVLTGLPGTGKTTLVRAFVQLFRQASMSYSLMAPTGIAAKRLAAL
                     TGADAATIHRTLRCDGVSWFHNSHNKFTVDAVIVDEMSMVDQELFYRTLDALHPGTMV
                     VLVGDDAQLPSVGPGNVLHELLSCPEIPHIRLTQIFRQEATSDIILASHKIHAGQNPI
                     PQTVNRDLEFQFVHVEDEGQLATMIVEFAAKLKGRNDNFQVLSPKYEGLVGVNQLNDR
                     LRERLNPSRGQPEWLAGTLSCREGDRLMVVQNNYDLNVYNGDMCKLVGIERDSLRLRV
                     HSLRTDGIETLVHVPKSTAPDLLRLAYAITVHKSQGSEFDTILMPIVRTQGWMLQRNL
                     LYTAITRARKRVWLLGDPQAVQRAVDNDKVIQRNSALGRAVSAEFFGAIGVSSC*"
                     /db_xref="mox:DAMO_0393"
                     /db_xref="UniRef100_U2SVZ6"
                     /db_xref="88588953"
                     /db_xref="U2SVZ6_9FIRM"
                     /db_xref="3.1.11.5"
     gene            98868..99272
                     /locus_tag="P0_An_GD2017L_S7_170907_scaffold_746154_prodig
                     al-single_146"
     CDS             98868..99272
                     /product="hypothetical protein"
                     /codon_start=1
                     /transl_table=11
                     /translation="MPDPKNATFDPLTAEQRERLKKLHAELRLDKITVSFSIEDRDAR
                     GRKKTAFYSVTGSRGHGAEIPQMHEAATSNTSFTYEEAKVVRCLLAKHVVASVYDDAT
                     KRNIIGTDEAREEARRILASYDAQIVRVLSKE*"
     gene            99276..100022
                     /locus_tag="P0_An_GD2017L_S7_170907_scaffold_746154_prodig
                     al-single_147"
     CDS             99276..100022
                     /product="hypothetical protein"
                     /codon_start=1
                     /transl_table=11
                     /translation="MKVERFKAIYDEILEYSIKLAADPASLGPKYLNDQIATCRNYIN
                     SVTLVLLELHREKHTLMRAMSGEEDILAIESNELLTNDDRVRRLPSIDDRKAAINVLL
                     RDRVAAIAALKRQIQDLDYVEKAVKHRHRELKDTMAEIKLQRALLRDELDTNAFYGDE
                     RVKDGALVTDEDDALSPDEVEQFFQAEQSPPEAPVAPPEAPEAPAEKPDPALEHSEIT
                     DADEQAIEDFMAEDESAEENDDLDDLLQGL*"
     gene            100208..101071
                     /locus_tag="P0_An_GD2017L_S7_170907_scaffold_746154_prodig
                     al-single_148"
     CDS             100208..101071
                     /product="hypothetical protein"
                     /codon_start=1
                     /transl_table=11
                     /translation="MPDNDYTYDDSDDIGLGDEGREEFKRDSEDFLKMEKGQILRAAF
                     VYFHTVDANAVAIARKNNPKLTPDQIREVARKALADHAAKLTPPKAPDTLTAIERLDT
                     SSVHFKKFMGHFQQGLGYVISRLGKDGAEADAIWRKLPEPRKYYTTVLMLYATDKHGE
                     IDRDKDRFANGWQIKKWRFGKNIYEAFWKLNASLKELGQSLATQDIKLECKDPQFQKI
                     DITFAGASIWQKAPTFRQRVLEQAIVEYPKLIPFRELSTDQLRAKLGMAGPVVTDVAA
                     GGDFADLLENV*"
     gene            101087..101740
                     /locus_tag="P0_An_GD2017L_S7_170907_scaffold_746154_prodig
                     al-single_149"
     CDS             101087..101740
                     /product="id=2799597 bin=GWB1_Spirochaetes_59_5 species
                     =unknown genus=unknown taxon_order=unknown
                     taxon_class=unknown phylum=unknown
                     tax=GWB1_Spirochaetes_59_5 organism_group=Spirochaetes"
                     /codon_start=1
                     /transl_table=11
                     /translation="VITLGLDPSMTGFGWCVHDSGAIGPSRVVARGHFATGADEVFVT
                     RYMALRTSVDGLFTQYPQIEAVGVESPPFGELWSEGLYALFVYVNEVIYTRRKDVIHF
                     DPGTVKMLVKGDPSQRKGKMHKSDMVQAARLDTGILKGRFNHNEADAYHIARFAARFW
                     LFANGNITELDLTPSEYQAFAKTHTFTRGARAGQTEMSGAVYKEGQRFFRFSRLEST*"
                     /db_xref="GWB1_scaffold_1297_15"
                     /db_xref="86110316"
     gene            101737..103128
                     /locus_tag="P0_An_GD2017L_S7_170907_scaffold_746154_prodig
                     al-single_150"
     CDS             101737..103128
                     /product="Protein RecA n=2 Tax=Corynebacterium
                     glucuronolyticum RepID=C0VVK1_9CORY"
                     /codon_start=1
                     /transl_table=11
                     /translation="MSPAKKKEKALVELPPKNASNVALAPAPIKVSAAQKAVSANAKA
                     FIRKTMKQSPIEEHKGVLPHLPSGSTIIDTLINGAGLLDDGQLVCPGYPRRHIVEIYG
                     PESSGKTTVALSAVATAQRNGGVAMYLDTEHALDHRYARACGVQFNESLMLYQPDTME
                     QCFKMMLTGIIAGVDLVVVDSVASLVPAKELDKGLDDEAKIGAVASKMARDLPKFAMW
                     LDKFPQDKGKKRADHPGTTIILLNQERSKIDTGGGKGKGRGGGGDFDPNTTGGKALKF
                     YTYLRLRFMKYRTEKVERKDPATGGLKKFPYGTITKVQVVKTKVTGNAGHDELIFIRY
                     GYGVDDLYSLIEVGAHGKAIVKEGAYYSFEGHRFQGRDKLRAFLAANPEVAERLRQLV
                     VRQLMGGAQTIRDEDLGPTDEIAASFEAAMKDDDSERDEDDEDETPEEEIEADDAMVD
                     DISEGLSEGVPED*"
                     /db_xref="UniRef100_C0VVK1"
                     /db_xref="cfn:CFAL_06245"
                     /db_xref="W5WPY8_9CORY"
                     /db_xref="C0VVK1_9CORY"
     gene            103128..104336
                     /locus_tag="P0_An_GD2017L_S7_170907_scaffold_746154_prodig
                     al-single_151"
     CDS             103128..104336
                     /product="ATPase involved in DNA repair-like protein id
                     =2799606 bin=GWB1_Spirochaetes_59_5 species=Desulfovibrio
                     salexigens genus=Desulfovibrio
                     taxon_order=Desulfovibrionales
                     taxon_class=Deltaproteobacteria phylum=Proteobacteria
                     tax=GWB1_Spirochaetes_59_5 organism_group=Spirochaetes"
                     /codon_start=1
                     /transl_table=11
                     /translation="MIEVEVRNFQSIEKAVVRLEGFTALVGRSNIGKSALVRAVKCAL
                     TGAPVSSFVRHGATCPRRLRKAKTCSCAASVRIRTEGFDLHWEKGDAINRYTFNGTVY
                     DKVEKGTPDFLQEYFALVKVGESKELLQVADQFTPIFLLDQTGTVVADVLSDVARLDR
                     INVAMRDAERDRREAASTRKVREKDVTALQVELEGYAGLDETLEQTEAVGKHLTAVQT
                     AHGELAQLGCYIRACENLEGVIGPLEAALEVAVPPLGPMLDQQAAYHALGQFYNRLAE
                     RAVIIRALSGVENIEIPSAATLREAHQAHDSLEGWVKAMRDFQQWFDQRKEADKIEAP
                     SAPALSEALTKFKQLDKMARDVAALAKSVAGLETDLRETEQMAAEIQKEFEALGVCPT
                     CTKPLHLDPH*"
                     /db_xref="GWB1_scaffold_1297_17"
                     /db_xref="ble:BleG1_2185"
                     /db_xref="86110318"
     gene            104343..105323
                     /locus_tag="P0_An_GD2017L_S7_170907_scaffold_746154_prodig
                     al-single_152"
     CDS             104343..105323
                     /product="Ser/Thr protein phosphatase family protein id
                     =2799615 bin=GWB1_Spirochaetes_59_5
                     species=Carboxydothermus hydrogenoformans
                     genus=Carboxydothermus taxon_order=Thermoanaerobacterales
                     taxon_class=Clostridia phylum=Firmicutes
                     tax=GWB1_Spirochaetes_59_5 organism_group=Spirochaetes"
                     /codon_start=1
                     /transl_table=11
                     /translation="MPRVTLVYRTDVHSSDRSPSSWKGDYPAEVQSNLVQIGDLAKAV
                     DATAVLDGGDFFHVKAASRNSHALVVRATELHQAYPCPTYAIAGNHDIAHNSLDTLTR
                     QPLGVLFSSGVFRKLSDETFEQDGVKVRVVGFPYSLTRTVDELRALRKTPEDQYLVAV
                     VHALAGDNPPERVEDFFREPVFRYRDLVAHDGPDIWCFGHWHKDQGIVEIDGKLFVNQ
                     GAVCRGALIRENTERTPKVAVIEATPEKITARLVGLNVLPAAEVYDFDRKERQDKEER
                     NIDQFITELRASMAFDAAASIEDNVKALDFADEVREVALEYLERARTETT*"
                     /db_xref="GWB1_scaffold_1297_19"
                     /db_xref="ccl:Clocl_2387"
                     /db_xref="86110320"
     gene            105323..106243
                     /locus_tag="P0_An_GD2017L_S7_170907_scaffold_746154_prodig
                     al-single_153"
     CDS             105323..106243
                     /product="Uncharacterized protein {ECO:0000313|EMBL
                     :KKL72964.1};  TaxID=412755 species="unclassified
                     sequences; metagenomes; ecological metagenomes.;"
                     source="marine sediment metagenome.;""
                     /codon_start=1
                     /transl_table=11
                     /translation="MYLSYSGRKLFRECAQAYWHRYIAKTVPPDAQNRTTMLYGSVVG
                     TLFELFYNDRIWTQKGSEAALQALVEKTLDDTIARETQKGGTIIWDDPKLNPKTRYRS
                     RDDLVADIRASIPRGLATIRHHRFLGKEAQAEVKLDSTVQGHMLGGRADFIIRRIKPY
                     EDLIILDGKGSKWRAAYTDNHQLFWYAMLYRIRYGAPPDKVGFLFWRCDPIEAVDWIT
                     FTARDLDELQEQTLLDIAKIEDGASKLATLSEGMPQRQRLWETFPPSPTPQRCRLCDY
                     LLVCQDGKNIVSDRLQAPDTGGGGVEDIGL*"
                     /db_xref="A0A0F9EG68_9ZZZZ"
     gene            106253..106525
                     /locus_tag="P0_An_GD2017L_S7_170907_scaffold_746154_prodig
                     al-single_154"
     CDS             106253..106525
                     /product="hypothetical protein"
                     /codon_start=1
                     /transl_table=11
                     /translation="MTPDEIKLKIEDLLRRHDAVTNRKAVFQGQLQAKKEELATLIQE
                     IKAAGYDPKKLVAERDKAQQELVTMITKFEADLAAVERALAALDKK*"
     gene            106534..107799
                     /locus_tag="P0_An_GD2017L_S7_170907_scaffold_746154_prodig
                     al-single_155"
     CDS             106534..107799
                     /product="hypothetical protein"
                     /codon_start=1
                     /transl_table=11
                     /translation="MKMRFKISAEALNDALDTVSIVPARPVTPNRGEAGYLFVVRGDS
                     CVIYSGDANHVARAPAPITDVEGEGAFIYPAAYVDSFKYVSGDISFEIENEGEKHIIR
                     YAAESGIGAERASFDPQLITPFDADLAEATDERDFHVAILREAMAYAKPFIPKHSDKH
                     AEDHFKTLQVFDQSKAEWEKGNGYLYAANGTQAFYFYSEAFQGKGLAVHGQHIGALTA
                     FLGKAEGIVKVRTGKRMTFLTDSKDRVLGVGRYDKMHGKFVYYSLKQDKIVLDVPVPP
                     ILKAMKYIRAELNRERERVRIQFTPSQDGTGAIQFQFSDGSNKATSFDVPVKVLQNET
                     AGGFGFYVNINMFMELFSGPKGENITLRVIVIPADERRPKESAAFRTIDEFWLDEKGT
                     VVAGSGVEESGRPEGAYQCRVTRFVPSMT*"
     gene            107763..108458
                     /locus_tag="P0_An_GD2017L_S7_170907_scaffold_746154_prodig
                     al-single_156"
     CDS             107763..108458
                     /product="id=2799650 bin=GWB1_Spirochaetes_59_5 species
                     =unknown genus=unknown taxon_order=unknown
                     taxon_class=unknown phylum=unknown
                     tax=GWB1_Spirochaetes_59_5 organism_group=Spirochaetes"
                     /codon_start=1
                     /transl_table=11
                     /translation="VPGDAVRAVDDLIVQQSERYRAVERTAERLRIVRDQVAKDLKTK
                     RKEIRALSARIEVLTKVGELFRALMDKLVLNQVQTVEGVVSEGLRAIFYDQDLALESE
                     VTQRYNRVAIDFFLRQGDEDMAIRGKPLESFGGGPTSVAALIIRVMTLLKLKRWPILL
                     LDETLAAVSDDYLDQTAMFLQKLAASTATDILLVTHKPAFLDHADVAYQGTEEQSEDG
                     SWCLSLRRLRGPK*"
                     /db_xref="GWB1_scaffold_1297_31"
                     /db_xref="86110332"
     gene            108422..109000
                     /locus_tag="P0_An_GD2017L_S7_170907_scaffold_746154_prodig
                     al-single_157"
     CDS             108422..109000
                     /product="hypothetical protein"
                     /codon_start=1
                     /transl_table=11
                     /translation="VSLAAASSGAEMKHADEIEARIRLLLAEALERKVAEASKRLPCR
                     CTYNYQHNLDTRRQVEGDPNPNFNRITANEGEPVAQTIGLCMYGAQNPEDWKGDICED
                     PIDAQRCPYFQPALYKEAIWRDFQTMLQDHDRLRAELPEVYGLLWALDGYTSSLKLPW
                     WKRLWFWFLRVRVEPLSTNNVDPLKLLPESKE*"
     gene            108997..109692
                     /locus_tag="P0_An_GD2017L_S7_170907_scaffold_746154_prodig
                     al-single_158"
     CDS             108997..109692
                     /product="hypothetical protein"
                     /codon_start=1
                     /transl_table=11
                     /translation="MSWVDDLVGFAESRLNERAREALWTRGVTDEQIQSYRLGYIDRE
                     LPPLTYPASFKEWSLGGAKLDDMFLLPLTNALGDIKGMQFRHVERARGGYSDYFLAED
                     EPVLFGLAQAVPHIWTTGDICLVEGCFDLFPVQRALPGTVATLTARIPGMAIRLFKRF
                     VQRIWMVYDMDGPGRRGCAKVQARHGQDFDVRIVPYPQVPKPGGGLTKDPGELWEAWG
                     EDRFVTHFQTQVC*"
     gene            109708..110196
                     /locus_tag="P0_An_GD2017L_S7_170907_scaffold_746154_prodig
                     al-single_159"
     CDS             109708..110196
                     /product="Uncharacterized protein n=1 Tax=Thermosinus
                     carboxydivorans Nor1 RepID=A1HR37_9FIRM"
                     /codon_start=1
                     /transl_table=11
                     /translation="MPKVYGIAESVEALAKTLIPNYHSELATAKVKYVFVDKASMKNG
                     RPVLGKARKLSGNTEFLLDTNFIIEVALDQWNDLSQRQRQALVDHLLERCTGEEDEED
                     AGASMKWKCREPDVQEFRTILQRHGAWHEELAGFVSVARRINVDAMVEAVTEVEQTTT
                     RN*"
                     /db_xref="UniRef100_A1HR37"
                     /db_xref="A1HR37_9FIRM"
     gene            110200..111576
                     /locus_tag="P0_An_GD2017L_S7_170907_scaffold_746154_prodig
                     al-single_160"
     CDS             110200..111576
                     /product="DNA polymerase III holoenzyme tau subunit (EC:2
                     .7.7.7)"
                     /codon_start=1
                     /transl_table=11
                     /translation="VWDIKYRPLTFADVLGQEGSVQVLKSRLKNGTALDTSYVFSGGH
                     GQGKTTLARLLARAMLCENLSLDDPEPCNQCDNCQAILNETSGAFSEMDAASRGTIDN
                     MRTIVDELPFSVFGAPKRIYLFDEAHRMSRDAQDVLLKPLEDKKMVGIFCTTEPEKIR
                     GPIRSRCEHYTIRKVTREDILARMKRVLEAESVAYEDDAILTVIDYAGGHVRDVLNRL
                     EMVAQIGPVTMENVRAYLRLSVVSTYYETLLALDEPEKAISCVEKACEHVLPEEAAAG
                     LAEAAMNSYRLANNMHADFVYMDRDLGRKVYERFGLNTIKLAEYFLRSRYVTPVSLVC
                     DVLSWAQAAGQLTSVPVYIPQPGVTMLPPPPAPVGPAPVAPPPAPPTKPNGGSLAPPP
                     PDSENLTEYDHLVRRPDAPGPRMRDTAQPQRDLNLTSVPTEEDEHRELTPEEWSRLFD
                     RTWAVGTT*"
                     /db_xref="tth:TTC1588"
                     /db_xref="GWB1_scaffold_1297_37"
                     /db_xref="86110338"
                     /db_xref="2.7.7.7"
     gene            111573..113519
                     /locus_tag="P0_An_GD2017L_S7_170907_scaffold_746154_prodig
                     al-single_161"
     CDS             111573..113519
                     /product="DNA polymerase {ECO:0000256|RuleBase:RU004460};
                     EC=2.7.7.7 {ECO:0000256|RuleBase:RU004460};; 
                     TaxID=883169 species="Bacteria; Actinobacteria;
                     Corynebacteriales; Corynebacteriaceae; Turicella.;"
                     source="Turicella otitidis ATCC 51513.;""
                     /codon_start=1
                     /transl_table=11
                     /translation="MSDEWVVLELSPKAEGEDPDILRRSIQNLVKGAEVFIPASVTVV
                     GDDRVVQYLVDGYAFVRRTLPDEKYIKLEGSRYVQSVITKSMSHAKDLRHLACVTSVD
                     IDRMRGQLQVESDQGIGVGDTVRITSGAYRQILATVIEDIPEEDKVQVEVRLRSKESL
                     VTLPRSFLRLVTKAPRPPYFDKLESFKHWLRAASAVAVWPKESRAQVLQLHKKLVRVE
                     QWLRCGLPLEQFVGAFGITLDPKGLVEQARVAEMLTGWVERGSAREPLFQTFDVKGLK
                     RKAAEYARLLFWLDHEKSLTDFLGVLYNATSLSPLESKYLDWLWLHDVTERLGQVASD
                     VDSIGRVLESESGVAVVQNIIIDGHNLAFRCLYAPGVSSLTDSQQRPTGVIFGFLRSL
                     AAFQKRFPGARLYVTWDGSSQRRKASFADYKANRGERVAVGFDQIGWLREFLPLVGVY
                     QAYNADEEADDVIASLVRGPLQGQRNLIVSTDRDLLQLVTETDHVLAPAQGGKKETIF
                     DPAAVVAGYGVPPAKMPILRAFLGDSSDNIPGVPRVPAKIVTALVKLYGTVDGVYASN
                     LAGLTKFQYAKIRESEAQVRLNARLMALDIRTPFVLVDPDADQTVATGRLQDVDMKAD
                     SLLGTFFASGAVRRVEHERVRDSG*"
                     /db_xref="I7LBW2_9CORY"
                     /db_xref="cmq:B840_05615"
                     /db_xref="UniRef100_I7LBW2"
                     /db_xref="2.7.7.7"
     gene            113494..114117
                     /locus_tag="P0_An_GD2017L_S7_170907_scaffold_746154_prodig
                     al-single_162"
     CDS             113494..114117
                     /product="id=2799752 bin=GWB1_Spirochaetes_59_5 species
                     =unknown genus=unknown taxon_order=unknown
                     taxon_class=unknown phylum=unknown
                     tax=GWB1_Spirochaetes_59_5 organism_group=Spirochaetes"
                     /codon_start=1
                     /transl_table=11
                     /translation="MNGYVIPVDPAEISNRFAVTDHYLEHFDEEAYEEPVEMLAEADY
                     EARVEPLLDRIPKREADLIYLYYIEKKRQADIAEIFGVTQAAISYRLDRGLQRIKFLL
                     SIPQVTEVEMRTDLALIFKPIDIDILVGMWATTCQSEVAANLGLTQGRVRHRFFKAVH
                     MLEAEAAKDAVFEPYRKIFSAIASKRFNILREVKLPQWANRGGDECV*"
                     /db_xref="GWB1_scaffold_1297_39"
                     /db_xref="A0A0F9G284_9ZZZZ"
     gene            114156..114323
                     /locus_tag="P0_An_GD2017L_S7_170907_scaffold_746154_prodig
                     al-single_163"
     CDS             114156..114323
                     /product="hypothetical protein"
                     /codon_start=1
                     /transl_table=11
                     /translation="MRTYVSCNCRQCRRASSAVKRLHKDMAHRGLRRAAKKALRNGDE
                     APVTIATGYKD*"
     gene            114359..115000
                     /locus_tag="P0_An_GD2017L_S7_170907_scaffold_746154_prodig
                     al-single_164"
     CDS             114359..115000
                     /product="id=2799761 bin=GWB1_Spirochaetes_59_5 species
                     =unknown genus=unknown taxon_order=unknown
                     taxon_class=unknown phylum=unknown
                     tax=GWB1_Spirochaetes_59_5 organism_group=Spirochaetes"
                     /codon_start=1
                     /transl_table=11
                     /translation="MTTRYSYDRTKLAADSAFDYIIDQGALGDLAYRIREEDMESYRL
                     LRNVMRKLEKELTLSTGAHQALARVKDIVERGKNWDIALLRNNIFKAAHALGMDLPSG
                     MFSASTHKTAGFEGPAGRILQERWNDLHDLERDLKEVLHKYDAATTYKGGPGERAAEA
                     MVRQVQAVIDAIQKMADDGGHFDDLLKAENAFMKQYGDPDNYVVEQRNRMFPR*"
                     /db_xref="GWB1_scaffold_1297_46"
                     /db_xref="89410483"
     gene            115064..115963
                     /locus_tag="P0_An_GD2017L_S7_170907_scaffold_746154_prodig
                     al-single_165"
     CDS             115064..115963
                     /product="Uncharacterized protein {ECO:0000313|EMBL
                     :KKL51949.1};  TaxID=412755 species="unclassified
                     sequences; metagenomes; ecological metagenomes.;"
                     source="marine sediment metagenome.;""
                     /codon_start=1
                     /transl_table=11
                     /translation="LPLAANIQYQDYKFKSLTLQGTWRWTTRMDVSQPTPVYEVRDVY
                     SPWGLLRDSIPIPGEIITAMAESIVELKQAFAPSILLDTTAITFVLDEGRGFGDPVAV
                     QVTNNGVYGSLLGASMTTSASYLRVAPTQLGNIAFNESGTFEVFADSANLLAVNSPYV
                     TSVLVQDPNAVNTPQTISVTITVRPKAIISLTPASLLFVATRPVSGPFSPVPSQQFTI
                     QNTGPVGSVLGYQVQKLTGQSEWLVSYAPSTGTLAASATQAISVTVQPPEGTLPGVYT
                     ETLRVSGYSVNSYQDVTVQLTVM*"
                     /db_xref="A0A0F9CRZ6_9ZZZZ"
     gene            115971..116240
                     /locus_tag="P0_An_GD2017L_S7_170907_scaffold_746154_prodig
                     al-single_166"
     CDS             115971..116240
                     /product="id=2799759 bin=GWB1_Spirochaetes_59_5 species
                     =unknown genus=unknown taxon_order=unknown
                     taxon_class=unknown phylum=unknown
                     tax=GWB1_Spirochaetes_59_5 organism_group=Spirochaetes"
                     /codon_start=1
                     /transl_table=11
                     /translation="MASNFDLSEIQVSGAPGLDALFQREASIVTPAATGRRKVASLQD
                     LTGFTRLSAETLIHKSNRDLWAIKQDGGAYFIERLFDDNGEPLKG*"
                     /db_xref="GWB1_scaffold_1297_45"
                     /db_xref="86110346"
     gene            116243..117853
                     /locus_tag="P0_An_GD2017L_S7_170907_scaffold_746154_prodig
                     al-single_167"
     CDS             116243..117853
                     /product="id=2799763 bin=GWB1_Spirochaetes_59_5 species
                     =unknown genus=unknown taxon_order=unknown
                     taxon_class=unknown phylum=unknown
                     tax=GWB1_Spirochaetes_59_5 organism_group=Spirochaetes"
                     /codon_start=1
                     /transl_table=11
                     /translation="MDARRKTLTALDKWDGEDFLHGLIPIEVLKLPPGMLKQAKSLPP
                     EFLANQKKSGGVGGPPPNFAPTKRQIPRDHAFNPKALKPMARMLWAMSVSLGHALTAY
                     RQFTRLKSVSVSPDGLVGGRGYVMSVKDVRSKLYEACEALSAISDTIHDEINADHWKP
                     RLGELEKNDVEDVEKLLGEAEQNLEDPEAEAEEEMEEVEEKKGGPKPSGRFFSEDGAE
                     PKSKLPGEGAAPVNEQGAHPAGIENKFKQKLASAHYSYDRRGNSSVNPTSLPGPRVDH
                     LDRAEQTGPYGSYNRDEPLTQDEWGVTEGVGNEYAYPSEWDNDLHERQGGNPIAESAL
                     PSDNETRTEAWDFGIGYGEGNQAKGQGAGGYGLGNPSSGGKGVYGPRAELPDDPGGKM
                     HDTETSDTTPGVENHLLNRPMMAGTALPGDGTDPVARSDYYTGPKGNDFNGVIRAETK
                     LPGQGMPAKDTPVRTRPGTHEEHMFGSAELPGDESVTYDYEKDLPNAGYKSEHGDQPY
                     VKWDDTTHNMRFDPTYQRGPVEGPYEKQ*"
                     /db_xref="GWB1_scaffold_1297_48"
                     /db_xref="86110349"
     gene            117861..120080
                     /locus_tag="P0_An_GD2017L_S7_170907_scaffold_746154_prodig
                     al-single_168"
     CDS             117861..120080
                     /product="hypothetical protein"
                     /codon_start=1
                     /transl_table=11
                     /translation="MADLGDISRFMKEGNVSNLDWLDVSEKEYAALETLPKQNLDTAP
                     DMEALWARDDSTPQQHMPNRADLPKTMGDLSEAHGLLRAAPEDIRKVARLSLMQSDDP
                     ARIKDTLVKRFDSTSLKVASGVLSEVFAERGLLGRFYIDAADFPTCASGSKKPIEFVR
                     RYASEARYVKTKAACAGCTHAMQSPTGGQTCATFHKELKVEVPYTEALAEAVERSQQS
                     KGKAIKQASADPRERIRLAMLAPAAAIEKAAPMPKPKEAVLRLLRPVEAVEEVRLAPD
                     LTRPKEAAKAIVDAGLRGGTLTVQAAQQLFRALAAAKTTEQVDQVRHMASIKAPLPQR
                     IYSGMGEQPAPVVVPQAEVETQVAKAASGKEADSEKAKLVVAARKAQPVLALLRREML
                     KGRSEAELTHALHLAFRPSDLDETAPFWEPLYRQAGAYGVVYITQDSFGECREGADFI
                     AKHNPGLRAVVRGSKCSGCIYAKVGRCLLYAKSLVTSVDDVVNAETVTKVLQEHKMAG
                     RIAPWDDRDWGQTPSEALANIHTAAAITGGPSNAQTRTNVVEAFRGQAKGHSTGTITR
                     RDIVAATRMYMNEGLYGRDLLALLKSRFEVRDLKAAAEDLKPVVAEQGLQGIYYVDPA
                     VYDDYGKGCDKAASLHRSRGVPYLKVGSKCSSCVLQTRPGFCSKINKQLVVEPPYTDK
                     RGQQREMLASGRSTEVAYADLVNNGRSMMAEYEIQQQGMMVEVDPVIEAHPIEVSFK*"
     gene            120077..120460
                     /locus_tag="P0_An_GD2017L_S7_170907_scaffold_746154_prodig
                     al-single_169"
     CDS             120077..120460
                     /product="hypothetical protein"
                     /codon_start=1
                     /transl_table=11
                     /translation="VSTIAALRVAARFQRANQPPGARQEAKKLTHPINKPKGIAPGIV
                     AEHARGVNHRDDTLKPEKRDIRPEDVFAGTPDQMGVRNLAETGRDLQKAIDKQIPNDK
                     GYEAVSNLSQYLIYTEGGGSGKPVG*"
     gene            120482..121177
                     /locus_tag="P0_An_GD2017L_S7_170907_scaffold_746154_prodig
                     al-single_170"
     CDS             120482..121177
                     /product="hypothetical protein"
                     /codon_start=1
                     /transl_table=11
                     /translation="MADPAESTLPELGPSELEALVDEYADADLDGIAAEDEAEDEGEN
                     EPQGPEVKKTQGALKVLPLHLTSKRATRGRPREIKRIPKVKDLEYHAQMSAEKAQFID
                     QDPVVLAARGRADVAEVLRHIKEQIACEQAAIHFQRIENEKYGKDTAQMSTRRIDALT
                     KIAHIELEIKKMGGDLIDLRGERFQRVFALWISIIKDVASETMPPELIDLFFNRLSTA
                     MEGWEDRATDNIR*"
     gene            121181..123193
                     /locus_tag="P0_An_GD2017L_S7_170907_scaffold_746154_prodig
                     al-single_171"
     CDS             121181..123193
                     /product="Ribonucleoside-diphosphate reductase,
                     adenosylcobalamin-dependent id=2842462
                     bin=GWB1_Spirochaetes_59_5 species=Rhodothermus marinus
                     genus=Rhodothermus taxon_order=Bacteroidetes Order II.
                     Incertae sedis taxon_class=unknown phylum=Bacteroidetes
                     tax=GWB1_Spirochaetes_59_5 organism_group=Spirochaetes"
                     /codon_start=1
                     /transl_table=11
                     /translation="MPAPSTNKKSAISGLLREAGARAKQQAESVLRQTILTGPDLQQS
                     PAPNVPRIFNILDYIEQSWGLAMRLYPVQRFLVKLYYFLPLDDQERCIEVPDMFNTRV
                     LYTFTEKEYLAYLYNEGRCNIGEQDHERRDLLLAIGRRSGKTTLSGVFASYEVYRLLN
                     LHNPQAFYGLPNGNRIQLISVATDKDQAGLLFNEVTSHLAKCEYFKPFIANNTLSHIQ
                     FRTPYDIQKYGPTTRHQDGKFVSFNGKCTLRVTFKSCIAKGLRGSGNIVVILDEMAHF
                     KDGGQSSAKDIYDAVTPSTAAFSPKDPANPSKPIGPVEARVICISSPLNKQGKFYELF
                     HLAMAKGQGAENLLAIQAPTWEVNPTLPSSYYRRKYHEDPATFMTEHGAQFSDRVRGW
                     IERESDLVSCINPAHRPKEQGAARAPHQMGIDIGLIGDGSAVAITHVENNSRIVLDYH
                     EAWYAGVDWRETNPHLGMNYPTDYARRLADVERLDFDEIARWILVLSKKFYITDGLFD
                     RWNGIPLEQALIKSGFKQFRSEFFTRDQTSKMYQAVKMLLFDEKIMLYDWPIPEGSKH
                     SPFIAELLDLQAQQMSKNIVLVAAPETTGHHDDMSDAFVRAAWLSAERLTNTKLVLGA
                     SPTGLAIPAQFRQATVAHYQLARARKHGGFTERTVPKNIGLRSRFR*"
                     /db_xref="GWB1_scaffold_13411_1"
                     /db_xref="86108686"
     gene            123223..123477
                     /locus_tag="P0_An_GD2017L_S7_170907_scaffold_746154_prodig
                     al-single_172"
     CDS             123223..123477
                     /product="Uncharacterized protein {ECO:0000313|EMBL
                     :KKL17683.1};  TaxID=412755 species="unclassified
                     sequences; metagenomes; ecological metagenomes.;"
                     source="marine sediment metagenome.;""
                     /codon_start=1
                     /transl_table=11
                     /translation="MDERTPHPRQFANHVIQLFVVHMLAEDMVIELDDYMAIRTAFRT
                     CGGSWGEISLGNIVHLELLKKIVTAWGNMPGRKKDSDEVI*"
                     /db_xref="A0A0F9E0Q2_9ZZZZ"
     gene            123477..123998
                     /locus_tag="P0_An_GD2017L_S7_170907_scaffold_746154_prodig
                     al-single_173"
     CDS             123477..123998
                     /product="Uncharacterized protein {ECO:0000313|EMBL
                     :KKL17682.1}; Flags: Fragment;;  TaxID=412755
                     species="unclassified sequences; metagenomes; ecological
                     metagenomes.;" source="marine sediment metagenome.;""
                     /codon_start=1
                     /transl_table=11
                     /translation="MPENPRNRECHALFKGDCYTVAIDDVLASEGWHGGQAVQWAPST
                     KDQPTVKRSDGLYAGFALWGSNESGDQYTAMTGQFPTYHYLVMGAGGWLIMTTSFERY
                     TYASRTGGGPLVPIAYSASDRLVFSLRGYWTTEDEWTLSGDPRAPNSYYIGFVVQAPS
                     ALTNYYMTIQTSI*"
                     /db_xref="A0A0F9BUQ9_9ZZZZ"
     gene            124002..124520
                     /locus_tag="P0_An_GD2017L_S7_170907_scaffold_746154_prodig
                     al-single_174"
     CDS             124002..124520
                     /product="Uncharacterized protein {ECO:0000313|EMBL
                     :KKL17682.1}; Flags: Fragment;;  TaxID=412755
                     species="unclassified sequences; metagenomes; ecological
                     metagenomes.;" source="marine sediment metagenome.;""
                     /codon_start=1
                     /transl_table=11
                     /translation="MSEIIRGRDCIVLFKGDAYTATVSQAMVQGGWQGGQGVQWVDTP
                     SDERMVTYSKGLYGGFLIWGSDERGDQYTAITRQQVVYQSATILLGGSLMMTRTYEKY
                     TYASRIGGGPLVPLVYQVNDPLYFSLRGWWTKEDELSLSFDLQAPCFFTGICAQQPKP
                     NNDYFLGIQTSL*"
                     /db_xref="A0A0F9BUQ9_9ZZZZ"
     gene            124530..124961
                     /locus_tag="P0_An_GD2017L_S7_170907_scaffold_746154_prodig
                     al-single_175"
     CDS             124530..124961
                     /product="hypothetical protein"
                     /codon_start=1
                     /transl_table=11
                     /translation="MKINNQSPSQMEPDAIVKEIQALRADMQKGTERMFELSRVLYSK
                     VRRDTRPDTAALILYANAWTRFSGAMGQGLRRTASTDRVLRAARLQEQERQEQEERQR
                     LLEERRREQAEAAATHIYGSDLDMEDDLVALYGQEVTHASV*"
     gene            124948..126747
                     /locus_tag="P0_An_GD2017L_S7_170907_scaffold_746154_prodig
                     al-single_176"
     CDS             124948..126747
                     /product="Uncharacterized protein {ECO:0000313|EMBL
                     :KKM74617.1};  TaxID=412755 species="unclassified
                     sequences; metagenomes; ecological metagenomes.;"
                     source="marine sediment metagenome.;""
                     /codon_start=1
                     /transl_table=11
                     /translation="MPPFDFTNAVPLGQMGHAVRSSRHGYVARGYSNQIMPLTDKERM
                     ARQQSRTFTADCGTGSSMMGGNTILSGSNNFFSPQLSTDFLELPQALREKREIYRHFY
                     NTDPIVGQAIDLHTELPLSKVRLAAPKPRTFPKRFKDQHDYSQYILSFFERMCKRIKL
                     FQRLVTAVHHYWLDGTCYLFSEDSEVQVPPEVGYEKKIVTKSTLKESGEAVEEPNVAW
                     VERPDRSDEELSYYQKHYKGWDRIIIFPVDQVKVTTFSFTDKTRIELIPSDRDRQLIE
                     QAKVGDPVAEEMVGEIPAEVREYIEQGKLIPLGSDPDEGSFCYVLSGRKGAGDELGQS
                     ILDRCLRTLYYREKLRQAQTQIASRAMTPKRIVWGEDISDQDTEDLREQVDLALVDPD
                     YSIVANYEVHWEEMGSRDRLLDLSTEYEQTERQMLAGLGVTESLMSGETLYSGDRLKL
                     EVINTRYLFLREILQEYVEEYLFKPVARRKGFVEEDAWGEEVVLFPRLSFTRLPLRDS
                     QDTYDALFNLYQKGSISIDVILEMFNIDPDDTRAKIERDMFTVNDSTFNEVIRGLYGS
                     VGSELATKTDITEKIAQYLKLKIKEEPAEEGRF*"
                     /db_xref="A0A0F9MZD6_9ZZZZ"
                     /db_xref="GWB1_scaffold_2035_3"
     gene            126769..131256
                     /locus_tag="P0_An_GD2017L_S7_170907_scaffold_746154_prodig
                     al-single_177"
     CDS             126769..131256
                     /product="UPI0003D0722E related cluster n=1 Tax=unknown
                     RepID=UPI0003D0722E"
                     /codon_start=1
                     /transl_table=11
                     /translation="MDLFATKSDTEREDEEADRLVRPAPKLKPPRHDKRREHIQPDAD
                     PDQDETKDDRDLPLNYKDVGASERVVRRFLGEDTIVVKNKKLDDVVWVRPETLKEEPG
                     KYQKVPPDEPEHQEGKPRPPAKPAKPAKPHRHKDPLPHPEWRERRPLPESPLKPVKPP
                     KPVKRIPPFPVPEPEKEPPEKEPGWVPHTRTPSGRYASMGRVLARYLEAKGPPSKFIK
                     VKHKDTGRTVRVTEETLKKAPSAYEKITEEQEEATFQEAREKLEALAQESPGLKRVLD
                     DLKKKGPAYQEATQSPDTGIGHYTFWHELHNEGKWPKDIDTIGDLVGIVEAAPKLKKD
                     EAFYGDAHRQLREQAKGDPNLAEILRQTKPGGVWDGFAQHNPDFPLKDVFKDRKFPPG
                     VETMGDLVQLARAKPAKKPKPEAPKEAPKEEVAPPKAEEKPPATKPSPEAPPAGKPSL
                     RRPSVGEEEAKSKAAPEMPPAPAPEPKKAPGGTQESEQVEPAKPEPPPEAPAKAEEPV
                     APAAAPKTEVMPAAPEAPAAPAEAPAAPEAPATAAPSGTQVMPAVPAKTDTGTQMMPA
                     VEEPAKDEKPTKPEEPKTKLKPEQKKELDDWTKGGGVDAEDFRAFVDKDRTTKRDKSG
                     KPLFRQKGGPAVPFEKLPEEAQLAWKQRFDQAQRHDKSVAALKGITDPAVQQVLKELA
                     DPNSERSKELKAQGDLTLLDPAKAIPELAGVELPESVDSLHDVVEAAKEVHKKPPEPK
                     RRTVPEAERMEILRSAIRDLPRGSLATMARMHPDDIKQVVAQYTAAKSAIPGDIAPSK
                     LVAAMGGSYTTDPSKVEPPAKAKDAKGREKPWDELSPKDQAEAMAAHRNAVVARSLAA
                     KAHLADKFQRVVKAPPHLADTLAEFALNQGQGSGADRQRRAIEQSERMFTDALADEPL
                     RAELSSKDVKKILAGLGKDPASQLLATSYFQARDYQAARKKYLDKDSPDAITEFQPPR
                     EIVRRMEKAVNYLRGQSSRYPEGTQTIDPASVFRRRVLDKLKTLNPEAAAQVEESVRA
                     TAGAEYETASKKWTKRQNKVTTGLSKVKAKTEALDKAESDQRQSAKDEYEKELDEIAR
                     KNVCEGPVGGPYRCPTPKANAEMTRAQEKAKAKHDAIQKKIQTWRAKKDKALKKDEDD
                     LSAEQELLTKTAPKPPEGYTPAESKEKPVPTGAEDIWEGAFAKTACSRVAIRYAFSTC
                     TEDRTMDKSSHARKAVYWGVPLDREGITPYPDWSQVHQRDLSEAMLGGILKAARDWLK
                     TPILSTAVEGIVPDTQFRAALDLAIRTHEGGRYSVGLHPAVYNDLLARLAGSPTTGTL
                     VTVQAKEANYGSVYASAGERTMKPSAHIRAYAVRIATTHPDIAFDLTELSHKVAQEEK
                     GQDPEAEGQQKQAKDAEDKDDPKDDPKVGQDKPKQGQGQPEQQKKEAKDAEDKEDPKM
                     GQDGDKEGQDDKPFPGAAKPFEKKEAYLALRSACIRTAASNPAAKAALMPVLQLIRKL
                     G*"
                     /db_xref="UniRef100_UPI0003D0722E"
                     /db_xref="A0A094F0P3_9PEZI"
                     /db_xref="ssus:NJAUSS_0263"
                     /db_xref="UPI0003D0722E"
     gene            131304..131675
                     /locus_tag="P0_An_GD2017L_S7_170907_scaffold_746154_prodig
                     al-single_178"
     CDS             131304..131675
                     /product="hypothetical protein"
                     /codon_start=1
                     /transl_table=11
                     /translation="MSMPKFAAQDADRILGSLDRVAHTIQTKYAEWGMPFEVAKELVN
                     TLDKTADEIEVGAFGKESFVRRQAEVIQREPDEPYMQTFENPQQPRQVESDEPYMSAY
                     KSDDSSGVHHGKSTTGKPLAP*"
     gene            131748..132479
                     /locus_tag="P0_An_GD2017L_S7_170907_scaffold_746154_prodig
                     al-single_179"
     CDS             131748..132479
                     /product="hypothetical protein"
                     /codon_start=1
                     /transl_table=11
                     /translation="VAIDYWKLTKDFSTGDAVQRFVPGLGGFSLSPFTGRVTAVHRGL
                     GVLDVQWPYGNERMFPDDIVRVDPRMAHYLPPTLDQSYMSYDIQKAREKWASSPKLWR
                     TTELPAGFHTDLARLWTKGASEVRAYDDLWRKYTSLGAADEAIRDEVTKFYTVGRNLT
                     DLRIQQHTAKTAAYWVAQNRQYRVTGEELQGRKPFCPKCGRQMRKTNYKMEKGARHQL
                     FACPKCLFLIKREHLLGPDGQPVEW*"
     gene            132482..133189
                     /locus_tag="P0_An_GD2017L_S7_170907_scaffold_746154_prodig
                     al-single_180"
     CDS             132482..133189
                     /product="hypothetical protein"
                     /codon_start=1
                     /transl_table=11
                     /translation="MSRDVQADDNLPEGYDPSTAGRFAIKANDVWEMMKVAAEEWASF
                     RKAPSKDTLATFFSYLVIGLDEFSASTGIATLMGLELMPFRFATAVFEDAQKGAASGM
                     VSSDITGGMAGRVTLAMRDARLAAQQMVKDGRQLRGPEKSTEYMAYCASAAALYNALA
                     MVAKLFRLNMRNVLKAASTITAHSQALSAQALATQPQPGAMMIASWVRRATIECRRNP
                     TTAIAMVEGLLKSLQGS*"
     gene            133191..134654
                     /locus_tag="P0_An_GD2017L_S7_170907_scaffold_746154_prodig
                     al-single_181"
     CDS             133191..134654
                     /product="Hedgehog/intein hint domain protein id=3256189
                     bin=GWB1_Spirochaetes_59_5 species=unknown genus=unknown
                     taxon_order=unknown taxon_class=unknown phylum=unknown
                     tax=GWB1_Spirochaetes_59_5 organism_group=Spirochaetes"
                     /codon_start=1
                     /transl_table=11
                     /translation="VAFRKYANAAIVKPDIHLDLWNDLRQKAAQGSAFNTREAAHVVL
                     QEYDPKVYLLSHCTIIASVDTEEAQQQLGRHLIDGFQVDRRYADWLITPETSKYVNNN
                     QDAWERKLLLACFKTFVGGENYVEHIQIPEYSKGKIIDAAARDIGDSIYVDILVATDR
                     RHRPLISAITSQQLSTLSMGCQVEFTICSKCGNVAYDETQLCPHIRYMKGNTYVDALG
                     KKRRIAELCGHINSEPGSVKFIEASWVANPAFTGAVLRNILTPEEAAALGPKLQVAFS
                     QPPRTADPSALLKAAHLRVTAFGEEDTDVPQNPPPAPPVDPLDKIVEDMSQVVQDKVI
                     KKLRDTINKDEARATMDENRSNESLIKSALAIPAWRGIARAILASVGDPNQTKRLLLG
                     LILYKKGGWKAIQASRALSGRDVLAVSRLIDIASKRPRLAGERRIYRVILAVGDMNTY
                     PDTQSYLAACRQKMGREPTDSEKATLIDKGRLFALGS*"
                     /db_xref="GWB1_scaffold_2035_7"
                     /db_xref="86110470"
     gene            134698..135954
                     /locus_tag="P0_An_GD2017L_S7_170907_scaffold_746154_prodig
                     al-single_182"
     CDS             134698..135954
                     /product="Similar to Transcription initiation factor TFIID
                     subunit 12 acc. no. Q03761 n=1 Tax=Pyronema omphalodes
                     (strain CBS 100304) RepID=U4LKV8_PYROM"
                     /codon_start=1
                     /transl_table=11
                     /translation="MRERTTWNREAIKTAAMNKNADPYTMNQDHVNQQPKADDYVIGT
                     PSDFAEDATSPNRWEEEYKGGQVERNEIGMPEMRGETFNHPEKTAADHELLLKKSHLC
                     LKVARMMLGSKATEAAVEDQAYGLMFVPDQEVIRTFDRLATDADGQDIMAEDAPLQAP
                     TAQCDGQGPVAQGGPQQQVPVAQGGPQQQAPVGAGQDLTAMIQSAVQQALAQQMACQK
                     GAIAPQVATDTAQIDAMVQSMVQDALAQQQPQGQPAPAQPQQQQAQAPAQVPAPPAQQ
                     QAQMQSMDAPMDANDELLLDTMLMQEEPAVDLDTGIELEPSPMDVGEVTLGPEDDVLR
                     TLFANQEAQDAEQAQQAQDQGQQDQGQQKQAMTRTASTRTVGTRPTQGVSKVGGAGAP
                     SRGAEVDKLAALWPSAPDVSEAFGTK*"
                     /db_xref="UniRef100_U4LKV8"
                     /db_xref="U4LKV8_PYROM"
     gene            136046..136681
                     /locus_tag="P0_An_GD2017L_S7_170907_scaffold_746154_prodig
                     al-single_183"
     CDS             136046..136681
                     /product="id=3256195 bin=GWB1_Spirochaetes_59_5 species
                     =unknown genus=unknown taxon_order=unknown
                     taxon_class=unknown phylum=unknown
                     tax=GWB1_Spirochaetes_59_5 organism_group=Spirochaetes"
                     /codon_start=1
                     /transl_table=11
                     /translation="MTTYAIGGQSSGDFRETSGRVQLFHVVTRNALGVLTPDAFTQAN
                     PCIEAGGASATLTGITKTGVLGSTVAFTRPDYLNGYHGGPAKIGGTFNANVVPLGIFL
                     NDAVGNAYENTPGVASGRGPYVCGNGSCVGLSLYETKIVTTTGGGVIGNTVGTYAVGD
                     KVYASVNGLVTRRANDAYEAQAPVSATPTVIGVVKVAPDANSTLLVIDMRI*"
                     /db_xref="GWB1_scaffold_2035_9"
                     /db_xref="86110472"
     gene            136712..137590
                     /locus_tag="P0_An_GD2017L_S7_170907_scaffold_746154_prodig
                     al-single_184"
     CDS             136712..137590
                     /product="Gp27 id=3256196 bin=GWB1_Spirochaetes_59_5
                     species=Bacillus phage G genus=unknown
                     taxon_order=Caudovirales taxon_class=unknown
                     phylum=unknown tax=GWB1_Spirochaetes_59_5
                     organism_group=Spirochaetes"
                     /codon_start=1
                     /transl_table=11
                     /translation="MSTQVSNEVKQQIISEYIKTAAGRAKLAASMIQPLRLRRDYTAV
                     GRKTFLVEQLPDGALPIYDKDPDVTAFVVGEEGENILAIQKPRRVIFPLFEIASNPEI
                     PLTQIKERRFDLIERSQDLAKAQIQAAEDERVFVVLDAIAANGFDTLGNVNPDVAVVA
                     PISPSVLADAFAEIERHDLRVARIYMNAVDYADIRKFGRDILDIESQATLLKTGLQAV
                     LWGAQIITSRLVPVGFVYVCCEPENFGRFPVRTELTVLSADDPKARTIGFSCFENVGI
                     GAFNPRGLTRMVVTRL*"
                     /db_xref="GWB1_scaffold_2035_10"
                     /db_xref="86110473"
     gene            137697..138635
                     /locus_tag="P0_An_GD2017L_S7_170907_scaffold_746154_prodig
                     al-single_185"
     CDS             137697..138635
                     /product="hypothetical protein"
                     /codon_start=1
                     /transl_table=11
                     /translation="MKAAPCPVSADELHDIYTQRKLTDQEIAGLLGATAKQVRAWRVR
                     FGIVTLDRSARHDVPPIEGPLQSLLVGSMLGDGRLARNPHTARYMENHADAQKVYLDW
                     KRQQWGTWAKNELSPVSWAHQGKTYRGWRFETVSHAALLPWHALFYPTVGPKQLQDRV
                     VELVDSRAFAIWFMDDGSTGWWPRITFGMNLASRGVAWGIFEKFGFAPRWEMVKGKTG
                     VFHITGEPQAERFIEMVKPHMPECMYYKLSFGFQGRGYRIRQASPEAKLQDLASQGVP
                     IRQMADRLGLSASVVSRRLIQLGIEHPRRVGRPPSS*"
     gene            complement(138662..138874)
                     /locus_tag="P0_An_GD2017L_S7_170907_scaffold_746154_prodig
                     al-single_186"
     CDS             complement(138662..138874)
                     /product="Marine sediment metagenome DNA, contig:
                     S01H1_S22770 {ECO:0000313|EMBL:GAG14271.1}; Flags:
                     Fragment;;  TaxID=412755 species="unclassified sequences;
                     metagenomes; ecological metagenomes.;" source="marine
                     sediment metagenome.;""
                     /codon_start=1
                     /transl_table=11
                     /translation="MTLTPAYGRDYLSAKAAKADWEAGKDFIVADMMDPYCGKAINKE
                     DAKAAGYKTVNIRYKRLTGVVVVKVK*"
                     /db_xref="X0WNJ2_9ZZZZ"
     gene            complement(138910..139422)
                     /locus_tag="P0_An_GD2017L_S7_170907_scaffold_746154_prodig
                     al-single_187"
     CDS             complement(138910..139422)
                     /product="hypothetical protein"
                     /codon_start=1
                     /transl_table=11
                     /translation="MSVTQKTRCWNPNCTKITFGYVGATIETFSRDERIMSDVWAYVT
                     YARVWDAETGSPKTIRLQTEGWEASATAVVDATPEVLAAYEAWKVEQEAKRAAEEAAR
                     QAALAAWEAKQPRRGRIIKVVKGRKVPKGTVGVCIWIGDGYYGQRVGLKTDDGEVYWT
                     AASNVEAVAA*"
     gene            139475..140137
                     /locus_tag="P0_An_GD2017L_S7_170907_scaffold_746154_prodig
                     al-single_188"
     CDS             139475..140137
                     /product="Uracil-DNA glycosylase {ECO:0000256|HAMAP-Rule
                     :MF_00148, ECO:0000256|RuleBase:RU003780}; Short=UDG
                     {ECO:0000256|HAMAP-Rule:MF_00148};; EC=3.2.2.27
                     {ECO:0000256|HAMAP-Rule:MF_00148,
                     ECO:0000256|RuleBase:RU003780};;  TaxID=1410655
                     species="Bacteria; Firmicutes; Bacilli; Lactobacillales;
                     Enterococcaceae; Enterococcus.;" source="Enterococcus
                     faecalis PF3.;""
                     /codon_start=1
                     /transl_table=11
                     /translation="MHPSWKALLAPEFQKPYFKQLVDFVQAERQQGMVCPPEGEVFSA
                     FIRPFDEVKVVILGQDPYHGPGQAHGLAFSVKPGEMVPPSLQNVYRELEADVGATPPE
                     HGCLTQWATQGVFLLNTVLTVRARYPGSHQGKGWETFTDAVIKALNDREKPLVFILWG
                     NYARAKVALLDTFKHTVIASVHPSPMAARNGFFGSKPFSKANAALAGYGEKPIDWQLS
                     PV*"
                     /db_xref="V7ZL70_ENTFL"
                     /db_xref="ene:ENT_21400"
                     /db_xref="UniRef100_V7ZL70"
                     /db_xref="3.2.2.27"
                     /db_xref="3.2.2.-"
     gene            140207..141391
                     /locus_tag="P0_An_GD2017L_S7_170907_scaffold_746154_prodig
                     al-single_189"
     CDS             140207..141391
                     /product="hypothetical protein"
                     /codon_start=1
                     /transl_table=11
                     /translation="MAPNQITFKAGQMKHYVAARTFALGNTGTNVSKGSDIMFDGTRA
                     EVDGSEYTMPMLRGAVKAGWLVLAEDFDENDDTAERPVSANVQVRHATQGGNPMQPNR
                     APTHSMSTTESDEREVQGSISQQAARTKQRNASYKRGQAVNVVQPGTTVMTKHGFEVV
                     EDQDGVEVGRTLKTAAGEKAKTKRTVLTAGTVGQALAEAGKVQIDPGAGLSEEEMLEQ
                     MTEEQRELYLAEKAQLRAQYVDDDPAPRKVGKVKSGNRTQTTEGIKATVSTGGGIETA
                     DPSFGGKAKESTITEDGITFRTTNGPEKLAPEPHPRADVPPVVLKDGSSETDTRLMIA
                     KMMCPDFPSNYMFNMPDRKKIARLAADYDDRPDVIRAVYAAEGDAFKAKLVEEFPQVF
                     GK*"
     gene            141437..143812
                     /locus_tag="P0_An_GD2017L_S7_170907_scaffold_746154_prodig
                     al-single_190"
     CDS             141437..143812
                     /product="Uncharacterized protein {ECO:0000313|EMBL
                     :KKL79722.1};  TaxID=412755 species="unclassified
                     sequences; metagenomes; ecological metagenomes.;"
                     source="marine sediment metagenome.;""
                     /codon_start=1
                     /transl_table=11
                     /translation="VPSDACIKRPRTKTASRIVIYLSEELGDARLRAAQLKRYVKEAT
                     DLIEKSPHRDHFFEVAAHLIQGIPEALFKLEKALDAAAMATARLDYEEIKQGLKPEKA
                     EELDAVMEDTRLRYLNRRSHEDDMLTPKDAAAILNHLAARTEAEGRVPVAPMLTLIAR
                     LEAGDKGMDRAGTYIVTEPAKAVDFFKEAAEAILGAKAPSRRSLASVLRRVLADTIQP
                     TAGAMAAAILSQASSREDVMEGFKSANPDLTEAQLKEIADQWEANKDVVKDKQAAADH
                     QAALVLPSLERLFNEGVEAVDQALKGMDAYIDTHTKIRSVVKAAEYAEDDDEKGKPFP
                     GAAPPFGKDKEASEGDKASRFKEDEDADKDGDGVPDNITDPKDKADWKAKNEEHGDKF
                     KKDAKLMSRQEAILKKYVWSGGDAMFFDDLPANVKSELRRVKDQETIDSDVDRWLGDN
                     NNPHTRSMWAASTDPWKVGTEGGKDAMFPAGKPADPKKNMTEEQKAEWDKQNKIHGEK
                     FKKDKEASDPWTERTAAQNVVEDPVFEHALGAGRKLLRDVAEMFGGKVTHDELSVSSM
                     NFQDYSTSALEEDIFWVYPEWEGVVELPEHGGKIEFHAIGKPENKQAPNEKAVYNVWA
                     SAFLESKAADRLAEVALDTADKEGIAANALPQAFEHMHKALLGVQDEMRATMADRTAI
                     KKRLEDAGEMLQQYMGDILTQKVAGGRGASVTVKVFYEATYRRSDDTSAKGFAEVNVY
                     GMPQAPSSALLKKVLDAAAKIVAQRKEVVFKLGRAQMRGTYWRVDFQLTPA*"
                     /db_xref="A0A0F9HX89_9ZZZZ"
     gene            143824..144297
                     /locus_tag="P0_An_GD2017L_S7_170907_scaffold_746154_prodig
                     al-single_191"
     CDS             143824..144297
                     /product="hypothetical protein"
                     /codon_start=1
                     /transl_table=11
                     /translation="MDRYSYDRTAASLDMDLAKAYADSWPKPTIMKLGPKVAPPKMLG
                     EMLADAWMNGAVPMNLRQLMFRSSKWMSPQEYIEQMKAICPSYNEFSIRRMARILLSP
                     DAKDIQVQPAREYSVCMYVKGDPDVLDWLKLMATTDGRADDAHIQADGTLRLWWD*"
     gene            144401..145144
                     /locus_tag="P0_An_GD2017L_S7_170907_scaffold_746154_prodig
                     al-single_192"
     CDS             144401..145144
                     /product="id=3532111 bin=GWB1_Spirochaetes_59_5 species
                     =unknown genus=unknown taxon_order=unknown
                     taxon_class=unknown phylum=unknown
                     tax=GWB1_Spirochaetes_59_5 organism_group=Spirochaetes"
                     /codon_start=1
                     /transl_table=11
                     /translation="MPLDSGIPGSSTYAKPEEDIRAPRKDDEPIKRVDDADDLLKDRS
                     KVDTREDSADKHDGIGQMGLAPWDTTIKTKYPYRDDRPHTHYASAEFVLGMYLVAHAH
                     DALVPLEEPVRVAATIAEVTEGLSKKVQQKAQSCKAVLKRADNKNLRWIFAVDCGNGA
                     KVVRLKATRRTPNVVKLSKMDVLFSCSCPAWQWLGPEHNAKRDGYLDGKPVGTASPPD
                     VKDPKRHNRICKHVAAVVTLVRSWEIQPR*"
                     /db_xref="GWB1_scaffold_2934_15"
                     /db_xref="86110782"
     gene            145160..145621
                     /locus_tag="P0_An_GD2017L_S7_170907_scaffold_746154_prodig
                     al-single_193"
     CDS             145160..145621
                     /product="hypothetical protein"
                     /codon_start=1
                     /transl_table=11
                     /translation="MPVYSTRCEGCGAAHDIRLSFEDYDCVRSGTKLLECTACQGKVN
                     IEFHPGDVTFVLKDGESGGWASKAQKENKYRARRQRVMEQRQRDHAPRTQLVPNFAGG
                     LAPSWKDAQEAARETAYTEMKGHGEGEQRSIAAANEAAATYEPLVKSELAR*"
     gene            145618..146256
                     /locus_tag="P0_An_GD2017L_S7_170907_scaffold_746154_prodig
                     al-single_194"
     CDS             145618..146256
                     /product="hypothetical protein"
                     /codon_start=1
                     /transl_table=11
                     /translation="MSRMFSVPRRRPGIVDLYANFVAGAELYRVYWATNFDVAVPWTQ
                     IVQCGPVGFFDDAVPRAKIEAQPTVGKYIRIVFDPRTYAITDTAPFWLRVATVTGGVE
                     TLGEATLLLPEDAHHGVGVVVLAGTAPVAAPLQIDLPRLMSDIRISNDDGAGGNFMTV
                     GTTPGGPTFAVYPAADVGPTALTLNATEGTLIVQGDTADVAFTATCTLAFPK*"
     gene            146275..146598
                     /locus_tag="P0_An_GD2017L_S7_170907_scaffold_746154_prodig
                     al-single_195"
     CDS             146275..146598
                     /product="hypothetical protein"
                     /codon_start=1
                     /transl_table=11
                     /translation="VYLVNYLSLQTAQQLFIAARRYRTGQGLVGPKTGSNYTFVVPGG
                     EKFVHNLPFLTIQVYFNGVRQTLIDDYAVIEGGGAGTGFDTVVMNVAPLHFDHLTADY
                     VVVTV*"
     gene            146643..148604
                     /locus_tag="P0_An_GD2017L_S7_170907_scaffold_746154_prodig
                     al-single_196"
     CDS             146643..148604
                     /product="Uncharacterized protein {ECO:0000313|EMBL
                     :KKM25868.1};  TaxID=412755 species="unclassified
                     sequences; metagenomes; ecological metagenomes.;"
                     source="marine sediment metagenome.;""
                     /codon_start=1
                     /transl_table=11
                     /translation="MARTWIRQDVQVASTTTTDVGYIDNTAPTLANWETNAGTLTDDL
                     NNLRSATHYLLKLQSGNWYDVISTPSTFEGGAPRAVDGLNQDLHDLEHKRVLTTACNL
                     SDVTVPTAVAATGTLTLTGNVSNNDQVTTGTKTYTFQTVLTNVDGNVLIGGSASDSID
                     NLIAAITLGAGAGTLYAAATTANGFLTAAAGAGDTMDATALVAGTAGNTIATTDPVDS
                     GNVMSWGATTLTGGAGDIVILALGELPSNTTAAVGAVTTLGTVAAYNATFGTATLAEV
                     SGATAISPKNLCVIVDADTRDPILSSGRTVYALFQTETATDGHTMTGTTPNRAQLTFV
                     RINAAGDDLELVPGADIGGKDINYCSVTRKYLSALTEQDFLKGAEIDFPSSATVTRQV
                     AYDNQGTTPVELTTNAILDLNSAGIYWRIRDLANANLFTLTEGSTGGTTKLEVGSDVD
                     VFEVNAILNDFDKGVKVATGGAEIDIGTTVIANTATIESVGATTDLRLLGSRELFLDD
                     VNQVGSTWAQTNGIKLSDTTTEWDNFETAFGEVSLLKAITDAYTKQKRSKVQAVLTAN
                     VNAGNDVNGPSYANNTDVDLLPYNLVPTGFVADVEVFLNGELLRNALGATEDVYPGTT
                     PSQGDLMFTFKLKGTGAKPDQLTVIVNGQ*"
                     /db_xref="A0A0F9KUS2_9ZZZZ"
     gene            148636..149322
                     /locus_tag="P0_An_GD2017L_S7_170907_scaffold_746154_prodig
                     al-single_197"
     CDS             148636..149322
                     /product="hypothetical protein"
                     /codon_start=1
                     /transl_table=11
                     /translation="MSNNLQVYLGKLDVTNEIGETLDKQLQLAENTAQQFAGGSQALR
                     HGAAKVGELGVHVDKDLEEGKLQFTTELEVAAYIKRYITRAGEVLLNLAEKSKNEELV
                     HHGRVAAIRESMEIVKKHCTSAKARAEQIVAAQEEMAKMMAGGAPPAEAPVDRGARLP
                     GQHPGPSSLADRRAERDAAKARAESPEPPTPEATPETSPETPVARQKRSYKKRQKSLP
                     PEMPPPEETP*"
     gene            149330..149770
                     /locus_tag="P0_An_GD2017L_S7_170907_scaffold_746154_prodig
                     al-single_198"
     CDS             149330..149770
                     /product="hypothetical protein"
                     /codon_start=1
                     /transl_table=11
                     /translation="MGVRDERTQDLFLLDMTPDLPTEEGQVRYTNTDIKAYVGGVVVS
                     LITGSGITEAQHRDLDTLVHEIDETSYDEVVYSGNNITQYIVWTSAAKTLKIREDLMT
                     YSGSKVTQVISKQYDGTGTLKAQFTEVYTYSGNKITSVTRTRDL*"
     gene            149770..151086
                     /locus_tag="P0_An_GD2017L_S7_170907_scaffold_746154_prodig
                     al-single_199"
     CDS             149770..151086
                     /product="Uncharacterized protein n=1 Tax=Bilophila
                     wadsworthia 3_1_6 RepID=E5Y5X2_BILWA"
                     /codon_start=1
                     /transl_table=11
                     /translation="MGLTIAQITIDDSSDKTITGRLEWDRANGGILIPPSGSSFPASP
                     QDGEEFWRTDEAVLYRYNGATWDALTAVDAVHRARTDNPHSTTASQVGAPPTSRQIAT
                     SSGLQGGGDLSADRTLSPVYGSAVNTVCQGNDSRLSDARTPLSHASTHKGDGADAIAV
                     ATQTVAGLESAADKTKLDGIASGATNTPLTSTAPVNVTKAAAAVGTSSEAARQDHKHD
                     ITTATAGAATPGDSAAEGSATSLARSDHQHSLPAFGSGVGTFCQGNDARLSDDRTASG
                     LRTATTVVAISGAAAPTAGQVLQASGPSAAAWATPAAAAVFGQDWQTAADEGESTTTS
                     TSFQDKLSMTTPALTGTYRVAFYCEISPSTANRLQEARLYNSTNATELCIGITRPSAT
                     SVYMPIYGFQLVTFSGAAKTFLVQYRSPQGVTVAIRRARMELWRVS*"
                     /db_xref="UniRef100_E5Y5X2"
                     /db_xref="E5Y5X2_BILWA"
                     /db_xref="svi:Svir_12450"
     gene            151086..152084
                     /locus_tag="P0_An_GD2017L_S7_170907_scaffold_746154_prodig
                     al-single_200"
     CDS             151086..152084
                     /product="id=3642108 bin=GWB1_Spirochaetes_59_5 species
                     =unknown genus=unknown taxon_order=unknown
                     taxon_class=unknown phylum=unknown
                     tax=GWB1_Spirochaetes_59_5 organism_group=Spirochaetes"
                     /codon_start=1
                     /transl_table=11
                     /translation="MAATKYTYSIAADFPNHKVATDRLLQEVRASAIVTAVDYINTSG
[truncated: 368,356 more chars]
