# Supplementary material for: Clades of huge phages from across Earth’s ecosystems
Source: Nature. 2020 Feb 12;578(7795):425–31. doi: 10.1038/s41586-020-2007-4 (PMC7162821; doi:10.1038/s41586-020-2007-4)
Supplement: Supplementary file 6 — Genbank files for all genome. [file 41586_2020_2007_MOESM6_ESM.zip › genbank_genomes_SD-4/RTP_PHAGE_33_21.gbk]

LOCUS       RTP_09252017_15_scaffold_29_prodigal-single     338752 bp    DNA     linear   BCT NOV-13-2019
DEFINITION  RTP_09252017_15_scaffold_29_prodigal-single, contig.
ACCESSION   RTP_09252017_15_scaffold_29_prodigal-single
VERSION     RTP_09252017_15_scaffold_29_prodigal-single.1  GI:
KEYWORDS    .
SOURCE      RTP_PHAGE_33_21
  ORGANISM  RTP_PHAGE_33_21
            .
COMMENT     Data sourced from ggkbase. For additional details see
            http://ggkbase.berkeley.edu/organisms/405077
FEATURES             Location/Qualifiers
     source          1..338752
                     /organism="RTP_PHAGE_33_21"
                     /mol_type="genomic DNA"
     gene            <3..3143
                     /locus_tag="RTP_09252017_15_scaffold_29_prodigal-single_1"
     CDS             <3..3143
                     /product="Uncharacterized protein n=1 Tax=Prevotella sp.
                     CAG:1092 RepID=R5P9N0_9BACT"
                     /codon_start=3
                     /transl_table=11
                     /translation="LWWMSTEDPDINSDNQIVGGGRGKEDPIVWTLTCGGDAKYSPTQ
                     LNDRFLPKRIGNISQEDTVKNDVMTNLPNQVKEEFKKMFFDFVNGTSDYISFDTLRND
                     LEIWDTSKPVTQFCGIVDALRDDSDRKVLPNYFTTNLINYDNYEIISIADKSNNALFL
                     ELKDDTKIVKNLLTALTDEVIIANTGYRIWRGPFTEDFGTSGDDLTSLRYPIYVTNKN
                     YDEYFKTLTTELATLTEGYSTSTEKEAALNEIFNTSNLNDIKLMLYRNCKNIYDKWLG
                     GVTNPDNIIFQCGENSIGDSNRNQTDLAMANKYGRTKARLIDSFRFVNRSFRDIGDEL
                     FINPLPLVSKLDDFPNTSAYEMISGLLGDNKFDFIALPTFINFHDDKVLETMFKPISM
                     YEEPIKTCGPSFVCVYVGQKSKNLDLKDASTNYSNDGFDINCNGNGLNPTIPNDFTTP
                     LAQKSITGGDLTKSYEDPIPVFVVRYGQQNQNLFKDISLDQSEFSESEESIKIVQDIS
                     MKGSNTNMTIGGQNMYNVYSVRSYNAEIEMMGNAMVQPMMYFQLDNIPMFHGAYMITR
                     VKHSIKPNYMSTNFTGVRIRAAETPIIDVADAYMALIETLNVAGAGKAGSGVVAGSFP
                     PIVRTIIENGGVNGDVESPNIKLVPVEEIAYVQQDVPEERRKMIAEAVPALTEMLKAF
                     VTFAKSEGYPTINKKYVGITSLYRSVAYQQELYDNNKANGGKPGAVAEPGTSNHSWGI
                     AVDLLFAPQKDGKYLKKGSWTYLLAPISTSANKEGFDFEYNPSLKWFLDNGYKYGFII
                     PETLRDKSSVDEYWHFEYHGTSAKCLYNNLPSTYGYTPVMDRGYKEVVVNPKGKDNKI
                     AVYLEKDCYYKYIKSGDGSVGVVNEDMINSLSGDWVARAKTVIKSFEAYLSKAKKDSG
                     TWRGGYGTDNIIKSSGAKPEKVTSSTTFTQVQADLTLEYDINDRFKKEIIRVLGQQNW
                     NKLNANQKAAITSYSYNAGAGQLKSKGIVTAITNNDYKKASSEILSGPTTSQGKVLDG
                     LVIRRKTESLIFDKPI*"
                     /db_xref="UniRef100_R5P9N0"
                     /db_xref="X0X118_9ZZZZ"
                     /db_xref="R5P9N0_9BACT"
     gene            3161..3790
                     /locus_tag="RTP_09252017_15_scaffold_29_prodigal-single_2"
     CDS             3161..3790
                     /product="hypothetical protein"
                     /codon_start=1
                     /transl_table=11
                     /translation="MKIANIVTNNKINVSEDFNVVKSMDEIIHGLPTLIVSFSYVNKH
                     YPEFDVMEMHIQDNLYWTCTPSEGRDKFREDVFHFVYMVYKDLFNKVSYVFVDPIHYK
                     SKALLKITRKILSSENKITYIHGKMIYIFADNIIFGVDLNLLEYIGLDVEKIKTKIIS
                     FSSVFLVHEDIFIEYKHTIEDFDNQYRFIPYLYSIKHEQNNFTSVIHIP*"
     gene            3750..4151
                     /locus_tag="RTP_09252017_15_scaffold_29_prodigal-single_3"
     CDS             3750..4151
                     /product="hypothetical protein"
                     /codon_start=1
                     /transl_table=11
                     /translation="MNRTILLASFIFPERVEWFLSYLKNKFSIEKEKVFCFENLDDES
                     KVIITFRLTIEGGKPLNLKNLFPNAVIIHKKGDALYTINALNKLIEEKYPDSIGNVDN
                     KNVKIDWSEYQNKFILINDNKLCLFNINRVF*"
     gene            4204..4404
                     /locus_tag="RTP_09252017_15_scaffold_29_prodigal-single_4"
     CDS             4204..4404
                     /product="hypothetical protein"
                     /codon_start=1
                     /transl_table=11
                     /translation="MEQSKNTQQTKKSDELNDALKGFLNTENQDPNLDCSSGVCVIKG
                     DKSILERINKKIITEDGRQLLF*"
     gene            4404..5240
                     /locus_tag="RTP_09252017_15_scaffold_29_prodigal-single_5"
     CDS             4404..5240
                     /product="Uncharacterized protein n=1 Tax=Prevotella sp.
                     CAG:1092 RepID=R5PGE5_9BACT"
                     /codon_start=1
                     /transl_table=11
                     /translation="MKKTKFNPQLLNEELNRFKLLNEYSFYTEKETSDYKKPLILGTD
                     LEEADEDPNATDPNQDAAAGGDINDMSGEAGLSDETPANANPEIPADDMGGEMPAEPG
                     AEEPTEDDLDFGVGAEDPAAAEDMPVDPAMEEPADDSVEIDVSQIVKGTEEAKEAAEK
                     AEQESSKVAQVLMQKLADLENKLGRMDAVTAKIDGLEKEIIKRNPTPVEKLEMRSLSS
                     YPYSQKLTDYWSDKEGAYDVMDQDKKPKEYVLTQDDVDSSYSDSSVRKSFDADDYEEE
                     DI*"
                     /db_xref="UniRef100_R5PGE5"
                     /db_xref="R5PGE5_9BACT"
     gene            5477..6373
                     /locus_tag="RTP_09252017_15_scaffold_29_prodigal-single_6"
     CDS             5477..6373
                     /product="Uncharacterized protein n=1 Tax=Prevotella sp.
                     CAG:1092 RepID=R5P9N4_9BACT"
                     /codon_start=1
                     /transl_table=11
                     /translation="MSEQKNALAEMLAQYEKNNAPKYEKTEAKTYDLKNYFNTFLEKG
                     VKTGTKTIRILPATNGGTPFVEMHAHKVLVDGEWKTFPCLKHEKGEDCPFCEARAALQ
                     ATGKDSDKELAKKFNARLMYVVKVIDRDNEDEGVKFWRFNHDFRKEGVYDKIFAAWSA
                     LKKDITDAETGRDLVITLNRNQNDVPVVSGIQALDPSPLSENAAQMTEWTADERTWED
                     VYSVRNYDYLYLIVKGETPVWDKEEKRWVAKDAAKADENAKLETELTMGVENVKSTMK
                     AAEPVAEEVNVTSEEDEDDLPF*"
                     /db_xref="UniRef100_R5P9N4"
                     /db_xref="R5P9N4_9BACT"
     gene            6459..7568
                     /locus_tag="RTP_09252017_15_scaffold_29_prodigal-single_7"
     CDS             6459..7568
                     /product="Protein RecA n=1 Tax=Prevotella sp. CAG:1092
                     RepID=R5PWA6_9BACT"
                     /codon_start=1
                     /transl_table=11
                     /translation="MSKKPEKKPIEKKPFSNKSVKAALGLGKQNVKEKEMSWIPFKKA
                     FHDAVGLPGVPRGYTSQFRGFSDVGKSTGIYETIAGAQLLGDFIVIFDTEGSFNWEHA
                     RLVGFKYEEVVDEDTGLINYEGEDFIYLGGQDLVDMYANFDYKSGKMTQSPQRFIPVV
                     EDIARAMNELMDQQARGELNMNITFVWDSIGSIGCYEGAVSNTNNNQWTAGALKRSFE
                     SILNFRIPASRRETSPFINTFVTVQKIWLRPNAVGQPTVMHNGGEGFKYGVRLIFHMG
                     GMSTSSAKKLEAVNSGRNYQFGVMTDIKCVKNHVNGIEQMGSICSTPHGFVNPAEKND
                     YVKSQKDFINEKLGTTFEDFAVKEIELESDAYEKQ*"
                     /db_xref="UniRef100_R5PWA6"
                     /db_xref="R5PWA6_9BACT"
     gene            7592..8644
                     /locus_tag="RTP_09252017_15_scaffold_29_prodigal-single_8"
     CDS             7592..8644
                     /product="DNA polymerase I n=1 Tax=Prevotella sp. CAG:1092
                     RepID=R5PGF0_9BACT"
                     /codon_start=1
                     /transl_table=11
                     /translation="MNKRPPRTGEIVKKTQNTLLVDGNALFKTGFFGAKDSYNIHGQH
                     IGGLFQFMTTLRMLLTEDLYHRVYVFWDGNFSGKLRYEIYKPYKSDRGKDYENGTHPI
                     DESELAQRERAYEYLDELYVRQLRHEVIESDDFIAYYCLNKKENEKITICTNDSDMAQ
                     LIDDDIRIYFLNFKQYVDKSNFSSYFCYYYQNAAVVKLMTGDTADSIKGIRGVGTKTL
                     VNLFPELSERKVSLTEILEKAEQLQEERKTKKQKPLVALDNIINRVTDGVQGENIYEI
                     NYALVNLKQPMMTEDGIEELHNLMEGTLHEPKRDIQKVFKYINEDGLRITIGESRYED
                     YLTPFKQLKQREDLIF*"
                     /db_xref="UniRef100_R5PGF0"
                     /db_xref="R5PGF0_9BACT"
                     /db_xref="cni:Calni_1275"
     gene            8648..9163
                     /locus_tag="RTP_09252017_15_scaffold_29_prodigal-single_9"
     CDS             8648..9163
                     /product="Uncharacterized protein n=1 Tax=Prevotella sp.
                     CAG:1092 RepID=R5P9N9_9BACT"
                     /codon_start=1
                     /transl_table=11
                     /translation="MSEYIKNEELRFQFVLYINENIICQRYFNIYDFNEDSLDSIELK
                     DLMNSITGVSNGKYSSQGIIPRHLKQKSISYLWDTYNPYFLQNEDSARNGSDKKDNFQ
                     FEIKVDEVSVAKSEFSGNLFQPKIRYAVDVREIIPEIMSEIRQQLSLKKYTIDSKTKA
                     WKESQKDFIVK*"
                     /db_xref="UniRef100_R5P9N9"
                     /db_xref="R5P9N9_9BACT"
     gene            9230..10663
                     /locus_tag="RTP_09252017_15_scaffold_29_prodigal-single_10"
     CDS             9230..10663
                     /product="DNA primase/helicase n=1 Tax=Prevotella sp. CAG
                     :1092 RepID=R5PWB0_9BACT"
                     /codon_start=1
                     /transl_table=11
                     /translation="MTRPDTSDFSYLGDTYQIKLIAQILSDRKFANSILDIVSPNYFK
                     DPALKTIVAAIKDAKHLDEVNLDIPSLEIRLYDEIKSEMVLKQITRQLRKIEESDLND
                     SLKIQEIAMNFCKYKEVKKTIEEISKIIDRGDINDYHECESKLRKALEHGDMKDDGMD
                     IFDNIKDVLIDDFRKPIPTGIKGLDEIMDGGLSKTELGVILAPFGVGKTTMMTKLANT
                     AVNMGYKVLQIFFEDNPKVIQRKHLSCWSQVDLNNLALHKEEIFEMVSKMDAEIKSKK
                     GGLKLKKFSSDGTTIPIIRQYIRKLTAQGFKPDMVLLDYIDCVEPSKKFDDINAGEGS
                     VMRQYESMLSELDIAGWTAVQGNRTSIGADVVQANQMGGSIKKGQIGHFIVSIAKTLD
                     QKENGTATMAILKSRFGKDGLVFENIRFDNANIQIDMGDSKGARTNSEHKQDKADASQ
                     KRVNEVMGNRSNILNNNLIQSIKVTEE*"
                     /db_xref="UniRef100_R5PWB0"
                     /db_xref="R5PWB0_9BACT"
                     /db_xref="sty:HCM2.0041c"
     gene            10683..11636
                     /locus_tag="RTP_09252017_15_scaffold_29_prodigal-single_11"
     CDS             10683..11636
                     /product="ribonucleoside-diphosphate reductase small chain
                     (EC:1.17.4.1)"
                     /codon_start=1
                     /transl_table=11
                     /translation="MYLKDSTLKKRYSIFPVIHNDLWQMYKKAEAQTWVAEEIDLSKD
                     DFDGLKDAEKTYLKNILAFFAISDGLVIDNLATNFLNEVELLEAQYFYGHQTFIEQVH
                     ANGYSLLIETYIKNLIERDELFNSMENNQAVAKKASWAEDWIHHPSFGHRLVAFACVE
                     GISFASVFSGVFWFRSKNKMPGLGGMNELILRDETFHYEFALNLYKNYLKDDYKLSKE
                     ELRNIILGCYEIEKVFVEDSMPDGLQGMTKDDMIRYVQYVTDIVLNDFGCELEFNVTN
                     PLDYMARIGLSAKNNFFEKRDGEYTRVEIPTTTEGMFDEDF*"
                     /db_xref="dok:MED134_11165"
                     /db_xref="UniRef100_M7MIS1"
                     /db_xref="107314520"
                     /db_xref="M7MIS1_9FLAO"
                     /db_xref="1.17.4.1"
     gene            11650..13806
                     /locus_tag="RTP_09252017_15_scaffold_29_prodigal-single_12"
     CDS             11650..13806
                     /product="Ribonucleoside-diphosphate reductase {ECO
                     :0000256|RuleBase:RU003410}; EC=1.17.4.1
                     {ECO:0000256|RuleBase:RU003410};;  TaxID=65357
                     species="Eukaryota; Stramenopiles; Oomycetes; Albuginales;
                     Albuginaceae; Albugo.;" source="Albugo candida.;""
                     /codon_start=1
                     /transl_table=11
                     /translation="MKIQKRDKSTQAFTPNKILTRIKTQAKGLKIDSDVLFQEVIPLI
                     TDNITTTEIDEIIAFKAADKIIQHPDYSLLGGRILLSRQSKLIGKELQPVDLTYDFFA
                     ATTFLSKYSMRDDKKTPLELPSCMYERVANHLHDENETDRLELLEELKSKRGNFATPT
                     YTNAGIPKRNGMISCNLTHLEDDSFEGIEETLKKISAASKEGSGIGLLIDPLRSKESI
                     VESFQGNAGGVVRLADMVQSKMRFYKQGSRSGSCALYLSLWHRDIIDFLELTLPIGSA
                     ELRTKDLFTSIIVNDLFMQKLENGEDWYLFCPNDIKKAGLKPLYNLHGEKFNQEYQKA
                     VDMGLGKKVNPKDIFDAIVKSQVESGRPYVMFKDNANKRNMQDNIGPIKQSNLCIEVM
                     QASKPKYTPQCTLASVNLAEHDTLETIAQTTRVLVRALNQVIDKNKWSDNWSEKAGMD
                     QRALAIGVAGLADFFAKKKVAFESEEAKKWNNDIFETMYKTAVIESMLLAEEKGENYP
                     AWEGSRYSRGETYIEGWSPKPEGEPIPMYNSLLLGLMPTASSAILLGVFESFEPATAN
                     LFTRRVGQGEFLVVNKYLVNELIENNLWTSTIIDKVIKNQGSVQNIMEIPEEIRFRYK
                     DVWEISQRVLLDLSIIRNKYVDQSQSLNVYHSDAKYGKIASALMYAWKGGLKTGVYYT
                     RTKSKLEANSKLASSQIANQPDKPKDSQFECFGCSA*"
                     /db_xref="A0A024GQT9_9STRA"
                     /db_xref="gfo:GFO_3475"
                     /db_xref="UniRef100_UPI000332F969"
                     /db_xref="1.17.4.1"
     gene            13921..14307
                     /locus_tag="RTP_09252017_15_scaffold_29_prodigal-single_13"
     CDS             13921..14307
                     /product="GPW/gp25 family protein n=1 Tax=Prevotella sp.
                     CAG:1092 RepID=R5P4K2_9BACT"
                     /codon_start=1
                     /transl_table=11
                     /translation="MATGRFININFPFKDSNQGFFLDLNNTDNQAIKADLLHLLLTRK
                     GQRLYLPDFGTDLLKYIFEPEDGITFEAIKTDISNEIQRYLPNLQMNDLVVEQSPDSE
                     YAVVVTLQYTITDGVFETSDILTINL*"
                     /db_xref="UniRef100_R5P4K2"
                     /db_xref="R5P4K2_9BACT"
                     /db_xref="nii:Nit79A3_1013"
     gene            14315..16135
                     /locus_tag="RTP_09252017_15_scaffold_29_prodigal-single_14"
     CDS             14315..16135
                     /product="Conserved domain protein n=1 Tax=Prevotella sp.
                     CAG:1092 RepID=R5P9Q0_9BACT"
                     /codon_start=1
                     /transl_table=11
                     /translation="MANTGINYASRNYADIRAGLVDMVKQYYPDVLSDFNDASVGMML
                     LELNAAVGDMLSYNTDRMFQETQIDYAKEKKSVLSMARTFGLKIPGKRPSVTIVDFSV
                     TLPVLGDTFDVSYAPLLRAGSQVSGGGKVFEATNDIDFSNPFNVNGIPNRIIIPNFNS
                     NGVLSNYTITKREIVTNGYTRTYKKVININDVRPFFELVLPENNVISIESIITLDGTN
                     FNAEPSFSEFYNFDNRWFEVDALAENKVFIEDYSRITDNSGVKPGKWVTVTKKFITEY
                     TDLGFTKIIFGAGTKDTSSLCDFDKNIPLVNQIGNIINNSSLGETPTANTTMYVKYRI
                     GGGSDTNVGPNVLKNVGIINMSVNGSNQSINAAVRNSLTVNNAFPALGGRNEPSVEEI
                     RYMVKYNFSAQNRAVTIKDYQARISQMPGQFGVPFRCGVYEEQNKVKVYIMGLDASSK
                     LSNESTSALRENIATYLSDYRMLNDYVSISNGKIINLSFEIDLYVDKKMPQSQIITEV
                     IKNVKDYMDINKFDMGDNIYLSPLVETINNVGGVLNVIDLRVYNKVGGGKYSLNEISQ
                     PYLDTETRQIDISDDYTIFGEPTSMFEIKYPNMDIMVRVK*"
                     /db_xref="UniRef100_R5P9Q0"
                     /db_xref="R5P9Q0_9BACT"
                     /db_xref="hoh:Hoch_0666"
     gene            16202..16588
                     /locus_tag="RTP_09252017_15_scaffold_29_prodigal-single_15"
     CDS             16202..16588
                     /product="hypothetical protein"
                     /codon_start=1
                     /transl_table=11
                     /translation="MGCGCNTKNAKKADALGPIEFSKVDFLDIIVKIVTKTVGFSLAV
                     LTMPIISAFVLFFMFEMLVLNKQVDLKKLITGVSSKLSFMNESFDPFDNEEDDDEEIY
                     DDDEEFDEDEFDAINVEDITEINNVK*"
     gene            16578..21158
                     /locus_tag="RTP_09252017_15_scaffold_29_prodigal-single_16"
     CDS             16578..21158
                     /product="gliding motility-like protein (EC:3.2.1.-)"
                     /codon_start=1
                     /transl_table=11
                     /translation="MSNKTIRIRTTPNGSDKYLKVKLDQEFDFIEVLSLKISQEEAYR
                     NFCSDYGVVVGRVIINSGFGVPNARVSIFVPIDDVDINDPEIKGLYPYEIVTDKDSDG
                     VRYNLLPRNSETDNDCFTPVGTFPSKREILDNSTLLGVYCKYYKFTTTTNYAGDFMFF
                     GLPVGNHTVHVDVDISDMGIASQRPYDSISQGSPVEMFDSSTKFKGGTNLDSLVQIKS
                     VNSAVNVQPFWGDVNSCELGISRLDIDLNYNIKPCAIFTGSIFGDNEKNSVNKNCRPR
                     RAMGELCKQATGEGTIEMIRKDIDGNIEKLDIEGGKLIDDNGTWAYQIPMNLDYLVTN
                     EFGDLVPSEDPNKGIPTRTSVRFKISLDETGSLGRLRTRANYLVPHNPKNKNEIDYEF
                     GNETQDTSFRDLYWNKIYTVSNFITRFQRKNAVLVKPVKNRNMVAIKDIDGCVGDKNP
                     FPYSKINTQFNPLFFIICLIMKILEFVIFIINKIVVTILNLIMAVVNALIGVVCGIIR
                     VIRSVTRWIFGRRRPGYPSFCNKKYWVPCIFAKCPFDDESTSLFIPGCSDKHGKEEAL
                     IQAGANGTPTKIYNDLFELSNCVAFELARAMDLFQFDFYNDWVNGTLYAYLLKYKRRK
                     RREKYCNNDCSGSGCITKVAMDTCYNGGSDSQNEIKTIAFREGVIKKYKGELFYAPTT
                     KDAAFKLYATEITNLGSVFNCDWQGVPKIQPLLIPTTFKMPPILDEYDDTATYIESTG
                     QVDIGGNEGLFFDISCAGLTCSYRQCLNFRHICEFGVDLDELDTAPNGTPIYPDYVIG
                     SQEIESNSRFVRDVLYGLNISTNNMFTNYPYSTDFNQPNCSSYNFGGNEFCDPNQPTI
                     QANGTDYLKFRGTGYTDSSFSQPDHSYYFYFGIVPGATGLDLMNSKFFTKCYPSVTKE
                     FLIKIVDTTATTTTTSSDGAFSFSIINGSSTAYTYTISGPNGTNITGTVLESPTGNLT
                     TISNLPAGDYTITVQDTNGTLISQTFTISGPTPLYADAYVTHDSSGATCNGSIALAPV
                     GGGSGTYYYVVHHSNGSIVPINGSTAPQLVTTNPTMIDGLCVDIASGTTGYGYYIVVT
                     DSSGASVTIPNLAVAGVTPITLSVAPINPLCFGDDSGTATYTVAGGNQPIYVTTTCAE
                     NDSSINGFAITGLTAGNYTATATDIANQSVSVTYTLVDQNPFMEIELALADVLKKQCD
                     PLFHTITFSLTPASAAAYLAPSPTGFGGVVNIQISRDAEEDADGNPTFNLSQPLIVAT
                     PIGANTYTFQIPTSPPSATFLTELRFRICNPAGTCWSEYESVTKNQVMVPLIPLEISD
                     TDYITNTVINNSAQCLIGKVKFKFAINQLAFGMTYRAPYTVQYTVSVLTGGGVVTYPL
                     GTIGNPNPYYTATVSNYLQEITSPTLPSGTSSVRVNIIKVIDNVGCESNSISLPWITL
                     PTANMSAQWFKQANPSTPGFSNYWLFVNNGIPPYAGVSGPIPYQGPAPLNAPTSINPT
                     TTPGYLAPTVGGAVTAVLTDSSGCQFTTTSPI*"
                     /db_xref="chu:CHU_2225"
                     /db_xref="UniRef100_R5PWB7"
                     /db_xref="R5PWB7_9BACT"
                     /db_xref="3.2.1.-"
     gene            21171..22964
                     /locus_tag="RTP_09252017_15_scaffold_29_prodigal-single_17"
     CDS             21171..22964
                     /product="Uncharacterized protein n=1 Tax=Prevotella sp.
                     CAG:1092 RepID=R5P9Q3_9BACT"
                     /codon_start=1
                     /transl_table=11
                     /translation="MSTERTQHRLNSQTSANDVNTDTYLKINVVGSERLLPTNEINSV
                     VDVAKRFDTERERCTFYRIIGTINPLVSNPLFNLNDPNNNNLYTYAGFNENLFLDRSY
                     PRDQSVNDDEDLTYNIALTSFLKEKDGWFGYYDPNIASAALCNYFDMEPKRQRFSFLP
                     DYAPFVANPSSTQPTYVKNWELTITYPVSANTKHSMVYDITNGNGLLIVDDVSVIQST
                     RQMTALGMACKHNLEIGDIVRIFGTTGYNGDHVVMRTGLDNGTLKDYYFVIDVPPTGS
                     LTNTSRIRKLVNDVESEYYFRLFTKIKTKASPVIENDDYETYQAGFSENFFNDQIIQF
                     VFNEDIDVSDLTDNLGRPLTEIYLTMIKTDSNQLFTQVKSGIETPFIFNLTQTNVLPW
                     LKDVPVINRIHNAPLLPYVSNTPLESNVTFNNQFFYGDLVEFNKSTLIETVLADVNHR
                     FNTSNRQTAPTLNYVIASGQTTTTTLGPRQEGYYYKAHHLIKIREFSNYIEEGEITVD
                     ELPSYAIKNSVDTYIWRDLLPIGFNESDEKPLDYPFLNNSHYMYQNYCFHIKRQDPYG
                     LWGLFYDKYPSDSSGDRITDKFIVNSADDVC*"
                     /db_xref="UniRef100_R5P9Q3"
                     /db_xref="R5P9Q3_9BACT"
     gene            22954..23805
                     /locus_tag="RTP_09252017_15_scaffold_29_prodigal-single_18"
     CDS             22954..23805
                     /product="Uncharacterized protein n=1 Tax=Prevotella sp.
                     CAG:1092 RepID=R5PTJ2_9BACT"
                     /codon_start=1
                     /transl_table=11
                     /translation="MYVNNYKINLSTMSGGTTATTINIPISMEYQLVDTAELIDRIFV
                     ETETENAINPILNYDMVRFMPINPADNPVTSLTYDIRLFTNTGVYGNFYSDIGFVYDD
                     VKFSKNSFTQSFLRLSFYDSDDPMVQNLVGYMTLFCRLASTDLLSGGTGVISTGQPKP
                     VNQIPIKFTVENPLINKRGFGEGFHLYYYKDSLNIGETKYLYMKASFNNAKTGKKTNL
                     MVKNTPQNIENLVHELYTRYKITRTTTGYYYEIDDLYQGNGTSGVNNVTYFSNGPTID
                     LYEVKAN*"
                     /db_xref="UniRef100_R5PTJ2"
                     /db_xref="R5PTJ2_9BACT"
     gene            23805..24695
                     /locus_tag="RTP_09252017_15_scaffold_29_prodigal-single_19"
     CDS             23805..24695
                     /product="hypothetical protein"
                     /codon_start=1
                     /transl_table=11
                     /translation="MEIIKRKILLEESIDRNNDSPTWGVMTATTFYLNIMITQNIDDM
                     GLFTDMSFIEKTNPLTPPDYSLLITKLQGLGLTFPFMTPNTYVNVSPLFGTTTEAATL
                     RYPSSSASTYYNFGNRPITGATDSKLEDVKAYSSSTYTQIYRPGFNVETEGYVNYAGV
                     SVSGVNQVFSIGEPIKYVFDAITGSTLAQNNQPYGLQYADYTGTTRAQVVNGDTNTLP
                     LTTFRYIGEGWNQTNVSLSALTKEEFLFGIISRPELQNDVFIDRGATSVMDSHLKLSE
                     IKNLGQLTEYGNGFYKINKQ*"
     gene            24695..24823
                     /locus_tag="RTP_09252017_15_scaffold_29_prodigal-single_20"
     CDS             24695..24823
                     /product="hypothetical protein"
                     /codon_start=1
                     /transl_table=11
                     /translation="MEKYNNYYLLIHYGNFCVEQLNEMSEYEINVMAIEIKKRLNK*"
     gene            24827..25753
                     /locus_tag="RTP_09252017_15_scaffold_29_prodigal-single_21"
     CDS             24827..25753
                     /product="Uncharacterized protein n=1 Tax=Prevotella sp.
                     CAG:1092 RepID=R5PAU7_9BACT"
                     /codon_start=1
                     /transl_table=11
                     /translation="MATGTYGIVRPADISPTDVEIFYHYTPSRDNIGDTSLTKMDSTT
                     MLFKVDTPQAIKELSNITSFQIFGGLYTLKLPTETFGKKGYYTIIIKPVEIRTSIVDV
                     GVLSAYPDIKGLVFDLSQIPVQYQSKFENDGLVGYRIEYLDSNNPIDAKVNNFFRVIT
                     SNNRAEPVNQNLTNSNQKAIRYRFNDNSTLTFATVSPASASNVKPNVLPFIGQPNQPV
                     IITNTFFNPIMIEVEMVEHDIETLAFALFGNQTKSLDDGIYTIYNFGNQIYKQYDLYE
                     IKDQFTGKPLFEVRSNRTSIDFTKTFNNITQI*"
                     /db_xref="UniRef100_R5PAU7"
                     /db_xref="R5PAU7_9BACT"
     gene            25762..28827
                     /locus_tag="RTP_09252017_15_scaffold_29_prodigal-single_22"
     CDS             25762..28827
                     /product="hypothetical protein n=1 Tax=Oscillatoria sp.
                     PCC 10802 RepID=UPI00034B0D3D"
                     /codon_start=1
                     /transl_table=11
                     /translation="MSDKKIKVSGYAKKELYNGNIEYRNFSPDLVGLQLTSEGGTPLF
                     TMGNFSITTNLDPKLSKTYITSSFSDFITLSNMNLDVSQAETLLNDNTGVYLNLDKTN
                     LNYYAKFGSMTEYVRVALEKIIMSWPAALYLTPIYLDSNYIQSQGNTYQNYSYNSILD
                     EATFKVNVNFIKNIYSINYLTSGTLENTFNETNDLRNLTVNYGAYCIYLNNVEYDVIR
                     FTGSTDTVNDYISFVVKGNPFSGIPQTVTYHIKPKNIYEELFYNGLDEFENYLLNRMT
                     YPKYTSIFSFPMRTDSGVLLYTSKSYTWPTTDGYNLDFDTDNYVTYVSGLLELANTND
                     LTRSNLMSRLLVTEAITGFDTLPYYLDERQQDTSGGKVTKLLNVYGRSFDDVNKFIDG
                     ISFAHTVTYNKLDNMPDKYLKDLARVLGWELISSINDNDLLSNYVRSGESGYSGQSAG
                     LTPVEADIEMWRRIILNSPWLWKSKGARKSVEFLLRFIGTPNGLIKFNEYIYKADGPI
                     DIDLFQEVLRLNELSQDISTYPIDSDGYPKFFSDTDNMYFQNFGLWYRETGGANSVID
                     ISTGNNPHVGPYDNGSAYLEQLRILIPNFSPVTLTSETVTTTSYDLFTNYNSGEITNY
                     IGDTYVDVVNSDGSDLDSCLFATTTIEIDPKPETIESPCGCPTTDEDDMLSVCLGKNK
                     GAPAPLACPPWDKEPEFNESGYFIFNLYEYNQDGTIYTQNNAPVVNNTPFIGAECCST
                     LNGTPMYTEFGTIGANGNLATAESGYICCAPNRLNCGCMASCNWVIKNNPTEFPIGSG
                     NFYLDFTTLYGLGASTLVTNDGLICPTTWTTSTNITDPYTGLSGFGCKVNLPLPSGYD
                     FSYLVSTFQSKAYNAESNARCCTWDFTPPTNGGGATGGGTTGGGTTGGGTTGGGTTGG
                     GVQIPQGNFYFMTSVYNSIYEACVAANQLPPQFMGNCILTNDINIGSIVYSYTNTFTA
                     SGPVVELITIPGWYAFTAPSVGASIYTAVRVDNVGKIVEIGSACIAIGL*"
                     /db_xref="UniRef100_UPI00034B0D3D"
                     /db_xref="X0U1I8_9ZZZZ"
                     /db_xref="aol:S58_40020"
                     /db_xref="UPI00034B0D3D"
     gene            28873..32436
                     /locus_tag="RTP_09252017_15_scaffold_29_prodigal-single_23"
     CDS             28873..32436
                     /product="hypothetical protein"
                     /codon_start=1
                     /transl_table=11
                     /translation="MITYTLDDVITDCKKNFTAQGTSIIKNTDGTISVYTQYNGTPTP
                     FILSKTCCTFLDTFDPTNPSVPSSSQGYYFDLQEQKCRWSAKSTTTCDAPIENIKVIL
                     NPDGNDGSIFDINGDENCSLRVKFKYLIKFDCADLADVIVNTSKTSSSFQNQELIDLK
                     NKLAEQTSISEQIASKLSSLAVEYSKTNYSIVCDTFPYDANVKQLSPNTTPNTSADTI
                     TLNNAQKSAFSKTGFGDLAPMSFALPTRVATFCIVNNGLDYWKKILGDNDYIRFTEGD
                     PNSYNCKHVIEMYNLNLTLAKQGNSEIIIECDTPFGAKTELQKNIDENIILKQKSDAI
                     IKELNTKISAIDVGVEILGCTNILDYFENLTLTASIDVVNDDNTLTSVQPLQLFGLQT
                     TLYNWLTQHPTDSGFYVCGYGDPNNTSFTGCGPIIYSEFTNGTLPQIDTNTSICETVK
                     NAIYDELFTQSGYDTTSDYDSFNGSLSPTILASDWISFDQLLNGDNFISQIANKKIKL
                     SININNSCGVFCLLIDQITLQRECNDTLLSTIILNESPGFNITKVIDNKKSWLNNTEY
                     DYRDFSITNVSETNPIRQTEYDVNDDRLVINTKEIDLNMNIASAVEYDVWCYMSENQC
                     MLSAATCTLQPTDIYGNLINLPTAITTTVNCSTIIGEASGFFIKCNRGYESIDDMNVC
                     FPTTECLDCGRILKIKVKQTESFGFVYAEELWVVCDGSGSLSFYYISDNTDTQNTIEN
                     VTTSFTSNCLRLLTNFVNSANSFINPFDNFEQLHPSFAQKPIEIFWNNDKTCRACCIT
                     YGDSYVNFNEFLTDDITQVKTIENFEYLMSDFIDAKSRKILSGYPTLRAIYDRYLNSA
                     KYCGTSSLEFDYYKMDEFSNLITTYWDDLIEQVIPSTTLWGSVKVYTNTIFDQQKLKY
                     KPYSSIFCNDPLNALGVPSPINGSSGQCATVEVTTRNIPTGNVPTIALNTGSNITTFN
                     RVCLSQFNYGSEFIGNVNIINGDSIISYSDFCLDVVPCEKTAGWYSMQDSPEYLMNHF
                     KCGPASAATDFNYIVQSFTVNGAEYITTPLSGYVTNATTNWVDADNLVVSACTGTTTG
                     LTYTNFVDLLNNMFVSFGVDYRAEVSLVERTPVGNESGNGMYLIYPTNDVFSITTTTD
                     GTTPATLTYTRNYIFVENFDSSYYIYRTTNDYNCLTDEINE*"
     gene            32429..32743
                     /locus_tag="RTP_09252017_15_scaffold_29_prodigal-single_24"
     CDS             32429..32743
                     /product="hypothetical protein"
                     /codon_start=1
                     /transl_table=11
                     /translation="MNKMIHKGRERILRGVLENFSDLPLDKQNNFKIIKQVVEETLND
                     KFKMYIFGSFNHGFWDEESDYDVNLIGKSNVNLNEIISQRTNLKVNLFFTENKLGNVM
                     IP*"
     gene            32755..33525
                     /locus_tag="RTP_09252017_15_scaffold_29_prodigal-single_25"
     CDS             32755..33525
                     /product="hypothetical protein"
                     /codon_start=1
                     /transl_table=11
                     /translation="MLELIKNIEGNFVTNVIGNINYAHKINAELQREDYINIYGFTAF
                     LQNLTTIEDTAALTIPNLFGYQVQFNQVVQDLSFSTCNKKATWYNMQESPDYMMGLSC
                     GLYPGSTTVIFTIDSFVINGIEQITTPLSASVNSVTANWIPANNNVVSACTGTTTGLT
                     YTDFVDFLNETFWNLGVNYRAQVSLVEYDLGSNSNNGFYLIYPENDVFSLNTSSNSGF
                     PTSLVYSNGNIGGPLISLGYYKATDNVDYDCETNTITE*"
     gene            33525..34994
                     /locus_tag="RTP_09252017_15_scaffold_29_prodigal-single_26"
     CDS             33525..34994
                     /product="hypothetical protein"
                     /codon_start=1
                     /transl_table=11
                     /translation="MRYQERIYIQNEYNGVRNKDINIFNMSSDMCVFNAPKFSISGAS
                     KIDCTGSTSGNTYIVSADTSTIPMTFIFTANTNSFTENNTLFQYHIYKYNPNFSGFSS
                     TAVYKSNDIDFNTFSVTSATTQSIPVSNLALDGEYIIKGFYTFDACTNYLNKMGKRVF
                     TSNNVFGSQYGIYNGNTDYYFIAFREAETPLFTSNGSNYVSTGSLSQAILRVDDGTIN
                     SDPNYEGPYPTNIVTVPNNYYGSFVLTLNGLVLAKDLDYTLSGTVVTLSGDTVPDDVI
                     TVIYTSNGDNVLNSDVINVATTIVSGATNNQGNNLIYYNTTTNKYEAYASVTPQDFNT
                     MIVMLNGVTLANGIDFYQSVTNAKRIIFEGEIIVNDIITIIYFPAIDVVNSLRTNNPM
                     ISWYISTPPNNNNGFFTLEVSSDVNFGSFYYTGTTDYSSGSQHYDKSFIATGTTGTKL
                     YYRVKNTKQYTTICGNVLNSVVYSETVPITIETNSINSY*"
     gene            35052..37178
                     /locus_tag="RTP_09252017_15_scaffold_29_prodigal-single_27"
     CDS             35052..37178
                     /product="hypothetical protein"
                     /codon_start=1
                     /transl_table=11
                     /translation="MSYIIKSTSPFVSIKLTQTGRQQLALGKLNFNYWAIGDSELNYE
                     REQIVDENPTSVTLSASSMVLRPVDREPNIQYYIKPSTTSDPLQIIDAGVLNVVKAVV
                     NNAADERGFFMRNGNVFTTLTGSTYIAYTQSVANSNLTGGTVLNLTATSGFSVGDIVL
                     LKLTNDDSGGLILNENTRALPNLWYKVNSKTSTSVTVDRNLPNYSGDSSSTQIIVYRG
                     GEVWNTIATGNTTAYWDTGTLSFDSANNVTCDNVPVWNMNNVWCESPAGITGTTYEDY
                     TKFGSYTYLGQKYPFLRFGCDSSASTGSINCDGIGLSYDDEITKSMSIIHYTNNTISN
                     LYGEFFYTDSLNGKYFKLYFPDMMYHKYSAATASGTSQGMAFIATGATKTLGTTDLEY
                     IDLIEDPTYITPSTPQVVGKIYPQLKIAVFNDDEIVAATSYKSNRNWTLPELAAVLNA
                     PSGTTSSGSLGVGETMYLTYILENNANAGLQTAMPCQKYIKITNNTTSSKDVAFRIKE
                     TDLLPYMRKIEDAGYDGLGFHADKFKLLYQIVSDSAMRPSSDSWKVYDFTTTAITSVA
                     GETIDPKLLENQTPSTNGFILDKNKATGSTTFDLISILNMAPNTSPTDLQFGDERFFY
                     GNLTTYIGATIYKTIFDIRVNASQFNTTSNPSRSTDAATNPPTIKVSEVGIYDSSKNL
                     VCIGKLSTPVPLTDGNTIMLELSMDF*"
     gene            37190..38392
                     /locus_tag="RTP_09252017_15_scaffold_29_prodigal-single_28"
     CDS             37190..38392
                     /product="hypothetical protein"
                     /codon_start=1
                     /transl_table=11
                     /translation="MGYNSTAKTLSLTAKLTPIGRQRMVSTNNSLIKTFSLGDSDANY
                     QTSLLLNTGEVPALNGNIGFGNTTSNSTATAAALKSVLILNTSGMLTKPVSSQSVNIL
                     TETAPNGSTIISGTNLTFNVINRLDYTTDERVNLFSSFGLPTTSADFNLFTATTTNFG
                     GYSNTSYSGVATNKILVVAINNSTIGECIDGKTVKLTLPTSAGTYTLYSTFQSNQQGV
                     NVLDSTITETNVTTKQFGQNIAMLFSDDILKPNGGNTSLSWATGYGLNRPFSLNGKQT
                     FNAQTNTNIGQTGDTIVGIAYLDKGFIVITHPTIVNNFTTSASTATTVTLDSVSTNVF
                     QIINCIADRGEFGSTTNKTFEAGNTPRISEVGLYDEIGNLIAVAKTDRHVTKNVNEFL
                     ALSIKITM*"
     gene            38441..39088
                     /locus_tag="RTP_09252017_15_scaffold_29_prodigal-single_29"
     CDS             38441..39088
                     /product="Uncharacterized protein n=1 Tax=Sphingobacterium
                     sp. IITKGP-BTPF85 RepID=T0MSX9_9SPHI"
                     /codon_start=1
                     /transl_table=11
                     /translation="MEKEPEFLLALDVSTSTIGIALFEDLGNKLELKLLHHVSPKVKP
                     KPENKMEELFRKVEIFEKEFLSNYADFGITNVIIEEPLLQSNNVYTIATLLRFNGMIS
                     KSVYDTLGIVPEFISSYDARKYAFPDLMAVRTKKKDGTDLNEKQIAKNAPVLFGAYPF
                     DVDKKYVLWEKVAELEPQVTWFYDKNNKLKKETFDTSDAYVCGLAYINKRNLQVS*"
                     /db_xref="UniRef100_T0MSX9"
     gene            39109..40047
                     /locus_tag="RTP_09252017_15_scaffold_29_prodigal-single_30"
     CDS             39109..40047
                     /product="DNA primase n=1 Tax=Prevotella sp. CAG:1092
                     RepID=R5P9R3_9BACT"
                     /codon_start=1
                     /transl_table=11
                     /translation="MSLYLVDIFESFLGDPRKHNEDTGQIAFDCPACSAEKGMVNGDG
                     KGNLELNYDKGVYNCWVCHDTNHMHGPISKLIKKYGTKKNLADYFLLKPDEFKDREQK
                     KVVVKLPEGYKKLADCTFKDYKSEIAKDYLYQRGITDKIIKDFDIGYTIKGDFHNRVV
                     VPSFDVDGNLNYFVARWFDKKFTKLKYLNPDAEKQEIVFNEGRVNWDATIYLVEGVTD
                     HIVTPNSIPLLGKYISDKLFDLLQEKAKAFVVIVLDDDAFQDAQNLYWQLNTYDLEGR
                     VRIVRPPEGFDPSKIYERLGNQGIVKLLKTAHKLKD*"
                     /db_xref="UniRef100_R5P9R3"
                     /db_xref="R5P9R3_9BACT"
     gene            40121..40903
                     /locus_tag="RTP_09252017_15_scaffold_29_prodigal-single_31"
     CDS             40121..40903
                     /product="hypothetical protein"
                     /codon_start=1
                     /transl_table=11
                     /translation="MSKAKLWEGPVYLEPIEHKYHHRTTGKIYKSVTTTLTSIEPHFD
                     AEAVSAAIVNQLDTVKQERYIGLNQQQILDYWQMLNDEANIYGTKVHDIVERYLLANK
                     WYFPKDDEDGQFEKKVIDGFEALKIDEGIAMWPERIMFAEQYELAGMSDLVIDIDDVF
                     FDVWDWKTNREFNFFNPFGNETLFKPFDHLQACQWSIYTLQLSVYAYMYELEFPKRKC
                     RQICIGYWDKEKMSFQKIQIMYLKHEAKKLIEMHHYNLMKNA*"
     gene            40896..41171
                     /locus_tag="RTP_09252017_15_scaffold_29_prodigal-single_32"
     CDS             40896..41171
                     /product="hypothetical protein"
                     /codon_start=1
                     /transl_table=11
                     /translation="MHNRSLYEPFNDEQLYMIVHNGYYEFHEALLHEIKHGPDKAIAV
                     ALLHESIASILLMDREELLDRIGIMDKYTYKLNKYNEENGKEDSPLS*"
     gene            41143..41955
                     /locus_tag="RTP_09252017_15_scaffold_29_prodigal-single_33"
     CDS             41143..41955
                     /product="Putative hydrolase n=1 Tax=Prevotella sp. CAG
                     :1092 RepID=R5PTJ7_9BACT"
                     /codon_start=1
                     /transl_table=11
                     /translation="MVKKIVHLADIHIRTFRMHDEYLDVFKTLMTDLTNLLVDYKREE
                     IRIVIAGDLVHQKIVISNEQLLLGTWFLRKLEEIAPVVMIAGNHDLLENNKDRMDSIT
                     PMVQFLPDKEINYFKESKCYLDNNIVWCVYSIFEGNSRPNIEAARAQFGDDKTYIGLY
                     HAPIINAKTDIGYEIDHGGELNMFEGCDLVMLGDIHKRQSFNHKGIIIAYPSSLIQQN
                     FGENVTKHGFLLWDLDAKSFTEYDVDNKSPYYQFKIKSLEDLENGTEVITNL*"
                     /db_xref="UniRef100_R5PTJ7"
                     /db_xref="R5PTJ7_9BACT"
     gene            41957..42184
                     /locus_tag="RTP_09252017_15_scaffold_29_prodigal-single_34"
     CDS             41957..42184
                     /product="hypothetical protein"
                     /codon_start=1
                     /transl_table=11
                     /translation="MKLLLETAGTMEWEIVGVFNSEEEIDVWLKENQGISYEEFKKEY
                     EEDEDEDWSPTRDEWYNEMEIRVREIPELKN*"
     gene            42188..42418
                     /locus_tag="RTP_09252017_15_scaffold_29_prodigal-single_35"
     CDS             42188..42418
                     /product="hypothetical protein"
                     /codon_start=1
                     /transl_table=11
                     /translation="MTLNELKGFINGLPEEMGEWSVVNGEVGYLDPSDDDSMIYRLDK
                     PIIALYVDQHSQEVCLFHQTQEDVTSMLDGAE*"
     gene            42405..42809
                     /locus_tag="RTP_09252017_15_scaffold_29_prodigal-single_36"
     CDS             42405..42809
                     /product="hypothetical protein"
                     /codon_start=1
                     /transl_table=11
                     /translation="MELNKELKDEIWDYCRANNITNIDEFITKCLKQGFTATKFGSTP
                     FEQKEKIVEKIVEVEKIVEVTVEKEVFISDNKEMQKLTKEIDKLNKNGRLVSEAKDKA
                     LKELGDLEIEHKKLKIELEQEKNKKKKDLYGE*"
     gene            42799..45159
                     /locus_tag="RTP_09252017_15_scaffold_29_prodigal-single_37"
     CDS             42799..45159
                     /product="Uncharacterized hydrolase n=1 Tax=Prevotella sp.
                     CAG:1092 RepID=R5PGH6_9BACT"
                     /codon_start=1
                     /transl_table=11
                     /translation="MVNNTDTQLISQYSKIKVYWDDQPHNYSREAKNRIKNYFATKYG
                     VNKNNINVIYRPVRKTDKGDMVEITGAGIENIMDISYQRALMKELIERDNKNVDFKRI
                     LALDERVNGELNIDLNNIQHKSWAIKWIMIDNFLSFGEQNYVPFSRLNGLTIVNSIPA
                     NQGGKTTLTIDAIKFLLHGSTTKTDTNEQIFNTYSEKNELVVRGMIEIEGEETIIERK
                     MRRTSKKGGGWTVVNKVNYYKIQPDGEEEELNEEDAKQTTKKLKESIGTEKDFEMLVL
                     ATEKNLDELIGLTTTESGKILTRLIGLEVLEMKEAIARTMYNEFSKKKKSNEYDVITL
                     NQEIDDHNEKIVNYNELESDLNETLESTKESLEQLKTEKDRLLNSKEKIDVTISELNP
                     QRLEEDVKTLTDKGIELSGKVNSLTDEISAIGNVEFDEDRHHELTKLGSKLNMDKAVK
                     EAESKRLQKVVSDLVAGGICQSCNRKLDDVDNSAHIAKHELEIEKTNKEVKELTDELL
                     KSIEELEGLNETKKIADSVAKKELDIDRLEVEMGGLRNQIVAKKNDLKKYKLNLEAIE
                     LNRSVDIAVSKIVTDISVKEYKKDETIRNLERVQNELRINAEHIVTKTKLIETIKKEE
                     EVDKIFKIYIELVGKKGISKLVLRSVLPIINSEVQRLLEDVVDFEIEIFINDKNDVQF
                     LLVKDGVSKLLKSGSGLEKTAASLALRAVLGKLSTLPMPNFITFDEVLGKVAPENLEK
                     LKLLFDKVKDMYDIVFFITHNDIVKDWSTNVVTVVKENNVSRVTFT*"
                     /db_xref="UniRef100_R5PGH6"
                     /db_xref="R5PGH6_9BACT"
     gene            45220..45870
                     /locus_tag="RTP_09252017_15_scaffold_29_prodigal-single_38"
     CDS             45220..45870
                     /product="Uncharacterized protein n=1 Tax=Pseudomonas
                     aeruginosa BWHPSA027 RepID=U8NF82_PSEAI"
                     /codon_start=1
                     /transl_table=11
                     /translation="MKKKYFTEEEKKAARKLEAKKYYDKFRKKPLTNEEKEVLKLQQI
                     EKRKQYEKDYYLKNKEKFLEKSKQYFKDNQKIKQEKNNKRYKERRDSDPVFKLATNIK
                     RNIRAILNKKGLVKKSKTSEILGCSYEDFKQHIESQWEAWMNWDNYGLYNGEPNYGWD
                     IDHIIPSSSGKTEDDVIKLNHHSNLKPLCSYYNRKIKRDNVVTVVKNNNLSKITFN*"
                     /db_xref="UniRef100_U8NF82"
                     /db_xref="put:PT7_P051"
                     /db_xref="F4GXY5_PUSST"
                     /db_xref="U8NF82_PSEAI"
     gene            45920..46447
                     /locus_tag="RTP_09252017_15_scaffold_29_prodigal-single_39"
     CDS             45920..46447
                     /product="hypothetical protein"
                     /codon_start=1
                     /transl_table=11
                     /translation="MKFRNYCTVIMGDTIGVVPEIDKVSESKPNVLDAKGIVIATFTS
                     FMEPKELSEWFKSNNRSFLVFDLDQENSGFFINKKDIHEGLFGFLKEYNDKTLGENTI
                     DFLNTIKIINNGERNTNKTSAYTETTAVTVELTQEDIDSMGKTEKKELYDNIIDKGVQ
                     NLTDYDKKILGFLVK*"
     gene            46536..47369
                     /locus_tag="RTP_09252017_15_scaffold_29_prodigal-single_40"
     CDS             46536..47369
                     /product="Putative uncharacterized protein n=1 Tax
                     =Prevotella histicola F0411 RepID=G6AFE5_9BACT"
                     /codon_start=1
                     /transl_table=11
                     /translation="MNKKYVNYSTDDTVSKYFKEVKKSVILTPSQEIELAKRIKKGDA
                     TATTELVEANLKFVISIAKEYQGQGLPLSDLINEGNYGLIKAAHRFDHKRGFRFISYA
                     VWWVKQSIIQSLNDNARVVRLPANVINKISKLNKEISNTEQENETEPIYVDMFNEEHD
                     LSILNYSKTSSLNKLVGDEGGEIVDLLVSEPLTLNIDDVEVNDKVKDELNKILSVLDE
                     REKMIVESYFGMNTTHEAMTLEAIGDKYDLTKERIRQIKEKAIRKLRHHTQTLQDLMN
                     Q*"
                     /db_xref="UniRef100_G6AFE5"
                     /db_xref="A0A096AWF7_9BACT"
                     /db_xref="ial:IALB_0946"
                     /db_xref="G6AFE5_9BACT"
     gene            47401..48654
                     /locus_tag="RTP_09252017_15_scaffold_29_prodigal-single_41"
     CDS             47401..48654
                     /product="Uncharacterized protein n=1 Tax=Bradyrhizobium
                     oligotrophicum S58 RepID=M4ZH23_9BRAD"
                     /codon_start=1
                     /transl_table=11
                     /translation="MNFKIKYIMLLLALSVAGCAAYFSVWGLSQLFAGASTAVIIMAS
                     VLEIGKIVTTTALHTYWDKLAKGLRAYLTLSVVVLMLITSAGIYGFLSNAYQKTANKL
                     EIHEGELSVLDGKKQIFEKSVSDNQKIIDSKNKRIDQLSGLRTAQEARLDGSNSNRAR
                     NGVRGDISTANAEIQKLSLDIDALNVKNASLSDSISVYNTKALELKSGSEVAAEVGPL
                     KYIAELTGVPMAKVVNYLILLLIFVFDPLAVALILITNRVFQIESGQYIPEPDMAERK
                     KESILAKIKNYKRKIKEVKNVEVQTKPDVDVSEFKSLGVFTREFDNFPIEPIVDNEEP
                     ILENIPEPEIEEISEPEPQVEEVVPHSTEQPTYGKIKLDDIKEVKDRNRGFSVNIPNP
                     KNTVQRMNGVSQLPRDKNNTYFRRS*"
                     /db_xref="UniRef100_M4ZH23"
                     /db_xref="A0A0F9PZS2_9ZZZZ"
                     /db_xref="aol:S58_69200"
                     /db_xref="M4ZH23_9BRAD"
     gene            48654..49265
                     /locus_tag="RTP_09252017_15_scaffold_29_prodigal-single_42"
     CDS             48654..49265
                     /product="Tax
                     =RIFCSPHIGHO2_02_FULL_Deltaproteobacteria_43_33_curated"
                     /codon_start=1
                     /transl_table=11
                     /translation="MVLDNTSYSLTEKNYIPIETEKTQIVIGHTFNSDMKHFVGWQKR
                     YNGKYKKTAAFTIDAAGFVYKHFEPKYSSEFLDTEELNNKSIVILLENNGWLVKDVEK
                     NEYITWVGNIYNKPIDISERRWRNYKYWDKYTDEQFESALELVNMLCEQFNIPKTVLA
                     HNTKIDNFLDYKGVIYKSNLEKHYTDLSPSWNYGEFKHKLELI*"
                     /db_xref="87685066"
     gene            49272..49814
                     /locus_tag="RTP_09252017_15_scaffold_29_prodigal-single_43"
     CDS             49272..49814
                     /product="hypothetical protein"
                     /codon_start=1
                     /transl_table=11
                     /translation="MKERIDEHDMTKKMMDIMRGGYKSRLLTEAEEQPEPNQTPEENM
                     VEKEVMDVNKGDAVYNEELKKLQAINPRVAIKFFKIYTDEENANVHMGVVFLEGAIGS
                     GAGGNDPNLERSWMNEGNRSGVYFELSLLDGFKEPVVKNVSNPDLSELLKKLPGFYQN
                     WEDEWAVKLQEDYMGKQNNQ*"
     gene            49759..50538
                     /locus_tag="RTP_09252017_15_scaffold_29_prodigal-single_44"
     CDS             49759..50538
                     /product="Structural protein n=2 Tax=Podoviridae RepID
                     =R9ZZB8_9CAUD"
                     /codon_start=1
                     /transl_table=11
                     /translation="MNGPLNYKKITWENKTINNMKLDFKTIVIAGLFAFMAFYITKCT
                     SDKETEELRAELHKNEIKMDTLKKISDTQYEKLVADTVTKRDMAKIIKDLELEVKNPK
                     IITRIVYKQKDVEKPIDNVIVENDSVHIEDYYPSKEKQTLKYTGGISLVSKQGKGKFE
                     FKPQKLDLVISETKKGMWKATLKTDNEFVEVNSLDVQTLPVAEQKIKNWKYFGGAKYN
                     TTSDKTTQSYEILGGFRYKKLNVLGSVNTNSQLGVGLMFDF*"
                     /db_xref="UniRef100_R9ZZB8"
                     /db_xref="S0A3S8_9CAUD"
                     /db_xref="R9ZZB8_9CAUD"
     gene            50616..50867
                     /locus_tag="RTP_09252017_15_scaffold_29_prodigal-single_45"
     CDS             50616..50867
                     /product="hypothetical protein"
                     /codon_start=1
                     /transl_table=11
                     /translation="MAKNSKKINENVTKSDISKEIKVYMDSNEFKTKIEKIVKDRLKN
                     EKELEDKVVDITKNVLTQLYKALWIKRGVWRNSLSNKAS*"
     gene            50870..52366
                     /locus_tag="RTP_09252017_15_scaffold_29_prodigal-single_46"
     CDS             50870..52366
                     /product="hypothetical protein"
                     /codon_start=1
                     /transl_table=11
                     /translation="MKKIKITKEQYQKLAAVGLIKEDASFDLKNPVNKSFKKAFAGKD
                     ISNFKYIPEEAIEKKDTFKIEKRNTSFPSLNINEVENFIKYVYGVNEEFSPYWGENNL
                     AYEDLCEALESKGLFVRKENAYRIPKSLGSPDETKKAIHETLSEMLNHNMEEDYPAGA
                     KDDSRAPYNQPDPISSIGNQPENEDYGLVYNNAEFSILKNKTANDMFAFNHSNIDKEA
                     FNDYAEKQGFIDADGDMEYYDDWEVDDAAIERYFNDVLSSSNVGEGADAFMSGEYDIV
                     KIDGSLKNELLDLYDKDRKLVSVLNTVTEEQKQKSEYKRTPEEQKNLDAALNAIMSKS
                     EKAKNPRNPDQLELDLDETTTAASSGAFVAPMSGGPISKGMPVDDDELDVKVVYEMDM
                     GDVGNIGYDNPGFAGISRNGDFPKNRKKTKAEEKTQWAGGAFVEMDDCTKLNNNKKAQ
                     NGGCSTGAVDNVVKLKKTGTSVNAPSLGKGLSEGRTFSIYKLDKIVKK*"
     gene            52430..53947
                     /locus_tag="RTP_09252017_15_scaffold_29_prodigal-single_47"
     CDS             52430..53947
                     /product="hypothetical protein"
                     /codon_start=1
                     /transl_table=11
                     /translation="MDKKIIKDFLVDRFVNEAKATTDTPGITVTNAMRTKSGKENKAG
                     IKDMQDNLKDYDKAVKKQAEGTKNMPQNKFNYNDDNEQTYHQQMEDMNGTEMNEYDRD
                     PNKMFKDRATKAIEGDSTMGNSPEWANVVPAQQGFTGPEFGKNLVKAIKASHKKRQDA
                     VKGLISFGDDIETVPDNYAPISRFSALNENEDKKDEPDEPDDMEQADASGDDYEKASR
                     EIATENKIEDNNKKPQIQKESMKRLKFKQEFNGVGNALKMIPESYRVDNKEFEMTDGN
                     ESYTIRWEGTLTEGRAIVLTASDKTMINEDMQKMKHLMGYKSQDTLGLVKGKSRIEEN
                     ATFGKIWDKTKLLMEAEDIEGKKASEKKTDEKVAQAADAKKHVEGSVSTDKGTKAPAA
                     KTGSADSLEKVKKQAPEAKKNVHMGEGAGDAKIGMGLGDQSEGEGEWDQMDVKQAAAH
                     GNPSSTAYAPAPKTGEWDKVSVPQSSDAKKHVHMNEGVQLGDTVFIPMNVDELFK*"
     gene            54038..54652
                     /locus_tag="RTP_09252017_15_scaffold_29_prodigal-single_48"
     CDS             54038..54652
                     /product="Glycoside hydrolase family 19 n=1 Tax
                     =Methylobacter tundripaludum SV96 RepID=G3IX60_9GAMM"
                     /codon_start=1
                     /transl_table=11
                     /translation="MSLIKLQEKIGATADGAFGSTTLKKAMEFYKMTPERAAHFFAQT
                     SHETGGFKTFTENLNYSAQGLQNIFGKYFPDNLEESYARQPEKIASRVYADRMGNGNE
                     ASKDGWTFRGRGALQLTGKDNYKLLAEKIKRPDILTNPDLVATELAFESAIFFFDRNK
                     LWEICDKGVNDATILALTKKINGGTHGLEDRAEKTKKYYDWLKA*"
                     /db_xref="UniRef100_G3IX60"
                     /db_xref="G3IX60_9GAMM"
                     /db_xref="nit:NAL212_2687"
     gene            54710..55189
                     /locus_tag="RTP_09252017_15_scaffold_29_prodigal-single_49"
     CDS             54710..55189
                     /product="hypothetical protein"
                     /codon_start=1
                     /transl_table=11
                     /translation="MNDKYNKLSFLAYINNPMSWEAISMVYNKNNIKYEKCQLYSDFV
                     QSLLITVFDTYMGDDVTPPQEQSNHFNWCWNRTIDIFKEEGVYFENERIMEYFSEFMF
                     EVFYFNKEKNKSDYTDNTILKLWLDIFDYNKLKTNADIDTFLEIYRLMEMSLKTQKN*"
     gene            55228..55464
                     /locus_tag="RTP_09252017_15_scaffold_29_prodigal-single_50"
     CDS             55228..55464
                     /product="hypothetical protein"
                     /codon_start=1
                     /transl_table=11
                     /translation="MLMNTERLFNVVLLELTTDKMKLEDRLEQTINSSENIDQKASSI
                     KMLLASIANNEASTAKLQSMLNNNNNNNIEQKND*"
     gene            55467..55646
                     /locus_tag="RTP_09252017_15_scaffold_29_prodigal-single_51"
     CDS             55467..55646
                     /product="histone H1-like protein n=1 Tax=Cytophagales str
                     . B6 RepID=UPI0003B37CB2"
                     /codon_start=1
                     /transl_table=11
                     /translation="MNEFNELKGLVIALEEDATKFYDKGNKAAGVRLRKGLQDIKALA
                     QTLRQDVSAKNKEAK*"
                     /db_xref="UniRef100_UPI0003B37CB2"
                     /db_xref="H1Y1X1_9SPHI"
                     /db_xref="shg:Sph21_3756"
                     /db_xref="UPI0003B37CB2"
     gene            55655..55870
                     /locus_tag="RTP_09252017_15_scaffold_29_prodigal-single_52"
     CDS             55655..55870
                     /product="hypothetical protein"
                     /codon_start=1
                     /transl_table=11
                     /translation="MLETILNKLLVVSFLLSIFNVFRHGYYFIQAMFKTNEEGQTSKY
                     IISNKSLFLLGLSLAYALSAIFTGITI*"
     gene            55880..56563
                     /locus_tag="RTP_09252017_15_scaffold_29_prodigal-single_53"
     CDS             55880..56563
                     /product="hypothetical protein"
                     /codon_start=1
                     /transl_table=11
                     /translation="MSNIQKTLDALQPYVVGIRYVEGVPVIDAVFKEGWTVQSDQTIK
                     TIKGDESLNYFMVYSDAPNIGVDELLGFVSKTIKMNQEREKKHELLKLKVEELKNIFK
                     QNSLEKLTRLRFSFADEELVPKLNDFDLNIDDEIVEEEIIIPQPQKDVIIVTDPDSFN
                     GYSDYDTQDEITSANQIAYVDENGNPIEYSEEELEMLEEEARAERNRKYLDSKKPKSN
                     RSKIELPPK*"
     gene            complement(56606..56941)
                     /locus_tag="RTP_09252017_15_scaffold_29_prodigal-single_54"
     CDS             complement(56606..56941)
                     /product="hypothetical protein"
                     /codon_start=1
                     /transl_table=11
                     /translation="MITVLFILICYGACNNIIYGSLFEGFRNLLARFGQGGYSFYKLF
                     TCFMCLGTWMGFAVSALMAHFGYAHLTPIGSIGVDNLYLMIFLNGLVSAGGVWLTHTL
                     QEALEGVSA*"
     gene            57050..57262
                     /locus_tag="RTP_09252017_15_scaffold_29_prodigal-single_55"
     CDS             57050..57262
                     /product="hypothetical protein"
                     /codon_start=1
                     /transl_table=11
                     /translation="MSITNNREIAQAEKEILAEKYKTALKKAQFVEEVKAGLGEEIKK
                     KPKPIIKKPTLGQKIMTSIKKIFTKF*"
     gene            57264..57494
                     /locus_tag="RTP_09252017_15_scaffold_29_prodigal-single_56"
     CDS             57264..57494
                     /product="hypothetical protein"
                     /codon_start=1
                     /transl_table=11
                     /translation="MTYEQLIETVSVMIADERIQKKGLMLSYTLPEHEYRKINEVLFY
                     KNNPTANFITYDDEFEIEIAGILVKVTKIVGV*"
     gene            57519..57788
                     /locus_tag="RTP_09252017_15_scaffold_29_prodigal-single_57"
     CDS             57519..57788
                     /product="hypothetical protein n=1 Tax=Hirschia maritima
                     RepID=UPI000375817F"
                     /codon_start=1
                     /transl_table=11
                     /translation="MNSEVIGSIGTTLMLAAFLLNILDKLDNNNIFYISMNFVGGALA
                     CIASWMIDYVPFVILEGTWSIISGWAVYDYFKKLFNSDGENKENS*"
                     /db_xref="UniRef100_UPI000375817F"
                     /db_xref="L8JL20_9BACT"
                     /db_xref="sze:AW14_11615"
                     /db_xref="UPI000375817F"
     gene            57733..58362
                     /locus_tag="RTP_09252017_15_scaffold_29_prodigal-single_58"
     CDS             57733..58362
                     /product="Ribonuclease HII {ECO:0000256|HAMAP-Rule
                     :MF_00052, ECO:0000256|SAAS:SAAS00016879}; Short=RNase HII
                     {ECO:0000256|HAMAP-Rule:MF_00052};; EC=3.1.26.4
                     {ECO:0000256|HAMAP-Rule:MF_00052,
                     ECO:0000256|SAAS:SAAS00016872};;  TaxID=1078089
                     species="Bacteria; Bacteroidetes; Bacteroidia;
                     Bacteroidales; Bacteroidaceae; Bacteroides.;"
                     source="Bacteroides sp. HPS0048.;""
                     /codon_start=1
                     /transl_table=11
                     /translation="MITLKNYLTAMAKTKKILEDFGDYDYVAGLDEVGRGCGAGPVVT
                     AAVIMPKGFKSELIRDSKQLTEKQRNDAYKLILENALDVVCMASTIKDINDMGINPAT
                     FKTMHRCLDGLTIEPEQILVDGTVWQNWTKDIPVTLVPKGDDTYTCIAAAAIVAKVRR
                     DEYMTKLHKLYPHYLWDGNKGYLSPQHIAAIKEHGICKYHRNQYVRNFL*"
                     /db_xref="U6RTS5_9BACE"
                     /db_xref="bth:BT_3412"
                     /db_xref="UniRef100_U6RTS5"
                     /db_xref="3.1.26.4"
     gene            58448..59884
                     /locus_tag="RTP_09252017_15_scaffold_29_prodigal-single_59"
     CDS             58448..59884
                     /product="Putative uncharacterized protein n=1 Tax=Vibrio
                     phage KVP40 (isolate Vibrio
                     parahaemolyticus/Japan/Matsuzaki /1991) RepID=Q6WHK3_BPKVM"
                     /codon_start=1
                     /transl_table=11
                     /translation="MSTLLNAMQTKDSFTENGMSTNSSSLNLCVDLFFQIGAMRGQDK
                     QRLINVFTKAFGENSLTAMRLLFWARDVRGGAGERKIFRDIIEYLAANRTDALRKNLH
                     LIAEFGRWDDLLVLVGTPLEKEALELIASALANKNGLCAKWMPRPNVGNREKKRWATA
                     LRKHMGMSPREYRKMLVENSNTVEQLMCAKEFSKIEYSKLPSKAMSDYMKAFSKNDLA
                     RFQEYLNSVEKGETKINAGAVYPYDIIKSLNQGNTKGANAQWGALPNYMENNNEKFLP
                     VVDVSGSMSCPAGGSASVTCMDVAISLGLYISERNVGPFQDAFVTFSSRPSLQILKGS
                     LSERYNQLRRADWAMSTNIEAVFNLILDKAKASKVSQEEMPTMILILSDMEFNYAGGG
                     SWNPTAQQMIEAKYAQAGYAMPKVVYWNIQSRGDNNKPVQFDKNGTALVSGFSPSLLT
                     SLLAGKEMTPYSMMMSVIGSERYACVTV*"
                     /db_xref="UniRef100_Q6WHK3"
                     /db_xref="A0A060ANB2_9CAUD"
                     /db_xref="ova:OBV_31910"
                     /db_xref="Q6WHK3_BPKVM"
     gene            60178..60420
                     /locus_tag="RTP_09252017_15_scaffold_29_prodigal-single_60"
     CDS             60178..60420
                     /product="hypothetical protein"
                     /codon_start=1
                     /transl_table=11
                     /translation="MRKIIVKEVDRFYSRKKGKNYISEYLIYISIDGKNIACREVLGK
                     TEKELAVTEYFVTHFETIPSIDDASNYIEEITTYKQ*"
     gene            60424..60762
                     /locus_tag="RTP_09252017_15_scaffold_29_prodigal-single_61"
     CDS             60424..60762
                     /product="hypothetical protein"
                     /codon_start=1
                     /transl_table=11
                     /translation="MENQYPLILVFYLDAEMMKIKEIIQPFAESVNHMLAEKNSNAMA
                     FFIPTKGEERVECINPSIIAEADMAKINQMVEDIKEQFSIDADIDIEVEEIENKPCEC
                     GGNCKCNKNE*"
     gene            60755..60943
                     /locus_tag="RTP_09252017_15_scaffold_29_prodigal-single_62"
     CDS             60755..60943
                     /product="hypothetical protein"
                     /codon_start=1
                     /transl_table=11
                     /translation="MNNDQKAAIYEECLRESDALQRQNSKIKSEFAGNIPPHLEEQIR
                     KNDARIAALVLKLEGLFK*"
     gene            60943..61572
                     /locus_tag="RTP_09252017_15_scaffold_29_prodigal-single_63"
     CDS             60943..61572
                     /product="hypothetical protein"
                     /codon_start=1
                     /transl_table=11
                     /translation="MEKRLFDYLDMNYELGDSFIVHIHFGGKDYGKQIAEEVTLIFSV
                     ELHISEKIVKQWISNKIENLDNLEKFWVKPNVFSFYEPKRPNRFILLFPDEFQIPHQV
                     VKTSVRPSATFNNGTVEWEEIEIVLRDPIGPSMAQRMHELFLRVGSSFTNREFEYRIQ
                     MLGPVGDIVEEWFITGFVSRIDFGELDYSSDELMDIKLIIKPTSCVLNF*"
     gene            complement(61569..62222)
                     /locus_tag="RTP_09252017_15_scaffold_29_prodigal-single_64"
     CDS             complement(61569..62222)
                     /product="hypothetical protein"
                     /codon_start=1
                     /transl_table=11
                     /translation="MKYRVILTSNGEYKKTLHICKTRETAFKNFHKIKDENKVYFPKK
                     FINSHGIRPVKYELCITKPTEEGDVFRTRRDDYGKLYTEPPLGDWTILHSDDFEIEET
                     FYIYGYEEKERPTITEIVKRLMINAHSKKIVKQVIVVYNKLIIYNEEQFELILCKNLE
                     EAQRLHHTLGKIVKKQKIKSLLFMGTASKANIGRLYDLIHDETGWAYKKIRRTSTKP*"
     gene            62281..63300
                     /locus_tag="RTP_09252017_15_scaffold_29_prodigal-single_65"
     CDS             62281..63300
                     /product="molecular chaperone DnaJ n=1 Tax=Prevotella
                     loescheii RepID=UPI00036B1A19"
                     /codon_start=1
                     /transl_table=11
                     /translation="MSKRDYYEVLGLTKGASQDEIKKAYRKLAKELHPDIGGDEDKFK
                     EVSEAYEVLSDDDKKAKYDRFGHNSDNRGNRDDMFRGFHDMFGHHFNQGHKQVRVGET
                     LSLTVQLTLEEIFSGVNKTYNYNRNVSCTDCEGHGGTDPYDCPSCNGSGMVTTLTRTP
                     MGVYQTTQPCPSCDATGTKHRTPCNTCNGSGLNNVRETVDVTVPAGIQNGMTFVMEGK
                     GQGIKSGHNGDLHIKIIELPHKVFTRIGADLKMNLKLNYPQLVLGDKVEIDTIEGSKI
                     RMSVPEYSDVGTNLRVPFKGISVYGKEGRGDLIVTLGIEIPKNLDDDAKEAVINLKEK
                     LAREG*"
                     /db_xref="UniRef100_UPI00036B1A19"
                     /db_xref="A0A069QHJ1_PRELO"
                     /db_xref="acc:BDGL_002917"
                     /db_xref="UPI00036B1A19"
     gene            63351..63785
                     /locus_tag="RTP_09252017_15_scaffold_29_prodigal-single_66"
     CDS             63351..63785
                     /product="hypothetical protein"
                     /codon_start=1
                     /transl_table=11
                     /translation="MAKYEAPYDDTLDLYNQLIDRAGLSNYLNITILADNKQKKIFIV
                     KKCTELEKFKTGDDVNIIINQTLLDQLEADQIQIVMEESLAGIHYNTEKDKLEMTNPD
                     VITYSGVLAKYGFDKWNVMRESIITLQQAEKQQEDETEAITK*"
     gene            63785..64201
                     /locus_tag="RTP_09252017_15_scaffold_29_prodigal-single_67"
     CDS             63785..64201
                     /product="hypothetical protein"
                     /codon_start=1
                     /transl_table=11
                     /translation="MTRDEIASLSPNAIVWDDLDDAIIGLAKREDFGPLVIYNSNGVV
                     DVELDVEYYQDFSDDEDLIDNWDRGTFDGIVAYDIDKVIKILANDMEVSDEDIEVGST
                     REETAYMMALEHFGYNVAGGFVGEYTPLHLFLAETE*"
     gene            64218..64937
                     /locus_tag="RTP_09252017_15_scaffold_29_prodigal-single_68"
     CDS             64218..64937
                     /product="ATP-dependent Clp protease proteolytic subunit 
                     {ECO:0000256|HAMAP-Rule:MF_00444,
                     ECO:0000256|RuleBase:RU003567}; EC=3.4.21.92
                     {ECO:0000256|HAMAP-Rule:MF_00444};; Endopeptidase Clp
                     {ECO:0000256|HAMAP-Rule:MF_00444};  TaxID=28188
                     species="Bacteria; Bacteroidetes; Flavobacteriia;
                     Flavobacteriales; Flavobacteriaceae; Capnocytophaga.;"
                     source="Capnocytophaga canimorsus.;""
                     /codon_start=1
                     /transl_table=11
                     /translation="MNYTQEFKDYAIKHMGISGIDFHNWEQLQEKIYGAQAPLITTGP
                     SASLTPYILEERELRVTQMDIFSRMMMDRIIWLAGPVNDRMSTVVQAQLLFLDNLEIK
                     DITLHVDSPGGSVKSGLSIVDIMNYVKSDIMTINTGMAASMGSILLGAGTKGKRFTLN
                     FSRVMLHQVSSGAQGTIQDIEISLAEARKYNELLFGLLGQYTDKDPAQVKIDADRDLW
                     LNAEEAKAYGIVDDIILKRAK*"
                     /db_xref="A0A0B7I656_9FLAO"
                     /db_xref="ccm:Ccan_07530"
                     /db_xref="UniRef100_F9YTK9"
                     /db_xref="3.4.21.92"
     gene            64937..65263
                     /locus_tag="RTP_09252017_15_scaffold_29_prodigal-single_69"
     CDS             64937..65263
                     /product="Putative uncharacterized protein id=3378220 bin
                     =GWF2_Bacteroidetes_35_48 species=Flavobacteriales
                     bacterium ALC-1 genus=unknown taxon_order=Flavobacteriales
                     taxon_class=Flavobacteriia phylum=Bacteroidetes
                     tax=GWF2_Bacteroidetes_35_48 organism_group=Bacteroidetes
                     organism_desc=a81"
                     /codon_start=1
                     /transl_table=11
                     /translation="MFSTIQKYYKELKVNAKDFIKNIEQESLETKEAFSLIVDSVKEG
                     KDLTQEEKDKIGEQMKDVLKTTGLVGIALLPGGSIFFILTKYLKLNKYVLPSSFQEKE
                     KENILK*"
                     /db_xref="gwf2_scaffold_1597_34"
                     /db_xref="86521752"
     gene            65842..66369
                     /locus_tag="RTP_09252017_15_scaffold_29_prodigal-single_70"
     CDS             65842..66369
                     /product="hypothetical protein n=1 Tax=Calothrix sp. PCC
                     7103 RepID=UPI000314899A"
                     /codon_start=1
                     /transl_table=11
                     /translation="MEEKTKYHRPQEEVKCYCCGNIFKKDASEIRRNNKLGKEHYCSL
                     SCVRTGRVSNVTGNPKVLKSDNRKDKYTGLREHLSRVKTRNKEVNITLDDLLATWEKQ
                     KGVCPYTGIKLLHPKDAKNHNIMYKASLDRIDSTFGYVKGNIQFISAAANLAKWSMTH
                     DEMVTLCKIIANNWK*"
                     /db_xref="UniRef100_UPI000314899A"
                     /db_xref="A0A0F8WSB0_9ZZZZ"
                     /db_xref="UPI000314899A"
     gene            66596..66805
                     /locus_tag="RTP_09252017_15_scaffold_29_prodigal-single_71"
     CDS             66596..66805
                     /product="hypothetical protein"
                     /codon_start=1
                     /transl_table=11
                     /translation="MFSKKYTVSLLDSKWNIIKSNIKLSSVPRRDEYIWHIDVYYRVL
                     NVVHSTDNKQGTYLIVEQFGDKIPS*"
     gene            67301..67377
                     /locus_tag="RTP_09252017_15_scaffold_29_prodigal-single_tr
                     na_1"
     tRNA            67301..67377
                     /product="Met"
     gene            67385..67458
                     /locus_tag="RTP_09252017_15_scaffold_29_prodigal-single_tr
                     na_2"
     tRNA            67385..67458
                     /product="Met"
     gene            67593..67709
                     /locus_tag="RTP_09252017_15_scaffold_29_prodigal-single_72"
     CDS             67593..67709
                     /product="hypothetical protein"
                     /codon_start=1
                     /transl_table=11
                     /translation="MGKINLEIRDAEGGTDAKLLVCEMRDIYIKTAKNNNID*"
     gene            67869..68270
                     /locus_tag="RTP_09252017_15_scaffold_29_prodigal-single_73"
     CDS             67869..68270
                     /product="hypothetical protein n=1 Tax=Thiobacillus
                     denitrificans RepID=UPI0003709F66"
                     /codon_start=1
                     /transl_table=11
                     /translation="MEENDYKEVELHPSEYRLETTRGTGNGGQKRNKTESCVVVTHIA
                     TGIKVRRDSRSQLQNKEAAIAELTERVNNFYRTGHDSLTVENRNEQIGEGGRSDKRRT
                     YRVKDDLVVDHITNKTASLKDILRGKINLLS*"
                     /db_xref="UniRef100_UPI0003709F66"
                     /db_xref="trd:THERU_07605"
                     /db_xref="B7IDS0_THEAB"
                     /db_xref="UPI0003709F66"
     gene            complement(68283..68906)
                     /locus_tag="RTP_09252017_15_scaffold_29_prodigal-single_74"
     CDS             complement(68283..68906)
                     /product="Uncharacterized protein n=1 Tax=Pseudomonas
                     aeruginosa BWHPSA027 RepID=U8NF82_PSEAI"
                     /codon_start=1
                     /transl_table=11
                     /translation="MGRVLNDEQKKARAEYQKAWREANKERLAEWHREYRKLNPEKNK
                     ANTKAYRERHPDRSKESTKKYKANNQDKIKEARTAYKDRKNELSKIKKATDPVYNLKC
                     TVRSGILKAFTRINCKKNNKTVEILGCTYELFRDYIESKFESWMTWENKGLYNGELNY
                     GWDVDHIIPIDTAVTEDDVIRLNHYTNLQPLCSKINRDIKKNNPSYY*"
                     /db_xref="UniRef100_U8NF82"
                     /db_xref="A0A0F8ZHA3_9ZZZZ"
                     /db_xref="put:PT7_P051"
                     /db_xref="U8NF82_PSEAI"
     gene            complement(68890..69057)
                     /locus_tag="RTP_09252017_15_scaffold_29_prodigal-single_75"
     CDS             complement(68890..69057)
                     /product="hypothetical protein"
                     /codon_start=1
                     /transl_table=11
                     /translation="MGRKSKTQEEKKGKLSITISSDNYETLVNENINKSKLINWLLEQ
                     HFNSLNNGKSA*"
     gene            complement(69130..69270)
                     /locus_tag="RTP_09252017_15_scaffold_29_prodigal-single_76"
     CDS             complement(69130..69270)
                     /product="hypothetical protein"
                     /codon_start=1
                     /transl_table=11
                     /translation="MDQKKISVALSPEILKQLENGNYNKSKLIDLLLTGHFKKESEKK
                     SK*"
     gene            69387..69812
                     /locus_tag="RTP_09252017_15_scaffold_29_prodigal-single_77"
     CDS             69387..69812
                     /product="hypothetical protein"
                     /codon_start=1
                     /transl_table=11
                     /translation="MYRLILIFNMYTLRTIETDGREVNLYLGTHYTITKKENVEPEHF
                     NHKLETFFGKLTLPDYIQKSEVTITDKGEIHLNELMKVSNEVSLQVLSNLERRSNEHI
                     ERGLVKAFIDAEKLPNALPIYINKQHYIVGESGRTLQKL*"
     gene            69824..70192
                     /locus_tag="RTP_09252017_15_scaffold_29_prodigal-single_78"
     CDS             69824..70192
                     /product="hypothetical protein"
                     /codon_start=1
                     /transl_table=11
                     /translation="MIDVYRIEHKNSGLGIFSHKENNEYHFLADNLNSYYEKLRSKTK
                     EKIYRTIGNDLTVDFDENILCGCLTFEDIEYWFGPFLNNIYKSNFILVKYKVSSIIET
                     KSNKQVGFYKKDILQQFKNK*"
     gene            70196..70336
                     /locus_tag="RTP_09252017_15_scaffold_29_prodigal-single_79"
     CDS             70196..70336
                     /product="hypothetical protein"
                     /codon_start=1
                     /transl_table=11
                     /translation="MKTVLLIASVISTGLSLSALWVGEIDRATFYLVWGFYLKYLSNQ
                     NK*"
     gene            70341..71609
                     /locus_tag="RTP_09252017_15_scaffold_29_prodigal-single_80"
     CDS             70341..71609
                     /product="hypothetical protein"
                     /codon_start=1
                     /transl_table=11
                     /translation="MEKEFIPYKQALALKELGFEEGFMFAHYDYNGKLTPDKLYSINF
                     CSTSGNQAYKGFIKDSEQAKLYGEFCSAPTFSQAFRWFREKYGLIGFISFNEKSTFRI
                     ETLPHSNIKLNSYKEKYFDNNGKMWNTYEEAELECIKKLIEIVKNIHVLPTPKPSRLG
                     YIFESEDYHIFTNGENPNDIADNLANYRNIYITSDEEIKEGDWLLIIDDFETYVHKYK
                     GDNLPTTYHKKIILTTDPDLIKDGVQAIPNEFLEWFVKNPSCEYVFISNDFEQVNQDN
                     PILRGSTNVIHKYKIIIPKEEQSYICPKTNQNCDDEMCDSASNCNIDNPLITDSKELS
                     FEEISNQFHQIAKDYKDEFNDDETKISKTYSDNQETIPKQETLEEAAERILNLSELDG
                     FRDFHLRQDLYTAFICGVKYEQKKNFNYEK*"
     gene            71599..71733
                     /locus_tag="RTP_09252017_15_scaffold_29_prodigal-single_81"
     CDS             71599..71733
                     /product="hypothetical protein"
                     /codon_start=1
                     /transl_table=11
                     /translation="MKSEKFKDRIYDIIDGRIDGEKSVKEQIIFASKKNGNCFLGSCT
                     *"
     gene            71702..71842
                     /locus_tag="RTP_09252017_15_scaffold_29_prodigal-single_82"
     CDS             71702..71842
                     /product="hypothetical protein"
                     /codon_start=1
                     /transl_table=11
                     /translation="MAIAFWEVAHEWEPQLGDTKARNIFNGEEKEIEEILNEFLSKYK
                     LN*"
     gene            71862..72113
                     /locus_tag="RTP_09252017_15_scaffold_29_prodigal-single_83"
     CDS             71862..72113
                     /product="hypothetical protein"
                     /codon_start=1
                     /transl_table=11
                     /translation="MEQTPVEWLESCLTEQHPNGSFVWNTRADLDALFKQAKEMEKQQ
                     QGYSEEEVLNIIDNYNETFKVALILREDFNQWFEQFKKK*"
     gene            72118..72249
                     /locus_tag="RTP_09252017_15_scaffold_29_prodigal-single_84"
     CDS             72118..72249
                     /product="Uncharacterized protein {ECO:0000313|EMBL
                     :KKL91229.1}; Flags: Fragment;;  TaxID=412755
                     species="unclassified sequences; metagenomes; ecological
                     metagenomes.;" source="marine sediment metagenome.;""
                     /codon_start=1
                     /transl_table=11
                     /translation="MLVEILENDERFKIKKGQLFEAKRYWLEPQEKVTLLKRVTKKI*"
                     /db_xref="A0A0F9FXT8_9ZZZZ"
     gene            72246..72716
                     /locus_tag="RTP_09252017_15_scaffold_29_prodigal-single_85"
     CDS             72246..72716
                     /product="hypothetical protein"
                     /codon_start=1
                     /transl_table=11
                     /translation="MITVNQNETKAQILASRLTVISKRDSDLLLEISKWEQQAKTPED
                     FKVLEEKIKEFKSGFVLSEDEWENGVTSNMEVETDEIFETGEVESLPTKWFKTEQIST
                     WIGPSLSEAKTLGSIGGHGLLMIQHQCGENKEALIGQLNTMIYRVENGPDMFTN*"
     gene            72768..73043
                     /locus_tag="RTP_09252017_15_scaffold_29_prodigal-single_86"
     CDS             72768..73043
                     /product="Peptide chain release factor 1 n=1 Tax=Hippea
                     maritima (strain ATCC 700847 / DSM 10411 / MH2)
                     RepID=F2LTW9_HIPMA"
                     /codon_start=1
                     /transl_table=11
                     /translation="VATGLKVVRDGRNQHQNKEDALKELKKRVNEYYRTGHIQESVDE
                     RREQIGKGDRSDKRRTYRVKDGVVVDHITNKTASLKDISRGRIELLS*"
                     /db_xref="UniRef100_F2LTW9"
                     /db_xref="rbo:A1I_06315"
                     /db_xref="A0A0F3QD27_RICBE"
                     /db_xref="F2LTW9_HIPMA"
     gene            73120..73314
                     /locus_tag="RTP_09252017_15_scaffold_29_prodigal-single_87"
     CDS             73120..73314
                     /product="hypothetical protein"
                     /codon_start=1
                     /transl_table=11
                     /translation="MKTTPLTLILGWVLWIVGMETLTEYVINRPMNGTIQFISVIGVL
                     IVTVFLISKTHKYVINNTNK*"
     gene            73320..74258
                     /locus_tag="RTP_09252017_15_scaffold_29_prodigal-single_88"
     CDS             73320..74258
                     /product="Putative transmembrane protein n=1 Tax
                     =Flavobacteriaceae bacterium (strain 3519-10)
                     RepID=C6X4M3_FLAB3"
                     /codon_start=1
                     /transl_table=11
                     /translation="MISTIIIVLSLIVAIVIALSTRENSTKQTQWGPEFNSGWLVKPI
                     SIFVIGLTVGFIQPYKLDRVDAGNVGVKVNLSGDARGVSKYEYKTGWVVFNTWAEQLY
                     EFPVFQQTITYEKQDVITKGGFPATIHPSFNYSLKSGSVGDMFQNLRLDIKAVEQGWL
                     QTAIVGAINDVANKWEVDRIFNQREQFEAAIKAECNKRLSKWFIVSQLRTNIIPPKPL
                     QETIIAKTKAIQQAQAEDQKALTAEAEARKKVAIANGNAQQTIIEAKAQAEAMQIRKR
                     EITPLYVEYLKWIDIDPTTPRVPQVVGSTAVLNQLK*"
                     /db_xref="UniRef100_C6X4M3"
                     /db_xref="A0A0C1IZB0_9SPHI"
                     /db_xref="fba:FIC_00909"
                     /db_xref="C6X4M3_FLAB3"
     gene            74401..74982
                     /locus_tag="RTP_09252017_15_scaffold_29_prodigal-single_89"
     CDS             74401..74982
                     /product="Group I intron GIY-YIG endonuclease n=1 Tax
                     =Bacillus thuringiensis serovar sotto str. T04001
                     RepID=C3DN84_BACTS"
                     /codon_start=1
                     /transl_table=11
                     /translation="METTNIYVLIDPITNMIRYVGKANNVTQRYSAHLNRARKHQVHK
                     KNWIENLKKQGLKPIIEIIDIVPIDEWVFWETYWISQMKTWGFDLINYTKGGDGCTFG
                     NQTSFKKGHKSWLGKKHSEETKKKIGENNYSNGKPAINRKPVIQLSLNDEFIKEWDAI
                     ELAAIETNSIRTKIVAVCKGRRKTHNNFKWKYK*"
                     /db_xref="UniRef100_C3DN84"
                     /db_xref="A0A0F9RLR1_9ZZZZ"
                     /db_xref="C3DN84_BACTS"
     gene            74982..75506
                     /locus_tag="RTP_09252017_15_scaffold_29_prodigal-single_90"
     CDS             74982..75506
                     /product="Cof hydrolase n=1 Tax=Roseobacter phage RDJL Phi
                     1 RepID=F4YXM9_9CAUD"
                     /codon_start=1
                     /transl_table=11
                     /translation="MEEKEKRNLPRMLILGNMRHGKDSLAEIMNEEYGLTFKSSSQAA
                     ADIFLYDALKDKYGYETSVECFEDRVNHRPEWKQMICDYNKDDRAKLAKGILEHSDCY
                     VGMRDRAEIDECMRQGLFDIIIWVDATERLPLESPESFDIDKTCADIIIENNGTFEQF
                     KEKALRLGKFLKKS*"
                     /db_xref="UniRef100_F4YXM9"
                     /db_xref="A0A0F9IEL0_9ZZZZ"
                     /db_xref="F4YXM9_9CAUD"
     gene            75651..76319
                     /locus_tag="RTP_09252017_15_scaffold_29_prodigal-single_91"
     CDS             75651..76319
                     /product="HNH endonuclease n=1 Tax=Oscillatoria acuminata
                     PCC 6304 RepID=K9TG45_9CYAN"
                     /codon_start=1
                     /transl_table=11
                     /translation="MENLKKIVEISTNYKEVMTYLGWNVNGTNYNKLKKLIMNENLST
                     DHFLNMSEFMKIYNSSRVLLPINDILVENSEYQNRGSLKKRLVKENLLDYKCFKCGNE
                     GEWMGEKISLILDHKNGVNNDNRLENLRFACPNCNATLDTHCGGNVKNKKNVKQPKEL
                     PKDFHIKKNEKLRKVERPSYSILIDEIEKLGYTGAGKKYGVSDNSIRKWVKTYEKLNN
                     GSIV*"
                     /db_xref="UniRef100_K9TG45"
                     /db_xref="oac:Oscil6304_2163"
                     /db_xref="K9TG45_9CYAN"
     gene            76305..76378
                     /locus_tag="RTP_09252017_15_scaffold_29_prodigal-single_tr
                     na_3"
     tRNA            76305..76378
                     /product="Sup"
     gene            76547..76828
                     /locus_tag="RTP_09252017_15_scaffold_29_prodigal-single_92"
     CDS             76547..76828
                     /product="Uncharacterized protein n=1 Tax=Nocardia
                     brasiliensis ATCC 700358 RepID=K0ELJ0_9NOCA"
                     /codon_start=1
                     /transl_table=11
                     /translation="VQSAHAAIDFQHEHPEEARQWQTKSNYLALLTVADEEALIKLIT
                     KAILMGIKHTIFREPDLGNVITAVAFEPTDAAKKLTSSCPLLGKEVCYV*"
                     /db_xref="UniRef100_K0ELJ0"
                     /db_xref="A0A0F9SFF1_9ZZZZ"
                     /db_xref="nbr:O3I_012135"
                     /db_xref="K0ELJ0_9NOCA"
     gene            76821..77078
                     /locus_tag="RTP_09252017_15_scaffold_29_prodigal-single_93"
     CDS             76821..77078
                     /product="hypothetical protein"
                     /codon_start=1
                     /transl_table=11
                     /translation="MFNIESRTEIIFHFNKMSLQDPSVPMWVIKAKGQTHYVDHVDME
                     SGVGFSTKETPDNPSTKGSIKFKGKLRIDKQDNRVVATIYP*"
     gene            77084..77157
                     /locus_tag="RTP_09252017_15_scaffold_29_prodigal-single_tr
                     na_4"
     tRNA            77084..77157
                     /product="Cys"
     gene            77293..77664
                     /locus_tag="RTP_09252017_15_scaffold_29_prodigal-single_94"
     CDS             77293..77664
                     /product="hypothetical protein"
                     /codon_start=1
                     /transl_table=11
                     /translation="MKTQEQKNSEAKAYIAKSAQHLFVMNEKTYYKIIPFTRDGQLHY
                     ATLTIAGENVSINVINTNRYKWEFKASLFPQYVKTKSIPYFKAMRELVSIVEAEISLT
                     DNKALVEKIKTKVKSLELVKQ*"
     gene            77680..78939
                     /locus_tag="RTP_09252017_15_scaffold_29_prodigal-single_95"
     CDS             77680..78939
                     /product="hypothetical protein"
                     /codon_start=1
                     /transl_table=11
                     /translation="LDPFLFYRIFIGMKNFIKQILRENLQLADKVYFKDGKLSPAVRD
                     IILRVTNGDPYTKIMTDIYYTMLMNGHSTYQWALKHIDPEHQETEKPENDVMGMDDLK
                     KLRPIYNQLKDYNKNVFPIRGFNINGVENMDDFLWALRQREKIISIFNEWPSIAKRNM
                     KNDIRKERDGREMNHYRDELENADTHLSQLNNRNEEARNKILAKIFTNNTTLDNVMDF
                     LYDKESLLGGVDMTRKQIGQILKYDKENADELKVKYNKGNIMIIEVSGPDGIKEIGCN
                     SLWCFTYNRKGGDTNWNDWYNNSTNGYCYIIIDLSQASDSEDFMHVLTKPLLYDYSDY
                     RGDSERLYNMANRDMGDSEADDEIYGSYINSMIETYIDLPTAMKIMNFGVVPPKEKKK
                     KQKFVDPNQLSLELNEIKKILRSNLFN*"
     gene            78962..80569
                     /locus_tag="RTP_09252017_15_scaffold_29_prodigal-single_96"
     CDS             78962..80569
                     /product="Polynucleotide adenylyltransferase/metal
                     dependent phosphohydrolase n=1 Tax=bacterium Ellin514
                     RepID=B9XMC7_9BACT id=125397 bin=ACD79 species=Pedosphaera
                     parvula genus=Pedosphaera taxon_order=Verrucomicrobiales
                     taxon_class=Verrucomicrobiae phylum=Verrucomicrobia
                     tax=ACD79 organism_group=Chlamydiae organism_desc=Novel,
                     branching deeply from Chlamydiae"
                     /codon_start=1
                     /transl_table=11
                     /translation="MKTQIKQILREGLIMEQRIKFDIPIPQDIQQIQDVFKKNGYKLY
                     VVGGAVRDALLGKTPKDYDLATDAVPDKVEQMMNKAGLRTLPTGKAFGVINVFTNQGE
                     YEIATFREDIGSGRRPDAVSFTNIEGDVKRRDLTINALFYDIDAKEIVDLVGGVDDLK
                     KGVVRTVGAPEDRFGEDPLRKMRAVRFAGRLGSDLDPATDAALQKDSSLEGISGERIR
                     DEFIKGLISAKSTDGYLSMIDKYNLFDWIFPNLNVDRSVFRRKLDYKADDYIVVLARL
                     LKNNDIDLLRRKLNDLKYSADEVKTIVFLISLLKLDIDTAYLLKKMQQAAGVSDDKVR
                     NFGANEGISSQLLDAFEQYRLSVSGPEAMEKFNLKPGPELGKAIQKMETANFEKLLSL
                     NEGLFDKFKKSKQVEKLEITPNTWTHATSSKELIDHLNKGGDFVGKKENLDDFNVVQK
                     GTFRSSVNQYAPNFKKGGIFSGYEVSPYLITTVLSDNAFQPNWNAKNYDNLKDSSNVG
                     VLKPQYRQALNFKLWQRNKNGDYVQYT*"
                     /db_xref="ACD79_54_6"
                     /db_xref="K1YM48_9BACT"
                     /db_xref="csq:CSCA_0217"
                     /db_xref="B9XMC7_9BACT"
     gene            80618..81004
                     /locus_tag="RTP_09252017_15_scaffold_29_prodigal-single_97"
     CDS             80618..81004
                     /product="hypothetical protein"
                     /codon_start=1
                     /transl_table=11
                     /translation="MIKFLVTFTDTLDDIEINGFTVMTEKEVDSFEETAMSITWPFVY
                     AMGQDELEFSSGDDFLSRVDFKEITNEEAKSLKKLFGDSFGVFIDEAFLEEVIGDEDD
                     SDFDDDEDDIDDMYDNYGDDYEEDYD*"
     gene            80985..81464
                     /locus_tag="RTP_09252017_15_scaffold_29_prodigal-single_98"
     CDS             80985..81464
                     /product="hypothetical protein"
                     /codon_start=1
                     /transl_table=11
                     /translation="MKKITISYKQQPTGNTCGPTCLYMALNYIINKPNDLPFDVYITK
                     PIEEIADDCGTDWVVGTPPERMIRGFEKYDMKYVEYVHSPNPYLLLKSVIDSENIPIV
                     RTITQGVPHWIIVNGYDNEKYNILDPWLGQIQYTQEQLDHIWSPRQYQFFEILTNEN*"
     gene            81454..81903
                     /locus_tag="RTP_09252017_15_scaffold_29_prodigal-single_99"
     CDS             81454..81903
                     /product="hypothetical protein"
                     /codon_start=1
                     /transl_table=11
                     /translation="MKIKQGINLNQVQEVLDFSFPFFKHVISRGGFDYYMRDLANANW
                     KQSALLLDDDDNIKGVYILGNHQLPSQYVQDKYVGLIGVEGLLLAVDESVRGQGWGNK
                     LKDYPKSLGYGYIWGQQFKGLNNLNDWLKRRELVATTDEVYITAEIF*"
     gene            82051..82152
                     /locus_tag="RTP_09252017_15_scaffold_29_prodigal-single_10
                     0"
     CDS             82051..82152
                     /product="hypothetical protein"
                     /codon_start=1
                     /transl_table=11
                     /translation="MRTINIHMISRNWRRNSHPESGMSNCKGGSIVV*"
     gene            82224..82406
                     /locus_tag="RTP_09252017_15_scaffold_29_prodigal-single_10
                     1"
     CDS             82224..82406
                     /product="hypothetical protein"
                     /codon_start=1
                     /transl_table=11
                     /translation="MGDLVRKLGTEKSVDLIKNFDLIVDKYRKIADASGYHGELKFQK
                     EGGFTVIFVEIKTDEN*"
     gene            82408..82584
                     /locus_tag="RTP_09252017_15_scaffold_29_prodigal-single_10
                     2"
     CDS             82408..82584
                     /product="hypothetical protein"
                     /codon_start=1
                     /transl_table=11
                     /translation="MRERFIEQIENGNNPLIAFVKTKDTFKVIELIEKDFDSYEIDKE
                     NDTHKCIVPVIKIK*"
     gene            82590..82672
                     /locus_tag="RTP_09252017_15_scaffold_29_prodigal-single_tr
                     na_5"
     tRNA            82590..82672
                     /product="Pseudo"
     gene            82748..82824
                     /locus_tag="RTP_09252017_15_scaffold_29_prodigal-single_tr
                     na_6"
     tRNA            82748..82824
                     /product="His"
     gene            83350..83889
                     /locus_tag="RTP_09252017_15_scaffold_29_prodigal-single_10
                     3"
     CDS             83350..83889
                     /product="Uncharacterized protein n=1 Tax=uncultured
                     bacterium RepID=K2FJC1_9BACT"
                     /codon_start=1
                     /transl_table=11
                     /translation="MKITNTYEYQKLRGLKRKIELIELKGGCCEKCGYDKNVAAFDFH
                     HKDPTQKDYQLDMRKLSNTRMIKLMEEVEKCELLCANCHRELHSPDLEMSKVKLLIKN
                     VDDSVLEIKEVGKPKCVDCNCEVNYGSTRCIKCRAKNMRTVDRPTLETLLNEIEEYSQ
                     EWCAKKYGVSRTSIRRWIK*"
                     /db_xref="UniRef100_K2FJC1"
                     /db_xref="oac:Oscil6304_2169"
                     /db_xref="33619348"
                     /db_xref="K2FJC1_9BACT"
     gene            83996..84070
                     /locus_tag="RTP_09252017_15_scaffold_29_prodigal-single_tr
                     na_7"
     tRNA            83996..84070
                     /product="Asn"
     gene            84075..84150
                     /locus_tag="RTP_09252017_15_scaffold_29_prodigal-single_tr
                     na_8"
     tRNA            84075..84150
                     /product="Pseudo"
     gene            84177..84395
                     /locus_tag="RTP_09252017_15_scaffold_29_prodigal-single_10
                     4"
     CDS             84177..84395
                     /product="hypothetical protein"
                     /codon_start=1
                     /transl_table=11
                     /translation="MELPEEFKKLMKEKYFHDRKGCRNPSAFASIYYIRGYEGRYGVV
                     RSACEDELRKIASDEGKRLKELKENENN*"
     gene            84382..84528
                     /locus_tag="RTP_09252017_15_scaffold_29_prodigal-single_10
                     5"
     CDS             84382..84528
                     /product="hypothetical protein"
                     /codon_start=1
                     /transl_table=11
                     /translation="MKTTNADMQRLYEYMDKMGVTYTVDRNPSPEKIARIKAQIEKNK
                     SRGL*"
     gene            84593..84669
                     /locus_tag="RTP_09252017_15_scaffold_29_prodigal-single_tr
                     na_9"
     tRNA            84593..84669
                     /product="Arg"
     gene            84677..84752
                     /locus_tag="RTP_09252017_15_scaffold_29_prodigal-single_tr
                     na_10"
     tRNA            84677..84752
                     /product="Arg"
     gene            84811..85176
                     /locus_tag="RTP_09252017_15_scaffold_29_prodigal-single_10
                     6"
     CDS             84811..85176
                     /product="HNH endonuclease n=3 Tax=Salmonella phage
                     FelixO1 RepID=K9K9T6_9CAUD"
                     /codon_start=1
                     /transl_table=11
                     /translation="MERKICQTCSVEKSVEEFYTQPDRKNGASKCKECFNSYCIERWR
                     NIKIKAIEYKGGVCVDCNIPFPTYPAPVFEFHHLNPELKDVSWGKLRLRSWDKITLEL
                     DKCVMLCANCHRIRHSEDF*"
                     /db_xref="UniRef100_K9K9T6"
                     /db_xref="Q6KGL3_BPFO1"
                     /db_xref="mar:MAE_43450"
                     /db_xref="K9K9T6_9CAUD"
     gene            85220..85295
                     /locus_tag="RTP_09252017_15_scaffold_29_prodigal-single_tr
                     na_11"
     tRNA            85220..85295
                     /product="Arg"
     gene            85300..85384
                     /locus_tag="RTP_09252017_15_scaffold_29_prodigal-single_tr
                     na_12"
     tRNA            85300..85384
                     /product="Ser"
     gene            85428..86555
                     /locus_tag="RTP_09252017_15_scaffold_29_prodigal-single_10
                     7"
     CDS             85428..86555
                     /product="Uncharacterized protein n=1 Tax=Bacteroides
                     vulgatus dnLKV7 RepID=R9HMD3_BACVU"
                     /codon_start=1
                     /transl_table=11
                     /translation="MILRIMKNMEPAPYYGSMFGQDVEPSGTYVIEKDSDRPVNKPWV
                     SGLAVIKNPLTIEVNDNTQISYKYELAKEYKAKGKQLTKKLMALGYDAIITMKDGESN
                     EIILFPNCDFMLNSLNENKFLIKSLLRIKLNENRELGKPLSLQMNTPYITIYRAAPIE
                     ASEFFDKDYVTLSKKFAIEHAENNHVYHDEPFHVIKTLVSTNDVFDASNPGEYFYSGP
                     NKKAIEIYVSKGPENYEGYDELFENEYTGWHKPPSKDNGHPMYDISNYYDDDLYGPNG
                     ARYYGHGGSATQMDNTAISILRTAKGNPEQPIKIYRAIPKKIKNPQINNGDWVTISLE
                     HAKNHGYQQFDKNYIILDKIVKAKDLFTDGGSIHEWGYDPN*"
                     /db_xref="UniRef100_R9HMD3"
                     /db_xref="R9HMD3_BACVU"
     gene            86561..87157
                     /locus_tag="RTP_09252017_15_scaffold_29_prodigal-single_10
                     8"
     CDS             86561..87157
                     /product="hypothetical protein"
                     /codon_start=1
                     /transl_table=11
                     /translation="MKNLIKNLLRENLLPEAATSTFEMYHGSPTQITKFMDDFVGGKD
                     ANDQEGPGIYFTSSWKNARSYGGYVYTVKLSPRKVVSTQEGKNAPIKELEWLMKQAPD
                     WKGTAENWDENPIRGLKIAVNDFIQYNDDPHNQFLQVWIDFYRDNPVEYVRNMTKLGY
                     DAIIIDNLNSLHDLGENIKHIIVLNPAIIEFIKVEDDN*"
     gene            87208..87966
                     /locus_tag="RTP_09252017_15_scaffold_29_prodigal-single_10
                     9"
     CDS             87208..87966
                     /product="Uncharacterized protein {ECO:0000313|EMBL
                     :KKN16396.1};  TaxID=412755 species="unclassified
                     sequences; metagenomes; ecological metagenomes.;"
                     source="marine sediment metagenome.;""
                     /codon_start=1
                     /transl_table=11
                     /translation="MKLLVVDIETTGFYVQSDAIVEIGIALVDTVTKKIELVFDNVIK
                     HDKFNSKRHKNSWIFQNTTLTVEDVENAKSLDDYKEEIQGLFDKYKMTAYNKSFDLRF
                     LKAAGFQMNDVKCLMQTATQYSEYKDKNGKTKRPSVEEIYNQFFMKNGEIYVEEHRAG
                     ADAKDEAKIMLHMVDLKGSKSMLTEDKKKPVTSKPSKPLDEDDVITFGKNKGKTVGEI
                     AKTAPHYLKWCLKEIPNFALTPNAKKLLYKKVAS*"
                     /db_xref="A0A0F9QTG4_9ZZZZ"
     gene            87991..88929
                     /locus_tag="RTP_09252017_15_scaffold_29_prodigal-single_11
                     0"
     CDS             87991..88929
                     /product="Predicted protein (Fragment) n=1 Tax
                     =Nematostella vectensis RepID=A7RFG9_NEMVE"
                     /codon_start=1
                     /transl_table=11
                     /translation="MKKEIRTILREGMEKNALGIAVTRPTQELIVMRGIPGSGKSTKA
                     KELVREGIIHSTDDVIESQGNYREFFAAMFESKDFTPLSRAHSTNLKNAIKSLKEGLS
                     PVIIDNTNIKQNESKAYVKAALELGLSDNNIKFVDIGTNGLPAEVLAERNTHGVPLEK
                     IQSLIESHKGQGLLTLKSVLESKDMYKESDVLYSAVVLDNGSKAALLSRVDDYIPQGW
                     KVFAHHMTIVFGKGVPNKEDLGKEVTLYVEAIGLSDMAMAVKVQGYPSTNAIPHITIA
                     INPDGGKPVMSNNITKWQKIKNFAINGIVTEIKKGS*"
                     /db_xref="UniRef100_A7RFG9"
                     /db_xref="A7RFG9_NEMVE"
     gene            complement(88957..90624)
                     /locus_tag="RTP_09252017_15_scaffold_29_prodigal-single_11
                     1"
     CDS             complement(88957..90624)
                     /product="Exosporium leader peptide n=1 Tax=Bacillus
                     cereus str. Schrouff RepID=R8BZM0_BACCE"
                     /codon_start=1
                     /transl_table=11
                     /translation="MAIDKKISQLPVGSLDMNSILPVVTNGITTQVTFDTFATGIIPY
                     VNGGPQGPVGPAGADGLPGAQGPEGPQGIQGVAGPEGPIGPTGPTGPTGAEGPVGPAG
                     LLWQGAWDTDTSYNIDDAVGFSGASYFCYNPVSGTGNDDPTVDTAHWALLAAQGATGP
                     QGPTGPTGPQGPANTATTVSYFVSGSTGISSIKAINATGLDATGDYSFAVGSQTLASG
                     MYSSAEGYKASATTVVTHAEGWSTLASGPASHAEGYITTASGQMSHAEGYQTKAIGNY
                     THAEGASTTASGQTSHAEGGGTQANGIYSHAEGYITRANGQYSHAQGYSTRGNGNYSH
                     AEGIATIANGGSGSHAEGSSTIANGNSAHAEGQQTTANGDYSHTEGYQTTADNNGAHA
                     EGFFTVASGFTSHSEGANTAAGGDYGSHAEGSYTFAKGDSSHAEGAGTIAYGIASHSE
                     GNETQSNGDFSHAGGNQSIASGETSFVHGYNSIAGGVSTIVLGDNILGSKNNTTYVED
                     FVIQRSENLPSSSADSVGVVGSVTWDNTYFYWKTAGEGWLRVSGSTF*"
                     /db_xref="UniRef100_R8BZM0"
                     /db_xref="R8BZM0_BACCE"
                     /db_xref="bha:BH0174"
     gene            complement(90627..90869)
                     /locus_tag="RTP_09252017_15_scaffold_29_prodigal-single_11
                     2"
     CDS             complement(90627..90869)
                     /product="hypothetical protein"
                     /codon_start=1
                     /transl_table=11
                     /translation="MFRKKLISPQVDTIETDKSDLPSYWSNPRKIGAGTANGGITGGG
                     GGSTDNNNNQNNNQLGYLLIELGPYLLLETGGKIYL*"
     gene            90958..91590
                     /locus_tag="RTP_09252017_15_scaffold_29_prodigal-single_11
                     3"
     CDS             90958..91590
                     /product="hypothetical protein"
                     /codon_start=1
                     /transl_table=11
                     /translation="MITAQVVLINEEGLTLGVSRKDNHSDFGLPGGKMDPEDNGNPML
                     TAIRECKEETGLEIYDLQLVFAIHKSGNMGYTYLAKYSGEINHNEPHVVKWVPFQVLI
                     NGSFGRYNEMVSESLTSMGVPFQMDIDEETLKEELGEFMKDHTFNGLIVSVKEIRKEK
                     DWLGKAQYTLYLTGVVEETCDFDTRFTEGVDAVGARHGVKIRIPSYYYSK*"
     gene            91638..91997
                     /locus_tag="RTP_09252017_15_scaffold_29_prodigal-single_11
                     4"
     CDS             91638..91997
                     /product="hypothetical protein"
                     /codon_start=1
                     /transl_table=11
                     /translation="MANVERRLELTTKFMKMGQALMHEGSECGDVTISQLGTMLIFLG
                     GLAFDENDVNKFSELVSMFSAKKLFDNLDESDSSFLRDMKQRADSGTYDDIIRAIEDM
                     REEGFDDYDDDEEDDEK*"
     gene            92016..93140
                     /locus_tag="RTP_09252017_15_scaffold_29_prodigal-single_11
                     5"
     CDS             92016..93140
                     /product="RNA ligase n=1 Tax=Chamaesiphon minutus PCC 6605
                     RepID=K9UPB2_9CHRO"
                     /codon_start=1
                     /transl_table=11
                     /translation="MLKIQEYIAKNGIAKAISDFKLKSREYDNKILLKYDQLSSPTLM
                     GLPEMQDCRGLILEKGTWKVMSLAFRKFFNAEEGNAAKVDWNTANVLEKLDGTLIQVY
                     WDWHANEWFAGTTGTAEGEGEVNNKMGTTFNSLFWDTVTKQYALNPCMLDKDHVYVFE
                     LTTPYNIVVAPHGESSATLLTVRNRVTLAELSWKDLEMVSVSLRLPLVKRFDLNAKDV
                     GALLRTFEGMPWSEEGYVVVDVNFNRIKIKNPAYVAVHHLKGKTAEHNIITIVKTNEI
                     EEFASTFPERKDELFRLKENYDKLTVKLNEMWGELSVRKPKNITKEEKKRYAAAVFEV
                     CGKHDLKQFTGLYFGLVDGKVESVEDFIVNYDDKLLYKML*"
                     /db_xref="UniRef100_K9UPB2"
                     /db_xref="cmp:Cha6605_5143"
                     /db_xref="K9UPB2_9CHRO"
     gene            93173..93349
                     /locus_tag="RTP_09252017_15_scaffold_29_prodigal-single_11
                     6"
     CDS             93173..93349
                     /product="hypothetical protein"
                     /codon_start=1
                     /transl_table=11
                     /translation="MTDIEKIHREFRRIIEKNNLVIVTTSQPNRPYNGTNPIRKSNGE
                     PDVVIIDYINLIKQ*"
     gene            93353..93601
                     /locus_tag="RTP_09252017_15_scaffold_29_prodigal-single_11
                     7"
     CDS             93353..93601
                     /product="hypothetical protein"
                     /codon_start=1
                     /transl_table=11
                     /translation="VKENVTAEWARKTAETILGEKVEKQIKLCLESIEMSVKRNQFSC
                     DVSCYPDDLLIKELNKRGFKTKYVDGDWKDGGYLNIRW*"
     gene            93601..93942
                     /locus_tag="RTP_09252017_15_scaffold_29_prodigal-single_11
                     8"
     CDS             93601..93942
                     /product="hypothetical protein"
                     /codon_start=1
                     /transl_table=11
                     /translation="MAKITPLYPQFVLMNGRNALRLMHDGRQYYYYRDGGVYSVYINK
                     HGNGSLSTVSHIGSMNGCNLTSTTEEIWRKCNGSYAPDKFERYGWEHETTGQPKKEET
                     KNEYKYLLIRR*"
     gene            93939..94124
                     /locus_tag="RTP_09252017_15_scaffold_29_prodigal-single_11
                     9"
     CDS             93939..94124
                     /product="hypothetical protein"
                     /codon_start=1
                     /transl_table=11
                     /translation="MKMNKIDQYGRVINQYGQEMGYNNYYPNWNIPDIKIKPATGIDL
                     PQTKEKENKYKYLLIRR*"
     gene            94124..94627
                     /locus_tag="RTP_09252017_15_scaffold_29_prodigal-single_12
                     0"
     CDS             94124..94627
                     /product="Uncharacterized protein n=2 Tax=Cyanothece RepID
                     =B1X2V0_CYAA5"
                     /codon_start=1
                     /transl_table=11
                     /translation="MIYTDKTYEEAKLVAIKAHSNQSYDEIFPYHKHLQDVVDVIKRF
                     GYSGKYIVAAWLHDAIEDDGISYNDIKKHFGVEVAEMVFCVTDELGRNRKEKKEKTLP
                     KTASNPDAIILKLADRIANIEHGGKIDMYAKEYAEFRGALYLNTPIAAKPMWDHLEKL
                     LGKSLEE*"
                     /db_xref="UniRef100_B1X2V0"
                     /db_xref="cyt:cce_5115"
                     /db_xref="B1X2V0_CYAA5"
     gene            94666..94977
                     /locus_tag="RTP_09252017_15_scaffold_29_prodigal-single_12
                     1"
     CDS             94666..94977
                     /product="hypothetical protein"
                     /codon_start=1
                     /transl_table=11
                     /translation="MPHEAIGEILGGIAEVGFEAASSSDRKNSSLGCLVITLLLLLVI
                     GGLYIISTEKPTPPTHGLVTKKLPDDKMVVKTKKGEDVYTITHELYLNKKVGDSIILN
                     N*"
     gene            94979..96484
                     /locus_tag="RTP_09252017_15_scaffold_29_prodigal-single_12
                     2"
     CDS             94979..96484
                     /product="DNA ligase n=1 Tax=Cellulophaga phage phi4:1
                     RepID=S0A4T6_9CAUD"
                     /codon_start=1
                     /transl_table=11
                     /translation="MSEDWKNDRAEASMHEFEMKNMAKAAAEYQKTHPKMTIKQIFDE
                     IAAESGNNAKVDILRKYSDNELLKKVLYVANSKRVKFYIKRVPEYTTFGGDTISLEDA
                     LDKLTNISSRFVTGNEASNFLQEILSNLEADDAYIVERIIEKDCKIGMGTTFMNKVFK
                     DLIEDTPYMGAVSFDEKKARKIFEKGGKGISQIKMDGRYCNAVIRGGEVEMESRQGEP
                     TILTGAKFLDELTSFEDCVLNGELTMVDTPRYESNGIIASLIDILGKKDSRTDKENEK
                     KLKAFTDKHGSFEEALDKIRYTVWDRLTVDEYFNKSSKTKYVERLAYLEKMIEKSGSS
                     HVNIVEGMIVHNYAQAMTHFQEVLAAGEEGTILKAWNGEWKDGKPTWQIKMKLEMDVD
                     LRIVGFNYGTKGTKNENVISSLNCESSDGLVKTRPQGLKEDMMSYITENQDNLLGTVI
                     QCKCNGLSNDIDGNYSLLYPSFAGFRDDKDTCDSLESIKEIENMIKTLLVD*"
                     /db_xref="UniRef100_S0A4T6"
                     /db_xref="S0A4T6_9CAUD"
                     /db_xref="mpt:Mpe_B0266"
     gene            96484..96708
                     /locus_tag="RTP_09252017_15_scaffold_29_prodigal-single_12
                     3"
     CDS             96484..96708
                     /product="hypothetical protein"
                     /codon_start=1
                     /transl_table=11
                     /translation="MSIVLIILIVILSLLLLAVLVSYLAVFYATYKIKKLAEKFMANK
                     GKQILNDNIDLAAGKFQKKLIEEVNKKNKK*"
     gene            96793..97356
                     /locus_tag="RTP_09252017_15_scaffold_29_prodigal-single_12
                     4"
     CDS             96793..97356
                     /product="hypothetical protein"
                     /codon_start=1
                     /transl_table=11
                     /translation="MKKILLLAILLISTVTFGQKRNAVAAASTQTDSTSVSKSKYVPY
                     VSVGLSISSGNSYETNANTYAFNESSYPSLEVGVTRENLSLGLVFGRGALKGFGSSTD
                     RISNYYWEVKAVPSFSLGIVNASLIFGAGSYLGRTQNADGSHTDTTFIEYGTGISYTK
                     GNYSYGLAYSNWDGIDYITPSVSYSFN*"
     gene            97436..98467
                     /locus_tag="RTP_09252017_15_scaffold_29_prodigal-single_12
                     5"
     CDS             97436..98467
                     /product="RNA ligase 2 n=1 Tax=Enterobacteria phage 4MG
                     RepID=V5KSR6_9CAUD"
                     /codon_start=1
                     /transl_table=11
                     /translation="MKKMIKFPSIEQFRTIIATILRQYNFVGLDENGDAIYDTTKPKP
                     TLTFKGTVKLHGTNAAVCWNASSGMWVQSRENIITPEKDNAGFAFFVESHKEAFAELF
                     KQIDSKIMETFTLTTITIYGEWCGGNIQKGVGISNLEKSFFIFGVKITPNPEEETPRP
                     AYWVDYNYLRSPENKIYNIDDFPTYSMDIDFNMPQLVQNKLSELTIAVEEECPVAKAF
                     GFSGIGEGIVWSTNLNGNVHRFKVKGEKHSSSKVKTLAAVDTEKLESIQSFVEYAVTE
                     SRFKQALENVFPNDEPIENKKLGDVIRWVVNDVIKEEMDTMTDNKIEPKDVNKYLSSK
                     VRDMFFKLV*"
                     /db_xref="UniRef100_V5KSR6"
                     /db_xref="A0A067XQS6_9CAUD"
                     /db_xref="gni:GNIT_1811"
                     /db_xref="V5KSR6_9CAUD"
     gene            98561..99904
                     /locus_tag="RTP_09252017_15_scaffold_29_prodigal-single_12
                     6"
     CDS             98561..99904
                     /product="Uncharacterized protein n=6 Tax=Clostridium
                     difficile RepID=T3ABB6_CLODI"
                     /codon_start=1
                     /transl_table=11
                     /translation="MNSKLFIAEKVKVGFNPRTDTYSGKLGYVIGHDGKKWRKEPSWE
                     GWRYHHMDDATYQQKRLEQYNQRLAQVKKYHAHYVKTYNQDPSRNSYYKQYADMTEDE
                     YVKQYLGSYEKFTPSLGRVSSDEGLKPIEFDNVPTEGFVLNKKVGGYSNGWDHRSTYC
                     RVYDPRGFEFEISVPNLLFILQECNAMKGKGLEGTFVYAWDGKDLVLLPTTSADYQES
                     QKFTELQSQKIGVKDLVEGCTYKTKQMEDYIYLGKFNWFTDNYQYSNDAHATTSCSKT
                     HVFYKVEKPSYGERFESFNGLTKFASKVSDSPVSNYAELLDEFNASKFSGIINSPETI
                     KVSIARVLDYYSSKRDSYLGEVVLPLDENTYEIYNVEAAETEYSNHNYYHSRKNNINN
                     YNLTSRKVVTIKDGDFKVKTIKPKVIEKISYYKLVEMDLKLLTIKKDNKQRVLYF*"
                     /db_xref="UniRef100_T3ABB6"
                     /db_xref="U3XHW4_PEPDI"
                     /db_xref="jeo:JMA_38090"
                     /db_xref="T3ABB6_CLODI"
     gene            99907..100347
                     /locus_tag="RTP_09252017_15_scaffold_29_prodigal-single_12
                     7"
     CDS             99907..100347
                     /product="Uncharacterized protein {ECO:0000313|EMBL
                     :KKK46848.1}; Flags: Fragment;;  TaxID=412755
                     species="unclassified sequences; metagenomes; ecological
                     metagenomes.;" source="marine sediment metagenome.;""
                     /codon_start=1
                     /transl_table=11
                     /translation="MATNNNDQLVQELTKIVNAKKLAIAKAERPNWKTNCAFRYSKDS
                     SASTNLQVCAVVEDLVYMLGLLCEKRNAFNEAQKIVGTNLEFKWFGFTFDDWAEDIKT
                     RIDKIEITMKKKELELLEDRLNKLISPELRAQMELEEIKKSLGV*"
                     /db_xref="A0A0F8VR89_9ZZZZ"
                     /db_xref="jeo:JMA_38080"
     gene            100347..100553
                     /locus_tag="RTP_09252017_15_scaffold_29_prodigal-single_12
                     8"
     CDS             100347..100553
                     /product="hypothetical protein"
                     /codon_start=1
                     /transl_table=11
                     /translation="MIQNKVYRLKEAVEVAKNMPLPAGQEVEIVMDVVYINGHPVPPA
                     MQKLFLDYVTNNESKFDDVTKKWK*"
     gene            100556..100819
                     /locus_tag="RTP_09252017_15_scaffold_29_prodigal-single_12
                     9"
     CDS             100556..100819
                     /product="hypothetical protein"
                     /codon_start=1
                     /transl_table=11
                     /translation="MGSIIIILLITYILIGFIMFGMQTTKIVDDDPEFFDNLEDLFLL
                     ELMAECVLLWPVHLWRYYFRKIRFSEWYRNNICERLPDDFEGF*"
     gene            100875..102164
                     /locus_tag="RTP_09252017_15_scaffold_29_prodigal-single_13
                     0"
     CDS             100875..102164
                     /product="Poly (ADP-ribose) polymerase family, member 1 n
                     =1 Tax=Microscilla marina ATCC 23134 RepID=A1ZG37_9BACT"
                     /codon_start=1
                     /transl_table=11
                     /translation="MITKENGLRYAKLIHVSVDNGKTDNSNKVYIMEELSDGRIKCEY
                     GRVGKNMATVFKSKSEWDKILREKTSTTKGYTDVTELLAEPVVDTTNGDTKNNSVDAI
                     KDAMVKKLVQDLMAYANKSIQKNYKVTQDAVSEQQVESAQEVLSRVTAMLKVGGDLKD
                     VNNELLKLYTIIPRKMDNVKNHLVQGLDNDDQLEKAQRLLGEEQSALDTMAGQVKLIK
                     QQKQTVETTGEEMSDIDILTQMGLKVEVEKDSETLNLITKLLGDNANKAKKIFKVVNL
                     ATQAKFDAHFKTSKVKKKRLYWHGSRNENWFNIIQTGLMIRPSGAVYTGSMFGDGVYF
                     ANKSQKSLGYSSLSGSHWTRGNSQIGFLALFDVHLGNEKHIHKHDSSCYSLSYSNIQK
                     DGFDSVYAHGGADLRNDEFIIYNPVQCTISHLIQMEH*"
                     /db_xref="UniRef100_A1ZG37"
                     /db_xref="A1ZG37_9BACT"
                     /db_xref="fli:Fleli_0938"
     gene            102164..102490
                     /locus_tag="RTP_09252017_15_scaffold_29_prodigal-single_13
                     1"
     CDS             102164..102490
                     /product="hypothetical protein"
                     /codon_start=1
                     /transl_table=11
                     /translation="MYKKLIFLCVILTTIISCDKPNTQYETITTDFYITNTYTAKYSK
                     VIGYVKYKDLILYADNGNSGYYYKKYNLSAGDTVKVTLDVYKTWEGRGLVLTTSDIDL
                     SEYELK*"
     gene            102493..102702
                     /locus_tag="RTP_09252017_15_scaffold_29_prodigal-single_13
                     2"
     CDS             102493..102702
                     /product="hypothetical protein"
                     /codon_start=1
                     /transl_table=11
                     /translation="MDFRLNEKEQQSLKEIEDAVKVLYGYETHYTRTFCFTPTGIGDN
                     VEVIIRSKEKGLFEIKKDITDYDSW*"
     gene            102722..103435
                     /locus_tag="RTP_09252017_15_scaffold_29_prodigal-single_13
                     3"
     CDS             102722..103435
                     /product="hypothetical protein"
                     /codon_start=1
                     /transl_table=11
                     /translation="MEFKTPYQWCLELNIRVLDLNEWPLEWFGSKEKHYFMFPTMPKG
                     EFLEALSQCKVKANSMPRKTEMYLEYRMYGLVPYNLSPIQQGIQYGHAVVEYQQNVRN
                     LPPHDAIYNKWAQKDKTFIILNGGTTNNTPDKLGSLNQHLVTLNDNGVLTSEFYEPDL
                     GDQLTAVVFLVDERVFNRELYPDFQEEKLPYGTRKPSKKAIIELEERNEANYQKWVEK
                     IGGPKNAFLREFLKPLRLA*"
     gene            103472..103867
                     /locus_tag="RTP_09252017_15_scaffold_29_prodigal-single_13
                     4"
     CDS             103472..103867
                     /product="Gp23 major capsid protein (Fragment) n=1 Tax
                     =uncultured Myoviridae RepID=A8WEA9_9CAUD"
                     /codon_start=1
                     /transl_table=11
                     /translation="MTTREKYESIIKYISKNYEIKNDRFWDIHYEEEVKGNDITSSLI
                     IIFQHGKEYCDYCLKRWALNNRLPEKEWGKAYWRGLRVSWTPEMAQELHAYHNIDAEA
                     ELATLLSDQISQEIDREILNNLFGLRYEE*"
                     /db_xref="UniRef100_A8WEA9"
                     /db_xref="X0U2S5_9ZZZZ"
                     /db_xref="A8WEA9_9CAUD"
     gene            103857..104381
                     /locus_tag="RTP_09252017_15_scaffold_29_prodigal-single_13
                     5"
     CDS             103857..104381
                     /product="hypothetical protein"
                     /codon_start=1
                     /transl_table=11
                     /translation="MKNRITLTGKIEFEPEDKTKKHMNQASWKKMAMVLIDGEICEYY
                     AWFIKKRYNLPLNKPLRGAHISFINDSMKDLTNNGEKSEEEALNAWETTKKKWHGKKV
                     QIVLDLNPRSDGRSWWLNIPNEERDGLQAIRSELGLGRPFFGMHMSLGYANEKNIEHS
                     EYLHNMMVKGFILN*"
     gene            complement(104406..104696)
                     /locus_tag="RTP_09252017_15_scaffold_29_prodigal-single_13
                     6"
     CDS             complement(104406..104696)
                     /product="Marine sediment metagenome DNA, contig:
                     S01H1_S19936 {ECO:0000313|EMBL:GAG25353.1}; Flags:
                     Fragment;;  TaxID=412755 species="unclassified sequences;
                     metagenomes; ecological metagenomes.;" source="marine
                     sediment metagenome.;""
                     /codon_start=1
                     /transl_table=11
                     /translation="MKRFFSQIFQDETGNFSSKRLVGIIAGLTLCVTLYANSFSHGDI
                     KPADILVEAVAMLSFGCLGLASVDKIWAKRDSSNDEKPKKIVKDIIDKLKEE*"
                     /db_xref="X0WLG0_9ZZZZ"
     gene            104820..105203
                     /locus_tag="RTP_09252017_15_scaffold_29_prodigal-single_13
                     7"
     CDS             104820..105203
                     /product="hypothetical protein"
                     /codon_start=1
                     /transl_table=11
                     /translation="MLNKIIKWFKKEKDMEILKMDGKFDLNNTIAIENNRDVLNFMVG
                     DINRSIRLTSYLKNELTNLFGKHNQRFKGNYYYYVWVFKFNDDLFHVYTTPKKGTQIC
                     VLTTVKPKTCIEFLKQLDKKLINNE*"
     gene            105196..105510
                     /locus_tag="RTP_09252017_15_scaffold_29_prodigal-single_13
                     8"
     CDS             105196..105510
                     /product="Uncharacterized protein {ECO:0000313|EMBL
                     :KKU97361.1};  TaxID=1618362 species="Bacteria;
                     Microgenomates.;" source="Microgenomates (Amesbacteria)
                     bacterium GW2011_GWB1_48_13.;""
                     /codon_start=1
                     /transl_table=11
                     /translation="MSKEIKPISPSEIINNLGKIIPPIVIQAVNNLLTKNYRGSQVTI
                     LQDDIVNEIISLDSAYTKDEIYGNKMLDFEEIYRKNGWSVEYDKPGYNETYSASFKFK
                     KR*"
                     /db_xref="A0A0G1UTI9_9BACT"
     gene            105516..106739
                     /locus_tag="RTP_09252017_15_scaffold_29_prodigal-single_13
                     9"
     CDS             105516..106739
                     /product="Putative nucleotidyltransferase n=1 Tax
                     =Cesiribacter andamanensis AMV16 RepID=M7N1Z2_9BACT"
                     /codon_start=1
                     /transl_table=11
                     /translation="MSKQITHEYLVENGLILFETIIGSQAYGTQTPTSDIDKKFVYIL
                     PMDNILGTGYIEQINVNKDYTGWEIRRFLELMETNNPTVLELLNSPEDCIISKHPLFD
                     LILAHKEDFITKLCKNSFGGYARQQIVKAKGLNKKQNWEKNKVTRKDLLDFCYVLEGE
                     KSIPWRVWNGGKYDEKFIGAVSVPNARDVYALFYDSAGEMCHGTKYHEKVREDYKTIL
                     KLAGKPMGKGYKGLVNTGHEDEDGEINYGISNQLRLSSIPKGEKTICTIIYNKDGYSE
                     HCKDFRDYQEWLENRNEARYVETQEHGQRIDGKNMMHCMRLIRMATEIGEGKGIQVRR
                     EDREYLLSIRRGELDLDKLIQEADNAIKNMDEIFDNSTLPNRVPKGLADALLVTIRRE
                     FYGLPISATTLEKTL*"
                     /db_xref="UniRef100_M7N1Z2"
                     /db_xref="M7N1Z2_9BACT"
                     /db_xref="fli:Fleli_2163"
     gene            106741..107259
                     /locus_tag="RTP_09252017_15_scaffold_29_prodigal-single_14
                     0"
     CDS             106741..107259
                     /product="Uncharacterized protein n=1 Tax=Sphingobacterium
                     sp. (strain 21) RepID=F4C447_SPHS2"
                     /codon_start=1
                     /transl_table=11
                     /translation="MNIFDAPKDSIRTNSGLYMNVFEPTLEMIRIEDIAHALASLPRF
                     GGHLNRHYSVAQHSVMCAMRAATIEDKRAALLHDGSEAYMLDIPTPIKAKLPDYKMYE
                     NNLMLKIAEKFDFEFPLSDNVHAIDREMLLLEWDNLVLDDAKYFECWDHARAKKEFLD
                     MYKVLFEETVVV*"
                     /db_xref="UniRef100_F4C447"
                     /db_xref="shg:Sph21_3499"
                     /db_xref="F4C447_SPHS2"
     gene            complement(107233..107562)
                     /locus_tag="RTP_09252017_15_scaffold_29_prodigal-single_14
                     1"
     CDS             complement(107233..107562)
                     /product="hypothetical protein"
                     /codon_start=1
                     /transl_table=11
                     /translation="MIMGYVYLLLQIDFDGNESYKIGITKNDPNKRVKQLQTGNPNKI
                     SLHRKYESKNYLKVERWLHRKYQDKTEAKNEWRTLTDEQVFSFLDDCQEADDNIQFLL
                     NNNSFFE*"
     gene            107612..108211
                     /locus_tag="RTP_09252017_15_scaffold_29_prodigal-single_14
                     2"
     CDS             107612..108211
                     /product="hypothetical protein"
                     /codon_start=1
                     /transl_table=11
                     /translation="MKSFIKFLLRESIEEEIRQKGELGMGRDHIVYPFEKDPSKVIKV
                     AYIGDWGKPVGSGVLKASHIEKMLDYPDIFPKVYKHNDRYAIIEKLNTDEIENDDEIL
                     YDVVSKYDLSLFKNSSTVSSAIEEMFWRGTKNPELLHKLRELVIKDKDLEPYEKTLTI
                     DYIELFLKVKEQIPNASDLDVHSGNIGYDFNGKLKLLDF*"
     gene            108234..108680
                     /locus_tag="RTP_09252017_15_scaffold_29_prodigal-single_14
                     3"
     CDS             108234..108680
                     /product="hypothetical protein"
                     /codon_start=1
                     /transl_table=11
                     /translation="MKPLIKQLLREELLKEEQLEEGYFKSMLAGLLMMTGLSWGQIKP
                     EYKAKIDSIQKIQTLTPQQKRAEIQKIVQLNRDEISGKKREDFLRTMAAAGFTDEEEY
                     KRYLAKNAKKKDVGQDGLIDCSKRTEKTGSCTTGQTGGGQSTKDND*"
     gene            108710..108928
                     /locus_tag="RTP_09252017_15_scaffold_29_prodigal-single_14
                     4"
     CDS             108710..108928
                     /product="hypothetical protein"
                     /codon_start=1
                     /transl_table=11
                     /translation="MGLNKEQILSIIRQVLTATGAILITAGVMKEGMTTEILGTIMTL
                     ISAVWSIVDKTDASIVKKADDIHAKQKK*"
     gene            109176..109250
                     /locus_tag="RTP_09252017_15_scaffold_29_prodigal-single_tr
                     na_13"
     tRNA            109176..109250
                     /product="Cys"
     gene            109269..109568
                     /locus_tag="RTP_09252017_15_scaffold_29_prodigal-single_14
                     5"
     CDS             109269..109568
                     /product="hypothetical protein"
                     /codon_start=1
                     /transl_table=11
                     /translation="MEKNEIKKDLYKSKNLAKFSHYVSGNLYYKVELQDGMYQFPIKT
                     VEKKYVMDTREVEKIPTLVLAEDLGTTTFDAEIKGSELIRWIERAIDNEDFIKVG*"
     gene            109582..109659
                     /locus_tag="RTP_09252017_15_scaffold_29_prodigal-single_tr
                     na_14"
     tRNA            109582..109659
                     /product="Val"
     gene            109666..109753
                     /locus_tag="RTP_09252017_15_scaffold_29_prodigal-single_tr
                     na_15"
     tRNA            109666..109753
                     /product="Leu"
     gene            109756..109842
                     /locus_tag="RTP_09252017_15_scaffold_29_prodigal-single_tr
                     na_16"
     tRNA            109756..109842
                     /product="Leu"
     gene            109871..110008
                     /locus_tag="RTP_09252017_15_scaffold_29_prodigal-single_14
                     6"
     CDS             109871..110008
                     /product="hypothetical protein"
                     /codon_start=1
                     /transl_table=11
                     /translation="MNFVCCNCGKLIHGPSMVVNNKILHLDCAKKLQEEKEQENLEEV
                     K*"
     gene            110014..110205
                     /locus_tag="RTP_09252017_15_scaffold_29_prodigal-single_14
                     7"
     CDS             110014..110205
                     /product="hypothetical protein"
                     /codon_start=1
                     /transl_table=11
                     /translation="MRVTFKYISLKYYPLNKIGYWIWYFKRYTSIKGFNIRIFGCHFN
                     VRENNATAKIIKQIQDRKK*"
     gene            110211..110295
                     /locus_tag="RTP_09252017_15_scaffold_29_prodigal-single_tr
                     na_17"
     tRNA            110211..110295
                     /product="Leu"
     gene            110299..110376
                     /locus_tag="RTP_09252017_15_scaffold_29_prodigal-single_tr
                     na_18"
     tRNA            110299..110376
                     /product="Val"
     gene            110465..110550
                     /locus_tag="RTP_09252017_15_scaffold_29_prodigal-single_tr
                     na_19"
     tRNA            110465..110550
                     /product="Leu"
     gene            110775..110850
                     /locus_tag="RTP_09252017_15_scaffold_29_prodigal-single_tr
                     na_20"
     tRNA            110775..110850
                     /product="Phe"
     gene            111248..111337
                     /locus_tag="RTP_09252017_15_scaffold_29_prodigal-single_tr
                     na_21"
     tRNA            111248..111337
                     /product="Leu"
     gene            111563..111736
                     /locus_tag="RTP_09252017_15_scaffold_29_prodigal-single_14
                     8"
     CDS             111563..111736
                     /product="hypothetical protein"
                     /codon_start=1
                     /transl_table=11
                     /translation="MATLAQKSRQARALAMLEAQLKSGVKTQKGTSDVKIALTDADRK
                     RINKEIDILKAKA*"
     gene            111938..112015
                     /locus_tag="RTP_09252017_15_scaffold_29_prodigal-single_tr
                     na_22"
     tRNA            111938..112015
                     /product="Undet"
     gene            112191..112547
                     /locus_tag="RTP_09252017_15_scaffold_29_prodigal-single_14
                     9"
     CDS             112191..112547
                     /product="hypothetical protein"
                     /codon_start=1
                     /transl_table=11
                     /translation="MKKVLLLSMIALVSCKKQEEIQADANPYVYETYDAVQVDDNDDD
                     STKYKDIRIWSSDETKLPQGTVYAMDCANCQSEDEKAINSDNYVTVKRPNNILTVVKD
                     VDEDLYLNLRIGDLIQ*"
     gene            112651..113358
                     /locus_tag="RTP_09252017_15_scaffold_29_prodigal-single_15
                     0"
     CDS             112651..113358
                     /product="Putative uncharacterized protein n=1 Tax
                     =Cellulophaga algicola (strain DSM 14237 / IC166 / ACAM
                     630) RepID=E6XBV8_CELAD"
                     /codon_start=1
                     /transl_table=11
                     /translation="MGLIDLFINSDENSTDKTSTPAPVKQPVVSFAEAPVEQSSAPAF
                     KFNSEQTPATTTYQAPVQVSNEYVQKAFEMYEKGFESLNIDGFDFYEFYQSVMQGGPT
                     NPQVYAMAFNMGSIMDKSLTKDKLIKDADYYVAEITKVYNDNVSKGTAKKQNLLAQKD
                     SENKSLVTELENMEQQLEALTIQIEDRKRKLADIDNKYSPELTDFDNRLGANELAKRK
                     IVDSIEQVKQGINLNIK*"
                     /db_xref="UniRef100_E6XBV8"
                     /db_xref="cbal:M667_05945"
                     /db_xref="A0A0A7K484_9FLAO"
                     /db_xref="E6XBV8_CELAD"
     gene            113360..114493
                     /locus_tag="RTP_09252017_15_scaffold_29_prodigal-single_15
                     1"
     CDS             113360..114493
                     /product="Putative uncharacterized protein n=1 Tax
                     =Cellulophaga algicola (strain DSM 14237 / IC166 / ACAM
                     630) RepID=E6XBV7_CELAD"
                     /codon_start=1
                     /transl_table=11
                     /translation="MGTQTQTKTASTLNANLMDLPILKHFNESEITTKVDSFRKGEKG
                     MFSILKLAAVGAIGWGLWKYVLPTVFQAIGHMLAVAATGVIIVALIVMAPVIFKGIRM
                     LTRALHKMLIKWDPFAQLEIERQKMIANQTTFRIAKQNITQLKNDMEIEASRAQNDAE
                     EGHKNITRLQAKGQKIKDRMEELVRAGGVEARGEDEYVNLAAEFQKVNAEALRVINKT
                     NQSKDFVQKYGTRANIMKKMGHKLTMVETSMDIKVSDFDATVEMLKKDYDFAQKSNAA
                     TSAAKNAMGFSKGWEFDVALETITNTIAADTAMTAGNLRDIETLTTNYTLDSDELFAN
                     LNAVADKIKVGEDVIPTAKKYNNPEYVLTSSDKQKSGSFGDLF*"
                     /db_xref="UniRef100_E6XBV7"
                     /db_xref="cao:Celal_1650"
                     /db_xref="E6XBV7_CELAD"
     gene            114766..116580
                     /locus_tag="RTP_09252017_15_scaffold_29_prodigal-single_15
                     2"
     CDS             114766..116580
                     /product="OmpA/MotB domain protein n=1 Tax=Cellulophaga
                     algicola (strain DSM 14237 / IC166 / ACAM 630)
                     RepID=E6XBV6_CELAD"
                     /codon_start=1
                     /transl_table=11
                     /translation="MGRILKIQKFTTLFEGVIVALGAALVMTVVYFVSPGLRVAVSKQ
                     LNGLELNSDNLNNVTKGAKLPLPSETVSTEVANKGLIRIAEYAWNGNAGMIAANGGPR
                     TTEGSLMEASGVNLEIVRQDMVGGLRDMIIKFTEEFDKGVAYPKSDKSAFAVSIMGDG
                     VPFFITTTQKSLDEKFGKGKYHVQVFGAYGLSYGEDKVIGPRIWKDNPQSMKGCVISS
                     VIGDGDWVVACNYAAANKIAINPDPTTYDANAINFVPSQDDDYINSVKELIKSQKTGY
                     TVPLKEVVNGKLTGKTVNRKIDGATTWTPGDKMVFDALSGFTDVVSTKEFVNQMATTL
                     VGIKEWALLHDKEVISILKQTYTACNQIKQYDEWAVKASECVAKTYNFETPKYWYDMF
                     KGQKGTKDGLDYNVGGTRVFNYADAMQYYGITDGNNRYKAVYEQISAYLTDLNPCGFN
                     ESNPDGVVAYDDAVNLYFLKSVTDVDAGKVQKITYTGNKTEVLANGQWNINFETGSAT
                     ISGSTRDLETIYNLLIQAEETKLKVVGHTDNVGNSGSNLTLSKSRANSVVAYLTGRGI
                     SQDRFQLVDGKGDTAPIADNSTTSGKAKNRRVEITLLK*"
                     /db_xref="UniRef100_E6XBV6"
                     /db_xref="cao:Celal_1649"
                     /db_xref="E6XBV6_CELAD"
     gene            116659..117429
                     /locus_tag="RTP_09252017_15_scaffold_29_prodigal-single_15
                     3"
     CDS             116659..117429
                     /product="Binding-protein-dependent transport systems
                     inner membrane component n=1 Tax=Cellulophaga algicola
                     (strain DSM 14237 / IC166 / ACAM 630) RepID=E6XBV5_CELAD"
                     /codon_start=1
                     /transl_table=11
                     /translation="MKKFFTPFQDIKGSSRTIMLTTWLVLLVSFWFYCSLGTTHLFPT
                     PKQVFNGFGNLWTDGLITHLFSSLALCAQAVFFSVLISLLVAYASTIATFKGVADFVS
                     KLRFLPLAGIAFYITILISDARTIQVWVLVMFMSTYLITSLVQMINDIPEEEFDHART
                     LGCTRWEMLWEVVIKGRLDYVFELVRQNLAIVWMMLVSIESILIAAGGLGVLIKNGDK
                     LGDNGRVIAVQIVIILVGIALDFLITKLRKLIFRYSNY*"
                     /db_xref="UniRef100_E6XBV5"
                     /db_xref="cao:Celal_1648"
                     /db_xref="E6XBV5_CELAD"
     gene            117432..117680
                     /locus_tag="RTP_09252017_15_scaffold_29_prodigal-single_15
                     4"
     CDS             117432..117680
                     /product="hypothetical protein"
                     /codon_start=1
                     /transl_table=11
                     /translation="MYRIYHEPNINRRIPNKEAYDAQIIIHAKRLERNRTGFTNEELY
                     EISMGWRDVDLIQNWTPETYRKSKIKTNHTYLLIKKLK*"
     gene            117682..118503
                     /locus_tag="RTP_09252017_15_scaffold_29_prodigal-single_15
                     5"
     CDS             117682..118503
                     /product="sulfate-transporting ATPase (EC:3.6.3.25)"
                     /codon_start=1
                     /transl_table=11
                     /translation="MGYNSKEILLQVTDLVAGYDGKVILKDVNFTEKDVARTGIDSTG
                     QIIAFIGRSGRGKSTLFKTLTGLIRPIQGQMLINELVIDDPAKAKLLREGDIGFVDQK
                     YTLFRHKTITQICEYALRKSTLSKAEKDTLITDSLTEWGLIEHKDKYSCELSGGQRQR
                     TAIIEQILANKHFMIFDEPFSGLDVGNIEKVKESFTKIGQADERNTIIFSTHDLRLAV
                     ELADSIYIVGFPEGTTEYSTIVKHYDLKELGLAWQPYGEGHRHLVADIKQLLLRS*"
                     /db_xref="cao:Celal_1647"
                     /db_xref="E6XBV4_CELAD"
                     /db_xref="UniRef100_E6XBV4"
                     /db_xref="3.6.3.25"
     gene            118584..118766
                     /locus_tag="RTP_09252017_15_scaffold_29_prodigal-single_15
                     6"
     CDS             118584..118766
                     /product="hypothetical protein n=1 Tax=Flavobacterium sp.
                     WG21 RepID=UPI00034D8DAF"
                     /codon_start=1
                     /transl_table=11
                     /translation="MKKVIIALALVATLVSVSCKNHDTTGTTGTDSTAVAVDSAKVDT
                     TTVKADTTAVAKDTVK*"
                     /db_xref="UniRef100_UPI00034D8DAF"
                     /db_xref="A0A0D0F4F6_9FLAO"
                     /db_xref="fjo:Fjoh_1725"
                     /db_xref="UPI00034D8DAF"
     gene            118869..119063
                     /locus_tag="RTP_09252017_15_scaffold_29_prodigal-single_15
                     7"
     CDS             118869..119063
                     /product="hypothetical protein"
                     /codon_start=1
                     /transl_table=11
                     /translation="MDSERDGDKKSTGDKQPDDSDFSKPVWVRYFGVQADTINQRLLE
                     YNVRSIWVGVPIVIFVLLFL*"
     gene            119315..119809
                     /locus_tag="RTP_09252017_15_scaffold_29_prodigal-single_15
                     8"
     CDS             119315..119809
                     /product="hypothetical protein"
                     /codon_start=1
                     /transl_table=11
                     /translation="MSNKFNDLFNEFFEDGSNEKPKKNSDADKISRLLNILSQSKSDT
                     PDIESIKDIDSTLGEPDFVDYYEEDGFFYKKQIWITKMGRVVKKVMSDVPFKDEHVEP
                     KFFKEELDKLENIKLRKDRINELFNRPKVSRPLEELLEEAVAKEDYELAATLRDEIKR
                     RDEK*"
     gene            119799..119969
                     /locus_tag="RTP_09252017_15_scaffold_29_prodigal-single_15
                     9"
     CDS             119799..119969
                     /product="hypothetical protein"
                     /codon_start=1
                     /transl_table=11
                     /translation="MKSNLYILLGAFIIGFVSLLFQDQEWHKYVLIPCGLYIGYSFII
                     WTISAINSFRRK*"
     gene            119966..120445
                     /locus_tag="RTP_09252017_15_scaffold_29_prodigal-single_16
                     0"
     CDS             119966..120445
                     /product="hypothetical protein"
                     /codon_start=1
                     /transl_table=11
                     /translation="MIYKIKKGSHRSTFWPKLTLKDTLVGSFRFIEGYDYSIDKQEDS
                     NKLIGLSDNWHHHADSIRIGWRFNPETPKVVELVSIVYNNGVRKITSLTHVSVKKDYP
                     FKIQIFDDEYIIKVNGMAIGIDRTSEWSGIRYQLNPYFGGTTKSPKDVLIDITLKDS*"
     gene            120586..120687
                     /locus_tag="RTP_09252017_15_scaffold_29_prodigal-single_16
                     1"
     CDS             120586..120687
                     /product="hypothetical protein"
                     /codon_start=1
                     /transl_table=11
                     /translation="MTTTTTYQTQYQPKGGKPFKVTGYVKLLDLTTI*"
     gene            120866..120942
                     /locus_tag="RTP_09252017_15_scaffold_29_prodigal-single_tr
                     na_23"
     tRNA            120866..120942
                     /product="Gln"
     gene            121026..121102
                     /locus_tag="RTP_09252017_15_scaffold_29_prodigal-single_tr
                     na_24"
     tRNA            121026..121102
                     /product="Lys"
     gene            121124..121199
                     /locus_tag="RTP_09252017_15_scaffold_29_prodigal-single_tr
                     na_25"
     tRNA            121124..121199
                     /product="Lys"
     gene            121207..121283
                     /locus_tag="RTP_09252017_15_scaffold_29_prodigal-single_tr
                     na_26"
     tRNA            121207..121283
                     /product="Pro"
     gene            121347..121420
                     /locus_tag="RTP_09252017_15_scaffold_29_prodigal-single_tr
                     na_27"
     tRNA            121347..121420
                     /product="Gly"
     gene            121484..121568
                     /locus_tag="RTP_09252017_15_scaffold_29_prodigal-single_tr
                     na_28"
     tRNA            121484..121568
                     /product="Gln"
     gene            121573..121648
                     /locus_tag="RTP_09252017_15_scaffold_29_prodigal-single_tr
                     na_29"
     tRNA            121573..121648
                     /product="Pseudo"
     gene            121715..121796
                     /locus_tag="RTP_09252017_15_scaffold_29_prodigal-single_tr
                     na_30"
     tRNA            121715..121796
                     /product="Pseudo"
     gene            121996..122071
                     /locus_tag="RTP_09252017_15_scaffold_29_prodigal-single_tr
                     na_31"
     tRNA            121996..122071
                     /product="Thr"
     gene            122172..122247
                     /locus_tag="RTP_09252017_15_scaffold_29_prodigal-single_tr
                     na_32"
     tRNA            122172..122247
                     /product="Thr"
     gene            122260..122532
                     /locus_tag="RTP_09252017_15_scaffold_29_prodigal-single_16
                     2"
     CDS             122260..122532
                     /product="hypothetical protein"
                     /codon_start=1
                     /transl_table=11
                     /translation="MESFVFLSGKLSEESKARLAEHSRKHRERIEKLAEDARNSTIER
                     SPDGFIKVTIPNLGVVTWAKDAEDAKVAIAEAIMCVEGYNLKNFGK*"
     gene            122659..123465
                     /locus_tag="RTP_09252017_15_scaffold_29_prodigal-single_16
                     3"
     CDS             122659..123465
                     /product="hypothetical protein"
                     /codon_start=1
                     /transl_table=11
                     /translation="MSKNTKHKDYKRLLALREKESELDAAIKNLGYIELEKPIHHGYN
                     AYLTLREDVAKREDRVAGLYQYFIDNFASEPWSRLPVFYTKNKKGKITDNRPKLRRLT
                     QKEYDGFMPWVQEHLHKRTEYHWGNEYVYYVPYVPEYYLVMKIKNSYITHRKVVDGEL
                     ESQRAFVKDQRWQLEDKIKPWNDNGYSWFLKSVSKRNRRKDKMALIKNLNTDFINDSH
                     EWHKEQGNEMTERDFITDSDWTNWACSSAWSQDFYEFKYRTRNEARWWYY*"
     gene            123606..123678
                     /locus_tag="RTP_09252017_15_scaffold_29_prodigal-single_tr
                     na_33"
     tRNA            123606..123678
                     /product="Gly"
     gene            124139..124252
                     /locus_tag="RTP_09252017_15_scaffold_29_prodigal-single_16
                     4"
     CDS             124139..124252
                     /product="hypothetical protein"
                     /codon_start=1
                     /transl_table=11
                     /translation="MARATKRPAAKPNRGNVVKRRNLVKQNQEIINRLKNA*"
     gene            124259..125122
                     /locus_tag="RTP_09252017_15_scaffold_29_prodigal-single_16
                     5"
     CDS             124259..125122
                     /product="hypothetical protein"
                     /codon_start=1
                     /transl_table=11
                     /translation="MKGLIKHLLREDMNTHVELQNLADSVFMTSIRYFVSQTIDKGTT
                     LNILDRIQDIFTKINKNKYSNLGDFVNEYDLGFRYSGSLSSLGDFVAHNETSGEIIVR
                     YELAKMQKTIEDVIFPTLKSGKQINQEIYNQMCNQVHGRLYDRKVLSTILHELQHAYD
                     SWRSQGMFMANKRGYDYDKEYGNLPKGTPISKKQRDDYDKLEYEINARFTQAIKEIQF
                     YITNTGMDKNKPNGYLTPVPFSSVKSQFENNFGAYEKMTPNFRKRLMRRLSQGYHQML
                     DIITKHNENLS*"
     gene            125123..125638
                     /locus_tag="RTP_09252017_15_scaffold_29_prodigal-single_16
                     6"
     CDS             125123..125638
                     /product="hypothetical protein"
                     /codon_start=1
                     /transl_table=11
                     /translation="MKTLIKKLVRESLEIHENEGIDRILDKISAYGINSLTPHEKAIL
                     DSSSTGEKVVSPEKQAVRWLRQNFGQLNVDIFKKSGYGDDIYGFEFTTDDDEPIMYLE
                     AMKDTKEGGEPLTNIRLVSKVFDKLINEFGLTNVQTDEVIKKWLTKQYLGKLGKHFDI
                     FSRFTIRPFRG*"
     gene            complement(125669..125821)
                     /locus_tag="RTP_09252017_15_scaffold_29_prodigal-single_16
                     7"
     CDS             complement(125669..125821)
                     /product="hypothetical protein"
                     /codon_start=1
                     /transl_table=11
                     /translation="MAKQQSKSSSVSVRIEKPKKKRPGIHSKCKSSKLKKSKNYLKKK
                     VGQGSN*"
     gene            125895..126143
                     /locus_tag="RTP_09252017_15_scaffold_29_prodigal-single_16
                     8"
     CDS             125895..126143
                     /product="hypothetical protein"
                     /codon_start=1
                     /transl_table=11
                     /translation="MKTSLIITVDTDNQIPISITKPADTEPAPTNADEAKAMINKDIL
                     CLQEALCFLIDAAHDNGYADRNELVNQTVIRLNKTLKD*"
     gene            126146..126574
                     /locus_tag="RTP_09252017_15_scaffold_29_prodigal-single_16
                     9"
     CDS             126146..126574
                     /product="hypothetical protein n=1 Tax=SAR406 cluster
                     bacterium SCGC AB-629-J13 RepID=UPI00036118F9"
                     /codon_start=1
                     /transl_table=11
                     /translation="MEKFNGDRIKATHSFTVFPQDLNYADTLFGGKVMAEMDIAGVKV
                     VRRALYGTDCDGAVTASVDKIDFKKPAFLGDLITMTAEIKAIGRSSLQIKISVTRESQ
                     KGDTEDICAANFTFVSMKDKKSHPHELSFEKLLINKEEEI*"
                     /db_xref="UniRef100_UPI00036118F9"
                     /db_xref="dak:DaAHT2_2126"
                     /db_xref="86816447"
                     /db_xref="UPI00036118F9"
     gene            complement(126600..127802)
                     /locus_tag="RTP_09252017_15_scaffold_29_prodigal-single_17
                     0"
     CDS             complement(126600..127802)
                     /product="Transposase, IS605 OrfB family n=1 Tax
                     =Prevotella sp. F0091 RepID=U2J6P5_9BACT"
                     /codon_start=1
                     /transl_table=11
                     /translation="MKVIHKSYKFKIAPDNEQKELLAKHFGACRFVFNRYLNSRKETY
                     LEEKKSLNYYDNANDLTVLKKDEQFVWLKEINSQSLQSSLRNLDTAYNKFFRKQTKFP
                     RFKSKFDRQSFTIPQSVYIEDGKLQIPKFKKGIEINIHREIEGKLLFATISKSTTGKY
                     YVSITCEVEYIPFEKTNSKVGIDTGIKDLAILSDGKVYENIKTLKTNLKKLKYEQRQL
                     SKKVKGSNSRLKQKSKLATIHEKVTNIRKDYLHKVSTEIIKNHDVICIEDLAVKNMMK
                     NHKLAQAFSDVSLGTFYTMLEYKANWNDKAIVKIDRFFPSSKTCNVCDYINQDLTLKD
                     REWTCKSCNTVHDRDFNASINIKKQGLKILSGSGIESDIKQKRSKALPLGESMTSEAH
                     PISYAVGG*"
                     /db_xref="UniRef100_U2J6P5"
                     /db_xref="U2J6P5_9BACT"
                     /db_xref="eac:EAL2_808p04850"
     gene            127917..128327
                     /locus_tag="RTP_09252017_15_scaffold_29_prodigal-single_17
                     1"
     CDS             127917..128327
                     /product="IS605 transposase (TnpA) n=13 Tax=Campylobacter
                     coli RepID=H7QUR8_CAMCO"
                     /codon_start=1
                     /transl_table=11
                     /translation="MSKKSNYITTNRSKHYLKCHLIFVCKYRKKLLVGQLNDDMKLIL
                     QSITDKSDFEIEVMETDQDHVHFLIRYIPRLSIAQIVRRLKQESTRQIWLLHPSTLRK
                     QYWYQKLLWSDGYFVCSIGEASPDTIREYILNQG*"
                     /db_xref="UniRef100_H7QUR8"
                     /db_xref="A0A0E2ZIU7_9GAMM"
                     /db_xref="ccoi:YSU_08810"
                     /db_xref="H7QUR8_CAMCO"
     gene            128366..129193
                     /locus_tag="RTP_09252017_15_scaffold_29_prodigal-single_17
                     2"
     CDS             128366..129193
                     /product="Uncharacterized protein n=1 Tax=Pontibacter sp.
                     BAB1700 RepID=J0LM20_9BACT"
                     /codon_start=1
                     /transl_table=11
                     /translation="MGFTLLFIKNNIFYLLFSKPNLYLKVLLYRTLGMGLFTFLIWSS
                     IKFFEITSFTIPSSMHSLIGIVIGLLLVFRTNTAYDRWWDGRKIIASLSSEVSIVTAR
                     LDSLRTTDRFESHYETAIKQNLSSFLLSLRNYLTKGQDNEPSSVFHLKQTQYLKELFS
                     SVSYLKQDDNIKSMLNGSFLKMMEYSNQLERIKNTPIPLSYVFHIKISMMIYLLTLPF
                     GMFHDLGIWSVPLVMLIYYIIAGVEIISSEIENPFAGDPNDLPTHKLFKTMLETLKD*"
                     /db_xref="UniRef100_J0LM20"
                     /db_xref="fin:KQS_05340"
                     /db_xref="90046655"
                     /db_xref="J0LM20_9BACT"
     gene            129196..129405
                     /locus_tag="RTP_09252017_15_scaffold_29_prodigal-single_17
                     3"
     CDS             129196..129405
                     /product="hypothetical protein"
                     /codon_start=1
                     /transl_table=11
                     /translation="MEGTFRKEIHGNELYLFNGQGELIFKRWLDQNRSVVFDVMTYDK
                     QTLVSITDETIKKEQYDKHNSSNIN*"
     gene            129374..129880
                     /locus_tag="RTP_09252017_15_scaffold_29_prodigal-single_17
                     4"
     CDS             129374..129880
                     /product="Dihydrofolate reductase {ECO:0000256|PIRNR
                     :PIRNR000194}; EC=1.5.1.3
                     {ECO:0000256|PIRNR:PIRNR000194};;  TaxID=77133
                     species="Bacteria; environmental samples.;"
                     source="uncultured bacterium.;""
                     /codon_start=1
                     /transl_table=11
                     /translation="MINIIVATSTNLVIGKDNDLPWHLPTDMKYFKDTTNGHIVVMGR
                     KCWESIPEKYRPLPNRTNIVMSRDKNYVAKGASVTFDLETLLKIHEHSDKEVFIIGGA
                     GLYKEAFQYANRLYLTQIYAEVEGDVYLEGLEPKDWCLVEGSEIHEENGFKFRFELYK
                     KNDKKDCI*"
                     /db_xref="A0A059X1L9_9BACT"
                     /db_xref="UniRef100_UPI00036E4D42"
                     /db_xref="baci:B1NLA3E_14230"
                     /db_xref="UPI00036E4D42"
                     /db_xref="1.5.1.3"
     gene            129907..130215
                     /locus_tag="RTP_09252017_15_scaffold_29_prodigal-single_17
                     5"
     CDS             129907..130215
                     /product="hypothetical protein"
                     /codon_start=1
                     /transl_table=11
                     /translation="MAERIKPTGTKLEPKKREIPKLEPKKREVPIALPVIEAAPEVKE
                     TPKETKPKRVDKYIRIAQDASMEERKQFAGRVEKGEITLAYYAIDNDKGYHYYIVNKN
                     *"
     gene            130224..130619
                     /locus_tag="RTP_09252017_15_scaffold_29_prodigal-single_17
                     6"
     CDS             130224..130619
                     /product="Uncharacterized protein n=1 Tax=Gemmatimonas
                     aurantiaca (strain T-27 / DSM 14586 / JCM 11422 / NBRC
                     100505) RepID=C1A4B0_GEMAT"
                     /codon_start=1
                     /transl_table=11
                     /translation="MNLKERINADFMEAFKAKDFARKNFLGILKGEIQNEEGRGTVAT
                     DAVVMSILKKMEKSLKLASSEETLTELGFLEPYLPTMMTEEQIVTVINDLVAGGANNI
                     GSIMGTFNKTYVGQADNAIVSRLAKEALG*"
                     /db_xref="UniRef100_C1A4B0"
                     /db_xref="gau:GAU_1893"
                     /db_xref="87073348"
                     /db_xref="C1A4B0_GEMAT"
     gene            130639..130998
                     /locus_tag="RTP_09252017_15_scaffold_29_prodigal-single_17
                     7"
     CDS             130639..130998
                     /product="hypothetical protein"
                     /codon_start=1
                     /transl_table=11
                     /translation="MIISHWIGDFVLQTREMADNKSTSNYYLSMHVFVYSIANIILWM
                     IFMPIFGATYTKETIMLSLVLMFSMHWVTDYFTSKQTSKLYKQQNIHGFFTMIGFDQI
                     LHYLQLFSIYQYVILQN*"
     gene            131002..131598
                     /locus_tag="RTP_09252017_15_scaffold_29_prodigal-single_17
                     8"
     CDS             131002..131598
                     /product="hypothetical protein"
                     /codon_start=1
                     /transl_table=11
                     /translation="MSQEQIFASLDEMLANPKSRNFLNHLVRSYVPFTKVQKVWDRPK
                     GDFKCVITRESLFSTQDILEGIQSDEFKKNFMESLKLAFDESTDKTSAVAKLIGDKKM
                     GVSGEGTTTYMSYETFQHFYDWVITKSLKGDKHINWLLSSLRRDVFVNRAKSINDSDV
                     QKQVNKMEPASKKQATYTLGDASGALLKLKQQLEKNEN*"
     gene            131588..132181
                     /locus_tag="RTP_09252017_15_scaffold_29_prodigal-single_17
                     9"
     CDS             131588..132181
                     /product="Uncharacterized protein n=1 Tax=Cupriavidus
                     taiwanensis (strain R1 / LMG 19424) RepID=B3R9M4_CUPTR"
                     /codon_start=1
                     /transl_table=11
                     /translation="MRIKIDHQRIWFASDYHFCHANVIKYDGRPFNNVEEMNQTLIDN
                     WNEVVGDDDVVFYLGDLSFDKGGVTTQHIVDQLKGKIHFILGNHDHEKDIRSLKRFES
                     ISDYVSLSVTDHDNPRKKQGIVMLHYPILSWDKHHHGEWHLHGHCHQSLVTLLPDYYK
                     RKVLDLGCNGWGYTPISYNEIKTIMNAKAIELIDHHG*"
                     /db_xref="UniRef100_B3R9M4"
                     /db_xref="A0A085B5W0_9FLAO"
                     /db_xref="cti:RALTA_B0988"
                     /db_xref="B3R9M4_CUPTR"
     gene            132174..133556
                     /locus_tag="RTP_09252017_15_scaffold_29_prodigal-single_18
                     0"
     CDS             132174..133556
                     /product="AAA ATPase central domain protein id=3696195 bin
                     =GWF2_Ignavibacteria_35_20 species=unknown
                     genus=Thermodesulfobacterium
                     taxon_order=Thermodesulfobacteriales
                     taxon_class=Thermodesulfobacteria
                     phylum=Thermodesulfobacteria tax=GWF2_Ignavibacteria_35_20
                     organism_group=Ignavibacteria"
                     /codon_start=1
                     /transl_table=11
                     /translation="MAKKKTEKNTENNLDVTNELPSSLKRLMREVGENGHIRTISLSQ
                     EEFNDMMHEEVPLDFPNDFDEDDENDIGEYGSNGYTIEISFVEFAIINGFLFDQYKRK
                     DETYITVSSYCNVDQLGRVNFGGEFEITGSYVFNCKLPDNDNDYIVQTKMFLDSRGDL
                     CIQLHLSSKERLVGDKFNKLVKKIKELSFNHSEYKGKVIKVKMKEGRFRGIEKVNIEE
                     AGNELILNDLQNRHIQHIISRISRGGSARYLLNGEPGTGKTESIREICRKLVPNVTFI
                     IPEFEYTSDLTTIMEACEIFDNAVIIMDDIDLFLGSRDNGSYTKLLGQFLSFFDGVKK
                     RKISLLASTNDKGLVDKAAERPGRFNFTLDYTFLNDEQIIKVCQIHLPEKWQIQEVYD
                     ALTGTINGKKANITGAFIANLADNIVEMSEDDPEWSVTDTVSLITESYRGFYASQVEK
                     EKTSMGFHVK*"
                     /db_xref="gwf2_scaffold_2006_21"
                     /db_xref="33710326"
     gene            133628..134605
                     /locus_tag="RTP_09252017_15_scaffold_29_prodigal-single_18
                     1"
     CDS             133628..134605
                     /product="ADP-ribose pyrophosphatase n=1 Tax=Solitalea
                     canadensis (strain ATCC 29591 / DSM 3403 / NBRC 15130 /
                     NCIMB 12057 / USAM 9D) RepID=H8KN28_SOLCM"
                     /codon_start=1
                     /transl_table=11
                     /translation="MKNLNTVGVIIGRFQTPELHEGHTGLLDHVTDNHKNVVVFLGVP
                     RIQNSKRNPLDFATRRKMVQNIYPDVIVLPLDDNRSDHKWSAQIDNTLRSMFPETDAV
                     LYGSRDSFIPSYHGKHATEAYPQVQSHNATDLRAEAASEALASDEFRAGVIYGIAKQR
                     PVTYPTVDVVVVDGEKILLARKPSETLFRFVGGFVDRTDKNWEMAARRELYEETKLSA
                     LKMHYVCSQAIEDWRYAREENGIMTTLFMTHVWDQMGRAEASDDIAEVKWFNIKDLFT
                     VTTEPNQGGGHVPKKIYDFKIEDKIVPEHIELMQTFIKKVVEENLITLK*"
                     /db_xref="UniRef100_H8KN28"
                     /db_xref="scn:Solca_4117"
                     /db_xref="H8KN28_SOLCM"
     gene            134608..136113
                     /locus_tag="RTP_09252017_15_scaffold_29_prodigal-single_18
                     2"
     CDS             134608..136113
                     /product="Glutamate synthase {ECO:0000313|EMBL:KGL64240.1}
                     ; EC=1.4.7.1 {ECO:0000313|EMBL:KGL64240.1};; 
                     TaxID=1250005 species="Bacteria; Bacteroidetes;
                     Flavobacteriia; Flavobacteriales; Flavobacteriaceae;
                     Polaribacter.;" source="Polaribacter sp. Hel1_85.;""
                     /codon_start=1
                     /transl_table=11
                     /translation="MSNLTRHKILLIFTCLAIILTLFASLFPNLLLTLLALVSVICLV
                     TVVKDINQTKHALLRNYPLIGRLRWVFEQERSKIQQYFIEDNTNGTPYNREKRSDVYQ
                     KAKGEINTTPFGTQDDVYANGYEFLKHSMYPKDLSLVKEPRVTIGSKFCKKPYSASIL
                     NISAMSYGALSDAAVRSLNGGAKLGNFYHNTGEGGVSPHHIENGGDLCFQIGTGYFGA
                     GKTIAGRRYFDDMNFVRTVKSGNVKMIEIKLSQGAKPGHGGILPASKNTAEIAAIRGV
                     EANVDVMSPPYHSAFSDSVGLLRFITKLRRLSGGLPIGIKLCIGDDLEFQELCQAMKE
                     NKNYPDFITVDGGEGGTGAAPLVFTNNVGMPLMDALKIVNKNLKKVGLRDNITVIASG
                     KASNSFDIIKLLAMGADTVNAARAFMLSLGCIQARECNMNTCPVGIATQNKTLIDALN
                     PAEKKVRVYNYHKAVIHEVREVLAAMGLTNVDQLTSEHIMHRDENGKLKNY*"
                     /db_xref="A0A099Y6M0_9FLAO"
                     /db_xref="pom:MED152_12714"
                     /db_xref="UniRef100_A2U378"
                     /db_xref="1.4.7.1"
                     /db_xref="1.4.1.13"
     gene            136172..137725
                     /locus_tag="RTP_09252017_15_scaffold_29_prodigal-single_18
                     3"
     CDS             136172..137725
                     /product="Nicotinamide phosphoribosyltransferase {ECO
                     :0000313|EMBL:AEW02110.1}; EC=2.4.2.12
                     {ECO:0000313|EMBL:AEW02110.1};;  TaxID=700598
                     species="Bacteria; Bacteroidetes; Sphingobacteriia;
                     Sphingobacteriales; Chitinophagaceae; Niastella.;"
                     source="Niastella koreensis (strain DSM 17620 / KACC 11465
                     / GR20-10).;""
                     /codon_start=1
                     /transl_table=11
                     /translation="MSIQRNLVRRLERALANADLGDIKSIQKVLSKVLVKPDNLILCS
                     DAYKYSHHRFYGVEMTKMISYLESRGGKFDTTLFYGLQIILKEYLEGIAIVKEEVDEA
                     YEYLGTKLGVFGRDDVFDRSKFDYIVEKYDGHLPISIKAVPEGTVVGTKNVLFTIESL
                     DPECAWLTNFLESILLQVWYPITVATLSREVRKIVDAAFQKCTSYDTALREFLVDFVL
                     NDFGFRGVSSVQSAKIGGSAHLVNFKGSDTVIASKLIRDIYNTETIYGLSIPATEHSI
                     MTLKGEEGELEMMKRVLTMFPTGLVACVSDSYNIFRACSQYWGQDLIDLILSRPAEPG
                     NQLVIRPDSGHVINSLREIFHILFDKFGYTVNEKGYKVLPPQVRVIQGDGVNLESIKE
                     IYAMLDAEGISPENLALGMGGKLLQDCNRDTLNFATKACFAVVDGEEVNVQKNPTEMD
                     EFGQLNRSFKKSKSGKLKLVKTETGFITLTSKDEGFDDAKDELIEVFRMGEITKEWSF
                     EEIRERAKI*"
                     /db_xref="G8TQ96_NIAKG"
                     /db_xref="UniRef100_G8TQ96"
                     /db_xref="nko:Niako_5880"
                     /db_xref="2.4.2.12"
     gene            complement(137740..138651)
                     /locus_tag="RTP_09252017_15_scaffold_29_prodigal-single_18
                     4"
     CDS             complement(137740..138651)
                     /product="Conserved hypothetical phage protein n=1 Tax
                     =Salmonella phage Vi II-E1 RepID=B1GS49_9CAUD"
                     /codon_start=1
                     /transl_table=11
                     /translation="MGVEKRKTVAEFALNASEIHNDKYDYSNVVYTNRNNKVSIICPI
                     HGQFEQTPNGHLKGYGCYECGRNKTKTTESEFIEKSKLVHGDFYDYSNINYQGALKPV
                     TIKCPIHGNFTQIANNHLNGSVCKECSLEKISNDFSDDTDTFIKKAKLVHGNKYDYSQ
                     VNYVDNMTKVKIICHKHGVFEQLPSNHKSGNRCPVCTISKGEEVILEFLLENEIDFTP
                     QHRFKDCRDKRPLPFDFYLPKYNTCIEFNGRQHYEVVEKWGGSIGLKDRQKKDKIKVD
                     YCINQNINLISIKHDEDDILKNIKAIL*"
                     /db_xref="UniRef100_B1GS49"
                     /db_xref="fps:FP0485"
                     /db_xref="B1GS49_9CAUD"
     gene            complement(138651..138803)
                     /locus_tag="RTP_09252017_15_scaffold_29_prodigal-single_18
                     5"
     CDS             complement(138651..138803)
                     /product="hypothetical protein"
                     /codon_start=1
                     /transl_table=11
                     /translation="MGRKTKTIEEKKDKISVSISKENYEAMAAEGINKSKLINWLLEQ
                     HFNTIK*"
     gene            complement(138867..139013)
                     /locus_tag="RTP_09252017_15_scaffold_29_prodigal-single_18
                     6"
     CDS             complement(138867..139013)
                     /product="hypothetical protein"
                     /codon_start=1
                     /transl_table=11
                     /translation="MKNENKIIGLAIDKELLKKVDSGNYNRSKLIDSLLTKHYEEKEN
                     KNNS*"
     gene            139094..143029
                     /locus_tag="RTP_09252017_15_scaffold_29_prodigal-single_18
                     7"
     CDS             139094..143029
                     /product="Uncharacterized protein n=1 Tax=Corallococcus
                     coralloides (strain ATCC 25202 / DSM 2259 / NBRC 100086 /
                     M2) RepID=H8MLT3_CORCM"
                     /codon_start=1
                     /transl_table=11
                     /translation="MTEKTKEFLQKLKDSGNWNDTYDYSKVDYINSKIKIKIICPIHG
                     MFEQRPDKPISGYGCKKCNYDSQKSNSKTFIEKAKVVHSDKYNYSNTNYVNSQTKLLI
                     TCEKHGDFEQIPSSHLNGNGCPKCGVIDRVNFKKLTTESFRQKAKEVHGNKYDYSLVN
                     YEKSNIKIKIICSEHGEFQQRPAKHLQGDGCPKCSLTNRVNSSRLSIKEFINRAKKVH
                     DDKYDYSKVSHTNRNDKVTITCPIHGDFKQISNSHLQGQGCPKCGGSEKLTTEEFIKK
                     AIIVHGDKYNYSNTNYINSQTKLLITCKQHGDFEQIPHNYLKGYGCPHCSKGLVKSNI
                     TNFLKFAKELHGDKYDYSLVKKINSKTKVKIICPEHGEFLLAPYSHLNGYGCLKCSGI
                     NRWTNKSFIEKAKELHGDKYDYSLVKYKNIDTKVKLICPEHGMFEQTPYHHMKKSGCP
                     ICNRGYSKSFKISLINDLEHADLLHMDPFELYTIIGQGNLPTEFGILTGTDADSDERL
                     VSIRELRERLTTEEETDDTTETPEDVIDVEAEPIDDVDIEITGTPTERPEVTQEPTLP
                     TMREINDLHSLDNQLYASMDKEAFEALIQYKLRKLWNNVLNNEISLETLKNESGGQYF
                     KMVKEMFFIEYDEAINYQPKEGYSFKFQPNLMQKLTVQRLLKAKSYGNWSGTGAGKTL
                     SFIVASREVESNLTLIIALNSTIKQTCKVIKEVYPDSLTFSEYRMGHVFDRTKHNYLV
                     LNYEKFQQTNSEELFQDLTNNNQIDFVVIDEVHNAKQREEGDEHESIRRGVMTCLLGR
                     IRENNSELYTLVMSATPVINNLFEAKSLLSLMTGLDYDDINTRRTLPNALKIFQQLIL
                     HGLRYIPKYDIEMTELTGSNMSNLNIDGGHLLDTLLGSSSNNYINTEKLLLQDKLKAI
                     QPYLRKGVIIYSYLTTGFVDEIQDYVRALGYSTGTYTGEESTYIREENLNKFIAGDID
                     ILIGSRPIGTGVDGLQDVCNRMILVTLPWTDSEYVQLKGRIYRQGSNFGDVEIIIPQV
                     IIQLEEEEIWSWDMQRLNLIRNKKTLADAAVDGVVPSRILPSRETMYRKSHESLQRWK
                     DRVNNGNIIDNQRQRIAIELYPSITDSEDRERRITSELSEFNRRGKTTLSTTMHKEFT
                     DNPDSWFRYHKLRKERMDQWDEIPYEYIATKIRNRNHKIIDFGCGENLFRHCVPNNEV
                     ISFDHVAIDDSVIACDIKDVSEYVSNESVDVAMFSLALWSTNYKDYITEAHRVLNFGG
                     VIHIAEPAKSYETPEDEQGLIDLITESGFTIVGHIERRSKFIYITGIKM*"
                     /db_xref="UniRef100_H8MLT3"
                     /db_xref="ccx:COCOR_02281"
                     /db_xref="H8MLT3_CORCM"
     gene            143099..143356
                     /locus_tag="RTP_09252017_15_scaffold_29_prodigal-single_18
                     8"
     CDS             143099..143356
                     /product="hypothetical protein"
                     /codon_start=1
                     /transl_table=11
                     /translation="MNRTLIKRKEKDGKNVEFYYKKDGEDTTYKVTIENIVKYITNKT
                     FDFLTKDEDGSLVLVTVVSDYVKSPSNDGKSDNIDNLPKYD*"
     gene            143349..143651
                     /locus_tag="RTP_09252017_15_scaffold_29_prodigal-single_18
                     9"
     CDS             143349..143651
                     /product="nicotinamide phosphoribosyltransferase (EC:2.4.2
                     .12)"
                     /codon_start=1
                     /transl_table=11
                     /translation="MTDTQNFATKACFAIVNGEERNIIKSPTEMDADGNITKSFKKSK
                     QGRLKLVKNEDGTYRTVTSMDADFDTVTDELVEVFRNGKILVEYTFEEIRERAKVK*"
                     /db_xref="mtt:Ftrac_2686"
                     /db_xref="E4TQE1_MARTH"
                     /db_xref="UniRef100_E4TQE1"
                     /db_xref="2.4.2.12"
     gene            143653..144267
                     /locus_tag="RTP_09252017_15_scaffold_29_prodigal-single_19
                     0"
     CDS             143653..144267
                     /product="Uncharacterized protein {ECO:0000313|EMBL
                     :KKN46810.1};  TaxID=412755 species="unclassified
                     sequences; metagenomes; ecological metagenomes.;"
                     source="marine sediment metagenome.;""
                     /codon_start=1
                     /transl_table=11
                     /translation="MLEILANSYVVLGISAIAAIVMMISLEVEREGIATTAVSIALAL
                     LLWNYGHNIWEFVKSDYLTTSLFVLGYLVAGVVWSFLKWNEKVKKVFREFKAIKDKYI
                     SKKGKIETQEEVKDFSSYLVDKTSWRSGSFYGRKSMAEIVEVITPKGVENKSTIVAWI
                     SYWPLSLLATLLNNPFRRLFEYVYSLVSGLYDRISKKHASALID*"
                     /db_xref="A0A0F9QRG0_9ZZZZ"
     gene            144270..145286
                     /locus_tag="RTP_09252017_15_scaffold_29_prodigal-single_19
                     1"
     CDS             144270..145286
                     /product="Uncharacterized protein n=1 Tax=Microscilla
                     marina ATCC 23134 RepID=A2A0A7_9BACT"
                     /codon_start=1
                     /transl_table=11
                     /translation="MKTDKYIFFWGGTYSQWCPSNFTIDGVTYNCCEQYMMAKKAILF
                     KDHTSWAEIMAAKGPKEQKAIGRKVKNFNKDKWEAVCREIVYEANYAKFSQNAVMKSE
                     LLRTGNLEIVEASPEDTIWGIGMHESHPDIQDKSKWKGTNWLGEAIMRVRAEFDKEAQ
                     TKHNVTVHRYHTPHEVIRLIERPSIFLAGPTVRGHQPHLTSWRYEAIEEFKRQGFNGD
                     LIVPEFTSKTESDQNKEWVPKWEYNGLKAADCIMFWIPRTKELIALTTNMEFGYWQGR
                     EPQKMTYGRPDDAYRMSYLDIMWNKVSDENGLYEANIYNTLEDTVAASIKLANKRFNE
                     NDNE*"
                     /db_xref="UniRef100_A2A0A7"
                     /db_xref="A2A0A7_9BACT"
                     /db_xref="str:Sterm_3136"
     gene            145288..145959
                     /locus_tag="RTP_09252017_15_scaffold_29_prodigal-single_19
                     2"
     CDS             145288..145959
                     /product="Putative phosphatase n=1 Tax=Nonlabens
                     dokdonensis (strain DSM 17205 / KCTC 12402 / DSW-6)
                     RepID=L7WAA2_NONDD"
                     /codon_start=1
                     /transl_table=11
                     /translation="MALKDNYQKNDFLIKKTGKFKTLRSGIVKHILKIGKHRLKTIDT
                     VLNPTIINGRRRYSAETVFLYRKFTTPVLTMIKYIDGDLVRDAENYDVIAHCCNCFCT
                     MGAGIAPQIKHKFPEAYAADCATTSGDQSKLGTITYTENTTPIVVNLYGQYDYKGRQF
                     GRMDLDYTALRLALRAMKEKFSGKTFGLPMIGAGLAGGDWDIIEAIIQEELNGEDVTV
                     VKYVP*"
                     /db_xref="UniRef100_L7WAA2"
                     /db_xref="ndo:DDD_1649"
                     /db_xref="L7WAA2_NONDD"
     gene            145997..146551
                     /locus_tag="RTP_09252017_15_scaffold_29_prodigal-single_19
                     3"
     CDS             145997..146551
                     /product="hypothetical protein"
                     /codon_start=1
                     /transl_table=11
                     /translation="MKIIFLDHDGVICLGSEFESRFKKQKRSVGQTIADGSIPVIERF
                     DNFNKKAINVLNQILEETDAEIVVSSDWRRWANLEELGEFYESQGIIKKPIALTPTLA
                     SFAPDTAALFDWKRWYERTRILEIKEYLKNNEVDSWVAVDDMNMSLTAFEDNGLSNFV
                     HTPRLYEGIKQSGVKEKIISFLNK*"
     gene            146553..146735
                     /locus_tag="RTP_09252017_15_scaffold_29_prodigal-single_19
                     4"
     CDS             146553..146735
                     /product="hypothetical protein"
                     /codon_start=1
                     /transl_table=11
                     /translation="MAEEMIKVGVANEGELTLPVSLLTEWKPSNVNQFGDTVFFKQGD
                     MYYSMKLVDFKKLYVP*"
     gene            146732..147175
                     /locus_tag="RTP_09252017_15_scaffold_29_prodigal-single_19
                     5"
     CDS             146732..147175
                     /product="Uncharacterized protein n=1 Tax=Solitalea
                     canadensis (strain ATCC 29591 / DSM 3403 / NBRC 15130 /
                     NCIMB 12057 / USAM 9D) RepID=H8KN30_SOLCM"
                     /codon_start=1
                     /transl_table=11
                     /translation="MSIKRAIEINHFAYKISRNWDRTFWAFDIHGTILKPNYQYGNTP
                     DEFYPMAKETLQLLSTLPDVVMFLYTCSHPHEVTEYVRLFVENDIHFKYVNENPEIPT
                     DPKGYGNYDKKPYMNVLFEDKAGFNPETDWQEVYELMLNHYGENK*"
                     /db_xref="UniRef100_H8KN30"
                     /db_xref="scn:Solca_4119"
                     /db_xref="H8KN30_SOLCM"
     gene            147159..147554
                     /locus_tag="RTP_09252017_15_scaffold_29_prodigal-single_19
                     6"
     CDS             147159..147554
                     /product="hypothetical protein"
                     /codon_start=1
                     /transl_table=11
                     /translation="MARISDLNAYNDFRRVDNIFTPINSSRESVKFTNSKGDDIVISP
                     TELREELHKFIDQELLSQTQSDIERRKEYLKREVDKQLNQFETSLKRHVEDKLNSITE
                     KVIESVLERVFEEKVKQEVKRRLNKLLDE*"
     gene            147551..147748
                     /locus_tag="RTP_09252017_15_scaffold_29_prodigal-single_19
                     7"
     CDS             147551..147748
                     /product="hypothetical protein"
                     /codon_start=1
                     /transl_table=11
                     /translation="MIHEFKKPIPVVVEDNKEGYALYVSDSGMLENDIWCVVHCDGGI
                     VRHYRSDQIRIHKNETFDIKI*"
     gene            147766..148041
                     /locus_tag="RTP_09252017_15_scaffold_29_prodigal-single_19
                     8"
     CDS             147766..148041
                     /product="Uncharacterized protein n=1 Tax=Cellulophaga
                     phage phi17:2 RepID=S0A0H1_9CAUD"
                     /codon_start=1
                     /transl_table=11
                     /translation="MLVLLVAVLTTSCADVAQVQFPNPNEHIYGFWGGTWHGMIMMPS
                     FIGSLIWDDVAIYAVHNNGAWYDFGYIGGFFIMIRVLGAIFRLIFRR*"
                     /db_xref="UniRef100_S0A0H1"
                     /db_xref="S0A0H1_9CAUD"
                     /db_xref="iva:Isova_0208"
     gene            148041..148796
                     /locus_tag="RTP_09252017_15_scaffold_29_prodigal-single_19
                     9"
                     /gene="npdA"
     CDS             148041..148796
                     /gene="npdA"
                     /product="npdA; NAD-dependent deacetylase (EC:3.5.1.-)"
                     /codon_start=1
                     /transl_table=11
                     /translation="MKKIVIFTGAGVSKESGIETFRDSKDGLWENFKIDEVATPEGWA
                     KDRSKVLDFYNARRKQLPSVQPNDAHVALAALENEYDVTIVTQNVDDLHERGGSTNII
                     HLHGELTKARTCFGMNNPQLVATQKVYDIGYDDINMGDKDKEYDAQLRPHIVWFGEYP
                     FFFYEALEAFIEADIIIVIGTSMNIGYTYNFFEKCKRDIPIYFIDPEPTKSLGLEYPE
                     LDITYIQKGAVEGVSELVNNLMVEAVGDDKNDK*"
                     /db_xref="gfo:GFO_1094"
                     /db_xref="UniRef100_UPI00029AE27C"
                     /db_xref="107343841"
                     /db_xref="UPI00029AE27C"
                     /db_xref="3.5.1.-"
     gene            148796..149158
                     /locus_tag="RTP_09252017_15_scaffold_29_prodigal-single_20
                     0"
     CDS             148796..149158
                     /product="hypothetical protein"
                     /codon_start=1
                     /transl_table=11
                     /translation="MSVLKFELKEEHVKLIKQLRWSFNSENEIVALGHDGVENLPPFG
                     EDNLYEAIDLILNGFDKDMDPFTVEGPKTYSDEQKAEWDKLYDELPTAIDIVLYNGSY
                     ELGKYKTKYNLREWKKLK*"
     gene            149140..149589
                     /locus_tag="RTP_09252017_15_scaffold_29_prodigal-single_20
                     1"
     CDS             149140..149589
                     /product="hypothetical protein"
                     /codon_start=1
                     /transl_table=11
                     /translation="MEKIKVSLLLFFATISMVAQSVTVKGVTLSYDKKTDTMTLTVPE
                     ALVTSEDESFNKEIEIFKDNIVSMSINGNKKVMSKPFYGIFGRSYKGGSEFVYLFSED
                     STTIYNSLGGSSCKFTHPPKGEFILSVKDVCDNKYISNAGTGSIIIN*"
     gene            complement(149773..150480)
                     /locus_tag="RTP_09252017_15_scaffold_29_prodigal-single_20
                     2"
     CDS             complement(149773..150480)
                     /product="Uncharacterized protein n=1 Tax=Cronobacter
                     phage vB_CsaM_GAP32 RepID=K4FB49_9CAUD"
                     /codon_start=1
                     /transl_table=11
                     /translation="MRKLTTEEVVKRLKNVHGDRYDYSKVNYIAAKSKIVVVCPIHGD
                     FDTILDKHINGSNCPKCVNNKYHLDFKKSTEEFITNSKNFHGDKYDYSLVKYINNKTK
                     VDIICSKHGVFKQRPDSHRVGNGCPMCKESVGEREIRLYLESKNIHFEPQHRFNDCVM
                     IKPLPFDFYLPDYNICIEYNGRQHYEHNHFFVSRKGFEELKRRDQIKKEYCHDNNIPL
                     IIIRYDENVKSKLSNLI*"
                     /db_xref="UniRef100_K4FB49"
                     /db_xref="K4FB49_9CAUD"
                     /db_xref="lsj:LSJ_3117c"
     gene            complement(150481..150630)
                     /locus_tag="RTP_09252017_15_scaffold_29_prodigal-single_20
                     3"
     CDS             complement(150481..150630)
                     /product="hypothetical protein"
                     /codon_start=1
                     /transl_table=11
                     /translation="MARPKLKQEDQKGKLGITISKKLISKIEAETNNKSKFIEDLVIE
                     YFKSK*"
     gene            150759..151382
                     /locus_tag="RTP_09252017_15_scaffold_29_prodigal-single_20
                     4"
     CDS             150759..151382
                     /product="hypothetical protein"
                     /codon_start=1
                     /transl_table=11
                     /translation="MKNFLLLSLLLLSMMVFSQERINETFEPFNAQTQKLTEAIRWEF
                     DVVWESKSNSDFFISLQIKKITIESINYYVLLVERLNWDYRYPSIRKDRFYYKDLRGY
                     IFDEENFFKIKNYKTGVSRYSELLLCLGNENCTDEIIERQVNNRIKEGVKRYYKNPFK
                     VKLENPSTIRFILPLREDFATLDLFYSFEKQYFETDINNFNKLIIFN*"
     gene            151385..152371
                     /locus_tag="RTP_09252017_15_scaffold_29_prodigal-single_20
                     5"
     CDS             151385..152371
                     /product="ribose-phosphate pyrophosphokinase (EC:2.7.6.1)"
                     /codon_start=1
                     /transl_table=11
                     /translation="MIESILVALDGREDLANSVISEIKNLDKKINIILDPINSQKFSD
                     GELCVDFSNSIRGKRVYILTSPINSDEIIKLNLAIDAAKRAAAKEIIPILPFFPYQRS
                     DKKDQSRGPIGAKVMVEMIEHRGATGVITFDLHADQIQGFFNIPVTHLEGKNVFDEYI
                     ASIYSENTILCGPDAGSGKRVKRMKDQLSKYHDISINYVMLDKTRKQANVIDEMIIIG
                     DVTGKDVIILDDMVDTAGTLCKAAEVIMEAGANSVRAIISHGVLSGPALGRIEKSVLT
                     ELVISDSLDKGNGPIGYGIPKIKTISVATQIGYAVVAINSHSSYEGLKKARF*"
                     /db_xref="bsa:Bacsa_3604"
                     /db_xref="F0R8E2_BACSH"
                     /db_xref="UniRef100_F0R8E2"
                     /db_xref="2.7.6.1"
     gene            152375..152662
                     /locus_tag="RTP_09252017_15_scaffold_29_prodigal-single_20
                     6"
     CDS             152375..152662
                     /product="hypothetical protein"
                     /codon_start=1
                     /transl_table=11
                     /translation="MSNRLYVKSKKIKTYLSFIDDISGACFLEILNPNETMIPKINEN
                     MTFNFETKNGDNPFEGECYEYYVKEIHRSYSFDYEIKVNTIGISVIVKQKL*"
     gene            152662..153597
                     /locus_tag="RTP_09252017_15_scaffold_29_prodigal-single_20
                     7"
     CDS             152662..153597
                     /product="Uncharacterized protein n=1 Tax=Bacillus phage
                     BigBertha RepID=U5PVQ3_9CAUD"
                     /codon_start=1
                     /transl_table=11
                     /translation="MNTQLLDYIKKLSLDDKKTLSQKALKVAEESGELAKVVLPFDNA
                     AGTIHRFIEKGRILEESVDVILTAISIAYELGYSHEEIEETMRLKAEKWQGIQYKETQ
                     VDDMIPFEIHVTVQLKEGQEDRFRGVCGIINTATPVKPIILDLENKGQSVMQDVMTSS
                     HFFGTNTGAYNECLKIERVLEGQGFKVVRKKIETVPWHPAAPVGEADMPKDCYFEAHI
                     GCIINEEQKPRLQELAEINNAHLSRNYFKKLDNGMFVNMLTLRWYDCNYEKVKHDVQR
                     TKLHLTRNGMEYEKVIVEFCLYDTKVSHDFKWLEK*"
                     /db_xref="UniRef100_U5PVQ3"
                     /db_xref="U5PVQ3_9CAUD"
                     /db_xref="ppoy:RE92_02735"
     gene            153604..154428
                     /locus_tag="RTP_09252017_15_scaffold_29_prodigal-single_20
                     8"
     CDS             153604..154428
                     /product="Putative uncharacterized protein n=2 Tax
                     =Bacillus phage BCP78 RepID=G9J1U6_9CAUD"
                     /codon_start=1
                     /transl_table=11
                     /translation="MGKNTSFGDRMKEYESCYNFKIPNRSYVIIRLDGKGFSKYTTMF
                     DKPFDDILSNVMDAATIELCKYLNPLFAYTQSDEISLVFSTIENIDADLPFDGKVQKL
                     CSISASKVTAAFNKTMLRLLGSFKYTPEELFTKITSGDFAEIDAVFDSRVFVIPDFRE
                     VSNYFIWRQQDCTRNSVSMAAHALLGHSATMNKSSEQKQEMLFKEKGVNWNDYKVKYK
                     RGVVIKKQTIWVDGQNGEPIQRSKWLPDYNIPIFTQEKEYLYKLIPTIQISEDNIA*"
                     /db_xref="UniRef100_G9J1U6"
                     /db_xref="X2JIX7_9CAUD"
                     /db_xref="ppm:PPSC2_p0614"
                     /db_xref="G9J1U6_9CAUD"
     gene            154484..156067
                     /locus_tag="RTP_09252017_15_scaffold_29_prodigal-single_20
                     9"
     CDS             154484..156067
                     /product="A1-like protein n=3 Tax=Cellulophaga phage phiST
                     RepID=M4T1R5_9CAUD"
                     /codon_start=1
                     /transl_table=11
                     /translation="MKFNELTDEQIQNAREIYLNKDISWDERMSLLVNLFGKSERTVR
                     KWCSEKLGFKEKQEVEPEQYTKAKTKQHSDDKKRFIISWAQNNTPVHKKLLRNMEAYA
                     EFIDAEILVIAGRYKNPTSIWTNNNKNEEHWKKEVEPYLDANRHDIHKYVSILSDIKV
                     QPTAVNPMTGMQALSGVNSCIFGSPKVQLEMIPVLEGNKPKIMLTTGAVTMKNYTDAK
                     AGKVGEFHHTFGFAIVEIKDEETFFVRQVTADDKSGNFTDLIYRVHDGSISQINSIAA
                     AVLGDIHYGHHDQEVLDTTLSFLDKVKPEHVVLHDVFDGDSISHHQMKDPFIQYGKEM
                     TGTNDLEKEVNAMMSGLESFEKFNNVVIVRSNHDDFLDRWLKNEDWKKQPTYKNSRLY
                     MKYSDILLEQYGRDPYNVKGVIPSLINEKFPKFKTLGRAASYKVKGWELGQHGDLGTS
                     GSRGSLQQFRRLNTKIIVGHYHKPERKDGALSVGTSTRLRVGYNQGASPWLQSHVIIH
                     NDGRAQHINFIDGDFTTFI*"
                     /db_xref="UniRef100_M4T1R5"
                     /db_xref="M4T1R5_9CAUD"
                     /db_xref="msd:MYSTI_01906"
     gene            complement(156060..157037)
                     /locus_tag="RTP_09252017_15_scaffold_29_prodigal-single_21
                     0"
     CDS             complement(156060..157037)
                     /product="hypothetical protein"
                     /codon_start=1
                     /transl_table=11
                     /translation="MKNNWTPEEITFLIEYYPLYGKDYCTTKLNREGSSIFKKASRLN
                     LKVNSDVKKLNNKLAQDKHQSNRISDDFNVNIEQFLDIQKPEVAYLLGFLWADGYIVR
                     NEVRLEIVKDDLDTIKPILESIGNWTYSYRDRNGCRTSGRATTSNKKLKEFLVDHDYD
                     KKSYVSADKILSKIPNELKHYFFRGLVDGDGCIYVNEKTNEKRISISSSVNQNWFYVE
                     NICNEIDVNFNVYQKIGKHSSSVIEINGVYAKTFCDYIYQDKQFGLDRKHNKYLILTE
                     LYNNSKRTIDAINKNKALSLHNSGIPITKIIKATGIPSTTLRRFLTTVK*"
     gene            complement(157027..157179)
                     /locus_tag="RTP_09252017_15_scaffold_29_prodigal-single_21
                     1"
     CDS             complement(157027..157179)
                     /product="hypothetical protein"
                     /codon_start=1
                     /transl_table=11
                     /translation="MKKEKLKDVVWPIRMSQELKDEFKTYCDNKGYSMNKLIKILIEK
                     EIKNEK*"
     gene            157303..158349
                     /locus_tag="RTP_09252017_15_scaffold_29_prodigal-single_21
                     2"
     CDS             157303..158349
                     /product="hypothetical protein"
                     /codon_start=1
                     /transl_table=11
                     /translation="MKKILLVILLLLSTLSFGQYKIPTTKSKSFIWKNGYEKNVTVKF
                     QYFLDEELKPMILNKIIESSMYGAKYKLNNPLSFVPVELTIEDSNGNIETFVRFRGKN
                     SYGAESETTIFYDFNNLGENLTNKAELELLEYESNKIKEYIKKQNIEYNKTPEEKQKE
                     KDSINNIMENKKIDSLSNIKKLKPITDNYIKIDTLMFDVSQTIPSSYGFKYNSINRLE
                     YYKQKIKYSVVSNEYYYSISFSKHNMYSDYPNDKESVKPSSFLDIQWVFTEDIKEIYV
                     DGKLFRINYNRENIGYYKNLLELFKIISEAKNVYIIKYDVKINLLYFPNDAKKILEEY
                     HKTINQKINWSVIK*"
     gene            158346..158609
                     /locus_tag="RTP_09252017_15_scaffold_29_prodigal-single_21
                     3"
     CDS             158346..158609
                     /product="A1-like protein n=2 Tax=Podoviridae RepID
                     =S0A028_9CAUD"
                     /codon_start=1
                     /transl_table=11
                     /translation="MKIIDIGSNGSRGSLLQFRKLNTKIVVGHYHSPGRKDGAVAVGT
                     TTRLRVGYNQGPSSWLQSHVIIHNDGRAQHLNFIDGEFTTFKI*"
                     /db_xref="UniRef100_S0A028"
                     /db_xref="ngg:RG540_CH06320"
                     /db_xref="88040466"
                     /db_xref="S0A028_9CAUD"
     gene            158686..163161
                     /locus_tag="RTP_09252017_15_scaffold_29_prodigal-single_21
                     4"
     CDS             158686..163161
                     /product="Uncharacterized protein n=1 Tax=Corallococcus
                     coralloides (strain ATCC 25202 / DSM 2259 / NBRC 100086 /
                     M2) RepID=H8MLT3_CORCM"
                     /codon_start=1
                     /transl_table=11
                     /translation="MNEKTKKFLKELKDSGKWNDECDYSKVEYVKKNEKVIVISKKFN
                     TVHLLTPQALLEGRPLCSVNLKDGVLPFEEARKFVRGLKLKDGYDWKKYYSSGLRPYN
                     IPTAPDSAYKNSGWISLYDWLIGEPIEDVIIDELKDLGVWYPDYDYSKFKYISATDKL
                     TITCPIHGDFHRVIGNLRKTGKCPKCMYDEKKVSTEDFIGRLKSTNNFNENYDYSKVK
                     LKGMHKKILIIDKTFNSEHMLTPNSLLSGNKCTYGNFVGKMLTYEESKEFVQSIGVTT
                     QKEWFNYWKKNTRPYNVPVSPHILFKNSGWVSWGEWLGTGSVACARRKYRPFSEALEF
                     ARSLNLKNQFEWETYRRSGEKPNDIPSNPEKVYRNHGWISLYDWLGTKIGHKRYNGFL
                     PYNEARDFIINLKFETIPQWNNFKKSNDKPNNIPRNPHQVYKDSGWVSYYDFLGIPKK
                     SYPEFEEAKILAQNLNCKTIEDYQEKIVIGEINLPKYPYIAYKDSGWVSWSNYLNSGN
                     LSAKEREYFTYDEAKEFFKKYDFKSSTEFLEYKRKNPKEFPPQIHRKPALYYKDKGWV
                     SYNDLFSTDRDRFLPYSEAREFALNLNFKSKLEWLHWRKSGDRPNNIPSNPDRHYKDN
                     GWTTWGSWLGFIGDGKHIWHKQYVIDFVKSLEKELNNLDSVELITIINSNNLALKLKQ
                     IGSLDELISTHAGTTNRSIVVKNILDSLENLNDDDDVNNSDDNDDNDVTTFDEIFVVG
                     DGEMTVEEEEEELEPLDPIEELRMYDNERITVSLDDENIDFLLKNQLKKLWNRVLNNK
                     VNVENFRNEYGGENFTIIKDWFFNEYDEILQIVPPSDYIFNHQPNLMQRLISYRLINE
                     KRYGNWSGTGAGKTLSAIFAGRLAMAKNTIIICNNATVEGWVRSIGEYFSNNKIYTKT
                     RLDLELNGQYEVIDKYDIKFLEGENNYLVLNYETFQFSDGEYIISELLKNNTIDYIVF
                     DEVQNVKQREDETQSVRREVVNKLIIHSKQKNDNLLVMAMSATPVINNLVEPKKLIEL
                     ITGETHEELKTVGNINNGVEMYKALTRYGLRYKPDYGISENEIFIEVNGTHLKSEIEK
                     LHNSDILTFEKILLNDKLTAIKNEIKKGTLIYTHYVDEIRLIVGDFVRDLGFSVGYYT
                     GEDKSGLKSFKKGETDVLIGSAPIGTGVDGIQYICNTIIGLILPWTSSEYDQLKGRVN
                     RQGSNFDKVNIYIPQVVIPTNEGEWSWDKRRYNIIKYKSTLADLAVDGFVPNKLLPPK
                     NKLLHEAKIELLNWFKRLDNGEQIIFEREELSIPLNPTFLNKHIVKYGEFSNLNQRWN
                     VSTSYTTGKRLNEDPTEWYHYHTLYREARKDWNEIPYIEIAKQIKRTDYVIADLGCGE
                     NLLKNELPNKVLSFDHVAIDDTVIACDISNVPLEDETIDVVVFSLSLMGTNYGDYLKE
                     AYRILKPMQPIMIAETSNQWKNSENDFKKILLEIGFNNIVMRESDKFIYVTAFKM*"
                     /db_xref="UniRef100_H8MLT3"
                     /db_xref="ccx:COCOR_02281"
                     /db_xref="H8MLT3_CORCM"
     gene            163221..163631
                     /locus_tag="RTP_09252017_15_scaffold_29_prodigal-single_21
                     5"
     CDS             163221..163631
                     /product="Gp95 n=1 Tax=Sphingomonas phage PAU RepID
                     =H9NBX2_9CAUD"
                     /codon_start=1
                     /transl_table=11
                     /translation="MKEILVDFDGTVVTHDFPFVGKDIGSAVVLKKLVEKGHKLILFT
                     MRSHRPYIHPDGKPRDCLQEAIDWFAENDIPLYGVNTNPTQHEWTDSPKAYGQLMIDD
                     IAIGVPLKVDKELSPRPFVDWFYLEMMLNANNLI*"
                     /db_xref="UniRef100_H9NBX2"
                     /db_xref="H9NBX2_9CAUD"
                     /db_xref="pru:PRU_0341"
     gene            163631..163813
                     /locus_tag="RTP_09252017_15_scaffold_29_prodigal-single_21
                     6"
     CDS             163631..163813
                     /product="hypothetical protein"
                     /codon_start=1
                     /transl_table=11
                     /translation="MYKVSMHDLIAFKQSLIESNRILSDLYANPMYKSASIASAIEAN
                     EKQIKVITENYKINGN*"
     gene            163803..164141
                     /locus_tag="RTP_09252017_15_scaffold_29_prodigal-single_21
                     7"
     CDS             163803..164141
                     /product="Methionine--tRNA ligase {ECO:0000256|HAMAP-Rule
                     :MF_00098, ECO:0000256|SAAS:SAAS00001323}; EC=6.1.1.10
                     {ECO:0000256|HAMAP-Rule:MF_00098,
                     ECO:0000256|SAAS:SAAS00001323};; Methionyl-tRNA synthetase
                     {ECO:0000256|HAMAP-Rule:MF_00098};  TaxID=525372
                     species="Bacteria; Bacteroidetes; Sphingobacteriia;
                     Sphingobacteriales; Sphingobacteriaceae;
                     Sphingobacterium.;" source="Sphingobacterium spiritivorum
                     ATCC 33300.;""
                     /codon_start=1
                     /transl_table=11
                     /translation="MATKDQIEFSEFLEIEKKLEIKIGRITAAESVPKSYGIKLTVDF
                     GNDDVRTVFTNLGKTYKPEEFINFTTPFVTNLEPSEIKGVLSQAMILAPQDLNGNFEW
                     YDYSVGTKLL*"
                     /db_xref="C2FZH4_9SPHI"
                     /db_xref="UniRef100_C2FZH4"
                     /db_xref="shg:Sph21_1427"
                     /db_xref="6.1.1.10"
     gene            164144..164599
                     /locus_tag="RTP_09252017_15_scaffold_29_prodigal-single_21
                     8"
     CDS             164144..164599
                     /product="NUDIX-domain-containing protein"
                     /codon_start=1
                     /transl_table=11
                     /translation="MAKTIASGLFIVRKDKKVLICHPTNHPENFYSIPKGKVEDDEIF
                     LEAAIRETYEETNLDLSETTDFTIYPLTSVNYKHKKKILYPFLFFENKKSSFDWDGVE
                     LKCNSNVPEDRGGFPEMDGYKWVTLDEASKVLHDTQVACIDKIKEIIER*"
                     /db_xref="apm:HIMB5_00000290"
                     /db_xref="88872188"
     gene            164596..164820
                     /locus_tag="RTP_09252017_15_scaffold_29_prodigal-single_21
                     9"
     CDS             164596..164820
                     /product="hypothetical protein"
                     /codon_start=1
                     /transl_table=11
                     /translation="MRLDLHGVRHKEVQDVLDSFIWDCIKLEVPQAEIITGNSTEMKS
                     IVKNILMDYGLEPCNFFNLGGSMTVDFVTI*"
     gene            164830..166131
                     /locus_tag="RTP_09252017_15_scaffold_29_prodigal-single_22
                     0"
     CDS             164830..166131
                     /product="Uncharacterized protein n=1 Tax=Bacteroides sp.
                     CAG:875 RepID=R6ZRG4_9BACE"
                     /codon_start=1
                     /transl_table=11
                     /translation="MAEVKKVWNAEGNRLYLGYPSEEFGKLENAIYKVGQDNFGRLYL
                     TKNSDSFTFDYKLYGLETALVNRVIKTYNATPHGNLGVLLNGLKGTGKTVSSKIMANS
                     LNQPIILVEQRIDGIHQFLNSIPQNITIFIDEYEKVFGESSEMLTIMDGASNSTFRRV
                     FLFTTNNLYVDQNLIQRPGRIRYMKKFEDLKPSVVEEIIDDVLEYPEFKQDCIDFICN
                     LETITVDIVKAILGEVNIHQESPSEFEAIFNVKKIKGKFNVKMRDEDGRLVDLASNVK
                     VYPKPMYNEGHVGYWLEVDNQRLGQISRVINFSTVEIEPLEGENGKKLGFDEPILIKI
                     EDADTINYSYAYDDDFGVGFGTGGMKKSSKEISDFAKNIIKQIYSDGEEELEDTAEPV
                     VKLQTKNVGERLSLGDVKAVSYDSSPTISFLSESTGESSGS*"
                     /db_xref="UniRef100_R6ZRG4"
                     /db_xref="R6ZRG4_9BACE"
     gene            166157..166396
                     /locus_tag="RTP_09252017_15_scaffold_29_prodigal-single_22
                     1"
     CDS             166157..166396
                     /product="hypothetical protein"
                     /codon_start=1
                     /transl_table=11
                     /translation="MYNEIKHINEGKFEVILDDGTTKEAGPNICGMIRYTYFEDYALP
                     PDGWSVAREKLLNDYQAKVIPDIISGKITPNTMNY*"
     gene            166399..166611
                     /locus_tag="RTP_09252017_15_scaffold_29_prodigal-single_22
                     2"
     CDS             166399..166611
                     /product="hypothetical protein"
                     /codon_start=1
                     /transl_table=11
                     /translation="MLITKTVDLGEYIVKIEYDNETGSIEVSVLDELQDVIETIIITN
                     VVDENNDDDDDNIDIEGFDDYNISLN*"
     gene            166621..167091
                     /locus_tag="RTP_09252017_15_scaffold_29_prodigal-single_22
                     3"
     CDS             166621..167091
                     /product="hypothetical protein n=1 Tax=Sphingobium
                     yanoikuyae RepID=UPI000262BB4F"
                     /codon_start=1
                     /transl_table=11
                     /translation="MQQKAIEVQAPNPVTIDQEYLNIFLAGSIEMGKAIEWQKEFIAA
                     LSDKPIRFLNPRRDDWDSSWGQTIDDPRFVEQVQWELNSMEMSHMIVMVIDPATLSPI
                     SMIELGLHAKEQKLMVVCPDGFWKKGNVDITCEFYGVNQFDTMEELIEFIRKHI*"
                     /db_xref="UniRef100_UPI000262BB4F"
                     /db_xref="A0A0G0HB38_9BACT"
                     /db_xref="fli:Fleli_4076"
                     /db_xref="UPI000262BB4F"
     gene            167092..167583
                     /locus_tag="RTP_09252017_15_scaffold_29_prodigal-single_22
                     4"
     CDS             167092..167583
                     /product="Translation initiation factor IF-3 n=1 Tax
                     =Amoebophilus asiaticus (strain 5a2) RepID=B3ERV9_AMOA5"
                     /codon_start=1
                     /transl_table=11
                     /translation="MKVKKTHKLNSEINHPTVRLGEHGIVSLKEAKAMAEAEGLDLVL
                     LNENASPVICKLMNYEKFMYEQSKKPKHKPLDIKEVKLGPNMSSNDIDYREKHIIEFL
                     AKGHKVKLTMQFRGREMAFVDKGKELMLKLILSLEEHGAAEAIPKLEGKKMMCTLKPK
                     SKK*"
                     /db_xref="UniRef100_B3ERV9"
                     /db_xref="A0A0C1IHQ4_9SPHI"
                     /db_xref="aas:Aasi_0560"
                     /db_xref="B3ERV9_AMOA5"
     gene            167620..168165
                     /locus_tag="RTP_09252017_15_scaffold_29_prodigal-single_22
                     5"
     CDS             167620..168165
                     /product="hypothetical protein"
                     /codon_start=1
                     /transl_table=11
                     /translation="MKKLLYKYLSAFYVLGKNGRGNYVIFKDEGDGLVRDDDDKLVKE
                     LVEIFGYGYTRTKWCIDSWAKTIIPHVDLKYYWEKRNYLEFPIARSISSSLIGGDLIT
                     IEPMSAPTNNLFYLDYQYGTLDHRTPDYLIDGVDVAKVRNPDKNDTIKKWLDSGLLDD
                     FDYRKDSIAALYEAQTRMLLE*"
     gene            168231..168578
                     /locus_tag="RTP_09252017_15_scaffold_29_prodigal-single_22
                     6"
     CDS             168231..168578
                     /product="hypothetical protein"
                     /codon_start=1
                     /transl_table=11
                     /translation="MKFNILKTRNGRLRQKLVNQLLNKKITDKDIDFILDAVSDYEQN
                     NLDAIEKLKKEKITETKRISGALKQTIHAHGPITSDFIGSATKRIYGALLSNEKKESF
                     INKLKKFFTKWIN*"
     gene            168566..169408
                     /locus_tag="RTP_09252017_15_scaffold_29_prodigal-single_22
                     7"
     CDS             168566..169408
                     /product="ABC-type multidrug transport system, ATPase and
                     permease components n=1 Tax=Bacillus megaterium WSH-002
                     RepID=G2RMS8_BACME"
                     /codon_start=1
                     /transl_table=11
                     /translation="MDKLKVIFKENWKAITLSYSLFSINSILMLVYPKILGETIDHLI
                     AKEYYYVWYMILTFGLLMFFGYISRIFDIKVFSGIYRRFASNETNKQIESGVETTKIN
                     GRLTLMNAVVKFFEFDMIVVLQTLFGVLGSLYFLSLVSWPIVGFLVLTGIAILIATNY
                     YSPRLAAMTKLNNDISEEQTDIIATRKMSGVNNLLRRGQKIAIKRSYIDSKFGLWIQA
                     IVYGSVTALLTYYVMYNKVTVGSVFSTYRYMFEFCNALLGLPTILTSYINIKDVVRRL
                     ETED*"
                     /db_xref="UniRef100_G2RMS8"
                     /db_xref="bmh:BMWSH_1573"
                     /db_xref="G2RMS8_BACME"
     gene            169410..169931
                     /locus_tag="RTP_09252017_15_scaffold_29_prodigal-single_22
                     8"
     CDS             169410..169931
                     /product="Uncharacterized protein n=1 Tax=Bathycoccus
                     prasinos RepID=K8EIK8_9CHLO"
                     /codon_start=1
                     /transl_table=11
                     /translation="MGKITKLSVFDFDGTLVDTPLPEEGKKTYKEKTGKDWPHAGWWG
                     QPLSLDMSVFDMPTVPSVIADYDKEKAKPDTMTVMLTGRMVKLGDLVKKILADKHLTF
                     DEYHFNRGGSTDTAKIKTMEDILRRVNTIREIHMWDDREEHIPVFQAWGDNMVKQGVI
                     DKFDITVVPAARH*"
                     /db_xref="UniRef100_K8EIK8"
                     /db_xref="K8EIK8_9CHLO"
     gene            170001..170288
                     /locus_tag="RTP_09252017_15_scaffold_29_prodigal-single_22
                     9"
     CDS             170001..170288
                     /product="Uncharacterized protein n=1 Tax=Flexibacter
                     litoralis (strain ATCC 23117 / DSM 6794 / NBRC 15988 /
                     NCIMB 1366 / Sio-4) RepID=I4ALC3_FLELS"
                     /codon_start=1
                     /transl_table=11
                     /translation="MNFKVEKLEKGESFITSEKGNSMVPLIKSGQKHKLEPATWENVE
                     VGDIVYCKVKGNFYTHLVKAKNDKKGCQIGNNKGHINGWTKSVFGKVTEVL*"
                     /db_xref="UniRef100_I4ALC3"
                     /db_xref="fli:Fleli_2389"
                     /db_xref="I4ALC3_FLELS"
     gene            170285..170806
                     /locus_tag="RTP_09252017_15_scaffold_29_prodigal-single_23
                     0"
     CDS             170285..170806
                     /product="hypothetical protein"
                     /codon_start=1
                     /transl_table=11
                     /translation="MIDQKIIDSLAQRHGKYDFNKLIEFIKSTGFTYKARKINGPIGI
                     ASMDCIYIDVDKVDYFGDRLVYFIILHETCHMKRITKLGIEWMLRNLSFEDFDGFIKY
                     IFIEEILADRYACRMFYEFNKVVYPWCDTQQLDDKIKQLQYAPIARLYFGKIQNDINK
                     YNELISEFIEEDD*"
     gene            170799..172772
                     /locus_tag="RTP_09252017_15_scaffold_29_prodigal-single_23
                     1"
     CDS             170799..172772
                     /product="Ribonuclease R n=1 Tax=Polaribacter irgensii
                     23-P RepID=A4BXC5_9FLAO"
                     /codon_start=1
                     /transl_table=11
                     /translation="MINIGDILEGRLSMNASGSAYLTDPNLPKDIYIHKSNTNQALHL
                     DKVKVKVVEGIGRSMEGHVVEIVERFRTEFVGVIQISPKFAFFVPDSNKLPIDFYIPS
                     DKLCGATDGQKVIVKLTEWRDNAKNPNGEVLRVLGDAGEHETEIHSILEEYGLPYDFD
                     EDVLAEARAIPTEITQAEIDKRRDMRNVLTFTIDPADAKDFDDALSVEWVDGELFVGI
                     HIADVSHYLRPDTELDKEAFARGTSVYLVDRCVPMLPENLSNGLCSLRPNEDKLCFSA
                     VFKIDQNGHVLEEWFGRTVINSDHRFTYEDAQAVIEAKNDGKVLVYKPIDNGPTGHKD
                     EQVENINKCYDAVLVLNKIAQRMRKGRSKKGSISFDKQEVKFQLDEKNKPVGIHFKVA
                     KDSNKLIEEFMLLANRHVAQYINSRGLPNVNRAHDKPNDEKLANLKDFISQFGYEIRI
                     DTPEETTRTLNQLLIDVRGTAEEDMINNLVVRTMQKANYTTKNIGHYGLGFKDYSHFT
                     SPIRRYPDVITHRLLGLYLENKPTLPKIEKLESRCQHLSEREKKAQKAERDSIKFMQC
                     VYMSENIGKVFKGIVSSVTDYGIFVEILDNKCEGLIKLSDINGDTYQADTNNHCVKGY
                     NTGHKIRLGDMVHVIVSSVDIEKKNINLSLINL*"
                     /db_xref="UniRef100_A4BXC5"
                     /db_xref="pom:MED152_08770"
                     /db_xref="89020042"
                     /db_xref="A4BXC5_9FLAO"
     gene            172823..173590
                     /locus_tag="RTP_09252017_15_scaffold_29_prodigal-single_23
                     2"
     CDS             172823..173590
                     /product="hypothetical protein"
                     /codon_start=1
                     /transl_table=11
                     /translation="MTDEKFIENFLNRHYSVILDNLDVMVTEKDTKYKHRFDFFVTHR
                     FNVIIGNYDIDDKRSSFDVVKAWFLGLKEKLTQDLYDYLKVNGSKYSATDGLKVILKK
                     FGNKNKYSNDFITGYFHSYYNDYVIKPRVEKYLKNYKSGVKYKELSENFDKELSLDTY
                     KQVEYAKDLLYKWYSENVIQNKVKEFFQELVITMGPRNWVVTWIGHGPLTKEKMHKYF
                     VGESEIIYEFIENAYDEWYAEAVVAASERYISSNSGF*"
     gene            173644..173997
                     /locus_tag="RTP_09252017_15_scaffold_29_prodigal-single_23
                     3"
     CDS             173644..173997
                     /product="Rare lipoprotein A n=1 Tax=Flavobacterium
                     cauense R2A-7 RepID=V6RVW9_9FLAO"
                     /codon_start=1
                     /transl_table=11
                     /translation="MRKLKILLVVSSLFLFSSFRKNDINTKHIATWYDMSGRISASGV
                     RMSRDSATAAYNAAPFGTKLLVTNLKNNKTCIVTVTDRMELKTPNHIDLSYKAFGLIE
                     KHRTGKISVKIKRLD*"
                     /db_xref="UniRef100_V6RVW9"
                     /db_xref="A0A0D0KPZ2_9FLAO"
                     /db_xref="mmt:Metme_0482"
                     /db_xref="V6RVW9_9FLAO"
     gene            174001..174654
                     /locus_tag="RTP_09252017_15_scaffold_29_prodigal-single_23
                     4"
     CDS             174001..174654
                     /product="Putative phosphoesterase n=1 Tax=uncultured
                     bacterium A1Q1_fos_97 RepID=L7VZG1_9BACT"
                     /codon_start=1
                     /transl_table=11
                     /translation="VKITCISDTHNQHLHIPPDWLEGGDVLVHAGDVSSRGTFREVEE
                     FLAWFNEQPYTHKIMIAGNHDFWFEKVSNFAVNEILAEKYPNITYLRDSGVEIDGVKF
                     WGSPVQPWFYDWAFNKVGTEICVHWDMIPLDTDVLITHGPMKGILDMTLRGVSTGCPY
                     LLEKSAEMTNLKLFVCGHIHEAYGKFEFPDGGVFVNASTLNFNYKVQNKPIVVEINK*"
                     /db_xref="UniRef100_L7VZG1"
                     /db_xref="A0A098LD01_9BACT"
                     /db_xref="hhy:Halhy_6349"
                     /db_xref="L7VZG1_9BACT"
     gene            174659..174910
                     /locus_tag="RTP_09252017_15_scaffold_29_prodigal-single_23
                     5"
     CDS             174659..174910
                     /product="hypothetical protein"
                     /codon_start=1
                     /transl_table=11
                     /translation="MSEKYPAYNEDDTFWDDHHRKRGEMTNREFFSSNAKGGFYEGME
                     YNEQTGEWVPDAETRRKEYEREKANECPTCGYDRNHCWC*"
     gene            175697..175773
                     /locus_tag="RTP_09252017_15_scaffold_29_prodigal-single_tr
                     na_34"
     tRNA            175697..175773
                     /product="Undet"
     gene            175859..175956
                     /locus_tag="RTP_09252017_15_scaffold_29_prodigal-single_tr
                     na_35"
     tRNA            175859..175956
                     /product="Undet"
     gene            176021..177049
                     /locus_tag="RTP_09252017_15_scaffold_29_prodigal-single_23
                     6"
     CDS             176021..177049
                     /product="hypothetical protein n=3 Tax=Acetobacter aceti
                     RepID=UPI00037AF225"
                     /codon_start=1
                     /transl_table=11
                     /translation="MKENTPKKRIQFITCDRVKDYYGVTSGLFNSASFVVNYLNENDF
                     DAKITPVADSNGIDKVVTEFNPDVVIIEAIWVPPAKFKELFQIQRHQNRRWIIRLHSK
                     APFLANEGIATRWIKQYASITELKIEIAPNTTELTEQLSYCFPDGKFIFLPNIYKAKS
                     FTPNRHFKNNNFVDIGSFGAIRPMKNTYQQAMAAIEFAEQIGKTLRFHINGTRTEQSG
                     DNALKNIQALFEHSKHELVEHRWYKHAEFLEAASKMDIGMQVSFSESFNIVTADFVTA
                     KVPIVASDDISWMPWIMRVSPTSHKGIVRKLKIAYKYRGFITWLQSFYLKIYNIKAKL
                     QWLLKLKD*"
                     /db_xref="UniRef100_UPI00037AF225"
                     /db_xref="A0A0D6MTW7_ACEAC"
                     /db_xref="goy:GLS_c23090"
                     /db_xref="UPI00037AF225"
     gene            177054..177245
                     /locus_tag="RTP_09252017_15_scaffold_29_prodigal-single_23
                     7"
     CDS             177054..177245
                     /product="hypothetical protein"
                     /codon_start=1
                     /transl_table=11
                     /translation="VKKIVNIIQKSNHIKKRFINLIKGNRHNLEDNPRNHGHHGHHGH
                     DDDDEELDDHNDSSNWSYH*"
     gene            177356..178051
                     /locus_tag="RTP_09252017_15_scaffold_29_prodigal-single_23
                     8"
     CDS             177356..178051
                     /product="Putative Metallophos Calcineurin-like
                     phosphoesterase n=1 Tax=Prevotella sp. CAG:255
                     RepID=R5CNT9_9BACT"
                     /codon_start=1
                     /transl_table=11
                     /translation="MKIIALGDTHGRTHWKNIVAKETDADKIIFIGDYFDTHYDVSVD
                     QQIQNFIDILNFKKENVDKVILLIGNHDFHYLKGAQETYSGYQKFKAVDINEVLEPAV
                     STGLLQMCYVHDNYVFTHAGLTKTWCSNNDINLSELEDSVNRRFMSNIESFRFTYGDN
                     FSNSGNDVTQPPIWVRIPSLLKNKLDGYRFVVGHTTIEELTITDSLIGIDTIGTSEEY
                     LVIIDGEPSAAKV*"
                     /db_xref="UniRef100_R5CNT9"
                     /db_xref="A0A0D0IVA5_9BACT"
                     /db_xref="R5CNT9_9BACT"
     gene            178052..178315
                     /locus_tag="RTP_09252017_15_scaffold_29_prodigal-single_23
                     9"
     CDS             178052..178315
                     /product="hypothetical protein"
                     /codon_start=1
                     /transl_table=11
                     /translation="MTEEEDLSKVEVTAATCSKCGGVVKVAVKSSVDRRTSREFAKLL
                     EDGCNIHTINVIVARTARWCQEPCEGMWPKKTKKKKNEDNSKQ*"
     gene            178293..178739
                     /locus_tag="RTP_09252017_15_scaffold_29_prodigal-single_24
                     0"
     CDS             178293..178739
                     /product="SsrA-binding protein id=3081007 bin
                     =GWF2_Bacteroidetes_43_63 species=unknown
                     genus=Capnocytophaga taxon_order=Flavobacteriales
                     taxon_class=Flavobacteriia phylum=Bacteroidetes
                     tax=GWF2_Bacteroidetes_43_63 organism_group=Bacteroidetes
                     organism_desc=a77"
                     /codon_start=1
                     /transl_table=11
                     /translation="MKTIVSNKKGFFEYNILDKYTAGLQLKGSEVKSIKSGKTSISEA
                     YCFIDNGEIFIKGMHVAEHKEGGKHNNHQPLRDRKLLMKKKEIIKLKEKVSEKGLTII
                     PLAIKLSKEGLIKLEIGLARGKNLHDKRETIKDRDLKKDLQRSLDN*"
                     /db_xref="gwf2_scaffold_1315_69"
                     /db_xref="cmr:Cycma_2275"
                     /db_xref="86557137"
     gene            178790..179668
                     /locus_tag="RTP_09252017_15_scaffold_29_prodigal-single_24
                     1"
     CDS             178790..179668
                     /product="RpoD family RNA polymerase sigma factor n=1 Tax
                     =Candidatus Uzinura diaspidicola str. ASNER
                     RepID=L7VMV0_9FLAO"
                     /codon_start=1
                     /transl_table=11
                     /translation="MKKFKITAKLTNRDIESFKQYLREVNDIPMLTPEEEAELTEKVS
                     KGDKAAADELVERNLRFVISVAKKYATDKIPLGDLVNEGNIGLIIAVNKFQPTMGYKF
                     ISFAVWWIRKIILEHVSKHGKMVRLPANKINNLSKLDKLVSELEQKNNHRVDIQEVIS
                     AFGNEMTSDEFEFLDALSTFSVDSLDREINNDEGNSSTLGDLICDETDKSTDHLLNNS
                     DVVEEINVLLETLKPRDKYIMECLFGLNGNPSRTLEEVGKDVNLTREMVRQVREKTLK
                     KFKNSVRMQSAYENFA*"
                     /db_xref="UniRef100_L7VMV0"
                     /db_xref="udi:ASNER_118"
                     /db_xref="L7VMV0_9FLAO"
     gene            179668..180057
                     /locus_tag="RTP_09252017_15_scaffold_29_prodigal-single_24
                     2"
     CDS             179668..180057
                     /product="hypothetical protein"
                     /codon_start=1
                     /transl_table=11
                     /translation="MEQMITKYLENNYHFTLSTLVSYKLVDKFDGSEVGLRSVMQTIM
                     SIFNIDDETLYPIWEKWSENKAIEVNNRITDFRYKIYEATGYNVELSLEDMNKVLYSS
                     PDDEFNSTQYDYSLPKAAVESNGKKMK*"
     gene            180109..180555
                     /locus_tag="RTP_09252017_15_scaffold_29_prodigal-single_24
                     3"
     CDS             180109..180555
                     /product="hypothetical protein"
                     /codon_start=1
                     /transl_table=11
                     /translation="MSKTFIQQLVREGLMGKMLEAGKNSEKTKPLNKKDPANDYPEDN
                     EDKPSSQKDYEDLNAGEKKKVKTLTAKVKNATQGPNRILKLSQVMDASGAMCGDHKCD
                     ANNASDRSITTKEMSGKPDADGKVRHPKLSKVTAMGKVVDNPQAYN*"
     gene            180670..181023
                     /locus_tag="RTP_09252017_15_scaffold_29_prodigal-single_24
                     4"
     CDS             180670..181023
                     /product="hypothetical protein"
                     /codon_start=1
                     /transl_table=11
                     /translation="MSKDSIEKLKDFVKHYEVIEQLAQDAFQAQSDLDKELSVWYHKV
                     EGTKPSHVSESHRLINEVKAILDKRRTNKLDVVIFRTTCDSVGKHIKDLKSKLNNQVV
                     QHNKILTELKTKAAK*"
     gene            181023..181643
                     /locus_tag="RTP_09252017_15_scaffold_29_prodigal-single_24
                     5"
     CDS             181023..181643
                     /product="hypothetical protein"
                     /codon_start=1
                     /transl_table=11
                     /translation="MESFFTKVAELKFDRLTTLRIIEKVEDLNAIFTDEVKLPFSVLY
                     RLTNDGKLPDSVDEMITSIFEELISTKEEYAVRYNQLLNSGEDFVAEPVVEAEPVVEA
                     VIEPKPKVVKVVKVAKEVKENAIPRRYGKEKVDRDITIQGGVATPIQRAMLSTNNLKN
                     LFVNINNKLIKDYFADEPSLTDDDYRKIQAVVTTVERQFKEILKKK*"
     gene            181646..181765
                     /locus_tag="RTP_09252017_15_scaffold_29_prodigal-single_24
                     6"
     CDS             181646..181765
                     /product="hypothetical protein"
                     /codon_start=1
                     /transl_table=11
                     /translation="MELFVIPAVVLAFACLINGFPNIHIGSKNYYDKDGKKKN*"
     gene            181768..182064
                     /locus_tag="RTP_09252017_15_scaffold_29_prodigal-single_24
                     7"
     CDS             181768..182064
                     /product="hypothetical protein"
                     /codon_start=1
                     /transl_table=11
                     /translation="MDEELNTRLFSFDELIKKSYIGLLEFTQGLQELIDEFEDMRLEL
                     ECEEQNTPEEIQDLVFIDSQLRYVYHNLNVGIDALAHYEAKSFYKVQDSLICLN*"
     gene            182070..182396
                     /locus_tag="RTP_09252017_15_scaffold_29_prodigal-single_24
                     8"
     CDS             182070..182396
                     /product="hypothetical protein"
                     /codon_start=1
                     /transl_table=11
                     /translation="MKDSIKKLQEEKQKLVEKQSEIWKALGSLEQFYKGKETPTCAQE
                     TIDLLRFQYDSTKHQIEGFRKAIEGFQQVCTHKHEDGTDAMSYDGHDSHKTYYKCSIC
                     GYEDHY*"
     gene            182407..182736
                     /locus_tag="RTP_09252017_15_scaffold_29_prodigal-single_24
                     9"
     CDS             182407..182736
                     /product="hypothetical protein"
                     /codon_start=1
                     /transl_table=11
                     /translation="MSKEIKKLTEEEFDAQYELIDNHIDTNAGFDGKMFETFGEEIEF
                     VREMSKQNRVITIIESDDDCEDCDEDDDECVPDMYYISGMRLVNRIGFLITSEPITEE
                     FEVKIEW*"
     gene            182736..183086
                     /locus_tag="RTP_09252017_15_scaffold_29_prodigal-single_25
                     0"
     CDS             182736..183086
                     /product="hypothetical protein"
                     /codon_start=1
                     /transl_table=11
                     /translation="MAKEEKKYVVLSDGQHEYDIIESTNHKGHRVLKLFYSQEDFWNP
                     KIRGNLVLRMVDTGNGVRFSKNAKSLNYSELAEMRLLMNFAKSTDENPAERNGKYEIY
                     SRVENSVSGESITI*"
     gene            183141..183611
                     /locus_tag="RTP_09252017_15_scaffold_29_prodigal-single_25
                     1"
     CDS             183141..183611
                     /product="Putative uncharacterized protein n=1 Tax
                     =Acetohalobium arabaticum (strain ATCC 49924 / DSM 5501 /
                     Z-7288) RepID=D9QQE6_ACEAZ"
                     /codon_start=1
                     /transl_table=11
                     /translation="MNIFVLDKDTKRCAQYHNNKHVVKMILETAQLLCGVHHAIEAQY
                     EIPYKLSHKNHPSAIWARECIENYIWLCDLGLELCKEYTHRYEKRHKSQDIIEWSILN
                     EPKLVSKGDITPFALAMPDECKVGDAIQSYRTYYMAEKRSIAEWKNRETPEWFN*"
                     /db_xref="UniRef100_D9QQE6"
                     /db_xref="aar:Acear_1218"
                     /db_xref="D9QQE6_ACEAZ"
     gene            183624..183830
                     /locus_tag="RTP_09252017_15_scaffold_29_prodigal-single_25
                     2"
     CDS             183624..183830
                     /product="hypothetical protein"
                     /codon_start=1
                     /transl_table=11
                     /translation="MITNELLIGILWIIVGFWICYKRKWYPQFSDNEEWPQFIVIAIV
                     VVAAPLCLVIAFVKEMLIDDWNNN*"
     gene            183842..184159
                     /locus_tag="RTP_09252017_15_scaffold_29_prodigal-single_25
                     3"
     CDS             183842..184159
                     /product="hypothetical protein"
                     /codon_start=1
                     /transl_table=11
                     /translation="MATENGNPFFLDFATSRFGKKQKIQKGDLGVIQDVLQIHTQDNT
                     ADAIKHNVFIKIEVLEVYEDLVEVKIVDVIMSDSASQCVVDLVKSGLSKFMTTKNVKW
                     QIK*"
     gene            184144..184710
                     /locus_tag="RTP_09252017_15_scaffold_29_prodigal-single_25
                     4"
     CDS             184144..184710
                     /product="hypothetical protein"
                     /codon_start=1
                     /transl_table=11
                     /translation="MANQVMRNKVKGQYIFNNGSWDVRYKVEDGDEQHYEQVMLHPNH
                     WGKAIENQEGWFIIRDCPNLKNGGTWEPMACVVPSDKLEEVAKDIIGKANFKRLNDHA
                     MSVLTEVGSIPDPDNTAVIKTLNFSDEALLSNGLRFAFGIVSEKGSLTDEQFTKAKAG
                     FIHVAKWIRDNWKEADGDFLSAHEATGE*"
     gene            184740..185123
                     /locus_tag="RTP_09252017_15_scaffold_29_prodigal-single_25
                     5"
     CDS             184740..185123
                     /product="hypothetical protein"
                     /codon_start=1
                     /transl_table=11
                     /translation="MLFCAISTFGRSQTTIYEIKSFGQIIDNSLVTTEISGEVHINEQ
                     TKEISLITPNYYMVYQYVSKQFFIRQQSFIIVAYDWTDKKIHIKIDKEDEYGNYITFY
                     YYSDEQKIKHFKLCLEKCQRECAPL*"
     gene            185084..185371
                     /locus_tag="RTP_09252017_15_scaffold_29_prodigal-single_25
                     6"
     CDS             185084..185371
                     /product="hypothetical protein"
                     /codon_start=1
                     /transl_table=11
                     /translation="MLGKMPERMRTVIIILVATAAAILFFGCTSNQNICKQSIRINGE
                     VMYALPTARHTRTVTMQTENGIVVIYRVPLEQPLTNIPVCWNRGKLFWVMP*"
     gene            185424..185660
                     /locus_tag="RTP_09252017_15_scaffold_29_prodigal-single_25
                     7"
     CDS             185424..185660
                     /product="hypothetical protein"
                     /codon_start=1
                     /transl_table=11
                     /translation="MTRIDQIDKEIEKLKAEKDSLKSKIDLIQTKIDWLTESGNSEFD
                     EEQYKVYTTLKLLEKKDLSTMEKSKLIAELIKNS*"
     gene            185724..186500
                     /locus_tag="RTP_09252017_15_scaffold_29_prodigal-single_25
                     8"
     CDS             185724..186500
                     /product="hypothetical protein n=1 Tax=Flavobacterium sp.
                     ACAM 123 RepID=UPI0002D57786"
                     /codon_start=1
                     /transl_table=11
                     /translation="MKIIFTDFNGVYFETDTEKMVGCTETELVRYLKGVHTNYERFMN
                     RFINVKKNIFLNGYPEHGIAGLKEACGDEEYNKTVKFFDSLADMYNDVEPFTFKESFE
                     LEGREFQALVFSSIDIPQMINELGAKRIKSDGIEVNHRKYDEEGNFTGTEAYHNIYET
                     YEVEGKKLGLDESLYAVKCWCTSTNKEHWLWIDDQHKEDPLTAIASTFVVHKNIIPHI
                     KALKRQGDILLTEMDEDVKPEGEMVSLTKEQYFGLLVAQS*"
                     /db_xref="UniRef100_UPI0002D57786"
                     /db_xref="A0A085EPJ4_9FLAO"
                     /db_xref="UPI0002D57786"
     gene            186727..186933
                     /locus_tag="RTP_09252017_15_scaffold_29_prodigal-single_25
                     9"
     CDS             186727..186933
                     /product="hypothetical protein"
                     /codon_start=1
                     /transl_table=11
                     /translation="MRYRPRNTRPKSKRPRNKQNRRHGYWEFYSGDGNLWFCGPFVNG
                     RRFGHHLRFGRGICDVSYNNYYAR*"
     gene            186923..187117
                     /locus_tag="RTP_09252017_15_scaffold_29_prodigal-single_26
                     0"
     CDS             186923..187117
                     /product="hypothetical protein"
                     /codon_start=1
                     /transl_table=11
                     /translation="MQGKQNQEPRNEKGEPHGHWICYRGDGDIWFMDHNINGVEYGYA
                     IYYEGEENGESIYAKEYYAR*"
     gene            187107..187289
                     /locus_tag="RTP_09252017_15_scaffold_29_prodigal-single_26
                     1"
     CDS             187107..187289
                     /product="hypothetical protein"
                     /codon_start=1
                     /transl_table=11
                     /translation="MQDNKPKNEQGFFHGPYQDYWTNGLPWETSHYVNGEALGYSELN
                     HWSGDVDQKEIFYFCR*"
     gene            187363..187596
                     /locus_tag="RTP_09252017_15_scaffold_29_prodigal-single_26
                     2"
     CDS             187363..187596
                     /product="hypothetical protein n=1 Tax=Flavobacterium sp.
                     ACAM 123 RepID=UPI0002FF89D3"
                     /codon_start=1
                     /transl_table=11
                     /translation="MANQKTIVLEPSTNTHTMTNVVEVEKIDENILKIKAGKNSQVLH
                     GEHGTIAIEAPNVIKYVQQELNPVTKKLQNAWD*"
                     /db_xref="UniRef100_UPI0002FF89D3"
                     /db_xref="A0A085EPJ3_9FLAO"
                     /db_xref="UPI0002FF89D3"
     gene            187636..187818
                     /locus_tag="RTP_09252017_15_scaffold_29_prodigal-single_26
                     3"
     CDS             187636..187818
                     /product="hypothetical protein"
                     /codon_start=1
                     /transl_table=11
                     /translation="MENNRFNQRNAKGQRHGEWVRLWGNNNIKWHSFFINETRYGHSL
                     IYDPSGNLMAKHYYAR*"
     gene            187808..188122
                     /locus_tag="RTP_09252017_15_scaffold_29_prodigal-single_26
                     4"
     CDS             187808..188122
                     /product="hypothetical protein n=1 Tax=gamma
                     proteobacterium SCGC AAA076-P09 RepID=UPI00036F42FC"
                     /codon_start=1
                     /transl_table=11
                     /translation="MQDKHSYNKQGQRHGHWETYYDNGQLKFIGDYDNGKEIGIHKNF
                     YENGVIDDIDEYFDNEVRYSEAWYESNELAYKGYCVNGIELGYWFENFSSEPNTHFYY
                     AL*"
                     /db_xref="UniRef100_UPI00036F42FC"
                     /db_xref="A0A085BL53_9FLAO"
                     /db_xref="cao:Celal_1441"
                     /db_xref="UPI00036F42FC"
     gene            188145..188297
                     /locus_tag="RTP_09252017_15_scaffold_29_prodigal-single_26
                     5"
     CDS             188145..188297
                     /product="hypothetical protein"
                     /codon_start=1
                     /transl_table=11
                     /translation="MVNGKAHGYWVRQLPFNDMWYTAHYIHGAISGYSEEYMGNILEK
                     KEFYAR*"
     gene            188287..188454
                     /locus_tag="RTP_09252017_15_scaffold_29_prodigal-single_26
                     6"
     CDS             188287..188454
                     /product="hypothetical protein"
                     /codon_start=1
                     /transl_table=11
                     /translation="MRDKKPRNENGEFHGMWIAYARDDKTTFWAKGMYINGIDLGFWI
                     EDMKDKIYYAR*"
     gene            188444..188626
                     /locus_tag="RTP_09252017_15_scaffold_29_prodigal-single_26
                     7"
     CDS             188444..188626
                     /product="hypothetical protein"
                     /codon_start=1
                     /transl_table=11
                     /translation="MRDKETNQRNQRGAANGLWIYRWRNGNLSNTYNYIDGRMFGYSA
                     HYGMKEELITSFYYAR*"
     gene            188616..188825
                     /locus_tag="RTP_09252017_15_scaffold_29_prodigal-single_26
                     8"
     CDS             188616..188825
                     /product="hypothetical protein"
                     /codon_start=1
                     /transl_table=11
                     /translation="MQGNTPFNLFGEEDKEPTNLLGEAHGFWNTRWNDKYRACGNVVN
                     GAVFGNWIWYRVSDNHINDRSYYAR*"
     gene            188815..188985
                     /locus_tag="RTP_09252017_15_scaffold_29_prodigal-single_26
                     9"
     CDS             188815..188985
                     /product="hypothetical protein"
                     /codon_start=1
                     /transl_table=11
                     /translation="MRASTPLNNKHQRHGHWENYFMTGDVMFKGHYINNVELGYWINN
                     LGEKDATLYYAR*"
     gene            188960..189163
                     /locus_tag="RTP_09252017_15_scaffold_29_prodigal-single_27
                     0"
     CDS             188960..189163
                     /product="hypothetical protein"
                     /codon_start=1
                     /transl_table=11
                     /translation="MQHYTMQDKKTIKEPVNEQGRAHGLWDMYCGVGNRLVVHFINGE
                     MFGYSYIYHTTTDGVKHQLYYAR*"
     gene            189265..189510
                     /locus_tag="RTP_09252017_15_scaffold_29_prodigal-single_27
                     1"
     CDS             189265..189510
                     /product="hypothetical protein"
                     /codon_start=1
                     /transl_table=11
                     /translation="MVVLNIGIGEILHQKKNIMPDNDLRPEKNGQRNGYWFVKYREYY
                     DEHEFGWHGHYVNDELMGYFEDLGPENKVIDREYYAR*"
     gene            189549..189722
                     /locus_tag="RTP_09252017_15_scaffold_29_prodigal-single_27
                     2"
     CDS             189549..189722
                     /product="hypothetical protein"
                     /codon_start=1
                     /transl_table=11
                     /translation="MENKRVIRAPYNEKKEAHGQWLNISEDGETIFQGMYINNVDLGY
                     WIESRSIKTYYAR*"
     gene            189712..189870
                     /locus_tag="RTP_09252017_15_scaffold_29_prodigal-single_27
                     3"
     CDS             189712..189870
                     /product="hypothetical protein"
                     /codon_start=1
                     /transl_table=11
                     /translation="MQGNNQYDQQGQRHGHWETTEWLGNFIHGKIFGYSEDFNYAGKV
                     INREYYAR*"
     gene            189860..190021
                     /locus_tag="RTP_09252017_15_scaffold_29_prodigal-single_27
                     4"
     CDS             189860..190021
                     /product="hypothetical protein"
                     /codon_start=1
                     /transl_table=11
                     /translation="MQDEEELENGYLQLFWGNGRVMVNLYYINGVAFGPSTSYERDGL
                     IKEQEYYAR*"
     gene            190011..190190
                     /locus_tag="RTP_09252017_15_scaffold_29_prodigal-single_27
                     5"
     CDS             190011..190190
                     /product="hypothetical protein"
                     /codon_start=1
                     /transl_table=11
                     /translation="MLDKTPHNLQGDEHGHWLLHWIKNGQVMFDLHYVNGVEFGPFKE
                     YYYEGELEKQTYYAR*"
     gene            190150..190359
                     /locus_tag="RTP_09252017_15_scaffold_29_prodigal-single_27
                     6"
     CDS             190150..190359
                     /product="hypothetical protein"
                     /codon_start=1
                     /transl_table=11
                     /translation="MKVNLKNKLIMHDKEPKNEQGMPHGFWENYYMDYRISNEPILWY
                     MGWYINNVDLGYWIEEETTHIYYAR*"
     gene            190349..190519
                     /locus_tag="RTP_09252017_15_scaffold_29_prodigal-single_27
                     7"
     CDS             190349..190519
                     /product="hypothetical protein"
                     /codon_start=1
                     /transl_table=11
                     /translation="MLDKESYDYKNGKRHGDWSCKWGLSGYKQFYIDGAICGHYQYIV
                     NTNLIHNEYHAR*"
     gene            190500..190673
                     /locus_tag="RTP_09252017_15_scaffold_29_prodigal-single_27
                     8"
     CDS             190500..190673
                     /product="hypothetical protein"
                     /codon_start=1
                     /transl_table=11
                     /translation="MNIMQDNTPRNEKGQRHGYWKESWGDTYVTAFFFNGQPFGYAEA
                     RSEISLFRTYYAR*"
     gene            190663..190833
                     /locus_tag="RTP_09252017_15_scaffold_29_prodigal-single_27
                     9"
     CDS             190663..190833
                     /product="hypothetical protein"
                     /codon_start=1
                     /transl_table=11
                     /translation="MQDKINQNDKDGDPHGYWETIYTESVYTKGHYIHGDMYGYWITQ
                     NNSYVVEAFIAR*"
     gene            190858..191055
                     /locus_tag="RTP_09252017_15_scaffold_29_prodigal-single_28
                     0"
     CDS             190858..191055
                     /product="hypothetical protein"
                     /codon_start=1
                     /transl_table=11
                     /translation="MEEFWLRYIDEDKSIAPRNENGEAHGHWIAYDKESDGFWFECNY
                     VNGKELGYEKWRDEQTFYHAL*"
     gene            191045..191230
                     /locus_tag="RTP_09252017_15_scaffold_29_prodigal-single_28
                     1"
     CDS             191045..191230
                     /product="hypothetical protein"
                     /codon_start=1
                     /transl_table=11
                     /translation="MHYREGQEPHNAQGERHGLWILYWADNTLCSRTNYANGNRLGLR
                     EHKGRFSYVIKKDYYAR*"
     gene            191220..191393
                     /locus_tag="RTP_09252017_15_scaffold_29_prodigal-single_28
                     2"
     CDS             191220..191393
                     /product="hypothetical protein"
                     /codon_start=1
                     /transl_table=11
                     /translation="MLDNTTRDEQGRDHGNFKEYYQNGNLFFRANFVHGELFGCFEVN
                     WLTLTREYEYYAR*"
     gene            191374..191571
                     /locus_tag="RTP_09252017_15_scaffold_29_prodigal-single_28
                     3"
     CDS             191374..191571
                     /product="hypothetical protein"
                     /codon_start=1
                     /transl_table=11
                     /translation="MNIMQDKELKFICPENEDGVYHGYHDVEWIGGGWYKGHYIKGVE
                     YGYFQIVWCKGGDLILEYHAR*"
     gene            191561..191731
                     /locus_tag="RTP_09252017_15_scaffold_29_prodigal-single_28
                     4"
     CDS             191561..191731
                     /product="hypothetical protein"
                     /codon_start=1
                     /transl_table=11
                     /translation="MQDKNQHNIKGHKHGYWKVKWFPTGGYECHYINGLEYGFDDIDW
                     GYGDKEKLYYAR*"
     gene            191721..191906
                     /locus_tag="RTP_09252017_15_scaffold_29_prodigal-single_28
                     5"
     CDS             191721..191906
                     /product="hypothetical protein"
                     /codon_start=1
                     /transl_table=11
                     /translation="MHANNKQPFNEQDQRHGYWEVYWDNGRVHYKGYFINEVRLGLSE
                     WQHMSGSGEFHKQYYAH*"
     gene            191896..192081
                     /locus_tag="RTP_09252017_15_scaffold_29_prodigal-single_28
                     6"
     CDS             191896..192081
                     /product="hypothetical protein"
                     /codon_start=1
                     /transl_table=11
                     /translation="MHTKDKKPRDEAGTPHGHWAVYWRDGTLYFSGQYIDGEFWCKGN
                     YYWGNGTEDIIKEYYAR*"
     gene            192071..192259
                     /locus_tag="RTP_09252017_15_scaffold_29_prodigal-single_28
                     7"
     CDS             192071..192259
                     /product="hypothetical protein"
                     /codon_start=1
                     /transl_table=11
                     /translation="MHAKDITPFKNGRRHGNWFKYWDDGRFNFMENYVDGEVFGHTLA
                     YHYHGIVLTHIEKEYYAR*"
     gene            192249..192443
                     /locus_tag="RTP_09252017_15_scaffold_29_prodigal-single_28
                     8"
     CDS             192249..192443
                     /product="hypothetical protein"
                     /codon_start=1
                     /transl_table=11
                     /translation="MQGKDIKPYNEQHQRHGFWLWHLSDGNVFLKCHYLYDRPHGYLY
                     YRPLFTYDGEIRIEHEYYAR*"
     gene            192424..192603
                     /locus_tag="RTP_09252017_15_scaffold_29_prodigal-single_28
                     9"
     CDS             192424..192603
                     /product="hypothetical protein"
                     /codon_start=1
                     /transl_table=11
                     /translation="MNIMRDKQSYNEKRERHGFWHIRSSDKIRYYKRNYVNGVRLGLE
                     ENNSSNALIVIYYAR*"
     gene            192593..192757
                     /locus_tag="RTP_09252017_15_scaffold_29_prodigal-single_29
                     0"
     CDS             192593..192757
                     /product="hypothetical protein"
                     /codon_start=1
                     /transl_table=11
                     /translation="MQDKNPRNEQGQPHGHWKEYTSKTIYYDEHFVNGVQLGYGVWYW
                     YQEIREYYAR*"
     gene            192708..192917
                     /locus_tag="RTP_09252017_15_scaffold_29_prodigal-single_29
                     1"
     CDS             192708..192917
                     /product="hypothetical protein"
                     /codon_start=1
                     /transl_table=11
                     /translation="MVCGIGIKKLENIMQDKRPYNKQGQRHGRWVEYFDKTRIDVIQH
                     YIDGELCGYREDHWPYHIKREYYAR*"
     gene            192907..193080
                     /locus_tag="RTP_09252017_15_scaffold_29_prodigal-single_29
                     2"
     CDS             192907..193080
                     /product="hypothetical protein"
                     /codon_start=1
                     /transl_table=11
                     /translation="MQDKRPYNKQGLQHGFWVLDWGDSYYEVNFVNGKLCGLFKQIDR
                     KNQQILQKEYYAR*"
     gene            193070..193255
                     /locus_tag="RTP_09252017_15_scaffold_29_prodigal-single_29
                     3"
     CDS             193070..193255
                     /product="hypothetical protein"
                     /codon_start=1
                     /transl_table=11
                     /translation="MRDKKPFNDKGQRHGHWLVYYAPSSDNIWYEAYFVNGVECGYEM
                     NTIPNGKREKIYQYNAR*"
     gene            193215..193436
                     /locus_tag="RTP_09252017_15_scaffold_29_prodigal-single_29
                     4"
     CDS             193215..193436
                     /product="hypothetical protein"
                     /codon_start=1
                     /transl_table=11
                     /translation="MANEKKYINTMRDNIITIKPTNEQGQRHGFWHQTNSTGQFYFKC
                     HYVNDVQVGYYEHLYISDSGKVNFEFYAR*"
     gene            193426..193608
                     /locus_tag="RTP_09252017_15_scaffold_29_prodigal-single_29
                     5"
     CDS             193426..193608
                     /product="hypothetical protein"
                     /codon_start=1
                     /transl_table=11
                     /translation="MQDKTPKNGKGRPHGRWVIYVNHNSKRAMYRAYFIDGLNYGVET
                     ITAAITQKKAHLYYAR*"
     gene            193598..193798
                     /locus_tag="RTP_09252017_15_scaffold_29_prodigal-single_29
                     6"
     CDS             193598..193798
                     /product="hypothetical protein"
                     /codon_start=1
                     /transl_table=11
                     /translation="MQDKDINQHKVKMPYNKDGQSHGLWEWFWTSGKLRYRANYVKSV
                     RCGYFELHSEEGLILEHEYYAR*"
     gene            193788..193958
                     /locus_tag="RTP_09252017_15_scaffold_29_prodigal-single_29
                     7"
     CDS             193788..193958
                     /product="hypothetical protein"
                     /codon_start=1
                     /transl_table=11
                     /translation="MQDKKSYNEQGERHGYWELYRDDGSLWYICNYVNGVWYGYFEHH
                     RFPRITKEYNAR*"
     gene            193948..194121
                     /locus_tag="RTP_09252017_15_scaffold_29_prodigal-single_29
                     8"
     CDS             193948..194121
                     /product="hypothetical protein"
                     /codon_start=1
                     /transl_table=11
                     /translation="MQDKKPRNENCQKHGRWELYYRGRINRLTNYVNGLEYGYYYYAY
                     FNTTTPLIIYFAR*"
     gene            194174..194332
                     /locus_tag="RTP_09252017_15_scaffold_29_prodigal-single_29
                     9"
     CDS             194174..194332
                     /product="hypothetical protein"
                     /codon_start=1
                     /transl_table=11
                     /translation="MKRYFLYKILPKVSYIVFFIFLMWLFLGHREPQPEPTYSVTNVL
                     AWMLTPPN*"
     gene            194332..194502
                     /locus_tag="RTP_09252017_15_scaffold_29_prodigal-single_30
                     0"
     CDS             194332..194502
                     /product="hypothetical protein"
                     /codon_start=1
                     /transl_table=11
                     /translation="MAKQPNRYWCEDASSTLKEITTSKKNGKTITKDGTIYEYVGDNL
                     LFNTKTNKIEKL*"
     gene            194499..194756
                     /locus_tag="RTP_09252017_15_scaffold_29_prodigal-single_30
                     1"
     CDS             194499..194756
                     /product="hypothetical protein"
                     /codon_start=1
                     /transl_table=11
                     /translation="MRKINLMLIAIASLFVFTSCEKEFYDTEQSRFVVKEIQERKGMS
                     KMTTYKLLMLDASGVGKIDLWVVDSIGKYNIGDRLILQPCK*"
     gene            194766..195236
                     /locus_tag="RTP_09252017_15_scaffold_29_prodigal-single_30
                     2"
     CDS             194766..195236
                     /product="hypothetical protein"
                     /codon_start=1
                     /transl_table=11
                     /translation="MKVNVRYWTEFGGSDTTMNVEEIPAFAGKFTIMSVTPHEELCPM
                     CNKHKIVDGHCDICTRTLCTPKETLEEAAEIFVKNRFTKQICGDESYPDIYASKEAIV
                     ESHILFAKWQQERSYSEEDFKLFARQYYREIKMDKSNLLWEDLADKCLEEFKKK*"
     gene            195240..195623
                     /locus_tag="RTP_09252017_15_scaffold_29_prodigal-single_30
                     3"
     CDS             195240..195623
                     /product="hypothetical protein"
                     /codon_start=1
                     /transl_table=11
                     /translation="MENIKWIGGKQEFLEFAKDYVITIHESCKNPKDQKDLELREKMK
                     DLDIQIIGTVNGEDVLEIRFVKKPITPPHEEPYQIIINDVANFRVQLMTMIEKVKFNI
                     DGYANSSSSEIAEKFEHKINSFIKK*"
     gene            195627..195827
                     /locus_tag="RTP_09252017_15_scaffold_29_prodigal-single_30
                     4"
     CDS             195627..195827
                     /product="hypothetical protein"
                     /codon_start=1
                     /transl_table=11
                     /translation="MKDMKIFYWKLLLWQTIFYGLIGYMAYIDALTNDGKLLWKPFVL
                     TFYGISVLVTFVIPMIKEFKNK*"
     gene            195831..196163
                     /locus_tag="RTP_09252017_15_scaffold_29_prodigal-single_30
                     5"
     CDS             195831..196163
                     /product="hypothetical protein"
                     /codon_start=1
                     /transl_table=11
                     /translation="MSVRVENYLIYGCKFGEEFTEDFWEQDFRDEMEWDEDKPKDKPF
                     FITDGMNGDYTFFGFICQLSDGGDDDYEAKEIDFQYNEKAIMEKFSELYPDMELPNIR
                     LWYLPHYV*"
     gene            196168..196530
                     /locus_tag="RTP_09252017_15_scaffold_29_prodigal-single_30
                     6"
     CDS             196168..196530
                     /product="hypothetical protein"
                     /codon_start=1
                     /transl_table=11
                     /translation="MKPTNKEEIHKTVEHLTRHLEYLKQRYQETSNEIESYYYKISLC
                     NSSDSFKEWKNNNPNHQHVDKFKTLAPISSGCLSDVLLRILKCDITREDFIALAKEVV
                     SPKVGNDDFDYFNRIHPQ*"
     gene            196533..196949
                     /locus_tag="RTP_09252017_15_scaffold_29_prodigal-single_30
                     7"
     CDS             196533..196949
                     /product="hypothetical protein"
                     /codon_start=1
                     /transl_table=11
                     /translation="MRKIQDKFVPYQQSLDMKDLGFDDPCFATYFTVGAWQIDCTEGA
                     LNLKSNEACEYSILAPLWQDALDWFREQHNLEYQIQRIANGNYHALIHKNTDEYLDLL
                     RECDLICINEVIDVYTYEEARLETLEKLIQYVKQNK*"
     gene            196951..197136
                     /locus_tag="RTP_09252017_15_scaffold_29_prodigal-single_30
                     8"
     CDS             196951..197136
                     /product="hypothetical protein"
                     /codon_start=1
                     /transl_table=11
                     /translation="MEKKTFEEWVKDKYESRGTYWISLKEKKECGFAESDLSHYPDKG
                     VRGKYNRYVNTKPKEKK*"
     gene            197138..197377
                     /locus_tag="RTP_09252017_15_scaffold_29_prodigal-single_30
                     9"
     CDS             197138..197377
                     /product="hypothetical protein"
                     /codon_start=1
                     /transl_table=11
                     /translation="MATLITILVALFIGYNIGRIIPYKKQRVQCTNCGNNNTHKVCEA
                     YGGEGGECGFAVRHSEQHLCNDCDKITYISMKLIK*"
     gene            197384..197575
                     /locus_tag="RTP_09252017_15_scaffold_29_prodigal-single_31
                     0"
     CDS             197384..197575
                     /product="hypothetical protein"
                     /codon_start=1
                     /transl_table=11
                     /translation="MITLSAILFIWGVISIYRLHNIAKKNKEPFHPYEGTLMDAFGFT
                     AVIATTIVWVFYICITYLP*"
     gene            197580..197741
                     /locus_tag="RTP_09252017_15_scaffold_29_prodigal-single_31
                     1"
     CDS             197580..197741
                     /product="hypothetical protein"
                     /codon_start=1
                     /transl_table=11
                     /translation="MQDKTPLNEKGQSHGLWEVYFFDGDLRFKGHCVNDVQYGYWIYC
                     GKKEYYYAN*"
     gene            197692..197907
                     /locus_tag="RTP_09252017_15_scaffold_29_prodigal-single_31
                     2"
     CDS             197692..197907
                     /product="hypothetical protein"
                     /codon_start=1
                     /transl_table=11
                     /translation="MGIGYIVVKKNTTMQINKTPLNEKGQSHGLWIQYHKNGEILFKG
                     NCINGTKYGYWYYNFLGNNVYEHYHAR*"
     gene            complement(198274..198702)
                     /locus_tag="RTP_09252017_15_scaffold_29_prodigal-single_31
                     3"
     CDS             complement(198274..198702)
                     /product="Uncharacterized protein n=1 Tax=Paramecium
                     bursaria Chlorella virus NE-JV-1 RepID=M1I1D5_9PHYC"
                     /codon_start=1
                     /transl_table=11
                     /translation="MKYNDKKKYQIAMRRLYATNTPSKRIIELLGTDKESFISHVDRF
                     LLDGMTKDNFGKVWSLDHIVPVDVFDFEDEEDLKLCYNFNNIMPMFMNDNRAKGASIH
                     FSLEKLRHMAHASVDTKVYINKLIQRCEKVIEEVYMKYLI*"
                     /db_xref="UniRef100_M1I1D5"
                     /db_xref="M1I1D5_9PHYC"
     gene            198901..199632
                     /locus_tag="RTP_09252017_15_scaffold_29_prodigal-single_31
                     4"
     CDS             198901..199632
                     /product="Uncharacterized protein n=1 Tax=Puniceispirillum
                     phage HMO-2011 RepID=S4S2J9_9CAUD"
                     /codon_start=1
                     /transl_table=11
                     /translation="MEFTKPLLSTNNAKTIKGEKLGYMTFILYMSPFTANSKGINVCS
                     HASKGCADSCLVGSGFGGMYANVKQGRVNKTEFFLKDRVSFLTKLKGEVQKAIDKNKD
                     KAIVTFRLNGTSDLPYEKYKIFDGKNIFELFPDVQFYDYTKNYLRFDKVLPANYHLTF
                     SRSETNDTIAMGLLERGFNVAMVFDKLPETYKGFKVINGDLDDLRFLDEKNVIVGLRY
                     KKNTGKGGAEKNALAYSSGFAIKTT*"
                     /db_xref="UniRef100_S4S2J9"
                     /db_xref="A0A0F7LBD6_9VIRU"
                     /db_xref="S4S2J9_9CAUD"
     gene            199771..200052
                     /locus_tag="RTP_09252017_15_scaffold_29_prodigal-single_31
                     5"
     CDS             199771..200052
                     /product="hypothetical protein"
                     /codon_start=1
                     /transl_table=11
                     /translation="MGALIDRVIELIKEDIAYGDLTSIEGLLENVPENILIDFLPEEE
                     WVDYENKFMCNSCHEHFHRADMDFDVNDSDLCKNCNTVTFNDAPYGEER*"
     gene            200036..200407
                     /locus_tag="RTP_09252017_15_scaffold_29_prodigal-single_31
                     6"
     CDS             200036..200407
                     /product="hypothetical protein n=1 Tax=Verrucomicrobia
                     bacterium SCGC AAA164-B23 RepID=UPI00035D0F2A"
                     /codon_start=1
                     /transl_table=11
                     /translation="MGKKDNRVKVRFHLGAGEHYQHWKIEYPNGDYQFINPEKQNMVL
                     HGCQLHNRKGTAAGIHAGGEKVVCAWVWCDEVRMYSLTDKGIPVTYNPRVYPHWMYEG
                     QNADNMTFDRLQTVGNKLISF*"
                     /db_xref="UniRef100_UPI00035D0F2A"
     gene            200420..200689
                     /locus_tag="RTP_09252017_15_scaffold_29_prodigal-single_31
                     7"
     CDS             200420..200689
                     /product="hypothetical protein"
                     /codon_start=1
                     /transl_table=11
                     /translation="MAGHLPIPTDDLVIKVMKSFKKKHDIKQLKHFERIPHGVGTIQR
                     LSSDYRMDDEHGLIDDEIIAINYQDRTLEVHYDKNEKINQVYLVM*"
     gene            200741..201214
                     /locus_tag="RTP_09252017_15_scaffold_29_prodigal-single_31
                     8"
     CDS             200741..201214
                     /product="Uncharacterized protein {ECO:0000313|EMBL
                     :KKN43908.1};  TaxID=412755 species="unclassified
                     sequences; metagenomes; ecological metagenomes.;"
                     source="marine sediment metagenome.;""
                     /codon_start=1
                     /transl_table=11
                     /translation="MGTRSLTRVIETWKDDNGKQKQEKLVTMYRQYDGYPSGHGQELA
                     EFIASGVVVNGIGGDEKRKVFNGAGCFAAQMISHFKGDSAGGFYIYSNSAKDVGEEYE
                     YHVLVDFQTKQVTLKCYEIGYIKKDGSYSNKKRLLFNGKAVDFAAFVTKQEQENA*"
                     /db_xref="A0A0F9TRA2_9ZZZZ"
                     /db_xref="gwf2_scaffold_1153_37"
     gene            201219..201452
                     /locus_tag="RTP_09252017_15_scaffold_29_prodigal-single_31
                     9"
     CDS             201219..201452
                     /product="hypothetical protein"
                     /codon_start=1
                     /transl_table=11
                     /translation="MSDTRKVTVTVTRYYSKQTQVEVDVPNEIGDDQIQDWLTENDDL
                     TERVGHALDKAILYDDEDNWEFSDPENNNGGHL*"
     gene            201780..202124
                     /locus_tag="RTP_09252017_15_scaffold_29_prodigal-single_32
                     0"
     CDS             201780..202124
                     /product="hypothetical protein"
                     /codon_start=1
                     /transl_table=11
                     /translation="MAKIYSLPEGFEAPDFNWEDIDKYNKDCAEVTAKVKQWCIDRNP
                     NQECVGEVITFPVADGTAEYMVAAIKPVELIHLPYWDAYQSETAPLMTAKAVKDKIKQ
                     TKALADLFASKR*"
     gene            202355..202714
                     /locus_tag="RTP_09252017_15_scaffold_29_prodigal-single_32
                     1"
     CDS             202355..202714
                     /product="Uncharacterized protein {ECO:0000313|EMBL
                     :ETT24256.1};  TaxID=1429046 species="Bacteria;
                     Actinobacteria; Corynebacteriales; Nocardiaceae;
                     Rhodococcus.;" source="Rhodococcus rhodochrous ATCC
                     21198.;""
                     /codon_start=1
                     /transl_table=11
                     /translation="MGRYYSGDIEGKFWFAVQSSNAADRFGVQGYEPGFIQYHFEQED
                     LEAVEEEIANIEGALGDKLKVIEDFFAGRDFYNDQDLKDAGITSDELSEYADLKLGIK
                     IRDCIKENGACSFDAEL*"
                     /db_xref="W4A0A7_RHORH"
     gene            202817..203419
                     /locus_tag="RTP_09252017_15_scaffold_29_prodigal-single_32
                     2"
     CDS             202817..203419
                     /product="Uncharacterized protein n=1 Tax=Paenibacillus
                     alvei TS-15 RepID=S9SNR8_PAEAL"
                     /codon_start=1
                     /transl_table=11
                     /translation="MIKQFEVTSGKLVCSDPCYSIPTWCQGIVDNVKNGVWGAEINLS
                     DQQDWGIRVASMFICNEDSFAKDNAIAEKIFNDEPMNFSAGVDSGQFGFFDFAHYRND
                     ESAKALELYKFSDDYDKEEGDTWYRACCHLTLGDEQWGVLPNGVVSSSGFGDGSYDVF
                     GYKDENDEYVAFAVVFIYDDENDEYDDAEDWEEDEEDINE*"
                     /db_xref="UniRef100_S9SNR8"
                     /db_xref="blr:BRLA_c022020"
                     /db_xref="89253795"
                     /db_xref="S9SNR8_PAEAL"
     gene            203507..203704
                     /locus_tag="RTP_09252017_15_scaffold_29_prodigal-single_32
                     3"
     CDS             203507..203704
                     /product="hypothetical protein"
                     /codon_start=1
                     /transl_table=11
                     /translation="MSFEIVLRFTDIDEPNPLDAVKKIRQWIEEGSANMIYEVRDEET
                     DEKWTVDLSEDDEDAVLPDNE*"
     gene            203716..203946
                     /locus_tag="RTP_09252017_15_scaffold_29_prodigal-single_32
                     4"
     CDS             203716..203946
                     /product="hypothetical protein"
                     /codon_start=1
                     /transl_table=11
                     /translation="MENVLKTGDTVIWRGAWGIDPPIEAKVKEITLCEAEGVKHGRLV
                     SEVLWDKVTSGRKIIVDLDNGHWAWGFQISPR*"
     gene            204122..205039
                     /locus_tag="RTP_09252017_15_scaffold_29_prodigal-single_32
                     5"
     CDS             204122..205039
                     /product="hypothetical protein"
                     /codon_start=1
                     /transl_table=11
                     /translation="MNTNFSPVAPNVNGIIVSLLASKTKQVVPIVQTKSNVNISKEYV
                     RSLIKKHLILLPKELNKLYPEISIATFRANYRWLKPDLDKFIDERIAEIHKLVSTKNN
                     SYIDKNHFVKEENRNDMANMVYESGLYGRIASLSHIDCLVERKLDALTSQNTFVNIDR
                     DELVVEGAKLTMYKYGLNGNAVCGDMLSVLKNYGENDFAHIFMDFCGALPIQGETLDY
                     VIKNNLVKVGGYIFLTVSNAVRKVVNGYSKEYNSYTALHNENMCYTKTHLANKLMLNS
                     MMRDKFIEVKDKPYQTDSPMLFYVMQRYR*"
     gene            205100..205609
                     /locus_tag="RTP_09252017_15_scaffold_29_prodigal-single_32
                     6"
     CDS             205100..205609
                     /product="Putative uncharacterized protein n=1 Tax
                     =Rhodobacteraceae bacterium KLH11 RepID=B9NXP1_9RHOB"
                     /codon_start=1
                     /transl_table=11
                     /translation="MKFELKSIKFIEEMSEETNCFYGKLYINKKFVADVRNDGQGGCT
                     WVQGFDKESRERLAEAEKYLNMQPKKKSDMFDFEYQRTIESEVDDLFADWLEVKETKK
                     LEKKMDKGILYGTRYDFKMIYWTNTTLTAMLKNPIGQARVKKILEELTEKKETILNTN
                     IPQEFYPTK*"
                     /db_xref="UniRef100_B9NXP1"
                     /db_xref="32777764"
                     /db_xref="B9NXP1_9RHOB"
     gene            205621..206118
                     /locus_tag="RTP_09252017_15_scaffold_29_prodigal-single_32
                     7"
     CDS             205621..206118
                     /product="hypothetical protein"
                     /codon_start=1
                     /transl_table=11
                     /translation="MNYNLYLFSCLLKIYDKEFSELEYDLQFEQLPQLYDDFFKSDFN
                     VGDKGEYECILAYLKDKYPLVDKEAIIDKIRAIIKEFGTFTTADIDADCDVSIPVIGN
                     HIHLANIFNFASAEVEVYEDGGENEIDSYRLSYWDMDIDTLTEVLEYANQYEAVCLKD
                     EERLS*"
     gene            206319..206585
                     /locus_tag="RTP_09252017_15_scaffold_29_prodigal-single_32
                     8"
     CDS             206319..206585
                     /product="hypothetical protein"
                     /codon_start=1
                     /transl_table=11
                     /translation="MANFKPQVSYITKDSQRDYWNGSRKSMTITERFKTYQDLKKKLP
                     VILEDSIDEYVSVFRSKRGEWGEWFEHWQLDANRKPVIIKQGWN*"
     gene            206686..206979
                     /locus_tag="RTP_09252017_15_scaffold_29_prodigal-single_32
                     9"
     CDS             206686..206979
                     /product="hypothetical protein"
                     /codon_start=1
                     /transl_table=11
                     /translation="MKKFIKSSFVVFVALKNKATKKFDKLIEAEPQVKGEYVDKVVYL
                     LRRDFPIQEQNEIMLSVAKKLAELREADMRKLEETYKVIQEESNNFKARLVIQ*"
     gene            206986..207354
                     /locus_tag="RTP_09252017_15_scaffold_29_prodigal-single_33
                     0"
     CDS             206986..207354
                     /product="hypothetical protein"
                     /codon_start=1
                     /transl_table=11
                     /translation="MKAIVNIGLRSVELVYTIKPKDLISLSRNEINNQYKNWELFQKD
                     KNSNIRCTHTIWFDDVDEWRSITLFNGKMIDFHYDYEERKEFNSKKNWGNYLFQGYEY
                     TDGKPQMYDKNVVTQVIVIF*"
     gene            207420..207722
                     /locus_tag="RTP_09252017_15_scaffold_29_prodigal-single_33
                     1"
     CDS             207420..207722
                     /product="hypothetical protein"
                     /codon_start=1
                     /transl_table=11
                     /translation="MATKTFKIGEYCKGGVITIETTKTQVKVIAKEWDFSKGSNKGSD
                     QSNAKEFNRLEVSLTDSGAERKIDDFLYDLTTSYYAGVVLEWINSKVTFKQNSWDY*"
     gene            207740..208306
                     /locus_tag="RTP_09252017_15_scaffold_29_prodigal-single_33
                     2"
     CDS             207740..208306
                     /product="Uncharacterized protein n=1 Tax=Blautia hansenii
                     DSM 20583 RepID=C9L7Q8_BLAHA"
                     /codon_start=1
                     /transl_table=11
                     /translation="MGLDMYLYSSKKVKGLTAKDYEKVDNAVGNVDKDKFKSVAKCFK
                     RRSKKAYSEFNELVKERGEYISWLSIFEDIGYWRKANQIHTYFVQECQGGVDECQLTK
                     ISKSKLTKLISLCKQALALKEVYLNDGIIQGKGCEEILPTASGFFFGGTEFNEWYFND
                     IEETIEIISKVLKETDFKTQTIFYRSSW*"
                     /db_xref="UniRef100_C9L7Q8"
                     /db_xref="A0A0F9IZC5_9ZZZZ"
                     /db_xref="hdt:HYPDE_26913"
                     /db_xref="C9L7Q8_BLAHA"
     gene            208415..208546
                     /locus_tag="RTP_09252017_15_scaffold_29_prodigal-single_33
                     3"
     CDS             208415..208546
                     /product="hypothetical protein"
                     /codon_start=1
                     /transl_table=11
                     /translation="MEEFLNKPITFGFALCYLIGKFLLAYFKGIYIGYKNSKKQKNN*"
     gene            208567..208758
                     /locus_tag="RTP_09252017_15_scaffold_29_prodigal-single_33
                     4"
     CDS             208567..208758
                     /product="hypothetical protein"
                     /codon_start=1
                     /transl_table=11
                     /translation="MEWIDITIEKPSVAGKYLVKTKTTMDNVHRLDATFSITKDKQTG
                     KEKSSFNVSNQIVTHWLKE*"
     gene            208765..209043
                     /locus_tag="RTP_09252017_15_scaffold_29_prodigal-single_33
                     5"
     CDS             208765..209043
                     /product="Uncharacterized protein n=1 Tax=Salmonella
                     enterica subsp. enterica serovar Agona str. 620239
                     RepID=V0E9Y5_SALET"
                     /codon_start=1
                     /transl_table=11
                     /translation="MEFVLIEAETPEWNDMWERLAQHPINEGIEEPKVALNNGEAWQY
                     MGSFKQADKVIHELRHRNHPAYNNRQQISLYASDKFSQEQISVSKKIK*"
                     /db_xref="UniRef100_V0E9Y5"
                     /db_xref="synp:Syn7502_02811"
                     /db_xref="V0E9Y5_SALET"
     gene            209109..209375
                     /locus_tag="RTP_09252017_15_scaffold_29_prodigal-single_33
                     6"
     CDS             209109..209375
                     /product="hypothetical protein"
                     /codon_start=1
                     /transl_table=11
                     /translation="MLQTRKTILLGEGIHQHTLDGKFEMDNDTIVKDFAPINVKETTK
                     LLHEKPNGGWSGEHKTLLVESGKWVMGQQVEYNPFSESVSRVWD*"
     gene            209474..209887
                     /locus_tag="RTP_09252017_15_scaffold_29_prodigal-single_33
                     7"
     CDS             209474..209887
                     /product="Uncharacterized protein n=1 Tax=Sinorhizobium
                     phage phiM12 RepID=S5MBV5_9CAUD"
                     /codon_start=1
                     /transl_table=11
                     /translation="MANALIHSQSSVKRWGGDVSDYLPIHEIIDSPKACMNNNSSRLV
                     THNVWFCYNIIPKIFGYNLINSNGKRVDTIDIAMLHVAEDFRMKFVPTLEDYLKHLSL
                     PDWIHNGVKDVNNPIATQFATDLLDKLKQEELETN*"
                     /db_xref="UniRef100_S5MBV5"
                     /db_xref="S5MBV5_9CAUD"
                     /db_xref="sphm:G432_14890"
     gene            209900..210544
                     /locus_tag="RTP_09252017_15_scaffold_29_prodigal-single_33
                     8"
     CDS             209900..210544
                     /product="hypothetical protein"
                     /codon_start=1
                     /transl_table=11
                     /translation="MTEKEIIQLWYENKVDSIDYEFDCGGDQMNETTLNILDKEGKLI
                     ECKEIEDYFENKIYDNVDFYVNSDGHYMGERGNVYVTLETDEDEPYFSYSKSSMEEYN
                     EREQFDEMIELSDEEINYISLYVNNINTGWGEDINFNYGTDFIKTDEHEELEKSIGEK
                     LTKYYDDYVPDVMGELSDSDMSFNTNESENVITIEDNKLKVILYFDTYVYKEGE*"
     gene            210644..211342
                     /locus_tag="RTP_09252017_15_scaffold_29_prodigal-single_33
                     9"
     CDS             210644..211342
                     /product="hypothetical protein"
                     /codon_start=1
                     /transl_table=11
                     /translation="MAKLVLNNVAFDYDLGCKVARLKYGDVCPEVLSPLADFWNDIVP
                     ANFSDIARLENLEQRRIGINALGIDRLISEVNPILLDSKTLDKTTTWINGEGVLETIE
                     YKDTYELYQVKGEVFSKGLPLGARSMEDSFYVKCKDTSTDREYLIWIEPQSVFNTNRD
                     NTWYQRGESYKELSSIECVAWTITTNIPIGNIEKILRQGDCILIKPIGEYEPLNTPRH
                     LTEKEYMELIVAES*"
     gene            complement(211339..212058)
                     /locus_tag="RTP_09252017_15_scaffold_29_prodigal-single_34
                     0"
     CDS             complement(211339..212058)
                     /product="hypothetical protein n=1 Tax=Acinetobacter sp.
                     NCTC 10304 RepID=UPI000289C636"
                     /codon_start=1
                     /transl_table=11
                     /translation="MQKLTTDKFIQQSKEFHGDKYDYSLCEYIHNKSKVKIICPIHGE
                     FEQEPRHHTKGRGCSKCGRVITETSIRSNTDKFIQKAKQVHNNIFDYSNVNYITDNVK
                     VKIICPIHGEFEQTPNNHLQGRGCKKCKNDLMGWNYHLWENAAFTSNYFDSFKVYIIK
                     CWNDTETFYKIGKTFNKIDTRFNSKIKLPYQWSLIKTIEGSAKEISELENKLKRENKE
                     NSYIPKLEFRGMYECYSELTY*"
                     /db_xref="UniRef100_UPI000289C636"
                     /db_xref="N9K374_9GAMM"
                     /db_xref="lpu:LPE509_02111"
                     /db_xref="UPI000289C636"
     gene            212215..212745
                     /locus_tag="RTP_09252017_15_scaffold_29_prodigal-single_34
                     1"
     CDS             212215..212745
                     /product="hypothetical protein"
                     /codon_start=1
                     /transl_table=11
                     /translation="MEKEFTIDKAIRIQLDQLRDWRKVLTPEAFGDLRIHAEQNNRTA
                     KDPKQIIRGNDLSVFVENYSHKLKPINNDAPMTKMTADDLRRLRFGDKVFYGSGSNIR
                     SLRYVGRMPSSEEHYLIFCDGEFLMHLYIGHDDKFRGDWYMGKYDSAFVGNYLKDWHL
                     ERIEGIEDIYLKKDDK*"
     gene            213108..213191
                     /locus_tag="RTP_09252017_15_scaffold_29_prodigal-single_tr
                     na_36"
     tRNA            213108..213191
                     /product="Undet"
     gene            complement(213495..213704)
                     /locus_tag="RTP_09252017_15_scaffold_29_prodigal-single_34
                     2"
     CDS             complement(213495..213704)
                     /product="hypothetical protein"
                     /codon_start=1
                     /transl_table=11
                     /translation="MVTLHPTDYVIYDRANDHVISFASDDDYVIFGDKAEALEDCRGN
                     EEVIPCTELPLHHQEILKQQIAKNL*"
     gene            213821..214165
                     /locus_tag="RTP_09252017_15_scaffold_29_prodigal-single_34
                     3"
     CDS             213821..214165
                     /product="hypothetical protein"
                     /codon_start=1
                     /transl_table=11
                     /translation="MNIQQPYQFNERGLLENIIHSNMYKMFQKLANGQTLTREEKNNT
                     FHNIQSNSGKSNYMLMGMVIPFTQFMKLYLVKYNYENVYHPIYAFDKTCIRYSYYTNS
                     CIVSILEFNQLK*"
     gene            214177..214413
                     /locus_tag="RTP_09252017_15_scaffold_29_prodigal-single_34
                     4"
     CDS             214177..214413
                     /product="hypothetical protein"
                     /codon_start=1
                     /transl_table=11
                     /translation="MERIIIGNHTYILSKEKPKQGDCYLCITTDSTGVKLMTGVRLET
                     DENKDSHKNCIKILATNHKGLNLEGCPTLNGFIK*"
     gene            214420..214659
                     /locus_tag="RTP_09252017_15_scaffold_29_prodigal-single_34
                     5"
     CDS             214420..214659
                     /product="hypothetical protein"
                     /codon_start=1
                     /transl_table=11
                     /translation="MKNVFQCDFCHTTNVNSPPIIEHEKKCSFNPSLKQCWTCVHHVD
                     EGMPISGSMYVCQKGLNCWDIRENDKPCDLWEQDK*"
     gene            214666..214926
                     /locus_tag="RTP_09252017_15_scaffold_29_prodigal-single_34
                     6"
     CDS             214666..214926
                     /product="hypothetical protein"
                     /codon_start=1
                     /transl_table=11
                     /translation="MGTFIRPCDYLMIYNKFIVRTKDNKINIAFTDYDIALTFYRELI
                     KQTDKLNPDNVSLWGKFKDELHTIWYTYEGIQKPYSFLYEIK*"
     gene            214933..215202
                     /locus_tag="RTP_09252017_15_scaffold_29_prodigal-single_34
                     7"
     CDS             214933..215202
                     /product="hypothetical protein"
                     /codon_start=1
                     /transl_table=11
                     /translation="MARCNRCRTNRHEILYLFGGVAVCESCYDVVNPQLITYKLMHPS
                     SVSNVEDELSKLRKKVKMYEQMLKTNNELIEQGVTTLTKKIPRTK*"
     gene            215209..215349
                     /locus_tag="RTP_09252017_15_scaffold_29_prodigal-single_34
                     8"
     CDS             215209..215349
                     /product="hypothetical protein"
                     /codon_start=1
                     /transl_table=11
                     /translation="METCPICIGTNIRNDFDFPDTMLCCNDCGADFTIDKEVLLDPTE
                     II*"
     gene            215418..215639
                     /locus_tag="RTP_09252017_15_scaffold_29_prodigal-single_34
                     9"
     CDS             215418..215639
                     /product="hypothetical protein"
                     /codon_start=1
                     /transl_table=11
                     /translation="MDAKKLMSVEEVKEFFDATHEFQVSVEGHNIKLSYESDDKITST
                     LIYKEHINVQQLIRKVKQLVWNHCNNILD*"
     gene            215646..216035
                     /locus_tag="RTP_09252017_15_scaffold_29_prodigal-single_35
                     0"
     CDS             215646..216035
                     /product="hypothetical protein"
                     /codon_start=1
                     /transl_table=11
                     /translation="MKVNLVEVPTPMMSSFTMFADPDFKLLRETKTLRVSFHHNTKTR
                     ISTSISFGNYRVKVNNLMQGYKQHEERNSNYFSGGIETSYYFVKSKAQNYEVYKEFLT
                     KLIPYILTDFFRLELDEITIELEQREF*"
     gene            216168..216719
                     /locus_tag="RTP_09252017_15_scaffold_29_prodigal-single_35
                     1"
     CDS             216168..216719
                     /product="hypothetical protein"
                     /codon_start=1
                     /transl_table=11
                     /translation="MKKLVLRISLFICGICVGQPTPPTELMKIPTPPQVKQHRNSLLQ
                     LSVNYGVAETLGGELLIQHKKTIVGFGYGGYIGNNSAYLSLVDNHYNVPNEYMYLTYA
                     RIHKRWVYGAKIGKQNRANWDKKVLGYNSLGNPMSYTFEKNVESYTAMVGIYAGYFVT
                     SNFRLNVGVDSFNTATLGFSVGF*"
     gene            216735..216911
                     /locus_tag="RTP_09252017_15_scaffold_29_prodigal-single_35
                     2"
     CDS             216735..216911
                     /product="hypothetical protein"
                     /codon_start=1
                     /transl_table=11
                     /translation="MEMPIEVEAKMCADRAKEIFAKEHISDTDVQFGTYFINKWKKLT
                     NWVERTESPIVEPQ*"
     gene            216990..217505
                     /locus_tag="RTP_09252017_15_scaffold_29_prodigal-single_35
                     3"
     CDS             216990..217505
                     /product="Uncharacterized protein {ECO:0000313|EMBL
                     :KIF32233.1};  TaxID=1304833 species="Bacteria;
                     Cyanobacteria; Nostocales; Microchaetaceae; Hassallia.;"
                     source="Hassallia byssoidea VB512170.;""
                     /codon_start=1
                     /transl_table=11
                     /translation="MNSNFTKDCLEINLSRNSDNTISIEVSSDYAHSSRKSQLFVNED
                     KLRHLVEQFWKSIRTKKLLSMRTYFDEIDYYDDEVDVYQTPIIAIERGLKKAKVIDRN
                     HGSIPKDWSINVKMKFDDTTTNTPILEVIEKLLMHKFPTQAKVEIIKKMKPFLRKEVN
                     FVSYYNSNDDE*"
                     /db_xref="A0A0C1U561_9CYAN"
     gene            217862..218239
                     /locus_tag="RTP_09252017_15_scaffold_29_prodigal-single_35
                     4"
     CDS             217862..218239
                     /product="hypothetical protein"
                     /codon_start=1
                     /transl_table=11
                     /translation="MKKLLVIKAILLVVTLILISLFASCTTEENILIEETRTLDVTIE
                     GNSPEFWYHNAKTNTTTYYTQSHIVLEVHRGDTINAIGYGYTIDNSNNYGAPNVVVVG
                     YITFKVNGVVVASGVDTLAYLIK*"
     gene            218246..218644
                     /locus_tag="RTP_09252017_15_scaffold_29_prodigal-single_35
                     5"
     CDS             218246..218644
                     /product="hypothetical protein"
                     /codon_start=1
                     /transl_table=11
                     /translation="MRKTEPKMDVIDIVKDIIINESGVDINQVKRNRNIVEVRSLFFH
                     VVKELSPMETFSGIGRSVNKDHATVMFGISQYETYARFNKELDKLKAKVMKRFRLEYK
                     FYQIHSIDDEIRNLEERLAELKEFRDTLNE*"
     gene            218651..219046
                     /locus_tag="RTP_09252017_15_scaffold_29_prodigal-single_35
                     6"
     CDS             218651..219046
                     /product="hypothetical protein"
                     /codon_start=1
                     /transl_table=11
                     /translation="MKTSVHTYFNGTTDNKYELEPCDFDYLSNEFIATQDSLGISLQS
                     ISNPKLSIHLGRFDIKYDNDISARRMFIATERVCVKMYGICYQYGGDPNWFKKYIPTT
                     TEQLYKLICEYRYKPMDSVTEENIINFLQ*"
     gene            219110..219277
                     /locus_tag="RTP_09252017_15_scaffold_29_prodigal-single_35
                     7"
     CDS             219110..219277
                     /product="hypothetical protein"
                     /codon_start=1
                     /transl_table=11
                     /translation="MSPEQRAKDFAHWLIIHTEDVNTMGACRRYKGRTLNVEELYQAW
                     GEFKQKTKNKF*"
     gene            219297..219746
                     /locus_tag="RTP_09252017_15_scaffold_29_prodigal-single_35
                     8"
     CDS             219297..219746
                     /product="hypothetical protein"
                     /codon_start=1
                     /transl_table=11
                     /translation="MNTEQEENKNERPTPEETKKVVGALMDAMGKAFDEDQLKPFQYV
                     VAYKRVADESLIGYHASTFCNTTQDIERGKRYNGENPYRQLQIIDGNFKFTMSIKEGS
                     DSLFAPIHLQTQKNCYAGLTYEQVYLEAVYLDADTPPQRFVFKEITE*"
     gene            219753..219929
                     /locus_tag="RTP_09252017_15_scaffold_29_prodigal-single_35
                     9"
     CDS             219753..219929
                     /product="hypothetical protein"
                     /codon_start=1
                     /transl_table=11
                     /translation="MKSWKSQKQQEALLNEKNKELEKQNKVLTEALERIANTYDNIED
                     LAGVIARETLDKFR*"
     gene            220018..220221
                     /locus_tag="RTP_09252017_15_scaffold_29_prodigal-single_36
                     0"
     CDS             220018..220221
                     /product="hypothetical protein"
                     /codon_start=1
                     /transl_table=11
                     /translation="MAQFDVYSPDGFPIHREDTYPSREIAEQKLKEWAKQYEQQGYYS
                     MSDRTRIPLDKLESLCKILPITE*"
     gene            220233..220409
                     /locus_tag="RTP_09252017_15_scaffold_29_prodigal-single_36
                     1"
     CDS             220233..220409
                     /product="hypothetical protein"
                     /codon_start=1
                     /transl_table=11
                     /translation="MGQPTYLDGTPIVAQKKVRNGVTAYKFRSGVIEIEGIRFFFYSM
                     TDAIAKWRRDNPIK*"
     gene            220421..220555
                     /locus_tag="RTP_09252017_15_scaffold_29_prodigal-single_36
                     2"
     CDS             220421..220555
                     /product="hypothetical protein"
                     /codon_start=1
                     /transl_table=11
                     /translation="MEDIIKWLKKKENPTKLGGNIRMIDAWALLKYIKRNYTLTKKTK
                     *"
     gene            220562..220888
                     /locus_tag="RTP_09252017_15_scaffold_29_prodigal-single_36
                     3"
     CDS             220562..220888
                     /product="hypothetical protein"
                     /codon_start=1
                     /transl_table=11
                     /translation="MDRDKHIKILEIARQRLIDCPQYVGICNRINDVWLHSNFPYADC
                     EWVLNWFRGQNPASWNKYSEFTKHPTFGDNKGWWWQCNQEGKEQRILFLDTLINNLKN
                     NLHNTF*"
     gene            221062..221259
                     /locus_tag="RTP_09252017_15_scaffold_29_prodigal-single_36
                     4"
     CDS             221062..221259
                     /product="hypothetical protein"
                     /codon_start=1
                     /transl_table=11
                     /translation="MVVFKAKSMTPEKTDEQIKNECGSTRFISFESAIQMFRQQYNLM
                     ALEHAPIGYRVTEQGIEILSK*"
     gene            221271..221576
                     /locus_tag="RTP_09252017_15_scaffold_29_prodigal-single_36
                     5"
     CDS             221271..221576
                     /product="hypothetical protein"
                     /codon_start=1
                     /transl_table=11
                     /translation="MPNTKVRVKVDLKNPFMGKVLPIGFETEIVPKLSTKERVVPAWK
                     TSRWNKETQKVETFEHYPEYIIPIGNFEGYSFIGADGGKYGDNFLGAKSLDEIFEKI*"
     gene            221643..221939
                     /locus_tag="RTP_09252017_15_scaffold_29_prodigal-single_36
                     6"
     CDS             221643..221939
                     /product="hypothetical protein"
                     /codon_start=1
                     /transl_table=11
                     /translation="MEVTLNYFSPANESVVTETGFRYLNTNPKFTRTETLVAENDIDL
                     FEQFYKKNNQLRYCNGHYYEFANPQDTIRYRQWLESDDYKAKSFNLYYGNGIVD*"
     gene            221950..222195
                     /locus_tag="RTP_09252017_15_scaffold_29_prodigal-single_36
                     7"
     CDS             221950..222195
                     /product="hypothetical protein"
                     /codon_start=1
                     /transl_table=11
                     /translation="MELEIRTKEGVLIGKIKGKSALYQYQHIVESYNFVVERKSLKTS
                     QQTEYKPYLVMTCKVDSILTYGEMEIWLAKGDYVKII*"
     gene            222293..222691
                     /locus_tag="RTP_09252017_15_scaffold_29_prodigal-single_36
                     8"
     CDS             222293..222691
                     /product="hypothetical protein"
                     /codon_start=1
                     /transl_table=11
                     /translation="MATQTEKKEFALSQLAPYLADPSTCGVDKNGESCAYLTPDGRMC
                     VAGKNMITPKDYGIASISTLLEQNNQEQEGIFKPEVVGILTNKEWNTMQRIHDTIAIH
                     PENIGRLQERVKILNLFTYEEFVERAETLK*"
     gene            222698..222889
                     /locus_tag="RTP_09252017_15_scaffold_29_prodigal-single_36
                     9"
     CDS             222698..222889
                     /product="hypothetical protein"
                     /codon_start=1
                     /transl_table=11
                     /translation="MFWIYADDKGNYITDCITRFGRTKTLTKAAVWDNRRNALSWKRK
                     IKNKFPTMELKKATLTIIE*"
     gene            222979..223239
                     /locus_tag="RTP_09252017_15_scaffold_29_prodigal-single_37
                     0"
     CDS             222979..223239
                     /product="hypothetical protein"
                     /codon_start=1
                     /transl_table=11
                     /translation="MNNHEHLFNASEQQLADFCQANINNKMQLTLKGQGNFDRISPVG
                     LNICAVSVKILHEIKYYYFGCIREHIYIELLYKFDQRHKRSR*"
     gene            223348..223470
                     /locus_tag="RTP_09252017_15_scaffold_29_prodigal-single_37
                     1"
     CDS             223348..223470
                     /product="hypothetical protein"
                     /codon_start=1
                     /transl_table=11
                     /translation="MAYFITIKGKTKQIEINLEQKPFVNIHLNIPNDFTTICVN*"
     gene            223486..223818
                     /locus_tag="RTP_09252017_15_scaffold_29_prodigal-single_37
                     2"
     CDS             223486..223818
                     /product="hypothetical protein"
                     /codon_start=1
                     /transl_table=11
                     /translation="MELKHKSKLHLGFDKQVRRQRAKPEVVKIKLPISNLLPKNFKGK
                     YKHYFRVYNSQWNGMNLMNLRNRFNVNKVGGMYGIFYINANGKYQLSRYGKERLRKKK
                     LNKLNKLI*"
     gene            223887..224243
                     /locus_tag="RTP_09252017_15_scaffold_29_prodigal-single_37
                     3"
     CDS             223887..224243
                     /product="hypothetical protein"
                     /codon_start=1
                     /transl_table=11
                     /translation="MGYYTENYPHLLPEIYEYFQGNPIELIDLSQDIPKLMEYVQAFD
                     NGTAETIESGEQTIEFGFYWEQLDKFIRFHPNFDVGKIPNKELQHVLNGLFSDKFIRE
                     KRLIKAEQKRRKNLCY*"
     gene            224285..224713
                     /locus_tag="RTP_09252017_15_scaffold_29_prodigal-single_37
                     4"
     CDS             224285..224713
                     /product="hypothetical protein"
                     /codon_start=1
                     /transl_table=11
                     /translation="MAVKMLTTKKHTKTAKVINQIKEINKPIEVVKAKKEPKRKTKRP
                     MLKLGQTITLQEYIDAQLIVKQYEKENPKPIFINLYDKLPTRVANGVHHYFKTNKKKV
                     DIANMDERMMKDINLSKIKVQRNFGKLCMIKLTQYLDKLK*"
     gene            224758..225030
                     /locus_tag="RTP_09252017_15_scaffold_29_prodigal-single_37
                     5"
     CDS             224758..225030
                     /product="hypothetical protein"
                     /codon_start=1
                     /transl_table=11
                     /translation="MKKVKWHKFTIVAFLIWCGNKIMAIVGGVFRPYAIAIVLFLIVL
                     VFESCGSSCRSTKRYWRRHRCVEVKQTQPKQYIVSNYRIALKQNNY*"
     gene            225143..225364
                     /locus_tag="RTP_09252017_15_scaffold_29_prodigal-single_37
                     6"
     CDS             225143..225364
                     /product="hypothetical protein"
                     /codon_start=1
                     /transl_table=11
                     /translation="MKLLVNLTNVHRDEQAILKKYLEDNCWQVEELTQEELKGVTLLL
                     NHDMANLPVDRFSELSYDQLSEVKRKLNK*"
     gene            225694..226587
                     /locus_tag="RTP_09252017_15_scaffold_29_prodigal-single_37
                     7"
     CDS             225694..226587
                     /product="hypothetical protein"
                     /codon_start=1
                     /transl_table=11
                     /translation="MNILENIAKSHKAVQTIENQLFNVVKMPLYTGVDDKFTIENGFG
                     LFKESGGNQLGIVGKDFNASQPKAIFEAFCDASLQSGFDIDKLNYFEMKEGKKIRFSI
                     PIAKVSFKNIRGVEDTTNVILNVQTGFDGNTATSLYLETYRMICKNGMKKSFTEFKAK
                     FRNTNGNEGKIAGMLTDVAKCVSQVDKLEEMYIHLNSVKVNQVAVDKYIQAVFGYDLT
                     KYAELGARQKQTIEIIDKVKECIEWEFKHSGATAFGLFNGVTHYTNHFAKGHENKDYL
                     FTEQGARTNDKALKEILTMVK*"
     gene            226826..227422
                     /locus_tag="RTP_09252017_15_scaffold_29_prodigal-single_37
                     8"
     CDS             226826..227422
                     /product="Marine sediment metagenome DNA, contig:
                     S01H4_L05832 {ECO:0000313|EMBL:GAG86916.1}; Flags:
                     Fragment;;  TaxID=412755 species="unclassified sequences;
                     metagenomes; ecological metagenomes.;" source="marine
                     sediment metagenome.;""
                     /codon_start=1
                     /transl_table=11
                     /translation="MENTKTSLENAMLLVTAKKIKNNHFVGVRDYVNKQGEKSNYLIN
                     SGVSYMKILNDDLQSLNDNKKAIFETLEKSYTTELITTAFDNVLTSLNKRLSDEETKE
                     KLRAENDKTIAQSDAQIDAYINLATGVKLHKDSLKIHVYGLVVRKTILQAIEYKKTNS
                     RDLTIVQNKIKKLANFKQDSYRTFIFDKAEVKMQGITI*"
                     /db_xref="X1CRM6_9ZZZZ"
     gene            complement(227479..227985)
                     /locus_tag="RTP_09252017_15_scaffold_29_prodigal-single_37
                     9"
     CDS             complement(227479..227985)
                     /product="Srd putative anti-sigma factor n=1 Tax
                     =Synechococcus phage S-CBS4 RepID=H2BCV1_9CAUD"
                     /codon_start=1
                     /transl_table=11
                     /translation="MEKICKKHGQSEFTLNSQNYYVCKKCRSEASSRSRENKTNLVKP
                     KTNKNSKSKEYRNAKTLEFRYNHYEKYLYYQIKSSAKKRGLEFNLTFDDIVIPKYCKY
                     LNIELIKNVGKGHNDNAPSVDRIDNNKGYIKGNIQIISRIANKMKNDVSIETLLTFSK
                     NIIKLHST*"
                     /db_xref="UniRef100_H2BCV1"
                     /db_xref="H2BCV1_9CAUD"
     gene            complement(228508..230013)
                     /locus_tag="RTP_09252017_15_scaffold_29_prodigal-single_38
                     0"
     CDS             complement(228508..230013)
                     /product="hypothetical protein"
                     /codon_start=1
                     /transl_table=11
                     /translation="MKNILKEVEIQMVKSQMGDYPIARLKGRIPYEIGKRMMDTYNMK
                     YNKFDKFFYWWLDKNDPAKSIEKNIRPALAYLNSIKESIDLTFEIEDLIAALDGPTEA
                     IEKETGLTAQEQEDVKTKLELFKKRLVNISDDEDFKETMGNLIKFKAAQGYTFSLINS
                     MLIKIQRPNAKIVNSKQNWLDKYNRTIDPKAKPLMVWVPKGKNQFKSKEQKEKETNDF
                     IKTVGKSSYNELSPNEKIKLDSALRGKMYASNFQFGKVYDVADTIQIEGKEDYVTGAL
                     DAINNVKWFEEGMLDDAVTPIYKSLLKFCADTGIAVDFSDDLGGARGVSKNGKITLLT
                     NEGNDVGTTKTFAHEISHELLHQTYVKMQGKIDFYIGREKQDGNQTIEQQAEISAWMF
                     MYAFGFDLKTTSLNYTIMWGGNPTNMVTVFETVSKMVNYLIDYVNSNIGAFKTDMKET
                     MGSATHGSHITPDEIAKRLGISREYEMVKDKLEDQNDKEELYERLIRKVLK*"
     gene            230047..230667
                     /locus_tag="RTP_09252017_15_scaffold_29_prodigal-single_38
                     1"
     CDS             230047..230667
                     /product="hypothetical protein"
                     /codon_start=1
                     /transl_table=11
                     /translation="MYKRIKIMKNIIKQLLRESLLAEENYTNNIREFLDQDPKSMTVG
                     TAYYTASMNSYMNKSYIDENGNKQPNPMYDKLFKNTRFIFRWKDTYAKAVERVNFGPV
                     DIGARSGTYEKVDGYAMLETGKSGEYLPIIPTGSEASYSVYDNGQWSVIGKDEIKKYL
                     KPAGPSFGASGVSFRPLIVNRIYKLTGGGNTWINPNFEFEYLGVGN*"
     gene            230667..231905
                     /locus_tag="RTP_09252017_15_scaffold_29_prodigal-single_38
                     2"
     CDS             230667..231905
                     /product="hypothetical protein"
                     /codon_start=1
                     /transl_table=11
                     /translation="MKILPLYNQLITETLLPEEFHATYLHNIINILETDKINLSSNLG
                     TPADKKGEKFFFLSLSRTGSPKLAFGQRGDSLARIVFDGNKLNNNFKSIPIDYWGLKG
                     RPNGDAFEYEDRIVTDKPVIDNASRYILRIDIVTNYSEANVYYIKKVLALGESKNIPI
                     NVYGSANDMVKKTNLINDKILSIGNDYEDTGSNYEPKVNLMDVIAVLMVKPEYFNDGG
                     YDNFMSDFDEFIAESGFDYSEPDKVYERMRKMYYYKQDIVSSMSADFHNYFKRGVGGK
                     FRDDVKLLVRDMRKWGVSNIGDLIDIKLFGLKPKGPFKDFTKTFFLYEYDYEGNWVLA
                     KNVTLDKTRIYFNTINYGGYLSKEDMDVFFDYRDQGKRIYDFINYLLNRYTFKKVQEL
                     IYKSGFDDYENKHKFKVDKK*"
     gene            231956..233182
                     /locus_tag="RTP_09252017_15_scaffold_29_prodigal-single_38
                     3"
     CDS             231956..233182
                     /product="hypothetical protein"
                     /codon_start=1
                     /transl_table=11
                     /translation="MAKKIKEPVFSDRGEPTWRLLSEYVTPQLKGLIEDYQKDKYKAR
                     VLFFNKGGNTKNYYQTREVLFEYPNGDFKICKFTKKYGISKSGVLYNHETLTNQFLYV
                     KKKFYIKSGSSFSVPTHSYLKYNPNGYSSEAFVFLKEKFGWIRNILESANGYSISLNT
                     IVTEKLFNDKKILKKIFKAPWPVIEIITKPTPHEYSFYDKVKIWKEMRQYLTNIESLK
                     YEMYSSHYFNDTCKMAKTLNKKVNCSWSLRRLKEEHDEWAKQISYIVLESQPLTDLKI
                     KQVYLDFAEYSGYEILRTNHDMVHEGIKQHHCVGTYISSVESGSCAIYRVGGYTLELV
                     HGNNWRIPAESKPKYPTLYIGQLRGVCNIDAPKELKDEVEDKIQRFMIEKDMEGYDNL
                     LDEITDIFAYNNQLPF*"
     gene            complement(233212..234069)
                     /locus_tag="RTP_09252017_15_scaffold_29_prodigal-single_38
                     4"
     CDS             complement(233212..234069)
                     /product="Uncharacterized protein n=1 Tax=Prevotella sp.
                     CAG:1092 RepID=R5PA49_9BACT"
                     /codon_start=1
                     /transl_table=11
                     /translation="MKLFLRKNIIVENYSKPNAVHLDEIDEIAKALPATINSEIKIPQ
                     DVINSFEIKSNLNPEFWTDEKLNPEIRETLLTIATDFFEGLELPPNVKIKDIVFTGSL
                     ANFNWSKFSDVDLHIVLDFEQIEGNDELIQKFFDAQKNLWNLKHNITIHNFPVEIYAQ
                     DAKSKLHATAVYSVKNDKWILKPSKEELRINKNVIRNKALKFVSKLKDIRKDYENQDY
                     ASAIEKSEALGKKIKNYRTSGLESGGEYSMENLVFKVLRRSPFMEILNDYKAKAYDAE
                     QSLEEDMML*"
                     /db_xref="UniRef100_R5PA49"
                     /db_xref="A0A0F9JXP6_9ZZZZ"
                     /db_xref="R5PA49_9BACT"
     gene            234136..234435
                     /locus_tag="RTP_09252017_15_scaffold_29_prodigal-single_38
                     5"
     CDS             234136..234435
                     /product="hypothetical protein"
                     /codon_start=1
                     /transl_table=11
                     /translation="MIENYLIDKTNFCGKCPECDHDWDGGLNRDNKQTSKLVRLESSD
                     GDSWNFGQKVHYQCPNCNVAWDSETGDRTEKFKGMLADDVKMKELIEKLRKGTNN*"
     gene            complement(234432..235067)
                     /locus_tag="RTP_09252017_15_scaffold_29_prodigal-single_38
                     6"
     CDS             complement(234432..235067)
                     /product="Uncharacterized protein n=1 Tax=Acaryochloris
                     marina (strain MBIC 11017) RepID=A8ZK69_ACAM1"
                     /codon_start=1
                     /transl_table=11
                     /translation="MCAKSKPKLLVELVPTTCHYSNVRSTLTTEQWDKIRKLSYTAAG
                     NVCEICGDTGKNQGYRHNVECHEIWEYDDENHIQKLAGLISLCPTCHQVKHIGRAIAI
                     GKEKDCFKQMAKVNKWTPEQIQEHIVESFKLHKTRSKHKWGLDLSLLTKAPYNIEIKE
                     TAERIFEVKKYKKVKKKKNPNAPKKIHPKAKIAAVLKPKKPTNKRPPKKTD*"
                     /db_xref="UniRef100_A8ZK69"
                     /db_xref="amr:AM1_A0059"
                     /db_xref="A8ZK69_ACAM1"
     gene            complement(235051..235503)
                     /locus_tag="RTP_09252017_15_scaffold_29_prodigal-single_38
                     7"
     CDS             complement(235051..235503)
                     /product="hypothetical protein"
                     /codon_start=1
                     /transl_table=11
                     /translation="MANLNFKTDLILGNEGEQSLVEYLTTKGLSFVDSNDDNRYDIKM
                     LKNNKEVTYEVKTDVKCAPLFDTGNIFVEFESRGKASGISVTQAEWFVTYFLYLDELW
                     FIKSETLKKLIETNDFPKFYNAGDIGSETHGYLIKRKDYKKYFHVCKI*"
     gene            complement(235542..235787)
                     /locus_tag="RTP_09252017_15_scaffold_29_prodigal-single_38
                     8"
     CDS             complement(235542..235787)
                     /product="hypothetical protein"
                     /codon_start=1
                     /transl_table=11
                     /translation="MLTEKDKDMALKFLKTNYPVLRIKDRDRFKRAIVTDGGFIFYLN
                     DKNVYKKIKVRLNYSLKIVFDMEYQTAENILDEYFGL*"
     gene            235852..236157
                     /locus_tag="RTP_09252017_15_scaffold_29_prodigal-single_38
                     9"
     CDS             235852..236157
                     /product="hypothetical protein"
                     /codon_start=1
                     /transl_table=11
                     /translation="MKLDNYIYLTICEESLKLFKKSNFSTYTNYCRTFHFSMTNGDLS
                     SRENGDLLKLLDVLDLVYGLDDNTGFRYINEFFGSDRIMDFELYVKQMLEYFPMAFN*"
     gene            complement(236154..236405)
                     /locus_tag="RTP_09252017_15_scaffold_29_prodigal-single_39
                     0"
     CDS             complement(236154..236405)
                     /product="hypothetical protein"
                     /codon_start=1
                     /transl_table=11
                     /translation="MSDTRIIYRFLTNEFPNDHPVVYLYVCGQERSQTAAVNKGLALL
                     KDVFSPPYSLVYLKELLIEYLDIKKEEYKKGVIQVKPLY*"
     gene            236466..236786
                     /locus_tag="RTP_09252017_15_scaffold_29_prodigal-single_39
                     1"
     CDS             236466..236786
                     /product="Thioredoxin n=1 Tax=Flavobacteriales bacterium
                     ALC-1 RepID=A8UJ86_9FLAO"
                     /codon_start=1
                     /transl_table=11
                     /translation="MALEVNGTNIEDVLKEKSVTVLDFWAPWCGPCRMLVPVIDTLST
                     EYDGKDVTIAKINVEENQELAAKYAVRGIPTVLIFKDGEVVERKVGVEPKANYESAIN
                     ALLN*"
                     /db_xref="UniRef100_A8UJ86"
                     /db_xref="A8UJ86_9FLAO"
                     /db_xref="win:WPG_1700"
     gene            236860..237198
                     /locus_tag="RTP_09252017_15_scaffold_29_prodigal-single_39
                     2"
     CDS             236860..237198
                     /product="hypothetical protein"
                     /codon_start=1
                     /transl_table=11
                     /translation="MSTKLIITEAQYNRLQQRLVETAFTSMVRRMKEDLDSNYTPTEN
                     YVREGGEYDTIPMFKVNLDEELISPRALYEYMKNKYNMGEEFTQQVIRDWVDGAITDN
                     FMLSKNVPLN*"
     gene            237207..237527
                     /locus_tag="RTP_09252017_15_scaffold_29_prodigal-single_39
                     3"
     CDS             237207..237527
                     /product="hypothetical protein"
                     /codon_start=1
                     /transl_table=11
                     /translation="MDLKKKIREVLRENYGNFETYLEHKYEDVLIENLASGTTKIRQA
                     WVTYNQVILELKNSLKNMLKVKELQYKLTEESDPNDVCIEVISDIKDKSPELQRLYEK
                     IKNL*"
     gene            237653..237991
                     /locus_tag="RTP_09252017_15_scaffold_29_prodigal-single_39
                     4"
     CDS             237653..237991
                     /product="hypothetical protein"
                     /codon_start=1
                     /transl_table=11
                     /translation="MDVKKFLLKDNKTRKTTLDKAYYKHINCMLETLNEDEEIRWDTY
                     NLIVENLVKQGGKNILQEIKYRITDGENPSRVILDIANRESDNLDGMVWFLKKRLEEY
                     VEEDFFKRFL*"
     gene            238045..239454
                     /locus_tag="RTP_09252017_15_scaffold_29_prodigal-single_39
                     5"
     CDS             238045..239454
                     /product="Leucine-rich repeat containing protein n=1 Tax
                     =Microscilla marina ATCC 23134 RepID=A1ZKE2_9BACT"
                     /codon_start=1
                     /transl_table=11
                     /translation="MKENSITDRIVFLAEMFDVFECNEETSVDGKLAAINAEGYDADV
                     VSNGFGILAIVSSKGNDKERTLKKISVCSEVFSEMIAADPTENKIYLQWMLNLFSRLL
                     KSDKVNSRDIAVRFVSEDLPQANKYLTLFEENKRKRKFKDLCLASYSLKGITDPTNIN
                     QYKSLSQLFDAVDPFIEKDSSAIERTLQKFVDAGQAEIPVKDRKFTLYIPKTTEASVV
                     FANFANWCTAREGNGMFKSYTDGHRKPNGKKSDIYVIIPNKFFDGSTKELFQIHFETN
                     QLKDRQNGQNVSIFENVISESEGIANYFHDELLEMAKGYKGGIDSNKYLDYLMQFGFA
                     ESLFELLDEKLPTIRFMNKEIRKLPNISKFKKLDQLIITNAKLGEIDPSIGNITNLNM
                     LVLTNNQVNKLPKEIGYLKNLEFLNIKGNKNIEIPEEITMLDKSKGGSLFRIVVNAED
                     IGETKYKRLKELLPTTNFS*"
                     /db_xref="UniRef100_A1ZKE2"
                     /db_xref="A1ZKE2_9BACT"
                     /db_xref="pcr:Pcryo_0937"
     gene            239516..240046
                     /locus_tag="RTP_09252017_15_scaffold_29_prodigal-single_39
                     6"
     CDS             239516..240046
                     /product="hypothetical protein n=1 Tax=Lewinella cohaerens
                     RepID=UPI0003722353"
                     /codon_start=1
                     /transl_table=11
                     /translation="MKWIRNNKPIEEDLVDYLQNLFDEQMEKNRTLKVSIGTDSQKIK
                     GTLYKFATVILITATEDLGGGVIWGRGGMIISATYNHDFMKKESDGRKRDKELVNERM
                     VFEVGKSIEVATKIAELLDVYEVPLEIHADINPDPRHDSNKALQSAVGYILGMGYDFK
                     IKPEAWAASTAADRKC*"
                     /db_xref="UniRef100_UPI0003722353"
                     /db_xref="nko:Niako_5540"
                     /db_xref="G8TIF8_NIAKG"
                     /db_xref="UPI0003722353"
     gene            240050..241102
                     /locus_tag="RTP_09252017_15_scaffold_29_prodigal-single_39
                     7"
     CDS             240050..241102
                     /product="Putative glycosyltransferase n=1 Tax
                     =Burkholderia gladioli (strain BSR3) RepID=F2LJ32_BURGS"
                     /codon_start=1
                     /transl_table=11
                     /translation="MSNSFKVSYLTTLPKVGNAPRVTIKGDYVQTYRVEFNKKLDNGF
                     LIKIAEGYCKTNDTIVSGIRQWYTDWVIRIFDENDKIVFEDEFDPHGKVVFIKIDAYA
                     LGDTIAWIPYVEDFRCKHQCTVICSTFHNHLLVDSYPNILFVMPNTYIANVYAQYYVG
                     AANDDSLIYSPIKTNEHPLQRVASECLGLIPMEFKPDLSELCKYEPRRIVRKYVTLSE
                     FGSHPEKHWRAENGWQTIVDFLIKNGYEVLTISKEKSNLKGVIDMSGEADLVKVAGLI
                     KHAEFHMGVSSGLSWLAWAVGTHVVMVSDSTPKFHEFETNITRISANDLLSINYGDVE
                     ISEVDEVLNRVKDLLK*"
                     /db_xref="UniRef100_F2LJ32"
                     /db_xref="bgd:bgla_2g12740"
                     /db_xref="A0A095F5K9_BURML"
                     /db_xref="F2LJ32_BURGS"
     gene            241160..241315
                     /locus_tag="RTP_09252017_15_scaffold_29_prodigal-single_39
                     8"
     CDS             241160..241315
                     /product="hypothetical protein"
                     /codon_start=1
                     /transl_table=11
                     /translation="MTRFALKTKNGETINTIPASTLDEATEFFAKIKSLNTKTLLEIY
                     YVDIFIR*"
     gene            241382..241591
                     /locus_tag="RTP_09252017_15_scaffold_29_prodigal-single_39
                     9"
     CDS             241382..241591
                     /product="hypothetical protein"
                     /codon_start=1
                     /transl_table=11
                     /translation="MSNLTKKTVKIKESHLVDLIDNIVNEAVAVKKQEWLNEQAQKNK
                     KANSLFENRIAALEKKLLQLTEGRK*"
     gene            241693..242382
                     /locus_tag="RTP_09252017_15_scaffold_29_prodigal-single_40
                     0"
     CDS             241693..242382
                     /product="Putative uncharacterized protein n=1 Tax
                     =Aeromonas phage PX29 RepID=E5DQ18_9CAUD"
                     /codon_start=1
                     /transl_table=11
                     /translation="MEKLIEKLERDSTPLTSSVDRDEFIEASETAFDCKFDGLSKFYP
                     WKMPTKLPTKFKLGVIVGSSGSGKSTLLKNFGIEETPTWDPNKSIVSHFDSPDDGINK
                     LTAVGLNTIPSWYKPYHVLSNGEKFRADLARKLKSNCVIDEYTSVVDRNVAKAASVAL
                     SRYIDKNGLENVVISTCHSDIIDWLEPDWVINTDTGELLHGFFLSDQKSLSKYIAQQM
                     IVGECLKTITI*"
                     /db_xref="UniRef100_E5DQ18"
                     /db_xref="E5DQ18_9CAUD"
                     /db_xref="dal:Dalk_3540"
     gene            242358..242774
                     /locus_tag="RTP_09252017_15_scaffold_29_prodigal-single_40
                     1"
     CDS             242358..242774
                     /product="Putative uncharacterized protein n=1 Tax
                     =Aeromonas phage PX29 RepID=E5DQ18_9CAUD"
                     /codon_start=1
                     /transl_table=11
                     /translation="MFKDHHYLDGNVNKASRCYIGVWEDQVVSFFASISMPSGTLKNA
                     WRGHRNVVLPDFQGMGIGVRFSTAIAQHHIDQGYRYFSRTAHPRLGAFWENSPLWKPT
                     SKNKKLRKDVSAANTYKDHVYDNKRLCFSYEYIGKK*"
                     /db_xref="UniRef100_E5DQ18"
                     /db_xref="E5DQ18_9CAUD"
     gene            complement(242797..243447)
                     /locus_tag="RTP_09252017_15_scaffold_29_prodigal-single_40
                     2"
     CDS             complement(242797..243447)
                     /product="Uncharacterized protein {ECO:0000313|EMBL
                     :KKK54127.1}; Flags: Fragment;;  TaxID=412755
                     species="unclassified sequences; metagenomes; ecological
                     metagenomes.;" source="marine sediment metagenome.;""
                     /codon_start=1
                     /transl_table=11
                     /translation="MKNTIKGGKADKMTPQDIANKFKVSVSDIEAQLKKGIESESEHT
                     EDKEKAREIAMDHLTEFPDYYDRLDDMENKASKELKTSEMNENSKILIKRLLRENLEE
                     GKLSRAFGTAAMAASSMMSPNMQADTPKSPIERTDFKLGVIRNDDGSYTSTVQTDGPN
                     VEIAKNLAVNKAKNQILEKLGLPSGAVVNVKVMKVKTQKLDNGSIMCTVTITANVQ*"
                     /db_xref="A0A0F8WBA4_9ZZZZ"
                     /db_xref="GWB1_scaffold_1776_24"
     gene            complement(243463..244311)
                     /locus_tag="RTP_09252017_15_scaffold_29_prodigal-single_40
                     3"
     CDS             complement(243463..244311)
                     /product="hypothetical protein"
                     /codon_start=1
                     /transl_table=11
                     /translation="MNNTRTLLREEIALNDRKSLLNEHSLSLIQNSEYVKHILGVQTP
                     IVEYYSFEIRKQIIEEALSMQSVLQSANNYLAGQIEKGKEYVIKAIDTVKSTKDIVIL
                     FKDLILSPENMAKANKELNRICTNLTNDAQSVITYITEKLPNITNFTNRMVNILNELK
                     RVVTDEINGNGWTGFLAKFGLACLMTYIKINLFDKILKLGIQFIKDGAALFTGVQGLL
                     KLFKNFKQSIIQSFDVTQIVNWITNIGKEAASLKLSLAFDIMVAVTTVCTALLAALNF
                     KFDLRK*"
     gene            complement(244304..244831)
                     /locus_tag="RTP_09252017_15_scaffold_29_prodigal-single_40
                     4"
     CDS             complement(244304..244831)
                     /product="Marine sediment metagenome DNA, contig:
                     S01H4_L01746 {ECO:0000313|EMBL:GAG58778.1};  TaxID=412755
                     species="unclassified sequences; metagenomes; ecological
                     metagenomes.;" source="marine sediment metagenome.;""
                     /codon_start=1
                     /transl_table=11
                     /translation="MIKQLLREAIDKTITCKKCGWDWKESESDKKDLYVCHKCGHDNT
                     PKKENINERLLTKHKEDILDVTDFVNFAKKYLDIDDDIKVELAFERTPDLRTTAYYNN
                     GEKRVKIYVKNRAIIDICRSIAHELTHHKQNLEGRITDASKDGEDGSDIENEANATAG
                     VIIRKWGRMHPEIYE*"
                     /db_xref="X0ZEM3_9ZZZZ"
     gene            complement(244891..247404)
                     /locus_tag="RTP_09252017_15_scaffold_29_prodigal-single_40
                     5"
     CDS             complement(244891..247404)
                     /product="ClpA/ClpB family chaperone n=1 Tax=Gramella
                     forsetii (strain KT0803) RepID=A0M1I0_GRAFK"
                     /codon_start=1
                     /transl_table=11
                     /translation="MNREIYPKVKIIMNQAIKEAKGFDDTKIRPEHIILSMMIDNDNE
                     CTRVLSQLKIDTFDLYDKVADFLRQSDLTPRVTNTSRKTLPFSDETKAIIKSLDKECE
                     KLNHNMIDTTHVMLGILAAKLPINELLSQSGITYNRFKKTLKDMENYDAKNSAFGGDD
                     HEENDSFRKKPNRANDSKSKTPVLDNFCRDVSKAVEKGEIDPVVGREVEIKRVSQILS
                     RRKKNNPVLIGEPGVGKTAIVEGLAQLIFEGNAPRTLTGKKIFTLDLASIVAGTKYRG
                     QFEERMKAVLEECKANPDIVLFIDELHTIVGAGNSSGSLDASNIFKPALARGEIQIIG
                     ATTLDEYRENIEKDGALTRRFQQVLVEEPTLEQTKTILMNIKEKYEKHHRVKYTEEAI
                     DECVKLSSRYIMDRAMPDKAIDVLDEAGATTNVSVEKPENIKTLETQISEIQVEKNEV
                     VKKQLYEEAAKLRDKEKELDDKLKEANAKWQEELESNVTEVGVELISEVVSMMTGIPL
                     NKISTQETKKLLNMDKALMGKVIGQDVAVSKVVKAIKRNRIGIKDKNKPVGSFIFLGP
                     TGVGKTLLAKLLAEEVFGDADSLFRIDMSEYMEKFSVSRLVGPPPGYVGYEQGGQLTE
                     KVRRKPHCVVLFDEIEKAHEDVFNLLLQMLDEGHLTDGLGRKVNFKNALIIMTSNIGV
                     KEANSFGKTMGFETPNGMLNEENRARAIIEKALKKKFKPEFLNRIDEAIIFNSLKRED
                     IHEIINVEFEKLRKRVVEMGYDLTIEQAALDFLAEHGYDEEYGARPLTRTLQHYVEDT
                     VADEILAEHITEGQTINIVYDKANDTLAIQQPKTPKSKK*"
                     /db_xref="UniRef100_A0M1I0"
                     /db_xref="gfo:GFO_1502"
                     /db_xref="A0M1I0_GRAFK"
     gene            247513..247749
                     /locus_tag="RTP_09252017_15_scaffold_29_prodigal-single_40
                     6"
     CDS             247513..247749
                     /product="hypothetical protein"
                     /codon_start=1
                     /transl_table=11
                     /translation="MANTAPKFSKVELLLKEVVNTKGLPSVTRLEYLDCGLMITGDYI
                     IVIIDERDDINNSLTSTGKIYPMKDIVSYKTHAQ*"
     gene            247772..248239
                     /locus_tag="RTP_09252017_15_scaffold_29_prodigal-single_40
                     7"
     CDS             247772..248239
                     /product="hypothetical protein"
                     /codon_start=1
                     /transl_table=11
                     /translation="MILKKQQKDNLVKAIYASSNICASTYNTQTKDLVIIFNNGGQYK
                     YPNVSETDYTRFEMADSQGVVFNSHIKKYDFEKLDKVDTAAIIKEVNELKDADKQIKV
                     NHYTKEMIEKMRAVIGYYETTDSIDPALYTKVKSTMSDYENITASAGASVVTD*"
     gene            248242..248667
                     /locus_tag="RTP_09252017_15_scaffold_29_prodigal-single_40
                     8"
     CDS             248242..248667
                     /product="hypothetical protein"
                     /codon_start=1
                     /transl_table=11
                     /translation="MTITNKTTVKDVEGHPFIGVVDRPMFMHFDLNDVPLYDPISFER
                     VSKKTMTSKPIDVRVFRGNYRDLVENTRCIGGMVYFLPNDDGKIVHTDSAGEYVRMAQ
                     VKLTNYHFNQKVYESARKASKPDFIETPQKNYKYILIRR*"
     gene            248667..248942
                     /locus_tag="RTP_09252017_15_scaffold_29_prodigal-single_40
                     9"
     CDS             248667..248942
                     /product="hypothetical protein"
                     /codon_start=1
                     /transl_table=11
                     /translation="MKNKDYKRLGLLNFEGDVLKAYHIPTANIFLIADDHGHIVESCT
                     KQQLIEFFEGTKEITTSYGKAYNFAKEHDNAKPSQEKIDEYLKLQKD*"
     gene            248968..249186
                     /locus_tag="RTP_09252017_15_scaffold_29_prodigal-single_41
                     0"
     CDS             248968..249186
                     /product="Marine sediment metagenome DNA, contig:
                     S01H1_S16828 {ECO:0000313|EMBL:GAG20002.1};  TaxID=412755
                     species="unclassified sequences; metagenomes; ecological
                     metagenomes.;" source="marine sediment metagenome.;""
                     /codon_start=1
                     /transl_table=11
                     /translation="MGKTRVISALKAQALADKEKALMSLDLLENKGVGIGDHTANDFL
                     ADATESLRLLADAEDRLEIINKYFNDEK*"
                     /db_xref="X0W9X5_9ZZZZ"
     gene            249173..250336
                     /locus_tag="RTP_09252017_15_scaffold_29_prodigal-single_41
                     1"
     CDS             249173..250336
                     /product="Thymidylate synthase {ECO:0000256|HAMAP-Rule
                     :MF_00008, ECO:0000256|SAAS:SAAS00215270}; Short=TS
                     {ECO:0000256|HAMAP-Rule:MF_00008};; Short=TSase
                     {ECO:0000256|HAMAP-Rule:MF_00008};; EC=2.1.1.45
                     {ECO:0000256|HAMAP-Rule:MF_00008,
                     ECO:0000256|SAAS:SAAS00215290};;  TaxID=1262919
                     species="Bacteria; Bacteroidetes; Bacteroidia;
                     Bacteroidales; Prevotellaceae; Prevotella; environmental
                     samples.;" source="Prevotella sp. CAG:1092.;""
                     /codon_start=1
                     /transl_table=11
                     /translation="MTKNNLDKQYTDLLKTILEHGVDKKDRTGTGTKSIFGYTIRHNM
                     KDGFPLLTTKKMPFKTIVTELLWFLRGDTNIKYLVDNNCHIWDGDCYQAYLKKCEEIV
                     RTTNIFSDEPERYTQEEFINKIKTDDEFAKKWGELGPIYGKQWRSWEGYQHGMILGAG
                     LSKEQPIDQIQNLINDLKTNPDSRRLMVNAWNIGELDNMVLPPCHYGFQIYTRELSYE
                     ERNLIYKDKFGETVEDTDAKWELNTTSTFTDDLNEARIPTRAISLMWNQRSVDTFLGL
                     PFNIASYGLLLEIIAEIVNMVPDQLIGNLGDVHLYSNHIEQAREQIDREPFNLPNVII
                     NGEFWNPATEDGCGMGAGTYTDNIGALIEGFEISDFQIENYESHPTIKAPLSN*"
                     /db_xref="R5PST3_9BACT"
                     /db_xref="UniRef100_R5PST3"
                     /db_xref="lff:LBFF_0936"
                     /db_xref="2.1.1.45"
     gene            250366..250491
                     /locus_tag="RTP_09252017_15_scaffold_29_prodigal-single_41
                     2"
     CDS             250366..250491
                     /product="hypothetical protein"
                     /codon_start=1
                     /transl_table=11
                     /translation="MKHSEYYKLLKDLKYSGWVLLAQVIIAIGFVLFMVTSFKQI*"
     gene            250560..252557
                     /locus_tag="RTP_09252017_15_scaffold_29_prodigal-single_41
                     3"
     CDS             250560..252557
                     /product="hypothetical protein n=1 Tax=Flavobacterium
                     rivuli RepID=UPI000379DF2C"
                     /codon_start=1
                     /transl_table=11
                     /translation="MSSINNLNQLAVPAQDSYLYQLVYNKVYGGNTGCTININGTTVQ
                     MGAKSSIDVLVRTMSGGTGCLVSGINPCVYGNSLQYKYVPQTFVSVWDTSRTSTGSST
                     GTQIKLPLNSAGSYNFIVDWGDGSTDKITTWNQAQTTHTYATAGIYQLIITGTIQGFG
                     FVNTGDRLKLLSIFRWGTGFRLGNVNGQFYGCANLGLSEVEDVLNLEGTTNFGSFFRD
                     CTSLGVVNRMNEWDTSKVTNFAAAFYLANNFNTYIGDWDTSNVTNMSLMFGLVSAGKF
                     NQDISRWNTSKVTTMTQMFQGQVQFNQDLSTKVVTVRGISYIAWDTSNVNDMSFMFGG
                     SGGGDGFFNQNIGNWNTSKVTTMQSMFFNKINFNQDISTKVVTVSGSSYVAWDTSNVI
                     NMNSMFSCTGSGIGGVFNQNIGNWNTSKVTTINAMFNSQKYFNQDISTKVVTVSGSSY
                     VAWDTSNVTTMGFTFSCFYSDGVFNQNIGNWNTSKVTTMTQLFYGQPYFNQNVGTKQV
                     TVSATTYSAWTVSAVTAMNFMFYTYNPITTGRLAGSFNNSGSTSINNWDTRKVTGMES
                     IFNYQTGFNQPINSWNVSGVTVFNQTGATTSSGFMFGKTYNDYSTTNYDALLIGWASR
                     SVKPNILIDFGTIKHTSAATAAKAVLTSAPNNWTIIDGGLA*"
                     /db_xref="UniRef100_UPI000379DF2C"
                     /db_xref="mfl:Mfl446"
                     /db_xref="86704585"
                     /db_xref="UPI000379DF2C"
     gene            252569..252784
                     /locus_tag="RTP_09252017_15_scaffold_29_prodigal-single_41
                     4"
     CDS             252569..252784
                     /product="hypothetical protein"
                     /codon_start=1
                     /transl_table=11
                     /translation="MRYFLAHNETNVFHYGELLEEQLVTTGQPKLEYYNDLDSLIQRL
                     NLFGVEYVEDSGPVGNNFDLLEMGDAI*"
     gene            252846..253079
                     /locus_tag="RTP_09252017_15_scaffold_29_prodigal-single_41
                     5"
     CDS             252846..253079
                     /product="hypothetical protein"
                     /codon_start=1
                     /transl_table=11
                     /translation="MNDIYSVIIPAQTPNLTAHTYSSIYGGSAGCAATINGVTVSVGA
                     SSSIDIAIRSISASTGCFLLGYNQDVYQGSTNL*"
     gene            253103..254326
                     /locus_tag="RTP_09252017_15_scaffold_29_prodigal-single_41
                     6"
     CDS             253103..254326
                     /product="hypothetical protein"
                     /codon_start=1
                     /transl_table=11
                     /translation="MKKDFKINPVGLKGNEINERMKQLMGITPINENVSRSVVELTKM
                     GPDGKAYAIVRENHEYYIKVSDKTSNLVTEDFKYIGGLQNKKKEAYPSYAKATKHLNL
                     SFKSLAEAYGTDSNINVFEDDDLLNEENFATKHIVDKNGHELKQDAKEGSEEDGFGDN
                     LANGKTAKEFEKVKNIDEGWAGFSEMTGNGFMEEGMFGDDMEMTEEEKYIDNMLEFDK
                     PAMDSFKDQYGDDKGESIYYATANKQGRNPETFEKTDEGYMEETMYDESYMEEELHGN
                     QSKIDMNHNGEIDGDDLSMLRNMNEEGEMSNDELMDKLDNMSAAELLQMLGDAGRDLK
                     NVVAQKLSTGMDKARDYFNRQYPDVDEAKEFPDLTGDGKVTRADILKGRGVDLDEALT
                     LEEIKESIAELKKKL*"
     gene            254353..255936
                     /locus_tag="RTP_09252017_15_scaffold_29_prodigal-single_41
                     7"
     CDS             254353..255936
                     /product="Uncharacterized protein n=1 Tax=Synechococcus
                     phage S-MbCM7 RepID=V5UT95_9CAUD"
                     /codon_start=1
                     /transl_table=11
                     /translation="LDKPAPAATAAPAPAPAEPMTEPADDAGFGDFGGDEAAAPASDT
                     PFDKEPFDAGVEADEETDPKKFIEQLSGKLGQSLRSYTDESGQPDFDLEKFAINSVIS
                     ATHTSEMDENDRKDIIKKINSAGKDDAQDSGSDNQDNTDFGDDTQSGPDDGAASNDDF
                     DFSSDEEDLGENSYQIYENEDFFLENPKRMSIFAPEDSPEFMEENRLTEACWKGYKQV
                     GMKEKNGKEVPNCVPVNEESEGLWANIRAKKERGESPAKPGDEDYPDKKQWNKLTKEG
                     EGESNNYMFWQNLKTIHHASGELLHMSQEEVDAMIANGHAWAVDHIATSSDDIEEVYH
                     FMEANLEGEDYDGETEGGYKDEYGSVEHMMSEGKYDGKPLGKPMKGDVKKFKVYVRNK
                     KGNVIKVNFGDPNMEIKRDNPERRKSFRARHKCSQAKDRTTPKYWSCKMWSKKPVSKM
                     VEENLINPEKSSIFDKATLLNKLHESLNQNNMNNAEPQTLPAGPKTKPAETQPVQPTR
                     RQKTFLPEIETQPDPKANK*"
                     /db_xref="UniRef100_V5UT95"
                     /db_xref="V5UT95_9CAUD"
     gene            255936..256346
                     /locus_tag="RTP_09252017_15_scaffold_29_prodigal-single_41
                     8"
     CDS             255936..256346
                     /product="hypothetical protein"
                     /codon_start=1
                     /transl_table=11
                     /translation="MDKMYLIYVNRVGKDYKGNFIYEFIFSDTTKDIDGEEWDTFPAS
                     GRPEAPHDKFIKKVGRLESDLNLDVVQNSDTFAVWDAVDGVIALAWENINAYDAYPET
                     RLCFRFGEPIGDVEEKLYEKDLILNYNIKTHEQK*"
     gene            256333..257367
                     /locus_tag="RTP_09252017_15_scaffold_29_prodigal-single_41
                     9"
     CDS             256333..257367
                     /product="hypothetical protein"
                     /codon_start=1
                     /transl_table=11
                     /translation="MSKNKLKEYDTSLTTSSTTGGGTGANVTVQAKDLQKVGPSLSKM
                     KGVNVKVVGEEAEAVIEPQDHATIKYLSNVKDEQNKTSQPFNIGGKQYQMVRGITPEK
                     QIVLGVYCFDDLNESGENVIHPVDHFEKTIAGPMRETMETSMNEKKEVKPETKPTEQP
                     KDDNPDSLRLGDFKHFIVDETTGKFKKFQNIQDLAKYPMSDNEKYMGLSEFKKFFHNK
                     VFGGSQKQGLNEVTPTGQETDEDMNAKAKKLMVMISKRIPSIVIETIKKNKVAQREVI
                     AAFAELIGVPRAGLGNLVSGIKDLAKTSTQQQQGQTQPEQGQMPPEQDLAPISENRKV
                     VKTIKIKDIK*"
     gene            257367..258641
                     /locus_tag="RTP_09252017_15_scaffold_29_prodigal-single_42
                     0"
     CDS             257367..258641
                     /product="hypothetical protein"
                     /codon_start=1
                     /transl_table=11
                     /translation="MSDYRKIAEKALQNSKLIGVKKEVKPTLNEGLVYLDGISERMHP
                     QLEKDLAERKHSLGTHPIIPEGDENHFEQKIMGKRFSEVVNRYKRAFDSDSIDNQRVM
                     MEMMPLLHETMSMESKHIKELEKLAEQMIREEYDMPEDIVEIKATITPRINMEGTKKN
                     PTPKATDMAFENHDAIVNANEEVYKRRFLNAMIQGAAKKCSHMFHNVDDELTNMDPKL
                     VNRYTKLMAAADYMYYVIPNMENGVNGGVVRVTFPTKDNPKAVIEAEAMVFPVLIHEL
                     VKGVMELLSGHGLPKDKKIGKYVVDKADFLAAEPWDMRLGPALWERFTDAIDSEDFGN
                     KHHIYSELVSLPVRDFNVKMREIMAGTEEGKRIVKEVAKKVKSELNEEEFNEAMSEIN
                     STEKEVFGIDELLGMGGEEDDEDDVFGIDEMF*"
     gene            258746..260521
                     /locus_tag="RTP_09252017_15_scaffold_29_prodigal-single_42
                     1"
     CDS             258746..260521
                     /product="Uncharacterized protein n=1 Tax=Herpetosiphon
                     aurantiacus (strain ATCC 23779 / DSM 785)
                     RepID=A9B2I4_HERA2"
                     /codon_start=1
                     /transl_table=11
                     /translation="MLTTQEIFKEYTKCLMNPVYAIETYLETFDKTQEGFVPFKLFPR
                     QKEIIQAYDKHRFNLVTKPRQAGVSTTTAAYMAIKVGWADEDNPEAVLIIANKQELAF
                     EFLAKIKDFLAQLPRWVWGAEYYGTAKNEAKSIFIVDSKKEIRLPNGSRVKAVATSKD
                     ALRGFTPTYLVMDEAAYIDNGAEVFGAALTALGTGGKATLISTPKGMDALYYKTYDQA
                     KKKKNNFNIIEMKWYEDLRYNKDLTWLKEEQVEVEYEFTYESYERMLSDGWKPTSSWY
                     EEMCLGMNNDAKMIAQELDVSFIGSGGNVIAEEHIDFQNKNNVMEPKYTLGAENEIWI
                     WEEPQEGHQYIMGVDVSRGDGEDASTIVVIDFTTMEEVMEYQGKIQPDLLAQIVEEYG
                     EMYKAYTVVDVTGGMGVSTVLKLLEFDYKRLHYDNANGKILSARQRELTHFNKDNKIP
                     GFHATNVRLPMISNLEYKIRTNGVKIRSSRLTSEMKTFVYKNGRPDHMEGYHDDLLMS
                     LAMALWVVEHSFKNLERLEKQNKAMLNSWLGGSSNTQTTTNVKNPVTGEVTKKINPEH
                     KSYKNVQDPRGEHMWVFGNFNNYKR*"
                     /db_xref="UniRef100_A9B2I4"
                     /db_xref="A0A0F9M795_9ZZZZ"
                     /db_xref="hau:Haur_1384"
                     /db_xref="A9B2I4_HERA2"
     gene            260524..260763
                     /locus_tag="RTP_09252017_15_scaffold_29_prodigal-single_42
                     2"
     CDS             260524..260763
                     /product="hypothetical protein"
                     /codon_start=1
                     /transl_table=11
                     /translation="MGLGKKVFIRKGVGPNLYKWSPTPNNFDRKPVVNNKRSYFCDAR
                     PNSQGQDWITTYSYNIVLVNSKQERVAYVACDYVE*"
     gene            260814..262901
                     /locus_tag="RTP_09252017_15_scaffold_29_prodigal-single_42
                     3"
     CDS             260814..262901
                     /product="Portal vertex protein n=1 Tax=Prevotella sp. CAG
                     :1092 RepID=R5PBR0_9BACT"
                     /codon_start=1
                     /transl_table=11
                     /translation="MAKENLTIFQRLGRVLDPNYTQPTQKQPTQRYNVGNGELLKTTS
                     KEEYETAKLQAQQNKYLGQVWKKVENGMFQQSINYETTRVGSYSDFEAMEFYPTIAAA
                     LDVMMEESTTVNNNGRVLNVYSDSKRVKGIIEDLFFNRLDLHTTLPMWTRNTCKYGDN
                     FVYLNISDKQGVLGAKQMPNYEMERREAGLYDLVSGREQMSSDGNDKDRVKFYWRGRD
                     IEFNSWQIAHFRLLGDDRRLPYGTSVLEKARRIWKQLILSEDSMLVYRVTRAPERRVY
                     KIYVGNIDDADVAQYVNEIADRFKRMPIIDPQTGQIDLRYNQLSNDQDFFIPVRSEDA
                     PNPIETLPGAQNLDQIADIEYLQRNLFTALRVPKPFLGFEETAGDGKNLALQDIRFSR
                     TINRIQQSMLQELNKIAIIHLYILGFEEDLDNFTLTLNNPSTQAEMLKVEHLAAKVAL
                     LKDATSDIGNGLAAMSWTRAHREIMGWADDEIKQDLLEQRMEKAAAAELANTASVIKH
                     TGMFDTVDRIYGDYQAALAGGSGGGAEGEGGAAGGGGGGGLGGSFGGGGLGGEDLDFS
                     GEAGAEGGEGGAEAGAEGGAEAGAEGGEAGAEAGTEATAGTEAGTEAEAGLTEMLAKA
                     DNLLTERKTQIGKKLEERTTKYQGRFVNKLIESVNSNSNVVDENVKIYDKTVKINNDI
                     DSMIKDINKMLDE*"
                     /db_xref="UniRef100_R5PBR0"
                     /db_xref="R5PBR0_9BACT"
                     /db_xref="sfd:USDA257_c61280"
     gene            262947..263714
                     /locus_tag="RTP_09252017_15_scaffold_29_prodigal-single_42
                     4"
     CDS             262947..263714
                     /product="hypothetical protein"
                     /codon_start=1
                     /transl_table=11
                     /translation="MQNFGKIKNKFNELMVEGIVSNKEENKNLFKNYVKTIKENEILK
                     TQFLVYDNIENKIEENELKANLFLQENIALLEKFSKKDIMEANSKLIKPLMPKQDEHP
                     TQDDDLHENITKLIFTKKTAKNIDTIVEATAYIINHMKNKKEKTVNETFDLPNSMLST
                     IMVDKYNEKYASLSETEKKVLKVLIDSDDTKKEEVYTGVVRECIDMINDKLTDSDLET
                     KDRLLRVKDKLLSDKFEMNENFNKNISKLLELKNSLI*"
     gene            263739..263972
                     /locus_tag="RTP_09252017_15_scaffold_29_prodigal-single_42
                     5"
     CDS             263739..263972
                     /product="hypothetical protein"
                     /codon_start=1
                     /transl_table=11
                     /translation="MKSVPSENILKLRELTDQICSREDSEVEYKKVVKQLKSIVEQGV
                     VEIEKSTTPKTKMKCYENMCATIKTILNSIKIL*"
     gene            263978..264319
                     /locus_tag="RTP_09252017_15_scaffold_29_prodigal-single_42
                     6"
     CDS             263978..264319
                     /product="Uncharacterized protein {ECO:0000313|EMBL
                     :KKQ97576.1};  TaxID=1618574 species="Bacteria;
                     Microgenomates.;" source="Microgenomates (Woesebacteria)
                     bacterium GW2011_GWB1_39_12.;""
                     /codon_start=1
                     /transl_table=11
                     /translation="MADSKDTWGDYSKLVLKELERLAETQEKMRTDIDNKLNEMNLKL
                     NDVKNIERNVDTNTAWISKVNDIWSPSQMKEAKDELYRQKNRWVAAIAIMTFIQVMVG
                     IAISIWGKMGH*"
                     /db_xref="A0A0G0Q7C5_9BACT"
     gene            264374..264820
                     /locus_tag="RTP_09252017_15_scaffold_29_prodigal-single_42
                     7"
     CDS             264374..264820
                     /product="hypothetical protein"
                     /codon_start=1
                     /transl_table=11
                     /translation="MKTGKQFKNDNHNNYNIVYGCVDNKNPKSVYINISAWAEPLNQD
                     EDVNYTRVIKNINKKLKQDLFNYFNLNETSGFLKNNTIVDLDIRESGIKFGKRSFMSC
                     EITLFQKEEISIISDKIKNSLNEVTSMLIDKIFDLDENFKYHKKKI*"
     gene            264891..265616
                     /locus_tag="RTP_09252017_15_scaffold_29_prodigal-single_42
                     8"
     CDS             264891..265616
                     /product="Prohead core scaffold and protease n=1 Tax
                     =Prochlorococcus phage P-HM2 RepID=E3SSX0_9CAUD"
                     /codon_start=1
                     /transl_table=11
                     /translation="MDINYKDFKVLKRGETGWGGLIEQDAGYINPDEPRNQAFINEIK
                     KLDTGNKLAIVEPLIVYVVLQKYDVLNRNGRIYPEAILKKQNQIYQEAIRERRAVGEL
                     DHPESSIIAGDRISHNIVETWWEGKTLMGKMEILMTPGFINLGIVSTKGDEVANLLRN
                     RIKIGVSSRGVGSLKEGKNGEQIVQDDFEIICWDVVTAPSTPDAWIFKNHEEARPYVE
                     NTEIKKPLMNESLKDGLDKFLTD*"
                     /db_xref="UniRef100_E3SSX0"
                     /db_xref="A0A0F9FIP5_9ZZZZ"
                     /db_xref="E3SSX0_9CAUD"
     gene            265734..267065
                     /locus_tag="RTP_09252017_15_scaffold_29_prodigal-single_42
                     9"
     CDS             265734..267065
                     /product="RPGR ORF15 isoform (Fragment) n=1 Tax=Xenopus
                     laevis RepID=Q2N2B2_XENLA"
                     /codon_start=1
                     /transl_table=11
                     /translation="MADKKSILEEALLDINNIQNALNANTKEILRSVAKEEINGVVKE
                     SLTEEIYDEEDVETEIGDDVETLGGDDIDGQDLDGAEMGGDMGDVEGGLEPAGADLGD
                     DMGDDMGGIGMDDIDASDEIDMVGAPDDEVIAIYKKLSGEDEIEIVGDELHLNITEPG
                     EYVVKLDGQAPSSEPEMGDDEDLDLEPAEMGGEEEDEEGEDMDYEIELDDESGEEEES
                     EEEEAGEEFEEEEAGEESEEEEAGEEELNEELNEEEEELDEEDELDENLSHTRGYAGR
                     QGQRYNGASHMPKESIDETVNKAKQIVSETAKKYNSLLTEATKLKAENEEFRVALKEF
                     RTKLVETVVFNSNLTYVTRLFMEHSTTKGEKQTIIKRFDEEVTNLKESKRLYKTIANE
                     LESRKPISESVENKIIKEATTSTSKQLNESTAYVDPSTKRIMDLIHRVEKR*"
                     /db_xref="UniRef100_Q2N2B2"
                     /db_xref="X0SPU5_9ZZZZ"
                     /db_xref="csq:CSCA_2515"
                     /db_xref="Q2N2B2_XENLA"
     gene            267098..268972
                     /locus_tag="RTP_09252017_15_scaffold_29_prodigal-single_43
                     0"
     CDS             267098..268972
                     /product="Gp23 major capsid protein n=1 Tax=Prevotella sp.
                     CAG:1092 RepID=R5PEX0_9BACT"
                     /codon_start=1
                     /transl_table=11
                     /translation="MSHLLTSGQVGNIGLNHMKAIRLETQQKWDSLGFLDGLRGHVKE
                     NIAQLYENQASSLLTESTTAGSSGSFETVVFPIVRRVFSKLLANDVVSVQAMNMPIGK
                     LFFFVPLTSERVNAAGQGGDYYAGDGATYSAHTSMGYDGIPSCVKTATSTCTVTPWMA
                     KNLYDIFYNDGLFDQSKGTLTIVTYTVTNANAQTLNSNGEFSIATPSASYPTAADGSV
                     RYALLSISGFTGGAGSPAGREVLTGPDGNNMDTESFLASLKVVTTNAILDKDGNQIIA
                     AGGEIPFRLVTQKYGAGIVQTKNVNASGYPILTTPNGVMYIELDLTHPAGTTAGTGAA
                     ATGSVTYDGYIGASATTVSAITTTAGLSVTWAEYATLELETEMGEVSFRLDEVVVSVE
                     ERKLRATWSPELAQDVSAFHNIDAEAELTAMLSEQVAAEIDREILRDLRKAAAWQLRW
                     DYNGWRKATGNAAAPYTQKEWNQTLITKLNQISAQIHKSTLRGGANFIVVSSEISAIF
                     DDLEYFHVSDANPEQDQYNMGIERIGSLSGRYQVYRDPYAPSYSIIIGHKGKSLLDTG
                     YIYAPYVPLQLTPTMYNPFNFAPVKGIMTRYAKKVVNNRFYGHLRVDGVQTFNINELR
                     *"
                     /db_xref="UniRef100_R5PEX0"
                     /db_xref="X1DRZ9_9ZZZZ"
                     /db_xref="R5PEX0_9BACT"
     gene            269020..269688
                     /locus_tag="RTP_09252017_15_scaffold_29_prodigal-single_43
                     1"
     CDS             269020..269688
                     /product="DNA/RNA endonuclease G n=1 Tax=Vibrio splendidus
                     RepID=UPI0002F8A676"
                     /codon_start=1
                     /transl_table=11
                     /translation="LFYTIFIDMKKIFLLIALFITMTMFSQTIKTDNQLIIPHGDITL
                     YLTKDTCALVSKHILKYSSFLKLDKERDNRWFQDTYKGKYYKDAYLKTGYDIGHLTPS
                     HITSYNNELNHKSFSLFNAAPQLAAFNRGKWAQMEGDVEDIIAKGKQDVVIITGVIYD
                     PKNKKFMGKSRIPIPSAFFKVLFINGTTQCWIGSNINGLITPTTLKDLNELFKLNKMN
                     LNIQ*"
                     /db_xref="UniRef100_UPI0002F8A676"
                     /db_xref="A0A066UVQ8_9VIBR"
                     /db_xref="vpf:M634_05400"
                     /db_xref="UPI0002F8A676"
     gene            complement(269741..270682)
                     /locus_tag="RTP_09252017_15_scaffold_29_prodigal-single_43
                     2"
     CDS             complement(269741..270682)
                     /product="hypothetical protein"
                     /codon_start=1
                     /transl_table=11
                     /translation="MKNLNYVAPKTPTANLAVNKSRVKLYNKQGDLPTYYLQKGQEFQ
                     IELFNPTTDTILAKITLNGNVISQGGLVLNPGQRVFLDRYLDVAKKFLFDTYEVANTQ
                     EVKEAIVNNGDFKVEFYRELKPRPRTPIQIIGLGSRSVFGGPNHNQGIIRYDSTNTGG
                     YVGASTTAPNTPLCNTFTTTSLTANASDYTTLSTNAFYSSSVDFVHDGAATMDWMQTE
                     KSVETPKDLSKTLRSKKSKSIETGRVEQGSHSDQKFKTVDKDFEWFAFHTIEAKLLPV
                     SQKVNTAEDINVKRYCTNCGAKLGKGHKFCATCGTKA*"
     gene            complement(270826..271272)
                     /locus_tag="RTP_09252017_15_scaffold_29_prodigal-single_43
                     3"
     CDS             complement(270826..271272)
                     /product="Uncharacterized protein (Fragment) n=1 Tax
                     =Prevotella disiens FB035-09AN RepID=E1KQF0_9BACT"
                     /codon_start=1
                     /transl_table=11
                     /translation="MKELIKHLLREAISEPNLNDNFYRWFDDSQVVDDNGNPLICYHG
                     TSKAFSTFKSKFSAQGVFWFTSDKNKISAGESGAASRDAVIPVFLSAKNLAGWDEYSK
                     LGLGQIENMGYDGIKLDDDYIIFEPTQIKSINNKGEWDPTNKNIFK*"
                     /db_xref="UniRef100_E1KQF0"
                     /db_xref="E1KQF0_9BACT"
     gene            complement(271274..271612)
                     /locus_tag="RTP_09252017_15_scaffold_29_prodigal-single_43
                     4"
     CDS             complement(271274..271612)
                     /product="hypothetical protein"
                     /codon_start=1
                     /transl_table=11
                     /translation="MKSFIKQRLREQMIDGQNMNGAMQNSCNTMAINSYGEALSRVEA
                     ALKGVSPEKRQQVMQTIHAPLENLKQEEQKLDTEQKTQHMTGDSMPDEADTYWHQIQS
                     TLCELGPDFE*"
     gene            complement(271614..273020)
                     /locus_tag="RTP_09252017_15_scaffold_29_prodigal-single_43
                     5"
     CDS             complement(271614..273020)
                     /product="Marine sediment metagenome DNA, contig:
                     S01H4_S24531 {ECO:0000313|EMBL:GAH22326.1}; Flags:
                     Fragment;;  TaxID=412755 species="unclassified sequences;
                     metagenomes; ecological metagenomes.;" source="marine
                     sediment metagenome.;""
                     /codon_start=1
                     /transl_table=11
                     /translation="MVIRTYFNKNNTIVSNSIVNTGLNPVAELFYGGADGAEKYSRFL
                     FYFDETRLKNLYTGGTYTDLTKLKHTLRLTNTASFDKGLLNGTMEAKDRASSFDLILF
                     KINQDWDNGVGYDYEVPIIVSGDYFYSSDPSNWTAPKTGEAWVGGTGVYSGSPSGITV
                     TTQHFDKGNENIEMDITDYVNGLLTGNTNYGLGIAYARGYEQLNTSALQYVGFFTNNT
                     QTFYEPFVETIYDSHIKDDRNNFFLDKHNKLYLYVNLAGNPSNLDSIPSVDVYDENGV
                     IFSSYTSSDVTHVTMGVYSIDIIVPTTDSNEKTMYNDVWKDVVINGVTRPNISLDFVM
                     RPSMEYYNIGNNDMLPKKIAVSIGGIRNQEKIKRGDIRKGIVSARIPYTVEQTQTIDN
                     LQYRLYVKEGVSELTVIDFQPVEMANNYYYFLLDTASLIPNTYYLDILATSNLEVTTI
                     KSVVQFDIVNQVELRKGQ*"
                     /db_xref="X1DMY4_9ZZZZ"
     gene            complement(273063..274085)
                     /locus_tag="RTP_09252017_15_scaffold_29_prodigal-single_43
                     6"
     CDS             complement(273063..274085)
                     /product="hypothetical protein"
                     /codon_start=1
                     /transl_table=11
                     /translation="MASNKHIRGEKSQYDNQKTINYIKYGEVMSVDDPNGLGRIKVWV
                     KGSVSNGGDDELVGSDNNYENLPWCFPMLPKHLSVQPKIRESVLIFVFSNEKENVDRM
                     YMGPIISQLNKLDFDSARTTALAGFTFGPTKPNINITNKGNAIAIPELVGVFPDPEDI
                     SIQGRYNTEITQKKNEIVLKAGKFVEAPIFNPAENPYPFVFNTATQGFIQIKNEAVIE
                     TTKVNDTLTNNRTGTITNIVSSKINLITHGGSPKFNVTNQQNLISDDEMLRILSQAHQ
                     LPFGDVLLEYLKLLKEAFLHHVHNGHGNKSTDLTIEGNKQAVKAFVDKAKELEDSMLS
                     KNIRIN*"
     gene            complement(274085..274267)
                     /locus_tag="RTP_09252017_15_scaffold_29_prodigal-single_43
                     7"
     CDS             complement(274085..274267)
                     /product="hypothetical protein"
                     /codon_start=1
                     /transl_table=11
                     /translation="MNEDLESKSNNEILFEIKQMEADHEAIKLKMLQDYDKLLEIEKR
                     FDVANKLIVKRLKGEA*"
     gene            complement(274281..274775)
                     /locus_tag="RTP_09252017_15_scaffold_29_prodigal-single_43
                     8"
     CDS             complement(274281..274775)
                     /product="Marine sediment metagenome DNA, contig:
                     S01H4_S19629 {ECO:0000313|EMBL:GAH07441.1}; Flags:
                     Fragment;;  TaxID=412755 species="unclassified sequences;
                     metagenomes; ecological metagenomes.;" source="marine
                     sediment metagenome.;""
                     /codon_start=1
                     /transl_table=11
                     /translation="MSDLSNLSSQGNTAFNKGKEKFSELKKNSENIFDFSNISGIVNI
                     ILSLFKTPDTPVEPLPPPLIMVGATLRPGMSSKAVASRIIARQSEAGLPVGNVFADGD
                     NTSEAMLAIQVDEVINTLLNESVVNVVIPPGVSVTAVGANLGGPIVVQGITTNMGIGN
                     GIIR*"
                     /db_xref="X1CGK7_9ZZZZ"
     gene            complement(274775..276214)
                     /locus_tag="RTP_09252017_15_scaffold_29_prodigal-single_43
                     9"
     CDS             complement(274775..276214)
                     /product="hypothetical protein"
                     /codon_start=1
                     /transl_table=11
                     /translation="MSLVDKKKKVFGEIAAARTLTEGMPKLKLSSSFPSINNGTDPIV
                     FLIDLIKSLIGQSNFVQKISKLLATTLDTIEQKLKVVLKNSLRGIVTCGVDPSIPTFL
                     KNLTTSSGIVIEVSKIDFFDQLKADPRTPVGKLLYNDITSTLTSSSDLNTFLYGVIVD
                     EGVEHSWPNATNGVMTFKFESIGTNGKPNNAFTIKCDPAYNNKKLNQLNDNFIDSLDL
                     FEASNIINKIIDALFGSISSNLGKTNSQLEMEAKINDVIDRLSNADVNQEITDDYFVF
                     NNEEIAQQQSVANNRKNGIIKVRTSSVTNANMPISYLQTLNDDLTAPGVTLVQKRGII
                     NNSLNSMANNLASQIPNNQDGQTVSISFFKDLIKNLIKSITSVLLSPKIIVIFLINFK
                     IIFGVDSTFKDPIDFIKKNRGLFNSIVKEITNIIVKYLMAIAMKEITKLAGDAAMVKL
                     KEKVDTKKQQLLSLIGVPQDAIRKIKGLL*"
     gene            complement(276216..276605)
                     /locus_tag="RTP_09252017_15_scaffold_29_prodigal-single_44
                     0"
     CDS             complement(276216..276605)
                     /product="hypothetical protein"
                     /codon_start=1
                     /transl_table=11
                     /translation="MPRKRKQDVKVNNTESLEGLMQETYNDACLQINDAQRTINELTV
                     SATPDGVDDLTKIAKEKGGLLKIKDSAIRIKLELAKLQSDIIKNRGDVETAVSERSNG
                     LASLNDFKSIRQMIKNSNNPEEEEETD*"
     gene            complement(276632..277360)
                     /locus_tag="RTP_09252017_15_scaffold_29_prodigal-single_44
                     1"
     CDS             complement(276632..277360)
                     /product="Uncharacterized protein {ECO:0000313|EMBL
                     :KKN37159.1};  TaxID=412755 species="unclassified
                     sequences; metagenomes; ecological metagenomes.;"
                     source="marine sediment metagenome.;""
                     /codon_start=1
                     /transl_table=11
                     /translation="MATKRGRKRTNEMYFGPEEEEAVIRFLESTDESERNIIFNEWLK
                     APLDKMIESIIRRYKLYRKGETFEELHSDTVSFLMTKVHRFEAGRGKKAYSYFGTISK
                     NYILGLLIKDEKYLRQTSSYEDMANEFEEREDLTYVIDNDGFVMDDFIVKLIEGIKEE
                     MDDENLPPKKKLNDNEKKVGFALIYILENWETAFETMDGGSKYNKNSVLETMRNYTLL
                     STKDIRIAMKRYKDLYELLTKHGL*"
                     /db_xref="A0A0F9Q3W2_9ZZZZ"
     gene            complement(277361..278161)
                     /locus_tag="RTP_09252017_15_scaffold_29_prodigal-single_44
                     2"
     CDS             complement(277361..278161)
                     /product="hypothetical protein"
                     /codon_start=1
                     /transl_table=11
                     /translation="MENKTDISVILPVHELDDTTKQLFANAVKSVTDQTVRPDTLIIV
                     VPKGSDVVKYVKDFDYGDYSKSVTVVENDGQTDFCSQVNYGVSQSKTEWFSILEYDDE
                     YAKIWFKNVVKYKNAHTNVDLFLPIIVDVDANGAFAGLTNEAVWANSFSDELGVLDNN
                     ALLTYQNFNTDGMVIRKSTFEDFGGLKTNIKLTFIYEFLLRMTFKDVRVMVIPKFGYK
                     HVNQREGSLFSSYKQTIDPVEARYWLSAAKKEYYFANDRKITYEAQNG*"
     gene            complement(278167..279315)
                     /locus_tag="RTP_09252017_15_scaffold_29_prodigal-single_44
                     3"
     CDS             complement(278167..279315)
                     /product="hypothetical protein"
                     /codon_start=1
                     /transl_table=11
                     /translation="MEEQKKQMDEQINQLKSVIDKLETKDFSLYFFTLDTKGNPTAGI
                     ANIYEHVKVLNELGYKAAILHEKNDYRLRGDENGNGVADWLGEEYAQLPHISIEGQEL
                     QISPADFIIIPEIFSNIMDQVKGFPCKKIVLSQSYDYLLELLPVGKRWDIDYGFIDVI
                     TTSQKQSEYVKSLFPSIRTHVVPVSIPTYFKDSDKPKKPIVAVHTRNQGDAAKLAKSF
                     YLQFPIYKWVTFKELRGLSREKFAAQLGESCVAVWVDDVAGFGTFPLEAIECNTPVIG
                     KMPNMIPEWMEAVDAEGNPYINNNGVWTNTTLNIPELIATYMKVWLEDAVPQDLLNGI
                     KDTQGKYTPEKQKTAMENVYENLVYTRTNELKITLEKLEESLQETTNA*"
     gene            complement(279338..279691)
                     /locus_tag="RTP_09252017_15_scaffold_29_prodigal-single_44
                     4"
     CDS             complement(279338..279691)
                     /product="hypothetical protein"
                     /codon_start=1
                     /transl_table=11
                     /translation="MIDFGGAIYYLDIDKFTELIKMDDKQDDKVYETVIKNFKDEKGE
                     LLTTEELTTCRERDVFINTNKYEMFRLMIEIILDDIEEADDSLGSERALSKALFSYKL
                     AFNTLLHYGILVEVE*"
     gene            complement(279697..280326)
                     /locus_tag="RTP_09252017_15_scaffold_29_prodigal-single_44
                     5"
     CDS             complement(279697..280326)
                     /product="hypothetical protein"
                     /codon_start=1
                     /transl_table=11
                     /translation="MKIGISINEVLRDFIGQFIYTYDKYIAPELEADGITVPDLDVED
                     VTSFNLMDHFEFKDINRFNTFLYLEAPLEIFGHADLMSDGLMNHFNNFLMNIKDDEEH
                     EVYLVSREVDKSIPSTYFFLSKTGCKADKIQFCPSNENEWDGVDVLVTANVVALENKP
                     QGKISVKVKSAYNKDVKADYEIDTILDFINNEEFRNRILNTIITTYEEI*"
     gene            complement(280376..281236)
                     /locus_tag="RTP_09252017_15_scaffold_29_prodigal-single_44
                     6"
     CDS             complement(280376..281236)
                     /product="phosphate starvation protein PhoH n=1 Tax=alpha
                     proteobacterium SCGC AAA280-P20 RepID=UPI00037006E2"
                     /codon_start=1
                     /transl_table=11
                     /translation="MPRKVTAAPKSGTTKTTRAKKAVLPKESTINLKQDLLSQIKIDL
                     KHKNETQKKLTQSVKNGDVTVCIGPAGTGKTLLSVAEALLLLKTYPDKYHDIKLVKSI
                     VQLKDEDLGTLPGDEKDKLKFIMMSFLDAFYQLIGEELTDKLIEVGYIKMEVFGSVRG
                     RSIPNCILLFDEFQNVNDGNAKTLLTRFSENTKVVILGDTNQVDLKKKEDSSLGELVK
                     MIKLLPEEMGVSVIEFSEDEIVRHRLTKFFVKLFEHPEYKKQNKPIKLNIPVFAKKKT
                     FLQKFLDLFR*"
                     /db_xref="UniRef100_UPI00037006E2"
                     /db_xref="gsn:YC6258_02513"
                     /db_xref="87386062"
                     /db_xref="UPI00037006E2"
     gene            complement(281259..282194)
                     /locus_tag="RTP_09252017_15_scaffold_29_prodigal-single_44
                     7"
     CDS             complement(281259..282194)
                     /product="fcl; GDP-L-fucose synthase (EC:1.1.1.271)"
                     /codon_start=1
                     /transl_table=11
                     /translation="MGRLLVTGANGLVGSQFKGDLIAITSNVGDLRDKKTVDSIIDFY
                     TDKDRQKEYSVDKIIHCAAKVGGVGGNMKYKGEFFYDNIMINTNVIESARKHGIKKLV
                     VFLSTCVFPDNVEYPLTESKIHLGPPHFSNDAYAYAKRMAEVQIRAYREQYGLNYTSV
                     IPTNIYGPNDNFNIENGHVIPSLIHKCYLARENNTDLVIWGSGEPLREFIYSKDVAEL
                     ALWVLDNYDEPEPIILSTSEEISIKDVVKVIVESMNFKGNVIFDSTKPDGQFRKPSDN
                     SKLMSYLPDYKFTPFDVGIKETVEWFEKNYPNIKQ*"
                     /db_xref="sgn:SGRA_3599"
                     /db_xref="J0P3C2_9SPHI"
                     /db_xref="UniRef100_J0P3C2"
                     /db_xref="1.1.1.271"
                     /db_xref="1.1.1.27"
     gene            complement(282179..283186)
                     /locus_tag="RTP_09252017_15_scaffold_29_prodigal-single_44
                     8"
     CDS             complement(282179..283186)
                     /product="gmd; putative GDP-D-mannose dehydratase (EC:4.2
                     .1.47)"
                     /codon_start=1
                     /transl_table=11
                     /translation="MNKIALIIGANGQDASYMAEFLIEKGYNVHGTIRRNSVPESQTT
                     RIEHLRSQDLITLHYMDLTDPISVESIINEIKPDEIYHLAAQSHVQISFDLPKYTLDV
                     NGGGTLSVLEAVRKFSPKSKIYHAATSEMFGNSFDDDKFQRETTLLTPVSPYGCSKLY
                     AHSLCHNYRNAYNMFICSGILFNHESPRRGINFVTNKVVLEAVKIKLGLSDELVLGNL
                     GAMRDWGHAKDYVKGMWLMLQQDQPDDYVLATGESKSVGDLVNYVFDKLDLDSKKYVK
                     TDAKFERAEELHYLRGDSTKARTKLGWEPEYTFETMLDEMIEYWMTLLTKQNNLSWAA
                     Y*"
                     /db_xref="sgn:SGRA_3600"
                     /db_xref="H6L5S4_SAPGL"
                     /db_xref="UniRef100_H6L5S4"
                     /db_xref="4.2.1.47"
     gene            complement(283193..283825)
                     /locus_tag="RTP_09252017_15_scaffold_29_prodigal-single_44
                     9"
     CDS             complement(283193..283825)
                     /product="hypothetical protein n=1 Tax=Thiobacillus
                     denitrificans RepID=UPI00036DE944"
                     /codon_start=1
                     /transl_table=11
                     /translation="MVNYINLIKEKTKIEPKTILEIGSRDADDANILREGFQITEKNV
                     WVVEPNPKQQAKISEKYPKFNLIKEAIFNEEKTLTFNAVNDYDLIGVSSLLERNDKLY
                     DRVDTEKILVKTILGSRLLQNINEDIDLCKIDVEGATYEVLVSFGDDISKIKSMHLEN
                     EHKEVWEGQKLYDEVKDYLSSKGFTEIYFQYVNNVVLQSDTIWVQTNLIK*"
                     /db_xref="UniRef100_UPI00036DE944"
                     /db_xref="mvc:MSVAZ_2839"
                     /db_xref="A0A0E3Q6A5_9EURY"
                     /db_xref="UPI00036DE944"
     gene            complement(283819..284547)
                     /locus_tag="RTP_09252017_15_scaffold_29_prodigal-single_45
                     0"
     CDS             complement(283819..284547)
                     /product="hypothetical protein id=4971905 bin
                     =GWA2_TM6_36_9 species=unknown genus=unknown
                     taxon_order=unknown taxon_class=unknown phylum=unknown
                     tax=GWA2_TM6_36_9 organism_group=TM6"
                     /codon_start=1
                     /transl_table=11
                     /translation="MKINYAIMGSNDNPMYLDFWPIISKTWKEIFNITPVLGLICDED
                     SDFIQDEYGLVKKFKKIEGIDSGLQSQIIRLWLTKELTGNMIISDIDMVPLSKQYFID
                     QIKDFDESKIYSMSTDNAECNNNKEIPMCYNISDSQLFAKMLGLDNTWEEFVNRLHSM
                     NFGWTTDQNYLWLKIQEYRNNNPNDVVLLSRGWPRGANKRIDRLWWSYDPNLVRSGHY
                     IDSHLLRPYNENKEEVNKLINLLW*"
                     /db_xref="gwa2_scaffold_791_58"
                     /db_xref="2176716"
     gene            complement(284537..285313)
                     /locus_tag="RTP_09252017_15_scaffold_29_prodigal-single_45
                     1"
     CDS             complement(284537..285313)
                     /product="hypothetical protein n=1 Tax=Omnitrophica
                     bacterium SCGC AAA257-O07 RepID=UPI0003B4AA50"
                     /codon_start=1
                     /transl_table=11
                     /translation="MIGLIDFSNPIFKYDYKGYTAIINQTIDIAIDHFMRYNDTNLII
                     NDEQILDYFDPINKIDKYEYNASNVFLDNFFKGQTNHNTHNAHTLADKNDLVLRHKVL
                     NKILSPKSFLIDEVNELLTSLNIDNKTLGLQIRGTDKSQEIPRIPDDTIITSITKTLN
                     QHQLDKIFLSTDDNYYLELIKNNFKEKIIYNDNNIISYDGNPLHFSNDRKKINKDVLL
                     DVYLLSNCEYFLYCYSNVSYLALTLGSQKQKYIKNINYEN*"
                     /db_xref="UniRef100_UPI0003B4AA50"
     gene            complement(285313..286035)
                     /locus_tag="RTP_09252017_15_scaffold_29_prodigal-single_45
                     2"
     CDS             complement(285313..286035)
                     /product="hypothetical protein n=1 Tax=SAR324 cluster
                     bacterium SCGC AB-629-J17 RepID=UPI00036330B6"
                     /codon_start=1
                     /transl_table=11
                     /translation="MVSIVTGTLDRLHLLPKIISNTVDANENLELVLVDGGSVDGTIE
                     YIKNLNHPRIKFIEVGGRSSYPHFMNLGIENATYEWVCQWNDDVLLVNDWNEIFSELD
                     DNHMFYLFNWKYGSETDITNPRWLSGEDTPASNGGFCIVDAYDTHKEIVMNYGIYNKK
                     IFREIGMYNDDYQYYYADGDMSLRAYLFGYKYKALNHIKVCSLNGVAKTAIQTHDAVQ
                     IYNNYHEQYKLKTLSDKIKKLS*"
                     /db_xref="UniRef100_UPI00036330B6"
                     /db_xref="lir:LAW_30084"
                     /db_xref="Q1MNP5_LAWIP"
                     /db_xref="UPI00036330B6"
     gene            complement(286028..286729)
                     /locus_tag="RTP_09252017_15_scaffold_29_prodigal-single_45
                     3"
     CDS             complement(286028..286729)
                     /product="UDP-N-acetylglucosamine--peptide {ECO:0000313
                     |EMBL:KEI69266.1}; EC=2.4.1.-
                     {ECO:0000313|EMBL:KEI69266.1};;  TaxID=388467
                     species="Bacteria; Cyanobacteria; Oscillatoriophycideae;
                     Oscillatoriales; Planktothrix.;" source="Planktothrix
                     agardhii NIVA-CYA 126/8.;""
                     /codon_start=1
                     /transl_table=11
                     /translation="MKVISFSLYGDNPIYTKGCIRNAEIKKEVFKEWEMWVYHNDTVP
                     QDILDKLIELNVKLINTKEDNGFFGSLWRFTPITEPNIEYFISRDCDSRISFRDETAV
                     NEWIESDKTFHILREHPIGHGWPMNAGMWGAKGNSIPTFKTMMSEYLVKNNRTSDKSI
                     DQCFLRDVIHPIAKTSLLLHDEYFNYEGIGQQIKRDRAIDDFAFIGESIDENDVPRGD
                     QRSPIINAYNARRNG*"
                     /db_xref="A0A073CM92_PLAAG"
                     /db_xref="UniRef100_UPI0003B50C78"
                     /db_xref="amr:AM1_1237"
                     /db_xref="UPI0003B50C78"
                     /db_xref="2.4.1.-"
     gene            complement(286716..287525)
                     /locus_tag="RTP_09252017_15_scaffold_29_prodigal-single_45
                     4"
     CDS             complement(286716..287525)
                     /product="Putative transferase n=1 Tax=Synechococcus phage
                     S-SM2 RepID=E3SJ78_9CAUD"
                     /codon_start=1
                     /transl_table=11
                     /translation="MSRDKLYFHDSIFSHANSSSWYNTPEYFDWVRKYDENHLIFTDF
                     SVDKVDFFKNDKKYAWLLESPLISSSAYGFIKQNHDKFDRVFTFDSDLLNISNKFTLV
                     PIGGCWIDESDRIIHEKTKDVSMIASSKSTTIGHKFRHEIIDRFKNFDLYGFNNPIDK
                     KITGLQDYRFSIVVENCKSDYYFTEKLIDCFVTGTIPIYWGCPSIFYFFNDEAILSFN
                     SLEELENILNNATEEFYLSKLEAIKENFNLSFKYLIADNEIYKQVKRNEGN*"
                     /db_xref="UniRef100_E3SJ78"
                     /db_xref="X0S1K3_9ZZZZ"
                     /db_xref="tpi:TREPR_2390"
                     /db_xref="E3SJ78_9CAUD"
     gene            complement(287512..288150)
                     /locus_tag="RTP_09252017_15_scaffold_29_prodigal-single_45
                     5"
     CDS             complement(287512..288150)
                     /product="Uncharacterized protein n=2 Tax=Prochlorococcus
                     phage P-SSM2 RepID=R9S6D8_BPPRM"
                     /codon_start=1
                     /transl_table=11
                     /translation="MLLNFNKLKEKYSMDIKGVIHIGAHYGEEFQTYVDNNIKNLMFF
                     EPVPSTFEVLKENLNGKAILVNKALGNDNKKISMNIETANNGQSSSILTPKLHLQQYP
                     HIQFTSTIDVDMIKLDDFIVEFYSTGYAGTPPSFNLINIDVQGYELEVFKGGKEFLKN
                     VDYIITEVNRDEVYKGCAKVDELDAFLSTYGFKRVETTWDGVTWGDAFYVKG*"
                     /db_xref="UniRef100_R9S6D8"
                     /db_xref="Q58M88_BPPRM"
                     /db_xref="oni:Osc7112_0737"
                     /db_xref="R9S6D8_BPPRM"
     gene            complement(288157..288981)
                     /locus_tag="RTP_09252017_15_scaffold_29_prodigal-single_45
                     6"
     CDS             complement(288157..288981)
                     /product="hypothetical protein"
                     /codon_start=1
                     /transl_table=11
                     /translation="MDFGIRNLLIIFSKNRACQLHLLLESLTINGGGLIFDKIKILYK
                     SEGDYSLGYDKLKTIFTGVEFIEETNFRNNLLSIMDDKYTTTTFMVDDCILYKPLMAR
                     KEYITNWLIEDTVCFSLRLGKNCEYSHPANLNYKLGEHIQDGEFIKFDYTKQENGDFK
                     YPLSLDGHIFKTEFIKGLMVETMFSNPNTLEASLQQFVILGKIPINVVSYVDSKLVGV
                     PVNIVNSVFNNRHGLQFYVSEKELNDKYLKGGLIDFKSLDFSNINGPHKEIKYIFK*"
     gene            complement(288983..289606)
                     /locus_tag="RTP_09252017_15_scaffold_29_prodigal-single_45
                     7"
     CDS             complement(288983..289606)
                     /product="hypothetical protein"
                     /codon_start=1
                     /transl_table=11
                     /translation="MVDLKKYFDRIYVINLDRRPDRLETFNLELNKFGITNVEKFSAI
                     DGSSIPLNNNTLLAGEIGVLMTHLEIIKKCHAEGVKNVLILEDDVFFTDEIKKLDEYM
                     SEVPKDWDFIYFGGNHVYGAAPTKITDKVLKLNFTVALQCVAINNTLFETIMAILPKM
                     GKQVDAYYAQLHNVYNAYGFYPNMAKQVAGFSDIQNRNVDYSGFFSD*"
     gene            complement(289606..290553)
                     /locus_tag="RTP_09252017_15_scaffold_29_prodigal-single_45
                     8"
     CDS             complement(289606..290553)
                     /product="hypothetical protein"
                     /codon_start=1
                     /transl_table=11
                     /translation="MNVLNWFKRKLGVLSVALSNVEKGALTQTGEGLSSDVTHNRRVT
                     QGQVADSLVNGEVTQEVLNLKWRTYKVLKATEGLTAEIVGYDEDGMPIVKTQKRNKKK
                     GLKKVNLDSVDDYALEMVIDNSEIVLSGSEAMDNEHISLLDEVMLNDGEIGQTATHGS
                     IDSDEYFITSKTERPIKIGRDTLPNFYIENFTKKLNIRKISKNKRLLEFYVSKYVNED
                     NRTSRLFISAIKKAMNGNIQKQSFIDLKDVEFVTYKSLGVEDYLEFKYDIESFDKIIE
                     FNGFYVIKFVAKVTTNGKYIFEEHRVDELDKKYEQKAKK*"
     gene            complement(290553..292199)
                     /locus_tag="RTP_09252017_15_scaffold_29_prodigal-single_45
                     9"
     CDS             complement(290553..292199)
                     /product="Uncharacterized protein n=1 Tax=Flavobacterium
                     johnsoniae (strain ATCC 17061 / DSM 2064 / UW101)
                     RepID=A5FN67_FLAJ1"
                     /codon_start=1
                     /transl_table=11
                     /translation="MVTVVYCTRETNPAHKEHLIKSSGLHKHIEVIEIINNGESLTKA
                     YNRGLKQAKNDIVVFCHDDLTIETKQWGNKLIKLFEKNPEYGIIGVAGSKNMPESGQW
                     WQNRGKMYGRVQHTHEGKTWLSAYSEDLGQELEEVVVCDGVWFAVDKTRLKKEFNEEV
                     EGFHFYDVTFAFENYLQGVKVGITTVVRINHQSIGMTNDAWEKNRADFSEAFQAFLPA
                     NVKKTLRKNQKLKVLIGCLSFANYTGSELYVFELAKQLIKQGCEVSVCSSIGEPLLSA
                     AHKLGVKMYSIQEPPGFKLGDGKWMLKSPQGDVVSQPNTLYKVQDVNFDVIHLNHKPV
                     TEHLLRFYPETPVICSIHSEVISLEEPVISPQIKQYIAIRPEIKKHIVDTFGIDEDLV
                     TVIYNPIDSDKFKVVNTTEKRSKKRILFVGTIDYLRRNTIQDLVDVTRENNQELWIVG
                     KKNDTYLEEMIANQPHVTYHEPTSNVEKFIHQCDETAGILLGRTTIEGWMCGKAGWIY
                     DVDSAGTILSKSLHDVPTDIDKFNSKNITTQIIEEYKKIL*"
                     /db_xref="UniRef100_A5FN67"
                     /db_xref="A0A0G1TXF7_9BACT"
                     /db_xref="fjo:Fjoh_0316"
                     /db_xref="A5FN67_FLAJ1"
     gene            complement(292199..293191)
                     /locus_tag="RTP_09252017_15_scaffold_29_prodigal-single_46
                     0"
                     /gene="guaC"
     CDS             complement(292199..293191)
                     /gene="guaC"
                     /product="guaC; guanosine 5'-monophosphate oxidoreductase 
                     (EC:1.1.1.205)"
                     /codon_start=1
                     /transl_table=11
                     /translation="MEKFDFNDILIKPATQSRIDSRKDINPFQDGFLPLITAPMDSVI
                     NTDNEKRYEKLNVITCSPRGENNTTGFKSFSLTEFETMFNDNKLDSKGFYLIDIANGH
                     MTKLLKLVKIVKETHPNLILMVGNVANPKTYTKLSKAGANFVRIGIGNGGGCSTTVHT
                     GVGFPMGSLIKECYEESLKLEDPAMIVADGGMQNYSDIIKALALGADYVMVGSLFNKA
                     IDSCGENYLFKRIKVSQKVADWCFKNNITVYKKFRGMSTKEVQKKWGKKELTTSEGVI
                     RFRKVEYTLKQWVNNFEDYLRSAMSYSNAATLEEFIGKADIIKISDNAYNRFKK*"
                     /db_xref="sgn:SGRA_3823"
                     /db_xref="UniRef100_J0P567"
                     /db_xref="J0P567_9SPHI"
                     /db_xref="1.1.1.205"
                     /db_xref="1.1.1.20"
     gene            complement(293195..293773)
                     /locus_tag="RTP_09252017_15_scaffold_29_prodigal-single_46
                     1"
     CDS             complement(293195..293773)
                     /product="deoxyuridine 5'-triphosphate nucleotidohydrolase
                     (EC:3.6.1.23)"
                     /codon_start=1
                     /transl_table=11
                     /translation="MGYNVEEMRKKLLDAFDANSGYTMDDFNKEFNGNIPLAQSDSFK
                     FNINFKNESTNPDPEYATAGSSGFDLRANLESPMKLYAGERAMVPTGLFFELPENFEI
                     QVRPRSGLAAKNGVTVLNTPGTVDADYRGEIKVILINLGEQPFEIFHGDRIAQAVVAS
                     VTAKNIINLNRVTKISEDTERGAGGFGSTGIN*"
                     /db_xref="tsu:Tresu_2085"
                     /db_xref="UniRef100_UPI0003B79A60"
                     /db_xref="33618941"
                     /db_xref="UPI0003B79A60"
                     /db_xref="3.6.1.23"
     gene            complement(293773..294324)
                     /locus_tag="RTP_09252017_15_scaffold_29_prodigal-single_46
                     2"
     CDS             complement(293773..294324)
                     /product="hypothetical protein"
                     /codon_start=1
                     /transl_table=11
                     /translation="MSLTQEKILANTKKYFETATNNGFMTEELMTFLGESFIKAPAST
                     MESLHNAFEGGLIDHLLRVAFYAVRFNNSLPDDKKVDQKSLLKVCLLHQIGKANLYVD
                     GAEWAKKNGKYYDFNNTLISMRVSERSVYYATANGVTFTEEEFGAILMSDKTDDKQAE
                     YHNSTLGDLLKMANLFAIKHEKN*"
     gene            complement(294398..295624)
                     /locus_tag="RTP_09252017_15_scaffold_29_prodigal-single_46
                     3"
     CDS             complement(294398..295624)
                     /product="Uncharacterized protein n=1 Tax=Serratia sp.
                     M24T3 RepID=I0QLJ0_9ENTR"
                     /codon_start=1
                     /transl_table=11
                     /translation="MKKLRVLVVPSDRTGVSYFRSTNPHIALENNYPDEFSVDIDYEP
                     QLNNDEWLKQYDIIHYHRTLGSYEQMPQLLEHLDNLGIVTIMDLDDHWAPGTHHPAYH
                     IIKSAGLDKKILDNIKCAKNVTTTTPLFAEEIAKYNKNVFVLPNAVEPTEKQFTPNLE
                     KSDRIRIGWLGGSSHLKDLEILSGVVSKLRTDNLIDKVQFVLCGFDTRGTHTEIDQIT
                     GEQKVRQITPMESVWFKYEKIFTDNYQIVSPEYKSHLMKFTLDEYPNVANEAYRRVWT
                     KPISTYASNYNLFDISLAPLEENIFNKVKSQLKVIEAGFHHKAIVAQDFGPYKIDLKN
                     AIQYGGGFDETANGILIDSKKNHKDWYSSLKKLINNPEMIPVLQENLYNTVKDTYSMN
                     KVTEDRKELYLKLTQK*"
                     /db_xref="UniRef100_I0QLJ0"
                     /db_xref="A0A0F9II27_9ZZZZ"
                     /db_xref="I0QLJ0_9ENTR"
     gene            complement(295717..296334)
                     /locus_tag="RTP_09252017_15_scaffold_29_prodigal-single_46
                     4"
     CDS             complement(295717..296334)
                     /product="hypothetical protein"
                     /codon_start=1
                     /transl_table=11
                     /translation="MDVPKPVDIGALSALLGKAKQVMNVVESRAPEKKQERGRDYDPR
                     DSYNQSMFDNVPTYSESDEREPIYENYQQSAPQGVVQNHDYTPEQIMASNLPPIVKEA
                     MLKNPIPRLSGPPSKVSAEDIARITGAKIRTPQQQQQQRQVISEGRISDDMITISKTQ
                     LQDMINESINTFFKQTYNKTITEETIKKTINLLIKEGKIQTKRKI*"
     gene            complement(296339..296836)
                     /locus_tag="RTP_09252017_15_scaffold_29_prodigal-single_46
                     5"
     CDS             complement(296339..296836)
                     /product="hypothetical protein"
                     /codon_start=1
                     /transl_table=11
                     /translation="MKLYNIFEEVILEEITKNSQIISEGVSPDAVKAAIRNKVNVNIE
                     YQDYVDQPPSKRYIQVYNYASTKANNDSIRAYQISGGSKSKKPNNWKIFLLDKIVGWY
                     PTNMKWQNPVSDYDTSIPAYNQLGDRTMSQVYDKVNPDTFTRQRSDIYQNPNITQDNE
                     EDEEF*"
     gene            complement(296849..297307)
                     /locus_tag="RTP_09252017_15_scaffold_29_prodigal-single_46
                     6"
     CDS             complement(296849..297307)
                     /product="hypothetical protein"
                     /codon_start=1
                     /transl_table=11
                     /translation="MPTVYNGGQSPLENYAINGNPIYPGTGRLAIIQQTRIGTGKYAF
                     QGPYKNPDITGNVNDAYGATNTNALADTLSPYNGRGTGQGVVNGVYAAITNYNGGNVE
                     DINGVSSSAGSGRNQEITLNAATWGYGPTAIAGSNYVSPNTAGNVGQVII*"
     gene            complement(297311..297739)
                     /locus_tag="RTP_09252017_15_scaffold_29_prodigal-single_46
                     7"
     CDS             complement(297311..297739)
                     /product="hypothetical protein"
                     /codon_start=1
                     /transl_table=11
                     /translation="MNSNINDKQIKSTDGQVKNHQAFAMELSRIDDAKKMCEESKNCF
                     EYNRLGGQKRHIELEGIVQSERKRDEIRRKTQMDTNPENMHQDENKPTDVGVAKVTKS
                     ADHSGGEVKKILSNSQALSEEISNMKYLIEYMNNNKKQKL*"
     gene            complement(297741..298250)
                     /locus_tag="RTP_09252017_15_scaffold_29_prodigal-single_46
                     8"
     CDS             complement(297741..298250)
                     /product="hypothetical protein"
                     /codon_start=1
                     /transl_table=11
                     /translation="MSRFISKERLQELVGGDITSNGGDFIATNDSQIQTGPVEKPYND
                     DSEYEKGMPTTTDKVFGRYRQNIPWFAVYSFGGSNTGGLALNYGSINRLGFNENTTVI
                     KKKTVEEKIDDLVKRSKTSDVTDKNYNPKVAKLIDTITDVDLTDAQLEELSKAILDKK
                     NNTKPIKNL*"
     gene            298312..300738
                     /locus_tag="RTP_09252017_15_scaffold_29_prodigal-single_46
                     9"
     CDS             298312..300738
                     /product="hypothetical protein"
                     /codon_start=1
                     /transl_table=11
                     /translation="MAFRTKLDYSDNRQIKQFEKSHTVLSGGTSFGLTFSALTSGPNL
                     TTTADTETYTTLASTFSGNGTTTIYTWYDPIMAIGEPYLSAITPSLSATTQLIEEPVF
                     SAATTTVIDGNTVALLYTGVTFDITPIAFYDLGGGNYSGTVETLDLTTYSASSLDYTG
                     RTIWVDVSGITRTERLIVTNEPQIGAVLTCVDSEGMAEWQATQGRFSGDYATLNTIVT
                     NNGLIPGNKYILTDYQTVYQINGSNSANRSQVHEVIGSASLYTQFNNVPSDIASNGDV
                     VTCVYAPSGATVSTGATFTIIDYFNYGYIKFSPTITGVNNIGVKLQFQKQRYPNVPAG
                     TTINDINGKPVFKSGGVLNTEVHDDGPYMSMTGAENPSPITESIVLTALDSSSFSIYA
                     ESLTFAGDKLEYDFTDTVIYDDNIPPNVLGTRNGLITKRENADRTISTNLDWRVQRYR
                     RFRMDETNWNNFLYDKISGGTSATTASTIYNIGSVNYCTNNNPTLSLDHRYVMYEPYF
                     ENLYTDFALTVPDPFLSGTSTAPNVTAGQRFPVAYTTTDYSVNVTLPLSGFSGTSLIK
                     DFNIIPLSGYQPTSLVDNFVVGDIRNSVFLPYSQRYGNSYNISVSSLNGSIYNSSFLT
                     LPGIINTGTLNNVISIDINNINNKNEIYAVSLLAYGSIKNSGVIKNTSIGCGAGGSSD
                     QFEYIITDNSYIMNSVLGGYRSDTFYLNNLKMNSCLLVNTQVGLSNFSGNMYLTRFKS
                     SGSTFGSDITLKTFANKVPNKTDYGYVYDFNADIYDLTVHNDTQNKYAVSQIITSGLT
                     FSAITISTVK*"
     gene            300740..302614
                     /locus_tag="RTP_09252017_15_scaffold_29_prodigal-single_47
                     0"
     CDS             300740..302614
                     /product="Uncharacterized protein n=1 Tax=Prevotella sp.
                     CAG:1092 RepID=R5PSB8_9BACT"
                     /codon_start=1
                     /transl_table=11
                     /translation="MGNIKNFNFNNLDLKLSKSDYWDFYLANDDRGGNCDALLSGSCS
                     VVWYDFNNTDIYIDNNKDTIYSLLTWTGATNTGYTLNTIGLTGIDNGLITFDKTSGDT
                     SNQALLSALTESVLVIPSGDTRLVMNRVTGTTSNLDYSINYGVDVIGGAYAKFLGGFY
                     QGYYKLDGTTYELLPTRVENSWSTEFWVKPEFSGETSGTTLNDLYPDNKGIFFYMGTR
                     AENKFWNQWYGADTGCTSGCTASACTSGETVSEWCTIPKETDITLVGDYEIGIPLAPP
                     QVEIDVITNNFLIYGRGQGSNGPRYTGHTGLIVIDEPTGTTVNPLNCGCRGCMGPNDG
                     LGSQTVCSYSAGTGIAVRRVRKTLTNEQNPFLIYGRAQSGGCGCSGCAGSGDGLGNQT
                     VCSFSGRTAPLETLNYNLDILDNAIGFRIKDDGSIGYRLLTVTGKCETINGERINTTG
                     ITIEESYSPSGAVKTNEWSYVVLKFVTDYKTECDLTTAHQRKGKLMVYVNGKLKKVFN
                     NFSEFIARRLNEYKSKQVGVPFNFSLGGGTQGLLESQTFDGLDPNDRNLPIQTNFAGS
                     FIGSISQFKFNICELNYCNIIQNYNDGIPRYNPTDTNLLLLEDSDYLLQEDGFGLNLE
                     *"
                     /db_xref="UniRef100_R5PSB8"
                     /db_xref="R5PSB8_9BACT"
     gene            302640..303851
                     /locus_tag="RTP_09252017_15_scaffold_29_prodigal-single_47
                     1"
     CDS             302640..303851
                     /product="Putative uncharacterized protein n=1 Tax
                     =Paludibacter propionicigenes (strain DSM 17365 / JCM
                     13257 / WB4) RepID=E4T3E3_PALPW"
                     /codon_start=1
                     /transl_table=11
                     /translation="MSNKKISQLTENTNPSFVDVIPIVNNGVTKKITISGMSIFMSAT
                     TDTTLTGGTYTAGTATFTNNTGSGFSVSGFYTGYTAPIDIRVTDGTYTTGTATFTNNT
                     GGTFSVTGFSSGPISTTGTTLYSTNPQTYGFSSSYSIFFGSNAGLNASGANNSNFLGA
                     SAGNNATSAYDSNFLGTEAGNDGLNANNSNFFGYQAGSTATDANGSNFIGYQAGKGAN
                     TANLSNFIGYLAGKEATGAYNSNFIGESAGQSATSAYYSNFIGRRAGQNAAYAYNSTF
                     IGYQAGASFAGNELDGNNIIIGTNVSLPNGSLSSINIGGVLFGSNTNTDTSGDPLITP
                     SANGKIGIGVVVPTANLHIAASTNTSALMRLEVGSAPDSPNDGDIWLESNTDTGLKIR
                     INGQTKTINLI*"
                     /db_xref="UniRef100_E4T3E3"
                     /db_xref="ppn:Palpr_1089"
                     /db_xref="E4T3E3_PALPW"
     gene            303892..306327
                     /locus_tag="RTP_09252017_15_scaffold_29_prodigal-single_47
                     2"
     CDS             303892..306327
                     /product="Hep_Hag repeat-containing protein n=1 Tax
                     =Paenibacillus curdlanolyticus YK9 RepID=E0IDI1_9BACL"
                     /codon_start=1
                     /transl_table=11
                     /translation="MINLILRTLSSPYSDTTKGSVLSHQELDNNFIQLKGGLIYTAST
                     LDSLLTLTKINGETIDVSLDGVGAGVTGGTYNPSTGVVTLDNVNGDTVTINGFFTSAD
                     DVYVSGLTFNQGTYDLTVKRNDGVNFTQSLGILAGDLRVTGGTYNPVTGVGTFTNNSG
                     GTFNVSGFLTGYSDTVITAFTYNNSNTFTIQDSGGDTFNASFNQVSGLTVNGILSATT
                     LVGEGSGIENILANKLWTTGSTGTSSIRAKNGSSIDATGNYAVASGYDTLASGNWSFA
                     SGLQTKATGNTSYAEGYLTTAGGNRGSHAEGWNTRALDDSSHAEGTNTLALGVSSHAE
                     GLQTTASGDTSHAEGYFTTAIGKYSHAEGSRTTASGDSSHAEGGSSLSAIKGGTAIGA
                     GSHAEGLVTTALGSASHAEGNSTIASGQSSHAEGSQTTASGDYSHAEGRQTIAIGTSS
                     HVEGRGTKASGETSHAEGSQTTALGAGSHAEGETTTAIGDNSHAEGSLTIASGTSSHA
                     EGSGTTASGSVSHAEGLETIASGENSHAEGSSTRAIGLSSHAEGDNTFAIGDGSHAEG
                     GSTQANGEASHVEGQGSTASGSSSHAEGYFTTSIGLYSHSEGYYTVATGDASHAEGLY
                     SRALGYGSHAEGGYFDGFDYYSGGTAIGECSHAEGINTIASGITSHAEGVSTIAGGTS
                     SHAEGGSTIASGYRSHAEGGGTVASGQDSHAEGFQTTASGVYSHAGGSGSTASGTASF
                     VHGGKSVASGVNTIVLGGNITGTTANTTYVDRLSLKTYGPYLNDAAADADTTMPSGGL
                     YTITGSRAVYRKP*"
                     /db_xref="UniRef100_E0IDI1"
                     /db_xref="W4B9V9_9BACL"
                     /db_xref="bha:BH0174"
                     /db_xref="E0IDI1_9BACL"
     gene            306352..306723
                     /locus_tag="RTP_09252017_15_scaffold_29_prodigal-single_47
                     3"
     CDS             306352..306723
                     /product="Uncharacterized protein n=1 Tax=Prevotella sp.
                     CAG:1092 RepID=R5PV48_9BACT"
                     /codon_start=1
                     /transl_table=11
                     /translation="MEFFINKNSTLPKLKLELIQDGRNDFRRFNEEVQNADIYFTMSD
                     VITGVKKIAKKKAGIEQVEPEDCVGPEFYLVYQFNERETSVAGRFVGQFEIIFLDGSG
                     TLIVPIREELFINVLDGTIKK*"
                     /db_xref="UniRef100_R5PV48"
                     /db_xref="R5PV48_9BACT"
     gene            306850..310602
                     /locus_tag="RTP_09252017_15_scaffold_29_prodigal-single_47
                     4"
     CDS             306850..310602
                     /product="DNA polymerase {ECO:0000256|RuleBase:RU000442};
                     EC=2.7.7.7 {ECO:0000256|RuleBase:RU000442};; 
                     TaxID=1262919 species="Bacteria; Bacteroidetes;
                     Bacteroidia; Bacteroidales; Prevotellaceae; Prevotella;
                     environmental samples.;" source="Prevotella sp.
                     CAG:1092.;""
                     /codon_start=1
                     /transl_table=11
                     /translation="MSQTKTKVSNEIIESFLQGSDPQEYIVAIESSYDKPSVTLVINE
                     PDCEKRLEDHPYKPFLWFKEDITKELYGGKKLKRIEAGKQYGVKIKTLRTWNDEGVSP
                     DRLAYGYKYMATCDRSYNSLIQFFKEGGIDVFHKDYMKSFVMFSPTEQFLIQSGKRLF
                     RGMDDYDDVHRFQFDLETEGLFASKHAIFQIGVRDNKGLEGVMETLGESAQDRRRSER
                     DNIAKFFKIIDMVKPDVITGYNSENFDWPYLFERAERLGVPITELAITLNRISKIKRK
                     PATLKLGGETEHYLQTSMYGYSIIDISHAVRRAMAINSEIKSWGLKYITQYSEIAKPN
                     RVYVPGDKINSTWVDKKNKYAFNNDNGDWYKITAKNPLKEGYTIKTGAYIVQRYLCDD
                     LWETEQIDYIYNQASFLIAKMLPTTFQRSSTMGTAGQWKLIMAAWSYENGLAIPETQT
                     KRDFTGGLSRLLEVGFAKNVYKLDYAALYPKTQLTHGIFPDLDISGVMAGMLTYVVDS
                     RDEFKFKTGIEKKKAKKLQEQLDANKDNMSPDEIDALKKQITEHKALASLYDKKQLPL
                     KILANSWFGSYGAPYIFNWGDTDSAEETTCRGRQYLRLMVKHFTEKHGFRALVGDTDG
                     FNFAAPDNLNEVKYVAKGSHWKTTDDAGKELTGIDAVLADFNETYMEGRMGLDLDDVC
                     SSTINFARKNYANDIGGKIKLVGNSVKSKKMSVYIEDFLGKAIRMLLDGDGYSFINYY
                     YEYVDKIYNYQIPLVKIASKAKVKLSMPEYKKKGTMKNKAGNPMPKQAHMELAMREGL
                     ELNLGDVLYYINTGTAKSQGDLKTIDTNKMTKKERDAFFAANGVYPEPKKEVQLNCKL
                     IDPATVERDFEAVKELEMLKKAIASLEEGDSNIADMEYRISQIEEELFTDEYNVARYL
                     DAFNKKVKPLLVCFDPEIRSNILLDIVKVKDKETKKTYEKLKDRMVFTKSQCGLVSGK
                     PFKETDQDSYKDLMIMEDKEIRFWERVNKLPNNMEQEEWDVLIADYHERMRIAKEEGL
                     KDEKERLEHAFKHLEADDYEKLLNDGIIPIDVLVICNVNEETEMFCSRKWDEPLRPVK
                     DIMTYRKQAIERDLFYKEKFLENDDDRYELWLDYLAEHKHLSGDTFSYNVDAAEADIK
                     DIAEKFNEKAKEVLVEVKEVKKKRVYSENEEDDEELEEDEDGNIIRTDEDLLLDDEFD
                     DTFGEMPDGYVISEPKKITADELAIVNEVSKEADLQKEDSEEDWGF*"
                     /db_xref="R5P9P1_9BACT"
                     /db_xref="UniRef100_R5P9P1"
                     /db_xref="pyr:P186_0372"
                     /db_xref="2.7.7.7"
     gene            complement(310636..311775)
                     /locus_tag="RTP_09252017_15_scaffold_29_prodigal-single_47
                     5"
     CDS             complement(310636..311775)
                     /product="Uncharacterized protein n=1 Tax=Prevotella sp.
                     CAG:1092 RepID=R5P8M7_9BACT"
                     /codon_start=1
                     /transl_table=11
                     /translation="MGVSTDEREKLFRQFRHSVGAPIRKIELEDEQLCTLLEISIEDY
                     AQYVQEWLIEHQWQSLLGQSIDTTDMAFALSVRSLDLATQYTYAYSKQVGLQTRGPWE
                     LKKDYVELEAGRQVYQIPAGREVNEVLWITPPATSQALLANYGGIDYGFGGGFSQVGG
                     GVGTGGPNGRMGYYIAPAFDILLTAADMNLKNRIIRSELVYKITAGPSGTKLLHLMST
                     PGSKLSFGQGIGGVGSSINMTGCQVWYHYYDTTPENVDQCLQDNPDIIKMPNQVPLSK
                     LDYADFNEPTKTLIRQLFIAEAKRALGRTRGKFGGIVGPPEAERTMDYETLISEGNEE
                     RKAVLERLDARLLRLSSTSQLERGAKEATDLNTSMKYRPLGFWVY*"
                     /db_xref="UniRef100_R5P8M7"
                     /db_xref="R5P8M7_9BACT"
     gene            complement(311813..312049)
                     /locus_tag="RTP_09252017_15_scaffold_29_prodigal-single_47
                     6"
     CDS             complement(311813..312049)
                     /product="hypothetical protein"
                     /codon_start=1
                     /transl_table=11
                     /translation="MQNCPYCAELKELLTTENIEYNDIDIYDKEHEKEVGEIMEASKA
                     EEVPIVRIEKQLFIPNVSFKSIKEAVELTKKFIV*"
     gene            complement(312069..313904)
                     /locus_tag="RTP_09252017_15_scaffold_29_prodigal-single_47
                     7"
     CDS             complement(312069..313904)
                     /product="hypothetical protein n=1 Tax=Poribacteria
                     bacterium WGA-3G RepID=UPI0003B58267"
                     /codon_start=1
                     /transl_table=11
                     /translation="LINLDDIKGRSAISLLENYDGINPYIKGLQNQYLKNNKLALTDN
                     QSKYIIDNIDREPLYINRVVNITSYLGEELQKKHELSFTPERVLIEFILGETDKSYHI
                     YGKFSTKQQSKMYFIPKTQVTDDPYFEPIKIDVDFTKYNDILAKMGKKLYQHQEEGIK
                     FLLSRNGCILADDMGLGKSMQSIIAALESGAKKILVVCPSATKINWQREINVFCDETT
                     IIDGKKFKDAKFTIINFDILKNFHSLKSTKKLKEGEVEPEPIRNLANAGYDLCIVDEA
                     HYLKNNDSIRGKIIVELSTKFNIQKVWLLTGTPVANRPMDFFNLLKIIKSPIAENWKH
                     YATRYCEGRKFFRTLKNGQKRQIWLTDGASNLDELASKTKNILLRRLKTEVLDMPDKV
                     ITPMHHVLDSKQLSQYEYLWDEYMLAKIEAGKKVREEQKDLVELILLRQFIAQQAIPY
                     TIEMAENAIEMGRKVIIFTSFTDELEAITNHFGKAAVKHNGPMSTANKQKSVDAFQNN
                     DKVKVFVGNIKSAGVGITLTEGTVVIFNSFDWVPGNNEQAEDRAFRIGQKNDVNVYYQ
                     LFDDTISTRMWEMLNNKKDVISTIMGEKVMTEDEITELLIEQLLD*"
                     /db_xref="UniRef100_UPI0003B58267"
                     /db_xref="A0A0F9H930_9ZZZZ"
                     /db_xref="bdo:EL88_08490"
                     /db_xref="UPI0003B58267"
     gene            314017..314538
                     /locus_tag="RTP_09252017_15_scaffold_29_prodigal-single_47
                     8"
     CDS             314017..314538
                     /product="Uncharacterized protein n=1 Tax=Prevotella sp.
                     CAG:1092 RepID=R5PSC2_9BACT"
                     /codon_start=1
                     /transl_table=11
                     /translation="MDNKKVTPITRVNKWFSEEDFNLEIEMGREAIEGDGNFTLILYR
                     VDRQLTESDDLYGEASADGIRYFPPVELKVIPIMDEAENKAYNANGGLRYLQDGQLTF
                     GIYDAQLKEMDTDISYGDYIGYPVTETEIRYFSVVNDGVKNYDNKHTIMGYKGAFRTI
                     ICATIENSEFKGM*"
                     /db_xref="UniRef100_R5PSC2"
                     /db_xref="R5PSC2_9BACT"
     gene            314557..315621
                     /locus_tag="RTP_09252017_15_scaffold_29_prodigal-single_47
                     9"
     CDS             314557..315621
                     /product="Uncharacterized protein n=1 Tax=Prevotella sp.
                     CAG:1092 RepID=R5P8M0_9BACT"
                     /codon_start=1
                     /transl_table=11
                     /translation="MAMPKGYMTNIDITPSKIGPERRQEILDGITDKGTFLPRGVLEE
                     DMDESVIDALKNDERFYMSLEGERVPVIFLTIQRWTEFTKTWEFTDEYKNIKMPFITV
                     VRSPDIQQGQNQAGLWNIPGNRTYTMVKVPTWDGARKGVDMYKIPQPTSVDLTYEVRI
                     FTTKLRHLNKFNRLMQRAFQSKQCYIDVKGHPMPLHLENIGDESNIDDFENKRFYVQL
                     FELKLLGYLLDEEEYEVVPSINRTLVAMEIDEAKLYNDIIFDSSNKNNEANFKFLFKP
                     RAKNEFEFILKYDVNFTILTEISNISRIVISANGVGIFDGTVLSSPLILSANDVIKIR
                     VYKNNLTQGSFKLLGTTTTT*"
                     /db_xref="UniRef100_R5P8M0"
                     /db_xref="R5P8M0_9BACT"
     gene            315621..322766
                     /locus_tag="RTP_09252017_15_scaffold_29_prodigal-single_48
                     0"
     CDS             315621..322766
                     /product="Putative membrane-anchored cell surface protein,
                     haemagluttinin id=2180093 bin=GWE2_TM6_42_60
                     species=GWE2_TM6_42_60 genus=GWE2_TM6_42_60
                     taxon_order=GWE2_TM6_42_60 taxon_class=GWE2_TM6_42_60
                     phylum=TM6 tax=GWE2_TM6_42_60 organism_group=TM6"
                     /codon_start=1
                     /transl_table=11
                     /translation="MNNINKSLSINETYIIDSSEGNDIFSACTALYTNNIISCSGNTQ
                     IDLGENLIVFNGNTLATIISATTFYGDGSNLTGISTQDTFVTGGTYSNGTAVFTNNTG
                     GTFTVTGFYTGGTSSFDVFVTGGTYSDGVAIFTNNTGGTFSVTGFSTNNATQFTGGTV
                     TGTTFFSGGLSATTFSASTYLGLPIDVFVTGATKSNDVATFVNNTGGTFTLTGLTDTI
                     FTGGTVIGPTYFINGLTANTISASTIYSDLGLNVNDNSGNQSNFNAGYFDIYPSGGGV
                     ITNFGAALLFVSNDTNGVSSSLEPTLLQLQTPQTLTQYTEYGIFTQSSASTINSFLYP
                     TKPNNYVGTFAMLDDLTNVVNLVTVGLTGSTGVDYYSVKEAVDSITGASATNTYVVKV
                     GPGVFYEDPITMKSYVDVIGESETNTIIQANNPNTSLIIGADQSMISDVQIQGCTGTS
                     VAAVVYSSPTTPQLNAIFYVENVRFGANYTHAKTVGTGGGNCIMQCSNVKYGGYPFTL
                     GFYVTNDGSGVGRMQLRNVTSTNGGVTTTSGLIFAKADQPNCAFIVNGCLLTKTSGAA
                     AGTGFWVENGGSLRLTAVNFQRWETGIYAPQVGSAPSVEAIALNFENCTTDVNIIHSG
                     ATGKIQGTDNYLKTLINIDAPLYEVNEDPRIITVGKKGNNFKSIKSAVDAITASSSTN
                     RYVVRVVPGIYVEDEIVLQGKEFISVVGEDILQVLVVAANPSQNIFTLGNNNELSFMT
                     LSGASSGVALSCVDTGGFSLVHKISIYDCDTNVLIKAENADSTFYGEYMDFNGEYSYG
                     TRVLALNGLTAYGNFENYYNYPTGVNPTIGNSVQGSGATLSVFVGDGIGNGVSGSTNY
                     QIEDYGSLNTSSTTADNWDYGIRVLNNGGPSRFDIDSYSIVNSVTYDLSIEHPNTFGT
                     FGGGSASHAKINNLSDSVSWAFLDIEDGEFDITRKISVTFQNGTHTDASTLIFEGSTM
                     GLIDGGIITHVSGLTFQVSSGFGYLELTTANEVYSRLDWDDTQITLSPNSENYLYFNE
                     NNILSTSSNAPDNITNIILGRVVTDGTSVRFIDVTPYNSSHTSNLLSTFNRNALGPIY
                     SNGSFVTENVTPYHLNISAGDYYFSENNFLPSGGTNVTFTQYYRDGSTGWITTGTTEV
                     VNGYDDNSGTISPLPLSAFTKHTLYVVGEGANEKYMLVLGQTYYTTLIEAEGADLPTP
                     PTYFDDGVTTIASIYIQQGVSGITQIQDIRPVIGFKAAGVSATAVHGNLLGLNADDHT
                     QYLLVDGVRAMTGNLSMGGNAIVSGLTYNGVTIESHASRHKNGGADEIASATPAPSEI
                     PKADTFGKLDGWISDASTTVKGLTRLSQAPASATVPIAVGVNDLRFLNSITAVTNTTP
                     SLVFTNNSGGTTTISNIRFSSVTATTISATTYQNLPTDIRVTGGTYNSGAGQLTFRNN
                     TGGTFNVGGFFRPSDDIYVTGGTVGHEPSNGANKLDLNRSDNNTINIYDLVNISDTNR
                     NEILSVIAERNIIRGKTYKIDNCDDSLYNNGTDIDANTIYTTVYLMGLESNKLSETGI
                     GVFYTPKYSDYGIFNPEATYVLNDKVIWGGYMWVNKGLGNGSSLNIFDLDTVYWTKIL
                     PFENGELETRYYVVRYDDIIYDINNNRIVYRNEENTNIVSTTVDNIDYWVSDMSLYNP
                     IRVFQWGNVYNKGAGIGNQQIINSYNENINYRGQYQKDFYFEGLSYQKNVFAAVGESY
                     QTNFYFKDGSYQSDVNVLGTSYQSSLYLTNISYLSNIDITDGSYQDGVYLDNESYMNN
                     ILINNGSWQKQISLNNKSYFTNIDVNNKNSYQENLYFNNDSYQSNISFGDGCGQLNFN
                     FDNNSYQNNITLLNSSNVAQQISFNFTNVSRQANITIDGSKQQVFNFNYGYQNNITTT
                     TGQSYITIENGIQFNNFDVAQTNITIKGYELNWAVYPSVISPQDNLFFIHDLPSEKTS
                     KLVGKIENRLVEVNDLYYDGTKWVIDGAVSASNYLGLPLDIRVTGGTYNSGTGVITFR
                     NNTGGTFTVSGITSGGNTFTGGTVSGATNFTNGLTANTFSATTYQNLPTDIRVTGGTY
                     NSGTAQFTNNTGGTFTVTGFSTGFGSNPGLENWANIIGGTLNNGDTVIFDTLVRSYGT
                     SLLTNDGQIWTNSTSNTLSFNISTSIEWSNITGADLEFIKTVGINHSTLGLVESDSVG
                     TNNQFGITEPFSNSVSSNIVLEPGESFSVVVYIKDNGTPASSYYGNARLDIASLFVGE
                     QGPQGPAGPSFTGGTVSGATNFTNGISAVTYNGYTPLPTQAASSTGVVLSFVTDTVYG
                     TLATPETGTTISADTTNGQLGVTNIVIHSGGTAPTFSSEYKKLSGSGNYSTGQINYIF
                     ATYITSTEIIYAINQRT*"
                     /db_xref="gwe2_scaffold_88_300"
                     /db_xref="A0A0G1DCA1_9BACT"
                     /db_xref="plm:Plim_4265"
     gene            322770..326270
                     /locus_tag="RTP_09252017_15_scaffold_29_prodigal-single_48
                     1"
     CDS             322770..326270
                     /product="PREDICTED: uncharacterized protein LOC100937645,
                     partial n=1 Tax=Pongo abelii RepID=UPI000273DD2E"
                     /codon_start=1
                     /transl_table=11
                     /translation="MSFRRMMLFALGGSLVNTIIENLKNFISIITLKNGVTFEAESCS
                     VSGLTSLQDSNLLESANFILLPNNSSETKILPTLPVPTDDVRNLIFRSEGSVTSWSNN
                     AITMAAFTGTTDPFGGVKAVRIIEAASTVAHTFSQGMLNVTGQIGARFSFSAYLKKGV
                     LGAAPDILQLSYTNAYVNYNITTGVITSSGTTAGFSVGGSIENAGSGWWRCIMTGTTT
                     TLANTPSVFIGFTNNNPTAILRPSYLGATTRDLFVYGAQFETSLSATTYQRNEIVPRL
                     SSQYASFVSPTFGNYWVNSSGNLQNTPYENIIYPSINISSQNTGTASRWLRSGLADTT
                     SGFLAPDGTLTASRMNLGGTTNAYYLSYQSSGNNSAAPSFQTSKIRTLIMYVKQGVIG
                     RYLGITLSNGVNGNFYNTDGVTIKIDTADGSLVNNPTAYTINYTSQSIGDGWYKVCVN
                     RADAWDSISLVTNSTLATMTNSQDGVLIWNVQVLDGVYDINTPIYPREIGYSIPRLDY
                     SNSSCPEYLIERSMYNSMLNSENFTAATWVRSAMTVTTNTEIAPNLELAADTLTATGS
                     TASIRQSGAANITVITPRIFSVYMKRKTGTGNVSIDMGTTSTNVNLTTTGWTRSYVVD
                     ATLSGTYTVTSGNYTITTSIPHGYLTGFAVHIDFTTGGGADFSINAITVTGPTTFTFT
                     NGSATSSGNCTVYSNTGRINLSTSGDEVYVWGAQIESSNVNTTSIGRVPSSYIPTTTT
                     LITRSADTLITNFSGGSSSSLFFEIVKIGGSGNFNQNFLYIGNETSSVLATDGLGLCG
                     VSNGSITFSKRENNGLNTSIINPLGYTPIENSNLKILFTTSGNTVNLWMDGSLVSRTT
                     FSTPNNLKYITFDGGGGGSSYIRLKNISSWPITLNQEDVDKLFSYPYYDAGYSPVNYE
                     LQNVINRAYAEGFTIPSTTILGYCDSLITEMKNDGVWNLTDLFSNFAYNDISLSGFSR
                     INWKNPNSKYIGISNLFGGLTYQTNGFKGNGTDAYINTLVNALPTLTIPYNYTVNNAG
                     RMMVFSEDVISGQPYDGQGGTNNRLSSSSSSTSVTRINSTSAIPSPVNTQGVGFKGLM
                     RDSATAIRFQNLSTVTSTTQITPTISNDTQFILRAGASYGSGCVSMYYLGGSLSNSQM
                     SNFRTYYNTFLTNIGLTAYA*"
                     /db_xref="UniRef100_UPI000273DD2E"
                     /db_xref="86960700"
                     /db_xref="UPI000273DD2E"
     gene            326272..326511
                     /locus_tag="RTP_09252017_15_scaffold_29_prodigal-single_48
                     2"
     CDS             326272..326511
                     /product="hypothetical protein"
                     /codon_start=1
                     /transl_table=11
                     /translation="MKFRKYEFDTKEQYEELVLNTNVTPYNGTFVELGYLRENKFSVD
                     VLWYQSSPEEFIPYEIWDIEGNGSHSFLGWEFGQE*"
     gene            326533..329286
                     /locus_tag="RTP_09252017_15_scaffold_29_prodigal-single_48
                     3"
     CDS             326533..329286
                     /product="Putative uncharacterized protein n=1 Tax
                     =Flavobacterium phage 11b RepID=Q5ZGD1_9CAUD"
                     /codon_start=1
                     /transl_table=11
                     /translation="MSQNIRSVPVGSIYYQSGYGVPTHIATKGCTYIDILTATEYIDK
                     DGLVDWEEFLSTSVDYLHFNTGQTTTYNGGDLFWVDSENALSYKPYTLNNDVTVNLGQ
                     ESLIRVYNDLGYQINNGQALHITGATNYNVPTVALANASKLGTAFTESLAQTSGVATH
                     DIPNNQFGFMTNFGVVRDINTSTLIQGAEVFLSDTIDGGLTADADSIAYTSRISTVGY
                     CLKTDATNGSILVVISNENPLQSLTQQQMNVLLGDTISTGIYLYTGTTQGTGSTINIS
                     PIRGWIVYNTYDRSINPLVINVDYSGGTNIPLTNLATSDSTFLLVTSASTIVQQTTFP
                     TAQERRQNIFLGKVVHPSRVSITSINNTVDFDVSPMSAIRDIWVPLKIINQGVVISPN
                     GVNMNINSSSGTLWGNGIGWVANELNPDSITLSGQSPVTFQYRTRLGPITGGTVPTGN
                     TTTIYPDYYDNNGVVTAVGGGANSSTNQRVYLFPTGLIRIQLGQTVYSSLAAAVAGSQ
                     TETFNEYPLNRDNGVLIGIISVNKNASVANGGLVNVNYAVFNFVSKFGEIMGGTGGLS
                     TTTLQQAYDNSSQPEITINSTLDGLTIKNGTGNADNITRLLEGINTAGNATSFIMADG
                     GFSGSSVSATTTHITGAKGSVTTSGNTSTAFINVSGSNTIGGTGYTDFISVTNTAAGA
                     TNPNKTIRVNNTGAIEFINSTYLATTFSIADNGIITITSPASVTSNSATNNALNVGTK
                     GQLFDDGNFHIHSNSGSVWINSLDGSPIRLGTQTNTGNSTVIVDTTTVGHSFFTKVQS
                     GFNVAFGTEITMDNLKVRIVGTGGSGGLVQAGAVSGSFAAYTTLLGNVAGSAVQGDTN
                     SGGITFTTSYQNISGVQKTLSAGGDTTTLHLIDTTNSRIYRITAIHCQSTTGGYTSIE
                     RMA*"
                     /db_xref="UniRef100_Q5ZGD1"
                     /db_xref="88098382"
                     /db_xref="Q5ZGD1_9CAUD"
     gene            329317..329676
                     /locus_tag="RTP_09252017_15_scaffold_29_prodigal-single_48
                     4"
     CDS             329317..329676
                     /product="hypothetical protein"
                     /codon_start=1
                     /transl_table=11
                     /translation="MIECTICPILWNNIKKYLTDTTKIFTKDFITKNYYKHLAYSFVL
                     TIPSIIFLMHYAHLADTGLFFQSFIGGFGAYGVNFVREWYYGKFYGAPWDETDLNFGS
                     YGGILGALVGVLIYSML*"
     gene            complement(329677..329826)
                     /locus_tag="RTP_09252017_15_scaffold_29_prodigal-single_48
                     5"
     CDS             complement(329677..329826)
                     /product="Marine sediment metagenome DNA, contig:
                     S01H1_L02970 {ECO:0000313|EMBL:GAF83472.1}; Flags:
                     Fragment;;  TaxID=412755 species="unclassified sequences;
                     metagenomes; ecological metagenomes.;" source="marine
                     sediment metagenome.;""
                     /codon_start=1
                     /transl_table=11
                     /translation="MKRDKNIKITPITHELLKKYCEENGLKMFSFVEKLIREKCTPKK
                     DLYGE*"
                     /db_xref="X0T5P6_9ZZZZ"
     gene            329978..332818
                     /locus_tag="RTP_09252017_15_scaffold_29_prodigal-single_48
                     6"
     CDS             329978..332818
                     /product="Tail sheath monomer n=1 Tax=Prevotella sp. CAG
                     :1092 RepID=R5P9L1_9BACT"
                     /codon_start=1
                     /transl_table=11
                     /translation="MATKVFVSPGVYTSEKDLSFITRQIGVTTLGLVGETTIGPAFQP
                     IFVSNYGEFQSFFGGQNATRVKDNGAPKYELPYIAKSYLTQSNQLFVTRVLGFSGYDA
                     GFAWGITLDAALDPASVVTTNTGTSVTSNFITFTATTGGTNVTVVSSVPLIQTLIDDG
                     TLTAELAFLATSSVNDVASVGAYYEKVGINFNGISFDLEVTSVGTSGGFVTGSTTGVT
                     VTYSGTVYSGIEDKLVALLRSRGSINPDTQAPALEITASTNVGFSTSVTTSTTNPVGD
                     FVLTGTSTTQGAFSYLMSMDNTKQNYLPRVLGRANDDGNTALFVEEFYREMFKDDQAA
                     GKIRGLKQSLVDYDNYFSDYLQEYSPAVTPYVVSELRGTKVLRLFRFWTISDGNAANE
                     QFKVSIRNIKLDTKEFDVIVRSYYDTDAQPTILESFSRCTLDPTSNNYIARRIGTYNG
                     EYPSKSSYVLIEMDDTSDTSTAFPAGFIGFPLRDYDSNAQSVVDPTLTYKTAYTAFEN
                     KRKYFLGLSETLGIDSDFFDYKGIPTVGVSDMWTGMTHGFHMDIDATGATIDNVKIVI
                     NSSGDTYSPIFLFDTGNAEFRTEAGVLGTDYEKLYARKFTFVPYGGFDGWDIYRTRRS
                     NLDSFIVNGSNGQKGLQSEIFKYKTLTNGDIGINSDYYAYLEAIWTFRNPEAVNINVF
                     ATPGIDNDYNSNLIEATIDMVEQDRADSLYIMTTPDTDLSGDALTAEDVADRLDGMYD
                     SNYSCTYWPWIQVNDTENNVYIWMPPTRDVVRNIALTDNIAFPWFAVAGINRGDVDAI
                     QARKKLTLAERDTLYEARINPIATFTTDGIKIWGNKTMQVKESALDRINVRRLLLQAR
                     KLISAVSIRLLFEQNDNVVRNQFLALVNPILDNIRSERGLTDFRVVLSNDPEDIDRNQ
                     LTGQIFLKPTRALEFIQLEFVIMNTGASFDNI*"
                     /db_xref="UniRef100_R5P9L1"
                     /db_xref="R5P9L1_9BACT"
                     /db_xref="sfu:Sfum_3815"
     gene            332895..333305
                     /locus_tag="RTP_09252017_15_scaffold_29_prodigal-single_48
                     7"
     CDS             332895..333305
                     /product="hypothetical protein"
                     /codon_start=1
                     /transl_table=11
                     /translation="MAKLKITKEQYQRILIHEQKERMLVEDKDVSFNHDKLTLMGFAK
                     ILGLNLTKQNKIDADKATNSTEVMSNIKTIISDPKKREELIEDLENKGMIEPQKKMVA
                     NYQKIVSNFNQYAKALGMEDELTESGLLNNILRK*"
     gene            complement(333279..333554)
                     /locus_tag="RTP_09252017_15_scaffold_29_prodigal-single_48
                     8"
     CDS             complement(333279..333554)
                     /product="hypothetical protein"
                     /codon_start=1
                     /transl_table=11
                     /translation="MITKDQLFEQYDKKVNAILDVCDWKTNFTSKEVCGIVYNILEQN
                     KINTSIPVEEFHNVYLEVVDEVWTSDITTRQITDIVYDTLLSKNIVE*"
     gene            333626..336142
                     /locus_tag="RTP_09252017_15_scaffold_29_prodigal-single_48
                     9"
     CDS             333626..336142
                     /product="hypothetical protein"
                     /codon_start=1
                     /transl_table=11
                     /translation="MAKKLILTEEQHTVIINEILKETLAKIESNETLDEGFWDSVKYG
                     LSKLGRYKANGKIFGKGKIDQEAARKIQQIIDKEGNELIKNLDSLIRETDPEFPNGKN
                     PQQFLKTVMEIAAIYDSIVAATKKSPEEQGYMPIDAANGIITDLREYTKKFLDTDLAA
                     VYSGFDENEDKFDGQDLMGEEYEIDEDDMCQIDEYFGLNEALPARSGNSQIGTTGPQV
                     SGQGSAGNYNPTSDIEDTDYEDVSAEEDPLDAGDIRSKLQANRGDGEDFASTRMDTLK
                     SNKLPLILAGTGAALGALGWMAQTDWFKTWLETVLGGGDKIIRTPAVTQDITGGPDDK
                     QGFVHWASKLMGKDIKTGADMQQFVDKFGSENVSHMFDGNGGGDSMGQMQKLQQLINS
                     NPQASMGDLFNKADQTFGSMSGGQNLFGVSSSAQFFAKIVVKQATKTLVKGAGTALAG
                     KLIGLGPILAGVGIGLLATGAAVKLVRMKGQKSSRAATLNALYQSMRGLEGGVGLIPA
                     EEVNSVDNTSVDTGDVSSTGDVMGIGTGDVTGIGAGVDNTIGAGKQKTKKPVKTDNSA
                     DGAMNDDLYNSLRNLFGFIVNSEKKFGKGPKNTLAEALLDEEMLDEAKYFRDKALVNY
                     LNKNVSPTRVVEFENLLNRVEQLRNKIRNLKPTGDKVFDQFIARFRQNPISMTDFNKM
                     FNIVTVNQQAYQNMANFINDIFKTIYTGKYKQSGLIDKLGGIGRMTEADPNAVRTQFE
                     KNAQDRKKFKKHLLQFLDDSIALFQYMVKLRKQAAASGKQTKTKQPKQNVSAAPRQKA
                     DAPQTSSEPQPDDKGQYSLGLNENHKLMEELNRIKKIMLS*"
     gene            336204..336692
                     /locus_tag="RTP_09252017_15_scaffold_29_prodigal-single_49
                     0"
     CDS             336204..336692
                     /product="Uncharacterized protein n=1 Tax=Prevotella sp.
                     CAG:1092 RepID=R5P9L3_9BACT"
                     /codon_start=1
                     /transl_table=11
                     /translation="MADLLMKMPLPYEPKKKNRWLITFPADLGIQQWWLSSASRPSIT
                     QNEVEIPFLNTSTWVIGRFTWEAIDVTFRDPIGPSASQAIMEWVRLHSESITGRQGYA
                     AGYKRPVELEMLDPTGVVIEKWLLDGTMLTNVGFGDLSFEDDGIAEITATLRFDRAIL
                     LF*"
                     /db_xref="UniRef100_R5P9L3"
                     /db_xref="R5P9L3_9BACT"
     gene            336817..338106
                     /locus_tag="RTP_09252017_15_scaffold_29_prodigal-single_49
                     1"
     CDS             336817..338106
                     /product="Uncharacterized protein n=1 Tax=Prevotella sp.
                     CAG:1092 RepID=R5PAQ3_9BACT"
                     /codon_start=1
                     /transl_table=11
                     /translation="MPEKRPNVIPSQSQIQNAAEEQSKLAAYEAEKAQVVNQIYSSVK
                     VPENVEGDSYDYLNQNNSVEMMMARTAAQMEMKNTTGVVKEPSLSERQTTRFVTQKDP
                     NEDLMKLRDEQLAKNRQQTQNYQKMSDEAMNRQYNTTTNMQTNQQSGYNQPQPSSPAI
                     TQPRIEPFVTSQTGVDPYILELSQPNYNAPFDVIPLPSKGKLYKNKKESVRLAYMTTA
                     DENILTSPNLLQSGEFLEILINRKILEPSLRYKDLLPGDRNAIMLWLRATAYGEMYPV
                     TLLDEFTEPFDTEINLNELKTIELNVDPDEEGLFYFQLPLTKAEIKFRMLTMGDVETI
                     EKIVADEKERNIPVNNSNTYRLEKMIVEVNGNRDRTMIRDIANSMRISDARAFNEYVD
                     SIESGIDLNIEVETPGGGSVATFLPLNFNFFWPNIRL*"
                     /db_xref="UniRef100_R5PAQ3"
                     /db_xref="R5PAQ3_9BACT"
     gene            338177..338356
                     /locus_tag="RTP_09252017_15_scaffold_29_prodigal-single_49
                     2"
     CDS             338177..338356
                     /product="hypothetical protein"
                     /codon_start=1
                     /transl_table=11
                     /translation="MPTYERRFFLSLLMKQNVERQEQIESTQKTQTNSKGSRKTSISG
                     DALKTRMKSGDIPLN*"
     gene            338418..>338750
                     /locus_tag="RTP_09252017_15_scaffold_29_prodigal-single_49
                     3"
     CDS             338418..>338750
                     /product="hypothetical protein"
                     /codon_start=1
                     /transl_table=11
                     /translation="MGKKLIITEEQYSRLQTQLIESVDINNTIKQAKIGDVLSFKGVN
                     SILKVKVVNTDPTNGDVMGETEKGDKVTFNVNSYNQTTKMINFKIYDSKKQQAVDTPF
                     QLNTVENMG"
ORIGIN      
        1 TATTATGGTG GATGTCAACA GAAGACCCTG ATATTAATAG TGACAATCAA ATAGTTGGTG
       61 GTGGTAGAGG TAAAGAAGAC CCAATTGTTT GGACACTAAC GTGTGGTGGT GACGCTAAAT
      121 ACAGTCCAAC ACAATTAAAT GATAGATTTT TACCTAAAAG AATTGGTAAT ATATCTCAAG
      181 AAGACACCGT TAAAAACGAT GTGATGACTA ATTTACCTAA TCAAGTAAAA GAAGAGTTTA
      241 AAAAAATGTT TTTTGATTTT GTAAATGGTA CTAGTGATTA TATATCTTTT GATACGTTAC
      301 GTAATGATTT AGAAATTTGG GATACGAGTA AACCAGTAAC TCAATTTTGT GGAATTGTTG
      361 ATGCTTTGAG AGATGATTCT GATAGAAAAG TTCTACCAAA TTATTTTACC ACAAATTTAA
      421 TAAATTACGA TAATTATGAA ATTATTAGTA TTGCAGATAA ATCAAATAAC GCTTTATTTT
      481 TAGAATTAAA AGATGATACT AAAATAGTTA AAAACTTATT AACTGCTTTA ACGGATGAAG
      541 TCATAATTGC AAACACTGGT TATCGTATTT GGAGAGGACC TTTTACAGAG GATTTTGGAA
      601 CTAGTGGTGA TGATTTAACA AGCTTACGTT ATCCTATTTA TGTTACCAAC AAAAATTATG
      661 ATGAGTATTT TAAAACATTG ACAACAGAGT TAGCAACGTT AACCGAAGGT TATTCCACAT
      721 CAACAGAAAA AGAAGCTGCG TTGAATGAAA TTTTTAACAC ATCTAACTTA AACGATATTA
      781 AGTTGATGTT ATATAGAAAT TGTAAAAACA TCTATGATAA ATGGTTAGGT GGTGTAACAA
      841 ACCCAGACAA CATCATTTTT CAATGTGGTG AAAACAGTAT TGGTGATAGT AACAGAAACC
      901 AGACTGACTT AGCTATGGCA AATAAATATG GAAGAACAAA AGCCAGGTTA ATAGATAGTT
      961 TTAGGTTTGT AAATAGGTCT TTTAGAGACA TTGGTGATGA ATTATTCATA AACCCATTAC
     1021 CTTTGGTTTC TAAATTGGAT GATTTCCCAA ACACATCAGC ATACGAGATG ATATCAGGGT
     1081 TACTAGGTGA TAATAAATTT GATTTTATCG CGCTGCCAAC GTTTATCAAT TTTCACGATG
     1141 ACAAAGTCTT AGAAACAATG TTTAAACCGA TAAGTATGTA TGAAGAACCA ATAAAAACTT
     1201 GTGGTCCTTC ATTTGTTTGT GTTTATGTTG GTCAAAAATC TAAAAATTTG GATTTGAAAG
     1261 ACGCGTCAAC AAACTATAGT AATGATGGTT TTGATATTAA TTGTAATGGT AACGGTTTAA
     1321 ACCCTACAAT ACCAAACGAT TTTACAACAC CTTTAGCACA GAAAAGTATT ACTGGTGGTG
     1381 ATTTAACAAA ATCATACGAA GACCCAATCC CAGTGTTTGT GGTTAGATAT GGTCAACAAA
     1441 ATCAAAACTT ATTTAAAGAC ATTTCTTTAG ACCAAAGTGA GTTCTCAGAA AGTGAAGAAT
     1501 CGATTAAAAT TGTACAAGAT ATATCAATGA AAGGTTCAAA CACAAATATG ACAATAGGTG
     1561 GTCAAAACAT GTACAATGTT TATTCAGTTA GAAGTTACAA TGCTGAAATT GAAATGATGG
     1621 GTAACGCTAT GGTTCAACCT ATGATGTATT TTCAATTGGA CAACATACCT ATGTTCCACG
     1681 GTGCTTATAT GATTACACGT GTTAAACATA GTATAAAACC TAACTATATG TCTACTAACT
     1741 TTACTGGTGT TAGAATTAGA GCTGCCGAAA CACCAATCAT AGATGTTGCT GATGCTTATA
     1801 TGGCTTTGAT TGAAACGTTG AATGTTGCTG GGGCTGGTAA AGCTGGTTCA GGTGTTGTGG
     1861 CTGGAAGTTT CCCACCAATA GTTAGAACAA TTATTGAAAA TGGTGGTGTT AATGGTGATG
     1921 TCGAAAGTCC AAATATTAAA TTAGTACCTG TTGAGGAAAT TGCATATGTA CAACAAGACG
     1981 TACCTGAGGA AAGAAGAAAA ATGATAGCAG AAGCCGTTCC AGCATTAACC GAAATGTTAA
     2041 AAGCTTTTGT AACTTTTGCA AAATCAGAAG GTTATCCAAC TATAAATAAA AAATACGTAG
     2101 GTATAACTAG TTTATACAGA AGTGTAGCTT ATCAACAAGA ATTATATGAT AACAATAAGG
     2161 CAAATGGTGG TAAACCAGGT GCTGTTGCTG AACCTGGTAC TTCTAATCAT TCATGGGGTA
     2221 TTGCGGTTGA TTTATTATTT GCACCACAAA AAGATGGGAA ATATCTTAAA AAAGGTTCGT
     2281 GGACGTACTT ATTGGCGCCA ATAAGTACGT CAGCAAATAA AGAAGGTTTT GATTTTGAAT
     2341 ATAATCCTTC TTTAAAATGG TTTTTAGATA ATGGTTATAA ATATGGTTTT ATAATTCCAG
     2401 AAACTTTAAG AGATAAAAGT AGTGTTGATG AATATTGGCA TTTTGAATAT CACGGTACTT
     2461 CTGCTAAATG TTTATACAAT AATCTACCAT CAACTTATGG TTATACACCT GTAATGGATA
     2521 GAGGTTATAA AGAAGTTGTT GTAAACCCTA AAGGTAAAGA TAATAAAATC GCTGTTTATT
     2581 TAGAAAAAGA TTGTTATTAT AAATATATTA AATCAGGTGA TGGTTCTGTT GGTGTTGTTA
     2641 ATGAAGATAT GATAAATAGT TTAAGTGGTG ATTGGGTTGC TAGAGCAAAA ACTGTTATTA
     2701 AAAGTTTCGA AGCTTATTTA TCAAAAGCTA AAAAAGATAG TGGCACATGG AGAGGTGGTT
     2761 ATGGAACTGA CAATATTATT AAGAGCAGCG GTGCAAAACC AGAAAAAGTT ACGTCTTCCA
     2821 CAACGTTTAC ACAAGTACAA GCTGACCTTA CTTTAGAATA TGATATAAAC GATAGGTTTA
     2881 AAAAAGAAAT AATTAGAGTA TTGGGTCAGC AAAATTGGAA TAAATTAAAT GCCAATCAAA
     2941 AAGCAGCGAT TACATCTTAT TCATATAATG CTGGTGCTGG ACAATTAAAA AGCAAAGGTA
     3001 TAGTTACTGC AATAACAAAT AATGATTATA AAAAAGCATC TTCAGAGATT TTAAGTGGAC
     3061 CAACAACTTC ACAAGGTAAA GTTTTAGATG GTTTAGTAAT TAGAAGAAAA ACTGAGTCAT
     3121 TAATATTTGA TAAACCAATT TAATTTAGTA TATTTGCATT ATGAAAATCG CGAATATAGT
     3181 AACAAACAAC AAAATTAACG TTTCAGAAGA TTTTAATGTA GTTAAATCCA TGGATGAAAT
     3241 AATCCATGGA TTACCTACAT TAATCGTTAG TTTTTCCTAT GTAAACAAAC ATTATCCAGA
     3301 GTTTGATGTT ATGGAAATGC ACATACAAGA TAACTTGTAT TGGACATGTA CCCCTAGCGA
     3361 AGGTCGTGAT AAATTTAGAG AAGATGTATT CCATTTTGTA TACATGGTTT ACAAAGATTT
     3421 ATTTAACAAA GTATCATATG TGTTTGTGGA CCCAATCCAT TATAAATCAA AAGCTTTATT
     3481 AAAAATTACC AGAAAAATTT TATCATCAGA AAATAAAATT ACCTATATTC ATGGTAAAAT
     3541 GATATACATA TTTGCTGATA ATATTATTTT CGGTGTTGAT TTAAACTTGT TAGAATATAT
     3601 TGGGTTAGAT GTAGAAAAGA TAAAAACTAA AATAATCTCG TTTAGCTCAG TGTTTTTGGT
     3661 ACATGAGGAT ATATTTATAG AATATAAACA TACAATCGAG GATTTCGATA ACCAATATCG
     3721 ATTTATACCT TATTTATATT CTATTAAACA TGAACAGAAC AATTTTACTA GCGTCATTCA
     3781 TATTCCCTGA GAGAGTTGAA TGGTTCCTTA GTTATTTAAA AAACAAATTT AGCATCGAAA
     3841 AAGAAAAAGT TTTCTGTTTC GAAAACCTTG ATGATGAATC TAAGGTTATT ATTACTTTTA
     3901 GATTAACCAT AGAAGGCGGT AAACCATTAA ACCTTAAAAA TTTATTCCCC AACGCTGTAA
     3961 TCATACACAA AAAAGGTGAT GCTTTATACA CCATAAACGC GTTGAACAAA CTGATTGAAG
     4021 AAAAATACCC AGATTCAATA GGAAATGTGG ATAATAAGAA CGTTAAAATA GATTGGTCCG
     4081 AATATCAAAA TAAATTCATA CTAATAAACG ATAATAAACT CTGCCTTTTT AATATAAACA
     4141 GAGTTTTTTA ATGATTTTTA GATATTTATA TTAAAACATA AAACATATTT AAAAATAGTA
     4201 ATTATGGAAC AATCAAAAAA TACACAACAA ACAAAAAAAT CTGATGAGCT TAACGACGCT
     4261 CTAAAAGGAT TTCTTAACAC TGAAAACCAA GACCCAAATT TAGATTGTAG TTCTGGCGTT
     4321 TGTGTTATCA AAGGCGATAA AAGTATCCTA GAAAGAATCA ACAAAAAAAT TATAACAGAA
     4381 GACGGTAGAC AATTATTATT CTAATGAAAA AAACTAAGTT TAACCCTCAA TTACTTAATG
     4441 AAGAGCTTAA TAGATTCAAA TTATTGAATG AATACAGCTT TTATACTGAG AAAGAAACAT
     4501 CTGATTACAA AAAACCACTT ATATTAGGTA CTGATTTAGA AGAAGCTGAT GAAGACCCTA
     4561 ACGCTACAGA CCCTAATCAA GACGCTGCCG CTGGCGGTGA CATCAACGAT ATGAGTGGCG
     4621 AAGCTGGACT TTCAGATGAG ACTCCAGCTA ACGCAAACCC AGAAATTCCA GCTGATGATA
     4681 TGGGTGGTGA AATGCCAGCT GAGCCAGGAG CAGAAGAACC AACCGAAGAC GATTTAGATT
     4741 TTGGTGTTGG AGCTGAAGAC CCAGCGGCAG CAGAAGATAT GCCAGTTGAC CCAGCAATGG
     4801 AAGAACCAGC TGATGATTCT GTTGAAATAG ATGTATCTCA AATTGTGAAA GGTACTGAAG
     4861 AAGCGAAAGA AGCTGCTGAA AAAGCTGAAC AAGAATCTAG TAAAGTAGCT CAAGTATTAA
     4921 TGCAAAAATT AGCTGATTTA GAAAATAAAT TAGGTAGAAT GGATGCGGTT ACAGCCAAAA
     4981 TAGACGGCTT GGAAAAAGAA ATAATAAAAA GAAACCCAAC ACCAGTTGAA AAATTGGAAA
     5041 TGCGTTCATT AAGTTCTTAT CCATATTCTC AAAAATTAAC TGACTATTGG AGTGATAAAG
     5101 AAGGTGCTTA CGATGTTATG GACCAAGATA AAAAACCAAA AGAATATGTG TTAACTCAAG
     5161 ATGATGTTGA TTCATCATAT AGTGATTCAT CGGTAAGAAA AAGTTTTGAC GCTGATGACT
     5221 ACGAAGAAGA AGATATTTAA TCAAAATAAA TTTATTAAGA GCCCCTATAA GGGGCTTTTT
     5281 TTATTTTTAA AAATATTCAG AAAAAATGTT GCAATTTGAT AAAAACATTC GTATATTTGT
     5341 AAAAATAGTT TGATTAAAAA CTTAAATTAT CAGTAAAAAA ATATTCTTTG AAATATTGAC
     5401 TTTAGATAAA TTAATTAGTA TATTTGTATA ACTTGAAAAC GAAGAAAAAT AACGTAAATA
     5461 TATATAAATT TTAAAAATGA GTGAACAAAA AAATGCCTTA GCTGAAATGT TGGCACAGTA
     5521 CGAAAAGAAC AATGCTCCTA AGTACGAAAA AACAGAAGCA AAAACTTACG ATTTGAAAAA
     5581 CTACTTTAAC ACTTTCTTAG AAAAAGGGGT TAAAACTGGT ACAAAAACAA TTCGTATATT
     5641 ACCAGCAACA AATGGTGGAA CACCTTTCGT TGAAATGCAT GCACATAAAG TATTAGTAGA
     5701 TGGTGAATGG AAAACTTTCC CTTGTTTGAA ACACGAAAAA GGTGAAGACT GTCCTTTCTG
     5761 CGAAGCTAGA GCTGCATTAC AAGCGACTGG AAAAGATTCT GACAAAGAGT TAGCTAAAAA
     5821 ATTTAACGCA CGTTTAATGT ATGTTGTTAA AGTTATCGAC AGAGACAACG AAGATGAAGG
     5881 TGTTAAATTC TGGAGATTTA ACCACGATTT CCGTAAAGAA GGGGTTTACG ACAAAATCTT
     5941 TGCAGCTTGG AGTGCTTTGA AAAAAGACAT TACTGATGCA GAAACTGGTC GCGACTTAGT
     6001 AATCACACTT AACAGAAACC AAAATGACGT TCCAGTTGTA TCTGGTATCC AAGCATTGGA
     6061 CCCAAGTCCA TTGTCAGAAA ACGCAGCACA AATGACTGAG TGGACTGCTG ACGAAAGAAC
     6121 ATGGGAAGAC GTATATTCTG TTAGAAATTA CGACTACTTA TACTTAATCG TAAAAGGTGA
     6181 GACACCAGTG TGGGACAAAG AAGAAAAACG TTGGGTAGCG AAAGACGCGG CAAAAGCTGA
     6241 CGAAAACGCT AAATTAGAGA CTGAGTTAAC AATGGGTGTG GAAAACGTAA AATCTACGAT
     6301 GAAAGCAGCT GAACCAGTAG CTGAAGAAGT TAACGTTACT TCTGAGGAAG ACGAAGACGA
     6361 TTTACCTTTC TAATATTGAA TGGTTAAACT AACAAAAAGG AGTGAGAAAT TGCTCCTTTT
     6421 TTGTTCTAAA ATAACAAGAT TATAAATTAA ACAAAAAAAT GAGTAAAAAA CCAGAAAAGA
     6481 AACCAATCGA AAAAAAACCA TTTAGCAATA AGTCTGTCAA AGCCGCATTA GGGTTAGGTA
     6541 AACAAAATGT TAAAGAAAAA GAAATGAGTT GGATTCCTTT CAAAAAAGCT TTTCATGATG
     6601 CTGTTGGGTT ACCTGGCGTT CCTAGAGGAT ACACTTCTCA ATTTAGAGGG TTCTCTGACG
     6661 TAGGTAAATC AACTGGTATT TATGAAACTA TCGCTGGTGC ACAACTACTT GGTGATTTCA
     6721 TTGTAATATT TGACACTGAA GGTAGTTTTA ACTGGGAACA TGCTAGATTA GTAGGGTTTA
     6781 AATACGAAGA AGTTGTAGAC GAGGATACTG GTCTTATAAA CTACGAAGGT GAAGACTTTA
     6841 TTTATTTAGG TGGTCAAGAT TTAGTAGATA TGTATGCGAA TTTCGACTAC AAATCTGGTA
     6901 AAATGACACA ATCACCTCAA AGATTTATCC CAGTTGTTGA GGATATTGCT AGAGCCATGA
     6961 ATGAATTGAT GGACCAACAA GCAAGAGGTG AACTAAACAT GAACATCACG TTCGTATGGG
     7021 ATTCGATTGG TTCAATTGGA TGTTACGAAG GTGCTGTATC AAACACAAAC AACAACCAAT
     7081 GGACAGCTGG TGCATTGAAA AGAAGTTTCG AAAGTATTCT TAACTTTAGA ATACCAGCCT
     7141 CAAGAAGAGA AACATCACCG TTTATTAACA CATTTGTTAC TGTACAAAAA ATTTGGTTAA
     7201 GACCAAACGC TGTTGGACAA CCAACTGTAA TGCACAATGG TGGTGAAGGA TTCAAATATG
     7261 GTGTTAGATT AATTTTCCAC ATGGGAGGTA TGTCAACATC ATCAGCTAAA AAACTGGAAG
     7321 CTGTTAACTC TGGTAGAAAT TACCAATTTG GTGTTATGAC TGATATCAAA TGCGTTAAAA
     7381 ACCACGTTAA CGGAATTGAA CAAATGGGTT CTATTTGTTC CACACCACAT GGATTTGTTA
     7441 ATCCAGCTGA AAAGAACGAT TATGTTAAAT CTCAAAAAGA TTTCATAAAC GAAAAGTTAG
     7501 GTACAACATT TGAAGATTTC GCGGTAAAAG AAATCGAATT GGAATCAGAT GCCTACGAGA
     7561 AACAATAGTA TTAACCTTTA AAAAGTTCAG TATGAACAAA AGACCACCAA GAACTGGTGA
     7621 AATAGTTAAA AAAACACAAA ACACTCTATT GGTTGACGGA AACGCCCTGT TTAAAACAGG
     7681 GTTTTTCGGA GCCAAAGATT CCTACAACAT TCACGGCCAA CACATAGGTG GTTTATTTCA
     7741 ATTCATGACA ACACTTAGAA TGTTGTTAAC CGAAGATTTA TACCATAGAG TCTACGTATT
     7801 TTGGGATGGT AACTTTAGCG GAAAGTTAAG GTATGAAATT TACAAGCCAT ATAAGAGCGA
     7861 TAGAGGCAAA GATTATGAAA ATGGGACACA TCCTATCGAT GAATCTGAGT TAGCGCAAAG
     7921 AGAACGAGCT TATGAGTATC TAGACGAATT ATACGTTAGA CAATTAAGAC ATGAAGTTAT
     7981 CGAAAGTGAT GACTTTATAG CTTATTACTG TCTAAACAAA AAAGAAAATG AGAAAATCAC
     8041 CATTTGTACA AACGATAGTG ATATGGCTCA GTTGATTGAC GACGATATTA GAATTTATTT
     8101 TTTAAATTTC AAACAATATG TTGATAAATC CAATTTTTCT TCGTATTTTT GCTATTATTA
     8161 CCAAAATGCT GCTGTAGTCA AATTAATGAC TGGAGATACG GCTGATAGTA TAAAAGGTAT
     8221 TAGAGGGGTG GGTACCAAAA CGTTGGTCAA CCTTTTCCCA GAATTGAGTG AAAGAAAAGT
     8281 AAGTTTAACC GAAATTTTAG AAAAAGCAGA ACAACTACAA GAAGAAAGAA AAACAAAAAA
     8341 ACAGAAACCG CTTGTCGCAC TTGACAACAT TATTAACAGA GTAACAGATG GAGTCCAAGG
     8401 AGAAAACATC TATGAAATAA ACTATGCTCT CGTTAATCTA AAACAACCTA TGATGACCGA
     8461 AGACGGTATT GAAGAATTAC ACAATCTAAT GGAAGGTACG TTGCACGAAC CTAAAAGAGA
     8521 TATACAGAAA GTGTTCAAAT ACATAAACGA AGATGGGTTA AGAATAACCA TTGGTGAAAG
     8581 CAGATATGAA GATTATCTAA CACCATTCAA ACAATTAAAA CAAAGAGAAG ATTTAATATT
     8641 TTAAAAAATG AGTGAATACA TTAAAAATGA AGAATTGAGA TTTCAATTCG TACTTTACAT
     8701 TAACGAAAAC ATTATATGTC AACGTTACTT CAACATCTAT GATTTCAATG AAGATTCGTT
     8761 GGATTCTATA GAATTAAAAG ACCTAATGAA CTCCATAACT GGAGTTAGCA ACGGCAAATA
     8821 CAGCTCTCAA GGCATCATAC CTAGACACTT GAAGCAAAAA TCAATCAGTT ATTTATGGGA
     8881 TACTTACAAC CCTTACTTCC TTCAAAACGA AGATTCAGCT AGAAATGGTT CTGACAAGAA
     8941 AGACAATTTC CAATTCGAAA TCAAAGTTGA TGAAGTTAGT GTTGCAAAAT CTGAATTTAG
     9001 TGGAAACCTA TTTCAACCAA AAATTAGATA TGCGGTTGAC GTTAGAGAGA TAATTCCTGA
     9061 AATCATGAGT GAAATTAGAC AACAATTAAG TCTAAAAAAA TACACAATTG ACAGCAAGAC
     9121 AAAGGCTTGG AAAGAATCTC AAAAAGATTT TATTGTAAAG TAGTAGTTGA TGCTACTTTA
     9181 CAATATTTAT TATAACAAGG TTTTTAAAAA TTAAGAGAAG AAGAAAAAAA TGACTAGACC
     9241 AGACACGAGC GATTTTTCAT ATTTAGGAGA CACCTATCAG ATAAAGCTGA TAGCACAAAT
     9301 CCTTAGTGAC AGAAAATTCG CTAATTCAAT TTTGGACATC GTGAGTCCAA ACTATTTTAA
     9361 AGACCCAGCC TTAAAAACAA TTGTTGCAGC TATAAAAGAT GCCAAACATT TAGATGAAGT
     9421 CAACCTAGAC ATACCAAGTT TAGAGATTAG ATTATATGAT GAGATTAAAT CTGAAATGGT
     9481 TTTAAAACAA ATCACTAGAC AATTAAGAAA AATTGAAGAA AGTGATTTGA ATGATTCTTT
     9541 GAAAATACAA GAAATCGCTA TGAATTTCTG TAAGTACAAA GAGGTTAAGA AAACCATAGA
     9601 AGAAATTTCT AAAATTATTG ATAGAGGTGA CATCAATGAT TATCACGAAT GTGAATCAAA
     9661 GCTCCGTAAA GCTTTGGAGC ACGGTGATAT GAAAGATGAT GGTATGGATA TCTTTGACAA
     9721 CATCAAGGAC GTTCTTATTG ATGATTTTAG AAAACCAATC CCAACTGGTA TCAAAGGTTT
     9781 AGATGAAATC ATGGACGGTG GCTTATCTAA AACAGAATTA GGAGTTATAT TGGCACCGTT
     9841 TGGTGTTGGT AAAACAACTA TGATGACCAA GTTAGCAAAC ACAGCTGTTA ACATGGGATA
     9901 TAAAGTTTTA CAAATATTCT TCGAAGATAA CCCAAAGGTA ATCCAAAGAA AACACTTATC
     9961 ATGTTGGTCT CAAGTTGATT TGAACAACTT AGCACTTCAT AAAGAAGAGA TTTTTGAAAT
    10021 GGTGTCTAAA ATGGATGCTG AAATAAAATC TAAAAAAGGT GGGTTAAAAC TTAAAAAGTT
    10081 TTCAAGTGAT GGTACTACCA TTCCAATCAT TAGACAATAC ATTAGAAAAT TAACAGCACA
    10141 AGGTTTCAAA CCAGATATGG TGTTGTTAGA TTACATCGAT TGTGTTGAAC CGTCTAAAAA
    10201 ATTTGACGAC ATAAATGCTG GTGAGGGTAG TGTAATGAGA CAATACGAAA GTATGTTGTC
    10261 AGAGTTAGAC ATCGCTGGTT GGACCGCAGT ACAAGGAAAC AGAACATCTA TCGGTGCCGA
    10321 TGTAGTTCAA GCAAACCAAA TGGGTGGGTC AATCAAAAAA GGTCAAATTG GACACTTTAT
    10381 TGTGTCTATA GCTAAAACAC TTGACCAAAA AGAGAATGGA ACCGCAACTA TGGCAATCCT
    10441 TAAATCTCGT TTCGGTAAAG ATGGGTTGGT ATTTGAAAAC ATCAGATTTG ATAATGCAAA
    10501 TATTCAAATC GATATGGGTG ATAGCAAAGG AGCTAGAACC AACAGTGAAC ACAAACAAGA
    10561 CAAAGCGGAT GCTAGTCAAA AAAGAGTTAA TGAAGTTATG GGTAATCGTT CAAATATATT
    10621 GAATAATAAT TTGATTCAGT CCATAAAAGT TACAGAAGAA TAACATTTAA AAATTAAACA
    10681 ATATGTATTT AAAAGACAGT ACACTAAAAA AAAGGTATTC CATATTCCCA GTCATCCATA
    10741 ATGACTTATG GCAGATGTAT AAGAAAGCAG AAGCTCAAAC ATGGGTTGCA GAGGAAATAG
    10801 ATTTAAGTAA AGATGATTTT GACGGGTTGA AAGATGCTGA GAAAACATAT TTAAAAAACA
    10861 TTTTAGCGTT TTTCGCTATA TCAGATGGTT TGGTTATTGA TAACCTAGCC ACAAACTTCT
    10921 TAAACGAAGT TGAATTATTA GAAGCTCAAT ACTTCTATGG ACACCAAACA TTTATCGAAC
    10981 AAGTTCATGC GAATGGTTAT TCTTTATTGA TTGAAACCTA CATTAAAAAC CTTATCGAAA
    11041 GAGATGAGTT ATTTAATTCT ATGGAAAATA ACCAAGCTGT CGCTAAAAAA GCTTCATGGG
    11101 CTGAGGATTG GATTCATCAC CCTTCGTTTG GTCACAGACT TGTGGCGTTT GCGTGTGTTG
    11161 AGGGTATTTC ATTTGCCAGT GTGTTCTCTG GAGTGTTTTG GTTTAGAAGC AAAAATAAAA
    11221 TGCCTGGATT GGGTGGGATG AATGAGTTAA TCCTTAGAGA TGAAACTTTC CACTACGAAT
    11281 TTGCACTTAA TTTATACAAA AATTATTTGA AAGATGATTA CAAACTTTCA AAAGAAGAAT
    11341 TAAGAAACAT CATATTAGGG TGTTATGAAA TTGAAAAAGT TTTTGTTGAG GATAGTATGC
    11401 CAGATGGTTT ACAAGGTATG ACCAAAGACG ACATGATTCG TTATGTACAA TACGTAACAG
    11461 ATATCGTTCT TAATGATTTC GGTTGTGAAT TAGAATTCAA TGTAACAAAC CCATTGGATT
    11521 ATATGGCCAG AATCGGTTTA TCTGCAAAAA ACAATTTCTT TGAGAAAAGA GACGGTGAAT
    11581 ATACAAGAGT TGAAATACCT ACGACGACTG AAGGTATGTT TGATGAAGAC TTCTAATTAA
    11641 ATTATAAATA TGAAAATACA AAAAAGAGAC AAATCGACAC AGGCTTTCAC GCCTAACAAA
    11701 ATTTTAACGA GAATAAAAAC ACAAGCCAAA GGGTTAAAGA TTGACTCTGA TGTTTTGTTC
    11761 CAAGAGGTTA TTCCGCTTAT TACGGATAAT ATAACAACAA CTGAAATCGA TGAGATAATC
    11821 GCTTTCAAAG CTGCTGATAA AATCATACAA CACCCAGACT ATTCTTTGCT GGGTGGTCGT
    11881 ATTTTATTGA GCCGCCAATC AAAATTAATA GGGAAAGAAT TACAGCCAGT AGATTTAACT
    11941 TACGATTTCT TTGCCGCAAC CACGTTCTTG AGCAAATACT CAATGAGAGA TGACAAGAAA
    12001 ACTCCTTTAG AGTTACCTTC TTGTATGTAT GAGAGAGTTG CAAACCATTT ACACGATGAA
    12061 AATGAAACTG ATAGATTAGA ACTATTAGAA GAGTTAAAAT CCAAAAGAGG TAACTTTGCA
    12121 ACACCTACAT ACACCAATGC TGGTATACCT AAAAGAAATG GTATGATTAG TTGTAATCTT
    12181 ACACATTTGG AAGATGATTC TTTTGAGGGA ATTGAAGAAA CGCTTAAGAA GATTTCTGCT
    12241 GCATCTAAAG AAGGTTCTGG TATTGGATTA CTAATTGACC CACTTCGTAG CAAAGAGAGC
    12301 ATCGTAGAGT CTTTTCAAGG CAATGCTGGT GGTGTTGTTA GGTTGGCCGA TATGGTACAA
    12361 TCTAAAATGA GATTTTACAA ACAAGGTTCT CGTTCTGGAA GTTGCGCGTT GTATTTGTCG
    12421 TTGTGGCATA GAGATATCAT AGATTTCTTA GAATTAACAT TACCTATTGG TTCCGCTGAA
    12481 TTAAGAACCA AAGATTTATT CACTTCAATC ATTGTAAATG ATTTGTTTAT GCAGAAATTA
    12541 GAAAATGGTG AAGATTGGTA TTTATTCTGC CCTAATGATA TCAAAAAAGC TGGGTTAAAA
    12601 CCGTTGTATA ATTTACATGG TGAAAAATTC AATCAAGAAT ATCAAAAAGC TGTTGATATG
    12661 GGATTGGGTA AAAAAGTTAA CCCTAAAGAC ATATTTGACG CTATCGTTAA ATCACAAGTA
    12721 GAAAGCGGTA GACCTTACGT AATGTTCAAA GATAACGCGA ATAAACGTAA CATGCAAGAT
    12781 AATATTGGTC CTATCAAACA ATCAAACTTG TGTATTGAGG TAATGCAAGC GTCTAAACCA
    12841 AAATATACAC CACAATGTAC GTTGGCATCG GTTAATTTGG CTGAACACGA TACATTGGAA
    12901 ACCATAGCAC AAACAACCAG AGTTTTGGTT AGAGCGCTTA ACCAAGTAAT CGACAAAAAC
    12961 AAATGGAGTG ACAATTGGAG TGAAAAAGCT GGTATGGACC AAAGAGCTTT GGCTATTGGT
    13021 GTTGCTGGGT TGGCCGATTT CTTTGCCAAA AAGAAAGTTG CTTTTGAAAG TGAAGAAGCA
    13081 AAAAAATGGA ATAACGATAT ATTCGAAACA ATGTATAAAA CAGCTGTTAT TGAATCTATG
    13141 TTGTTGGCAG AAGAAAAAGG TGAAAACTAT CCAGCATGGG AAGGAAGTCG CTATTCAAGA
    13201 GGTGAAACGT ACATCGAAGG ATGGTCACCA AAACCAGAAG GTGAACCAAT CCCAATGTAT
    13261 AACAGTTTAT TGTTAGGTTT GATGCCAACA GCATCATCGG CAATTTTGTT GGGTGTTTTT
    13321 GAATCATTTG AACCAGCCAC CGCTAACTTG TTTACAAGAA GAGTAGGTCA AGGTGAATTT
    13381 TTGGTTGTTA ACAAATATTT GGTAAATGAA TTAATTGAGA ATAATCTTTG GACTTCAACA
    13441 ATTATTGATA AAGTAATTAA AAACCAAGGT AGTGTTCAAA ATATTATGGA AATACCAGAA
    13501 GAAATAAGAT TTAGATACAA AGATGTTTGG GAAATATCTC AAAGAGTCTT GTTAGATTTA
    13561 TCAATCATTA GAAACAAATA TGTTGACCAA TCACAATCAT TAAACGTATA CCATTCGGAT
    13621 GCAAAATATG GTAAAATTGC CAGCGCGCTT ATGTACGCAT GGAAAGGTGG TTTAAAGACT
    13681 GGTGTTTATT ATACCAGAAC TAAATCAAAA TTAGAAGCAA ATTCAAAGTT GGCTAGTAGC
    13741 CAAATCGCAA ATCAACCTGA CAAACCAAAA GACAGCCAGT TTGAGTGTTT CGGTTGCTCA
    13801 GCTTAATTTT CATTTTTCAT TTTATTTATT TAAAAGGGCC CTAAATTAGG GTCCTTTTTT
    13861 TATTTCACAT ATTTACTTAT AAAAATACTT TCTTATAATA TTTATCAAAT AAAGAACAAT
    13921 ATGGCAACAG GTAGATTCAT AAATATAAAT TTCCCGTTTA AAGATAGTAA TCAAGGGTTT
    13981 TTCTTAGATT TAAACAATAC AGACAATCAA GCAATTAAAG CTGATTTACT TCATTTATTA
    14041 TTAACCAGAA AAGGTCAGAG GTTATATTTA CCAGATTTTG GAACAGATTT ATTAAAATAC
    14101 ATCTTTGAAC CTGAAGATGG TATTACGTTT GAAGCTATTA AAACCGATAT AAGCAACGAA
    14161 ATCCAAAGAT ACTTACCTAA TCTTCAAATG AACGATTTAG TCGTTGAGCA GTCGCCAGAT
    14221 AGCGAATATG CTGTTGTTGT TACTTTACAA TACACAATAA CTGATGGAGT TTTTGAAACA
    14281 TCAGACATTT TAACAATAAA TTTATAATTT TATTATGGCA AACACAGGTA TAAATTACGC
    14341 ATCTAGAAAC TATGCCGACA TTAGAGCGGG GTTGGTAGAT ATGGTAAAAC AATATTATCC
    14401 AGATGTACTT AGCGATTTTA ATGACGCATC AGTTGGTATG ATGTTGTTGG AGCTAAATGC
    14461 TGCTGTTGGA GACATGTTAT CGTATAACAC CGATAGAATG TTCCAAGAAA CACAAATTGA
    14521 TTACGCAAAA GAAAAAAAAT CAGTCTTGTC TATGGCTAGA ACATTTGGAT TAAAAATTCC
    14581 AGGCAAACGT CCAAGCGTAA CCATTGTTGA CTTCAGCGTT ACACTCCCAG TTCTTGGTGA
    14641 TACGTTCGAC GTATCATACG CACCACTACT TAGAGCTGGT TCTCAAGTAT CTGGCGGTGG
    14701 TAAAGTTTTT GAAGCAACAA ATGACATTGA TTTTAGCAAC CCATTTAACG TGAATGGAAT
    14761 TCCAAATAGA ATCATCATAC CAAATTTTAA CTCTAATGGT GTATTATCAA ACTACACAAT
    14821 AACAAAAAGA GAAATAGTGA CTAACGGTTA TACTAGAACC TATAAAAAAG TTATAAACAT
    14881 TAACGACGTT AGACCATTTT TTGAATTGGT ATTACCTGAA AACAATGTTA TTTCTATAGA
    14941 ATCAATTATA ACGTTAGATG GTACAAACTT TAACGCTGAG CCTTCGTTTA GTGAATTCTA
    15001 TAATTTTGAT AACAGATGGT TTGAAGTTGA TGCTTTGGCT GAGAATAAAG TTTTTATTGA
    15061 AGATTATTCT AGAATAACTG ATAATTCTGG TGTAAAACCA GGAAAATGGG TAACCGTAAC
    15121 AAAAAAATTT ATTACTGAAT ATACTGATTT AGGTTTTACA AAAATAATAT TTGGTGCTGG
    15181 AACCAAAGAC ACTTCAAGTC TTTGTGATTT TGATAAAAAT ATTCCTTTGG TTAATCAAAT
    15241 TGGTAACATC ATCAATAATA GTTCGTTAGG TGAAACACCT ACAGCCAACA CAACGATGTA
    15301 TGTTAAATAT AGAATTGGTG GTGGTTCAGA CACTAATGTT GGTCCTAACG TTTTAAAAAA
    15361 TGTAGGTATT ATAAACATGA GTGTTAACGG CAGCAATCAA TCTATTAACG CTGCTGTTAG
    15421 AAATTCCCTA ACTGTTAACA ACGCATTTCC AGCTTTGGGT GGTAGAAATG AACCAAGTGT
    15481 TGAAGAAATA AGATACATGG TTAAATATAA TTTCTCAGCA CAAAATAGAG CTGTAACAAT
    15541 CAAAGATTAT CAAGCCAGAA TCAGTCAAAT GCCAGGTCAG TTCGGTGTAC CGTTCAGATG
    15601 TGGTGTGTAT GAAGAACAAA ACAAAGTTAA AGTATACATC ATGGGTCTAG ACGCGTCTAG
    15661 TAAATTAAGC AACGAATCAA CCAGTGCACT TAGAGAGAAT ATAGCAACAT ATTTATCAGA
    15721 TTATCGAATG TTAAATGATT ACGTTTCAAT TAGCAACGGT AAAATCATCA ATTTAAGTTT
    15781 TGAAATAGAT TTGTATGTTG ATAAAAAAAT GCCACAATCA CAAATTATAA CTGAAGTGAT
    15841 TAAAAATGTT AAAGATTACA TGGATATCAA TAAATTTGAC ATGGGAGACA ACATTTATTT
    15901 ATCCCCACTA GTTGAAACAA TAAACAACGT TGGTGGTGTG TTGAATGTTA TAGATTTAAG
    15961 GGTTTATAAC AAAGTTGGTG GTGGTAAATA TAGTTTGAAT GAAATTTCAC AACCTTATTT
    16021 AGATACAGAA ACAAGACAAA TAGATATCAG CGATGACTAT ACTATTTTTG GTGAACCAAC
    16081 ATCAATGTTT GAAATAAAAT ATCCAAATAT GGATATAATG GTTAGAGTAA AATAATAACC
    16141 TTTCCTTATT CACAGATAAT AACTATATTT GTGGATAACA AGTAAAAAAA AAATAATTAA
    16201 TATGGGATGT GGATGTAACA CTAAAAATGC TAAAAAAGCA GACGCGTTAG GACCAATTGA
    16261 GTTTTCAAAA GTAGATTTCT TAGACATAAT TGTAAAAATA GTTACAAAGA CAGTGGGTTT
    16321 TTCATTAGCA GTTTTAACTA TGCCAATAAT AAGCGCTTTC GTTCTTTTCT TTATGTTTGA
    16381 AATGTTGGTT TTAAATAAAC AAGTAGATTT AAAAAAATTA ATAACAGGTG TATCAAGCAA
    16441 ACTTTCATTT ATGAATGAGA GTTTTGACCC TTTTGATAAT GAAGAAGATG ATGATGAAGA
    16501 AATTTATGAC GATGATGAAG AATTTGATGA AGACGAATTT GATGCTATAA ACGTCGAAGA
    16561 TATAACAGAA ATAAACAATG TCAAATAAAA CAATTAGAAT CAGAACCACG CCAAACGGTT
    16621 CGGATAAATA TTTAAAAGTA AAACTAGACC AAGAATTTGA TTTCATTGAG GTTCTTTCTT
    16681 TGAAAATATC ACAGGAAGAA GCTTATAGAA ATTTTTGTTC TGATTATGGT GTTGTTGTTG
    16741 GTAGAGTAAT AATTAACAGT GGTTTTGGAG TTCCAAACGC CAGAGTTAGT ATATTTGTAC
    16801 CAATAGATGA TGTAGACATC AACGACCCAG AAATAAAAGG GTTATACCCA TACGAAATAG
    16861 TTACTGATAA AGATTCTGAT GGCGTTAGGT ATAACCTTTT ACCTAGAAAT TCAGAAACTG
    16921 ACAATGATTG TTTCACCCCT GTAGGTACTT TTCCAAGCAA AAGAGAAATA TTAGATAATT
    16981 CAACATTGTT AGGTGTTTAT TGTAAATATT ATAAATTTAC AACCACTACT AACTATGCTG
    17041 GTGATTTTAT GTTTTTTGGT TTACCAGTAG GTAATCATAC CGTACACGTT GATGTTGATA
    17101 TTTCAGATAT GGGTATCGCA TCGCAAAGAC CTTATGATAG TATTAGTCAA GGTTCACCAG
    17161 TCGAAATGTT TGATAGCTCA ACAAAATTTA AAGGTGGTAC AAACTTAGAT AGTTTGGTAC
    17221 AGATAAAATC AGTAAATTCA GCGGTTAACG TTCAACCTTT TTGGGGTGAT GTAAATTCTT
    17281 GTGAATTAGG TATTTCTCGT TTAGATATTG ACTTAAATTA CAATATTAAA CCATGTGCAA
    17341 TCTTTACTGG TAGTATTTTT GGTGACAACG AAAAAAATAG TGTTAACAAA AACTGTAGAC
    17401 CTAGAAGAGC CATGGGTGAA CTATGTAAAC AAGCTACTGG CGAAGGTACT ATTGAAATGA
    17461 TTAGAAAAGA CATCGATGGT AACATTGAAA AACTAGATAT TGAAGGTGGT AAACTTATTG
    17521 ATGATAATGG GACTTGGGCC TATCAAATAC CTATGAACTT AGATTATCTA GTAACAAATG
    17581 AGTTTGGTGA CTTGGTACCT TCTGAAGACC CAAACAAAGG TATTCCAACT AGAACTAGTG
    17641 TTAGATTTAA AATATCTTTG GATGAAACTG GTAGTTTAGG TAGACTTAGA ACTAGAGCAA
    17701 ACTATTTAGT TCCTCACAAC CCTAAAAACA AAAATGAAAT AGACTATGAA TTTGGTAACG
    17761 AAACACAAGA TACTAGTTTT AGAGATTTGT ATTGGAATAA AATATACACA GTTTCTAATT
    17821 TTATCACCAG ATTTCAAAGA AAAAATGCTG TATTAGTCAA ACCAGTCAAA AACAGAAATA
    17881 TGGTGGCTAT TAAAGATATT GATGGTTGTG TCGGTGATAA AAACCCATTC CCATATTCAA
    17941 AAATTAATAC CCAATTCAAT CCATTATTTT TCATTATTTG TTTGATAATG AAAATTTTGG
    18001 AGTTTGTTAT ATTCATTATA AATAAAATTG TTGTTACTAT TCTTAACCTT ATCATGGCGG
    18061 TGGTTAATGC ATTAATAGGT GTTGTTTGTG GTATTATAAG GGTTATTAGG TCTGTTACTA
    18121 GATGGATTTT TGGTAGAAGA AGACCTGGTT ATCCGTCTTT TTGTAATAAA AAATATTGGG
    18181 TTCCATGTAT TTTTGCAAAA TGTCCTTTTG ATGATGAAAG CACATCTTTA TTTATACCTG
    18241 GTTGTTCAGA TAAACACGGT AAAGAAGAAG CATTGATACA AGCTGGTGCT AATGGTACCC
    18301 CTACAAAAAT ATATAATGAT TTATTCGAAT TATCAAATTG TGTTGCTTTT GAATTGGCTA
    18361 GAGCTATGGA TTTATTTCAA TTTGATTTTT ACAATGATTG GGTAAATGGA ACTTTGTATG
    18421 CTTATTTATT AAAATATAAA AGACGTAAAC GTAGAGAAAA ATATTGCAAC AACGATTGTT
    18481 CTGGTAGTGG TTGTATAACA AAAGTGGCTA TGGATACTTG TTATAATGGC GGTAGTGATT
    18541 CTCAAAATGA AATTAAAACT ATTGCCTTTA GAGAAGGTGT GATTAAAAAA TACAAAGGTG
    18601 AATTATTTTA CGCACCAACA ACAAAAGATG CTGCATTTAA ACTATATGCT ACTGAGATAA
    18661 CAAATCTAGG TTCTGTGTTT AATTGTGATT GGCAAGGCGT ACCTAAAATA CAACCATTGT
    18721 TGATTCCTAC AACGTTTAAA ATGCCACCTA TATTGGATGA ATATGATGAT ACGGCAACAT
    18781 ATATAGAATC AACGGGACAA GTTGATATTG GTGGTAATGA AGGATTATTT TTCGATATTA
    18841 GTTGTGCTGG TTTAACATGC AGTTATAGAC AATGTTTAAA CTTCAGACAC ATATGTGAAT
    18901 TTGGTGTTGA TTTAGATGAA CTAGACACTG CACCTAATGG AACACCTATA TATCCAGATT
    18961 ATGTTATCGG TTCTCAAGAA ATTGAAAGTA ACAGTAGATT TGTTAGAGAT GTTTTGTATG
    19021 GGTTGAATAT TTCAACAAAC AATATGTTTA CCAACTATCC ATATTCTACT GATTTTAACC
    19081 AACCTAATTG TAGTTCATAT AATTTTGGTG GTAACGAATT CTGTGACCCA AATCAACCAA
    19141 CAATACAAGC CAATGGTACT GATTATTTAA AATTTAGAGG CACTGGTTAT ACAGACTCTA
    19201 GTTTTTCACA ACCAGACCAT TCATATTACT TTTATTTTGG TATCGTTCCT GGAGCGACTG
    19261 GTTTAGACCT TATGAATAGT AAATTCTTTA CAAAATGTTA CCCTAGTGTA ACCAAAGAAT
    19321 TTTTAATTAA AATTGTTGAC ACAACAGCGA CAACGACAAC AACATCTTCA GATGGTGCAT
    19381 TTTCATTCTC AATCATCAAT GGTAGTAGCA CGGCTTATAC ATATACAATT AGTGGACCTA
    19441 ACGGTACAAA TATTACTGGT ACTGTTTTAG AATCACCTAC TGGAAACTTA ACAACAATAA
    19501 GTAATTTACC AGCTGGTGAT TATACAATTA CGGTTCAAGA TACAAACGGA ACGCTTATTA
    19561 GTCAAACATT TACCATATCA GGCCCAACAC CGTTGTATGC TGATGCGTAT GTTACTCACG
    19621 ATAGTTCTGG GGCAACATGT AATGGTTCTA TAGCTTTAGC ACCAGTAGGT GGTGGTAGTG
    19681 GTACATATTA TTATGTGGTT CACCATAGCA ACGGTTCAAT AGTTCCAATC AATGGTTCAA
    19741 CAGCTCCACA ATTAGTTACA ACAAACCCAA CTATGATTGA TGGATTGTGT GTAGATATCG
    19801 CTTCTGGAAC AACTGGTTAT GGTTATTATA TCGTCGTAAC CGATTCAAGT GGTGCTTCAG
    19861 TAACTATACC TAATTTAGCA GTCGCTGGAG TAACTCCAAT TACGTTGAGT GTTGCACCGA
    19921 TAAACCCATT ATGTTTTGGT GATGATTCAG GTACAGCAAC CTATACAGTT GCTGGGGGTA
    19981 ACCAACCAAT ATACGTTACA ACTACATGTG CTGAAAATGA TTCATCAATT AATGGTTTTG
    20041 CTATTACTGG TCTTACAGCT GGTAATTATA CCGCAACTGC TACTGATATT GCTAACCAAA
    20101 GTGTGTCAGT AACTTATACT TTGGTTGACC AAAACCCATT CATGGAAATT GAATTAGCCC
    20161 TTGCTGATGT ATTGAAAAAA CAATGTGACC CATTGTTCCA CACAATAACA TTCTCATTAA
    20221 CACCAGCTAG TGCTGCTGCT TATTTAGCAC CATCACCAAC AGGTTTTGGT GGTGTTGTTA
    20281 ATATTCAAAT AAGTAGAGAT GCTGAAGAAG ATGCTGATGG TAACCCAACT TTTAACTTGT
    20341 CGCAACCACT TATAGTTGCA ACACCTATCG GTGCCAACAC ATATACTTTC CAGATACCAA
    20401 CATCACCACC TTCAGCAACT TTCCTTACTG AACTTAGATT TAGAATTTGT AACCCAGCTG
    20461 GTACATGTTG GAGTGAATAT GAATCCGTAA CCAAAAACCA AGTTATGGTT CCATTAATAC
    20521 CTTTAGAAAT TAGCGATACA GACTACATAA CTAATACTGT AATCAATAAC TCAGCGCAAT
    20581 GTCTTATTGG TAAAGTTAAA TTCAAATTTG CTATAAATCA ATTGGCGTTT GGTATGACTT
    20641 ATAGAGCACC TTATACTGTG CAGTATACTG TATCAGTACT TACAGGTGGT GGTGTTGTTA
    20701 CTTATCCATT AGGGACTATT GGTAACCCTA ACCCATATTA TACCGCCACA GTGTCAAACT
    20761 ATTTACAAGA AATAACTTCC CCAACTTTAC CAAGTGGTAC TTCTAGTGTA AGAGTAAACA
    20821 TAATTAAAGT TATTGATAAT GTCGGTTGTG AATCAAATTC GATTTCGTTA CCGTGGATTA
    20881 CTTTACCTAC CGCAAACATG TCAGCTCAGT GGTTTAAACA AGCTAACCCT AGTACACCTG
    20941 GATTTAGTAA TTATTGGTTA TTTGTTAATA ATGGAATACC ACCTTACGCT GGTGTATCTG
    21001 GACCGATACC ATATCAAGGT CCAGCACCGC TTAATGCGCC TACATCAATA AATCCAACAA
    21061 CTACTCCAGG ATATTTAGCG CCAACAGTTG GTGGTGCGGT AACCGCAGTA TTAACAGATA
    21121 GTTCTGGTTG TCAATTTACA ACAACATCAC CAATCTAATC TATATAAAAA ATGAGTACAG
    21181 AAAGAACACA ACATAGACTA AACAGTCAAA CATCTGCAAA CGATGTTAAC ACAGATACAT
    21241 ATTTAAAAAT AAACGTGGTT GGTAGTGAGA GATTGCTACC AACCAACGAG ATTAATAGTG
    21301 TTGTTGACGT GGCAAAACGT TTTGATACAG AAAGAGAACG TTGCACTTTT TATAGAATAA
    21361 TAGGTACAAT AAATCCTTTG GTTAGTAATC CGTTATTTAA TTTAAACGAC CCAAACAATA
    21421 ATAATTTGTA TACATATGCT GGGTTTAATG AGAATCTATT TTTGGACCGT TCTTATCCAA
    21481 GAGACCAAAG TGTTAACGAT GATGAGGATT TAACTTACAA TATAGCACTT ACAAGTTTTT
    21541 TAAAAGAAAA AGATGGTTGG TTCGGTTACT ACGACCCAAA CATAGCGTCA GCAGCGTTGT
    21601 GTAATTATTT TGATATGGAA CCTAAAAGAC AAAGGTTTTC TTTTTTACCA GATTACGCTC
    21661 CATTTGTCGC AAATCCAAGT TCAACACAAC CAACATATGT TAAAAATTGG GAATTAACTA
    21721 TAACATATCC AGTGAGTGCT AATACAAAAC ATAGTATGGT TTACGATATA ACAAACGGTA
    21781 ATGGGTTGTT AATAGTTGAT GATGTTTCGG TTATCCAATC AACTAGACAG ATGACAGCGC
    21841 TTGGTATGGC TTGTAAACAC AATTTAGAAA TTGGTGATAT AGTTAGAATT TTTGGCACAA
    21901 CAGGTTACAA CGGTGACCAT GTGGTGATGA GAACTGGTTT AGACAACGGT ACGTTAAAAG
    21961 ATTATTATTT TGTTATTGAT GTACCACCTA CTGGTTCGTT AACTAACACT TCAAGAATTA
    22021 GAAAATTAGT TAACGATGTT GAATCAGAAT ATTATTTTAG ATTATTCACC AAAATAAAAA
    22081 CTAAAGCTTC ACCAGTTATA GAAAACGATG ATTATGAAAC TTACCAAGCT GGTTTTAGTG
    22141 AAAACTTTTT TAATGACCAA ATTATACAAT TTGTATTTAA TGAAGATATT GATGTATCAG
    22201 ATTTAACAGA TAATTTAGGT AGACCTTTGA CTGAGATTTA TCTTACTATG ATAAAAACTG
    22261 ATAGCAATCA ATTATTTACA CAAGTTAAAT CAGGTATTGA AACACCTTTT ATTTTTAATC
    22321 TAACTCAAAC TAATGTTTTA CCTTGGTTGA AAGATGTTCC AGTAATCAAC AGAATTCATA
    22381 ATGCTCCACT ATTACCATAC GTTTCTAACA CACCGTTGGA GAGTAACGTG ACTTTTAATA
    22441 ATCAGTTTTT TTATGGTGAT TTAGTTGAAT TTAACAAGTC TACATTGATT GAAACCGTGT
    22501 TGGCTGATGT TAACCATAGA TTCAACACTT CAAATAGACA AACAGCACCT ACGTTGAATT
    22561 ATGTGATTGC CAGCGGCCAA ACAACAACAA CTACGTTAGG TCCTAGACAA GAAGGTTATT
    22621 ATTATAAAGC TCATCATTTG ATAAAAATTA GAGAATTCTC TAATTATATT GAAGAAGGTG
    22681 AAATTACTGT CGATGAATTA CCAAGTTATG CAATTAAAAA TTCAGTAGAT ACTTATATTT
    22741 GGAGAGATTT GTTACCAATT GGTTTTAATG AATCTGATGA AAAACCGTTA GATTATCCAT
    22801 TTTTAAATAA TTCTCACTAT ATGTATCAAA ATTATTGCTT TCACATTAAA AGACAAGACC
    22861 CGTATGGTCT TTGGGGTTTA TTTTACGATA AATACCCTTC AGACTCATCT GGTGATAGAA
    22921 TAACAGACAA ATTTATAGTA AACTCAGCGG ACGATGTATG TTAATAATTA TAAAATAAAC
    22981 CTTTCAACAA TGTCTGGTGG TACAACAGCT ACCACCATCA ACATACCTAT TAGCATGGAA
    23041 TATCAATTAG TTGATACTGC TGAATTAATA GACCGTATTT TTGTTGAAAC CGAAACTGAA
    23101 AACGCAATCA ACCCTATTTT AAATTATGAT ATGGTTAGAT TTATGCCGAT AAACCCAGCC
    23161 GATAACCCAG TGACATCATT AACTTATGAT ATTAGATTGT TTACAAACAC AGGTGTATAT
    23221 GGTAATTTTT ATAGTGATAT TGGTTTTGTA TATGACGATG TAAAATTTAG TAAAAATTCA
    23281 TTTACCCAAA GTTTTTTACG TTTATCTTTT TATGATTCAG ACGACCCTAT GGTTCAAAAT
    23341 TTAGTTGGTT ACATGACTTT GTTTTGCAGA TTAGCATCTA CTGATTTATT ATCTGGTGGT
    23401 ACTGGTGTTA TTTCTACTGG ACAACCTAAA CCCGTAAACC AAATACCTAT AAAATTTACG
    23461 GTTGAAAACC CTTTAATTAA TAAAAGAGGT TTTGGTGAAG GGTTTCATTT ATATTATTAC
    23521 AAAGATAGTT TAAATATTGG TGAAACTAAG TATTTATATA TGAAAGCATC ATTTAATAAT
    23581 GCTAAAACAG GTAAAAAAAC TAATTTAATG GTTAAAAATA CCCCACAAAA TATTGAAAAT
    23641 TTAGTGCATG AACTATACAC TAGGTATAAG ATAACTAGAA CAACAACAGG TTATTACTAT
    23701 GAAATTGATG ATTTATATCA AGGTAATGGT ACCAGTGGTG TCAATAATGT AACATATTTT
    23761 AGTAACGGGC CAACAATTGA TTTATATGAA GTAAAAGCTA ACTAATGGAG ATTATAAAAA
    23821 GAAAAATACT TTTAGAAGAA AGCATAGATA GAAATAATGA TAGTCCAACA TGGGGTGTCA
    23881 TGACAGCGAC TACCTTTTAT TTAAACATCA TGATTACTCA AAATATTGAT GATATGGGGT
    23941 TGTTCACAGA TATGTCATTT ATTGAAAAAA CAAATCCATT AACACCTCCA GATTATAGTT
    24001 TGTTAATTAC TAAATTACAA GGTCTTGGTC TTACATTTCC ATTTATGACA CCAAATACAT
    24061 ATGTCAACGT ATCACCTTTA TTTGGTACAA CCACAGAAGC TGCTACGTTA AGATACCCAT
    24121 CTTCAAGTGC TTCTACATAT TACAATTTTG GCAACAGACC AATTACTGGT GCTACTGATA
    24181 GTAAATTAGA AGATGTAAAA GCGTATTCCT CATCTACATA TACTCAAATA TATAGACCTG
    24241 GATTTAATGT AGAGACTGAA GGTTATGTAA ATTATGCTGG TGTAAGTGTT AGTGGTGTTA
    24301 ATCAAGTATT TTCTATCGGT GAACCTATAA AATATGTTTT CGATGCGATT ACAGGTTCTA
    24361 CTTTAGCACA AAATAATCAA CCATACGGTT TACAATATGC TGATTACACT GGTACAACCA
    24421 GAGCACAAGT TGTTAATGGT GACACAAACA CTTTACCATT GACAACTTTT AGGTATATTG
    24481 GTGAAGGTTG GAACCAAACT AATGTATCAT TATCAGCTTT GACCAAAGAA GAGTTTTTAT
    24541 TTGGGATTAT TTCCAGACCA GAACTACAAA ACGATGTATT TATTGATAGA GGTGCAACTA
    24601 GTGTAATGGA TTCACATTTG AAACTTTCTG AAATTAAAAA TTTAGGTCAA TTAACTGAAT
    24661 ACGGAAACGG TTTTTATAAA ATAAATAAAC AATAATGGAG AAATACAACA ATTATTACCT
    24721 TTTGATTCAT TACGGAAATT TCTGTGTTGA ACAATTAAAT GAAATGTCAG AGTACGAAAT
    24781 TAACGTAATG GCGATAGAAA TAAAAAAAAG ATTAAACAAA TAAAATATGG CAACAGGAAC
    24841 ATATGGTATA GTTAGACCAG CAGATATTTC ACCAACGGAT GTTGAAATAT TTTATCATTA
    24901 CACACCAAGC AGAGATAATA TTGGTGATAC ATCTTTAACC AAGATGGATT CAACTACTAT
    24961 GTTATTTAAA GTAGATACAC CTCAAGCGAT TAAAGAACTA TCAAATATTA CTAGTTTTCA
    25021 AATCTTTGGT GGTTTGTACA CCCTTAAATT ACCAACAGAA ACTTTTGGTA AAAAAGGTTA
    25081 TTACACTATA ATAATTAAAC CAGTTGAAAT TAGAACAAGT ATTGTTGATG TTGGTGTGTT
    25141 ATCAGCATAC CCAGACATCA AAGGGTTAGT TTTTGACTTA TCACAAATAC CTGTACAATA
    25201 TCAAAGTAAA TTTGAAAATG ATGGTTTAGT TGGTTATAGA ATTGAATATT TGGATTCGAA
    25261 CAATCCTATT GACGCTAAAG TTAATAATTT CTTTAGAGTT ATAACATCTA ACAATAGAGC
    25321 TGAACCAGTT AATCAAAATT TAACAAATAG TAACCAAAAA GCTATTCGTT ACAGATTCAA
    25381 CGATAATTCA ACATTGACAT TTGCAACTGT ATCGCCAGCT TCTGCCAGCA ACGTTAAACC
    25441 AAATGTTTTA CCATTTATCG GACAACCTAA CCAACCAGTT ATTATAACTA ACACATTCTT
    25501 CAACCCAATC ATGATTGAAG TTGAAATGGT TGAACACGAT ATTGAAACAT TGGCATTTGC
    25561 ATTGTTTGGT AACCAAACTA AAAGTCTTGA CGATGGTATT TACACAATCT ACAACTTTGG
    25621 TAATCAAATT TACAAACAAT ATGACCTTTA TGAAATTAAA GACCAATTTA CTGGTAAACC
    25681 ATTGTTTGAA GTTAGAAGCA ATAGAACTAG TATAGATTTC ACAAAAACAT TCAATAATAT
    25741 AACTCAAATT TAATTTAAGT AATGAGCGAT AAAAAAATTA AAGTATCGGG GTACGCTAAG
    25801 AAAGAGCTGT ACAATGGTAA TATAGAATAT AGAAATTTTT CTCCAGACCT AGTTGGTTTA
    25861 CAATTAACCA GTGAAGGTGG AACCCCATTG TTTACAATGG GGAATTTTTC TATTACCACT
    25921 AATTTAGACC CTAAACTTAG TAAAACTTAT ATAACTAGTA GTTTTTCCGA CTTTATTACT
    25981 TTATCAAACA TGAATTTAGA TGTTTCACAA GCTGAAACAT TACTAAACGA TAATACAGGT
    26041 GTATATTTAA ACTTAGACAA GACAAATTTA AACTATTATG CTAAATTTGG TTCTATGACT
    26101 GAGTACGTAA GGGTTGCTTT GGAAAAAATA ATCATGTCTT GGCCAGCAGC GCTTTACCTA
    26161 ACACCAATTT ATTTAGATTC TAACTATATA CAAAGTCAAG GTAATACCTA TCAAAATTAT
    26221 AGTTACAACT CAATTTTAGA TGAAGCTACG TTTAAAGTTA ATGTTAATTT TATTAAAAAC
    26281 ATATATAGTA TTAATTATTT GACTAGCGGT ACACTTGAAA ACACTTTTAA CGAAACCAAT
    26341 GACCTAAGAA ACTTAACAGT TAATTACGGT GCGTATTGTA TTTATTTGAA CAATGTTGAG
    26401 TATGATGTTA TTAGATTTAC GGGGTCAACT GATACGGTAA ATGATTATAT TAGTTTCGTA
    26461 GTTAAAGGTA ACCCATTTTC TGGGATACCA CAAACAGTTA CATATCATAT AAAACCAAAA
    26521 AATATCTATG AAGAGTTATT TTATAATGGT TTAGATGAAT TTGAAAATTA TCTATTAAAT
    26581 AGAATGACAT ATCCAAAATA CACTTCAATA TTTTCATTTC CTATGAGAAC AGATAGTGGT
    26641 GTATTATTGT ATACGTCAAA ATCTTATACA TGGCCAACAA CTGATGGTTA TAATTTAGAT
    26701 TTTGACACAG ATAATTATGT TACTTACGTA TCAGGGTTGT TAGAATTAGC CAATACTAAT
    26761 GATTTAACTA GAAGTAATTT AATGTCTAGA CTTTTGGTTA CAGAAGCCAT CACTGGGTTT
    26821 GACACATTAC CTTATTATTT GGATGAACGT CAACAAGATA CATCTGGTGG TAAAGTCACT
[truncated: 395,044 more chars]
