# Supplementary material for: Clades of huge phages from across Earth’s ecosystems
Source: Nature. 2020 Feb 12;578(7795):425–31. doi: 10.1038/s41586-020-2007-4 (PMC7162821; doi:10.1038/s41586-020-2007-4)
Supplement: Supplementary file 6 — Genbank files for all genome. [file 41586_2020_2007_MOESM6_ESM.zip › genbank_genomes_SD-4/ER_PHAGE_58_11.gbk]

LOCUS       H2c1_full_idba_ud_scaffold_88_prodigal-single     404268 bp    DNA     linear   BCT NOV-13-2019
DEFINITION  H2c1_full_idba_ud_scaffold_88_prodigal-single, contig.
ACCESSION   H2c1_full_idba_ud_scaffold_88_prodigal-single
VERSION     H2c1_full_idba_ud_scaffold_88_prodigal-single.1  GI:
KEYWORDS    .
SOURCE      ER_PHAGE_58_11
  ORGANISM  ER_PHAGE_58_11
            .
COMMENT     Data sourced from ggkbase. For additional details see
            http://ggkbase.berkeley.edu/organisms/404967
FEATURES             Location/Qualifiers
     source          1..404268
                     /organism="ER_PHAGE_58_11"
                     /mol_type="genomic DNA"
     gene            <2..157
                     /locus_tag="H2c1_full_idba_ud_scaffold_88_prodigal-single_
                     1"
     CDS             <2..157
                     /product="hypothetical protein"
                     /codon_start=3
                     /transl_table=11
                     /translation="PDVKGLLEGETVINPELAQKLSDTLGGSQPFWIALDGNYREGLR
                     KGLTVMR*"
     gene            154..507
                     /locus_tag="H2c1_full_idba_ud_scaffold_88_prodigal-single_
                     2"
     CDS             154..507
                     /product="hypothetical protein"
                     /codon_start=1
                     /transl_table=11
                     /translation="VSIEYYTGVEFEKAKAKLQAAAKNRYTFETPLVPHYVPECREFM
                     ILHLESHCGIWCLREARSAKRFASTKGLVVPPLGTLTFVRFVGNSPVYFMPWVEKTLG
                     IRVMSEIGFPWEQDL*"
     gene            504..842
                     /locus_tag="H2c1_full_idba_ud_scaffold_88_prodigal-single_
                     3"
     CDS             504..842
                     /product="hypothetical protein"
                     /codon_start=1
                     /transl_table=11
                     /translation="VKPGNIIDVFVVAQGAGANMDVFGVFLTKRQADGYVKEQLAGID
                     RVDVIPHKAFRPDTEERVLLVEHWANFYELSVNYEPDEDRIRRELRQSAWSKLTPEER
                     NVLNLEEPLQ*"
     gene            839..1939
                     /locus_tag="H2c1_full_idba_ud_scaffold_88_prodigal-single_
                     4"
     CDS             839..1939
                     /product="hypothetical protein"
                     /codon_start=1
                     /transl_table=11
                     /translation="MIQLDLLQSVTHIGTHDNCADGTASAMILRDVLPSAKVTFCQYG
                     TKLHAEIPAEPGMLFCDFSPPVSRVKEFLDQQTIVLDHHGGPAKESTLAFAEKGLGAF
                     ADEKTDPGVSGALLAYNEVWVPLAHERDNELLRKASYPEEHKKLVGERSECSKAILQL
                     ATLAGIRDTWQKNDERWQTACENAEATRWWPWELVEKTPWGQWAELFRIGPILMARNM
                     RNVDKCIEGAFRFTSGKGRKVTVFEGLKPSSDAAEKMGETNDLTIGLGFLVEAGQPKL
                     LFSTRGRGTFHCRNLAMAHGGGGHVKAAGFSVPLLPTSLQPYELARQLLDRYERVEDT
                     WAQLTGDPDFDKKVKDGVIVPQVLFEELVQRS*"
     gene            1942..2244
                     /locus_tag="H2c1_full_idba_ud_scaffold_88_prodigal-single_
                     5"
     CDS             1942..2244
                     /product="hypothetical protein"
                     /codon_start=1
                     /transl_table=11
                     /translation="MINREQAGELLNAALGGRRKVLLEALYSAVDEPTKALLAGHPDL
                     RMKAHIAAEARIHSDQSEQDYRDALVRVRDVLAPEIRQKYEDNMKQSSDACEQQKR*"
     gene            complement(2399..2617)
                     /locus_tag="H2c1_full_idba_ud_scaffold_88_prodigal-single_
                     6"
     CDS             complement(2399..2617)
                     /product="hypothetical protein"
                     /codon_start=1
                     /transl_table=11
                     /translation="MLWFGESWQAPVCEEEGHVETPVGQECFGCDKLIEATDSGVVLP
                     FEGGTEDPRREAPYHKACFIRSLLGNIV*"
     gene            complement(2627..2779)
                     /locus_tag="H2c1_full_idba_ud_scaffold_88_prodigal-single_
                     7"
     CDS             complement(2627..2779)
                     /product="hypothetical protein"
                     /codon_start=1
                     /transl_table=11
                     /translation="MTDNTKKALMVYGLGAVVVILVVGAAIAHIVETHSANPLGTPAP
                     SASIKN*"
     gene            complement(2869..3258)
                     /locus_tag="H2c1_full_idba_ud_scaffold_88_prodigal-single_
                     8"
     CDS             complement(2869..3258)
                     /product="hypothetical protein"
                     /codon_start=1
                     /transl_table=11
                     /translation="VTRQKLTSADCLKCGLCCVSLVDQDEYANVTETDKTRLGRRFVR
                     LYVVQDAVKTKWRVQRSGPLKGVEACACVALRGSLGHRVSCSVYENRPDVCHKAVKPG
                     DRACHQVRQLFHEMLDREGLPGSLPPQ*"
     gene            complement(3255..3788)
                     /locus_tag="H2c1_full_idba_ud_scaffold_88_prodigal-single_
                     9"
     CDS             complement(3255..3788)
                     /product="hypothetical protein"
                     /codon_start=1
                     /transl_table=11
                     /translation="MPRSKEEPEGFVLPKVDLRPFTRDSKKIDTRIFLKGHDYESKQF
                     LWIHVGAVEIRRSPEQGEVEQYILRAHRLVGYTDFEHDSAKALTIPMIGVKLATGFSG
                     CVRLIGWIDFNPERANDLRIFNPNALDKEASTCKDCEKPHPIVQYVPSPDPVLFNKIR
                     GMQVEIFIGATSDPEPA*"
     gene            complement(3794..4195)
                     /locus_tag="H2c1_full_idba_ud_scaffold_88_prodigal-single_
                     10"
     CDS             complement(3794..4195)
                     /product="hypothetical protein"
                     /codon_start=1
                     /transl_table=11
                     /translation="MSPRLPTIARAFNERIKGYVATAEPSWTSTDRPLAGTRLVHHGK
                     GRRGFEITIKNKMGEEVFRYDTSASSFRSNTEAAMGIERLWGAIWFPEAKVKPIVCFK
                     CREREDDKTRGRFRSTLVVSGVLFCPKCSKA*"
     gene            complement(4192..4542)
                     /locus_tag="H2c1_full_idba_ud_scaffold_88_prodigal-single_
                     11"
     CDS             complement(4192..4542)
                     /product="hypothetical protein"
                     /codon_start=1
                     /transl_table=11
                     /translation="MSEPSPETSPDELSAEAMALELQELVSLQRQGSATEVTFDIHEA
                     KRLILQDRETSIAKAFENLLLNATGSEYVKQLIEQTQKGVCANCGGDGHIMRLDGPAP
                     CKFCDGTGRFKGKS*"
     gene            complement(4539..5348)
                     /locus_tag="H2c1_full_idba_ud_scaffold_88_prodigal-single_
                     12"
     CDS             complement(4539..5348)
                     /product="DNA repair protein n=1 Tax=Cupriavidus
                     taiwanensis (strain R1 / LMG 19424) RepID=UPI00036828EB"
                     /codon_start=1
                     /transl_table=11
                     /translation="MTIKAMATGTISFGLAAIPVKFYLAASNEQLSFNQISPAGNRVK
                     QKLIDAVDAKEIEPADCRKGYEFEKGRYIVFTKDEFSSLEMMATRLVTIKEFVPVEQL
                     DVVAIEKSYYLGPDKGGDKSYTLLSDAMKSQGKVAIAQWSTKGREHLCCIRPYKGGLL
                     LQILFYAPEIRNFSEIPVLPIKASDPEKMMAIRLLEAMSNDEFDPSEYKDTYNEAVQK
                     AVDAKIAGQEVVVPKDVSHATVLDMFDALKMSLDAVKKDKAAKKTTKKAKK*"
                     /db_xref="UniRef100_UPI00036828EB"
                     /db_xref="cti:RALTA_B0289"
                     /db_xref="B2AI88_CUPTR"
                     /db_xref="UPI00036828EB"
     gene            5447..6496
                     /locus_tag="H2c1_full_idba_ud_scaffold_88_prodigal-single_
                     13"
     CDS             5447..6496
                     /product="2-alkenal reductase id=3256086 bin
                     =GWB1_Spirochaetes_59_5 species=Myxococcus stipitatus
                     genus=Myxococcus taxon_order=Myxococcales
                     taxon_class=Deltaproteobacteria phylum=Proteobacteria
                     tax=GWB1_Spirochaetes_59_5 organism_group=Spirochaetes"
                     /codon_start=1
                     /transl_table=11
                     /translation="MCTCPNCGYPMAYDDGRDAWRCGRCDFLGPNESSCPLPGTNVKL
                     WSDEDRERYHDSPASQRMATQRLMSRFKHAKDALRLAARFKEKKKNPNGGDPIYLYSE
                     KQVAERNKAKADRLEKLSGNIHKLRAQVKKDLKSDDVTTSLTALAVALMDETAERVGN
                     ETSKEGDNEDGKPHFGVTTWQKSHVSFGKGKATIKYTGKSGVKQEKTVTDGSIVSALK
                     KAYDSCKDGDIFCHEESRVDASKVNSYLKDFDITAKDIRGFHANDGMKTSLKKVRSAG
                     GKLPEDKKEREAKLKKEFTEALEEVAGELGHEPSTLKNQYLVPGLEEAYMKDGTILSG
                     MKAANLVARFRAEAR*"
                     /db_xref="GWB1_scaffold_2035_4"
                     /db_xref="A0A0F9NY90_9ZZZZ"
     gene            6499..10197
                     /locus_tag="H2c1_full_idba_ud_scaffold_88_prodigal-single_
                     14"
     CDS             6499..10197
                     /product="hypothetical protein"
                     /codon_start=1
                     /transl_table=11
                     /translation="VRERLIARYRQAGFIPDKFWTRKRQELKTRLETPLDDPHDVVWG
                     IQDVLKPFFGLFQDELFRYGLNRHAESSVAFRIKMLFDGQLSGIAERFEALDQELKRS
                     PYPSAEPVDELHGAIESEVREYFKAQLPTLGKALKTVWSLKAGSIRDLAEKLIRKATP
                     QELQAIEAARNQDFSTSVLDVKYAFYKRAGLEVQARKLITKEKIDRDFWKWFDHLRDM
                     LVANYGQEEIAKGFDEFQIGNLKAVILDPNVTLNEAPWYAKRLTEAQTLLKQKGFEKL
                     WYGVLFVTSREYKQLDPVSLAAYKSYGYDTLESQAGTYHSGENIVKITAPPNGDLVRV
                     VIHEMGHRYWYKFMTPGQRARFNDLVKTNNSKQVRDYPSGPTDQEGFPKPVVPVSNYG
                     KSTIEEAFAEAFEHYVNEKDMNRDQLESFRSVLARAIPIDKSSIMRFTEFLEKTLEEI
                     ASRHEGPFGRKTLGQWPYDLPAVDGETISTYVRFVTLPTNDTSYVLDGGVGFLGKMPI
                     VVVQLNGSLDADALRKGAESHVIKVQLYNMLIHELTHVADKYTRGVGSGGEGLSEEEL
                     RNNPATYYNNPSELHAFMQEVVDQVSQRFVHYEKLEKRFGQRALGMLLNMSETWNTVS
                     PHWTERSRQKVLKAVYQALEDWKGSKTAAGRVLARYRLAVTKTIDVDWVEKLRKDFLI
                     LMKNIPRVTDYATGAKLREGFKFFHANFKLWVFDEFLNPRKEEGNATFEGIRKSAWDF
                     YIELSMPLGYPDDGYNTEASLFARYEQEKRTWEPRLRGKAQKFWKDLKDTLSYVKDQK
                     AEVVVPDVDRLVIEGFQAEIRGFDPTSDWQQESLAKIKEALRQYRRKATQRLPWLVQK
                     QLPLVLNFQSKLDEGGRYHGNYITVAMGALAGQPPEWGVHILAHEMGHHLYKSLSGAA
                     KKFWDTAILQDYGPLDLKEILDIWPEGWTWASDFVDKMSLRDPVLALQVDVLSISSNS
                     SKAYEKREDFQQALEGGKTTLAVPQHPITGYAGKNSEESFCEAVGRLVGYGPATVLPD
                     VRHWMDIVIPGEIKAASVNLFSSDPSMSAVRLAARFKAAPQLVARFKAAAETPPAKYV
                     ALLRRTMSGHPEYGFLPNFEAPHMFTYKAATNFSLGMADLKILLRAGLMKIQVNEPGH
                     ITLYFGPTGDEAPATVPTEKPRKNLQYMDFHAMGRAAFKNGLPRVPAADPALMRNLRG
                     QPDGTALPAMKLWTEGWDRANLDATVPG*"
     gene            10194..10550
                     /locus_tag="H2c1_full_idba_ud_scaffold_88_prodigal-single_
                     15"
     CDS             10194..10550
                     /product="HNH endonuclease n=1 Tax=Oscillatoria acuminata
                     PCC 6304 RepID=K9THG0_9CYAN"
                     /codon_start=1
                     /transl_table=11
                     /translation="LRSAVELDERWARNYNASQKRLWLKEQAVAHLGGKCQICDYGKS
                     LAALEFHHRDPKQKDFEISSKESWAAILPELQKVVLLCSNCHREVHAGLHPQLLNASD
                     ADDMADVWDAFSDVTG*"
                     /db_xref="UniRef100_K9THG0"
                     /db_xref="oac:Oscil6304_2169"
                     /db_xref="K9THG0_9CYAN"
     gene            complement(10531..10806)
                     /locus_tag="H2c1_full_idba_ud_scaffold_88_prodigal-single_
                     16"
     CDS             complement(10531..10806)
                     /product="Uncharacterized protein {ECO:0000313|EMBL
                     :KKN07242.1};  TaxID=412755 species="unclassified
                     sequences; metagenomes; ecological metagenomes.;"
                     source="marine sediment metagenome.;""
                     /codon_start=1
                     /transl_table=11
                     /translation="MVKAKQADLGDEVVDTVSGFRGIVINVTRFLHGCEQCGVQAPVT
                     KDKKLGDSYSFDRPRLRVVTRNKIKVGSQETGGPGRRTPAPLSPSRR*"
                     /db_xref="A0A0F9N5U9_9ZZZZ"
     gene            complement(10831..11100)
                     /locus_tag="H2c1_full_idba_ud_scaffold_88_prodigal-single_
                     17"
     CDS             complement(10831..11100)
                     /product="hypothetical protein"
                     /codon_start=1
                     /transl_table=11
                     /translation="MKWPTPLEAQVLACVIQEGPIYGLEIVRKTSVKRGSVYVLLGRL
                     ETMGFVLSSTDIPDDPEDDYEGIPRRFYWASPLGMKFRSVFEAIL*"
     gene            complement(11097..11951)
                     /locus_tag="H2c1_full_idba_ud_scaffold_88_prodigal-single_
                     18"
     CDS             complement(11097..11951)
                     /product="Site-specific DNA-methyltransferase 
                     (adenine-specific) {ECO:0000256|RuleBase:RU361257};
                     EC=2.1.1.72 {ECO:0000256|RuleBase:RU361257};; 
                     TaxID=102129 species="Bacteria; Cyanobacteria;
                     Oscillatoriophycideae; Oscillatoriales; Leptolyngbya.;"
                     source="Leptolyngbya sp. PCC 7375.;""
                     /codon_start=1
                     /transl_table=11
                     /translation="MLEARPFLKWVGGKTQLLDAILRVLPEDIPTYYEPFVGGGAVFF
                     ALAMRKRFRRAVLNDWNQELVDTYKVVRDFPADLIGQLSRLKYDKDVFEALRKVKLDQ
                     FSPVRRAARMIYLNKTCFNGLYRVNKAGVFNSPFGKFAAPPRIFDEANILGCSAALQH
                     FVSLQATDFAVVAEQAEANDIVYFDPPYVPLNPTSDFVSYTSKGFNMKEQEKLARLFT
                     MLARRGVKVMASNSDTEIVRKLYADYDICEVKARRNINSKGTKRGPIGELIMVANLPK
                     LPDLSAIV*"
                     /db_xref="K9F3W6_9CYAN"
                     /db_xref="UniRef100_K9F3W6"
                     /db_xref="cap:CLDAP_12650"
                     /db_xref="2.1.1.72"
     gene            complement(11944..12795)
                     /locus_tag="H2c1_full_idba_ud_scaffold_88_prodigal-single_
                     19"
     CDS             complement(11944..12795)
                     /product="hypothetical protein"
                     /codon_start=1
                     /transl_table=11
                     /translation="MTRSNVWLSIDWDYFTKEDPAWDFGHAELPDFSGLLWDMRVAQF
                     NQMGRDLVEETSLRHSSPHPSTFWERLRQTGYMFNNVQAIVLADSHQHAYRVFRRSAL
                     EGPPLSETRIVHFDAHHDLTYNMSRFEGEAGREEVTCENWLLMTHLAQPSLKSLIVYP
                     EWKGLQDWNLTFGEHFERYPALKKAIEHYTEPCVWPSNRVTESAGEVELVYLCRSSAW
                     TPPWHDEAFVSFADDLQKMTQVPLATPFVDIEKVDPLAPRGFDRTHAIRTLGTEKVFL
                     SRFQGHA*"
     gene            complement(12792..13133)
                     /locus_tag="H2c1_full_idba_ud_scaffold_88_prodigal-single_
                     20"
     CDS             complement(12792..13133)
                     /product="response regulator receiver protein id=15192874
                     bin=GWC2_NOV_55_46 species=Rhizobium sp. CF080
                     genus=Rhizobium taxon_order=Rhizobiales
                     taxon_class=Alphaproteobacteria phylum=Proteobacteria
                     tax=GWC2_NOV_55_46 organism_group=Proteobacteria"
                     /codon_start=1
                     /transl_table=11
                     /translation="MKKRVLLVDDDSVVVRMVSRTLGQEFEVESYRHGDRALEAIRHH
                     AFDAVVSDMDIGSMMGTDFYREAVKIRPELATRFVFHTGSSDPPKTHVPLIAKSTNAT
                     ALRDKVRSLVS*"
                     /db_xref="GWC2_55_46_Final_1172"
                     /db_xref="glo:Glov_2823"
                     /db_xref="87260388"
     gene            complement(13172..13828)
                     /locus_tag="H2c1_full_idba_ud_scaffold_88_prodigal-single_
                     21"
     CDS             complement(13172..13828)
                     /product="Ribonuclease HII {ECO:0000256|HAMAP-Rule
                     :MF_00052, ECO:0000256|SAAS:SAAS00016879}; Short=RNase HII
                     {ECO:0000256|HAMAP-Rule:MF_00052};; EC=3.1.26.4
                     {ECO:0000256|HAMAP-Rule:MF_00052,
                     ECO:0000256|SAAS:SAAS00016872};;  TaxID=1543381
                     species="Bacteria; Proteobacteria; Gammaproteobacteria;
                     Xanthomonadales; Xanthomonadaceae; Oleiagrimonas.;"
                     source="Oleiagrimonas soli.;""
                     /codon_start=1
                     /transl_table=11
                     /translation="MRRITGISAIDHSTAEWVVGSDEVGYGAWAGPLVVCAVAVPRAF
                     NEPGIGDSKKLSESQRERVFDRFTRSTPVRHHLVWVSNSDIDREGVWPALLRAHREAL
                     VAALAMVDGTALKVVDGFPNGTKDIGVQDAIGLPKADQLVPAVSLASIIAKVTRDRYM
                     QTQAALYPGYGFGAHKGYGVPEHQRAIREKGPCEIHRKSYAPIRDALLQEDDPLFTIS
                     *"
                     /db_xref="A0A099CZA4_9GAMM"
                     /db_xref="UniRef100_G2TJM8"
                     /db_xref="bag:Bcoa_0074"
                     /db_xref="G2TJM8_BACCO"
                     /db_xref="3.1.26.4"
     gene            13898..14380
                     /locus_tag="H2c1_full_idba_ud_scaffold_88_prodigal-single_
                     22"
     CDS             13898..14380
                     /product="hypothetical protein"
                     /codon_start=1
                     /transl_table=11
                     /translation="MSIARESSGTSTSNRYTSFINAIVRESEDVAKLLAGVFWGMPKP
                     QLNNLSIHNLTTAIERYETVDVASFAVYGREATLRQVVAFLQVILKERPQPGVRATLW
                     GLPYILSTEVPEGCLAIGFRYGYGYPTPAEFSAAIAHRIEGEPPQDPSMVWSYVLNLT
                     *"
     gene            complement(14366..14857)
                     /locus_tag="H2c1_full_idba_ud_scaffold_88_prodigal-single_
                     23"
     CDS             complement(14366..14857)
                     /product="hypothetical protein"
                     /codon_start=1
                     /transl_table=11
                     /translation="MPRLTYKNWVGRQARVEVALSNKNGLRYAIGDVVMVAGYDRYTL
                     FSIRNLQDEPLSHMWGVKPQKLVLLEGGCTIRQKVFRHLIRANAFDEQWVVAADISKA
                     VQEDIATVSSILRMMVKELVLERRDGVGKRGGFGYRPRLRHLRGMTRYDKLMSDRDIL
                     GEV*"
     gene            complement(14857..15057)
                     /locus_tag="H2c1_full_idba_ud_scaffold_88_prodigal-single_
                     24"
     CDS             complement(14857..15057)
                     /product="hypothetical protein"
                     /codon_start=1
                     /transl_table=11
                     /translation="MFSSTVGQKEMHSADGLDYILHSGERSWTIVWRGEKVTPPLWTR
                     ESARKTIRARKKLRPGTQLVIF*"
     gene            complement(15057..15368)
                     /locus_tag="H2c1_full_idba_ud_scaffold_88_prodigal-single_
                     25"
     CDS             complement(15057..15368)
                     /product="hypothetical protein"
                     /codon_start=1
                     /transl_table=11
                     /translation="MQTEQVKKDAVQNLKRILPHLESEGESVRRCFGAIIENFHVSGR
                     RLAAIEKTGVIDEAVVEFLNAAQEISTNLERLLVAAQMIESATNEMAKGAQDLAQGRV
                     G*"
     gene            complement(15392..15655)
                     /locus_tag="H2c1_full_idba_ud_scaffold_88_prodigal-single_
                     26"
     CDS             complement(15392..15655)
                     /product="hypothetical protein"
                     /codon_start=1
                     /transl_table=11
                     /translation="MKIMFKLPWSDQVKERGFPIPDWKHPVPRKGESVKLYATYLGPR
                     EGLKLIDKEALTLCHFQVTVISYQEDADHVDIELMFVVPVLRD*"
     gene            complement(15652..16794)
                     /locus_tag="H2c1_full_idba_ud_scaffold_88_prodigal-single_
                     27"
     CDS             complement(15652..16794)
                     /product="polynucleotide adenylyltransferase/metal
                     dependent phosphohydrolase (EC:2.7.7.25)"
                     /codon_start=1
                     /transl_table=11
                     /translation="MTPIEALVRLLADCAQHLGMEQHSYIVGGAPRDHLLCHEVKDVD
                     VVVEPKEERDALTLGTEVARRLGLKCHADFYGVVHIGPVPAAQSKRDYFHQYLGVSLV
                     GQKVEIVTSRKEKYDRSRRTGSQKPYEVAVGTLQEDLERRDFTINTLMWRLADLQNGF
                     AEAPIIDLLGGRADLLQGRILRTPLDPLDTFDDDPSRMLRAVRFAVKYDLGIDFQVYQ
                     ALIAKSAELRRIPHEAFDQLFFDKIITLSPDKVRAALLLMDNVGLLVHVREMIPEARM
                     RRAIRERVTDIRLLLTLANWGFSVGVNFFGKQLSQLLDAADVLSDEELDLLFKRFQVP
                     FDSMAYIGASGAQGPAIRRAIERGRDLVLLGMSPERVMEVLLEERP*"
                     /db_xref="pah:Poras_1183"
                     /db_xref="UniRef100_C2MEH4"
                     /db_xref="A0A0F9KW46_9ZZZZ"
                     /db_xref="C2MEH4_9PORP"
                     /db_xref="2.7.7.25"
     gene            complement(16832..16933)
                     /locus_tag="H2c1_full_idba_ud_scaffold_88_prodigal-single_
                     28"
     CDS             complement(16832..16933)
                     /product="hypothetical protein"
                     /codon_start=1
                     /transl_table=11
                     /translation="MKYLTRLFLFARTLIDRTLCTGERPPAPNDSDL*"
     gene            complement(16930..17202)
                     /locus_tag="H2c1_full_idba_ud_scaffold_88_prodigal-single_
                     29"
     CDS             complement(16930..17202)
                     /product="hypothetical protein"
                     /codon_start=1
                     /transl_table=11
                     /translation="MRTLEEQASAAMARGEVTKESSPSKQDALRAISQGRADAMSVAA
                     SSWGETVQMQHYTVRFNDRDLGRAARSLSLTGFGLEDTSKTPLENA*"
     gene            complement(17204..17530)
                     /locus_tag="H2c1_full_idba_ud_scaffold_88_prodigal-single_
                     30"
     CDS             complement(17204..17530)
                     /product="Marine sediment metagenome DNA, contig:
                     S01H4_S22122 {ECO:0000313|EMBL:GAH06260.1}; Flags:
                     Fragment;;  TaxID=412755 species="unclassified sequences;
                     metagenomes; ecological metagenomes.;" source="marine
                     sediment metagenome.;""
                     /codon_start=1
                     /transl_table=11
                     /translation="MTTKKKPLTPSDKKRCQALVPNGESFMTLGGRPGRVRCSSVPAV
                     IAKENEPGSDGRKGSMSLCESCSKVFLEMKGVTFATLTPIKKAKAPRERSSRGSRIDG
                     STRIGE*"
                     /db_xref="X1DD63_9ZZZZ"
     gene            complement(17527..18492)
                     /locus_tag="H2c1_full_idba_ud_scaffold_88_prodigal-single_
                     31"
     CDS             complement(17527..18492)
                     /product="hypothetical protein n=1 Tax=Scytonema hofmanni
                     RepID=UPI00034872D3"
                     /codon_start=1
                     /transl_table=11
                     /translation="MAHEVENMFSASSQIPWHGLGVILKDPPANVEEALQVAGLNWEV
                     RLSPLETTFDGVTLATTHNAVVRTSDKRVLGVVGADYHPVQNKAAFKFFDPAIEKGLV
                     SLETAGSLQGGKRVWMLARVLGATADIVPGDQINGYFLISNSHDGSLRVRVGFTGVRV
                     VCCNTLAQAHESSALLRVSHTKNAEVALEAIQDIVDFQKRNFSATVEKMRDLARMGVS
                     TESLRQYVERVFMPEVKKRTVADEDAQLALNKIHAKIIPLFEKGRGNDMPGVKGTMWA
                     AYNAVSEYMTWEKGRSANTRLDSLWFGEGGKINQRAFTTALKMAA*"
                     /db_xref="UniRef100_UPI00034872D3"
                     /db_xref="cyj:Cyan7822_0471"
                     /db_xref="107282197"
                     /db_xref="UPI00034872D3"
     gene            18595..19251
                     /locus_tag="H2c1_full_idba_ud_scaffold_88_prodigal-single_
                     32"
     CDS             18595..19251
                     /product="Putative uncharacterized protein n=1 Tax
                     =Pseudoxanthomonas suwonensis (strain 11-1)
                     RepID=E6WS24_PSEUU"
                     /codon_start=1
                     /transl_table=11
                     /translation="MKVCSTCKTPKHPDSNNFHKDRSSKDGFYHKCKPCTKTRADAYR
                     EGHREYFRAKALERYDPSTNPERYLRYQTANLARREKELRTVRGRMYALVKAARARAE
                     KRNHPFELSIEWAMEQFDLQNGKCCLTGIPLTLDFTSGSRKYHPYNPSLDRKDSNLGY
                     TRENTRLVCVAVNIALNEFGEEVLRNVCEGFLSNRCKEGECLRKMKKTTSPSRSIGMP
                     *"
                     /db_xref="UniRef100_E6WS24"
                     /db_xref="A0A0F0CSL0_9BACT"
                     /db_xref="psu:Psesu_1123"
                     /db_xref="E6WS24_PSEUU"
     gene            19194..19811
                     /locus_tag="H2c1_full_idba_ud_scaffold_88_prodigal-single_
                     33"
     CDS             19194..19811
                     /product="hypothetical protein"
                     /codon_start=1
                     /transl_table=11
                     /translation="MPAEDEEDDLPLEVYWDALRGRRGPVEPVHTVPTLRDLADENDM
                     VIGTSANRILVIIKPTGELIFGPEYTPQEASMIFWEYMGRRRFQMEDRILLIQHMEAV
                     LVRLGRADMECQQARERAVGAEDNMAKDELDRQVEAAMGRLNRVAHEAIELGRGLVRR
                     PEVLPPDVPERIPEQIRQNPDSEYQGREGLPPENIPDPEDSTPGN*"
     gene            19843..20520
                     /locus_tag="H2c1_full_idba_ud_scaffold_88_prodigal-single_
                     34"
     CDS             19843..20520
                     /product="Putative uncharacterized protein n=1 Tax
                     =Coprococcus catus GD/7 RepID=D4J8Y7_9FIRM"
                     /codon_start=1
                     /transl_table=11
                     /translation="MEDEKEFKHPSYAMASFSHRQGSPKLFHSALEHHYNYVTLSIKT
                     ATLLRGDTGDRLYGPIHGDLIEVDFSSAQFAELLTTMNIGMGVACTLHSYNNKAIPRP
                     PDIDSQTENLRAEFKDRAREFTKEILKETESVETLLNKPTLNKADRAKILCVLQRVSQ
                     ELGQNMPFFVEMYQEATEKVATAAKAEIEGFMVGAVRQAGLAALAAGQVQVTPPPQLP
                     VKTEEKA*"
                     /db_xref="UniRef100_D4J8Y7"
                     /db_xref="cct:CC1_20930"
                     /db_xref="D4J8Y7_9FIRM"
     gene            20517..21320
                     /locus_tag="H2c1_full_idba_ud_scaffold_88_prodigal-single_
                     35"
     CDS             20517..21320
                     /product="hypothetical protein"
                     /codon_start=1
                     /transl_table=11
                     /translation="MKKPMVSLDRLPEVLQQSQGVLDTLSRYRALLGQPEVTGTECEE
                     YAKTIIGAMEKSKSSFVPVVPASKLKPKAPKPAVPAPKRVVAAKVALASSISERVAAG
                     RQAVMRGDRPKLLDAIKIVMGDETLSSPEVLQRLKEKEWAPGASNQQSYISYMLSDNR
                     EIFTRVRRGKYKVGPTPEATSPDLRGLKPMAPSALARLLEDRVHFPTKKSILRMAPSV
                     VRKGIGVKDSRARAVKLILSNLQALPQQRMLAFQADVVTQTTLLAPEKK*"
     gene            21317..22036
                     /locus_tag="H2c1_full_idba_ud_scaffold_88_prodigal-single_
                     36"
     CDS             21317..22036
                     /product="hypothetical protein"
                     /codon_start=1
                     /transl_table=11
                     /translation="MKTPHISLDRLPEIILKAKLCQASLQEFRILLELPEETPVNKLC
                     QHAEALASYRQQLSIKDYREQVESGERPRLVDAIKIVMGDETLDAHVILTRLTERGWE
                     PGASNKPSYISYTLSDNPKIFKRGRQRGTYRVIPESSLQGTLKTLIRDSILFPDSRAL
                     IKIAPATLSHLNRHSPRGRVERALCAEVSLLSVEDQLAMFKNILVLMPATNVFDAVRA
                     ELPDSGVAAALPQSPFDDTLN*"
     gene            22038..22511
                     /locus_tag="H2c1_full_idba_ud_scaffold_88_prodigal-single_
                     37"
     CDS             22038..22511
                     /product="Smr domain-containing protein n=2 Tax=Loa loa
                     RepID=J0M4B7_LOALO"
                     /codon_start=1
                     /transl_table=11
                     /translation="MMVLIMRGLPGSGKSTDARRWADLVTGTLIFSMDDYMYAGGRDF
                     NPMLIERCHEQCRKDFELALQAKTPLVIVDNTNTKFSSIVPYVELIEKYHYSFTVMQF
                     HVEPKVAAERNIHKVPLETLERMGKHLWFERVPSTWNVWNKGKPWRPTDLKSPEG*"
                     /db_xref="UniRef100_J0M4B7"
                     /db_xref="J0M4B7_LOALO"
     gene            22543..22761
                     /locus_tag="H2c1_full_idba_ud_scaffold_88_prodigal-single_
                     38"
     CDS             22543..22761
                     /product="hypothetical protein"
                     /codon_start=1
                     /transl_table=11
                     /translation="MQAVKGLKVGDVLQSLYFPCMQATIEAPMSVEDCWVWHLARRKR
                     DGGYEKFGHARYSEIDPLSWKLKEVPQP*"
     gene            22845..23201
                     /locus_tag="H2c1_full_idba_ud_scaffold_88_prodigal-single_
                     39"
     CDS             22845..23201
                     /product="hypothetical protein"
                     /codon_start=1
                     /transl_table=11
                     /translation="LNPPRRQYLDYDSRRNPRTSFSCVKCQKDLKPGQAFRRVQMPSG
                     EPFVIHPEDQALVTEPTDWHFIGPDCAKALGLEWTHPPQVSNDPVTHQPVAAPLTAEQ
                     LSLLGKVVQASRNSQT*"
     gene            23198..23344
                     /locus_tag="H2c1_full_idba_ud_scaffold_88_prodigal-single_
                     40"
     CDS             23198..23344
                     /product="hypothetical protein"
                     /codon_start=1
                     /transl_table=11
                     /translation="MILTIRDIPRILFSAAADRFSRMSEWSKILIGAVLFTAFFAFTL
                     WAGN*"
     gene            23344..23502
                     /locus_tag="H2c1_full_idba_ud_scaffold_88_prodigal-single_
                     41"
     CDS             23344..23502
                     /product="hypothetical protein"
                     /codon_start=1
                     /transl_table=11
                     /translation="MENKKRCPYHQEGEHGGQCYLEKGHKVPEHKAVNGGTPQPKPAD
                     WIDWSQNG*"
     gene            complement(23490..24068)
                     /locus_tag="H2c1_full_idba_ud_scaffold_88_prodigal-single_
                     42"
     CDS             complement(23490..24068)
                     /product="Uncharacterized protein n=1 Tax
                     =Chroococcidiopsis thermalis PCC 7203 RepID=K9UA44_9CYAN"
                     /codon_start=1
                     /transl_table=11
                     /translation="VTPEELARLDLLLDDTPPTLASLFEPKPNVEDVTLESLPAKYPG
                     ARLDLLCGECGAPMQLRSSKRFPRPFYGCTRFPECKGTHGAHASGAPLGKPANKATKV
                     ARMQAHATFDQIWKQNLVKNRWAAYNWMRQVMGLTNSQAHIAMFDIEQCVQLMRLVCR
                     DFPSLKTRHDRLLYDDDPFGFGDDEPEEAYPF*"
                     /db_xref="UniRef100_K9UA44"
                     /db_xref="X0VCC2_9ZZZZ"
                     /db_xref="cthe:Chro_5779"
                     /db_xref="K9UA44_9CYAN"
     gene            complement(24078..24968)
                     /locus_tag="H2c1_full_idba_ud_scaffold_88_prodigal-single_
                     43"
     CDS             complement(24078..24968)
                     /product="hypothetical protein"
                     /codon_start=1
                     /transl_table=11
                     /translation="MPNVVEPTSELPWTDMRSSDNERRASQRPGSLRPSWDPPAIDRL
                     QEWASRVGQDPSPVLLVEGPTPTHRATLYRLTKTVQDDLSDSWLTEGLVQNLTHRLSK
                     VRAIGSIIPHEWDLLWNLLTLETLEVEDPLRLLVDQGHLITEAFRAIWEARFRLDEGR
                     EVKDVVSALSKWMTCGELDVGQRKLLTELGITREPSSTFERLDLLFFILALAKQNELV
                     TSTVFVFDGLDRVTRLGIGRRRAFYKELFDFSVAAERWARLGAPIGFMLGYSKDHDPL
                     NVIESAHPKLGRKLRSYALV*"
     gene            complement(25136..25738)
                     /locus_tag="H2c1_full_idba_ud_scaffold_88_prodigal-single_
                     44"
     CDS             complement(25136..25738)
                     /product="hypothetical protein"
                     /codon_start=1
                     /transl_table=11
                     /translation="MGDDDKPDAWDKNDEEWQDLQEHWKELRPKSSITLVTNRASDLL
                     SQLTIVSAKTTFDLKKYADGKWTNRPFTGELLADVTAKGIEIFMQKWYEHLRSQDLAG
                     LIEVVLEGQQLSPGEMKGFLQALPQSLLERIAKASVGTVTGVHALIAFEIHRRRRGIT
                     DYILLKEGERTKVIFTDPVRQVTVDFFLDQAFEVEGEKTP*"
     gene            complement(25740..26186)
                     /locus_tag="H2c1_full_idba_ud_scaffold_88_prodigal-single_
                     45"
     CDS             complement(25740..26186)
                     /product="hypothetical protein"
                     /codon_start=1
                     /transl_table=11
                     /translation="MKDPAIFHTNLLGEDPTPEQRRLYAAFPEQRGFSGEGQDPDRFL
                     ATFIAALLNTWDGEAKACQHKVALAIPRAIEPWCVDQINLFLERMKVRQKKLPKATIK
                     YFLQAMRCVETGTRVFTVTEAPKRWFAFGFSVDSVAPEWLKKGLLV*"
     gene            26207..26638
                     /locus_tag="H2c1_full_idba_ud_scaffold_88_prodigal-single_
                     46"
     CDS             26207..26638
                     /product="Putative uncharacterized protein n=1 Tax
                     =Halobacterium sp. DL1 RepID=G4IJ35_9EURY"
                     /codon_start=1
                     /transl_table=11
                     /translation="MPRQRTRTAPEEFAEDWELLRSLRRKDSALSYVGRRDKRGRPVV
                     KVTDGETTRALPLARSLFKHSHGFEWGYAGSGPAQLALAILYSFLNDPEKAVRYHQKF
                     KSMVIAGLPQEGWELPESVVREAVQHLESEESSTVRETRDP*"
                     /db_xref="UniRef100_G4IJ35"
                     /db_xref="W0K446_9EURY"
                     /db_xref="hsl:OE7135R"
                     /db_xref="G4IJ35_9EURY"
     gene            26734..27555
                     /locus_tag="H2c1_full_idba_ud_scaffold_88_prodigal-single_
                     47"
     CDS             26734..27555
                     /product="Uncharacterized protein {ECO:0000313|EMBL
                     :KKK68300.1};  TaxID=412755 species="unclassified
                     sequences; metagenomes; ecological metagenomes.;"
                     source="marine sediment metagenome.;""
                     /codon_start=1
                     /transl_table=11
                     /translation="MVSLKTAARVALILALPMTALAETPQTVNASLRVDQGQDVPDDA
                     TRIAQARDWIVGIISKAAPPGRKVLFPEGQETPEGALARYRSIADDLIQVIYDPSTPP
                     LFRDANGRARTVSVVLGIMLHESGFMRQVDFGLGKAGLGDHGKSFCSLQLKVGKDRTI
                     KWNTKYNRPPKWNDPKDEIFNGYTGKELVANRRLCISEGLKLMRISFGGTQGLPLEDR
                     LRIYASGNRDDGADKSHSRMRTAMKFFDSTAKERTFKDADIIKAVKKTAFVGPSS*"
                     /db_xref="A0A0F8Y3T6_9ZZZZ"
     gene            27585..28574
                     /locus_tag="H2c1_full_idba_ud_scaffold_88_prodigal-single_
                     48"
     CDS             27585..28574
                     /product="Methyltransferase {ECO:0000256|RuleBase:RU362026
                     }; EC=2.1.1.- {ECO:0000256|RuleBase:RU362026};; 
                     TaxID=1378168 species="Bacteria; Firmicutes.;"
                     source="Firmicutes bacterium ASF500.;""
                     /codon_start=1
                     /transl_table=11
                     /translation="MKNTVIFSDALTALKTLPDDLVQVVVTSPPYWAMRDYDNHRQWF
                     DESRDPCAHDLSVEHGPHHPGQVEETKWKKAEGAGKGQTALTHSCSKCGAWYGQLGQE
                     PELRGYIKHMVEIFREVRRVLRVDGSMWLNLGDTFKDKRLQLVPYLVATALQEDGWLL
                     RSVVQWHKISAKPESVRDRPVRSHEPIFLMTKSEKYFYDHEAVKEPTADEEGLRSMRD
                     VWSFAYKPLTRVKYEREANFAVFPTELPKRCIKASSRKGDLVLDIFAGSGTTLGVAKS
                     LGRDYLGIEVNSSYSNLIERRIDSLGGSLPMDLFDEMGSMSMAEVMAKTPSSA*"
                     /db_xref="V2ZDV0_9FIRM"
                     /db_xref="UniRef100_V2ZDV0"
                     /db_xref="sth:STH334"
                     /db_xref="2.1.1.-"
     gene            28571..31180
                     /locus_tag="H2c1_full_idba_ud_scaffold_88_prodigal-single_
                     49"
     CDS             28571..31180
                     /product="hypothetical protein"
                     /codon_start=1
                     /transl_table=11
                     /translation="MIRLEVKRLTSSLRKRRGERSAYVDIFDILKGVLEISRDLILPE
                     PDFPNRSRPDIAVLRREGLENTYLVVEVKTDSLEDPADLQRVFDDKFKYFEVAPVVEY
                     LVLCDLERFYVWRAGAPFETPEEVVLWENTSEVIRVIQSLHPKGTDYGAHNFRKTRDS
                     AAGILRKSLKGRPDAHQELQVLLAAIHVSVFERKDRPSLGSALALSDWGVPAFRSLEE
                     DPNVRQAFAECVEKRFPSRFEWYPCVQTLGLDVKKYEDLKQVLELETAAKRLQSGIVD
                     PFCGNGAIFSFTLARYLTEEGRRGALLPKGSYGAVEELKAIFQRFNGSDPNIEAIILA
                     KILLLQGAQDHVGDKFIQRDFLEILKERVVLAADPVYAKAATLATVLPDRPVSNSKNE
                     INRRSGHQGMANESVVNLVKMGRESESIVHIVHHRKSLLGTAVASVLAREQLQPFVSG
                     RTTGLGLNSLTTWWNKGQVSTDLPVILEMSGKQTPINRNQVFRTDTSLLPPKVFESFY
                     KRPGSFCLPRIGWEPGPKVTETLRKQPTEGCYPQYGSGDSPLFGFSFASPLAYVPREY
                     VDERRKGLSHSRGRQSSLYPRAKVQQYGILCEQDEYGFRYKGYGNLGVFEKGRVVAID
                     PLEMFVFARTRNPCLVITPHPQALVNNEYWIVKLKQPYPLHMLAQSRISQILFRLRSS
                     LSKSYAYTWTNQSCAWIWEEEVLPIGAELMVFEHRFRQALDPLKLWVGNPTASIKDEC
                     FNLRFTGIEEQVRKVKSRVEGQLSFRTSSGREAAVYGPEASLDTVQISLSAESGPIQL
                     GKLQVRKMPVGFKTYQDLEASCFQEIALIRSELDVVVADALGISDEDRKGMLSEEPYD
                     ERSYGLVPTGWAL*"
     gene            31223..31744
                     /locus_tag="H2c1_full_idba_ud_scaffold_88_prodigal-single_
                     50"
     CDS             31223..31744
                     /product="hypothetical protein"
                     /codon_start=1
                     /transl_table=11
                     /translation="MELTDQELKDFRERALQASQYGHEIGLAELYTEALTAEVGQEEV
                     PHGTVKASAAHLFDLADQALRQRAGDGIRTPKRFPANPEFQAKMTELLEQHPELKGKT
                     VVVKVEDLPPLPTEDPKPEETGEAPQVDVSAEETEEETEAVTDETAEDAQPEGTETSE
                     TGPVSKKGKKSKK*"
     gene            complement(31746..32465)
                     /locus_tag="H2c1_full_idba_ud_scaffold_88_prodigal-single_
                     51"
     CDS             complement(31746..32465)
                     /product="Uncharacterized protein {ECO:0000313|EMBL
                     :KKN70842.1};  TaxID=412755 species="unclassified
                     sequences; metagenomes; ecological metagenomes.;"
                     source="marine sediment metagenome.;""
                     /codon_start=1
                     /transl_table=11
                     /translation="MQAVYTDPVKTPMTFQEAHDCMIWALKTRIGNDPSDEVLALALA
                     KTALETGRWTSIWNGNWGNVKAADTYAGMFTCITLNECLSRGGQTVTVWFAPEGELSA
                     SPSNSGKLIAAPLAVPDGHPQTRMRAFANNFDGVDQYVDFVATGRYSKAWTALLTGNA
                     VSYVHELKMAGYFTAPETEYVKGVASLQNEFLGKLKALPNVPVASVAWAQLQTLVPTL
                     QYSLADLDLAGHLHDDDTPSV*"
                     /db_xref="A0A0F9T7D0_9ZZZZ"
     gene            32532..33257
                     /locus_tag="H2c1_full_idba_ud_scaffold_88_prodigal-single_
                     52"
     CDS             32532..33257
                     /product="Uncharacterized protein n=2 Tax=Alteromonas
                     macleodii RepID=K7RKA0_ALTMA"
                     /codon_start=1
                     /transl_table=11
                     /translation="MRLLPFFCYFGGKWRAARKYPTPQHDTIVEAFAGGAGYALNYSD
                     RKVVLHEVDPTVYQLWDYLIHVSPAEILALPSAVAHEDDVKGPEAAKSLIGFWLNKGG
                     TTPKKTPSVWARSGIRPNSFWGQAIKERIAAQVTSIRHWKVLNTSYDTAENTPATWFV
                     DPPYQGECGRLYKYRTIDYKALGTWCQSRVGQVLVCEQDGASWLPFQPFHTIKATPGA
                     RGKSYSKEVLWTNESSLILLPTG*"
                     /db_xref="UniRef100_K7RKA0"
                     /db_xref="amaa:amad1_08710"
                     /db_xref="33466945"
                     /db_xref="K7RKA0_ALTMA"
     gene            complement(33263..33799)
                     /locus_tag="H2c1_full_idba_ud_scaffold_88_prodigal-single_
                     53"
     CDS             complement(33263..33799)
                     /product="hypothetical protein"
                     /codon_start=1
                     /transl_table=11
                     /translation="MSKMLITHTIEIQARIHNSAKRPLNTRVVTQGNVYGACIVATAT
                     QHTVDMAAQELARDEAKTAELKRELAEKLQTLGFESEVAFHAAYKAGGDSRMGLVTDI
                     RDLSIRIQKRCAEADQIRKVYPRLGDQFVVIWKSSVEAAQNDLKTARFTHHRHQGYVL
                     DVRTDFTTTAKPERSKAA*"
     gene            complement(33834..34379)
                     /locus_tag="H2c1_full_idba_ud_scaffold_88_prodigal-single_
                     54"
     CDS             complement(33834..34379)
                     /product="Uncharacterized protein n=4 Tax=Listeria
                     monocytogenes RepID=G2JQX3_LISMN"
                     /codon_start=1
                     /transl_table=11
                     /translation="MQRRGLRVAHIKPISKSDEVGTRGPPWPVHDPASKQLDPFSQQI
                     GPPASPLGGYRCIGGLTRGFDGYLPGNTCELYKDNTSPTTEGGYPVSEADKTDDDVES
                     YWNLVRPLARVRGRRLDLTGRTFDRLTVKGPTGRRNRSGSAIWSCLCVCGATKEACSN
                     ALMRGKVKSCGCLLRENLRKG*"
                     /db_xref="UniRef100_G2JQX3"
                     /db_xref="lmj:LMOG_03145"
                     /db_xref="Q8Y502_LISMO"
                     /db_xref="G2JQX3_LISMN"
     gene            34615..34875
                     /locus_tag="H2c1_full_idba_ud_scaffold_88_prodigal-single_
                     55"
     CDS             34615..34875
                     /product="Uncharacterized protein n=1 Tax=Serratia
                     fonticola AU-P3(3) RepID=U2L692_SERFO"
                     /codon_start=1
                     /transl_table=11
                     /translation="MDHYTYLVTWSAEEQEYVGLCAEMPLLSHFNETREAALQGILGL
                     VAGVVADMTEKGESPPESLAKPGVQLPMPTVVPGPSVPSFEW*"
                     /db_xref="UniRef100_U2L692"
                     /db_xref="U2L692_SERFO"
                     /db_xref="sfo:Z042_11150"
     gene            complement(35081..36751)
                     /locus_tag="H2c1_full_idba_ud_scaffold_88_prodigal-single_
                     56"
     CDS             complement(35081..36751)
                     /product="Monofunctional biosynthetic peptidoglycan
                     transglycosylase n=1 Tax=Sorangium cellulosum (strain So
                     ce56) RepID=A9G6V7_SORC5"
                     /codon_start=1
                     /transl_table=11
                     /translation="MTKKLGWAALGLLLLTIFALSWAPYGIKRYAESHYPVRVGGVNL
                     HWGRVTFTQVILLRDDVSGTLDQVDVGRDKTIRITGGTLIVDLNRQKPESSTATSSRH
                     IEGVGLRVGVHKGEAEATLEKVRFDEQEVCFETGSLSYKTYHAQVTEGCVSRSDKMVR
                     AKRIEVPFELPFTVPHVEKQQTLKIEGVQVNPVTSVLSWTQASLLPFIEVKGAGSAHL
                     AADQTLLLATDNLVVNHPWISPEAVTFARVSLMAPKSLLKGEGELSMTDGPVQVLFEP
                     SKFHLSGRDTCNNWVEALPTPLPLALQQAAGHFSGNLAFEVSRDPSPHFDVKESCRFE
                     CTAEPIKSLKSGRVQYMAYDKDDKLFERTIGPGTKDWVSIASLPPHVPKAFITLEDPG
                     FPSHRGIIPQALENSFKDNLKLGRFFRGGSTITMQLAKNLWLRRSKTIGRKAQEALLT
                     TALESCLSKSEILELYMNAVEMGPNLYGIGAASHAYFHKDAADLEPEEAFYLASILPH
                     PRKALAPDRGGLASVRALMRNLGANGLLNDALVPVRDDEVNAAGWDAD*"
                     /db_xref="UniRef100_A9G6V7"
                     /db_xref="A0A017T7K7_9DELT"
                     /db_xref="scu:SCE1572_15505"
                     /db_xref="A9G6V7_SORC5"
     gene            complement(36748..37431)
                     /locus_tag="H2c1_full_idba_ud_scaffold_88_prodigal-single_
                     57"
     CDS             complement(36748..37431)
                     /product="hypothetical protein"
                     /codon_start=1
                     /transl_table=11
                     /translation="MTVPAGTTTPLPAPESRVVVITARPSVQFVDGELPNVPIPYGTI
                     LLRESEDRWVGGYRAFTDSEVRRLLGAAHAVERNIPAMSTEGVQQYNQGVRDILARTA
                     ALQGAVSANRVNTQAAVETSLSAFQRVQEEMMQSLQRPMQDFQRVMEDLTRTFPLGPG
                     TNASSQTTVVRTRSTVGNTRQGVMDPRPEPAAKAAPKPKPNTPKRAIDRLLEDDLIVD
                     DDSGVKPES*"
     gene            37611..38072
                     /locus_tag="H2c1_full_idba_ud_scaffold_88_prodigal-single_
                     58"
     CDS             37611..38072
                     /product="hypothetical protein"
                     /codon_start=1
                     /transl_table=11
                     /translation="VAQNSDWFLWGFMACVVVVLTIFEIDRPVMTSLEPAPSASASAA
                     PLPSEPPLSSAALEDDLPFYDPPRPYLTKEIEGFAHRDGFVLTHQKCDGPLCVSCFVS
                     ADFHRLLGETWTYCALGEKCVELITNEQLERHHVPFGACERNEVPPIAEGG*"
     gene            38072..38443
                     /locus_tag="H2c1_full_idba_ud_scaffold_88_prodigal-single_
                     59"
     CDS             38072..38443
                     /product="hypothetical protein"
                     /codon_start=1
                     /transl_table=11
                     /translation="MPSLPAKEMLEKILTTGTLSVREREMFESIWDAAHRYGRLSPKQ
                     NSVVETAFYKLDKKPRNVAPVRSGRTGNYVSPNVTTPQKVRSLERFKLLCPEAGPAQL
                     EKIDLFFKSGGAVIEVRPKGT*"
     gene            38443..38658
                     /locus_tag="H2c1_full_idba_ud_scaffold_88_prodigal-single_
                     60"
     CDS             38443..38658
                     /product="hypothetical protein"
                     /codon_start=1
                     /transl_table=11
                     /translation="MFSEEGLEAAYQLAERLGLTCYVHAGQMYVMDGGTRSWREEGWN
                     SGGHSSSYREATPEELDLWRALGGDPE*"
     gene            complement(38666..39172)
                     /locus_tag="H2c1_full_idba_ud_scaffold_88_prodigal-single_
                     61"
     CDS             complement(38666..39172)
                     /product="hypothetical protein"
                     /codon_start=1
                     /transl_table=11
                     /translation="MARETVDSYVRKYKFPNDFSGSTTERVAKFLHELAELYPGDFID
                     RFLLMRVVHNLKAVPRAGTEKMTSCSYHVQQAQRLLQKRHQQHIINDRTRGYRATASA
                     DDIHDIKYKQATQRQAVATKTAVAIADTIDPKHLTGNRKEEFLKTRSALKSIESQLVN
                     LLPPKPKD*"
     gene            complement(39183..40325)
                     /locus_tag="H2c1_full_idba_ud_scaffold_88_prodigal-single_
                     62"
     CDS             complement(39183..40325)
                     /product="hypothetical protein"
                     /codon_start=1
                     /transl_table=11
                     /translation="MNTAVTENIQSLRIAIKSLKAAKKALKAAKTTEGIQQAEDVVQQ
                     AKDVVQQVTTPVYEAASQVVAPLVDVYLTELPVTPRGQALAEQAIWDSLSEDFRQAIT
                     AANSYYATWLVHCLKGGSSSRYLAKARLLKEDLRGHTVDTLWAYLDSPESNPSLILDT
                     ISFANDKAKEDPVDTEEGAKTRWSEVARDYLQNPVKRLSRIPKENRPEKPPKSKRHAK
                     VFKRQKAFDAILTDGSPEEARKIWSDVQDSMQDLLLPFLQQRLNGFESPADIERRLED
                     FCLGVRVNYDDLLLSIRRLRNTTNSKDVVEGRRREIRRALEVLRVAPKRGWSKDQLDK
                     EAIKKAYRDLSKQFHPDLNRNNDPRYHERYQEVQEAYRLLQQYINP*"
     gene            complement(40322..41218)
                     /locus_tag="H2c1_full_idba_ud_scaffold_88_prodigal-single_
                     63"
     CDS             complement(40322..41218)
                     /product="hypothetical protein"
                     /codon_start=1
                     /transl_table=11
                     /translation="MTTTDDLNEILGISDDEGIGEDPFDTLPEEPTITYDLKDTLAHL
                     RPLVAGAHDKNKAKYVLTLIALTRLVEKYPNTRKELLSAYSDFPKPGKQIEPATKQVD
                     WFKALLDRMITQGLVERTMEGSTMLYQGVPSQQQRMESILLDAMHNNGQEVKHLLWPN
                     EYPLQEPASAPEREAVTETEPEKEQEGVNLIQELTSQLMTTLSPLAQHLGGIYEKLEA
                     LETKMADHVTSMEKIGPSIDQKFAAFAKQLEVRTILQGISERVAEQQSRRKSLINQLA
                     ADSVREEKVLADLAAIMGGSLT*"
     gene            complement(41346..42116)
                     /locus_tag="H2c1_full_idba_ud_scaffold_88_prodigal-single_
                     64"
     CDS             complement(41346..42116)
                     /product="hypothetical protein"
                     /codon_start=1
                     /transl_table=11
                     /translation="MPARDVILTAYACSSQAPCSQWAREIFDEEPIVLAVPGSGGTFM
                     KKGRQWSATGDAFRAALRELAPQHKDVEIRRRAIVTFSAGWILAHNILLHPKEQLLLD
                     ALILEDGLHSEELDHWVNFAKRAAKSEAWMVMAHTQIVPAFVSSKVTNESVFSQAIAV
                     GVGPKRKELPRYLTDPELPLEGVWITVSSVKDATGRVIMPAETKIWEKDCLVAWDNRG
                     ELYLLEYSGDDRPDHIYIAWQVAPRLWKMLADHWRLTV*"
     gene            42167..43456
                     /locus_tag="H2c1_full_idba_ud_scaffold_88_prodigal-single_
                     65"
     CDS             42167..43456
                     /product="2-alkenal reductase id=3256086 bin
                     =GWB1_Spirochaetes_59_5 species=Myxococcus stipitatus
                     genus=Myxococcus taxon_order=Myxococcales
                     taxon_class=Deltaproteobacteria phylum=Proteobacteria
                     tax=GWB1_Spirochaetes_59_5 organism_group=Spirochaetes"
                     /codon_start=1
                     /transl_table=11
                     /translation="MTDLSLNRAAKQNAPSKPDPTDEWEPTDERLWLRVLMVAKGQKR
                     EMTRVGPNGPRTIHAPNKGLGFRHWPNPKATAWAVKQYNGYGGRWKGRDEKGNDVTTK
                     SASYNLLQQQALEQMRLGAVLSTSEASPEHHAMLDLERRDLVQLIEANDHRGECYWDI
                     TYGGVRHVTASLEGELSRKMKALLSGPYDVAEAKRIADWLEANFRFKSPKTPRGQKVL
                     KDEVDKLWWSLAHGGEVHRASVEFTWGQIEPKVGDLVRFFTNEGGTVVPDQIEIGGNQ
                     YLNRAGLDAATLEKYANRLEALFATLTGWRAKALKGGLKVAFASTRDFRGTASGKYRQ
                     EQDTLLVKTTPAVLKRGDGYGGFDYILIHELGHRYADHNPLPVDFDRPEWWTSRYSQT
                     DSLAGSESFAELFAIGHYRMKGQWDPAVVDRFEKVMS*"
                     /db_xref="GWB1_scaffold_2035_4"
                     /db_xref="A0A0F8YDN6_9ZZZZ"
     gene            43456..44082
                     /locus_tag="H2c1_full_idba_ud_scaffold_88_prodigal-single_
                     66"
     CDS             43456..44082
                     /product="Uncharacterized protein {ECO:0000313|EMBL
                     :KKN72149.1};  TaxID=412755 species="unclassified
                     sequences; metagenomes; ecological metagenomes.;"
                     source="marine sediment metagenome.;""
                     /codon_start=1
                     /transl_table=11
                     /translation="MAIVGFAVPAETARILSEIDVPGTKEPVTNFHITVLMLDDDTAI
                     GDIADAMEAAYSVAAKIRPFTARVTRITSFPGGNDGVPVICPVEAPELQIVWEAMKQA
                     FDAKHVGYSKKFPEFKPHVTLSYADKPFEQQLPVPIEWGAHELVVWGGDRGDRRIVVH
                     LPFSLVDRVACRYRVAMLRRAAGQPRVGLSVGRQSVQSRLVARYKAGY*"
                     /db_xref="A0A0F9SYX4_9ZZZZ"
     gene            complement(43888..44418)
                     /locus_tag="H2c1_full_idba_ud_scaffold_88_prodigal-single_
                     67"
     CDS             complement(43888..44418)
                     /product="hypothetical protein"
                     /codon_start=1
                     /transl_table=11
                     /translation="MAKSPVLYGGVPPMRDHSWEQNTRTLLKFLAQRRSWNELNAWTG
                     ARSASLLRHGLAWLEERGYVRSTILDEQIYWMAVRGLWSDSPQGKKSSEEGGDDRYLD
                     PMIPKPPHLPSIPGFVAGDQPTLDTLPPDTEPDPRLPSSPPQHSDTIPASHSVDEAER
                     QVDDDTPISTIPSPHD*"
     gene            44474..45169
                     /locus_tag="H2c1_full_idba_ud_scaffold_88_prodigal-single_
                     68"
     CDS             44474..45169
                     /product="hypothetical protein"
                     /codon_start=1
                     /transl_table=11
                     /translation="MPQLNETERALMALLQKERERNGAVQAAEPPLPELDPSMFLSPA
                     AQREVAAFNIPTISAPLVSEVIHATRREILASLSGPASSEIDLSVSSDWDITDNDLEP
                     PRYAAEEVAPDLANLFMDRALRETGGTAGDQRRAERLGQDVEFSFTATDFEIDDMPRR
                     YEAPRSSGGVEVARRGPGGFQQLSRAEAVARSEARAESRSMPQQRQASVQPQAPQMGK
                     SRYERLLGPSIID*"
     gene            complement(45166..45510)
                     /locus_tag="H2c1_full_idba_ud_scaffold_88_prodigal-single_
                     69"
     CDS             complement(45166..45510)
                     /product="hypothetical protein"
                     /codon_start=1
                     /transl_table=11
                     /translation="MIMSKPQPEDLPFSIELLELYQEFQQTPSREVRNEIAKQMAAAF
                     ASERDSTDGSASEEYHEFFESYEKAALKYDQQATRLSRLALNLISGYLTQNEITVEEL
                     IPAISVVDSVAN*"
     gene            45588..46253
                     /locus_tag="H2c1_full_idba_ud_scaffold_88_prodigal-single_
                     70"
     CDS             45588..46253
                     /product="hypothetical protein"
                     /codon_start=1
                     /transl_table=11
                     /translation="MEPLQAYQTVAVALDEWACGYQHGRSKTDSVYQQIVEGRDVPAT
                     YAHYSSCADRAHWRLWRLGCRLPFVNREERSPLPNDWHIGLNISMLYDHSKGSPAIQP
                     TGDWVPSPGDEMIIWNTGNDAHSLSVLSWDGTTASTSNYGAGGMSPSATPGADISDAP
                     LTFDGKIWKYGKNTIKTVQRVIRLEDVIPLLTAQANTQGPEWADRESPDLVESYNAPK
                     SDA*"
     gene            complement(46242..47099)
                     /locus_tag="H2c1_full_idba_ud_scaffold_88_prodigal-single_
                     71"
     CDS             complement(46242..47099)
                     /product="hypothetical protein"
                     /codon_start=1
                     /transl_table=11
                     /translation="MPDSNRTICALSAPVTVFLDEFMAELVQKLSKEVCSEVLQATLL
                     RSQDRLLAQNVRNRRSDAYKARVIAHKMVERLRPIPPGLAVLVGEVAADQAPVEGMTV
                     DKSDEDDFATITEDLPDFKQFASVFKQYPYFEIRDVPSLGKLLVLGYCSGRGRTTNKL
                     YRRNCTLVMPDGRRTGFRQMASAIGNPDDTGPDGTHYMIKAVPYVDGMALKFWTNLIG
                     ERDVPDQYRYLVLSTHEEHTPNERVVAIHLANEVAWETYQHKYRTQQEAKARRQATEA
                     DIAPAPLGI*"
     gene            complement(47248..47529)
                     /locus_tag="H2c1_full_idba_ud_scaffold_88_prodigal-single_
                     72"
     CDS             complement(47248..47529)
                     /product="hypothetical protein"
                     /codon_start=1
                     /transl_table=11
                     /translation="MEWHLKFVVEAGEAELRFRHLFHTFQADEAVERVEVSSDSAEPD
                     AQSIIVTFKEGRDRPDNRRLQHCDKVYGTTPLTRKSRYLRLLEDKFFDE*"
     gene            47589..48020
                     /locus_tag="H2c1_full_idba_ud_scaffold_88_prodigal-single_
                     73"
     CDS             47589..48020
                     /product="hypothetical protein"
                     /codon_start=1
                     /transl_table=11
                     /translation="MVMFASWLLLDPEIPGQKQSEQALDTLAGQGILGSLCVLLIVAL
                     FFTIKSLLKAKDDRFADQKLMTETLEKHNEAAKELAVEMNKAASNLVVESTKNMDAMK
                     NTLSAQERSMDDLARVISGLQQEGMQLRVTAMNFKCSGSKG*"
     gene            48024..48236
                     /locus_tag="H2c1_full_idba_ud_scaffold_88_prodigal-single_
                     74"
     CDS             48024..48236
                     /product="hypothetical protein"
                     /codon_start=1
                     /transl_table=11
                     /translation="MGLLDILMPWRRQRIEAEKKTEQEFHNQLKEAVLNQQSLLDAVA
                     QMKKVREDQEAVSVNYSRQRLHPVRK*"
     gene            48236..48787
                     /locus_tag="H2c1_full_idba_ud_scaffold_88_prodigal-single_
                     75"
     CDS             48236..48787
                     /product="hypothetical protein"
                     /codon_start=1
                     /transl_table=11
                     /translation="MSDDPLSNITNSIPPDKLEAMRGEMVDFQASGAKHVEAATKFQA
                     GLDKVIDVLLVLVMKFGRATSVLVLGGIVLVISLVVLVVSTIQIVQLRSDVRDLLDRQ
                     EAFAQSQDRVEKTTHETQEKVESTGKAVEATQEKVEASTPKIEVDVRTGKAKLVVPAQ
                     APKPATSSSPAAEGTRKLEIKLE*"
     gene            complement(48791..49321)
                     /locus_tag="H2c1_full_idba_ud_scaffold_88_prodigal-single_
                     76"
     CDS             complement(48791..49321)
                     /product="hypothetical protein"
                     /codon_start=1
                     /transl_table=11
                     /translation="MALEGVWKVGDLGRFAVEDDKRPRFEVLGSKPDRGIAVWYGGNL
                     RPMFIPEDTFKARCLNTWTIEVVPPMPPWVALNAVFQINDERAAKVTQAVVKQNFSRQ
                     IQQVDVQGHELRIRRIQYDYCSCFDELDKILVMIPLKIVKLFGVQQVSRWDRLLSDRD
                     IIGEEVDDIEELLRER*"
     gene            complement(49322..49564)
                     /locus_tag="H2c1_full_idba_ud_scaffold_88_prodigal-single_
                     77"
     CDS             complement(49322..49564)
                     /product="hypothetical protein"
                     /codon_start=1
                     /transl_table=11
                     /translation="VKKHNAELLPDPHKIGAKKPSELKIGDAVKYHRVLPKREGYDPI
                     ETKVASEPWQLGDATWVVRVEDRAGGISTQFLEPVG*"
     gene            complement(49561..50124)
                     /locus_tag="H2c1_full_idba_ud_scaffold_88_prodigal-single_
                     78"
     CDS             complement(49561..50124)
                     /product="Swarming motility protein ybiA n=1 Tax=Laceyella
                     sacchari RepID=UPI0003B51F51"
                     /codon_start=1
                     /transl_table=11
                     /translation="MPIQFYSHEAPYGCFSNFSRHKVDIYGRTWMTSEHAFQAAKFVH
                     SPTHMDLVFNAPSPGQAANKHGRNRAYPLRHDWDQAPGPDYGPLMDRIKMFPEPSDGI
                     DRRGVYAESILARTKDLIMYEVCYAKFTQHHDLQKILLGTGKDILIEDTSESNDPYWG
                     WGSSFVGENKLGRILMAVRTEIAANKP*"
                     /db_xref="UniRef100_UPI0003B51F51"
                     /db_xref="A0A0A6UTA3_ACTUT"
                     /db_xref="ase:ACPL_3532"
                     /db_xref="UPI0003B51F51"
     gene            complement(50142..50732)
                     /locus_tag="H2c1_full_idba_ud_scaffold_88_prodigal-single_
                     79"
     CDS             complement(50142..50732)
                     /product="Uncharacterized protein family UPF0150 n=1 Tax
                     =Dialister sp. CAG:486 RepID=R6B3T8_9FIRM"
                     /codon_start=1
                     /transl_table=11
                     /translation="MLPKPAFIHSEWPVPHNPDVRVRLTERPGINIYTSVEVIKANSS
                     IWTMVQNSARGHGDSLREAEERVQRLLEGGWQELIPKEHPMSISEILKRPYARTFLLN
                     EGGIYTALILEFPGCISQGRDIQIALGNLEAAAEAWLSGMIDQGNPIPEPFENGGQSV
                     GVLQKLWAAASEWQQNFPKDSPEKLSRDILKILQRR*"
                     /db_xref="UniRef100_R6B3T8"
                     /db_xref="A0A0F9JEE8_9ZZZZ"
                     /db_xref="dji:CH75_09130"
                     /db_xref="R6B3T8_9FIRM"
     gene            complement(50722..51072)
                     /locus_tag="H2c1_full_idba_ud_scaffold_88_prodigal-single_
                     80"
     CDS             complement(50722..51072)
                     /product="Putative uncharacterized protein n=1 Tax
                     =Anaeromyxobacter dehalogenans (strain 2CP-C)
                     RepID=Q2IPS5_ANADE"
                     /codon_start=1
                     /transl_table=11
                     /translation="MIDRLFTLLALALVTATVTVNLTRASIFYRPRTWLGQKSKFIEK
                     LLACPFCTSHWVAFAIVGLYRPQVLPMYGVVNFFAASFAIVTLTSFLIGGMFAAFQYI
                     PAPQAGPEEEEDAA*"
                     /db_xref="UniRef100_Q2IPS5"
                     /db_xref="ade:Adeh_1035"
                     /db_xref="Q2IPS5_ANADE"
     gene            complement(51072..51242)
                     /locus_tag="H2c1_full_idba_ud_scaffold_88_prodigal-single_
                     81"
     CDS             complement(51072..51242)
                     /product="hypothetical protein"
                     /codon_start=1
                     /transl_table=11
                     /translation="MFHQTAKPMPKKKPLQSAKPIRDLEAPKLKAKPSDDAFQAQPPS
                     GFESFAAMICGC*"
     gene            complement(51187..52656)
                     /locus_tag="H2c1_full_idba_ud_scaffold_88_prodigal-single_
                     82"
     CDS             complement(51187..52656)
                     /product="AAA ATPase central domain protein n=1 Tax
                     =Pedosphaera parvula Ellin514 RepID=B9XEJ1_9BACT"
                     /codon_start=1
                     /transl_table=11
                     /translation="MTDQTSLATLQAQLEEQNQFLQNITKAALVFGVVLRTLGERSVV
                     ACSDGQVVEVASFSDARQGSTVYLISETRQIVKVGMALGLGQIATVKSVDSSYCEVKF
                     QDETRRVINPLEDLEEGCRVLLDSTQSVVMKNLGLLKSEFQFESDTGVSWADIGGLAE
                     AKKLMIQAIEAPTKHAAIYKAYRQRRVKGILLHGSHGCGKTMLGKAAATAIRKAHGGK
                     GSESNFIYVKGPQILNMYVGNSEGHVRSLFSQALKHFKKYGYPAIIFIDEADALLRSR
                     GGQQKTIGMESTIVPQFLAEMDGLEESGALVILSTNIPRELDAAVVREGRIDRKIRVA
                     RPKADEAVEVFRTHLKGRPMKGSLPEFAAAAAKELYRTTRSFYEIHMKDGKKFRVSLG
                     ELTNGGMIAAIVDRAADYAIERDIKEQKEGSGITLEDMMQAINFMDDQNRDVSHDRDL
                     EDLLETVQPHIEEVRKVRGEPYVPSNGKAHAQEEAVAVS*"
                     /db_xref="UniRef100_B9XEJ1"
                     /db_xref="A0A0G1AT35_9BACT"
                     /db_xref="ccz:CCALI_02212"
                     /db_xref="B9XEJ1_9BACT"
     gene            complement(52701..54437)
                     /locus_tag="H2c1_full_idba_ud_scaffold_88_prodigal-single_
                     83"
     CDS             complement(52701..54437)
                     /product="Uncharacterized protein n=1 Tax=Beggiatoa alba
                     B18LD RepID=I3CBU6_9GAMM"
                     /codon_start=1
                     /transl_table=11
                     /translation="MKVFVKGQGEVSLTQQHFVAQGGQASVYVKNGVAYKIYTNPKDA
                     IPDAKFHALAAIQDPCVIKPETLILNAKNESIGYTMRAISDNYSLCQFFTRSFRDRNN
                     VSQDHIVDLAEKLQHHLDNVHKSNALVVDFNELNVLVPKTFDDTFLIDVDSYQVKGYP
                     ATVIMPSVRDYSVPPTDFSPLSDWFSYAVLAFQLFIGAHPYKGQHAASNSVEKDKRLE
                     HRMRHHISAFRSDVSLPECCYDFNAVPQTFRDWLKAVLDEGKRLRPPSLLGGPVGVIT
                     TQMTPFLVASGNLVIQEVQNLEGRTLVQYLESSGNVLMLTTKGPGDLRITLNGRIMYS
                     GPHLPGQTLLGFTPKMNEPIALNCHQKQLTFLDLSRKHREVLGITALGLAKSGDRFYV
                     RGNDQVLEVEFSEMPSKTIVTASHTVANVMELATNLYEGVAIQNMLGSVFASFFPRSH
                     AGYQVRIPELDGYKLVEAKEDGGVLMVVGAKNGTYDRMIFRFDENYATYDLRTVKDIT
                     PSGLNFVTLASGVCVSMTEEERVEAFSAKKGSQGLKVVEDPALGNDMRLLKVSGKVGF
                     ERAGKIYQMSLK*"
                     /db_xref="UniRef100_I3CBU6"
                     /db_xref="A0A0F9SHU0_9ZZZZ"
                     /db_xref="I3CBU6_9GAMM"
     gene            complement(54434..55036)
                     /locus_tag="H2c1_full_idba_ud_scaffold_88_prodigal-single_
                     84"
     CDS             complement(54434..55036)
                     /product="hypothetical protein"
                     /codon_start=1
                     /transl_table=11
                     /translation="MTPTAYTMGNKKSYDEALQTEPEVKKTGQQIEADGQPYEGGIVF
                     RTREAATEYLSRHPEWPYGIYGLVLPTGWDEDVRPMILPGEDHHRLKNSAIIIALDTH
                     HCESCKRDANPTEAFTCPHCESEDTFDKRLPEWPCQRCEEYTALYQSVCVECSKELLA
                     TALAGLLGVEGVADPEDQKFYNPKEDFGDADHRVYLGAYL*"
     gene            complement(55033..55428)
                     /locus_tag="H2c1_full_idba_ud_scaffold_88_prodigal-single_
                     85"
     CDS             complement(55033..55428)
                     /product="hypothetical protein"
                     /codon_start=1
                     /transl_table=11
                     /translation="MIEPLTIEEVKSSLVQYITLKGVARLEELAEYYNRLGFHGDFPL
                     LQTVLAELVMGELITEKKFRGPTRFPSNLSPVQFLYFTSGTHEAHLLQKEMAARMRYR
                     PKGFDQMTPEQQWEWDKALGVLDYRGEDT*"
     gene            complement(55425..56264)
                     /locus_tag="H2c1_full_idba_ud_scaffold_88_prodigal-single_
                     86"
     CDS             complement(55425..56264)
                     /product="Uncharacterized protein {ECO:0000313|EMBL
                     :KKN66623.1};  TaxID=412755 species="unclassified
                     sequences; metagenomes; ecological metagenomes.;"
                     source="marine sediment metagenome.;""
                     /codon_start=1
                     /transl_table=11
                     /translation="VETDYYFRMGATHSVCQDYAAAGHTEERAYAVLSDGCSGEAKSD
                     PGSPHTDFGARFLVRSTLYHLPDLFDGDFPLQKVAVEADGMIRQTRLSRLAMDATLLA
                     AVKSGRYTRTFQIGDGVIAGRTRSGGIRYFTLKFGGNMPYYLGYTLDERREDDFLAKA
                     KTVTRTTNLYTPGEGWGQATEITEDIIDFKICQQHLFNHEEYDVVLLMSDGVESFMRK
                     GTTTSIPLETVLEQVCAIKNTQGEFITRRCNAFLQRFCAENGWIHNDDFSCAGIYSGP
                     LVP*"
                     /db_xref="A0A0F9VLE7_9ZZZZ"
     gene            complement(56272..57012)
                     /locus_tag="H2c1_full_idba_ud_scaffold_88_prodigal-single_
                     87"
     CDS             complement(56272..57012)
                     /product="von Willebrand factor type A-like protein n=1
                     Tax=Beggiatoa alba B18LD RepID=I3CIN6_9GAMM"
                     /codon_start=1
                     /transl_table=11
                     /translation="MPIFSDDAETFKANGSGFQFSGVNISKLGASEYTLVGAACDRSS
                     SVTPFASEIEKCVIESFKACQKSARVDNLLARLLAFGTEVTEEHGFRPLADCHLANYD
                     GFLKPGGTTKLYDACVDTVDAMATYGKDLISQDYTANGIVIIITDGADYGSRFKAHHV
                     KEAMMRARQSESLESLVSLLIGINVKEPSIAQYLKDFQGEGGFDKYVEAADASAKTIA
                     KLVDFISKSISMQSQAVNSGGPSQLVTF*"
                     /db_xref="UniRef100_I3CIN6"
                     /db_xref="A0A0F9SVD5_9ZZZZ"
                     /db_xref="I3CIN6_9GAMM"
     gene            complement(57037..57870)
                     /locus_tag="H2c1_full_idba_ud_scaffold_88_prodigal-single_
                     88"
     CDS             complement(57037..57870)
                     /product="Uncharacterized protein n=1 Tax
                     =Desulfatibacillum alkenivorans (strain AK-01)
                     RepID=B8FDJ0_DESAA"
                     /codon_start=1
                     /transl_table=11
                     /translation="MTSNLHVICIDDQEDFVNPNGALYVPGANENVKRAAKMIERLTP
                     LITDIHLTMDSHHKWDISHPRMWCDEKGVSPPPITGVVLDGDQPMFLNYKTGAKTPAR
                     ARILGMQPKLVAYLKALAASGRYPHTIWPEHCLIGDPGHNIAPVLSAAVHEWEEKRNG
                     MSDVVTKGSNPFTEHFSAVKAEVPDNDDPSTQINHRLIKALGEADMLVWVGEALSHCL
                     ANTFRDVVANFPDPSYIKKMWLCTDGTSNVEHFEKYGEDFIKEMKALGMNLTTTTDFL
                     A*"
                     /db_xref="UniRef100_B8FDJ0"
                     /db_xref="dal:Dalk_4949"
                     /db_xref="89293677"
                     /db_xref="B8FDJ0_DESAA"
     gene            complement(57921..58190)
                     /locus_tag="H2c1_full_idba_ud_scaffold_88_prodigal-single_
                     89"
     CDS             complement(57921..58190)
                     /product="hypothetical protein"
                     /codon_start=1
                     /transl_table=11
                     /translation="MQIIRGISYRHIAGYLRVVGSTRQKAEQSTQLVEADLKAELPEG
                     TIVKPGRYRGIKGKWHTFEVPVILNRPGVRKILATFALRGGVKAA*"
     gene            58262..58597
                     /locus_tag="H2c1_full_idba_ud_scaffold_88_prodigal-single_
                     90"
     CDS             58262..58597
                     /product="hypothetical protein"
                     /codon_start=1
                     /transl_table=11
                     /translation="MAKRECDGQDVVHLGPQVSEDGSRVCLRHKKDHTWQQGILKPVK
                     QGQPLHSEYSCLALEPREDGAFDVNELTTGSGEANASTEGAGPAMVNSEKFKTGWDRV
                     FGKATVGIA*"
     gene            58615..59865
                     /locus_tag="H2c1_full_idba_ud_scaffold_88_prodigal-single_
                     91"
     CDS             58615..59865
                     /product="26S protease regulatory subunit 6 n=1 Tax
                     =Spraguea lophii (strain 42_110) RepID=S7XSC0_SPRLO"
                     /codon_start=1
                     /transl_table=11
                     /translation="VKIEFSWQLARKYLNVATDLLGKIPSGNDNTLTKVVKLLSIVDS
                     FDKKLGKENPLNSFFETLDADSSTNAQFVDLFFSTPLKDTFDVRKISISDYVTVLIAT
                     DKDIGTLYFVEYNWGPKPEPSSDFWVTPGFNFEKALARLWTVYNHGIHISLKYEQRTG
                     LPKTHYRDLKFTKDPIIGSAVERLDKLIESHKQAQEAGFPRTYLFYGKQGAGKSTFAT
                     RLAQACGKRTLRVDARGLTHTGANDLSFLISGLKPDFLILDDIDRITEMATALPMLLE
                     TLTDLKERHPSVTAILTANDVSAFDPAVIRPGRVDRVLEFQAPGGRDREVLLRGYLAE
                     FGVSPMNLAPFIKATDGLTAAYLREVVIQIKNSKDPKDVLDNIKVMKALAEKKAAVPG
                     APGSKSNGTETAAPVGLVKAATPS*"
                     /db_xref="UniRef100_S7XSC0"
                     /db_xref="A0A0F9RCD9_9ZZZZ"
                     /db_xref="oan:Oant_1547"
                     /db_xref="S7XSC0_SPRLO"
     gene            complement(59862..60578)
                     /locus_tag="H2c1_full_idba_ud_scaffold_88_prodigal-single_
                     92"
     CDS             complement(59862..60578)
                     /product="hypothetical protein"
                     /codon_start=1
                     /transl_table=11
                     /translation="MALSDYQLDALVILEWLHNPRARREGRTLALAVAAIRQACLYPG
                     EDIQIFDHTNTGPGRRQLQEIIRDMLQADYRLNPRVVLTERSLRLILPEPIYNWLPPE
                     VYFQTAEARTAGRAAGQRLTRQFGREHENVREPEPLDGGGPLTTLQDIRDLMQRMRQL
                     EAAAYDPTIPNPDPVPTETISQEAADRFANEAEAAAQRSVFGIKPQTVLTGKGVLTKK
                     PVEKPPEPKSAWDRLLADED*"
     gene            complement(60584..61360)
                     /locus_tag="H2c1_full_idba_ud_scaffold_88_prodigal-single_
                     93"
     CDS             complement(60584..61360)
                     /product="hypothetical protein"
                     /codon_start=1
                     /transl_table=11
                     /translation="MILHRPGVHSGMPTPLEVLDGALWLYGVFPRATDIYYTQEGWRL
                     VGGGHATASMFDCVLRRDTVATETLGRVGGVYPIPDDPLRAGWVQLSKNFVKHGRRDK
                     WTDGAAWAVRQASEIEYMAPDTAMVFIDHMWWCRGPFGECMLSSPIENRYHMGFTKTL
                     DIIKSQPAATYPNITSWMPRAFLEAWPHERLPSTVIQVVSTPATTLPINMTVTIEEDL
                     PPDLRGVTQLKGLTAQERRQAHTQAVLQDMLTRTAPPRYK*"
     gene            61364..62164
                     /locus_tag="H2c1_full_idba_ud_scaffold_88_prodigal-single_
                     94"
                     /gene="mutT"
     CDS             61364..62164
                     /gene="mutT"
                     /product="mutT; mutator protein (7
                     ,8-dihydro-8-oxoguanine-triphosphatase) (EC:3.6.1.-)"
                     /codon_start=1
                     /transl_table=11
                     /translation="VNLLARLQELRLHPDFDTIRETDEWLDVASFRRAEILSELPVPF
                     CCPLIAGARVAAPDYKDAPKWGALYKVHSNGTRWVDVHFCPFCGTKLPKLVLKATPPP
                     QVCVSDSPFSVHCGVCHERGDDCYCSHPLSVYEAEGAPPVFAVTALIPDFKTRTYLSV
                     SRKNNPLDKGLPGGRIESGETPQQALVRELLEETGLTAIDFHPVFDATDSTGKRCLTY
                     EVTRHSGEIHTQEAGVVEWIPRQALTAPGLTFEIFNRALFHHVAPSHW*"
                     /db_xref="pato:GZ59_38010"
                     /db_xref="UniRef100_I3WW32"
                     /db_xref="I3WW32_9CAUD"
                     /db_xref="3.6.1.-"
     gene            complement(62330..63274)
                     /locus_tag="H2c1_full_idba_ud_scaffold_88_prodigal-single_
                     95"
     CDS             complement(62330..63274)
                     /product="Uncharacterized protein n=1 Tax=Streptomyces
                     niveus NCIMB 11891 RepID=V6JDP9_STRNV"
                     /codon_start=1
                     /transl_table=11
                     /translation="MEDLKIVYAQSPLPTKVTKTIYLAGPTDRNLRPTAWRQKALEIL
                     RDLNFDGHVFVPEFEGGKWNGNRDAQFEWENQAMSRADAIVFWMARDLEKLPGFTTNI
                     EWGLYVNSGKVVWGAPDGAPKIEWAERYAEKFGVSIVRDLKYAIRIAREHIIGEGAVR
                     EGEDVLIPILKWRAKPVYPKPDLTVDNVVFRGDDVLLIRRKKSPFRGQWALPGGYVNK
                     DEEPIVAAVRELKEETNLVSDHPVLIGVYGKKDRDPRGWVVATAFMSEALTEVKAKAG
                     DDAAEVTWMSIQEALTTDLAFDHSLILRDALLARRRNG*"
                     /db_xref="UniRef100_V6JDP9"
                     /db_xref="V6JDP9_STRNV"
                     /db_xref="tcu:Tcur_2824"
     gene            63313..63651
                     /locus_tag="H2c1_full_idba_ud_scaffold_88_prodigal-single_
                     96"
     CDS             63313..63651
                     /product="hypothetical protein"
                     /codon_start=1
                     /transl_table=11
                     /translation="MPEKTLNFQIREYRGTQIFKYYAADHPQGIDTEKLVSITQKDGL
                     EVGELVLIPGLVGGGYHLMKVIKDDYGVLYAEEDKLLAVLTFGEDERAAWCCTGLINK
                     RGLEKLKITT*"
     gene            63648..64148
                     /locus_tag="H2c1_full_idba_ud_scaffold_88_prodigal-single_
                     97"
     CDS             63648..64148
                     /product="hypothetical protein n=1 Tax=Bacillus sp. L1
                     (2012) RepID=UPI0003449B83"
                     /codon_start=1
                     /transl_table=11
                     /translation="MIVLKPTPRGFLRGDFEDRYGQKCSIQESSLATEEAIWLGVDVN
                     LKGEEVEQGRMHLTRQQIKDLLPILRYFARNGSLGHDDPKEVFQVGQWVVGIGETNHG
                     IEGRVIEVAEGQFITVQDNHLTPPEGKIVCLWDNALLVWEPQETLENIPSRYERLLRP
                     DDDELV*"
                     /db_xref="UniRef100_UPI0003449B83"
                     /db_xref="A0A0D5A1M3_9RHIZ"
                     /db_xref="UPI0003449B83"
     gene            64152..64325
                     /locus_tag="H2c1_full_idba_ud_scaffold_88_prodigal-single_
                     98"
     CDS             64152..64325
                     /product="hypothetical protein"
                     /codon_start=1
                     /transl_table=11
                     /translation="MTDPEDEALAWGMDWTDPCSPNPLIALASCVALAIGGVFFLLGL
                     GLWMLIDQVKKRT*"
     gene            64329..64640
                     /locus_tag="H2c1_full_idba_ud_scaffold_88_prodigal-single_
                     99"
     CDS             64329..64640
                     /product="Uncharacterized protein n=1 Tax=Halobacillus
                     halophilus (strain ATCC 35676 / DSM 2266 / JCM 20832 /
                     NBRC 102448/ NCIMB 2269) RepID=I0JKD1_HALH3"
                     /codon_start=1
                     /transl_table=11
                     /translation="VYAVVEEPKRCPFCQRPIVRMMRHHLIPKSMGGREQTDSCRDCH
                     KAIHALLPHKELKRYYHTVARLLEHEGFRKMVTWIAKQDPTRKVKIERPRDQRGRSKY
                     R*"
                     /db_xref="UniRef100_I0JKD1"
                     /db_xref="A0A017SXZ3_9DELT"
                     /db_xref="hhd:HBHAL_2247"
                     /db_xref="I0JKD1_HALH3"
     gene            64640..65161
                     /locus_tag="H2c1_full_idba_ud_scaffold_88_prodigal-single_
                     100"
     CDS             64640..65161
                     /product="hypothetical protein"
                     /codon_start=1
                     /transl_table=11
                     /translation="MANHSYVKMPTKIAGEAAEQILLNVVKELWGERLVVESYEGPDA
                     EKGRLSWRVYVPNSAAKDDQHAMKFMKAPDEDFGFVVWYRVNKAYWDFRHSYNSWESW
                     AQNKVQHTIARKMGIPTYEDDGTDDPQKVDPEELRNTYYQYVTRNFPKPHSASDKSWF
                     DRCLSYAPEGFRE*"
     gene            65158..65733
                     /locus_tag="H2c1_full_idba_ud_scaffold_88_prodigal-single_
                     101"
     CDS             65158..65733
                     /product="hypothetical protein"
                     /codon_start=1
                     /transl_table=11
                     /translation="MSTVAETVLARTTVRVWSASRDSRVGIATEFPSVDGAQKRYAIH
                     LLNWPTSKPLVISENDLNTLWLLQPRVDVKWLNVGSMWVRNDEHQNWKRPVVTGLRYE
                     IEAVAGSGHVRARRRVKTDKGWGYTYFSHTCYSFMSQFTRLWGMEVPKGEIPQEPLPF
                     LSRKLPGRPKKEKPQPKSALERLLERDLIPE*"
     gene            65742..65993
                     /locus_tag="H2c1_full_idba_ud_scaffold_88_prodigal-single_
                     102"
     CDS             65742..65993
                     /product="hypothetical protein n=1 Tax=Acetobacter aceti
                     RepID=UPI00022606F7"
                     /codon_start=1
                     /transl_table=11
                     /translation="MDTVQPGLYVHYKGGRYRALFTATHSETLVPLVIYMSMETGEIF
                     ARPDFMWNETVQWPDGPRARFMLAEDVFVRHSISSNEAQ*"
                     /db_xref="UniRef100_UPI00022606F7"
                     /db_xref="A0A0D6MUP7_ACEAC"
                     /db_xref="rhd:R2APBS1_1017"
                     /db_xref="UPI00022606F7"
     gene            66020..66586
                     /locus_tag="H2c1_full_idba_ud_scaffold_88_prodigal-single_
                     103"
     CDS             66020..66586
                     /product="hypothetical protein"
                     /codon_start=1
                     /transl_table=11
                     /translation="MHVLWKRLQLKTNHQEVIVCPHEEKRPWTISPTVVHQKKALWKP
                     GPAVRECCIARGKGLALAAWWWEVEQRFNELLTVGLPDEHVTQVLRWQVDAVEELLEE
                     TVPKPSAIERQRYIWYREDLGLTREIKNPPGFKQLGLKWPCTKEALESRWKELALKNH
                     PDKGGRSIDFFTFHQAYKAAKGVFEKQP*"
     gene            complement(66601..66792)
                     /locus_tag="H2c1_full_idba_ud_scaffold_88_prodigal-single_
                     104"
     CDS             complement(66601..66792)
                     /product="hypothetical protein"
                     /codon_start=1
                     /transl_table=11
                     /translation="MCVPDLPSHNDLNLFTVLFWDFRFNLFLGLPVLDVQDHRASPRS
                     DYHLRVSTKLRQKLLERGI*"
     gene            66794..67396
                     /locus_tag="H2c1_full_idba_ud_scaffold_88_prodigal-single_
                     105"
     CDS             66794..67396
                     /product="hypothetical protein"
                     /codon_start=1
                     /transl_table=11
                     /translation="MGQLRKLQRNVERQENEGTIDVPVNHRDLPQGKLLSPPIKGDFL
                     ALPLFGWVATRAGDRVPVVMLTLLLMRSVEDPLPRGTLSVTLPVIESTELAVLAALER
                     FGWDGRVWPTDEGWPSGDGVDEAQVRKLMKDGNLRTTLTFPPNDKGVALQSVTVSKAQ
                     GPFLMPPLPEPEGPADPDRLARLRGLCADPSTMHLSKLSS*"
     gene            67466..67582
                     /locus_tag="H2c1_full_idba_ud_scaffold_88_prodigal-single_
                     106"
     CDS             67466..67582
                     /product="hypothetical protein"
                     /codon_start=1
                     /transl_table=11
                     /translation="MSWNSVFSAITHKLSNSGNISNKERTNGATTPPDTFKH*"
     gene            67667..67831
                     /locus_tag="H2c1_full_idba_ud_scaffold_88_prodigal-single_
                     107"
     CDS             67667..67831
                     /product="hypothetical protein"
                     /codon_start=1
                     /transl_table=11
                     /translation="MAKKVMCLNCSVNPAAKGDGSTVPLCASCAQQATDGRGVKYEPR
                     TKNSSVGNTP*"
     gene            67828..68424
                     /locus_tag="H2c1_full_idba_ud_scaffold_88_prodigal-single_
                     108"
     CDS             67828..68424
                     /product="hypothetical protein"
                     /codon_start=1
                     /transl_table=11
                     /translation="MKTKTLEAQILTFLQAIRDAKELDPTHPEYTQAKECEAFFTQGV
                     AFLRSEFPNPVINRLASVIYETVGQKITPVAWGPAVKSLTFVMVGPRSAPQGLIIPPL
                     NWVEMVGQDPIMQMGALVFVGSQAIDYANDRFSNDQKNVLPRASAYEAEYLNTVRSLS
                     SSWEPCAYQTAVLQEFPEGLATPKAQKISYPVQSLIFA*"
     gene            68424..68702
                     /locus_tag="H2c1_full_idba_ud_scaffold_88_prodigal-single_
                     109"
     CDS             68424..68702
                     /product="hypothetical protein"
                     /codon_start=1
                     /transl_table=11
                     /translation="MIVIPHHIYDDPLWEGPLAPLTQHGPKTRWGIILYVYTPPKEEA
                     CPGEGRCHGCVSWCVWCGTVSNVCDANEWPKPDPRQLYLPGLGVKPEE*"
     gene            68699..68878
                     /locus_tag="H2c1_full_idba_ud_scaffold_88_prodigal-single_
                     110"
     CDS             68699..68878
                     /product="hypothetical protein"
                     /codon_start=1
                     /transl_table=11
                     /translation="VTEYQTREAILTRLFGGWLGYSETARHIARFHEMGYRRLGNFEQ
                     AVYWQQQADRIETEG*"
     gene            68882..69388
                     /locus_tag="H2c1_full_idba_ud_scaffold_88_prodigal-single_
                     111"
     CDS             68882..69388
                     /product="hypothetical protein"
                     /codon_start=1
                     /transl_table=11
                     /translation="MEPMEENFEEDWRILRRKNIDRISTTMNVGEALTRLSSAVWMFL
                     MVEDDNDRSFFFAVEQQRRKDAHTKLNFRVSLNGFKDKDNIALFDSINKLPFLEELEE
                     AVENTFNEVRRVLAKFNRDRAAIVEAEQAALLDRKETLMKLERNLVEMGLFDVNQLPL
                     PFSADPVS*"
     gene            complement(69349..69441)
                     /locus_tag="H2c1_full_idba_ud_scaffold_88_prodigal-single_
                     112"
     CDS             complement(69349..69441)
                     /product="hypothetical protein"
                     /codon_start=1
                     /transl_table=11
                     /translation="MPALYTNRLAFGQASLIFQDTGSAENGKGS*"
     gene            69457..70110
                     /locus_tag="H2c1_full_idba_ud_scaffold_88_prodigal-single_
                     113"
     CDS             69457..70110
                     /product="Uncharacterized protein n=1 Tax=Burkholderia sp.
                     SJ98 RepID=K8R1I0_9BURK"
                     /codon_start=1
                     /transl_table=11
                     /translation="MSLKSLRSIFYEDDPVAGTPTAPVATAPVISNTPSVPVPDAAET
                     AALDQKLHGLLMTALTTADIGAYRALDDMLDSLTDVVPDETIRYKKALEILAKQGHTL
                     PLILEDIDKAIGALEESSRDFEATQKSQFQKSVGTLHQTVDDLTASIVAKQGQAAKLN
                     QEVVEMTQRRSQASGSISTAQAEIDHVGGRYTAVYQTIMKEVQTQRAAVEQRLKATP*"
                     /db_xref="UniRef100_K8R1I0"
                     /db_xref="eol:Emtol_0719"
                     /db_xref="88349190"
                     /db_xref="K8R1I0_9BURK"
     gene            70107..71198
                     /locus_tag="H2c1_full_idba_ud_scaffold_88_prodigal-single_
                     114"
     CDS             70107..71198
                     /product="hypothetical protein n=1 Tax=Spirosoma luteum
                     RepID=UPI00036B1CE4"
                     /codon_start=1
                     /transl_table=11
                     /translation="VSDPTDSSSFETKSAWKRPENWITWAGVGAAALAAMFFVNPILE
                     FIANFAQNALVAGLSLAGLALFVFILTSADIHKLLWLGYKAIIKRATNVFYSVYPLEI
                     MEGYLDDLHVKQKKLNTSLGNLRGQLSKIVAKLLKKGTEYKDAMNKAAAASHGGTQPG
                     MQTQFAFQARRSNRLEKTGMTYQGLINKLKRLIALMEKVMEATGFMILDVTDTIESEK
                     EQRETVTEATQAMKAAQAILFSNKKKEEYDRALEANQQFVGMQMGLLEQFENDTQEIL
                     TGINLDNDSIKLEAFDKIEQMEQKLDGLLSGGSGKTKYRIQPMSPIFRVDGDVSDDTY
                     HAELEQQHEAEQAAAPQVKHQSYADLYKK*"
                     /db_xref="UniRef100_UPI00036B1CE4"
                     /db_xref="srd:SD10_10610"
                     /db_xref="88059262"
                     /db_xref="UPI00036B1CE4"
     gene            71250..73109
                     /locus_tag="H2c1_full_idba_ud_scaffold_88_prodigal-single_
                     115"
     CDS             71250..73109
                     /product="OmpA/MotB domain protein n=1 Tax
                     =Haliscomenobacter hydrossis (strain ATCC 27775 / DSM 1100
                     / LMG 10767 / O) RepID=F4L756_HALH1"
                     /codon_start=1
                     /transl_table=11
                     /translation="MGRFKVAPTAGVAVVLLGGGALLYAVQKGLISPHSAGPSVVPVA
                     APLPTLDVPAAPPPAVALLPTPSTTKAMMTGPEIRFQEMAWQAQTAANYSNGGIYTTE
                     GSLMQKHGVNLHVVWEDDGGKQLSALINFASALKKNPQPTEGAHFSTLMGDGSAAMIG
                     GVLKDIRATGMDVEIIGSTGYSRGEDQLMGPPTWFTVDPITHQKTLDPSQMVGAEISG
                     VLRDGDWNIALKLFGDLGIKNNPDDKTWDPTAMNWRNADDYIKAADAYLDGVCEDLPV
                     VINGKRTGETTASLNKKDNGHRGCINAVVTWTPGDVNIAEGKGGLTTIMSTKTYRSQM
                     PATIIGIKQWDQANKPLVVEMLAGMFEGADQVKSYDAALRRGCEANSIIWSAPDGGGR
                     KPAEYWFIYFKGVVNKVDKQNVTVDLGGSSVNNLQDNLILYGLSGGGNLFASTYTLFS
                     QIVTQQYRSLVPEMLPVEKVLNTEYVLAVRDKYGKEAAAPADKPVLNTANVANTTKVG
                     DKSWNINFDTGKATFQSSALPDLFTLYNGVQVANGLLIDVEGHTDNTGDPERNRALSK
                     ERAQALKAWLVAHGVDSDRFIKVDGVGSDQQIATDETETGRAKNRRVEILLRK*"
                     /db_xref="UniRef100_F4L756"
                     /db_xref="hhy:Halhy_4288"
                     /db_xref="86918909"
                     /db_xref="F4L756_HALH1"
     gene            73109..73963
                     /locus_tag="H2c1_full_idba_ud_scaffold_88_prodigal-single_
                     116"
     CDS             73109..73963
                     /product="ABC nitrate/sulfonate/bicarbonate transporter,
                     inner membrane subunit n=1 Tax=Koribacter versatilis
                     (strain Ellin345) RepID=Q1III0_KORVE"
                     /codon_start=1
                     /transl_table=11
                     /translation="MILIAVVGGGGAAAVAAVARSGGTGSPVPPPPPPRRKIDKSVYT
                     ILWVAIILGLWSLGSSFSLPSLGDIPVAWLKLVREEGLLYELWTSLKLNIIAMTLSTV
                     VAVGMAYLSQIDFIRPLAIILTKFRFFSMAGFVIIFTRLFGGGFVLEVALLVFGVAPF
                     FLTSMMDVVDSATQAEFDQTRSLRMNRPRAVYEIVILGRLSQTFDALRQNATLGWAML
                     TMVEGLAKFNGGVGVVMLNEAKYRNLASIFAVQFMVLIIGAMCQDPFLVWLKGVCCPH
                     AKLTLEKT*"
                     /db_xref="UniRef100_Q1III0"
                     /db_xref="fgi:OP10G_0930"
                     /db_xref="A0A068NL39_9BACT"
                     /db_xref="Q1III0_KORVE"
     gene            73963..74292
                     /locus_tag="H2c1_full_idba_ud_scaffold_88_prodigal-single_
                     117"
     CDS             73963..74292
                     /product="hypothetical protein"
                     /codon_start=1
                     /transl_table=11
                     /translation="MGKPCGHAAHPEDGNFDIVPTGSPATSHRAEDVKNHLTTPKWFV
                     GKFCKLGFPVPNSTHREYMWVEAQAIEKDKLQGPLKNTPLKIPALFHGDLIEFAADEI
                     IDVYEET*"
     gene            74289..75128
                     /locus_tag="H2c1_full_idba_ud_scaffold_88_prodigal-single_
                     118"
     CDS             74289..75128
                     /product="Sulfate-transporting ATPase {ECO:0000313|EMBL
                     :AEE52130.1}; EC=3.6.3.25 {ECO:0000313|EMBL:AEE52130.1};; 
                     TaxID=760192 species="Bacteria; Bacteroidetes;
                     Sphingobacteriia; Sphingobacteriales; Saprospiraceae;
                     Haliscomenobacter.;" source="Haliscomenobacter hydrossis
                     (strain ATCC 27775 / DSM 1100 / LMG 10767; / O).;""
                     /codon_start=1
                     /transl_table=11
                     /translation="VTHQYTLGPTLMKATDVTMKFGDNLVLKPTSIEVRDILRPGMAQ
                     GQVVGILGPSGCGKTTFSRILAGLQKPTTGTIQVADSQNMTVLNPIKPGLVGMVAQNY
                     PLFPWRTVQGNLDVALEHSDDDKALRKSRINQYLNTFGLRDKVKCYPSQLSGGQCQRI
                     AIIRELLCSEHYLVLDEPFTGLDCTMKDRLIEMINQVARMHEQNTIFIVAHDIEALAQ
                     ISDCLWLFGRERDEKGVPIPGATIRKSYNLIERGLAWEPGIEKTQAFHEFRNEVRAEF
                     ENL*"
                     /db_xref="F4L754_HALH1"
                     /db_xref="UniRef100_F4L754"
                     /db_xref="hhy:Halhy_4286"
                     /db_xref="3.6.3.25"
     gene            75125..75523
                     /locus_tag="H2c1_full_idba_ud_scaffold_88_prodigal-single_
                     119"
     CDS             75125..75523
                     /product="Uncharacterized protein n=1 Tax=Polaromonas
                     naphthalenivorans (strain CJ2) RepID=A1VVM1_POLNA"
                     /codon_start=1
                     /transl_table=11
                     /translation="MTHDKPEELVPPEKRQQMLEQMDKLVETFYWQAFKIGCHPFLEF
                     CGVMSEYLTVVKQAQKAGIDFTNMTAHSGFPLPIHPFNAKYLGEKLGCIYGPALQQPE
                     NRRAFLQAIGLMDSDPRDPDYGDGPTTSRP*"
                     /db_xref="UniRef100_A1VVM1"
                     /db_xref="pna:Pnap_4421"
                     /db_xref="A1VVM1_POLNA"
     gene            75729..76013
                     /locus_tag="H2c1_full_idba_ud_scaffold_88_prodigal-single_
                     120"
     CDS             75729..76013
                     /product="Uncharacterized protein {ECO:0000313|EMBL
                     :KKK60665.1}; Flags: Fragment;;  TaxID=412755
                     species="unclassified sequences; metagenomes; ecological
                     metagenomes.;" source="marine sediment metagenome.;""
                     /codon_start=1
                     /transl_table=11
                     /translation="MVQWARMRDWEAKTIRVPLELTPDELAELDRIKTHLKTKTRARI
                     LRQALRFYSMLADLKQKGYLIQAVKPGSLLQFPDLDVPYPQEVPLKKKSV*"
                     /db_xref="A0A0F8XI08_9ZZZZ"
     gene            76070..76417
                     /locus_tag="H2c1_full_idba_ud_scaffold_88_prodigal-single_
                     121"
     CDS             76070..76417
                     /product="hypothetical protein"
                     /codon_start=1
                     /transl_table=11
                     /translation="MAGEVERLKNAYWRQSREEKSRRREAAIALAIEYSKIIEQTRQA
                     TAFAREAIVDVINGDWKEVQINRDMLAIDPDFIGLGPELAAIFVPFVKMLDDVLAGVP
                     KPEPEPQSVEAAS*"
     gene            76414..76626
                     /locus_tag="H2c1_full_idba_ud_scaffold_88_prodigal-single_
                     122"
     CDS             76414..76626
                     /product="hypothetical protein"
                     /codon_start=1
                     /transl_table=11
                     /translation="MKIGDQVRMNEALKAGLAQNGCQEHVDEFGACKGAIIGRSDDHE
                     PVAWDVRWQPSGLKYAYEEKWLEPAD*"
     gene            76659..76937
                     /locus_tag="H2c1_full_idba_ud_scaffold_88_prodigal-single_
                     123"
     CDS             76659..76937
                     /product="Uncharacterized protein {ECO:0000313|EMBL
                     :KKK87014.1};  TaxID=412755 species="unclassified
                     sequences; metagenomes; ecological metagenomes.;"
                     source="marine sediment metagenome.;""
                     /codon_start=1
                     /transl_table=11
                     /translation="MVFPHCDASILHPPGSCTYCDLHPEWQELRQIWGINFTGQSDPK
                     KAPCPSERIRTVAQAHQWAGNRPTEGLDWQPGPEPKSAVDRLLSDEES*"
                     /db_xref="A0A0F9B8J7_9ZZZZ"
     gene            76964..77359
                     /locus_tag="H2c1_full_idba_ud_scaffold_88_prodigal-single_
                     124"
     CDS             76964..77359
                     /product="hypothetical protein"
                     /codon_start=1
                     /transl_table=11
                     /translation="MYSYDRTAASTELRNKWKDAVEKHKKALSDDLEDVLKSAVPYLK
                     SVGYDLDLKRSGLSVEQHGSDGDRMSGMLTITEREENSVQAMDAQGVKHWVAEALGIY
                     GFPRKVSEGPEKGRNGQPLATWVVDIDES*"
     gene            77464..77967
                     /locus_tag="H2c1_full_idba_ud_scaffold_88_prodigal-single_
                     125"
     CDS             77464..77967
                     /product="hypothetical protein"
                     /codon_start=1
                     /transl_table=11
                     /translation="MEYSKFLALARRYRGGQTEYEYKYMELLVAQKADRLNWMKPRTR
                     HESWSDLLREEGLCTVSMFNNYEKAKSVIDPLWLKRLGVYPSVSIAQLDQVTRVTILA
                     SVKKWYGEHKVAPTYQRVSKYVRDLGRASRKKKTESKLVKMRAYIKACQALLKKNKIS
                     IPEETWT*"
     gene            77964..78467
                     /locus_tag="H2c1_full_idba_ud_scaffold_88_prodigal-single_
                     126"
     CDS             77964..78467
                     /product="hypothetical protein"
                     /codon_start=1
                     /transl_table=11
                     /translation="MKALVRMPATAVNEVSSDQFVKACVQFQQAKTLLSQHLSGADVT
                     ACDNVSRAVYNLANKALTRKAGRPPMNAKALKGGKHVSLVDRIVQAVQGKKSFDIQTV
                     IDSMKRRGTLPKAENTKNYVSNLLSMNPTRFKRLERGVYCLKASGKKKLVYAPKKTPK
                     ELPAKTA*"
     gene            78483..79799
                     /locus_tag="H2c1_full_idba_ud_scaffold_88_prodigal-single_
                     127"
     CDS             78483..79799
                     /product="UDP-N-acetyl-D-glucosamine dehydrogenase n=1 Tax
                     =Sorangium cellulosum So0157-2 RepID=S4XPF9_SORCE"
                     /codon_start=1
                     /transl_table=11
                     /translation="MYASLSEKIRNEEAHIVVMGLGYVGLPLAVELAKSGSPVTGYDP
                     DVDRVMQINSGESPIDYPTSTVLEYVSKELQFKATTDAKVLKEADVIIICVPTPLSKT
                     KEPDLSLVQKALSQVAEHQRLGQLVILESTSYPGTTRELAVPALTDGITLGEEVFIAY
                     SPERIDPGNPKYDLSNTPKLVAGMTPQCSMLAQQIYFKISDRVVPVSSPEVAEMAKVL
                     ENTFRAVNIGLANEVALISKKLGIDPFEVIDAAATKPFGFMPFYPGPGLGGHCIPVDP
                     LYLSWKLRSMHGQARFIELADTINSGMPDHVVQVATEALNSVSRAVRGSKILVMGVTY
                     KADVADTRESPVTIIVERLLEMGANVLYEDPYIPAHHLSVHGKHVVANSETVTSYGDY
                     DLVIVAAPHRQFDLKKVLEEARLIVDTRGVFREGKQTLKDPKIFRI*"
                     /db_xref="UniRef100_S4XPF9"
                     /db_xref="scu:SCE1572_24635"
                     /db_xref="S4XPF9_SORCE"
     gene            80053..80610
                     /locus_tag="H2c1_full_idba_ud_scaffold_88_prodigal-single_
                     128"
     CDS             80053..80610
                     /product="Phosphopantetheine adenylyltransferase {ECO
                     :0000256|HAMAP-Rule:MF_00151,
                     ECO:0000256|SAAS:SAAS00109024}; EC=2.7.7.3
                     {ECO:0000256|HAMAP-Rule:MF_00151,
                     ECO:0000256|SAAS:SAAS00109037};; Dephospho-CoA
                     pyrophosphorylase {ECO:0000256|HAMAP-Rule:MF_00151};
                     Pantetheine-phosphate adenylyltransferase
                     {ECO:0000256|HAMAP-Rule:MF_00151};  TaxID=1262698
                     species="Bacteria; Bacteroidetes; Bacteroidia;
                     Bacteroidales; Rikenellaceae; Alistipes; environmental
                     samples.;" source="Alistipes sp. CAG:831.;""
                     /codon_start=1
                     /transl_table=11
                     /translation="MRLAIYAGSFDPFTRGHLDIVQGAVKAFDRVLIGVGINRRKLGF
                     MQPQERVALIEEVLEEQTAISSEARPEVCVFDGLLVDLCRTQLNVPLMPGKPETIPDT
                     VTIVRGLRAISDFEAEMGIADANRRLDPRIQTVFIPTKAGMAFVSSSVVRELLSYNVT
                     DARLEPYLTPAAIKRLRMDRWPTGV*"
                     /db_xref="R5HZQ7_9BACT"
                     /db_xref="UniRef100_R5HZQ7"
                     /db_xref="bacc:BRDCF_04615"
                     /db_xref="2.7.7.3"
     gene            80592..81158
                     /locus_tag="H2c1_full_idba_ud_scaffold_88_prodigal-single_
                     129"
     CDS             80592..81158
                     /product="hypothetical protein"
                     /codon_start=1
                     /transl_table=11
                     /translation="MAYGRLNLKQELALGLHIDGALVHDLGAGDLSLAADLLRMGAKQ
                     VVAIDKDPYHKKAPQGITPITCRFEDYPAPVHTAFVSWPREHFDMGLLDICRRAHTVI
                     YVGSNTRGNACGFLRLWQHLATRQVLAYVPDEYNSLVIYSSARDSRRYLPEEYAAIFQ
                     DKIWSYQAIHDIADTLPMVGDVPDLYGN*"
     gene            81158..81880
                     /locus_tag="H2c1_full_idba_ud_scaffold_88_prodigal-single_
                     130"
     CDS             81158..81880
                     /product="Uncharacterized protein n=1 Tax=Clostridium sp.
                     Maddingley MBC34-26 RepID=K6U1H5_9CLOT"
                     /codon_start=1
                     /transl_table=11
                     /translation="MYLDKVYIRFKEDHPDSHNTFAAWEGFKELGVEVVPYYGFGDVE
                     TLKDLGPKVGIVGYLGDVWAALQLLGLPRPTPIDYPVELASFMGRKVWQTTIGAIRRT
                     VDPVFIKPMEEKLFTGFIWRGPSIEAVRIATCSDDVPIWASETVTFVSEHRAYIKDYD
                     VLDVRRYKGDWDVAPNRQVVENARGTFQSSPRAYSLDFGITPEGETLLVEANDGYALG
                     DYGMRPALYARMLEARWEELTR*"
                     /db_xref="UniRef100_K6U1H5"
                     /db_xref="K6U1H5_9CLOT"
                     /db_xref="ppm:PPSC2_c1824"
     gene            81877..82908
                     /locus_tag="H2c1_full_idba_ud_scaffold_88_prodigal-single_
                     131"
     CDS             81877..82908
                     /product="hypothetical protein"
                     /codon_start=1
                     /transl_table=11
                     /translation="MISRILMEYLPMGGLPVYECTPGEPHYILDFADPLDTYTGVGYW
                     REALTRSHRLIVPLNIDADLVECQGRVDEWIALAQELPGNGTLVFSIRTSAPLRDGTH
                     YVCAGLVYTPEALPLALSIEDTDPAELIRQVLLGRGDHPLVQEALARQVRDRLAHERY
                     WVMADAARAIERKKDHKAYKRAARLLHGCLTPKQRREWHKKNHIHVIGQDGQLYRIEA
                     RSHQNVFLIEDGVPAIQFCVVSQQKMPVPDLMLAQKLLLESNIEHFMKLANKWDLRAQ
                     GSRVRRVDIPAFDMNFDDLRVMLERAPILRVPGIPIPIHYVAPAAYFNVEGLDRLQIE
                     EPEILDMAV*"
     gene            82847..83080
                     /locus_tag="H2c1_full_idba_ud_scaffold_88_prodigal-single_
                     132"
     CDS             82847..83080
                     /product="hypothetical protein"
                     /codon_start=1
                     /transl_table=11
                     /translation="MWKVWIVFKSKSLKFSTWRCKVPQADLSKTKCVSGIIRCGWIQK
                     TFVCTWCEKDVCYCQGANDDTPALCTACVEKLN*"
     gene            83084..83764
                     /locus_tag="H2c1_full_idba_ud_scaffold_88_prodigal-single_
                     133"
     CDS             83084..83764
                     /product="hypothetical protein"
                     /codon_start=1
                     /transl_table=11
                     /translation="MGYSIGIRARTPILQKRMLEFMKAYYRNWPTVEGRPDGAAYAGE
                     PTNDMSYDHAKRAIGVDYGAVGGWERVYAYTIVRWMALKVGGTRATFPDLEPKVSKMA
                     KPVPYMTYDGSEPWPVIAVEAPAQFRALPKNLKPWAVTPLGLYFEPITYVKTDLVVEL
                     ADDFNAMMTDVQNKLGNPPQGGSERAAWMDRRYRVMLPHCQKKLSTEIKPLKAEMQRL
                     EKLWNEVL*"
     gene            83761..84729
                     /locus_tag="H2c1_full_idba_ud_scaffold_88_prodigal-single_
                     134"
     CDS             83761..84729
                     /product="Tax=RIFCSPLOWO2_01_FULL_RIF_OD1_03_53_11_curated"
                     /codon_start=1
                     /transl_table=11
                     /translation="MTAPYNSLDGIPIYLTSLEGLNRLAEDRRAARARKEPLYDFYVM
                     GRWSFDELGQTHTLGDGERYKAPAELGTCPPVMTVEQMRLFMRDDTLCKTSKWSFPPA
                     YAKCTVCNERWHLDNAHDLMTRQESEEAVIEGFVGKPLAEITEIPELVSLKWHHVGHD
                     MIYNDHHPEGADVHEARDGTKWRRVDKDYVVQPGDRASVQVMHFTHRGCYQLREERRT
                     RTEIEEAFTKAGFPKVSLITRKNEYCGCENCTPWYTAQVGGCQPFVVGWRKSVINVSW
                     RETGVSLPDLFEGEAVSRDSQYIHAHGYEKLAQYLTKLLPALGARQ*"
                     /db_xref="88365545"
     gene            84726..85652
                     /locus_tag="H2c1_full_idba_ud_scaffold_88_prodigal-single_
                     135"
     CDS             84726..85652
                     /product="ADP-ribosylation/Crystallin J1 n=1 Tax
                     =Coraliomargarita akajimensis (strain DSM 45221 / IAM
                     15411 / JCM 23193 / KCTC 12865) RepID=D5EQP3_CORAD"
                     /codon_start=1
                     /transl_table=11
                     /translation="VTPEQRKWGLLGLLVGDALGVPYEFTPPQDMPAFKDTEYEPPAG
                     FHKAWPQVPPGTWSDDGAQALCVLDAVLNAPPAQRIEEAVAERIVRWYQQGYMAVDQK
                     VFDIGNTTRLALHRIIAGMHPTESGMMGEHTHANGSLMRTLPIAFMNGTNEEIVRAAM
                     GQSRVTHAEPIPMLCCALYCLWARHMAENRLKTEQSWDLAFESLYRVTPKGILFAYIQ
                     LIRDWKGPAAGSGYCIDSLHSTRQALERGTDYESVVKHALAFGNDTDTTGCIAGGLAG
                     IKYQAIPQRWVDGLRGKEILDPLLKQLETCPT*"
                     /db_xref="UniRef100_D5EQP3"
                     /db_xref="A0A0C1ZPL5_9DELT"
                     /db_xref="caa:Caka_2844"
                     /db_xref="D5EQP3_CORAD"
     gene            85640..86038
                     /locus_tag="H2c1_full_idba_ud_scaffold_88_prodigal-single_
                     136"
     CDS             85640..86038
                     /product="hypothetical protein"
                     /codon_start=1
                     /transl_table=11
                     /translation="MSYVEDKNDFLQRWGKPVPPTRVPFPDGVLAMPSWEGLTLSWAA
                     LGIPSAPFHLMLLSDTGVLGPFKLTIAKSTPGAELLFEPFEIDVMTKIVLTGYNILDR
                     NLAMWRYEAFRNPIPLQPPDHLVFHIKVEL*"
     gene            86041..86574
                     /locus_tag="H2c1_full_idba_ud_scaffold_88_prodigal-single_
                     137"
     CDS             86041..86574
                     /product="Uncharacterized protein n=1 Tax=Corallococcus
                     coralloides (strain ATCC 25202 / DSM 2259 / NBRC 100086 /
                     M2) RepID=H8MVV1_CORCM"
                     /codon_start=1
                     /transl_table=11
                     /translation="MGDPHNPARAKDIWDAKRIRAQEVTIRRFKDLFTVSGGWAWHFM
                     SPPGHTEYKTQHDHKDIDAFISPGSFTDFLDRAVKFDFVRTDTLHDDPEGNFYRYVKQ
                     DPSGKIVIDLYLLEVPFRELDGIRFVEPKQLLEFYETTHSSKECWAVKAATQLMADGV
                     DPVGHPALVRGGTRWSP*"
                     /db_xref="UniRef100_H8MVV1"
                     /db_xref="ccx:COCOR_04082"
                     /db_xref="H8MVV1_CORCM"
     gene            86574..87131
                     /locus_tag="H2c1_full_idba_ud_scaffold_88_prodigal-single_
                     138"
     CDS             86574..87131
                     /product="Orotate phosphoribosyltransferase {ECO:0000256
                     |HAMAP-Rule:MF_01208, ECO:0000256|SAAS:SAAS00216328};
                     Short=OPRT {ECO:0000256|HAMAP-Rule:MF_01208};;
                     Short=OPRTase {ECO:0000256|HAMAP-Rule:MF_01208};;
                     EC=2.4.2.10 {ECO:0000256|HAMAP-Rule:MF_01208,
                     ECO:0000256|SAAS:SAAS00216337};;  TaxID=1451189
                     species="Bacteria; Actinobacteria; Corynebacteriales;
                     Corynebacteriaceae; Corynebacterium.;"
                     source="Corynebacterium falsenii DSM 44353.;""
                     /codon_start=1
                     /transl_table=11
                     /translation="MLEDHIKRYSIQIVPKGEEFELSSGQKSRVYVDLKKAILRAEVQ
                     PTLAGKLGDAAGEFRPTAFAGVVLGGCHLASLTATYNLHADVIYVRKEAKSHGTKNLI
                     EAPEMDKETSRVVLLEDVTTTANSALKALKILQSEGYNVVGIITVVDRRDSWLDSDVE
                     DEIGGVPFRWLFRLEQLVESDPSLD*"
                     /db_xref="W5WMH4_9CORY"
                     /db_xref="UniRef100_F8E2V5"
                     /db_xref="cfn:CFAL_01270"
                     /db_xref="F8E2V5_CORRG"
                     /db_xref="2.4.2.10"
     gene            complement(87274..88383)
                     /locus_tag="H2c1_full_idba_ud_scaffold_88_prodigal-single_
                     139"
     CDS             complement(87274..88383)
                     /product="Integral membrane protein n=1 Tax
                     =Desulfonatronospira thiodismutans ASO3-1
                     RepID=D6SPS1_9DELT"
                     /codon_start=1
                     /transl_table=11
                     /translation="MLDLEKDTLSFSFPDVHPDAKMSLVFQRTLRLPDDGKDHPLPPG
                     LGNFPLRHVDDFKDRVPAKWLAHGGVMMPLFQSEALWLQFGSRDINRQGQYPFAVKIS
                     AGKVSALTGEEWKDGLQPKDYAVIPNQPWLDGYVVEEGVVRQFIAAPLGSGFSAEEQI
                     TGKAEHGGIQIEVYPMKREVFERRFPKKPSFLRSMGMGGMLLDSSDISEASPVYCAAS
                     CGDDSDEVTIGCASLNPDMGLAAGGKMKQQVFEDPYDADDWDLTQRSRCFVHLANSLV
                     WRAITKMEPPSTPRTAADYTSYGLPWFDYYTDDWKSLQGTGKLKGLKTVLEMGFQKGV
                     QLLPENQSVSFKSDQVRVIGEQKRTKKGEVRAGSW*"
                     /db_xref="UniRef100_D6SPS1"
                     /db_xref="D6SPS1_9DELT"
                     /db_xref="tjr:TherJR_2009"
     gene            88794..89030
                     /locus_tag="H2c1_full_idba_ud_scaffold_88_prodigal-single_
                     140"
     CDS             88794..89030
                     /product="hypothetical protein"
                     /codon_start=1
                     /transl_table=11
                     /translation="MRLLTLEEVEREIHDITTRTWPRDLVLPMKNLYRTTPPTIGVIL
                     RKEDIIEPNVQTDDGDLIPYASLKAMIEDGWVVD*"
     gene            complement(88993..89436)
                     /locus_tag="H2c1_full_idba_ud_scaffold_88_prodigal-single_
                     141"
     CDS             complement(88993..89436)
                     /product="hypothetical protein"
                     /codon_start=1
                     /transl_table=11
                     /translation="MKRKRRLPVVAPEFPLMKCDDGCGDCCGPVPVTQTEFDRVVEYV
                     VKHKIVPKDQGLTCPLYLNGKCSVYEVRPLLCRSFGHVDGMDCTHGYNTNLPPEVVNA
                     RLLANGEADTVLHEVLKLVNPGITFQGVLKQMMPSRPPTRLRSSP*"
     gene            complement(89426..89605)
                     /locus_tag="H2c1_full_idba_ud_scaffold_88_prodigal-single_
                     142"
     CDS             complement(89426..89605)
                     /product="hypothetical protein"
                     /codon_start=1
                     /transl_table=11
                     /translation="MSDRLEQLRQRAVALGLIQDDGPESPEELERSRDINLSRGVTEE
                     QLCDQLEELLDAHEA*"
     gene            complement(89605..90378)
                     /locus_tag="H2c1_full_idba_ud_scaffold_88_prodigal-single_
                     143"
     CDS             complement(89605..90378)
                     /product="hypothetical protein"
                     /codon_start=1
                     /transl_table=11
                     /translation="MPYAERAIPQSTNPLQNTIITGRVGNDTSIDAWPIWVASSNATH
                     HAINAQINAAANHAISMGGTATNQVWTIWNTSYTSGTATTINPTIITPTCLTSAQIWG
                     SWNISYTGSNSGNIVRPAPGPARQLTAEELQARAAQDALYREQRIAAQAEEEKAKERA
                     EKLLHESLDGKQREALKANGYFELDVISKNGSSRRYRIHRKWSHSIQQIDPSNGQRLK
                     TLCIHPGVSVPIADSMLAQKLMLESGMEDELLRIANHSF*"
     gene            complement(90378..90638)
                     /locus_tag="H2c1_full_idba_ud_scaffold_88_prodigal-single_
                     144"
     CDS             complement(90378..90638)
                     /product="Acyl carrier protein n=1 Tax=Sorangium
                     cellulosum So0157-2 RepID=S4XPD5_SORCE"
                     /codon_start=1
                     /transl_table=11
                     /translation="MRVLDIPAEVKRVIVEQWDVDSIDIKPESKLIDDLGADSLALVE
                     LLLTLEETFEVDIPDEDAGLEKIVTVQDVVNYLEKRFALETA*"
                     /db_xref="UniRef100_S4XPD5"
                     /db_xref="scu:SCE1572_22920"
                     /db_xref="S4XPD5_SORCE"
     gene            complement(90625..91242)
                     /locus_tag="H2c1_full_idba_ud_scaffold_88_prodigal-single_
                     145"
     CDS             complement(90625..91242)
                     /product="Uncharacterized protein {ECO:0000313|EMBL
                     :KKL20144.1};  TaxID=412755 species="unclassified
                     sequences; metagenomes; ecological metagenomes.;"
                     source="marine sediment metagenome.;""
                     /codon_start=1
                     /transl_table=11
                     /translation="MVSRTYSKRPELKSSEPTALKSTPERLAYSREHYQENKGEHARQ
                     AQAWRAEHPGAVAKLAKSWRAANPKYCSNYMKQRREGLIGPFTPADGLDWQTRNREDF
                     LKQKRTSTNRRRREVCLEALKRYSGDVPCCYCCGEDIVLLLGLDHIHGGGTKHRQEVG
                     NTRMYLWAKRNGWPAIFRVACHSCNLGAHLNGGVCPHQEQPDAGS*"
                     /db_xref="A0A0F9BDY2_9ZZZZ"
     gene            complement(91250..91567)
                     /locus_tag="H2c1_full_idba_ud_scaffold_88_prodigal-single_
                     146"
     CDS             complement(91250..91567)
                     /product="hypothetical protein"
                     /codon_start=1
                     /transl_table=11
                     /translation="MNMETQTTTPATKPSIRTTVDSTFGDVPAGMCAMAVMGKEGDTK
                     YIWDKSVPAEVEVARSTFNGFVKDKKYLAFKVNAAGDKGEQVREFDPTHERYIFAPPM
                     VGG*"
     gene            91680..91844
                     /locus_tag="H2c1_full_idba_ud_scaffold_88_prodigal-single_
                     147"
     CDS             91680..91844
                     /product="hypothetical protein"
                     /codon_start=1
                     /transl_table=11
                     /translation="VNYDSKNYDFATTINPVPGKTDPPDGDRWTFVEMKLSEKLPLQA
                     IVLWTRIKRH*"
     gene            91820..92212
                     /locus_tag="H2c1_full_idba_ud_scaffold_88_prodigal-single_
                     148"
     CDS             91820..92212
                     /product="hypothetical protein"
                     /codon_start=1
                     /transl_table=11
                     /translation="MDPHQEALTGVKKRMDFHQFVTLRLQKFVATPRMWGSEEAIEAM
                     SLQLLEMEVLHYWPAALEKEPRLVLEAYTSEMSRRYGTGILPLHAITPKPYGFEQTLF
                     DIIHKVRTEIRAKLLDLPAEPVGVTLPG*"
     gene            92224..92694
                     /locus_tag="H2c1_full_idba_ud_scaffold_88_prodigal-single_
                     149"
     CDS             92224..92694
                     /product="hypothetical protein"
                     /codon_start=1
                     /transl_table=11
                     /translation="VTPVPVVGQFWANPSPLMLMRCTFSQGGSVNFKVWTPDRYPTEE
                     DQDIYSWPSHNVRFLWSRNQLSVKTAHGLFKEQVFPGDIWIVLDLNQLLFVGPYTDDN
                     KVNFHADWDLRKVFEMGGAPRAFQLFQPGPARKEPLPVEGLSAIDRVLKDDILV*"
     gene            92703..93113
                     /locus_tag="H2c1_full_idba_ud_scaffold_88_prodigal-single_
                     150"
     CDS             92703..93113
                     /product="hypothetical protein"
                     /codon_start=1
                     /transl_table=11
                     /translation="VAFKIKAGRYIARMYYGELAKPQGNVMAFFYRDASIEANEWTFQ
                     YRFRYYMDDKVYQSADKRSQEYIFNLKGTFDELLPKVQQILLLMTIAADSPPPDEDVN
                     SDDPEVVLAIMFKQDWAHPEGALSRMNTVPVGFA*"
     gene            93128..94405
                     /locus_tag="H2c1_full_idba_ud_scaffold_88_prodigal-single_
                     151"
     CDS             93128..94405
                     /product="Phosphopantothenate--cysteine ligase id=1760503
                     bin=GWE2_Clostridiales_32_10 species=Streptococcus
                     infantis genus=Streptococcus taxon_order=Lactobacillales
                     taxon_class=Bacilli phylum=Firmicutes
                     tax=GWE2_Clostridiales_32_10 organism_group=Clostridiales"
                     /codon_start=1
                     /transl_table=11
                     /translation="MGGGTFSHVRPHLALAAPAFGHTARHLHGLMVDFRPDTPQGEPE
                     EYFKDLTPRLWLSRMANGQHYLGDWVTNEDVAKDIDHLIEDPDTKVIFFSVALCDYTG
                     NVWSSPLGSPVPTPSGKSQPRLKTSEGPQTLILTPAEKILGRIRKERKDIFLVAFKTT
                     AGATPQEQYEAGLSLLKRNSCNLVLANDLHTRLNMVIVPELGRYYETTDRRVALEGLI
                     RMASARHTGTFSRTSIEEGPLLPWGEAPETLRRVVEHCIQRGAYRPFNDITVGHFGYT
                     TPYPNSFLYSSRRKRNFNKPEDRDLVKVMFREDGDPIAYGGKPSAGARSQHLVLSKHY
                     PIYDCILHFHCPLKPGSTVNVRPQHDFECGSLECGVNTREGLQVRHLDGVAAVMLDQH
                     GPNILFHHNTRPEHIIAFIEANFDLTKRTGDDP*"
                     /db_xref="gwe2_scaffold_1108_21"
                     /db_xref="86454712"
     gene            94402..94671
                     /locus_tag="H2c1_full_idba_ud_scaffold_88_prodigal-single_
                     152"
     CDS             94402..94671
                     /product="hypothetical protein"
                     /codon_start=1
                     /transl_table=11
                     /translation="MNDVYAACWDILVQHAGADVEPRAKEDFLRYIRSNPEDIEYRFC
                     GVLGFGGKFRYYQKQLYVTCYIEDETPERLEVMKKVNVLLADVRV*"
     gene            94690..95595
                     /locus_tag="H2c1_full_idba_ud_scaffold_88_prodigal-single_
                     153"
     CDS             94690..95595
                     /product="Uncharacterized protein n=1 Tax=Sorangium
                     cellulosum (strain So ce56) RepID=A9FP10_SORC5"
                     /codon_start=1
                     /transl_table=11
                     /translation="MCMSISEAVFRNTTIYSAEVQRADEGLVHVIGYQNKAHSYGPNA
                     MLLPFPAAGRVTRDNLVNGAGFKDILKVYQKAVQRLDPTARRAREFSSDLRLGSRSAV
                     AKSFEVFESGSYTVALCEKASALGAALKEVPENRRPNIPYPFLQELTRLYADWPLALC
                     CFNNAEFEAEPLFWWYKPRFPEVLFAPAVDAHNGKPPQLDTLVQRDHTIAFASYASDR
                     PIDSFVMRAIEQVPFEHQWLFDPHLCGRTLKGPGGNGDFAVPTAQVRDQKVEPWLELK
                     VAKPPQERPDQWDRLLNGSLLADDA*"
                     /db_xref="UniRef100_A9FP10"
                     /db_xref="scl:sce1854"
                     /db_xref="A9FP10_SORC5"
     gene            complement(95592..96380)
                     /locus_tag="H2c1_full_idba_ud_scaffold_88_prodigal-single_
                     154"
     CDS             complement(95592..96380)
                     /product="hypothetical protein"
                     /codon_start=1
                     /transl_table=11
                     /translation="MDSKRLAERFRQAGPVVPLGAPKPHGPTEVIHGRRYVLSDWWSA
                     LGVGDLASPEGEGGGAKLIDTGGNRFRYLWIYDTDRKILAMWRHSDGDEKYHSHETSS
                     MHEIFTLEKRKQLNRVTHAEFQQVEHEMSSRADDHLKALKQWSQEHQSDLEKQAITIL
                     DEWFEKNIRPSFERKLSELDKGVIPFGFKVNPDILQHRSEKRQVRQWLLTKALEGFDQ
                     AAAYKIVSKAVGYDAYDPPDGGDSQAVQWAWGDFIERVYQQLGD*"
     gene            complement(96402..96707)
                     /locus_tag="H2c1_full_idba_ud_scaffold_88_prodigal-single_
                     155"
     CDS             complement(96402..96707)
                     /product="hypothetical protein"
                     /codon_start=1
                     /transl_table=11
                     /translation="MGDVALHNDGEQHWAVVLDVQGDQCEALFFTSSPDWAENSRRAT
                     KNELAMAGFVHSRPTYLAYVVRSCWDFAPLGRKFPGHWVEALRQEFRPVQKVRQIEG*"
     gene            96784..97275
                     /locus_tag="H2c1_full_idba_ud_scaffold_88_prodigal-single_
                     156"
     CDS             96784..97275
                     /product="hypothetical protein n=1 Tax=Streptomyces
                     prunicolor RepID=UPI00037C4A03"
                     /codon_start=1
                     /transl_table=11
                     /translation="MREPDEQSPYARAWNLDLTKIPDRPEKVLAISSWLINMPGAHAF
                     WSYWTLSIISLRDVPGVKPAVKRYPEAEYEFMIMAINPEKCPLPDPDLMLTDGYPWLT
                     PIDVVEQFHGISEMDCRRLAEGAIKAILSGQVSPDQDYRPMWKALIAGTVQHFADGHH
                     PLN*"
                     /db_xref="UniRef100_UPI00037C4A03"
     gene            97361..97636
                     /locus_tag="H2c1_full_idba_ud_scaffold_88_prodigal-single_
                     157"
     CDS             97361..97636
                     /product="hypothetical protein"
                     /codon_start=1
                     /transl_table=11
                     /translation="MNVLKGDRVRASWYAARLACLSGQQSKFGASQENLTGVVRHVRG
                     DKPVDPTEVRLYVDPEGEHTFDLVHPHGCTCNTPHVEIRPEWIDAVL*"
     gene            97639..98097
                     /locus_tag="H2c1_full_idba_ud_scaffold_88_prodigal-single_
                     158"
     CDS             97639..98097
                     /product="hypothetical protein"
                     /codon_start=1
                     /transl_table=11
                     /translation="MSSGKVLVLCLISDAVLVGVSLTHHYHDTWLKASIVVMMFLSFG
                     IFMSWIQRMSSLEALQDRVNEASRRELENEPEETDEPDEEEVRRLRRNARQRERRAEK
                     RAQEMGASAIERRRTEQSAHERRKPQTTPAPASKQEPKSRWERLLADDDD*"
     gene            complement(98094..98636)
                     /locus_tag="H2c1_full_idba_ud_scaffold_88_prodigal-single_
                     159"
     CDS             complement(98094..98636)
                     /product="hypothetical protein"
                     /codon_start=1
                     /transl_table=11
                     /translation="MFSNESQSVIGDVIEHDDGSRYVVLPNGTLAYLGNRVLARSTDL
                     QERSGRPCRILGRMALLPYVQAGEEEIDGIERDWDRLRRRERIPIPLPKGCTCGHDAL
                     VAVSTCEVHDVKLHPPSPASFLRSVRFRRSFEISANFRVPRGTVWWRTPAGLWPHHRT
                     DRSIDFLLEEGTVEIGPSNP*"
     gene            98667..99239
                     /locus_tag="H2c1_full_idba_ud_scaffold_88_prodigal-single_
                     160"
     CDS             98667..99239
                     /product="Uncharacterized protein {ECO:0000313|EMBL
                     :KFE66855.1};  TaxID=394096 species="Bacteria;
                     Proteobacteria; Deltaproteobacteria; Myxococcales;
                     Cystobacterineae; Cystobacteraceae; Hyalangium.;"
                     source="Hyalangium minutum.;""
                     /codon_start=1
                     /transl_table=11
                     /translation="MSTPELVANIDLDGTVANFNKGLLSALNDIRNPAVEPVYTSQHL
                     DNAPDWLEARMGYVKRHPGFWRDLEPIPLGLQVVQLIRDAGYRLNVLTKGPKRSTSAW
                     TEKVEWAQEHLPDAQVTITMDKSLVYGRVLFDDWPAYITPWLERRPRGLVLMLDHSWN
                     QGFKHPNVVRITSKADFPDVAEALRIRAAI*"
                     /db_xref="A0A085WGP2_9DELT"
                     /db_xref="gwb2_scaffold_1514_4"
     gene            complement(99351..100577)
                     /locus_tag="H2c1_full_idba_ud_scaffold_88_prodigal-single_
                     161"
     CDS             complement(99351..100577)
                     /product="hypothetical protein"
                     /codon_start=1
                     /transl_table=11
                     /translation="MPFFTDTAQAHPNVLDAVGNWTMQGSMFQGVADPEGLAQNGIVG
                     DANNRGTIHLGTANLLNYLVLRGGSNVRVVQSVNGIDWSGANILPQKSGGSLLTNPVS
                     MRFVGGFLWQLGYNGNTGASVVMALPAGTELTTGALTSWIDRSADIPTNGSFVYYMRR
                     ALSAGKLFFLASQNANTTVVMSATLATATTAGFTNVTSVRIPDGNIGGYGVDTTGTIH
                     LVCSNANVLYRSTNGGSTFSVPSGSGFNGGPATDFIFSSRFSRWCSNASFQDNAGPYY
                     SDDNGATWTASKVVGAPSATVQAFFQFTHIEKMSEDGSIILGFSNDRSGHLTPINVWI
                     SLNGGKEWAQVSSFQPPYYDTSLPSGGVPILINTGSRLLYIMRGFSGDEAVFSSGMFG
                     TPGYYLDSTDPRLWVK*"
     gene            complement(100588..101799)
                     /locus_tag="H2c1_full_idba_ud_scaffold_88_prodigal-single_
                     162"
     CDS             complement(100588..101799)
                     /product="hypothetical protein"
                     /codon_start=1
                     /transl_table=11
                     /translation="MPKFLNASFGVEGFPRELLGLNSWTTFTPPMIGKAGSFYDAAFM
                     RSSGLGSSGYYIIVGGQTNISNYIVITSGAGITKYGSTTVGGINPISGVCSSASGIAG
                     VSDQAIVVGGGTTIALSVYGTNYWYQFTDNSFLTSWGNWTGSLMLGARIETTVHGSKA
                     VAFGITPSGGRWLSNKALGIHNNTDFTTRSVPGTSGVGGYIKGRVGQGGRVACLYTAG
                     GALDVSAGGGDYGDAGMRVDSSTVSKVIDIDYGAGANQWIKVENNGLVYTAPNTWGAN
                     ANPSWSQQVLPTGGFAGTGAIHCFAMDVPNTAMASPQSITHGFTTWYGIVVGGLDPNA
                     NPPLFSGVLLTKDFVHFIPVEIPGVSFLHNGVFPNDGDTYFRFTGNRLFVFNGYACNM
                     SGPLGVNELLT*"
     gene            101905..102156
                     /locus_tag="H2c1_full_idba_ud_scaffold_88_prodigal-single_
                     163"
     CDS             101905..102156
                     /product="hypothetical protein"
                     /codon_start=1
                     /transl_table=11
                     /translation="MASKPIPWEYCECGCKSSTVTIGGAYFSFYNDLQGGYWFATSHH
                     PRLMGVRLDSMRAVNQKVRTALKARKIEVQRELSELEDL*"
     gene            102153..102413
                     /locus_tag="H2c1_full_idba_ud_scaffold_88_prodigal-single_
                     164"
     CDS             102153..102413
                     /product="hypothetical protein"
                     /codon_start=1
                     /transl_table=11
                     /translation="VKVRLPTGETAYLPGASAEEVTKYEAFLEARFQFAMQYAESQGW
                     GRDVQTLTIKQILEIRNQPGWKTPEGTESATLTVSFVPRTAN*"
     gene            102410..102688
                     /locus_tag="H2c1_full_idba_ud_scaffold_88_prodigal-single_
                     165"
     CDS             102410..102688
                     /product="hypothetical protein"
                     /codon_start=1
                     /transl_table=11
                     /translation="LSASDDIAVGLYAVLARDPGDFIDMVVDEQDVEALKTLYLILAT
                     HNPNIPEWEMKLNTVGADLVRGNLTKRGTPIPQLLTASIDPPQQGRLF*"
     gene            102688..103074
                     /locus_tag="H2c1_full_idba_ud_scaffold_88_prodigal-single_
                     166"
     CDS             102688..103074
                     /product="hypothetical protein"
                     /codon_start=1
                     /transl_table=11
                     /translation="MPYLSSRLCEHPNEVPHVCPCVPDCFCRSTSCPVRESAASPVPQ
                     PLSAVDRLLTQEVIAEDNLFIVRLWDMFDGWVDVSEPIPEGTARTLWLEKTKDGTQRT
                     KFEDGDYYRVFPADTRMLITPDFTGR*"
     gene            103092..103571
                     /locus_tag="H2c1_full_idba_ud_scaffold_88_prodigal-single_
                     167"
     CDS             103092..103571
                     /product="hypothetical protein n=1 Tax=Desulfitobacterium
                     hafniense RepID=UPI000380CE69"
                     /codon_start=1
                     /transl_table=11
                     /translation="MADPHKDDVISDYSSFIKDFEDNVRTGDDIPFPVEVSKVVPQSK
                     VSRETIPVGTWVAVRPVSDNPDKKTYLGVYLGDLPIKNSTLSYHLKTKELTFLVATNP
                     AIYVDDLKKVVYGYESWWGRIKGPEGMRQITDRDIDNVWYVKALRDLTRESPSGQSS*"
                     /db_xref="UniRef100_UPI000380CE69"
                     /db_xref="A0A098AX91_DESHA"
                     /db_xref="cdg:CDBI1_18893"
                     /db_xref="UPI000380CE69"
     gene            103555..104259
                     /locus_tag="H2c1_full_idba_ud_scaffold_88_prodigal-single_
                     168"
     CDS             103555..104259
                     /product="hypothetical protein"
                     /codon_start=1
                     /transl_table=11
                     /translation="VAKAPDPNNYVKRTPSGIWAVFWKSELHSYHNTLKQASIVLWKL
                     KKLQKATGAEPIPLSRLDRVIQDNLLESLGGIVPTRTPKRSMGGLTCPDCGALMYLRT
                     GRFGLFYGCENYSKTLCRGSVSADAHGVPVGVPVDSATRRARYLLKTALMEFPVDSFL
                     VFNCSNINGTGVHHFSLEQCRKYIARMCKDHPELVETLHHVPDHLQRTRLERILTDHD
                     PLDEMMGPIGVDLENP*"
     gene            104256..104723
                     /locus_tag="H2c1_full_idba_ud_scaffold_88_prodigal-single_
                     169"
     CDS             104256..104723
                     /product="hypothetical protein"
                     /codon_start=1
                     /transl_table=11
                     /translation="MKPDLIATSQKALQAAINFRAAKNEMQKLAGGALTGNEADALTE
                     RLLATSDRIASLAPKPFMLSAPGGSEAPKDPPDTLSAIALVLGQQTLHTEQITKSLLD
                     KGWLPNTPRSVRYVSDLLSRNSEGNGTNQFARVRRGTYKIAKARRKLVFKTGP*"
     gene            104723..104908
                     /locus_tag="H2c1_full_idba_ud_scaffold_88_prodigal-single_
                     170"
     CDS             104723..104908
                     /product="hypothetical protein"
                     /codon_start=1
                     /transl_table=11
                     /translation="MAFVVKYRVLGKEYQSESYATREIVDTHRDDIAGFEGVTEARVQ
                     ELEPKRAIDRLLEREDE*"
     gene            105047..105469
                     /locus_tag="H2c1_full_idba_ud_scaffold_88_prodigal-single_
                     171"
     CDS             105047..105469
                     /product="hypothetical protein"
                     /codon_start=1
                     /transl_table=11
                     /translation="MEGLRSKLVVKNAPTLVYKDRMLKAVATTSDGRPLMILGLSQGN
                     MDLLLQRKPIFIDTTAYGVKGGLQILILGGETEEAIQAELEKYTQLPEPSVDPAPHDQ
                     SVKLVEPTDSVKSEEPGDTFETCPACRYGNCFNPKHGW*"
     gene            105473..106315
                     /locus_tag="H2c1_full_idba_ud_scaffold_88_prodigal-single_
                     172"
     CDS             105473..106315
                     /product="hypothetical protein n=1 Tax=Paenibacillus
                     larvae RepID=UPI0001693C1E"
                     /codon_start=1
                     /transl_table=11
                     /translation="MKTWHYSFPNDKPGEGWAHITLSENGMFAAVSDFGNYAFLWSHT
                     GKEDIREFFLDAKREWQYFAGKLKPEKVLNEAESWKRIKTELLERRRAGDVTREEARE
                     AWDEMELYSSSWNEYLDSSSCNKVFDEAWDFSVYELQADVVAFCTRVLPRLADTLRAE
                     LEGRPHLGSIIKVELGRHKNFCITKKHFEALRTDLYRRAPPRSIFQDWVKDSCDVRGD
                     KLYPHHFLWSGTQRNIETLAETLKGFEGQAEIIVFWGNGEVTGYALDNHRVTQHSVKF
                     SLVK*"
                     /db_xref="UniRef100_UPI0001693C1E"
                     /db_xref="plv:ERIC2_c10640"
                     /db_xref="V9W4N6_9BACL"
                     /db_xref="UPI0001693C1E"
     gene            complement(106301..107092)
                     /locus_tag="H2c1_full_idba_ud_scaffold_88_prodigal-single_
                     173"
     CDS             complement(106301..107092)
                     /product="hypothetical protein"
                     /codon_start=1
                     /transl_table=11
                     /translation="VIYWERHHPRFLVSLQNPSGRSFDVWDWYGRPPGWVDSTDLNED
                     DGAALVFSDPFPTATLSLELRNRLRTGSGPGSGFRHPSHLVNYYYVNDGVCLSLVGAT
                     EQFLLQGLNTQAPDWWAIEEDMTPLQRLEERIKVFVETVSQWYHSAGSVTHYPAVLET
                     PLKGYCTKCGLPLDRHVSHTVPGFENMSFFASPAEARPYVAAFKSHYGGALKKMSDAE
                     LLEMPLPPNKRNLRVLLLEVQGRIKHPTGPKSAVDRLLGGGLLDE*"
     gene            complement(107089..107298)
                     /locus_tag="H2c1_full_idba_ud_scaffold_88_prodigal-single_
                     174"
     CDS             complement(107089..107298)
                     /product="hypothetical protein"
                     /codon_start=1
                     /transl_table=11
                     /translation="VRPHLFSYNILDALIAAALLALLVACFQTGGPRAGFFLATIVFG
                     SIFLGYKTGAMHERREAEWAKKNDL*"
     gene            complement(107308..107697)
                     /locus_tag="H2c1_full_idba_ud_scaffold_88_prodigal-single_
                     175"
     CDS             complement(107308..107697)
                     /product="hypothetical protein"
                     /codon_start=1
                     /transl_table=11
                     /translation="MQRTYTERTELLLVELHIKAMPVRFSKKALADHLQARMTFVQKD
                     WGFDPNSGTAQIDFIATDRQRTNPLSFIPPGETSKEHHLAEAQRAYGEINALAAIADH
                     FELDEVSEIKDMRPTPISKPYVRYRPV*"
     gene            107994..108287
                     /locus_tag="H2c1_full_idba_ud_scaffold_88_prodigal-single_
                     176"
     CDS             107994..108287
                     /product="Histone-like protein n=1 Tax=Sorangium
                     cellulosum (strain So ce56) RepID=A9FNR1_SORC5"
                     /codon_start=1
                     /transl_table=11
                     /translation="MLTKTKLIQVLADRSNITKAQANLFLENLSDVVEEQLKTEGVFS
                     LPHLVKFTLKDKPATPERQGRNPFTKEAITIAAKPATKKIRASVIGDLKKFSG*"
                     /db_xref="UniRef100_A9FNR1"
                     /db_xref="scl:sce8278"
                     /db_xref="A9FNR1_SORC5"
     gene            108295..108510
                     /locus_tag="H2c1_full_idba_ud_scaffold_88_prodigal-single_
                     177"
     CDS             108295..108510
                     /product="hypothetical protein"
                     /codon_start=1
                     /transl_table=11
                     /translation="VDPTEHFHTQVRFVCPFCKRKCSAGFTCIPGQTEDEGNPGVLHE
                     LPTCPKFDALEIDDFLHEVNIQYGGHN*"
     gene            108668..108823
                     /locus_tag="H2c1_full_idba_ud_scaffold_88_prodigal-single_
                     178"
     CDS             108668..108823
                     /product="hypothetical protein"
                     /codon_start=1
                     /transl_table=11
                     /translation="MAIYQGLLSVFDEMGHVERLDFIELALLFKELPPSERQWLIEEA
                     NRLRGRR*"
     gene            108860..109063
                     /locus_tag="H2c1_full_idba_ud_scaffold_88_prodigal-single_
                     179"
     CDS             108860..109063
                     /product="hypothetical protein"
                     /codon_start=1
                     /transl_table=11
                     /translation="MARPRLTLAVVEGLRHVLMDAEAMMEERQGWGEPEDDDTAEERG
                     LRYLSQLIKWSDAQPRRRCKGER*"
     gene            109331..109819
                     /locus_tag="H2c1_full_idba_ud_scaffold_88_prodigal-single_
                     180"
     CDS             109331..109819
                     /product="Uncharacterized protein n=1 Tax=Deinococcus
                     peraridilitoris (strain DSM 19664 / LMG 22246 / CIP
                     109416 / KR-200) RepID=L0A1A1_DEIPD"
                     /codon_start=1
                     /transl_table=11
                     /translation="MEVTTEQILEANTKTQEHINLVRKFLRIAATEVLKRGEVHDLSK
                     FSEAEVKMYAQYTPRLRGMAYGSPEYKQCLQEMLTDGGLKHHYENNRHHPEHFEQGIN
                     GMNLIDLLEMYVDWLASTKRNPNGDVLKSIQINSDRFNMSSQLVNIFRNTARDLSFED
                     PA*"
                     /db_xref="UniRef100_L0A1A1"
                     /db_xref="dpd:Deipe_2101"
                     /db_xref="87051093"
                     /db_xref="L0A1A1_DEIPD"
     gene            109816..110523
                     /locus_tag="H2c1_full_idba_ud_scaffold_88_prodigal-single_
                     181"
     CDS             109816..110523
                     /product="Nucleoside 2-deoxyribosyltransferase n=1 Tax
                     =Rhodospirillum photometricum DSM 122 RepID=H6SL28_RHOPH"
                     /codon_start=1
                     /transl_table=11
                     /translation="MRIYLAGPDVFEPNPKELAEKLKTTCQKFKLEGVFPLDADLALD
                     GLSPPEQARLIFDANVALIRSCQGVLANMTPFRGPSMNVGTAWEMGCAYALGLPIIGY
                     TSDDRPYPERVEEYRDKAPFFKDPKFVESFELHDNLMLDCSSLAVFSTFGEAAERMQQ
                     RLLGDLVVKSWDPQGVCTCRTCGERVKIRPSNAQDYLWYCTNPTCVRHTGEDRYTQDD
                     QPTWADWRRHEGAQTGT*"
                     /db_xref="UniRef100_H6SL28"
                     /db_xref="rpm:RSPPHO_02067"
                     /db_xref="H6SL28_RHOPH"
     gene            110498..110767
                     /locus_tag="H2c1_full_idba_ud_scaffold_88_prodigal-single_
                     182"
     CDS             110498..110767
                     /product="Tax
                     =RIFOXYA2_FULL_OD1_Falkowbacteria_47_19_curated"
                     /codon_start=1
                     /transl_table=11
                     /translation="MKVLKPGREQKGWSIEATCTGAGNENGGCGALLLVEEADVFKTF
                     TGGNYGGDTPESCATFKCSACGVLTDLSNFPMSKLRALPDNRRGA*"
                     /db_xref="89382157"
     gene            110767..111345
                     /locus_tag="H2c1_full_idba_ud_scaffold_88_prodigal-single_
                     183"
     CDS             110767..111345
                     /product="hypothetical protein"
                     /codon_start=1
                     /transl_table=11
                     /translation="MPSPWMPIWPTIRPLVRSKSERLDGRGPSLLARAFHVLRQLAPN
                     PNFILRWCSAGAFAMASFVGLFIMMKPTLFKWDDNAARSDRDARIKKQELAVKETERK
                     TTEAAVKRAEEDIERSIEAHARGNWETWKSQFTSDADGIACAYGRISTPDRAFNITCQ
                     IGPKGHLPTILVACDQGSCKAPKPINEPEPKK*"
     gene            111349..111777
                     /locus_tag="H2c1_full_idba_ud_scaffold_88_prodigal-single_
                     184"
     CDS             111349..111777
                     /product="hypothetical protein"
                     /codon_start=1
                     /transl_table=11
                     /translation="MRQVLIAMLATVIALLVSLATFFAISSVLHSIRIALGCQENGFF
                     VWVLCLYVLLCWRIQGRVWQMGLACAACNLMAYLAFKMHREDLRQAFDSLGDLIILIS
                     MFSGRGWGRKLGNKLKSMSLTAINAASFKRQSAEVLSCRV*"
     gene            111779..112138
                     /locus_tag="H2c1_full_idba_ud_scaffold_88_prodigal-single_
                     185"
     CDS             111779..112138
                     /product="hypothetical protein"
                     /codon_start=1
                     /transl_table=11
                     /translation="MLEVWTARISTKDPDAFNITRKSGHEAFAPSWSLLGTVLTIRKQ
                     KRVQTLEEWRAYAGRYLEEMARSKRLNPEAWRALLARPRVVLTCYCSGDPRRCHRRVL
                     AHILTSLGAVDKGELPR*"
     gene            112163..113023
                     /locus_tag="H2c1_full_idba_ud_scaffold_88_prodigal-single_
                     186"
     CDS             112163..113023
                     /product="hypothetical protein"
                     /codon_start=1
                     /transl_table=11
                     /translation="MQDLIIQPQEGKKGRSFRATCVAAVTADALFPEGGGATIRPVWA
                     MFAGSDAELRPFAANLKLGRKAERDTQSYNRRGGDAERYEFLKSVGYNMAWQREPEGS
                     LVTLYHPGLFRLDPGMVDPQGLNFVTLVPKEWAAHQKVDVQLPVEHVLRMGKSPITVK
                     ALEALVPTAYLYAAYLDRRTRCPLIADGRFYLQILIAGLAQGLTSLPGVDFRWPSPKE
                     DWGYHKTHGFVAYGLEHVGVLHALSTKSNHVSFETFLAEQVSLFFDYTGDFVPIAQRV
                     DLSAFEECNA*"
     gene            113016..113195
                     /locus_tag="H2c1_full_idba_ud_scaffold_88_prodigal-single_
                     187"
     CDS             113016..113195
                     /product="hypothetical protein"
                     /codon_start=1
                     /transl_table=11
                     /translation="MPETTRPIYVVIMLKNGDRLDLPVEVGLLSGQLSTEHHVKAALK
                     AALVLRPDGRIIGSY*"
     gene            113227..116919
                     /locus_tag="H2c1_full_idba_ud_scaffold_88_prodigal-single_
                     188"
     CDS             113227..116919
                     /product="Uncharacterized protein n=1 Tax=Pseudomonas
                     aeruginosa ATCC 14886 RepID=K1BH56_PSEAI"
                     /codon_start=1
                     /transl_table=11
                     /translation="MARFESVASGGYYPTPPHLVPLMAELLDVEENTYECALADPCAG
                     EGAALLGLGTLLGIRKVYYTCEMEQARHEALKKNLHEGHDYASVKDALHGDAFLIDLP
                     VNRMSVLYLNPPYDLDPVHGRLEQRFLDRFTQTMVEGGVLLFVVPFYALKASARTLAT
                     EYTALQCFRFPEGDFEAYSQVVLMARKSETLPGPDTSILEQVMAWSESADLLPVLGTP
                     ADRYTVPEKGYTGAESTKWTMRELDLVGLVRKARPWMQSGRTGVLSSVPHIIPEIPVE
                     DLMFRTFPLATSPRPAHIAAGIASGLFNGRRVTPKTSGMPDLLVKGVFDREYVTVEEK
                     LDKTGQVTSVVQVQQPKLVTTVLNLRTQEYTTLKLGADTGSREIADMTIEGLLEHYGP
                     SLMRVMSQQCPVSYDARRDGPGLPLATINRRLYAAQENAAKAITQLLGGSKPKSVGRR
                     GRAATRRGKAAILLGEIGSGKTSVALTVGSTVGKRMLVMCPPHLLDSWRDETQTVLPD
                     AEFRVLQNVQDVDNLLDVPADKFLVAVVSRETAKLGHGWIAVTEQCPKCGAALPLGDL
                     AKKRVHCEHQTVRAVGPLAKAAEQLALRIAPAASKDPRVLHVLQGRFVRQYLKRFDEV
                     AGAWKGLTTAFVDQIVDELVARALDTGAEDACKLAGRLLAAENNPERIARVVRSIPAD
                     ASYYLQDFAKALVLLLPFGSDLQNELRQADIFTRQSWNSFDEILKTVAQHGYRTRLGE
                     VKLVKGVACLDSKAPGSLAMALSLLNGLTRVGTFKHTRECGEPLYQAVPEPRRFPLSQ
                     YICNRHSRTFDFLVLDEGHEYATDGSAQERSAHRLTALGIPTVLMTGSIMNGYAESLF
                     TNMWALSHDFRQEFGRDDRARFVERYGYLKRVLSDRDRDTGEVIEFGSHTDRVERSER
                     TAGDAPGILPLFLFRHLLPIAVTLHKADLAIDLPPCRQIKCLIEPDADLLKSFKTLQQ
                     GLLTRIRKDQFRAGFAGKLFGALAELPSYLDRATLDTGNREDGSYAIHYPDSIGGDLV
                     VKGESFPATRLSSKERWMLDTLRTELAEGRNVMVFSWHVSLLPRLARIISQELGEEVP
                     ILYAEKVATHKRQEWINKNVVRKQRRILIANPVCVQTGLNNLVHFSTEIWMENPACNP
                     TIFRQAIGRVDRIGAKKETRIYTPIFAGTLQVQLHDLLLRKVAVAVATDGLDPESVLL
                     AAGASDDGYLSGLSIGKQLWNLLNAN*"
                     /db_xref="UniRef100_K1BH56"
                     /db_xref="paeg:AI22_12625"
                     /db_xref="107251344"
                     /db_xref="K1BH56_PSEAI"
     gene            116938..117249
                     /locus_tag="H2c1_full_idba_ud_scaffold_88_prodigal-single_
                     189"
     CDS             116938..117249
                     /product="hypothetical protein"
                     /codon_start=1
                     /transl_table=11
                     /translation="MEEGPKYTGRRLDVSLTGGLIPWDGNQPALLNVPGSTHNYMPIF
                     TTQEKLEQLMTRAQTPYDSIKQIQDGREFLTSIPGEIHIMVDPYYTPEGKVRWAEIFR
                     D*"
     gene            117249..117668
                     /locus_tag="H2c1_full_idba_ud_scaffold_88_prodigal-single_
                     190"
     CDS             117249..117668
                     /product="hypothetical protein"
                     /codon_start=1
                     /transl_table=11
                     /translation="MYLVNQEIGDGCGVACYAMVTGTNYYEAFGVLHPSENPVCSQTA
                     SHETSNEDLLQALRAAGFEIEVRIRPDIRTLKKAVLVVRYRIGPSMYMHTVVWDAERQ
                     QVLDPFDDRPFEEYQDGLCLAFELSTPSGLSSSVSLA*"
     gene            117750..117938
                     /locus_tag="H2c1_full_idba_ud_scaffold_88_prodigal-single_
                     191"
     CDS             117750..117938
                     /product="hypothetical protein"
                     /codon_start=1
                     /transl_table=11
                     /translation="MEPNPLPVVLSNREALLITVLMVISIYLNEHRHPVQSTFLMTIV
                     LGIMIVAVSSFYHRRFKD*"
     gene            complement(117928..118242)
                     /locus_tag="H2c1_full_idba_ud_scaffold_88_prodigal-single_
                     192"
     CDS             complement(117928..118242)
                     /product="hypothetical protein"
                     /codon_start=1
                     /transl_table=11
                     /translation="VAIPIIQTIGSLTAGAPTPPQRTTLKQDPCPNCRCQEGLIVLGR
                     KICAQCGLGPQAAQLVVKSTAQRDVNGSLLCQGCGEPYPYAEPKSDGTFVCTPCCMRA
                     NL*"
     gene            118276..118992
                     /locus_tag="H2c1_full_idba_ud_scaffold_88_prodigal-single_
                     193"
     CDS             118276..118992
                     /product="hypothetical protein n=1 Tax=Frankia sp.
                     BCU110501 RepID=UPI00036C9F59"
                     /codon_start=1
                     /transl_table=11
                     /translation="MDFSKIDPYVALVAAQRNITYAEAVKAQDVAARTEAKLWLWRRS
                     LTILHMEQGIPDQERKATPVLYVDIDSTVRHGYAELGRLVTTANDVVIYPAALAKMKA
                     AKEAGWRIVGITNQGRIALGEMTREQLFENIIETSEQCGYIFDQMMICTHHPNAKELE
                     MAQCWCHKPRIGNIVLAAEAMADLHSEFYPPHMALFVGNQESDRQCAENAGIPFQWAY
                     QWRGEAFAPTPENPNPPPAP*"
                     /db_xref="UniRef100_UPI00036C9F59"
                     /db_xref="srd:SD10_26985"
                     /db_xref="UPI00036C9F59"
     gene            118996..119646
                     /locus_tag="H2c1_full_idba_ud_scaffold_88_prodigal-single_
                     194"
     CDS             118996..119646
                     /product="Putative membrane protease subunit n=1 Tax
                     =Waddlia chondrophila (strain ATCC VR-1470 / WSU 86-1044)
                     RepID=D6YV75_WADCW"
                     /codon_start=1
                     /transl_table=11
                     /translation="MPLHILKSVHILKHGRSLCGMSGTPSEWPENHRWVSFQDEGLLH
                     EVNCRKCLQVWSTYRKVEGDRCKEEPMTLRQSIYIVLGALALILLFLIGWQPFKVWSA
                     KLDGEAKFAEAEYSRRVTVLEAQAKLDSASKLADAEVARARGVAQANLIIGNSLRGNE
                     SYLKYLWINQLENNKNSVIYVPTETNLPILEAQRLSNLPAPEAPPQPEAQPSSPAH*"
                     /db_xref="UniRef100_D6YV75"
                     /db_xref="A0A0F9PRJ2_9ZZZZ"
                     /db_xref="wch:wcw_0668"
                     /db_xref="D6YV75_WADCW"
     gene            119648..120343
                     /locus_tag="H2c1_full_idba_ud_scaffold_88_prodigal-single_
                     195"
     CDS             119648..120343
                     /product="hypothetical protein"
                     /codon_start=1
                     /transl_table=11
                     /translation="MISVMATCAQCNGPRTEDCIDSGALCDECQQKLLKKIVEAKPEE
                     VLMGGSDQAVQGLMEAQAKGTRPNFRVTAADFREGGPTHFILAWETVSAGFGELTFFR
                     KDGKLHIDTEGMGARFCVEVFEKMIEQTLPQEERMPRQTLNPQPYGNYEGHDLRRADM
                     PVLWSVGASPRDAIEALCWARWGGTLENLGEALTGGDPLYTWGYRFTSDNGTSFKAAG
                     IEIPGGFACTWWK*"
     gene            120340..120732
                     /locus_tag="H2c1_full_idba_ud_scaffold_88_prodigal-single_
                     196"
     CDS             120340..120732
                     /product="hypothetical protein"
                     /codon_start=1
                     /transl_table=11
                     /translation="MICPICGHTKLNTTYEDKSFRVLYGPPIVIRLRVDTCPACNESG
                     DFENENDRPIQQALEISALKSVPFMVAILKEDHQCAPVYIERVTGLQFGSITRCEAGH
                     YDAAVIIALRMACAYPPILALLDNAESR*"
     gene            120729..121004
                     /locus_tag="H2c1_full_idba_ud_scaffold_88_prodigal-single_
                     197"
     CDS             120729..121004
                     /product="hypothetical protein"
                     /codon_start=1
                     /transl_table=11
                     /translation="MTCEAFDPNCEGCRPVILDVTTHEPLPADSAVMRAVNTVWDAAP
                     REEQEAFHRVTVKNSRDPLDLELLKGLSDRMSAAITISTEPQGLEVN*"
     gene            121008..121223
                     /locus_tag="H2c1_full_idba_ud_scaffold_88_prodigal-single_
                     198"
     CDS             121008..121223
                     /product="hypothetical protein"
                     /codon_start=1
                     /transl_table=11
                     /translation="MKLWLSNGSQLLGPIACAEQKRHPNDTVTFRVIDPLWVALLGWG
                     KGACVEVQARPMPADRQLPRDVYAYET*"
     gene            121223..121501
                     /locus_tag="H2c1_full_idba_ud_scaffold_88_prodigal-single_
                     199"
     CDS             121223..121501
                     /product="hypothetical protein"
                     /codon_start=1
                     /transl_table=11
                     /translation="MAKAEMMQKAELYPDPPRPKDYVYDPKFNIRWFQRMSDLWYRRL
                     PRKAIVNQTGEEVTVLSWRRAWFGPVLCLQFQDGRIGHGYDPATVRFT*"
     gene            121698..122162
                     /locus_tag="H2c1_full_idba_ud_scaffold_88_prodigal-single_
                     200"
     CDS             121698..122162
                     /product="hypothetical protein"
                     /codon_start=1
                     /transl_table=11
                     /translation="VNDYDPDERVEPIPESHTCSMTTFEVQFGLRVSLTDDQHTRLLN
                     LMEEIVKAPYNQPKNGVHWLAGGGSRPNFSAIDAALLNVPAGPDAVPNGEEPTFDDDV
                     YQLSCMARGFVSDRERARVERERASVGTCGVCGLLLFPTPSGGICKNGHGGG*"
     gene            122162..122488
                     /locus_tag="H2c1_full_idba_ud_scaffold_88_prodigal-single_
                     201"
     CDS             122162..122488
                     /product="hypothetical protein"
                     /codon_start=1
                     /transl_table=11
                     /translation="MTPRELNLRNKLAKRATVDPEAFEVYLHFMEEGARLELRTRPGL
                     DEDSMKRLDWAIQTSMDTPRFSLKFCFFYLCLGLFASTAIIQHTWWCTIFLALAAGSI
                     PKGRSV*"
     gene            122542..122751
                     /locus_tag="H2c1_full_idba_ud_scaffold_88_prodigal-single_
                     202"
     CDS             122542..122751
                     /product="hypothetical protein"
                     /codon_start=1
                     /transl_table=11
                     /translation="MRSTMWIPDKKLAHNGHSYKIGFEGALHPSIAEALLALQLHQGK
                     VTPEMIEQLKAMTEALNPPVKKASE*"
     gene            122814..123113
                     /locus_tag="H2c1_full_idba_ud_scaffold_88_prodigal-single_
                     203"
     CDS             122814..123113
                     /product="hypothetical protein"
                     /codon_start=1
                     /transl_table=11
                     /translation="LQPSVLQGQLSIARDFSRFPAGRVKADGPRSGQHLRELILRQEG
                     DLTIDFDGTMGYGSSFLQGAFQGLYQDVPLGRLRLRLISKEDPSIADEVWQYINS*"
     gene            complement(123103..123936)
                     /locus_tag="H2c1_full_idba_ud_scaffold_88_prodigal-single_
                     204"
     CDS             complement(123103..123936)
                     /product="hypothetical protein"
                     /codon_start=1
                     /transl_table=11
                     /translation="MQRRTVLQIIAAFFASFFGKFRRFGELGPIARLRGAPVGPRGKV
                     SPKAAWFSPPKYESVQTHSAEQHTELLERLREGATLPPPTLPLLKKGEFRPFIFRVDH
                     RYRPDRQEGYEVMLLKNPAIQPSVVMGMGFPNGRPEGYVTPTRPIAVSGGAWTPLKEF
                     LPLQHHPDLPAMGVLVGTMAHPALAPRFDISNDTEFKVITHKRRLDPTIGPVEGDQHF
                     TAEARARINANHQELFDNWGQPSNPDDVAQAHEATASVREQYTQQQIFERGGQLTSLK
                     S*"
     gene            complement(123949..124179)
                     /locus_tag="H2c1_full_idba_ud_scaffold_88_prodigal-single_
                     205"
     CDS             complement(123949..124179)
                     /product="hypothetical protein"
                     /codon_start=1
                     /transl_table=11
                     /translation="MDLTGTHLVCCVCEAPIEEHQPFKVFSGALCSESEKPHPKSKIL
                     RPVRSTQKYLSVTVCGKEECGSTAIGRIWRGV*"
     gene            complement(124196..124909)
                     /locus_tag="H2c1_full_idba_ud_scaffold_88_prodigal-single_
                     206"
     CDS             complement(124196..124909)
                     /product="Uncharacterized protein n=1 Tax=Nitrobacter
                     hamburgensis (strain X14 / DSM 10229) RepID=Q1QKT9_NITHX"
                     /codon_start=1
                     /transl_table=11
                     /translation="MKGMKARYIQEVGTRGQLRIYWDRETLTDQKEDPKYPGEFSRSY
                     TSAQSCPNCCGGGKPGYHNAMKLLRDVPELDAWGVFGKEADYPPEAWPTQCSDCGAPV
                     PPGDPKPTVVGQSAIVLHHQVFSTRLYDTASGKPEPGDIFETDWHEAGHCPYWSNCSG
                     IHIQAILPNGDHWDLDSRASNCTMRDDRTHRCWIRTGSLKDGTLHVDKNGTTCAAGAG
                     SIAVEGYHGFLHAGSFTDG*"
                     /db_xref="UniRef100_Q1QKT9"
                     /db_xref="A0A0F9KEF3_9ZZZZ"
                     /db_xref="nha:Nham_2366"
                     /db_xref="Q1QKT9_NITHX"
     gene            complement(124906..125196)
                     /locus_tag="H2c1_full_idba_ud_scaffold_88_prodigal-single_
                     207"
     CDS             complement(124906..125196)
                     /product="hypothetical protein"
                     /codon_start=1
                     /transl_table=11
                     /translation="MAHLYTGPSVHTVLTVLLSFASGFVIETACVYWVHFSERNRALP
                     TALCSMAIGTAQVLGIGESIRDWRMGLPFILGYGVGTYTAVRRKSVNKTAGS*"
     gene            125400..125654
                     /locus_tag="H2c1_full_idba_ud_scaffold_88_prodigal-single_
                     208"
     CDS             125400..125654
                     /product="hypothetical protein"
                     /codon_start=1
                     /transl_table=11
                     /translation="MNDAEQPTPPPVTPKRGPDFRLWKADRVVFRTQDGATVTCPICG
                     LVGAAVTYWPGQVIHLASWEPVFGYDHLSQLGVLESCSLV*"
     gene            125664..126068
                     /locus_tag="H2c1_full_idba_ud_scaffold_88_prodigal-single_
                     209"
     CDS             125664..126068
                     /product="hypothetical protein"
                     /codon_start=1
                     /transl_table=11
                     /translation="MRKKDELSRDDTCMRHAHPEEMVFVLLGRDAAAPVAIRAWVAER
                     LRLGKNAETDEQIVEALACAQTMESEGRQWVGAATHYPPGMGEESRRLHREYSVLEKA
                     QRAGAKNGAEVVRLTDECNAKGIILVPGGENL*"
     gene            126083..126433
                     /locus_tag="H2c1_full_idba_ud_scaffold_88_prodigal-single_
                     210"
     CDS             126083..126433
                     /product="peptidyl-tRNA hydrolase (EC:3.1.1.29)"
                     /codon_start=1
                     /transl_table=11
                     /translation="MYFLARKDLKMSPGKLAAQVGHGVQYVLTRLQYTESQEEDLTLW
                     KAGSSAKIVLAVESLAQFTQLKETLAASPIPYAVVIDEGRTEIEPNTETLLALSALPR
                     SRAVPLVGYLPLYR*"
                     /db_xref="pog:Pogu_2512"
                     /db_xref="H6QDR7_PYROT"
                     /db_xref="UniRef100_H6QDR7"
                     /db_xref="3.1.1.29"
     gene            126607..126879
                     /locus_tag="H2c1_full_idba_ud_scaffold_88_prodigal-single_
                     211"
     CDS             126607..126879
                     /product="hypothetical protein"
                     /codon_start=1
                     /transl_table=11
                     /translation="MASITDDQIATIQVKLATLVADKATADAATVTANAAVTAAQQAA
                     ATAAQANLDEAAADAKASGDLQDLVNFVESLAPAPAPIPDTAPAVS*"
     gene            127291..127617
                     /locus_tag="H2c1_full_idba_ud_scaffold_88_prodigal-single_
                     212"
     CDS             127291..127617
                     /product="hypothetical protein"
                     /codon_start=1
                     /transl_table=11
                     /translation="MRVIYTAVYRPCMVHPKIEDVDKRAVQLRNQLAVLVVDRRQTLG
                     ELVQEAFPDQKVNGHALIEGHWPCPDDDGEGRQGTPHSPTGKCIYVVGNNDDHCIFCG
                     LPTERQ*"
     gene            complement(127619..128080)
                     /locus_tag="H2c1_full_idba_ud_scaffold_88_prodigal-single_
                     213"
     CDS             complement(127619..128080)
                     /product="hypothetical protein"
                     /codon_start=1
                     /transl_table=11
                     /translation="MSKKTTLERVYLHINNGGLTFSVVERLDVRKDCIIWPADWHTRK
                     MTPDEREVQVANLEREDRYSRRWAFKIETYHFGATTSYSFPIIPLTVKWMITALKRVL
                     VRMEAPQERTSDNEYPFEDQKNVHVTAQDGQQVDTYWPVPREPREASGSVG*"
     gene            128149..128688
                     /locus_tag="H2c1_full_idba_ud_scaffold_88_prodigal-single_
                     214"
     CDS             128149..128688
                     /product="hypothetical protein"
                     /codon_start=1
                     /transl_table=11
                     /translation="MFEEDEAWEAGVRAGIALTKADVDPQALQTLAANPYRRKPEPPR
                     RPLTPPPAVLPMELKPPWQIQFGDGGPEESEPIMVPAVLNPEWGAYHWTVDGDPRGCA
                     IENVDWLHYARDADHAWLVGAMKELTTVRAWVKPMEDGWHIIEGGALVTFFLPYDWGH
                     EHNLEELRAILVERKWPLR*"
     gene            128716..129288
                     /locus_tag="H2c1_full_idba_ud_scaffold_88_prodigal-single_
                     215"
     CDS             128716..129288
                     /product="hypothetical protein"
                     /codon_start=1
                     /transl_table=11
                     /translation="MLTRRRLFSAVAALGAFLIAPLRAKATEASEWARDFKIPENLKL
                     PQQGEQLVFIPIPPDEQNLISYLETFMQRFTQRMDLTEGCELSIRFHDQDDVGFGIAE
                     GHRDIRYRCIGDNLKFGTVFLLAVQATEDLMSRKDGRIQITGPTRDITAPGRFRAQVV
                     SVSVMVRTFKPKPGPANWPGLFRTIRLRKK*"
     gene            129375..129737
                     /locus_tag="H2c1_full_idba_ud_scaffold_88_prodigal-single_
                     216"
     CDS             129375..129737
                     /product="hypothetical protein"
                     /codon_start=1
                     /transl_table=11
                     /translation="MHKATAPSKIEWSYSIAVRVDSLSMKDLLSDQYLEKKLKAEAKL
                     TMEERVQDQLSRSGAQLHASVGRWNHYQEVDLPPEWEQHTRDEFRKLQEQKAAYEALP
                     AKERKLRAEEALVAAEKK*"
     gene            complement(129740..130081)
                     /locus_tag="H2c1_full_idba_ud_scaffold_88_prodigal-single_
                     217"
     CDS             complement(129740..130081)
                     /product="adenylate cyclase (EC:4.6.1.1)"
                     /codon_start=1
                     /transl_table=11
                     /translation="MFRLTIVGSTQGFDIDTRRTVGRLSRCPIQLINVTVSKEHCTVE
                     AVRGQYVLVRDLGSLNGVTVNGQRIKGEAKVFPGSEIGVGTVRLLVEERLSEEASQAV
                     TPRIWRGVKKE*"
                     /db_xref="scl:sce7616"
                     /db_xref="UniRef100_UPI0003678944"
                     /db_xref="E3FTF6_STIAD"
                     /db_xref="UPI0003678944"
                     /db_xref="4.6.1.1"
     gene            130198..130428
                     /locus_tag="H2c1_full_idba_ud_scaffold_88_prodigal-single_
                     218"
     CDS             130198..130428
                     /product="hypothetical protein"
                     /codon_start=1
                     /transl_table=11
                     /translation="MSHTMNLVNGWIALPDSDGLQVTLRQTQETPGGPMGTFKEVVVP
                     AVVLLAYAANVVRNHKKAELDDASSREILGLR*"
     gene            130437..130622
                     /locus_tag="H2c1_full_idba_ud_scaffold_88_prodigal-single_
                     219"
     CDS             130437..130622
                     /product="hypothetical protein"
                     /codon_start=1
                     /transl_table=11
                     /translation="VEHIILWMLYRASLQIRTPRAVYKAKLERAHVRRLGRNFRAQLD
                     AWWCQQKRKDLDAHASP*"
     gene            130603..131352
                     /locus_tag="H2c1_full_idba_ud_scaffold_88_prodigal-single_
                     220"
     CDS             130603..131352
                     /product="Putative uncharacterized protein n=1 Tax
                     =Chondromyces crocatus RepID=D7P608_CHOCO"
                     /codon_start=1
                     /transl_table=11
                     /translation="MPTLVLSPRFSTDSDDFWKAAVAEGWDTHRAIRYRAPEKADLAC
                     VYGEMAFCDMMAERMDLGLLEPPNAWLSTLPEELVRRDLWCGTVADLHRVTSRSFVKP
                     ANDKVFGFGVYEKGSDVPVKWVDPACPIIVSEVVAFDIEVRFHLLDHEIKGASQYRLV
                     QPGVNEDQAVAQAVDFITPYLKDLDLPSSCVLDVGHIEERGWAVIEANQSYASGVYYQ
                     ADPRHLLYAILRSSGPRGRVRESDRKFLRDP*"
                     /db_xref="UniRef100_D7P608"
                     /db_xref="D7P608_CHOCO"
                     /db_xref="ksk:KSE_02210"
     gene            131349..132128
                     /locus_tag="H2c1_full_idba_ud_scaffold_88_prodigal-single_
                     221"
     CDS             131349..132128
                     /product="hypothetical protein"
                     /codon_start=1
                     /transl_table=11
                     /translation="MTAHTTRTEEQKVALAQEVIVYLNEILVLDPAAIHNLCEKRVQA
                     NDALTLHETTQIGVLDDDPEKVGVGLIGILNGLVGVRDDQWGYITAVHGDDDKLQRFE
                     LTRREGDVEVKEEMHPDVGERPVTDVDAGMIINGNRRAFVEGVQYYLNELLDDDSPLH
                     VIGHIESLCRDYEKLIRDAVKVYGTDSAPSLVKSDVVVDQHDIRQHARWIDRSGQLII
                     IRDSNESTTAWTDLRPDGAKGADRFMTTAGFRRAYRWVLDL*"
     gene            132295..132642
                     /locus_tag="H2c1_full_idba_ud_scaffold_88_prodigal-single_
                     222"
     CDS             132295..132642
                     /product="hypothetical protein"
                     /codon_start=1
                     /transl_table=11
                     /translation="MPREDCYACEALLTLEGKCPNQECSTQPCLQCGKKTCDCPPLTA
                     KQKVDLRAERDQKAMAQALTRAANERLFPTKKELPTVRQLKADMAKRPKVLMSERRAR
                     SQAQFNAIRKIKD*"
     gene            complement(132784..132873)
                     /locus_tag="H2c1_full_idba_ud_scaffold_88_prodigal-single_
                     223"
     CDS             complement(132784..132873)
                     /product="hypothetical protein"
                     /codon_start=1
                     /transl_table=11
                     /translation="MKGIIVYGVGMGLIVFAIFLVATLLTLYF*"
     gene            complement(132984..133199)
                     /locus_tag="H2c1_full_idba_ud_scaffold_88_prodigal-single_
                     224"
     CDS             complement(132984..133199)
                     /product="hypothetical protein"
                     /codon_start=1
                     /transl_table=11
                     /translation="MSIDELLGRPYKPPPLYIFEEVELGSGYHTMHVCHHKVEERGWS
                     EPYRKSSSVQYRNRIVLVPYPPEKGEL*"
     gene            133236..133628
                     /locus_tag="H2c1_full_idba_ud_scaffold_88_prodigal-single_
                     225"
     CDS             133236..133628
                     /product="hypothetical protein"
                     /codon_start=1
                     /transl_table=11
                     /translation="MDLNQASQVAVDRIIADLSDRRGLRQEWDQIDNEMQAVIREEWR
                     VIIEQSLAGLQNPSPLSRDIAQVLNRHSAENGSNTPDFILSDFLLGCLATYDSTQARR
                     ERWYGRTDAPGQSPGNEGILTPVDTTPV*"
                     /db_xref="psim:KR76_04170"
                     /db_xref="CSP2_16ft4sub_bin3_scaffold_11_118"
                     /db_xref="87203211"
     gene            133638..134576
                     /locus_tag="H2c1_full_idba_ud_scaffold_88_prodigal-single_
                     226"
     CDS             133638..134576
                     /product="hypothetical protein"
                     /codon_start=1
                     /transl_table=11
                     /translation="MDIADTDQKGLLAQVESNTEIANWSESRQNEFVSTFQQRSRVTR
                     YILLETAEKIWEVALRRHFISAKHYRFIVKGLVPHRESYNQRTNFNDLKQQLFDNASH
                     RPYSVGGRDPQSLDLIADQRSKKILANLPPLSKAVAVVDIETSRKIDRKAKLETEGET
                     LREKLEEVCGTISLSAQDPKMTIGTFLAMVQERENERQRLIKRMNVIAIEGQQLESDI
                     GKALFAGLPGLSDAVVDVIRNHVEQALAFEETGRRVEEQVKFGNSSAAVELLRHFEKD
                     ELKVSDQVKAQFDAALEKLKVAAKAPKKKATKELRE*"
     gene            134576..134692
                     /locus_tag="H2c1_full_idba_ud_scaffold_88_prodigal-single_
                     227"
     CDS             134576..134692
                     /product="hypothetical protein"
                     /codon_start=1
                     /transl_table=11
                     /translation="MGWTLEPGPEETAYPTETLECPTCGKANRSKRLRQKTC*"
     gene            134635..134958
                     /locus_tag="H2c1_full_idba_ud_scaffold_88_prodigal-single_
                     228"
     CDS             134635..134958
                     /product="hypothetical protein"
                     /codon_start=1
                     /transl_table=11
                     /translation="VPDLRESEPFEKIEAEDVLSPRVVRNAQDVVVVLDNPREGRVHY
                     PNDNLLREGEAPNFAVTARKGFQCYLETTVSENPNDPDGEPVFHGTTSHYKHPMPEYQ
                     IRVKL*"
     gene            134959..135324
                     /locus_tag="H2c1_full_idba_ud_scaffold_88_prodigal-single_
                     229"
     CDS             134959..135324
                     /product="hypothetical protein"
                     /codon_start=1
                     /transl_table=11
                     /translation="MNDDEMREFLEVVSPSKKPRPEILFTSTEDPLEAYERPPPPTFV
                     TEEEQVQEILRRVPDAPEERVRGLGPMAGSVLKILTERAEKVEGVLLKKLLVVGRLCT
                     ALTTCARPGTPTHLRDSAT*"
     gene            135276..135815
                     /locus_tag="H2c1_full_idba_ud_scaffold_88_prodigal-single_
                     230"
     CDS             135276..135815
                     /product="hypothetical protein"
                     /codon_start=1
                     /transl_table=11
                     /translation="MRKAGHADPPKRLSDLKSWGLTFKTSRGEGGETKKYSYELDPSK
                     YVDTQADGRQPLSKAERRKIMQQHTVNGVCRCRFCQVKLTNASFAGDHNIPLKVAGNR
                     EHRRIGVAAFGPICTPCNTQKAHYCKQCPNHRSDGDLDFCRDCYLHDPTNAKWSHVQG
                     RSRSETEADIPNIFRTASG*"
     gene            complement(135818..136072)
                     /locus_tag="H2c1_full_idba_ud_scaffold_88_prodigal-single_
                     231"
     CDS             complement(135818..136072)
                     /product="hypothetical protein"
                     /codon_start=1
                     /transl_table=11
                     /translation="MPTIQELVEELNFVSEAAGLVTVFEVAGPSTVRAWGLSFENDVA
                     WAMGNTKRLPDRTTSPQMHEALVQSHPNLKGLGSKHPPKG*"
     gene            complement(136072..136266)
                     /locus_tag="H2c1_full_idba_ud_scaffold_88_prodigal-single_
                     232"
     CDS             complement(136072..136266)
                     /product="hypothetical protein"
                     /codon_start=1
                     /transl_table=11
                     /translation="MARKSPVLKVVKFLGEYRIQDSTGTLLGSETNAVELDAHKDSLG
                     FVWSDRQSADQALALTKRAV*"
     gene            complement(136303..136521)
                     /locus_tag="H2c1_full_idba_ud_scaffold_88_prodigal-single_
                     233"
     CDS             complement(136303..136521)
                     /product="hypothetical protein"
                     /codon_start=1
                     /transl_table=11
                     /translation="MKSMAEDIQRKARIRVLKKVVAEGTMLPPARVQQLVEVLVEAEK
                     IATFHGIDTHKRLKAAIDAVLADTVLVD*"
     gene            complement(136518..136868)
                     /locus_tag="H2c1_full_idba_ud_scaffold_88_prodigal-single_
                     234"
     CDS             complement(136518..136868)
                     /product="hypothetical protein"
                     /codon_start=1
                     /transl_table=11
                     /translation="MIILKGKLYLRRWFKQRRTSRLKGLIDELLEQEERLIGRHDLLY
                     RVRAIRLLLERARVVSQIEVEDVSDQLDRIQAMQSAVELQKQFGGRDPDSDMQTRLNV
                     LECEARQVIEDFRP*"
     gene            complement(136874..136966)
                     /locus_tag="H2c1_full_idba_ud_scaffold_88_prodigal-single_
                     235"
     CDS             complement(136874..136966)
                     /product="hypothetical protein"
                     /codon_start=1
                     /transl_table=11
                     /translation="MSPRASDGESTTASATGRDPYDAAKLAEKL*"
     gene            complement(136967..137104)
                     /locus_tag="H2c1_full_idba_ud_scaffold_88_prodigal-single_
                     236"
     CDS             complement(136967..137104)
                     /product="hypothetical protein"
                     /codon_start=1
                     /transl_table=11
                     /translation="MKPGEQCCALHPDGSRCVADTWGGWHLCLPHMQQGPSVPQVGEI
                     D*"
     gene            complement(137261..137608)
                     /locus_tag="H2c1_full_idba_ud_scaffold_88_prodigal-single_
                     237"
     CDS             complement(137261..137608)
                     /product="hypothetical protein"
                     /codon_start=1
                     /transl_table=11
                     /translation="MADKLVVVEEKYLYRIQWELDDGDDLGAYLCQSEEDGVGEPPTE
                     RSDWEHWTASQAVRTSEGVTIDHIGARWDSQKQATAALRVAKEALKQDRPMPDWAKTA
                     LAEGWKPPKGWKA*"
     gene            complement(137654..137989)
                     /locus_tag="H2c1_full_idba_ud_scaffold_88_prodigal-single_
                     238"
     CDS             complement(137654..137989)
                     /product="hypothetical protein"
                     /codon_start=1
                     /transl_table=11
                     /translation="MSSRAAPSCRRDPDKKPKGGTSIRSIPDTPNGLDRKMVCRKCHL
                     VMRDSESALLEGRFHHHTGLDLKTNKERPHVRACPNVGKTFSSSDLQVEPFLRKGRRR
                     ALKRMGVRA*"
     gene            138026..138619
                     /locus_tag="H2c1_full_idba_ud_scaffold_88_prodigal-single_
                     239"
     CDS             138026..138619
                     /product="hypothetical protein"
                     /codon_start=1
                     /transl_table=11
                     /translation="MAARTCIYSDPKKEGEGPRLYLSANGWIENPQHAIEYFSLSTAN
                     RPHQVPIGYQQSQSVLAEAIKVHPAILETRALEKELQELFVQGVITIFPPKENHLSWF
                     LNVKLPPEKRSLVIEYRDRRGYGIQALDGMTNPVGLVLKRQELLLRAIALAEPIICTC
                     ECHGPMLGFHHCFGPVCCPEPDASRSNAVKTERDAQV*"
     gene            138606..138788
                     /locus_tag="H2c1_full_idba_ud_scaffold_88_prodigal-single_
                     240"
     CDS             138606..138788
                     /product="hypothetical protein"
                     /codon_start=1
                     /transl_table=11
                     /translation="MPKSDDIVTFPLTLENMRGFMAVNGAIERTCPFCAAKPGRGCTT
                     FGGRKRKALHKQRFKP*"
     gene            138785..139666
                     /locus_tag="H2c1_full_idba_ud_scaffold_88_prodigal-single_
                     241"
     CDS             138785..139666
                     /product="hypothetical protein n=1 Tax=Paenibacillus sp.
                     OSY-SE RepID=UPI0003040664"
                     /codon_start=1
                     /transl_table=11
                     /translation="MTKPTILFPSDPLSPWKVDDAFLSELEAAQVAKLTTGLVNVEAV
                     LKDEIEEALIRAPKEAGLTVYRGWMLKPRQYSAVYEALVDRGTQLINTLEQYRTCHYL
                     PYSYPFILEHTPKTVWFKSLDHLDEALDTFGESPVIVKDYVKSQKHYWAEACFIPRAS
                     DRDTAHKVVNRFLQLQGDDLNEGIVLRQYVPLKILGQHPKSGTPLAAEFRIFWLDGRP
                     IMADPYWGKLTTHDVQLLPLVDLTSIARQVPSLFFSMDVAFLEDGSWTIVELGDGQVS
                     GLPDDANAIDFYLRLAG*"
                     /db_xref="UniRef100_UPI0003040664"
                     /db_xref="glj:GKIL_1381"
                     /db_xref="U5QF79_9CYAN"
                     /db_xref="UPI0003040664"
     gene            139663..140163
                     /locus_tag="H2c1_full_idba_ud_scaffold_88_prodigal-single_
                     242"
     CDS             139663..140163
                     /product="hypothetical protein"
                     /codon_start=1
                     /transl_table=11
                     /translation="MSLIKGGHDDDSDVWYEPNPEGWETGYHYTSRSNWERIRLTGLV
                     PTLLSQDKIDALKPLVPEDWDGKAVWSWLERLTPVEHMGSLIYQLAKRRETQIVWLRL
                     QYQFKDRLGPRPDDQGSNRIQLRHNGKIDEYRYHCGTRSCLVVKVVPPRNIELLKVYD
                     LVDLLR*"
     gene            140280..140756
                     /locus_tag="H2c1_full_idba_ud_scaffold_88_prodigal-single_
                     243"
     CDS             140280..140756
                     /product="hypothetical protein"
                     /codon_start=1
                     /transl_table=11
                     /translation="MARLSKRFRSEGYEHRAVELASQQTAAFVKQLQDGYKDLNVQVS
                     AQTPPTAQYVDLSVGVSTPLHVRISYNAQEITVSGTSLRGGFEGWDQTKDPKIQPISK
                     KVGLEYRLVPGEWVGPVDSNVVPVPGDRKPLRLPLEMFGEAFEAVVSDLAEHRSSL*"
     gene            complement(141000..141368)
                     /locus_tag="H2c1_full_idba_ud_scaffold_88_prodigal-single_
                     244"
     CDS             complement(141000..141368)
                     /product="hypothetical protein"
                     /codon_start=1
                     /transl_table=11
                     /translation="VTDRLRVGIDESRHQKQLRQKFEDAQEHIPENVMFDPLTYSLGN
                     LKEEQIVLCLSVLSDRGPIQLLQAFVEGGTCAFWQSRPWKGETCGDYQSHVQGVKMPS
                     CRHCEAVELLKHLGLPAGDR*"
     gene            complement(141365..142060)
                     /locus_tag="H2c1_full_idba_ud_scaffold_88_prodigal-single_
                     245"
     CDS             complement(141365..142060)
                     /product="hypothetical protein"
                     /codon_start=1
                     /transl_table=11
                     /translation="MKPWIPLALHQIWRRGVPNLDDLVDCFREVRTEDRMPVPLDEIY
                     RELIGEGLIVFRHWHGPFAQLTEKGLDIVCAAEEPKWREKLKGVVYIPGPLKPQTKRV
                     YDLQSRGLPLSKVAEAVGCSTSSVQQIAKQHKSMILRYEDYNREVQRFEAGEVHFKEL
                     RIEVFGEIGVRLANILCFNDIRTVPQLLNATPSYLSKKKNFGPKTMEEVNAVLERYGT
                     RLESIGVDYRWYL*"
     gene            complement(142057..142506)
                     /locus_tag="H2c1_full_idba_ud_scaffold_88_prodigal-single_
                     246"
     CDS             complement(142057..142506)
                     /product="hypothetical protein"
                     /codon_start=1
                     /transl_table=11
                     /translation="MNLAPLQALVQSWGGDLKQVESDDPLWDHIAAAPFSSWLGVDHK
                     RKVIYYTKEAQPGEVIHEAGHVFASSRTPNFSEEYDFFGWEFVVAVKVGLVDEWLETT
                     GNYTIGGTDFVEFEDMTIDEQSDLLEERVQHARSLGLIQGDEPMSIR*"
     gene            complement(142503..142865)
                     /locus_tag="H2c1_full_idba_ud_scaffold_88_prodigal-single_
                     247"
     CDS             complement(142503..142865)
                     /product="hypothetical protein"
                     /codon_start=1
                     /transl_table=11
                     /translation="MSSRTCREIVDPRYDTECGLPSHLETNRCIQHLPEAEPPKVAKA
                     YITRGQYNVGIFCTYLQRWEWETVSATSLKSAKTKAPDIIARLLHESADRWAGVSTQA
                     AQASAKARQRAHVKPDLK*"
     gene            complement(142846..143214)
                     /locus_tag="H2c1_full_idba_ud_scaffold_88_prodigal-single_
                     248"
     CDS             complement(142846..143214)
                     /product="hypothetical protein"
                     /codon_start=1
                     /transl_table=11
                     /translation="MDIEKTTQYVKDLVAKAEPFKRFHVRVEAFHLDGVIEATVYSES
                     KETIYAKVVVEDTTFAGHEDQPRHLVRVAIPGFNGSATELRHTILAAANAACDLAQTV
                     NLHLSRAAIPASETYVQPHL*"
     gene            complement(143246..143494)
                     /locus_tag="H2c1_full_idba_ud_scaffold_88_prodigal-single_
                     249"
     CDS             complement(143246..143494)
                     /product="hypothetical protein"
                     /codon_start=1
                     /transl_table=11
                     /translation="VKEEREKSAKVIAQSFLDEYPSCFNLLSGDVTTLMVEGYVLWRV
                     LVSLSRGRIHRDHDAATIRQLVADVYNAANQLSAERKG*"
     gene            complement(143491..143862)
                     /locus_tag="H2c1_full_idba_ud_scaffold_88_prodigal-single_
                     250"
     CDS             complement(143491..143862)
                     /product="hypothetical protein"
                     /codon_start=1
                     /transl_table=11
                     /translation="MKLTVPQLQGVRYYQRQALPLVFRRQALKVLEPTSEVNRALLDL
                     KLIEVNSRHGHNFRITPAGAALQVQGTVRIQGHILNGHTVLIVDRDPAGLFVIVQVLD
                     SLANYRRGDNLKLQPNQVVST*"
     gene            complement(143859..144134)
                     /locus_tag="H2c1_full_idba_ud_scaffold_88_prodigal-single_
                     251"
     CDS             complement(143859..144134)
                     /product="hypothetical protein"
                     /codon_start=1
                     /transl_table=11
                     /translation="MPKLARLPRPSHNIQATIYEREDGMAILYCARLNHVFWLVRAPV
                     HGQSQFWNGRQWVVNSLITHVLPGIWPADFRFEKEEALTLLDTLQAP*"
     gene            complement(144168..144371)
                     /locus_tag="H2c1_full_idba_ud_scaffold_88_prodigal-single_
                     252"
     CDS             complement(144168..144371)
                     /product="hypothetical protein"
                     /codon_start=1
                     /transl_table=11
                     /translation="MTDYQRWIKRVRKQATTLGWEVSVNGHIKFRSPAGQVVVCSASP
                     RNPHTIHNVRRDLLRAGFDLAEL*"
     gene            complement(144405..144611)
                     /locus_tag="H2c1_full_idba_ud_scaffold_88_prodigal-single_
                     253"
     CDS             complement(144405..144611)
                     /product="hypothetical protein"
                     /codon_start=1
                     /transl_table=11
                     /translation="MSQFMRAVSGFLSSCQLLMLLLAGVFWLAGHSLSWWIILWPVEV
                     MVAIGVVFWVIVFGLVRLAGRLFG*"
     gene            complement(144611..145360)
                     /locus_tag="H2c1_full_idba_ud_scaffold_88_prodigal-single_
                     254"
     CDS             complement(144611..145360)
                     /product="Uncharacterized protein {ECO:0000313|EMBL
                     :KKK72936.1}; Flags: Fragment;;  TaxID=412755
                     species="unclassified sequences; metagenomes; ecological
                     metagenomes.;" source="marine sediment metagenome.;""
                     /codon_start=1
                     /transl_table=11
                     /translation="MTQPPDTQIVPAEANVVRLPPAPDDLVVLANNPAEMQMAQTQLL
                     AWADRKLEILKAEKLEAQQNLAECKKLKVRTTAWTRQVTLAEGRIVAYEKIRSAIAEG
                     YYIVPNFPVQIIAVRTDAKKPRAMTTWRPPSDITSDSPPLGDGRYVNPQTLNRVKHHE
                     DHSTSYKPIDFRNFDFPFQVVKPKVLSDLDHAMKLKIFDEIGILPAPAGPAKRAVGGD
                     PMLVGIVRRRESSGHVQVMFLISWWIDTRTL*"
                     /db_xref="A0A0F9AL85_9ZZZZ"
     gene            complement(145367..145912)
                     /locus_tag="H2c1_full_idba_ud_scaffold_88_prodigal-single_
                     255"
     CDS             complement(145367..145912)
                     /product="alkylated DNA repair protein n=1 Tax
                     =Thalassospira lucentensis RepID=UPI0003B75BF6"
                     /codon_start=1
                     /transl_table=11
                     /translation="MSPSIRYSRLVDCQETFESLRDVIAFEQRAVTVYGAQHLQPRLT
                     KWYGPVSYGYSHLLWEACPLPPAVERLRQLVEAQTGGRFNSVLCNLYRDGRDTVSWHS
                     DDEKFLGPDPEIASLSFGVGRRFQLRHKVTGERLEYLLSEGDLLYMGRGCQAVWQHRI
                     PREGKVVGVRLNLTFRNAVGV*"
                     /db_xref="UniRef100_UPI0003B75BF6"
                     /db_xref="A0A085ESK8_9BURK"
                     /db_xref="txi:TH3_01530"
                     /db_xref="UPI0003B75BF6"
     gene            complement(145909..146271)
                     /locus_tag="H2c1_full_idba_ud_scaffold_88_prodigal-single_
                     256"
     CDS             complement(145909..146271)
                     /product="hypothetical protein"
                     /codon_start=1
                     /transl_table=11
                     /translation="VLLPEFLAWLEGVRSEATSVSNGQPIEADALRSRVEELEQRLAR
                     VAELAHDRDEDTLERRSRRLGQCAALSWDPKEETFSKDPLKKRATLKWASLAKQLSKS
                     EDRVRQLESELAALQVRT*"
     gene            complement(146353..146649)
                     /locus_tag="H2c1_full_idba_ud_scaffold_88_prodigal-single_
                     257"
     CDS             complement(146353..146649)
                     /product="hypothetical protein"
                     /codon_start=1
                     /transl_table=11
                     /translation="MTPYSWIALVAFIGLIVFPSKMGKVRNTAGSVMLAIAWPAILVM
                     LAYYGLKKLVGYSGVSHRYGDVEALLCMFVGCLLVPVALYLQPFATQLVHSIWG*"
     gene            146695..147117
                     /locus_tag="H2c1_full_idba_ud_scaffold_88_prodigal-single_
                     258"
     CDS             146695..147117
                     /product="hypothetical protein"
                     /codon_start=1
                     /transl_table=11
                     /translation="MTPKQSAAAHQQRPPTLYAAPKRNTVHQGRPLGRKSQGFMPVLY
                     TETGVQHPMPKEAVEAVLERLQALMALAPFKPEAVPDVLHHEALNIVRAVRKADKAPL
                     TPCEAEDFCKWLEERLAKQSTHDSMDPIVRKVIEMLKE*"
     gene            147128..147337
                     /locus_tag="H2c1_full_idba_ud_scaffold_88_prodigal-single_
                     259"
     CDS             147128..147337
                     /product="hypothetical protein"
                     /codon_start=1
                     /transl_table=11
                     /translation="MKSCDVREATHVKVGGQYERIVSKQGVRSDGSLARPSEGGFSVT
                     TESGQTVSMWQAKAYGKTDSSDGKA*"
     gene            147533..147847
                     /locus_tag="H2c1_full_idba_ud_scaffold_88_prodigal-single_
                     260"
     CDS             147533..147847
                     /product="hypothetical protein"
                     /codon_start=1
                     /transl_table=11
                     /translation="MEKNCVKAALEYEITKLTCALPEEHNPNTTETRAWMLRDIERHR
                     LALEVLAAVPDVFRQLSAALYRLKGTSVGRDYATDELQKLDDPKGLYERIRADQRALK
                     ET*"
     gene            147844..148215
                     /locus_tag="H2c1_full_idba_ud_scaffold_88_prodigal-single_
                     261"
     CDS             147844..148215
                     /product="hypothetical protein"
                     /codon_start=1
                     /transl_table=11
                     /translation="MKLIALAFLVLSCKETPVPPSVMDVVCPDGAHVCPHGQVCTPDN
                     KGCTSSVFWCPDKINWCSGGQVCTPDSQSCVRQLAWCPDGIHWCSNGLTCSGDNHSCV
                     SRNDDNDGVSDGVIYGLLLSQ*"
     gene            148329..148727
                     /locus_tag="H2c1_full_idba_ud_scaffold_88_prodigal-single_
                     262"
     CDS             148329..148727
                     /product="hypothetical protein"
                     /codon_start=1
                     /transl_table=11
                     /translation="MAYPRHRHRPFDLTFEVITEETQPTYQVEPTLTPVLHWMSPTGV
                     TCLNSLGEKVIQSTTDTEKVTCSQCLFSVGNDKLPEPCSRCKGAGYDPENHANDPTTG
                     APEPVACWDCNGSGEESGGQVYEDDDGYNF*"
     gene            148751..149203
                     /locus_tag="H2c1_full_idba_ud_scaffold_88_prodigal-single_
                     263"
     CDS             148751..149203
                     /product="hypothetical protein"
                     /codon_start=1
                     /transl_table=11
                     /translation="MDVITECNEAPQTTMVIAYVVSRTPERYCLALSAEHQLNEMDNS
                     EAAFQSFWDREGDTFQPRYNWTHSPRVPGPADRIMLQFKGGDQLMFRQYEHAQRLLRG
                     LHLLELPKGPVPSRHLYTTPPDRLQAIKDPSPIQYLYGVLGCTSVWWP*"
     gene            complement(149398..149766)
                     /locus_tag="H2c1_full_idba_ud_scaffold_88_prodigal-single_
                     264"
     CDS             complement(149398..149766)
                     /product="hypothetical protein"
                     /codon_start=1
                     /transl_table=11
                     /translation="MLGWSLVAWLSAWPKTPLVLTPKTHHTCRTGGDALDRVLGDIIQ
                     KHAQTAQGRSKLLQTTRALHKTRRHSCDACEHRMQRDMRAILDSLKGDEPDWTDPVGD
                     VVVASRQVEELRRILAVRSA*"
     gene            149828..150391
                     /locus_tag="H2c1_full_idba_ud_scaffold_88_prodigal-single_
                     265"
     CDS             149828..150391
                     /product="hypothetical protein"
                     /codon_start=1
                     /transl_table=11
                     /translation="MITRRNALTLATLPLVMLPFLQREAEAVEGPPEQKGDGRTEMIT
                     HYYALDHHDPIQLGLVPDLPKAVGEALRFAEFILESSERAKVPMPGRFHEMVERLKNV
                     QASGRRLLREATVAFSDTEGRPLNPVWLQCSFTAKGRAEPLESYVLHRPNCQFCVDYP
                     DGVEALLMWRFKETLDGPEHRVVDQRA*"
     gene            150391..150852
                     /locus_tag="H2c1_full_idba_ud_scaffold_88_prodigal-single_
                     266"
     CDS             150391..150852
                     /product="hypothetical protein"
                     /codon_start=1
                     /transl_table=11
                     /translation="MFTIVKQYPLIDQEMMAVAFLDLEVGEGTSVRAPMIVEALNLDH
                     MWEQKGKEAFLTKPVIAGPFQHLITPFRSPLPEYRFMLQLRGAWVSVRNRNGVQPFLR
                     GLHIQHQLSQDTGFDDIQSREYYGQLDRGPSEFPAIQQLYRDWGVSIVWWP*"
     gene            151007..151324
                     /locus_tag="H2c1_full_idba_ud_scaffold_88_prodigal-single_
                     267"
     CDS             151007..151324
                     /product="hypothetical protein"
                     /codon_start=1
                     /transl_table=11
                     /translation="MILRFFPHGMWEADPAESRRLLIEATNVAGSKVSIARLGSLTVV
                     RWSVRVNEDVGSTRPYNTYNMLVGRPSQHVVLMAPHDEYTHWSVLINHQARILMPGFD
                     PTL*"
     gene            151698..152333
                     /locus_tag="H2c1_full_idba_ud_scaffold_88_prodigal-single_
                     268"
     CDS             151698..152333
                     /product="hypothetical protein"
                     /codon_start=1
                     /transl_table=11
                     /translation="MNRRQLAQLVLGLPFVNLLTPKKVVKPYERLGYFDGRVTSYATL
                     NVYSKVETLKGLAAHRQEAIDTFTKSLDSCIQAEQLHPAYTGREPLKLDVRIRVEYVD
                     NLLTQSNPVLEWEGPIDRMVDRQGDGDGLTFVGGLREARRLIELPGSWCAEGYGNEEG
                     TIHSLRGAVIRASRRGPLLGPMLDATSRPGPRTQTGDLAILDEAIRKEVVS*"
     gene            152667..153113
                     /locus_tag="H2c1_full_idba_ud_scaffold_88_prodigal-single_
                     269"
     CDS             152667..153113
                     /product="hypothetical protein"
                     /codon_start=1
                     /transl_table=11
                     /translation="MKKSFPFITFWHSESLHWIAGSTEHPVTALGQTPERAVLNLRDL
                     LTSPHPKGEPDLLFQKLGDERPILEARKIRSDDGDTWDVEPNPKTRYQGLIVLENQDP
                     PLSAWQNCPEESRVAVVKELNQMVREWAEGSPEDARTLQCILDLIP*"
     gene            153089..153430
                     /locus_tag="H2c1_full_idba_ud_scaffold_88_prodigal-single_
                     270"
     CDS             153089..153430
                     /product="hypothetical protein"
                     /codon_start=1
                     /transl_table=11
                     /translation="MYTGPHPLRSKAKTLAEMLKDKQDRSPKPTPVERCFKAIEALPA
                     SERAFLQHVLMQCLTCPDLLTEDLPEKLLGLLAVVRGAGPTTLGLLKIALSDMPSVES
                     FLSGEPPQPFL*"
     gene            153537..153695
                     /locus_tag="H2c1_full_idba_ud_scaffold_88_prodigal-single_
                     271"
     CDS             153537..153695
                     /product="hypothetical protein"
                     /codon_start=1
                     /transl_table=11
                     /translation="MMRFIETHGYATLATFFGVTAALSFVEDHWVTGGLNVVPFTFFT
                     YRALKGYT*"
     gene            153695..153844
                     /locus_tag="H2c1_full_idba_ud_scaffold_88_prodigal-single_
                     272"
     CDS             153695..153844
                     /product="hypothetical protein"
                     /codon_start=1
                     /transl_table=11
                     /translation="MMRLTFVCQQCGTTVRREMPGGRSGAPQGGQVLCPKGHGKMSLK
                     TPKAK*"
     gene            153841..153999
                     /locus_tag="H2c1_full_idba_ud_scaffold_88_prodigal-single_
                     273"
     CDS             153841..153999
                     /product="hypothetical protein"
                     /codon_start=1
                     /transl_table=11
                     /translation="VKFYLRHAYELSACVFVVNTVMGFHYGLPIVGVLSGMAVVALGY
                     SGYRANVK*"
     gene            153996..154172
                     /locus_tag="H2c1_full_idba_ud_scaffold_88_prodigal-single_
                     274"
     CDS             153996..154172
                     /product="hypothetical protein"
                     /codon_start=1
                     /transl_table=11
                     /translation="MNWPYWPLYIHFRLGDCDWYAHGWRAGLVDLSVLVLMGLTVRLV
                     YRAIRFFATGGVDS*"
     gene            154175..155224
                     /locus_tag="H2c1_full_idba_ud_scaffold_88_prodigal-single_
                     275"
     CDS             154175..155224
                     /product="AAA+ family ATPase n=1 Tax=Opitutaceae bacterium
                     TAV1 RepID=I6AV61_9BACT"
                     /codon_start=1
                     /transl_table=11
                     /translation="MNLDVVRICSTTAGEPSAATILRLAWLRDSLKPDGKPLIERFFR
                     INPDIEGFEDAMKKDGFRQVGDQASHQVWVHDERQICTERNQNPPWMRIRGTSIDRVT
                     ELYSPLKTKYEQETQLTNTLKLLVESDNTYSLTNLSNPGQELETLNYAPAVIRSFEYL
                     AKQLVSDKPKGRIGVLSGYPGTGKTYLLRAILNRYVENTDFVLLNTEQCINLGKNLHK
                     FMQMLASYSGNVKRKLVLIMEDADSAIAPRKAQNLSAIQSILNFGDGLMGEALDIRIL
                     VTTNIRTVEIDPAILRPGRLIVHLDVTSLDAQQANAVYHRLSGQNGPYKTPTTIAQVY
                     QDAVPPEEQESVAAE*"
                     /db_xref="UniRef100_I6AV61"
                     /db_xref="A0A0F9UXZ3_9ZZZZ"
                     /db_xref="tbi:Tbis_1922"
                     /db_xref="I6AV61_9BACT"
     gene            155221..155619
                     /locus_tag="H2c1_full_idba_ud_scaffold_88_prodigal-single_
                     276"
     CDS             155221..155619
                     /product="hypothetical protein"
                     /codon_start=1
                     /transl_table=11
                     /translation="VSASSKARQVQQTTGLAYTAALKLVTGERVLTSVVKDCVYRDAL
                     EDLFAQTILRRWARRTNQVIPEPTKGQDGLWTLDLMALAETKGTGSTPAKARLDAVHE
                     LTRRDPTLAPTTPQPPAKEIVICDCARCDP*"
     gene            155626..155841
                     /locus_tag="H2c1_full_idba_ud_scaffold_88_prodigal-single_
                     277"
     CDS             155626..155841
                     /product="hypothetical protein"
                     /codon_start=1
                     /transl_table=11
                     /translation="MPSRAEKRERRQETELEMLRAQRNRTPFHRRWAIHLASQDTAFS
                     KRHARPKHDALVARMRAHREEVKALIK*"
     gene            155838..156140
                     /locus_tag="H2c1_full_idba_ud_scaffold_88_prodigal-single_
                     278"
     CDS             155838..156140
                     /product="hypothetical protein"
                     /codon_start=1
                     /transl_table=11
                     /translation="MNARKVIPYLLPPTEVAGHLLSVRPGLGDNVGVFKDGHEVCRST
                     GPLEGSTERELIVYNMSRPNWCTEDMSWGEIVCRLFNGVPQDPLWQEVERLLKATP*"
     gene            156438..156614
                     /locus_tag="H2c1_full_idba_ud_scaffold_88_prodigal-single_
                     279"
     CDS             156438..156614
                     /product="hypothetical protein"
                     /codon_start=1
                     /transl_table=11
                     /translation="MPRKVSEPAVQTISLKVTLREKKALKRLLELRQEDVRALTGRAN
                     MSGLLRLLATEGTK*"
     gene            156611..157174
                     /locus_tag="H2c1_full_idba_ud_scaffold_88_prodigal-single_
                     280"
     CDS             156611..157174
                     /product="hypothetical protein"
                     /codon_start=1
                     /transl_table=11
                     /translation="MTEAARQYEHLRAERIRLRVAKGRLTHQEEADYGAMMDTCWQQM
                     TSEEQSAVESAQPFEALLEQWRKRSPESKAGVLSSLTRMAEQWERSPDSSEDAETLHV
                     LTAAMNAVPQTFGERYGTLLGSAEGLPADLAAQHPHYRLGTPKTDGDTCQCGPHASVC
                     HSGMCSKCGREATNPFTPGLVRALNLK*"
     gene            157171..157437
                     /locus_tag="H2c1_full_idba_ud_scaffold_88_prodigal-single_
                     281"
     CDS             157171..157437
                     /product="hypothetical protein"
                     /codon_start=1
                     /transl_table=11
                     /translation="MTDKVMGIALIRVDRGVGLRANWRTAADPWMTVGQMTFVPGQPN
                     SMAIFSSLEDAREAYLQHGGDALEVVDTREPEIQGQPNQNPMAS*"
     gene            157434..157748
                     /locus_tag="H2c1_full_idba_ud_scaffold_88_prodigal-single_
                     282"
     CDS             157434..157748
                     /product="hypothetical protein"
                     /codon_start=1
                     /transl_table=11
                     /translation="MTFEEQLKGWWARPLESRAMILNTLRDMATDLRQYSVEDAETVT
                     QLVDVMQAVPPQPREDDIEWLTHHRSKALEALQADIVLQADEVKETAALWSAVDADGL
                     DP*"
     gene            157732..157854
                     /locus_tag="H2c1_full_idba_ud_scaffold_88_prodigal-single_
                     283"
     CDS             157732..157854
                     /product="hypothetical protein"
                     /codon_start=1
                     /transl_table=11
                     /translation="MALTLRTFYDFWLRRFVQRFLVALAVGLVLWGVQRCIGWG*"
     gene            157851..158222
                     /locus_tag="H2c1_full_idba_ud_scaffold_88_prodigal-single_
                     284"
     CDS             157851..158222
                     /product="hypothetical protein"
                     /codon_start=1
                     /transl_table=11
                     /translation="MKPYLPYVVAGLIVILGLSAIQTTLERANKRASDTALVQCTTDR
                     TALAVKRLHESITSDALVCQEKLNAAASDAASCLDRYQAVDQARQRCQLTWRRWCMGD
                     KAYAAAMGLKVADLNPLDAHE*"
     gene            158215..158493
                     /locus_tag="H2c1_full_idba_ud_scaffold_88_prodigal-single_
                     285"
     CDS             158215..158493
                     /product="hypothetical protein"
                     /codon_start=1
                     /transl_table=11
                     /translation="MSEPLSLKPSQYNLVHNHGRGEPTATYQLWETRDEELVHVVNLA
                     HRYVSSGWESRYFETESGPVPRLLLVATPDGFYEIKRVLVYEKLARLS*"
     gene            158512..158883
                     /locus_tag="H2c1_full_idba_ud_scaffold_88_prodigal-single_
                     286"
     CDS             158512..158883
                     /product="hypothetical protein"
                     /codon_start=1
                     /transl_table=11
                     /translation="MPKLKALLLEHSVFITAQGQVVFGTGFGPKDRRNLLEQLQLAQN
                     DADYSIIANYKIRWESPRSIIRYVHVPGGTLKEVDAARDKLERQLAKRVGVRPRSRRT
                     IERSQAALKSIRKAQKKRAAR*"
     gene            158880..159608
                     /locus_tag="H2c1_full_idba_ud_scaffold_88_prodigal-single_
                     287"
     CDS             158880..159608
                     /product="hypothetical protein"
                     /codon_start=1
                     /transl_table=11
                     /translation="MIGRVTHYDAVRGVAVVRLEDDETAEMSAVAFLSGRPARLPQEG
                     DVITAQLQTIEGRLMVTVGQLVPDHKFDDLVRKMSPESQERIAVETQRIVNQQESMHS
                     TLISELPPLSDPTQEALTLLLEQKLASGDPVILNTLMRTGLLYIKDRLTEQKKRKTYE
                     GAHLPDRCTMQPDILHHLLRIFEEAQARLNRASNNAKMLESLPDRFSLSAFHNAGLSL
                     EASSTALYVARRILEETENEPPAV*"
     gene            159618..159995
                     /locus_tag="H2c1_full_idba_ud_scaffold_88_prodigal-single_
                     288"
     CDS             159618..159995
                     /product="hypothetical protein"
                     /codon_start=1
                     /transl_table=11
                     /translation="MTEDKRRRPSDTKRTHMAVPLGNRLVEIRSDGQPLTASEWKDLA
                     RYCFVSAAAIGEPYRIQIGDCQVVCQSLDDVIQLIEHFARHIPNATELLIRSTKLPPS
                     ELAQVERKLAESRQMAPIVARVG*"
     gene            159992..160213
                     /locus_tag="H2c1_full_idba_ud_scaffold_88_prodigal-single_
                     289"
     CDS             159992..160213
                     /product="hypothetical protein"
                     /codon_start=1
                     /transl_table=11
                     /translation="MKQSVALLLDYLDHPLRGPEERQEAVRAAFEAIWFEGLDFAGAA
                     LRGGCSLTEAATANPYRSPEPPQPPPDAP*"
     gene            160210..160704
                     /locus_tag="H2c1_full_idba_ud_scaffold_88_prodigal-single_
                     290"
     CDS             160210..160704
                     /product="hypothetical protein"
                     /codon_start=1
                     /transl_table=11
                     /translation="MKVRAAGHQVLDKTAEGLVQTLNGDGSVTLHALRTHAQVLELEG
                     EDHEIAEWLTAQRNQHLDLCRATGWYLRYTYGEIADRPQAVLVVVWWEDATEWTAGLA
                     QQGLDLSAEADPQWAGPMFDLGITYLRWRRYLQNYQLALEAQIMARMTTVVAQDIDDQ
                     VLDT*"
     gene            160704..160982
                     /locus_tag="H2c1_full_idba_ud_scaffold_88_prodigal-single_
                     291"
     CDS             160704..160982
                     /product="hypothetical protein"
                     /codon_start=1
                     /transl_table=11
                     /translation="MLTPEQLDEFELLLREYFDPKVEELPSPKYLSRWAVQHGEELLT
                     ILRTAVSQPICPGCCHPRCEANCAVNRRPCLPYVPDKPCPCCMFQGKA*"
     gene            160982..161092
                     /locus_tag="H2c1_full_idba_ud_scaffold_88_prodigal-single_
                     292"
     CDS             160982..161092
                     /product="hypothetical protein"
                     /codon_start=1
                     /transl_table=11
                     /translation="MGWYILAIAAVAASPLMAEGLSWGLKRVFGVKTPPR*"
     gene            161089..161478
                     /locus_tag="H2c1_full_idba_ud_scaffold_88_prodigal-single_
                     293"
     CDS             161089..161478
                     /product="hypothetical protein"
                     /codon_start=1
                     /transl_table=11
                     /translation="MNRHERRKQAVLERVALKDIDDGPIRHLTLPPLLVQRIQLLSQT
                     IQGLYDPGDGIAGWLEGFQRDLDPESEVLIWERIARAFTQFMEGREPLLPDARRELLG
                     IALTEELSCKHLSPADAQAFLDALRSV*"
     gene            161489..162613
                     /locus_tag="H2c1_full_idba_ud_scaffold_88_prodigal-single_
                     294"
     CDS             161489..162613
                     /product="hypothetical protein"
                     /codon_start=1
                     /transl_table=11
                     /translation="MMRFRPSRFSAQLTQGFCTLWEDDYNNLFLPWLGVQGSVFPVDP
                     SIGRVRTDGPLIQVPHGSDQAPPDIVLVEPVRVNPGQMVCRVDAHQQAPKWLQEAQQQ
                     LLVTRDVTLVERLVCLRDQKYGLKVQTQRPIETEGEPKGARLDLSPVDRLRNAFAEPN
                     VPPERAIHVPSTWRRAHEGTVTVDRLVDQTVHYHWDEGDIVGVMSVHEFTHTFTWVSN
                     ESAPERPIGPLSTWMSTGHRTLTVAKVLENVVHYNWDESGKSEVTTISDFRKRYTWVA
                     DPKVVAYPSQPLQSFYSRLSRLEAHAGDLMTTDELRGLTKVVRAAQQLLDATPEGPVG
                     IAFIPSHKAEGLRVAVREYRDTIDLLAEHRARLARVMDFS*"
     gene            162610..163011
                     /locus_tag="H2c1_full_idba_ud_scaffold_88_prodigal-single_
                     295"
     CDS             162610..163011
                     /product="hypothetical protein"
                     /codon_start=1
                     /transl_table=11
                     /translation="VKITVGPHCYVCGRKKQAILAQLGLCSVCWQSYIRSSLASTNRV
                     AAMVWAAKRARKLAQQTIKDLKKLLAFTGKGGPKMTKNTKKKAQRGMSMLEIVISVAI
                     VGVMTSICIYGVSQMQHGNSNLNSNVECHCP*"
     gene            163069..163473
                     /locus_tag="H2c1_full_idba_ud_scaffold_88_prodigal-single_
                     296"
     CDS             163069..163473
                     /product="Uncharacterized protein {ECO:0000313|EMBL
                     :KDN94605.1};  TaxID=28885 species="Bacteria;
                     Proteobacteria; Gammaproteobacteria; Thiotrichales;
                     Piscirickettsiaceae; Hydrogenovibrio.;"
                     source="Hydrogenovibrio marinus.;""
                     /codon_start=1
                     /transl_table=11
                     /translation="MLKDFLTIHLPYCIERIVDSDQRFIVLNREYKPIGHTNLVPYVN
                     YELHAVTFKGLTPAVAQQISWEGKDDLSRIWLYADHNMPTASPQYMERYLKSLAILAH
                     LKLPQSEIDEINSQRRQFPSGSFMAQTGLPVG*"
                     /db_xref="A0A066ZWX7_HYDMR"
     gene            163501..164013
                     /locus_tag="H2c1_full_idba_ud_scaffold_88_prodigal-single_
                     297"
     CDS             163501..164013
                     /product="hypothetical protein"
                     /codon_start=1
                     /transl_table=11
                     /translation="MNRRQVFSMPLLAICGIPTPAEALPLPPTLVMGNLERLSPDLNQ
                     LDANWKPYGEDMYVTASQTVRYRPIWWPSNMPFWGPTTDAQFLEEFKEGLTLNYRESR
                     RFFERHGVAWIQASRTESSPLVKEWSKVRGCWKLENLRQLGPRPNSYTPEETAILVKA
                     RLEWQERVAS*"
     gene            164010..164165
                     /locus_tag="H2c1_full_idba_ud_scaffold_88_prodigal-single_
                     298"
     CDS             164010..164165
                     /product="hypothetical protein"
                     /codon_start=1
                     /transl_table=11
                     /translation="MIPIPPQFVDNYKKMLSDELRAQDPNMSEVDIALLVEQALAEYQ
                     KQAKTSS*"
     gene            complement(164395..164739)
                     /locus_tag="H2c1_full_idba_ud_scaffold_88_prodigal-single_
                     299"
     CDS             complement(164395..164739)
                     /product="hypothetical protein"
                     /codon_start=1
                     /transl_table=11
                     /translation="MRADLLAPPRVHSGVMIRQKADAELLADSIERFANGGLIATWCV
                     IELLPFLKPYHWAAYAVDAGIPHPTALTIALAVQSYKNRIGYVGAGLPLEPCAFDAEG
                     PTQPAIESRRVR*"
     gene            complement(164736..164930)
                     /locus_tag="H2c1_full_idba_ud_scaffold_88_prodigal-single_
                     300"
     CDS             complement(164736..164930)
                     /product="hypothetical protein"
                     /codon_start=1
                     /transl_table=11
                     /translation="MRALKRGSHKGYREATVEVWGRVALIAHLTPIGWFILQWTGGPE
                     GPPAQTTVEQELRAVFECRP*"
     gene            complement(165103..165411)
                     /locus_tag="H2c1_full_idba_ud_scaffold_88_prodigal-single_
                     301"
     CDS             complement(165103..165411)
                     /product="hypothetical protein"
                     /codon_start=1
                     /transl_table=11
                     /translation="MTTPRLLVIDPQPAFGAQEGEWPCSACGGVVLPLGRLGDRLHGR
                     CRACGLETSLLTIPLNDPRVTITATHVTIEQDPCCEDCEPEAESSEAEPFANDWKPWS
                     *"
     gene            complement(165434..165655)
                     /locus_tag="H2c1_full_idba_ud_scaffold_88_prodigal-single_
                     302"
     CDS             complement(165434..165655)
                     /product="hypothetical protein"
                     /codon_start=1
                     /transl_table=11
                     /translation="MNPVIQLRYVSNAPDRTFRYKTLAGARARAHNLVGSNPKRDPDG
                     YAVNRRTGDCLFFQNVTFEVLFPKSGVNS*"
     gene            complement(165652..165957)
                     /locus_tag="H2c1_full_idba_ud_scaffold_88_prodigal-single_
                     303"
     CDS             complement(165652..165957)
                     /product="hypothetical protein"
                     /codon_start=1
                     /transl_table=11
                     /translation="MGAKPMCSTCGRYGGHTWRCPEGGLEAVQDAAIDTSEVPLLGPE
                     FFENAVLTRPGEDLLSPDPNRPVEGFAVFAASVESADQQLQTLLLPESPVGSPKARS*"
     gene            complement(165957..166058)
                     /locus_tag="H2c1_full_idba_ud_scaffold_88_prodigal-single_
                     304"
     CDS             complement(165957..166058)
                     /product="hypothetical protein"
                     /codon_start=1
                     /transl_table=11
                     /translation="MAVALVALVHCVMGTGVYRRVIACVVRVIVGVS*"
     gene            complement(166058..166561)
                     /locus_tag="H2c1_full_idba_ud_scaffold_88_prodigal-single_
                     305"
     CDS             complement(166058..166561)
                     /product="hypothetical protein"
                     /codon_start=1
                     /transl_table=11
                     /translation="MPKSKSAGSTAGPTARIRTFWRCRACRVSSDLQTFSEGGSCRSC
                     GGGLEEATEPVLEPTRESFAQAIRGDEAKLEAYRQDIRSYELRVTSMTADMVTGGDPF
                     KPLLDRLSDVVAQRVFGTHMAAANRWGGLLGFGSGDVPGLPSSAYEGGPVVTEGQKPA
                     FEAAELV*"
     gene            complement(166561..166779)
                     /locus_tag="H2c1_full_idba_ud_scaffold_88_prodigal-single_
                     306"
     CDS             complement(166561..166779)
                     /product="hypothetical protein"
                     /codon_start=1
                     /transl_table=11
                     /translation="MSKETDKALQQHLQFQEGAEPLHNIATGIHSLAGALWSCAGELR
                     SIGLDLGPLGDLADSLKVLAEKAKDHGA*"
     gene            167414..168061
                     /locus_tag="H2c1_full_idba_ud_scaffold_88_prodigal-single_
                     307"
     CDS             167414..168061
                     /product="hypothetical protein"
                     /codon_start=1
                     /transl_table=11
                     /translation="MTTTHTVRINSNPLLRNGRNVRATRVSKTRQYAACIVATATQKT
                     VDDIAVGLADHEAKIESLTPVVQALLEQGGYESVQAFKAAHDAACKPWHQALYDEEGA
                     LREAAKAANRGNYRQLTHAEYAQAKTNLEARGLLNPWTGLMGSTYENVRHLEMAQFSA
                     NRIKEQSIVVGQQLVVSWHRDAGLAQKAMNSRDVGHYTARFYTVEIRTDIETVSK*"
     gene            168058..168411
                     /locus_tag="H2c1_full_idba_ud_scaffold_88_prodigal-single_
                     308"
     CDS             168058..168411
                     /product="hypothetical protein"
                     /codon_start=1
                     /transl_table=11
                     /translation="MTREDVPHVILTVFFGMLIFAAGRYSAPTPTAPEPQVVVLHDAP
                     ATTSSVVIINTAAPPLLEVLPVQALPEASASVAPPPPSAPRFNAPAPKPVVSAPVKPE
                     NIVLEEVPENPYRHP*"
     gene            complement(168706..168972)
                     /locus_tag="H2c1_full_idba_ud_scaffold_88_prodigal-single_
                     309"
     CDS             complement(168706..168972)
                     /product="hypothetical protein"
                     /codon_start=1
                     /transl_table=11
                     /translation="MRMFELGPDRKFRASTGPNGNLRLELRTPSDWTTTIPADMVTQA
                     VNALALSAAGEPPDGFRFTQDERYFGARDVKTMNPFHMRRLQNR*"
     gene            complement(169616..169948)
                     /locus_tag="H2c1_full_idba_ud_scaffold_88_prodigal-single_
                     310"
     CDS             complement(169616..169948)
                     /product="hypothetical protein"
                     /codon_start=1
                     /transl_table=11
                     /translation="MGQERSLFKIEVSKAAREQERRKGLLEGRQEARDNFLTLLDGKL
                     RPLLVELNRLHPEVLEERKHEFNGAERLYWYLGYVSALKDVRQVAAKGQWPVESADPS
                     TLDLAEDE*"
     gene            complement(170282..170596)
                     /locus_tag="H2c1_full_idba_ud_scaffold_88_prodigal-single_
                     311"
     CDS             complement(170282..170596)
                     /product="Putative uncharacterized protein n=1 Tax
                     =uncultured organism Bio4 RepID=B2BKA5_9ZZZZ"
                     /codon_start=1
                     /transl_table=11
                     /translation="MDVEFFPVGDETGLARSLALHLSIWLKCDHRTIHTTFHAVASPT
                     EWLPTCRITIDGQEPMGELAARVQRYCDMTLFGPPGQERPLRWLKAHEPELDAALDPN
                     AN*"
                     /db_xref="UniRef100_B2BKA5"
                     /db_xref="B2BKA5_9ZZZZ"
     gene            complement(170599..171165)
                     /locus_tag="H2c1_full_idba_ud_scaffold_88_prodigal-single_
                     312"
     CDS             complement(170599..171165)
                     /product="hypothetical protein"
                     /codon_start=1
                     /transl_table=11
                     /translation="MAKMMSQGALGVRMSTRLAELLDRQMDEVRVAVRSKEQDTGWVV
                     GCYVEIDGQPPEGHDIAIIETLLKDLHWWVAERPGAKVMSADQGGLLGWTAWLAPSCP
                     ADNEQHLTVTIAVHDAKSSLYELPDVPLKQNLYHLLVTPGKRQRLCEFLATREGWQHL
                     TEGSAQTTDQLAHMVSPKGARPQARCKA*"
     gene            171216..171380
                     /locus_tag="H2c1_full_idba_ud_scaffold_88_prodigal-single_
                     313"
     CDS             171216..171380
                     /product="hypothetical protein"
                     /codon_start=1
                     /transl_table=11
                     /translation="MGVTFTSPAQSCQAFDIGPHLFYQYRLWIARGKRAIVGRVRVRD
                     VLLVYWKVPA*"
     gene            171497..171826
                     /locus_tag="H2c1_full_idba_ud_scaffold_88_prodigal-single_
                     314"
     CDS             171497..171826
                     /product="hypothetical protein"
                     /codon_start=1
                     /transl_table=11
                     /translation="MIDRPGILHWCDSIEQAIAYQDRPPTDFLTQALQYLRALSAEVD
                     PRQPLLEEAALVLEQEGWLLGRMQHEGRGGGRINQFADRHKQWLEKIKAFRVQNPNTW
                     PEPPDNS*"
     gene            complement(172353..173684)
                     /locus_tag="H2c1_full_idba_ud_scaffold_88_prodigal-single_
                     315"
     CDS             complement(172353..173684)
                     /product="hypothetical protein"
                     /codon_start=1
                     /transl_table=11
                     /translation="MGSFNATCIISNLQIEAGTPVRFMALAKSAFYRDSEHICYVSGR
                     WQVFGVPIQARYNDYGSVEKIQESLTSRLFFEALKQGSVEKGVGDNQCHDVEVRTDML
                     PEGWLKALWEGRVEVDDYVFTFDRNRPGKTEAQTKWEPPVGVPTLSRVEKVLTDAGLL
                     VTTGWGVAGFVIDESQPGYMRVRYERNEKDSANLEKALAPLHAAGYAAMVTIGTGNYS
                     NQAEILVAPLPPTDPEVHIHSSGMAPPRDSYGPRMVSQAMIREDVWQLLCCIEIPSFR
                     GVQTIERMKERARVAVGQHLERQARRLTMTEDERSEFDWLNLRHELDHNDDTFVNYLK
                     GAEGTSGFTFREAFRLGIEMAKTPEELNAFALDLAEMVHVQWAYGFLHGQWHPTTNSG
                     QEGHWKEHRDFLLKLSAIKGRWEEEHDEEDDDTLDDEDDSEEDDLEDDEDE*"
     gene            173720..174013
                     /locus_tag="H2c1_full_idba_ud_scaffold_88_prodigal-single_
                     316"
     CDS             173720..174013
                     /product="hypothetical protein"
                     /codon_start=1
                     /transl_table=11
                     /translation="MRTFLVPNAEAGWQAVKDLTAREVRITFLGDPWDQDVMTWSAGV
                     RHDMLRLAWQKRKLDLAKSLGWSCAAAYRLPVGTNALVERFGQPLGIRVELLP*"
     gene            complement(174010..174513)
                     /locus_tag="H2c1_full_idba_ud_scaffold_88_prodigal-single_
                     317"
     CDS             complement(174010..174513)
                     /product="Uncharacterized protein n=1 Tax=uncultured
                     bacterium ws034A6 RepID=I1X581_9BACT"
                     /codon_start=1
                     /transl_table=11
                     /translation="LCQRVISSQLVDHVELNAILLSSILDHQKVDPGSRRSSRNRHGT
                     PMDPAPSWRSVEMSLFDRPGFDALLQHVKSKVQADFHVGWAVCHPNGGYNLRHHHSER
                     AYSAVYYVTVPNPAPATVFYEDGQECRVVPKEGQLLVFPGFVEHSVDENLSDGILVAV
                     VCDFMAR*"
                     /db_xref="UniRef100_I1X581"
                     /db_xref="I1X581_9BACT"
     gene            complement(174498..174830)
                     /locus_tag="H2c1_full_idba_ud_scaffold_88_prodigal-single_
                     318"
     CDS             complement(174498..174830)
                     /product="hypothetical protein"
                     /codon_start=1
                     /transl_table=11
                     /translation="MTPEEMEALGKRAREVSTTLAQQRQQLDHYVSEAERLFFHLGFR
                     YAEIPFVKGFVFGYGQMGQEWSLYVRPQTPCGEPHRLREYEHHLIGQTVNYWPVLEKA
                     LRASCANE*"
     gene            complement(174887..175078)
                     /locus_tag="H2c1_full_idba_ud_scaffold_88_prodigal-single_
                     319"
     CDS             complement(174887..175078)
                     /product="hypothetical protein"
                     /codon_start=1
                     /transl_table=11
                     /translation="MIGGSPTGLEKAAIVILVLFVILLFGLLILCWVSAIGALAWCLV
                     HPVVFLLVIPFLYFCWRAR*"
     gene            complement(175075..175503)
                     /locus_tag="H2c1_full_idba_ud_scaffold_88_prodigal-single_
                     320"
     CDS             complement(175075..175503)
                     /product="hypothetical protein"
                     /codon_start=1
                     /transl_table=11
                     /translation="MSNILERLTPQRVATAIGNLVRDKDAQEASQKAFAQHARKTQKG
                     DLDDVLVQLLALTHTLTEQLDGTSRQGNVATAFTNADGDVLFGWGPRFVVRFYPHPLG
                     VHWDFNEETKLLRGKDSQLSAGSHALATIERLLNEHPWLL*"
     gene            complement(175500..175664)
                     /locus_tag="H2c1_full_idba_ud_scaffold_88_prodigal-single_
                     321"
     CDS             complement(175500..175664)
                     /product="hypothetical protein"
                     /codon_start=1
                     /transl_table=11
                     /translation="VKARTLKKRETKRQKRKELQQKRIPGRHDWWLFLAQRGIGRLIR
                     GRADAEVEIL*"
     gene            complement(175661..175837)
                     /locus_tag="H2c1_full_idba_ud_scaffold_88_prodigal-single_
                     322"
     CDS             complement(175661..175837)
                     /product="hypothetical protein"
                     /codon_start=1
                     /transl_table=11
                     /translation="MPKARTVGLVLLGIGVAVIPFYAKRNGVVGAILLGLSLVNLWQK
                     LPPKERRTWNHVTT*"
     gene            complement(175837..176199)
                     /locus_tag="H2c1_full_idba_ud_scaffold_88_prodigal-single_
                     323"
     CDS             complement(175837..176199)
                     /product="hypothetical protein"
                     /codon_start=1
                     /transl_table=11
                     /translation="MPIPDQELEAIHAASVGTPHDLLGELIEARKALVVAKKLAQLAP
                     MVQTSLTLMTLQETHKPEELFLAIVHKKADGTGRVGPTWLLGEFLQNLEQLGKLLLSE
                     DEDLELKATMLAKTFGGG*"
     gene            complement(176370..176564)
                     /locus_tag="H2c1_full_idba_ud_scaffold_88_prodigal-single_
                     324"
     CDS             complement(176370..176564)
                     /product="hypothetical protein"
                     /codon_start=1
                     /transl_table=11
                     /translation="MNVQELLDFLETASPDPDAEVLVSVGGRVQVPRFSYAMGKSLLI
                     EIPTSRSKRKPPAKKATKKK*"
     gene            complement(176561..176833)
                     /locus_tag="H2c1_full_idba_ud_scaffold_88_prodigal-single_
                     325"
     CDS             complement(176561..176833)
                     /product="Uncharacterized protein {ECO:0000313|EMBL
                     :KKN88865.1};  TaxID=412755 species="unclassified
                     sequences; metagenomes; ecological metagenomes.;"
                     source="marine sediment metagenome.;""
                     /codon_start=1
                     /transl_table=11
                     /translation="MKPDQVMNVVAKYTALLQLQGCRPIRTDISSDLLDRYQKQCHTL
                     WMCEQIQAFVGMGEMYKANRWLGFVQGVLWALDHLTIDQMREDNRS*"
                     /db_xref="A0A0F9U6N7_9ZZZZ"
                     /db_xref="gwe2_scaffold_97_127"
     gene            complement(176830..177261)
                     /locus_tag="H2c1_full_idba_ud_scaffold_88_prodigal-single_
                     326"
     CDS             complement(176830..177261)
                     /product="hypothetical protein"
                     /codon_start=1
                     /transl_table=11
                     /translation="VPHITPMDAARQVLTEMRDFEASRRQSRDSEHAHFLAVLEAMKG
                     VREALQEFIDLMTTGLIGTTHESAKMTVGFSNMRLVFRWEHSGQPFEIEFVPGGPHLS
                     YKKTNRPYVQLHYDFEEEIPQSALRVVSETVSHLIQGRSPP*"
     gene            complement(177270..177620)
                     /locus_tag="H2c1_full_idba_ud_scaffold_88_prodigal-single_
                     327"
     CDS             complement(177270..177620)
                     /product="hypothetical protein"
                     /codon_start=1
                     /transl_table=11
                     /translation="VEPDYIKELERRSKLKYITVHVEMGRQTVIALEGETVTDEATAY
                     RVALQHALLAVELLQTSKVASTEELGYYSQAGMPLLKLVLDHDKLCRRVLSDLNSTFK
                     MFLRPLVMVVSVSV*"
     gene            complement(177575..178078)
                     /locus_tag="H2c1_full_idba_ud_scaffold_88_prodigal-single_
                     328"
     CDS             complement(177575..178078)
                     /product="hypothetical protein"
                     /codon_start=1
                     /transl_table=11
                     /translation="MNRRSFLTALAALPAFALLARFLKAPPTEDELCLRQLRFFYDTM
                     KLHRGEAPAAIFVHPDKMLRLARVFDIEPKWNEFECPWGGDICGTPNVNLNDIDISCR
                     GSAVIYRFGWDNFSYSRSDPKDFYKQGFHTGHLKAHFLDLPNSRRWCRNKMWSQTTSK
                     SWNVGRS*"
     gene            complement(178075..178674)
                     /locus_tag="H2c1_full_idba_ud_scaffold_88_prodigal-single_
                     329"
     CDS             complement(178075..178674)
                     /product="hypothetical protein"
                     /codon_start=1
                     /transl_table=11
                     /translation="MSLSRRSLFAALPAVPLLLKGSEAQAAPLPAPKTSVPLLHPWGM
                     VEHRTIQDVKDCLFEKPADIPAYAISEEGISIVQISKNPWVIVPTGRWSRGSRNYGEP
                     FEAVDHKDVLDRLSAVLSTTVLNTPHTMTKDFSQHIGDADRACRDPKPKAGAPDLYVL
                     SNGPIGYMLTDARDPERYGLIIFSHRIRVVGIEGTPVHT*"
     gene            complement(178718..179086)
                     /locus_tag="H2c1_full_idba_ud_scaffold_88_prodigal-single_
                     330"
     CDS             complement(178718..179086)
                     /product="hypothetical protein"
                     /codon_start=1
                     /transl_table=11
                     /translation="MSQVHSKFKVVVSTPVEGKLDPHIIAVVQQFFAEHSFAPKSLSV
                     EHLKDSDQLVLTIGYVEETGTIAHPPVKITCVSLGKIAFTSGVLEAAMEAAAEEQQNV
                     ICHEYYVDNGESFMALLSLG*"
     gene            complement(179106..179435)
                     /locus_tag="H2c1_full_idba_ud_scaffold_88_prodigal-single_
                     331"
     CDS             complement(179106..179435)
                     /product="hypothetical protein"
                     /codon_start=1
                     /transl_table=11
                     /translation="MAQPLTPTELRALIYVRLGVASQASRQHRNIVVGQVEALLFALT
                     GEHRSLQHLSDSRAILDFAGIPYIVHKVHEGNMLETSDEWMKEHGFDPDPKGGYGDHH
                     PRFSEKW*"
     gene            complement(179456..179878)
                     /locus_tag="H2c1_full_idba_ud_scaffold_88_prodigal-single_
                     332"
     CDS             complement(179456..179878)
                     /product="hypothetical protein"
                     /codon_start=1
                     /transl_table=11
                     /translation="VTEKRHKSGEFEVAPGRIYPTSDPEVRGHFPVKTELTVVGADDP
                     GQKVLGFTVKEYNGGAVSRVDDTGKSIENPVKSREGLRVGNLLIAPTLVGDVRAVVAL
                     DDVGDLCWVSGGFVGDLEYDDERGYWITSFAINKKLLT*"
     gene            complement(179875..180159)
                     /locus_tag="H2c1_full_idba_ud_scaffold_88_prodigal-single_
                     333"
     CDS             complement(179875..180159)
                     /product="hypothetical protein"
                     /codon_start=1
                     /transl_table=11
                     /translation="VNPCICHDDGVMSVLNKDCPVHGESENANKLRSNLQAVAAEIER
                     HPLFLGKGPFTAEEDENGVVHLKDRAGATRVMMNGNDYQDLLKYKLEHKL*"
     gene            180200..180562
                     /locus_tag="H2c1_full_idba_ud_scaffold_88_prodigal-single_
                     334"
     CDS             180200..180562
                     /product="hypothetical protein"
                     /codon_start=1
                     /transl_table=11
                     /translation="MSDAKVKYLIWDSIKRAFKRHPLVDSVRWWFSRRKIKSYQRQLV
                     SRRSFFGTPLLLLVPYLPAPRTPQELRELIIGEYIKTAAGKAKLAQAMILPIRQRLNY
                     AKLSRQVFTVDQLPGRDV*"
     gene            180555..180746
                     /locus_tag="H2c1_full_idba_ud_scaffold_88_prodigal-single_
                     335"
     CDS             180555..180746
                     /product="hypothetical protein"
                     /codon_start=1
                     /transl_table=11
                     /translation="MSERRVARLLWDGDALITVYTDGTAHRYEGAYMTAHKVHYPEGS
                     GVVAEDVPLTFVASVKSPP*"
     gene            180743..181012
                     /locus_tag="H2c1_full_idba_ud_scaffold_88_prodigal-single_
                     336"
     CDS             180743..181012
                     /product="hypothetical protein"
                     /codon_start=1
                     /transl_table=11
                     /translation="MKRRTFLALLPTLAIAPAATPVARMPGLRGRTRHVVYLDEVAFV
                     VPSRHRQLYQMYLSNPVASHAIDLHAEFPISSLRLPSESRRSALG*"
     gene            complement(180972..181868)
                     /locus_tag="H2c1_full_idba_ud_scaffold_88_prodigal-single_
                     337"
     CDS             complement(180972..181868)
                     /product="Uncharacterized protein n=1 Tax=Myxococcus
                     stipitatus (strain DSM 14675 / JCM 12634 / Mx s8)
                     RepID=L7U9F0_MYXSD"
                     /codon_start=1
                     /transl_table=11
                     /translation="MDFLQTLFIHFDMETADPDDVMTLALLATHPRLVLVGVTLTPGG
                     LEQFSLVKHVLKLMGCENVLVGSADPARTKPAVSDFHYNWLGTPPVWQGPVPTANDVI
                     REVVYQNPEVTLLTGAPLKNPGRYPRTGRFFHEWVGQGGFAGDNVVPEEHRLEKFKGR
                     ITCPTFNLAGDISAAQNLLTDDRLKRRTLISKNVCHGVAWDRAFHDRVKALPRRTDGL
                     ELCLQGMDQYLRKKPEGKLLHDPLAMAYAINRDVCEVTNVHLYRERGEWGSQIPPFTN
                     DLNAWISISVNRERFFETLTAA*"
                     /db_xref="UniRef100_L7U9F0"
                     /db_xref="msd:MYSTI_04258"
                     /db_xref="L7U9F0_MYXSD"
     gene            complement(181868..182131)
                     /locus_tag="H2c1_full_idba_ud_scaffold_88_prodigal-single_
                     338"
     CDS             complement(181868..182131)
                     /product="Uncharacterized protein {ECO:0000313|EMBL
                     :KKN43683.1};  TaxID=412755 species="unclassified
                     sequences; metagenomes; ecological metagenomes.;"
                     source="marine sediment metagenome.;""
                     /codon_start=1
                     /transl_table=11
                     /translation="MATQELVYKVQDTNTGLYSTGGYEPSWTRDGKSWKTLGQLKTSL
                     KFYKKGALGTGARGSLREIPTSWTVVEFKLVTVKRTRAHEIVK*"
                     /db_xref="A0A0F9TQL5_9ZZZZ"
     gene            182168..182323
                     /locus_tag="H2c1_full_idba_ud_scaffold_88_prodigal-single_
                     339"
     CDS             182168..182323
                     /product="hypothetical protein"
                     /codon_start=1
                     /transl_table=11
                     /translation="MANPKVLKAVSVALAALAELDPKEQEDAMRAIRSTLDAGKSPVS
                     RGVDTSR*"
     gene            182355..182624
                     /locus_tag="H2c1_full_idba_ud_scaffold_88_prodigal-single_
                     340"
     CDS             182355..182624
                     /product="hypothetical protein"
                     /codon_start=1
                     /transl_table=11
                     /translation="VRLILLPYDQGHPHLLWCDGKMAVISEHAASVLRTYGIGLSSEY
                     TLIDGQPAAPKTTYPAQMALDLEGARKAADENIIKLSKKARKLLA*"
     gene            182621..182905
                     /locus_tag="H2c1_full_idba_ud_scaffold_88_prodigal-single_
                     341"
     CDS             182621..182905
                     /product="hypothetical protein"
                     /codon_start=1
                     /transl_table=11
                     /translation="MKPTFDEAVRAAFVKHACPFDHLKSEDLIRDSDAFKVQFNADLH
                     HTVISLAVDKNGMFIVSGSSCVSTEDYEVYLLAYGRALAFTREAGLKPKR*"
     gene            182902..183159
                     /locus_tag="H2c1_full_idba_ud_scaffold_88_prodigal-single_
                     342"
     CDS             182902..183159
                     /product="hypothetical protein"
                     /codon_start=1
                     /transl_table=11
                     /translation="MKIVFSVKQRRPGCALLQAACGGTVPSMVFGIKFPFETWLTDLT
                     PDMGAYEITEAQLERLSVIAREAVDGGVVEPLVGSAPPQEG*"
     gene            complement(183082..183465)
                     /locus_tag="H2c1_full_idba_ud_scaffold_88_prodigal-single_
                     343"
     CDS             complement(183082..183465)
                     /product="hypothetical protein"
                     /codon_start=1
                     /transl_table=11
                     /translation="MKDLKALQASLIESDTALKHLAQERKKLDAANLLYDGYATLWRS
                     DALMEHALLLDPGNEVTDYMVSFFGKEPRTFQCITAFHAASEAERLINAQVSRVYVDQ
                     LPFLWRSTPHEGLYYTPIDGFPSDD*"
     gene            complement(183462..183926)
                     /locus_tag="H2c1_full_idba_ud_scaffold_88_prodigal-single_
                     344"
     CDS             complement(183462..183926)
                     /product="hypothetical protein"
                     /codon_start=1
                     /transl_table=11
                     /translation="MPHEIQLPDDLAQLVKDVKGNHEHAAQLIEERKRRQLVLEATMG
                     SIRFWLGKLVEELRGLGSFEPSTFNPRDYPLSRLTYMLDEGAGFSYNGQEITFRPVGG
                     VLYMNYDDPLKRKMIDNPIEQTIRYMAIGVVRRSLQTMEETQAGYSLLLDHI*"
     gene            complement(183944..184426)
                     /locus_tag="H2c1_full_idba_ud_scaffold_88_prodigal-single_
                     345"
     CDS             complement(183944..184426)
                     /product="hypothetical protein"
                     /codon_start=1
                     /transl_table=11
                     /translation="MACHHDVEGPCLVCERVAIRKREPKLPPRLLHLAQPGGLPLCGS
                     HVDPEDRFSSLQAHDTERFCRLCLIAHRGRERAARAASAKAWRNRPRSEKVKAFNQMA
                     FGPVDLYSFLPLMVFRALFLMGLFFLAGGAGAIWGWSTGLTVGILYTFLVRHIAISRS
                     *"
     gene            complement(184430..184720)
                     /locus_tag="H2c1_full_idba_ud_scaffold_88_prodigal-single_
                     346"
     CDS             complement(184430..184720)
                     /product="hypothetical protein"
                     /codon_start=1
                     /transl_table=11
                     /translation="LKALLLLSLMLMVSEAHAETPKQRAERLITIKAKSILPPWYRRT
                     SKINCVSYCQNGITSSDFNLEATDIRTGQTVKLAIYCDDVPDIHQCGWGLRR*"
     gene            complement(184717..185106)
                     /locus_tag="H2c1_full_idba_ud_scaffold_88_prodigal-single_
                     347"
     CDS             complement(184717..185106)
                     /product="hypothetical protein"
                     /codon_start=1
                     /transl_table=11
                     /translation="MTQVLHFDMATASEDPLQEEFRKNLGKIITARTYEIYEDGCRQF
                     GTTDLVVMINATGPEDTVEQALVFTRDNLLKDTTFPANLRERVSGPARIKGLSFDTQT
                     FWAIVLWRKQVAALAVGFQMMSPGGSA*"
     gene            complement(185130..185582)
                     /locus_tag="H2c1_full_idba_ud_scaffold_88_prodigal-single_
                     348"
     CDS             complement(185130..185582)
                     /product="hypothetical protein"
                     /codon_start=1
                     /transl_table=11
                     /translation="MLLDLVKRNVRVVHLFPHEMVVRIITKDLTEEPPVEIISVGGTI
                     EGQFSDLNHPEAPATAQVCLYRLPYIAQRYSFVGWDPEIQVHTGYGVAVERNGDGWQV
                     AILSEDDMDANYEEYEDLHDNIIETLTGYGIDGNDPPSSFASILVDFP*"
     gene            185620..185916
                     /locus_tag="H2c1_full_idba_ud_scaffold_88_prodigal-single_
                     349"
     CDS             185620..185916
                     /product="hypothetical protein"
                     /codon_start=1
                     /transl_table=11
                     /translation="MAGLDDFPTLKVYHLTGPARFSVQPLVCVRIQDTKDTYGEGREG
                     LASRFMAWCNESKTCEVRFASSGGGAVEVYFDPKDAEKIRTWLLEQGGQDETMV*"
     gene            185994..186341
                     /locus_tag="H2c1_full_idba_ud_scaffold_88_prodigal-single_
                     350"
     CDS             185994..186341
                     /product="hypothetical protein"
                     /codon_start=1
                     /transl_table=11
                     /translation="VNHKIAYLVQYTALCSTLDLLASLNITATYGQVARAIGLQARSQ
                     TFFEMLGETMDEDMALGNAPRCALVVTSKTGRPGPAFYERAVMMHGVTIAAGAEEAFH
                     DLMKQQVFAAANK*"
     gene            complement(186346..186603)
                     /locus_tag="H2c1_full_idba_ud_scaffold_88_prodigal-single_
                     351"
     CDS             complement(186346..186603)
                     /product="hypothetical protein"
                     /codon_start=1
                     /transl_table=11
                     /translation="MQLLSAEEFAIESKRYYEGDRRARPPAHLLRILRHEDLPQVLGP
                     DNWAVVRYPLSAVPQIPPAEPLRPLHHRERRAGTELVSAPL*"
     gene            186668..187222
                     /locus_tag="H2c1_full_idba_ud_scaffold_88_prodigal-single_
                     352"
     CDS             186668..187222
                     /product="hypothetical protein"
                     /codon_start=1
                     /transl_table=11
                     /translation="MHSYDRRVAEDFENTPDEQPDDFGTATEFLNKNLEALPKHGWWQ
                     PPHNYVVNGSLMALNGWVFTILPFHAKLTAYRPAKDNSPEGIVIDPNWGSDDKDAPWS
                     GKAAEIFTRYLKTRPSIPDTVRQELAAIERVFKIEIPSALQSTIIGDSIKVAKRRWGV
                     DRLRRKKILMPFDGGRPIQLGSWD*"
     gene            187240..187530
                     /locus_tag="H2c1_full_idba_ud_scaffold_88_prodigal-single_
                     353"
     CDS             187240..187530
                     /product="hypothetical protein"
                     /codon_start=1
                     /transl_table=11
                     /translation="VPKAPHNIPQDVLESIVKNYNPNGLNVLKELAVEMGERADALAR
                     EAGYPEELIQIMQARRARPSYREMARSFFAIEPMPEGAKPIYSTEVDEPTDQ*"
     gene            complement(187524..187766)
                     /locus_tag="H2c1_full_idba_ud_scaffold_88_prodigal-single_
                     354"
     CDS             complement(187524..187766)
                     /product="Uncharacterized protein {ECO:0000313|EMBL
                     :KKN10926.1};  TaxID=412755 species="unclassified
                     sequences; metagenomes; ecological metagenomes.;"
                     source="marine sediment metagenome.;""
                     /codon_start=1
                     /transl_table=11
                     /translation="MSIPITNQIKLYMHCVLCTKQNLPQKIEAGWTPQGFQVWCLNHQ
                     CNIIHVDFEGSKHPANATRLPTEDEKTEQHKRENTH*"
                     /db_xref="A0A0F9QCI0_9ZZZZ"
     gene            complement(187763..188185)
                     /locus_tag="H2c1_full_idba_ud_scaffold_88_prodigal-single_
                     355"
     CDS             complement(187763..188185)
                     /product="hypothetical protein"
                     /codon_start=1
                     /transl_table=11
                     /translation="LKACPCGATPATSSDITFSVVWCPSCHKTLTTEYAHVEDAILAW
                     QHGVEALPPNCPFCSWHPHVIAPESETPQIMCEMPCPICGRVFTLAEWNMSRPKPYRL
                     NELVDRWEKKNDPLIQGFIKALKRVIESHVRNRYRGDG*"
     gene            188259..189101
                     /locus_tag="H2c1_full_idba_ud_scaffold_88_prodigal-single_
                     356"
     CDS             188259..189101
                     /product="hypothetical protein n=1 Tax=Fischerella sp. PCC
                     9339 RepID=UPI000315A001"
                     /codon_start=1
                     /transl_table=11
                     /translation="VNHLPENHSGASTDAQLIELWLSGRPESTQSVYRPVVVEFLAFV
                     GKGLQEATVADLVRFSEALPGSEATRYRKVSTVKSLLGYAHRTGYCLFNIGLPVQCPR
                     PVNKLHEKILEPSGVQEVIQAATAGRDRILTRFLYASGARISEACKLRFTDLRGNRVS
                     FFGKGRKTRTVLLPDAVVAELRSLRQKGDTDHSHIFKSFTGKPLLPRNARQVIGKAAD
                     EAALEMSPHYLRHSHASHALNGGCPIHVLQNNLGHANVATTSLYLHVNPTQGSSSYLP
                     EMEV*"
                     /db_xref="UniRef100_UPI000315A001"
                     /db_xref="gbs:GbCGDNIH4_7179"
                     /db_xref="E0UP12_CYAP2"
                     /db_xref="UPI000315A001"
     gene            189238..189333
                     /locus_tag="H2c1_full_idba_ud_scaffold_88_prodigal-single_
                     357"
     CDS             189238..189333
                     /product="hypothetical protein"
                     /codon_start=1
                     /transl_table=11
                     /translation="MAGFSVLSPISCDMINFQNTFVGNPTFALAP*"
     gene            189879..190307
                     /locus_tag="H2c1_full_idba_ud_scaffold_88_prodigal-single_
                     358"
     CDS             189879..190307
                     /product="hypothetical protein"
                     /codon_start=1
                     /transl_table=11
                     /translation="MTEITIPGKRQLVFDGDGSQYTDSGFPCSVCGKRQRIGDPQNQV
                     FIRVREKLATGGTRHLMLVCPDCVARMFLQVERLSLWNQVSGVVMAAIKRLFEKKRAK
                     AEAKASKAEPAHPRKSLETLPGPKAPSRGLQKLLPEKPRS*"
     gene            190354..190710
                     /locus_tag="H2c1_full_idba_ud_scaffold_88_prodigal-single_
                     359"
     CDS             190354..190710
                     /product="hypothetical protein"
                     /codon_start=1
                     /transl_table=11
                     /translation="MEILKLEAEFEPETRALVRSVNERLSSQPTEGEFWVRLRPPTSL
                     ELENGSRHPALVKFYRVASLVQVSKVLVDFVEVSCASHTMLFMLEEFIGTFVRVNYWP
                     GHQSDATPSSEPKPLS*"
     gene            190734..190958
                     /locus_tag="H2c1_full_idba_ud_scaffold_88_prodigal-single_
                     360"
     CDS             190734..190958
                     /product="hypothetical protein"
                     /codon_start=1
                     /transl_table=11
                     /translation="MDRPLPTCPHGTIRCLIRCANCGHRCDKHYTNGCHDTSELGEVC
                     FCRNFQEAQITEGPDDPTTAGPFIKPYFRT*"
     gene            complement(190948..192912)
                     /locus_tag="H2c1_full_idba_ud_scaffold_88_prodigal-single_
                     361"
     CDS             complement(190948..192912)
                     /product="Uncharacterized protein n=1 Tax=Salmonella phage
                     FSL SP-076 RepID=S4TNU0_9CAUD"
                     /codon_start=1
                     /transl_table=11
                     /translation="MHVKLITSETLCGAVSENDEEGFFFNGYAAGPLAGVPCPECRTH
                     LQHILGCSLCLRHIQQTTDKILKKVIPKLSVEEADTDLVEILKRYQGSFDLESSHSSS
                     QLYDKTESDRKKKSIPSIVKAMGDVIKLMDGLGVDSKALQTIQIDSITQHDPQSKKEE
                     EEREMTTAKETTTVVDVDVVRFGEKIVIPEGLDIKAAIGALTRKAAEEDQDIQISHDF
                     NLTPPEGAIAFLRTLTEMFGFVSPRETPGFFGPKPPTFVTIETSPDTTESVPWDRMSI
                     PGIVGWLQPSINWVNDTPRFRLSGLVKGKNKAMVQKIADNIKKRTDSLYRGKAIFASF
                     PLPGTTESIDDYFPKFMKLPNVSETDLIFSEEIQDLINTALFTPIEHSQACRDNGISL
                     KRGILLEGPYGTGKTLTATVTARKCVANGWTFIYLKNVKELPQAINFAKVYAPAAIFA
                     EDIDQVLSDPDHRDEEVNLILNSIDGIDSKGIEILTVLTTNNVEKITTAMLRPGRLDT
                     VVPVRAPDAGAAIRLVKLFAGDQIAVDQDFTEVGTRLAGCIPAMIQEVVKRSKLGAVR
                     RAASGGVLEITARDVEVSAMSMIAHMKLLAPKVPDTRSDRERAAEILGDKVGGALTEV
                     LGALGAASPKPANGKGTQPIAAAQLPSTTS*"
                     /db_xref="UniRef100_S4TNU0"
                     /db_xref="S4TNU0_9CAUD"
                     /db_xref="smw:SMWW4_v1c19140"
     gene            192987..193676
                     /locus_tag="H2c1_full_idba_ud_scaffold_88_prodigal-single_
                     362"
     CDS             192987..193676
                     /product="Uncharacterized protein {ECO:0000313|EMBL
                     :KKK72355.1};  TaxID=412755 species="unclassified
                     sequences; metagenomes; ecological metagenomes.;"
                     source="marine sediment metagenome.;""
                     /codon_start=1
                     /transl_table=11
                     /translation="MNVDEAIHASLREPRRNQMGYWAQALEEHRRHTQFRTEGWAYER
                     EVGFSCGCEGHGDREWRISLTTLRDMIPEIRDRYLRIRNNSMRMGTKKQHREMRRANV
                     KARALLHSQLTREQRWELRATKSFTILGRDGRTYSITEGSTSNVRLIENGTATKSFCV
                     VAKDLSLPIYDLMLAQKLLLETAPEDFHKLAVVHDLTTARAARVRQDHYDIDDDDLDD
                     PTAWVHERIAI*"
                     /db_xref="A0A0F8YFB5_9ZZZZ"
     gene            193754..193870
                     /locus_tag="H2c1_full_idba_ud_scaffold_88_prodigal-single_
                     363"
     CDS             193754..193870
                     /product="hypothetical protein"
                     /codon_start=1
                     /transl_table=11
                     /translation="MASSKKKTSKKAVATKAPALKAPKPSKKASKKPAKKAA*"
     gene            complement(193910..194380)
                     /locus_tag="H2c1_full_idba_ud_scaffold_88_prodigal-single_
                     364"
     CDS             complement(193910..194380)
                     /product="hypothetical protein"
                     /codon_start=1
                     /transl_table=11
                     /translation="MKRRVFLASALALPFLALLKVRSGKVRRVQVTFPLIFREGDARS
                     YVREGRLQTPIGDKMQRAVKSVLASNPQLSPDMTRKVSFDLRKDNGEPWGRPGAVTLP
                     STAVFKKDSPWTAPRNAIMAKGLWPAMYIASKDSPAIKDLSRVIVKATFKVART*"
     gene            194545..195051
                     /locus_tag="H2c1_full_idba_ud_scaffold_88_prodigal-single_
                     365"
     CDS             194545..195051
                     /product="hypothetical protein"
                     /codon_start=1
                     /transl_table=11
                     /translation="MVSESRTKARVDLLTRLHGVHVKNVMGAYDTQPLRSLEFLFHEV
                     SHWLTLGNPIEKVPRRLSVKIDTVLSKIPSASTDSLEIDTALVTFLAGYQLGLWIDPS
                     PIVKSCRRNLRGIEALGQDFVVLSRFQSRYRSSGSASFYDDLAAKLAKWFRPSAKLLP
                     TTSVQFGV*"
     gene            195144..195614
                     /locus_tag="H2c1_full_idba_ud_scaffold_88_prodigal-single_
                     366"
     CDS             195144..195614
                     /product="RNA-binding protein n=1 Tax=Blastopirellula
                     marina DSM 3645 RepID=A3ZRX9_9PLAN"
                     /codon_start=1
                     /transl_table=11
                     /translation="MGNRLYVGNLSFHTSEAELRQEFGKCGDVTDAKIVTDRETGRSR
                     GFGFVQYSTEGEATAAIQAFNGAQVGGRDLVVNIAEDRRPNSGGGGGGSRNFGGAPRP
                     SGGQGGGGGYNNNGGYSSGGPPSGGQGGGGGGRGGGGRGGGKGSRRRREDNDFG*"
                     /db_xref="UniRef100_A3ZRX9"
                     /db_xref="A3ZRX9_9PLAN"
                     /db_xref="vap:Vapar_5290"
     gene            complement(195646..196257)
                     /locus_tag="H2c1_full_idba_ud_scaffold_88_prodigal-single_
                     367"
     CDS             complement(195646..196257)
                     /product="hypothetical protein"
                     /codon_start=1
                     /transl_table=11
                     /translation="VQVHEVFPIDQWPVDSVVVTGVTRRARFTYEVPPHEATVALVFS
                     DASDTANSSTGIGQVVIELAPVDTLILDMALVEVILGARLPQLKVTASQSLEEVLNER
                     AGSENAMAAVHSVFCHPKVSYAFEKHLPGAYLATHEGFPAPTGDTDFTFIFCMGAPGL
                     VAKGSGGSGAFIFTNRFFQVHMANHQQSRWDRLLQDNNLIEDD*"
     gene            196295..196711
                     /locus_tag="H2c1_full_idba_ud_scaffold_88_prodigal-single_
                     368"
     CDS             196295..196711
                     /product="hypothetical protein"
                     /codon_start=1
                     /transl_table=11
                     /translation="VAFYVLDEEGQPVQVPMDVTWAELFENDSKRRVAATQRGDVLVS
                     TVFLMLAEDWKPFLWETMILGGEQSGYQERSRTLEVAILHHRQAVRLAFPEDPPETIW
                     GTLPGLNPDGTVGARTVQEVVGRSRWERLFDEEDLV*"
     gene            196720..197028
                     /locus_tag="H2c1_full_idba_ud_scaffold_88_prodigal-single_
                     369"
     CDS             196720..197028
                     /product="hypothetical protein"
                     /codon_start=1
                     /transl_table=11
                     /translation="MPLSDDFFKDLAAKGKSFDIEGMFRDFLGLEPKVSEAKDLKPST
                     EQAQDALRELKQLTTDGTDDEVLTRALMIYLAIVKHAKAGGTVRFGGSERTLKVRLRP
                     *"
     gene            complement(196946..197677)
                     /locus_tag="H2c1_full_idba_ud_scaffold_88_prodigal-single_
                     370"
     CDS             complement(196946..197677)
                     /product="id=12553781 bin=BDI tax=BDI organism_group
                     =Betaproteobacteria"
                     /codon_start=1
                     /transl_table=11
                     /translation="MAKSKPFDHKALLAAFILKIGPTENWKGQCFAVASQAVKEGLVP
                     GVAVYGMWHGPVAKGSYFEDRGKQIPFFNHGWVVLPDGSICDPTRWVFENVAPYIYLG
                     PADHYDEGANELRRHEPPPEFDPLEVAEKTVVFKQHILGGRAWMFIERLLHLERYIVD
                     DSEYEIGTVSVQMLFWIANRPPDVLGEHAAEIYQAIDRLGYKAAIPFDNRKMVERLTK
                     AGAALSASVLNPRTGRSRQPSRASR*"
                     /db_xref="BDI_93_94"
     gene            complement(197664..197972)
                     /locus_tag="H2c1_full_idba_ud_scaffold_88_prodigal-single_
                     371"
     CDS             complement(197664..197972)
                     /product="hypothetical protein"
                     /codon_start=1
                     /transl_table=11
                     /translation="MNDQTSLQEQLHKTAALADKNGLYDAADWVRRHLLNRPLKYYKS
                     AGLGVVGTTIGHEDGPYTLLQGHTRQYSWIRTSDLHATRGAAEAGSVATFAEQTHGQK
                     *"
     gene            complement(197980..198228)
                     /locus_tag="H2c1_full_idba_ud_scaffold_88_prodigal-single_
                     372"
     CDS             complement(197980..198228)
                     /product="hypothetical protein"
                     /codon_start=1
                     /transl_table=11
                     /translation="MTRVIWVGEVHDHRVRIVREGTGDCVVEYSGLAEPDVHVDRHWS
                     PIDDDALAAQVYLTAYLQARETLEGIYKASCLDDFLSH*"
     gene            complement(198225..198482)
                     /locus_tag="H2c1_full_idba_ud_scaffold_88_prodigal-single_
                     373"
     CDS             complement(198225..198482)
                     /product="hypothetical protein"
                     /codon_start=1
                     /transl_table=11
                     /translation="MERHYTYPTPKHPLREALLAVTGKEPPAYVKGHNILNLTDHQVM
                     ALQDWCSLNARPEWATGLSILEAAEMIVQGAIDNANIGGPE*"
     gene            complement(198482..199366)
                     /locus_tag="H2c1_full_idba_ud_scaffold_88_prodigal-single_
                     374"
     CDS             complement(198482..199366)
                     /product="hypothetical protein"
                     /codon_start=1
                     /transl_table=11
                     /translation="MDPQIQRLLSDPIFRYSEGLTIGYLMALRGYDKDSLPFRSISAV
                     MAREHNDDYEKGLELGAEARKAGSVPPFLGFYPDEDLPLKRKQEVTILKGTMIRYRGE
                     SKPAGRTRKILIDHILNGSNFYIRKEHGREVVNTITPPKVRWPGSGGYWSEVDINDIP
                     EAREVVLEDQRKAALAASEDHFQKLASTLKEICASVQTSLELMLKDTKEDFQFQYRAE
                     EHFVQVNVVTPDHATLASLCVEPSYTDRRLTLRINITSSICQAMPGARLIFKALSLIM
                     ATAEHIDATYCQPWNEAQ*"
     gene            complement(199667..200281)
                     /locus_tag="H2c1_full_idba_ud_scaffold_88_prodigal-single_
                     375"
     CDS             complement(199667..200281)
                     /product="Uncharacterized protein n=1 Tax=Klebsiella phage
                     0507-KN2-1 RepID=S6C8Q8_9CAUD"
                     /codon_start=1
                     /transl_table=11
                     /translation="MSTTLKILLAGGAAFLLLLLVTFVSMTGWYDTAVKLENTTIAQW
                     KDNQNTYDAFWKTVKEVAQVPDKYKDDFKQLLVADTTAKFGPDGSKATFQWFQDRQIN
                     FDAGLYRKVQDVIESGHQDFKRSQTELLDKQRKVADMTQSYWGGIMAKHYSFPRELKG
                     DTAPPKDLDGDGKLTVLDYPIVTSARTQKAFQTGQDDEVQVFGK*"
                     /db_xref="UniRef100_S6C8Q8"
                     /db_xref="A0A0G1SDX2_9BACT"
                     /db_xref="str:Sterm_0835"
                     /db_xref="S6C8Q8_9CAUD"
     gene            complement(200304..201362)
                     /locus_tag="H2c1_full_idba_ud_scaffold_88_prodigal-single_
                     376"
     CDS             complement(200304..201362)
                     /product="Uncharacterized protein n=1 Tax=Enterobacteria
                     phage vB_KleM-RaK2 RepID=H6X3Y1_9CAUD"
                     /codon_start=1
                     /transl_table=11
                     /translation="MNFFLLLLIPIAVASASFFFLKDAVTWKEFLLQLVLGTVFCVAG
                     WQIAKWGALRATENLNGRITKKIADTESCCHCHTVCDAYDKKGNCTSSHQSCAHSYDY
                     YWDLQTSVGKINVEDCSGSDDPPDVWVYAKVGEPASVEHGYTNYLLADPDSLMVHAEM
                     DRYVNQVPEYPSVHSKYWVNHVVGDRSSPASLLQGALRDVNADLGAPNQVDITLLLTG
                     IQDPVFAQAVEAKWLYGPKNSITIVAGLQGNTVQWVRVITFSKVEMLKVRLRDQLQGL
                     SIDDPRFVSTIRQEIGQGFKRTHMAEFEYLASTASPHGWMLALLVFLDLCASLGLAYW
                     AATKDIFGDEGFPYRRNY*"
                     /db_xref="UniRef100_H6X3Y1"
                     /db_xref="A0A0A8J9Z1_9CAUD"
                     /db_xref="H6X3Y1_9CAUD"
     gene            complement(201586..202023)
                     /locus_tag="H2c1_full_idba_ud_scaffold_88_prodigal-single_
                     377"
     CDS             complement(201586..202023)
                     /product="hypothetical protein"
                     /codon_start=1
                     /transl_table=11
                     /translation="VKDTCPYCLVDGDFHGVQEFVPARVRCGNCLRVYVYIPSVWERL
                     DREPYEGRATDVYLRPRWRTDRLPLPVKADPRVLAREALARYSVKQLLWMLRESDYYG
                     PSWENLKAVLAQKPHMEFNSRRRSNQRRILAQRNHGMSKSKDR*"
     gene            202276..203247
                     /locus_tag="H2c1_full_idba_ud_scaffold_88_prodigal-single_
                     378"
     CDS             202276..203247
                     /product="Calcineurin-like phosphoesterase n=1 Tax
                     =Sorangium cellulosum (strain So ce56) RepID=A9GC38_SORC5"
                     /codon_start=1
                     /transl_table=11
                     /translation="LDPLDSPGTDGDSTQPFRLVWATDIHLNFLKHPHAARMFGEYLS
                     TETAAKAFLLTGDISEAPSLDYHLTQLAIGLKQPTYFVLGNHDYYKGSFQKTKEVASA
                     FPLWLDHGEVHGLTERVALVGNEGWYDAEFGDPMIPQFGMTDWKDIEDLAKLPGVPFG
                     MRRISTVNGKRVREVVLDKAARQRVIDVCRKRAQEFAEKARAPLLSALAAFERVIFAT
                     HYPPFEGSTWHEGNLSDDMWKPWFSSKAMGEMLLEVADAHPARKILVLCGHTHSSGIY
                     SPRENLRVLTGESVYGSPDLAGILDITDEGIAVGMNLRKAWTLLPVF*"
                     /db_xref="UniRef100_A9GC38"
                     /db_xref="scl:sce5969"
                     /db_xref="A9GC38_SORC5"
     gene            203267..203473
                     /locus_tag="H2c1_full_idba_ud_scaffold_88_prodigal-single_
                     379"
     CDS             203267..203473
                     /product="hypothetical protein"
                     /codon_start=1
                     /transl_table=11
                     /translation="MNAVDLFENLGVLDAVLWKSIKNGSTARVERRTGAVLHVQVKLT
                     FCGTWIQDNTWPVDAFLASHKPLR*"
     gene            203470..203730
                     /locus_tag="H2c1_full_idba_ud_scaffold_88_prodigal-single_
                     380"
     CDS             203470..203730
                     /product="hypothetical protein"
                     /codon_start=1
                     /transl_table=11
                     /translation="MTLRQKPFETSYPKWRHLRHGYTVKISGILNYRSDNGFYSTVSV
                     EGTRQDPKAKATWSADAFRKNFEPIGRKKKPRSATDRLLDED*"
     gene            203908..204168
                     /locus_tag="H2c1_full_idba_ud_scaffold_88_prodigal-single_
                     381"
     CDS             203908..204168
                     /product="hypothetical protein"
                     /codon_start=1
                     /transl_table=11
                     /translation="MGFLDKGSVLKHKHLGYVVRINDIQKGDYVLGWLEKPEHRFTEV
                     LLKGPWSASDLVREFSPQVHASRWDRLMDDHNILSDDAHPQE*"
     gene            204239..204550
                     /locus_tag="H2c1_full_idba_ud_scaffold_88_prodigal-single_
                     382"
     CDS             204239..204550
                     /product="hypothetical protein"
                     /codon_start=1
                     /transl_table=11
                     /translation="MPTRLETHIGKLDLPFVIELGKHVILQALQDQVSTSIDPESLAY
                     DQEGFVWDEGDIVLDVTFKDRKGFGQARVIVQPAINSDLDVCFLADIKFKGYLPSAGS
                     S*"
     gene            204560..204985
                     /locus_tag="H2c1_full_idba_ud_scaffold_88_prodigal-single_
                     383"
     CDS             204560..204985
                     /product="hypothetical protein"
                     /codon_start=1
                     /transl_table=11
                     /translation="MLLILQSSDTPLRPRDIESEVTFTQTFGKRESGVAAYWIIRYCQ
                     ARRSWTPFEFDKLVHFCMAHDSRFSKIYDYLLEGVSELVVNGFMRSEKKVVTLTTGFV
                     ARCYGAAPVPGLPRKRTLRGKPSKARSCHERLIDDADLV*"
     gene            204982..205221
                     /locus_tag="H2c1_full_idba_ud_scaffold_88_prodigal-single_
                     384"
     CDS             204982..205221
                     /product="hypothetical protein"
                     /codon_start=1
                     /transl_table=11
                     /translation="MTVLLLAGMLISGGWLVHHTNRTYDNLRTCRYQDFFRLRQQAEL
                     CSAGYGVVGLASLVLPGGALVTAAVFGYALYRRFR*"
     gene            205253..205501
                     /locus_tag="H2c1_full_idba_ud_scaffold_88_prodigal-single_
                     385"
     CDS             205253..205501
                     /product="hypothetical protein"
                     /codon_start=1
                     /transl_table=11
                     /translation="MDSNVIRQEVLWIPESRQAPVVGDLNGSTVRIWTLYQHMDPDVK
                     PELPYTPTHGMNAFLEDYVHDWNHQKGVLRYYSRGTPF*"
     gene            205588..205917
                     /locus_tag="H2c1_full_idba_ud_scaffold_88_prodigal-single_
                     386"
     CDS             205588..205917
                     /product="hypothetical protein"
                     /codon_start=1
                     /transl_table=11
                     /translation="MTLYIQLSVFRGSLGDCTNGGVSGTHHNLYLVDPQGSPMKREPD
                     PRLVFRAEDRGEGYLALIPLHTPEGMVGPMFGGNLASAISGPGGDKIYRVHDRFETVK
                     DNQALST*"
     gene            205914..206495
                     /locus_tag="H2c1_full_idba_ud_scaffold_88_prodigal-single_
                     387"
     CDS             205914..206495
                     /product="hypothetical protein"
                     /codon_start=1
                     /transl_table=11
                     /translation="MSPLQILKKDFLAHTDRLRYVPGLQGQRVSEDGIVRIGDRAGPG
                     RALSNTVHELAHFVEIDDARQQTFGWGLHVPTVVVCGQTCTEPTTHKMVDRELRVMAY
                     QVNLMQALGAPPMRVRRLVQALQYMPDFILVPLEDGRPAYGEGAPSRKEIPYEKVDPS
                     RISWMVNRVQELRAEFTFERFRAEWFRKIALLG*"
     gene            206530..206994
                     /locus_tag="H2c1_full_idba_ud_scaffold_88_prodigal-single_
                     388"
     CDS             206530..206994
                     /product="hypothetical protein"
                     /codon_start=1
                     /transl_table=11
                     /translation="MKVRQIVQYQYDTGARGLSTLLGIVEKAGEKTYTVRWESGIRNR
                     VQRTNTLVKLTTDKELLQEAAKPFPEAFRGRAGFIESRINRITKTEISLYDADKAGLE
                     SDPENPWATVCEAHGSIMMFASKSAARYHMAVPEWCSTCAKTINGEPDEDES*"
     gene            206991..207881
                     /locus_tag="H2c1_full_idba_ud_scaffold_88_prodigal-single_
                     389"
     CDS             206991..207881
                     /product="hypothetical protein"
                     /codon_start=1
                     /transl_table=11
                     /translation="MSMKVYNAFRIKKPEGLWALLWKIQAKAEDNIRESFRQHYWELV
                     SRMDTESEEYLKYKAQVSRDTKEVALRMSLACTTVRNGYKANSAQPYRDTYSLDVAVA
                     VYPYRGQVYIRTFVEPCSVVGKVLGFVREMPEVEDYHYQNQTDPPEEVPPKEWAKRRR
                     VWDGITKDPGGVGRHVTLEVLNPSNFYRMDPAMQVRTEWGLNPPKLPLREEIWAGDLR
                     KLASLKGVVVLARKHRIHAEGHFTVTKKFEGWVVTHNGQKRQYPSLNRAADFVQFTYL
                     PEATKDMIRHTLGEHPHAKE*"
     gene            207868..208662
                     /locus_tag="H2c1_full_idba_ud_scaffold_88_prodigal-single_
                     390"
     CDS             207868..208662
                     /product="Uncharacterized protein n=1 Tax=Sorangium
                     cellulosum So0157-2 RepID=S4Y4F5_SORCE"
                     /codon_start=1
                     /transl_table=11
                     /translation="MQRNELDELLLSPDVIERLEALQQDGTLATLFPEVQAMVGFGGG
                     DSGHKDLWGHTKQVVSQTLRVPHLRWAALFHDVGKPQCFTREAGGEISFHLHEGVGAR
                     LFNRAASRMKLFTPEEKEDIRFLIQYLGHVEAYHPSWTDSAVRRLRTETKGHLGDLLA
                     LARADITTKHTRLRERHHRRMKELKDRVDDLTRLDSIPPALLKGLGVRVTAEFGIPPS
                     PTLGTILGAVKHAVDAGKLPRQADHQVVVDYIRANLVDFPGVKDLS*"
                     /db_xref="UniRef100_S4Y4F5"
                     /db_xref="scu:SCE1572_35470"
                     /db_xref="S4Y4F5_SORCE"
     gene            208659..208970
                     /locus_tag="H2c1_full_idba_ud_scaffold_88_prodigal-single_
                     391"
     CDS             208659..208970
                     /product="hypothetical protein"
                     /codon_start=1
                     /transl_table=11
                     /translation="MTKANKIFCKIIGGSAFIAVLLSLSAAFVIMPGPVAAAASPKPE
                     PPRVESAPDSSVEPPFITDEQMAVKDAATTQCLMERNIPLMGFGLKVVCVKKDAISWV
                     R*"
     gene            208958..209539
                     /locus_tag="H2c1_full_idba_ud_scaffold_88_prodigal-single_
                     392"
     CDS             208958..209539
                     /product="Probable nicotinate-nucleotide
                     adenylyltransferase {ECO:0000256|HAMAP-Rule:MF_00244};
                     EC=2.7.7.18 {ECO:0000256|HAMAP-Rule:MF_00244};;
                     Deamido-NAD(+) diphosphorylase
                     {ECO:0000256|HAMAP-Rule:MF_00244}; Deamido-NAD(+)
                     pyrophosphorylase {ECO:0000256|HAMAP-Rule:MF_00244};
                     Nicotinate mononucleotide adenylyltransferase
                     {ECO:0000256|HAMAP-Rule:MF_00244};  TaxID=1192034
                     species="Bacteria; Proteobacteria; Deltaproteobacteria;
                     Myxococcales; Sorangiineae; Polyangiaceae; Chondromyces.;"
                     source="Chondromyces apiculatus DSM 436.;""
                     /codon_start=1
                     /transl_table=11
                     /translation="VGQVSTIAIYGGSFDPPTLGHLMVVTHLLLNDPSVDLVYIPPCF
                     QQQGKKLLDFEHRMTMCQKQFKHLPRTRVIPIEQELGGESLTVRLVQELARREPDANF
                     KFVMGADLLESCHRWEGWDEIERLAPPLVIGRAGISPRGPSDPTPISPVVSSTIVKEA
                     LARGAYHEAGRYLSVPVLQHIEHHQLYLKDENV*"
                     /db_xref="A0A017STW6_9DELT"
                     /db_xref="scl:sce2457"
                     /db_xref="UniRef100_A9G5U5"
                     /db_xref="2.7.7.18"
     gene            complement(209730..211208)
                     /locus_tag="H2c1_full_idba_ud_scaffold_88_prodigal-single_
                     393"
     CDS             complement(209730..211208)
                     /product="hypothetical protein"
                     /codon_start=1
                     /transl_table=11
                     /translation="MGPWASHFREPPKKAFMSEQNPTVGDVWAFRQDPPAPAVIVSEL
                     AGANGFQLMSRTGRIINVSRPSLRHMWSYTGVSHTGPCSIGGCLLPSGLHFHGEWFCF
                     SHVPRNQVLGLPGDEGSAPVISQPVNGALSHCPNCTVSRDPKAAMSVVEDMTVHRCSC
                     RARWIALLAQGVPEDGINLGEDIQKAYGILEDEYCSPIRAFVGTTALAALRRVFREID
                     SANPAFVGIPLVTSFAYGSDSILLVGSPVSAQDDEAVFESRLNTYWRHKERPGVICRV
                     FSAEEASRSDRMLQAVDWGTSSLTLTLSEAQLLRDFTLSESPTVTMAKGTTVVSFPPE
                     YIGAAPIPLEVQVDLGSLFTKAETADNLVDKQPAPNETWWNLTSGTPIHVFGIGRTPG
                     GLDYTRATLEGGVSIRFLTSDFVRYFSYDAIEELEIVVGGEYLRSDGVLWTVKAVLLP
                     IITLVNEDGDEVMLRIPAFRAIHRPYVRRSALDRLLDEEDLV*"
     gene            211219..211548
                     /locus_tag="H2c1_full_idba_ud_scaffold_88_prodigal-single_
                     394"
     CDS             211219..211548
                     /product="Uncharacterized protein {ECO:0000313|EMBL
                     :KKN68033.1};  TaxID=412755 species="unclassified
                     sequences; metagenomes; ecological metagenomes.;"
                     source="marine sediment metagenome.;""
                     /codon_start=1
                     /transl_table=11
                     /translation="MKQLPPGSIVVHGGASGVDNIAGYVAELLGFEVRVYPALADGRV
                     WPSAGVLRNQVMLDEEHPDKHGELIAVAYLFHEDPNLGKGTKDMKRRLDKTTPAIPTF
                     VHVGRGR*"
                     /db_xref="A0A0F9VQG8_9ZZZZ"
     gene            complement(211511..211930)
                     /locus_tag="H2c1_full_idba_ud_scaffold_88_prodigal-single_
                     395"
     CDS             complement(211511..211930)
                     /product="hypothetical protein"
                     /codon_start=1
                     /transl_table=11
                     /translation="MIGYSQKVVFTEFELERLTLATQLVEALPSFDSENRWIRCHEIT
                     RALGPLLDLTWCDGYYGMVEHSWLWTKPLMPFESPPNILDPYCPGRLPQVQLVHSSTN
                     LPYEYRRSAERDDIRQLVVDQLSEILIALVPRERKLG*"
     gene            212093..212509
                     /locus_tag="H2c1_full_idba_ud_scaffold_88_prodigal-single_
                     396"
     CDS             212093..212509
                     /product="hypothetical protein"
                     /codon_start=1
                     /transl_table=11
                     /translation="VKKHKDAIKNLRLRLKTLAQAKATLRTDIRALTFDLEGKRRPET
                     GGERHQMKRLYNEGTRPDARAALLAYGLLRGIPYVRMEATACPDKYGYHWLLSSVLYE
                     IHLAMGDDAVLKAEWTDERVESIIKDGLDPIAQEAA*"
     gene            212506..213729
                     /locus_tag="H2c1_full_idba_ud_scaffold_88_prodigal-single_
                     397"
     CDS             212506..213729
                     /product="Putative uncharacterized protein id=3967680 bin
                     =GWB1_Spirochaetes_59_5 species=Methylomonas methanica
                     genus=Methylomonas taxon_order=Methylococcales
                     taxon_class=Gammaproteobacteria phylum=Proteobacteria
                     tax=GWB1_Spirochaetes_59_5 organism_group=Spirochaetes"
                     /codon_start=1
                     /transl_table=11
                     /translation="VSFIEQVKDLYARLKDLDRKARQEVLEALPKALADAYHFFRRDR
                     MYDPENARDTYERLSPSGKYKLLVTSFTSGPGTWNVTEGKVFRVDSDTPIASIRRNYS
                     AFPYCFVEGHANGHDYLIGGEDYQGQTIIELDTGAKRGLLPEEAKEGHGFCWGGYTYS
                     PETQLLLVDGCFWACPYEYRFYDFSDPMNKGWPQLELVPQDEENGEGYLDTDNKPPSF
                     EPDGTVVWHQTKYGPIDDEDSYEAEDDDGNKREQRITATRTFKREGLKLLEIASWVSD
                     DEKAYRAQQAESRRQLDEWHDNYKKTDPLYLRVKELAQQAPFKPLHQYSHGVTYDNWC
                     PAFKERETRICSDLFEDKAHRVSIEIAALTGPVKLILVDRKADKSQSQFFMEHSVESI
                     DQAFAAARQYLEGAS*"
                     /db_xref="GWB1_scaffold_7530_4"
                     /db_xref="mmt:Metme_4565"
                     /db_xref="86109970"
     gene            213726..214214
                     /locus_tag="H2c1_full_idba_ud_scaffold_88_prodigal-single_
                     398"
     CDS             213726..214214
                     /product="Uncharacterized protein {ECO:0000313|EMBL
                     :KKM80714.1};  TaxID=412755 species="unclassified
                     sequences; metagenomes; ecological metagenomes.;"
                     source="marine sediment metagenome.;""
                     /codon_start=1
                     /transl_table=11
                     /translation="VSFEQLAKKREEAAKALAVIDAELERVERLKAIYPDLKRHVGRW
                     DKVAYCSPSVNHLVNKYEHRFNCGCCGDSPMELWPYVETHYGRVYSDPTGIFIGEKDP
                     YLGGAVSRSGWREQLKGYGIPEALIEDVAQMFKDERDKAREAVEARYAEGAVTDEPEP
                     LL*"
                     /db_xref="A0A0F9KEN1_9ZZZZ"
     gene            214546..214749
                     /locus_tag="H2c1_full_idba_ud_scaffold_88_prodigal-single_
                     399"
     CDS             214546..214749
                     /product="hypothetical protein"
                     /codon_start=1
                     /transl_table=11
                     /translation="MHINYRRKNKCRAKHHNNHRSFLAYSMKVDRLIQWRLRRARERT
                     LIVHGRFELLPTRYPRNLYWNYW*"
     gene            complement(214754..215164)
                     /locus_tag="H2c1_full_idba_ud_scaffold_88_prodigal-single_
                     400"
     CDS             complement(214754..215164)
                     /product="Uncharacterized protein {ECO:0000313|EMBL
                     :KKN13754.1};  TaxID=412755 species="unclassified
                     sequences; metagenomes; ecological metagenomes.;"
                     source="marine sediment metagenome.;""
                     /codon_start=1
                     /transl_table=11
                     /translation="MMGHLGITMNIKAKKDDILVTLERNLESHSKMVVEAREGYVKRA
                     RAELEKRLGQIMEGKTVALTFHLKVPKDYSSVYKTTIGMLKAHTGTEIEMSATEYRQL
                     VEDEWDWTRDFAGSNAAYSSSTRDYAISKGYDLE*"
                     /db_xref="A0A0F9N750_9ZZZZ"
     gene            complement(215207..215279)
                     /locus_tag="H2c1_full_idba_ud_scaffold_88_prodigal-single_
                     trna_47"
     tRNA            complement(215207..215279)
                     /product="Sup"
     gene            215407..216000
                     /locus_tag="H2c1_full_idba_ud_scaffold_88_prodigal-single_
                     401"
     CDS             215407..216000
                     /product="hypothetical protein"
                     /codon_start=1
                     /transl_table=11
                     /translation="MPLVGDDLRYAYDEIQIATELDLDSMSFVEVPIIDCVGERQQFS
                     AIMKAFGVDAGRSFPTSFWPWWNQTGYDPNGFLGGQLITDVVEREGTVVWRPFEGLPS
                     DTDPDVFLGAPGWDYNGFIDHLIDMMAVLENTAVYMHCQLGADRTGAAHIGYLMRGKG
                     LNLADASAVANSSTSAGAPNADYQRLVEAYSTFIQPV*"
     gene            complement(216011..216211)
                     /locus_tag="H2c1_full_idba_ud_scaffold_88_prodigal-single_
                     402"
     CDS             complement(216011..216211)
                     /product="hypothetical protein"
                     /codon_start=1
                     /transl_table=11
                     /translation="MAKIHPSTLWHMVYKALEKERDGLTFSKLAVAAKMTPAQLTSVM
                     PLLQSSNAIVVDRRTKRWVRQG*"
     gene            complement(216204..216566)
                     /locus_tag="H2c1_full_idba_ud_scaffold_88_prodigal-single_
                     403"
     CDS             complement(216204..216566)
                     /product="Aspartyl/glutamyl-tRNA(Asn/Gln) amidotransferase
                     subunit B {ECO:0000256|HAMAP-Rule:MF_00121,
                     ECO:0000256|SAAS:SAAS00247567}; Short=Asp/Glu-ADT subunit
                     B {ECO:0000256|HAMAP-Rule:MF_00121};; EC=6.3.5.-
                     {ECO:0000256|HAMAP-Rule:MF_00121};;  TaxID=667014
                     species="Bacteria; Thermodesulfobacteria;
                     Thermodesulfobacteriales; Thermodesulfobacteriaceae;
                     Thermodesulfatator.;" source="Thermodesulfatator indicus
                     (strain DSM 15286 / JCM 11887 / CIR29812).;""
                     /codon_start=1
                     /transl_table=11
                     /translation="MTLALKPPRDDGWVPPWACPWTGKWDFTLAPDFSGLDPETGEPW
                     SPKKVIQHLGIKQASGDETRLACEKVVAQNPDKVAAYRKGKTNMIGFFIKLVMDETKK
                     QASPQEATRILTELLANG*"
                     /db_xref="F8A956_THEID"
                     /db_xref="UniRef100_UPI0003B352C9"
                     /db_xref="tid:Thein_1320"
                     /db_xref="UPI0003B352C9"
                     /db_xref="6.3.5.-"
     gene            complement(216563..216772)
                     /locus_tag="H2c1_full_idba_ud_scaffold_88_prodigal-single_
                     404"
     CDS             complement(216563..216772)
                     /product="hypothetical protein n=1 Tax=Dasania marina
                     RepID=UPI00035E317E"
                     /codon_start=1
                     /transl_table=11
                     /translation="MKDLIEALTIFLKYRNAMSPTHCEHDVLLIMEVTKDEVSLEDAT
                     RLGELGFFWSESTGGCWKSFRYGSA*"
                     /db_xref="UniRef100_UPI00035E317E"
     gene            complement(216772..216864)
                     /locus_tag="H2c1_full_idba_ud_scaffold_88_prodigal-single_
                     trna_46"
     tRNA            complement(216772..216864)
                     /product="Sup"
     gene            complement(216840..217040)
                     /locus_tag="H2c1_full_idba_ud_scaffold_88_prodigal-single_
                     405"
     CDS             complement(216840..217040)
                     /product="hypothetical protein"
                     /codon_start=1
                     /transl_table=11
                     /translation="MKILTMTDFRASPGERLIDVLRDRQQFMLTKLVPVGDADVTTVI
                     ERDGTIRGPLPLTYRLPWLSGR*"
     gene            complement(217180..217674)
                     /locus_tag="H2c1_full_idba_ud_scaffold_88_prodigal-single_
                     406"
     CDS             complement(217180..217674)
                     /product="Putative uncharacterized protein id=3144627 bin
                     =GWB1_Spirochaetes_59_5 species=Desulfosporosinus youngiae
                     genus=Desulfosporosinus taxon_order=Clostridiales
                     taxon_class=Clostridia phylum=Firmicutes
                     tax=GWB1_Spirochaetes_59_5 organism_group=Spirochaetes"
                     /codon_start=1
                     /transl_table=11
                     /translation="MKGRLSFSCKCKCGALKVIFASHLASGASKRCRRCSQRKQASPL
                     YRGYEEIYPRYWKKLQADAVIRSLEFTTTVEEAWQLFLTQNRRCALTNMTIEHPKAHS
                     ERHLATASFDRIDSSKGYVPGNVQWVHKDVNRMKNNLNEARFVELCRQVADHAMQSIL
                     RIAV*"
                     /db_xref="GWB1_scaffold_1776_26"
                     /db_xref="86109223"
     gene            complement(217766..218098)
                     /locus_tag="H2c1_full_idba_ud_scaffold_88_prodigal-single_
                     407"
     CDS             complement(217766..218098)
                     /product="10 kDa chaperonin n=2 Tax=unclassified
                     Opitutaceae RepID=H1IL83_9BACT"
                     /codon_start=1
                     /transl_table=11
                     /translation="MSNTLSTVRPISDRVLIRKIEKKERMHGLIHIPPSANEIDTAWL
                     AEVIAVGRGRYNEAGVLLEITDVVVGDKIVIGKYMGTEVKLNDEKYYVVRVDDILGVI
                     DGEVNEAR*"
                     /db_xref="UniRef100_H1IL83"
                     /db_xref="A0A062XYG0_9BACT"
                     /db_xref="obt:OPIT5_19985"
                     /db_xref="H1IL83_9BACT"
     gene            218128..218364
                     /locus_tag="H2c1_full_idba_ud_scaffold_88_prodigal-single_
                     408"
     CDS             218128..218364
                     /product="hypothetical protein"
                     /codon_start=1
                     /transl_table=11
                     /translation="MPAAYERPEGVTEKEWQMFLDDIQRHDEALQKLVCPDCGGPLTK
                     KLDPRQGGATIVVGTWFNYRCVGCKFFMDQCEPE*"
     gene            complement(218374..218676)
                     /locus_tag="H2c1_full_idba_ud_scaffold_88_prodigal-single_
                     409"
     CDS             complement(218374..218676)
                     /product="hypothetical protein"
                     /codon_start=1
                     /transl_table=11
                     /translation="MKYTIVFDDGVRTATGEFEAPERLPQPGDIYEWTQPGRTLGDYD
                     YRKGETMLVLERTGHAPFHRTSSLGNLLVRGPHGTSVWACFESAIVDGSLKLVEKL*"
     gene            complement(218673..218939)
                     /locus_tag="H2c1_full_idba_ud_scaffold_88_prodigal-single_
                     410"
     CDS             complement(218673..218939)
                     /product="hypothetical protein"
                     /codon_start=1
                     /transl_table=11
                     /translation="MTPTSFSPEFAVLFLALTLLMGAFTAASTLKRYDAVFEKLMAEM
                     HPHLGPSGHHPDHPEYRRHRAPLFFGILTATLFAAFLLEVFIFP*"
     gene            complement(218936..219901)
                     /locus_tag="H2c1_full_idba_ud_scaffold_88_prodigal-single_
                     411"
     CDS             complement(218936..219901)
                     /product="ADP-ribosylation/Crystallin J1 n=1 Tax
                     =Ferroglobus placidus (strain DSM 10642 / AEDII12DO)
                     RepID=D3S2M7_FERPA"
                     /codon_start=1
                     /transl_table=11
                     /translation="MPPKLETSTLTGLAIGDALGMPFETHPHTSEALLQWDGSFQSGA
                     TNNLQPQRKPGEWTDDTKMAIALAESLLESACYNPVLAVANYSDWYRTGDLRGIGKAT
                     REAMDRVILGHHWNSSGVIHAQGNGPSMRIAPMGVFYRHSLLAVAEMTRVDAWITHRS
                     QEAQEGAVAVAMAVALLAEGTVKKQELIKPILNLLQGGSDGFTTLTEARLIELDKFLA
                     EGPSFAQSFRYLIEKGTKAVTDQTVPAAFLCFMATDTFKGAVDMAVRAGGDTDTVGAI
                     TGALAGTYYGKEQLEPYLDQLEEAEYLQHLDHLLWIGAPEIPEDT*"
                     /db_xref="UniRef100_D3S2M7"
                     /db_xref="fpl:Ferp_0380"
                     /db_xref="88148480"
                     /db_xref="D3S2M7_FERPA"
     gene            complement(219891..220289)
                     /locus_tag="H2c1_full_idba_ud_scaffold_88_prodigal-single_
                     412"
     CDS             complement(219891..220289)
                     /product="hypothetical protein"
                     /codon_start=1
                     /transl_table=11
                     /translation="VTTLLVAGCFFLLLAIFGVEVARYVQTLPKPTRAKSEEKLGLQV
                     LDWRRHDEGQYSVLLSDGTVWQGRSRWWGSSSPNICVPLAHIHRTYVPFLGDFYLRAE
                     AAFQKGHPISPLQSYSAETPDWCKQNLHAS*"
     gene            complement(220286..220810)
                     /locus_tag="H2c1_full_idba_ud_scaffold_88_prodigal-single_
                     413"
     CDS             complement(220286..220810)
                     /product="Tax=RIFCSPLOWO2_02_FULL_RIF_OD1_09_51_11_curated"
                     /codon_start=1
                     /transl_table=11
                     /translation="MMDEAAVTPRLAYNVLTDEQVRHIQSFGIPVDSSHPSTYWIGSI
                     DRESAMPTDIELRMIRSYIEYEVRHIYTQTYQEKIFAKPFPAEGLHVTKVFRKGAKWL
                     HQENPFEGWCYRRGPSDGHYWPNWPAPRMKLIEVLDYLQTLKPYPDPSSEEPYLIRTW
                     VKWKADRVVEVFCP*"
                     /db_xref="88725490"
     gene            complement(220807..222264)
                     /locus_tag="H2c1_full_idba_ud_scaffold_88_prodigal-single_
                     414"
     CDS             complement(220807..222264)
                     /product="Uncharacterized protein n=1 Tax=Methylibium
                     petroleiphilum (strain PM1) RepID=A2SNB9_METPP"
                     /codon_start=1
                     /transl_table=11
                     /translation="VSEAALIVDLKGLAKKVANRPKSFILCELLQNAWDEDIKKVTVT
                     ARMLPGRPACEIVVQDDSPEGFADIRSIYTMFRDSKKANDPSKRGRFEMGEKLVLALA
                     TEATISTTKGTIIFCDGQRVNSRKCREKGSVFTGVFKMTREDFEEMLSDVKLLSVPEH
                     IETMFNGEFLIPRHPRATFSAALQTIRANEEGVLVPTQRKTDIKVYPVRDGEVAHLYE
                     MGIPVVPTGDKWHYDVQQRVPVNWERNNVPPAYLRTLRVEALNALHEDLSSEDSRAPW
                     VTDAMDDGRIAPEAVKDILVYRFGPKAVVNDPSDPEGTKIAITQGYTVIPGGAFSKAA
                     WENIRTSEAVLPAGQVTPSPKPYSPEGRGEHVIHEAEWSWDMRRIADLGRSLFRYVFR
                     EELSEVVIVKEPNVYWAANYGPGRLCLNYGKLGKEWFARENSDTEVLDLLIHEFVHHT
                     VKDHLSAEMHERATWIGARLVKLALEKPEIFLRQS*"
                     /db_xref="UniRef100_A2SNB9"
                     /db_xref="mpt:Mpe_B0283"
                     /db_xref="A2SNB9_METPP"
     gene            complement(222257..222631)
                     /locus_tag="H2c1_full_idba_ud_scaffold_88_prodigal-single_
                     415"
     CDS             complement(222257..222631)
                     /product="hypothetical protein"
                     /codon_start=1
                     /transl_table=11
                     /translation="MKWDIDKAILALEAAGGPGTVLERILINPEDEAVQKTLGLKLSV
                     ADRAKAKKMGQQLVAAWAMGVGKSATRKLFFYAWTIREAYLMARRGLKKLSPSDLAWY
                     GVAIPKKRNSFAAAKRKKKTRV*"
     gene            complement(222650..222874)
                     /locus_tag="H2c1_full_idba_ud_scaffold_88_prodigal-single_
                     416"
     CDS             complement(222650..222874)
                     /product="hypothetical protein"
                     /codon_start=1
                     /transl_table=11
                     /translation="MTIADKNRDFQVIKKAAQAQNWKVERTTGNHYVFKSPDGVTSVT
                     AGGTYTGPHALKNLVAHLRKGGFTPPAKMR*"
     gene            222985..224478
                     /locus_tag="H2c1_full_idba_ud_scaffold_88_prodigal-single_
                     417"
     CDS             222985..224478
                     /product="Nicotinate phosphoribosyltransferase {ECO
                     :0000256|SAAS:SAAS00075163}; EC=6.3.4.21
                     {ECO:0000256|SAAS:SAAS00075163};;  TaxID=1406225
                     species="Bacteria; Proteobacteria; Deltaproteobacteria;
                     Myxococcales; Cystobacterineae; Cystobacteraceae;
                     Cystobacter.;" source="Cystobacter violaceus Cb vi76.;""
                     /codon_start=1
                     /transl_table=11
                     /translation="MAYPFHDFPVTASDGYKFSMAEAGAALRDETFYHSHRKGGLNGW
                     HFMPVDAAEYIKACLPKPVDSDYDYLRTHDYEVGAAFRKAFELRDSMKVVSVPKGSWF
                     YNREPAFMARGPSAVGSWLEPHSIRLQFRIQVATAIKSGEFDDRFKYATCDAERQIIE
                     ETCEQLGARLPWKIQVRQDEYYEGVLKRALKLVEVVRNPDRIFEVGMRAVSCPEQHKI
                     ALQAIFAAGIKRTSNVHLAQLLGMIPVGTMGHEHIQRIGDDYEAYCWMRDRFPGFLFY
                     LPDTFSTLYSGVPSALRVIAEQPDRDAGIRFDTEHGIRGHYTFTVARAMEMGVQPRLA
                     LESGWNYNLTVEFEQLREQVRWPADRQAYGYGGFLVKPEWPSFLRDDVSAVWKLCQTG
                     SLAVMKFGDEPGSAKESIPGRPMIYRPNPIYAGANTPASYILQEGEDWTPPHDATLLS
                     GKVEDGRLPPSKLGCTPAVMSPATLDLIRKCRGRRDEALARAALRGL*"
                     /db_xref="A0A084SX94_9DELT"
                     /db_xref="UniRef100_S9PIP5"
                     /db_xref="sur:STAUR_6234"
                     /db_xref="S9PIP5_9DELT"
                     /db_xref="6.3.4.21"
     gene            224478..224756
                     /locus_tag="H2c1_full_idba_ud_scaffold_88_prodigal-single_
                     418"
     CDS             224478..224756
                     /product="hypothetical protein"
                     /codon_start=1
                     /transl_table=11
                     /translation="MSTIGSDRDADFVRLFRWAMVRYIEITKKVPFLCTPAILVRLLS
                     VEGVRDELKLSEVKDGLPQSIRTPLRYFRKLDQEGRLRRATRLLKECQ*"
     gene            224753..226801
                     /locus_tag="H2c1_full_idba_ud_scaffold_88_prodigal-single_
                     419"
     CDS             224753..226801
                     /product="NAD+ synthetase n=1 Tax=Beggiatoa alba B18LD
                     RepID=I3CFR9_9GAMM"
                     /codon_start=1
                     /transl_table=11
                     /translation="MKCLKIAAGALNQTPLDWEGNFAHIREVIEAAEQQGVQILCLPE
                     MCITGYGCEDAFLSGDVPERALQMLSKLLQYSGRMTLCVGLPVVYRNALYNCIAVLDS
                     GKLLGLVAKQHLAGDGIHYEPRWFKPWPTGTRGNVSLALRNKHSPDVYPIGDICFEIG
                     GVRLGFEICEDAWVAERPGSHLARKGVDIILNPSASHFAFGKHEIRKRFVTEGSRAFA
                     ATYVYANLLGNEAGRAIYDGECLIATGGEIVAHGERFSLRSSLLTTAVVDIDKTRTQQ
                     IGTASFAPEFDDAIWVISRDAYPEVFQLPERGRTESSFDEYSEFALATSLGLYDYLRK
                     SRSKGFVISLSGGADSAACAYLVRIMITRGLSEMGVEDFCESVGIPYTKEGTYNEHAF
                     QASVYRKLLTCAYQRTKNSSQTTLDAATTVAKDVGAKFHVLDVDKLVDSYTSIVSVAL
                     QHEFGWNTDDIALQNIQARVRAPSVWMIANVEQKLLITTSNRSEAAVGYCTMDGDTAG
                     SIAPLGGIDKAFLLLWLKKMGFAETLHSPGVTPKYLYEFPKEGLWKILNQAPTAELRP
                     GENQTDESDLMPYPILDYIEDRALLDRMPPRSVYLMLKGWLDHNASPGNITAPQKVYG
                     YVEKFFTLWCRNQWKRERYALSFHVDDKNLDPRSWCRFPVLSGGYTTELRELREELGL
                     *"
                     /db_xref="UniRef100_I3CFR9"
                     /db_xref="I3CFR9_9GAMM"
                     /db_xref="dal:Dalk_4950"
     gene            226801..227469
                     /locus_tag="H2c1_full_idba_ud_scaffold_88_prodigal-single_
                     420"
     CDS             226801..227469
                     /product="hypothetical protein"
                     /codon_start=1
                     /transl_table=11
                     /translation="MGGHVFIGIKKRNGELYMARRWTNPTSWWFNNPELYDPDEKLLD
                     QYINLAEEPHPEVEIHPSEYGVILYDAQKGRLLSRQDYSSIGQALVTFSDDEMMEIAQ
                     ALNQRGLVTGLYVDPIREGVSSWGSEKVENNWVVATPDKIPTFFELVEKALVNGRSHD
                     LGDDYRTMFLVEWKADGLEIDDQKGARGHHHWPDVLKWLGEVGWTAPVWSQEQVEQVY
                     HEAK*"
     gene            227494..228012
                     /locus_tag="H2c1_full_idba_ud_scaffold_88_prodigal-single_
                     421"
     CDS             227494..228012
                     /product="hypothetical protein"
                     /codon_start=1
                     /transl_table=11
                     /translation="MPLFVEADEIVPNLWQGSYPGTGRAVGASDFTMLVLCARDLQDP
                     AELFPGVEVVHAPNDDDRQHPLTREHLQIAVQAAHQVKAAVQQGRKVLVTCRAGMNRS
                     GLVSALTLHFMYGWDGQTCIDRVQRYRRSGNNNYKPLSNHEFTNALKRLKATSKIPGG
                     WQKNPSGILIPV*"
     gene            complement(228009..228230)
                     /locus_tag="H2c1_full_idba_ud_scaffold_88_prodigal-single_
                     422"
     CDS             complement(228009..228230)
                     /product="hypothetical protein"
                     /codon_start=1
                     /transl_table=11
                     /translation="MSQDKASAIDYVEAGLAADVVPPAFPCPTCSKETKDANIFQDNV
                     DGKKLRICSDAGCRAKADWSSGSAVLLNN*"
     gene            complement(228234..229268)
                     /locus_tag="H2c1_full_idba_ud_scaffold_88_prodigal-single_
                     423"
     CDS             complement(228234..229268)
                     /product="hypothetical protein"
                     /codon_start=1
                     /transl_table=11
                     /translation="MLWLCLPLFFVALTYRAYINKGQVTATPDEKVYSTYAITWRAGR
                     AYREAVEAFLSRPGLEIPPTRYGFFALSALVNRKRSSWTQSFRPVIWISAVAGALTVP
                     AAYLVTHDLRSSLLVASSPLSLMLSRKALQDTLTAFFMVLALWGVQTGNTWILGTATA
                     CALASREALIFYLPAIFVAWGLRTGRWVEGSIALGGATVLAVMGFYALGGRKLLTIFR
                     KLRRPTDYIRRFQSGPLHRLLVDLVLISPLVTVATLMGWSRVPVWLAAFAGTALVLHS
                     FITPKNVRFLLVVDLAIRMMCASLPNPILWAVLVLGSVADLWLYRALGKIEDPVTANL
                     VVRSGMYLEK*"
     gene            complement(229396..230160)
                     /locus_tag="H2c1_full_idba_ud_scaffold_88_prodigal-single_
                     424"
     CDS             complement(229396..230160)
                     /product="Metallophosphoesterase n=1 Tax=Anaeromyxobacter
                     dehalogenans (strain 2CP-1 / ATCC BAA-258)
                     RepID=B8JET4_ANAD2"
                     /codon_start=1
                     /transl_table=11
                     /translation="MRHIVIGDIHGCLVEFKELIEAVAPAPGDKVICLGDFLDKGPEP
                     VACLRFAREQGFASIMGNHEERHWKWRRNVTREQREPGYVNAMRPFNTEDELRQNADL
                     SQADLDWIEGLPYYLEFTPGFVAVHGGLLPGLPLDQQPTDKIVRARWVDQVTGKPIPT
                     DYSAKDPVPPGSVHWTSLYDGSYEVIYGHEAHSLTSPRVDVGLNRAHCYGIDTGCVHG
                     GRLTALVVDESQWVSFVQVQSRRKYAEPQWAFPQGL*"
                     /db_xref="UniRef100_B8JET4"
                     /db_xref="A0A0F6W6N3_9DELT"
                     /db_xref="acp:A2cp1_2893"
                     /db_xref="B8JET4_ANAD2"
     gene            complement(230240..230494)
                     /locus_tag="H2c1_full_idba_ud_scaffold_88_prodigal-single_
                     425"
     CDS             complement(230240..230494)
                     /product="Uncharacterized protein {ECO:0000313|EMBL
                     :KKM20438.1};  TaxID=412755 species="unclassified
                     sequences; metagenomes; ecological metagenomes.;"
                     source="marine sediment metagenome.;""
                     /codon_start=1
                     /transl_table=11
                     /translation="MVVVQVQMWPRGDKASAYSLGTLTIALDPGTSTDTLRNYAWRIT
                     RLREKGTWKSGRIEGHTPKTRGPWDLMYRILRLAVGHRNP*"
                     /db_xref="A0A0F9KE73_9ZZZZ"
     gene            complement(230494..230823)
                     /locus_tag="H2c1_full_idba_ud_scaffold_88_prodigal-single_
                     426"
     CDS             complement(230494..230823)
                     /product="hypothetical protein"
                     /codon_start=1
                     /transl_table=11
                     /translation="MSQGVESEIADSKEHLAFLEALKAVYPDAILGRRWTSPSLKIED
                     CDGIFLDTEKSSVSDNHFVYCCPYRTIGRGRVYHSERVFLNTLFTAEMKDKSPELYTL
                     IMREMRT*"
     gene            complement(230873..231181)
                     /locus_tag="H2c1_full_idba_ud_scaffold_88_prodigal-single_
                     427"
     CDS             complement(230873..231181)
                     /product="Tax
                     =RIFCSPHIGHO2_02_FULL_OD1_Yanofskybacteria_39_10_curated"
                     /codon_start=1
                     /transl_table=11
                     /translation="VKLWIDDQLDDPSTPNRHTPKGFLGARSTAEAIALVEEHGPPEF
                     MDLDHDLGGDDRVMVFLRWLSEQHPEGPVPKYRVHSENCVGGPAIDSFMSSWLRSLAL
                     *"
                     /db_xref="87735771"
     gene            complement(231178..231678)
                     /locus_tag="H2c1_full_idba_ud_scaffold_88_prodigal-single_
                     428"
     CDS             complement(231178..231678)
                     /product="hypothetical protein"
                     /codon_start=1
                     /transl_table=11
                     /translation="MFALLTFLHFAADWVFQSHAEAMAKSTHGGIRAKHCLIYTVICC
                     GVIAWVAPVALSKLVAIATLLFISHFFEDTYLPVYVWARYIRKPLEMQARATVEEFTA
                     FASTALGKILLIAIDQIVHILFLIPVAVILVVPARSAAAIWTGGSLLVVLGALCAVGA
                     KRIQTP*"
     gene            complement(231731..232198)
                     /locus_tag="H2c1_full_idba_ud_scaffold_88_prodigal-single_
                     429"
     CDS             complement(231731..232198)
                     /product="hypothetical protein"
                     /codon_start=1
                     /transl_table=11
                     /translation="MSAAPGPHGQQEEMTATRRLIARWLEAKPKPYAAIFLDPASQKR
                     LILWWNSAVGIPLFRDIKAHHMTLKFNPNQEDLDQFPLGEPGVVKIIGYAADEKGQAV
                     LVRSSVPSHNQYAHITVAVAPGVSAAYSNDLLARGHSPINGPRLSGVVDVRED*"
     gene            232250..232879
                     /locus_tag="H2c1_full_idba_ud_scaffold_88_prodigal-single_
                     430"
     CDS             232250..232879
                     /product="hypothetical protein"
                     /codon_start=1
                     /transl_table=11
                     /translation="MTPSKRLVARMQIARRSAAKSNGPDIRAKLNNARIALNNIQSKY
                     GRGSKGADLQAAVKDLEEVIQTVTSVVFGISNDEAKTHLIKSVLSEVNQAITAAQAGD
                     QRGIEIGAGRASTFLDGAIEHLEKNPDAAEQKEILSRYLIQLVPRYGDNETIYQRAIN
                     LCKQLAEGEKAKAKDFFTELAKALEGSLEAQMDLSSAAANAYKMLPKAR*"
     gene            complement(232882..233205)
                     /locus_tag="H2c1_full_idba_ud_scaffold_88_prodigal-single_
                     431"
     CDS             complement(232882..233205)
                     /product="hypothetical protein"
                     /codon_start=1
                     /transl_table=11
                     /translation="MIKSIPLVLVFGLVVACAEEPPAGYPSPNTNLCPQMCAHLKDLN
                     CPEAESVYSNDLPGPPDVPNETCTDFCVDLQTKGVTMNPKCVLNITSCDGIEPARQLD
                     PNTCK*"
     gene            233254..234051
                     /locus_tag="H2c1_full_idba_ud_scaffold_88_prodigal-single_
                     432"
     CDS             233254..234051
                     /product="hypothetical protein n=1 Tax=Mycobacterium avium
                     RepID=UPI000364E9D1"
                     /codon_start=1
                     /transl_table=11
                     /translation="MLMDRVYGYISDPIKAVGESAVTNFSLQLAPKLTQVVTGDPDLR
                     PFCTTTNQYDLESCTGNATADSVEVLNAIQGLPPVQLSRMFAWTLARNMDGNLSKNEG
                     THIRNCFQVLASFGICREDLPSGQGGWPYDSTKATLLPDTMAMRAATGHRIHSYYRIV
                     ETGQARVDKMLEALRAHHPVVFGTQVDDVFEQISDMTPWKRPTGTLKGGHAMMVVGYI
                     TGQGFIVKNSWGPDWGENGFCVMAEEIFTWDQTEDIWVPTDGMGFKS*"
                     /db_xref="UniRef100_UPI000364E9D1"
                     /db_xref="A0A017TGE1_9DELT"
                     /db_xref="gpi:GPICK_04335"
                     /db_xref="UPI000364E9D1"
     gene            234056..234940
                     /locus_tag="H2c1_full_idba_ud_scaffold_88_prodigal-single_
                     433"
     CDS             234056..234940
                     /product="hypothetical protein"
                     /codon_start=1
                     /transl_table=11
                     /translation="MSAPAQRVARRFYASYFEVGTIVLFGKYKNHRGKVVKFGQDKWG
                     NPTIEIEPIPKGRKQNKVLGLFKIWRADVKEKALADLVNNAKLASVVSTRRIVARYIK
                     AYGIDVGRTFNVGSVRIHRFRSLITVHDLTNAGQRGKKVKVLSISLGAGSQQDAEIWF
                     DTLAKAIVHQDTYQGVKGLVQSLKKDDPYVAWDEREERGIDVEPTGSKITLKTNTDLV
                     IESAPNDFRVLNHQPLIDRETSKIYGYQDTNYYTRDKKSAAAFFTWIQANLSRVNVMT
                     MNELRDVWDQLDVKYDYH*"
     gene            234946..236034
                     /locus_tag="H2c1_full_idba_ud_scaffold_88_prodigal-single_
                     434"
     CDS             234946..236034
                     /product="hypothetical protein"
                     /codon_start=1
                     /transl_table=11
                     /translation="MNHQAFRLARRFSAALDPAKLEALLLKIRKSEGKITTLTWSNIG
                     DILSMLDPGWKLEKHIGIVKLYGRHRDKPESFFDEKEAEVERRHKLLEKSAVTSLPSS
                     PKPNELYVLELTPVTPKANDFEFQFKPWMGAEGWKITASNGKVIEILPEVYDFGEYYH
                     GYKEVKRTKIATYRWLPVLNKETDWLAQIDKKLGLGAFEKTAPRTREKTGSCPVCFAN
                     IKITEGDQKIVLHGYLRPGTGATHGSCEGVGYPAFELSVEGTEAYLKGTVQSQYTKGL
                     KLQAKLSSPDINLLSYGSVVNPQTVQKGDPQWDYHLKRAQKEAEQFLKDATSNLEAYT
                     KLVKNWKLRSLPKEGDKHIDWFYKGQTD*"
     gene            236054..236707
                     /locus_tag="H2c1_full_idba_ud_scaffold_88_prodigal-single_
                     435"
     CDS             236054..236707
                     /product="deoxycytidine triphosphate deaminase n=1 Tax
                     =Streptomyces sp. Amel2xE9 RepID=UPI000366D3E8"
                     /codon_start=1
                     /transl_table=11
                     /translation="MILSGPEILNQIEQGRINIDPFNETHVNPASVDLTLGTEVAVYH
                     QFSSREPGPADLLEEHQGVSRGVKILPYRSAPPLDTKQKPIIRRYTIDPEMGWVLNPG
                     VGYLMHTAEKVGTNFYVPILDGKSSIGRLFIKVHETAGFGDPGFHGQYTLEVTSQFPV
                     TVYAGMRICQIRFHAIQGQIQNYQGKGNYTGNMAVGPVVSQAWKSAFKLSDAKKLLK*"
                     /db_xref="UniRef100_UPI000366D3E8"
                     /db_xref="A0A0F9HD73_9ZZZZ"
                     /db_xref="sfc:Spiaf_1275"
                     /db_xref="UPI000366D3E8"
     gene            236734..237144
                     /locus_tag="H2c1_full_idba_ud_scaffold_88_prodigal-single_
                     436"
     CDS             236734..237144
                     /product="Chaperone protein DnaJ n=1 Tax=Acidiphilium
                     multivorum (strain DSM 11245 / JCM 8867 / AIU301)
                     RepID=F0IZ26_ACIMA"
                     /codon_start=1
                     /transl_table=11
                     /translation="MDQATGNRYAALMGLTPQWVQALQGLPFDRAQQAVDELKKQARS
                     HYRKLVFQYHPDRNPGDASATEKLKDLAEVLKHIEALNLQRRAPQQVIHMHFVRGPFP
                     QQGHVRTAPSYSTSTTTGTTTAYQATRVAYVRPV*"
                     /db_xref="UniRef100_F0IZ26"
                     /db_xref="amv:ACMV_16890"
                     /db_xref="F7S2A7_9PROT"
                     /db_xref="F0IZ26_ACIMA"
     gene            237154..237513
                     /locus_tag="H2c1_full_idba_ud_scaffold_88_prodigal-single_
                     437"
     CDS             237154..237513
                     /product="hypothetical protein"
                     /codon_start=1
                     /transl_table=11
                     /translation="VLLYVTKWVTARGILLVEGSEPHRRDRSKNYYSHISGLGRRMAT
                     MAIGSEAFYTLEEAQENARERFEVHRKRTLAALAQADLDWAHIQKGTPVQVHKKPEKV
                     GKCRPFSGKKPARRSGP*"
     gene            237551..237739
                     /locus_tag="H2c1_full_idba_ud_scaffold_88_prodigal-single_
                     438"
     CDS             237551..237739
                     /product="hypothetical protein"
                     /codon_start=1
                     /transl_table=11
                     /translation="MNAVTMVSDSKEDQQVCEQECQLAEAAFAEGRELAAWKRFGTIS
                     FESYASWVVQNLPVIRQA*"
     gene            237891..238373
                     /locus_tag="H2c1_full_idba_ud_scaffold_88_prodigal-single_
                     439"
     CDS             237891..238373
                     /product="hypothetical protein"
                     /codon_start=1
                     /transl_table=11
                     /translation="MPKYEEQIGVKIPGQGYYMVSLAVGPFDSDEQVLSRISTKVGTV
                     YNVTGSKFEVISSSPFRLKRLVQKAEVDEEEKVVAPKAKVQQPASEPPPASERRPSQP
                     AVAPQVGEQWKPKDPRRIASFLVVVVEADHVVTDDGRKIQLARFHRYERVTTAASKAS
                     *"
     gene            238705..239352
                     /locus_tag="H2c1_full_idba_ud_scaffold_88_prodigal-single_
                     440"
     CDS             238705..239352
                     /product="Uncharacterized protein n=1 Tax=Burkholderia sp.
                     M701 RepID=V5YNK5_9BURK"
                     /codon_start=1
                     /transl_table=11
                     /translation="MSSLVQNPFKQSLCEILTPGQLGNVKLEHVEISGEMSLWTAVRA
                     AVKSSSDPYVPPGRYCHLIVGQRLMMSDTPMEKRSNRQVVHQAHGDVLIAGLGIGMIL
                     LPILSKPEVKSVTVVEKYEGVVNLVAPAILAQPGGEKLTVVHGDIHEWRPTAGTKFDT
                     LYFDIWPAINEDNLKEMSELHSAFRKHRRVGGWMDSWMRAELKRRQQRRRRQEGF*"
                     /db_xref="UniRef100_V5YNK5"
                     /db_xref="V5YNK5_9BURK"
                     /db_xref="ecle:ECNIH2_26495"
     gene            239352..239534
                     /locus_tag="H2c1_full_idba_ud_scaffold_88_prodigal-single_
                     441"
     CDS             239352..239534
                     /product="hypothetical protein"
                     /codon_start=1
                     /transl_table=11
                     /translation="MDQLSEVLDNLARVFDLAVQVEHEGRSQEAYLLTQECRHWEWIA
                     LYLLASGVKDPRHAYN*"
     gene            239521..241323
                     /locus_tag="H2c1_full_idba_ud_scaffold_88_prodigal-single_
                     442"
     CDS             239521..241323
                     /product="Exoribonuclease R (EC:3.1.-.-)"
                     /codon_start=1
                     /transl_table=11
                     /translation="MLTIDDHRTRDMDDAVEVLCTDTGWTVRVSIADVARQVPPGSDL
                     DVAARERGATQYFATGNSPMLPRDLAEWKLSLFPDKIRKSLNVEVLFDREMKLLSKTI
                     VLGEVVSKAKLNYTEIPAILTQEDHPQHANVRTAKNMALGLLAKRQDSGALIFFDLNK
                     GWVTTEDGILKKMKKREDTIGYIIIQELMILTNVVVAQYLTENQIPALFRNHEARSAV
                     PERQVLMDEIVALLDAPVVDLESLQKRNHMLFNRAEYGVACTGHYGLNEKAYTHFTSP
                     IRRYADLVVHQQLRAHLKGEPLPHTEEGVAAIAVHLNTLNQELRDRTKQSHVAWAESR
                     ARENVDARRLDGLSAKDFERVVKMELRSGDSPSDSLVEAWTHRLDQNTIPTLCMTEVL
                     MHLNGADGWDMLREATVEALEEHPADAVTVLHQAQALGWRAASYEGSMSGPAHVPMFT
                     ARVQLSMDVLEKVFEAKVTCTAGGSAKLAKQRAVVELLRNIVLLRDGEQKVLMIGGTL
                     ASTPIPVKDVKAPINTPINTAKHPISALIEIGQTKMIQAPVYSFEMAGPPHAPIMTCT
                     GKFNGMEVQAVAANKKDAKATAARALLEKYLARR*"
                     /db_xref="mez:Mtc_0266"
                     /db_xref="H8I934_METCZ"
                     /db_xref="UniRef100_H8I934"
                     /db_xref="3.1.-.-"
     gene            241320..241577
                     /locus_tag="H2c1_full_idba_ud_scaffold_88_prodigal-single_
                     443"
     CDS             241320..241577
                     /product="hypothetical protein"
                     /codon_start=1
                     /transl_table=11
                     /translation="MTTTTDTPPSPCPHCGAVLDRSEGRSGKIPRPGDVTICVVCVRP
                     LTFDVQMQLQRLDWTKLDAVFRRRLKSMLRSMRAQAAAVKG*"
     gene            complement(241574..241891)
                     /locus_tag="H2c1_full_idba_ud_scaffold_88_prodigal-single_
                     444"
     CDS             complement(241574..241891)
                     /product="hypothetical protein"
                     /codon_start=1
                     /transl_table=11
                     /translation="MLTIIKLADVNGEPRVKLDLPGLLRNGDPLALRFLLERQTGGRS
                     EILEVNGRFQVTAVGMDASTSPPKQLLSVETAGRVPAWRSVKKRLLGPRRLGPARFPR
                     TPV*"
     gene            242747..243184
                     /locus_tag="H2c1_full_idba_ud_scaffold_88_prodigal-single_
                     445"
     CDS             242747..243184
                     /product="hypothetical protein"
                     /codon_start=1
                     /transl_table=11
                     /translation="MRKRAADLIAEGDLGAVVDLAVDLNRQDFETTRELNEVKAYFRE
                     IAKAKQHGAAEVELDGLTGTVSVAFPGLTLKVRKGADLKDLEVNIGPEAFSKLFFRTI
                     EIKPALSADDFLEVLATLDPIDQNKVKLFIEASELTPKVYVPR*"
     gene            complement(243169..243774)
                     /locus_tag="H2c1_full_idba_ud_scaffold_88_prodigal-single_
                     446"
     CDS             complement(243169..243774)
                     /product="hypothetical protein"
                     /codon_start=1
                     /transl_table=11
                     /translation="LKGGPLTPVVRRCIYSCAVHERTPPMTAAYTLSEGVLASHTVLV
                     AALASLEDSSLREEALRLVRESYDRGDPVTRVEDIVVRCAQAKILGEHFKAPSIQPVK
                     NPADRRTFETLAVAWIEWVAGGDPSPFVDSILKPTEYGGALHLMALEPWGRAITALSE
                     DNQDEAVRWFRRSIEFGAQNNIETSDAIQWSYVASIFHRGT*"
     gene            244002..245369
                     /locus_tag="H2c1_full_idba_ud_scaffold_88_prodigal-single_
                     447"
     CDS             244002..245369
                     /product="hypothetical protein"
                     /codon_start=1
                     /transl_table=11
                     /translation="MKRRLPVGIPSNYSELSKAYGQNLTEACNGLGLSIEELLQIARE
                     AKLVESFSVEEHCPAFFTWEEACAFAGLTSDQWFQFLRNTKRPPKGSHLDWAGVRPTV
                     TRGYNGKDSEGLAEPNDGDSIYWGPDILQATDFMDENSLKRGRSTCPAMVESFLVVLH
                     EFFEVVRRNKLDAASKRMGSYLAEIEMDLETAWPKDLPRNDNELSTMYCDYVFDQVRR
                     VSRIKTTDELAEVSQQVWLNLIQSGVLAKFIEAAKTKLPRTLTTTEVTGYLGITPRQW
                     QSAVAFSQKNDDFWLPLPVKGLHLTEEALYLTEDIQTLDTSGFLEGKRYVARQHPEFS
                     GRGFRSYLTMAIRNHFKNLLRTRSRRHKERGVDTNVVLTSSSAGTYHRAYTSEEATSW
                     EENLVDGNDIEMEDMLDLKAMLDRHDVNPLTETGRNVLDHISRGLTVKSAVKYEQRQL
                     VRAVG*"
     gene            245404..246150
                     /locus_tag="H2c1_full_idba_ud_scaffold_88_prodigal-single_
                     448"
     CDS             245404..246150
                     /product="hypothetical protein"
                     /codon_start=1
                     /transl_table=11
                     /translation="VHPLLAQAREQSRRIYASLPWGYRVARLVLHLASGLTDIIGRVT
                     YLDFIKSGVVDMPPINGETPARTLKAVPVGYGKHFGDRLYALLLSKSKHPDTVEDVLS
                     TLMTQIAEGKMKLREGASLREAESYVIQWALNTLKMIWRKDNSRREQGMPEGETEDGA
                     PIDFNFEDPNSFRHLDKLIPKSELSRLMHDLERVHERAPSWLEAKLDGLRGVEIAQEW
                     GVGKSYITGWEQQYVPAIKRVLTRYIQDAA*"
     gene            246147..246671
                     /locus_tag="H2c1_full_idba_ud_scaffold_88_prodigal-single_
                     449"
     CDS             246147..246671
                     /product="hypothetical protein"
                     /codon_start=1
                     /transl_table=11
                     /translation="MSIIVHRANLVRLFKHEQLKDRVISRYAAEGLDTASAEAAAKKS
                     KTRWDENLRTFKELKGKGLDREKYGKGYQKLVANGEEAVKAIQDVAQKYHGSERKLRG
                     EPRRQLGAAYKMFAYSIQQWSMWGKDDMSNPTAENRLANTYALAQQMESYLKAFPDLL
                     KGLEVAIDDSWREH*"
     gene            246694..248076
                     /locus_tag="H2c1_full_idba_ud_scaffold_88_prodigal-single_
                     450"
     CDS             246694..248076
                     /product="hypothetical protein n=1 Tax=Leucobacter sp.
                     UCD-THU RepID=UPI00038094C0"
                     /codon_start=1
                     /transl_table=11
                     /translation="MEIENQIILGACLEILRKIPDNTFDATVMDPPYGIGNREPKPEE
                     ILAYLQGADLDTGGDFMGRDWEIPSVLVWKEIFRVMKPGGHVFSFGGTRTWDLISMGA
                     RMAGFEKMPSIAENHAGLQWIQSQGMPKSYNISNALDAKLGHKRNPKAPPVTEEAQEW
                     AGWGTGLKPTWEPIVVFAKPLSEKTIVANVLKHKTGVLNIDAVRVRHSSKADFEEHKK
                     QVEAVQNRGGVRGNSWKNSSDLSGANDVSVLGRWPPDTIFTHAPGCARLEDPEGVIWA
                     CDEGCPVAELDRQSGDRPSTLTGRADPNVAHDHPGEDKSSKSLFLGERTHLSTVYADS
                     GGISRVFPQFEKDVVPFFYTGKASKKEVTLDGEIENDHPTKKPLALMRWLVRLAARKG
                     GLILDPYCGSGSTLHAAYEERVRYTGIEKDPHNHEIAVKRLTIVQEVVGARQNSQDNF
                     ATWMSLPDDE*"
                     /db_xref="UniRef100_UPI00038094C0"
                     /db_xref="A0A0F6WEQ4_9CAUD"
                     /db_xref="blon:BLIJ_1390"
                     /db_xref="UPI00038094C0"
     gene            248073..248573
                     /locus_tag="H2c1_full_idba_ud_scaffold_88_prodigal-single_
                     451"
     CDS             248073..248573
                     /product="hypothetical protein"
                     /codon_start=1
                     /transl_table=11
                     /translation="VKALLKFTGLEDPVLSKPFTVVDPQGSVWAIASDLIWFVAAKDK
                     NTCPRYKGEAAALSTILALLRAEPKDAISFDREDVLRRIDPDGLGEVLGVTVSLKRLN
                     DLLSFPVKHLKAWNATAVLGLSSLGFDGEGWRAYLMGFDNVVGTISPFSLAQQSLFDE
                     IMSLEE*"
     gene            complement(248448..248804)
                     /locus_tag="H2c1_full_idba_ud_scaffold_88_prodigal-single_
                     452"
     CDS             complement(248448..248804)
                     /product="Endonuclease n=1 Tax=Alcanivorax pacificus W11-5
                     RepID=K2FZV8_9GAMM"
                     /codon_start=1
                     /transl_table=11
                     /translation="LSWFVYIIQNQDGILYTGITVDPSRRIKEHNGLARSGAKATRMG
                     RPWTFVYLEGVPSNNHALRKEYAIKRLSRAKKLLLLQAHDLIEQTLLSERERRDGAHH
                     VVEAHQVGTPALSVET*"
                     /db_xref="UniRef100_K2FZV8"
                     /db_xref="apac:S7S_18415"
                     /db_xref="A0A0B4XTS6_9GAMM"
                     /db_xref="K2FZV8_9GAMM"
     gene            complement(248801..249109)
                     /locus_tag="H2c1_full_idba_ud_scaffold_88_prodigal-single_
                     453"
     CDS             complement(248801..249109)
                     /product="hypothetical protein"
                     /codon_start=1
                     /transl_table=11
                     /translation="MVNSKRLVARFKAAFAWSGVGDNLHITVDSAKGKWVMKVKMTTG
                     DHDVHRYYVAVETPDGKKLKAPGGDFRTQDQAKKEADIWVKDLKSSGVIKLVGWKPDA
                     *"
     gene            complement(249103..249744)
                     /locus_tag="H2c1_full_idba_ud_scaffold_88_prodigal-single_
                     454"
     CDS             complement(249103..249744)
                     /product="Uncharacterized protein {ECO:0000313|EMBL
                     :KKK52783.1}; Flags: Fragment;;  TaxID=412755
                     species="unclassified sequences; metagenomes; ecological
                     metagenomes.;" source="marine sediment metagenome.;""
                     /codon_start=1
                     /transl_table=11
                     /translation="MPLEIPSDVDAMLHRASAFVTRSSRTAANVPAFTSQICGTDWDR
                     FVEEWAPKCYMFVAQALGPYAKQPKPEILGISDGAHSSGVNASFQPDNGQICLAGSVI
                     NERPGTTLEKLTHELVHASLADFPEGDPFYEEGFVDYSVWVMAHAPLWGAHRESMIEA
                     AAFNIACRRDRALKDTSDYDRKRWAGGTFCSFAHGPWIITRLRTRKTEGNLTW*"
                     /db_xref="A0A0F8W825_9ZZZZ"
     gene            249787..250503
                     /locus_tag="H2c1_full_idba_ud_scaffold_88_prodigal-single_
                     455"
     CDS             249787..250503
                     /product="hypothetical protein"
                     /codon_start=1
                     /transl_table=11
                     /translation="MYILNSSGLVVQVSEAVPTVSPSGTPSWPQGAVGNVQVSPSLGK
                     TIARNSGVGRFSLGSSVTGIRGSILVTFVAGAAGMARTLAYLTDSPTSPTHRIVLGLD
                     AMNRPDISIYDGVGTLKAQVIPTYVGILAGSQNQVLLAWDATQAIDSTRYAVLQVNSS
                     AVPSVDWITNPVAAWSPFQPTDVVLGFGVGTDIDFNGQIVSVQISNDTVVGGPGSGGQ
                     FPTTHVFDRFLNDTPGVTST*"
     gene            251104..251177
                     /locus_tag="H2c1_full_idba_ud_scaffold_88_prodigal-single_
                     trna_1"
     tRNA            251104..251177
                     /product="Lys"
     gene            251179..251252
                     /locus_tag="H2c1_full_idba_ud_scaffold_88_prodigal-single_
                     trna_2"
     tRNA            251179..251252
                     /product="Lys"
     gene            251293..251366
                     /locus_tag="H2c1_full_idba_ud_scaffold_88_prodigal-single_
                     trna_3"
     tRNA            251293..251366
                     /product="Gln"
     gene            complement(251401..251565)
                     /locus_tag="H2c1_full_idba_ud_scaffold_88_prodigal-single_
                     456"
     CDS             complement(251401..251565)
                     /product="hypothetical protein"
                     /codon_start=1
                     /transl_table=11
                     /translation="MLLEVLVNLTDWADAPYGTWLTQNRHTEPASFRRGGGRFSTPCE
                     GRCKADSKSC*"
     gene            251652..251727
                     /locus_tag="H2c1_full_idba_ud_scaffold_88_prodigal-single_
                     trna_4"
     tRNA            251652..251727
                     /product="Glu"
     gene            251751..252101
                     /locus_tag="H2c1_full_idba_ud_scaffold_88_prodigal-single_
                     457"
     CDS             251751..252101
                     /product="Signal transduction histidine kinase, nitrogen
                     specific, NtrB n=1 Tax=Anaeromyxobacter sp. (strain K)
                     RepID=B4UIY6_ANASK"
                     /codon_start=1
                     /transl_table=11
                     /translation="MQPLPVVILVEDDPLLLRVYARFLRSPQYELKLTSNPRQALAEA
                     QLVGDRLKLLITDQNLNGLGEALADDLCGRLPDLQVIIVSGDTKPHDRYDTISKPFNL
                     DDFRTRVLEKLGLT*"
                     /db_xref="UniRef100_B4UIY6"
                     /db_xref="ank:AnaeK_4355"
                     /db_xref="B4UIY6_ANASK"
     gene            252111..252185
                     /locus_tag="H2c1_full_idba_ud_scaffold_88_prodigal-single_
                     trna_5"
     tRNA            252111..252185
                     /product="Asn"
     gene            252189..252264
                     /locus_tag="H2c1_full_idba_ud_scaffold_88_prodigal-single_
                     trna_6"
     tRNA            252189..252264
                     /product="Pseudo"
     gene            252434..252505
                     /locus_tag="H2c1_full_idba_ud_scaffold_88_prodigal-single_
                     trna_7"
     tRNA            252434..252505
                     /product="Pseudo"
     gene            252635..252708
                     /locus_tag="H2c1_full_idba_ud_scaffold_88_prodigal-single_
                     trna_8"
     tRNA            252635..252708
                     /product="Thr"
     gene            252710..252786
                     /locus_tag="H2c1_full_idba_ud_scaffold_88_prodigal-single_
                     trna_9"
     tRNA            252710..252786
                     /product="Met"
     gene            252794..252869
                     /locus_tag="H2c1_full_idba_ud_scaffold_88_prodigal-single_
                     trna_10"
     tRNA            252794..252869
                     /product="Glu"
     gene            252899..252974
                     /locus_tag="H2c1_full_idba_ud_scaffold_88_prodigal-single_
                     trna_11"
     tRNA            252899..252974
                     /product="Phe"
     gene            253035..253122
                     /locus_tag="H2c1_full_idba_ud_scaffold_88_prodigal-single_
                     trna_12"
     tRNA            253035..253122
                     /product="Leu"
     gene            253133..253206
                     /locus_tag="H2c1_full_idba_ud_scaffold_88_prodigal-single_
                     trna_13"
     tRNA            253133..253206
                     /product="Arg"
     gene            253209..253280
                     /locus_tag="H2c1_full_idba_ud_scaffold_88_prodigal-single_
                     trna_14"
     tRNA            253209..253280
                     /product="His"
     gene            253295..253367
                     /locus_tag="H2c1_full_idba_ud_scaffold_88_prodigal-single_
                     trna_15"
     tRNA            253295..253367
                     /product="Asp"
     gene            253450..253523
                     /locus_tag="H2c1_full_idba_ud_scaffold_88_prodigal-single_
                     trna_16"
     tRNA            253450..253523
                     /product="Ala"
     gene            253525..253600
                     /locus_tag="H2c1_full_idba_ud_scaffold_88_prodigal-single_
                     trna_17"
     tRNA            253525..253600
                     /product="Gly"
     gene            253611..253778
                     /locus_tag="H2c1_full_idba_ud_scaffold_88_prodigal-single_
                     458"
     CDS             253611..253778
                     /product="hypothetical protein"
                     /codon_start=1
                     /transl_table=11
                     /translation="MSSRARAEVAKLEQKYARVHKIDRALVEAREFSDDWEVFCPSRP
                     DLPTWTLGYND*"
     gene            253780..253852
                     /locus_tag="H2c1_full_idba_ud_scaffold_88_prodigal-single_
                     trna_18"
     tRNA            253780..253852
                     /product="Ile"
     gene            254039..254113
                     /locus_tag="H2c1_full_idba_ud_scaffold_88_prodigal-single_
                     trna_19"
     tRNA            254039..254113
                     /product="Pro"
     gene            254053..254298
                     /locus_tag="H2c1_full_idba_ud_scaffold_88_prodigal-single_
                     459"
     CDS             254053..254298
                     /product="hypothetical protein"
                     /codon_start=1
                     /transl_table=11
                     /translation="MVDRLFWVQETGGSIPLTPTTSDPQRECTHASPNGKALVLKTKY
                     CGFKSYCTSPHPQLGSLVSYVDVVELGRHTSLRCWRS*"
     gene            254139..254213
                     /locus_tag="H2c1_full_idba_ud_scaffold_88_prodigal-single_
                     trna_20"
     tRNA            254139..254213
                     /product="Ser"
     gene            254245..254331
                     /locus_tag="H2c1_full_idba_ud_scaffold_88_prodigal-single_
                     trna_21"
     tRNA            254245..254331
                     /product="Leu"
     gene            254459..254533
                     /locus_tag="H2c1_full_idba_ud_scaffold_88_prodigal-single_
                     trna_22"
     tRNA            254459..254533
                     /product="Ala"
     gene            254558..254630
                     /locus_tag="H2c1_full_idba_ud_scaffold_88_prodigal-single_
                     trna_23"
     tRNA            254558..254630
                     /product="Met"
     gene            254712..255917
                     /locus_tag="H2c1_full_idba_ud_scaffold_88_prodigal-single_
                     460"
     CDS             254712..255917
                     /product="Uncharacterized protein n=1 Tax=Butyrivibrio
                     proteoclasticus (strain ATCC 51982 / DSM 14932 / B316)
                     RepID=E0S2H1_BUTPB"
                     /codon_start=1
                     /transl_table=11
                     /translation="VDPLAVRLLRRLQGSEPEAKYSAGYLYYCPEDQTILLTRRSGIM
                     HHPYKWDLSGGRSDEADKNTEETARREALEELGTLPDLATPVTLHRETWKKDGEDYHY
                     YVYLFTITEDQKVLWTPKIHLSEENAGFKWFKLNELPSKEKLHFDLSWVAQAVPLVKT
                     ARTRFSYSLEVLSPRFELKYWMPFEKMAAVRDFLRPYVTADEHGLHYGIHNIYYDNDR
                     LESFTEHEAASHFKLRARTYGAGKEIFLEIKQKTNGVTDKARSILPMAVYANLLKSAD
                     GAQKIPFLRMAAEHESRPLVRLDYDREAYNAREASGRVTFDTNVRCGRCSTPFFEGIP
                     SRPLLPAGRAILELKFSGEQPDFMGRLLQKFQLQQQSISKYRMGVLKLMQDRQLWVPG
                     VYDYNFGDT*"
                     /db_xref="UniRef100_E0S2H1"
                     /db_xref="A0A0A0DJF0_9STRE"
                     /db_xref="paeq:R50912_33160"
                     /db_xref="E0S2H1_BUTPB"
     gene            256051..256136
                     /locus_tag="H2c1_full_idba_ud_scaffold_88_prodigal-single_
                     trna_24"
     tRNA            256051..256136
                     /product="Leu"
     gene            256148..256219
                     /locus_tag="H2c1_full_idba_ud_scaffold_88_prodigal-single_
                     trna_25"
     tRNA            256148..256219
                     /product="Pseudo"
     gene            256225..256299
                     /locus_tag="H2c1_full_idba_ud_scaffold_88_prodigal-single_
                     trna_26"
     tRNA            256225..256299
                     /product="Cys"
     gene            256301..256375
                     /locus_tag="H2c1_full_idba_ud_scaffold_88_prodigal-single_
                     trna_27"
     tRNA            256301..256375
                     /product="Arg"
     gene            complement(256407..256568)
                     /locus_tag="H2c1_full_idba_ud_scaffold_88_prodigal-single_
                     461"
     CDS             complement(256407..256568)
                     /product="hypothetical protein"
                     /codon_start=1
                     /transl_table=11
                     /translation="MLIAIIPFIVAIIGVLMYALCANPKLQEIGRIMFFCGMFVITWV
                     LAKETIHVG*"
     gene            256604..256676
                     /locus_tag="H2c1_full_idba_ud_scaffold_88_prodigal-single_
                     trna_28"
     tRNA            256604..256676
                     /product="Undet"
     gene            complement(256678..256971)
                     /locus_tag="H2c1_full_idba_ud_scaffold_88_prodigal-single_
                     462"
     CDS             complement(256678..256971)
                     /product="hypothetical protein"
                     /codon_start=1
                     /transl_table=11
                     /translation="MYSYDRTAAARFSPETVKAIAKLTDENDVVKALSTGAKMLGLTA
                     MVKKLDLVGQLQSLEGHMPTGLKTYRDGLYDSLMSEAKKLLGDAEYKQFYSAY*"
     gene            257002..257077
                     /locus_tag="H2c1_full_idba_ud_scaffold_88_prodigal-single_
                     trna_29"
     tRNA            257002..257077
                     /product="Val"
     gene            257076..257150
                     /locus_tag="H2c1_full_idba_ud_scaffold_88_prodigal-single_
                     trna_30"
     tRNA            257076..257150
                     /product="Pro"
     gene            257254..257330
                     /locus_tag="H2c1_full_idba_ud_scaffold_88_prodigal-single_
                     trna_31"
     tRNA            257254..257330
                     /product="Pro"
     gene            257337..257426
                     /locus_tag="H2c1_full_idba_ud_scaffold_88_prodigal-single_
                     trna_32"
     tRNA            257337..257426
                     /product="Pseudo"
     gene            257629..257715
                     /locus_tag="H2c1_full_idba_ud_scaffold_88_prodigal-single_
                     trna_33"
     tRNA            257629..257715
                     /product="Ser"
     gene            257735..258238
                     /locus_tag="H2c1_full_idba_ud_scaffold_88_prodigal-single_
                     463"
     CDS             257735..258238
                     /product="hypothetical protein"
                     /codon_start=1
                     /transl_table=11
                     /translation="MKVCSCGTLETPEKLFYTKSAVCRECYNAKKKGPAKARTSRPAW
                     KDAFNLRTRERRKLPEYRAYYLLLDSRKSDRKSGRSNDLTLEVVQALIVEPCRYCGDT
                     LLKRTLDRIDNTLGHLLTNVLPCCFRCNYLRRDMPFEAWIRLTKEIRALQEEGLFGDW
                     IGGIYGR*"
     gene            258322..258393
                     /locus_tag="H2c1_full_idba_ud_scaffold_88_prodigal-single_
                     trna_34"
     tRNA            258322..258393
                     /product="Arg"
     gene            complement(258662..259870)
                     /locus_tag="H2c1_full_idba_ud_scaffold_88_prodigal-single_
                     464"
     CDS             complement(258662..259870)
                     /product="hypothetical protein"
                     /codon_start=1
                     /transl_table=11
                     /translation="MAEAITDPSAASNAMAERLKVMGSLEPSLLALQEIATKVKEVRA
                     RDPQAIQRGDVKPLFDQLLAGERLIAVARNVTTNDFFVWFRGMWVLSLSVLQQFSLPA
                     PIRRKIEQTAKYWATKQSPRSKRDRSTAVEDRYGNTISLYLEQLGTVREQYAAILEAL
                     AKGKPMNEADDLKVKAGPFTLVNTGGFNEDVMQEAGAVVEKAAKLLMAKGLGKVCYGD
                     VHISKQIGRTRVLAFYMKDSDEMFVRAGVRLNVDSLHTVLHELGHRLHRKFLQSKNKE
                     IAQLYMRYEYKSRVRQDRGEIDESKIPPIGEEVTYKGDQYRVIRFDRFNRIVQLDQVS
                     DPKHFLKVPLQTYGVVFKGEIETKTNPIGFVTTYAGKSAEENFAEMVGFYCTDDLSAE
                     QVKDLEAILF*"
     gene            complement(259951..260562)
                     /locus_tag="H2c1_full_idba_ud_scaffold_88_prodigal-single_
                     465"
     CDS             complement(259951..260562)
                     /product="hypothetical protein n=1 Tax=Oscillatoria sp.
                     PCC 10802 RepID=UPI0003452997"
                     /codon_start=1
                     /transl_table=11
                     /translation="MESEFNAGGHATALMQRKRALDRYNMNPKVCKECLQPISVRPLE
                     KIREVRKRVFCDRSCAASFNNRNAVRKHGPSRKSRVCRFCQAPHYESGMFCTQECRSA
                     SKLAKLGSRTKRELFANCASWQAARSTIQRNARQVLLKAFPFPACFCGYTTHIEVAHV
                     VPVADFPDSALISEINHPGNLWPLCPNHHWEYDNGLIQIVAQP*"
                     /db_xref="UniRef100_UPI0003452997"
                     /db_xref="A0A0F9NWX2_9ZZZZ"
                     /db_xref="UPI0003452997"
     gene            260729..262591
                     /locus_tag="H2c1_full_idba_ud_scaffold_88_prodigal-single_
                     466"
     CDS             260729..262591
                     /product="Uncharacterized protein id=3822726 bin
                     =GWB1_Spirochaetes_59_5 species=unknown genus=Myxococcus
                     taxon_order=Myxococcales taxon_class=Deltaproteobacteria
                     phylum=Proteobacteria tax=GWB1_Spirochaetes_59_5
                     organism_group=Spirochaetes"
                     /codon_start=1
                     /transl_table=11
                     /translation="MANEKLGAAERIIQTLIVHKDHMVHNRPGMVVADATNVAGVRWA
                     PVIWKLEDGHKVVYRKDKVGVGKAQKTNLVKVGVLREDGEIFSGAARAGRYMDPGLFP
                     EVSAWMYRQIADVWKLDNEFAAKWASYAFANEDSKDLRVALAAFLLVQTRKGDPVLDE
                     GKVAFHDDDFRDVGEAMLLLDSAKHFDVKLLLRINALLSIPAIAAINRELGFGNSARH
                     AFLGRFPKAAEKWLRYREENPKILEGLIKKGFRTSVKRLAERIGYKPSSQKFFTALRW
                     KQTQAKDGRRSLAIGEAVKAAESWKDLTEEQICERIMQTKPDFKRVVGLLPEAIGLTR
                     AIMAAAIEAGCLSDKDLIIYTPTLEELGLLKVPAIQGRWQQALKKADDQRAANIASRV
                     KSKETKEDLQGASDTAAQKAVAEVFRNMRLYTFVDCSGSMENAIEKAKEAITKALPAF
                     PLDRNHVARFTTTGHEVKIKAASAAGVAHAFASVKAGGGTDYGSGVRALKDIKPAADE
                     DVLYFFVGDEEAAPFAAAVTQVGHKPVAFLFLKVRNSPPYTAVQTTAAQLGIPCIMVD
                     EKIFEDDPYTVPRTLRNLIAATPVGRPAERAPVRESLVDMILKTPLLVKPAWAA*"
                     /db_xref="GWB1_scaffold_5415_6"
                     /db_xref="mfu:LILAB_01235"
                     /db_xref="86110600"
     gene            262591..262824
                     /locus_tag="H2c1_full_idba_ud_scaffold_88_prodigal-single_
                     467"
     CDS             262591..262824
                     /product="hypothetical protein"
                     /codon_start=1
                     /transl_table=11
                     /translation="MWVNIEGRKSLGTNHKPKLAVLLRDDDGNLVCPKSGSLAGDALA
                     VYKVRHIPEYGDWVELVPVEGSKGPTTDRIELR*"
     gene            262827..263789
                     /locus_tag="H2c1_full_idba_ud_scaffold_88_prodigal-single_
                     468"
     CDS             262827..263789
                     /product="Uncharacterized protein id=3822729 bin
                     =GWB1_Spirochaetes_59_5 species=Cystobacter fuscus
                     genus=Cystobacter taxon_order=Myxococcales
                     taxon_class=Deltaproteobacteria phylum=Proteobacteria
                     tax=GWB1_Spirochaetes_59_5 organism_group=Spirochaetes"
                     /codon_start=1
                     /transl_table=11
                     /translation="MSWRDLLQTEKETVTFPWVGGKTLQTNDGRTWFISGAYPCELGW
                     YEFEVQGRKVFHPKPVPAEPDYLGLMVRGYLVGDRIVPDGVRVDPDPKKIIAFSERVF
                     LLEDGLDRFVRVQAGRMFEGGPLIYRGLEMPAGPEEEVLGAFFDQKASLDAIAGVTPA
                     LDAAFRMESYQRAEAERHRLEAEQKRREEEERLAQEERRRQLVEQLGDGAGRRAMAAV
                     DFSQAARAALAVGGAELLDVRRAPRRGEMVVTFRVNRRRFACTCDEHTLRIIDAGICL
                     TAHYDDEDFEGGTRGDTWFTLESLPGVIREAEQAGRLVVFRHVA*"
                     /db_xref="GWB1_scaffold_5415_8"
                     /db_xref="X0X8D2_9ZZZZ"
     gene            263797..264027
                     /locus_tag="H2c1_full_idba_ud_scaffold_88_prodigal-single_
                     469"
     CDS             263797..264027
                     /product="hypothetical protein"
                     /codon_start=1
                     /transl_table=11
                     /translation="MTQLKRVPLPKFQYDDALALLVPRGHRFEPTEDPHISNKVTCRD
                     CGMEGWLRYQGQGRTLVAACKQDIAPCIKTLN*"
     gene            complement(264011..264475)
                     /locus_tag="H2c1_full_idba_ud_scaffold_88_prodigal-single_
                     470"
     CDS             complement(264011..264475)
                     /product="HNH endonuclease n=1 Tax=Terriglobus roseus 
                     (strain DSM 18391 / NRRL B-41598 / KBS 63)
                     RepID=I3ZD56_TERRK"
                     /codon_start=1
                     /transl_table=11
                     /translation="MNLSRTLKGGFVSPSELPKGPNGRALCRYCSKEVGGRRKTFCSD
                     ACVLEWKVRSQPGYAKELVKQRDDGICEMCRKDCFEGSRDTRAYRSRRGLLSRFDMDH
                     RIPVVEGGGSCGLENLRTLCRPCHRVVTAALAARRAFRRKSRKWFLRASSGS*"
                     /db_xref="UniRef100_I3ZD56"
                     /db_xref="trs:Terro_0847"
                     /db_xref="I3ZD56_TERRK"
     gene            264532..264909
                     /locus_tag="H2c1_full_idba_ud_scaffold_88_prodigal-single_
                     471"
     CDS             264532..264909
                     /product="Marine sediment metagenome DNA, contig:
                     S01H1_S13721 {ECO:0000313|EMBL:GAG09145.1};  TaxID=412755
                     species="unclassified sequences; metagenomes; ecological
                     metagenomes.;" source="marine sediment metagenome.;""
                     /codon_start=1
                     /transl_table=11
                     /translation="MNIEAGVVVGYEGEPIFQHLPENRTAAYLPDSRQLWNVLWENRH
                     QLYGVAHSHPGSGLPQPSWEDITTFAGIELGLGRRLVWWIASSNSLSIVLWAGPGQYN
                     YEVMSAEGSKPKWLDELRRNSNY*"
                     /db_xref="X0UTU0_9ZZZZ"
     gene            264925..265179
                     /locus_tag="H2c1_full_idba_ud_scaffold_88_prodigal-single_
                     472"
     CDS             264925..265179
                     /product="Marine sediment metagenome DNA, contig:
                     S01H1_S13721 {ECO:0000313|EMBL:GAG09140.1}; Flags:
                     Fragment;;  TaxID=412755 species="unclassified sequences;
                     metagenomes; ecological metagenomes.;" source="marine
                     sediment metagenome.;""
                     /codon_start=1
                     /transl_table=11
                     /translation="MEAYEARVNVTYKGQNGDLPDPVNFESTNGDVLGWVAEALRTGG
                     VPGINADPTANLTDFVVDRFASDATTPYNRLMLRPKTPFG*"
                     /db_xref="X0UTT5_9ZZZZ"
     gene            265222..265791
                     /locus_tag="H2c1_full_idba_ud_scaffold_88_prodigal-single_
                     473"
     CDS             265222..265791
                     /product="ThiF domain-containing protein n=1 Tax
                     =Myxococcus fulvus (strain ATCC BAA-855 / HW-1)
                     RepID=F8CB83_MYXFH"
                     /codon_start=1
                     /transl_table=11
                     /translation="MKKITIVGVGALGSHVALLLRNVADLHVIDFDRIEQKNVSSQFH
                     GKTNVGKLKAPSFQQTMSFLFGTKIQATPHKLTKDNKLQLLAGSDLLLDCLDNGEARR
                     IVQSFARSTGTPCLHGALAADGGFGRVIWDENFEIDEAATGGATCEDGAHLPFIAVVA
                     SLLAKAAQDFLLTEVKRGFQVHPGGVFSV*"
                     /db_xref="UniRef100_F8CB83"
                     /db_xref="A0A0F7DYM6_MYXFU"
                     /db_xref="mfu:LILAB_01280"
                     /db_xref="F8CB83_MYXFH"
     gene            266649..266831
                     /locus_tag="H2c1_full_idba_ud_scaffold_88_prodigal-single_
                     474"
     CDS             266649..266831
                     /product="hypothetical protein"
                     /codon_start=1
                     /transl_table=11
                     /translation="MRIGVLELPQDPHPREVSGQDFNKVSEIGMIPDRLMVGRMALTH
                     EMNVRIVLGELGFFGV*"
     gene            266740..266813
                     /locus_tag="H2c1_full_idba_ud_scaffold_88_prodigal-single_
                     trna_35"
     tRNA            266740..266813
                     /product="Pseudo"
     gene            266852..267523
                     /locus_tag="H2c1_full_idba_ud_scaffold_88_prodigal-single_
                     475"
     CDS             266852..267523
                     /product="hypothetical protein"
                     /codon_start=1
                     /transl_table=11
                     /translation="MHVQTLTMDPRIARVHYGDYMVRCRKHRSDRKAKRDAEATRLGR
                     EMRRLQIEKSTMEKEDTQLLLAYKALLKAGTRLIHLPNVIREGGWTKEWLPKLAVARA
                     SDAQVHFWPGNNPRFEGSPWMSKVEQSVKVTPNIFPAEVRNTEWRKNHSHPNKATALV
                     PAVPPQFRPDDLTKYHILWEAEWSFQAPGDPILLSQVNDDMYAIVAQWDLTPLEQRIL
                     ESRSL*"
     gene            267520..267999
                     /locus_tag="H2c1_full_idba_ud_scaffold_88_prodigal-single_
                     476"
     CDS             267520..267999
                     /product="Uncharacterized protein {ECO:0000313|EMBL
                     :KKN65749.1};  TaxID=412755 species="unclassified
                     sequences; metagenomes; ecological metagenomes.;"
                     source="marine sediment metagenome.;""
                     /codon_start=1
                     /transl_table=11
                     /translation="VSDLTEEERQWLQALNEELWPPLTVDERRAGKGRIKLEASRTLQ
                     WTEFQQVLKLVDERRLLTSMFSSGMFGGYGMSVWEHELFPGSGPTPILRLVEDNLPDP
                     HRLQVREGYDKHVRKEPGVGRDDAWESFSKFTHSETNKEWLKSYRMDPPRERSHYDY*"
                     /db_xref="A0A0F9SFE5_9ZZZZ"
     gene            268001..268071
                     /locus_tag="H2c1_full_idba_ud_scaffold_88_prodigal-single_
                     trna_36"
     tRNA            268001..268071
                     /product="Gln"
     gene            268098..268328
                     /locus_tag="H2c1_full_idba_ud_scaffold_88_prodigal-single_
                     477"
     CDS             268098..268328
                     /product="hypothetical protein"
                     /codon_start=1
                     /transl_table=11
                     /translation="MSYIEKLQTWVDDQRANHGLVDVKFFPNYFPSFGDTPPVKLFDG
                     PDPTPEILAEAAYRLLSGEIASEELDVSELDL*"
     gene            268392..268553
                     /locus_tag="H2c1_full_idba_ud_scaffold_88_prodigal-single_
                     478"
     CDS             268392..268553
                     /product="hypothetical protein"
                     /codon_start=1
                     /transl_table=11
                     /translation="MHHKRRKRRRAGIKGCCGMCMLRTTDGRRNGRLLTKQEKAHRLS
                     GREQLAEVR*"
     gene            268674..269087
                     /locus_tag="H2c1_full_idba_ud_scaffold_88_prodigal-single_
                     479"
     CDS             268674..269087
                     /product="hypothetical protein"
                     /codon_start=1
                     /transl_table=11
                     /translation="VKLPQKIVPSEVNNCTYRYRDAMEMIDDMRRLRRATGWTASWEN
                     TTDAFIFHLTDFDTEDPDLEFFAQFEVKVANVYKDFWPGKYPGDPTVPKLRKAFFTKS
                     GPSLVAQTVNEIAKDPQLPETASAWSRLLSDDELV*"
     gene            269087..269461
                     /locus_tag="H2c1_full_idba_ud_scaffold_88_prodigal-single_
                     480"
     CDS             269087..269461
                     /product="hypothetical protein"
                     /codon_start=1
                     /transl_table=11
                     /translation="MDFDNIFELLESVRLYQLRTRESLIPTTSVTGTTWGYATADSAF
                     PSITWTISARTARESARARGTKEARRIQELLVSHMGRRQLLEELREGRLEYGIARRAE
                     PLAALPEPPPAPSGPRQLHLPL*"
     gene            269487..270275
                     /locus_tag="H2c1_full_idba_ud_scaffold_88_prodigal-single_
                     481"
     CDS             269487..270275
                     /product="hypothetical protein"
                     /codon_start=1
                     /transl_table=11
                     /translation="MYTYDRRATRPIPVDKGQALKLAKRIVKELPDQLRFRPEDMQGP
                     IDHARGYRSGWVMAVGTYLTNDVQGARVEVPVKVQFQTLEDWGSRRWVAGGSVTTRFR
                     GRSPGDKLAMNLYINAGARVQDLLDNLDKVEDELFSVIIHEATHLMDVLRHEYNSKDV
                     SDGGDGTASYYNAPTEVRAFMQQTADEVLQEADKLGKRSGGWILGSEPSGEMIDSLLE
                     QSGTWDRIRKNLTPANGRLILRGVTRALQDEWPKLRAKYKEEDP*"
     gene            270461..270531
                     /locus_tag="H2c1_full_idba_ud_scaffold_88_prodigal-single_
                     trna_37"
     tRNA            270461..270531
                     /product="Ala"
     gene            270558..271616
                     /locus_tag="H2c1_full_idba_ud_scaffold_88_prodigal-single_
                     482"
     CDS             270558..271616
                     /product="hypothetical protein"
                     /codon_start=1
                     /transl_table=11
                     /translation="MLWLLSLLPFVAALVYRVYLNRGQTSASPDEGHYMRFASGWRPG
                     RAYQDLVEGFLTRPKLEIPPTRYVFFAICVVLVAVLRKKPVPYRTLTWVASGSGALAA
                     WVAFAITRSVPVALLVAGSPLSLLLGRKALQDTTGALTILLGVWAVQAQNVWALGLAT
                     FLAAGSREALLLYVPALLVAWVLKTSHWVMGTGSTVVGVLGALGVYYALGGRRLGDIF
                     RKLRKPTDYVLRVQAGAPHRVLIDLLFVSPVTTTAALAASLRAPLWLTAFVTVALLAH
                     AVVLPKNVRFLLAIDLGMRMFCAFLPGPWPWVVLSMGTMADVLLYRSFSQTKDPVTYD
                     LVLKTGMFIPPEIPVKVK*"
     gene            271625..271768
                     /locus_tag="H2c1_full_idba_ud_scaffold_88_prodigal-single_
                     483"
     CDS             271625..271768
                     /product="hypothetical protein"
                     /codon_start=1
                     /transl_table=11
                     /translation="MKWPARDTSAWQRKFAWFPVRIGLQWVWWEPFEERLNGWGTDVR
                     LPV*"
     gene            271778..272029
                     /locus_tag="H2c1_full_idba_ud_scaffold_88_prodigal-single_
                     484"
     CDS             271778..272029
                     /product="id=3765165 bin=GWB1_Spirochaetes_59_5 species
                     =unknown genus=unknown taxon_order=unknown
                     taxon_class=unknown phylum=unknown
                     tax=GWB1_Spirochaetes_59_5 organism_group=Spirochaetes"
                     /codon_start=1
                     /transl_table=11
                     /translation="VDVNKLQVLRDLPYKVQRVCGLCVHGTFLTPNNDWGTCAAQTYE
                     HKKHTGPARQLSIVKYGSCVSFDADPVKTAGLGHYLEFL*"
                     /db_xref="GWB1_scaffold_4705_12"
                     /db_xref="86109128"
     gene            272029..272265
                     /locus_tag="H2c1_full_idba_ud_scaffold_88_prodigal-single_
                     485"
     CDS             272029..272265
                     /product="hypothetical protein"
                     /codon_start=1
                     /transl_table=11
                     /translation="MRKEITTKGKTTLVQLKELAKSRGLDIERHEDRAQLYEGLRPDV
                     QAEIDAVAKERGLVVSEVVAVYVKLLIDHYKKVS*"
     gene            272272..272346
                     /locus_tag="H2c1_full_idba_ud_scaffold_88_prodigal-single_
                     trna_38"
     tRNA            272272..272346
                     /product="Thr"
     gene            272471..272542
                     /locus_tag="H2c1_full_idba_ud_scaffold_88_prodigal-single_
                     trna_39"
     tRNA            272471..272542
                     /product="Gly"
     gene            272701..272775
                     /locus_tag="H2c1_full_idba_ud_scaffold_88_prodigal-single_
                     trna_40"
     tRNA            272701..272775
                     /product="Gly"
     gene            273015..273089
                     /locus_tag="H2c1_full_idba_ud_scaffold_88_prodigal-single_
                     trna_41"
     tRNA            273015..273089
                     /product="Arg"
     gene            273092..273167
                     /locus_tag="H2c1_full_idba_ud_scaffold_88_prodigal-single_
                     trna_42"
     tRNA            273092..273167
                     /product="Arg"
     gene            complement(273165..273635)
                     /locus_tag="H2c1_full_idba_ud_scaffold_88_prodigal-single_
                     486"
     CDS             complement(273165..273635)
                     /product="Response regulator receiver protein n=1 Tax
                     =Methanobacterium sp. MB1 RepID=U6EDS2_9EURY"
                     /codon_start=1
                     /transl_table=11
                     /translation="MPEINILLVEDNNNDVRLVQEALKDSKIEHTLQVATDGEMAMQL
                     LYSTEFRPHIILLDLNLPKKTGIEVLKEIKRDSSLRPIPVIVFTNSRSEDDVVLAYAS
                     YCNAYVRKPLGFEGLLEILNRIGQFWFSTATLPKHTSLDLSMPPSSADPLDDDD*"
                     /db_xref="UniRef100_U6EDS2"
                     /db_xref="mfi:DSM1535_1693"
                     /db_xref="85717303"
                     /db_xref="U6EDS2_9EURY"
     gene            complement(273641..274705)
                     /locus_tag="H2c1_full_idba_ud_scaffold_88_prodigal-single_
                     487"
     CDS             complement(273641..274705)
                     /product="Multi-sensor signal transduction histidine
                     kinase n=1 Tax=Haloterrigena salina JCM 13891
                     RepID=M0CAP2_9EURY"
                     /codon_start=1
                     /transl_table=11
                     /translation="VETRLRAAFDDSFVAQIILSPSGDIREVNHQACRVLHRSREDLC
                     KLHHQDITADEGQELFEGLALKFNEHHLVNWQTEQKYLRSNGFIFWANVSVSAIRKDK
                     QVVGLLLQLQDITELRRAEGDLQRNNDDLEQFVYIASHDLREPLTSVAGFASLLRRRF
                     GDRFDDEGNHYLNEILDSAKRMEQKIDDLLEFSRAGRSGVIQGTFHLGAAIEEARRNL
                     VRRIEESSATFEIQDDLPTLQGDRGLIAQVFQNLFSNSIKYKGGDPPRISVQAELYDD
                     NFWLITVKDNGIGFDMQHKDRIFAVFQRLYTVEEYPGTGIGLAIAKKIVERHQGRIWT
                     LSASGKGSSFLFTLPSAPQT*"
                     /db_xref="UniRef100_M0CAP2"
                     /db_xref="htu:Htur_2911"
                     /db_xref="88935056"
                     /db_xref="M0CAP2_9EURY"
     gene            complement(274707..275654)
                     /locus_tag="H2c1_full_idba_ud_scaffold_88_prodigal-single_
                     488"
     CDS             complement(274707..275654)
                     /product="Signal transduction histidine kinase id=1839055
                     bin=GWB2_Desulfobacterales_56_26 species=Moorea producens
                     genus=Moorea taxon_order=Oscillatoriales
                     taxon_class=unknown phylum=Cyanobacteria
                     tax=GWB2_Desulfobacterales_56_26
                     organism_group=Deltaproteobacteria organism_desc=Good"
                     /codon_start=1
                     /transl_table=11
                     /translation="MATRILIVEDSPTDRDLLRYLLEDQFKDEAKFREANNLATAFKY
                     LEQGNIDCVVLDLQLPDSAGRETFQKINERFPDIPTIVMTHNKDRTMAIDMIKMGAAD
                     YVLKDFTNPEDIFRRIVFAVEKHHRTVRMPAEKAKAVHQLERAQANMVTAHKSGEHMA
                     IQSTTLETTTAVADISRKMFTELQTITNELAKKSARDEQTSKSVEALEAEILRGNGAR
                     PSMRSQMDMLNHRVEQSEKRFSDFRELTDKNIREVRLEAKSNEDAQRLSVVQIHQTHM
                     TNKTKILLGILGLVGAVAMAVATYAASHANNKDVPVEGR*"
                     /db_xref="gwb2_scaffold_1621_51"
                     /db_xref="rrs:RoseRS_3357"
                     /db_xref="32841624"
     gene            275734..275819
                     /locus_tag="H2c1_full_idba_ud_scaffold_88_prodigal-single_
                     trna_43"
     tRNA            275734..275819
                     /product="Leu"
     gene            275819..276229
                     /locus_tag="H2c1_full_idba_ud_scaffold_88_prodigal-single_
                     489"
     CDS             275819..276229
                     /product="RNA-binding protein n=1 Tax=Paenibacillus
                     polymyxa RepID=UPI0002FDAFD7"
                     /codon_start=1
                     /transl_table=11
                     /translation="MTTHELKTWPQAFQDIWDGVKPYELRRNDRAFKVADHLRLREWV
                     PVHAGACTWKSDTDELQTSRADIHCTVCRRNIDAPLGGQYSEREILVQVTHILAPGEF
                     PGLETGFVILGVTVKLRQRRTPVDLRQITFDWAI*"
                     /db_xref="UniRef100_UPI0002FDAFD7"
                     /db_xref="cbk:CLL_A2767"
                     /db_xref="A0A0F9HA36_9ZZZZ"
                     /db_xref="UPI0002FDAFD7"
     gene            276235..276320
                     /locus_tag="H2c1_full_idba_ud_scaffold_88_prodigal-single_
                     trna_44"
     tRNA            276235..276320
                     /product="Leu"
     gene            complement(276284..276802)
                     /locus_tag="H2c1_full_idba_ud_scaffold_88_prodigal-single_
                     490"
     CDS             complement(276284..276802)
                     /product="hypothetical protein n=1 Tax=Pseudonocardia sp.
                     P1 RepID=UPI0001FFECB7"
                     /codon_start=1
                     /transl_table=11
                     /translation="VAPHRKSLPLRRKYTDQQFIEAVESSQSMRLTLKKLGLQPAGGN
                     YSQAKTLIAALGLSTSHWLGKAIHRGKTLGHRPQRLLSEVLAIGSDYNRGELKKRLIR
                     EGLLKPICAICDINSWLGNPLVLHLDHKNGVHNDNRLSNLRLLCPNCHSQTETYAGKN
                     CGARRGSRTLTP*"
                     /db_xref="UniRef100_UPI0001FFECB7"
                     /db_xref="A0A0F8WUS7_9ZZZZ"
                     /db_xref="hym:N008_10620"
                     /db_xref="UPI0001FFECB7"
     gene            276829..276905
                     /locus_tag="H2c1_full_idba_ud_scaffold_88_prodigal-single_
                     trna_45"
     tRNA            276829..276905
                     /product="Val"
     gene            277066..277575
                     /locus_tag="H2c1_full_idba_ud_scaffold_88_prodigal-single_
                     491"
     CDS             277066..277575
                     /product="id=3822673 bin=GWB1_Spirochaetes_59_5 species
                     =unknown genus=unknown taxon_order=unknown
                     taxon_class=unknown phylum=unknown
                     tax=GWB1_Spirochaetes_59_5 organism_group=Spirochaetes"
                     /codon_start=1
                     /transl_table=11
                     /translation="MKTTGYQLREAITMWKLRKTTAEGQFTDSLAKFVDEVKDTPQAV
                     VAIVVQAEGNIVRLQVAQMRYNLAVRVTPLDLGEMTLAEAIKLSGVVSRIEKIWAGAS
                     TASRNPYGYNTRVRDPQQILAEVTITAKEVLEETSRATKRAGALRAAIGAGNTAEVDI
                     EDLHASLFE*"
                     /db_xref="GWB1_scaffold_5415_2"
                     /db_xref="86110594"
     gene            278371..278592
                     /locus_tag="H2c1_full_idba_ud_scaffold_88_prodigal-single_
                     492"
     CDS             278371..278592
                     /product="hypothetical protein"
                     /codon_start=1
                     /transl_table=11
                     /translation="MQTVTRINHTAQTTKGRTIHTPIALGQVWVHRGSRHVVERVYPK
                     KVRFLCEGGKVLMTCDQAKFVKHSRLKLD*"
     gene            278643..279281
                     /locus_tag="H2c1_full_idba_ud_scaffold_88_prodigal-single_
                     493"
     CDS             278643..279281
                     /product="Putative uncharacterized protein id=2799642 bin
                     =GWB1_Spirochaetes_59_5 species=Azospirillum brasilense
                     genus=Azospirillum taxon_order=Rhodospirillales
                     taxon_class=Alphaproteobacteria phylum=Proteobacteria
                     tax=GWB1_Spirochaetes_59_5 organism_group=Spirochaetes"
                     /codon_start=1
                     /transl_table=11
                     /translation="MAKRFSDIQLLSVGHSIQMAGAIYVGDGKAYLAFFPDEHLDLVA
                     KDVYLKPPALGASLDDYVPVESLLMDSEEWQAFLRQTDLLETEVSIVANGTVEKAILR
                     KSQRQIEQGVSWKVFKRDGYACRYCGNADVPLTVDHLVTWESGGPSTVANLVSACRKC
                     NKVRSDTEYPAWLQHAFYQKVSQNLSEATRQANVKLVETLAQIPRLVHKRSR*"
                     /db_xref="GWB1_scaffold_1297_27"
                     /db_xref="ial:IALB_1555"
                     /db_xref="86110328"
     gene            279329..279919
                     /locus_tag="H2c1_full_idba_ud_scaffold_88_prodigal-single_
                     494"
     CDS             279329..279919
                     /product="Uncharacterized protein n=1 Tax=Sorangium
                     cellulosum (strain So ce56) RepID=A9G3H3_SORC5"
                     /codon_start=1
                     /transl_table=11
                     /translation="VFTQTLILNQHYRPHEIVDWKKAVTKMLNGKLEVLVQYDEVMAH
                     IDSHTLETFPKLKRALRQVIGTDVGTIEIKVPAVAVLCRKLGAMKSGVKFSRPNVCLR
                     DEFQCQYCGRHLPMSKLNYDHVIPRSKGGPTVWENIVTSCYPCNDKKADRTPAEAGMV
                     LLSVPVKPRLLPLRNEVRIDPDRAPIEWAPYIVRAA*"
                     /db_xref="UniRef100_A9G3H3"
                     /db_xref="A0A0F9JEH1_9ZZZZ"
                     /db_xref="scl:sce5599"
                     /db_xref="A9G3H3_SORC5"
     gene            279962..280339
                     /locus_tag="H2c1_full_idba_ud_scaffold_88_prodigal-single_
                     495"
     CDS             279962..280339
                     /product="hypothetical protein"
                     /codon_start=1
                     /transl_table=11
                     /translation="MVYLGPLSPMPGDDITKLGPHLIGAFLQAPTPELRERALWALRD
                     LLPPSIRVYDHEGLHVFYDHTVSEEMSLLKWLMHAASYVEMRYPDGHAEVKKGGFGPV
                     AVRSREPLPKSAIDRLLEDDDLV*"
     gene            complement(280336..280713)
                     /locus_tag="H2c1_full_idba_ud_scaffold_88_prodigal-single_
                     496"
     CDS             complement(280336..280713)
                     /product="hypothetical protein"
                     /codon_start=1
                     /transl_table=11
                     /translation="MPIPQAYIPPHITCVAEAQKALGITPGSTVYLKVTCGDYNAALQ
                     KSITLHPGHEGIIDEIYISSDIWWKVRIKIVDPLAQPFLIWSFEDFPNNWTTDPNAFA
                     RPERLLSCHERLEIDRLGELMKS*"
     gene            complement(280724..280966)
                     /locus_tag="H2c1_full_idba_ud_scaffold_88_prodigal-single_
                     497"
     CDS             complement(280724..280966)
                     /product="hypothetical protein"
                     /codon_start=1
                     /transl_table=11
                     /translation="VGTRRRESQSRLILRITKAIEDRDTLLPCPACEGEGLQLVESAT
                     GYRKITCRWCDDGHIDKLTAKMYARWLRIKAVNCSV*"
     gene            281215..282738
                     /locus_tag="H2c1_full_idba_ud_scaffold_88_prodigal-single_
                     498"
     CDS             281215..282738
                     /product="von Willebrand factor type A n=1 Tax
                     =Anaeromyxobacter sp. (strain K) RepID=B4UFP8_ANASK"
                     /codon_start=1
                     /transl_table=11
                     /translation="MCTEYIMDIIAQFSHNKLDYSKDNTPHLVVTLTAPQHDWVKKRP
                     ALCVIPLADLSGSMKGEKLEYAKKSLHKLVDQLAPGDITGLIGFEARTHVYVEPGKVT
                     PEFKARMHKAIDALRVMGGTDLDAGILKALEIVNGLDLGPNFLKRVIMFTDGQPNQGI
                     VDQAEILRRLTLNRGSITVSAFGYGNLTNDTWGGCDQEFLQRFSQEGQGNYAYVKDPD
                     DALTAFGRELGGLISTYAQDLVVEIEPDHGHILGKAVTEIAVESNAMGETEFKVPEIL
                     AEETRHFVFETALKKQNKVMPRAFNIFTVKVSYSFLTVDGKRETRTVETKAKVTFVEP
                     GEEQTEVDKVLDQVIGMAQLVRAQKEAEALAKKGDYGTAGAVMDDFMGALERRGHVGT
                     AKAARSIRHRLSSAQAYSEGQGYLRSMSGGGTRAYGVSSMDADALSDLLQANVSVSNS
                     SMAHTESVFTGRAAPPVTPAVLNPNRPLVTLDGVIPLNLGEVWSGITPPPSTDKSGT*"
                     /db_xref="UniRef100_B4UFP8"
                     /db_xref="A0A0F9UGG0_9ZZZZ"
                     /db_xref="ank:AnaeK_3969"
                     /db_xref="B4UFP8_ANASK"
     gene            complement(282846..283247)
                     /locus_tag="H2c1_full_idba_ud_scaffold_88_prodigal-single_
                     499"
     CDS             complement(282846..283247)
                     /product="hypothetical protein"
                     /codon_start=1
                     /transl_table=11
                     /translation="MNRRSALILPLAALSLLTLSETRDSQIHGPVTLRGTDNVFRPSD
                     VPTEAFLEREGFEPLRLEIQRESAGLYRAFFPAGDGVIRWRQRLEISRHKDGFIISEH
                     GVSTTGKTVYTSASSGSIPQPPKWTGPTSLV*"
     gene            283300..284703
                     /locus_tag="H2c1_full_idba_ud_scaffold_88_prodigal-single_
                     500"
     CDS             283300..284703
                     /product="RNA-splicing ligase RtcB n=1 Tax=Myxococcus
                     stipitatus (strain DSM 14675 / JCM 12634 / Mx s8)
                     RepID=L7U4J0_MYXSD"
                     /codon_start=1
                     /transl_table=11
                     /translation="MSLKYAAVKESEGHYVLPKVAGMKTEVHAYLSDDLYAASEENMW
                     DQLRNAASYEGVIGAYAMPDCHFGYGIPVGCVVVTEDTIIQAGSGYDISCGVLYMKTD
                     LKAHQVKNRYPRERWVTEVEKRIAMGVGSSRPDLMPKFSSKKADEILRYGAKALGVRA
                     DLCERQYIPIPEETDLTLVETAYAKVTGQLGSVGGGNHFVEMQVDRDTGEVYVMIHCG
                     SRGYGYQTANHFFYKGAEVRGLPKNRREDSWLRMDEQVGKDYWAHHNSAANFAVANRH
                     IISRGVKEALQEVFEADAEVYYEISHNLVQQETLVLPDGTTKKGFVHRKGATRAFPAG
                     HPDLKNTAWEITGHPCLIPGSMYDGAAILFAKPDAYKSACSVNHGSGRKMARGEAKRK
                     LEHKQDRIDAEMRDVVRTFNGVQIEGIVGNHKHTPLDECGHVYKDLDEVLLTLEVAGI
                     AEVKSRLYPVANLKGTD*"
                     /db_xref="UniRef100_L7U4J0"
                     /db_xref="A0A0F9V2E1_9ZZZZ"
                     /db_xref="msd:MYSTI_00055"
                     /db_xref="L7U4J0_MYXSD"
     gene            284712..285203
                     /locus_tag="H2c1_full_idba_ud_scaffold_88_prodigal-single_
                     501"
     CDS             284712..285203
                     /product="Uncharacterized protein {ECO:0000313|EMBL
                     :KKN60279.1};  TaxID=412755 species="unclassified
                     sequences; metagenomes; ecological metagenomes.;"
                     source="marine sediment metagenome.;""
                     /codon_start=1
                     /transl_table=11
                     /translation="VGTTPDGRKVVRGVYNFYETNGVPLDVLFETLQNQGMIPDWLSF
                     MLEAVEAGMKPERVIHMLDPAIADSFGGVLRDMVVVRLRSMTDDSKEDDVPQPTVALR
                     LLPEEYEVIYSRLTKLGRPSFRQMLLIVGEVLGSYVVERMQGEVVGFEVVQELPEDRF
                     QKL*"
                     /db_xref="A0A0F9RZN3_9ZZZZ"
     gene            285227..285805
                     /locus_tag="H2c1_full_idba_ud_scaffold_88_prodigal-single_
                     502"
     CDS             285227..285805
                     /product="Uncharacterized protein n=2 Tax=Singulisphaera
                     acidiphila RepID=L0DFC5_SINAD"
                     /codon_start=1
                     /transl_table=11
                     /translation="MQELYVSVDIEADGPIPGANSMLSLGAVALLDTGREVGSFEVNF
                     EYLEGAKGDPDTVEWWSKQPRDVWDHIRKDAVHPSVGMKSFVDWVNRMSEQEKLSPVC
                     VAYPAGFDFTFLYWYIRFFGLSSPFSFSCLDIKTYAAAVLNVPYRKAVKKNMPKSWFK
                     DLPPHTHKGLDDAREQGLLFLNIRKYRDDKIT*"
                     /db_xref="UniRef100_L0DFC5"
                     /db_xref="saci:Sinac_3718"
                     /db_xref="L0DFC5_SINAD"
     gene            285789..286181
                     /locus_tag="H2c1_full_idba_ud_scaffold_88_prodigal-single_
                     503"
     CDS             285789..286181
                     /product="hypothetical protein"
                     /codon_start=1
                     /transl_table=11
                     /translation="MTRSPEEISAWSVVELEAEIRATLPKGWGLLSHYAPEGYWEFKL
                     QSLDDNLDPVTHAERENADRRLGLLDVYGWLWLETSPKPSKGSPWAPRGDLTGDIVTG
                     HATVKGPRVPDPEDLDPAEIALVHKSRK*"
     gene            286191..287795
                     /locus_tag="H2c1_full_idba_ud_scaffold_88_prodigal-single_
                     504"
     CDS             286191..287795
                     /product="60 kDa chaperonin n=1 Tax=Proteobacteria
                     bacterium CAG:139 RepID=R6A3J4_9PROT"
                     /codon_start=1
                     /transl_table=11
                     /translation="MPIVYGAKARKYLLTGVTTVARTVGVTLGPRGRNVGLAKNFGDP
                     LVTKDGVSVAKEIELANPWENMGAQMVMEVASKTSDDAGDGTTTATVLAAYLCERGVA
                     LVEAGFAPISLKRGMDKALVFLQEAILNLSIPIKDQTDIENVATISANGDRELGRVVA
                     DAVAKVGRDGVVNIEEGRGTRIEVDAVDGMQFDRGWLRPEFSDGGKDILYENPVILVT
                     DYVVSACKPLLPFLNAVSEADRPLLIIAPDFEGEALPLFIQNHRQGRLKSVLVKAPGF
                     GAQQAAILLDIATLTGAQLIAKEQGLTFDSCFQEGDPLAWAGTAGKIKVTAKDTTLLD
                     GGGSEEDIDHRIEQIRAEIGRTGSEYDTDKLRERLGKLQGGVCVIKVGAHSEVAMKEL
                     KARMEDALYATRASIDDGIVAGGGSTLIQAAREIEVPEDLEPEEAAGFRLVLEACSEP
                     LNRIVTNAGESGPVWVARVREAEEHVGLDATDMTLKNLIEAGIVDPTKVVLSALTNAV
                     SVSSTLLTTEVLIRKSGVTKPGDIQF*"
                     /db_xref="UniRef100_R6A3J4"
                     /db_xref="R5E926_9BURK"
                     /db_xref="lip:LI0625"
                     /db_xref="R6A3J4_9PROT"
     gene            287838..288227
                     /locus_tag="H2c1_full_idba_ud_scaffold_88_prodigal-single_
                     505"
     CDS             287838..288227
                     /product="hypothetical protein"
                     /codon_start=1
                     /transl_table=11
                     /translation="VDNRLFKIETRPGHQLQQDLPLLARALVAVFKKRGQAKIGVKKN
                     VRFVRLETPEFHVQLLASDWAKIMPYIEDESFNQVVVKSQIDSVWVDPVSAHATALIS
                     RTDQQYYLRILGILQGLFPTAFPTSAT*"
     gene            288240..288470
                     /locus_tag="H2c1_full_idba_ud_scaffold_88_prodigal-single_
                     506"
     CDS             288240..288470
                     /product="hypothetical protein"
                     /codon_start=1
                     /transl_table=11
                     /translation="MSIDPAGLTPGLAPGVQEHPKVLNMKCQDQNCTSIEATEIQLGE
                     SARGAPMPSQRVYRCVKCGRTHSITVGGYAHF*"
     gene            288482..289294
                     /locus_tag="H2c1_full_idba_ud_scaffold_88_prodigal-single_
                     507"
     CDS             288482..289294
                     /product="Tax=CG_Delta_07"
                     /codon_start=1
                     /transl_table=11
                     /translation="MDAGTLDLLEVELRKTVPDFQVKFKDESWLQKVIGVLIYPINPQ
                     YMTLFTTTFGSTIYFPTRVSFSENPESTLGTLSHEFVHISDSKKDPLFRLKYIFPQAF
                     ALVPLILYGLLAWSHAWLLALPVLGYVVGAVLCRKSRVAFYLAVGLGILSLGALGWAF
                     TGWKLLVMLGLVLVGPWPSPWRRDYELRGYGMNIAIAQWMYGGVAKDFTAFCVTQFTG
                     PNYFYMCRDTAYVERAFEATRQQAQMGALQKVPPYGVVYDFLNTNRFLFRAA*"
                     /db_xref="33535366"
     gene            289493..290467
                     /locus_tag="H2c1_full_idba_ud_scaffold_88_prodigal-single_
                     508"
     CDS             289493..290467
                     /product="DNA polymerase III subunit delta' (EC:2.7.7.7)"
                     /codon_start=1
                     /transl_table=11
                     /translation="LLNQVREQDEAVAFLRRVVEGKLTSPLLLVGDEGVGRRFSAIEA
                     VKEQFSGGDENSNFCLQVDQRVHPDFTLVTPEGDRDLGVEAVREVLASAYDYPFIATR
                     KFFIIEGADRMTPAASNAFLKTLEEPPERTQFLLLAESAQQVIPTIRSRCGKVRYKRL
                     SEAFIVSSLAQFVSDPLMATVYARLAEGSVGRALQYFGSNRINLRNRVFSLLKVGLSG
                     DISSLFSSIDGFKQDNTKKDDLEKDLKLGLRFLEYLLYDLTMLPHDPSRIVNLDLATE
                     LGQVGKQMGPARIRSLQQGIRTVQGRASTTRIQLVSHVKAALGTAFFE*"
                     /db_xref="gur:Gura_3154"
                     /db_xref="UniRef100_U5CFT6"
                     /db_xref="Q8RDE3_CALS4"
                     /db_xref="U5CFT6_THEYO"
                     /db_xref="2.7.7.7"
     gene            290479..291447
                     /locus_tag="H2c1_full_idba_ud_scaffold_88_prodigal-single_
                     509"
     CDS             290479..291447
                     /product="Uncharacterized protein {ECO:0000313|EMBL
                     :KKL12875.1}; Flags: Fragment;;  TaxID=412755
                     species="unclassified sequences; metagenomes; ecological
                     metagenomes.;" source="marine sediment metagenome.;""
                     /codon_start=1
                     /transl_table=11
                     /translation="MAKLPGPFIVVSGDEEFLQDRYVTGRRAAWKGRSVVIKDASETT
                     EGEVVSLCEKRSMFDDDEGRAVIIDNAQDLKTDKVLAGYIEGRDVSDFSCILLAIVRG
                     AKIPSVWGAASKKGALFSYMKLRPWESEKAIDRISSEATRVGLKLDVGVADLMYKAAG
                     DNLRTVVNELGKLVYLVGPDKLVKKEHVVRVITVSTEVEPRHIAEAALSKNKRLAANH
                     LSKIFKQMGDGACVPIVSSCLYQVEKILVTRQMLDRGDAVETIAQRFDMHAYACKMNL
                     VPLAQKHTVKALLGHMNHLCKLDAQVKGAARSKRTLVELAVLAIAA*"
                     /db_xref="A0A0F9ATW1_9ZZZZ"
     gene            291460..293403
                     /locus_tag="H2c1_full_idba_ud_scaffold_88_prodigal-single_
                     510"
     CDS             291460..293403
                     /product="Adenosylcobalamin-dependent
                     ribonucleoside-triphosphate reductase n=1 Tax=Weissella
                     confusa LBAE C39-2 RepID=H1X5K6_WEICO"
                     /codon_start=1
                     /transl_table=11
                     /translation="MQIVDTTPQTASYRLSEEFLSPYRRKGDPFKTLLARSTYLTKYC
                     RGGIETWTDTIRRVVEGNVNLAAGVSEAESELLFHLFWTGQALPPGRGLWTGGVEGIP
                     ADARYNCWYTTLYGVDDWCWTADRLMLGGGVGVGLSDIESLPVVPMAAAKFAIHCRGD
                     HPDLPEVKPEGPAYLNGSTPTYLAADSREGWVTALRRVLTAAYEGHDLVVDVSEVRPR
                     GMPIKTFGGIACGPGPLSNLLRASWNIIRAAAGRRLTSVECLDITNHIGLCIKSGNVR
                     RSALIVLGSAVDQGFRDAKKDFEAVVSHRHTSNNSIVFRSWSELDGFDWKGLVDDNIT
                     FGEPGILNLPLVWKTDPGAKGVNPCGEQALHDREACNLAEVFPAQFEPGTDPNTAFKL
                     VTRYAVRQRLTPLLDLKSHEVGLKNMRVGVGLGGLCDFDWTPETLAKWFGICRKEADS
                     YADELGVNRPITVTTVKPSGTISLLNGSSPGIHAPHSAFYIRRTRIAKNDPMAGAMME
                     AGVPFEQDVYDKSGHTWVFSFPTKAAHTRFTSKTESVRDQFKRQALIQEWWADNAVSA
                     TLNFDPETEREELAECLAEYVPKLKSTSCLPKAHGYAQAPYEAVDEMTFHRMYSTINH
                     DHPLVNGGDMEVEECAGGVCPIR*"
                     /db_xref="UniRef100_H1X5K6"
                     /db_xref="H1X5K6_WEICO"
                     /db_xref="lga:LGAS_1503"
     gene            293373..293606
                     /locus_tag="H2c1_full_idba_ud_scaffold_88_prodigal-single_
                     511"
     CDS             293373..293606
                     /product="hypothetical protein"
                     /codon_start=1
                     /transl_table=11
                     /translation="VRGWSLPDSVTMVDIMLDRCFDAGHAELMVSQKGDPFLVLVTEE
                     GVDCTILHLGPFLEMAAAIPQLRQIMEKSLAQP*"
     gene            293593..293892
                     /locus_tag="H2c1_full_idba_ud_scaffold_88_prodigal-single_
                     512"
     CDS             293593..293892
                     /product="Uncharacterized protein {ECO:0000313|EMBL
                     :KKL28429.1}; Flags: Fragment;;  TaxID=412755
                     species="unclassified sequences; metagenomes; ecological
                     metagenomes.;" source="marine sediment metagenome.;""
                     /codon_start=1
                     /transl_table=11
                     /translation="LPSPDPSVLGHILEGRVEQDPLTGHYQVMTVGQDGKAVVVDPQD
                     LLVGYVGKDVRLTLISFANLDLLTRMAEDVGGGRVSAVMPEDLPGVSFSIQRSRS*"
                     /db_xref="A0A0F9C2N1_9ZZZZ"
     gene            293914..295803
                     /locus_tag="H2c1_full_idba_ud_scaffold_88_prodigal-single_
                     513"
     CDS             293914..295803
                     /product="DNA ligase {ECO:0000256|HAMAP-Rule:MF_01588}; EC
                     =6.5.1.2 {ECO:0000256|HAMAP-Rule:MF_01588};;
                     Polydeoxyribonucleotide synthase [NAD(+)]
                     {ECO:0000256|HAMAP-Rule:MF_01588};  TaxID=1254432
                     species="Bacteria; Proteobacteria; Deltaproteobacteria;
                     Myxococcales; Sorangiineae; Polyangiaceae; Sorangium.;"
                     source="Sorangium cellulosum So0157-2.;""
                     /codon_start=1
                     /transl_table=11
                     /translation="MPAIPSELESRLLQANQDYYNGTPSVPDEVYDAWRDELRDLDPE
                     SAVLKQIGAPPNSEWAKVKHEHVMGSLNKVNSFEELEAWAKPLQRDETEAFLVTEKLD
                     GISVSLRYEGGSLVLGATRGDGETGEDITSNVRRMKNVPLTIRRKDPFTVRGEIVLLK
                     EDFEKHFTDMSNPRNAASGTAKRSNGKRVEHLSILTYQIVEGADFDGVDVRTEEHQFS
                     ILENLGYKTPKWYVVTTARSVHKLWEKYEAGLRESLPYEIDGLVARLNDLTHQITLGD
                     VHGRPNGAVAYKFTAPSRETLLLDILWQVGGTGRITPVAVFEPVTLVGAEVTRASLYN
                     HAYIEQLCLDVGARILVTRANDVIPRVTRVVTPTGTVAQVPKACPSCGAPTNHDGLYL
                     VCQNLAECPAQTVGRVKAWIKELRILEWGDSLLVRLSEAGLVNSVADLYRLKKEDVAR
                     LDRMADKSAENVLKTLWGANPVALENFLGGLSIPLCATSILKLVIEAGYNDLEKIQAV
                     TQDQLLAIPGLGPKRAQSIFEDLRKNKQLIVDLLANGVTLKVRAIGNLTGKSVCFTGK
                     SVRKRKVLEDLAANAGADVKDSVGKGLTYLVLADPNSTTSKAVAARKHGTTCVSEEDF
                     VAMCE*"
                     /db_xref="S4XXB3_SORCE"
                     /db_xref="UniRef100_S4XXB3"
                     /db_xref="scu:SCE1572_27220"
                     /db_xref="6.5.1.2"
     gene            296222..296557
                     /locus_tag="H2c1_full_idba_ud_scaffold_88_prodigal-single_
                     514"
     CDS             296222..296557
                     /product="hypothetical protein n=1 Tax=Aureimonas
                     ureilytica RepID=UPI00036254FB"
                     /codon_start=1
                     /transl_table=11
                     /translation="MDEESSGGQSGQGSSAVGALCVADVRPETSQDGRSYTKINPQHY
                     RSHPSGIECIDVIEHLSFNSGTAIKYLWRAGLKPGEETLDDLKKALWYVNREILRVSK
                     ELVSKKEES*"
                     /db_xref="UniRef100_UPI00036254FB"
                     /db_xref="stre:GZL_01371"
                     /db_xref="86796129"
                     /db_xref="UPI00036254FB"
     gene            296554..297399
                     /locus_tag="H2c1_full_idba_ud_scaffold_88_prodigal-single_
                     515"
     CDS             296554..297399
                     /product="Uncharacterized protein id=2440634 bin
                     =GWC2_TM7_44_17 species=mine drainage metagenome
                     genus=unknown taxon_order=unknown taxon_class=unknown
                     phylum=unknown tax=GWC2_TM7_44_17 organism_group=TM7
                     organism_desc=Genome has competed version"
                     /codon_start=1
                     /transl_table=11
                     /translation="MSYTCKIIADSISAQGHRLTTFEVTYPRMVLAEFNTHRLFSRNS
                     ASSRAIPVEKQIARLLEDPFIPIYWGKNQKGMQADEELGADIQAFLGETWLKARDHAI
                     SSAKILMDAGVHKQITNRLLEPFMWHTVIVTATDWSNYFHLRDHEMAQPEIQRIASMM
                     QTDYNASKPFLLSPTEWHLPYAQHGELEELGVEKLVKLCCARCARVSYLTHDGKRNIE
                     ADLTLYDRLLEGGHMSPFEHAARPMTAEELAKHERLGNFKGWVQHRKEIHGEEDMHGH
                     RKSNA*"
                     /db_xref="gwc2_scaffold_10_137"
                     /db_xref="thn:NK55_02895"
                     /db_xref="73209361"
     gene            297392..299080
                     /locus_tag="H2c1_full_idba_ud_scaffold_88_prodigal-single_
                     516"
     CDS             297392..299080
                     /product="Helicase, RecD/TraA family n=1 Tax=Desulfovibrio
                     desulfuricans (strain G20) RepID=Q30XS5_DESDG"
                     /codon_start=1
                     /transl_table=11
                     /translation="MPDLLVGEVYSVVFNSEDYYILNFEAIGHRSVKAKGNLYGLIQV
                     REGTPIKLVGEWGYHAKYGREFHIHTWEPYAEGVREIARFLHICVHGFSDGRVVEAIV
                     KRYGIETFNQLTHKGAEIQQQTFEDVSKDSIDRALLGWSRTLAQRDLSLLLKEGGLTA
                     GETQLALGRFGMEAKTVITSNPFRLMEIAGLSYAKVDRLALRLGVNAQDTRRIQGAIL
                     WALQEATKQGHLYLRRGELGVMVGDLMQHEAMAPLPLGDDPSKSYNAAIIELLRQKAV
                     IFDSNAGLYLPDLHMYERQSAALLMAQSMNIPLKLELGGFIATYERSHHIQLSEAQKR
                     AIELLVQHRGLVITGLPGTGKTTVLRAIVRLLEEAKQTFALMAPTGIAAKRLSAVTGH
                     SATTVHRGLKYDGEVWGYHSNNRYVIDAVVLDEASMLDQELLYRLLSALRPETRLVFV
                     GDDAQLPSVGPGNVLREMIDSEKIPHVRLTEIFRQSVKGEIVTNSHRINSGKLPDLTS
                     QNPDSEFRFVRCPDESRIADLIVQMATKLKARNAIQRVRWNGFEVRPASVRATA*"
                     /db_xref="UniRef100_Q30XS5"
                     /db_xref="dde:Dde_2725"
                     /db_xref="88588953"
                     /db_xref="Q30XS5_DESDG"
     gene            299032..299601
                     /locus_tag="H2c1_full_idba_ud_scaffold_88_prodigal-single_
                     517"
     CDS             299032..299601
                     /product="Helicase, RecD/TraA family n=1 Tax=Desulfovibrio
                     alkalitolerans DSM 16529 RepID=S7URJ8_9DELT"
                     /codon_start=1
                     /transl_table=11
                     /translation="MEWVRGKTRFRKGDRLMVIQNDYELNVYNGDVGKLSEIGKEGLL
                     VKVHGVGENAMDMDVPFKNETAVTKLRLAYCITAHKSQGSEFDTIIMPITRSQGRMLQ
                     RNLLYTAVTRARKRVWLIGEEIAVQKAVENNKVVRRNTIFSRAIVAALEAGVSPTDAL
                     KQAEPGAEGTPPEAGSADPIRQDHGVVLD*"
                     /db_xref="UniRef100_S7URJ8"
                     /db_xref="A0A0F8WEL8_9ZZZZ"
                     /db_xref="eac:EAL2_808p07700"
                     /db_xref="S7URJ8_9DELT"
     gene            299892..300638
                     /locus_tag="H2c1_full_idba_ud_scaffold_88_prodigal-single_
                     518"
     CDS             299892..300638
                     /product="hypothetical protein"
                     /codon_start=1
                     /transl_table=11
                     /translation="MQLERVEAIYSALEGMVIELSPDPGARGPGYLQDLISQTRGYLN
                     TVSLYHQEVMREQHALERDLTARESAYELSADVLLADDHRVTRLPNIDDRKAMISTIL
                     RDEKISILDLKRGIRELGFVEKVIKHRHKELDNTVAALRMQKSLMDTEVRAGSFYGDE
                     SEASRNKGGPMGPNMTTVDLDGDELALLLGEDLVVTPDVVDDESAVEEEVPQPIVESE
                     EEQPNKPPEDPDISKFLEGDEDLDDIFNSL*"
     gene            300742..301620
                     /locus_tag="H2c1_full_idba_ud_scaffold_88_prodigal-single_
                     519"
     CDS             300742..301620
                     /product="hypothetical protein"
                     /codon_start=1
                     /transl_table=11
                     /translation="MTDIDSLMGLDDGEADVGLGSEDKKHARSNQLEWLKGEKGRSYR
                     AAFLYFNPLDASIVAAMKARAKKDGKELTKAEVVEKINSAFAKRAELVGKPVDELAEW
                     DKLDTSNVRFKKVEAHYKDGVGFVLSRLGKDGAEADQVWKTMGDLKTYFTTILLIYPS
                     NREGELIKEELATGCKVMPWRFSGKVYETLHQRADSLRQNSLSIASQDVILKCTNTDY
                     QNFDIDAAGPSLWQKNQKFASGVLSKAFALYEKLIPFREMSTADLRIKLGISGGGGSS
                     EAGVTDDEFNGLLDSV*"
     gene            301661..302416
                     /locus_tag="H2c1_full_idba_ud_scaffold_88_prodigal-single_
                     520"
     CDS             301661..302416
                     /product="id=2799597 bin=GWB1_Spirochaetes_59_5 species
                     =unknown genus=unknown taxon_order=unknown
                     taxon_class=unknown phylum=unknown
                     tax=GWB1_Spirochaetes_59_5 organism_group=Spirochaetes"
                     /codon_start=1
                     /transl_table=11
                     /translation="MITLGIDPSLTGFGWCVHDSEALGEKRILDSGVLSTPSSEVFVS
                     RYLRLKAALIYLITQYPIVGVGVESPPYGELWSEGLYALFVYVNEALYLSRKNVVYFD
                     PSTVKMLAKMDPSVRRGSMDKMDMVEAAKSEVGRRLNHNVADAYIIGRSAARFWEFEL
                     GLLTSEELTPSELRSFQRIHTYTKGKRAGTTVKGGLIFREDDRFFKFSDRRIDPDEED
                     YRQWLCLKGSKVLAEIRVSLNPPSRPKAQRKKK*"
                     /db_xref="GWB1_scaffold_1297_15"
                     /db_xref="86110316"
     gene            302413..303846
                     /locus_tag="H2c1_full_idba_ud_scaffold_88_prodigal-single_
                     521"
     CDS             302413..303846
                     /product="Protein RecA n=1 Tax=Denitrovibrio acetiphilus 
                     (strain DSM 12809 / N2460) RepID=D4H5T8_DENA2"
                     /codon_start=1
                     /transl_table=11
                     /translation="VTTTPTPPTDSKSAKPVVAPKPAVVATKPAAVAPPPAKKAVAAP
                     VTRKGNAAAEDAAAGKRLQAARAAIFKTTGKKDVEISKTSMPHVGSGSFLLDDLIGGT
                     PAEDGKGALCPGYPRRYITEIFGAEASGKTTSALEAVAEVQKLPGGSALYLDFEHGLN
                     QKYARSIGVSFDPNKLLFLQPDTMEQGWKMMVMGLKAGVDLIVVDSVAAMTPKDELEK
                     DLDKAARVGVQASNLSNNLKKVLNWLHSPKVSLNPKGTAIILINQTRAVISTGGPARG
                     DTETTPGGKALKFYCHLRVKFTKIKGEFIKKKNPATGKEQSYQYGTHTQVKVVKSRID
                     GTNGHTTDIFIRYGQGIDNYYSLIESGVATRVIQRSGGTNKYGTYIAPSKEKFRDLLV
                     NNPALFEEVKIKVLSAMRAAVSAPAEEDEIEELMADAFGDDGSGDDDDELDALAESEE
                     IVTPSDFTDEEALEQEGQGSESGGTEE*"
                     /db_xref="UniRef100_D4H5T8"
                     /db_xref="lsl:LSL_1130"
                     /db_xref="A4PHN2_PHYPA"
                     /db_xref="D4H5T8_DENA2"
     gene            303843..305198
                     /locus_tag="H2c1_full_idba_ud_scaffold_88_prodigal-single_
                     522"
     CDS             303843..305198
                     /product="ATPase involved in DNA repair-like protein id
                     =2799606 bin=GWB1_Spirochaetes_59_5 species=Desulfovibrio
                     salexigens genus=Desulfovibrio
                     taxon_order=Desulfovibrionales
                     taxon_class=Deltaproteobacteria phylum=Proteobacteria
                     tax=GWB1_Spirochaetes_59_5 organism_group=Spirochaetes"
                     /codon_start=1
                     /transl_table=11
                     /translation="VIELEVSNFQSIRHATMAVKGFAAIVGRSNIGKSAVVRAAQIAL
                     TNTPGTDFVRHGQECDRKIRGAKKCKCFSKVVVRTQAMELTWEKGDNISRYTVRRSGA
                     AEPDVYNSLDRGTPDFLKDSFLPVKVGDSRELIQIPDQFEPIFLLNKTGTVVADVLSD
                     VARLDNINRAMADANKDRKDAVAKRKVRHEDIADLRLSLASYDGLDAIDVAPLIRIRK
                     DLEAKDKQLDQTVGFLGRLTVLKTALTDISEALKPEVPDGDALEVKGKSLSQVSGFLD
                     DLTEKVPVYRTLTVLSQVPLPDDVPLGEAHVKLVQSDSLARRLELLETIQEELASVEQ
                     IVVPDGSAVAPALAHLEKADHWWRRWSNAQAELAKVPTIEELPEVDVLQQKLQQYERY
                     CRMLDDAKTLVESIKAVTVEMKAAEAEESATLAELEALGMCPTCDQPVGSNHRLHMEA
                     I*"
                     /db_xref="GWB1_scaffold_1297_17"
                     /db_xref="86110318"
     gene            305195..306172
                     /locus_tag="H2c1_full_idba_ud_scaffold_88_prodigal-single_
                     523"
     CDS             305195..306172
                     /product="Ser/Thr protein phosphatase family protein id
                     =2799615 bin=GWB1_Spirochaetes_59_5
                     species=Carboxydothermus hydrogenoformans
                     genus=Carboxydothermus taxon_order=Thermoanaerobacterales
                     taxon_class=Clostridia phylum=Firmicutes
                     tax=GWB1_Spirochaetes_59_5 organism_group=Spirochaetes"
                     /codon_start=1
                     /transl_table=11
                     /translation="MSRIAFIFRTDVHAADKGPISWKGDYCAEVFESLGQVGDLAQEH
                     DVTAVLDGGDFFHVKAPGRNSHGLIYDTGRLHNERYKGRRVYSIEGNHDLMGNNLDTI
                     ENQPLGVLYVTGVFHHLREEVFEVDGLRVRVVGVPYSPSRDLAEIQDLRKQPGDDYMV
                     AVVHALAAEDPPAHVEDFFGEPVFRYSSFIFEGGPDVFCFGHWHRDQGIVELEGRHFV
                     NQGALSRGALTKENTERTPKVSLIEFTKEGIKTTAISLRVAPAEEVFDFDRKERQEKE
                     SLVITQFVEQLEADMQIDPTQDVEANVRSLNFAPEVRERALAYLERARS*"
                     /db_xref="GWB1_scaffold_1297_19"
                     /db_xref="adg:Adeg_1751"
                     /db_xref="86110320"
     gene            306172..307080
                     /locus_tag="H2c1_full_idba_ud_scaffold_88_prodigal-single_
                     524"
     CDS             306172..307080
                     /product="hypothetical protein"
                     /codon_start=1
                     /transl_table=11
                     /translation="MYLSYSGFKKYECPFAYYNDYVAHTPKGEVDDRLGSVFGTVVGK
                     LFEDFYAQKIWKQPQPQGYLMERVEKTVDKTIQRETTPWKERPAGVLLWKGEGSGQNP
                     KGMYADRQELIADVRDAVARGFQIIRHHRLLGPRTDAEYKLDFEFEGDMYAGRADFVI
                     QRTKPHGDLLIVDGKGSRHRGRYVDPKQLQWYGMLFWLHSLKAGKPLLPDKLAFLYWR
                     EDPAECMDWLEISEGDVQDLFETVKDTVQEIKQREKMILPNAPVEDARGVFKPKANEK
                     NCRFCPYASICPPGAKVQASIKEKQR*"
     gene            307077..307358
                     /locus_tag="H2c1_full_idba_ud_scaffold_88_prodigal-single_
                     525"
     CDS             307077..307358
                     /product="hypothetical protein"
                     /codon_start=1
                     /transl_table=11
                     /translation="MSTSLEQIKSKVEELGKRFKTASTKKSNLSGLVQAKREELAALK
                     KEIEDAGLDPKKLKEKRDELQTEVLAMIEDFEKRLTTVEDAFVTFESKK*"
     gene            307366..308622
                     /locus_tag="H2c1_full_idba_ud_scaffold_88_prodigal-single_
                     526"
     CDS             307366..308622
                     /product="hypothetical protein"
                     /codon_start=1
                     /transl_table=11
                     /translation="MKIRMSLANLNEALGFASTVKPSDKAGLSAFLFTVSDGRCYIHS
                     EDAADYVRTEVQVTSIEGADDGGSFVYPADRVDALKYLDGWIEIESGEDGGRHWINYR
                     TEGGAKANRSTYNPRSFNTMDSAIAEAASEYVYPTILLKEGLAVTDPYTAPNPSDDES
                     QLSCVQIFDKTQPDWAKGDGTMYAADGNRACYFHCPDFAGKGISIQSKHIPRLASFLN
                     KCQSRVKVKVGKTMTFVIDQVPDAQGGVRDGAVFGWVLHSKLHQRYKYHPSKFDKFRL
                     RVPRDYVLKTLKYIKSEMKDANRDKIRVVYSKPDLKFLGSVNKEMTESVAVGCSPQAL
                     EDGLESGDEFAANVDVKALIGLFEASREQDVELRVAFLEDGKKAFFRTVGKAVIGDSG
                     KTYISAADAKEPTYECLVTHFTTSMD*"
     gene            308586..309269
                     /locus_tag="H2c1_full_idba_ud_scaffold_88_prodigal-single_
                     527"
     CDS             308586..309269
                     /product="id=2799650 bin=GWB1_Spirochaetes_59_5 species
                     =unknown genus=unknown taxon_order=unknown
                     taxon_class=unknown phylum=unknown
                     tax=GWB1_Spirochaetes_59_5 organism_group=Spirochaetes"
                     /codon_start=1
                     /transl_table=11
                     /translation="MSGDTLHDLDGLKERLDTVLSIRTRHLTLRDQISKELVLKEAEV
                     VSLAEEIEVLTKVVELFRVLMDQLVEKQVKIVEKVGTEGLQTVFPDLDLSLESEVDPK
                     YNKISVDFFFRKGMKGHPASYRGRPLDAFGGGPSSIVSLILRVLTVKKLKLWPLLILD
                     ESLAAVSDDYIDLTGQFIRALTEKLDFDIILVTHKPAFLEHAHAAFRCTEEVESDGVS
                     TYVVVKKAS*"
                     /db_xref="GWB1_scaffold_1297_31"
                     /db_xref="86110332"
     gene            complement(309242..309379)
                     /locus_tag="H2c1_full_idba_ud_scaffold_88_prodigal-single_
                     528"
     CDS             complement(309242..309379)
                     /product="hypothetical protein"
                     /codon_start=1
                     /transl_table=11
                     /translation="MVVHTMVWQATLCLRKPLLSFRVNQLPGPSEDFGRIFQEAFFTT
                     T*"
     gene            309476..309796
                     /locus_tag="H2c1_full_idba_ud_scaffold_88_prodigal-single_
                     529"
     CDS             309476..309796
                     /product="hypothetical protein"
                     /codon_start=1
                     /transl_table=11
                     /translation="MLGSNDPEEWQGTICEDPIDAQRCPFYTTMVNELEVLETLRQDL
                     ANPEWLGQNMPELSALLWVLDSQSLPSLSWFRRFLLKFRSFKIEPLRPAPDPAKLLSD
                     YTSS*"
     gene            309793..310416
                     /locus_tag="H2c1_full_idba_ud_scaffold_88_prodigal-single_
                     530"
     CDS             309793..310416
                     /product="hypothetical protein"
                     /codon_start=1
                     /transl_table=11
                     /translation="VKISILERLLHAERHRRKVHGTDSSFVPPVATRFACEVHQAPWV
                     TSLSRGHFAPTHLDKEGFVAQAFTDCPIEEEGRLLRELYMTLMTLHGVFGWDNVRKTI
                     VEARELMATAGFEAKHLVVPFADLGDVVGSSLTQEEAEMLMMTQGCVADVGGVRILTV
                     GDELPKGSAILSTVPSITGVYNRVYDHVGVTIFQANRSLVLVSDEVD*"
     gene            310403..311113
                     /locus_tag="H2c1_full_idba_ud_scaffold_88_prodigal-single_
                     531"
     CDS             310403..311113
                     /product="hypothetical protein"
                     /codon_start=1
                     /transl_table=11
                     /translation="MRWIDALVEQAHANLNKERELEALWVRGCSDEQIASYSIGYLNG
                     LPKGISYPDEFVAWAKVGHKLEDVFVFPLTNALGQVKGVQFRHVDRKAKGYTDYFVGK
                     DEPAFFGFGQAMPHVWASQKVCLVEGAFDLVPIQRVFPFAVPTMTSTVSTTFLRFLKR
                     NVREVWFGYDMDSAGRKGAMEFLKDNRDNFERIRVPQFPQVKFVDGRRAKDPSDLWEI
                     MGDERLSVYLRSAFEQRG*"
     gene            311126..311653
                     /locus_tag="H2c1_full_idba_ud_scaffold_88_prodigal-single_
                     532"
     CDS             311126..311653
                     /product="id=2799656 bin=GWB1_Spirochaetes_59_5 species
                     =unknown genus=unknown taxon_order=unknown
                     taxon_class=unknown phylum=unknown
                     tax=GWB1_Spirochaetes_59_5 organism_group=Spirochaetes"
                     /codon_start=1
                     /transl_table=11
                     /translation="MAKEWSKADDSVGTIAGGLIPNYHAELASARINYVFVSEATMKG
                     GHELYGRVKKVSGFLEWAIECDFLIEVALDKWNELEAHQRTALVDHLLERCTGEEDEK
                     SGEMRWKLREPDVQEFASILDRYGAWHTALAGFVSVAKRVNLEGFEEEEDENLNVVAE
                     QVQQGEGEADVFDEV*"
                     /db_xref="GWB1_scaffold_1297_36"
                     /db_xref="86110337"
     gene            311653..313074
                     /locus_tag="H2c1_full_idba_ud_scaffold_88_prodigal-single_
                     533"
     CDS             311653..313074
                     /product="DNA polymerase III subunit gamma-tau id=2799657
                     bin=GWB1_Spirochaetes_59_5 species=Thermovibrio
                     ammonificans genus=Thermovibrio taxon_order=Aquificales
                     taxon_class=Aquificae phylum=Aquificae
                     tax=GWB1_Spirochaetes_59_5 organism_group=Spirochaetes"
                     /codon_start=1
                     /transl_table=11
                     /translation="MWDTRYRPMRFSDVLGQPGTVEVLKARLSKGTAFDTSYIFSGGH
                     GQGKTTLARILSRAMLCQNRTAEHEPCNECDGCKDALNEESAAISERDAASQGTIDHA
                     REIVKSLNFVVEGASKRIFIFDEAHRMSRDAQDVFLKPIEDKRMVGIFCTTEPDKIRG
                     PIRSRCEDYQIRRITREDILARMKWVLGQEGVEYEDDAVLTTIDHAGGHVRDILNQLE
                     MIAQLGPITLQAVREHLNLSLVSTYYEILLALGSPATAVRLAEEACERAGSEEVAEGL
                     AEAAMSAYRLAHGMFAEFTHVDRDLAAKVHAVYGDSVIKFSEYFLRSYRVSKTALLSD
                     IISCSSGIPSQTVAAPVIFQVTAPAVPQAAVMQPSPAYAPLAPVTAVTAAPTTSSPVL
                     VEVLTPAKSPEVKNPGIGNRGSIDVRALTSIDDRGVATERPRGEKPQKASVPRGVKEE
                     FLTPEEFRLKLLIRCAAMGVRET*"
                     /db_xref="GWB1_scaffold_1297_37"
                     /db_xref="dly:Dehly_0465"
                     /db_xref="86110338"
     gene            313077..314936
                     /locus_tag="H2c1_full_idba_ud_scaffold_88_prodigal-single_
                     534"
     CDS             313077..314936
                     /product="DNA polymerase I n=1 Tax=Cycloclasticus sp.
                     PY97M RepID=S2UYN2_9GAMM"
                     /codon_start=1
                     /transl_table=11
                     /translation="LGEWIVLELNPRGEQEDPDLVRKAISYSLKEAEIFVPAAVTQVG
                     DDRVIHYLMDGYVFVKVDGRQPTDYFKVEGSKYVQTVLVKPGAGSRARRLSLVQDQAI
                     LRMRDQIKQLTDQGIGVGDVVRITSGPYRNMRATVVEEIPEEGMVQVYIKLRSKQSLM
                     TLPRSFLVVVERAPLSAVSNRLNALRDWAYTAKPILGWEASPDRMLDAYTRYGQVARW
                     NQKGYQLYEFLSFDRSFTAPLAALQTKTAQLLKFSEWNTRGSRLFTFISAYHPAGPLN
                     PERYEKLQAKAMELLWVDDILERIRLLWDDVDNISRAVAHRQEGKSMVQNVLVDGHNL
                     ALRCFHAPGMSSLMDPYGRPSGVILGVLLGLGALKKRFPDAVLHVIWEGSSRRRKQRF
                     GEYKGNRQSSAADTIAPEAPSGVRYDPVRVLRDILPLFGIRQAWNPDEEADDVIASLV
                     RGDLSTETNVIFSTDRDMLQLVTATTSLLAPPAGSRNEIMYDSGTVVKTMGVPPGKVV
                     ELRSLYGDTSDNIPGVPRVPKKILRSLIQAYGSVDSVFRSGLAGLTKGQYERLRSAEP
                     QVRINVELMTLVDVSFTTASPDVDPDNVGQKLRELGIDPNSLLETFFGSARRT*"
                     /db_xref="UniRef100_S2UYN2"
                     /db_xref="cza:CYCME_2492"
                     /db_xref="S5TIU0_9GAMM"
                     /db_xref="S2UYN2_9GAMM"
     gene            314933..315679
                     /locus_tag="H2c1_full_idba_ud_scaffold_88_prodigal-single_
                     535"
     CDS             314933..315679
                     /product="id=2799752 bin=GWB1_Spirochaetes_59_5 species
                     =unknown genus=unknown taxon_order=unknown
                     taxon_class=unknown phylum=unknown
                     tax=GWB1_Spirochaetes_59_5 organism_group=Spirochaetes"
                     /codon_start=1
                     /transl_table=11
                     /translation="MSAGYVIPVDPSDLARFSYDDPRFDDEDEELDPEELEGADSLAS
                     CIPDGDYESRIAPLLDRIPEREADLIFLYFIEKKRQADIATIFGVTQAAISYRLDRGI
                     QRLKFLLKIPQVTEEELRTDLPEIFPTRLGCPSCDKSAREAQTLAEEPVNCLICLGNK
                     TILVDVEILVGMWMTTCQSEVASKLGLTQGRVRHRFFKAVQTLEDMARIQDKYLPYQQ
                     IFSAVASKKFNILREVKLPQWQDRGGDECS*"
                     /db_xref="GWB1_scaffold_1297_39"
                     /db_xref="A0A0F9G284_9ZZZZ"
     gene            315860..316681
                     /locus_tag="H2c1_full_idba_ud_scaffold_88_prodigal-single_
                     536"
     CDS             315860..316681
                     /product="Uncharacterized protein {ECO:0000313|EMBL
                     :KKL51949.1};  TaxID=412755 species="unclassified
                     sequences; metagenomes; ecological metagenomes.;"
                     source="marine sediment metagenome.;""
                     /codon_start=1
                     /transl_table=11
                     /translation="MDVSGASPVFQVIDIVSPWGPLRDSIPLPGDVVQGMSDSIVALK
                     ANFKPLILVGPPSSLTFSVDEGRGFSLPLNATVTNVGVYGSLLSPNLVVSAPYIHVDP
                     SVVPHLASNQEGVFQVSIDSTDLLSSSSPYSGTISLQDPTSVNSPQSLPITIVVRPKA
                     VIALNVALVTFTATRPLSGPYPSIATQQFTVQNSGASGSSLDFQIVRLTGLSQNWLAS
                     FTPVTGVLGASGTLNITVTVAPVDGLMPGTYEETLRVSGYSFNDFVDVLIRLVIT*"
                     /db_xref="A0A0F9CRZ6_9ZZZZ"
     gene            316689..316976
                     /locus_tag="H2c1_full_idba_ud_scaffold_88_prodigal-single_
                     537"
     CDS             316689..316976
                     /product="id=2799759 bin=GWB1_Spirochaetes_59_5 species
                     =unknown genus=unknown taxon_order=unknown
                     taxon_class=unknown phylum=unknown
                     tax=GWB1_Spirochaetes_59_5 organism_group=Spirochaetes"
                     /codon_start=1
                     /transl_table=11
                     /translation="MSDFKFEHMQGGATGMDAFFENEPTATSPFGQKAAAAPKTSSRT
                     KVGSLSQLQGFTRTASDQLVHKSTQDLWSIKRDGGEFVIERLFQDGSPVKG*"
                     /db_xref="GWB1_scaffold_1297_45"
                     /db_xref="86110346"
     gene            316980..318221
                     /locus_tag="H2c1_full_idba_ud_scaffold_88_prodigal-single_
                     538"
     CDS             316980..318221
                     /product="id=2799763 bin=GWB1_Spirochaetes_59_5 species
                     =unknown genus=unknown taxon_order=unknown
                     taxon_class=unknown phylum=unknown
                     tax=GWB1_Spirochaetes_59_5 organism_group=Spirochaetes"
                     /codon_start=1
                     /transl_table=11
                     /translation="LSDHIKQRLMARFLSKEPAWGVDPLPVPIQKTAAFPPPAFKGGG
                     GFPGGDDGGDDGGGKRNIPKDHPYDPKSLKPLAQALWAASVGMGHALTSYRFISRIKS
                     STISPDGMIGGRGYVMNVNDIRNKLHQACESLSTITDSLYDEINAPHWKPRLAELDES
                     DAEDVERFVEESKAILENPEAESDEEVEEIEGKGDKDDKKGGKPNAQEEASEMPGGKD
                     IAPGMGDKTTTPYTHPTQQKQAQAKRLALRVKQANSSLPVETLPGGPRIQHLDREDQD
                     PNPPSSYTNDDWGTPSVGRPPGKEPGGTGFNQNLGQSSVPDSSSEPTPTEAWDFGLGY
                     GAKGQGAGGYENPSGEGKGNKGVLSRHICDCGGGPVFWASTQRHREPGGPVRLLPRGQ
                     GQLGEHPNGAVGSPGRGDSSG*"
                     /db_xref="GWB1_scaffold_1297_48"
                     /db_xref="86110349"
     gene            318362..320350
                     /locus_tag="H2c1_full_idba_ud_scaffold_88_prodigal-single_
                     539"
     CDS             318362..320350
                     /product="hypothetical protein"
                     /codon_start=1
                     /transl_table=11
                     /translation="MSELGDLTDYLKEGSAVSNLDWLDVDAKAYRELDTLPKQNLDVV
                     PDLEALWRHRDEPASNFVPNTGAPRTMGDLSEVHGRLAMEMASPGLLRTARLAIMQTT
                     DPTKIRSILATRYDGTALSNAKTALAEVFAERGLLGRYYVAAQDFPNCNRGSKEASDF
                     VRRYAPEAKFVVAKTACGDCSHRHVTNGASHCGVFHKQIQMDVPYTDNLASDVERTQQ
                     AKGMGVQASAGTPRERIQRAFLASQEAVGQAFSGHQQYAPPQAKVDTQQVLIAASSLT
                     KKRDLESQQKMAALKARPVIAFLRKEMLKGRTESELAHGLRLAFDLRDLEATKAEWGP
                     TYKEAGLYGAVYLTQDSFDDCRVGADYINRHASKVRAVVAGEKCSSCIFNKVGRCMMY
                     GRKLVANATDLYTNETVQAVVDEQRIAGKLPQEASRMKWGSTPVEALKNIHNASSMPV
                     ASITQQSQRGSIETAFYGSSHQVTAGELTKRNILKKAAEYLNEGLYGTDLLMALRQAF
                     DPRALLATGPELRAVLAEQGLQGFKYIDPTVYDDYGKGCQRAASLHRSRGAVKYAKVG
                     DKCSSCVHQTRIGHCSVLNKQLVVEPPYIDKYAEQQAMLASGPANTMPNAEALMANNG
                     LTMMQEYQLQHHEASIEFNPEGQKFSTSIQFGSHEIKL*"
     gene            320347..320754
                     /locus_tag="H2c1_full_idba_ud_scaffold_88_prodigal-single_
                     540"
     CDS             320347..320754
                     /product="hypothetical protein"
                     /codon_start=1
                     /transl_table=11
                     /translation="VKNSIESVRRVVAAYRHRRADQVPGARQKAKQNVTPINKPKGID
                     RDVVKDNGVSKTKGEDIIKPHSRDIQPKDVFPATPNNTGVLSLVQSGKDLSNALDKQV
                     PKDKGYDVAYNLSQYLIRTEGNGGEGTEEGKKK*"
     gene            320757..321395
                     /locus_tag="H2c1_full_idba_ud_scaffold_88_prodigal-single_
                     541"
     CDS             320757..321395
                     /product="hypothetical protein"
                     /codon_start=1
                     /transl_table=11
                     /translation="MSDDTEIYNDDEADAEAEAKKAQEQKAVDSQRPLAHANGTVVPI
                     HAATGAIKRGPGRPKKIRTEPTRDDLIYHAEMIRQKTAFINADPLVRSTGERQESIET
                     LQRVKEEIARESAALHFQRIEEEKYGKDTSQMSSRRIAALREVAHLELEIRRLGATMI
                     DLKGEKFQKIFAFFLETVRAAAGDVLSPEMIDLLFNRLETKLEGWEEKAQNL*"
     gene            321392..322240
                     /locus_tag="H2c1_full_idba_ud_scaffold_88_prodigal-single_
                     542"
     CDS             321392..322240
                     /product="hypothetical protein"
                     /codon_start=1
                     /transl_table=11
                     /translation="MNRRSFMQMLGLTSALPLVAGFSVKPESSEPSIIELVDSGALGV
                     PKLFPAQRFILKMMYGLELDARERQYLVRLERTGRCTPARQGSQEAVLIVGRRGGMSW
                     LGQTVQLYETLKLLRTQGSEPRGVISVSHDRASAGVHLDVYAACLAESHLQPYLKNRT
                     ASYLNFEGEGGGRVRAMFKSAQGKDLRGLRASSVVLDNAAYFQDLPLIHSIVAPCGGR
                     ITITTTSDGSKTFRDFYRQAKQRGALTLRIPTQDANPTIPSDFYSRERDHLGLRSFGL
                     EYEARV*"
     gene            322244..324244
                     /locus_tag="H2c1_full_idba_ud_scaffold_88_prodigal-single_
                     543"
     CDS             322244..324244
                     /product="Uncharacterized protein {ECO:0000313|EMBL
                     :KKL17684.1}; Flags: Fragment;;  TaxID=412755
                     species="unclassified sequences; metagenomes; ecological
                     metagenomes.;" source="marine sediment metagenome.;""
                     /codon_start=1
                     /transl_table=11
                     /translation="VADNKKGIAHLARQVGQQIRLQAGEAAAGGSEGGPTRIFSVLDY
                     IEQPWGLDMKLFPAQRFLVKLYYNLPLDETLPEDPLKRIQIPDMFNTKIRYEFTEREY
                     LKFLFDEGRCNIGEQDHERRELVLAIGRRAGKTTLSGIFASYEVYRLLNLYNPQEYYG
                     LPNGNRIQIISVATDKEQAGLLFGEVTTHLAKCNYFTPFVTNNTLSHVNFRTPYDIEK
                     FGPTSRQDNGKFVSFNGKASLRVTFKSCIAKGLRGAGNIVIILDEVAHFQDKGNSSAD
                     EIYNAVVPSAAAYSRKNPETGRPAIDSRTGKQVPVDSRIILISSPLGKSGKFYEKFDL
                     AMRGGEGAYNILAIQAPTWEINPTVASSYYKEKYHENPTSFMVEHGAQFSDQARGWIE
                     RETDLTECINPAARPKIMATPRTPHQMGIDVGLIGDGTAIAITHIEDSRVILDYHEVW
                     YAGMDWREANPHLENRYPTDYAKVLKDVERLDFDEIANWIVALTKKFHISSAIFDRWN
                     GIPLEQALHKRGLRQFKSEFFTRDQTSKIYQAAKMLMYDKKLELYDWPLPERAKGDGG
                     RHSPLIAELLTLQANHVSKNTVLVAAPQKAGAHDDLSDALVRAIWLSHDQLLNQKHTA
                     HGTPYRPAVSSGGMTPQRYQMSRARHHGIGDRSTLGMRPRSR*"
                     /db_xref="A0A0F9B6X2_9ZZZZ"
                     /db_xref="GWB1_scaffold_13411_1"
     gene            324244..324495
                     /locus_tag="H2c1_full_idba_ud_scaffold_88_prodigal-single_
                     544"
     CDS             324244..324495
                     /product="hypothetical protein"
                     /codon_start=1
                     /transl_table=11
                     /translation="MDDAPAVPLVFANRVIRQFADHLGITQTIRPRDYMIIRLVFRKL
                     GGQWDAFIHGDIKQITTLEKVITNWGKVKKPDEPEEEEI*"
     gene            324495..325019
                     /locus_tag="H2c1_full_idba_ud_scaffold_88_prodigal-single_
                     545"
     CDS             324495..325019
                     /product="Uncharacterized protein {ECO:0000313|EMBL
                     :KKL17682.1}; Flags: Fragment;;  TaxID=412755
                     species="unclassified sequences; metagenomes; ecological
                     metagenomes.;" source="marine sediment metagenome.;""
                     /codon_start=1
                     /transl_table=11
                     /translation="MATPEQFRTRDCVILYKGDAYPVTVDDTMAKGGWSGGQGVQWVG
                     SSKDEFLVTYSDGYYAGFLLWGSDESSDRFTAMTRNQPAYKFATAGAGGWIIMTTSYE
                     KYTYASRQSGPLVLITYNASDRLVFSLRGFWTNEDEWTLANDPRKPNNYYIGFVMQGP
                     TVATEQYLTIQVSI*"
                     /db_xref="A0A0F9BUQ9_9ZZZZ"
     gene            325016..325534
                     /locus_tag="H2c1_full_idba_ud_scaffold_88_prodigal-single_
                     546"
     CDS             325016..325534
                     /product="Uncharacterized protein {ECO:0000313|EMBL
                     :KKL17682.1}; Flags: Fragment;;  TaxID=412755
                     species="unclassified sequences; metagenomes; ecological
                     metagenomes.;" source="marine sediment metagenome.;""
                     /codon_start=1
                     /transl_table=11
                     /translation="MSEIFRTRDCVVFFKGDSYAVTISDAMHQTGWLGGQAAMWTDSS
                     VDEFRVTYSDGLYGGFMLWGSNEPSDQYVSFVQNQTTYNYTVLCLGGWLISTTTFEKY
                     TYASRQSGPLIPITYTTGQRLLFSLRGFWTNEDEWTLANDPRKPNGFFVGSVVQIPSV
                     LNENYLGIQTAI*"
                     /db_xref="A0A0F9BUQ9_9ZZZZ"
     gene            325534..326049
                     /locus_tag="H2c1_full_idba_ud_scaffold_88_prodigal-single_
                     547"
     CDS             325534..326049
                     /product="Uncharacterized protein {ECO:0000313|EMBL
                     :KKL17682.1}; Flags: Fragment;;  TaxID=412755
                     species="unclassified sequences; metagenomes; ecological
                     metagenomes.;" source="marine sediment metagenome.;""
                     /codon_start=1
                     /transl_table=11
                     /translation="MSEIFRTRDCIVFFKGDSTTVTVSSAMVSGGWAGGQGVQWTGVT
                     QDDRVVTYSGGFYGGFLVWGSAEPGDRFTAMTDQQTTYRYATMFFGGNLISTSTYERY
                     TYASRLSGPLVLITYKPNDILYLSLRGYWTNEDELTLSGSLLAPAFFVGFVAQIPKTL
                     NNNWLGIQTSM*"
                     /db_xref="A0A0F9BUQ9_9ZZZZ"
     gene            326062..326511
                     /locus_tag="H2c1_full_idba_ud_scaffold_88_prodigal-single_
                     548"
     CDS             326062..326511
                     /product="hypothetical protein"
                     /codon_start=1
                     /transl_table=11
                     /translation="MPEVRPPQVNPLEALRQRAEETTSREVEALIGQIREARKDVESS
                     LTKLTYLADEMRSRARRSPETSSSLVVFANAHLRFAAAAQQGMRRTSSMDRMLDRAKA
                     EKEENQRREAQERQWAESRRAQKQVERMVLPTNDAFDELYGEVVSNA*"
     gene            326504..328351
                     /locus_tag="H2c1_full_idba_ud_scaffold_88_prodigal-single_
                     549"
     CDS             326504..328351
                     /product="Gp14 id=3256083 bin=GWB1_Spirochaetes_59_5
                     species=Bacillus phage G genus=unknown
                     taxon_order=Caudovirales taxon_class=unknown
                     phylum=unknown tax=GWB1_Spirochaetes_59_5
                     organism_group=Spirochaetes"
                     /codon_start=1
                     /transl_table=11
                     /translation="MPENYSNRQGAPQYLVRTQVRQHRPYVAHNYTNQLTYKEQLARQ
                     QLRMANGGQLGGFGGVGGSGIGLGGMGGIGGGTVQSSQGNFFSPQLSPDFLELPQSLR
                     ERREIYRHFYNSDELVGQALDLHTELPLSKVRLAAPKPRKAPKGFSSPENYGKYILDR
                     FERMCKRVKLFQKLITMTHHFWLDGIAVIFAEDGEVQAPVEVGHQKRITKTAVLDEDG
                     NVGERETTTWEEDETTADKEFEYYRKNYQGWNKLIVLPIDKVLISTFSYTDKSILELI
                     PSDRDKALIERARNGDPTAAELVDEIPHEVRDHIENGRLIPLGTDPDEGSFAYVLTGS
                     KSADEVLGQSILNRCLRTLYYREKLRQAQTSIASRAMTPKRIVWAEGLSDTDVDQLRE
                     QVDLSLVDPDYSIVANYEIHWEEMGSRDRLLDLSTEYEQTERRLLAGLGVTESLMSGE
                     SLYSGDRLKLEVINQRYLHLREILQEYVEDYLFRPVAERMGFVEEDEWGQKVVLFPKL
                     SFTRLPLRDSQDTFDALYNLYSKGSISIDLILEMLNIDPNDTRVKIENDMFTVNDALF
                     NEISRSLYNEVGRMLAEKTDVIERIAKYMDLKLKPEKDEDEDGGGKGRF*"
                     /db_xref="GWB1_scaffold_2035_3"
                     /db_xref="86110463"
     gene            328387..331770
                     /locus_tag="H2c1_full_idba_ud_scaffold_88_prodigal-single_
                     550"
     CDS             328387..331770
                     /product="hypothetical protein"
                     /codon_start=1
                     /transl_table=11
                     /translation="MDVWATKTRSEREQEETERLVRPNPPEKPARHDLRRERVSPDVD
                     KDQDDASDKKDRSRNYKTMAARALIERAKRAGKDRIPAKSRETGETVMISPDTLKDEP
                     GKYEVLKNEEDESAEPAAPAVEENKDESRAEKRRKRLQELDQKDKPVGQSPAPDKAKS
                     PEAEPEGPKTGESAPQEETEKQKYYRGIGDALNQLAEEDPKLKGSLKNYVKDPENQLK
                     SIAKDNPDFPVAKFFPGVKLPKGLNTVGDLDEALKNATPKGKGKAPKGKALKDGEKPA
                     EQPKDGEKPKDGEKPKDGEEPEKPEPTVAEKAGIAPPKRRPFNSAEREEALSLLVDTF
                     PPEISSELIAKHMHPDDVRSLVQTYHAAQRVEPKAMDDVIAKASSFYQPDPDQVPPPA
                     AGKNEQGQLVSFDDLSPEEQSEATRQHQVQIAAMSLAAKAMLTKKFEGKGGLTGKSRV
                     PKPLASTLAGLVLTKAPPEKSGEIAAHVFDTVIQQGNVANISDKSAKSLLDQLKDHPA
                     AKAAATAYLQANDYGLAKDKFLKGDDETFSEWQDPREILNGLRTASKFFDQRSALYGE
                     DGSPHPASTFFRSRVMTRLRALDPKKARMVSAALPALEEQEYKEHHRQWESKYREWSA
                     RNADHEKAVQEYTDNPGRNKPPGEFNDPEPVEPKAPATQPKNGEDVWNPDVFAAKAPA
                     KVPPSVDKPTEGPETGPPAPAKNEKGEVSVDDQEREEIAQKAEEKVKKPPKLDEEEAP
                     EKDSKELSVDDAESSEIDQLAEEMVKDPPKLNDKQASDFTYSAAPVMGSASKSAVYHG
                     IDPYAYGPAAYPGWLQPHQRDIGEADFKLILGSAGDWLKSPMLSVAIDGMVPDARYRA
                     ALDLAIYDSPYNRAINSVQYNQLLAKLAGVPEPGPGETLLTVQANHNFKTETRYFVVS
                     GSTPISRDVLAAVESQKFSYTDEDGKSRKGGQIAARVTRTVSASEIAPTGQVAETVLR
                     IDFPQGSESMALRGMQAALTPLQITVEKTTPGYLPQFRASSFSPPPSVPTGGSTSMKA
                     STEIRKFAAEVAKTNSKLAFEMLSTADRIAEEEKSMPPWLKDKVEDKKDDDKDKGQQK
                     EAGIKLGSLRTLIIKQAAGVEASQRGPWLPILQALKDLG*"
     gene            331794..332189
                     /locus_tag="H2c1_full_idba_ud_scaffold_88_prodigal-single_
                     551"
     CDS             331794..332189
                     /product="hypothetical protein"
                     /codon_start=1
                     /transl_table=11
                     /translation="MSTKLSAEQAKTASELLGRVDRIAHEIQVNHASWGMSLEDARPL
                     VQTIDKLADDLETRFFGAASFQRRQIDVLKTAKVIQQDSDESYMKTFNSPMAPIQTDA
                     DEPYMSAYADDQSQAVQVGKSETGRALAP*"
     gene            332214..332930
                     /locus_tag="H2c1_full_idba_ud_scaffold_88_prodigal-single_
                     552"
     CDS             332214..332930
                     /product="hypothetical protein"
                     /codon_start=1
                     /transl_table=11
                     /translation="LIDYWELSKDFAPGDFVQKYVPSRNVTLSPYVGRVTAVLRGIGF
                     LDVQWPFGNERVSPEEVVKVNKEFAAYLPPMHDFSYYPGLEQMRARLASKLPWRTTEL
                     PPGFHKELARLVHKGANEIQAYDELWHRFASYADDEALRDEVAKLYRFADTSLELFLS
                     QHAQKAATYWFAQNRTHRATKNEVTAKRPNCPKCGSAMRKATYKMAEGQRMRLFACPQ
                     DLYLIKQTDILGPQGEPITW*"
     gene            332924..333316
                     /locus_tag="H2c1_full_idba_ud_scaffold_88_prodigal-single_
                     553"
     CDS             332924..333316
                     /product="hypothetical protein"
                     /codon_start=1
                     /transl_table=11
                     /translation="MVTSSVPPTVKGFLTILVGRLTQYDKKLDAKQPNIYRLGLLFAA
                     KEKVEARVKRYLDDSTPQALDALKEALTKEFLVDHMPPVKAVMKMIDEYLATGKAPKY
                     ATQRLVARYYGVQPKNAAQRLVARFQGV*"
     gene            333319..334875
                     /locus_tag="H2c1_full_idba_ud_scaffold_88_prodigal-single_
                     554"
     CDS             333319..334875
                     /product="Hedgehog/intein hint domain protein id=3256189
                     bin=GWB1_Spirochaetes_59_5 species=unknown genus=unknown
                     taxon_order=unknown taxon_class=unknown phylum=unknown
                     tax=GWB1_Spirochaetes_59_5 organism_group=Spirochaetes"
                     /codon_start=1
                     /transl_table=11
                     /translation="MAFSKFANAAVAQPVINMAAWDDVRAKAMSGSAFATRAAHSQML
                     VQKFNPQQYMLSHCTIIASVDVENGPGTLGRQIDGNFQIDRRYSDYYITPGTTKYINN
                     NQDSWERKLLLGTFRTFIGGQNYVEHLQIPEMSKGRIIDAAARDIGDSIYVDILVATE
                     LKHRPLISAIRSKQLSTLSMGCTVAYTMCSKCGNVAEDETQLCSHIRYMKGNSFIDGL
                     GKVRKIAELCGHYTDLQSVKFIEASWVANPAFTGAVLRDILTPEELATVGDRMQVAFS
                     MPAPVADPLLRAKAARDTRLAQIQTNECQVVREVQTPHHFHTVLGQQGEEQFEGADDA
                     TPKKPPAGGGDDPLNKAVNDLADILKEKALEKVRGEITKKEVTPRADLSENENNTLVH
                     QASRSPHWRSIARVVLSKLQDRALAGHIVTGLMLFKSGGWHAIREANSYSGREVLAIS
                     RFLDVFQGSMIAGETRVYRTVLAVGGVSPYGDVDSYLAACRRFFGRELTTSERDALIT
                     KGRIFDLGVS*"
                     /db_xref="GWB1_scaffold_2035_7"
                     /db_xref="86110470"
     gene            334919..336214
                     /locus_tag="H2c1_full_idba_ud_scaffold_88_prodigal-single_
                     555"
     CDS             334919..336214
                     /product="Uncharacterized protein n=1 Tax=Eimeria praecox
                     RepID=U6G4W6_9EIME"
                     /codon_start=1
                     /transl_table=11
                     /translation="MRERTTWNRDQIVKLANSLKKADDPRAMNQDHLKQQPAADKYEI
                     GGPSEFGEDVSPGTWQAEYSGDEVKRNELGMPEMRGDTFNHPEKTAAQDEEEDDFLEK
                     KADVCLSLAKRMLPKTASAQMIEDQAFAFMHMADADIVATAARLSSQEDEDKGQQDKE
                     QQDKKEAGQIPENFKKKDDEEKGQQDKGQQDKKEAGQIPENFKKKDDDKDQDDDQQKQ
                     AAAQISALQKKACDALMSGDQQGAQQAVQQMAQLQQAQQPQQQMSQEQAQQQVQQMLS
                     QMMQQGQQGQPQQQQPMGDDQMLDQMLQQQTASSTDTSMLTAGTGAMMDIQLEGPSMD
                     MTEVRLGAEDEALTALFASHDEVQQAAHAYSLQNGTPIQASVPAGMTRTASTRTVGTR
                     PTGGVAQLGGASAPSAGGEIDKLSGLWASAPDVKSVFDT*"
                     /db_xref="UniRef100_U6G4W6"
                     /db_xref="U6G4W6_9EIME"
                     /db_xref="vpe:Varpa_1716"
     gene            336305..336913
                     /locus_tag="H2c1_full_idba_ud_scaffold_88_prodigal-single_
                     556"
     CDS             336305..336913
                     /product="id=3256195 bin=GWB1_Spirochaetes_59_5 species
                     =unknown genus=unknown taxon_order=unknown
                     taxon_class=unknown phylum=unknown
                     tax=GWB1_Spirochaetes_59_5 organism_group=Spirochaetes"
                     /codon_start=1
                     /transl_table=11
                     /translation="MPMSIGQGSGDFRETSGRVQIFHEGIRNSLGILSADAFTQSNPP
                     VITTTGNVSTTLAGISKKGVLGASIAFTRYDAGNGYHGGAVKIATAYDAKLRPLGIFI
                     NDSLGNPYENTPGIASGRGPYLCGRGSVGLSIWETQDQIADTTALTYAAGNLLYASVN
                     GFVTNNIADAYETGASTTPTIIGIVKIAPDANNSLMVIDLRI*"
                     /db_xref="GWB1_scaffold_2035_9"
                     /db_xref="86110472"
     gene            336956..337834
                     /locus_tag="H2c1_full_idba_ud_scaffold_88_prodigal-single_
                     557"
     CDS             336956..337834
                     /product="Gp27 id=3256196 bin=GWB1_Spirochaetes_59_5
                     species=Bacillus phage G genus=unknown
                     taxon_order=Caudovirales taxon_class=unknown
                     phylum=unknown tax=GWB1_Spirochaetes_59_5
                     organism_group=Spirochaetes"
                     /codon_start=1
                     /transl_table=11
                     /translation="MNQVSNELKQQIISEYIKTAAGRAKLATSMIQPLRLRRDYTAVG
                     RKTFLVEQLPDGALPIYDKDPEVTAFVVGEEGQNIVAIQKPRRVIFPLFEIASNPEIP
                     LTQIKERRFDLIERSQDLAKAQIQAAEDERVFAVLDSIAVSGFDTLPGQTNPDVAVVA
                     PISPSVLADAFAEIERHDLRVARIYMNAVDYADIRKFGRDILDIESQATLLKTGLQAT
                     LWGAQIITSRLVPAGFVYVCGEPENFGRFPVRTELTVLSADDPKARTIGFSCFENVGI
                     GAFNPRALTRLVVTRV*"
                     /db_xref="GWB1_scaffold_2035_10"
                     /db_xref="86110473"
     gene            337990..339924
                     /locus_tag="H2c1_full_idba_ud_scaffold_88_prodigal-single_
                     558"
     CDS             337990..339924
                     /product="Marine sediment metagenome DNA, contig:
                     S01H1_S35337 {ECO:0000313|EMBL:GAG45318.1}; Flags:
                     Fragment;;  TaxID=412755 species="unclassified sequences;
                     metagenomes; ecological metagenomes.;" source="marine
                     sediment metagenome.;""
                     /codon_start=1
                     /transl_table=11
                     /translation="VTQPLANLGPDEFYRLYVEEGRTETEIAVLYGTYQVRINRLRKQ
                     FGILTISKSDRLKLPGKLEPRLRSILVGSMLGDGRLFKTGSKTAAYTEHHSVKQRPYL
                     DWKVQEWATFWLSTRDVVHHGFPGNVLTTHGCSVLFPFWQTFYPTGLGDKVFTGMPLE
                     WVDDLALAVWFMDDGSKGQNGVRFAVSPDPANQQVLMRALRHLGIQANLYTTGDAEIC
                     IHSRTSLNRFLKRVEPHMHSSMLYKLDFHRPKAGIPPRDLLTTERLQPLLDRSFSAQA
                     IAELLQVSRNSVRRALDRMGVPRNTPGRPKKVVRQELDDGSALEAIRRLDATSPTYED
                     SVLGILLKTEIPLRLPSQDEALLDWCRLMKSPAHYQDGQFSGISSAGARLCQHLFAYR
                     WDARYREHLSAREAWYDPTSLRKAVRFQLRVKDPMTPVRIFRAVQAVVRAPTNFRPCF
                     AKAVVSSLCPEGGLVLDPCAGYGGRATGTLASGRPYVGCDPHPDAGMAYEQLGRLLGL
                     SEPRFTFHGQPFEDVDLGQLQADLVFTSPPYFSVERYSEDSRQSWVRYRSWNDWLEGF
                     LEPLIRKSWTHLRPGCVMAINTKNVRIGRQAYPIAQELQTRAQRVGFQLEDTWNIPLG
                     FLGKMRSTEPLFVFRKPSVE*"
                     /db_xref="X0Y996_9ZZZZ"
                     /db_xref="GWB1_scaffold_2934_27"
     gene            339946..340449
                     /locus_tag="H2c1_full_idba_ud_scaffold_88_prodigal-single_
                     559"
     CDS             339946..340449
                     /product="Uncharacterized protein {ECO:0000313|EMBL
                     :KKL22226.1};  TaxID=412755 species="unclassified
                     sequences; metagenomes; ecological metagenomes.;"
                     source="marine sediment metagenome.;""
                     /codon_start=1
                     /transl_table=11
                     /translation="MYSYDRRTVTASIKQITKAYIRTYSDSGDEKAYIEWIDDKGKPG
                     RTEGKADGAHMKALLDRAKREKVKVETQKWASWKECEAARRNDWISEQKILSAQDLRA
                     DSNISNSAWERGIATLLDNVTSMKSQVDRFGGIVNALERGHGTTLKQQMTETTSILRV
                     LQRRLGD*"
                     /db_xref="A0A0F9DX04_9ZZZZ"
     gene            340470..340634
                     /locus_tag="H2c1_full_idba_ud_scaffold_88_prodigal-single_
                     560"
     CDS             340470..340634
                     /product="hypothetical protein"
                     /codon_start=1
                     /transl_table=11
                     /translation="VADTDKTRIAQLERELSELRTRVDYIYRTFGLTGEEVQDELRQR
                     VTMPAPAPNQ*"
     gene            340631..340774
                     /locus_tag="H2c1_full_idba_ud_scaffold_88_prodigal-single_
                     561"
     CDS             340631..340774
                     /product="hypothetical protein"
                     /codon_start=1
                     /transl_table=11
                     /translation="MNAREQILFMWAGSWLAICWGSYFATLAYRAIRRRVYKARCPRP
                     PSP*"
     gene            340750..341106
                     /locus_tag="H2c1_full_idba_ud_scaffold_88_prodigal-single_
[truncated: 566,289 more chars]
