# Supplementary material for: Clades of huge phages from across Earth’s ecosystems
Source: Nature. 2020 Feb 12;578(7795):425–31. doi: 10.1038/s41586-020-2007-4 (PMC7162821; doi:10.1038/s41586-020-2007-4)
Supplement: Supplementary file 6 — Genbank files for all genome. [file 41586_2020_2007_MOESM6_ESM.zip › genbank_genomes_SD-4/BML_PHAGE_39_34.gbk]

LOCUS       BML_08182015_8_5m_scaffold_0_prodigal-single     230743 bp    DNA     linear   BCT NOV-13-2019
DEFINITION  BML_08182015_8_5m_scaffold_0_prodigal-single, contig.
ACCESSION   BML_08182015_8_5m_scaffold_0_prodigal-single
VERSION     BML_08182015_8_5m_scaffold_0_prodigal-single.1  GI:
KEYWORDS    .
SOURCE      BML_PHAGE_39_34
  ORGANISM  BML_PHAGE_39_34
            .
COMMENT     Data sourced from ggkbase. For additional details see
            http://ggkbase.berkeley.edu/organisms/404883
FEATURES             Location/Qualifiers
     source          1..230743
                     /organism="BML_PHAGE_39_34"
                     /mol_type="genomic DNA"
     gene            <3..3572
                     /locus_tag="BML_08182015_8_5m_scaffold_0_prodigal-single_1"
     CDS             <3..3572
                     /product="Uncharacterized protein n=1 Tax=Synechococcus
                     phage S-CAM1 RepID=M4QF90_9CAUD"
                     /codon_start=3
                     /transl_table=11
                     /translation="LVAEGADPLEVPTPVTVYQDYAQRVVCYAPSPAFANTTNGLFVY
                     VTNYQYTPLGNSELEVDHGNLIFRYPVTSVGTEDLPPGVARLNLTSDDSGTFDGLFAQ
                     ILDGTVMTIRLNGTVVLTGDIVDVATRPSTGLILSESQDVYRVLKFEEYIDPNGPFEV
                     EFTVATPTVLSVIETIIAIGYEQDGTTPAADLVTTAKNHMLLPGQKFIPKTSDNGLTA
                     GTTYYVTGVPNYNQFFLSTSPGGSTATLVSGTGLSIKGVKSHNLIEDYYISFITSGTL
                     PSGPDFIPTDRYFVLGGGITDTTFRISDIKNGNPIAITAGGSGVHQYIPEGLAFTALR
                     ENYNYVDLTIFVPGEVVSGSTTSCTISIAAPAVITTSGNHGLNANDVIRFFTTGNLPA
                     GINLQRQYFVKTVVSPTEFTIAGSPLSSAVAIETTGSQSGSQSFAKVTGRAGDQTFAV
                     VPVAPSEEDRIPNSTFYFQGIPYVITQYENTTDTGFPYARITLDKPLEDSMIAYEGAY
                     TIKSAVPIRSEGADGTLTIRISLTRVTSHDLLEIGTGSYADTNYPNEIYGPAVNALSE
                     ANETQERSVGRVFYVTTDQFGNFKVGPYFAVDQGTGRVTFSAAIALSNLDGIGFKRGV
                     PIAEFSVDSGFSDNAIDTVPTENATRVYIERRLGLTHSGASVSPSQLIPQITGGFLAL
                     SGLLPMKGNIDMANNKSINLADPVDAQDAVNLRSLTFANLQEFTLTGLAKDDLIVFTG
                     VGNNAINAEVVGDITFNLNTGTNQVDAQIVAGTIINADVNSSAAIVQSKLSMQAANAA
                     LSAAPGSFTQSALGLSTFNSAEFVATNGWIDLRTNGISVTKLQQLPGNNVIGNSTGGT
                     ANSAPVSFATVIDNGNGVKKSQFGQFSFPNDGSTVFSTGFLRRTSSGTNDNVFQTQEA
                     SPGATGYVSSDNRKLVERTNQGNFGGNIINAYRFFLDSASSAGDTSIPSGTAMARWDT
                     STGGYIRMYGYSGAGGILVSDGSLPGDQKSAYWNNSHEFKDRAGSADAPIRCSQIQTL
                     AITTGGATTSGTITGRWTLTGTSPNESRLQATYSADLAEYYEGDKDYEVGTVLVFGGD
                     KEVTITNREGDARVAGVVSNTAAFAMYEACPGLKNLIALQGRVPCRVVGKIKKGDMLI
                     TSRISGVAVAAKADVKVGTVVGKALQDYDSDHIGTIEIAVGRT*"
                     /db_xref="UniRef100_M4QF90"
                     /db_xref="M4QF90_9CAUD"
     gene            3575..5230
                     /locus_tag="BML_08182015_8_5m_scaffold_0_prodigal-single_2"
     CDS             3575..5230
                     /product="Structural protein n=1 Tax=Synechococcus phage
                     S-RIM2 R9_2006 RepID=M4PLW5_9CAUD"
                     /codon_start=1
                     /transl_table=11
                     /translation="MAYKTDISVGAPPLIWSNVQQAFDDINQNFLELGVAVGSALNLA
                     EPLDFNNLESSISPNNSNEFSLGAASKTWKNLYVAEWFNIPGNQLNGVWLGNAQIKGI
                     GTTVDLPANATVNGQLIINPANTSFKTIAVPSQANVVADSFTDTLTIIPTTGISLTTD
                     AASDTLTIGNSGVRSLQGSTYIGVSSPTGDSVTLTNLGVTNLQAGSGISINNSIGTVE
                     ITNSGIRGITSGGGGITVSIDSGTRIASIGNSTPTTRSFATIRVGETDLIASTATDVL
                     RTVGGYGIQLSGATGFGPSGLEDQLTISFDNRVDIVGSVFADNSSMLVDAVEGKFYGD
                     LVGGVTGNVTGNVTGNVTGNVTGNVTGNVTGDVVGDIKGSVVADDSTLLVDAVDGKIV
                     GPVETITLDVSISATINDATFTGSTDFGSTVDWASIIGPSLQATGLPVLPTQTLDIKG
                     SVFADNSSMLVDAVNGKLNGPLTGDVTGSIFGDNSSLIVDAIDNRIYTTSIDSSVYIK
                     TGVFVDNTARDTAIPNPSAGMIIFNQTGNKFQGHTGSGWIDLN*"
                     /db_xref="UniRef100_M4PLW5"
                     /db_xref="M4PMG4_9CAUD"
                     /db_xref="cpc:Cpar_0315"
                     /db_xref="M4PLW5_9CAUD"
     gene            5242..5796
                     /locus_tag="BML_08182015_8_5m_scaffold_0_prodigal-single_3"
     CDS             5242..5796
                     /product="Uncharacterized protein {ECO:0000313|EMBL
                     :AIK68269.1};  TaxID=1527770 species="Viruses; dsDNA
                     viruses, no RNA stage; Caudovirales; Myoviridae.;"
                     source="Rhizobium phage vB_RleM_P10VF.;""
                     /codon_start=1
                     /transl_table=11
                     /translation="MAKLIVNIGEAANSRNADSLRTAFAKINENFTELYTAFRGWQIA
                     RSDYNAQNGDRIIADTSSGSFTITLPGNPTEGFYVEIADGGDFSVNNLLLTSARPVES
                     FDQDIIFDIKGLSLEFVYVGTAWQILTTLGVKGDKGDPGDADLTAYATKEYVDNAIAA
                     IASVDGGGAASEYNEDETLDGGGA*"
                     /db_xref="A0A076YNA9_9CAUD"
     gene            5798..8374
                     /locus_tag="BML_08182015_8_5m_scaffold_0_prodigal-single_4"
     CDS             5798..8374
                     /product="YadA domain-containing structural protein n=1
                     Tax=Synechococcus phage S-SM1 RepID=E3SIB6_9CAUD"
                     /codon_start=1
                     /transl_table=11
                     /translation="MTRRIQLRRDTGTNWTSVDPVLAAGEIGVDLTTGQIKIGDGSGT
                     WSELEYYSGSDVDLTGYATEEYVDDAIAAIPPGGGEVDLSGYATEEYVDDAVGAIEIP
                     DVSNFITAQDIPAIPADISDLTDTEGLLGQGGGGLPTVTVPGEVGTTYKGLQVSYGIV
                     HSNSNSNELNVNKIVIHKPAVTTTTIDPTSSQDDFQVSGLGDSDVLAMFVVYGDTNGP
                     KLLSTLQAFAEAVIDLVILDDGVEGDYNTVDAMKAAFYDNYETLASAADGLDTDFEFF
                     PNPDTNFPVNDELTGQGSGTGFRVYGLRYNLSDDTISLNGYDIGSGYTQGDVIVIPGT
                     SIQDPEGNVLATPDNDVTITITEVNQFGQPMVFAFSGTLPRPEETWPENSISDGGNDQ
                     YDTANFISTNLANNINYNSGETVEDGVAAFGAGSAYSFVYDTAIFGVFVTGSSATLIR
                     TSGNSGADGNSTTEAGNIYGPDTAGFTATNAVTHLNLIGTPYAGPLITFTKTNYGDEV
                     DEISEGLHITRGEQGWLYNPLEEEGHDDDTPTGSLWNNDGWDDLTDVESRTYTSLESI
                     WGGNFSNIPGAKMIMLDETTGKYWAIEFLSWTNNQQGGGVSYTRQELNLDSLEEGIRF
                     RDGTVQKTAYADTNVKLTAPGNRRIEEVYGYKSVSVTERTISQQFTGVTLSPTLGPAW
                     DVFIDGTVHTDLYAYVVEFSYQPLTLSINDVEYSVEPYITGNNIVLYASNENGGVPVN
                     YSEGDAFTVTKYTGAEPVVWWNKNELPGGGSNFRGAVIDYHAYTGESTIVGTIHIVDD
                     DGEEHITHTEVQSGSTDGENDDLWLVTSEGQIKYRRIDREAKTLKIQWSARVFYGSEL
                     YD*"
                     /db_xref="UniRef100_E3SIB6"
                     /db_xref="E3SIB6_9CAUD"
                     /db_xref="nis:NIS_0479"
     gene            8390..11035
                     /locus_tag="BML_08182015_8_5m_scaffold_0_prodigal-single_5"
     CDS             8390..11035
                     /product="hypothetical protein"
                     /codon_start=1
                     /transl_table=11
                     /translation="MTTIRRIPTSKIDGNNSNSTDANEIRPYGEIAVYVGDNNKLELL
                     MFDGVRTHLRSKVLNKGTFYGGDADSGDGEGLDTIKLVPDEVLRRDGSDQYLIIDPTG
                     GEPNHIHIRAGGTIDSSSTDLFLGGEKNNVRVSDINDRVTITTDAGEGGIKTWLFDGG
                     GAVTFPDSTVQTTAYTGSEPTQLSFEAGADEELISHSAGFVEGDPVFQIRLNTHLSSE
                     AQTIWGFGTDGGLSFPDGSVQTTAYALPSGPLYVIVNSSKEISTSTNGEIWTTGQEIT
                     TSATNFQRVAVGTNAIVYIGGIVDPNDNQNEEDAVFYQTTIGENATAARVTQFEIGAY
                     DFKEVIWAEGKFVLVGHTIVEGPNEPVLFTSTNGINWTATDIDPSYVGELGVNEFDDV
                     YYDGTGFLITATGGEDDSAGGFYVTDPTSALGQNDFVPFVLAGEGEAVSVEFEELAYG
                     GTGWIARAENDILHSFTGEFAPGQFEQPAVWTPLDVATPFKEFCGLNLEGDGNDDPSI
                     IELEGGVIDGTYWIIFTTDTGHVGATSDLGANWTFSIPEPDTATMSFVTIDEGGITSI
                     ASDANFRPGEKITISNSGLNGLDGTYYVDNPGDSTNANILYTDSALTTPKISQEGGTP
                     NEGNIVTRGVGVYLDAASVINGFMYVANDDEQIFRSTDGETWTKVDDQNNSFSYWNDI
                     GYNPQFGQAGLTSSLTNGEYTLTLESNGVVTLPAGGTISEGVVTENPTIELTPANPEV
                     ESQKLVIKGGALEDYHLHLTTGDLAETSIFLGTDEQHFKVSINGSVEALAKVGGSVYL
                     GTTDDAENPDKYYIMLQPDGMVNFSSQLIRPVFEPSTSKGQEGDRMGMFAFSAGYFYY
                     CTANYSDGQDDIWRRVAWSNDTWGG*"
     gene            11040..13043
                     /locus_tag="BML_08182015_8_5m_scaffold_0_prodigal-single_6"
     CDS             11040..13043
                     /product="Uncharacterized protein n=1 Tax=Bacillus clausii
                     (strain KSM-K16) RepID=Q5WKU1_BACSK"
                     /codon_start=1
                     /transl_table=11
                     /translation="MTTITISELIQGVAYEGPQGPTGPQGVVGPQGPQGPQGSGLTVL
                     GSLDNESLLPDTANTGDGYIIGTELYIYDGARWNNVGNVKGPQGDVGPTGPQGLTGPQ
                     GLTGPTGAASTVVGPTGPQGVQGVQGDVGPTGVQGVVGPTGPQGIQGVQGNTGPTGAT
                     WFSDFGEPHPDLGREGDFYLDTSNNDVYKKVLTDPGSPPPGNISQWVNVTNIKGEQGP
                     TGPQGDVGSTGEAGPTGPQGDVGSTGETGPTGPQGDVGDTGPTGPQGLTGEAGPTGPQ
                     GLTGDTGPTGPAGADGVDGTSVTLQGSVATEEDLDNIVGPTAGDLYIVTATGDGYVYD
                     GVDWNNIGPIQGPQGPTGPQGDIGSTGETGPTGPQGDIGSTGETGPTGPQGDIGSTGE
                     TGPTGPTGPQGDTGETGAASTVAGPTGPTGPQGDTGETGAASTVAGPTGPTGEVGPTG
                     PQGETGAASTVAGPTGPTGEVGPTGPQGETGAASTVAGPTGPTGPQGDIGPTGADSTV
                     AGPTGPTGPQGDNGSAGSTGATGPTGPTGSTGIIGSRTTVSAVTATLSNNTTGNLSIT
                     GFKGYLLFKIQSSHAAWIRIYTNAASRTADAGRSEDVDPSSNSGVIVEVVTTGSQTIV
                     LSPGVLGFTDENPVTTTIPVAVTNKSGSNAAVTVTLTVVQFEE*"
                     /db_xref="UniRef100_Q5WKU1"
                     /db_xref="A0A010ZXP0_9CLOT"
                     /db_xref="blh:BaLi_c09040"
                     /db_xref="Q5WKU1_BACSK"
     gene            13047..14708
                     /locus_tag="BML_08182015_8_5m_scaffold_0_prodigal-single_7"
     CDS             13047..14708
                     /product="Uncharacterized protein n=1 Tax=Synechococcus
                     phage S-MbCM7 RepID=V5URI3_9CAUD"
                     /codon_start=1
                     /transl_table=11
                     /translation="VSDLKEYVVTLKNYDDLDDFYDDMETLGGDLYIPNRAVECANRR
                     MISRNTHYYLTDEEANTVRNDSRVLAVERIPEDIGIMPIRMEEETADPMFEQTATWDK
                     SSSNNSAHRNWAILRCIEGVQRANWGSDASPPNRSQTGTIKARAEGRNVDVVIVDGFI
                     NPDHPEYAVNADGTGGSRVIQYNWFQHSLGQGSNTYVYTPYVDAADANRTADNNHGAH
                     VAGTVAGNTQGWARLANIYNINPYSTDVNSTSSTLLIDYIRTFHNTKPINPATGRRNP
                     TICNHSWGYGSQLAIANITSVSFRGTTTNGPFTEAQIRSYGIFTATIDGVVYAIRPAR
                     VAAVDADMVDAANAGIIMVGAAGNDRTKIDISGGQDFNNSFVWSGFTIPYHRGSTPGA
                     ANNCICVGAVSALINESKAEFSNTGPRVDIQAPGQNIMSSFNSTGSFGGTTDSRNSSF
                     FIGKISGTSMASPQICGVLATALEVYPNMTSAQARDYIRHYSKVGQMTDTGGDVTDFT
                     SLQGADNRYLFYYKERPDSGALTPKNDFFTRPATGRVYPRAKVRR*"
                     /db_xref="UniRef100_V5URI3"
                     /db_xref="V5URI3_9CAUD"
     gene            14729..15784
                     /locus_tag="BML_08182015_8_5m_scaffold_0_prodigal-single_8"
     CDS             14729..15784
                     /product="Uncharacterized protein n=1 Tax=Firmicutes
                     bacterium CAG:170 RepID=R6MS28_9FIRM"
                     /codon_start=1
                     /transl_table=11
                     /translation="MKIAVYAISKNESQFVERFCQSAVGADLILIADTGSTDNTRALA
                     EQHGATVYDICISPWRFDKARDAALALIPRDFDVCISLDLDEVLEPGWREEIERVWTE
                     NTTRLRYKFDWGSGITFYYEKIHHRHGYHWHHPCHEYPRADARISEVYAHTDKLLVSH
                     HPDPTKSRGQYLDLLELSIKEDPFCPRNAFYYARELTFYKRWREAVTALNAYLALPGA
                     TWPNERCYAMRLLAKSFQALNNYSESVKWARLACAEAPNTREPWVELASIYYHQKQWH
                     NCFSAAKTALDIKDKTLVYTMDPTVWGAAPHDLLAISSYNLGLYDLALEHGELAVAFE
                     PEDKRLTDNLKFYQEKA*"
                     /db_xref="UniRef100_R6MS28"
                     /db_xref="A0A099HVX9_9CLOT"
                     /db_xref="dae:Dtox_3123"
                     /db_xref="R6MS28_9FIRM"
     gene            15830..16435
                     /locus_tag="BML_08182015_8_5m_scaffold_0_prodigal-single_9"
     CDS             15830..16435
                     /product="tail fiber protein"
                     /codon_start=1
                     /transl_table=11
                     /translation="MTIQPINIGNQVNDGLGDDLRTAFQKVNGNFSELSTQLTITASN
                     IGSTGAGIFKEKIGSDLRFKKLKGSTNIGVDDLGDVIEFRDLTPTPFFKFTVDAGVIQ
                     AGTNNSNGHIALIGRPALQTVFHPGSVSGLNDIVITTNAADQIFFRTQIPVTDILLNF
                     DFGPITGSYINAVQLSLSQANIDFGTIRLPGRFDLNFGEIA*"
                     /db_xref="abk:LX00_04185"
                     /db_xref="89915030"
     gene            16446..19667
                     /locus_tag="BML_08182015_8_5m_scaffold_0_prodigal-single_1
                     0"
     CDS             16446..19667
                     /product="hypothetical protein"
                     /codon_start=1
                     /transl_table=11
                     /translation="MAVVWNTPAGNLGLLAERILVDIPLSAVSSAGPVTMTVLAGSLP
                     RGLRLIGNSIKGSPVEVRRYTQSRFVIRAADGEDIEDRTFSLAVDGSDEPIWITREGF
                     LKVGSGDAYFVLDNASVNFQLEVTDPDLTAGDQLEFYLQPQGGELPPGLTLSRDGTIS
                     GFTDPIFSVEYGSRITGAYDTASYDTAPLDVVRNNSNGFDTFLYDNTTYDYSEETRAP
                     RKLSRYYTFAVAVTDGVYTKTRTFKIYVVTEEFLKADNNILQVDTNLFQADASAFRVP
                     LWITESNLGQYRANNYLTVFLDVFDPPTLAGVITYFLMPTNPGTYQLRSSGEIIYDGK
                     YDITGISPRFSAIFRGLWDPSKPYVVGDSVIYTDISPYTFRNEWDFETSYIQKDAVIY
                     ENQLWRSIAPNINQAPNDDSIFWKKIVSETWVCQSNNTGSSPSLSGNLWNKDIDIENK
                     FIASVPTSWETIVKETKSELPQGMILDGTTGEIAGKVPYQSKVTDTYNFTMLAVSFSS
                     EFINANYNWRGNWQAGLIYVVNDAVVYNNLIYVCITTHQSQLPTNINFWIPGVSSTEK
                     TFTISIIGEIESGIEWISDSDRGVIKPNQPSKIFVEARSLLYGQKVIYELVSGELPPG
                     LKFLPNGLIEGKVKQFGDDSGSGLTRFYEKYLQLSDIIGEFSEGDIITGSASSATAKV
                     IYVDIMSNRLYYNDIDINNPAEFLDDETISTGSVSAICSTQLREFEIQFDDGIITFNK
                     KFMFKVRARDTARSAERIKDFFVTVISENNKVFSNLYMLALQNKTKRLEWFNFITDSN
                     IFRPDDIYRYGDPNFGIQTELKMLVYAGIESREAVKFVQAMSRNHYKKRLLFGNPRIA
                     IAKDPFTQEELYEAVYVEIVDDLEKNGKSISETIDLPDQINSRVLISYDSIKVDSDIP
                     FVSDRDHQRIFPNSIKNMRRRIKNVGDRDREFLPLWMRSIQEAESFEPGYTKALLLCY
                     AKPGKGNLILSRIKAKTRYASRGKWNNGDFYQINESVFYNGDYYTCILNHTGISPENT
                     TYWIKNFDFKNIDFDADRYRIDSIDREIIDKYLAFPQRGEKLP*"
     gene            19664..20284
                     /locus_tag="BML_08182015_8_5m_scaffold_0_prodigal-single_1
                     1"
     CDS             19664..20284
                     /product="hypothetical protein"
                     /codon_start=1
                     /transl_table=11
                     /translation="VTSQINYLSINENFPVPGQDNDTQVFRDNFDTIKNSLRLAKDEI
                     SVLQNTVSRVGVQTAPDAPITATENDFNLSTVENAVVSTLRESKWDYGNVTTNDQSID
                     FENGHYQVIRIVGTNINLTFANFPGDNSVNNPELGAGRIRLEIYADNTIRTITFTQPG
                     GVTVKRSGFPGAIFTHSSTSNPVILEIWRHKTTTDNIYIRYLGIYE*"
     gene            20284..20520
                     /locus_tag="BML_08182015_8_5m_scaffold_0_prodigal-single_1
                     2"
     CDS             20284..20520
                     /product="hypothetical protein"
                     /codon_start=1
                     /transl_table=11
                     /translation="MFHPLQEDVTQLKDPELDQKVQEVTKKYFMAQRMGNHQLLTQLQ
                     TFVNIYREEQRRRLLTKSQGNKLDDDLDQLINVD*"
     gene            20510..20986
                     /locus_tag="BML_08182015_8_5m_scaffold_0_prodigal-single_1
                     3"
     CDS             20510..20986
                     /product="DNA-directed DNA polymerase (EC:2.7.7.7)"
                     /codon_start=1
                     /transl_table=11
                     /translation="MLTETNTENQLIKGILIHGPEILEHCLSSDDLSKYISRVDSEKL
                     NYPLPPHRIEMKNWFIPEEYFPNLVEYLYSCCETNEQRTRVDLELELFIKNDMYDLLH
                     VIKYIVDTLRANHVVWGVGRGSSVSSYVLYLIGVHKIDSIKYKLPIEEFFKGEQNG*"
                     /db_xref="fno:Fnod_0984"
                     /db_xref="UniRef100_K4F6Z2"
                     /db_xref="A0A0F9S651_9ZZZZ"
                     /db_xref="K4F6Z2_9CAUD"
                     /db_xref="2.7.7.7"
     gene            20979..21209
                     /locus_tag="BML_08182015_8_5m_scaffold_0_prodigal-single_1
                     4"
     CDS             20979..21209
                     /product="Uncharacterized protein n=1 Tax=Cronobacter
                     phage vB_CsaM_GAP32 RepID=K4FB59_9CAUD"
                     /codon_start=1
                     /transl_table=11
                     /translation="MGKLYTSLQGKQIDMEKLSLKHETTPAVGNVRMNARGDELGEGG
                     KIVKTREEILAEYYEKNPRAVKEEILDRKKSR*"
                     /db_xref="UniRef100_K4FB59"
                     /db_xref="K4FB59_9CAUD"
     gene            21222..21620
                     /locus_tag="BML_08182015_8_5m_scaffold_0_prodigal-single_1
                     5"
     CDS             21222..21620
                     /product="Uncharacterized protein n=1 Tax=Escherichia
                     phage PBECO 4 RepID=L7TID3_9VIRU"
                     /codon_start=1
                     /transl_table=11
                     /translation="MPSTYDVKHIKIRALHDDVIIYNMDMGEQKTSTGIIIQSDDGKV
                     HGVKPRWGQVYKIGPEQKDIKEGQWILIEHGRWTRKIKINDGESDKEIQKVEVKSILA
                     VSDEKPNDVYLGQEYSHGSSANIRPEDFIN*"
                     /db_xref="UniRef100_L7TID3"
                     /db_xref="A0A0F9N772_9ZZZZ"
                     /db_xref="L7TID3_9VIRU"
     gene            21620..21859
                     /locus_tag="BML_08182015_8_5m_scaffold_0_prodigal-single_1
                     6"
     CDS             21620..21859
                     /product="hypothetical protein"
                     /codon_start=1
                     /transl_table=11
                     /translation="MGFKKSWDVADVSRQIHSLARECASPYNDGFTSFECKKDLYQLK
                     QIIDDSLSESPDFGELEQQWLQEQEKKRIIKHLKS*"
     gene            21869..22240
                     /locus_tag="BML_08182015_8_5m_scaffold_0_prodigal-single_1
                     7"
     CDS             21869..22240
                     /product="Uncharacterized protein n=1 Tax=Mycobacterium
                     phlei RIVM601174 RepID=I0RGE2_MYCPH"
                     /codon_start=1
                     /transl_table=11
                     /translation="MTNPFRDQAKFMTASDQTVGEFNEAQYKLYLDLMEEEWKELKVA
                     LANGDRVEQLDALLDFIVVTTGAIHSGGFDGEGGWREVIGTNLAKIDRETGKVRKRED
                     GKVLKPIGWTPPDLKPFVKKI*"
                     /db_xref="UniRef100_I0RGE2"
                     /db_xref="A0A087M7E1_9RHIZ"
                     /db_xref="I0RGE2_MYCPH"
     gene            22237..22689
                     /locus_tag="BML_08182015_8_5m_scaffold_0_prodigal-single_1
                     8"
     CDS             22237..22689
                     /product="Uncharacterized protein n=5 Tax=Myroides
                     odoratimimus RepID=H1GKN2_9FLAO"
                     /codon_start=1
                     /transl_table=11
                     /translation="MKTGFTCSTFDLFHAGHIMMLKEARTQCDYLIVGLQTDPTIDRP
                     LEKNKPVQSVFERYEQLKACKYVDEILVYATEKDLVDILLSYPIDVRILGNEYEHKNF
                     TGRNECVERGIQFYFNKRDHSFSTTELRQRVVDCEAEKFMKKVDKNEI*"
                     /db_xref="UniRef100_H1GKN2"
                     /db_xref="mpw:MPR_2427"
                     /db_xref="A0A0B5RZY1_9FLAO"
                     /db_xref="H1GKN2_9FLAO"
     gene            22679..22852
                     /locus_tag="BML_08182015_8_5m_scaffold_0_prodigal-single_1
                     9"
     CDS             22679..22852
                     /product="hypothetical protein"
                     /codon_start=1
                     /transl_table=11
                     /translation="MKYDDYRSPDPIKHKYISFVKSGVRITAGLALCFGMLWYAGSLL
                     ILAEILGIIEEMV*"
     gene            22849..22983
                     /locus_tag="BML_08182015_8_5m_scaffold_0_prodigal-single_2
                     0"
     CDS             22849..22983
                     /product="hypothetical protein"
                     /codon_start=1
                     /transl_table=11
                     /translation="MIDQKEKYREPPEACYIIEGEWGKDTEEEKDERTMGRKISSEND
                     *"
     gene            22940..23860
                     /locus_tag="BML_08182015_8_5m_scaffold_0_prodigal-single_2
                     1"
     CDS             22940..23860
                     /product="Clamp loader subunit DNA polymerase accessory
                     protein n=1 Tax=Enterobacteria phage vB_KleM-RaK2
                     RepID=H6X3X3_9CAUD"
                     /codon_start=1
                     /transl_table=11
                     /translation="MKELWVEKYRPKTIDGYVFRDERQRKQIETWIKDQSIPHLLFSG
                     GAGIGKTTMAKILINELGISEYDVLELNASRNNSVDAVREKITNFVQMIPFGPFKVVL
                     LDEADFLSPNAQAALRGVMEEYHQTARFILTCNYPNRIIPALHSRCQGFHIERTDITE
                     FTARVATILVEEMVDFDLETLDTFVKVSYPDLRKCINLVQQNSQDGSLINPSTGDEGI
                     PDWKFEMVDLFKKGKISDARKLLCGKVRADEVEEIFTWLYNNLDIFGDEKKQDSAILI
                     IKQGSVDHRLVTDPEINLSATLVKLARLNE*"
                     /db_xref="UniRef100_H6X3X3"
                     /db_xref="A0A0F9P4B6_9ZZZZ"
                     /db_xref="mfe:Mefer_1399"
                     /db_xref="H6X3X3_9CAUD"
     gene            23853..24317
                     /locus_tag="BML_08182015_8_5m_scaffold_0_prodigal-single_2
                     2"
     CDS             23853..24317
                     /product="Putative uncharacterized protein id=1698029 bin
                     =GWA2_Polynucleobacter_45_21 species=beta proteobacterium
                     CB genus=unknown taxon_order=unknown
                     taxon_class=Betaproteobacteria phylum=Proteobacteria
                     tax=GWA2_Polynucleobacter_45_21
                     organism_group=Betaproteobacteria"
                     /codon_start=1
                     /transl_table=11
                     /translation="MSSNRSKGRNSYDSEIAGNVVEFFNRNITPYPTETGAPSFDLIP
                     VSKQKDIMINHARLYAQQEYNRIMELVTVLQKQAADIKRRLDITDMVYSAEYQFQIVM
                     GQCYWLVWDKRKEKTLLVTLGPDDWSTGSPEDYLYQIKVRYMGDHTWQEVND*"
                     /db_xref="gwa2_scaffold_1_309"
                     /db_xref="bprc:D521_1548"
                     /db_xref="85815007"
     gene            24310..25494
                     /locus_tag="BML_08182015_8_5m_scaffold_0_prodigal-single_2
                     3"
     CDS             24310..25494
                     /product="Radical SAM domain protein n=1 Tax=Bacteriovorax
                     sp. Seq25_V RepID=T0SRC6_9DELT"
                     /codon_start=1
                     /transl_table=11
                     /translation="MIKNWIIKQVLDSKGPGFCLEKWGTSTIHLATGQEHGCHHCGPR
                     YIDPAELKTPSSLFNHMHKQIVRKEMLEGKIPEECSYCHSSVGVQDRIIQSGYTYNWF
                     NPNINKLTSDPRNLEVSFSNVCNMACSYCGPTFSSKWMGEIESKGEYPNAYNRIHIRS
                     IPEKDNNPYINAFWEYWPTVKKQLKQLRITGGEPLLSKHTYLLLEESKGISTTINSNL
                     SVEDRFIDQLIDNIKYRNDIVIATSGESTGCKAEYSRHGLDYNKFLSNLQKIKDQCPR
                     VKLHVMATYNVFCVSTFTDFLRDIKNIDKNISLHVSRLTQPRFLTHRLILDYKQESMQ
                     YISKNFRKETKQRFENILLDNEYINLEETKNQFKQFIEEFDKRRGLDFSKTFPEYDYL
                     IR*"
                     /db_xref="UniRef100_T0SRC6"
                     /db_xref="A0A0F9MF14_9ZZZZ"
                     /db_xref="bex:A11Q_2351"
                     /db_xref="T0SRC6_9DELT"
     gene            25500..25763
                     /locus_tag="BML_08182015_8_5m_scaffold_0_prodigal-single_2
                     4"
     CDS             25500..25763
                     /product="hypothetical protein"
                     /codon_start=1
                     /transl_table=11
                     /translation="MSARYMLIKYLKKPNGKWDEVTEFRNNLKTSHLQSSKVILDFKE
                     RKCVVNGLNREATFDDMLEFYKRMLGDQLTPHLPEDLRVSVDR*"
     gene            complement(25740..26477)
                     /locus_tag="BML_08182015_8_5m_scaffold_0_prodigal-single_2
                     5"
     CDS             complement(25740..26477)
                     /product="Putative uncharacterized protein n=1 Tax
                     =Micromonas sp. RCC1109 virus MpV1 RepID=E5EQR8_9PHYC"
                     /codon_start=1
                     /transl_table=11
                     /translation="MKRKRAQQAALESNVINIDPRFNNPHNPHTARKRVQIYPKNLSQ
                     ENYLLKLNDLQKMIIFAIGPAGTGKTMLAVQWAIDQLKYGGIRKIVITRPAVSVDEQH
                     GFLPGDLNQKMEPWTKPIMDVFSENYNAKEIENMVREGVIETSPLAYMRGRTFKDSII
                     IADEMQNATPSQMKMLLTRLGQGSQMVVTGDLQQADRPSNNGLLEFLGLYNDFRNHRY
                     VDIVHFTLADIERHEAVKEILAIYGDS*"
                     /db_xref="UniRef100_E5EQR8"
                     /db_xref="A0A0F9P585_9ZZZZ"
                     /db_xref="bbe:BBR47_20620"
                     /db_xref="E5EQR8_9PHYC"
     gene            26622..27134
                     /locus_tag="BML_08182015_8_5m_scaffold_0_prodigal-single_2
                     6"
     CDS             26622..27134
                     /product="Uncharacterized protein n=1 Tax=Cronobacter
                     phage vB_CsaM_GAP32 RepID=K4FB60_9CAUD"
                     /codon_start=1
                     /transl_table=11
                     /translation="MADIKDIIQNIEQIYGSNNALNILKDFERVIDELDVYVYENWID
                     GELIEGPNESRYFVECTFMWPKDKMPEPQGGLRLMDYGCEVKVAESQFSKVRKIKTPN
                     DIRPGTKKGKIDYEPIWLIKIGIPKKLMHDINKGYKALDRNKVEDVLQQNHITSTITE
                     PADQAAGAPA*"
                     /db_xref="UniRef100_K4FB60"
                     /db_xref="A0A0F9RXD9_9ZZZZ"
                     /db_xref="K4FB60_9CAUD"
     gene            27134..27877
                     /locus_tag="BML_08182015_8_5m_scaffold_0_prodigal-single_2
                     7"
     CDS             27134..27877
                     /product="Uncharacterized protein {ECO:0000313|EMBL
                     :KKN21829.1};  TaxID=412755 species="unclassified
                     sequences; metagenomes; ecological metagenomes.;"
                     source="marine sediment metagenome.;""
                     /codon_start=1
                     /transl_table=11
                     /translation="MNLELLVEGLRPLDLENLVHPFFEVDTYRSKMGEDPDVCVVSFH
                     VKDRAPARDLMEFIEKGYHFVLDADVSSGENTKGEYHVFVELDRTSRLSKHITEMLYG
                     IRRLTGITEWQFAYHKDGKKYPVTEEILKKVIPYSPSLYEEKLNFYKKEDIKRFFNKT
                     LMDDISLENDIITIHKPFGNQLKLKLVQEGSKNDLLPTITEAPELDNVAMGEIFWLTK
                     VMGDYNINKIGDSFFFENGDRAMLLQRIN*"
                     /db_xref="A0A0F9NVI8_9ZZZZ"
     gene            27877..28506
                     /locus_tag="BML_08182015_8_5m_scaffold_0_prodigal-single_2
                     8"
     CDS             27877..28506
                     /product="Lytic enzyme (EC:3.2.1.14)"
                     /codon_start=1
                     /transl_table=11
                     /translation="MSGFTFEFKKEHLAALIGKNPYTDYWYNALCEILPVYEINTPER
                     VAAWLAQCAHESGYFRFLKENLNYRAESLLKTFPKYFKTLDEAKAYEKQPAKIANRVY
                     ANRMGNGDEASGDGFRYLGRGLIQLTGKNNYTIFAASIDTPLEEIPEYLQTFEGAVQS
                     ACWFWEQNNINKFADARDIVTMSKRINGGTIGMEDRIMKYEKCLKMFGA*"
                     /db_xref="mgy:MGMSR_2563"
                     /db_xref="UniRef100_C4RAI8"
                     /db_xref="C4RAI8_9PROT"
                     /db_xref="3.2.1.14"
     gene            28509..29009
                     /locus_tag="BML_08182015_8_5m_scaffold_0_prodigal-single_2
                     9"
     CDS             28509..29009
                     /product="hypothetical protein n=1 Tax=gamma
                     proteobacterium SCGC AAA168-P09 RepID=UPI00035F730E"
                     /codon_start=1
                     /transl_table=11
                     /translation="MFGVGAAIKAIVTLVIVLIVAAGGYFLINLKADLAIAQENSRKL
                     EEGVRLQNEAMAQMKADQQKIKDLNNELNTTIKLQNKDMENLKDRFTVNAAGEKRDFG
                     KTAAAKPTSLERAVNRGTVNALRCLEIASGAPLTEAEKNATKPSEINRECPSLANPNY
                     KPAAGN*"
                     /db_xref="UniRef100_UPI00035F730E"
     gene            28957..29364
                     /locus_tag="BML_08182015_8_5m_scaffold_0_prodigal-single_3
                     0"
     CDS             28957..29364
                     /product="hypothetical protein n=1 Tax=gamma
                     proteobacterium SCGC AAA168-P09 RepID=UPI00035E5DFB"
                     /codon_start=1
                     /transl_table=11
                     /translation="VNAPRWLTLTTSLLLVTSLSGCASFDFLGKREKPIEITTKAAEK
                     TPLDIGHPDPLKLKPVEWVLVTPGNQEEVFKKLEEKGTDPVIFALTADGYQSLAITIA
                     ELRNLINTQRNIIIKYKEYYEPKNESENKQEKK*"
                     /db_xref="UniRef100_UPI00035E5DFB"
     gene            29361..29579
                     /locus_tag="BML_08182015_8_5m_scaffold_0_prodigal-single_3
                     1"
     CDS             29361..29579
                     /product="hypothetical protein"
                     /codon_start=1
                     /transl_table=11
                     /translation="MNNEVNDLNWWQKLFRRKAKLTYWLNTQVYVIEVCDFTEKTPEC
                     IVFKDYYTKKAVMVKHNVPITYVLEETK*"
     gene            29583..29921
                     /locus_tag="BML_08182015_8_5m_scaffold_0_prodigal-single_3
                     2"
     CDS             29583..29921
                     /product="hypothetical protein"
                     /codon_start=1
                     /transl_table=11
                     /translation="MSGAKLHEDWMNRKWRPAMGWTYMFICILDFAVFPVLWSIIQAT
                     HSGTVSTQWDPITLRGAGLFHMAMGAILGIAAWSRGQEKIMSATGPAQPVESRPNRIT
                     KPVQPPEPEL*"
     gene            29933..30229
                     /locus_tag="BML_08182015_8_5m_scaffold_0_prodigal-single_3
                     3"
     CDS             29933..30229
                     /product="hypothetical protein"
                     /codon_start=1
                     /transl_table=11
                     /translation="MKLLVTAMFVGTLGFGTVACAKEEPKKETVQVAQADAKKDAAPT
                     PAAAPATKQVCVDIQGKDGKPVIDPKTKKPKQSCVTVKVREKFEGTKIEDAKKK*"
     gene            30226..30618
                     /locus_tag="BML_08182015_8_5m_scaffold_0_prodigal-single_3
                     4"
     CDS             30226..30618
                     /product="hypothetical protein"
                     /codon_start=1
                     /transl_table=11
                     /translation="MKKLAAILAISFAVSGCSTVKGWIPSFWDDNQSARIIDVRLRVD
                     SIDCTQPQLPQAESLSRELRWFELYSESKGWRQNDVLRLTAPMKETADDWLKRSREKE
                     GSKFYCETKKKVLVEQSKRAAEAVLGRF*"
     gene            30619..30852
                     /locus_tag="BML_08182015_8_5m_scaffold_0_prodigal-single_3
                     5"
     CDS             30619..30852
                     /product="hypothetical protein"
                     /codon_start=1
                     /transl_table=11
                     /translation="MIEQLQALSQCGRPWAAQRAGMALQICAAAQNGDISESEFKELM
                     ADLVRMDRLDEEADDLETKTMLVTAVYAVAQLA*"
     gene            30932..31774
                     /locus_tag="BML_08182015_8_5m_scaffold_0_prodigal-single_3
                     6"
     CDS             30932..31774
                     /product="Chaperone DnaJ domain protein n=4 Tax=Bacteria
                     RepID=C8WPR9_EGGLE"
                     /codon_start=1
                     /transl_table=11
                     /translation="MDYYSTLGLNRGASSDEIKKAYRSMAMKHHPDRGGDEKKFKEIE
                     EAYRLLSDPQKKQMIDAGMDPNSQQAQGGFYNQGPFEFHFGSDNFNDIFGNFGFGFGQ
                     RPARKNKSLNISVEISLEDVLRGKDINAEIGVPGKKSKMMNISIPPGIETGQQIRYEG
                     MGDDSIQGLRPGDLIVNIFVKPHNEFRRDGDNLYCEKTISVWDALLGSNLDIKTLDNK
                     TININIPQGTQPETVFGCRGEGLPNVRTKKRGTLLVKVKIDIPKILNDSQKQLVEKLK
                     NNDI*"
                     /db_xref="UniRef100_C8WPR9"
                     /db_xref="ele:Elen_3070"
                     /db_xref="87341316"
                     /db_xref="C8WPR9_EGGLE"
     gene            31764..32261
                     /locus_tag="BML_08182015_8_5m_scaffold_0_prodigal-single_3
                     7"
     CDS             31764..32261
                     /product="def; peptide deformylase (EC:3.5.1.88)"
                     /codon_start=1
                     /transl_table=11
                     /translation="MTFDLEHTPILRTKSEDWDFSVDKDAENLEEEMIKFMLANNGIG
                     LAANQIGISKRVFVMGHLAHSNFPKPFALFNPEILEASKEQVLDQEGCLSFPDIWLTV
                     KRPTWVKVRYFDSAGKEHIEKYEGYVSKCFQHELDHLNGICFVDKVSKLKLQLALKKQ
                     RKSIK*"
                     /db_xref="rle:RL0430"
                     /db_xref="Q1MM81_RHIL3"
                     /db_xref="UniRef100_UPI000377F44E"
                     /db_xref="3.5.1.88"
     gene            32258..34606
                     /locus_tag="BML_08182015_8_5m_scaffold_0_prodigal-single_3
                     8"
     CDS             32258..34606
                     /product="ATP-dependent Clp protease, ATP-binding subunit
                     clpA n=1 Tax=Parvibaculum lavamentivorans (strain DS-1 /
                     DSM 13023 / NCIMB 13966) RepID=A7HWX3_PARL1"
                     /codon_start=1
                     /transl_table=11
                     /translation="MIEPSQSLQLIFEHAVHTAKGLEHEYITIEHIVYSIMCDKDSFE
                     MLENFGADINYIKTNLDHYLKNNLKEIIKQGEEKPKKTNSVERVLNRCFTQVLFSGRQ
                     RMEVSDIIISVLSEKNSFSFYYLTKGGVTKEKFLKYFQENVVVEEEEETTSTVRTLPQ
                     NQMDRIINQYCTNLSLLAKQRKIDPVIGRDEELEKIQLILARRNKCNVLMVGEPGVGK
                     TAIAEGLARKIFEKKVPKFIQDHNVYTLDISSLIAGSKYRGDFEERIKAVFTSLEKKG
                     KIILFIDEAHMMSGAGSASQNANDLANILKPILTKGVIKLIASTTWEEYRKYFEKDRA
                     LMRRFQRVNIDEPTSDVSVKILKGIRKYYEGHHNVKITDGAIEQAVKLSVKYMSDKKL
                     PDKAIDILDCAAARYKIKDDETMEGVEQIVDIEQVLYEVSKMLGMPLESVAQKESKNL
                     SDLEKNIKNVVYGQNNAVESVLDKIFVAQAGMKSANKPIGCFLFLGPTGCGKTELAKQ
                     LADKMSLNLIRFDMSEYQEKHSVARLIGAPPGYVGFDENAGQLITKLQENPNCVLLLD
                     EIEKAHQDVSNILLQFMDNGFVTGSNGKQADGRNCILIMTSNLGAADNEKNTIGFGDL
                     EKEGEDDKAVKKFFAPEFRNRLDAIVKFSKLSKSVVLQIVDKFVADLNSQIKEKNVEI
                     ILSGPAKEWLAEKGYDSKMGARPLSRIIDNKIKSPLSRRILFGDLKDGGRITVSIENE
                     ELDFTISEMPKVLTKEEKKALKKAKAEQETIENVDEDQTNNS*"
                     /db_xref="UniRef100_A7HWX3"
                     /db_xref="pla:Plav_2798"
                     /db_xref="A7HWX3_PARL1"
     gene            34575..35192
                     /locus_tag="BML_08182015_8_5m_scaffold_0_prodigal-single_3
                     9"
     CDS             34575..35192
                     /product="hypothetical protein"
                     /codon_start=1
                     /transl_table=11
                     /translation="MSTKIKQTTRKFYNKWTYKISIKKRGVTALRYKTFEDAIDDEDD
                     KDLKKVFKTLSSLDSSQYCKRIEVDVLDIYTNDKSIFDNIYNNHNKLVKGAFAPNDSL
                     DDLLSEKNVILAKKLPHDRYRYKVFLQPHRITSLEEKTSFINWLGTQEPRVNISTTVK
                     EWFYKTRWNWDRRYMYVEDDQTLLLIKLKNSQALGTIYTFRVSDK*"
     gene            35196..35537
                     /locus_tag="BML_08182015_8_5m_scaffold_0_prodigal-single_4
                     0"
     CDS             35196..35537
                     /product="hypothetical protein"
                     /codon_start=1
                     /transl_table=11
                     /translation="MSTRNYTLLENASTGSLSYQYSEKGKASGYHSIPEATHTAVYSV
                     DNFNGIISLQGSLAEYPGDTDWVNIDGTEYDSTDSTTTPSAVSFKGNFVWIRAKYLLN
                     NGIIIKIQYNF*"
     gene            35582..37171
                     /locus_tag="BML_08182015_8_5m_scaffold_0_prodigal-single_4
                     1"
     CDS             35582..37171
                     /product="Putative uncharacterized protein n=1 Tax
                     =uncultured organism MedDCM-OCT-S04-C100
                     RepID=D6PJS9_9ZZZZ"
                     /codon_start=1
                     /transl_table=11
                     /translation="MRDLLSKLDALISETALKDKEDLEAKRKALQDLQMDPVASKDPE
                     ISQAIVQRKADLEKEAKSKGIEEGVPVKEGSAHGYNVVKWYEKWNDQLKLTKWLRKEA
                     GLPKDAPVYFDDADLVYDDKTIVRDALVDPKLKFIDLLNAVAQAGGGKTKQNFQGVYR
                     DPEEISRFTGEGFEIGDAFGISFSEDFEIGAEIVDILEDGVVIELDDIGLGFLEENGF
                     SFEEGEIVEGKQHGNSKIYDKCWKGYRKVPGKSRGEPGSCEKISDGIDLNLLKAAQGS
                     MKSVKKDAESDRNIRKPYGYRDDDSDPDESPRNDKFDKSRYKKYDILDKEVDEFFYYD
                     FPEKKDRGPRDHGHDELARREKTMGKGGLAKDARDYKEKDKYGDAYKIKGPKGKLPED
                     SVDESGLQYHTGVKKHGEKYMKAAAAAGREGASQEELGALKDKLSKAYKGKAKNEGVT
                     EAEYQGRKVPLGKPMAGDVKKSKVYVKNPQGNVVKVNFGDKKMRIKKSNPNRRKSFRA
                     RHNCANPGPRHKARYWSCRAW*"
                     /db_xref="UniRef100_D6PJS9"
                     /db_xref="D6PJS9_9ZZZZ"
     gene            37173..37511
                     /locus_tag="BML_08182015_8_5m_scaffold_0_prodigal-single_4
                     2"
     CDS             37173..37511
                     /product="hypothetical protein"
                     /codon_start=1
                     /transl_table=11
                     /translation="MKLNEFFPSAEEPNDDQDIDWLDDLKFFIDNEPKLLSNYIFPAI
                     KKHEKYVDHPKAYKIYIKPLNACMKKYCETFDIEEQEKKFSEDSLIELAKKIAEEQKK
                     HIEDGDYETK*"
     gene            37498..38991
                     /locus_tag="BML_08182015_8_5m_scaffold_0_prodigal-single_4
                     3"
     CDS             37498..38991
                     /product="pterin-4-alpha-carbinolamine dehydratase"
                     /codon_start=1
                     /transl_table=11
                     /translation="MKLNELFEAAKDEVAIIFGRFNPPHKGHKAAWEMASQSKNWFVG
                     TNQSTVGLKDPLPYEIKVEAMKTIYPEIEGHLMPETSWVTMASKIYERYGDVKLLVLT
                     DEDWVTKTLQQYNGIEGKPHGFYNFSSIEQKPTPRLSSATALRDAVANNDKGAFTKAA
                     GIDADELVAGKPYFDLIAEYMAPYLEKEKAKAAKKKKSEDIEETIRKVKGGYRLYSKD
                     GKKNLGTYPTRAGAVKRERQVQYFKHADESVEEGWKSKMAGAALAAANLLGSPAQAAE
                     EPNKPITIAHVMIDGEVRKYNLGNKFENAKEAEKFITNILNKQGLSGYTLDIKHGYPK
                     EKQTEKKIKAEESVDEGKFRARDIEEKLIPNDKLNDLKSKYLPDWEMLDHRILQAKYV
                     AKDHRHAEDFISYINRLSEEMDHFAEVTQDVGEVTVRTTTFDVKGLTILDFKLALKVD
                     KFADRNEIEQVRMQGNFGMHESSHGRYWCSTDKKWKQRKGPKQKRSS*"
                     /db_xref="mew:MSWAN_0826"
                     /db_xref="87865928"
     gene            38988..39650
                     /locus_tag="BML_08182015_8_5m_scaffold_0_prodigal-single_4
                     4"
     CDS             38988..39650
                     /product="hypothetical protein"
                     /codon_start=1
                     /transl_table=11
                     /translation="MKAKEFIPPSKPRNPVVRQQQTSGAGAHRDKKKEQKQGYEKHRG
                     KVDERVRDPEDWDEGNTEPPNNFAVYINGKKWKVFKGRGQFADDYKEIQHYRQLQNWA
                     QAKSESTGKEWKVVKTGETATEDIDEGWREKLAAAALAGTIGLGAAGDVNARVLPGAD
                     PSINRFTGEPIATQQIKKDTEERKNDFSTEYLKKVVDGKHPRPMISVDDAKKELERRG
                     EL*"
     gene            39647..39925
                     /locus_tag="BML_08182015_8_5m_scaffold_0_prodigal-single_4
                     5"
     CDS             39647..39925
                     /product="hypothetical protein"
                     /codon_start=1
                     /transl_table=11
                     /translation="LKQYRITTENLIQKSSDDCILDSDDPIHQLKEMQYLAGLGNPYK
                     VYEGSNISITGNENQQLEKKHNIKPGTPEWFQLWFSLPYLTGEKKVDK*"
     gene            39922..40248
                     /locus_tag="BML_08182015_8_5m_scaffold_0_prodigal-single_4
                     6"
     CDS             39922..40248
                     /product="Iron--sulfur cluster insertion protein ErpA n=1
                     Tax=Pelistega sp. HM-7 RepID=V8FQP1_9BURK"
                     /codon_start=1
                     /transl_table=11
                     /translation="MINITESAKRRVIDLLIDENDPNLVLRTFVQGGGCSGFSYGFTF
                     DNEINEDDFKFPLDDTHEVVVDAMSMQYLTGAEIDYQEDLRGSQFVIKNPNAQTTCGC
                     GSSFSI*"
                     /db_xref="UniRef100_V8FQP1"
                     /db_xref="bpsi:IX83_02710"
                     /db_xref="A0A077DBZ5_9BURK"
                     /db_xref="V8FQP1_9BURK"
     gene            40316..41935
                     /locus_tag="BML_08182015_8_5m_scaffold_0_prodigal-single_4
                     7"
     CDS             40316..41935
                     /product="Putative pyocin R, lytic enzyme n=1 Tax
                     =Pseudomonas chlororaphis O6 RepID=I4XRC6_9PSED"
                     /codon_start=1
                     /transl_table=11
                     /translation="MRASEIQPKKLVVFDIDDTLVNTQTKVHVVKDDKIVKSLNSHDF
                     THYRLRPGESFDFEDFRNAREFFEKSRPIIPMMNQLKRDIATGNKVVMVTARADFDDK
                     ELFLDTFRKYGVDIDNVHVYRAGNSKQGTTEERKKAIIKNLLDKDTYTKAIMYDDAKP
                     NLHTFIELKKDHPNTRFYAWHVSLDGDASEYMREGIVAEKKKRKRRPRWAAYGPGPYG
                     GYGYAVGYSGAGSEGGAVGEASYPGNIGMMELAKFFQVADQKQKEIFQQLLRKGKKGL
                     AWKLIQDVTNTKLQGKEFQTDEGWKDWVGGAALGAAVAAGGTAGYDVYKSSQQEKEPE
                     RISVSGKVQDKSNFEKGIIKIAKDAIPKKSVTGSPHEKLLTKAAIAAGITGEELAQFL
                     AQTAHETGNFQHMVEIGGSLDFKKYEPKFVKDKKGKLVQVNPKAKTLGNTKKGDGAKY
                     KGRGYIQLTGKYNYKKAGEALGLDLVNKPELVEKPEVAAEVAIWFWQLRVQPRVDDFY
                     NTKAATRPINPGLKGLDDRKEKFQDFKTAMK*"
                     /db_xref="UniRef100_I4XRC6"
                     /db_xref="A0A0F0F812_9PSED"
                     /db_xref="lhk:LHK_01150"
                     /db_xref="I4XRC6_9PSED"
     gene            41932..42126
                     /locus_tag="BML_08182015_8_5m_scaffold_0_prodigal-single_4
                     8"
     CDS             41932..42126
                     /product="hypothetical protein"
                     /codon_start=1
                     /transl_table=11
                     /translation="MRASEFIIENFADGKKPGRKGLAKRSGVNCKASVSSLRKTAKNS
                     SGEKRRMAHWCANMKSGRNK*"
     gene            42133..42399
                     /locus_tag="BML_08182015_8_5m_scaffold_0_prodigal-single_4
                     9"
     CDS             42133..42399
                     /product="hypothetical protein"
                     /codon_start=1
                     /transl_table=11
                     /translation="MKISEILVEAGTGGSTTSAMVGSIPNPHISPGSARGKKSYIGDP
                     MGGKSGTKAPPQPKVKQPKKKDGTAVNALDMKASVFGEGNLLKR*"
     gene            42407..42715
                     /locus_tag="BML_08182015_8_5m_scaffold_0_prodigal-single_5
                     0"
     CDS             42407..42715
                     /product="hypothetical protein"
                     /codon_start=1
                     /transl_table=11
                     /translation="MNLMKPPVDDHEAKMAKADLYKLAQYSAKLFKMIDENDELDGWV
                     QAKITKAADYISSVYHYLEYEKMAREQIEPGPRTFEEQVQHEVKNSLHDQWTKHKQGL
                     *"
     gene            42717..43709
                     /locus_tag="BML_08182015_8_5m_scaffold_0_prodigal-single_5
                     1"
     CDS             42717..43709
                     /product="Uncharacterized protein n=1 Tax=Pristionchus
                     pacificus RepID=H3EA30_PRIPA"
                     /codon_start=1
                     /transl_table=11
                     /translation="MDFRSLIQKIESVDGAIETPKAPELPKSIKLDEDAEFRVLSGTS
                     TILAESALMEKKRTDAEKEKAVKEEMKVGDKKKSSTGGTIEKTKTGVKHTAKDYDGED
                     HVEPAQKKASKAGMTGAERKEQAAKDKAEEKKGKEWEAKHGKGSVTRHKMEGAEIDSE
                     KFRSKFMQMVEAAKKDEKKVKGKKAEDKMDEAKKPDDDGDGVPNWADKKPGEDDNADK
                     KKSGKKGMTAKQEKYFGKKNESVSPAVKKASKKLVKESVELKLSFKQMLKLVYESGGQ
                     QQIDPLDKTLFSWAERIAKSKFQESQKAEVYAGLVYERMGGRFEMYDVLSEDQK*"
                     /db_xref="UniRef100_H3EA30"
                     /db_xref="H3EA30_PRIPA"
                     /db_xref="rpb:RPB_1830"
     gene            43793..43960
                     /locus_tag="BML_08182015_8_5m_scaffold_0_prodigal-single_5
                     2"
     CDS             43793..43960
                     /product="hypothetical protein"
                     /codon_start=1
                     /transl_table=11
                     /translation="MAKLIYEDDQGRQTSFEISREALTDIDSIYGVDAWDEVLKAFKI
                     VIEENQIKETE*"
     gene            43960..44226
                     /locus_tag="BML_08182015_8_5m_scaffold_0_prodigal-single_5
                     3"
     CDS             43960..44226
                     /product="Uncharacterized protein {ECO:0000313|EMBL
                     :KKM23873.1};  TaxID=412755 species="unclassified
                     sequences; metagenomes; ecological metagenomes.;"
                     source="marine sediment metagenome.;""
                     /codon_start=1
                     /transl_table=11
                     /translation="MAKMYGPEEKAKLERLINEGGNVLREVEDLQEGLKETVKAVAEE
                     LQIKPSIINKAIKIAHKDNWKSHEEEWDEIEMILGVTKRLPEKD*"
                     /db_xref="A0A0F9KP30_9ZZZZ"
     gene            44227..44526
                     /locus_tag="BML_08182015_8_5m_scaffold_0_prodigal-single_5
                     4"
     CDS             44227..44526
                     /product="hypothetical protein"
                     /codon_start=1
                     /transl_table=11
                     /translation="MNHVTNAIIDIYRWAERDYREWPFRFVVEILAWAISIGCSITMA
                     LTVPTPPLLVLYPIWIIGCAMYGWASWTRGSFGMLANYLLLVTIDTVGLVRMIIN*"
     gene            44596..47262
                     /locus_tag="BML_08182015_8_5m_scaffold_0_prodigal-single_5
                     5"
     CDS             44596..47262
                     /product="DNA polymerase {ECO:0000256|RuleBase:RU000442};
                     EC=2.7.7.7 {ECO:0000256|RuleBase:RU000442};; 
                     TaxID=1141136 species="Viruses; dsDNA viruses, no RNA
                     stage; Caudovirales; Myoviridae.;" source="Cronobacter
                     phage vB_CsaM_GAP32.;""
                     /codon_start=1
                     /transl_table=11
                     /translation="MSYVDAFYDRNDDIIRVVERNDKGERHFKDYPARHIFYYYDPRG
                     KFQSIKSEPLSRVTCKNVKELRKELAIHSNKKLYESDINPIYRTLEDQYLNVDAPKLN
                     VAFFDIEVDFDPERGYAAPDDAFMPITAIAVHLQWLDTLVCLAIPPKTMNMEEATRAV
                     ADFPNTMLFENESDMLDTFLTLIEDADVLSGWNSEGFDIPYTVNRVAKVLSKDDTRRF
                     CLWNQYPKKREYEKFGKTAVTYDLIGRVHLDSLELYRKYTYEERHSYRLDAIAEHELG
                     ETKTQYEGTLDQLYNNDFKKFIEYNRQDTSLLDRLDKKLKFLDLANTLAHECTVLLQT
                     TMGAVAVTEQAIINEAHKRGMIVPNRVNREGLDTQAAGAYVAFPKKGIHEWIGSLDIN
                     SLYPSAIRALNMGPETIVGQLRQDGTKDHIAAEQAKGKSFAAAWEGIFGSLEYTAVMN
                     REVGREITIDWEDGGSDTLSAAQIYDLIFDSNQPWMLSANGTIFTYEREGVIPGLLKR
                     WYAERKEMQAKLKECIVAGNKIEEEYWDKRQLVKKINLNSLYGAILNPGCRFFDNRIG
                     QSTTLTGRAIAKHMASKVNEIVTGDYDHVGRAVIYGDTDSCYFSAYATLKKDIEKGVI
                     PWTKESVIELYDTIGETVNGTFVKFMSDSFHCPKTRGEVIKAGREIVASKGLFITKKR
                     YAVLYYDKEGKRSDIDGKPGKIKAMGLDLKRSDTPVVIQDFLSEVLTKVLTGHPKEEV
                     LEYITDFRTEFKTRPGWEKGSPKRANNITEYQAKEKKAGKANMPGHVRASLNWNTLKR
                     MMDDKYSMNIVDGMKVIVCKVKDNPMAYTSVAYPVDELRLPQWFKDLPFDDAEMENTV
                     IDEKLENLIGVLEWDISSTRSDNNFNKLFDFE*"
                     /db_xref="K4F7H5_9CAUD"
                     /db_xref="UniRef100_K4F7H5"
                     /db_xref="mpl:Mpal_1740"
                     /db_xref="2.7.7.7"
     gene            47326..48063
                     /locus_tag="BML_08182015_8_5m_scaffold_0_prodigal-single_5
                     6"
     CDS             47326..48063
                     /product="Uncharacterized protein {ECO:0000313|EMBL
                     :KKM98935.1};  TaxID=412755 species="unclassified
                     sequences; metagenomes; ecological metagenomes.;"
                     source="marine sediment metagenome.;""
                     /codon_start=1
                     /transl_table=11
                     /translation="MKDILQDIVSHTQNLGFLTTVKVTGAEDKTEVFSMADDRSVIMT
                     AETANPYPDMIGTFGMPQLQKLKYLLDGAEYKEDAKITITTAERNGETIPVGIHFENK
                     GGDFKNDYRFMNQEIINEKMKTVKFRGVKWDVEIEPSVSSVQRFNFQAGANNEHPTFL
                     AKTDGGNLKFIFGDASTHGGEFVFAQNVAGKLDRGWTWPVLPILSILKIADVNNTKMS
                     LSNEGAIQITLDSGLATYKYIIPAQAV*"
                     /db_xref="A0A0F9PD50_9ZZZZ"
     gene            48066..48434
                     /locus_tag="BML_08182015_8_5m_scaffold_0_prodigal-single_5
                     7"
     CDS             48066..48434
                     /product="hypothetical protein"
                     /codon_start=1
                     /transl_table=11
                     /translation="MIKGLQGITGITVSGGNTALPYVGPNSNNPMTGMVRIHGTEMEV
                     FNGSSWQILSTSYANVGLDQDVLDIVQWARKKRDEEMMWQSLAKDNKAVKIALDNLEQ
                     AKQQLDITAKIAREYEQTTS*"
     gene            48415..49971
                     /locus_tag="BML_08182015_8_5m_scaffold_0_prodigal-single_5
                     8"
     CDS             48415..49971
                     /product="Uncharacterized protein n=1 Tax=Azospirillum sp.
                     (strain B510) RepID=D3P6D0_AZOS1"
                     /codon_start=1
                     /transl_table=11
                     /translation="MNKQPVDLTPLQKDYAVYLPAISSFYSTYVDKQRKEEFVPNDRI
                     PKGFNQGIEGMNFLNPEQGYFYYKYSLYSAGHAQLDIQKSLQQELMIQDRDRSKTMIL
                     GDSGGYQIGKGVIKFDWQNFEGAEANKVREKILTWLDVTADWSMMLDVPTWACDHIHS
                     PKTGLKTFDDCLDKTRFNNEYFIKNRIGSKDGGTKLLNVLQGSNWETAEAWYQGVKEY
                     SDPKIYGDKAAEGWAMGGANMCKMPVTLKRLIAMRFDGMLEGKDWMHFLGTAQLDWSC
                     YLTSIQRQIRKYINENFTISFDCASPFIATAHGLVYTNAQHTPKRWSVIMDKAPDNKG
                     LAGRHDIPFPFESEVGRRLTIADICHYAPGMLNKIGKEGKTSWDSFAYALMMGHNVEC
                     HIKAVQRANQLMDIELLNKPRMNWRTYRAKVKDNDYSDEISDWVPRNILYFDSFVEEL
                     FACTDKETAFEMIETATTLGFLNGVEGARLRGGVKSIANTLFYEEGEESKTAYEDERE
                     DEELDKLIAD*"
                     /db_xref="UniRef100_D3P6D0"
                     /db_xref="A0A0F9LZU1_9ZZZZ"
                     /db_xref="azl:AZL_d03830"
                     /db_xref="D3P6D0_AZOS1"
     gene            49982..50191
                     /locus_tag="BML_08182015_8_5m_scaffold_0_prodigal-single_5
                     9"
     CDS             49982..50191
                     /product="hypothetical protein"
                     /codon_start=1
                     /transl_table=11
                     /translation="VYESRIKHLEEMHRVLDKQIDGLEKTGNFSDDRLTNLKKQRLTF
                     KDEIAKLKKLQWDHDNEYLDHDDER*"
     gene            50178..50414
                     /locus_tag="BML_08182015_8_5m_scaffold_0_prodigal-single_6
                     0"
     CDS             50178..50414
                     /product="hypothetical protein"
                     /codon_start=1
                     /transl_table=11
                     /translation="MTKDKKLHIKKSNQFVLNRGQVEKLAKMANHFHEVEWFTLEENN
                     ISGIGPTVIVKFNLFNDNDKDIDTTVDITDVSTW*"
     gene            50414..50908
                     /locus_tag="BML_08182015_8_5m_scaffold_0_prodigal-single_6
                     1"
     CDS             50414..50908
                     /product="Uncharacterized protein n=1 Tax=Pseudomonas sp.
                     VLB120 RepID=U5VKV8_9PSED"
                     /codon_start=1
                     /transl_table=11
                     /translation="MRQELDESLCTKYPLIFADRNKSMMETCMCWGFDCGDGWYQILD
                     SLCDQIQSHIDWSHKNHKWDLDYNEKNPEDPRPVRDPVPQVVASQIKEKFGGLRFYYN
                     GGDDQIFGMVRMAESWAANTCEECGNPGKTRGGGWIRTLCDHHEAAYQSRQEKYAKDN
                     GLEL*"
                     /db_xref="UniRef100_U5VKV8"
                     /db_xref="A0A0F9V376_9ZZZZ"
                     /db_xref="psv:PVLB_17920"
                     /db_xref="U5VKV8_9PSED"
     gene            50905..51063
                     /locus_tag="BML_08182015_8_5m_scaffold_0_prodigal-single_6
                     2"
     CDS             50905..51063
                     /product="hypothetical protein"
                     /codon_start=1
                     /transl_table=11
                     /translation="MKCDHCGESIKEGGVGCDWRQGRCPHRTPLINPHSFRYLNLINS
                     IKQLFKRG*"
     gene            51066..51563
                     /locus_tag="BML_08182015_8_5m_scaffold_0_prodigal-single_6
                     3"
     CDS             51066..51563
                     /product="hypothetical protein"
                     /codon_start=1
                     /transl_table=11
                     /translation="MANWKVSPYYKKSCEEHEYYTKDGMTIIRQTGYRGADFYVETSD
                     DNPPEFEFGFVPGGNGAKDSINMYDCHGNNIENVELDSMWDGCWEEIVFPDEMDEDEK
                     ERLQALIEEEGDIYDLLENQEGWSQSETEAWVWGPILIEDENGNQVRIIVADENGNVV
                     DYKDE*"
     gene            51563..52045
                     /locus_tag="BML_08182015_8_5m_scaffold_0_prodigal-single_6
                     4"
     CDS             51563..52045
                     /product="hypothetical protein"
                     /codon_start=1
                     /transl_table=11
                     /translation="MEKLYRITPLEKKSVEYFVDVFERMPDETIRGFDVTEVWRWGFG
                     FRPEDEPVWEFETDRVHCRPEVGWGCELDDLISVYVNFSDGFTEEEKAEIEALCRGEK
                     EDEGGRWGTAWIYDGDHNWEVEDDHVAIIGPIKIDLVDANGYGDSAVLEENVEPYKDE
                     *"
     gene            52038..52562
                     /locus_tag="BML_08182015_8_5m_scaffold_0_prodigal-single_6
                     5"
     CDS             52038..52562
                     /product="hypothetical protein"
                     /codon_start=1
                     /transl_table=11
                     /translation="MNRDYTTGTADDVVFFVGTEVEHTPAYGMVTLFVTGVQNIEDIE
                     HHAVRNPAEIEHIFFGANHSFNPYGYDEHKQWEDMITYFLDKGYLCSLDIPINQVEEF
                     HDGGLCERNNFIPQIRVPIPYIKLWNYNTMLKIDDKDFKATNPGVWSHSLHKLMDRSV
                     FTDWAQYKDDKVIK*"
     gene            52559..52921
                     /locus_tag="BML_08182015_8_5m_scaffold_0_prodigal-single_6
                     6"
     CDS             52559..52921
                     /product="hypothetical protein"
                     /codon_start=1
                     /transl_table=11
                     /translation="MSSYPVSAAYTLSGAKSTNRPARRIRKEKKMKLTLKQRFRSWLM
                     AEEFEEDTPQLVSEGNRLDSDGMRLQIYKASGGFVVETRQYDRRTDRHNNTMHVVTEE
                     QDLGQALGKIVMMEALRG*"
     gene            52918..53136
                     /locus_tag="BML_08182015_8_5m_scaffold_0_prodigal-single_6
                     7"
     CDS             52918..53136
                     /product="hypothetical protein"
                     /codon_start=1
                     /transl_table=11
                     /translation="MKKNFKNFTVKEDKAFRLRIESWESLRPEGLMAVNFIQECLNKD
                     GEVDSFSTYSYNMTKEEIGNLCKGLLEV*"
     gene            53133..53531
                     /locus_tag="BML_08182015_8_5m_scaffold_0_prodigal-single_6
                     8"
     CDS             53133..53531
                     /product="hypothetical protein"
                     /codon_start=1
                     /transl_table=11
                     /translation="MTTIKQDIRPNKMIWVTFRKEGIHKYPAALTDPALATGDEYDVS
                     FLGYPHRHIFHFRVWISVQHNDRDIEFIQFKRWCETLYNNQDGVLKLDYKSCEMMSDE
                     LYDTISQKYPGREVWIEVSEDGENGSFIKY*"
     gene            53559..53819
                     /locus_tag="BML_08182015_8_5m_scaffold_0_prodigal-single_6
                     9"
     CDS             53559..53819
                     /product="hypothetical protein"
                     /codon_start=1
                     /transl_table=11
                     /translation="MAQPAWLNKYLTMKPEVSKVFDDLEKYLDFCRIELRDFDPAHLY
                     DKNNDNYRAFVNSQRPPRQWQDRGERKPYQGKNPRYNQGFSR*"
     gene            53848..54714
                     /locus_tag="BML_08182015_8_5m_scaffold_0_prodigal-single_7
                     0"
     CDS             53848..54714
                     /product="hypothetical protein"
                     /codon_start=1
                     /transl_table=11
                     /translation="MDSSFLSDLKDNKIYVNRSIPIFKNWNTFESTVLSDKGPLTVKW
                     NDVQKLAAAWLIQTGGGGSGVYNLNNFFNNFTALHNRMWQLNYNFGIYDLPDNPIIAD
                     VGAGTASMDMFAHQYLPESKFYLIDKKDWDISDIDSIVPLNNFCWKQDWGVVEDAIKN
                     SHYDRNNFVFLSETEDWNFEADLITSYMAWGMHFHKSSYWEQCLKSLKIGGKLVLDIN
                     SNWLDSFTEQIDEELGFNHVIMFSYSDKMISLNQEDHRKALQTHYPNYKLDLKKRNPN
                     LIASRCMWIRQR*"
     gene            54721..55806
                     /locus_tag="BML_08182015_8_5m_scaffold_0_prodigal-single_7
                     1"
     CDS             54721..55806
                     /product="Uncharacterized protein n=1 Tax=Methylobacterium
                     extorquens (strain PA1) RepID=A9VWK8_METEP"
                     /codon_start=1
                     /transl_table=11
                     /translation="MKNIFLVDLEAVETRYTGEWKTHLPALLRRHGHNVQVIAGPEDI
                     PRATTPGAFLNFGGTNIYKSSQVEQIGRLFCAGRISAGDHFIFTDAWHPGIINLKYMS
                     ELLGIPVVTHGLWHAGSYDPQDFLGRLVGDKPWVRHAEKSFFHAFDHNYFATDFHIGM
                     FVSNLLEVKEDNNNDVIAHFESIGKVVRTGWPMEYMTDNLIMYKNMPKRNLILFPHRI
                     APEKQIDIFLDLKDRLPQYEFVVCQDQQLTKNEYHNLLGEAKLVFSANLQETLGISWY
                     EGAVVDAIPMVPDRLSYREMALSDFKYPSVWTESFNSYNTHREKVAHQIVQYMENYEK
                     YLPRLNTQVDLLTENFFSCDNLLKMLK*"
                     /db_xref="UniRef100_A9VWK8"
                     /db_xref="mex:Mext_0157"
                     /db_xref="A9VWK8_METEP"
     gene            55881..56594
                     /locus_tag="BML_08182015_8_5m_scaffold_0_prodigal-single_7
                     2"
     CDS             55881..56594
                     /product="GTP cyclohydrolase I type 1 {ECO:0000313|EMBL
                     :AEP36714.1}; EC=3.5.4.16 {ECO:0000313|EMBL:AEP36714.1};; 
                     TaxID=1008459 species="Bacteria; Proteobacteria;
                     Betaproteobacteria; Burkholderiales; Alcaligenaceae;
                     Taylorella.;" source="Taylorella asinigenitalis (strain
                     MCE3).;""
                     /codon_start=1
                     /transl_table=11
                     /translation="MAGDGGYQEAYLADVIRFKMKRDQKRFWAGDNISDYVSEEMKHK
                     LIDEATEAFELVLDRLLIDRETDPNSHGTARRLAKMYFNEIMSGRYEPAPDATAFPND
                     SEDRYEGMLVVRSELRSMCSHHHQPVAGVAYIGIIAAEKLIGLSKYTRIAQWCARRGT
                     LQEELANDIAREIQKATGAKDVGVYIQATHGCCENRGIMAHSSLTQTTVLKGAFKDDQ
                     STKKEFFDNIKLQQDFAPR*"
                     /db_xref="G4QB93_TAYAM"
                     /db_xref="UniRef100_G4QB93"
                     /db_xref="tas:TASI_0953"
                     /db_xref="3.5.4.16"
     gene            56591..56815
                     /locus_tag="BML_08182015_8_5m_scaffold_0_prodigal-single_7
                     3"
     CDS             56591..56815
                     /product="hypothetical protein"
                     /codon_start=1
                     /transl_table=11
                     /translation="MNSVDMANDLINRARNLRKFEVKRMLEDGIMFNGAVPFDIRGQD
                     DCFWIYAYAMTQEEAEAKVDNWLNGLYLDD*"
     gene            56808..57236
                     /locus_tag="BML_08182015_8_5m_scaffold_0_prodigal-single_7
                     4"
     CDS             56808..57236
                     /product="Putative uncharacterized protein (Fragment) n=1
                     Tax=Volvox carteri RepID=D8U3A4_VOLCA"
                     /codon_start=1
                     /transl_table=11
                     /translation="MIKPLLDELMVQQQLPAADRREWAWQHMVAVIMLNQTGRKAVKY
                     VLPLFLDQWPGPGEFLWATEDEVKEVIWPLGMYNRRFQRLKRMTADFLTWDGNDATML
                     YGIGKYGSDSYEIFFKQNYTVEPTDKELKRYLEEEIFSEL*"
                     /db_xref="UniRef100_D8U3A4"
                     /db_xref="A0A067RIP2_ZOONE"
                     /db_xref="thg:TCELL_0631"
                     /db_xref="D8U3A4_VOLCA"
     gene            57226..57855
                     /locus_tag="BML_08182015_8_5m_scaffold_0_prodigal-single_7
                     5"
     CDS             57226..57855
                     /product="Cephalosporin hydroxylase n=1 Tax=Beijerinckia
                     indica subsp. indica (strain ATCC 9039 / DSM 1715 / NCIB
                     8712) RepID=B2IDN3_BEII9"
                     /codon_start=1
                     /transl_table=11
                     /translation="VNYNETIIYDSVLLRTDPHLLQIIKTTKWNKFKWKGLTLMKDPL
                     TLSIYQQLFNDVLPGTIIEFGAYEGGSALWMQDICKSLGLKTKIITFDINKENYKCTD
                     KDIEFYNLDCTHIKKFFEINYKSFENLKKPIVVIEDCHINVKEICTEVDKFLSTNDYL
                     IVEDTLDFQKHSEMKSFLNQNKNYVIERNYCDFWGMNNTWNVNSFLRKL*"
                     /db_xref="UniRef100_B2IDN3"
                     /db_xref="bid:Bind_1845"
                     /db_xref="B2IDN3_BEII9"
     gene            57852..58325
                     /locus_tag="BML_08182015_8_5m_scaffold_0_prodigal-single_7
                     6"
     CDS             57852..58325
                     /product="Uncharacterized protein n=4 Tax=Coccolithovirus
                     RepID=D2TEI1_9PHYC"
                     /codon_start=1
                     /transl_table=11
                     /translation="MTKIFLKWLDKLGRKRIVMDRQSDEPYLERYYLFLKERDNFPFN
                     IFLHKFLKGDPDDVHDHPWPYATLILKGGYYEWIPQFDERGHKSCEVRKWRGPGHFRV
                     CSPSSYHRIELKPGVTAWTLFMPGPKKREWGFLVNNKWVQHEQYLKERYEQARNQ*"
                     /db_xref="UniRef100_D2TEI1"
                     /db_xref="G3GND1_9PHYC"
                     /db_xref="cyc:PCC7424_3310"
                     /db_xref="D2TEI1_9PHYC"
     gene            58303..58863
                     /locus_tag="BML_08182015_8_5m_scaffold_0_prodigal-single_7
                     7"
     CDS             58303..58863
                     /product="Phosphoribosyltransferase n=1 Tax
                     =Novosphingobium sp. Rr 2-17 RepID=I9CAW5_9SPHN"
                     /codon_start=1
                     /transl_table=11
                     /translation="MNKLVINNYQLKTLISKICRDITNSGWRPEYVVGITRGGLIPAV
                     MISHYFGVPCETLKVSLRDGGEGESNLWMAEDAYGYTSREVDFFEGNPMELLNEGRAK
                     EILIVDDINDTGATFNWIMEDWPGGCMPNDETWKEVWNNNVKFAVLVDNLSSKCGVKM
                     DFAGMEINKAEKDVWVDFPWEDWWQK*"
                     /db_xref="UniRef100_I9CAW5"
                     /db_xref="A0A0B1ZRT0_9SPHN"
                     /db_xref="I9CAW5_9SPHN"
     gene            58860..59087
                     /locus_tag="BML_08182015_8_5m_scaffold_0_prodigal-single_7
                     8"
     CDS             58860..59087
                     /product="hypothetical protein"
                     /codon_start=1
                     /transl_table=11
                     /translation="MIDAKIKVHCTDAGKDFDMHVLGYKPQAFLEVAFQTLKIRLAYM
                     ERTKAFVGSLGGREFVVRESDLPQERKEFRR*"
     gene            59084..59485
                     /locus_tag="BML_08182015_8_5m_scaffold_0_prodigal-single_7
                     9"
     CDS             59084..59485
                     /product="Uncharacterized protein n=1 Tax=Asticcacaulis sp
                     . AC402 RepID=V4N188_9CAUL"
                     /codon_start=1
                     /transl_table=11
                     /translation="MKHDDTNKVMLGQPSFIEDSLAPWDNLVEEDFHVKVFADKYPVT
                     EGHLLFVPKYNTVHVLMDCFHDAVQDGINRVKNGEWDGFNVGFNYGPAAGQTVEWPHV
                     HLIPRRKGDMEDPTGGVRHVIPEKGNYRKVK*"
                     /db_xref="UniRef100_V4N188"
                     /db_xref="A0A0F9L0U0_9ZZZZ"
                     /db_xref="jeo:JMA_38310"
                     /db_xref="V4N188_9CAUL"
     gene            59487..59687
                     /locus_tag="BML_08182015_8_5m_scaffold_0_prodigal-single_8
                     0"
     CDS             59487..59687
                     /product="Putative uncharacterized protein n=1 Tax=beta
                     proteobacterium KB13 RepID=B6BTA0_9PROT"
                     /codon_start=1
                     /transl_table=11
                     /translation="MQVRVPEEGKKIGTCGCGRSPTGDCIGWHGLTEEAYQEKLREYE
                     LNEYKKQAQGLWNDSCTSERKE*"
                     /db_xref="UniRef100_B6BTA0"
                     /db_xref="B6BTA0_9PROT"
     gene            59684..59902
                     /locus_tag="BML_08182015_8_5m_scaffold_0_prodigal-single_8
                     1"
     CDS             59684..59902
                     /product="hypothetical protein"
                     /codon_start=1
                     /transl_table=11
                     /translation="MRLSADGVQGQLIWCADGVYRFRVYTDTFEFTDYDLLHSDLSVT
                     ITDPDATFYSDDSGNRLDHNPLTLGIEK*"
     gene            59899..60102
                     /locus_tag="BML_08182015_8_5m_scaffold_0_prodigal-single_8
                     2"
     CDS             59899..60102
                     /product="Putative uncharacterized protein n=1 Tax
                     =uncultured marine phage RepID=D2X5Z4_9VIRU"
                     /codon_start=1
                     /transl_table=11
                     /translation="MRKEIVGTLKQHFEAHILKHKMNVDIMLANPMAIHDHTDLMDAI
                     EKEVAQIAEYMDKLEVMERYFND*"
                     /db_xref="UniRef100_D2X5Z4"
                     /db_xref="A0A0C5AE92_9VIRU"
                     /db_xref="D2X5Z4_9VIRU"
     gene            60095..60289
                     /locus_tag="BML_08182015_8_5m_scaffold_0_prodigal-single_8
                     3"
     CDS             60095..60289
                     /product="hypothetical protein"
                     /codon_start=1
                     /transl_table=11
                     /translation="MTEIKVPWKSQSDVWWNETCARIIEHFGLPGDQYTTEVSVDEMK
                     FFFKDDREALLCKIMISEEI*"
     gene            60259..60531
                     /locus_tag="BML_08182015_8_5m_scaffold_0_prodigal-single_8
                     4"
     CDS             60259..60531
                     /product="hypothetical protein"
                     /codon_start=1
                     /transl_table=11
                     /translation="VQNNDQRRNLKNFVTITGITVVCIIFLIFSDFGKGRVKVYDCRD
                     AHWHPDVPVEVKKECAKLLYEEWKRQKDERKNDPGVHENRPNLFTT*"
     gene            60473..61000
                     /locus_tag="BML_08182015_8_5m_scaffold_0_prodigal-single_8
                     5"
     CDS             60473..61000
                     /product="Deoxycytidylate deaminase domain like protein n
                     =1 Tax=Ralstonia phage RSL1 RepID=B2ZXY2_9CAUD"
                     /codon_start=1
                     /transl_table=11
                     /translation="MKEKMIQAYMKTAQIFSQLSHARRLHVGAIVVKNDRIVSIGYNG
                     MPSGWDNNCEDIELMDRDAGGWLNPDEIIEKWPLEGKFWVNGEEVDTRYRLVTKPEVL
                     HAETNAIAKLAKSNESGLGATMFITHAPCLDCAKLIYQSGISSVLYRDTYRSTEGVEF
                     LNKSGVKVEQVDITS*"
                     /db_xref="UniRef100_B2ZXY2"
                     /db_xref="B2ZXY2_9CAUD"
                     /db_xref="psn:Pedsa_1940"
     gene            60975..61175
                     /locus_tag="BML_08182015_8_5m_scaffold_0_prodigal-single_8
                     6"
     CDS             60975..61175
                     /product="hypothetical protein"
                     /codon_start=1
                     /transl_table=11
                     /translation="LNKWILPVEEDPDTGEFYIQLTEEILRESGMKIGDHLHWHDNED
                     GSFTLFKEDLTSFIKKGIIKNE*"
     gene            61168..62019
                     /locus_tag="BML_08182015_8_5m_scaffold_0_prodigal-single_8
                     7"
     CDS             61168..62019
                     /product="Radical SAM domain-containing protein n=1 Tax
                     =Vibrio phage nt-1 RepID=R9TIW8_9CAUD"
                     /codon_start=1
                     /transl_table=11
                     /translation="MSKLKIAELFYSIQGEGRYMGVPSVFLRTFGCNFKCAGFGMPKG
                     EVSKEVEDIAIRISDFKSYEELPLVSTGCDSYASWDPRFKDLSPMLASDAIAERICEI
                     LPFNEWREEHLVITGGEPLLGWQRAYPDLLDHPKMQNLKEITFETNGTQKLTSEFKNY
                     LLNWGIENRGYHNLTFSVSAKLSCSGEERHEAIRPDVVCEYEEVGYTYLKFVVATEED
                     AEEAIETADIYRAEGFSGPVYLMPVGGVESVYTLNNRRVAELAMKNGLRYSDRLQVPL
                     FKNEWGT*"
                     /db_xref="UniRef100_R9TIW8"
                     /db_xref="R9TIW8_9CAUD"
                     /db_xref="gsn:YC6258_01025"
     gene            62019..62744
                     /locus_tag="BML_08182015_8_5m_scaffold_0_prodigal-single_8
                     8"
     CDS             62019..62744
                     /product="hypothetical protein"
                     /codon_start=1
                     /transl_table=11
                     /translation="MIVYWGATPFHEQIYLGLTGPSSAFLDIKQSTNRLVEKHQWTDY
                     SRCPSVIQFSNNLFSLKSPIDLDFIYDGETILFDYDQYPIEFVSKIATERDLKAGMIS
                     LSLCPYMFFSDEDCEMQFTGPMLVDNNFARNCMIIPGQFDIGRWFRGIDFGFYVREKN
                     VTVSVKKGDTIANIRFLTDKKITFKKFFITPELNNLANLVVNYKHSQKFPLNNYLKNM
                     YLDFQTSKIKKQILKEIKNNLLD*"
     gene            62748..63182
                     /locus_tag="BML_08182015_8_5m_scaffold_0_prodigal-single_8
                     9"
     CDS             62748..63182
                     /product="hypothetical protein"
                     /codon_start=1
                     /transl_table=11
                     /translation="MKLIKKIFGIDKIEEDLKKAREALEEAESKKFEAEKAASLAAEQ
                     EELSKLNPKERATRKKEPWVSVLQTHINKENIRNGFFELDWNEYFITQLKQEGYGEDG
                     DKEEEIVDRWFRELCANIVSDSDYGGPINTGVIDIQSVKKNI*"
     gene            63182..63859
                     /locus_tag="BML_08182015_8_5m_scaffold_0_prodigal-single_9
                     0"
     CDS             63182..63859
                     /product="Uncharacterized protein n=1 Tax=Prochlorococcus
                     phage P-SSM5 RepID=R9S617_BPPRM"
                     /codon_start=1
                     /transl_table=11
                     /translation="MNILRMESISPLTEFSPTWNIPIGVKKFDDEKSIDNIRNFLLKK
                     EKDIISSVSYDYDGTTGLNPNSVTGRFTHYNLFNFQKECSDLTTLFEFFQSSYLDYIQ
                     TEELSPRETEIVCWFNALRKGEKVHEHNHGAGNDVYLSGNFILDNHVTKTHYKCPFDR
                     DVITSIPNLKGILTIFPSFVYHYSDTYDDDGIRHSIAFDIRIPGIKESEERQAITFWK
                     NNDIHFS*"
                     /db_xref="UniRef100_R9S617"
                     /db_xref="R9S617_BPPRM"
                     /db_xref="bex:A11Q_2453"
     gene            63840..64850
                     /locus_tag="BML_08182015_8_5m_scaffold_0_prodigal-single_9
                     1"
     CDS             63840..64850
                     /product="RNaseH ribonuclease n=1 Tax=Cronobacter phage
                     vB_CsaM_GAP32 RepID=K4F653_9CAUD"
                     /codon_start=1
                     /transl_table=11
                     /translation="MTYILVDTANTFFRARHVINGDADIKLGMAFHITLNSIRKAWQQ
                     FNGSHVIFCLEGRSWRKDYYAPYKRNRSDARAAHTEKEQEEEKVFWEAFDTFKDFIAE
                     KTNCTVLQHGQLEADDLIAGWIQSHPNDEHVIISTDTDFVQLIAPNVKQYNGVMEHVI
                     SHEGIFDDKGKPVIDKKTKEPKSAPDPEWLLFEKCMRGDTSDNVFSAYPGVRTKGTSK
                     KVGLLEAFEDRKTKGFCWNNLMLQRWSDHEGKEHRVLEDYERNRRLIDLSYQPDDIKE
                     VIATTIADAISSNKNVGQVGVKLMKFCGLYDLKKISEQAASYAEPLNARYNIKEDQSL
                     SV*"
                     /db_xref="UniRef100_K4F653"
                     /db_xref="K4F653_9CAUD"
     gene            64868..65344
                     /locus_tag="BML_08182015_8_5m_scaffold_0_prodigal-single_9
                     2"
     CDS             64868..65344
                     /product="hypothetical protein"
                     /codon_start=1
                     /transl_table=11
                     /translation="MTELHAKPIIDDKFWIVEKDGEKFATLRKDEENRFVMSNEKGIK
                     IYNNKTDLTKQFGKNFFVVKIVKEAHGSEPCEVHGYPSSIEPHNSMFDIKRRLPLFTK
                     SRDSKSLYCAGYYVIRFDKGWVKSFCPKLITLQRYGFKGPFKTELEMKQVLSNVSK*"
     gene            65331..65579
                     /locus_tag="BML_08182015_8_5m_scaffold_0_prodigal-single_9
                     3"
     CDS             65331..65579
                     /product="hypothetical protein"
                     /codon_start=1
                     /transl_table=11
                     /translation="MSQNNLPNSLPSIERLLQRISVAEKSQQKEIRISIQEARELTAD
                     LALLTSKLGKTVQEINETLKSIKDSTQTIDIKFDGGTF*"
     gene            65621..65902
                     /locus_tag="BML_08182015_8_5m_scaffold_0_prodigal-single_9
                     4"
     CDS             65621..65902
                     /product="Uncharacterized protein n=1 Tax=Azospirillum
                     brasilense Sp245 RepID=G8AVQ4_AZOBR"
                     /codon_start=1
                     /transl_table=11
                     /translation="MSRPKPKVILEHANKENYKIEQILESEAIWAVFFQGKPFNLKSG
                     SLLASYPGPKYKKVSFSNPGHAHNLAKKLNKLFKTADFEVYKLVSGEKI*"
                     /db_xref="UniRef100_G8AVQ4"
                     /db_xref="A0A0F9MMX4_9ZZZZ"
                     /db_xref="abs:AZOBR_p270209"
                     /db_xref="G8AVQ4_AZOBR"
     gene            65905..66303
                     /locus_tag="BML_08182015_8_5m_scaffold_0_prodigal-single_9
                     5"
     CDS             65905..66303
                     /product="hypothetical protein"
                     /codon_start=1
                     /transl_table=11
                     /translation="MDIKDIYTRVFLKAAGEDCNDSQIKEKKIEWWFNVRTKDQGGLR
                     LTEIGIDFVQEDAKIKTYAVDLPSDIKITPQILVWLDKFISSPYYFNKKQIIVTEEKT
                     AFELYLFSGDVRKMGYSKAMSKRLESESTV*"
     gene            66331..66603
                     /locus_tag="BML_08182015_8_5m_scaffold_0_prodigal-single_9
                     6"
     CDS             66331..66603
                     /product="hypothetical protein"
                     /codon_start=1
                     /transl_table=11
                     /translation="MKTLNPLNVIKKRKLSIMPKHFARVKIQDYDLGQGKLENWITAK
                     LNGRYSVVKIPTISDSSGINLSTFVGFENHSELTYFMLACPHFRRI*"
     gene            66603..66839
                     /locus_tag="BML_08182015_8_5m_scaffold_0_prodigal-single_9
                     7"
     CDS             66603..66839
                     /product="hypothetical protein"
                     /codon_start=1
                     /transl_table=11
                     /translation="MEELAAAVAEDQAKAQQAAPQQAQQPSADLNISDLVALKSIIEV
                     ASQRGAFKAAELEAVGKTFNKLNTFLESVAKKEA*"
     gene            66843..67469
                     /locus_tag="BML_08182015_8_5m_scaffold_0_prodigal-single_9
                     8"
     CDS             66843..67469
                     /product="hypothetical protein"
                     /codon_start=1
                     /transl_table=11
                     /translation="MKTMKHIGKIKNTGVKVLVAFRTIPGESNMALVINAAQLPDAQH
                     DSIMSVVESEQAQTAFEFGEILFTRPFPDGRPMLRGLQAEGRLQKVPTDTVIMTPAIG
                     SEISLDQLNLLIAEQKNCSVDDLCTFVSGAPNEKVTESNITEKKETESVKPIQASVNT
                     VLDDKDIAKGLRSQADSLYKEAARLRKQADELDPPQKKTTKIKETADA*"
     gene            67462..67767
                     /locus_tag="BML_08182015_8_5m_scaffold_0_prodigal-single_9
                     9"
     CDS             67462..67767
                     /product="hypothetical protein"
                     /codon_start=1
                     /transl_table=11
                     /translation="MPNPLFKPPRHLVKEWPEVFEDLYMNTMPVAYLEHVHLEFQNGR
                     IWQIDIKEQLSDDDADAVAGKLLDILQEYKEEIQKIDFKIDIDRLKKDIKDSTKDLF*"
     gene            complement(67748..68974)
                     /locus_tag="BML_08182015_8_5m_scaffold_0_prodigal-single_1
                     00"
     CDS             complement(67748..68974)
                     /product="NAD-binding, UDP-glucose/GDP-mannose
                     dehydrogenase family protein n=1 Tax=Methyloglobulus
                     morosus KoM1 RepID=V5C9K8_9GAMM"
                     /codon_start=1
                     /transl_table=11
                     /translation="MKIGFIGLGKLGLPCAEEIAKKGHDVSGYDINLVNSTMLVNVRS
                     SIKETVEDRDIVFIAVPTPHDPSYDGRAPTSHLQPKDFSYEIVKQCLFEADKHMNKTQ
                     LLVLISTVLPGTTRREFINLVTNTRFVYNPYLIAMGSVGWDMVNPEMVMIGTENGSLT
                     GDAKELIDFYKTIMENNPRYEVGTWDECECIKVFYNTFISAKIGLVNMIQDVAVRQGN
                     INVDIVTNALAKSTQRIIGPQYMTAGMGDGGACHPRDNIALRYLAERLDLGYDLFDSI
                     MKSREIQAENLAKELVKHAKENKMGIYIHGKAYKPDVSYCDGSYSLLVGHYCERMGFT
                     PVYIDPMTGDNLEKCYGVILMAHNSSVTYSGAKGSQRLYCEIEKGSIVVDPWRMFKKI
                     DDYTVIYYGNSRKDLL*"
                     /db_xref="UniRef100_V5C9K8"
                     /db_xref="V5C9K8_9GAMM"
                     /db_xref="apc:HIMB59_00015010"
     gene            69017..70222
                     /locus_tag="BML_08182015_8_5m_scaffold_0_prodigal-single_1
                     01"
     CDS             69017..70222
                     /product="hypothetical protein"
                     /codon_start=1
                     /transl_table=11
                     /translation="VIKIQNALFDNPFLSNQEMTSFIVLLNEIIRENMHFHKLKKIKY
                     IHGLLKYPHIWSNQLDLFGFIKPEHLESLRREELYFIFDASTEGFSPIIDTPFFEILY
                     NNCKLYNIDPKQIIFVSSNLYDEKNLETFCINKKIKKKINVFSFVAFEYSIHHKNKYV
                     TTELYLKEKIKETKQNFKEKYFSSLSRINRHHRVKATFLLCQEEFSNKGLISHDRIDL
                     KKYQHLFRDCDATDVQNWIHTLPLIVDRKDFDVNWALDDEYSHIHDQTLFQIVNETEA
                     NNKQNTSLFYSEKTFRPISQLQPFVIYGQQHCNRYLKNIGYYTYEDWFDYSFDSEPDD
                     VKRYKMLLESIKELCSRLDSMSSEERIAWKFKNQEILISNYDTLFQKSYSKKKMFQFL
                     VEFSKLQLK*"
     gene            complement(70183..71559)
                     /locus_tag="BML_08182015_8_5m_scaffold_0_prodigal-single_1
                     02"
     CDS             complement(70183..71559)
                     /product="Radical SAM domain protein n=1 Tax
                     =Teredinibacter turnerae (strain ATCC 39867 / T7901)
                     RepID=C5BK30_TERTT"
                     /codon_start=1
                     /transl_table=11
                     /translation="VDDKLRIKKFIPIMNEISPTFCLAKWHHTTIYLQTGQTHSCYHP
                     APHDIPLIELSDPSALHNTKQKKQERQQMLEGNKPSGCNYCWNIEALGNDYISDRHER
                     NASIYSPERFSAIKKNPLSNVNPQYIEISFGNECNFKCGYCHPKHSSSYYKEIKDHGP
                     YTMVRNHRNDIDWFQIYEEETNPYVEAWWRWWPEVRKTLTILRITGGEPLLQQSTWRL
                     LEDLEKNPLPDLELNINSNFGVKPILVDRLVEKVNGLIANKKIKDFKLFTSIDTWGEQ
                     AEYIRTGLDISVWERNLDTYLTNTKLPVTFMITFNILTVTNFDKLLVKILEWRSKYNS
                     DDQNKWQRIRFDTPYLKEPLQYDMNILPKEEFIPYMKNHLDFILANLDDKNRFKFNDL
                     EYAKFERVVKYMETTHYTPERILEGKRDFFNWFTEYDRRRGTDFIKTFPELEEFYFNC
                     SLENSTRN*"
                     /db_xref="UniRef100_C5BK30"
                     /db_xref="ttu:TERTU_2274"
                     /db_xref="C5BK30_TERTT"
     gene            complement(71549..72616)
                     /locus_tag="BML_08182015_8_5m_scaffold_0_prodigal-single_1
                     03"
     CDS             complement(71549..72616)
                     /product="Complete genome; segment 12/17 n=1 Tax
                     =Photorhabdus luminescens subsp. laumondii (strain TT01)
                     RepID=Q7N1V9_PHOLL"
                     /codon_start=1
                     /transl_table=11
                     /translation="MKYDLFYVSTGTIDHSDWLAFKSRFPNAQKVENASSIDEIKKKS
                     FTKMFWIVWSDIVIRDDFKFEYEATKWDLDYVHVFKNGNHYNGICLFPKSTTITSKEF
                     KYRFFINKKEIDICASDPKKQGSSFDIVFISYYEPNADENWNRLKTRFPRAKRIDKVK
                     GIHQAHLEAAKISSSEMFWVVDGDAQIVDSFNFDYTDPEKHTVYVWKSKNPVNGLEYG
                     YGGVKLLPTDMTINMDMQSTDMTTSISKQFKSMPDISNITAFNTDPWNTWKSAFRECC
                     KLASRVIDNQNDTETQSRLDAWCVLNENAEYGFYSHLGAQAGRYYGENNKNNPEGLKL
                     INNFDWLRSEFNRIKERLSGR*"
                     /db_xref="UniRef100_Q7N1V9"
                     /db_xref="A0A0F9J861_9ZZZZ"
                     /db_xref="plu:plu3360"
                     /db_xref="Q7N1V9_PHOLL"
     gene            complement(72613..73494)
                     /locus_tag="BML_08182015_8_5m_scaffold_0_prodigal-single_1
                     04"
     CDS             complement(72613..73494)
                     /product="Uncharacterized protein n=1 Tax=Rhodobacter
                     sphaeroides (strain KD131 / KCTC 12085)
                     RepID=B9KTZ1_RHOSK"
                     /codon_start=1
                     /transl_table=11
                     /translation="MKVTEFDIVFLSYDEPNADLHYADLCDKVPWAKRVHGVKGSDHA
                     HKAAAELSETDWFITVDADNIVDPQFFNLDLDMSEPSIKVYGWCGKNIINGLRYGNGG
                     LKIWNKEFVLNMRTHENSESDRAQVDFCWEQGYKNFPKVFSKSIITGSPFQAWRAGFR
                     EGVKMTLLNGIKVPPQEIKERIWWHNIHRLRMWSTVGMHEENGVYAILGARMGTWMTN
                     CTDWNYVDVRDFEILKSIYEQKVNHTFVKEDVQDLGVKIKHQLGLDWPWLDVQQSKYT
                     LDLYEETLELNRTYYSQ*"
                     /db_xref="UniRef100_B9KTZ1"
                     /db_xref="A0A0F9PA76_9ZZZZ"
                     /db_xref="rsk:RSKD131_3659"
                     /db_xref="B9KTZ1_RHOSK"
     gene            complement(73491..74108)
                     /locus_tag="BML_08182015_8_5m_scaffold_0_prodigal-single_1
                     05"
     CDS             complement(73491..74108)
                     /product="hypothetical protein"
                     /codon_start=1
                     /transl_table=11
                     /translation="MEEIEYDFDFPAFEPKEIKYVAVFDKESGAVISVGPENSFTNIE
                     NKIFVDRDFVDGIVDCKINIHNCFIDFYDLKLEIKEVKNLFKIDDVLHRIPESRFAEF
                     DDADIYVTYDVKISKLKFELTERFHGTKPLKDGTVKKQKMVWSGDTSMDFYITAYNDP
                     HQLISTLKLTLDDLIGKSFELDLKLPENFSIFTRRLFKNYIMDIS*"
     gene            complement(74096..74935)
                     /locus_tag="BML_08182015_8_5m_scaffold_0_prodigal-single_1
                     06"
     CDS             complement(74096..74935)
                     /product="hypothetical protein"
                     /codon_start=1
                     /transl_table=11
                     /translation="MNFGYLIIVAKNDTIDYDRLAYSLALSIKNTQKEGYDRVALVID
                     DASRLEKFKSTWVFDEVIEWKEKTFWDGRSWMDHLSPFEHTVCLDSDMLFLRDYSHWI
                     DYFIDNAELYVANKAYTYRSELIDSDYYRKTFTKNQLPNLYSFWTFFKKDSTTTKEFF
                     SLVRHITSNPVEFSNLFLKEYKPKIVGTDEAFALAAKILDIQDDISYELEFPRVVHFK
                     GSVQNWPWPAELASDHVGFYLEKNGQLKLGNYQQIDIVHYVEKDKMTDEAISILEEIA
                     WKK*"
     gene            complement(74932..75795)
                     /locus_tag="BML_08182015_8_5m_scaffold_0_prodigal-single_1
                     07"
     CDS             complement(74932..75795)
                     /product="Uncharacterized protein {ECO:0000313|EMBL
                     :KKM97892.1};  TaxID=412755 species="unclassified
                     sequences; metagenomes; ecological metagenomes.;"
                     source="marine sediment metagenome.;""
                     /codon_start=1
                     /transl_table=11
                     /translation="MTQGILIYAHNSRDLDYAKLAIVSGGLAKKNLNRPVSLITDPST
                     VTWMNESNTYGLADSIFDNIILTEKPEHNNKRNLYDGSDKKSIPFLNTNRSSAYDLTP
                     YDQTLLIDSDFLVFSNRLNNYWSDNPFPLISSAFKDACDIDRRGYHDKYTSDTGVKLY
                     WATTLMFNKTNESKVMFELVSYVRKNYQYYSDLFRFHPGIYRNDIAFSIARHIMYGFQ
                     TEETEDLPPVLSCLDKDMLHSVDQSGKLKVLFSVNNESNYSAGSFTDLDLHIMNKQSI
                     IRNYENLVALI*"
                     /db_xref="A0A0F9PXJ0_9ZZZZ"
     gene            complement(75792..76142)
                     /locus_tag="BML_08182015_8_5m_scaffold_0_prodigal-single_1
                     08"
     CDS             complement(75792..76142)
                     /product="hypothetical protein"
                     /codon_start=1
                     /transl_table=11
                     /translation="MDPILKQALDFSNYRQTLAIQRKVLKEQMAGKLTYAKNSGIFKI
                     DRTLITFVQLLIDQGRESGIILLDSNDNPILIEDLTAFKDEIFDRYFSVTLEYHEKFQ
                     KIKSSRSVEKLLDV*"
     gene            complement(76210..78237)
                     /locus_tag="BML_08182015_8_5m_scaffold_0_prodigal-single_1
                     09"
     CDS             complement(76210..78237)
                     /product="YD repeat-containing protein n=1 Tax
                     =Asticcacaulis excentricus (strain ATCC 15261 / DSM 4724 /
                     VKM B-1370 / CB 48) RepID=E8RVR1_ASTEC"
                     /codon_start=1
                     /transl_table=11
                     /translation="MTVNARIRAVDYNTIRNQVNLVLGNGVGNTGYGQTSLVTSSTVA
                     EGNRVSVSEWNRLKADISTCYRHIFNTNPPSITDAIVNQTIRSNATTSPYTQYQTFAN
                     DITNNRFQTPPNNIVTAKGSTSQAWPGIFGQYWRSTLQSTVTVSWPTANDARHFFNSG
                     GEIRFSSSRSGGTTTGGAGTIAAQNNEWSNFLTNTVQTRAFGGNKPVTGTGSLTGTNF
                     YRLANTYTNPWYTATAGGAYSLNTFKIWARAVDIANNSSGGATTLEFLVEWIDDHIGT
                     SGGPDGVDGTLTLNVSELRAAGEFTIETANVNIGRIEPAGAPANSTFTISPNFASINE
                     NQSVTFTVNTTNVSNGTQLFWTLAGGPGFTAADFSDGAGSGSLLINNNTGTLIRQLAP
                     DYVTEGSEFFVIELRINSISGQIVATSPSVAVNDTTVTQRASLTSNVTSTTTLRSLAV
                     ARGWDQTSRLEFTVDPGFYILGTNNILYNRTESPLKHRDVAGLVIEGSFPNGLIIINK
                     GAIVGHGGTGGAGGIGGNGSPGFAGGPGIVFTTSYSSTFCQVWNYGLIAGGGGGGGGG
                     GFASGVNNGGGGGGGAPNGAGGTGGVNGAAASFYSSGDGGDVDSGFSKGGRGGNMGVN
                     GDTGSGNRPTRTASSGGSGGLGGYSVVGESNVSYIVPGTRNGASLLSNGNN*"
                     /db_xref="UniRef100_E8RVR1"
                     /db_xref="aex:Astex_3715"
                     /db_xref="86952847"
                     /db_xref="E8RVR1_ASTEC"
     gene            complement(78270..79202)
                     /locus_tag="BML_08182015_8_5m_scaffold_0_prodigal-single_1
                     10"
     CDS             complement(78270..79202)
                     /product="Uncharacterized protein {ECO:0000313|EMBL
                     :KKM76118.1};  TaxID=412755 species="unclassified
                     sequences; metagenomes; ecological metagenomes.;"
                     source="marine sediment metagenome.;""
                     /codon_start=1
                     /transl_table=11
                     /translation="MSTKPQITALDFNTIYNKIAAILGNGIGSRGYGQTLQSSPVNTG
                     FDITRDQWNNLRNDLISIRRHQTGNDPTIVPVAIGTPIGLSVGDAPINYGQIADVSDI
                     NRFAIGTGQFVINAVDSKTYNSTWGGSPSTRVASTELNVLFLDNNDARYFFNSGGKFR
                     ISSVRSGGSTTAQNNSWTNLLSAAGTQQFGGGIPSLINWYSLSTSYQEFYSLSASTPY
                     SSNFYKLEARCNVADNSTGLANELWIKISFIDGYIDPGNNPGDVPNTTGVVDGILSVT
                     VDEVKASGLLAPFGNFTVPGYSSISLSSISISSS*"
                     /db_xref="A0A0F9K282_9ZZZZ"
     gene            complement(79202..80989)
                     /locus_tag="BML_08182015_8_5m_scaffold_0_prodigal-single_1
                     11"
     CDS             complement(79202..80989)
                     /product="Putative uncharacterized protein n=1 Tax
                     =Commensalibacter intestini A911 RepID=G6F3I4_9PROT"
                     /codon_start=1
                     /transl_table=11
                     /translation="MAYQIDRFNGTFLVNVEDGSIESNVSDLRFVGKNYAGYGEVQNE
                     NFLHLLENFSNTTPPPRVISGQIWYDSSEKKLKFYDGTRFRLAGGAEIGATAPSGLAV
                     GEFWFDTSAKQLYTWSGTEYILIGPEASPELGAAGAIPQVVKDTLNNNHTILKLIAGG
                     KTIAVLNQDNEFTLNPSQTPIEDFSLIKKGITLAKTNSSGVSTDNFYYWGTSSNTERL
                     GGVAANLFLRSDILQPFQSTVFFNDDGFQVGNGNDLRVRVENNDEVVIENRLNNPITV
                     RISDGGTTRYDVGVFTNSGFRPGDDLVFDLGTTILKWRQIHAGNIFGNLSGNVTGNVT
                     GSTRGDVLATADGQKIIDASTKQIGYSAANIVGVLTGSVIGNVDGTAANASKLNDFIP
                     SISVLSGVDKTSIPVRDNLGRIFGVQFVGTSDKTDRMKIDDSASDTDPNYRSAKVQPI
                     GNTIVARNGDGDILANLFQGTATTARYADLAEKYLTDKSYEAGTVVAIGGEAEVRASV
                     FGDRALGVVSTNPAYMMNSELDGGTYIALKGRVPCKVIGRIRKGDRLVATENGCAIAA
                     SFHQHPDVFAISLETSDDIETKIVEAVIL*"
                     /db_xref="UniRef100_G6F3I4"
                     /db_xref="A0A0F9S6G2_9ZZZZ"
                     /db_xref="G6F3I4_9PROT"
     gene            complement(81021..81383)
                     /locus_tag="BML_08182015_8_5m_scaffold_0_prodigal-single_1
                     12"
     CDS             complement(81021..81383)
                     /product="hypothetical protein"
                     /codon_start=1
                     /transl_table=11
                     /translation="MYFVCIENNKIVSILNYVPNVPPSVQVVEITDDQANGITNQTHY
                     FDLQSKTVKAVSKDALDKKEIEIKNGIEREYLNSTDWMILRHMRQKYLGIPTSMSEDQ
                     FRKLEQDRQGAAARIVKL*"
     gene            complement(81386..83500)
                     /locus_tag="BML_08182015_8_5m_scaffold_0_prodigal-single_1
                     13"
     CDS             complement(81386..83500)
                     /product="Uncharacterized protein {ECO:0000313|EMBL
                     :KKL74331.1}; Flags: Fragment;;  TaxID=412755
                     species="unclassified sequences; metagenomes; ecological
                     metagenomes.;" source="marine sediment metagenome.;""
                     /codon_start=1
                     /transl_table=11
                     /translation="MPYIINKSDGTPLTTLEDGALDSSTSIGLLGRNYTGYGEIQNEN
                     FLHLLENFASPTAPSRPIEGQTWFDSTANVLNAYNGERWERIGSATASNIAPTNPALG
                     SFWYKTPIGVLYIWNGTTWGFVGPESAEGFGITRARSTLLTDSVGTLVPAILLTVNDA
                     VIAIVSSRSFTLSVSTPISGFNNIGEGITLSSLINMFGNVIGTSQTAQRLSSPRNING
                     APFDGSSDITISAKTQRKLKKGSYIVGVDFDGGEEVTWSVDATPTNTMGKVVARNSNG
                     DFAANTITANLIGNVAGNVSTSTGISEFNIIQANQFIGATLSGNAFTATRLQTARTIN
                     GVSFDGTTNVVVPAAAGTLTGSALNTTVKFSSLNSVGTLTSLSVNDAGVTIGDGNQLS
                     LSVQSFVPTIKNTSSNLPLKFEITDTTVPGGSTGQMLIPSSISTANGGDPAPGIVPTD
                     DNRINLGHPSYRYRKTYSTEFYGILKGNADTATSATSSTNLLGGASGSIPYQTGNGTT
                     TMLPAGAPGQLLKSGGTASAPFWDTVAFSNLTPGTYIVGNSYNASADRTWSIDASPSN
                     NPNKIVARDSNGDFATARISLTATPTAANHAVTKSYVDGSSYTVTFGNTVFSTSGFTN
                     QVGSWNNNANHFDVFPPSGKSMADLVAFIPSIAVIHYAGGVNGDDSMRCTWSNLGDRI
                     RVFVQNTEQRSTPAANYLALWR*"
                     /db_xref="A0A0F9F782_9ZZZZ"
                     /db_xref="gwc2_scaffold_6439_7"
                     /db_xref="rcp:RCAP_rcc01318"
     gene            complement(83520..85427)
                     /locus_tag="BML_08182015_8_5m_scaffold_0_prodigal-single_1
                     14"
     CDS             complement(83520..85427)
                     /product="Outer membrane autotransporter n=1 Tax
                     =Synechococcus phage S-CBM2 RepID=I3ULA1_9CAUD"
                     /codon_start=1
                     /transl_table=11
                     /translation="MAYQINKTDGTIVSTVADGQVDSNSTDLTLIGKNYSGFGEILNE
                     NFIKLLENFSSVSAPTRPIRGQIWFDSTESKVKVYNGTQFVPVSSATISNTRPSTLGV
                     GDLWYNEVEKQLYFFDGTDPILLAPLYSANQGVSGLQIRSILDTLNQTRVITLLYNNG
                     ILLGIFAKDSFTPKNSIDGFSGNIDPGFNAGTLANLKFKATVTNSEKLGGADATTYVR
                     RDTSNTIDGQLRITRDLGLVVGDAGNGGFVVNNGNVVLQNTSTDRDLVLNVRKGIDQE
                     DAIRIFSTSRTVDIYNDPAYALSQVNIGGSLTVTGNLTVQGTTTTINTANVTVEDKNI
                     VLGLTDDSIPTEDTASKGGIILQGSTAHAFVWAKSSGEAAQSNTASGYDNSIPELYGD
                     SWNSTEHINLEQNKYYAIDGVPLLVQLTSTPTKTFGLTAAVTNISGVSSFGKQTQINV
                     GPGGLLDPAFITIENNRISTNLTNQDLELYPVRNLVLNGTAQIKGISDPTSNTDAATK
                     RYVDVFVRSRTLAFSIDLSDGKPNTYIINEILNNLAPPTQFELFTEARILCNILANSS
                     TSLNINALRNPTTGNFLTDLSGSTATALTGLSFNNANINGQPIGVIREVRVFILKAGG
                     WDWDSTITLSP*"
                     /db_xref="UniRef100_I3ULA1"
                     /db_xref="A0A0F9N3L4_9ZZZZ"
                     /db_xref="I3ULA1_9CAUD"
     gene            complement(85445..87781)
                     /locus_tag="BML_08182015_8_5m_scaffold_0_prodigal-single_1
                     15"
     CDS             complement(85445..87781)
                     /product="Putative uncharacterized protein n=1 Tax
                     =Cafeteria roenbergensis virus BV-PW1 RepID=E3T4R8_9VIRU"
                     /codon_start=1
                     /transl_table=11
                     /translation="MPYIVNYTDKDNKSPLTVFDNTSSTDTSLTFPGRNVAGYGQVIA
                     ENFLHLLENFASTSEPVNPTEGQLWYDTSDKILKIYDGVSWKAASSIQKSAVEPAVET
                     SNVGELWVDTTNQQLRIYTGNRWILVGPSESTIDGLRYGPIVETIADSDNNNRSILVF
                     YIADIPIQIISKDTFTPKIIIEGFDIIRTGINLTNKAVEGLFTKFFGTASSADSLVVA
                     GSNIPAGRFLRSDVTGTVEQNFNIRGSGGLTLGPDGNFNISTTATAAKIYNSTSGSSI
                     DLQINRDGIPDTILRILDDNVGINKAVPEEALDVVGNVRTTGVLVITNTSESTNSLNG
                     ALRVSGGAGIDKNLIIGQDLDVSGTTQTRNINPKSGDSFDIGSAARRWRTVRAKTIIA
                     DEIQGVLQGNISGNANTATNLKNVTTFRIAGDITSPAIQFDGQVGSYTKIFNTTLTAN
                     IIGGKSEPFPNRSQAQDQILVYRPSLAVPTVTTEFRVISIEIDYTCISDVNHNMNVGD
                     LFTPNVSVNGFTAGASYYVIAVPSLTRFRISVFSGGAVLPLTPGIGLNIPGRKGSATA
                     GLIRETRDVFVGDLGVPIGAIFPFAGINVPFGYLLCDGSEVEQVKYLDLYDTIGNTYG
                     TPSIGFGTFKLPDLRGRFALGRDNMDNNATVPTGTGTIVDAGGGNADRVNDTNADTLG
                     GNAGQSAVTLTLGNLPDHSHNMIVNNIQYSAVRIDTTINAPGRTGLGPTAPGQAQYLD
                     ESGPIKKPSSDFTLSTPIGIMNPYLTINYIIRSGPPRF*"
                     /db_xref="UniRef100_E3T4R8"
                     /db_xref="E3T4R8_CROVB"
                     /db_xref="ali:AZOLI_2591"
                     /db_xref="E3T4R8_9VIRU"
     gene            complement(87785..88444)
                     /locus_tag="BML_08182015_8_5m_scaffold_0_prodigal-single_1
                     16"
     CDS             complement(87785..88444)
                     /product="Uncharacterized protein n=1 Tax=Escherichia
                     phage PBECO 4 RepID=L7TJR8_9VIRU"
                     /codon_start=1
                     /transl_table=11
                     /translation="MMEIENMSKKQENQTLSSGVNEHSGLHFEGHIKIWDPQNGEIFI
                     DKRNAIHYENMSVAMVQSLSNQGQGTVYEMVFGNGGTSVDPTGLITYLTTNTVGVNSS
                     LYNQTYRKVIDQTSVENLDPSRNKMEIRHLSGATYSDIFITCLLDFGEPIGQEAFDNS
                     RDLSGNFVFDELGLKSYNPDGDGKLLTHVIFHPVQKSLNRLLQIDYTIRVQSLTGFTE
                     V*"
                     /db_xref="UniRef100_L7TJR8"
                     /db_xref="A0A0F9HY94_9ZZZZ"
                     /db_xref="L7TJR8_9VIRU"
     gene            complement(88449..102263)
                     /locus_tag="BML_08182015_8_5m_scaffold_0_prodigal-single_1
                     17"
     CDS             complement(88449..102263)
                     /product="Uncharacterized protein n=1 Tax=Cronobacter
                     phage vB_CsaM_GAP32 RepID=K4F9K6_9CAUD"
                     /codon_start=1
                     /transl_table=11
                     /translation="MADQIFPKSQLPIRRTVELLPSIFRTETNSKFFGAVVDTLVQPG
                     VLEKTTGYIGRRYGKTFKSSDIYLDDDETLRSRYQLEPGVITRNLDKIESFIDYIDLK
                     NQIKFFGNNEEIDPKTTGQPHYTWNPPIDWDKFVNYREYFWEPLGPLPIDIFGNAVGV
                     KSTYRVTLGFGSTYIFSPDGFTNNPTITLYRGQKYIFKVNAPREGFTIKTNYDTGSLS
                     YNPIIAYRQGQLATFNEKLWRAKVDINPNDGSTIDENSEDWEFVERVTTNTVLNYNTG
                     ITNNGAELGDVIFEVPFDAPDVLFYQSSVTPDRFGRFIISNIENNTKIDIEKEILGKT
                     TYTSSNDIEFTNGLVVSFRGKVIPEKYSKDTWLIEGVGESISLKRFNDLVAPAINENT
                     PEVLFDNAGFDSEPFDDATSFPQAKDYIVINRTSKDDNPWSRYNRWFHRSVLEFSYKK
                     RGQDFPASESKRAKRPIIEFQPDLQLFNHGAVAKASVDYIDNFTDDIFSKIEGSTGYN
                     VDGEFLFDGARILVISDTDSLANNKIYKVQFVTHNGRTQIHLKLEDDAASNLGDCVLA
                     KRGTKNAGKMYHFNGNNWIKSQEKTKTNQSPLFDAFDEEGISFANLEKYPVSSFTGTK
                     LLSYRIGNSISDSELGFSLSYLNIDNVGDIQFEWTWDTDSANYLESKNPKTVEISTGY
                     YLFNNQKQYQNGWSPLESRYVQPIIDSVIIQETTDKVILQTVNWTEFESSRTAEINFY
                     LNGFKVEVEYTRFNDEFTFNRIFSSGDILSLKIISDIEPRLGYYEIPVGLEKNPLNQD
                     LRYFTFGEASDHLLTSVEWDKEFVGSIPGSSNLRNLFDYRKYGKRFLKHSGIAPLSMF
                     LLCDKKFNAIKSIQFAKKAYSEFKNSLLVKSTELLINENIPEFVDEIINLLGKTKTSK
                     SPFSESDMIGSGAYSTIRYEVEDEEIKTFALSQKFSLEELSTRAVYVYVNQQQLLINR
                     DYTFNSNFGFVILNVNLSEGDIVEIREYVSTSFSYIPPTPTKLGLYKRYTPKKFIDDT
                     YAEPKEVIQGHDGSITTCYGDFRDDLLMELEFRIYNNLKQVYDQDLFNIDSTLGGYYG
                     NAEFTKSQLDNIVNQEFLKWISNTNIGYTLNEYFDSENSFTYTYSSMTEQSGSINLPG
                     YWRGVYKWFYDTDRPHTAPWEMLGFSEQPDWWDKEYGAYPYTSNNLILWEDIRDGIIR
                     QGPRAGQYDRYRRPTIIQHIPVDGDGELLSPLESGLAINFTLINNKGSFVFGDQGPVE
                     HAWRSSSEWPFAVTIALMLLKPFDFINKGFDLSRKRVNKLNQLVDTTSNKFKTISDIE
                     IPEPGENLTSGIVNYLISYVKHLGLEVSDLRNKIYNIDVALASRISGFVDKSQQKYLL
                     DSKSPKSTSSSIFIPPENYDIIFNVSVPVAAIGYSGVLIEKTDRGWQISGYDSINPFF
                     YYYESNSTQSDPLISVGGISAPFSNWTSTRVFNNGEVVLYRGDYYRALKTNQSEEFEK
                     SNWTRLPKLPLRGAVEAFQRRNFNFFSLKKLAYGDELTSIQQVVDFLLGYEEYLKSIG
                     FIFDQYDRNLKVSKNWITSAKEFMFWTRHNWDVGSLITLSPLAEKVTIGIPVGVAESF
                     LDSFYDYQIFKGNGTPLRPEYIDVKRDFQKVEISITGTTEGIYFLKAFYVLKENVVVF
                     SDRTVFNDVVYEKTTGYRQDRIKVQGFRTVDWDGDYTSPGFLFDNVNIDSWVPFLDYK
                     LGDIVRYRSYLWVSQFTQQGTEEFDESSWSRLDSTPTKSLVPNFDYRINLFEDYFEVD
                     SDGVGLTQRELARHTIGYQTRSYLQNLSEDPVTQLRLYRGFIREKGTNNAIVKVFDKL
                     SETNESSIDLKEEWAFRVGRLGGYDQLREQELQLNTDQFLINPQPLLYVDTIPDESLD
                     RFYRISSSDFTILPSDIEKGFIPTSYESIPFLTAGYVKADQVDVTVGSRESLLDLDIE
                     SLSINQNIWVTFEGVSWNVYRFVKSPILFVVGIERNETELVITFNRTHTFKVGDIVGF
                     KIANLTGLYEIASIPEDSTSTVTIEILEDAEDPEFEASSFANVWLLTSARFVNYDSLD
                     RPNAALLPNDAKLWIDKDQDNLWEVIQKKKQYSFKSILDYGVSSPSRSGAKVLYDDKN
                     KRVIASIPGSGYVMVYIETPKGLSLRQIIEPPQGFFDNALGSWGEEMAISYDSRWLII
                     GSPAASAMTSYYQGDYNPALNYAEDDIVLYEGRLWKAKTNVTSIDGSTINIYSDDWEP
                     ATIITPSATGTELGRREQGFISIYEYAQDQWNLRTSILSPRPAANEQFGSSIVIGGTD
                     GTYYLAVSAPGSLGNKGRVYLFSYMPSSGWSILENINYKGIYSDLPGEFYPKNSVIWF
                     RGELYKALNDTFGDGSSQALVESHDWIKIDPIATHCSLPQNVAIEDDGSTLSSGIIDP
                     NQIAELIKEEDRFGTSMAMSSDGKTLIVGSPDSDGQFITNYRGYWRSDYEYIQGDAVR
                     YDDFYYRLVNTSVLDSALRSYNQQPDLGEPWEIITAVSPENSGKVFVYKRNDQEIFEL
                     VQTLTASNLDIFSDLESGTTFGDGDRFGYAMKLNPKGTVLVVSAPETDITFENPGVVY
                     VMEKESDTDFFRIKQKLETYEENPNEWFGESICISPDDQRIIVGAKNFPFQTPVSFDL
                     PLTIFDSGTTTFFDKKGYAGGVYVFEKKNNIYFLTEKLEADLSPFESFGYSVDCVGSI
                     IVTGSPDYIKPSEVNTTQFEVYEGPKIGNVRLFRKDPAVNSWETIAIQLPTSDIQKVR
                     GISLYNNVSNFKITDLDVVDPAKYKILGIADQELRFKTEYDPAVYSVGTDDVVADPDI
                     AWFEKHVGELWWDISKSKWLYYEQGDIFYKSANWAKLAEGSIIQVCEWVETPLLPSEW
                     AGLADTTEGLSLGISGQPLYPNDDVYSFKILFNTATGEPTGTLYYYWVKTKTNLPPVK
                     NRRLSSAEVEILIRDPSAAGIPFVGLANDDSVLTFNFENLLTDNTVLLNMLFSKGDRS
                     LNEIHNEYQIIAEDSADDIPSQSLENKWLDSLIGFDNAGGRVPDTNLPTKQKYGILFR
                     PRQSMFVDRLTALKNTIVYINNILEKEPFSDIIDFSLLNSKEDPPVSELNQYDQIIDT
                     FIDIDTVGTVRVKQAEIRAIIVDGRIDSIEVIDPGFGYKNKSPCPILIEGDGIGAEAF
                     GNFDQQGRLSSVGIITGGRKYTTATASIRRFSVLVNSDEEQNGLWSIYSWDDIRKLFF
                     RTRTQAFDVNRFWSYIDWWKDGYSPTSGIVNEIVASYEEPEIKTSVGDLIRIKEYGNG
                     GWAVLEKISETGDQLFDRYRLVGRQNGTIKFSEILYNPSVSGVGFDNLKSFDTDLYDI
                     ENTKELRIILETVKEDIFIGEYKIEWNRLFFNSIRYVFAEQQYVDWAFKTSLLRANHN
                     VGELKQRLNYKNDNLESYIDYINEVKPYRTTIRNYTSSYNSVDRYGAAISDFDLPPVY
                     STIDNQILPVDSNSGAELDIYPWKWWTENNSFSVISIIVTDNGSEYTSVPTVLIEGNG
                     TGARATAFISNGRVISIQVDDPGIGYTSAPKISVIGGNGTSQNIAKAAAILGDSKIRS
                     FRVGVKFDRITKDGVFKTFSRTEELMASGSSSVFELKYPPTRDRSRITVVLNDEIVLK
                     SDYSISLYKTNIDGFEMLRGRLVFNTAPAFRSIIRVDYEINDDILDSVNRINRYYSPT
                     VGMKSKDLDQLMTGIDFGGVKIQGTTFDVTGGWDALPWFTDTWDSVEANSDHYVVVDG
                     STTDITLPFTPAAGQRINVYLKRAGDSRNRDILNLQYEPEVLQQPTIRIDDPNFDENW
                     DSTSAVNPNAQMPTFVGDGFTNVIPIGIYIQTNAGDTLIFRPEESDGSVIITDPTVLD
                     TVVSGGSLVNIGGAYSTANGKLAEDIVVDGGEFISPDQVQSPEEIIPGQVLDSVSIKV
                     FDSPNIGTAPIQNKILIADGSTRNFDIGLRIFENSSVIVYIDKIRKNIGTDYDIDYIN
                     NQIQFLSEPAENSYIEIISIGIGGIAILDYQEFIADGDTNLFLTDASFESTARVVVTV
                     NGILEDVEFIVSEQFIDTKGRTLVRFGTNPTRLSVIKIICLGGGTDTDSSGYSIIRIN
                     QQTVTYDGSTRKFSLDNFVKLSRGSAESSSIVELNGIALVGPDTDIVLYNGTNNVIVL
                     GRDPFKPAGAILPSNIRVFINEELQIFIQDYDYDGVSKELIINENNLSLGDRIKVEVD
                     IDSEYRFEDNDLVINAGVSLIENDQITVTWFSEYPTLDIIQDEFVGGQAVYKLKAVPL
                     DSSYVWVYKNGNRLTRGIDYRVSVPRGVVYLTTQVDVDPYDYNNDQSTDIIKIIQFGS
                     SVLKEISAYQIHKDMLNVYQYSRYTESDNIVLTQDLKYFDTVIYVSDTTDLFEPDASK
                     NISGIVLINGERISYLEKTSTTLSKLKRGVFGTSISEVHSVGTRIIDCGSKETIPYTE
                     SQERTDFVGDGSTTLIGPLPFIPNKFNKTSWFRGTDNETAIPEEFGPCYELEVFVAGR
                     RLRKDPTSIYNEMLGTISPIADERVPAEFSVDGNSAYIRLTEPAAAGSRITVIRRLGK
                     TWYDKGTGTASRGATFLENSGPIPTFIAEKSTRLPE*"
                     /db_xref="UniRef100_K4F9K6"
                     /db_xref="A0A0F9RNS7_9ZZZZ"
                     /db_xref="ppf:Pput_4107"
                     /db_xref="K4F9K6_9CAUD"
     gene            complement(102274..105639)
                     /locus_tag="BML_08182015_8_5m_scaffold_0_prodigal-single_1
                     18"
     CDS             complement(102274..105639)
                     /product="Baseplate wedge n=1 Tax=Cronobacter phage
                     vB_CsaM_GAP32 RepID=K4F628_9CAUD"
                     /codon_start=1
                     /transl_table=11
                     /translation="MTTTSRQNNLILNQDWTRIYQTFKNADFKSYDFENLRRVIITYL
                     RENYPEDFNDYIESSEYMALIDAIAFIGQSLSFRIDLASRENFLELADRRESVLRIAR
                     MLGYNAKRNISASGLLKFTTVSTTEDIIDSNGRNLADQIITWNDPTNTNWLEQFLLII
                     NASMADNIEFGRSQGSSVIQGIQTEQYRFRSALRDVPLFSFTKNVASRSMNFELVSTS
                     FKGQEFIYEEPPTPGNQLGFIYRQDGRGPGSANTGFFLMFKQGNLELADFTIDVPTVN
                     ESISIEAEGINNDDIWLFQLDSLNTQIDQWVKVTNLVGNNIAYNSLENNIRNIYSVST
                     RENDTIELLFADGVYGNLPRGTFRAYYRTSNGLSYSISPAEMRGVNVSIPYISKAGNL
                     ETLTVNLGLNYTISNATGPESTDNIRAVAPALYYTQNRMITAEDYQLAPLSSSQEILK
                     VKSINRTSSGISRNFDIIDASGKYSSVRVFADDGYIYREEIERNLTFKFANRLDIINF
                     IRNKIEPLFTSTDVYNFYLTKFDKILFVDNNIIWQRLSTGINESTGYFKNTVDNSLLG
                     VGSFSTSSLKYVSTNALIKFVPPEGKAFKNNEIVDFNSTDLEQRKYIWTKIVSVVGDG
                     TNAGRGALPNGLGPITFSDTIPSGAIARRIVPKFINNLPTGIEQEIINQLTENQNFAL
                     RFDYTSSLWKVIISPNLDLVTPFSLGKAGDNTRNNLDASWLVAFTRKADQYVIRIRGI
                     DYIFGSLRQNRFYIDINKKIYDSKIGQIVRDEIAVLGINAGSDSDPLKKDISFAINDT
                     IKFSDGYESDNEIKIAFSDRDDDGVIDDPDAFSEIVGEDTDLKFLFFKEVSDISGNVS
                     FETVNEVAEPILVFQREAQVSVNDYPDGQLIYFYDSNENRIKRVNKTTNTLVLEPRYK
                     ANFGRRGLKFQYTHNASEDRRIDPSSSNIIDVYLLTRNYNIAFRNYVLGNISVLPEPP
                     SIDSLRIEFGSKLNSIKSISDEIIYHPVRYKLLFGSAAEEKLQATFKIVKNTNKTIND
                     NDLKVRIVAAINDFFDVSNWDFGDKFYLSELTTYIINSVSPDVSNLVVVPKQPDQDID
                     SLFEIQSRSDEIFISGARVDDIEIVSTINITIE*"
                     /db_xref="UniRef100_K4F628"
                     /db_xref="A0A0F9UA99_9ZZZZ"
                     /db_xref="K4F628_9CAUD"
     gene            complement(105685..106128)
                     /locus_tag="BML_08182015_8_5m_scaffold_0_prodigal-single_1
                     19"
     CDS             complement(105685..106128)
                     /product="Base plate protein n=1 Tax=Cronobacter phage
                     vB_CsaM_GAP32 RepID=K4F7G4_9CAUD"
                     /codon_start=1
                     /transl_table=11
                     /translation="MAITRLYNQKVVASNFAQVSTDRGTFTYRGFSSNNNKKNYKLYD
                     LDLVKQDLLNHFYIRKGEKLENPSFGTVIWDVLFENFTEEVRAIVSQDIEDILNYDPR
                     ISVNSVIIDSTDQGLRIEAEVTYLPFNINERMSLNFDRTNNTVTT*"
                     /db_xref="UniRef100_K4F7G4"
                     /db_xref="A0A0F9S7G6_9ZZZZ"
                     /db_xref="K4F7G4_9CAUD"
     gene            complement(106131..107744)
                     /locus_tag="BML_08182015_8_5m_scaffold_0_prodigal-single_1
                     20"
     CDS             complement(106131..107744)
                     /product="Lysozyme {ECO:0000256|RuleBase:RU003788}; EC=3.2
                     .1.17 {ECO:0000256|RuleBase:RU003788};;  TaxID=1141136
                     species="Viruses; dsDNA viruses, no RNA stage;
                     Caudovirales; Myoviridae.;" source="Cronobacter phage
                     vB_CsaM_GAP32.;""
                     /codon_start=1
                     /transl_table=11
                     /translation="MATIKRVPANITNKRNVGTGVYLGRIISHLDPTFMGALEVTLLR
                     EQGNDLADGNQVYQVRYASPFFGSTAYEFLGKNTSNPSGAENSNTRSTTAEAYNDTQK
                     SYGMWMVPPDVGVTVLCLFVDGDPSQGFWIACVPPRFTNHMVPAIAASESVDISAEDK
                     KKYNSKLPLPVAEINKKLNTVEQRFDVDKIKKPVHPIADAFLTQGLLEDNIRGITSSS
                     ARREVPSSVFGISTPGPVDRRNNAKKSVIGKLQGATDAPVPVSRLGGTTLVMDDGDDR
                     YQRKKSAGEIGQGSAYADVLKGEKGDPTIPSNEYFRVRTRTGHQLLMHNSEDLIYIGN
                     AKGTTWIELTSNGKIDIYAEDSVSIHTQTDLNIRADRDINLEAGRNINMKAVSGRTRM
                     EMAQNWELIAGQDGKITIAKNFDQVNGGSAKFTTSQGYDIRTGGANKFTASSTTDIKS
                     GAAIKIEGSKIDLNGPSAALADAASALTPLTTHPAPSTSVSSGWSEKKYRSGTINSIM
                     KRVPMHEPWLLHENFAPDRFKPKDTDRET*"
                     /db_xref="K4FB41_9CAUD"
                     /db_xref="UniRef100_K4FB41"
                     /db_xref="3.2.1.17"
     gene            complement(107753..110293)
                     /locus_tag="BML_08182015_8_5m_scaffold_0_prodigal-single_1
                     21"
     CDS             complement(107753..110293)
                     /product="hypothetical protein"
                     /codon_start=1
                     /transl_table=11
                     /translation="MPTLAELRAERQRLEALVTPADRAAAARFEERFTPRKKPDGTPQ
                     QPAPTNSAVTEGSAERVTNQKENSATNKIENGKPTDTKNKSVNVAGGTALINVVANPL
                     HQFASFSPLWTMACLTKEQFNNPKLYRDNDSALTQVIFSSGGRYDNQRANTESGVPEY
                     FVNNFVMQSIIAASPKTGNSNAVKFSFEIIEPYSMGLLLQSMQVAAISNKYANYLDNA
                     PYLLKLDFKGYDEKMGELKVVKSKYFVMKLTSIKFEVTEAGSKYRVEGVPYNHQGFSD
                     SYNIAYTDLKLKGDNVSEACANLTNILNENEQKLVREKRIGLPDTYIIDFPTSPEKSQ
                     IWETQKVDDSKKAAEDPKKPPKKKAGNPKPIVPDPANFDPNDIGASIFGFGASAGGNF
                     GFGFERDKVDPKTGKVDRDKITIDPKNREFQFAQQQTLTDIITQLILSSKYAKDAIDP
                     DKLTKEGFIRWFKLDVQMQFGELDTLLGDFSKVIIYRVVPYLVHHTIFSNPNAAPLGY
                     KALEKQIVKEYNYIYTGKNVDILNFNIQINNLFFTGNSPLPEANSAQVADPNQQGSAP
                     QPGKTVSTGQGNNPQVQLAYTGRRRLMRDPSALTKENHGGAGTKSTEQKVAETFHKAF
                     ITGGSADLVTVDLEILGDTYWLVDSGIANHFATPNSSTPQITNDGSANYEGSDVFIFI
                     RFQNPQDIDAVSGLYRYPNNGKVSPFTGIYKVTTVESTFTDGLFKQKLKCIRMPLQDK
                     DLEGLQPVDADKDQALAADVRETKPQPTGLNTPPTPEVTVEPPPPVPVQAELAALDGR
                     RGQLAAFIRQQRQAASSALGGLTNAAAGQLTNAAANLQLPSINSQEGE*"
     gene            complement(110366..110665)
                     /locus_tag="BML_08182015_8_5m_scaffold_0_prodigal-single_1
                     22"
     CDS             complement(110366..110665)
                     /product="Uncharacterized protein n=1 Tax=Cronobacter
                     phage vB_CsaM_GAP32 RepID=K4F633_9CAUD"
                     /codon_start=1
                     /transl_table=11
                     /translation="MATYTNSSPWASTPQNNFYLETLRIRSIPAESDDFKYVIENQYK
                     HRPDLLAYDTYGNAKLWWVFVQRNMDVLKDPIYDFVPGKTIFLPKQVNLEQYLGV*"
                     /db_xref="UniRef100_K4F633"
                     /db_xref="A0A0F9RNT5_9ZZZZ"
                     /db_xref="K4F633_9CAUD"
     gene            complement(110665..111753)
                     /locus_tag="BML_08182015_8_5m_scaffold_0_prodigal-single_1
                     23"
     CDS             complement(110665..111753)
                     /product="Uncharacterized protein n=1 Tax=Enterobacteria
                     phage vB_KleM-RaK2 RepID=H6X3N8_9CAUD"
                     /codon_start=1
                     /transl_table=11
                     /translation="MTLPTNPYAQLVQAANAATQEVTNAVTASAVSAFSDIKKIELDQ
                     KISGLAGELGSGLNGATSAIKNLAGTGLGESAGKFNSIVGQASAGLKSLAGSTSALKA
                     DITSSLSKLSGGSLGGGIQGVAGALGKAAGSINDILSLKRGANLPKGADLFKNQSAAI
                     KLDPGSKDDWRVRINAPWQLFNSKMFQVLSETGGVVFPYLPNITVSTKADYQKVDLVH
                     SNYPYYSYKSSTVDDIQISGEFTSETETDAAYWIAATTFFKTATKMFFGQGANAGNPP
                     IICHLYGYGASVFDKIPVIITQFSVDLKDDTNYVRCNRYGTNTWVPVVSTISVTCVPI
                     YSRESLRKFNLQSYAAGKMVGPDGVGYL*"
                     /db_xref="UniRef100_H6X3N8"
                     /db_xref="A0A0F9UAA2_9ZZZZ"
                     /db_xref="H6X3N8_9CAUD"
     gene            111838..112680
                     /locus_tag="BML_08182015_8_5m_scaffold_0_prodigal-single_1
                     24"
     CDS             111838..112680
                     /product="RNA polymerase sigma factor n=1 Tax
                     =Enterobacteria phage vB_KleM-RaK2 RepID=H6X3N9_9CAUD"
                     /codon_start=1
                     /transl_table=11
                     /translation="MIQPPKVKYLTNKDLLKEIHLSKNTYCSFVKPEYHEYDLIVPNL
                     EKINIRTIAEAKRARAAKLSKRAYEQSDRKLPQKEFEIDYKKISKQDVVFRVMTFEHV
                     PLAPGRKKTLKNTADSHEKINFPPFQHWKFDDNDNLICVGKSHWQGGIKTGKFSKEHG
                     QMTNNLARMFIKLCERYATRGNVRGYTYNDEMRGQAILQLTQIGLQFDESKSDNPFAY
                     YTAAVTNSFVRIINIEKRNQNIRDDILEMNGMNPSWTRQNSGGGGGAAAGSAPITVDG
                     GDWD*"
                     /db_xref="UniRef100_H6X3N9"
                     /db_xref="H6X3N9_9CAUD"
     gene            112712..113722
                     /locus_tag="BML_08182015_8_5m_scaffold_0_prodigal-single_1
                     25"
     CDS             112712..113722
                     /product="Endonuclease subunit n=1 Tax=Enterobacteria
                     phage vB_KleM-RaK2 RepID=H6X3P0_9CAUD"
                     /codon_start=1
                     /transl_table=11
                     /translation="MNLFKKAACFTDIHFGLKSGSRVHNTDCEDFIKWFCEEAKREGC
                     ETAIFLGDWHHNRSTTDVSTMNYTVSNLERLSQNFEKVYFILGNHDLFYKDKREINSI
                     EFMRLFPNIIPIKETLTDGDVTIMPWLVGDEWLKVPKIKSRYIFGHLELPNFYMNAMV
                     QMPDHGQLQSSHFVNQEYVFSGHFHKRQTGRNITYIGNCFPHNYADAGDDDRGMMILE
                     WGQEPVYKTWPDQPTYRVFKLSQIIDRGDQLLRPKMHCRVTIDLPISFEEANFIKEQF
                     IPQYSLRELMLIPEKVEIESTSTPIDINFESVDTIVMNQINAIDSESFDKTLLLDIYK
                     DL*"
                     /db_xref="UniRef100_H6X3P0"
                     /db_xref="A0A0F9RTZ0_9ZZZZ"
                     /db_xref="H6X3P0_9CAUD"
     gene            113719..115500
                     /locus_tag="BML_08182015_8_5m_scaffold_0_prodigal-single_1
                     26"
     CDS             113719..115500
                     /product="Recombination endonuclease subunit n=1 Tax
                     =Cronobacter phage vB_CsaM_GAP32 RepID=K4F9K8_9CAUD"
                     /codon_start=1
                     /transl_table=11
                     /translation="MTIKIKNLTVRNFMSVGNQTQAIDFDKGQLTLVLGENLDLGGDD
                     SGARNGTGKTTIINGLSYAIYGNALTNIKKDNLVNKINGKGMLCTVTFEKDGVEYHIE
                     RGRKPNLLKFSINGQEQQQLEQDESQGDSRETQKAIEECFSMSHEMFKHLVALNTYTE
                     PFLSMKAGDQRNIIEQLLGITLLSEKAEALKDEARRVKDAIATENTRIETIKASNDRI
                     QQSIEALERKKKMWEDNKQTAISDLQKSITHLEKIDIDAEILAHKCWEDYNKKKQKKD
                     EATRWIAKIVADNEKQEKLVEKLKREIASLEDHKCYACGQDIHDQKQDEIKQEKQSLL
                     QETALQILANLTQEEEHQSILTEIGELENCPVTQYDKIEEAYNHRNTVEGLQKDLTTK
                     LAEQNPYDDQIEELKNSAVQEINWDSINELTRVKDHQEFLYKLLTSKDSFVRKKIIDQ
                     NLAFLNQRLTYYLDKIGLPHVVEFQNDLSVIITQLGQDLDFDNLSRGERNRLILSLSW
                     AFRDVWENLYHPINLLFIDELVDSGMDSSGVESSIAVLKKMTRERDKNVFLISHRDDL
                     TSRVNHVLKVIKENGFTSYSNDVEIVA*"
                     /db_xref="UniRef100_K4F9K8"
                     /db_xref="A0A0F9FQ34_9ZZZZ"
                     /db_xref="abr:ABTJ_p2036"
                     /db_xref="K4F9K8_9CAUD"
     gene            115497..115739
                     /locus_tag="BML_08182015_8_5m_scaffold_0_prodigal-single_1
                     27"
     CDS             115497..115739
                     /product="hypothetical protein"
                     /codon_start=1
                     /transl_table=11
                     /translation="MTDDTHELIIKACQEYFKWQDRFEHKGSDEAGIKARNALGEVRK
                     LCLQRRKEIQEKREQRRKVRNAKNGRPFNITKDEYK*"
     gene            115752..116225
                     /locus_tag="BML_08182015_8_5m_scaffold_0_prodigal-single_1
                     28"
     CDS             115752..116225
                     /product="NAD synthetase n=1 Tax=gamma proteobacterium
                     SCGC AAA168-P09 RepID=UPI000381E3C7"
                     /codon_start=1
                     /transl_table=11
                     /translation="MTWLYQDIEISELPEDCVGFVYLITNKISGKKYIGKKLAKFSKT
                     TYKTVKLKNGNKKKKRIKGKIESDWRDYYGSNIELNKDVERLGTENFTREVLFYCQSK
                     AECSYIEAREQFRHRVLESDDYYNGHIQVRVHGSHIKKSRLLLESHSNLDIPKAQ*"
                     /db_xref="UniRef100_UPI000381E3C7"
                     /db_xref="A0A0F6WCR8_9CAUD"
                     /db_xref="smq:SinmeB_5013"
                     /db_xref="UPI000381E3C7"
     gene            116732..118861
                     /locus_tag="BML_08182015_8_5m_scaffold_0_prodigal-single_1
                     29"
     CDS             116732..118861
                     /product="membrane protein TolA n=1 Tax=Klebsiella
                     pneumoniae RepID=UPI000315421E"
                     /codon_start=1
                     /transl_table=11
                     /translation="MRLLQLEPQLRRNYLYESLDISGRNSIILWETAGIKLREAALTA
                     DQIQSLFKEIETAQTASGDNRTMLGKGKDAASAVNKAWEDLKTKIQDSGPIKNFDQKV
                     SDVLSKIGMGADDPQFDGQVNKWVQKYRDFAKKHPIAQGAIYATLIALAGITGAGVGG
                     AVALGLLKMSDQLLQGKRFSSAAYSGVKAGAMAFAASKLGDLIKGMKAGDQIPKVIDG
                     QDIVDVPGVPKMDFQKYDYYLGDSGNVVAVTKGAPNPFTGDLGSAASSASNAASTGSN
                     LSNQILDQSLSNPAGRSAARQAVAAALDSGDITAAQGKELIKQIGSAAANPEAAEQAI
                     TQTLQNVGGSAAKSAAKSAGTSIADIAASTDIPSVDAVGASSEDLFKVGDQKMAKSLR
                     TAVEKMSAEDQEETIAAWRAMLNPDVPVNARQGAGERISELVSKYEGNKAGNAIAAAA
                     EKSADVAAAPGAADAGKAATKAVKGAAEELLKYVGQEAPDGVIKNIAPDGKWIEYTSP
                     TGRLVRDNFPVEMNGKTYNNAGPYLKALLGAPTESISRAGKRLSEGQVYYLFKQVVAT
                     NIKMIQEGTVVTNRLNEGPMDFLKQAAGKVASKASSFGKSLTTKVTAEKLTSAWKKAG
                     SPTDSQEIAAFLSTQGVSPDVVAATFKGMRLPGPGANSNNAAAGAAGGNVLPYPKVVE
                     LVNKLTVKDKLRLIKWVEKNKSTGTAG*"
                     /db_xref="UniRef100_UPI000315421E"
                     /db_xref="kpj:N559_3579"
                     /db_xref="W9B5N5_KLEPN"
                     /db_xref="UPI000315421E"
     gene            118875..119864
                     /locus_tag="BML_08182015_8_5m_scaffold_0_prodigal-single_1
                     30"
     CDS             118875..119864
                     /product="Uncharacterized protein n=1 Tax=Eimeria praecox
                     RepID=U6GRC6_9EIME"
                     /codon_start=1
                     /transl_table=11
                     /translation="MRIHEILVESQNLQEGPILNKLGSAVGKGVGTLAKGVGAVAGGI
                     AGLGGAIKKGFQAGKSTVAGAGDTAAAPAADSKTPTTGAAPTPGAADAAGNAGAPAGG
                     AAGAPAAAEQPAAAGAAGAAGKAGAAGAAGKAGAAGAAGAAGAAGAAGKAGAAGGGAG
                     ATGTPYAQAQKAIQALQPKEKTKIFSLLQKDPKVQSSLANKKPAAGAAAPAAAPAAAP
                     AAAEQPAAAPAAGAAAPAAAPAAAEQPAAAPAAGAAAPAAAPAEQPAAAPAGDVEKPG
                     FLQSKIKGRRSPAKLSQAEIDAERERIMGPTSDSVIRRGNLIAEGRLSIFRRK*"
                     /db_xref="UniRef100_U6GRC6"
                     /db_xref="A0A060ZDZ3_9ACTN"
                     /db_xref="cter:A606_03345"
                     /db_xref="U6GRC6_9EIME"
     gene            119861..120322
                     /locus_tag="BML_08182015_8_5m_scaffold_0_prodigal-single_1
                     31"
     CDS             119861..120322
                     /product="hypothetical protein"
                     /codon_start=1
                     /transl_table=11
                     /translation="MKISEILVENEYERGKDFGTRLVSPSQWFRPKTGGQYQKGKDLG
                     SKILSPSQWFKSNKSSEVDVDSSKEKSKPVEPTFNLSNVKKILNSIVLGEPRYPEDMK
                     VISQLRSKIKNGSIDVSVKSDDLNLALKSVIGNIQLSSDQIKLIKAYADSI*"
     gene            complement(120319..120492)
                     /locus_tag="BML_08182015_8_5m_scaffold_0_prodigal-single_1
                     32"
     CDS             complement(120319..120492)
                     /product="hypothetical protein"
                     /codon_start=1
                     /transl_table=11
                     /translation="MDKEAKALKKDILKMCWYMRGLSYSEAMHLSWEERELVSEIIKE
                     NLDTTKKTGLPFF*"
     gene            complement(120531..121397)
                     /locus_tag="BML_08182015_8_5m_scaffold_0_prodigal-single_1
                     33"
     CDS             complement(120531..121397)
                     /product="Uncharacterized protein n=1 Tax=Cronobacter
                     phage vB_CsaM_GAP32 RepID=K4F6V0_9CAUD"
                     /codon_start=1
                     /transl_table=11
                     /translation="MSSEPLNQNLQTKKNPLAQWYRQPKIYVKLPSKGKFYPNGTLDQ
                     SSNEEYAVYSMTAKDELMFKTPDALLSGQSTVELIKSCIPAILDPWKMPSIDLDLCLV
                     AIRLATYGEKMEVSANCPHCNAENDYDINLQNWLGVYEGYNFVDVVEIDPLTVSIRPY
                     TYQELTKTSIKTLEEQRVFNIINDDNMGDEEKLDRFGKSFVKLTELTVDLIAGCITKI
                     ETPDGAVNDVSMIKEFINNAPKEIFEKIANHVKNLKEKIDYKPVVHCNECSKEYDLPI
                     TMDQANFFAVRS*"
                     /db_xref="UniRef100_K4F6V0"
                     /db_xref="A0A0F9PI50_9ZZZZ"
                     /db_xref="K4F6V0_9CAUD"
     gene            121467..124133
                     /locus_tag="BML_08182015_8_5m_scaffold_0_prodigal-single_1
                     34"
     CDS             121467..124133
                     /product="hypothetical protein"
                     /codon_start=1
                     /transl_table=11
                     /translation="MAQPVLVDIPGIGTIEAKNAASEHTLNEILKILKKFEKQKLGSG
                     AGGAGGKDKGKDKDGKGNTPTPADKKEEEEKKKTTSTLARMSSTVKSVAGGLIGLGDS
                     ITNTISKFANVGDSMTAAAGIFSSIPLVGTAFAAVAGAAESVTKSFQDAASSGATFGG
                     SVNRFAGAASAAGMTMEQFGSFIRSNTEAMIGFGGTTEQGAKRFTEVSRAVRATSSDL
                     YALGFGTKEINQGIANYGKLLRTQGIQEGKSTADLTKGAKAYLKEIDALAKVTGVERS
                     AKEAEMQAAARDAQFQGAMANQSEEVRKSFLSTLGGLAGGMQGPLGNFAKDILATGTA
                     TTEENQKLLAQMPRSGAMLQELRAKMQRGEAVTEEERNRLNNLMAEEGAHAAKQLGGT
                     FAAAPEFAGTMNALTLAQSMQKNAITQATAEQKTAQSETDKMNEKISKSKEALAAFSN
                     SFQMALANSGLLDLLMKAFQFTADLVMTYLVPAFQLMGTILTEVGSALIDFLQPIIKQ
                     IGDFIMMHVIPAFMDLWPIIQTIGGVINDYILPVFVSLGGFILDNILPILAGLGAGLL
                     TYGAIVAAASLKQAYNTMTVVSESGARTGLLTSLAAQIKATWAAAAAALGLSAPMLGV
                     IAAVTAVVAIFYALYRNGWTLGTVFEALKDNIERFGMNIMEFIDMIRSKLPESFGGLS
                     KEETELRAKEREKRRKELDEKEKERDKERAAKVKERGFETKEDQRKQLQFKFDNKKLG
                     IAQAEIKTMDEKLAKEQALSLSDPHAMLKGLAASEKSGFIKDAPAAAATPTPQAAQTA
                     AGATPAGSTAQSTTNASSSGTGGSTSDTASSGSKSPTQDAAVSGLTALNNSMERMIAI
                     QRQTNQLLQNQLRVQENMSGNLSGDLFTSIAA*"
     gene            124148..125845
                     /locus_tag="BML_08182015_8_5m_scaffold_0_prodigal-single_1
                     35"
     CDS             124148..125845
                     /product="Portal vertex protein of head n=1 Tax
                     =Cronobacter phage vB_CsaM_GAP32 RepID=K4F9K9_9CAUD"
                     /codon_start=1
                     /transl_table=11
                     /translation="MSWKKHFTPVDISNMQSSSMSPLSSARRPGPARTNYSSYLPDVY
                     AGAPNRIERYMQYDTMDMDPEINAALDILSEFSTQKDKENSTPFNFKFKNKPTNTEVK
                     ILKDSLQKWTKEQQFETRIFRIVRNTFKYGDCFFIRDPQTKKWLFVDAAKVTKIIVNE
                     SEGKIPEQYVIRDLNFNFKNLVAVTPHGTTNTAPSGMSSYTSGGGFGRGFVGDAARAT
                     GTRFQNEANEVTVDAKHIVHISLSEGLDNNYPFGNSLLESVFKVYKQKELLEDAIIIY
                     RVQRAPERRIFYVDVGNMPAHMAMSFVERVKNEIQQRRIPSSTGGGTSVIDSSYNPLS
                     TNEDYFFPQTAEGRGSKVDTLPGGTNLGEITDLRFFTNKLFRALRIPAAYLPTGIEEA
                     ANTISDGKVGTAYIQELRFNEYCKRLQASIVETFDLEFKIWLDSKGINIDNSLFEIKF
                     NNPQNFAAYRQAEIDTQRAAVYAQVSQIPYLSKRFSMKRFLGMTQEEISENELLWKEE
                     NAAMLKPPANPAGEMRSAGITPGGIAADAEAQSAEAPADMAAAAEGGAEAAPAEPAA*"
                     /db_xref="UniRef100_K4F9K9"
                     /db_xref="A0A0F9QJG2_9ZZZZ"
                     /db_xref="K4F9K9_9CAUD"
     gene            125859..126104
                     /locus_tag="BML_08182015_8_5m_scaffold_0_prodigal-single_1
                     36"
     CDS             125859..126104
                     /product="hypothetical protein"
                     /codon_start=1
                     /transl_table=11
                     /translation="MLLNEFIYYSNSSSEIASDRRYESDRDSDVLKRSDTRKIRLTLG
                     QINKLRMASEAHEAERDSELEFIKQMYGQPPAEQPAA*"
     gene            126070..126750
                     /locus_tag="BML_08182015_8_5m_scaffold_0_prodigal-single_1
                     37"
     CDS             126070..126750
                     /product="Uncharacterized protein n=1 Tax=Pelagibacter
                     phage HTVC008M RepID=M1ID85_9CAUD"
                     /codon_start=1
                     /transl_table=11
                     /translation="MDSHQQNNQQHNISSNRNQHIPAFVVGNGRSRLTIDPNSLLRLG
                     IVYGCNAQYREYDPHHLIAVDVKMVNEIIASGYHKTHSVWTNPNKGISTKTNINFFNP
                     HKGWSSGPTSLWFSAMSGHKEIYILGFDYQGLPGGRFNNVYADTFNYKKSTDAATFFG
                     NWLSQTEKVIKEYKTVKFFRVVENGGYVPDKLGPQLPNLSHITFDDLNNKFGGSIYSY
                     QKLQKTTI*"
                     /db_xref="UniRef100_M1ID85"
                     /db_xref="M1ID85_9CAUD"
     gene            126817..127617
                     /locus_tag="BML_08182015_8_5m_scaffold_0_prodigal-single_1
                     38"
     CDS             126817..127617
                     /product="Putative nucleolar RNA-binding protein n=1 Tax
                     =Trypanosoma vivax (strain Y486) RepID=G0U018_TRYVY"
                     /codon_start=1
                     /transl_table=11
                     /translation="MAEKNPLVEQMLEHLVNGEQQKAEDLFHEYVVSKSREIYEGLIE
                     SEIAEEDEDEDEDKNKKDVDVEEDFEEIALEADPTDDLEDELDGDKEDDMDMDMDMDD
                     ESGDKDPEELFQDLDAIVDELQAKFDSMKDSDDMGDMGDDEEVKDDFELETVREYVEK
                     VPAGHGAEKKGQAEKADGSAGGMKFSANNMGGTTANLRGGEAKEASKGTAGGLANNKP
                     QDMKTGNINVPGGKAGGAFSKKEPGHGAEKKGAGEGSTDGQSLFRGRR*"
                     /db_xref="UniRef100_G0U018"
                     /db_xref="K6UTR1_9APIC"
                     /db_xref="nou:Natoc_1586"
                     /db_xref="G0U018_TRYVY"
     gene            127624..128256
                     /locus_tag="BML_08182015_8_5m_scaffold_0_prodigal-single_1
                     39"
     CDS             127624..128256
                     /product="Prohead core scaffolding protein and protease n
                     =1 Tax=Escherichia phage PBECO 4 RepID=L7TQE4_9VIRU"
                     /codon_start=1
                     /transl_table=11
                     /translation="MMKTALSEHLSFDQAKIVLERDESSDGKKSLHLNGICIQGDIRN
                     ANQRVYSSQEIGRAVKTLNEQISGGYSVCGELDHPQDLKINLDRVSHMITKMWMDGPN
                     GYGKLKIIPTPMGQLVSTMLESGVKLGVSSRGSGEVDSNGSVQGFEIITVDIVAQPSA
                     PGAYPTPVYEHLMNNRGGYQAFKIAQEVKGDPKAQEYIAESLKRIISGLR*"
                     /db_xref="UniRef100_L7TQE4"
                     /db_xref="A0A0F9TS85_9ZZZZ"
                     /db_xref="L7TQE4_9VIRU"
     gene            128270..129415
                     /locus_tag="BML_08182015_8_5m_scaffold_0_prodigal-single_1
                     40"
     CDS             128270..129415
                     /product="Uncharacterized protein n=1 Tax=Cronobacter
                     phage vB_CsaM_GAP32 RepID=K4FB44_9CAUD"
                     /codon_start=1
                     /transl_table=11
                     /translation="MLDFVKQLFESNVISEETKSEIEQTWQQRVQENREQVTEELREQ
                     VTAQLREEFAQKYEHDKAAMAEAVENMIADRLIAELSEFAEDRQGLIEARAKYVAKMK
                     TDAGMLESFVLKNLQKELAELHEDRKSVADNMAKLESFIVDALAKEIAEFHSDKKDLA
                     ETKVRLIKESREKFETLRTSFIKKSAKVVENAITNGIKTELTQLREDIESARRNDFGR
                     RLFESFASEYAASYLNEKSETAKLMKIVKQKEAELNEAAKVVAETQKIVESKETQLKI
                     ARDLAERKEVMSELLGPLNGDKRSVMRELLESVQTEKLVSAYEKYLPAVMDGATTQKK
                     QALTEAAEPAPSQQKEVVTGDKQAQQIGGEEKSAEIFDIRRLAGLKV*"
                     /db_xref="UniRef100_K4FB44"
                     /db_xref="A0A0F9QPC4_9ZZZZ"
                     /db_xref="K4FB44_9CAUD"
     gene            129427..130608
                     /locus_tag="BML_08182015_8_5m_scaffold_0_prodigal-single_1
                     41"
     CDS             129427..130608
                     /product="Precursor of major head subunit n=1 Tax
                     =Cronobacter phage vB_CsaM_GAP32 RepID=K4F9L0_9CAUD"
                     /codon_start=1
                     /transl_table=11
                     /translation="MSQLLESRWSETKDALLEGLQGNKRTVMATTLENTRKYLAESAT
                     AGATSAGNVATLNRVILPVIRRVMPTVIANELVGVQPMTGPVGQIHTLRVRYADAFNG
                     GTGTSVAAGEEALSPFKIAEGYSGNDTVAGLKPGSTAALEGQAGNRLSIQILKQTVEA
                     KTRKLSARWTFEAAQDAQAQQGIDIEAEIMAALAQEITAEIDQEVISSLMNLAGTAAL
                     TYDQAAVSGTATFVGDEHAALAVQINRVSNLIAQRTRRGAGNYAVVSPTVLTLLQSAT
                     TSAFARTTEGTFEAPTNTKFVGTLNSAMKVYVNGYATSDDVLIGYKGSSESDAPAFYC
                     PYIPLMSSGVVLDPSTFEPVVSFMTRYGYVELTNTASSLGNAADYLGKVQVTSANLRF
                     A*"
                     /db_xref="UniRef100_K4F9L0"
                     /db_xref="A0A0F9QJK5_9ZZZZ"
                     /db_xref="K4F9L0_9CAUD"
     gene            130657..130947
                     /locus_tag="BML_08182015_8_5m_scaffold_0_prodigal-single_1
                     42"
     CDS             130657..130947
                     /product="hypothetical protein"
                     /codon_start=1
                     /transl_table=11
                     /translation="LFDLNTFTMQIESEKDFSELRKQLAIWRKRFPMFRHDVNQIENI
                     IEIHIQNHSIALVFYRQTKKKNYLEDAQKEIDNINRVVSTVEKLELMAMLSQ*"
     gene            131036..131413
                     /locus_tag="BML_08182015_8_5m_scaffold_0_prodigal-single_1
                     43"
     CDS             131036..131413
                     /product="hypothetical protein"
                     /codon_start=1
                     /transl_table=11
                     /translation="MGRPLRKDVNGVDVIGTYVSNTGVRVEFYDSALRDDGIIIKQRG
                     AKTFVVARVGTPATRATAVLKNGAPSAAGEMRLFGWLGGNGGTSVNLAKITKRVATDF
                     TGKRYTWFLENDSSNDYIVLTAL*"
     gene            131428..132495
                     /locus_tag="BML_08182015_8_5m_scaffold_0_prodigal-single_1
                     44"
     CDS             131428..132495
                     /product="Uncharacterized protein {ECO:0000313|EMBL
                     :KKN12951.1}; Flags: Fragment;;  TaxID=412755
                     species="unclassified sequences; metagenomes; ecological
                     metagenomes.;" source="marine sediment metagenome.;""
                     /codon_start=1
                     /transl_table=11
                     /translation="MGQVVQTNGDYIIRAIPDPVTGGRIVLDTGANVGEVRVTGNLIV
                     TGDVLNVESSQLNIQDNTITINFGETGAGVTLDYSGIEVDRGSLPNAALVYDEINGYW
                     FLAAGSVPGPFSFSADDPTDLTPRSASRLKLKEILTDAGTDAGDLLLIGEGSGVLKVG
                     NRAPGYETFVTDDDDIPNKRYVDDAIQNNPTFQIIGDAPADPLNPFPNDATRVIITDT
                     DVAGSAAYFAANTGYTTYGESAVSVLVDGSLIAQFFTNRLEVGGLEIAGGDSSYEIST
                     KSGISNENIFIRTQGTGMLETNYGIELHRIGTPGAYPIDATMLYSHSPGAGKSGLYFY
                     HDQDRDELISKRRALLFSMIF*"
                     /db_xref="A0A0F9QIF8_9ZZZZ"
                     /db_xref="gwf2_scaffold_54_319"
                     /db_xref="scn:Solca_0840"
     gene            132505..132906
                     /locus_tag="BML_08182015_8_5m_scaffold_0_prodigal-single_1
                     45"
     CDS             132505..132906
                     /product="hypothetical protein"
                     /codon_start=1
                     /transl_table=11
                     /translation="MITNYENPPDTIALLNSSNQNSDAKLVFVSTSNGKSSGTPIKNA
                     ITTIALCNTGTGDLDLTDETIDQVIVSIFIVKATKAYGVGNRIVSNLIIPAGETVFFN
                     DERIILDEEDEIWVGSSAPGLLAVTISSLEV*"
     gene            132903..133436
                     /locus_tag="BML_08182015_8_5m_scaffold_0_prodigal-single_1
                     46"
     CDS             132903..133436
                     /product="hypothetical protein"
                     /codon_start=1
                     /transl_table=11
                     /translation="MKFLKSQNTSKWTVNNYRFYSNEYGRYVMNGTGALRLPKGTTDQ
                     RPLINYSPIPPDGTGDPVRIPNEADGYIRYNTTLNIVEAYVGGGWEIVTAPATTGIFK
                     QTLGPGDYVTSLFGPLDRDPQADDNILVFIENVFQISQTNFNILYNYEGSGDAYIQFT
                     SPVPLGKYITIYFGFSN*"
     gene            133479..134396
                     /locus_tag="BML_08182015_8_5m_scaffold_0_prodigal-single_1
                     47"
     CDS             133479..134396
                     /product="Uncharacterized protein n=1 Tax=Synechococcus
                     phage S-MbCM7 RepID=V5UTB4_9CAUD"
                     /codon_start=1
                     /transl_table=11
                     /translation="MAIRFADRVKVRSSSFGTGDFTLGQVVPGFQSFSVIGDGNQAYY
                     CIVDAIGNWELGLGTYDLDSTQEVLTRDTVIDSSAGGLKINFPRGGKTVFVTIPSTIS
                     QTVADSVLNTLAGPKGDKGDPGVSITYEHRPEFQNDGALLRLEASDSTVSDIKLAEGA
                     NVTIEKTDPSTITISATSSLATRETAGVATGAFANGSTLNTSITGFKGYKLYKIQVSH
                     ACRVRIYTDAASRTADAARAEGATPVVGSGLVAEVITTGAETRIIAPAVTGFNNEAIP
                     TTAIPVSITNKSGGINNITVNLTLIQIEQ*"
                     /db_xref="UniRef100_V5UTB4"
                     /db_xref="A0A0E3FGE3_9CAUD"
                     /db_xref="V5UTB4_9CAUD"
     gene            134410..136008
                     /locus_tag="BML_08182015_8_5m_scaffold_0_prodigal-single_1
                     48"
     CDS             134410..136008
                     /product="hypothetical protein"
                     /codon_start=1
                     /transl_table=11
                     /translation="MPTILGGGLGEEESGLDTGLVAQLGRIGGKLLAPNMLRNGVDLA
                     FDTDLLYLKVSPQIQGTPSTNDPVLDPQISVLREPPYSDGDPNFGQGSEGRGIGINTN
                     NPVYDLDIRTNLKTTIAQATDAAYIDNFYISAPQTISTVTGNINLFMTGADPTAIFDN
                     LGITDSGLNPRLLFNGNVISSFSNQNINFDPNGTGFVELQANTEIVGDLVVSGNIDLD
                     GNLRTNSNIIIGDNPMDVVIINTEFTQDIVPGSDLLFDLGKSNKRWSAAYIDDWTKIN
                     NIIPDRAIVDNNMEIGGSNNVIRTTSVNDDIFISPSTGDSNIEQLVFNNDTIFSLMQQ
                     PDLDPSLTAAGILAAAAGDPNADIFNTITSGPEYFLGGGQVVRTLRSGKLGDIRNDLD
                     NPNILNVDDAQKVLDITSYSGSTVNEAIWYYTQLKSTIISNPSEYAKWGLSSVNLTDT
                     PFTLQSTGTGYIKFSDTGGLVIPTGNSAERTYAEVGATRWNTELQQLECFDGEIYIVA
                     TGPGAVVTNDLMVELAITRALFLG*"
     gene            136160..137215
                     /locus_tag="BML_08182015_8_5m_scaffold_0_prodigal-single_1
                     49"
     CDS             136160..137215
                     /product="Fiber n=1 Tax=Prochlorococcus phage P-HM1 RepID
                     =E3SML2_9CAUD"
                     /codon_start=1
                     /transl_table=11
                     /translation="MAIGRISGPLLKANLVRDGVDLAFETDLLYLDVVNSRIGINNSS
                     PSTDLEVTGITRTTTLQVDDQLDVGNLSFTGNDITSSSNVINFQAAAGEATVYHSRLV
                     VDDFQLSGNTIATTVSNSDIEIRPNGTGVIQLQANTNITGNLDVTGDVSATGSITLGG
                     NIIIGDQSTDTITINASIQSDLIPDADNVFALGNPSFRWKDIHVNNFYTTTINLPNLN
                     IGNLILSNNTITTTSGQDINISGNGTGGVRLGNLKIVNNIVTNISVNAITQFISTGTG
                     YFKIAGTNGFVPPKGTSAQQPAVREAGMTRYNTDSRALEVWDANANAWANPAGASGAV
                     SETDANEISAIYALILG*"
                     /db_xref="UniRef100_E3SML2"
                     /db_xref="E3SML2_9CAUD"
     gene            137223..137555
                     /locus_tag="BML_08182015_8_5m_scaffold_0_prodigal-single_1
                     50"
     CDS             137223..137555
                     /product="hypothetical protein"
                     /codon_start=1
                     /transl_table=11
                     /translation="MPTVFRMSTATNIGPTPVDVLQIGEGIRATVVGCNLANTTLFET
                     VAVDVFVVDEESTAALYVKNVIIPPNTAVKLITGGEKLILPETAGLRVSSSVDDSVDV
                     VISYVEIS*"
     gene            137566..137934
                     /locus_tag="BML_08182015_8_5m_scaffold_0_prodigal-single_1
                     51"
     CDS             137566..137934
                     /product="hypothetical protein"
                     /codon_start=1
                     /transl_table=11
                     /translation="MSAYYFGRTPDDLLGNSPQYFYALRRNDDGELYLVRSDQLIDKD
                     SYEINTPGSPIDDFQDFEAGVDFFDAIDDNHDLIYKNMKYPQYKWDSRAGFYYIDSEG
                     NFVQRLFSGFEYPEGVSSNG*"
     gene            137946..143549
                     /locus_tag="BML_08182015_8_5m_scaffold_0_prodigal-single_1
                     52"
     CDS             137946..143549
                     /product="Conserved domain protein n=1 Tax=Micavibrio
                     aeruginosavorus (strain ARL-13) RepID=G2KMH2_MICAA"
                     /codon_start=1
                     /transl_table=11
                     /translation="MAEFRIGQFRYSWVGPWITGTAYKRDDVVSYGGSSYVCIRTHTA
                     DDNFYDDLNFIFPGDTAPSPAWVVMTEGISWQGEWQSSTFYNIGDIVLFSGSVYYCVN
                     GHQGGSSLNDNLSDWEIYTFGRRFLGEWTPNTAYGQRAFVRYGGQIYKCVEGHTSGNT
                     VQGLEADQSKWEVSFDGVEYVGPYQQDYRYKVNDLILYNGSLLRCNTGYTSESEDFDA
                     AKWDIEFFGQEFEEEWNANEYYGIGSVVRYGGWLYYAVAANNGKPPINSIYGSYGVEN
                     FWTPFSKGIRYRGPWSVNTEYKTGDVVRRGGNLYVAILDTVADASTLDYLDDSNWEIL
                     TVGQNWRKEWSENTLYSLNDLIIFEGSVWKCTVAHVSSDQNYPGDNGSGFDYWDLVLE
                     VAQRQGMRERGDLLTYDLSRELAGDTSTFGPARVPIEEPGKILTIDSNDSLFYNNIGS
                     ISRTLFVSTDGQDDAVDPLRGSSFRPFKTIRYACERADDDFSGFTTVSVGAGLYEEIL
                     PIIVPARTVVLGSELRSTTITAAGPIAALSLDRTYTIATLARLSGIVPALLLNQTVNK
                     TAGNPLEPQQAFKTVQIGVPFDPPQYDFITEEEIFESFITETEQAIGNTAVAAAIQTL
                     IATKINYINFFLASGSTNPAVVGTNVAVTIEAFTDAVLILEANKDFLVEEALAYMRST
                     FPDYAFDEIFYRRMVHLYVDAWKYDIIYTGNYKTIMAARYYRNSVLGNTTEDMFYVRD
                     ATGVRNCTLKGLAGTLNPPTVFDLYQRPTGGCFVSLDPGWGPNDNRTWINTRSPYIQG
                     VTTFGTACIGQKIDGSLHAGGNKSIVSNDFTQVISDGIGAWVRNNGRAELVSVFTYYC
                     TIGYFAENGGIIRAANGNCSYGNFGAIADGVDLTEVPKTALVNNRVQQAQVAATFAGE
                     FNDEIQILEYANAGIDYTTASANIIGAGVGASVQFEDFRDDAMFEVRLLDSSTEIAQK
                     IGGSGYSVSQSNAQPHLTPGGDAYSITIASNDENDESDYLGKRLIITGGTGTGQYGYI
                     TAYDTLTKVVLVSRESDNQPGWDHVVPGTPLRPVFDTTTFYRIEPRPIFTEPQFTVNN
                     ANIPASTGWINVVYGETFQTFTNVYIDYDVNEIDPALVDLLVAKFTVTKRGRDYLLVK
                     TGSGQGYTAFQELTISGSKVGGVNGINDITVRVLTTGEDSTNPLDTFDWTGLGASGVF
                     VATSTAAFVGSYSRDGQTWPDVFNFPSFGDWRCIAAVTERGSSLLTGNVRFVAIRRGS
                     NVAASSLDGITWTARIMPASRNWNDVCYGNGRFVAVAGNNNSFATSTNGTTWTLGTFP
                     SFGDSTINEWVSVCYGRGRFVAVANSGNVFATSTNGTTWTVGIMDVIDDSSARDWVSV
                     VYGRGTFVALSSQGDIAYSFNAVDWAGSQMPTQDGSTMMNWKKLTYGNGLFFAVCDTG
                     NAVIGGDPTSGPTTFAATSDNGLTWQGRTLNIARNWTAVTFGNPYLEAADSTVGKNTP
                     IYVAVASGSSIFNRIRTGARAKGRVTVGSGVIGSVRIWDPGSGYQDAPVLTVIDPNRN
                     EAVLADCRTGDGVLAQPTRVSGGTGYRSITTRVTINGDGRADIIPRGKFVYLDDLPSI
                     PGPGAQVIFSTLDQIYTTVGITEIVENDDGTFRARFRLSPELKVRDQLEHQTNVILRE
                     RYSQCRITGHDFLDIGTGNFEETNYPELYSGLFFSAEENEVYEESGGRVFYTSTDQSG
                     NFRTGELFAVQQATGVVTISADFFDLSGLTELRLGGIRLGGTGAVVREFSTDPLFTED
                     SNNIVPTQRAISQYLANRLSVGGSEIATASFIAGLVLVGPDRIGHTLQGRIILPRRMD
                     FVGPQAGVRGVALAQAMFLRTEDEF*"
                     /db_xref="UniRef100_G2KMH2"
                     /db_xref="mai:MICA_2363"
                     /db_xref="86284401"
                     /db_xref="G2KMH2_MICAA"
     gene            143583..151199
                     /locus_tag="BML_08182015_8_5m_scaffold_0_prodigal-single_1
                     53"
     CDS             143583..151199
                     /product="Uncharacterized protein n=1 Tax=Synechococcus
                     phage S-CAM1 RepID=M4QF90_9CAUD"
                     /codon_start=1
                     /transl_table=11
                     /translation="MAEFKLGRIRFVWKGDWTTATTYFKDDVVKYGGKTFICQVGHTS
                     AGNFYTDLDFVPTKWNQMTDGSEWRDEWTTSTFYKENDIVRYGATIYICNESHTSAAT
                     VGAGLEADLANWDIFVEGLDWKGDWTTTTQYRKNDLVRYGGYTYVCITAHVSDSSATD
                     GLEVDSANWETFNPGIEYKGEWSASSVRYKVNDVVKNGAGLWICVTAHTSAGSFESQQ
                     ANWSQFVKGFEFEEGWNVGTTYQPGDIVAYGGNQYIAKTNHVGATPSTSTTNWSLFTE
                     GFNWVNDWSFGTSYRIGDVVRVNGNTYIAIADAPAVTLTITNTTALTDNFTTNTTTAA
                     LSAGMSVRFTGTTFGNVFTGATYYVSTVPNTLDFTIATTPGGIKFEVITASGSMTATA
                     GFHPANSTGRWQLLTKGINWAGEWIDDNEYELGDAVRFGSNAYICVQKHRSEADDGSS
                     VVATGGGAANSRPDQDTSATYWNILSIGSETSVLTTRGDLVFFNNNGPARLPIGIEGQ
                     ILRVSEDDLPEWITLGAADFTYYVATNGTDEPAPIHGRSWDKPFKTIRYACEQVERGP
                     RNPIAKRLLEMNRVFIQREVTEWVQYQIANAGGSGIWNNFVYDEFRCERDTGFIIDAL
                     IYDLSHGGNIKTRGAAQAFVNALIDSPGQYITLSAEKANDIAAWNYMLEVVESVLDQE
                     APAVNYQTLNGDNSTKIVDQFFDADLGPTENVLPTINELITVITNALEDEDDSRIPAR
                     YAPSNLIRIATGRYRETLPIIVPELTCVIGAELRSTNAGPAGSLVDTSDVRYSLGALG
                     RLEAIISDVVTGGNVTESSGNTETQNIDWPLADADEGNDLKLLVRAMAHKIDFNLGTT
                     VLQSSANPTNYNTSYLTGFGDARTLLRENKKFMQDEVIAFIAANYPSVKYSKTVCRRD
                     TGYIIDAMAYDLTYGGNAMSVQAGLAYYDGPGSQLMIDSTEITATIASYGRLKTVMQQ
                     LVSNTTVTRSSGNSSIQWTDSGLSGGTAATALIGANIDIITNIIAGDSTGGNPPQTRV
                     TSITAGNVANTAANHGLNVGDTFVPEVSGNGFIAGTTYYVLTTPALNQFTVSTSFGGS
                     AATLVNGTGLDIEGAIVNRPATAWVAALGTGLVTAYTSLSAQSESIAANTITFLTSNY
                     PDLVYNQAKCSRDVRIIIDAVAYDFMFNSNFQTFKSAYAYLRSSASEVFSLGQKDATR
                     AALEYVKTSVQANVSSNATAQARTEVLMTLLDTILFAATNEGSPCATSERTADYAVLQ
                     LERNRNYIVAEIDAWIDSTYTTTATNTADTTNLITVSSTSWLQRNTAIKFTGTTIGGI
                     VAGQTYYVQNVVSATTFKIATTRNSNTPLTLTTASGSMTVSLVYNSELCLRDVNEYIE
                     ALKYDLKYPGNYKSLLAARYYSNAVRGSLEEDMYYLRDGCGVRDQTLDGLTGDLLAPN
                     EYGTSRVSAGAYCSLDPGWGPDDYRAWIITRSPYIQGVTTFGTAAIGQKIDGALHNGG
                     NDSMVSNDFTQVISDGIGAWVANNGRAELVSVFSYYSHIGYLSTEGGRIRGTNGNNSY
                     GDFGSVAEGFDQTETPNTATVDNKFQFNATVGSVNTDGASMLNFEFENAGIDYNEAVW
                     TLTGGGINASATANEFRDGGVYTVRLTEVDDPDPNSSDAYDGQFGGFGYITNSNTAQG
                     GTTTSINLAATDSELSTAYVGMKVFLTAGRGVGQFGIISTYNNGTKLATVIRESDGAP
                     GFDHVVPGTTILGPDASTTYTVEPAISFTAPTYSSTVGTAADSAAYSDILYTDTIATY
                     IGITGTASGSGINAAFNILRKGSKYFVFVDSGGTDYERLETVTIPGTSLGGVSPANDI
                     VVTATSVDPSTGAILRIDFEGVGIGGNYIAILSTGSDDAITSTGGAWTSNPNNLPSST
                     TWSALASGKLTNTISITSTVSGTAYRIATLGTANNFPAIGAPVAQVGVDFIANAAGFG
                     DATVTPLVIRTIAIETGGQATAYSDNGGQTWTAGGNLPSTGSWVSVAYGAGRFVCIKT
                     GSSDSAYSDDGGVTWIAGGALPASTTWTSITFGANKWVAVASGGVQAASSVNGGQTWL
                     SRTLPASSNWSSVTFGNNRFVAVSSSSGTAAAFSFNGFDWTASTITNAAYNNVTYGQG
                     IFFAVGNGTTASSSEDGVLWISRTISTSNSISVAFGNVSRTPRFRTISSSGSSNTSEI
                     VCGARARARAFVAQNRIFAIRMTEPGSSYTSAPTMTITDPNDVFAAPFTVRIGSGVLA
                     TPTFNNRGTGYITGSAEIFSGNGYADFYQSGSFVAVRRLSARPVAGSNVVFNSLPDRT
                     FKLVTVVTFLGDTDGSYTAFFQISPPLTINQAPEHGDGITTRIRYSQVRLTGHDFLDI
                     GTGNFIETNYPGAPSQDPNPAQETVANNGGRVFFTSTDQDGNFRVGDLFAIEQSTGIA
                     TLNADAFNISGLQELNLGNVTLGGGSATITEFSTDPFFTADSDNVVPTQRAIKAYIAG
                     QIGGGGASLNVNSVTAGSIFINSNQITTTTGVGININATFEFRRGVTGVPLALNYYFK
                     *"
                     /db_xref="UniRef100_M4QF90"
                     /db_xref="M4QF90_9CAUD"
                     /db_xref="tpx:Turpa_2384"
     gene            151220..151540
                     /locus_tag="BML_08182015_8_5m_scaffold_0_prodigal-single_1
                     54"
     CDS             151220..151540
                     /product="Uncharacterized protein n=1 Tax=Acidovorax sp.
                     CF316 RepID=J0U857_9BURK"
                     /codon_start=1
                     /transl_table=11
                     /translation="MATGRLGINDLAAATNATLYTCPDNTFAVVTVSLCNRSGSNTTV
                     RIAVASADVPLDSEFIEYDATVLSKGVLERTGIVLAAGEKIVVRSSGTGTSAVAYGIE
                     TSTA*"
                     /db_xref="UniRef100_J0U857"
                     /db_xref="J0U857_9BURK"
                     /db_xref="acz:Acaty_c0134"
     gene            151554..152195
                     /locus_tag="BML_08182015_8_5m_scaffold_0_prodigal-single_1
                     55"
     CDS             151554..152195
                     /product="Phage tail fiber-like protein n=2 Tax
                     =Synechococcus phage S-SSM7 RepID=E3SL31_9CAUD"
                     /codon_start=1
                     /transl_table=11
                     /translation="MGRRVTVGVVPGGIGQLSVENNTVRTVDTNANLTLTADGTGIVQ
                     INNDATFLSNITVNAQGDLRLADADSSNFVAIQAPAVVGSNYTITLPAAVPTQNNFVL
                     QSDTNGVTSWTSPKTFNYVTQTTSFNAVTFTGYFVNTSSGGVTATLPSSPTVGDTIRF
                     LDVAKTFDTNAFTVARNGNLIQGDAENLTVTSESAAFELIWSGGTFGWRIFSI*"
                     /db_xref="UniRef100_E3SL31"
                     /db_xref="M4PRJ9_9CAUD"
                     /db_xref="E3SL31_9CAUD"
     gene            152208..153050
                     /locus_tag="BML_08182015_8_5m_scaffold_0_prodigal-single_1
                     56"
     CDS             152208..153050
                     /product="Uncharacterized protein n=2 Tax=Synechococcus
                     phage S-SSM7 RepID=M4PNU5_9CAUD"
                     /codon_start=1
                     /transl_table=11
                     /translation="MASYGSYKKLLSDQFQTNAVTTEKLVNGAGVNRGVQWIYNNRAF
                     ICQNCQVGCCEQANGRCCQWTVPAFVSCVTFEIWSGGGGGAGHTCCNCCSFSIGGAGG
                     NYAVRTIAVCPGWTYSVCAGGTWPCHWSHTCNASMGCVSYINGCNLSNFCAVGGCGGI
                     MCNGDAWGGGGLQHFSSGCANCNICGFFGADMGMMGSTGWKMGQSMCRCNGVTSFTGA
                     APMIGKFFTTATTEAWCSCGCYVNWPSGGGASGSSSYCGDWAKCCAAGMGMGGSGIVK
                     ISFA*"
                     /db_xref="UniRef100_M4PNU5"
                     /db_xref="E3SL34_9CAUD"
                     /db_xref="M4PNU5_9CAUD"
     gene            153059..153895
                     /locus_tag="BML_08182015_8_5m_scaffold_0_prodigal-single_1
                     57"
     CDS             153059..153895
                     /product="Uncharacterized protein n=2 Tax=Synechococcus
                     phage S-SSM7 RepID=M4PNU5_9CAUD"
                     /codon_start=1
                     /transl_table=11
                     /translation="MATYSSYKKITTDDLSNGIITSNSLAHGARNKPTQVWIFNPRGL
                     CCQNCQQGCCEQANGRCCLFTVPAKVTRITFELWSGGGGGPGQTCCNCCSFAIGGMGG
                     GYAVRTITTAPGCQYSVCAAGTWPCHWSHTCEAAGGCVSYVNGFNLSNFCVQGGCGGW
                     MCNGDAWGRREFSSGCASCNICSSFGADFGISGSGGSKLGHMGCHCSGADGSFTGAAP
                     MIGLMQGIQGTEVWCSCGCYTNWPAGGGLPGVSSYCNNFAKQCGAGMGMGGSGVVRIT
                     YA*"
                     /db_xref="UniRef100_M4PNU5"
                     /db_xref="E3SL34_9CAUD"
                     /db_xref="M4PNU5_9CAUD"
     gene            153911..154753
                     /locus_tag="BML_08182015_8_5m_scaffold_0_prodigal-single_1
                     58"
     CDS             153911..154753
                     /product="Uncharacterized protein n=2 Tax=Synechococcus
                     phage S-SSM7 RepID=M4PSI1_9CAUD"
                     /codon_start=1
                     /transl_table=11
                     /translation="MASYSSYKRITADSINGSSCGVVPGAAVCAGAGNNYGVEWIFNP
                     RGFCCRNCQQGCCEQANGRCCLWTVPTNVSSVTFEIWSGGGGGAGHTCCNCCSFSIGG
                     AGGNYAARTISVTPGWTYSVCAGGSWPCHWSHTCSAGMGCVSYINGCNLSNFCAVGGC
                     GGWMCNGDAWGPRHHDSGCANCNICGFFGADMGMMGTVGLRPGFGACHCYRTMSWTGT
                     APIIGLTQSVSSSDNWCSCGCYTNWPAGGGMSGTSNYCDNFAKQCAAGMGMGGSGVVR
                     ITYM*"
                     /db_xref="UniRef100_M4PSI1"
                     /db_xref="E3SL32_9CAUD"
                     /db_xref="M4PSI1_9CAUD"
     gene            154781..155509
                     /locus_tag="BML_08182015_8_5m_scaffold_0_prodigal-single_1
                     59"
     CDS             154781..155509
                     /product="Uncharacterized protein n=1 Tax=Cyanophage
                     S-SSM6a RepID=M4PZC3_9CAUD"
                     /codon_start=1
                     /transl_table=11
                     /translation="MAYENPRIEKPFTFPVPNEWRSTEFTAGKTSTWTYKGPRFLTFE
                     IDKESGRETGWCLTTEKELEKPCPLNAVRITVDCTLNDENALVCEIANDCGSQEAVDF
                     RTFRTWKILHEAPEGYNHTWYTDEVEPRDIYDEFTITYDFETGKFNLPVKGWENEGRV
                     DIGWDDVKELRNKFLSDTDGKISDDMPEALQEKWRTYRQLLRDLPTKLAHIPAFQAAK
                     MFPTSPEYTAKSPEVDPRAERDNA*"
                     /db_xref="UniRef100_M4PZC3"
                     /db_xref="M4PZC3_9CAUD"
     gene            155736..156794
                     /locus_tag="BML_08182015_8_5m_scaffold_0_prodigal-single_1
                     60"
     CDS             155736..156794
                     /product="Uncharacterized protein n=1 Tax=Cyanophage
                     S-SSM6a RepID=M4PSI5_9CAUD"
                     /codon_start=1
                     /transl_table=11
                     /translation="VSRPKAYFINGGAGRVICSIPAFEKLAETEEDFIIVCEGGMDFY
                     KGHPVLHDRAYDNWHKGLFDQHVKHRDCITPEPYRVWEYYNQKCSLAQAFDIAINNKG
                     VRDLPPPKVVLNKYEVVQGYNVVQEVKFKTGFDKAVVIQPFGRGIQNQGDFVVDPSSR
                     SLHLNSVLEIVNDLKKEYAVILMSEFPIALEENDNGKYPVAMPQIPDLRIWAGIVDVA
                     DHFIGCDSVGQHIARALGKTATIVTGSTFPINITYPDCKDFDIVDLGEGKRKYSPIRI
                     SMEDHIERANDEIMEMNKDHVQQVIQSAKKRLGKSTRFKGEFKPIEAQPNCCDTKPPE
                     SAKALFSTTGGSLKPINN*"
                     /db_xref="UniRef100_M4PSI5"
                     /db_xref="M4PSI5_9CAUD"
     gene            156806..158617
                     /locus_tag="BML_08182015_8_5m_scaffold_0_prodigal-single_1
                     61"
     CDS             156806..158617
                     /product="nodulation protein nolNO (EC:2.1.3.-)"
                     /codon_start=1
                     /transl_table=11
                     /translation="MTQWIAAITRGHNAGVCLLKDGEVVFAIEEERLSRHKYDGGPYA
                     SMIKILEYTDRLDYLVIAHTQPLKDTAGHVDFTGDDVYTGLARKLGLIDRKANLYDHP
                     QVIDLSHMHHKLHAACAFYRSGFDEAVSVIIDGAGTFIPMQIGNNTEMTWELESIFTC
                     KYPANFKTVYKHQGGRGPWGGVRIEDFPSEQFGEEGTHELIIDDSAGITKAYEAVTQY
                     CGWAPIEAGKTMGLFPYGKPNDKFPPIYSDGGGGDWRTTDRNLIIPTYPNGAEVNFGR
                     YKELHTPDSVWQNKEDVTLLQNRRDMAYAVQTQSQAEALRLIRKAVSETGLKNVIFSG
                     GYGLNCVANYWYLGQLKDEGINFYVEPVSSDAGTCIGAALMVHHKINTDEKVRPYADS
                     LYLGPKYEYTKKEITAICEKYKVNNIKEAVHSDIVDLLRKKNIVTIFQGRSENGPRAL
                     GNRSILFDPTFEDGKDFVNQVKRREYFRPFAGSILHEHAHEWFDMRGMEQSPHMMYAM
                     NCQPGVAEKIPSIIHIDGTCRIQTVKREQNPHYYDLISEFYKESGMPILFNTSFNLGG
                     EPLVETLDDAVRTLANSLMEFLYLPEYGLLIEVKNDV*"
                     /db_xref="bcg:BCG9842_B3391"
                     /db_xref="UniRef100_E3SL39"
                     /db_xref="M4PNQ4_9CAUD"
                     /db_xref="E3SL39_9CAUD"
                     /db_xref="2.1.3.-"
     gene            158610..159332
                     /locus_tag="BML_08182015_8_5m_scaffold_0_prodigal-single_1
                     62"
     CDS             158610..159332
                     /product="Uncharacterized protein n=2 Tax=Synechococcus
                     phage S-SSM7 RepID=M4PMW7_9CAUD"
                     /codon_start=1
                     /transl_table=11
                     /translation="MYKNFINELEVFAVNPDYKLSVIEVGDEKSKIAIVDNFYLNPMM
                     VRDLALTIPPSTNERILNYLPYGNDSGRINAFYILDHLGPIYDKIIKEVFQDFVKDYD
                     NDYFVESFKRATFMVNVMTSNNLPPRLPHVDYPDKRLLASAIYLNTPEECAGGTAFYT
                     FGGNQYADEITYSSKTIDIAGTTPPDHFVVDDCGDWKQIGLAEMKFNRMVIYSQNLFH
                     SPYIKPGMFTNGVYRLNQQFFI*"
                     /db_xref="UniRef100_M4PMW7"
                     /db_xref="M4PMW7_9CAUD"
     gene            159342..160808
                     /locus_tag="BML_08182015_8_5m_scaffold_0_prodigal-single_1
                     63"
     CDS             159342..160808
                     /product="Tryptophan halogenase n=1 Tax=Cyanophage S-SSM6a
                     RepID=M4PSJ0_9CAUD"
                     /codon_start=1
                     /transl_table=11
                     /translation="MKIAIVGGGTAGWMSAAYLSRNLPNSEVVVIDKEVGNSIGVGEG
                     TILDFFDFMQQCRFNFEDWFVNIDATFKAGIRFTNWQKEGSDIWHPFFTAVRYSDYNC
                     NIWEFLAYRNDLDYKDYACMMHDSAVKHNKVDYSDAGLYAFHVDAGKLVTYIQERLKE
                     EIKIIKKEVVQVNRGDNNEITSLGLIDGTLIKADLYIDCTGFASLLKKQKIVDVSDRL
                     FCDTAVAGRIPYEDIDTETRPYVICDAVEHGWIWRIPVKGRLGSGLVFNRSVTDPEDA
                     KDYLVKYWNGRLDRDNVKVIDWTPFYIENAWETNVVSIGLTAGFVEPLESTGISLIIK
                     GLQTLEQRLRISFYTDSDIQLYNSMMKNYFENVIDFVNMHYSDSTNNGPFWEYVRDKF
                     KPSDKQLFIQAIMQNARYRNTMTNKFEPNTYTMFSLTSWICLMNQYGYKFDSDPEFHL
                     ARIADRELKKFYEIEQARKLKSIPHLDLIEFFHSGKTR*"
                     /db_xref="UniRef100_M4PSJ0"
                     /db_xref="M4PSJ0_9CAUD"
                     /db_xref="hba:Hbal_3201"
     gene            160805..162292
                     /locus_tag="BML_08182015_8_5m_scaffold_0_prodigal-single_1
                     64"
     CDS             160805..162292
                     /product="Tryptophan halogenase n=1 Tax=Prochlorococcus
                     phage Syn1 RepID=E3SPT6_9CAUD"
                     /codon_start=1
                     /transl_table=11
                     /translation="MNIVIAGGGTAGWLAALIISKRKPQHTITLVESSLIGIIGAGEG
                     STGSMTNIIQNITFDYGCNEAEFVKSCDVTAKLGIKFVDWSGDGEYYISPITGSYTSH
                     MPLDYSFLHVFSTMAKNKLHTSSADGLLIEHNRDTLTTINGPAAYHFDAHKVGQYFKK
                     VCGSTVNHIESEIQDVVLSESGNIQSLKLSNGADLYADIFVDATGFSRKLMSALGSKW
                     ISYKKYLPVDRAMPFLTKYSLDENIQPVTIARAQHHGWMWQIPLLRRKGCGYVYSSEY
                     ANDGDAQKELEINLGHEIDPIKIIKFDSGRLENLFVKNCLAIGLCAAFAEPLEATSIH
                     TTIMQLENFADGFLGETLEDTIVESKINQYNENFGYMYDLLKDFLVLHYKAGRSDTDF
                     WKYVNSDDSLTDFTREIIEVSKIRIPNSSIFPPVVGTAGWPLWSFILAGTGNLSKKTA
                     IKDLNTFRMTKNADIEYFQYLNAFLSATEHLPNNTLSVKSRQKVI*"
                     /db_xref="UniRef100_E3SPT6"
                     /db_xref="E3SPT6_9CAUD"
                     /db_xref="hba:Hbal_2454"
     gene            162294..162890
                     /locus_tag="BML_08182015_8_5m_scaffold_0_prodigal-single_1
                     65"
     CDS             162294..162890
                     /product="Tax
                     =RIFCSPLOWO2_12_FULL_Betaproteobacteria_65_14_curated"
                     /codon_start=1
                     /transl_table=11
                     /translation="METMLLFPCPLFKFDYNRANETKEKIVNRIKEIEKVDTNNISSR
                     YTAGSYTSFYSIEDIFTESVFDDLKIFIKDSVDQVHYASGLSGELKFNRSWVNINRKY
                     SYHEEHHHCPNVWSGVYYVQAGMDDATISFMNSNILNSSWPYRAKKIYNNDINSSQTV
                     CKAFTGMLLIFPSYLRHKVDQQMNEEERISIAFNMDLA*"
                     /db_xref="88909638"
     gene            162887..163462
                     /locus_tag="BML_08182015_8_5m_scaffold_0_prodigal-single_1
                     66"
     CDS             162887..163462
                     /product="D,D-heptose 1,7-bisphosphate phosphatase {ECO
                     :0000256|PIRNR:PIRNR004682}; EC=3.1.3.-
                     {ECO:0000256|PIRNR:PIRNR004682};;  TaxID=383631
                     species="Bacteria; Proteobacteria; Betaproteobacteria;
                     Methylophilales; unclassified Methylophilales; OM43
                     clade.;" source="Methylophilales bacterium HTCC2181.;""
                     /codon_start=1
                     /transl_table=11
                     /translation="MTIARFKITIGLDRDGTINQDIGYIKNPDNFVPIDRSLEAVAML
                     RAKGYNIVILTNQAGIMKGILTQADVENVNGRMLELLGKAGCSSIDGIYYSTTNLKED
                     IYAKPNVGMFKRAEQELGVKFKGGAFVGDKLSDLKAADKIGAIPILVKTGHGEETLKE
                     LNRFTYRNLKKKTMIFDNLWSFAETLPWNEE*"
                     /db_xref="A0P5V0_9PROT"
                     /db_xref="UniRef100_A0P5V0"
                     /db_xref="nii:Nit79A3_3444"
                     /db_xref="3.1.3.-"
     gene            163459..165096
                     /locus_tag="BML_08182015_8_5m_scaffold_0_prodigal-single_1
                     67"
     CDS             163459..165096
                     /product="nodulation protein nolNO (EC:2.1.3.-)"
                     /codon_start=1
                     /transl_table=11
                     /translation="MRVVGISPLHDSSVAVINNGKLEHYFKEERLSRVKRDGPPVLAL
                     QKLFEVVKGPVDHVCIASPTGDDPCVKYIVTQTKKIFKCPVTDYCQYHHTAHASLAFF
                     NSGFDEALIFVVDRDGSLIDEVAREAESVFYVGKEQVFTTLHKNFWVTDVGSESDIKR
                     FALAKLFKDQRRDYNIDSSMSVVKVYESATSLINQKPLENGKTMGLASYGQDLDFPKL
                     FENGRPLDHQFLHGRFVMAGHSTPIYKDYILKIAPSVTEENFQFYADYAYQVQKQTQD
                     VVLEMIKHWVEKTGINNVCVTGGYGLNVIANQHYIKNLPGVNFYFEPLADDSGNSIGS
                     ALHLYHTLVDDKVKNPLTHTFVHGIKETISKDIGQPCDTDNIARLLLDQKTVAVFNGL
                     AESGPRALGNRSILFDARNPNAKDIVNEIKQREWYRPFAAMVLEEDFDKYFDTMGLKK
                     SEFMTVSFDVKDETIPGVTHVDDTCRVQTVSKELPHIYEVLTKFKSYSGCSVLLNTSF
                     NLAGEPLVDTLEDAIRTFKNSKLDVLWIPEIERCLIK*"
                     /db_xref="bcg:BCG9842_B3391"
                     /db_xref="UniRef100_G8EXU7"
                     /db_xref="G8EXU7_9CAUD"
                     /db_xref="2.1.3.-"
     gene            165060..165743
                     /locus_tag="BML_08182015_8_5m_scaffold_0_prodigal-single_1
                     68"
     CDS             165060..165743
                     /product="Uncharacterized protein n=1 Tax=Simiduia
                     agarivorans (strain DSM 21679 / JCM 13881 / BCRC 17597 /
                     SA1) RepID=K4KHT8_SIMAS"
                     /codon_start=1
                     /transl_table=11
                     /translation="MDSRNRKVFNKIMGPAGSQLKIAENGQDFFVLENTSYKERGFFV
                     DIGAADGITGSNTFILEKFYKWHGICVDPNPVFMQSLFNCRDSFVSTLCVYSETGKIL
                     PFKFCTDENQFFGWNFRSGLKQHLSKINDEVDRSFSMLNVLTISLNDLLELYNAPLNI
                     DYISLDTEGSEYEILKAFDFKKYNVKCLTVEHAFTDNRNKIYDLMISKGYTRVKEEYS
                     GQEDWYIKS*"
                     /db_xref="UniRef100_K4KHT8"
                     /db_xref="saga:M5M_02640"
                     /db_xref="K4KHT8_SIMAS"
     gene            complement(165738..166643)
                     /locus_tag="BML_08182015_8_5m_scaffold_0_prodigal-single_1
                     69"
     CDS             complement(165738..166643)
                     /product="hypothetical protein"
                     /codon_start=1
                     /transl_table=11
                     /translation="MTGRLFTFGCSFTNYNWPTWADLLGLDHGAFHYNWGYAGLGNRA
                     IAERLAECHARMEITAEDTVIIQWSSPLRHDYMRTNVRKTEGTFWATHGSVFSKENSK
                     VFDYKWINTFWDEKAYLIHTLNNIILTIKFLEGIGCKWMMTSMNDLQLVGNELGDNTF
                     GGEYQPPGRLRKFYDVFPDLSFYKEAIWDKYPNKWVDPIINVVEESHELSWSFNFDKN
                     RDIEKSYPVKDGMWDEAHPTVRQHAIWMLKLKDEMGLDPKFSPEQIYLIKQIEEIKEN
                     TKTFKEFEDGIMGTEWFVQRQYRGL*"
     gene            complement(166645..167520)
                     /locus_tag="BML_08182015_8_5m_scaffold_0_prodigal-single_1
                     70"
     CDS             complement(166645..167520)
                     /product="hypothetical protein"
                     /codon_start=1
                     /transl_table=11
                     /translation="MRLFTFGCSFTLYNWPTWADLLGHSFLLHQNWGIAGAGNRAIAE
                     RVAESHMINKFNNNDVVIVQWSEYNRNDYAKFNRISKNGTMWCTLGSPASLPNKEIYD
                     LTWFKKFWDQKAYYIHTLNNIILVQQLLESTGCKWYMTSMNDLMLPPVEAENLTEDTD
                     KFNLFDVNRDLLDYKKFIWDDRTTNWLPPLIEEKWVSSDLDWVFNIDPAEKKDVPYFQ
                     PRGTKFVEPHLTTKQYANYLNKIELDLPLEHNLIKESVEEFECIYEESDHDWNQFMTS
                     LNSNKFNIIKPIFGK*"
     gene            complement(167522..169000)
                     /locus_tag="BML_08182015_8_5m_scaffold_0_prodigal-single_1
                     71"
     CDS             complement(167522..169000)
                     /product="Bacterial tryptophan halogenase n=1 Tax
                     =Prochlorococcus phage P-SSM2 RepID=Q58MD8_BPPRM"
                     /codon_start=1
                     /transl_table=11
                     /translation="MKTIRKIAVVGGGTAGLVSALILKTRFPSFEIDVIRSEKIGIVG
                     VGEGSTEHWTAFMDFIGIHYFDIVKECDSTFKSGIMFKGWGQKDFLQSISSGFSQTEK
                     KYHYAYARQISNNAEPRELMSSHTWDSSVNTWFMSNHNSSPVLQFHFNTHKLNDFLTM
                     ISEYKGIRFFDDEINDICLNEQGEISSIKGNKDQYEYDFYVDSTGFKRLLIDKLGAKW
                     VSYSKYLKMKSAIMFASEMPSGNIPMYTTAQAMDNGWMFSIPTYGRTGNGYIFDSDYI
                     DKNSAHKELEKFLNKSVDVNKEINFIPGALDTPWIKNCCAVGLSASFVEPLEASSIGT
                     SIQQAFLLSDLIVNYNEPVIKKYNSLMTGILENIRDFILLHYLTKKSNTEFWIAARSI
                     ELPDSLSAKLEIWKNKLPTADDFVESSQFRLFSEPHYILILHGLGLLDPKKIKLEYEF
                     MVDRDSKLRAEEVVDHALRLRCQTVPHRTMIEYIRNIRNENY*"
                     /db_xref="UniRef100_Q58MD8"
                     /db_xref="Q58MD8_BPPRM"
                     /db_xref="sbt:Sbal678_2086"
     gene            complement(169002..169601)
                     /locus_tag="BML_08182015_8_5m_scaffold_0_prodigal-single_1
                     72"
     CDS             complement(169002..169601)
                     /product="2OG-Fe(II) oxygenase n=1 Tax=Synechococcus phage
                     S-IOM18 RepID=R9TLF0_9CAUD"
                     /codon_start=1
                     /transl_table=11
                     /translation="MSAHEIQDFIGVFPNVVSVQTCEKIIEHFEYIKNLGHSTSRKSS
                     EGTRFIDKDNETYFLKADGDSVISELDHYFTQEFVNSFWSCFGEYQKKYGVIETVGKL
                     GFTGKFKIQKNQPGEGYHVWHCEQGDILSSPRLLLVILYLNTVEEGGETEFLYQHKRI
                     PATQGTMIIVPGSFTHTHRGNPPLQGNKYIMNTWVQFLE*"
                     /db_xref="UniRef100_R9TLF0"
                     /db_xref="R9TLF0_9CAUD"
                     /db_xref="pseo:OM33_02220"
     gene            169693..169863
                     /locus_tag="BML_08182015_8_5m_scaffold_0_prodigal-single_1
                     73"
     CDS             169693..169863
                     /product="hypothetical protein"
                     /codon_start=1
                     /transl_table=11
                     /translation="MATTYSDYPKERLDPLSTNEELVCFFCKRPEKEIKDTLAGHAPD
                     CKYRQRKETAGS*"
     gene            169915..170283
                     /locus_tag="BML_08182015_8_5m_scaffold_0_prodigal-single_1
                     74"
     CDS             169915..170283
                     /product="Tax
                     =RIFCSPLOWO2_01_FULL_OD1_Kaiserbacteria_54_24_curated"
                     /codon_start=1
                     /transl_table=11
                     /translation="MGTQLNGFIKKGWGHELIWATNEKYSGKLLVFDRAGSKFSMHFH
                     KEKDETWYVSQGSFLLKWIDTSTAAINEQTLKQGDTWRNLPHVPHQLIALEDNSSIIE
                     VSTPDSVEDNFRIFPGDSQK*"
                     /db_xref="88376517"
     gene            170280..170849
                     /locus_tag="BML_08182015_8_5m_scaffold_0_prodigal-single_1
                     75"
     CDS             170280..170849
                     /product="2OG-Fe(II) oxygenase n=1 Tax=Synechococcus phage
                     S-MbCM100 RepID=V5UUZ9_9CAUD"
                     /codon_start=1
                     /transl_table=11
                     /translation="MNFIEVYPEAFPEAYCQIIIQRFEAMVNMGQHQTQNSIIKNQDD
                     RIFFDWAFHSQQNYSVDPDLCSFFYQTLNKYYKEQYFEKYQSLGFCFQHTPKGMSVQR
                     TGPHQGYHAWHCENADQSSANRILAYTLYLNDIDEGGETEFLYQGVKIKPETGKLVIW
                     PAYFTHPHRGNPIYKGYKYIVSGWYTLDH*"
                     /db_xref="UniRef100_V5UUZ9"
                     /db_xref="V5UUZ9_9CAUD"
                     /db_xref="cps:CPS_2872"
     gene            170851..171255
                     /locus_tag="BML_08182015_8_5m_scaffold_0_prodigal-single_1
                     76"
                     /gene="waaE"
     CDS             170851..171255
                     /gene="waaE"
                     /product="waaE; D,D-heptose 1-phosphate
                     adenosyltransferase/7-phosphate kinase (EC:2.7.-.-)"
                     /codon_start=1
                     /transl_table=11
                     /translation="MTRVVVNGSFDLLHIGHLKLLEYARSHPHSYVLVLTDSDRRIRE
                     LKGSDRPIHNEYERCSFLSALKFVDRVEIFDSDDELEKLIRDFNPDVMVKGSDYRGKK
                     IIGSEHCKEIKFYDRVEQYSTTSKIQDIINRR*"
                     /db_xref="cfx:CFV97608_1552"
                     /db_xref="UniRef100_M4QSA2"
                     /db_xref="M4QSA2_9CAUD"
                     /db_xref="2.7.-.-"
     gene            171194..171979
                     /locus_tag="BML_08182015_8_5m_scaffold_0_prodigal-single_1
                     77"
     CDS             171194..171979
                     /product="ADP-heptose synthase n=3 Tax=Prochlorococcus
                     phage P-SSM2 RepID=R9S8D5_BPPRM"
                     /codon_start=1
                     /transl_table=11
                     /translation="MTESNSIQPQAKYKILLIGDNCIDVYRYGTVDRISPEAPVPIFK
                     FESEESRPGMAANVKLNLEALGCDVDFVTSEQKSVKTRLIDKRSKQHLIRIDEDATPD
                     PLKPGSIENLNRYDAIVISDYNKGSVTYDFIDWLRQSYTGPVFMDTKKTDIACFYGIF
                     VKINELEYRNSVSINNSLIVTLGSRGAMYKTGRDPRYETIFSCPRVEVVDVTGAGDTF
                     LSAFAIEYLRSRNHELAINFANRASSITVQHHGCYAPILEEIL*"
                     /db_xref="UniRef100_R9S8D5"
                     /db_xref="D1LWC6_BPPRM"
                     /db_xref="nis:NIS_1448"
                     /db_xref="R9S8D5_BPPRM"
     gene            171976..172842
                     /locus_tag="BML_08182015_8_5m_scaffold_0_prodigal-single_1
                     78"
     CDS             171976..172842
                     /product="ADP-L-glycero-D-manno-heptose-6-epimerase {ECO
                     :0000256|SAAS:SAAS00055252}; EC=5.1.3.20
                     {ECO:0000256|SAAS:SAAS00055236};;  TaxID=526224
                     species="Bacteria; Spirochaetes; Brachyspirales;
                     Brachyspiraceae; Brachyspira.;" source="Brachyspira
                     murdochii (strain ATCC 51284 / DSM 12563 / 56-150);
                     (Serpulina murdochii).;""
                     /codon_start=1
                     /transl_table=11
                     /translation="MIVLTGAAGFIGSVILRYLNNLGYEDIILVDDFKNSEQYKNLLG
                     KNYKSIITHPEELPKGTVEAIIHFGANSSTLEKDWNSIYATNILSTKKWAEIARDKNA
                     KMIFASSAAVYGNGNGPLNLYGFSKLVSERELADMVCLRLFNVYGPNEHHKGRMSSTI
                     YHWYNQLVESNELKIFENSKNYLRDFIWVEDVAKVVEFFLQNYRPGIYDLGSGQNTSF
                     DTVADQLIFHMDLGKKTEIPMPTDLQNQYQINTSANLQNLVAAGFDTNSFSDTNVGIK
                     SYLNYLKTHSYY*"
                     /db_xref="D5U6B2_BRAM5"
                     /db_xref="UniRef100_D5U6B2"
                     /db_xref="brm:Bmur_2542"
                     /db_xref="5.1.3.20"
     gene            172885..174003
                     /locus_tag="BML_08182015_8_5m_scaffold_0_prodigal-single_1
                     79"
     CDS             172885..174003
                     /product="Uncharacterized protein n=2 Tax=Prochlorococcus
                     phage P-SSM2 RepID=R9S838_BPPRM"
                     /codon_start=1
                     /transl_table=11
                     /translation="MSNIPITNLRLVGRNSDFLNRKTGQRGEVFFDQQQNKLRLYDGN
                     TAGGFSLAREDQTVAADLSNVSNAVFKSKAESAGVIGGATINENPPTSPQFGQLWFDT
                     DNAVLYVYYNDGTSNQWVQPASIQYGGPGGGGSGGANTLNELTDVTISSPSSGQVLKY
                     NGIAWINDTDAVGEGGGQASNSFSTISVSGQSNVVADSTTDTLTLIAGTNITITTNAT
                     TDAITISAASSGGGASEFSLLSEVSTSSLRFDQIYLPCLTSLRVTNVGASAYQFDQYS
                     GNNPTIYAINATTIAFDLNVSGHPFLIQDPTGTNYNTGLTHVTPQGVVSTGSSAQGKT
                     SGTLYWKIPSTISGNYRYQCSLHSVMIGTIVVKNFVSI*"
                     /db_xref="UniRef100_R9S838"
                     /db_xref="A0A0F9NVL7_9ZZZZ"
                     /db_xref="mag:amb4271"
                     /db_xref="R9S838_BPPRM"
     gene            174021..175130
                     /locus_tag="BML_08182015_8_5m_scaffold_0_prodigal-single_1
                     80"
     CDS             174021..175130
                     /product="YadA domain-containing structural protein id
                     =3889566 bin=GWA2__Bacteriovorax-rel_49_15
                     species=Bdellovibrio exovorus genus=Bdellovibrio
                     taxon_order=Bdellovibrionales
                     taxon_class=Deltaproteobacteria phylum=Proteobacteria
                     tax=GWA2__Bacteriovorax-rel_49_15
                     organism_group=Deltaproteobacteria"
                     /codon_start=1
                     /transl_table=11
                     /translation="MAINFPNNPILNDELTVGATTWRYNGAAWAVVPSTSLNLTSLTS
                     TTINVTDLIVTGTVTGINQTYALSNLTDVDLTTAPTDGQVLTYSSGTLRWRPTTVAAG
                     GATFNGGTVTNPIVINNNTNATNLTSGALRTTGGLAVTRDLFIDGNITFNNSAGNQLI
                     DLRTRGELRFQNTANTGFVGLRAPTTVTDSRTYTLPAQDGTTGQLLRTNGSGVLSWVS
                     VITPEGGFAAGGSNTQVQYNDNTTFSGNPSFTFNGDNNLLTVPNLTATQVVTVSDSTS
                     STSTTSGAVRVTGGVGIQGQLNVGGAVNRFTGNTASSSTVTGTIVVTGGMGISGAVNV
                     GSNVAAAAAPTEQAHLTNKQYVDANVLAFSVAFGA*"
                     /db_xref="gwa2_scaffold_28_1"
                     /db_xref="prc:EW14_2007"
                     /db_xref="85793611"
     gene            175140..180974
                     /locus_tag="BML_08182015_8_5m_scaffold_0_prodigal-single_1
                     81"
     CDS             175140..180974
                     /product="Uncharacterized protein n=1 Tax=Synechococcus
                     phage S-CAM1 RepID=M4QF76_9CAUD"
                     /codon_start=1
                     /transl_table=11
                     /translation="MAKKLVKNYVFSPGLGLNDNLRPNAYSLILQNKLFLQKEITAFC
                     TNQVADSIKCERDLGYVIDGVGFDITLGTNYNAVFLGLAEFNSQEVTPTVIRTIRRAE
                     EQVKALSAVADDATALSRVDAFFDEVVDIGENGRGSADTVVYTNPTSGSTAGRIAAKD
                     RLVANRNFIAAEINAWVAVTYPSADHDPAKCSRDVKYAIDGLAYDILYGGNSATWDQS
                     RFFFYGFADGSPGIDPTHRLQTVAAYNRLQTVVGQVVAGASVTRSGSYPETQDTSGSN
                     ADGTTVTTLENLVQIIEDVVAATSKTQADAILAGIPRVAPSVTWATAGLQAAKISIDS
                     NKTTIISNVNAFYNYVFDVDKCERDSGYVIDALLHDVRYGGNEETRTVSTFYWDEEVP
                     QIDGNRLAELESYYFLTDLINDFILTNTLDATPQQTISTQTIDLTKTAESDADDTVAA
                     LLQDVIDVIQNGLSALPTIVTGVGSVEVLGKVALEDLLIISNVASNDVIYNFAEPSKG
                     GVTTFRSGNSENYPQAESVNNGTTKIKFKFNTSSMSATDNIQIFLENSELKVRPYDFG
                     TDAIERMRVAQPQAMIDADFEYGLQPTKWQAISMQRGYPSTYEVSATDTAVVNVVTDA
                     SVGSGGIGASLITVTTQGAHGFLIGQPITIRALAASISGFNRAEGTFLIFSVPTPTTF
                     TYYAKSKVGSSNGQVLATTTTQLRQAAFYTGASVGNPTFSVVTNGSSGTLTTSLFIPS
                     ASTTIAFSGDVPSVGAPLSGTGISTGTQVTGVFGPGGSVGNFFVRDTANSGSSSISLT
                     DTTGILEGMAISDGSGSNIQLVITDITDGVLTLNGSTAVQYKGDLETYTNVILNATNY
                     LNGSGLNATFNVTVTSGVYAVTLSNGGTGYVAGDTIKIDGSLLGGSSPGNDITINALT
                     VGGGGVLQTFEVITGIGNGDGTYTSVASDGSVGNTTANNAAVGITRNAGSYTVSLIIG
                     GTGFNRFNRFLIPGSIIGGVDTTNDAIVTVTTVSAGEVTAVSVSGSAARGVQIAAFST
                     IAISEATTANITATSSITFSAIATIQATFSTAHGLVPGSSLMISISSAGTNHQLAGGP
                     FSVEQVPAPNTLRYTARAPGTVETGVTLEGTIYLRPDGFFSHRPFDGGVQLGTGGPQH
                     GAQAIRQSKKYIRYQSGKGAMYNTGALFAPSFDLRSVVADTTSVGSGITVETDDTDHG
                     LQAGSVIRLRDIVSTGFDGEYVVNQILDERRFRITANANLSQTTAVIGAQGQMSTLTW
                     HGAVVRSGPFDDQNGIFWQYDGQTLAVGRRSSTFQMAGTISLTINQNAVTGENTRFQD
                     QLQEGDRIVIRGMTHVVSSISSQTSMTVTPDWRGVNSVSGVKACKIVDFIIPQSEWNL
                     DRCDGTGPSGYNIDVTKMQMIGIQFSWYGAGFIDWMLRGPEGNYVFCHRLKGNNLNTE
                     AYMRTGNLPVRYEVLNEGARSQLLTSINSTASTLLLKDTSSFPISGTVYCENELISYT
                     GRNNTTNQLTGCSRAVPLTNFAAGATRTYTAGDADGHSAGKGVVLISNTTSPIISHWG
                     SAYLIDGLFDEDRGYIFSYTSTRNSISTTKNTVFLIRLAPSVSNAVVGDLGEKELLNR
                     AQLLLKAISVTSDPMTSGTSGIVVEGILNPQNYPLNPGDIGWQGLSGLSAGGQPSFAQ
                     IAPGGSVVWSSGAVETTTTATTTATMTNTVTVPNNTGFNRGANSNFFYVTQASWQASG
                     AFVPPTSFNTPLGGVVINDAKFPAGTVITSVSGPFSFAGIPYYQIFTNRNSTQAVNAN
                     QTVTLNLGGTSAAVTNTLYFTSASWVASGALLNTEVDDPKFPANTRVSSVLGPLNFGV
                     TAYYRATFTQNSISSTSAGGTITFKFGQPPYALPGETVFSFVANPGETATLDLEELKE
                     LTTTAIGGRGAFPNGPDVLAINVFKVGGTAVDANIILRWGEAQA*"
                     /db_xref="UniRef100_M4QF76"
                     /db_xref="M4QF76_9CAUD"
                     /db_xref="hhd:HBHAL_2432"
     gene            complement(180971..181228)
                     /locus_tag="BML_08182015_8_5m_scaffold_0_prodigal-single_1
                     82"
     CDS             complement(180971..181228)
                     /product="hypothetical protein"
                     /codon_start=1
                     /transl_table=11
                     /translation="MQLSKSQRFLQEYEDFKNKIEKVSSPEKKKELIDLLNQMVNEVR
                     ALDNKHNEISQFSKLPSSVGDIRENLFNIRKTLSNRLSSID*"
     gene            complement(181215..181613)
                     /locus_tag="BML_08182015_8_5m_scaffold_0_prodigal-single_1
                     83"
     CDS             complement(181215..181613)
                     /product="hypothetical protein"
                     /codon_start=1
                     /transl_table=11
                     /translation="MIIKGMQQRAGLLFLAKITRRVLLILEDQHWTVPTFERNSTLLN
                     DAEVLLNNYTRGRIVPIELYLSEDKGFEYGTYVCLVDQEFLTCSAKTLAWCDLDYLPK
                     QLHNGLKYTLNNSIIRTKIDTILELENAAK*"
     gene            complement(181610..183088)
                     /locus_tag="BML_08182015_8_5m_scaffold_0_prodigal-single_1
                     84"
     CDS             complement(181610..183088)
                     /product="Tail sheath stabilizer and completion protein n
                     =1 Tax=Cronobacter phage vB_CsaM_GAP32 RepID=K4F7G1_9CAUD"
                     /codon_start=1
                     /transl_table=11
                     /translation="MRVFIGFKWQAGDGSQTTVPVMYGDMSRQVATLIKENSENKLPS
                     VPRIACYISGLELDMSRISDATFVSKVNVRQKSYNQDENGDVEWQNYQGGSYTVERLM
                     PTPFKLTVKADIWTSSIDQKLQLFEQIMVLFNPSLEIQTTDNYIDWTSLSVIEIQNIN
                     FSSRSIPQGAESEIDIMTIDFTMPIWISPPAKVKKLGVVKSIISNVFAESGEIIELDS
                     LVIRQQRGQIQINTDRYRILLFKSLNGQPYDYDVTIVDPTAAIKSIGIPEKDYRINGK
                     LTWDQILEYLGGYTGTSRIYFIQPNGSSISGTFAVNQLEPSTLIVTFDPDTVPSNSLI
                     DNNGNKFLSSTNVDQGFDSTTAKGTVDAIIDPYKFNPITRPGGRTVGVRYLILEDINT
                     SPNQGDFIRDVGMSDSAKTAYDGPDAWKNLNDSDPILPANSIITWTGTEWKILFDPRT
                     ETREIVMQNMKTLIKYKWINDQWLKAFEGEYAPGYWRFDLDA*"
                     /db_xref="UniRef100_K4F7G1"
                     /db_xref="A0A0F9QMH4_9ZZZZ"
                     /db_xref="K4F7G1_9CAUD"
     gene            complement(183167..184528)
                     /locus_tag="BML_08182015_8_5m_scaffold_0_prodigal-single_1
                     85"
     CDS             complement(183167..184528)
                     /product="Uncharacterized protein n=1 Tax=Escherichia
                     phage PBECO 4 RepID=L7TQG5_9VIRU"
                     /codon_start=1
                     /transl_table=11
                     /translation="MFQVGGTDVLIHKYLGPDTSNAPGTPSQPKYDETNPFQIQDLLF
                     LENRDRKYDPDVYILRGVYNLQDTDFNLSQFGLFLQNDTIFITFHINDTVGKIGRKLI
                     SGDVIELPHLKDEFALNDLTFALKRFYVIEEVTRAAEGFSVTWYPHLYRAKCKPLVDS
                     QEFKDILDRVANSDNDKGVWEPTGLYFPGDIVKGSNGKSYEVITNSETINGISGKEPP
                     DPTYYQLADSLRDIISTYNREMEITKAVLDQAEADAPKSGYDTTKLYTVQYDEDGNVE
                     LSLASASDTLIPSTDQNGNPLPQLDENGQPMVDENGDPVYQYMSVSASSQFQTAEYND
                     YHGYLVGDGLPTNGAVFTSGIAFPLNPLKGQYTLRTDYLPNRLFRYDGGRWIKMEDNV
                     RMTMSNLGSSDVAEGQPFEGKDIRQTQKATFINNNSEAKINGKMIKEKQSLSKALRPE
                     ADE*"
                     /db_xref="UniRef100_L7TQG5"
                     /db_xref="A0A0F9QHT7_9ZZZZ"
                     /db_xref="L7TQG5_9VIRU"
     gene            complement(184588..185265)
                     /locus_tag="BML_08182015_8_5m_scaffold_0_prodigal-single_1
                     86"
     CDS             complement(184588..185265)
                     /product="Putative homing endonuclease n=1 Tax
                     =Sinorhizobium phage phiM12 RepID=S5MPD3_9CAUD"
                     /codon_start=1
                     /transl_table=11
                     /translation="MTMTMFLHNKYSKWYFNIISSAQARTTELLYFEKHHILPKSLGG
                     KNSKKNLVNLTAREHFICHWLLTKMVSNTKHKYQMWNAFSCMLYRENASQQRYKISSR
                     KFEIIKQAGSQIKSERFSGKNNPMYGKRGNLSPHYGKVWTDEHRKNASESHKGQLRTS
                     EARAKQSASIKGRKQTPEHIEKRKCVGNKNGRFGYKMTPEEIAQRTASAKRNKILKAQ
                     GELKFLA*"
                     /db_xref="UniRef100_S5MPD3"
                     /db_xref="A0A0F6WD21_9CAUD"
                     /db_xref="S5MPD3_9CAUD"
     gene            185312..186070
                     /locus_tag="BML_08182015_8_5m_scaffold_0_prodigal-single_1
                     87"
     CDS             185312..186070
                     /product="Neck protein n=1 Tax=Cronobacter phage
                     vB_CsaM_GAP32 RepID=K4F9J9_9CAUD"
                     /codon_start=1
                     /transl_table=11
                     /translation="MSSNDQARQEVYDYCKTMLGDGMIDIELDPIHYKTALDRALGVF
                     RQRSDNSVEESYAFLTLIESTNEYILPAEIQQVRQIFRRSVGSRTGNGSGGTVFEPFN
                     LAYTNTYLLSSTNMGGLATYEMFAQYQELVGKMFGSFINFTWHPQSHKLIIHQRPRGE
                     EQVMIQVYNKKPDFALINDTYASQWIKDYTLANCKMMLGQAREKFASIAGPQGGTALN
                     GAAMKSEAQTEIEKLTDDLMKLVPGGIGYTWIIG*"
                     /db_xref="UniRef100_K4F9J9"
                     /db_xref="K4F9J9_9CAUD"
     gene            186070..186408
                     /locus_tag="BML_08182015_8_5m_scaffold_0_prodigal-single_1
                     88"
     CDS             186070..186408
                     /product="Uncharacterized protein {ECO:0000313|EMBL
                     :KKL14094.1};  TaxID=412755 species="unclassified
                     sequences; metagenomes; ecological metagenomes.;"
                     source="marine sediment metagenome.;""
                     /codon_start=1
                     /transl_table=11
                     /translation="MKASEFIFESDEELYTETAKMVWGAGKKTARGGAPKLKFRCTTG
                     PRAGRQVSDISKCHKPMDVAQAQRMKTTRARTGVQAARRTQRTKSINTASVLANRLNT
                     GKPKTPKPYY*"
                     /db_xref="A0A0F9AWY7_9ZZZZ"
     gene            186461..187117
                     /locus_tag="BML_08182015_8_5m_scaffold_0_prodigal-single_1
                     89"
     CDS             186461..187117
                     /product="Putative deoxynucleoside monophosphate kinase n
                     =1 Tax=Escherichia phage PBECO 4 RepID=L7TKY0_9VIRU"
                     /codon_start=1
                     /transl_table=11
                     /translation="MIIGICGFIGSGKDTVADYLQNFHEFRRESFASTLKDAVSAVFG
                     WDRTLLEGRTKEAREWREQVDPWWAERLAMPTLTPRWVLQYWGTEVCRKGFHDDIWIA
                     SLENKLRSSKDNVVISDCRFPNEITSIKNAGGIIIWVKRGELPSWYNLALEANKGYNV
                     AVQELKRTKIHASETAWVGTNFDAIIDNNGTIDELYNQTKNLVIGNQVSLLPSNTLFA
                     *"
                     /db_xref="UniRef100_L7TKY0"
                     /db_xref="L7TKY0_9CAUD"
                     /db_xref="L7TKY0_9VIRU"
     gene            complement(187064..187252)
                     /locus_tag="BML_08182015_8_5m_scaffold_0_prodigal-single_1
                     90"
     CDS             complement(187064..187252)
                     /product="hypothetical protein"
                     /codon_start=1
                     /transl_table=11
                     /translation="MKSQCEKCGHRSPYPEVFRVFHIDGNLDNCRPGNLKTVCCNCAQ
                     VLGKEGITWKQGDLVADY*"
     gene            187512..190913
                     /locus_tag="BML_08182015_8_5m_scaffold_0_prodigal-single_1
                     91"
     CDS             187512..190913
                     /product="Tail sheath monomer n=1 Tax=Cronobacter phage
                     vB_CsaM_GAP32 RepID=K4F6R7_9CAUD"
                     /codon_start=1
                     /transl_table=11
                     /translation="MALVSPGVEITVIDESFYTPAEPGTTPLVVVATAENKTNGSGTG
                     TASATTKTNASRAFRLTSQRDLLDLFGVPFFEKTASGSPIHGGERNEYGLLAAYSLLG
                     VTNSVFIVRADVDLDQLEPNSQAPGAAPTNGQWWLNTKTTAWGIKQWNGAAKPAGQKF
                     ENKTPIVLTDDDSTKIEPSPDGNKPKDSVGSIGDYAVVIRSEVDGVAGIWYKSPGSPL
                     VVAGTWVLVGSPDWTQSWPTVEGSAGYTGSSLPSPALIINGTSIVNGTGTVDGVVTAI
                     NQANIQGVSAAKISNRLVIYSDGTSANNWINITGVGTGEGSTATLLGLTAGIRRIPAL
                     IHSPHSSVPEWKSSDSAPRPTGSVWINTTEPNSGARWRVSKYSSATASWVPVDSPIYK
                     NTHGALFFLDRSGGGSRLAQDDLFVQYNTTEHTDLGDEDPSNPGQPLIDTTPATSTFQ
                     IWKRKLLTGEETVISGQIANGVLTSGIDELILRESLVGEVELSAPYTVSFTAVTGAGS
                     GSTNALAIATSINSLGMANVVAEVSGVNQDILSIKHKKGGDIRIVETDTLAATKIFGS
                     SANLYSLGQAALADSTIQGQWLATGWQPLLVTGFVASGNAPSNEPVDGQMWYNPEVSQ
                     VDLMVHNGRTWVGYLNGFGSTSPAGPQITATRPTVQSDGTALVDNDIWISTADLENFP
                     TIYRYTNAGTADAAWVLVDKTDQVTEDGVLFADARYGISGSTGNTAASIVDLLTSNYL
                     DPDAPDPALYPKGMLLWNTRRSGGNVKRYANNYIDTTADNPRFDPTNSPSGLTFNSGE
                     STSAYATDRWVTASANNEDGSGSFGRKAQRKVVVSAMKSAIDTSQEARDEERRNFNVI
                     AAPGYPEVLSNLINLNIDRGVTAFVIGDTPLRLKDDATTLTTWGTNALLVTDNGDDGI
                     VSYDEYCAVYYPNGFTTDLGGSNAVVPASHMMLRTLTLSDQASYPWFAPAGTRRGGIT
                     NATSVGYIDSLTGEFQTVSLNEGQRDVLYDLKVNPIPFFVGVGLVAYGQKTRARNASA
                     LDRINVARLVVYLRSQLKKLARPYIFEPNDKFTRDEVKQAVESLLLELVGLRALNDFA
                     VVCDESNNTPSRVDRNELWVDIAIEPIKAVEFIYIPLRVKNTGEI*"
                     /db_xref="UniRef100_K4F6R7"
                     /db_xref="K4F6R7_9CAUD"
                     /db_xref="sfu:Sfum_3815"
     gene            190916..191563
                     /locus_tag="BML_08182015_8_5m_scaffold_0_prodigal-single_1
                     92"
     CDS             190916..191563
                     /product="Uncharacterized protein n=1 Tax=Escherichia
                     phage PBECO 4 RepID=L7TJT8_9VIRU"
                     /codon_start=1
                     /transl_table=11
                     /translation="MPISTLNKLSIPTGGAGTNQALLMPKMKYRFRVTFTGFGTASAE
                     SLELTKQVIDVTRPSVTFEEVTLDVYNSKVYLAGKHSFEAITINLRDDATGLVTREVG
                     AQLQKQFDFFEQASAASGIDYKFTTRIDILDGGNGGIESNRLESFMMWGCFLTNANYN
                     DLNYASGTEPATVALSVRFDNATQLGANSGGTDSPLEGIGRQIAERTIGTGATGG*"
                     /db_xref="UniRef100_L7TJT8"
                     /db_xref="A0A0F9JW06_9ZZZZ"
                     /db_xref="L7TJT8_9VIRU"
     gene            191630..192724
                     /locus_tag="BML_08182015_8_5m_scaffold_0_prodigal-single_1
                     93"
     CDS             191630..192724
                     /product="hypothetical protein"
                     /codon_start=1
                     /transl_table=11
                     /translation="MANKFTRYLSNFGRGLAGGLTNPKGIMSDYRHGRRLFVDDTMRL
                     APRQKFQFYVNFELDKDAVRSTQFVDKHSQEVGFLVKTSDLPKYNFDSIVKNQYNRKK
                     IVYKQINYEPINMTLHDDSAGLVNALWSLYYGYYIHDRHNSRNAYGETKYRVTKTPQD
                     NFRYGMDNNITTPFFKAINLYTMSRRRFLGYTLINPRIKSWSHSQGDYSVSEPMEHSM
                     QIEYEAVIYSGGRVTRNSPKGFATLHYDNLPSPLSIAGGGQARLTGEGGVLDGLEQIF
                     GDISSGNAFSSPGNFLQTAIKAANTYKQGGKLNKDILKNEALNILSSPAGVAAGASVI
                     GGIAGAVFPKRNPASEPTTATSKGLTGADS*"
     gene            192721..193098
                     /locus_tag="BML_08182015_8_5m_scaffold_0_prodigal-single_1
                     94"
     CDS             192721..193098
                     /product="hypothetical protein"
                     /codon_start=1
                     /transl_table=11
                     /translation="MTTIKTNLPLPEATDSAENTKVFFDTYGIADLEFNAVDVDSAVA
                     FFTSRGFAQDAALITASVILKQAKIDDMPVRQLLDTLKTFEGIQLSALVAEILNNNRT
                     AISTLGFRQRYSKPDQISRNIAA*"
     gene            193098..193538
                     /locus_tag="BML_08182015_8_5m_scaffold_0_prodigal-single_1
                     95"
     CDS             193098..193538
                     /product="Head completion protein n=2 Tax=Synechococcus
                     phage S-SSM7 RepID=E3SKS6_9CAUD"
                     /codon_start=1
                     /transl_table=11
                     /translation="MAKFAQGRFEMKNPSKYVGKRTPLARSSWEFVFMRMLDEHAGVV
                     NWASESVQIPYRDPLSGRQTIYVPDFFIVYNDKNGKKHAEVVEVKPASQTLREKVGNS
                     LYNQEQYVKNLAKWEAATAWCKQQGIKFRVINEGDIFHQGGKRR*"
                     /db_xref="UniRef100_E3SKS6"
                     /db_xref="A0A0F9JA28_9ZZZZ"
                     /db_xref="E3SKS6_9CAUD"
     gene            193547..194029
                     /locus_tag="BML_08182015_8_5m_scaffold_0_prodigal-single_1
                     96"
     CDS             193547..194029
                     /product="Uncharacterized protein n=1 Tax=Escherichia
                     phage PBECO 4 RepID=L7THD4_9VIRU"
                     /codon_start=1
                     /transl_table=11
                     /translation="MTKKLEDLFNLEKKESGEPEQDKKPSHEDITSIDKSYEAVAEIT
                     KGLPQIQELNDLDDNELDHLASKAEQAYDDLMDLGMNVEVRYAGRIFEVAGSMMKNAI
                     DAKNAKIEKKLKSIDLQLKKYKIDKDAKSSSDDGDVLDGQAYIITDRNELLKKLGQKE
                     *"
                     /db_xref="UniRef100_L7THD4"
                     /db_xref="L7THD4_9CAUD"
                     /db_xref="L7THD4_9VIRU"
     gene            194038..194610
                     /locus_tag="BML_08182015_8_5m_scaffold_0_prodigal-single_1
                     97"
     CDS             194038..194610
                     /product="hypothetical protein"
                     /codon_start=1
                     /transl_table=11
                     /translation="MKTFRDYLTENKKVYSFKLKIAGDLPENFQEGLKKSLNKYEVIS
                     FDKMTTPIQETPLDFPEVTNRAISVFDLVLEYPITGPEIAAYVKEHGIPEELFRVRNS
                     SDPAETDQRIIDENGEALLGDPFYTGEVKIKPKDYFGDDFNRSFLKDLAKTAKERKKE
                     LGQDKKNPDVLGSAPNVKEDKAGTKSAVGS*"
     gene            194614..195369
                     /locus_tag="BML_08182015_8_5m_scaffold_0_prodigal-single_1
                     98"
     CDS             194614..195369
                     /product="hypothetical protein"
                     /codon_start=1
                     /transl_table=11
                     /translation="MDFHQLIARMQELDRPAVEAQSTTEECGMMPPVSPMSRPETPPI
                     PHPSMSINLNAQGMDNIEQLMKLVTKVNPEMEKPSMPPMPTMAPPPSIMSIKPSLPPL
                     KMLPDLDADNDDMPGGEKDMDLPKDIMVKMGDNQDDDKGSQPGGLGASLDRDGDGDHD
                     MDDHDMEKDSESDDSEDNDKKEAWANEPEEEVKNIDYMVNKLAGGMNKPKDTFPKVSD
                     GDNPMQRVREDADLRDQIKAELRKRLAEAKGAK*"
     gene            195369..195818
                     /locus_tag="BML_08182015_8_5m_scaffold_0_prodigal-single_1
                     99"
     CDS             195369..195818
                     /product="hypothetical protein"
                     /codon_start=1
                     /transl_table=11
                     /translation="MASLYGVALGAGLTGNVDSNKKAVYDATAVDYYGNKPLTMFTID
                     FVAAVNTQTGANQAIDTVFKIIQKYATVVIRGALFDTNTQMCVAIETPNETADWGGPD
                     DSINATTLVEYIEDEVQALGDLTGATEAPIFDFSSVTLTVKTTFQLA*"
     gene            195874..197460
                     /locus_tag="BML_08182015_8_5m_scaffold_0_prodigal-single_2
                     00"
     CDS             195874..197460
                     /product="DNA terminase packaging enzyme large subunit n=1
                     Tax=Cronobacter phage vB_CsaM_GAP32 RepID=K4FB48_9CAUD"
                     /codon_start=1
                     /transl_table=11
                     /translation="MGKSLDGVLVKKAFAKQRYTLEEVKHLEACLDPVTGPLYFCKNF
                     LKIQHPVRGAIDFEPYEYQERLLQSYHDNKQCIAMLPRQMGKTTCATGYLLWYTMFVP
                     ESQVLIAAHKYEGAQDIMNRYRYGYENLPDFIRAGVHSYNRNTIEYDNGSRIQATTTT
                     ENTGRGKSLSLIYCDEFAFVQPPEKAKEFWTALSPTLSTGGKCIITSTPNSDEDQFAL
                     IWTEANKKFDEYGNESKLGANGFYSYFAHWSEHPDRDEAWAQVERAKIGEERFRREFE
                     CEFLIFDETLINAVKLTEMQGVDPVMTMGQTRWYKDIDPNCSYLLSLDPSLGTGGDYA
                     AIQVFEMPTMDQVAEWRHNLTPIQNQVKHMREILRYIQDRAAEKGNEIQLYYSVENNT
                     IGEAALVVIRDIGEENFPGLFLSEPIRKGHVRKFRKGFNTTHRSKITACSQLKNLIET
                     KKMTIKSKPLISELKTFVAHGVGFGAKSGEHDDLVSAVLLIVRMANLLSDWDPKIYEK
                     MTEKITEDQMPMPIFVSSGF*"
                     /db_xref="UniRef100_K4FB48"
                     /db_xref="A0A0F9M7T7_9ZZZZ"
                     /db_xref="amt:Amet_2837"
                     /db_xref="K4FB48_9CAUD"
     gene            197472..200108
                     /locus_tag="BML_08182015_8_5m_scaffold_0_prodigal-single_2
                     01"
     CDS             197472..200108
                     /product="Uncharacterized protein {ECO:0000313|EMBL
                     :KKN03494.1}; Flags: Fragment;;  TaxID=412755
                     species="unclassified sequences; metagenomes; ecological
                     metagenomes.;" source="marine sediment metagenome.;""
                     /codon_start=1
                     /transl_table=11
                     /translation="MDARSSIANDLFYKVRSRFTGLKLGTETGTITINPEEARFFDFD
                     YKDGEVPLGHVTISLAEPNSMKVYFSSGITESMENPQKKSWYGFLRELREFAKRRLMA
                     FDTRDISKDNLDTRDFEFLTTINKPSAAKDTIVKPVGESIMNESQLYGTKTVSYQKLM
                     DTRLIIKHSHALTDDQQPGARSRNISALFVENQDGERFKYPFIHLAGARAMQRHVANN
                     GLPYDDIGKSIIRMSEEIAQLKGFQNYVVRNDLMNSDNNGIVERATTALNSLREQLAK
                     LGKQGYYESYKESFQAHQELEVPEDVIEDYTDKFTVRNFKEDIKSVFPIIYRLMQENS
                     KVDYDDIVAMTTNEQTINDEAEIDLEEEQDELENFENWVMGLGESSPIQSSEEQLVAI
                     DGLNKLVGDVFPAGVDGTNAIQSLKGIIDDPKLYKEIKDAARQNPQEDVRPMIQAWLE
                     QNAEEILGKIEFGDMEQAVEEPAADMGAEEPAADAAAEAPVAGAEEPAPEEEIVTQSD
                     NPDERNKKDDLPFDPDDEPMGDKDEYGNTIKHKARHLAKKGMRQAMDVKELAEFITSF
                     YDKESGTFPKGPEGVCTMVGKKFGEQAETVARKFVERMAPQQTTDNNPELKELSRMRE
                     LAGVSEGPMWDKIKAFGKSAGDKVMRHADITGYTKAKQNFEKWIDSHPELESEKENLL
                     AKFDTEAEEDPHTPWDWGKNALASWKKDRKSRETDRTETLTQEAAGNYMWQEVGDEAD
                     QRQLSKMADRLAKMYKRNAESSASDEEIMSVLDDVVREFVPQVGKLNNVVPVAQAFFD
                     KLPIKEPEPEYDDDGEEMEPESDVRGDFIRDIWSMVKITAAAEKGDTSSYGYKVHPNL
                     NKESAELEAIKRLSGIAKGIGF*"
                     /db_xref="A0A0F9MCI3_9ZZZZ"
                     /db_xref="pde:Pden_2307"
     gene            200270..201256
                     /locus_tag="BML_08182015_8_5m_scaffold_0_prodigal-single_2
                     02"
     CDS             200270..201256
                     /product="SsDNA binding protein n=1 Tax=Cronobacter phage
                     vB_CsaM_GAP32 RepID=K4F655_9CAUD"
                     /codon_start=1
                     /transl_table=11
                     /translation="MATLAEIRAKLQEAQTKSSGNSTGGGDNAIYPHWNMQEGKEAVV
                     RFLPDGNPNNTFFWVERAMIKLPFAGVKGETDSRPVQVQVPCVEMYNDGSVCPILSEV
                     RGWFKDKSLEEMGRKYWKKRSYIFQGFIVEDPLKEDTTPDNPIRRFIIGPQIYQIIRS
                     ALMDPELEELPTDYLRGVDFRIAKTSKGGFADYSTSKWSRRERALTDAEKAGIEAHAL
                     FDLSSFLPKKPTDVELKVMKEMFEASVDGEAYDMDRWGQYFKPAGMSQATGDPMAKSA
                     PRAAAPVDEDDAPFDTASTPSPKAAPTPAAAPAAENASRAQDILAMIRNRQK*"
                     /db_xref="UniRef100_K4F655"
                     /db_xref="A0A0F9IJ25_9ZZZZ"
                     /db_xref="K4F655_9CAUD"
     gene            201321..202400
                     /locus_tag="BML_08182015_8_5m_scaffold_0_prodigal-single_2
                     03"
     CDS             201321..202400
                     /product="RecA-like protein n=1 Tax=Cronobacter phage
                     vB_CsaM_GAP32 RepID=K4F7I1_9CAUD"
                     /codon_start=1
                     /transl_table=11
                     /translation="MAKAFDISKFRKSITKSIEGLSIGFNDPTDWVSTGNYALNYLIS
                     GDFNRGVPLGKVTVFAGESGAGKSYICSGNLIKAAQAQGIYPILIDSENALDEDWLKA
                     LGVDTSEDKLLKLNMAMIDDVAKTITEFVTEYKAMPEDQRPKILFVLDSLGMLLTPTD
                     VNQFEAGDLKGDMGRKPKALTALVRNCVNMFGSLNIGLVATNHTYASQDMFDPDDKIS
                     GGQGFIYASSIVVAMKKMKLKEDEDGNKITEVRGIRAGCKIMKTRYAKPFESVQVKIP
                     YETGMNPYSGLVDLAEAKGMLKKEGNSLVYVTKDGEIIKQFRKAWERNENGGLDAIMA
                     DISKHGENVASEITNTVEPETETQG*"
                     /db_xref="UniRef100_K4F7I1"
                     /db_xref="K4F7I1_9CAUD"
     gene            202397..202630
                     /locus_tag="BML_08182015_8_5m_scaffold_0_prodigal-single_2
                     04"
     CDS             202397..202630
                     /product="hypothetical protein"
                     /codon_start=1
                     /transl_table=11
                     /translation="MKEELIADIWNVVAEHIPEKTRSDVAFDFVNTLLDYGIKDSVLE
                     GLLGVDSYLDEAINYAIDGQEIEEEYEDYEDEE*"
     gene            202631..203086
                     /locus_tag="BML_08182015_8_5m_scaffold_0_prodigal-single_2
                     05"
     CDS             202631..203086
                     /product="Uncharacterized protein n=1 Tax=Enterobacteria
                     phage vB_KleM-RaK2 RepID=H6X3S3_9CAUD"
                     /codon_start=1
                     /transl_table=11
                     /translation="VNWYDRVSKDISQIPDAVAYYEAELLAAKNDTRVAGNIERASAA
                     MPGIVENRFNQLQEIEGILEYLNIELRRLRSQHFRKYLENYQRALSSRDCEKFVEGEA
                     DVVDFEKIINDFALLRNKWLGIIKALDIKQWQLSNIVKLRTAGLEDATL*"
                     /db_xref="UniRef100_H6X3S3"
                     /db_xref="H6X3S3_9CAUD"
     gene            203083..204048
                     /locus_tag="BML_08182015_8_5m_scaffold_0_prodigal-single_2
                     06"
     CDS             203083..204048
                     /product="putative dTDP-glucose 4,6-dehydratase (EC:4.2.1
                     .46)"
                     /codon_start=1
                     /transl_table=11
                     /translation="MNVLVTGGLGLIGHNVVKKLKDLGHTVVVYDNCTNYGIIPQSEI
                     DYLIAERKKLIGDVEIHEMDILQASMFDYLLPHHNIEAIIHLASFPRQKVVNANPVWG
                     STVMSGGLLILLEAAVKHNVKRFTYASSSMVYGDFKDFVTEDAVCRPQGQYGILKLAG
                     EWLVKDYTRKHGIEHTILRPSAVYGPLDVEDRVISKFLLTAMRGQTLKVNGGNETLDF
                     TYVDDAANGFVNATLSAAAANGTYNITKSHSKTLLAAAELAVRLVGKGNIEVRDKDTD
                     FPSRGALDITAARRDFAFDPKIDIDEGFEIYHSWLSNSEYWQTNL*"
                     /db_xref="magq:MGMAQ_1150"
                     /db_xref="UniRef100_J4W4Z4"
                     /db_xref="A0A086XTJ3_9RHOB"
                     /db_xref="J4W4Z4_9FIRM"
                     /db_xref="4.2.1.46"
     gene            204082..204840
                     /locus_tag="BML_08182015_8_5m_scaffold_0_prodigal-single_2
                     07"
     CDS             204082..204840
                     /product="hypothetical protein n=1 Tax=gamma
                     proteobacterium SCGC AAA168-I18 RepID=UPI00037CB576"
                     /codon_start=1
                     /transl_table=11
                     /translation="MKKIVLVTGGFDPLHSGHINYFNSAKQLGDVLVVGVNSDAWLTR
                     KKGRPFMPWNERSKIIQALKMVDYVVEFNDNDGSAKNALKLIRQTFPNDEIIFANGGD
                     RTDKNIPEMDIEDTNVKFVFGVGGFDKANSSSWILEEWKAPKTERQWGYYRVLHDVPG
                     VKVKELTVEPGKSLSMQRHQFRSEYWLVSEGAAVVNRWHEDYELPPVILNKHDEYCIT
                     VDEWHQLTNPYDQPVRVVEIQYGENCIEEDIERK*"
                     /db_xref="UniRef100_UPI00037CB576"
                     /db_xref="J5KRS3_9GAMM"
                     /db_xref="apc:HIMB59_00009800"
                     /db_xref="UPI00037CB576"
     gene            204837..205409
                     /locus_tag="BML_08182015_8_5m_scaffold_0_prodigal-single_2
                     08"
     CDS             204837..205409
                     /product="hypothetical protein"
                     /codon_start=1
                     /transl_table=11
                     /translation="MRISFICVASEDYIKKYKDCLSSQKVYCEKYNYSYVLIGDKKYI
                     SDWKDYYWKKIYEVRDRLSNNDFTVLIDSDCEIKTISPPIETILDHNSIYYVLGISKR
                     PNSGFMIFKNDQRSKDFLNDVITKREKIIPSNFSMKGENGYVIWSLSENKENTKELDI
                     KWNCSQPEFLEECFIIHYTNKMKSYFKEKL*"
     gene            205406..206092
                     /locus_tag="BML_08182015_8_5m_scaffold_0_prodigal-single_2
                     09"
     CDS             205406..206092
                     /product="LPS:glycosyltransferase n=1 Tax=Polaromonas sp.
                     CF318 RepID=J3CU70_9BURK"
                     /codon_start=1
                     /transl_table=11
                     /translation="MIPIFIGYDPREAIAFHVCSNSIIRHSSHPVSINPLALNILKDY
                     KETHTDGSNHFIYSRFLVPHLMDYKGWAIFMDGDMILRDDITRLWNLRDESKAVMVVK
                     HDYETRMTEKYLGSKNENYPRKNWSSVILWNCGHSANQTITPEFIQSATGAQVHRFSW
                     LEDSLVGELPREWNWLDIEYDHNPDAKLIHYTLGTPCFHEFADQGSFANEWHRERIYT
                     EYCQQHDLPK*"
                     /db_xref="UniRef100_J3CU70"
                     /db_xref="J3CU70_9BURK"
                     /db_xref="bprc:D521_0127"
     gene            206076..206879
                     /locus_tag="BML_08182015_8_5m_scaffold_0_prodigal-single_2
                     10"
     CDS             206076..206879
                     /product="hypothetical protein"
                     /codon_start=1
                     /transl_table=11
                     /translation="MIFLSKDGNDPYINDFAQGCGYKPTNSADFIYEDSKDPIVLRGI
                     LKHKIMKQCWEDSRTFYYVDTGYFGNEKTSSNPSGWKYWHRIVKNDLQHGEIISRPND
                     RWKKFNRKFNPWKKSGRKILIAAPDEKPCKFYGTTQEQWVEETVNSIKKYTDRPVEVR
                     HRAPKRIDRISTDTLQQALDRDVFALVTFNSVAAVESIFHGIPVFTLAPANAASPVGL
                     QDLNQIEKPYYADQDKLYAWACHLSYGQFHVSELKNGSALTMLKEWYGS*"
     gene            206869..207792
                     /locus_tag="BML_08182015_8_5m_scaffold_0_prodigal-single_2
                     11"
     CDS             206869..207792
                     /product="Uncharacterized protein n=1 Tax=Thioalkalivibrio
                     sp. (strain HL-EbGR7) RepID=B8GL53_THISH"
                     /codon_start=1
                     /transl_table=11
                     /translation="MAVKFVVAHRADPNNVGDIASNPLQYFLKEDEYQIIDVASIGSS
                     IYDPTLPMVVGGGGLVDNDFMGDFFDQLFESPDAQQLKRMHSDSWTLANPIYKELYDQ
                     FNARYQQLISEFLTLINPTIAPRFIWGAGHNGSPEIDFIKIRWPKAFSKFRLIGLRDY
                     NTASKFHWVPCASCMHPAFDKKYEIKNDIIWFEHKKQLIKDFGKDPIPRFINSGDNIE
                     QTIELLGSANTILTNSYHGAYWGTLLKKKVIVVGGAWSSKFKFLKHAPVILGKKDNWR
                     DAVETTPNYDNALEECRKANRDYWTLIQNNL*"
                     /db_xref="UniRef100_B8GL53"
                     /db_xref="A0A0C1UUK0_9CYAN"
                     /db_xref="tgr:Tgr7_0474"
                     /db_xref="B8GL53_THISH"
     gene            207789..208706
                     /locus_tag="BML_08182015_8_5m_scaffold_0_prodigal-single_2
                     12"
     CDS             207789..208706
                     /product="hypothetical protein"
                     /codon_start=1
                     /transl_table=11
                     /translation="MKTVVSYLSGVPSPHKSSHKTELLKRFILGVNKAGDRGLAHTGN
                     NPVPCDVAVLQGWVHEGSPNSPHLLVRRNVFNYQEQRNKKTIIVDSNLFNYKDKNHPI
                     HYSRYGMGGVFPTTANYFWDNPDSKRWQQISNHLGIYLKNWRVSGDHILICTQRNGGW
                     SMKGLSVVDWLERTVDEIKRYSDRPIIVRGHPGDKSAKDYLKSKKGRYTVSTNEHILD
                     DFKNAWAVITYNSSPGVAASIEGIPVFITDPDPRVSQAYAVGNYDLSRLEDPDLKDRQ
                     QWVERLAMCHWHFGELDSGAAWKFMRDYV*"
     gene            208703..209329
                     /locus_tag="BML_08182015_8_5m_scaffold_0_prodigal-single_2
                     13"
     CDS             208703..209329
                     /product="Uncharacterized protein n=1 Tax
                     =Gluconacetobacter diazotrophicus (strain ATCC 49037 / DSM
                     5601 / PAl5) RepID=B5ZLE6_GLUDA"
                     /codon_start=1
                     /transl_table=11
                     /translation="MSFLKKFDKEYYELLKGNVSEKKKLTYPNIAQRSEPFRLIFSLL
                     EEKNKKSYSIVETGVIRNIGNWNDGQSSLLFQEFLKSRSGSIKSVDISIDACNIAKSF
                     LDPTYAEVTCEDSVKFLSTINVESVDLFFLDSYDVVFKNDKNSAEHHLKEFMAIESRL
                     TNGTLIAIDDNTYFNGDRSGKGRKIFEYLQAKNIYPIYDGYIIIYNWN*"
                     /db_xref="UniRef100_B5ZLE6"
                     /db_xref="A0A0F9K4V4_9ZZZZ"
                     /db_xref="gdj:Gdia_3362"
                     /db_xref="B5ZLE6_GLUDA"
     gene            209331..210188
                     /locus_tag="BML_08182015_8_5m_scaffold_0_prodigal-single_2
                     14"
     CDS             209331..210188
                     /product="Epimerase n=1 Tax=Asticcacaulis benevestitus DSM
                     16100 = ATCC BAA-896 RepID=V4PS42_9CAUL"
                     /codon_start=1
                     /transl_table=11
                     /translation="MNIVLTGHRGFIGSHYYNHIKNNHDVIVFDRRSGQDLKDPLISR
                     EAPDCDIVVHMAATNGTRLFYEQPTEVAFNNTLPTFNLIERYKNTKTKFVFTSTCEIF
                     NGAIDKGLYPVPTDESVPVMFDDITNPRWSYSIPKALGENLVANSGLDWLVIRYFNIY
                     GPGQVDHFISEFVERVAKGEYYIKGDDTRSFCYIDDAIEITHRLVLNNKNVIVNVGRQ
                     EENQILEVAKIIMDIMGIDPTKLEVLPGPPGSAKRRCPDTTRMHELTGFMQYTSLRDG
                     LRKTVESLL*"
                     /db_xref="UniRef100_V4PS42"
                     /db_xref="aex:Astex_2214"
                     /db_xref="V4PS42_9CAUL"
     gene            210185..210979
                     /locus_tag="BML_08182015_8_5m_scaffold_0_prodigal-single_2
                     15"
     CDS             210185..210979
                     /product="UDP-glucose 6-dehydrogenase (EC:1.1.1.22)"
                     /codon_start=1
                     /transl_table=11
                     /translation="MKIGIIGWGTVGSAVGEGFKMLGHDVKKHDPKLNTVIDDVLDTE
                     IVFICVPTPSGENGECDLSIVHKTIKDLKFLEYSGVIALKSTSVPGTTQAIINQYNDK
                     DICFVPEFLRERSALEDFVRNHDVLAVGCHTDRTWHRVCEAHSWLPKNTVRMTPTEAE
                     ILKYYSNTFNALRVVFANVMYEISEKLDSDYDKVLSTFLLRKTASPDYLSCGPDIRGY
                     GGICLPKDTKAMAELVKQLNLPFDLFETIDHDNSQVKKTVFNGMRE*"
                     /db_xref="kal:KALB_57"
                     /db_xref="A0A0F9T5S8_9ZZZZ"
                     /db_xref="gwa2_scaffold_9253_32"
                     /db_xref="1.1.1.22"
     gene            210976..211680
                     /locus_tag="BML_08182015_8_5m_scaffold_0_prodigal-single_2
                     16"
     CDS             210976..211680
                     /product="hypothetical protein"
                     /codon_start=1
                     /transl_table=11
                     /translation="VKKICWITGFNTTYYENVAKYTLKNWHMLSGDKILLAEMKTSLI
                     PFNFQKINITNLDKSNKEFSEYFSQFKKAYRFYKKACSIDYALRNFKDSYEYIIWLDS
                     DVIIKKEFDPLEFLPEDHQLFSSIFKINNLPDSGFVAFNTRHQDYNKFLEEYLNYYYS
                     KKIMTLKNPYDNYILSEYVNHIPIKNLWNGTVTNSLDMNCGFFDTKLENCLSHHWGKR
                     GKKELLNFQKISDASY*"
     gene            complement(211645..212307)
                     /locus_tag="BML_08182015_8_5m_scaffold_0_prodigal-single_2
                     17"
     CDS             complement(211645..212307)
                     /product="Uncharacterized protein {ECO:0000313|EMBL
                     :KKL52508.1}; Flags: Fragment;;  TaxID=412755
                     species="unclassified sequences; metagenomes; ecological
                     metagenomes.;" source="marine sediment metagenome.;""
                     /codon_start=1
                     /transl_table=11
                     /translation="MWILASRGRPQNIQRFINLWKETEASSAVYFRLDDCDPHIEEYK
                     KLEYPQEFRVVISSRARLGQAMNEMLKNNPNESWYGLLADDLVPKTLHWDKKLIEAAE
                     SKYIAQCNDLSPKPLNCCHPCVGGDLVRHVGWFALPDCTHYGVEEPWKKIALNKDLNL
                     LRYLPDVIVEHAHYRFDKSKFDNTYSELKDMKSEDKEKFLKWKENNLSSLIASIGDFL
                     KI*"
                     /db_xref="A0A0F9CSV4_9ZZZZ"
     gene            212346..213083
                     /locus_tag="BML_08182015_8_5m_scaffold_0_prodigal-single_2
                     18"
     CDS             212346..213083
                     /product="hypothetical protein"
                     /codon_start=1
                     /transl_table=11
                     /translation="MKYKLTWSGLADDNYFNVIAKYCLPSWIILPGNKNIVSDSNIIN
                     ISGISVTGWDLVENKNSNFLKTNPSKKTWNFWRKMQSQVWAAKNFKKENDFVILLDTD
                     IEITNFNFEKFELELDNFLESNLPWATGRSQSRLHDSGFIILNARHPMFDELIDHYEN
                     IWENGTIHTLEKGYDGNAVESMFEKYPSYKIMNTDYGRGLHVYDLGLVHYGSKLPKAL
                     RAENPTKSGKELVEIYTKNIVVKKYKN*"
     gene            complement(213080..213889)
                     /locus_tag="BML_08182015_8_5m_scaffold_0_prodigal-single_2
                     19"
     CDS             complement(213080..213889)
                     /product="Uncharacterized protein n=1 Tax
                     =Hydrocarboniphaga effusa AP103 RepID=I8T614_9GAMM"
                     /codon_start=1
                     /transl_table=11
                     /translation="MKIAVVTTFNEEGLKRYGQRMIDTFIQNWPKEITLHIYPEMCNP
                     RVPDHSRVTLKRLEEVPELMAFKNRWRDVSKANGDVTDDPVRSKRKDAGKGFKWHAVR
                     FAHKVYAIFDCVKETDADVLFWMDADTVCHSPITLETVMKFCPANMDLGYLGREGKYT
                     ECGLYSMNLRSVRTLGFLREFQRMYDEAENGIFLLDEWHDSFVFDAVKDKTHPLRLNN
                     WSAGIVKGEGHPLINSEWGAYLDHLKGDRKSLGRSLPKDLKVKRTESYWKT*"
                     /db_xref="UniRef100_I8T614"
                     /db_xref="I8T614_9GAMM"
                     /db_xref="ara:Arad_7439"
     gene            complement(213886..214284)
                     /locus_tag="BML_08182015_8_5m_scaffold_0_prodigal-single_2
                     20"
     CDS             complement(213886..214284)
                     /product="hypothetical protein"
                     /codon_start=1
                     /transl_table=11
                     /translation="MSKFTKRVKKLFDVHTSCLVIGQGFGYLEDILEVFETVFVISEK
                     KPEIKHKKLVYRENCDNLSDLYEIQAVFFDLDQLDKLIYMPVVWTKNRPIIIIEGNDP
                     IERTHSKPLYDHGFRCVELLGFFHIWKKQQ*"
     gene            214320..215162
                     /locus_tag="BML_08182015_8_5m_scaffold_0_prodigal-single_2
                     21"
     CDS             214320..215162
                     /product="hypothetical protein"
                     /codon_start=1
                     /transl_table=11
                     /translation="MKFKLHREYGALNSPLIFDSIEAGLKRLGHTVVAANADVDILWS
                     ALWHGRMLGNRKIYEARKNSGLPTVFIEVGNLKRGETWRISIDHINGMGVFGNRSELD
                     NQRAGKLGVFLKNFQEKRREEILIACQHNRSLQWTGMPSMEQWVTETVKKIRVYTNRP
                     IVVRPHPRCPIRLPTNLIKLENPKKVMNTYDDFDIDYGYHCVINHNSGPAVQAAIQGT
                     PVICDQSSLAFPVSMQLNQIETPYMPDRTQWFTELVHTEWTVSEIAQGIPFLRLNQEL
                     KNYS*"
     gene            215204..216382
                     /locus_tag="BML_08182015_8_5m_scaffold_0_prodigal-single_2
                     22"
     CDS             215204..216382
                     /product="hypothetical protein"
                     /codon_start=1
                     /transl_table=11
                     /translation="MSKIKCVEELFIEFYDIVQRRSHQLQYFDQNAAYSFYISLLADK
                     PLTKSQGNYIFKLIKKYKNFLEIEGHDVDTLLQTLPWKKDFRVINNSKKVSIEFDEDG
                     IPWIYLQFPFSLKQSFDQEFTNQPHSCWDNDLKVRKLPLYHANFLKVETFVEKNEFDL
                     DSSFLDYKDQIDDIWQNQEEYSPHCEIIEGSVILKNANEEAVTYWKEHQTGNPAADLF
                     TAREMGFYLKKNRLENPVEKIAASNKNIFWIKDLKDFFEIYKNTDSKVCLILDRSSDY
                     FSWMKFFINFSDQQGIARSEIKICFREDNKSNSQLNQWIKNNQLGGKISNGKIFIFLN
                     SPAKWLYKDLDSFKIIATNGLFPFTSKTLQCLLNHHPCVVNISEIKPSKQREIEIEEL
                     *"
     gene            216369..217850
                     /locus_tag="BML_08182015_8_5m_scaffold_0_prodigal-single_2
                     23"
     CDS             216369..217850
                     /product="RNA-DNA + DNA-DNA helicase n=1 Tax=Cronobacter
                     phage vB_CsaM_GAP32 RepID=K4F657_9CAUD"
                     /codon_start=1
                     /transl_table=11
                     /translation="LKNCKLVIKDEVNIKIDGLPVEIRRKLVNSLKYDLPYARHMPAY
                     KLGRWDGTKTFFGIGGTGYLAHLDTILPILEESGYEIEIEDLRQSYQFTFAPITENYW
                     ADQGKTWPKGHVQEGQPIVLRDYQYEVVNKFLENPQSLQEVATGAGKTITTATLSQLC
                     EPYGRTMVIVPNKSLVVQTEEDYRNLGLDVGVYFGDRKELNRTHTICTWQSLNVLDKK
                     SYDDDTLSLAEFCEGVCAVIIDEVHQAKADVLTKLLTQNFKNCAIRWGLTGTIPKEKW
                     EFQSILASIGPVINQVSAYDLQQKDVLAQLDIKILQTTDVEVFRTYQEEYSWLVTDEK
                     RLTWIAGKIYELSQMTEGAANTLILINRIDTGNKLLKILKDKYLITATFISGEVKLQD
                     RKDEYDEVKTADNKIIVATYGVAAVGINIPRIFNLVLLEPGKSFVRVIQSIGRGIRKA
                     EDKDHVQVWDITSTCKYAKRHLTERKKFYKDAKYPFTVTKVTT*"
                     /db_xref="UniRef100_K4F657"
                     /db_xref="A0A0F9F7X0_9ZZZZ"
                     /db_xref="bprs:CK3_02110"
                     /db_xref="K4F657_9CAUD"
     gene            217847..218353
                     /locus_tag="BML_08182015_8_5m_scaffold_0_prodigal-single_2
                     24"
     CDS             217847..218353
                     /product="Uncharacterized protein {ECO:0000313|EMBL
                     :KKL74125.1};  TaxID=412755 species="unclassified
                     sequences; metagenomes; ecological metagenomes.;"
                     source="marine sediment metagenome.;""
                     /codon_start=1
                     /transl_table=11
                     /translation="MKILTLNNTAFDLNELPEEVDDDTRFSVLDNSNPQEPDFFFMPL
                     IFLESFNSPAIVLKIGEYEVQMPLDWCMVVGDKECGLDPEVLPLTSINERGFDALIFN
                     PVNGFRQEYMSIEILNIFQDVRWYFPKMKNGQLLTVPLHDGPSPPCAFFVKEISRQGE
                     VIQLDKLI*"
                     /db_xref="A0A0F9GXQ1_9ZZZZ"
     gene            218353..218586
                     /locus_tag="BML_08182015_8_5m_scaffold_0_prodigal-single_2
                     25"
     CDS             218353..218586
                     /product="hypothetical protein"
                     /codon_start=1
                     /transl_table=11
                     /translation="MPLDNMLWSNEDFKRRCIGWELKFSLWPRQCHYTRKRLWLTTAY
                     YGTAFVTGPGEPVFENRWCEKKEYLFLRIKGVL*"
     gene            218583..219335
                     /locus_tag="BML_08182015_8_5m_scaffold_0_prodigal-single_2
                     26"
     CDS             218583..219335
                     /product="hypothetical protein"
                     /codon_start=1
                     /transl_table=11
                     /translation="MTVTVITTLHKDGYDLYGQKNLSTWSSMFPEDWKIKYYSENHDP
                     NFDPRIEILDFNLSCPEWQYFHQEVKSRFRADDANDEKRKNWYKKALRWSFKMYAILH
                     ALKNCNSKYLIWIDADVRAARPPVAHWINKCLKNACLAANLESIKAGSHVETGVLIFD
                     LKHKDIEIIYDWIYAGYRNYQILNEEKPWDGIWMAKLLKDKTISWNNLKMVSKKDNNS
                     SLNWLIHGVGKEKFKKSLLNVRSGRADNNELI*"
     gene            219345..219701
                     /locus_tag="BML_08182015_8_5m_scaffold_0_prodigal-single_2
                     27"
     CDS             219345..219701
                     /product="Uncharacterized protein {ECO:0000313|EMBL
                     :KKL97026.1};  TaxID=412755 species="unclassified
                     sequences; metagenomes; ecological metagenomes.;"
                     source="marine sediment metagenome.;""
                     /codon_start=1
                     /transl_table=11
                     /translation="MIAGKVWGQTELLEANGVLEFHRIEIKNGGVCSKHKHKYKWNGF
                     FVENGKLLIRTWKNSYDLIDETIIGPGQYTKIAPGEYHQFEALEDTVAFELYWAEFDH
                     NDIERESVGFSKNGQT*"
                     /db_xref="A0A0F9H229_9ZZZZ"
     gene            219688..219945
                     /locus_tag="BML_08182015_8_5m_scaffold_0_prodigal-single_2
                     28"
     CDS             219688..219945
                     /product="hypothetical protein"
                     /codon_start=1
                     /transl_table=11
                     /translation="MGRLKPGASYIYEKADGVTYAREVGSLHREAIGWDADSPHNPDL
                     IKDLKEDKLWGNIRRAAKSNPLLQEALDRAKIIYELSKKDG*"
     gene            219938..220417
                     /locus_tag="BML_08182015_8_5m_scaffold_0_prodigal-single_2
                     29"
     CDS             219938..220417
                     /product="hypothetical protein"
                     /codon_start=1
                     /transl_table=11
                     /translation="MGKNKHVDLFKDMIPSVDMGVKELWDAVTDDGRKEIKGDFWNLM
                     RYISNVKTNNRELQEHYLLTVNEFYNKNWGDIQDHPKLVWLTLCLCSHESKKAHFHEW
                     IPLKREKDKKLDFLADLFPNTKMSDIETLSVITTEKEIKQYCEDLGWDKIQVAKIKL*"
     gene            220414..220971
                     /locus_tag="BML_08182015_8_5m_scaffold_0_prodigal-single_2
                     30"
     CDS             220414..220971
                     /product="Putative uncharacterized protein n=1 Tax
                     =Pseudovibrio sp. JE062 RepID=B6R2N7_9RHOB"
                     /codon_start=1
                     /transl_table=11
                     /translation="MISDSYKKILTDIHDTSPFGKRSKIPKHLADFVAEIKPTSILDF
                     GCGKGKLIQRLGEEYPGIVVTGYDPGNKEFDTTMEGRHADLIISTDVLEHVEPEHIDN
                     TLKYLSTKSRYIYHLIALSPAKLILPDGRNAHLIQESPGWWKQKFLNLNYRIIKEDYL
                     EFYKTPKGAKKPLLVKKYFIMAEKL*"
                     /db_xref="UniRef100_B6R2N7"
                     /db_xref="B6R2N7_9RHOB"
                     /db_xref="rga:RGR602_CH03048"
     gene            220968..221651
                     /locus_tag="BML_08182015_8_5m_scaffold_0_prodigal-single_2
                     31"
     CDS             220968..221651
                     /product="Uncharacterized protein n=1 Tax=Cronobacter
                     phage vB_CsaM_GAP32 RepID=K4F9L6_9CAUD"
                     /codon_start=1
                     /transl_table=11
                     /translation="MIEMYRCEYCQKDFAKEKTLAVHICEQKRRHLSKSEKHVQAGLL
                     TYQRFYDITQKGKTQKTFDDFATSPYYTAFVKFGSFLVNTAPIYPERFIDYVVKSGVK
                     LDHWCRDGLYEQYIAELIRIEPADGAIQRSIKTMMDWADDNQADWTHYFAYVNLNRAT
                     HSIKEGLISPWIVLNTKSGKDMLKRMNDEQLEIISPMIDPQFWIKRFQAVPGDHELVK
                     DIIKEAKIL*"
                     /db_xref="UniRef100_K4F9L6"
                     /db_xref="A0A0F9KX36_9ZZZZ"
                     /db_xref="K4F9L6_9CAUD"
     gene            221651..221875
                     /locus_tag="BML_08182015_8_5m_scaffold_0_prodigal-single_2
                     32"
     CDS             221651..221875
                     /product="hypothetical protein"
                     /codon_start=1
                     /transl_table=11
                     /translation="MTKKKDEQVEEVELTENEEPISRDDIDIEVAVSNDEPVVYVKFS
                     GFDDAEDAEEYAEFLAETLPLLLFETTKIQ*"
     gene            221872..222066
                     /locus_tag="BML_08182015_8_5m_scaffold_0_prodigal-single_2
                     33"
     CDS             221872..222066
                     /product="hypothetical protein"
                     /codon_start=1
                     /transl_table=11
                     /translation="MTKTRTLLDGKEVPELDKAVTLEVYTKCPEKYMLIDMQTGERYI
                     GYSTQGPSNWKKIETCRTLT*"
     gene            222048..222626
                     /locus_tag="BML_08182015_8_5m_scaffold_0_prodigal-single_2
                     34"
     CDS             222048..222626
                     /product="Putative membrane protein n=1 Tax=Cronobacter
                     phage vB_CsaM_GAP32 RepID=K4F7I6_9CAUD"
                     /codon_start=1
                     /transl_table=11
                     /translation="MPDIDIDFADREQALKLFKHIGASRIDNDQLVKHNTGVYFHQVP
                     TNAEKGICSVPYDQAEERGYFKIDFLNVSLYKGVKNEEHLIQLMNQEPLWDLLEQDDF
                     VNMIFHINNHGSVLRQMKPTSIEQLAAVLAMIRPAKRHLIGKSWSEVMSEVWTKPSND
                     DYYFKKSHATAYAVAIVVQMNMVCEQISYGYS*"
                     /db_xref="UniRef100_K4F7I6"
                     /db_xref="A0A0F9NC34_9ZZZZ"
                     /db_xref="K4F7I6_9CAUD"
     gene            complement(222607..222990)
                     /locus_tag="BML_08182015_8_5m_scaffold_0_prodigal-single_2
                     35"
     CDS             complement(222607..222990)
                     /product="Uncharacterized protein n=1 Tax=Enterobacteria
                     phage vB_KleM-RaK2 RepID=H6X3T2_9CAUD"
                     /codon_start=1
                     /transl_table=11
                     /translation="MRITKNLQDNFPFISVINHVDKEYVGIIINQDAAITSIYDYESI
                     KSDEERQLFLELGEAWWWESNRQIPINIFLAREITPFKYAIKNFSSKDVKILFGPCTS
                     LNDIIVKRIKRKSITLVRRVTSSRS*"
                     /db_xref="UniRef100_H6X3T2"
                     /db_xref="X0XS62_9ZZZZ"
                     /db_xref="H6X3T2_9CAUD"
     gene            223004..224113
                     /locus_tag="BML_08182015_8_5m_scaffold_0_prodigal-single_2
                     36"
     CDS             223004..224113
                     /product="hypothetical protein"
                     /codon_start=1
                     /transl_table=11
                     /translation="MQLNPVYLYPNRIAAYTSSSWTTERFRQVYTRNLKIYRSTDNQL
                     EFQVKNGDQKAANIIETTIVFNLFNHETRSLLLSRDCETLSNISGNVRVILSEKDLLD
                     IDPGLYSYSLIQEVRDYNLDDSYHVVNKKPLYIDEQFGAVSTIEIAGDLQGGLRPTTV
                     VKEFSYTNPATVGESTSLYFTSSMIDARPKTTNPQSLHTFQFYFNDFDGSVIIQGSLS
                     DSGDPDDWVDIPDSAISPPGNNFTPEFGTSVMYKNVVGRYSWFRIRQTGHKGRLAEFT
                     INANPSNSSQYEVSLKSKGTGYNIDDVLIIEGKRLGGDTPDHNLSITVTSIGLNGSIE
                     TIIFSGTPKTSPNFRTYVLEPITNVNGRLDKILYR*"
     gene            224126..225166
                     /locus_tag="BML_08182015_8_5m_scaffold_0_prodigal-single_2
                     37"
     CDS             224126..225166
                     /product="DNA primase n=1 Tax=Methylobacterium sp. GXF4
                     RepID=I9CSF3_9RHIZ"
                     /codon_start=1
                     /transl_table=11
                     /translation="MTLVVDKFRTLLPPRAKHSPSGWTSFNAPCCQHRGHSPDTRKRG
                     GIRFDGNSVVYNCFNCKFSTGWQPGAPFGEKMKTLAKWLGANEDLIKELVFEALKTEG
                     EEYQPDHSQPKIEFSDKELPEGALPLTEWGNLMEGEIEEQIGKQYTDVLQYLISRGFE
                     NPFDHDFYWSPTNGYVDRVIVPFRYEGRVVGNTARKVRDGKPKYLSDQHPNFVFNFDK
                     QSDKQKYILVTEGPFDALAVSGVALLHNEISDQQSRIINSLGAEVIVIPDQDKAGMVL
                     FDRAIELNWSVAMPNWDNDVKDCADAVVKYGKLFVVMDAIKSAEKGAIRINMAKKRQE
                     HKLERIEYEKNI*"
                     /db_xref="UniRef100_I9CSF3"
                     /db_xref="I9CSF3_9RHIZ"
     gene            225150..225263
                     /locus_tag="BML_08182015_8_5m_scaffold_0_prodigal-single_2
                     38"
     CDS             225150..225263
                     /product="hypothetical protein"
                     /codon_start=1
                     /transl_table=11
                     /translation="MKKIFEFISRPFREFFENRKLKKKIEEMRKRDPFIYK*"
     gene            225260..226204
                     /locus_tag="BML_08182015_8_5m_scaffold_0_prodigal-single_2
                     39"
     CDS             225260..226204
                     /product="nodulation protein (EC:2.1.3.-)"
                     /codon_start=1
                     /transl_table=11
                     /translation="MIYWGINALNHGSSLAVFQGNELVKFQTCSEDRLDKDIIRDSLS
                     WGGPSRIFWYERPLLKKLRQLSAGQWSEVFDCSVMPRRYVNENNLKYARLTYSHHHAS
                     HAAAGYYTSPFDHCAVVVLDAIGEFECASIWEGRGGKLERIWARDYPHSLGLFYSAFT
                     KMIGYKPILEEHLLQKDSELGDPDRYYQKVRSYFGGLVVLGYNFHRGVRNWPEKISCD
                     QDRYDIAAAVQRVFEEQVLLIMTTARTTIGTDKLVYMGGCAMNSLANKRVVEPNFDRI
                     WSLPNPGDASSAIGSVLYHTKTHIPWKYGIAKHIEIKV*"
                     /db_xref="cfu:CFU_3309"
                     /db_xref="G0AAB9_COLFT"
                     /db_xref="UniRef100_G0AAB9"
                     /db_xref="2.1.3.-"
     gene            226211..227626
                     /locus_tag="BML_08182015_8_5m_scaffold_0_prodigal-single_2
                     40"
     CDS             226211..227626
                     /product="DNA primase-helicase subunit n=1 Tax
                     =Enterobacteria phage vB_KleM-RaK2 RepID=H6X3T5_9CAUD"
                     /codon_start=1
                     /transl_table=11
                     /translation="MIKDYGYEIQKLYLELMMADAEIFVRCQGIFDHSLFDRKLQDAA
                     EFINVYAKEYSVLPDYEMVNASCKIDLKKPEDIKEGHNEWLMDEFENFTRHKALERAI
                     INSADLLEKKDYGQVESMIKEAVQISLTKDLGTDYFEDPRARLMRIKDKNGQISTGWP
                     TLDRRLFGGMNRGELNIFAGGSGAGKSLFLANLGVNWCLQGLNVLYLTLELSEDLVAM
                     RIDAMTTGIGTKEIFKELDDVEMKVRIIGKKAGKLQIKYMPSGKTANDIRAYLKEYEI
                     KTGSKIDVLLVDYLDLLMPASRKISAENLFIKDKYVSEELRNLAMEKQCIFVTAAQLN
                     RGAVEEVEFDHSHISGGLSKIQTADNVFGIFTSRAMRERGRYQIQLMKTRSSSGVGQK
                     VDLEFNLETLRISDLPEEEQESSSGGSRGASSIIESIKRKTELSDRDDPKDGIAVPKV
                     RAHVESTKLREILNNMGGDEE*"
                     /db_xref="UniRef100_H6X3T5"
                     /db_xref="A0A0F9QU71_9ZZZZ"
                     /db_xref="ttr:Tter_1028"
                     /db_xref="H6X3T5_9CAUD"
     gene            227616..227852
                     /locus_tag="BML_08182015_8_5m_scaffold_0_prodigal-single_2
                     41"
     CDS             227616..227852
                     /product="hypothetical protein"
                     /codon_start=1
                     /transl_table=11
                     /translation="MKSNKIDLYRWLPSEGEIIEIDWPKVHKTIGVDHTRWLLKQSQE
                     NCQLILERRDMYCRLVAEFYNEHTLLNYHLLWAK*"
     gene            227856..228206
                     /locus_tag="BML_08182015_8_5m_scaffold_0_prodigal-single_2
                     42"
     CDS             227856..228206
                     /product="hypothetical protein"
                     /codon_start=1
                     /transl_table=11
                     /translation="MRAKEFIIEAARGFSPRKSSTMVTTYAFPTMPSNNPYQAYRFGM
                     AMANHDIKDNVGPVDEYAVISAYTPEEEIIISKASAKTGHKKIIVADRGSNEPENTNT
                     VSPVAKMKKNQYGV*"
     gene            228206..228925
                     /locus_tag="BML_08182015_8_5m_scaffold_0_prodigal-single_2
                     43"
     CDS             228206..228925
                     /product="Putative uncharacterized protein n=1 Tax
                     =Synechococcus phage S-CRM01 RepID=F5B3Z5_9CAUD"
                     /codon_start=1
                     /transl_table=11
                     /translation="MRLNQLFERADFVRVNRRLNPKIWDSDQLKPEVVDKLKDIARAF
                     EEFVGIDLDVIDYTVTGSNANYTWTAYSDLDLHLIIPGTPTDEQRELFNAKKALWGEQ
                     HNITIKGLPVETYVQGEDEPHHSTGVYSILKDQWLVEPKKVKPQIDDASVEAKKDSIM
                     RDIESAMLSKDLQKLRLVKEKITKMRKAGLERAGEWSVENLVFKILRNLGLIDQITDK
                     IRELEDQELSLEQQDSRSLDQ*"
                     /db_xref="UniRef100_F5B3Z5"
                     /db_xref="A0A0F9JXP6_9ZZZZ"
                     /db_xref="F5B3Z5_9CAUD"
     gene            complement(228965..229642)
                     /locus_tag="BML_08182015_8_5m_scaffold_0_prodigal-single_2
                     44"
     CDS             complement(228965..229642)
                     /product="hypothetical protein n=1 Tax=Kaistia granuli
                     RepID=UPI0003755C6B"
                     /codon_start=1
                     /transl_table=11
                     /translation="MTTMSYYRSASEINSAMIRVYNHMFLAVVISMLTAALVSSSAGL
                     MAFFFTGFMKWIVILSPLVAILALSFGLERLNKSQAQLVLYGFSALMGLSFATIFVIY
                     TIGSIVSAFMGAAVIFGTMSLYGYFTKRDLTSMGQFLFIGLIGIIIASVINLFIGSGV
                     GAMVISALAVIIFTGLTAYDTQRIRQIVTVSNNEGKEEIIGALSLYLNFINIFLSLLQ
                     LFGNRND*"
                     /db_xref="UniRef100_UPI0003755C6B"
                     /db_xref="phl:KKY_3273"
                     /db_xref="A0A087LZZ4_9RHIZ"
                     /db_xref="UPI0003755C6B"
     gene            complement(229711..229920)
                     /locus_tag="BML_08182015_8_5m_scaffold_0_prodigal-single_2
                     45"
     CDS             complement(229711..229920)
                     /product="hypothetical protein"
                     /codon_start=1
                     /transl_table=11
                     /translation="MTVQFLLPMARNTVTGETVKTQDLSGSRFVQSQRVLAQHFADRL
                     AEDLSGRTGVEWRGFLKSYTPTQRR*"
     gene            complement(229944..230495)
                     /locus_tag="BML_08182015_8_5m_scaffold_0_prodigal-single_2
                     46"
     CDS             complement(229944..230495)
                     /product="hypothetical protein"
                     /codon_start=1
                     /transl_table=11
                     /translation="MTVILQRSLFAEGFNDYLAHRLQKSAEWRLCLDEHYLPGADDQE
                     HSDTGFVYYTYTMDRDWHMINSQDLARGYFNNLAETMLNTALAGTDMKNPQIMRIMWN
                     YYNRASTGIMHRDHQDQGIYSMVYNLSQTDGGTEIDGKFYAGDSGTALIFPSCLDHRG
                     FGPRIEPRRFVLNCIFSAELSDK*"
     gene            complement(230492..>230743)
                     /locus_tag="BML_08182015_8_5m_scaffold_0_prodigal-single_2
                     47"
     CDS             complement(230492..>230743)
                     /product="Uncharacterized protein n=1 Tax=gamma
                     proteobacterium HIMB55 RepID=H3NWT5_9GAMM"
                     /codon_start=1
                     /transl_table=11
                     /translation="RMWFTRSYWTDYNIIEAASWIAKAVIIIPGLIFGIKIWQLYIVA
                     LITSATLIWASNKKLLPTLVGFNTVWIWLAAMVLAQNLV*"
                     /db_xref="UniRef100_H3NWT5"
                     /db_xref="H3NWT5_9GAMM"
ORIGIN      
        1 CTCTTGTGGC TGAGGGTGCT GACCCGTTAG AAGTGCCCAC ACCAGTTACT GTATACCAAG
       61 ACTATGCTCA GCGTGTGGTC TGCTATGCAC CGAGCCCCGC ATTCGCTAAC ACTACTAATG
      121 GTTTATTTGT TTATGTAACG AATTATCAAT ATACTCCGTT GGGAAATTCC GAACTAGAAG
      181 TTGATCACGG AAATCTAATT TTTAGATATC CAGTAACTTC AGTTGGCACT GAAGATTTGC
      241 CGCCTGGTGT GGCTAGACTA AACCTAACAT CAGACGATTC CGGAACGTTC GACGGTCTAT
      301 TCGCACAGAT TCTAGACGGA ACTGTAATGA CTATTCGTCT AAACGGTACT GTGGTGTTAA
      361 CTGGTGATAT TGTCGATGTT GCAACTAGAC CATCAACAGG TTTGATATTA TCAGAATCCC
      421 AAGATGTTTA TAGGGTATTA AAATTTGAAG AATACATAGA TCCGAATGGG CCATTTGAAG
      481 TTGAATTTAC TGTCGCTACT CCCACGGTAC TAAGTGTAAT CGAAACTATC ATAGCTATCG
      541 GGTATGAACA AGACGGAACA ACTCCGGCTG CTGATCTTGT AACTACAGCA AAAAATCATA
      601 TGTTGTTGCC GGGACAGAAA TTTATTCCTA AAACATCAGA TAACGGATTA ACAGCTGGCA
      661 CCACATACTA CGTAACTGGT GTTCCTAATT ATAATCAATT CTTTTTATCT ACTTCTCCCG
      721 GGGGTAGTAC TGCTACGTTA GTCAGCGGAA CTGGATTATC TATCAAAGGT GTTAAATCAC
      781 ATAATCTGAT CGAAGATTAC TATATCAGTT TCATCACCAG TGGAACACTA CCATCAGGTC
      841 CTGACTTTAT TCCTACAGAT AGATATTTTG TCCTAGGTGG CGGAATAACT GATACCACTT
      901 TTAGAATTTC TGATATTAAA AATGGCAATC CTATCGCAAT AACCGCGGGA GGCAGCGGCG
      961 TTCATCAATA TATCCCCGAA GGGTTGGCCT TTACAGCGTT GAGAGAGAAC TATAATTATG
     1021 TCGATTTAAC TATTTTTGTT CCTGGAGAAG TAGTATCAGG ATCTACAACC AGTTGTACTA
     1081 TTTCCATAGC TGCTCCAGCA GTTATTACCA CGTCCGGTAA TCACGGATTA AATGCCAACG
     1141 ATGTGATTAG ATTCTTTACC ACCGGCAATC TTCCGGCGGG TATAAATCTA CAAAGGCAAT
     1201 ATTTTGTTAA GACAGTTGTA AGTCCTACGG AATTTACCAT TGCCGGTTCT CCTTTATCTA
     1261 GTGCTGTAGC TATCGAAACT ACTGGAAGTC AAAGTGGATC GCAGAGCTTT GCGAAAGTAA
     1321 CAGGAAGGGC AGGAGATCAG ACATTTGCCG TTGTTCCAGT AGCTCCATCA GAAGAAGATA
     1381 GAATTCCTAA TTCTACCTTC TACTTCCAAG GAATTCCTTA TGTAATCACA CAGTATGAAA
     1441 ATACCACAGA TACTGGTTTT CCATATGCAA GGATCACTCT AGATAAACCG CTAGAGGATT
     1501 CCATGATCGC ATATGAAGGC GCATATACTA TTAAATCAGC TGTGCCTATC AGATCAGAAG
     1561 GTGCTGACGG AACATTGACT ATTAGAATTT CGTTGACTCG CGTTACGTCA CACGATTTAT
     1621 TAGAAATTGG TACTGGTTCT TACGCTGACA CAAACTATCC GAATGAAATA TATGGTCCAG
     1681 CTGTTAATGC TCTCAGTGAG GCCAACGAAA CACAAGAAAG AAGCGTGGGA CGTGTTTTCT
     1741 ACGTAACTAC TGATCAATTT GGTAACTTTA AAGTAGGCCC ATACTTTGCC GTAGACCAAG
     1801 GTACTGGACG AGTTACATTC TCAGCGGCTA TCGCTCTGAG TAACCTAGAT GGTATTGGAT
     1861 TTAAACGAGG AGTTCCGATC GCAGAATTTT CTGTAGACTC GGGATTTAGC GATAACGCCA
     1921 TTGACACAGT TCCAACAGAA AATGCTACCA GAGTTTATAT CGAAAGAAGA CTAGGCCTCA
     1981 CACACAGCGG TGCTTCTGTG TCGCCAAGTC AATTGATTCC GCAGATCACC GGAGGATTTT
     2041 TAGCCCTGAG CGGTTTATTG CCTATGAAAG GCAATATCGA TATGGCCAAT AATAAATCCA
     2101 TAAATTTAGC TGATCCTGTA GATGCTCAAG ATGCTGTAAA CCTAAGAAGT TTAACATTTG
     2161 CGAACCTACA AGAATTTACC TTAACAGGGT TAGCCAAAGA CGATTTAATA GTATTTACAG
     2221 GAGTAGGAAA TAACGCGATC AATGCCGAGG TGGTGGGAGA TATCACTTTC AATCTCAATA
     2281 CCGGAACTAA CCAAGTTGAT GCACAGATTG TAGCAGGAAC TATCATTAAT GCCGATGTTA
     2341 ACAGTTCAGC AGCGATCGTA CAGAGCAAAT TAAGTATGCA GGCTGCTAAC GCTGCTTTAT
     2401 CAGCAGCGCC GGGATCGTTC ACACAATCTG CATTGGGATT ATCAACATTT AATTCTGCAG
     2461 AATTTGTGGC AACCAATGGT TGGATCGATT TAAGAACAAA CGGAATCAGT GTTACCAAGC
     2521 TACAGCAATT ACCGGGCAAT AACGTCATTG GTAACTCAAC CGGTGGTACA GCCAATTCGG
     2581 CGCCAGTCTC ATTCGCCACT GTTATCGATA ACGGTAATGG TGTTAAAAAA TCTCAATTCG
     2641 GTCAGTTTTC ATTCCCTAAC GATGGCAGTA CAGTATTCAG CACTGGTTTC TTAAGAAGAA
     2701 CTTCGTCTGG AACTAATGAT AACGTTTTCC AAACACAGGA AGCATCCCCT GGTGCTACTG
     2761 GATACGTATC TTCTGATAAT CGAAAACTTG TAGAAAGAAC TAATCAAGGA AACTTTGGCG
     2821 GAAACATAAT TAATGCCTAC AGATTCTTCT TAGACTCTGC TAGTTCAGCA GGGGATACTT
     2881 CAATACCTAG CGGAACCGCA ATGGCTCGAT GGGACACATC CACTGGTGGA TACATCCGTA
     2941 TGTATGGTTA CAGCGGAGCA GGAGGTATCC TTGTATCCGA CGGTTCTTTA CCCGGGGATC
     3001 AAAAAAGTGC ATATTGGAAC AACAGTCACG AATTTAAAGA TCGTGCTGGA TCAGCAGATG
     3061 CTCCTATTAG ATGCTCTCAG ATACAGACAT TGGCAATCAC TACTGGTGGT GCTACAACAT
     3121 CGGGAACTAT TACAGGTCGA TGGACCTTAA CTGGTACTAG TCCAAATGAA TCGAGGCTTC
     3181 AAGCTACATA TTCCGCCGAC CTTGCAGAAT ATTATGAAGG CGACAAAGAC TATGAAGTAG
     3241 GTACTGTACT GGTATTCGGC GGAGACAAAG AAGTCACAAT AACCAACAGA GAAGGCGATG
     3301 CCAGAGTAGC AGGGGTTGTG TCAAACACCG CAGCGTTTGC CATGTACGAA GCTTGCCCCG
     3361 GTTTAAAAAA TCTCATAGCA CTGCAAGGTC GCGTACCATG TCGTGTAGTT GGAAAAATTA
     3421 AAAAAGGAGA TATGTTGATT ACATCCAGAA TCTCGGGAGT AGCTGTAGCT GCTAAAGCTG
     3481 ATGTCAAAGT CGGAACCGTG GTTGGCAAAG CATTACAAGA CTACGACAGT GATCACATCG
     3541 GAACCATTGA AATCGCGGTA GGGAGAACGT AAAAATGGCA TACAAAACAG ACATTTCGGT
     3601 CGGCGCTCCA CCGCTAATAT GGAGCAATGT TCAGCAGGCA TTCGATGACA TAAATCAAAA
     3661 CTTTCTTGAA TTAGGCGTAG CAGTAGGATC AGCATTAAAT TTAGCAGAAC CATTAGATTT
     3721 TAATAACCTA GAATCTAGCA TTTCTCCTAA TAATTCAAAT GAATTTAGTC TCGGTGCTGC
     3781 ATCTAAAACT TGGAAAAATC TTTATGTAGC CGAATGGTTT AACATACCCG GAAATCAATT
     3841 AAATGGTGTA TGGCTAGGTA ATGCACAGAT CAAAGGTATA GGTACTACTG TAGATCTTCC
     3901 TGCAAACGCT ACAGTTAACG GTCAGTTGAT TATCAATCCC GCAAATACCA GTTTCAAAAC
     3961 TATAGCTGTT CCTTCGCAGG CAAATGTTGT GGCTGATTCT TTCACAGACA CTCTAACAAT
     4021 TATTCCTACA ACGGGCATCA GTTTAACAAC TGACGCTGCT TCTGATACAC TGACAATAGG
     4081 AAACAGCGGA GTAAGAAGCT TACAGGGTTC AACTTACATC GGAGTAAGCT CTCCGACTGG
     4141 AGACAGCGTT ACCCTTACTA ATTTAGGAGT AACAAACTTA CAAGCAGGTT CTGGTATTTC
     4201 TATAAACAAT TCTATCGGAA CTGTAGAAAT TACTAATTCC GGTATCAGAG GAATTACATC
     4261 AGGCGGAGGT GGTATCACTG TTTCTATTGA TAGCGGTACT AGAATCGCTA GTATCGGTAA
     4321 TAGTACACCG ACCACTAGAT CATTTGCAAC AATAAGAGTA GGCGAAACAG ATTTAATCGC
     4381 AAGTACTGCC ACTGACGTGT TAAGAACTGT TGGAGGTTAC GGTATTCAAT TATCCGGGGC
     4441 AACAGGTTTT GGTCCTTCTG GTTTAGAAGA TCAATTAACA ATTTCTTTCG ACAACAGAGT
     4501 CGATATCGTC GGTTCTGTTT TCGCTGATAA TTCTAGCATG CTGGTAGATG CTGTAGAAGG
     4561 AAAATTCTAC GGTGACCTAG TCGGCGGGGT CACTGGCAAT GTCACTGGCA ATGTCACTGG
     4621 CAATGTCACT GGCAATGTCA CTGGCAATGT CACTGGCAAT GTCACTGGTG ATGTCGTTGG
     4681 AGATATCAAA GGTAGTGTTG TGGCCGATGA TAGTACGTTA CTAGTAGATG CTGTTGACGG
     4741 AAAAATCGTA GGTCCGGTAG AAACAATCAC GTTGGATGTA TCGATATCAG CCACTATAAA
     4801 TGATGCTACA TTTACAGGAT CTACAGATTT TGGATCTACT GTAGACTGGG CAAGTATTAT
     4861 CGGTCCTAGT TTACAGGCTA CAGGATTACC TGTCTTGCCG ACACAGACAT TAGATATCAA
     4921 AGGCAGCGTA TTCGCAGACA ATTCTTCAAT GTTAGTAGAT GCAGTCAATG GAAAATTAAA
     4981 CGGTCCGTTA ACTGGCGATG TGACAGGATC TATTTTCGGA GATAACAGTT CATTGATCGT
     5041 CGATGCTATC GATAATCGAA TATACACAAC CTCGATAGAT TCGTCTGTTT ACATTAAAAC
     5101 CGGAGTGTTT GTAGACAATA CTGCTAGAGA TACAGCTATA CCCAATCCTA GTGCAGGAAT
     5161 GATTATTTTT AATCAGACCG GAAATAAATT CCAAGGACAC ACTGGATCAG GTTGGATTGA
     5221 TTTAAATTAA CGGAGCGATA GATGGCAAAA CTTATAGTAA ACATAGGTGA GGCTGCAAAT
     5281 AGCAGAAATG CGGACAGTCT ACGCACCGCA TTCGCAAAAA TTAACGAAAA TTTTACAGAA
     5341 CTTTATACAG CATTTAGAGG TTGGCAAATA GCAAGGTCTG ATTATAATGC ACAAAACGGT
     5401 GATAGGATCA TTGCCGATAC CTCAAGTGGA TCATTTACTA TAACACTGCC CGGTAATCCC
     5461 ACAGAAGGAT TTTATGTTGA AATCGCTGAC GGTGGGGATT TTTCTGTAAA CAATTTGTTG
     5521 TTGACCAGTG CAAGACCAGT TGAAAGTTTT GATCAAGACA TTATATTTGA CATAAAAGGC
     5581 CTGAGTTTAG AATTCGTCTA TGTTGGAACT GCTTGGCAGA TATTGACCAC ACTGGGCGTA
     5641 AAAGGTGACA AGGGCGATCC TGGTGATGCT GACCTAACAG CGTATGCCAC TAAAGAATAT
     5701 GTAGACAATG CCATTGCGGC AATAGCAAGC GTTGACGGTG GAGGTGCTGC CTCTGAATAC
     5761 AACGAAGATG AAACCTTAGA TGGGGGCGGA GCATAAAATG ACAAGAAGAA TACAACTACG
     5821 AAGAGACACT GGAACAAACT GGACCAGTGT AGATCCAGTA CTGGCAGCAG GTGAGATAGG
     5881 TGTAGACCTA ACCACCGGAC AGATTAAGAT AGGCGATGGA TCTGGTACAT GGTCAGAGTT
     5941 AGAATACTAC AGTGGAAGTG ATGTTGACCT AACAGGCTAC GCTACAGAAG AATATGTAGA
     6001 CGACGCTATC GCCGCAATAC CTCCGGGTGG TGGAGAAGTA GACTTATCCG GATATGCCAC
     6061 AGAAGAATAT GTAGATGACG CTGTTGGTGC TATTGAGATT CCAGATGTAT CAAATTTTAT
     6121 TACAGCACAA GACATTCCGG CTATCCCCGC AGACATCAGC GATCTAACTG ACACTGAAGG
     6181 ATTACTAGGA CAAGGCGGTG GCGGATTACC AACGGTTACA GTACCAGGGG AAGTAGGAAC
     6241 TACCTATAAA GGACTACAGG TCAGTTATGG TATAGTTCAC AGTAACAGTA ATTCAAACGA
     6301 ACTTAATGTC AACAAGATTG TTATTCACAA GCCAGCAGTA ACAACTACTA CAATAGATCC
     6361 TACCAGCAGT CAAGACGATT TCCAAGTTAG TGGTTTAGGT GATAGTGATG TTCTAGCCAT
     6421 GTTTGTTGTC TACGGTGATA CTAATGGTCC AAAACTGTTA AGCACACTAC AGGCATTTGC
     6481 CGAAGCAGTT ATTGACCTAG TGATCCTAGA TGACGGTGTT GAAGGTGATT ACAATACTGT
     6541 AGATGCTATG AAGGCAGCGT TCTACGACAA CTATGAAACA TTAGCCTCTG CCGCTGATGG
     6601 GTTAGATACC GACTTTGAGT TCTTTCCTAA TCCTGATACT AATTTTCCAG TAAATGACGA
     6661 ATTAACTGGG CAAGGTTCAG GAACAGGTTT TAGAGTTTAC GGATTAAGAT ATAATCTATC
     6721 AGATGATACA ATATCACTCA ATGGATACGA TATCGGCAGT GGTTATACTC AGGGTGATGT
     6781 AATTGTTATT CCGGGAACCA GCATACAAGA TCCCGAAGGC AATGTCTTAG CCACTCCAGA
     6841 TAACGATGTC ACTATAACTA TTACCGAAGT TAATCAGTTT GGACAACCGA TGGTATTTGC
     6901 CTTCTCTGGC ACACTGCCCC GTCCAGAAGA GACTTGGCCA GAAAACTCAA TCAGTGACGG
     6961 TGGTAATGAT CAATACGATA CGGCTAATTT CATCAGCACC AACCTTGCCA ATAATATTAA
     7021 CTACAACAGT GGCGAAACTG TTGAGGATGG AGTAGCGGCA TTTGGCGCAG GCAGCGCATA
     7081 TAGTTTTGTT TACGATACAG CAATATTTGG CGTATTTGTC ACAGGCAGTA GTGCTACACT
     7141 GATCCGCACC AGTGGCAACA GTGGAGCAGA TGGTAACAGT ACCACAGAAG CAGGCAACAT
     7201 CTATGGACCT GACACAGCAG GCTTTACAGC TACTAACGCT GTAACACATC TTAATCTTAT
     7261 TGGCACACCA TACGCAGGTC CGTTAATAAC ATTTACAAAA ACCAACTACG GTGACGAAGT
     7321 TGATGAGATC AGCGAAGGCC TACACATTAC AAGAGGCGAG CAAGGTTGGT TATACAATCC
     7381 ATTAGAAGAA GAAGGCCACG ATGACGATAC TCCTACTGGC AGCTTATGGA ACAACGACGG
     7441 TTGGGATGAT TTAACTGATG TTGAGTCAAG AACATACACC TCATTAGAAA GCATCTGGGG
     7501 TGGAAACTTT AGCAACATAC CCGGTGCTAA AATGATTATG CTGGACGAAA CCACTGGCAA
     7561 ATATTGGGCC ATAGAGTTTT TAAGTTGGAC TAATAACCAA CAAGGCGGTG GTGTCAGTTA
     7621 CACTCGTCAA GAATTAAATC TTGATAGTTT AGAGGAAGGT ATTCGCTTCC GTGATGGCAC
     7681 TGTACAGAAA ACAGCCTATG CGGATACAAA TGTTAAACTA ACAGCCCCGG GTAATCGCAG
     7741 AATTGAAGAA GTTTATGGAT ACAAATCAGT CAGCGTAACT GAGCGCACAA TTAGTCAACA
     7801 GTTCACTGGA GTTACACTAT CACCAACGCT TGGTCCTGCG TGGGATGTGT TCATCGACGG
     7861 AACTGTACAC ACAGATCTCT ACGCTTATGT GGTAGAGTTC TCGTATCAAC CTTTGACATT
     7921 ATCGATCAAT GATGTTGAAT ATAGTGTAGA GCCTTATATC ACTGGGAACA ATATTGTTCT
     7981 ATATGCTTCC AATGAAAATG GCGGTGTTCC AGTAAATTAC AGTGAAGGTG ATGCTTTTAC
     8041 TGTTACCAAA TACACAGGAG CGGAACCTGT GGTATGGTGG AACAAGAACG AACTACCCGG
     8101 CGGCGGCTCA AACTTCCGCG GTGCTGTCAT AGACTATCAC GCCTACACAG GTGAAAGCAC
     8161 TATTGTAGGA ACTATACACA TTGTAGATGA CGACGGCGAA GAACATATCA CGCACACCGA
     8221 AGTACAGAGT GGCAGCACTG ACGGCGAGAA TGATGACCTA TGGTTAGTGA CCAGTGAAGG
     8281 TCAGATCAAA TACCGTAGAA TAGACCGAGA AGCAAAAACA CTAAAAATAC AGTGGAGTGC
     8341 TCGAGTGTTT TATGGTTCGG AACTTTACGA TTAATCAGGG GCAGACAAAA TGACAACAAT
     8401 ACGCAGAATA CCAACCAGCA AGATAGACGG CAACAACAGT AACTCTACTG ACGCAAATGA
     8461 AATTCGCCCA TACGGTGAAA TAGCAGTTTA TGTTGGAGAC AACAACAAAT TAGAACTACT
     8521 AATGTTTGAC GGTGTTAGAA CACACTTACG AAGCAAAGTT CTAAACAAAG GCACATTCTA
     8581 CGGTGGCGAC GCCGACAGTG GCGACGGAGA AGGATTGGAT ACTATTAAGT TAGTGCCCGA
     8641 TGAAGTGCTA AGACGCGATG GCAGCGATCA ATACCTCATC ATTGATCCTA CGGGCGGCGA
     8701 ACCTAACCAC ATTCATATCC GTGCTGGTGG CACAATAGAT TCCAGCAGTA CTGACCTGTT
     8761 CCTAGGTGGT GAAAAGAACA ATGTCAGAGT TAGCGATATC AATGATCGTG TGACTATTAC
     8821 TACAGATGCT GGCGAAGGCG GAATTAAAAC TTGGTTATTT GACGGCGGTG GTGCGGTGAC
     8881 ATTCCCAGAT TCAACAGTTC AAACTACTGC CTACACCGGC TCTGAACCAA CTCAACTGTC
     8941 GTTTGAAGCA GGCGCGGACG AAGAACTTAT ATCTCACAGT GCTGGCTTTG TCGAGGGTGA
     9001 CCCTGTTTTT CAAATTCGTC TCAACACACA TTTATCCAGT GAAGCACAAA CAATTTGGGG
     9061 ATTTGGTACG GATGGTGGAT TGTCATTCCC AGACGGCTCA GTACAGACCA CTGCTTATGC
     9121 TCTGCCTAGC GGACCCCTGT ATGTGATTGT TAACAGTTCC AAAGAGATCA GCACCAGTAC
     9181 CAACGGAGAA ATTTGGACCA CAGGGCAGGA GATAACCACC TCCGCCACCA ATTTTCAACG
     9241 AGTAGCCGTG GGCACTAACG CAATAGTGTA TATCGGCGGG ATTGTAGATC CCAACGATAA
     9301 TCAGAATGAA GAAGATGCTG TATTTTATCA AACTACCATA GGTGAAAATG CCACTGCTGC
     9361 CAGAGTCACA CAATTTGAGA TTGGTGCTTA TGATTTCAAG GAAGTTATTT GGGCCGAGGG
     9421 TAAATTTGTA TTGGTTGGAC ATACTATTGT GGAAGGTCCC AATGAACCTG TGCTGTTTAC
     9481 CAGCACCAAC GGTATTAATT GGACGGCAAC TGACATTGAT CCATCTTATG TAGGTGAGTT
     9541 AGGAGTCAAC GAGTTTGATG ATGTCTACTA TGACGGAACG GGATTCCTAA TCACAGCCAC
     9601 CGGCGGCGAA GACGACTCGG CAGGTGGATT CTATGTTACA GACCCTACTA GTGCGTTAGG
     9661 TCAAAATGAC TTTGTGCCAT TTGTTTTAGC CGGTGAAGGC GAAGCAGTTT CTGTAGAGTT
     9721 TGAAGAGCTG GCCTACGGTG GTACCGGTTG GATCGCCCGT GCTGAGAATG ATATACTACA
     9781 CAGTTTTACA GGTGAATTTG CGCCCGGGCA ATTCGAACAA CCAGCTGTGT GGACACCATT
     9841 AGATGTGGCA ACACCCTTTA AAGAATTTTG TGGATTAAAT TTAGAAGGTG ACGGCAACGA
     9901 TGACCCTTCC ATAATAGAAC TCGAAGGTGG AGTCATTGAT GGCACTTATT GGATAATTTT
     9961 TACAACCGAC ACCGGGCATG TGGGAGCAAC ATCGGACCTT GGAGCCAACT GGACATTCTC
    10021 GATTCCTGAA CCGGATACTG CTACTATGTC ATTTGTAACC ATCGACGAAG GGGGTATAAC
    10081 CTCAATCGCA TCGGATGCTA ATTTTAGACC AGGCGAAAAG ATCACTATCA GCAACTCCGG
    10141 ACTAAACGGA CTAGACGGAA CATACTATGT TGATAATCCA GGCGACAGCA CCAACGCAAA
    10201 CATACTGTAC ACTGATTCTG CTCTGACTAC ACCTAAAATA TCACAAGAGG GTGGCACACC
    10261 CAATGAGGGT AATATAGTAA CTCGAGGAGT TGGTGTGTAC CTTGACGCAG CCAGTGTCAT
    10321 CAACGGGTTT ATGTATGTGG CCAACGACGA TGAACAGATC TTCCGCAGCA CTGACGGTGA
    10381 GACCTGGACC AAGGTTGATG ATCAAAACAA CAGCTTCAGT TATTGGAATG ACATCGGCTA
    10441 CAATCCACAG TTTGGTCAAG CAGGACTCAC GAGTTCTTTA ACCAACGGCG AATACACGCT
    10501 AACACTGGAA TCAAACGGTG TTGTAACATT GCCTGCGGGT GGCACTATCT CAGAAGGTGT
    10561 AGTCACAGAA AATCCAACTA TTGAACTTAC TCCTGCCAAC CCAGAAGTAG AATCGCAGAA
    10621 GTTAGTGATC AAAGGTGGCG CACTGGAAGA CTATCATTTA CATCTAACCA CAGGCGACTT
    10681 GGCAGAAACC AGTATCTTCT TGGGCACAGA CGAACAGCAT TTCAAAGTTT CCATCAATGG
    10741 CAGTGTTGAA GCATTAGCCA AAGTTGGTGG TAGTGTGTAC TTAGGCACAA CAGATGACGC
    10801 TGAAAATCCG GACAAATATT ATATTATGCT ACAGCCGGAC GGTATGGTTA ATTTTAGCAG
    10861 TCAATTAATT CGTCCAGTGT TTGAACCAAG TACAAGCAAA GGTCAAGAAG GTGACAGAAT
    10921 GGGCATGTTT GCCTTTAGCG CAGGATATTT CTACTATTGT ACAGCAAACT ACTCTGACGG
    10981 GCAGGATGAC ATATGGCGTC GTGTTGCCTG GAGCAACGAT ACTTGGGGCG GCTAATTAAA
    11041 TGACCACAAT AACCATATCA GAATTAATAC AGGGTGTTGC CTATGAAGGT CCGCAAGGAC
    11101 CCACAGGGCC ACAAGGTGTT GTAGGGCCAC AAGGCCCGCA AGGCCCACAG GGTTCTGGAC
    11161 TGACTGTGTT AGGTAGCCTA GACAATGAGA GTCTACTTCC AGACACTGCC AACACAGGTG
    11221 ATGGATATAT TATTGGTACA GAACTCTACA TCTACGATGG CGCACGGTGG AACAATGTGG
    11281 GCAATGTTAA AGGCCCACAG GGAGATGTTG GCCCAACTGG ACCACAGGGT CTAACTGGAC
    11341 CACAGGGTCT AACTGGACCA ACGGGAGCAG CATCTACAGT GGTGGGACCA ACTGGTCCAC
    11401 AGGGCGTACA AGGCGTACAA GGTGATGTAG GACCTACAGG CGTACAAGGA GTCGTTGGAC
    11461 CGACTGGTCC ACAGGGCATA CAAGGAGTAC AAGGTAACAC CGGTCCAACT GGTGCAACAT
    11521 GGTTCAGCGA TTTTGGTGAA CCGCATCCAG ATCTAGGTAG AGAAGGAGAT TTTTATCTAG
    11581 ATACCAGTAA CAACGATGTC TACAAAAAAG TACTAACTGA TCCCGGCAGT CCACCTCCAG
    11641 GAAATATCTC CCAATGGGTC AATGTCACAA ACATCAAAGG CGAACAGGGG CCCACAGGGC
    11701 CACAGGGCGA TGTTGGTTCT ACTGGTGAGG CAGGACCGAC AGGGCCACAG GGCGATGTTG
    11761 GTTCTACTGG CGAAACAGGA CCAACAGGAC CACAGGGCGA TGTTGGAGAC ACAGGACCAA
    11821 CAGGACCACA GGGACTCACT GGTGAGGCAG GGCCAACAGG ACCACAGGGA CTTACTGGCG
    11881 ATACAGGACC AACCGGCCCT GCTGGAGCAG ATGGAGTTGA TGGTACCAGT GTGACTTTAC
    11941 AAGGTTCTGT GGCCACCGAA GAAGATTTAG ACAACATTGT TGGACCAACA GCAGGAGATC
    12001 TGTACATAGT CACGGCCACA GGTGATGGTT ATGTTTATGA TGGTGTTGAT TGGAATAACA
    12061 TTGGACCGAT CCAAGGACCA CAAGGACCAA CAGGACCACA GGGCGATATC GGATCTACTG
    12121 GCGAAACAGG ACCAACAGGA CCACAGGGCG ATATCGGATC TACTGGCGAA ACAGGACCAA
    12181 CAGGACCACA GGGCGATATC GGATCTACTG GCGAAACAGG ACCCACAGGA CCTACAGGAC
    12241 CACAAGGTGA TACTGGCGAA ACAGGTGCAG CATCGACTGT AGCAGGACCC ACAGGACCTA
    12301 CAGGACCACA AGGTGATACT GGCGAAACAG GTGCAGCATC GACTGTAGCA GGTCCTACAG
    12361 GTCCTACAGG AGAAGTAGGA CCAACTGGAC CACAGGGAGA AACAGGTGCA GCATCGACTG
    12421 TAGCAGGTCC TACAGGTCCT ACAGGAGAAG TAGGACCAAC TGGACCACAG GGAGAAACAG
    12481 GTGCAGCGTC GACTGTAGCA GGACCTACAG GTCCGACTGG TCCACAGGGC GATATAGGAC
    12541 CAACAGGTGC AGATTCTACG GTAGCAGGAC CTACAGGTCC TACAGGACCA CAAGGTGACA
    12601 ACGGTAGTGC TGGATCAACT GGTGCAACAG GACCAACAGG TCCAACAGGC TCTACTGGTA
    12661 TCATTGGCTC TAGAACCACA GTGTCGGCTG TGACTGCTAC ATTAAGCAAC AACACCACAG
    12721 GTAATTTAAG CATCACAGGA TTCAAAGGTT ATCTGCTGTT TAAGATACAG TCCAGTCACG
    12781 CCGCATGGAT AAGGATCTAT ACCAACGCTG CTTCGAGAAC AGCAGACGCC GGCAGATCAG
    12841 AAGATGTTGA TCCTAGTTCT AACTCTGGTG TCATAGTGGA AGTGGTTACC ACAGGCAGTC
    12901 AAACAATTGT ACTCAGTCCC GGTGTATTGG GCTTCACAGA CGAAAATCCT GTGACCACAA
    12961 CTATTCCTGT AGCAGTGACC AACAAGTCTG GATCTAATGC CGCAGTCACA GTCACGCTAA
    13021 CCGTTGTACA ATTTGAGGAG TAATCTGTGT CTGATCTTAA AGAATATGTA GTCACTCTAA
    13081 AAAACTACGA TGATCTCGAT GATTTTTATG ATGACATGGA GACGCTCGGT GGAGATTTGT
    13141 ACATTCCCAA CAGAGCTGTT GAATGTGCCA ATCGCAGAAT GATCAGCAGA AACACACACT
    13201 ACTATCTCAC TGATGAGGAA GCCAACACAG TGAGAAATGA TTCAAGGGTG TTGGCAGTAG
    13261 AACGCATTCC AGAGGACATA GGTATCATGC CTATTAGGAT GGAAGAAGAA ACTGCGGATC
    13321 CTATGTTTGA ACAGACTGCT ACCTGGGATA AATCTTCCAG CAACAATTCC GCACATAGAA
    13381 ATTGGGCGAT ACTGCGCTGC ATCGAAGGTG TGCAGAGAGC AAACTGGGGC AGCGATGCCA
    13441 GTCCACCAAA TAGATCTCAG ACTGGCACAA TCAAAGCCAG AGCAGAAGGA CGCAATGTTG
    13501 ATGTGGTCAT AGTTGATGGA TTCATCAATC CCGACCATCC TGAATACGCA GTCAACGCTG
    13561 ACGGCACTGG CGGAAGCAGA GTCATACAGT ACAACTGGTT CCAACACAGT CTAGGCCAGG
    13621 GCAGTAACAC CTATGTGTAT ACTCCCTATG TTGACGCTGC CGACGCTAAC AGAACAGCTG
    13681 ATAACAATCA CGGAGCACAT GTGGCAGGCA CCGTGGCAGG CAATACACAG GGCTGGGCTC
    13741 GACTGGCCAA CATCTACAAT ATCAATCCCT ACTCCACTGA TGTCAACAGT ACCAGTTCGA
    13801 CTCTGCTGAT AGATTACATT AGAACATTCC ATAACACTAA ACCCATCAAC CCTGCCACTG
    13861 GCCGCCGCAA TCCCACGATC TGTAACCACA GTTGGGGATA TGGATCTCAA CTAGCTATCG
    13921 CCAACATCAC TTCAGTGTCA TTCAGAGGTA CCACAACCAA TGGACCATTT ACCGAAGCAC
    13981 AGATCAGAAG CTACGGTATT TTCACTGCCA CAATCGATGG TGTAGTTTAC GCTATAAGAC
    14041 CGGCTAGAGT TGCCGCAGTA GATGCGGACA TGGTTGATGC GGCTAATGCT GGAATTATAA
    14101 TGGTGGGTGC AGCCGGCAAC GATCGTACTA AAATAGACAT TTCCGGCGGA CAGGATTTCA
    14161 ATAACTCATT TGTTTGGAGC GGATTTACTA TTCCTTATCA TCGGGGTAGC ACTCCCGGAG
    14221 CAGCCAACAA TTGTATTTGT GTTGGGGCTG TCAGCGCTCT GATCAACGAG TCAAAAGCAG
    14281 AATTCAGCAA CACAGGACCT AGGGTTGACA TACAGGCTCC AGGGCAGAAC ATCATGAGCA
    14341 GTTTCAACAG CACCGGCAGT TTTGGCGGAA CAACTGACTC ACGCAATTCC AGTTTCTTCA
    14401 TTGGTAAGAT ATCAGGAACC AGTATGGCAA GCCCGCAGAT CTGCGGAGTA TTGGCCACGG
    14461 CATTGGAAGT GTATCCCAAC ATGACTTCCG CACAGGCTAG AGATTACATC AGACATTATT
    14521 CAAAAGTAGG ACAAATGACC GACACCGGCG GCGATGTCAC AGACTTTACT TCTCTACAAG
    14581 GTGCAGACAA TCGTTATCTA TTCTACTACA AAGAACGACC CGACAGCGGA GCATTGACTC
    14641 CAAAAAATGA CTTCTTTACC CGACCCGCTA CTGGCAGAGT TTATCCAAGA GCAAAAGTAC
    14701 GTAGATAAGA GGCTAGTTAA ATATTGGTAT GAAAATTGCC GTCTATGCCA TATCAAAAAA
    14761 TGAATCACAG TTTGTAGAAA GATTTTGCCA ATCGGCTGTG GGTGCTGATT TAATCCTTAT
    14821 CGCTGACACT GGCAGCACAG ACAACACTAG AGCGTTAGCA GAGCAACACG GTGCAACAGT
    14881 ATATGACATC TGCATTAGTC CATGGAGATT TGACAAGGCC AGAGATGCGG CGTTAGCATT
    14941 GATTCCTAGA GATTTTGATG TCTGCATAAG TTTGGATCTA GATGAAGTAT TAGAACCAGG
    15001 TTGGCGAGAA GAGATCGAGC GAGTGTGGAC AGAAAACACC ACACGCCTAC GATACAAATT
    15061 TGATTGGGGT TCAGGCATAA CATTTTACTA TGAAAAAATA CATCACAGAC ACGGGTATCA
    15121 TTGGCATCAT CCCTGCCACG AATATCCAAG AGCTGATGCT AGGATCTCCG AGGTCTATGC
    15181 CCACACTGAT AAATTATTAG TCAGTCACCA TCCTGACCCA ACTAAGAGTA GAGGCCAGTA
    15241 TCTAGATCTG TTAGAGCTAT CTATAAAAGA AGATCCGTTC TGTCCCAGAA ATGCTTTCTA
    15301 CTATGCTAGA GAATTAACAT TCTATAAAAG ATGGCGGGAG GCTGTTACTG CTCTCAACGC
    15361 TTATCTAGCA CTGCCCGGAG CAACATGGCC TAACGAAAGA TGCTACGCCA TGAGACTGCT
    15421 GGCAAAAAGC TTTCAAGCCC TGAACAACTA CAGTGAATCA GTTAAGTGGG CTAGGCTGGC
    15481 CTGTGCTGAA GCCCCTAATA CCAGAGAACC CTGGGTGGAA CTAGCGTCTA TATACTATCA
    15541 TCAAAAACAA TGGCACAACT GCTTTTCAGC GGCTAAAACT GCCTTAGACA TCAAAGACAA
    15601 AACATTAGTC TATACCATGG ATCCCACAGT GTGGGGTGCT GCGCCTCATG ATTTACTGGC
    15661 TATCAGTTCT TATAATCTAG GTCTATATGA TCTAGCACTA GAACATGGCG AGCTAGCAGT
    15721 AGCGTTTGAA CCCGAAGATA AACGCCTAAC AGATAATTTA AAATTTTATC AGGAGAAAGC
    15781 CTAGGCATTT TTAGGTAAAT ATCACTATGA GAATTAAAGA GAGCGCGAAA TGACCATACA
    15841 ACCGATCAAT ATAGGTAATC AAGTAAACGA TGGATTAGGC GATGATCTAC GTACCGCATT
    15901 CCAAAAAGTC AATGGAAACT TTTCTGAATT AAGTACGCAG TTAACTATTA CTGCATCAAA
    15961 TATAGGTTCA ACAGGTGCCG GCATATTCAA AGAAAAAATA GGATCCGATC TAAGATTTAA
    16021 AAAATTAAAA GGATCTACAA ATATAGGTGT CGACGATCTC GGAGATGTAA TAGAATTTCG
    16081 AGATCTGACT CCGACACCAT TTTTTAAATT CACAGTAGAT GCCGGTGTGA TACAGGCCGG
    16141 AACAAACAAT TCAAACGGTC ACATAGCCCT TATTGGAAGG CCTGCATTAC AAACAGTATT
    16201 TCATCCAGGA TCCGTGTCCG GCCTTAACGA TATAGTAATC ACTACAAATG CCGCGGATCA
    16261 AATATTCTTT AGGACGCAAA TCCCTGTTAC TGATATATTG TTAAATTTTG ATTTTGGACC
    16321 TATCACAGGT TCATATATTA ATGCAGTACA GTTGTCATTA TCACAGGCCA ACATTGATTT
    16381 TGGCACTATA CGACTACCCG GAAGATTTGA TTTAAACTTC GGCGAAATAG CATAAAGGAC
    16441 GACCAATGGC TGTAGTTTGG AACACACCCG CTGGCAATTT AGGTCTACTA GCTGAAAGAA
    16501 TACTTGTAGA TATCCCCTTG AGTGCTGTGT CGTCTGCTGG TCCGGTGACA ATGACAGTTC
    16561 TGGCCGGAAG TTTGCCACGG GGTCTTAGAT TAATAGGTAA TTCTATCAAA GGCTCACCCG
    16621 TAGAAGTAAG AAGGTATACT CAGAGTAGAT TTGTGATCAG AGCCGCTGAC GGAGAGGATA
    16681 TAGAAGATCG TACTTTTTCA CTTGCCGTTG ATGGCAGTGA CGAACCGATC TGGATTACCA
    16741 GAGAAGGTTT CTTAAAGGTC GGATCTGGTG ATGCATATTT TGTTCTCGAC AATGCTAGTG
    16801 TAAATTTTCA ATTAGAAGTA ACAGACCCCG ATCTCACTGC CGGAGATCAA TTAGAATTCT
    16861 ATCTACAACC TCAGGGAGGA GAATTACCCC CCGGACTAAC ACTGAGTAGA GATGGAACAA
    16921 TTTCCGGATT TACAGATCCT ATATTTTCAG TAGAATACGG TTCTAGAATA ACAGGAGCAT
    16981 ATGATACAGC ATCATATGAT ACTGCTCCAC TTGATGTAGT TAGAAATAAC TCGAACGGTT
    17041 TCGATACTTT TTTATATGAT AACACAACCT ATGACTATTC GGAAGAAACT AGAGCGCCGA
    17101 GAAAATTAAG TAGGTATTAT ACATTTGCAG TAGCGGTCAC CGACGGCGTT TATACCAAAA
    17161 CTAGAACCTT TAAAATTTAT GTAGTAACAG AAGAATTTTT AAAAGCAGAT AATAATATTC
    17221 TGCAAGTAGA TACTAATTTA TTTCAAGCCG ATGCTAGTGC ATTTCGTGTA CCGTTATGGA
    17281 TAACAGAATC AAATCTTGGT CAATACAGAG CCAATAACTA TCTAACTGTT TTCTTAGATG
    17341 TGTTTGACCC CCCAACACTG GCCGGAGTTA TTACCTATTT CTTGATGCCG ACTAATCCCG
    17401 GAACCTATCA ATTAAGATCA TCTGGGGAGA TCATCTATGA TGGAAAATAT GATATAACAG
    17461 GAATATCTCC TAGATTTTCT GCAATATTTA GAGGTTTATG GGATCCTTCG AAACCTTATG
    17521 TTGTTGGAGA TTCTGTAATC TATACAGATA TTTCACCTTA TACATTTAGA AATGAGTGGG
    17581 ACTTCGAAAC TTCATACATA CAAAAGGATG CTGTTATCTA TGAAAATCAG TTATGGAGAT
    17641 CTATAGCCCC TAATATTAAT CAAGCTCCGA ATGACGATTC TATATTTTGG AAAAAAATAG
    17701 TATCCGAAAC CTGGGTGTGT CAATCAAACA ATACAGGATC TTCTCCTTCT TTATCAGGTA
    17761 ATCTGTGGAA TAAAGACATA GATATCGAAA ATAAATTCAT TGCATCTGTT CCTACATCCT
    17821 GGGAAACCAT TGTAAAAGAA ACTAAAAGCG AGCTACCACA AGGAATGATA TTAGACGGAA
    17881 CTACCGGAGA GATCGCTGGA AAAGTTCCTT ACCAATCTAA GGTAACCGAC ACTTATAATT
    17941 TTACCATGCT AGCAGTTAGT TTTTCTAGCG AATTTATTAA TGCCAATTAT AATTGGAGAG
    18001 GTAATTGGCA GGCAGGATTG ATTTATGTAG TGAACGATGC AGTAGTCTAT AATAATTTAA
    18061 TTTATGTTTG TATCACTACC CACCAGAGTC AGCTTCCAAC AAATATCAAC TTTTGGATAC
    18121 CGGGTGTTTC CTCGACAGAA AAAACTTTTA CCATTTCCAT AATAGGAGAA ATTGAATCGG
    18181 GGATAGAATG GATTTCTGAT TCAGACAGAG GTGTCATCAA ACCAAATCAA CCTAGTAAAA
    18241 TTTTTGTAGA AGCTAGAAGT TTACTTTATG GTCAAAAAGT TATATACGAA CTGGTTTCTG
    18301 GAGAGCTCCC GCCAGGTCTT AAATTTCTTC CTAATGGTTT AATAGAGGGA AAAGTAAAAC
    18361 AATTTGGTGA CGATTCAGGA AGTGGATTGA CTAGATTCTA TGAAAAGTAT CTACAACTAT
    18421 CCGATATTAT CGGTGAATTT TCCGAAGGAG ATATTATTAC AGGATCCGCA AGTTCAGCCA
    18481 CGGCCAAAGT AATTTACGTA GATATTATGT CAAATAGATT GTATTACAAT GATATTGATA
    18541 TCAATAATCC TGCAGAATTT TTAGACGACG AAACAATATC TACCGGATCA GTATCTGCAA
    18601 TCTGCTCGAC TCAATTGAGA GAGTTTGAAA TTCAATTTGA TGATGGTATC ATTACATTTA
    18661 ATAAGAAATT TATGTTTAAG GTAAGAGCGA GAGACACTGC TCGATCAGCA GAACGAATCA
    18721 AAGATTTTTT TGTAACTGTA ATTTCTGAAA ATAATAAAGT ATTTTCTAAT CTCTATATGC
    18781 TAGCCTTGCA AAATAAGACA AAAAGGTTAG AATGGTTTAA TTTTATCACC GATTCAAATA
    18841 TTTTCAGGCC TGACGATATA TACAGGTATG GAGATCCTAA TTTTGGAATC CAAACTGAAC
    18901 TCAAAATGTT AGTTTATGCC GGTATAGAAA GCAGAGAAGC CGTGAAGTTT GTTCAGGCTA
    18961 TGAGTAGAAA CCATTATAAG AAAAGATTAT TATTTGGTAA TCCTAGGATA GCTATTGCCA
    19021 AGGATCCGTT TACTCAAGAA GAATTATACG AAGCAGTATA TGTTGAAATC GTAGACGATC
    19081 TCGAAAAGAA CGGAAAAAGT ATCAGCGAAA CTATAGATTT GCCCGATCAA ATCAACAGCA
    19141 GAGTACTAAT TAGTTACGAT TCTATTAAGG TCGACAGCGA CATTCCGTTT GTTAGCGATC
    19201 GCGATCATCA AAGAATATTT CCTAATTCTA TTAAAAATAT GAGACGTAGA ATTAAAAACG
    19261 TAGGAGATCG AGACAGAGAG TTTCTTCCTT TGTGGATGAG AAGCATACAA GAAGCAGAAT
    19321 CATTCGAACC AGGTTATACA AAAGCATTAT TATTATGCTA TGCTAAGCCC GGTAAGGGAA
    19381 ATTTAATATT ATCAAGAATC AAAGCCAAAA CTCGATATGC GTCAAGAGGT AAATGGAATA
    19441 ATGGGGATTT TTATCAGATC AATGAATCAG TGTTTTATAA TGGAGACTAT TATACCTGTA
    19501 TTTTAAATCA TACAGGAATC AGCCCAGAAA ACACAACATA TTGGATTAAA AATTTCGACT
    19561 TTAAAAATAT AGATTTTGAT GCTGATCGAT ATCGGATTGA TTCTATCGAC AGAGAAATCA
    19621 TAGATAAATA CCTTGCGTTT CCGCAACGTG GAGAAAAATT ACCGTGACTA GCCAAATTAA
    19681 CTATCTAAGC ATTAACGAAA ACTTTCCGGT CCCAGGACAG GATAATGACA CACAGGTGTT
    19741 CCGTGACAAT TTTGACACTA TCAAAAATAG TCTAAGATTA GCCAAAGACG AAATCAGTGT
    19801 TTTACAAAAT ACAGTTTCGA GGGTGGGAGT GCAAACTGCG CCCGACGCCC CAATAACTGC
    19861 CACCGAAAAC GATTTCAATC TTAGCACAGT AGAAAATGCT GTCGTTTCTA CTCTCAGAGA
    19921 GAGTAAATGG GATTATGGCA ATGTTACAAC TAATGATCAG TCCATTGATT TTGAAAATGG
    19981 TCATTACCAG GTGATTAGAA TTGTAGGTAC CAATATAAAT TTAACTTTTG CAAATTTTCC
    20041 TGGAGATAAT TCCGTAAACA ATCCAGAACT CGGTGCTGGT CGCATACGTT TAGAAATTTA
    20101 TGCCGATAAT ACTATCAGGA CAATAACGTT CACACAACCA GGCGGAGTCA CTGTTAAAAG
    20161 GTCTGGATTT CCAGGTGCTA TTTTTACTCA TAGCTCTACT TCTAATCCCG TGATATTAGA
    20221 AATTTGGAGA CATAAAACTA CCACCGATAA TATCTATATT AGATATCTTG GTATATATGA
    20281 ATAATGTTTC ATCCATTACA AGAAGATGTT ACACAACTAA AAGATCCAGA ATTGGATCAA
    20341 AAAGTTCAGG AAGTTACTAA AAAATACTTC ATGGCCCAGC GTATGGGTAA TCATCAGCTA
    20401 TTGACACAGC TACAAACATT TGTTAATATA TATAGAGAAG AACAACGTCG ACGATTACTA
    20461 ACAAAATCGC AAGGAAATAA ACTCGACGAT GATTTGGATC AATTAATAAA TGTTGACTGA
    20521 AACGAATACA GAAAATCAAT TAATCAAAGG CATTTTAATT CATGGACCCG AAATCCTAGA
    20581 ACATTGCCTT TCGTCTGACG ACCTCTCTAA GTATATTTCT CGAGTTGATT CCGAGAAACT
    20641 CAATTATCCA CTTCCTCCAC ATCGCATAGA GATGAAAAAT TGGTTTATTC CAGAGGAGTA
    20701 TTTTCCAAAT TTAGTGGAAT ATCTATACAG TTGTTGTGAA ACCAATGAAC AAAGAACTCG
    20761 GGTAGATTTA GAATTGGAAC TTTTTATCAA GAATGACATG TACGATCTTC TACATGTAAT
    20821 AAAATATATA GTAGATACAC TTAGAGCTAA TCATGTAGTC TGGGGTGTCG GAAGAGGCAG
    20881 TTCTGTATCT AGTTATGTCC TCTATTTGAT AGGTGTACAT AAAATAGATA GTATTAAATA
    20941 CAAATTACCA ATAGAAGAAT TCTTCAAAGG AGAACAAAAT GGGTAAACTA TACACAAGCC
    21001 TACAAGGCAA ACAAATCGAC ATGGAAAAGC TTAGTTTGAA GCATGAAACT ACTCCGGCAG
    21061 TCGGCAATGT ACGTATGAAT GCCAGAGGTG ATGAACTCGG AGAAGGCGGA AAAATTGTCA
    21121 AGACGAGAGA AGAAATTCTG GCAGAATACT ACGAAAAAAA TCCAAGAGCT GTTAAAGAAG
    21181 AAATTCTCGA TAGAAAAAAA TCTAGATAAG GAGAATAATT AATGCCTAGC ACGTATGATG
    21241 TAAAACATAT TAAAATCAGA GCTTTGCATG ACGATGTAAT CATCTACAAT ATGGATATGG
    21301 GTGAACAAAA AACATCTACG GGTATTATTA TACAAAGCGA TGACGGAAAA GTGCATGGTG
    21361 TTAAACCTAG GTGGGGACAA GTATATAAAA TCGGTCCTGA ACAAAAAGAT ATCAAAGAAG
    21421 GACAATGGAT TTTAATCGAA CACGGACGCT GGACTCGAAA AATTAAAATC AATGACGGCG
    21481 AAAGCGATAA AGAAATACAA AAAGTAGAAG TTAAATCTAT TTTAGCTGTG TCGGACGAAA
    21541 AACCCAACGA TGTATATCTA GGTCAAGAAT ATTCTCATGG TTCTTCTGCC AATATACGTC
    21601 CAGAGGATTT TATAAACTAA TGGGATTTAA AAAATCATGG GATGTCGCAG ATGTCTCTAG
    21661 ACAAATACAT TCGTTAGCGA GAGAATGTGC TAGCCCTTAC AATGACGGAT TCACGTCGTT
    21721 CGAATGTAAA AAAGATCTAT ATCAATTAAA ACAAATCATC GACGATTCTT TATCAGAATC
    21781 TCCAGATTTC GGTGAATTGG AACAACAGTG GTTGCAAGAA CAAGAAAAAA AGCGTATCAT
    21841 TAAGCATCTA AAGTCTTAAG GAGATACGAT GACTAATCCA TTTCGCGATC AAGCGAAGTT
    21901 TATGACCGCC AGCGATCAAA CTGTTGGCGA ATTTAATGAG GCACAATACA AATTGTACCT
    21961 AGACCTCATG GAAGAAGAAT GGAAAGAACT TAAAGTAGCA CTAGCTAACG GTGATCGTGT
    22021 AGAGCAGTTA GATGCATTAC TAGACTTTAT TGTTGTAACT ACCGGTGCTA TTCACAGTGG
    22081 CGGTTTCGAC GGTGAAGGCG GTTGGCGGGA AGTCATCGGC ACTAACCTCG CCAAGATTGA
    22141 CCGAGAAACT GGCAAGGTTC GCAAGCGTGA GGATGGTAAA GTCCTAAAAC CGATAGGTTG
    22201 GACTCCTCCA GATTTGAAAC CCTTCGTTAA AAAAATATGA AGACCGGATT TACATGCTCA
    22261 ACCTTTGACC TCTTTCATGC AGGTCATATC ATGATGTTGA AAGAAGCACG TACACAATGT
    22321 GATTACTTAA TTGTAGGTCT ACAAACAGAT CCTACTATCG ATCGTCCGCT GGAGAAAAAC
    22381 AAACCAGTTC AAAGTGTATT TGAACGCTAT GAACAACTCA AAGCCTGTAA GTACGTCGAT
    22441 GAAATTTTAG TCTATGCTAC AGAAAAAGAT CTCGTTGATA TATTATTAAG TTATCCTATA
    22501 GATGTTAGAA TACTAGGTAA CGAATACGAA CATAAAAATT TCACAGGTAG AAATGAGTGC
    22561 GTAGAACGAG GCATACAATT TTATTTTAAC AAAAGAGATC ACAGCTTCTC TACCACAGAG
    22621 TTAAGACAGC GAGTAGTAGA CTGCGAGGCA GAAAAATTTA TGAAAAAGGT AGATAAAAAT
    22681 GAAATATGAC GATTATCGAT CACCCGATCC AATCAAACAC AAATACATCA GTTTTGTCAA
    22741 AAGTGGTGTG AGAATTACTG CAGGATTAGC ACTATGCTTC GGTATGCTAT GGTATGCCGG
    22801 GTCATTATTA ATTCTAGCTG AAATTCTCGG TATCATTGAA GAAATGGTAT GATTGATCAA
    22861 AAAGAAAAAT ATCGGGAGCC ACCGGAAGCC TGTTATATAA TCGAAGGCGA ATGGGGCAAG
    22921 GACACAGAAG AGGAAAAAGA TGAAAGAACT ATGGGTAGAA AAATATCGTC CGAAAACGAT
    22981 TGACGGTTAC GTATTTAGAG ACGAGCGTCA ACGGAAACAA ATCGAAACAT GGATCAAGGA
    23041 TCAATCAATA CCACATTTAT TGTTTAGTGG CGGTGCCGGT ATTGGTAAGA CAACCATGGC
    23101 AAAAATACTG ATCAATGAAT TAGGTATTAG CGAGTATGAC GTATTAGAAT TAAATGCTTC
    23161 AAGGAATAAT TCAGTTGATG CTGTTAGAGA AAAAATTACA AACTTCGTTC AAATGATTCC
    23221 GTTTGGACCC TTTAAGGTGG TGCTATTAGA TGAAGCTGAT TTTCTTAGTC CAAACGCTCA
    23281 AGCGGCGTTG CGTGGTGTTA TGGAAGAGTA TCACCAGACT GCTCGTTTTA TCCTCACCTG
    23341 TAACTACCCT AATCGCATTA TCCCTGCTTT ACATTCACGA TGTCAGGGAT TTCACATTGA
    23401 GCGAACGGAT ATTACTGAGT TTACCGCTCG TGTCGCTACT ATTCTTGTTG AGGAAATGGT
    23461 TGATTTCGAT CTGGAAACCC TAGACACATT TGTTAAAGTA TCGTACCCTG ACTTACGCAA
    23521 ATGTATTAAT CTAGTACAAC AAAATAGTCA AGATGGTTCA TTGATCAATC CGTCAACAGG
    23581 AGACGAAGGA ATACCGGACT GGAAATTTGA AATGGTTGAC CTGTTCAAGA AAGGAAAAAT
    23641 TTCAGATGCT CGAAAACTTC TCTGCGGTAA AGTTCGTGCA GACGAAGTCG AAGAAATATT
    23701 CACTTGGCTG TACAACAATT TAGATATTTT CGGCGACGAG AAAAAACAGG ACAGTGCTAT
    23761 TTTGATTATC AAGCAGGGAT CTGTCGATCA TAGGCTAGTA ACTGATCCCG AGATAAATCT
    23821 ATCTGCCACT TTAGTTAAAT TGGCAAGGTT AAATGAGTAG TAATAGATCA AAGGGTCGAA
    23881 ACAGCTACGA TAGCGAAATA GCCGGAAACG TAGTTGAATT CTTCAACAGA AATATAACTC
    23941 CATACCCCAC AGAAACAGGA GCTCCTAGCT TTGATCTGAT TCCAGTATCT AAACAAAAAG
    24001 ATATAATGAT CAACCATGCT AGGCTGTATG CACAACAAGA ATACAATAGA ATAATGGAGT
    24061 TGGTTACTGT GCTGCAGAAA CAAGCCGCTG ATATCAAAAG AAGATTAGAT ATCACAGACA
    24121 TGGTTTATTC AGCCGAATAT CAATTTCAAA TTGTAATGGG ACAATGCTAC TGGCTTGTGT
    24181 GGGATAAAAG AAAAGAAAAA ACTCTACTAG TTACTCTAGG CCCCGATGAT TGGTCGACCG
    24241 GATCGCCCGA AGATTATCTA TATCAAATAA AAGTTAGGTA TATGGGGGAT CATACCTGGC
    24301 AAGAAGTTAA TGATTAAAAA TTGGATAATC AAACAGGTAC TAGATTCAAA AGGACCGGGA
    24361 TTCTGTTTAG AAAAATGGGG TACTAGTACT ATACACCTTG CCACAGGTCA GGAACACGGT
    24421 TGTCATCATT GCGGTCCAAG ATATATCGAT CCTGCAGAAT TAAAAACTCC GTCATCTCTT
    24481 TTCAACCATA TGCATAAGCA GATAGTTAGA AAAGAAATGT TAGAAGGAAA AATTCCCGAA
    24541 GAATGTTCTT ACTGCCATTC ATCTGTTGGA GTACAGGATA GGATTATTCA AAGCGGATAC
    24601 ACTTATAATT GGTTCAATCC GAATATCAAT AAATTAACCA GCGATCCTAG AAATCTAGAA
    24661 GTTAGTTTTT CAAATGTGTG TAACATGGCC TGTTCATATT GCGGTCCTAC GTTTAGCAGT
    24721 AAATGGATGG GAGAAATCGA ATCCAAAGGC GAATATCCTA ACGCATATAA CAGAATACAT
    24781 ATAAGATCGA TACCAGAAAA AGATAATAAC CCTTATATAA ATGCGTTCTG GGAATATTGG
    24841 CCTACTGTAA AGAAACAACT AAAGCAGTTA AGGATCACCG GTGGAGAACC ATTACTTTCG
    24901 AAACATACAT ATTTGTTGTT AGAAGAATCC AAAGGTATTT CTACAACCAT TAATAGTAAT
    24961 TTGTCAGTAG AAGATCGATT CATCGATCAA CTTATCGACA ATATCAAATA CCGAAACGAT
    25021 ATTGTGATCG CCACCAGCGG CGAGTCTACA GGTTGTAAAG CAGAATACAG CAGGCACGGA
    25081 CTAGACTATA ATAAATTTTT ATCTAATTTA CAAAAAATCA AAGACCAATG TCCTAGAGTT
    25141 AAATTACACG TAATGGCCAC TTATAATGTT TTCTGTGTCA GTACCTTTAC AGATTTTCTT
    25201 AGAGATATTA AGAATATAGA TAAAAATATA TCTCTACATG TGTCTAGACT AACACAGCCG
    25261 AGATTTTTAA CTCATAGATT AATTCTAGAT TACAAACAGG AATCTATGCA GTATATAAGT
    25321 AAAAATTTTA GAAAAGAAAC AAAACAAAGA TTCGAAAATA TATTACTCGA CAATGAATAT
    25381 ATAAATTTAG AAGAAACAAA AAATCAGTTC AAACAATTTA TTGAAGAATT TGATAAAAGA
    25441 AGAGGATTAG ATTTTTCTAA AACTTTTCCA GAATATGACT ACTTGATTAG GTGAAAAAAA
    25501 TGTCAGCTCG CTATATGTTA ATAAAATATC TTAAGAAACC CAACGGTAAG TGGGACGAAG
    25561 TAACAGAATT TAGAAATAAT CTAAAAACAT CTCACCTTCA AAGCTCTAAA GTTATATTAG
    25621 ATTTTAAAGA AAGAAAATGT GTAGTCAACG GACTCAATAG GGAAGCCACA TTCGACGACA
    25681 TGCTTGAATT TTACAAGAGG ATGTTGGGAG ATCAATTGAC CCCCCACCTC CCCGAGGATT
    25741 TAAGAGTCTC CGTAGATCGC TAGTATCTCC TTCACAGCTT CGTGTCTTTC AATATCGGCT
    25801 AATGTAAAAT GCACGATATC TACATAACGG TGATTTCTAA AGTCGTTATA CAACCCAAGG
    25861 AATTCGAGTA GGCCATTATT TGACGGTCTG TCGGCCTGCT GTAGATCACC AGTGACTACC
    25921 ATCTGCGATC CTTGTCCTAG TCTTGTTAGT AGCATCTTCA TCTGGCTGGG CGTTGCATTT
    25981 TGCATTTCGT CAGCGATGAT TATGCTGTCT TTAAAAGTTC TTCCTCTCAT ATACGCTAAA
    26041 GGACTAGTTT CAATTACTCC TTCCCTGACC ATATTTTCAA TCTCTTTAGC ATTATAGTTT
    26101 TCAGAGAAAA CATCCATTAT AGGCTTAGTC CACGGCTCCA TCTTTTGATT TAGATCTCCA
    26161 GGCAAAAATC CGTGCTGCTC ATCAACCGAA ACTGCTGGTC TAGTTATCAC GATTTTTCGT
    26221 ATACCACCAT ACTTTAGCTG ATCTATAGCC CATTGCACTG CCAACATAGT TTTACCCGTG
    26281 CCGGCAGGAC CGATAGCGAA AATAATCATT TTTTGAAGAT CATTTAGCTT GAGTAGGTAA
    26341 TTTTCTTGGC TGAGATTTTT GGGATATATT TGAACTCGCT TGCGAGCAGT ATGTGGATTG
    26401 TGTGGATTGT TGAAACGTGG ATCAATATTT ATTACATTGC TTTCTAAAGC TGCTTGTTGC
    26461 GCTCTTTTTC GCTTCATATT AAGGTTAGCC CTCCTTGTTA GTGCTAGGCA CGGACCTCAG
    26521 ACCGTAGTGT CCGCACCGAA CACTAAGATA TTTAACAAGA AGCTGAAAAA AATAAGTGAT
    26581 ACGTTATTCT TTTGACTGAT AAATACATTT GAGGGTAAAT CATGGCTGAT ATTAAAGATA
    26641 TTATACAAAA TATAGAACAA ATTTACGGGT CAAATAATGC CCTAAACATA CTAAAAGACT
    26701 TTGAGCGTGT CATCGACGAG CTCGATGTAT ATGTTTACGA AAATTGGATC GACGGCGAAT
    26761 TAATCGAGGG TCCTAACGAA TCTAGATATT TTGTAGAATG TACGTTCATG TGGCCCAAGG
    26821 ACAAAATGCC CGAGCCGCAA GGGGGATTGA GATTGATGGA TTACGGTTGT GAAGTAAAAG
    26881 TAGCCGAATC ACAATTTTCT AAAGTTAGAA AAATTAAAAC TCCCAACGAT ATTCGTCCCG
    26941 GAACGAAAAA GGGTAAGATA GACTATGAAC CGATATGGCT GATTAAAATC GGTATCCCTA
    27001 AAAAATTAAT GCATGACATT AATAAAGGCT ACAAGGCGCT TGATCGAAAT AAAGTTGAAG
    27061 ATGTGCTACA ACAAAATCAT ATTACCTCAA CTATTACCGA GCCAGCAGAT CAAGCTGCAG
    27121 GAGCACCAGC ATAATGAACT TAGAATTATT AGTTGAAGGA TTAAGGCCTC TAGATTTAGA
    27181 GAACCTAGTA CATCCATTTT TTGAAGTAGA TACATATAGA TCAAAAATGG GAGAAGATCC
    27241 CGATGTGTGT GTTGTTAGTT TTCATGTTAA AGATCGAGCA CCGGCCAGAG ATCTTATGGA
    27301 ATTTATAGAA AAAGGATATC ATTTTGTTCT TGATGCCGAT GTTAGTTCTG GTGAAAATAC
    27361 CAAGGGCGAA TATCATGTGT TTGTCGAATT AGATCGAACT TCGAGATTAT CTAAACATAT
    27421 TACTGAAATG CTTTATGGAA TCCGCAGACT TACAGGTATA ACAGAATGGC AGTTTGCTTA
    27481 TCATAAAGAT GGAAAAAAAT ATCCTGTCAC TGAAGAAATT CTAAAAAAAG TCATACCGTA
    27541 TTCACCTAGT CTATATGAAG AAAAATTAAA CTTTTATAAA AAGGAAGATA TTAAAAGATT
    27601 CTTCAATAAA ACTCTAATGG ATGATATTTC TTTAGAGAAC GATATTATCA CTATACACAA
    27661 ACCATTTGGA AACCAATTAA AACTTAAACT AGTTCAAGAA GGGTCCAAGA ACGATCTTCT
    27721 GCCAACTATT ACCGAAGCAC CAGAATTAGA TAATGTAGCT ATGGGAGAAA TTTTTTGGCT
    27781 CACTAAAGTC ATGGGAGACT ACAATATAAA TAAAATCGGA GACAGCTTCT TCTTCGAAAA
    27841 TGGCGATAGG GCCATGTTAC TACAAAGGAT AAACTAATGA GCGGATTTAC ATTTGAATTT
    27901 AAAAAAGAAC ATCTTGCAGC ATTGATAGGA AAAAATCCCT ATACAGACTA CTGGTATAAT
    27961 GCTCTATGCG AGATATTGCC AGTCTATGAA ATCAATACTC CGGAACGTGT AGCAGCGTGG
    28021 TTGGCTCAGT GCGCTCACGA GAGTGGCTAC TTCCGTTTCT TAAAAGAAAA CCTAAACTAC
    28081 CGTGCCGAAA GTCTACTAAA GACATTCCCT AAGTATTTTA AAACTCTAGA CGAAGCCAAA
    28141 GCCTACGAAA AGCAGCCAGC TAAAATCGCA AATAGGGTCT ATGCTAATCG TATGGGCAAC
    28201 GGTGACGAGG CCAGCGGTGA CGGTTTCCGT TACCTAGGCC GTGGGCTTAT TCAGTTGACT
    28261 GGTAAGAACA ACTATACTAT TTTCGCTGCT AGCATTGATA CTCCTTTAGA AGAAATTCCA
    28321 GAATATCTAC AAACATTCGA AGGTGCTGTA CAATCGGCTT GCTGGTTCTG GGAGCAGAAT
    28381 AACATCAATA AGTTTGCCGA TGCTAGAGAT ATTGTCACTA TGAGTAAACG CATCAATGGC
    28441 GGTACAATCG GAATGGAAGA TCGTATTATG AAATACGAGA AATGCCTTAA AATGTTTGGA
    28501 GCCTAATGAT GTTCGGAGTA GGAGCAGCTA TCAAAGCCAT AGTGACACTA GTAATAGTGT
    28561 TAATAGTAGC TGCTGGTGGC TATTTTCTTA TCAATCTCAA AGCTGATCTA GCCATAGCAC
    28621 AAGAAAACAG TCGCAAGTTA GAAGAAGGTG TTCGTTTGCA AAACGAAGCT ATGGCACAGA
    28681 TGAAGGCGGA TCAACAGAAA ATCAAAGATC TAAATAATGA ACTTAATACT ACTATTAAGT
    28741 TACAAAATAA AGATATGGAA AATCTCAAGG ATAGATTTAC TGTAAATGCT GCCGGAGAAA
    28801 AAAGAGATTT TGGTAAAACT GCTGCGGCAA AACCAACATC ATTAGAACGT GCGGTTAACA
    28861 GAGGAACTGT TAATGCACTA CGTTGTTTAG AAATTGCTTC AGGAGCGCCT TTAACAGAGG
    28921 CAGAAAAAAA TGCAACCAAA CCAAGTGAGA TCAACCGTGA ATGCCCCTCG TTGGCTAACC
    28981 CTAACTACAA GCCTGCTGCT GGTAACTAGT CTTTCTGGCT GTGCCAGTTT TGACTTTCTA
    29041 GGCAAGCGTG AGAAGCCTAT CGAAATCACT ACCAAGGCTG CAGAGAAAAC ACCATTAGAC
    29101 ATAGGCCACC CCGATCCACT TAAACTAAAA CCTGTAGAAT GGGTATTAGT AACCCCGGGT
    29161 AATCAAGAAG AAGTATTCAA AAAGTTAGAA GAAAAAGGCA CTGATCCTGT AATATTTGCA
    29221 CTCACTGCCG ACGGTTATCA ATCCTTAGCG ATCACTATTG CAGAATTAAG AAATTTAATT
    29281 AATACACAGC GAAATATTAT TATCAAGTAT AAAGAGTATT ACGAACCTAA AAACGAATCA
    29341 GAGAATAAAC AAGAGAAAAA ATGAATAATG AAGTTAATGA TCTTAATTGG TGGCAGAAGC
    29401 TTTTCAGAAG GAAGGCTAAA CTAACCTATT GGCTCAATAC TCAAGTTTAT GTTATCGAAG
    29461 TATGTGACTT TACTGAAAAA ACTCCCGAAT GCATTGTGTT CAAAGATTAT TATACTAAAA
    29521 AAGCTGTGAT GGTGAAACAC AATGTTCCGA TCACTTATGT GTTAGAGGAG ACAAAATAGA
    29581 TTATGTCAGG AGCGAAACTA CACGAAGATT GGATGAACAG AAAATGGCGT CCGGCAATGG
    29641 GTTGGACCTA CATGTTTATT TGTATTCTAG ACTTTGCTGT ATTTCCCGTA CTATGGTCAA
    29701 TTATTCAGGC AACACATTCA GGCACAGTTT CAACACAATG GGATCCAATA ACACTAAGAG
    29761 GCGCAGGACT GTTTCATATG GCCATGGGTG CTATATTAGG TATTGCTGCT TGGAGTAGAG
    29821 GACAAGAAAA GATTATGAGT GCTACGGGGC CGGCTCAGCC CGTGGAATCA AGACCGAACA
    29881 GAATTACAAA ACCTGTTCAA CCACCTGAGC CGGAACTTTA AAGGAGAATT TCATGAAACT
    29941 ATTAGTTACA GCCATGTTCG TAGGAACACT AGGGTTCGGC ACAGTGGCCT GCGCCAAAGA
    30001 AGAACCAAAG AAAGAAACAG TACAGGTCGC CCAGGCAGAT GCGAAAAAAG ATGCTGCACC
    30061 GACACCAGCA GCGGCGCCGG CTACTAAACA AGTCTGCGTG GACATCCAAG GTAAGGACGG
    30121 AAAGCCAGTT ATTGATCCAA AAACAAAAAA GCCTAAGCAG AGCTGTGTTA CTGTAAAAGT
    30181 GCGTGAAAAG TTTGAAGGCA CTAAGATCGA AGACGCTAAG AAGAAATGAA AAAATTAGCG
    30241 GCTATTTTAG CCATCAGTTT CGCAGTGTCA GGGTGCTCAA CTGTTAAAGG TTGGATACCT
    30301 AGTTTTTGGG ATGATAATCA ATCAGCTCGC ATCATAGATG TAAGACTAAG GGTAGACTCT
    30361 ATAGATTGTA CACAACCTCA ACTGCCTCAG GCAGAATCAC TGAGTCGAGA GCTACGCTGG
    30421 TTTGAATTAT ATTCCGAAAG TAAGGGTTGG AGACAAAATG ATGTTCTTAG ATTAACGGCT
    30481 CCAATGAAAG AAACTGCAGA CGATTGGTTG AAACGCAGCA GAGAGAAAGA AGGATCTAAA
    30541 TTCTACTGCG AAACCAAAAA GAAAGTTCTC GTTGAACAAA GTAAACGTGC TGCGGAAGCA
    30601 GTTCTAGGGA GATTTTAAAT GATTGAACAA CTACAGGCAT TATCGCAATG TGGTCGGCCT
    30661 TGGGCTGCTC AACGAGCGGG CATGGCGCTA CAGATTTGTG CCGCTGCTCA AAACGGTGAC
    30721 ATTTCAGAAT CCGAATTCAA AGAACTAATG GCTGATCTAG TTCGAATGGA TAGATTAGAT
    30781 GAAGAAGCAG ATGATCTAGA AACTAAAACC ATGCTTGTAA CCGCAGTATA TGCTGTGGCC
    30841 CAGTTGGCAT AAATTTTACA GCTCAGTAGG TCGTTAATTA AATATATAGG ACTGTTTGAC
    30901 ACAGTCCTAT TTCTTTTGTT ATACTATCAA CATGGACTAT TATTCTACAT TAGGTTTAAA
    30961 TCGAGGAGCT TCCTCTGATG AAATAAAAAA AGCATATCGA AGTATGGCTA TGAAACATCA
    31021 TCCTGATCGA GGTGGTGATG AGAAAAAATT CAAAGAAATT GAAGAAGCAT ACAGATTGCT
    31081 CAGCGACCCG CAAAAAAAAC AAATGATCGA TGCCGGCATG GATCCAAATT CTCAACAAGC
    31141 ACAAGGCGGT TTTTATAATC AAGGTCCGTT TGAATTCCAT TTTGGTTCAG ACAATTTCAA
    31201 CGACATTTTT GGAAATTTTG GTTTCGGGTT TGGCCAAAGA CCTGCTCGGA AAAATAAAAG
    31261 TCTTAATATT TCCGTAGAAA TTTCATTAGA AGATGTGTTA AGAGGTAAGG ACATTAATGC
    31321 TGAAATTGGC GTTCCTGGTA AGAAATCTAA AATGATGAAT ATCAGTATTC CGCCAGGAAT
    31381 AGAAACCGGT CAACAAATTA GGTATGAAGG AATGGGAGAT GATTCTATAC AAGGACTTCG
    31441 GCCAGGAGAT TTAATCGTAA ATATCTTTGT AAAACCGCAT AACGAATTCC GCCGAGATGG
    31501 AGACAATCTA TATTGTGAAA AAACCATCAG TGTATGGGAT GCATTATTAG GATCAAATTT
    31561 AGATATAAAA ACATTAGACA ACAAAACTAT CAACATTAAT ATTCCCCAAG GAACACAACC
    31621 CGAAACTGTA TTCGGATGTA GAGGAGAAGG TCTTCCTAAT GTAAGAACAA AGAAAAGAGG
    31681 AACACTATTA GTTAAAGTTA AGATCGACAT TCCGAAAATT CTAAATGACT CTCAAAAACA
    31741 ACTAGTCGAA AAGTTAAAAA ATAATGACAT TTGATCTCGA ACACACGCCT ATATTAAGAA
    31801 CAAAAAGTGA AGATTGGGAT TTTTCTGTTG ATAAAGATGC AGAAAACCTA GAAGAAGAAA
    31861 TGATTAAATT TATGCTGGCT AATAATGGAA TAGGGTTAGC AGCTAACCAG ATAGGAATCT
    31921 CCAAGAGAGT TTTTGTAATG GGCCACTTAG CTCATTCTAA TTTTCCAAAA CCGTTTGCAT
    31981 TATTCAACCC GGAGATTCTA GAAGCTAGTA AGGAACAGGT ATTAGATCAA GAAGGTTGTC
    32041 TCAGCTTTCC CGATATATGG TTGACTGTGA AAAGGCCAAC ATGGGTCAAG GTCAGATATT
    32101 TCGATTCTGC TGGCAAAGAA CATATCGAAA AATATGAAGG ATATGTTTCG AAATGCTTTC
    32161 AACATGAACT AGATCACCTT AACGGTATAT GTTTTGTTGA CAAAGTATCT AAATTAAAGT
    32221 TACAATTAGC ACTTAAAAAA CAAAGGAAAA GTATTAAATG ATAGAACCAA GTCAAAGCCT
    32281 ACAATTGATT TTCGAACATG CTGTTCATAC AGCCAAAGGG CTAGAACACG AATATATTAC
    32341 TATTGAGCAC ATAGTTTATT CTATCATGTG TGATAAAGAT TCTTTCGAAA TGTTAGAAAA
    32401 TTTTGGAGCA GACATTAATT ATATTAAAAC AAATCTCGAT CACTACTTAA AAAATAATCT
    32461 CAAAGAAATC ATCAAACAAG GAGAAGAAAA ACCTAAAAAA ACTAATTCAG TAGAACGTGT
    32521 ATTAAACAGA TGTTTTACAC AGGTACTGTT TAGTGGAAGA CAGCGCATGG AAGTTTCTGA
    32581 TATTATTATC AGCGTTCTTT CAGAAAAAAA TAGTTTTAGT TTTTACTATT TGACCAAGGG
    32641 CGGAGTAACT AAAGAAAAAT TCTTAAAGTA CTTTCAAGAA AATGTAGTAG TCGAAGAAGA
    32701 AGAAGAAACA ACATCAACAG TTAGAACGCT TCCGCAAAAT CAAATGGATC GGATTATTAA
    32761 TCAATATTGT ACGAATCTAA GCCTTTTAGC TAAACAAAGA AAAATCGATC CTGTGATCGG
    32821 ACGCGATGAA GAGCTAGAAA AAATTCAATT AATACTTGCA CGTAGAAATA AATGCAATGT
    32881 TTTAATGGTC GGCGAGCCGG GTGTTGGTAA AACTGCTATT GCAGAAGGTC TAGCTAGAAA
    32941 AATTTTCGAA AAGAAAGTTC CTAAGTTTAT TCAAGATCAT AATGTCTATA CATTAGATAT
    33001 CAGCAGTTTA ATTGCTGGTA GTAAATATCG CGGAGACTTT GAGGAAAGAA TCAAAGCAGT
    33061 TTTTACAAGT CTCGAAAAGA AAGGTAAGAT TATTCTTTTC ATCGACGAAG CCCACATGAT
    33121 GAGCGGTGCT GGATCGGCTA GTCAGAACGC CAATGACCTT GCAAATATTC TCAAGCCTAT
    33181 TCTTACTAAG GGTGTTATTA AACTAATTGC ATCAACTACG TGGGAAGAAT ATCGCAAGTA
    33241 CTTTGAAAAA GATCGTGCAT TGATGCGCCG CTTCCAGCGT GTGAATATAG ATGAACCAAC
    33301 TTCTGATGTG TCTGTAAAGA TCCTAAAAGG CATTAGAAAA TATTACGAAG GTCATCATAA
    33361 TGTAAAAATA ACCGATGGTG CAATCGAACA AGCTGTTAAA TTGTCTGTAA AATATATGAG
    33421 TGACAAAAAG CTTCCGGATA AAGCTATTGA TATTCTAGAT TGTGCTGCTG CTCGTTATAA
    33481 AATTAAAGAC GACGAAACAA TGGAAGGTGT TGAGCAGATT GTAGACATAG AACAAGTTCT
    33541 TTATGAAGTT TCGAAAATGC TAGGTATGCC ATTGGAATCA GTAGCACAGA AGGAAAGTAA
    33601 AAATCTTTCG GACCTAGAAA AGAACATTAA AAATGTTGTC TACGGACAAA ACAATGCTGT
    33661 TGAAAGTGTT CTAGATAAGA TTTTCGTAGC ACAAGCAGGT ATGAAATCAG CTAATAAGCC
    33721 TATTGGTTGT TTCTTATTCT TAGGTCCTAC GGGCTGCGGT AAAACTGAAT TAGCGAAACA
    33781 GCTAGCTGAC AAAATGAGTC TTAATTTGAT CAGATTCGAT ATGAGCGAAT ATCAAGAAAA
    33841 GCACAGTGTG GCTAGATTGA TCGGTGCTCC TCCCGGATAC GTTGGCTTCG ACGAAAACGC
    33901 TGGCCAACTT ATTACTAAAC TGCAGGAAAA TCCTAACTGT GTGTTATTGC TAGATGAGAT
    33961 CGAAAAAGCT CATCAAGATG TGTCAAATAT CTTGCTTCAA TTCATGGATA ACGGATTTGT
    34021 AACTGGTAGT AACGGAAAAC AGGCGGACGG TCGTAACTGT ATTCTTATTA TGACCAGTAA
    34081 CTTAGGTGCA GCCGATAACG AAAAAAATAC TATCGGATTT GGTGATCTAG AAAAAGAAGG
    34141 AGAGGACGAC AAAGCTGTCA AGAAATTCTT CGCTCCGGAA TTTAGAAACC GATTAGATGC
    34201 GATTGTTAAA TTTAGTAAAT TATCTAAATC TGTAGTATTA CAAATTGTTG ATAAATTTGT
    34261 TGCCGACCTA AATAGTCAAA TCAAAGAAAA GAATGTAGAA ATTATTCTTT CAGGACCTGC
    34321 CAAGGAATGG CTTGCTGAAA AAGGTTACGA TAGTAAGATG GGTGCTAGAC CGTTATCAAG
    34381 AATCATCGAT AATAAGATCA AGTCTCCATT AAGTAGAAGG ATTCTATTCG GTGATCTCAA
    34441 AGACGGCGGT AGGATTACTG TATCTATCGA AAATGAAGAA TTAGATTTTA CCATATCTGA
    34501 AATGCCAAAG GTCCTAACCA AAGAGGAAAA AAAGGCTCTG AAGAAAGCCA AGGCAGAACA
    34561 AGAGACAATA GAAAATGTCG ACGAAGATCA AACAAACAAC TCGTAAGTTC TACAATAAGT
    34621 GGACTTATAA GATTAGCATC AAAAAGAGGG GTGTCACTGC TCTCAGGTAT AAAACCTTCG
    34681 AAGATGCTAT TGATGACGAA GATGACAAGG ATCTAAAAAA AGTTTTTAAG ACCCTGTCGT
    34741 CTTTGGATTC TTCTCAATAT TGTAAGCGTA TAGAAGTTGA TGTTCTAGAT ATCTACACCA
    34801 ATGATAAATC TATATTCGAC AATATCTATA ATAATCATAA TAAGTTAGTT AAGGGTGCCT
    34861 TTGCACCCAA CGACTCGCTA GACGATCTAC TTTCCGAAAA GAATGTAATT TTAGCGAAAA
    34921 AACTACCGCA TGACAGATAT AGATATAAGG TATTCTTACA ACCTCATAGG ATCACCAGTT
    34981 TAGAAGAAAA AACTAGTTTT ATCAACTGGC TAGGCACCCA GGAACCTAGA GTTAATATAT
    35041 CTACCACAGT AAAAGAATGG TTCTATAAGA CCCGATGGAA CTGGGATCGC CGCTATATGT
    35101 ATGTGGAAGA CGATCAAACG TTGTTATTGA TTAAGCTCAA AAATTCGCAG GCATTGGGCA
    35161 CCATATACAC ATTCCGAGTA TCCGATAAAT AAAGGATGTC CACTAGAAAC TATACACTGT
    35221 TAGAAAACGC TTCTACAGGG TCATTATCTT ATCAATATAG CGAAAAAGGT AAAGCATCCG
    35281 GGTACCATAG TATTCCTGAA GCTACACACA CGGCCGTTTA TTCAGTAGAC AACTTCAATG
    35341 GCATTATAAG TTTACAAGGT AGCCTTGCAG AATACCCCGG AGATACTGAC TGGGTTAATA
    35401 TCGACGGGAC TGAGTACGAT TCTACCGACA GTACTACTAC TCCTAGTGCA GTTAGTTTTA
    35461 AAGGCAATTT TGTATGGATT CGTGCAAAAT ATCTACTAAA CAACGGCATA ATCATTAAAA
    35521 TTCAGTATAA TTTCTAAAAA TCATCTGCTG ATAAATATAG TATGACCATA CGGAACATAC
    35581 TATGAGAGAC CTATTATCTA AATTAGACGC ATTGATCAGC GAAACAGCAC TCAAAGACAA
    35641 AGAAGATCTA GAGGCAAAAC GCAAAGCTCT ACAGGATTTA CAGATGGATC CTGTGGCTTC
    35701 GAAAGATCCA GAAATTTCCC AAGCTATTGT TCAGCGCAAA GCTGATTTAG AAAAAGAAGC
    35761 CAAATCCAAA GGGATTGAAG AAGGTGTGCC TGTAAAAGAA GGCAGTGCTC ACGGCTACAA
    35821 TGTTGTCAAG TGGTATGAAA AATGGAACGA TCAATTAAAA CTAACCAAAT GGTTAAGAAA
    35881 GGAAGCAGGA TTACCGAAAG ATGCCCCGGT ATATTTTGAC GATGCAGATT TAGTTTATGA
    35941 TGATAAAACT ATTGTAAGAG ATGCACTTGT AGATCCAAAA CTAAAATTTA TCGATCTTTT
    36001 AAATGCTGTG GCACAAGCAG GTGGCGGTAA AACTAAACAG AATTTCCAGG GAGTTTATAG
    36061 AGACCCCGAA GAGATCAGTC GTTTTACTGG TGAAGGATTT GAAATAGGTG ATGCATTTGG
    36121 TATCAGTTTT TCCGAAGATT TTGAAATTGG TGCAGAAATC GTAGATATTT TAGAAGATGG
    36181 TGTTGTTATC GAACTAGACG ATATTGGATT AGGCTTTTTA GAAGAAAACG GGTTTAGTTT
    36241 CGAAGAAGGC GAAATTGTCG AAGGTAAACA GCACGGCAAC AGTAAAATTT ATGACAAGTG
    36301 CTGGAAAGGA TATAGAAAAG TTCCAGGTAA GAGTCGTGGC GAGCCAGGAA GTTGTGAAAA
    36361 GATCAGCGAT GGTATAGATC TAAATTTGCT TAAAGCAGCT CAAGGTTCTA TGAAATCTGT
    36421 GAAGAAAGAT GCCGAGAGCG ATAGAAACAT TCGCAAACCC TACGGTTATC GAGACGACGA
    36481 CAGCGATCCA GACGAAAGTC CCAGAAACGA CAAGTTTGAT AAATCAAGAT ATAAAAAATA
    36541 CGATATTTTA GATAAAGAAG TTGACGAGTT CTTTTACTAT GATTTCCCCG AGAAAAAGGA
    36601 TCGTGGTCCT AGAGATCACG GACACGACGA GCTGGCTCGT AGAGAAAAGA CCATGGGCAA
    36661 GGGCGGATTA GCCAAAGATG CTCGCGACTA CAAAGAAAAA GACAAGTATG GCGATGCTTA
    36721 CAAAATCAAA GGTCCTAAGG GTAAACTACC TGAAGATTCA GTAGACGAAA GCGGATTACA
    36781 ATATCATACC GGTGTTAAGA AGCACGGTGA AAAATATATG AAAGCTGCTG CGGCCGCGGG
    36841 ACGTGAGGGT GCCAGCCAAG AAGAATTAGG CGCTCTTAAA GATAAATTGA GTAAAGCATA
    36901 CAAAGGTAAA GCCAAGAACG AAGGTGTAAC AGAGGCCGAA TATCAAGGTC GTAAAGTTCC
    36961 CCTCGGCAAG CCAATGGCAG GCGATGTTAA AAAATCCAAA GTGTATGTAA AAAATCCACA
    37021 AGGTAATGTT GTCAAAGTAA ATTTTGGTGA CAAGAAAATG CGAATTAAGA AATCAAATCC
    37081 TAATCGCCGT AAGAGTTTCC GTGCTCGTCA CAATTGTGCC AATCCTGGTC CAAGACACAA
    37141 GGCACGCTAT TGGTCATGTA GGGCTTGGTG ATATGAAACT AAATGAATTT TTTCCTTCGG
    37201 CCGAAGAGCC AAACGACGAT CAAGATATCG ATTGGTTAGA CGATCTTAAA TTTTTTATCG
    37261 ACAACGAACC TAAATTGTTG AGTAATTATA TTTTTCCGGC AATTAAAAAA CATGAAAAAT
    37321 ATGTAGATCA TCCAAAGGCA TATAAAATCT ACATTAAACC GCTAAATGCA TGTATGAAAA
    37381 AATACTGCGA AACATTTGAT ATAGAAGAAC AAGAAAAAAA GTTTTCTGAA GATTCTTTAA
    37441 TTGAACTAGC GAAAAAAATC GCTGAAGAAC AAAAGAAACA TATCGAAGAC GGCGATTATG
    37501 AAACTAAATG AGTTATTTGA AGCTGCTAAA GATGAAGTAG CCATTATATT TGGTCGCTTT
    37561 AATCCTCCTC ATAAAGGACA CAAGGCTGCA TGGGAAATGG CTAGCCAGAG TAAAAATTGG
    37621 TTTGTGGGAA CTAATCAATC AACTGTTGGG CTGAAAGATC CATTGCCTTA CGAAATCAAA
    37681 GTAGAAGCCA TGAAAACTAT CTATCCAGAG ATAGAAGGTC ATCTAATGCC AGAAACCAGT
    37741 TGGGTAACTA TGGCTTCTAA AATCTACGAA CGATACGGCG ATGTAAAACT ATTAGTTTTA
    37801 ACCGACGAGG ATTGGGTTAC TAAAACTTTA CAACAATACA ACGGAATAGA AGGTAAACCT
    37861 CACGGATTCT ATAATTTTTC TAGCATAGAA CAAAAACCAA CTCCGAGATT AAGTAGTGCT
    37921 ACTGCACTTA GAGATGCGGT GGCAAATAAT GACAAGGGTG CTTTTACAAA AGCAGCCGGC
    37981 ATCGATGCCG ACGAATTAGT AGCAGGAAAA CCTTATTTTG ATCTAATAGC AGAATATATG
    38041 GCTCCTTATC TAGAAAAAGA AAAAGCCAAA GCTGCTAAGA AAAAGAAAAG CGAAGACATA
    38101 GAAGAAACTA TCCGTAAAGT TAAAGGCGGA TATAGACTTT ACTCTAAAGA TGGTAAAAAG
    38161 AATCTAGGAA CATATCCTAC TAGAGCAGGT GCTGTAAAAA GAGAACGTCA GGTACAATAT
    38221 TTTAAACATG CTGACGAAAG TGTCGAAGAA GGCTGGAAAA GTAAGATGGC AGGAGCTGCG
    38281 TTGGCCGCTG CTAATCTTTT AGGCAGTCCG GCGCAGGCTG CAGAAGAACC GAATAAACCT
    38341 ATAACTATTG CACACGTAAT GATAGACGGC GAAGTTCGAA AATATAATTT AGGAAATAAA
    38401 TTTGAAAATG CTAAAGAAGC AGAAAAATTT ATCACTAATA TATTAAACAA ACAAGGCCTT
    38461 TCTGGATATA CCTTAGACAT TAAGCACGGT TATCCAAAAG AAAAACAAAC CGAAAAAAAA
    38521 ATTAAAGCCG AAGAAAGCGT CGATGAAGGA AAGTTTAGAG CACGAGATAT CGAAGAAAAA
    38581 CTTATCCCTA ATGATAAACT TAATGATCTT AAAAGTAAAT ATTTGCCCGA TTGGGAAATG
    38641 TTAGATCACA GAATCTTGCA GGCAAAATAC GTTGCCAAGG ATCACAGACA TGCTGAAGAT
    38701 TTTATTTCAT ATATAAACAG ACTCAGTGAA GAAATGGATC ACTTTGCAGA AGTAACACAA
    38761 GATGTCGGAG AAGTGACAGT CAGAACAACA ACCTTTGACG TTAAAGGGTT AACTATATTA
    38821 GATTTTAAAC TAGCACTGAA AGTTGATAAG TTTGCAGACC GTAACGAAAT AGAGCAGGTT
    38881 CGAATGCAGG GAAATTTTGG CATGCATGAA TCTAGTCATG GTCGTTACTG GTGTTCTACT
    38941 GATAAAAAAT GGAAACAACG TAAGGGTCCT AAACAAAAGA GATCGTCATG AAAGCTAAAG
    39001 AATTTATACC CCCAAGTAAA CCTCGTAATC CTGTAGTTCG TCAACAACAG ACTTCAGGTG
    39061 CAGGTGCTCA TCGAGACAAG AAAAAAGAAC AAAAACAAGG TTATGAAAAG CACAGAGGAA
    39121 AGGTAGACGA AAGAGTGCGA GATCCCGAAG ATTGGGACGA AGGCAACACA GAACCACCTA
    39181 ATAACTTTGC TGTGTACATC AACGGCAAAA AGTGGAAGGT ATTTAAAGGA CGCGGACAGT
    39241 TCGCCGACGA CTACAAAGAA ATACAACACT ATCGTCAGCT ACAGAATTGG GCACAGGCTA
    39301 AATCCGAGTC GACTGGTAAG GAATGGAAAG TAGTCAAAAC CGGAGAAACT GCCACTGAAG
    39361 ACATAGATGA AGGTTGGAGA GAAAAATTAG CAGCCGCTGC CCTAGCAGGA ACTATAGGTC
    39421 TCGGAGCGGC CGGTGACGTA AATGCTAGAG TTTTACCGGG AGCTGATCCA TCTATTAATA
    39481 GGTTTACGGG AGAACCTATA GCTACACAGC AGATTAAAAA AGATACCGAA GAAAGAAAAA
    39541 ATGATTTCAG TACCGAATAC CTAAAAAAAG TTGTTGACGG TAAACATCCC CGTCCTATGA
    39601 TCAGTGTAGA TGATGCCAAG AAAGAATTAG AGCGCAGAGG GGAACTTTGA AACAATACAG
    39661 AATTACTACC GAGAATCTTA TTCAGAAATC ATCCGATGAC TGTATATTAG ATTCCGATGA
    39721 TCCTATACAT CAACTCAAAG AGATGCAATA TCTTGCAGGA TTAGGTAATC CTTATAAAGT
    39781 ATACGAAGGA AGTAATATTT CTATAACAGG CAACGAAAAT CAACAGCTAG AAAAAAAACA
    39841 TAACATCAAA CCGGGAACTC CGGAATGGTT TCAACTGTGG TTTAGTTTAC CATATCTGAC
    39901 TGGTGAAAAA AAGGTAGACA AATGATTAAC ATTACTGAAT CAGCTAAACG ACGAGTAATC
    39961 GATCTATTAA TTGACGAAAA TGATCCTAAT CTCGTTTTGA GAACATTTGT ACAAGGCGGA
    40021 GGTTGTTCTG GTTTCAGTTA CGGTTTTACG TTCGACAACG AAATCAATGA AGATGATTTT
    40081 AAATTTCCTC TAGATGATAC ACACGAAGTA GTAGTTGATG CTATGAGCAT GCAATATCTA
    40141 ACAGGTGCAG AAATTGATTA CCAAGAAGAT CTTCGCGGTA GTCAATTTGT AATTAAAAAT
    40201 CCTAATGCGC AAACAACTTG TGGTTGCGGA AGTAGTTTTT CAATATGAAT CAATATCCTG
    40261 TCTACCCCGA ACAACAAGGC GAAGAAGATC GTCCTTTAAA TCCTTACAGC CCAGTATGAG
    40321 AGCTTCAGAA ATACAGCCTA AAAAATTAGT AGTCTTTGAC ATAGACGACA CACTAGTTAA
    40381 TACACAGACT AAAGTGCATG TTGTCAAAGA CGATAAAATT GTTAAAAGTC TAAACAGCCA
    40441 CGACTTCACT CATTATAGAC TGCGACCCGG TGAGAGTTTC GATTTCGAAG ATTTTCGTAA
    40501 TGCTCGAGAA TTTTTTGAAA AATCTCGTCC TATTATTCCC ATGATGAATC AGCTCAAGCG
    40561 TGATATCGCT ACGGGTAACA AAGTAGTGAT GGTTACCGCT AGAGCTGATT TTGACGATAA
    40621 AGAATTATTT CTTGATACGT TCCGAAAGTA TGGTGTAGAT ATAGATAACG TTCATGTTTA
    40681 TCGTGCGGGG AATTCAAAAC AAGGTACCAC AGAAGAACGT AAAAAAGCTA TAATTAAAAA
    40741 TTTATTAGAC AAGGATACTT ATACCAAAGC CATAATGTAT GACGATGCTA AACCTAATCT
    40801 TCATACATTT ATAGAGCTAA AAAAAGATCA TCCCAATACT AGATTCTATG CTTGGCATGT
    40861 TAGCTTAGAC GGCGATGCTT CAGAGTATAT GAGAGAAGGC ATTGTTGCTG AAAAGAAAAA
    40921 ACGTAAACGC AGGCCTCGTT GGGCTGCTTA CGGACCGGGC CCCTACGGCG GTTACGGTTA
    40981 TGCTGTGGGT TATAGTGGGG CAGGCAGTGA AGGTGGTGCT GTAGGCGAGG CTAGCTATCC
    41041 GGGCAATATC GGTATGATGG AATTAGCTAA ATTTTTTCAA GTTGCTGACC AAAAACAAAA
    41101 AGAAATATTT CAACAATTAT TGCGAAAAGG TAAAAAAGGA CTTGCGTGGA AATTGATACA
    41161 AGATGTAACA AATACTAAGT TACAGGGTAA AGAATTTCAA ACAGACGAAG GATGGAAAGA
    41221 CTGGGTAGGC GGTGCTGCTC TAGGTGCTGC TGTAGCTGCT GGCGGTACTG CTGGTTACGA
    41281 TGTTTACAAG TCGAGTCAAC AGGAAAAAGA ACCTGAGAGA ATCAGTGTCA GTGGTAAAGT
    41341 ACAAGATAAA AGTAATTTTG AAAAAGGCAT TATTAAAATT GCCAAAGATG CTATACCTAA
    41401 AAAATCAGTC ACTGGTAGTC CGCACGAAAA ATTATTAACT AAAGCAGCTA TAGCTGCTGG
    41461 AATTACTGGA GAGGAACTTG CACAATTTCT AGCTCAAACA GCACACGAAA CTGGTAACTT
    41521 TCAGCACATG GTTGAGATTG GAGGTTCGTT AGATTTTAAA AAATACGAAC CTAAGTTTGT
    41581 TAAAGATAAA AAAGGTAAAC TTGTACAGGT AAATCCTAAA GCTAAAACTC TTGGTAACAC
    41641 TAAAAAAGGC GACGGTGCCA AGTATAAAGG CAGAGGTTAC ATTCAGCTTA CTGGAAAATA
    41701 TAACTATAAG AAAGCAGGAG AAGCACTAGG TCTTGATCTA GTCAATAAGC CTGAACTAGT
    41761 AGAAAAACCA GAAGTAGCTG CCGAGGTAGC TATATGGTTT TGGCAGCTAC GTGTTCAGCC
    41821 CCGGGTGGAT GATTTCTACA ATACCAAAGC TGCTACTAGA CCTATAAACC CGGGACTAAA
    41881 AGGGTTAGAT GATCGTAAAG AAAAGTTTCA AGATTTTAAG ACGGCAATGA AATGAGAGCG
    41941 AGTGAATTTA TTATAGAAAA CTTTGCAGAC GGGAAAAAAC CGGGTCGCAA AGGACTGGCA
    42001 AAACGCAGTG GTGTTAACTG TAAAGCCAGT GTCAGTTCTC TAAGAAAAAC TGCTAAAAAT
    42061 AGCTCGGGGG AAAAGCGCAG AATGGCACAT TGGTGCGCTA ACATGAAAAG CGGTAGGAAT
    42121 AAATAGTATA TTATGAAAAT ATCAGAAATT CTTGTCGAAG CCGGTACAGG TGGCTCTACA
    42181 ACATCAGCTA TGGTGGGATC TATTCCAAAT CCCCATATCA GCCCAGGATC TGCTAGAGGC
    42241 AAAAAAAGCT ATATCGGAGA TCCTATGGGA GGAAAAAGCG GAACAAAAGC TCCTCCCCAG
    42301 CCCAAAGTAA AACAGCCTAA AAAGAAAGAC GGAACCGCAG TTAATGCCTT AGATATGAAG
    42361 GCCAGTGTAT TCGGTGAAGG CAATTTACTT AAAAGATAAA TACAATATGA ACCTTATGAA
    42421 ACCCCCAGTT GACGATCACG AAGCTAAAAT GGCAAAAGCT GATTTATATA AATTGGCACA
    42481 ATATTCTGCC AAACTGTTTA AAATGATCGA CGAAAACGAC GAACTAGACG GCTGGGTACA
    42541 GGCCAAGATC ACTAAAGCAG CAGATTACAT ATCATCTGTT TATCATTATC TCGAATATGA
    42601 AAAAATGGCT CGTGAACAAA TCGAGCCTGG ACCGAGAACT TTCGAAGAAC AGGTGCAACA
    42661 CGAAGTAAAA AATTCTCTCC ATGATCAATG GACAAAACAT AAACAAGGAC TTTAAAATGG
    42721 ACTTCAGATC TTTAATTCAG AAAATTGAAA GCGTCGATGG CGCTATCGAA ACACCCAAAG
    42781 CACCAGAGCT GCCAAAATCT ATTAAGCTCG ACGAAGATGC TGAATTCAGA GTACTTTCTG
    42841 GAACTTCTAC AATTCTAGCA GAATCTGCGT TGATGGAAAA GAAACGCACA GATGCCGAGA
    42901 AAGAAAAAGC TGTTAAAGAA GAAATGAAGG TAGGCGATAA GAAAAAGTCT AGTACAGGCG
    42961 GAACTATCGA AAAAACCAAA ACTGGTGTCA AACATACCGC CAAAGACTAT GACGGGGAAG
    43021 ATCATGTTGA GCCGGCACAG AAGAAGGCCA GTAAAGCAGG TATGACCGGA GCTGAACGTA
    43081 AAGAACAAGC AGCCAAAGAT AAAGCTGAGG AAAAGAAAGG CAAAGAGTGG GAAGCCAAGC
    43141 ACGGCAAGGG ATCTGTTACA CGTCATAAGA TGGAAGGCGC CGAAATCGAT TCAGAAAAAT
    43201 TTCGCTCCAA GTTTATGCAG ATGGTAGAAG CCGCTAAGAA AGACGAAAAG AAAGTCAAAG
    43261 GCAAAAAGGC CGAAGACAAA ATGGACGAAG CCAAAAAGCC AGATGATGAC GGAGACGGTG
    43321 TACCTAATTG GGCAGACAAG AAGCCAGGCG AAGATGACAA TGCCGATAAG AAAAAATCTG
    43381 GCAAGAAAGG TATGACTGCC AAACAAGAAA AATATTTTGG TAAGAAGAAC GAGTCTGTTA
    43441 GCCCGGCCGT AAAAAAAGCA TCTAAAAAAC TTGTCAAAGA ATCTGTTGAA CTAAAACTAT
    43501 CTTTTAAGCA GATGCTTAAA TTAGTATATG AAAGTGGAGG ACAACAACAA ATCGATCCGT
    43561 TGGACAAGAC ATTATTTTCT TGGGCCGAAC GTATTGCAAA ATCTAAGTTC CAAGAATCAC
    43621 AAAAAGCAGA AGTCTATGCA GGACTAGTAT ACGAGCGTAT GGGCGGACGT TTTGAAATGT
    43681 ATGATGTATT AAGTGAAGAT CAAAAGTAAT TTTACCAATT ACTAAAACAA AGCCAGTCAT
    43741 CCATTGACTG GCTTTTTTTA TGACTATATA ATAATCCTAT AGGGGAAATT GTATGGCAAA
    43801 ACTAATTTAT GAAGATGATC AAGGTCGTCA AACATCTTTT GAAATATCCC GAGAAGCATT
    43861 AACAGATATA GATTCTATCT ACGGAGTCGA TGCTTGGGAC GAAGTACTTA AAGCATTTAA
    43921 AATAGTTATC GAAGAAAATC AAATCAAGGA GACAGAATAA TGGCAAAGAT GTATGGACCG
    43981 GAAGAAAAAG CCAAACTAGA AAGATTAATC AACGAAGGCG GCAATGTCCT TCGTGAGGTA
    44041 GAAGATCTGC AGGAAGGTCT CAAAGAAACT GTTAAAGCAG TAGCAGAAGA ATTACAGATC
    44101 AAACCCAGTA TCATCAATAA AGCGATTAAA ATTGCACACA AAGACAATTG GAAGAGCCAC
    44161 GAAGAAGAGT GGGATGAGAT TGAAATGATT CTGGGCGTTA CTAAGCGGTT ACCTGAAAAG
    44221 GATTAAATGA ATCACGTAAC AAATGCAATC ATTGACATTT ATCGATGGGC AGAAAGAGAT
    44281 TACCGTGAGT GGCCGTTTAG GTTTGTTGTG GAAATCTTGG CTTGGGCTAT CAGTATTGGG
    44341 TGTAGTATTA CTATGGCTCT CACCGTTCCT ACCCCTCCCT TACTTGTTCT ATATCCTATT
    44401 TGGATCATTG GTTGTGCTAT GTATGGCTGG GCTTCTTGGA CTCGTGGCAG TTTTGGCATG
    44461 CTTGCTAATT ATCTGCTACT TGTCACTATC GACACCGTAG GCCTAGTAAG AATGATAATT
    44521 AATTAATATA GATGGTAGGC AGGGCCATAA ACCGCACACT GGTATTTGTG AGCCGTAAAT
    44581 CACATATGGA GAACTATGAG CTACGTTGAC GCATTCTATG ACCGCAACGA CGACATTATT
    44641 CGTGTTGTCG AACGCAATGA CAAAGGTGAA AGGCATTTCA AAGACTATCC TGCCCGACAC
    44701 ATCTTTTATT ACTATGATCC TAGGGGTAAA TTTCAAAGCA TTAAAAGTGA ACCGTTATCT
    44761 CGTGTGACCT GTAAAAATGT CAAAGAACTT AGAAAAGAAC TTGCGATTCA TTCAAATAAA
    44821 AAACTCTACG AAAGCGACAT CAATCCTATA TATCGTACAT TAGAAGATCA ATATCTTAAT
    44881 GTCGATGCTC CGAAACTCAA CGTAGCATTT TTTGACATCG AAGTAGACTT TGATCCAGAG
    44941 AGAGGGTATG CTGCTCCCGA TGATGCATTT ATGCCCATTA CTGCGATAGC TGTGCATCTG
    45001 CAATGGTTAG ACACTTTAGT CTGCCTTGCT ATTCCGCCGA AGACTATGAA TATGGAAGAA
    45061 GCTACTAGAG CTGTAGCAGA TTTTCCAAAT ACTATGTTAT TCGAAAATGA ATCGGATATG
    45121 TTAGACACGT TCTTAACTCT GATTGAAGAT GCAGATGTAT TAAGCGGTTG GAACAGCGAA
    45181 GGTTTTGATA TTCCCTATAC CGTCAATCGA GTCGCCAAGG TTCTTAGTAA AGATGATACG
    45241 AGAAGATTCT GTCTTTGGAA TCAATATCCC AAGAAGCGTG AGTATGAAAA GTTCGGAAAA
    45301 ACAGCAGTAA CTTACGATCT CATCGGTCGT GTACATCTAG ACAGTCTAGA ACTTTACAGA
    45361 AAATATACCT ACGAAGAACG ACACAGCTAT CGATTAGATG CTATTGCCGA ACACGAACTA
    45421 GGTGAAACTA AGACCCAATA CGAAGGTACG CTAGATCAAC TTTATAACAA TGACTTTAAA
    45481 AAGTTTATTG AATATAATAG ACAAGATACT AGCCTATTAG ATCGGTTAGA TAAAAAACTA
    45541 AAATTCCTAG ATCTCGCTAA TACACTGGCA CACGAATGTA CTGTGTTGCT ACAGACTACA
    45601 ATGGGTGCTG TGGCTGTGAC CGAACAGGCC ATTATCAACG AAGCTCACAA GCGTGGAATG
    45661 ATTGTTCCTA ATCGTGTTAA CCGCGAAGGT CTTGATACAC AAGCGGCTGG CGCTTATGTT
    45721 GCGTTTCCAA AGAAAGGCAT TCATGAATGG ATCGGTTCGT TAGACATTAA CTCGCTGTAT
    45781 CCAAGTGCGA TTCGTGCCCT AAACATGGGT CCTGAAACTA TCGTCGGTCA ATTACGTCAA
    45841 GATGGTACCA AAGACCATAT CGCTGCCGAA CAGGCCAAGG GAAAATCTTT CGCTGCTGCC
    45901 TGGGAAGGTA TTTTTGGCAG CTTAGAATAT ACCGCAGTAA TGAATCGAGA AGTAGGCCGT
    45961 GAAATTACCA TCGACTGGGA AGATGGCGGT AGTGATACTT TGTCGGCAGC TCAAATATAT
    46021 GATTTAATCT TCGATAGTAA TCAGCCATGG ATGCTAAGTG CTAACGGAAC CATCTTTACT
    46081 TATGAACGTG AAGGTGTTAT TCCCGGCTTA CTAAAACGTT GGTATGCCGA GCGTAAAGAA
    46141 ATGCAGGCCA AACTCAAAGA ATGTATCGTT GCTGGCAATA AGATTGAAGA AGAATACTGG
    46201 GACAAGCGTC AATTGGTTAA AAAGATTAAC CTCAACAGTC TCTATGGTGC TATCCTTAAT
    46261 CCCGGTTGCA GATTCTTTGA TAACCGGATT GGTCAGTCCA CTACGCTCAC CGGCCGCGCT
    46321 ATCGCTAAAC ATATGGCTAG TAAAGTTAAC GAAATCGTCA CTGGAGATTA TGACCACGTA
    46381 GGTCGAGCAG TGATTTATGG TGACACAGAC TCTTGTTATT TTTCAGCGTA TGCCACTCTG
    46441 AAGAAAGACA TTGAGAAAGG AGTAATTCCT TGGACCAAGG AATCTGTTAT TGAACTTTAC
    46501 GATACTATAG GAGAAACTGT AAATGGCACT TTTGTCAAGT TTATGTCTGA CTCATTCCAC
    46561 TGCCCAAAAA CCAGAGGAGA AGTCATCAAG GCAGGTCGCG AGATTGTTGC TTCCAAAGGA
    46621 CTATTCATCA CGAAAAAACG ATACGCAGTC CTCTACTATG ACAAAGAAGG CAAACGCTCA
    46681 GACATCGACG GAAAGCCTGG AAAAATCAAA GCCATGGGCC TCGACCTCAA GCGTTCTGAC
    46741 ACACCGGTTG TCATCCAAGA CTTCCTCTCA GAAGTCTTGA CCAAGGTGCT CACTGGTCAT
    46801 CCAAAAGAAG AAGTTCTCGA ATATATAACT GATTTTAGAA CTGAATTTAA AACTAGACCA
    46861 GGCTGGGAAA AAGGTTCGCC AAAACGTGCT AACAATATTA CTGAATATCA GGCCAAAGAA
    46921 AAAAAAGCCG GAAAGGCTAA TATGCCAGGG CATGTGCGAG CATCGTTAAA TTGGAATACA
    46981 TTGAAGCGTA TGATGGATGA CAAATATTCT ATGAACATTG TAGATGGAAT GAAAGTCATC
    47041 GTCTGTAAGG TTAAAGATAA CCCAATGGCT TATACTTCGG TGGCTTATCC GGTAGACGAA
    47101 CTCAGACTAC CCCAATGGTT TAAAGATTTA CCGTTCGATG ATGCAGAAAT GGAAAATACG
    47161 GTCATTGATG AAAAGCTAGA AAACCTCATC GGTGTACTAG AATGGGATAT TAGTTCTACC
    47221 AGATCTGATA ATAATTTTAA TAAATTGTTT GATTTTGAAT GATTTCAGGG TTGATTTTCA
    47281 TTCACGATCT AAATATAATC TTAATATACT TCTAAAGGAA ATAAAATGAA AGATATTCTC
    47341 CAAGACATTG TTAGTCACAC ACAAAATCTA GGATTCTTGA CTACGGTCAA AGTTACAGGC
    47401 GCAGAAGACA AGACAGAGGT TTTTTCTATG GCCGATGATC GCTCAGTGAT CATGACTGCA
    47461 GAAACTGCTA ATCCATACCC GGACATGATC GGCACTTTTG GTATGCCGCA ACTTCAAAAA
    47521 CTCAAATATT TACTCGACGG TGCAGAGTAT AAGGAAGATG CTAAAATTAC CATTACTACA
    47581 GCAGAACGAA ACGGGGAAAC GATTCCGGTC GGTATCCACT TTGAAAACAA GGGTGGAGAT
    47641 TTTAAAAACG ACTATCGTTT TATGAATCAA GAAATCATCA ACGAAAAAAT GAAAACTGTC
    47701 AAGTTTCGCG GCGTTAAGTG GGATGTTGAG ATTGAGCCTA GCGTAAGTTC TGTTCAGCGT
    47761 TTCAACTTTC AAGCAGGTGC TAATAACGAG CATCCAACGT TCTTGGCAAA GACTGACGGT
    47821 GGCAATCTAA AGTTTATCTT TGGTGATGCT TCAACACACG GTGGTGAGTT TGTGTTTGCA
    47881 CAGAACGTAG CTGGTAAACT AGATCGTGGT TGGACTTGGC CAGTGTTGCC AATCTTGAGC
    47941 ATTCTTAAGA TTGCAGATGT CAACAACACA AAGATGTCGT TGTCAAATGA AGGTGCTATC
    48001 CAGATTACAC TAGATAGCGG ACTTGCTACT TACAAATATA TCATTCCAGC ACAAGCGGTC
    48061 TAAATATGAT CAAAGGCTTA CAAGGCATCA CAGGCATTAC GGTTAGTGGC GGCAATACTG
    48121 CCCTGCCGTA TGTTGGTCCA AACTCTAATA ATCCAATGAC CGGAATGGTT CGTATTCACG
    48181 GTACAGAGAT GGAAGTGTTT AATGGTAGTA GTTGGCAAAT ACTATCCACT AGCTATGCCA
    48241 ATGTAGGCCT AGATCAAGAT GTGCTAGATA TAGTACAGTG GGCACGTAAG AAGCGTGACG
    48301 AGGAAATGAT GTGGCAGAGC TTGGCAAAAG ATAATAAGGC TGTTAAAATA GCACTAGACA
    48361 ACCTAGAACA GGCAAAACAA CAATTAGACA TTACGGCAAA AATAGCGAGA GAATATGAAC
    48421 AAACAACCAG TTGATTTAAC ACCATTACAG AAAGACTATG CTGTCTATTT GCCAGCTATC
    48481 AGTAGTTTTT ACAGCACCTA TGTAGATAAA CAAAGAAAAG AAGAATTTGT TCCTAATGAT
    48541 CGTATTCCGA AAGGATTTAA TCAAGGAATC GAAGGAATGA ACTTTCTTAA TCCAGAACAA
    48601 GGATACTTTT ATTACAAATA TTCCCTATAT TCGGCAGGTC ATGCACAATT AGATATACAA
    48661 AAAAGTCTAC AACAAGAACT AATGATTCAA GATAGAGATC GTTCAAAGAC TATGATTCTA
    48721 GGCGACTCGG GAGGTTATCA GATCGGTAAA GGTGTTATTA AGTTTGACTG GCAGAATTTC
    48781 GAAGGTGCTG AAGCCAACAA AGTTCGAGAA AAAATTCTAA CTTGGTTAGA TGTTACAGCT
    48841 GATTGGTCGA TGATGTTAGA CGTTCCGACT TGGGCCTGCG ATCATATCCA CAGTCCTAAG
    48901 ACTGGATTGA AAACATTTGA TGACTGTCTA GACAAGACTC GATTTAATAA TGAATATTTT
    48961 ATTAAAAATC GTATCGGTTC CAAGGACGGA GGAACTAAAC TTCTAAATGT TCTGCAGGGA
    49021 TCAAACTGGG AAACTGCCGA AGCTTGGTAT CAAGGCGTTA AAGAATACAG CGATCCTAAA
    49081 ATCTATGGTG ATAAAGCCGC AGAAGGATGG GCTATGGGTG GCGCTAATAT GTGTAAGATG
    49141 CCAGTAACAC TCAAACGACT GATCGCTATG AGATTTGACG GTATGTTGGA AGGCAAGGAC
    49201 TGGATGCACT TCCTTGGTAC AGCACAGTTA GACTGGAGTT GTTATCTAAC CAGCATCCAA
    49261 AGACAAATTA GAAAGTATAT CAATGAAAAC TTTACAATCA GCTTCGACTG TGCAAGCCCT
    49321 TTCATCGCAA CAGCTCACGG ATTGGTATAT ACTAACGCCC AACACACCCC TAAACGATGG
    49381 AGTGTTATCA TGGATAAAGC CCCGGACAAT AAGGGTCTTG CCGGACGGCA CGATATACCT
    49441 TTTCCTTTCG AAAGCGAGGT TGGTCGGAGA CTTACGATCG CTGATATCTG CCACTACGCA
    49501 CCAGGTATGT TGAACAAGAT CGGCAAGGAA GGTAAAACTT CATGGGACAG TTTTGCCTAT
    49561 GCTCTGATGA TGGGCCATAA TGTAGAATGT CATATTAAGG CTGTCCAACG TGCTAATCAA
    49621 TTAATGGATA TCGAACTGTT AAACAAGCCC AGAATGAATT GGAGAACTTA TCGTGCCAAA
    49681 GTCAAGGACA ATGACTACAG CGACGAAATT AGTGATTGGG TTCCACGTAA TATTCTTTAT
    49741 TTTGATAGCT TTGTAGAAGA ATTGTTTGCC TGTACTGACA AAGAAACTGC TTTTGAAATG
    49801 ATTGAAACTG CTACAACATT AGGTTTCTTG AATGGCGTAG AGGGCGCTCG ACTACGCGGT
    49861 GGTGTCAAGA GTATTGCTAA TACATTGTTT TATGAAGAAG GTGAAGAAAG TAAAACAGCT
    49921 TACGAAGATG AGAGAGAAGA CGAGGAATTA GATAAACTCA TAGCAGACTA AGGAGATCAT
    49981 CGTGTACGAA TCCCGTATCA AACATTTGGA AGAAATGCAT CGTGTTTTGG ATAAGCAGAT
    50041 TGACGGTTTG GAAAAAACTG GTAATTTTTC CGATGATAGA TTAACTAATT TGAAAAAACA
    50101 GAGATTGACA TTCAAGGACG AAATTGCTAA ACTAAAGAAA CTGCAATGGG ATCACGACAA
    50161 CGAATATCTG GATCACGATG ACGAAAGATA AAAAACTTCA TATTAAAAAA TCAAATCAAT
    50221 TTGTTCTTAA TCGAGGTCAG GTTGAAAAGC TAGCTAAGAT GGCAAATCAC TTCCACGAAG
    50281 TAGAATGGTT CACGCTTGAA GAAAATAATA TCAGTGGTAT TGGTCCCACT GTCATTGTTA
    50341 AATTTAATCT GTTCAACGAT AACGACAAAG ATATTGACAC CACTGTTGAT ATCACTGATG
    50401 TGAGCACCTG GTAATGCGAC AAGAACTAGA CGAATCACTC TGTACCAAAT ATCCTCTTAT
    50461 TTTTGCGGAT AGAAATAAAA GCATGATGGA AACCTGCATG TGCTGGGGCT TCGATTGCGG
    50521 CGATGGTTGG TATCAGATAT TAGACAGCCT CTGTGACCAA ATTCAAAGTC ACATTGATTG
    50581 GAGTCATAAA AATCATAAAT GGGATCTTGA TTACAATGAA AAGAATCCCG AAGATCCGAG
    50641 ACCAGTCCGT GATCCAGTTC CGCAAGTAGT AGCTTCACAG ATCAAAGAAA AATTTGGCGG
    50701 ACTGAGATTC TACTACAACG GCGGCGATGA TCAAATTTTC GGAATGGTTC GTATGGCAGA
    50761 ATCTTGGGCG GCTAATACCT GCGAAGAATG CGGGAATCCC GGAAAAACTC GAGGGGGAGG
    50821 ATGGATTCGT ACCCTTTGCG ATCATCACGA AGCTGCTTAT CAATCGCGCC AAGAGAAATA
    50881 TGCTAAAGAT AACGGTCTTG AACTATGAAG TGTGATCACT GCGGTGAATC TATAAAAGAA
    50941 GGCGGTGTAG GCTGTGATTG GCGACAAGGT CGCTGTCCTC ATAGAACTCC TTTGATTAAT
    51001 CCTCATTCTT TTAGATATCT CAATTTAATT AATTCTATCA AACAACTTTT TAAACGAGGT
    51061 TAATAATGGC TAATTGGAAA GTATCTCCCT ATTATAAAAA ATCCTGCGAG GAACACGAGT
    51121 ATTATACTAA AGATGGTATG ACTATTATTC GTCAAACTGG ATATCGTGGC GCTGATTTTT
    51181 ATGTTGAAAC ATCAGACGAT AATCCACCAG AGTTCGAATT TGGTTTCGTA CCTGGTGGCA
    51241 ATGGTGCAAA AGATAGCATT AATATGTACG ACTGTCACGG CAACAATATC GAAAATGTCG
    51301 AATTGGATAG TATGTGGGAT GGCTGTTGGG AGGAGATTGT ATTTCCAGAT GAGATGGATG
    51361 AAGATGAAAA AGAACGCCTA CAGGCACTGA TCGAAGAAGA AGGCGACATC TACGATTTAC
    51421 TGGAAAACCA GGAAGGATGG AGTCAAAGCG AAACAGAAGC TTGGGTTTGG GGTCCTATTC
    51481 TAATCGAAGA TGAGAACGGT AATCAAGTTC GCATTATTGT TGCAGACGAA AATGGTAATG
    51541 TTGTAGACTA TAAGGACGAG TGATGGAAAA GTTATATCGT ATCACTCCCC TTGAAAAGAA
    51601 AAGCGTTGAA TATTTTGTCG ATGTATTTGA ACGCATGCCA GATGAGACTA TTCGAGGATT
    51661 TGATGTCACC GAAGTTTGGA GATGGGGCTT TGGATTTCGT CCAGAAGATG AACCTGTTTG
    51721 GGAATTTGAA ACAGATCGAG TCCATTGTCG ACCCGAAGTA GGTTGGGGTT GTGAACTTGA
    51781 CGATCTCATA TCAGTTTATG TAAACTTTAG TGATGGATTT ACTGAAGAAG AAAAAGCAGA
    51841 GATCGAAGCA TTGTGTCGCG GCGAAAAAGA AGATGAAGGG GGTCGTTGGG GTACTGCCTG
    51901 GATCTATGAC GGCGATCATA ATTGGGAAGT CGAAGACGAC CATGTGGCTA TCATTGGTCC
    51961 TATAAAAATT GATCTAGTAG ATGCTAACGG GTACGGCGAT AGTGCTGTAT TAGAAGAAAA
    52021 TGTGGAACCA TACAAAGATG AATAGAGATT ATACAACAGG TACAGCTGAC GATGTAGTGT
    52081 TCTTTGTAGG AACAGAGGTA GAACATACTC CTGCCTACGG TATGGTAACA TTGTTTGTAA
    52141 CTGGTGTTCA AAACATCGAA GATATCGAAC ACCACGCTGT TCGAAATCCT GCGGAAATTG
    52201 AACATATCTT CTTTGGTGCT AATCACAGCT TTAATCCATA TGGCTACGAC GAGCATAAAC
    52261 AATGGGAAGA TATGATTACA TACTTCTTGG ACAAGGGCTA TCTCTGCTCA TTAGATATTC
    52321 CTATTAATCA AGTAGAAGAA TTCCACGATG GTGGCCTTTG CGAACGCAAT AACTTTATTC
    52381 CGCAGATTCG TGTACCTATT CCTTATATCA AGTTGTGGAA CTACAACACA ATGTTAAAGA
    52441 TTGATGACAA AGACTTCAAG GCAACTAATC CCGGTGTGTG GTCGCATAGT CTACACAAGC
    52501 TGATGGATCG ATCGGTGTTT ACAGACTGGG CACAATATAA AGATGACAAG GTGATTAAAT
    52561 GAGTAGTTAT CCAGTATCGG CAGCATATAC TCTTAGTGGT GCTAAATCAA CTAATAGGCC
    52621 TGCCCGTAGA ATTAGGAAAG AAAAAAAAAT GAAACTTACA CTTAAACAAC GTTTTCGTAG
    52681 TTGGCTGATG GCTGAAGAGT TTGAAGAAGA TACTCCCCAA TTAGTGTCTG AAGGAAATCG
    52741 ACTTGATAGC GACGGTATGC GACTCCAAAT TTATAAAGCC AGTGGCGGCT TTGTTGTAGA
    52801 AACTCGTCAA TATGATCGAA GAACAGATCG ACATAATAAC ACCATGCATG TTGTCACAGA
    52861 AGAACAAGAC TTAGGTCAAG CATTAGGTAA AATCGTTATG ATGGAGGCAC TGCGAGGATG
    52921 AAAAAGAATT TTAAAAACTT TACAGTCAAA GAAGATAAGG CGTTTAGACT GCGCATTGAA
    52981 TCCTGGGAAT CTCTGCGTCC AGAAGGATTA ATGGCTGTAA ACTTTATTCA AGAATGCCTA
    53041 AATAAAGACG GAGAAGTTGA TTCTTTTAGT ACATACAGTT ATAATATGAC TAAAGAAGAA
    53101 ATCGGTAATC TTTGTAAAGG CCTATTAGAA GTATGACAAC AATTAAACAA GACATTCGCC
    53161 CAAATAAAAT GATTTGGGTT ACCTTCCGCA AAGAAGGTAT TCACAAATAT CCCGCGGCAC
    53221 TTACTGATCC CGCATTAGCG ACCGGAGATG AATATGATGT TTCGTTCCTT GGTTATCCTC
    53281 ACCGCCACAT CTTTCATTTC AGGGTGTGGA TCTCTGTGCA ACACAATGAT AGGGACATCG
    53341 AATTCATCCA ATTCAAGCGG TGGTGTGAAA CACTGTATAA TAATCAAGAC GGAGTTCTAA
    53401 AACTTGATTA TAAAAGTTGC GAGATGATGT CAGACGAACT GTATGACACA ATCTCACAAA
    53461 AGTATCCAGG CCGTGAGGTT TGGATTGAAG TCTCCGAAGA TGGAGAAAAT GGTAGTTTTA
    53521 TCAAATATTA ATTTCAACGT ATCAAAAAGG AAATAAAAAT GGCGCAACCA GCCTGGCTTA
    53581 ACAAGTATCT TACTATGAAG CCCGAAGTAT CTAAAGTGTT TGACGATCTA GAAAAATATC
    53641 TCGATTTTTG TCGTATCGAA CTTAGAGACT TCGATCCTGC TCACCTTTAC GATAAAAATA
    53701 ATGATAATTA TCGTGCCTTT GTAAATAGTC AACGTCCTCC TCGACAGTGG CAAGATAGGG
    53761 GCGAGCGTAA ACCTTATCAG GGCAAAAACC CGCGATATAA TCAAGGGTTT TCTCGTTAAA
    53821 TCAAATCAAT AATTGATACA AAAAATTATG GATTCTAGTT TTTTATCAGA CTTAAAAGAT
    53881 AATAAAATAT ATGTTAATAG AAGTATACCA ATTTTTAAAA ATTGGAATAC GTTCGAATCA
    53941 ACTGTATTGT CTGATAAAGG ACCACTAACT GTTAAATGGA ATGATGTTCA AAAGCTAGCG
    54001 GCAGCTTGGC TTATTCAGAC AGGTGGCGGT GGAAGTGGTG TATATAATCT AAATAATTTT
    54061 TTTAATAATT TCACTGCATT ACATAATAGA ATGTGGCAGT TAAATTATAA TTTTGGTATA
    54121 TATGACTTGC CTGATAATCC GATTATAGCA GATGTTGGTG CCGGAACAGC TTCTATGGAT
    54181 ATGTTTGCTC ATCAATATCT TCCAGAAAGT AAATTTTATC TGATAGACAA AAAAGATTGG
    54241 GATATTTCAG ATATCGATTC AATTGTTCCT TTAAACAATT TTTGCTGGAA ACAGGACTGG
    54301 GGAGTTGTTG AGGATGCTAT AAAAAATTCA CACTATGACA GAAATAATTT TGTATTTTTA
    54361 AGTGAAACTG AAGATTGGAA TTTTGAAGCT GATTTAATTA CATCATATAT GGCATGGGGC
    54421 ATGCATTTTC ATAAATCTTC TTATTGGGAA CAATGCCTTA AAAGTCTGAA AATAGGCGGT
    54481 AAATTAGTTC TAGACATAAA TTCAAATTGG TTAGACTCTT TCACCGAACA GATCGATGAA
    54541 GAATTGGGAT TTAATCATGT TATTATGTTT AGTTACAGTG ATAAGATGAT AAGTTTAAAT
    54601 CAAGAAGATC ATCGCAAAGC ATTACAGACA CATTATCCTA ATTACAAACT TGATTTAAAA
    54661 AAACGCAATC CTAATCTTAT TGCTTCAAGA TGTATGTGGA TAAGACAAAG GTAAAATCAG
    54721 ATGAAAAATA TATTCTTAGT TGATCTCGAA GCAGTAGAGA CCCGCTACAC AGGCGAGTGG
    54781 AAGACCCATT TGCCTGCATT ACTACGGAGA CATGGTCACA ATGTTCAAGT TATTGCTGGG
    54841 CCTGAAGATA TTCCTCGGGC TACCACTCCT GGCGCTTTTC TTAACTTTGG TGGCACTAAT
    54901 ATCTACAAGT CTAGTCAAGT TGAACAAATT GGTCGGCTAT TTTGCGCTGG ACGCATTTCA
    54961 GCTGGCGACC ATTTTATTTT TACTGATGCT TGGCACCCGG GGATTATAAA CTTAAAATAT
    55021 ATGAGTGAGT TACTGGGTAT TCCAGTAGTC ACTCATGGCT TGTGGCATGC CGGTAGTTAT
    55081 GATCCTCAAG ACTTCCTAGG TCGTCTTGTA GGAGATAAGC CTTGGGTAAG ACACGCTGAG
    55141 AAGAGTTTCT TCCATGCGTT CGATCATAAC TACTTTGCCA CAGACTTTCA CATCGGTATG
    55201 TTTGTATCTA ACTTGTTAGA AGTAAAAGAA GATAACAACA ATGATGTTAT CGCGCATTTT
    55261 GAATCAATAG GTAAAGTTGT ACGCACAGGT TGGCCCATGG AGTATATGAC GGATAATCTG
    55321 ATCATGTATA AGAATATGCC CAAGCGAAAT CTTATATTGT TTCCGCATCG CATCGCTCCG
    55381 GAGAAACAGA TAGATATCTT TCTCGATCTC AAAGATAGAC TGCCACAATA TGAGTTTGTT
    55441 GTTTGTCAGG ATCAACAGCT GACTAAGAAC GAATACCACA ACTTGTTAGG TGAAGCTAAA
    55501 CTAGTATTCA GTGCTAACTT GCAAGAAACG CTGGGCATTA GTTGGTACGA AGGTGCTGTT
    55561 GTCGATGCTA TTCCTATGGT TCCAGATCGT TTGAGTTACA GAGAAATGGC ACTTTCAGAT
    55621 TTCAAGTATC CTAGCGTATG GACAGAATCC TTTAATTCAT ATAACACGCA CAGAGAAAAG
    55681 GTAGCACATC AGATCGTCCA GTATATGGAA AATTATGAAA AGTATCTACC CCGCCTAAAT
    55741 ACTCAGGTGG ATTTATTGAC AGAAAACTTC TTTAGTTGCG ATAACTTATT GAAGATGTTA
    55801 AAATAATTAA AATATGACAT CCACGTCATT AACTCGGAGA ATAAAAATTG ACAGATAAAA
    55861 AACAAACAGG CCTGGACGCA ATGGCAGGCG ACGGTGGATA TCAAGAAGCA TACCTTGCAG
    55921 ATGTAATTCG CTTTAAAATG AAACGCGACC AAAAGCGTTT CTGGGCAGGC GACAATATCA
    55981 GTGATTATGT CTCTGAAGAA ATGAAGCATA AGCTCATCGA CGAAGCCACA GAAGCTTTCG
    56041 AATTAGTATT AGACAGGCTG TTAATCGACA GAGAAACAGA TCCAAACTCG CATGGTACAG
    56101 CGAGACGTTT GGCAAAAATG TACTTTAATG AAATAATGAG TGGTAGATAT GAACCAGCAC
    56161 CAGACGCAAC AGCATTTCCC AATGATTCGG AGGACCGCTA CGAAGGTATG TTGGTTGTTC
    56221 GCAGTGAGCT TCGCAGTATG TGTAGTCATC ATCACCAACC TGTGGCTGGC GTTGCTTATA
    56281 TTGGTATTAT TGCTGCCGAA AAACTCATCG GTCTCTCAAA ATACACACGC ATCGCACAGT
    56341 GGTGTGCCCG GCGCGGTACT CTCCAGGAGG AACTTGCTAA TGATATTGCC AGAGAAATCC
    56401 AAAAAGCCAC AGGTGCTAAA GACGTAGGTG TTTACATTCA AGCCACGCAC GGTTGCTGTG
    56461 AGAATCGCGG CATCATGGCA CATAGTTCAT TGACTCAGAC TACAGTGCTC AAAGGTGCGT
    56521 TCAAAGACGA TCAAAGCACC AAGAAAGAAT TCTTCGATAA CATCAAACTA CAACAGGACT
    56581 TTGCCCCAAG ATGAACTCAG TAGATATGGC TAACGATCTA ATCAATCGTG CGAGAAACTT
    56641 ACGGAAGTTT GAAGTAAAGC GGATGCTGGA AGATGGCATC ATGTTCAACG GTGCTGTGCC
    56701 ATTTGATATC CGAGGACAAG ATGATTGTTT TTGGATCTAT GCTTATGCGA TGACACAGGA
    56761 AGAAGCAGAA GCCAAAGTAG ATAATTGGCT CAATGGTCTT TATCTAGATG ATTAAACCGT
    56821 TGCTAGATGA ACTGATGGTG CAACAACAGT TGCCGGCTGC TGATCGTCGA GAGTGGGCAT
    56881 GGCAGCACAT GGTGGCTGTG ATCATGCTTA ACCAAACCGG AAGAAAGGCA GTGAAATATG
    56941 TACTGCCTTT GTTCTTGGAT CAGTGGCCTG GTCCTGGCGA ATTTCTTTGG GCCACAGAAG
    57001 ATGAAGTCAA AGAAGTTATT TGGCCTTTGG GCATGTATAA TCGCAGATTC CAAAGACTCA
    57061 AAAGAATGAC TGCGGATTTC TTGACTTGGG ACGGCAATGA TGCTACAATG TTATATGGCA
    57121 TTGGCAAGTA CGGTTCGGAC AGTTATGAGA TTTTTTTCAA ACAGAATTAC ACAGTCGAGC
    57181 CTACTGACAA AGAATTGAAG CGTTATTTAG AAGAGGAAAT CTTTAGTGAA TTATAATGAA
    57241 ACAATAATTT ACGATAGTGT CCTTTTAAGG ACAGATCCTC ATCTCCTACA GATCATTAAA
    57301 ACAACAAAGT GGAATAAGTT TAAATGGAAG GGATTAACTC TCATGAAAGA TCCATTGACT
    57361 TTGTCTATCT ACCAACAATT ATTTAATGAT GTTCTTCCAG GAACTATTAT AGAATTTGGA
    57421 GCCTACGAAG GAGGAAGTGC ATTATGGATG CAGGATATCT GTAAGTCGTT AGGATTAAAA
    57481 ACAAAAATAA TCACCTTTGA TATCAACAAA GAAAATTATA AATGTACAGA TAAAGATATC
    57541 GAATTTTATA ATTTAGACTG CACACATATC AAAAAATTTT TCGAAATAAA TTATAAATCT
    57601 TTTGAAAATT TAAAAAAACC TATTGTAGTT ATCGAAGACT GTCATATAAA TGTTAAAGAA
    57661 ATATGTACAG AGGTCGATAA ATTTTTATCT ACTAATGATT ACCTTATCGT AGAAGATACC
    57721 CTAGATTTTC AAAAGCACAG CGAAATGAAA TCTTTTTTGA ATCAAAATAA AAACTATGTC
    57781 ATAGAAAGAA ATTATTGTGA TTTTTGGGGT ATGAATAATA CATGGAACGT CAATTCTTTT
    57841 TTGAGGAAAC TATGACCAAA ATATTTTTAA AATGGTTAGA TAAACTAGGT CGCAAGCGTA
    57901 TTGTTATGGA TCGTCAGAGC GACGAACCAT ATCTCGAACG TTATTATCTA TTCCTTAAAG
    57961 AAAGAGATAA CTTTCCTTTT AACATTTTCT TACACAAGTT CTTAAAAGGT GACCCAGACG
    58021 ATGTACATGA TCATCCATGG CCTTACGCAA CTCTCATTCT TAAAGGTGGT TATTATGAAT
    58081 GGATTCCACA ATTTGACGAA CGTGGTCATA AGTCATGTGA AGTACGTAAA TGGAGAGGAC
    58141 CCGGCCATTT TCGTGTATGT AGCCCTAGTT CTTATCATCG CATTGAGCTT AAGCCTGGCG
    58201 TAACTGCCTG GACTCTGTTT ATGCCTGGTC CTAAGAAACG TGAGTGGGGT TTCTTAGTTA
    58261 ATAATAAATG GGTACAACAC GAACAATACC TTAAGGAAAG ATATGAACAA GCTCGTAATC
    58321 AATAACTATC AATTAAAAAC ATTAATTTCT AAAATCTGTA GAGATATTAC AAACAGTGGC
    58381 TGGCGGCCCG AATATGTAGT AGGGATCACT CGAGGTGGGT TGATTCCTGC TGTCATGATC
    58441 AGTCATTACT TCGGTGTGCC CTGCGAAACT CTAAAAGTAA GCCTACGTGA CGGCGGAGAA
    58501 GGGGAAAGTA ATCTTTGGAT GGCAGAGGAT GCCTATGGTT ACACTTCTAG AGAAGTTGAT
    58561 TTCTTCGAAG GTAATCCTAT GGAACTGCTC AACGAAGGTC GTGCTAAAGA AATTCTTATC
    58621 GTGGATGATA TCAACGACAC TGGTGCTACA TTTAACTGGA TCATGGAAGA CTGGCCCGGT
    58681 GGTTGTATGC CCAACGACGA AACATGGAAA GAAGTGTGGA ACAATAATGT TAAATTTGCT
    58741 GTTCTAGTAG ATAACCTTTC TAGTAAATGT GGAGTTAAAA TGGATTTCGC GGGCATGGAA
    58801 ATCAACAAAG CAGAAAAAGA TGTCTGGGTA GATTTTCCCT GGGAAGATTG GTGGCAGAAA
    58861 TGATAGACGC TAAAATCAAA GTACATTGTA CTGATGCCGG CAAAGACTTT GACATGCATG
    58921 TGTTGGGTTA TAAACCACAG GCATTTCTCG AAGTGGCTTT CCAAACTCTC AAGATTCGTC
    58981 TGGCATACAT GGAACGGACC AAGGCATTTG TAGGTAGTCT AGGAGGTCGA GAGTTTGTAG
    59041 TCCGTGAAAG CGATCTTCCA CAAGAACGAA AGGAGTTCCG CAGATGAAAC ACGACGATAC
    59101 AAATAAAGTA ATGCTAGGAC AACCGTCATT TATCGAAGAC TCTTTAGCAC CCTGGGATAA
    59161 CCTTGTAGAA GAAGACTTTC ATGTTAAAGT ATTTGCCGAC AAGTATCCAG TAACAGAAGG
    59221 ACACCTATTA TTTGTACCTA AATATAATAC TGTTCATGTT CTAATGGACT GCTTTCACGA
    59281 TGCTGTTCAA GACGGTATTA ATAGAGTAAA AAATGGAGAA TGGGATGGAT TCAATGTGGG
    59341 ATTCAACTAT GGGCCAGCAG CTGGTCAAAC AGTTGAATGG CCGCATGTTC ATTTAATTCC
    59401 GAGACGTAAA GGTGACATGG AAGATCCCAC GGGCGGTGTT CGACATGTTA TCCCGGAAAA
    59461 AGGTAACTAT AGAAAGGTAA AATAAAATGC AAGTAAGAGT ACCAGAAGAA GGTAAAAAAA
    59521 TCGGAACATG TGGATGTGGT CGTAGTCCTA CCGGAGATTG CATCGGTTGG CACGGACTAA
    59581 CAGAAGAAGC ATATCAAGAA AAGCTTCGTG AATACGAACT CAACGAATAT AAAAAACAAG
    59641 CACAAGGACT CTGGAATGAT TCTTGTACAT CTGAGAGGAA AGAATGAGAT TATCGGCAGA
    59701 CGGAGTACAA GGACAGTTAA TTTGGTGTGC CGACGGAGTC TATAGATTCC GTGTTTACAC
    59761 GGATACATTT GAATTTACAG ATTATGATCT GCTACACAGC GACTTATCTG TGACCATCAC
    59821 TGATCCAGAT GCTACCTTCT ATTCTGATGA CTCTGGTAAC AGATTAGATC ACAATCCATT
    59881 AACTTTAGGA ATCGAAAAAT GAGAAAAGAA ATTGTTGGAA CACTTAAACA GCATTTTGAA
    59941 GCACACATCC TTAAACATAA AATGAATGTA GATATTATGT TAGCCAATCC TATGGCCATA
    60001 CATGATCATA CAGATCTAAT GGATGCCATC GAAAAGGAAG TAGCACAGAT TGCCGAGTAT
    60061 ATGGACAAAT TAGAAGTCAT GGAACGATAT TTCAATGACT GAAATCAAAG TTCCTTGGAA
    60121 AAGTCAAAGT GACGTTTGGT GGAACGAAAC TTGTGCTCGA ATTATAGAAC ACTTCGGTCT
    60181 CCCAGGTGAC CAGTACACTA CCGAAGTTAG TGTAGACGAA ATGAAATTCT TTTTTAAAGA
    60241 TGATAGAGAA GCATTATTGT GCAAAATAAT GATCAGCGAA GAAATTTAAA AAATTTTGTT
    60301 ACGATAACAG GAATTACTGT TGTTTGTATA ATTTTTTTAA TATTCAGTGA CTTTGGCAAA
    60361 GGTCGCGTAA AAGTTTACGA TTGTAGAGAT GCTCATTGGC ATCCGGACGT TCCTGTCGAA
    60421 GTTAAAAAAG AATGTGCAAA ATTGTTATAC GAAGAATGGA AGAGGCAGAA AGATGAAAGA
    60481 AAAAATGATC CAGGCGTACA TGAAAACCGC CCAAATCTTT TCACAACTTA GCCACGCTCG
    60541 CAGACTACAT GTCGGTGCTA TTGTTGTCAA AAATGATAGG ATCGTCTCTA TTGGTTATAA
    60601 TGGCATGCCT AGTGGTTGGG ACAATAACTG TGAAGACATT GAACTAATGG ATAGAGATGC
    60661 GGGTGGTTGG CTCAATCCCG ACGAAATCAT TGAAAAGTGG CCTCTTGAAG GAAAATTTTG
    60721 GGTCAACGGC GAGGAAGTTG ATACAAGATA TCGGCTGGTG ACTAAACCAG AGGTGCTTCA
    60781 TGCTGAAACG AATGCCATTG CCAAGTTGGC TAAATCCAAC GAATCTGGTT TAGGTGCTAC
    60841 GATGTTTATT ACCCATGCCC CATGCTTAGA CTGCGCCAAA CTTATCTACC AAAGTGGTAT
    60901 TAGCAGTGTT CTATATCGTG ACACTTATCG TAGTACCGAA GGTGTGGAAT TCTTAAACAA
    60961 ATCAGGAGTC AAAGTTGAAC AAGTGGATAT TACCAGTTGA AGAAGATCCG GATACCGGTG
    61021 AATTTTATAT TCAACTTACA GAAGAAATTC TTAGAGAATC AGGAATGAAA ATCGGAGATC
    61081 ATCTACATTG GCACGACAAC GAAGATGGCT CTTTTACTCT GTTCAAAGAA GACTTGACTT
    61141 CTTTTATTAA AAAAGGTATA ATAAAGAATG AGTAAATTAA AAATCGCAGA GCTGTTTTAC
    61201 AGCATTCAAG GTGAAGGACG CTATATGGGT GTGCCTTCTG TTTTCTTACG TACATTCGGC
    61261 TGTAACTTTA AATGTGCTGG TTTCGGCATG CCTAAAGGTG AAGTAAGTAA AGAAGTCGAG
    61321 GACATTGCTA TAAGGATTTC GGACTTTAAA TCTTACGAAG AACTTCCTTT AGTATCTACC
    61381 GGTTGTGACA GTTATGCTAG TTGGGATCCA CGTTTCAAAG ATCTTTCGCC AATGCTCGCA
    61441 TCGGACGCCA TTGCAGAGCG AATTTGTGAG ATCTTGCCAT TTAACGAATG GCGGGAAGAA
    61501 CATTTAGTTA TTACAGGTGG CGAGCCTTTA TTGGGTTGGC AAAGAGCATA TCCAGATTTG
    61561 CTCGATCATC CTAAGATGCA GAATCTTAAA GAAATTACCT TCGAAACAAA CGGTACTCAG
    61621 AAACTTACTT CTGAATTTAA AAATTATCTT TTAAACTGGG GTATTGAGAA TAGGGGCTAT
    61681 CATAACTTAA CATTTAGTGT AAGTGCCAAG CTCAGTTGCT CAGGAGAAGA ACGTCATGAA
    61741 GCTATTCGCC CTGATGTAGT GTGCGAATAT GAAGAAGTGG GCTATACATA TCTTAAGTTT
    61801 GTGGTAGCCA CTGAGGAAGA TGCTGAAGAA GCTATTGAAA CTGCTGACAT TTATCGTGCA
    61861 GAAGGCTTTA GCGGTCCTGT ATATCTTATG CCCGTGGGCG GTGTTGAAAG TGTTTACACA
    61921 CTTAATAATC GACGTGTGGC AGAATTAGCT ATGAAGAATG GTCTTCGTTA TAGTGATAGA
    61981 CTACAAGTGC CGTTGTTTAA AAATGAGTGG GGTACTTAAT GATAGTATAC TGGGGAGCGA
    62041 CACCATTCCA CGAACAGATT TATCTCGGAC TAACTGGTCC AAGTTCTGCA TTTTTAGATA
    62101 TAAAACAGTC TACTAATAGG TTAGTCGAGA AACATCAATG GACTGATTAT TCTAGGTGTC
    62161 CTTCTGTGAT ACAGTTTTCA AATAATTTAT TTTCATTGAA AAGTCCTATT GATTTAGATT
    62221 TTATCTACGA CGGAGAAACT ATTTTATTTG ATTATGATCA GTATCCTATT GAATTCGTAT
    62281 CAAAAATAGC CACTGAAAGA GATTTAAAGG CAGGAATGAT TTCCCTCAGC CTTTGTCCGT
    62341 ACATGTTTTT TTCCGACGAA GATTGCGAAA TGCAATTTAC AGGACCAATG CTAGTAGATA
    62401 ATAATTTTGC TCGGAATTGT ATGATAATTC CCGGGCAGTT TGATATTGGA AGATGGTTTA
    62461 GAGGTATTGA TTTTGGATTT TATGTTCGAG AAAAAAACGT TACTGTTTCT GTTAAAAAAG
    62521 GCGATACTAT TGCCAATATA CGTTTTTTAA CGGACAAAAA AATTACTTTT AAGAAATTTT
    62581 TTATTACCCC TGAATTGAAT AATTTAGCTA ACCTAGTGGT TAACTATAAA CACTCTCAGA
    62641 AATTTCCGTT AAACAATTAT CTTAAAAATA TGTACCTCGA CTTTCAGACA TCTAAGATAA
    62701 AGAAACAAAT TTTAAAAGAA ATAAAAAATA ATTTATTGGA TTGAATTATG AAACTAATTA
    62761 AAAAAATATT CGGTATTGAC AAAATCGAAG AAGATTTAAA AAAAGCTAGA GAAGCATTAG
    62821 AAGAAGCAGA ATCTAAAAAA TTTGAAGCAG AAAAAGCAGC TTCTCTTGCT GCAGAACAGG
    62881 AAGAACTATC TAAACTGAAT CCAAAAGAAC GTGCTACTCG CAAGAAAGAA CCGTGGGTTA
    62941 GTGTATTACA AACTCATATC AATAAAGAAA ATATACGAAA TGGTTTTTTC GAACTTGATT
    63001 GGAATGAATA CTTTATTACA CAATTAAAAC AAGAAGGTTA TGGTGAAGAC GGCGATAAAG
    63061 AAGAAGAAAT TGTTGATCGT TGGTTTCGTG AGCTATGTGC TAACATTGTA AGTGACAGCG
    63121 ATTACGGCGG TCCTATTAAT ACTGGTGTTA TTGATATACA AAGTGTAAAG AAAAACATCT
    63181 AATGAATATA CTTAGAATGG AGAGTATAAG TCCACTAACT GAATTTTCAC CGACGTGGAA
    63241 TATTCCGATC GGAGTTAAAA AATTCGACGA TGAAAAAAGT ATTGATAATA TTAGAAATTT
    63301 TCTTTTAAAA AAAGAAAAAG ATATTATTTC CTCGGTTTCT TACGATTATG ATGGTACAAC
    63361 TGGTTTAAAT CCGAATAGTG TAACAGGAAG ATTTACACAT TATAATCTTT TTAATTTTCA
    63421 AAAAGAGTGT AGCGATTTAA CAACACTTTT CGAATTTTTT CAATCTAGCT ATTTAGATTA
    63481 CATTCAAACC GAAGAATTAT CTCCTAGAGA AACAGAAATA GTCTGTTGGT TCAATGCTTT
    63541 GAGAAAAGGA GAAAAAGTAC ATGAACATAA TCACGGTGCA GGCAACGATG TATATTTGAG
    63601 TGGAAATTTT ATACTAGACA ATCACGTTAC TAAAACACAT TATAAATGTC CTTTTGATCG
    63661 AGATGTAATT ACTTCCATAC CCAATTTAAA AGGGATCTTG ACAATCTTTC CTAGTTTCGT
    63721 GTATCATTAT AGTGACACCT ATGACGATGA CGGCATTAGA CATAGTATAG CGTTCGACAT
    63781 ACGCATTCCG GGAATAAAAG AAAGTGAAGA AAGACAGGCA ATAACATTTT GGAAAAACAA
    63841 TGACATACAT TTTAGTTGAT ACCGCTAATA CTTTTTTTCG TGCGAGACAC GTTATTAACG
    63901 GCGATGCCGA TATCAAGCTC GGCATGGCAT TTCACATTAC ACTTAATTCT ATCAGAAAGG
    63961 CATGGCAGCA GTTTAACGGC AGTCATGTTA TTTTCTGTCT AGAAGGACGA TCATGGCGCA
    64021 AGGACTACTA TGCCCCATAT AAGCGCAACC GTTCAGATGC TCGTGCCGCA CATACTGAAA
    64081 AAGAACAAGA AGAAGAAAAA GTCTTTTGGG AAGCGTTCGA TACATTTAAA GATTTCATTG
    64141 CAGAAAAAAC TAACTGCACT GTATTGCAGC ATGGTCAATT AGAAGCAGAT GACTTGATTG
    64201 CTGGGTGGAT ACAGAGTCAT CCTAATGATG AGCATGTTAT TATCAGTACT GATACAGATT
    64261 TTGTTCAACT TATTGCTCCA AACGTAAAAC AGTACAACGG AGTGATGGAA CATGTTATCT
    64321 CGCATGAGGG TATCTTCGAC GACAAGGGTA AACCAGTCAT TGACAAGAAA ACAAAGGAAC
    64381 CCAAATCTGC ACCCGACCCT GAATGGTTAC TGTTCGAGAA GTGTATGCGA GGCGATACTT
    64441 CCGATAATGT CTTTTCTGCA TATCCGGGTG TTAGAACTAA AGGTACTTCT AAAAAAGTCG
    64501 GTCTGCTCGA AGCGTTTGAA GATAGAAAAA CAAAAGGTTT TTGCTGGAAT AATCTTATGC
    64561 TACAGCGATG GAGCGATCAT GAAGGTAAAG AACATAGAGT GTTAGAAGAC TACGAAAGAA
    64621 ACAGAAGATT GATTGACCTC AGCTATCAAC CAGATGATAT CAAAGAAGTT ATCGCGACTA
    64681 CAATCGCAGA TGCAATATCT TCTAATAAAA ATGTCGGCCA GGTCGGAGTA AAATTAATGA
    64741 AATTTTGTGG CTTATATGAT TTGAAAAAAA TCTCCGAACA GGCTGCATCA TATGCGGAAC
    64801 CATTGAATGC AAGATACAAT ATCAAAGAAG ATCAAAGTTT GTCTGTATGA AAACACAGGA
    64861 GAAAAATATG ACTGAACTAC ATGCTAAACC CATTATCGAT GATAAATTTT GGATCGTAGA
    64921 AAAAGATGGA GAAAAATTTG CTACTCTTAG AAAAGATGAA GAAAATCGTT TTGTCATGAG
    64981 TAACGAAAAA GGTATTAAAA TTTATAATAA CAAAACAGAT CTAACAAAAC AATTTGGTAA
    65041 GAATTTTTTT GTTGTTAAGA TTGTTAAAGA GGCACACGGT AGCGAACCAT GCGAAGTTCA
    65101 TGGATATCCG TCAAGCATTG AACCGCACAA CTCGATGTTT GATATCAAAC GAAGATTACC
    65161 ATTGTTTACC AAAAGCAGAG ATTCAAAAAG CCTTTATTGT GCAGGTTATT ATGTAATTCG
    65221 GTTTGATAAA GGATGGGTTA AAAGTTTTTG TCCGAAATTA ATCACCTTGC AAAGATATGG
    65281 CTTTAAAGGT CCTTTTAAAA CAGAATTAGA AATGAAACAG GTACTTTCGA ATGTCTCAAA
    65341 ATAATTTACC TAATTCTCTT CCTAGCATCG AACGCCTATT GCAGCGGATT TCAGTAGCTG
    65401 AAAAATCCCA ACAAAAAGAA ATAAGGATCA GCATACAAGA AGCTAGAGAA CTTACTGCTG
    65461 ACCTGGCTCT TTTAACTTCT AAATTAGGTA AGACTGTTCA GGAAATCAAC GAAACTCTGA
    65521 AATCTATTAA AGATTCTACC CAAACTATCG ATATTAAGTT CGACGGTGGA ACATTCTAAA
    65581 GGTATAAATA TATACGTGGT TAATCAGGAA CACGTATATA ATGTCAAGAC CAAAACCTAA
    65641 AGTAATACTT GAACATGCTA ATAAGGAAAA TTACAAGATA GAACAAATCT TGGAGTCCGA
    65701 AGCCATATGG GCAGTTTTTT TTCAAGGAAA ACCATTTAAC TTAAAAAGTG GTAGTTTATT
    65761 GGCCAGCTAC CCTGGTCCGA AATATAAAAA AGTTAGTTTT TCAAATCCCG GGCATGCACA
    65821 CAATCTAGCC AAAAAACTCA ATAAACTGTT TAAGACGGCT GATTTTGAAG TGTATAAATT
    65881 AGTCAGCGGT GAAAAAATTT AAACATGGAC ATAAAAGATA TCTACACCAG AGTGTTTTTA
    65941 AAAGCAGCTG GTGAGGATTG CAATGATAGT CAAATAAAAG AAAAAAAGAT AGAGTGGTGG
    66001 TTTAACGTAA GAACCAAGGA TCAAGGGGGT CTTAGATTAA CTGAAATAGG CATTGACTTT
    66061 GTTCAAGAAG ATGCTAAAAT AAAAACATAC GCAGTTGATT TACCTAGCGA TATTAAAATC
    66121 ACTCCTCAAA TTTTAGTTTG GTTAGATAAA TTTATTAGTT CGCCTTACTA CTTTAACAAA
    66181 AAACAAATAA TAGTCACCGA AGAAAAAACT GCTTTCGAAT TGTATCTTTT TTCTGGAGAT
    66241 GTTAGAAAAA TGGGATATTC GAAAGCGATG TCTAAAAGAT TAGAATCAGA ATCAACTGTT
    66301 TGAAAAAAAC ACATCTATAA ATATTTCATC ATGAAAACCT TGAATCCGCT CAATGTGATT
    66361 AAGAAAAGAA AATTAAGCAT AATGCCTAAA CACTTTGCTA GGGTAAAAAT CCAAGACTAT
    66421 GATTTAGGCC AAGGCAAATT AGAAAATTGG ATTACTGCAA AATTAAACGG TAGATATAGT
    66481 GTAGTTAAGA TTCCTACGAT CAGTGATTCT AGCGGCATAA ACTTATCTAC ATTTGTAGGA
    66541 TTTGAAAATC ATAGCGAGCT TACTTATTTC ATGTTAGCAT GTCCACATTT TAGGAGAATT
    66601 TAATGGAAGA ATTAGCAGCA GCAGTAGCAG AAGATCAGGC CAAAGCTCAA CAAGCAGCAC
    66661 CGCAGCAGGC CCAACAACCA AGTGCTGATC TTAATATCAG CGACCTTGTA GCATTGAAAA
    66721 GTATTATCGA AGTTGCAAGT CAAAGAGGAG CGTTCAAAGC AGCAGAACTA GAAGCAGTAG
    66781 GTAAAACTTT TAACAAGTTA AATACCTTCC TTGAGTCTGT GGCTAAAAAG GAGGCCTAAT
    66841 ATATGAAAAC GATGAAACAC ATCGGAAAGA TAAAGAATAC CGGAGTGAAA GTTCTAGTGG
    66901 CATTTAGAAC CATCCCTGGA GAATCAAATA TGGCGTTAGT AATTAATGCC GCGCAGTTGC
    66961 CAGATGCACA ACACGATTCT ATTATGAGTG TTGTAGAATC AGAACAGGCA CAAACTGCAT
    67021 TTGAATTCGG AGAAATCCTG TTTACCAGAC CTTTCCCCGA CGGGAGACCA ATGCTAAGAG
    67081 GCTTACAGGC CGAAGGACGA TTGCAAAAAG TTCCTACTGA TACGGTCATT ATGACTCCTG
    67141 CAATTGGATC AGAAATTTCA TTGGATCAGT TGAATCTATT AATTGCAGAA CAGAAAAATT
    67201 GCAGCGTTGA CGATCTCTGT ACTTTTGTAT CAGGAGCACC TAACGAAAAA GTTACTGAAT
    67261 CTAATATTAC AGAGAAAAAA GAAACAGAAT CTGTAAAACC TATACAAGCT TCAGTTAACA
    67321 CTGTTCTCGA TGACAAAGAT ATTGCCAAGG GACTAAGAAG TCAGGCCGAT TCTCTTTATA
    67381 AAGAAGCTGC AAGATTAAGA AAACAAGCAG ATGAATTAGA TCCACCGCAA AAGAAAACAA
    67441 CAAAGATAAA AGAAACAGCT GATGCCTAAT CCATTGTTCA AGCCGCCGCG ACATCTTGTC
    67501 AAAGAATGGC CTGAAGTTTT TGAAGATCTG TATATGAATA CCATGCCAGT GGCATATCTG
    67561 GAACATGTTC ATTTAGAATT TCAAAACGGA AGAATTTGGC AAATTGACAT CAAGGAACAA
    67621 CTAAGTGACG ACGATGCTGA TGCAGTGGCT GGTAAATTAT TAGATATATT ACAAGAATAT
    67681 AAAGAAGAAA TTCAAAAAAT AGATTTTAAA ATTGATATTG ATCGTCTTAA GAAAGATATC
    67741 AAAGATTCTA CAAAAGATCT TTTCTAGAAT TGCCGTAGTA TATCACAGTA TAATCGTCAA
    67801 TCTTCTTAAA CATTCTCCAA GGGTCGACTA CAATCGACCC TTTTTCTATT TCGCAGTATA
    67861 GCCGTTGACT GCCTTTCGCT CCAGAATATG TCACAGAAGA GTTATGTGCC ATTAAAATAA
    67921 CCCCGTAACA TTTTTCTAAA TTATCGCCTG TCATTGGATC TATATAAACA GGAGTAAATC
    67981 CCATCCTTTC GCAATAATGC CCAACTAACA GACTATAACT TCCGTCACAA TAAGAGACAT
    68041 CGGGCTTATA GGCTTTTCCA TGAATATAGA TACCCATTTT GTTTTCTTTA GCATGTTTTA
    68101 CTAACTCTTT AGCGAGATTT TCTGCCTGTA TTTCTCTAGA TTTCATTATA GAATCAAAAA
    68161 GATCGTATCC CAAATCTAAA CGTTCGGCTA GATATCTCAA AGCGATATTA TCCCTAGGAT
    68221 GACAAGCACC GCCGTCACCC ATTCCTGCCG TCATGTATTG CGGTCCTATG ATGCGCTGTG
    68281 TGGATTTTGC CAAGGCGTTG GTAACAATAT CTACATTGAT ATTGCCCTGT CGAACAGCTA
    68341 CATCTTGGAT CATATTCACG AGTCCTATTT TAGCTGAAAT AAATGTATTG TAAAAAACTT
    68401 TAATACACTC GCATTCATCC CACGTGCCGA CTTCATAGCG TGGATTATTT TCCATTATAG
    68461 TTTTATAAAA ATCTATAAGT TCTTTTGCAT CGCCTGTTAG ACTACCGTTT TCGGTACCTA
    68521 TCATTACCAT TTCAGGATTT ACCATATCCC ATCCAACAGA TCCCATAGCT ATTAAATAGG
    68581 GATTATAAAC AAATCTAGTA TTGGTGACTA GATTTATAAA CTCTCGTCTT GTTGTTCCGG
    68641 GAAGTACAGT AGATATTAAA ACAAGTAATT GAGTTTTGTT CATATGCTTA TCGGCTTCAA
    68701 ATAAACATTG TTTTACAATT TCATAAGAGA AATCTTTTGG TTGAAGATGC GACGTGGGTG
    68761 CGCGGCCGTC GTAGGAAGGA TCATGGGGAG TAGGAACTGC TATAAAAACA ATATCTCGAT
    68821 CTTCAACTGT TTCTTTTATA GAAGAACGGA CATTAACCAA CATCGTGGAG TTTACTAAAT
    68881 TAATATCGTA GCCCGAAACA TCATGCCCTT TTTTGGCAAT TTCTTCTGCA CAGGGCAATC
    68941 CCAGTTTTCC TAATCCGATA AAACCAATTT TCATCATTTC TCCTATCAAC CAAATATTTA
    69001 ACTCGATAAA TATTTTGTGA TTAAAATTCA AAATGCACTT TTCGACAATC CGTTTCTTTC
    69061 AAATCAAGAA ATGACTTCTT TTATTGTTCT CTTAAATGAA ATTATTAGAG AGAACATGCA
    69121 TTTTCATAAA CTAAAAAAAA TAAAATATAT TCACGGTCTC TTAAAATATC CTCATATATG
    69181 GTCTAATCAG TTAGACTTGT TTGGTTTCAT TAAACCAGAA CATTTAGAAT CTCTAAGACG
    69241 TGAAGAATTG TATTTTATTT TTGATGCAAG CACTGAAGGA TTTAGTCCTA TAATCGATAC
    69301 TCCATTTTTT GAAATATTAT ATAACAATTG TAAATTATAT AATATAGATC CTAAACAAAT
    69361 TATTTTTGTA AGTTCGAATT TATATGACGA AAAAAATTTA GAAACATTTT GTATCAATAA
    69421 AAAAATAAAG AAAAAAATAA ATGTTTTTTC GTTTGTGGCG TTTGAGTATT CTATACATCA
    69481 CAAAAACAAA TATGTTACCA CTGAATTATA TCTTAAAGAA AAAATTAAAG AAACAAAACA
    69541 AAATTTTAAA GAAAAATATT TTTCTAGTCT AAGTAGAATC AATAGACATC ATCGAGTTAA
    69601 AGCTACGTTT TTGTTATGTC AAGAAGAATT CAGTAATAAG GGACTTATAA GTCATGATCG
    69661 CATTGATCTA AAAAAATATC AGCATTTGTT TCGAGATTGC GATGCAACTG ACGTGCAAAA
    69721 TTGGATTCAT ACTCTTCCAC TGATTGTTGA TAGAAAAGAT TTTGATGTAA ATTGGGCATT
    69781 AGACGACGAA TATAGTCATA TCCACGATCA AACATTATTT CAAATAGTCA ACGAGACCGA
    69841 AGCCAATAAT AAACAAAATA CATCATTATT TTACAGCGAA AAAACATTTA GACCGATTTC
    69901 ACAATTACAA CCTTTTGTAA TTTACGGTCA ACAACACTGC AATAGATATT TAAAAAACAT
    69961 AGGATATTAC ACTTACGAAG ATTGGTTTGA TTATTCTTTT GATTCTGAAC CAGATGACGT
    70021 TAAAAGATAT AAGATGCTAC TCGAAAGTAT AAAAGAATTA TGTTCTAGAT TGGACAGTAT
    70081 GTCTTCAGAA GAAAGAATAG CATGGAAATT TAAAAATCAA GAAATATTAA TATCTAACTA
    70141 CGATACATTA TTTCAAAAAT CCTACAGTAA AAAGAAAATG TTTCAATTTC TAGTAGAATT
    70201 TTCTAAACTG CAATTAAAGT AAAATTCTTC CAATTCTGGG AAGGTTTTTA TAAAATCCGT
    70261 TCCTCTTCTG CGATCGTATT CTGTAAACCA ATTAAAGAAG TCTCTTTTGC CTTCTAATAT
    70321 TCGCTCGGGT GTGTAATGAG TCGTTTCCAT GTATTTTACA ACTCTTTCAA ATTTAGCATA
    70381 CTCTAAGTCA TTGAATTTAA AGCGATTTTT ATCGTCTAAA TTGGCTAAAA TGAAGTCTAG
    70441 GTGGTTTTTC ATGTATGGTA TAAATTCTTC TTTAGGCAAT ATATTCATGT CATACTGTAA
    70501 TGGTTCTTTT AAGTATGGTG TATCGAATCG AATTCGTTGC CATTTATTTT GATCATCCGA
    70561 ATTATACTTA GATCTCCACT CTAAAATTTT AACCAATAGC TTATCAAAAT TAGTTACTGT
    70621 TAAGATATTA AATGTAATCA TAAAAGTAAC GGGTAATTTT GTGTTGGTGA GATATGTATC
    70681 TAGATTTCTT TCCCATACGG ATATATCTAA CCCAGTGCGA ATATATTCTG CTTGTTCTCC
    70741 CCAAGTATCG ATACTGGTAA AAAGTTTAAA GTCTTTGATT TTTTTATTAG CTATTAAACC
    70801 ATTAACTTTT TCAACTAATC GATCAACCAA TATAGGCTTT ACTCCGAAAT TACTGTTGAT
    70861 GTTTAATTCT AAATCGGGTA GAGGATTTTT TTCCAGGTCT TCTAACAATC GCCAAGTGCT
    70921 TTGTTGTAAC AACGGCTCTC CGCCGGTAAT GCGCAAAATA GTCAAAGTCT TACGAACTTC
    70981 CGGCCACCAT CTCCACCATG CTTCTACATA GGGGTTAGTT TCTTCCTCGT AAATTTGAAA
    71041 CCAATCAATA TCATTACGAT GGTTGCGAAC CATTGTATAA GGACCATGAT CTTTGATTTC
    71101 TTTATAATAA CTACTACTAT GCTTAGGATG ACAGTATCCG CATTTAAAAT TACATTCGTT
    71161 ACCGAATGAG ATTTCTATAT ATTGAGGATT TACGTTAGAT AACGGATTTT TTTTGATTGC
    71221 GGAAAACCTC TCGGGGGAAT AAATGCTGGC ATTTCGCTCG TGTCTATCCG AAATATAATC
    71281 GTTACCCAAT GCCTCAATAT TCCAACAGTA GTTACAACCA GAAGGTTTAT TACCTTCTAA
    71341 CATCTGCTGT CTTTCTTGTT TTTTCTGCTT GGTATTATGC AGAGCCGACG GATCAGATAA
    71401 TTCAATCAAA GGTATATCAT GAGGTGCAGG ATGGTAACAA CTATGAGTCT GTCCTGTTTG
    71461 CAAATAGATA GTTGTATGAT GCCACTTGGC CAAACAAAAC GTTGGACTAA TCTCATTCAT
    71521 TATAGGAATA AATTTTTTAA TCCTTAATTT ATCGTCCACT TAGTCGCTCC TTGATTCTAT
    71581 TAAATTCAGA TCGTAACCAA TCAAAATTAT TAATCAATTT TAGTCCTTCT GGATTGTTTT
    71641 TATTATTCTC TCCATAATAT CTACCAGCCT GTGCTCCGAG ATGTGAGTAA AAACCATATT
    71701 CTGCATTTTC ATTTAATACA CACCATGCGT CTAACCGTGA TTGCGTTTCT GTATCGTTTT
    71761 GGTTGTCAAT AACCCTACTG GCTAATTTAC AGCATTCTCT AAAAGCCGAT TTCCATGTAT
    71821 TCCACGGATC TGTATTAAAG GCAGTAATAT TTGAAATATC TGGCATACTT TTAAATTGTT
    71881 TAGATATGCT AGTGGTCATA TCTGTAGATT GCATGTCCAT ATTAATAGTC ATATCCGTGG
    71941 GCAGTAGTTT TACTCCGCCG TACCCGTATT CTAACCCATT TACGGGATTT TTACTTTTCC
    72001 AAACATATAC TGTATGTTTT TCAGGATCGG TATAATCAAA ATTAAAAGAA TCTACGATTT
    72061 GAGCATCGCC GTCTACTACC CAAAACATTT CCGAAGACGA AATTTTAGCT GCTTCTAGAT
    72121 GTGCTTGGTG TATTCCTTTT ACTTTATCAA TCCTTTTCGC TCGAGGGAAT CTAGTTTTTA
    72181 ATCGATTCCA ATTTTCGTCT GCGTTAGGTT CATAATAAGA AATAAACACT ATATCAAAAC
    72241 TACTACCTTG TTTTTTAGGA TCACTGGCAC AAATATCTAT TTCTTTTTTA TTGATAAAGA
    72301 ATCGATATTT AAATTCTTTA GAAGTAATTG TAGTAGACTT GGGAAATAGA CAAATACCGT
    72361 TATAATGATT TCCGTTCTTA AAAACGTGTA CGTAATCTAG ATCCCATTTA GTGGCCTCAT
    72421 ACTCAAATTT AAAATCGTCT CGAATAACGA TATCGCTCCA TACAATCCAA AACATCTTAG
    72481 TAAAGGATTT CTTTTTTATT TCATCTATAG ACGAAGCATT CTCTACTTTC TGAGCGTTAG
    72541 GAAATCTAGA TTTAAATGCT AGCCAGTCAC TGTGATCTAT CGTACCTGTA CTAACATAGA
    72601 ATAAATCATA TTTCATTGGC TGTAATAGGT CCTATTAAGC TCTAGAGTTT CTTCATAGAG
    72661 ATCGAGCGTA TACTTACTCT GCTGAACATC TAGCCAAGGC CAGTCTAAAC CTAGCTGATG
    72721 TTTAATTTTT ACTCCGAGGT CTTGCACATC TTCCTTTACA AACGTATGGT TAACTTTTTG
    72781 TTCGTAGATA CTTTTCAAGA TTTCAAAATC TCTTACATCA ACATAGTTCC AGTCTGTACA
    72841 GTTGGTCATC CATGTTCCCA TACGAGCACC AAGAATAGCA TAGACTCCAT TTTCTTCGTG
    72901 CATACCTACA GTAGACCACA TGCGTAGTCT ATGGATATTG TGCCACCAGA TCCTTTCCTT
    72961 GATCTCTTGA GGAGGAACTT TAATTCCGTT GAGTAAAGTC ATCTTAACAC CTTCTCGGAA
    73021 TCCTGCTCGC CATGCCTGGA ATGGTGATCC TGTGATAATA CTCTTACTGA AAACTTTAGG
    73081 AAAATTTTTA TAGCCCTGCT CCCAACAGAA GTCAACTTGC GCTCTATCAC TTTCGGAATT
    73141 TTCATGAGTC CTCATATTCA ATACAAACTC TTTATTCCAT ATCTTTAGGC CGCCATTTCC
    73201 GTATCTCAAA CCGTTGATAA TATTTTTGCC GCACCACCCG TAAACTTTAA TAGATGGCTC
    73261 TGACATATCA AGATCCAAAT TAAAAAATTG AGGATCTACG ATGTTGTCTG CATCAACGGT
    73321 AATGAACCAA TCAGTTTCAC TTAACTCTGC TGCGGCTTTG TGTGCGTGGT CGCTGCCTTT
    73381 TACTCCGTGT ACACGTTTAG CCCACGGTAC TTTGTCACAG AGATCTGCAT AATGCAAGTC
    73441 TGCATTAGGT TCATCGTAAC TCAAAAAAAC TATATCAAAC TCTGTGACTT TCATGAAATG
    73501 TCCATTATGT AATTCTTAAA TAGCCTTCTT GTAAATATAC TAAAATTTTC GGGCAATTTC
    73561 AAGTCCAATT CAAAAGACTT ACCAATTAAA TCATCTAGGG TCAGTTTAAG TGTAGATATT
    73621 AATTGATGTG GGTCGTTATA TGCTGTGATA TAAAAATCCA TCGAAGTATC TCCACTCCAC
    73681 ACCATTTTTT GTTTTTTTAC AGTGCCGTCT TTTAACGGTT TAGTCCCATG GAACCTTTCT
    73741 GTTAGTTCAA ATTTTAATTT AGAAATTTTA ACATCATATG TTACATAGAT ATCGGCATCA
    73801 TCAAATTCTG CAAATCGAGA TTCGGGTATC CTATGCAAAA CATCGTCTAT TTTGAATAGA
    73861 TTTTTAACTT CTTTGATTTC TAATTTTAGA TCATAAAAGT CTATAAAACA ATTATGTATA
    73921 TTAATCTTAC AATCAACTAT CCCATCTACA AAGTCTCTAT CTACAAATAT CTTATTTTCG
    73981 ATATTAGTAA ACGAATTTTC TGGTCCTACA CTGATTACAG CTCCGGACTC TTTATCGAAG
    74041 ACTGCAACAT ATTTTATTTC TTTTGGCTCA AAAGCAGGGA AATCAAAATC GTATTCTATT
    74101 TCTTCCATGC TATCTCCTCG AGAATACTGA TAGCCTCGTC TGTCATTTTA TCTTTTTCGA
    74161 CATAATGAAC TATGTCAATC TGTTGATAAT TGCCTAGTTT CAACTGTCCA TTTTTTTCTA
    74221 AATAAAAACC AACATGATCT GACGCTAGTT CTGCAGGCCA CGGCCAATTC TGAACAGATC
    74281 CTTTAAAATG TACTACCCTC GGAAACTCTA ATTCGTAAGA TATATCATCT TGTATATCTA
    74341 ATATTTTTGC GGCTAATGCA AATGCTTCAT CTGTTCCTAC TATCTTTGGT TTATATTCTT
    74401 TTAGAAATAA ATTAGAAAAT TCAACTGGAT TAGAAGTTAT ATGTCTAACT AAAGAAAAAA
    74461 ATTCCTTTGT AGTTGTGGAA TCTTTCTTAA AGAATGTCCA AAAACTATAT AGATTGGGGA
    74521 GTTGATTTTT AGTAAATGTT TTTCGATAGT AATCACTATC AATTAATTCT GATCGATATG
    74581 TGTAGGCCTT ATTTGCCACA TAAAGCTCGG CGTTATCTAT AAAGTAATCG ATCCAATGAC
    74641 TGTAATCTCT CAAAAATAAC ATATCGGAAT CTAAACATAC TGTATGTTCA AAAGGAGATA
    74701 AATGATCCAT CCAACTTCTT CCGTCCCAGA AAGTTTTTTC CTTCCATTCA ATAACTTCAT
    74761 CAAATACCCA TGTAGACTTA AATTTTTCTA ATCTAGATGC ATCGTCAATT ACTAATGCTA
    74821 CACGATCGTA GCCTTCCTTT TGTGTATTCT TAATACTTAG AGCTAGACTA TATGCTAATC
    74881 GATCATAATC TATAGTATCA TTTTTTGCAA CTATTATTAA ATAACCAAAG TTCATATCAA
    74941 CGCTACCAAA TTTTCGTAAT TTCGAATTAT ACTTTGTTTG TTCATTATGT GCAAATCTAA
    75001 ATCTGTAAAG CTTCCTGCTG AATAATTACT TTCATTATTA ACAGAAAATA AAACTTTTAG
    75061 TTTTCCGGAC TGATCTACTG AATGTAACAT ATCTTTGTCT AGACAACTAA GGACTGGCGG
    75121 AAGATCTTCT GTTTCCTCGG TTTGAAATCC GTACATTATA TGACGAGCTA TACTAAAAGC
    75181 TATGTCGTTG CGATAAATCC CTGGGTGAAA TCTAAATAAA TCTGAATAGT ATTGATAATT
    75241 TTTTCTTACA TAGGATACCA ACTCAAACAT AACTTTAGAT TCATTGGTTT TATTAAACAT
    75301 CAATGTTGTG GCCCAATATA GTTTTACTCC TGTGTCAGAA GTATACTTGT CGTGATATCC
    75361 TCTACGATCG ATGTCGCAGG CATCTTTAAA TGCAGAGGAT ATTAATGGAA AAGGATTATC
    75421 TGACCAATAA TTGTTTAGCC TGTTCGAAAA AACAAGAAAG TCCGAATCAA TTAATAATGT
    75481 TTGATCGTAC GGAGTTAAAT CGTAAGCCGA ACTTCTGTTG GTATTTAAAA AGGGGATAGA
    75541 TTTTTTATCA GATCCATCAT ATAAATTTCG TTTATTATTA TGCTCTGGTT TTTCTGTTAA
    75601 TATGATGTTA TCAAAAATAC TATCTGCTAA TCCATAGGTG TTTGATTCAT TCATCCATGT
    75661 GACTGTACTA GGATCAGTTA TCAAAGACAC AGGTCTATTG AGATTTTTTT TAGCTAGCCC
    75721 TCCAGAGACA ATGGCTAATT TAGCATAATC AAGATCTCGA CTGTTATGTG CGTAGATTAA
    75781 AATACCTTGA GTCATACATC CAATAATTTT TCTACGCTTC TACTAGATTT AATTTTCTGA
    75841 AACTTTTCGT GATATTCTAA AGTCACTGAG AAATATCTAT CAAATATTTC ATCTTTAAAT
    75901 GCTGTGAGAT CTTCTATTAA GATTGGATTG TCGTTTGAAT CGAGTAAAAT AATTCCCGAT
    75961 TCCCTTCCTT GATCTATCAG CAGCTGAACA AAAGTGATCA GAGTTCTATC AATTTTAAAA
    76021 ATACCGGAAT TTTTTGCATA GGTAAGTTTT CCTGCCATCT GCTCTTTGAG AACTTTTCTC
    76081 TGGATGGCAA GAGTCTGCCT ATAATTTGAA AAATCTAATG CTTGTTTTAA AATAGGATCC
    76141 ATAATATCAT CTAAAATATA GTATGATATT TACAGATCCT TATCAAACAT CTGTCGAATT
    76201 ATGAAGTTAT CAGTTATTTC CGTTGGATAA CAATGACGCT CCGTTTCTTG TGCCTGGAAC
    76261 TATGTAAGAA ACGTTTGATT CACCTACTAC TGAATATCCG CCCAATCCGC CACTGCCGCC
    76321 ACTAGAAGCT GTTCTGGTTG GACGATTGCC TGAACCGGTG TCTCCATTTA CTCCCATATT
    76381 TCCGCCGCGG CCGCCTTTTG AAAATCCAGA ATCCACATCG CCGCCGTCTC CACTGCTGTA
    76441 AAAAGATGCT GCTGCTCCAT TTACACCGCC GGTTCCGCCA GCGCCGTTAG GCGCACCACC
    76501 ACCGCCGCCA CCACCATTAT TAACACCGCT GGCGAATCCG CCACCACCAC CACCACCACC
    76561 ACCGCCGGCG ATCAGACCAT AATTCCAAAC TTGACAAAAT GTAGAACTAT AAGATGTAGT
    76621 AAACACTATT CCGGGACCAC CGGCAAAACC CGGAGACCCG TTTCCTCCTA TGCCGCCAGC
    76681 ACCCCCAGTG CCTCCGTGTC CAACTATCGC TCCTTTATTG ATAATAATTA GACCGTTGGG
    76741 GAAGCTTCCC TCAATTACTA GCCCTGCAAC ATCTCTATGC TTTAATGGAC TTTCTGTTCT
    76801 ATTATAAAGA ATATTATTAG TACCTAATAT ATAAAAACCA GGATCTACAG TAAATTCAAG
    76861 TCTTGATGTT TGATCCCATC CTCTAGCTAC CGCTAGGCTT CTCAAGGTTG TTGTTGAGGT
    76921 AACATTTGAT GTTAACGATG CTCGTTGTGT AACAGTAGTA TCGTTAACCG CTACTGAAGG
    76981 ACTAGTCGCT ACTATTTGGC CCGAAATAGA ATTTATTCTT AATTCTATAA CAAAAAACTC
    77041 CGAGCCTTCT GTTACGTAAT CCGGCGCTAG TTGTCTTATT AATGTTCCTG TATTATTATT
    77101 AATCAATAAC GACCCAGATC CGGCGCCATC TGAAAAATCT GCTGCTGTAA ATCCCGGACC
    77161 TCCTGCTAAT GTCCAAAATA ATTGAGTTCC GTTTGATACA TTTGTTGTGT TAACAGTAAA
    77221 TGTTACACTT TGATTCTCAT TTATACTCGC AAAATTTGGT GATATAGTAA ATGTAGAATT
    77281 TGCGGGAGCA CCGGCGGGTT CGATTCTTCC TATGTTAACA TTAGCAGTTT CGATTGTAAA
    77341 TTCACCAGCA GCTCGCAATT CCGAAACATT TAATGTCAAT GTTCCATCTA CTCCATCAGG
    77401 GCCGCCGCTT GTTCCTATAT GGTCGTCGAT CCATTCTACT AAAAATTCTA AGGTCGTTGC
    77461 ACCACCACTA GAATTATTTG CGATATCCAC CGCTCTAGCC CATATTTTAA ATGTATTGAG
    77521 ACTATATGCT CCGCCGGCAG TGGCCGTATA CCAAGGATTG GTATAGGTAT TGGCCAATCT
    77581 ATAAAAGTTT GTTCCTGTCA GCGAACCGGT TCCTGTTACA GGTTTATTTC CACCAAATGC
    77641 TCTTGTCTGT ACGGTGTTGG TTAAAAAATT CGACCATTCA TTATTCTGTG CAGCGATAGT
    77701 ACCGGCTCCT CCGGTTGTAG TACCTCCGGA TCTACTAGAA CTGAATCTTA TTTCTCCGCC
    77761 ACTGTTAAAA AAATGTCTTG CGTCATTGGC TGTTGGCCAA GAAACCGTCA CTGTAGACTG
    77821 TAATGTTGAT CTCCAGTATT GTCCAAAAAT TCCAGGCCAT GCCTGCGAAG TTGATCCCTT
    77881 GGCAGTTACT ATATTATTAG GTGGAGTTTG AAAACGGTTA TTTGTTATAT CGTTAGCAAA
    77941 TGTTTGATAT TGAGTGTACG GGGATGTTGT GGCATTCGAT CTGATCGTTT GATTTACTAT
    78001 GGCATCTGTA ATAGACGGCG GATTTGTATT AAAGATATGC CTATAACAGG TCGAAATATC
    78061 AGCTTTTAAT CTATTCCATT CGGATACAGA TACTCGATTT CCCTCTGCGA CTGTTGAACT
    78121 AGTAACCAAA GAAGTTTGGC CGTAACCGGT ATTTCCTACA CCGTTCCCTA GTACAAGATT
    78181 GACTTGATTT CTTATAGTAT TGTAATCAAC GGCTCGAATT CTAGCGTTTA CTGTCATTTT
    78241 TACTCAATAT TTTAAATATG AACTATTTAC TAAGACGATG ATATTGATAT CGAAGAAAGC
    78301 GATATTGAAC TATATCCGGG AACTGTAAAA TTACCAAAGG GTGCTAATAA TCCCGAAGCC
    78361 TTGACCTCAT CTACTGTAAC ACTTAATATT CCGTCTACCA CTCCTGTTGT ATTGGGAACG
    78421 TCTCCAGGAT TATTACCAGG ATCTATATAT CCATCAATAA AAGATATTTT AATCCAAAGC
    78481 TCGTTGGCCA GTCCTGTAGA ATTATCAGCT ACGTTGCACC TAGCTTCTAA TTTATAAAAA
    78541 TTAGAACTAT AAGGAGTGCT GGCTGACAAA CTATAAAATT CCTGATAAGA CGTAGATAAT
    78601 GAATACCAAT TAATCAGAGA CGGGATTCCT CCACCGAACT GCTGAGTTCC TGCGGCAGAT
    78661 AATAAATTAG TCCACGAGTT ATTCTGGGCA GTAGTTGATC CGCCCGACCT TACTGATGAG
    78721 ATTCTAAATT TTCCGCCGCT ATTAAAAAAA TATCTAGCAT CATTGTTATC TAAAAATAAA
    78781 ACATTTAACT CGGTCGATGC TACTCTAGTA CTGGGAGATC CTCCCCAGGT AGAATTATAG
    78841 GTTTTAGAAT CTACCGCATT GATGACAAAT TGACCTGTTC CAATAGCAAA TCGGTTAATA
    78901 TCCGATACAT CTGCTATTTG TCCATAATTA ATAGGTGCGT CTCCAACGCT TAGACCAATC
    78961 GGAGTTCCGA TCGCAACGGG TACTATTGTG GGATCATTTC CAGTTTGATG ACGTCTGATA
    79021 CTAATCAAAT CATTGCGAAG ATTGTTCCAC TGATCTCGAG TGATATCAAA CCCGGTATTC
    79081 ACTGGGGAAC TTTGTAAAGT CTGTCCGTAC CCCCTAGAGC CGATACCATT ACCTAAAATC
    79141 GCTGCTATCT TATTATAGAT CGTATTAAAG TCTAAAGCAG TTATTTGTGG TTTAGTTGAC
    79201 ATTATAAAAT CACAGCCTCA ACTATTTTTG TTTCTATATC ATCGCTTGTT TCTAAAGAAA
    79261 TAGCAAATAC ATCTGGGTGT TGATGAAAAC TGGCCGCTAT AGCACAACCA TTTTCTGTGG
    79321 CAACTAGTCG ATCTCCTTTA CGTATTCTAC CAATTACTTT GCACGGAACT CTACCCTTTA
    79381 ATGCTATGTA TGTTCCACCA TCTAGTTCGC TATTCATCAT ATATGCCGGA TTAGTACTGA
    79441 CAACTCCCAG AGCACGATCT CCGAACACCG AAGCTCTTAC TTCGGCTTCT CCGCCTATTG
    79501 CAACAACTGT TCCTGCTTCA TAGCTTTTAT CAGTTAAATA TTTTTCTGCT AGGTCAGCGT
    79561 ATCGTGCAGT AGTTGCGGTT CCTTGGAATA GATTTGCAAG AATATCTCCG TCTCCGTTCC
    79621 TGGCTACAAT TGTATTTCCG ATAGGTTGTA CCTTGGCCGA ACGATAATTA GGGTCTGTAT
    79681 CGGATGCCGA ATCATCAATT TTCATTCTGT CTGTTTTGTC AGAAGTTCCT ACAAACTGAA
    79741 CTCCGAAAAT TCTTCCAAGA TTGTCTCTGA CAGGAATTGA AGTTTTATCT ACACCAGATA
    79801 AAACAGATAT CGATGGAATG AAATCATTTA ATTTACTTGC GTTGGCCGCA GTGCCATCAA
    79861 CGTTACCGAT CACAGATCCA GTTAATACTC CGACAATATT TGCAGCAGAA TATCCGATTT
    79921 GTTTAGTCGA TGCATCAATA ATTTTCTGAC CGTCTGCTGT GGCTAATACG TCACCTCTAG
    79981 TACTACCAGT TACGTTTCCG GTTACATTAC CGGATAAATT TCCGAAAATG TTTCCAGCAT
    80041 GTATTTGTCG CCACTTGAGA ATCGTAGTAC CCAGATCAAA AACTAGATCA TCACCGGGTC
    80101 TAAAACCAGA ATTTGTAAAA ACTCCTACAT CATATCGTGT AGTTCCGCCA TCACTAATTC
    80161 TTACAGTGAT AGGATTGTTT AGTCGATTTT CTATTACAAC TTCATCATTA TTTTCTACTC
    80221 TGACTCGAAG ATCGTTTCCG TTGCCGACTT GAAAACCGTC GTCATTGAAA AATACTGTAG
    80281 ACTGGAATGG TTGTAGTATG TCACTTCTTA AAAATAGATT TGCAGCAACT CCGCCCAACC
    80341 GCTCTGTATT ACTAGAAGTT CCCCAATAAT AAAAATTATC TGTAGATACA CCAGAAGAGT
    80401 TTGTTTTAGC TAAAGTGATA CCTTTTTTGA TTAAGCTAAA ATCTTCGATA GGAGTCTGTG
    80461 AAGGATTTAA TGTAAATTCA TTATCTTGAT TAAGTACTGC GATAGTCTTT CCGCCTGCAA
    80521 TTAATTTAAG TATAGTATGA TTATTATTAA GAGTATCTTT GACTACCTGC GGTATCGCAC
    80581 CTGCAGCACC TAGTTCCGGA CTAGCTTCAG GTCCGATTAA GATATATTCT GTGCCCGACC
    80641 ATGTATATAA CTGCTTAGCC GAAGTGTCAA ACCAAAATTC TCCGACAGCT AACCCAGAAG
    80701 GTGCAGTAGC TCCTATTTCG GCACCGCCTG CTAATCGGAA TCTAGTACCG TCATAAAATT
    80761 TTAATTTTTT CTCGCTGCTA TCATACCAAA TCTGTCCACT AATAACCCTA GGCGGAGGTG
    80821 TTGTATTAGA AAAATTTTCT AATAAATGTA AAAAGTTTTC GTTCTGTACT TCACCGTAAC
    80881 CTGCATAGTT TTTACCGACG AATCTTAAAT CGGATACGTT TGATTCGATA GAACCATCTT
    80941 CTACGTTTAC TAGGAAAGTT CCGTTAAATC TGTCAATTTG ATAAGCCATC TTTATACCCC
    81001 AATAGTTTCA TATTTATTTG TTAAAGTTTA ACAATCCTAG CAGCCGCCCC TTGACGATCC
    81061 TGCTCCAATT TTCTGAATTG ATCTTCTGAC ATAGAAGTCG GAATACCCAA ATATTTCTGT
    81121 CTCATGTGCC TCAATATCAT CCAGTCTGTG CTGTTAAGAT ATTCTCTTTC AATACCGTTT
    81181 TTTATTTCAA TTTCTTTCTT ATCTAATGCA TCTTTCGAAA CTGCTTTTAC TGTTTTCGAC
    81241 TGCAAATCAA AATAATGAGT TTGATTCGTA ATTCCGTTTG CCTGATCATC AGTTATTTCC
    81301 ACCACTTGAA CTGAAGGCGG CACGTTAGGA ACATAATTTA ATATACTAAC GATTTTATTA
    81361 TTTTCAATGC ATACAAAATA CATGTTTATC TCCAAAGTGC CAAATAGTTT GCAGCAGGAG
    81421 TTGATCGTTG TTCTGTATTT TGTACAAAAA CCCTGATACG ATCGCCCAAA TTACTCCATG
    81481 TACATCTCAT AGAATCGTCA CCGTTGACGC CGCCGGCATA GTGAATAACA GCTATAGAAG
    81541 GTATAAATGC TACTAAATCA GCCATAGATT TTCCAGAGGG AGGAAATACA TCGAAGTGAT
    81601 TAGCATTGTT ATTCCATGAT CCGACTTGAT TTGTAAATCC GCTGGTACTA AAGACAGTGT
    81661 TACCAAATGT TACAGTATAT GATGAGCCGT CTACATAACT CTTAGTCACT GCGTGATTAG
    81721 CAGCAGTTGG CGTTGCAGTC AACGATATCC TAGCAGTTGC AAAATCACCA TTACTGTCTC
    81781 TTGCAACTAT TTTATTCGGA TTGTTGGACG GCGATGCATC AATGCTCCAC GTTCTATCAG
    81841 CCGAAGCATT ATAAGAATTT CCTACTATAT AAGTTCCTGG AGTTAAATTA CTAAATGCAA
    81901 CAGTATCCCA AAAAGGTGCA CTGGCTGTGC CTCCGCTCTT TAATAATTGT CCAGGAGCTC
    81961 CTGCAGGCAA CATAGTAGTA GTTCCGTTGC CGGTTTGATA TGGTATGGAT CCGCTAGCTC
    82021 CGCCTAATAA ATTTGTTGAA GAAGTAGCAG AAGTTGCGGT ATCTGCATTT CCTTTAAGAA
    82081 TTCCATAAAA TTCAGTTGAA TAAGTTTTTC TATATCTGTA AGAAGGGTGA CCCAGATTTA
    82141 TTCGATTATC GTCTGTAGGA ACAATTCCTG GGGCTGGATC GCCGCCGTTG GCTGTTGATA
    82201 TCGAAGAAGG GATTAACATC TGTCCTGTAG AACCTCCAGG AACTGTTGTG TCTGTTATTT
    82261 CGAATTTTAG AGGCAGATTT GAAGAAGTGT TTTTAATAGT AGGAACAAAT GATTGAACTG
    82321 ACAGGGATAA TTGGTTACCA TCTCCTATTG TCACTCCTGC ATCATTAACC GATAACGATG
    82381 TTAGTGTTCC GACAGAATTT AAACTAGAAA ATTTAACTGT AGTATTAAGA GCACTACCAG
    82441 TCAACGTTCC TGCTGCGGCC GGAACTACTA CGTTTGTAGT TCCGTCAAAA CTAACACCAT
    82501 TTATTGTTCT AGCTGTCTGT AATCTAGTAG CTGTAAATGC ATTTCCGGAT AAAGTAGCGC
    82561 CTATAAACTG ATTAGCTTGT ATAATATTAA ATTCGCTGAT TCCAGTTGAT GTGCTTACAT
    82621 TTCCTGCAAC ATTACCTATT AAATTGGCAG TAATTGTGTT AGCTGCAAAA TCTCCATTAC
    82681 TATTTCTAGC TACAACTTTA CCCATGGTAT TTGTTGGTGT AGCATCTACC GACCAAGTTA
    82741 CTTCTTCGCC GCCATCGAAA TCTACTCCTA CTATGTAAGA ACCTTTCTTT AATTTTCTTT
    82801 GTGTTTTAGC GGAAATTGTT ATGTCCGAAG AACCATCAAA TGGTGCTCCA TTAATGTTTC
    82861 TTGGAGAAGA CAACCTTTGA GCAGTCTGCG ACGTACCGAT AACATTGCCA AACATGTTTA
    82921 TAAGAGATGA TAACGTTATA CCTTCTCCGA TATTATTAAA TCCTGATATC GGCGTCGATA
    82981 CACTTAATGT GAATGATCGA GAAGACACTA TCGCGATCAC AGCATCGTTA ACTGTTAGCA
    83041 AAATTGCAGG AACTAGAGTT CCTACAGAAT CAGTTAACAG TGTTGACCTA GCTCGAGTAA
    83101 TTCCAAAACC TTCTGCAGAT TCTGGGCCTA CAAATCCCCA AGTCGTTCCG TTCCAAATGT
    83161 ATAATACCCC TATTGGGGTT TTGTACCAAA AAGATCCGAG CGCCGGATTA GTCGGTGCGA
    83221 TGTTTGACGC TGTTGCAGAA CCTATTCTTT CCCACCGTTC TCCATTATAA GCATTGAGGA
    83281 CATTAGCCGT ACTATCAAAC CAGGTTTGAC CTTCTATGGG CCTCGACGGA GCCGTCGGAC
    83341 TTGCAAAATT TTCTAACAGA TGTAAAAAAT TTTCATTCTG TATTTCTCCG TAACCGGTAT
    83401 AGTTTCTACC CAATAATCCA ATACTAGTAC TAGAGTCTAA TGCTCCGTCT TCTAATGTTG
    83461 TTAACGGGGT TCCGTCCGAT TTATTAATGA TGTATGGCAT TTATTGTTCG CTCCTGAAAT
    83521 TATGGCGATA GCGTAATTGT CGAATCCCAA TCCCACCCGC CAGCTTTTAA TATAAACACC
    83581 CTAACTTCTC TAATAACACC AATCGGTTGT CCGTTGATAT TAGCATTATT GAACGACAGA
    83641 CCTGTTAATG CTGTTGCAGT TGATCCAGAA AGGTCAGTTA AAAAGTTTCC AGTAGTAGGA
    83701 TTTCTTAAAG CGTTGATATT CAATGAGGTA CTGGAATTGG CTAATATATT ACATAATATT
    83761 CTAGCTTCTG TAAACAGTTC GAACTGGGTT GGCGGAGCAA GGTTATTTAA AATTTCATTG
    83821 ATGATATATG TATTTGGTTT TCCGTCTGAC AGGTCTATAG AAAATGCTAA TGTTCTAGAT
    83881 CTTACAAATA CGTCGACATA TCTCTTAGTA GCTGCATCAG TGTTACTGGT AGGATCGGAG
    83941 ATGCCTTTAA TCTGAGCAGT TCCATTTAAA ACTAAATTTC TTACAGGATA TAATTCTAAA
    84001 TCTTGATTTG TTAAATTTGT AGAAATCCTA TTATTTTCTA TTGTTATAAA AGCAGGATCT
    84061 AGCAGGCCGC CGGGGCCAAC ATTAATTTGA GTCTGTTTAC CGAAAGAACT AACACCTGAA
    84121 ATGTTTGTTA CGGCTGCTGT TAGGCCAAAT GTTTTAGTAG GAGTAGATGT TAGCTGTACT
    84181 AAAAGGGGCA CACCGTCAAT AGCATAATAT TTGTTTTGTT CGAGATTTAT GTGTTCAGTG
    84241 CTATTCCAAG AATCTCCATA TAGCTCTGGA ATGCTGTTAT CGTATCCAGA TGCAGTATTT
    84301 GACTGTGCTG CTTCTCCGGA AGATTTTGCC CAGACAAACG CATGAGCTGT AGAGCCCTGA
    84361 AGAATTATAC CCCCCTTGGA CGCTGTATCC TCGGTAGGAA TACTATCATC AGTTAAGCCT
    84421 AAAACAATAT TTTTATCTTC AACTGTTACG TTAGCAGTAT TGATAGTTGT AGTAGTACCT
    84481 TGAACTGTTA AATTTCCTGT GACAGTCAGT GAACCACCTA TGTTTACCTG ACTCAAAGCA
    84541 TATGCGGGAT CATTATAGAT ATCTACCGTT CTACTAGTAG AAAATATCCT GATAGCATCT
    84601 TCTTGATCGA TACCTTTTCT TACATTTAAA ACTAAATCTC TATCGGTTGA AGTATTCTGT
    84661 AATACCACAT TACCATTGTT AACAACGAAA CCTCCGTTTC CTGCATCTCC TACAACTAGT
    84721 CCTAGATCTC TGGTAATTCT TAACTGGCCA TCGATGGTGT TTGAGGTATC TCGCCTCACA
    84781 TACGTTGTAG CATCTGCTCC TCCTAGTTTT TCGGAGTTTG TTACTGTGGC TTTAAATTTT
    84841 AAATTAGCCA AGGTTCCGGC ATTGAATCCC GGGTCTATGT TTCCGGAAAA ACCATCTATA
    84901 GAATTTTTAG GAGTAAAAGA ATCTTTTGCA AAGATTCCTA GTAATATACC GTTATTGTAT
    84961 AGAAGTGTAA TAACTCTAGT TTGATTTAGT GTGTCTAGTA TGCTTCTAAT CTGTAGACCA
    85021 CTAACTCCCT GATTTGCAGA ATACAACGGA GCCAATAATA TAGGATCTGT GCCATCAAAG
    85081 AAATACAATT GTTTTTCAAC TTCATTGTAC CAAAGATCTC CGACTCCTAG GGTGCTCGGT
    85141 CTTGTATTTG AAATCGTTGC AGAACTAACA GGAACAAATT GTGTTCCGTT GTATACCTTA
    85201 ACTTTAGATT CCGTAGAGTC GAACCAAATT TGGCCGCGTA TAGGTCTTGT TGGGGCCGAG
    85261 ACTGAAGAAA AATTTTCTAA AAGTTTTATA AAATTTTCAT TTAAGATTTC TCCAAACCCA
    85321 CTATAATTTT TTCCTATAAG GGTTAGGTCA GTAGAATTTG AATCTACTTG TCCGTCTGCG
    85381 ACTGTTGAAA CTATAGTGCC ATCTGTTTTA TTAATTTGAT ATGCCATTTT TTATCTCGAA
    85441 ATCTTTAGAA TCTTGGTGGG CCTGATCTAA TAATATAATT AATTGTTAGA TAAGGATTCA
    85501 TAATACCGAT CGGTGTCGAT AAAGTAAAAT CTGAACTAGG TTTTTTAATA GGACCAGATT
    85561 CGTCAAGATA TTGCGCTTGA CCCGGCGCTG TTGGTCCTAA TCCTGTCCTG CCAGGAGCAT
    85621 TAATAGTTGT ATCGATCCTA ACTGCCGAAT ATTGTATGTT GTTAACAATC ATATTATGAC
    85681 TATGATCGGG TAAATTTCCA AGAGTTAAAG TTACAGCACT TTGACCGGCG TTTCCGCCCA
    85741 AAGTATCTGC ATTTGTATCA TTGACTCTGT CTGCATTTCC GCCACCGGCA TCAACAATCG
    85801 TGCCTGTTCC GGTAGGAACG GTAGCATTGT TATCCATGTT GTCTCGACCA AGAGCAAATC
    85861 GTCCTCTTAG ATCTGGCAGT TTAAAAGTAC CGAATCCAAT GGAAGGGGTT CCGTAAGTGT
    85921 TACCTATAGT ATCATATAAA TCTAAATATT TGACCTGCTC GACTTCAGAT CCATCACAAA
    85981 GAAGATATCC AAACGGCACA TTAATACCTG CAAAAGGAAA AATTGCACCT ATCGGCACGC
    86041 CAAGGTCGCC AACAAATACA TCTCTAGTTT CTCTTATAAG TCCGGCTGTA GCTGATCCTT
    86101 TTCTTCCAGG AATATTCAAT CCGATTCCGG GAGTTAATGG CAGTACTGCG CCGCCGGAAA
    86161 ATACTGAAAT CCTAAATCTA GTCAAACTAG GAACTGCAAT AACATAATAA GATGCACCGG
    86221 CGGTGAAGCC GTTGACACTT ACGTTAGGAG TAAAAAGATC TCCAACATTC ATATTATGAT
    86281 TAACATCTGA TATACAGGTA TAATCAATTT CGATAGAGAT GACCCTAAAC TCAGTGGTCA
    86341 CTGTAGGAAC AGCTAAACTC GGTCTGTATA CTAAAATTTG ATCTTGTGCT TGAGACCTGT
    86401 TAGGAAAAGG CTCACTTTTT CCTCCGATAA TGTTTGCAGT TAGTGTGGTA TTAAAAATTT
    86461 TAGTGTAGCT GCCTACCTGG CCATCGAATT GAATTGCGGG CGATGTTATG TCACCCGCAA
    86521 TTCTAAATGT AGTTACATTT TTAAGATTGG TGGCTGTGTT AGCATTACCG CTGATATTGC
    86581 CTTGAAGCAC TCCTTGTATT TCATCCGCAA TAATTGTTTT AGCTCTGACT GTTCGCCATC
    86641 TTCTAGCAGC ACTACCTATA TCAAAACTAT CTCCAGACTT AGGGTTGATA TTTCTAGTTT
    86701 GGGTGGTTCC TGAAACATCC AGATCTTGCC CAATTATAAG ATTTTTATCG ATTCCTGCAC
    86761 CGCCAGAAAC ACGCAATGCT CCGTTCAACG AATTGGTACT TTCGCTAGTA TTAGTGATCA
    86821 CTAATACTCC GGTAGTTCGT ACATTTCCCA CAACATCCAA AGCTTCTTCA GGTACTGCTT
    86881 TATTAATTCC AACGTTATCA TCTAAAATTC TTAGAATAGT ATCAGGAATT CCGTCTCTAT
    86941 TAATCTGTAA ATCAATACTA CTTCCAGAAG TAGAATTATA AATTTTTGCC GCAGTAGCAG
    87001 TTGTAGAAAT ATTAAAATTA CCATCTGGTC CTAGTGTTAG CCCGCCCGAA CCTCGAATAT
    87061 TAAAATTCTG TTCAACAGTA CCTGTAACAT CAGATCTTAA AAATCTTCCA GCTGGTATGT
    87121 TTGATCCTGC AACAACTAAT GAATCTGCAC TAGATGCGGT ACCAAAAAAC TTAGTGAATA
    87181 GTCCCTCAAC TGCTTTATTT GTTAAATTAA TGCCGGTTCT GATTATGTCA AAACCTTCAA
    87241 TAATGATCTT AGGAGTGAAA GTATCTTTAC TGATAATCTG TATCGGGATG TCAGCGATAT
    87301 AGAATACTAA TATCGATCTA TTATTATTGT CAGAATCGGC GATTGTTTCT ACTATTGGAC
    87361 CATATCGTAA ACCATCAATA GTACTTTCGC TAGGTCCCAC TAAGATCCAT CTATTACCAG
    87421 TATAAATTCT TAATTGTTGA TTAGTAGTAT CAACCCATAG TTCACCGACG TTCGAAGTTT
    87481 CGACTGCTGG TTCAACTGCG CTTTTTTGTA TACTGCTAGC AGCTTTCCAA GATACGCCGT
    87541 CATATATTTT TAAAATTTTA TCCGATGTAT CATACCAAAG TTGCCCTTCT GTCGGGTTCA
    87601 CTGGTTCCGA TGTGCTGGCA AAATTTTCTA GCAGGTGTAA AAAATTTTCG GCAATAACTT
    87661 GACCGTATCC TGCTACGTTT CTGCCCGGAA ATGTTAAACT GGTATCAGTA CTTGAGGTAT
    87721 TGTCAAATAC TGTTAGTGGG CTTTTATTAT CTTTATCTGT GTAATTAACA ATATATGGCA
    87781 TTTATTAAAC CTCTGTGAAT CCTGTTAAGC TTTGTACTCG AATAGTATAA TCGATCTGTA
    87841 ACAATCTATT CAATGATTTT TGCACTGGAT GAAAAATTAC ATGAGTCAAC AGCTTACCGT
    87901 CACCATCGGG ATTATAACTC TTTAAACCTA GTTCATCAAA AACAAAATTT CCACTTAGGT
    87961 CTCGACTGTT ATCAAATGCT TCCTGTCCTA TTGGTTCACC AAAATCTAAA AGACATGTGA
    88021 TAAAAATATC ACTATAAGTA GCGCCACTCA GATGTCTAAT TTCCATTTTA TTTCTCGATG
    88081 GGTCCAAGTT TTCTACCGAT GTCTGATCGA TCACTTTTCT ATAAGTTTGA TTGTAAAGAC
    88141 TAGAATTAAC GCCAACTGTA TTAGTTGTTA GGTAAGTGAT CAAGCCTGTG GGATCAACTG
    88201 AAGTTCCGCC ATTGCCGAAC ACCATTTCAT AAACTGTACC TTGACCTTGG TTAGATAAGC
    88261 TTTGTACCAT CGCGACTGAC ATATTTTCGT AATGGATCGC ATTTCGCTTA TCTATAAAGA
    88321 TTTCTCCATT TTGCGGGTCC CAAATTTTAA TATGACCTTC AAAATGCAGT CCGCTGTGCT
    88381 CGTTTACACC GCTGGATAAC GTTTGATTTT CTTGTTTTTT AGACATGTTT TCTATTTCCA
    88441 TCATGTATTT ATTCGGGCAA TCTCGTGCTC TTTTCAGCTA TGAATGTCGG TATAGGTCCA
    88501 GAATTTTCTA AGAAAGTAGC TCCTCTGGAT GCAGTGCCTG TGCCTTTATC GTACCAGGTT
    88561 TTTCCTAATC TTCTAATAAC AGTTATTCTA CTGCCGGCGG CTGCTGGTTC GGTTAGTCTT
    88621 ATGTATGCAC TATTACCGTC GACTGAAAAT TCTGCCGGAA CTCGCTCATC GGCAATCGGA
    88681 CTGATAGTTC CTAACATTTC GTTATAGATA CTAGTCGGAT CTTTTCTTAA TCTTCTTCCT
    88741 GCTACAAATA CTTCTAATTC ATAGCAAGGT CCGAACTCTT CCGGAATGGC TGTTTCGTTG
    88801 TCTGTTCCTC TAAACCAAGA AGTTTTATTA AATTTATTAG GAATAAATGG CAATGGTCCG
    88861 ATAAGAGTCG TACTTCCGTC CCCTACAAAA TCTGTTCTTT CTTGAGACTC TGTATACGGA
    88921 ATTGTTTCTT TGGAACCGCA ATCAATTATT CTAGTTCCTA CAGAATGCAC TTCTGATATA
    88981 GATGTTCCAA AAACTCCGCG CTTCAATTTA GATAAAGTTG TAGAAGTTTT TTCTAAATAC
    89041 GAAATTCTTT CTCCATTAAT TAACACAATA CCTGATATAT TTTTAGATGC ATCTGGCTCA
    89101 AATAAATCAG TTGTATCGCT AACATATATT ACTGTGTCAA AATATTTTAA ATCCTGTGTT
    89161 AAGACAATAT TGTCTGATTC TGTATATCTA GAATATTGAT ACACGTTAAG CATATCTTTG
    89221 TGTATTTGAT AAGCAGAAAT TTCTTTAAGT ACTGACGAGC CAAATTGAAT TATTTTTATA
    89281 ATATCAGTAG ACTGATCATT GTTGTAATCG TAGGGATCTA CATCAACCTG AGTTGTAAGA
    89341 TATACTACTC CCCTAGGAAC AGACACTCTG TAATCGATTC CTCTGGTTAA TCTATTTCCA
    89401 TTTTTGTAAA CCCAAACATA ACTGCTGTCC AAAGGAACTG CTTTTAATTT GTATACAGCT
    89461 TGGCCGCCTA CAAATTCATC TTGAATTATA TCTAAGGTCG GATATTCAGA AAACCATGTT
    89521 ACAGTTATTT GATCATTTTC GATTAAAGAT ACTCCTGCAT TGATAACTAG GTCATTATCT
    89581 TCAAATCGAT ATTCTGAATC TATGTCTACT TCAACTTTAA TCCTATCTCC CAGAGATAGA
    89641 TTATTTTCAT TAATAATTAA TTCTTTTGAA ACTCCGTCAT AGTCATAGTC TTGTATAAAG
    89701 ATTTGCAATT CTTCATTAAT AAAGACTCGA ATATTTGAAG GAAGAATTGC GCCAGCTGGT
    89761 TTAAAAGGAT CTCTTCCTAA AACTATTACA TTATTTGTTC CGTTATACAG TACTATATCT
    89821 GTATCTGGTC CTACTAGTGC TATTCCATTT AGTTCAACTA TCGAACTCGA TTCGGCCGAG
    89881 CCCCTAGATA ATTTAACAAA ATTATCCAAT GAAAATTTTC TAGTACTACC ATCATATGTA
    89941 ACTGTTTGTT GGTTAATTCT AATAATAGAA TAACCCGAAG AATCAGTGTC GGTTCCGCCT
    90001 CCTAGACAAA TTATTTTGAT AACCGAAAGC CTTGTTGGGT TTGTTCCAAA CCTTACTAAT
    90061 GTTCTGCCTT TCGTATCTAT AAACTGTTCA CTAACAATAA ATTCTACATC TTCTAAAATT
    90121 CCATTTACTG TAACTACGAC TCGAGCAGTG GATTCAAAAC TAGCATCTGT TAAGAATAAA
    90181 TTAGTGTCTC CGTCGGCTAT AAATTCTTGA TAATCTAAGA TAGCAATGCC GCCGATACCG
    90241 ATCGAGATTA TTTCAATGTA AGAATTTTCA GCAGGCTCGG ATAAAAACTG AATTTGATTG
    90301 TTAATATAAT CTATATCATA ATCTGTTCCG ATATTTTTTC TAATCTTATC TATGTAAACT
    90361 ATCACTGAAG AATTTTCAAA TATACGCAGC CCTATGTCAA AATTTCTAGT ACTACCATCA
    90421 GCTATTAATA TTTTATTCTG AATTGGAGCA GTTCCAATAT TCGGAGAATC AAATACTTTT
    90481 ATACTAACAC TGTCAAGAAC TTGACCGGGG ATAATTTCTT CCGGTGATTG TACTTGGTCC
    90541 GGACTTATAA ATTCACCACC GTCAACGACA ATATCCTCAG CTAATTTTCC ATTGGCTGTA
    90601 GAATATGCCC CGCCGATATT AACTAGAGAT CCTCCTGATA CTACTGTATC TAACACTGTT
    90661 GGGTCTGTAA TTATAACTGA TCCGTCACTT TCCTCTGGGC GGAAAATTAA AGTATCGCCG
    90721 GCATTTGTCT GTATATAAAT GCCTATGGGT ATCACATTTG TAAATCCATC GCCGACAAAA
    90781 GTTGGCATCT GTGCATTTGG ATTTACTGCC GAAGTCGAAT CCCAATTTTC ATCAAAATTA
    90841 GGATCATCGA TTCTAATTGT CGGCTGCTGT AAAACTTCCG GTTCATATTG AAGATTTAAT
    90901 ATATCTCGGT TTCTAGAATC TCCTGCACGT TTAAGATAAA CGTTAATTCG TTGACCTGCT
    90961 GCCGGAGTAA ATGGTAATGT TATATCTGTA GTGCTACCGT CAACCACAAC ATAGTGATCT
    91021 GAATTAGCCT CTACAGAATC CCATGTATCC GTAAACCACG GTAGTGCATC CCACCCTCCG
    91081 GTAACATCGA AAGTTGTTCC TTGAATTTTT ACTCCGCCGA AATCTATACC GGTCATTAAT
    91141 TGATCTAGAT CTTTTGATTT CATGCCAACA GTTGGAGAAT AATATCTATT AATTCTGTTT
    91201 ACACTATCTA AAATATCATC GTTAATTTCG TAATCAACTC TGATAATTGA TCTAAACGCC
    91261 GGGGCGGTAT TAAAAACTAA ACGTCCGCGC AGCATTTCAA ATCCATCAAT ATTAGTTTTA
    91321 TATAAACTAA TGGAATAATC ACTCTTTAAA ACAATCTCGT CATTTAACAC AACCGTAATT
    91381 CTCGATCTAT CTCTAGTAGG TGGATATTTT AATTCAAATA CACTGCTGGA TCCCGAGGCC
    91441 ATTAGTTCTT CTGTACGAGA AAATGTTTTA AAAACTCCGT CTTTGGTTAT TCTATCAAAT
    91501 TTTACGCCGA CCCTAAAAGA TCTAATTTTA GAATCACCTA ATATCGCTGC TGCCTTAGCT
    91561 ATATTCTGAG AAGTACCATT CCCTCCGATC ACAGAAATTT TAGGAGCGCT AGTATACCCG
    91621 ATTCCCGGAT CATCAACTTG TATCGAAATT ACCCTGCCAT TAGAAATAAA AGCTGTTGCA
    91681 CGGGCACCTG TGCCGTTTCC TTCTATTAAT ACTGTTGGAA CAGATGTATA CTCACTTCCG
    91741 TTGTCTGTTA CAATAATAGA AATCACAGAA AATGAATTAT TTTCTGTCCA CCACTTCCAG
    91801 GGATATATGT CTAGTTCTGC ACCAGAATTC GAATCAACAG GTAGAATCTG GTTATCGATC
    91861 GTAGAATATA CCGGAGGTAA GTCGAAATCG CTTATCGCAG CTCCGTATCT ATCAACAGAA
    91921 TTATAACTGC TTGTATAATT TCTAATAGTT GTTCTATAAG GCTTCACTTC ATTGATATAA
    91981 TCAATATAGG ATTCTAAATT ATCATTTTTA TAATTTAACC GCTGTTTGAG CTCTCCTACA
    92041 TTATGATTAG CTCTTAGTAA ACTAGTTTTG AATGCCCAGT CTACATATTG TTGTTCTGCA
    92101 AATACGTATC TTATGCTGTT AAAGAATAAT CTATTCCATT CGATTTTATA TTCGCCTATG
    92161 AAAATATCTT CCTTGACTGT TTCCAAAATA ATTCTTAATT CTTTAGTATT TTCAATATCA
    92221 TATAGATCAG TATCAAACGA TTTTAGATTA TCGAATCCTA CTCCTGAAAC CGACGGATTA
    92281 TACAATATTT CAGAGAACTT AATTGTTCCA TTCTGTCTAC CAACTAATCG ATACCTATCA
    92341 AATAATTGAT CTCCGGTTTC TGATATTTTT TCTAATACAG CCCAACCGCC GTTGCCATAT
    92401 TCTTTAATTC TTATTAAATC TCCAACCGAT GTTTTTATTT CCGGTTCTTC ATATGAAGCT
    92461 ACTATTTCAT TAACTATTCC AGAAGTCGGA GAATATCCAT CTTTCCACCA ATCGATGTAA
    92521 CTCCAAAATC TATTCACATC AAAAGCTTGT GTTCTAGTTC TGAAAAATAA TTTTCTTATA
    92581 TCGTCCCAAG AATAGATGCT CCAAAGACCA TTTTGTTCTT CGTCTGAATT TACTAAAACA
    92641 GAGAATCTTC TAATCGAAGC CGTGGCCGTA GTATATTTTC TTCCGCCTGT TATTATGCCA
    92701 ACTGATGATA ATCTACCCTG TTGATCGAAG TTACCAAATG CTTCTGCACC AATTCCGTCA
    92761 CCTTCTATTA GAATAGGGCA AGGAGATTTA TTTTTATATC CAAAACCCGG ATCTATAACT
    92821 TCGATGGAAT CGATACGACC GTCTACGATT ATCGCTCTAA TTTCTGCCTG TTTAACTCGT
    92881 ACAGTACCAA CTGTGTCGAT ATCTATAAAC GTGTCAATGA TTTGATCATA TTGATTTAAT
    92941 TCTGATACTG GCGGATCTTC TTTAGAATTT AATAGAGAAA AATCAATTAT GTCACTGAAA
    93001 GGTTCTTTTT CTAAAATATT GTTAATATAA ACAATGGTAT TTTTAAGAGC TGTTAATCGA
    93061 TCTACAAACA TACTCTGCCT AGGTCTAAAC AATATACCAT ACTTTTGTTT AGTTGGCAAG
    93121 TTTGTATCTG GTACTCGGCC TCCTGCATTG TCAAAACCAA TCAAACTGTC CAACCATTTA
    93181 TTTTCTAGGC TTTGTGAAGG AATATCATCA GCAGAATCTT CAGCAATTAT CTGATATTCA
    93241 TTATGTATTT CATTGAGAGA CCTATCTCCT TTAGAAAATA ACATGTTCAA TAAAACAGTA
    93301 TTATCAGTTA ATAGATTTTC AAAATTAAAA GTTAAAACAG AATCGTCGTT GGCTAATCCC
    93361 ACGAATGGTA TTCCTGCAGC AGAAGGATCT CTAATTAATA TTTCAACTTC GGCCGAAGAC
    93421 AATCTTCTAT TCTTTACTGG TGGTAAATTT GTTTTAGTTT TTACCCAATA ATAATATAAA
    93481 GTTCCAGTAG GCTCCCCTGT TGCAGTATTA AAGAGAATCT TAAAACTGTA AACATCATCA
    93541 TTAGGGTATA GTGGTTGACC ACTTATTCCT AATGATAGTC CTTCGGTAGT ATCTGCTAGT
    93601 CCTGCCCACT CCGATGGCAA CAAAGGAGTT TCGACCCACT CACATACTTG TATTATTGAA
    93661 CCCTCTGCTA GTTTTGCCCA GTTAGCCGAC TTATAAAAAA TATCTCCCTG TTCATAATAC
    93721 AACCATTTAG ATTTAGATAT GTCCCACCAC AATTCTCCGA CATGTTTTTC AAACCAAGCG
    93781 ATATCAGGAT CTGCAACAAC GTCATCTGTG CCCACACTGT ATACAGCAGG ATCATATTCT
    93841 GTCTTGAATC TTAATTCCTG ATCAGCAATA CCTAAAATTT TGTACTTGGC AGGATCAACT
    93901 ACATCAAGAT CAGTTATTTT AAAATTAGAA ACATTATTAT ATAAAGAAAT GCCTCGAACT
    93961 TTTTGTATAT CCGATGTTGG AAGTTGTATG GCTATAGTTT CCCAAGAATT CACTGCTGGG
    94021 TCTTTTCTAA AGAGTCTAAC GTTACCAATC TTTGGACCTT CATATACTTC GAATTGAGTT
    94081 GTATTGACTT CACTAGGTTT AATGTAGTCA GGAGAACCTG TGACAATTAT TGATCCTACA
    94141 CAGTCAACAC TATATCCGAA AGATTCAAAT GGGCTTAAAT CTGCTTCTAG TTTTTCTGTA
    94201 AGGAAATAGA TATTATTTTT CTTTTCAAAT ACATATACTC CGCCAGCGTA TCCCTTTTTA
    94261 TCAAAGAAAG TAGTCGTACC GCTGTCAAAG ATTGTTAATG GCAGATCAAA TGATACCGGG
    94321 GTCTGGAATG GGAAATTTTT AGCTCCGACA ATAATTCGTT GGTCATCGGG GCTAATACAG
    94381 ATACTTTCAC CAAACCATTC GTTAGGATTT TCTTCGTATG TTTCTAATTT TTGTTTGATC
    94441 CTAAAGAAAT CTGTATCTGA TTCTTTTTCC ATTACATAAA CAACGCCAGG ATTTTCAAAA
    94501 GTAATATCAG TTTCCGGTGC AGAAACAACT AAAACAGTAC CTTTCGGATT TAATTTCATT
    94561 GCATATCCGA ATCTATCCCC GTCACCGAAT GTTGTTCCGG ATTCCAGATC ACTGAAAATA
    94621 TCTAGATTAG ATGCAGTCAG TGTCTGTACC AATTCAAATA TTTCTTGATC GTTTCTCTTA
    94681 TAAACAAAAA CTTTTCCGGA ATTTTCTGGA GAGACCGCAG TAATAATTTC CCACGGCTCG
    94741 CCTAAATCCG GCTGTTGATT ATAGCTTCTC AGTGCAGAAT CTAAAACACT GGTATTAACT
    94801 AATCTATAAT AAAAATCATC ATATCTTACA GCATCTCCTT GGATGTATTC ATAGTCAGAT
    94861 CTCCAATAAC CTCTGTAGTT AGTAATAAAC TGCCCGTCAC TGTCGGGAGA GCCAACGATT
    94921 AAAGTTTTAC CGTCTGAGCT CATTGCCATA CTTGTTCCGA ATCTATCTTC TTCTTTTATT
    94981 AATTCAGCTA TTTGATTAGG ATCTATTATT CCAGAAGATA GTGTAGATCC ATCATCTTCT
    95041 ATTGCCACAT TCTGGGGCAA TGAACAATGG GTAGCAATTG GATCTATCTT AATCCAATCG
    95101 TGTGACTCGA CTAGTGCTTG AGAACTACCA TCTCCAAACG TATCATTGAG GGCTTTATAC
    95161 AATTCTCCTC TAAACCAAAT AACAGAATTT TTTGGATAAA ATTCTCCTGG AAGGTCGCTG
    95221 TATATTCCCT TATAATTGAT ATTTTCTAAA ATAGACCAGC CGCTGGATGG CATATATGAG
    95281 AATAAGTAAA CTCTACCCTT GTTACCCAAC GATCCTGGAG CCGAGACTGC CAAATAATAA
    95341 GTTCCATCGG TTCCGCCGAT GACTATAGAA GATCCGAATT GTTCATTTGC AGCCGGACGA
    95401 GGACTTAAAA TCGATGTCCT AAGATTCCAC TGGTCTTGCG CATATTCATA TATAGAAATA
    95461 AATCCCTGCT CTCTTCTTCC GAGCTCAGTT CCGGTTGCCG ATGGTGTTAT AATTGTTGCA
    95521 GGTTCCCAGT CGTCGGAATA GATATTAATA GTACTACCGT CAATAGACGT TACATTTGTT
    95581 TTTGCCTTCC ACAATCTTCC TTCGTATAAG ACAATATCGT CTTCGGCATA ATTTAATGCA
    95641 GGATTATAAT CTCCCTGATA ATAAGATGTC ATCGCACTAG CAGCAGGAGA ACCGATAATT
    95701 AACCATCTCG AATCATAACT GATGGCCATT TCTTCTCCCC ATGATCCAAG AGCATTGTCA
    95761 AAAAATCCCT GTGGCGGTTC TATGATCTGT CTTAGACTTA ATCCCTTAGG CGTTTCAATA
    95821 TAGACCATCA CATATCCGGA ACCAGGTATG CTAGCTATAA CACGTTTATT CTTGTCGTCA
    95881 TATAAAACTT TAGCTCCCGA TCTACTAGGA CTAGATACGC CGTAATCTAA AATTGATTTA
    95941 AAAGAATATT GTTTTTTCTT TTGTATAACT TCCCAAAGAT TGTCTTGATC TTTATCAATC
    96001 CATAATTTAG CATCATTAGG CAAGAGGGCA GCATTTGGCC TATCAAGGGA ATCATAATTA
    96061 ACAAATCTCG CAGAGGTTAA CAACCAGACA TTAGCGAAAG AACTAGCCTC AAATTCTGGA
    96121 TCTTCGGCAT CTTCTAAAAT TTCAATTGTT ACTGTCGACG TACTGTCTTC TGGTATCGAT
    96181 GCTATTTCAT ATAAGCCTGT TAGATTAGCT ATTTTAAAAC CAACGATATC TCCAACTTTG
    96241 AATGTATGTG TTCTATTAAA TGTTATAACT AATTCTGTTT CATTCCTTTC AATTCCCACA
    96301 ACAAATAATA TCGGAGATTT AACAAATCTA TAGACATTCC AAGATACGCC CTCAAAGGTC
    96361 ACCCAAATAT TTTGATTTAT TGATAAAGAT TCGATATCAA GATCTAGTAA GCTTTCACGA
    96421 GAACCGACTG TAACATCAAC TTGATCAGCT TTGACATATC CTGCTGTAAG GAAAGGTATC
    96481 GATTCATAAG ATGTTGGTAT GAAGCCTTTT TCTATATCCG ACGGTAAAAT TGTAAAATCG
    96541 GAACTTGATA TTCTATAAAA TCTATCAAGA GATTCGTCGG GGATAGTATC CACGTATAGT
    96601 AAAGGTTGCG GATTTATTAA AAATTGATCT GTGTTTAGCT GTAATTCCTG TTCGCGCAAT
    96661 TGATCGTATC CGCCCAACCT TCCTACTCGG AATGCCCATT CTTCTTTAAG GTCAATGCTA
    96721 GATTCGTTAG TTTCACTTAA TTTGTCAAAG ACTTTTACAA TTGCATTATT TGTGCCTTTT
    96781 TCTCTAATAA ATCCTCGATA TAATCTTAGT TGTGTTACAG GGTCCTCTGA AAGATTTTGT
    96841 AAGTATGATC TAGTCTGATA TCCTATTGTG TGACGTGCTA GTTCTCGTTG TGTGAGTCCT
    96901 ACTCCGTCGG AATCAACTTC GAAATAATCT TCGAAAAGAT TAATTCTATA ATCAAAATTA
    96961 GGCACCAATG ACTTTGTCGG GGTTGAATCT AGTCTACTCC AAGAAGATTC GTCGAATTCT
    97021 TCTGTTCCTT GTTGAGTAAA TTGACTGACC CACAAATAAG ATCTATATCT TACGATATCG
    97081 CCGAGCTTAT AATCTAGAAA AGGAACCCAT GAATCAATAT TAACATTATC AAATAAAAAT
    97141 CCAGGGCTGG TGTAATCACC GTCCCAGTCT ACAGTACGAA ATCCTTGAAC TTTAATTCTA
    97201 TCTTGTCGAT AGCCTGTAGT TTTTTCGTAT ACAACATCGT TAAACACTGT TCTATCGGAA
    97261 AATACTACAA CGTTTTCTTT TAGTACGTAG AATGCTTTTA GGAAATAAAT TCCCTCGGTT
    97321 GTTCCGGTAA TAGATATTTC AACTTTCTGA AAATCTCGCT TAACATCAAT ATATTCGGGG
    97381 CGTAATGGGG TTCCGTTGCC TTTAAAAATT TGATAATCAT AAAAACTATC GAGAAAGCTC
    97441 TCGGCAACAC CAACAGGAAT ACCGATAGTA ACTTTTTCGG CTAACGGACT AAGAGTAATC
    97501 AAGGAACCGA CATCCCAATT ATGTCTAGTC CAGAACATGA ATTCTTTGGC TGATGTTATC
    97561 CAATTTTTCG AAACTTTTAG ATTTCTATCG TATTGATCAA AAATAAATCC TATCGATTTT
    97621 AAATATTCTT CGTAACCTAA TAAGAAATCA ACTACTTGTT GGATACTAGT TAATTCATCA
    97681 CCGTAGGCTA ATTTTTTTAG ACTAAAAAAA TTAAAATTTC TTCGTTGGAA AGCTTCCACA
    97741 GCTCCCCTTA ACGGTAGCTT AGGTAATCTA GTCCAATTAG ATTTTTCAAA TTCCTCAGAT
    97801 TGATTTGTTT TAAGTGCCCT GTAATAATCT CCTCTATACA AGACCACTTC TCCGTTATTA
    97861 AAAACTCGGG TGGATGTCCA ATTAGAAAAA GGTGCACTAA TTCCGCCTAC ACTTATTAAT
    97921 GGGTCTGATT GTGTAGAGTT TGATTCGTAA TAGTAGAAAA ACGGATTGAT AGAATCATAT
    97981 CCCGAAATCT GCCATCCTCT ATCTGTTTTT TCTATCAGCA CTCCGCTATA TCCTATCGCA
    98041 GCTACCGGAA CACTGACATT AAAAATTATA TCGTAATTTT CTGGAGGAAT AAAGATACTG
    98101 CTAGACGTAG ACTTAGGGCT TTTTGAATCT AACAAATATT TTTGTTGGGA CTTATCCACA
    98161 AATCCGGATA TCCTTGATGC CAGTGCAACA TCAATATTAT AAATTTTATT TCTCAAATCA
    98221 GAGACTTCAA GACCTAGATG CTTAACATAT GAAATTAAAT AATTTACAAT GCCAGATGTT
    98281 AAATTTTCTC CGGGCTCAGG AATTTCAATA TCGCTTATAG TTTTAAATTT GTTAGACGTA
    98341 GTATCGACTA ATTGATTTAA TTTGTTTACT CGTTTTCTTG ATAGATCAAA ACCTTTATTA
    98401 ATGAAATCAA ACGGTTTTAA AAGCATCAGC GCTATAGTGA CCGCAAATGG CCACTCGGAG
    98461 CTCGACCTCC AGGCATGTTC GACCGGTCCT TGATCCCCGA ATACAAAACT TCCTTTGTTA
    98521 TTAATTAATG TAAAGTTTAT CGCAAGTCCC GACTCTAACG GGCTCAATAA CTCGCCATCT
    98581 CCATCTACTG GAATATGTTG TATTATTGTA GGTCGACGAT ATCTATCATA TTGACCGGCG
    98641 CGAGGGCCTT GTCTAATAAT TCCGTCTCTA ATATCTTCCC ACAATATTAA GTTATTTGAA
    98701 GTATACGGAT AAGCGCCATA TTCTTTATCC CACCAATCAG GCTGTTCGCT AAATCCCAGC
    98761 ATCTCCCACG GAGCAGTATG TGGTCTATCA GTATCATAAA ACCATTTGTA AACTCCTCTC
    98821 CAGTATCCGG GGAGATTAAT AGATCCAGAC TGCTCGGTCA TAGAACTATA GGTGTAGGTA
    98881 AACGAATTTT CAGAATCAAA ATATTCGTTT AAGGTATAAC CTATATTGGT ATTAGATATC
    98941 CATTTTAAAA ATTCTTGATT TACAATATTA TCTAATTGAG ATTTAGTAAA TTCAGCATTT
    99001 CCGTAGTATC CGCCCAACGT TGAATCAATG TTAAATAAAT CTTGATCATA GACTTGTTTA
    99061 AGATTATTAT AAATCCTAAA TTCTAATTCC ATCAATAGGT CATCTCTAAA ATCACCATAA
    99121 CACGTGGTTA TACTTCCGTC GTGTCCTTGT ATGACCTCTT TAGGTTCGGC ATAAGTATCG
    99181 TCAATAAATT TTTTCGGTGT GTATCTTTTA TATAGGCCTA ATTTTGTAGG AGTTGGGGGG
    99241 ATATAGCTGA AACTAGTCGA TACATATTCT CTAATTTCAA CAATGTCCCC TTCTGACAAA
    99301 TTAACATTTA AAATCACAAA ACCAAAATTA GAATTAAAAG TATAGTCCCG ATTAATTAAT
    99361 AATTGTTGTT GATTGACATA TACATAAACT GCGCGGGTAC TTAATTCTTC TAGACTAAAT
    99421 TTTTGCGATA GTGCAAATGT TTTGATTTCT TCATCTTCAA CTTCGTACCT TATAGTTGAG
    99481 TATGCTCCAC TTCCTATCAT ATCAGATTCT GAAAATGGGC TCTTTGATGT TTTAGTTTTG
    99541 CCGAGAAGAT TAATAATTTC ATCCACAAAC TCTGGAATAT TTTCATTAAT TAATAATTCT
    99601 GTGGACTTAA CTAACAAGCT ATTTTTAAAT TCAGAATATG CTTTTTTTGC AAACTGAATA
    99661 GATTTGATGG CATTAAATTT TTTATCGCAC AATAAAAACA TGGAAAGGGG TGCTATACCC
    99721 GAATGCTTTA AAAAACGTTT TCCATATTTT CTATAATCGA AGAGATTTCT AAGATTAGAA
    99781 CTTCCGGGAA TGCTTCCTAC GAATTCTTTA TCCCATTCAA CGGATGTCAA TAAATGATCC
    99841 GACGCCTCTC CGAATGTAAA ATATCTTAAA TCTTGATTCA ATGGATTTTT TTCTAGTCCG
    99901 ACGGGAATTT CGTAATAACC CAACCTAGGT TCTATATCGG AAATGATTTT TAACGATAAT
    99961 ATATCTCCCG AAGAAAATAT TCTATTGAAA GTAAACTCAT CATTGAACCT AGTATATTCA
   100021 ACTTCTACTT TAAAGCCGTT AAGATAAAAA TTAATTTCTG CTGTTCGACT GGATTCAAAT
   100081 TCAGTCCAGT TGACTGTTTG TAATATAACT TTATCTGTGG TTTCTTGGAT GATAACTGAA
   100141 TCAATTATCG GTTGTACGTA TCTCGATTCT AGCGGGCTCC AACCATTTTG ATATTGTTTC
   100201 TGATTATTGA AAAGATAATA TCCTGTAGAT ATTTCTACGG TTTTAGGATT TTTGGATTCT
   100261 AAATAGTTGG CCGAATCAGT ATCCCACGTC CATTCAAATT GGATATCACC GACGTTATCA
   100321 ATGTTAAGGT AGCTTAGGCT AAATCCTAAC TCCGAATCAG AAATACTATT TCCTATTCTG
   100381 TAAGACAACA ATTTTGTTCC GGTAAATGAA CTAACTGGAT ATTTTTCTAA ATTAGCAAAG
   100441 CTAATTCCTT CTTCATCAAA GGCGTCAAAT AAAGGTGATT GATTTGTCTT GGTTTTTTCT
   100501 TGACTTTTTA TCCAATTGTT GCCGTTAAAA TGATACATTT TTCCAGCATT CTTTGTTCCT
   100561 CGCTTGGCCA GCACACAATC TCCTAGATTG GATGCTGCAT CATCCTCTAA TTTTAAATGT
   100621 ATTTGTGTTC TTCCGTTGTG GGTGACGAAC TGTACTTTAT AGATTTTATT ATTGGCCAGA
   100681 GAATCAGTAT CTGATATTAC TAATATCCTA GCGCCATCAA ATAAAAATTC TCCGTCAACA
   100741 TTATATCCGG TGCTGCCTTC TATCTTACTA AAAATATCAT CAGTAAAATT ATCAATATAA
   100801 TCAACTGATG CTTTTGCGAC AGCGCCATGA TTAAAAAGTT GCAGGTCCGG CTGAAATTCA
   100861 ATAATTGGAC GTTTAGCTCT TTTTGATTCG CTTGCAGGAA AATCCTGACC TCTTTTTTTA
   100921 TATGAAAATT CTAAAACAGA TCTATGGAAC CATCGATTAT ATCTACTCCA CGGATTATCA
   100981 TCTTTAGATG TTCTATTGAT AACAATGTAG TCTTTAGCCT GTGGAAATGA TGTAGCATCG
   101041 TCAAATGGTT CTGAATCAAA TCCTGCATTG TCGAATAGTA CCTCCGGAGT GTTTTCGTTG
   101101 ATGGCCGGTG CTACTAGATC GTTAAATCTT TTCAGAGATA TCGATTCTCC AACACCCTCT
   101161 ATTAACCATG TATCTTTAGA ATATTTTTCC GGAATTACTT TACCTCTAAA AGAAACTACA
   101221 AGACCGTTGG TAAATTCGAT ATCATTACTA CTGGTATAAG TGGTTTTACC TAAAATTTCT
   101281 TTTTCAATAT CGATCTTAGT ATTATTTTCT ATGTTAGATA TAATAAATCT TCCGAAGCGA
   101341 TCGGGCGTTA CTGATGATTG ATAAAATAAA ACATCAGGAG CATCGAACGG AACTTCAAAT
   101401 ATTACATCTC CAAGTTCTGC TCCGTTATTA GTAATTCCTG TATTGTAATT CAATACAGTA
   101461 TTTGTGGTTA CCCGTTCAAC AAATTCCCAA TCTTCTGAAT TTTCATCTAT AGTACTACCG
   101521 TCGTTAGGGT TAATATCAAC CTTAGCTCTC CAAAGTTTTT CATTAAAGGT CGCTAGTTGG
   101581 CCCTGTCTGT AGGCTATGAT CGGATTGTAC GATAGGCTTC CGGTGTCGTA ATTTGTCTTA
   101641 ATAGTAAATC CTTCCCTAGG AGCATTTACC TTAAAGATAT ATTTTTGACC TCTGTACAAT
   101701 GTTATCGTGG GATTGTTTGT AAATCCGTCG GGAGAGAATA TGTAAGTAGA TCCAAAACCT
   101761 AATGTAACCC GATAGGTACT TTTCACTCCT ACTGCATTAC CGAAAATGTC AATCGGTAGG
   101821 GGTCCTAACG GTTCCCAGAA ATATTCTCTG TAATTTACAA ATTTGTCCCA GTCTATCGGG
   101881 GGGTTCCAGG TGTAGTGCGG TTGTCCCGTA GTCTTTGGAT CAATCTCTTC GTTATTTCCA
   101941 AAAAATTTGA TTTGATTTTT TAGATCTATA TAGTCAATAA AGCTTTCGAT CTTGTCTAGA
   102001 TTTCTTGTTA TAACGCCCGG CTCTAACTGA TATCGACTTC TTAAAGTTTC GTCGTCGTCG
   102061 AGATAGATAT CCGACGATTT GAAAGTTTTT CCATAGCGTC TGCCTATATA TCCGGTGGTT
   102121 TTTTCTAAGA CACCCGGTTG TACCAATGTA TCAACTACTG CTCCGAAAAA TTTAGAATTA
   102181 GTTTCCGTTC TAAATATAGA TGGTAATAGT TCTACTGTTC TTCTTATCGG AAGTTGACTT
   102241 TTTGGAAAAA TTTGATCTGC CATAATTTAA ACTTTATTCA ATTGTTATAT TAATTGTTGA
   102301 AACAATTTCG ATATCATCTA CCCTAGCACC ACTGATAAAA ATTTCATCTG ACCTCGACTG
   102361 AATTTCAAAC AAGCTATCGA TGTCTTGATC CGGCTGTTTG GGCACGACTA CTAAATTACT
   102421 AACGTCGGGA GAAACTGAAT TTATGATGTA AGTGGTTAAT TCGCTGAGAT AAAATTTGTC
   102481 TCCAAAGTCC CAATTACTCA CATCGAAAAA ATCATTTATA GCTGCAACTA TTCTAACTTT
   102541 AAGATCGTTA TCATTGATTG TTTTATTGGT ATTCTTTACA ATTTTAAAGG TTGCCTGTAG
   102601 TTTTTCCTCA GCAGCAGAAC CAAATAGCAA TTTATATCTT ACCGGATGAT ATATTATCTC
   102661 GTCGCTGATA GATTTAATAC TATTCAATTT TGATCCAAAT TCTATTCTTA ATGAATCTAT
   102721 CGAAGGAGGT TCTGGCAATA CGGAAATATT TCCTAATACA TAATTTCTAA AAGCAATATT
   102781 ATAATTTCTT GTCAACAGAT ATACATCTAT AATATTACTT GAGCTAGGAT CTATTCTCCT
   102841 ATCTTCTGAT GCATTATGCG TGTATTGAAA TTTCAGCCCC CTCCTTCCGA AATTTGCCTT
   102901 ATATCTCGGT TCTAGAACCA AGGTATTGGT AGTTTTATTA ACCCTCTTTA TTCTATTTTC
   102961 ATTACTGTCA TAGAAATATA TTAATTGACC GTCGGGATAA TCATTTACTG ATACTTGTGC
   103021 TTCTCTTTGA AAAACTAATA TAGGTTCTGC AACCTCGTTA ACTGTTTCAA AGGATACATT
   103081 TCCTGATATG TCCGAAACTT CTTTAAAAAA TAAAAATTTA AGATCTGTAT CTTCTCCTAC
   103141 TATTTCTGAA AAAGCATCTG GATCATCTAT AACCCCGTCG TCGTCTCTGT CAGAAAAAGC
   103201 TATTTTTATT TCATTATCAC TTTCATATCC ATCACTGAAT TTAATTGTGT CATTGATAGC
   103261 AAAGGATATA TCTTTTTTCA AAGGATCGCT ATCTGAGCCT GCATTTATGC CCAATACTGC
   103321 AATTTCGTCT CTTACAATTT GTCCGATTTT TGAATCATAG ATTTTTTTAT TGATATCGAT
   103381 ATAAAATCTG TTTTGTCTAA GACTACCAAA AATATAATCT ATTCCTCGAA TTCTAATAAC
   103441 ATACTGATCT GCTTTTCTTG TAAATGCTAC TAACCAAGAA GCATCTAGAT TATTTCTAGT
   103501 ATTATCTCCC GCTTTACCAA GACTAAACGG AGTAACTAGG TCTAAATTTG GAGAAATAAT
   103561 TACTTTCCAC AACGACGATG TATAATCAAA TCTTAATGCA AAATTTTGGT TTTCAGTTAG
   103621 TTGATTTATA ATCTCTTGTT CTATTCCGGT CGGTAAATTA TTGATAAATT TCGGAACTAT
   103681 TCTTCTAGCT ATGGCACCAC TAGGAATTGT ATCACTAAAT GTAATTGGGC CTAGTCCGTT
   103741 TGGCAGTGCT CCTCGGCCGG CGTTAGTTCC GTCACCAACA ACGCTGACGA TTTTAGTCCA
   103801 GATATATTTC CTCTGCTCTA AATCAGTACT GTTAAAATCA ACTATTTCGT TGTTCTTAAA
   103861 TGCTTTTCCT TCTGGAGGAA CAAATTTTAT TAATGCGTTC GTAGAAACAT ATTTTAAGCT
   103921 GCTGGTACTA AAAGACCCAA CTCCTAATAA TGAATTATCA ACTGTATTTT TAAAATATCC
   103981 AGTACTTTCA TTTATTCCGG TACTAAGACG TTGCCATATA ATATTGTTAT CTACAAATAA
   104041 AATTTTATCA AATTTTGTAA GGTAGAAATT ATAAACATCG GTAGACGTAA ACAGTGGCTC
   104101 GATCTTATTT CTGATAAAGT TAATAATATC TAATCTATTA GCAAACTTAA AAGTTAGATT
   104161 TCTTTCAATT TCTTCTCTGT AAATGTACCC ATCGTCGGCA AATACTCTTA CACTACTATA
   104221 TTTTCCGCTA GCATCTATTA TATCAAAGTT CCGTGATATT CCGCTCGAAG TTCTATTAAT
   104281 AGATTTAACT TTTAAAATTT CTTGACTGCT AGATAACGGC GCCAATTGAT AATCTTCAGC
   104341 GGTAATCATC CTATTTTGTG TATAATATAA TGCCGGGGCT ACGGCTCTAA TATTATCCGT
   104401 ACTTTCCGGG CCAGTTGCAT TTGATATTGT ATAATTTAAT CCTAGATTTA CCGTCAATGT
   104461 TTCTAAGTTA CCAGCCTTAC TGATATACGG GATAGAAACA TTTACACCTC TCATTTCGGC
   104521 AGGAGAGATT GAATAACTTA GTCCATTGGA TGTTCTATAA TAAGCTCTGA AAGTTCCTCT
   104581 TGGAAGATTT CCGTATACAC CATCGGCAAA CAATAACTCA ATGGTATCAT TTTCTCTTGT
   104641 AGAAACAGAG TAAATATTCC TGATATTGTT TTCTAAACTA TTATAAGCAA TATTATTTCC
   104701 TACTAAGTTA GTGACTTTAA CCCATTGATC GATCTGTGTA TTAAGAGAAT CTAGCTGGAA
   104761 TAACCAGATA TCATCGTTAT TGATACCTTC TGCTTCGATC GAGATTGATT CATTAACTGT
   104821 AGGAACATCG ATGGTAAAAT CTGCTAATTC TAGATTTCCC TGCTTGAACA TAAGGAAGAA
   104881 CCCTGTATTA GCACTACCCG GGCCACGGCC GTCTTGTCTA TAGATAAATC CTAATTGATT
   104941 ACCAGGGGTA GGCGGTTCTT CATAGATGAA TTCTTGTCCT TTAAAAGAAG TACTAACCAG
   105001 TTCAAAATTC ATGCTGCGGC TAGCTACGTT TTTTGTAAAC GAAAATAAAG GAACATCTCT
   105061 CAGTGCTGAC CTAAATCTAT ATTGTTCTGT TTGTATTCCT TGGATAACTG AACTTCCCTG
   105121 GCTTCTTCCG AATTCGATGT TATCGGCCAT TGAAGCATTA ATTATTAGTA AAAACTGTTC
   105181 TAACCAATTG GTATTTGTAG GATCGTTCCA AGTAATAATT TGATCAGCTA GGTTTCTGCC
   105241 GTTACTGTCA ATAATATCCT CTGTGGTTGA TACTGTAGTA AATTTTAATA GGCCAGAAGC
   105301 AGAAATATTT CGTTTAGCAT TATAGCCAAG CATCCTAGCA ATTCGTAATA CACTTTCTCT
   105361 ACGATCCGCT AATTCTAAAA AGTTTTCTCG GCTAGCTAAG TCAATTCTAA AAGATAGACT
   105421 TTGTCCGATG AATGCTATAG CATCAATTAA TGCCATATAT TCCGAAGATT CTATATAATC
   105481 ATTGAAATCT TCTGGATAAT TTTCTCTAAG ATATGTGATA ATAACCCTAC GTAAATTTTC
   105541 AAAATCGTAG GATTTGAAAT CGGCATTCTT AAAAGTCTGG TATATTCTAG TCCAGTCTTG
   105601 GTTTAAAATT AAATTATTTT GTCTTGATGT AGTGGTCATT CTATATTCTC TCCCAGTATT
   105661 TATTTGAAAA ATTAACTGGG CATATTATGT GGTTACTGTA TTATTGGTTC TGTCAAAATT
   105721 CAGAGACATT CGTTCATTGA TATTAAAGGG TAGATATGTT ACTTCTGCTT CTATTCGTAG
   105781 ACCTTGATCA GTACTGTCTA TAATTACAGA ATTTACAGAA ATCCTAGGAT CATAATTTAA
   105841 AATATCTTCT ATGTCCTGAG AAACTATGGC TCTAACTTCC TCTGTGAAAT TTTCAAATAA
   105901 CACATCCCAT ATAACTGTTC CAAAGCTGGG ATTTTCTAAT TTTTCACCTT TGCGAATATA
   105961 GAAATGATTA AGGAGATCTT GTTTGACCAG ATCTAGATCG TAGAGTTTAT AATTTTTCTT
   106021 ATTGTTGTTA CTGCTAAAAC CTCTGTAGGT GAAAGTTCCT CGATCTGTAG AAACTTGTGC
   106081 AAAATTACTA GCAACGACTT TTTGATTGTA TAATCTTGTT ATGGCCATTT TTATGTCTCC
   106141 CTATCTGTAT CTTTAGGTTT AAACCTATCC GGTGCAAAAT TTTCGTGTAG CAGCCAAGGC
   106201 TCATGCATAG GAACACGTTT CATAATACTA TTAATTGTTC CTGATCGATA TTTCTTTTCC
   106261 GACCACCCAG ATGAAACAGA AGTTGATGGA GCAGGGTGTG TAGTCAGCGG AGTTAATGCA
   106321 GAAGCTGCAT CAGCAAGAGC TGCCGAAGGT CCGTTTAGAT CAATTTTAGA ACCTTCTATT
   106381 TTTATTGCCG CACCGCTCTT GATATCTGTA GTGCTGCTAG CGGTAAATTT ATTCGCACCG
   106441 CCTGTTCTGA TATCATATCC TTGAGAAGTA GTAAACTTTG CCGAGCCACC GTTGACCTGA
   106501 TCAAAGTTTT TTGCGATAGT AATTTTTCCA TCCTGGCCTG CTATCAATTC CCAGTTCTGT
   106561 GCCATTTCCA TCCTTGTTCT TCCGGAAACC GCTTTCATAT TGATATTTCT GCCAGCTTCT
   106621 AAGTTAATGT CTCTATCAGC ACGAATATTT AAATCAGTTT GAGTATGTAT ACTAACGCTA
   106681 TCTTCGGCAT AGATATCAAT TTTTCCGTTC GACGTCAGTT CTATCCAAGT TGTGCCTTTG
   106741 GCATTTCCTA TGTAAATTAG GTCTTCTGAA TTGTGCATCA ACAGCTGATG ACCTGTTCTA
   106801 GTTCTTACTC TAAAATATTC GTTAGAAGGA ATTGTCGGAT CGCCTTTTTC GCCTTTGAGA
   106861 ACATCTGCAT AGGCGCTACC TTGGCCGATT TCGCCCGCAG ATTTTTTACG TTGATATCTA
   106921 TCATCCCCGT CGTCCATCAC TAGTGTTGTT CCGCCTAACC TACTAACCGG AACTGGCGCA
   106981 TCTGTAGCTC CTTGTAATTT TCCGATTACT GATTTTTTTG CATTGTTTCT TCTATCGACT
   107041 GGACCAGGAG TTGATATTCC AAATACTGAA CTCGGAACTT CTCTTCTAGC AGACGAACTA
   107101 GTGATACCCC TAATATTATC TTCTAAAAGA CCCTGAGTCA AAAATGCATC AGCAATGGGG
   107161 TGGACTGGTT TTTTGATTTT GTCAACATCA AAGCGCTGTT CTACAGTGTT TAATTTTTTA
   107221 TTGATTTCAG CTACAGGCAA TGGCAATTTA GAATTATATT TCTTTTTGTC TTCTGCCGAA
   107281 ATATCAACTG ATTCGGAAGC GGCTATTGCA GGGACCATGT GATTAGTAAA TCTAGGAGGT
   107341 ACACATGCTA TCCAAAATCC TTGGCTTGGA TCTCCGTCAA CAAATAGGCA CAGAACTGTT
   107401 ACTCCCACGT CTGGAGGTAC CATCCACATA CCATAGCTTT TTTGCGTATC ATTATAAGCT
   107461 TCAGCAGTAG TTGATCTAGT GTTGGAATTT TCTGCTCCGG ACGGATTAGA GGTATTTTTT
   107521 CCTAGAAATT CATACGCAGT GGATCCGAAA AACGGACTAG CGTATCGAAC CTGATAAACT
   107581 TGATTACCGT CTGCTAGATC ATTTCCTTGT TCTCGTAATA GAGTAACTTC TAAGGCTCCC
   107641 ATAAAAGTAG GATCTAGATG ACTGATAATT CTTCCTAAAT ACACACCGGT GCCAACATTT
   107701 CTTTTATTGG TAATGTTTGC CGGAACTCTT TTTATTGTTG CCATAATATT TTTTATTCGC
   107761 CTTCTTGACT GTTAATCGAC GGTAATTGTA AATTTGCAGC AGCATTGGTC AATTGACCTG
   107821 CGGCTGCGTT AGTTAATCCT CCTAATGCAG AAGAGGCAGC TTGCCTTTGT TGTCTAATAA
   107881 ATGCTGCCAG CTGGCCACGT CTGCCGTCGA GTGCAGCAAG CTCTGCTTGC ACGGGCACAG
   107941 GCGGTGGTGG TTCAACTGTA ACTTCTGGTG TAGGCGGAGT ATTAAGACCT GTAGGTTGAG
   108001 GCTTAGTTTC TCTAACGTCG GCGGCCAGAG CTTGATCTTT GTCTGCATCA ACTGGTTGTA
   108061 ATCCTTCAAG ATCTTTATCT TGTAGAGGCA TGCGGATACA TTTTAATTTT TGTTTAAACA
   108121 GCCCGTCAGT AAATGTACTT TCAACTGTGG TAACTTTATA AATTCCTGTA AAGGGAGATA
   108181 CCTTTCCATT ATTAGGATAT CTATAAAGAC CAGAAACCGC ATCTATGTCT TGAGGATTTT
   108241 GAAACCTAAT AAAAATAAAA ACATCACTGC CTTCATAATT AGCGCTACCG TCATTGGTAA
   108301 TTTGAGGAGT TGAAGAATTC GGCGTAGCAA AATGATTGGC TATTCCCGAA TCTACTAACC
   108361 AATAGGTGTC GCCTAAAATT TCTAAATCTA CTGTTACCAG ATCCGCACTA CCGCCTGTAA
   108421 TAAAAGCTTT ATGAAAAGTT TCAGCTACTT TTTGTTCAGT AGATTTAGTA CCGGCGCCCC
   108481 CGTGATTTTC TTTAGTTAAA GCCGAAGGGT CTCTCATTAA TCGTCTTCGT CCGGTATAGG
   108541 CTAGTTGTAC CTGAGGATTA TTTCCTTGTC CTGTACTGAC AGTCTTTCCG GGTTGCGGTG
   108601 CAGATCCCTG CTGATTAGGA TCAGCGACCT GAGCTGAATT AGCTTCTGGC AAGGGACTAT
   108661 TACCTGTAAA AAATAAATTG TTTATCTGTA TGTTGAAATT TAATATGTCT ACATTCTTAC
   108721 CCGTATAGAT ATAATTGTAT TCTTTAACTA TTTGTTTTTC CAGAGCCTTG TAACCCAACG
   108781 GTGCAGCATT AGGGTTGGAA AAAATAGTAT GATGTACTAG ATACGGAACA ACTCTATAGA
   108841 TTATTACCTT ACTGAAATCA CCTAGAAGTG TGTCGAGCTC TCCGAATTGC ATTTGCACAT
   108901 CTAATTTAAA CCATCGGATA AATCCTTCCT TGGTTAATTT GTCTGGATCA ATAGCATCTT
   108961 TGGCATATTT TGAACTGAGA ATTAACTGAG TTATGATATC AGTTAGTGTT TGTTGTTGAG
   109021 CGAACTGAAA TTCTCTATTT TTAGGATCTA TAGTTATTTT GTCCCTGTCG ACTTTTCCTG
   109081 TCTTGGGATC TACTTTATCT CTTTCAAAGC CAAAGCCAAA ATTTCCGCCA GCAGATGCAC
   109141 CGAAGCCAAA TATAGATGCT CCGATGTCAT TGGGATCAAA ATTTGCAGGG TCAGGAACAA
   109201 TAGGCTTAGG ATTACCAGCT TTTTTCTTGG GAGGTTTTTT AGGATCTTCT GCGGCTTTTT
   109261 TACTGTCGTC TACTTTTTGT GTTTCCCAAA TTTGAGATTT TTCGGGTGAT GTTGGAAAAT
   109321 CAATTATGTA AGTATCCGGT AATCCTATTC TTTTTTCTCG AACTAGTTTT TGTTCGTTTT
   109381 CATTTAGAAT GTTAGTCAGA TTTGCACAGG CCTCTGAAAC ATTATCACCT TTTAATTTTA
   109441 AATCAGTATA AGCAATATTG TATGAATCAG AAAATCCTTG ATGATTATAT GGTACACCTT
   109501 CAACACGATA TTTACTTCCG GCTTCTGTGA CTTCGAACTT GATACTTGTC AGTTTCATCA
   109561 CAAAATATTT TGATTTAACT ACTTTCAATT CGCCCATTTT TTCGTCATAT CCTTTGAAAT
   109621 CTAATTTCAA AAGATAAGGA GCATTATCTA GATAGTTGGC GTACTTATTT GATATAGCTG
   109681 CGACCTGCAT ACTCTGTAAA AGAAGTCCCA TGCTGTAGGG TTCTATGATT TCAAAACTAA
   109741 ATTTTACTGC ATTACTATTA CCTGTTTTAG GACTTGCAGC AATGATTGAC TGCATGACAA
   109801 AATTATTAAC AAAGTATTCA GGAACTCCAG ATTCGGTATT AGCCCTCTGA TTGTCGTATC
   109861 TTCCGCCTGA ACTAAAGATT ACCTGAGTTA ATGCAGAATC GTTATCTCTA TACAGTTTAG
   109921 GATTATTAAA TTGTTCTTTG GTCAAGCATG CCATAGTCCA CAATGGCGAA AAAGAAGCGA
   109981 ATTGATGCAG TGGGTTAGCG ACTACGTTAA TTAAAGCTGT TCCGCCAGCA ACATTTACTG
   110041 ATTTATTTTT TGTATCAGTT GGCTTACCGT TTTCAATTTT ATTGGTGGCA CTATTTTCTT
   110101 TTTGATTTGT TACACGTTCA GCAGATCCTT CTGTGACTGC TGAATTAGTA GGAGCAGGCT
   110161 GCTGCGGTGT TCCGTCTGGT TTCTTTCTCG GAGTAAATCT TTCTTCGAAC CTGGCTGCGG
   110221 CGGCGCGGTC GGCAGGTGTT ACTAAAGCTT CTAATCTTTG TCGTTCGGCC CGTAATTCAG
   110281 CTAAGGTGGG CATTAAACAT GCTCCTTTCT AACATAGCTC AAGGAGCGGA ATGCCGTGGT
   110341 GGACGTAAAA TCAAACACTG CCACCTTAGA CTCCTAGATA CTGTTCTAGA TTTACCTGTT
   110401 TGGGCAGAAA TATAGTTTTA CCCGGGACGA AATCATAAAT GGGATCTTTT AAAACATCCA
   110461 TGTTACGTTG TACAAATACC CACCATAATT TAGCATTTCC GTAGGTATCA TAGGCTAATA
   110521 AATCTGGCCT GTGTTTATAT TGATTTTCAA TAACATATTT GAAATCATCG CTTTCTGCAG
   110581 GTATTGAACG TATTCGTAAA GTTTCTAAAT AAAAATTATT TTGAGGGGTC GATGCCCATG
   110641 GAGAACTATT TGTATATGTT GCCATTATAG ATATCCTACT CCGTCGGGTC CAACCATTTT
   110701 GCCAGCTGCA TAAGATTGGA GATTAAATTT ACGTAGAGAT TCTCTACTGT ATATCGGAAC
   110761 GCATGTAACT GATATAGTAC TAACTACAGG CACCCAAGTA TTTGTTCCAT AACGATTGCA
   110821 TCTTACATAG TTGGTGTCGT CTTTAAGGTC TACTGAAAAC TGGGTGATAA TTACTGGAAT
   110881 TTTATCAAAG ACACTGGCGC CGTATCCATA CAAATGACAA ATTATTGGAG GATTTCCGGC
   110941 ATTGGCTCCT TGACCGAAAA ACATTTTTGT CGCTGTCTTA AAAAATGTCG TGGCTGCTAT
   111001 CCAATAAGCA GCATCTGTTT CTGTCTCTGA TGTGAATTCT CCGCTGATCT GAATATCATC
   111061 TACTGTGCTG CTTTTATAAG AATAATACGG ATAGTTACTG TGTACTAAAT CAACCTTTTG
   111121 ATAATCTGCT TTTGTTGAAA CTGTTATATT AGGAAGATAA GGAAATACTA CTCCTCCTGT
   111181 TTCTGATAAT ACTTGAAACA TCTTAGAATT AAAAAGTTGC CAGGGAGCAT TTATTCTCAC
   111241 ACGCCAATCG TCTTTACTAC CGGGATCTAG TTTTATAGCT GCGCTTTGAT TTTTAAAAAG
   111301 ATCTGCCCCT TTTGGAAGAT TAGCACCTCT TTTTAAACTT AAAATATCAT TAATAGAACC
   111361 TGCTGCTTTG CCTAGTGCTC CGGCCACGCC TTGTATTCCG CCTCCTAGAC TACCTCCGGA
   111421 TAATTTACTT AGACTACTAG TTATGTCGGC TTTAAGAGCG CTGGTACTTC CGGCTAAACT
   111481 TTTTAATCCT GCACTAGCCT GTCCAACTAT AGAATTAAAT TTTCCTGCAG ACTCGCCGAG
   111541 ACCAGTTCCG GCTAAATTTT TAATAGCCGA TGTAGCACCA TTGAGACCGC TGCCTAGTTC
   111601 ACCGGCTAGC CCAGAAATTT TCTGATCTAG CTCGATTTTT TTAATATCGC TGAACGCCGA
   111661 AACTGCTGAT GCGGTGACGG CATTAGTAAC TTCTTGTGTT GCGGCATTAG CTGCCTGTAC
   111721 TAGTTGTGCG TAAGGATTAG TAGGTAAAGT CATTTTGGTA AGATAAGTCT CTGTTAACTC
   111781 TATTTATTAC TTACAAAATG TGCTAATATT ATAAGTAGTA GAGGATTAAA AAAAATAATG
   111841 ATACAACCAC CAAAAGTAAA GTACCTAACT AACAAAGATT TATTAAAAGA AATACACCTA
   111901 AGTAAAAACA CATATTGTTC GTTTGTTAAA CCAGAATATC ATGAATACGA TTTGATCGTA
   111961 CCGAATTTAG AAAAAATCAA CATCAGAACA ATAGCAGAAG CTAAAAGAGC TCGAGCCGCT
   112021 AAACTGTCAA AAAGAGCATA CGAGCAGTCC GACAGAAAAT TACCCCAAAA AGAATTTGAA
   112081 ATAGATTACA AGAAAATCTC TAAACAAGAT GTAGTTTTTA GGGTAATGAC ATTTGAACAT
   112141 GTTCCGTTGG CTCCAGGTCG TAAAAAAACA CTGAAGAATA CCGCAGACAG TCACGAAAAA
   112201 ATCAACTTCC CACCTTTCCA ACATTGGAAA TTTGACGACA ATGACAATTT AATTTGTGTA
   112261 GGAAAGAGTC ATTGGCAGGG CGGAATAAAA ACTGGAAAGT TTTCTAAAGA ACACGGGCAG
   112321 ATGACCAACA ATCTGGCTCG TATGTTTATT AAATTATGTG AACGATATGC CACACGCGGT
   112381 AATGTCCGTG GTTATACTTA CAATGATGAA ATGCGTGGGC AGGCAATTTT ACAGTTAACA
   112441 CAGATTGGAC TTCAATTCGA CGAATCTAAA TCCGATAACC CTTTCGCCTA TTATACTGCT
   112501 GCTGTCACTA ATTCATTCGT GCGGATCATC AACATTGAAA AGCGTAATCA AAACATCAGA
   112561 GACGATATTT TGGAAATGAA CGGAATGAAT CCATCGTGGA CTCGTCAAAA CTCAGGAGGC
   112621 GGTGGTGGGG CTGCTGCTGG GTCAGCCCCA ATTACTGTCG ACGGCGGCGA TTGGGATTGA
   112681 TTTATTGTTT AAAATAATAT AAACTAACTT CATGAATTTA TTTAAAAAAG CAGCCTGCTT
   112741 CACAGACATA CACTTTGGTT TGAAATCAGG AAGCAGGGTA CATAACACAG ATTGTGAAGA
   112801 TTTTATCAAA TGGTTCTGTG AAGAAGCCAA ACGAGAAGGT TGCGAAACTG CGATCTTCCT
   112861 AGGCGACTGG CATCATAATC GTTCAACCAC CGATGTCAGT ACTATGAACT ATACCGTCAG
   112921 CAATCTAGAA CGGCTAAGTC AAAACTTTGA AAAGGTATAT TTCATTCTAG GCAACCACGA
   112981 TCTATTCTAC AAAGACAAAC GTGAAATTAA CTCTATTGAG TTCATGCGTC TGTTCCCTAA
   113041 TATCATTCCT ATAAAAGAAA CACTCACAGA CGGCGATGTT ACTATCATGC CGTGGTTAGT
   113101 CGGCGATGAA TGGCTGAAAG TACCCAAAAT CAAGAGTCGT TATATTTTCG GTCATTTAGA
   113161 ATTGCCTAAT TTTTACATGA ATGCTATGGT CCAAATGCCG GATCACGGGC AATTACAAAG
   113221 TTCACATTTT GTTAATCAAG AATATGTGTT TTCCGGCCAT TTTCATAAGC GACAAACTGG
   113281 TCGGAATATC ACCTACATAG GCAATTGTTT CCCTCATAAT TATGCAGATG CCGGTGACGA
   113341 CGACCGAGGC ATGATGATAC TCGAGTGGGG CCAGGAACCT GTTTACAAAA CGTGGCCGGA
   113401 TCAACCTACC TACAGAGTGT TCAAATTGAG TCAAATCATA GATCGCGGAG ATCAACTGTT
   113461 ACGGCCTAAA ATGCACTGCC GAGTAACAAT AGACCTGCCG ATCAGTTTTG AAGAAGCTAA
   113521 TTTCATTAAA GAACAATTTA TTCCCCAGTA TTCTCTTAGA GAACTGATGT TGATCCCAGA
   113581 GAAAGTAGAG ATTGAATCAA CTTCAACTCC CATAGACATC AACTTCGAGT CAGTTGATAC
   113641 TATTGTTATG AATCAGATTA ATGCCATCGA TTCGGAATCG TTTGACAAAA CACTGTTATT
   113701 GGACATCTAT AAAGATCTAT GACAATTAAA ATAAAGAATT TAACTGTACG TAATTTCATG
   113761 AGCGTGGGCA ATCAAACTCA AGCCATCGAC TTCGATAAGG GACAATTAAC TTTAGTACTT
   113821 GGCGAAAACT TAGATCTGGG CGGTGATGAT AGCGGAGCAC GTAACGGTAC AGGCAAAACT
   113881 ACGATTATTA ATGGTCTTAG CTATGCCATC TATGGCAATG CTCTAACTAA TATCAAAAAA
   113941 GATAATCTAG TTAACAAGAT CAACGGCAAA GGCATGCTGT GTACAGTTAC TTTTGAAAAA
   114001 GACGGTGTCG AATATCACAT CGAGCGTGGA CGCAAACCTA ATTTATTGAA ATTTAGTATC
   114061 AACGGACAGG AACAGCAACA ACTAGAGCAG GATGAAAGTC AAGGTGACAG TCGTGAAACC
   114121 CAAAAGGCAA TCGAAGAATG TTTTTCTATG AGCCACGAAA TGTTCAAGCA TCTAGTAGCA
   114181 TTGAATACTT ATACTGAACC GTTTCTGTCG ATGAAAGCAG GTGATCAGAG AAATATCATC
   114241 GAACAACTAT TAGGTATAAC ACTGTTAAGT GAAAAAGCCG AGGCACTAAA AGATGAAGCC
   114301 AGGCGTGTCA AGGATGCTAT CGCTACAGAA AATACTCGTA TAGAAACTAT TAAAGCATCT
   114361 AACGATCGTA TTCAACAGAG CATTGAAGCA TTAGAGCGTA AAAAGAAGAT GTGGGAAGAT
   114421 AATAAACAAA CTGCTATCAG TGATCTACAA AAAAGCATTA CACATTTAGA AAAAATTGAT
   114481 ATCGATGCCG AAATCCTTGC ACATAAATGT TGGGAAGACT ATAACAAAAA GAAACAGAAA
   114541 AAAGACGAAG CCACACGATG GATCGCTAAA ATTGTGGCAG ACAACGAGAA ACAAGAAAAG
   114601 CTAGTCGAGA AACTTAAACG AGAAATTGCC AGTCTAGAAG ATCACAAATG TTATGCTTGT
   114661 GGTCAAGACA TCCACGATCA GAAACAGGAC GAGATTAAAC AGGAAAAACA ATCTCTTTTA
   114721 CAAGAAACAG CACTACAGAT TCTAGCGAAC CTCACACAAG AAGAAGAACA TCAATCAATA
   114781 TTAACAGAAA TCGGCGAATT AGAAAATTGC CCGGTGACCC AGTACGATAA GATCGAGGAA
   114841 GCTTATAATC ATCGAAATAC TGTTGAGGGT TTGCAAAAAG ATTTAACCAC TAAACTAGCA
   114901 GAACAAAATC CCTACGACGA TCAGATCGAA GAACTTAAAA ATTCTGCGGT GCAAGAAATC
   114961 AATTGGGATT CGATCAATGA ACTCACCCGT GTTAAAGATC ATCAGGAATT TTTATATAAA
   115021 TTACTGACTA GCAAAGATAG CTTTGTTCGT AAAAAGATCA TCGATCAGAA CCTAGCATTT
   115081 CTAAATCAAA GATTAACCTA CTATCTAGAC AAGATTGGGT TACCGCATGT TGTGGAATTC
   115141 CAAAACGATC TCAGTGTTAT CATCACACAA TTAGGTCAAG ATCTAGATTT TGATAACCTT
   115201 AGCCGAGGTG AGCGCAACAG ATTGATATTG TCTTTAAGCT GGGCATTCCG AGATGTGTGG
   115261 GAAAATCTGT ACCATCCTAT TAATCTTTTA TTCATAGATG AACTTGTTGA TTCAGGAATG
   115321 GACAGTTCTG GAGTTGAATC CAGCATCGCA GTATTGAAAA AAATGACTCG CGAGCGTGAT
   115381 AAGAATGTAT TTTTAATCTC GCACAGAGAC GATTTAACCA GCAGAGTGAA TCATGTACTG
   115441 AAAGTCATCA AAGAAAACGG ATTTACCAGT TATTCCAACG ATGTAGAGAT CGTGGCATGA
   115501 CCGACGATAC ACATGAATTG ATAATCAAAG CCTGTCAAGA ATACTTTAAA TGGCAGGATC
   115561 GATTTGAACA CAAAGGCAGT GACGAGGCAG GAATCAAGGC ACGAAATGCT CTAGGCGAAG
   115621 TTAGAAAACT TTGTTTGCAA AGGCGCAAAG AAATACAGGA AAAAAGAGAA CAAAGGCGTA
   115681 AAGTCAGAAA TGCCAAGAAT GGCAGGCCCT TCAATATAAC TAAGGATGAG TATAAATGAT
   115741 TCCAATATTA TATGACATGG CTATATCAAG ATATCGAAAT TTCGGAACTT CCGGAAGACT
   115801 GCGTAGGATT CGTATATCTC ATTACCAATA AAATTTCTGG TAAAAAATAC ATAGGCAAAA
   115861 AACTAGCAAA ATTTTCAAAA ACCACCTATA AGACAGTAAA ACTCAAAAAC GGTAACAAAA
   115921 AAAAGAAGCG TATCAAAGGC AAAATTGAAA GCGATTGGCG CGATTATTAC GGTTCAAACA
   115981 TAGAGCTCAA TAAAGACGTC GAACGGTTAG GCACTGAAAA CTTTACCAGA GAAGTACTTT
   116041 TTTATTGTCA ATCAAAGGCT GAATGCAGCT ACATCGAGGC AAGAGAACAG TTTAGGCACA
   116101 GAGTATTAGA AAGCGATGAC TATTACAATG GGCACATACA AGTTCGCGTA CACGGCTCTC
   116161 ATATTAAAAA ATCAAGACTT TTATTAGAAT CACATAGTAA CTTAGATATA CCTAAGGCTC
   116221 AATAATTCCA GGCAAAATAA CGCGGTTTTT TGGCTAGCGC AGGCCTAGTT TCTTGCGCCC
   116281 TATACCTGGA TCACGGATCG CAGGGACGGA AATCTGTGCC GCAACAGTAC TCAACCACTA
   116341 TCCTTGACAG GACGCGGATC GCAAAGACCT TGCGGTTTGG TTGTTAAAGC AGAGAGCGAA
   116401 AGGCAAAATG AGGGGAGAAA AACCCCACGT CTGTGCAGAT GATAGCAGAT TTGTATAGGC
   116461 CGCCGTTGTG ATAAGACGGA GCTCGAGGTA CCGGACAACC GCCTCTGTAA TGCTCTACTG
   116521 CTGTGTGACA TTGTGCAACT CGGATAATGT TTCTTAGCCC TTGGTTGGGC TAAGTGTGAC
   116581 TGAACAATCT GGATAATATT TAAACTGCTT CGCAGTTAAT AATTACATCA ATGTTATGAA
   116641 GAAAGAAAAA TGCGTTGAGC GTCAGCGAAA ACGCAAACGA GCGCAAGCTC GTTTTTTACA
   116701 ATAAATAAAC TATATTCTTT GGATCCATGA AATGAGATTA TTACAGCTCG AACCTCAACT
   116761 AAGAAGAAAT TATCTCTATG AAAGTTTAGA TATTTCTGGA AGGAATTCTA TAATACTGTG
   116821 GGAAACTGCA GGAATCAAAC TCAGAGAAGC AGCATTGACC GCTGATCAGA TACAATCTCT
   116881 GTTTAAAGAA ATCGAAACTG CTCAGACAGC TTCGGGTGAT AATAGAACCA TGTTGGGCAA
   116941 AGGCAAAGAT GCTGCATCAG CAGTAAACAA GGCCTGGGAA GATCTCAAAA CAAAAATACA
   117001 AGATTCTGGA CCTATTAAAA ATTTCGATCA AAAGGTCAGC GATGTGCTCA GCAAGATCGG
   117061 TATGGGCGCA GACGATCCTC AATTCGATGG TCAGGTTAAC AAGTGGGTGC AGAAGTATCG
   117121 TGACTTCGCT AAAAAACATC CTATCGCACA AGGTGCTATC TACGCTACTC TGATTGCATT
   117181 AGCAGGTATC ACTGGCGCGG GAGTAGGTGG AGCAGTAGCT CTTGGCCTAC TTAAAATGTC
   117241 AGATCAATTA TTACAGGGCA AACGATTTTC TAGTGCGGCC TATTCAGGCG TCAAAGCCGG
   117301 CGCTATGGCA TTCGCTGCCA GCAAGCTGGG AGATCTTATC AAAGGTATGA AAGCCGGAGA
   117361 CCAGATTCCC AAAGTCATTG ACGGTCAAGA CATAGTAGAC GTACCTGGCG TGCCTAAGAT
   117421 GGATTTCCAA AAATACGATT ATTATCTAGG AGACAGCGGC AACGTGGTGG CAGTGACCAA
   117481 AGGTGCTCCT AATCCGTTCA CCGGAGATCT AGGATCAGCA GCTAGCAGTG CCAGTAATGC
   117541 TGCCAGCACA GGATCGAATC TTTCCAATCA AATCCTAGAT CAGAGTCTCA GCAACCCCGC
   117601 TGGCAGGTCG GCAGCTAGAC AAGCTGTGGC CGCTGCCTTA GATTCCGGAG ACATTACTGC
   117661 TGCACAGGGC AAAGAATTGA TCAAACAGAT AGGATCAGCG GCAGCTAATC CCGAAGCTGC
   117721 TGAACAAGCC ATAACACAGA CTCTGCAGAA TGTAGGAGGC AGCGCAGCTA AGAGTGCTGC
   117781 TAAGAGCGCA GGTACATCCA TAGCTGACAT AGCTGCATCA ACTGATATTC CTAGTGTCGA
   117841 TGCAGTCGGA GCAAGCTCCG AAGATCTTTT TAAAGTCGGC GATCAAAAAA TGGCTAAGTC
   117901 GTTAAGAACT GCTGTAGAAA AAATGTCAGC TGAAGATCAA GAAGAAACCA TTGCCGCTTG
   117961 GCGAGCTATG CTTAATCCTG ATGTACCAGT TAATGCTCGC CAAGGCGCAG GTGAACGAAT
   118021 TAGTGAGTTA GTTAGCAAGT ATGAAGGTAA CAAGGCCGGT AATGCTATTG CGGCAGCAGC
   118081 TGAAAAATCA GCAGATGTTG CAGCAGCACC AGGTGCTGCT GATGCAGGTA AAGCAGCAAC
   118141 TAAAGCTGTA AAGGGTGCGG CCGAAGAGTT GTTAAAATAT GTCGGACAAG AAGCTCCTGA
   118201 CGGAGTAATT AAAAATATTG CACCTGACGG CAAATGGATC GAATATACCA GTCCTACTGG
   118261 AAGATTAGTT AGAGATAATT TTCCAGTAGA AATGAACGGT AAAACATACA ACAATGCAGG
   118321 TCCATATCTT AAAGCGTTAC TAGGAGCTCC AACAGAAAGT ATTAGTCGCG CAGGTAAGAG
   118381 ACTGAGCGAA GGACAGGTAT ACTATCTTTT CAAACAGGTT GTTGCGACTA ACATCAAGAT
   118441 GATACAGGAA GGCACAGTAG TTACTAATAG ACTAAATGAA GGTCCTATGG ACTTTCTTAA
   118501 ACAAGCAGCT GGCAAAGTAG CCAGCAAGGC ATCTTCGTTT GGTAAAAGCC TGACCACTAA
   118561 AGTAACTGCT GAGAAATTAA CCAGCGCTTG GAAAAAAGCT GGTTCTCCAA CAGATTCTCA
   118621 AGAAATCGCA GCATTCTTAT CCACACAGGG AGTCAGCCCG GATGTAGTAG CAGCCACTTT
   118681 CAAAGGCATG AGATTACCAG GTCCTGGCGC AAATTCAAAT AATGCTGCCG CCGGAGCAGC
   118741 AGGCGGAAAT GTGTTACCAT ATCCGAAAGT AGTAGAGTTA GTGAATAAAT TAACTGTCAA
   118801 AGACAAATTA AGATTGATCA AATGGGTCGA AAAAAATAAA TCGACTGGAA CCGCAGGATA
   118861 AACGAGGAAT AGATATGAGA ATCCATGAAA TTTTAGTAGA AAGCCAAAAT CTACAGGAAG
   118921 GTCCAATACT GAATAAGCTA GGCAGCGCTG TAGGTAAAGG TGTCGGTACA CTAGCCAAAG
   118981 GTGTTGGAGC CGTAGCAGGA GGTATTGCCG GCCTCGGTGG AGCTATCAAG AAAGGCTTTC
   119041 AAGCAGGTAA AAGCACTGTA GCAGGAGCTG GAGATACCGC AGCAGCACCA GCTGCCGATA
   119101 GTAAAACACC AACTACCGGA GCAGCACCTA CACCAGGAGC GGCAGATGCA GCGGGTAATG
   119161 CAGGTGCGCC AGCAGGAGGA GCGGCAGGTG CGCCAGCAGC AGCAGAACAA CCAGCAGCAG
   119221 CAGGGGCGGC AGGAGCAGCA GGAAAGGCAG GAGCGGCAGG AGCAGCAGGA AAGGCAGGAG
   119281 CGGCAGGAGC GGCAGGAGCG GCAGGAGCAG CAGGAGCAGC AGGAAAGGCA GGGGCGGCAG
   119341 GAGGAGGAGC TGGTGCTACT GGAACTCCTT ATGCTCAAGC TCAAAAAGCA ATTCAAGCAC
   119401 TACAACCAAA AGAAAAAACA AAAATTTTCT CATTATTGCA AAAAGATCCT AAAGTTCAAT
   119461 CTAGTTTAGC GAACAAGAAA CCAGCAGCAG GGGCAGCAGC ACCGGCAGCA GCACCGGCAG
   119521 CAGCACCAGC AGCAGCAGAA CAACCAGCAG CAGCACCAGC AGCAGGGGCA GCAGCACCGG
   119581 CAGCAGCACC AGCAGCAGCA GAACAACCAG CAGCAGCACC AGCAGCAGGG GCAGCAGCAC
   119641 CGGCAGCAGC ACCAGCAGAA CAACCAGCAG CAGCACCAGC AGGTGATGTT GAAAAACCAG
   119701 GTTTCTTACA GAGTAAGATT AAAGGTCGTA GAAGTCCTGC TAAATTATCA CAGGCAGAAA
   119761 TCGATGCTGA AAGAGAAAGA ATTATGGGTC CAACTTCTGA TTCTGTGATA CGTCGAGGCA
   119821 ATTTAATTGC AGAAGGTCGT CTAAGTATTT TTAGAAGAAA ATGAAAATTT CAGAAATACT
   119881 TGTAGAAAAC GAATACGAAC GAGGAAAAGA CTTTGGCACA AGGCTAGTAT CGCCGAGTCA
   119941 ATGGTTTAGA CCCAAAACCG GAGGACAGTA TCAAAAAGGT AAAGATTTAG GATCTAAAAT
   120001 TCTTTCACCT TCACAATGGT TTAAATCTAA TAAATCGTCT GAAGTAGATG TTGATTCATC
   120061 AAAAGAAAAA TCAAAACCTG TAGAACCGAC TTTTAATTTA AGTAATGTAA AAAAAATCTT
   120121 AAATTCTATA GTGCTAGGAG AACCAAGATA TCCAGAAGAT ATGAAGGTGA TATCTCAGTT
   120181 AAGATCTAAA ATAAAAAATG GATCTATAGA TGTTTCGGTG AAGTCCGATG ATTTAAATCT
   120241 AGCATTAAAA TCTGTTATCG GCAATATTCA ATTATCTTCT GATCAGATTA AACTTATCAA
   120301 AGCTTACGCA GATTCTATTT AAAAGAACGG TAAACCTGTT TTCTTAGTAG TGTCGAGATT
   120361 TTCTTTGATT ATTTCGCTGA CTAATTCTCT TTCTTCCCAA CTCAAATGCA TGGCTTCGGA
   120421 ATAAGAAAGA CCTCTCATAT ACCAACACAT TTTAAGTATA TCTTTCTTTA ACGCCTTTGC
   120481 CTCTTTGTCC ATTTTTTCTG TTAGCCGTAA GATCTCCGGC AAAGACATTC TTAAGATCTT
   120541 ACTGCGAAAA AATTTGCCTG GTCCATGGTA ATAGGAAGAT CATATTCTTT ACTGCATTCA
   120601 TTACAATGCA CAACCGGTTT ATAATCTATT TTTTCTTTTA GATTTTTAAC ATGATTGGCA
   120661 ATTTTTTCAA AAATTTCTTT CGGAGCATTG TTAATAAATT CTTTGATCAT TGATACATCA
   120721 TTAACTGCAC CGTCTGGGGT TTCGATTTTT GTAATACATC CTGCAATTAA ATCAACAGTA
   120781 AGTTCTGTTA GTTTAACAAA ACTTTTTCCA AAACGATCAA GTTTCTCTTC GTCGCCCATG
   120841 TTATCATCAT TTATAATATT AAAGACTCTT TGTTCTTCGA GTGTCTTTAT TGAAGTTTTA
   120901 GTTAATTCTT GATAGGTATA TGGACGAATG CTAACAGTTA AAGGATCGAT TTCAACAACA
   120961 TCGACAAAAT TATATCCTTC ATACACACCT AACCAGTTTT GAAGGTTTAT ATCATAATCG
   121021 TTTTCTGCGT TACAATGAGG ACAATTAGCA GAAACCTCCA TCTTTTCACC ATAGGTAGCT
   121081 AACCTGATAG CTACTAGACA CAAGTCTAAA TCAATACTAG GCATCTTCCA GGGATCTAAA
   121141 ATTGCAGGAA TACAACTCTT GATTAACTCA ACAGTGCTCT GCCCTGATAA TAACGCATCT
   121201 GGAGTTTTGA ACATCAGTTC GTCTTTGGCT GTCATCGAAT ACACAGCATA TTCTTCATTT
   121261 GAACTCTGAT CCAATGTTCC ATTAGGATAA AATTTTCCTT TAGACGGCAG CTTAACATAG
   121321 ATTTTTGGTT GTCTATACCA TTGTGCCAAC GGATTCTTTT TTGTCTGTAA ATTTTGATTT
   121381 AACGGTTCTG AGCTCATTTT TTCTCCAATA AATACATTAT CGTTCTAAGT ATTTATATAC
   121441 GTAGTTTTCA CTTAATAAAA TAAAATATGG CACAACCGGT ATTAGTAGAC ATTCCAGGAA
   121501 TTGGCACAAT AGAAGCCAAG AACGCCGCGT CTGAGCACAC TCTTAATGAA ATTCTTAAGA
   121561 TATTAAAGAA ATTTGAAAAA CAAAAACTAG GAAGTGGAGC AGGCGGCGCT GGCGGAAAAG
   121621 ATAAAGGTAA AGACAAGGAC GGTAAAGGAA ATACTCCTAC TCCTGCTGAT AAAAAAGAAG
   121681 AAGAAGAAAA GAAAAAAACT ACATCTACGC TAGCTAGGAT GTCTAGCACC GTAAAATCCG
   121741 TGGCCGGAGG ATTGATCGGA TTAGGTGACA GCATTACAAA TACTATTAGT AAATTTGCCA
   121801 ATGTTGGCGA TAGTATGACT GCTGCTGCCG GAATCTTTTC AAGCATACCT CTAGTAGGAA
   121861 CTGCTTTTGC CGCAGTTGCC GGTGCTGCCG AATCTGTAAC TAAAAGTTTT CAAGATGCTG
   121921 CTTCGTCGGG AGCTACATTT GGAGGAAGTG TAAACAGATT CGCAGGAGCT GCCAGTGCTG
   121981 CTGGTATGAC CATGGAACAA TTTGGCAGCT TTATTCGATC AAATACTGAA GCTATGATTG
   122041 GATTTGGCGG TACTACAGAA CAAGGTGCTA AAAGATTTAC AGAAGTATCA AGAGCAGTTC
   122101 GAGCTACATC TAGTGATTTG TATGCACTGG GTTTTGGAAC CAAAGAGATT AATCAGGGCA
   122161 TCGCTAACTA CGGTAAGTTG TTAAGAACAC AAGGTATACA AGAAGGTAAA TCAACAGCTG
   122221 ATTTAACCAA AGGAGCCAAA GCATATCTAA AAGAAATAGA TGCTCTAGCC AAAGTTACCG
   122281 GTGTTGAAAG ATCGGCCAAA GAAGCAGAAA TGCAGGCCGC AGCTAGAGAT GCACAATTCC
   122341 AGGGTGCTAT GGCTAATCAA AGTGAAGAGG TTAGAAAATC TTTCTTGTCT ACACTAGGCG
   122401 GACTAGCAGG CGGTATGCAA GGTCCTCTAG GAAATTTTGC CAAAGATATT TTAGCTACCG
   122461 GTACTGCAAC TACTGAAGAA AATCAAAAGC TTCTAGCACA GATGCCTAGA TCCGGCGCAA
   122521 TGTTACAAGA ACTTCGTGCT AAGATGCAAA GAGGTGAAGC AGTAACTGAA GAAGAACGTA
   122581 ATAGATTAAA CAATCTAATG GCCGAAGAAG GAGCACATGC CGCTAAACAA CTAGGTGGAA
   122641 CTTTTGCGGC CGCCCCGGAA TTTGCCGGTA CTATGAATGC ATTAACTCTA GCACAGTCAA
   122701 TGCAGAAAAA TGCTATAACT CAGGCAACAG CAGAACAGAA AACAGCACAG TCTGAAACTG
   122761 ACAAGATGAA TGAAAAGATT TCTAAATCTA AAGAAGCATT GGCTGCTTTT AGTAATAGTT
   122821 TTCAAATGGC ACTGGCCAAC AGCGGTCTAT TAGATCTATT AATGAAGGCT TTTCAATTTA
   122881 CTGCTGATTT AGTAATGACC TATCTAGTTC CTGCTTTTCA ACTAATGGGT ACTATTTTAA
   122941 CTGAAGTTGG CAGTGCATTG ATTGATTTCC TACAACCCAT TATAAAACAG ATTGGTGATT
   123001 TTATCATGAT GCATGTAATT CCTGCATTTA TGGATCTGTG GCCCATCATT CAAACAATTG
   123061 GCGGAGTTAT CAACGACTAT ATTTTACCAG TGTTTGTATC ACTTGGCGGA TTTATTCTAG
   123121 ATAATATTTT GCCAATCTTA GCAGGTTTAG GAGCAGGGTT ACTAACCTAT GGAGCGATTG
   123181 TGGCTGCTGC AAGTTTGAAA CAGGCGTATA ACACGATGAC TGTAGTTTCG GAATCAGGTG
   123241 CTAGAACAGG ACTGCTAACG AGTTTAGCTG CACAAATCAA AGCTACGTGG GCTGCTGCGG
   123301 CAGCGGCATT GGGTTTAAGC GCTCCTATGT TAGGTGTAAT AGCTGCGGTT ACCGCAGTAG
   123361 TTGCAATTTT TTACGCTTTA TACAGAAATG GATGGACATT AGGTACAGTA TTCGAAGCTC
   123421 TGAAAGATAA TATAGAACGA TTTGGTATGA ACATCATGGA ATTTATTGAC ATGATAAGAT
   123481 CCAAATTACC TGAATCCTTC GGCGGGTTAT CCAAAGAAGA AACTGAGCTA AGAGCCAAAG
   123541 AACGTGAAAA ACGCAGAAAA GAGCTTGACG AAAAAGAAAA AGAAAGAGAC AAAGAACGTG
   123601 CAGCCAAGGT CAAAGAACGA GGATTTGAAA CCAAAGAAGA TCAACGAAAA CAACTGCAAT
   123661 TTAAATTTGA TAATAAAAAA TTAGGAATAG CTCAGGCAGA AATCAAGACC ATGGATGAAA
   123721 AGCTTGCCAA AGAGCAAGCT TTAAGTTTAA GTGATCCTCA TGCTATGTTA AAAGGATTGG
   123781 CTGCATCGGA AAAAAGCGGA TTTATCAAAG ATGCACCTGC AGCCGCAGCA ACTCCAACTC
   123841 CGCAAGCCGC CCAAACCGCA GCAGGAGCGA CCCCCGCAGG AAGCACAGCC CAATCAACAA
   123901 CAAATGCATC ATCATCTGGT ACCGGCGGCT CGACATCAGA TACAGCTTCT TCTGGATCAA
   123961 AATCACCTAC TCAGGATGCC GCAGTATCTG GATTAACTGC CTTAAATAAT AGCATGGAAA
   124021 GAATGATTGC GATACAGCGA CAAACAAATC AACTATTACA GAATCAATTA CGAGTACAAG
   124081 AAAACATGTC TGGTAATTTA TCTGGAGATT TATTTACAAG TATTGCAGCC TAAAGGATAA
   124141 CGATTAAATG AGCTGGAAAA AACACTTTAC GCCTGTAGAC ATTTCCAATA TGCAGTCTAG
   124201 TTCTATGAGC CCGCTATCTT CAGCTAGAAG ACCGGGACCA GCTCGTACAA ACTATTCGAG
   124261 CTATTTGCCA GATGTTTATG CAGGTGCGCC AAATAGAATA GAAAGATATA TGCAATATGA
   124321 TACTATGGAT ATGGATCCAG AGATCAATGC TGCATTAGAC ATATTATCAG AGTTTTCTAC
   124381 ACAAAAAGAC AAAGAAAATT CCACACCATT TAATTTTAAA TTTAAAAATA AACCAACTAA
   124441 TACCGAAGTA AAAATTCTAA AAGATTCTCT CCAAAAATGG ACCAAAGAAC AACAGTTTGA
   124501 AACTAGAATT TTTAGAATAG TAAGGAATAC TTTCAAGTAC GGCGACTGTT TCTTTATCAG
   124561 AGATCCACAG ACTAAAAAAT GGTTGTTTGT TGATGCTGCT AAAGTTACAA AGATCATCGT
   124621 AAATGAAAGC GAAGGAAAAA TTCCAGAACA ATATGTTATC CGTGATTTAA ATTTTAATTT
   124681 TAAAAATCTT GTAGCTGTAA CACCTCATGG TACTACAAAT ACGGCTCCTA GCGGTATGAG
   124741 TTCGTATACC AGCGGCGGAG GTTTTGGTCG AGGATTTGTA GGCGATGCTG CGCGGGCGAC
   124801 CGGAACAAGA TTTCAAAATG AAGCCAATGA AGTTACTGTT GATGCCAAAC ACATAGTACA
   124861 TATAAGTTTG TCAGAAGGAC TAGATAACAA CTATCCTTTT GGTAACAGCC TATTAGAATC
   124921 AGTGTTCAAA GTCTACAAGC AGAAAGAACT GCTAGAAGAC GCTATCATCA TCTATCGTGT
   124981 ACAACGTGCT CCAGAACGTA GAATTTTTTA CGTTGACGTA GGTAACATGC CAGCACACAT
   125041 GGCCATGAGC TTTGTTGAAC GTGTCAAAAA TGAAATACAA CAACGTCGAA TTCCTAGCTC
   125101 TACGGGCGGC GGAACTAGTG TAATCGATTC TAGTTATAAT CCTTTGAGCA CCAACGAAGA
   125161 TTATTTCTTC CCTCAAACAG CAGAAGGTCG CGGATCAAAA GTTGACACTT TGCCAGGTGG
   125221 TACTAATCTA GGTGAAATCA CTGACCTACG TTTCTTTACC AACAAATTAT TCCGTGCCCT
   125281 ACGTATTCCA GCAGCGTATC TACCAACAGG CATTGAAGAA GCAGCTAATA CCATATCCGA
   125341 TGGAAAAGTT GGTACTGCAT ATATTCAAGA ACTGAGATTT AATGAATATT GCAAACGATT
   125401 ACAAGCCAGT ATTGTTGAAA CATTTGATCT AGAATTTAAA ATTTGGTTAG ATTCTAAAGG
   125461 GATTAATATT GATAATAGTC TCTTTGAAAT TAAATTCAAT AATCCTCAAA ACTTTGCAGC
   125521 ATATAGGCAG GCAGAGATTG ATACACAACG AGCCGCAGTA TATGCTCAAG TTTCTCAGAT
   125581 CCCATATTTG AGTAAACGTT TTTCTATGAA AAGATTTTTA GGAATGACTC AGGAAGAGAT
   125641 TTCCGAAAAC GAACTATTGT GGAAAGAAGA AAATGCTGCT ATGTTAAAAC CTCCAGCAAA
   125701 TCCTGCAGGA GAAATGAGAT CAGCAGGAAT TACGCCTGGA GGAATAGCTG CTGATGCAGA
   125761 AGCCCAATCA GCAGAAGCTC CGGCAGATAT GGCAGCGGCC GCAGAAGGCG GAGCCGAAGC
   125821 AGCACCTGCC GAACCAGCAG CCTAATAATA AATACACTAT GCTTCTTAAC GAATTCATAT
   125881 ATTATTCTAA CTCCAGTAGT GAAATTGCAT CAGATCGTCG GTACGAAAGC GATCGTGATT
   125941 CTGATGTCTT AAAAAGAAGC GATACACGTA AAATCAGGCT GACGCTGGGT CAAATTAATA
   126001 AATTAAGAAT GGCTTCTGAA GCACATGAAG CAGAAAGAGA TTCAGAATTA GAATTTATTA
   126061 AACAGATGTA TGGACAGCCA CCAGCAGAAC AACCAGCAGC ATAATATTTC CTCGAATAGA
   126121 AATCAACACA TTCCTGCATT TGTAGTAGGC AATGGAAGAA GCCGTTTGAC TATAGATCCT
   126181 AATAGTTTAT TAAGATTGGG CATAGTTTAT GGATGCAATG CACAGTATCG AGAATATGAT
   126241 CCTCATCATC TAATAGCGGT AGATGTTAAG ATGGTCAATG AAATCATAGC TTCGGGGTAC
   126301 CATAAAACAC ATTCTGTTTG GACGAATCCT AACAAGGGAA TATCGACTAA AACAAATATA
   126361 AACTTTTTCA ACCCCCATAA AGGGTGGAGT AGCGGTCCTA CGTCTCTGTG GTTTTCGGCT
   126421 ATGAGCGGAC ATAAAGAAAT ATATATTTTA GGTTTTGACT ATCAAGGATT GCCCGGCGGA
   126481 AGATTCAACA ATGTTTATGC AGATACCTTC AACTATAAAA AATCCACAGA TGCAGCTACT
   126541 TTTTTCGGCA ATTGGCTTAG TCAAACAGAA AAAGTAATAA AAGAATACAA GACTGTAAAA
   126601 TTTTTTAGAG TAGTAGAAAA TGGCGGCTAT GTACCAGATA AATTAGGTCC CCAGCTGCCA
   126661 AATCTAAGTC ATATTACCTT TGACGATCTA AACAATAAAT TTGGTGGGAG TATATATTCC
   126721 TATCAAAAGC TTCAAAAAAC TACCATTTAA CGGTAGTTTA TAATAATAGT TGTAAATATA
   126781 TAACAAGACA GCCTAACCAT CTAAGGAGAA CATAACATGG CAGAAAAGAA TCCATTGGTC
   126841 GAGCAAATGC TCGAGCATCT AGTTAATGGC GAGCAACAAA AAGCCGAAGA TCTATTCCAC
   126901 GAATATGTGG TTTCAAAATC ACGTGAAATC TACGAAGGTT TGATCGAAAG TGAAATCGCC
   126961 GAAGAAGACG AAGACGAAGA CGAAGACAAA AATAAAAAAG ACGTCGATGT TGAAGAAGAT
   127021 TTTGAAGAAA TCGCTCTAGA AGCTGATCCT ACTGACGATC TAGAAGATGA ATTAGACGGT
   127081 GACAAAGAAG ATGACATGGA CATGGACATG GACATGGATG ACGAGTCAGG CGACAAAGAC
   127141 CCCGAAGAAC TATTCCAAGA TTTGGACGCA ATCGTCGACG AACTGCAAGC TAAATTTGAT
   127201 TCCATGAAAG ACAGCGACGA CATGGGCGAT ATGGGCGACG ACGAAGAAGT CAAAGACGAC
   127261 TTCGAATTGG AAACAGTTCG TGAATATGTT GAAAAAGTTC CTGCAGGTCA CGGCGCAGAA
   127321 AAAAAAGGTC AAGCTGAAAA AGCCGACGGT TCCGCAGGCG GAATGAAGTT CAGCGCAAAC
   127381 AACATGGGCG GCACAACAGC TAATCTTCGT GGCGGCGAAG CCAAAGAAGC AAGTAAAGGT
   127441 ACTGCTGGCG GTTTAGCCAA CAATAAACCA CAAGATATGA AGACCGGCAA CATCAATGTC
   127501 CCAGGCGGCA AAGCAGGCGG CGCTTTCTCT AAGAAAGAGC CAGGACATGG TGCTGAGAAG
   127561 AAAGGTGCAG GCGAAGGCAG CACTGACGGT CAAAGCCTTT TCCGTGGTCG TAGGTAATAG
   127621 GTAATGATGA AAACTGCCCT CTCAGAACAT TTGAGTTTTG ACCAGGCTAA GATTGTCTTG
   127681 GAGCGAGACG AGAGCAGCGA TGGTAAAAAA TCGCTGCATT TAAACGGCAT TTGCATACAA
   127741 GGAGACATCC GAAATGCAAA CCAGCGTGTT TATTCTTCTC AGGAAATTGG CAGGGCTGTC
   127801 AAGACGCTCA ATGAACAGAT CTCTGGCGGA TACTCAGTCT GTGGAGAGTT AGATCATCCG
   127861 CAGGATTTAA AAATTAACCT AGACCGTGTC AGCCACATGA TTACAAAAAT GTGGATGGAC
   127921 GGTCCAAACG GCTACGGAAA ACTTAAAATC ATTCCTACTC CAATGGGACA GTTAGTGTCT
   127981 ACAATGTTAG AGTCAGGAGT GAAGTTAGGT GTATCGAGTA GAGGTTCCGG CGAAGTAGAC
   128041 AGTAATGGTA GTGTTCAAGG TTTTGAAATT ATCACTGTTG ACATAGTAGC ACAACCATCA
   128101 GCCCCGGGAG CTTATCCAAC ACCAGTGTAT GAACATCTTA TGAATAATCG AGGTGGATAT
   128161 CAGGCATTTA AAATAGCACA AGAAGTCAAA GGCGATCCAA AGGCACAAGA ATACATAGCA
   128221 GAGTCCTTGA AGAGAATCAT CTCTGGACTT AGATAACAAG GAGAATCACA TGCTAGATTT
   128281 CGTAAAACAA CTATTTGAAT CCAATGTGAT TTCCGAAGAA ACCAAATCGG AGATTGAACA
   128341 AACCTGGCAG CAGAGAGTTC AAGAAAACCG CGAACAGGTC ACAGAAGAAT TACGTGAGCA
   128401 GGTAACTGCT CAACTTCGTG AAGAATTTGC ACAAAAGTAT GAGCATGATA AAGCAGCAAT
   128461 GGCAGAAGCT GTCGAAAATA TGATCGCAGA TCGCTTAATT GCAGAGCTAT CAGAATTCGC
   128521 AGAAGATCGT CAAGGTTTGA TCGAAGCTCG TGCCAAGTAT GTAGCTAAGA TGAAGACTGA
   128581 TGCAGGCATG CTAGAGTCTT TTGTTCTTAA GAATCTACAA AAAGAACTTG CAGAATTACA
   128641 CGAAGATCGT AAATCAGTAG CTGACAACAT GGCTAAATTA GAATCATTTA TCGTGGATGC
   128701 ACTGGCGAAA GAAATCGCAG AATTCCACAG TGATAAGAAA GATCTTGCAG AAACTAAAGT
   128761 TCGCTTGATC AAAGAAAGCC GTGAAAAATT TGAAACTTTA CGTACCTCTT TCATTAAGAA
   128821 GAGCGCTAAG GTCGTTGAAA ATGCTATCAC AAATGGCATT AAAACAGAAC TTACACAATT
   128881 ACGTGAAGAT ATCGAATCAG CTCGTAGAAA TGATTTTGGT CGCAGACTTT TTGAAAGCTT
   128941 CGCCAGTGAA TATGCAGCTA GCTATCTCAA TGAGAAGAGC GAGACTGCTA AACTGATGAA
   129001 GATAGTTAAG CAAAAAGAAG CTGAACTAAA TGAAGCAGCA AAAGTGGTAG CAGAAACACA
   129061 GAAAATTGTC GAATCCAAAG AAACTCAGTT AAAGATCGCT AGAGATCTTG CAGAGCGCAA
   129121 AGAAGTTATG AGCGAACTGC TAGGGCCTCT AAACGGTGAC AAACGCTCAG TTATGCGCGA
   129181 ATTGTTAGAA TCTGTACAAA CAGAAAAACT AGTTTCTGCA TACGAAAAAT ATCTACCAGC
   129241 CGTAATGGAT GGTGCTACTA CACAGAAAAA ACAGGCATTA ACAGAGGCAG CAGAACCAGC
   129301 ACCTTCACAA CAGAAGGAAG TGGTTACAGG CGATAAGCAG GCACAACAAA TCGGCGGAGA
   129361 AGAAAAATCT GCTGAAATAT TTGACATCCG CAGGCTTGCG GGACTAAAAG TTTAAGGAGA
   129421 ACTATAATGT CACAACTACT CGAGTCACGC TGGTCGGAAA CCAAAGACGC CCTTTTAGAA
   129481 GGTCTTCAAG GTAACAAGCG TACAGTTATG GCTACTACTC TAGAGAATAC CCGCAAGTAT
   129541 TTGGCAGAGA GTGCTACCGC TGGTGCTACA TCCGCTGGCA ACGTTGCAAC CCTAAATCGT
   129601 GTGATCCTTC CAGTGATCAG ACGTGTGATG CCTACGGTCA TCGCTAATGA ATTAGTTGGC
   129661 GTTCAGCCAA TGACTGGTCC AGTCGGCCAA ATCCACACTC TACGTGTGCG TTATGCTGAC
   129721 GCTTTCAACG GCGGAACAGG TACTTCTGTA GCTGCTGGCG AAGAAGCACT AAGCCCATTC
   129781 AAGATTGCAG AAGGTTACTC AGGTAACGAT ACTGTAGCTG GTCTTAAGCC TGGTTCCACA
   129841 GCAGCCCTAG AAGGCCAAGC TGGTAACAGA CTAAGCATCC AGATCTTGAA ACAAACAGTC
   129901 GAAGCTAAGA CACGTAAGTT GTCAGCTCGC TGGACATTTG AAGCTGCTCA AGATGCACAA
   129961 GCCCAACAAG GCATTGACAT CGAAGCAGAA ATCATGGCTG CTCTAGCACA AGAGATCACA
   130021 GCTGAAATCG ACCAAGAAGT TATCAGTTCA TTGATGAACT TGGCCGGTAC CGCTGCTCTA
   130081 ACCTATGACC AAGCTGCTGT TTCTGGTACT GCTACATTCG TTGGTGACGA ACATGCTGCT
   130141 TTAGCTGTTC AGATCAATCG TGTTAGCAAC TTGATCGCTC AGCGTACACG TCGTGGTGCA
   130201 GGTAACTATG CTGTTGTTTC CCCAACAGTA TTGACTCTAC TACAGAGTGC TACCACTTCC
   130261 GCTTTTGCAC GTACTACAGA AGGTACTTTC GAAGCTCCTA CAAACACCAA GTTTGTTGGT
   130321 ACATTGAACA GTGCTATGAA AGTATATGTA AACGGCTATG CCACAAGCGA TGACGTTTTA
   130381 ATCGGATACA AGGGCTCTTC AGAGTCTGAC GCTCCTGCAT TCTACTGCCC ATACATCCCA
   130441 TTGATGTCAA GCGGTGTTGT GCTTGATCCA TCAACTTTCG AACCAGTCGT ATCATTCATG
   130501 ACACGTTATG GTTATGTTGA GTTGACAAAC ACAGCTTCTT CTCTAGGTAA TGCAGCTGAC
   130561 TACCTAGGTA AAGTTCAAGT AACATCTGCA AACCTACGTT TCGCTTAATC TGTAAAGAGA
   130621 GTAACAACGT ATTCAAAAAG CCCCGCAAGG GGCTTTTTGT TTGACTTAAA TACCTTTACT
   130681 ATGCAGATAG AATCCGAAAA AGATTTTTCC GAATTGCGAA AACAGTTAGC TATTTGGCGT
   130741 AAACGTTTTC CTATGTTTCG GCATGATGTA AACCAGATTG AAAATATCAT AGAGATACAC
   130801 ATACAAAATC ATTCTATAGC ATTGGTTTTT TATAGACAGA CTAAAAAGAA AAATTATCTA
   130861 GAAGATGCTC AAAAAGAAAT AGATAATATC AATAGAGTCG TGTCTACAGT AGAAAAATTA
   130921 GAGCTGATGG CAATGCTTAG CCAATGATAA ATACATTGTC ATAAAGTAAG AGCCGTAGAA
   130981 TCGGACTTAT GCGGTACCCG CCGCGTATGA TCTAGAAAAT CACAAGGAGA AACAAATGGG
   131041 ACGTCCATTA AGAAAAGATG TAAACGGTGT CGATGTTATT GGTACCTATG TAAGTAATAC
   131101 TGGAGTGAGA GTTGAATTTT ATGATTCAGC ATTAAGAGAT GACGGTATTA TTATCAAACA
   131161 ACGCGGTGCT AAAACATTTG TAGTAGCAAG AGTAGGAACA CCTGCTACTA GAGCTACCGC
   131221 AGTATTGAAA AATGGTGCAC CGAGCGCCGC TGGCGAAATG AGATTGTTTG GATGGCTTGG
   131281 CGGCAACGGT GGGACATCAG TCAACCTAGC AAAGATTACT AAACGTGTAG CTACAGATTT
   131341 TACTGGCAAA CGCTATACTT GGTTCTTAGA AAACGATTCT TCAAACGATT ATATTGTTTT
   131401 AACAGCACTG TAATTTAGGA AACATAAATG GGACAGGTTG TACAGACCAA CGGCGACTAT
   131461 ATTATCAGAG CGATTCCTGA CCCTGTAACT GGGGGCAGGA TCGTTCTTGA TACAGGAGCT
   131521 AACGTAGGCG AAGTTCGAGT AACTGGTAAC TTGATAGTAA CAGGCGATGT CTTAAATGTG
   131581 GAATCGTCTC AGTTAAACAT TCAAGACAAC ACCATTACTA TAAACTTCGG AGAAACTGGC
   131641 GCAGGCGTCA CGCTTGATTA TTCAGGCATT GAAGTTGATC GAGGTAGTTT ACCTAATGCT
   131701 GCATTGGTCT ACGACGAAAT AAACGGCTAT TGGTTTTTAG CTGCTGGATC TGTTCCCGGC
   131761 CCATTTAGTT TTTCAGCAGA TGATCCTACC GATCTAACAC CAAGATCGGC TAGCCGATTA
   131821 AAATTAAAAG AAATATTAAC AGACGCCGGA ACAGACGCAG GCGATCTGTT ATTAATAGGT
   131881 GAAGGTTCGG GGGTTCTAAA AGTTGGAAAT AGAGCTCCGG GATATGAAAC ATTTGTTACT
   131941 GATGACGACG ATATACCAAA TAAAAGATAT GTCGATGACG CCATCCAGAA CAATCCAACT
   132001 TTTCAGATCA TCGGAGATGC TCCTGCTGAT CCATTAAATC CTTTTCCTAA CGATGCAACC
   132061 AGAGTTATTA TCACAGATAC TGACGTTGCA GGATCTGCAG CATATTTTGC CGCAAACACA
   132121 GGCTACACAA CTTATGGAGA AAGTGCCGTC TCAGTATTAG TAGACGGATC TCTAATCGCA
   132181 CAATTCTTTA CCAATAGATT AGAAGTCGGT GGGTTAGAAA TCGCCGGCGG GGATAGTTCG
   132241 TATGAAATTT CTACCAAATC TGGAATTTCT AATGAAAATA TTTTTATTAG AACTCAAGGT
   132301 ACCGGTATGT TAGAAACTAA TTACGGTATC GAACTTCACC GTATCGGAAC TCCGGGAGCT
   132361 TATCCTATCG ATGCAACTAT GTTGTACAGT CACTCTCCGG GCGCAGGAAA ATCCGGTCTA
   132421 TATTTTTATC ATGACCAGGA CAGAGACGAA CTGATAAGTA AAAGAAGAGC ACTGTTATTC
   132481 AGCATGATAT TTTAAGAGAT AGAAATGATT ACAAATTATG AAAATCCACC AGATACGATA
   132541 GCACTATTAA ATTCGTCGAA TCAAAATTCC GATGCAAAAT TAGTATTTGT TAGTACATCC
   132601 AATGGCAAGT CGTCCGGAAC ACCAATTAAA AATGCTATCA CTACTATTGC ATTATGTAAC
   132661 ACTGGTACTG GAGATCTGGA TTTAACCGAC GAAACGATTG ATCAAGTTAT CGTTAGTATT
   132721 TTTATTGTAA AAGCAACTAA AGCATACGGT GTAGGAAACA GAATTGTTAG TAATTTAATC
   132781 ATTCCAGCTG GAGAAACAGT ATTTTTCAAT GACGAACGTA TTATTTTAGA TGAAGAAGAT
   132841 GAAATCTGGG TCGGATCAAG TGCTCCTGGT TTGTTAGCAG TAACTATTAG CTCATTAGAA
   132901 GTATGAAATT CTTAAAATCT CAAAATACAT CAAAATGGAC CGTTAATAAT TATCGGTTCT
   132961 ACTCAAACGA ATACGGTCGC TATGTTATGA ATGGTACCGG AGCTTTAAGA TTACCTAAAG
   133021 GAACTACAGA TCAAAGACCG TTGATCAATT ACTCTCCTAT TCCTCCAGAC GGTACTGGAG
   133081 ATCCTGTTAG AATTCCCAAC GAAGCTGATG GTTACATACG TTATAATACA ACTTTAAATA
   133141 TTGTAGAAGC TTATGTAGGC GGCGGATGGG AAATCGTAAC AGCACCGGCT ACTACGGGTA
   133201 TTTTCAAGCA GACACTGGGC CCGGGAGATT ATGTAACTTC TTTATTCGGG CCTTTAGATC
   133261 GAGATCCTCA AGCTGACGAT AATATATTAG TTTTTATCGA AAATGTATTC CAGATAAGCC
   133321 AAACAAACTT CAATATTTTA TACAATTACG AAGGTTCTGG CGATGCGTAT ATACAGTTTA
   133381 CCAGCCCAGT TCCTTTGGGC AAATACATAA CTATCTACTT CGGCTTCAGT AACTAATTCC
   133441 AAATTCTGTT AAATACAACA TAAATTTGGA GATAGGCAAT GGCAATCAGG TTCGCCGACC
   133501 GTGTAAAAGT AAGATCAAGC AGCTTTGGAA CAGGAGATTT CACCCTAGGG CAAGTTGTTC
   133561 CTGGATTCCA AAGCTTTTCA GTGATAGGTG ACGGTAACCA GGCCTACTAT TGTATTGTTG
   133621 ATGCGATAGG AAATTGGGAA TTGGGACTAG GAACATACGA CCTCGATAGT ACACAAGAAG
   133681 TTTTAACCAG AGACACTGTA ATCGACAGTT CTGCCGGTGG GTTGAAAATT AATTTCCCCA
   133741 GAGGCGGTAA AACTGTATTT GTAACTATTC CTTCAACGAT AAGTCAAACC GTAGCCGATA
   133801 GCGTTTTAAA CACCCTAGCA GGTCCAAAAG GAGACAAAGG AGATCCCGGA GTTTCTATAA
   133861 CCTATGAACA TAGACCAGAA TTTCAAAATG ACGGTGCTCT ATTAAGATTA GAAGCCAGTG
   133921 ACTCGACTGT ATCAGATATT AAATTAGCAG AAGGTGCCAA TGTCACTATC GAAAAAACAG
   133981 ATCCGTCGAC TATAACTATT TCTGCAACAT CAAGTCTAGC TACTAGAGAA ACCGCAGGAG
   134041 TTGCCACAGG AGCATTTGCC AATGGTTCGA CTCTTAACAC AAGTATAACG GGATTTAAAG
   134101 GATACAAATT ATATAAAATA CAGGTCAGTC ATGCCTGCCG AGTTAGAATC TATACAGACG
   134161 CTGCTTCTAG AACCGCTGAT GCAGCTAGAG CTGAGGGTGC AACACCTGTA GTAGGTTCTG
   134221 GTTTAGTAGC AGAAGTCATT ACAACGGGTG CAGAAACAAG AATTATAGCA CCGGCAGTGA
   134281 CAGGATTTAA TAACGAGGCC ATCCCAACAA CAGCTATTCC TGTATCGATC ACTAACAAGT
   134341 CGGGCGGGAT TAATAACATT ACAGTGAATC TAACATTGAT TCAGATAGAA CAATAAGTAG
   134401 GAGCAAACGA TGCCAACCAT TTTAGGCGGC GGACTAGGTG AAGAAGAATC CGGCCTCGAC
   134461 ACAGGCCTAG TAGCACAGCT GGGTAGAATA GGAGGAAAAT TATTAGCTCC TAATATGTTA
   134521 AGAAACGGAG TTGACCTAGC ATTCGATACT GATCTACTTT ATCTAAAAGT ATCTCCTCAG
   134581 ATACAAGGAA CTCCTAGCAC CAACGATCCT GTTTTAGATC CTCAAATTTC TGTGCTTCGA
   134641 GAACCCCCTT ATAGCGACGG CGATCCTAAT TTTGGTCAAG GATCCGAGGG TAGAGGTATT
   134701 GGTATTAATA CTAATAATCC TGTGTACGAC CTCGATATTA GAACAAATTT AAAAACCACG
   134761 ATAGCACAAG CTACAGATGC AGCCTACATA GACAATTTTT ATATTTCTGC TCCTCAAACA
   134821 ATTTCCACAG TTACAGGCAA CATTAATCTG TTTATGACTG GTGCCGACCC CACTGCAATT
   134881 TTTGACAATT TAGGTATTAC AGATTCTGGA CTCAATCCTA GATTATTATT CAACGGTAAT
   134941 GTGATCAGCA GCTTTAGCAA TCAGAATATT AATTTTGATC CAAACGGAAC CGGATTCGTT
   135001 GAACTTCAAG CAAACACAGA AATCGTTGGA GATCTAGTTG TATCTGGAAA TATAGATTTA
   135061 GATGGTAATT TAAGAACTAA CAGTAATATA ATCATCGGCG ATAATCCAAT GGATGTCGTG
   135121 ATAATAAACA CTGAATTTAC ACAAGATATT GTGCCAGGTA GCGATCTTCT TTTCGATCTA
   135181 GGAAAATCTA ATAAAAGATG GTCAGCAGCA TATATCGACG ATTGGACTAA AATTAATAAT
   135241 ATCATACCAG ACCGCGCCAT TGTTGACAAT AATATGGAAA TCGGTGGGTC TAATAATGTA
   135301 ATTAGAACTA CATCTGTGAA CGATGATATT TTTATTAGCC CTAGCACGGG TGATTCTAAC
   135361 ATAGAGCAAT TGGTTTTTAA CAACGATACG ATTTTCAGCT TGATGCAACA ACCCGATCTA
   135421 GATCCTTCAT TAACTGCTGC AGGTATTTTA GCTGCCGCAG CCGGAGATCC GAATGCTGAT
   135481 ATTTTCAACA CTATTACTTC TGGCCCGGAA TATTTTCTAG GTGGCGGACA GGTAGTCAGA
   135541 ACTCTACGGT CAGGAAAACT CGGCGATATC CGAAATGATC TTGATAATCC AAATATATTA
   135601 AATGTCGACG ATGCTCAAAA AGTATTAGAT ATAACCAGCT ATTCTGGAAG CACTGTTAAT
   135661 GAAGCAATAT GGTATTATAC TCAACTAAAA TCTACAATAA TATCTAATCC CAGCGAATAT
   135721 GCCAAATGGG GACTGAGTTC TGTAAATTTA ACCGATACTC CTTTTACCTT ACAATCAACC
   135781 GGAACAGGTT ACATAAAGTT TTCGGATACC GGAGGACTAG TAATACCAAC AGGAAATTCT
   135841 GCTGAGCGTA CCTATGCCGA AGTAGGCGCC ACGAGATGGA ATACGGAACT GCAACAGTTA
   135901 GAGTGTTTTG ACGGAGAAAT ATATATCGTA GCCACTGGAC CAGGAGCAGT TGTTACCAAT
   135961 GATCTCATGG TAGAATTAGC TATAACTCGC GCACTATTCT TGGGTTAATA TCCAATCTGA
   136021 CTAAATACAC TTAATCGCAG ACAAAGACCA ATTTTTTCTG CGAGATCCAA CTGTGGTAAA
   136081 CCAGCAAAGA GCCGTCAAAG CGGCTGCGGA GAAATCCAAA ATTGGTTAAC CGTGAAACAC
   136141 GGGGTATTTA GGAGAGCGAA TGGCTATTGG TCGAATTTCC GGTCCGCTCT TAAAGGCAAA
   136201 TCTCGTCCGT GATGGGGTTG ATCTGGCCTT TGAGACTGAC CTTCTTTATC TTGATGTTGT
   136261 TAATTCTCGA ATTGGCATAA ACAATTCCTC GCCTAGTACA GACCTCGAAG TCACAGGAAT
   136321 CACCAGAACA ACTACATTAC AAGTGGATGA TCAACTTGAT GTAGGCAATC TCAGCTTTAC
   136381 CGGTAATGAT ATTACCAGTT CTTCTAATGT AATCAATTTC CAAGCAGCTG CCGGAGAAGC
   136441 CACAGTATAT CACAGTAGGC TTGTCGTTGA TGACTTTCAA CTATCCGGAA ACACCATAGC
   136501 TACTACTGTA TCTAATAGCG ACATTGAAAT CCGCCCTAAT GGAACTGGAG TTATACAGCT
   136561 ACAAGCAAAT ACAAATATCA CAGGAAATTT AGATGTTACC GGAGACGTTT CTGCTACAGG
   136621 CAGCATCACA CTCGGCGGCA ATATCATAAT TGGCGATCAA TCAACAGATA CTATCACAAT
   136681 TAATGCCAGT ATCCAAAGCG ATCTCATTCC TGATGCTGAC AATGTTTTTG CATTAGGCAA
   136741 TCCGAGTTTT AGATGGAAAG ACATTCACGT TAATAATTTT TATACTACTA CGATCAACCT
   136801 TCCGAATTTA AATATCGGAA ATTTAATATT ATCTAATAAC ACAATTACAA CTACATCGGG
   136861 CCAGGATATT AATATTTCCG GCAACGGAAC AGGCGGTGTT AGATTAGGTA ATTTAAAAAT
   136921 AGTTAACAAC ATTGTAACAA ATATTTCTGT AAATGCGATC ACGCAGTTTA TTAGTACAGG
   136981 AACCGGTTAC TTTAAAATTG CAGGAACAAA TGGTTTTGTT CCGCCTAAGG GCACATCAGC
   137041 ACAGCAACCG GCAGTTCGAG AAGCTGGTAT GACTAGATAT AATACCGATA GTAGAGCTTT
   137101 AGAAGTTTGG GATGCAAATG CAAATGCTTG GGCAAATCCA GCAGGTGCCT CTGGTGCAGT
   137161 ATCAGAAACT GATGCCAACG AGATTTCAGC GATTTATGCG CTAATTTTAG GATAAGAGAA
   137221 TCATGCCTAC CGTATTTAGA ATGTCAACTG CAACAAACAT AGGACCTACA CCCGTAGATG
   137281 TCTTACAGAT CGGCGAAGGA ATCCGAGCCA CAGTGGTAGG CTGTAATCTA GCCAATACTA
   137341 CATTATTTGA AACCGTAGCA GTAGATGTGT TTGTTGTTGA TGAGGAATCA ACGGCAGCAT
   137401 TATATGTTAA AAATGTGATC ATACCGCCTA ATACCGCGGT CAAGCTAATC ACAGGAGGAG
   137461 AAAAATTAAT CCTTCCAGAA ACCGCAGGAC TAAGAGTTTC TAGTTCTGTA GATGACAGTG
   137521 TTGATGTAGT AATCAGTTAT GTAGAGATAT CATAAGGAGC GCAGAATGTC AGCATATTAT
   137581 TTTGGACGTA CACCAGACGA TTTACTCGGA AATAGTCCGC AGTATTTCTA TGCACTGCGC
   137641 AGAAACGACG ATGGCGAATT ATATTTGGTA AGATCGGATC AGCTGATCGA TAAAGACAGT
   137701 TATGAGATAA ACACACCGGG ATCTCCTATA GACGACTTTC AAGACTTCGA AGCAGGGGTA
   137761 GATTTCTTTG ATGCTATCGA CGATAATCAC GATCTGATAT ATAAAAATAT GAAGTATCCT
   137821 CAATATAAAT GGGACAGTCG TGCAGGTTTT TATTACATAG ACAGTGAAGG TAATTTTGTG
   137881 CAGAGATTGT TTAGCGGATT TGAATACCCA GAGGGTGTTT CTTCAAACGG ATAAAGAGAT
[truncated: 117,558 more chars]
