# Supplementary material for: Clades of huge phages from across Earth’s ecosystems
Source: Nature. 2020 Feb 12;578(7795):425–31. doi: 10.1038/s41586-020-2007-4 (PMC7162821; doi:10.1038/s41586-020-2007-4)
Supplement: Supplementary file 6 — Genbank files for all genome. [file 41586_2020_2007_MOESM6_ESM.zip › genbank_genomes_SD-4/RIF_PHAGE_CIR_29_13.gbk]

LOCUS       rifcsplowo2_12_scaffold_23_prodigal-single     206411 bp    DNA     linear   BCT NOV-13-2019
DEFINITION  rifcsplowo2_12_scaffold_23_prodigal-single, contig.
ACCESSION   rifcsplowo2_12_scaffold_23_prodigal-single
VERSION     rifcsplowo2_12_scaffold_23_prodigal-single.1  GI:
KEYWORDS    .
SOURCE      RIF_PHAGE_CIR_29_13
  ORGANISM  RIF_PHAGE_CIR_29_13
            .
COMMENT     Data sourced from ggkbase. For additional details see
            http://ggkbase.berkeley.edu/organisms/405065
FEATURES             Location/Qualifiers
     source          1..206411
                     /organism="RIF_PHAGE_CIR_29_13"
                     /mol_type="genomic DNA"
     gene            complement(666..1292)
                     /locus_tag="rifcsplowo2_12_scaffold_23_prodigal-single_1"
     CDS             complement(666..1292)
                     /product="Tax
                     =RIFCSPHIGHO2_12_FULL_Saccharibacteria_48_21_curated"
                     /codon_start=1
                     /transl_table=11
                     /translation="METKQAYSASDVILGKAPYKCGDTLINHTSEETAYIVSDYPYGK
                     LRCLMRVWIETRSNMGQRSMMQTQNPKSMRWNKPKASTYTDILCLTFDNEGHIEQHGF
                     SMAYSDEGKAQAFLDRFGSVLDPLNVGKLKLKIDYSIAMDQAKAKSANPLEYGTKEYW
                     EAHHASMKSAMLSSGIIAMAKDENPKTINGNPKIVIPNEVKPNTEIEF*"
                     /db_xref="88163788"
     gene            complement(1670..1810)
                     /locus_tag="rifcsplowo2_12_scaffold_23_prodigal-single_2"
     CDS             complement(1670..1810)
                     /product="Uncharacterized protein {ECO:0000313|EMBL
                     :KKW12999.1};  TaxID=1618448 species="Bacteria;
                     Microgenomates.;" source="Microgenomates
                     (Gottesmanbacteria) bacterium GW2011_GWB1_49_7.;""
                     /codon_start=1
                     /transl_table=11
                     /translation="MRDHNGKPYVDRPMRDQAWNNYTDALCKSRDITERQYETWVSPF
                     RD*"
                     /db_xref="A0A0G1Z2K3_9BACT"
     gene            complement(2193..2330)
                     /locus_tag="rifcsplowo2_12_scaffold_23_prodigal-single_3"
     CDS             complement(2193..2330)
                     /product="hypothetical protein"
                     /codon_start=1
                     /transl_table=11
                     /translation="MKNKGTWTPWGISQTSEKIVRGIVLYTTAGHGGYHVSKGMSIVN
                     P*"
     gene            complement(2384..2689)
                     /locus_tag="rifcsplowo2_12_scaffold_23_prodigal-single_4"
     CDS             complement(2384..2689)
                     /product="hypothetical protein"
                     /codon_start=1
                     /transl_table=11
                     /translation="MAKRKSIFRVRGFDGTWNLRQNLLTYCGEHGISSDFDDQETALS
                     VAKMFATKHPPQTDRGYRDGMSAYILVEENTPRGDTYKIARWIPVVNPSGGYAWQID*"
     gene            complement(3016..3222)
                     /locus_tag="rifcsplowo2_12_scaffold_23_prodigal-single_5"
     CDS             complement(3016..3222)
                     /product="hypothetical protein"
                     /codon_start=1
                     /transl_table=11
                     /translation="MAKQKQTKTEKAIDKRIETAYRQACSGIVINIMDIEKVFTFGKA
                     LINENPNEDDFRKSLREYVKTLEC*"
     gene            complement(3265..3567)
                     /locus_tag="rifcsplowo2_12_scaffold_23_prodigal-single_6"
     CDS             complement(3265..3567)
                     /product="hypothetical protein"
                     /codon_start=1
                     /transl_table=11
                     /translation="MTDKKTQHGRNLSGADMCLMLDEFVNGSDEKEILDFCDQLVNRT
                     HRTLQQKIATLMMRSFTAWASLPDGRYDLRNEATVKLAKTIVKSTEDQFYKSLPLI*"
     gene            complement(3610..3789)
                     /locus_tag="rifcsplowo2_12_scaffold_23_prodigal-single_7"
     CDS             complement(3610..3789)
                     /product="hypothetical protein"
                     /codon_start=1
                     /transl_table=11
                     /translation="MTYREFRKYLDELTQIQLDCDVAVHDLNLDEFYPVDAISLAEAD
                     DVLDEGHPILHFNAG*"
     gene            complement(3851..4657)
                     /locus_tag="rifcsplowo2_12_scaffold_23_prodigal-single_8"
     CDS             complement(3851..4657)
                     /product="Putative uncharacterized protein n=1 Tax
                     =Burkholderia phage BcepNazgul RepID=Q6UYF4_9CAUD"
                     /codon_start=1
                     /transl_table=11
                     /translation="MKTTFHTYSFDLNNPVDKTKYEKLVEKFKSTGVHRMRCIPIKPK
                     DNELDNDTIIELETEYLSSNQWNTTCGHRVFDWFEEAIFFSNGNENKTIKLGHYLDIT
                     SEMTAIRENTLVCGYCGKFTSSGDFCTQCLDSEYLKQSKLHLLRLLPVSLHFHTREPL
                     AQDELATLLPEYIRRQTAGNAKKLIKQRADIIAERQFAETKCNGMLWLLDHGVNIDNV
                     IYYSHTNTFSFGWRQAVSDDVAKTLLGLISEFPYPYDIKGQSRSWQGGQG*"
                     /db_xref="UniRef100_Q6UYF4"
                     /db_xref="X0RXG3_9ZZZZ"
                     /db_xref="Q6UYF4_9CAUD"
     gene            complement(4707..4901)
                     /locus_tag="rifcsplowo2_12_scaffold_23_prodigal-single_9"
     CDS             complement(4707..4901)
                     /product="hypothetical protein"
                     /codon_start=1
                     /transl_table=11
                     /translation="MKTLYYTIIDLDRQDRFSTINFEFRDDADRERNRLAIKYGKEFA
                     LGIALVDENDNVIQRLRVAY*"
     gene            complement(4901..5128)
                     /locus_tag="rifcsplowo2_12_scaffold_23_prodigal-single_10"
     CDS             complement(4901..5128)
                     /product="hypothetical protein"
                     /codon_start=1
                     /transl_table=11
                     /translation="MLFTLRIKGNAKESLMACENHNVSVIRVHHEGSLRTTLIADTND
                     AILSQWFVSETSNVNPFPVGTLLFYSCDKEQ*"
     gene            complement(5199..5408)
                     /locus_tag="rifcsplowo2_12_scaffold_23_prodigal-single_11"
     CDS             complement(5199..5408)
                     /product="hypothetical protein"
                     /codon_start=1
                     /transl_table=11
                     /translation="MESKEDILSEILDDIDKWHTGMSIMQDRLDKLNLPQARIRLEDA
                     KQSLVHAQDCIMVSRIDILQQKLTE*"
     gene            complement(5570..6070)
                     /locus_tag="rifcsplowo2_12_scaffold_23_prodigal-single_12"
     CDS             complement(5570..6070)
                     /product="hypothetical protein n=1 Tax=Calothrix sp. PCC
                     7103 RepID=UPI000364939A"
                     /codon_start=1
                     /transl_table=11
                     /translation="MTNQETNPQPLWQSIIDKAYAKWQTNSNQTYEDFQESLDDISRS
                     AVALKNLNYQVSNGGYCQWQVNGYDIDADVLEETLEKINTHASRAILETMNNFCLTFD
                     SRKEVQDELKRAIRNCDLLEDYIDDFLQVLDDRYDSDIEVFDSKFFDNNEELMIDIEN
                     WLKAQL*"
                     /db_xref="UniRef100_UPI000364939A"
     gene            complement(6120..6320)
                     /locus_tag="rifcsplowo2_12_scaffold_23_prodigal-single_13"
     CDS             complement(6120..6320)
                     /product="hypothetical protein"
                     /codon_start=1
                     /transl_table=11
                     /translation="METKTDKYWTILIPYVPREVRTEWHPTQSDGPFKILSRGTFPNE
                     VKAIEWAREHLNGTPYTLKIYV*"
     gene            complement(6368..6670)
                     /locus_tag="rifcsplowo2_12_scaffold_23_prodigal-single_14"
     CDS             complement(6368..6670)
                     /product="id=3485357 bin=GWB1_Spirochaetes_59_5 species
                     =unknown genus=unknown taxon_order=unknown
                     taxon_class=unknown phylum=unknown
                     tax=GWB1_Spirochaetes_59_5 organism_group=Spirochaetes"
                     /codon_start=1
                     /transl_table=11
                     /translation="MKRQSITNGGWFDIDRATKYTEATRWNGNNHISLATGSQWNHES
                     LYCTANHAWILHEWSQWQGSGESYTKIDKTSASEWLTRMGCEVPLDLIAEQARGEV*"
                     /db_xref="GWB1_scaffold_2757_21"
                     /db_xref="86111713"
     gene            complement(6779..7984)
                     /locus_tag="rifcsplowo2_12_scaffold_23_prodigal-single_15"
     CDS             complement(6779..7984)
                     /product="Uncharacterized protein id=3600555 bin
                     =GWB1_Spirochaetes_59_5 species=planctomycete KSU-1
                     genus=unknown taxon_order=Planctomycetales
                     taxon_class=Planctomycetia phylum=Planctomycetes
                     tax=GWB1_Spirochaetes_59_5 organism_group=Spirochaetes"
                     /codon_start=1
                     /transl_table=11
                     /translation="MSKNLYQASHQWATRPDDERFENVQGMHQACLAYAKSARTATVP
                     FESLRVEADDGEIYLTGKSNRAKFSHYAFGQICKSSSSPAEFVRALPATLASQVINNR
                     LKNVSDTMEKYDSRLLFHTDNDNMLCRAITSELYDRTWNHDIIRLGIFPMLEDGWRVP
                     PARPALMNQKGVRKATIDDILPNQGDFGLSVKVGDDIAPAGLYASDHDMFAFLVNVDT
                     PVSIGDRALMRGMFVRNSEVGDGCLIINWFFMDNVCGNHICWGVTDHKEIRVKHIAGE
                     GKQDQGQTLNRALDRFEIECRKQEAAQGELEHKFSLAKKYQIAATKTETIEAVFKYAK
                     SKGLLSLTKNVLTAGYDMCEDHKDWYGSPRSAFGLVSGITEYSQSIPYAGARHAIDAH
                     AGKLMEIAF*"
                     /db_xref="GWB1_scaffold_32145_3"
                     /db_xref="psl:Psta_0294"
                     /db_xref="88089468"
     gene            complement(8071..8322)
                     /locus_tag="rifcsplowo2_12_scaffold_23_prodigal-single_16"
     CDS             complement(8071..8322)
                     /product="hypothetical protein"
                     /codon_start=1
                     /transl_table=11
                     /translation="MNKCSACNKPKIEVYIGLFEYDCECSQCPRCSKRFLEDDDKGPI
                     FASSDEDSTLYGEPYCERCWGLVKLHKEFRKSRLTSNPI*"
     gene            complement(8336..8503)
                     /locus_tag="rifcsplowo2_12_scaffold_23_prodigal-single_17"
     CDS             complement(8336..8503)
                     /product="hypothetical protein"
                     /codon_start=1
                     /transl_table=11
                     /translation="MKNDFQLPKHSNFDTHARIMKMLKSMSDQEFMNTLIKAGIYDKH
                     GKLTKKYRSRP*"
     gene            complement(8506..8718)
                     /locus_tag="rifcsplowo2_12_scaffold_23_prodigal-single_18"
     CDS             complement(8506..8718)
                     /product="Uncharacterized protein n=1 Tax=Pirellula
                     staleyi (strain ATCC 27377 / DSM 6068 / ICPB 4128)
                     RepID=D2R393_PIRSD"
                     /codon_start=1
                     /transl_table=11
                     /translation="MRDPERIDRIINKLRKYWLIYPDLRLGQIIVNASGTNDPFYVED
                     DEMENGINKLFNIEKSIDILMNKELK*"
                     /db_xref="UniRef100_D2R393"
                     /db_xref="psl:Psta_0434"
                     /db_xref="D2R393_PIRSD"
     gene            complement(8718..8984)
                     /locus_tag="rifcsplowo2_12_scaffold_23_prodigal-single_19"
     CDS             complement(8718..8984)
                     /product="hypothetical protein"
                     /codon_start=1
                     /transl_table=11
                     /translation="MAKTKKSILEREAITDFEKSAISVAKQRSVALLHHAKKLCDYFD
                     GGASDPSVVNNIVCNAYEIQYLMNSAISIRLARHELSKKRTGKP*"
     gene            complement(9033..9317)
                     /locus_tag="rifcsplowo2_12_scaffold_23_prodigal-single_20"
     CDS             complement(9033..9317)
                     /product="Uncharacterized protein {ECO:0000313|EMBL
                     :KKM98465.1};  TaxID=412755 species="unclassified
                     sequences; metagenomes; ecological metagenomes.;"
                     source="marine sediment metagenome.;""
                     /codon_start=1
                     /transl_table=11
                     /translation="MRDHIDLGSTPCNEQCAQIGQEGYDIIGRAECKRFIDLIRKTLG
                     NEPDGAKLAVKCNSHDFGTYYEVVCYFDTDNEASTKYAYDCEANCPTSWE*"
                     /db_xref="A0A0F9PBW2_9ZZZZ"
                     /db_xref="GWB1_scaffold_2757_28"
                     /db_xref="bmj:BMULJ_06228"
     gene            complement(9350..9547)
                     /locus_tag="rifcsplowo2_12_scaffold_23_prodigal-single_21"
     CDS             complement(9350..9547)
                     /product="hypothetical protein"
                     /codon_start=1
                     /transl_table=11
                     /translation="MRDLITNSEDMTFSEWICAAAKAVNPYPIDFVDIALQMHKAWEM
                     GEDPTEYTYVFVRVNPEAKIA*"
     gene            complement(9585..9968)
                     /locus_tag="rifcsplowo2_12_scaffold_23_prodigal-single_22"
     CDS             complement(9585..9968)
                     /product="hypothetical protein"
                     /codon_start=1
                     /transl_table=11
                     /translation="MRKSNLNLPCALCGKLAHNPIWFEFVSVNHSLEVTVIPGSTNEK
                     SPKYMGIHPVGRTCAKKLPTSHQIQIDNQRLAEINIKFRSDLSCRDKGCEKRHCVSCG
                     THKVGFGYHKTLCPSCQLASKNWIQ*"
     gene            complement(10455..12242)
                     /locus_tag="rifcsplowo2_12_scaffold_23_prodigal-single_23"
     CDS             complement(10455..12242)
                     /product="Transposase IS605 OrfB n=1 Tax=Meiothermus
                     silvanus (strain ATCC 700542 / DSM 9946 / VI-R2)
                     RepID=D7BJT1_MEISD"
                     /codon_start=1
                     /transl_table=11
                     /translation="MSTMVFEYYLRSPEKEQEQIVIQQLRASYEYYNTLIRIEQNRRN
                     QFRAIQSQDPKIAQLELEISSLDTEIDLHLTSIQNTRSTNRKNVLDKKDVDRVKSLKA
                     DRKLKRDELKIAKKSFCDNLIFQKACEDINLFAKNESKAARKATPSYWGSYLLIENAI
                     DAAKKSKTDPKRKYWDWTGRLGVQVQGGMSVSELFGNDTRIQIDPVSLDAWYHPIRGK
                     RKYAQRQPKLRFRINSDDKGKPIFVEFPMIMHRPLPQNACIKQANVIVTNRDRKLCYV
                     LQLTVNIPEPVASPCTNGVGIDLGWRLMDSGDIRVAYGYDQKGTKIDLRLPKSITSLF
                     QKAESIRAIRDKEFEDHRKIMIPLIQGVTFPNINTTNIGLSKSFRRFHSLYLGWKANR
                     QDGDQIAFDALETWHRKDRHLEQYEVGCRKRAMNYRREEYRKFAKQMTSTYGYLALEN
                     WNISKVALRPEIEDGTREQSEPQHQRVMACVSMLRQILINTAKREGVSIISVPAAYTT
                     LECAACHKINTWDTSKNVCQTCENCDTVWDQDENAARNLLASGTVLKNTAPLPEEANI
                     ANTEKKSRWSKRKAEVVIDEKVDRSQIAS*"
                     /db_xref="UniRef100_D7BJT1"
                     /db_xref="msv:Mesil_3650"
                     /db_xref="D7BJT1_MEISD"
     gene            complement(12454..12735)
                     /locus_tag="rifcsplowo2_12_scaffold_23_prodigal-single_24"
     CDS             complement(12454..12735)
                     /product="hypothetical protein"
                     /codon_start=1
                     /transl_table=11
                     /translation="MKFEYDLRLVLILALNGCAGVQQIAHDQQSGIVTICGKVSDKDG
                     LQTKANKTCSSPANVQSCSLSDSKNILFSLFSIESIVIAMYETCCVFKC*"
     gene            complement(12862..13065)
                     /locus_tag="rifcsplowo2_12_scaffold_23_prodigal-single_25"
     CDS             complement(12862..13065)
                     /product="hypothetical protein"
                     /codon_start=1
                     /transl_table=11
                     /translation="MISPSREARQTFRMYCRSSTTSKLHEIIKDEQEQRNFIYVDIAQ
                     DVLQNRENKIKGSPALQIISKWL*"
     gene            complement(13062..13292)
                     /locus_tag="rifcsplowo2_12_scaffold_23_prodigal-single_26"
     CDS             complement(13062..13292)
                     /product="hypothetical protein"
                     /codon_start=1
                     /transl_table=11
                     /translation="MTRYEVRFDNRVFHVGIRIETAIHAFDEFKKLCKSRCELWFIKD
                     HIEALLFFNEKNDKADIILPLPHVFMEERYSL*"
     gene            complement(13297..13617)
                     /locus_tag="rifcsplowo2_12_scaffold_23_prodigal-single_27"
     CDS             complement(13297..13617)
                     /product="hypothetical protein"
                     /codon_start=1
                     /transl_table=11
                     /translation="MIGYLVDPSSKTITEVEHKGKYKDIYTYIKGSCFDCAYFNKHND
                     VIFVENEGSSQLEQSFFSIPGYDSPLAGKGLILGCDNIGQTRSPIVTMEWLKQSVKFL
                     SPEG*"
     gene            complement(13614..13850)
                     /locus_tag="rifcsplowo2_12_scaffold_23_prodigal-single_28"
     CDS             complement(13614..13850)
                     /product="hypothetical protein"
                     /codon_start=1
                     /transl_table=11
                     /translation="VRKFSLVNVKAKAGNDWDAIKSLMDLCKDNHPKGMATNAGCACG
                     SSRGGGQPCQGLSILLEAFMNDKPNKDNFGDFEQ*"
     gene            complement(14359..14613)
                     /locus_tag="rifcsplowo2_12_scaffold_23_prodigal-single_29"
     CDS             complement(14359..14613)
                     /product="hypothetical protein"
                     /codon_start=1
                     /transl_table=11
                     /translation="MNFIKNIWNAAFNASTDPVVRKKNNRTAIRFIIGLFCFVCFLGF
                     LSNLGKTPCERCFEKCRNDNAKSVIWMCIQMCHSQLGCKL*"
     gene            complement(14698..14898)
                     /locus_tag="rifcsplowo2_12_scaffold_23_prodigal-single_30"
     CDS             complement(14698..14898)
                     /product="hypothetical protein"
                     /codon_start=1
                     /transl_table=11
                     /translation="MNKEETPIYTYYQLCHAIRFQAFDQMQDSHELMNGYAIVAGMGI
                     RFLRPYHTLFLQKFMRAYQEIY*"
     gene            complement(14891..15193)
                     /locus_tag="rifcsplowo2_12_scaffold_23_prodigal-single_31"
     CDS             complement(14891..15193)
                     /product="hypothetical protein"
                     /codon_start=1
                     /transl_table=11
                     /translation="MDSIPDDPPIRGNTWIGVNPINIIKEIRMSAIDDRFEHGKPHNP
                     IIYDLIKLGHTLEVESDYLENGGDGDAGENVAYLLSEVVEQREKRGWKLMWVKVDE*"
     gene            complement(15296..15538)
                     /locus_tag="rifcsplowo2_12_scaffold_23_prodigal-single_32"
     CDS             complement(15296..15538)
                     /product="hypothetical protein"
                     /codon_start=1
                     /transl_table=11
                     /translation="MFFNKFINPFKRIKSNNEFVRKIMIRMVFREARRNGRLWPRQSD
                     LIATENDFKNAIMKHELIEQMSGRASNWKNWIEFKG*"
     gene            complement(15603..15965)
                     /locus_tag="rifcsplowo2_12_scaffold_23_prodigal-single_33"
     CDS             complement(15603..15965)
                     /product="hypothetical protein"
                     /codon_start=1
                     /transl_table=11
                     /translation="MNNRNVLRHLKRAVKLIEQGWTQGSNARDKNGLPIIKSGSKKAV
                     SWCCSGALSATDNGDYSLFQASRSFLESIFPNNLYKTLGYDFSSLEGFNDLSTTTQKD
                     VLKLFKKGISKLSKFDTK*"
     gene            complement(16034..16363)
                     /locus_tag="rifcsplowo2_12_scaffold_23_prodigal-single_34"
     CDS             complement(16034..16363)
                     /product="hypothetical protein"
                     /codon_start=1
                     /transl_table=11
                     /translation="MNNRNVLRHLKRAKKYIDKGWCKGVLARDEYDFPVHPTDIDAVS
                     WCAVGALDASEDASLSTEDVKLVLHKCMKMPTITLGMFNDACKSKKDVLKLFDKAINK
                     LQKYDVK*"
     gene            complement(16375..16581)
                     /locus_tag="rifcsplowo2_12_scaffold_23_prodigal-single_35"
     CDS             complement(16375..16581)
                     /product="hypothetical protein"
                     /codon_start=1
                     /transl_table=11
                     /translation="MNKEHNVALVSGRVPVVGHVDGDSLQNSFDIQDIPTLDKLKELS
                     LTMMRCQAEAISLILDYKRSDQKY*"
     gene            complement(16777..16983)
                     /locus_tag="rifcsplowo2_12_scaffold_23_prodigal-single_36"
     CDS             complement(16777..16983)
                     /product="hypothetical protein"
                     /codon_start=1
                     /transl_table=11
                     /translation="MVIVYGLSLKDGTQLKKPIEIVRFNDCKKALDDVRSSSKMVKNV
                     GLVFNSKSPYFKYKTVCIAPLTTW*"
     gene            17117..17356
                     /locus_tag="rifcsplowo2_12_scaffold_23_prodigal-single_37"
     CDS             17117..17356
                     /product="hypothetical protein"
                     /codon_start=1
                     /transl_table=11
                     /translation="MLMECMYCKRYGQCLRHHEACSSIECYSCRGLVEELEFRRRVKQ
                     KLSNGNKDLVDQIECRKCFDEVEATDITTQGLAKD*"
     gene            complement(17403..17669)
                     /locus_tag="rifcsplowo2_12_scaffold_23_prodigal-single_38"
     CDS             complement(17403..17669)
                     /product="hypothetical protein"
                     /codon_start=1
                     /transl_table=11
                     /translation="MQINNQNNYLALVPEIHTLPNAQDASQLTVDSLLEILNTLSIQG
                     FGDLFVLFQDHSHFYAVPASSDHIICSTDMEGFPIEGSDCVLFG*"
     gene            17975..18451
                     /locus_tag="rifcsplowo2_12_scaffold_23_prodigal-single_39"
     CDS             17975..18451
                     /product="hypothetical protein"
                     /codon_start=1
                     /transl_table=11
                     /translation="MNTENLFSELVEKISNEVSKQVLEKFTIKTEKLEGTLNELIQAL
                     VQEPREPVKNVPKVETVFEAPTKVRKISQKKEKVRILSTPIAGPGRRPTISEQEFASV
                     LSIAKNPDEVIMAFPVLQKMSKARAKRYVAMRAHNLRKRGVAVAIFRRGHGPKIAA*"
     gene            complement(18708..19277)
                     /locus_tag="rifcsplowo2_12_scaffold_23_prodigal-single_40"
     CDS             complement(18708..19277)
                     /product="hypothetical protein"
                     /codon_start=1
                     /transl_table=11
                     /translation="MAQTHTNGSFTPGIDHAVLEGINLKGKSIPKNGAIRIRAKSAGV
                     KNKKGGMKSRRTGEDLDNIVYSELKALGGGPIETSILLDSLEKKNFSREHAGSHLRRM
                     ATTSKLLSKGKFRKKTYELVLSENTNRVNLTKGKRAQILRVSNAASKQAELSLARRLV
                     AVCNNISQMTLDLAHEVSVRDDLIHQIDG*"
     gene            complement(19518..19730)
                     /locus_tag="rifcsplowo2_12_scaffold_23_prodigal-single_41"
     CDS             complement(19518..19730)
                     /product="hypothetical protein"
                     /codon_start=1
                     /transl_table=11
                     /translation="MLNIEIGDLIYWPAQRNNGYSSVGYVIQKMKKNSKRIYTIRFYD
                     TDTVESWPLSEIKDWEKDILIIKVKK*"
     gene            complement(19724..19930)
                     /locus_tag="rifcsplowo2_12_scaffold_23_prodigal-single_42"
     CDS             complement(19724..19930)
                     /product="hypothetical protein"
                     /codon_start=1
                     /transl_table=11
                     /translation="MDNNEYYNKLPQTAYVVETPSGEYRYREYRYALSRYNNPDDSWA
                     VLKQEIVDMEFGYIKFLKERKKKC*"
     gene            complement(19937..20176)
                     /locus_tag="rifcsplowo2_12_scaffold_23_prodigal-single_43"
     CDS             complement(19937..20176)
                     /product="hypothetical protein"
                     /codon_start=1
                     /transl_table=11
                     /translation="MTKRKQNKIEIGDLIVFLPTEAYNSSIGYVLNISEMHYFIMWID
                     YDKYEKSSQTKGRWNREGIDRNIYNGYYKHVTIKR*"
     gene            complement(20154..20546)
                     /locus_tag="rifcsplowo2_12_scaffold_23_prodigal-single_44"
     CDS             complement(20154..20546)
                     /product="hypothetical protein"
                     /codon_start=1
                     /transl_table=11
                     /translation="MRKHNINPQTQKFVNSMPDQTFLDFYFALEKRSKDDVRLRKALY
                     TFYESIVDEKEIEYLKKGRDLAATLSLSQRTQCTVVEARKICEKVCQELNIEIKSLKN
                     DIVNELVEKVTDQVISQVGKLDDEKKAE*"
     gene            complement(20555..20878)
                     /locus_tag="rifcsplowo2_12_scaffold_23_prodigal-single_45"
     CDS             complement(20555..20878)
                     /product="hypothetical protein"
                     /codon_start=1
                     /transl_table=11
                     /translation="MDNNNEMDNEFDMENEEVETSNINNIVSSPIKQGRKTRITNEAF
                     INAHTNAKSVEDIIAAFPHYQAMDVKKAKTYIAIKASMLRKSHPEMKTFKKGRKNKKK
                     TIFQT*"
     gene            complement(20910..21116)
                     /locus_tag="rifcsplowo2_12_scaffold_23_prodigal-single_46"
     CDS             complement(20910..21116)
                     /product="hypothetical protein"
                     /codon_start=1
                     /transl_table=11
                     /translation="MANLKIGDLLYNDDAQSIRYIIDIDEWNDVIVLRYIRKMDSFNQ
                     KWPQWEIKQFLNDRTLRHISIKMT*"
     gene            complement(21103..22266)
                     /locus_tag="rifcsplowo2_12_scaffold_23_prodigal-single_47"
     CDS             complement(21103..22266)
                     /product="hypothetical protein"
                     /codon_start=1
                     /transl_table=11
                     /translation="MAKIDFATLYRILPNHFRARHPILIRGPHGIGKSQIPHYFAPLL
                     AEILYPDKVKRSAAYKPFMEKGQKEYIYPVIDRRASQMADAGDLIGLPFADGETTDFK
                     QMKWLHQSNVKPYILLFDEIDRANKDVRQALFELNDSRKLYGHQLHPDTILIGCVNSS
                     PGDNRYQVGDFDPAELDRWTTYDLLEPVQGWLSYVKPFIHKDIYEFIRMNNGHLEHNG
                     EFDSNKVYPSRRSWVRFDESLKNTKLLEDFDDHYSDVYYICQGYLGEEAAITFCEFMK
                     NREKQVTVDDVIIKGQFKIANKLLINQHMALIDKFADHEIFKAEFNEATLQNVCKYLV
                     LVPDELAMKLWEVITASFPYNGVSIHQTIVEHPIETGKMVNVGEHLAKLNGQS*"
     gene            22623..22817
                     /locus_tag="rifcsplowo2_12_scaffold_23_prodigal-single_48"
     CDS             22623..22817
                     /product="hypothetical protein"
                     /codon_start=1
                     /transl_table=11
                     /translation="MNKYIYHVRDHSRLEKALKHARKRFNDAITLNEAQDAMAEVEIM
                     ETFLKETQNELICSIKSKEN*"
     gene            22823..22999
                     /locus_tag="rifcsplowo2_12_scaffold_23_prodigal-single_49"
     CDS             22823..22999
                     /product="hypothetical protein"
                     /codon_start=1
                     /transl_table=11
                     /translation="MFWLVEWNTESGDHGHYLYDYLPSDEFLEDFFRENHDEEYVGED
                     VFIYWDVIQLQLES*"
     gene            23005..24303
                     /locus_tag="rifcsplowo2_12_scaffold_23_prodigal-single_50"
     CDS             23005..24303
                     /product="Uncharacterized protein {ECO:0000313|EMBL
                     :KHD10246.1};  TaxID=1003181 species="Bacteria;
                     Proteobacteria; Gammaproteobacteria; Thiotrichales;
                     Thiotrichaceae; Thiomargarita.;" source="Candidatus
                     Thiomargarita nelsonii.;""
                     /codon_start=1
                     /transl_table=11
                     /translation="MNKKKDKVKTIPIKEEKEIVYVNSTNTEFDLPFYIHRLLQDEPF
                     LAKISRNIRKRASYDIPTAGVKLNLDDITYELIYNPKFFADLYIEPKNVKDENSLKES
                     KKIAKELADMHRVGIIYHEYSHIFLGHCFGRKPEGVKPNIANVAMDLSINGLPNIESK
                     LPSIALFPGKGQFKDLPKEMSMEWYLNHLPKDLKEDSFDDHSGWMDNIDDAKKEALRT
                     IASHKLRDIIRRAVDQTERECAQGSSAWGSISEKTRIDIKSFLKPKLDPKQVLAMFIK
                     TSYRADKVKRITKIHRRFPYIHPGSSYDRHPKIAISVDQSGSVRDEMLEKFFGWMNEL
                     SRYADFTVIPFDDQVFVDKVYVWKKNEYKPRERVLCGGTNFDSPTTYVNDLNFDGHII
                     LTDMCAPAPLRSKCQRMWITDKVNGANPYFKTNERVLIVD*"
                     /db_xref="A0A0A6S296_9GAMM"
     gene            24660..24911
                     /locus_tag="rifcsplowo2_12_scaffold_23_prodigal-single_51"
     CDS             24660..24911
                     /product="hypothetical protein"
                     /codon_start=1
                     /transl_table=11
                     /translation="LETNKSQKVEVGDLIIYHDNVKQNTSYTTINDNSVGYIYDINKD
                     DIYYIWIENGKIFNDNFIIKSMFQRYIKTKWWVLIKVKK*"
     gene            24881..25093
                     /locus_tag="rifcsplowo2_12_scaffold_23_prodigal-single_52"
     CDS             24881..25093
                     /product="hypothetical protein"
                     /codon_start=1
                     /transl_table=11
                     /translation="MVGTNKSQKIEVGDLIIFYHNSIGYITKIKDYKLFYIWIRKNNI
                     SKTEGSQRFAQQCIINNGWELIKIKK*"
     gene            25090..25554
                     /locus_tag="rifcsplowo2_12_scaffold_23_prodigal-single_53"
     CDS             25090..25554
                     /product="hypothetical protein"
                     /codon_start=1
                     /transl_table=11
                     /translation="MINVYKTTLEKYKSYLYALTLTYEEDIEIVRKKGPSLMTKWLDS
                     LPNDYPIIIAKKDNEILGWGIIGSPGFINKTNGIAGIYIDQQYRGNGFAKQIGIKLFQ
                     LAKDQGFKRIEVSFRSPSATKLYKSVAKNIGCKRSPFTPYKFYWKDWKVVVL*"
     gene            25581..25799
                     /locus_tag="rifcsplowo2_12_scaffold_23_prodigal-single_54"
     CDS             25581..25799
                     /product="hypothetical protein"
                     /codon_start=1
                     /transl_table=11
                     /translation="MFNNDVGYVLNKYNKTITVLYIFNRNTPNRRRDEANSREINFYI
                     KKTIQLINEKHWKLIKVLVNTDITKNVS*"
     gene            complement(25764..27638)
                     /locus_tag="rifcsplowo2_12_scaffold_23_prodigal-single_55"
     CDS             complement(25764..27638)
                     /product="Myxococcales GC_trans_RRR domain protein n=1 Tax
                     =Haliangium ochraceum (strain DSM 14365 / JCM 11303 /
                     SMP-2) RepID=D0LUD6_HALO1"
                     /codon_start=1
                     /transl_table=11
                     /translation="VKKISILLLFIFLHHCSGCNNDGNQLSKVCPNPKKCSLQDNIIV
                     VYEQEPEILNGICSYGTTKCNNNNEITICEGYVGPITEICDQLDNDCDILIDEDFDKD
                     EDTFKTCENDCDDLNYWTNPSINEICDNIDNNCNNQIDEDVYLECWSGANLLTFNELS
                     RCKKGFKQCIKGMWNNICENEILPIEEQCNNIDDNCNNLVDEPVINSCGPLNIVGACK
                     KGDQICSQNETLCINAIYPAGETCNGVDDDCNGIVDNDLVRRCNTICGNGLEICSRGH
                     WEYCDAPTPSLEICDDIDNDCDGVIDNGCTCTNGDVQTCINGITDRITGLPLSCGLGI
                     QICINGQFDICYFFQNGEEICNNWDDDCNGILDEIVENCGDTNTAGIGECRLGNITCS
                     QGRWSECIGDILPETEICDRLDNDCDMLIDEDLNPHDKVDIIFAIDISGSMCPITNVL
                     KVAMSNYVNDFIGTNNLFGLVTFPDNLNTYRWETFPFLTDVIGFQNELNNIGCTGGGS
                     EPSYDVIYDLANPINASNIGWRPDAYPYIIIIGDENAQTWLSLTEQVVASMTSNCTIG
                     SCSPGETIEIYIITDISYFSQWNDITFNDPKRLLEIYPPSVVRYEMLLRDIFSNICIN
                     *"
                     /db_xref="UniRef100_D0LUD6"
                     /db_xref="hoh:Hoch_6795"
                     /db_xref="87842368"
                     /db_xref="D0LUD6_HALO1"
     gene            complement(27678..28133)
                     /locus_tag="rifcsplowo2_12_scaffold_23_prodigal-single_56"
     CDS             complement(27678..28133)
                     /product="Uncharacterized protein n=1 Tax=Aeromonas phage
                     CC2 RepID=I6XH85_9CAUD"
                     /codon_start=1
                     /transl_table=11
                     /translation="VQKLFNTWKQYTITLKENACRLKNSLGISREDLPQIDEKNIPKF
                     LEVLKNKKINVLETRIDVSKLKPAQNQLNWEKVETLMNKGLNFLLNGHPIFVSNDNIV
                     IDGHHRYWALNMLDQQADISVYQINLPVYECIHQMRMFKDAYSEDIDEF*"
                     /db_xref="UniRef100_I6XH85"
                     /db_xref="I6XH85_9CAUD"
     gene            complement(28142..28390)
                     /locus_tag="rifcsplowo2_12_scaffold_23_prodigal-single_57"
     CDS             complement(28142..28390)
                     /product="hypothetical protein"
                     /codon_start=1
                     /transl_table=11
                     /translation="MIIKLVEIYNNEVKEILINPKHIVKVEPFLYEKDITEFKKKLPL
                     ASFSIVHMSTGRSLIVVGNNSEIMNKISLSNEKSLLKG*"
     gene            complement(28380..28754)
                     /locus_tag="rifcsplowo2_12_scaffold_23_prodigal-single_58"
     CDS             complement(28380..28754)
                     /product="hypothetical protein"
                     /codon_start=1
                     /transl_table=11
                     /translation="MKVYISYPVDLDNVPDELADLLEKINEKLRIMSLEYTIDCLRSD
                     TSTSEILKDLDYFREGLKDIDLKISSYSEMFALYQKTKVEQYLTKKSQDEESQQNIIP
                     QQDFDQDEMIEPNEDPDESNDN*"
     gene            complement(28754..29383)
                     /locus_tag="rifcsplowo2_12_scaffold_23_prodigal-single_59"
     CDS             complement(28754..29383)
                     /product="hypothetical protein"
                     /codon_start=1
                     /transl_table=11
                     /translation="MHLIEDSSLYSRLEKIIEKVKDTNINTFNILLSFQSFLKKRNGL
                     TFKQYECFLNIENTFFYKKEKNDKWETLFTEEMRLKMFICAKYYENLAFFKDLTQKIL
                     TDPNFIPSEEKYDKYVNNKWSRIVLDEWFKEPLYSKDDIVIITQKARYSLNDQKFINK
                     MAFIVKQNSSYIKNAVKGAKKYIIVPFGSLRSIEIEERYLRKAKKKVKK*"
     gene            complement(29425..29736)
                     /locus_tag="rifcsplowo2_12_scaffold_23_prodigal-single_60"
     CDS             complement(29425..29736)
                     /product="hypothetical protein"
                     /codon_start=1
                     /transl_table=11
                     /translation="MNILDNVKKDVKTILNWREAIVIIGGIFTAGIISVIAVTNYFDD
                     INEKKFLDKTAGLILEQRVMTLEDSLRMQTITIETIKQQQIILITNIGRLEGKIDNLK
                     N*"
     gene            complement(29763..31349)
                     /locus_tag="rifcsplowo2_12_scaffold_23_prodigal-single_61"
     CDS             complement(29763..31349)
                     /product="60 kDa chaperonin n=1 Tax=Thermovibrio
                     ammonificans (strain DSM 15698 / JCM 12110 / HB-1)
                     RepID=E8T2X6_THEA1"
                     /codon_start=1
                     /transl_table=11
                     /translation="MVDIKFGNDLTQKIMEGVDLLANSVGNTLGTRGRTVIIKTKNGK
                     PFCTKDGVTVARSIILNDPFQDLGVAIIRQAAESTVITCGDGTSTSVVLARGIYKNAI
                     EYIKNGSNINELKKGIETACEAIIKLVEEYSKPVKTLMDIENIATISANGDRNIGKLI
                     AMAIDKVGRDGSIAIQESKSNDTIVDVSEGFTFDSGLFANAFINDERRAVCHFDESLV
                     LVTNRNMNNIDDLRNIMELVARDGRPLVIISEQIDNSVLSALTYNAIKGTLKAMAIKA
                     PRYGEERRDILSDIALITGATFVSNDSGIPLRSISLKHLGNAKIAESGRSSTTIVSNN
                     VDQTKLSDRIQSIKQQIMESDNMTINKKLQERITRLASAIAIIKVGGNTEVEMMEKKH
                     RIEDSLQAVNSAQDEGIVAGGGTALIKASMNYIKNEDKNIEDTDFWNGVHVLTQAIKA
                     PFNQMLSNACMTDNTFIHDLEETMDDPSWGVNISTGELCNMFDTGIIDPIKVVKHSLR
                     NAVSAATTLMMSSVGIIETI*"
                     /db_xref="UniRef100_E8T2X6"
                     /db_xref="tam:Theam_1221"
                     /db_xref="E8T2X6_THEA1"
     gene            complement(31469..32392)
                     /locus_tag="rifcsplowo2_12_scaffold_23_prodigal-single_62"
     CDS             complement(31469..32392)
                     /product="hypothetical protein"
                     /codon_start=1
                     /transl_table=11
                     /translation="MNNSCKNTILSDINEILVAYHLSSSWNIIMNNKTAKKILQDRKK
                     LINKEEFINQTNKSKIMANEILKWIKDNKYGKINTIWWASRSNTLSKILKEEISSKNN
                     PTDILIQFTKNKYLGVSVKTTNKNTGNIPFKNIGIGSISKELNINLNSFILDKEQNIV
                     KRLKLPLEMKIRKKYIRNNPHIQKKTINAGSNILNKLRNNLLKILTKIEQKELRNHIL
                     SSWLNTKKLNFPYIKITGHGNINGKYNAKVFDPIKNKDINMINRGIIKPIAVGNTSIG
                     ILANNKKIMKMRFKYESEKLSSSIKLSGENY*"
     gene            complement(32385..33131)
                     /locus_tag="rifcsplowo2_12_scaffold_23_prodigal-single_63"
     CDS             complement(32385..33131)
                     /product="hypothetical protein n=1 Tax=zeta
                     proteobacterium SCGC AB-137-I08 RepID=UPI00037931BD"
                     /codon_start=1
                     /transl_table=11
                     /translation="MDKDLDNKLCQDFPLLYRDRHASMHNTCMCWGFPGTGWYQLLYD
                     LSSKLEPLIQNIVNDLELKGDPECVCGQVRSLHENNKGRCLKIFQQPYKLDYITEPIR
                     KWGHFCIPSTIYDSKKIKDRIYVGYRRLKSYLSNKINNKINKILWFLCDHNILYKMND
                     SWCKEYKMRHPCASQTKEKYGTLRFYMTSETEEMSKYISEAENLSAKTCEDCGAPGKY
                     RNGGWVATLCDEHAEKHGYSLEENDDDIDE*"
                     /db_xref="UniRef100_UPI00037931BD"
                     /db_xref="A0A0F9TID0_9ZZZZ"
                     /db_xref="ppg:PputGB1_4170"
                     /db_xref="UPI00037931BD"
     gene            complement(33124..33357)
                     /locus_tag="rifcsplowo2_12_scaffold_23_prodigal-single_64"
     CDS             complement(33124..33357)
                     /product="hypothetical protein"
                     /codon_start=1
                     /transl_table=11
                     /translation="MKEEIIDKEIREGLKFHSLIEEDDGAMVMVFDINDDFKKSFTKE
                     QKMKRWSNKRFEKWIGDSLSKGLGILEKEVKNG*"
     gene            complement(33371..34300)
                     /locus_tag="rifcsplowo2_12_scaffold_23_prodigal-single_65"
     CDS             complement(33371..34300)
                     /product="N-acetylmuramyl-L-alanine amidase, negative
                     regulator of AmpC, AmpD n=1 Tax=Haliangium ochraceum
                     (strain DSM 14365 / JCM 11303 / SMP-2) RepID=D0LV42_HALO1"
                     /codon_start=1
                     /transl_table=11
                     /translation="MAIIDHLTSFFTKKSKECILNEKYAKEQGWDATLFGCKQINEQF
                     IEKVKLFQIKYNLEPDGIVGPSTYRRKITDREAIYIDLQTKLSPVIYCNDKPTNINWN
                     KVITFKDKDGFIAPEGSYGKLYTLKDKLNIKRDVNMFVIHHDVCLSSKTCFRVLKERN
                     LSVHFLIDNDGTIYQTLDTKHIAWHAKGVNSNSVGVEISNAFYEKFNKTYEQIGLGKR
                     PVITNSIVHGNKIENHLGYYPDQILALKALIQALNKGCGIKLQTPLDENNKLVYSVIK
                     SVADGKYEGIVGHYHITSQKIDPVGIDFEDIIK*"
                     /db_xref="UniRef100_D0LV42"
                     /db_xref="hoh:Hoch_3381"
                     /db_xref="D0LV42_HALO1"
     gene            complement(34311..34943)
                     /locus_tag="rifcsplowo2_12_scaffold_23_prodigal-single_66"
     CDS             complement(34311..34943)
                     /product="ATP-dependent Clp protease proteolytic subunit
                     ClpP (EC:3.4.21.92)"
                     /codon_start=1
                     /transl_table=11
                     /translation="MKIKNEDHEHQDETIEEEGSIIIPNSPESRLLGLYGSINEDKIA
                     NLIGLLYHLKQTGEEVLLSENEGESKILYKPIEFLISTEGGSVAEMFSLYDVIRDIQK
                     YCEISTFAVGKCMSAGILLIAGGTKGKRKAGRNCRFMIHSISSGHYGQLHSLQNNFQE
                     VNALQESYIKELCLLTNLTPKKLKNIFNKRIDFFFSAEEALKFGIIDEIV*"
                     /db_xref="ccz:CCALI_02552"
                     /db_xref="UniRef100_H1NY97"
                     /db_xref="A0A0F9MCH6_9ZZZZ"
                     /db_xref="H1NY97_9BACT"
                     /db_xref="3.4.21.92"
     gene            complement(34940..35224)
                     /locus_tag="rifcsplowo2_12_scaffold_23_prodigal-single_67"
     CDS             complement(34940..35224)
                     /product="hypothetical protein"
                     /codon_start=1
                     /transl_table=11
                     /translation="MNTLRQQKSINEYIKKYIYENDLINRDGNILYMEKTFTIASVLR
                     YCIQENNNKNITKKQIESCFAVLKEFISGNVNIVWNDNKLKVIKIKEGNT*"
     gene            complement(35339..35812)
                     /locus_tag="rifcsplowo2_12_scaffold_23_prodigal-single_68"
     CDS             complement(35339..35812)
                     /product="hypothetical protein"
                     /codon_start=1
                     /transl_table=11
                     /translation="MKIIYGVKVKLKSESTLLKLIGFIIKPFNPHFMSSYWTTIFTTV
                     YAPSSFNINDEDVFIDHKIVLEHEKIHIEDFKKYHIWYLFSYCLPYFRFIWERRAYIL
                     ELQQLCNNNEYDLFYWRLDRIVNALGGSEYFWSWHKPWIRKWFLKKLNMWDNEKL*"
     gene            complement(36098..36847)
                     /locus_tag="rifcsplowo2_12_scaffold_23_prodigal-single_69"
     CDS             complement(36098..36847)
                     /product="hypothetical protein"
                     /codon_start=1
                     /transl_table=11
                     /translation="MTTNKKPLLSEGNTRRMMGLAGLDALSNTFINERFVKEETQEED
                     LKLNEMPDDMAGEPPMPPETDMAPAEEDPATGGDVDISSLVAAITQAITDQTGVPIEV
                     EGGDVDGEEPPVDDMGGEAPMSSEPMMHENEEELEESSTEELTEDNSPLSATTKTPVP
                     SPKVTKPGDQGQPKSTPRDNVEGADKPEKMPPNGTAKMKALEESQLAKRVLTKILNEI
                     RSAKAKQTAKVVAKPVSKVAPKASSTSSKKK*"
     gene            complement(36944..37186)
                     /locus_tag="rifcsplowo2_12_scaffold_23_prodigal-single_70"
     CDS             complement(36944..37186)
                     /product="hypothetical protein"
                     /codon_start=1
                     /transl_table=11
                     /translation="MKCLDDVIITKTSCLNNKCRHFIKYQDDLNCSHISIMKHGSLKL
                     EEIGNRLHLTSARIKQIEEHILKKISKNKNILKILQ*"
     gene            complement(37183..37494)
                     /locus_tag="rifcsplowo2_12_scaffold_23_prodigal-single_71"
     CDS             complement(37183..37494)
                     /product="hypothetical protein"
                     /codon_start=1
                     /transl_table=11
                     /translation="MNENKVFYVIKGTYLSEKGNKEYFWSQYHWEKSFSSNTSIYVSL
                     EKALNKIHSIKKITEKHKICYPDEKILKHDYQKSWFMSQIRVEMYELLPLGIRTEEDY
                     I*"
     gene            complement(37491..37913)
                     /locus_tag="rifcsplowo2_12_scaffold_23_prodigal-single_72"
     CDS             complement(37491..37913)
                     /product="hypothetical protein"
                     /codon_start=1
                     /transl_table=11
                     /translation="MSKKDPNNNIDLSNPQKMIHNLDNDPNKDDIYGLKLRRVIFNEI
                     TKRYADFKLKMQMEEINSVKFFRACITAYINDDPNIKHIVESAAKKNRKYKNLDIKKR
                     MSNNENDIKDIKTKFDLNSNDIENIFDLLEEDMEEELE*"
     gene            complement(37914..38381)
                     /locus_tag="rifcsplowo2_12_scaffold_23_prodigal-single_73"
     CDS             complement(37914..38381)
                     /product="ORF032 n=2 Tax=Lactococcus lactis subsp. lactis
                     Dephy 1 RepID=U6ET53_LACLL"
                     /codon_start=1
                     /transl_table=11
                     /translation="MDKITTKTMFSHKSDEWETPNSFYRKLTGIWDFTLDPAATIDNA
                     KCKKFYTIDDDGLSKSWEGETVFLNPPYSQSSIWIEKAYEESQKEDTLVAVLIPSRTC
                     TKYWHKYCMKAQELHFIKGRLKFGNMTNSAPFPSVLVIFRKCVHTPSIYSMEK*"
                     /db_xref="UniRef100_U6ET53"
                     /db_xref="A0A0A7RUD1_9VIRU"
                     /db_xref="cbi:CLJ_B1785"
                     /db_xref="U6ET53_LACLL"
     gene            complement(38383..38727)
                     /locus_tag="rifcsplowo2_12_scaffold_23_prodigal-single_74"
     CDS             complement(38383..38727)
                     /product="hypothetical protein"
                     /codon_start=1
                     /transl_table=11
                     /translation="MSEYKPKFKDIDELLLHIVKIQTKYNIDNKNKYGSRKGIMEQLF
                     QFNIPPEMRDKEEVAVFYFNELEKVDPKEPDVYLEVQVCWFNKTTSKSLDEVPQWFID
                     KKTKMTESQIPN*"
     gene            complement(38729..39193)
                     /locus_tag="rifcsplowo2_12_scaffold_23_prodigal-single_75"
     CDS             complement(38729..39193)
                     /product="Deoxyuridine 5'-triphosphate nucleotidohydrolase
                     id=4007590 bin=GWB1_Deltaproteobacteria_rel_55_8
                     species=Patulibacter medicamentivorans genus=Patulibacter
                     taxon_order=Solirubrobacterales taxon_class=Actinobacteria
                     phylum=Actinobacteria
                     tax=GWB1_Deltaproteobacteria_rel_55_8
                     organism_group=Deltaproteobacteria organism_desc=Good"
                     /codon_start=1
                     /transl_table=11
                     /translation="MMLSYFKVRPEVVSPERNTPSDAGCDVFFNPADNKSVKIESHRN
                     VMLASGVKFGIPHGYMLQVCNRGSMGAKKSLIAGAHIIDSGYSGEIFIDLHNIGTEVQ
                     TINPGDKIAQLVMIPVVHFVPLQANNEESLYGMTQITMSDRGEKALGSSDKK*"
                     /db_xref="GWB1_scaffold_818_18"
                     /db_xref="car:cauri_1998"
                     /db_xref="85836355"
     gene            complement(39251..39490)
                     /locus_tag="rifcsplowo2_12_scaffold_23_prodigal-single_76"
     CDS             complement(39251..39490)
                     /product="hypothetical protein"
                     /codon_start=1
                     /transl_table=11
                     /translation="MKNTKIENSIYETINKSIAGEGWTTADLKKGKTINILESWKIYL
                     HKIVSEYRKNGWRVYWFLDGKKEYLLFEHPAYKQK*"
     gene            complement(39493..39696)
                     /locus_tag="rifcsplowo2_12_scaffold_23_prodigal-single_77"
     CDS             complement(39493..39696)
                     /product="hypothetical protein"
                     /codon_start=1
                     /transl_table=11
                     /translation="MKIEYHQVLIDNNELPPESTNDEWENYVIDKVCKKANRLGLQKL
                     KIMTAEYKPIDDGLNIEFICEVE*"
     gene            complement(39708..43151)
                     /locus_tag="rifcsplowo2_12_scaffold_23_prodigal-single_78"
     CDS             complement(39708..43151)
                     /product="DNA-directed DNA polymerase III PolC n=1 Tax
                     =Clostridium clariflavum (strain DSM 19732 / NBRC 101661 /
                     EBR45) RepID=G8LXS2_CLOCD"
                     /codon_start=1
                     /transl_table=11
                     /translation="MKNISFVNLHSHTGFSVNDGLGQPKEHFDFVIQNGMNSMAITEH
                     GHANSYVYAYLASKELNKKGINFKYLPGCEFYIHPDLKQWQIAHENKKLEKTKKKPKK
                     EDEDETATIENEAETKSNKYSDPIKKRNHLVVLAKTSKGLNNLFSLISYGYKDGFYKF
                     PRIDYTLLKQYGEDLIVSSACCGGNLSADVFEEFPGLNFDDLKPSLLNETNIKNILAR
                     LENTLDKVVDAVGSENTFIELQFNKLSAQHLANKCFLELSKKTNIKLITTADSHYPTP
                     DHWQDRELYKKIGWMNFNNFEFGKLPESKDELKAELYPKNGNQVWEAYKETTKEYDFY
                     DDDIVLSSIERTHNIAFDVIQEPKPDTNIKLPSWILPKDKDPYEELRKLSFEGLKFRK
                     FDNNQKYIDRLEEELLVIKDKKIENYFLTMKDIISSVENEVLIGHGRGSSASSLVCFC
                     LKITNIDPIKYKLLFSRFINKYRKGMPDIDSDFSDRAKVVDILKAKYGEENVLNISNM
                     NTFKIKSLAKDISRFYQIPFQESNDAIKNIDIDVANGSKKETGEKNINPNFQDAIKYS
                     PNFKAFIDKYPHIAKHIEALYKEIKTVGTHAGGLIISENILNRMPVISSKRRLQTPWS
                     ESGNITHLEEMGWIKFDILGVETLAMIEDCIKIILQNKGIKEPTFKQIKEWYDQNLDP
                     NILNLEDEQVYKNVYHEGRFVGVFQYTENPVQSFIKKVKPTCIDDISASTSIFRPGPL
                     GGKVDKVYIENKNDPDLKYDHPLIQECLKDTFNCLVFQEQAMALANIVGNIPLDECDN
                     VRRIISKKPEQTEAYLKQINELQEKFINGAKQNGIDENISKSLFLKTKEFAKYSFNSS
                     HSVSYGILSYQTAYLLTYYTTEWMCGVLNKTKDDDKEKIINMIKSIGYKVDQININKS
                     GTTWQPSEDGKSLIQPLNSIKGFGDKAMEQVMNNRPFNTIEELLFNEKVLYSKLNKKG
                     LDVLIRSGACNDLMDKRFKHLKHFWLSVAFERPKTLKALEMNIQAFMNEEDFTKNEYI
                     NNIVSLTGVFPLSLIISDKTLEKLKKKYIPGIGQYDPELDICWFIPRSIEIKKTKNNK
                     NYMVIDVVDDTSKTIKIKCWNMIDKNSVQLNHVYIGKLIYEEQYGFSCKNVKLNFKLI
                     E*"
                     /db_xref="UniRef100_G8LXS2"
                     /db_xref="A0A0G1UVD5_9BACT"
                     /db_xref="ccl:Clocl_2233"
                     /db_xref="G8LXS2_CLOCD"
     gene            complement(43310..43519)
                     /locus_tag="rifcsplowo2_12_scaffold_23_prodigal-single_79"
     CDS             complement(43310..43519)
                     /product="hypothetical protein"
                     /codon_start=1
                     /transl_table=11
                     /translation="MTKEEFALKYATLDNVLHFKKDLEFLLRTETDYVLQTVQHLEEE
                     VRYLQNEKTRVEDRLEDMHYHLNEF*"
     gene            complement(43524..43751)
                     /locus_tag="rifcsplowo2_12_scaffold_23_prodigal-single_80"
     CDS             complement(43524..43751)
                     /product="hypothetical protein"
                     /codon_start=1
                     /transl_table=11
                     /translation="MRNDYLIYIAIIVSVFLFCSLGITLLYLDDHNITCLSNQKECIR
                     IVHLNSEGNMSDLKYCDFTCLDKDQTNNIKD*"
     gene            complement(43782..44660)
                     /locus_tag="rifcsplowo2_12_scaffold_23_prodigal-single_81"
     CDS             complement(43782..44660)
                     /product="hypothetical protein"
                     /codon_start=1
                     /transl_table=11
                     /translation="MTFHIAGVVPVNGQPLDFGFPWHDCLQPIAKNFLAVERAVLECA
                     YAGCNTIWIICPPNMQPLIRYRLGDFIEDPKVYNEKMHDTWSKNKQRPIYYVPGSPKD
                     QNERDSLVWNIIYGCKKIQNISQNIAKWLVPIKYYISFPYGVHPPSFIADYRSELEKN
                     KRTLLTLNNKSIKNGDFISACIDQKDIKYLYNTFRSKSVNEWVACNNPNNKMGLARLP
                     LEQRYTGRFLTLKDIFENIDLTDSQDSVNLEVPWHYNINTWEGLCLFLGSPHHLEIER
                     PNNKILNITEMPRVFK*"
     gene            complement(44657..45505)
                     /locus_tag="rifcsplowo2_12_scaffold_23_prodigal-single_82"
     CDS             complement(44657..45505)
                     /product="hypothetical protein"
                     /codon_start=1
                     /transl_table=11
                     /translation="MLEKMNRKLDTIVIGSNLNALLYSFFNDIPFISTQIEPPYKLEY
                     FDPNDDLSLFKFRSSQKKLISPTSNKISGYSKLELWNSLYFALSINGFNMSSIPFSSI
                     KIEENIIKCITPFARMLKFNAEKIICFTDKNIIGLPSPINCQMLKYKVYDYIEIFHCK
                     PHKYDYLETSDRLTKELIFYYYNQKKVYKNAISISYINEDELNIFDWSQKNVLFKTLS
                     LLKELNIRRSKHFKIKVEGNKRIKIPLNKKNIYKDDNKFIFPNNDLNLNKLLDSNCLK
                     WYKKHI*"
     gene            complement(45486..45698)
                     /locus_tag="rifcsplowo2_12_scaffold_23_prodigal-single_83"
     CDS             complement(45486..45698)
                     /product="hypothetical protein"
                     /codon_start=1
                     /transl_table=11
                     /translation="MIKKEKETLFGSFKQVQIISKCYHEWKPKRRIIFGYMIVFAKCL
                     KCETWCGPPEGYKYDGWLVLNVRKDE*"
     gene            complement(45691..45936)
                     /locus_tag="rifcsplowo2_12_scaffold_23_prodigal-single_84"
     CDS             complement(45691..45936)
                     /product="hypothetical protein"
                     /codon_start=1
                     /transl_table=11
                     /translation="MDEINKLIKDFIRDGHYNKSDEYHKEFKLYAVDSAGYDVDDSVE
                     LSIKDNKIVLTFFKREYINNKYINIFIKAFELVPKND*"
     gene            complement(45929..46504)
                     /locus_tag="rifcsplowo2_12_scaffold_23_prodigal-single_85"
     CDS             complement(45929..46504)
                     /product="Uncharacterized protein {ECO:0000313|EMBL
                     :KKQ97252.1};  TaxID=1618574 species="Bacteria;
                     Microgenomates.;" source="Microgenomates (Woesebacteria)
                     bacterium GW2011_GWB1_39_12.;""
                     /codon_start=1
                     /transl_table=11
                     /translation="MTNKSIVLCDVDGVLAQFDLAIINKVNPLITSQQILDLGNWDIF
                     QLFNEEENKVCNKILEDPQFWRDIPVLEAGQKAIEKLRQKDFEVVFLTSPWLSCKEWV
                     DVRYKWLKKYFDGNRDNIIITNRKDLVFGDVFIDDKLENITKWNERWSKWDKCAILCE
                     TLSNSKNDWHSKIITRNNKWELIEKEENSNG*"
                     /db_xref="A0A0G0M1T2_9BACT"
     gene            complement(46522..46794)
                     /locus_tag="rifcsplowo2_12_scaffold_23_prodigal-single_86"
     CDS             complement(46522..46794)
                     /product="hypothetical protein"
                     /codon_start=1
                     /transl_table=11
                     /translation="MKFCPINKYLLIQKIEEKSNNAFEIPDDMEKKLNPFTLVKVLDV
                     ADDCEKLTPATKMPLVIVQTHGIEEIRVKDEIFFIISEKFVVGIVK*"
     gene            complement(46799..47044)
                     /locus_tag="rifcsplowo2_12_scaffold_23_prodigal-single_87"
     CDS             complement(46799..47044)
                     /product="Uncharacterized protein {ECO:0000313|EMBL
                     :KKQ97250.1};  TaxID=1618574 species="Bacteria;
                     Microgenomates.;" source="Microgenomates (Woesebacteria)
                     bacterium GW2011_GWB1_39_12.;""
                     /codon_start=1
                     /transl_table=11
                     /translation="MIVDKDKKEKIEKLVRSFRELDGAMIPFQEQKKELRSNYIENGW
                     LTKDEFTLCKKAYNNLKNKVNMDELLEMIEICKKEVP*"
                     /db_xref="A0A0G0MA79_9BACT"
     gene            complement(47081..48730)
                     /locus_tag="rifcsplowo2_12_scaffold_23_prodigal-single_88"
     CDS             complement(47081..48730)
                     /product="hypothetical protein n=1 Tax=Pleurocapsa sp. PCC
                     7319 RepID=UPI00034A8094"
                     /codon_start=1
                     /transl_table=11
                     /translation="MISSYAKIPNIGDNTLTGPQGLLNGHIFVEEKLDGSSISFSKIE
                     GKLYVRSKGSQLDLDNPNKMFIQGIESIKKIEHLLEPNWIYRGEYLCLSGDTKIKKSS
                     GGRNSKFITIKELYDHQELMYVSNGKRLRKKDNEIIQNKRRNRWKSDGKPSLFSLDLN
                     KDKIISNKLEKIYFTGLKSILEIKTRKGAMIKATKEHLVWTPFGWKSFDELKINDCVG
                     ILRSDTYQIPKRLFGVEHKKIKNLWRELKTNGCELCRLTSCLEIHHKDNNFLNNEINN
                     LQVLCSTCHNQTQIRICNRKDQNYEFDKIVSIKSLPEEECYDIEMSGEENVANFIAND
                     FIVHNCRPKHNALKYDRIPNNHIIIYDIDTSHEKYLLYNDKVMESTRLGFEVVPLLWE
                     GLGYDFSLEKMKDLLQQSSLLGKVSIEGIVIKNYERLSKDNKLLVGKYVSDSFKEIHT
                     RKKVNITKKDILLSLIESYKSEARWNKAIQHLTEEDKLTETMRDIGSIIKEIHNDIEE
                     ECIDDIKEELWLWAKPYFLKGVIQGFPELYKQRLSEKQFDK*"
                     /db_xref="UniRef100_UPI00034A8094"
                     /db_xref="A0A0F9TME0_9ZZZZ"
                     /db_xref="tig:THII_3456"
                     /db_xref="UPI00034A8094"
     gene            complement(48748..49032)
                     /locus_tag="rifcsplowo2_12_scaffold_23_prodigal-single_89"
     CDS             complement(48748..49032)
                     /product="hypothetical protein"
                     /codon_start=1
                     /transl_table=11
                     /translation="MRDTLTDEERNYIIDNIFKPLEPAIDKIPLFENTNRAKTMLLNT
                     LKLLKFKDQDKYDANLDFVLDPNNNFCHLVLVGKHKECSEVLTHKIKINL*"
     gene            complement(49052..50908)
                     /locus_tag="rifcsplowo2_12_scaffold_23_prodigal-single_90"
     CDS             complement(49052..50908)
                     /product="Uncharacterized protein n=1 Tax=uncultured
                     bacterium RepID=K1YB35_9BACT"
                     /codon_start=1
                     /transl_table=11
                     /translation="MELASKILSDITIFTKYSKYIKELNRRETFEELINRNKEMHLQK
                     FPSLKNEIEKAYKFVFDKKILPSMRSLQFAGKPININPSRGYNCCYLPLDDIRAFNEI
                     MFLLLGGTGVGYSVQKHHIEKLPEIRKPKGRNRRYLIGDSIEGWADSVKVLMCSYFEG
                     TSKIIFDFSDIRVKGARLITSGGKAPGPDPLRICLMKIESLLSNKEDGTQLKPIEAHD
                     IICYIADAVLAGGIRRAALISLFSADDDEMISCKYGQWYEKNPQRGRANNSAVLVRHK
                     IKKSFFMELWKKIEASQSGEPGISFTNDKDWGTNPCHEIALRPFSFCNLCEVNTSDVN
                     DQQDLNERVKSATFIGTLQASYTDFHYLRPIWQRTTEKDALLGISFTGVGSNKVQHLN
                     VKEAAEICVEENKRVASIIGINPAARLTCLKPAGTTSCVLGCSSGIHAWHDEYYIRTI
                     RLGKNESIYSYLMINHPELLEDDYFRPHDTSILSVPQKAPQGAILRHESPIDLLERVK
                     WFSENWIKPGHINGNNTHNISATISIKDDEWEEVGEWMWINKEYYNGLSVLPYDGGSY
                     KQPPFSSCTEEEYNKLMKTLKDVDLSKVVEYDDNTDQKSEIACSGDKCLITY*"
                     /db_xref="UniRef100_K1YB35"
                     /db_xref="A0A0A0UZS9_9VIRU"
                     /db_xref="vba:IMCC26134_02945"
                     /db_xref="K1YB35_9BACT"
     gene            complement(50912..52288)
                     /locus_tag="rifcsplowo2_12_scaffold_23_prodigal-single_91"
     CDS             complement(50912..52288)
                     /product="DNA primase/helicase n=1 Tax=Bacillus phage SP10
                     RepID=F8WQ11_9CAUD"
                     /codon_start=1
                     /transl_table=11
                     /translation="MEIKLNENLSFSQYGKSFQDRLSFLILEDRIFSDRMSEVLKVEF
                     LESKYLQWFVDKIFEYKKQFKVHPSRDTMDTLIRSTLSAENELLQKQVVEYYTRMITT
                     TIDNADYIKKESIDFCRKQKLHEGMLKSVPLLKTNSFEAIRKIINDSLKAGEEIDSGH
                     DYLADFEKRYVENVREPITTGFPEIDKITNGGIGRGEYSILLAATGAGKTMMLVSMAA
                     AALKDGKNVVFYTLELRSEVIGLRFDACLSGIPIDELKDKKDEILLKIKGVSGKLIIK
                     HYPKKSASLATIKLHQDRLRSQGFITDEIVVDYLDLLKPISVKKELRMEIGETNDEFE
                     ALCQENNIAGITASQVNRTGASSNLVLMEHTSEAFNRHFGSYLTLSLTRNNIDKQNNT
                     GKIAVLKNRNGYDGMAYNIFMDPAIVDIKIIGEYDPDKDSSSQIDPEEEKRRLKEKYK
                     KFKQNYGA*"
                     /db_xref="UniRef100_F8WQ11"
                     /db_xref="A0A0G0Q6G1_9BACT"
                     /db_xref="eclx:LI66_23965"
                     /db_xref="F8WQ11_9CAUD"
     gene            complement(52353..53336)
                     /locus_tag="rifcsplowo2_12_scaffold_23_prodigal-single_92"
     CDS             complement(52353..53336)
                     /product="Marine sediment metagenome DNA, contig:
                     S01H4_S03235 {ECO:0000313|EMBL:GAG74819.1}; Flags:
                     Fragment;;  TaxID=412755 species="unclassified sequences;
                     metagenomes; ecological metagenomes.;" source="marine
                     sediment metagenome.;""
                     /codon_start=1
                     /transl_table=11
                     /translation="MTKRVLIFDALNQFIRSYIADPSLCSDDGPCGGVKGFIKSLQKI
                     ARETSPNHIIIVWDGKNGSRRKRKINSEYKEGRKPIKLNRNIKNLTDEEELENKKKQF
                     YKLIDYLNCFPILQLMIDDVEADDIIAKVCMSEHYNGMIKLIVSSDKDFYQLCNNEVL
                     VIRPIQKQIMNSKRILTEYNIHPNNFALARSIAGDKSDNLDGIGGAGLTTVAKRFPFL
                     SEDKSYMINEIIDFSKTSITEDSKYKFYQDILDKEELIKENYKLMQLYVPNLSTLQSR
                     KIKESIENFVPEFNQSEVMRLILKDGFSDYSWDSLFQLFKSFSFPVKKVID*"
                     /db_xref="X0ZZ27_9ZZZZ"
                     /db_xref="GWB1_scaffold_1527_2"
                     /db_xref="cmn:BB17_04180"
     gene            complement(53337..54485)
                     /locus_tag="rifcsplowo2_12_scaffold_23_prodigal-single_93"
     CDS             complement(53337..54485)
                     /product="Protein RecA n=1 Tax=Clostridiales bacterium
                     OBRC5-5 RepID=K0XG78_9FIRM"
                     /codon_start=1
                     /transl_table=11
                     /translation="MAKKEKEEKVGKISIKDINSIINKKVGINIASSLNDDSPSEVKE
                     WIPSGSRWLDSIICKGKMAGIPVGRIIELAGESASGKSYLAAQIAKQAQLIGIHPVYF
                     DSESSIDPEFLKKIGMDLDKFTYVQALSIEFVLKTIDELLGCAEGIKYLFIWDSYANT
                     ACEADLIEEEFNPQSSMAKGPRIMSMGLKKLTIPIANTQSTLLVLNQLRTNIGENSKF
                     VPFFAPGGKALQYAYSLRIWLTARKAKDSCINDQKGYRIGSEVKAKLVKSRFGTENRE
                     MTMKIVWGADPVGIQDELSWLEAVSSSSRYRTGGPWRYIISPSDGSEMKFSSKDEDGH
                     KGWLEQMKNENFRKIVLEIMDEHVIQKFSDKTENANKFYSIDDDEEKV*"
                     /db_xref="UniRef100_K0XG78"
                     /db_xref="X1D8N5_9ZZZZ"
                     /db_xref="cki:Calkr_0972"
                     /db_xref="K0XG78_9FIRM"
     gene            complement(54568..55335)
                     /locus_tag="rifcsplowo2_12_scaffold_23_prodigal-single_94"
     CDS             complement(54568..55335)
                     /product="hypothetical protein"
                     /codon_start=1
                     /transl_table=11
                     /translation="MVIDREKMRAKLAEVNKTKEEKKKDRDKDNPWFKPAEGDQKVRF
                     LPSADGDPFKTYHLHYNLGEPVLCPKKNFDEKCAICDYAYSLWKEGTDESKTMAKKFY
                     SQERFFSNVIARSSTSDVLEPKPYSYGKDSYKQLLTFTIDPDYDDITDPELGRDFNLN
                     YKKAETKGAFPKTTLVVGGKPTPISKNKKEIKELLDKVKPIEEFLLRKTSDEISHLLH
                     EKMTESRKDNSEQQKYGDIVDNSITDIDSAIDELNAG*"
     gene            complement(55413..56258)
                     /locus_tag="rifcsplowo2_12_scaffold_23_prodigal-single_95"
     CDS             complement(55413..56258)
                     /product="hypothetical protein"
                     /codon_start=1
                     /transl_table=11
                     /translation="MDIIGIGKGGCALATHFIQYKQYKKIFRIDTETLSKNERCFDLL
                     LPSELIPEDYEKNIPNLKKYFKSIDKEVLFIVVGGGSISLASLSILSQIKDKCSIQIL
                     YVQPEKDFLGHEQLLKEKLVFNVFQEYTRSGLFERMYICSNILIDDLVGGLPVLSFFD
                     SLNKIITSSFNYINSFSNMKAVSSTISRLPEATRISTIGVVDPETFTESMFFNLDGIT
                     DSVYYFGYNDELLNTDKSLLKNVKDFVKSKINDENKRVSYGIFATNYEQVIIYCTKHT
                     SIIQN*"
     gene            complement(56258..57460)
                     /locus_tag="rifcsplowo2_12_scaffold_23_prodigal-single_96"
     CDS             complement(56258..57460)
                     /product="hypothetical protein"
                     /codon_start=1
                     /transl_table=11
                     /translation="MLFQLVENTKDVIVFTDDKFVINPDFNHLTHTWQYSPYLDNSTT
                     FASLLVGNKTLLDVCPEQLKPKFKNIISKHKTFLKTYKKTKISINDFELLEIFPKSFL
                     KEMFEIQNEITKNVLLLYNKPKNYDFLVNLSYLIFKIKNKKIKINTSHLDIMLDTKSI
                     SLRNKFKNIKPYINYNIFGSITGRLASRPDSFPILNLNKMYRKMIEPNNNFFIELDYN
                     GAELRTFLGLNEIEQPLENLHSWHLELYNKEYPNDQLDRETFKNKFLAWFYNGKNDIP
                     FGLKQIDETYNKNNVIKKYWNGLKVETPFGREILSDQHHALSYIVQSVSNDLFLRQAI
                     EVNKYIEENNLKSNISFLIHDALVIDTAQNELKHLKNIKEIFSNTKLGKFRVNIKIGK
                     NFGEMREI*"
     gene            complement(57461..58615)
                     /locus_tag="rifcsplowo2_12_scaffold_23_prodigal-single_97"
     CDS             complement(57461..58615)
                     /product="hypothetical protein"
                     /codon_start=1
                     /transl_table=11
                     /translation="MKPLATNILNSLGTFIQRETYSEKIYPKSSADPIDLWYSKSLYG
                     KINKREDIIYLSEAFLKQIKTDEKEPKFALNFVVDAFDDLRKFYDRSASKINSESILD
                     KVECKNAWQSSTSNYHKYMNILYKVFVSSYLNDNNRENKIKDFKSFVIVFLEFIDIIS
                     EAYPITRSQFIKSKFCSPLISGLMIEVFDENHAIDENKYEKFIQDPNFDFYSKAARQY
                     GFYIDKNAPWRLVADISSPAMKPYIKKYLSDHNKIFKDFYYEAYKSDIETLKIYLTQF
                     YNSFVKTNPFIYEAKHSVIKNKTLNTILERKPLNTNNFFDFKFWFRLYLYIRLKEEKA
                     FISQIHFENILSNTNILHMSLDNKKALEYINIKIKQSNTSKDILIKNFSF*"
     gene            complement(58612..61065)
                     /locus_tag="rifcsplowo2_12_scaffold_23_prodigal-single_98"
     CDS             complement(58612..61065)
                     /product="hypothetical protein"
                     /codon_start=1
                     /transl_table=11
                     /translation="MAQKESSVFSEKETVVADQTFNQQCFLIHNFKNFSGKNSDRTFE
                     NFSIIKGEPGLIISKLLGTGIEEFFNIKSSQLSLLQPKIKLFKTKYDIEGKEKDIELI
                     FDDHFRTNRLNDILETREQRGTGVGLRKFEWEDQGTNPGDSGKSFQATLIIHLQNLGD
                     LFNEQTSGASFADLIRTPPSLTTSNGIFNEKYFRIKVQIGWQKPNNDPSFIMSEKLLK
                     TIENSVITLALTLTDHIIDVNENGTVELTATYQGSIEGKLLSPETDILNVGKKIKQEI
                     IKRENLIKSAQTRKTETIEKKAQEKGFFQKSIIGKLSQLKNTWEQVKTFSIDHRSAND
                     LMLEGIENEIQEREIEYNNFDINNKIRRYKNFLTQLEKKDKIFYIDLDQEDINIFNKI
                     RNENFNLDENILNRTDIDEEQKDSLIKKDRIEKIRKIREEVKNVNYTIDSYSNINIDD
                     SSGQTFIAEEMTKTLLVKDEDDREDAQQKLKNNFEAIKKKKENKTRINFIYFGDLINT
                     ALSIIKDGQDTNKGKETFRFLMGPVELFDITTQTIYIVDLADIPISLDLFNSWFLNKV
                     IKPQKNSYLLRDFLKDVCSDLILKSLSPDAIGKFSRGIQNRVSFSIFSLCNDPFPLNS
                     RINIANIDNIYTNRISPDTTLMKQYILLYVAGNIPNALNGEYVKDINRGIYHFFVGSD
                     RGILKKVSFSRADITYLKESRIVNSENLKIGDVFLSEPYNAKMTLMGNSVFKPGMICY
                     IEPRSLGLPKKLDKRKGTLPIGGYYTVNKVFGSIQSGKFETTIELIYLSSGEDSNRNT
                     TNMFSKKNNNKTLKINEIL*"
     gene            complement(61067..61405)
                     /locus_tag="rifcsplowo2_12_scaffold_23_prodigal-single_99"
     CDS             complement(61067..61405)
                     /product="hypothetical protein"
                     /codon_start=1
                     /transl_table=11
                     /translation="MTSRYDNRNIGINETEQYKEVLDEKNLRLIRQYFTAEFKYPTIE
                     EMSGLELISHTWKLGDKYYKLASKYYNDPKLWWIIAFFNKLPTEGHVKFGNVIEIPLP
                     LEKALRVLKV*"
     gene            complement(61408..62127)
                     /locus_tag="rifcsplowo2_12_scaffold_23_prodigal-single_100"
     CDS             complement(61408..62127)
                     /product="Tax=RBG_16_Desulfobacca_60_12_curated"
                     /codon_start=1
                     /transl_table=11
                     /translation="MTQEKIFTDSGDSSSDLANKRKQFIEFFHVPTGLSVKFKAFITQ
                     FSDQYSSKWNDEELFGRMDPVSTFKGTGRIITLGWEVVAGSEEEAIENLQACSLLISM
                     LYPDYNSKELGGIISTSPLFRLRFMNLIQNVISPGSSAKTGGLLGKLSGLTYEPNLDV
                     GFFDPININSYDGEKVYPKALKLQCEYTVLHEHPLGWFKSQSRSNFDKFPYGNRKDST
                     TDSETNKTQLAGNQVLAKQGE*"
                     /db_xref="87067309"
     gene            complement(62137..64683)
                     /locus_tag="rifcsplowo2_12_scaffold_23_prodigal-single_101"
     CDS             complement(62137..64683)
                     /product="Lin0168 protein n=1 Tax=Listeria innocua serovar
                     6a (strain CLIP 11262) RepID=Q92FD8_LISIN"
                     /codon_start=1
                     /transl_table=11
                     /translation="MADEIINEATIRLLQQQEKLLENAKKSLDDIKQKLNDQVEIEKR
                     INEEQQKANNLERDQIVNTEKALLQKQEIVKLREQEINKLREIETKNKSNINIIQAQI
                     DYLTAIGKLGAKQKEQLEKHIEKLQIQNVSLIEQGKISINALNTAKKQANLQKLQQDG
                     LKSIIHHLGFTADVSESWLGKTEQVLSSSIAIGGTLSNVGRTLGSFLNPTNLFSNAID
                     LIAEQTLAMAYRMDTALASFNKVTGAGGKYNEMIDQVRFGSLAAGVGIDEATGAFQSL
                     YLNMNSFTQMSKDAQLEITTTTAILDRMGISSDTVSKSFNLMTKSLNMGVSEAMNAQK
                     EIAATALELGVSPQKLADDFLSSIPSLSQYGKQATNIFKELATQSKATGIAINDLVNI
                     SQQFDTFEGAATSAGKLNALLGGNLVNSIDLLAASEAERIDILRDSISFSGKNWQEMN
                     KFEKMAIANAAGIKDMAAANQLFGVSAAEFDKTRKAQDAYALSIKSITEHAKNATAAQ
                     EKFGKILEALTGMALPLLKVITYLLDKILAFSDMLGGWLAPALLVITGTLYLVAKALL
                     LVKAVSIATGAAVSLAFWPVAGIVLGIMALIGVLYLAEKRFNILTDWVKFLSEKFLNF
                     WNILLDGVNILSLTIDWVKELWANFMFVEALTISFNAVKDVIINTFNDVKNSITSIID
                     GMKSMFSGFVNFISNIFENIMDTIKMPINMGISTVNTVLTKVNKIPGLDIPLIPELAN
                     GATNFVGGLALVGENGPELVNIPNGANVITNENSKSLANAGTVLQSARVEQITKQIQT
                     IEKMSNKEQQNNNTNNTFNGNIPIILEIDKQEFGRAVVNIFEKKMKLTMP*"
                     /db_xref="UniRef100_Q92FD8"
                     /db_xref="A0A098ELD3_9BACL"
                     /db_xref="lin:lin0168"
                     /db_xref="Q92FD8_LISIN"
     gene            complement(64757..65356)
                     /locus_tag="rifcsplowo2_12_scaffold_23_prodigal-single_102"
     CDS             complement(64757..65356)
                     /product="hypothetical protein"
                     /codon_start=1
                     /transl_table=11
                     /translation="MLQIDLNNKQLDETMARAFGYAISSLIKHMFSGQSIPVSIKGTK
                     QQVSSFSNTINREKDYIEAYKKYGLDNPLTFSNKGKLDKAITQFERHTGIEWPIKEEK
                     IIKENKDFVYLHFYIKNKSEEKIYYVNLSTFRHWLNKVDGATAGHALMNALDKSGAIS
                     VAYKRKNKEWMVREPDESKSFQPGTPPEHDSTISPILPF*"
     gene            complement(65389..65610)
                     /locus_tag="rifcsplowo2_12_scaffold_23_prodigal-single_103"
     CDS             complement(65389..65610)
                     /product="hypothetical protein"
                     /codon_start=1
                     /transl_table=11
                     /translation="LTCLLTEPNFFGQSEKYMKSVYDQLFDLKYYGGFSIFESCNLPC
                     GLRNYYSEKLRQRLEDEAREIENASKKRK*"
     gene            complement(65567..66406)
                     /locus_tag="rifcsplowo2_12_scaffold_23_prodigal-single_104"
     CDS             complement(65567..66406)
                     /product="Uncharacterized protein n=1 Tax=Prevotella sp.
                     CAG:1092 RepID=R5PAQ3_9BACT"
                     /codon_start=1
                     /transl_table=11
                     /translation="MSIRNNQDRIGVDPKEITADPVVSQEKNDIGYIQPTEVVELPTK
                     GRYYPKDHILYNSETLEIRYMTTKDEEILNSKSLLQKGLALDKMLQGILINKDIKLDD
                     LYLGDKNALILAARITYHDAEYQVSVICPSCGEKSTPTFNLNNIKVKETDEDVLISEN
                     GTFEIILPKSKKKVELRMLTGHDEKALKVASEKKKKHNLPENPISEQLKYIILSIDDN
                     QDRSYINKVVDNMLAFDAKYIRNEYARIIPNLDLAQEMDCNCGSQPQVDVPLNRTEFF
                     WPK*"
                     /db_xref="UniRef100_R5PAQ3"
                     /db_xref="A0A0F9DSI0_9ZZZZ"
                     /db_xref="R5PAQ3_9BACT"
     gene            complement(66429..67028)
                     /locus_tag="rifcsplowo2_12_scaffold_23_prodigal-single_105"
     CDS             complement(66429..67028)
                     /product="hypothetical protein"
                     /codon_start=1
                     /transl_table=11
                     /translation="MSFWSDYSLGSDNKGFEPKRKFTFFLSFAGPNVSIENYLIKKVK
                     KPGFEISESEHKFLNHTFYYPGKVKWKEVTFTVVDVISPNTTHNFMKLLEECGYRAPK
                     GPAAPDLIEPAGGSNAQTISKNRSVASVGKPRITQVDSLGITIEEWVLEGAWIKDVEF
                     GELDYDGEELMSIDVTLRYDWAYLEVTQPVVGFVPSNAF*"
     gene            complement(67123..69966)
                     /locus_tag="rifcsplowo2_12_scaffold_23_prodigal-single_106"
     CDS             complement(67123..69966)
                     /product="Phage tail sheath protein n=1 Tax
                     =Syntrophobacter fumaroxidans (strain DSM 10017 / MPOB)
                     RepID=A0LPY2_SYNFM"
                     /codon_start=1
                     /transl_table=11
                     /translation="MANGANKFRFVSPGIQIAEIDNSKLPGVRKGLGPVVIGRTERGP
                     GLRPVTVGSFSEFVEIFGNPIAGGNGGDVWRDGNRLAPTYAAYAAQAHLKNNNSLTFV
                     RLLGASHQDCTTAGEAGWVIGSSHDATISTGGAFGLFLIDSGTVTANLTGTLAAIFYL
                     SAGSIELSGANRTSTGSMSGTAILMATQGTDRELKALIKNSAGTITDTISFNFNLSSK
                     KYIRNVFNTNPTLLNTSITNTSQVKTYFLGETFERSLEDYVTGTASGGQFGVILSLQS
                     GTIDQNDQTMPATAASTGWFISQDLTSATGSYQADLQTRLFRLVSHDSGEWEQKNFKV
                     SISDIKVSTNQSDPYGTFTVLIRRAQDSDNAPQVVERFTGCNLNPFSPNYIAKKIGDK
                     YQTWDDTERRFREYGNYTNQSKYFYVDINADVDAGATNPQLLPFGFLGPVRFRGFTAL
                     SGAAAARHIGAPASTFTEAWGAGNADVIGSKATAAFYIEVGHEPFTGSFVFPRLPLRT
                     SSRQGNISNPKEAYFGIDSGRINSIRFDRSYGDVVRKLPESLSADPATNASLEYSFAF
                     SLDDLRRLGTVDAQWISGSRASGLSFTAVTGTYASVLSAGFDRYTAPLFGGFDGFDIR
                     EKEPFNNRVLSGQTQLTSYEFNSLKRAIDAVADPEVVECNIITAPGVTNTGITDHILA
                     VAEKRADSLAIIDVEGGYIPPTENTSGDNAAGNRGDVDTTVNNLEARAINTSYGTTYY
                     PWVQINDKETGASLWVPPSVVALGVYSSVQKNADLWMAPAGFNRGGLTAGSSGLSVTG
                     VKQRLTSLERDKLYAANINPIATFPNEGIVIYGQKTLQVTPSALDRINVRLLMNHVKI
                     EISRLASTILFDQNLKTTWDRFRNPAEVFLASVKARFGLEDYKVVLDKTTTTPDLVDR
                     NIMYAKIYLKPAKSIEFIGLDFVITRSGASFDD*"
                     /db_xref="UniRef100_A0LPY2"
                     /db_xref="A0A0F9MLP2_9ZZZZ"
                     /db_xref="sfu:Sfum_3815"
                     /db_xref="A0LPY2_SYNFM"
     gene            complement(70066..70896)
                     /locus_tag="rifcsplowo2_12_scaffold_23_prodigal-single_107"
     CDS             complement(70066..70896)
                     /product="hypothetical protein"
                     /codon_start=1
                     /transl_table=11
                     /translation="MTQKLISFLPSSFETIDFAVYDFINEKMNTFCTTNKGWNKVPVI
                     WSGAERSKQSKDNPDNRDITNALIFPIISIERTSQDKNNDSKGKFYANIPPINDEKGG
                     SITILTRIKQDKTSNFANANSFKRVDTGQINFPRKNKKIVYEVISIPQPVYCQVGYKI
                     KIKTEYQQQMNEILQPFIIIPGSIKRVMIERDKHIYEAFIESEFNQTNNTEDMSEDTR
                     LFETEINIKVYGYLIGADSNQKGPYITIRETAAEIKIQRERVIFGDIPDFKNGNKFRP
                     *"
     gene            complement(70900..71385)
                     /locus_tag="rifcsplowo2_12_scaffold_23_prodigal-single_108"
     CDS             complement(70900..71385)
                     /product="Tax=RBG_16_Desulfobacca_60_12_curated"
                     /codon_start=1
                     /transl_table=11
                     /translation="MSDKYDRLESPPPPLFLNHKEKDLVKQINDELIEKVIGQQLIYY
                     PISLEHTNFHPLYGEAINKTFLPPIHIFALIEYEATPSTTTNYGVDRMSNIIIHFHKR
                     RLTEDQQLYVREGDFVAYGDNFYEIINVFEPKEIFGQTQHKMEISAKCKKARSSLFNG
                     M*"
                     /db_xref="87068686"
     gene            complement(71392..72657)
                     /locus_tag="rifcsplowo2_12_scaffold_23_prodigal-single_109"
     CDS             complement(71392..72657)
                     /product="Tax=RBG_16_Desulfobacca_60_12_curated"
                     /codon_start=1
                     /transl_table=11
                     /translation="MPNLNPVSRVSALILPSTGTYANVVAALPISAYVNSVNFITGAS
                     DQVAYTYRMLGGEVLDIELTAGMVYAAYQVAVLAYSSIVNLHQAKNTLSSFLGSATGT
                     FDAHGQLISGSAVSGGVNASLAYPQFTFAYARRVADAISYEIGLGGNTTYYSASVDVV
                     DGVQDYDLQSIVSSSAASGTVDYAAAVTSSNNAKIRIAKVYYKSPISAWRFFGFYSGL
                     GSVGNLQSFGQYADDSTFEMVPAWQNILQASAYETNLRVRASHSTYELRNNRLRISPV
                     PTSSSQRKIWFLFSIDPDATDEDSALKIGLTGVNNFNTLPFENVPYENINSIGKDWIR
                     RYGLAVAKGMLALNRGKYQTIPIPGGEVTLNYAALEAQSKEEIEKLREELKIELDELT
                     YSKMAERTAQDVENAVKVKSFMPKSIFCF*"
                     /db_xref="87068687"
     gene            complement(72712..73335)
                     /locus_tag="rifcsplowo2_12_scaffold_23_prodigal-single_110"
     CDS             complement(72712..73335)
                     /product="hypothetical protein n=1 Tax=unclassified
                     candidate division KSB1 RepID=UPI00035C9E72"
                     /codon_start=1
                     /transl_table=11
                     /translation="MKRDRKEYFKQRREKLKLKERNKIENKTCSICNENKSILYFSKK
                     CDNCDGFRSECKACASHKNKKYFEENKDIKREKSIIWRQKNKEYMRIYQRTYQKEKRD
                     NDPSYRLRQNISRAIRATLNGAKNRSILNILPYSIETLKQHLQNQFNENMTWENYGSY
                     WEIDHIYPQSKLLYNSIEDENFEKCWALNNLQPLSINDNRKKHNNLQ*"
                     /db_xref="UniRef100_UPI00035C9E72"
                     /db_xref="A0A0G0PJV5_9BACT"
                     /db_xref="UPI00035C9E72"
     gene            complement(73477..75183)
                     /locus_tag="rifcsplowo2_12_scaffold_23_prodigal-single_111"
     CDS             complement(73477..75183)
                     /product="Gp23 major capsid protein (Fragment) n=1 Tax
                     =uncultured Myoviridae RepID=A8WEA2_9CAUD"
                     /codon_start=1
                     /transl_table=11
                     /translation="MTSILQKLTEGSTFHNRRKEGAALRTKWEETGLLEGLKSDRDRD
                     NMSLMLENQALELLREASSMAAGDVEGFAAVAFPLVRRVFGGLIANEFVSIQPMDKPS
                     GLIFFLDFQHNSTRLNATANDSVYGGGRLGAAITGGVNLTGSNIEKSFYNMNNGYSSP
                     TSSVSVTYTVRASGTVGAAQSELNTYTGEAAYFNLRDNLVRYDADLASGTVVSIFTAA
                     TSAFTNLNLRNLVAITPTLGQGRLQRRLTRVDPNDATRLLFVSAATASENALVLASGS
                     GGALTTTFPVTDVINAGPSVGSVLGATPWGLEGVADIPEVDINVSSSPVNSETKKLKV
                     RWTQELQQDIQAYHNLDAEVELTSLLSEHVALEIDQEILEDLIKGATAGTYYWSRRPG
                     KFLNRTDGTIISSQANESIMGADFTGNVSQWYETLMETINDVSAQIHRKTLRGGANFL
                     VCGPEVANIMEMTQGFRASVTHDEDRGEAGTVKIGSINKKWDIYVDPYFIRNLILIGR
                     QGKTFLESGYAFCPYVPLQVTPTLYGTDDFTPRKGVMTRFAKKMVRPDFYGLCVVLDM
                     TG*"
                     /db_xref="UniRef100_A8WEA2"
                     /db_xref="A0A0G0Q9J3_9BACT"
                     /db_xref="A8WEA2_9CAUD"
     gene            complement(75211..76521)
                     /locus_tag="rifcsplowo2_12_scaffold_23_prodigal-single_112"
     CDS             complement(75211..76521)
                     /product="Uncharacterized protein {ECO:0000313|EMBL
                     :KKQ98364.1};  TaxID=1618574 species="Bacteria;
                     Microgenomates.;" source="Microgenomates (Woesebacteria)
                     bacterium GW2011_GWB1_39_12.;""
                     /codon_start=1
                     /transl_table=11
                     /translation="MLTMLDQAVIDAASLKEAALKNAEAIVLEKYAPELKEALNSILE
                     IEEDPLSIDVSDSDIGNGSSVEDPMTTNLPMAAMDGETACPCPDEDEEIEIDFDQLTQ
                     MSQDQDIETDLPGQQGELSPEVDETLVQEDDAGIMIPSSLGTDVLSYSSNPGDPISKV
                     GQLALAAKPVPSDILDSAISNLEGMKGNNSDPEKLNMLISQLKSLAGSSQLENEIESP
                     MENNHYDLTEEILETILSSYDDISEEKELDESNEESVEESLEVNLHNVPTGHIGQSTF
                     GEEVEASKIELARLQDDKVAEENKQLQKSIKDLKENIKSLQLENNKFKGIAIQAGKKL
                     QELNSENAKLMYSNRVLKSDSLNERQKTKFVEAISKVGSVNDAKVVFETLQGSLDVNN
                     NNILPKTLTETINKDNFFTIQTRTTENSDPLKDRMQKLAGIKNK*"
                     /db_xref="A0A0G0PJV1_9BACT"
     gene            complement(76610..77080)
                     /locus_tag="rifcsplowo2_12_scaffold_23_prodigal-single_113"
     CDS             complement(76610..77080)
                     /product="hypothetical protein"
                     /codon_start=1
                     /transl_table=11
                     /translation="MSKEDRVYVECPISLADKDVFENAIQDHPSTCMYSNDGQYVVLK
                     FQQKLFPKSIDHLQKYSHREFKQYISSSPLWINSLSFDQLKEQETKNALLDIKIDYEE
                     KNIKKQTKALTSKNTTFNTIKKISSNIPMIYVYTGVSLLFLILVILGFLYFNIL*"
     gene            complement(77085..77942)
                     /locus_tag="rifcsplowo2_12_scaffold_23_prodigal-single_114"
     CDS             complement(77085..77942)
                     /product="hypothetical protein"
                     /codon_start=1
                     /transl_table=11
                     /translation="MSKYPPLDISLNNYSVPSNSPRFRKSNYNSSSRFLTNTITATSA
                     AAEPEPDPFTNTASVLFDGIDERMLIANSSTLFVDGETAAGWSFWINPPVSGTSGEFF
                     LNKTFSAAIVTFRGEIQASGTHIRWFMGSTSNFRKLSRPLPTGSWTHIFINYDGTQAS
                     ANNRVRMWMNGELDITGTNGGTMPAAMVATTGTNTTFGGISSDANSYNCYLDEFSIWN
                     ISSSQAQIDAIYNGGVPTNLSGSTGLIHWWRMGDGANFPVIPNEMGGPSGTLVNMESS
                     DITSSVPGA*"
     gene            complement(78074..78493)
                     /locus_tag="rifcsplowo2_12_scaffold_23_prodigal-single_115"
     CDS             complement(78074..78493)
                     /product="Uncharacterized protein {ECO:0000313|EMBL
                     :KKQ97049.1};  TaxID=1618574 species="Bacteria;
                     Microgenomates.;" source="Microgenomates (Woesebacteria)
                     bacterium GW2011_GWB1_39_12.;""
                     /codon_start=1
                     /transl_table=11
                     /translation="MTNSTDSFNHLPGLWNTNSYLSAGFPYITGSQMLSGTFGTNNGE
                     VIVSFPQVTKTFTVINRSNADIRIHFNSMISGNVIPGRHYITLTEDRDSLTCNIRCRQ
                     VFITMASSSNAEFELIAELTNINQNQMIALTGTGLTI*"
                     /db_xref="A0A0G0PFX7_9BACT"
     gene            complement(78553..78807)
                     /locus_tag="rifcsplowo2_12_scaffold_23_prodigal-single_116"
     CDS             complement(78553..78807)
                     /product="30S ribosomal protein S21 {ECO:0000313|EMBL
                     :KKQ97050.1};  TaxID=1618574 species="Bacteria;
                     Microgenomates.;" source="Microgenomates (Woesebacteria)
                     bacterium GW2011_GWB1_39_12.;""
                     /codon_start=1
                     /transl_table=11
                     /translation="MKEQDVNVKDRIGEGNFSVRARKTENNDTLIKRFLKKTKKERII
                     EEVFERSHFKKPSIIKREEKLRKKLLIEKNKKLLEMDKEE*"
                     /db_xref="A0A0G0M9N1_9BACT"
     gene            complement(78817..79293)
                     /locus_tag="rifcsplowo2_12_scaffold_23_prodigal-single_117"
     CDS             complement(78817..79293)
                     /product="30S ribosomal protein S21 {ECO:0000313|EMBL
                     :KKQ97050.1};  TaxID=1618574 species="Bacteria;
                     Microgenomates.;" source="Microgenomates (Woesebacteria)
                     bacterium GW2011_GWB1_39_12.;""
                     /codon_start=1
                     /transl_table=11
                     /translation="MDKTELKKLLKPLIKECLQESLFENGFLSKIITEVVVGLNPMMV
                     ESKATKDVFTDKTKQKKEVNIENKEYHEIRNALMKERQEKASKMMEKTGFSNIFNNIK
                     ENDHIIEESHLTPSKNNPEEYSSLNGIAPNDPGVNINGILGLIGGKRTWTNQLKKK*"
                     /db_xref="A0A0G0M9N1_9BACT"
     gene            complement(79296..79904)
                     /locus_tag="rifcsplowo2_12_scaffold_23_prodigal-single_118"
     CDS             complement(79296..79904)
                     /product="Prohead core scaffold and protease n=1 Tax
                     =Synechococcus phage S-SM2 RepID=E3SJ11_9CAUD"
                     /codon_start=1
                     /transl_table=11
                     /translation="MNNDKLLLCEFYKLCDGGVCQDFLTLEEKLEIKEKDAFYVTGVA
                     QRANIKNGNNRVYSLPILQREVENYKKLVREGRSAGELNHPDDVVVNPQNVSHKVVSI
                     WWNDLDVMVKLKILNTPMGKIARSLVEDGVAIGLSSRGLGSVNETRNGLIVNDDFTLV
                     CFDIVLEPSVQDAWMTKMMESKTSLITTKSDRINRCINEILR*"
                     /db_xref="UniRef100_E3SJ11"
                     /db_xref="A0A0G0M184_9BACT"
                     /db_xref="E3SJ11_9CAUD"
     gene            complement(80014..80328)
                     /locus_tag="rifcsplowo2_12_scaffold_23_prodigal-single_119"
     CDS             complement(80014..80328)
                     /product="Uncharacterized protein {ECO:0000313|EMBL
                     :KKQ97054.1}; Flags: Fragment;;  TaxID=1618574
                     species="Bacteria; Microgenomates.;"
                     source="Microgenomates (Woesebacteria) bacterium
                     GW2011_GWB1_39_12.;""
                     /codon_start=1
                     /transl_table=11
                     /translation="VNILIFILVAYGLTQILVDGRIFNKIRPKHYFFKCAMCVGFSTG
                     IFLWLLSPHTTLFIFDNSIITGFLLGCLSSGTSYFINMLVGDEGIRYFEENKCNVRSQ
                     DK*"
                     /db_xref="A0A0G0PFY3_9BACT"
     gene            complement(80330..80455)
                     /locus_tag="rifcsplowo2_12_scaffold_23_prodigal-single_120"
     CDS             complement(80330..80455)
                     /product="hypothetical protein"
                     /codon_start=1
                     /transl_table=11
                     /translation="MENKEKLVELFEDILNDNNIIKEEDKKQMTEIKTEKQLLKG*"
     gene            complement(80457..80999)
                     /locus_tag="rifcsplowo2_12_scaffold_23_prodigal-single_121"
     CDS             complement(80457..80999)
                     /product="Uncharacterized protein {ECO:0000313|EMBL
                     :KKQ97103.1};  TaxID=1618574 species="Bacteria;
                     Microgenomates.;" source="Microgenomates (Woesebacteria)
                     bacterium GW2011_GWB1_39_12.;""
                     /codon_start=1
                     /transl_table=11
                     /translation="MTLKVKIGSEEEQNNDSPISLSLNIRKTINGEIMILDHNDIDII
                     VIPEKKKIITFPKKSLNDNVYETQDRFFNFLSQKGTITRESIHSGNVYGSLEAEYPDA
                     IQGNTTQLIIFTIGKFIEEEKPYMEREEHYENEFEQRMTDPGDEESTELGKVPHEVKK
                     GSIDPNNVRQRQYISGGGGR*"
                     /db_xref="A0A0G0LYW7_9BACT"
     gene            complement(80983..81813)
                     /locus_tag="rifcsplowo2_12_scaffold_23_prodigal-single_122"
     CDS             complement(80983..81813)
                     /product="Uncharacterized protein {ECO:0000313|EMBL
                     :KKQ97102.1};  TaxID=1618574 species="Bacteria;
                     Microgenomates.;" source="Microgenomates (Woesebacteria)
                     bacterium GW2011_GWB1_39_12.;""
                     /codon_start=1
                     /transl_table=11
                     /translation="MKFKHNKNKNTAFLYEVLLLEYSKTIITKDKILRNKILETLKKY
                     FSKGTILNKEIKLFKVIKETENIDIISAEKIIQEAKKEYELIDKVKLNKDQTNLFWEI
                     RKILNKQAFSSFIPSYKDLASISQIFNKDVSIKTRILLENEIIEKMSSKNIITEEITS
                     IDGVVLKSFIKRFNEQYKFLLEEQKILLNKYIKSFTDNGLELKLFLNEEIARLKKELN
                     DSLTIIEFKEDNIMLESAKKVLLMLESFSKENIDEKMITKVIKTQKLLSEIKQNDIKS
                     *"
                     /db_xref="A0A0G0M1G8_9BACT"
     gene            complement(81830..83701)
                     /locus_tag="rifcsplowo2_12_scaffold_23_prodigal-single_123"
     CDS             complement(81830..83701)
                     /product="Portal vertex protein n=1 Tax=Prevotella sp. CAG
                     :1092 RepID=R5PBR0_9BACT"
                     /codon_start=1
                     /transl_table=11
                     /translation="MASKVRNPKNSENFLFKGLTKLLSGPITDYRRQNPRQLKRNQLD
                     KYKFTSASGQSFKKSSSSPLSQIYASMRNNQNRTERYIDFDQMEYNPLLNAALDIYAD
                     EMTTSSQLQKLLNITCPNQEIKAIIEHLFYNIMNIEFNIYGWCRSMCKQGDYFMYLDI
                     DEKVGIKHFIGIPPMEIERLEGEDKENPSYVQFQWNSAGLTLENWQVAHFRIVGNDKY
                     NPYGTSVLEGARRISKQLQLLEDAMMAYRIVRSPERRAFYIDVGGIPEKEVEQYMQRI
                     ATDMRRNTIVDSDSGQVNQRYNALSTEDDFFIPVQGGQTGTRIESLPGGSYTGDVDDV
                     KYLRDNMLACLKIPHSYLVSEDGSEGDKAFSEKHIEFARTIQRLQKMVVSELEKIARI
                     HLYILGYRDKDLISFKLSLNNPSKIAEIQELEHWKTKFETAGAATEGYFSKRWVSENI
                     LNISPEEHLRNIREMYYDAQMSSKLEKMMTNDDMAGGGLDTSSNETDGVDLESELKDD
                     EDETLLAAPGKRHDSYLTPGSKGKLYTPEINDKRISGARKRSMRSKYSDESSRSTKRN
                     IFPGLPDWKTISSGISEQNETTYNVEQEDLLREEKILANNKEFELMMETLKKKSLLK*"
                     /db_xref="UniRef100_R5PBR0"
                     /db_xref="A0A0G0Q631_9BACT"
                     /db_xref="R5PBR0_9BACT"
     gene            complement(83708..85309)
                     /locus_tag="rifcsplowo2_12_scaffold_23_prodigal-single_124"
     CDS             complement(83708..85309)
                     /product="Uncharacterized protein (Fragment) n=1 Tax
                     =uncultured bacterium RepID=K2A359_9BACT"
                     /codon_start=1
                     /transl_table=11
                     /translation="MSQFLTKNDLIKEFIKCGKNPAYFIDSYCQITTLKEGVVPFKTW
                     DFQKKLLEDFNDYPHNIVVKSRQLGLSTLVAAYIVWLALFNREKYILVVATKFNVASK
                     LVKKVKKMFKALPSFFDKFAGDQPMISVDNKTSFILFNGSEIVASTTSADAGRADSVS
                     LLVIDEAAHIADIDEMWSALAPTLSTGGRSIVFSSPYGVGTWFHEEYSAAEKGTNEFH
                     ATKLMWDVRPDRDEEWKKQEKRKMSQRKWEQEYCCSFLSSGDTVIETQYLTNIFEKLK
                     KPIFKTGFDNNIHIWEKYNSNNNYLVVCDVARGDGADFSTIHVLKLETMDQVVEYKGK
                     VNTDIFPNLIFDIGNEYGIAMIVVENNTLGWEVCQKLIKLEYKNIYFSEKGTQDYVPP
                     YNINGREDVIPGFTMSPKTRPLVINRLEEFIRNDLIRINSSRTYNELETFIWNKGRAE
                     ASRGKNDDLVMPLAIACWIKDIALNQSLKGLEYKKVFLNSMFSAKKDFNTNVPGMQNF
                     NKKTSFIKQPSTFVQQKMYGWLLKE*"
                     /db_xref="UniRef100_K2A359"
                     /db_xref="A0A0G0M9V9_9BACT"
                     /db_xref="hau:Haur_0564"
                     /db_xref="K2A359_9BACT"
     gene            complement(85336..85797)
                     /locus_tag="rifcsplowo2_12_scaffold_23_prodigal-single_125"
     CDS             complement(85336..85797)
                     /product="hypothetical protein n=1 Tax=Pseudomonas
                     fluorescens RepID=UPI00030A4A65"
                     /codon_start=1
                     /transl_table=11
                     /translation="MKIKKSDLISLINEELKIYYENNESFPVFNNEPVKEKLETSRDT
                     DEMLSRLMNSLGEEQVFKQIIKYFDQTNPKMLRQAFENIAKMYDLRLEEQPNESYGQG
                     LSYEDAVEEEVTPMEAKQEIEKHGLEWSDFIQDVGQKPMYTGLEVLTWLGY*"
                     /db_xref="UniRef100_UPI00030A4A65"
                     /db_xref="A0A010SYH9_PSEFL"
                     /db_xref="bcj:pBCA063"
                     /db_xref="UPI00030A4A65"
     gene            complement(85799..86323)
                     /locus_tag="rifcsplowo2_12_scaffold_23_prodigal-single_126"
     CDS             complement(85799..86323)
                     /product="Uncharacterized protein {ECO:0000313|EMBL
                     :KKQ97097.1};  TaxID=1618574 species="Bacteria;
                     Microgenomates.;" source="Microgenomates (Woesebacteria)
                     bacterium GW2011_GWB1_39_12.;""
                     /codon_start=1
                     /transl_table=11
                     /translation="MAKDKKSNSLTTLEIIQGISQAVSNIQDGARDKDGEPIKIGLKR
                     EEPVSITDKRIIDGFGIRMQGNMLNINYHGETTLDEVRVNNFENKISDILEQCISFIK
                     KEYKKHTKKTLNLKQKDDPKIRVEYMNNIRCWVIANALYEISDIEKPEKLGTTWEERL
                     DDGFKKWLGVDKKD*"
                     /db_xref="A0A0G0M1G5_9BACT"
     gene            complement(86332..87267)
                     /locus_tag="rifcsplowo2_12_scaffold_23_prodigal-single_127"
     CDS             complement(86332..87267)
                     /product="TonB family protein n=1 Tax=Desulfovibrio sp. X2
                     RepID=S7TIP6_9DELT"
                     /codon_start=1
                     /transl_table=11
                     /translation="MENIISKERLNKIVQEELENAIKDGNLSEGFLNRLMARAKGGGA
                     FTGQVGSNIGKVYKAIAQGSDKLDTKSPVLANAVAKGHSRMMAFNKKFTKMITDMTSD
                     LKIMFGSNFENMPEQMKQHMATWAEETKGVLEGTQVLANNIKGIMNNPGQGEKQPVRQ
                     NVKPIGKPATPAPTPTPPEEPAIQSTPQQPWRKPAPLQFNKTSSKEPTQSPKLPPFPP
                     KDEPVVEPVKKEPAKAKDKSQKLKAPWKDEIPSKEPEKKKATPKKDKVQKKSEPSQTD
                     ERPPTPKGLIYDPETKSYYDKEGNMVEPNFSKKKK*"
                     /db_xref="UniRef100_S7TIP6"
                     /db_xref="S7TIP6_9DELT"
     gene            complement(87237..87614)
                     /locus_tag="rifcsplowo2_12_scaffold_23_prodigal-single_128"
     CDS             complement(87237..87614)
                     /product="Uncharacterized protein {ECO:0000313|EMBL
                     :KKQ97096.1};  TaxID=1618574 species="Bacteria;
                     Microgenomates.;" source="Microgenomates (Woesebacteria)
                     bacterium GW2011_GWB1_39_12.;""
                     /codon_start=1
                     /transl_table=11
                     /translation="MIDINILEKLEKAISEKYGKEAIRNPSADWTIEKEKKYLEEIKT
                     LNKKTSKIEEYDIIEVNGILIPKKLFRNTNTDRLCLKCSSYSFKREDDLFLTKYKCCQ
                     YCYIKLEDLGKLTEWKTSLAKNV*"
                     /db_xref="A0A0G0Q629_9BACT"
     gene            complement(87611..88075)
                     /locus_tag="rifcsplowo2_12_scaffold_23_prodigal-single_129"
     CDS             complement(87611..88075)
                     /product="Uncharacterized protein {ECO:0000313|EMBL
                     :KKQ97095.1};  TaxID=1618574 species="Bacteria;
                     Microgenomates.;" source="Microgenomates (Woesebacteria)
                     bacterium GW2011_GWB1_39_12.;""
                     /codon_start=1
                     /transl_table=11
                     /translation="MFLLKKVISLIVSICFLCYSSLSLANTSTSTIGNFTILEKGNIS
                     PFDGILFDITGIATILVDDEQKDNLFQLKLDYLLEKQELKYKLDIDNLVISNEILKNT
                     STEIIKIKDKELEQLREKSLNSLGNFVYLGIGILSGILLTLVITITYERLTL*"
                     /db_xref="A0A0G0M9V5_9BACT"
     gene            complement(88050..88427)
                     /locus_tag="rifcsplowo2_12_scaffold_23_prodigal-single_130"
     CDS             complement(88050..88427)
                     /product="Uncharacterized protein {ECO:0000313|EMBL
                     :KKQ97094.1}; Flags: Fragment;;  TaxID=1618574
                     species="Bacteria; Microgenomates.;"
                     source="Microgenomates (Woesebacteria) bacterium
                     GW2011_GWB1_39_12.;""
                     /codon_start=1
                     /transl_table=11
                     /translation="MLETNELIKKYWWIVIIVIISIFFIYKSSESKKIVDLTVKSYTE
                     QIKILNEQHIKEVEAKEKIFKEYQNKINILEKQYIEQIQQVEKFKKSRIIIVKKYYED
                     PKLLANKIEERYGLKYVPFKKGN*"
                     /db_xref="A0A0G0PG61_9BACT"
     gene            complement(88411..88737)
                     /locus_tag="rifcsplowo2_12_scaffold_23_prodigal-single_131"
     CDS             complement(88411..88737)
                     /product="hypothetical protein"
                     /codon_start=1
                     /transl_table=11
                     /translation="MTDLLSTLTVNQIGLLILFGSAVVSWGLTKAFREALLLYFKKVN
                     VIDLPWWWNLSLRLCSIFMGGLTALLVMKTSLAFMVGLCGGALNTIIVMFVKKMIQKK
                     TDVGDE*"
     gene            complement(88790..91957)
                     /locus_tag="rifcsplowo2_12_scaffold_23_prodigal-single_132"
     CDS             complement(88790..91957)
                     /product="Putative DNA repair protein n=1 Tax=Acanthamoeba
                     polyphaga moumouvirus RepID=L7RD01_9VIRU"
                     /codon_start=1
                     /transl_table=11
                     /translation="MIKIVHLSDIHIRNLQYHDEYRIVFDQVYKKIKEINPDIIINTG
                     DTTHSKNNISPEYVQLCSEFLKNLADIAPLKIILGNHDLIVKNPNRTDSISPIVSALQ
                     HKNIELWKYSGEHVFNDDITFNVLGILDKEKWILNPTDQNKINIALYHGSISGCETDL
                     GWTMSNAENDISIFQHFDYALCGDIHLENQKLDHEGRCRYAGSLLQNNHGESNNKGFL
                     VWEIQDKDIFDVKHIAFSNPKPFITITLNDDGTIPLNFDTIPSSRIRIITNTSLSLEI
                     IRKTIDVVKNKFKPESVIFVDRSDDKNSVSNIIVQYKKEDLRSLEVQERLIKEFLKEY
                     KVNDKLLSYVYDINRKYDKLIEDKEFVARNVDYKIVKFEWNNLFKYGSGNILDFTGLN
                     GIVGIFGKNASGKSSVIDALLFTIFNSFTKKKKKTVNVINTNNNSDFGEGKVILRLGE
                     KYFRIKRKAEKYIKKLHGNETIEAKCNVDFDIIDPISEEVLECLNGNDADETNKNIVK
                     YFGTMEDFLLTSLSSQVGSLSYIESGSTKRKEILGRILDLDRFSEKFDLANDDVSTIK
                     ASIKRFDNKNFDEEIDELKIKYVDNIQQIQKLEEQINILVNKVNDFQQKRTLLQEELK
                     NKPDEMIDILDIQKQIFKKKNEILNINNEIISLNEKISTNDIKIKKVQEFIQKFDIQG
                     LKNSEEELKKYNKEIKTILQELNEVEKDKKIAIEKEHILLEVPCGSEFSHCKFIKGAY
                     EAKEQLVNINNKIEEKINLKNNIQDKLDILKNINVEDKLNKYTELLNSKLTFEHQLNN
                     SKLLLENKIVKLSVLDKELIDLDEVVLRYENNKKIIDKFEILTKENNEIEQEIILCQN
                     DSREVAKKQRELYKNVGSLDEKIEQLLDGKEELNILRTNYEAYDLFLKCMHTNGISYD
                     IIKNSLPGINNEIAKNLASIVDFEVLFENEDDRLELYIKDINKKESLPLEMGSVAQKM
                     LAAMAIRISFINVSSLPRSDIFILDEPGTSLDIDNIEGFIRMMEIVKTHFKCVVLITH
                     LESLKDTADMVFNIENKAGIALISY*"
                     /db_xref="UniRef100_L7RD01"
                     /db_xref="A0A0F9QVC1_9ZZZZ"
                     /db_xref="L7RD01_9VIRU"
     gene            complement(91958..92185)
                     /locus_tag="rifcsplowo2_12_scaffold_23_prodigal-single_133"
     CDS             complement(91958..92185)
                     /product="hypothetical protein"
                     /codon_start=1
                     /transl_table=11
                     /translation="MIVNSGDIIFFKEKCGCWEKNDCLYILKIKKRYDDSYNNIIIWT
                     SRDKIHQWQVLEERLISWRRKRIIEIIKVRK*"
     gene            complement(92175..92720)
                     /locus_tag="rifcsplowo2_12_scaffold_23_prodigal-single_134"
     CDS             complement(92175..92720)
                     /product="tRNA/rRNA methyltransferase (SpoU) n=1 Tax
                     =Gordonia bronchialis (strain ATCC 25592 / DSM 43247 / JCM
                     3198 / NCTC 10667) RepID=D0L4K9_GORB4"
                     /codon_start=1
                     /transl_table=11
                     /translation="MILNICLNVYNMKNFIPRGNKTRKDRIKTNVAKVYPFSACAVSL
                     SNDVNINLIYRSLANFAGTEFFIIGSKEWHQGATNGLEDIIKITYFKTINEFLLYIKT
                     TQYSLVAIEQTESSESLMTFKHPKKPCFMFGHESYGLTSDVMVWSDHIVDIPIEGHHP
                     SFNVGVCAGIVMYDFVNKYDR*"
                     /db_xref="UniRef100_D0L4K9"
                     /db_xref="gbr:Gbro_4068"
                     /db_xref="87615692"
                     /db_xref="D0L4K9_GORB4"
     gene            complement(92689..93615)
                     /locus_tag="rifcsplowo2_12_scaffold_23_prodigal-single_135"
     CDS             complement(92689..93615)
                     /product="Uncharacterized protein {ECO:0000313|EMBL
                     :KKN17105.1};  TaxID=412755 species="unclassified
                     sequences; metagenomes; ecological metagenomes.;"
                     source="marine sediment metagenome.;""
                     /codon_start=1
                     /transl_table=11
                     /translation="LNKKLKILEDVFGEYQTQRGEFLFYCPSCDHHKKKLSFNIDKNY
                     FKCWNCLWSSKSIFWAIKKYGSHQQIGEWKELNGIIDLSSKSLELIETKPEEINIDLP
                     DDFRPLCGQKLYKPIIKYRTYLEDRGLTHRDIIYWKIGCSLKGKYKWRIIIPSFNMEG
                     KLNFFIARSIQNNAFIPYLNPPIPKDIIFNELFLEFQEPITLVEGVFDAIVAENAIPL
                     LGSSLSENSYVFQKIVNSCSKVYLALDPDAYEKEQNIINLLLTYGVEVYKINVSPYKD
                     VGEMSKTEFQKRKNEALLISKENDIEYMLKCL*"
                     /db_xref="A0A0F9NC82_9ZZZZ"
     gene            complement(93652..94176)
                     /locus_tag="rifcsplowo2_12_scaffold_23_prodigal-single_136"
     CDS             complement(93652..94176)
                     /product="hypothetical protein"
                     /codon_start=1
                     /transl_table=11
                     /translation="MILSLDISTSVVGYCILDENNNIVLLDAFDLKNKKHYPDIFCKA
                     QEIKHVLEDIKTSYNITHIYIEDALMLFAPGKSSAVTISTLLKFNGIVSYICYLVFDI
                     KPNFISASSARKTYGITIPRGSKAKKVVMEHIRKTEPQLIIKLTPKGNPVPKYYDQID
                     ALVIARAGYIKQTT*"
     gene            complement(94216..94617)
                     /locus_tag="rifcsplowo2_12_scaffold_23_prodigal-single_137"
     CDS             complement(94216..94617)
                     /product="hypothetical protein"
                     /codon_start=1
                     /transl_table=11
                     /translation="MSQSVLNHRWRKFVEDSVVNNNEPVENPVDNVVDKSLIKYVSHY
                     VLRIKKVSGHNKSDPVQKIRGIPGVTTVKKTSEGFDDPNYYTASFDIKFILEPYQGMR
                     NYIIKVLQKNIRLIPEIHIIAFKGAEEVEVK*"
     gene            complement(94626..94889)
                     /locus_tag="rifcsplowo2_12_scaffold_23_prodigal-single_138"
     CDS             complement(94626..94889)
                     /product="hypothetical protein"
                     /codon_start=1
                     /transl_table=11
                     /translation="LTKVLASKSSWTFESSIDFSNKQGILINIMKAKRIEIELDDGEV
                     MVLQEPDAKIALEYILQSQFFNLDWKYKNKFKKNDERELNPDE*"
     gene            complement(94849..96021)
                     /locus_tag="rifcsplowo2_12_scaffold_23_prodigal-single_139"
     CDS             complement(94849..96021)
                     /product="hypothetical protein"
                     /codon_start=1
                     /transl_table=11
                     /translation="MVFYKFQPNDKFYNRIKTYPEINFKIYDGKVYYNDDVKTTGSFV
                     DNVGGVPTGYIDLYENNINRPSGQRIYPFIRKQSSLLSFKTISLDSFNSDFAYSDIVS
                     GSYPLSASISIVRYTSGEARLRINALENTLNRYLTLSTHYEYSSSLGNKSSQPLKLIS
                     IPSIFYGSSIEKGSISCKFYVTGVLAAEIVDERRNGELRQKLPADANSGTVAGVALYN
                     EGFLLLTSSWSIHPTHTEGYDIYDPGVNISPSWLYFGTTGSTTPSDLTNVASSSFEMS
                     FNGINYIPVLTMFAHAPKGELNFSNNPTFIKYGQTGSLTPMSSSKEFKEKDDLEIKNI
                     IKSNFIEPTASFQQAVYINKIGIYDKDKNLIGVVKMANSYRKKIDESISFKIKLDF*"
     gene            complement(96131..97207)
                     /locus_tag="rifcsplowo2_12_scaffold_23_prodigal-single_140"
     CDS             complement(96131..97207)
                     /product="Marine sediment metagenome DNA, contig:
                     S12H4_S22606 {ECO:0000313|EMBL:GAJ22002.1}; Flags:
                     Fragment;;  TaxID=412755 species="unclassified sequences;
                     metagenomes; ecological metagenomes.;" source="marine
                     sediment metagenome.;""
                     /codon_start=1
                     /transl_table=11
                     /translation="MASTYKTFLNGDVATTRTLLHENIPVSGSLISGTYAGDGHVKNF
                     SHGLWQSVYDYPHLSSSANHIMDITMGYSNVSALSAAANTQNNRKINMYNQMAQLLVG
                     YDVTGTILRFDEDGDILAGGTKLNECFFLNFSRLLTKDEIKKGSFTLSIGSAPNYTSA
                     NSILMTITDSGAQNDFRVNSPAGEYAMLSASLGGAYSASYGANINGICGLIYYQAGVV
                     VLTASLFLTSSQGGKVNNSNGMTSFNETINQILTGSSISGTADALRHRIANLQFNNTT
                     ELNSTIYFCRAHNNDFNYSSNPTYLSGSKIHVKNSSLDAPVSYITTVGLYSSDNELLA
                     VAKVSEPLKKDPSTEFTLRCRLDY*"
                     /db_xref="X1VPK6_9ZZZZ"
     gene            complement(97233..98147)
                     /locus_tag="rifcsplowo2_12_scaffold_23_prodigal-single_141"
     CDS             complement(97233..98147)
                     /product="Marine sediment metagenome DNA, contig:
                     S12H4_S00613 {ECO:0000313|EMBL:GAI82543.1}; Flags:
                     Fragment;;  TaxID=412755 species="unclassified sequences;
                     metagenomes; ecological metagenomes.;" source="marine
                     sediment metagenome.;""
                     /codon_start=1
                     /transl_table=11
                     /translation="MAFLDQSGDIILDCVLTDSGRYRLAKGDGSFRIVKFALGDDEIN
                     YELYNKNHASGSAYFDLDVMLTPVLEAFTNNMSSMQSKLLSIPRTNLLFLPILKLNEL
                     PSENMRHSSGGFVVAVDETTEDNLLSVADKRGVMKGARPGGSSGGSGGGSIIRVDQGL
                     DTDEISPSFTIDADLVETQYIIEIDNRFASVCDLNGNQAKISFIDDDNIASYYLSLGT
                     DGTYISENVERDVSAGTETIQGPRGTILKFKLKASIDLNTSTFLFNQLGASTTINTFT
                     VNYIDTVVRISGATTGYQINVPIRFAKS*"
                     /db_xref="X1RPI1_9ZZZZ"
     gene            complement(98153..98272)
                     /locus_tag="rifcsplowo2_12_scaffold_23_prodigal-single_142"
     CDS             complement(98153..98272)
                     /product="hypothetical protein"
                     /codon_start=1
                     /transl_table=11
                     /translation="MIMIKNIKNYLEINKMLKIDFYKINKGTETSSKESSVSG*"
     gene            complement(98269..98655)
                     /locus_tag="rifcsplowo2_12_scaffold_23_prodigal-single_143"
     CDS             complement(98269..98655)
                     /product="hypothetical protein"
                     /codon_start=1
                     /transl_table=11
                     /translation="MLKLNIGNIKKIINEEIENALKEKDASLEEPISSDDLTFQGDEE
                     TLLNSQIVQTIKGNGVKYLRFYTGDIKTLRLWDAEIVNGKVNLYEVEMKRKDPTVLTI
                     KQLFDFERGTGLEHGFGSNLIYPEIK*"
     gene            complement(98658..99269)
                     /locus_tag="rifcsplowo2_12_scaffold_23_prodigal-single_144"
     CDS             complement(98658..99269)
                     /product="hypothetical protein"
                     /codon_start=1
                     /transl_table=11
                     /translation="MKRLLYKWRKYLLKEDASPSMDKQPQQGGSKILPRQVVEDLIYE
                     YSITDGLKWKRIDFTSNQYFKNNAENPAAVYFTQDDPSFEFYHTMMINNVPNIDIIMQ
                     ISYILHEIQHFNQHMTWNKGIEQRKKYINGKKLPEDFDIKNYTFTDLILFWEKEYGYK
                     NSPHEVDANNFAIKNLKKALESYSKPSEIRNAIQMNKKFNKDN*"
     gene            complement(99271..102060)
                     /locus_tag="rifcsplowo2_12_scaffold_23_prodigal-single_145"
     CDS             complement(99271..102060)
                     /product="hypothetical protein"
                     /codon_start=1
                     /transl_table=11
                     /translation="MVAGRNKYIINSEIFNERQVPSNKNLVNFSPLVKDLLRGRYGNY
                     WEIKETFPKINTIIEERRAFSIGLNRPIQTIENSQEIFGETLQSIVLLPNRDLYKFDP
                     GFTLVARSTFNPEFWKIFISENKQPAIINEPQEVLQPLSRDQLVQDPRETIRNTTVQS
                     VRTNELINPQSSFNVRNDIGTIREGLQVASARTQATIGVSSTPSRTNSVNNGSITPRS
                     EIAVDVQNLLNNNRETITTNVTSTPTGLSPENFIISSFGTIPTLKDGEEYLDHAFDLS
                     VPFTKNDLNKINIPFLATYADINPNYNFFINSYENIISDNNIKEQLLPNMYVFCSELQ
                     NENTDAKNTIFKQHISLAGNIQDVFIDVLNNKGEKIGEKDKGEYFDKYASTFDDLLRR
                     NITDYSFLIQKFTNLITPISSIDLFKDFNEKCELFPMYFDINFTTDNTTKFTKALEES
                     QLFSFLIRDIIEKNIEEQPSNFSETESIIVQDGKEIKKTNISEIKPFKTWDLNIWIKK
                     LLTDPISVFKDLSSGIFLGSIQQEVSLINNSQFDLYKNLLIIILMGKLKTIVNTHFRS
                     FNDLIEGKLAYSENLFYKIEKRNTETNELIQNFYLPNSDKVNVLRFIDTQVKYNKKYT
                     YSIFAYQLVLGNKYKYKLQTLTDFGAEVDVLNTPSIKIVEVLYFKSTERIMDSPPVFP
                     DVSMIPYRGVNNQILINISNGVGEYKLKPVIIEAKDEIIVQQLKEAQKNEEMSFLNYK
                     GDDHVSAFEVFRITEKPTSYQDFTGNRVALIKADVSALTLQSATAASFLENILPNKKY
                     YYIFRTIDNHGHISNPTLVYELELIDDNGSVYPSIKIVDFETTKNKSMSKTFKKFIQI
                     VPSFKQRIVNEEKSGFIVNEEKIKSVLDKDKIHLGLTEEQVWGKNFKIKITSLKTGKK
                     IDVNISFNHTHIKKT*"
     gene            complement(102074..105433)
                     /locus_tag="rifcsplowo2_12_scaffold_23_prodigal-single_146"
     CDS             complement(102074..105433)
                     /product="hypothetical protein"
                     /codon_start=1
                     /transl_table=11
                     /translation="MVFEDNNSVLKTITPDIFFNKITLETSNFIDSKISNPHINPFKT
                     LDKILDISSGRLKRPVMPIDFFGKTSSIVKPSRSIINKEETSTKLSIIVDLLMIEKFD
                     DSLISSWFGNENFSKYLKIKVLQVTNQNLYKEIFQNEGKIKDTLNEDISVKILSVKDD
                     VLGDKSILTQQETEFDSKGNKIVSFSFRVKFELNNQYPNHLSYFIFSYIDLEQLAKDF
                     KFKIDNELLNKKIEGKVFSSIVIDSGNLVSSADIQDFRNFNDLEKLNLDFSIVENEIL
                     NNKIVNIGNNKLSIKSVDTAFTDFFTARDENGNCRFFFAIDFIKILKENCVYNKLFSN
                     EESARQALKQTKILSLKVLRRRVKGSSEIGSGVDITQLFSENQIDDIIIISGEKFYKQ
                     FNSVNNSNASLKEIPIIATSNENVNLEFIRYFTGIDKKMPTITDGYYVYGIELEIFDP
                     SYIFIANINNELKEARTGLEKYLNEAIQNKSNITINGNSNPHIDFPGEVNIEKGQQIP
                     GNFNPIINRFSQRFINEQIVRYNLNNNVNAKTPWTNAVQTYITALKIFAGNSIPFEKF
                     EITLLRFVHPASGNPSGILKLLSLMEMLEINIGKNFKNATVGIPPNLGINANIGNSED
                     ISRTGVTTLSKSFNIIKFFKNVYNSNINKNIGYDFLDIDSSAVDTLEGLRNITGDEYN
                     KRIERETDYYYLRQNGIKPDINLKLNDQIFTGNDSIDNTSFSYLTPAKIKLGNNNQIT
                     RIGNSPVPKTNVKSLNNISVAAQVANSSKTVQGAQVNIPFETSRLLNSVGIHVKTDLN
                     VNKLSLTEQTKNVLSVRNIVIDPLDEPNACNTIDNKQLKENLKSMLQISGDIKPTGLQ
                     TSINRNPQTFENKSEISTIKNFDILNAEAKFQKLLDKSQGLKSAEAFFQGEKHFTTIE
                     QALTRLPNQVKSLFLSRTNPTIVRKNWLTNPTDPIIHNENKTEFSLGFRLINTVQVFN
                     GFEVSVDGTLLMKKPLWEPLTLSLYNASIGDEILCRFISYENKVIGIERDRSLELPIY
                     NEYFLLKPTKRIILSEKNNVLPTSRVNAENLTLINNASSFVSNIVVNNNALQTPVSAP
                     APTPTPQSSTPPSNNNVIANNNSNKRSGFKL*"
     gene            complement(105434..106387)
                     /locus_tag="rifcsplowo2_12_scaffold_23_prodigal-single_147"
     CDS             complement(105434..106387)
                     /product="Marine sediment metagenome DNA, contig:
                     S01H1_S08732 {ECO:0000313|EMBL:GAG12233.1}; Flags:
                     Fragment;;  TaxID=412755 species="unclassified sequences;
                     metagenomes; ecological metagenomes.;" source="marine
                     sediment metagenome.;""
                     /codon_start=1
                     /transl_table=11
                     /translation="MTFLNKKEEVLNVEITSFGKHLLSIGQFEPVFYAFFDDEILYDS
                     DYVGITESQNDIHNRIKDAPQPIARAVFHGIETEIVKSIKNIKNGEPLESGLLATLSS
                     AIQSTSDKHKALSAPIGTISLESNDAPAWMINVLKGEISGSTAGTSDDQTILKIPQIT
                     MQNLEYKTKSIIDDTNEMYNSELSLLVEKFSDGSFIQIFEDSIVLDVSELNSVLTNEN
                     FEMEIFLRENEDIAGLTKENLIPLNFGLQRRNLIKNNILLDEDTISFKENELNASCVE
                     YFFNVFIDDEIDQSLCEVGCKPAESKLYSSPVTEEILKDKC*"
                     /db_xref="X0VIB1_9ZZZZ"
     gene            complement(106387..111936)
                     /locus_tag="rifcsplowo2_12_scaffold_23_prodigal-single_148"
     CDS             complement(106387..111936)
                     /product="Uncharacterized protein {ECO:0000313|EMBL
                     :AKH48745.1};  TaxID=186617 species="Viruses;
                     environmental samples.;" source="uncultured marine
                     virus.;""
                     /codon_start=1
                     /transl_table=11
                     /translation="MSYVTQVSSSDPAINPYRIVEIPQIETLVLHWDFETVTGSGPSS
                     DGLPTTSDATFLVEDVSSGSLDLISRYEWFGRTRYHQYPGKGDFYLPYDSSSVNREYV
                     PSARQLQPEVVNSSNLVEIRSNDDDLFTKESRPIKHFFSIEKSPYGIVSDEMLKMFST
                     IKDFNNLIGEPVNRYRQNYKALEKLRNLYFQKIENQTIDFEKFVDYFKWFDSSISQML
                     QQLVPASSHFSENVRTMVESHLLERNKYWTKFPTLELKHAVPEGGIRGINELLYDWEM
                     GSAPNTSSFQSDHPYWWKNRAERNFRISSGIAGVDNNRTLILSATLSTLNRSYSTPLR
                     ILTAQQIFVTGATTSSFDNHINVVSVENIKNDRSLRYFSASVTGNVPLGNYVRDYEIV
                     QTSGRTTNNRYLVKTQGTGVVNLSVFITGVVDYALPVRTVGNNKFVFVERFSAPGGPE
                     IMSRGSLDYLAEEFSAYNDLNGRNSIVRNVLKNYEKVHTDAGGINSESSSVGNFHKVN
                     RNRSRRIELSGVVGHIWVTASVYNNAYVSKPIPQSDLQYSWITASVNITGTYPFGYMS
                     NFYVPSGSSSIEGPKLTFITESAITSSTGVRVDFTGMNIMIYDPVLTASNMLSSSTGE
                     YRSIHITSSFPASHTLNALLLHRNGPYGYPMWKQIRTGQHPVVKRHRQNNILSVSDPQ
                     KVRTMLTPNGDTINYRDRRSDTFTNFIEPIVTYNKPMLHTLEINSEPPITLEYPFSNN
                     LIHFSNLDIDERVGFIKCKTDENYNKIKSFYSNNINDGKLVKLLYSEIVWPKAVNATI
                     NNTRARTTYTENNTVIYISSTAPDRGHYTNFAVADYSDNGIDRNPLERRTFWRNDTKN
                     RIRHSIPPGESTGNYATTIINTQGYKDGHANSIWPMGCELNHSTSFSSYSDRYIPYYY
                     LNNDFGELNQFHGTFGTSASNRPLNMFFNVEQNRPTASTTYYHIFQPYQNPTGFGAVI
                     GGIPLDVSVELGLRYRTHILSGKNPWFDSYEEYSQDIRKMGQNYSVIPEFRISQHIPF
                     YVEQNGGNFRKRNDKFLETIGGFITASSVGTENSQLKESFFKTYVHSDNIKYFDPVVM
                     DHQNDEKEISKISLKCKGIKKLLPYQGFYPITRTTQLSTLFSQSVAPYIGGIQWATGT
                     STNIEALPSGALAVQSLLQPFFAPGIVYNTIKSGIAVDWAILTGSAGKTSFQGTSVAA
                     CISASANYRIPFEALVDLKSGAGLGGLPVSSSDGAGRISWLQPPISASVSLNATGNVR
                     MPYFDWNGQKSPLFELAMHNFLGEVPKFFLKDQKLNTFVSKPEGEILGSFINGHTYYM
                     DVVLYKTKDFEMITPYYNNEYRYDTRSEPLGSRRITGTFYGKYFGPEFQFTSYLNEAG
                     EWPFYQSDTEAQNYNIAISTLDPAQAPHSPPYLYGKSIARIAYLADGTENVAGTLSKI
                     IAKSKNLTTYDNPQLFDKILAIANNPDTGVKRAAWQSKMSLSSSVNLFGLTKTKKIEY
                     NISTENKNKFTANKAIDPDNSSLDAWVISPKFECPTLNFRGQKTEAYEAFEIDGSGLG
                     PNRFVLGKGMWSGYGEFASGSSGIFIGLEESFPTLPDSQKTTIGSLIKTLGFDATPKR
                     IGEIADIKLISEAVIAIPFLDTPSTDPEFASTTNMFGKNFFNISREMYDLQKQNKQNG
                     KFAITKDSGFGETEIKKTSISKLIDKMEDYVMPPEMDFSTYDDIDPFVAYIFEFKHRL
                     DKQDLADIWQGVMPKIAMTAEKDEIEIEHLMKPWEFFEGKKLPPGIRWMIFKIKKKAE
                     KNYFNITADSTDDDRFKFDFQVGTKAPEYNYNWPFDYFSLVELAQMEVNIEMSPKEIV
                     LDTKGNK*"
                     /db_xref="A0A0F7L9Z0_9VIRU"
     gene            complement(111974..114037)
                     /locus_tag="rifcsplowo2_12_scaffold_23_prodigal-single_149"
     CDS             complement(111974..114037)
                     /product="Uncharacterized protein {ECO:0000313|EMBL
                     :AKH48745.1};  TaxID=186617 species="Viruses;
                     environmental samples.;" source="uncultured marine
                     virus.;""
                     /codon_start=1
                     /transl_table=11
                     /translation="LSSNSYGRCRVEIRPGVANSQRQFYIELLSGTAGLSSGSSENML
                     AIGSGLEITGSTWKQYSLSIINSGSSMVASLYTSGTLNHSLTTGSSIGLITGSMISSI
                     GSLITTTSGSNGALGWGKLSGSLDEFRFWKIKRNATQIGRNWFCQVGAGSNSDEANTT
                     LGVYYKFNEGIMNTSSVHALDTKVLDYSGRVSNGNWIGYVTGSRNTGSAIMDASASVN
                     EFRDPILYSEHTGVVNLISQKQEIGFAHDTTNNSNIYASIPEWILDEDKEKGKEVLLK
                     LTQTMASYLDNLHIQIKSLPDLKTVSYVSSSYKPYPFVTRFLESVSLITPEIFNNANA
                     PESLASRDDFREYTEKLSDVKNKIYQNIYNNLSYIYKSKGTEKSFRNLIRCFGIDEEL
                     IKVNLYGDNVTYDLKDNKKYTSVRKKYADFNHPDKFDCTVYQHTSSATSSRSYIASPS
                     NIIYQGNTYQVEVIFPKKFEVDSELFFDTPFITSSIFGAHTVLQSTASNTNKSWVAPD
                     NGNFQVLAIRPSVESKDVKFMLTGTQNYLLPALTSSLFQNVYNNEKWNLAVKIKPKSY
                     PWADGVTGSAGNLFDVEFVGFNNIMDITASSFILTGTMSQTNAIMFMTSSRSFYVGAH
                     RQDFTGSVLSYSDLKISSLRVWMKYLDNNVILNHAQDALNYGIDHPMRNTYLTEQSRS
                     FGVGI*"
                     /db_xref="A0A0F7L9Z0_9VIRU"
     gene            complement(114077..114673)
                     /locus_tag="rifcsplowo2_12_scaffold_23_prodigal-single_150"
     CDS             complement(114077..114673)
                     /product="Uncharacterized protein {ECO:0000313|EMBL
                     :AKH48745.1};  TaxID=186617 species="Viruses;
                     environmental samples.;" source="uncultured marine
                     virus.;""
                     /codon_start=1
                     /transl_table=11
                     /translation="MSVKDLFNKTDKLLSSVSLNELGSEIESADYVETSIIDKNRFIP
                     HVDYSKPENFAFYGLAEQYYLDSIKYIYSSYPYDGSKNEHLKWEVSSSYLDLYMLNNE
                     YPRSTGYVNMGINYGDQVGGIQNNWGSFGSNNYIFTKGGPHTASEGMIGTPLYQTFIN
                     SNVYDNTKNRESNLQISGSSGITFEFWLKKTGWTSGSE*"
                     /db_xref="A0A0F7L9Z0_9VIRU"
     gene            complement(114678..116090)
                     /locus_tag="rifcsplowo2_12_scaffold_23_prodigal-single_151"
     CDS             complement(114678..116090)
                     /product="Marine sediment metagenome DNA, contig:
                     S12H4_S13577 {ECO:0000313|EMBL:GAJ07763.1}; Flags:
                     Fragment;;  TaxID=412755 species="unclassified sequences;
                     metagenomes; ecological metagenomes.;" source="marine
                     sediment metagenome.;""
                     /codon_start=1
                     /transl_table=11
                     /translation="MGIKKYLASADTAITNAFLSDLKLRGTGSNAGASDVLPVFSIFA
                     QASSSSVEASRILMQFSTAQISTDRSATTIPASGSVSFFLRMFNCPHEETLPKNFNLY
                     VHPLSRSFQEGTGLDIDNYTDITRNLNGANWINASSGTVWTTQGGDFLTGALSQSFTE
                     GTEDLEIDITSLVENWILGTIANNGIVVYLSGTQENESRSYYTKKFFARSTEFFFKRP
                     VIEARWNSSTTDDRGRFFVSSSLLTSAENLHTVYLYNYYTGSLRNIPNVGTGSIFLQA
                     YTSASLGDLITTTPSVVTGGFVSTGIYSASFATNTTSSVIYDRWFSGSTYYYTGSINI
                     LPFSGSDSHLTSRKYVNAITNLKPTYSNNETMKLRLFSRIKNWDPNLYSIASNNIQNN
                     VIDNAFYKIKRMTDDLVVIDYGTGSLNHTKLSYDTKGNYFILDTSLFESGHTYGINLL
                     FYEDNAYEEQAELFKFRIIG*"
                     /db_xref="X1TQY7_9ZZZZ"
     gene            complement(116100..117905)
                     /locus_tag="rifcsplowo2_12_scaffold_23_prodigal-single_152"
     CDS             complement(116100..117905)
                     /product="Conserved domain protein n=1 Tax=Prevotella sp.
                     CAG:1092 RepID=R5P9Q0_9BACT"
                     /codon_start=1
                     /transl_table=11
                     /translation="MTISKRKVLPLIRYTSRDFESIRRDLDDYSERYYSNISKDKNEA
                     SFDSLMKDTVAYVGDILSFYLDYSVNESFLDTAVEFNNVLKIGKPHGYKFSGNPSSVG
                     IATFFAIIPSNVNGLGPDSRYLFVLKKDTELGSQGGASFILNEDVDFAKSSNPVVVAR
                     VDEQTGAPTAYAIKAKGKIISGRFVEEIIEVGDFQKFLKIELSGNDISEIVSVVDAEG
                     NEYFEVEYLSQDIVYKAILNKGDNSSVASSFLRPFVVPRRFITEREKIKTFIQFGFGS
                     ERDVLGDPLIDPSTVVLDIHGKNYVSDVSFDPANILGTDKLGIAPSNTRLRVTYRVNT
                     SDNVNASNNSITEVITPNVEFKNISSLDNDVIRSIVNSIEVTNEQPIIGDITLPTVKE
                     LKFRIFDKFASQNRAVTLNDYKSLTYSMPSKFGSIKRVNVIQDPDSIKRNLNMYVISE
                     NSDRTLVSSNQIIKENLKVWINQGKMINDTIDILDAKIINLGIDFTIVGETEQTKYEA
                     LSNALENLKLLYSIKEDIGAPFSITDIHKTLSKSRGVVDVIKVKIYQKKGSGYSSVNI
                     DIDSLISSDGRFLNTPSNVIFEIKDVNVDVRGSVR*"
                     /db_xref="UniRef100_R5P9Q0"
                     /db_xref="X1G872_9ZZZZ"
                     /db_xref="R5P9Q0_9BACT"
     gene            complement(117906..118643)
                     /locus_tag="rifcsplowo2_12_scaffold_23_prodigal-single_153"
     CDS             complement(117906..118643)
                     /product="GIY-YIG catalytic domain containing protein n=1
                     Tax=Psychrobacter aquaticus CMS 56 RepID=U4T908_9GAMM"
                     /codon_start=1
                     /transl_table=11
                     /translation="MVISKRKVLPKCGIYKITNIINNKCYVGSAVNLKKRWSDHRCSL
                     NKNIHKNSHLQNSYNKYNKENFIFEIIEIVENKELLIEREQYYLNILKPEYNICQVAG
                     NCLGIKRSAKVCLNISKRMKGKLSGDKHPLTHFTWEIVNEIRSIYKNDNYSYNELAKI
                     YNVKKATIAHIIKNKTWIDHNYQYVCYTKLNRILLSSKIGEKIVKEIREEKNKNPDIN
                     IGELSIKYNISRSHIYRIWNNECWEKK*"
                     /db_xref="UniRef100_U4T908"
                     /db_xref="A0A0G0LYM2_9BACT"
                     /db_xref="ptq:P700755_003313"
                     /db_xref="U4T908_9GAMM"
     gene            complement(118662..119045)
                     /locus_tag="rifcsplowo2_12_scaffold_23_prodigal-single_154"
     CDS             complement(118662..119045)
                     /product="Uncharacterized protein n=2 Tax=Photorhabdus
                     temperata RepID=T0NVA0_PHOTE"
                     /codon_start=1
                     /transl_table=11
                     /translation="MGGLSISLPLSQDSEDGLKLNKTYQEVVKQNLKNLILTVPGERI
                     MMPDFGVGLKTYLFEQDESSLRSEISSKIHSQVNKYLPFVNILNIVFNSNDNFLSLKI
                     FYNIVPLDSLGNINITIEDDEIVVV*"
                     /db_xref="UniRef100_T0NVA0"
                     /db_xref="X1F7U9_9ZZZZ"
                     /db_xref="plu:plu2393"
                     /db_xref="T0NVA0_PHOTE"
     gene            complement(119050..124662)
                     /locus_tag="rifcsplowo2_12_scaffold_23_prodigal-single_155"
     CDS             complement(119050..124662)
                     /product="hypothetical protein"
                     /codon_start=1
                     /transl_table=11
                     /translation="MAEESGNPQIPTPKILEQLEGGLTTERVVKESNTAVVAAVGLVS
                     EDLAGVLETGFGNKDSKASICRKVKRSTITPRRTSQIPNILLIPDWTTLDEITPFYNP
                     QTNKYNITIHTKYENTGGSLLPSRLEEAKILGITNLLKVYNKIFTKNILDKFLKIAEA
                     KEYFIPVRPNPSCEPDTDDIPVFGMKVLVTIPAQFLDAIENKPIENTIEELPLAAKEI
                     ILNSSELRKTIKNISDIIRSYANEIENIKAKVSNINLNKEAQRVESVFSVLENLLISN
                     GLLLREDQSDLIIIGTTEKFKPLYVVIDDGDSLIRLTTNFDIFIKTKPISNDRTLSLL
                     VNKNNVVRQGAKSTGVALVDFLNDYIERPPDIKLSLSLDVNDPKNAAVGSPINNIKDL
                     TKRLNDKSVKTEEEKEEEDELLSSISLKQAIFKSNENKKDFVGDVVLSVSNFKGLLDQ
                     VNSLEDVYQEVLNKVSLKSLIETALDCLPLPNLCDLAKSFLVNLACEPFLSVLSSEYG
                     MSIFDTGTVVTNKLGINFIDIKEVQDAIRTNINKCYKNLPSSELSIILGRIGFTIGRK
                     IHSINDLQKIPINTIIQALGKQGEKFLEDVCEDKKVRKALADLIPDELCELLNFELPD
                     FNFKIPTIDLNDLLPTIDIMGEITIRIETAIIEILISILVDVVKQILIGILENCGDLS
                     DINFGQINMNDLLKQGFNTNMDLDSYKDVLNSLKISAVGNETFADNLKNLIDNLSDLL
                     SPSEISNLLNGEASDETIQLVNCLTSKKFFALKPVLDTPAKIDDLFESFGNLVNKDNL
                     LDQISQQTQTFEEISKLCPDPEEGKRKILQNKGLSAEEIDQQIALANKRKRDRLKDLL
                     DLLQKDKLDVLPPIFCNNTSKGLIERDHPSFKYMLDKTIDVVYDGVKMSFDQEISSFP
                     TLLKETSTINVPKIVKREMIVTTPEGNEAKIINPEFKRLEAQGVPVLENIDDPESFVD
                     EVQVFEDISFTTGYLANGLKQNLENIEFDRRLFSIQNNKLIFNIPNSINSSLISKLLS
                     FTKKDGKVVNVDQSKILADIGKKINKEEIKSVEDQINELDSTDHFIEYILPSNQNENI
                     DEYNISIFQKSSLQVEPRTLFNVSKVIPINQISLNFIQNKGLNKIDDTALPQSYFGSF
                     VSKIWNNGATIYVNGSEADKPLYANGVGDARNAAYINGDFRKKFETDIYNNIFIDLLG
                     SFSRRTSMSPLFSSKVLSLVDFTPDTKDCDPHLLDLASLKKKMKDDFDKCDENISPMT
                     DGLTKRSLNSLEQSGVSGAVVTFIRLFVIELILKSIFVFSQFKISSLEEIDDVLISYF
                     IDKIKENVINIGSITQDKNFSTQFNEQVIKTFNDLVDKGEAEGQKTTDDLNIALNYII
                     KTQILSIVKRITKLISSQGSVDMNKILLEEWIPLLDVANGKVRLANVDLKNISQTTNI
                     IENNFLDKKLKFDLSNGSLILEKYIRLEDRDSNHSELQLKRKEKALFGVVNIDDFRDF
                     IQITMRDIELRPNSPKFNFVDEFGSWSYGLRLSYVPPLDETFTTHTLSSGVALAGSGN
                     STHNIVSLESTSAFTNNSIFNSLKTKDATLKDKAFKTFEGKNTTVSGDYIKFSELVNG
                     EVISEVTQRQINSFPLVCVEVPEENLQNFITDSNVSDIWNDKLDQLKNSLLDTPEYKF
                     LFEFCFPLNRIVSLILLYNMVYLSNIKNLNNIFSGTKSSLKSVFQTLLNGGIYNHDDQ
                     SNKEKGGNAGILTTSIDNLNTEPDVPGFSLLAMAAKTPLLILKGLVELTDTNIGRARK
                     IVDAAKLKDKDIKMIEASMGQLPMNVFPPYPLGPGIGPPISTLGFLYLALDLDAVFES
                     AKGKEVKRKTMSLESGLNLDLPCVDKEE*"
     gene            complement(124709..125638)
                     /locus_tag="rifcsplowo2_12_scaffold_23_prodigal-single_156"
     CDS             complement(124709..125638)
                     /product="hypothetical protein"
                     /codon_start=1
                     /transl_table=11
                     /translation="MSTRKKAISSLGAEKNLKDRFAEVNKDQSISAKGIGGDPLKEEV
                     PHLVKTASEKIFENGHNSWIVLGRDRPASRLSGYGGRGDTQAAAIDIVAGRMGHEAKA
                     FITGKRVWVDPDFKKDAARIYISQKTDVDENFQLVAGNIGISKTKSAIALKADGVRLI
                     GREGIKLVTGGDRTNSQGGSINSILGIDLIAGNDDSDLQPMVKGKHTAEALRKLTLHL
                     DKLNGIVDSILMSQMAFNTALTHHFHFSPFFGLPTTPSPVVVSGGIKCMVDHLLQAKR
                     SLMMHKANLALFKISYFSPAGGKYILSRWNNTN*"
     gene            complement(125642..126880)
                     /locus_tag="rifcsplowo2_12_scaffold_23_prodigal-single_157"
     CDS             complement(125642..126880)
                     /product="D-alanyl-D-alanine carboxypeptidase family
                     protein 1 n=1 Tax=Achromobacter xylosoxidans (strain A8)
                     RepID=E3HK77_ACHXA"
                     /codon_start=1
                     /transl_table=11
                     /translation="MGKDRIWPAYGELNPVGEPTSGRSLDTDNASVVGILKDVALEQF
                     KTNAFENIGPLKGIVLRVEESPSIPDPSSWVSIVFGAERMPVFKSLKVRIPELHAMLP
                     EPAKYGDNAGSSNKVIDMYPSFISITQEVSNKPVAPGDIVLVDFGNRINLTHPMYLGP
                     IFSNPHPGAVGEKTAKDAFKDKSNTSLGVSQPVGDSLFGQKNNDNQIPKATLIHIDDK
                     DVSNLNAPKNVERIQEVEHISNDLLDIVPNKFEMSYENGQPRGMIELVEINPPYSVKN
                     GVVIAKNQFSFYMKMVEAAAKDGVKIILNSGFRTNEEQKFLYDGYINNKSGFNTASKP
                     GYSNHQNGSAFDIANTNGAKSKVYIWLSNNAHKFGFINTGRFFKDQREPWHWTYLSIS
                     HPLVLAEGKLTLNEKLKSFV*"
                     /db_xref="UniRef100_E3HK77"
                     /db_xref="axy:AXYL_03554"
                     /db_xref="87586111"
                     /db_xref="E3HK77_ACHXA"
     gene            complement(126884..127195)
                     /locus_tag="rifcsplowo2_12_scaffold_23_prodigal-single_158"
     CDS             complement(126884..127195)
                     /product="Uncharacterized protein {ECO:0000313|EMBL
                     :AKH48738.1};  TaxID=186617 species="Viruses;
                     environmental samples.;" source="uncultured marine
                     virus.;""
                     /codon_start=1
                     /transl_table=11
                     /translation="MVKKDFNSLLEQSITNIEKDRKTTITLLDDLVNYIGTSTEKHKE
                     VAFSLAKYVEVLQRSNEQLVKLVSLLNKGEQEDLAISSNEINNVFENLLKDKKTSIKK
                     K*"
                     /db_xref="A0A0F7LAY9_9VIRU"
     gene            complement(127216..127899)
                     /locus_tag="rifcsplowo2_12_scaffold_23_prodigal-single_159"
     CDS             complement(127216..127899)
                     /product="hypothetical protein"
                     /codon_start=1
                     /transl_table=11
                     /translation="METKIKKNKKYFSQIHEDAIIEYNNSTDLKKRNQLYVDFIQPVF
                     SEMVEKIVYKFKFTSLPNIDSLMSECEGHLVTIISKYDPASGYAAFSYFSVITKNWFI
                     HKAKKFSKQSRKETQCEEISKNIEMEYLSIQNEYINNRIKKEFFESLMKEIETWETLS
                     LKPNEQKILQAIKIILQDSESIPIFSKKAIYIYTREITKLNTKQILNNLNKFRQLYKK
                     FKTNWDDNV*"
     gene            complement(127874..128221)
                     /locus_tag="rifcsplowo2_12_scaffold_23_prodigal-single_160"
     CDS             complement(127874..128221)
                     /product="Uncharacterized protein {ECO:0000313|EMBL
                     :AKH48737.1};  TaxID=186617 species="Viruses;
                     environmental samples.;" source="uncultured marine
                     virus.;""
                     /codon_start=1
                     /transl_table=11
                     /translation="MEIVLVVLLLISFGLNVLLGLYAKSLVQKYFFASEAASEIFSKF
                     DAYETHLKSILELELFYGDKNLKEIILHTKDMKELLKKYKGIYSFTQPEIEEILREET
                     FTKEEDGNQNKEE*"
                     /db_xref="A0A0F7LBJ2_9VIRU"
     gene            complement(128212..128466)
                     /locus_tag="rifcsplowo2_12_scaffold_23_prodigal-single_161"
     CDS             complement(128212..128466)
                     /product="hypothetical protein"
                     /codon_start=1
                     /transl_table=11
                     /translation="MPLYSYFCKECLKSSDINHLMDEVVSICPLCSFEGNIERIPSKF
                     RTINKVETTSNPGEVIKESMEEIDNDIKEEKERLKGREWK*"
     gene            complement(128469..128768)
                     /locus_tag="rifcsplowo2_12_scaffold_23_prodigal-single_162"
     CDS             complement(128469..128768)
                     /product="hypothetical protein"
                     /codon_start=1
                     /transl_table=11
                     /translation="MQLSKQAVGAIMLALQKSMMAVLNEGPVEEYDVTNILLNFDLDL
                     DTEQGLIVTNPPLIDTEVLFESTDKFSSNNGPKAGIKAPPNVEYEVKDGMMFPKV*"
     gene            complement(128788..129078)
                     /locus_tag="rifcsplowo2_12_scaffold_23_prodigal-single_163"
     CDS             complement(128788..129078)
                     /product="hypothetical protein"
                     /codon_start=1
                     /transl_table=11
                     /translation="MNERDFLYWLQGFLEISGTKTLDENQIQIIKDHLNVVFEKITPD
                     YKVLDRLPPPPQTPPVRIMKDGDTSSVKSVNKTDLDYDKIRNNYSKSSTRYC*"
     gene            complement(129071..129271)
                     /locus_tag="rifcsplowo2_12_scaffold_23_prodigal-single_164"
     CDS             complement(129071..129271)
                     /product="Uncharacterized protein {ECO:0000313|EMBL
                     :KKM02993.1};  TaxID=412755 species="unclassified
                     sequences; metagenomes; ecological metagenomes.;"
                     source="marine sediment metagenome.;""
                     /codon_start=1
                     /transl_table=11
                     /translation="MKNIKKEITPDILAKFFHDTYEKHAPDFSYKTRKESAVDWKDVP
                     ENNKKLMLKVAEEVIKRFIENE*"
                     /db_xref="A0A0F9JVP0_9ZZZZ"
     gene            complement(129275..129673)
                     /locus_tag="rifcsplowo2_12_scaffold_23_prodigal-single_165"
     CDS             complement(129275..129673)
                     /product="Putative nucleotidyltransferase n=1 Tax
                     =Synechococcus phage S-SM2 RepID=E3SJ96_9CAUD"
                     /codon_start=1
                     /transl_table=11
                     /translation="MLKGKVEQVQEIHRKNWGKELWIVNKKEYCGKILYFHKGYSCSV
                     HYHNEKDEVFYLLKGKVEIYYSDNDFTFSEFRDFPRRQDIFMITLLPGETFHVYPGLR
                     HKISASEDSELLEISTEHKEEDSIRIEKGD*"
                     /db_xref="UniRef100_E3SJ96"
                     /db_xref="E3SJ96_9CAUD"
                     /db_xref="iho:Igni_0974"
     gene            complement(129674..129997)
                     /locus_tag="rifcsplowo2_12_scaffold_23_prodigal-single_166"
     CDS             complement(129674..129997)
                     /product="Uncharacterized protein n=1 Tax=Synechococcus
                     phage S-CAM1 RepID=M4QFE5_9CAUD"
                     /codon_start=1
                     /transl_table=11
                     /translation="MKYLFDLDQTLCSNVNGDYKFSKPLQNRIDKVNELYEKGNHITI
                     YSSRGMNRFDENVKKCYEEFYNLTRDQLVEWGVKFDRLLLGKPAYDIFICDKAINDKV
                     FFGDE*"
                     /db_xref="UniRef100_M4QFE5"
                     /db_xref="M4QFE5_9CAUD"
                     /db_xref="pmi:PMT9312_1331"
     gene            complement(129994..130449)
                     /locus_tag="rifcsplowo2_12_scaffold_23_prodigal-single_167"
     CDS             complement(129994..130449)
                     /product="Putative nucleotidyltransferase n=1 Tax
                     =Synechococcus phage S-SM2 RepID=E3SJ88_9CAUD"
                     /codon_start=1
                     /transl_table=11
                     /translation="MTSSYNGRLYNTGFYNNTYSIPDVILTGCYDLIHRGHIELFKFA
                     SSYGKITVVIDSDEKIKKDKGLDRPFNTLKDRIFVLEGMKYIDKVISFDNEEELKILL
                     KVIRPYYRICGSDWKDKEIVGKEYCKNIIFFDRIEKYSTTNVLNNKKPL*"
                     /db_xref="UniRef100_E3SJ88"
                     /db_xref="A0A0F7LBI5_9VIRU"
                     /db_xref="hcp:HCN_0489"
                     /db_xref="E3SJ88_9CAUD"
     gene            complement(130457..131251)
                     /locus_tag="rifcsplowo2_12_scaffold_23_prodigal-single_168"
     CDS             complement(130457..131251)
                     /product="Putative carbohydrate kinase n=1 Tax
                     =Synechococcus phage S-SM2 RepID=E3SJ85_9CAUD"
                     /codon_start=1
                     /transl_table=11
                     /translation="MKIVVIGESCQDCFILGDSTRFAPDVPCPVFVADYQVNSFGMAA
                     NVYRNIQSILSHKYKKDKDEVILLTNQKTRNHISKTRYVIERTNTTLIRIDVGDKNYG
                     HISEHYEHWKEMYDWSKLDGIILSDYNKNFLLENDIKFLASKNNNVFLDTKKLLTDDL
                     VENVKFLKINNFEYDKSKNNFTTNIKDKLIVTLGSNGALYQNDIFPVKRVNIKDTSGA
                     GDTMYAGFVVSYLKTQDIQKSIKFANKMATIVVQKRGVVTPYDNME*"
                     /db_xref="UniRef100_E3SJ85"
                     /db_xref="pod:PODO_19540"
                     /db_xref="87795174"
                     /db_xref="E3SJ85_9CAUD"
     gene            complement(131248..132456)
                     /locus_tag="rifcsplowo2_12_scaffold_23_prodigal-single_169"
     CDS             complement(131248..132456)
                     /product="putative
                     uDP-4-amino-4-deoxy-L-arabinose-oxoglutarate
                     aminotransferase (EC:2.6.1.-)"
                     /codon_start=1
                     /transl_table=11
                     /translation="VVDIKYKLAQNTVQKDDIDALCQWLQQEQTPQLSMGNLTKKFEE
                     EVAIWVGRKYAVFCNSGSSANLLAVFALKYSNKLKNKTAVVPNVGWVTSVSPFLQGNF
                     DTIMCKTDPKTFAIDLEDLERICKEENPAVVLFVQPLGVLIDKDKLLALKMKYGFILI
                     CDSCAAVGSQYVDGTKAGNVGDLSTWSMFFGHQVCSLAEGGVVFTNDRELYNVLVSIR
                     SHGWLRNNDEDVRDGIFDLYNVDQFNQPFFFVYPGFNLRNSDVSAFVALRQIKKLDHF
                     ASIRDRNHMRYLERLSKHVEVQDIINNDIVSSISFAFLLKSNKQRKKVVYKLKENGID
                     SRLYSAGALFKHPFWTNRFIDGYDEYDRSIIEDDMGDRIHDTGIFVPNHQELSLDDVD
                     FISDVIIKAL*"
                     /db_xref="nde:NIDE2326"
                     /db_xref="UniRef100_UPI0003B3178B"
                     /db_xref="87759367"
                     /db_xref="UPI0003B3178B"
                     /db_xref="2.6.1.-"
     gene            complement(132449..133429)
                     /locus_tag="rifcsplowo2_12_scaffold_23_prodigal-single_170"
     CDS             complement(132449..133429)
                     /product="GDP-mannose 4,6 dehydratase (EC:4.2.1.47)"
                     /codon_start=1
                     /transl_table=11
                     /translation="MKIVIVNGITGQAGSILSRQLLEKGYYVVGAKRRTSTFNTQRIE
                     DIYYHTNFKVEYFDLNDASSINRLIAKYKPNEFYNLAAQSHVKVSFDVPSDTMNGIIN
                     GTLYTLEAIKNISPETRFYQASSSEMFGDNPNMPSTGFNETSNFMPASPYAIAKLAAH
                     NLVRNYRHSYNLHASCGILFNHEGEYRGETFVSRKITKAAARIKYGKQHQLELGNLNS
                     FRDWGYAPEYTHAMWLILQQDKPDDYVIATNETHSVKEFLEYVFQYADLDVNKYVKIN
                     KIFYRPHEVPILLGDYSKANKVLGWKPQTTFKKLAELMYDHDLKEVMKSG*"
                     /db_xref="rba:RB2518"
                     /db_xref="UniRef100_UPI000361F51A"
                     /db_xref="86226728"
                     /db_xref="UPI000361F51A"
                     /db_xref="4.2.1.47"
     gene            complement(133426..133695)
                     /locus_tag="rifcsplowo2_12_scaffold_23_prodigal-single_171"
     CDS             complement(133426..133695)
                     /product="hypothetical protein"
                     /codon_start=1
                     /transl_table=11
                     /translation="MNFLEALNIVRKDHKNIGLRPINDYWENNLKGCCYSINKSYRNY
                     LVFKCRGTLKDKNHNASLLEIRDIISSWELVDEKILNKEYFEKIR*"
     gene            complement(133692..134642)
                     /locus_tag="rifcsplowo2_12_scaffold_23_prodigal-single_172"
     CDS             complement(133692..134642)
                     /product="fcl; GDP-L-fucose synthase (EC:1.1.1.271)"
                     /codon_start=1
                     /transl_table=11
                     /translation="MKKKIIITGGQGLVGSAIDSIQHLYPDFIFYYPTRAEFDLTDSH
                     RVISMFNAYKPDIVLHAAARVGGIKRNLDQPIEQFEENILMNTNIIHEAYKNNVSKLI
                     AFSSVCVFPQFFDGYEMNENDMHVAPPFDAHYFYAQSKRMVDVQIEAYRKKHNSNFCS
                     VIPVNIFGEYDNYNLDNAHVVPSLIHKFHNAWKNNTIVEVWGDGTPQREFIYAKDIAK
                     VCLELITKDEQMPQRIITPGCILSIKELVEKIYLSYKINYSVNIPFVFDTTKPNGQMK
                     REVDPTLFNEIFPNFEHTEIDYAISKSVRWFVDHYESVRK*"
                     /db_xref="sgn:SGRA_3599"
                     /db_xref="UniRef100_K4G0E0"
                     /db_xref="K4G0E0_CALMI"
                     /db_xref="1.1.1.271"
                     /db_xref="1.1.1.27"
     gene            complement(134642..134806)
                     /locus_tag="rifcsplowo2_12_scaffold_23_prodigal-single_173"
     CDS             complement(134642..134806)
                     /product="hypothetical protein"
                     /codon_start=1
                     /transl_table=11
                     /translation="LENKITYEEIAKTFAEAILENHKDGNETNVEVWRQGIVILAEQY
                     LKLIDYIESE*"
     gene            complement(134796..135569)
                     /locus_tag="rifcsplowo2_12_scaffold_23_prodigal-single_174"
     CDS             complement(134796..135569)
                     /product="Uncharacterized protein {ECO:0000313|EMBL
                     :KKL58220.1};  TaxID=412755 species="unclassified
                     sequences; metagenomes; ecological metagenomes.;"
                     source="marine sediment metagenome.;""
                     /codon_start=1
                     /transl_table=11
                     /translation="MKKYDLTVAIPSIRVQNLEKIYFFLERAVEPFSFEMVVIGPYEI
                     PNVLKEKHNVKYFKDMGSPSRCVQIGSTLAEGKYFCWMSDDCVHITPHSISQCITLLD
                     NTDGKDAITLRYFEGEGSNSNEFPMDYWRAHHHDDQKLLGIKNTFMCAPLGMYNTDYF
                     RELGGLDCRWQHINFCTHDLAFRLQQNGGKVHLSPQSVAKFYWSWITADAEPVRIVHV
                     QNDAPLFKEVWNQDQSQRIKIDYYNWVNTPSKWELRFGK*"
                     /db_xref="A0A0F9FLQ1_9ZZZZ"
     gene            complement(135566..135733)
                     /locus_tag="rifcsplowo2_12_scaffold_23_prodigal-single_175"
     CDS             complement(135566..135733)
                     /product="hypothetical protein"
                     /codon_start=1
                     /transl_table=11
                     /translation="MPLLKLSIFYLCLFIVGFLLGGQSVGFLTMCGYTTGILIYLIIK
                     DIKGYKKEKNK*"
     gene            complement(135734..138850)
                     /locus_tag="rifcsplowo2_12_scaffold_23_prodigal-single_176"
     CDS             complement(135734..138850)
                     /product="putative Magnesium-protoporphyrin IX monomethyl
                     ester [oxidative] cyclase (EC:1.14.13.-)"
                     /codon_start=1
                     /transl_table=11
                     /translation="MENSVYLPAVSGLLHAYADTFPDLKENYEFQPYIYYRDKIENII
                     TKFDNPDVVAFSSSMWNINLSLAVAKEVKNKYPKCLIIFGGCETPWKAEKFFDDNPFI
                     DVTVRGEGEQPFVSILKRNIISRDFSNIPSISYRSLETGKCIRNEGDSPRQKNLDIYP
                     CAYDGGYFDNLLKEKTIEFQTIVESNRGCPYACSFCMSAESLILFEDRIVRLKNEKCE
                     EDITCVHGDNHIHKLSQDGRIMYQGKKECIRLSLSNGINVDITPDHKMLFIDNDEIKT
                     KIAGEIKINDWLPVKVGQNNAIEEVKVPNINLFNKKGSLLKGKVPETVNEELAWMMGL
                     LIGDGNLRKSGRAVRYAIGPILEEKVKKLSRELFDIEPCSFSPGNTDKIKHVEIHSTL
                     VVRIFESLDILRNKAKLKVPEPIFHSPANVVRSFLKGLWDADGYTPKDATSPYLTTIS
                     WKLAEEVSTLIHWIGDGAKIYKVDSKRYQPNVKHNVNNVYRVEWMSREKREFDNHKGA
                     IGVANQIPLSFGLTPDLKVGPNIGFNGRKRGVVPRARLRRFDPNHSLLANDLLFVQVL
                     SITNIGLQDVYDVINQPQNRTTVNGVWVNQCFWGSGEAQQKYNLFGMERIKKTVEWCA
                     KNNIKYVFCADANFGIFERDYQIAQWLVDLKKQYSSPEKFRVCYAKNQGETVFKIGKL
                     LADNKLEKGVTMALQSNDQQTLVNVGRKNIKLSTYNEIQKRCSEADIPTYTELIFGLP
                     GETYKSFVDGIEKTLEASVLCQVFVYLCQILTNTEMAQEEYIEKHKIKTSSVPLSEIH
                     TVPREEGIITEYEKLIISTSSLSIEDWRNGTVMMWVMQLFHGLKLCFNIQTYMRHRFG
                     VKYTDFFEYVIHKNSHKYPIIKEEIDQLYNIADGILNGKERGQLLPEFSKIFWEPEEA
                     IYLRISTKKDIFFEELHNIVIDYLNDNGIIFDKEELKEVIKYQKERVPTLNASQNEEV
                     QFSYNIPKYFDKLFLENKVDIIKQPQIMKLTNYKNYDNDKKLFAKEIVLWGRKSNGMM
                     FRCEWRNK*"
                     /db_xref="mgy:MGMSR_4182"
                     /db_xref="UniRef100_M3AFE4"
                     /db_xref="88689722"
                     /db_xref="M3AFE4_9PROT"
                     /db_xref="1.14.13.-"
     gene            complement(138901..139680)
                     /locus_tag="rifcsplowo2_12_scaffold_23_prodigal-single_177"
     CDS             complement(138901..139680)
                     /product="hypothetical protein"
                     /codon_start=1
                     /transl_table=11
                     /translation="MNKPEISIILPSIRPENLNNVYDSILLSTKRTFELIVAGPFPLP
                     QRLQDISNVKYVKDIGSPVRASNIASTLAEGKIFKWFSDDSIFYPGALDKTIDLLYNM
                     GDDYKNVVVMKYLEGKNGTNKTLQNDDYFKMNGSDWTRSPYIPNSYWLFNECVMYREF
                     FEELGGWDNRFLGTFYSHADMANRAQFLGSNVIMADFPISDCDHEQNDHKPIEIAQVE
                     FDKPLYYSIYNKPDWVMNEMRLDIHSWKDSPIVWDLRFKVQ*"
     gene            complement(139673..140515)
                     /locus_tag="rifcsplowo2_12_scaffold_23_prodigal-single_178"
     CDS             complement(139673..140515)
                     /product="hypothetical protein"
                     /codon_start=1
                     /transl_table=11
                     /translation="MKDYFITLWIASRKRPQLLERCIKSFIDNAFDAKVIQLLLLVDR
                     DDQDSIDLVLNLDKTYTQNLTIIIRKQGDTLVDYYNNYAAQCSNGHLIWGLNDECECI
                     INHWDYLLLKRYTKDILPKQDKVFYLIIDDDSHYKNKTVHELGCCFPILTKEAVQSLG
                     FFMPPQIEWQGADVALFKIFKTLMTSFNVERILMCDNVKVTHFSYNNGDIPADETQLR
                     SYEISKTTGLNPAELEYYATILYKKIMEKRLLFLDKEMYQFQEYVNKIHQEENKKRKE
                     TQNE*"
     gene            complement(140519..141445)
                     /locus_tag="rifcsplowo2_12_scaffold_23_prodigal-single_179"
     CDS             complement(140519..141445)
                     /product="Tax
                     =RIFCSPHIGHO2_02_FULL_OD1_Yanofskybacteria_43_22_curated"
                     /codon_start=1
                     /transl_table=11
                     /translation="MLSDLEFRSKTFKVMTDCFKHKKIIDLICSHKISEELFDKLKIA
                     SLLYMSKSCGFFSLNENELIKYYENNYNNISCITPNGLITPKNNTIIEYNLLCQAFYD
                     IINVLNINHLIQSWHIPLNLRIKLAKPIEANLERAYPTEYLHSDSWFEESSYSVTSMI
                     PVMGDLKNNYVEYYEPPKDFVEEWLGPKPSYKDGDGVVEKYSKVDYIGEKGHLILVDF
                     ATLHRSFRTDQAKTRISIDTTFLLNRNTIDDGKDIKHIWREDERASIDVVSNIGKKYM
                     FYFPDDPEVKNSNIDNKGHKHSARLEIKKLII*"
                     /db_xref="87767097"
     gene            complement(141435..141611)
                     /locus_tag="rifcsplowo2_12_scaffold_23_prodigal-single_180"
     CDS             complement(141435..141611)
                     /product="hypothetical protein"
                     /codon_start=1
                     /transl_table=11
                     /translation="MNNKTKEQMLKEIELELEKIREGIFLANDRYESVYSRAQKDTLL
                     WVLEEVFGVEENVK*"
     gene            complement(141608..142576)
                     /locus_tag="rifcsplowo2_12_scaffold_23_prodigal-single_181"
     CDS             complement(141608..142576)
                     /product="UDP-glucose 4-epimerase n=1 Tax=Fusobacterium sp
                     . CAG:439 RepID=R7JAU0_9FUSO"
                     /codon_start=1
                     /transl_table=11
                     /translation="MKKILVTGCDGFIASYICEELLNNDYEVFGIDNHSKYKYPYTDH
                     HSRKNFSFILLDILDSLMLKNIMNRFQPDVVIHTAAIIGGIRMFHERQYDIIAENAKM
                     DAGILNASIEAKVKRFIGLSSSMVYENAIDFPSSERDLSIIPPPSSTYGFSKLALEYM
                     IKGAWEQYNLPYTIIRPFNAIGLRENDFMEGKNSHVLPDLISKVLKGQDPLHIFGDGN
                     QIRCYTSAKDIARGIRLAVESKYAINEDFNISTSIATSVLVLAEKIWKKINKDKPFYY
                     VSDEPYKYDVKVRVPNINKAKSLLGFQAEISLEQTIDELIEYMRNK*"
                     /db_xref="UniRef100_R7JAU0"
                     /db_xref="R7JAU0_9FUSO"
                     /db_xref="tnr:Thena_0842"
     gene            complement(142578..142784)
                     /locus_tag="rifcsplowo2_12_scaffold_23_prodigal-single_182"
     CDS             complement(142578..142784)
                     /product="hypothetical protein"
                     /codon_start=1
                     /transl_table=11
                     /translation="MKDYIPHLHYGHCIRKDLKENEPCYGIVDLVFDSYVDEHDDYTD
                     YIFPACEGHFHAVTWYNDEYMKEE*"
     gene            complement(142781..143608)
                     /locus_tag="rifcsplowo2_12_scaffold_23_prodigal-single_183"
                     /gene="udgA"
     CDS             complement(142781..143608)
                     /gene="udgA"
                     /product="udgA; UDP-glucose dehydrogenase (EC:1.1.1.22)"
                     /codon_start=1
                     /transl_table=11
                     /translation="MTKIGIIGLGIVGSACKFGFELLGHEVIVHDIKLDTKLEDLLEC
                     QVIFVCVPTPSNDDGSCDTSIVESVIDDYVKIKYYKKMNYFDQIIAIKSTVPPGTTEK
                     IKQKHTYLGCKLSFAFVPEFLREHSAITDFTEHQDVCIIGTQSLETFNIIKELHGKFP
                     RTFVHLSTQEAEASKLFNNAFNAMRITFANSFYEMCNANNINYTNVKNAIVNVKHIPD
                     NYLNVNKSFRGFGGPCLGKDLKSLIHLTKDTNVELFKDILKENDKYETTLVPGMRKK*"
                     /db_xref="mmo:MMOB6010"
                     /db_xref="A0A0F9T5S8_9ZZZZ"
                     /db_xref="gwa2_scaffold_9253_32"
                     /db_xref="1.1.1.22"
     gene            complement(143601..143819)
                     /locus_tag="rifcsplowo2_12_scaffold_23_prodigal-single_184"
     CDS             complement(143601..143819)
                     /product="hypothetical protein"
                     /codon_start=1
                     /transl_table=11
                     /translation="MICLKCKNNVHYCINCGVEKYYYDYCSLKCLEEDGKIVCPVCHG
                     WGFEGHEDEDPQDLLDLSSCKGYLDKND*"
     gene            complement(143816..144367)
                     /locus_tag="rifcsplowo2_12_scaffold_23_prodigal-single_185"
     CDS             complement(143816..144367)
                     /product="Methyltransferase family protein n=2 Tax
                     =unclassified Thermoplasmatales RepID=M7TBC0_9EURY"
                     /codon_start=1
                     /transl_table=11
                     /translation="MKKLHLGCGQKKIYGFINVDIREEVEPDTVYDITKVSEIFEDVD
                     LIYSAHVLEHFSLKPSSFSPITYMEVLEDWYKTLSIGGILRLSVPDFDKIIEYYKKTD
                     DLKSVISFIYGGEKHDKDFHYHCWNFNTLRKDLEEVGFKNVERYDWRKLDHSYIDDYS
                     QSYLPHMDKVNGLMMSLNVQAIK*"
                     /db_xref="UniRef100_M7TBC0"
                     /db_xref="M7TBC0_9EURY"
                     /db_xref="thn:NK55_03045"
     gene            complement(144364..145020)
                     /locus_tag="rifcsplowo2_12_scaffold_23_prodigal-single_186"
     CDS             complement(144364..145020)
                     /product="hypothetical protein n=1 Tax=unclassified
                     candidate division KSB1 RepID=UPI00035C9E72"
                     /codon_start=1
                     /transl_table=11
                     /translation="MNKVCSKCCLEFPETKEYFRFRKDTKKFRSECKKCAYINNDKYN
                     KDHLDEKKQYDILYHKINKVARNIRSKEWGQKHKEEKNKKQRKYNKDYRKERNEYIKE
                     RMKKDIIFKMRMNVSSIIKTSFKKQGLKKNSSTWKALPYTPQQLRDHLENLFEPWMTW
                     ENHGIYDPNRKTWHIDHITPQSLLPYDSLDHPNFLKCWSLENLKPLEAYANMLKGNRI
                     *"
                     /db_xref="UniRef100_UPI00035C9E72"
                     /db_xref="A0A0G0PJV5_9BACT"
                     /db_xref="UPI00035C9E72"
     gene            complement(145013..145828)
                     /locus_tag="rifcsplowo2_12_scaffold_23_prodigal-single_187"
     CDS             complement(145013..145828)
                     /product="Uncharacterized protein {ECO:0000313|EMBL
                     :KKL58220.1};  TaxID=412755 species="unclassified
                     sequences; metagenomes; ecological metagenomes.;"
                     source="marine sediment metagenome.;""
                     /codon_start=1
                     /transl_table=11
                     /translation="MTSVSIIMPAIRTNSWDKMYDSMVLSCKRYEWELILCGPFPLTP
                     YLQSKNNVKYIQDYGAPTRCLQLCLFEVEKELIYHTTDDAILFENAIDEAIDLYKEKC
                     GYKDVINMRYREDINYSGKSMDINYWRAYFHGGLRLAGIPSTYKISLHHLMNTEYLRE
                     MGGYDCRWHHANFSLHDLMFRVQYDGGIIYDSINDITSCNHFPGQSGDHKAIHDAHVE
                     EDAPLFTKIYSNPNVLNTNNKIDINNWTNADTIWHRRFKQKIPKEYKELLENE*"
                     /db_xref="A0A0F9FLQ1_9ZZZZ"
     gene            complement(145825..146328)
                     /locus_tag="rifcsplowo2_12_scaffold_23_prodigal-single_188"
     CDS             complement(145825..146328)
                     /product="Uncharacterized protein n=1 Tax=Cyanophage
                     KBS-S-2A RepID=M4SNT1_9VIRU"
                     /codon_start=1
                     /transl_table=11
                     /translation="MNKVCSKCKIEKSVECFSKNKTRVDRLQHLCKECCNIYRKKYCQ
                     DHKEEAKQYRKQYCASGRLRELHRKDPRKHMIINARHRSKKKGWDFDLTIDDIIIPEY
                     CPILRIPLDVSQGRPCAGSPSLDRIDNNKPYLKENIRVISHLANTIKGTATREDIKLV
                     YENWYNK*"
                     /db_xref="UniRef100_M4SNT1"
                     /db_xref="M4SNT1_9VIRU"
     gene            complement(146328..147275)
                     /locus_tag="rifcsplowo2_12_scaffold_23_prodigal-single_189"
     CDS             complement(146328..147275)
                     /product="Uncharacterized protein n=1 Tax=delta
                     proteobacterium NaphS2 RepID=D8F7B0_9DELT"
                     /codon_start=1
                     /transl_table=11
                     /translation="MNILFCIEKYCDGKSEMGLSNNQHNLLGSLKHSLNINFNVVYYD
                     EIFQKHNKHIDDLLPKICERNKTDIVIFSLMNNYAGSPTIKTFELLKKMNIKTCIHWP
                     DTGLDWGYPQIEQMNEKFVDIHIGWDNADSEFHKTRKIPNNFLQLFVPQDPHLYYKDK
                     EQEIPISFVGSLHMQERQIFLDHAINKNGLPIIVHGGQRKEKLTHEQYAKLIRNSKIS
                     INFPFCNGGFDQAKGRIYEVLASCSMLLERKNNATNKIFKPGYDYVEYDSPDDFVEKI
                     KYYLNNDTERSKIAEQGYNTYNKKYNAKCFWEIVLNKMK*"
                     /db_xref="UniRef100_D8F7B0"
                     /db_xref="D8F7B0_9DELT"
                     /db_xref="cay:CEA_G2191"
     gene            complement(147272..148219)
                     /locus_tag="rifcsplowo2_12_scaffold_23_prodigal-single_190"
     CDS             complement(147272..148219)
                     /product="Uncharacterized protein n=1 Tax=delta
                     proteobacterium NaphS2 RepID=D8F7B0_9DELT"
                     /codon_start=1
                     /transl_table=11
                     /translation="MNINDLNILFIDCQWCDGNPAVGLSNGHHNIFGSLKHSHPNIKF
                     NTIFFDECQVKHNTHIDNILSKVQDKYKPNVIITTLLANSPINPTLESLKKLKETSLL
                     CFMWPDLTNGAGIKEFHKYNEIADLHISLASEGNIENEKLISLWTPEDPHLYYPGTQK
                     AIEVLFLGRIYPDRQQYLQHALSKGLPLTIGGGQREQKLTPDLYASTIRNSKISINFP
                     ISPGNNIIQLKGRVFETLASNTMLMEGKNQITSKFLKPDVDYVEFISLDDFVDKIKYY
                     LTNDEERIKISNSGCEKFNKQYSAYHFWMKLLDRIVREL*"
                     /db_xref="UniRef100_D8F7B0"
                     /db_xref="D8F7B0_9DELT"
                     /db_xref="cay:CEA_G2191"
     gene            complement(148222..148389)
                     /locus_tag="rifcsplowo2_12_scaffold_23_prodigal-single_191"
     CDS             complement(148222..148389)
                     /product="hypothetical protein"
                     /codon_start=1
                     /transl_table=11
                     /translation="MLKKIRLFIAHILDKFDHYILDHRFYFICHFITFKVWPKDNEEC
                     KCKYCQDMKEE*"
     gene            complement(148420..148539)
                     /locus_tag="rifcsplowo2_12_scaffold_23_prodigal-single_192"
     CDS             complement(148420..148539)
                     /product="hypothetical protein"
                     /codon_start=1
                     /transl_table=11
                     /translation="MKIRIMKQLMLLLEAERISQSGYLDDIDYFVKRYLSCRN*"
     gene            complement(148566..149099)
                     /locus_tag="rifcsplowo2_12_scaffold_23_prodigal-single_193"
     CDS             complement(148566..149099)
                     /product="hypothetical protein n=1 Tax=SAR324 cluster
                     bacterium SCGC AAA240-J09 RepID=UPI0002D2B4D4"
                     /codon_start=1
                     /transl_table=11
                     /translation="MKYFDELQLSMEYLADQPDTIFIGQATKDKGTSMSNTLVNVPIE
                     KRIEFPVMENTQLGVSTGMALNGSKVVSIFPRFNFLLCAMDQLINHLDKIKTFSHNEF
                     LPSLIIRTGVGSIIPLHPQAQHVGNFSNALRPICTNIEIIELNKPEEIFPAYVKAYTR
                     NDGLSTILVEISDLLNA*"
                     /db_xref="UniRef100_UPI0002D2B4D4"
                     /db_xref="gsk:KN400_2385"
                     /db_xref="88888205"
                     /db_xref="UPI0002D2B4D4"
     gene            complement(149102..149758)
                     /locus_tag="rifcsplowo2_12_scaffold_23_prodigal-single_194"
     CDS             complement(149102..149758)
                     /product="Pyruvate dehydrogenase (EC:1.2.4.1)"
                     /codon_start=1
                     /transl_table=11
                     /translation="MKTLLTKQELIDFETRVAECFNNKEIRSPIHLSNDNEDQLIEIF
                     KNINEDDWIFCSWRSHYHVLLKGVPQERLLKDIIDNRSISLCYRDYNIFSSAIVGGAL
                     PISLGVALDIKRNNKKNRIYTFIGDMTSCTGAFFESYTYAKNFDLPITFIIEDNGKSV
                     CTNTRETWGSLKLPFEPEQRDGNPFKQTLFNINEHLIYYYYKLDKYPHAGVGGKRIQF
                     *"
                     /db_xref="mop:Mesop_1506"
                     /db_xref="RAAC11.006_116"
                     /db_xref="88888206"
                     /db_xref="1.2.4.1"
     gene            complement(149755..150015)
                     /locus_tag="rifcsplowo2_12_scaffold_23_prodigal-single_195"
     CDS             complement(149755..150015)
                     /product="hypothetical protein"
                     /codon_start=1
                     /transl_table=11
                     /translation="MIKTKTIQIAQEVVDDIICNICEKSLLSACDNYEGLSTKFCGGY
                     GSKIGDMTTLDVSICEQCLLDHIIPMMKISPYVIDNEDEELQ*"
     gene            complement(150016..151539)
                     /locus_tag="rifcsplowo2_12_scaffold_23_prodigal-single_196"
     CDS             complement(150016..151539)
                     /product="Fe-S oxidoreductase id=1812755 bin
                     =GWA2_OP3_53_43 species=SAR324 cluster bacterium SCGC
                     AAA001-C10 genus=unknown taxon_order=unknown
                     taxon_class=Deltaproteobacteria phylum=Proteobacteria
                     tax=GWA2_OP3_53_43 organism_group=OP3 (Omnitrophica)
                     organism_desc=Was designated as curated version. Not
                     curated. rp block places as OP3"
                     /codon_start=1
                     /transl_table=11
                     /translation="MKNNISILFVHGNGSPILYQDLAKDFAARETPIWAGMLANSVRV
                     KGYSTAILDCEVEQLTIAESVEKIHEYKPKIVCFVVYGQNPNASTQNMFGNIETAKLL
                     KQNYPQYKTLFIGNHVIALPDEVLKEECVDLVCTGEGVYALDNLLQVSNLNDEYQLGK
                     VKGIAWKDKEGLLNFNEYEKIVPQDRLEIDLPGIAWDLLPSPNKYRTSFWHAWSNNTE
                     TSPFASIYTSLGCYAKCDFCMINIINRTDADKNISAADSNVMRHWSPSFIIKHFDYLA
                     SQNVKNIKIADEMFVLKKDHYVELCKLLKERQYGFNIWTYARVNTVKEGYLDLMKEAG
                     INWLGIGIESADTQVRSIVTKGLFKDENIVDVVKTIQAHDIAVGGNYIFGLPTDTRES
                     IQTTIDFMMNNLTENMNIYPAMAYPGSPLYLDAKRKGLELPKTYQEWAMFSYETKNLS
                     TYNLTAAEILKMRDECFMKYFTNETYLSWMKSRYGQKCIDSIKAMTSVKLKRKLLGD*"
                     /db_xref="gwa2_scaffold_1086_30"
                     /db_xref="hse:Hsero_0302"
                     /db_xref="87889175"
     gene            complement(151540..151815)
                     /locus_tag="rifcsplowo2_12_scaffold_23_prodigal-single_197"
     CDS             complement(151540..151815)
                     /product="hypothetical protein"
                     /codon_start=1
                     /transl_table=11
                     /translation="MKLIDDIIKNNINKNIDIEYIKIESNIVDLTGCDFLHMLKITNK
                     KTGESFLINIKSVECLEYEYSSIKDDELKGWIDYIETEVRKEERNDE*"
     gene            complement(151812..152726)
                     /locus_tag="rifcsplowo2_12_scaffold_23_prodigal-single_198"
     CDS             complement(151812..152726)
                     /product="Putative transketolase, pyridine binding domain
                     protein n=1 Tax=uncultured marine microorganism
                     HF4000_007I05 RepID=B3T0X9_9ZZZZ"
                     /codon_start=1
                     /transl_table=11
                     /translation="MTTLRDIIRNISRKHLKENNSLLFGQCLSAVGWVGNTVPNDVPD
                     HIVELPTSDVMNSGIVVGSALMNKRPIYVIRYQGFNWFNSAMITNYAGKSKEMWNKHC
                     PMFIRSIAMEKGIGPVAGSTHASLYNRIPGIKIFSPMTSNEYQYVYDAFMRDNVPYYV
                     SEHRGSYDNDKELEDVELPESDITLVPISITRFEAEKARIILTEQGYSVSILHQFVLS
                     EDNNISCMFNDDFETISNSKYGALVLDDDYSNGLAKNIAYDIMMRTNKKAHIMGLENR
                     TAGFHKDVDVLPPTCDAIVKKVKEIMKI*"
                     /db_xref="UniRef100_B3T0X9"
                     /db_xref="B3T0X9_9ZZZZ"
     gene            complement(152730..153125)
                     /locus_tag="rifcsplowo2_12_scaffold_23_prodigal-single_199"
     CDS             complement(152730..153125)
                     /product="hypothetical protein"
                     /codon_start=1
                     /transl_table=11
                     /translation="MTEKRLSDYEDAPYPLGWALEVLDLVKTYNIEDIWWRTDDKYAP
                     ITFFLNCNDLFYWACADAEVLTSENIDQLEKCINEVEKIGEKYSASYGIMLFCCRTRK
                     MRPQKPIYKRISEKMTALFDACGPERTDG*"
     gene            complement(153122..153946)
                     /locus_tag="rifcsplowo2_12_scaffold_23_prodigal-single_200"
     CDS             complement(153122..153946)
                     /product="pyruvate dehydrogenase (acetyl-transferring) E1
                     component subunit alpha (EC:1.2.4.1)"
                     /codon_start=1
                     /transl_table=11
                     /translation="MNKELRLKIFRKASLCRFFEEKVYEMLEKKIITIPVYLSTGQEF
                     ISASIASMCEEMNIKPLIFVQHRNHSTYLSFGGDPIELIRKLLGKSCPMEGSASLQCP
                     EINMFGHDGLLGSQVPIAVGACFASQQPTLCFMGDAAVEEDYVLSSLGWASLKHLPIL
                     FIVEDNNLSILTEKKVRRNWSISNVAKGFELLTDNITDDPAIIETKKHLFCKSPILLN
                     INTNRMYWHAGAGKDGNVFDRYKRELNDYDISTEARIIDQEMKEYVENIWKQELSK*"
                     /db_xref="cbu:CBU_0693"
                     /db_xref="UniRef100_B3T0X8"
                     /db_xref="B3T0X8_9ZZZZ"
                     /db_xref="1.2.4.1"
     gene            complement(153946..154440)
                     /locus_tag="rifcsplowo2_12_scaffold_23_prodigal-single_201"
     CDS             complement(153946..154440)
                     /product="hypothetical protein"
                     /codon_start=1
                     /transl_table=11
                     /translation="MKLEELLDNDLFVFDLDRTIWECYNKYNRSIWAKQLLYPYKKLN
                     DDLIEDDVLSQCILQPNIRDILKYLKENRKDVAFLSCGASLRNEFQPSIEMLKLFNIY
                     YEFNAFRTLEYKTFSKYEFLQKLTNRKIVIFDDDVEVTESCKQLKDAIAINRYSFKGW
                     KELL*"
     gene            complement(154437..155099)
                     /locus_tag="rifcsplowo2_12_scaffold_23_prodigal-single_202"
     CDS             complement(154437..155099)
                     /product="Putative uncharacterized protein n=1 Tax
                     =uncultured marine microorganism HF4000_007I05
                     RepID=B3T0X7_9ZZZZ"
                     /codon_start=1
                     /transl_table=11
                     /translation="MNNNDEFDNVIVKKGWGSEYLIFRNENLAIWLLSIDYNQETSLH
                     AHCLKQTGLIVLDGIAKISFLNNSIILKGLDKIQIFNRRFHSTKSLSKRGTFLLEVEN
                     PVDKHDLVRFKDVYGRVDKPYEGKEHHLIKDETCVWLEPNKNTELHNCNLIIKEISSK
                     EEIFQQDFEDMIVFLKGGIISKKNELIVCPGDVTSYSNIQVLLEQFDISPNSMILFIN
                     KK*"
                     /db_xref="UniRef100_B3T0X7"
                     /db_xref="85692208"
                     /db_xref="B3T0X7_9ZZZZ"
     gene            complement(155092..155481)
                     /locus_tag="rifcsplowo2_12_scaffold_23_prodigal-single_203"
     CDS             complement(155092..155481)
                     /product="MutT related protein n=1 Tax=Methanosarcina
                     acetivorans (strain ATCC 35395 / DSM 2834 / JCM 12185 /
                     C2A) RepID=Q8TJ00_METAC"
                     /codon_start=1
                     /transl_table=11
                     /translation="MRQSSVAFIFNNEDKLLLLKRHSNDYWMPNKWGLPGGGSKYEET
                     SIQTLIREVFEETGLSVNNVRKVREVTTQNLLITYYFVSSFIGNVKIDKEHTDFKWFY
                     INDIIDEECTPYLKEYAIDALSLKYYE*"
                     /db_xref="UniRef100_Q8TJ00"
                     /db_xref="mac:MA3990"
                     /db_xref="87339259"
                     /db_xref="Q8TJ00_METAC"
     gene            complement(155478..156047)
                     /locus_tag="rifcsplowo2_12_scaffold_23_prodigal-single_204"
     CDS             complement(155478..156047)
                     /product="Putative DJ-1/PfpI family protein n=1 Tax
                     =uncultured marine microorganism HF4000_007I05
                     RepID=B3T0X6_9ZZZZ"
                     /codon_start=1
                     /transl_table=11
                     /translation="MSKKNALLLTASGYSDEELLYSYYRLTEDEFNIKICSDVISSTQ
                     NPKPLKGINGLSLHSDYSYNDSFSKQFFLENFNFLVLIGGVKSLEKIRQQRPIISFIK
                     DWNEEGKVIASICHGTQLLIEADIIKDRKISGYYSIQKDIENAGATYSDQPAVVDNNI
                     ISTAHYKHLGPWMKKALDVYYEKNFPKII*"
                     /db_xref="UniRef100_B3T0X6"
                     /db_xref="B3T0X6_9ZZZZ"
                     /db_xref="tfu:Tfu_2828"
     gene            complement(156044..156343)
                     /locus_tag="rifcsplowo2_12_scaffold_23_prodigal-single_205"
     CDS             complement(156044..156343)
                     /product="hypothetical protein"
                     /codon_start=1
                     /transl_table=11
                     /translation="MNDDYLTHRAHAILKLIRSYHDFEGCDGDSIVFFHEKEQMIKVK
                     NLILNEIPRSYRWTLCKDEDEIMLFSDQCNDNCILTIDKKHFMSSPDWMGLRIEI*"
     gene            complement(156382..157233)
                     /locus_tag="rifcsplowo2_12_scaffold_23_prodigal-single_206"
     CDS             complement(156382..157233)
                     /product="hypothetical protein"
                     /codon_start=1
                     /transl_table=11
                     /translation="MLSIPETDSPSVPATGTLLLYSQTFEPGQLSSTGSSVVKQTFKN
                     LSANRTSFCYYPRTGSSLGYQFNLPINTNGTLVISHPLPTSTASFGDTMKRTRISGTL
                     DAGSPAGIFTDTNGIYFCRRNGFYIRTRMRRVTNGPHSRGTILMLAQAFGSGYQPSQA
                     HDSIGFTYDTTDVFPSNYFLHTRNGADEGANLTKWDLGSGAPRNDEQVYDASFYCAPS
                     ASVIHALLINITSGTQNVVFNTAITGNLPDMNALMFAEINASPGSGSDAPQVGQILEC
                     MFIEGFY*"
     gene            complement(157237..158160)
                     /locus_tag="rifcsplowo2_12_scaffold_23_prodigal-single_207"
     CDS             complement(157237..158160)
                     /product="hypothetical protein"
                     /codon_start=1
                     /transl_table=11
                     /translation="MSIRSNKSFNTAGGGTSTTVTIETTVTASTNQLTDQATPPTSSS
                     GLQLFSSSSLGRSRPYVVDTSGNISALSFDYPVKGHLGFSGGPTPAWDGYGMASYFEF
                     GTAVSVLGLTTNSLRRSLPRRQIRQTTTDFGAVIGETRLLGSFWRGSLTGSGGFDITI
                     RGSFTTGTLGQFGIFGLMQDVGAGTPFADPITNPNSFGVGFSTGTAEGDLCIMSCGPT
                     GERFRATATGARTGDSVYSIRLYAPPSGSYIAVKVENQSSGTIVFDQVVTGTALPAPN
                     VFLSLIMVNNVQGGGLPTEIEIISVDWGKEA*"
     gene            complement(158203..159135)
                     /locus_tag="rifcsplowo2_12_scaffold_23_prodigal-single_208"
     CDS             complement(158203..159135)
                     /product="Putative UDP-glucose 4-epimerase {ECO:0000313
                     |EMBL:AKH48731.1};  TaxID=186617 species="Viruses;
                     environmental samples.;" source="uncultured marine
                     virus.;""
                     /codon_start=1
                     /transl_table=11
                     /translation="MEKVLITGCSGYVGSVLTGYFLDEGYPVTGFDNQLYNKTSLLQY
                     CDHPNFTFINGDVRDLYSLQRELNKNDIIISLAALVGASLCDKNPVDAQLINADVNSF
                     LANHKSKDQKLIYFNTNSGYGETDGSSICTEESPLSPVSLYGQTKCQAEDIIKSVDNH
                     LIFRLATVFGPSPRPRTDLLVNNLVLKALKEKYIVLYENQSMRNYIHVKDVCLAVIHC
                     LNNWELCKNEIYNVGNDDLNMNKLSLCEKINEYIPIEIIKAEYTKDPDKRNYIVSSQK
                     IYNKGFQCQYDLDYGIKGLMKMYSMLNDLWYANY*"
                     /db_xref="A0A0F7LC08_9VIRU"
                     /db_xref="gwa2_scaffold_1344_46"
                     /db_xref="sng:SNE_A16670"
     gene            complement(159152..159478)
                     /locus_tag="rifcsplowo2_12_scaffold_23_prodigal-single_209"
     CDS             complement(159152..159478)
                     /product="hypothetical protein"
                     /codon_start=1
                     /transl_table=11
                     /translation="MSIEYDTKIAYGFDTKKFLDEEENKALFYRWEKEGLVCVVGGNN
                     WSGKLKTFLAIKSSVIKNDNTDGEIFRIDLIHPKKEEIENIRDSCKELGLQVEDIGWH
                     IINSVF*"
     gene            complement(159502..159906)
                     /locus_tag="rifcsplowo2_12_scaffold_23_prodigal-single_210"
     CDS             complement(159502..159906)
                     /product="Uncharacterized protein {ECO:0000313|EMBL
                     :KKK59533.1};  TaxID=412755 species="unclassified
                     sequences; metagenomes; ecological metagenomes.;"
                     source="marine sediment metagenome.;""
                     /codon_start=1
                     /transl_table=11
                     /translation="MAMYQAGINMNVSVDRDQLLETLRKNRKEHNALFEEAKKGYCNK
                     ALKAVQEKLNVLKEGHPVSLAFSFSPPQDMTSVYDTTIKMLEWSQDTKITLKADEFRK
                     LIEDQWDWSSQWFSANSQYSDEVAITGSSKGY*"
                     /db_xref="A0A0F8WS93_9ZZZZ"
     gene            complement(159910..160119)
                     /locus_tag="rifcsplowo2_12_scaffold_23_prodigal-single_211"
     CDS             complement(159910..160119)
                     /product="hypothetical protein"
                     /codon_start=1
                     /transl_table=11
                     /translation="MLIRSINFVHDVDGKMFWSTTYDDKIRQMDMYFASHEGNMIKVI
                     VSYSIGIETEYLIPATNIRSVEKEG*"
     gene            complement(160121..160426)
                     /locus_tag="rifcsplowo2_12_scaffold_23_prodigal-single_212"
     CDS             complement(160121..160426)
                     /product="Membrane protein-like protein n=2 Tax
                     =Pseudomonas mendocina RepID=A4XTC2_PSEMY"
                     /codon_start=1
                     /transl_table=11
                     /translation="MTFYQKVKEYYPEYLQQHTKKWTRRFHFFGQLFTLSYLLFCIYN
                     HYWLLLLLLPIVNYSFPWFSHFVIEKNKPATFRVDALLTKCCDIVMAYEMLTGKIKF*"
                     /db_xref="UniRef100_A4XTC2"
                     /db_xref="pmy:Pmen_1824"
                     /db_xref="A4XTC2_PSEMY"
     gene            complement(160428..161210)
                     /locus_tag="rifcsplowo2_12_scaffold_23_prodigal-single_213"
     CDS             complement(160428..161210)
                     /product="Uncharacterized protein {ECO:0000313|EMBL
                     :KKM86889.1};  TaxID=412755 species="unclassified
                     sequences; metagenomes; ecological metagenomes.;"
                     source="marine sediment metagenome.;""
                     /codon_start=1
                     /transl_table=11
                     /translation="MKYYIEKENIKNSERLYLFSSFTDEHEQLWGWSFSKNVAHIFED
                     LNDVSVLTTKYKEEENNNDIIFNILQVTEEKVIGNADNFEQSYHNELYGDNASWLNKI
                     AEISKSIPKEDWEEFDKIMKEQRKKPRKYLPTLSEKIDRLVITQLKELLITEHRNVYS
                     EEIKLILHDIDLDIEENKLTFDAKTIRAIIVLSIMNREIWLNESNFRKGIKEGNNLEL
                     SHGLNSIRNFSKNRIEEKMGGRKDHKLDNVEAFKEWIPSWEE*"
                     /db_xref="A0A0F9KWZ4_9ZZZZ"
                     /db_xref="gwb2_scaffold_13265_3"
     gene            complement(161214..162905)
                     /locus_tag="rifcsplowo2_12_scaffold_23_prodigal-single_214"
     CDS             complement(161214..162905)
                     /product="Putative uncharacterized protein n=1 Tax
                     =uncultured organism MedDCM-OCT-S09-C426
                     RepID=D6PL27_9ZZZZ"
                     /codon_start=1
                     /transl_table=11
                     /translation="MRKNVILVADFSHNEVHGGSELYSKQLLELLQRRGCKTMFIKSA
                     DLTQEDIEKGDACYWIISNFMLLSEQNKTLIMKNVDYVILEHDAKLTKNNNPAAFKNL
                     IIPEEQIQNKDFYKKAIAVLCQSKSHADIFTKNLLLNNVINLGCNLWDEDTLALLEKN
                     IGRTKVRKYGVLSSNNKNKGMSQTIEYCKKNNIKYELISPLEQKMFIEELAKTDTLVF
                     FPQWFESYSRLAVEARILGCKLITNKCLGVSSEPYFNLKGLNLLRTIEFHQQKVIDIY
                     MLLIENQYTSADELEEPKKVFPYELEPILPKVSVIATYYNGAEHMKGFMETIVQQTIF
                     DSCELILIDANSPYSEYEIIKPYLDKYQNIKYYKTDIRLSSMEAVNLATNKYSTGEFI
                     TTISVDDRLSKNYLEVMSKHLFLDKDVDLVYADALQTLKPNETFENNTSRGRLYEHSR
                     AQFSRENMIKSLGGMAPMYRRSLHDKVGGWDETLKNAGDWAFQLKAARMGSIFKKVNI
                     PLILYFFNSQGLSTSQDPEIMLRRRKEERDVFNEYKDVIGEKNYNTYKDYFNSVE*"
                     /db_xref="UniRef100_D6PL27"
                     /db_xref="mor:MOC_1407"
                     /db_xref="A0A089NP44_9RHIZ"
                     /db_xref="D6PL27_9ZZZZ"
     gene            complement(162902..164185)
                     /locus_tag="rifcsplowo2_12_scaffold_23_prodigal-single_215"
     CDS             complement(162902..164185)
                     /product="Uncharacterized protein {ECO:0000313|EMBL
                     :KKN26506.1}; Flags: Fragment;;  TaxID=412755
                     species="unclassified sequences; metagenomes; ecological
                     metagenomes.;" source="marine sediment metagenome.;""
                     /codon_start=1
                     /transl_table=11
                     /translation="MKKILIRGPSLSQSGYGIATRYAISALRKHSHRFDIYLTNTPWG
                     ATGWQWEDTEERQYIDSLIQKTMIYQSEHKENAVFDISLQSCIPNEFQQLAPINILYT
                     AGIETTKISIPWFEGAMKYNKIIFTSNYSKYAFENTVYQATNSNTGQQINIKVETPME
                     VVNYPVRLFDPKEIELNLPNNFNFLCVAQWNPRKNIPNTIKYFIEEFKDKEVGLVLKL
                     SSINNSRIDRQNTLMRLKEVLEPFKNRKCSIHLLHGDLSSEEMTYVYRHPKIKALISL
                     NHGEGFGLPLFEAVYNGLPVITPAYGGPNDFIYMPDKHGKQKCMIANVSYDVGPIQKE
                     AVWENMLIPESQWCFAKELQAKLKMKEMYKNYGSFKSQALKLQKYVLEEFENDKMCDK
                     FANAVSEDLGEINIEDFLNDNVVKNDMLESVMEYA*"
                     /db_xref="A0A0F9RNG9_9ZZZZ"
                     /db_xref="dto:TOL2_C14160"
     gene            complement(164198..165532)
                     /locus_tag="rifcsplowo2_12_scaffold_23_prodigal-single_216"
     CDS             complement(164198..165532)
                     /product="hypothetical protein"
                     /codon_start=1
                     /transl_table=11
                     /translation="MILNSLLLVAISLVTPEQFGAKGDCITDDSVAIKNAIASVSPDI
                     SKVGQIVQFSNRCYYSSQEIIINKSLRLLGETGRGPNASTIIKYPKNVSGLKILSSYV
                     EVSNIEFLGGGGTSTTAHGIIILAGRSEVNNCWITKFSGNGIHIRGNAVHEGTNSNLW
                     KVLNVVLTNNGGWGLKVSGADANAGLFMNSDTTSNKYGCILDDSFLGNTYFRNHCSAA
                     SKTSMICEDVDPTTFCGIKTTNNNARSLFLEQYVEGSIPVEILYPSIRFGGIGGLHTK
                     NTLSMRSGTFTGPRWEFLNNLEEPWVTLGVGGSSPKTALTFENKEYSSKPLRLQWEHF
                     EQDYWEFNLANLANSRGAMIAQINKDGMTAGSWNFPSGIWTGIKADKRRISHSSGIPK
                     TGLFQVGDLLINRISTIDSCVLLICLKAGDASSTDLTLKPAFGCVKVSEQVQ*"
     gene            complement(165546..166802)
                     /locus_tag="rifcsplowo2_12_scaffold_23_prodigal-single_217"
     CDS             complement(165546..166802)
                     /product="mannosyltransferase (EC:2.4.1.-)"
                     /codon_start=1
                     /transl_table=11
                     /translation="MNNKIKVLMLGDHILSPSGIGTQSKYMAEALLKTGKYQIVQLGG
                     AIRHSDNRPMKFNEYGDDFIIYPVEGYGNADIIRSIVRTFRPDILFYITDPRFYIWLW
                     QIENEIRPLVPFVYWHVWDNIPLPTYNKVLYESTDVIATISKVTSHIVKNVAPNVEEI
                     YLPHSINTEVFKRHSDEDIIKFKNENLSFAKDKFVFFWNNRNARRKQSGSLIFWFKSF
                     LDKVGHDKAMLLMHTDPKDPNGQDLNVIIHELGLNNKQVLLSQDKLPPEHLAILYNCV
                     DTTINIADAEGFGLGTLESLACETPIVVNMTGGLQEQVTDGKEWFGIGIEPCSKSIIG
                     SQETPFIYEDRINEKDCVDALEKIYNMSKNDRREMGKKGRNHVLTNYNFEKFCKSWDE
                     LLTSVHERHGSWNNRKLYKSYELITL*"
                     /db_xref="ctc:CTC00268"
                     /db_xref="UniRef100_UPI00000381B0"
                     /db_xref="A0A0F9P8T0_9ZZZZ"
                     /db_xref="UPI00000381B0"
                     /db_xref="2.4.1.-"
     gene            complement(166875..167663)
                     /locus_tag="rifcsplowo2_12_scaffold_23_prodigal-single_218"
     CDS             complement(166875..167663)
                     /product="hypothetical protein"
                     /codon_start=1
                     /transl_table=11
                     /translation="VHLSHSSLDVYNKCQYKFKLRYIDKIPYDKGNIYSSFGNAIHNT
                     LKDILLSKNLDTNKTFLQYFKDELKKLSDKQKKLIFNDKDKKILLQNMLNTGAKLCEL
                     AIEELEKKFPNYQIIMVEGTLSEPLLEICNTNYEFKGIIDLVIKTPDEKYHIIDWKST
                     SWGWKPEKKVDKIITYQLTLYKHFFRLKEDINFEDIDTYFALLKRTAKKKPIEIFEVK
                     AGKKKVRNSLNVINNMIESIEKNHFPKNKLSCEYCDYRHTLECP*"
     gene            complement(167666..168088)
                     /locus_tag="rifcsplowo2_12_scaffold_23_prodigal-single_219"
     CDS             complement(167666..168088)
                     /product="hypothetical protein"
                     /codon_start=1
                     /transl_table=11
                     /translation="MFNINNQKVDGLLISKNNDNTLSVNVSIKPIKENTIKEVRITTK
                     DIIAYLMNDKNIDVGECLKSSVVTNTSDSSRFGTWIFKMKEDIDQNDLKMISPFNILP
                     SNILPKDISNIENTLTYIETVSIETDVKPTKKRKKKDE*"
     gene            complement(168091..168792)
                     /locus_tag="rifcsplowo2_12_scaffold_23_prodigal-single_220"
     CDS             complement(168091..168792)
                     /product="hypothetical protein"
                     /codon_start=1
                     /transl_table=11
                     /translation="MKEYIKESIIKYNKEKKEYYLFKTIPIYIINNFIDPNININKII
                     SKIENLLLYKRYLKNIEVIYIGSFKDLIDRNINAMFKDGCIFISNNITEKTDDYLIVK
                     DIIHEICHSFEDEFSIDIYGDGYLESEFIAKKKYLYNILKQDGYNIDPNIFIYNSEYS
                     KELDNFLYNDVGYKKLSMMISGLFMSPYSLTSISEYLANGFESLFSEEKPYLKQICPI
                     LYKKSSSLNKKIRGK*"
     gene            complement(168861..169106)
                     /locus_tag="rifcsplowo2_12_scaffold_23_prodigal-single_221"
     CDS             complement(168861..169106)
                     /product="hypothetical protein"
                     /codon_start=1
                     /transl_table=11
                     /translation="MRGVKRAREKKHINDNRINDNKINDKGRAPLKKTTPNIIISNVF
                     KLPEKPWHGVLIPRYCPWKTTHGPWIVCPMCQGFPED*"
     gene            169237..170082
                     /locus_tag="rifcsplowo2_12_scaffold_23_prodigal-single_222"
     CDS             169237..170082
                     /product="hypothetical protein"
                     /codon_start=1
                     /transl_table=11
                     /translation="MKQMLKFLLIFIPLVFSISCCFTNKYNNAKPLINKEKNIKKIIR
                     PSVLHISRTTEIQVLNESETATISSILSLSVGTGSIINHNKNSTYILTAGHICSPLSL
                     IEVNVRVSPEYLTNAKRSKSLYTVMNTYGDTYTAVILYFNTNFDTCILLTKKINIQEI
                     KILDQEPEYGIRVFSISYAKGIWDKLFSPIYEGFFNGFLGGPNEKMASSFSLPTVGGC
                     SGAPILDKNGFMVGMVHSYMNEFYHLTLGATVFQIKYSLDEAIIVYNKNQKELDTIIS
                     KINFP*"
     gene            complement(170069..170416)
                     /locus_tag="rifcsplowo2_12_scaffold_23_prodigal-single_223"
     CDS             complement(170069..170416)
                     /product="hypothetical protein"
                     /codon_start=1
                     /transl_table=11
                     /translation="MWASKKKLIKDKNDVISVSKKLRREERSSEEFEIVLSGLTLEEV
                     IGLKLELSSKPFTNNKFYGFPIWNSLSFIIKESLLMFALNNTTSKRSAARVLGISELR
                     LEKIIKMLDFKEN*"
     gene            complement(170376..170870)
                     /locus_tag="rifcsplowo2_12_scaffold_23_prodigal-single_224"
     CDS             complement(170376..170870)
                     /product="hypothetical protein n=1 Tax=Acidobacteriaceae
                     bacterium TAA166 RepID=UPI0003B7950C"
                     /codon_start=1
                     /transl_table=11
                     /translation="MSKKFKNPLSVLYNSKNKDGAIKNDGDKPRMSLIPQLAKMELAR
                     AMQFGEFKYETHNWTNGFKYSYLLDAIERHLTLFNCGEDIDEESGINHLALLIANAAM
                     LYDNTIFHPEKDDRCPIWKTPQGKIALLQIKRKFEQSEYLKNILNKKNNNVGIKEKTN
                     KRQK*"
                     /db_xref="UniRef100_UPI0003B7950C"
                     /db_xref="A0A0F9HZI3_9ZZZZ"
                     /db_xref="UPI0003B7950C"
     gene            complement(171067..173820)
                     /locus_tag="rifcsplowo2_12_scaffold_23_prodigal-single_225"
     CDS             complement(171067..173820)
                     /product="Uncharacterized protein {ECO:0000313|EMBL
                     :KKM61072.1}; Flags: Fragment;;  TaxID=412755
                     species="unclassified sequences; metagenomes; ecological
                     metagenomes.;" source="marine sediment metagenome.;""
                     /codon_start=1
                     /transl_table=11
                     /translation="VSSINSHISHLYDNTSLTFGQIKEIFLKASNGTLKGSEKTDGIQ
                     IYLSYSVKDKKAKAVRNKINIKNGGMDAQELASKYKERGSLLTSFQNAFSTWEEAINK
                     LNVQTQTKIFGPNTDIYYNAEIQDPDSSNVIKYDSRSLVIHQDGHCYFNKQTGDVEDI
                     DISQNYTLLNNTIEKLQKMNHVGSFKLMNKAVITLKGFNDKTIVQSFIQRLDKIQSSL
                     KLDDDQTIGEYVSIKLKSYIKKEFPKLTPSIIQNLINKILNISPLNINKILIKIPEEY
                     KEKIKLLANNSSFILQEAINPIENIIHDFSVEILKGLESAFILDNRKEVLRIKQEVSQ
                     AIKTIQNSKQDEAIKILDQQLKKLKSIDNIYTATEGFVFIYDGKTYKFTGNFAPINQI
                     LGLFKYGRGNKIPPMKEIVKESDKNRIVALIPGSYKPPHGGHYEGAKYFSNIPNVNEV
                     KIIISPKSRTNINKEMEITSDQSLKIWEIFIKNDPKINISISKKSPVQEVYDIISSLN
                     PGDTVLLGKGDKDEENDTRFKLAQEWSDKNELGVNVKEIITPVTKKYKMGSSALRELL
                     FNKDKENFLEYMPKHLSFKEKDDIWNILNGVEIITMKENNIKKKLIGQSCLEYKKTKQ
                     NLKEMSSVGGGSVQGFATPLSKSIKNVHKNLNKNLYINRVDLAEEIMLREKIRNIIKE
                     ISKDTLTENKYLQKMIRKYIIFEAKANVPDTQHKSTGINVLEDLLKKIIPSLEQDYKI
                     LTTSVEQRDSFKDHILNAVNKTLTSADIMQKATGKVTDDASILTKENILRQADEDIDV
                     KVDNTKNDKFIDINKKPNDAEEEDTFSIPGKDETGRNMAQISYDKMEKQIITAYGMLS
                     DDKDKQLFYDYLLANLKLYFNKFESEMETTVEEPKVGDDIVNNAEPPNTGNSPLPSSI
                     SDL*"
                     /db_xref="A0A0F9LVH5_9ZZZZ"
     gene            complement(173824..174087)
                     /locus_tag="rifcsplowo2_12_scaffold_23_prodigal-single_226"
     CDS             complement(173824..174087)
                     /product="hypothetical protein"
                     /codon_start=1
                     /transl_table=11
                     /translation="MTTEYEQWKRNIINESGQPPSLFSYIQAVEESLRSISPKTVSDI
                     RRIEIARENLSNVRRHAKRMSDQLIFLQEENRQLQEEKAKRKK*"
     gene            complement(174084..174299)
                     /locus_tag="rifcsplowo2_12_scaffold_23_prodigal-single_227"
     CDS             complement(174084..174299)
                     /product="hypothetical protein"
                     /codon_start=1
                     /transl_table=11
                     /translation="MNPRRRRLLRKQLEMLANPSTKEEVVEQVLEQVVVQPSNGLKEL
                     EIPVDESKLPFGERMRLARERKKVKTE*"
     gene            complement(174301..174483)
                     /locus_tag="rifcsplowo2_12_scaffold_23_prodigal-single_228"
     CDS             complement(174301..174483)
                     /product="hypothetical protein"
                     /codon_start=1
                     /transl_table=11
                     /translation="MNENKIRKSIQEAIKNIDKQTKEKVEEVTYVPKDKEHLQENKKL
                     LNEELIKRWGFQKKKV*"
     gene            complement(174476..174883)
                     /locus_tag="rifcsplowo2_12_scaffold_23_prodigal-single_229"
     CDS             complement(174476..174883)
                     /product="hypothetical protein"
                     /codon_start=1
                     /transl_table=11
                     /translation="MNEMDIIKENAKLIGELYAYLKEKLGFTEDAKIVFKQSPKNAVD
                     PLGKTAYYMPEEKKVVVYITGRHPKDIMRSLAHEICHHNQNCKGLLINTNTQEGYAQQ
                     DEHLREMEADAYLNGNMLFRDWTDGLKRRSDNE*"
     gene            complement(174920..175330)
                     /locus_tag="rifcsplowo2_12_scaffold_23_prodigal-single_230"
     CDS             complement(174920..175330)
                     /product="hypothetical protein"
                     /codon_start=1
                     /transl_table=11
                     /translation="MKIGLKKLLKWIKSKNWTVYFGPDVEDEMIPSIKQIKINNKFSY
                     EIQLFALLHECGHMMILNDKNYFEKYPSLIHIGSKSKKYNVDVVCEEIDAWRKGKQLA
                     KKLNIRINQKKYYREMIKYIFSYIEYAYEMKNDR*"
     gene            complement(175347..176396)
                     /locus_tag="rifcsplowo2_12_scaffold_23_prodigal-single_231"
     CDS             complement(175347..176396)
                     /product="hypothetical protein"
                     /codon_start=1
                     /transl_table=11
                     /translation="MPRRFYFQRTVSAFSGNDCGNDAGVWYPINTLDGNRHLADSKSI
                     DASETECTIGGAFDSGITITAPALSGAYNGGGIHTWISTGSTRPNGTFGGNVRGVVKA
                     QMNWDADDSPSRSVDGWLALYIKIVDNQSTPVTRGVLYDGTQIRHGGSPIDTTNEFVI
                     GGPNGDLTSGGQTRLIRQSSSMNTAINLTSCSFQTGDRLVVQLGWILFGTGTTTNNSF
                     RKWRGCPPTVADYAETEGNEAHGVSWIEFSEDWFTEPTESVATGSSGTVCPDLSSSIQ
                     SISAQNQNDYDIMKGSTALFQYNNSDGCQIQAPFIYGVRGSRSLRTSYSPYTCVQSTI
                     SKDITTGSILPIGHR*"
     gene            176438..176938
                     /locus_tag="rifcsplowo2_12_scaffold_23_prodigal-single_232"
     CDS             176438..176938
                     /product="Peptide deformylase {ECO:0000256|HAMAP-Rule
                     :MF_00163, ECO:0000256|RuleBase:RU003335}; Short=PDF
                     {ECO:0000256|HAMAP-Rule:MF_00163};; EC=3.5.1.88
                     {ECO:0000256|HAMAP-Rule:MF_00163,
                     ECO:0000256|SAAS:SAAS00013131};; Polypeptide deformylase
                     {ECO:0000256|HAMAP-Rule:MF_00163};  TaxID=1262684
                     species="Bacteria; Proteobacteria; Alphaproteobacteria;
                     Rhodospirillales; Acetobacteraceae; Acetobacter;
                     environmental samples.;" source="Acetobacter sp.
                     CAG:267.;""
                     /codon_start=1
                     /transl_table=11
                     /translation="MKHLKIIQYPNSILLKKCSMVRPKNNIKEVQQLIDKMFSTMKFH
                     EGIGLAAPQVGISLNVIVIDLQDGSPSYSMINPKIIDQVGKQTILEGCLSVPHIQSHI
                     ERDDVIKVEYLDYDGKPQTLTTNGLLSAVCQHECQHLEGKLFIDHFSRLKREMMIKRF
                     KKTGRI*"
                     /db_xref="R5YBA4_9PROT"
                     /db_xref="UniRef100_R5YBA4"
                     /db_xref="sbw:TGUWTKB_2900"
                     /db_xref="3.5.1.88"
     gene            complement(176939..177310)
                     /locus_tag="rifcsplowo2_12_scaffold_23_prodigal-single_233"
     CDS             complement(176939..177310)
                     /product="hypothetical protein"
                     /codon_start=1
                     /transl_table=11
                     /translation="MKNMNIQQLKDHFKGKGGDGEAESILNDSNMDKKKGTVSVWSNK
                     VDAFKILERCSNSVISFQIIGDGIQMEIDRKAFRGIHCAFRNVKAKTSKIKDASDKKS
                     IQAKERMSKYWANKKKEVVNI*"
     gene            complement(177321..177905)
                     /locus_tag="rifcsplowo2_12_scaffold_23_prodigal-single_234"
     CDS             complement(177321..177905)
                     /product="hypothetical protein"
                     /codon_start=1
                     /transl_table=11
                     /translation="MNERNRFLIIDCETGGIDADKHSILTIAGIGWEPGKEINTNSIF
                     NISIKEHNLNIDPEAIKVNNINLNDIVMYGLPPGEAVNEIVRAITFWNATEPVILAGH
                     NVSFDIAFLKRLFRLANRNDFKAYFSHRSLDTASIFKFLQISKMVDDFGNSSNAFFKF
                     CNVEIKDKDRHTAKGDALATAQSLEYLYYYLLKK*"
                     /db_xref="vba:IMCC26134_12330"
                     /db_xref="A0A0E3YV39_9BACT"
     gene            complement(177937..178731)
                     /locus_tag="rifcsplowo2_12_scaffold_23_prodigal-single_235"
     CDS             complement(177937..178731)
                     /product="hypothetical protein"
                     /codon_start=1
                     /transl_table=11
                     /translation="VFKRLILFLLLTSSCSTELFNLKSSSFTPSQPISLQNRLKTIKN
                     IHKKQHYALLLGGGTEERHRNNISMFYQILLEQGYKRNNIFILESEGGNPPIFPLTDN
                     MNIQSLDIMMKWLSINITNEDTLLIYITGHGLRKDNMSYLILNKAENISKDAFRQYLD
                     IINPQIGILITDQCYWGLYDKDIQLDEWIIITSTTDHQVTSGSSFIRNLLTSYRLLDI
                     EPFSINDAYLYTLKNDPMILNKKNNPNMSYIKNDPKNYNVLGEKIH*"
     gene            complement(178837..179064)
                     /locus_tag="rifcsplowo2_12_scaffold_23_prodigal-single_236"
     CDS             complement(178837..179064)
                     /product="hypothetical protein"
                     /codon_start=1
                     /transl_table=11
                     /translation="LDVKSLKTGDLVTCHYRKDKILKWVAYLIIKDKDIIIKYSDSIK
                     SEYLNMGVEDIFKDNNETYLYSYIKVKKNGK*"
     gene            complement(179055..179612)
                     /locus_tag="rifcsplowo2_12_scaffold_23_prodigal-single_237"
     CDS             complement(179055..179612)
                     /product="hypothetical protein"
                     /codon_start=1
                     /transl_table=11
                     /translation="MKLKYIKRYVKDFFYWLRCHTYNRYHFVDIRTKEYRWGWIDQDH
                     RIFNACFNCLVEFVEKEDGLKHLEYQIEANDDLDEDMISNEDKAQYKEEATNVYNIVY
                     ELYHWWKTGREQEEDEINNITKDLDLSFRFLPSNEYPGYKILDNSHYKDEPKWLEYKD
                     RIEKFEKNDDIMLDKLIKMRKHFWT*"
     gene            complement(179609..179818)
                     /locus_tag="rifcsplowo2_12_scaffold_23_prodigal-single_238"
     CDS             complement(179609..179818)
                     /product="hypothetical protein"
                     /codon_start=1
                     /transl_table=11
                     /translation="MSKRRKINEKVLIPFTFGKEDVVAKITKRDNEYCSLCDDPNCKE
                     WEELIDEDNEKIFHVSECEMFDYKK*"
     gene            complement(179824..179895)
                     /locus_tag="rifcsplowo2_12_scaffold_23_prodigal-single_trn
                     a_13"
     tRNA            complement(179824..179895)
                     /product="Pseudo"
     gene            complement(179948..180190)
                     /locus_tag="rifcsplowo2_12_scaffold_23_prodigal-single_239"
     CDS             complement(179948..180190)
                     /product="hypothetical protein"
                     /codon_start=1
                     /transl_table=11
                     /translation="MVKSAVETYEVMPDNEFGGWKVINSNRTCLKRTRTKREAVKAGQ
                     DRARARARDFGPSRLSIRLADGRFDEQRNYSPSQNF*"
     gene            complement(180275..180541)
                     /locus_tag="rifcsplowo2_12_scaffold_23_prodigal-single_240"
     CDS             complement(180275..180541)
                     /product="hypothetical protein"
                     /codon_start=1
                     /transl_table=11
                     /translation="MCVIDIVINMLDKNDLIEDVENEEELLVDKINENDAFIIVDHPN
                     AECINIHGLLVSYEAIRTISNNINKPFIQMYCHPGILTKKKVVN*"
     gene            complement(180554..180751)
                     /locus_tag="rifcsplowo2_12_scaffold_23_prodigal-single_241"
     CDS             complement(180554..180751)
                     /product="hypothetical protein"
                     /codon_start=1
                     /transl_table=11
                     /translation="MNIGIGDLVVGISDQFIGYVEYIIKVNKNSYTFKCINDMEIFDH
                     PLFILEQMINDNHLKVIKINH*"
     gene            complement(180748..180975)
                     /locus_tag="rifcsplowo2_12_scaffold_23_prodigal-single_242"
     CDS             complement(180748..180975)
                     /product="hypothetical protein"
                     /codon_start=1
                     /transl_table=11
                     /translation="MTFDYEYNVGDLIVDRVTYDSFDIGYIVCVNNFDCVHIRWMHDK
                     NIRDINILTKSFISKHLDQESWELINIKKIL*"
     gene            complement(180977..181198)
                     /locus_tag="rifcsplowo2_12_scaffold_23_prodigal-single_243"
     CDS             complement(180977..181198)
                     /product="hypothetical protein"
                     /codon_start=1
                     /transl_table=11
                     /translation="MKHLLDIGDIIIDHHTYRRENKIDIGYVLNIFNDGEYDTVRIKW
                     SRFPHQVHILQDVVIDITKKIYKLIKVKK*"
     gene            complement(181206..181276)
                     /locus_tag="rifcsplowo2_12_scaffold_23_prodigal-single_trn
                     a_12"
     tRNA            complement(181206..181276)
                     /product="Pseudo"
     gene            complement(181449..181628)
                     /locus_tag="rifcsplowo2_12_scaffold_23_prodigal-single_244"
     CDS             complement(181449..181628)
                     /product="hypothetical protein"
                     /codon_start=1
                     /transl_table=11
                     /translation="MTTQKKIMYGLGLLAVILSLVFLGKDGVLQFVGLASGVVENVQS
                     TVSPDGGVATSTLTE*"
     gene            complement(181625..181852)
                     /locus_tag="rifcsplowo2_12_scaffold_23_prodigal-single_245"
     CDS             complement(181625..181852)
                     /product="hypothetical protein"
                     /codon_start=1
                     /transl_table=11
                     /translation="MENVGHVVKININDVEVGDLVCSCDSLGISVRYVLKIERSKISY
                     LYIDLKEKRELKNSLLTNFLDDLILIKRKKI*"
     gene            complement(181827..182096)
                     /locus_tag="rifcsplowo2_12_scaffold_23_prodigal-single_246"
     CDS             complement(181827..182096)
                     /product="hypothetical protein"
                     /codon_start=1
                     /transl_table=11
                     /translation="MKKTHRYLKENEIIQINDEWQYTDSYYGYPCDDAWEKIKQSLIG
                     KKLISGVTIPTNWCIRRALIQYCERPACKDRKKSPLHNGKCWSCG*"
     gene            complement(182102..182299)
                     /locus_tag="rifcsplowo2_12_scaffold_23_prodigal-single_247"
     CDS             complement(182102..182299)
                     /product="hypothetical protein"
                     /codon_start=1
                     /transl_table=11
                     /translation="MAKLIKVNIGDILEDKMYNEIGYVIKKINKEITVRWFTPRLIKQ
                     YDAKYNEGSNLNFYTLIKVKK*"
     gene            complement(182278..182541)
                     /locus_tag="rifcsplowo2_12_scaffold_23_prodigal-single_248"
     CDS             complement(182278..182541)
                     /product="hypothetical protein"
                     /codon_start=1
                     /transl_table=11
                     /translation="MENVIGIMPKMKICENEPQVGDLIHSQKWGWMYYILHIKGDEMK
                     CKIFHFSHNNHYIHSISKSGVTENVKKKEYQLIKVKKWQNLLK*"
     gene            complement(182492..182728)
                     /locus_tag="rifcsplowo2_12_scaffold_23_prodigal-single_249"
     CDS             complement(182492..182728)
                     /product="hypothetical protein"
                     /codon_start=1
                     /transl_table=11
                     /translation="MSRSYKKTKIFGNVGGSEKEDKRIYNRRYRRNIKTQIDSNIDPE
                     AEEFLILKEVSNPWSMSKDGKRYWNNAKDEDMRK*"
     gene            complement(183102..183239)
                     /locus_tag="rifcsplowo2_12_scaffold_23_prodigal-single_250"
     CDS             complement(183102..183239)
                     /product="hypothetical protein"
                     /codon_start=1
                     /transl_table=11
                     /translation="MLTYQQALKEIVRLKAQLEVLNNKNRKLQKQNKKLKNELKNTSI
                     S*"
     gene            complement(183233..183514)
                     /locus_tag="rifcsplowo2_12_scaffold_23_prodigal-single_251"
     CDS             complement(183233..183514)
                     /product="hypothetical protein"
                     /codon_start=1
                     /transl_table=11
                     /translation="MSNWALSVLGAHYSCKVKERFRLPQGPLMSKFLEANTGDLLLMF
                     NEKTLLYNIGYILNVKNETCLIKWNDGLLNIMVYPIQLFSAELIRVKKC*"
     gene            complement(183591..184220)
                     /locus_tag="rifcsplowo2_12_scaffold_23_prodigal-single_252"
     CDS             complement(183591..184220)
                     /product="HNH endonuclease domain-containing protein n=1
                     Tax=Myxococcus stipitatus (strain DSM 14675 / JCM 12634 /
                     Mx s8) RepID=L7U234_MYXSD"
                     /codon_start=1
                     /transl_table=11
                     /translation="MGSTWHQTNEWKCQGLGFDANRSNIKGNNIMLENAKVLVLDNGY
                     QPLGIVSWERAITLFYQEKVEILQEYSDMWIHSARQTFKVPSVIKFISKVIKKMRKVK
                     FSRENVYLRDKGKCQYCSIPVSRQDFTVDHVIPRSNGGKTEWSNIVICCVECNRFKKN
                     RTPLQAGMKLKTEPVRPKTLFQTLSWMSHMPLSWRDFLYWNGELENDIS*"
                     /db_xref="UniRef100_L7U234"
                     /db_xref="A0A085WJ67_9DELT"
                     /db_xref="msd:MYSTI_01503"
                     /db_xref="L7U234_MYXSD"
     gene            complement(184243..184560)
                     /locus_tag="rifcsplowo2_12_scaffold_23_prodigal-single_253"
     CDS             complement(184243..184560)
                     /product="hypothetical protein"
                     /codon_start=1
                     /transl_table=11
                     /translation="MKKYTHDGIPIVDKVTKETMYGDTLLERKLNAFITKRYILSSGV
                     PADECLHEAKECIKLYNDKKDIKEYLNKQFGTIVRYSTNDDDVDNIINIIEKDIDKDK
                     YIR*"
     gene            complement(184557..184808)
                     /locus_tag="rifcsplowo2_12_scaffold_23_prodigal-single_254"
     CDS             complement(184557..184808)
                     /product="hypothetical protein"
                     /codon_start=1
                     /transl_table=11
                     /translation="VGSIPTLSIMKQSLNIGDLFVSEVKNEGLNVFYVKDVKDGCYYF
                     QKVKYYNDSCAICNVEEVLLNPKMYNNDIMQTYVIKVKK*"
     gene            complement(184936..185009)
                     /locus_tag="rifcsplowo2_12_scaffold_23_prodigal-single_trn
                     a_11"
     tRNA            complement(184936..185009)
                     /product="Glu"
     gene            complement(184995..185198)
                     /locus_tag="rifcsplowo2_12_scaffold_23_prodigal-single_255"
     CDS             complement(184995..185198)
                     /product="hypothetical protein"
                     /codon_start=1
                     /transl_table=11
                     /translation="MSILNKGDFYISTYNNSIAFIYNVDGLFYYIKWITDGVKNRYTI
                     KEIENLIKYGILLPCKIKNAHIV*"
     gene            185250..185858
                     /locus_tag="rifcsplowo2_12_scaffold_23_prodigal-single_256"
     CDS             185250..185858
                     /product="Uncharacterized protein n=1 Tax=Oscillatoria
                     nigro-viridis PCC 7112 RepID=K9VBC8_9CYAN"
                     /codon_start=1
                     /transl_table=11
                     /translation="MSKIPQQCLQCQCIFLTFKYNIKIGWGKFCSQKCSHSYTKIHKK
                     ISCKCTLCSKDFIRSTRVIKSDKSKNLFCSHSCAAKYNNTHKTKGCRRSKLEIWLEQK
                     LKEKYSFEILFNEKNIINSELDIYIPHLKLAFELNGIFHYEPIFGKEKLSQIQNNDNR
                     KFQACLEHDIELCIIDTSQQKYFKEKTSLKYLNIICNIIESR*"
                     /db_xref="UniRef100_K9VBC8"
                     /db_xref="X0RM61_9ZZZZ"
                     /db_xref="oni:Osc7112_0387"
                     /db_xref="K9VBC8_9CYAN"
     gene            complement(186038..186110)
                     /locus_tag="rifcsplowo2_12_scaffold_23_prodigal-single_trn
                     a_10"
     tRNA            complement(186038..186110)
                     /product="Pseudo"
     gene            complement(186243..186315)
                     /locus_tag="rifcsplowo2_12_scaffold_23_prodigal-single_trn
                     a_9"
     tRNA            complement(186243..186315)
                     /product="Pseudo"
     gene            complement(186393..186468)
                     /locus_tag="rifcsplowo2_12_scaffold_23_prodigal-single_trn
                     a_8"
     tRNA            complement(186393..186468)
                     /product="Arg"
     gene            complement(186478..186555)
                     /locus_tag="rifcsplowo2_12_scaffold_23_prodigal-single_trn
                     a_7"
     tRNA            complement(186478..186555)
                     /product="Leu"
     gene            186637..187449
                     /locus_tag="rifcsplowo2_12_scaffold_23_prodigal-single_257"
     CDS             186637..187449
                     /product="hypothetical protein n=1 Tax=Calothrix sp. PCC
                     7103 RepID=UPI000319E135"
                     /codon_start=1
                     /transl_table=11
                     /translation="MSRRTWTDEQLINAVKNCGNPYQVAKYMGLCGGGCSYVSVRKRI
                     KELNLDISHFGTLRYKHLNKNKKHTLENILTENYPYPSRELKKRLIEINLIKNKCNLC
                     NMLPIWQHKELTLHLDHINGKHDDNRIENLRLLCPNCHSQTDTYCGKNKKYRQRGSNP
                     QAEAGNFKFPVLTNFTLAAYNKCKTCDKIIADNSNFCKKCYKRKTKISWPTNEELEKL
                     VWSISTSQLAKQLGVSDNAISHRCKKMNIKKPPRGYWEKVYHNSLSDACEGV*"
                     /db_xref="UniRef100_UPI000319E135"
                     /db_xref="A0A0C1UNY1_9CYAN"
                     /db_xref="acy:Anacy_2172"
                     /db_xref="UPI000319E135"
     gene            complement(187093..187172)
                     /locus_tag="rifcsplowo2_12_scaffold_23_prodigal-single_trn
                     a_6"
     tRNA            complement(187093..187172)
                     /product="Leu"
     gene            complement(187627..187884)
                     /locus_tag="rifcsplowo2_12_scaffold_23_prodigal-single_258"
     CDS             complement(187627..187884)
                     /product="hypothetical protein"
                     /codon_start=1
                     /transl_table=11
                     /translation="MTKYEVGDIFVCKYAVGYLTQVKIIKNVKYNKIRQFTIKWYYFI
                     YCKPINEINHFSLDFLKNMINTKVWKHIKPKRLTKRSKVIK*"
     gene            complement(187886..188101)
                     /locus_tag="rifcsplowo2_12_scaffold_23_prodigal-single_259"
     CDS             complement(187886..188101)
                     /product="hypothetical protein"
                     /codon_start=1
                     /transl_table=11
                     /translation="MVQIHTYSMKYNDIKIGDLVIHNKQIGYIFKIEEVNKIYPIWVK
                     WFINNQMIKNTYHPGEMNNMKHVPVKK*"
     gene            complement(188078..188152)
                     /locus_tag="rifcsplowo2_12_scaffold_23_prodigal-single_trn
                     a_5"
     tRNA            complement(188078..188152)
                     /product="Pseudo"
     gene            complement(188168..188239)
                     /locus_tag="rifcsplowo2_12_scaffold_23_prodigal-single_trn
                     a_4"
     tRNA            complement(188168..188239)
                     /product="Pseudo"
     gene            complement(188225..188464)
                     /locus_tag="rifcsplowo2_12_scaffold_23_prodigal-single_260"
     CDS             complement(188225..188464)
                     /product="hypothetical protein"
                     /codon_start=1
                     /transl_table=11
                     /translation="MEHIYIKNINDIKIGYLILSKNGNVGYIKNIDKYYIYHSWYNHK
                     NCLNPITFTYLTSFAMIEDNLSSKWWKILSYGSLL*"
     gene            complement(188433..188648)
                     /locus_tag="rifcsplowo2_12_scaffold_23_prodigal-single_261"
     CDS             complement(188433..188648)
                     /product="hypothetical protein"
                     /codon_start=1
                     /transl_table=11
                     /translation="MNDFEIGDIIYYLNPLNNEYEGWFVCYLLEINDNKYKMLCITAS
                     DKWVSSINNQILNEWKQNGTYIHQKYK*"
     gene            complement(188650..188877)
                     /locus_tag="rifcsplowo2_12_scaffold_23_prodigal-single_262"
     CDS             complement(188650..188877)
                     /product="hypothetical protein"
                     /codon_start=1
                     /transl_table=11
                     /translation="MNVNVGDLVVCEYEYEGLLPEVYKNVGYVLSVKNGLITIKWFYN
                     VKNKHPDKWTYVSPLTFFGEERCNIHYPVKK*"
     gene            complement(188874..189086)
                     /locus_tag="rifcsplowo2_12_scaffold_23_prodigal-single_263"
     CDS             complement(188874..189086)
                     /product="hypothetical protein"
                     /codon_start=1
                     /transl_table=11
                     /translation="MKFNIGDIFHYTGDKDYVIGYLYKIVDKNYFIRWFPCMEIQFYT
                     FESLYANLDYISISSFKWIHYPVKKI*"
     gene            complement(189089..189161)
                     /locus_tag="rifcsplowo2_12_scaffold_23_prodigal-single_trn
                     a_3"
     tRNA            complement(189089..189161)
                     /product="Lys"
     gene            complement(189188..189991)
                     /locus_tag="rifcsplowo2_12_scaffold_23_prodigal-single_264"
     CDS             complement(189188..189991)
                     /product="Uncharacterized protein n=1 Tax=Synechococcus
                     phage S-SKS1 RepID=M4QTF3_9CAUD"
                     /codon_start=1
                     /transl_table=11
                     /translation="MQFNEQAFIRLYQQASIKTIESSNFYIGVSLGVIPNYSKAFIFG
                     KKQGMSAGEEDVFNVPGNYQFLTSSSFLQVRSTSPNDNITGTGARTLMINGLDASYAE
                     ISESIILNGTASATTTKQFLRVNQIFVQNVGSNETNVGEIDLFTGSNILARILVKQGQ
                     SHLGVYTVPASKTGFVIRMGASLGRDNGANAEKDCTVEMRRKVIGQSWRLINGFYLNN
                     RGNGNLNKDLNFGVRLNEKTDVKFICRTLENNVSIICEAEILLINTINQ*"
                     /db_xref="UniRef100_M4QTF3"
                     /db_xref="A0A0F9NM93_9ZZZZ"
                     /db_xref="M4QTF3_9CAUD"
     gene            complement(190120..190191)
                     /locus_tag="rifcsplowo2_12_scaffold_23_prodigal-single_trn
                     a_2"
     tRNA            complement(190120..190191)
                     /product="Thr"
     gene            complement(190416..190492)
                     /locus_tag="rifcsplowo2_12_scaffold_23_prodigal-single_trn
                     a_1"
     tRNA            complement(190416..190492)
                     /product="Ile"
     gene            complement(190679..190789)
                     /locus_tag="rifcsplowo2_12_scaffold_23_prodigal-single_265"
     CDS             complement(190679..190789)
                     /product="hypothetical protein"
                     /codon_start=1
                     /transl_table=11
                     /translation="MLSIINITNIIYYKPVLTLEDFKGKRHNIWLTPKTV*"
     gene            complement(190789..191175)
                     /locus_tag="rifcsplowo2_12_scaffold_23_prodigal-single_266"
     CDS             complement(190789..191175)
                     /product="hypothetical protein"
                     /codon_start=1
                     /transl_table=11
                     /translation="MISTLEIDKLYERHFFILECCIGYFNFDDGWLPIIKDLLEAIEI
                     IHKKKNIEQTNILKVEKKYGILYIEYSGGNSNISNLVRFAERLSYTSCEKCGRKGFLH
                     STTGTGLGDLYTMCDKHALEHLLRKI*"
     gene            191220..193355
                     /locus_tag="rifcsplowo2_12_scaffold_23_prodigal-single_267"
     CDS             191220..193355
                     /product="PA14 domain-containing protein n=1 Tax
                     =Oscillatoriales cyanobacterium JSC-12 RepID=K8GF37_9CYAN"
                     /codon_start=1
                     /transl_table=11
                     /translation="MTNITLLSASLDNASSIQTLSGTYAHATFSGNSISVSKYDKYLS
                     FPITSIDPKCGRLEFSYKPSFAWGNIVSYRRILVSAGVDGIADPKILLETFNNRIVFS
                     INDGTISRQVSTTPGVRLWLKGKWCKITLEWDNSSDDSMKIFINDVRMDTLIGIQSGG
                     WNINFPQNSRLHIGCLNHQVGMSGDGYIDNLISTSIEQVIVMPPPPPPNPTPLFPNDR
                     SALGMNLLDLSDWSPEVPFVDLMKNSRAWIIGTSGQWDTGRQPVLDVNGWPTIVQNGD
                     ILRRIIVGLDSANVIMYPTGEYTVLYEGQGTFNYNGIGVQVVSRSPGRDVIRLDPTIG
                     HNWRLDITQTTSGNHLRNIRIIMPGFEQTYQTQIFNPRWLSRIEMFKTLRFMGWMKVS
                     SNDGGFITSWNDRARPESSTWVLTGCPVEIMVNLCNRLNCNPWFSLQHTVDDNYVRQF
                     ATYVRDNLNPNLKANVEYTNEIWNGSWPFGIQQGYCRTNGLAEGLGPDPFTATARWYA
                     RRSVQIFRIFDEVFGTNVRNRINRVISSQAANVGVSTLILNHTENGMPVRNQVDSLAI
                     APYFGNSLGEPQNLANTETMSIDQVMTFLNDESMNEITGWIRQQKIEARTLKLIAYEG
                     GIHLVNQNANSIIQNLFNLANRDVRIRNIIINYLNIWRREGGEDFCYFQDVYAPGRYG
                     YWGALETLEVITPKYTGLLEWISNNPKWF*"
                     /db_xref="UniRef100_K8GF37"
                     /db_xref="A0A0D6AJ23_9CHRO"
                     /db_xref="plp:Ple7327_2555"
                     /db_xref="K8GF37_9CYAN"
     gene            complement(193367..193552)
                     /locus_tag="rifcsplowo2_12_scaffold_23_prodigal-single_268"
     CDS             complement(193367..193552)
                     /product="hypothetical protein"
                     /codon_start=1
                     /transl_table=11
                     /translation="MNDEKYIVRFYDKKDGMWYNITTTSVLKDEAEKIYNDHTFYGKI
                     HSTQQEDLYLQMKVVYQ*"
     gene            complement(193557..193742)
                     /locus_tag="rifcsplowo2_12_scaffold_23_prodigal-single_269"
     CDS             complement(193557..193742)
                     /product="hypothetical protein"
                     /codon_start=1
                     /transl_table=11
                     /translation="MTFNNREEVAKKINDIGVPTFIWGEYSLRYEDMPDEQTKELFRD
                     IQKMINKFLDLLPEVDD*"
     gene            complement(193739..193975)
                     /locus_tag="rifcsplowo2_12_scaffold_23_prodigal-single_270"
     CDS             complement(193739..193975)
                     /product="Uncharacterized protein n=1 Tax=Serratia sp.
                     M24T3 RepID=I0QYE6_9ENTR"
                     /codon_start=1
                     /transl_table=11
                     /translation="MNMNVLFENMKEVNSRSIQAYGYTKDNLGIIFESNPNIMYVYKN
                     VSKHICNEFDNAESKGNFFTSEIKNKFQFEQVKL*"
                     /db_xref="UniRef100_I0QYE6"
                     /db_xref="I0QYE6_9ENTR"
     gene            complement(194018..194248)
                     /locus_tag="rifcsplowo2_12_scaffold_23_prodigal-single_271"
     CDS             complement(194018..194248)
                     /product="hypothetical protein n=1 Tax=Actinopolymorpha
                     alba RepID=UPI00035E72BB"
                     /codon_start=1
                     /transl_table=11
                     /translation="MNNKTNTRRFIFDRTEDVSGVSGVGIVADGALFHNGFTVLTWRS
                     KMLCFEVWHSVDEMMKVHGHENRTKLVWIDEE*"
                     /db_xref="UniRef100_UPI00035E72BB"
                     /db_xref="A0A0F9AZ76_9ZZZZ"
                     /db_xref="pseu:Pse7367_1247"
                     /db_xref="UPI00035E72BB"
     gene            complement(194264..194650)
                     /locus_tag="rifcsplowo2_12_scaffold_23_prodigal-single_272"
     CDS             complement(194264..194650)
                     /product="hypothetical protein"
                     /codon_start=1
                     /transl_table=11
                     /translation="MINVETLTKQMIKEDKNIFPGLMSVGAIVKLCKSVWFAHNSYRT
                     HPQMKRSFANGHDSYCCHAELNALAKVPRQARNKVELFVFRSLRNGTLTMSKPCCICQ
                     QYLFKEGVKSKNIYFTDWCGKWQRMS*"
     gene            complement(194647..195063)
                     /locus_tag="rifcsplowo2_12_scaffold_23_prodigal-single_273"
     CDS             complement(194647..195063)
                     /product="hypothetical protein"
                     /codon_start=1
                     /transl_table=11
                     /translation="MNEYQKNIIERAGIEFEEVNDTDVIIWQSFDQGHGVKGWYYLYK
                     SNGHLIDIQCGKFLPLSDRKFKRPPFIDDEQVIIGSLSKPKQIVEKKALTMESLTAIS
                     LKPKLKRIFTDEDRQKRSLRMKMTMKTYWNKKKNIL*"
     gene            complement(195060..195293)
                     /locus_tag="rifcsplowo2_12_scaffold_23_prodigal-single_274"
     CDS             complement(195060..195293)
                     /product="hypothetical protein"
                     /codon_start=1
                     /transl_table=11
                     /translation="MNENDIHIGDIIIRNNNHIGYVLNVFSHRVVVKWFDNGQSYRFH
                     HLAEEKFNLFYNKVSTWIKQGYGYIPVKKNITL*"
     gene            complement(195298..195516)
                     /locus_tag="rifcsplowo2_12_scaffold_23_prodigal-single_275"
     CDS             complement(195298..195516)
                     /product="hypothetical protein"
                     /codon_start=1
                     /transl_table=11
                     /translation="MVIEENITSDNVNIGDLIIAKNCLNVAYVVGKDLKYFKLNWIYS
                     NYRFPNNGHNALTLSLNSREYKRIPVKK*"
     gene            complement(195495..195962)
                     /locus_tag="rifcsplowo2_12_scaffold_23_prodigal-single_276"
     CDS             complement(195495..195962)
                     /product="hypothetical protein"
                     /codon_start=1
                     /transl_table=11
                     /translation="MTSYLTQPEDSTICGPVAIINVGRWSKHPVKKSLKDICEEVQCD
                     SGGTPIRHIDKSLRKEFKKKLKVIKKRYCSVNEAKKHLEKGNALLLSFLFKNNEEEKD
                     VSEHICLFTKVKDKKWYAHNLSFKKRTSIILEEDMYEYFYRWGRPHIWLLKKI*"
     gene            complement(196008..196244)
                     /locus_tag="rifcsplowo2_12_scaffold_23_prodigal-single_277"
     CDS             complement(196008..196244)
                     /product="hypothetical protein"
                     /codon_start=1
                     /transl_table=11
                     /translation="MKYNIGDLILYTCCSEYGFFLEEPGYIINIKNEKMYTKIYIKWF
                     SRRPNRNLEIKEYFRTEVDREINLNYWRLLTIKK*"
     gene            complement(196241..196465)
                     /locus_tag="rifcsplowo2_12_scaffold_23_prodigal-single_278"
     CDS             complement(196241..196465)
                     /product="hypothetical protein"
                     /codon_start=1
                     /transl_table=11
                     /translation="MIFEIGDIIIYDNDNDIDIAYILNIEHDLVKVKWSFYNPKICSY
                     SKTHIAKKLEHFEYNPNDISTWTLIKVKNI*"
     gene            complement(196462..196686)
                     /locus_tag="rifcsplowo2_12_scaffold_23_prodigal-single_279"
     CDS             complement(196462..196686)
                     /product="hypothetical protein"
                     /codon_start=1
                     /transl_table=11
                     /translation="VSPKYNIGDLLIIKNDLFYISEIIENTIISNNYYYIFRSVVPVH
                     KNENTYGPFRESFVNIRIATGAWDIKKVKK*"
     gene            complement(196670..196912)
                     /locus_tag="rifcsplowo2_12_scaffold_23_prodigal-single_280"
     CDS             complement(196670..196912)
                     /product="hypothetical protein"
                     /codon_start=1
                     /transl_table=11
                     /translation="MLDFLNIGDIIYNNSNVYYVINVYNQENKYQNKLYEYYNLKYLF
                     NVYNKKCKWKVEFNHCFVEEMIKNKTLIGIVRVSKI*"
     gene            complement(196905..197138)
                     /locus_tag="rifcsplowo2_12_scaffold_23_prodigal-single_281"
     CDS             complement(196905..197138)
                     /product="hypothetical protein"
                     /codon_start=1
                     /transl_table=11
                     /translation="MNLNKYNIGDLIYNRNSNDTFMIIKIININDLNVPIHVYKVSSP
                     SLKERHEHYYNEKHLISLIEQKYIEIIPVKKYA*"
     gene            complement(197252..197491)
                     /locus_tag="rifcsplowo2_12_scaffold_23_prodigal-single_282"
     CDS             complement(197252..197491)
                     /product="hypothetical protein"
                     /codon_start=1
                     /transl_table=11
                     /translation="MKGKKSVKRKIYSLPHIGDLIVNYISYNNSKKVGYVIDIKEKEY
                     YIKWDTGKIVNYHHTKILAYLEFHIFILKKVKNRS*"
     gene            complement(197491..197703)
                     /locus_tag="rifcsplowo2_12_scaffold_23_prodigal-single_283"
     CDS             complement(197491..197703)
                     /product="hypothetical protein"
                     /codon_start=1
                     /transl_table=11
                     /translation="MKTVHYKHLSVGDIFTYNNRVGYLTKLNCWPKNSHMIWINKFEI
                     KRCDVSSSQILIHINSGFYKHYKVKK*"
     gene            complement(197705..197908)
                     /locus_tag="rifcsplowo2_12_scaffold_23_prodigal-single_284"
     CDS             complement(197705..197908)
                     /product="hypothetical protein"
                     /codon_start=1
                     /transl_table=11
                     /translation="MHINDFNIGDLIIHNIGIGYIIKKHYNKFDKNVNNTITIKWIQK
                     DKTTTSKFYYIDDVYYKHIPIKK*"
     gene            complement(197898..198536)
                     /locus_tag="rifcsplowo2_12_scaffold_23_prodigal-single_285"
     CDS             complement(197898..198536)
                     /product="hypothetical protein"
                     /codon_start=1
                     /transl_table=11
                     /translation="MKIPIKRLNKKFSLPNTPKVQQGWDRVINRFNDMNISIESFIKL
                     GEGCYGCVYAINDRQVVKLTKDSSELHTMAIVMKYPHPSIVKVIDVFAVKFGRNVINF
                     IIEEKLDNADYEWKLFANLANEDTNWITPYLVSTTRDNIIKYYKDNVYAAERLNEKFD
                     WLDAIAHYFQLHKIKFADIHFDNIMKKKDKHILIDLGCSRSPKQNVEYLNAY*"
     gene            complement(198544..198753)
                     /locus_tag="rifcsplowo2_12_scaffold_23_prodigal-single_286"
     CDS             complement(198544..198753)
                     /product="hypothetical protein"
                     /codon_start=1
                     /transl_table=11
                     /translation="VFVIKITEPKYKIGTLINDPYYGVGMIVKYGLNDFIYYIKFPKF
                     NREVLLNIDEDIRNYGTSIIKVKQY*"
     gene            complement(198931..199182)
                     /locus_tag="rifcsplowo2_12_scaffold_23_prodigal-single_287"
     CDS             complement(198931..199182)
                     /product="hypothetical protein"
                     /codon_start=1
                     /transl_table=11
                     /translation="MVFRMSNNKDIKIDIGDIIYFKDKVIYYITDIEYEKETLYQYIY
                     YRFFDLINNYWCDGSKINFTFENWIKDKRCKHIKVKKNI*"
     gene            complement(199143..199343)
                     /locus_tag="rifcsplowo2_12_scaffold_23_prodigal-single_288"
     CDS             complement(199143..199343)
                     /product="hypothetical protein"
                     /codon_start=1
                     /transl_table=11
                     /translation="MIDLSVGDLIIRHKNNLESSYIGYVLKQDLLNFRIRWILKQKSF
                     IGILNLKYLLWFSECQIIKILK*"
     gene            complement(199357..199572)
                     /locus_tag="rifcsplowo2_12_scaffold_23_prodigal-single_289"
     CDS             complement(199357..199572)
                     /product="hypothetical protein"
                     /codon_start=1
                     /transl_table=11
                     /translation="MKLKDLNEIDNFDDLSDKGLLAESDEVSMYDLEKFDVLLSKFDL
                     ELVVYENGSALGWYIINKRKRNVVPKR*"
     gene            complement(199576..199782)
                     /locus_tag="rifcsplowo2_12_scaffold_23_prodigal-single_290"
     CDS             complement(199576..199782)
                     /product="hypothetical protein"
                     /codon_start=1
                     /transl_table=11
                     /translation="MNIEKLHIGDIVIVKEYIFYILKADKEIYYNLYNNHTKNWYNNV
                     DVPLNYFNNFLKKDIKHYTIKKEI*"
     gene            complement(199799..199996)
                     /locus_tag="rifcsplowo2_12_scaffold_23_prodigal-single_291"
     CDS             complement(199799..199996)
                     /product="hypothetical protein"
                     /codon_start=1
                     /transl_table=11
                     /translation="MIAKIEIGDIIYNKDDSFILYITGIDINLNRIHYKLISKKGVSN
                     YYYLSISNNLSLFNDLIKVKK*"
     gene            complement(199993..200211)
                     /locus_tag="rifcsplowo2_12_scaffold_23_prodigal-single_292"
     CDS             complement(199993..200211)
                     /product="hypothetical protein"
                     /codon_start=1
                     /transl_table=11
                     /translation="MNNYINYKIYNIGDILSLNDNALIYITKIEHSNMIYYNLYNYYM
                     AGGVIRSKITYETFSSNFQYWKHIKIKK*"
     gene            complement(200254..200445)
                     /locus_tag="rifcsplowo2_12_scaffold_23_prodigal-single_293"
     CDS             complement(200254..200445)
                     /product="hypothetical protein"
                     /codon_start=1
                     /transl_table=11
                     /translation="MNIDNKFRIGSICSYISYIGMIVNIQYDDDYKKTFIKIKIPSLN
                     QLYLYDHIDFLKYWDILSY*"
     gene            complement(200490..200693)
                     /locus_tag="rifcsplowo2_12_scaffold_23_prodigal-single_294"
     CDS             complement(200490..200693)
                     /product="hypothetical protein"
                     /codon_start=1
                     /transl_table=11
                     /translation="MINNKYRIGSIICDRWNYNNNRIGMIIKLIDSNMLWFYWPNNKE
                     TEYMSCVVFEIMLKSKIFNILSY*"
     gene            complement(200729..200938)
                     /locus_tag="rifcsplowo2_12_scaffold_23_prodigal-single_295"
     CDS             complement(200729..200938)
                     /product="hypothetical protein"
                     /codon_start=1
                     /transl_table=11
                     /translation="MNDNEKKIDKYRCGSIVGYKDRGIAYDYPQIGMIIDIKNKLVCI
                     KVPKTNQIFKYWDYSLLTYWNVLSY*"
     gene            complement(200978..201187)
                     /locus_tag="rifcsplowo2_12_scaffold_23_prodigal-single_296"
     CDS             complement(200978..201187)
                     /product="hypothetical protein"
                     /codon_start=1
                     /transl_table=11
                     /translation="MNDNKFRIGSIIEDNVLYGPSNRIYGIGMIIKIDIDKDIIAINY
                     PQLDKILILPLSSLIKNPKIIVRSY*"
     gene            complement(201246..201437)
                     /locus_tag="rifcsplowo2_12_scaffold_23_prodigal-single_297"
     CDS             complement(201246..201437)
                     /product="hypothetical protein"
                     /codon_start=1
                     /transl_table=11
                     /translation="MEYHIKYRIGSVLKHKLNTEHIGMIIHINDNIMNDVYIRIPKLN
                     KTLLYFKYEMNNSWEVMSY*"
     gene            202324..202548
                     /locus_tag="rifcsplowo2_12_scaffold_23_prodigal-single_298"
     CDS             202324..202548
                     /product="hypothetical protein"
                     /codon_start=1
                     /transl_table=11
                     /translation="MKTTTHKVTLCNRTRKVKGFGLGGRRKLWAFSYNDLAYLYDLEI
                     QTIRNLVSQELIDPSDLSSVVKYYIETKGK*"
     gene            complement(204652..204951)
                     /locus_tag="rifcsplowo2_12_scaffold_23_prodigal-single_299"
     CDS             complement(204652..204951)
                     /product="hypothetical protein"
                     /codon_start=1
                     /transl_table=11
                     /translation="LINRWACYARPTMKRDPLIKNPTVAYLSDLELGDRVTVWAKNPR
                     TLRKRKCVGVVFSFVGTKTDLSGYVMTQITFDVPVLGCFVTQWFQADYLFELAKK*"
     gene            complement(205098..>206411)
                     /locus_tag="rifcsplowo2_12_scaffold_23_prodigal-single_300"
     CDS             complement(205098..>206411)
                     /product="Uncharacterized protein n=1 Tax=Cystobacter
                     fuscus DSM 2262 RepID=S9P1K7_9DELT"
                     /codon_start=1
                     /transl_table=11
                     /translation="CAFARRNAEDLVKRLPSHVQAKTLHALGLSTIVANYGKVTVDND
                     KGKHVAENTLRDEGKAINGVIPYDHIKAVSTLATLGKACMAIDLNDLMDLAQEFRVSL
                     SGDEDENPTELARLAQKAMIRACKTTSHIDYDDMLGFPWMLKLQPKTLHDVVIVDECQ
                     DMNASQLHLARKMVKPQGRIIIIGDPNQAIYGFRGADVGGMERMTQELDAISLPLSLT
                     YRCPKSVVTLAKSIVPHYEAYEGNIEGNINIVNTESMKTLCKPGSYILSRKNAPLMGL
                     CLSFLAKGIPACVSGRDIGKTLKSIVVKSKTKDIVGLTSWIETYRQKEIQKTEGIPHD
                     KAERKISDINDRCDCILALTEDCETIACVLDKMERIFSDTNPESSIVLSSVHKAKGGE
                     RKDVYVLEETFRNGKGIPEEDRIWYVAITRTMETLNIVRDTPKVS*"
                     /db_xref="UniRef100_S9P1K7"
                     /db_xref="A0A0F9SSZ5_9ZZZZ"
                     /db_xref="cyj:Cyan7822_4571"
                     /db_xref="S9P1K7_9DELT"
ORIGIN      
        1 GATCCTCCGC ATTGCGTCTA GCGAACGCAC AAAAGAGCAC ACTGGATCCT TGTGGAAAAG
       61 ACTTACAGGC TTCCACTGCT GTAGTGGTTT TCCCTGTGCC TGCCAGAGCT TGTAGAACGA
      121 CGTTTCGATT GGGGTTATCC CTGAGTGTAC CGAAGAATGT GGTCTGTTGT AGGCTAGGGA
      181 TGAATACTTT GTCCGACATT TGACTACCTC GTGTTACTTT CACGGGTTAA AGGTTAACTC
      241 GACAGGATGA AGCTTAGCCT AGATCCTTGA TCAATGTCAA TGATCCAAAT TGATCCATTG
      301 ATCTAAGGGT TTTCCCCTCT TAGATCGGAA ACCCTTAGGA ATGTCGATTT ATTTGATCTA
      361 GGGGTTTTTT CTCCCACCAT ACAGGGCATG CCATTGTGAG TCGTTTCCCC ACATGGCCAT
      421 GTGTGCCTCC TCATCACTTA GGATCAGATC GGTTTCGACG TTGAGGTATG CGTGTTTCCC
      481 TGTAGAGGAT TGCCAGCAAT AAAGTAGGGT AAACCTATTG CGAGTTTTGA AGGGTATTTC
      541 CGTTCCATTG CATGCTGGTA CCCATGAGCC TTGCGATCGT TTGTATTCTC GATCCTTGAT
      601 CAATTCTGCG ATGGTTTTCG TTTCCATAAA ACCTACCTTA GCAGATCCTT GATCAATGTC
      661 AATGATCAAA ACTCAATTTC AGTATTAGGT TTAACCTCAT TGGGGATAAC GATCTTGGGG
      721 TTTCCATTGA TCGTCTTGGG GTTTTCATCC TTTGCCATTG CAATGATCCC GCTTGACAGC
      781 ATGGCAGACT TCATGCTAGC ATGATGGGCT TCCCAATATT CCTTGGTCCC ATATTCCAAT
      841 GGATTCGCAG ACTTAGCCTT AGCTTGATCC ATTGCGATCG AATAGTCAAT CTTGAGCTTG
      901 AGCTTGCCTA CATTCAATGG ATCCAACACT GATCCAAAAC GATCCAAAAA GGCTTGGGCT
      961 TTACCCTCAT CACTGTATGC CATGGAAAAT CCATGTTGTT CAATGTGACC CTCATTGTCA
     1021 AATGTAAGAC AAAGTATGTC AGTGTAGGTT GATGCCTTTG GCTTGTTCCA GCGCATTGAC
     1081 TTAGGGTTTT GCGTTTGCAT CATTGAACGC TGGCCCATAT TACTACGGGT TTCAATCCAA
     1141 ACTCTCATCA AACATCGCAA TTTCCCGTAG GGGTAATCAC TTACAATGTA GGCAGTTTCT
     1201 TCACTTGTGT GATTGATAAG GGTATCTCCA CACTTGTATG GAGCCTTGCC AAGAATAACA
     1261 TCGGATGCGC TGTAAGCTTG TTTCGTTTCC ATTGGTCTAC CTTATCAAAT TGAAAATGTA
     1321 TTGCAAGTTA GGATTAACCC CTAGTAATAC TAGGTAGTTT ACCCTCAATC TTCCTGCTCA
     1381 ACGATCGCTC CATTGGGATC AACGATCGAA TGCCAGATCA TATGATCGAT CGATCCTGCA
     1441 CTGGTACGGG CGCGATTACT GCAATCCCTC AAGAGGGTTT TTGCCTCTTC TAAGGTTAAA
     1501 CCCTCCTTGA GAATCTCAAA ACGTGGTTCG CCGTCGAGAT CAATACTTTG CGCGAAAGAG
     1561 AAAATTTCTT TTTTCGTTTC GTTTGTCGTC ATTGTGATCC CTATGCTTTC ACGATTGAAG
     1621 ATCAATGTCA AAGCATGAAT TGATCTAGTG GTTTAGCTAA ACAATTCCTT CAATCCCTAA
     1681 AAGGACTTAC CCATGTCTCG TATTGTCTCT CAGTGATATC CCTAGACTTA CACAAGGCAT
     1741 CAGTGTAGTT ATTCCACGCT TGATCACGCA TAGGACGATC GACATAAGGT TTACCATTGT
     1801 GATCTCTCAT AAAACTATCC TTGGGGAAAC ACTTATTGAA GTTTTGGATT GCTTGTTTTT
     1861 TCGTCATGGT TTGATCATCC TAGCAGATTC GAGATCAATG TCAATGATGG GGTTTTTCCT
     1921 AAACAAATTC TAGAATTTTT GCATAGCCCT TGACAATATC TCGCAAGTAT GATCTCGCTG
     1981 GATTCAATGT TCCAAATGTA GTCCTTTGTC TTACATCATC GGTTACATTG TGGATCTCGA
     2041 CGAAGTGATC ATACTTACCC CTAATCAAGG AGATCAAGTA GACTTTCTCG TTTTGGTTCA
     2101 TTGTAATGCC GTCGAGGTAT GTTTCGGTTT GCATGTTGGA TCCTACTTTT GCACGATTGG
     2161 AGATCAATGT CAATGTTAGG GTTTTCCTTA TTTCAGGGAT TGACAATAGA CATACCTTTA
     2221 CTTACATGGT ATCCACCATG GCCTGCCGTA GTATACAAAA CAATACCTCT CACAATTTTT
     2281 TCAGAGGTTT GTGATATTCC CCAAGGTGTC CATGTTCCTT TGTTCTTCAT TTGAGAAGCC
     2341 TAACCTTTAT TGAATAAGAA AGATAGATAG GTAAAACCCT TTGCTAATCA ATTTGCCAAG
     2401 CATAACCGCC AGACGGATTT ACAACGGGGA TCCACCTAGC AATTTTGTAT GTATCTCCCC
     2461 TAGGTGTATT CTCTTCTACT AGAATGTAGG CAGACATACC ATCTCGGTAT CCTCTGTCAG
     2521 TTTGTGGGGG ATGTTTAGTG GCGAACATCT TGGCAACACT TAGAGCGGTC TCTTGATCAT
     2581 CAAAGTCTGA CGAAATACCA TGTTCCCCAC AGTATGTCAA TAGGTTTTGA CGTAAATTCC
     2641 AAGTTCCATC AAAACCACGA ACACGGAAGA TTGACTTTCG TTTTGCCATT GTGATCCTAT
     2701 CCTCTCACAG ATCATTGATC AATGTCAATG ATGTGGAAAA CCCTTTATTC AAGCTCAAAC
     2761 GATTCGGTCA ACGTCGGAGT CGTGAATCGC CTGATAGCGT CGACATAACA CTCTAAGGCT
     2821 TTAGAAAAGC TTTCAAAGAT CTTGGGACTT TGACTAGTCA CTTCCACGAT CCAGTGATTC
     2881 TCCTCGAAAT CATCAAAATT GATAGTAATA GAAACCCTTG GAGAACAAGG TTCGTTTTCA
     2941 ATCACACAAC GTTGCATTTG TTTCATTGTC AGATCCTAAC CTTTATTGAA CTAGAATGTC
     3001 AATGTAGTAA AAACCCTAGC ATTCCAATGT CTTGACGTAC TCCCGAAGGG ACTTACGAAA
     3061 GTCATCTTCA TTGGGGTTTT CATTGATCAA TGCTTTCCCG AACGTGAATA CCTTTTCAAT
     3121 ATCCATGATA TTGATCACAA TGCCTGAGCA AGCTTGGCGA TATGCCGTTT CAATTCGTTT
     3181 GTCAATAGCT TTCTCTGTTT TGGTTTGTTT TTGTTTTGCC ATGATTGAAG TCTCCCACTA
     3241 ATGTTGATCA ATGTCAAGCA ATGTTTAGAT CAATGGTAAA CTCTTATAGA ATTGATCCTC
     3301 GGTTGACTTG ACAATGGTTT TCGCAAGCTT GACTGTCGCT TCATTGCGTA GATCATAACG
     3361 TCCATCAGGC AATGACGCCC AGGCTGTAAA TGATCGCATC ATGAGTGTTG CAATCTTTTG
     3421 TTGCAATGTC CTGTGAGTAC GATTGACTAA CTGATCACAA AAGTCAAGTA TTTCCTTTTC
     3481 ATCACTGCCA TTGACAAACT CGTCGAGCAT CAGACACATA TCGGCTCCAC TGAGGTTTCT
     3541 TCCATGTTGT GTTTTCTTGT CTGTCATTTG ATAAACCTAG TCCTTATTGA ATAAAAAAGA
     3601 TATTGGTGTT TACCCAGCAT TGAAATGGAG AATGGGATGG CCTTCGTCTA ACACATCATC
     3661 CGCCTCTGCT AGACTAATAG CGTCAACAGG ATAAAACTCG TCCAAATTTA GATCATGCAC
     3721 AGCAACATCG CAATCTAACT GAATTTGTGT AAGTTCATCT AAATATTTTC TAAATTCTCG
     3781 ATACGTCATA ATTGAACCCT AACCTTTATT GAATAAGAAA ACAATAGGGA TAAACCCCAA
     3841 TGATATCAAT TTATCCCTGT CCGCCTTGCC ATGATCGAGA TTGTCCTTTG ATATCATAGG
     3901 GATATGGAAA CTCCGATATG AGACCTAGAA GGGTTTTGGC CACATCGTCA GATACAGCTT
     3961 GACGCCATCC AAAAGAGAAT GTGTTCGTAT GTGAGTAATA GATCACATTA TCAATATTGA
     4021 CCCCATGATC GAGAAGCCAT AACATCCCAT TGCACTTAGT TTCGGCAAAC TGTCGTTCCG
     4081 CAATGATATC AGCACGTTGC TTGATCAATT TTTTGGCATT GCCAGCGGTT TGTCTGCGGA
     4141 TATACTCAGG CAATAGAGTA GCAAGCTCAT CTTGCGCAAG TGGTTCACGT GTATGGAAAT
     4201 GTAATGAAAC AGGCAAAAGT CTAAGCAAAT GCAATTTAGA TTGCTTGAGG TATTCAGAAT
     4261 CAAGACATTG TGTGCAAAAG TCTCCACTAG AGGTAAACTT CCCACAATAT CCGCATACAA
     4321 GGGTGTTTTC CCTAATTGCA GTCATCTCTG ACGTTATGTC GAGATAATGA CCAAGTTTGA
     4381 TCGTTTTGTT TTCGTTTCCA TTGGAGAAAA AAATTGCTTC TTCGAACCAA TCGAAAACTC
     4441 TATGTCCGCA CGTCGTATTC CATTGGTTCG AAGACAGATA TTCTGTTTCT AACTCAATGA
     4501 TGGTATCGTT GTCAAGCTCA TTATCTTTTG GTTTTATTGG AATGCAACGC ATCCGATGAA
     4561 CACCAGTTGA CTTAAATTTT TCAACAAGTT TCTCATACTT TGTTTTATCA ACAGGGTTAT
     4621 TAAGATCAAA TGAGTATGTG TGGAATGTCG TTTTCATGTT TTAACTCTAA CCTTTATTGA
     4681 ATAAGAAAAC AAGACTAGCA ATAACCCTAA TATGCAACAC GAAGTCTTTG AATCACATTA
     4741 TCATTTTCAT CAACTAGGGC AATGCCTAAT GCAAACTCCT TGCCATATTT GATAGCAAGT
     4801 CTATTGCGTT CGCGATCGGC ATCATCCCTA AATTCAAAAT TGATAGTGGA AAACCTATCT
     4861 TGACGATCTA AATCAATAAT GGTATAATAT AAGGTTTTCA TTATTGTTCC TTATCACAAC
     4921 TATAAAATAG TAGGGTTCCA ACAGGAAAAG GGTTTACATT ACTAGTCTCT GATACAAACC
     4981 ATTGACTCAG TATAGCATCA TTCGTATCAG CGATCAATGT GGTTCTCAAT GATCCTTCAT
     5041 GGTGAACCCT AATGACACTC ACATTATGGT TTTCACATGC CATAAGTGAT TCTTTGGCAT
     5101 TGCCCTTGAT CCGAAGTGTA AATAACATTT GATGAACCTA ACCTTTATTG GATAAAAAAA
     5161 CAAGATGGGT AAAACCATTA ACAATTTTTA GATTTTCATT ACTCTGTTAA TTTTTGCTGC
     5221 AAAATATCAA TTCGCGATAC CATGATACAA TCTTGAGCAT GAACAAGACT TTGCTTAGCA
     5281 TCTTCTAGTC GGATCCTAGC CTGAGGTAAA TTCAATTTGT CAAGTCTATC TTGCATGATA
     5341 GACATTCCTG TATGCCACTT ATCAATATCA TCCAAAATTT CACTCAAAAT ATCTTCTTTG
     5401 CTTTCCATTT TTCAATTCTA TCCTATGTTG AATTGGTTGT CAATTGGTAT TTGATGTCAA
     5461 TAAGTGTATG AAATATTCAT AAAACTTAAC ATAAACCCTA ATAGATGAGG TTGGCTATGT
     5521 CTTAAAAGTC TTCCATATTT TTATAATAAA AATATGGAAG TATTTTCCCT TATAACTGAG
     5581 CTTTCAACCA ATTCTCAATA TCGATCATCA ATTCTTCGTT ATTGTCAAAG AATTTGCTGT
     5641 CAAACACTTC AATGTCAGAG TCATAACGAT CGTCTAACAC TTGAAGAAAA TCATCAATGT
     5701 AATCTTCCAA AAGATCACAA TTTCGTATTG CTCGTTTCAA TTCGTCTTGC ACTTCTTTAC
     5761 GACTATCGAA TGTCAAGCAA AAATTGTTCA TTGTCTCGAG GATTGCTCTT GATGCGTGAG
     5821 TGTTGATCTT TTCTAGAGTC TCCTCTAGCA CGTCTGCATC AATGTCGTAA CCATTGACTT
     5881 GCCATTGACA ATATCCACCA TTGCTCACCT GATAGTTTAG GTTTTTGAGA GCAACTGCAG
     5941 ATCTTGAAAT ATCATCAAGA CTTTCCTGAA AATCTTCATA TGTTTGATTT GAATTCGTTT
     6001 GCCATTTCGC ATATGCCTTA TCGATAATTG ATTGCCAAAG TGGTTGTGGA TTTGTTTCTT
     6061 GGTTCGTCAT AATGAACATC CTAGTCTATA TTGAATGAGA TTACAAGTAA GGATTACCAT
     6121 TATACATATA TTTTCAATGT ATAAGGTGTT CCATTGAGGT GTTCTCGTGC CCATTCAATG
     6181 GCTTTGACTT CGTTTGGGAA TGTTCCACGT GAAAGGATCT TGAATGGGCC ATCAGATTGA
     6241 GTAGGATGCC ATTCCGTTCT AACTTCTCTT GGAACATAAG GAATGAGGAT AGTCCAATAT
     6301 TTGTCTGTTT TCGTTTCCAT TTGATGATCC TAGTCTTTAT TGAATGAGAT TACAAGTAGG
     6361 GATTGTCCTA AACTTCACCT CGAGCTTGTT CAGCGATTAA ATCTAATGGC ACTTCGCAAC
     6421 CCATTCGAGT AAGCCATTCT GAGGCAGAAG TCTTATCAAT CTTGGTGTAA GACTCACCAG
     6481 ATCCTTGCCA TTGGCTCCAT TCATGGAGTA TCCATGCATG ATTGGCTGTA CAGTACAACG
     6541 ATTCATGATT CCATTGTGAT CCAGTTGCAA GTGAAATATG ATTGTTGCCA TTCCATCTCG
     6601 TCGCTTCGGT ATATTTTGTC GCACGATCGA TGTCGAACCA ACCACCATTT GTGATAGATT
     6661 GTCTTTTCAT GGATATTATC TCCTTTTCGT TTCTATTTGA TGAACCTAAT CTATCTAAAT
     6721 TTAGATTGCA ATAGCAGGGA AAACCATTAC GATCTTCCCT GCTATTGTTT ACCCTTATTT
     6781 AGAAGGCAAT TTCCATGAGT TTACCAGCAT GCGCATCAAT GGCATGTCGC GCGCCAGCAT
     6841 ATGGAATGGA CTGTGAATAT TCAGTGATTC CGCTCACCAA ACCAAAAGCA GATCTAGGAG
     6901 AGCCATACCA ATCCTTATGA TCTTCGCACA TATCGTATCC AGCAGTCAAT ACATTCTTTG
     6961 TGAGAGACAA AAGACCCTTA GATTTAGCAT ACTTGAAAAC AGCTTCGATC GTTTCAGTTT
     7021 TTGTTGCAGC GATCTGATAC TTTTTGGCTA GACTGAACTT GTGTTCAAGT TCTCCTTGCG
     7081 CAGCTTCCTG TTTTCGACAT TCAATCTCAA AACGATCCAA AGCACGATTG AGGGTTTGTC
     7141 CTTGATCTTG TTTACCTTCA CCTGCAATAT GCTTTACCCT AATCTCCTTG TGATCTGTAA
     7201 CACCCCAACA TATGTGATTT CCACACACAT TATCCATGAA AAACCAATTG ATGATTAGAC
     7261 AACCATCGCC AACCTCAGAA TTTCGAACAA ACATACCTCG CATCAATGCT CGATCACCAA
     7321 TGCTTACAGG AGTGTCAACA TTGACAAGGA ATGCGAACAT ATCATGATCA CTCGCATACA
     7381 ATCCAGCAGG AGCAATGTCA TCTCCTACCT TTACTGACAA ACCAAAATCA CCTTGATTTG
     7441 GCAAAATATC GTCAATTGTA GCCTTACGTA CTCCCTTTTG ATTCATTAGC GCTGGTCTAG
     7501 CGGGAGGTAC TCTCCAACCA TCTTCCAACA TAGGGAAAAT ACCTAGTCTA ATGATGTCGT
     7561 GATTCCATGT ACGATCATAC AATTCACTAG TAATTGCCCT ACAAAGCATG TTGTCATTAT
     7621 CTGTATGGAA AAGTAATCGA CTATCATACT TCTCCATTGT ATCACTTACA TTCTTGAGTC
     7681 TATTGTTGAT CACTTGACTT GCCAATGTGG CTGGCAATGC TCTCACAAAT TCGGCTGGGC
     7741 TTGACGAAGA TTTGCAAATT TGACCAAAAG CGTAATGACT AAATTTAGCA CGATTACTCT
     7801 TCCCGGTCAA ATAGATCTCA CCATCATCAG CCTCTACTCG CAATGATTCG AAAGGTACTG
     7861 TAGCAGTCCT AGCAGACTTG GCATATGCCA AACAAGCTTG ATGCATACCC TGTACATTCT
     7921 CGAATCGTTC ATCATCAGGA CGTGTAGCCC ATTGATGTGA CGCTTGATAC AAATTCTTAG
     7981 ACATATTATC CTCTATCCTA CTGTGCCACT ATGGCAACCG TGGATTTTTG TGTTGAAGGG
     8041 ATTGACTTCC CTTATGTATT AGAGCCTAAA CTAAATTGGA TTGGATGTCA ACCGTGACTT
     8101 TCTAAATTCT TTGTGAAGTT TAACAAGTCC CCAACATCGT TCACAATAGG GTTCTCCATA
     8161 TAAAGTAGAA TCCTCGTCAG ATGATGCGAA TATTGGACCC TTATCATCAT CTTCCAGGAA
     8221 ACGTTTGGAG CATCTAGGGC ATTGTGAGCA TTCACAATCA TATTCGAATA GACCAATATA
     8281 AACTTCGATC TTTGGTTTAT TACAAGCTGA ACATTTGTTC ATAATGTCTC AACTTTCAAG
     8341 GCCTTGAACG ATACTTTTTA GTCAGTTTTC CATGTTTATC ATAGATGCCT GCTTTGATCA
     8401 AGGTATTCAT AAACTCTTGA TCTGACATTG ATTTGAGCAT CTTCATGATG CGAGCATGTG
     8461 TATCAAAATT TGAATGCTTT GGAAGTTGAA AGTCATTCTT CATTCTTATT TTAACTCTTT
     8521 ATTCATAAGA ATGTCAATAC TTTTTTCAAT GTTAAATAGT TTATTAATAC CATTTTCCAT
     8581 TTCATCATCT TCAACATAAA ACGGATCATT CGTTCCAGAA GCATTAACGA TGATTTGGCC
     8641 TAAACGAAGA TCAGGATAGA TTAACCAATA CTTTCTAAGC TTATTGATGA TACGATCAAT
     8701 GCGTTCTGGA TCTCTCATTA GGGTTTACCA GTTCTCTTTT TACTTAGTTC ATGGCGAGCT
     8761 AAACGAATAG ATATAGCAGA ATTCATTAGA TACTGAATTT CATACGCGTT GCATACAATG
     8821 TTATTAACAA CAGATGGATC ACTAGCACCT CCATCAAAAT AATCACAAAG TTTCTTTGCG
     8881 TGATGAAGTA ATGCTACTGA TCTTTGTTTG GCTACGGAAA TTGCACTTTT TTCAAAATCA
     8941 GTGATTGCTT CACGTTCTAA AATTGACTTC TTTGTTTTTG CCATTTGATC ATTCTACAAC
     9001 ATTTGACAAC AAAGTCAATA TCCAGTCAAT CTTTATTCCC AAGATGTAGG ACAATTGGCT
     9061 TCACAATCGT AAGCATATTT GGTAGATGCT TCATTGTCTG TATCAAAATA GCACACAACT
     9121 TCATAATAGG TTCCAAAATC ATGTGAGTTA CATTTGACAG CCAGTTTAGC ACCATCAGGT
     9181 TCATTACCAA GGGTTTTACG AATCAGATCA ATGAATCGTT TACATTCAGC ACGACCAATA
     9241 ATGTCATAGC CTTCTTGACC TATTTGAGCA CATTGTTCAT TGCAAGGGGT TGATCCAAGG
     9301 TCGATGTGGT CTCTCATGTT TGAAACTCTA TTCCTTATTG GATTGGTTGT CAAGCTATCT
     9361 TAGCTTCAGG ATTTACCCTC ACAAAAACAT ATGTATATTC TGTAGGATCT TCCCCCATTT
     9421 CCCAAGCTTT ATGCATTTGC AATGCAATGT CAACAAAATC AATGGGATAA GGATTGACAG
     9481 CTTTAGCTGC AGCACATATC CATTCACTAA ACGTCATGTC TTCGCTGTTT GTTATTAAAT
     9541 CTCTCATGTT TTTGATCCTA TTCTTTATTG GATAGGATGT CAAGCTATTG AATCCAGTTT
     9601 TTAGATGCAA GTTGACAACT AGGACATAAA GTTTTATGAT ATCCGAACCC TACTTTATGT
     9661 GTGCCACACG AAACACAGTG TCTTTTTTCA CACCCTTTAT CTCGACAAGA TAGATCAGAT
     9721 CTAAACTTGA TGTTGATTTC TGCTAAACGT TGATTATCAA TTTGAATTTG ATGACTAGTT
     9781 GGTAACTTTT TCGCACAAGT TCTGCCTACA GGATGTATAC CCATATATTT TGGGCTCTTT
     9841 TCATTTGTGG ATCCTGGAAT GACCGTTACC TCAAGTGAAT GATTCACACT TACAAATTCA
     9901 AACCATATAG GATTATGTGC TAATTTTCCA CACAAAGCAC AAGGTAAATT TAAATTGCTT
     9961 TTCCTCATTT ATAAAATCTA CTCCATATTT GGAATGGTTG TCAAGCTTGT GCCACGGTCA
    10021 GGTCTCAATT TTCAAGGCAT TGAGCAGCCA TTACAAGCTA TATGGGATAC ACTGAATGTA
    10081 TCTTCATTCG CCTTGTCTCA ACTTTCAAGG TGTTGAGCAA CCATTACAAG GTGGTCGATC
    10141 GTGTGTTGGC TATGGTGAAC GTCATTGTGT CTCAACTTTC AAGGTGTTGA GCAACCATTA
    10201 CAAGATCATG ACCTTAAAGG AGGCGTGTCA GTTTTTGAAG TCTCAACTTT CAAGGTGTTG
    10261 AGCAACCATT ACAAGAATTT TGGACACATT CCATTGCCTC ATTCCAACTG TCGTCTCAAC
    10321 TTTCAAGGTG TTGAGCAACC ATTACAAGTC AATTGATCGG CCTTGTGTGC GTTCGGTCGT
    10381 GCACTGTCTC AACTTTCAAG GTGTTGAGCA ACCATTACAA GGGCTTATAT AAAATTGTCA
    10441 AAGATCTCAA TACGTTAGCT AGCTATTTGC GAGCGATCCA CTTTTTCATC GATCACAACT
    10501 TCTGCTTTAC GTTTTGACCA TCGCGATTTC TTCTCTGTAT TCGCTATGTT GGCCTCTTCA
    10561 GGCAAAGGAG CAGTATTTTT CAGCACTGTT CCGCTCGCAA GAAGATTTCT TGCAGCGTTT
    10621 TCATCCTGGT CCCATACTGT ATCACAATTC TCACAAGTTT GGCATACATT TTTCGAAGTA
    10681 TCCCAAGTAT TTATTTTGTG ACATGCGGCA CATTCCAATG TCGTATAAGC TGCTGGTACT
    10741 GATATAATGG AAACTCCCTC TCTTTTTGCT GTATTGATCA AAATTTGACG TAACATACTC
    10801 ACACATGCCA TTACACGTTG ATGTTGTGGC TCACTTTGCT CTCTAGTCCC ATCTTCTATT
    10861 TCTGGTCTAA GAGCCACTTT TGAAATATTC CAGTTTTCAA GTGCCAAGTA ACCATATGTG
    10921 GATGTCATCT GTTTAGCAAA CTTACGATAC TCTTCGCGCC GATAATTCAT TGCTCTTTTA
    10981 CGACAACCTA CCTCATATTG TTCCAAATGT CTATCTTTAC GATGCCATGT TTCAAGTGCA
    11041 TCAAATGCTA TCTGATCACC ATCCTGACGA TTAGCCTTCC AACCCAAATA GAGGCTATGG
    11101 AACCGTCTAA ACGATTTAGA CAATCCAATA TTCGTGGTAT TGATATTGGG GAATGTCACA
    11161 CCCTGAATCA AGGGAATCAT GATTTTTCGA TGATCCTCAA ACTCTTTATC CCTAATTGCA
    11221 CGAATGGATT CAGCTTTTTG GAATAAAGAC GTGATTGATT TTGGCAATCG AAGATCAATC
    11281 TTTGTTCCTT TTTGGTCATA ACCATATGCT ACACGAATAT CACCTGAGTC CATAAGTCGC
    11341 CAACCGAGAT CAATACCTAC ACCATTTGTG CATGGTGAAG CAACTGGTTC AGGGATATTT
    11401 ACAGTCAATT GCAAAACATA ACACAGTTTT CTATCCCTAT TGGTAACAAT CACATTGGCT
    11461 TGTTTTATGC AAGCGTTTTG TGGTAATGGA CGATGCATAA TCATTGGGAA CTCTACAAAA
    11521 ATAGGTTTTC CCTTATCATC TGAATTTATT CGAAACCTAA GCTTAGGTTG TCGTTGAGCA
    11581 TACTTCCTCT TACCACGAAT AGGATGATAC CAGGCATCAA GAGATACAGG ATCAATTTGA
    11641 ATACGTGTAT CATTACCAAA CAATTCTGAA ACTGACATAC CTCCTTGAAC TTGCACTCCG
    11701 AGTCGTCCTG TCCAATCCCA GTATTTTCTC TTGGGATCAG TCTTAGACTT TTTTGCTGCA
    11761 TCAATAGCAT TTTCAATTAG AAGATAACTG CCCCAATAAC TTGGTGTTGC CTTCCTAGCA
    11821 GCTTTAGATT CATTTTTTGC AAATAAGTTA ATGTCTTCAC ATGCTTTTTG AAATATGAGA
    11881 TTATCACAAA ATGATTTTTT CGCAATCTTC AATTCATCTC GTTTCAGTTT TCGATCTGCT
    11941 TTCAAAGACT TTACTCGATC AACATCCTTT TTGTCAAGGA CATTTTTTCG ATTTGTTGAT
    12001 CGAGTGTTCT GAATCGAAGT AAGATGCAGA TCAATTTCGG TGTCAAGACT TGAAATTTCT
    12061 AATTCAAGTT GAGCAATTTT AGGATCTTGA GACTGTATTG CTCGAAATTG ATTACGTCTA
    12121 TTTTGTTCGA TCCTAATCAA TGTATTGTAA TACTCATAGG ATGCACGTAG CTGCTGTATT
    12181 ACAATCTGTT CTTGTTCTTT TTCAGGAGAT CTTAAATAGT ATTCAAACAC CATAGTTGAC
    12241 ATAATAGATA CTTGATCCTT TCGACCATGT CTCAACTTCC AAGGTGTTGA GCGACCATTA
    12301 CAAAGATGTT GGCATACGAC ATGTCTTAAC TTCCAAGGTG TTAAGCAACC TTAATAAGTT
    12361 CCATTATCCT AACTCATGCT GACGGACGTG TCTCAACTTT CAAGGTGTTG AGCAACCATA
    12421 AACAAGACTA ATCTTTATTT GGATGCTTGT CAACTAACAC TTGAACACAC AACATGTTTC
    12481 ATACATTGCA ATGACTATAC TTTCTATGCT AAAAAGCGAA AAAAGTATAT TCTTGCTATC
    12541 ACTTAGACTA CATGATTGCA CATTTGCTGG TGATGAGCAA GTCTTATTTG CTTTGGTTTG
    12601 AAGCCCATCC TTGTCTGACA CTTTACCACA TATAGTGACA ATACCAGATT GTTGATCGTG
    12661 AGCAATTTGT TGGACTCCAG CACAACCATT CAATGCTAAT ATTAGCACTA ATCTTAGATC
    12721 ATATTCAAAC TTCATACTTC AAGTCCTGTA ATGATTTTAG GATGTGAACC AGATATAATA
    12781 TAACTGCCAA TCGAAGTATA GCGTAGGAAT TGACCATTGA TTCGATCTGG CAAGATTGGT
    12841 TTGACTACAT TCATGACTCC ATTATAACCA TTTGGAGATA ATTTGCAATG CGGGAGAACC
    12901 CTTTATCTTG TTTTCTCTAT TTTGCAAGAC GTCTTGCGCA ATGTCTACGT AAATGAAATT
    12961 ACGTTGTTCT TGCTCATCTT TGATGATTTC ATGAAGTTTA GAAGTTGTTG AGCTTCGACA
    13021 ATACATTCGA AATGTTTGTC GTGCTTCTCT ACTAGGCGAG ATCATAATGA GTATCGTTCC
    13081 TCCATAAAGA CATGTGGTAA CGGCAAGATA ATATCAGCCT TGTCGTTTTT TTCATTAAAG
    13141 AAAAGTAGGG CTTCTATGTG ATCCTTAATA AACCACAATT CACACCTTGA CTTACATAGC
    13201 TTTTTAAATT CATCGAACGC ATGTATAGCT GTCTCAATCC TAATTCCAAC ATGGAAAACC
    13261 CTATTATCAA ATCTGACTTC ATACCTTGTC ATTTTGTTAT CCCTCTGGTG ATAAAAACTT
    13321 TACAGATTGT TTCAACCATT CCATAGTGAC TATAGGACTT CTGGTTTGTC CTATATTGTC
    13381 GCATCCTAAT ATTAACCCTT TACCAGCAAG AGGAGAATCG TAGCCAGGAA TGCTAAAAAA
    13441 ACTTTGCTCT AGCTGAGATG ATCCTTCATT TTCAACAAAA ATAACATCAT TATGCTTATT
    13501 GAAATAAGCG CAATCAAAAC AAGATCCTTT TATATAGGTG TAAATATCTT TGTATTTTCC
    13561 CTTATGTTCT ACTTCTGTAA TGGTTTTTGA TGATGGATCA ACAAGATAGC CGATCATTGT
    13621 TCGAAGTCTC CAAAATTATC TTTATTAGGT TTATCATTCA TAAATGCTTC AAGCAATATG
    13681 CTTAACCCTT GACATGGTTG TCCTCCACCT CTTGAAGATC CACAAGCACA TCCTGCATTC
    13741 GTTGCCATAC CCTTTGGGTG GTTGTCCTTA CAGAGATCCA TCAAAGACTT AATGGCATCC
    13801 CAATCGTTTC CTGCTTTTGC TTTAACATTG ACAAGACTAA ATTTTCTCAC TTGCTTTTCT
    13861 CTTTTTGTGC GTTATTGATC TTTTTTGGAA TACTGATCAA TTTTGATGTA AGTTTGTTAA
    13921 GGGATTGAAG CTTGACTCTG CATTCATTAC ATTCAAGCGA TCCACGTTTA GTGGGATGAT
    13981 CTGCACATCG TTGATAACGC ATAATGCCTC CAACTTTCAA GGTGTTAAGC AACCTTAATA
    14041 TTTAAGTTTA GTTGATAGAC ATTCCACGCC AAGTCTATCA GTTGGCCGAA GGATAAAACC
    14101 ATAGAGAAAA CAACTAATCT AGGTTTAATT GTGGAGCAAT GATGTGTGAT AGGACTTACA
    14161 CCTATCTAAA TTAACATCTA GCGCCCTTTG ACGTTAATTT TGTCATTCAC TCAACCACAC
    14221 ACCACTAACA CTTTATCGTT GTGTTAAAAA CGTTGCTATT GAATGTGCAA AGGAGGACCA
    14281 TTACCCAATA GCAGTTTGAA TGTCTCGTAT GCCACAAATT TTTCACAGTG TCAATCTTTT
    14341 TTGACGTAAT GGTTTTACCT ACAATTTACA TCCAAGTTGG GAATGACACA TCTGAATGCA
    14401 CATCCAAATA ACGCTTTTAG CATTATCATT ACGACACTTT TCGAAACATC TTTCACATGG
    14461 TGTTTTACCA AGATTAGATA AAAACCCTAA AAAGCATACA AAACAAAATA ATCCAATGAT
    14521 AAATCTGATT GCTGTTCTAT TATTCTTTTT TCTAACTACT GGATCAGTTG ATGCATTAAA
    14581 TGCTGCATTC CAAATATTCT TTATAAAATT CATATCAATA TTCCTCATTG GGTTAGTTGT
    14641 TATCTGATAA AGATAGACTA TCATTGGTCA TGGCGTTAAA CAATACTGAA CAGACTTTTA
    14701 GTATATCTCT TGATAAGCAC GCATAAACTT TTGCAGAAAT AATGTATGAT ATGGACGAAG
    14761 AAACCTAATA CCCATTCCTG CTACAATAGC ATATCCATTC ATAAGTTCAT GTGAATCTTG
    14821 CATTTGATCA AATGCTTGAA AACGAATAGC GTGACAAAGT TGATAATAGG TATAGATAGG
    14881 TGTTTCTTCT TTATTCATCA ACTTTTACCC ACATTAGTTT CCATCCACGC TTTTCTCTTT
    14941 GTTCGACAAC TTCTGATAGA AGATATGCTA CATTTTCACC AGCATCACCA TCTCCACCAT
    15001 TTTCAAGATA ATCACTTTCT ACTTCAAGGG TATGTCCTAA CTTAATCAAA TCATAAATTA
    15061 TAGGATTATG TGGTTTACCA TGTTCGAATC GATCATCGAT AGCAGACATT CTTATCTCCT
    15121 TAATGATGTT GATAGGATTC ACACCTATCC AAGTATTCCC TCTGATGGGG GGATCATCGG
    15181 GAATACTATC CATTACTTAG TCAACATCAC CAACGCTTTA TTGTTGCGTT AACACCATGA
    15241 AAGTTGACTA TCTCATACAC CAAGTTTAAT GTCAACATGT TTTTATCTCT TAGGTTTAAC
    15301 CCTTAAACTC AATCCAATTT TTCCAATTGG ATGCTCTTCC AGACATTTGT TCTATTAACT
    15361 CATGTTTCAT TATAGCATTT TTAAAGTCAT TTTCCGTAGC AATGAGATCA CTTTGCCTAG
    15421 GCCAAAGACG ACCATTACGA CGAGCTTCTC TAAAAACCAT ACGAATCATT ATTTTTCTAA
    15481 CAAATTCATT ATTAGATTTG ATTCGTTTGA ACGGATTAAT GAATTTATTA AAAAACATTA
    15541 TATTCCTCAC TGTCTGTCTG TCTCAACTTT CAAGGTGTTG AGCAACCATA AAAACATTAT
    15601 TTCTATTTTG TGTCAAACTT TGACAGTTTT GAAATACCTT TTTTAAAAAG TTTAAGAACG
    15661 TCTTTTTGTG TTGTTGTAGA TAAATCATTA AACCCTTCAA GTGATGAAAA GTCATAACCA
    15721 AGAGTTTTAT ATAAATTGTT AGGGAAAATA CTTTCCAAAA AAGATCTAGA TGCTTGAAAT
    15781 AATGAATAAT CTCCATTATC TGTTGCTGAC AATGCTCCAG AACAACACCA AGATACTGCT
    15841 TTCTTGGAAC CACTCTTAAT AATAGGCAAA CCATTTTTAT CTCTAGCGTT AGACCCTTGT
    15901 GTCCAACCTT GTTCAATAAG TTTAACTGCG CGCTTCAAGT GTCTCAATAC ATTACGGTTA
    15961 TTCATTTTTT ACCTCTTATC GTATCTTTGT CTCAACTTTC AAGGTGTTGA GCAACCATAA
    16021 AAATTATATT TTTTCACTTC ACATCATACT TTTGAAGTTT ATTGATCGCC TTGTCAAATA
    16081 GTTTTAGCAC ATCTTTTTTG GACTTGCAAG CATCATTGAA CATTCCAAGT GTAATAGTTG
    16141 GCATTTTCAT ACATTTATGT AAAACTAACT TTACATCTTC TGTTGACAAT GATGCATCTT
    16201 CACTTGCATC TAATGCTCCA ACAGCACACC AAGATACTGC ATCAATATCT GTTGGATGAA
    16261 CTGGGAAGTC ATATTCATCC CTTGCTAATA CGCCTTTACA CCAACCTTTG TCAATATATT
    16321 TCTTTGCTCT TTTCAAATGT CTCAAAACAT TACGATTGTT CATTTACTTT CTTTCTAGTA
    16381 TTTTTGATCC GATCTCTTAT AGTCTAAAAT GAGACTAATG GCTTCTGCTT GACATCGCAT
    16441 CATGGTCAAT GACAGTTCCT TCAGCTTATC TAACGTAGGA ATGTCTTGGA TGTCAAATGA
    16501 ATTTTGTAGT GAATCGCCAT CAACATGTCC TACTACAGGA ACTCTTCCAG ATACAAGTGC
    16561 TACATTATGT TCTTTGTTCA TTTTCTTCAC TTTCTTATTT CTTTATCTTA TGTAAGATAT
    16621 AATGATTATT GGCTATATCG GCTACAACAT CATACAGGGC ATATTGCAAT ATATGATCAA
    16681 AATAATCACT CCATTTTACA TAAATGAAAT GCTTATCTTT GTCTATGATA TATCCTATAA
    16741 CATTATAATG TTTTTTAGGT TCTATTAAGC ATCCTATCAC CAAGTCGTTA ACGGTGCAAT
    16801 ACATACAGTT TTATATTTAA AATAAGGACT TTTACTATTA AAAACAAGTC CTACGTTCTT
    16861 TACCATCTTT GAAGACGATC TTACATCATC TAATGCTTTT TTGCAATCAT TAAAACGAAC
    16921 AATTTCGATA GGTTTTTTAA GTTGAGTACC ATCCTTTAAA CTCAATCCAT ATACAATAAC
    16981 CATTTTTATA AAAAAGAGTT TAGCATCTAT TTTCGTATAT TACAATATAG GATAAACCAC
    17041 TATTTTTTGA TATATAGGGT ATAGTCTAAA ACAATCTATC TTACATTGAC TATTGGTTTG
    17101 ACACTATGTT TACAATATGC TCATGGAATG CATGTATTGT AAACGATATG GCCAATGCCT
    17161 AAGACACCAC GAAGCATGTA GCTCAATAGA ATGTTACAGC TGTCGTGGAT TAGTCGAAGA
    17221 ACTCGAATTT AGACGACGAG TGAAGCAAAA GCTAAGCAAT GGCAATAAGG ATTTGGTAGA
    17281 TCAGATTGAA TGTCGTAAAT GCTTCGATGA AGTTGAAGCA ACAGACATCA CAACACAGGG
    17341 TTTAGCCAAA GATTAACTTA AAACTTTTAT AACTGAGGGT ATCTGATACA AAAAATGTAA
    17401 AGTCATCCGA AAAGTACACA ATCACTACCT TCAATAGGAA AACCCTCCAT ATCTGTTGAA
    17461 CATATGATGT GATCGGAACT TGCAGGTACA GCATAAAAAT GCGAATGATC TTGGAATAAG
    17521 ACAAAAAGAT CTCCGAAACC CTGTATTGAT AATGTGTTTA AGATTTCTAG AAGACTGTCG
    17581 ACTGTCAATT GTGAAGCATC TTGAGCATTC GGAAGTGTAT GTATCTCAGG AACGAGAGCA
    17641 AGATAGTTGT TTTGGTTGTT GATTTGCATC GGTGTCTCAT AATGCCTCAA TCAAGATGGC
    17701 ATTGCAATGT AGGTTTTTGT AAGTATTGTT TTTTTATTTT TTAAGGGTTT GTACTCATTT
    17761 ATATTTACTT GGAGATATGT TGTAATTGGC TTGTTGATAG GGAAAATGTA AAGAAAGACA
    17821 TAAAGATGAA GATTTTTATC ATTTCTCACA TTTCCCTATT GACTGACGAA AATGCTTACA
    17881 GTAGTGTACA AAAAATGACA TGGAGGTTTT GGTACCTAAA TGTGATCGTT AACACTTTTG
    17941 ACGTTTTTTA AAACGATTTA GAAAGAAAGA TGCCATGAAT ACTGAAAATC TGTTTAGCGA
    18001 ATTGGTTGAA AAGATTTCAA ATGAAGTTTC AAAACAAGTT CTTGAAAAGT TTACGATAAA
    18061 GACCGAGAAG CTTGAAGGAA CTCTTAATGA GTTGATTCAA GCTTTGGTTC AAGAACCTCG
    18121 AGAACCTGTT AAGAATGTTC CAAAGGTTGA AACAGTGTTT GAGGCACCTA CCAAGGTGAG
    18181 AAAAATTTCT CAAAAGAAAG AAAAAGTTCG CATATTGTCT ACACCTATTG CTGGACCTGG
    18241 AAGACGTCCA ACAATTTCCG AACAAGAATT TGCAAGTGTT TTGTCTATTG CTAAAAACCC
    18301 TGATGAAGTT ATCATGGCGT TCCCTGTCTT GCAGAAAATG AGCAAAGCAA GGGCGAAGCG
    18361 ATACGTGGCG ATGCGAGCTC ACAATCTGCG AAAGAGAGGG GTTGCCGTTG CCATTTTTCG
    18421 TCGCGGGCAT GGACCAAAGA TTGCAGCTTG ATAATTTCAT GAGACAGGAT CGTCGCTCAT
    18481 ATGAATGGTG GCGATCCTGT CTTAACTTAA ACCATTCAAC AATATGGTTT CCACCATATG
    18541 AAAAACGATA CATAAAATTT TTCATATGGT GGTTATTCCC ATTTACTCAA ACACAAAAGA
    18601 TCATAAACCC TTCCAAAAAA TATGGGAAAG GATCATTAAA CAAACAAAAA TTCTGTACAC
    18661 TTAAGCTTTA TCTATCACTG CTTAAGTGTA CAGGTATTGA GTAAAAATTA CCCATCAATT
    18721 TGATGAATGA GGTCATCTCT TACACTAACT TCGTGAGCTA GGTCAAGGGT CATTTGCGAA
    18781 ATATTATTGC AAACCGCCAC AAGACGACGC GCAAGTGAAA GCTCTGCTTG CTTGGATGCA
    18841 GCATTCGAAA CACGAAGAAT TTGAGCACGT TTACCTTTTG TTAGGTTAAC CCTATTAGTA
    18901 TTTTCACTTA ATACTAACTC GTAAGTTTTT TTACGAAATT TACCCTTACT TAATAATTTG
    18961 CTAGTTGTTG CCATTCTTCT TAAGTGTGAG CCGGCATGTT CACGAGAGAA ATTTTTCTTC
    19021 TCAAGAGAGT CAAGAAGGAT GCTTGTTTCT ATTGGGCCTC CACCTAATGC TTTCAACTCA
    19081 GAGTAAACGA TATTGTCTAA ATCTTCTCCA GTTCGACGAC TCTTCATGCC ACCTTTCTTA
    19141 TTTTTGACTC CTGCTGACTT TGCTCGAATT CGTATAGCGC CATTTTTAGG TATGCTTTTC
    19201 CCTTTAAGGT TAATCCCTTC AAGGACTGCG TGATCAATTC CCGGCGTAAA AGAGCCGTTT
    19261 GTGTGCGTTT GTGCCATCGA GGTGACTCCT TGCTTGTGTA GTTTTCAAAA ATGTCTACAA
    19321 GGGCAACCAA CATACGGAAT GAAAGTTGCA CTATATAAAG AGGTGGTTTC TTTTGAATGT
    19381 GTTTGAGGGT TTTCATTTAA CCTACGTCTC ACTACCACAT AGAGTAAAAA AACACAAGAG
    19441 GAAAAATAAT ACTTTTTTAG ATAAGGGTAA ACTCTTTCTA ATGGTTTTCA CAAATAATTG
    19501 GCACTATTCT TGCTTGATTA TTTTTTAACC TTAATTATGA GTATATCTTT TTCCCAATCT
    19561 TTTATTTCAC TTAATGGCCA AGATTCAACA GTATCGGTAT CATAAAACCT AATAGTGTAA
    19621 ATACGTTTAC TATTTTTCTT CATCTTTTGA ATAACATAAC CAACTGATGA ATAACCATTA
    19681 TTACGTTGAG CAGGCCAATA TATTAAATCA CCTATTTCAA TATTTAACAT TTCTTTTTTC
    19741 GTTCTTTAAG AAATTTAATA TATCCAAACT CCATATCAAC TATTTCTTGT TTCAATACTG
    19801 CCCAAGAATC ATCTGGATTA TTATAACGAG ATAAAGCATA ACGATATTCT CTATATCTAT
    19861 ATTCACCTGA TGGTGTTTCA ACCACATACG CAGTTTGTGG AAGTTTATTA TAATATTCGT
    19921 TATTATCCAT TATGCTTTAT CTCTTTATTG TAACATGTTT ATAATATCCA TTATAAATAT
    19981 TACGATCAAT TCCTTCACGA TTCCATCTTC CTTTAGTTTG TGAAGATTTC TCATATTTAT
    20041 CGTAATCAAT CCACATAATA AAATAATGCA TTTCACTTAT ATTTAAAACA TATCCAATAC
    20101 TACTATTATA AGCTTCAGTA GGAAGGAATA CAATAAGATC TCCTATTTCT ATTTTATTCT
    20161 GCTTTCTTTT CGTCATCAAG TTTGCCAACC TGAGAGATTA CTTGGTCTGT AACCTTTTCA
    20221 ACCAATTCAT TAACAATATC ATTTTTAAGA CTTTTGATTT CAATATTTAG TTCTTGACAA
    20281 ACTTTTTCAC ATATTTTTCT TGCTTCAACT ACTGTACATT GTGTTCTTTG TGATAGAGAT
    20341 AATGTTGCTG CCAGATCTCT ACCTTTTTTA AGGTATTCTA TCTCCTTTTC ATCCACAATA
    20401 GATTCGTAAA AGGTATATAG TGCCTTCCTA AGTCTAACGT CATCTTTACT TCTCTTTTCT
    20461 AATGCGAAAT AGAAGTCAAG AAAAGTTTGA TCTGGCATTG AATTCACAAA CTTTTGGGTC
    20521 TGTGGATTGA TGTTATGTTT TCGCATATTA TTTATCAAGT TTGAAATATA GTCTTCTTCT
    20581 TGTTTTTGCG ACCCTTCTTA AATGTCTTCA TTTCAGGATG AGACTTGCGC AACATAGATG
    20641 CCTTAATGGC AATATATGTC TTCGCTTTCT TAACATCCAT TGCTTGATAA TGAGGAAATG
    20701 CTGCAATAAT ATCTTCAACA CTTTTAGCAT TAGTATGAGC ATTAATAAAT GCTTCATTAG
    20761 TAATGCGAGT TTTACGACCT TGCTTAATAG GTGAAGAAAC TATATTATTA ATATTAGAAG
    20821 TTTCTACTTC TTCATTTTCC ATATCAAACT CATTATCCAT TTCATTGTTA TTGTCCATTT
    20881 TAATATTATC CTTTACTTTC TTTTGTTTGT CAAGTCATTT TGATAGAAAT ATGTCGTAAA
    20941 GTTCTATCGT TTAAAAATTG TTTTATTTCC CATTGTGGCC ATTTTTGATT AAAAGAATCC
    21001 ATTTTTCTAA TATAACGAAG AACTATTACA TCATTCCATT CATCAATATC TATAATATAT
    21061 CTTATTGATT GAGCATCATC ATTATATAAA AGATCTCCTA TTTTAAGATT GGCCATTCAA
    21121 TTTAGCAAGA TGTTCGCCTA CATTGACCAT CTTTCCAGTT TCAATTGGAT GTTCAACAAT
    21181 AGTTTGATGA ATAGATACAC CATTATATGG AAATGATGCT GTAATAACTT CCCATAGCTT
    21241 CATAGCAAGT TCATCAGGAA CTAATACCAA ATATTTACAT ACATTTTGAA GTGTTGCTTC
    21301 ATTAAACTCT GCTTTAAAAA TTTCATGATC AGCAAACTTA TCAATCAATG CCATATGCTG
    21361 ATTAATCAAC AACTTGTTAG CAATTTTGAA TTGTCCTTTA ATGATAACAT CATCTACTGT
    21421 AACTTGTTTT TCTCTATTTT TCATAAATTC ACAAAAAGTA ATTGCGGCCT CCTCACCCAA
    21481 ATAACCTTGA CATATATAAT AAACATCAGA ATAATGATCG TCAAAGTCTT CCAAAAGTTT
    21541 TGTATTTTTT AGACTTTCAT CAAAACGAAC CCAAGATCGT CGTGAAGGAT AAACCTTATT
    21601 GCTGTCAAAC TCTCCATTGT GTTCCAAATG TCCATTATTC ATTCTAATGA ATTCATAAAT
    21661 ATCTTTATGA ATAAATGGTT TTACATAACT AAGCCAACCT TGAACAGGCT CTAAAAGATC
    21721 ATATGTAGTC CATCGATCCA ATTCTGCAGG ATCAAAATCT CCTACTTGAT ATCTATTATC
    21781 ACCTGGACTG CTATTTACAC ATCCAATAAG AATGGTGTCC GGATGTAATT GATGACCATA
    21841 AAGTTTTCTT GAATCATTAA GTTCAAATAA TGCTTGACGA ACATCCTTGT TTGCCCTATC
    21901 GATTTCATCA AAAAGAAGAA TATAGGGTTT AACATTACTT TGATGAAGCC ATTTCATTTG
    21961 CTTGAAATCA GTAGTTTCAC CATCAGCAAA TGGCAAACCA ATAAGATCAC CAGCATCAGC
    22021 CATTTGACTT GCTCGTCTAT CAATGACAGG ATAAATATAT TCTTTTTGTC CCTTTTCCAT
    22081 AAAGGGTTTA TATGCTGCTG AACGCTTTAC CTTATCTGGA TAAAGGATCT CTGCCAATAG
    22141 AGGAGCAAAA TAGTGAGGAA TTTGAGACTT TCCAATACCG TGTGGTCCTC TAATCAAAAT
    22201 AGGATGACGT GCCCTAAAAT GATTGGGAAG AATTCTATAA AGTGTTGCGA AATCAATCTT
    22261 TGCCATATAT GTTTATTTTT ATTCCTTTGT TTGATTGTTG AATTGAAAAT GCGTTATAAA
    22321 TGACTTTTTG TATAATAACA AGTAGGAAAA ACACCTAAAA AATGATTTAT TTCCTGCTTG
    22381 CCCTTTGTTT CAGTTTGATA ACAATAGTCC TTTCTTATAA CAAAACAAGC TAGGAAAAAC
    22441 CCTATTTTTT ATCTAATGGT TTTTCATATT ATATATAAAT AAGGGTTTTA ACACATTTTA
    22501 TATGCAATCA GGGTTTTTCA TGATTGCATA TAAAGAAAAA AATGATACGG TCCACATTGA
    22561 AATGAAGATT CTGGACATAA ACAAAATTTT AATGTCCGTC TCTTTTATAG AAAGGTAATA
    22621 ATATGAATAA ATATATATAT CATGTCCGTG ATCATTCTAG ACTTGAAAAG GCACTTAAAC
    22681 ATGCTCGAAA ACGTTTTAAT GATGCCATTA CTCTTAATGA AGCGCAAGAT GCTATGGCAG
    22741 AAGTAGAGAT CATGGAAACA TTTCTTAAAG AAACTCAAAA TGAACTCATT TGTTCAATAA
    22801 AATCAAAGGA GAATTAAAAT ATATGTTTTG GTTAGTAGAA TGGAATACAG AATCAGGCGA
    22861 TCATGGACAT TATCTATATG ATTATCTTCC ATCAGATGAA TTTTTGGAAG ACTTCTTTCG
    22921 TGAAAATCAT GATGAAGAAT ATGTAGGAGA AGATGTTTTC ATTTATTGGG ACGTCATTCA
    22981 ACTACAACTT GAAAGTTAAT AATAATGAAC AAAAAAAAAG ATAAAGTCAA AACCATTCCC
    23041 ATTAAGGAAG AAAAAGAAAT AGTTTATGTT AACTCTACAA ATACAGAATT TGATCTACCA
    23101 TTTTATATTC ATAGACTACT TCAAGATGAG CCATTCTTAG CAAAAATTTC TAGAAATATT
    23161 AGAAAACGAG CAAGTTATGA TATTCCTACT GCAGGAGTTA AACTGAATCT TGATGATATC
    23221 ACATATGAAC TAATCTATAA TCCTAAATTT TTTGCTGATT TATATATTGA GCCAAAAAAT
    23281 GTAAAGGATG AAAATTCTCT TAAAGAATCT AAAAAAATTG CTAAAGAATT AGCAGACATG
    23341 CATCGTGTTG GTATTATTTA TCATGAATAT TCTCATATTT TTCTTGGTCA CTGTTTTGGA
    23401 AGAAAACCAG AAGGTGTTAA ACCTAATATA GCAAATGTTG CTATGGATTT ATCTATTAAT
    23461 GGTCTTCCTA ATATTGAATC TAAACTTCCA TCAATAGCAT TATTTCCAGG TAAAGGTCAA
    23521 TTTAAAGATC TTCCAAAGGA AATGTCTATG GAATGGTATT TAAATCATCT TCCCAAGGAT
    23581 CTTAAAGAAG ATTCATTTGA TGATCATTCT GGATGGATGG ATAATATTGA TGATGCTAAG
    23641 AAAGAAGCAT TGAGAACTAT TGCTAGTCAT AAACTACGTG ATATTATTCG TAGAGCAGTT
    23701 GATCAAACTG AAAGAGAATG TGCTCAAGGA TCATCTGCAT GGGGTAGTAT TTCAGAAAAA
    23761 ACAAGAATAG ATATTAAATC ATTTCTTAAA CCAAAACTTG ATCCTAAACA AGTATTGGCA
    23821 ATGTTTATTA AAACTTCTTA TCGTGCAGAT AAAGTAAAAC GTATTACAAA AATTCATAGA
    23881 AGATTTCCGT ATATTCATCC AGGATCTTCA TATGATCGAC ATCCAAAGAT CGCTATTAGT
    23941 GTTGATCAAT CAGGATCTGT TAGAGATGAA ATGTTAGAAA AATTCTTTGG ATGGATGAAT
    24001 GAATTATCTC GTTATGCTGA TTTTACAGTT ATTCCATTTG ATGATCAAGT ATTTGTAGAT
    24061 AAGGTATATG TTTGGAAAAA AAATGAATAT AAACCAAGAG AAAGAGTTTT ATGTGGTGGA
    24121 ACAAACTTTG ATTCTCCTAC AACATATGTT AATGATTTAA ACTTTGATGG ACATATTATC
    24181 TTAACAGATA TGTGTGCGCC AGCACCATTA AGATCAAAAT GTCAACGAAT GTGGATTACT
    24241 GATAAAGTTA ATGGAGCTAA TCCATATTTT AAAACTAATG AAAGAGTTTT GATTGTCGAC
    24301 TAAATATCAA ATTGGTGATA TTATTGTTTG TGGACAATCA TTAATAAATA TGAGTATAGC
    24361 ATATATTCAG AATATAAGTG ATAATACATT ATATCTTACA TGGATTACCA ATAATAGAAG
    24421 TGAAAAAGAA AGAATTTCTA TAAATCGTAT GAAGAGATAT ATAGAAAACA ATAATTGGAA
    24481 ACTAATAAAA GTCAAAAAAT AGAAGTTGGA GATATTATTA TTGGCAATAT GTACAAAGAT
    24541 ATTGGATATA TCTATAAAAT AGATAATTGG TATATGTTTA TAAAATGGAT AATTTATAAT
    24601 TATAAAAAAC AAGATAAATA TTTTATTAAT ACTGTCAATA ATAATATTAA AGAAAAATAT
    24661 TGGAAACTAA TAAAAGTCAA AAAGTAGAAG TTGGAGATTT AATTATATAT CATGACAATG
    24721 TTAAACAAAA TACTTCATAT ACTACTATAA ATGATAATAG TGTTGGCTAT ATTTATGATA
    24781 TAAATAAAGA TGATATATAT TATATATGGA TTGAAAATGG TAAAATATTT AATGATAATT
    24841 TTATAATTAA GTCCATGTTT CAAAGATATA TAAAAACAAA ATGGTGGGTA CTAATAAAAG
    24901 TCAAAAAATA GAAGTTGGAG ATCTTATAAT TTTTTATCAT AATAGTATAG GATATATTAC
    24961 TAAAATAAAA GATTATAAAT TATTTTATAT ATGGATTAGA AAAAATAATA TTTCTAAAAC
    25021 AGAAGGAAGC CAAAGGTTTG CACAGCAATG TATTATTAAT AATGGTTGGG AATTAATAAA
    25081 AATAAAAAAA TGATAAATGT ATATAAAACT ACACTTGAAA AATATAAGTC GTATCTATAC
    25141 GCATTAACTC TTACATATGA AGAAGATATA GAAATAGTAA GAAAAAAAGG TCCATCATTG
    25201 ATGACTAAAT GGTTAGATAG TTTACCAAAT GATTATCCTA TTATTATAGC AAAGAAAGAC
    25261 AATGAAATAT TAGGTTGGGG AATAATAGGT AGTCCTGGTT TTATTAATAA AACAAATGGT
    25321 ATTGCTGGTA TTTATATTGA TCAACAATAT AGAGGAAATG GATTTGCTAA ACAAATAGGA
    25381 ATAAAACTAT TTCAGTTAGC AAAAGATCAA GGGTTTAAAA GAATAGAAGT AAGTTTTAGA
    25441 TCTCCATCAG CAACAAAACT TTATAAAAGT GTTGCTAAGA ATATAGGATG TAAAAGATCT
    25501 CCATTTACTC CATATAAGTT TTATTGGAAA GATTGGAAAG TTGTTGTTCT TTGATAAAAA
    25561 TAGATATTGG AGATATTATA ATGTTTAACA ATGATGTTGG ATATGTATTA AATAAATATA
    25621 ATAAAACTAT TACAGTGTTA TATATTTTTA ATAGAAATAC TCCAAATCGA CGACGTGATG
    25681 AAGCTAACTC ACGAGAAATT AACTTTTATA TAAAAAAAAC TATACAACTT ATAAATGAAA
    25741 AACATTGGAA ACTTATAAAA GTTTTAGTTA ATACAGATAT TACTAAAAAT GTCTCTTAAT
    25801 AACATTTCAT ATCTTACAAC AGATGGTGGA TATATTTCTA ATAATCTTTT TGGATCATTA
    25861 AAGGTAATAT CATTCCATTG TGAAAAATAA GATATATCTG TTATTATATA TATTTCTATT
    25921 GTTTCTCCTG GTGAACATGA ACCTATAGTA CAATTTGAAG TCATTGATGC TACTACTTGT
    25981 TCTGTTAAAC TTAACCATGT TTGAGCATTT TCATCGCCTA TTATAATAAT ATATGGATAA
    26041 GCGTCTGGTC TCCATCCAAT ATTTGATGCA TTGATGGGGT TGGCAAGATC ATAAATAACA
    26101 TCATAAGAAG GTTCTGATCC TCCTCCTGTA CAACCAATAT TGTTCAATTC ATTTTGAAAA
    26161 CCTATTACAT CTGTTAAAAA TGGAAATGTT TCCCAACGAT AAGTATTTAA ATTATCTGGA
    26221 AATGTTACTA ATCCAAATAA GTTATTTGTC CCAATAAAAT CATTTACATA ATTTGACATT
    26281 GCTACTTTTA AAACATTTGT TATTGGACAC ATTGAACCTG AAATATCAAT AGCAAATATA
    26341 ATATCTACTT TATCATGAGG ATTAAGATCT TCATCTATTA ACATATCGCA ATCATTATCT
    26401 AATCGATCAC ATATTTCAGT TTCAGGTAAA ATATCTCCAA TACATTCACT CCATCTACCT
    26461 TGAGAACAAG TAATATTTCC TAAACGACAT TCACCAATGC CTGCTGTATT TGTATCTCCA
    26521 CAATTTTCTA CTATTTCATC TAATATTCCA TTGCAATCAT CATCCCAATT ATTACATATT
    26581 TCTTCACCAT TTTGGAAGAA ATAACAAATA TCAAATTGTC CATTAATACA TATTTGAATA
    26641 CCTAAACCAC ACGAAAGTGG TAATCCAGTT ATTCTATCTG TAATACCATT AATACAAGTT
    26701 TGAACATCTC CATTTGTACA AGTACAACCA TTATCTATAA CACCATCACA GTCATTATCT
    26761 ATATCATCAC ATATTTCTAA TGATGGGGTT GGAGCATCAC AATATTCCCA ATGTCCTCTT
    26821 GAACATATTT CTAAACCATT TCCACATATT GTATTACAAC GTCTAACAAG ATCATTATCT
    26881 ACAATACCAT TGCAATCATC ATCAACTCCA TTGCAAGTTT CACCAGCTGG ATATATAGCA
    26941 TTTATACATA ATGTTTCATT TTGAGAACAT ATTTGATCAC CTTTTTTACA AGCACCAACA
    27001 ATATTAAGGG GTCCGCAACT ATTGATTACA GGTTCATCAA CTAAATTATT ACAATTGTCA
    27061 TCAATATTAT TACATTGTTC TTCAATAGGT AATATTTCAT TTTCGCATAT ATTATTCCAC
    27121 ATACCTTTGA TGCATTGTTT AAAACCCTTT TTACATCTAG AAAGTTCATT AAATGTTAAT
    27181 AGATTTGCAC CTGACCAGCA TTCTAGATAC ACATCTTCAT CTATTTGATT ATTACAATTA
    27241 TTGTCAATAT TATCACATAT TTCATTAATA GATGGGTTTG TCCAATAGTT TAGATCATCA
    27301 CAGTCATTTT CACAAGTTTT GAAAGTATCT TCATCTTTAT CAAAGTCTTC ATCTATTAAA
    27361 ATATCACAGT CATTATCTAA CTGATCACAT ATTTCTGTAA TAGGACCAAC ATATCCTTCA
    27421 CAAATAGTTA TTTCATTGTT ATTATTACAT TTTGTTGTTC CATATGAACA AATTCCATTT
    27481 AAAATTTCAG GTTCTTGTTC ATAGACAACA ATAATATTAT CTTGTAATGA ACATTTTTTA
    27541 GGGTTTGGAC AAACTTTTGA TAGTTGATTT CCATCATTAT TACAACCAGA ACAATGATGA
    27601 AGGAAAATAA ATAATAGTAA TATTGAAATT TTTTTCACAA TATTATTACT TTACCTCATT
    27661 TTAAATATTT TATAAAGTTA AAACTCGTCA ATATCTTCTG AATATGCGTC TTTAAACATT
    27721 CTCATTTGGT GAATACATTC GTATACTGGA AGGTTTATTT GATAAACTGA AATATCTGCT
    27781 TGTTGATCCA ACATATTTAA TGCCCAATAT CTATGATGAC CATCAATGAC AATATTATCA
    27841 TTAGATACAA ATATAGGATG TCCATTTAAA AGGAAATTCA AACCTTTATT CATTAATGTT
    27901 TCAACTTTTT CCCAATTGAG TTGGTTTTGA GCAGGTTTTA GTTTTGATAC ATCTATTCTT
    27961 GTTTCTAAAA CATTTATTTT TTTATTTTTC AATACTTCAA GAAACTTTGG AATATTCTTT
    28021 TCATCTATTT GAGGAAGATC TTCTCTGGAA ATACCAAGAC TATTTTTTAA ACGACAAGCA
    28081 TTTTCTTTTA AAGTTATTGT ATATTGTTTC CAAGTATTAA ATAACTTCTG CACTTTATTA
    28141 ACTATCCTTT AAGTAAAGAT TTTTCATTAG ATAAAGATAT TTTATTCATT ATTTCTGAAT
    28201 TATTACCAAC CACTATCAAA CTTCTACCAG TAGACATATG CACAATAGAA AAAGATGCTA
    28261 AAGGTAGTTT TTTCTTAAAC TCAGTAATAT CTTTTTCATA AAGAAATGGT TCTACTTTGA
    28321 CAATATGTTT AGGATTAATA AGTATTTCTT TTACTTCGTT ATTATATATT TCAACTAATT
    28381 TAATTATCAT TTGATTCATC CGGATCTTCA TTTGGTTCAA TCATTTCATC TTGATCAAAA
    28441 TCTTGTTGTG GAATAATATT TTGTTGAGAT TCTTCATCTT GAGACTTTTT TGTTAAATAT
    28501 TGTTCTACTT TTGTTTTTTG ATATAAAGCA AACATTTCAC TATAACTTGA TATTTTCAAA
    28561 TCAATATCTT TTAAACCTTC TCTAAAATAA TCCAAATCTT TTAATATTTC TGAAGTGGAA
    28621 GTATCACTTC TTAAACAATC TATGGTATAC TCTAATGACA TTATTCTTAA CTTTTCATTA
    28681 ATTTTTTCTA AAAGATCTGC TAATTCATCA GGAACATTAT CTAAATCTAC AGGGTATGAT
    28741 ATATAAACTT TCATTATTTT TTCACTTTCT TCTTAGCTTT TCTTAAATAT CTTTCTTCTA
    28801 TTTCTATTGA ACGTAATGAA CCAAAAGGAA CTATAATATA TTTTTTAGCA CCTTTAACAG
    28861 CATTTTTTAT ATAACTACTA TTTTGTTTTA CAATAAATGC CATTTTATTA ATAAATTTTT
    28921 GATCATTTAA ACTATATCTT GCTTTTTGTG TAATAATAAC AATATCATCT TTTGAATATA
    28981 ATGGTTCTTT AAACCATTCA TCTAATACTA TTCTAGACCA TTTATTATTA ACATATTTAT
    29041 CATATTTTTC TTCACTTGGA ATAAAATTTG GATCGGTTAA TATTTTTTGA GTAAGATCTT
    29101 TAAAAAATGC TAAATTTTCA TAATATTTGG CACATATAAA CATCTTTAAA CGCATTTCTT
    29161 CAGTAAATAA AGTTTCCCAT TTATCATTTT TCTCTTTTTT ATAAAAAAAA GTATTTTCTA
    29221 TATTCAAAAA ACATTCATAT TGTTTAAATG TTAGTCCATT TCGTTTTTTC AGAAAACTTT
    29281 GAAATGATAA TAGAATATTA AATGTATTAA TATTTGTATC TTTTACTTTT TCTATTATCT
    29341 TTTCAAGTCT TGAATATAGA CTTGAATCTT CAATAAGATG CATTTTATAT TTAGATGATA
    29401 TTATAAAATG AAAATTTTGT CAAATTAATT TTTAAGATTG TCTATTTTTC CTTCAAGACG
    29461 ACCAATATTT GTAATAAGTA TTATTTGTTG TTGTTTAATA GTTTCTATTG TTATTGTTTG
    29521 CATTCTTAAA CTATCTTCTA ATGTCATAAC TCTTTGTTCT AATATTAATC CAGCAGTTTT
    29581 ATCTAAAAAC TTTTTTTCAT TTATGTCATC AAAATAGTTA GTTACAGCAA TAACTGAAAT
    29641 AATGCCTGCT GTAAATATAC CACCAATGAT AACAATCGCT TCTCGCCAAT TTAAGATAGT
    29701 TTTTACATCT TTTTTAACAT TATCTAAAAT ATTCATTATT ATTCATTATT GCTCCTATTA
    29761 TACTATATAG TTTCAATAAT ACCAACAGAC GACATCATTA AAGTAGTAGC AGCACTCACA
    29821 GCATTTCTTA AAGAATGTTT AACAACTTTA ATAGGATCTA TTATGCCTGT ATCAAACATA
    29881 TTACATAACT CTCCTGTTGA AATATTAACT CCCCAAGATG GATCATCCAT AGTTTCTTCA
    29941 AGATCGTGAA TAAATGTATT ATCAGTCATA CAAGCATTTG ATAACATTTG GTTAAATGGT
    30001 GCTTTAATTG CTTGTGTAAG TACATGAACT CCATTCCAAA AGTCTGTATC TTCTATATTT
    30061 TTATCTTCAT TTTTTATATA ATTCATTGAC GCTTTTATTA ATGCTGTTCC ACCTCCAGCA
    30121 ACAATTCCCT CATCTTGTGC TGAATTAACT GCTTGTAATG AATCTTCAAT ACGATGCTTT
    30181 TTTTCCATCA TTTCAACTTC AGTATTACCA CCAACTTTAA TAATAGCAAT AGCACTTGCC
    30241 AATCTTGTTA TTCTTTCTTG AAGTTTTTTA TTAATAGTCA TATTGTCAGA CTCCATTATT
    30301 TGTTGTTTAA TAGACTGAAT ACGATCACTT AACTTTGTTT GATCAACATT ATTTGAAACT
    30361 ATTGTTGTGC TTGAACGACC CGATTCTGCT ATTTTAGCAT TACCTAAATG TTTTAATGAT
    30421 ATTGACCTTA AAGGAATACC TGAATCATTT GAAACAAAGG TTGCTCCTGT TATTAAAGCA
    30481 ATATCACTTA ATATATCTCT TCTTTCTTCC CCATATCTTG GTGCTTTGAT TGCCATTGCC
    30541 TTTAAAGTTC CTTTAATGGC ATTATAGGTT AATGCTGATA ATACAGAGTT GTCTATTTGT
    30601 TCTGATATAA TGACTAACGG TCTTCCATCT CTTGCCACTA ACTCCATTAT ATTTCTTAAA
    30661 TCATCAATAT TGTTCATATT TCTATTAGTA ACAAGAACTA AACTTTCGTC AAAATGACAT
    30721 ACAGCACGTC TTTCATCATT TATAAAAGCA TTAGCAAATA AACCAGAATC AAATGTAAAA
    30781 CCTTCTGATA CATCAACTAT TGTATCATTT GACTTACTTT CTTGAATAGC AATAGATCCA
    30841 TCTCTTCCAA CCTTATCAAT TGCCATAGCT ATTAGTTTGC CTATATTACG ATCTCCATTA
    30901 GCAGAAATAG TCGCAATATT TTCAATATCC ATTAAAGTTT TAACAGGTTT GCTATATTCT
    30961 TCAACAAGTT TTATTATTGC TTCACAAGCA GTTTCAATAC CTTTTTTAAG TTCATTAATA
    31021 TTTGAACCAT TTTTAATATA TTCAATAGCA TTTTTATATA TTCCACGAGC CAGAACTACA
    31081 GATGTACTGG TACCATCACC ACAAGTTATT ACAGTTGATT CTGCTGCTTG TCTAATAATG
    31141 GCAACACCTA AATCTTGAAA AGGATCATTT AATATTATAC TTCTTGCAAC AGTAACTCCA
    31201 TCTTTAGTAC AAAATGGTTT TCCATTTTTA GTTTTAATAA TAACAGTTCT TCCTCTTGTT
    31261 CCAAGAGTAT TGCCAACACT GTTAGCTAAT AGATCTACGC CTTCCATTAT TTTTTGTGTT
    31321 AGATCATTTC CGAATTTTAT ATCAACCATT TTCTTCTTCT TTCATTTCAC TTATGTTTAA
    31381 AGTATTGATA ATGATCTAAT AAACTTTTTA AAGTTTATAT AATATTGTAT TATCAACCCC
    31441 TTTCAGTATT TATTTTATTA GATCATTATC AATAGTTTTC ACCAGATAAT TTAATAGAAC
    31501 TAGATAATTT TTCTGATTCG TATTTAAACC TCATTTTCAT TATTTTTTTA TTATTTGCTA
    31561 ATATTCCTAT ACTTGTATTT CCAACAGCAA TAGGTTTTAT TATTCCTCTA TTTATCATGT
    31621 TTATATCTTT ATTCTTTATT GGATCAAATA CTTTAGCATT ATATTTTCCA TTTATATTAC
    31681 CATGTCCTGT TATTTTAATA TATGGGAAGT TTAGTTTTTT TGTATTTAAC CAAGAAGATA
    31741 ATATATGATT TCTTAATTCT TTTTGTTCTA TTTTTGTTAA TATTTTTAAT AAATTATTTC
    31801 TTAATTTATT TAAGATATTT GAACCAGCAT TTATAGTTTT CTTTTGAATA TGGGGATTAT
    31861 TTCTTATATA TTTTTTTCTT ATTTTCATTT CTAATGGAAG TTTTAAACGT TTAACAATAT
    31921 TTTGTTCTTT ATCTAAAATA AATGAGTTTA AATTAATATT AAGTTCTTTT GATATTGAAC
    31981 CAATACCAAT ATTTTTAAAT GGAATATTCC CAGTATTTTT ATTAGTTGTT TTTACTGAAA
    32041 CACCTAAATA TTTATTTTTA GTAAATTGGA TCAATATATC TGTTGGGTTA TTTTTTGATG
    32101 ATATTTCTTC TTTTAATATT TTAGATAAAG TATTAGAACG AGAAGCCCAC CATATAGTAT
    32161 TTATTTTACC ATATTTATTA TCTTTTATCC ATTTTAATAT TTCATTTGCC ATTATTTTAG
    32221 ACTTATTAGT TTGGTTAATA AACTCTTCTT TATTAATCAA TTTTTTTCTA TCTTGTAATA
    32281 TTTTTTTAGC AGTTTTATTA TTCATTATAA TATTCCAAGA AGATGATAAA TGATAAGCAA
    32341 CTAATATTTC ATTTATATCT GATAATATTG TATTTTTACA TGAATTATTC ATCTATATCA
    32401 TCATCATTTT CTTCTAAAGA ATATCCATGT TTTTCAGCAT GTTCATCACA TAATGTTGCA
    32461 ACCCAACCAC CATTACGATA CTTGCCAGGG GCTCCACAAT CTTCACAAGT TTTAGCAGAT
    32521 AAATTTTCTG CTTCACTAAT ATATTTAGAC ATTTCTTCAG TTTCTGAAGT CATATAAAAT
    32581 CTAAGTGTTC CATATTTTTC TTTGGTTTGT GAAGCACAAG GATGCCTCAT TTTATATTCT
    32641 TTACACCAAG AATCATTCAT TTTATATAAA ATATTATGAT CACAAAGAAA CCATAATATT
    32701 TTATTTATTT TATTATTTAT TTTATTTGAT AAATATGATT TTAGTCTTCT ATATCCAACA
    32761 TATATTCGAT CTTTTATTTT TTTACTATCA TAAATGGTTG ATGGTATACA AAAATGTCCC
    32821 CATTTTCTTA TGGGTTCTGT AATATAATCT AATTTATAAG GTTGTTGAAA TATTTTTAAA
    32881 CATCTTCCTT TATTATTTTC ATGTAATGAT CGAACTTGAC CACATACACA CTCAGGATCG
    32941 CCTTTCAATT CAAGATCATT AACTATGTTT TGTATTAATG GTTCAAGTTT AGAAGAAAGA
    33001 TCATATAATA ATTGGTACCA GCCAGTTCCA GGAAATCCCC AACACATACA CGTGTTATGC
    33061 ATACTTGCAT GACGATCTCT ATATAAAAGA GGGAAATCTT GACATAGTTT ATTGTCTAAA
    33121 TCTTTATCCA TTTTTTACTT CTTTCTCTAA TATTCCTAAT CCTTTTGAAA GGGAATCACC
    33181 AATCCATTTT TCAAAACGTT TATTGCTCCA TCGTTTCATT TTTTGTTCTT TGGTAAATGA
    33241 TTTTTTGAAA TCATCATTTA TGTCAAAAAC CATTACCATT GCACCATCAT CTTCTTCTAT
    33301 TAATGAATGA AATTTTAATC CTTCCCTTAT TTCTTTATCA ATTATTTCTT CTTTCATTTA
    33361 TTTATTCTTT CTATTTTATA ATATCTTCAA AATCTATTCC CACAGGATCA ATTTTTTGAG
    33421 ACGTAATATG ATAATGACCA ACTATACCTT CATATTTTCC ATCAGCAACA GATTTGATAA
    33481 CAGAATATAC TAGTTTATTA TTTTCGTCAA GAGGAGTTTG TAGTTTTATT CCGCAACCTT
    33541 TATTTAATGC TTGTATTAAT GCTTTTAAAG CAAGTATTTG ATCTGGATAA TATCCAAGAT
    33601 GATTCTCTAT TTTATTGCCA TGAACTATTG AATTTGTAAT AACAGGACGT TTTCCTAAAC
    33661 CAATTTGTTC ATATGTTTTA TTAAATTTTT CGTAAAAAGC ATTAGATATT TCTACACCTA
    33721 CTGAATTCGA ATTAACACCT TTGGCATGCC ATGCTATATG TTTTGTATCT AATGTTTGAT
    33781 ATATTGTGCC ATCATTATCT ATAAGAAAAT GTACTGACAA ATTTCTTTCT TTTAATACTC
    33841 TAAAACATGT TTTTGAAGAT AAACAAACAT CATGATGAAT AACAAACATA TTTACATCTC
    33901 TTTTAATATT TAATTTATCT TTTAAAGTAT AAAGTTTTCC ATAACTTCCT TCTGGAGCAA
    33961 TAAAACCATC TTTATCTTTA AATGTTATAA CTTTATTCCA ATTAATATTT GTTGGTTTAT
    34021 CATTACAATA TATTACTGGA GATAATTTTG TTTGAAGATC AATATAAATT GCTTCTCTAT
    34081 CAGTAATTTT TCTTCTATAT GTTGATGGCC CAACTATTCC ATCTGGTTCA AGGTTATATT
    34141 TAATTTGAAA TAACTTAACT TTTTCTATAA ATTGTTCATT TATTTGTTTA CATCCAAATA
    34201 AAGTGGCATC CCAACCTTGT TCTTTGGCAT ACTTTTCATT TAATATACAT TCTTTACTTT
    34261 TTTTAGTGAA AAAACTTGTT AAATGATCAA TAATTGCCAT ATTTATTACC TCACACTATT
    34321 TCATCTATTA TTCCAAACTT CAATGCCTCT TCAGCACTGA AAAAAAAGTC TATTCGTTTA
    34381 TTAAATATAT TCTTAAGTTT TTTTGGTGTT AAATTAGTTA ATAAACATAA CTCTTTTATA
    34441 TATGATTCTT GCAAAGCATT AACTTCCTGA AAATTATTTT GAAGACTATG AAGTTGTCCA
    34501 TAATGACCAC TTGATATAGA ATGTATCATA AAACGACAAT TTCTTCCTGC TTTACGTTTA
    34561 CCTTTTGTTC CACCAGCAAT AAGTAATATT CCTGCAGACA TACACTTTCC TACTGCAAAT
    34621 GTTGATATTT CACAATATTT TTGAATATCT CGTATAACAT CATATAATGA AAACATTTCT
    34681 GCTACACTTC CACCTTCAGT AGATATTAAA AACTCTATTG GTTTATATAA TATTTTAGAT
    34741 TCTCCTTCAT TTTCAGAAAG TAATACTTCT TCTCCAGTTT GTTTTAAATG ATATAAAAGT
    34801 CCTATCAAAT TTGCTATTTT ATCTTCATTT ATTGATCCAT ACAATCCTAA TAATCTTGAT
    34861 TCTGGACTAT TAGGTATTAT AATAGAACCT TCTTCTTCAA TAGTTTCATC TTGATGTTCA
    34921 TGATCTTCAT TTTTTATTTT CATGTATTAC CTTCTTTTAT TTTAATAACT TTTAGTTTAT
    34981 TATCATTCCA AACTATATTA ACATTTCCAG AAATAAATTC TTTTAATACA GCAAAACAAC
    35041 TTTCTATTTG TTTTTTTGTT ATATTTTTAT TATTATTTTC TTGTATACAA TATCTTAAAA
    35101 CTGAAGCGAT GGTAAATGTT TTTTCCATAT ATAAAATATT ACCATCCCTA TTAATAAGAT
    35161 CGTTTTCATA AATATATTTT TTTATATATT CATTTATTGA TTTCTGTTGT CTCAATGTAT
    35221 TCATTTATTT TTCTTTCTTT ATATATGTAA AACTATTAAT ATTAATGCCA AACAAAGAAA
    35281 AATACCTAAA TAAAAACCTA TACAAAATAT ACTAAAATAT TTATTTATTT CTTCTTGATT
    35341 ATAGTTTTTC ATTATCCCAC ATATTTAGTT TTTTTAAAAA CCATTTTCTT ATCCAAGGTT
    35401 TATGCCAACT CCAAAAATAT TCTGATCCTC CAAGAGCATT AACTATACGA TCAAGTCTCC
    35461 AATAAAATAA GTCATATTCA TTATTATTAC ATAGTTGTTG AAGTTCTAAA ATATAAGCTC
    35521 GTCTCTCCCA AATAAAACGA AAATAAGGAA GACAATATGA AAAAAGATAC CAAATGTGAT
    35581 ATTTTTTAAA GTCTTCTATA TGTATTTTTT CGTGTTCTAA TACTATTTTA TGATCAATAA
    35641 AAACATCTTC ATCATTTATA TTAAATGAAG ATGGGGCATA AACTGTAGTA AATATTGTTG
    35701 TCCAATAAGA GGACATGAAA TGAGGGTTAA AAGGTTTTAT TATAAAACCT ATTAGTTTAA
    35761 GGAGTGTTGA TTCGGATTTT AACTTAACTT TGACGCCGTA TATTATCTTC ATTATAAGTA
    35821 AATATCTTAC TTATAGTGAA TCGGGAAAAT ATATAATATA AAAACGCTTT ATTTAACTAT
    35881 TAGTTGAAAG TTTATTAACC ATTCCGTTCA GAAATAAAAT TATTAAGTTT TTGTGCTATT
    35941 TGCGATAGAT GATCTATCGC ATAGGAATAA TGTTCTTGAG TAAAGTCTTG ACTGACACCT
    36001 GCTGTTTCAA AAGCTTGTTC AATATTTCTA ACAGAGGATC CTAAAGCTTC AAGATGTGAT
    36061 AGAAGAGTGC GATAAGACTC ATTTCCTTCT GTTAATTTTA CTTTTTTTTT GAGGAAGTAG
    36121 AACTTGCTTT TGGAGCAACT TTTGAAACAG GTTTGGCAAC AACTTTTGCA GTTTGTTTTG
    36181 CTTTGGCACT TCGTATTTCA TTAAGTATTT TTGTCAATAC TCTTTTAGCA AGTTGTGATT
    36241 CTTCAAGTGC TTTCATTTTA GCAGTTCCAT TTGGAGGCAT TTTTTCTGGT TTATCAGCAC
    36301 CTTCAACATT ATCACGAGGA GTTGATTTAG GTTGTCCTTG ATCTCCTGGT TTTGTTACTT
    36361 TTGGACTTGG AACAGGAGTT TTTGTTGTTG CTGATAATGG TGAATTATCT TCAGTTAATT
    36421 CTTCGGTAGA ACTTTCTTCA AGTTCTTCTT CATTTTCATG CATCATTGGC TCTGAGGACA
    36481 TTGGTGCTTC GCCGCCCATA TCATCAACAG GAGGTTCTTC TCCATCAACA TCACCACCTT
    36541 CAACTTCGAT AGGAACACCA GTTTGATCGG TGATTGCTTG AGTTATTGCT GCAACTAAAC
    36601 TAGAAATATC AACATCTCCA CCAGTAGCAG GATCTTCTTC TGCAGGTGCC ATATCAGTTT
    36661 CTGGTGGCAT TGGTGGTTCT CCAGCCATAT CATCAGGCAT TTCATTCAAT TTAAGATCTT
    36721 CTTCTTGAGT TTCTTCTTTT ACGAATCTTT CGTTGATAAA GGTATTAGAA AGTGCATCAA
    36781 GACCAGCAAG TCCCATCATT CTACGTGTGT TACCTTCACT CAAAAGAGGT TTTTTGTTAG
    36841 TTGTCATTTA TATCCTATCT CCTAGTTATT TTTGCAAAAA TATTAAAAGT TATTAACTTT
    36901 CTTTTTATAA ATAGTAATGT ATTTTGAAAA TGTCATTTTT TATTTATTGT AAAATTTTCA
    36961 ATATATTTTT ATTTTTTGAT ATTTTTTTAA GAATATGTTC TTCTATTTGT TTAATGCGTG
    37021 CAGAAGTTAA ATGTAGTCTA TTTCCTATTT CTTCAAGTTT TAATGAACCA TGTTTCATTA
    37081 TAGAAATATG AGAACAATTT AAATCATCTT GATATTTTAT AAAGTGTCTA CATTTATTGT
    37141 TTAAACAAGA AGTTTTTGTT ATTATTACAT CATCTAAACA TTTCATATAT AATCTTCCTC
    37201 CGTTCTTATC CCTAAAGGAA GAAGTTCATA CATTTCCACT CTTATTTGCG ACATGAACCA
    37261 AGATTTTTGA TAATCATGTT TTAGAATTTT TTCATCTGGA TAACATATTT TATGTTTTTC
    37321 TGTTATTTTT TTAATAGAAT GAATTTTATT CAAAGCTTTT TCAAGGCTCA CATAAATAGA
    37381 AGTATTTGAG CTGAAAGATT TTTCCCAATG ATATTGTGAC CAAAAATATT CTTTATTACC
    37441 TTTTTCAGAA AGGTAAGTTC CTTTTATAAC ATAAAAAACT TTATTTTCAT TCATTCTAAT
    37501 TCTTCTTCCA TATCTTCTTC AAGAAGATCA AAAATGTTTT CTATATCATT AGAATTAAGG
    37561 TCAAATTTTG TCTTAATATC TTTAATATCA TTTTCATTGT TTGACATTCT TTTTTTTATA
    37621 TCTAAGTTTT TATATTTTCT ATTCTTTTTG GCAGCACTTT CAACTATATG TTTAATATTT
    37681 GGATCATCAT TAATATAAGC AGTAATACAT GCTCTAAAAA ACTTTACAGA ATTTATTTCT
    37741 TCCATTTGCA TTTTTAACTT AAAATCAGCA TATCTTTTAG TTATTTCATT AAAAATAACT
    37801 CTTCTTAATT TAAGTCCATA AATATCATCT TTATTTGGAT CATTATCCAA ATTATGGATC
    37861 ATTTTCTGAG GATTAGAAAG ATCAATATTA TTATTTGGAT CTTTTTTAGA CATTTATTTT
    37921 TCCATTGAAT ATATTGATGG AGTGTGCACG CATTTTCTAA AAATAACCAA AACTGAAGGA
    37981 AATGGAGCAC TATTCGTCAT ATTTCCAAAC TTTAAACGAC CTTTTATGAA ATGTAGTTCT
    38041 TGTGCTTTCA TACAATATTT ATGCCAATAT TTAGTGCAAG TTCGTGATGG GATTAGAACA
    38101 GCAACTAATG TATCTTCTTT TTGACTTTCT TCATATGCTT TTTCAATCCA TATGGAACTT
    38161 TGAGAATATG GTGGATTTAA AAATACTGTT TCACCTTCCC AACTTTTTGA TAATCCATCA
    38221 TCATCTATTG TATAAAACTT TTTACATTTA GCATTATCTA TTGTTGCTGC TGGATCTAAT
    38281 GTAAAATCCC AAATACCTGT TAGTTTTCTA TAAAAACTAT TTGGAGTTTC CCATTCATCA
    38341 CTTTTATGAG AAAACATTGT TTTTGTTGTT ATTTTATCCA TATTAGTTTG GTATTTGTGA
    38401 TTCTGTCATT TTAGTTTTCT TGTCAATAAA CCATTGAGGA ACTTCATCTA ATGACTTACT
    38461 TGTAGTTTTA TTAAACCAAC ATACTTGAAC TTCCAAATAT ACATCTGGTT CTTTTGGATC
    38521 TACTTTTTCA AGTTCATTAA AATAAAATAC AGCAACTTCT TCTTTATCTC TCATTTCGGG
    38581 AGGAATATTA AATTGAAATA ACTGTTCCAT TATTCCTTTT CTAGAACCAT ACTTATTTTT
    38641 ATTATCAATA TTGTATTTTG TTTGTATTTT TACAATATGA AGTAATAATT CATCAATATC
    38701 TTTAAATTTT GGTTTATATT CACTCATATT ATTTTTTGTC TGATGATCCT AATGCTTTTT
    38761 CACCACGATC ACTCATTGTG ATTTGTGTCA TTCCATAAAG ACTTTCTTCA TTATTTGCTT
    38821 GTAATGGAAC AAAATGAACA ACAGGAATCA TTACAAGTTG TGCTATTTTA TCACCAGGAT
    38881 TGATAGTTTG CACTTCTGTT CCAATATTAT GAAGATCGAT AAATATTTCA CCAGAATATC
    38941 CACTATCAAT AATATGAGCA CCTGCTATTA ATGACTTTTT AGCGCCCATA CTTCCTCTAT
    39001 TACATACTTG AAGCATATAA CCGTGAGGAA TACCAAATTT AACACCACTT GCTAACATAA
    39061 CATTTCTATG TGATTCGATC TTTACTGATT TATTATCTGC TGGATTAAAA AATACATCAC
    39121 ATCCAGCATC ACTTGGTGTA TTTCTTTCAG GACTTACAAC TTCTGGTCTA ACTTTAAAAT
    39181 AACTTAACAT CATATAATAT TTCTTCTTTC TATTGTCTAT ACTATAATAT TCAATACTAT
    39241 TTGTCAATAT CTATTTTTGT TTATAAGCTG GATGTTCAAA TAATAAATAT TCTTTTTTTC
    39301 CATCTAAAAA CCAATATACT CTCCAACCAT TTTTTCTATA TTCGCTTACT ATTTTATGTA
    39361 AATATATTTT CCAACTTTCA AGAATATTTA TTGTTTTTCC TTTTTTTAAG TCTGCTGTTG
    39421 TCCAACCTTC ACCGGCAATA CTTTTATTTA TAGTTTCATA AATACTATTT TCTATTTTTG
    39481 TATTTTTCAT ATTTATTCTA CTTCGCAAAT AAATTCAATA TTTAATCCAT CATCAATAGG
    39541 TTTATATTCT GCTGTCATTA TTTTTAGTTT TTGTAGACCT AATCTATTTG CTTTTTTACA
    39601 AACCTTATCT ATTACATAGT TTTCCCATTC ATCATTTGTT GATTCAGGAG GGAGTTCATT
    39661 ATTATCTATT AATACTTGAT GATATTCTAT TTTCATATTT TATTTCCTTA TTCAATTAAT
    39721 TTAAAATTTA ATTTAACATT TTTACAACTG AAACCATATT GTTCTTCATA TATAAGTTTT
    39781 CCTATATATA CGTGATTAAG TTGAACTGAA TTTTTATCTA TCATATTCCA ACATTTTATT
    39841 TTTATTGTCT TACTTGTGTC ATCAACAACA TCAATAACCA TATAGTTTTT ATTATTCTTT
    39901 GTTTTCTTTA TTTCTATTGA TCTTGGAATA AACCAACAAA TATCAAGTTC CGGATCATAT
    39961 TGGCCAATAC CAGGAATATA TTTTTTCTTT AACTTTTCCA ATGTCTTATC ACTTATGATC
    40021 AATGACAATG GAAATACACC AGTTAAACTA ACAATATTAT TAATATATTC ATTTTTAGTA
    40081 AAGTCTTCTT CATTCATAAA TGCTTGAATA TTCATTTCTA ATGCTTTCAA AGTCTTTGGT
    40141 CTTTCAAATG CCACTGACAA CCAAAAGTGT TTTAAATGCT TAAACCTTTT ATCCATTAGA
    40201 TCATTACAAG CACCAGATCG TATTAATACA TCTAAACCTT TTTTATTAAG TTTTGAATAT
    40261 AAAACTTTCT CATTAAATAG AAGTTCTTCA ATGGTATTAA ATGGTCTATT ATTCATAACT
    40321 TGTTCCATTG CTTTATCTCC AAAACCTTTA ATACTATTTA GAGGTTGAAT AAGAGACTTT
    40381 CCATCTTCTG ATGGTTGCCA AGTTGTTCCT GACTTATTGA TATTGATCTG ATCAACTTTA
    40441 TAACCTATTG ACTTGATCAT ATTAATGATC TTTTCTTTAT CATCATCTTT TGTTTTATTT
    40501 AAAACACCAC ACATCCATTC AGTTGTATAA TATGTTAATA AATAAGCAGT TTGATAAGAA
    40561 AGTATTCCAT AACTTACGGA ATGTGAAGAA TTAAACGAAT ATTTTGCGAA CTCTTTTGTC
    40621 TTTAAAAACA ATGACTTAGA TATATTTTCA TCAATACCAT TTTGTTTAGC ACCATTAATA
    40681 AATTTTTCTT GAAGTTCATT TATTTGTTTT AAATATGCTT CTGTTTGTTC AGGTTTTTTT
    40741 GAAATAATAC GACGAACATT GTCACATTCA TCTAATGGAA TATTTCCAAC AATATTTGCT
    40801 AATGCCATTG CTTGTTCTTG AAATACAAGA CAATTAAATG TATCTTTGAG ACATTCTTGT
    40861 ATCAATGGAT GATCATATTT TAAATCTGGA TCATTTTTAT TTTCAATATA AACTTTATCA
    40921 ACTTTTCCAC CCAAAGGACC TGGCCTAAAT ATTGATGTTG AGGCAGAAAT ATCATCTATA
    40981 CAAGTTGGTT TAACTTTTTT AATAAACGAT TGAACGGGAT TTTCTGTATA CTGAAATACG
    41041 CCTACAAATC TGCCTTCATG ATAAACATTT TTATAGACTT GTTCATCTTC AAGATTAAGA
    41101 ATATTTGGAT CAAGGTTTTG ATCATACCAT TCTTTTATTT GTTTAAATGT TGGTTCTTTT
    41161 ATACCTTTAT TTTGAAGAAT GATCTTAATA CAGTCTTCTA TCATTGCTAA TGTTTCAACA
    41221 CCTAATATAT CAAACTTGAT CCATCCCATT TCTTCTAAAT GAGTAATATT TCCACTTTCA
    41281 CTCCAAGGTG TTTGAAGTCT TCTTTTGGAA GAAATAACAG GCATTCTATT AAGAATATTT
    41341 TCACTTATGA TCAAACCACC AGCGTGAGTT CCAACAGTTT TTATTTCTTT ATATAATGCT
    41401 TCAATATGCT TAGCAATATG AGGATATTTG TCAATAAATG CTTTAAAGTT AGGACTGTAT
    41461 TTAATAGCAT CTTGAAAGTT TGGGTTAATA TTTTTTTCAC CTGTTTCTTT TTTTGATCCA
    41521 TTAGCAACAT CAATATCAAT ATTTTTAATA GCATCATTGG ATTCTTGAAA TGGTATTTGA
    41581 TAAAATCTGG ATATATCTTT CGCAAGAGAC TTGATCTTAA AAGTATTCAT ATTTGATATA
    41641 TTAAGAACAT TTTCTTCACC ATATTTTGCT TTTAAAATAT CAACAACTTT TGCTCGATCT
    41701 GAAAAATCAC TATCAATATC TGGCATACCT TTTCTATATT TATTAATAAA ACGAGAAAAA
    41761 AGAAGTTTAT ATTTAATGGG ATCAATATTA GTTATTTTGA GACAAAAACA TACCAATGAA
    41821 GATGCTGATG AGCCTCTTCC GTGTCCAATC AAAACCTCAT TTTCAACAGA AGAAATAATA
    41881 TCTTTCATTG TTAAAAAATA GTTTTCTATC TTTTTATCTT TAATGACTAA AAGTTCTTCT
    41941 TCAAGTCTAT CAATATATTT TTGGTTATTA TCAAACTTTC TAAATTTAAG ACCTTCAAAT
    42001 GATAGTTTTC TCAACTCTTC ATAAGGGTCT TTATCTTTTG GAAGTATCCA AGAAGGAAGT
    42061 TTGATATTTG TATCTGGTTT TGGTTCTTGT ATAACATCAA AAGCAATATT ATGTGTTCTT
    42121 TCAATAGAAC TTAAAACAAT ATCATCATCA TAAAAGTCAT ATTCTTTTGT AGTTTCTTTA
    42181 TATGCTTCCC AAACTTGATT ACCATTTTTT GGATATAGTT CTGCTTTAAG TTCATCTTTA
    42241 CTTTCAGGAA GTTTTCCAAA CTCAAAGTTA TTAAAGTTCA TCCAACCTAT TTTCTTATAT
    42301 AGTTCTCGAT CTTGCCAATG ATCTGGTGTT GGATAATGAG AATCTGCCGT TGTGATAAGT
    42361 TTTATATTAG TTTTCTTTGA AAGTTCAAGA AAACACTTAT TGGCAAGATG TTGAGCAGAA
    42421 AGTTTATTGA ATTGAAGTTC AATAAATGTA TTTTCTGATC CAACAGCGTC TACAACCTTA
    42481 TCAAGTGTAT TTTCAAGTCT TGCTAAAATA TTTTTGATAT TAGTTTCATT CAATAATGAT
    42541 GGTTTTAAGT CATCAAAGTT TAAACCAGGA AACTCTTCAA AAACATCGGC AGATAAATTT
    42601 CCACCACAAC ACGCACTTGA AACAATAAGA TCTTCGCCAT ATTGTTTCAA TAAAGTATAG
    42661 TCTATTCTTG GAAACTTATA GAAACCATCT TTATATCCGT ATGATATTAA GGAAAAAAGA
    42721 TTATTTAGAC CTTTTGAAGT TTTTGCTAAA ACAACAAGAT GGTTTCTCTT CTTTATTGGA
    42781 TCAGAATATT TATTAGACTT TGTTTCTGCT TCATTTTCAA TAGTAGCAGT TTCGTCTTCA
    42841 TCTTCTTTTT TAGGTTTCTT TTTAGTTTTT TCTAACTTCT TATTTTCGTG TGCTATTTGC
    42901 CATTGTTTTA GATCTGGATG AATATAAAAC TCACATCCAG GAAGATACTT GAAGTTTATT
    42961 CCTTTTTTGT TGAGTTCTTT TGAAGCAAGA TAAGCATAAA CATAAGAATT GGCATGACCG
    43021 TGTTCGGTAA TCGCCATACT ATTCATTCCA TTTTGAATAA CAAAGTCAAA ATGTTCTTTT
    43081 GGTTGTCCTA AACCATCATT GACACTGAAT CCGGTATGGG AATGAAGATT GACGAAAGAA
    43141 ATATTTTTCA TTACTTTGAC AATATCAAAG TGTCAAATAT TTGTCAAGTT ATTTTCCATA
    43201 TATCTTTTCA TAACGCTCAC ATCTTTCTTT TGTTTCCATT TTTTAAATTT GAAGAAATAA
    43261 ATAATAAAAA ATAAATATTA AAAATATTAA TATTAAAATA TTATTCATTT CAAAACTCAT
    43321 TTAAATGATA ATGCATATCT TCTAAACGAT CTTCAACTCT GGTTTTTTCA TTTTGTAAAT
    43381 ATCTAACTTC TTCTTCTAAA TGTTGAACTG TTTGTAAAAC ATAATCTGTT TCTGTTCTTA
    43441 ATAGAAATTC AAGATCTTTC TTAAAATGTA AAACATTGTC TAATGTAGCA TATTTCAAAG
    43501 CAAACTCTTC TTTTGTCATT TTTTTAATCC TTAATATTAT TAGTTTGATC TTTATCTAAA
    43561 CAAGTAAAAT CACAATATTT TAAATCACTC ATATTTCCTT CACTATTTAA ATGAACTATC
    43621 CTAATACATT CTTTTTGATT AGAAAGACAA GTAATATTAT GATCATCTAA ATATAATAAT
    43681 GTTATTCCTA ATGAACAAAA CAAAAAAACA GATACAATAA TAGCAATATA AATTAAATAA
    43741 TCATTCCTCA TTATTATTTC CTTTAACCAT TTCAAGTATA TTTATTTAAA AACCCTTGGC
    43801 ATTTCTGTAA TATTTAATAT TTTATTATTA GGTCTTTCTA TCTCTAAATG ATGTGGAGAT
    43861 CCTAAAAATA AACATAAACC TTCCCAAGTA TTAATATTAT AATGCCAAGG AACTTCCAAA
    43921 TTAACTGAAT CTTGACTATC CGTCAAGTCA ATATTTTCAA ATATATCTTT TAATGTTAAA
    43981 AACCTTCCAG TATATCTTTG TTCTAATGGA AGTCTTGCTA ATCCCATTTT ATTATTTGGA
    44041 TTATTACAAG CAACCCATTC ATTTACACTT TTACTTCTAA ATGTATTATA TAAATATTTT
    44101 ATATCTTTTT GATCAATACA TGCTGATATA AAATCTCCAT TTTTAATACT TTTATTATTT
    44161 AATGTTAATA ACGTTCTTTT ATTTTTTTCT AATTCTGATC TATAATCAGC AATAAAACTT
    44221 GGAGGATGAA CACCATATGG AAATGAAATA TAATATTTAA TAGGAACTAA CCATTTTGCT
    44281 ATATTTTGAC TTATATTTTG AATTTTTTTA CATCCATATA TAATATTCCA AACCAATGAA
    44341 TCTCTTTCAT TTTGATCTTT TGGACTACCT GGAACATAAT ATATTGGTCT TTGTTTATTT
    44401 TTTGACCATG TATCATGCAT TTTTTCATTA TACACTTTTG GATCTTCAAT AAAATCACCA
    44461 AGTCTGTATC TTATTAATGG TTGCATATTA GGTGGGCATA TTATCCATAT AGTATTACAT
    44521 CCAGCATAAG CACATTCTAA TACTGCTCTT TCAACAGCAA GAAAATTTTT AGCAATAGGT
    44581 TGAAGACAAT CATGCCAAGG AAAACCAAAA TCTAATGGTT GTCCATTTAC AGGAACTACA
    44641 CCTGCTATAT GAAATGTCAT ATATGTTTCT TATACCATTT TAAACAATTG CTGTCTAATA
    44701 GTTTATTTAA ATTAAGATCA TTATTTGGAA AAATAAATTT ATTATCATCT TTATATATAT
    44761 TTTTTTTATT TAAAGGAATT TTTATTCTCT TATTACCTTC TACTTTTATT TTAAAATGTT
    44821 TGCTTCTTCT AATATTTAAT TCTTTTAATA AAGATAATGT TTTAAACAAA ACATTTTTTT
    44881 GTGACCAATC AAAAATATTA AGTTCATCTT CATTTATATA CGAAATTGAT ATAGCGTTCT
    44941 TATAAACTTT TTTTTGATTA TAATAATAAA ATATTAATTC TTTTGTTAAA CGATCAGAAG
    45001 TTTCTAAATA GTCATATTTA TGAGGCTTAC AATGAAATAT TTCAATATAG TCATAAACCT
    45061 TATATTTTAA CATTTGACAA TTAATAGGTG ATGGAAGTCC TATGATATTT TTATCAGTAA
    45121 AACATATTAT TTTTTCAGCA TTAAATTTTA ACATCCTTGC AAAAGGAGTT ATACATTTTA
    45181 TGATATTTTC TTCTATTTTA ATAGAAGAAA ATGGTATAGA ACTCATATTA AAACCATTTA
    45241 TTGATAAAGC AAAATAAAGA CTATTCCATA ATTCAAGTTT AGAATATCCA CTTATTTTAT
    45301 TTGAAGTTGG AGATATAAGT TTTTTTTGAG ATGATCTAAA TTTAAAAAGA GATAAATCGT
    45361 CATTAGGATC AAAATATTCC AACTTATAAG GAGGTTCTAT CTGAGTTGAA ATAAAAGGAA
    45421 TATCATTAAA AAATGAATAT AATAAAGCAT TTAAATTAGA ACCTATAACA ATAGTATCTA
    45481 ACTTTCTATT CATCTTTTCT AACATTTAAA ACTAACCACC CATCATACTT ATAACCTTCT
    45541 GGTGGACCAC ACCAAGTTTC ACATTTTAAA CATTTAGCAA AAACTATCAT ATATCCAAAT
    45601 ATGATTCTTC TTTTTGGTTT CCATTCGTGA TAACATTTAG AAATAATTTG GACTTGTTTA
    45661 AATGATCCAA AAAGAGTTTC TTTTTCTTTC TTAATCATTT TTTGGAACTA ACTCAAATGC
    45721 TTTAATAAAA ATGTTTATAT ATTTATTATT TATATATTCT CTTTTAAAAA AAGTTAAAAC
    45781 TATTTTATTA TCTTTTATAG ATAACTCAAC ACTATCATCA ACATCATACC CAGCACTATC
    45841 TACTGCATAA AGTTTAAACT CTTTATGATA TTCATCTGAC TTATTATAAT GTCCATCTCT
    45901 AATGAAGTCT TTAATAAGTT TATTTATTTC ATCCATTAGA GTTTTCTTCT TTCTCAATAA
    45961 GTTCCCATTT ATTATTTCTT GTAATGATTT TTGAATGCCA ATCGTTTTTA GAGTTTGATA
    46021 ATGTTTCACA CAAGATCGCA CACTTATCCC ACTTACTCCA TCTTTCATTC CATTTAGTAA
    46081 TATTTTCAAG TTTATCATCT ATAAATACAT CTCCAAAAAC AAGATCTTTT CTATTTGTAA
    46141 TAATAATATT ATCTCTATTA CCATCAAAAT ATTTTTTTAA CCATTTATAA CGAACATCTA
    46201 CCCATTCTTT ACAACTTAAC CAAGGTGATG TTAAAAATAC AACTTCAAAG TCTTTTTGTC
    46261 TTAATTTTTC TATCGCTTTT TGACCTGCTT CAAGAACAGG AATATCTCTC CAAAATTGTG
    46321 GATCTTCAAG TATTTTATTA CATACCTTAT TTTCTTCTTC ATTGAAAAGT TGAAAAATAT
    46381 CCCAATTTCC AAGATCCAAT ATTTGTTGAG ATGTTATTAA AGGATTAACT TTATTGATAA
    46441 TAGCGAGATC AAATTGTGCC AAAACTCCAT CAACATCGCA CAATACAATA CTTTTATTCG
    46501 TCATAATATT CTAAAATATT ACTATTTTAC TATTCCAACA ACAAATTTTT CAGATATTAT
    46561 AAAAAATATT TCATCTTTTA CCCTTATTTC TTCAATACCA TGAGTTTGAA CAATAACCAA
    46621 AGGCATTTTT GTTGCTGGTG TTAGTTTTTC ACAATCGTCA GCAACATCTA ATACTTTTAC
    46681 AAGAGTAAAA GGATTAAGTT TTTTCTCCAT ATCATCAGGA ATTTCAAAAG CATTATTTGA
    46741 TTTTTCTTCT ATCTTTTGAA TAAGAAGATA TTTATTTATT GGACAAAATT TCATAACATT
    46801 ATGGAACTTC TTTTTTACAA ATTTCAATCA TTTCCAAAAG TTCATCCATA TTCACTTTAT
    46861 TTTTAAGGTT ATTATATGCT TTTTTGCAAA GCGTAAATTC ATCTTTTGTA AGCCAACCAT
    46921 TTTCAATATA GTTTGATCTA AGTTCTTTCT TTTGTTCTTG AAAAGGGATC ATTGCTCCAT
    46981 CAAGTTCCCT AAATGATCTT ACCAATTTTT CTATTTTTTC TTTTTTATCT TTATCTACTA
    47041 TCATTTTTTA CCTCTTTCTA ATAAACTATC AAAATATCAT TTATTTGTCA AACTGTTTTT
    47101 CACTTAATCT TTGTTTATAA AGTTCTGGAA ATCCTTGAAT AACTCCTTTC AAAAAATATG
    47161 GTTTAGCCCA TAACCAAAGT TCTTCTTTGA TATCATCAAT ACATTCTTCT TCAATATCAT
    47221 TATGTATTTC TTTTATTATT GAACCAATAT CTCTCATTGT TTCAGTTAGT TTGTCTTCTT
    47281 CTGTCAAATG CTGAATAGCC TTATTCCATC TTGCTTCGGA TTTATATGAT TCTATCAAAC
    47341 TCAATAATAT GTCTTTTTTA GTAATATTTA CTTTTTTACG AGTATGTATT TCTTTGAAAC
    47401 TGTCTGAAAC ATATTTGCCT ACCAATAACT TATTGTCTTT TGATAATCTT TCATAATTTT
    47461 TTATCACTAT GCCTTCAATG GATACTTTGC CAAGTAAAGA TGATTGTTGA AGCAAATCTT
    47521 TCATTTTTTC TAATGAAAAA TCATACCCTA ATCCTTCCCA GAGTAAAGGG ACAACTTCAA
    47581 AACCAAGTCT TGTTGATTCC ATTACTTTAT CATTATATAA TAAATATTTT TCATGACTTG
    47641 TATCAATATC ATATATTATA ATATGATTAT TAGGGATCCG ATCATATTTC AAAGCATTAT
    47701 GTTTTGGTCT ACAATTATGA ACTATAAAAT CGTTTGCAAT AAAATTAGCA ACATTTTCTT
    47761 CTCCGCTCAT TTCAATATCA TAACATTCTT CTTCTGGGAG AGATTTTATA CTAACTATTT
    47821 TATCAAATTC ATAATTTTGA TCTTTTCTGT TACAGATTCT TATTTGAGTT TGATTATGAC
    47881 ATGTGGAACA TAATACTTGC AAATTATTAA TCTCATTATT AAGAAAATTA TTATCTTTAT
    47941 GATGAATTTC TAAACAACTA GTAAGTCTAC ACAATTCACA ACCATTTGTT TTTAATTCTC
    48001 GCCATAAATT TTTTATTTTT TTATGTTCAA CTCCAAAAAG TCGTTTAGGT ATCTGATATG
    48061 TATCAGAACG TAATATCCCC ACACAATCAT TTATTTTTAA TTCATCAAAT GATTTCCAAC
    48121 CAAAAGGAGT CCAAACTAAA TGTTCTTTTG TTGCTTTTAT CATTGCACCT TTGCGAGTTT
    48181 TTATTTCTAA AATTGATTTC AAACCTGTAA AATATATTTT TTCTAATTTA TTAGAAATAA
    48241 TTTTATCTTT ATTTAAATCT AAAGAAAAAA GTGATGGTTT TCCATCAGAT TTCCATCTAT
    48301 TTCTTCGTTT ATTTTGAATA ATTTCATTAT CTTTTTTTCT TAAACGTTTT CCGTTAGAAA
    48361 CATACATTAA CTCTTGATGA TCATAAAGTT CTTTTATAGT AATAAATTTA GAATTTCTAC
    48421 CACCAGAAGA TTTTTTAATT TTCGTGTCTC CCGATAAACA TAAATATTCT CCTCGATATA
    48481 TCCAATTCGG TTCTAATAAA TGTTCTATTT TTTTTATACT TTCAATACCT TGAATAAACA
    48541 TTTTATTAGG ATTATCAAGA TCAAGTTGAG ATCCCTTAGA ACGAACATAT AACTTTCCTT
    48601 CAATTTTACT AAAAGAAATT GAAGAACCGT CAAGTTTTTC TTCTACAAAG ATATGACCAT
    48661 TCAATAGTCC TTGAGGACCT GTCAAGGTAT TATCGCCTAT ATTCGGTATT TTAGCATATG
    48721 AAGAGATCAT TAATGATCTC CTTTCATTTA TAAATTTATT TTAATTTTAT GTGTTAAAAC
    48781 TTCAGAACAT TCTTTATGTT TTCCAACAAG AACTAAATGA CAAAAGTTAT TATTTGGATC
    48841 TAAAACAAAG TCAAGATTGG CATCATATTT ATCTTGATCT TTAAACTTTA AAAGTTTAAG
    48901 AGTATTTAAA AGCATTGTTT TTGCTCTATT TGTATTTTCA AATAATGGTA TTTTGTCAAT
    48961 AGCAGGCTCC AATGGTTTAA AAATATTGTC AATAATGTAA TTTCGTTCTT CATCTGTTAA
    49021 TGTATCTCTC ATTTATTTTT CTTCTTTCTT TTTAATATGT TATTAAACAT TTATCGCCTG
    49081 AACATGCGAT TTCACTTTTT TGATCTGTAT TATCATCATA CTCTACAACT TTTGATAAAT
    49141 CAACATCTTT TAAAGTTTTC ATTAATTTAT TATATTCCTC TTCTGTACAA GATGAAAATG
    49201 GAGGTTGTTT ATAAGAACCT CCATCATAAG GTAATACTGA TAAACCATTA TAATATTCTT
    49261 TATTAATCCA CATCCATTCA CCAACTTCTT CCCATTCGTC ATCTTTTATA GAAATAGTGG
    49321 CAGAAATATT GTGTGTATTA TTTCCGTTTA TATGGCCAGG TTTTATCCAA TTTTCTGAAA
    49381 ACCATTTCAC TCTTTCTAAG AGATCAATAG GTGATTCATG ACGCAATATA GCACCTTGTG
    49441 GTGCTTTTTG AGGAACAGAT AAAATTGAAG TATCGTGTGG TCTAAAATAA TCATCTTCCA
    49501 AAAGTTCTGG ATGATTTATC ATTAAATATG AATATATTGA CTCATTTTTG CCAAGACGTA
    49561 TTGTTCTAAT ATAATATTCA TCATGCCAGG CATGAATACC AGAAGAACAA CCTAAAACAC
    49621 AAGAAGTAGT TCCAGCAGGT TTTAAACAAG TTAATCTCGC TGCTGGATTT ATTCCTATTA
    49681 TTGAAGCAAC TCTTTTATTT TCTTCTACAC ATATTTCTGC TGCTTCTTTA ACATTTAAAT
    49741 GTTGAACTTT ATTTGATCCA ACACCAGTAA AACTTATTCC TAATAAAGCA TCTTTTTCTG
    49801 TTGTTCTTTG CCAAATGGGT CTTAAATAAT GAAAATCTGT ATAACTCGCT TGTAATGTTC
    49861 CAATAAATGT TGCTGATTTA ACTCTTTCAT TAAGATCTTG TTGATCATTT ACATCAGATG
    49921 TATTAACTTC ACATAAATTA CAAAAAGAAA ATGGTCGTAA TGCTATTTCA TGACATGGAT
    49981 TTGTTCCCCA ATCTTTATCA TTTGTAAATG ATATGCCAGG CTCACCTGAT TGTGAAGCTT
    50041 CTATTTTTTT CCAAAGTTCC ATAAAAAAAG ACTTTTTTAT TTTATGTCTT ACCAATACAG
    50101 CACTATTGTT TGCCCTACCT CTTTGAGGAT TTTTTTCATA CCATTGCCCA TATTTACATG
    50161 ATATCATTTC ATCATCATCA GCAGAAAACA ATGATATTAG AGCAGCCCTT CGAATTCCTC
    50221 CAGCAAGTAC GGCGTCCGCT ATATAACAAA TAATATCATG TGCTTCAATG GGTTTAAGTT
    50281 GAGTTCCATC TTCTTTATTA GATAATAAAG ACTCTATTTT CATTAAACAT ATTCTTAATG
    50341 GATCTGGGCC AGGAGCTTTC CCGCCAGAGG TAATAAGTCT CGCACCCTTT ACTCTAATAT
    50401 CACTAAAATC AAATATTATT TTTGATGTTC CTTCAAAATA TGAACACATT AAAACTTTTA
    50461 CTGAATCTGC CCAGCCTTCA ATACTATCAC CAATAAGATA TCGTCTATTT CTACCTTTTG
    50521 GTTTTCGTAT TTCTGGAAGC TTTTCTATAT GATGTTTTTG AACACTATAT CCTACTCCTG
    50581 TGCCACCTAA TAAAAGAAAC ATTATTTCAT TAAATGCTCT TATGTCATCA AGAGGTAAAT
    50641 AGCAACAGTT ATATCCACGA GAAGGATTGA TATTTATAGG TTTGCCAGCA AATTGAAGAC
    50701 TTCTCATTGA AGGAAGTATT TTCTTATCAA AAACAAATTT ATATGCTTTT TCTATTTCAT
    50761 TTTTAAGTGA TGGAAACTTT TGCAAATGCA TTTCTTTATT TCTATTTATA AGTTCTTCAA
    50821 AAGTTTCCCT TCTATTAAGT TCTTTAATGT ATTTTGAATA TTTTGTAAAT ATTGTTATAT
    50881 CTGATAATAT TTTGCTGGCA AGTTCCATTA TTTATGCTCC ATAGTTTTGT TTAAACTTTT
    50941 TATACTTTTC TTTTAATCTT CGCTTTTCTT CTTCAGGATC AATTTGAGAT GATGAATCTT
    51001 TATCTGGATC GTATTCGCCT ATTATTTTTA TATCAACTAT TGCTGGATCC ATAAAAATAT
    51061 TATATGCCAT ACCATCATAT CCATTTCTAT TTTTCAATAC AGCGATCTTT CCTGTATTGT
    51121 TTTGTTTATC AATATTATTT CTTGTTAATG ATAATGTTAA ATAAGAACCA AAATGTCTAT
    51181 TAAATGCTTC TGATGTATGT TCCATCAACA CAAGGTTAGA AGACGCGCCA GTTCTATTAA
    51241 CTTGAGATGC AGTTATTCCA GCAATATTAT TTTCTTGACA TAATGCTTCA AACTCATCAT
    51301 TGGTTTCACC TATTTCCATA CGCAACTCTT TTTTAACAGA AATAGGTTTT AATAAGTCTA
    51361 AATAATCAAC AACTATTTCA TCTGTTATAA AACCTTGTGA TCTAAGTCGA TCTTGATGTA
    51421 ATTTTATTGT TGCTAATGAA GCAGACTTTT TAGGATAATG TTTAATAATA AGTTTACCAG
    51481 AAACTCCTTT TATTTTTAAC AATATTTCAT CTTTTTTATC TTTAAGTTCA TCAATAGGAA
    51541 TACCTGACAA ACAAGCATCA AAACGAAGAC CTATTACTTC TGATCGTAAT TCTAATGTAT
    51601 AGAAAACAAC ATTTTTTCCA TCTTTTAATG CTGCAGCTGC CATTGAAACT AACATCATAG
    51661 TTTTACCAGC ACCTGTAGCA GCAAGTAGAA TAGAATATTC ACCTCTGCCT ATTCCACCAT
    51721 TAGTGATCTT ATCTATTTCT GGAAATCCTG TTGTTATAGG TTCTCTAACA TTTTCAACAT
    51781 ATCGTTTTTC AAAGTCTGCT AAATAATCAT GACCACTATC TATTTCTTCT CCTGCTTTGA
    51841 GACTATCATT AATGATCTTT CTTATTGCTT CAAAAGAATT AGTTTTTAAT AAAGGAACTG
    51901 ACTTTAACAT TCCTTCATGA AGTTTCTGTT TTCTACAAAA GTCTATTGAT TCTTTTTTTA
    51961 TATAATCGGC ATTATCAATA GTAGTTGTTA TCATTCTTGT ATAATATTCA ACAACCTGTT
    52021 TTTGTAAAAG TTCATTTTCT GCAGAAAGAG TAGAACGAAT AAGGGTATCC ATAGTATCTC
    52081 TACTTGGATG AACTTTAAAT TGTTTTTTAT ATTCAAATAT TTTATCTACA AACCATTGTA
    52141 AATATTTTGA TTCTAAAAAC TCTACTTTTA AAACTTCACT CATTCTATCT GAGAATATTC
    52201 TATCTTCTAG AATAAGAAAA GATAAACGAT CTTGAAATGA TTTACCATAT TGACTAAATG
    52261 AAAGATTTTC GTTCAATTTG ATCTCCATAT TGAGTTTAAT AGTTTACAAT GTTTGGAAAA
    52321 AATGTCAAAT GAAATATCTG ACATTTTTCT AATTAGTCTA TTACCTTTTT TACAGGAAAT
    52381 GAAAAAGACT TAAAAAGTTG AAACAAAGAA TCCCAGCTAT AATCACTAAA TCCATCCTTT
    52441 AATATCAGTC TCATAACTTC TGACTGGTTA AACTCTGGAA CAAAATTTTC AATACTTTCT
    52501 TTTATTTTTC TTGATTGTAA TGTAGATAAG TTAGGAACAT ATAGTTGCAT TAATTTATAG
    52561 TTTTCTTTAA TAAGTTCTTC TTTGTCTAAA ATATCTTGAT AAAACTTATA TTTACTATCT
    52621 TCTGTAATAC TTGTTTTTGA AAAATCTATT ATTTCATTTA TCATATATGA CTTATCTTCA
    52681 CTTAAAAATG GAAAACGCTT AGCAACTGTA GTTAACCCTG CACCACCAAT ACCATCAAGA
    52741 TTATCACTTT TGTCTCCTGC TATTGATCTT GCTAAGGCAA AGTTATTAGG ATGAATATTA
    52801 TATTCTGTTA ATATTCTTTT TGAATTCATT ATTTGTTTTT GAATAGGGCG AATAACCAAT
    52861 ACTTCATTAT TACATAACTG ATAGAAGTCT TTATCGCTTG ATACTATTAA CTTTATCATT
    52921 CCATTATAGT GTTCTGACAT ACAAACTTTT GCTATTATAT CATCTGCTTC AACATCATCA
    52981 ATCATAAGTT GAAGAATTGG AAAACAATTA AGATAGTCTA TTAATTTATA AAATTGTTTT
    53041 TTTTTGTTTT CCAATTCTTC TTCATCAGTT AAGTTTTTAA TATTCCTGTT AAGCTTTATT
    53101 GGTTTACGAC CTTCTTTATA TTCAGAATTT ATTTTTCTTT TACGTCTTGA ACCATTTTTT
    53161 CCATCCCAAA CTATGATTAT ATGATTTGGA GATGTTTCTC TTGCTATTTT TTGTAAAGAC
    53221 TTAATAAAAC CTTTTACACC ACCACAAGGC CCATCATCAG AACATAGACT TGGATCAGCG
    53281 ATATAAGAAC GGATAAATTG GTTTAAGGCG TCGAATATTA AAACTCTTTT AGTCATTTAT
    53341 ACTTTTTCTT CGTCATCATC AATGCTATAA AATTTATTAG CATTTTCTGT TTTATCACTA
    53401 AATTTTTGAA TGACATGTTC GTCCATTATT TCTAATACTA TTTTTCTAAA GTTTTCATTT
    53461 TTCATTTGTT CAAGCCAACC TTTATGACCA TCTTCATCTT TTGATGAAAA CTTCATTTCA
    53521 GAACCATCTG AAGGTGAAAT AATATATCTC CAAGGCCCAC CAGTTCTATA TCTAGATGAT
    53581 GAAGATACCG CTTCTAGCCA ACTTAATTCA TCTTGAATAC CAACTGGATC AGCACCCCAA
    53641 ACTATTTTCA TTGTCATTTC TCTATTTTCA GTACCAAACC TAGACTTTAC TAGTTTTGCC
    53701 TTAACTTCTG AACCTATTCT GTATCCTTTT TGATCGTTAA TACAACTATC TTTTGCTTTT
    53761 CTAGCAGTAA GCCATATTCT CAAACTATAG GCATACTGCA AAGCTTTGCC ACCTGGCGCG
    53821 AAAAACGGGA CGAATTTTGA ATTTTCACCA ATATTTGTTC TAAGTTGATT CAATACCAAT
    53881 AATGTTGATT GAGTATTGGC AATAGGTATT GTAAGTTTTT TTAGACCCAT TGACATTATT
    53941 CTTGGACCTT TTGCCATTGA AGATTGTGGG TTAAATTCTT CTTCTATCAG ATCTGCTTCA
    54001 CAAGCAGTAT TAGCATAGCT ATCCCAAATG AAAAGATATT TTATTCCTTC AGCACAACCT
    54061 AATAACTCAT CTATTGTTTT TAGAACAAAC TCAATACTTA ATGCCTGAAC ATATGTAAAC
    54121 TTATCTAGAT CCATTCCTAT TTTCTTTAGG AATTCTGGAT CTATTGAACT TTCACTATCA
    54181 AAATATACAG GATGAATTCC TATAAGTTGT GCTTGTTTTG CTATTTGTGC AGCTAAATAG
    54241 GATTTGCCAC TTGCACTTTC GCCTGCTAGT TCAATTATGC GACCAACAGG AATACCTGCC
    54301 ATTTTGCCTT TACATATAAT GCTGTCTAAC CACCGAGATC CCGATGGGAT CCATTCCTTA
    54361 ACCTCGCTGG GACTATCATC ATTTAGAGAT GAAGCAATAT TTATGCCAAC TTTCTTATTG
    54421 ATAATACTAT TAATATCTTT TATACTTATT TTGCCTACTT TTTCTTCTTT TTCTTTTTTC
    54481 GCCATATTTC CTCTTTTTAT ATATAAATAA AAAAAGACTC CACTTTTTTA GAATGGAGTC
    54541 TTTTCTATTA TTTTAATTTT TTTTTATTTA TCCAGCATTT AATTCATCTA TTGCAGAATC
    54601 AATATCGGTA ATAGAATTAT CAACTATATC TCCATATTTT TGTTGTTCTG AATTATCTTT
    54661 TCTAGATTCA GTCATCTTTT CATGTAAGAG ATGACTTATT TCATCAGAAG TTTTTCTTAA
    54721 TAAAAATTCT TCAATTGGTT TAACTTTATC CAAAAGTTCT TTTATTTCTT TCTTATTTTT
    54781 TGAAATAGGG GTTGGTTTTC CTCCAACTAC TAATGTAGTT TTTGGAAATG CTCCTTTCGT
    54841 TTCTGCTTTT TTATAATTTA AATTAAAATC ACGTCCTAAT TCTGGATCAG TAATATCATC
    54901 ATAATCTGGA TCAATGGTAA AAGTTAATAA TTGTTTATAA CTATCTTTAC CATATGAATA
    54961 GGGTTTTGGT TCTAAAACAT CTGAGGTTGA GGATCGAGCA ATAACATTAG AAAAAAACCT
    55021 TTCTTGAGAA TAAAACTTTT TTGCCATAGT TTTACTTTCA TCTGTACCTT CTTTCCATAA
    55081 AGAATACGCA TAATCACAAA TGGCACATTT TTCATCAAAA TTCTTTTTTG GACAAAGAAC
    55141 TGGTTCGCCA AGATTGTAAT GTAAATGATA AGTTTTAAAT GGATCTCCGT CAGCTGACGG
    55201 CAAAAACCTT ACTTTTTGAT CTCCTTCGGC AGGTTTAAAC CAAGGATTAT CTTTATCTCT
    55261 ATCTTTTTTC TTCTCTTCTT TTGTTTTATT TACTTCAGCA AGTTTAGCAC GCATTTTTTC
    55321 TCTATCAATA ACCATATTTT TTTATTCCTT TTTTTAGCGG GGTATAATAA CCCTGAGCAA
    55381 GTCTCCATTA CTTATTAGAG ACTCCATTTA TTTTAGTTTT GGATAATAGA TGTATGTTTA
    55441 GTACAATATA TTATCACTTG TTCATAATTA GTTGCAAAAA TACCGTAAGA TACTCTCTTA
    55501 TTTTCATCAT TTATTTTACT TTTTACAAAA TCTTTAACAT TTTTTAGTAA TGATTTGTCA
    55561 GTATTTAATA ACTCATCATT ATATCCAAAA TAATACACCG AATCTGTAAT TCCGTCAAGA
    55621 TTAAAAAACA TACTTTCAGT AAATGTTTCT GGATCTACAA CTCCTATTGT TGATATTCTA
    55681 GTCGCTTCAG GCAACCTTGA AATAGTTGAT GATACTGCCT TCATATTAGA AAAAGAGTTT
    55741 ATATAGTTAA ATGAAGAAGT TATTATTTTA TTCAAACTAT CAAAAAATGA TAAAACTGGC
    55801 AAACCACCAA CTAGATCATC TATTAATATA TTTGAACAAA TATACATTCT TTCAAACAAA
    55861 CCTGATCTAG TATACTCCTG AAATACATTA AAGACAAGTT TTTCTTTCAA TAATTGTTCA
    55921 TGACCTAAAA AGTCTTTTTC TGGCTGAACA TATAATATTT GAATAGAACA TTTATCCTTT
    55981 ATTTGAGAAA GTATAGATAA AGATGCTAAA GAAATACTTC CTCCACCAAC AACTATAAAT
    56041 AATACTTCTT TGTCTATACT TTTAAAATAT TTTTTTAAGT TAGGAATATT TTTTTCATAA
    56101 TCTTCTGGAA TTAATTCGGA TGGTAATAAT AGATCAAAAC ATCGTTCATT TTTAGATAAA
    56161 GTTTCAGTAT CTATTCTAAA TATTTTTTTA TATTGTTTAT ATTGAATAAA ATGAGTAGCA
    56221 AGAGCACATC CTCCTTTGCC TATCCCTATT ATATCCATTA TATTTCCCTC ATTTCACCAA
    56281 AATTTTTACC TATCTTTATG TTTACTCTAA ATTTACCTAA TTTTGTATTT GAAAATATTT
    56341 CTTTAATATT CTTCAAATGT TTTAATTCAT TTTGAGCTGT ATCAATAACT AAGGCATCAT
    56401 GTATTAAAAA TGATATATTT GACTTTAAAT TATTCTCTTC AATATATTTA TTTACTTCTA
    56461 TTGCTTGTCT TAAAAAAAGA TCATTTGAAA CACTTTGAAC AATATAACTT AAAGCATGAT
    56521 GTTGATCTGA TAATATCTCT CTTCCAAACG GAGTTTCTAC TTTTAAACCA TTCCAATATT
    56581 TTTTAATAAC ATTATTTTTA TTATATGTTT CGTCTATTTG TTTTAAACCA AAAGGAATAT
    56641 CATTTTTCCC ATTATAAAAC CAAGCAAGAA ATTTATTTTT AAATGTTTCT CTATCAAGTT
    56701 GATCATTAGG ATATTCTTTA TTATAAAGTT CTAAATGCCA ACTATGTAAA TTCTCTAATG
    56761 GTTGTTCAAT TTCATTTAAA CCTAAAAATG TTCTCAATTC AGCACCATTA TAATCCAATT
    56821 CAATAAAAAA ATTATTATTT GGTTCTATCA TTTTTCTATA CATTTTATTT AAATTTAATA
    56881 TTGGAAAAGA ATCTGGTCTA GATGCTAATC TTCCAGTTAT ACTTCCAAAA ATATTATAAT
    56941 TTATATATGG TTTTATGTTT TTAAACTTAT TTCGTAATGA TATTGATTTA GTATCTAACA
    57001 TTATATCTAA ATGTGATGTA TTAATCTTAA TTTTTTTATT TTTTATTTTA AAAATTAAAT
    57061 ATGATAAATT TACTAAAAAG TCATAATTTT TAGGTTTATT GTATAATAAT AAAACATTTT
    57121 TTGTTATTTC ATTTTGAATT TCAAACATTT CTTTTAAAAA TGACTTTGGA AATATTTCCA
    57181 ACAATTCAAA ATCATTTATT GATATTTTTG TTTTTTTATA TGTTTTTAAA AATGTCTTAT
    57241 GTTTAGATAT AATATTTTTA AATTTTGGTT TAAGTTGTTC TGGACAAACA TCTAATAAAG
    57301 TTTTATTTCC AACTAATAGA CTAGCAAAAG TCGTACTATT ATCTAAATAC GGACTATATT
    57361 GCCAAGTGTG AGTTAAATGA TTAAAGTCTG GGTTAATTAC AAACTTATCA TCAGTAAAGA
    57421 CTATTACATC TTTTGTATTT TCAACTAATT GGAATAACAT TTAAAATGAA AAGTTTTTAA
    57481 TCAAAATATC TTTTGATGTA TTACTTTGTT TTATCTTTAT ATTAATATAC TCTAACGCTT
    57541 TTTTGTTGTC AAGAGACATA TGAAGAATAT TCGTATTTGA TAAAATATTT TCAAAATGTA
    57601 TTTGAGAAAT AAACGCTTTT TCTTCTTTTA ACCTTATATA TAAATAAAGT CTAAACCAAA
    57661 ACTTAAAATC AAAAAAGTTA TTTGTATTTA ATGGTTTTCT TTCTAAAATA GTATTTAAAG
    57721 TTTTATTTTT TATAACTGAA TGTTTTGCTT CATATATAAA AGGGTTTGTT TTAACAAAAG
    57781 AGTTATAAAA CTGAGTTAAA TATATTTTTA ATGTTTCAAT ATCACTTTTA TATGCTTCAT
    57841 AATAAAAGTC TTTAAATATT TTATTATGAT CTGAAAGATA TTTTTTAATA TATGGTTTCA
    57901 TTGCTGGTGA AGAAATATCA GCAACTAATC GCCAAGGAGC ATTTTTGTCT ATATAAAAAC
    57961 CATATTGTCT TGCTGCTTTT GAATAAAAAT CAAAGTTTGG ATCTTGAATA AATTTTTCAT
    58021 ATTTATTTTC ATCTATTGCG TGATTTTCAT CAAATACTTC GATCATTAAA CCACTTATTA
    58081 AAGGAGAACA AAACTTTGAT TTAATAAACT GACTTCTAGT TATTGGATAT GCTTCACTTA
    58141 TAATATCTAT AAACTCTAAA AAAACAATAA CAAAACTTTT AAAGTCTTTT ATTTTATTTT
    58201 CTCTATTATT ATCATTCAAA TATGAACTTA CAAATACTTT ATATAATATA TTCATATATT
    58261 TATGATAATT GGAAGTAGAA CTTTGCCAAG CATTTTTACA TTCAACTTTA TCTAAAATAC
    58321 TTTCACTATT TATTTTAGAA GCAGAACGAT CATAAAACTT TCTTAAATCA TCAAAAGCAT
    58381 CAACCACAAA ATTTAAAGCA AATTTAGGTT CTTTTTCATC TGTTTTTATT TGTTTTAAAA
    58441 AGGCTTCTGA CAAATATATT ATATCTTCTC TTTTATTTAT TTTACCATAT AATGACTTGG
    58501 AATACCAGAG ATCAATTGGA TCAGCTGATG ATTTAGGATA TATTTTTTCA CTATATGTTT
    58561 CTCTTTGAAT AAAAGTTCCC AAAGAATTTA AAATATTTGT TGCTAATGGT TTCATAATAT
    58621 TTCATTTATT TTAAGAGTTT TATTATTATT TTTTTTTGAA AACATATTAG TAGTATTTCT
    58681 ATTACTATCC TCACCTGAAG ATAAATAGAT AAGTTCTATT GTTGTTTCAA ACTTTCCAGA
    58741 TTGAATAGAT CCAAATACTT TATTTACTGT ATAATAACCA CCAATAGGCA ATGTTCCTTT
    58801 TCTTTTATCT AATTTTTTAG GTAATCCAAG AGATCGAGGT TCAATATAAC ATATCATTCC
    58861 TGGTTTAAAT ACAGAATTTC CCATTAAAGT CATTTTAGCA TTATATGGTT CACTTAAAAA
    58921 TACATCACCT ATTTTAAGAT TTTCACTATT AACTATTCTT GATTCTTTTA AATAAGTTAT
    58981 ATCTGCTCTA CTAAAAGAAA CTTTTTTTAA TATGCCTCGA TCTGAACCTA CAAAAAAATG
    59041 ATATATACCT CTATTAATAT CTTTTACATA TTCTCCATTT AAAGCATTTG GAATATTTCC
    59101 AGCAACATAT AATAATATAT ATTGTTTCAT CAAAGTAGTA TCTGGACTAA TACGATTTGT
    59161 ATAAATATTA TCAATATTCG CTATATTTAT ACGAGAATTA AGTGGAAAAG GATCATTACA
    59221 AAGACTAAAA ATAGAAAAAC TAACTCTATT TTGAATACCT CTTGAAAATT TACCTATAGC
    59281 ATCTGGACTT AACGATTTCA ATATTAGATC AGAACATACA TCTTTAAGAA AGTCTCTTAA
    59341 TAAGTAAGAA TTTTTCTGAG GTTTAATAAC TTTATTTAAA AACCAAGAAT TAAATAGATC
    59401 CAATGATATT GGAATATCCG CAAGGTCAAC TATATAAATA GTTTGAGTAG TAATATCAAA
    59461 TAATTCTACT GGCCCCATCA AAAAACGAAA TGTTTCTTTA CCTTTATTAG TATCTTGACC
    59521 ATCTTTAATA ATACTTAAAG CAGTATTAAT AAGATCTCCA AAATATATAA AATTTATTCT
    59581 AGTTTTATTT TCTTTTTTCT TTTTTATTGC TTCAAAATTA TTTTTAAGTT TTTGTTGAGC
    59641 ATCTTCTCTA TCATCTTCAT CTTTTACTAA TAATGTTTTA GTCATTTCTT CTGCTATAAA
    59701 TGTTTGACCA GAACTGTCAT CTATATTAAT ATTAGAATAA GAGTCAATAG TATAATTAAC
    59761 ATTTTTAACT TCTTCTCTTA TTTTTCTTAT CTTTTCTATT CTGTCTTTCT TTATTAAAGA
    59821 ATCTTTTTGT TCTTCATCAA TATCAGTTCT ATTTAAAATA TTTTCATCTA AATTAAAATT
    59881 TTCATTTCTT ATTTTATTAA AAATATTTAT ATCTTCTTGA TCAAGATCAA TATAAAAGAT
    59941 CTTATCTTTC TTTTCAAGTT GTGTCAAGAA GTTTTTATAT CTTCTTATTT TATTATTAAT
    60001 GTCGAAATTA TTATATTCTA TTTCTCTTTC TTGTATTTCA TTTTCAATAC CTTCTAACAT
    60061 TAAATCATTC GCACTACGAT GATCAATAGA AAAAGTCTTA ACTTGTTCCC AAGTATTTTT
    60121 AAGTTGACTT AACTTACCTA TAATGCTTTT TTGGAAAAAA CCTTTTTCTT GTGCTTTTTT
    60181 TTCTATTGTT TCAGTTTTTC TTGTTTGAGC ACTTTTTATT AAATTTTCAC GCTTTATTAT
    60241 TTCTTGTTTA ATTTTTTTAC CAACATTTAA AATATCTGTT TCAGGAGATA ATAATTTTCC
    60301 TTCTATGGAA CCTTGATAAG TGGCAGTTAA TTCAACAGTT CCATTTTCAT TGACATCTAT
    60361 TATATGATCT GTTAAAGTTA ATGCCAAAGT TATGACACTA TTTTCTATTG TTTTTAAAAG
    60421 TTTTTCACTC ATAATAAAAG AAGGATCATT ATTAGGTTTT TGCCAACCTA TTTGGACTTT
    60481 TATTCGAAAA TATTTTTCAT TAAAAATTCC ATTAGATGTT GTTAGACTTG GTGGAGTTCT
    60541 AATTAAGTCA GCAAAAGAAG CACCTGAAGT TTGTTCATTG AACAAATCGC CTAAATTTTG
    60601 TAAATGTATT ATTAATGTCG CTTGGAATGA TTTACCTGAA TCTCCTGGAT TTGTTCCTTG
    60661 GTCTTCCCAT TCAAATTTTC TTAGACCAAC ACCTGTTCCT CTTTGTTCTC TTGTTTCTAA
    60721 AATATCATTA AGTCTATTTG TTCTAAAATG GTCATCAAAT ATTAACTCAA TATCTTTTTC
    60781 TTTTCCTTCT ATGTCATATT TTGTTTTAAA AAGTTTTATT TTTGGTTGTA ATAAAGAAAG
    60841 TTGTGATGAT TTAATATTAA AAAATTCTTC TATTCCTGTT CCTAATAACT TACTTATAAT
    60901 AAGTCCAGGT TCTCCCTTGA TAATAGAAAA ATTTTCAAAC GTTCTGTCAG AATTTTTTCC
    60961 AGAAAAATTT TTAAAATTAT GTATAAGAAA ACATTGTTGA TTAAATGTTT GATCAGCAAC
    61021 AACTGTTTCT TTTTCTGAAA AAACTGAACT TTCTTTTTGA GCCATTTTAA ACTTTCAAAA
    61081 CTCTTAATGC TTTTTCTAAT GGTAATGGTA TTTCAATAAC ATTGCCAAAC TTCACATGTC
    61141 CTTCTGTTGG AAGTTTATTA AAAAATGCTA TAATCCACCA TAATTTAGGA TCATTATAAT
    61201 ATTTAGAAGC AAGTTTATAA TATTTATCTC CAAGTTTCCA AGTATGACTT ATAAGTTCTA
    61261 AACCTGACAT TTCTTCAATA GTTGGATATT TAAATTCTGC TGTAAAATAT TGTCTAATAA
    61321 GTCTTAAATT TTTTTCATCT AAGACTTCTT TATATTGTTC AGTTTCATTT ATACCTATAT
    61381 TCCTATTATC ATATCGTGAT GTCATTTTTA TTCACCTTGT TTTGCCAATA CTTGATTGCC
    61441 TGCTAATTGA GTTTTATTTG TTTCACTATC TGTTGTTGAA TCTTTCCTAT TTCCATATGG
    61501 AAACTTATCA AAATTTGAAC GAGATTGAGA TTTAAACCAT CCTAATGGAT GTTCATGAAG
    61561 AACTGTATAT TCACATTGAA GTTTTAATGC TTTTGGATAT ACTTTTTCAC CATCATAACT
    61621 ATTAATATTA ATAGGATCAA AAAAACCTAC ATCTAAATTT GGTTCATAAG TTAGCCCAGA
    61681 AAGTTTACCC AATAATCCTC CAGTTTTAGC ACTCGATCCA GGAGATATTA CATTTTGTAT
    61741 TAAATTCATA AAACGTAATC TAAATAATGG TGAAGTGCTA ATAATACCGC CTAATTCTTT
    61801 ACTATTATAA TCTGGATAAA GCATTGATAT TAATAATGAA CATGCTTGTA AATTTTCTAT
    61861 TGCTTCTTCT TCACTTCCAG CAACAACTTC CCATCCCAAA GTAATAATTC TTCCAGTTCC
    61921 TTTAAAAGTT GATACTGGAT CCATTCTACC AAAAAGTTCT TCATCATTCC ATTTCGAAGA
    61981 ATATTGATCT GAAAACTGAG TTATAAATGC TTTAAATTTA ACTGATAAAC CTGTTGGAAC
    62041 ATGAAAAAAC TCAATAAATT GTTTTCTTTT ATTAGCAAGA TCACTACTTG AATCACCAGA
    62101 GTCTGTAAAT ATTTTTTCTT GAGTCATTTT TTATCCTTAA GGCATTGTTA ATTTCATTTT
    62161 TTTCTCAAAA ATATTAACTA CTGCTCTACC AAACTCTTGT TTATCTATTT CTAATATTAT
    62221 TGGAATATTT CCATTAAATG TATTATTTGT ATTATTATTT TGTTGTTCTT TATTTGACAT
    62281 TTTCTCAATT GTCTGTATTT GTTTTGTTAT TTGTTCAACT CTTGCTGATT GTAATACTGT
    62341 CCCAGCATTT GCTAAAGATT TACTATTTTC ATTTGTTATA ACATTAGCAC CATTAGGTAT
    62401 ATTGACCAAT TCTGGTCCAT TTTCTCCAAC TAATGCTAAA CCTCCAACAA AGTTAGTAGC
    62461 ACCATTAGCA AGTTCTGGTA TTAATGGAAT ATCTAATCCT GGTATTTTAT TAACTTTTGT
    62521 TAAAACTGTA TTAACGGTTG AAATACCCAT ATTTATAGGC ATTTTAATAG TGTCCATAAT
    62581 ATTTTCAAAA ATATTTGATA TAAAATTTAC AAAACCTGAA AACATTGATT TCATTCCATC
    62641 TATAATAGAA GTAATAGAAT TTTTAACATC ATTAAATGTA TTTATAATCA CATCTTTAAC
    62701 AGCATTAAAA GATATGGTTA ATGCTTCAAC AAACATAAAG TTTGCCCACA ATTCTTTAAC
    62761 CCAATCTATG GTTAAACTTA ATATATTAAC ACCATCTAAC AATATATTCC AAAAATTAAG
    62821 AAATTTTTCT GACAAGAACT TAACCCAATC AGTTAATATA TTAAAACGTT TTTCAGCTAA
    62881 ATATAGAACA CCTATTAATG CCATTATCCC TAATACAATG CCAGCTACAG GCCAAAAAGC
    62941 TAATGATACA GCAGCGCCTG TTGCTATTGA TACTGCTTTT ACTAATAATA ATGCTTTGGC
    63001 AACAAGATAC AATGTTCCGG TAATAACTAA TAATGCTGGT GCTAACCATC CTCCAAGCAT
    63061 ATCACTAAAT GCTAAAATTT TATCTAATAA ATATGTTATT ACTTTAAGTA AAGGTAATGC
    63121 CATTCCTGTG AGTGCTTCTA ATATTTTACC AAATTTTTCT TGAGCTGCTG TTGCGTTTTT
    63181 GGCATGCTCA GTTATACTTT TAATTGATAG AGCATAAGCA TCTTGTGCTT TTCGAGTTTT
    63241 ATCAAATTCA GCAGCACTAA CTCCAAAAAG TTGATTTGCT GCTGCCATAT CTTTAATACC
    63301 AGCAGCATTG GCAATGGCCA TTTTTTCAAA TTTATTCATT TCTTGCCAGT TTTTACCTGA
    63361 AAATGATATA GAATCACGCA ATATATCTAT TCTTTCTGCT TCGCTTGCTG CTAATAAATC
    63421 TATTGAGTTT ACAAGATTAC CACCCAATAA AGCATTTAGT TTTCCAGCAG ATGTTGCAGC
    63481 TCCTTCAAAT GTATCAAATT GTTGAGAAAT ATTTACAAGA TCATTTATTG CGATTCCTGT
    63541 CGCCTTTGAT TGAGTAGCAA GTTCTTTGAA TATATTTGTT GCTTGTTTAC CATATTGTGA
    63601 TAATGATGGT ATAGATGATA AGAAATCATC TGCTAACTTT TGAGGACTAA CACCCAACTC
    63661 TAATGCTGTA GCAGCAATCT CTTTTTGTGC ATTCATTGCT TCACTGACAC CCATATTCAA
    63721 TGATTTAGTC ATAAGGTTGA ATGATTTTGA AACTGTGTCA GAAGAAATAC CCATTCTGTC
    63781 AAGTATTGCT GTAGTTGTAG TTATTTCAAG TTGAGCATCT TTACTCATTT GTGTAAATGA
    63841 ATTCATATTC AGATATAATG ATTGGAATGC TCCTGTTGCT TCATCTATAC CAACACCAGC
    63901 AGCCAATGAT CCAAATCTAA CTTGATCGAT CATTTCATTA TATTTACCAC CAGCGCCAGT
    63961 AACTTTATTA AATGATGCCA ATGCTGTATC CATTCTATAT GCCATTGCTA ATGTTTGTTC
    64021 AGCAATAAGA TCAATAGCAT TTGAAAATAA GTTTGTTGGA TTGAGAAATG AACCTAAAGT
    64081 TCTACCAACA TTAGATAATG TTCCTCCAAT AGCAATAGAT GATGATAAAA CTTGTTCAGT
    64141 TTTACCTAAC CAACTTTCAC TTACATCTGC TGTAAACCCC AAATGGTGTA TTATACTTTT
    64201 TAGTCCATCT TGTTGAAGTT TTTGAAGGTT TGCTTGTTTT TTTGCTGTAT TGAGAGCATT
    64261 AATGGATATT TTGCCTTGTT CTATCAGTGA GACATTTTGT ATTTGTAATT TTTCTATATG
    64321 TTTTTCAAGT TGTTCTTTTT GTTTAGCACC AAGTTTACCT ATTGCTGTAA GATAATCTAT
    64381 TTGTGCTTGA ATTATATTAA TATTACTTTT ATTCTTTGTT TCTATTTCTC TTAGTTTATT
    64441 TATTTCTTGT TCTCTTAGTT TGACTATTTC TTGTTTTTGT AGTAAAGCCT TTTCTGTATT
    64501 TACTATTTGA TCTCGTTCAA GGTTGTTTGC TTTTTGTTGT TCTTCATTTA TTCTTTTTTC
    64561 TATTTCAACT TGATCGTTGA GTTTTTGTTT TATATCATCT AATGATTTTT TAGCGTTTTC
    64621 CAACAACTTT TCTTGTTGTT GTAATAACCG TATTGTAGCT TCATTGATGA TTTCGTCAGC
    64681 CATATATTAA CCCTTATTTC AATAGATATC CAATATCAGT ATATCTTTCA TTATTTTTTA
    64741 TATCATCAAC CATATGTTAA AAAGGTAAAA TAGGCGAAAT CGTACTATCA TGTTCTGGAG
    64801 GTGTTCCAGG TTGAAATGAT TTAGATTCAT CTGGTTCACG AACCATCCAT TCCTTATTTT
    64861 TTCTTTTATA AGCAACTGAT ATAGCGCCAG ATTTATCTAA AGCATTCATT AATGCATGAC
    64921 CGGCAGTTGC ACCATCTACT TTGTTTAGCC AATGTCTAAA AGTTGATAAA TTAACATAAT
    64981 ATATTTTTTC TTCACTTTTA TTTTTTATAT AAAAATGTAG ATAAACAAAA TCTTTATTTT
    65041 CTTTTATTAT TTTTTCTTCT TTGATTGGCC ATTCAATACC AGTATGTCTT TCAAACTGAG
    65101 TTATTGCTTT ATCAAGTTTT CCTTTATTGC TAAAGGTAAG TGGATTATCA AGACCATACT
    65161 TTTTATATGC TTCAATATAG TCTTTTTCTC TATTAATTGT ATTAGAAAAT GAACTAACTT
    65221 GTTGCTTTGT ACCCTTGATA CTAACTGGAA TAGATTGTCC AGAAAACATA TGTTTTATTA
    65281 ATGAAGATAT GGCATAACCA AAAGCTCTTG CCATTGTTTC ATCAAGTTGT TTATTATTTA
    65341 GATCTATTTG TAACATTACT TAGTAATAAA TAGTAATATT ATTTTTTATT ATTTACGTTT
    65401 TTTTGAAGCA TTTTCTATTT CTCTTGCTTC ATCTTCTAAA CGTTGTCTAA GTTTTTCTGA
    65461 ATAATAATTT CTTAGACCAC AAGGCAAGTT ACAACTTTCA AATATTGAAA ATCCACCATA
    65521 ATATTTAAGA TCAAATAATT GATCATAAAC GGATTTCATA TATTTTTCAC TTTGGCCAAA
    65581 AAAATTCGGT TCTGTTAAGA GGCACGTCAA CTTGTGGTTG ACTCCCACAG TTACAATCCA
    65641 TTTCTTGGGC CAGATCCAAG TTTGGGATTA TTCTCGCATA TTCGTTTCTA ATATATTTAG
    65701 CATCAAAAGC AAGCATATTA TCAACTACTT TATTTATATA TGATCTATCT TGATTGTCAT
    65761 CTATTGATAA TATTATATAT TTCAATTGTT CTGAAATTGG ATTTTCTGGA AGATTATGTT
    65821 TCTTCTTTTT CTCAGAAGCA ACTTTCAATG CCTTTTCATC ATGTCCAGTA AGCATTCTAA
    65881 GTTCAACTTT CTTTTTTGAT TTTGGAAGTA TGATTTCAAA TGTTCCATTT TCTGATATAA
    65941 GAACGTCTTC ATCGGTTTCT TTAACTTTTA TATTATTTAA GTTAAAAGTT GGAGTTGACT
    66001 TTTCTCCACA ACTTGGGCAT ATAACAGATA CTTGATATTC AGCATCATGA TATGTTATTC
    66061 TTGCTGCTAA AATAAGAGCA TTTTTATCAC CCAAATATAA GTCATCAAGT TTTATGTCTT
    66121 TATTAATAAG TATTCCTTGT AACATTTTGT CTAAGGCAAG ACCTTTTTGA AGTAAACTCT
    66181 TTGAGTTTAA TATTTCTTCA TCTTTTGTGG TCATATAGCG TATTTCTAAT GTTTCGCTAT
    66241 TGTATAAAAT ATGATCTTTT GGATAATATC TACCTTTAGT AGGAAGTTCA ACAACTTCTG
    66301 TAGGCTGAAT ATAACCTATA TCATTTTTTT CTTGACTTAC GACAGGATCT GCTGTTATTT
    66361 CTTTTGGATC TACACCTATT CTATCTTGAT TATTTCTAAT AGACATTCAT TCCTCATTTC
    66421 TTTAAATATT AAAATGCATT TGAAGGAACG AAACCAACAA CAGGTTGTGT TACTTCTAAA
    66481 TAAGCCCAAT CATAACGTAA TGTAACATCA ATAGACATAA GTTCTTCACC ATCATAATCA
    66541 AGCTCACCAA ACTCTACATC TTTTATCCAA GCACCTTCTA AGACCCACTC TTCAATAGTA
    66601 ATACCTAAAG AATCAACTTG TGTTATTCTT GGTTTACCTA CTGATGCTAC AGAACGATTT
    66661 TTTGAAATAG TTTGAGCATT AGACCCACCT GCAGGTTCAA TAAGATCAGG AGCAGCTGGA
    66721 CCCTTTGGTG CACGATAACC ACATTCTTCT AATAGTTTCA TAAAATTATG CGTAGTATTT
    66781 GGACTAATAA CGTCTACAAC TGTAAATGTA ACTTCTTTCC ATTTAACTTT ACCAGGATAA
    66841 TAAAAAGTAT GATTAAGGAA CTTGTGCTCA GATTCAGATA TTTCAAAACC AGGCTTTTTA
    66901 ACTTTTTTAA TAAGATAGTT TTCTATTGAA ACATTTGGAC CAGCAAAACT CAAGAAAAAT
    66961 GTAAACTTTC TTTTAGGTTC AAATCCTTTG TTATCACTGC CCAAACTATA ATCTGACCAA
    67021 AAACTCATAA TATTTATACT CCTACAACCT TTACTATAAA AGGTTTATTT TCACTTCTAT
    67081 ATTTATATAG TTGTTTATTA TATTTTCCTT TTATTTTATT TATTAGTCAT CAAATGAAGC
    67141 ACCAGATCTT GTTATTACGA AATCCAAACC AATAAATTCA ATAGATTTAG CAGGTTTCAA
    67201 ATATATTTTG GCATACATGA TATTTCTATC AACCAAATCT GGAGTAGTTG TTGTTTTATC
    67261 TAAAACAACT TTATAGTCTT CTAATCCAAA TCTTGCTTTA ACACTTGCCA AGAACACTTC
    67321 TGCTGGATTT CTAAAACGAT CCCAAGTTGT TTTAAGATTT TGATCAAATA ATATCGTTGA
    67381 AGCAAGTCTT GATATCTCAA TCTTAACATG ATTCATTAAC AAACGAACAT TAATCCTATC
    67441 CAATGCCGAT GGAGTAACTT GTAAAGTTTT TTGACCATAT ATTACTATTC CTTCATTTGG
    67501 AAATGTAGCA ATAGGATTAA TATTTGCCGC ATACAATTTA TCTCGTTCAA GAGAGGTTAA
    67561 ACGTTGTTTA ACGCCAGTTA CAGAAAGTCC TGATGAACCA GCAGTTAATC CACCACGATT
    67621 AAATCCTGCA GGTGCCATCC ATAAGTCAGC ATTTTTTTGT ACGCTTGAAT AAACACCCAA
    67681 AGCGACTACT GAAGGAGGAA CCCATAAACT TGCTCCAGTT TCTTTATCAT TGATTTGAAC
    67741 CCATGGATAA TATGTTGTTC CATAACTTGT ATTAATAGCA CGTGCTTCAA GATTATTAAC
    67801 AGTTGTATCA ACATCTCCTC TATTTCCAGC AGCATTATCA CCACTTGTAT TTTCTGTTGG
    67861 AGGAATATAT CCACCTTCAA CATCAATAAT AGCTAATGAA TCTGCTCTTT TTTCAGCAAC
    67921 TGCTAAAATA TGATCAGTAA TGCCTGTATT TGTTACACCA GGAGCAGTAA TAATATTACA
    67981 TTCTACAACT TCTGGATCAG CAACAGCATC AATTGCTCGT TTTAATGAGT TAAATTCATA
    68041 ACTTGTTAAT TGTGTTTGTC CTGATAATAC TCTATTGTTA AATGGTTCTT TTTCTCTAAT
    68101 ATCAAAACCA TCAAAACCTC CAAATAATGG AGCAGTATAT CGATCAAATC CAGCACTTAA
    68161 TACAGAAGCA TAAGTACCAG TAACAGCAGT AAACGATAAT CCACTTGCTC TTGAACCAGA
    68221 TATCCATTGA GCATCAACTG TTCCTAAACG TCTAAGATCA TCTAATGAAA ATGCAAATGA
    68281 ATATTCTAAT GATGCATTAG TTGCTGGGTC AGCAGATAAA CTTTCTGGTA ACTTACGAAC
    68341 AACATCTCCA TAACTTCTAT CAAAACGTAT TGAATTAATC CTTCCAGAAT CAATACCGAA
    68401 ATATGCTTCT TTTGGATTCG AAATATTTCC TTGACGAGAA GATGTTCTTA ATGGTAACCT
    68461 TGGAAATACG AAAGAACCAG TAAATGGTTC GTGGCCAACT TCAATATAAA AAGCTGCAGT
    68521 AGCTTTTGAA CCAATAACGT CAGCGTTTCC AGCACCCCAC GCTTCTGTAA ATGTTGAAGC
    68581 TGGCGCACCA ATATGTCTTG CTGCAGCTGC ACCTGATAGC GCTGTAAATC CTCTAAAACG
    68641 AACTGGACCT AAGAATCCAA ATGGTAATAG TTGTGGATTA GTAGCACCTG CATCAACATC
    68701 CGCATTAATA TCAACATAAA AATATTTTGA TTGATTTGTG TAATTTCCAT ATTCTCTGAA
    68761 ACGTCTTTCA GTATCATCCC AAGTTTGGTA TTTATCACCA ATCTTTTTAG CAATATAGTT
    68821 TGGAGAAAAT GGATTTAGAT TACAACCTGT GAAACGTTCC ACAACTTGAG GAGCATTATC
    68881 ACTATCTTGT GCTCTACGTA TAAGAACTGT AAATGTTCCA TATGGATCAC TTTGATTAGT
    68941 AGACACTTTG ATGTCAGAAA TAGAAACTTT AAAATTCTTT TGTTCCCATT CTCCTGAATC
    69001 GTGAGAAACG AGTCTAAATA ATCTTGTTTG TAGATCTGCT TGATAACTTC CAGTTGCACT
    69061 TGTTAAATCT TGTGAAATAA ACCAACCAGT TGAAGCGGCG GTTGCAGGCA TTGTTTGATC
    69121 ATTTTGATCA ATAGTTCCAC TTTGAAGCGA AAGAATAACA CCAAATTGAC CACCAGAGGC
    69181 AGTTCCTGTA ACATAATCTT CAAGAGATCT TTCAAATGTT TCACCCAAGA AATATGTTTT
    69241 TACTTGACTT GTATTTGTAA TACTAGTATT CAATAATGTT GGATTTGTAT TGAAAACATT
    69301 ACGAATATAT TTTTTAGATG AAAGATTAAA ATTAAATGAA ATAGTGTCTG TTATTGTTCC
    69361 AGCAGAATTT TTAATAAGTG CTTTTAATTC TCTATCTGTT CCTTGAGTTG CCATCAAAAT
    69421 AGCAGTTCCA GACATTGAAC CAGTTGAAGT TCTATTTGCT CCAGATAGTT CAATTGAACC
    69481 AGCAGAAAGA TAAAATATAG CAGCCAATGT TCCTGTTAAG TTAGCAGTTA CAGTACCAGA
    69541 ATCTATTAAG AATAAACCAA AAGCACCACC AGTTGAAATA GTTGCATCAT GAGATGAACC
    69601 TATAACCCAA CCTGCTTCAC CAGCAGTAGT ACAATCTTGG TGTGATGCTC CTAATAAGCG
    69661 AACAAAGGTT AAACTATTAT TATTTTTCAA ATGTGCTTGC GCAGCATATG CAGCATATGT
    69721 TGGAGCTAAA CGATTACCGT CTCGCCAAAC ATCACCACCG TTTCCGCCAG CGATTGGATT
    69781 ACCGAATATT TCAACAAACT CTGAAAAAGA ACCAACCGTA ACTGGTCTTA ATCCTGGTCC
    69841 TCTTTCGGTT CGACCAATAA CAACTGGTCC TAATCCCTTT CGAACACCTG GCAATTTACT
    69901 ATTATCTATT TCAGCAATTT GAATTCCGGG ACTTACAAAT CTAAACTTAT TTGCTCCATT
    69961 AGCCATTATT AAAATTCTCC TTAAGAGACA CTACATTGTC TATAAAAAAT ATACCTTTAA
    70021 GGTCTTTAAT AAATAGTCTT ACATTTTACT AAAAACAATA TATTTTTATG GTCTAAACTT
    70081 ATTTCCATTT TTAAAATCTG GAATATCCCC AAAAATAACT CTTTCTCTTT GTATTTTTAT
    70141 TTCTGCTGCT GTTTCCCTTA TAGTAATATA AGGTCCTTTT TGATTGCTAT CAGCACCTAT
    70201 TAAATATCCA TACACTTTTA TATTTATTTC AGTTTCAAAC AATCTAGTGT CTTCTGACAT
    70261 ATCTTCAGTA TTATTGGTTT GATTAAACTC TGACTCAATA AATGCTTCAT AAATATGTTT
    70321 ATCTCTTTCT ATCATTACTC TTTTAATAGA ACCTGGAATA ATAATAAATG GTTGTAATAT
    70381 TTCATTCATT TGTTGTTGAT ATTCTGTTTT TATTTTAATT TTATATCCTA CTTGACAATA
    70441 AACTGGTTGT GGGATACTTA TTACTTCATA AACTATTTTT TTATTTTTTC TTGGGAAGTT
    70501 TATTTGTCCT GTATCAACTC TTTTAAAACT ATTAGCATTA GCAAAATTTG ATGTTTTATC
    70561 TTGTTTTATT CTTGTTAATA TTGTTATTGA TCCACCTTTT TCATCATTTA TAGGCGGAAT
    70621 ATTGGCATAA AACTTGCCTT TACTATCATT ATTTTTATCT TGTGATGTTC TTTCAATACT
    70681 AATAATAGGA AATATAAGAG CATTAGTGAT ATCTCTATTA TCTGGGTTAT CTTTTGATTG
    70741 TTTTGATCTT TCGGCACCAC TCCAAATAAC TGGAACTTTA TTCCAGCCTT TATTCGTTGT
    70801 ACAAAAAGTA TTCATCTTTT CATTAATGAA GTCATAAACA GCAAAGTCTA TGGTTTCAAA
    70861 TGATGATGGT AAAAAACTAA TAAGTTTTTG TGTCATATAT TACATTCCAT TAAATAAAGA
    70921 AGATCTTGCT TTTTTACATT TTGCTGATAT TTCCATTTTG TGCTGTGTTT GACCAAATAT
    70981 CTCTTTTGGT TCAAATACAT TTATTATTTC ATAAAAATTA TCTCCATAAG CAACAAAGTC
    71041 TCCTTCACGA ACATAAAGTT GTTGGTCTTC TGTTAGTCTT CTTTTATGAA AATGGATAAT
    71101 AATATTTGAC ATTCGATCTA CACCATAGTT TGTTGTTGTT GAAGGAGTTG CTTCATATTC
    71161 TATTAAAGCA AATATATGAA TAGGTGGTAA AAAAGTCTTA TTTATTGCCT CTCCATATAA
    71221 TGGATGAAAG TTTGTATGTT CTAATGATAT TGGATAGTAA ATTAATTGTT GACCTATTAC
    71281 TTTCTCTATC AATTCGTCAT TGATTTGTTT AACAAGATCT TTTTCTTTAT GATTAAGAAA
    71341 AAGTGGAGGA GGAGGACTTT CTAAACGATC ATATTTATCA CTCATAATAT ATTAAAAACA
    71401 AAATATTGAC TTTGGCATAA ATGACTTGAC TTTTACAGCA TTTTCTACAT CTTGTGCTGT
    71461 TCTTTCTGCC ATTTTTGAAT ATGTTAATTC ATCAAGTTCT ATTTTTAATT CCTCACGAAG
    71521 TTTTTCTATT TCTTCTTTTG ATTGTGCTTC CAAAGCAGCA TAATTTAATG TTACTTCTCC
    71581 ACCTGGAATT GGAATAGTTT GATATTTACC TCTATTTAAT GCCAACATCC CTTTTGCTAC
    71641 TGCAAGTCCA TATCGTCTTA TCCAATCTTT ACCAATACTA TTTATATTTT CATATGGAAC
    71701 ATTTTCAAAT GGAAGAGTAT TAAAATTATT AACACCAGTA AGACCTATTT TTAATGCTGA
    71761 ATCTTCATCA GTAGCATCTG GATCTATTGA AAATAGAAAC CATATTTTTC GTTGAGAACT
    71821 TGAAGTAGGA ACTGGAGATA TTCTCAATCT ATTATTTCTT AATTCATATG TTGAATGTGA
    71881 TGCTCTTACT CTAAGGTTTG TTTCGTAAGC AGATGCTTGT AAAATATTTT GCCAAGCTGG
    71941 CACCATTTCA AATGTTGAAT CATCAGCATA TTGACCAAAT GACTGAAGAT TTCCAACAGA
    72001 ACCTAAACCA CTATAAAAAC CAAAAAATCT CCAAGCAGAT ATTGGTGATT TATAATATAC
    72061 TTTTGCTATT CGTATTTTAG CATTATTTGA AGAAGTAACT GCTGCAGCAT AATCTACAGT
    72121 TCCAGATGCT GCTGATGAAG AAACTATGGA TTGTAAATCA TAGTCTTGAA CACCATCAAC
    72181 AACATCAACA GAAGCAGAAT AATAAGTTGT ATTTCCACCT AAACCTATTT CGTAAGATAT
    72241 GGCATCTGCA ACTCGTCTTG CATAAGCAAA AGTGAATTGA GGATATGCCA AAGAAGCATT
    72301 AACCCCACCA CTTACAGCAG ATCCTGATAT AAGTTGACCA TGTGCATCAA ATGTTCCTGT
    72361 AGCAGATCCA AGAAAACTTG AAAGTGTATT TTTTGCTTGA TGAAGATTGA CAATAGAAGA
    72421 ATATGCTAAT ACAGCAACTT GATATGCTGC ATAAACCATA CCAGCAGTAA GTTCTATATC
    72481 TAAAACTTCA CCACCAAGCA TTCTATACGT ATATGCTACT TGATCTGAAG CACCTGTTAT
    72541 AAAATTAACA GAGTTTACAT AAGCACTAAT AGGTAATGCT GCAACAACAT TGGCATAAGT
    72601 GCCAGTTGAT GGCAATATAA GTGCTGAAAC TCTACTTACT GGATTTAGAT TAGGCATTAT
    72661 TTATAAATAG TTTTATTATT AACAAAGTGT TCTTTTGTAT ATAATAAATA TTTATTGTAG
    72721 GTTATTGTGT TTTTTTCTAT TATCATTAAT AGATAATGGT TGTAGATTAT TTAACGCCCA
    72781 ACATTTTTCA AAGTTTTCAT CTTCTATTGA GTTATATAAA AGTTTTGATT GTGGATATAT
    72841 ATGATCTATT TCCCAATAAG AACCATAGTT TTCCCAAGTC ATATTTTCAT TAAACTGATT
    72901 TTGAAGATGT TGTTTTAACG TTTCAATAGA ATAAGGTAAA ATATTTAAAA TGGAACGATT
    72961 TTTAGCACCA TTGAGTGTTG CTCTTATTGC TCTACTAATA TTTTGTCTTA AACGATAAGA
    73021 AGGATCATTA TCTCTTTTTT CTTTTTGATA TGTACGCTGA TAAATACGCA TATATTCTTT
    73081 ATTTTTTTGA CGCCATATAA TACTTTTTTC TCGTTTAATG TCTTTATTTT CTTCAAAATA
    73141 TTTTTTATTT TTATGACTTG CGCAGGCTTT GCATTCTGAA CGAAATCCGT CGCAGTTATC
    73201 ACATTTTTTA GAAAAATATA AAATAGACTT ATTTTCATTA CAAATAGAAC AAGTTTTATT
    73261 TTCTATTTTA TTTCTTTCTT TAAGTTTAAG TTTTTCTCTT CTTTGTTTAA AATATTCTTT
    73321 TCTATCACGC TTCATATAAA TATATAGTAT CATAATGTGA GACCAAACTT AAATATTTTA
    73381 AAAATGAAAA AAGGTGATGA ACCATTTAAG ATCCATCACC TTTTTTACTT TAAGTTTTTA
    73441 GTCTAAGTTA CTTTAACTTT ATTGACTAAC TACTTGTTAT CCTGTCATAT CTAAGACAAC
    73501 ACATAACCCA TAGAAATCGG GCCGGACCAT CTTTTTAGCA AATCTGGTCA TGACTCCTTT
    73561 ACGTGGTGTA AAGTCGTCTG TGCCATACAA TGTAGGAGTT ACTTGTAGTG GAACATACGG
    73621 ACAGAATGCA TAACCACTTT CTAAGAAAGT TTTTCCTTGT CTTCCGATAA GGATAAGATT
    73681 TCTAATAAAA TATGGATCAA CATAAATATC CCATTTCTTA TTGATAGAAC CAATTTTAAC
    73741 TGTTCCAGCT TCTCCACGAT CTTCATCATG AGTAACTGAA GCACGGAAAC CTTGGGTCAT
    73801 TTCCATAATA TTGGCAACTT CTGGTCCACA AACTAAGAAG TTTGCTCCAC CTCTTAATGT
    73861 CTTACGATGA ATTTGTGCTG AAACATCATT AATAGTTTCC ATTAATGTTT CATACCATTG
    73921 ACTAACATTT CCTGTGAAAT CAGCACCCAT GATACTTTCA TTTGCTTGTG AAGAAATAAT
    73981 AGTACCATCA GTTCTATTCA AGAACTTACC TGGTCTACGT GACCAATAGT ATGTTCCTGC
    74041 GGTAGCACCT TTGATAAGAT CTTCAAGAAT TTCTTGATCA ATTTCGAGAG CAACATGCTC
    74101 TGACAAAAGA GAAGTAAGTT CTACTTCTGC ATCAAGATTA TGATATGCTT GAATATCTTG
    74161 TTGAAGTTCT TGTGTCCATC TAACCTTAAG TTTCTTTGTT TCACTGTTAA CTGGAGATGA
    74221 ACTTACATTG ATATCAACTT CAGGAATGTC GGCAACACCT TCAAGTCCCC ATGGAGTTGC
    74281 ACCAAGAACT GAACCAACTG AAGGTCCAGC ATTGATAACA TCAGTTACTG GGAATGTGGT
    74341 AGTTAATGCA CCACCAGATC CAGATGCTAA TACTAATGCG TTTTCAGATG CTGTTGCAGC
    74401 AGAAACGAAT AATAATCGTG TAGCATCATT TGGATCTACT CTTGTCAAAC GACGTTGCAA
    74461 ACGTCCTTGG CCAAGTGTAG GTGTAATAGC GACTAAGTTA CGTAAATTTA AGTTAGTAAA
    74521 TGCTGATGTT GCAGCTGTAA AGATGGATAC TACTGTACCT GAAGCAAGAT CTGCATCATA
    74581 ACGAACTAAA TTATCTCGTA AGTTAAAATA AGCAGCTTCA CCAGTATAAG TATTAAGTTC
    74641 GCTTTGAGCA GCACCTACTG TACCTGAAGC ACGCACTGTA TAAGTAACTG ATACAGATGA
    74701 TGTTGGTGAA GAATAACCAT TATTCATATT GTAAAATGAT TTTTCAATAT TTGATCCAGT
    74761 TAAGTTCACA CCACCAGTAA TTGCGGCACC CAAACGACCA CCACCATATA CTGAATCATT
    74821 AGCAGTTGCA TTTAAACGTG TACTATTGTG TTGAAAATCC AAGAAGAAGA TCAAACCTGA
    74881 TGGTTTATCC ATTGGTTGAA TTGAGACAAA TTCATTAGCA ATAAGACCAC CAAATACTCT
    74941 TCGGACTAAT GGAAATGCAA CAGCTGCAAA TCCTTCAACA TCTCCAGCAG CCATACTTGA
    75001 GGCTTCTCTC AATAGTTCTA ATGCTTGATT TTCAAGCATT AGAGACATAT TGTCTCTATC
    75061 ACGATCACTT TTAAGACCTT CTAAAAGTCC TGTTTCTTCC CATTTAGTAC GTAAAGCAGC
    75121 ACCTTCTTTA CGTCTATTAT GGAACGTACT TCCTTCTGTT AATTTTTGTA AAATACTTGT
    75181 CATTTTTATT CACTCCTTTA GTGAGATTGT TTATTTATTT TTAATACCAG CCAATTTCTG
    75241 CATTCTGTCT TTTAAAGGAT CAGAATTTTC AGTTGTTCTA GTTTGTATAG TAAAAAAGTT
    75301 GTCTTTATTT ATTGTTTCGG TTAATGTTTT TGGTAATATA TTATTATTAT TTACATCTAA
    75361 CGAACCTTGC AATGTTTCAA AAACTACTTT CGCATCATTA ACTGAACCAA CTTTTGAAAT
    75421 AGCTTCGACA AACTTAGTTT TTTGTCGCTC ATTCAAGGAG TCGCTTTTCA AAACACGATT
    75481 CGAATACATT AATTTAGCAT TTTCTGAATT CAATTCTTGT AATTTTTTGC CAGCTTGTAT
    75541 GGCAATGCCT TTAAACTTAT TATTTTCAAG TTGTAAGGAC TTAATATTTT CTTTGAGATC
    75601 TTTTATAGAT TTTTGAAGTT GTTTATTTTC TTCAGCAACT TTATCATCTT GTAGACGTGC
    75661 AAGTTCTATT TTAGAAGCTT CCACTTCTTC ACCAAATGTT GATTGACCAA TATGTCCAGT
    75721 TGGAACATTA TGGAGATTTA CTTCTAATGA TTCTTCAACA GACTCTTCAT TAGATTCATC
    75781 AAGTTCTTTT TCTTCACTAA TGTCATCATA TGATGATAAA ATAGTTTCTA ATATTTCTTC
    75841 TGTTAGATCA TAATGGTTAT TTTCCATTGG AGATTCTATT TCATTTTCTA ATTGAGAAGA
    75901 ACCTGCTAAA CTTTTAAGTT GAGATATTAG CATATTAAGT TTTTCTGGAT CACTATTATT
    75961 CCCTTTCATT CCTTCAAGGT TTGAAATGGC AGAATCTAAT ATGTCAGAAG GAACAGGTTT
    76021 TGCTGCTAGT GCAAGTTGTC CAACTTTAGA AATTGGATCT CCTGGATTAG AACTATAAGA
    76081 TAAAACATCT GTTCCTAAAC TTGATGGTAT CATTATACCA GCATCATCTT CTTGAACTAA
    76141 TGTTTCATCA ACTTCTGGTG ATAATTCTCC TTGTTGTCCT GGAAGATCTG TTTCTATATC
    76201 TTGATCTTGA GACATTTGAG TTAATTGATC AAAATCTATC TCAATTTCCT CATCTTCATC
    76261 AGGACACGGA CATGCAGTTT CCCCATCCAT TGCTGCCATT GGTAAATTAG TTGTCATTGG
    76321 ATCTTCAACA GATGAACCAT TTCCTATATC TGAATCACTA ACATCAATAG ACAACGGATC
    76381 TTCTTCAATT TCTAATATTG AATTAAGAGC TTCTTTGAGT TCTGGCGCAT ATTTTTCTAA
    76441 TACAATGGCT TCAGCATTTT TAAGTGCAGC TTCTTTTAAT GATGCTGCAT CTATTACAGC
    76501 CTGATCTAGC ATAGTTAGCA TATATTTTTA TATATTCCTT TGTTTTTCTT CTTAAAAAAA
    76561 TAATATACTT TAACTAATAA ATAGTAAGCA TTTTTTAAAA AGATGTTTTC TATAAAATAT
    76621 TAAAATATAA AAATCCTAAT ATCACTAATA TCAAAAATAA TAAACTAACT CCAGTATATA
    76681 CATAAATCAT AGGTATATTT GAACTTATTT TCTTTATTGT ATTAAAAGTT GTATTTTTGC
    76741 TTGTTAATGC TTTTGTTTGT TTTTTAATAT TTTTTTCTTC ATAATCTATT TTAATATCTA
    76801 ATAACGCATT TTTAGTTTCT TGTTCTTTTA ATTGATCAAA ACTAAGAGAA TTTATCCATA
    76861 AAGGAGAAGA AGATATATAT TGTTTAAATT CTCTATGAGA ATATTTTTGT AAATGATCTA
    76921 TACTTTTTGG AAATAATTTT TGTTGAAATT TTAAAACTAC ATATTGACCA TCATTTGAAT
    76981 ACATACATGT TGATGGATGA TCTTGAATAG CATTTTCAAA TACATCTTTA TCTGCTAATG
    77041 ATATAGGACA TTCCACATAC ACTCTATCTT CTTTGCTCAT ATTATTATGC TCCTGGAACT
    77101 GATGATGTTA TATCTGATGA TTCCATGTTA ACCAATGTTC CAGATGGACC ACCCATTTCA
    77161 TTTGGAATAA CAGGGAAGTT TGCTCCATCA CCCATTCTCC ACCAATGTAT TAAACCTGTG
    77221 GATCCAGATA AATTTGTTGG CACTCCTCCA TTATAAATAG CATCAATTTG TGCTTGACTT
    77281 GATGAAATAT TCCAAATTGA AAACTCATCC AAATAGCAGT TATAACTATT TGCGTCACTT
    77341 GATATACCGC CAAATGTTGT ATTAGTTCCT GTTGTTGCCA CCATTGCTGC TGGCATAGTT
    77401 CCTCCATTTG TTCCGGTTAT ATCAAGTTCG CCATTCATCC ACATTCTAAC TCTATTATTG
    77461 GCACTAGCTT GGGTTCCATC ATAATTAATG AAAATATGAG TCCAAGATCC TGTTGGTAAT
    77521 GGTCGTGAAA GTTTTCGAAA GTTTGATGTG CTTCCCATAA ACCAACGAAT ATGAGTTCCT
    77581 GACGCTTGTA TTTCTCCACG AAATGTTACA ATAGCTGCTG AAAATGTTTT ATTAAGGAAA
    77641 AACTCACCAG AAGTTCCAGA TACAGGAGGA TTAATCCAAA ATGACCATCC AGCTGCTGTT
    77701 TCACCATCAA CAAATAATGT TGATGAGTTT GCTATTAGCA TTCTTTCATC AATGCCATCA
    77761 AATAAAACTG ATGCTGTATT TGTAAATGGA TCAGGTTCTG GTTCGGCAGC AGCAGATGTA
    77821 GCTGTAATAG TATTTGTTAA AAATCTACTT GAAGAATTAT AATTACTTTT TCTAAAGCGT
    77881 GGACTATTGC TGGGAACACT ATAGTTATTT AATGATATAT CTAATGGAGG ATATTTTGAC
    77941 ATATATTAAC ATTTACTTAA AAAATATTAT TCTTCTTATT TCCAATAAAC ATTTTTAACA
    78001 ATACCAACAT AACATTTATT ATTTAAAATG TTTGTTATTT TATATATACC GCTAATTTTT
    78061 TTCATAATAA ATGTCAGATC GTGAGGCCTG TCCCTGTGAG TGCTATCATT TGATTTTGAT
    78121 TAATATTTGT AAGTTCTGCT ATCAATTCAA ACTCAGCATT TGAACTTGAT GCCATTGTAA
    78181 TAAATACTTG TCTACATCTA ATATTACAAG TTAAAGAGTC ACGATCTTCT GTTAAGGTAA
    78241 TATAATGTCT TCCTGGAATA ACGTTGCCAC TTATCATTGA ATTAAAATGT ATTCTAATAT
    78301 CGGCATTACT TCTATTGATG ACTGTAAATG TTTTTGTAAC TTGTGGAAAA CTGACTATAA
    78361 CTTCGCCGTT ATTTGTTCCA AATGTTCCAG ACAACATTTG ACTTCCAGTT ATATAAGGAA
    78421 AACCAGCAGA TAAATAAGAG TTTGTATTCC ACAAACCTGG TAAATGGTTG AACGAATCTG
    78481 TACTATTAGT CATCTATTAT ATTTCTCCCT TTTGATCATT ATAAATAGAT ATAAACTTAT
    78541 AAAAAAACAT ACTTATTCTT CTTTATCCAT TTCTAATAGT TTTTTATTCT TTTCTATTAA
    78601 TAGTTTTTTT CTTAATTTTT CTTCACGTTT TATTATTGAA GGTTTTTTAA AATGACTTCT
    78661 TTCAAAAACT TCTTCTATTA TTCGTTCTTT TTTTGTTTTT TTTAAAAACC TTTTTATTAA
    78721 AGTGTCATTA TTTTCTGTTT TACGAGCTCT TACAGAAAAA TTTCCTTCAC CAATTCGATC
    78781 TTTAACATTT ACATCTTGTT CTTTCATATT TTTCTTTCAT TTCTTTTTTA ATTGATTTGT
    78841 CCAAGTTCTT TTGCCACCTA TTAAACCTAA AATACCATTA ATATTAACAC CTGGATCATT
    78901 AGGAGCAATT CCATTTAATG ATGAATATTC TTCAGGATTA TTTTTAGATG GTGTTAAATG
    78961 ACTTTCTTCA ATAATATGAT CATTCTCTTT AATATTATTA AAGATATTTG AAAACCCTGT
    79021 TTTTTCCATC ATTTTTGATG CTTTTTCTTG TCTTTCTTTC ATTAAAGCAT TTCTTATTTC
    79081 GTGATATTCT TTATTTTCAA TATTTACTTC TTTTTTTTGT TTTGTTTTAT CAGTAAATAC
    79141 ATCTTTGGTT GCTTTTGACT CAACCATCAT TGGGTTTAAA CCAACAACAA CTTCTGTTAT
    79201 TATTTTTGAT AAAAAACCAT TTTCAAATAA AGACTCTTGA AGACATTCTT TTATTAAAGG
    79261 TTTTAAAAGT TTTTTAAGTT CTGTTTTATC CATATTTATC TCAATATTTC ATTAATGCAT
    79321 CTATTAATAC GATCACTTTT GGTAGTTATT AACGAAGTTT TACTTTCCAT CATTTTAGTC
    79381 ATCCAAGCAT CTTGCACTGA TGGTTCTAAA ACTATATCAA AACAAACAAG GGTAAAATCG
    79441 TCATTAACTA TTAATCCATT TCTGGTTTCA TTAACTGATC CTAAACCTCT TGAAGAAAGA
    79501 CCGATGGCAA CACCATCTTC TACTAAACTT CTTGCTATTT TTCCCATAGG AGTATTTAAT
    79561 ATTTTTAGTT TTACCATTAC ATCTAAATCA TTCCACCAAA TAGATACAAC TTTATGAGAA
    79621 ACATTTTGTG GATTTACAAC TACATCATCT GGATGGTTTA ATTCACCTGC AGATCTTCCT
    79681 TCTCTAACGA GTTTTTTATA ATTTTCAACT TCTCTTTGAA GAATAGGTAA AGAATAAACT
    79741 CTATTATTTC CATTTTTAAT ATTTGCTCTT TGTGCAACAC CTGTAACATA AAAAGCATCT
    79801 TTTTCTTTTA TTTCTAATTT TTCTTCAAGA GTTAAAAAAT CTTGACAAAC ACCACCATCA
    79861 CATAGTTTAT AAAATTCACA TAAAAGTAGC TTATCATTAT TCATTATTTT TCTCTTTATG
    79921 CCTTGTAATA TTATTGTTTA TATATTTGGC AGTTATATAA ACTAACGAAT ACTACCTTTA
    79981 CAACATCTAG CAACTGGTCT TAACATCCAT TTTTTATTTA TCTTGTGATC TAACATTACA
    80041 TTTATTCTCC TCAAAATATC TTATACCTTC ATCTCCAACT AACATATTTA TAAAATAACT
    80101 TGTTCCACTA CTTAAACATC CAAGTAAAAA ACCTGTTATT ATACTATTAT CAAATATAAA
    80161 TAGTGTTGTA TGAGGAGATA ATAACCATAA AAATATTCCA GTTGAAAAAC CTACACACAT
    80221 TGCACATTTA AAAAAATAAT GTTTTGGTCT TATTTTATTA AATATTCTTC CATCAACCAA
    80281 AATTTGAGTC AGACCATATG CTACCAAAAT AAAAATTAAA ATATTCACTT TAACCCTTTA
    80341 AAAGTTGTTT CTCTGTTTTT ATCTCTGTCA TTTGTTTTTT ATCTTCTTCT TTAATAATAT
    80401 TATTATCATT TAAAATATCT TCAAACAACT CTACAAGTTT TTCTTTATTT TCCATATTAT
    80461 CTTCCACCAC CTCCACTAAT ATATTGTCTT TGTCGAACAT TATTAGGATC AATAGACCCT
    80521 TTTTTAACTT CGTGGGGAAC TTTTCCTAAT TCTGTTGATT CTTCATCACC AGGATCTGTC
    80581 ATTCTTTGTT CAAATTCATT TTCATAATGT TCTTCTCTTT CCATGTAAGG TTTTTCTTCT
    80641 TCAATAAATT TACCAATAGT AAATATTATA AGTTGCGTTG TATTACCTTG AATAGCATCT
    80701 GGATATTCTG CTTCTAAACT TCCATATACA TTTCCAGAAT GAATACTTTC TCTTGTTATT
    80761 GTTCCTTTTT GAGATAAAAA ATTAAAAAAT CTATCTTGAG TTTCATAAAC ATTATCGTTT
    80821 AATGACTTTT TAGGAAAAGT TATTATTTTT TTCTTTTCAG GTATAACAAT AATATCAATA
    80881 TCATTATGAT CTAAGATCAT AATTTCGCCA TTAATAGTTT TTCTTATATT TAAAGATAAT
    80941 GAAATAGGAG AATCATTATT TTGTTCTTCT TCGGAACCTA TTTTAACTTT TAATGTCATT
    81001 TTGTTTTATC TCTGATAAAA GCTTTTGTGT TTTAATAACT TTAGTGATCA TTTTTTCATC
    81061 AATATTTTCT TTTGAAAATG ATTCAAGCAT TAATAAAACT TTTTTTGCGG ATTCTAACAT
    81121 TATATTATCT TCTTTAAACT CAATAATAGT TAAAGAATCG TTTAACTCTT TTTTAAGTCT
    81181 TGCTATTTCT TCATTAAGAA ATAGTTTTAA CTCCAAACCA TTATCGGTAA AAGACTTTAT
    81241 ATATTTATTT AATAATATTT TTTGTTCTTC TAATAAAAAT TTATATTGTT CATTAAAACG
    81301 TTTAATGAAT GATTTTAAAA CAACCCCATC AATAGATGTT ATTTCTTCTG TTATAATATT
    81361 TTTTGAAGAC ATTTTTTCTA TTATTTCATT TTCTAATAAT ATTCGTGTTT TTATTGAAAC
    81421 ATCTTTATTA AATATTTGAG AAATAGATGC CAAATCTTTA TAACTTGGTA TAAAACTTGA
    81481 AAATGCTTGT TTATTTAATA TTTTTCTTAT TTCCCAAAAA AGATTTGTTT GATCTTTATT
    81541 TAATTTTACT TTATCAATAA GTTCATATTC TTTTTTTGCT TCTTGTATTA TTTTTTCTGC
    81601 AGAAATTATA TCAATATTTT CTGTTTCTTT AATAACTTTA AACAATTTTA TTTCTTTATT
    81661 TAAAATAGTT CCTTTAGAGA AATATTTTTT TAAAGTTTCC AATATTTTAT TACGTAAAAT
    81721 TTTATCTTTT GTTATAATAG TCTTAGAATA TTCTAAAAGA AGAACCTCAT AAAGAAACGC
    81781 TGTGTTCTTA TTTTTATTAT GTTTGAATTT CATTCTTATT ACTCCAATGC TATTTCAATA
    81841 AAGATTTCTT TTTTAAAGTT TCCATCATTA ATTCAAATTC TTTATTATTA GCTAATATTT
    81901 TTTCTTCCCT TAATAAATCT TCTTGTTCAA CATTATAAGT AGTTTCATTT TGTTCAGATA
    81961 TGCCACTTGA AATTGTTTTC CAATCTGGAA GTCCAGGAAA AATATTTCTT TTTGTTGATC
    82021 TTGAAGATTC ATCTGAATAT TTAGAACGCA TACTACGTTT TCGAGCGCCA CTAATGCGTT
    82081 TATCATTTAT TTCAGGAGTA TATAACTTAC CTTTAGAACC TGGAGTTAAA TAAGAATCAT
    82141 GACGTTTTCC TGGTGCTGCC AATAATGTTT CATCTTCATC ATCTTTTAAT TCACTTTCTA
    82201 GATCCACTCC ATCAGTTTCA TTAGAACTCG TATCTAATCC TCCACCAGCC ATATCATCAT
    82261 TTGTCATCAT TTTTTCAAGT TTTGACGACA TTTGTGCATC GTAATACATT TCTCTAATAT
    82321 TACGTAAATG TTCTTCAGGA GAAATATTAA GAATATTTTC AGAAACCCAT CTTTTGCTAA
    82381 AATATCCTTC TGTTGCTGCT CCAGCAGTTT CAAACTTTGT TTTCCAATGT TCAAGTTCTT
    82441 GTATTTCTGC TATTTTAGAA GGATTGTTTA AACTTAGTTT AAATGATATT AAATCTTTGT
    82501 CTCTATATCC TAGAATATAT AAATGGATTC TTGCTATTTT TTCAAGTTCA GAAACAACCA
    82561 TTTTTTGTAA ACGTTGAATA GTTCTAGCAA ACTCTATATG TTTTTCTGAA AATGCTTTAT
    82621 CACCTTCAGA CCCATCTTCA CTTACTAAAT ACGAATGAGG TATTTTAAGA CAAGCTAACA
    82681 TATTATCACG AAGATATTTT ACATCATCCA CATCTCCAGT GTAAGATCCT CCAGGTAAAG
    82741 ATTCAATACG TGTTCCAGTT TGTCCACCTT GAACTGGAAT AAAAAAATCA TCCTCTGTAC
    82801 TTAAAGCATT ATATCTTTGG TTAACTTGCC CAGAATCACT ATCAACAATA GTATTACGTC
    82861 TCATATCAGT GGCAATACGT TGCATATATT GTTCAACTTC TTTTTCAGGA ATGCCACCAA
    82921 CATCAATATA AAATGCTCTT CTTTCAGGAC TTCTTACTAT TCTATATGCC ATCATAGCAT
    82981 CTTCTAACAA TTGAAGTTGT TTTGATATTC TACGTGCACC TTCGAGAACA GACGTTCCAT
    83041 AAGGATTATA TTTATCATTT CCTACTATTC TAAAATGAGC AACTTGCCAA TTTTCTAAAG
    83101 TTAAACCAGC AGAATTCCAT TGAAATTGAA CGTAAGATGG ATTTTCTTTA TCTTCTCCTT
    83161 CAAGTCTTTC TATTTCCATT GGAGGTATAC CAATAAAATG TTTGATACCT ACTTTTTCAT
    83221 CAATGTCTAA ATACATAAAA TAATCGCCCT GTTTGCACAT AGAACGACAC CATCCATATA
    83281 TATTAAACTC AATATTCATA ATATTGTAAA ATAAATGTTC AATAATTGCC TTTATTTCTT
    83341 GATTTGGACA AGTAATATTT AAAAGTTTTT GAAGTTGTGA AGAAGTAGTC ATTTCGTCTG
    83401 CATAAATATC TAAAGCAGCA TTTAATAAAG GGTTATATTC CATTTGATCA AAATCAATAT
    83461 ATCTTTCAGT TCTATTTTGA TTGTTTCTCA TACTTGCGTA TATTTGAGAA AGAGGACTTG
    83521 AAGAAGATTT TTTAAAAGAT TGCCCAGAAG CAGAAGTAAA CTTATACTTA TCTAATTGAT
    83581 TTCGTTTAAG TTGTCTTGGA TTTTGTCGTC TATAATCTGT AATAGGTCCA GATAATAATT
    83641 TTGTTAAACC TTTAAATAAA AAATTTTCAG AATTCTTTGG ATTTCTAACT TTTGAAGCCA
    83701 TTTTGTATTA TTCCTTTAAT AACCATCCAT ACATTTTTTG TTGAACAAAA GTAGAAGGTT
    83761 GTTTAATAAA AGATGTTTTT TTATTAAAAT TTTGCATTCC TGGAACATTT GTATTAAAAT
    83821 CTTTTTTGGC TGAAAACATT GAATTTAAAA ATACTTTCTT ATATTCTAAA CCTTTCAAGC
    83881 TTTGATTTAA AGCAATATCT TTTATCCAAC AAGCAATTGC TAAAGGCATA ACTAAATCAT
    83941 CATTTTTGCC TCTAGATGCT TCAGCACGAC CTTTATTCCA AATAAATGTT TCAAGTTCAT
    84001 TATAAGTTCT ACTCGAATTT ATTCTTATTA GATCATTTCT AATAAATTCT TCAAGTCTAT
    84061 TAATAACTAA AGGTCTTGTT TTGGGAGACA TTGTAAATCC TGGAATAACA TCTTCTCTTC
    84121 CATTTATATT ATATGGAGGA ACATAATCTT GAGTTCCTTT TTCTGAAAAA TATATATTTT
    84181 TATATTCAAG TTTTATTAAT TTTTGACATA CTTCCCAACC TAAAGTATTA TTTTCTACAA
    84241 CTATCATTGC AATTCCATAT TCATTTCCTA TATCAAATAT AAGATTGGGA AATATATCGG
    84301 TATTAACTTT TCCTTTATAT TCAACGACTT GGTCCATTGT TTCTAACTTT AAAACATGAA
    84361 TAGTTGAAAA ATCAGCACCA TCACCTCGAG CAACATCACA AACGACAAGA TAATTATTAT
    84421 TTGAATTATA TTTTTCCCAA ATATGTATAT TATTATCAAA ACCTGTTTTA AAAATTGGTT
    84481 TTTTTAATTT TTCAAATATA TTAGTAAGAT ATTGTGTTTC TATTACAGTA TCGCCTGATG
    84541 ACAAAAATGA ACAACAATAT TCTTGTTCCC ATTTTCGTTG ACTCATTTTT CTCTTTTCTT
    84601 GTTTTTTCCA TTCTTCGTCA CGATCTGGAC GTACATCCCA CATTAATTTT GTTGCATGAA
    84661 ATTCATTTGT TCCTTTTTCT GCTGCAGAAT ATTCTTCATG AAACCAAGTA CCAACACCAT
    84721 ATGGTGAAGA AAATACAATA GACCTACCTC CAGTTGAAAG TGTAGGAGCT AATGCAGACC
    84781 ACATTTCATC AATATCAGCA ATATGTGCTG CTTCATCTAT AACAAGTAAT GATACTGAAT
    84841 CTGCACGTCC AGCATCAGCT GATGTTGTTG ATGCTACAAT TTCAGATCCG TTAAATAATA
    84901 TAAAAGATGT TTTATTATCT ACAGAGATCA TTGGTTGATC TCCGGCAAAT TTATCAAAGA
    84961 AAGAAGGTAA AGCTTTAAAC ATCTTCTTTA CTTTTTTAAC TAACTTAGAA GCAACATTAA
    85021 ATTTTGTTGC AACAACAAGA ATGTATTTTT CTCTATTGAA TAATGCCAAC CAAACAATAT
    85081 AGGCAGCAAC TAATGTCGAT AAACCTAATT GTCTTGATTT TACAACAATA TTATGAGGAT
    85141 AATCGTTAAA ATCTTCTAAA AGTTTTTTTT GAAAATCCCA AGTTTTAAAA GGAACTACAC
    85201 CTTCTTTAAG AGTTGTTATT TGACAATAGC TGTCTATAAA ATAAGCTGGA TTTTTACCGC
    85261 ATTTAATAAA CTCTTTAATA AGATCATTTT TTGTTAAAAA TTGTGACATT CATTATGTAA
    85321 ATAGATTTTT TAAAATTAAT ATCCTAACCA TGTTAATACT TCTAAACCAG TATACATTGG
    85381 TTTTTGACCT ACATCTTGTA TAAAGTCAGA CCATTCTAAT CCATGTTTTT CTATTTCTTG
    85441 TTTTGCTTCC ATAGGAGTTA CTTCTTCTTC AACAGCATCC TCATATGATA AACCTTGTCC
    85501 ATAACTTTCA TTAGGTTGTT CTTCTAAACG AAGATCATAC ATTTTTGCTA TATTTTCAAA
    85561 TGCTTGTCTT AACATTTTTG GGTTTGTTTG ATCAAAATAT TTTATTATTT GTTTAAATAC
    85621 TTGCTCTTCT CCAAGACTAT TCATTAAACG AGATAACATT TCATCTGTAT CACGACTTGT
    85681 TTCTAATTTT TCTTTTACTG GTTCATTATT AAAAACAGGA AATGATTCAT TATTTTCATA
    85741 ATATATTTTT AACTCTTCGT TAATCAATGA AATAAGATCT GACTTTTTTA TTTTCATATT
    85801 AATCTTTTTT ATCAACTCCT AACCATTTTT TAAAACCATC GTCTAGTCTT TCTTCCCAAG
    85861 TAGTTCCAAG TTTTTCTGGT TTTTCAATAT CAGATATTTC ATATAAAGCA TTAGCAATAA
    85921 CCCAACATCT TATATTATTC ATATATTCAA CACGAATTTT AGGATCGTCT TTTTGTTTAA
    85981 GATTTAAAGT TTTTTTAGTA TGTTTTTTAT ATTCTTTTTT AATAAAAGAA ATACATTGTT
    86041 CTAATATGTC TGATATTTTA TTTTCAAAGT TATTAACACG AACTTCATCT AATGTTGTTT
    86101 CACCATGATA GTTAATATTA AGCATATTTC CTTGCATTCT AATACCAAAA CCATCTATGA
    86161 TCCGTTTATC AGTAATAGAA ACTGGTTCTT CTCTTTTTAA ACCTATTTTG ATCGGTTCTC
    86221 CATCTTTATC ACGAGCACCA TCTTGAATAT TACTTACTGC TTGTGAAATA CCTTGTATTA
    86281 TTTCTAAAGT TGTAAGAGAG TTTGATTTTT TATCTTTTGC CATATATTTC CTTATTTCTT
    86341 CTTTTTAGAA AAATTTGGTT CAACCATATT ACCTTCTTTA TCATAATATG ACTTAGTCTC
    86401 TGGATCGTAG ATTAAACCTT TTGGTGTTGG TGGTCTTTCA TCAGTTTGAG ATGGTTCACT
    86461 TTTTTTTTGA ACTTTGTCCT TTTTTGGAGT TGCCTTTTTC TTTTCTGGTT CTTTTGAAGG
    86521 TATTTCATCT TTCCAAGGTG CTTTAAGTTT TTGACTTTTA TCTTTTGCTT TAGCAGGTTC
    86581 TTTTTTAACT GGTTCTACAA CTGGTTCATC TTTTGGAGGA AATGGAGGCA ACTTTGGAGA
    86641 TTGTGTTGGT TCTTTTGAAG ATGTCTTATT AAACTGAAGT GGTGCTGGTT TTCGCCAAGG
    86701 TTGTTGAGGA GTTGATTGAA TAGCAGGCTC TTCAGGAGGT GTTGGCGTTG GTGCTGGAGT
    86761 TGCTGGTTTT CCTATTGGTT TAACATTTTG TCTAACTGGT TGTTTTTCTC CTTGACCTGG
    86821 GTTATTCATA ATGCCTTTAA TATTATTTGC TAATACTTGA GTGCCTTCCA AAACACCTTT
    86881 TGTTTCTTCT GCCCAAGTAG CCATATGTTG TTTCATTTGT TCAGGCATAT TTTCAAAGTT
    86941 CGATCCAAAC ATTATTTTAA GATCACTTGT CATATCAGTA ATCATTTTGG TAAACTTTTT
    87001 ATTAAACGCC ATCATTCTAG AATGACCTTT AGCAACAGCA TTTGCTAAAA CTGGAGATTT
    87061 AGTATCAAGC TTATCTGAAC CTTGTGCAAT TGCTTTATAT ACTTTGCCAA TATTGGATCC
    87121 AACTTGACCT GTAAAAGCTC CACCACCTTT TGCTCTCGCC ATTAAACGAT TTAAGAAACC
    87181 TTCAGATAAA TTCCCATCTT TGATTGCATT TTCAAGTTCT TCTTGAACTA TTTTATTTAA
    87241 ACGTTCTTTG CTAATGATGT TTTCCATTCA GTTAATTTTC CTAAATCTTC TAACTTTATA
    87301 TAACAATATT GACAGCATTT ATATTTTGTT AAAAATAAAT CATCTTCTCT TTTAAAGGAA
    87361 TAAGAAGAAC ATTTTAAACA AAGTCTATCA GTATTTGTAT TTCTAAATAG TTTCTTTGGT
    87421 ATTAAAATAC CATTTACTTC TATAATATCA TATTCTTCAA TTTTTGAAGT TTTTTTATTT
    87481 AAAGTTTTTA TTTCTTCAAG ATATTTTTTC TCTTTTTCTA TAGTCCAATC AGCTGATGGA
    87541 TTTCGAATTG CTTCTTTACC ATATTTTTCA GATATTGCTT TTTCAAGTTT TTCTAAAATA
    87601 TTAATATCTA TCATAATGTA AGTCTTTCAT ATGTTATTGT TATAACCAAT GTTAATAATA
    87661 TACCACTTAA TATACCTATA CCTAAATAAA CAAAATTTCC TAAACTATTT AAAGACTTTT
    87721 CTCTTAACTG TTCTAGTTCT TTATCTTTTA TCTTTATTAT TTCTGTTGAA GTATTTTTTA
    87781 ATATTTCATT TGAAATAACA AGGTTGTCAA TATCAAGTTT ATATTTTAAT TCTTGTTTTT
    87841 CTAACAAATA GTCCAATTTA AGTTGAAATA AATTATCTTT TTGTTCATCA TCAACTAAAA
    87901 TAGTTGCTAT TCCAGTTATA TCAAATAAAA TACCATCAAA AGGAGAAATA TTTCCTTTTT
    87961 CAAGTATAGT AAAATTACCA ATAGTTGAAG TTGATGTATT CGCTAATGAT AAAGACGAAT
    88021 AACATAAAAA ACATATAGAA ACTATTAAAC TAATTACCTT TTTTAAAAGG AACATATTTT
    88081 AATCCATATC TTTCTTCTAT TTTATTAGCT AGCAATTTAG GATCTTCATA ATATTTTTTA
    88141 ACAATAATAA TACGACTTTT TTTAAATTTT TCAACTTGTT GTATTTGTTC TATATATTGT
    88201 TTTTCTAATA TATTTATTTT ATTTTGATAT TCTTTGAATA TTTTTTCTTT TGCTTCTACT
    88261 TCTTTAATAT GTTGTTCATT TAAAATTTTT ATCTGTTCTG TATATGATTT AACTGTTAAA
    88321 TCAACTATTT TTTTTGATTC TGAAGATTTA TATATAAAAA ATATTGATAT AATAACAATT
    88381 ATTACAATCC ACCAATATTT TTTTATTAAT TCATTCGTCT CCAACATCAG TTTTCTTTTG
    88441 GATCATTTTT TTTACAAACA TTACAATAAT GGTATTTAAT GCTCCACCAC ATAAACCTAC
    88501 CATAAATGCT AATGAAGTTT TCATTACTAA TAATGCTGTT AATCCACCCA TAAAAATGGA
    88561 ACATAATCTT AAAGATAAAT TCCACCACCA AGGTAAATCT ATAACATTTA CTTTTTTAAA
    88621 ATATAAAAGT AATGCTTCAC GAAATGCTTT TGTTAAACCC CAAGAAACAA CTGCTGAACC
    88681 AAATAGTATC AATAAACCTA TTTGATTTAC TGTCAATGTT GATAATAAGT CTGTCATTTT
    88741 CTATTTATCT CCTAAAGAAA TAAATAGTTT TAAACATACC CAAAAGAACT TAATATGATA
    88801 TTAAGGCAAT ACCAGCTTTA TTTTCAATAT TAAAAACCAT ATCTGCTGTA TCTTTAAGTG
    88861 ATTCAAGATG AGTTATTAAT ACAACACATT TAAAATGAGT TTTTACTATT TCCATCATTC
    88921 TAATAAAACC TTCAATATTA TCAATATCTA ATGATGTTCC AGGTTCATCT AAAATAAATA
    88981 TATCTGATCT TGGTAATGAA GAAACATTAA TAAATGATAT CCGTATTGCC ATTGCTGCTA
    89041 ACATTTTTTG AGCAACAGAA CCCATTTCTA ATGGTAATGA CTCTTTTTTA TTTATATCTT
    89101 TTATATAAAG TTCTAACCGA TCATCCTCAT TTTCAAATAA AACTTCAAAA TCTACAATAC
    89161 TTGCTAAATT TTTTGCTATT TCATTATTAA TACCAGGCAA ACTATTTTTA ATAATATCAT
    89221 AAGATATTCC ATTTGTATGC ATACACTTTA AAAATAAATC ATACGCTTCA TAGTTTGTTC
    89281 TCAATATATT TAATTCTTCT TTTCCATCTA ATAGTTGTTC TATTTTTTCA TCTAATGATC
    89341 CAACATTTTT ATAAAGTTCT CTTTGTTTTT TAGCAACTTC TCGTGAATCA TTTTGACAAA
    89401 GTATTATTTC TTGTTCTATT TCATTATTTT CTTTTGTCAA TATTTCAAAC TTATCTATTA
    89461 TTTTTTTATT ATTTTCGTAT CGTAAAACAA CTTCGTCAAG ATCTATTAAT TCTTTATCTA
    89521 GAACTGACAA CTTGACAATC TTATTTTCTA ATAAAAGTTT ACTATTATTT AACTGATGTT
    89581 CAAAAGTTAA CTTACTATTC AAAAGTTCAG TATATTTATT TAACTTATCT TCCACATTAA
    89641 TATTTTTTAA TATATCAAGT TTATCTTGAA TATTATTTTT TAAATTTATT TTTTCTTCTA
    89701 TTTTATTATT AATATTTACA AGTTGTTCTT TTGCTTCATA AGCACCTTTA ATAAATTTAC
    89761 AATGTGAAAA TTCAGATCCA CAAGGAACTT CCAATAAAAT ATGTTCTTTT TCTATTGCTA
    89821 TTTTTTTATC TTTTTCAACC TCATTAAGTT CTTGTAATAT AGTTTTTATT TCTTTATTAT
    89881 ATTTTTTAAG TTCTTCTTCA CTATTTTTTA AACCTTGAAT ATCAAACTTT TGAATAAATT
    89941 CTTGAACTTT TTTTATTTTA ATATCATTAG TTGATATTTT TTCATTTAAA GATATTATCT
    90001 CATTATTAAT ATTTAATATT TCATTTTTCT TTTTAAATAT TTGTTTTTGA ATATCTAAAA
    90061 TGTCTATCAT TTCATCAGGT TTATTTTTAA GTTCTTCTTG TAATAAAGTT CGTTTTTGTT
    90121 GAAAATCATT TACTTTATTA ACTAAAATAT TTATCTGTTC TTCAAGTTTT TGTATTTGTT
    90181 GAATATTATC AACATATTTT ATTTTTAGTT CATCTATTTC TTCATCAAAA TTTTTATTAT
    90241 CAAACCTTTT GATGGATGCT TTAATTGTTG ATACATCATC ATTGGCAAGA TCAAACTTTT
    90301 CTGAAAACCT ATCAAGATCT AAAATTCGAC CTAATATTTC TTTACGCTTA GTTGATCCTG
    90361 ATTCAATATA TGATAACGAA CCAACTTGGG AAGACAATGA TGTCAATAAA AAATCTTCCA
    90421 TTGTTCCAAA ATATTTGACA ATATTTTTAT TTGTTTCATC AGCATCATTA CCATTCAAGC
    90481 ACTCTAAAAC TTCTTCGGAA ATAGGATCTA TTATATCAAA ATCTACATTA CATTTTGCTT
    90541 CAATAGTTTC ATTTCCATGA AGTTTTTTGA TATATTTTTC TGCTTTTCGT TTTATTCTAA
    90601 AATACTTTTC TCCTAACCTT AAAATAACTT TACCTTCCCC AAAATCACTA TTATTATTTG
    90661 TATTTATTAC ATTTACTGTT TTCTTCTTCT TTTTTGTAAA TGAGTTGAAT ATTGTAAATA
    90721 ATAGGGCATC AATAACACTT GATTTTCCAG ATGCATTCTT TCCAAATATA CCTACAATAC
    90781 CATTTAAACC TGTAAAGTCT AAAATATTAC CTGAACCATA TTTGAAAAGG TTATTCCATT
    90841 CAAACTTTAC TATTTTATAG TCAACATTTC TTGCTACAAA CTCTTTATCT TCAATAAGTT
    90901 TATCATATTT TCTATTAATA TCATAAACAT ATGATAATAA CTTATCATTT ACTTTATATT
    90961 CTTTGAGAAA CTCTTTTATA AGTCGTTCTT GAACTTCAAG ACTACGTAAA TCTTCTTTTT
    91021 TATATTGAAC TATTATATTT GAAACAGAGT TTTTATCATC TGAACGATCA ACAAAAATTA
    91081 CACTCTCTGG TTTAAATTTA TTTTTAACAA CATCTATTGT TTTTCGTATT ATTTCCAAAG
    91141 ATAATGACGT ATTCGTAATA ATACGAATAC GTGATGAAGG AATGGTATCA AAATTTAATG
    91201 GTATAGTTCC ATCATCATTT AAAGTAATAG TTATAAATGG TTTTGGATTA GAAAAAGCAA
    91261 TATGTTTTAC ATCAAATATG TCTTTATCTT GTATTTCCCA TACAAGAAAA CCTTTATTGT
    91321 TAGATTCTCC ATGATTATTT TGCAGCAAAC TACCTGCATA TCTGCATCGA CCTTCATGAT
    91381 CTAACTTTTG ATTTTCAAGA TGTATATCTC CACATAAAGC ATAATCAAAA TGTTGAAATA
    91441 TTGATATATC ATTTTCAGCA TTTGACATTG TCCATCCAAG ATCAGTCTCA CAACCACTAA
    91501 TAGAACCATG ATAAAGTGCT ATATTTATTT TATTTTGATC TGTTGGATTT AATATCCATT
    91561 TTTCTTTATC TAAAATGCCT AAAACATTGA AAGTTATATC ATCGTTGAAA ACATGTTCTC
    91621 CTGAATATTT CCAAAGTTCA ATATTTTTAT GCTGTAATGC TGAAACAATA GGGCTAATGG
    91681 AATCTGTCCT ATTAGGATTT TTAACAATAA GATCATGATT ACCTAATATT ATTTTTAATG
    91741 GAGCAATATC AGCAAGGTTT TTTAGAAATT CTGAACATAG TTGAACATAC TCTGGGCTAA
    91801 TGTTATTTTT AGAATGAGTT GTATCTCCTG TATTTATTAT TATATCAGGA TTTATTTCTT
    91861 TTATTTTTTT ATATACTTGA TCAAAAACAA TACGATATTC ATCATGATAT TGAAGATTGC
    91921 GTATGTGTAT GTCACTCAAA TGTACGATTT TGATCATTTA TTTTCTAACC TTTATTATTT
    91981 CTATAATACG TTTTCTTCTC CAACTTATAA GTCGTTCTTC TAAAACTTGC CATTGATGTA
    92041 TTTTATCTCG TGATGTCCAA ATAATAATAT TATTATAAGA ATCATCATAT CTTTTTTTTA
    92101 TTTTCAATAT ATATAAACAA TCATTTTTTT CCCAACAACC ACATTTTTCT TTGAAAAAGA
    92161 TAATATCTCC TGAATTAACG ATCATACTTA TTCACAAAGT CATACATAAC TATTCCAGCA
    92221 CATACTCCAA CATTAAATGA AGGGTGATGA CCTTCAATAG GAATATCAAC AATATGATCA
    92281 GACCAAACCA TAACATCACT CGTAAGTCCA TATGATTCAT GACCAAACAT AAAACAAGGT
    92341 TTTTTTGGAT GTTTAAATGT CATTAATGAT TCTGAACTTT CTGTTTGTTC TATTGCTACT
    92401 AATGAATATT GCGTAGTTTT AATATAAAGT AAAAACTCAT TTATAGTTTT GAAATATGTT
    92461 ATTTTTATAA TATCTTCTAA ACCATTTGTA GCACCTTGAT GCCATTCTTT TGAACCAATA
    92521 ATAAAAAACT CTGTTCCAGC AAAGTTTGCC AATGACCGAT ATATTAAGTT TATATTTACA
    92581 TCGTTTGATA ATGAAACAGC ACAAGCAGAA AAAGGATAAA CTTTTGCTAC ATTTGTTTTT
    92641 ATTCTATCTT TACGAGTTTT ATTTCCTCTT GGAATAAAGT TTTTCATATT ATAAACATTT
    92701 AAGCATATAT TCAATATCAT TTTCTTTTGA TATTAATAAT GCTTCATTCT TTCTTTTTTG
    92761 AAACTCTGTT TTAGACATCT CTCCAACATC TTTATATGGA GAAACATTTA TCTTATATAC
    92821 TTCTACTCCA TATGTCAATA GCAAATTGAT AATATTTTGT TCTTTTTCAT AAGCATCTGG
    92881 GTCTAATGCT AAATAGACTT TGGAACAACT ATTAACAATT TTCTGAAAAA CATAAGAATT
    92941 CTCAGAAAGA GAAGATCCTA AAAGTGGAAT AGCATTTTCT GCTACAATGG CATCAAATAC
    93001 TCCTTCAACA AGTGTTATTG GTTCTTGAAA TTCAAGAAAA AGTTCATTAA AGATAATATC
    93061 TTTTGGTATT GGAGGATTAA GATATGGAAT AAAAGCATTA TTTTGAATAG AACGGGCAAT
    93121 AAAAAAGTTT AATTTTCCTT CCATATTGAA TGAAGGAATA ATGATCCTCC ATTTATATTT
    93181 TCCTTTTAAA GAACAACCTA TTTTCCAATA TATAATATCT CTATGTGTCA AACCTCTATC
    93241 TTCAAGATAT GTTCTATATT TTATAATAGG TTTATATAGT TTTTGACCAC ATAATGGTCT
    93301 AAAATCATCT GGTAGATCTA TATTTATTTC TTCTGGCTTC GTTTCTATTA GTTCTAAACT
    93361 TTTAGAGGAT AAATCAATAA TACCATTAAG TTCTTTCCAT TCACCTATTT GTTGATGAGA
    93421 ACCATATTTC TTTATTGCCC AAAATATAGA TTTTGAACTC CATAAACAAT TCCAGCATTT
    93481 AAAATAATTT TTATCTATAT TAAAAGACAA CTTCTTTTTA TGATGATCGC AACTTGGACA
    93541 ATAAAATAAA AACTCACCTC TTTGAGTTTG ATATTCTCCA AATACATCTT CTAATATTTT
    93601 AAGTTTTTTA TTCAACAAAG CATAATATTT TAAATGAATA AAAAGAAAAT GTCAAGTTGT
    93661 TTGCTTGATA TAACCAGCAC GAGCAATAAC TAAAGCATCA ATTTGATCAT AATATTTTGG
    93721 AACTGGATTT CCTTTTGGAG TTAATTTAAT AATAAGTTGT GGTTCAGTTT TTCTAATATG
    93781 TTCCATTACA ACTTTTTTTG CTTTTGATCC TCTTGGAATA GTTATTCCAT ATGTTTTTCT
    93841 TGCTGATGAT GCTGATATAA AGTTTGGTTT TATATCAAAT ACTAAATAAC ATATATATGA
    93901 AACAATGCCA TTGAACTTCA ATAATGTTGA TATTGTAACT GCTGAACTTT TACCAGGAGC
    93961 AAATAACATT AGGGCATCTT CAATATAAAT ATGAGTTATA TTGTATGATG TTTTTATATC
    94021 TTCAAGAACA TGTTTTATTT CTTGTGCTTT ACAAAATATA TCTGGATAAT GTTTTTTATT
    94081 TTTTAGATCA AAAGCATCTA ATAAAACAAT ATTATTATTT TCATCAAGAA TACAATATCC
    94141 AACAACTGAT GTAGAAATAT CTAATGATAA TATCATTAAA CATATAATAC TCTATTTTTT
    94201 AGAGTTTTAT AAATATTATT TAACTTCAAC TTCTTCAGCA CCTTTAAATG CTATTATATG
    94261 TATTTCTGGT ATTAGTCTTA TATTTTTTTG AAGAACTTTA ATAATATAGT TTCGCATACC
    94321 TTGATAAGGT TCAAGAATAA ATTTGATATC AAATGATGCT GTATAATAAT TTGGATCATC
    94381 AAAACCTTCT GATGTTTTTT TAACAGTTGT AACACCTGGA ATGCCACGAA TTTTTTGAAC
    94441 TGGATCTGAT TTATTATGTC CAGAAACTTT TTTTATTCGT AAAACATAAT GAGAAACATA
    94501 TTTTATTAAT GATTTATCAA CAACATTATC TACAGGGTTT TCAACAGGTT CATTATTATT
    94561 CACTACTGAA TCTTCAACAA ACTTTCTCCA ACGATGATTT AAAACACTTT GCGACATGAA
    94621 TATAACTACT CATCAGGATT CAATTCACGC TCATCATTTT TTTTAAATTT ATTTTTATAT
    94681 TTCCAATCAA GATTAAAAAA TTGACTTTGT AATATATACT CTAATGCTAT TTTAGCATCT
    94741 GGTTCTTGAA GAACCATAAC TTCGCCATCA TCAAGTTCTA TTTCTATTCG TTTTGCTTTC
    94801 ATGATGTTGA TAAGTATACC TTGTTTGTTA GAAAAGTCAA TGCTGGACTC AAAAGTCCAG
    94861 CTTGATTTTG AAGCTAATAC TTTCGTCAAT TTTTTTCCTA TATGAATTCG CCATCTTAAC
    94921 AACACCTATA AGGTTTTTAT CCTTATCATA TATTCCTATT TTATTAATAT ATACTGCTTG
    94981 TTGAAAACTT GCTGTTGGTT CTATGAAATT GCTTTTAATA ATATTTTTTA TTTCAAGATC
    95041 ATCTTTCTCT TTAAACTCTT TTGAACTTGA CATTGGAGTT AATGAACCTG TTTGACCATA
    95101 TTTTATAAAT GTTGGATTAT TTGAAAAATT AAGTTCTCCT TTTGGAGCAT GAGCAAACAT
    95161 TGTTAAAACT GGAATATAGT TTATTCCATT GAATGACATT TCAAAACTTG ATGAAGCAAC
    95221 ATTTGTTAGA TCTGATGGGG TTGTTGATCC AGTTGTTCCA AAATATAACC AACTTGGCGA
    95281 TATATTTACA CCAGGATCAT AAATATCATA ACCTTCTGTA TGTGTTGGAT GAATAGACCA
    95341 ACTTGATGTT AATAATAAGA AACCTTCATT ATATAAAGCA ACGCCAGCAA CAGTTCCACT
    95401 ATTAGCATCT GCTGGAAGTT TTTGTCTTAA TTCGCCATTT CTTCTTTCGT CAACTATTTC
    95461 TGCTGCTAAA ACACCTGTGA CATAAAATTT ACAAGATATA CTACCTTTTT CAATAGAAGA
    95521 GCCATAAAAA ATAGAAGGAA TACTTATTAA CTTTAATGGT TGAGATGATT TATTGCCTAA
    95581 TGATGAACTG TATTCATAAT GTGTGCTTAA TGTTAAATAT CTATTTAATG TATTTTCTAA
    95641 AGCATTAATA CGGAGACGTG CTTCTCCAGA AGTATATCTG ACAATAGATA TGGAAGCAGA
    95701 TAAAGGATAA GAACCACTTA CAATATCGCT ATAAGCAAAG TCTGAATTAA AAGAGTCTAA
    95761 TGATATTGTC TTAAATGATA ATAAAGAACT TTGTTTTCTT ATAAATGGAT ATATTCTTTG
    95821 TCCTGATGGA CGATTTATAT TATTTTCATA TAGATCAATA TAACCTGTTG GAACACCACC
    95881 AACATTATCA ACAAACGAAC CTGTAGTTTT TACATCATCA TTATAATAAA CTTTACCATC
    95941 ATATATTTTA AAGTTTATTT CTGGATATGT TTTTATTCTA TTATAAAACT TGTCGTTTGG
    96001 TTGAAACTTA TAAAATACCA TTTGTTATAA ATAGCAAGTT ATATATTTTT ATTTCAAACG
    96061 ATGTAAAAAG TATCACAAAA TGGAAATGAA GTTAAATATA TAAAAAGAAA ACAAACACCT
    96121 TAGGGTATTT TCAGTAATCA AGCCTGCATC TAAGGGTAAA CTCAGTGCTT GGATCTTTTT
    96181 TCAAAGGTTC TGATACTTTA GCAACTGCTA AAAGTTCATT ATCACTTGAA TATAACCCAA
    96241 CGGTAGTTAT ATAACTTACT GGAGCATCCA AACTACTATT TTTAACATGT ATTTTACTTC
    96301 CAGACAAATA TGTTGGATTT GAACTATAGT TAAAGTCATT ATTATGTGCT CTACAGAAAT
    96361 ATATTGTTGA GTTTAATTCT GTTGTATTAT TAAACTGAAG GTTTGCTATT CTATGTCGTA
    96421 AAGCATCAGC GGTGCCAGAT ATTGATGAAC CTGTTAATAT TTGGTTAATA GTTTCATTGA
    96481 ATGATGTCAT TCCATTGGAG TTATTAACTT TTCCACCTTG ACTTGAAGTT AAAAATAATG
    96541 ATGCTGTTAA AACAACAACT CCTGCTTGAT AATATATTAA ACCACAAATA CCATTAATAT
    96601 TTGCTCCATA AGATGCTGAA TATGCTCCAC CAAGTGAAGC AGATAACATA GCATATTCAC
    96661 CTGCAGGCGA ATTGACTCTA AAATCATTTT GAGCACCAGA ATCAGTTATT GTCATTAATA
    96721 TACTATTTGC TGAAGTATAG TTTGGTGCTG AACCTATTGA TAATGTAAAA GAACCTTTCT
    96781 TTATTTCATC TTTTGTTAAT AGTCTTGAAA AATTAAGGAA AAAACATTCA TTAAGTTTTG
    96841 TACCACCTGC CAATATATCA CCATCTTCAT CAAAACGTAA TATAGTTCCA GTAACATCAT
    96901 ATCCAACCAA AAGTTGTGCC ATTTGGTTAT ACATATTTAT TTTTCTATTA TTTTGTGTAT
    96961 TGGCAGCTGC AGATAATGCT GACACATTGG AATAACCCAT TGTTATATCC ATAATATGAT
    97021 TGGCAGAAGA ACTTAAATGT GGATAATCAT AGACAGATTG CCAAAGTCCA TGAGAAAAGT
    97081 TTTTAACATG TCCATCTCCA GCATATGTTC CAGAAATCAA ACTTCCAGAT ACAGGAATAT
    97141 TTTCATGAAG TAATGTGCGT GTTGTTGCTA CATCCCCATT AAGGAAGGTT TTATATGTAC
    97201 TCGCCATTGT TTTATTATTA TCCTTTTATT TTTTATGATT TAGCAAAACG AATAGGAACA
    97261 TTAATTTGAT ATCCAGTTGT TGCTCCGCTT ATTCTAACTA CTGTATCTAT ATAGTTAACA
    97321 GTAAAAGTAT TTATTGTTGT TGATGCTCCA AGTTGATTAA ATAAAAATGT ACTTGTATTT
    97381 AGATCTATTG ATGCTTTAAG TTTAAACTTT AATATTGTTC CTCTTGGTCC TTGAATAGTT
    97441 TCTGTACCAG CACTAACATC TCTTTCAACA TTTTCAGAAA TATATGTACC ATCAGTACCT
    97501 AATGATAAAT AATAACTTGC TATATTGTCA TCGTCAATAA AGGATATTTT TGCTTGATTG
    97561 CCATTAAGAT CGCATACACT TGCAAACCTA TTATCTATTT CAATAATATA TTGAGTTTCA
    97621 ACAAGATCCG CATCTATTGT AAAAGATGGT GATATTTCAT CTGTATCTAA ACCTTGGTCA
    97681 ACACGTATTA TTGATCCACC ACCAGATCCA CCAGATGAAC CACCTGGACG TGCACCCTTC
    97741 ATTACGCCTC TTTTGTCTGC AACTGATAAA AGATTGTCTT CAGTAGTTTC ATCAACTGCT
    97801 ACAACAAATC CGCCAGAAGA ATGACGCATA TTTTCACTTG GAAGTTCATT AAGTTTTAAT
    97861 ATAGGTAGAA ACAACAAATT AGTTCTTGGG ATAGACAAAA GTTTTGATTG CATTGAAGAC
    97921 ATATTATTGG TAAATGCTTC AAGAACTGGT GTTAACATAA CATCAAGATC GAAATATGCA
    97981 CTTCCGGAAG CGTGATTTTT ATTATATAAC TCATAATTAA TTTCGTCGTC ACCTAATGCA
    98041 AACTTTACAA TACGAAATGA TCCGTCACCT TTTGCAAGTC TGTAACGACC GCTATCAGTG
    98101 AGTACGCAGT CCAAAATTAT ATCGCCGGAT TGATCAAGAA ATGCCATAAA TATCAACCAC
    98161 TTACAGAACT TTCTTTACTT GAAGTTTCTG TTCCTTTGTT TATTTTATAA AAATCAATTT
    98221 TCAACATTTT ATTTATTTCT AAATAGTTCT TTATATTTTT TATCATTATC ATTTTATTTC
    98281 TGGATATATT AAGTTTGAAC CAAACCCATG TTCTAATCCT GTTCCCCTTT CAAAATCAAA
    98341 AAGTTGTTTT ATTGTTAAAA CGGTTGGGTC TTTTCTCTTC ATCTCTACTT CATATAAATT
    98401 AACTTTACCA TTTACTATTT CAGCATCCCA AAGTCTTAAA GTTTTTATAT CTCCAGTGTA
    98461 AAATCTGAGA TATTTTACGC CATTTCCTTT TATAGTTTGA ACTATTTGAG AATTAAGCAG
    98521 TGTTTCTTCA TCACCTTGAA AAGTGAGATC ATCTGATGAA ATAGGTTCTT CAAGAGATGC
    98581 ATCTTTTTCT TTAAGTGCAT TTTCTATTTC TTCATTAATG ATCTTTTTAA TATTTCCTAT
    98641 ATTTAATTTT AACATATTTA GTTATCCTTA TTAAATTTTT TATTCATTTG AATAGCATTT
    98701 CGTATTTCAG ATGGTTTAGA ATATGACTCT AATGCTTTTT TTAAATTTTT AATTGCGAAG
    98761 TTATTAGCAT CAACTTCATG AGGTGAATTT TTATATCCAT ATTCTTTTTC CCAAAATAAT
    98821 ATTAAATCAG TAAAGGTATA GTTTTTTATA TCAAAATCTT CTGGAAGTTT CTTTCCATTT
    98881 ATATATTTTT TTCTTTGCTC TATACCTTTA TTCCAAGTCA TATGTTGATT AAAATGTTGT
    98941 ATTTCATGAA GAATATATGA TATTTGCATT ATAATATCTA TATTAGGTAC ATTATTTATC
    99001 ATCATTGTGT GATAAAACTC AAAACTTGGA TCATCTTGCG TAAAATATAC TGCTGCTGGA
    99061 TTTTCAGCAT TATTTTTAAA ATATTGATTT GATGTAAAAT CTATTCTTTT CCATTTCAAT
    99121 CCATCTGTTA TACTATATTC ATATATTAAA TCTTCAACAA CTTGTCTTGG TAATATTTTA
    99181 CTACCACCTT GTTGAGGTTG TTTATCCATA GACGGAGAAG CATCTTCTTT TAATAAATAT
    99241 TTTCTCCATT TATATAATAG TCTTTTCATT TTATGTTTTC TTAATATGAG TATGATTAAA
    99301 AGAAATATTC ACATCTATTT TTTTTCCTGT TTTTAAAGAT GTTATTTTTA TTTTAAAATT
    99361 TTTCCCCCAT ACTTGTTCCT CTGTTAATCC TAAATGAATT TTATCTTTAT CTAATACTGA
    99421 TTTTATTTTT TCTTCATTAA CAATAAAACC AGACTTCTCT TCATTAACTA TTCGTTGCTT
    99481 AAACGAAGGG ACTATTTGAA TAAACTTTTT AAATGTTTTT GACATTGATT TATTTTTAGT
    99541 AGTTTCAAAG TCAACTATTT TAATAGAGGG ATAAACACTT CCATTATCAT CTATTAACTC
    99601 TAACTCATAA ACTAAAGTTG GATTTGAAAT ATGCCCATGA TTATCTATTG TTCTAAAAAT
    99661 ATAATAATAT TTCTTATTTG GTAATATATT TTCTAAAAAC GATGCTGCTG TTGCTGATTG
    99721 TAAAGTCAAA GCAGAAACAT CTGCTTTTAT TAATGCAACT CTATTTCCTG TAAAATCTTG
    99781 ATAACTTGTT GGTTTTTCTG TTATTCTAAA CACTTCAAAA GCAGAAACAT GATCATCTCC
    99841 TTTATAGTTT AGAAATGACA TTTCTTCATT TTTTTGTGCT TCTTTAAGTT GTTGAACTAT
    99901 TATTTCATCT TTCGCTTCTA TTATAACAGG TTTTAATTTA TATTCTCCAA CTCCATTAGA
    99961 AATGTTTATT AATATTTGAT TATTAACTCC TCTATAAGGG ATCATACTTA CATCAGGAAA
   100021 TACTGGAGGA CTATCCATAA TGCGTTCTGT TGACTTAAAA TATAAAACTT CAACTATTTT
   100081 TATTGATGGT GTATTAAGAA CATCAACTTC TGCTCCAAAA TCTGTAAGTG TTTGTAATTT
   100141 ATATTTATAT TTATTTCCTA ATACTAATTG ATAAGCAAAT ATACTATAAG TATATTTTTT
   100201 ATTATATTTG ACTTGTGTAT CAATAAACCT TAATACATTT ACTTTATCGG AGTTTGGTAA
   100261 ATAAAAGTTT TGAATAAGTT CGTTTGTTTC TGTATTTCTT TTCTCTATCT TATAGAACAA
   100321 GTTTTCAGAA TAAGCAAGTT TTCCTTCAAT AAGATCATTA AAAGATCTAA AATGTGTATT
   100381 AACTATAGTT TTTAACTTAC CCATTAATAT AATAATAAGT AAGTTTTTAT ATAGATCAAA
   100441 CTGACTATTA TTTATTAATG AAACTTCTTG TTGAATAGAT CCTAAAAATA TTCCAGAAGA
   100501 TAAGTCCTTA AAAACTGATA TAGGATCAGT CAAGAGTTTC TTTATCCAAA TATTTAGATC
   100561 CCAAGTCTTA AAAGGTTTTA TTTCTGAAAT ATTTGTTTTC TTTATTTCTT TTCCATCTTG
   100621 AACAATAATA CTTTCTGTTT CAGAAAAGTT TGATGGCTGT TCTTCAATAT TTTTTTCTAT
   100681 TATATCTCTT ATTAAAAATG AAAATAATTG AGACTCTTCT AATGCTTTTG TAAATTTTGT
   100741 AGTATTATCA GTTGTAAAAT TAATATCAAA ATACATTGGA AAAAGTTCAC ATTTTTCATT
   100801 AAAGTCTTTA AACAAGTCTA TACTTGAAAT AGGAGTTATA AGGTTGGTAA ATTTTTGTAT
   100861 CAAAAAACTA TAATCTGTAA TATTTCGTCT TAACAAATCA TCAAATGTAG AAGCATATTT
   100921 ATCAAAATAT TCTCCTTTAT CTTTTTCGCC TATCTTCTCG CCTTTATTAT TTAAAACATC
   100981 AATAAAAACA TCTTGTATAT TTCCAGCAAG AGAAATATGT TGTTTAAATA TAGTATTTTT
   101041 AGCATCAGTA TTTTCATTTT GAAGTTCTGA ACAAAAGACA TACATATTTG GTAGAAGTTG
   101101 TTCTTTAATA TTATTATCTG ATATAATATT TTCATAACTA TTAATAAAAA AGTTATAATT
   101161 TGGGTTTATA TCAGCATATG TTGCTAAAAA TGGAATATTT ATTTTATTAA GATCATTTTT
   101221 AGTAAATGGA ACACTTAGAT CAAAAGCATG ATCGAGATAT TCTTCGCCAT CTTTTAATGT
   101281 AGGTATAGTT CCAAAAGAAG AAATAATAAA ATTTTCAGGA CTTAATCCAG TTGGAGTTGA
   101341 AGTAACATTT GTGGTTATAG TTTCTCTATT ATTATTTAAT AAATTCTGAA CATCTACTGC
   101401 TATTTCAGAA CGTGGAGTTA TAGAACCATT ATTTACACTA TTTGTTCTTG ATGGTGTTGA
   101461 CGAAACTCCA ATAGTTGCTT GTGTTCTTGC TGATGCTACT TGTAAACCTT CTCTTATTGT
   101521 TCCTATATCA TTTCTTACAT TAAAAGAACT TTGAGGATTG ATTAACTCAT TAGTTCTTAC
   101581 TGATTGCACT GTAGTATTTC TTATAGTTTC TCGAGGATCT TGAACAAGTT GATCTCTTGA
   101641 CAATGGTTGT AAAACTTCTT GAGGCTCATT TATTATTGCT GGTTGTTTAT TTTCTGATAT
   101701 AAAAATTTTC CAAAATTCTG GATTAAATGT TGAACGAGCA ACAAGAGTAA ATCCTGGATC
   101761 GAATTTATAT AAGTCTCTAT TTGGTAATAA AACAATACTT TGAAGTGTTT CTCCAAATAT
   101821 TTCTTGACTA TTTTCAATAG TTTGAATAGG TCTATTTAAA CCAATAGAAA ATGCTCGTCT
   101881 TTCTTCAATA ATGGTATTTA TTTTTGGAAA TGTTTCTTTT ATTTCCCAAT AGTTTCCATA
   101941 TCTTCCACGC AATAAATCTT TTACTAAAGG AGAGAAATTT ACCAAGTTTT TATTAGATGG
   102001 AACTTGTCTT TCATTAAAAA TTTCAGAATT TATAATATAT TTATTTCTTC CAGCAACCAT
   102061 TATTTATATT CCTTTATAAT TTAAACCCTG ATCTTTTATT ACTATTATTG TTTGCTATAA
   102121 CATTATTATT AGATGGAGGT GTTGAAGATT GTGGAGTTGG TGTAGGCGCA GGAGCAGAAA
   102181 CAGGAGTTTG TAAAGCATTA TTATTAACTA CTATATTAGA AACAAAACTT GAAGCATTAT
   102241 TTATTAATGT TAAATTTTCA GCATTAACCC TTGATGTTGG TAAAACATTA TTTTTTTCTG
   102301 ATAAAATTAT TCTTTTTGTA GGTTTTAAAA GAAAGTATTC ATTATAAATT GGAAGTTCTA
   102361 AACTTCTATC TCTTTCTATT CCTATAACTT TATTTTCATA AGAAATAAAA CGACACAATA
   102421 TTTCATCACC AATAGAAGCA TTATAAAGAC TTAATGTTAA AGGTTCCCAT AAAGGTTTTT
   102481 TCATTAATAA TGTTCCATCA ACAGAAACTT CAAAACCATT AAAAACTTGA ACTGTATTTA
   102541 TAAGTCTAAA ACCTAAACTA AATTCTGTTT TATTTTCATT ATGAATAATA GGATCAGTTG
   102601 GATTTGTTAA CCAATTTTTT CTAACAATAG TCGGATTTGT TCTACTCAAA AATAAAGACT
   102661 TGACTTGATT TGGAAGTCTT GTTAATGCTT GTTCAATAGT TGTGAAATGT TTTTCACCTT
   102721 GAAAAAATGC TTCTGCAGAT TTTAATCCTT GAGACTTATC TAATAGTTTT TGAAACTTTG
   102781 CTTCTGCATT TAAAATGTCA AAATTTTTAA TAGTAGATAT TTCACTTTTA TTTTCAAAAG
   102841 TTTGCGGATT TCTATTTATT GAAGTTTGTA ATCCTGTAGG TTTTATATCC CCACTTATTT
   102901 GAAGCATTGA CTTTAAATTT TCTTTAAGTT GTTTATTGTC TATAGTATTG CATGCATTAG
   102961 GTTCATCTAA TGGATCTATT ACAATATTTC TAACAGATAA AACATTTTTT GTTTGTTCAG
   103021 TTAAACTAAG CTTATTAACA TTTAAATCTG TTTTAACATG TATGCCAACA GAATTTAATA
   103081 AACGACTTGT TTCAAATGGA ATATTAACTT GAGCACCTTG AACAGTTTTA GAACTATTAG
   103141 CAACTTGAGC AGCAACACTA ATATTATTTA AAGATTTTAC ATTTGTTTTA GGAACAGGAG
   103201 AATTTCCTAT TCTTGTTATT TGATTATTAT TTCCTAATTT TATTTTAGCA GGAGTTAAAT
   103261 AAGAAAAACT GGTATTATCT ATAGAATCAT TTCCAGTAAA AATTTGATCA TTTAATTTTA
   103321 AGTTTATATC AGGTTTTATT CCATTTTGTC TTAAATAATA ATAATCAGTT TCTCTTTCTA
   103381 TTCTTTTATT GTATTCATCT CCAGTTATAT TTCTTAAACC TTCCAAAGTG TCAACCGCTG
   103441 AAGAATCAAT ATCTAAAAAA TCATATCCAA TATTTTTATT TATATTACTA TTATATACAT
   103501 TTTTAAAAAA CTTTATTATA TTAAAACTTT TAGATAAAGT GGTAACACCT GTTCTTGATA
   103561 TATCTTCACT ATTGCCAATA TTGGCATTAA TGCCTAAATT TGGAGGAATA CCTACAGTAG
   103621 CATTTTTAAA ATTTTTACCA ATATTTATTT CTAACATCTC CATTAAACTT AATAATTTTA
   103681 AAATACCGGA TGGATTTCCA GATGCTGGAT GGACAAACCG TAATAAAGTT ATTTCGAATT
   103741 TTTCAAAAGG AATTGAATTC CCAGCAAATA TTTTTAAAGC AGTTATATAT GTTTGAACAG
   103801 CATTAGTCCA TGGCGTTTTA GCATTAACAT TATTATTCAA ATTATATCTT ACTATTTGTT
   103861 CATTAATGAA TCTTTGAGAA AATCTATTTA TAATTGGATT AAAATTGCCT GGTATTTGTT
   103921 GTCCTTTTTC TATATTAACC TCACCAGGAA AATCAATATG AGGATTTGAA TTTCCATTTA
   103981 TTGTAATGTT AGATTTATTT TGAATTGCTT CATTTAAATA TTTTTCTAAT CCTGTTCTTG
   104041 CTTCTTTTAA TTCATTATTA ATATTTGCTA TAAAAATATA AGATGGGTCA AATATTTCTA
   104101 ATTCTATTCC ATAAACATAA TATCCGTCAG TTATTGTTGG CATTTTTTTA TCAATACCAG
   104161 TAAAATATCT AATAAATTCT AAATTTACAT TTTCATTAGA AGTTGCTATG ATTGGTATTT
   104221 CTTTAAGTGA AGCATTGGAA TTATTAACAG AATTAAATTG TTTATAAAAC TTTTCACCAG
   104281 AAATAATAAT TATATCATCT ATTTGATTTT CACTAAAAAG TTGAGTTATA TCTACACCAG
   104341 AACCTATTTC TGAACTACCT TTAACACGCC TTCTTAAAAC TTTTAAAGAT AATATTTTTG
   104401 TTTGTTTTAA TGCTTGGCGA GCACTTTCTT CATTAGAAAA TAATTTATTA TATACACAAT
   104461 TTTCTTTCAA TATTTTTATA AAATCAATAG CAAAGAAAAA TCTACAATTT CCATTTTCAT
   104521 CACGAGCAGT AAAAAAATCT GTAAAGGCAG TATCAACACT TTTTATACTT AATTTATTGT
   104581 TTCCTATATT GACTATTTTA TTATTTAATA TTTCATTTTC AACAATAGAA AAATCAAGAT
   104641 TTAATTTTTC CAAATCATTA AAATTTCTAA AATCTTGAAT ATCAGCTGAA CTAACTAAAT
   104701 TTCCGCTATC TATAACAATA GAAGAAAAAA CTTTACCTTC TATTTTTTTA TTAAGAAGTT
   104761 CATTATCTAT TTTAAACTTA AAGTCTTTTG CAAGTTGTTC TAAATCAATA TAAGAAAATA
   104821 TAAAATATGA TAAATGATTT GGATATTGAT TATTTAATTC AAATTTAACT CTAAATGAAA
   104881 AACTAACAAT TTTATTTCCT TTTGAATCAA ATTCAGTTTC TTGTTGCGTT AAAATACTTT
   104941 TATCACCTAA AACATCATCT TTAACACTTA ATATTTTTAC ACTTATATCT TCGTTTAAAG
   105001 TGTCTTTTAT TTTTCCTTCA TTTTGAAATA TTTCTTTATA TAAATTTTGA TTTGTAACTT
   105061 GAAGAACTTT TATTTTTAAA TATTTAGAAA AATTTTCATT TCCAAACCAA GAAGATATAA
   105121 GACTATCATC AAATTTTTCT ATCATTAGTA AATCAACTAT AATAGAAAGT TTAGTAGAAG
   105181 TTTCTTCTTT GTTAATAATA GATCGACTTG GTTTAACAAT AGAAGATGTT TTGCCAAAAA
   105241 AATCAATAGG CATTACAGGT CTTTTAAGTC TTCCAGAAGA AATATCCAAT ATTTTATCTA
   105301 AAGTTTTAAA TGGATTAATA TGAGGATTAG ATATTTTAGA ATCAATAAAA TTGCTTGTTT
   105361 CCAATGTTAT TTTATTAAAA AAAATATCAG GAGTTATTGT TTTTAAAACT GAATTATTAT
   105421 CTTCAAACAC CATTTAACAT TTATCCTTCA ATATTTCTTC AGTTACAGGA GAAGAATATA
   105481 ATTTACTTTC AGCAGGTTTA CATCCAACTT CACACAAACT TTGATCTATT TCATCATCAA
   105541 TAAATACATT GAAAAAATAT TCTACACAAG AAGCATTAAG TTCATTTTCT TTAAAAGAAA
   105601 TAGTATCTTC ATCTAATAAA ATATTATTTT TAATCAAATT TCTTCTTTGT AAACCAAAGT
   105661 TTAATGGTAT TAAATTTTCT TTTGTTAAAC CTGCTATATC TTCATTTTCT CGTAAAAATA
   105721 TTTCCATTTC AAAATTTTCA TTTGTTAATA CAGAATTAAG TTCAGATACA TCTAAAACTA
   105781 TAGAGTCTTC AAATATTTGG ATAAATGAAC CATCTGAAAA TTTTTCAACA AGCAAAGAAA
   105841 GTTCAGAGTT ATACATTTCA TTAGTATCAT CAATAATAGA TTTTGTTTTA TATTCCAAAT
   105901 TTTGCATTGT TATTTGAGGT ATTTTTAAAA TAGTTTGATC ATCAGATGTT CCAGCAGTTG
   105961 ATCCACTTAT TTCACCTTTT AAAACATTTA TCATCCATGC AGGAGCATCA TTACTTTCTA
   106021 AACTAATAGT TCCAATAGGA GCACTTAATG CTTTATGTTT ATCAGAAGTT GACTGAATAG
   106081 CACTTGATAA TGTTGCCAAA AGTCCTGATT CAAGTGGTTC TCCATTTTTA ATATTTTTAA
   106141 TACTTTTAAC AATTTCTGTT TCAATGCCGT GAAATACTGC ACGAGCAATA GGTTGTGGAG
   106201 CATCTTTTAT TCTATTATGA ATATCATTTT GACTTTCAGT AATACCAACA TAATCAGAAT
   106261 CATATAATAT TTCATCATCA AAAAATGCGT AAAAAACAGG TTCAAATTGT CCAATACTTA
   106321 ACAAATGTTT TCCAAAAGAG GTGATCTCAA CATTTAATAC TTCTTCTTTT TTATTTAGAA
   106381 AAGTCATTAT TTATTTCCTT TAGTATCTAA TACTATTTCT TTTGGAGACA TTTCTATATT
   106441 TACTTCCATT TGTGCTAATT CAACTAATGA AAAGTAATCG AAAGGCCAGT TATAATTATA
   106501 TTCAGGAGCT TTAGTCCCAA CTTGGAAATC AAATTTAAAA CGATCATCGT CTGTTGAATC
   106561 AGCAGTAATA TTAAAATAGT TTTTCTCTGC TTTCTTTTTG ATCTTGAAAA TCATCCATCT
   106621 AATGCCAGGT GGTAACTTTT TGCCTTCAAA AAATTCCCAA GGTTTCATTA GATGTTCTAT
   106681 TTCAATTTCA TCTTTTTCAG CAGTCATTGC TATTTTTGGC ATTACACCTT GCCAAATATC
   106741 TGCCAAGTCT TGCTTATCTA ATCTATGTTT GAATTCAAAT ATATAAGCAA CAAATGGATC
   106801 AATATCATCA TATGTTGAGA AATCCATTTC AGGAGGCATT ACATAGTCTT CCATTTTATC
   106861 TATTAGTTTA GAAATAGATG TCTTCTTTAT TTCAGTTTCG CCAAAACCTG AATCTTTTGT
   106921 TATAGCAAAC TTTCCATTTT GTTTATTTTG TTTTTGAAGA TCATACATTT CTCTACTAAT
   106981 ATTGAAAAAG TTTTTACCAA ACATATTAGT AGTTGAAGCA AACTCAGGAT CAGTTGAAGG
   107041 AGTGTCAAGA AATGGTATTG CTATTACTGC TTCAGATATA AGTTTTATAT CCGCTATTTC
   107101 ACCAATACGT TTTGGAGTTG CATCAAAACC TAAAGTTTTT ATCAATGAGC CTATTGTTGT
   107161 TTTTTGTGAA TCTGGTAATG TAGGAAAACT TTCTTCTAAT CCAATAAAAA TACCAGATGA
   107221 ACCGGAAGCA AACTCTCCAT ATCCAGACCA CATACCTTTA CCTAATACAA AACGATTAGG
   107281 CCCTAAACCA GATCCATCTA TTTCAAATGC TTCATATGCT TCAGTTTTTT GTCCTCTAAA
   107341 ATTTAATGTA GGACATTCAA ATTTAGGAGA AATAACCCAA GCGTCAAGAC TTGAATTATC
   107401 TGGATCAATT GCTTTATTAG CAGTAAACTT ATTTTTATTT TCTGTAGAAA TATTATATTC
   107461 TATTTTTTTA GTTTTTGTTA AACCAAATAA ATTCACAGAA GAAGATAAAG ACATTTTGCT
   107521 TTGCCAGGCT GCTCTTTTTA CTCCTGTATC AGGATTATTG GCAATAGCTA AAATTTTATC
   107581 AAACAATTGT GGATTGTCAT AAGTTGTAAG ATTTTTTGAT TTTGCTATTA TTTTAGATAA
   107641 TGTACCAGCT ACATTTTCAG TTCCATCGGC AAGATATGCT ATTCTTGCTA TTGATTTGCC
   107701 ATAAAGATAA GGTGGAGAAT GAGGAGCCTG CGCTGGGTCT AAAGTAGATA TTGCTATATT
   107761 ATAATTTTGA GCTTCAGTAT CTGATTGATA GAATGGCCAC TCGCCTGCCT CATTTAGATA
   107821 AGAAGTAAAT TGAAATTCTG GACCAAAATA TTTTCCATAA AATGTTCCAG TGATACGTCT
   107881 TGATCCAAGA GGTTCTGAAC GAGTATCATA TCTATATTCA TTATTATAAT ATGGTGTAAT
   107941 CATTTCAAAA TCTTTTGTTT TATATAAAAC AACATCCATA TAATATGTAT GTCCATTAAT
   108001 AAATGAACCT AATATTTCAC CCTCAGGTTT TGAAACAAAT GTATTTAGTT TTTGATCTTT
   108061 CAAAAAGAAT TTTGGAACTT CTCCAAGAAA GTTATGCATC GCGAGTTCAA ACAATGGTGA
   108121 CTTTTGTCCA TTCCAGTCAA AATAAGGCAT ACGAACATTT CCAGTTGCAT TAAGACTAAC
   108181 TGAAGCAGAA ATAGGAGGTT GTAGCCAACT TATTCTTCCT GCTCCATCAG ATGAAGATAC
   108241 TGGAAGTCCT CCTAACCCTG CGCCTGACTT TAAGTCAACT AATGCTTCAA ATGGTATTCT
   108301 ATAGTTGGCA GAAGCACTAA TACAAGCCGC AACAGATGTT CCTTGAAATG AAGTTTTACC
   108361 AGCAGAACCT GTTAATATTG CCCAATCTAC TGCAATACCA GATTTGATAG TATTATAAAC
   108421 AATACCAGGA GCAAAAAATG GTTGCAACAA TGATTGAACT GCTAATGCTC CTGAAGGTAG
   108481 GGCTTCAATA TTTGTAGATG TTCCTGTTGC CCATTGAATA CCTCCAATAT ATGGAGCAAC
   108541 GGATTGAGAA AATAATGTTG ACAATTGGGT TGTTCTTGTA ATAGGATAAA ACCCTTGATA
   108601 AGGTAATAAC TTTTTTATTC CCTTACATTT TAAACTTATT TTTGATATTT CTTTTTCATC
   108661 ATTTTGATGA TCCATTACAA CTGGATCAAA ATATTTTATA TTATCACTAT GAACATAAGT
   108721 TTTAAAAAAT GATTCTTTTA GTTGTGAATT TTCAGTTCCA ACTGAAGATG CAGTTATAAA
   108781 ACCACCGATT GTTTCTAAAA ATTTATCATT TCTTTTTCTA AAATTTCCAC CATTTTGTTC
   108841 AACATAAAAA GGAATATGTT GAGATATTCT AAATTCAGGA ATAACACTAT AATTTTGTCC
   108901 CATCTTACGA ATATCTTGTG AATATTCTTC ATATGAATCA AACCAAGGAT TTTTACCAGA
   108961 CAAAATATGT GTTCTATATC TTAACCCTAA TTCAACACTT ACATCTAATG GTATTCCTCC
   109021 AATAACAGCA CCAAATCCTG TTGGATTTTG ATATGGTTGA AATATATGAT AATAAGTTGT
   109081 TGAAGCAGTT GGGCGATTTT GTTCTACGTT AAAAAACATA TTCAATGGAC GATTTGATGC
   109141 AGAAGTTCCA AATGTTCCAT GAAATTGATT CAATTCACCA AAATCATTAT TCAAATAATA
   109201 ATAAGGGATA TATCTATCAG AATATGAACT AAAACTTGTT GAATGATTTA GTTCACATCC
   109261 CATTGGCCAA ATACTATTAG CATGACCATC TTTATATCCT TGTGTATTTA TAATGGTTGT
   109321 GGCATAATTT CCAGTTGATT CTCCAGGTGG AATAGAATGT CTTATTCTAT TTTTTGTATC
   109381 ATTTCTCCAA AATGTTCTTC GTTCTAATGG GTTTCTATCA ATACCATTAT CACTATAATC
   109441 GGCAACAGCA AAGTTTGTAT AATGCCCTCT ATCTGGTGCA GTTGAAGAAA TATATATTAC
   109501 TGTATTATTT TCAGTATATG TTGTTCTTGC TCTTGTATTA TTAATTGTAG CATTGACTGC
   109561 TTTTGGCCAA ACTATTTCAC TATATAAAAG TTTAACAAGT TTTCCATCAT TAATATTATT
   109621 TGAATAAAAA CTCTTTATTT TATTATAGTT TTCATCTGTC TTACATTTAA TGAAACCTAC
   109681 TCTCTCATCT ATATCTAAGT TAGAAAAATG TATAAGGTTA TTAGAAAAAG GATACTCCAA
   109741 AGTGATAGGA GGTTCACTAT TGATCTCCAA TGTATGTAAC ATTGGTTTAT TATAAGTTAC
   109801 AATTGGTTCA ATAAAGTTTG TAAAAGTATC TGATCTACGA TCTCTATAAT TTATTGTATC
   109861 ACCATTAGGG GTCAACATTG TTCTTACTTT TTGTGGGTCT GATACAGAAA GAATATTATT
   109921 TTGTCTATGT CTTTTAACAA CTGGATGTTG TCCAGTTCTT ATTTGTTTCC ACATTGGATA
   109981 TCCATATGGA CCATTTCTAT GTAATAATAA AGCATTTAAT GTATGAGATG CTGGGAAAGA
   110041 TGAAGTAATA TGAATACTTC TATATTCTCC AGTTGACGAA CTTAACATAT TTGACGCAGT
   110101 TAAAACTGGG TCATATATCA TTATATTCAT ACCAGTAAAA TCAACTCTAA CTCCAGTAGA
   110161 AGAAGTAATA GCGCTTTCAG TTATAAATGT AAGTTTTGGT CCTTCAATAG AAGATGATCC
   110221 AGATGGAACA TAAAAATTTG ACATATAACC AAAAGGATAA GTTCCAGTTA TATTTACTGA
   110281 TGCAGTAATC CAAGAATATT GAAGATCACT TTGAGGAATA GGTTTTGAAA CATATGCATT
   110341 ATTATATACA GAAGCAGTTA CCCATATATG TCCAACAACT CCAGAAAGTT CTATTCTTCT
   110401 GCTTCTATTT CTGTTAACTT TATGAAAATT TCCTACTGAT GATGATTCAG AATTAATACC
   110461 ACCTGCATCA GTATGCACTT TTTCATAATT TTTTAAAACA TTTCTTACAA TAGAGTTTCT
   110521 ACCATTAAGA TCATTATAAG CGCTAAATTC TTCAGCAAGA TAGTCAAGAC TTCCTCTTGA
   110581 CATTATTTCT GGACCACCAG GAGCTGAAAA TCTTTCAACA AAAACAAACT TATTGTTGCC
   110641 AACAGTTCTA ACAGGTAAAG CATAGTCAAC AACTCCTGTA ATAAATACAG AAAGGTTGAC
   110701 AACACCCGTT CCTTGTGTTT TAACCAAATA TCTATTATTT GTTGTTCTCC CTGAAGTTTG
   110761 AACTATTTCA TAATCTCTAA CATAGTTTCC TAATGGAACA TTTCCAGTAA CAGAAGCAGA
   110821 AAAATATCGC AAAGAACGAT CATTTTTAAT ATTTTCAACA GAAACAACAT TAATATGATT
   110881 ATCAAAACTG CTTGTTGTTG CTCCAGTAAC AAATATTTGC TGAGCTGTTA ATATTCTTAA
   110941 AGGTGTTGAA TAACTTCTAT TTAACGTAGA TAAAGTTGCT GATAATATTA ATGTTCTATT
   111001 ATTATCTACA CCAGCAATAC CAGAAGATAT TCTAAAATTT CTTTCTGCTC TATTTTTCCA
   111061 CCAATATGGA TGATCTGATT GAAAACTTGA TGTATTTGGG GCTGATCCCA TTTCCCAATC
   111121 ATATAACAAT TCATTAATAC CACGTATTCC GCCTTCTGGA ACAGCATGTT TAAGTTCTAA
   111181 TGTTGGAAAT TTTGTCCAAT ATTTATTTCG TTCAAGTAAA TGACTTTCAA CCATTGTTCT
   111241 AACATTTTCA GAAAAATGTG AAGATGCTGG AACAAGTTGT TGAAGCATTT GAGATATTGA
   111301 AGAATCAAAC CATTTGAAAT AATCAACAAA CTTTTCAAAA TCTATTGTTT GATTTTCTAT
   111361 TTTTTGAAAA TATAAATTTC GTAACTTTTC AAGTGCTTTA TAATTTTGTC TATAACGATT
   111421 TACAGGTTCT CCTATTAAAT TATTAAAATC TTTTATTGTT GAAAACATTT TCAACATTTC
   111481 ATCTGAAACT ATTCCATAAG GACTTTTTTC TATTGAGAAA AAATGTTTAA TAGGTCTTGA
   111541 CTCTTTTGTA AAAAGATCGT CGTCATTTGA TCTTATCTCT ACTAAATTTG AACTGTTTAC
   111601 AACCTCTGGT TGTAATTGTC TTGCTGATGG AACATATTCT CTATTAACTG AACTGCTATC
   111661 ATATGGAAGA TAAAAATCAC CTTTACCAGG ATATTGATGA TATCTGGTTC GACCAAACCA
   111721 TTCATATCTA GAGATTAAAT CTAATGAACC AGAACTTACA TCCTCAACTA AGAATGTAGC
   111781 ATCAGAAGTT GTAGGCAATC CATCGCTTGA AGGTCCAGAT CCAGTAACGG TTTCAAAATC
   111841 CCAATGTAAT ACCAATGTTT CTATTTGTGG TATTTCTACA ATACGATAAG GATTTATCGC
   111901 AGGATCTGAA GATGAAACTT GTGTCACATA ACTCATATTT ATTTATTATA AATATACACT
   111961 TATTATATTT CTACTAAATT CCTACACCAA AACTACGAGA CTGTTCTGTT AAATAAGTAT
   112021 TTCTCATTGG ATGATCTATT CCATAATTTA AAGCATCTTG GGCATGATTT AATATAACAT
   112081 TATTATCTAA ATATTTCATC CAAACACGCA ATGATGATAT TTTTAAATCA GAATAACTTA
   112141 ATACCGATCC TGTAAAATCT TGTCTATGCG CGCCAACATA AAAACTTCTT GAACTTGTCA
   112201 TAAACATTAT TGCATTTGTT TGAGACATTG TTCCAGTCAA AATAAAACTA CTTGCAGTAA
   112261 TATCCATTAT ATTATTAAAA CCAACAAACT CTACATCAAA TAAATTTCCA GCACTTCCAG
   112321 TAACTCCATC TGCCCAAGGA TAACTTTTTG GTTTTATTTT GACAGCAAGA TTCCATTTTT
   112381 CATTATTATA AACATTTTGA AATAAACTAC TTGTCAAAGC TGGAAGAAGA TAATTTTGAG
   112441 TTCCTGTCAA CATAAATTTG ACATCTTTTG ATTCAACAGA TGGTCTAATC GCCAATACTT
   112501 GAAAGTTTCC ATTATCAGGA GCAACCCAAC TTTTATTTGT ATTTGATGCT GTTGATTGTA
   112561 AAACTGTATG AGCACCAAAT ATTGAAGATG TAATAAATGG AGTGTCAAAA AATAATTCAC
   112621 TATCTACTTC AAACTTTTTT GGAAATATAA CTTCAACTTG ATAAGTATTT CCTTGATATA
   112681 TAATATTACT CGGTGAAGCA ATATATGATC TAGATGAGGT AGCACTTGAA GTATGTTGAT
   112741 AAACTGTGCA ATCAAATTTA TCTGGATGAT TAAAGTCGGC ATATTTTTTA CGAACAGAAG
   112801 TATATTTTTT ATTATCTTTT AAATCATATG TAACATTATC ACCATATAAA TTAACTTTTA
   112861 TAAGTTCTTC ATCAATTCCG AAACAACGAA TAAGGTTTCT AAAAGACTTT TCAGTTCCTT
   112921 TTGACTTATA TATATAACTT AAGTTATTAT ATATATTTTG ATATATTTTA TTTTTAACAT
   112981 CAGAAAGTTT TTCAGTATAT TCTCTAAAAT CATCTCTAGA TGCTAATGAT TCTGGAGCAT
   113041 TAGCATTATT AAATATTTCT GGAGTTATTA AGCTTACAGA CTCTAAAAAT CTTGTCACAA
   113101 ATGGATAAGG TTTATAACTA CTACTAACAT AACTAACTGT TTTTAAATCT GGAAGAGACT
   113161 TTATTTGAAT ATGTAAATTA TCTAAATAAC TTGCCATTGT TTGAGTTAAT TTTAATAAAA
   113221 CTTCTTTTCC TTTTTCTTTA TCTTCATCTA ATATCCATTC AGGAATACTG GCATAAATAT
   113281 TAGAATTATT TGTAGTATCA TGAGCAAAAC CTATTTCTTG TTTTTGACTT ATTAAATTAA
   113341 CCACTCCTGT ATGTTCTGAA TATAATATAG GATCTCTAAA TTCATTTACA GAAGCACTAG
   113401 CATCCATAAT GGCAGAACCA GTATTTCTCG AACCAGTAAC ATATCCTATC CAATTTCCAT
   113461 TAGAAACTCT TCCTGAATAA TCAAGAACTT TTGTATCTAA AGCATGAACA CTTGAGGTAT
   113521 TCATTATACC TTCATTAAAC TTATAATAAA CTCCTAAAGT TGTATTTGCT TCATCACTAT
   113581 TAGAACCAGC TCCAACTTGA CAAAACCAGT TTCTTCCTAT TTGAGTAGCA TTTCTTTTTA
   113641 TTTTCCAAAA CCTAAACTCA TCTAAAGAAC CTGATAATTT CCCCCAACCT AATGCTCCAT
   113701 TTGACCCAGA AGTTGTAGTT ATTAATGATC CTATTGATGA TATCATTGAA CCAGTTATTA
   113761 AACCAATAGA TGAACCAGTT GTTAATGAAT GGTTTAAAGT TCCGCTAGTA TATAAACTAG
   113821 CTACCATTGA TGAACCACTA TTAATAATAG ATAAAGAATA TTGCTTCCAA GTTGATCCTG
   113881 TTATTTCTAA TCCAGAACCT ATTGCCAACA TATTTTCAGA TGATCCCGAA GATAATCCAG
   113941 CAGTTCCAGA TAATAACTCA ATATAAAATT GTCTTTGACT ATTTGCTACA CCTGGCCTTA
   114001 TTTCTACTCT ACATCTTCCA TAAGAATTGC TTGACAAAGA AGCACTATTC CAAATATCAC
   114061 AAATAACTTG TCGTGGTTAC TCTGATCCAG ATGTCCATCC AGTTTTCTTT AACCAAAATT
   114121 CAAAAGTTAT TCCAGAAGAA CCACTTATTT GTAAGTTTGA TTCTCTATTT TTTGTATTAT
   114181 CATATACATT TGAATTTATA AAAGTTTGAT ATAGAGGTGT CCCTATCATT CCTTCGGATG
   114241 CAGTATGAGG TCCACCTTTG GTAAAAATAT AGTTATTTGA TCCAAATGAT CCCCAGTTAT
   114301 TTTGAATACC TCCTACTTGA TCACCATAAT TAATACCCAT ATTAACATAT CCTGTTGAAC
   114361 GAGGATATTC ATTATTAAGC ATATAAAGAT CAAGATATGA CGAACTTACT TCCCATTTAA
   114421 GATGTTCATT TTTTGAACCA TCATAAGGAT AACTTGAATA AATATATTTT ATTGAGTCAA
   114481 GATAATACTG TTCTGCTAAT CCATAAAAAG CAAAATTTTC TGGTTTTGAA TAATCTACAT
   114541 GAGGTATAAA ACGATTTTTA TCTATTATAG ATGTTTCAAC ATAATCAGCA CTTTCTATTT
   114601 CTGATCCAAG TTCATTTAAA GAAACAGAAG ATAATAGTTT ATCAGTTTTA TTAAATAAAT
   114661 CTTTTACTGA CATTAATCTA TCCTATAATT CTAAATTTAA AAAGTTCTGC TTGTTCTTCG
   114721 TAAGCATTAT CTTCGTAAAA AAGTAGGTTA ATACCATACG TATGACCAGA TTCGAATAAA
   114781 GAAGTATCAA GTATAAAATA ATTTCCCTTG GTATCATAAC TCAACTTTGT ATGATTTAAA
   114841 CTTCCTGTTC CATAATCAAT AACAACTAAA TCATCTGTCA TTCTTTTTAT TTTATAAAAA
   114901 GCATTGTCAA TAACATTATT TTGTATATTA TTGCTTGCTA TTGAATATAA ATTTGGATCC
   114961 CAATTTTTTA TTCTAGAAAA AAGTCTTAAT TTCATTGTTT CGTTATTTGA ATATGTTGGT
   115021 TTTAAATTTG TTATCGCATT AACATATTTT CTTGAAGTTA AATGAGAATC AGAACCACTA
   115081 AATGGAAGTA TATTAATAGA ACCTGTATAA TAATATGTGC TACCTGAAAA CCACCTATCA
   115141 TAAATAACAC TAGAAGTTGT ATTTGTAGCA AATGAAGCAG AATATATTCC AGTAGAAACA
   115201 AATCCACCTG TTACAACAGA AGGAGTTGTA GTAATGAGAT CACCTAATGA TGCTGAAGTA
   115261 TATGCTTGAA GAAAAATAGA ACCTGTGCCA ACATTTGGAA TATTTCTTAA AGAACCAGTA
   115321 TAATAGTTAT ATAAATATAC TGTATGTAAA TTCTCTGCTG ATGTTAATAA TGAACTACTT
   115381 ACAAAAAAAC GTCCTCTATC ATCAGTTGTT GATGAATTCC ATCTCGCTTC TATTACAGGT
   115441 CTCTTAAAGA AAAATTCTGT TGATCTTGCG AAAAACTTTT TTGTATAATA TGATCTACTT
   115501 TCATTTTCTT GTGTGCCAGA TAAATAAACT ACAATACCAT TATTGGCAAT AGTTCCCAAT
   115561 ATCCAATTTT CTACAAGAGA CGTAATATCT ATTTCGAGGT CTTCTGTTCC TTCTGTAAAA
   115621 CTTTGACTTA AAGCGCCAGT TAAAAAATCT CCACCTTGTG TTGTCCAAAC TGTTCCAGAA
   115681 GAAGCATTTA TCCAATTTGC TCCATTTAAA TTTCTTGTAA TGTCTGTATA GTTATCAATA
   115741 TCAAGCCCAG TTCCTTCTTG AAATGACCTT GACAAAGGAT GAACATATAA GTTAAAGTTT
   115801 TTTGGCAATG TTTCTTCATG AGGACAGTTA AACATTCTCA AAAAGAAACT TACACTTCCT
   115861 GATGCTGGTA TTGTTGTAGC AGATCGATCA GTTGATATTT GAGCAGTTGA AAATTGCATC
   115921 AATATTCTTG ATGCTTCTAC AGATGAAGAA CTTGCTTGTG CAAATATTGA AAATACAGGC
   115981 AAAACATCAG ATGCGCCAGC GTTTGAACCA GTTCCTCTAA GTTTTAAATC AGATAAAAAA
   116041 GCATTTGTTA TTGCTGTGTC TGCAGATGCT AAATATTTTT TAATACCCAT ATTATTCCTT
   116101 TAACGAACAG AACCGCGAAC ATCAACATTC ACATCTTTAA TTTCAAAAAT GACATTACTT
   116161 GGAGTATTTA AAAAACGTCC ATCAGATGAT ATTAAAGAAT CAATATCTAT ATTTACAGAA
   116221 GAATATCCAC TTCCTTTTTT TTGATATATT TTTACTTTAA TAACATCAAC AACTCCTCTT
   116281 GACTTTGAAA GAGTTTTATG TATATCTGTT ATTGAAAATG GAGCTCCAAT ATCTTCTTTA
   116341 ATAGAATACA ATAACTTCAA ATTTTCTAAA GCATTACTCA ACGCTTCATA TTTTGTTTGT
   116401 TCTGTTTCGC CAACTATGGT AAAATCAATA CCTAAGTTTA TTATTTTAGC ATCCAAAATA
   116461 TCAATCGTAT CATTAATCAT TTTACCTTGA TTAATCCAAA CTTTTAAGTT TTCTTTTATT
   116521 ATTTGATTAG AAGAAACCAA TGTTCTATCA GAATTTTCTG ATATTACATA CATATTCAAG
   116581 TTTCTTTTAA TAGAATCTGG ATCTTGAATA ACATTTACCC TTTTAATAGA CCCAAACTTT
   116641 GATGGCATTG AATATGTTAA ACTTTTATAA TCATTTAATG TAACTGCTCT ATTTTGAGAA
   116701 GCAAATTTAT CAAATATTCT AAATTTTAAC TCTTTAACAG TTGGTAAAGT TATATCACCT
   116761 ATAATGGGTT GTTCATTTGT AACCTCTATT GAATTAACTA TAGATCGTAT TACATCATTA
   116821 TCTAATGAAC TAATATTTTT AAATTCAACA TTAGGAGTTA TAACTTCAGT TATTGAATTA
   116881 TTTGAAGCAT TAACATTATC AGAAGTATTA ACTCTATATG TTACTCGAAG TCTTGTATTT
   116941 GATGGAGCAA TACCAAGTTT ATCTGTTCCT AAAATATTTG CTGGATCAAA ACTAACATCC
   117001 GAAACATAAT TTTTGCCATG AATGTCTAAA ACAACCGTTG AAGGATCTAT TAATGGATCT
   117061 CCTAAAACAT CTCGTTCAGA TCCAAAACCG AATTGAATAA AAGTTTTTAT TTTTTCTCTT
   117121 TCTGTAATAA AACGACGAGG AACAACAAAT GGCCTTAAAA ATGAAGAAGC GACAGAACTA
   117181 TTATCACCCT TATTTAAAAT TGCTTTATAA ACTATATCTT GGGATAAATA TTCTACTTCA
   117241 AAATATTCAT TACCCTCAGC ATCAACAACT GATACTATTT CAGAAATATC ATTTCCGGAA
   117301 AGTTCTATTT TAAGAAATTT TTGAAAATCG CCTACTTCTA TTATTTCTTC AACAAAACGT
   117361 CCTGATATTA TTTTACCTTT TGCTTTAATG GCATATGCTG TTGGTGCTCC AGTTTGTTCA
   117421 TCAACACGAG CAACAACAAC TGGATTTGAA GATTTGGCGA AATCAACATC TTCATTTAAT
   117481 ATAAAACTTG CTCCACCTTG AGAACCTAAT TCTGTATCTT TTTTTAATAC AAATAAATAT
   117541 CTTGAATCAG GACCTAAACC ATTAACATTT GAAGGTATGA TGGCGAAAAA TGTTGCTATT
   117601 CCTACAGAAG ATGGATTTCC AGAAAACTTA TATCCATGCG GTTTTCCTAT TTTTAAAACA
   117661 TTATTAAACT CAACTGCTGT GTCTAAAAAT GACTCATTTA CAGAATAGTC TAAATAAAAT
   117721 GATAAAATGT CGCCTACATA AGCAACAGTA TCTTTCATTA AAGAGTCGAA CGACGCTTCA
   117781 TTCTTGTCTT TTGATATATT ACTATAATAG CGTTCTGAAT AATCATCAAG ATCTCGCCTA
   117841 ATAGACTCAA AATCACGACT TGTATATCGT ATAAGTGGTA AAACTTTTCT TTTAGAAATA
   117901 GTCATTTATT TTTTCTCCCA ACATTCATTA TTCCAAATGC GATAAATATG GGATCGAGAT
   117961 ATATTATATT TAATGGATAA TTCTCCAATA TTTATATCTG GATTTTTATT TTTTTCTTCT
   118021 CTTATTTCTT TAACTATTTT TTCACCTATT TTAGAAGATA ATAAAATTCT ATTTAATTTT
   118081 GTATAACAAA CATATTGATA ATTGTGATCA ATCCAAGTTT TATTTTTAAT TATATGAGCA
   118141 ATAGTTGCTT TTTTTACATT ATATATTTTT GCCAATTCAT TATAAGAATA ATTATCATTT
   118201 TTATAAATAC TTCTTATCTC ATTAACTATT TCCCATGTAA AATGAGTTAA TGGATGTTTG
   118261 TCTCCTGATA ATTTTCCTTT CATTCTTTTA GATATATTTA AACATACTTT TGCTGACCTT
   118321 TTTATACCTA AACAATTTCC GGCAACTTGA CAAATATTAT ATTCTGGTTT CAAAATATTT
   118381 AAATAATATT GTTCTCGTTC TATTAAAAGT TCTTTATTTT CAACTATTTC TATTATTTCA
   118441 AAAATGAAGT TTTCTTTGTT ATATTTATTA TAAGAGTTTT GTAAATGACT ATTTTTGTGA
   118501 ATATTTTTAT TTAAACTACA TCTATGATCG GACCATCTCT TTTTAAGATT GACGGCACTG
   118561 CCTACATAAC ATTTATTATT TATTATATTA GTTATTTTAT ATATTCCACA TTTTGGTAGG
   118621 ACTTTTCGTT TTGATATTAC CATATTTTAA TAAATAAATA GTTAAACAAC AACTATTTCA
   118681 TCATCTTCTA TTGTTATATT TATATTTCCC AAAGAATCAA GAGGAACTAT ATTATAAAAT
   118741 ATCTTCAATG ATAAAAAATT ATCATTAGAA TTAAAAACAA TATTTAATAT ATTAACAAAA
   118801 GGTAAATATT TATTAACCTG AGAATGTATT TTTGAACTTA TCTCAGATCG TAAAGATGAT
   118861 TCATCTTGTT CAAATAAATA TGTTTTTAAA CCAACACCAA AATCAGGCAT CATTATTCGT
   118921 TCACCAGGAA CAGTTAATAT TAAGTTTTTC AAGTTTTGTT TTACAACTTC TTGATAAGTT
   118981 TTATTAAGTT TTAAACCATC TTCTGAATCT TGAGACAATG GTAAAGAAAT AGAAAGACCG
   119041 CCCATAATAT TATTCCTCCT TATCAACACA AGGCAAATCG AGATTCAATC CAGACTCTAA
   119101 TGACATTGTT TTTCTTTTAA CTTCTTTGCC TTTAGCAGAT TCGAAGACTG CGTCCAAATC
   119161 CAATGCCAAA TATAAAAAGC CCAACGTAGA AATAGGTGGG CCAATTCCTG GTCCTAATGG
   119221 ATAAGGCGGA AATACATTCA TGGGCAATTG ACCCATTGAT GCTTCAATCA TTTTAATATC
   119281 TTTATCTTTT AGTTTTGCTG CATCAACTAT TTTTCTTGCT CTACCAATAT TAGTATCTGT
   119341 TAGTTCAACT AAACCTTTCA ATATTAATAA AGGAGTTTTT GCGGCCATTG CTAATAAAGA
   119401 AAACCCTGGA ACATCTGGTT CTGTATTTAA ATTATCTATA GAAGTTGTTA AAATACCAGC
   119461 ATTGCCACCC TTTTCTTTAT TTGATTGATC ATCATGATTA TATATTCCAC CATTTAATAA
   119521 TGTTTGAAAT ACACTCTTTA ATGAACTTTT TGTTCCACTA AATATATTAT TTAAATTTTT
   119581 AATATTTGAT AAATAAACCA TATTATATAA TAATATTAAA GAAACTATCC TATTTAATGG
   119641 AAAACAAAAC TCAAATAAAA ACTTATATTC AGGTGTATCT AATAAACTAT TTTTAAGTTG
   119701 ATCAAGTTTG TCATTCCAAA TATCTGATAC ATTACTATCT GTAATAAAGT TTTGTAAGTT
   119761 TTCTTCTGGA ACTTCTACAC AAACTAACGG AAAAGAATTT ATTTGTCTTT GTGTTACTTC
   119821 AGAAATAACT TCTCCATTTA CTAATTCAGA AAATTTTATA TAATCACCAC TAACTGTGGT
   119881 GTTCTTTCCT TCAAATGTTT TAAACGCTTT ATCTTTTAAT GTAGCATCTT TTGTTTTTAA
   119941 TGAATTGAAA ATACTGTTAT TCGTAAAGGC ACTTGTGCTT TCAAGAGAAA CAATATTGTG
   120001 AGTTGAATTT CCACTTCCTG CCAAAGCAAC TCCAGAACTT AGCGTATGTG TTGTAAAAGT
   120061 TTCATCAAGT GGAGGAACAT ATGAAAGTCT CAAACCATAT GACCAACTTC CAAACTCATC
   120121 AACAAAGTTA AACTTTGGAG AGTTTGGACG TAACTCAATA TCTCGCATTG TTATTTGGAT
   120181 AAAGTCTCTA AAATCATCAA TATTGACAAC ACCAAATAAT GCTTTTTCTT TTCTTTTTAA
   120241 TTGAAGTTCT GAATGGTTTG AATCTCTGTC TTCAAGTCTA ATATATTTTT CTAATATTAA
   120301 AGAACCATTG GATAGATCAA ATTTAAGTTT TTTATCTAAA AAGTTATTTT CTATTATATT
   120361 TGTTGTTTGA CTTATATTTT TAAGATCAAC ATTAGCAAGT CTTACTTTAC CATTAGCAAC
   120421 ATCTAATAAT GGTATCCATT CTTCAAGTAA TATTTTATTC ATATCAACAG AACCTTGAGA
   120481 ACTTATAAGT TTTGTTATTC TCTTGACTAT GGACAATATT TGTGTTTTTA TTATATAATT
   120541 TAATGCGATA TTAAGATCAT CTGTTGTTTT TTGTCCTTCT GCTTCCCCTT TATCAACAAG
   120601 ATCATTAAAT GTTTTTATAA CTTGTTCATT AAACTGAGTT GAAAAGTTTT TATCTTGAGT
   120661 AATAGAACCA ATATTAATAA CATTTTCTTT TATTTTATCT ATAAAATAAC TTATAAGAAC
   120721 ATCATCTATT TCCTCTAAAG AAGATATTTT AAACTGTGAA AAAACAAATA TTGACTTTAA
   120781 TATTAATTCT ATAACAAACA AGCGAATAAA TGTTACGACT GCTCCACTTA CTCCAGATTG
   120841 TTCTAAGGAG TTTAAACTTC TTTTTGTTAA TCCGTCAGTC ATTGGAGAAA TATTTTCATC
   120901 ACATTTATCA AAATCATCTT TCATTTTCTT TTTTAATGAA GCAAGATCTA ATAAATGAGG
   120961 ATCGCAATCT TTTGTATCAG GAGTAAAATC TACTAATGAT AAAACTTTTG AAGAAAATAA
   121021 AGGAGACATT GATGTTCGTC TTGAAAAACT TCCTAATAAG TCAATAAAAA TATTATTATA
   121081 TATATCGGTT TCAAACTTCT TTCTAAAATC TCCATTAATA TAAGCAGCAT TACGAGCGTC
   121141 ACCGACACCA TTAGCATATA ATGGTTTATC TGCTTCACTT CCATTTACAT ATATTGTTGC
   121201 TCCATTATTC CATATTTTAG ATACAAAACT TCCAAAATAA CTTTGAGGTA ATGCCGTATC
   121261 ATCTATTTTA TTTAAACCTT TATTTTGTAT AAAATTTAAA GATATTTGGT TAATAGGAAT
   121321 GACTTTGGAA ACATTAAACA AAGTGCGTGG TTCTACTTGA AGAGAACTTT TTTGGAATAT
   121381 AGAAATATTA TATTCGTCAA TATTTTCATT TTGATTTGAA GGTAAAATAT ATTCTATAAA
   121441 ATGATCTGTT GAGTCAAGTT CATTTATTTG ATCTTCAACA CTTTTTATTT CTTCTTTATT
   121501 TATTTTTTTC CCAATATCTG CTAAAATCTT AGATTGATCA ACATTTACAA CTTTTCCATC
   121561 TTTTTTAGTA AAAGATAAAA GTTTTGATAT TAAACTTGAG TTAATACTAT TAGGAATATT
   121621 GAATATTAGT TTATTATTTT GTATTGAAAA AAGTCTTCGA TCGAATTCAA TATTTTCTAA
   121681 ATTTTGTTTA AGACCATTAG CAAGATATCC AGTTGTAAAA CTTATATCTT CAAAAACTTG
   121741 AACTTCGTCA ACAAAAGACT CTGGATCATC TATATTTTCT AATACAGGAA CACCTTGTGC
   121801 TTCAAGTCTT TTAAACTCTG GGTTTATTAT TTTTGCTTCG TTCCCTTCGG GGGTTGTAAC
   121861 TATCATTTCT CTCTTAACTA TTTTTGGAAC ATTTATTGTT GATGTTTCTT TTAATAAAGT
   121921 TGGAAAAGAT GATATCTCTT GGTCAAAAGA CATTTTAACT CCATCATAAA CAACATCTAT
   121981 TGTTTTATCT AACATATATT TAAATGATGG ATGATCTCGT TCTATTAAAC CTTTTGAAGT
   122041 ATTATTGCAA AAAATAGGAG GCAAAACATC TAACTTATCT TTTTGTAATA AGTCTAATAA
   122101 GTCTTTAAGC CTATCTCGTT TTCTCTTGTT TGCTAATGCT ATTTGTTGAT CTATTTCTTC
   122161 TGCAGACAAA CCTTTATTTT GTAATATTTT TCTTTTTCCT TCTTCAGGAT CTGGACATAA
   122221 TTTAGATATT TCTTCAAATG TTTGAGTTTG TTGAGATATT TGATCTAATA AGTTATCTTT
   122281 ATTTACTAAA TTTCCAAAAC TTTCAAACAA ATCATCTATC TTTGCTGGAG TGTCTAATAC
   122341 TGGTTTTAAA GCAAAAAATT TTTTACTTGT CAAACAATTA ACAAGTTGTA TAGTTTCATC
   122401 ACTTGCTTCA CCATTTAATA AATTGCTTAT TTCAGACGGA GATAATAAAT CTGAAAGATT
   122461 ATCAATAAGA TTTTTTAAGT TGTCAGCAAA TGTTTCATTG CCAACAGCAG ATATTTTTAA
   122521 ACTATTTAAA ACATCTTTAT AGGAGTCAAG ATCCATATTT GTATTAAAAC CCTGTTTTAA
   122581 AAGATCGTTC ATATTAATCT GACCAAAATT TATATCACTT AAATCACCAC AATTTTCTAA
   122641 TATACCTATT AATATTTGTT TAACAACATC AACCAAAATA GATATTAATA TTTCTATAAT
   122701 AGCAGTTTCT ATTCTAATAG TTATTTCACC CATAATATCT ATTGTAGGTA AAAGATCATT
   122761 TAGATCAATA GTTGGTATCT TAAAATTAAA ATCAGGTAAC TCAAAGTTTA ATAACTCACA
   122821 TAATTCATCA GGAATAAGAT CTGCTAATGC TTTACGAACT TTTTTATCTT CACAAACATC
   122881 TTCAAGAAAC TTTTCTCCTT GTTTTCCCAA TGCTTGAATA ATAGTATTAA TAGGTATTTT
   122941 TTGAAGATCA TTTATTGAAT GTATTTTTCT TCCAATAGTG AAACCTATTC TTCCTAAAAT
   123001 AATAGAAAGT TCAGAACTTG GTAAATTTTT ATAACATTTA TTAATATTTG TTCTTATAGC
   123061 ATCTTGAACT TCTTTAATAT CAATAAAATT TATACCTAAT TTATTAGTTA CAACAGTTCC
   123121 TGTATCAAAA ATACTCATTC CATATTCACT TGAAAGAACA CTTAAAAATG GTTCACAAGC
   123181 AAGATTTACT AAAAATGATT TCGCAAGATC ACAAAGATTT GGAAGAGGTA AACAATCCAA
   123241 AGCAGTTTCA ATCAAACTTT TTAAACTAAC TTTATTTAAA ACTTCTTGAT AAACATCTTC
   123301 CAAAGAATTT ACTTGATCTA ATAACCCTTT AAAGTTTGAA ACAGAAAGAA CAACATCCCC
   123361 AACAAAGTCT TTTTTATTTT CATTAGACTT GAAAATTGCT TGCTTTAAAG AAATAGAACT
   123421 TAATAATTCG TCTTCTTCTT CTTTTTCTTC TTCAGTTTTA ACAGACTTAT CATTAAGTCT
   123481 TTTGGTAAGA TCTTTTATGT TATTTATTGG AGAACCAACA GCAGCATTTT TAGGATCATT
   123541 AACATCTAAA CTTAATGATA ATTTAATATC TGGTGGACGT TCAATATAGT CATTTAAAAA
   123601 ATCTACAAGA GCAACTCCCG TACTTTTAGC ACCTTGCCTT ACTACATTAT TTTTATTGAC
   123661 CAATAATGAT AATGTTCTAT CATTAGAAAT AGGTTTTGTT TTTATGAAAA TATCAAAATT
   123721 CGTTGTAAGT CGTATTAATG AATCGCCATC ATCAATAACA ACATATAATG GTTTAAACTT
   123781 TTCAGTTGTT CCTATAATAA TAAGATCTGA TTGATCTTCT CTTAATAATA AACCATTGGA
   123841 TATTAATAAA TTTTCTAAAA CTGAAAATAC ACTTTCAACT CTTTGTGCTT CTTTATTAAG
   123901 ATTAATATTA GAAACTTTTG CTTTTATATT TTCTATTTCA TTTGCATAAC TTCTAATAAT
   123961 ATCAGAAATA TTTTTTATTG TTTTCCTTAA TTCAGAAGAA TTCAAAATAA TTTCTTTTGC
   124021 TGCTAAAGGC AATTCTTCAA TAGTATTTTC TATAGGTTTA TTTTCTATTG CATCTAAAAA
   124081 CTGAGCTGGT ATAGTTACTA ATACTTTCAT TCCAAAAACT GGAATATCAT CTGTATCAGG
   124141 TTCACAAGAT GGATTTGGCC TAACTGGAAT AAAATATTCT TTTGCTTCTG CTATTTTTAG
   124201 AAATTTATCA AGAATATTTT TTGTAAAAAT TTTATTATAA ACTTTTAAAA GATTTGTTAT
   124261 ACCTAATATT TTTGCTTCTT CTAAACGAGA TGGTAATAAA CTTCCACCAG TATTTTCATA
   124321 TTTTGTATGA ATAGTTATAT TATATTTATT TGTTTGAGGA TTGTAAAAAG GAGTTATTTC
   124381 ATCTAATGTA GTCCAATCAG GTATTAATAA TATATTTGGT ATTTGTGAAG TTCTTCTTGG
   124441 AGTAATTGTG CTTCTTTTAA CTTTTCTACA TATCGAAGCT TTACTATCTT TATTTCCAAA
   124501 ACCTGTTTCT AAAACACCAG CAAGATCTTC ACTCACTAAT CCTACAGCAG CAACCACTGC
   124561 TGTATTACTT TCTTTAACAA CTCTTTCAGT TGTTAAACCT CCTTCAAGTT GTTCTAAAAT
   124621 TTTTGGAGTA GGTATTTGTG GATTTCCAGA TTCTTCTGCC ATAATATTAT TCTAATTAGT
   124681 TATTTTATAT ATTCCAGTTA TTATATTATC AATTTGTATT ATTCCAACGC GACAAAATAT
   124741 ATTTTCCACC TGCAGGTGAG AAATAACTTA TTTTAAACAA AGCAAGATTT GCTTTATGCA
   124801 TCATTAAAGA TCGTTTTGCT TGTAATAAAT GATCAACCAT ACATTTTATT CCTCCACTCA
   124861 CAACAACAGG TGATGGAGTT GTTGGTAATC CAAAAAACGG ACTAAAATGA AAATGATGTG
   124921 TTAATGCTGT ATTAAATGCC ATTTGTGACA TTAATATACT ATCAACAATA CCGTTAAGCT
   124981 TATCTAAATG TAATGTAAGT TTTCGTAATG CTTCAGCTGT ATGTTTCCCT TTTACCATTG
   125041 GTTGTAAATC AGAATCATCA TTTCCAGCAA TAAGATCAAT ACCTAAAATA CTATTTATAC
   125101 TTCCACCTTG AGAATTTGTT CTATCACCAC CTGTAACAAG TTTAATACCT TCACGACCAA
   125161 TAAGACGAAC ACCATCTGCT TTTAAAGCAA TAGCAGACTT TGTTTTAGAT ATGCCTATAT
   125221 TTCCAGCAAC TAATTGAAAA TTTTCATCTA CATCAGTTTT TTGACTAATA TATATTCTTG
   125281 CAGCATCTTT TTTAAAATCT GGATCAACCC AAACTCTTTT TCCTGTTATA AATGCTTTTG
   125341 CTTCATGACC CATTCTGCCA GCAACAATAT CTATTGCTGC TGCTTGGGTA TCACCCCTTC
   125401 CTCCATAACC AGATAGTCTA CTTGCTGGAC GATCTCTACC AAGAACGATC CAACTATTGT
   125461 GACCATTCTC AAATATTTTC TCTGATGCTG TTTTTACTAA ATGTGGAACT TCTTCTTTTA
   125521 ATGGATCTCC ACCAATACCT TTTGCTGAAA TGCTTTGATC TTTATTAACT TCAGCAAATC
   125581 TATCTTTTAA GTTTTTTTCT GCTCCAAGTG AAGATATTGC TTTTTTTCTT GTGCTCATTT
   125641 TTTATACAAA ACTCTTTAAT TTTTCATTTA AAGTTAGTTT GCCTTCGGCA AGAACTAATG
   125701 GATGTGAAAT AGACAAATAC GTCCAATGCC AGGGTTCGCG TTGATCTTTA AAAAATCGTC
   125761 CAGTATTAAT AAAACCAAAT TTGTGAGCAT TATTACTTAA CCATATATAA ACTTTAGACT
   125821 TTGCTCCATT GGTATTTGCT ATATCAAAAG CAGAACCATT TTGATGATTA GAATATCCTG
   125881 GCTTTGATGC AGTATTGAAA CCAGACTTAT TATTTATATA TCCATCATAT AAAAACTTTT
   125941 GTTCTTCATT TGTTCTAAAA CCACTATTTA AAATTATTTT TACACCATCT TTTGCTGCAG
   126001 CTTCTACCAT TTTCATATAA AATGAAAATT GGTTCTTGGC AATAACTACA CCATTTTTTA
   126061 CAGAATATGG AGGATTTATT TCAACCAATT CTATCATTCC TCTTGGTTGA CCATTTTCAT
   126121 AAGACATTTC AAACTTATTT GGAACAATAT CTAATAAATC ATTAGAAATA TGCTCCACTT
   126181 CTTGTATTCT TTCAACATTT TTTGGAGCAT TTAAATTTGA AACATCTTTA TCGTCTATAT
   126241 GTATTAAAGT TGCTTTTGGT ATTTGATTAT CATTATTTTT TTGACCAAAT AAACTATCTC
   126301 CAACTGGTTG AGATACACCT AATGAAGTAT TAGATTTATC TTTAAAAGCA TCCTTAGCAG
   126361 TTTTTTCTCC AACAGCACCA GGATGCGGAT TTGAAAATAT TGGACCTAAA TACATAGGAT
   126421 GAGTTAAATT TATACGATTT CCAAAATCAA CAAGAACAAT ATCTCCTGGT GCAACAGGTT
   126481 TATTACTAAC TTCTTGTGTT ATAGATATAA AACTCGGATA CATATCTATA ACTTTATTAG
   126541 AAGAACCAGC ATTATCTCCA TATTTAGCAG GTTCAGGCAA CATTGCATGT AATTCTGGAA
   126601 TTCTTACTTT TAATGACTTA AAAACTGGCA TACGTTCAGC ACCGAATACA ATACTAACCC
   126661 AACTACTTGG ATCAGGAATA GAAGGGCTTT CTTCAACTCT CAAAACTATA CCTTTTAAAG
   126721 GTCCAATATT TTCAAAAGCA TTTGTTTTAA ATTGTTCTAA TGCAACATCT TTAAGTATTC
   126781 CAACAACAGA GGCATTATCT GTATCTAAAC TCCTTCCAGA TGTTGGTTCA CCAACAGGAT
   126841 TTAATTCTCC ATAGGCTGGC CAAATTCGAT CTTTTCCCAT ATATTATTTC TTTTTTATTG
   126901 AAGTTTTTTT ATCTTTTAAT AAATTTTCAA ATACATTATT TATTTCATTA GAAGAAATAG
   126961 CTAAATCTTC TTGCTCACCT TTATTCAAAA GTGATACAAG TTTTACAAGT TGTTCATTTG
   127021 ATCTTTGTAA TACTTCTACA TATTTGGCCA ATGAAAATGC TACTTCTTTA TGTTTTTCTG
   127081 TGCTTGTTCC AATATAATTG ACAAGATCGT CTAATAAAGT TATAGTAGTT TTACGATCTT
   127141 TTTCAATATT TGTTATTGAT TGTTCTAAAA GAGAATTGAA ATCTTTTTTT ACCATATTTA
   127201 ATAAATATGA TCATCTCAAA CATTATCATC CCAATTTGTT TTAAACTTTT TATAAAGTTG
   127261 TCTAAATTTA TTCAAATTAT TAAGTATTTG TTTAGTATTT AATTTTGTTA TTTCTCTTGT
   127321 ATAAATATAT ATTGCTTTTT TTGAAAAAAT GGGAATAGAT TCAGAATCTT GTAATATTAT
   127381 TTTTATTGCT TGAAGTATTT TTTGTTCATT TGGTTTTAAA CTTAAAGTTT CCCAAGTTTC
   127441 TATTTCTTTC ATTAAACTTT CAAAAAACTC TTTCTTTATT CTATTATTTA TATATTCGTT
   127501 TTGAATAGAT AAATATTCCA TTTCAATATT TTTTGATATT TCTTCACATT GAGTTTCTTT
   127561 ACGAGACTGT TTAGAAAATT TTTTTGCTTT ATGAATAAAC CAATTTTTAG TTATTACACT
   127621 AAAATATGAA AAAGCAGCAT AACCACTTGC TGGATCATAT TTACTTATTA TAGTCACTAA
   127681 ATGACCCTCA CATTCTGACA TAAGAGAATC AATATTGGGT AAACTTGTAA ATTTAAACTT
   127741 ATAAACTATT TTTTCAACCA TTTCAGAAAA AACAGGTTGA ATGAAATCCA CATAAAGTTG
   127801 ATTCCGTTTT TTTAAATCAG TTGAATTGTT ATATTCTATA ATGGCATCTT CATGTATTTG
   127861 ACTAAAATAT TTTTTATTCT TCTTTATTTT GGTTTCCATC TTCCTCCTTT GTAAACGTTT
   127921 CTTCTCTAAG AATTTCTTCA ATCTCCGGTT GAGTAAATGA ATAAATACCT TTATATTTTT
   127981 TTAATAGTTC TTTCATATCT TTTGTATGAA GTATTATTTC TTTAAGATTC TTATCTCCAT
   128041 AAAATAATTC TAACTCTAAA ATGCTTTTAA GATGAGTTTC ATAAGCGTCA AACTTACTAA
   128101 ATATCTCTGA TGCTGCTTCT GAGGCAAAAA AATATTTTTG AACTAATGAC TTAGCATATA
   128161 AACCCAATAA AACATTTAAA CCAAAAGATA TTAATAATAA TACTACTAAA ACTATTTCCA
   128221 TTCTCTTCCT TTAAGTCTTT CTTTTTCTTC TTTTATGTCA TTATCTATTT CTTCCATTGA
   128281 TTCTTTAATA ACTTCACCTG GATTGGAAGT TGTTTCAACT TTATTAATAG TTCTAAACTT
   128341 TGATGGTATT CTTTCAATAT TTCCTTCAAA ACTACATAAA GGACAAATAG ATACTACTTC
   128401 ATCCATCAAA TGGTTAATGT CAGAAGACTT TAAACATTCT TTACAAAAGT AACTATATAA
   128461 TGGCATTATT AAACCTTTGG AAACATCATT CCATCTTTAA CTTCATATTC AACATTTGGC
   128521 GGTGCTTTAA TACCTGCTTT TGGACCATTA TTTGAAGAAA ACTTATCTGT TGATTCAAAT
   128581 AATACCTCTG TATCAATAAG AGGAGGGTTT GTAACTATTA AACCTTGTTC AGTATCTAAA
   128641 TCAAGATCAA AATTTAAAAG AATATTTGTA ACATCATATT CTTCTACTGG ACCTTCATTT
   128701 AAAACTGCCA TCATTGACTT TTGAAGTGCT AACATTATAG CACCTACTGC TTGTTTACTT
   128761 AACTGCATAA TATATTTCCT TTTCTTTCTA ACAATAACGT GTTGAACTTT TAGAATAATT
   128821 ATTTCTTATT TTATCATAAT CAAGATCTGT TTTATTAACT GATTTTACGC TAGAAGTATC
   128881 ACCATCTTTC ATAATTCGAA CTGGTGGAGT TTGAGGTGGA GGTGGCAATC GATCTAACAC
   128941 TTTATAGTCT GGAGTTATCT TTTCAAATAC AACATTCAAG TGATCTTTTA TTATTTGGAT
   129001 TTGATTTTCA TCCAAAGTTT TAGTTCCAGA TATTTCTAAA AATCCTTGTA ACCAATATAG
   129061 AAAGTCTCGT TCATTCATTT TCAATAAACC TTTTTATTAC TTCCTCTGCT ACTTTTAACA
   129121 TTAACTTTTT ATTATTTTCT GGAACATCTT TCCAATCTAC TGCGCTTTCT TTTCTAGTTT
   129181 TATATGAAAA ATCGGGAGCA TGTTTTTCAT AAGTATCGTG AAAAAACTTT GCCAATATAT
   129241 CAGGAGTTAT TTCTTTTTTT ATATTTTTCA TATATTAGTC TCCCTTTTCA ATTCTTATAC
   129301 TATCTTCTTC TTTATGTTCT GTTGATATTT CTAAAAGTTC GCTATCTTCA CTTGCCGATA
   129361 TTTTATGTCT CAATCCTGGA TAAACGTGAA AAGTTTCTCC TGGAAGTAAA GTTATCATAA
   129421 ATATATCTTG TCTTCTTGGA AAGTCTCTGA ATTCACTAAA TGTAAAATCA TTATCTGAAT
   129481 AATATATTTC AACTTTTCCT TTTAAAAGAT AAAATACTTC ATCTTTTTCA TTATGATAAT
   129541 GAACAGAACA AGAATATCCT TTATGAAAAT ATAATATCTT TCCACAATAT TCTTTCTTAT
   129601 TGACTATCCA AAGTTCTTTA CCCCAGTTTT TTCTATGTAT TTCTTGAACT TGTTCAACTT
   129661 TTCCTTTTAA CATTTATTCA TCTCCAAAAA AAACTTTATC ATTTATTGCT TTATCGCATA
   129721 TAAATATGTC ATATGCTGGT TTTCCTAATA ATAGTCTATC AAACTTAACA CCCCATTCAA
   129781 CAAGTTGATC TCTTGTCAAG TTATAAAACT CTTCATAACA TTTTTTAACA TTTTCGTCAA
   129841 ACCTATTCAT CCCTCTACTA CTGTAAATTG TTATATGGTT TCCTTTTTCA TATAGTTCAT
   129901 TTACTTTGTC TATTCTATTT TGTAATGGTT TTGAAAACTT ATAGTCACCA TTTACATTTG
   129961 AACAAAGGGT CTGGTCTAAG TCGAACAAAT ATTTCATAAA GGTTTTTTAT TATTCAAAAC
   130021 ATTTGTTGTT GAATATTTTT CTATTCTATC AAAAAATATT ATATTTTTAC AATATTCTTT
   130081 TCCAACTATT TCTTTATCTT TCCAATCACT TCCGCATATA CGATAATATG GTCTTATTAC
   130141 TTTTAGTAAT ATTTTTAATT CTTCTTCATT ATCAAATGAT ATTACTTTAT CAATATATTT
   130201 CATTCCTTCT AATACAAATA TTCTATCTTT TAATGTATTA AATGGGCGAT CTAAACCTTT
   130261 ATCCTTTTTT ATTTTTTCAT CACTATCAAT AACAACAGTT ATTTTTCCAT ATGATGAAGC
   130321 AAACTTAAAA AGTTCAATGT GCCCTCTATG AATAAGATCA TAACAACCCG TCAAAATAAC
   130381 ATCTGGAATA CTATATGTAT TGTTGTAAAA ACCAGTATTA TATAGTCTTC CATTATATGA
   130441 ACTTGTCATT TATATTTTAC TCCATATTGT CATAAGGTGT CACAACTCCT CTTTTTTGAA
   130501 CTACAATGGT TGCCATTTTA TTAGCAAACT TTATTGACTT TTGTATATCT TGTGTTTTCA
   130561 AATAAGATAC AACAAATCCG GCATACATAG TATCACCAGC ACCTGATGTA TCTTTTATAT
   130621 TAACTCGTTT AACTGGAAAT ATATCATTTT GATATAATGC TCCATTAGAA CCAAGTGTTA
   130681 CTATAAGTTT ATCTTTTATA TTAGTAGTAA AGTTATTTTT AGACTTATCA TATTCAAAAT
   130741 TGTTTATTTT TAAAAACTTT ACATTTTCTA CTAAATCATC TGTTAATAAT TTTTTTGTAT
   130801 CAAGAAAAAC ATTATTATTT TTACTTGCTA AAAATTTTAT ATCATTTTCT AAAAGAAAAT
   130861 TTTTATTATA ATCGCTTAAT ATTATTCCAT CAAGTTTTGA CCAATCATAC ATTTCTTTCC
   130921 AATGTTCATA ATGTTCACTA ATATGTCCGT AATTTTTATC ACCTACATCA ATTCTTATTA
   130981 ATGTTGTATT AGTTCTTTCG ATCACATACC TTGTTTTTGA TATATGATTT CTTGTTTTTT
   131041 GATTTGTTAA TAATATTACT TCATCTTTGT CTTTTTTGTA TTTATGTGAT AATATTGATT
   131101 GAATATTTCT ATAAACATTT GCTGCCATTC CAAAACTATT GACTTGATAA TCGGCAACAA
   131161 AAACTGGACA AGGCACATCG GGTGCAAACC TTGTAGAATC ACCTAATATA AAACAATCTT
   131221 GACAAGACTC GCCGATTACA ACAATTTTCA TAATGCTTTT ATAATAACAT CTGAAATAAA
   131281 ATCAACATCA TCTAATGAAA GTTCTTGATG ATTTGGAACA AATATTCCAG TATCATGAAT
   131341 ACGATCGCCC ATATCATCTT CTATTATAGA TCTATCATAT TCGTCATAAC CGTCTATAAA
   131401 TCTATTAGTC CAAAATGGAT GTTTAAATAA AGCACCAGCA GAATACAAAC GACTATCTAT
   131461 TCCATTTTCT TTTAATTTAT AAACAACTTT TTTCCTTTGT TTATTAGACT TCAATAGAAA
   131521 AGCAAAAGAT ATAGAAGACA CTATATCATT ATTTATAATA TCTTGAACTT CAACATGTTT
   131581 AGATAAACGT TCTAAATATC TCATATGATT TCTATCTCGA ATAGAAGCAA AATGATCTAA
   131641 CTTTTTTATT TGACGTAATG CTACAAATGC TGAAACATCA GAGTTTCTTA GATTGAAACC
   131701 AGGATAAACA AAGAAGAAAG GTTGATTAAA CTGATCAACA TTATAAAGAT CAAAAATACC
   131761 ATCTCTAACA TCTTCATCAT TATTTCTAAG CCATCCATGT GATCTTATTG ATACTAAAAC
   131821 ATTATATAAC TCACGATCAT TTGTGAAAAC GACGCCACCT TCAGCCAAAG AACATACTTG
   131881 ATGACCAAAA AACATTGACC AAGTTGACAA ATCGCCAACA TTTCCTGCTT TTGTTCCATC
   131941 AACATATTGA GAACCAACAG CAGCGCATGA ATCACATATG AGTATAAATC CATATTTCAT
   132001 TTTCAATGCC AAAAGTTTAT CTTTATCTAT TAGAACACCA AGAGGTTGAA CAAATAAAAC
   132061 TACTGCTGGA TTTTCCTCTT TACATATTCT TTCTAAATCT TCAAGATCAA TAGCAAATGT
   132121 TTTGGGATCA GTTTTGCACA TTATTGTGTC AAAATTGCCT TGTAAAAATG GAGATACTGA
   132181 TGTGACCCAA CCAACATTTG GAACAACTGC TGTTTTATTT TTAAGTTTAT TGCTATATTT
   132241 TAGTGCGAAT ACTGCAAGTA AGTTTGCTGA TGAACCACTA TTACAAAATA CAGCATATTT
   132301 TCTACCAACC CATATTGCTA CTTCTTCTTC AAACTTTTTA GTAAGGTTTC CCATTGATAA
   132361 TTGTGGAGTT TGTTCTTGTT GTAACCATTG ACATAATGCG TCAATGTCAT CCTTTTGAAC
   132421 TGTATTTTGA GCAAGTTTAT ATTTTATATC AACCACTTTT CATTACCTCT TTTAAATCAT
   132481 GATCATACAT TAGTTCTGCT AACTTTTTAA ATGTTGTTTG TGGTTTCCAT CCTAATACTT
   132541 TATTTGCTTT TGAATAATCA CCTAAAAGTA TTGGAACTTC ATGTGGTCTA TAAAATATTT
   132601 TATTTATTTT CACATATTTA TTGACATCAA GATCAGCATA TTGAAAAACA TATTCTAAAA
   132661 ACTCTTTTAC TGAATGTGTT TCATTTGTTG CTATTACATA ATCATCTGGT TTGTCTTGTT
   132721 GTAGTATTAA CCACATAGCG TGTGTATATT CTGGCGCATA TCCCCAATCT CTAAATGAGT
   132781 TTAGATTTCC AAGTTCAAGT TGATGTTGTT TTCCATATTT TATTCTTGCT GCTGCTTTTG
   132841 TTATTTTTCT GGAAACAAAT GTTTCTCCTC TATATTCGCC TTCATGATTG AATAGTATTC
   132901 CACAACTTGC ATGTAAATTA TAAGAATGGC GATAGTTTCT TACAAGATTG TGTGCAGCAA
   132961 GTTTAGCAAT TGCATATGGA CTTGCTGGCA TAAAGTTTGA AGTTTCATTG AAACCTGTTG
   133021 AAGGCATATT GGGATTATCG CCAAACATTT CACTAGAACT TGCTTGATAA AACCTGGTTT
   133081 CTGGACTAAT GTTTTTTATT GCTTCCAAAG TATATAATGT TCCATTGATA ATGCCATTCA
   133141 TTGTGTCTGA TGGAACGTCA AAAGAAACCT TGACATGTGA TTGTGCAGCA AGATTATAAA
   133201 ATTCGTTTGG TTTATATTTT GCTATTAGTC TATTGATAGA ACTTGCATCA TTGAGATCAA
   133261 AATATTCAAC TTTGAAGTTG GTATGATAAT ATATATCTTC TATTCGTTGT GTATTGAATG
   133321 TCGATGTTCG TCTTTTTGCT CCAACAACAT AATAACCTTT TTCAAGAAGT TGTCTTGAAA
   133381 GTATAGATCC AGCTTGGCCA GTGATTCCAT TGACTATTAC TATTTTCATC TTATTTTTTC
   133441 AAAATATTCT TTGTTCAATA TTTTTTCATC AACAAGTTCC CAAGAACTTA TAATATCTCG
   133501 TATCTCTAAA AGTGAAGCAT TATGATTTTT ATCTTTTAAT GTTCCTCTGC ATTTAAATAC
   133561 CAAATAGTTT CTATAAGATT TATTTATAGA ATAACAACAT CCTTTTAAGT TATTTTCCCA
   133621 ATAATCATTT ATAGGTCTCA AACCTATATT TTTATGATCT TTTCTTACAA TATTTAATGC
   133681 TTCTAAAAAA TTCATTTTCT AACACTTTCA TAATGATCTA CAAACCATCT TACAGACTTA
   133741 CTAATAGCAT AATCTATTTC TGTATGTTCA AAGTTTGGAA ATATTTCATT AAATAATGTC
   133801 GGGTCTACTT CACGCTTCAT TTGACCATTT GGTTTTGTTG TATCAAATAC AAAAGGAATA
   133861 TTTACGCTAT AATTTATTTT ATATGATAAA TATATTTTTT CAACCAACTC TTTGATTGAT
   133921 AATATACAAC CTGGAGTTAT TATTCTTTGT GGCATTTGTT CATCTTTTGT TATCAATTCT
   133981 AAACAAACTT TTGCTATATC TTTTGCATAG ATAAACTCCC TTTGTGGAGT TCCATCACCC
   134041 CAAACTTCAA CAATTGTATT GTTTTTCCAA GCATTATGGA ACTTGTGGAT CAATGATGGA
   134101 ACAACATGTG CGTTGTCTAA GTTGTAGTTA TCATATTCTC CAAATATATT TACTGGAATG
   134161 ACAGAACAGA AGTTTGAGTT ATGTTTTTTT CTATATGCTT CTATTTGAAC ATCAACCATT
   134221 CTTTTTGATT GAGCATAAAA GTAATGTGCA TCAAAAGGAG GAGCAACATG CATATCATTT
   134281 TCATTCATTT CATATCCATC AAAAAATTGA GGGAAAACAC AAACAGAAGA AAAAGCAATA
   134341 AGTTTTGAAA CATTATTTTT GTATGCTTCG TGAATAATGT TTGTATTCAT TAGTATATTT
   134401 TCTTCAAACT GTTCTATTGG TTGATCTAAG TTTCTTTTTA TTCCACCAAC ACGTGCTGCA
   134461 GCATGCAATA CTATATCTGG TTTATAAGCA TTGAACATAC TTATAACACG ATGACTATCT
   134521 GTTAGATCAA ACTCCGCTCT TGTTGGATAA TAAAATATAA AATCTGGATA TAGATGTTGT
   134581 ATGCTGTCTA TTGCAGATCC GACAAGACCT TGACCACCTG TTATTATTAT CTTTTTTTTC
   134641 ATTATTCACT CTCTATATAA TCAATAAGTT TTAAATATTG TTCTGCTAAT ATTACAATAC
   134701 CTTGACGCCA AACTTCAACG TTTGTTTCAT TTCCATCTTT ATGATTTTCT AATATTGCTT
   134761 CAGCAAATGT TTTTGCTATT TCTTCGTATG TTATTTTATT TTCCAAATCT CAACTCCCAT
   134821 TTGCTTGGAG TATTTACCCA GTTATAATAG TCGATCTTTA TTCTTTGACT TTGATCTTGA
   134881 TTCCAGACTT CCTTGAATAA GGGAGCGTCG TTTTGTACAT GCACAATTCT AACTGGTTCA
   134941 GCATCTGCTG TTATCCATGA CCAATAAAAC TTTGCAACAG ATTGAGGTGA TAAATGTACT
   135001 TTGCCTCCAT TTTGCTGAAG TCTAAATGCA AGATCGTGTG TGCAAAAATT TATATGTTGC
   135061 CATCTACAAT CAAGACCACC AAGTTCTCTA AAATAGTCTG TATTATACAT TCCTAATGGA
   135121 GCACACATAA ATGTATTTTT AATACCTAAT AACTTCTGAT CATCATGATG ATGAGCGCGC
   135181 CAATAGTCCA TTGGAAACTC ATTACTATTG CTTCCTTCGC CTTCAAAATA TCTCAATGTT
   135241 ATAGCATCTT TACCATCAGT ATTATCTAAT AATGTAATAC ATTGTGATAT TGAATGTGGT
   135301 GTAATATGAA CACAATCGTC AGACATCCAA CAAAAATATT TTCCTTCTGC TAATGTTGAT
   135361 CCAATCTGGA CACATCTTGA TGGACTTCCC ATATCTTTAA AATATTTAAC ATTATGTTTT
   135421 TCTTTCAATA CATTTGGAAT TTCATAAGGA CCAATAACAA CCATTTCAAA TGAAAATGGT
   135481 TCAACTGCTC TTTCTAAAAA GAAATATATT TTTTCTAAAT TTTGAACTCT TATAGATGGT
   135541 ATTGCTACCG TTAGATCATA TTTTTTCATT TATTTTTTTC TTTCTTATAT CCTTTTATAT
   135601 CTTTTATAAT AAGATAGATC AATATTCCTG TTGTATATCC ACACATTGTT AAAAAACCAA
   135661 CAGATTGTCC TCCAAGTAAA AAACCAACTA TGAATAAACA TAAATAAAAT ATTGATAATT
   135721 TTAATAATGG CATTTATTTA TTTCTCCATT CACATCTAAA CATCATACCA TTTGATTTGC
   135781 GACCCCACAA AACTATTTCT TTTGCAAATA GTTTTTTATC ATTATCATAA TTTTTATAAT
   135841 TTGTAAGTTT CATTATTTGA GGTTGTTTTA TAATATCAAC TTTATTTTCT AAAAATAGTT
   135901 TATCAAAATA TTTTGGAATA TTATAACTAA ATTGAACTTC TTCATTTTGA GAAGCATTTA
   135961 AAGTTGGAAC TCTTTCTTTT TGATATTTAA TAACTTCTTT TAACTCTTCT TTATCAAATA
   136021 TTATACCATT ATCATTCAAA TAGTCAATAA CAATATTGTG AAGTTCTTCA AAAAATATAT
   136081 CTTTCTTTGT TGATATTCTT AAATATATTG CCTCTTCTGG TTCCCAAAAT ATTTTACTAA
   136141 ACTCTGGCAA TAGTTGCCCT CTTTCTTTAC CATTTAATAT ACCATCAGCA ATATTATAAA
   136201 GTTGATCTAT TTCTTCTTTT ATTATTGGAT ATTTGTGGCT ATTTTTGTGT ATAACATATT
   136261 CAAAAAAGTC TGTATATTTT ACACCAAAAC GATGTCTCAT ATATGTTTGA ATATTAAAAC
   136321 ATAACTTTAA ACCGTGAAAT AATTGCATTA CCCACATCAT AACTGTTCCA TTTCTCCAAT
   136381 CTTCAATGGA TAATGATGAT GTTGATATTA TAAGTTTTTC ATATTCTGTT ATGATGCCTT
   136441 CTTCTCGTGG AACTGTATGT ATTTCACTTA ATGGAACTGA GGATGTTTTT ATCTTATGTT
   136501 TTTCTATATA TTCTTCTTGT GCCATTTCAG TATTTGTGAG TATTTGACAA AGATATACGA
   136561 ACACTTGACA TAAGACACTT GCTTCTAATG TTTTTTCTAT TCCATCAACA AAACTTTTAT
   136621 ATGTTTCACC AGGAAGACCA AATATTAGTT CAGTATAAGT TGGTATATCT GCTTCACTAC
   136681 ATCTTTTTTG TATTTCATTA TATGTTGATA GTTTAATATT TTTTCTTCCA ACATTTACAA
   136741 GTGTTTGTTG ATCATTACTT TGTAATGCCA TTGTAACACC TTTTTCAAGT TTATTATCAG
   136801 CAAGAAGTTT GCCTATTTTG AATACAGTTT CACCTTGATT TTTAGCATAA CAAACCCTAA
   136861 ACTTTTCTGG TGATGAGTAT TGTTTTTTGA GATCAACCAA CCATTGTGCT ATTTGATAGT
   136921 CTCGTTCAAA TATTCCAAAA TTGGCATCAG CACAAAAAAC ATATTTGATA TTATTTTTAG
   136981 CACACCATTC AACAGTTTTT TTTATTCTTT CCATTCCAAA TAGGTTGTAT TTTTGTTGTG
   137041 CTTCACCCGA ACCCCAAAAA CATTGATTTA CCCAAACGCC ATTAACTGTT GTTCTGTTTT
   137101 GGGGTTGATT AATAACATCA TAAACATCTT GTAATCCAAT ATTCGTTATT GATAAAACTT
   137161 GAACAAATAA AAGATCATTT GCCAATAATG AATGATTTGG ATCAAAACGT CTTAAACGTG
   137221 CTCTTGGTAC GACACCTCTT TTTCTACCAT TAAATCCAAT ATTTGGGCCA ACTTTTAAAT
   137281 CTGGTGTTAA TCCAAACGAA AGAGGAATCT GATTCGCAAC CCCTATTGCT CCTTTATGAT
   137341 TATCAAACTC TCTTTTTTCT CTTGACATCC ATTCAACTCT ATAAACATTA TTAACATTAT
   137401 GTTTTACATT TGGTTGATAT CGTTTACTAT CAACTTTATA TATTTTTGCG CCATCACCAA
   137461 TCCAATGAAT AAGAGTAGAA ACTTCTTCCG CTAATTTCCA AGAAATAGTT GTTAAATAAG
   137521 GAGAGGTAGC ATCTTTTGGA GTATATCCAT CAGCATCCCA TAAACCTTTT AAAAATGATC
   137581 TAACAACATT TGCGGGTGAA TGAAAAATAG GTTCTGGAAC TTTCAATTTT GCTTTATTTC
   137641 TTAAAATATC CAAACTCTCA AAAATACGAA CAACTAATGT TGAATGAATT TCGACATGCT
   137701 TTATTTTATC TGTATTTCCA GGAGAAAAGG AACAAGGTTC AATGTCAAAA AGTTCACGAG
   137761 ATAGTTTTTT TACTTTTTCT TCTAAAATAG GACCAATGGC ATATCTAACT GCTCTACCAC
   137821 TTTTTCGTAA GTTTCCGTCA CCTATTAATA AACCCATCAT CCATGCAAGT TCTTCATTAA
   137881 CAGTTTCAGG TACTTTTCCT TTAAGGAGTG ATCCTTTTTT ATTAAAGAGG TTAATATTTG
   137941 GAACTTTAAC TTCTTCTATA GCATTATTTT GTCCAACTTT AACAGGCAAC CAATCATTGA
   138001 TTTTTATTTC TCCTGCTATT TTTGTTTTTA TTTCATCATT ATCAATGAAT AACATTTTAT
   138061 GATCAGGTGT TATATCAACA TTAATACCAT TAGATAAACT TAATCTTATA CACTCTTTTT
   138121 TACCTTGATA CATTATTCTG CCATCTTGAC TAAGTTTATG AATGTGATTA TCTCCATGAA
   138181 CACAAGTTAT ATCTTCTTCA CATTTTTCAT TTTTTAGTCT AACTATACGA TCTTCAAAAA
   138241 GTATCAATGA TTCCGCAGAC ATACAAAAAC TACAAGCATA AGGGCAACCT CTATTCGACT
   138301 CCACGATGGT TTGAAACTCT ATTGTTTTTT CTTTCAATAA GTTATCAAAA TATCCACCAT
   138361 CATAAGCACA AGGATAAATA TCAAGATTTT TTTGTCTTGG AGAATCACCT TCATTGCGAA
   138421 TACATTTACC TGTTTCTAAA CTTCTATACG AAATGCTTGG AATATTAGAA AAGTCTCTTG
   138481 AAATAATATT TCTTTTCAAA ATAGAAACAA ATGGTTGTTC TCCTTCGCCT CTTACTGTAA
   138541 CATCAATAAA AGGATTGTCA TCAAAAAACT TTTCTGCTTT CCAAGGTGTT TCACAACCTC
   138601 CAAATATAAT AAGACATTTT GGATATTTAT TTTTGACTTC TTTTGCTACT GCTAATGATA
   138661 AGTTTATATT CCACATTGAA GACGAAAAAG CAACTACATC TGGATTATCA AACTTAGTTA
   138721 TTATATTTTC TATTTTATCT CTATAATAAA TATATGGTTG AAACTCGTAA TTTTCTTTTA
   138781 GATCTGGAAA AGTATCAGCA TATGCGTGTA ATAATCCACT AACTGCTGGA AGATAAACAC
   138841 TATTTTCCAT TAGTAAGTTA AACTCACATA AATAAATCCT TTTTTTCATA ACAATATCTA
   138901 TTATTGAACT TTGAAACGCA AATCCCAAAC AATGGGACTA TCCTTCCAAC TATGTATGTC
   138961 TAAACGCATT TCGTTCATTA CCCAATCAGG TTTATTATAT ATAGAATAAT ATAATGGTTT
   139021 ATCAAACTCA ACTTGTGCTA TTTCTATTGG TTTATGATCA TTTTGCTCAT GATCGCAATC
   139081 AGATATAGGA AAATCTGCCA TTATTACATT TGACCCTAAA AATTGTGCCC TATTTGCCAT
   139141 ATCAGCATGT GAATAAAAAG TTCCTAAAAA TCGGTTGTCC CAACCACCTA ATTCTTCAAA
   139201 AAATTCACGA TACATAACAC ATTCATTGAA TAACCAATAT GAGTTTGGAA TATATGGAGA
   139261 ACGTGTCCAA TCTGACCCGT TCATTTTGAA ATAGTCATCA TTTTGAAGAG TTTTGTTTGT
   139321 ACCATTTTTG CCTTCAAGAT ATTTCATAAC GACTACATTT TTATAGTCAT CTCCCATATT
   139381 ATACAAAAGA TCTATTGTTT TGTCAAGAGC ACCTGGATAA AAAATACTAT CATCTGAAAA
   139441 CCATTTGAAT ATTTTTCCTT CTGCTAATGT TGATGCTATA TTAGATGCTC TTACAGGAGA
   139501 ACCAATATCT TTGACATATT TTACATTTGA TATATCTTGA AGTCTTTGTG GTAAAGGAAA
   139561 TGGTCCTGCC ACAATAAGTT CAAATGTTCG TTTAGTTGAT AATAGTATTG AATCATAAAC
   139621 ATTATTTAAA TTTTCTGGAC GGATTGATGG TAATATTATT GATATTTCTG GTTTATTCAT
   139681 TTTGAGTTTC TTTTCTTTTT TTATTTTCTT CTTGATGTAT TTTATTTACA TATTCTTGAA
   139741 ATTGATACAT TTCTTTATCT AAAAATAATA ATCTTTTTTC CATTATTTTT TTATATAATA
   139801 TGGTAGCATA ATATTCTAAC TCTGCTGGAT TCAAGCCAGT AGTTTTTGAT ATTTCGTATG
   139861 ATCTTAGTTG GGTTTCATCA GCAGGAATAT CACCATTATT GTAGGAAAAA TGTGTTACTT
   139921 TGACATTATC ACACATCAAT ATTCTTTCAA CATTAAAAGA TGTCATTAGA GTTTTGAATA
   139981 TTTTGAATAA TGCTACATCT GCACCTTGCC ATTCAATTTG AGGAGGCATA AAAAATCCCA
   140041 ATGATTGGAC TGCTTCTTTG GTTAAAATAG GAAAACAACA TCCAAGTTCA TGAACTGTTT
   140101 TATTTTTATA ATGACTATCA TCATCAATAA TAAGGTAAAA TACCTTATCT TGTTTAGGTA
   140161 ATATATCTTT TGTATATCTT TTTAATAATA AATAATCCCA ATGATTTATT ATACATTCAC
   140221 ATTCGTCATT AAGTCCCCAA ATAAGATGTC CATTAGAACA TTGTGCGGCA TAATTGTTAT
   140281 AATAATCAAC CAATGTATCA CCCTGTTTTC TAATAATGAT GGTCAAATTT TGTGTATAAG
   140341 TTTTATCTAA ATTTAGGACT AAATCAATAC TATCTTGATC ATCTCTATCA ACTAATAACA
   140401 ATAATTGAAT TACTTTGGCG TCAAAAGCAT TATCTATAAA AGATTTTATA CATCTTTCTA
   140461 ATAATTGAGG TCTTTTTCTA CTGGCAATCC ATAATGTTAT AAAATAATCT TTCATTTATT
   140521 ATATAATAAG TTTCTTTATT TCTAATCGTG CTGAATGTTT ATGTCCCTTG TTATCAATAT
   140581 TGCTATTTTT TACTTCAGGA TCATCTGGGA AATAAAACAT ATATTTTTTA CCAATGTTTG
   140641 AAACAACATC TATTGATGCT CTTTCGTCTT CTCTCCAAAT ATGTTTTATA TCTTTTCCAT
   140701 CATCAATAGT ATTTCTATTG AGAAGAAATG TTGTATCTAT TGATATTCTT GTTTTTGCCT
   140761 GATCTGTTCT AAAAGAACGA TGAAGTGTGG CAAAATCAAC AAGTATCAAA TGACCTTTTT
   140821 CTCCAATATA ATCTACTTTA CTATATTTTT CAACTACTCC ATCTCCATCT TTATAAGATG
   140881 GTTTTGGGCC TAACCATTCT TCAACAAAGT CTTTTGGAGG CTCATAATAT TCAACATAGT
   140941 TATTTTTTAG ATCTCCCATA ACTGGGATCA TTGATGTTAC TGAATAACTT GATTCTTCAA
   141001 ACCAACTATC TGAATGTAAA TATTCAGTCG GATATGCTCT TTCTAAGTTT GCTTCTATTG
   141061 GTTTTGCTAA TTTGATCCTC AAGTTCAATG GTATGTGCCA AGATTGTATC AAATGGTTAA
   141121 TATTCAATAC ATTTATAATA TCATAAAATG CTTGACATAA CAAGTTATAT TCAATGATTG
   141181 TATTATTTTT TGGTGTTATT AGTCCATTTG GAGTTATACA AGAAATATTA TTATAATTGT
   141241 TTTCATAATA TTTTATAAGT TCATTTTCGT TTAGTGAAAA AAATCCACAA CTTTTTGACA
   141301 TATATAGTAA GGATGCTATT TTAAGTTTGT CAAAAAGTTC TTCACTTATT TTATGAGAAC
[truncated: 82,411 more chars]
