# Supplementary material for: Clades of huge phages from across Earth’s ecosystems
Source: Nature. 2020 Feb 12;578(7795):425–31. doi: 10.1038/s41586-020-2007-4 (PMC7162821; doi:10.1038/s41586-020-2007-4)
Supplement: Supplementary file 6 — Genbank files for all genome. [file 41586_2020_2007_MOESM6_ESM.zip › genbank_genomes_SD-4/SCN_PHAGE_52_81.gbk]

LOCUS       SCNpilot_solid_1_scaffold_45_prodigal-single     208733 bp    DNA     linear   BCT NOV-13-2019
DEFINITION  SCNpilot_solid_1_scaffold_45_prodigal-single, contig.
ACCESSION   SCNpilot_solid_1_scaffold_45_prodigal-single
VERSION     SCNpilot_solid_1_scaffold_45_prodigal-single.1  GI:
KEYWORDS    .
SOURCE      SCN_PHAGE_52_81
  ORGANISM  SCN_PHAGE_52_81
            .
COMMENT     Data sourced from ggkbase. For additional details see
            http://ggkbase.berkeley.edu/organisms/405097
FEATURES             Location/Qualifiers
     source          1..208733
                     /organism="SCN_PHAGE_52_81"
                     /mol_type="genomic DNA"
     gene            complement(<3..185)
                     /locus_tag="SCNpilot_solid_1_scaffold_45_prodigal-single_1"
     CDS             complement(<3..185)
                     /product="hypothetical protein"
                     /codon_start=1
                     /transl_table=11
                     /translation="MSLERIRKSSFEIELEGRINHLYGLLDTLGMSIRAALPSAQLPD
                     FRSGYFVSFSQGIPQFH"
     gene            complement(217..2676)
                     /locus_tag="SCNpilot_solid_1_scaffold_45_prodigal-single_2"
     CDS             complement(217..2676)
                     /product="Hypothetical SbcC n=1 Tax=Pseudomonas phage
                     201phi2-1 RepID=B3FJB2_9CAUD"
                     /codon_start=1
                     /transl_table=11
                     /translation="MRIVRLELLGYQRLLGNNIKHFIYTPTTQQQLILGTNGSGKSSI
                     LSELSPLPGHRSNYSKDGFKKITIEHQGRTYQLDSMFKNNKHSFVVDGEELNPGGTAE
                     SQKVLVYQHFNINKDIHDLLTGEVRLTRLAPIERRKWITLISQVDYGYALGTFKRIAS
                     RSRDQQGALKHLNARLSHETQVFQAFQDIEGLRSQEKHLREELNVLMLERIPNLPSLQ
                     FQKDRLTNITQETQALAREYFRKVPKIAPGWVFREDFDVHVTLDQLNVEVESGKRLVE
                     RIGNECSDLESVVQSVVNDAGEDLEDLPLRIEQQSALVSQLRSTPEVFKDLSQPSEIQ
                     RDWQSIHQEVQILFRQLPDNRDRRYTHDTAQRAREAVTLAQGAIDHSSAKLEQIKAKI
                     DVLNEAKETQCPSCHYVWRPGYSEEELAQLHRWQDEHVTSIESLRETIRQHEQFLEES
                     DHYGELYKQFRGFVRGYPRLAPLWDYILSNQLLLDNPSQNGTLFVLWQRDLTTNVQRE
                     QAERLLAQYREIEERRSSVGDRSLLTQRLERLQNELVEATGSLQTLRQSRDWVSQYHR
                     RRQECDQIAKRLEDYYAQIVDINRVLIDALRNDVIDEAVTQQQNALSDALRKLSEYES
                     QEGVLKDLQQSKSEVDLDAEALSLLVKALSPNEGLIAEQLANDIGCLVAQINSIIASV
                     WTYDMSVQTCSLETGELDYRFPVQFAAADNVVPDVAKTSKGQCQMIDFAFQLTAMLYL
                     NLTDYPLFLDEPGEGFDEQHRVRLMDFVKQLMDTNRHSQLFMISHYASGHGSFTNAEV
                     LVLDSSNISVPGTYNQHAVLA*"
                     /db_xref="UniRef100_B3FJB2"
                     /db_xref="B3FJB2_9CAUD"
     gene            2780..3739
                     /locus_tag="SCNpilot_solid_1_scaffold_45_prodigal-single_3"
     CDS             2780..3739
                     /product="PHIKZ164 n=3 Tax=Viruses RepID=Q8SCZ8_BPDPK"
                     /codon_start=1
                     /transl_table=11
                     /translation="MSDPTNPEISGLVLYAFGRAANNKALNSLELEVTPTEQLSMLDG
                     ELVSLPFDSEVEGQRPDGSSYSASVKLNTALTATWFPYGSNRKTPPDVRRGERILIYR
                     YRDTDQFYWKETGLDDRLRRLETVHYRWSATADEKADMEDAGNYYHLSISTHEGLIHL
                     ETNKANGEKAKYALQINTKDGVVALADDLGNFWQLESVEKVISCQNGDGTLWQLNKKI
                     LYGYAPDQMHVITDKSIHFETKNFLLDCETAQINASSKVGIKTPLFDVQAENSKFSGN
                     VEIGGSLTQKGTATFQQPVTFQQQITANGITSSKPIVGPSNTI*"
                     /db_xref="UniRef100_Q8SCZ8"
                     /db_xref="Q8SCZ8_BPDPK"
     gene            complement(3791..5035)
                     /locus_tag="SCNpilot_solid_1_scaffold_45_prodigal-single_4"
     CDS             complement(3791..5035)
                     /product="PHIKZ130 n=2 Tax=Viruses RepID=Q8SD32_BPDPK"
                     /codon_start=1
                     /transl_table=11
                     /translation="MAYQLVAAKARAKGLDGLWSDASVGGLTFDQLFATYRRVWLTLS
                     HPSLTVPAYLDLGLIRETIMGPYHALTVDQWLVLNGDTTLPTVPTSPLFTLKRLRYND
                     VWRAGYNVKPIDRFRNDDAEIPYGAKNDLLLSKPGVDFREWQRYALVSVNGYFHRSGG
                     TATGLQVIDGGRTGRTGNANHLGMHSFKDVGVIDQLPLTESMLYTQVAGAPMSDHIYV
                     QLPYSVEGRTVLLVIGGYLHVLDDVYDVVGPTTLRININRLALPERYLQSRQTLDLSS
                     LGLTQYTHNEYQVSTTELYSDTVLKRYLTLPQSFVVVLKADNLYVSRTPAINSKFPQR
                     FEAPKGTERLPLFGAYGRLCEYEIFPDWGINVLAADHNTRANYGFRTTDWRTRAALDN
                     SLEPFRPWEWTRGSFLELGKFV*"
                     /db_xref="UniRef100_Q8SD32"
                     /db_xref="Q8SD32_BPDPK"
     gene            5164..8511
                     /locus_tag="SCNpilot_solid_1_scaffold_45_prodigal-single_5"
     CDS             5164..8511
                     /product="Uncharacterized protein n=1 Tax=uncultured
                     bacterium RepID=K1XPY7_9BACT"
                     /codon_start=1
                     /transl_table=11
                     /translation="MPTGTTAYPFDPYGTQPSNRITAEFQPLSPPELSEFLFIIPEAA
                     PFFAESLSIVHVPSMRTLVEGVDYMPTHLFHDASLACAKPIYGSITFFDNTLTGAGKL
                     TYQTLGGDWVLTAQKIIDILSNKLVNPRRVTWEQVADLPYAFPPIDHDWHLDDMVGMK
                     EVVEALDSILAAMQQSGDQGLATHIADKTNPHQVTKTQVGLSDVENLPVASIAEAQAG
                     TAPNRYLTVLRGAQLVQALIGTTLDNHINNTANPHQTTKTHVGLGSVDNFATASQVEA
                     EAGISPSKFMTPLRTAQAIAALASAPINTHIARTDNPHAVTQAQVGLSNVQNYAIADV
                     VAARAGLSNVLYMTPAMTREAIETIALQGVSDHIADMSNPHNTTKGQVGLGNVDNYAT
                     ATQVDAETGTALNLFMTPLRTAQAIAALIGDALTAHINDSANPHAVSKTQVGLANVQN
                     YGTADNDQSVAGVASNLYMTPAGTKALILALGGGTGGGGDLAAHLADFNNPHEVSKDQ
                     IGLSLVDNFATATLIEAKAGTANDLFITPAGAAGLIGFLVGDALSAHLSDNDNPHNTT
                     ASQVGAYSQAQSDAALDLKLDKTGIAADTTLFSGHTFTDTMALAADVVNYPVDVNVSG
                     LVWTLLGEYSFGTTAGDPPVADIMGLVTGGEPATYQRAATFEVHLTVSNLALSKVVVH
                     SEIYSADVTFGYVVNTVGGDTTVSLYARGQAGRKPYAISPLSQDSKFFKNTNAVVQVE
                     PVGITYLTLNLPPFTRELTRFGDLTFGVLPFVLNADQIAGSLVEWVSVANTDAEELDT
                     QAVQADLRHEYGSFIPWSGYADLYLYKDLPILDAWGWNATIDGVLLDTATVDGSAFLA
                     AQEAELNYTFEVELSSTDPAANGAGVIAAQVMVGDRPVAITVIRTPGGLVQAEPTKYK
                     LKTVAIHVGQLDMTDVASANGSLQWSDTALPDDARDPALYNPVGHGWDTAGATRIKVV
                     RAGNTLTIDVSDFGSTTYVPTEQVVIDLTSSAQFVAFADRPSRWGFASLKQPFVTFKV
                     LNRPHFYLDYIRTGVPADNGKQRLYRYNGASWDMSYLGLSNPKVRPNRLYYSDWNGVL
                     YQSQRNGRLRPILIEAYSRANPTVITA*"
                     /db_xref="UniRef100_K1XPY7"
                     /db_xref="W8CZP9_9CAUD"
                     /db_xref="bcl:ABC1344"
                     /db_xref="K1XPY7_9BACT"
     gene            8543..10630
                     /locus_tag="SCNpilot_solid_1_scaffold_45_prodigal-single_6"
     CDS             8543..10630
                     /product="Virion structural protein n=1 Tax=Pseudomonas
                     phage PhiPA3 RepID=F8SK27_9CAUD"
                     /codon_start=1
                     /transl_table=11
                     /translation="MTPPVLQLPLDLSGTAATNKVAAELHAVAATGTRAFATLRGPFF
                     TRGLVVRDNDTGVTLVPDVDYRPVHMFLEASLRSTQEVCSVIILLPTCPTVAPSVDYQ
                     AIGGEYSASVASIEQLIESLDLDSRTVRWGDLLGAPEYFPPTAHLHDIGDLYGFEYVV
                     AALEQLRRAIILGDQAAFDEMRQYIDAQDNTLRGLIGGFDSLFNSHIQNTNNPHVVTK
                     AQIGLSSVQNYGVASTVQAQAGTADNVYMTPLKTAQAIQTLVGAKVDAHIANANNPHN
                     TTKAQVGLGSVNNYDFASQLQAEQGQISTAYMTPWLTGKAIAFQAIVPLNNHIARTDN
                     PHGVSKAQVGLSLVDNYATATPAQTQTGTATNLFVTPAGLKYVLDNGLSGQFAAHIAR
                     TDNPHSVTKTQIGLGNVTNNNQVINSGGNVIYLKWAGSEIQAQVDATAMGRVHTTAQP
                     DPNIAAHSNRTDNPHNTTQAQVGLGNVQNLPLAGQADAESGASNGFYMTPLRTKQAIT
                     AQAVNPLQTQINQRVVINSDAQLNSLSISSVGYLYNSSGNLVARVGGNRYFIFGSNGN
                     FTASNGRVIAASGFQPSDRRFKKGLHKVVARPLWRGFTFKGWENTENQQSERGVVAQE
                     LLKVAEDRVFLHDFGLKGRKKMRYVVDYLGTAFEMAYAAGQENDRLRKTVDAQGKLIE
                     QLSKRLAALEAKR*"
                     /db_xref="UniRef100_F8SK27"
                     /db_xref="W8CZP9_9CAUD"
                     /db_xref="bcl:ABC2821"
                     /db_xref="F8SK27_9CAUD"
     gene            10640..12040
                     /locus_tag="SCNpilot_solid_1_scaffold_45_prodigal-single_7"
     CDS             10640..12040
                     /product="hypothetical protein"
                     /codon_start=1
                     /transl_table=11
                     /translation="MATLYFNRANQDFDDLFEADASGVTIPGYYASDGVTLLKYASVA
                     DGSKIADVEHYTAEGVDVTNVWAGKGTVSYVQAMPDLGTYDPTMIMVVPVNYANRMRS
                     SLELTMVNDGTYQLVLYGTNFVDDTRVSAGQQVTNPATGVVVASGKWLIQTGAGKGAG
                     YTLETSIGNTEWGRTDYNVIPPTSWVYQANSMLGSFNTYSGTTEGIGSFSLDTTRVVK
                     GVLDMTPTGNNDNSSCNDKNAAFSRYWRGRINCRILRNGVVMDTFVFSFHVQLRWSNT
                     GDWTPGTGGGGGGGGGGGACVVLDAEMFDGRTAGEYRLEDTILVTDPYALEGNPNSDY
                     GTICYSEPVQQPCVEVELSNGATLKMSTTAPIPTQDRGFLNAPDLLGELIPAAKRSDV
                     LRPDFKGMSGQDGTPNVPFEWTTVVAVRDIGLQWVRHLTVDHPQHCFWACSGGEWFIL
                     HHNLKQAPGGDTTLPS*"
     gene            12132..12740
                     /locus_tag="SCNpilot_solid_1_scaffold_45_prodigal-single_8"
     CDS             12132..12740
                     /product="Putative uncharacterized protein 005 n=1 Tax
                     =Pseudomonas phage PhiPA3 RepID=F8SJN6_9CAUD"
                     /codon_start=1
                     /transl_table=11
                     /translation="MLASQTLYFPSSNQVTAAADFTNFDATLNVVYDERATKVLGKKF
                     YRVTQSFRFFRSREESNVWAYVPAGYLSDGASVPRLFQWLLPAWGRYGQAAVLHDILC
                     DTLQLFKNSVPVPITRKEADHLFLDGMVAAKVPWLTRMVLFAAVRLWGLFGWRPKAEW
                     LAKKRALESEYMKSYGTYRDPSEVFTQVSIARCGTQVASEAH*"
                     /db_xref="UniRef100_F8SJN6"
                     /db_xref="dly:Dehly_1648"
                     /db_xref="89168546"
                     /db_xref="F8SJN6_9CAUD"
     gene            complement(12780..13286)
                     /locus_tag="SCNpilot_solid_1_scaffold_45_prodigal-single_9"
     CDS             complement(12780..13286)
                     /product="hypothetical protein"
                     /codon_start=1
                     /transl_table=11
                     /translation="VKLDDLVGLAGDHPLSDFEWSTQAVLLFNNLVPESYYLNVTMSG
                     KQAHDKIRSLPLPTLLTILSQDVEVQGSTVRFVPTVDTQTPVPPTVPPTRRMSPLAII
                     LMVVMTLISLTLAVGTLRNPDSKANADTLQMVVRTMVDVLKEENTQADAPAKAPEKPA
                     TPDTPSQQ*"
     gene            complement(13313..13900)
                     /locus_tag="SCNpilot_solid_1_scaffold_45_prodigal-single_1
                     0"
     CDS             complement(13313..13900)
                     /product="PHIKZ140 n=2 Tax=Viruses RepID=Q8SD22_BPDPK"
                     /codon_start=1
                     /transl_table=11
                     /translation="VSKPRPEASHPFRVVGIDPGTENLGFSVLDLSLQDGSRTVTYTE
                     TLHSQKLLSMYRVEEDVHGTRTARLMALEDRLFLLFEQWQPHAICSEAPYMGRFPQAF
                     AALTECVSYVRRAVCRYDRYIPLDVVDPPTAKKAVGVLVKRGVTKDDVTVAIARLPLV
                     YASGIDLSTLDEHQVDALAVAYYQSQIFRDQIPGL*"
                     /db_xref="UniRef100_Q8SD22"
                     /db_xref="I7DKT3_9VIRU"
                     /db_xref="Q8SD22_BPDPK"
     gene            complement(13902..14762)
                     /locus_tag="SCNpilot_solid_1_scaffold_45_prodigal-single_1
                     1"
     CDS             complement(13902..14762)
                     /product="Virion structural protein n=1 Tax=Pseudomonas
                     phage PhiPA3 RepID=F8SK31_9CAUD"
                     /codon_start=1
                     /transl_table=11
                     /translation="MSTSPRIITRTINGSRLLAAQQQGKPYTYVEHTTLNEALGVNAA
                     VLPTSGDFPVVRYYSIGTNGHVNRTGADGGQYVQARQHSPDDFGLYNQIPFLLRSPTE
                     DLAVADRAAYGLRKLITVNGENFIAYYLKRIPISGDPVKMLHNTTVNGVTTSVPFVPT
                     NANLHPTPQDPSPDNVVTTNGTSLSTSAMISLEFGATDVSELIEVAKILYGSEERALI
                     SEIGLVAGCDRVLSVTDPGQSAFNMNEVVMAQIVTHITGLWPVAFTSEGFKYDLDLGG
                     TEPLVGLSGG*"
                     /db_xref="UniRef100_F8SK31"
                     /db_xref="W8CZG6_9CAUD"
                     /db_xref="F8SK31_9CAUD"
     gene            complement(14927..15409)
                     /locus_tag="SCNpilot_solid_1_scaffold_45_prodigal-single_1
                     2"
     CDS             complement(14927..15409)
                     /product="hypothetical protein"
                     /codon_start=1
                     /transl_table=11
                     /translation="MALGTNPKFSQVKAFFSGPNNLSAYVRGGSYVPNIAANAAISTT
                     VAGLKLSQFSGADNPPPYTPITSVTFTGNATFGWNQTSTITASSNGSSASKTFSWTKV
                     TGQANLTIASGANTPTVTIDDTSTNGSFSSHIATFRCTVSDGTSSAYGDFQIESIGNL
                     *"
     gene            complement(15419..15814)
                     /locus_tag="SCNpilot_solid_1_scaffold_45_prodigal-single_1
                     3"
     CDS             complement(15419..15814)
                     /product="hypothetical protein"
                     /codon_start=1
                     /transl_table=11
                     /translation="VADKPNNSRFVDMGGGYIAEYIASQEQLFYDPTTQHGRVIFNGA
                     PYILMGNTYQRIGTANDTLEQDLSNLMQMCLVPQGYLDPVTGADLSKISLMGILVYNK
                     VAYDFFHNVRAGTPGYPLKATLEGPPPIP*"
     gene            complement(15873..18446)
                     /locus_tag="SCNpilot_solid_1_scaffold_45_prodigal-single_1
                     4"
     CDS             complement(15873..18446)
                     /product="Small distal tail fiber subunit n=1 Tax
                     =Aeromonas phage phiAS4 RepID=E1A188_9CAUD"
                     /codon_start=1
                     /transl_table=11
                     /translation="MPMKYLSLGELGFSDTPLEAQYVTVRTGPGDQDFVNVLLGDFRT
                     FVNVSVNQRIDDLETQIGGATGPSIWPAAKTLTLTGAVTGSVSFDGSVDFSLATSIAD
                     GSLSVAKTNGLQGLLDGKLPSGANAVSASKLMTARTISLTGLITGSTSFDGSGNVTLA
                     TVMADNTLSIAKTNGLQGLLDGKMAVGTGGLGGVMVDAGTGWNTINTTGFYRMGGTTS
                     DGAPITGADHDVIHLQASNGDASQISFTTSALASFRVKDDAATWSPWQTFYHTGNLNP
                     TALQYLPLSSTQYNAGSGLDCNTLAAGTKAWVAASLANTPGASSTYWYIETLLYGSGS
                     TGLLQRAFGTSADETWFRTHNGTSWGTWRRIWNASNFTPSSKLDTNANAASASKLFTA
                     RTISLTGDMTGSTSFDGSGNVSLATTLAAGVAAGNLGYTPVQQGTGIGQLGNNVKIGW
                     KTGSLLGVTVDATDIGNVAFQSWVGANFLSLGAAAGKANVNGQVFTGPIGATNFSSGD
                     AGSVDLNTVTTAGFYRFQAANANLPSGINYGQLLVMHGAQDTIAQIASDYGSANLAWR
                     SGNPPDVGGSGAWGVWRKLWHDGNLDPTSYASKVNPTMTGNVTLSGASETNYRLASTG
                     QRVVGLISTQTPRVGLYDISNSKWMLRFESDNNVYFDNGGLTVNCVASTDTLQVNTPG
                     SSPAGSNVVITSPGSSPGITGQYGTSKRRDIIFGSTSLGIAVSSGTGGVGQQYTFAEN
                     GTLTASDFAISSDRRLKRDIRTLKPKGELRPVSYTRKTTGERELGFIAQEVQSLYPEV
                     VEIGEDGKLVIRYPRLSAVLSAELCAERQARQVLERKHTALNAEVKILKRAVQRLLKE
                     A*"
                     /db_xref="UniRef100_E1A188"
                     /db_xref="E1A188_9CAUD"
                     /db_xref="met:M446_4120"
     gene            complement(18505..22062)
                     /locus_tag="SCNpilot_solid_1_scaffold_45_prodigal-single_1
                     5"
     CDS             complement(18505..22062)
                     /product="Putative uncharacterized protein n=1 Tax=Vibrio
                     harveyi 1DA3 RepID=D0XHK8_VIBHA"
                     /codon_start=1
                     /transl_table=11
                     /translation="MSLQYESLSALPTVGSEGLANNHQITLITAQGLVNSTLGVLGNF
                     ITAPLIQRLEDLEATLTGDPIPSIWPVARTLSLLGPVTGSVSMDGSGNPTLLTSIADN
                     TLGTSKIIGLEGRLQGHSNLLNLVWTTGFSVGSPITTYGGDLNQLTGAVFLQSNVTTT
                     NKPSSTGADFTILNNGPQNYANQLALRKDEVWSRSQDAGAWGSWYRHWTTANLDPATL
                     LLKTDVAGAALKLSNARTFSLSGAITSSATSFDGTGNVILATSVADAALTIPKTAGLQ
                     ASLDSKLSFKNDLDNTVDLNTVVTFGIYSSTGAFGRGALNYPVMGSTTGQGVLKVVPT
                     GGGVQQIYRTYDDRIFVRTQRVNVWSSWIELVQTANLPSFLTGKMDVIGGQFTGDVTF
                     SNTTLKLTGVGALSATNTWTSGISLSTSPHGQTTSVGGLIINGVSNAIELTSITNVLS
                     LSLGAVSSNALTFNGQTVWNGGNLNPEMPVPASGVLYVGNSAGTHMRLRNDGRYSVDA
                     GTTWREINEAPQAVTDPTYNSLSLKSDGIYFYSELAGRWNIRTGVNGAYKYFIFDENG
                     NFDLGQGQIFVNGQIVWNAGNFNPASKLDATATAVAATKLASARTINGVAFDGTANIT
                     VPSTLSITSLSDMSVRLVSGLYQATAVPDGKGFPPLAVTSGAWYHYSAITHSNTSNNY
                     SYQRAVDFGDVGNSFVRQTADNGLATWYRDWNEKNLPSPLDKSGGVMTGPLTSDSMGF
                     RTPANQMPLITKGFGPFTSGKYNGVGRWGIFSEVNRLGFGYPSDATWDNNVVKIWRYN
                     ADSSIANEFTLWHTGNVTPLDRNTGGTIGNTIRLMGGTVSQQMTHLTLGWNNGVTRWA
                     QVMESGAAFALYCYDPSGGTPTSVLNIANIAQFGQQVSTMSLLGGYASNGSAAGFTAG
                     PRTSGNGFTVYADADQLRIWSNTAGADKFRFNADGGLVADRFFAGYDSGALNSMSCSN
                     WFRSSGQTGLYFNDYGGGLYMTDSTWVRTYNGKSLYTAGTMQSGAVATSNITLGGNGN
                     YLYEEVAGRLAVRTGTSGGGYRYFNFGEDGNFNVINGGVNASDFTISSDERLKDSVKT
                     LEALPALRPVSYTRIATGAKEIGFIAQEVQQHYPLAVSVGQDGYLGVKYPRLTAILAA
                     QVNHHSNQLQELASMKAEVESLANQLAELKAIVLQIKAS*"
                     /db_xref="UniRef100_D0XHK8"
                     /db_xref="A0A0G1WXR8_9BACT"
                     /db_xref="hsw:Hsw_1560"
                     /db_xref="D0XHK8_VIBHA"
     gene            complement(22064..23137)
                     /locus_tag="SCNpilot_solid_1_scaffold_45_prodigal-single_1
                     6"
     CDS             complement(22064..23137)
                     /product="Uncharacterized protein n=1 Tax=Neisseria sp.
                     oral taxon 014 str. F0314 RepID=D7MYQ0_9NEIS"
                     /codon_start=1
                     /transl_table=11
                     /translation="MTSETPTPSLADQVAALQEQVQSLTDLVTDLSLAFYASKQKTGS
                     SDSVALGTDALAECTPEYPNVAVGLCAGVKLQGQGNVLVGPFAGFEPEKTLKDVTVLG
                     NEAGMGLVGDLENVTLLGAHTHPTGSHQVVLGDNRTHVYSHNALQRRADYRDRFQEQP
                     LTLGLDFVLNINPVEYQDDHRERYVDWASKPSEPLALREPPQPPTVPSSDPGYQPQLI
                     AYRSAKALWLKDQKAYEIAQRQYGLDLLRWVEENQLRRIRSDGSQAGTRKHFGFKARE
                     LLSVAKRFGIDAGFVQDHSVNGGEAVHTVADVELVACLWLAVQQLSKTIHSQAFLDEL
                     KSALASTLPTPATSDSGPSIEDV*"
                     /db_xref="UniRef100_D7MYQ0"
                     /db_xref="D7MYQ0_9NEIS"
     gene            complement(23261..23752)
                     /locus_tag="SCNpilot_solid_1_scaffold_45_prodigal-single_1
                     7"
     CDS             complement(23261..23752)
                     /product="hypothetical protein"
                     /codon_start=1
                     /transl_table=11
                     /translation="MAGLKNVYNSPAGDVLKQALEQYHGIAFQRDYVDLTWSPVDGLV
                     TQVTVSPKVKDGFTAYVEPMTFNVNKLNLQDQLPKDACYSGSWPIEYVSFANFLLASY
                     GLLIEPGYWNLELDGIDYVLNEGLLIDQPIPVDRQMTLKASINHPLFVLGTSLPLQIT
                     QTL*"
     gene            complement(23766..24320)
                     /locus_tag="SCNpilot_solid_1_scaffold_45_prodigal-single_1
                     8"
     CDS             complement(23766..24320)
                     /product="hypothetical protein"
                     /codon_start=1
                     /transl_table=11
                     /translation="MSSPITLGLSGLDAVTQRFLGLLTRPLDTRFIEFSLNAPESKLI
                     VTSRAEAPDGTVGIYKGSFTFAYVKDNLNTLLPYALSVQADYPFTYRKLRSLLQTRYQ
                     FQVEPLEFAKTLGGVGLTDDDLIDVPLTSNYVELKLYATADSGRFTTGSFLSLIVLQP
                     LSRIPLKGLLDVDSTHCLDCLATS*"
     gene            complement(24333..26087)
                     /locus_tag="SCNpilot_solid_1_scaffold_45_prodigal-single_1
                     9"
     CDS             complement(24333..26087)
                     /product="Outer membrane autotransporter barrel
                     domain-containing protein n=1 Tax=Rhodanobacter fulvus
                     Jip2 RepID=I4VKP4_9GAMM"
                     /codon_start=1
                     /transl_table=11
                     /translation="MATNDQLKRLSPKGAVVRMVNDLNATQFDGSEASALQVSPPQAL
                     TGHRTQVELSVRKPLSGSDRTADPGVVNFRFNRLDVDATLGGKLGGYRPAMPSSTRVL
                     LDELTRRTGIVFQDEDFVLEDINRDNAAPYILKAKAGSLRWLGSTSTELLDLTDLSVY
                     LSGSLPAGPYRLGFKPVVWSTKDHQPYLNATSLYADLLNIALNEPVASPNHPLLQWLS
                     KAVGALGDYKQGSASPWVYNAAVAPYNARGAVLISRDESKTGLNVLVPAATKVARVRL
                     TAADSVYGDKDLLIPYSVPTFATSDYTPAPRLKSAGVINASDGTPWNKWLNTLPAPSI
                     LTSLPVGLNLRFSGPDEWVTDPNNPSPTNLYNAVVQYNGSPRGYDVQPYNPLCNRLVI
                     FTVSSSNTAYQGNLTFHYRAPIIVNETLPDAVLGSPYNFDLQPREGVAPYSLTFVSGA
                     LCPSHALVGSVIQGSTDSTGRYSVTYDVTDAVGTKVRYLLQYRSVVGPLVLQGNPPAG
                     VRGQPYSYTFQISGGVPDYLYQLTDRSDSTELTVPDPNHPMVSGAFSNTPGDRHFVLR
                     AIDQQGTTTEFSFTVSVP*"
                     /db_xref="UniRef100_I4VKP4"
                     /db_xref="I4VKP4_9GAMM"
     gene            complement(26098..26553)
                     /locus_tag="SCNpilot_solid_1_scaffold_45_prodigal-single_2
                     0"
     CDS             complement(26098..26553)
                     /product="hypothetical protein"
                     /codon_start=1
                     /transl_table=11
                     /translation="MTSSLDLLALTHAAAVPVIVRESLVSPDDADNLLIGTSVVHPDG
                     TTDIPVYIDPEAYNDPNWHYQGEISLSYQRLDLGDTFGALGLHFKVTPTYTTEEIAAK
                     LASIFAIVIEPGDYVHQTLTLTTPSELLIFQALPDSLRYKGQVAIRVHL*"
     gene            complement(26625..29015)
                     /locus_tag="SCNpilot_solid_1_scaffold_45_prodigal-single_2
                     1"
     CDS             complement(26625..29015)
                     /product="PHIKZ128 n=1 Tax=Pseudomonas phage phiKZ RepID
                     =Q8SD34_BPDPK"
                     /codon_start=1
                     /transl_table=11
                     /translation="VSKAQYDIYRRKVFDLSRTLVVKSSASADAINRELRNYGFDVNE
                     NDPSTWKYYLHLAGNYHSSDQAMTVKSLDTTQDIAFTRATLNDHLATLREYRTFGAYY
                     RALVARYPDQEDLIRGILNPVAFEDAVDTVDGSILYFDSELVEPNEENLIPRLEAWCQ
                     VFSRRWLVRAYAQVDDLYVAAHLAQLYMLIPSVVMNIRLGNCHTNYAHSYHIREYLAS
                     HQKLDWAVDYMTKKQMLWLYRQIRFIERNAGKQSTFHSLIQNILTERSLPLAEWSMRH
                     QLKEMPGELVPRIEFARDTLNLDLSAAGVETRTVTEMLDAEEIVAKGNSRVLEDAAVV
                     IREQMENSPDDRLDTKILESAVLDTSDATIFTFADTLLNHWLYLSFVGRYTAVITVDN
                     PKTGAPLVLSVRDAFIVFVYSFSKAYGLEIHNLPVLPAHFVRKLQMPLRSEIEGLIDR
                     KLLNPAVVDALFRPVTPVGNYISTQAFYTDVKRIHQGLLDHRWIWATREHKDERGQVE
                     GAALHFYQHVDCDLGSTQSFDDWFTERGLDMPSFSELEAGLLADVLVSYATGANLNTT
                     TSLKDIQAAMLKIMSTLSSYSVQYLQSINTQPLIVTDWPMPRIGDIFGSGGDQIEGIS
                     LNWDVLSVAAQARITDDIQDKMFSDDMDVRVRGTSTDRVEWNLDTRVHGQITYRYRVE
                     LPEITVLNDNFPLSGLDSVVDTDSPSYTPEGSTPLAEAFSTLSSVHYGLSAEDRTTLV
                     DRWAVRPQDTPYDLYLEGLSYPPIWPDEVVLGIFTLPVNPSETPPLLDQFTYPSGP*"
                     /db_xref="UniRef100_Q8SD34"
                     /db_xref="Q8SD34_BPDPK"
     gene            29058..31931
                     /locus_tag="SCNpilot_solid_1_scaffold_45_prodigal-single_2
                     2"
     CDS             29058..31931
                     /product="Virion structural protein n=1 Tax=Pseudomonas
                     phage PhiPA3 RepID=F8SK21_9CAUD"
                     /codon_start=1
                     /transl_table=11
                     /translation="MSDRHIGSYAVPTEVASQFRRLTPTGRHAEIAALTSKLVPELAT
                     QRFGQNFVIGGHRNRPLISPDMGLLQRISDITANDVSDAQTIFQLLPETELAMQILVS
                     SILAPKDLVTSNVSITLGPNRFSSELGSQMLAVVTDHFEKIYKISDLLKPSLDDALFL
                     TGSYPLLILPESSIDRAINNPGRVSFESVRDDIDAQGNVRNLGFLGNAHNDKTGPVIN
                     FGLEDINGARAYNPKVTELCVDLESKLEIVDNPNLLKVNALQKRVTADKTYHLLGRRK
                     MTGLVSTELKVSQEAYTAATQMGLGTPYGTATQYQPVQLISPAHDIRRASIGHPLVMK
                     LPSEAVIPVHQPSNPSKHLGYFIMVDAMGNPVNSARQRDFYADMANSLNPNSSMGSQL
                     MAQAKRNIEGQATDRQHEIDEMARIYGQFLEKELTDRLRNGIYGDQVEVTAPQEVYRV
                     MLARSFQNKQTRLLYVPAEMLTYIAFDYNNYGVGQSLLQNSKILGGLRVLSLFAETMA
                     SIKNSINRTRLGITLDPDDPNPTQTVEFLMGEYVKTRQGSFPLGATNPTDIVSYLQNA
                     STDVEVQGNTRYPETKLEITERQSQRVKPDDTMSKDLRDRHLMAMGLSPDMVDAGANA
                     EFATSVLANNLLLAKRVLTYQQVFEGFLEEFIKKYILADGDLMDQLRQLVQEYHGQLT
                     KDQKKAEVLAKDAKTQRALLEGKRVSQESIDEQLESLENMNQDAVVMEFLQALEVALP
                     KPDMATIKSQMDAYDTQEQAYEKALDAYINDAYLESKGLGSLSELVAPVKAAAKAELL
                     RRWLRENDVLPELDELLTGDKDESRDLAKDVSDHMDSMGDSLLKIMYRFAQQRQLNDP
                     AVVKLQKILEESGTDFGGGSSSDSFSAPDNSGGGDFGSGEDGGFPEMPEIGGGETEDS
                     GETTETDTTDTTDTDSSETKTEEDKDKSLEPGQPPSFDDSGSL*"
                     /db_xref="UniRef100_F8SK21"
                     /db_xref="F8SK21_9CAUD"
     gene            complement(32104..32394)
                     /locus_tag="SCNpilot_solid_1_scaffold_45_prodigal-single_2
                     3"
     CDS             complement(32104..32394)
                     /product="hypothetical protein"
                     /codon_start=1
                     /transl_table=11
                     /translation="MSITEDLIQASRLIERSIRAIENSDITLPGRALKEIVHLQTTAV
                     RLRDEAISLHYEAEWTLEAIGVAFEISPSRASQIARRIKLSRTKRHGPRRQR*"
     gene            complement(32465..34555)
                     /locus_tag="SCNpilot_solid_1_scaffold_45_prodigal-single_2
                     4"
     CDS             complement(32465..34555)
                     /product="Putative uncharacterized protein n=1 Tax
                     =Pseudomonas phage 201phi2-1 RepID=B3FJ66_9CAUD"
                     /codon_start=1
                     /transl_table=11
                     /translation="MWNNRAGSGLMHNPPFVVPVDVPPHLNDYLPLFTGYVLANVTQG
                     ATKNQARALFKNLLESDNNALGEVVQSFANVVSYYIDAEQLGPGQVEQCMANCVGMVV
                     NAYLGYAVQTYQNDFAPVVNQQMFEESKSYIGQLERVKNEAQMYYNGGRGNWNHSNRG
                     GGAAAPQRGWQPPQRAAMGRGGQQGWQRNNAAPASRWDEPVQTGGGNAGGMQYQSAQD
                     GWPGNRMGSRNTGLGSSVWADGPTPATKPQAEGFDGSGNVRPRRQFTNPHTPTHAPQE
                     ERPRMAPNQTLVDGIVFTSARTDMTWPKVRDLDRLWDWVLFEDGTQLRPVYQSRQDGN
                     WKITYDPTQPAPPLYDPQTHILFKIRSPEGAVSYEAIQREPTMEYLDHELDPELRRKA
                     QVEVEANQGKVAAAWQLVEQLRPNPSSPLATSEPLYEDGEGMGVTATAPDQFLLTTDL
                     GRGVKRSLVRLKVDNPEINSGAFELYVDQAILTTVLEPDYVKLTQLQESKDFQKLHAS
                     MDDLQGKELFEAVNGRVTEVINRFLKERLGLVDWSIDSFYEDFADLRNLLLEKHGRQV
                     LESFQDCAQEMIFQALTFFSSDDLTAAHKLLDLKDDDNVLIWRERSSVTQLPVSNSEL
                     GLDVGDSGVMVKETSHNALYKTFSAVFNRTLDLPLVYRGRYIATSDGVVYALVRGMLN
                     LEAILIHKAPFRLN*"
                     /db_xref="UniRef100_B3FJ66"
                     /db_xref="B3FJ66_9CAUD"
     gene            complement(34607..36229)
                     /locus_tag="SCNpilot_solid_1_scaffold_45_prodigal-single_2
                     5"
     CDS             complement(34607..36229)
                     /product="PHIKZ123 n=1 Tax=Pseudomonas phage phiKZ RepID
                     =Q8SD39_BPDPK"
                     /codon_start=1
                     /transl_table=11
                     /translation="MDKVLFDLVDKRIPHFNRRIVEGLATEEMKHVEKYIDQVLRTAC
                     AELSPELTFVRLAPCTPKEEYFENVRRTGKRNTIEHARSDVYMVKLLFELNGEQLPPR
                     YIVLPFVRRGGLITLRGSDFAISPVMTDKAFSIGPDYLFVKVDWDRLKFRRVPQYFYV
                     NDNQEVVDVVYSKVHHYVLKARRTDSKNDVRCNTVLPHYLFAKYGLTRVFSEFANTQV
                     VVGGAQEITPEAYPAKDWLICRSTMFKPRSVRDKYYVGPDIRLAIPKDSWSPTVASLV
                     GGLYYVADHFPDRVTPDEIDEPRLWRILLGYMVFGPGISEGKLAEDINSHMGSLDNYV
                     GPQTRKRLSDVGVYIEDVYQLFMHLIESYDDYMSQSVTTLSSSYGKKLMTLEYVLSDL
                     TYAIHRFMFAVGSHRKRKVLTKDDLFKIMNKTLKTNTVMRMNRQHGEVNAVSVSGDNL
                     YFKVTSHVVLQEASSGATTKTRNSTEDPSKILHISVAEVGSYNSMSKAEPTGRSKLNP
                     FTLLSAHDNEILQNPALKDVTVPTQALIQRDS*"
                     /db_xref="UniRef100_Q8SD39"
                     /db_xref="A0A0A8J9C3_9CAUD"
                     /db_xref="Q8SD39_BPDPK"
     gene            complement(36246..37484)
                     /locus_tag="SCNpilot_solid_1_scaffold_45_prodigal-single_2
                     6"
     CDS             complement(36246..37484)
                     /product="Uncharacterized protein (Fragment) n=1 Tax
                     =uncultured bacterium RepID=K1XQ22_9BACT"
                     /codon_start=1
                     /transl_table=11
                     /translation="MSPPPTHAKTYRTKVIPIIDGQDMAVSGSAELSYQFLNHIHRPV
                     TVITRSGLRLIIPFRHPPRRPLSGKRPKEGLRDACVEPSFVIRFKTHVQSDVNLDVTE
                     LSHDLGQATSLEAKAYMDAVRASEDRWVQGGVQSVWVEYHIPASDFDQEGGVLYLQNL
                     DLQLSVLDQASTAPHPRSYGGQRLRDAQAFDEDMSCKGVFYGVYIRDSIGAFGNRFIN
                     INGTVHGVEVLTDTSQERDGVYCITTHRTTSNFVPHNTFVEYYDFEEADEKLGLYQTY
                     KEAQTLGNPQERFKREYEERLQQLKLDELSAREAKAEQERILAEQQAKLDLQKEVQRQ
                     ETMRYEYQLQRINQLNKLMAAELERREQNYRREMQLFKEFSDASGHERRESMELLKLI
                     PTLITTAATIVAAYKKLKSV*"
                     /db_xref="UniRef100_K1XQ22"
                     /db_xref="K1XQ22_9BACT"
     gene            complement(37638..39908)
                     /locus_tag="SCNpilot_solid_1_scaffold_45_prodigal-single_2
                     7"
     CDS             complement(37638..39908)
                     /product="PHIKZ120 n=2 Tax=Viruses RepID=Q8SD42_BPDPK"
                     /codon_start=1
                     /transl_table=11
                     /translation="MALKLKARQTAPLNQLAQNLASVIRTNGEDFVSGSATKNLVSME
                     SIDNHSANALNNTFENVRNVLKQQLGSIKGLGRSFGLEADADATPEEQAVAAQRLDTA
                     LDAGAMAAMAAGDPESYARAAYQGQAQAEPGVSVIDSQAGDSAASMDYRGEVAMEAFN
                     DKELREHLPFSIIFNIFASRQDDFSEMFFPTTVVSPDQAGLDITVARMQVFNEVRHAA
                     NGNKVNFGKRNLIDAAVDYTVLADEHTRLVPVVQSDNSNADKFVAASVVAPFTQRVGN
                     YDVPTAPLKLNQEIDLIGISQYQPLVGAGVIDHSDDVDTRIVLDNLYLAVGAGKGVEF
                     PVSRLARSGFTKTVEGNSRLMGLQFTSTDLVIDKNTKAVDGSSITEFDGIVSGSYTVR
                     LSLNVSGELNVEFGNVKVWAASVSVQSIQDANGNVIPTGAGAGLAIVNDLATLAVVGY
                     TLRVNRTNANKRTRGHLLDAVYETSRYSIPLGSPLSITSPVTSDGGRDAADQKMLIAA
                     ARMRNSNNAVTAIFDIADQLREAVKGPALPAGEVSGVGGLGRFLIDPFFEEHDLDLVT
                     SINSVKSQDRAMDVSATLVNAVRDIAYRMYQYTKIQPAIDALTGVAGEAPILLVGTDQ
                     VLIRHLLVNGDTRTFGTVFDKAVVKSSTDRRVYGKIIISMSRPNADGPDPLTFGTHGW
                     MSELIATMPVSRNGATTKEATVQPRTLHLNNMPVLAIITVKGLTAALVDKTATPALAI
                     AGVSNVYLDGLKYPIV*"
                     /db_xref="UniRef100_Q8SD42"
                     /db_xref="I7DKU7_9VIRU"
                     /db_xref="Q8SD42_BPDPK"
     gene            complement(40165..40680)
                     /locus_tag="SCNpilot_solid_1_scaffold_45_prodigal-single_2
                     8"
     CDS             complement(40165..40680)
                     /product="hypothetical protein"
                     /codon_start=1
                     /transl_table=11
                     /translation="MNIVYVPQHLYPVLKQSDLHGADYRNIERLLDTLSSDDVAFYLF
                     CNTPGHCPMPQAAQDTLPNLLFGPNAAIPFTSTGRSQETLTKYNSLVQNGTDADYRTE
                     RGTLSSDCMEEDLIIVTHTASADASLGNAACEQVFFDRLIQQLLSFKPLESVMGSPLM
                     LGWLKSVSCGA*"
     gene            40710..42299
                     /locus_tag="SCNpilot_solid_1_scaffold_45_prodigal-single_2
                     9"
     CDS             40710..42299
                     /product="DnaB helicase n=1 Tax=Pseudomonas phage
                     201phi2-1 RepID=B3FJ60_9CAUD"
                     /codon_start=1
                     /transl_table=11
                     /translation="MDPKLLLVKIATLLYKESQLNDPTSQSSTLIKEVLGTVKIPETS
                     LDLDRSRETLHNLRVTIGWMSEQRDGALDRASILQRIRINTADDESLFYAFEAGIEDL
                     EDPEQLKRQCLQLRMELRDHINQTNIQEILRQFSHQVNFKPESVDWRSVISDMNQKLE
                     PYANSCAEEFKIPGMLNVVNLADSDNVQSLIQQAAKETSKDGILRCGYQAVNRMLGDH
                     DGFRRGEFVIVGALQHNYKTGFTLNLFKHFALYNVPYLRDPTKKPLLLHISAENELHL
                     NIVQLYASIWENENRKEADLGQFNHPDPEIRAAAIAKAQTYIYEKMSVNGYHIEMARV
                     EPSTFTFQSFTDMVAMYEAQGYEIHAIVFDYLNMMSKRGCQQGGPTGSEVRDLFRRIR
                     NNTAPRGITLITPAQLSTEAKKLTRMGINDFVKHLEGKGYYDSCGTIDQEADLEIFIH
                     IEKVNGESFLTIQRGKHRKPTNTPDRFRYTVLPFNPIGGVLDDLLGRDSSRRVAGGGP
                     EGSGEEMPWFATTGTETALPI*"
                     /db_xref="UniRef100_B3FJ60"
                     /db_xref="W6ATQ0_9CAUD"
                     /db_xref="B3FJ60_9CAUD"
     gene            complement(42373..42708)
                     /locus_tag="SCNpilot_solid_1_scaffold_45_prodigal-single_3
                     0"
     CDS             complement(42373..42708)
                     /product="hypothetical protein"
                     /codon_start=1
                     /transl_table=11
                     /translation="MDESALRHELQNIVCYTSPDAFFEESTEDLEFSTKAGEIVRLTS
                     LIPTFESPEQRKEESLTYELLGAVLNAIDFSTVAHITRSTKDSIGRLFEIEYRPIGPG
                     EWSAHSQVI*"
     gene            42845..43183
                     /locus_tag="SCNpilot_solid_1_scaffold_45_prodigal-single_3
                     1"
     CDS             42845..43183
                     /product="hypothetical protein"
                     /codon_start=1
                     /transl_table=11
                     /translation="MIGVQLLGLLLLKHAILAHVIDFGYSASRRAYCKYWLLALCFQI
                     LAELTGTLLVLNLPVTLHLKVVIAIECLGLTLATLVERRSSLPHLLRNHILCELTLLG
                     LYVVMLALVL*"
     gene            complement(43251..43802)
                     /locus_tag="SCNpilot_solid_1_scaffold_45_prodigal-single_3
                     2"
     CDS             complement(43251..43802)
                     /product="hypothetical protein"
                     /codon_start=1
                     /transl_table=11
                     /translation="MQKLQYNMFYRFWIGMRIISKHLSGKMARVFELVGDRFFDLFLY
                     RGRVGYVQTGVEDDLADGLVRYYERGEYGEWILREITFRIHNRWLLRRPGLCSNLILW
                     SIKTELSVEDGLNVHSILWGKYSFHRKELKPFDLTRLPDEETVTKRNASLKKTQDYLQ
                     RRFPVTPPSLSGSLQRSCIRRMY*"
     gene            43970..45067
                     /locus_tag="SCNpilot_solid_1_scaffold_45_prodigal-single_3
                     3"
     CDS             43970..45067
                     /product="hypothetical protein"
                     /codon_start=1
                     /transl_table=11
                     /translation="MSSNDKPADLLIGGEQYLTNLINTTNGTSFVYTDLVIGSPAETE
                     DDIYNTDIDVTFPVAPTPGDPAPAPVTGTVHYGRFDLGRLFSNRNIRIHDNNYATTHA
                     LLAPLLNEARLAFEPDDIVDSALSGPYPRRVVLKAAPLSLRFIGQFSLEIAEAVTYDA
                     SVVSAVVVTEGTKPSQKALKTDGTLIVGEHNSAEQMIVATNGELEIAGAARLLKYNGV
                     FKPTSSAYYINVADNDDWTLPFSFLLKNTKNADRVTDLYDCFVKVTSVEANSYLNFQL
                     KRQYGKLLLEDTTNQITITDPAAYNEQGSLYQDLLRPTYYRAKFGSIAKNALGAPYGT
                     FEVELKAVSKNGGADVVVAFTVHVDGLPDTP*"
     gene            45139..45609
                     /locus_tag="SCNpilot_solid_1_scaffold_45_prodigal-single_3
                     4"
     CDS             45139..45609
                     /product="hypothetical protein"
                     /codon_start=1
                     /transl_table=11
                     /translation="MPSPTSTKAQLVMLMNDSLNQQFIAANYAEGDVTLGAPQVNTDT
                     THPNHDFNTVISATIGSGETQQVFTLHYNRLDIAQLLAPRGPSIDGDGTETSTHDTLP
                     LVNAHIGFNLDVADVSDDLLTTVDADNSTITLKATATSLAVYGQGELNITNPPG*"
     gene            complement(45859..46500)
                     /locus_tag="SCNpilot_solid_1_scaffold_45_prodigal-single_3
                     5"
     CDS             complement(45859..46500)
                     /product="Dihydrofolate reductase {ECO:0000256|PIRNR
                     :PIRNR000194}; EC=1.5.1.3
                     {ECO:0000256|PIRNR:PIRNR000194};;  TaxID=1262922
                     species="Bacteria; Bacteroidetes; Bacteroidia;
                     Bacteroidales; Prevotellaceae; Prevotella; environmental
                     samples.;" source="Prevotella sp. CAG:1320.;""
                     /codon_start=1
                     /transl_table=11
                     /translation="MRTAKDFTVNITLIAACDLNFAIGFENHLLFKHKEDMRSFRTTT
                     TGHIVIMGRKTFESLGSKPLPKRHNIVVSTTLPFQPPSYYDEEGNTSLEVVDSLEEAL
                     RKAEVAQTVLNQFEGPDRQVFVIGGEQLYRAVYPRAQQIILSTIRTRVEHADAFFPSS
                     FLIGDDQILWEKVSVDSFDDPKDPNDTTFIPWDRLFYRRSPMSAVKKENHRVH*"
                     /db_xref="R6EDC8_9BACT"
                     /db_xref="gwe2_scaffold_177_72"
                     /db_xref="shg:Sph21_2972"
                     /db_xref="1.5.1.3"
     gene            complement(46547..47164)
                     /locus_tag="SCNpilot_solid_1_scaffold_45_prodigal-single_3
                     6"
     CDS             complement(46547..47164)
                     /product="hypothetical protein"
                     /codon_start=1
                     /transl_table=11
                     /translation="MNSFPLLKGIQASLEGVTDGQTRVEKEIVLYGKIQDFKELEKAD
                     SKEDQEQWEIRHQSDGSPYAGCVRIRCIDGKTYILTTKTYKPDKGNLFETETELPPKV
                     GKNIMEEFKKLSSGGMLKTRYVFKVPESELLWEIDVYYDESGNPRTWCKVDLEVEDLR
                     TKRPDLPITLKDVREIPAKNRSEDDQKFLDRLMTREFVTPNPYAE*"
     gene            complement(47261..48568)
                     /locus_tag="SCNpilot_solid_1_scaffold_45_prodigal-single_3
                     7"
     CDS             complement(47261..48568)
                     /product="Uncharacterized protein n=1 Tax=Lachnospiraceae
                     bacterium COE1 RepID=R9KYG8_9FIRM"
                     /codon_start=1
                     /transl_table=11
                     /translation="MNDKNDLAVSESTAVVPTDTLVETTEGTVPVTDVNVGDELVPVS
                     AEAAVESRMAIKADDPEAEPLTDGEYRARKEQLANEEPIKFDLVIRANSYRGVVPYAI
                     DLDKLPHAAPSGPNRGAAVEKVLASSGAIVPKLVLSVDDIWLSQLMTGSDMAAGVWKS
                     VMSRVLGPKTRFRIATLTLITRTSETSYDSVPTSWLPHHEVKTRMEGTKPPAQPKRKY
                     YIVQPGDTLTGIALKVLKDASRFTELAEINVLENPDLIHPKQKLYLPEDAQWPPKREP
                     KVRSEPTASKAKTPMKSAETRPQRTPYARISKIQDDLYLLCKGEYGVQYLEPENIVNA
                     ARAVVEFHTGVLVVLATVVTNLFGTVTSYANRGYWGGYGFLQTMVFAGGDSKEALIRA
                     LQNQITSLPTSDLRVPTPVRNEKLVEFLAIASKTRVMQDHRQG*"
                     /db_xref="UniRef100_R9KYG8"
                     /db_xref="A0A0G1YH42_9BACT"
                     /db_xref="nbr:O3I_037620"
                     /db_xref="R9KYG8_9FIRM"
     gene            complement(48703..49110)
                     /locus_tag="SCNpilot_solid_1_scaffold_45_prodigal-single_3
                     8"
     CDS             complement(48703..49110)
                     /product="hypothetical protein"
                     /codon_start=1
                     /transl_table=11
                     /translation="MSNETTASKEPLDLGEMPFYGITSDGKFVETPKADYPYRSLELY
                     REQPDSLKIELSLYPFQLEVIRASLDAHMNLPEEERPSYFVIRVSDLQIIYASPLVTR
                     IEDASNLLLAETTDFRIGPFSLVEAYNTWLPSA*"
     gene            complement(49218..49844)
                     /locus_tag="SCNpilot_solid_1_scaffold_45_prodigal-single_3
                     9"
     CDS             complement(49218..49844)
                     /product="hypothetical protein"
                     /codon_start=1
                     /transl_table=11
                     /translation="MQTMSKIISREVLEWRRVGKERLEAFSIFIKTDALLPAFRSAAY
                     KAFKDSMPEGAPPDSALRFLKASREEDDHVLYKFGSAEKPFVDVGVTDNQSTFERITE
                     DQGLLIPPADITEFDVWANNQFFDFLEERLGEINPYGAFAVYLFKELLGRFTFLQLGF
                     DLRRDRILALFHDELDDVDISFQTRIKSTFAPFETTASSSSESDSTVS*"
     gene            complement(49895..50506)
                     /locus_tag="SCNpilot_solid_1_scaffold_45_prodigal-single_4
                     0"
     CDS             complement(49895..50506)
                     /product="cell wall hydrolase n=1 Tax=Paracoccus sp. TRP
                     RepID=UPI000225F36C"
                     /codon_start=1
                     /transl_table=11
                     /translation="MFKSSTFRLFFTAVLALTLNACVSLPRLTSMSEPVVGFTPPPIH
                     VVFQSIELTPPPIVLKEPIYTKRTLADRARVSLSASEIKCVAEGIYYEARGESRRGKI
                     AVAYVILNRMGHDKYPDTACGVVHQHRRGRYQFSWAGKPPRIRNQAAYAEAQMVAIAV
                     LSRTVPNPIADSLFFRHAKAPHHNVRLTLRASIGQHRFFALAT*"
                     /db_xref="UniRef100_UPI000225F36C"
                     /db_xref="A0A074J3W3_9RHOB"
                     /db_xref="pgv:SL003B_3335"
                     /db_xref="UPI000225F36C"
     gene            complement(50688..50900)
                     /locus_tag="SCNpilot_solid_1_scaffold_45_prodigal-single_4
                     1"
     CDS             complement(50688..50900)
                     /product="hypothetical protein"
                     /codon_start=1
                     /transl_table=11
                     /translation="MDEPNSPIYRVIRVRDGLKEYYAGHYVNGHEHWVTDPKESISYP
                     TSGLAVATMRGLSSTYGIPINVVWYR*"
     gene            50952..51251
                     /locus_tag="SCNpilot_solid_1_scaffold_45_prodigal-single_4
                     2"
     CDS             50952..51251
                     /product="Uncharacterized protein {ECO:0000313|EMBL
                     :BAQ02675.1};  TaxID=1585840 species="Viruses; dsDNA
                     viruses, no RNA stage; Caudovirales; Myoviridae.;"
                     source="Ralstonia phage RSL2.;""
                     /codon_start=1
                     /transl_table=11
                     /translation="MFTEMLDKYLVEDWRKAPKWLSVWVLLLIGMAPDLFNLAVQYKL
                     ITAASVPGIFEKALNLAAFIGIAVRMIDQAAIAKGLLPAKKDSDSSDGTPPPTAG*"
                     /db_xref="A0A0A8J8D1_9CAUD"
     gene            complement(51344..51625)
                     /locus_tag="SCNpilot_solid_1_scaffold_45_prodigal-single_4
                     3"
     CDS             complement(51344..51625)
                     /product="hypothetical protein"
                     /codon_start=1
                     /transl_table=11
                     /translation="MWLEKKHADIEPLVRTHSVSERERARFLIHSHYTKIYGESIRSE
                     TPRSLRLKIQEIENRLTSGLRRFQPFIFRLYARQCAEYERISQLLLVLA*"
     gene            complement(51796..56769)
                     /locus_tag="SCNpilot_solid_1_scaffold_45_prodigal-single_4
                     4"
     CDS             complement(51796..56769)
                     /product="Uncharacterized protein n=1 Tax=Agarivorans
                     albus MKT 106 RepID=R9PJM3_AGAAL"
                     /codon_start=1
                     /transl_table=11
                     /translation="MAIEPIPVNELPTKSPATVAVLRDLVGVPVLEGRVTTIEGKVNN
                     PSLKLSPVVQTVNEDTTASGNVFTSAVTNGGPVRLKEFWINGFGGTYTSGQRALIDKV
                     GRVTIYSDGEWEFVPDLNWNGTVPTIYVMATNGDDLKATTIDIQVTSVNDPPVVSPDV
                     MLTKLNTPVIIPVLADDYDPEDDPLTVTKVNNAAIVIGTPVAVDHGSVTVNVDQTMTF
                     TPETDYNGKVEFTYAVSDGQLETEGRVLVQVGYDDFPMFSPVNPMMTNNYFDDAAMNF
                     GLTELEWYGEAYGNGVNVTELSYTAERGRPDLTVKEPWLYDRATVVYKLYLRTGNPDI
                     RAKALSLAELYFSKISPVGDYAYFLPNQGAVKDPKYQYPLVGYWYERETGNQTYRPTC
                     KLLADGLYDEFPPIWNEDINPWTERNLNYAMQGQLAYYWISGDAAYLNRANEYFNLLV
                     TMSVDTGAALHTYFQHENEGPGTMVSSPWMTGLVIETLIQLYRTTWNQSILSWISRYC
                     DFILQYGFYVNYEEPAYIGFRIPAYLVGTSAQFVEGDIASDAEHCYDISVVLQKGLWA
                     KQQLNQDTGTIQRVIFEMQTVAKLVFDDWTRTTVGLPKYRILPARKYGWWFSSAYSTI
                     NAADSLTPGPVLTTAPVLTGSTTMGNILTYQPGVYQGSPTITFQWLRDDVVIAGATST
                     TYVTQTADIGHAVRVAETATLNGVQGVYSTASIQIVAVPTVPLALTENFNYVDTQSAA
                     YQSFISFVDAKQTGGSPYGYSPEQAAVAYRLTNDEKYRTLAIQGINDYVDQAEANIAA
                     NENVTLISGDSYLEVGSVIGALARVYAWCNPDSATKTRWAAIADQAIYNVWNPSTAAW
                     GGNAFPWTGWAINDPGNNYHYSFLMATATWALASGNQTWIDFLNNEKLPALRAYYANL
                     DGGGSREGTGYGISLRGLFAFYQIWEDSSMPNLSQSSSHLNDTLKYWTHAVMPTLNRY
                     CPIGDLSRESFPNLFDYHRDMVLRSRMLSTDSAANDDGSWWLNNISVQQMSQGFMHIE
                     NLMPAGANTSTPPTALSYYSEGTGSLFSRTAWDPTAVFFHFIAGTYDQSHAHQEQGSF
                     VLYKDTFLAVTNNIFSHSGIQQGVKSNNVLRFQNSSGVVIAQKNGTAAHTHSIGSNGD
                     VQAQADLKDIMNDATVTQWNRSVDFTNGILTVSDSFATTNGTTAVFQVCTPTLPTVSG
                     DTATAGDLQIRVLTPAGATFTVVQASAEDADFTDGGYRLDISGGTTQYVVELRSLTHS
                     PDDGTTPITITSQPTPFTGSEGETVTFSVAASGSIPITYQWEYQASGSGVWNNAVGAS
                     ATTSTYTGTLALADDGAQMRCVLTNPVGSVTSNAVAITVGTPVSAPVFTVQPQNASLT
                     DGATANFTVTATGDAPITYQWQNKPVSGVWADINGATSDTYSPVVNTSMDGWQIRCAA
                     TNGGGTTNSDPATLTVTSASQGSGELLWNGPSSANTQISTDKTTASVATGSATEWASV
                     WSNYLVTEKVYFEVKMKIVQATSKWTLLVFTGNSTQDITSVNAGQIWDTPNALLMDWG
                     NRLTWNANYGSATASSGTVQNFAGADAFVMRVCIDPATRQVWAATNDMADFVTDPATG
                     TGETFILGGTDPIMIGASFQSSDTTNYATIATTAEHLYAPPTGFTAV*"
                     /db_xref="UniRef100_R9PJM3"
                     /db_xref="R9PJM3_AGAAL"
                     /db_xref="sur:STAUR_1759"
     gene            complement(56799..57311)
                     /locus_tag="SCNpilot_solid_1_scaffold_45_prodigal-single_4
                     5"
     CDS             complement(56799..57311)
                     /product="hypothetical protein"
                     /codon_start=1
                     /transl_table=11
                     /translation="VSSPYENPLQTLLNEWGVKSNLVITSNQVTVDSVTVVNDNGRNT
                     KLSLTFKNSGVQRNLFFYRLDVDQYCQLTDTSFDDLEETTVRMLVPRIAARAGRFLDP
                     EEFLDTPINRVEGESSISVDLTPRADSIIFNGSLSISLLLTAIAQGALLTVEGAPITT
                     VEGASIVLAN*"
     gene            complement(57450..57794)
                     /locus_tag="SCNpilot_solid_1_scaffold_45_prodigal-single_4
                     6"
     CDS             complement(57450..57794)
                     /product="hypothetical protein"
                     /codon_start=1
                     /transl_table=11
                     /translation="MGIYYYDAYEIRRYGSGDTEEHLKLFTFNSAHEAISRCLNPDDY
                     LCYLKVRLTETDKELFELNPYTVWGDLDEFLRAVDRCRTAKHIQLGKEFTEEQITEEL
                     VSAQFHLQRLTR*"
     gene            complement(57810..60047)
                     /locus_tag="SCNpilot_solid_1_scaffold_45_prodigal-single_4
                     7"
     CDS             complement(57810..60047)
                     /product="Uncharacterized protein n=1 Tax=Porphyromonas
                     catoniae F0037 RepID=L1NF72_9PORP"
                     /codon_start=1
                     /transl_table=11
                     /translation="MNNATSQSAAKMMADSKFYMGYSRWDPARNRYETWEEAVERVMD
                     MHRLKYEAQMTPELKELIDFAEVAYKKKSVLGSQRALQFGGPQIFAHNAKLYNCSSTA
                     ANRVEFFQQTMYLLLAGCGVGFSVQKHHVAQIPPVKAPNKGDAKAHIVGDSIEGWADA
                     FGVLISSYLTHGSTFPEYEGKVVHFDVSQVRPRGALISGGFKAPGPDGLVRSLEKCRE
                     LLNHITNQKDTITTQLRPIDVYDFVMHMADAVLSGGIRRAATICLFSKDDQEMLAAKT
                     GRWFIENPQRGRSNNSVLIVRDELTRDEWAGIMQSVRNFGEPGFVFTDDKEFTYNPCV
                     EVGMRGITEDGRYGFQACNLTEINGGIAVDRESFLYACKASGILGTLQAGYTDFAYLG
                     SASEEITRREALLGCSITGWMNNPEVLFDENNLKDGATLIKEVNRKVAKLIGINPSAR
                     STVVKPSGNASVLLGCASGIHGEHAPRYIRNVQMNKQDAVTELLMTTNPKMCEDSVWS
                     PNKTDVVVGFPITTKPGSIYKSDLYGVKQLEYVKRAQAFWVETGTDESLCTDKRLRHN
                     VSNTISVDNWEEVEEYIYQNRYSFAGISLLGASGDRDYPQAPFTQVFTAKQLVEMYST
                     ASMFASGLIVDGMHAFNSNLWTACDTAMGHGEELNAEDSKDLTKRDWVRRFKKFAKAH
                     FEGDLLKASYCLKDVYNLHRWDGIEKSLKFVDFAMDLNQQKYTEVDTMGAVGCNGGAC
                     EISWA*"
                     /db_xref="UniRef100_L1NF72"
                     /db_xref="A0A0D2HUL2_9DELT"
                     /db_xref="ote:Oter_1788"
                     /db_xref="L1NF72_9PORP"
     gene            complement(60207..60986)
                     /locus_tag="SCNpilot_solid_1_scaffold_45_prodigal-single_4
                     8"
     CDS             complement(60207..60986)
                     /product="PhoH {ECO:0000313|EMBL:AGX01829.1};  TaxID
                     =1401669 species="Viruses; dsDNA viruses, no RNA stage;
                     Caudovirales; Siphoviridae.;" source="Erwinia phage
                     PhiEaH1.;""
                     /codon_start=1
                     /transl_table=11
                     /translation="MAKTSSKTKSSRRNRAAQALATTEQAPQRAKSAKLRAVESWQRQ
                     EVSPLKCLNAKQALFVDLLRCKQIVLGLGVAGVGKTYLSMKYAAQELDARRIERIVVV
                     RPIIEAGGGLGFLPGDESQKTAPYQIPFLEVLEEHYGKTHVESLLYGKFPRVVFVPPE
                     FIRGRTFKNALVVLDEAQNLSCAQMKTFLTRLGEDTQCIIQGDVEQVDIKTRSGLLDA
                     LEILEGLEQVGVVEFTEEDVVRSGLVKDILMRYRHRKVFEK*"
                     /db_xref="W8D063_9CAUD"
                     /db_xref="gwe1_scaffold_215_27"
                     /db_xref="cja:CJA_1389"
     gene            complement(61129..61971)
                     /locus_tag="SCNpilot_solid_1_scaffold_45_prodigal-single_4
                     9"
     CDS             complement(61129..61971)
                     /product="hypothetical protein"
                     /codon_start=1
                     /transl_table=11
                     /translation="MPYINDNELDFEGSLVQLKFNLLLGLTQERAESAKLPFIRCNVT
                     HDASEKSLYQMPRSILPDSFSDAQDTEPQIWSTLSGNAVLVPEPEHLTLIFRFDGDEI
                     PKKYYGAIEKVFARYEKVLDHSRYWKVLTGRLDSVTLQQLSDYCNLLTEETFLDTMVR
                     GHSNVPRSRQPNSSNLMFAEILGAGAVYGVRRLSIQELGDNRPVLNVLMDGFTNREIE
                     LTYDPLLDTSWIARSRPTDRKDPESSPSYSTELYRKAPFDEAKDAVWRLLKFTQFAKT
                     YFEY*"
     gene            complement(62049..62345)
                     /locus_tag="SCNpilot_solid_1_scaffold_45_prodigal-single_5
                     0"
     CDS             complement(62049..62345)
                     /product="hypothetical protein"
                     /codon_start=1
                     /transl_table=11
                     /translation="MDFQRDKIVMINHRMGKIALHSVSNKNSTLRVRLLSDSSLETLG
                     RAPGGAWGAGQITPHNRFLVVLREQLTLRQDHDYHYIDYDNYTVVNRRFATSKV*"
     gene            complement(62461..63105)
                     /locus_tag="SCNpilot_solid_1_scaffold_45_prodigal-single_5
                     1"
     CDS             complement(62461..63105)
                     /product="hypothetical protein"
                     /codon_start=1
                     /transl_table=11
                     /translation="MHNKTPDIISEIADVCGGTIHECVNNLGDGNVFATMSMPLPKDH
                     WLYEMDEQGFTPNPTYELLIGGCRARRYFEDLLQPGIRSGIKAATRCGRDEDFDPDAL
                     ARNVVIGHFGVYTADGLSGGDDARLFDPPNPGSIKRLLTVLALAVADGQLSQDEVIQA
                     VSQEGQADAIRVYDLRESERRAEYEAWRREHGVESQTIADVSVNAPTNLIPPVD*"
     gene            complement(63098..63676)
                     /locus_tag="SCNpilot_solid_1_scaffold_45_prodigal-single_5
                     2"
     CDS             complement(63098..63676)
                     /product="hypothetical protein"
                     /codon_start=1
                     /transl_table=11
                     /translation="MDHSEGVQIPEGILPGVSVLKPGLALCLKHSQVDKRYIDSHIEL
                     LAQNLPPELYPSFQAKDTATGRLDDAMELLHRLRQSALQGGRVYFIYSPYFAARLPAL
                     IEEVDHVFFYAPGMSVPTLSVEKLNGERLKHSERSALFLERRPRQQEKQHKLTITLPE
                     GIRPDAASCILSEALAAHYSGFFQIDAVTDHA*"
     gene            complement(63746..64099)
                     /locus_tag="SCNpilot_solid_1_scaffold_45_prodigal-single_5
                     3"
     CDS             complement(63746..64099)
                     /product="hypothetical protein"
                     /codon_start=1
                     /transl_table=11
                     /translation="MYRLREWCMRWCEHIRLARETRRRAATAYAFNVKHVVNERYDLC
                     DRSIVPGDRDLLGFTVRGGYRWMCPSCNTLHAPAKHSFWIGLIYPACCEYPEGVRHYN
                     FAQSTSQGHAFWPKG*"
     gene            complement(64083..64580)
                     /locus_tag="SCNpilot_solid_1_scaffold_45_prodigal-single_5
                     4"
     CDS             complement(64083..64580)
                     /product="hypothetical protein"
                     /codon_start=1
                     /transl_table=11
                     /translation="MAIESVPFAETPGITFEISFDKLFQTVTQEQARSILNERYQGTS
                     RFDPEKPGTLTLDGEQHLDILEAELIWWYHQLPDSSEAKKSIRLSIGTALSVVEGLND
                     RIQGASPGKGGRCWVDDLSVTFDELMALCVYVRLFGGPFAQGAEQLLAIWDSLEKDKV
                     DVSST*"
     gene            complement(64593..66308)
                     /locus_tag="SCNpilot_solid_1_scaffold_45_prodigal-single_5
                     5"
     CDS             complement(64593..66308)
                     /product="Single-stranded-DNA-specific exonuclease RecJ n
                     =1 Tax=Rhodanobacter spathiphylli B39 RepID=I4VWN3_9GAMM"
                     /codon_start=1
                     /transl_table=11
                     /translation="MSIKIEQRPVPRYNDADWPSEIPPVIRRIYAARGSVKPESVRHL
                     LSGLLHWKELGGIVPAAKLIAQAIREQWWITISGDYDCDGATGTSVAYRGLKLLGAQN
                     VKYVVPNRFVHGYGLTPGLIDTMDDRTQLIITVDSGVSSLEGVAYAKSKGIKVVVTDH
                     HLQGETLPEADAIVNPNVKGDPFPSKALAGVGVIFYTLLATRHVLKTDQPVTQAEPDL
                     VSLLDLVALGTVADLVPLDYNNRILVAVGLRRIRSGKVSKGLRCLIEKAGKNIKELTA
                     TDFAFAVGPRLNAAGRMDDMTVGITILTSDDPYQIVQYVDMLEEINDSRKEKQLEMVG
                     EAELLLEKHYSRDQHGVTVFDPSWHPGIVGLVASKLKEALHRPVVALAPATPGSDELR
                     GSARSIPGFHLRDALVLVDARCPGLLKKFGGHAMAAGLSILKDDVERFRDAFDSVAAS
                     LLTPELLDAVLYTDGELPVGYFETGFVDLLDASGPWGQGFPTPVFENVFEIDGEDCRV
                     LKEKHLKLSLIDPRDGSTVEGIHFFSEFVESIPQKARIVYEMSVNSFRDFRKPQLIIR
                     HMQPL*"
                     /db_xref="UniRef100_I4VWN3"
                     /db_xref="dji:CH75_06695"
                     /db_xref="A0A023NRD4_9GAMM"
                     /db_xref="I4VWN3_9GAMM"
     gene            complement(66590..67384)
                     /locus_tag="SCNpilot_solid_1_scaffold_45_prodigal-single_5
                     6"
     CDS             complement(66590..67384)
                     /product="hypothetical protein"
                     /codon_start=1
                     /transl_table=11
                     /translation="MTLIAVTHGLVLADSCRLTTKGYEFQTGKIFPYDKPIKMWSAKH
                     KFKDVFYGYAGAGDAEVIKAAGELALMGSLDLVINRYKFVDELRMLNNENSFTLLLFG
                     LDGVVELEGHSGKIALAYYTYRKYASVSIGSGGVAFNRLREEYKHVVCPVRSMFGAFT
                     MEPTCGGAVEVWRLPTERSDKLTKLKVFDNRSLPECYEMMSEPHRFFFKKESKKWLTC
                     VFQRSAKSSPSSSKTKTSLKSPKAPASPKKCSVKPKRVSKSRRSNS*"
     gene            complement(67401..67973)
                     /locus_tag="SCNpilot_solid_1_scaffold_45_prodigal-single_5
                     7"
     CDS             complement(67401..67973)
                     /product="hypothetical protein"
                     /codon_start=1
                     /transl_table=11
                     /translation="VHQYYQIVRIKLPKDFTGRKEYCRNLLEAIQTRFLRIQSAPGEA
                     YFDDEGVHVTVPVSSLEFDLRVKNTPQILPLLMGHVLMSMMHTDVGVRLEIDILVGFV
                     KRVDGAFKLAQVHLSQTPSDGDGVTRSAFTLPQVTAPILTVGLSTPENTMSPIQVSNG
                     SEAVAKLKAFFEEEGGYVLSDYVPSHRTVN*"
     gene            complement(68041..70044)
                     /locus_tag="SCNpilot_solid_1_scaffold_45_prodigal-single_5
                     8"
     CDS             complement(68041..70044)
                     /product="DNA ligase (EC:6.5.1.2)"
                     /codon_start=1
                     /transl_table=11
                     /translation="MADLSLVTKEAYQALVEAVRQAQHDYHTTDAPTVSDADYDAQVR
                     ELRAIEAIHPEWVVGTSVAEAVGAPIKRGLYPVKHTIPMLSLDNVFTAAELQEVLAGW
                     GTQDVHTSFKYDGLAVSLTYLDNKLVEAATRGDRYEGESILHNVWGFDSIPKSLPRSA
                     PEELTVRGELLMFYDEFERYNHRLAALGKAPAINPRNAAAGIARRLRSEGLPGAQLVF
                     IPYTVLYVKNRPASYSTSLGQLIQWGFDLSWLPIPLDADDQQPEALVSYLADRQTERG
                     TLPFGIDGLVFRVNDYALCDQLGFTTRAPRWGIAYKFPPEEKTTVITGIRLQIGRTGN
                     ATPVAEVEPVQVGGVTVTNATLHNEDFIRRLDLAIGDTVLIRRAGDVVPEIAAVLKRP
                     TQRVQWTFPTVCECGHPIVRLEGQANHFCTGGVFCASQRQRMFEHFVSRQALDVEGIG
                     EVALANLIKSEKLRTFADLYRLTLQDLLDVSSDDSKVWATKILAALEKSKQTTLARVL
                     TGLGIPLVGQATAVQLAEHFGTLDALVKASAEDLAQTPNVGPTTAKGIESYFRANQGL
                     VYDLIAQGVNPEAPPWSETTDELRGHTYVITGSFEDTYGTREDVAEELTKRGAKIVGS
                     VSRKTTGLIVGDNPGKNKLDKATELGVPTLYASDLKQLLNVRP*"
                     /db_xref="rfr:Rfer_2201"
                     /db_xref="DNLJ_RHOFT"
                     /db_xref="UniRef100_Q21WC8"
                     /db_xref="6.5.1.2"
     gene            complement(70171..70959)
                     /locus_tag="SCNpilot_solid_1_scaffold_45_prodigal-single_5
                     9"
     CDS             complement(70171..70959)
                     /product="hypothetical protein"
                     /codon_start=1
                     /transl_table=11
                     /translation="MNAEVKQIRSANVPNAQQKFNRLTFSLEHINILNGVGGLRIAKE
                     CVREFAAAFEELTELDFYRELFDTDVDVGRAGQMLLPRYLRVPEDEKLRHTLELQIQA
                     QCAWFERVELGVGPSGYYWAVVSNDHNEAASLIYRRPVLLDTFYFMNADTLREFVESD
                     LIQEGAFHDSLEKVSSTWRKQLQTRLKIREEKLELFTADFVIVELSGADTGMYEITVD
                     LPYETLKEGETALPLFKAWVVKFLKDLNKSYPGRQYDYATLKMF*"
     gene            complement(71098..71655)
                     /locus_tag="SCNpilot_solid_1_scaffold_45_prodigal-single_6
                     0"
     CDS             complement(71098..71655)
                     /product="hypothetical protein"
                     /codon_start=1
                     /transl_table=11
                     /translation="VIKVDQYRYDGNERSVARVGGRVVGTLMGSYETTVGDALSRTAE
                     FELGYGGSVVAVSDTELVFKTCVLSKIDHTVITGPFEELKPFLVFLAIFLQASSEEDY
                     SKLFEALEGTEMSKLLLRPLYLTTAGPMMIGASRVRKGAVGYLSECEEDIALYFEAPM
                     EHLFNLIKLKANGEATTEELRALAA*"
     gene            complement(71652..72488)
                     /locus_tag="SCNpilot_solid_1_scaffold_45_prodigal-single_6
                     1"
     CDS             complement(71652..72488)
                     /product="hypothetical protein"
                     /codon_start=1
                     /transl_table=11
                     /translation="MKADPNLVPYREEWTDNLGGMANAIFWLEKHWTSDLNAQGDRIM
                     SDGTRWFWNYSPSTDLLLVHIAGTHKNYEIDREKMVVVGVEGRAMGQIYRPFFSARAY
                     GMPTYEHGLPVVEWLLTREVKVVKNHHPDRFPLYLGGATKTLYKLLLDCPLGQFPQVR
                     LHNLLVGTTAAEHKTQMSHECVVAYNHLLNEMRRVRNTTVLFLGFHVHSYWALSDALC
                     AFNRIAHPTQDTDTYYATEQESEIQRLLDEGHETSAAIVLAMKEKIQYDKALELIERR
                     VK*"
     gene            complement(72585..72854)
                     /locus_tag="SCNpilot_solid_1_scaffold_45_prodigal-single_6
                     2"
     CDS             complement(72585..72854)
                     /product="hypothetical protein"
                     /codon_start=1
                     /transl_table=11
                     /translation="MSFLLIASLAVYFWFVLETYFRTSTNAVFKLEVARLSGKPLSPF
                     HERFIKTLYGSPFRCFLTSVLWPVVTLVMGVLFLKMYLQKRRLRK*"
     gene            complement(72896..73303)
                     /locus_tag="SCNpilot_solid_1_scaffold_45_prodigal-single_6
                     3"
     CDS             complement(72896..73303)
                     /product="Putative membrane protease subunit n=1 Tax
                     =Waddlia chondrophila (strain ATCC VR-1470 / WSU 86-1044)
                     RepID=D6YV75_WADCW"
                     /codon_start=1
                     /transl_table=11
                     /translation="MKDNSLKHLITVVVIAALGGVALLWAIPQYSVYASRLSGQAQLA
                     ESLASKQVKVQEALAAKESAQSYADAEVIRARGVAQANKIIGNSLKDNEAYLRYLFVN
                     NLEHTKNQVIYIPTEANLPILEASRKTEVTNKE*"
                     /db_xref="UniRef100_D6YV75"
                     /db_xref="wch:wcw_0668"
                     /db_xref="D6YV75_WADCW"
     gene            complement(73368..73613)
                     /locus_tag="SCNpilot_solid_1_scaffold_45_prodigal-single_6
                     4"
     CDS             complement(73368..73613)
                     /product="acyl carrier protein n=1 Tax=Hahella ganghwensis
                     RepID=UPI00037F647D"
                     /codon_start=1
                     /transl_table=11
                     /translation="MPSIEERVLKSVRYILAVKDAPLSSRLVEDLFADSLDVVELVAD
                     VETEFNISIPDEEAVRIYTVQQLVDTVRFFCKGTMTD*"
                     /db_xref="UniRef100_UPI00037F647D"
                     /db_xref="hch:HCH_02145"
                     /db_xref="T0YV19_9ZZZZ"
                     /db_xref="UPI00037F647D"
     gene            complement(73631..74086)
                     /locus_tag="SCNpilot_solid_1_scaffold_45_prodigal-single_6
                     5"
     CDS             complement(73631..74086)
                     /product="hypothetical protein"
                     /codon_start=1
                     /transl_table=11
                     /translation="MGAHSSLIVTKTEARTIWNEIVEDESQASLMEMEAFFDKVADEA
                     LFNVCIREQLEEGQLSEDAKIVRRLVESYLEKNPTKRPDPKIEELRILRELLAVSIAG
                     VANLYTDDGELQDNTVNPSIDFRRDSAVEIRRKLQQRGRDTLDISPLLR*"
     gene            complement(74156..74500)
                     /locus_tag="SCNpilot_solid_1_scaffold_45_prodigal-single_6
                     6"
     CDS             complement(74156..74500)
                     /product="Uncharacterized protein n=1 Tax=Vibrio
                     parahaemolyticus VPCR-2010 RepID=T5JBE0_VIBPH"
                     /codon_start=1
                     /transl_table=11
                     /translation="VSNHYDYLMQHFVTFYQKLCQVEGLPVNSGINDGLIIAHGDKCY
                     QYREEWAEGGLSFEHGVAIYLLSFISPWSSEVRETPQGWVKVAKWVVLNARRFLPHLP
                     PCQSPDAEKPDE*"
                     /db_xref="UniRef100_T5JBE0"
                     /db_xref="A0A0F9K5S3_9ZZZZ"
                     /db_xref="T5JBE0_VIBPH"
     gene            complement(74529..74936)
                     /locus_tag="SCNpilot_solid_1_scaffold_45_prodigal-single_6
                     7"
     CDS             complement(74529..74936)
                     /product="Uncharacterized protein n=1 Tax=uncultured
                     bacterium RepID=K2CA73_9BACT"
                     /codon_start=1
                     /transl_table=11
                     /translation="VNEPVVQDPASEEKNVRTESWYRRYDHIDEFLDIHPVYLRETGI
                     AYAFFMFEYFRRDASTQMALHPFMKQFKLFVDFEGRMWRVTGASRLGDVWLAKDLNRD
                     HGYDRRVEPDFTKLTGWRDRPSIASWGRDTKLT*"
                     /db_xref="UniRef100_K2CA73"
                     /db_xref="K2CA73_9BACT"
     gene            complement(74929..75168)
                     /locus_tag="SCNpilot_solid_1_scaffold_45_prodigal-single_6
                     8"
     CDS             complement(74929..75168)
                     /product="hypothetical protein"
                     /codon_start=1
                     /transl_table=11
                     /translation="MHTLLIWILVNTSTAQPVLPYQFPTQTDCQRAVIALHQYAHGQQ
                     LYKCQRLKIVDPSGCGISFQDGPTLNYNHRGSQRE*"
     gene            complement(75206..75661)
                     /locus_tag="SCNpilot_solid_1_scaffold_45_prodigal-single_6
                     9"
     CDS             complement(75206..75661)
                     /product="Uncharacterized protein n=1 Tax=Rhodanobacter
                     denitrificans RepID=M4NG17_9GAMM"
                     /codon_start=1
                     /transl_table=11
                     /translation="VSLVREVSRFPLQKRFGKSDNPAGERGNCVQTCLAALLDLPVSE
                     IPHFYDTDESSDTQHANAQKWLAERGWVKLWVPWEWLKSSWLTLPTQALVMVSGKSPR
                     GDWSHVVVGQIADVSWKLIHDPHPSQDGLDGEPYGFWVIAALPILQTPD*"
                     /db_xref="UniRef100_M4NG17"
                     /db_xref="rhd:R2APBS1_2818"
                     /db_xref="M4NG17_9GAMM"
     gene            complement(75672..76046)
                     /locus_tag="SCNpilot_solid_1_scaffold_45_prodigal-single_7
                     0"
     CDS             complement(75672..76046)
                     /product="hypothetical protein"
                     /codon_start=1
                     /transl_table=11
                     /translation="MDESHGLPPLLHAVGLVGEEAAEVVKEVFKISRFGLYDINPKTL
                     QTNLSSLQGEITDLVAVIRVLNLELIAQGHPPISLGDEAAIEEKIQKIRLYGLRSLIN
                     RTLESPLQVMPPQTYSYPFPHP*"
     gene            complement(76039..76167)
                     /locus_tag="SCNpilot_solid_1_scaffold_45_prodigal-single_7
                     1"
     CDS             complement(76039..76167)
                     /product="hypothetical protein"
                     /codon_start=1
                     /transl_table=11
                     /translation="MKTILAFIGGCTLLYGFGRLVALYTRMKTVEELRDAKEPVHG*"
     gene            complement(76201..76683)
                     /locus_tag="SCNpilot_solid_1_scaffold_45_prodigal-single_7
                     2"
     CDS             complement(76201..76683)
                     /product="hypothetical protein"
                     /codon_start=1
                     /transl_table=11
                     /translation="MTAPASNLNAISLLITRDEMKAINQLFGIRVDDTLDYSPNFGLR
                     VTKIRPNRLAARLLKLSWCDRDIMFNTESNGLKVVWKSTHLRNEEDDGWRVREIDHIA
                     QATLRAAELPREETTLVATCPSENIYVFFRDVMNRSIKITQPSVAFRVHVSKGIDRSE
                     *"
     gene            complement(76718..77059)
                     /locus_tag="SCNpilot_solid_1_scaffold_45_prodigal-single_7
                     3"
     CDS             complement(76718..77059)
                     /product="hypothetical protein"
                     /codon_start=1
                     /transl_table=11
                     /translation="MNDEPNVSVNTDPVHELVGCLSEGLLMCSYNEDEIREIWKEGRL
                     NAEIHERLDTFDKRRFDDLLRGWVVQNDDYQSLLTQKVKEAGGWPVDWSSAPEDLAPL
                     GKKERVLCGLD*"
     gene            complement(77061..77387)
                     /locus_tag="SCNpilot_solid_1_scaffold_45_prodigal-single_7
                     4"
     CDS             complement(77061..77387)
                     /product="hypothetical protein"
                     /codon_start=1
                     /transl_table=11
                     /translation="MVSTFTTPEQARVRLLTDLASRINQSKYVLFTAAELKSKNHLTE
                     EEWYQRSCGFLEDPTNGFPNTGLVRDLVRGLLTKRFEAQLGSLTVAKFATVVGDYPPP
                     KKYKGV*"
     gene            complement(77389..77646)
                     /locus_tag="SCNpilot_solid_1_scaffold_45_prodigal-single_7
                     5"
     CDS             complement(77389..77646)
                     /product="hypothetical protein"
                     /codon_start=1
                     /transl_table=11
                     /translation="MSGKTNSFDLVPVPNENSSLTFPLTRVKEFRKTFNRRGGLRVGQ
                     AFHQFMALEKCVQHKRLCDILYQLDGADAWAFIGKHTDMLN*"
     gene            complement(77650..78366)
                     /locus_tag="SCNpilot_solid_1_scaffold_45_prodigal-single_7
                     6"
     CDS             complement(77650..78366)
                     /product="Putative uncharacterized protein n=1 Tax
                     =Ralstonia phage RSL1 RepID=B2ZY33_9CAUD"
                     /codon_start=1
                     /transl_table=11
                     /translation="MSQFKLWSLKILWTVLPLPRHLGISRRSLREFVVATGMSFLPVF
                     FVYAGLLIIKWVVPLNLEESRHFTVFSNLLLLGWTVFFLAHAVRIWIWLYRRLNNWAV
                     KEDTTLKYKASHVGAPAIFFLENACKQISAAYAYLDHHTVYHVGSSLVRPDWRDVDLR
                     MILSDEDFHREFPEAHDNGEWELDTKWILHTTLISKHLSRLSGLPVDFQFQPMSWANS
                     RYKGPRSALGITLSSRQQED*"
                     /db_xref="UniRef100_B2ZY33"
                     /db_xref="B2ZY33_9CAUD"
     gene            complement(78369..79232)
                     /locus_tag="SCNpilot_solid_1_scaffold_45_prodigal-single_7
                     7"
     CDS             complement(78369..79232)
                     /product="dcd; Deoxycytidine triphosphate deaminase (EC:3
                     .5.4.13)"
                     /codon_start=1
                     /transl_table=11
                     /translation="MSVLSDITIRELCVAPDTLFDTEQYNVLREQQNILGWPLVGAAC
                     DKLITDFIQKSTRPTTPEERADFPAMISPFHPSQIKTVLRTEPRHARNEALAQWAQAN
                     PTEAPTAELIAGLEAQYPDVEQRIISAGTTSYGYDVSLASEFKLFTNMNSAIIDPKRP
                     NPACMVDAKVIYDRDTGERYVILPPNSYLLGHTVETFNIPRDVLVVALGKSTYARSGI
                     HINVTPIEPGFRGTVVLEFSNGTNLPAKIYVNEGAAQFIFLRGDRPCEVSYADRCGKY
                     MDQSGVTLSRV*"
                     /db_xref="sphk:SKP52_11250"
                     /db_xref="UniRef100_UPI0002D2B48F"
                     /db_xref="87581671"
                     /db_xref="UPI0002D2B48F"
                     /db_xref="3.5.4.13"
     gene            complement(79229..79966)
                     /locus_tag="SCNpilot_solid_1_scaffold_45_prodigal-single_7
                     8"
     CDS             complement(79229..79966)
                     /product="hypothetical protein"
                     /codon_start=1
                     /transl_table=11
                     /translation="VSDASLHYAQNSRINQIAGNVSVNPYEFSRWSAAGAAQLKLIFE
                     EIEETIAAAKAGNFKELRDGLADSIVTLDGFFHRLELTYPEQVWLKSEVDQYSGITPQ
                     GVENLLMGGWRVLDTTFYSITTLDEYVNQHEYLTKTASYLLVQLYAVAKQYNVPVQDD
                     QDAVYTSNLSKFDTDYVSAVESLARYVEQNVCATLERSVVDGERYFILKVMEDSVNTQ
                     GKFFPAGKFLKSQNFKEPVFQDLGSVA*"
     gene            80062..80445
                     /locus_tag="SCNpilot_solid_1_scaffold_45_prodigal-single_7
                     9"
     CDS             80062..80445
                     /product="hypothetical protein"
                     /codon_start=1
                     /transl_table=11
                     /translation="MLYDQLPLGVLALMMGICCAVKHMALRRLALTRSYQNMALGRYW
                     LLAVSAMACTGGGLIYLAFDRFVGLPRSAVAAGLDAGLNFFMGLYARRIKYFELSNEA
                     RRLPTLAVRLVYLVAYSTYIWISLG*"
     gene            complement(80494..80994)
                     /locus_tag="SCNpilot_solid_1_scaffold_45_prodigal-single_8
                     0"
     CDS             complement(80494..80994)
                     /product="hypothetical protein n=1 Tax=Thiomicrospira
                     halophila RepID=UPI00035E1A77"
                     /codon_start=1
                     /transl_table=11
                     /translation="MTEATLSPAVCKIAYDQFQLYSLAAWIESNGYKPHLIIQTEYPG
                     VQLPPASMAKPMETINFHSSAISRVDWQDDQMVFGARFGGKEFKLVIPYRSVVALNFA
                     GTSTFLPTPWGAITHASKTSAPEPAVSTQSATVETPSTTSVEESVPAPDEKSVLHVDF
                     RNRKKK*"
                     /db_xref="UniRef100_UPI00035E1A77"
                     /db_xref="W7QY83_9ALTE"
                     /db_xref="vca:M892_08450"
                     /db_xref="UPI00035E1A77"
     gene            81592..81825
                     /locus_tag="SCNpilot_solid_1_scaffold_45_prodigal-single_8
                     1"
     CDS             81592..81825
                     /product="hypothetical protein"
                     /codon_start=1
                     /transl_table=11
                     /translation="MSELEPVLELVRRRERRSKRRFLSFDLVPHSQLPYRVFKRRTGV
                     LLGSFGSQEAVDAFIDCSSLEELSRKPISRRIR*"
     gene            complement(81875..82276)
                     /locus_tag="SCNpilot_solid_1_scaffold_45_prodigal-single_8
                     2"
     CDS             complement(81875..82276)
                     /product="hypothetical protein"
                     /codon_start=1
                     /transl_table=11
                     /translation="MVLQDNSQPPLSSGQDDLYSPDTETSRDGEETFSMVELTHRAPK
                     PQFKLGDPCWVACFHENDTFDCYEPMTVVGYEQYPDEIRYMVGTYNEDDGSVSTFFDT
                     VPSNEIFRERPEASPNAHPASKRLTHLTLVK*"
     gene            complement(82303..82959)
                     /locus_tag="SCNpilot_solid_1_scaffold_45_prodigal-single_8
                     3"
     CDS             complement(82303..82959)
                     /product="hypothetical protein"
                     /codon_start=1
                     /transl_table=11
                     /translation="MFSLPSWLNPKVWITVAALGVATWGAWHVYDWVWQRGYDNRDVS
                     AKKEIDKADKARDKAIADYETYKSKYDQWVVDSKKANDDALAARAKDLDAREKRLAQA
                     EADARNKPVTVKEVIRYVPAEVDATFRLPLGFVRLYRDTLEGQSALSASAGMAGSFSN
                     DVTKTSGLTMSDFGSIAAFNNQECVMRGKVIAEWQDWYAYHQKEFEAFLAQQQQKAPK
                     *"
     gene            complement(83103..83549)
                     /locus_tag="SCNpilot_solid_1_scaffold_45_prodigal-single_8
                     4"
     CDS             complement(83103..83549)
                     /product="hypothetical protein"
                     /codon_start=1
                     /transl_table=11
                     /translation="MFTIINEMAQSNYTASYEKASSKHVFGLSSFNNNERQLKAFRKT
                     ELWGSDTFARASDKLLGMPVLLIRDGKESRVIARSPIGWVDVTDATERELIDLSLGNP
                     HGDDPLSNALRKAAIDKQNTTTGGEFLAGLGLLFGMAVIESLSSKK*"
     gene            complement(83645..84727)
                     /locus_tag="SCNpilot_solid_1_scaffold_45_prodigal-single_8
                     5"
     CDS             complement(83645..84727)
                     /product="hypothetical protein"
                     /codon_start=1
                     /transl_table=11
                     /translation="MRIGVVGLLPKQVVNLEKHHFESEVNCFDSDGRFNSSAFGRFVL
                     EHDRLLLLEKMVPTHVAKTVPLDKRVVLSGSVSSVARYIEDLEALNRGAPLVARVDSC
                     RINRPWEGSEADDLAKAVQSLQNSTKTQAVVEPATKETTQVSESPKEPLGVQPTLKVA
                     LAELPARVKLALAKDVPSGKDSQYHLPKGDVLINYPNSGGVQDYRILKASQPGDVVRF
                     ARPEGLELGKWRNRVGATRNNYWRQYGILLEAHFYEEYVDLLVMDQTDNTLPRHTVAV
                     KREEPNHEPRDLGTTVLVSSDEGVPAVLAEASSEETPVVKPAYTEVEQTFWREICLSA
                     YGRGLDTDQAALQADRAVMEYRKRFM*"
     gene            84859..86001
                     /locus_tag="SCNpilot_solid_1_scaffold_45_prodigal-single_8
                     6"
     CDS             84859..86001
                     /product="hypothetical protein"
                     /codon_start=1
                     /transl_table=11
                     /translation="MSTKLQQHFVASRDVDFTVSQEGFAGDAVQWVKNLFAYSPPDVH
                     KWIGKALTAGGGDIENVNKFRKLLVKCFTDPRWINQQSFHKDEISALYFGKRLTFGKI
                     APTFESVQHGVDQTIKEITDLTAAARIHSDAIQALYTKTLRDLGPALRSAQSAYEQRI
                     KRMRAGDASATSGSFFDLIFGSVLPALMLDKRLKQLADEIHAVHDRLGSKRYWGKVGA
                     FELFGGRIEKSANGERVLTNAVTEGPVRLPALNGEQVQYLGKTLLDWVDRGYLFDPQS
                     VVAAGVFGNNKWFNDWSLLDQSDFDFEDFDTTKNTFADNRSAPSEEEIFWYLAKQSSY
                     AEELERLFSTKVFLKKWAGRTALFSSLSEAAVGLVYWMAGSTVNTR*"
     gene            86106..89231
                     /locus_tag="SCNpilot_solid_1_scaffold_45_prodigal-single_8
                     7"
     CDS             86106..89231
                     /product="Putative SNF2 domain helicase n=1 Tax
                     =Pseudomonas phage PhiPA3 RepID=F8SJ76_9CAUD"
                     /codon_start=1
                     /transl_table=11
                     /translation="VGHLFKNLLGIVYCEQKGDSIRLGGLAVESLARDIKSTWSTSKI
                     NDNMFTDLGRRSIEFPLFYALEVHYMLRSLLKNRRNYTNRRTIETAIRELEQNTWLAN
                     TVEGKEFPKVLDRSKLNLFYKTPLPHQLAFFDVYEKGKAQLGLNGYLLSAAAGSGKEQ
                     PLYANIKVPNGWKVMGEMKVGDTVVGWDGRHAKVTGVFPQGLKPIYRLITKDGREVEA
                     GAEHLWRVYNNREVKTKSDYCRIINTLEIQEKLSSGKRVHIDLMSPDEGEEISLPVDP
                     YLLGVFIGDGSSANGAITITKNDTELFEKVSQKLPEGVTLVERACGEKARTFGITRTD
                     KSKPNPLTEALKSVDLMFRKSWEKFIPEKYFLASKLQRFDLLQGLMDTDGTVSNPGGT
                     ISYCTTSDQLALDVQRLVWSLGGIASISAKQTHFTFLGMRKPGRLAYQVNIRMKKPSD
                     AFSLTRKKSLTNDDNQYAENLKLEIIRVEEAGLEECQCIMIDHPDHLYVTDNYIVTHN
                     TLTDLMIAEMVGSDYVVIVSPNNAIHRVWKAALIGEKREYKKEQPYWMVSEGKPYKNE
                     RFLITHYEGLEKLMAVVNRLHGKVTVVLDESHNFNEIKSNRTQLFLTLCERAKSENVI
                     WASGTPIKALGGECVPLLKSIDPLFTPKVEASFRQIFGVNAQRALDILRNRMSTITFL
                     VEKSAVQQTKPITHEIRVKIPDGENYTLDAISRQMSEYVAQQLDHYKTNYQSYQDVYD
                     HCLQVFADNITDAKVKEDFATYKRYVVIVKRNPDPRFTANEMKFCNDFESQQIAPALN
                     QDDRKAFKGAKSVIKYVDLVVRGQALGNVLGKARSRLHVEMLKYIDFDAILSQAEKKT
                     VVFTSYVDVVKAAESLFKSKGMRPLTAWAETNKNLASNVAAFEKDPKVNPMVATFNSL
                     STAVPLIMADLSIFLNVPWRDGELVQAKARTDRLGQDTQVKYFMVYLDTGKEPNISTR
                     SKEILEWSRAQVAAIMGQDYNGEAAKTMDSYIASLEGYHDLDYNPQEVIVSFESALNN
                     VLDLDLDTTGF*"
                     /db_xref="UniRef100_F8SJ76"
                     /db_xref="F8SJ76_9CAUD"
                     /db_xref="csg:Cylst_6589"
     gene            complement(89278..89721)
                     /locus_tag="SCNpilot_solid_1_scaffold_45_prodigal-single_8
                     8"
     CDS             complement(89278..89721)
                     /product="hypothetical protein"
                     /codon_start=1
                     /transl_table=11
                     /translation="MEQDMLFNATPVAVPRERSMSGAWAAWKAARLAFMKEREQTARQ
                     QPGWRAKEGAKAVERFGNRRFRGRKLQDYLEIIRGRGCVRGLGITEDGALMSITLYDR
                     GYLEINTDASRGGMLLHGVSATLSATIRAMEQWAGQLVPLSDQPV*"
     gene            complement(89869..90486)
                     /locus_tag="SCNpilot_solid_1_scaffold_45_prodigal-single_8
                     9"
     CDS             complement(89869..90486)
                     /product="PHIKZ207 n=2 Tax=Viruses RepID=Q8SCV5_BPDPK"
                     /codon_start=1
                     /transl_table=11
                     /translation="MSWVSALPRVAIIGSRETPSESLDLLRQVGKTLADRGLGLTSGD
                     ADGADLAGYEGFVSSSIKLPGAARIYLPWENMRYPSGRTRTVDNETFICPKSFPNYWK
                     AFELAFQARGSFLGLGRGGIAMHVRNAYQILQDDLQTPVQAVVCYAPPARNGLAVKGG
                     TNTAYQIAIDYHVPVWNLATPEGLEHVRVWLTDPTTKLTSGGIVS*"
                     /db_xref="UniRef100_Q8SCV5"
                     /db_xref="I7DAM9_9VIRU"
                     /db_xref="Q8SCV5_BPDPK"
     gene            complement(90614..90922)
                     /locus_tag="SCNpilot_solid_1_scaffold_45_prodigal-single_9
                     0"
     CDS             complement(90614..90922)
                     /product="hypothetical protein"
                     /codon_start=1
                     /transl_table=11
                     /translation="MQKVENVLIACATQPCGKRLEVRVSCDIQRTQNVPVAHVGAILI
                     ECRGSDKKRVMEHTEALTVTEEETQYGALILAMRKWRPLLDGYRKLVAPGYKPAPALS
                     *"
     gene            complement(90948..92357)
                     /locus_tag="SCNpilot_solid_1_scaffold_45_prodigal-single_9
                     1"
     CDS             complement(90948..92357)
                     /product="Uncharacterized protein n=1 Tax=Bacteroides sp.
                     3_1_33FAA RepID=D1K9P9_9BACE"
                     /codon_start=1
                     /transl_table=11
                     /translation="MKPNVKRQQAIEAKLKLIPKVKVGKANYDLTGKRFGRLVALELS
                     DPTGPMAYLSLWTCRCDCGVISSKRCHLLLNGITTSCGCARKALRGKVRGVKHGMART
                     KIYAEWFKVTVISQQRVSPLPVERTWIDNLPAFITDVGMPPSYHHTLLRDVNALGWVK
                     ENVRWMVSDRIQQSSIDRWIKADSVAAEVLQDITRYQGRQEKKKSDYAVVTNHSRRSL
                     EGERYGKLVVDKFLRLNKHQNRIWQCRCDCGNIVEKGTSYLTTARQPSCGCASLELQE
                     IFEDLTGRVFGNLTVLGLAGKRKNKKSSGSTTAWKCQCACGNQTVISRAGLITAGTVS
                     CGCYQREVSTTHDESQTVEYAAWMGINKCCHNPKNPNFKRRQANGITVCDRWRESVLN
                     FIEDMGRRPDHCIALERYDRSKGYYKENCYWREPSKKYKYSKKRRPSTPPKFDQVVFD
                     NDVGIVRAGSTRPNATESN*"
                     /db_xref="UniRef100_D1K9P9"
                     /db_xref="D1K9P9_9BACE"
                     /db_xref="oan:Oant_0254"
     gene            complement(92368..92619)
                     /locus_tag="SCNpilot_solid_1_scaffold_45_prodigal-single_9
                     2"
     CDS             complement(92368..92619)
                     /product="hypothetical protein"
                     /codon_start=1
                     /transl_table=11
                     /translation="MKNYTWSLLISLILLTGCSTQQQYVLYDASGCAFVVSRSVPNQG
                     NGEPFIKRGEWERDKTYKADIKRLPDNDRPSCTITSANK*"
     gene            complement(92630..93175)
                     /locus_tag="SCNpilot_solid_1_scaffold_45_prodigal-single_9
                     3"
     CDS             complement(92630..93175)
                     /product="hypothetical protein"
                     /codon_start=1
                     /transl_table=11
                     /translation="MRYTPNEKTLFINIKFEASETRFSPLYLPWTDKLLAIEFLELTC
                     EKHERVAGEWDDEVQYDGFIFRDTDGKEWYNQYPRAAYRQFDDSQNWIVRPAEVTDEN
                     LFTKFDDVERHLEKILRGIRDLEGDYAQALQKHYDEIVAKIEAETPYTVENKPLKLEF
                     TDGRPAEEHPKIRKVHLVRKA*"
     gene            complement(93242..93505)
                     /locus_tag="SCNpilot_solid_1_scaffold_45_prodigal-single_9
                     4"
     CDS             complement(93242..93505)
                     /product="hypothetical protein"
                     /codon_start=1
                     /transl_table=11
                     /translation="MVLQYSRSERRHQRQRLLAKRYRQDARWGVAAVNDAQWRFLNAR
                     RRINTGRLCSCMLCRSARKLYGNSSNALTRQELIALDHQKEEV*"
     gene            complement(93591..93908)
                     /locus_tag="SCNpilot_solid_1_scaffold_45_prodigal-single_9
                     5"
     CDS             complement(93591..93908)
                     /product="hypothetical protein"
                     /codon_start=1
                     /transl_table=11
                     /translation="MARTIRRPYKHLLYWWLPNLGPAVTTQDDWRQHRLPKLLYSKSE
                     AQIVRIVQSDHHRFFSGVGRYSRKRYHKQFRQLSRRKILSHVRGDCWDDFVDAKRYFE
                     PYS*"
     gene            complement(93853..93963)
                     /locus_tag="SCNpilot_solid_1_scaffold_45_prodigal-single_9
                     6"
     CDS             complement(93853..93963)
                     /product="hypothetical protein"
                     /codon_start=1
                     /transl_table=11
                     /translation="MNHRYPLLIYSPTRLEINHGKNHPSSVQTPAVLVAS*"
     gene            complement(93967..94161)
                     /locus_tag="SCNpilot_solid_1_scaffold_45_prodigal-single_9
                     7"
     CDS             complement(93967..94161)
                     /product="hypothetical protein"
                     /codon_start=1
                     /transl_table=11
                     /translation="MGIKHKRSGPRPTYSERWQELATNAGRLHEARQAYQKMYPNATL
                     IESHRAVAAFSKKHIATWGN*"
     gene            complement(94478..94870)
                     /locus_tag="SCNpilot_solid_1_scaffold_45_prodigal-single_9
                     8"
     CDS             complement(94478..94870)
                     /product="hypothetical protein"
                     /codon_start=1
                     /transl_table=11
                     /translation="MSPQPNQIGNFEVIEYPVDSPIEEIFKDIPYDPGVIQPLTEEEK
                     RYHGAFTDRLRRSVELHNHAKLTFEQYINERNLASLCHEFKDDRLASWTVDQALDQAS
                     GLIGRASERFFKLAECLERRQTYTERVF*"
     gene            complement(94931..95257)
                     /locus_tag="SCNpilot_solid_1_scaffold_45_prodigal-single_9
                     9"
     CDS             complement(94931..95257)
                     /product="hypothetical protein"
                     /codon_start=1
                     /transl_table=11
                     /translation="MSRTLRRNKKGMIDRHIGTLDENLRDRWWILYRYPTCTVEKAYE
                     KAVARYTRDHHPGHYGVPRWFRRLHGSKQIRLNENHKLHRHLLTDSLEAHAPENRVRN
                     AKWYWW*"
     gene            complement(95333..95761)
                     /locus_tag="SCNpilot_solid_1_scaffold_45_prodigal-single_1
                     00"
     CDS             complement(95333..95761)
                     /product="hypothetical protein"
                     /codon_start=1
                     /transl_table=11
                     /translation="MTLTDGVVLLCTLWLIMGVAANYNIIWVGIHKGPQWFLTQQYDR
                     GFIYGHAKLRNAIYGVAVLSYGLLGGYFHHAGYWFTVWLVTIYLVTRAAAWIVLHKRL
                     TFLKRRTYFEAFGPTGKHHPEIGIIAQDTGLRLPPQFHNE*"
     gene            complement(95758..96219)
                     /locus_tag="SCNpilot_solid_1_scaffold_45_prodigal-single_1
                     01"
     CDS             complement(95758..96219)
                     /product="hypothetical protein"
                     /codon_start=1
                     /transl_table=11
                     /translation="MDMPGASALAALKIEVADTRRLYEFIQEHLPSIPFESAWLNRRG
                     EPAAGVYEYKLPHASKSLLPDGRRVVFIPTRRFGTIVFFDLWPKRNKKGPVGTAHPEG
                     FDLLDSPFDLMRTTPESVQEALTAKTIVVTDGLTQVFRKILLDLLYNRSSL*"
     gene            complement(96296..96580)
                     /locus_tag="SCNpilot_solid_1_scaffold_45_prodigal-single_1
                     02"
     CDS             complement(96296..96580)
                     /product="hypothetical protein"
                     /codon_start=1
                     /transl_table=11
                     /translation="MSVMITFICLLGGIWLGLVVSAAVTGKPNKFFWNIHRQGLSSQI
                     AMKLFYWGLPIFFILFTTWVGGLLMLVANFWARYLIKRHGWTDPKLAAQA*"
     gene            96756..97223
                     /locus_tag="SCNpilot_solid_1_scaffold_45_prodigal-single_1
                     03"
     CDS             96756..97223
                     /product="hypothetical protein"
                     /codon_start=1
                     /transl_table=11
                     /translation="MSNASIQAQLLAAVNAKLQTHLTDSDVEFGVPEFTGATPNSQVR
                     VTPSPTCTETFDTVIKYDRVDLADVATRIFAPMYFDKSLYTPPLMLHDILDHIATLTG
                     VTLSTDDVVNVELTSSYPGNVLVETAVNLVASDSSFYVFGTGRMPYVFDYGSI*"
     gene            complement(97279..97815)
                     /locus_tag="SCNpilot_solid_1_scaffold_45_prodigal-single_1
                     04"
     CDS             complement(97279..97815)
                     /product="hypothetical protein n=1 Tax=Rhizobium loti
                     RepID=UPI00037BA5B1"
                     /codon_start=1
                     /transl_table=11
                     /translation="MRATEHFNALLVSLESAKTNFHVGDHVTWNSEAGRVSGVIQKVH
                     TDDFQVNGYTHHASSEEPQYEIKSSKTDHVAYHKAGSLHHLSTSQENLADDPSTDVTT
                     EALAEHSFKTLASGTKVSWPYRGTRGHGTVKGVHKLGKTAGDTAYTIEQHDHHVSKSG
                     SKEKKHLIHYGRVLTVIH*"
                     /db_xref="UniRef100_UPI00037BA5B1"
                     /db_xref="ajs:Ajs_0016"
                     /db_xref="A1W1Z7_ACISJ"
                     /db_xref="UPI00037BA5B1"
     gene            complement(97876..98214)
                     /locus_tag="SCNpilot_solid_1_scaffold_45_prodigal-single_1
                     05"
     CDS             complement(97876..98214)
                     /product="hypothetical protein"
                     /codon_start=1
                     /transl_table=11
                     /translation="MGSYVPPLYHGVNPTSLEQFDIAKPESGSYKDAAIQVIESRMEG
                     QDIIRVGITPAWFTQTSPDGQVSNEELAFYAALKAKGFLTTPASFGGRSNPVLGLLVR
                     RLPETPSPPV*"
     gene            complement(98225..98590)
                     /locus_tag="SCNpilot_solid_1_scaffold_45_prodigal-single_1
                     06"
     CDS             complement(98225..98590)
                     /product="Uncharacterized protein n=1 Tax=Pseudomonas
                     phage PaBG RepID=S5VV86_9CAUD"
                     /codon_start=1
                     /transl_table=11
                     /translation="MKNLTSSTRVLQVFHHDSPGIRVYVKRGWFKRRFFNPNFSHVGE
                     RHLNPKELEDIEQQALELAREFHELYEWIAPSMGYTTRTDTRQFDPESPNGRTMVAVC
                     FDLLTDRRGLEQRVANHLN*"
                     /db_xref="UniRef100_S5VV86"
                     /db_xref="X1RGY0_9ZZZZ"
                     /db_xref="S5VV86_9CAUD"
     gene            complement(98601..98792)
                     /locus_tag="SCNpilot_solid_1_scaffold_45_prodigal-single_1
                     07"
     CDS             complement(98601..98792)
                     /product="Uncharacterized protein {ECO:0000313|EMBL
                     :KHQ51080.1};  TaxID=1515334 species="Bacteria;
                     Proteobacteria; Alphaproteobacteria; Rhodobacterales;
                     Rhodobacteraceae; Ponticoccus.;" source="Ponticoccus sp.
                     UMTAT08.;""
                     /codon_start=1
                     /transl_table=11
                     /translation="MFTPSVWKLEDLLKSIHEVSMSRDGKTWVPARPQIVMGIPARFR
                     AAWLVFTGRADAVVWPENQ*"
                     /db_xref="A0A0B3RII6_9RHOB"
     gene            complement(99108..101207)
                     /locus_tag="SCNpilot_solid_1_scaffold_45_prodigal-single_1
                     08"
     CDS             complement(99108..101207)
                     /product="hypothetical protein n=1 Tax=Dyella ginsengisoli
                     RepID=UPI00034AA660"
                     /codon_start=1
                     /transl_table=11
                     /translation="MTTFNAHPRLLLDTDRLTKIRQADSSALQAWCDARLSGVVNTYS
                     QNQYPDAPAIGAGYQGESYVRAVLNYALLYRITNDQRYGNKAVAIMMAMSNPSGMAPP
                     SEDSGYIVRNYGLAYGLGYDWCYDRLSPAQRTQIYTSANAFIAYWEKGTAFESVPTAG
                     NYYAGYFCAKALCALAMYEENPKAPAQWTDWRNVMLPAIMAYYNQHMTGGGWPEGFGY
                     GPLAISNMSMPIWAVLTATGENLFSTFAFPVDCAQYVMHATWPGFGFIDDRDLLHSSG
                     DANSVPNALSGDLLGLLGTVLDVARDARAPTFRAFRSAAGMPQPSLEWRRVLYFDADD
                     TKGELSELSYYAPGMGTALARSGWDAADTWMSYRAAASAGYPDAAEQLFDQGSLAIVN
                     GSKPFVLNAWGAGVREPGGNAFESAGLNAGLQSGDLDIFNVLMTASGGQIPNTSATVQ
                     TTFKEYGDYCVMRSTGLEQMYRAGVQKWNRDVVYLRPGVVVVRDQFTATGDAWLQWHV
                     PNATISGNVVNTSAGRFTTAYPQTVTLKTVPIFGSSKPVKVQQVQVRGVGGVFITVFD
                     TAATPATVKSIDGQTVEINGRVIKFTDQGVVVDGGAAPAPAPAPAPAPAPAPAPSPAP
                     APSPAPAPAPAPEPAPPPSPLTVSITRKGRWQIEGATAHNTSEEATENALNLALANPG
                     KVVVILPPSRIEVVAKP*"
                     /db_xref="UniRef100_UPI00034AA660"
                     /db_xref="I4VVV9_9GAMM"
                     /db_xref="lch:Lcho_0747"
                     /db_xref="UPI00034AA660"
     gene            complement(101327..101503)
                     /locus_tag="SCNpilot_solid_1_scaffold_45_prodigal-single_1
                     09"
     CDS             complement(101327..101503)
                     /product="Uncharacterized protein n=1 Tax=Cronobacter
                     phage vB_CsaM_GAP32 RepID=K4F7K7_9CAUD"
                     /codon_start=1
                     /transl_table=11
                     /translation="MPSKSKSQMRFMQMLAHDPELAEAKGIPVEVAKEYVEADKKAKT
                     KNKQNLPEHVSKAK*"
                     /db_xref="UniRef100_K4F7K7"
                     /db_xref="K4F7K7_9CAUD"
     gene            complement(101589..102404)
                     /locus_tag="SCNpilot_solid_1_scaffold_45_prodigal-single_1
                     10"
     CDS             complement(101589..102404)
                     /product="hypothetical protein"
                     /codon_start=1
                     /transl_table=11
                     /translation="MSITNPKVLEAFKKEFTACGLEGKLFEQLAERLAELAPIAIESD
                     LVHRLHEACCHPDYEYETTTAAYKGGYEKLPENGEGWSENVDKDGGLTRDEPVEYQHW
                     RRLKLFALTDEVKFWDLPQIALKKMSLSAFLTLLRGRIDENRLVGGCKSEGPHSKYRY
                     VHRYGEIFNSTDTEFYAYSWDIEGGIDKEADWPFKLRDFSQKGLHNSKPYLLLALSEH
                     PFRLLIDCENPEDNIWVSVLRANNTYGPWRQVASEIASLPINAQTLLEELDKL*"
     gene            complement(102682..102755)
                     /locus_tag="SCNpilot_solid_1_scaffold_45_prodigal-single_t
                     rna_5"
     tRNA            complement(102682..102755)
                     /product="Gly"
     gene            complement(102766..102836)
                     /locus_tag="SCNpilot_solid_1_scaffold_45_prodigal-single_t
                     rna_4"
     tRNA            complement(102766..102836)
                     /product="Gln"
     gene            complement(102849..103628)
                     /locus_tag="SCNpilot_solid_1_scaffold_45_prodigal-single_1
                     11"
     CDS             complement(102849..103628)
                     /product="hypothetical protein"
                     /codon_start=1
                     /transl_table=11
                     /translation="MKTKSVFASTPSNVPVELNEHGTLKGGVYEQWYNDYRSWLDENG
                     LASGALLWAEQNLPVNGQPYYFDTRHIERDDQLFTEGYIRRTQKRGQPVIVDVEYHVG
                     QQKYVHITPYEITVTPYENTVGRKPKGPTPYQTYRPFREADGSVKFRLIHELVERHVT
                     YDELPVHVNYLLVEAQRVLWESLKQEGNHWKAVLPVLQQAKPLSKFNYVPVSEHLAEV
                     YRIYLLKLNEDEQSAVDAASNLVAEASYEALRFKASLKPMS*"
     gene            complement(103762..103849)
                     /locus_tag="SCNpilot_solid_1_scaffold_45_prodigal-single_t
                     rna_3"
     tRNA            complement(103762..103849)
                     /product="Ser"
     gene            complement(103968..104105)
                     /locus_tag="SCNpilot_solid_1_scaffold_45_prodigal-single_1
                     12"
     CDS             complement(103968..104105)
                     /product="hypothetical protein"
                     /codon_start=1
                     /transl_table=11
                     /translation="MLKCGVQSPILMVNLISDPYSLDRSRQDTLGINTEQRRVFGLNR
                     H*"
     gene            complement(105164..105248)
                     /locus_tag="SCNpilot_solid_1_scaffold_45_prodigal-single_t
                     rna_2"
     tRNA            complement(105164..105248)
                     /product="Leu"
     gene            complement(105303..105394)
                     /locus_tag="SCNpilot_solid_1_scaffold_45_prodigal-single_t
                     rna_1"
     tRNA            complement(105303..105394)
                     /product="Leu"
     gene            complement(105356..105913)
                     /locus_tag="SCNpilot_solid_1_scaffold_45_prodigal-single_1
                     13"
     CDS             complement(105356..105913)
                     /product="hypothetical protein"
                     /codon_start=1
                     /transl_table=11
                     /translation="MSDLNWYDKQLISFIRDENVTVWGPYLCKDGRMRVDVKPDSASR
                     RTTHQLAKLKLELKLGRRLKDGETVDHVDGDFTNDSTNNLRPLSLAANVADSVKRLEP
                     KKFICPTCSKTFTLLGRRLNHAANNRSNGNAGPFCNRSCAGTYGSAVRNGKSERLSIK
                     PIQRSYFSNKQIEGRVAKLVETHLF*"
     gene            complement(106796..107578)
                     /locus_tag="SCNpilot_solid_1_scaffold_45_prodigal-single_1
                     14"
     CDS             complement(106796..107578)
                     /product="hypothetical protein"
                     /codon_start=1
                     /transl_table=11
                     /translation="MSVTKAKILKLLSNTRIHTRYRSILNRYRENPEYAKLAYHNTNH
                     VIAVLNLFEVLRKLSGKGFSKHLLDQVYLAIAFHDIEHSGHPDLATGADGKKNIVRAL
                     DAFEQWRESNTITDEQAAIVAFVIRSTQYPSMPGLSCSSAELAELANMVRDADMLWGL
                     MPGNAGACMLGMRAEREAVGLPVEQDTLICLKNQIEFIKDYKPHSSTGRMFKNALFED
                     ASTAWAEAALAEERRRMIIAQTTQISSSLASQLGRHHSSIYP*"
     gene            complement(107590..107841)
                     /locus_tag="SCNpilot_solid_1_scaffold_45_prodigal-single_1
                     15"
     CDS             complement(107590..107841)
                     /product="hypothetical protein"
                     /codon_start=1
                     /transl_table=11
                     /translation="MRVNYQDIPYTRSEREDKNYTVAQAVSSARQRMSLEARQRRSKA
                     PRGICVNALRGRPYSEKITLKELNQLAQAMVDDSYYYDQ*"
     gene            complement(107899..109260)
                     /locus_tag="SCNpilot_solid_1_scaffold_45_prodigal-single_1
                     16"
     CDS             complement(107899..109260)
                     /product="Uncharacterized protein n=1 Tax=Cronobacter
                     phage CR5 RepID=R4IFY8_9CAUD"
                     /codon_start=1
                     /transl_table=11
                     /translation="METLLTLFKDFTEYSKANPILAGLVGLFGMSVVTFVLVKLPSRI
                     LQFTIKHCTTTLTFNNSNVGLGLENFSAFSAWFYSIPWSKRLRSYAIDGVYTRFNDFG
                     TTIGVGLGKHFFLWEGWPFWLYRENMQQQGGAYQIHVQISVTMLGRSRARLERFIEAF
                     RYQPPADKVGVYAFTSKQWERIADVAKRPLASVVAEAKMKEHLIQKITEWQSQKAWFQ
                     EHGLPYKLTIVLHGPPGTGKTTWIKALASHLHRNLAVVNLSQMSDALLEQALGTVPTN
                     AIVAIEDFDSASASHRRLGSKKSKLMKRVQPSTDNSDAPAIAGHDENTTKADVSLKGL
                     FDTLTPSGLYNALDGLVTLDDTIVFMTTNHLEVMDDALLRAGRVDHIVYVGPLKDPEI
                     REYMAFMYPGYQSSFDGTYDDMLGCDLQALYFEHREDPEGFESALSRRTSSTERPFLI
                     ANI*"
                     /db_xref="UniRef100_R4IFY8"
                     /db_xref="R4IFY8_9CAUD"
                     /db_xref="aba:Acid345_2241"
     gene            complement(109329..110645)
                     /locus_tag="SCNpilot_solid_1_scaffold_45_prodigal-single_1
                     17"
     CDS             complement(109329..110645)
                     /product="Thymidylate synthase {ECO:0000313|EMBL:AHI60218
                     .1}; EC=2.1.1.45 {ECO:0000313|EMBL:AHI60218.1};; 
                     TaxID=1429768 species="Viruses; dsDNA viruses, no RNA
                     stage; Caudovirales; Myoviridae.;" source="Erwinia phage
                     Ea35-70.;""
                     /codon_start=1
                     /transl_table=11
                     /translation="MSLQPYYDLLQRVLTEGRIKPNRTGIDTKAIFGHQMSFNMDDGF
                     PLLTERPIFFRGIVEENLWFLEGVCNAEDLKARNVHIWDKWALIEDDTYEQALNMQQL
                     SEQYFHKRKETEGETFTYLNALEELQQADKEDGKLGKPTAEDWKDASSFDELEGGAKL
                     LRDLGIASYVELIRLPQGSLGPVYGVLWRFWRGRGGQIDQVQRAIDKLTSENPKLRYS
                     RSILITGYDPSVAPDETLSPQENVLAGRQALAPCHYSHQLQAEPLTVLERLRYHAEHA
                     EDWRNVLKMLAVDDSGCTIDDYNQAWYEPLSDEGKLSIQQELDTAGVPTDQLNLHVTV
                     RSNDLPFGAPFNIAGYALLLHMYAAQVKMKPAKLVYTVGDAHIYMNQLEGVEELQRRH
                     REDPRPLPTLTLDPDVTSIDGYTFESFTLTGYDPIKPQISFGDVAV*"
                     /db_xref="W6AR59_9CAUD"
                     /db_xref="tbd:Tbd_2040"
                     /db_xref="UniRef100_K1YBG0"
                     /db_xref="2.1.1.45"
     gene            complement(111009..111629)
                     /locus_tag="SCNpilot_solid_1_scaffold_45_prodigal-single_1
                     18"
     CDS             complement(111009..111629)
                     /product="hypothetical protein"
                     /codon_start=1
                     /transl_table=11
                     /translation="MLRPLSLPTFAQIHQRRALHNPLSTEYYKDRLEQIMDHGFVDLS
                     VEQADCLAAYLRGTRVLELGAGLGYLAAALHERGIDVTAYDTQEDTYQHLQWSEDKRF
                     FPVQCVDALSLSAYDADVVILVWHSYDTPFAYQVAQRLRPGQTLLYLGEPRSGCTASA
                     DFFDWVESTVKQDAEAEFKLNQFHLPYYGILDRWWVCPRWWGSTPI*"
     gene            complement(111688..112089)
                     /locus_tag="SCNpilot_solid_1_scaffold_45_prodigal-single_1
                     19"
     CDS             complement(111688..112089)
                     /product="hypothetical protein"
                     /codon_start=1
                     /transl_table=11
                     /translation="MSQLFTSAMFSSLDSHCCGEVLAREQVKQRVKKTLISHSEILLG
                     PEGRERIGVRFYSTNHLFGYPILPKNFVPCTSTIPHHVAPREGFEEGCLDTAADLLRF
                     DDFCSPEQHVIESLDELVDYLNQYYRVQTER*"
     gene            complement(112193..113005)
                     /locus_tag="SCNpilot_solid_1_scaffold_45_prodigal-single_1
                     20"
     CDS             complement(112193..113005)
                     /product="Uncharacterized protein n=1 Tax=Pseudomonas
                     pseudoalcaligenes KF707 RepID=L8MKV8_PSEPS"
                     /codon_start=1
                     /transl_table=11
                     /translation="MLIKPNDRGYVVAWLQTKLGINSDGHYGPLTGAAVRTYQTTKGL
                     TPDGLVGPSTLAQLGYTPEVVTGHKLTTQDFIRTGQELACHPAMVQAIALKETRGEAF
                     LSDGRPKILFERHQFYKRLPVVRKPGQTVAELLMQRDQLVKNQPNICNPQAGGYQGGA
                     AEYKRLAAARIYSDTAALESTSWGQFQVMGFNAVGIGYDSVQEFVRLMNQGVDQHLEA
                     LSRFIKTNRQALEAIRARDYRSLALAYNGPRAPQSYNADLAKYFEQSKNQYA*"
                     /db_xref="UniRef100_L8MKV8"
                     /db_xref="L8MKV8_PSEPS"
                     /db_xref="ppz:H045_14200"
     gene            complement(113096..113455)
                     /locus_tag="SCNpilot_solid_1_scaffold_45_prodigal-single_1
                     21"
     CDS             complement(113096..113455)
                     /product="hypothetical protein"
                     /codon_start=1
                     /transl_table=11
                     /translation="MTTPPASKFPEITLWGRNNMDITHANRMLDMNNSQRPVTDSRYE
                     TRSERFGRYGRVISMLASSTFALGVFFLIFGKIGWALTCGGLFLVGILALSWMAKTIM
                     ADDAAPSVTVPDPVSKP*"
     gene            complement(113400..113954)
                     /locus_tag="SCNpilot_solid_1_scaffold_45_prodigal-single_1
                     22"
     CDS             complement(113400..113954)
                     /product="Uncharacterized protein n=1 Tax=Pseudomonas
                     putida H8234 RepID=R9VFY8_PSEPU"
                     /codon_start=1
                     /transl_table=11
                     /translation="LGESYATPKIIEHISDRDLWQFKLPDTKAVFAGLSLYPMTLESW
                     TKVFDWFYTFHGELGTPRDNPIHHLQAVKRLAEEGRVVLQKNQRDLEFLLPLVTRTIE
                     LGGHIVPLANLPLTLMSDGLHVLGANQPFAVGYYDTAQERVYSLRSHPDQLNVGEIAK
                     QLGGGGHDHAAGFKVSRDHPLGQK*"
                     /db_xref="UniRef100_R9VFY8"
                     /db_xref="pput:L483_21125"
                     /db_xref="R9VFY8_PSEPU"
     gene            complement(114045..114317)
                     /locus_tag="SCNpilot_solid_1_scaffold_45_prodigal-single_1
                     23"
     CDS             complement(114045..114317)
                     /product="Putative DHH phosphoesterase protein n=1 Tax
                     =Caulobacter phage CcrColossus RepID=K4JUD3_9CAUD"
                     /codon_start=1
                     /transl_table=11
                     /translation="MADSLICLYHASCSDGLAAAWAVKQRYPHAECIPVTYGQPPPTG
                     LEDRVVLIVDFSYPLEILQQLALRCRSVTVFDHHVTACESLQDFQI*"
                     /db_xref="UniRef100_K4JUD3"
                     /db_xref="nde:NIDE3961"
                     /db_xref="87387736"
                     /db_xref="K4JUD3_9CAUD"
     gene            complement(114310..114822)
                     /locus_tag="SCNpilot_solid_1_scaffold_45_prodigal-single_1
                     24"
     CDS             complement(114310..114822)
                     /product="hypothetical protein"
                     /codon_start=1
                     /transl_table=11
                     /translation="MEAIEKLTEIEKALRRPANDKVYLLEQLKALTNVLAGELQDGTG
                     ESGLAKGCLGGLHYVLKRLREHYGVLTKSFEELETIYANVELSRFDDSVEGMLDSQDA
                     FRKDAILFHRHLLELSDGSKVWAFSSAKDQVTVDGLPIAEGELLDGSKAQVMSFTRYI
                     TKLRRGALYG*"
     gene            complement(114826..115503)
                     /locus_tag="SCNpilot_solid_1_scaffold_45_prodigal-single_1
                     25"
     CDS             complement(114826..115503)
                     /product="Thymidylate kinase {ECO:0000256|HAMAP-Rule
                     :MF_00165}; EC=2.7.4.9 {ECO:0000256|HAMAP-Rule:MF_00165};;
                     dTMP kinase {ECO:0000256|HAMAP-Rule:MF_00165}; 
                     TaxID=319795 species="Bacteria; Deinococcus-Thermus;
                     Deinococci; Deinococcales; Deinococcaceae; Deinococcus.;"
                     source="Deinococcus geothermalis (strain DSM 11300).;""
                     /codon_start=1
                     /transl_table=11
                     /translation="MGGMFVALEGPDCVGKTTQLAILKDRLEGLDGPVVVVHEPGGTP
                     ENQKIRQLIFDGFGKHQPVTEALLFLAAKAQLQAQVIRPALEARRVVLSDRYTDSLLA
                     YQGVGQQLGISFLMNLVQSAGLDLYPTFTIYLQAPFEVCMARLVERGRNGEEVNAIDN
                     ASVDFHRRVHDGYQELVRQAIRSKKPHVVINAWQDPSLVAQDIWNALVPEFRKREQTV
                     RPVILRD*"
                     /db_xref="Q1IWV7_DEIGD"
                     /db_xref="UniRef100_UPI0003786F43"
                     /db_xref="dge:Dgeo_1983"
                     /db_xref="UPI0003786F43"
                     /db_xref="2.7.4.9"
     gene            115781..116218
                     /locus_tag="SCNpilot_solid_1_scaffold_45_prodigal-single_1
                     26"
     CDS             115781..116218
                     /product="hypothetical protein"
                     /codon_start=1
                     /transl_table=11
                     /translation="MSGFDRGDFGKLSDLHREIRERFVYLSDKEKWDAVEHWEDASTL
                     KNIGKAGVSKFTGDCEEFALVSMDKAKDMGYHARLVVCRDELGEGHCISEVASPDYAE
                     AYYFDNRKVQLATRTDLAKYQFLAVSPWDPLPADERPWLRVKA*"
     gene            complement(116271..117629)
                     /locus_tag="SCNpilot_solid_1_scaffold_45_prodigal-single_1
                     27"
     CDS             complement(116271..117629)
                     /product="Uncharacterized protein (Fragment) n=1 Tax
                     =uncultured bacterium RepID=K1YBN6_9BACT"
                     /codon_start=1
                     /transl_table=11
                     /translation="MELRDSPLWQEISSIAFEQSDRVAPYAYKAEFLANKKRVNPFKL
                     LSLTITRDFRNAYGDAIILEVIFPLGDFVYDVFPYRKDLLVTLSRQGQTPDTTEAAPN
                     AIQEFQQLRATLLDEQASSVNIEGARANAQSKQALNLTDIITVKFQLLDLALERVRLH
                     SVGGLFKDTSPPDVLKYVVTSVSNDLGLDEGNKVRGVEMVDSPNKDTYQQIIIPHGLK
                     FPDLALYLHQRVGGIYPSGLGMYLFRQYWYIYPLYDLTRFDSATKTLTLINLPTNAMP
                     GIDRTFRTTANQTIALVTGDVKHLDLTESKLLNEGNGVRYLDARRVMEGYADSEQGDN
                     KAKVMRAENNNEFVTDKRPNGLNNVTTSDTRITANKYYEASRLAKRAGAELQCLWENA
                     NLNAIYPGMPVKFMYIKEGQIKELKGVVLGADHYIQTSGKGMTDSKHRLDTTLHLFVS
                     RN*"
                     /db_xref="UniRef100_K1YBN6"
                     /db_xref="K1YBN6_9BACT"
     gene            complement(117620..118255)
                     /locus_tag="SCNpilot_solid_1_scaffold_45_prodigal-single_1
                     28"
     CDS             complement(117620..118255)
                     /product="hypothetical protein"
                     /codon_start=1
                     /transl_table=11
                     /translation="MASHARVITTFLQREPDPNKHSAAYKIFYYEWDILVPHMFVYSE
                     EYMRISGTVMSDPVYDAKLPNQMIGGRYTIAQMAQLMDEGATIQLIVPEDAKRIYDIV
                     GRHLEDWSDSLLKLNAFTLKAAPTQDLMMLSRLADALYGYAARYFTNERPRGSLARKL
                     DQIRGRYKLGAGRQYVDPKKETPPEELVKMRDHSEATKNILQHGGGRNAWS*"
     gene            complement(118255..119406)
                     /locus_tag="SCNpilot_solid_1_scaffold_45_prodigal-single_1
                     29"
     CDS             complement(118255..119406)
                     /product="Virion structural protein n=1 Tax=Pseudomonas
                     phage PhiPA3 RepID=F8SJY1_9CAUD"
                     /codon_start=1
                     /transl_table=11
                     /translation="MVTAPLSGSQENTGQSFDVTGTATVYPTHKPNKGDMFIADIGDG
                     RSAVFAVTEVTRKTYLKDAFAEINYTLVDYVDSKPEILADLERKSIKRTVFYKEFLLW
                     GQNPVVLEGDYQDLVSLKKLYADLVTFYFKDFYSGIYQTLLIPNQSMPAYDPYVTAAM
                     LEWITVEEVPLINRVKQPVVLANENSQSYTLWSALAQMNSSYLNVAIQQCRLMDTTAF
                     RWMPEVSSIYFTGIGYVTCPKDTRTDVDRPYDSDASIFNTGGSLLATTGLRWSDLTRY
                     SESTNLRKYFDAVPGDPAAGTLPELPNITPVTIDEYYVLTEAFYKNNDSVPLSSKLEV
                     LTKQALKQEPIDRVTLLKLAKEAMDWPNLERFYYMPILFALMKVCTRSL*"
                     /db_xref="UniRef100_F8SJY1"
                     /db_xref="F8SJY1_9CAUD"
     gene            complement(119573..121273)
                     /locus_tag="SCNpilot_solid_1_scaffold_45_prodigal-single_1
                     30"
     CDS             complement(119573..121273)
                     /product="Putative uncharacterized protein 103 n=1 Tax
                     =Pseudomonas phage PhiPA3 RepID=F8SJY0_9CAUD"
                     /codon_start=1
                     /transl_table=11
                     /translation="MINPLLDSSEYALMPRLVSELPQSYENITRPVALDVARQLAKMF
                     NLPKNIRVILPGAAETTLYPGTALPTDQPMDSATFGHNERLVLEILENPVEDRILTTA
                     VHQVENIPFFLDEDLGVRMYPVYSGTEMNFTFTYRAANRTQAVRFRNEMLARTAAMRE
                     VITHEIQYYYHVPYVFLHLLKHLYTLREAVAGYGETWDQYVSKYITERATTITDQIGQ
                     NQALAVRELQTAAFGNFQYTGTIEQPEKDKESGTFNCQFQYKFTYDQVISAVAEWPLL
                     VHNQLVSEPWRSQPWASGDLVDPARRKQVSSLSRYVFNKIVNLFPSPCETRLLDGITI
                     PNFDEWRPSYVIPNTSSLIVAMVALDPTAPQTLFELMGDLDGYQIDPSLKDFLIGEAP
                     YLNSKGGSVFDLRLYQGDDPMDDGLLSVSAPDLIVVSNAVMDLRKTYHVRLALVNDLF
                     TLAPLAWERLRNGGEASVKILNCLQQKLLGKRFEPKLLGGYLISQADLVMIAQRINDL
                     KVPHKGPLEHVMLTVNDVVVVTQRSNDNGTGQQYPNGTQTPGSDSGTDPFTEPADCSC
                     *"
                     /db_xref="UniRef100_F8SJY0"
                     /db_xref="A0A0A8J9L3_9CAUD"
                     /db_xref="F8SJY0_9CAUD"
     gene            complement(121357..121704)
                     /locus_tag="SCNpilot_solid_1_scaffold_45_prodigal-single_1
                     31"
     CDS             complement(121357..121704)
                     /product="hypothetical protein"
                     /codon_start=1
                     /transl_table=11
                     /translation="MNKQNKLAIEMMDLARKSALEKAAKATGEEADHLKDLADDLEEQ
                     LNKLRAENDAAATQPSDVLKAVRREKNLRVVKKVLMWTGAAAGAVLVGAITYKYFKKS
                     PVELVAEVTEEAL*"
     gene            complement(121825..121959)
                     /locus_tag="SCNpilot_solid_1_scaffold_45_prodigal-single_1
                     32"
     CDS             complement(121825..121959)
                     /product="hypothetical protein"
                     /codon_start=1
                     /transl_table=11
                     /translation="MKKLLRRTLPDNPFCQMLVACFGGCCVLSLAAAAGEYVGRKIVG
                     *"
     gene            complement(121982..122101)
                     /locus_tag="SCNpilot_solid_1_scaffold_45_prodigal-single_1
                     33"
     CDS             complement(121982..122101)
                     /product="hypothetical protein"
                     /codon_start=1
                     /transl_table=11
                     /translation="MKHNESPTGADVGKTLGWIAGIALLTTLLDASMRKLLGV*"
     gene            complement(122157..122861)
                     /locus_tag="SCNpilot_solid_1_scaffold_45_prodigal-single_1
                     34"
     CDS             complement(122157..122861)
                     /product="hypothetical protein"
                     /codon_start=1
                     /transl_table=11
                     /translation="MTISLTRKLYVTPAAAELILQAAESAASVDTFHHVGDLEGFTVT
                     YEHPSHGRLAVVFNEESDGSSSIGFEVSFSGPDDLKAKIQAEGWINAADACLNYLADA
                     LPDVSLRFDSFSVIAEGGSSIWLGTRQEEDEALSQKATQPTPDTKGETTVEEATQGAR
                     KVYKRAIRRVIGWSLAGVTANGLIGGVTQGAIKKYGDTPAKVLGIAVLGISGIVGATY
                     LSCSKILSTDFQDASL*"
     gene            complement(122968..123168)
                     /locus_tag="SCNpilot_solid_1_scaffold_45_prodigal-single_1
                     35"
     CDS             complement(122968..123168)
                     /product="hypothetical protein"
                     /codon_start=1
                     /transl_table=11
                     /translation="MKKFNFKKAAKITGYVVGGAAVLGAVAYGATKLFGGKVEDVVGA
                     VGDAAMSATDTAIGSAATVTSL*"
     gene            complement(123353..123775)
                     /locus_tag="SCNpilot_solid_1_scaffold_45_prodigal-single_1
                     36"
     CDS             complement(123353..123775)
                     /product="hypothetical protein"
                     /codon_start=1
                     /transl_table=11
                     /translation="MRRIHTHSPRGQDPLRIIADDTPFRGGASCRYVVVGFDTGNNRS
                     ARRGGFVPRFKDLSVIFDSSEGDGVQGRPDGVTLDALLAICADHLKGLQTGSSGSVDK
                     QLAADYIDSARGLLAQDTDSLRGRLKSGDFQSSGTWSL*"
     gene            complement(123880..124203)
                     /locus_tag="SCNpilot_solid_1_scaffold_45_prodigal-single_1
                     37"
     CDS             complement(123880..124203)
                     /product="hypothetical protein"
                     /codon_start=1
                     /transl_table=11
                     /translation="MRLLTLEQTPKQPLNGELCILACGPPDDSETCYHYRTYRDHGSY
                     FSVNGLNLVFNDSQQPHDSPTGVTLEALLAICFDELSQQASRSYEMDLAAYHVLAARR
                     ALARD*"
     gene            complement(124390..126384)
                     /locus_tag="SCNpilot_solid_1_scaffold_45_prodigal-single_1
                     38"
     CDS             complement(124390..126384)
                     /product="PREDICTED: uncharacterized protein LOC581219 n=1
                     Tax=Strongylocentrotus purpuratus RepID=UPI0002652E7D"
                     /codon_start=1
                     /transl_table=11
                     /translation="MTTRISQYLRRYAAAQRISMEEADPTVQGPDAALSADELAKVAD
                     KAAAEVDAAAGTETPAETDTPDDTLPEAPSEPAGDVSDTSSDATTTDLPDAPAAPEEG
                     SEDTTTDVVTDTPAETDTDTTAEDSSAEPTPPEDVPVSEIETPAEDGLDALAAEGPEG
                     SEAVEKATDAVDTVTDPPAPDTDVSETPTEPSPEVSDPTPEAPEPAIEPETPSEPVPA
                     QAPSAKTDTNEAVQEVVELTEALAQAQTAEEVVKEANEIGEGLGEVRETAEVINENGG
                     VSVESLALLHLAIQPYARRLGHLKTDVGVSFEAFADPEAPKRLQVSLEELDAFIEVID
                     TAKPQLERQRIESLDRVVCALQEALPSAVDRLKAVLSQARNTTVDNDGAAVAIGDGVG
                     QALSTFGAMPEDLEQFLYDYAQFGKALQGPYQDAALRAARTSSLLNNAIDFTSALAFW
                     EKLGKVVDSVVDPRSTLTVTQLETPLPGGSSLFSQSQPETTTNNKVVEKLLNYNLSYQ
                     PLEATVVTKEPGQAEATYPALSSSKLVLVGDALLEALCCKRIDQVLDDSQKLWPEAQD
                     AVRHLKENLSQAPENIELDSGADFSQITKFVETNYSLATWPLVNYLANLVLTTNAFVV
                     FAERSLAAKAAVAAPVVPETAAEAEITNADPTTTTDPVAE*"
                     /db_xref="UniRef100_UPI0002652E7D"
                     /db_xref="W4XF93_STRPU"
                     /db_xref="ctx:Clo1313_0628"
                     /db_xref="UPI0002652E7D"
     gene            complement(126503..127891)
                     /locus_tag="SCNpilot_solid_1_scaffold_45_prodigal-single_1
                     39"
     CDS             complement(126503..127891)
                     /product="hypothetical protein"
                     /codon_start=1
                     /transl_table=11
                     /translation="MNRLATMIQDASQDALYQVSLESYAATLEGEQLSMESTLDELND
                     YLTLATGLESIVLSMEAFDQVTVEQHTHARTQALGLMQLAGMDTVDAERVFPSLEAET
                     PVTGWQKFKAFLMRLWEMIKQAAKNIWTYIDNVFKKTSVAEKAALVKLRVLRAKVGGI
                     RNALTIQPAIPLRPVHRYLINGESHEAPHNLDSIKASLKLYRSTRSALQVELPKQIEK
                     VNSALQKALDSISLKGDAEAISQSIESKADDLKKAVAPMFPDTLRRELGLPQFTTPLI
                     YDRELEIGAPTQNPFTEDLSDGELKSFIQGLGVSIVQSKVETDIEKLGEFKAAKPDEI
                     ELILRTCESLINESFGRDLQRQWAKIKSSSDILTEDVNDVVTGTLRLSGLSLDAQRTM
                     RLVMIMRQALNRWVGAPYMQINTINVRVVNALLELASDQIDNYEQSDTAEERLAKKRK
                     EEAAAKQKEAKK*"
     gene            complement(128006..128986)
                     /locus_tag="SCNpilot_solid_1_scaffold_45_prodigal-single_1
                     40"
     CDS             complement(128006..128986)
                     /product="hypothetical protein"
                     /codon_start=1
                     /transl_table=11
                     /translation="MSTKHQNHFNASLESLTVSQEGLFSFIRRYFRKRGEDKENHKAE
                     IASTTAQALTVIKDLRKRLTESDSKLHGVSGTSTVELKTISGWFVEAKDKTKVPTDLE
                     SAIEHNSKAMLSDFKMLVKGSEELGRMVVSVYHDTDYSSDQAFEQTFLSKLDDIHKHS
                     LTKFLKPGEARLYLGSAFIAVHPSESRIESNDGPEWMKNFTTTEAATASSPAKANGPE
                     AKRSFTKEQTRRLIADTRTLLDTAETFLHSSFFDMVEKVENEQMTAYYYEIGEIPNKL
                     DKHLSYMKSHVQGPAIVMYRFNRVVLGLWEHIYDMGRYQTQLVTRIVDEF*"
     gene            complement(129049..130347)
                     /locus_tag="SCNpilot_solid_1_scaffold_45_prodigal-single_1
                     41"
     CDS             complement(129049..130347)
                     /product="hypothetical protein"
                     /codon_start=1
                     /transl_table=11
                     /translation="VSQLKQHFLSMEDFYDENTSESVLDHTDQIAGLADDYGRQESLS
                     GRALETEQDVLEGVQTDIASLESLIEAICEARDVGLESISAGLLHRQVQEIQQRYGVS
                     LKRALPSLEDYHGRTTRLATTISLEAVGETLSKVWLWIKAKIKQFWEFLKKHYHHLTQ
                     NLEALGREVYSVKKTAQRMKFAGGAEIDLGRFARKLEMKGEVPRDFTSILQIVGQINQ
                     ASEEKMAEFQKIYEEAARGKLNDKYGAVFSERLVVPRGFSEQPTQDLASGLKGYVSDL
                     LPGNRVIVTGAFQGDRTQYHQFGETMTIRSSIQHIESKPLVNTQVEAFSSQEVFSLCQ
                     RLEKAIVNVRNSRVEIENNIKLTEQAIDKIVRDHSDDKEEGKVKRAYRDLIASIWKHS
                     LYSTQLLRHGESITYDVVVGYLAWARKSIAVNEPKVSEAA*"
     gene            complement(130515..132779)
                     /locus_tag="SCNpilot_solid_1_scaffold_45_prodigal-single_1
                     42"
     CDS             complement(130515..132779)
                     /product="hypothetical protein"
                     /codon_start=1
                     /transl_table=11
                     /translation="MKNSRMAQQLRLLSLKLSLEAEGDVKAGITGQYDPNHPADNGGP
                     KDEDKHLTAKIVEVDDGPKTEAAETEVENSVSLEAQIADAEAQLAHLKALQGSGKVRV
                     TQESLIVAGAVAALLGIGTAFAFNKAAKLKNEYLALQKELTKKKGQLDVLVTQLEAQA
                     RLELRKANISTEAYSDDVLTEKNNKISDPDRKILTGWVGGMTAVGAFGAILGKTSPVF
                     AAINAGLATGVLLGNLIAVKKKRAELATISEELENKEIEIAQLAAEAKKAGTKVSQES
                     IDDTESNMNAELVEAVKADPEIELVEAAPIVEPVAAVVAEPEVSAPETPVVEETVVET
                     VPAVEPTPEEVEGEEAIDAYEEVIDEANEHAEEYEQAATSLESLIEALGEARQNGGLT
                     PQSAKFFQIGFESIGVRLTGAPFKNAYGEDALPSLESFGGSMRRDAATQISMEAAESW
                     YVKVWEVLKKTFAQIRDWVVKFAKALFDQSARYNQRADKIIEAASKVGAAKAKADKVT
                     FGGARQIVTGSSVDAGSISKVLTVAQDAALRTGESFKGIAAVKKYLVDVASAGATDFA
                     TFSIAEAALQEGKLRSSLFSHEYKGEGENGFETDALPGNVKFRIAYQTHSSQARFKVL
                     MEGLLGARVSKESAGEIPEDLSARTLNPSEISDLARKVKTVLKAADDSKKEFSVESLD
                     MANVQIPQDDDAAMAKEKQKFINATVKAVSKASAGISQLLKYTIQTSGGYLDYANASL
                     KQYGAAVESETAAA*"
     gene            complement(132854..133408)
                     /locus_tag="SCNpilot_solid_1_scaffold_45_prodigal-single_1
                     43"
     CDS             complement(132854..133408)
                     /product="PHIKZ091 n=2 Tax=Viruses RepID=Q8SD71_BPDPK"
                     /codon_start=1
                     /transl_table=11
                     /translation="MTLIVYPRMYSTFHAGGDDAIVSEGDESIELLYKVYVDRSAHTK
                     SWAFYKNVLQNALRLLVDPETWFTSQLANTALTGYNRQFLLDTLRYIETGTRELPVES
                     WYDLVGESNPRQRTLFAETGARYAAMVLPTASESSLRFLQQWLGRRYGFEDLLLTLHL
                     LFGKPHPQKSSSLYVPRTLGAIAI*"
                     /db_xref="UniRef100_Q8SD71"
                     /db_xref="I7DKW8_9VIRU"
                     /db_xref="Q8SD71_BPDPK"
     gene            complement(133422..134318)
                     /locus_tag="SCNpilot_solid_1_scaffold_45_prodigal-single_1
                     44"
     CDS             complement(133422..134318)
                     /product="Virion structural protein n=1 Tax=uncultured
                     bacterium RepID=K1WY75_9BACT"
                     /codon_start=1
                     /transl_table=11
                     /translation="MSLKTFLSSLLPHFERNRILEDVDALALDIESNLAPGYDAAVKQ
                     FRGRKLASQVGRSVETLFHLRYPKERSETHLSFTAKTLVSLSATLEMLNTLVPELFSR
                     DVTKDAMTYKKAAVLQLLSVIRFYNNYAGQYLLRLLAAEDAVLAGTEEDAQLLPIDKR
                     YFQENLETFFQAGHVLSLSAAEIAERLGQMQDLQIVTDKINAVAATLGQENVDPLKLG
                     FMPPAAGGLMYRIRASIASYQVAKHNQNKELAKAIQLRLYALKDRQAGKADAKLQQQI
                     EYSEARLARLNEEVAAFEEQYA*"
                     /db_xref="UniRef100_K1WY75"
                     /db_xref="K1WY75_9BACT"
     gene            complement(134343..135473)
                     /locus_tag="SCNpilot_solid_1_scaffold_45_prodigal-single_1
                     45"
     CDS             complement(134343..135473)
                     /product="Uncharacterized protein n=1 Tax=uncultured
                     bacterium RepID=K1XC83_9BACT"
                     /codon_start=1
                     /transl_table=11
                     /translation="MIGTVAAKTAVVGALGSIAGIVKRLVHSQKTDSLVQFTSVLRVE
                     PITMVDDRLKNVDYLTDVLQTLLSMFSGFYLQAVACMTNVGQINVIRMLDSLNPSRDG
                     GLAASSLVDSINGIPNTGLLSMESYQGARLPRPGQPSLEAQPGKDDSKGDRVSLGKSL
                     EVAKEASNLAVGKLLEITIESNGNRATFPIAVRLATAVVESDVLVHILGATSGNNTLS
                     ERFHRWRSGDLQFWRDLVFCQDLIDEQKRLLLKDKSGALAEVNRRRGKNMAASAASGM
                     PSVGSASALVVISKETAQELERQELGKFTDLKFRNAIMRDSLAMIIVVVDQDRENVTI
                     YTRDIQLPTKLSVRELKAANKGSGPDVGEILKMYRAGQSSVF*"
                     /db_xref="UniRef100_K1XC83"
                     /db_xref="K1XC83_9BACT"
     gene            135502..136593
                     /locus_tag="SCNpilot_solid_1_scaffold_45_prodigal-single_1
                     46"
     CDS             135502..136593
                     /product="Virion structural protein n=1 Tax=uncultured
                     bacterium RepID=K1XCD3_9BACT"
                     /codon_start=1
                     /transl_table=11
                     /translation="VSDINTKLQEQIDWMARGGGLGNLSESMANTLIGINHRGFGNPV
                     PYNQDNQGLTFFTRPRLNLSYNNLSADRRLSILGAGQGLSRGHYPAAIRQWLDPDLCR
                     SLFQSGTRLGLVDPYTPFIPLLTNNLVSLSGWPDPIVEYYDSDEGMAKETWGMADGID
                     NLYHAYDLNATFRNIVGDPISLMFQVWYIYMTLVYQGRMLPYPDSEMLREIDYQTRIY
                     RLILDPTRTYVQKIAACGAAFPTSSALGQAFDFSMDTPFEQSRASQISIPFRCYGATY
                     QDPILIREFNDLHEFIFCPQMQDDNRPRYMTKIPRENLIAYNYGGYPRIDPETNELEW
                     WDFNEAYQQRMAENASAQNGLVTAVTPQT*"
                     /db_xref="UniRef100_K1XCD3"
                     /db_xref="K1XCD3_9BACT"
     gene            136607..139516
                     /locus_tag="SCNpilot_solid_1_scaffold_45_prodigal-single_1
                     47"
     CDS             136607..139516
                     /product="Uncharacterized protein n=1 Tax=Pseudomonas
                     phage PA7 RepID=I7CDP7_9VIRU"
                     /codon_start=1
                     /transl_table=11
                     /translation="MTSILDWVSAARRHLANPQLVISDALDQLQATMDGAIDIANPTS
                     PYMHLLETGGVNASALLLEQEAFNRRQYPSLSMTQDDLYLHMSDDDYADRFAQPAKAT
                     FTLYLGRDEIYRRAVEYGTAGARKLVIPRHTEIVVAGLTFTLQYPIEIRIMPHGGLSV
                     VYDNTQLSPLQELTSNQVATKNVKYQGESFVRLDIPMYQFAILSQSYTLNRSQLSVKT
                     FTFQDQFHYARVYRADSLGNWIEIKTTHTDQVFDPNVPTAALQVNGQTLTVRIPQVYT
                     TLRMLDTELRVDIYTTRGPLEIVLADYTPSQFTAHWLDHDVKALDAFQSVITKFNTYS
                     LFSDNTISGGRDALSLADLRDRVITNSLGKVNVPITNVNIGSRLADMGYDLVLDVDNI
                     TNRQFLATRSLPEPIDGSTISGAGCTMLTLTESMAKLAALPTASDNGNRVTLLPSTLY
                     QNVNGVISIVPQSVVDSLNALPVDVRARRVNENNFLYSPFHYVLDMSDDRFEHRPYYL
                     EAPAVETKSFITENPTSQISVNVKGYQINRVPQGYLLTVTVTSGQAWKDLSDSQVFCQ
                     ASFFPTGERNRAYQNGTQVGLTAAGDRVFTFLIGTEYDLDATDSLLVNTFQMFDDPVH
                     VYPCPLDVDIDIMFLANQIEVEGFTPSTIDEDLGRTLVTADTIGLSQERLTVQLGKAL
                     PGLWAASRSVASSQDYQRYLADVPAVYSEIIYQRDPVTGAIEWTVDGNNNIQFVILHQ
                     KGDPVLNDQGQPVMKHFAGDIVQDVDGNPVVVSSRQMLRQIDIFLVDGAYAFATDQAT
                     VDYKQSVPATITDWLSEDIASVQATLLEQTVLYFYPKATLGNINVKVLENKTVSINSA
                     QSFAVTYYLSGTQYRDAALRTALTAAAIKVIHDQLQGSVVTLSAIISALRDEVMSDSI
                     GISVTGLGGSTPYDTVTLLDDSARLSIRKKAVAKADGTIGVDDDVNVAFLAHTPN*"
                     /db_xref="UniRef100_I7CDP7"
                     /db_xref="I7CDP7_9VIRU"
     gene            complement(139582..139992)
                     /locus_tag="SCNpilot_solid_1_scaffold_45_prodigal-single_1
                     48"
     CDS             complement(139582..139992)
                     /product="hypothetical protein"
                     /codon_start=1
                     /transl_table=11
                     /translation="MNSDLEMFRTTIKLAEQMLALTTEMNQNFNKRAVGLENGYKALK
                     LDIARMKVLFEVEAELDKMEQTNFDMEKQITETIEQLDRNAILFLQTYPDSKEREEVL
                     KAAYNGHRTLERSKEELSRLRRSSERLLTGMLAV*"
     gene            complement(140173..140583)
                     /locus_tag="SCNpilot_solid_1_scaffold_45_prodigal-single_1
                     49"
     CDS             complement(140173..140583)
                     /product="hypothetical protein"
                     /codon_start=1
                     /transl_table=11
                     /translation="MDSILKTFQSTAILAEQLHQATLEIERVFNEHLVSLGEEYKSHK
                     DEKARMEVLFAIETKLDRLEETNVKLEKQAIAALVALDQSSMYYLLGNAKSEGHGEVM
                     ESAEDSRLALQRTRQQIKHVRETSTQFLTELLKA*"
     gene            complement(140677..141090)
                     /locus_tag="SCNpilot_solid_1_scaffold_45_prodigal-single_1
                     50"
     CDS             complement(140677..141090)
                     /product="hypothetical protein"
                     /codon_start=1
                     /transl_table=11
                     /translation="MGKHYSAIELADQLCRVVLAIREFGETNSPYLTRLRSEVFKKDW
                     RLGGTRRDRIVKELDDRHQEILVLLENLRKVLQAFGDPLTGSGRRNGKSHQFGILQAY
                     WDEAHKVLHAYANRALTIQEHLGVRTPITPFEGSL*"
     gene            complement(141193..141639)
                     /locus_tag="SCNpilot_solid_1_scaffold_45_prodigal-single_1
                     51"
     CDS             complement(141193..141639)
                     /product="Appr-1-p processing domain protein n=1 Tax
                     =Firmicutes bacterium CAG:791 RepID=R5CCA2_9FIRM"
                     /codon_start=1
                     /transl_table=11
                     /translation="MIIYDGPGDLFECGVQTVVCPVNTVQVMGKGLALAFKQRVPGLE
                     AFYKDQYPSPNAILKLAVFDVDSERKVLLFPTKQDWRQPGRLDMIHANLVQLANRYTE
                     WGIMSLGIPLLGCGVDTGQLDWLAQVKPIVYQFLDPCDLPVKIMHG*"
                     /db_xref="UniRef100_R5CCA2"
                     /db_xref="mau:Micau_0028"
                     /db_xref="88989425"
                     /db_xref="R5CCA2_9FIRM"
     gene            complement(141650..142081)
                     /locus_tag="SCNpilot_solid_1_scaffold_45_prodigal-single_1
                     52"
     CDS             complement(141650..142081)
                     /product="hypothetical protein"
                     /codon_start=1
                     /transl_table=11
                     /translation="LFPSFGLEKAETLSPIKKLMEAMRASGRATLDSIDAQLLLRELY
                     DSDYAIGYHNNPQRPLSLVGLQPKETVGPYTRERRLYHRYATLKIHELFGLSIERFLA
                     QPREKVEWMLEIAEERGAVENRNNQQIETAMRLAQQGAPRL*"
     gene            complement(142111..143784)
                     /locus_tag="SCNpilot_solid_1_scaffold_45_prodigal-single_1
                     53"
     CDS             complement(142111..143784)
                     /product="Uncharacterized protein n=1 Tax=uncultured
                     bacterium RepID=K2CV52_9BACT"
                     /codon_start=1
                     /transl_table=11
                     /translation="MTSENETPVPEEPMGLPTEDDIPSPTDGETTVVNADVVPTLPNT
                     QVVEPAEDVGLPVEEELVAEKPSAEDVEAVVILMRQGVNPNAELSKDPSHPLNPKQPW
                     RPGEGLYIVPCTSEEFNTLVENVPRLDPTQSEQGMRWREAVAAGQEVMPRAGTGLAAL
                     LREASMWRQSVSSNGEGSAEIAAGRPKIGERKGDAPLVGEEALQHMQMMLGTGQVTRI
                     PLWHSGIWVNLKAPTEDRLLELDRRIAAEKIALGRATNGLAFSNMSIYHNSFLFNFAL
                     SMVFDCSIGGFTVDSLKRKILLTDLPTLLWGLLCTIYPNGYRYQRPCINDPSKCTHVV
                     EEVLDISKLCWTDNTALTQSQRNHMVRKTAKFTDIELTHYQEQHRYVDKGTVLLKDYQ
                     GNKTVAELRVPTLADYEASGFAWVEGIVTSADQAFGSQLGGEERNEYILDQARATSLR
                     QYAHWINRITFNGDKYIDDRATLESMIGQLTGDRVVFENLLEGVRKFIDEATISQIAI
                     PSYKCPACQLDQVNPEESKHPHLIPLDIGTIFFILLGQRTSLLLDTAII*"
                     /db_xref="UniRef100_K2CV52"
                     /db_xref="K2CV52_9BACT"
     gene            complement(143795..144256)
                     /locus_tag="SCNpilot_solid_1_scaffold_45_prodigal-single_1
                     54"
     CDS             complement(143795..144256)
                     /product="hypothetical protein"
                     /codon_start=1
                     /transl_table=11
                     /translation="MSTKRKGSQKPKTNQPLWDILAGLSAAVGQTTQVTALLVPFLQN
                     QELIAKITDRPAFDRLASVLERDIRVMSQRFRAIVDQHANKTGQTANQTEWLQAIQLS
                     EQYVEWASDFDDVILPTFSEITSMLHGAGADVTTLHAPSAAAAIVAAQPQV*"
     gene            144361..145221
                     /locus_tag="SCNpilot_solid_1_scaffold_45_prodigal-single_1
                     55"
     CDS             144361..145221
                     /product="hypothetical protein"
                     /codon_start=1
                     /transl_table=11
                     /translation="MLEELDDYLVDATTPEIRNMILTACRTLLEAGIDDQEFTLRNAI
                     DIAENRDFDAVYESILSTLKPIYTAALKEFGVEVDPDAELPVLTQILSGLQSIDNWDD
                     PVTLNALADSSESEEVVLADILSAVGTLYSADYLPAIRKVSPDLLSRIKELTDKDVPD
                     AQPEQAAVVQARERLKVLHNRQAFPVEGVFMRSLNQGLRLGLPYDLLVGPYKDALYDV
                     LPESLGPELVAFALASDTPTPEIPVLLAKIKTELSLSVTDLMAVDARIRTLLQHLPVI
                     PLKEVSDVQA*"
     gene            145208..146503
                     /locus_tag="SCNpilot_solid_1_scaffold_45_prodigal-single_1
                     56"
     CDS             145208..146503
                     /product="Putative uncharacterized protein n=1 Tax
                     =Pseudomonas phage 201phi2-1 RepID=B3FJ02_9CAUD"
                     /codon_start=1
                     /transl_table=11
                     /translation="MFKRDYFLLAMREGLFKYKRWALEAFSITRNSGPHDYPYGLETL
                     PDGRYAFGDPKVPEGLTVIDDAMPGEPLFRPLEKVYLNPGDLANVRKPVETCYGNALV
                     NQIVLVHPFGNKIGYIAGPIKTKAVESLIVHRWDDHAKDDPSGDPDKRPIRTAEYRVF
                     GAAMGQLPGLSQLCVPSATVRTMTADPAMIKRRDELLKEHKNELNDPVVIARIIDELT
                     KMDRAWMKGDPGERFYIKDKAYDVVRLKVFIMQGISSGFGVQGDFIPTSLDEAWDITK
                     LPAMVNQLRDGSFSRGAQTALGGVETKYNNRIFQNSVVAEADCGSHRGLEIHMTKDKV
                     PHFVGNYQVVGDHSVVLTEETLIGLVGKTIRVRSPIYCRTTGANFCARCMGDKISRTP
                     QALSTYSSNIGSIFLSNFLKKMHGASLKTVPLDLPSAFS*"
                     /db_xref="UniRef100_B3FJ02"
                     /db_xref="W8CZQ9_9CAUD"
                     /db_xref="B3FJ02_9CAUD"
     gene            146519..147532
                     /locus_tag="SCNpilot_solid_1_scaffold_45_prodigal-single_1
                     57"
     CDS             146519..147532
                     /product="hypothetical protein"
                     /codon_start=1
                     /transl_table=11
                     /translation="MRHQIAFNALSQQIDDPNTYLHDLRVSCEAFDQANEWLERAEAG
                     DAAVAAEIPEEHWESIRDNAQISQEAVVVHVNSGQVQAVIDWLKKYIPILLRKIKEIF
                     MNFFAWIRRKFQQMGRGLTSLQDAVRNSLSSNYTVKLHEPLTERDKFLATVFSSMSFY
                     LNVKVPTFSKTTILNPKDTIAELFEVAEGWLVIDRNISPFKRNDIPPITTAQEGIDFL
                     NTELKSPRMVMLDSEAYLASKYRGPSEINFYKKTFERTLKDMSKTEENLTYSADLSVR
                     SIEHDRRFIESLQPVFESNAVDYKLKLKALNYKLNAVTEGLSWRLRTLDSLLRLARRA
                     AAA*"
     gene            147535..148059
                     /locus_tag="SCNpilot_solid_1_scaffold_45_prodigal-single_1
                     58"
     CDS             147535..148059
                     /product="Ferritin and Dps n=1 Tax=Sphingopyxis sp. MC1
                     RepID=N9UUG0_9SPHN"
                     /codon_start=1
                     /transl_table=11
                     /translation="VKTMSSLQKHFLSQETLTEETKTTVLDPQVAGLVADKLNHLLAN
                     VFTLYIKTKNFHWHVSGPQFTSYHELFDKDAQELIAVTDVLAERARMLGSNTLKSLRQ
                     IDQIKSLPESEDDLVAKGMIESLLIDNQALIPELTDLRTYAESNGDTATSALVDSWLD
                     QTSKRIWFLKETLK*"
                     /db_xref="UniRef100_N9UUG0"
                     /db_xref="zmp:Zymop_0924"
                     /db_xref="F8ESP8_ZYMMT"
                     /db_xref="N9UUG0_9SPHN"
     gene            complement(148111..148575)
                     /locus_tag="SCNpilot_solid_1_scaffold_45_prodigal-single_1
                     59"
     CDS             complement(148111..148575)
                     /product="hypothetical protein"
                     /codon_start=1
                     /transl_table=11
                     /translation="MSNTYDTSLLPPAAQTHLKAVEDRLAEYVLKMAPGRPITEKDGA
                     FQQRQLWHGVISFLLKQETPVFLAGWSIFLNVVAEHRKDCFSPAYIHRFRESTQLTLE
                     ERRNFERLIHLAVMTADPKARSLALKQIDMHQILARLSSEDLRQKIIAFYQL*"
     gene            148698..149042
                     /locus_tag="SCNpilot_solid_1_scaffold_45_prodigal-single_1
                     60"
     CDS             148698..149042
                     /product="hypothetical protein"
                     /codon_start=1
                     /transl_table=11
                     /translation="MSKDTILTVYYSLKTGKRVSDGYAKRNPASARMFQFSARFVKAD
                     LKNSLNGQKDEAGIPLTLSVAEAFERQQQLAAETHQAKLAYRRAKAAAKRAEAAVKVP
                     AKAVKRVRKVKA*"
     gene            complement(149090..150067)
                     /locus_tag="SCNpilot_solid_1_scaffold_45_prodigal-single_1
                     61"
     CDS             complement(149090..150067)
                     /product="hypothetical protein"
                     /codon_start=1
                     /transl_table=11
                     /translation="MASTSKDSRVLAERLDALRALRTSWETQGTICQSEIRSSLESLD
                     LKLPDNLAIASYTQAPSSTNYLETLEWVRLEALRQQSECESITKSELKAELDKFLCLF
                     RRNSNHLRMVDHDLPRLRFAEVHVHGVSTIAEIVRLVRGELALKELKALELTLEQWRS
                     SETTYQAVLRNPAERGLHPLNDLPGFLPIFQDWLEVKFKVTPKEVEDVAKRLTAWKQA
                     LLVAQDDHCEPWSPDVLVNKVALCTEWPELDTALKLSTSAYESKVQNLRDDLEQLDSL
                     EDARTRLLAVRLVSDFLQLCWQLVVVHEDAVVQARSIATSIQHIRSLAA*"
     gene            complement(150051..150464)
                     /locus_tag="SCNpilot_solid_1_scaffold_45_prodigal-single_1
                     62"
     CDS             complement(150051..150464)
                     /product="hypothetical protein"
                     /codon_start=1
                     /transl_table=11
                     /translation="MNINVPDIALTLQDLGIPAERQGDYLKAAIARVVAFRLPLPAEP
                     VANAVDHYKGTLEGRVVQAIDVINERLPLDYDGVLALTQQLWTVRYGLVHPSAISQGW
                     DLFDKAATDTLKCDIDLADPALQRLGQVLTDGVDE*"
     gene            complement(150490..151629)
                     /locus_tag="SCNpilot_solid_1_scaffold_45_prodigal-single_1
                     63"
     CDS             complement(150490..151629)
                     /product="Putative phage virion structural protein n=1 Tax
                     =Erwinia phage phiEaH2 RepID=J7KHQ0_9CAUD"
                     /codon_start=1
                     /transl_table=11
                     /translation="MRVDNHVDDYADGFFAEPPLLDAKNPYYKLVADIALQDGRKDTL
                     ERFQRCVRLAKDSLAWVDLPKAQVRGVFSTMPCRIFLSTDVIADRDFSSEELAAMYIH
                     ELGHLFSFFETLAYSTVSNVVITGAVDALRGVEDKSARYKLVSQALTVFATPEKDTVN
                     AIAESDNNDIIQALILRTFEEGEQERTRGLSVDRERPTNTRSLEYLADQFAIRNGAAL
                     PLATAQHKMAKQNRMDYGRGNTSFFAIQAVRLGLLTVTFAASSSVGLIALTIVSLLQT
                     VSAANSDSTADPSERIGFVKADLVQILKNPKLDPLMRKQVLSDVEAIDALRETIKEHQ
                     GIFRYLWRTLSPRGRSQSKLREFQKGLEDLVNNDLFVQASRLRSH*"
                     /db_xref="UniRef100_J7KHQ0"
                     /db_xref="J7KHQ0_9CAUD"
     gene            151678..153390
                     /locus_tag="SCNpilot_solid_1_scaffold_45_prodigal-single_1
                     64"
     CDS             151678..153390
                     /product="Uncharacterized protein n=1 Tax=Erwinia phage
                     phiEaH2 RepID=J7KJQ6_9CAUD"
                     /codon_start=1
                     /transl_table=11
                     /translation="MTTTTPAKSEYECKHALYFTANDGSPNDMLLIKEYEYPADNSPR
                     KARLRQLFNYKRPYWITKEPYRNHKDKKEWERLENLQEFRCTEIGLPADVLRKLGRVP
                     AGRMDMRQIAQSPYVYGTDVNSCVLTKHHYLTKWPDRITNNLVAVVDTETDMVHGHEE
                     IIMASITMKSHAKLFITQEFLKGIPDPTEKLQEKFIHYLGDPKSKIGDIITQRGLQLE
                     IELVPDAGEVAKRVIETAHEWSPDILAFWNIDFDITKMIEALTKKGYDLAKIFSDPTI
                     PKQFKQFEYKRGPSQKVTASGKTMALAPAERWHEVICPASWYALDAMCVYLKLRIAAG
                     KEPSYRLDYILDKVLGIRKLKFKEADHLSGPGWHRFMQENYPLEYCIYNVFDCVSVEM
                     LDETTTDLQSMISLMCGHSEYRRFPSQPRRTCDDLHFMALEHGMVCAATSNKMEDEND
                     GFVVGLQDWIVTLPSHLVEDNGICVLEDMPETPSLIRGHVGDLDVEGTYPNEEVLFNI
                     SKETTAQELCIIRGVPEIYRRAIGVNLSGGFVNAAEICQQVYQAPSFEDIVGFYDAKH
                     PIKA*"
                     /db_xref="UniRef100_J7KJQ6"
                     /db_xref="W6ATM5_9CAUD"
                     /db_xref="J7KJQ6_9CAUD"
     gene            complement(153455..153844)
                     /locus_tag="SCNpilot_solid_1_scaffold_45_prodigal-single_1
                     65"
     CDS             complement(153455..153844)
                     /product="hypothetical protein"
                     /codon_start=1
                     /transl_table=11
                     /translation="MAKKYQSTMVRTHHLALRHGIRFFLKSPYRKQPWDGLMVRLRLY
                     TPYKAVIGWYRHEGRVSTKETLLGVSRVPQTLFDGWYVVVQDPRWYGWLHSYRIRGRY
                     YLRPATPDESVFNRLEPLFHLSYLSNT*"
     gene            complement(153901..154443)
                     /locus_tag="SCNpilot_solid_1_scaffold_45_prodigal-single_1
                     66"
     CDS             complement(153901..154443)
                     /product="hypothetical protein"
                     /codon_start=1
                     /transl_table=11
                     /translation="MDAYTASESISLREAIDGSASLRESLRGRLPELEALLEHTLSSK
                     WFLDAYRKAVPTGQNDLERDVLSVFGLEACQLLDKQESAVLTVRGLNSYRTVALIQTA
                     RHLRTGHTLPWVLETSDLVKQARLLFFCHFLRLLGSDLMDPETHLKNLMIEMGFDENN
                     TTQTVQIALCNITASPPTLH*"
     gene            complement(154460..155086)
                     /locus_tag="SCNpilot_solid_1_scaffold_45_prodigal-single_1
                     67"
     CDS             complement(154460..155086)
                     /product="hypothetical protein"
                     /codon_start=1
                     /transl_table=11
                     /translation="MTEETSNYQFLSYDDADWQKIIQAAPSLARVPSEVMDYLILDPD
                     VDVNEAQTRIHSRLRAGLCLTQRLLGGQLEKLYARYGVSVGKAIELFTADIEDKLNEQ
                     STEGQHGCRNALFGNYEITGRFLAYLALYSCSEFKGHHDFDHFCPEDRSGLDCEMSYF
                     AVQSVLKQMFDLLNYEESDYQAIAQWAGLAVRSMLLLLTDLDGHPIRH*"
     gene            complement(155098..156693)
                     /locus_tag="SCNpilot_solid_1_scaffold_45_prodigal-single_1
                     68"
     CDS             complement(155098..156693)
                     /product="Putative RAD2/SF2 helicase n=1 Tax=Pseudomonas
                     phage PhiPA3 RepID=F8SJU7_9CAUD"
                     /codon_start=1
                     /transl_table=11
                     /translation="MSVTTPVDEASRPSPKVVKTPPRARIEIWSHGCKISRFDAEIRT
                     IFIDLCRTAWGEYGTMRVGRFRVEQRIKRVYVGTVKDRSVFHFHRNQLDFVLARLAKA
                     NITEEKLEIIRHGLYQPKAVKHPAKDPRTPRPKQLPLIEYLVKVPDPAYAPSKVVTAQ
                     TGFGKGLVSLTAIREIGHRTVLVLKGMYVEKWITEIEESFGKDKGSLMVIRGMPQLRT
                     AIAMAQSGKFKPRMIIISQKTMFMYLKYYEQHGTDDLIPVAPMDFYKTLGVGIRVIDE
                     VHQEFHCNFRQDVYSNVPLTISMSATLDSDQPFLNTMYHIVWPHGTWAPEVEYDRFIA
                     AKALWYRFGSLDGIKWTGFGGQYNHTEFEKSILRKPRVLESYADMIVDIMEKSFIEVM
                     EKGQKMIIFVATVQMATYIADLISSLHPELLVNRYVAEDEYDDLLAADVSVSTILSAG
                     TAVDIPNLRVTLMTTALSSKQSNIQVLGRTRRLKDWPDVTPEFLFLASKDVDKHRLYA
                     KEKRDKLSGKVLSFQDLQTSYVI*"
                     /db_xref="UniRef100_F8SJU7"
                     /db_xref="W6ATJ6_9CAUD"
                     /db_xref="F8SJU7_9CAUD"
     gene            complement(156777..156974)
                     /locus_tag="SCNpilot_solid_1_scaffold_45_prodigal-single_1
                     69"
     CDS             complement(156777..156974)
                     /product="hypothetical protein"
                     /codon_start=1
                     /transl_table=11
                     /translation="MENNPSVLETLSQKSGITLERLNELRQNPQPPGVGMTFEETEKL
                     SAAMMDLSEKDFSLLESFVVS*"
     gene            complement(156986..158932)
                     /locus_tag="SCNpilot_solid_1_scaffold_45_prodigal-single_1
                     70"
     CDS             complement(156986..158932)
                     /product="Uncharacterized protein n=1 Tax=uncultured
                     bacterium RepID=K2C9L1_9BACT"
                     /codon_start=1
                     /transl_table=11
                     /translation="MQKISASELAGMDRERLWALPDQPLTIVFQDGELVADQRQAILT
                     AYMCGLHRRLPKIPLLKKHFVGTRRMTSDLHLKMINQVRWDAFDAYGTALDNEQLSKI
                     CLELVNEYYNDFTERLGAYATTMSILDILEVMAHPEIHEVNDKAGVADKSIVQAHRTI
                     ERVLYDPVALPRNILATSVRSGTVKVGQVLQCVGPRGSVTDIDSNIFSYPADSGFAGG
                     LYRFYESLIESRTAAKSLTFTEKPLQETEYFNRRLQLLAATIRDIYDGDCGSKEYLSW
                     QVAAGDLAMLAGQRYLKPNGTLGTVWDNDECRHELVGKTVKLRNVLHCRTPDAGFVCS
                     TCYGELERSIPYHTNIGHVAATALCKPVSQRVLSVKHLDHSASSQGLRLSEFEQRYVR
                     LGSDPNQIFLAQRLEGREVKLYLRPEEVERLSEVKSTDSVEVLLPTHISSLHQVGFRL
                     FKGGKSTLEGDLVQVSNGSRTSSLSKEMLVYLRERGWSLTSNGEIEINLEHWDVDLPL
                     FTTPRRQENMLDYMKSIESFLKAIRKGGPTKSLKDYPTVDSALRGFSELVGSQLFVNI
                     VHQSILVKSCQIRSSWHRDHRVPLQGNALEFGKFNSNIFNRSQGAAMAFQNHKQQWNS
                     PETYLVKYRPVHPLDAILLPKPSL*"
                     /db_xref="UniRef100_K2C9L1"
                     /db_xref="K2C9L1_9BACT"
     gene            complement(158939..161404)
                     /locus_tag="SCNpilot_solid_1_scaffold_45_prodigal-single_1
                     71"
                     /gene="rpoB"
     CDS             complement(158939..161404)
                     /gene="rpoB"
                     /product="rpoB; DNA-directed RNA polymerase subunit beta 
                     (EC:2.7.7.6)"
                     /codon_start=1
                     /transl_table=11
                     /translation="MSTYPPNEHRPELLGGAAISPFNAHDSSSRSQMLSAHASQCLPI
                     KDCQPRRILTGIEREFGRATFEVAFPVDAEVVKVLHKYPPTIGAGGIKKNPTTTVVYM
                     DARTKVFDVLEFDHYHCMHQHFGFDFVLTKDFKRLVPGARIEAGTVIGRSPTLDDQGN
                     YRLGLNAKVVMMSIPGIIEDGVVVSESYCKRNTTTCIESRDASWGKSWFPLNLYGDDQ
                     HYRPFPDIGDRIRDDGLIFALRRIPMDDDIIIAPFEMSPAACREVDYFFDRTEYGHPG
                     ATVIDITVRHEDKPMTATPEGMEEQAAKYYKAECLYQQGLLDCYKQLWDKHKEHLVIA
                     PKFQAMLREARMYLPCQTRSKSTQMYQLQPLDDWRIDLTYRYDFVPDIGSKITGLHGD
                     KGIICSVWKDSAMPVDAWGNRAEVIVAALSTVDRMNIGRPIEHEVNGCMETLTDALRA
                     AFDQPVEPLDQDIEEAVSKIHAEMARRGGAKPAGQVATEAVIERVGGDPQKGFEELLH
                     FYELASPRMRELFDDPAYTTTAEGHLKDVLNDGMYLWSPTDNPKPWVHLEWDDEHFDR
                     EAYEKAVQKALKAGNGTALPHRAQFGSRFVRSTGVVGDLTREYPARRGPVWYRGVDGR
                     EFITVDDIMIASTYMVLLEKTGSDWSGVASARRQHHGLPAKLSKWDKNSLPSRANPIR
                     ALGEAEGRLATTTVGSEPVAEMLEMTNSPAVHKNVCENILLAEQPSNIEDVIDRSKVP
                     LGSSRSQVYMAHAMECAGLEFFYVDHSDQEEIYPADPIGVRSDLGLEPVEDDDDDEIV
                     EGEEDGEDDASEGEDNEESASED*"
                     /db_xref="msx:AU14_18785"
                     /db_xref="UniRef100_K2DS11"
                     /db_xref="K2DS11_9BACT"
                     /db_xref="2.7.7.6"
     gene            161518..161865
                     /locus_tag="SCNpilot_solid_1_scaffold_45_prodigal-single_1
                     72"
     CDS             161518..161865
                     /product="Uncharacterized protein n=1 Tax=uncultured
                     bacterium RepID=K2CUF7_9BACT"
                     /codon_start=1
                     /transl_table=11
                     /translation="MSMSVLSQMRSRGADIYYTLTWRQVVETHLIWLRARTESEVVVI
                     EPHIAYKYEGDLYGALQEIGIPSYLHWTVMRVNGLYSPVDFQGETTVMMIPSRDVLNQ
                     LAAMAQSTQRKIT*"
                     /db_xref="UniRef100_K2CUF7"
                     /db_xref="K2CUF7_9BACT"
     gene            complement(161911..163131)
                     /locus_tag="SCNpilot_solid_1_scaffold_45_prodigal-single_1
                     73"
     CDS             complement(161911..163131)
                     /product="Putative uncharacterized protein 064 n=1 Tax
                     =Pseudomonas phage PhiPA3 RepID=F8SJU6_9CAUD"
                     /codon_start=1
                     /transl_table=11
                     /translation="MKILDLYKAVLEASGASIDEDGLVSMTRPGEDPIPFMVSEKRLA
                     LPTPKLLNAGAFNPEGNLIAFHPICENVVLDTSPVLQKLETAMTFRLTWVMRELIMQL
                     VTVAANPKLHKKMKVREHGLLSAMPDADEKTRDLLLKVMENTTTVGQKKLLTLYVRKG
                     GTFGGEKVSRLARFFPSIVDALDQEKRTLLGTQLRKADIPQFLALIEYLLPEYRDSDR
                     YASPSNASVAPTFHALVKTYAKVANQFNKIIDTHANQLQDADQLKIDTSWVDDVQDLS
                     AYREQIPVLPGNDGAEGTRTAKVAKPTVAAPTTASSSAAPSWQKPQPQATTASSKSTG
                     KMSVDDLIKGLTPPRGQYGGFQANRAAPSWGGQQVQNNTADLPPWARPVQASWNTPAP
                     GSFQRGGTGSGGSL*"
                     /db_xref="UniRef100_F8SJU6"
                     /db_xref="W8D037_9CAUD"
                     /db_xref="F8SJU6_9CAUD"
     gene            complement(163109..164605)
                     /locus_tag="SCNpilot_solid_1_scaffold_45_prodigal-single_1
                     74"
     CDS             complement(163109..164605)
                     /product="Uncharacterized protein n=1 Tax=uncultured
                     bacterium RepID=K1XBX2_9BACT"
                     /codon_start=1
                     /transl_table=11
                     /translation="MNITKLLMFQVGTYNDVFQRPYQSYVDGDSLLQLQEATHGGKNL
                     TPGALGGIGSDIMRLTSTVSGSVPIDNGFDTTRICFMMEVEFPGTGGIQQVEWLMGYT
                     DYCGVSAAFGDTSVHFDPNMRLYFNNILRGRRMMSNNAFGRGYRTSTGGAFQLINADY
                     KPSITNLHQMPHLMRPQDVFTSMSMADTRQLLGDEEVIDVRATHGPERIAVSHRGNTI
                     PGNYLSRMLTAWQAQTASDDVDPSSLNSNIAAIVAEPTISRMRSLNQLAVCSELRQGG
                     SVTWRELVDADDTHTLEDRAVVILAQSDRTRSKLAHRGDMQVWNGNSNTTLIAAEFVQ
                     AVPGLMMNLLLTELDFSVTNKTLDGSWEVLFTGVQSFNDGDNIDQTNAFRHRLITELM
                     PGLSRGNLIPMEIHASFNVMAQTFVEIDISDGEGFVPYMTPSFCDGLFAPVRAPDART
                     LDRFADNLSRLTANLEQDYSAGGFGYEPQDPQFTTHKQGFNHEDSGSL*"
                     /db_xref="UniRef100_K1XBX2"
                     /db_xref="K1XBX2_9BACT"
     gene            complement(164602..166170)
                     /locus_tag="SCNpilot_solid_1_scaffold_45_prodigal-single_1
                     75"
     CDS             complement(164602..166170)
                     /product="Uncharacterized protein n=1 Tax=uncultured
                     bacterium RepID=K1XQ45_9BACT"
                     /codon_start=1
                     /transl_table=11
                     /translation="MRIKASSSDGAGLYTIALEHLGQISTWDVSSTYARTQSRNDDEI
                     NTETLFGEINGYWASLSAERQQGIWDVYEEIRKTLDEDRRLVSATTTLRRQVAALYNY
                     MPLSEISHYVKFYVNIDYPSSVKDTLDPEAGNDRAKRTYLQPDYFGLSVLAVALRPMI
                     PIWGQFVEMAHNELGNNYKEYQAFGLLYSTHLMQSPELDRLREFIEDSIKTRTSGDKT
                     FTPVLSGLGTLQLPYWLLAMTCVRRLAPATVTGSGEQVNLIAKVHYYVDSKMKSLDRD
                     FGRKFGGKVTEKKKKEAAEDNKEAVTGMYKLKPDISDGDITVLNVYPLDSYRLATVTG
                     ADVDPEILNECLKLVKTLDQMDTAPHQMWLVKWVMHGIIPPKGVDLLTIDPFLNCLAV
                     TQALLWQKGFYDLAAIVTSEEQISDDIVIGATESRLRIPKENLQRLQEQYPYAPPVKR
                     NSTVRQSNIAARAIDRLAEILTKNDWVLRAPPALLDKTSRIGRSRTLSAPADVKIQLC
                     ELLETLQQKSTPAL*"
                     /db_xref="UniRef100_K1XQ45"
                     /db_xref="K1XQ45_9BACT"
     gene            complement(166477..167304)
                     /locus_tag="SCNpilot_solid_1_scaffold_45_prodigal-single_1
                     76"
     CDS             complement(166477..167304)
                     /product="VASA RNA helicase n=1 Tax=Trichosporon asahii
                     var. asahii (strain ATCC 90039 / CBS 2479 / JCM 2466 /
                     KCTC 7840 / NCYC 2677 / UAMH 7654) RepID=J6EWB9_TRIAS"
                     /codon_start=1
                     /transl_table=11
                     /translation="MADGYNRPNNPNIKPPNVLNEYALRLAGEPINGARRAPLLTVNV
                     KRDGKAGPWCVLFETRTGVENDKDYGKISFLIDIPTMFMILKLILKACDATEATFDRI
                     EIHNRRFMRSQNAWSKEPMLDGTIAVGRTASGQIYIGTKSWDNDRPNCKFVLKPVVDT
                     RRAVKLFHKDGQPWEDGQLSQLYACGWAEGIGKLLSQLYINEYTPLPPREPGAGWGGN
                     QGGGGGNNRGNWNNNQGGNAGGGQGGWSGQQGGASGGGTTSESSGDAGGWSDDDIPM*"
                     /db_xref="UniRef100_J6EWB9"
                     /db_xref="W6ASB8_9CAUD"
                     /db_xref="bch:Bcen2424_2530"
                     /db_xref="J6EWB9_TRIAS"
     gene            complement(167360..168205)
                     /locus_tag="SCNpilot_solid_1_scaffold_45_prodigal-single_1
                     77"
     CDS             complement(167360..168205)
                     /product="Uncharacterized protein n=1 Tax=uncultured
                     bacterium RepID=K1WXZ8_9BACT"
                     /codon_start=1
                     /transl_table=11
                     /translation="MNAAIQLAIEQREKGQVPISIGTSLAIEAGAGVYPDRPESPAPF
                     SLVHEVWFNVRTIVRNLIACLPTELRNSLLPEDAWPAALEELSIIPAAVTEASHGHCR
                     TVFYLSDYKGLQRRFPGALLREPKTEKQLFQQRLEEGTLELLLKNNHSAAIQFFDFEI
                     TGQHPTALLVTHLPVDLLARYRFERLVLLESHTGKIKGPAAWNTKLTGGKDLTNIPFN
                     KFTLQLYGDNGNMFNPQPAGLRKVIESLAHRWQWTNATTLDRIRETIKKVDNDAQRSA
                     LVKLL*"
                     /db_xref="UniRef100_K1WXZ8"
                     /db_xref="K1WXZ8_9BACT"
     gene            complement(168207..169193)
                     /locus_tag="SCNpilot_solid_1_scaffold_45_prodigal-single_1
                     78"
     CDS             complement(168207..169193)
                     /product="Putative uncharacterized protein n=1 Tax
                     =Pseudomonas phage 201phi2-1 RepID=B3FIY4_9CAUD"
                     /codon_start=1
                     /transl_table=11
                     /translation="MILVGGDLFDRLLSLNQIEVAQILEWAGHFIPMCEKHQIHLVFM
                     EGTPTHDWGQTRLLEILNKLGMGGKYFHYFTELSIERFEDLGIDVLFVPDEWRPEPDD
                     TWKEVCHLLKVKGLEQVDFTVLHGAFEFQLPAHVKAPRHSSERYESITRHRVLGAHIH
                     TPCSRGKIRVNGSFDRLEHGQEEEKGHWRFLAKPDGTLQDTFVVNRKAMSYVTIDCTG
                     LPVDEALKVLGVKVSKLVDGSHVRVKADKTDPILQSFDVLRKQFPLIHWTSKVGESQT
                     QQASLLVDLRSSFVSVQITRENLSELLLAKVNQLTQDPLVLERCAKRIEEFT*"
                     /db_xref="UniRef100_B3FIY4"
                     /db_xref="B3FIY4_9CAUD"
     gene            complement(169329..169916)
                     /locus_tag="SCNpilot_solid_1_scaffold_45_prodigal-single_1
                     79"
     CDS             complement(169329..169916)
                     /product="hypothetical protein"
                     /codon_start=1
                     /transl_table=11
                     /translation="MSDQEFDPALRPPTPTPDDVAEAFKVLAEATQNDVPRLTEQEFV
                     DHLLPMLAAPPGTKVDLTRWLAIAGTPLRCIDVTDLTTGEVLFRLPPLMRSLPTVFQQ
                     EVDFSKIVVQAQLRENVHPAQAEQYLRDELAKARTGATFLDVESAKRWNVIRARYGLP
                     LLLIKDEHGNVLDAPTATNGIVESKLSITDDQDDF*"
     gene            complement(169909..170553)
                     /locus_tag="SCNpilot_solid_1_scaffold_45_prodigal-single_1
                     80"
     CDS             complement(169909..170553)
                     /product="hypothetical protein"
                     /codon_start=1
                     /transl_table=11
                     /translation="MIPDTSLPAANDARDSSQPTTSSELPPTPENAQKRLIEFMGKVL
                     SDVGRLDQSVQYLASAHNGLSGDLKDHLDYLQQCIAELYHHNELDMPKRMPKLLDAKV
                     SVLGLNGETPVDEDVPMWVALSERKHPVFGFVQILLKGENGEENKLLGLQQLQPILGS
                     RLAEALDAARTQEGFQYDEFYPVTVSFIHAEPIGPESRPYQQGEPTPTQEPTDE*"
     gene            complement(170550..170966)
                     /locus_tag="SCNpilot_solid_1_scaffold_45_prodigal-single_1
                     81"
     CDS             complement(170550..170966)
                     /product="Uncharacterized protein n=1 Tax=uncultured
                     bacterium RepID=K1XBV7_9BACT"
                     /codon_start=1
                     /transl_table=11
                     /translation="MATSAVPSLSLAGFITDIASAVDRMLAYYLTSEYSQSNEFPGRV
                     LSLQKQIQAYQHDDNTLRTKVREELEGYFASISDASTIDVSTDRPNPDDPNRINLTVS
                     ATIVKDGQSYSVGKLIETRNSITLNIFNLNNQGTAA*"
                     /db_xref="UniRef100_K1XBV7"
                     /db_xref="K1XBV7_9BACT"
     gene            complement(171050..171670)
                     /locus_tag="SCNpilot_solid_1_scaffold_45_prodigal-single_1
                     82"
     CDS             complement(171050..171670)
                     /product="Uncharacterized protein n=1 Tax=uncultured
                     bacterium RepID=K1XBT8_9BACT"
                     /codon_start=1
                     /transl_table=11
                     /translation="MALLIDGDAMSFRAAAYGRPREETIRFLQQQFDHPSPVLAGASQ
                     SFFERATHLFEENYGETAMARIEAVRRSMRHTWDEDVIRPLLSVEDFQQAKPQMQRWV
                     MANPFVRKLYKEGRVFGYGDQYVDHKSQGVGKDHYDYRLATNGLAVFNDENGWEATTY
                     GDELLPGDTQPTFLEQVDIFQTWCEAEYYLLSGTRDITSPEDNEWG*"
                     /db_xref="UniRef100_K1XBT8"
                     /db_xref="W6B1R8_9CAUD"
                     /db_xref="K1XBT8_9BACT"
     gene            complement(171723..172268)
                     /locus_tag="SCNpilot_solid_1_scaffold_45_prodigal-single_1
                     83"
     CDS             complement(171723..172268)
                     /product="hypothetical protein"
                     /codon_start=1
                     /transl_table=11
                     /translation="MTEEVSKLIETTPTIRFFGLIKKGVAPEAASQQVFGKLDQELLK
                     LSHDLMTLPPFSPRSFQERMEDIVENHMETTLDFLTDLGAEVEREAEKQNQLTQFLGV
                     SLRGVLPYAEDAVLALRENYARDGEEGSKDEVRKGHQSVTRAQAALNHLETTPLAIKN
                     MDDDIFDDAFEIVFDDEAEDE*"
     gene            complement(172323..172769)
                     /locus_tag="SCNpilot_solid_1_scaffold_45_prodigal-single_1
                     84"
     CDS             complement(172323..172769)
                     /product="hypothetical protein"
                     /codon_start=1
                     /transl_table=11
                     /translation="MSLKQLYPILPSLCCTVRLKDGRTELREMKPVGVAAGDLMVTFR
                     RGFAGDRLTVLYYLGLKRLMNDTEYGAIEIARLAQTYLERLSGSLTYQLIKDQTDIWF
                     ESAECQLGGVTIASVTQPTFAWQRMLAGVLRHEEVYVNMDDDSTPV*"
     gene            complement(173347..174363)
                     /locus_tag="SCNpilot_solid_1_scaffold_45_prodigal-single_1
                     85"
     CDS             complement(173347..174363)
                     /product="PHIKZ056 n=1 Tax=Pseudomonas phage phiKZ RepID
                     =Q8SDA6_BPDPK"
                     /codon_start=1
                     /transl_table=11
                     /translation="MSKSETLDENVVFSPTESETHPGFFEIPDFPHYLASPHGEIWYK
                     RKNSLILPREHKTSKGSYLAVSAWNGEKFLHTLVHLMVAAAFYGLPQGDRNQVNHKDG
                     DKHNNHFKNLEWVTRTENLIHAYKTGLRTDVRGVLCVDHQTGEAQEFYSMREVGRHFG
                     WTKGEIWRTIRDHAEKKYLERYTFLLPQSESYSLRQRHSKEQGGVIRDIVAKNYRNNQ
                     VAIFPDQGTAELMTHVKRGTINFNLNLAAEPYRLIKGWVFKYLDDPADWPDYSEEMVE
                     LSFLRKAAGQPIEVTDTTTNTTCKYTSIHAFAESLGEYPNTIRRALKKTPGCFRHFDI
                     KNVM*"
                     /db_xref="UniRef100_Q8SDA6"
                     /db_xref="Q8SDA6_BPDPK"
                     /db_xref="thl:TEH_18310"
     gene            complement(174390..175748)
                     /locus_tag="SCNpilot_solid_1_scaffold_45_prodigal-single_1
                     86"
     CDS             complement(174390..175748)
                     /product="DNA-directed RNA polymerase {ECO:0000256
                     |RuleBase:RU004279}; EC=2.7.7.6
                     {ECO:0000256|RuleBase:RU004279};;  TaxID=998086
                     species="Viruses; dsDNA viruses, no RNA stage;
                     Caudovirales; Myoviridae; Phikzlikevirus; unclassified
                     phiKZ-like viruses.;" source="Pseudomonas phage PhiPA3.;""
                     /codon_start=1
                     /transl_table=11
                     /translation="MTKPKLDALDPALRVKPRPGIDSCRRFDGVGIRLVDLDQKFDTT
                     TTPPVLLNSFDVTSAEDKKQLDKLIYTFYEGDSLNVVPQCDCRRIRGATKIGMHCSHC
                     NTTVHPVSEQPLESLLWIAPPEGVETFINPQVWTMLSKALTHGGINGLAWLCDPVMPV
                     GSEPHREIRKLMDLGIERGINYFYQNFDTIIDRLFDAGVISGTTKRQRDDLYLFIKLN
                     RNKIFCKHLPIPSRLGFVAEKTITGTFVDMTMKMALEAIRTISSTVYSLTPLDIKRRQ
                     SRAVKANDYMAQYHQEFMTATLASKKGLFRKDIYGSPLFFTFRSVISSLSERHAYDEL
                     YLPWGVAVSTYSLHLTSKMMRMTNPDTGLPFTPNEILKHLREHTLAYSPLLDKLFDEL
                     IAEAPGRGPCILLNRNPSLDRGSIQQFYVTKIIKDPKINAVAMSVLCLKAPNQSHTLK
                     VP*"
                     /db_xref="F8SJT6_9CAUD"
                     /db_xref="UniRef100_F8SJT6"
                     /db_xref="2.7.7.6"
     gene            complement(175911..177824)
                     /locus_tag="SCNpilot_solid_1_scaffold_45_prodigal-single_1
                     87"
     CDS             complement(175911..177824)
                     /product="hypothetical protein"
                     /codon_start=1
                     /transl_table=11
                     /translation="MPVNTGNNGNNESGKQTPASGSVFGDSLNRNTGAQGTQSQASAP
                     RGRGIGRLSSLRTGMGRKRPAADLEAMKTGFIEEFKSFTNASVIAEAQNTRLIMIDRN
                     QIGKKVDLLVAVLPISKDGQTHAAIHTVLVEDANDDYEPTTFQVGGKPSRYTTVVGDV
                     YTKELWGQIVDIVSQQAGLKIVPYDAGHQTLPAETDVKDKDVIHKVAFFVSEALTRTA
                     MSSILQTTADIVSLADLGDNTQASAKIDFRSVDDKTAAGLPIRTDFAVKLHYSEQTPQ
                     GVSQTEKAFDLDSQIPLGGAEGFIDLTYVAPPQAGFGQQQATQHYFARAILTRLDTDQ
                     DIITPELQMLSLLGSTLIARNLNWGRVWSPQFRGINKVDLHDIGAIGYELPGPDGVPA
                     GVPVETNTAAFDDAQLARLLMTAVHDKPIISIDVEESGELSWLNRVLLDAAEGSAEAN
                     NSIVNALDNLTNGNFSNNWKGGQIVVDDNNRIHLGYYMDEAGVRRDVRALDYLMVLNS
                     YATIDPQMIIRWQATFDNLDVDAQVRLADREDMIRKILGPTVHFTGYARRVNFAPDVL
                     DYALEAAGEAGLRIRPENTLIGFGQTSVRGRQDLSSLTFGGQAGRGVFTYGQGAGGGR
                     NFARPYTGRGGWR*"
     gene            178175..179260
                     /locus_tag="SCNpilot_solid_1_scaffold_45_prodigal-single_1
                     88"
     CDS             178175..179260
                     /product="Putative uncharacterized protein n=1 Tax
                     =Pseudomonas phage 201phi2-1 RepID=B3FIW2_9CAUD"
                     /codon_start=1
                     /transl_table=11
                     /translation="MYQLFQESPLDIGGGMIFPEFRRIRDGLQLSVRRIQQYRRDNPR
                     YLPGGHLLIRLLQSIPVSQKLDIATYNDKVGDVALLVAQSFHLTSALSKGKVWTPGPF
                     LGANVKEVVIANTDPWDVVEGLKDWQNLKPIRFLYHPMSNLKLPVPDGQTDVVEGGVS
                     VVTINIPMLMTQYLAWRHAFKDIDESPRSVGQFLQAYPIPNMLDSQLDLAIVNRLTGQ
                     FFGTTLLGEPYRHPFYLTDWSSEVDQVLTKFLTQVGYKRWDFDTILSHIPTVYAEDLH
                     RVIALPELAYTTQLQWAVMLARLALITFLVQFNRKTENERNQKYLNLIRRWLRYMDGN
                     KTLKTALPADLYEDVQVLIQYGIEPYL*"
                     /db_xref="UniRef100_B3FIW2"
                     /db_xref="A0A0A8J922_9CAUD"
                     /db_xref="B3FIW2_9CAUD"
     gene            complement(179321..179770)
                     /locus_tag="SCNpilot_solid_1_scaffold_45_prodigal-single_1
                     89"
     CDS             complement(179321..179770)
                     /product="hypothetical protein"
                     /codon_start=1
                     /transl_table=11
                     /translation="MNAVNTTTFDSSADEAIARYLEVRQTHLFHSIWNNAKVQELTYD
                     DNWANGTGYFDGLACAELPPVKGLGNVYKSVDPKGRKILVINASRTRIVAFQRYSNDR
                     DLIIYHTAVRGRDDLYHGNSNSNNREVSGEATEAYRLMHNAARYWLA*"
     gene            complement(179934..182132)
                     /locus_tag="SCNpilot_solid_1_scaffold_45_prodigal-single_1
                     90"
     CDS             complement(179934..182132)
                     /product="Uncharacterized protein n=1 Tax=uncultured
                     bacterium RepID=K1XQ93_9BACT"
                     /codon_start=1
                     /transl_table=11
                     /translation="MHHFVRPTETYTRKVNLKRTYLEDASLYLSKMRGLPIDEARAFV
                     LSQVGKGKPHALHDPETMVLVRQSNGDREQKTMSFSEFLSSVYRGKQALSPSMTAYLP
                     PEQKKSLLAVYIDKNLERRKVAKAEMFAAKMAGDEVLARIGNSKQTTFKLKNNSLSGA
                     HSSPYTILWNKSSHSTLTSGCRVATSYGNTNNEKFLMGNRHYWCPDIARNNIISIVNH
                     SDYDTIKVVMKTFGLRPPTLEELDTALHRCCDFYWRDTKEFTKLMDLLGKLNDLERSA
                     FLYTSDLYHLKLCNPEFVRTFLKRLSTHDLAPLPVDVAKEWIGKMDSNLEALVFMLCS
                     QELAGGTLKDANGDKSNVPLSEARPESYGRIGATAKSVIETLNHYESFIKCFWVTENL
                     PASIFKTPEIVRRCAITSDTDSTIFTVQHWTTWYRGQLDFTKESEDIATVMFYLAGQL
                     IRHILSTTSAAMGVSSQYVKKLSMKNEYYFPVFGLTSRAKHYYAYRAAQEGNVLKELE
                     LEIKGVALRNSNVPPEITEKAHNLIKYVMDQVRAGKQIKTLQILRYVAKIEQGIHQGV
                     LDGSYGLLSRMQIKGPEAYKNPESSNYLHYDLWESVFAETYGHAPTPPYVAVKVPVNL
                     ERKTDVQAWYEKIGGSPITDRLKAWLESHNKTTMAVMMLPEQVLATTGIPREVIEAVD
                     IRPLIIQTVESFYLILESLGIYLKNRDQTRLVSDDEWLLADDWSLPELEC*"
                     /db_xref="UniRef100_K1XQ93"
                     /db_xref="K1XQ93_9BACT"
     gene            complement(182399..182812)
                     /locus_tag="SCNpilot_solid_1_scaffold_45_prodigal-single_1
                     91"
     CDS             complement(182399..182812)
                     /product="Putative uncharacterized protein n=1 Tax
                     =Pseudomonas phage 201phi2-1 RepID=B3FK56_9CAUD"
                     /codon_start=1
                     /transl_table=11
                     /translation="MLDQSQIVLSSTVSFDLYPAHLLGTSIKNAKVLGLVDAATAQAL
                     GFDAPAVHAQVFVTLPPGTPNGYDKYFYIHLKLSSGQRSFIGLPWIKDETYVVEMIRT
                     VAFYVENISPDQQNLAVQALSAIGLKVSKTEIVSG*"
                     /db_xref="UniRef100_B3FK56"
                     /db_xref="B3FK56_9CAUD"
     gene            complement(182850..183221)
                     /locus_tag="SCNpilot_solid_1_scaffold_45_prodigal-single_1
                     92"
     CDS             complement(182850..183221)
                     /product="hypothetical protein"
                     /codon_start=1
                     /transl_table=11
                     /translation="MGPKILVLSGRVAMERSKRLMAGMINASPNLHGFGEAVVNLLSL
                     DSNESSRQADILQPYLKQFVLRDGQYKADPGFDERVMFEAVTFAAKMFKMDWLQQVRP
                     LNPSDYRFERWSGDDLVLSRR*"
     gene            complement(183211..183633)
                     /locus_tag="SCNpilot_solid_1_scaffold_45_prodigal-single_1
                     93"
     CDS             complement(183211..183633)
                     /product="hypothetical protein"
                     /codon_start=1
                     /transl_table=11
                     /translation="MITARLVRHTLVLGLGQVRHDYSVEELATLFAQTYSITVVMTVL
                     LELLLKTQAREFQPAEVVQHVEAVIIDDLLLAGEPRDAFQGSMMTDVVFSLYEHLRQS
                     AWPLINAHPVSLMGATLQRVGYDSLEISIPVLELYDGS*"
     gene            complement(183637..184110)
                     /locus_tag="SCNpilot_solid_1_scaffold_45_prodigal-single_1
                     94"
     CDS             complement(183637..184110)
                     /product="hypothetical protein"
                     /codon_start=1
                     /transl_table=11
                     /translation="MKSFGSFQLVVPAHEVVQEQSPTETFLATLGLSTKELLEMFLRT
                     WVQFKGPNRYPNFVEDGSSQRSHYRMSAHLLVMDILFDVLERRHESGISPALAARDRR
                     DAERVMMSLWASLSDYVFRLLEDLGLSEEQIGQLRFERWTGDDIIVSVPWIPHRS*"
     gene            complement(184094..184507)
                     /locus_tag="SCNpilot_solid_1_scaffold_45_prodigal-single_1
                     95"
     CDS             complement(184094..184507)
                     /product="hypothetical protein"
                     /codon_start=1
                     /transl_table=11
                     /translation="MYLILKPALLADEFADRTEMLEDMYVDYPELIRLTLKFWNLMED
                     VGREREVFLAAVGGYLGQRVAARCKSFDEFIEYTQVLSQCLLELFESLKGQLSPLNEV
                     FTDVPIYYLSRMFGNDLLLRVEPTNPTGALHEIFR*"
     gene            complement(184512..184892)
                     /locus_tag="SCNpilot_solid_1_scaffold_45_prodigal-single_1
                     96"
     CDS             complement(184512..184892)
                     /product="hypothetical protein"
                     /codon_start=1
                     /transl_table=11
                     /translation="MRVVLSVGQFLTPDSWTQRFFSRTGLTEEDIIRAAFGHAMVSCT
                     TGPVYCPERLDIFTQMHRLLTERSRYPDEVATASNVHFLLDLVGRTSFQLADVLLRQL
                     GRLPAGLRILQFTGRDLVLTFSGQ*"
     gene            complement(184893..185279)
                     /locus_tag="SCNpilot_solid_1_scaffold_45_prodigal-single_1
                     97"
     CDS             complement(184893..185279)
                     /product="hypothetical protein"
                     /codon_start=1
                     /transl_table=11
                     /translation="MNRTARHALIGLRNLQDLVRAAIAERAGVVAEIMDVNGVLDALL
                     EEYFYGGSFRDDFGTTLEPLGLSTMLVQHIRHSILTSLAVQVRQGFGEIWPGRQYSFQ
                     RLPNGDALITEIQPERLYHKPVTTGG*"
     gene            complement(185276..185977)
                     /locus_tag="SCNpilot_solid_1_scaffold_45_prodigal-single_1
                     98"
     CDS             complement(185276..185977)
                     /product="hypothetical protein"
                     /codon_start=1
                     /transl_table=11
                     /translation="MKYLPTGTTLVLPGVNLVLDFLDRAEQFAEGEGCEVFKEALGYK
                     PKVKGTYLGINRNSVVDLAVAIYRDLLRSTSQWAQCAGTTECTDEQIHRLVKDWGRNV
                     SSHQEAEFWDAVVKDLWETIHDWVVSFDTNEPGWFVWYVKRLGMDIVVEKGPDFRILD
                     WERRMRAGYDAQKALEEGETLPSNVWLPDDEARRFIELLGSQRLHATAGEKNHDRPQV
                     ESSVKPHRRKRTPLL*"
     gene            complement(186165..186626)
                     /locus_tag="SCNpilot_solid_1_scaffold_45_prodigal-single_1
                     99"
     CDS             complement(186165..186626)
                     /product="hypothetical protein"
                     /codon_start=1
                     /transl_table=11
                     /translation="MKFILPFDVNQIFSLEDRSLLQTMCLTVEDLLNQALTRYAVYAE
                     AEFCDKYEVTIDDLVELIAGLGLDTEQTGLVEVKLAENADRLVELIDLSAGVLHRGLQ
                     NIPQQLAQIREEEYYHFEVTKLNERGRFVEVSSSTTGGWSYAPNFMTDTSL*"
     gene            complement(186604..187188)
                     /locus_tag="SCNpilot_solid_1_scaffold_45_prodigal-single_2
                     00"
     CDS             complement(186604..187188)
                     /product="hypothetical protein"
                     /codon_start=1
                     /transl_table=11
                     /translation="MYSLSDGAMAPALHVPSLRSSEGFGVESNHRNRSRLKLLTWLHP
                     NAFLSAEDQQVLERLRVNGHWLFASLVGHLSFHLVDPLGGRLQRMKEVDGLMFYLQDA
                     LQEELVNGCLAEGQDDDVVGWYDALVEEELPKLVPVCERIVYAVLDVLAGFNPPNDRQ
                     GLQLDRCIDGYSLAGDYGGYLHFDLDDHEIHSTL*"
     gene            complement(187355..188338)
                     /locus_tag="SCNpilot_solid_1_scaffold_45_prodigal-single_2
                     01"
     CDS             complement(187355..188338)
                     /product="Uncharacterized protein n=1 Tax=uncultured
                     bacterium RepID=K1XQA5_9BACT"
                     /codon_start=1
                     /transl_table=11
                     /translation="MNQETPPKGTVRIFGAGGGGINVAGSWNGLSGKTLPGGASCQVV
                     YVDTSRSNLPDDINQDDLYILDKVDGSGKVRAENHVEISRNIRQIVQQFEPGDLNIVC
                     FTASGGSGSVLAPLILSEMIERKVPVVGVVIGSEESNITCRNTINTLKSLESIAKRKG
                     VPVVIAYYHNAPDVKRSSVDIECRYALATLSILASRQNRELDTMDLANFLNFSKVTSV
                     EPQLALLHIYNTPEDVNQATNPVAIASLLKDPDQASHSLTPEYATVGYPREITENFDQ
                     LHYVITLDGVQTIYEKLTHRMDELAKAAASRVQHDSIVSKDDTITEDGLIL*"
                     /db_xref="UniRef100_K1XQA5"
                     /db_xref="K1XQA5_9BACT"
     gene            complement(188372..188848)
                     /locus_tag="SCNpilot_solid_1_scaffold_45_prodigal-single_2
                     02"
     CDS             complement(188372..188848)
                     /product="hypothetical protein"
                     /codon_start=1
                     /transl_table=11
                     /translation="VSVKSPLGVNYGWLVTQDHYFAPRDITGEARITLAIAAVLADPE
                     LRKIESVLKHRVVLAVDVGRFTLHIRIYDHHAVSKKADRLVSRSGTADPATYLVFTPQ
                     GGLEAASGDLLDNAKTHVPLYYAVRRLSPPRQQTLDALQVQLTQQGSLPLPLSRIA*"
     gene            188992..189792
                     /locus_tag="SCNpilot_solid_1_scaffold_45_prodigal-single_2
                     03"
     CDS             188992..189792
                     /product="Uncharacterized protein n=1 Tax=uncultured
                     bacterium RepID=K1XC51_9BACT"
                     /codon_start=1
                     /transl_table=11
                     /translation="MGAIQKAIQEVRFSIPVEILNEVFLQKEFGRTPLPVSLDTMIRE
                     KVVGARVMVDCNLLGGTQVELPLNAVIPEQIAPYKIIYRIPKTLTQNRSISKVLSITI
                     GQSTMFNTSYMGVEGYSQILEAAQGMVAAQQGIPIVSTAYIRLIAENTVLVSDYLSLP
                     RAAYLRCFLEYDNEFSELPAMSYPVFCELVELAVKAYIYTNAVIKTGMGQLVGGMELG
                     RYREIVDSYADANQQYKDMIRERWTKVLLLSDPRSKERSLRSIMGGNN*"
                     /db_xref="UniRef100_K1XC51"
                     /db_xref="K1XC51_9BACT"
     gene            complement(189865..190308)
                     /locus_tag="SCNpilot_solid_1_scaffold_45_prodigal-single_2
                     04"
     CDS             complement(189865..190308)
                     /product="hypothetical protein"
                     /codon_start=1
                     /transl_table=11
                     /translation="MKEYLAIAVSPKHNHSAHRDGFIHTTIAVLREDSGINNVTAVTE
                     FLPKGEFGITITWDAVVEIRSPLSQEIQSYKPSVKLHAEHFDFRTHQILMGLRAEAIS
                     DTYNQILRDMVENVSNVRQGDKFTQEHVADWLESVRLALPSPILV*"
     gene            complement(190345..190965)
                     /locus_tag="SCNpilot_solid_1_scaffold_45_prodigal-single_2
                     05"
     CDS             complement(190345..190965)
                     /product="Uncharacterized protein n=1 Tax=Rhodanobacter
                     thiooxydans LCS2 RepID=I4WV25_9GAMM"
                     /codon_start=1
                     /transl_table=11
                     /translation="MLLRNVLIWATIAVALVGCSKTQYQPDGDTSNKALVEMARQADA
                     ENAPPVTADPFTPPFADVALEQYLVGVSTRIPADGQDYVRSYNDFMKQEAANPSQATG
                     LSQSTGYPLYPVRCESYNKEMACVDSSDNTVPQAELVDSTVLIKNRDAIANPNIECGD
                     IICVDVTNRQVVGHASFAILAWRADHCQSVPNAPYQCPSIKPFQGQ*"
                     /db_xref="UniRef100_I4WV25"
                     /db_xref="I4WV25_9GAMM"
     gene            complement(190952..191506)
                     /locus_tag="SCNpilot_solid_1_scaffold_45_prodigal-single_2
                     06"
     CDS             complement(190952..191506)
                     /product="hypothetical protein"
                     /codon_start=1
                     /transl_table=11
                     /translation="MGIVQQVFLFFRSLGVMFGMNDNDREVTPDPKHVDGEYRRLVVA
                     PVIFQSLVGQTVKCDPDFERMLPTREGEYIVRFCVDGDVLKGNVYSLERYKGGLFTPA
                     YNPTWQSDHIVDFHLDVSYDPDSGLSQKMTPITNVLSVASDLSYNRFSPCRSYQLTLT
                     PDELVSFGRCTIRAHKGVHCHVIA*"
     gene            complement(191694..192947)
                     /locus_tag="SCNpilot_solid_1_scaffold_45_prodigal-single_2
                     07"
     CDS             complement(191694..192947)
                     /product="HNH endonuclease n=1 Tax=Thiorhodospira sibirica
                     ATCC 700588 RepID=G4E886_9GAMM"
                     /codon_start=1
                     /transl_table=11
                     /translation="MTVFVLDKRKRPLMPCSNKRARLLLERGRAVVHRFKPFTIRLKD
                     RIQGDCVFQPIMLGIDPGSKTTGLALTRRDGEDAVLVFGVELQHRGLAIRAKLLRRSA
                     YRRNRRSRKTRYRPARFKNRTKPKGWLPPSLRHRVESTLTWAGRFRRLAPVTALAYEA
                     VEFDTQRLRNPEVSGIQYQQGTLQGYTVRAYVLQKWDYACAYCGSKDRLTLDHVIPRS
                     RHGSDAVTNLVCACYGCNQRKGNRRVQEFLAKKPTVLKRVLEQLKKPLRDASAVISTR
                     PALHKALGEVGLPLTVGTGAETSYIRHRLKLPKSHVVDAACVALTGTLKGEWFKPLLV
                     VCAGTGRYQRVRTDRFGFPKAHRVRVKRPFGFQTGDLVRYGKVIGRTAVRMTGFFSFQ
                     HKHQNFNVKWSKLTLVQRSDGYLYC*"
                     /db_xref="UniRef100_G4E886"
                     /db_xref="G4E886_9GAMM"
                     /db_xref="alv:Alvin_0644"
     gene            complement(193340..193825)
                     /locus_tag="SCNpilot_solid_1_scaffold_45_prodigal-single_2
                     08"
     CDS             complement(193340..193825)
                     /product="hypothetical protein"
                     /codon_start=1
                     /transl_table=11
                     /translation="MKTAVTTTPTPSVVVIAGRSTEARLAALTVRPKMFFASDEIISQ
                     ETQQMEEASVAQAQSAHDERLRRLANPMTQTGQAKLFVLEPERLAVSDPDAHSALRAL
                     VNSQLKDSERTAVALLPPENGYSAAGQATADLIESTVLPGNRYQTIDSVEDLESWVDN
                     H*"
     gene            194441..195757
                     /locus_tag="SCNpilot_solid_1_scaffold_45_prodigal-single_2
                     09"
     CDS             194441..195757
                     /product="Uncharacterized protein n=1 Tax=uncultured
                     bacterium RepID=K1XC82_9BACT"
                     /codon_start=1
                     /transl_table=11
                     /translation="VSTKLLTDGEVMNRRFGRFPDPIALPLATGVSSVETFKSIFDDS
                     APDFVADAKFVQRLREFEQFIVNRSEEHIAFFGGQLTGVHPMRFRTTDQNRWFAEVLD
                     IDDLYVEEGIKRLPHDQTWIRANDVFNLSCIWAIHRIFTSNLPPKLKAEGAKLAMQIM
                     EYKLLGSLLYRWYPYPADEGLAQATLAAMSRKFLIKTSKSWHDLLERRAEDMVSTRSV
                     HYKALTLMNSDQGVIAAVQDIQNRLKELMKSIGKIFHDLHDKGIKIHTTKSVREVDGS
                     VIVQDQTKQFTPYIRYIHEIMDDEKSFIRDELVDVIADAMHTMNPKLLVETLAWMSKN
                     RLVPKHEFITELVDETLLFAFATITSDRALYNAGGGLMPLLAKLRALYMASRMSNPEL
                     LKTKDLAEQVVKGAVKTKNASVIAAVRTGVQMYIVARALTMKYYQG*"
                     /db_xref="UniRef100_K1XC82"
                     /db_xref="K1XC82_9BACT"
     gene            195770..196171
                     /locus_tag="SCNpilot_solid_1_scaffold_45_prodigal-single_2
                     10"
     CDS             195770..196171
                     /product="hypothetical protein"
                     /codon_start=1
                     /transl_table=11
                     /translation="MIGFFESLGEFFDWVVGERETHHHTGEKTWQHITLRPSLADDAV
                     ALGVTVTQITYETRYKRWWLPTTTHSVYHVLAFAPASVREGLNPQLFEPQIYPMLCNG
                     LLKHTRYPHVYALHAFLDRMGPFYPTIKCEM*"
     gene            196171..196530
                     /locus_tag="SCNpilot_solid_1_scaffold_45_prodigal-single_2
                     11"
     CDS             196171..196530
                     /product="hypothetical protein"
                     /codon_start=1
                     /transl_table=11
                     /translation="MFRFLKEGPYTARVVVGDPTSVVRFLPNIQLAGYRRIQITLWPV
                     ELTRRNWYPWRKNQQVTGWMVKASIRKRPTVVKHLLTLDKNKAIDYAAYDVIRKDARA
                     RIEELKTLTSAPGPLAG*"
     gene            196661..198913
                     /locus_tag="SCNpilot_solid_1_scaffold_45_prodigal-single_2
                     12"
     CDS             196661..198913
                     /product="Putative uncharacterized protein 007 n=1 Tax
                     =Pseudomonas phage PhiPA3 RepID=F8SJN8_9CAUD"
                     /codon_start=1
                     /transl_table=11
                     /translation="MILFKSDWQKVPYAIADFKTSNKTFVRLAQLYHSMGVENNVFHL
                     ALFNPDLQGLDPYATNLTQQQKIAIAYECCVNPWYFFREVVRVPPQSGPNPRPLEANR
                     GNIGLFWSFFNHIDAALIQPRQTGKSVSTDCLHTNVLYMSADNTTVTMITKDNDLRRK
                     NIERLKRIRNLLPPYLVSLSQDDADNQMEMTYKLRNNTLSTAVGQNSEEGANKVGRGS
                     TSPALHSDEGPFTSYINVILPAALAAGTAARNEARETGRPYGNIFTTTPGKLDTREGK
                     FMYDLIFGGAVWDERLAFDSKDEQELRERVLNNCAGIPGRKGIKRALFNITLSYKQLG
                     KTDEWLMEAISNVTGATPDMVERDFLNRWTSGSLRSPLSQELNDRIGKSVKTPDWIEF
                     SPQNYALNWFIPKHEVAQRMAEGKYVAGLDTSEAVGRDTIALVVLDVEDLSVVATGTY
                     NETNLIRFSHYLGEVLIRYPNITLIPERKSTGGMIVDYLILQLIAAGFDPFKRIFNSI
                     VDEAGSDKERFQELQRPLQLRTEEFYDTRKGSFGFKTNGDNRQLLYGTVLQNAAKNAA
                     GVVHSERLSSEIRGLVVKNDRIDHTASGHDDHVISWVLAHWLLVHGRNLSHYGIDVNR
                     VMCAITAFQEKEESPEEQYRRFEQNRLLDEVDELLERLQGESDTWVLAKLEGRLRALS
                     GRLVMDGEQSGVQTIDAAIAQARNTREKSRRMTSSQPRSSTTSGYRPLDNSFNNTIFG
                     RRDSGISEWH*"
                     /db_xref="UniRef100_F8SJN8"
                     /db_xref="F8SJN8_9CAUD"
     gene            complement(198962..200671)
                     /locus_tag="SCNpilot_solid_1_scaffold_45_prodigal-single_2
                     13"
     CDS             complement(198962..200671)
                     /product="Virion structural protein n=1 Tax=Pseudomonas
                     phage PhiPA3 RepID=F8SJN9_9CAUD"
                     /codon_start=1
                     /transl_table=11
                     /translation="MPNSVLPPTVIVDPNRGYREWHIREIFDPGNASSTGQYVPNVDD
                     SVRDWTQGVLRVVSVDYTTGISILQKWIEPADPNQVDDNDILLGAGPGDQSESYRLFL
                     DQSVFPHTLSFNDRLHFYGTTVQSVKVFLGTDISEHGTVISQYYDSAGNLLGENIPVE
                     TVAVLQNGVVLPGEASASYNQAVKTPRVGHTTQNLPDGEVVTAVAYDSVGGATSTAKL
                     LIKNSAFIRQTDASLKYVADISLETPFLLSSDPHTIEYPINMPVDNLNLMGVVSYSDG
                     TKLRMPVDGTKFTIAGLRNYVATIQGQSVDLMLSYQLSPYESAYLDPTGPSGAIAVAY
                     KARTRESDGAYSVKLYAYPTWVDQLNGYRLEYFLYTMDRKQVYRVTNQVTLASNSAPF
                     DPLSYGIKQRINVGVNMPEVDPLFTAWRHTQPFEITLIRPGNQNTGDNWTVGFTAGQN
                     PAYGLNVKALSTFIDVGNSKLDISCGCNTLEEWLNTVYYPTQPLFDSRSEQAPLEPNF
                     FVVASENNRVELPITSWNTVINVERAPAEGKLVYIEFLRKMSDNDLQLAVAGLITHQQ
                     SGV*"
                     /db_xref="UniRef100_F8SJN9"
                     /db_xref="F8SJN9_9CAUD"
     gene            complement(200732..203314)
                     /locus_tag="SCNpilot_solid_1_scaffold_45_prodigal-single_2
                     14"
     CDS             complement(200732..203314)
                     /product="PHIKZ027 n=2 Tax=Viruses RepID=Q8SDD5_BPDPK"
                     /codon_start=1
                     /transl_table=11
                     /translation="MNDFLVDHAIRNVWCNPKQDLQVIYKPQRISPLRGVRTSFNHQW
                     STIRLPTTTDVYHIFQIGQYAPYLLGLGAGLEQWTAINTLMESQKLLAQLYTADGRQF
                     SRGESFILVTSNKDVLIAMREQRRIADLRSVDIFVRLYSNAYFSSDRAQSTTNGILCR
                     STKVTSAEQALDFQRDFLDARDHKPGATWLFVNGLQKDDYRPSDVVVGDYVEYVNDSS
                     VKAVKTFAIANLDTFDSVLDLKRKFLLHYSGDQVDGIGIDYRDDIDVYLTKVKSNGRF
                     SGVYYHKNNTDALRQVTHRDYAVVVDYITAYQQAQSAAGWGSIQDLTLTLYIRRSGYQ
                     RPLVFEDHRIQELYKLSETDRYRALVGLDSTVTSWRAEELENSDYVKVMDARQRYITN
                     DLVRDAYGYNAMAKLIGDTPQYVGNDAGRPVVKLPYGLWSNSTAFEYDANGVLINSYV
                     HTAGAEYTPFNANGVLVETLVGRGGKKLDMVFQKQDTPIDPAFSYRYYVTMIDHGVPL
                     QDKWVDVTGDATKYEIVDGKVHWLVDFASHVVCVKSDQYFLNYSLSLTPTNGLVRFSV
                     SATTTWVDQTQDSVLIIPPGKLDLWLNNRALIENLDYFVQWPEIVLTNKAYLNPLNKQ
                     TLVVRATGFCQSDLTREPVKEVGFVRWGKLSRNSRYDLRDDRVIRLVADGRVFHRDQA
                     HFVENDPSVWMDAIPNGAPYLLDDLVVPLRQVVDGDTYTLRDHSQAIDQVISDYLTLK
                     LPEDVPETPDPIEDLYAIYSPFTAAIMYDLVNGVLSTEGFRGQYSDLDVKNYLTSYEW
                     LLVYEPTRHAVDLTHVAVHPHDRTTVVELDAYQYFLLNRAIKVFLEDKVDITRFVRIK
                     DSYI*"
                     /db_xref="UniRef100_Q8SDD5"
                     /db_xref="A0A0A8J960_9CAUD"
                     /db_xref="Q8SDD5_BPDPK"
     gene            complement(203307..204245)
                     /locus_tag="SCNpilot_solid_1_scaffold_45_prodigal-single_2
                     15"
     CDS             complement(203307..204245)
                     /product="Uncharacterized protein n=1 Tax=uncultured
                     bacterium RepID=K1XQD7_9BACT"
                     /codon_start=1
                     /transl_table=11
                     /translation="MFLTPYQTTACSPYDTKSIRAALQRSFVHGDLKLAKTLKDTTVK
                     GVYVLPPYVKDISPFTMPLDVETPEGVLIALDTRGVTKSVGDGEQFKIVAPSEYEGAV
                     LRGALTRAWIAGGANDMRRWNDIAARVFLRLLTETLVRRLNLSPAEQQAVYVTTGLFY
                     YSNFANYDDVTSGGFLTGSERELVVVGTARLTKISPQTVSDLLGTQVPVIKGLDGYCD
                     ALRQIVKSPRLEKVDAAFVITLMGGYWYGGNARLVMAVALEYPPVWYALMYQALNDRS
                     YHGSQLAKMANVEDRQNAGVKFSRDVLSYLELLGDE*"
                     /db_xref="UniRef100_K1XQD7"
                     /db_xref="K1XQD7_9BACT"
     gene            204480..206591
                     /locus_tag="SCNpilot_solid_1_scaffold_45_prodigal-single_2
                     16"
     CDS             204480..206591
                     /product="Tail sheath n=1 Tax=uncultured bacterium RepID
                     =K1XCA1_9BACT"
                     /codon_start=1
                     /transl_table=11
                     /translation="MSNITSAAPNLILQGIKDVSRRAPVREAEQVPTHLPHVFLFAEK
                     GPLEPTLAVGGGFQTLYGAKTLNPRYGYYNHQSELTSIVNGKGNACFVQRVLPLDAGP
                     KSRILLSLDIVEDQIQQYQRNPDGSYQLDQDGNKIAVVGANAKIAGTRAKWVLNDLGA
                     GAGDPFGEVASKAGSLTSASEAQSTSYPILEFEANFFGAYGNNLGVRLTAPTSLSSAP
                     VNTDLISAVKSYIYRLALVSRTDASSTVNVTETLSGDQSIDFTFKTGAVDPVTDTEIA
                     LDDQFLASYQDTDSQGVTPVYGPFGRVKVYQDNLETILTLVGGLEAPLGLLHEATMDA
                     TSEWLHVVNLVNGTDEFGVPYYSFELEGPANGGIRFSDSTAVWATGGSDGTMNFETFD
                     TLVANVMSNYDTSPFDLVDDAKYPFSFYYDSGFSLDTKLALLSPLGFRKDVAVILSTQ
                     DASQPLNSGSQESSIAISLKNAARLYPESEINGTMVCRALVIGHAGELLNSKYKGVGS
                     YKHLPFTLEFASKAADYMGAGTGIWNAAAAFDMPSNNQLTLFKNSNITLKSVSARIND
                     WKNGLVWAQNYDMRSVFWPAIQTVYDDDTSVLNSFFNMAIAVDLEKVAQRVYRDLVGI
                     SGKMTKAQFIMRSNQLISDRVEGRYDGRVTVQPDTYFTAADEQRGYSWRTDIHMYGES
                     MRTVGTYTVVAHRSSDLELTA*"
                     /db_xref="UniRef100_K1XCA1"
                     /db_xref="K1XCA1_9BACT"
     gene            206642..207520
                     /locus_tag="SCNpilot_solid_1_scaffold_45_prodigal-single_2
                     17"
     CDS             206642..207520
                     /product="Major virion structural protein n=1 Tax
                     =uncultured bacterium RepID=K2CA78_9BACT"
                     /codon_start=1
                     /transl_table=11
                     /translation="MSNTRLQNTILGGQAYGQYSEAPMVNLQIGGQNGPVTDFSGIEA
                     NSAYVRRNIICQLVRAPRGFRDLANPEVWEQTLKSLVELHIKSIEGLQSTLTVEHVEN
                     PVGGAGEMQQDISNVTRARSTPTFVWTEKYGAPVRAFLDGWVQMLMMDPISKAPGIIA
                     TGRRPSDLLPDYTGATMLFFEPDPTFTKVTNGKAWLCTNMRPNNQVAENTGRRDLTQG
                     GESQDYSVEFTALTQVGLRVTAFAQSRLTAMSLNGMNPNLQNAFTSEIDPYVRDSMNG
                     YTEQLRKVATSGNTMP*"
                     /db_xref="UniRef100_K2CA78"
                     /db_xref="W8D0G9_9CAUD"
                     /db_xref="K2CA78_9BACT"
     gene            complement(207759..207974)
                     /locus_tag="SCNpilot_solid_1_scaffold_45_prodigal-single_2
                     18"
     CDS             complement(207759..207974)
                     /product="hypothetical protein"
                     /codon_start=1
                     /transl_table=11
                     /translation="MSDGSLPNPWFDITQYSPEELSAILQAAGSFIRHYQAGEAKGGS
                     VSWEDLDGVYQYLVEKVPRLKEAMPPF*"
     gene            complement(207967..208608)
                     /locus_tag="SCNpilot_solid_1_scaffold_45_prodigal-single_2
                     19"
     CDS             complement(207967..208608)
                     /product="hypothetical protein"
                     /codon_start=1
                     /transl_table=11
                     /translation="MTIVCWDGVSLAADRQRTKRDAAGERRVISLEATKILHLKGSKA
                     LFASEPIYALGRAGNVGVTKRLIEAVSHGKDLAKPSDALQKRLRDYVGSKESRGSLLL
                     LSETHTFVVRFSTARGIHHRVFDRRTPVAIGQGSLTATWMLVALRLPAELAVYGMHLY
                     TPAVGGGVLVAKGTKLRSVDWDQPFSFTTISPQAIAAKAFRLNVFQHLEQCHE*"
     gene            complement(208608..>208733)
                     /locus_tag="SCNpilot_solid_1_scaffold_45_prodigal-single_2
                     20"
     CDS             complement(208608..>208733)
                     /product="hypothetical protein"
                     /codon_start=1
                     /transl_table=11
                     /translation="GIDPDFTPGTFESFSDDIKQYLQRRHPLQLAVIRPLTTESD*"
ORIGIN      
        1 TGATGAAACT GAGGAATGCC TTGACTGAAA GAAACAAAAT ATCCACTACG GAAATCGGGA
       61 AGTTGAGCGG ACGGCAGAGC GGCTCGAATG GACATACCTA ATGTATCGAG CAAACCGTAC
      121 AGGTGGTTGA TGCGTCCTTC GAGCTCGATT TCAAATGACG ACTTACGGAT ACGTTCCAGA
      181 GACATCTTTA CTCTCCCTTG GAAGAGCGGT CTTAGCCTAG GCTAAGACCG CGTGTTGGTT
      241 GTAAGTACCC GGTACAGAGA TGTTACTGCT GTCCAGGACT AGAACTTCAG CGTTGGTAAA
      301 AGATCCGTGT CCTGAAGCGT AGTGGGAGAT CATGAACAAC TGACTATGAC GGTTAGTGTC
      361 CATCAGTTGT TTGACGAAAT CCATCAACCG TACGCGATGT TGTTCGTCGA AACCTTCGCC
      421 GGGTTCATCC AAGAACAGGG GATAGTCCGT GAGGTTGAGA TACAACATGG CCGTGAGTTG
      481 AAAGGCAAAG TCAATCATCT GACACTGACC TTTCGATGTC TTGGCGACGT CCGGGACGAC
      541 GTTATCGGCT GCCGCGAACT GCACTGGGAA ACGATAGTCG AGTTCACCCG TCTCCAAACT
      601 ACACGTCTGG ACGGACATGT CGTATGTCCA TACCGAAGCA ATGATCGAAT TGATTTGAGC
      661 TACCAAACAG CCAATGTCAT TAGCAAGTTG CTCGGCGATT AACCCTTCGT TTGGTGAAAG
      721 AGCCTTTACC AACAAACTCA GGGCTTCGGC GTCGAGGTCC ACTTCAGACT TCGACTGTTG
      781 GAGATCTTTC AGTACGCCTT CTTGGGATTC GTACTCGGAG AGCTTACGTA GAGCGTCACT
      841 TAATGCGTTC TGTTGTTGGG TGACTGCTTC ATCAATGACG TCGTTACGCA AAGCGTCGAT
      901 CAATACCCGA TTGATATCGA CGATCTGCGC ATAGTAGTCC TCGAGACGCT TAGCGATTTG
      961 ATCACACTCT TGCCGCCGCC GATGGTACTG ACTGACCCAG TCGCGTGACT GGCGGAGCGT
     1021 TTGGAGACTT CCAGTGGCTT CGACGAGTTC ATTCTGAAGT CGCTCTAAAC GTTGGGTCAG
     1081 TAGTGAACGG TCCCCTACCG ACGAACGTCG TTCTTCGATC TCCCGGTATT GTGCTAATAA
     1141 CCTTTCAGCT TGTTCACGTT GAACGTTGGT TGTTAGATCA CGTTGCCATA AGACAAACAA
     1201 CGTACCGTTT TGAGAGGGGT TATCTAACAG GAGTTGGTTG GAGAGGATGT AATCCCACAG
     1261 AGGAGCTAGG CGTGGATAGC CCCGTACAAA ACCTCGGAAC TGTTTGTAGA GTTCCCCGTA
     1321 GTGATCGGAC TCTTCCAAAA ACTGCTCGTG TTGACGAATC GTTTCTCGAA GAGACTCGAT
     1381 CGAGGTGACG TGTTCGTCTT GCCACCGGTG TAACTGAGCG AGTTCTTCTT CGGAATAACC
     1441 AGGACGCCAG ACGTAATGAC AACTTGGACA CTGGGTTTCT TTCGCTTCGT TCAAAACGTC
     1501 GATCTTGGCT TTGATTTGTT CGAGCTTGGC CGAACTGTGG TCGATGGCCC CTTGGGCTAA
     1561 CGTGACGGCT TCGCGTGCTC TCTGTGCCGT GTCGTGAGTG TAACGGCGAT CGCGGTTGTC
     1621 AGGGAGTTGA CGGAAAAGAA TCTGGACTTC CTGGTGGATC GACTGCCAGT CGCGCTGGAT
     1681 CTCCGAAGGT TGACTTAGAT CCTTGAACAC CTCAGGGGTG CTACGTAGCT GCGAAACTAA
     1741 TGCGCTTTGT TGTTCGATGC GTAGGGGGAG ATCTTCAAGA TCCTCACCCG CGTCATTCAC
     1801 AACCGACTGC ACTACCGACT CTAAGTCACT ACATTCATTC CCAATACGCT CGACAAGTCG
     1861 CTTACCAGAT TCCACTTCCA CATTGAGTTG ATCTAACGTG ACGTGAACGT CAAAGTCTTC
     1921 ACGGAACACC CACCCCGGCG CAATCTTAGG CACCTTACGG AAGTATTCTC GTGCGAGGGC
     1981 CTGGGTTTCT TGCGTGATGT TTGTCAACCT GTCCTTCTGA AACTGCAAGG AAGGTAGATT
     2041 CGGAATGCGT TCGAGCATCA GAACGTTTAG TTCTTCACGC AGGTGTTTCT CCTGACTTCG
     2101 AAGACCCTCG ATATCCTGGA AAGCTTGAAA GACTTGAGTC TCATGACTGA GGCGGGCATT
     2161 CAAATGTTTC AGCGCACCCT GTTGATCGCG CGATCGGCTA GCGATGCGTT TGAACGTCCC
     2221 TAGGGCGTAC CCGTAGTCTA CTTGAGAGAT CAGCGTGATC CACTTGCGCC GTTCGATCGG
     2281 CGCCAAACGC GTCAGTCGAA CTTCACCCGT CAACAGGTCG TGAATATCTT TGTTGATGTT
     2341 GAAGTGCTGA TACACCAGCA CCTTCTGTGA TTCCGCCGTA CCACCGGGAT TGAGTTCCTC
     2401 ACCGTCGACC ACGAAACTGT GTTTGTTGTT CTTGAACATC GAATCGAGCT GATATGTCCG
     2461 ACCTTGGTGT TCAATCGTGA TCTTTTTGAA TCCATCTTTC GAGTAATTCG AACGATGACC
     2521 CGGTAACGGG GAAAGTTCAC TCAATATGGA ACTCTTACCG CTACCGTTAG TACCAAGAAT
     2581 CAATTGCTGT TGGGTCGTCG GCGTGTAAAT GAAATGCTTG ATGTTATTAC CTAGCAGACG
     2641 TTGGTACCCG AGTAGCTCCA AACGCACAAT GCGCATGTCG ATCTGAACCC CTGTATGTCG
     2701 CTAACATAAG GTGGTTATGA GTCGTCAATA AAAACACCGC CCTAACCGTA TGACCTTACC
     2761 TCTTACCGAG TCCTCAGACA TGTCAGATCC GACTAACCCC GAAATCTCTG GTTTGGTGTT
     2821 GTACGCCTTC GGACGTGCGG CAAACAACAA AGCGCTTAAT AGCTTGGAAC TGGAAGTCAC
     2881 CCCCACCGAA CAGCTCAGTA TGTTAGATGG TGAACTGGTG TCACTACCAT TTGACTCCGA
     2941 AGTCGAAGGG CAACGACCGG ATGGTTCGTC GTATAGTGCC AGTGTGAAGC TTAACACGGC
     3001 TCTCACTGCG ACGTGGTTCC CTTACGGTTC AAACCGTAAG ACCCCACCGG ACGTGCGTCG
     3061 AGGTGAACGT ATACTGATCT ACCGTTACCG GGACACCGAT CAGTTCTACT GGAAGGAAAC
     3121 CGGACTGGAT GATCGACTAC GTCGTCTGGA GACAGTACAC TACCGATGGT CAGCCACCGC
     3181 CGATGAAAAG GCGGATATGG AGGACGCAGG GAACTACTAC CATCTCTCGA TCTCCACACA
     3241 CGAAGGGTTG ATTCATCTGG AGACCAACAA AGCCAATGGG GAAAAAGCGA AGTATGCATT
     3301 GCAGATCAAC ACCAAAGACG GTGTTGTTGC CTTAGCTGAT GACCTTGGGA ATTTCTGGCA
     3361 ACTGGAGTCA GTGGAGAAAG TCATCTCGTG TCAGAACGGT GACGGTACAC TCTGGCAGCT
     3421 CAATAAGAAG ATCCTCTACG GTTATGCCCC AGATCAGATG CATGTTATCA CGGACAAATC
     3481 CATCCACTTT GAAACCAAGA ATTTTTTATT GGATTGTGAA ACGGCTCAGA TCAATGCCTC
     3541 TAGCAAGGTG GGTATCAAGA CTCCGTTATT CGATGTGCAA GCGGAGAACT CCAAGTTCTC
     3601 TGGTAATGTC GAGATCGGCG GTAGTTTGAC CCAGAAAGGC ACCGCGACGT TCCAACAGCC
     3661 AGTGACCTTC CAACAGCAAA TCACGGCCAA CGGAATCACA TCGTCCAAAC CGATCGTTGG
     3721 TCCTTCGAAT ACCATTTAAG TGCATACGCC CCCACTCACC TACCGAGGGT GAGTGGGGGC
     3781 GATTATGCTG TTAAACAAAC TTACCTAATT CGAGGAATGA CCCGCGAGTC CATTCCCAAG
     3841 GACGGAAAGG TTCCAGCGAG TTGTCCAAAG CGGCTCGGGT ACGCCAATCG GTGGTGCGGA
     3901 ATCCGTAGTT GGCTCGAGTG TTGTGATCTG CCGCCAGGAC ATTGATACCC CAATCCGGGA
     3961 AGATCTCGTA CTCACAGAGT CGTCCATAGG CGCCAAACAG CGGTAAGCGT TCAGTCCCCT
     4021 TAGGCGCTTC AAAGCGTTGC GGGAACTTTG AGTTGATGGC TGGAGTACGG GAGACGTAGA
     4081 GGTTGTCCGC CTTTAACACC ACCACGAATG ACTGTGGTAA TGTTAGGTAT CGTTTCAGAA
     4141 CCGTGTCGGA GTAAAGTTCC GTGGTCGAAA CCTGATACTC GTTGTGCGTG TACTGGGTCA
     4201 GCCCTAAACT ACTTAAGTCA AGCGTCTGAC GCGACTGTAG ATACCGTTCC GGCAGGGCTA
     4261 AACGATTGAT GTTGATGCGT AGAGTCGTCG GACCTACGAC GTCGTATACG TCATCCAGAA
     4321 CGTGCAAATA GCCACCTATT ACCAACAGTA CCGTGCGACC CTCTACGCTG TAGGGAAGTT
     4381 GAACGTAGAT ATGATCGGAC ATCGGAGCAC CGGCGACTTG CGTATAGAGC ATGGACTCCG
     4441 TCAAGGGGAG TTGATCAATC ACCCCCACGT CTTTAAACGA ATGCATGCCA AGGTGGTTGG
     4501 CGTTCCCAGT ACGTCCCGTA CGTCCCCCGT CGATCACTTG CAGACCTGTC GCCGTACCGC
     4561 CGGAACGGTG AAAATAACCA TTCACCGAAA CGAGCGCGTA GCGTTGCCAT TCCCGGAAGT
     4621 CAACGCCGGG TTTGGAAAGC AACAGGTCGT TCTTGGCTCC GTAGGGAATT TCCGCGTCAT
     4681 CGTTACGGAA GCGATCAATG GGCTTGACAT TATACCCTGC GCGCCAGACA TCGTTGTAGC
     4741 GCAAACGCTT GAGCGTAAAC AACGGCGAGG TCGGTACGGT GGGTAAGGTG GTGTCCCCGT
     4801 TTAATACAAG CCACTGATCG ACGGTCAGGG CGTGGTAGGG TCCCATGATC GTTTCGCGGA
     4861 TCAACCCCAG ATCCAGATAA GCTGGAACCG TGAGGGATGG GTGTGACAAG GTCAACCAAA
     4921 CCCGGCGGTA GGTCGCAAAG AGTTGGTCGA AGGTCAGTCC GCCTACCGAT GCGTCACTCC
     4981 ACAAGCCGTC CAGACCCTTA GCGCGTGCCT TGGCGGCAAC GAGTTGATAG GCCATACAAA
     5041 ATCCTCGTTT AAGGCATGTT TAAAGGGCGT CCAGCCGGCT AAGAAAGGGC TGAACTTATG
     5101 ATATGGTACA CGTACTTTTT AACGTCGTTT CATACGATGA CGCCCCCGTT GGAGATTTGA
     5161 GCTATGCCTA CTGGAACTAC TGCGTATCCG TTCGATCCCT ACGGTACGCA ACCGTCGAAT
     5221 CGTATTACGG CGGAATTTCA ACCTTTGTCC CCTCCGGAGT TATCGGAATT TCTCTTTATC
     5281 ATTCCGGAAG CGGCCCCGTT CTTTGCTGAA TCGCTGTCGA TCGTCCACGT ACCCAGTATG
     5341 CGTACGTTGG TCGAAGGCGT GGACTACATG CCGACGCATT TGTTCCATGA TGCGTCGCTA
     5401 GCTTGCGCTA AACCGATTTA TGGGTCAATC ACGTTCTTTG ATAACACTTT GACCGGTGCA
     5461 GGGAAACTGA CCTACCAGAC ACTCGGTGGT GATTGGGTCT TGACGGCTCA GAAAATCATC
     5521 GACATCTTGT CGAACAAACT CGTCAACCCA CGCCGCGTGA CGTGGGAGCA AGTTGCTGAC
     5581 CTTCCCTATG CCTTCCCACC CATTGACCAT GACTGGCATT TGGATGACAT GGTGGGCATG
     5641 AAGGAAGTGG TCGAAGCTCT TGACAGCATT TTGGCGGCCA TGCAACAGTC GGGCGACCAA
     5701 GGTCTGGCTA CGCATATTGC GGATAAGACC AATCCCCATC AAGTCACCAA AACCCAAGTG
     5761 GGGCTGAGTG ACGTGGAGAA CCTCCCTGTC GCGTCGATTG CCGAAGCCCA GGCTGGTACC
     5821 GCTCCCAACC GGTACTTGAC GGTCTTGCGC GGCGCTCAGC TCGTGCAGGC GTTGATTGGT
     5881 ACGACCCTTG ACAACCATAT CAACAACACC GCTAACCCGC ATCAGACGAC CAAAACGCAC
     5941 GTCGGTTTGG GTAGTGTGGA TAACTTCGCT ACCGCCTCTC AGGTGGAAGC CGAAGCGGGT
     6001 ATCTCGCCGT CGAAATTCAT GACGCCACTG CGTACCGCGC AAGCGATCGC CGCTTTAGCG
     6061 AGCGCACCCA TCAACACGCA CATTGCCCGC ACTGATAATC CCCATGCGGT AACCCAGGCT
     6121 CAAGTCGGTT TGAGTAACGT GCAGAATTAC GCGATTGCGG ATGTCGTGGC GGCGCGCGCG
     6181 GGTCTTTCCA ACGTTCTGTA CATGACGCCG GCTATGACCC GTGAGGCGAT TGAGACGATC
     6241 GCCTTGCAAG GGGTGTCTGA TCACATTGCC GATATGTCCA ATCCCCACAA CACGACCAAA
     6301 GGTCAGGTAG GGTTAGGAAA CGTCGACAAC TACGCCACAG CCACGCAAGT GGATGCCGAG
     6361 ACCGGTACGG CCCTAAACCT GTTCATGACG CCACTGCGTA CCGCGCAAGC GATCGCCGCG
     6421 CTGATCGGTG ACGCGTTAAC GGCACATATC AACGACAGCG CTAACCCCCA TGCGGTATCA
     6481 AAAACCCAGG TAGGTCTAGC GAACGTCCAG AATTACGGGA CGGCTGATAA CGACCAATCC
     6541 GTGGCGGGTG TGGCTTCCAA TCTCTACATG ACTCCCGCAG GAACCAAGGC TTTGATCCTG
     6601 GCGTTGGGTG GTGGTACAGG TGGTGGTGGC GATCTCGCTG CTCACCTTGC GGACTTTAAC
     6661 AATCCGCATG AAGTCAGTAA AGACCAAATA GGTCTCTCCC TAGTGGATAA CTTCGCCACG
     6721 GCGACATTGA TCGAGGCCAA AGCTGGCACG GCGAATGATC TGTTCATCAC GCCTGCTGGT
     6781 GCGGCGGGAC TAATTGGTTT CCTGGTTGGT GATGCGTTGT CGGCTCATCT GTCTGACAAC
     6841 GATAACCCTC ACAATACCAC CGCTAGTCAA GTTGGGGCTT ATAGCCAAGC GCAGTCCGAT
     6901 GCCGCGCTCG ACCTGAAGCT CGATAAGACG GGTATTGCAG CCGACACGAC GTTGTTTAGC
     6961 GGACATACCT TCACGGACAC CATGGCGCTG GCTGCGGATG TGGTGAATTA CCCTGTCGAC
     7021 GTAAACGTGT CTGGTTTGGT GTGGACGCTT CTGGGTGAAT ACAGCTTCGG TACGACGGCA
     7081 GGTGATCCAC CGGTAGCCGA TATCATGGGT CTGGTCACGG GTGGGGAACC GGCGACCTAT
     7141 CAGCGCGCCG CGACGTTTGA AGTTCATTTG ACGGTAAGCA ATCTTGCGCT GTCGAAAGTA
     7201 GTGGTGCACT CGGAGATCTA TTCGGCGGAC GTAACCTTTG GTTATGTTGT CAATACCGTA
     7261 GGTGGCGATA CCACCGTGTC CTTGTATGCC CGTGGTCAAG CGGGTCGTAA ACCGTATGCG
     7321 ATCTCACCCT TGTCCCAAGA CAGTAAGTTC TTCAAGAACA CCAATGCGGT GGTTCAGGTC
     7381 GAGCCGGTCG GTATCACCTA CCTGACGTTA AATCTGCCTC CGTTCACGCG TGAACTCACG
     7441 CGGTTTGGCG ATCTGACGTT TGGTGTCTTG CCTTTCGTTC TCAACGCCGA TCAGATTGCG
     7501 GGTTCGTTAG TGGAGTGGGT GTCCGTGGCG AACACCGATG CGGAAGAACT CGATACCCAA
     7561 GCCGTGCAAG CTGATCTTCG ACACGAATAT GGTTCGTTCA TTCCTTGGTC GGGTTATGCG
     7621 GATCTGTATC TCTACAAGGA TCTTCCGATT CTGGATGCCT GGGGCTGGAA CGCGACGATT
     7681 GATGGGGTGT TGCTGGACAC CGCTACTGTT GACGGTAGTG CATTCCTGGC AGCTCAAGAA
     7741 GCCGAACTGA ACTACACCTT CGAAGTGGAA TTGAGTTCCA CCGATCCTGC CGCAAACGGT
     7801 GCCGGTGTGA TTGCGGCGCA GGTTATGGTC GGTGACCGTC CGGTAGCGAT CACTGTGATC
     7861 CGTACGCCAG GTGGATTGGT GCAAGCCGAA CCAACCAAGT ACAAACTCAA GACCGTGGCG
     7921 ATTCACGTCG GGCAGTTGGA CATGACGGAC GTGGCCAGTG CTAACGGTAG CCTCCAATGG
     7981 TCTGACACGG CACTCCCTGA TGATGCGCGC GATCCGGCGC TATATAACCC AGTGGGTCAC
     8041 GGTTGGGACA CCGCCGGTGC GACGCGTATC AAAGTGGTGC GTGCCGGTAA TACCTTAACA
     8101 ATTGACGTTT CGGATTTCGG TAGTACGACT TACGTCCCAA CGGAACAGGT CGTGATTGAT
     8161 TTGACTTCGT CTGCTCAGTT CGTGGCTTTC GCGGACCGTC CTTCGAGGTG GGGTTTTGCC
     8221 AGTCTCAAAC AACCGTTCGT GACCTTTAAG GTCTTGAACC GTCCGCATTT CTACCTCGAT
     8281 TATATCCGCA CGGGTGTACC GGCTGATAAC GGCAAGCAGC GCTTGTATCG TTACAACGGT
     8341 GCGTCGTGGG ATATGAGTTA CCTGGGTCTT AGTAACCCGA AGGTCCGGCC GAACCGTCTG
     8401 TATTACAGCG ACTGGAACGG TGTGTTGTAC CAGTCCCAAC GTAACGGCCG ACTGCGCCCG
     8461 ATCTTGATCG AGGCATACAG CCGCGCTAAT CCGACGGTCA TTACGGCCTG ACTTACCACC
     8521 TTTACAAGGA GCATAGCGGG TTATGACCCC TCCAGTACTT CAACTCCCGC TTGACCTCTC
     8581 CGGAACGGCG GCGACAAACA AAGTCGCCGC CGAGCTCCAC GCCGTGGCGG CCACCGGAAC
     8641 TCGAGCATTT GCCACCTTAC GTGGTCCTTT CTTTACCCGT GGTTTGGTCG TGCGCGACAA
     8701 CGACACGGGT GTGACGCTGG TACCGGATGT GGACTACCGT CCGGTACATA TGTTCCTTGA
     8761 AGCGTCTTTA CGTTCGACGC AAGAGGTCTG TAGCGTCATT ATCCTCCTAC CGACGTGTCC
     8821 GACGGTGGCC CCGTCGGTGG ACTACCAAGC CATTGGTGGT GAATACAGCG CGTCGGTGGC
     8881 GTCGATCGAA CAGTTGATTG AATCGTTAGA TCTGGACAGT CGCACCGTTC GGTGGGGTGA
     8941 CTTGCTGGGT GCACCGGAGT ATTTCCCTCC GACGGCTCAT TTACACGACA TTGGTGATCT
     9001 TTACGGTTTC GAGTACGTCG TGGCGGCTTT GGAACAACTC CGGCGCGCGA TTATTTTGGG
     9061 CGACCAAGCA GCCTTTGATG AAATGCGTCA ATACATTGAC GCACAGGACA ATACGCTGCG
     9121 CGGTCTGATC GGTGGTTTTG ATTCGTTGTT CAACAGCCAC ATTCAGAACA CGAACAATCC
     9181 TCACGTGGTC ACCAAAGCCC AAATCGGCTT AAGTAGTGTG CAGAACTACG GCGTTGCTTC
     9241 TACCGTGCAG GCTCAAGCCG GTACGGCCGA TAACGTGTAT ATGACGCCGC TCAAAACTGC
     9301 TCAAGCCATT CAAACCCTGG TGGGGGCGAA AGTCGACGCG CACATCGCTA ACGCGAACAA
     9361 CCCTCACAAC ACCACCAAGG CACAGGTGGG TTTGGGCTCC GTTAACAATT ACGACTTTGC
     9421 TTCCCAGCTG CAAGCTGAGC AAGGACAGAT CTCTACCGCG TACATGACGC CGTGGTTGAC
     9481 GGGAAAGGCG ATTGCCTTCC AAGCGATAGT CCCCCTCAAT AACCACATCG CGCGCACAGA
     9541 CAATCCTCAC GGAGTGTCGA AGGCCCAGGT GGGTTTGAGT CTAGTGGACA ACTACGCCAC
     9601 AGCCACTCCC GCACAGACTC AAACCGGTAC GGCAACCAAC CTGTTTGTCA CGCCAGCGGG
     9661 TTTAAAATAC GTGCTGGACA ACGGCCTGTC CGGTCAGTTT GCGGCACATA TTGCCCGTAC
     9721 TGACAATCCC CATAGCGTCA CTAAGACGCA GATCGGTTTG GGTAACGTCA CAAACAACAA
     9781 TCAGGTAATC AATTCCGGTG GTAATGTAAT CTACCTGAAG TGGGCGGGTT CGGAAATCCA
     9841 AGCTCAAGTC GATGCAACGG CGATGGGACG GGTGCATACC ACTGCGCAGC CTGATCCGAA
     9901 CATTGCCGCC CACAGTAACC GCACGGACAA TCCCCACAAC ACCACTCAAG CTCAAGTCGG
     9961 TTTGGGTAAT GTACAGAACC TTCCGTTAGC CGGGCAGGCT GATGCAGAGT CGGGAGCGTC
    10021 CAACGGTTTC TACATGACAC CGCTGCGCAC TAAACAAGCC ATCACGGCTC AAGCGGTTAA
    10081 TCCACTCCAA ACCCAAATCA ACCAACGTGT AGTGATCAAC TCCGACGCGC AGTTGAATTC
    10141 GCTGTCGATT TCAAGTGTCG GGTATCTTTA CAACAGCAGT GGTAATTTGG TTGCGCGTGT
    10201 AGGCGGCAAT CGGTACTTCA TCTTTGGGTC AAATGGTAAT TTCACGGCTA GCAATGGTCG
    10261 TGTGATCGCC GCTTCGGGTT TCCAACCTTC GGATCGTCGA TTCAAGAAAG GACTACATAA
    10321 AGTCGTCGCG CGTCCTCTGT GGCGCGGATT CACGTTCAAG GGTTGGGAGA ACACCGAAAA
    10381 CCAACAGTCC GAACGCGGTG TGGTGGCGCA GGAATTACTC AAAGTTGCAG AGGACCGCGT
    10441 GTTCTTGCAT GACTTCGGCC TGAAAGGCCG TAAGAAAATG CGCTACGTGG TCGACTATCT
    10501 TGGTACGGCC TTCGAGATGG CCTACGCTGC CGGCCAGGAA AACGACCGTT TGCGTAAGAC
    10561 AGTTGACGCA CAAGGGAAAC TCATCGAACA GCTCTCGAAG CGGCTGGCTG CTCTCGAAGC
    10621 GAAGCGTTGA GGAGGGAACA TGGCCACGCT TTACTTTAAC CGAGCCAACC AGGACTTTGA
    10681 CGATCTCTTT GAAGCCGACG CTAGCGGTGT GACGATACCC GGTTATTACG CTTCAGACGG
    10741 CGTTACCCTC CTGAAGTACG CCAGTGTTGC CGATGGCAGT AAGATCGCTG ACGTGGAGCA
    10801 CTACACGGCA GAAGGCGTTG ACGTTACCAA CGTCTGGGCG GGTAAAGGGA CAGTGTCCTA
    10861 CGTTCAAGCG ATGCCGGATC TTGGTACCTA CGACCCTACG ATGATTATGG TGGTCCCGGT
    10921 CAATTACGCT AATCGGATGC GTAGTAGTTT GGAACTCACC ATGGTCAACG ATGGTACATA
    10981 TCAGCTCGTG CTGTATGGCA CCAACTTTGT GGATGATACT CGCGTATCCG CTGGTCAACA
    11041 AGTAACTAAC CCAGCTACTG GTGTCGTTGT GGCATCCGGT AAGTGGCTCA TCCAAACCGG
    11101 TGCCGGTAAA GGCGCTGGCT ATACCCTCGA AACTTCTATT GGGAATACCG AATGGGGTCG
    11161 CACGGACTAC AACGTCATAC CGCCGACGAG TTGGGTTTAC CAAGCCAATT CCATGTTGGG
    11221 TAGTTTCAAC ACGTACTCAG GTACGACTGA AGGGATAGGG TCTTTCTCGC TCGATACCAC
    11281 ACGTGTGGTG AAAGGCGTTT TGGACATGAC CCCGACCGGT AATAACGACA ACAGTTCTTG
    11341 TAACGATAAG AACGCTGCGT TCTCACGGTA CTGGCGCGGT CGGATCAACT GCCGCATCCT
    11401 GCGTAACGGC GTGGTGATGG ATACGTTTGT GTTCAGTTTC CACGTTCAAT TACGCTGGTC
    11461 TAATACCGGT GACTGGACAC CCGGTACGGG TGGCGGTGGT GGCGGTGGAG GCGGCGGCGG
    11521 CGCTTGTGTG GTACTCGATG CGGAGATGTT CGACGGTCGA ACAGCGGGTG AGTATCGTTT
    11581 GGAGGATACC ATCCTCGTGA CCGACCCGTA CGCTCTGGAG GGCAATCCCA ATAGCGACTA
    11641 CGGGACGATC TGCTACAGCG AACCCGTCCA GCAACCGTGC GTGGAAGTGG AGTTGTCCAA
    11701 CGGTGCGACG CTCAAGATGT CGACGACAGC GCCGATCCCG ACGCAAGATC GTGGCTTCTT
    11761 GAACGCCCCT GACTTGCTGG GTGAGTTGAT TCCTGCGGCG AAGCGTAGCG ATGTACTACG
    11821 TCCTGATTTC AAGGGTATGT CTGGACAAGA CGGTACCCCG AACGTTCCCT TCGAGTGGAC
    11881 GACTGTGGTG GCGGTACGTG ACATTGGCTT GCAGTGGGTG CGTCACTTGA CGGTAGATCA
    11941 TCCTCAGCAT TGCTTCTGGG CGTGCTCCGG TGGTGAATGG TTCATTCTTC ATCACAACCT
    12001 GAAACAGGCT CCTGGCGGCG ATACTACGTT ACCGTCGTGA CGCTTCGGTG TGGGTATCTG
    12061 TAAAACAAAG TGTAGAGTCT CCCTGGGGTC ACACCCCAGG GAGACTCTCT TTTATTTAGG
    12121 AGTGTTTGGA TATGCTCGCT TCACAAACGT TGTATTTTCC TTCTTCGAAC CAAGTCACAG
    12181 CCGCGGCGGA CTTTACCAAT TTCGATGCGA CCTTGAATGT AGTCTACGAC GAGCGAGCCA
    12241 CCAAGGTATT AGGAAAGAAA TTCTATCGGG TGACGCAGTC GTTCCGATTC TTCCGAAGCC
    12301 GTGAGGAGTC CAACGTGTGG GCTTATGTCC CAGCAGGGTA TCTTTCCGAC GGTGCTTCGG
    12361 TGCCGCGGTT ATTCCAGTGG TTGTTACCGG CGTGGGGACG TTATGGTCAG GCGGCGGTTT
    12421 TGCATGACAT CTTGTGTGAT ACGCTGCAAC TGTTCAAGAA CAGCGTACCG GTACCCATTA
    12481 CCCGTAAAGA AGCTGATCAT CTCTTCTTAG ACGGTATGGT TGCAGCTAAA GTTCCGTGGC
    12541 TGACACGGAT GGTGTTATTC GCAGCGGTGC GTCTGTGGGG GTTGTTCGGA TGGCGTCCCA
    12601 AAGCGGAGTG GTTAGCCAAG AAACGAGCTT TAGAAAGCGA GTACATGAAG AGTTACGGTA
    12661 CCTATCGAGA CCCTTCTGAG GTTTTCACGC AAGTTAGTAT TGCGCGGTGC GGTACCCAGG
    12721 TGGCTTCTGA AGCCCATTAA ACAGCATACA GCCCGTCCTC AGGGACGGGC TGTATGCTGT
    12781 CACTGCTGTG AGGGTGTATC GGGCGTAGCG GGCTTCTCAG GGGCCTTGGC TGGCGCGTCA
    12841 GCTTGGGTAT TCTCCTCTTT GAGAACATCC ACCATCGTTC GCACCACCAT TTGTAAGGTG
    12901 TCGGCATTAG CCTTACTGTC GGGATTACGT AGGGTTCCGA CGGCTAGCGT AAGGGAGATC
    12961 AAAGTCATCA CCACCATCAG GATGATAGCT AAAGGTGACA TTCGCCGCGT TGGAGGTACA
    13021 GTCGGTGGTA CTGGCGTCTG CGTATCCACT GTGGGGACAA AGCGAACGGT ACTACCTTGG
    13081 ACTTCCACGT CTTGGCTCAA GATCGTCAAC AACGTAGGCA GGGGCAGGCT ACGTATTTTG
    13141 TCATGCGCTT GCTTACCGGA CATCGTGACG TTCAGGTAGT AAGACTCCGG AACAAGATTA
    13201 TTGAAAAGCA GTACCGCTTG GGTACTCCAT TCAAAGTCGG ACAAGGGATG ATCCCCTGCA
    13261 AGCCCAACGA GATCGTCGAG TTTCACTGTG GTCAGCCTCT GGGTTTTTTC TTTTAAAGAC
    13321 CGGGAATTTG GTCTCGAAAG ATTTGTGATT GGTAATAAGC GACAGCTAAA GCATCGACTT
    13381 GGTGTTCATC TAACGTGGAT AAGTCAATTC CAGAAGCGTA AACCAGAGGG AGCCTAGCAA
    13441 TCGCCACCGT CACATCGTCT TTCGTCACTC CCCGCTTGAC CAGTACACCT ACGGCTTTTT
    13501 TGGCCGTCGG GGGATCCACC ACGTCCAAAG GAATATACCG ATCGTATCGG CACACCGCAC
    13561 GACGGACATA ACTGACGCAT TCCGTCAGCG CCGCGAATGC TTGGGGAAAG CGTCCCATGT
    13621 AGGGCGCTTC GCTACAAATA GCGTGAGGTT GCCATTGTTC AAAGAGCAAA AACAGGCGAT
    13681 CTTCTAACGC CATCAAACGC GCCGTGCGTG TACCATGAAC GTCTTCTTCG ACTCGGTACA
    13741 TACTCAAGAG CTTTTGCGAG TGGAGCGTCT CGGTATAAGT AACGGTGCGT GAGCCGTCTT
    13801 GCAGCGATAA GTCTAGTACG GAAAAACCGA GGTTCTCCGT ACCGGGATCA ATACCTACCA
    13861 CGCGGAAGGG GTGAGACGCT TCGGGGCGTG GTTTGGACAC ATTAACCGCC CGACAGCCCC
    13921 ACCAGCGGCT CAGTACCGCC AAGATCGAGG TCGTACTTAA AGCCTTCCGA CGTAAACGCC
    13981 ACCGGCCACA GGCCTGTGAT GTGCGTCACG ATCTGCGCCA TCACCACTTC GTTCATATTG
    14041 AACGCGGACT GTCCAGGGTC GGTTACCGAA AGTACTCGGT CACAACCAGC CACCAGCCCG
    14101 ATTTCGGAGA TCAGCGCGCG CTCTTCTGAA CCGTAAAGGA TTTTCGCCAC TTCGATCAGT
    14161 TCTGACACAT CCGTTGCGCC GAACTCCAGC GAGATCATCG CCGAGGTGGA CAACGACGTC
    14221 CCATTCGTCG TCACCACGTT ATCTGGACTA GGATCCTGTG GTGTAGGATG AAGATTCGCG
    14281 TTGGTCGGAA CAAAGGGTAC CGACGTCGTC ACTCCGTTGA CTGTGGTGTT ATGCAACATC
    14341 TTGACTGGAT CACCGGAAAT GGGAATACGC TTGAGATAAT AAGCGATGAA GTTCTCGCCA
    14401 TTCACCGTGA TCAGCTTACG CAAACCGTAA GCCGCCCGGT CAGCCACCGC CAGGTCTTCG
    14461 GTAGGGCTAC GCAGCAGAAA CGGGATCTGG TTATACAGAC CAAAATCATC TGGGGAATGC
    14521 TGCCGTGCCT GCACATACTG ACCGCCGTCC GCGCCCGTGC GGTTGACGTG TCCGTTGGTG
    14581 CCGATACTGT AATAACGTAC CACCGGGAAA TCGCCACTGG TGGGCAACAC AGCAGCATTC
    14641 ACTCCTAGCG CTTCGTTCAG GGTGGTGTGT TCAACGTACG TGTAGGGTTT ACCCTGTTGC
    14701 TGAGCCGCCA GCAACCGGGA GCCGTTGATG GTCCGCGTGA TGATGCGGGG TGAAGTAGAC
    14761 ATGCGAACAC TCCAGTGGAT AGGTTTTTGA GGCGCAAAAG GGCGGTCACA ATATAGATCG
    14821 GGATGTAAAA GACTAATGGG CGGTATAAAA AACACTCCTC TTTAAAGAGG AGTGTTTTAT
    14881 GTTCTTTAAA GACTTTCCTG CGATGGGAGC ACCATTCACG TTGGACTTAT AGGTTACCTA
    14941 TAGATTCAAT TTGGAAGTCC CCATAGGCAC TACTTGTACC GTCAGATACC GTACACCGGA
    15001 AAGTGGCAAT GTGAGAAGAG AAGCTTCCAT TAGTCGACGT ATCGTCAATG GTTACCGTTG
    15061 GTGTGTTGGC TCCGCTAGCA ATGGTGAGGT TGGCTTGACC TGTGACTTTC GTCCAACTAA
    15121 AAGTCTTCGA AGCAGAACTA CCATTGCTTG AAGCGGTGAT CGTACTAGTT TGATTCCACC
    15181 CGAAAGTAGC GTTACCTGTA AACGTGACAC TAGTGATCGG CGTGTACGGA GGGGGGTTAT
    15241 CCGCGCCTGA GAACTGGGAG AGTTTCAAAC CTGCTACCGT TGTGGAAATT GCGGCGTTGG
    15301 CTGCAATGTT CGGCACGTAT GATCCACCAC GCACATAGGC ACTTAAGTTG TTCGGACCAG
    15361 AAAAAAACGC CTTTACTTGC GAGAATTTAG GGTTAGTACC AAGTGCCATG TCAAATCCTT
    15421 AAGGAATAGG AGGCGGGCCT TCGAGGGTGG CCTTGAGAGG GTAGCCGGGT GTACCCGCCC
    15481 GGACGTTGTG AAAGAAGTCG TAGGCAACCT TGTTGTAAAC CAGGATACCC ATCAACGAAA
    15541 TCTTAGAAAG GTCTGCACCC GTGACAGGGT CGAGGTATCC TTGCGGGACC AGACACATCT
    15601 GCATCAGGTT CGACAGATCT TGTTCGAGAG TGTCGTTCGC GGTACCGATA CGTTGATAGG
    15661 TGTTTCCCAT CAAGATATAC GGTGCGCCGT TAAAGATCAC ACGTCCATGT TGGGTCGTGG
    15721 GATCGTAAAA AAGTTGCTCT TGCGAAGCAA TGTACTCAGC AATGTACCCA CCGCCCATAT
    15781 CCACAAAGCG GGAGTTATTT GGTTTATCGG CCACGGTGGG ACTCCTAAAG AAAAGGTAGG
    15841 GTGAGGAGCG CCGCTCCTCA CCCTAAGAAT AGTTAAGCTT CTTTCAATAA CCTTTGTACG
    15901 GCGCGCTTGA GGATTTTTAC CTCAGCGTTC AATGCCGTAT GTTTACGTTC AAGCACCTGA
    15961 CGAGCCTGAC GTTCAGCACA CAGTTCAGCC GACAGCACAG CGGACAAACG CGGGTATCGG
    16021 ATAACGAGTT TTCCGTCTTC ACCGATCTCC ACTACTTCGG GATAAAGACT CTGTACCTCT
    16081 TGCGCGATGA AACCGAGTTC TCGCTCACCC GTGGTCTTAC GAGTGTACGA TACTGGACGC
    16141 AGTTCCCCTT TGGGTTTCAA CGTACGGATA TCGCGCTTTA ACCGGCGATC CGATGAAATA
    16201 GCAAAATCCG AAGCTGTCAA TGTACCGTTC TCGGCAAAGG TGTATTGCTG ACCCACCCCA
    16261 CCCGTACCGC TGGATACCGC AATACCCAGA CTCGTCGAAC CGAAAATAAT GTCACGGCGT
    16321 TTCGATGTGC CATACTGTCC CGTAATACCC GGCGACGAAC CGGGTGACGT GATGACCACG
    16381 TTACTTCCAG CGGGGGAGGA ACCAGGAGTA TTTACCTGTA AAGTGTCGGT TGATGCCACA
    16441 CAGTTGACGG TCAACCCGCC ATTATCGAAG TAGACATTGT TGTCCGACTC GAAGCGAAGC
    16501 ATCCATTTCG AATTAGAGAT GTCGTAGAGT CCAACACGAG GAGTTTGTGT TGAGATTAAA
    16561 CCCACTACGC GCTGGCCTGT AGACGCTAGT CGATAGTTCG TCTCACTCGC CCCTGAAAGG
    16621 GTTACGTTAC CTGTCATTGT CGGATTGACT TTGGATGCGT AACTCGTCGG ATCCAAGTTA
    16681 CCATCGTGCC AGAGTTTACG CCATACACCC CAGGCTCCGG ATCCTCCCAC GTCGGGAGGA
    16741 TTACCACTAC GCCACGCTAG ATTGGCACTT CCATAATCGC TGGCGATCTG AGCGATGGTA
    16801 TCTTGAGCAC CGTGCATTAC TAGAAGCTGA CCGTAGTTGA TACCCGAGGG CAAGTTGGCG
    16861 TTGGCTGCTT GAAATCTATA AAAACCCGCT GTCGTGACAG TATTGAGATC AACTGATCCG
    16921 GCGTCTCCGC TGGAGAAATT AGTGGCTCCG ATAGGGCCAG TAAACACCTG ACCATTCACA
    16981 TTTGCTTTAC CAGCGGCGGC TCCTAGACTC AAGAAATTCG CACCCACCCA ACTTTGGAAA
    17041 GCGACGTTAC CTATGTCTGT GGCGTCCACT GTGACGCCCA GCAAACTACC CGTCTTCCAC
    17101 CCAATCTTGA CGTTATTACC TAGCTGACCA ATGCCGGTGC CCTGCTGAAC GGGAGTGTAA
    17161 CCAAGGTTTC CTGCGGCTAC ACCCGCTGCG AGTGTGGTGG CTAACGATAC ATTTCCGCTA
    17221 CCATCAAAGG AAGTGCTACC GGTCATGTCT CCCGTCAGAC TGATGGTGCG GGCGGTGAAG
    17281 AGCTTGCTAG CACTGGCCGC ATTGGCGTTG GTATCGAGTT TGGATGATGG GGTGAAATTG
    17341 GACGCATTCC AAATCCGCCG CCACGTTCCC CAACTCGTGC CGTTGTGGGT GCGGAACCAG
    17401 GTCTCATCCG CACTGGTACC GAAAGCCCTC TGAAGTAGTC CTGTACTGCC GCTACCGTAA
    17461 AGGAGCGTTT CGATATACCA ATACGTCGAA CTGGCGCCAG GTGTGTTAGC CAAACTAGCG
    17521 GCTACCCACG CTTTTGTACC GGCGGCTAAG GTATTACAAT CCAGTCCCGA CCCCGCGTTG
    17581 TATTGCGTGG AAGACAACGG GAGGTATTGG AGAGCTGTGG GATTTAAGTT TCCGGTGTGG
    17641 TAGAAAGTTT GCCAGGGCGA CCATGTCGCG GCATCATCTT TCACCCGGAA AGAAGCCAAC
    17701 GCTGAAGTGG TGAACGAGAT CTGGGAGGCG TCTCCGTTAG ACGCCTGTAG ATGAATAACG
    17761 TCGTGGTCGG CACCAGTGAT GGGAGCACCG TCACTGGTCG TACCGCCCAT GCGGTAGAAA
    17821 CCGGTCGTAT TGATGGTGTT CCATCCCGTA CCTGCGTCCA CCATCACACC ACCCAAACCA
    17881 CCAGTACCGA CAGCCATCTT ACCGTCTAGT AGTCCTTGTA AACCGTTCGT CTTGGCGATA
    17941 GACAATGTAT TGTCGGCCAT CACTGTCGCA AGCGTCACGT TACCACTACC ATCAAAGGAC
    18001 GTGGATCCCG TTATCAAACC CGTCAGACTG ATCGTCCGCG CTGTCATGAG TTTCGAAGCA
    18061 GATACAGCAT TTGCTCCAGA AGGTAACTTA CCATCCAACA ATCCTTGTAG GCCATTGGTT
    18121 TTAGCTACAG AAAGACTACC ATCGGCGATT GAAGTGGCTA AACTAAAGTC GACACTACCA
    18181 TCAAAAGACA CACTACCGGT AACCGCTCCC GTGAGCGTGA GAGTTTTTGC GGCAGGCCAA
    18241 ATCGACGGTC CCGTCGCTCC TCCGATCTGG GTTTCGAGGT CGTCGATACG TTGGTTCACC
    18301 GACACGTTCA CGAACGTACG GAAGTCGCCG AGTAGGACAT TGACAAAGTC TTGATCGCCG
    18361 GGCCCGGTGC GCACGGTAAC GTACTGGGCT TCGAGTGGGG TATCGCTAAA CCCGAGCTCT
    18421 CCCAGACTGA GGTATTTCAT GGGCATGGGG TATGTTCCTT CCCTACGTGG GGTAGTGGGG
    18481 GTGTCATGAC ACCCCCACTA CGATTTATGA CGCTTTGATT TGTAGGACAA TGGCTTTGAG
    18541 TTCTGCCAGC TGGTTAGCAA GACTCTCCAC TTCCGCTTTC ATGGACGCTA ATTCCTGGAG
    18601 TTGGTTGGAG TGGTGATTTA CCTGAGCTGC CAGAATAGCG GTGAGCCTTG GGTATTTCAC
    18661 GCCCAGATAA CCGTCCTGTC CAACGGATAC AGCCAGAGGG TAATGCTGCT GCACTTCCTG
    18721 AGCGATAAAA CCGATTTCCT TAGCTCCTGT GGCAATTCGG GTGTAGGAGA CCGGCCGCAA
    18781 CGCCGGCAAC GCTTCTAAGG TTTTTACCGA GTCTTTAAGG CGCTCATCGG AGCTGATAGT
    18841 GAAATCACTC GCATTCACCC CACCGTTGAT GACGTTGAAA TTACCGTCCT CGCCGAAGTT
    18901 AAAGTACCGA TAACCTCCAC CTGAAGTTCC CGTACGGACC GCCAAACGAC CAGCCACCTC
    18961 TTCGTAGAGA TAATTACCGT TACCACCTAA GGTGATATTA CTCGTCGCCA CAGCTCCAGA
    19021 CTGCATAGTA CCAGCAGTAT AAAGACTCTT ACCGTTGTAG GTTCGCACCC AGGTGCTGTC
    19081 GGTCATGTAA AGACCGCCAC CGTAGTCATT GAAGTAAAGG CCGGTCTGAC CTGAACTTCT
    19141 GAACCAGTTA CTACACGACA TCGAATTCAA GGCACCGGAG TCATACCCCG CGAAGAAGCG
    19201 ATCGGCAACC AGACCACCGT CTGCATTGAA TCGGAACTTG TCGGCACCAG CGGTATTGGA
    19261 CCAAATCCGT AATTGATCCG CATCAGCATA CACCGTGAAC CCATTACCTG AGGTACGTGG
    19321 ACCTGCGGTG AAGCCTGCAG CGCTACCGTT ACTCGCGTAT CCACCTAGCA AAGACATGGT
    19381 GGAAACTTGC TGCCCGAACT GAGCGATGTT CGCTATGTTC AAAACTGAAG TCGGTGTACC
    19441 ACCACTAGGG TCGTAACAGT AGAGGGCAAA TGCTGCTCCG GACTCCATGA CTTGAGCCCA
    19501 ACGAGTAACA CCGTTATTCC ATCCAAGAGT CAAATGTGTC ATTTGTTGAC TGACTGTACC
    19561 GCCCATGAGT CTGATCGTAT TGCCAATTGT ACCGCCGGTA TTACGATCTA ACGGAGTGAC
    19621 GTTTCCAGTG TGCCACAGTG TGAACTCATT GGCGATCGAA CTGTCAGCGT TATAGCGCCA
    19681 AATCTTGACA ACGTTGTTAT CCCACGTAGC ATCCGATGGA TAACCAAAAC CCAATCGGTT
    19741 GACTTCAGAG AAAATACCCC AACGACCTAC ACCGTTGTAT TTACCACTGG TGAAGGGTCC
    19801 AAAACCCTTC GTGATTAACG GCATTTGATT AGCAGGAGTA CGGAAACCCA TGCTATCTGA
    19861 CGTCAACGGT CCGGTCATGA CACCACCGGA CTTGTCTAAC GGACTAGGAA GGTTCTTCTC
    19921 GTTCCAATCC CTATACCACG TCGCTAATCC GTTATCAGCC GTCTGACGCA CGAACGAGTT
    19981 ACCGACGTCA CCAAAATCCA CTGCTCGTTG GTAAGAGTAG TTATTGGACG TGTTAGAGTG
    20041 GGTAATCGCC GAGTAATGGT ACCACGCTCC GGAAGTCACT GCTAAGGGTG GGAACCCTTT
    20101 TCCGTCAGGT ACTGCAGTTG CTTGGTACAA ACCCGATACC AGTCGTACGG ACATGTCCGA
    20161 TAAGCTGGTG ATAGACAGAG TAGACGGTAC GGTGATATTT GCAGTACCAT CGAAAGCCAC
    20221 GCCGTTGATA GTGCGCGCAC TGGCCAGTTT GGTTGCCGCC ACAGCGGTGG CTGTCGCGTC
    20281 GAGCTTACTA GCCGGATTAA AGTTTCCAGC ATTCCAGACA ATCTGACCGT TGACGAAAAT
    20341 CTGTCCCTGA CCTAAATCGA AGTTACCGTT CTCATCAAAA ATGAAATACT TGTAAGCTCC
    20401 ATTAACACCC GTGCGGATAT TCCACCGACC AGCTAACTCA GAGTAGAAGT AAATGCCGTC
    20461 GGACTTCAGA CTGAGTGAGT TATAAGTCGG GTCAGTGACT GCCTGAGGAG CTTCGTTGAT
    20521 CTCCCTCCAC GTGGTACCAG CGTCGACGGA GTAACGTCCG TCGTTTCGTA GACGCATGTG
    20581 CGTGCCGGCG GAGTTGCCGA CATACAGCAC ACCACTGGCA GGTACGGGCA TCTCGGGATT
    20641 CAGATTTCCA CCATTCCACA CCGTTTGTCC ATTGAACGTC AGAGCATTCG AACTTACTGC
    20701 CCCGAGTGAT AAAGACAACA CGTTAGTGAT GCTAGTCAAC TCTATGGCGT TACTCACCCC
    20761 ATTGATAATC AAACCACCGA CCGATGTGGT TTGCCCGTGT GGCGAGGTAC TTAGACTAAT
    20821 CCCACTCGTC CATGTGTTGG TGGCAGAAAG CGCTCCTACC CCCGTGAGTT TCAACGTCGT
    20881 GTTTGAGAAC GTGACATCAC CGGTGAACTG ACCTCCTATC ACGTCCATCT TACCTGTTAG
    20941 AAAACTCGGT AAGTTAGCGG TTTGCACCAG TTCAATCCAA CTAGACCACA CATTGACGCG
    21001 TTGCGTTCTG ACAAAAATTC TGTCGTCGTA GGTGCGGTAG ATTTGCTGTA CCCCACCGCC
    21061 CGTAGGTACG ACCTTAAGAA CGCCTTGTCC TGTAGTTGAA CCCATCACCG GATAGTTCAA
    21121 TGCCCCGCGC CCGAACGCGC CCGTGGAACT GTAAATGCCG AAAGTCACCA CGGTGTTCAA
    21181 GTCAACCGTG TTATCCAAGT CGTTTTTGAA TGACAGTTTA CTGTCCAGTG ACGCTTGGAG
    21241 TCCAGCGGTT TTCGGGATCG TCAACGCGGC ATCGGCCACC GACGTCGCGA GAATCACATT
    21301 CCCCGTACCG TCAAAAGACG TTGCTGATGA CGTGATCGCA CCTGATAAAC TGAACGTGCG
    21361 GGCATTGGAG AGCTTGAGTG CTGCGCCAGC CACGTCGGTC TTCAACAATA GCGTAGCGGG
    21421 ATCAAGATTT GCTGTGGTCC AATGTCTATA CCAACTACCC CACGCACCGG CGTCTTGTGA
    21481 ACGCGACCAG ACTTCGTCCT TACGCAGCGC GAGTTGGTTC GCGTAGTTTT GAGGACCGTT
    21541 GTTGAGGATC GTGAAATCAG CGCCTGTACT CGACGGTTTG TTCGTCGTCG TGACGTTTGA
    21601 CTGCAGGAAC ACTGCTCCTG TCAGTTGATT CAAGTCTCCA CCATAAGTGG TGATTGGACT
    21661 ACCGACACTG AAACCCGTGG TCCAAACCAA ATTCAAAAGG TTGGAGTGTC CTTGCAGTCG
    21721 ACCTTCCAAT CCAATGATTT TGCTCGTCCC CAACGTATTG TCAGCAATGC TGGTGAGCAA
    21781 GGTCGGATTA CCGCTACCGT CCATACTGAC ACTACCCGTC ACCGGCCCCA GCAACGACAG
    21841 TGTTCTAGCG ACTGGCCAGA TGGACGGTAT AGGGTCACCT GTCAGTGTTG CCTCCAGATC
    21901 CTCTAAGCGC TGGATCAACG GGGCGGTGAT AAAGTTACCC AACACCCCTA AGGTCGAATT
    21961 GACAAGACCT TGTGCGGTGA TGAGTGTGAT CTGGTGATTA TTCGCCAGTC CTTCGGATCC
    22021 GACGGTTGGA AGAGCACTGA GACTCTCATA CTGCAATGAC ATGTCAGACG TCCTCTATCG
    22081 AAGGACCCGA ATCAGACGTT GCTGGAGTCG GGAGGGTGGA GGCTAAAGCG CTTTTGAGTT
    22141 CGTCCAGAAA CGCTTGCGAA TGGATCGTCT TGCTCAGTTG CTGGACAGCT AACCAAAGGC
    22201 ACGCTACGAG TTCGACATCA GCGACCGTAT GGACAGCCTC ACCACCGTTC ACGCTGTGGT
    22261 CTTGGACAAA CCCCGCGTCG ATACCAAAGC GCTTGGCGAC GCTCAAGAGC TCTCGCGCTT
    22321 TGAAACCAAA GTGTTTACGC GTACCAGCTT GGCTACCGTC AGATCGAATT CGCCGAAGTT
    22381 GGTTTTCCTC CACCCATCGT AGTAAGTCGA GACCGTACTG ACGCTGGGCT ATCTCGTAAG
    22441 CCTTCTGATC TTTCAACCAA AGGGCTTTCG CCGATCTATA TGCGATGAGT TGCGGTTGAT
    22501 ATCCAGGATC GCTGGAAGGT ACGGTGGGTG GCTGAGGTGG TTCGCGTAAC GCCAGTGGCT
    22561 CGCTCGGTTT AGACGCCCAG TCCACGTAGC GTTCGCGGTG ATCGTCTTGG TATTCCACAG
    22621 GGTTGATATT CAGAACGAAA TCCAACCCAA GTGTCAACGG TTGTTCCTGG AAACGATCAC
    22681 GGTAGTCAGC GCGCCGTTGT AAAGCGTTGT GGCTGTAGAC GTGGGTGCGG TTATCGCCTA
    22741 ACACCACTTG ATGGCTTCCT GTCGGATGTG TATGGGCGCC GAGCAGCGTC ACGTTTTCCA
    22801 AGTCTCCCAC CAAACCCATG CCCGCTTCAT TACCCAAAAC GGTCACGTCC TTAAGAGTCT
    22861 TCTCAGGTTC GAATCCTGCA AAGGGTCCGA CTAAAACATT CCCTTGACCT TGGAGTTTCA
    22921 CACCAGCACA CAGACCAACC GCTACGTTAG GGTATTCAGG GGTACACTCT GCCAATGCAT
    22981 CGGTACCTAG TGCCACGGAA TCCGAAGAGC CCGTCTTTTG TTTAGACGCA TAAAAAGCCA
    23041 GACTAAGATC CGTGACCAGA TCCGTCAGGG ATTGCACTTG CTCTTGCAAC GCGGCGACTT
    23101 GGTCAGCCAG CGACGGGGTG GGGGTTTCAG AAGTCATCGT CAAAGCGTCC TGATAGAGGC
    23161 ATTCTCTGGA CACTTTATGG CCCAGCACAC ATGATTAGTC GACCCTGACG GCCTATAGCC
    23221 TGGTTCCTTT GGAAAGGAAC CAGGCTATAG TTTTTATGTC CTACAGGGTC TGCGTGATCT
    23281 GCAACGGTAA CGAAGTGCCT AACACAAATA AGGGGTGGTT GATACTAGCT TTTAAGGTCA
    23341 TCTGACGATC GACCGGAATT GGTTGGTCGA TCAATAACCC CTCGTTCAAC ACGTAGTCGA
    23401 TACCGTCCAG TTCAAGATTC CAGTATCCCG GTTCAATCAG TAGCCCGTAA CTTGCTAAAA
    23461 GGAAATTAGC AAATGACACG TACTCAATCG GCCATGAACC ACTGTAACAG GCGTCTTTTG
    23521 GTAATTGGTC TTGGAGGTTC AATTTATTCA CGTTGAACGT CATGGGTTCG ACGTAAGCCG
    23581 TAAAACCGTC CTTGACCTTC GGGGAGACCG TGACTTGCGT CACCAGACCA TCCACCGGAC
    23641 TCCACGTCAG GTCCACATAG TCCCGCTGGA AAGCAATACC GTGGTATTGC TCCAGCGCTT
    23701 GTTTCAACAC ATCGCCGGCA GGACTGTTAT ATACGTTCTT TAAACCAGCC ATCTTAAAAG
    23761 CCTCCTTAGG ACGTGGCTAG ACAATCTAAA CAATGCGTCG AGTCAACGTC GAGAAGACCC
    23821 TTTAAAGGAA TTCGTGAAAG AGGCTGCAGA ACGATCAAGC TCAAAAACGA TCCCGTGGTA
    23881 AAACGCCCGG AGTCTGCCGT AGCGTAGAGT TTGAGTTCGA CGTAGTTTGA GGTCAAAGGT
    23941 ACGTCGATCA AGTCGTCGTC CGTGAGACCC ACTCCGCCTA ACGTTTTTGC AAACTCTAAC
    24001 GGTTCGACCT GGAATTGATA GCGCGTTTGC AGGAGACTAC GTAGTTTACG ATACGTGAAG
    24061 GGGTAGTCTG CTTGGACCGA TAAAGCGTAC GGTAAGAGCG TGTTCAAGTT GTCTTTGACA
    24121 TAGGCGAACG TAAAGCTCCC TTTGTAAATA CCGACGGTGC CGTCGGGAGC TTCAGCTCGT
    24181 GAAGTCACTA TCAATTTCGA CTCCGGAGCA TTCAAACTGA ACTCAATGAA ACGTGTATCT
    24241 AAAGGACGCG TTAGGAGTCC CAAGAAACGT TGTGTCACGG CATCCAGTCC GGAGAGGCCG
    24301 AGTGTAATGG GTGACGACAT ACTCAGCTCT CCTTAGGGTA CAGATACGGT GAAACTAAAT
    24361 TCAGTGGTCG TCCCTTGCTG GTCGATCGCT CGCAAAACAA AATGACGATC CCCCGGTGTA
    24421 TTACTGAACG CACCTGAGAC CATCGGATGG TTAGGATCTG GTACCGTCAA CTCCGTGGAA
    24481 TCAGACCGAT CTGTCAGTTG GTAAAGATAG TCCGGCACAC CACCAGAGAT CTGGAAGGTG
    24541 TAACTGTAGG GTTGTCCCCT AACGCCTGCT GGCGGATTAC CTTGAAGGAC CAGAGGGCCA
    24601 ACCACGGAAC GGTATTGCAG TAAGTAGCGC ACTTTCGTAC CTACCGCATC AGTGACGTCG
    24661 TACGTCACTG AGTAACGCCC CGTGGAATCC GTCGATCCTT GGATTACTGA CCCTACCAAG
    24721 GCATGGCTCG GACACAAAGC ACCGGAAACG AAGGTGAGGG AATACGGCGC GACTCCTTCA
    24781 CGGGGTTGGA GGTCGAAGTT GTACGGAGAA CCCAATACGG CATCGGGTAG AGTTTCATTA
    24841 ACAATGATTG GTGCACGGTA ATGAAACGTC AGGTTTCCTT GGTAAGCCGT GTTGCTTGAG
    24901 CTGACCGTGA AGATCACCAG TCGATTACAG AGAGGGTTGT AGGGTTGGAC ATCGTATCCC
    24961 CTCGGTGAGC CGTTGTATTG AACCACCGCG TTGTAAAGGT TCGTGGGACT GGGGTTATTA
    25021 GGATCAGTCA CCCATTCGTC GGGACCGCTA AAACGCAGGT TGAGCCCCAC CGGCAAGGAC
    25081 GTCAAGATCG ACGGAGCAGG TAACGTGTTC AACCATTTGT TCCATGGTGT CCCGTCACTG
    25141 GCATTGATCA CCCCCGCGGA TTTCAAACGC GGTGCGGGCG TGTAGTCACT GGTGGCGAAC
    25201 GTCGGGACAC TATACGGTAT CAGAAGGTCC TTGTCGCCGT ACACGCTGTC AGCCGCGGTT
    25261 AAACGAACAC GCGCGACTTT CGTCGCTGCC GGCACCAGAA CGTTCAGACC GGTCTTAGAT
    25321 TCGTCCCGAG AGATTAAAAC GGCCCCACGC GCATTGTAAG GCGCTACAGC GGCGTTGTAG
    25381 ACCCAAGGGC TAGCGGAGCC TTGTTTATAA TCCCCTAACG CTCCTACGGC CTTAGAGAGC
    25441 CACTGGAGCA GAGGATGATT CGGCGAAGCC ACCGGTTCAT TCAATGCAAT GTTCAGTAGA
    25501 TCTGCGTAGA GGCTTGTGGC GTTCAAATAC GGCTGATGAT CCTTGGTAGA CCATACCACG
    25561 GGTTTGAACC CCAATCTGTA AGGACCTGCG GGTAAGGAAC CGGAGAGGTA CACCGACAGA
    25621 TCCGTCAAAT CAAGCAGTTC CGTACTGGTG GATCCTAACC ACCGCAACGA TCCCGCTTTC
    25681 GCTTTCAGGA TGTATGGCGC CGCGTTGTCG CGGTTGATGT CTTCCAAGAC AAAATCCTCG
    25741 TCTTGGAACA CAATCCCTGT CCGACGAGTC AGCTCATCGA GTAGTACTCG TGTGGAGGAC
    25801 GGCATCGCCG GTCGGTATCC GCCGAGTTTA CCCCCCAACG TGGCGTCCAC GTCCAACCGG
    25861 TTGAAACGGA AATTCACCAC ACCTGGATCG GCGGTACGAT CACTACCACT TAAAGGCTTA
    25921 CGAACAGAGA GCTCCACTTG CGTGCGATGT CCTGTTAGAG CTTGCGGAGG CGAGACTTGA
    25981 AGGGCACTCG CCTCCGAACC GTCAAACTGA GTGGCGTTCA GATCGTTCAC CATCCGCACC
    26041 ACTGCCCCTT TAGGTGACAA ACGCTTGAGT TGGTCATTAG TGGCCATTTC TAGGTCCTTA
    26101 AAGGTGAACA CGAATGGCCA CTTGGCCTTT GTAGCGAAGG GAATCGGGAA GCGCTTGGAA
    26161 TATCAAGAGC TCACTGGGTG TAGTGAGAGT CAATGTCTGG TGCACGTAAT CGCCTGGTTC
    26221 GATCACGATC GCAAATATCG AAGCGAGTTT GGCGGCAATC TCTTCGGTAG TGTACGTCGG
    26281 CGTCACTTTG AAATGCAACC CTAACGCGCC AAAGGTATCG CCAAGATCCA GTCGTTGGTA
    26341 AGATAGACTG ATCTCGCCTT GGTAATGCCA ATTCGGATCG TTGTAGGCTT CCGGGTCAAT
    26401 ATACACAGGA ATATCGGTGG TCCCGTCGGG ATGCACGACA CTGGTACCGA TCAGGAGGTT
    26461 ATCAGCGTCG TCCGGGGACA CCAGGGACTC TCGCACGATC ACTGGCACGG CAGCGGCGTG
    26521 GGTGAGCGCC AGGAGATCTA ACGATGAAGT CATGGGGTTT GTCTCACGGG TGAATAAGGG
    26581 TATAAAAGCG TAGGGGAGGG ATTCCCTCCC CTACGGGTTT GTGATTATGG ACCGGAAGGG
    26641 TACGTGAACT GGTCAAGTAG AGGAGGCGTC TCGGATGGAT TCACCGGTAA GGTGAATATA
    26701 CCCAGAACGA CTTCATCTGG CCAGATCGGC GGGTACGACA AACCTTCCAG ATACAAATCG
    26761 TACGGCGTAT CTTGCGGACG TACTGCCCAA CGATCAACTA AAGTCGTGCG ATCTTCAGCG
    26821 GAGAGGCCGT AGTGTACGCT CGAAAGTGTC GAGAAGGCTT CCGCCAACGG AGTGGAACCT
    26881 TCGGGTGTGT ATGAAGGACT GTCGGTGTCG ACGACGCTGT CCAACCCACT CAATGGGAAG
    26941 TTATCGTTCA ACACCGTAAT CTCCGGTAAC TCCACGCGAT AACGGTAAGT GATCTGACCG
    27001 TGGACACGCG TATCTAGGTT CCACTCCACA CGATCGGTGG ACGTTCCTCG TACACGCACG
    27061 TCCATGTCAT CAGAAAACAT TTTGTCTTGG ATGTCGTCAG TGATCCGTGC CTGAGCCGCG
    27121 ACCGACAGAA CGTCCCAGTT CAGACTGATA CCTTCGATCT GATCACCACC TGACCCGAAG
    27181 ATATCACCGA TGCGAGGCAT CGGCCAATCG GTCACAATCA GGGGTTGAGT ATTGATCGAC
    27241 TGCAGATACT GGACACTATA GGACGAGAGC GTGGACATGA TCTTAAGCAT CGCTGCTTGG
    27301 ATGTCTTTCA GACTCGTCGT GGTGTTAAGG TTAGCGCCGG TGGCGTAAGA CACCAGAACG
    27361 TCCGCCAACA ACCCTGCTTC GAGCTCGGAA AAACTCGGCA TATCCAAACC GCGTTCGGTG
    27421 AACCAGTCGT CGAAGCTTTG CGTCGACCCT AAGTCACAGT CGACGTGTTG GTAGAAATGT
    27481 AGTGCTGCCC CTTCAACCTG GCCACGTTCA TCTTTGTGTT CTCGCGTTGC CCAGATCCAG
    27541 CGATGGTCCA GTAGCCCCTG ATGAATACGT TTGACATCTG TGTAGAAGGC TTGAGTGGAG
    27601 ATATAGTTCC CCACCGGCGT TACCGGTCGA AACAACGCAT CTACCACAGC TGGATTCAGT
    27661 AGTTTACGGT CAATCAACCC TTCTATCTCA CTGCGCAGAG GCATCTGTAA TTTACGTACG
    27721 AAATGCGCTG GCAGTACCGG TAGGTTATGG ATCTCTAGCC CGTAGGCTTT GCTGAAACTG
    27781 TACACGAAGA CGATAAACGC ATCTCGGACT GAGAGTACCA GTGGCGCGCC TGTTTTAGGG
    27841 TTGTCTACCG TGATGACCGC GGTATACCGT CCCACAAAAG ACAAGTAAAG CCAATGGTTC
    27901 AGTAGCGTAT CGGCGAAAGT GAAGATCGTG GCATCCGACG TATCGAGAAC AGCGGACTCC
    27961 AGAATCTTGG TGTCTAGACG ATCGTCAGGA CTGTTCTCCA TTTGTTCACG GATCACCACG
    28021 GCCGCATCTT CCAGCACCCG ACTGTTACCC TTGGCTACGA TCTCCTCGGC GTCCAGCATT
    28081 TCCGTAACCG TACGAGTTTC GACACCTGCC GCTGAAAGAT CAAGGTTCAA GGTGTCTCGA
    28141 GCAAATTCGA TGCGTGGAAC GAGTTCGCCG GGCATCTCTT TGAGCTGGTG CCGCATACTC
    28201 CACTCAGCAA GTGGTAAACT GCGTTCGGTC AAGATGTTTT GGATCAACGA ATGGAAGGTG
    28261 GATTGTTTAC CGGCATTACG CTCGATGAAT CGAATCTGAC GATACAACCA AAGCATTTGC
    28321 TTTTTCGTCA TGTAATCCAC CGCCCAGTCC AGTTTCTGAT GACTGGCTAG GTACTCACGA
    28381 ATATGATAGG AGTGAGCGTA ATTGGTATGA CAATTACCCA AACGAATGTT CATCACCACT
    28441 GAGGGGATGA GCATGTATAG TTGAGCCAAA TGTGCTGCCA CGTAAAGGTC ATCGACCTGA
    28501 GCATAAGCAC GCACCAGCCA GCGTCGTGAG AACACCTGAC ACCACGCTTC CAAACGTGGA
    28561 ATCAAGTTCT CTTCATTAGG CTCCACCAGC TCACTGTCGA AGTACAGGAT ACTACCGTCC
    28621 ACAGTGTCCA CTGCGTCTTC GAACGCCACG GGGTTTAAAA TACCGCGGAT CAAATCCTCT
    28681 TGATCTGGGT ATCGCGCAAC CAGTGCTCGG TAATACGCAC CGAAAGTCCG ATACTCACGT
    28741 AGCGTCGCGA GATGGTCATT AAGTGTTGCT CGAGTAAACG CGATGTCTTG CGTAGTGTCG
    28801 AGCGACTTGA CGGTCATCGC CTGGTCAGAG GAATGGTAAT TACCAGCCAG ATGTAAATAG
    28861 TACTTCCAGG TACTGGGGTC GTTTTCGTTG ACGTCAAACC CATAGTTTCT GAGTTCACGG
    28921 TTGATGGCGT CCGCTGACGC ACTACTTTTG ACGACCAGCG TCCTAGAGAG GTCGAAGACC
    28981 TTCCTACGGT AGATGTCGTA TTGCGCCTTA GACACTGGGC GTCTCCTAAA AACTGTTTCT
    29041 AAACGAGGTT AGTGAACATG TCCGACCGTC ACATCGGGTC ATACGCCGTC CCTACGGAAG
    29101 TCGCCAGTCA GTTTCGACGG TTGACGCCCA CGGGACGTCA CGCGGAAATC GCGGCCCTGA
    29161 CCTCCAAACT GGTACCCGAG CTTGCTACCC AGCGCTTTGG TCAAAACTTC GTCATCGGTG
    29221 GTCATCGTAA CCGACCGCTG ATCTCTCCCG ATATGGGACT ACTCCAACGT ATTTCCGATA
    29281 TCACCGCTAA TGACGTTTCA GATGCCCAGA CGATTTTCCA GCTCTTGCCG GAAACTGAAC
    29341 TGGCGATGCA GATCCTGGTA AGTTCGATCC TGGCACCGAA AGATCTGGTG ACCTCGAATG
    29401 TTTCTATCAC CTTAGGACCT AACCGCTTTA GCAGCGAACT CGGCAGCCAA ATGCTAGCTG
    29461 TCGTGACCGA TCACTTTGAG AAGATCTACA AGATTAGCGA TCTGTTGAAG CCCAGTTTGG
    29521 ACGATGCGTT GTTCCTGACG GGTTCGTATC CACTTCTGAT CCTTCCAGAG TCTTCCATTG
    29581 ATCGCGCGAT CAATAATCCT GGTCGGGTAT CTTTTGAATC CGTCCGTGAC GATATTGATG
    29641 CTCAGGGTAA TGTGCGTAAC TTGGGTTTCC TTGGTAACGC TCATAACGAC AAGACCGGAC
    29701 CGGTAATTAA CTTTGGCTTG GAAGACATTA ACGGTGCTCG CGCCTACAAC CCTAAGGTTA
    29761 CTGAGCTGTG TGTCGATCTC GAGTCGAAAC TGGAGATCGT CGACAACCCT AATCTCTTGA
    29821 AAGTCAACGC GCTCCAGAAA CGGGTCACCG CGGATAAAAC CTACCACTTG CTCGGTCGTC
    29881 GCAAGATGAC GGGATTGGTC TCTACAGAAC TCAAAGTTTC CCAGGAGGCC TACACCGCTG
    29941 CCACCCAGAT GGGGTTAGGA ACGCCCTACG GTACTGCGAC GCAATACCAA CCGGTGCAGT
    30001 TGATCTCTCC TGCTCACGAC ATTCGTCGGG CGTCGATCGG TCATCCGTTG GTGATGAAGT
    30061 TACCTTCCGA AGCCGTGATC CCCGTTCACC AACCGTCCAA TCCGTCCAAA CACCTGGGTT
    30121 ATTTTATCAT GGTCGATGCC ATGGGTAACC CTGTGAACTC TGCTCGTCAA CGTGACTTTT
    30181 ACGCGGATAT GGCCAACTCC CTCAACCCGA ACTCGTCCAT GGGTTCTCAG TTGATGGCGC
    30241 AAGCCAAACG CAATATCGAG GGTCAAGCGA CGGATCGTCA ACACGAGATC GACGAGATGG
    30301 CGCGCATCTA TGGACAGTTC TTGGAGAAGG AACTGACCGA TCGACTCCGT AACGGTATCT
    30361 ACGGTGACCA GGTGGAAGTC ACCGCTCCCC AGGAAGTCTA CCGCGTGATG CTCGCGCGTT
    30421 CGTTCCAGAA CAAACAAACT CGCTTACTTT ACGTCCCGGC TGAAATGCTC ACGTATATTG
    30481 CGTTTGACTA CAACAACTAC GGCGTAGGTC AGTCGCTACT TCAGAATTCC AAGATTCTAG
    30541 GTGGGCTTCG TGTACTGAGT TTGTTTGCTG AAACGATGGC GTCAATTAAG AACTCGATCA
    30601 ATCGTACGCG TCTGGGTATT ACCCTGGACC CTGATGACCC TAACCCCACC CAAACGGTGG
    30661 AGTTCTTGAT GGGGGAATAC GTCAAGACTC GTCAGGGAAG TTTTCCTTTA GGTGCAACGA
    30721 ATCCTACCGA TATCGTTAGT TATCTTCAGA ACGCTTCCAC TGACGTGGAA GTTCAAGGTA
    30781 ACACCCGTTA CCCTGAGACT AAGCTCGAGA TCACCGAGCG TCAGTCACAG CGCGTCAAAC
    30841 CTGACGACAC GATGTCCAAA GATCTTCGCG ACCGTCATCT GATGGCCATG GGGCTGTCTC
    30901 CGGATATGGT AGACGCAGGG GCCAATGCGG AATTCGCTAC GTCGGTCTTA GCCAACAACC
    30961 TCTTGCTGGC TAAACGTGTG TTGACTTATC AGCAGGTCTT CGAAGGTTTC TTGGAAGAGT
    31021 TCATCAAGAA ATACATTTTG GCAGACGGTG ATCTGATGGA TCAACTGCGA CAGTTGGTGC
    31081 AGGAATACCA TGGTCAGCTC ACGAAGGATC AGAAAAAAGC CGAAGTTCTG GCGAAAGACG
    31141 CCAAGACGCA GCGGGCGTTA CTGGAAGGCA AGCGGGTGTC GCAAGAATCC ATCGACGAAC
    31201 AATTGGAGTC TCTGGAAAAC ATGAACCAGG ACGCCGTCGT GATGGAGTTC CTGCAAGCTC
    31261 TGGAAGTTGC CTTACCTAAG CCGGATATGG CGACGATCAA GTCGCAGATG GACGCCTACG
    31321 ACACGCAAGA ACAAGCTTAC GAGAAAGCAC TCGATGCTTA TATCAACGAT GCCTATCTGG
    31381 AATCAAAGGG ATTGGGTAGT TTGTCTGAGC TCGTCGCTCC GGTCAAGGCA GCAGCCAAGG
    31441 CCGAACTCCT GCGCCGTTGG TTACGTGAGA ATGACGTCTT ACCAGAACTC GATGAGCTCT
    31501 TGACGGGCGA CAAGGACGAG TCACGTGACT TGGCCAAGGA CGTTTCCGAC CACATGGACT
    31561 CGATGGGTGA TTCACTACTC AAGATCATGT ATCGGTTCGC TCAGCAACGT CAACTCAATG
    31621 ATCCCGCTGT GGTGAAGCTC CAGAAGATCC TAGAAGAGTC GGGGACGGAT TTCGGTGGCG
    31681 GTAGTTCGAG CGATAGCTTC AGTGCTCCTG ATAACTCCGG TGGTGGCGAC TTTGGTTCTG
    31741 GCGAAGACGG TGGTTTCCCT GAGATGCCGG AGATCGGTGG TGGGGAAACA GAAGATAGTG
    31801 GTGAGACTAC CGAAACGGAT ACCACGGATA CCACGGATAC CGACTCGTCG GAAACGAAGA
    31861 CCGAGGAAGA TAAGGACAAG TCGTTGGAAC CCGGACAACC ACCGTCATTT GACGACTCAG
    31921 GATCTCTGTA GAGTCAAAAA AAAAAGAGTG GTTAAAAAGA GGGGCCTCCA AAACGGAGGC
    31981 CCCTTTACTA AAGGCATTCT TAGGCACGCT TACGCGTGCC TTTATGCCGC CTACCTCACC
    32041 AAAGGTGGTG TGGTGAGCTC GAGAGCTCGG CATTGCGCCC TGCAGAGCGC AAGACCTAGA
    32101 TCACTAGCGT TGGCGTCGTG GGCCGTGGCG TTTGGTACGC GATAGTTTAA TCCTTCGGGC
    32161 AATTTGGGAA GCACGGGAGG GAGAGATCTC GAAGGCTACT CCGATAGCCT CCAGAGTCCA
    32221 TTCCGCTTCG TAGTGAAGGC TGATTGCTTC ATCACGCAAT CGAACCGCGG TGGTTTGTAA
    32281 ATGAACGATC TCCTTAAGGG CGCGTCCGGG TAACGTAATG TCCGAGTTCT CAATCGCCCG
    32341 GATACTGCGT TCAATGAGTC GGGATGCTTG GATTAGATCC TCGGTGATGG ACATGGTGAG
    32401 ACCTCTGAGC AGCATACGAC CTACCCACTC CGATACGGAG TGGGTAGGTC GTAGCGTTAT
    32461 GTCGTCAGTT CAGACGGAAC GGAGCTTTGT GGATAAGGAT AGCCTCCAGG TTCAACATTC
    32521 CTCGTACGAG GGCGTAGACC ACCCCATCGC TTGTGGCGAT GTACCTACCG CGGTAGACCA
    32581 AGGGCAGGTC TAGCGTGCGG TTGAATACAG CCGAGAAGGT TTTGTACAGA GCGTTGTGTG
    32641 ACGTTTCCTT GACCATCACC CCGCTATCGC CAACGTCCAA CCCAAGTTCC GAATTGGATA
    32701 CCGGCAGTTG AGTCACGGAC GAACGCTCGC GCCAGATCAG GACGTTGTCA TCGTCCTTCA
    32761 AGTCAAGCAG CTTGTGAGCG GCAGTCAGGT CGTCGGAGCT GAAAAACGTC AACGCCTGAA
    32821 AGATCATCTC TTGGGCACAG TCTTGGAAAG ACTCCAACAC TTGACGTCCG TGTTTTTCGA
    32881 GCAGCAGATT CCTGAGATCA GCGAAGTCTT CGTAGAAACT GTCGATGCTC CAATCCACCA
    32941 GACCCAACCG TTCTTTCAGG AATCGGTTGA TGACTTCCGT CACACGACCG TTCACCGCCT
    33001 CGAACAACTC CTTACCTTGG AGGTCATCCA TGCTCGCGTG CAGTTTCTGG AAGTCCTTGG
    33061 ATTCCTGCAA CTGCGTCAGC TTCACGTAGT CCGGTTCCAG TACAGTGGTG AGGATCGCCT
    33121 GATCGACATA GAGTTCGAAC GCTCCAGAGT TGATCTCCGG ATTGTCAACC TTCAATCGTA
    33181 CCAGGCTACG CTTCACACCG CGTCCCAGGT CCGTAGTGAG CAGGAACTGA TCCGGGGCGG
    33241 TAGCGGTCAC TCCCATACCT TCGCCGTCCT CGTAGAGCGG CTCCGACGTC GCCAGAGGGC
    33301 TGGAGGGATT CGGGCGCAGC TGTTCCACCA ACTGCCAGGC GGCGGCGACC TTTCCTTGAT
    33361 TGGCTTCCAC TTCCACCTGC GCCTTGCGCC GCAGTTCAGG ATCGAGTTCG TGGTCGAGGT
    33421 ATTCCATCGT GGGCTCCCGT TGGATGGCTT CGTAGGACAC CGCACCTTCC GGGGAACGAA
    33481 TCTTGAACAG AATGTGTGTC TGAGGATCGT ACAACGGCGG TGCGGGTTGA GTCGGATCGT
    33541 AAGTGATCTT CCAGTTTCCA TCCTGACGCG ACTGATAGAC CGGGCGCAGC TGGGTGCCAT
    33601 CCTCGAACAA CACCCAATCC CACAAACGGT CCAGATCACG GACCTTAGGC CAGGTCATGT
    33661 CCGTACGAGC AGAGGTAAAT ACGATGCCGT CCACGAGTGT CTGATTCGGT GCCATGCGCG
    33721 GACGTTCCTC TTGCGGTGCG TGAGTGGGAG TGTGGGGGTT GGTGAATTGA CGACGGGGAC
    33781 GAACATTCCC CGATCCATCA AAGCCTTCCG CTTGGGGTTT GGTAGCGGGC GTCGGGCCAT
    33841 CAGCCCAGAC CGACGAACCC AGACCAGTAT TGCGTGAACC CATGCGGTTT CCCGGCCATC
    33901 CGTCTTGGGC AGATTGATAC TGCATACCGC CAGCGTTACC ACCACCGGTT TGAACGGGTT
    33961 CATCCCAACG ACTGGCGGGT GCTGCGTTGT TACGCTGCCA ACCCTGCTGA CCACCACGAC
    34021 CCATGGCAGC ACGCTGGGGT GGTTGCCAAC CCCGTTGCGG TGCCGCCGCC CCACCGCCTC
    34081 GATTACTGTG ATTCCAGTTA CCACGTCCCC CGTTGTAATA CATCTGCGCT TCGTTCTTGA
    34141 CACGCTCGAG TTGTCCGATA TACGACTTGG ACTCCTCGAA CATCTGTTGA TTCACCACTG
    34201 GGGCAAAGTC GTTCTGGTAG GTCTGGACCG CGTAACCCAG GTACGCGTTC ACCACCATCC
    34261 CTACACAGTT GGCCATGCAC TGCTCGACTT GACCCGGCCC GAGTTGCTCG GCGTCGATGT
    34321 AATAGGACAC GACGTTCGCA AAGGACTGAA CCACTTCCCC CAGCGCGTTG TTGTCGGACT
    34381 CCAGCAAGTT CTTGAACAGG GCCCGGGCTT GGTTCTTTGT CGCCCCTTGC GTGACGTTGG
    34441 CCAGCACGTA ACCGGTGAAC AACGGAAGGT AGTCATTCAG ATGCGGTGGG ACGTCCACAG
    34501 GGACGACAAA GGGCGGATTG TGCATCAATC CAGACCCGGC TCGATTATTC CACATGGTGA
    34561 TACTCCAGGT AGGCGGGGGT GTTCTAAAGG ACACCTCAGG GTGAGTTTAC GAATCGCGTT
    34621 GGATCAGGGC TTGGGTAGGC ACCGTGACAT CTTTCAACGC AGGATTTTGG AGGATTTCGT
    34681 TGTCATGGGC GGACAACAAC GTGAAGGGGT TGAGCTTCGA CCGGCCCGTG GGTTCGGCCT
    34741 TAGACATGCT GTTATAAGAC CCCACTTCAG CCACCGAAAT ATGCAAGATC TTCGATGGAT
    34801 CTTCCGTGGA GTTCCGAGTT TTGGTGGTTG CACCGGAGGA TGCTTCTTGC AGGACGACGT
    34861 GAGAGGTCAC CTTGAAATAC AGGTTGTCCC CGGACACTGA CACTGCGTTG ACTTCACCGT
    34921 GTTGACGATT CATCCGCATC ACGGTATTGG TCTTGAGCGT CTTGTTCATG ATCTTGAACA
    34981 GGTCGTCTTT GGTTAACACC TTCCGTTTAC GATGCGACCC GACGGCGAAC ATGAACCGAT
    35041 GGATGGCGTA CGTGAGATCG GACAGCACGT ATTCCAACGT CATCAACTTC TTGCCGTAGC
    35101 TTGACGACAG TGTGGTGACG GACTGAGACA TGTAGTCGTC GTAGGACTCG ATCAGGTGCA
    35161 TGAAGAGTTG ATACACGTCT TCAATATACA CCCCCACATC CGACAATCGC TTGCGGGTCT
    35221 GTGGACCAAC GTAGTTGTCG AGGGACCCCA TATGCGAGTT GATGTCTTCA GCGAGTTTAC
    35281 CTTCGGAGAT ACCCGGTCCA AAGACCATGT ACCCCAGGAG AATACGCCAC AGGCGCGGCT
    35341 CGTCGATTTC GTCGGGAGTC ACGCGATCCG GAAAATGATC CGCCACGTAG TAAAGACCGC
    35401 CCACGAGACT GGCTACGGTC GGTGACCAGG AGTCTTTGGG AATGGCCAGA CGGATGTCTG
    35461 GGCCCACGTA ATACTTGTCT CGCACACTGC GAGGTTTGAA CATCGTCGAA CGACAGATCA
    35521 ACCAGTCCTT CGCTGGGTAG GCTTCCGGCG TGATCTCCTG TGCCCCACCG ACCACGACTT
    35581 GGGTGTTGGC GAATTCGGAA AACACACGCG TCAATCCGTA TTTCGCAAAC AAGTAATGTG
    35641 GCAGTACGGT ATTGCATCGT ACGTCGTTCT TGGAATCCGT TCGGCGGGCT TTCAGTACGT
    35701 AATGGTGGAC CTTAGAGTAC ACCACGTCCA CGACTTCTTG ATTGTCGTTC ACGTAAAAGT
    35761 ACTGTGGGAC GCGCCGGAAT TTCAGGCGAT CCCAATCCAC TTTGACGAAC AGATAATCCG
    35821 GTCCGATCGA AAACGCCTTA TCGGTCATCA CTGGGGAGAT GGCGAAATCC GATCCCCGTA
    35881 AGGTAATCAA TCCCCCACGC CGCACGAACG GCAAGACGAT ATACCGAGGT GGTAGCTGTT
    35941 CGCCGTTGAG TTCGAACAAC AGCTTCACCA TGTACACATC AGAGCGGGCA TGTTCGATCG
    36001 TATTGCGTTT ACCTGTACGA CGAACGTTCT CGAAATACTC CTCTTTGGGA GTACACGGCG
    36061 CCAAGCGCAC AAAAGTCAGT TCCGGACTAA GCTCTGCACA AGCTGTCCGG AGGACTTGGT
    36121 CGATGTATTT CTCCACATGC TTCATTTCTT CCGTCGCCAG TCCTTCGACG ATACGACGGT
    36181 TAAAATGCGG TATACGCTTG TCAACGAGAT CAAACAAGAC TTTGTCCATG TGGCTCCTCT
    36241 TGAGGTTATA CCGATTTGAG TTTCTTATAA GCCGCTACGA TAGTCGCTGC GGTGGTGATC
    36301 AACGTAGGAA TCAGTTTCAG CAGCTCCATA CTCTCGCGAC GCTCATGACC ACTGGCGTCG
    36361 GAGAATTCCT TGAAGAGCTG CATTTCACGA CGGTAGTTCT GCTCACGTCG TTCGAGTTCG
    36421 GCCGCCATCA ACTTGTTGAG TTGATTAATC CGCTGAAGCT GATACTCGTA ACGCATGGTT
    36481 TCTTGACGCT GGACTTCTTT CTGAAGATCG AGCTTGGCTT GCTGTTCTGC CAATATCCGT
    36541 TCTTGTTCGG CTTTGGCTTC TCGAGCGGAG AGTTCATCAA GCTTCAGTTG CTGTAAACGC
    36601 TCTTCGTATT CCCGCTTAAA ACGTTCTTGA GGATTACCGA GGGTCTGGGC TTCTTTGTAC
    36661 GTCTGATAAA GTCCCAGTTT TTCATCAGCT TCCTCGAAAT CGTAATACTC CACAAACGTG
    36721 TTGTGGGGTA CAAAATTGGA GGTGGTGCGG TGGGTGGTAA TGCAGTACAC ACCGTCACGT
    36781 TCTTGGCTGG TATCAGTTAA TACTTCAACC CCGTGTACAG TACCGTTGAT ATTGATAAAC
    36841 CGATTACCGA ATGCGCCGAT GGAGTCTCGG ATGTACACTC CGTAGAAGAC TCCTTTGCAG
    36901 GACATGTCTT CATCAAATGC CTGAGCGTCC CGAAGTCGCT GTCCTCCATA GGACCGCGGA
    36961 TGCGGTGCGG TAGAGGCTTG GTCCAACACC GAGAGTTGCA AGTCGAGGTT TTGAAGGTAG
    37021 AGTACTCCAC CTTCCTGATC GAAGTCGCTG GCTGGAATGT GATACTCGAC CCAGACGCTC
    37081 TGCACCCCGC CTTGCACCCA ACGATCTTCG GAAGCCCTTA CAGCGTCCAT ATAGGCCTTG
    37141 GCCTCTAGCG ACGTTGCCTG CCCAAGATCA TGGGATAATT CCGTGACGTC GAGATTTACG
    37201 TCACTTTGAA CGTGTGTCTT GAACCGGATC ACAAAGGACG GTTCCACACA CGCATCCCGC
    37261 AATCCTTCTT TAGGACGTTT TCCACTCAAG GGGCGACGTG GAGGATGCCG AAAAGGAATG
    37321 ATCAGACGTA ACCCTGAACG CGTGATCACC GTCACGGGAC GGTGGATGTG ATTCAAGAAC
    37381 TGGTAAGACA ACTCCGCCGA GCCGCTCACC GCCATATCTT GCCCATCAAT GATGGGTATC
    37441 ACTTTGGTAC GATACGTTTT AGCGTGAGTC GGTGGTGGGG ACATAGTTGA ACTTTCCTAA
    37501 AACCCGTAGA GACTTTAACA GGAGACTACG TAGGGATAAT TAGGGTGTGA AAGACGTTTG
    37561 AATCCCACCG GCAGCATAAA AAGAGGAGGC CGCCCTAGGG CGGCCTCCTC TCACACACAG
    37621 TCCAAGTACA ACGTCCTTTA GACGATCGGG TACTTCAGAC CATCCAGGTA CACGTTGCTC
    37681 ACACCCGCGA TAGCCAGCGC CGGGGTGGCG GTCTTGTCGA CCAGCGCCGC GGTCAGGCCC
    37741 TTGACGGTGA TGATTGCCAG CACCGGCATG TTGTTCAGGT GCAGAGTACG CGGCTGAACG
    37801 GTGGCTTCCT TGGTGGTTGC ACCGTTACGG CTGACCGGCA TGGTCGCGAT CAGTTCAGAC
    37861 ATCCAACCGT GCGTACCGAA GGTCAGCGGG TCCGGACCAT CGGCGTTCGG ACGGCTCATC
    37921 GAGATGATGA TCTTGCCGTA CACACGACGG TCGGTCGAGC TCTTGACCAC AGCCTTGTCG
    37981 AACACCGTAC CGAAGGTGCG GGTATCGCCG TTCACCAGCA GGTGACGGAT CAGCACCTGG
    38041 TCGGTACCGA CCAGCAGGAT CGGAGCCTCA CCGGCCACGC CGGTCAGGGC GTCGATCGCC
    38101 GGCTGGATCT TGGTGTACTG GTACATGCGG TAGGCGATAT CGCGCACCGC GTTCACCAGG
    38161 GTCGCCGAGA CGTCCATCGC ACGATCCTGC GACTTCACCG AGTTGATGCT GGTCACGAGG
    38221 TCCAGATCAT GCTCTTCGAA GAACGGATCA ATCAGGAAGC GACCCAGGCC GCCCACACCG
    38281 GAGACCTCAC CGGCCGGCAG AGCGGGACCC TTCACGGCCT CACGCAGCTG GTCAGCGATG
    38341 TCGAAGATCG CGGTAACGGC GTTGTTGCTG TTACGCATGC GCGCCGCAGC AATCAGCATC
    38401 TTCTGGTCAG CCGCGTCGCG GCCACCGTCC GAGGTCACCG GGGAGGTGAT GCTCAGCGGG
    38461 CTACCCAGCG GGATCGAGTA CCGCGAGGTC TCGTAGACGG CGTCCAGCAG ATGACCGCGA
    38521 GTACGCTTGT TGGCGTTGGT GCGGTTCACA CGCAGGGTGT AACCGACCAC AGCCAGCGTA
    38581 GCCAGGTCAT TGACGATCGC CAGACCCGCG CCCGCACCGG TCGGGATCAC GTTACCGTTG
    38641 GCGTCCTGGA TGCTCTGGAC CGACACCGAA GCCGCCCAGA CCTTGACGTT ACCGAACTCG
    38701 ACGTTCAGCT CGCCGGAGAC GTTCAGCGAC AGACGCACGG TGTACGAACC CGAGACGATA
    38761 CCATCAAACT CGGTAATCGA GCTACCGTCG ACGGCCTTGG TGTTCTTGTC GATCACCAGG
    38821 TCAGTGGAGG TGAACTGCAG ACCCATCAGA CGGCTATTGC CTTCCACGGT CTTGGTGAAA
    38881 CCCGAGCGCG CCAGACGACT CACCGGGAAC TCGACACCCT TACCCGCGCC CACGGCCAGG
    38941 TACAGGTTGT CCAGCACGAT ACGAGTATCG ACGTCATCGC TGTGGTCGAT CACGCCCGCG
    39001 CCCACCAGCG GCTGATACTG GGAGATACCG ATCAGGTCGA TCTCCTGGTT CAGCTTCAGC
    39061 GGTGCCGTCG GCACGTCGTA GTTACCGACG CGCTGGGTGA ACGGAGCCAC CACGGAAGCG
    39121 GCCACGAACT TGTCGGCGTT GGAGTTGTCC GACTGCACTA CCGGCACCAG GCGGGTGTGT
    39181 TCGTCAGCCA GGACGGTGTA GTCCACCGCC GCGTCGATCA GGTTACGCTT GCCGAAGTTC
    39241 ACCTTGTTGC CATTGGCAGC ATGACGGACT TCATTGAAGA CCTGCATGCG AGCCACGGTG
    39301 ATATCCAGAC CAGCCTGGTC CGGGGAGACC ACGGTGGTCG GGAAGAACAT CTCCGAGAAG
    39361 TCATCCTGGC GCGAGGCAAA GATGTTGAAG ATGATCGAGA ACGGCAGGTG CTCACGGAGC
    39421 TCCTTGTCGT TGAACGCTTC CATGGCGACT TCGCCACGGT AGTCCATCGA GGCAGCGCTG
    39481 TCGCCCGCCT GGCTGTCGAT CACCGATACG CCGGGTTCAG CCTGCGCCTG ACCCTGATAG
    39541 GCGGCACGAG CATAACTTTC CGGATCACCG GCCGCCATCG CAGCCATCGC ACCGGCATCC
    39601 AGTGCGGTGT CCAGACGCTG AGCGGCCACA GCCTGCTCTT CGGGGGTAGC ATCGGCATCG
    39661 GCTTCCAGAC CGAAACTCCG GCCCAGACCC TTGATCGAGC CCAGCTGCTG CTTCAGAACG
    39721 TTACGTACGT TCTCGAAGGT GTTGTTCAGG GCGTTGGCCG AATGGTTGTC GATGGATTCC
    39781 ATCGAAACCA GGTTCTTGGT GGCGGAACCC GAGACGAAGT CCTCGCCGTT GGTGCGAATC
    39841 ACGGAGGCCA GGTTCTGGGC CAGCTGGTTC AGCGGCGCAG TCTGACGGGC CTTGAGCTTC
    39901 AGAGCCATGT TGATTGTTCC TTGGAGTGTG TAATGAAGGG CAGCAGTGTA GCCAGTTCCC
    39961 CACCGCTTGA ATTGCAACAG TAGGGTCCTG AGCGCGCTGC CTTTCTTTCG AAGGGCGAGG
    40021 ACGACAGAAC CACCACTCTA ACGAAGGGTG CCCATACCAT ATTTGGCGAA ACCGCCACTT
    40081 TGGGTGCGGA CACTCGGCAG TTTATCTACC AAATCATTAG GCATTGCAAC TACGTGTTTT
    40141 GTTACAGTGG ATGCTTAGGA GGGGTTACGC ACCGCACGAA ACCGACTTAA GCCATCCGAG
    40201 CATCAGAGGC GAACCCATGA CAGACTCGAG TGGCTTGAAT GAAAGCAGCT GTTGAATCAG
    40261 GCGATCAAAG AATACCTGTT CACAGGCTGC GTTACCCAGA CTGGCGTCGG CACTAGCCGT
    40321 GTGGGTAACG ATAATCAAAT CTTCCTCCAT ACAATCACTG GAGAGAGTAC CACGCTCCGT
    40381 GCGATAATCC GCATCGGTTC CGTTTTGCAC CAGTGAGTTG TACTTAGTCA ACGTTTCCTG
    40441 GGAACGACCG GTCGACGTGA AGGGGATCGC GGCGTTTGGA CCAAACAGCA AGTTCGGTAA
    40501 TGTGTCTTGT GCTGCCTGAG GCATCGGGCA ATGTCCGGGT GTATTGCAGA ACAAATAAAA
    40561 AGCAACGTCA TCTGAGGATA GTGTGTCCAA AAGTCGTTCG ATGTTCCGGT AGTCGGCGCC
    40621 GTGCAGATCC GACTGCTTCA GCACAGGGTA AAGGTGTTGG GGGACGTACA CGATGTTCAT
    40681 ACGAAAACCT TCGGTTGGAA AGAGAGATAA TGGATCCTAA ACTGCTGTTG GTGAAGATCG
    40741 CCACCTTACT TTACAAAGAA AGCCAGCTAA ACGATCCAAC GTCCCAGTCG TCGACTTTGA
    40801 TCAAAGAAGT GTTAGGAACC GTCAAGATCC CAGAGACGTC ATTGGATCTG GACCGTTCCC
    40861 GAGAAACGCT GCATAACTTG CGCGTGACGA TTGGATGGAT GAGTGAGCAG CGCGATGGCG
    40921 CACTGGACCG TGCTAGTATT CTGCAGCGCA TACGCATCAA CACCGCCGAC GACGAATCGC
    40981 TTTTCTATGC GTTCGAAGCC GGTATTGAGG ATTTGGAAGA CCCGGAGCAA CTAAAGCGTC
    41041 AATGCTTACA ACTTCGGATG GAACTCCGGG ATCATATCAA TCAGACCAAT ATTCAAGAGA
    41101 TTCTGAGACA GTTCTCTCAT CAGGTGAACT TTAAACCCGA ATCCGTGGAC TGGCGGTCGG
    41161 TGATCTCAGA CATGAATCAG AAGCTCGAAC CCTACGCTAA CAGCTGCGCA GAGGAGTTCA
    41221 AGATTCCGGG CATGTTGAAT GTGGTGAATC TAGCTGACTC AGACAACGTC CAGTCGTTGA
    41281 TCCAGCAAGC GGCTAAGGAA ACGTCCAAAG ACGGTATCCT ACGTTGCGGT TACCAAGCCG
    41341 TCAATCGCAT GTTGGGTGAT CACGACGGTT TCCGTCGTGG TGAGTTCGTG ATCGTGGGCG
    41401 CTCTACAACA TAATTACAAG ACGGGCTTTA CACTCAACCT GTTCAAACAT TTCGCCTTGT
    41461 ACAACGTTCC GTATCTGCGA GACCCTACAA AGAAGCCGTT GCTCCTCCAT ATCTCCGCCG
    41521 AGAACGAACT GCATCTTAAT ATCGTGCAGC TCTACGCGTC AATCTGGGAG AACGAAAATC
    41581 GTAAGGAAGC TGATCTCGGA CAGTTCAATC ATCCTGATCC TGAGATCCGT GCCGCAGCGA
    41641 TTGCAAAAGC CCAAACGTAC ATTTACGAGA AAATGTCCGT CAACGGCTAC CATATTGAGA
    41701 TGGCTCGTGT GGAACCATCG ACGTTCACGT TCCAATCGTT TACCGATATG GTGGCGATGT
    41761 ATGAAGCGCA GGGTTACGAA ATCCACGCCA TCGTGTTTGA CTATTTGAAC ATGATGTCGA
    41821 AACGCGGCTG TCAGCAAGGT GGCCCCACAG GTTCCGAAGT CCGTGACTTG TTCCGTCGCA
    41881 TTCGAAATAA TACAGCGCCT CGAGGCATCA CGTTGATTAC ACCCGCACAG TTGTCCACGG
    41941 AAGCAAAGAA GCTCACCCGT ATGGGCATCA ACGACTTCGT CAAACATCTC GAAGGTAAGG
    42001 GTTATTACGA CAGTTGTGGT ACGATCGACC AAGAAGCGGA TCTGGAGATC TTCATCCATA
    42061 TCGAGAAGGT CAACGGGGAA TCGTTCCTAA CCATCCAACG CGGTAAGCAT CGTAAACCGA
    42121 CCAATACTCC CGATCGTTTC CGTTACACGG TTTTGCCGTT TAATCCGATC GGTGGTGTGT
    42181 TGGATGATCT GTTAGGTCGT GACTCTTCCC GCCGGGTGGC AGGTGGTGGT CCAGAGGGCA
    42241 GTGGTGAAGA GATGCCTTGG TTTGCCACCA CAGGCACCGA GACCGCTTTA CCGATTTAGA
    42301 ACAAAAAAAC AAGTTGATAC TACTCTCCCT GTACTGACTT CGAAGTCAGT ACAGGGAGAG
    42361 TATGGTTTGT CGCTAAATCA CTTGACTGTG TGCCGACCAC TCGCCTGGTC CGATGGGACG
    42421 GTATTCGATT TCGAAGAGTC GCCCGATACT GTCTTTCGTA CTACGTGTGA TATGCGCTAC
    42481 CGTACTGAAA TCTATCGCGT TCAGCACAGC CCCCAATAGC TCATAGGTAA GAGATTCCTC
    42541 CTTCCTCTGT TCTGGACTTT CGAACGTGGG GATCAGGGAA GTGAGTCGTA CAATCTCTCC
    42601 GGCCTTGGTA GAGAATTCGA GGTCTTCCGT GGATTCTTCG AAAAAAGCAT CCGGTGAAGT
    42661 GTAACAGACG ATGTTCTGAA GTTCATGGCG CAGGGCGGAT TCGTCCATGG TTATTCCTTT
    42721 CTAGTGGTGT GCGTTAGGAT AGTACGTATT TCAAGGTCAC TCAAATCCCA TTTTATGGAG
    42781 GGAACCACGA AGAACCCCGC CTTTAGAAGC CGAAAGGTAC CTCCTTATCC TTTAGGAGCT
    42841 GGTAATGATT GGGGTACAAC TGCTGGGACT CCTCCTGCTC AAACATGCGA TACTCGCGCA
    42901 CGTCATCGAC TTCGGTTACA GCGCCAGTCG GCGTGCGTAT TGTAAGTACT GGTTACTCGC
    42961 TCTATGCTTT CAAATCTTAG CCGAGCTCAC GGGCACTTTG CTCGTGTTGA ATCTTCCCGT
    43021 TACACTCCAC CTCAAAGTCG TTATCGCGAT AGAGTGCTTA GGGTTGACTT TAGCAACGTT
    43081 AGTGGAACGC CGCTCGTCGC TACCTCATCT TCTAAGGAAC CACATCCTTT GTGAACTAAC
    43141 ATTGCTTGGA TTGTACGTAG TGATGTTAGC TTTGGTGCTA TGACAGTTCC AAGAAAAGAA
    43201 GAACGCATAA ACCCCCACCT ACCACTGACG GTAGGTGGGG GTTTATGACG TCAGTACATC
    43261 CGGCGAATGC AGGATCGCTG AAGGGATCCT GACAAAGACG GTGGGGTGAC AGGGAAGCGA
    43321 CGTTGTAGGT AGTCCTGCGT TTTCTTCAAG GACGCGTTGC GTTTTGTCAC CGTTTCTTCG
    43381 TCCGGAAGTC TGGTAAGGTC GAAGGGTTTG AGTTCCTTAC GGTGGAAGCT ATATTTCCCC
    43441 CAGAGGATAG AATGTACGTT GAGACCGTCT TCGACTGACA GTTCGGTTTT GATCGACCAG
    43501 AGGATCAGAT TAGAGCACAA TCCCGGACGA CGTAGCAACC AGCGGTTGTG GATGCGAAAG
    43561 GTGATTTCGC GCAGAATCCA TTCCCCGTAC TCACCACGTT CGTAGTAGCG TACCAGTCCG
    43621 TCAGCCAAGT CGTCCTCGAC CCCCGTCTGG ACGTAACCGA CGCGTCCTCT GTATAGGAAA
    43681 AGATCGAAGA ACCGATCACC AACCAGCTCG AACACCCGAG CCATTTTCCC ACTCAAGTGT
    43741 TTGCTGATGA TACGCATGCC AATCCAAAAA CGATAAAACA TGTTGTACTG AAGCTTCTGC
    43801 ATGTCTTTAA CTCCATCATG AGGTAAGTCT TGTACTCAGG AGGGTAATAT AGTTTTCAAA
    43861 ATCCCTGGCT TCAATGTGTA AAAAGACTGG TTTCACCGAT GGTATGAGAG GGACTGTCGC
    43921 CCCGCCCTTG ATATGCCATC CGCCCGACCT ACTTAAAGGA AAGTGAATCA TGTCCAGTAA
    43981 TGACAAGCCG GCCGATCTTC TGATTGGTGG CGAACAGTAT CTGACCAATC TCATCAACAC
    44041 CACGAACGGC ACGTCGTTCG TCTATACGGA CTTGGTGATT GGATCGCCAG CGGAAACCGA
    44101 AGACGATATC TACAATACCG ATATCGACGT CACGTTCCCC GTGGCGCCGA CCCCCGGTGA
    44161 CCCTGCCCCC GCGCCAGTCA CCGGTACGGT ACATTACGGT CGTTTCGACC TCGGCCGTTT
    44221 GTTCTCTAAT CGCAACATTC GGATACACGA CAACAACTAC GCCACGACAC ATGCGTTATT
    44281 GGCCCCGTTG TTGAATGAAG CGCGTTTGGC GTTTGAACCG GATGATATTG TTGATAGTGC
    44341 GCTATCGGGT CCTTATCCGC GTCGGGTGGT GCTGAAGGCT GCCCCATTAT CACTGCGCTT
    44401 TATCGGACAG TTCTCGCTTG AAATCGCGGA GGCGGTGACG TACGACGCCA GTGTTGTTTC
    44461 AGCGGTCGTG GTGACTGAAG GTACGAAGCC GTCTCAGAAA GCACTCAAGA CTGACGGTAC
    44521 TCTGATTGTA GGCGAGCACA ACTCCGCTGA GCAGATGATT GTGGCCACCA ATGGTGAACT
    44581 AGAGATCGCT GGCGCCGCGC GGCTGCTGAA ATACAACGGC GTGTTCAAAC CCACGAGCAG
    44641 TGCGTACTAC ATCAACGTGG CGGACAACGA TGACTGGACG CTCCCGTTTA GCTTCTTGCT
    44701 GAAAAACACC AAGAACGCGG ATCGCGTGAC GGATCTCTAC GATTGCTTCG TCAAGGTGAC
    44761 GTCGGTGGAA GCCAATTCGT ACCTGAACTT CCAGCTGAAG CGTCAGTACG GTAAGCTCCT
    44821 GCTGGAGGAC ACCACCAACC AGATCACTAT CACTGATCCC GCGGCGTATA ACGAACAAGG
    44881 GTCGCTCTAC CAGGATCTGT TGCGTCCAAC TTATTACCGC GCTAAGTTCG GTAGTATCGC
    44941 TAAGAACGCT CTGGGCGCCC CCTACGGGAC GTTCGAGGTT GAACTCAAGG CAGTGTCCAA
    45001 GAACGGCGGC GCAGACGTTG TCGTGGCCTT TACGGTCCAC GTGGACGGTC TACCTGATAC
    45061 GCCGTAAGCA TCACGTTATG AGACTGCCTT TGGGTGGTAC TCGTTTCTAA CCACCTTTTT
    45121 CACAAAGTGA GAACGAACAT GCCCTCTCCA ACGAGCACGA AAGCTCAGCT GGTGATGCTG
    45181 ATGAACGATT CCCTCAATCA GCAGTTCATT GCAGCAAACT ACGCCGAGGG TGATGTCACC
    45241 CTGGGTGCTC CTCAAGTCAA TACCGACACG ACCCACCCCA ACCACGACTT CAACACCGTG
    45301 ATCTCGGCAA CGATCGGTTC GGGCGAGACT CAACAGGTCT TCACTCTGCA CTATAATCGT
    45361 CTGGACATCG CCCAGCTGCT CGCGCCGCGC GGCCCGTCGA TTGACGGGGA CGGTACGGAG
    45421 ACCAGTACGC ACGATACGCT CCCGCTCGTG AACGCGCACA TCGGTTTTAA CCTGGATGTC
    45481 GCCGACGTCA GCGATGACCT GCTCACGACG GTGGATGCCG ACAACAGTAC GATCACCTTG
    45541 AAGGCGACGG CTACCAGTCT GGCGGTATAC GGTCAGGGCG AGCTGAACAT CACTAACCCG
    45601 CCAGGTTAAT GAACTCGGGT TAAAGAAAGA AAGTATTACT AACCCCCTAC CCTCCTGCGT
    45661 GGAGGGTAGG GGGAGTATGT TGTCATTCAA TCTTCGTCGT CTTCAAAATG CTGGTCACGG
    45721 TCAGGGTCAA CATCGGCGCT GCTGGCTTGT CCGTCTTCAA CGGCTTGATG GAGAGTTCGA
    45781 GCGCCTTCTG GACACAGAGC AAAGGGATTG TTTCGACACT GCGAACAGAC ATCCAGGTGT
    45841 TGATGAAAGA CATTCTGGTC AATGGACACG ATGGTTTTCC TTCTTCACTG CGGACATGGG
    45901 CGATCGACGG TAAAATAGTC TGTCCCAGGG AATGAACGTC GTGTCGTTGG GATCTTTGGG
    45961 ATCATCGAAC GAGTCAACTG AAACCTTTTC CCAGAGAATT TGATCGTCCC CAATAAGGAA
    46021 GCTCGAGGGA AAGAATGCGT CAGCGTGTTC CACTCGCGTA CGGATGGTGC TCAAGATAAT
    46081 TTGCTGAGCG CGCGGGTAAA CAGCCCGATA CAATTGCTCC CCGCCGATCA CAAAGACTTG
    46141 ACGATCCGGA CCTTCGAATT GGTTCAGGAC GGTCTGCGCA ACTTCAGCTT TGCGCAGGGC
    46201 TTCTTCCAGC GAATCCACCA CTTCCAAAGA GGTGTTTCCC TCTTCGTCGT AATAACTCGG
    46261 TGGTTGAAAG GGTAGTGTAG TGGACACCAC GATATTGTGG CGCTTGGGGA GAGGTTTGGA
    46321 TCCCAGACTC TCAAAGGTCT TACGGCCCAT GATCACGATA TGTCCGGTTG TGGTTGTGCG
    46381 GAAGCTACGC ATGTCTTCTT TGTGTTTGAA CAACAGGTGG TTCTCGAAAC CGATGGCGAA
    46441 GTTTAAGTCG CAAGCTGCGA TCAGCGTGAT ATTCACAGTA AAGTCCTTTG CAGTGCGCAT
    46501 ACTGTCCTCT GTTACCGTTT TTAGGTAACA GAGGACAGTA GCGTGGTTAT TCGGCGTAGG
    46561 GGTTTGGCGT GACAAATTCG CGAGTCATCA AACGGTCTAA GAACTTCTGA TCATCTTCGG
    46621 AGCGGTTCTT GGCTGGTATC TCTCGGACGT CTTTGAGCGT AATAGGTAGG TCCGGACGCT
    46681 TAGTGCGTAG ATCCTCGACT TCGAGATCTA CCTTACACCA TGTCCGGGGG TTACCGGACT
    46741 CGTCGTAATA CACGTCGATT TCCCAAAGGA GTTCGCTCTC AGGAACCTTG AACACGTAGC
    46801 GGGTCTTTAA CATTCCGCCC GAGGAGAGTT TCTTAAACTC CTCCATGATG TTCTTACCGA
    46861 CCTTCGGTGG TAACTCCGTT TCGGTTTCGA ACAAATTCCC TTTGTCCGGT TTGTAAGTCT
    46921 TCGTGGTGAG GATATACGTC TTACCGTCAA TACAGCGTAT ACGCACACAC CCTGCATATG
    46981 GCGACCCGTC GGATTGGTGG CGGATCTCCC ATTGTTCTTG GTCTTCTTTG GAGTCGGCTT
    47041 TCTCAAGCTC CTTAAAGTCC TGGATCTTAC CGTAGAGTAC GATCTCTTTC TCTACACGGG
    47101 TCTGTCCATC AGTCACGCCT TCGAGAGACG CTTGGATACC TTTCAACAGA GGAAACGAAT
    47161 TCATAAACGC TCTCAAAAGT GTTCGGTCAT AAGATTCCCT CCTTACCGAC AGCATGCTCC
    47221 AGGGGCGGCG GACCGCCCCT GGAGCACTCA CCTCACACCG TCATCCTTGC CGGTGATCCT
    47281 GCATCACCCG AGTCTTGCTA GCGATGGCCA GGAACTCCAC CAGCTTTTCG TTGCGTACCG
    47341 GCGTCGGTAC CCGCAGATCA CTGGTCGGCA GAGAGGTGAT CTGGTTCTGG AGCGCACGAA
    47401 TCAACGCCTC CTTACTGTCG CCGCCGGCGA AAACCATCGT CTGCAAGAAC CCGTAACCGC
    47461 CCCAGTATCC GCGGTTGGCG TAGCTCGTCA CCGTACCGAA GAGGTTCGTC ACTACCGTGG
    47521 CCAACACCAC CAAGACACCG GTGTGGAATT CCACCACCGC ACGAGCGGCA TTCACGATGT
    47581 TCTCCGGTTC CAGGTACTGA ACCCCATACT CGCCCTTACA GAGCAAGTAG AGATCATCCT
    47641 GGATCTTACT GATGCGAGCG TAGGGAGTGC GCTGCGGACG CGTCTCTGCG GACTTCATGG
    47701 GTGTCTTGGC TTTGGAGGCC GTCGGTTCAC TGCGCACCTT GGGTTCCCGC TTGGGCGGCC
    47761 ACTGAGCATC CTCGGGCAGG TAAAGTTTCT GCTTGGGGTG AATCAGGTCG GGGTTCTCCA
    47821 GTACGTTGAT TTCTGCCAGT TCCGTGAAGC GACTGGCGTC CTTCAGTACT TTCAACGCAA
    47881 TTCCCGTCAG CGTGTCACCC GGTTGAACGA TGTAGTACTT CCGCTTAGGT TGTGCGGGAG
    47941 GTTTAGTGCC TTCCATCCGA GTTTTGACTT CATGGTGCGG CAGCCAGCTC GTAGGAACCG
    48001 AATCGTACGA CGTTTCGGAG GTCCTGGTGA TCAGCGTCAA GGTAGCGATA CGGAATCGCG
    48061 TCTTGGGTCC CAAGACGCGT GACATCACCG ACTTCCAGAC GCCGGCAGCC ATGTCACTAC
    48121 CGGTCATGAG CTGAGAAAGC CAGATGTCGT CAACCGACAG AACGAGTTTC GGCACGATAG
    48181 CGCCCGAACT CGCCAATACC TTCTCCACTG CCGCCCCGCG ATTGGGACCG CTGGGCGCAG
    48241 CGTGCGGCAG CTTGTCCAGG TCGATAGCGT ACGGAACGAC TCCGCGGTAC GAATTGGCCC
    48301 GGATCACCAA GTCAAACTTG ATCGGTTCCT CATTCGCCAG CTGTTCCTTA CGGGCCCGGT
    48361 ATTCTCCATC TGTCAGCGGT TCGGCTTCCG GGTCATCCGC CTTGATCGCC ATGCGGGATT
    48421 CCACTGCCGC TTCGGCAGAA ACCGGAACCA GTTCATCACC CACATTGACG TCGGTGACGG
    48481 GAACGGTGCC TTCGGTAGTT TCGACCAGCG TATCGGTGGG TACCACAGCG GTGGATTCGG
    48541 AAACAGCCAG ATCGTTTTTG TCGTTCATTT CGATTTTCCT TGGAAGCGAG GTAGTAGAGT
    48601 GGATGCGAAC TCTACGTGGA TGGTTGGTAA GACAAAGCCA ACCGTGGTGG GGTAAATGAC
    48661 TGTCGAACTT ACCCGAGAAG ACCTGGCCTT ACAGAACCAG GGTTAAGCAG ACGGTAACCA
    48721 AGTGTTGTAT GCCTCGACGA GGCTAAACGG ACCAATCCGA AAGTCCGTGG TTTCCGCGAG
    48781 CAACAGATTC GAAGCATCCT CAATACGTGT GACCAGAGGA CTGGCGTAGA TGATTTGAAG
    48841 ATCCGAAACT CGAATGACAA AGTAGGACGG ACGCTCTTCT TCTGGTAGGT TCATGTGAGC
    48901 ATCGAGCGAT GCTCGAATCA CCTCCAGCTG GAAAGGATAG AGCGAGAGCT CGATCTTCAA
    48961 GGAATCGGGT TGTTCGCGAT ATAACTCCAG CGACCGATAA GGATAGTCGG CCTTGGGAGT
    49021 CTCCACAAAC TTCCCGTCGG AGGTAATGCC GTAAAAAGGC ATTTCGCCCA GATCCAGTGG
    49081 TTCTTTCGAA GCGGTAGTTT CGTTTGACAT ACAGAACGAC TCCTAGAAAG ATAGACTACG
    49141 CATTCATGAG TAGCCTATAA ACTAAAGGGA AGTAAGATTT ATTTACACCT CGAGCGTCAC
    49201 GTAGGGATAG TACATACCTA AGAAACGGTG GAATCTGACT CGGACGAACT GGAGGCGGTG
    49261 GTTTCGAACG GAGCGAACGT ACTTTTGATT CTTGTTTGAA AGGAGATATC CACGTCGTCG
    49321 AGTTCGTCGT GAAACAAAGC CAAGATTCGA TCTCTACGCA AATCGAACCC TAGTTGCAGG
    49381 AACGTGAAGC GTCCAAGTAG TTCCTTGAAC AAATAAACCG CGAAGGCTCC GTAAGGATTA
    49441 ATTTCTCCGA GCCGTTCCTC CAGGAAATCA AAGAACTGAT TGTTTGCCCA CACATCGAAT
    49501 TCGGTGATGT CTGCCGGTGG GATCAAAAGT CCTTGATCTT CAGTGATTCG TTCAAAGGTC
    49561 GATTGATTGT CGGTAACCCC GACATCCACA AAAGGCTTTT CTGCACTACC AAACTTATAC
    49621 AGTACATGAT CGTCTTCTTC ACGACTCGCC TTCAGAAAAC GCAGTGCGGA ATCCGGAGGG
    49681 GCGCCTTCTG GCATGGAATC TTTGAAGGCT TTGTACGCTG CTGACCGAAA GGCGGGAAGT
    49741 AAAGCGTCTG TTTTGATGAA GATGGAGAAA GCTTCCAGCC GTTCCTTCCC TACCCGCCGC
    49801 CACTCTAAAA CTTCTCTTGA AATGATTTTT GACATGGTCT GCATAAAACC CTGTTCCGTA
    49861 GGGAACAGGG TTTTATCTCC TTGTGAGGAT TAGATTACGT AGCCAGAGCA AAGAAACGAT
    49921 GTTGTCCAAT GGAAGCACGA AGGGTTAATC GAACGTTGTG GTGGGGGGCT TTAGCATGTC
    49981 GGAAAAACAA GCTGTCGGCG ATGGGATTGG GTACGGTACG CGAGAGTACA GCAATGGCCA
    50041 CCATTTGCGC CTCAGCGTAC GCGGCCTGAT TGCGAATACG GGGGGGCTTA CCGGCCCAAG
    50101 AGAATTGGTA ACGACCTCGT CGGTGTTGAT GGACGACACC GCAAGCGGTG TCCGGGTACT
    50161 TATCGTGCCC CATCCGGTTG AGAATCACGT AGGCGACAGC TATCTTACCC CGACGCGATT
    50221 CGCCGCGCGC CTCGTAGTAG ATACCCTCAG CCACACATTT GATCTCCGAT GCGCTCAAGC
    50281 TCACGCGAGC ACGATCGGCC AGAGTGCGTT TAGTGTAAAT AGGCTCCTTC AGTACAATGG
    50341 GGGGAGGGGT GAGTTCGATA GATTGGAAAA CAACGTGGAT TGGTGGAGGA GTGAAACCAA
    50401 CCACCGGCTC AGACATGGAC GTAAGGCGAG GGAGGGACAC ACAGGCGTTG AGGGTTAAAG
    50461 CCAGGACGGC GGTGAAAAAA AGTCGAAAGG TTGAGGACTT AAACATCAGC GTTACACTCT
    50521 AAAAGAAAAG TACCTTAAAG ACGATTTGCC GGCATCGCAG CGCGGTTAGG AACCTTTAAG
    50581 GAGCTCTTTT TGGCGGAAAA GGTAACCGAT CCGCCATACG ACCTGGTGTT TTCGAAATCG
    50641 ACGATTCATT GAGAACCATC GCTCGAAGCA CCAAGGGAAG TATATCATTA GCGATACCAA
    50701 ACCACGTTGA TGGGAATTCC ATAAGTACTA GAAAGCCCCC GCATGGTTGC TACGGCCAAT
    50761 CCAGACGTGG GGTACGATAT GGATTCTTTA GGGTCAGTAA CCCAGTGCTC GTGACCGTTC
    50821 ACATAGTGGC CAGCGTAGTA CTCTTTAAGT CCGTCACGAA CGCGGATCAC ACGGTAAATT
    50881 GGTGAGTTGG GCTCATCCAT CGTTGTCAAC CTCACCTTAT GAAGAGAGAA GGCTTCCCAT
    50941 CCGGAGAATG TATGTTTACT GAAATGCTCG ACAAGTACCT CGTTGAGGAC TGGCGTAAGG
    51001 CACCCAAGTG GTTGTCCGTG TGGGTCTTGC TGTTGATCGG TATGGCCCCG GATCTGTTTA
    51061 ACCTGGCCGT ACAGTACAAG CTGATTACAG CGGCTTCCGT ACCGGGGATC TTCGAGAAGG
    51121 CGCTGAACCT GGCGGCATTC ATCGGTATTG CTGTGCGCAT GATCGACCAG GCAGCGATTG
    51181 CCAAAGGTCT CCTGCCGGCC AAGAAGGATT CCGATAGTTC GGACGGCACT CCCCCGCCTA
    51241 CTGCTGGTTG AGTCACCCCG TAACAAACCA TGGGGTAGGT CTGTCAGAAA TAAAGCATAC
    51301 ACCCTCCACG AGACTGTAAA AGTCTCGTGG AGGGTGTATG CTGTCAAGCC AAGACCAACA
    51361 GTAGTTGGGA GATGCGTTCG TATTCTGCGC ACTGACGGGC GTAGAGACGA AAAATGAAAG
    51421 GTTGGAAGCG CCGTAGTCCT GAGGTGAGGC GATTTTCGAT TTCTTGAATT TTTAGCCGTA
    51481 ACGATCTAGG TGTTTCGCTA CGAATACTTT CACCGTAGAT CTTGGTGTAA TGCGAATGGA
    51541 TCAAAAACCG TGCCCGTTCA CGTTCACTGA CGGAATGAGT GCGGACCAAC GGTTCGATGT
    51601 CTGCGTGTTT TTTCTCTAAC CACATGAGCC CTGTTCCCCT GTAAGAACCT ACGTCCATAG
    51661 AATCAAGGAC TTAGGTATTC TTACGAACGC TAAACTTTAA GGGGACCTTA TCTAGGGGTA
    51721 ATATGTGTTT GAAAGACTGT TGAGTCGAGA GTATATCTCC CAGGGGCGAT AAAACCCCTG
    51781 GGAGATATGA TTGGTTTAAA CAGCCGTGAA GCCTGTAGGC GGCGCGTACA GATGTTCCGC
    51841 CGTAGTAGCT ATCGTGGCGT AGTTGGTTGT ATCCGAACTC TGGAACGAGG CACCAATCAT
    51901 GATGGGATCG GTCCCACCAA GGATAAAGGT TTCGCCCGTA CCCGTTGCCG GGTCAGTAAC
    51961 GAAATCGGCC ATGTCGTTCG TTGCGGCCCA GACCTGACGA GTGGCTGGGT CAATACAGAC
    52021 CCGCATCACA AACGCATCCG CACCGGCAAA GTTCTGCACG GTACCCGACG ACGCGGTGGC
    52081 TGATCCGTAG TTTGCGTTCC AAGTGAGGCG ATTACCCCAG TCCATGAGTA ACGCATTTGG
    52141 AGTATCCCAA ATCTGGCCGG CGTTAACGCT GGTGATGTCT TGCGTACTGT TACCGGTAAA
    52201 GACCAGTAGT GTCCACTTGG AGGTAGCCTG AACAATCTTC ATCTTGACTT CGAAATAGAC
    52261 TTTCTCCGTC ACGAGGTAGT TCGACCAGAC ACTAGCCCAC TCTGTCGCCG AACCCGTAGC
    52321 TACCGAGGCG GTAGTCTTGT CAGTGGAGAT CTGAGTGTTA GCGGACGACG GCCCGTTCCA
    52381 AAGGAGTTCG CCTGAACCCT GAGAGGCACT AGTAACCGTA AGCGTGGCCG GATCAGAGTT
    52441 TGTCGTACCT CCGCCGTTAG TCGCCGCGCA ACGGATCTGC CAGCCGTCCA TACTCGTATT
    52501 CACCACCGGA CTATAGGTGT CGGAAGTCGC TCCGTTGATG TCAGCCCAAA CCCCACTCAC
    52561 CGGCTTATTC TGCCACTGGT AAGTAATCGG GGCGTCACCA GTAGCTGTCA CGGTAAAGTT
    52621 CGCCGTGGCG CCGTCGGTGA GGGATGCGTT CTGAGGCTGA ACGGTGAACA CCGGAGCACT
    52681 TACGGGTGTG CCTACGGTGA TAGCAACGGC GTTGGAAGTC ACCGAACCCA CGGGGTTAGT
    52741 GAGAACGCAG CGCATTTGTG CACCGTCATC GGCCAGAGCC AACGTGCCGG TATAGGTCGA
    52801 CGTAGTGGCA CTCGCGCCCA CCGCGTTATT CCATACGCCC GAACCGGAGG CTTGATACTC
    52861 CCACTGATAC GTGATCGGAA TGGATCCGCT AGCGGCGACG CTAAAGGTGA CCGTTTCTCC
    52921 TTCGCTGCCG GTAAAGGGCG TCGGTTGGGA AGTGATCGTG ATCGGTGTGG TGCCGTCATC
    52981 GGGGCTGTGC GTGAGTGAAC GCAGTTCCAC AACGTACTGG GTCGTACCAC CGGAAATATC
    53041 CAGACGATAC CCACCGTCCG TGAAGTCCGC GTCCTCTGCC GAGGCTTGGA CCACGGTAAA
    53101 GGTGGCGCCG GCAGGGGTGA GTACCCGAAT CTGCAGATCA CCTGCTGTAG CCGTGTCTCC
    53161 AGAAACCGTC GGAAGCGTCG GCGTACAGAC CTGAAACACC GCTGTGGTAC CGTTGGTAGT
    53221 GGCAAACGAG TCGGAGACGG TCAGGATGCC GTTGGTGAAG TCCACCGAAC GGTTCCACTG
    53281 AGTGACTGTT GCGTCATTCA TAATGTCCTT AAGATCGGCT TGAGCCTGGA CATCACCGTT
    53341 GGAGCCAATC GAGTGCGTAT GGGCAGCCGT ACCGTTCTTC TGGGCAATAA CCACACCGGA
    53401 GCTGTTCTGG AAACGCAAGA CGTTATTGGA CTTGACGCCC TGCTGAATGC CCGAGTGGCT
    53461 GAAAATGTTG TTCGTGACTG CCAGGAAAGT ATCCTTGTAC AGAACAAACG AACCTTGTTC
    53521 TTGATGGGCG TGCGACTGAT CGTACGTGCC AGCGATAAAA TGGAAGAACA CTGCTGTGGG
    53581 ATCCCAAGCC GTGCGTGAGA ACAAACTGCC TGTCCCTTCA GAGTAATACG ACAACGCTGT
    53641 TGGAGGCGTG GAGGTATTCG CACCAGCTGG CATCAGATTC TCAATGTGCA TGAAGCCTTG
    53701 CGACATTTGT TGAACGCTGA TGTTGTTCAA CCACCAACTG CCATCGTCAT TAGCCGCTGA
    53761 GTCGGTAGAA AGCATCCGCG AGCGTAACAC CATATCGCGA TGGTAATCGA ACAGGTTCGG
    53821 GAAGGACTCC CTCGACAGAT CGCCGATGGG GCAGTACCGA TTCAGTGTCG GCATAACAGC
    53881 ATGCGTCCAG TACTTCAACG TATCGTTGAG ATGGCTACTG GATTGAGAGA GATTCGGCAT
    53941 ACTGGAATCT TCCCAGATCT GATAGAACGC GAACAGACCT CGTAGCGAGA TACCATATCC
    54001 CGTTCCCTCA CGACTACCGC CACCGTCCAG ATTGGCGTAA TACGCACGCA GCGCAGGAAG
    54061 TTTCTCGTTA TTGAGGAAAT CAATCCATGT CTGGTTACCC GACGCCAAGG CCCATGTTGC
    54121 TGTGGCCATC AAGAACGAAT AATGGTAATT GTTACCAGGA TCATTGATTG CCCAACCGGT
    54181 CCACGGGAAA GCGTTACCAC CCCACGCGGC TGTTGATGGA TTCCATACGT TGTAAATAGC
    54241 TTGATCTGCA ATGGCAGCCC AACGAGTCTT CGTGGCGCTG TCGGGATTGC ACCACGCATA
    54301 CACACGCGCC AGTGCACCAA TCACGCTACC TACTTCGAGA TAACTGTCGC CAGAAATCAA
    54361 CGTCACGTTC TCATTGGCAG CGATATTTGC CTCGGCCTGA TCGACGTAGT CGTTGATACC
    54421 TTGAATGGCC AACGTGCGGT ACTTCTCGTC GTTCGTTAAC CGGTAAGCAA CCGCAGCTTG
    54481 TTCTGGTGAA TAACCATAGG GTGATCCGCC CGTTTGTTTC GCGTCAACGA AACTGATAAA
    54541 CGACTGATAA GCTGCCGACT GTGTATCGAC GTAATTGAAA TTCTCCGTCA ACGCTAAGGG
    54601 GACGGTGGGC ACGGCGACAA TTTGAATGGA CGCGGTGCTG TAGACACCCT GAACGCCATT
    54661 GAGTGTCGCG GTCTCCGCCA CTCGTACCGC ATGTCCGATA TCGGCCGTTT GCGTCACATA
    54721 CGTCGTACTG GTAGCGCCGG CAATGACAAC ATCATCACGC AACCACTGGA ACGTGATCGT
    54781 CGGAGAACCC TGGTAAACAC CCGGCTGGTA GGTCAGGATA TTACCCATTG TTGTACTACC
    54841 GGTCAACACC GGTGCTGTGG TCAGGACCGG ACCTGGGGTC AGGGAATCCG CCGCGTTGAT
    54901 CGTCGAATAC GCGCTTGAAA ACCACCAGCC GTATTTACGG GCAGGTAGAA TGCGGTACTT
    54961 GGGCAGTCCT ACAGTGGTAC GGGTCCAGTC ATCAAAGACA AGCTTGGCAA CCGTTTGCAT
    55021 TTCAAAGATC ACGCGTTGAA TGGTACCGGT GTCCTGATTC AACTGTTGTT TGGCCCACAA
    55081 ACCCTTTTGC AGGACCACAG AGATGTCGTA ACAATGTTCG GCATCTGACG CAATATCACC
    55141 TTCCACGAAC TGAGCACTGG TACCCACCAA ATACGCAGGA ATACGGAAAC CAATGTAAGC
    55201 GGGTTCTTCG TAGTTGACGT AGAAGCCGTA TTGGAGAATG AAGTCGCAAT AACGTGAAAT
    55261 CCACGAAAGG ATTGACTGAT TCCATGTCGT ACGGTAGAGC TGGATCAGCG TCTCAATCAC
    55321 CAGACCCGTC ATCCAGGGTG ACGAGACCAT CGTACCCGGA CCCTCGTTTT CATGCTGGAA
    55381 ATACGTATGC AGGGCTGCAC CGGTATCCAC TGACATGGTC ACGAGAAGAT TAAAGTACTC
    55441 GTTGGCACGG TTAAGATACG CGGCATCGCC ACTAATCCAG TAATAAGCGA GCTGACCTTG
    55501 CATGGCGTAG TTGAGATTAC GCTCCGTCCA CGGATTGATG TCTTCGTTCC AAATCGGAGG
    55561 AAATTCATCA TACAGGCCGT CAGCCAGCAA TTTACAGGTC GGGCGGTACG TCTGGTTACC
    55621 GGTCTCACGC TCGTACCAAT ATCCTACCAG AGGATACTGG TATTTCGGAT CCTTAACGGC
    55681 ACCTTGGTTA GGTAAGAAGT ACGCGTAGTC ACCTACGGGC GAGATCTTAC TGAAATAAAG
    55741 CTCCGCCAGA CTCAGCGCCT TGGCCCGGAT GTCGGGGTTA CCTGTACGCA GATAGAGCTT
    55801 GTATACGACA GTAGCGCGAT CGTACAGCCA AGGTTCTTTC ACAGTGAGAT CCGGACGCCC
    55861 CCGTTCGGCG GTGTAGGAAA GCTCCGTGAC GTTCACGCCG TTACCGTAGG CTTCACCGTA
    55921 CCACTCCAAT TCCGTTAGGC CGAAATTCAT CGCGGCGTCG TCGAAGTAGT TATTCGTCAT
    55981 CATGGGGTTG ACGGGTGAGA ACATCGGGAA GTCATCGTAC CCGACTTGCA CTAACACCCG
    56041 ACCTTCGGTT TCCAGCTGAC CGTCAGAAAC GGCATAAGTG AACTCCACCT TACCGTTGTA
    56101 ATCGGTCTCT GGGGTGAAAG TCATGGTTTG ATCGACGTTC ACTGTCACAC TACCGTGATC
    56161 GACCGCGACC GGTGTACCGA TGACGATAGC TGCGTTGTTG ACTTTGGTGA CCGTCAGCGG
    56221 ATCGTCTTCC GGATCGTAGT CGTCGGCTAA GACCGGAATG ATTACCGGTG TGTTAAGCTT
    56281 AGTCAACATC ACGTCGGGAC TCACCACCGG AGGGTCATTG ACCGACGTCA CCTGAATATC
    56341 AATCGTCGTC GCTTTGAGAT CATCGCCATT AGTGGCCATG ACGTAGATGG TCGGTACCGT
    56401 ACCATTCCAA TTAAGGTCGG GAACGAATTC CCATTCACCA TCGCTGTAAA TAGTCACCCG
    56461 ACCAACCTTG TCGATTAGGG CGCGTTGACC AGACGTGTAG GTCCCACCAA ATCCATTGAT
    56521 CCAGAATTCC TTCAAACGCA CCGGACCACC GTTCGTAACT GCACTGGTGA AGACATTACC
    56581 ACTGGCAGTC GTGTCCTCGT TTACCGTCTG AACTACGGGT GACAACTTCA GTGAGGGGTT
    56641 GTTGACTTTC CCTTCGATCG TCGTGACACG ACCTTCGAGT ACCGGAACGC CCACTAGATC
    56701 ACGTAAAACT GCTACCGTAG CTGGCGACTT GGTGGGTAAC TCATTGACGG GGATTGGCTC
    56761 AATAGCCATT GCTTAATACT CCATTTACAT GGTACGTGTT AATTGGCGAG GACAATGGAC
    56821 GCGCCTTCGA CAGTGGTAAT TGGTGCGCCC TCTACCGTGA GTAGAGCACC TTGAGCTATA
    56881 GCGGTCAGGA GGAGAGATAT GGACAGCGAG CCGTTGAAAA TAATCGAGTC AGCCCGTGGG
    56941 GTAAGATCGA CGCTTATAGA AGATTCCCCC TCTACCCGAT TAATAGGAGT ATCCAAGAAT
    57001 TCTTCGGGGT CCAAAAAGCG TCCTGCCCGT GCAGCAATAC GCGGTACGAG CATACGTACT
    57061 GTGGTTTCCT CGAGATCATC AAATGACGTA TCGGTGAGCT GACAGTACTG ATCGACGTCC
    57121 AAGCGATAAA AGAATAGGTT CCGCTGAACG CCCGAGTTCT TAAAAGTTAA GGATAGTTTG
    57181 GTGTTACGAC CGTTGTCGTT AACCACCGTA ACACTATCAA CGGTAACTTG GTTGGATGTG
    57241 ATAACCAAAT TACTCTTGAC TCCCCATTCG TTAAGGAGAG TTTGCAGTGG ATTTTCGTAA
    57301 GGCGATGACA CTACTGTCTC CCCTTTAAAG GGTGGGTGAG GACTCCTGTT AAAGCCGTAC
    57361 GAAGCATCCC TCCGTACGGT CACTCATAGG AATGAGTGAC ATAGACTCCC TCCTGGACTC
    57421 TAATAAGGTC CAGGAGGGAG TCTATAGTCT TATCTCGTCA AACGTTGTAG ATGAAACTGA
    57481 GCACTCACCA GTTCTTCAGT GATCTGCTCT TCAGTGAATT CCTTACCTAA CTGAATGTGT
    57541 TTGGCGGTCC GACACCGATC TACCGCTCTA AGAAACTCAT CCAGGTCACC CCATACCGTG
    57601 TAAGGGTTGA GTTCGAAGAG CTCCTTGTCG GTTTCTGTCA GGCGGACTTT CAGATAGCAC
    57661 AGGTAATCGT CTGGATTCAA GCACCGCGAG ATGGCTTCAT GGGCGGAGTT AAACGTGAAG
    57721 AGCTTGAGGT GTTCTTCCGT GTCTCCTGAT CCGTAGCGGC GAATCTCATA GGCGTCGTAG
    57781 TAGTAAATAC CCATTCCCAC TGACTCCTGT CAAGCCCAAC TGATCTCGCA GGCTCCGCCA
    57841 TTGCATCCGA CAGCCCCCAT TGTGTCCACT TCGGTGTACT TCTGTTGGTT CAAGTCCATC
    57901 GCGAAATCTA CGAACTTGAG ACTCTTCTCG ATACCATCCC AACGGTGAAG GTTATACACG
    57961 TCTTTGAGAC AGTAAGAGGC TTTGAGTAGA TCACCTTCAA AGTGCGCCTT AGCGAACTTC
    58021 TTGAAGCGAC GTACCCAGTC GCGCTTGGTA AGATCTTTGG AGTCTTCGGC GTTCAGTTCC
    58081 TCACCGTGAC CCATGGCCGT GTCACATGCA GTCCAGAGAT TGCTGTTGAA AGCATGCATG
    58141 CCGTCAACGA TCAACCCAGA GGCGAACATC GAGGCGGTGC TATACATCTC CACGAGCTGT
    58201 TTCGCTGTAA ACACCTGAGT GAACGGAGCC TGCGGGTAAT CCCGATCGCC GGAAGCACCC
    58261 AGGAGCGAAA TACCAGCGAA ACTATAGCGG TTCTGGTAAA TGTACTCCTC GACTTCTTCC
    58321 CAGTTGTCCA CTGAGATCGT GTTGGAGACG TTGTGGCGCA GACGCTTATC CGTGCAGAGC
    58381 GATTCGTCCG TGCCGGTCTC CACCCAAAAC GCCTGAGCGC GTTTGACGTA TTCCAGCTGC
    58441 TTGACGCCGT ACAAGTCGCT CTTGTAGATC GACCCAGGTT TGGTAGTGAT CGGGAAACCG
    58501 ACCACCACGT CGGTCTTGTT AGGTGACCAC ACCGAGTCTT CACACATCTT GGGATTGGTG
    58561 GTCATCAAGA GTTCAGTGAC AGCATCTTGC TTGTTCATCT GGACGTTACG GATGTACCGA
    58621 GGTGCGTGTT CACCATGGAT ACCCGAAGCG CAACCCAGAA GTACGGAAGC ATTTCCACTC
    58681 GGCTTCACTA CCGTGGAACG AGCAGACGGA TTGATACCGA TTAATTTAGC GACTTTTCGA
    58741 TTGACTTCTT TGATCAACGT GGCTCCGTCT TTGAGGTTGT TTTCATCAAA GAGAACCTCT
    58801 GGATTGTTCA TCCAGCCAGT GATCGAACAA CCCAGAAGAG CTTCACGGCG AGTGATCTCC
    58861 TCAGAAGCCG AACCCAGGTA AGCGAAGTCG GTGTAACCAG CCTGGAGCGT ACCGAGAATG
    58921 CCTGAAGCCT TACAGGCGTA AAGGAAGGAC TCTCGATCGA CGGCAATGCC GCCGTTGATT
    58981 TCGGTTAGGT TGCATGCCTG GAAACCATAA CGTCCATCTT CAGTAATGCC GCGCATACCT
    59041 ACTTCCACGC ACGGATTGTA CGTGAATTCC TTATCGTCCG TAAAGACGAA TCCTGGCTCA
    59101 CCGAAGTTTC GAACGGACTG CATGATGCCA GCCCATTCGT CACGAGTAAG CTCGTCGCGG
    59161 ACGATAAGGA CAGAATTGTT AGAACGCCCA CGCTGGGGAT TCTCGATGAA CCACCGACCA
    59221 GTCTTTGCCG CCAGCATCTC CTGATCGTCC TTGCTGAACA AGCAGATCGT TGCTGCTCGA
    59281 CGGATACCGC CCGACAACAC GGCGTCGGCC ATGTGCATCA CGAAGTCATA AACGTCGATA
    59341 GGACGCAACT GGGTGGTGAT CGTGTCTTTT TGATTGGTGA TGTGGTTCAA AAGTTCCCGA
    59401 CACTTCTCTA GAGAACGCAC CAGTCCATCC GGACCCGGAG CCTTGAAACC ACCTGAGATC
    59461 AACGCTCCAC GAGGACGGAC CTGCGAAACG TCGAAATGGA CTACCTTACC TTCATATTCC
    59521 GGGAACGTAC TACCGTGCGT CAGATACGAA GAAATCAACA CGCCGAAAGC GTCAGCCCAA
    59581 CCTTCGATAC TGTCGCCCAC GATGTGTGCC TTAGCGTCGC CCTTGTTAGG CGCCTTCACC
    59641 GGCGGAATCT GTGCGACATG ATGTTTTTGT ACCGAGAACC CCACACCGCA GCCTGCTAGC
    59701 AGTAAGTACA TGGTTTGCTG GAAGAACTCA ACACGGTTAG CTGCCGTTGA ACTACAGTTG
    59761 TACAACTTCG CGTTGTGGGC GAAGATCTGT GGACCCCCAA ACTGGAGCGC TCGCTGAGAC
    59821 CCCAAGACGC TCTTTTTCTT ATAAGCGACT TCGGCGAAAT CAATCAGTTC CTTTAGCTCA
    59881 GGAGTCATCT GTGCTTCGTA CTTCAAGCGG TGCATGTCCA TGACACGCTC GACCGCTTCT
    59941 TCCCAGGTCT CGTATCTGTT CCTTGCTGGG TCCCATCGCG AATATCCCAT ATAGAACTTG
    60001 GAATCCGCCA TCATTTTAGC GGCGCTTTGG GATGTTGCGT TATTCATGAA AAACTCCAGT
    60061 GTGGACGGGG GTGTAGGCGT GTCTAAAAGA AACCCCTTTA GGCATAACCT AGAGCGAGTT
    60121 GGTTTTATTC CACACCGTGC CCTCGAGAGA AAACGAGGGA CAAAAACCCA GTGCATCTTG
    60181 CGAGTGCACT GGGTCGATTC TTCGTACTAC TTTTCGAACA CCTTCCGGTG CCGATAACGC
    60241 ATTAAAATGT CCTTGACAAG ACCGCTTCTT ACCACATCCT CTTCTGTGAA CTCCACGACG
    60301 CCAACTTGTT CTAGACCTTC AAGGATTTCC AGAGCGTCAA GAAGACCTGA GCGGGTCTTG
    60361 ATGTCGACTT GTTCGACGTC ACCCTGGATG ATACACTGCG TATCCTCTCC TAGACGAGTT
    60421 AGGAACGTTT TCATCTGGGC ACAGCTGAGG TTCTGGGCTT CGTCAAGAAC CACAAGAGCA
    60481 TTCTTGAACG TGCGTCCGCG AATGAATTCC GGCGGAACAA ACACCACACG TGGGAACTTA
    60541 CCGTAAAGTA AACTCTCGAC ATGGGTTTTA CCGTAGTGCT CTTCCAGCAC TTCGAGAAAA
    60601 GGGATTTGAT AGGGAGCCGT CTTCTGTGAC TCATCTCCAG GGAGGAATCC TAAACCACCA
    60661 CCAGCTTCGA TGATGGGTCG AACCACCACA ATACGCTCAA TACGCCGAGC GTCCAGTTCT
    60721 TGTGCGGCGT ATTTCATAGA CAGGTAGGTC TTACCCACAC CCGCTACACC TAGGCCCAAG
    60781 ACTATCTGTT TGCACCGTAA CAAGTCGACA AACAACGCTT GTTTGGCATT CAGACATTTC
    60841 AACGGACTAA CCTCTTGTCG TTGCCAGGAC TCTACCGCCC GCAGTTTGGC GGACTTGGCA
    60901 CGCTGAGGCG CCTGCTCGGT CGTGGCCAGC GCTTGCGCGG CACGGTTACG ACGGCTGGAC
    60961 TTGGTCTTGG AGCTTGTTTT AGCCATAGGT ATCGAACCCC TATTGGTGAT ACGAAATCGC
    61021 CTGCTTTTGA GGTCAGGAGA CTCAGATGTC TTCTCTCTCC ATAGGATCAA ACAAAAAAGA
    61081 AAATGACAGC ATACAGAGGG GGCTAAAAGC CCCCTCTGTA TCTGAAAGTC AGTACTCGAA
    61141 GTACGTTTTG GCGAACTGCG TGAACTTCAG AAGCCGCCAG ACGGCATCTT TAGCCTCGTC
    61201 AAAAGGTGCT TTTCTATAAA GTTCGGTACT GTAGGAGGGT GAGCTCTCCG GATCCTTTCG
    61261 GTCGGTCGGT CGTGAACGCG CGATCCACGA AGTATCCAGA AGAGGATCGT AGGTCAGTTC
    61321 TATTTCTCGA TTCGTAAACC CATCCATTAG GACGTTCAGT ACCGGACGAT TGTCGCCGAG
    61381 CTCTTGTATT GAGAGTCTTC GCACACCATA GACAGCCCCA GCTCCCAAGA TCTCCGCAAA
    61441 CATCAAATTC GACGAGTTTG GCTGTCTTGA TCTTGGAACG TTGCTGTGAC CACGAACCAT
    61501 AGTGTCAAGG AAGGTTTCTT CGGTCAAAAG ATTGCAATAG TCACTGAGTT GCTGGAGGGT
    61561 AACGGAATCG AGTCGTCCGG TTAAGACCTT CCAGTAACGA CTGTGGTCTA AAACTTTCTC
    61621 GTATCGGGCG AAGACCTTCT CGATCGCGCC GTAATACTTC TTGGGAATCT CGTCTCCGTC
    61681 GAAGCGGAAT ATCAATGTCA AATGTTCGGG TTCGGGGACC AATACGGCAT TCCCCGACAA
    61741 TGTAGACCAG ATCTGGGGTT CGGTATCCTG TGCGTCGGAG AAAGAGTCCG GTAAAATCGA
    61801 ACGAGGCATT TGGTAGAGGC TTTTCTCACT TGCATCGTGA GTGACATTGC AGCGTATGAA
    61861 AGGAAGTTTT GCAGACTCCG CTCGTTCTTG AGTCAACCCC AATAACAAGT TGAATTTCAA
    61921 CTGAACCAAA CTACCTTCGA AATCCAGTTC GTTGTCGTTG ATGTAGGGCA TGGCGGTTTC
    61981 CTGAAAAGTG GGGTGGGCAT AAGTACGACT GGAGGGGCTT AAAGCCCCTC CAGTCGTATG
    62041 CGGTTGATTC AAACTTTACT GGTCGCAAAA CGTCGATTGA CCACGGTATA GTTATCGTAG
    62101 TCGATGTAGT GGTAGTCGTG GTCCTGACGT AGGGTCAGTT GCTCACGTAA GACCACCAGG
    62161 AAGCGATTGT GAGGGGTTAT TTGACCGGCA CCCCAGGCGC CGCCAGGAGC GCGTCCAAGC
    62221 GTCTCTAATG AGCTGTCAGA GAGCAGGCGC ACACGCAGGG TGGAGTTCTT ATTACTGACC
    62281 GAATGCAGGG CAATTTTCCC CATACGGTGG TTGATCATCA CGATCTTGTC ACGTTGGAAG
    62341 TCCATGGGCA CTCTCAAGGT CAGAAGGTTA CGAATCCACT GTGGTCGGAG ACCGGTTATC
    62401 TATACAATCA CGAGAATTGA AAAGTATCGG TGGGTGTACA CCCACCGATA CTACTTGTGT
    62461 TCAGTCCACT GGGGGTATGA GGTTGGTCGG TGCGTTGACA CTCACATCCG CTATCGTCTG
    62521 AGACTCTACA CCGTGTTCAC GACGCCATGC TTCGTATTCA GCTCGTCGTT CGGATTCTCG
    62581 CAGGTCGTAG ACACGAATGG CGTCTGCCTG ACCCTCCTGA CTCACCGCCT GGATGACTTC
    62641 GTCCTGACTG AGTTGACCGT CCGCCACAGC CAGCGCCAGG ACGGTCAACA AGCGCTTGAT
    62701 ACTGCCTGGG TTGGGAGGAT CGAACAAACG AGCGTCGTCT CCACCACTGA GTCCATCGGC
    62761 TGTATAGACC CCAAAGTGTC CGATGACGAC ATTGCGCGCC AGAGCATCTG GATCGAAGTC
    62821 CTCGTCCCGA CCACAACGCG TGGCTGCCTT GATACCACTT CGGATACCCG GTTGCAGTAA
    62881 GTCTTCGAAA TACCGTCGTG CGCGACATCC ACCGATCAGC AGTTCGTAGG TCGGATTTGG
    62941 TGTGAAGCCC TGTTCGTCCA TTTCGTACAG CCAGTGGTCT TTAGGCAGCG GCATAGACAT
    63001 CGTCGCAAAC ACATTACCGT CGCCCAGATT GTTTACGCAC TCGTGGATCG TACCGCCGCA
    63061 AACATCAGCG ATCTCAGAGA TAATGTCCGG AGTTTTGTTA TGCATGGTCA GTCACCGCGT
    63121 CGATTTGGAA AAAGCCACTG TAGTGGGCAG CAAGTGCTTC GCTGAGGATG CACGAAGCAG
    63181 CGTCAGGACG GATCCCCTCG GGGAGCGTTA TGGTGAGCTT GTGTTGTTTT TCTTGCTGTC
    63241 GAGGACGACG TTCCAAGAAC AAAGCGGAAC GTTCACTGTG TTTCAGACGT TCGCCATTAA
    63301 GCTTTTCCAC CGACAACGTC GGTACTGACA TGCCTGGCGC GTAGAAGAAA ACGTGGTCGA
    63361 CTTCTTCGAT CAATGCAGGT AAACGCGCTG CAAAGTACGG CGAATAGATG AAGTAGACTC
    63421 GACCACCCTG GAGTGCAGAT TGCCGCAGGC GGTGAAGTAA CTCCATTGCA TCATCTAGTC
    63481 GGCCCGTGGC CGTATCTTTA GCTTGGAAGC TCGGATAGAG CTCGGGTGGG AGATTCTGGG
    63541 CCAGTAGTTC AATATGGCTG TCGATATACC GCTTATCGAC TTGGCTGTGC TTAAGGCACA
    63601 AGGCCAGACC AGGTTTGAGC ACTGAGACCC CAGGCAAGAT TCCTTCGGGA ATCTGGACGC
    63661 CTTCGGAGTG ATCCATAGTG GTTTCCTAGT GAAGGACGGT TTCACACAAC CGTCGGGAGC
    63721 GAGTCTTTAC GAGACTAACG GCGCTTTAAC CTTTCGGCCA GAACGCATGA CCTTGCGAAG
    63781 TGGACTGAGC GAAGTTATAG TGTCTAACTC CTTCAGGATA TTCGCAGCAA GCCGGGTAAA
    63841 TCAGTCCAAT CCAGAAACTA TGTTTAGCAG GTGCATGGAG GGTATTGCAG GATGGACACA
    63901 TCCAACGATA GCCGCCTCGT ACAGTGAAAC CCAGTAAGTC TCTATCGCCT GGAACAATGC
    63961 TACGGTCGCA GAGATCGTAG CGTTCGTTGA CGACGTGCTT CACGTTGAAA GCGTAGGCGG
    64021 TAGCGGCACG CCTCCTCGTC TCTCTGGCGA GTCGAATGTG TTCACACCAA CGCATACACC
    64081 ACTCACGTAG ACGATACATC GACCTTGTCC TTCTCCAGAC TATCCCAGAT AGCAAGAAGT
    64141 TGCTCGGCGC CTTGAGCGAA CGGTCCACCG AAGAGTCTCA CATAGACACA CAACGCCATG
    64201 AGTTCGTCAA ATGTCACAGA GAGATCATCC ACCCAACAAC GACCACCTTT CCCCGGAGAA
    64261 GCACCCTGTA TCCGATCATT GAGTCCCTCC ACCACTGACA ACGCAGTACC GATGGAAAGA
    64321 CGTATACTCT TTTTCGCTTC AGAGGAATCT GGTAGCTGGT GATACCACCA GATCAATTCA
    64381 GCTTCCAGGA TATCGAGATG TTGCTCACCG TCAAGCGTCA ATGTCCCGGG TTTCTCAGGA
    64441 TCAAATCGAG ACGTACCTTG ATAACGCTCA TTCAAGATGC TACGAGCTTG TTCCTGAGTC
    64501 ACCGTTTGGA ACAGTTTATC GAAAGAGATT TCGAACGTGA TTCCGGGAGT CTCCGCAAAA
    64561 GGGACCGATT CGATTGCCAT GTTAAAGTTC CTTTAGAGTG GTTGCATGTG TCGAATGATC
    64621 AACTGAGGTT TGCGGAAATC CCGAAAAGAG TTGACCGACA TTTCATACAC GATTCGAGCT
    64681 TTTTGAGGAA TACTCTCTAC GAACTCGGAG AAGAAGTGAA TGCCTTCCAC CGTCGAACCG
    64741 TCACGAGGAT CAATCAAGGA TAGTTTCAGG TGCTTTTCTT TCAGCACACG ACAGTCCTCT
    64801 CCGTCGATCT CAAAGACGTT TTCGAACACC GGTGTCGGGA AACCCTGTCC CCATGGACCG
    64861 GAAGCATCTA GGAGGTCTAC GAACCCTGTT TCGAAATACC CCACCGGAAG CTCGCCGTCA
    64921 GTATACAACA CAGCGTCCAG GAGTTCAGGA GTAAGCAGAC TCGCTGCGAC GCTATCGAAA
    64981 GCGTCCCGGA ATCGCTCTAC GTCGTCTTTC AGAATACTTA GTCCGGCGGC CATGGCGTGC
    65041 CCACCAAACT TCTTTAGAAG CCCAGGACAT CTCGCGTCCA CTAACACCAA GGCATCCCTC
    65101 AAATGAAAGC CAGGAATGCT CCGAGCAGAC CCCCGTAATT CGTCTGAACC CGGTGTCGCA
    65161 GGAGCAAGCG CCACAACCGG TCGATGGAGA GCTTCTTTAA GCTTCGAAGC GACCAGCCCC
    65221 ACGATACCGG GATGCCAACT CGGGTCAAAG ACGGTAACAC CATGTTGGTC TCTAGAGTAG
    65281 TGTTTCTCCA GGAGCAGTTC GGCTTCCCCA ACCATCTCTA GTTGCTTTTC TTTACGGGAG
    65341 TCGTTGATCT CTTCCAACAT ATCCACGTAC TGAACGATTT GGTAAGGGTC GTCGCTAGTG
    65401 AGAATCGTGA TTCCTACTGT CATGTCATCC ATGCGACCAG CGGCATTGAG CCTGGGGCCT
    65461 ACGGCAAAGG CGAAATCAGT GGCGGTAAGT TCTTTGATGT TCTTACCTGC TTTCTCGATC
    65521 AAACACCGCA AACCTTTGGA AACCTTACCC GAACGGATAC GGCGTAGACC GACAGCGACG
    65581 AGAATACGGT TGTTGTAGTC CAGTGGTACC AAGTCAGCTA CTGTACCCAG GGCCACCAGG
    65641 TCAAGTAAGG AGACCAGGTC TGGTTCCGCT TGAGTAACGG GTTGGTCGGT TTTTAGAACG
    65701 TGACGTGTCG CCAGGAGCGT GTAGAAGATC ACGCCGACGC CAGCCAGGGC TTTGGATGGA
    65761 AACGGATCAC CTTTGACGTT GGGGTTCACT ATAGCGTCTG CTTCAGGGAG GGTTTCGCCT
    65821 TGAAGATGGT GGTCGGTAAC GACGACTTTG ATTCCTTTGG ATTTGGCATA AGCCACGCCT
    65881 TCTAAACTCG AAACGCCGGA GTCCACCGTG ATGATCAACT GTGTCCTGTC GTCCATGGTG
    65941 TCGATTAGAC CAGGAGTGAG ACCGTAGCCG TGGACGAAGC GGTTCGGAAC GACGTACTTG
    66001 ACGTTCTGAG CACCGAGGAG TTTGAGTCCT CGGTAAGCTA CGGATGTACC CGTCGCACCG
    66061 TCGCAATCGT AATCCCCGGA GATCGTGATC CACCACTGCT CACGGATAGC CTGAGCGATG
    66121 AGTTTCGCGG CAGGGACAAT ACCACCCAAT TCTTTCCAAT GGAGCAGTCC GGACAGTAAG
    66181 TGTCTGACGG ATTCAGGTTT CACCGAACCC CGAGCTGCAT AGATCCGCCG AATCACCGGC
    66241 GGAATCTCTG AAGGCCAGTC CGCATCGTTA TAACGGGGTA CGGGCCGCTG TTCAATCTTA
    66301 ATGGACATGT TTGAGCAGAT CCTCGTGGCC CGTAGTGTGG AGAGAGTATG TAGTATCCCT
    66361 CACTTCCGTA ATAAACAACG AGCACACTAA GCCTTCGGAC TCTAGAGTCC GAAGGCTTAG
    66421 TGTTTTATGC GTTCACTGAC TTACCACCGG TTCACTGGCA TCAACGGCGA AGCATTGCGC
    66481 TCTTTCTTGG GAGCCGCTTG CGGTTTGTCT TCCCCCACGC GTGCCAGGTC GTCCAGCGCC
    66541 GCAGTGACGA GATCCCGATA ATTGGTTCCC AGGTAACGCG CCAGAGTCGT CAACTGTTCG
    66601 ATCGACGGGA TTTCGATACC CTCTTGGGCT TCACGGAGCA CTTTTTCGGA GAGGCCGGTG
    66661 CCTTTGGTGA CTTCAGCGAG GTCTTTGTCT TTGAGGAGCT TGGTGAGCTT TTTGCTGACC
    66721 TTTGGAAAAC GCACGTTAGC CATTTCTTGC TTTCCTTCTT GAAAAAGAAT CGGTGGGGTT
    66781 CAGACATCAT CTCGTAACAT TCAGGCAACG ACCGGTTGTC GAATACCTTG AGTTTAGTGA
    66841 GCTTGTCGCT CCGTTCCGTG GGGAGGCGCC AGACTTCCAC CGCCCCACCA CACGTCGGTT
    66901 CCATCGTGAA CGCACCAAAC ATACTGCGTA CCGGACACAC AACGTGCTTA TACTCTTCGC
    66961 GTAATCGGTT AAAAGCCACA CCACCGGACC CGATGGACAC GCTGGCGTAT TTCCGATAGG
    67021 TGTAGTAGGC CAGAGCGATT TTACCGCTAT GCCCTTCAAG TTCCACCACA CCGTCCAGGC
    67081 CGAACAAGAG GAGGGTGAAG GAATTCTCGT TGTTGAGCAT ACGCAGCTCG TCAACGAATT
    67141 TATACCGATT GATTACCAGA TCCAACGATC CCATTAAGGC CAACTCACCC GCCGCCTTGA
    67201 TGACTTCGGC ATCGCCCGCG CCGGCATACC CGTAGAACAC ATCCTTGAAC TTGTGTTTCG
    67261 CACTCCACAT TTTGATCGGT TTGTCGTAAG GGAATATCTT TCCCGTCTGG AACTCGTACC
    67321 CTTTGGTGGT TAGACGGCAA GAGTCTGCCA GCACCAGTCC GTGGGTTACA GCGATCAACG
    67381 TCATTGATAA TCCCCTATGT TCAGTTCACA GTCCGGTGAG AAGGTACGTA GTCGCTGAGG
    67441 ACATAGCCAC CTTCTTCTTC GAAAAACGCT TTGAGTTTTG CCACGGCCTC CGATCCATTA
    67501 CTGACTTGGA TCGGTGACAT GGTGTTCTCA GGAGTACTCA ACCCCACCGT GAGTATCGGA
    67561 GCAGTGACCT GTGGTAAGGT AAACGCACTA CGTGTCACCC CATCACCGTC GGAGGGTGTC
    67621 TGTGACAGGT GCACCTGCGC CAACTTGAAT GCGCCGTCGA CACGTTTGAC AAACCCCACC
    67681 AGGATGTCGA TCTCCAGACG TACTCCTACG TCCGTATGCA TCATCGACAT CAAGACGTGT
    67741 CCCATCAGTA GCGGTAAGAT CTGCGGAGTG TTCTTCACAC GCAAATCGAA TTCGAGGGAC
    67801 GATACGGGGA CAGTAACGTG CACGCCTTCA TCGTCGAAAT ACGCTTCACC AGGAGCTGAT
    67861 TGGATCCTCA GAAAGCGGGT TTGAATAGCC TCCAGGAGAT TCCGACAGTA TTCCTTACGT
    67921 CCGGTAAAGT CCTTGGGTAG TTTGATACGA ACGATTTGGT AATACTGATG CACGATAGGT
    67981 CTCCTATGAA AGAAGGACCA TAAACCCACC CCTATCGAAG GGGTGGGTTT ATGGAGGGCA
    68041 TTATGGGCGA ACGTTTAAGA GTTGCTTGAG GTCACTGGCA TAGAGCGTCG GTACGCCGAG
    68101 TTCAGTAGCC TTGTCCAGTT TGTTCTTACC AGGGTTATCG CCCACAATCA GTCCTGTGGT
    68161 CTTCCGCGAC ACCGACCCCA CAATTTTGGC ACCACGTTTG GTTAGCTCTT CAGCGACGTC
    68221 TTCTCGGGTA CCGTACGTGT CTTCAAAGGA CCCTGTAATG ACGTAGGTGT GTCCTCGGAG
    68281 TTCGTCGGTA GTTTCTGACC ACGGCGGCGC TTCGGGATTG ACTCCTTGAG CAATCAGGTC
    68341 ATAGACCAGA CCTTGGTTCG CTCGGAAATA ACTTTCGATC CCTTTAGCGG TAGTCGGACC
    68401 GACGTTAGGA GTTTGCGCTA GGTCTTCCGC CGAGGCCTTT ACCAGAGCAT CCAGTGTACC
    68461 AAAGTGTTCG GCTAACTGAA CCGCGGTGGC TTGACCCACC AACGGAATCC CTAGACCTGT
    68521 CAGGACGCGC GCTAGCGTCG TCTGTTTGGA CTTCTCCAGC GCAGCCAGTA TCTTAGTCGC
    68581 CCAGACCTTC GAATCATCAC TAGAGACGTC TAGCAGATCC TGGAGCGTAA GCCGGTAAAG
    68641 GTCAGCAAAG GTCCTTAGTT TCTCTGACTT GATCAGATTA GCTAACGCTA CCTCACCAAT
    68701 CCCTTCGACA TCTAACGCCT GACGTGAGAC GAAATGTTCG AACATCCGCT GGCGCTGACT
    68761 GGCGCAAAAC ACACCACCGG TACAGAAGTG GTTGGCTTGA CCCTCCAAAC GTACGATCGG
    68821 GTGCCCACAC TCACAGACGG TGGGGAATGT CCACTGAACT CGTTGTGTAG GACGTTTCAA
    68881 TACGGCCGCG ATCTCAGGTA CGACGTCTCC CGCTCGACGA ATCAACACAG TGTCACCGAT
    68941 AGCCAGATCC AACCGTCGGA TAAAGTCCTC GTTATGGAGG GTTGCGTTAG TCACCGTAAC
    69001 CCCACCCACT TGGACTGGTT CGACTTCTGC CACGGGAGTG GCGTTGCCGG TACGACCGAT
    69061 TTGAAGTCGG ATTCCCGTGA TGACCGTGGT CTTTTCCTCT GGAGGGAACT TGTAGGCAAT
    69121 CCCCCAACGT GGGGCTCGAG TCGTGAATCC TAATTGATCG CAAAGTGCGT AGTCATTCAC
    69181 TCTGAACACC AGGCCGTCAA TACCGAAAGG TAACGTACCG CGCTCAGTCT GCCGGTCGGC
    69241 TAGATAACTC ACCAAAGCTT CCGGCTGTTG GTCATCAGCG TCCAGGGGTA TGGGTAACCA
    69301 GGACAGATCA AACCCCCATT GGATCAACTG TCCAAGCGAT GTGCTATAGG ACGCTGGTCG
    69361 GTTTTTGACG TAGAGGACCG TGTAGGGAAT AAAGACGAGT TGAGCCCCAG GAAGACCCTC
    69421 GGACCGTAGA CGCCTGGCAA TACCTGCCGC CGCATTCCTC GGGTTGATCG CTGGAGCTTT
    69481 ACCCAAGGCA GCGAGGCGGT GATTGTACCG TTCAAACTCG TCGTAGAACA TCAAGAGTTC
    69541 ACCACGGACC GTTAGTTCTT CCGGAGCCGA GCGTGGGAGG CTTTTCGGAA TCGAGTCAAA
    69601 TCCCCAGACG TTGTGGAGGA TACTTTCCCC TTCGTACCGG TCACCGCGGG TAGCCGCTTC
    69661 CACGAGTTTG TTGTCCAGAT ACGTTAACGA CACGGCTAAG CCGTCGTACT TGAAACTGGT
    69721 GTGGACGTCT TGGGTACCCC ACCCCGCTAA GACTTCTTGG AGTTCCGCAG CAGTGAAAAC
    69781 GTTGTCCAAC GACAACATCG GGATCGTGTG TTTGACGGGA TACAGACCGC GTTTGATGGG
    69841 AGCCCCTACC GCTTCCGCCA CAGAGGTACC GACGACCCAT TCTGGATGGA TCGCTTCGAT
    69901 GGCCCTCAGT TCCCTCACCT GAGCGTCGTA GTCGGCATCG GAGACCGTAG GGGCATCGGT
    69961 GGTGTGGTAG TCGTGCTGTG CCTGCCGTAC GGCCTCTACG AGGGCCTGGT AGGCTTCTTT
    70021 GGTTACAAGA CTCAGATCAG CCATAAAAGG TCCTTGAAGG TGGTCGTTCT AAAGAGATAG
    70081 TATACGTCTG AAACTCCTTA ATATCGGGCA AAAGAATAAA GAACCACACA TAAGCCTCCC
    70141 CTACCGATTG TGGTAGGGGA GGCTTATGAC TCAGAACATT TTCAATGTCG CATAGTCGTA
    70201 CTGGCGTCCT GGGTAGGACT TATTCAAATC CTTGAGGAAC TTGACCACCC ACGCTTTGAA
    70261 TAGTGGGAGG GCCGTTTCAC CTTCCTTCAG TGTCTCATAA GGAAGGTCGA CTGTTATCTC
    70321 ATACATTCCA GTATCGGCCC CCGACAGTTC CACAATGACG AAGTCGGCGG TGAACAACTC
    70381 CAACTTCTCT TCCCTGATTT TAAGGCGTGT CTGTAGTTGT TTTCGCCAGG TCGAAGAGAC
    70441 CTTTTCCAAA CTGTCATGAA AGGCTCCTTC CTGGATCAAA TCGCTCTCGA CAAATTCCCT
    70501 GAGTGTGTCG GCGTTCATGA AGTAGAACGT ATCCAACAGT ACCGGACGTC GGTAGATAAG
    70561 ACTGGCTGCT TCGTTGTGGT CGTTGGACAC GACAGCCCAG TAATACCCTG ATGGACCGAC
    70621 TCCGAGTTCC ACGCGCTCGA ACCAGGCACA TTGAGCTTGG ATCTGCAGCT CCAGAGTGTG
    70681 ACGGAGTTTT TCGTCTTCCG GTACACGCAG GTAACGGGGT AATAGCATCT GCCCGGCTCT
    70741 TCCGACGTCG ACATCAGTAT CGAAGAGTTC ACGGTAGAAG TCCAGTTCTG TCAATTCCTC
    70801 GAACGCCGCC GCAAACTCCC TTACACATTC TTTGGCTATG CGTAACCCAC CCACACCGTT
    70861 CAAGATATTG ATGTGCTCCA GAGAGAAGGT GAGTCGATTG AATTTTTGTT GAGCATTGGG
    70921 GACGTTCGCC GAACGGATTT GTTTTACTTC TGCATTCATG ACGATACTCC GGTTCTTTAG
    70981 GTGAGGTATG TACAGCGGAG TAGTATAGTT CTGAAATAAT TTTGAAATCA GAAAAAATGA
    71041 GAAATCACAC TAGCTCTTCC CTGGACCTTT TGGGGTCCAG GGAAGAGCTA GTGTTTGTTA
    71101 AGCGGCTAAC GCGCGAAGTT CTTCTGTTGT TGCCTCACCA TTGGCTTTGA GCTTGATGAG
    71161 ATTGAACAAA TGCTCCATGG GTGCTTCGAA GTACAACGCG ATGTCTTCTT CACACTCGCT
    71221 CAAGTACCCC ACTGCACCCT TTCGAACGCG ACTGGCGCCG ATCATCATCG GTCCTGCTGT
    71281 GGTTAGGTAC AGAGGGCGCA AGAGGAGTTT GGACATTTCC GTCCCTTCCA ACGCTTCGAA
    71341 AAGCTTACTG TAATCTTCTT CACTGGACGC TTGAAGGAAG ATGGCCAGGA ATACCAAGAA
    71401 CGGTTTGAGC TCTTCGAACG GTCCCGTGAT GACGGTGTGG TCGATCTTGG ACAGCACGCA
    71461 AGTCTTGAAC ACGAGTTCTG TGTCCGACAC CGCCACCACA GAACCACCGT ATCCCAACTC
    71521 AAACTCCGCT GTCCGTGACA AAGCGTCGCC GACGGTGGTT TCGTAGGAAC CCATGAGCGT
    71581 ACCTACGACA CGCCCACCGA CACGAGCCAC CGAGCGTTCG TTACCGTCAT ACCGGTATTG
    71641 GTCGACTTTG ATCACTTCAC TCTCCTTTCG ATCAATTCCA AGGCTTTATC GTACTGGATT
    71701 TTCTCTTTCA TGGCCAGAAC GATGGCGGCT GAAGTCTCGT GTCCTTCGTC CAGTAGGCGT
    71761 TGAATTTCAC TTTCTTGTTC GGTAGCGTAG TACGTATCGG TATCTTGGGT CGGATGAGCG
    71821 ATACGGTTGA AGGCACACAA AGCGTCCGAC AAAGCCCAGT AACTGTGGAC GTGAAAGCCC
    71881 AGAAATAGTA CCGTGGTGTT CCTGACCCTC CGCATTTCGT TCAGCAAATG GTTGTACGCC
    71941 ACCACGCACT CATGTGACAT CTGAGTTTTG TGCTCAGCCG CCGTTGTTCC CACCAGCAAG
    72001 TTGTGTAGCC GTACCTGAGG AAACTGTCCC AGCGGACAAT CGAGTAGGAG TTTGTACAGG
    72061 GTCTTGGTGG CACCACCCAG ATACAGTGGG AAACGGTCGG GATGGTGGTT CTTGACAACC
    72121 TTGACTTCTC GGGTGAGGAG CCATTCCACC ACAGGCAGCC CGTGCTCGTA TGTCGGCATG
    72181 CCGTAAGCGC GGGCTGAGAA GAACGGTCGG TAGATCTGAC CCATTGCACG CCCTTCGACA
    72241 CCGACAACCA CCATTTTTTC TCGGTCGATT TCGTAGTTCT TGTGTGTACC AGCGATGTGG
    72301 ACTAACAGCA AGTCCGTCGA AGGGGAGTAG TTCCAGAACC AACGCGTGCC ATCGGACATG
    72361 ATTCGATCGC CTTGGGCGTT CAAGTCGGAT GTCCAGTGCT TCTCAAGCCA GAAAATCGCA
    72421 TTGGCCATAC CACCCAGATT GTCAGTCCAT TCTTCGCGGT ACGGTACCAG ATTCGGATCA
    72481 GCTTTCATCG TTTCATTCCT CAGCAGGTTA GATGTTCATT ACACCAACAA TGTCCCATTG
    72541 GACGAGGTGC AATGTTTTTT AGAGCTATTA AGACGGCTAC ACGTTTACTT GCGCAGTCGT
    72601 CGCTTTTGAA GGTACATTTT GAGAAAAAGT ACTCCCATCA CTAGAGTCAC CACTGGCCAC
    72661 AACACTGACG TCAGAAAACA TCGGAATGGC GAACCGTAGA GTGTTTTGAT AAAACGCTCG
    72721 TGAAACGGTG ACAAAGGCTT ACCGGAAAGT CGAGCCACTT CAAGCTTGAA TACGGCGTTG
    72781 GTGGAGGTAC GAAAGTAAGT CTCCAGGACG AACCAGAAAT ATACCGCCAA AGAAGCAATT
    72841 AGTAAGAAAC TCATGGAAGT GTCCTTCTTG TACAAGACTG AAGTGTAGAC TATTGTCATT
    72901 CTTTATTCGT AACTTCAGTT TTGCGACTGG CTTCGAGAAT TGGCAGGTTG GCTTCGGTGG
    72961 GGATGTAGAT GACCTGGTTC TTGGTATGCT CGAGGTTATT GACGAACAGG TAACGCAAAT
    73021 ACGCCTCGTT GTCTTTGAGA CTATTGCCAA TAATCTTGTT CGCTTGAGCC ACACCTCGGG
    73081 CGCGGATGAC TTCTGCATCG GCATACGACT GAGCGCTTTC CTTGGCCGCC AGGGCTTCCT
    73141 GGACTTTCAC TTGCTTGCTG GCGAGAGACT CCGCGAGTTG AGCCTGGCCC GACAACCGAC
    73201 TGGCGTAGAC GCTGTACTGA GGAATAGCCC AGAGTAACGC TACGCCACCG AGGGCGGCAA
    73261 TCACCACAAC GGTGATAAGA TGTTTCAGCG AATTGTCTTT CATGCCTTCT GTTCCTTTAA
    73321 AAATTGACGG GATGTACCTC GGAGGGACTT TTCAACACTC GATGGTCTTA ATCAGTCATC
    73381 GTTCCTTTGC AGAAAAAACG GACGGTGTCG ACGAGTTGTT GTACGGTGTA GATGCGAACG
    73441 GCTTCTTCGT CAGGGATGGA GATATTAAAC TCAGTTTCGA CGTCCGCGAC CAACTCAACG
    73501 ACATCCAGCG AGTCAGCAAA GAGATCTTCC ACTAAGCGAG AGGATAGGGG CGCATCCTTG
    73561 ACTGCGAGAA TGTACCTGAC GGATTTGAGT ACGCGTTCTT CAATGGAAGG CATCTAGGAA
    73621 TCCTGAATGG TTATCGTAAC AAGGGCGAGA TATCGAGAGT ATCTCTACCG CGTTGTTGAA
    73681 GTTTGCGACG GATCTCTACA GCGCTATCGC GCCGGAAGTC GATGCTTGGG TTAACCGTGT
    73741 TGTCTTGCAA CTCGCCGTCA TCAGTGTACA AGTTAGCGAC GCCTGCAATA CTAACGGCGA
    73801 GAAGTTCACG CAAGATCCGC AGTTCTTCGA TTTTCGGATC CGGTCGTTTG GTTGGATTCT
    73861 TTTCCAAATA CGACTCGACC AGACGGCGCA CTATCTTAGC ATCTTCAGAG AGCTGTCCTT
    73921 CTTCCAATTG TTCTCTAATA CAGACGTTAA ATAACGCCTC ATCCGCGACT TTATCGAAGA
    73981 AAGCCTCCAT CTCCATCAAA GACGCCTGAC TCTCATCTTC GACGATCTCG TTCCAGATCG
    74041 TACGGGCTTC AGTTTTGGTG ACAATTAGAC TGGAGTGTGC GCCCATGTTT TTCTCCTGTG
    74101 AAAGGCGATT ACACTTACGC AAGATCGCCC AAGCGAGATA CACTCCAGAG AATGTTTACT
    74161 CATCGGGTTT TTCCGCGTCA GGTGATTGAC AAGGTGGTAA GTGGGGTAAG AATCGTCTCG
    74221 CATTCAACAC CACCCACTTT GCTACTTTGA CCCATCCCTG AGGCGTTTCC CTGACTTCAG
    74281 ACGACCATGG GCTGATGAAT GACAACAGGT AAATAGCCAC TCCATGTTCA AAAGACAACC
    74341 CTCCTTCCGC CCACTCTTCA CGATACTGGT AACACTTATC ACCATGGGCT ATGATGAGTC
    74401 CATCATTAAT CCCCGAATTT ACCGGTAAAC CTTCGACCTG ACAGAGTTTC TGGTAAAAAG
    74461 TCACGAAATG TTGCATCAAG TAATCGTAGT GGTTGGACAC AAGGTCACCT CTTAATTTGA
    74521 TCGTTTACTC ATGTGAGTTT GGTGTCTCGA CCCCATGACG CAATCGAAGG GCGATCGCGC
    74581 CAACCCGTGA GTTTAGTGAA GTCCGGCTCC ACGCGTCGGT CGTATCCGTG GTCTCGGTTG
    74641 AGATCTTTCG CCAACCACAC ATCGCCCAAA CGCGAGGCAC CAGTAACACG CCACATCCTC
    74701 CCTTCAAAAT CGACGAACAA CTTGAACTGC TTCATGAAAG GGTGCAAGGC CATTTGCGTT
    74761 GATGCGTCAC GACGGAAATA CTCGAACATG AAGAACGCGT AGGCTATCCC AGTCTCACGC
    74821 AAATACACGG GGTGGATATC AAGGAATTCG TCAATGTGGT CATACCGACG ATACCATGAT
    74881 TCTGTCCGAA CATTTTTCTC TTCGGACGCG GGGTCCTGAA CAACGGGTTC ATTCACGTTG
    74941 ACTTCCTCGA TGGTTGTAAT TGAGAGTGGG ACCATCCTGA AAAGATATCC CACATCCTGA
    75001 CGGGTCGACG ATTTTCAACC GCTGACATTT GTACAACTGC TGGCCGTGTG CGTATTGGTG
    75061 GAGGGCGATC ACCGCGCGTT GACAGTCGGT CTGAGTCGGA AACTGGTAGG GTAGTACCGG
    75121 TTGTGCCGTG GAGGTGTTGA CCAGAATCCA GATGAGTAGA GTATGCATGG TAACCTCCTC
    75181 GGATGTAATG GGATATTCGA GCAGATCAGT CTGGTGTCTG GAGTATAGGG AGTGCCGCAA
    75241 TCACCCAGAA ACCGTAAGGT TCCCCATCTA ACCCGTCTTG GCTTGGATGG GGATCGTGAA
    75301 TAAGTTTCCA ACTGACATCA GCGATCTGAC CTACAACTAC ATGAGACCAA TCACCCCGTG
    75361 GACTCTTACC GCTGACCATG ACCAATGCTT GAGTTGGTAA AGTTAGCCAA CTTGATTTCA
    75421 ACCACTCCCA CGGTACCCAA AGTTTAACCC AACCGCGTTC CGCTAACCAT TTCTGGGCGT
    75481 TCGCGTGTTG GGTATCTGAG CTTTCGTCCG TATCGTAAAA GTGCGGTATT TCTGAAACAG
    75541 GGAGATCCAA CAAAGCCGCC AAACAGGTTT GGACGCAATT ACCGCGTTCT CCTGCTGGAT
    75601 TATCTGATTT ACCGAATCGT TTCTGGAGAG GAAAACGAGA TACCTCACGA ACTAGTGACA
    75661 CGGTTTCCTC CTCAAGGGTG TGGGAAGGGG TAACTATAAG TCTGTGGTGG CATGACTTGG
    75721 AGAGGACTCT CTAGCGTACG GTTGATCAAC GATCGTAGGC CGTAGAGTCT GATCTTCTGA
    75781 ATCTTCTCCT CGATAGCTGC TTCGTCACCT AGTGAAATCG GTGGATGTCC CTGAGCAATC
    75841 AACTCGAGAT TCAACACGCG AATCACTGCT ACCAGATCGG TAATCTCTCC TTGGAGACTA
    75901 GAGAGATTGG TTTGCAGAGT CTTGGGGTTG ATATCGTACA ATCCGAAGCG CGAGATCTTG
    75961 AAGACTTCCT TGACGACCTC AGCGGCTTCC TCCCCCACTA ACCCCACCGC GTGGAGTAGT
    76021 GGGGGTAATC CATGAGACTC ATCCATGGAC AGGTTCCTTC GCGTCGCGAA GCTCTTCCAC
    76081 CGTCTTCATG CGGGTGTAGA GCGCCACCAG ACGACCAAAT CCGTACAACA GGGTACAACC
    76141 TCCGATAAAA GCGAGGATGG TTTTCATGAG ATACCTCCTT TACTTGAAAG TAGTGATGCC
    76201 TTACTCAGAA CGGTCGATAC CCTTACTGAC GTGCACGCGA AATGCTACTG ACGGTTGAGT
    76261 GATCTTGATC GACCTATTCA TCACGTCTCG GAAAAAGACG TAAATGTTCT CACTGGGGCA
    76321 GGTCGCCACT AGCGTCGTTT CTTCCCTGGG AAGCTCTGCT GCTCGCAAAG TGGCTTGGGC
    76381 AATGTGGTCG ATTTCCCGTA CGCGCCAACC GTCATCTTCC TCATTCCGCA GGTGGGTGGA
    76441 TTTCCAGACG ACCTTCAAAC CGTTGGATTC GGTATTGAAC ATGATGTCGC GATCGCACCA
    76501 AGAGAGCTTC AACAGCCGAG CCGCCAACCG GTTCGGACGA ATCTTGGTGA CTCTCAAACC
    76561 AAAGTTCGGA GAGTAATCAA GCGTATCGTC CACTCGGATG CCAAACAATT GATTGATCGC
    76621 TTTCATTTCA TCTCGAGTGA TCAAGAGAGA GATCGCGTTA AGATTTGACG CTGGAGCGGT
    76681 CATGATTGTA GGTTTCCTGG TAAAGAGGGG CTCTCGTTCA GTCCAATCCG CACAAAACGC
    76741 GTTCTTTCTT ACCGAGCGGC GCGAGATCTT CAGGTGCGGA AGACCAATCG ACCGGCCAAC
    76801 CTCCCGCCTC CTTCACTTTT TGAGTCAACA AACTCTGGTA GTCATCGTTT TGCACCACCC
    76861 ACCCGCGTAA CAAATCGTCG AACCGTCGTT TATCGAAAGT ATCGAGTCGC TCGTGGATTT
    76921 CTGCATTGAG GCGCCCTTCC TTCCAGATCT CTCGGATTTC GTCCTCGTTA TACGAACACA
    76981 TCAGCAATCC TTCCGAGAGA CAACCGACGA GTTCGTGTAC AGGATCGGTA TTGACTGACA
    77041 CATTGGGTTC GTCATTCATG TCAGACTCCT TTGTATTTTT TGGGAGGCGG GTAGTCGCCC
    77101 ACTACGGTAG CAAACTTAGC CACGGTGAGA CTCCCAAGTT GCGCTTCAAA GCGTTTGGTG
    77161 AGTAAACCGC GCACGAGGTC GCGGACTAAC CCCGTATTCG GAAATCCATT CGTAGGGTCT
    77221 TCCAGGAAAC CACAACTGCG TTGGTACCAC TCTTCTTCCG TGAGGTGGTT CTTGGATTTG
    77281 AGTTCGGCTG CGGTAAACAA CACGTACTTG CTTTGGTTAA TACGGCTGGC CAGGTCCGTC
    77341 AGGAGACGGA CCCTGGCTTG TTCCGGTGTA GTAAACGTGC TAACCATCTT AATTCAGCAT
    77401 GTCCGTGTGT TTACCGATAA AAGCCCAAGC GTCAGCACCA TCGAGCTGGT AGAGTATATC
    77461 GCAAAGACGC TTGTGTTGTA CGCATTTCTC CAATGCCATG AACTGATGGA ATGCCTGCCC
    77521 TACCCGAAGA CCACCGCGCC GGTTAAAGGT CTTCCGAAAT TCCTTGACTC GCGTGAGTGG
    77581 GAACGTCAAA CTTGAGTTCT CGTTCGGCAC TGGCACAAGA TCGAAACTGT TGGTCTTGCC
    77641 GGACATGGTC TAATCCTCCT GTTGCCGCGA GGACAAGGTG ATGCCCAGGG CCGAACGCGG
    77701 ACCTTTGTAA CGTGAATTCG CCCAGGACAT GGGTTGAAAC TGAAAGTCCA CCGGTAATCC
    77761 GGAGAGACGC GAGAGGTGTT TGGAAATCAA GGTAGTGTGT AAAATCCATT TGGTGTCAAG
    77821 TTCCCATTCT CCGTTGTCGT GAGCTTCAGG AAACTCACGG TGGAAATCTT CATCGGAAAG
    77881 AATCATCCGT AGATCTACAT CTCGCCAATC CGGACGCACC AGTGACGATC CAACGTGATA
    77941 CACGGTGTGG TGATCCAGGT ACGCGTAAGC CGCGGAGATC TGCTTACACG CGTTTTCCAG
    78001 AAAGAAGATC GCTGGAGCGC CCACGTGAGA AGCTTTGTAT TTGAGGGTAG TATCCTCTTT
    78061 CACCGCCCAG TTATTGAGAC GTCGATATAA CCAGATCCAG ATACGAACCG CATGGGCCAA
    78121 GAAGAATACC GTCCAACCCA GTAGGAGTAG ATTGGAAAAG ACGGTAAAGT GTCTGGATTC
    78181 CTCTAGGTTC AGAGGAACTA CCCATTTGAT GATCAACAAC CCTGCGTAAA CAAAGAAAAC
    78241 GGGTAAAAAC GACATACCAG TTGCCACCAC GAATTCCCGT AGCGAACGGC GAGAGATCCC
    78301 CAAGTGCCTC GGCAGTGGTA GTACCGTCCA AAGTATTTTC AAAGACCACA ATTTAAATTG
    78361 GCTCATTTTC AGACTCTACT AAGAGTAACG CCAGATTGGT CCATGTATTT ACCGCAGCGA
    78421 TCAGCGTAAC TCACTTCGCA AGGGCGGTCG CCACGGAGGA AGATAAACTG CGCGGCACCT
    78481 TCGTTCACGT AGATCTTGGC AGGAAGATTC GTACCGTTGG AGAATTCCAA CACGACGGTA
    78541 CCGCGAAAAC CGGGTTCGAT CGGTGTCACG TTGATGTGAA TACCTGACCG CGCGTACGTG
    78601 CTTTTACCGA GCGCCACGAC CAGAACGTCC CGGGGGATAT TGAACGTTTC AACGGTATGA
    78661 CCCAGCAAGT AACTGTTGGG AGGAAGAATC ACGTAACGCT CACCCGTGTC GCGATCATAA
    78721 ATCACTTTGG CATCGACCAT ACACGCCGGG TTAGGCCGCT TCGGATCAAT GATTGCCGAG
    78781 TTCATGTTGG TGAACAACTT GAATTCACTG GCCAGTGAGA CGTCGTAACC GTAAGACGTC
    78841 GTCCCTGCAC TGATGATGCG CTGTTCAACG TCAGGATACT GAGCTTCCAA ACCTGCGATC
    78901 AGTTCGGCTG TTGGAGCCTC TGTCGGATTC GCCTGCGCCC ACTGCGCGAG CGCTTCATTA
    78961 CGAGCGTGTC GAGGCTCAGT ACGCAAAACC GTCTTGATCT GTGATGGGTG GAACGGTGAG
    79021 ATCATCGCTG GGAAATCTGC ACGTTCTTCC GGCGTGGTGG GGCGTGTGGA TTTTTGAATG
    79081 AAGTCGGTGA TTAACTTGTC GCACGCAGCC CCTACTAAAG GCCAGCCGAG TATGTTTTGT
    79141 TGTTCACGTA AGACATTGTA CTGCTCAGTA TCGAACAAGG TGTCAGGTGC AACACACAGT
    79201 TCACGAATAG TGATATCGGA AAGAACACTC ATGCCACACT CCCTAAATCC TGAAATACGG
    79261 GTTCTTTGAA GTTCTGGGAT TTCAAAAACT TGCCCGCTGG AAAAAACTTT CCTTGGGTAT
    79321 TGACCGAGTC TTCCATCACC TTCAGAATGA AATACCGCTC GCCGTCTACC ACAGAACGCT
    79381 CCAGTGTCGC ACAAACGTTC TGCTCAACGT ACCTGGCTAG ACTTTCCACC GCTGAGACGT
    79441 AATCGGTATC GAACTTCGAG AGGTTGGAAG TGTAGACTGC GTCTTGGTCA TCTTGTACAG
    79501 GGACGTTATA TTGCTTGGCC ACCGCATAGA GTTGCACCAG CAAGTAACTC GCGGTTTTCG
    79561 TCAAATACTC ATGTTGATTG ACGTATTCAT CCAACGTCGT AATAGAGTAG AAAGTAGTGT
    79621 CGAGAACGCG CCATCCACCC ATCAAGAGAT TCTCAACTCC CTGCGGTGTG ATCCCACTAT
    79681 ACTGATCTAC TTCGCTCTTT AACCACACTT GTTCTGGGTA CGTCAACTCC AAGCGATGGA
    79741 AAAACCCATC CAGCGTAACG ATGGAATCAG CCAACCCGTC CCGCAGTTCC TTGAAATTGC
    79801 CAGCCTTCGC GGCGGCGATG GTTTCCTCGA TTTCTTCGAA GATCAATTTC AACTGTGCTG
    79861 CGCCGGCCGC CGACCACCGC GAGAATTCGT AAGGATTGAC AGAAACATTA CCTGCGATCT
    79921 GGTTGATCCG GCTGTTTTGA GCATAATGTA AAGAGGCGTC AGACACGGTG GGTTTCCTTT
    79981 TGGAAGAGGG ATACATAGAA GACGCTTACC TGTGCTTTTT AACCCAACTT ATGAGGAATG
    80041 GACCTCACAG GTGAATTGGC TATGCTCTAT GACCAGCTAC CCTTAGGCGT GCTGGCCTTG
    80101 ATGATGGGCA TTTGCTGCGC TGTAAAGCAC ATGGCTCTCA GACGGCTAGC GTTGACTCGT
    80161 TCGTACCAGA ACATGGCGCT GGGTCGCTAC TGGCTTCTCG CTGTAAGTGC AATGGCTTGT
    80221 ACGGGTGGTG GCCTGATCTA CCTGGCGTTC GATCGGTTTG TCGGTCTTCC ACGTTCGGCG
    80281 GTGGCGGCCG GATTGGATGC TGGATTGAAT TTCTTTATGG GTCTGTATGC CAGACGGATA
    80341 AAGTACTTCG AACTATCCAA CGAAGCTAGA CGCCTCCCTA CACTTGCGGT GCGCTTGGTG
    80401 TATCTCGTAG CGTACTCAAC CTACATCTGG ATTAGTCTCG GATAAGACGG CATAGGCTGG
    80461 TGGTCCCGCA AGGGACCACC AGCCGTATGT TGCTTACTTC TTTTTCCGGT TACGGAAATC
    80521 CACATGCAAC ACCGACTTTT CATCAGGTGC AGGAACTGAC TCCTCGACAG ACGTCGTGGA
    80581 AGGGGTTTCT ACCGTGGCAC TTTGTGTCGA TACGGCCGGT TCTGGAGCGG ACGTCTTGGA
    80641 CGCATGGGTG ATCGCCCCCC AAGGCGTCGG CAAGAACGTG GACGTTCCTG CGAAGTTCAG
    80701 CGCCACTACC GACCGATACG GGATGACGAG TTTGAACTCC TTACCGCCAA AGCGAGCCCC
    80761 AAACACCATC TGATCGTCCT GCCAGTCCAC GCGACTGATC GCTGAGGAGT GGAAGTTAAT
    80821 CGTCTCCATC GGTTTGGCCA TCGACGCCGG TGGGAGCTGC ACGCCGGGGT ATTCCGTCTG
    80881 GATGATCAAA TGGGGTTTAT ACCCATTGGA TTCGATCCAT GCCGCCAGAC TGTAGAGTTG
    80941 AAACTGGTCA TAGGCGATCT TACAGACGGC GGGACTCAAA GTAGCTTCAG TCATGGATTT
    81001 TCCTAGGCGA TGGGTGGCAG GTACTCATGG GATAACAACT GGCTGTAGGT TTTAAGTGAC
    81061 GGTCAGAGGA TCTCATTGCG ATGGTATGCG TCCAAAAGTT CTTTCGATGC AGCATAAAAG
    81121 CCAGGCCTGA AAAGCCTGGC TTTTAAACTC GCTGCAACGC GTGATGTGTA CTTCCATCAA
    81181 CCTACTCAAC CGGACAGACC GGTACCGTCC GGAGAATAGG TTGAAGGCTG CACACGTCAG
    81241 ATGTCGATGG TATTCCTCAG GCAGCGAATC TGCCGCACTG CGGTCCCACT TTCCACCCTT
    81301 CAGCACAACT TCCTGAGCTA CAAGGCACAG GCGTACGGTT TAAAGAACGT AGACTCCCTT
    81361 GTAGTGGAGT TCGTTCTCAA CACGCGCTCT TAAGATCCCT TCACCGTAAG TTCTGGGGAG
    81421 CGACAAGGAA TGCTAAGGAG TCCGTAACGG TCTCGTCGAA GCACTCTCAG GTACTAGTCT
    81481 TCTATACCAT AACCAACCTG ATGTATTAAA TTACCACACC CATCTTGTGA GGGTTGTCTT
    81541 TAACCTCAAC ACATTGAGAC TTCCATAAAA CTTAAAAACA GGGGCGGGAT AATGTCCGAG
    81601 CTCGAACCGG TGCTGGAATT GGTTCGCAGG CGAGAGCGTC GTAGTAAACG ACGTTTTCTC
    81661 TCTTTTGATC TGGTACCTCA TAGTCAACTT CCTTACCGTG TCTTCAAACG CCGTACGGGA
    81721 GTTCTCTTAG GGAGCTTTGG CTCTCAGGAA GCAGTCGATG CATTTATCGA CTGTTCAAGT
    81781 CTTGAGGAAC TCAGTCGAAA GCCGATATCT CGTAGAATAC GTTGAACACG CATACACCCC
    81841 TGGGAGTTGT TCAGACTCCC AGGGGTGTAT GCGGTTATTT CACCAGCGTC AAGTGGGTAA
    81901 GTCTCTTGCT CGCAGGGTGG GCGTTCGGAG AGGCCTCAGG ACGTTCTCGG AAAATCTCGT
    81961 TACTAGGAAC CGTATCGAAA AACGTGGACA CCGAACCATC GTCCTCGTTG TACGTACCGA
    82021 CCATATAACG AATTTCGTCT GGGTATTGTT CATACCCTAC CACAGTCATG GGTTCGTAAC
    82081 AATCAAAGGT GTCGTTCTCG TGAAAGCACG CCACCCAACA CGGATCGCCG AGTTTAAATT
    82141 GAGGTTTAGG GGCACGGTGG GTGAGCTCCA CCATCGAGAA CGTTTCCTCA CCGTCCCGAC
    82201 TAGTCTCTGT GTCAGGAGAG TATAGGTCGT CTTGTCCCGA AGACAGTGGG GGTTGGGAAT
    82261 TGTCTTGTAA AACCATGGTT ACTCACCTTC TCATGGGTTC ATTCACTTCG GTGCTTTTTG
    82321 TTGCTGTTGA GCCAGAAAAG CTTCAAACTC TTTCTGGTGG TAGGCGTACC AATCCTGCCA
    82381 CTCAGCAATC ACTTTTCCAC GCATGACACA CTCTTGGTTG TTAAAGGCGG CGATGCTTCC
    82441 AAAGTCGGAC ATCGTAAGGC CGGACGTTTT TGTAACATCG TTGGAGAAGC TGCCGGCCAT
    82501 TCCAGCGCTG GCGCTGAGGG CGGATTGACC CTCGAGGGTG TCGCGGTACA GCCGCACAAA
    82561 ACCCAAAGGC AGACGGAAAG TAGCATCCAC TTCAGCAGGG ACATAACGAA TCACCTCTTT
    82621 AACTGTGACG GGTTTGTTAC GGGCATCGGC TTCGGCTTGC GCCAACCGTT TCTCACGGGC
    82681 ATCCAAATCT TTAGCGCGAG CCGCTAACGC ATCGTCGTTC GCTTTCTTGG AATCGACAAC
    82741 CCACTGATCG TACTTACTTT TGTAAGTCTC GTAGTCGGCT ATCGCCTTAT CGCGGGCTTT
    82801 GTCAGCTTTG TCGATTTCTT TCTTAGCACT GACATCACGA TTGTCGTAGC CGCGTTGCCA
    82861 AACCCAATCG TAAACGTGCC ACGCGCCCCA CGTTGCCACT CCCAAAGCCG CGACAGTAAT
    82921 CCACACTTTG GGGTTCAACC AACTAGGTAG TGAGAACATG GGAAGAACTC CTGTGCCGTG
    82981 AGGTGTTGGA AAGGAAGGTC ATAGAATGAC CGGGTATGAG CACCGCTCTC ATATAGAAGC
    83041 GTACAGACAA AAAATATACC GACACTGGAG TGGAGGCCTC CCAAGGCCTC CACTCCAGCT
    83101 ACTCACTTCT TACTCGACAG GGATTCGATC ACCGCCATAC CGAACAACAA CCCCAAGCCA
    83161 GCGAGGAACT CACCGCCGGT GGTCGTGTTC TGTTTGTCGA TCGCGGCCTT ACGCAGGGCG
    83221 TTACTCAACG GGTCGTCGCC GTGGGGATTA CCCAGACTAA GGTCGATGAG TTCGCGCTCC
    83281 GTGGCATCGG TCACGTCGAC CCAACCAATT GGTGACCGCG CGATCACACG CGACTCTTTA
    83341 CCGTCGCGAA TCAACAGGAC CGGCATGCCC AGCAACTTAT CGCTGGCGCG TGCGAACGTG
    83401 TCAGAGCCCC ACAGTTCGGT CTTACGGAAC GCTTTGAGTT GACGCTCGTT GTTGTTGAAC
    83461 GAAGAGAGTC CGAACACATG TTTGGAAGAA GCCTTCTCGT AACTGGCGGT ATAGTTGCTC
    83521 TGAGCCATCT CATTGATGAT GGTAAACATG GTTTGATCTC CTACTGGTGA GTGGACTGAA
    83581 GTTGTTATGT GTTGGACAGC ATATACACCC TACCCGACGA TTTGTCGGGT AGGGTGTATG
    83641 ACTCTTACAT GAAACGTTTA CGGTATTCCA TCACTGCCCG ATCTGCCTGA AGAGCTGCTT
    83701 GATCGGTATC CAACCCACGC CCGTAGGCGG AGAGACAAAT CTCCCGCCAG AACGTTTGTT
    83761 CTACTTCAGT ATAGGCTGGT TTAACCACCG GAGTTTCCTC CGAAGACGCT TCCGCCAAAA
    83821 CGGCCGGTAC GCCTTCGTCA GACGACACCA GGACGGTCGT TCCGAGGTCG CGAGGCTCGT
    83881 GGTTGGGTTC CTCACGTTTC ACAGCGACCG TATGGCGTGG TAGGGTGTTG TCAGTTTGGT
    83941 CCATCACCAA CAAGTCGACG TATTCCTCGT AGAAATGCGC TTCCAGGAGG ATACCGTATT
    84001 GGCGCCAGTA GTTATTGCGT GTAGCACCAA CGCGATTACG CCACTTACCT AACTCCAACC
    84061 CTTCCGGGCG AGCGAACCGC ACTACGTCCC CCGGTTGGGA GGCCTTCAGG ATACGATAGT
    84121 CCTGAACACC ACCGGAGTTC GGATAGTTGA TCAGAACATC GCCTTTAGGC AGGTGATATT
    84181 GGGAATCTTT CCCCGACGGC ACATCCTTGG CCAAGGCGAG TTTGACTCGA GCTGGCAGTT
    84241 CAGCCAACGC CACTTTCAAG GTGGGTTGGA CACCCAACGG TTCCTTGGGA GATTCGGAAA
    84301 CTTGTGTGGT TTCCTTCGTC GCTGGTTCTA CCACCGCTTG AGTCTTGGTA GAGTTTTGCA
    84361 GCGACTGGAC TGCTTTAGCG AGATCGTCCG CTTCACTTCC TTCCCATGGG CGATTGATCC
    84421 GACAGCTATC GACGCGCGCC ACCAACGGTG CGCCTCGGTT GAGAGCCTCC AGATCTTCAA
    84481 TGTAGCGCGC CACCGATGAC ACACTCCCGG AGAGCACTAC TCTTTTATCC AACGGTACTG
    84541 TCTTAGCGAC GTGGGTGGGA ACCATTTTCT CCAGGAGCAA CAACCGATCG TGTTCCAACA
    84601 CAAACCGACC AAACGCACTA CTGTTGAAAC GACCATCGCT GTCAAAACAG TTCACCTCCG
    84661 ATTCAAAGTG ATGCTTCTCC AGATTCACGA CTTGTTTGGG CAAAAGTCCA ACGACACCGA
    84721 TTCTCATAAC GACTCCTTTG GTGAGGAATG GGATGCTTTT GCATCCTCTG GATTCATAAG
    84781 GACGATATAG TTTTGAAATC TCGTTCAAAC GTGGTCAGTA TGGTATGGCC AACCTTTTTA
    84841 AACTTACGGG ATCAAGTCAT GTCAACCAAA CTTCAGCAGC ACTTTGTGGC GTCGCGAGAC
    84901 GTTGATTTCA CCGTCTCCCA GGAAGGTTTT GCTGGAGATG CCGTGCAATG GGTGAAAAAC
    84961 CTGTTTGCGT ATAGCCCTCC GGACGTCCAT AAATGGATCG GTAAGGCTCT GACGGCCGGT
    85021 GGTGGTGATA TCGAGAATGT CAACAAGTTC CGTAAGCTCT TGGTTAAGTG TTTCACCGAT
    85081 CCTCGGTGGA TTAACCAGCA ATCGTTCCAT AAGGACGAGA TCTCGGCACT GTACTTTGGT
    85141 AAGCGCCTAA CGTTCGGTAA GATCGCCCCG ACGTTTGAGT CTGTTCAACA TGGCGTCGAT
    85201 CAGACGATCA AAGAAATCAC TGACCTGACA GCGGCTGCAC GGATTCATTC CGATGCGATC
    85261 CAGGCGCTCT ATACCAAAAC CTTGCGTGAC CTCGGTCCCG CGCTGCGTAG CGCCCAATCA
    85321 GCCTATGAGC AGCGCATCAA ACGCATGCGC GCAGGTGATG CCAGCGCGAC GTCCGGTAGT
    85381 TTCTTCGATT TGATCTTCGG ATCTGTCTTA CCGGCACTGA TGCTCGATAA ACGCCTCAAG
    85441 CAATTGGCGG ATGAAATCCA CGCGGTTCAC GATCGTTTGG GTTCGAAACG GTACTGGGGT
    85501 AAGGTGGGTG CGTTCGAACT CTTCGGTGGT CGGATCGAGA AATCCGCTAA CGGAGAACGT
    85561 GTCCTAACCA ATGCGGTGAC CGAAGGTCCT GTCCGCCTTC CCGCTCTGAA CGGTGAGCAA
    85621 GTCCAGTATC TGGGCAAGAC TCTGTTGGAT TGGGTGGATC GTGGTTACTT GTTTGATCCG
    85681 CAGTCTGTCG TAGCTGCCGG CGTGTTCGGT AATAACAAGT GGTTCAACGA CTGGTCGTTA
    85741 CTGGATCAGA GTGATTTCGA TTTCGAAGAC TTTGATACTA CGAAAAACAC GTTTGCTGAC
    85801 AACCGCAGTG CGCCCAGTGA AGAAGAAATC TTCTGGTACT TGGCCAAACA GTCGAGTTAT
    85861 GCGGAGGAAC TGGAGAGGCT GTTTAGCACC AAGGTGTTTT TGAAGAAATG GGCTGGCCGT
    85921 ACGGCACTAT TCAGTTCCCT CTCCGAAGCA GCGGTTGGTC TGGTGTATTG GATGGCTGGG
    85981 TCCACCGTTA ACACTCGGTA AACTCCCTAT AAAACCTAGT CCTTCAAGGA CTAGGTTTTA
    86041 TGCTGTCAGT AGGGTAGGGG TCGATACTAT GACCTAAGAC TTTAAGCCGT ACACGGGAGT
    86101 ATAACGTGGG ACACCTCTTC AAGAATCTTT TAGGAATAGT GTACTGTGAG CAAAAAGGAG
    86161 ATTCCATACG TCTGGGTGGT CTCGCTGTTG AATCACTTGC TCGAGACATC AAGTCGACGT
    86221 GGAGTACATC AAAGATCAAT GACAACATGT TCACGGATCT TGGAAGGCGT AGCATCGAAT
    86281 TTCCACTCTT TTATGCTCTC GAAGTCCACT ACATGTTGCG GAGTCTTCTG AAGAACCGCA
    86341 GGAACTACAC CAATCGTCGT ACGATCGAAA CGGCGATTCG GGAACTGGAA CAGAATACTT
    86401 GGTTGGCCAA TACGGTTGAA GGTAAGGAAT TTCCTAAAGT TCTCGACCGT AGCAAACTCA
    86461 ATTTGTTCTA CAAAACACCT CTCCCACATC AACTAGCATT CTTCGATGTT TACGAGAAAG
    86521 GGAAGGCTCA GTTAGGTCTG AATGGTTACT TACTATCTGC CGCCGCTGGT AGTGGTAAGG
    86581 AACAACCGCT ATACGCCAAC ATCAAAGTCC CTAACGGCTG GAAGGTGATG GGTGAGATGA
    86641 AGGTAGGAGA CACCGTGGTA GGTTGGGACG GTCGTCACGC AAAAGTCACT GGAGTTTTCC
    86701 CGCAGGGTCT GAAACCTATC TACCGACTAA TCACGAAGGA CGGACGTGAA GTCGAAGCCG
    86761 GGGCAGAACA TCTCTGGCGG GTCTACAACA ATCGTGAAGT CAAGACGAAG TCCGACTATT
    86821 GTCGAATCAT CAACACCCTC GAAATTCAGG AGAAACTTTC TTCTGGTAAG CGGGTACATA
    86881 TCGACCTCAT GAGTCCGGAC GAGGGCGAAG AGATCAGTCT CCCCGTTGAC CCTTATCTGC
    86941 TTGGTGTCTT CATTGGCGAC GGTTCCTCGG CCAACGGTGC CATCACGATA ACTAAGAACG
    87001 ACACGGAGTT GTTTGAGAAA GTCAGTCAAA AACTGCCAGA AGGTGTTACA TTAGTCGAAC
    87061 GTGCCTGCGG GGAGAAAGCG CGCACTTTTG GAATCACACG CACCGACAAG TCCAAACCAA
    87121 ACCCCCTGAC CGAAGCTTTG AAGTCAGTCG ATCTCATGTT CCGGAAGAGT TGGGAAAAGT
    87181 TCATTCCTGA AAAATACTTC CTAGCATCGA AGCTACAACG CTTCGATTTA CTTCAAGGTT
    87241 TGATGGACAC AGACGGTACC GTTAGCAATC CAGGTGGTAC TATTTCCTAT TGTACCACGA
    87301 GCGATCAACT TGCCCTTGAC GTCCAACGAC TGGTTTGGTC TTTGGGTGGG ATTGCTAGCA
    87361 TTTCAGCTAA ACAGACTCAC TTCACTTTCT TGGGAATGCG CAAGCCGGGT CGACTGGCCT
    87421 ATCAAGTCAA CATCAGAATG AAGAAACCAA GTGACGCTTT TAGCCTCACG AGGAAGAAGT
    87481 CTCTGACGAA CGACGACAAC CAGTACGCTG AGAATCTCAA GTTAGAGATC ATTCGAGTTG
    87541 AGGAGGCGGG ATTAGAAGAG TGTCAATGTA TCATGATCGA CCATCCCGAC CACTTGTATG
    87601 TGACCGATAA CTACATCGTC ACTCACAATA CACTCACCGA CTTGATGATT GCTGAAATGG
    87661 TGGGTTCTGA CTACGTCGTT ATTGTTTCTC CTAATAACGC TATCCACCGT GTGTGGAAAG
    87721 CCGCTTTGAT AGGAGAAAAG CGAGAGTATA AGAAAGAGCA ACCTTACTGG ATGGTCTCAG
    87781 AAGGTAAGCC TTACAAGAAC GAGCGTTTCT TGATCACTCA CTACGAGGGA CTCGAGAAAC
    87841 TGATGGCGGT AGTAAACCGT CTTCACGGTA AGGTTACGGT TGTGTTGGAC GAGTCACACA
    87901 ACTTCAACGA GATCAAGTCC AACAGGACTC AGCTCTTCTT AACTCTCTGT GAACGCGCCA
    87961 AGAGTGAGAA CGTCATTTGG GCTTCAGGTA CCCCGATTAA AGCGTTAGGG GGCGAGTGCG
    88021 TTCCACTATT GAAGTCCATT GATCCACTGT TCACTCCTAA GGTCGAAGCC AGCTTTAGGC
    88081 AAATCTTCGG TGTAAACGCC CAACGTGCAT TAGACATCCT CCGTAACCGC ATGTCGACCA
    88141 TCACGTTCCT GGTGGAAAAA TCGGCTGTTC AGCAAACTAA ACCCATCACC CATGAAATAC
    88201 GGGTGAAGAT ACCCGACGGT GAAAACTACA CGCTCGACGC GATCAGTCGG CAGATGTCGG
    88261 AATACGTCGC TCAACAACTG GACCACTATA AGACGAATTA CCAGTCTTAC CAGGATGTGT
    88321 ACGACCACTG TTTGCAGGTC TTTGCTGACA ACATCACCGA CGCCAAGGTC AAAGAGGACT
    88381 TCGCCACGTA CAAACGGTAC GTCGTAATCG TCAAGCGTAA TCCGGATCCC CGCTTTACCG
    88441 CCAATGAGAT GAAGTTCTGT AATGATTTTG AGTCCCAGCA GATCGCTCCG GCGTTGAATC
    88501 AGGATGATCG AAAAGCTTTC AAGGGAGCGA AGTCGGTTAT AAAGTACGTC GACTTGGTGG
    88561 TGCGCGGTCA GGCCTTGGGT AACGTCCTGG GCAAAGCACG TAGTCGCCTT CATGTGGAAA
    88621 TGCTCAAGTA CATTGACTTC GACGCTATCC TGAGTCAAGC TGAGAAGAAG ACGGTCGTAT
    88681 TTACTAGCTA CGTTGACGTG GTAAAAGCGG CGGAGTCTCT TTTCAAATCC AAAGGGATGC
    88741 GACCCTTGAC AGCGTGGGCG GAAACCAATA AGAACTTGGC AAGTAACGTG GCCGCATTTG
    88801 AGAAAGACCC TAAAGTCAAT CCGATGGTGG CGACGTTTAA TTCCCTATCC ACGGCTGTAC
    88861 CGTTGATCAT GGCTGACTTG TCGATCTTCC TTAACGTTCC TTGGCGAGAC GGTGAGCTTG
    88921 TACAGGCTAA GGCTCGAACG GATCGCCTCG GACAAGATAC TCAAGTCAAG TACTTCATGG
    88981 TCTACTTGGA CACCGGTAAA GAGCCTAATA TTTCCACTCG TTCCAAGGAG ATTCTGGAGT
    89041 GGTCACGAGC TCAAGTCGCC GCGATTATGG GGCAAGATTA CAACGGTGAG GCCGCTAAAA
    89101 CCATGGACTC GTATATTGCG TCGTTGGAAG GATACCATGA CCTTGACTAT AACCCGCAGG
    89161 AGGTTATCGT GAGTTTCGAA TCCGCATTAA ACAACGTCCT CGATTTAGAT CTTGATACTA
    89221 CAGGGTTTTA AGGCAAAAAA AAAATACGTA TGAGAGGGGG TTAACCCCCT CTCATACCTA
    89281 CACCGGTTGA TCGCTCAACG GCACCAACTG TCCGGCCCAC TGCTCCATCG CTCGTATGGT
    89341 CGCCGAAAGT GTGGCTGAAA CACCGTGGAG TAGCATACCG CCACGCGATG CGTCGGTGTT
    89401 GATTTCGAGA TACCCTCGAT CGTAGAGAGT TATCGACATC AACGCTCCAT CCTCGGTGAT
    89461 GCCGAGGCCG CGGACGCAAC CACGACCCCG GATTATTTCC AAGTAGTCCT GTAGCTTCCT
    89521 GCCTCGGAAC CTCCGGTTCC CAAACCGTTC AACGGCTTTG GCTCCTTCCT TGGCTCGCCA
    89581 GCCCGGCTGC TGGCGAGCCG TCTGCTCCCG TTCCTTCATG AAAGCCAGCC GGGCGGCCTT
    89641 CCAGGCCGCC CACGCCCCAC TCATGGAGCG CTCCCGTGGG ACAGCCACGG GTGTCGCGTT
    89701 GAACAACATG TCTTGTTCCA TGGTGAGTTT CCTACAAGTG GGTTGTGATT TTACAGAGAG
    89761 CATCGTGTTC AGTTCAAATG GACGTTATGT AACTGAAAAT CCTTCCAATG AGGCAGCAGC
    89821 ATATATGCCG ACCCGTATTG GGTCGGCATA TATGCTGCTG CTGAACTGTT ATGACACGAT
    89881 TCCTCCTGAT GTCAACTTAG TAGTAGGGTC AGTTAACCAT ACCCTAACAT GCTCTAAACC
    89941 TTCAGGAGTG GCAAGGTTCC ACACGGGTAC ATGATAGTCG ATAGCAATCT GGTAGGCCGT
    90001 GTTCGTACCG CCCTTTACAG CGAGACCATT CCGGGCAGGT GGGGCATAAC ACACCACTGC
    90061 CTGGACAGGG GTCTGTAAGT CATCCTGGAG GATCTGGTAA GCGTTGCGGA CATGCATTGC
    90121 GATACCTCCC CTTCCTAACC CCAGAAACGA ACCACGAGCC TGAAATGCAA GCTCAAAGGC
    90181 TTTCCAGTAA TTCGGAAAAC TCTTCGGACA GATAAAGGTT TCGTTATCGA CCGTGCGGGT
    90241 ACGACCAGAA GGATAACGCA TGTTCTCCCA GGGCAGATAG ATCCTCGCCG CTCCAGGGAG
    90301 CTTTATGGAG GAGGAAACAA ACCCCTCATA TCCCGCCAGA TCCGCACCAT CCGCGTCACC
    90361 ACTCGTCAAC CCTAATCCTC GATCAGCGAG GGTCTTACCT ACCTGACGTA AAAGGTCAAG
    90421 GGACTCCGAT GGTGTTTCTC GACTACCAAT GATAGCTACC CGAGGTAGCG CCGAAACCCA
    90481 AGACATAGTT TGTCCTTAGT ACTTTTGCCA CATTGTGAGA CACCACTGTA AAGAAAAAAA
    90541 GACCGGGCAT ACACCTCCTC CTGGACTCAG AAGTCCAGGA GGAGGTAGCG TTTACTCGCT
    90601 CGATAGAGTT ACCCTACGAA AGCGCGGGGG CGGGTTTGTA TCCAGGCGCG ACGAGCTTTC
    90661 GGTAACCGTC CAGTAACGGG CGCCATTTAC GCATGGCGAG TATCAACGCC CCATACTGAG
    90721 TTTCTTCTTC GGTTACTGTG AGAGCCTCCG TGTGCTCCAT GACGCGCTTC TTGTCACTGC
    90781 CCCGACACTC GATCAGGATC GCCCCCACAT GCGCCACAGG GACGTTCTGC GTACGTTGGA
    90841 TGTCACAACT CACCCGCACT TCCAGTCGCT TGCCACACGG CTGAGTTGCA CAAGCGATCA
    90901 ACACATTCTC GACTTTCTGC ATGGCAATTC CCCCTTAGTG ATACTTCTCA GTTGGATTCG
    90961 GTGGCGTTAG GGCGTGTGGA ACCCGCACGG ACAATACCGA CGTCGTTATC GAAAACTACT
    91021 TGATCGAACT TGGGAGGTGT GGAAGGGCGG CGTTTCTTAC TGTACTTGTA TTTTTTGCTA
    91081 GGCTCACGCC AATAGCAGTT TTCCTTGTAA TACCCTTTAC TACGATCGTA ACGTTCCAGA
    91141 GCAATGCAGT GATCCGGGCG ACGACCCATG TCTTCGATGA AATTCAACAC CGATTCACGC
    91201 CAGCGATCAC AGACAGTGAT TCCATTCGCC TGTCGACGTT TGAAGTTCGG GTTTTTCGGG
    91261 TTATGGCAGC ATTTGTTTAT ACCCATCCAT GCTGCATACT CCACGGTTTG AGATTCATCG
    91321 TGAGTCGTTG AGACCTCCCT CTGATAACAA CCGCAACTTA CAGTACCCGC CGTAATCAGT
    91381 CCTGCACGCG AAATCACCGT TTGATTACCA CATGCGCACT GACATTTCCA AGCCGTCGTC
    91441 GAACCGCTGG ACTTTTTGTT CTTTCGTTTT CCGGCCAACC CAAGAACAGT AAGGTTACCA
    91501 AATACCCGAC CGGTTAAGTC TTCGAAAATT TCCTGCAATT CTAAAGACGC ACACCCACAC
    91561 GAAGGCTGTC GGGCGGTGGT GAGGTAACTC GTCCCTTTCT CCACGATATT ACCGCAGTCA
    91621 CAGCGGCATT GCCAGATGCG ATTTTGGTGT TTATTGAGTC GGAGGAATTT GTCTACCACC
    91681 AGCTTCCCAT ATCGCTCTCC TTCCAGAGAC CGACGAGAAT GGTTAGTAAC TACCGCATAG
    91741 TCGGACTTTT TCTTTTCTTG CCGTCCCTGG TAACGGGTGA TGTCTTGGAG TACTTCTGCT
    91801 GCTACGGAGT CGGCTTTGAT CCAACGGTCG ATGGAGGACT GCTGAATGCG ATCGCTCACC
    91861 ATCCACCGTA CATTCTCTTT GACCCAACCA AGAGCATTGA CGTCACGAAG TAACGTGTGA
    91921 TGATAACTTG GAGGCATACC TACGTCAGTA ATGAATGCCG GAAGGTTGTC GATCCAGGTC
    91981 CTTTCCACAG GTAGGGGTGA CACACGTTGC TGACTAATGA CCGTGACTTT AAACCACTCA
    92041 GCGTAAATCT TAGTACGTGC CATACCGTGT TTGACACCCC TTACTTTCCC TCTTAAAGCC
    92101 TTACGAGCAC AACCACATGA AGTGGTGATT CCGTTGAGTA GCAAGTGGCA ACGCTTAGAC
    92161 GAAATTACCC CACAGTCGCA ACGGCAAGTC CAAAGACTTA AATAAGCCAT AGGCCCGGTA
    92221 GGATCAGAAA GTTCCAGCGC GACCAAACGA CCAAAACGCT TCCCGGTCAG ATCGTAGTTC
    92281 GCTTTTCCCA CTTTCACCTT GGGGATGAGT TTGAGTTTCG CTTCGATCGC CTGTTGGCGT
    92341 TTGACGTTCG GTTTCATGTT TCAACCCTTA TTTATTCGCA GATGTGATCG TACAGGAAGG
    92401 ACGATCGTTG TCGGGTAGGC GTTTGATGTC CGCTTTGTAG GTTTTATCGC GTTCCCACTC
    92461 GCCGCGTTTG ATGAAAGGTT CTCCATTTCC TTGATTGGGA ACCGACCGGG AGACAACAAA
    92521 GGCGCACCCT GATGCATCAT ACAAGACATA TTGCTGCTGG GTGGAACAAC CAGTCAACAA
    92581 AATCAGACTG ATCAGTAGTG ACCACGTATA GTTCTTCATG GTCTTTTCCT CATGCCTTGC
    92641 GAACGAGATG GACCTTTCGG ATCTTCGGAT GTTCTTCAGC CGGACGACCG TCGGTGAATT
    92701 CCAGTTTGAG CGGTTTGTTT TCTACCGTGT ACGGAGTCTC AGCTTCGATC TTCGCTACGA
    92761 TTTCATCGTA GTGTTTCTGG AGAGCCTGTG CGTAATCGCC TTCCAAATCA CGGATACCGC
    92821 GAAGGATCTT TTCCAAATGA CGTTCGACAT CATCGAACTT CGTGAAAAGA TTTTCATCCG
    92881 TTACTTCGGC TGGCCTGACG ATCCAATTCT GCGAATCGTC GAACTGGCGG TAAGCGGCTC
    92941 GAGGATACTG GTTGTACCAT TCTTTTCCGT CAGTATCACG GAAAATGAAG CCGTCATACT
    93001 GAACCTCGTC ATCCCATTCA CCGGCGACGC GCTCATGTTT TTCGCAGGTC AATTCGAGAA
    93061 ATTCGATCGC CAAGAGCTTA TCGGTCCATG GAAGATACAG CGGGGAGAAT CGCGTTTCGG
    93121 ACGCTTCGAA CTTGATGTTG ATGAAGAGGG TTTTTTCATT GGGCGTATAA CGCATGTCGA
    93181 TTCCTTTGGG TAGGTGATGG GCATAAACCT CCCCCCTCTG GTTGAGAGGG GAGGAGGTTC
    93241 TTTATACTTC TTCTTTTTGG TGATCCAACG CGATCAACTC TTGTCGGGTC AACGCATTCG
    93301 AGCTGTTACC GTAAAGCTTG CGCGCACTGC GACACAACAT GCAACTGCAA AGACGTCCCG
    93361 TGTTGATACG CCGACGCGCA TTCAAGAAGC GCCACTGCGC GTCATTTACA GCAGCTACTC
    93421 CCCAACGAGC ATCCTGACGA TATCGCTTGG CCAAGAGCCG CTGGCGTTGA TGGCGCCGTT
    93481 CTGAGCGAGA GTACTGAAGT ACCATGTTTC TGACTCCGTT CGCCCCCTGC ACCTCGCGTG
    93541 CAGGGGCAGC GTATGATCGG AGTAGTCGAC GACTCTTTCA TGACTGATCC TCAGGAATAA
    93601 GGTTCGAAGT AACGTTTGGC GTCCACAAAG TCATCCCAAC AGTCTCCTCG CACATGAGAC
    93661 AGAATCTTAC GGCGAGACAG CTGACGGAAT TGCTTGTGAT AACGCTTTCG GCTATACCGA
    93721 CCCACCCCGC TAAAGAAACG ATGATGGTCC GATTGCACGA TACGTACGAT CTGCGCTTCG
    93781 CTCTTGGAGT ACAAGAGTTT CGGCAAACGG TGCTGTCTCC AATCGTCCTG GGTAGTTACC
    93841 GCAGGACCGA GGTTAGGAAG CCACCAATAC AGCAGGTGTT TGTACGGACG ACGGATGGTT
    93901 CTTGCCATGG TTGATCTCCA GTCTGGTTGG ACTATAGATC AACAGCGGGT AGCGGTGGTT
    93961 CATGTCTCAA TTCCCCCAGG TGGCGATGTG TTTCTTGGAA AAGGCAGCGA CAGCGCGGTG
    94021 ACTTTCGATC AACGTGGCGT TCGGATACAT TTTCTGGTAA GCTTGGCGGG CCTCATGCAA
    94081 ACGACCCGCG TTGGTCGCTA GTTCTTGCCA ACGTTCAGAG TAGGTGGGCC TCGGACCTGA
    94141 ACGCTTGTGT TTGATACCCA TGACTACTCC TTAAAACAAT GATCAGTACC ACCAGAAATA
    94201 CTTCGTATCT CGGGACCTCG ATTCGGGTAG ATGATTGTCC CAACTACCTG CGCGTAAATG
    94261 GCGGTGAAGT TTAGCACGCT CTAGCCGGCG TATCAGGTGA GAACCGTGCA GTTGGCGATA
    94321 CCACCGAGGA ACGCCTCGGA GACCTGATCG ACAGTCGCGG CGATCGTGGT GTTTCTTACT
    94381 CGGGTGTTTC TTGCACGACA TGAGTGGGTT TTCCGTTTAG GGTACAACTT CGCCCTATAC
    94441 GGAAATGAAA CGTTTTACGG ATCATACTCG CTCCTTATCA GAAAACGCGT TCGGTATACG
    94501 TCTGGCGCCG TTCCAGACAC TCAGCGAGTT TGAAGAACCT TTCGCTGGCG CGTCCGATGA
    94561 GTCCCGAAGC CTGATCAAGC GCTTGGTCTA CTGTCCACGA CGCCAACCGA TCGTCTTTGA
    94621 ACTCGTGGCA GAGACTTGCC AGGTTGCGTT CATTGATGTA CTGCTCGAAC GTCAGTTTAG
    94681 CGTGGTTGTG GAGTTCCACG GAACGGCGCA GTCGATCCGT GAAAGCACCG TGATATCTCT
    94741 TCTCTTCTTC CGTCAGCGGC TGGATAACAC CGGGATCATA AGGGATGTCT TTGAAGATCT
    94801 CTTCGATCGG CGAATCGACA GGGTATTCGA TGACTTCGAA GTTACCAATC TGGTTTGGCT
    94861 GAGGTGACAT GCGCAGAAAT CCTCTCGGTA TGACTGGAGC CGTACGGGTA ACCCGTACGG
    94921 CTCCAGTAAC TCACCACCAA TACCACTTGG CATTACGGAC ACGGTTTTCC GGAGCGTGAG
    94981 CTTCCAGACT GTCTGTGAGC AAATGGCGGT GGAGTTTGTG GTTTTCGTTC AAACGGATCT
    95041 GTTTCGATCC GTGCAGTCGG CGGAACCACC GGGGGACACC GTAGTGTCCC GGATGGTGGT
    95101 CACGGGTGTA GCGTGCTACT GCTTTCTCAT ACGCCTTCTC GACCGTACAG GTCGGGTAGC
    95161 GGTAGAGAAT CCACCAGCGG TCACGCAGGT TCTCATCCAG CGTACCGATG TGGCGGTCAA
    95221 TCATTCCTTT CTTGTTACGG CGCAGTGTCC TGGACATTTC TGGTCTCCTG GTAGGGGCAT
    95281 AAAAGCCTTC TACCAAGACG ACCGCTGTGT GCGTAGGGCA TGGGGTTTAT TCCTATTCAT
    95341 TGTGAAACTG AGGGGGAAGG CGAAGACCGG TATCTTGCGC AATGATCCCT ATCTCTGGGT
    95401 GATGCTTGCC TGTAGGACCA AAAGCTTCAA AATACGTTCG ACGTTTCAAG AACGTCAGGC
    95461 GTTTGTGAAG AACGATCCAT GCAGCGGCTC GCGTCACGAG ATAGATGGTC ACCAACCAAA
    95521 CCGTAAACCA GTATCCCGCA TGGTGGAAAT AACCACCGAG GAGACCGTAG CTAAGTACCG
    95581 CTACACCATA AATGGCGTTG CGTAATTTAG CATGACCGTA GATGAACCCT CGGTCGTATT
    95641 GTTGGGTTAA GAACCACTGG GGTCCTTTAT GAATCCCGAC CCAGATGATG TTGTAGTTGG
    95701 CTGCCACACC CATGATCAAC CAAAGCGTAC AGAGCAAAAC GACACCGTCG GTGAGCGTCA
    95761 TAGCGAACTC CTGTTGTAGA GAAGATCCAG TAAGATTTTC CGGAAGACCT GAGTGAGACC
    95821 ATCAGTCACG ACAATGGTCT TTGCAGTAAG AGCTTCCTGA ACGGACTCAG GTGTGGTACG
    95881 CATCAAATCA AACGGAGAAT CCAAAAGATC GAATCCTTCC GGATGCGCGG TACCCACAGG
    95941 ACCTTTCTTA TTCCGTTTAG GCCAGAGGTC AAAAAAGACA ATCGTTCCGA ACCGACGCGT
    96001 TGGAATAAAA ACCACACGAC GTCCGTCCGG TAAAAGCGAT TTCGAAGCAT GCGGTAGTTT
    96061 GTATTCGTAA ACACCTGCTG CCGGCTCACC GCGGCGGTTC AACCACGCGC TTTCAAACGG
    96121 GATCGACGGT AGGTGTTCTT GGATAAATTC ATAGAGACGA CGGGTGTCCG CCACTTCAAT
    96181 TTTCAATGCA GCCAACGCTG AGGCACCTGG CATGTCCATG TACTAAGATC CAAAGGAAAA
    96241 GGTCGGTAAC ACTGGGAGAC TGACTCTCGC GAGAGTCAGT CTCCCAGGAC GGAGGTCACG
    96301 CCTGTGCGGC CAGCTTGGGG TCGGTCCAAC CGTGGCGCTT GATCAGGTAT CGAGCCCAGA
    96361 AGTTGGCCAC CAACATCAGG AGGCCGCCCA CCCAGGTAGT GAACAGGATG AAGAAGATCG
    96421 GCAGGCCCCA GTAGAACAAC TTCATGGCGA TCTGGGACGA CAATCCCTGG CGGTGGATGT
    96481 TCCAGAAGAA CTTGTTCGGC TTGCCGGTGA CGGCGGCAGA AACGACCAGA CCCAGCCAGA
    96541 TACCGCCGAG CAAGCAGATG AACGTAATCA TGACAGACAT GGCTTTTTTC CTTTTGAAGT
    96601 GAGTAGGTGT GAACCGTGGC TTTGTTTTGT ACCACTGTGT TCACTACGGT AGTATGTAAC
    96661 CCAAATCCTT TATAATCGTT ATCTTTTGAA CGATCGACCC ATACCCGCCT CGCAAGAGCG
    96721 TAGGGTTTTA CCTCCGTTCC TACATGAGGT TCTCCATGTC CAACGCTAGC ATCCAAGCGC
    96781 AATTACTTGC CGCCGTTAAC GCCAAGCTTC AGACTCACCT TACCGACAGT GACGTCGAGT
    96841 TTGGTGTTCC AGAGTTTACC GGTGCCACCC CGAACAGTCA GGTACGTGTC ACGCCGTCAC
    96901 CCACCTGTAC CGAAACATTC GATACTGTCA TTAAATACGA CCGCGTTGAC CTTGCTGATG
    96961 TGGCCACGCG GATCTTCGCA CCGATGTACT TTGATAAGAG TCTCTATACC CCACCACTGA
    97021 TGCTCCACGA TATCCTGGAC CACATCGCAA CCCTTACCGG GGTGACACTC AGTACGGATG
    97081 ACGTGGTGAA TGTCGAACTG ACCAGTTCGT ATCCGGGTAA TGTGTTAGTG GAAACTGCCG
    97141 TTAACCTTGT GGCCAGCGAC AGTTCTTTTT ATGTTTTTGG CACAGGTCGG ATGCCTTATG
    97201 TCTTTGATTA CGGTTCGATC TGAAAAAAGG TGAGTCGGAG GCTCCTAAGG GTAGATACCC
    97261 TTAGGAGCCT CTATGCCGTC AATGTATTAC CGTGAGTACG CGGCCGTAAT GAATCAGATG
    97321 TTTCTTTTCT TTACTTCCGG ACTTACTGAC GTGGTGGTCG TGTTGCTCGA TAGTGTATGC
    97381 CGTGTCACCA GCTGTCTTAC CGAGTTTGTG GACACCCTTG ACAGTACCAT GTCCACGCGT
    97441 CCCGCGGTAG GGCCAAGAGA CTTTTGTCCC CGACGCCAAC GTCTTGAAGG AATGTTCCGC
    97501 CAGCGCCTCA GTGGTTACGT CTGTCGACGG GTCGTCAGCG AGGTTTTCCT GACTGGTAGA
    97561 GAGATGGTGG AGTGATCCGG CTTTGTGGTA AGCCACGTGG TCCGTCTTAG AAGATTTGAT
    97621 TTCGTACTGG GGTTCTTCGG ACGACGCATG GTGCGTGTAG CCATTGACTT GGAAATCGTC
    97681 GGTGTGGACT TTCTGAATAA CACCCGAAAC ACGACCCGCT TCGGAGTTCC AAGTAACGTG
    97741 GTCCCCGACG TGAAAATTCG TTTTGGCTGA TTCTAACGAA ACCAGCAAAG CGTTAAAGTG
    97801 TTCAGTCGCA CGCATGTCGT AATCCTCTCG GAAAATCAAT AACCCAAAAC CTTCACCTCT
    97861 GTAACGTCGT CTTATTCAAA CTGGCGGTGA GGGCGTTTCA GGGAGACGTC GGACCAACAA
    97921 CCCTAACACG GGGTTACTCC GACCACCGAA ACTTGCCGGG GTTGTTAGGA AACCTTTGGC
    97981 TTTCAAAGCG GCATAAAACG CCAGCTCTTC GTTGGATACC TGACCATCAG GGGATGTCTG
    98041 GGTGAACCAT GCTGGAGTAA TACCCACACG AATGATGTCC TGACCTTCCA TACGCGATTC
    98101 GATCACCTGG ATAGCAGCGT CTTTGTAGCT ACCCGATTCC GGTTTGGCGA TGTCGAATTG
    98161 TTCCAGCGAC GTGGGGTTGA CGCCGTGGTA GAGTGGGGGT ACGTAACTAC CCATGGTAAA
    98221 CTCCTTAGTT AAGGTGGTTG GCTACGCGTT GTTCTAACCC GCGACGATCG GTCAGCAGGT
    98281 CAAAACATAC CGCGACCATT GTCCGGCCAT TGGGCGATTC CGGATCGAAC TGCCGAGTGT
    98341 CCGTGCGAGT GGTGTACCCC ATACTGGGAG CGATCCACTC GTAAAGCTCA TGGAACTCTC
    98401 TGGCCAGTTC CAATGCCTGC TGTTCAATGT CTTCGAGCTC TTTCGGATTC AGATGGCGTT
    98461 CACCAACGTG TGAAAAGTTC GGGTTAAAGA AGCGTCGCTT GAACCATCCT CGTTTCACGT
    98521 AGACACGTAT GCCGGGGGAA TCGTGATGGA AAACCTGGAG TACTCGAGTA CTGGAAGTTA
    98581 GATTTTTCAT CTGCTGCCCC TCACTGGTTT TCGGGCCAGA CCACCGCGTC GGCTCTTCCG
    98641 GTAAATACCA ACCACGCTGC CCTGAAACGC GCTGGAATAC CCATAACGAT CTGAGGACGA
    98701 GCAGGTACCC AGGTCTTACC ATCACGCGAC ATGGAAACCT CGTGAATGGA TTTCAACAAA
    98761 TCTTCGAGTT TCCAAACACT GGGAGTAAAC ATAGACAGTC CTTAGAGGCA AAAGAAAAAG
    98821 GGCCGGCTTT CCCTTACCTA CCGGCAGATC GGAGTGGATT CAAGTGCGGT GGCTATCTCA
    98881 AGAGCGGATC CACCCGAGCT GGCGCTCGAG CTTCAATTCC TCACCACTAT CCTGAACATT
    98941 CTACTTGCAC CCACTAGGGT CCCCACGTAC ACGGTATTGA AGAGACTGGA GATTTGACCC
    99001 GACCAGAGCA ACCTAAAAGA TCAACACCTA CTATGGCAGG TGGAAAAGGG TTGAGTACTG
    99061 TCGGAACTTC TCTAACGTGT TCGTGGAGCG ATATTTTTAG CACTCACTCA GGGTTTAGCT
    99121 ACCACTTCGA TGCGCGAAGG TGGTAAAATA ACCACGACCT TACCTGGATT GGCCAACGCA
    99181 AGATTCAGTG CGTTCTCCGT AGCTTCTTCA CTGGTGTTGT GCGCGGTAGC TCCTTCAATT
    99241 TGCCACCTTC CCTTTCTGGT AATAGAAACC GTCAAAGGAC TCGGCGGCGG TGCTGGTTCA
    99301 GGCGCCGGAG CAGGGGCTGG AGCCGGGGAG GGAGCCGGAG CAGGAGACGG CGCGGGTGCA
    99361 GGAGCGGGGG CTGGTGCCGG GGCCGGAGCG GGTGCAGGAG CTGCGCCGCC ATCCACCACC
    99421 ACACCTTGAT CAGTGAACTT AATGACACGA CCATTGATCT CCACCGTCTG TCCGTCGATC
    99481 GACTTGACAG TTGCAGGAGT AGCTGCCGTA TCGAACACGG TGATAAACAC ACCACCGACA
    99541 CCACGCACTT GGACCTGTTG CACCTTGACC GGTTTACTGC TGCCGAAAAT AGGCACGGTC
    99601 TTAAGGGTAA CGGTCTGAGG GTAGGCGGTG GTGAAGCGCC CTGCAGACGT GTTCACGACA
    99661 TTACCACTGA TCGTCGCATT AGGTACGTGC CATTGCAACC ATGCGTCACC AGTAGCGGTA
    99721 AACTGATCGC GTACGACTAC CACACCAGGA CGCAGGTAAA CAACGTCGCG ATTCCATTTC
    99781 TGGACGCCAG CACGGTACAT CTGCTCCAGT CCCGTACTGC GCATAACGCA GTAATCACCG
    99841 TATTCTTTAA ACGTGGTCTG AACCGTCGCA CTGGTGTTAG GAATCTGACC ACCGCTTGCG
    99901 GTCATCAACA CGTTGAAGAT GTCCAAATCA CCGGATTGAA GGCCGGCATT CAAACCCGCG
    99961 CTCTCAAACG CATTTCCACC CGGCTCTCGC ACGCCAGCGC CCCACGCGTT TAGTACGAAC
   100021 GGCTTGCTGC CGTTGACTAT CGCGAGTGAA CCTTGATCGA ACAGCTGTTC AGCAGCATCC
   100081 GGATAGCCGG CGCTAGCAGC GGCGCGGTAA CTCATCCACG TATCGGCGGC ATCCCAACCC
   100141 GAACGAGCTA GCGCAGTACC CATACCAGGT GCGTAGTAGC TGAGTTCGCT CAACTCACCC
   100201 TTTGTGTCGT CCGCGTCGAA ATACAACACG CGGCGCCACT CTAGCGAAGG TTGAGGCATA
   100261 CCGGCAGCGG AACGGAAAGC ACGGAACGTC GGCGCTCGGG CGTCTCGGGC GACGTCTAAC
   100321 ACCGTACCCA GCAGCCCCAA CAAGTCACCA CTGAGGGCAT TGGGAACGCT ATTGGCGTCG
   100381 CCGCTGGAAT GTAAGAGGTC CCGGTCGTCG ATAAAGCCAA AACCAGGCCA CGTCGCATGC
   100441 ATCACGTACT GAGCGCAATC CACGGGGAAG GCGAAGGTCG AGAACAGGTT TTCTCCCGTC
   100501 GCCGTCAGTA CCGCCCAGAT CGGCATGGAC ATGTTACTGA TCGCCAGGGG TCCGTAGCCG
   100561 AAACCTTCTG GCCAACCACC GCCTGTCATG TGCTGATTGT AATACGCCAT GATCGCCGGC
   100621 AACATGACGT TGCGCCAATC CGTCCACTGT GCGGGAGCCT TGGGATTTTC CTCGTACATA
   100681 GCTAAGGCAC ACAAGGCTTT CGCACAGAAA TAACCGGCGT AGTAATTACC TGCGGTGGGC
   100741 ACGCTTTCGA AAGCAGTACC CTTTTCCCAG TATGCAATGA AAGCGTTCGC GCTGGTGTAG
   100801 ATTTGGGTAC GCTGAGCCGG CGACAGGCGA TCATAACACC AGTCGTAACC CAGTCCATAC
   100861 GCCAGACCGT AGTTACGCAC GATATAACCT GAGTCTTCAC TGGGTGGCGC CATACCACTC
   100921 GGGTTGGACA TGGCCATCAT GATCGCAACG GCTTTGTTAC CGTAACGTTG ATCGTTCGTG
   100981 ATTCGATACA ACAAGGCGTA GTTCAGTACT GCACGAACGT AACTTTCGCC TTGATAGCCG
   101041 GCGCCGATCG CTGGCGCGTC AGGATATTGG TTCTGTGAAT AGGTATTCAC CACCCCGGAC
   101101 AGTCGCGCGT CACACCACGC CTGAAGCGCG CTGGAGTCGG CTTGACGGAT TTTGGTCAAC
   101161 CGATCGGTAT CTAACAGCAA CCTAGGATGT GCATTAAACG TCGTCATTGG AAGTTCCTCG
   101221 ACATAGATGA AGCTTTATGG ATTTGACACC GCCGTTAAAT ACGGCCCCCT GTCAGTTGCT
   101281 TTCCTTCCGC ATGGGTAACG CCAGAGTCAA GGACAAAAAA AAACAATTAC TTTGCTTTGG
   101341 AGACGTGTTC AGGAAGATTT TGCTTATTCT TAGTTTTGGC TTTCTTATCT GCCTCGACGT
   101401 ATTCCTTGGC AACCTCCACA GGTATCCCTT TGGCTTCGGC CAGTTCGGGG TCGTGAGCGA
   101461 GCATTTGCAT AAAACGCATT TGCGACTTGG ACTTCGAAGG CATCGTCATA CTCCTAAAGA
   101521 ACGGTCTCAT ATCCTTCAGA CTCTTTCCTC CGGTAACCTT TGCGTTACCG GAGGAAAGTA
   101581 TGCCTAATTC AGAGTTTATC AAGCTCTTCA AGAAGGGTTT GGGCATTGAT CGGTAACGAC
   101641 GCTATTTCGG AGGCAACCTG CCGCCAGGGA CCATAAGTGT TGTTGGCCCG CAGTACCGAA
   101701 ACCCAGATAT TGTCTTCCGG GTTTTCGCAA TCAATCAACA AGCGGAAGGG GTGCTCAGAG
   101761 AGAGCTAGCA ACAGATAAGG TTTGCTGTTG TGTAAGCCTT TCTGGGAAAA ATCACGCAGT
   101821 TTGAATGGCC AATCTGCTTC CTTATCAATT CCGCCTTCGA TGTCCCAGCT ATACGCGTAG
   101881 AACTCAGTGT CGGTAGAATT GAAGATCTCG CCGTAGCGGT GAACATAGCG ATATTTGGAA
   101941 TGGGGTCCTT CTGACTTACA CCCACCCACC AAACGGTTCT CGTCAATTCG ACCACGTAAG
   102001 AGAGTCAGGA ACGCAGACAG ACTCATTTTC TTAAGGGCGA TCTGTGGTAG ATCCCAGAAC
   102061 TTTACTTCGT CTGTCAGGGC GAAAAGTTTC AGTCGGCGCC AGTGTTGATA CTCCACCGGC
   102121 TCGTCACGAG TCAACCCACC GTCTTTGTCA ACGTTTTCCG ACCACCCTTC GCCGTTCTCC
   102181 GGAAGTTTCT CGTAACCACC TTTGTAGGCG GCAGTGGTGG TTTCGTATTC GTAATCGGGA
   102241 TGGCAACATG CTTCGTGCAG GCGGTGTACG AGATCGGATT CAATCGCTAT CGGGGCGAGT
   102301 TCCGCTAGAC GTTCAGCGAG TTGTTCGAAG AGCTTACCTT CCAATCCACA GGCGGTGAAC
   102361 TCTTTCTTGA AAGCCTCAAG GACTTTCGGA TTAGTGATTG ACATGAAAAG TCCTTATGAC
   102421 GGTTCGATTC ACAACGTGTG AGAAGTGTAG GCGCGTTCAG TCGCCTCGTG TTAATTTCTC
   102481 GTCCTTAAAA GGACGCTCCC TTGTGCGCTG GAGTGGTGAG GAGTCGAACC CCATTCCCCG
   102541 TTTGACTTAG AGCCATTGTC GTGCACGACA ATGGCTAGTC CTAGCCCTCT AGAAAGGCAC
   102601 GGTGCATCAA TTCCAATCAA TGCTTCCACC CCGTAGTTTA ACCACGGTAC CGCACAAGCT
   102661 CACTTCTCAC TCATTTTACT TTGGAGCGGG GTATGGGAGT TGAACCCATC TCGTCACCTT
   102721 GGAAGGGTGA TGCTCAACCG CTAAGCCAAC CCCGCTTAAA ACATGAAGGG GTACCTGGAA
   102781 TCGAACCAGG AATCGCAGAA TCAAAATCTG CTGCCGTACC ATTTGGCTAT ACCCCTTGAA
   102841 CCTTTCGCCT AACTCATCGG TTTCAGAGAC GCTTTGAAAC GGAGCGCTTC ATACGACGCT
   102901 TCGGCAACCA AGTTGCTAGC CGCATCCACA GCCGATTGCT CGTCTTCGTT CAGCTTCAGT
   102961 AGATAGATAC GGTAGACTTC AGCCAGATGT TCAGACACAG GAACGTAGTT GAACTTTGAG
   103021 AGCGGTTTGG CTTGTTGGAG AACCGGTAAG ACGGCTTTCC AATGATTACC TTCTTGTTTC
   103081 AACGACTCCC ACAGGACGCG TTGCGCTTCC ACGAGTAGAT AGTTGACATG CACCGGCAGT
   103141 TCGTCGTAGG TGACATGACG TTCCACCAAC TCGTGAATCA ATCGAAACTT CACCGACCCG
   103201 TCGGCCTCTC GAAATGGCCG GTACGTCTGG TAAGGAGTCG GGCCCTTGGG TTTACGTCCT
   103261 ACGGTGTTTT CGTAAGGCGT TACGGTGATT TCGTAAGGCG TGATGTGTAC GTACTTCTGT
   103321 TGACCGACGT GGTACTCGAC GTCAACAATG ACCGGCTGTC CGCGCTTCTG GGTGCGTCGA
   103381 ATGTATCCCT CAGTGAACAA TTGGTCATCA CGTTCGATAT GGCGGGTATC GAAGTAATAC
   103441 GGTTGGCCAT TGACGGGGAG ATTCTGTTCA GCCCACAGCA GAGCTCCACT GGCCAAACCG
   103501 TTCTCATCCA ACCAGCTTCG GTAATCGTTG TACCACTGTT CGTACACGCC CCCTTTCAGA
   103561 GTACCGTGCT CGTTGAGTTC TACAGGTACG TTAGACGGGG TGCTTGCAAA AACGCTCTTG
   103621 GTTTTCATGT CTCTTTCCTA CTCGGTTATG TTGATAAGGT TAACCCACCA TCCAGTTATG
   103681 TCGTGTGGTG GGGTGAATCG TTTCTAGCGA ACTACGTATC AAGACTCAAG ACTCGCTAGA
   103741 TCAGTCTTGA ATCACCAAAT GTGGCGGAGA GTGTGAGATT CGAACTCACG GTACGTTTCC
   103801 GTACGGCGAC TTTCAAGGTC GCTACCTTAA ACCACTCGGA CAACTCTCCT TTATCTGTAA
   103861 ATCTCCTCGT TGGAAGAGAC TTACAGATAC ACCTTCGCAG CATTGGAAGG TGCTCTGGTC
   103921 AGGACTTTTT TATGACGAAG ACTCTCAACT ACCAGGTCCC CGGATGGCTA ATGCCGGTTA
   103981 AGCCCAAATA CCCTTCGTTG TTCGGTATTA ATGCCTAGAG TGTCCTGACG ACTTCGATCC
   104041 AGGCTATAGG GGTCTGAAAT TAGATTCACC ATTAGAATGG GGGATTGCAC CCCACACTTC
   104101 AACATGCTTC TTCCCTCAGG ACTCTACGGA AGAAACACTC CATGTCGCGT CTTAAAGCTC
   104161 GTCGTTAGGC TACCTTGTTC GCATGAGTCA CAGAAGTCCA GTGCTCGTGG TCTTAAGGGC
   104221 CGTTGAATGG CGACGAACGG CCTTTTCAGA GAGTCCGGAC TCTCTGACTT AGACCGCTTT
   104281 AGTCTCCGAC TGTTCTAATG GTGAAAACTT TTTAACTATT TTGGCATTTC TTAACGATCC
   104341 CACTCACTCA CCTGAATGAT GGGTGGCTGT GATATCACGG ACTCTTGAGA GGACTACTCT
   104401 GGGTAGTTCA ATCAATACAG GATCAAACGC ATCCGTATCT TTAACAAGCG TTCCAACGGT
   104461 ATCGGTCATT TTTCCTCAAC TCGATGGGTT TCTTTGATCT GAAATAAGCT GGATCCGCCA
   104521 AGTGTGCACC TTGGCCTACC TACACTCCAG CGCTCTCCGT TAAAGGGGCG CCGTATTGGG
   104581 CTCGGGCTGA TCAGGCCCTT GCTACGGAAG TTGCTGGATC CACAACGCTT TGTGCTAAAA
   104641 CCTCCGCACT CCAGAATAGA CTCTCAATGG TCAATTGAAA ATCTACTCCA GGCTGAGGAG
   104701 ACCAACCCGC GATCATGAGA CTGATCGCAT TGTCGGACAT GGCGGCAAAT GCCATTGCCA
   104761 CATCGTCCAA TTCAACGTTC TTGTTAGACA CCCACTGTTT TTCTCAGCGC CGATCTGTCT
   104821 TCGGTAAGAA CTATTCCGGT GCATTTACAA CAATCCCTAT ACCCACTGCT ACTAAATCAA
   104881 CGCCCCGTAG CACGCGGCGA AGTGATCCAT GGGTAATCAT CGGGATCTAG GAAGGTTCTG
   104941 TATCAACAAC GCCGGACTGA CGATCAACAG TAATTCCAGC TATCATTGTA CGGCTCGCTT
   105001 TAAGGGTTAG GCAAAGAGGT TCTTCGACTT ATGCCTAATA TCGTTTTCCC GGATATCCAC
   105061 CCACAGCTTA CCGGGTAGTT CCTCTCCATA TCACCGGTGC AGATAGCCTC TACAAACGAG
   105121 GTCGGGACGG GAGACTGTCT TTTAGGAAAG AAGTATTCAA AAGTGGTGCC TCAGGTGGGA
   105181 TTCGAACCCA CATGCCAATA GGCGGGCGAT TTTAAGTCGC CATCGTATAC CGGTTCCGAC
   105241 ACTGAGGCTC AAACTGGTAG GAATACGGGG ACTCGAACCC CGACGGTTTT CACCACTTGA
   105301 ACTGGTGGGC GAGGTGGGAA TCGAACCCAC GGTGTGAACT TATCTGTGCC TGCCTCTAAA
   105361 ACAGGTGCGT TTCAACCAGC TTCGCCACTC GCCCTTCAAT CTGTTTGTTA CTAAAATAGC
   105421 TTCGTTGGAT AGGTTTTATA CTTAACCGTT CAGACTTTCC ATTTCGAACT GCGGACCCGT
   105481 AAGTACCGGC GCAAGACCTA TTGCAGAAAG GGCCAGCGTT ACCGTTAGAC CGATTGTTCG
   105541 CTGCGTGGTT AAGTCGCCTT CCAAGGAGTG TGAATGTTTT AGAACAGGTT GGACAGATGA
   105601 ATTTTTTTGG TTCTAAACGT TTCACGCTAT CAGCAACATT GGCGGCTAAA GAAAGAGGCC
   105661 TTAAATTGTT TGTCGAGTCA TTGGTGAAAT CGCCATCTAC ATGGTCGACA GTTTCACCGT
   105721 CTTTTAAACG ACGACCAAGT TTAAGTTCCA GTTTCAATTT AGCCAATTGA TGGGTTGTCC
   105781 TACGCGAAGC TGAGTCAGGC TTCACGTCAA CCCTCATCCG ACCATCCTTA CAAAGGTAAG
   105841 GTCCCCAAAC AGTGACGTTT TCATCCCGTA TGAATGAAAT GAGTTGCTTG TCGTACCAAT
   105901 TTAAATCTGA CATGGAGTAT CCAAACCGTC GATAGCGCAG GCGCCTATAC CAATTCGGCT
   105961 ATATTCCCGG AAATAGTGAG AGTCGCACTA CGCGATCCGC TTTACAGCGG GCATTGGGTC
   106021 TGCTCCCAAC CCGACTCTCA AACGTTTTTG AGGTTACTCC AGAACTCACC CCGTTTAATT
   106081 GGCAGTCTGG ATCTGCCACC AGCGAATAAC GCTGGGTTTT CCCTCGTATG GTTGATGAAG
   106141 GTTTCGTTAA CACCGCTGGG AAACGTCGAC GGGCTTCTTT TAGCCCCAGC TAGCATTAAC
   106201 CGCTCGTTTT AGACCCGCCA TGGGACTTTC GTCCAACGAC TCACGCCCGG CTATCCACCT
   106261 ACAGCTTACC CGGGTATTTT CCACCGCCGG TTCTCTTCAG GTCCATCGCG CTAGTCAAGT
   106321 TGAGAGGAGA CGTGCCCAGT CCCAACCTCT AACATCGACG CTCGTTGTCT AGAGAAAATT
   106381 CTCCTCCACG CTAAGCGTGG AAAGACCATC TTCTTGAAGG ATCGGTAGGG TGGTGAAGGT
   106441 TTCGAAGACA ACGCTTGGGT GCGGGCCACT TTTTCCAAGC TATCATCTAC CACTCGTTTC
   106501 TAATTTGCCT CGCCCAGTTA TCCGCCTACA GTTTTCTGGG TTTATTAGTT AGTTCGTTTC
   106561 CTATGTCCAG TGCTCACCGA GGAAGGATTC GAACCTTCAC GCGTTCTGAG AACGCACCCA
   106621 CTGGCAGGCA CCTAAGAGTG CTCTCCTAGG CAACAGGACG GCGTCGAAAC GCTCCCGTAG
   106681 GGTATACCAT TTCCCCCACT CGTCGAAACG AACTAACCTA CGACTCTCAC TCACAACCTA
   106741 GAACACCACT GTAAAGAACT ACGAGGTAAT CCGTTGGTAG TTCAAAACAA CGCAATCAAG
   106801 GATAGATCGA AGAATGATGT CGTCCGAGCT GACTTGCCAG ACTGGAGGAT ATCTGCGTGG
   106861 TCTGAGCGAT TATCATTCTC CGACGTTCTT CGGCCAAAGC GGCTTCAGCC CAAGCAGTAC
   106921 TGGCGTCCTC GAACAGCGCG TTCTTGAACA TACGCCCCGT GGATGAATGC GGTTTATAAT
   106981 CCTTGATGAA TTCGATTTGG TTCTTCAGAC AAATCAAGGT GTCTTGTTCA ACAGGGAGTC
   107041 CAACCGCCTC GCGTTCTGCT CGCATACCTA ACATACATGC GCCAGCATTA CCGGGCATCA
   107101 GACCCCAGAG CATGTCGGCA TCGCGCACCA TGTTGGCCAG TTCAGCCAGT TCAGCACTTG
   107161 AGCAGGACAG TCCGGGCATG GACGGATACT GCGTAGAGCG AATCACGAAT GCAACGATGG
   107221 CGGCCTGCTC GTCAGTGATG GTGTTGGACT CGCGCCACTG CTCAAAGGCG TCTAGAGCGC
   107281 GAACGATGTT CTTCTTCCCA TCTGCACCGG TCGCCAAATC CGGATGGCCG GAATGCTCGA
   107341 TATCGTGGAA GGCGATGGCC AGATAAACTT GGTCCAACAG ATGCTTACTG AAACCCTTGC
   107401 CCGAGAGCTT ACGCAATACC TCGAACAGAT TCAACACAGC AATGACGTGG TTGGTGTTGT
   107461 GGTAAGCGAG TTTAGCGTAT TCAGGGTTCT CCCGGTATCG GTTCAGAATC GAGCGGTACC
   107521 GGGTATGAAT CCTGGTATTA CTGAGAAGCT TGAGAATCTT AGCTTTGGTG ACGGACATTC
   107581 GGGATCCTTT TATTGGTCGT AGTAGTAGCT GTCGTCCACC ATAGCTTGCG CGAGTTGGTT
   107641 GAGCTCTTTC AAGGTGATCT TTTCACTGTA CGGTCGACCC CTCAGAGCAT TCACGCAGAT
   107701 ACCTCGAGGG GCTTTTGAAC GCCGTTGACG TGCCTCTAAA GACATCCTCT GGCGCGCTGA
   107761 GGAGACCGCT TGAGCCACCG TGTAGTTCTT GTCTTCGCGC TCACTGCGCG TGTACGGGAT
   107821 GTCTTGGTAG TTAACACGCA TAGGGAGTCT CCAAAAACAA CTGGACGGGG CGTGACATGG
   107881 TCTTTCCTCA GGTTAAATTC AGATATTGGC GATCAGAAAC GGACGTTCAG TACTGGAGGT
   107941 TCGCCGACTC AGAGCGGACT CAAAACCCTC AGGATCTTCA CGGTGTTCGA AATACAATGC
   108001 CTGGAGATCA CACCCCAACA TGTCGTCGTA CGTTCCATCA AACGAGCTTT GATAACCTGG
   108061 GTACATAAAC GCCATGTACT CACGTATCTC AGGATCTTTC AGAGGTCCCA CGTAGACAAT
   108121 GTGATCCACG CGTCCAGCGC GTAGAAGGGC ATCATCCATC ACTTCAAGAT GGTTGGTGGT
   108181 CATGAACACG ATGGTGTCGT CCAACGTCAC CAGACCATCC AAGGCGTTAT ACAAACCTGA
   108241 TGGCGTCAAG GTGTCAAATA GACCCTTTAG AGACACGTCA GCTTTTGTGG TATTTTCATC
   108301 ATGCCCGGCA ATGGCTGGTG CGTCACTGTT GTCGGTGCTG GGTTGGACTC GTTTCATTAA
   108361 CTTTGATTTC TTACTTCCCA ATCGTCGATG GGACGCGCTC GCGGAGTCGA AATCCTCGAT
   108421 GGCCACTATG GCGTTGGTAG GCACAGTACC CAGTGCCTGT TCCAGTAAGG CATCTGACAT
   108481 TTGCGAGAGG TTCACCACGG CAAGATTTCG GTGTAGATGT GAAGCCAGCG CTTTTATCCA
   108541 GGTCGTCTTA CCCGTGCCTG GAGGACCGTG TAGGACAATC GTCAACTTGT ATGGAAGACC
   108601 GTGTTCCTGA AACCAAGCTT TCTGCGACTG CCACTCAGTG ATCTTCTGTA TTAGATGTTC
   108661 TTTCATCTTA GCTTCAGCAA CCACGGAAGC CAACGGCCTT TTAGCCACGT CAGCTATACG
   108721 CTCCCATTGT TTCGAGGTGA AAGCGTAGAC CCCTACTTTA TCTGCCGGCG GTTGGTATCG
   108781 GAAAGCCTCG ATAAAGCGCT CCAGTCGTGC ACGAGAACGT CCCAACATCG TTACAGAAAT
   108841 CTGAACATGG ATTTGGTAAG CGCCGCCTTG CTGCTGCATG TTCTCTCGAT AAAGCCAGAA
   108901 AGGCCAGCCT TCCCAAAGAA AGAAGTGTTT ACCTAAACCC ACACCAATGG TGGTGCCGAA
   108961 ATCGTTAAAG CGTGTATAAA CGCCATCAAT CGCGTAGGAG CGCAAGCGCT TCGACCACGG
   109021 AATGGAATAA AACCATGCGG AAAAGGCACT GAAGTTCTCC AACCCTAGTC CGACGTTTGA
   109081 ATTGTTGAAA GTCAGAGTTG TCGTACAGTG TTTGATCGTG AATTGCAGAA TACGGGAAGG
   109141 GAGTTTGACC AAAACAAAGG TCACCACGGA CATACCGAAC AACCCTACCA GTCCAGCAAG
   109201 AATGGGATTG GCTTTGCTGT ACTCTGTGAA ATCTTTGAAA AGGGTAAGCA ACGTTTCCAT
   109261 GGTGTGTTCC AAAGTGTTGG GTGTAAAAGA CCCCTCCCTT ACAACGGGGA GGGGTCTTTG
   109321 TATGCCGTTT ACACGGCAAC GTCACCGAAG CTGATCTGAG GTTTGATCGG ATCATACCCT
   109381 GTTAGAGTAA ACGACTCGAA GGTGTATCCG TCAATGGACG TGACGTCCGG ATCCAACGTC
   109441 AAGGTGGGTA ACGGACGTGG ATCTTCCCGA TGACGACGTT GAAGTTCCTC GACACCTTCC
   109501 AATTGGTTCA TGTAGATGTG AGCGTCCCCC ACGGTGTACA CCAGCTTGGC AGGCTTCATC
   109561 TTGACTTGTG CGGCGTACAT GTGCAACAGC AGAGCATAAC CTGCGATATT GAACGGAGCG
   109621 CCGAACGGCA GGTCGTTGGA TCGAACCGTA ACGTGCAGGT TCAACTGATC GGTTGGTACA
   109681 CCAGCGGTAT CGAGTTCCTG CTGGATGGAA AGTTTCCCTT CGTCCGACAG GGGCTCATAC
   109741 CACGCTTGAT TGTAGTCGTC GATTGTACAG CCACTGTCGT CTACTGCCAA CATCTTCAAG
   109801 ACGTTACGCC AGTCCTCGGC GTGTTCCGCA TGGTACCTGA GGCGCTCCAG AACCGTCAGG
   109861 GGTTCTGCCT GAAGCTGATG GCTATAGTGG CAAGGAGCCA GGGCTTGACG GCCTGCCAGG
   109921 ACGTTCTCCT GTGGACTCAG GGTTTCATCC GGAGCCACAG AGGGATCATA CCCAGTAATC
   109981 AGGATCGAAC GGGAATACCG CAGCTTGGGA TTCTCGCTAG TGAGCTTGTC GATTGCTCTT
   110041 TGCACCTGGT CAATCTGACC ACCTCGACCA CGCCAGAAAC GCCACAGTAC ACCATAGACC
   110101 GGACCCAGAC TCCCTTGCGG AAGACGAATC AACTCGACAT ACGAAGCGAT CCCCAGGTCC
   110161 CGCAGGAGTT TGGCACCGCC TTCAAGTTCG TCGAACGAGC TGGCATCCTT CCAGTCCTCA
   110221 GCGGTAGGTT TACCCAACTT ACCGTCTTCT TTATCTGCCT GCTGCAGTTC TTCCAACGCA
   110281 TTGAGGTACG TGAAGGTCTC CCCTTCGGTC TCCTTGCGTT TGTGGAAATA TTGCTCGCTC
   110341 AGCTGTTGCA TATTCAGGGC TTGCTCGTAA GTGTCGTCTT CGATCAACGC CCATTTATCC
   110401 CAGATATGCA CGTTACGTGC TTTGAGATCC TCCGCATTAC AGACACCCTC GAGGAACCAC
   110461 AGGTTCTCTT CCACAATCCC TCGGAAGAAG ATCGGTCGCT CCGTCAAGAG GGGGAACCCG
   110521 TCATCCATGT TGAAGGACAT CTGATGACCG AAGATGGCCT TGGTGTCGAT ACCCGTCCGA
   110581 TTGGGCTTGA TCCGTCCTTC GGTCAGGACG CGTTGTAGTA GGTCGTAATA CGGCTGGAGT
   110641 GACATCGGTC GATTCCTTTA GTGGTTACTC ACAGAGTGTT TGGTTACCGT TCCTTTTTAT
   110701 TTGTGAACCA AGAGGTTCTG TGGTGGTGTG TAAATCGTTA CATCTTGCCT TGAGGATGTG
   110761 AGGTACGTTC TCTAGCCCCA AGCTCTACGC TTTTGGGAGA GTGCGCCGAA GGCAAGCACT
   110821 CTCTTAGTAA TATACTCCTT ATTGTTATAT GCTTGACAGA GATTAACTAG TGTCAGCAGA
   110881 GCACAGGAGC CCGAGCGTCT TGGGTGAATA CCCAAGACAA TTAGCGAGGG AAAGAGAGCG
   110941 TGAGACCCGT ACAGACCAAC CACACAAGCA TTCTAGCTAG CTCAAATGGC TAGCTAGAAT
   111001 TTATGCTGTC AAATGGGCGT AGAACCCCAC CACCGTGGAC ATACCCACCA CCGATCCAGA
   111061 ATACCGTAAT ACGGTAGGTG AAACTGGTTG AGTTTGAACT CCGCTTCAGC GTCTTGTTTG
   111121 ACAGTAGACT CTACCCAGTC GAAGAAGTCT GCACTGGCTG TACAGCCAGA ACGTGGTTCT
   111181 CCGAGATAGA GTAGTGTCTG ACCAGGGCGG AGACGTTGAG CGACCTGATA GGCAAACGGT
   111241 GTGTCGTAAC TGTGCCATAC CAGAATGACC ACGTCGGCGT CATAGGCGGA CAGGGACAAT
   111301 GCGTCGACGC ATTGGACTGG GAAGAAGCGT TTGTCTTCCG ACCACTGTAG GTGTTGGTAG
   111361 GTATCCTCCT GAGTATCGTA AGCCGTCACG TCGATACCTC GCTCATGGAG GGCCGCGGCG
   111421 AGGTACCCTA ACCCCGCACC GAGCTCCAAT ACACGTGTAC CTCGCAGGTA CGCCGCCAGA
   111481 CAGTCCGCTT GCTCCACCGA CAGGTCGACG AAACCGTGGT CCATGATTTG TTCTAAGCGA
   111541 TCTTTGTAAT ACTCAGTGGA CAAAGGGTTG TGTAAAGCAC GGCGTTGATG AATCTGAGCG
   111601 AACGTCGGTA AAGACAGGGG ACGGAGCATG AGTAGAATTC CTCAAATGGC GTAGTGAGAG
   111661 GACGAGAGTT TTTTCTTTTC TTCTGGTTTA ACGCTCTGTC TGAACCCGGT AGTATTGATT
   111721 GAGGTAATCG ACCAGCTCGT CGAGTGACTC GATGACATGT TGTTCGGGAC TGCAAAAATC
   111781 ATCGAACCGC AGGAGATCGG CGGCGGTGTC CAGACAACCT TCTTCGAATC CTTCGCGCGG
   111841 AGCGACGTGG TGCGGAATGG TCGAAGTGCA CGGAACGAAG TTCTTGGGTA AGATGGGGTA
   111901 GCCAAACAGA TGGTTGGTAC TGTAGAAGCG AACACCGATA CGCTCACGAC CTTCAGGGCC
   111961 CAGCAGGATT TCCGAGTGGC TGATGAGGGT TTTCTTGACC CGCTGCTTGA CTTGTTCCCG
   112021 GGCCAGGACC TCGCCGCAAC AGTGCGAGTC CAAAGATGAA AACATTGCCG AGGTAAATAG
   112081 CTGACTCATG GTGAGGTTCC TTAGGTTTCG AGTAGGTCAA TCGAATAGTA TCTAATTGAA
   112141 AAACCGTTCA AGCCGCATAC GACCCACACC CGTTTGAGGT GTGGGTCGTA GTTTATGCGT
   112201 ACTGATTTTT GGATTGTTCG AAGTACTTGG CCAGATCCGC ATTATAACTC TGGGGAGCGC
   112261 GGGGGCCGTT GTAGGCGAGT GCCAGACTGC GGTAATCCCT AGCCCGTATC GCTTCCAATG
   112321 CTTGACGGTT GGTTTTGATA AACCGACTCA GTGCCTCTAG GTGTTGATCC ACCCCCTGGT
   112381 TCATCAACCG GACGAACTCT TGAACGGAGT CATAACCGAT ACCTACGGCG TTGAAACCCA
   112441 TCACTTGAAA CTGCCCCCAA GACGTAGATT CCAATGCCGC GGTATCAGAG TAGATCCGTG
   112501 CAGCGGCCAA ACGTTTATAT TCGGCCGCCC CACCTTGGTA ACCACCTGCC TGTGGGTTAC
   112561 AGATATTGGG TTGGTTTTTG ACAAGCTGAT CACGTTGCAT CAGTAATTCA GCAACGGTTT
   112621 GACCCGGTTT TCTCACCACC GGTAAGCGCT TGTAAAACTG ATGTCGTTCG AATAAGATCT
   112681 TGGGACGACC ATCACTCAAG AAAGCCTCCC CTCGGGTTTC TTTCAGTGCG ATGGCTTGGA
   112741 CCATCGCAGG GTGACAAGCC AATTCCTGCC CCGTGCGGAT GAAATCTTGG GTCGTAAGTT
   112801 TGTGACCGGT CACAACTTCA GGAGTATACC CGAGCTGAGC CAGCGTAGAA GGCCCTACAA
   112861 GACCGTCGGG GGTCAGACCC TTGGTCGTTT GATAGGTACG CACCGCTGCG CCCGTCAGAG
   112921 GGCCGTAATG GCCGTCAGAG TTTATACCCA GTTTGGTCTG CAGCCACGCG ACTACGTAAC
   112981 CACGATCGTT CGGTTTGATT AACATGCCGT CCTAACTCCT CAGTGGGGTT GATGCATAGG
   113041 ATCGGACGGC ATAACGCCCT GTCTCTTCTG AAAACGAAGA GACAGGGCGT GCACATTACG
   113101 GTTTTGAAAC AGGATCGGGG ACGGTCACGC TCGGCGCAGC GTCGTCTGCC ATGATGGTTT
   113161 TCGCCATCCA AGAAAGAGCT AGAATCCCGA CTAGGAAAAG ACCTCCACAG GTCAATGCCC
   113221 AGCCGATTTT ACCGAAGATC AGGAAAAACA CCCCCAGCGC GAACGTACTG CTCGCGAGCA
   113281 TCGAGATCAC CCTACCGTAA CGGCCAAAAC GCTCACTGCG GGTTTCATAA CGTGAATCGG
   113341 TAACAGGTCG TTGTGAATTA TTCATGTCGA GCATCCGGTT AGCGTGGGTG ATGTCCATAT
   113401 TATTTCTGCC CCAAAGGGTG ATCTCGGGAA ACTTTGAAGC CGGCGGCGTG GTCATGACCA
   113461 CCACCTCCCA ACTGCTTAGC AATCTCACCC ACGTTCAGCT GGTCAGGATG GGAACGTAGG
   113521 GAGTACACAC GCTCTTGTGC CGTGTCGTAA TATCCTACCG CGAAGGGTTG GTTTGCACCC
   113581 AACACGTGAA GACCATCAGA CATCAACGTC AATGGTAGAT TTGCCAAGGG AACAATATGC
   113641 CCACCCAACT CGATAGTCCG AGTAACCAGC GGTAACAGAA ATTCCAGGTC TCGTTGGTTT
   113701 TTCTGGAGAA CAACGCGCCC TTCTTCTGCC AGCCGTTTGA CCGCCTGTAG GTGATGGATG
   113761 GGATTATCTC TTGGCGTACC AAGTTCACCG TGAAAGGTGT AAAACCAATC AAACACTTTT
   113821 GTCCAAGACT CTAACGTCAT GGGGTAAAGT GACAACCCTG CAAACACCGC TTTGGTGTCA
   113881 GGTAGTTTGA ACTGCCAGAG ATCTCTGTCG CTGATGTGTT CGATAATCTT CGGAGTCGCG
   113941 TAGGATTCAC CCAAGAGTTC TTCCCACGTG ATTTTGGCTC CCGAACGCGT GGCGTCGTAA
   114001 ACGACTCGAA CCTCTCCCGC ACCTCGCGCC TCGGCACCAC TGGCCTAAAT CTGGAAGTCT
   114061 TGAAGGGACT CACACGCAGT GACGTGATGG TCGAAGACTG TGACTGAACG ACACCTTAGT
   114121 GCCAATTGTT GAAGGATTTC TAAAGGGTAG GAGAAATCCA CAATCAATAC CACACGGTCT
   114181 TCTAATCCCG TCGGTGGGGG TTGTCCGTAC GTTACGGGGA TACACTCCGC ATGAGGATAC
   114241 CGTTGTTTCA CCGCCCACGC GGCGGCCAGA CCGTCTGAAC AACTGGCGTG ATAAAGACAA
   114301 ATCAGTGAAT CAGCCATAGA GGGCTCCTCG GCGTAGTTTG GTAATGTACC GCGTAAAGGA
   114361 CATAACTTGC GCTTTTGAGC CATCCAGGAG TTCTCCTTCA GCAATTGGTA ACCCGTCTAC
   114421 CGTCACTTGA TCTTTCGCAC TTGAGAATGC CCAGACCTTG GAACCGTCGG AGAGTTCTAG
   114481 CAAGTGGCGA TGAAAAAGTA TAGCGTCTTT ACGAAAAGCG TCTTGGGAAT CCAACATACC
   114541 TTCGACGCTA TCGTCAAACC GAGAGAGTTC TACGTTTGCG TAGATCGTTT CCAATTCCTC
   114601 AAAGGACTTG GTGAGTACAC CGTAGTGTTC ACGTAAGCGC TTGAGTACGT AGTGCAGTCC
   114661 GCCCAGGCAG CCTTTAGCCA GACCTGATTC TCCCGTCCCA TCTTGGAGTT CACCGGCTAA
   114721 GACATTGGTT AGCGCCTTAA GTTGCTCCAA CAGATAAACT TTGTCGTTCG CAGGACGTCG
   114781 AAGTGCTTTT TCTATTTCCG TGAGTTTTTC GATGGCTTCC ATAAGTCAAT CCCTCAGTAT
   114841 GACAGGACGC ACCGTTTGCT CGCGTTTTCT GAATTCCGGA ACGAGTGCGT TCCAAATATC
   114901 CTGCGCGACC AACGACGGAT CTTGCCATGC ATTGATGACT ACATGAGGTT TTTTGGAACG
   114961 GATTGCTTGA CGAACGAGTT CTTGGTAACC GTCATGTACT CGACGGTGGA AATCCACCGA
   115021 AGCGTTGTCA ATCGCATTGA CCTCCTCACC GTTCCTACCA CGTTCGACCA GGCGCGCCAT
   115081 ACACACTTCG AAAGGCGCTT GGAGATAAAT CGTGAATGTG GGGTAGAGAT CTAAGCCGGC
   115141 ACTTTGGACA AGGTTCATGA GAAACGATAT ACCCAACTGT TGTCCGACAC CCTGATAGGC
   115201 CAGTAACGAA TCAGTGTAGC GATCCGAAAG TACCACTCGG CGAGCCTCTA GTGCTGGGCG
   115261 AATTACCTGA GCTTGCAACT GCGCCTTAGC TGCCAGAAAC AACAATGCTT CAGTAACAGG
   115321 TTGATGTTTG CCGAAGCCGT CGAAGATCAA TTGGCGGATC TTTTGGTTCT CTGGTGTACC
   115381 GCCGGGTTCG TGAACCACGA CTACTGGACC ATCTAGTCCT TCTAACCGAT CTTTCAAGAT
   115441 AGCGAGCTGG GTGGTCTTAC CCACGCAATC CGGGCCCTCG AGAGCAACAA ACATACCACC
   115501 CATGACATTC AACCCCTTGT CTGAAAGAAA AGAAATGACT CGTAAAGTTA CTGAGACGGT
   115561 GTAGGTTTAT ACGCCATCCT ATAGATCCTC CTTATACCCA ACGGTGTGCC GATGAAAAAG
   115621 CGTCTTGTGT GTTTGGGTCT GGTGATCGGG CTCTTGGTCT TGCCGGCGTG CACGGCACCG
   115681 ACGACATCAG AAAAACCGTC CGCGCCGTTG GCGACGGACA GCAGTGTCGC TCCGCCCCCT
   115741 GGGTGTGTGG AGCTGCGTAA ACGTGGGGGA GCGTGCTAAA ATGAGTGGTT TTGATCGGGG
   115801 TGATTTTGGA AAACTTTCGG ACCTCCATCG AGAAATCCGT GAGCGTTTTG TCTACTTGTC
   115861 CGACAAGGAA AAGTGGGATG CCGTAGAGCA TTGGGAAGAC GCTTCGACGT TAAAGAACAT
   115921 CGGTAAAGCC GGTGTTTCGA AGTTCACCGG TGACTGTGAA GAGTTTGCTT TGGTGAGTAT
   115981 GGACAAAGCC AAAGACATGG GGTATCACGC TCGGTTGGTC GTGTGTCGGG ATGAACTCGG
   116041 TGAAGGTCAT TGCATCAGCG AAGTCGCTTC GCCGGACTAC GCCGAAGCGT ATTACTTCGA
   116101 TAACCGCAAG GTACAGTTAG CTACACGGAC GGATTTGGCC AAGTACCAGT TCCTGGCCGT
   116161 GAGTCCCTGG GATCCTCTTC CCGCCGATGA GCGACCCTGG TTGCGTGTCA AAGCTTAAAC
   116221 GGCATAATAC GTCCCCTAGA GCTATAAAAA GCTCTAGGGG ACGTATGCTG TCAGTTACGC
   116281 GACACAAACA AATGAAGTGT GGTGTCCAGA CGGTGTTTGG AATCGGTCAT ACCTTTACCG
   116341 GAGGTTTGAA TATAATGATC CGCACCTAAT ACCACTCCTT TGAGTTCTTT GATCTGACCT
   116401 TCTTTGATGT ACATGAACTT CACGGGCATC CCAGGGTAGA TCGCATTGAG GTTGGCGTTT
   116461 TCCCACAGAC ACTGAAGTTC GGCACCGGCA CGCTTGGCTA ACCGGGAGGC TTCGTAGTAC
   116521 TTGTTCGCTG TGATCCGTGT GTCAGACGTC GTGACGTTAT TAAGACCGTT AGGACGTTTG
   116581 TCCGTGACGA ACTCGTTGTT GTTCTCCGCC CGCATCACTT TGGCTTTGTT ATCGCCTTGC
   116641 TCAGAGTCCG CATACCCTTC CATCACTCGA CGAGCATCCA AATACCGTAC ACCGTTACCT
   116701 TCGTTCAGTA ATTTAGATTC AGTGAGATCA AGATGTTTGA CGTCGCCCGT AACTAACGCA
   116761 ATGGTCTGGT TAGCCGTGGT ACGGAACGTT CGATCAATCC CCGGCATCGC ATTGGTGGGG
   116821 AGGTTGATCA ACGTGAGCGT CTTCGTGGCG GAATCAAAGC GCGTTAAGTC GTAGAGCGGG
   116881 TAGATATACC AATACTGCCG GAACAGGTAC ATCCCCAAAC CGGAAGGGTA GATTCCACCC
   116941 ACGCGTTGAT GCAGATACAA AGCTAAATCT GGAAACTTCA GTCCGTGGGG GATGATAATC
   117001 TGTTGGTAGG TATCTTTATT CGGAGAATCC ACCATCTCTA CCCCACGAAC TTTATTCCCT
   117061 TCATCCAATC CTAAGTCATT GGACACGGAG GTAACCACGT ACTTGAGCAC GTCTGGTGGG
   117121 GAGGTGTCTT TGAATAACCC TCCCACCGAG TGTAACCGGA CACGCTCAAG TGCTAAGTCC
   117181 AAAAGCTGAA ACTTGACTGT GATGATATCC GTTAGATTCA AAGCTTGTTT GGATTGAGCG
   117241 TTGGCTCGTG CACCCTCGAT ATTCACGCTA CTGGCTTGCT CATCCAGCAG TGTCGCTCGG
   117301 AGTTGTTGAA ATTCCTGGAT GGCGTTAGGA GCCGCTTCCG TGGTGTCCGG TGTCTGCCCT
   117361 TGACGTGATA ACGTCACCAA CAGATCTTTC CGGTAAGGAA ACACGTCATA GACGAAATCA
   117421 CCTAGAGGAA AGATCACTTC CAGAATAATG GCATCCCCGT AAGCGTTTCT AAAGTCACGC
   117481 GTTATCGTCA AGGACAAGAG TTTAAACGGG TTGACGCGTT TCTTATTGGC AAGGAATTCC
   117541 GCTTTGTAAG CGTAAGGGGC AACTCGATCG GACTGCTCGA AAGCAATCGA ACTGATCTCT
   117601 TGCCATAGCG GAGAGTCTCT TAGCTCCATG CGTTACGCCC TCCCCCATGT TGCAAGATGT
   117661 TCTTGGTCGC CTCGGAGTGG TCACGCATCT TGACAAGCTC TTCCGGAGGA GTTTCCTTCT
   117721 TAGGATCCAC GTACTGCCGG CCCGCACCGA GTTTATACCG GCCTCGGATC TGATCGAGTT
   117781 TACGTGCCAG GCTACCCCGA GGACGCTCAT TAGTGAAGTA CCGCGCTGCG TAGCCGTACA
   117841 ATGCATCCGC TAGACGCGAC AGCATCATCA GGTCTTGCGT AGGGGCGGCT TTGAGTGTAA
   117901 AAGCGTTGAG CTTCAACAAA CTGTCACTCC AATCCTCTAG ATGTCGCCCG ACTATATCGT
   117961 AGATACGCTT GGCGTCTTCC GGTACGATCA GTTGAATCGT TGCCCCTTCG TCCATCAACT
   118021 GCGCCATCTG GGCGATCGTG TACCGTCCTC CGATCATCTG GTTAGGTAGT TTAGCGTCGT
   118081 ACACGGGATC GGACATCACA GTGCCGGAGA TACGCATGTA TTCTTCCGAA TACACGAACA
   118141 TGTGCGGTAC GAGAATATCC CACTCGTAGT AGAAGATCTT GTACGCGGCC GAGTGTTTGT
   118201 TGGGGTCCGG CTCCCGCTGT AAGAACGTTG TAATAACACG CGCATGGGAA GCCATTACAA
   118261 CGATCTCGTA CAGACTTTCA TCAGAGCAAA CAAGATGGGC ATGTAGTAGA ACCGTTCCAG
   118321 GTTCGGCCAG TCCATCGCTT CCTTAGCGAG TTTGAGTAAC GTCACCCGGT CGATGGGTTC
   118381 TTGTTTCAAT GCTTGCTTAG TCAGGACTTC CAGTTTCGAG GACAACGGTA CCGAGTCGTT
   118441 GTTCTTGTAG AATGCTTCGG TCAGTACGTA GTACTCGTCG ATAGTCACCG GTGTGATGTT
   118501 TGGGAGTTCA GGTAAGGTAC CAGCTGCAGG ATCCCCAGGT ACCGCGTCAA AATACTTACG
   118561 CAGATTCGTA GATTCACTGT ATCGCGTAAG GTCCGACCAC CGTAATCCCG TGGTTGCAAG
   118621 AAGTGATCCG CCCGTGTTAA AAATACTGGC GTCAGAGTCG TAGGGTCGAT CCACATCTGT
   118681 ACGGGTATCT TTCGGACATG TCACGTAACC GATGCCTGTG AAATAAATAC TGCTGACCTC
   118741 CGGCATCCAT CGAAACGCTG TGGTATCCAT TAACCGACAT TGTTGAATTG CTACGTTCAG
   118801 GTAGCTAGAA TTCATCTGTG CCAGTGCCGA CCACAATGTG TAGGACTGCG AGTTCTCGTT
   118861 AGCCAACACT ACCGGTTGCT TGACTCGATT GATCAATGGA ACTTCTTCCA CCGTGATCCA
   118921 TTCGAGCATG GCGGCGGTAA CGTAAGGATC GTAAGCAGGC ATGCTCTGAT TGGGAATCAA
   118981 CAGAGTTTGA TAGATTCCAC TGTAGAAATC CTTGAAATAG AACGTCACCA GATCGGCGTA
   119041 GAGTTTCTTC AAACTTACGA GGTCCTGGTA GTCGCCTTCC AACACCACTG GGTTCTGACC
   119101 CCACAGAAGA AACTCTTTGT AGAACACCGT GCGTTTGATG GACTTTCGTT CTAAGTCGGC
   119161 CAGGATCTCC GGTTTGGAAT CCACATAGTC GACCAACGTG TAGTTGATCT CAGCAAACGC
   119221 ATCTTTCAAA TACGTCTTAC GGGTAACTTC CGTGACCGCA AACACCGCCG AACGCCCGTC
   119281 GCCGATATCG GCGATAAACA TGTCGCCTTT GTTTGGTTTG TGGGTGGGGT AAACCGTAGC
   119341 CGTCCCTGTC ACGTCAAAAC TTTGACCGGT GTTCTCCTGT GATCCGGACA GCGGAGCGGT
   119401 AACCATGATT TCAAGATTGG TGATCTTGAT GTATTGCTGG TCCGTCGGGG AGCGGTCAAT
   119461 GTTCCACGGG GAAGGTTCGG TATCCTGACC TAGAACCTGC GAGTAGTAGA TGACCTCCCA
   119521 GCTACTTCCG TCAACGTACT TCAGTAATGA AGCGCGTGGG ACGTAGGAGG TATCAACAAC
   119581 TGCAGTCTGC TGGTTCGGTG AATGGATCTG TACCTGAATC GGATCCTGGG GTTTGGGTGC
   119641 CGTTGGGGTA CTGTTGACCA GTGCCATTAT CGTTACTCCT TTGGGTCACG ACGACGACGT
   119701 CGTTGACGGT AAGCATGACG TGTTCGAGGG GACCCTTGTG AGGTACTTTG AGATCGTTGA
   119761 TGCGCTGGGC GATCATGACC AGATCCGCTT GGGAGATCAA GTACCCACCC AGGAGTTTGG
   119821 GTTCGAAACG TTTACCCAAG AGTTTCTGTT GTAAGCAATT GAGAATCTTA ACGGAAGCTT
   119881 CTCCACCATT TCGCAAACGC TCCCAAGCCA GTGGGGCGAG TGTGAAAAGG TCGTTGACCA
   119941 AAGCCAGCCG GACATGGTAA GTCTTACGAA GATCCATGAC AGCATTGGAC ACCACAATCA
   120001 AATCTGGCGC AGAGACGGAT AACAAACCAT CGTCCATGGG ATCGTCGCCT TGATACAGGC
   120061 GTAGATCAAA CACCGATCCT CCCTTGGAGT TCAAATATGG GGCTTCACCG ATAAGGAAGT
   120121 CCTTCAACGA CGGGTCGATC TGATAGCCGT CAAGATCGCC CATCAGTTCA AACAACGTTT
   120181 GAGGTGCGGT GGGGTCCAAC GCGACCATCG CTACGATCAA CGAGCTGGTA TTGGGGATTA
   120241 CATACGACGG ACGCCATTCG TCAAAGTTGG GAATCGTGAT GCCGTCCAAC AGACGTGTTT
   120301 CACAGGGAGA AGGAAAGAGA TTCACTATCT TGTTGAAGAC ATACCGGGAC AGACTGGATA
   120361 CTTGTTTACG GCGCGCAGGA TCCACAAGAT CACCTGACGC CCAAGGTTGC GACCGCCAGG
   120421 GTTCGCTCAC CAGTTGATTG TGAACCAGTA AAGGCCACTC AGCCACAGCA GAGATCACCT
   120481 GGTCGTAGGT AAACTTGTAC TGGAACTGAC AGTTGAACGT TCCGGACTCT TTATCTTTCT
   120541 CCGGCTGCTC GATCGTTCCG GTGTATTGGA AGTTGCCGAA CGCGGCTGTT TGAAGTTCTC
   120601 GTACCGCTAA CGCTTGGTTC TGTCCGATCT GATCGGTAAT CGTCGTGGCG CGTTCGGTGA
   120661 TGTACTTAGA GACGTATTGA TCCCAAGTCT CACCATATCC CGCAACAGCC TCACGAAGCG
   120721 TGTAGAGGTG TTTCAGCAAG TGCAGGAACA CATAGGGAAC GTGGTAGTAG TACTGGATTT
   120781 CGTGCGTAAT CACTTCACGC ATGGCTGCCG TACGGGCGAG CATCTCATTC CGAAACCGTA
   120841 CGGCTTGAGT GCGATTAGCA GCTCGGTAGG TGAACGTGAA GTTCATCTCG GTACCAGAGT
   120901 ACACCGGATA CATCCGCACG CCTAAATCTT CATCCAGAAA GAAGGGAATG TTCTCGACCT
   120961 GATGGACAGC GGTAGTGAGG ATGCGATCTT CGACAGGATT CTCAAGGATT TCCAACACCA
   121021 ACCGTTCATT ATGTCCGAAC GTAGCGCTAT CCATCGGTTG GTCCGTCGGT AAAGCTGTAC
   121081 CGGGATAGAG CGTAGTTTCT GCCGCACCTG GGAGAATGAC CCGAATATTT TTGGGAAGAT
   121141 TAAACATTTT CGCAAGCTGC CGTGCCACGT CAAGTGCCAC GGGTCGCGTG ATATTCTCGT
   121201 AGGACTGTGG AAGCTCCGAG ACCAGTCTAG GCATGAGGGC ATACTCACTT GAGTCTAAAA
   121261 GGGGGTTGAT CATAGAATCG GGACCCTAAA GACAAAAAAA AAGAATAGCC AGTACACGGC
   121321 CTCCTGGTAC CCTAGGGTAC CAGGAGGCCT ATACCGTCAC AGAGCTTCTT CGGTGACTTC
   121381 CGCCACCAGC TCGACCGGCG ACTTCTTGAA GTACTTGTAG GTGATCGCAC CCACCAGCAC
   121441 CGCACCCGCC GCCGCACCGG TCCACATCAG GACCTTCTTG ACCACGCGCA GGTTCTTCTC
   121501 GCGCCGCACG GCCTTCAGGA CGTCGGACGG CTGGGTGGCC GCGGCGTCGT TTTCCGCACG
   121561 CAGCTTGTTG AGCTGTTCTT CCAGGTCGTC GGCCAGGTCC TTCAGGTGAT CGGCTTCTTC
   121621 ACCGGTGGCT TTCGCCGCCT TCTCGAGGGC GGACTTCCGG GCGAGATCCA TCATTTCGAT
   121681 GGCCAGCTTG TTTTGCTTGT TCATGGGGTT TTCCTTGGTA GTTGAGAGGT TTTTAACCCC
   121741 ACGAGTCACA TGCCCGTAGG GTTGGGGTTC ACGACGCCAG GACGCTCCGA AGATGTCTCT
   121801 GGCGTCCGAA TGGCCGGACA CGGATCACCC GACGATCTTA CGGCCGACGT ATTCGCCAGC
   121861 CGCAGCCGCC AGGCTGAGCA CACAGCAGCC GCCGAAACAG GCCACCAACA TCTGGCAGAA
   121921 CGGGTTGTCG GGTAGGGTAC GGCGCAGGAG CTTTTTCATT TTCAGGGCCT TGGTGGTGGG
   121981 TTTAGACACC CAGCAGCTTG CGCATGCTGG CATCGAGCAG GGTGGTGAGC AGGGCGATAC
   122041 CTGCAATCCA ACCCAGGGTC TTACCGACGT CCGCGCCGGT GGGCGATTCA TTGTGCTTCA
   122101 TTTTGGACCT CATCGAGGTT AAGGTGGGGA GCGTACGTAC GCTCCTCACG GAGGAATTAC
   122161 AGACTCGCGT CCTGGAAATC GGTACTCAGG ATCTTTGAGC ATGACAGATA AGTGGCGCCC
   122221 ACGATACCAC TGATCCCCAG TACGGCGATT CCCAGGACTT TGGCCGGAGT ATCACCATAC
   122281 TTCTTGATCG CACCCTGGGT GACGCCGCCG ATGAGACCAT TGGCAGTCAC ACCGGCGAGT
   122341 GACCATCCGA TAACGCGACG AATGGCACGC TTGTAAACCT TTCGAGCGCC CTGAGTTGCT
   122401 TCTTCCACGG TGGTTTCTCC TTTGGTATCG GGGGTGGGTT GGGTAGCTTT CTGGGACAAC
   122461 GCTTCGTCTT CTTCTTGACG GGTACCCAGC CAGATCGACG AACCGCCTTC AGCAATCACG
   122521 GAAAAGCTGT CGAAACGCAA CGAAACATCC GGCAGCGCGT CCGCCAGGTA GTTCAGACAC
   122581 GCATCGGCAG CGTTGATCCA ACCTTCGGCC TGGATCTTGG CCTTGAGGTC GTCCGGGCCG
   122641 CTGAAGGAAA CTTCAAACCC GATCGACGAC GACCCATCGG ATTCTTCGTT GAACACCACA
   122701 GCCAAACGAC CGTGACTGGG GTGCTCGTAG GTAACGGTGA ATCCCTCCAG GTCACCAACG
   122761 TGATGAAACG TATCGACACT GGCAGCCGAC TCGGCGGCCT GCAGGATCAA TTCGGCAGCG
   122821 GCCGGAGTAA CGTACAGCTT GCGGGTGAGA GAGATGGTCA TGATACAGGT TCCTTTCGGT
   122881 GAGTGAGGGT CTATAGCCCT GGAGCCTCTA TAGGGCCCAT GGTTATAGAC CCTCAGGAAC
   122941 TCATGTGAGT TCCTGAGGGG GGGGGTATTA CAACGAGGTG ACGGTTGCGG CGCTGCCGAT
   123001 CGCGGTATCG GTCGCCGACA TGGCGGCATC GCCCACGGCA CCGACGACGT CCTCGACCTT
   123061 GCCGCCGAAC AGCTTGGTGG CGCCATAGGC CACGGCACCC AGCACGGCAG CGCCGCCGAC
   123121 GACGTAACCG GTGATCTTGG CAGCCTTCTT GAAGTTGAAC TTCTTCATGG TTTTGTACCT
   123181 TTTGGTGAGT TTGGGAAGGG AACAGGTTTC TTCTCTTGTC CTGTTCACAA GGGTGCTATG
   123241 TAACTGACTT TTCTTTCAAT CGTTAATTTT TTAAACCCTT ACCCCCAGCT AAGAATTTGA
   123301 CAGCATACAG CCCAGTCACT TCTTTTCAGA GTGACTGGGC TTGTTATGGT TGTTACAAGG
   123361 ACCATGTTCC AGACGATTGG AAATCTCCAG ATTTCAAACG TCCTCTGAGA CTGTCGGTGT
   123421 CCTGAGCTAG CAAACCGCGC GCCGAATCAA TGTAATCGGC AGCCAGCTGT TTATCGACAG
   123481 ACCCCGACGA GCCTGTTTGT AATCCCTTCA AATGATCGGC GCAGATAGCA AGTAACGCGT
   123541 CCAACGTCAC GCCGTCCGGA CGACCTTGTA CCCCATCCCC TTCTGAGGAA TCAAAGATCA
   123601 CAGAGAGGTC CTTGAAACGC GGTACGAATC CACCGCGGCG TGCCGATCGG TTGTTACCTG
   123661 TATCAAATCC TACCACCACG TAGCGGCACG ATGCTCCGCC ACGAAACGGT GTGTCATCAG
   123721 CGATGATGCG TAGGGGATCT TGTCCCCTGG GAGAGTGAGT GTGAATACGA CGCATGGCTA
   123781 TTTGCCTCCG TATTGGTCCA TTGGGAAAGT ACCGAACCCC TATTGAACTC TAGCGGACAC
   123841 TTACTCTTTG GTAAGCTGTA GAGGAATTAT ACCCCTGTTT TAATCACGAG CCAGCGCCCG
   123901 TCGAGCTGCT AGAACGTGGT AGGCGGCAAG ATCCATTTCA TAAGAACGAG AAGCTTGCTG
   123961 GGAGAGTTCA TCAAAACAAA TCGCCAATAG TGCTTCCAGG GTCACACCCG TCGGACTATC
   124021 GTGCGGTTGT TGGGAATCAT TGAAAACAAG ATTTAAACCG TTCACACTAA AGTAACTACC
   124081 GTGGTCACGA TAAGTGCGAT AGTGATAGCA AGTTTCCGAG TCGTCTGGTG GCCCACAGGC
   124141 CAGTATGCAC AATTCCCCAT TCAGTGGTTG TTTTGGAGTT TGCTCCAGTG TTAGAAGCCG
   124201 CATAGCCTAC TCCTTGAAGA GTAAAGTACT GCGAAGACCT CTTAAGATAC CTTAAACTTA
   124261 CATAAGGGTA TCTACACCTA GAAGCTCGCG CGTTGTGGAA TACGGTTTTC TGTCGAGAAT
   124321 TACAGAACTA AATGGACGGC ATAGACAGGA GAGTGCCCAA GGGCACTCTC CTGTCTACTT
   124381 GTTACTTTGT TACTCAGCGA CGGGATCCGT GGTGGTTGTC GGATCGGCAT TCGTGATTTC
   124441 TGCTTCTGCT GCTGTTTCGG GAACGACAGG AGCAGCCACG GCGGCCTTGG CGGCCAAAGA
   124501 ACGTTCGGCA AAGACCACGA AAGCGTTAGT GGTCAACACC AGATTAGCCA GATAATTCAC
   124561 CAGTGGCCAA GTCGCCAACG AGTAGTTCGT CTCCACGAAC TTAGTGATCT GGCTGAAGTC
   124621 CGCTCCAGAA TCGAGCTCGA TATTCTCCGG CGCCTGCGAG AGGTTCTCCT TCAGATGTCG
   124681 CACCGCGTCC TGGGCTTCGG GCCACAGTTT CTGACTGTCG TCCAAAACCT GATCAATACG
   124741 CTTGCAGCAT AATGCCTCCA GCAAAGCATC ACCCACTAAC ACCAGCTTGG ATGACGAAAG
   124801 TGCCGGGTAG GTTGCTTCAG CCTGACCGGG TTCCTTGGTC ACCACCGTCG CTTCCAAGGG
   124861 CTGGTAGCTC AGGTTGTAAT TTAGGAGCTT CTCCACCACC TTGTTGTTCG TGGTGGTTTC
   124921 CGGTTGGCTC TGAGAGAACA ACGAACTACC ACCAGGTAAC GGTGTTTCGA GCTGAGTCAC
   124981 CGTGAGCGTG GATCGGGGAT CCACTACTGA ATCCACCACT TTACCGAGCT TCTCCCAGAA
   125041 CGCCAACGCG CTGGTGAAGT CAATCGCGTT ATTCAGCAAC GATGATGTAC GGGCGGCACG
   125101 CAAAGCGGCG TCCTGATAGG GACCCTGTAA CGCCTTACCG AACTGAGCGT AGTCATACAG
   125161 GAATTGCTCC AGGTCTTCAG GCATGGCACC GAACGTACTG AGGGCCTGAC CCACACCATC
   125221 GCCGATCGCC ACAGCCGCAC CGTCGTTATC TACGGTGGTG TTCCGTGCTT GAGACAAGAC
   125281 CGCTTTCAAA CGATCTACTG CTGACGGTAG AGCTTCCTGT AGTGCACACA CCACGCGGTC
   125341 CAGGGACTCG ATACGTTGAC GCTCCAGTTG CGGTTTGGCG GTGTCGATCA CTTCGATAAA
   125401 AGCATCGAGT TCTTCCAACG ACACTTGCAG GCGTTTCGGC GCCTCCGGAT CGGCGAACGC
   125461 TTCGAAACTC ACACCGACGT CGGTCTTGAG ATGCCCCAAT CGACGTGCGT AAGGTTGAAT
   125521 AGCCAAATGC AGTAGAGCCA ATGACTCTAC CGACACCCCG CCGTTCTCAT TGATGACCTC
   125581 GGCGGTTTCG CGGACTTCGC CGAGACCTTC ACCGATTTCG TTGGCTTCTT TGACGACTTC
   125641 CTCGGCGGTC TGAGCTTGAG CCAGAGCTTC AGTGAGCTCC ACGACTTCTT GAACCGCTTC
   125701 GTTGGTATCG GTCTTGGCAC TAGGCGCTTG GGCAGGTACA GGTTCGCTGG GAGTCTCCGG
   125761 CTCGATAGCC GGTTCGGGTG CCTCGGGAGT CGGATCGGAC ACTTCGGGAC TCGGTTCGGT
   125821 CGGAGTCTCA CTGACATCAG TGTCAGGTGC CGGCGGATCG GTTACAGTAT CAACCGCATC
   125881 CGTTGCCTTC TCCACTGCTT CAGATCCTTC CGGACCTTCG GCAGCCAGAG CATCCAGACC
   125941 GTCTTCGGCC GGAGTTTCAA TCTCACTGAC CGGAACGTCT TCCGGTGGGG TGGGTTCTGC
   126001 GCTAGAGTCT TCCGCAGTGG TATCCGTATC GGTCTCCGCC GGAGTATCCG TTACGACATC
   126061 GGTGGTTGTA TCCTCACTGC CTTCCTCAGG CGCTGCGGGC GCATCGGGGA GGTCAGTGGT
   126121 AGTGGCGTCA CTGGATGTGT CTGAAACGTC ACCAGCGGGC TCTGAGGGCG CCTCAGGAAG
   126181 GGTGTCGTCT GGGGTGTCAG TCTCGGCCGG TGTTTCTGTG CCGGCGGCGG CATCGACTTC
   126241 CGCTGCCGCC TTGTCAGCTA CCTTGGCCAG TTCGTCTGCC GAGAGTGCGG CGTCCGGACC
   126301 CTGCACGGTC GGATCGGCCT CCTCCATGCT AATACGCTGT GCAGCAGCAT ATCGGCGGAG
   126361 GTACTGGGAG ATACGAGTAG TCATGTGTTG TTCCCTAGGA AATGTTACAA GAATAACGCT
   126421 CTAGGTGAGT CCTTCACCCC TAACGTCATA GCATGGTACC CCTGCCTCTG TGTGAGAGGC
   126481 AGGGGTACCA TGTAACTTAT GCTTATTTCT TGGCTTCTTT CTGCTTGGCG GCGGCTTCTT
   126541 CTTTACGCTT CTTCGCCAAA CGTTCCTCGG CGGTATCGGA CTGTTCGTAG TTGTCGATTT
   126601 GATCCGACGC CAGTTCCAGA AGCGCATTGA CCACACGTAC GTTGATCGTG TTGATCTGCA
   126661 TGTAAGGCGC ACCCACCCAG CGGTTCAGGG CTTGACGCAT GATCATCACC AAACGCATCG
   126721 TGCGTTGAGC ATCTAAGGAA AGACCCGAGA GACGAAGCGT TCCGGTCACC ACGTCGTTCA
   126781 CGTCTTCCGT CAAAATGTCA GACGACGATT TAATTTTCGC CCACTGACGC TGAAGATCAC
   126841 GGCCAAACGA CTCATTGATC AACGACTCAC ACGTCCGCAA GATCAGTTCA ATCTCATCGG
   126901 GTTTAGCAGC CTTGAACTCA CCCAGTTTCT CGATATCCGT CTCAACCTTC GACTGGACGA
   126961 TCGAAACACC CAATCCTTGG ATAAACGACT TTAGTTCACC ATCGGAAAGA TCTTCGGTAA
   127021 ACGGGTTCTG CGTCGGGGCG CCGATCTCAA GTTCACGGTC ATAAATCAGC GGGGTGGTGA
   127081 ACTGCGGTAG CCCAAGTTCG CGACGTAGGG TGTCAGGGAA CATCGGTGCA ACGGCTTTCT
   127141 TGAGATCGTC GGCTTTGCTC TCAATGCTCT GGGAAATCGC TTCAGCGTCA CCTTTGAGAC
   127201 TGATGCTGTC CAATGCCTTC TGGAGGGCGC TGTTGACCTT CTCGATCTGC TTGGGTAATT
   127261 CTACCTGCAG CGCACTACGA GTGGATCGGT AAAGCTTCAA CGAAGCCTTG ATACTGTCGA
   127321 GGTTATGTGG TGCTTCATGG GACTCACCGT TGATCAAGTA GCGATGAACC GGGCGCAGAG
   127381 GAATCGCTGG CTGGATCGTC AGTGCGTTAC GAATACCACC GACTTTTGCA CGCAAGACAC
   127441 GCAATTTAAC AAGCGCCGCT TTCTCAGCCA CCGACGTCTT CTTAAAGACA TTGTCGATAT
   127501 ACGTCCAGAT GTTCTTGGCT GCTTGTTTGA TCATTTCCCA CAAGCGCATC AGAAACGCCT
   127561 TAAACTTCTG CCAACCTGTC ACCGGAGTTT CAGCTTCCAG AGATGGGAAA ACACGTTCAG
   127621 CGTCGACGGT ATCCATACCC GCTAGCTGCA TCAGACCCAA AGCCTGGGTA CGAGCATGGG
   127681 TATGTTGTTC GACCGTCACC TGGTCGAAAG CTTCCATCGA CAATACGATA GACTCCAACC
   127741 CGGTTGCCAG AGTCAAGTAG TCATTGAGTT CGTCCAGTGT GGATTCCATA CTCAACTGCT
   127801 CACCTTCCAA GGTAGCAGCG TAGGATTCCA GACTGACCTG GTACAGTGCA TCTTGGGATG
   127861 CGTCTTGGAT CATAGTCGCT AGACGGTTCA TGGTCTCTTA CTCTTGAGCG AGTGGGGCGT
   127921 CTACGAAGAC GCTGTTGGAA GGGTTACATA GAATGGGCGG CATACAGTAC CCACCTTTAA
   127981 AGGTGGGTAT TGGGTGAGAA ACGTTTTAAA ACTCATCCAC AATGCGAGTT ACCAACTGGG
   128041 TCTGGTAACG ACCCATGTCA TAGATGTGTT CCCACAAACC AAGAACAACA CGATTGAAAC
   128101 GATACATCAC AATGGCCGGA CCTTGGACAT GAGATTTCAT GTAACTCAGG TGTTTGTCAA
   128161 GTTTATTGGG TATTTCGCCG ATCTCGTAGT AATACGCCGT CATCTGTTCA TTCTCGACTT
   128221 TCTCCACCAT ATCAAAGAAA GACGAATGAA GAAACGTCTC GGCCGTGTCG AGTAACGTAC
   128281 GAGTGTCGGC GATCAAACGC CTCGTTTGTT CTTTGGTGAA CGACCGTTTA GCTTCCGGAC
   128341 CGTTTGCTTT AGCCGGGCTC GAAGCAGTCG CCGCCTCAGT GGTGGTGAAA TTCTTCATCC
   128401 ACTCAGGACC ATCATTGGAT TCAATGCGTG ACTCCGAAGG ATGGACGGCG ATAAAAGCGC
   128461 TTCCTAAATA CAGGCGCGCC TCACCGGGTT TGAGGAACTT AGTCAAGGAG TGCTTGTGGA
   128521 TATCGTCAAG TTTCGAAAGG AACGTCTGCT CGAATGCCTG GTCGCTCGAG TAATCCGTAT
   128581 CATGATAGAC ACTAACCACC ATACGGCCGA GTTCTTCAGA ACCCTTTACG AGCATCTTGA
   128641 AGTCAGAGAG CATAGCTTTG GAGTTGTGTT CGATCGCCGA CTCGAGGTCG GTAGGAACTT
   128701 TGGTCTTGTC TTTTGCTTCG ACAAACCAAC CACTGATCGT TTTGAGCTCG ACGGTACTAG
   128761 TACCGGAAAC ACCATGCAGT TTGGAATCGG ATTCCGTCAG ACGCTTACGT AGGTCTTTGA
   128821 TGACCGTCAG GGCTTGCGCA GTAGTACTGG CAATCTCAGC TTTGTGGTTC TCTTTGTCTT
   128881 CACCGCGTTT ACGGAAGTAG CGACGGATGA ATGAAAACAA TCCTTCCTGA GAAACAGTGA
   128941 GACTTTCCAG TGAAGCGTTG AAGTGGTTTT GATGTTTGGT GGACATGGGA TTTCCTGAAA
   129001 GATTGAGATA ACTCCGGTGC CTGACAGCAG GCACCGGAGT TATCAGTTTT ATGCCGCTTC
   129061 GGAAACTTTC GGTTCGTTAA CTGCGATGGA CTTACGGGCC CAAGCCAGAT ATCCCACCAC
   129121 TACGTCGTAG GTAATCGACT CACCGTGCCT CAGAAGCTGA GTCGAGTACA AACTGTGTTT
   129181 CCAGATCGAC GCAATGAGGT CGCGGTACGC GCGCTTGACC TTACCCTCTT CCTTATCGTC
   129241 AGAGTGGTCA CGGACGATCT TGTCGATGGC TTGTTCCGTC AGCTTGATGT TGTTCTCAAT
   129301 CTCTACCCGA GAGTTACGAA CGTTCACGAT AGCTTTCTCT AACCGCTGAC AGAGAGAGAA
   129361 GACTTCTTGC GATGAGAACG CTTCTACCTG AGTGTTAACC AGAGGTTTGC TCTCGATATG
   129421 TTGAATACTC GATCGAATGG TCATAGTTTC ACCAAATTGG TGATATTGGG TACGATCACC
   129481 TTGGAAAGCC CCGGTGACGA TAACACGATT ACCTGGCAGC AAATCTGAAA CGTAACCCTT
   129541 TAAACCGCTG GCCAGATCCT GCGTGGGTTG TTCAGAAAAG CCTCGCGGAA CGACCAGACG
   129601 TTCGGAGAAA ACCGCTCCGT ATTTGTCGTT CAGCTTACCT CGAGCTGCTT CTTCGTAAAT
   129661 CTTCTGGAAC TCCGCCATCT TTTCTTCGGA GGCTTGATTG ATCTGGCCGA CAATTTGAAG
   129721 AATTGAAGTG AAGTCACGAG GAACCTCCCC TTTCATCTCA AGCTTACGAG CAAAACGTCC
   129781 CAGGTCGATC TCTGCGCCAC CGGCGAACTT CATACGCTGC GCGGTCTTCT TGACACTGTA
   129841 GACTTCGCGA CCGAGCGCTT CGAGGTTCTG CGTCAGATGA TGGTAGTGTT TCTTCAGGAA
   129901 TTCCCAGAAC TGCTTGATCT TGGCTTTGAT CCAGAGCCAA ACCTTACTGA GGGTCTCACC
   129961 CACCGCTTCC AGAGAAATCG TAGTGGCCAG ACGTGTCGTC CGGCCGTGGT AATCTTCCAA
   130021 CGACGGTAGA GCGCGTTTCA GTGAAACTCC GTAGCGCTGC TGAATTTCCT GTACCTGACG
   130081 ATGCAACAGT CCTGCAGAAA TGGATTCCAG TCCGACATCG CGCGCTTCGC AGATAGCTTC
   130141 GATCAAAGAC TCGAGTGATG CAATGTCGGT CTGTACCCCT TCCAATACGT CTTGTTCGGT
   130201 CTCAAGAGCA CGACCGGAGA GTGACTCCTG ACGCCCATAG TCGTCGGCAA GTCCTGCGAT
   130261 CTGGTCGGTG TGGTCCAGTA CGGATTCGCT CGTGTTCTCA TCGTAGAAGT CTTCCATCGA
   130321 GAGAAAATGT TGCTTCAGTT GGCTCACGGT CTTTACTCCT ACAACGGATT CGTCGGAAAT
   130381 AAAAGGATTA CTGACACTCT TTGGTGAGTG TCAGATTCAT AAAATAGACT TGAAATCGGA
   130441 CAGCATAAAA CCCAAGGGAG CGAAACGCTC CCTTGGGTTT TTCTATGCCT TCAAAACGAA
   130501 GAACTCAGCG CCGATTAAGC AGCTGCAGTT TCACTCTCCA CCGCCGCGCC GTACTGCTTC
   130561 AGAGAAGCAT TGGCGTAGTC AAGATAACCA CCCGAGGTCT GGATGGTGTA CTTCAGGAGC
   130621 TGACTGATAC CGGCGCTGGC CTTACTGACA GCTTTGACGG TCGCATTGAT GAACTTCTGC
   130681 TTTTCCTTGG CCATAGCCGC GTCGTCATCC TGCGGAATCT GCACGTTAGC CATATCCAAG
   130741 GATTCTACCG AGAATTCCTT CTTGGAGTCG TCAGCAGCCT TCAGGACCGT CTTGACCTTC
   130801 CGAGCCAGGT CGGAGATCTC CGACGGATTC AGGGTGCGAG CACTCAGGTC CTCCGGGATC
   130861 TCACCGGCGG ACTCCTTGCT GACTCGCGCG CCCAGTAGAC CCTCCATCAG TACTTTGAAA
   130921 CGGGCCTGAC TGCTGTGAGT CTGATACGCG ATACGGAACT TCACGTTACC CGGCAGGGCG
   130981 TCAGTTTCGA AGCCATTCTC GCCTTCACCC TTGTATTCAT GGCTAAAGAG CGAAGAACGC
   131041 AGTTTGCCTT CCTGAAGCGC AGCTTCTGCG ATAGAGAACG TGGCAAAATC CGTCGCACCA
   131101 GCGGAGGCCA CATCGACCAG ATACTTCTTC ACCGCGGCGA TACCCTTGAA CGACTCACCC
   131161 GTCCGCAGAG CAGCGTCCTG GGCCACGGTC AGCACCTTGG AGATACTGCC GGCGTCGACT
   131221 GAAGAACCCG TAACGATCTG ACGAGCACCA CCGAAGGTCA CCTTGTCGGC CTTGGCCTTG
   131281 GCGGCACCGA CCTTACTGGC TGCTTCGATG ATCTTGTCGG CGCGCTGGTT GTAACGAGCG
   131341 CTCTGATCGA ACAGCGCCTT GGCGAACTTC ACCACCCAGT CACGGATCTG AGCGAAGGTC
   131401 TTCTTCAGAA CCTCCCACAC CTTCACATAC CAGGACTCGG CCGCTTCCAT CGAAATCTGA
   131461 GTGGCCGCGT CACGACGCAT CGAACCACCG AAGGACTCCA GCGACGGCAG AGCATCCTCA
   131521 CCGTAAGCGT TCTTGAACGG CGCGCCGGTC AGACGCACAC CAATCGACTC GAAGCCGATC
   131581 TGGAAGAACT TGGCCGACTG CGGGGTCAGA CCACCATTCT GGCGGGCTTC ACCCAGCGCT
   131641 TCGATCAGGG ACTCCAGCGA CGTAGCGGCC TGCTCGTACT CTTCAGCGTG CTCATTGGCT
   131701 TCGTCGATCA CCTCTTCGTA GGCGTCGATG GCTTCCTCAC CCTCGACTTC TTCGGGAGTC
   131761 GGTTCGACAG CCGGCACGGT CTCGACCACA GTCTCTTCGA CAACCGGGGT TTCCGGCGCG
   131821 CTGACTTCAG GTTCCGCGAC GACAGCGGCG ACCGGCTCGA CAATCGGAGC GGCTTCCACG
   131881 AGCTCGATTT CGGGATCGGC CTTGACGGCT TCCACGAGTT CGGCATTCAT GTTGCTCTCA
   131941 GTATCGTCGA TCGACTCCTG CGAAACCTTC GTGCCGGCCT TCTTGGCTTC GGCAGCCAGC
   132001 TGGGCGATTT CGATTTCCTT GTTCTCGAGC TCTTCAGAGA TCGTGGCCAG TTCGGCACGC
   132061 TTCTTCTTGA CAGCGATCAA GTTACCCAAA AGCACACCCG TCGCCAGACC AGCGTTGATC
   132121 GCAGCGAACA CGGGGGAGGT CTTACCCAAG ATCGCACCGA ATGCGCCTAC AGCGGTCATA
   132181 CCGCCGACCC AACCCGTGAG TATCTTTCGG TCGGGGTCGC TAATCTTGTT ATTCTTCTCC
   132241 GTCAACACGT CGTCCGAATA CGCTTCGGTC GAAATGTTGG CTTTACGCAG TTCTAGGCGC
   132301 GCCTGCGCCT CGAGCTGAGT GACCAGGACA TCGAGCTGAC CCTTCTTCTT GGTCAGTTCC
   132361 TTCTGGAGTG CGAGGTATTC ATTCTTGAGC TTGGCAGCCT TGTTGAATGC GAAGGCCGTA
   132421 CCGATACCCA GCAGAGCAGC CACAGCGCCC GCCACGATAA GACTTTCCTG GGTCACACGC
   132481 ACTTTACCAC TACCCTGGAG TGCTTTCAGG TGTGCCAGCT GAGCCTCAGC ATCAGCGATC
   132541 TGAGCTTCCA GTGACACGCT GTTTTCGACT TCAGTCTCGG CCGCTTCGGT CTTCGGACCG
   132601 TCGTCGACTT CGACGATCTT GGCGGTCAGG TGCTTGTCCT CGTCCTTCGG GCCGCCGTTA
   132661 TCGGCCGGGT GATTCGGATC ATACTGACCC GTGATACCAG CCTTGACGTC GCCTTCAGCC
   132721 TCGAGACTGA GCTTCAGCGA CAGGAGACGC AGCTGCTGCG CCATACGGGA ATTCTTCATG
   132781 GTGTTCGCTC CGAACAGTGG TGTGAAAAAC AGTCGTGCTT GGGTTTATAG GGAGGTGTTA
   132841 TCCTCCCTAC AGGTCAAATG GCAATGGCGC CCAGAGTACG TGGTACGTAA AGACTGGAAG
   132901 ACTTTTGCGG ATGCGGTTTG CCAAAGAGCA AATGCAGCGT CAGTAGGAGA TCCTCGAATC
   132961 CGTAACGGCG CCCTAGCCAT TGCTGGAGGA AACGCAGTGA CGACTCTGAG GCAGTGGGTA
   133021 AGACCATGGC AGCGTAACGT GCTCCCGTTT CAGCGAACAA TGTACGCTGA CGCGGGTTAG
   133081 ATTCACCCAC CAAGTCATAC CATGATTCCA CCGGCAGTTC ACGCGTTCCC GTCTCGATAT
   133141 AGCGCAACGT ATCGAGCAAG AACTGACGGT TATAACCCGT CAACGCGGTG TTTGCCAATT
   133201 GACTGGTAAA CCATGTCTCC GGATCCACCA ATAAACGCAA AGCGTTTTGC AGGACGTTCT
   133261 TATAAAACGC CCAACTCTTG GTGTGAGCGC TACGATCCAC GTAGACTTTG TACAGTAGCT
   133321 CAATACTCTC GTCGCCTTCG GAAACGATTG CGTCGTCACC ACCAGCGTGG AAGGTTGAGT
   133381 ACATGCGGGG ATAAACGATC AGTGTCATCA CGGATACTCC CTTAAGCGTA CTGTTCTTCG
   133441 AACGCAGCCA CTTCTTCGTT CAGACGGGCT AGACGCGCTT CGCTGTATTC GATCTGCTGT
   133501 TGGAGCTTGG CGTCTGCCTT ACCAGCCTGA CGGTCCTTCA GTGCGTACAA GCGCAACTGA
   133561 ATAGCCTTGG CCAATTCCTT GTTCTGGTTG TGCTTGGCAA CCTGGTAGCT GGCAATCGAC
   133621 GCACGGATGC GATACATCAA ACCGCCAGCT GCCGGCGGCA TGAAACCCAA CTTGAGCGGA
   133681 TCGACATTTT CCTGACCGAG CGTGGCTGCC ACGGCATTGA TCTTGTCCGT GACGATCTGA
   133741 AGATCCTGCA TCTGACCTAA ACGCTCAGCG ATCTCGGCCG CCGAGAGCGA CAGGACATGA
   133801 CCAGCCTGGA AGAACGTTTC CAAGTTCTCC TGAAAATACC GCTTGTCGAT GGGGAGCAGC
   133861 TGGGCATCTT CTTCGGTACC GGCCAGTACC GCATCTTCGG CGGCCAACAA CCGCAGTAGA
   133921 TACTGGCCGG CGTAGTTGTT GTAAAAGCGA ATGACCGACA ACAGCTGGAG AACCGCAGCC
   133981 TTCTTGTAGG TCATGGCGTC TTTGGTGACG TCACGACTAA AGAGTTCCGG TACCAACGTA
   134041 TTGAGCATCT CCAGCGTAGC CGACAGACTC ACCAAAGTCT TGGCAGTAAA CGACAGATGG
   134101 GTTTCGCTGC GTTCCTTGGG GTAGCGCAGA TGGAACAACG TCTCCACCGA ACGACCCACC
   134161 TGAGAGGCCA GCTTACGACC ACGGAACTGC TTGACGGCAG CATCATAGCC CGGGGCAAGA
   134221 TTGGATTCGA TATCCAATGC CAGGGCGTCC ACGTCTTCCA AGATGCGATT TCGCTCAAAA
   134281 TGCGGCAGCA AGGAAGACAG AAAAGTTTTC AGACTCATTG ACAATGTCTC CATTGACTAG
   134341 GCTTAGAAGA CCGACGATTG GCCGGCACGA TACATCTTGA GAATTTCACC CACGTCCGGA
   134401 CCCGAGCCCT TGTTCGCGGC TTTGAGTTCG CGCACCGAGA GCTTGGTGGG GAGTTGGATG
   134461 TCACGCGTAT AGATCGTCAC GTTCTCGCGA TCTTGATCGA CCACCACGAT GATCATGGCT
   134521 AACGAGTCAC GCATGATAGC GTTACGAAAC TTGAGGTCGG TGAATTTACC CAGTTCCTGA
   134581 CGCTCGAGTT CTTGGGCGGT TTCTTTGGAA ATCACCACCA AAGCCGACGC AGAACCCACC
   134641 GACGGCATAC CGGAGGCGGC GCTCGCCGCC ATGTTCTTAC CGCGGCGGCG ATTGACCTCT
   134701 GCCAGCGCGC CAGACTTGTC TTTCAGCAGA AGGCGCTTCT GTTCGTCGAT CAGGTCTTGG
   134761 CAGAACACCA GGTCGCGCCA GAACTGCAAG TCGCCCGAAC GCCAGCGGTG AAAACGCTCT
   134821 GAAAGGGTGT TGTTACCGCT CGTGGCCCCA AGAATATGAA CCAAGACATC GCTTTCCACC
   134881 ACCGCCGTGG CGAGGCGAAC AGCGATAGGA AATGTTGCGC GATTGCCGTT GGACTCAATC
   134941 GTAATCTCCA GGAGTTTACC TACCGCGAGG TTGGAGGCCT CTTTGGCAAC CTCTAACGAC
   135001 TTCCCGAGAC TGACACGGTC ACCCTTGGAA TCGTCCTTAC CCGGTTGGGC TTCCAATGAT
   135061 GGCTGACCCG GCCGCGGGAG TCGGGCGCCT TGGTAGGACT CCATACTCAG CAGCCCCGTA
   135121 TTCGGAATGC CGTTGATCGA ATCAACCAGT GAACTGGCTG CCAGACCGCC GTCTCGACTG
   135181 GGGTTGAGTG AGTCCAACAT ACGAATGACG TTGATCTGAC CCACGTTGGT CATACACGCC
   135241 ACGGCTTGCA GGTAGAAGCC CGAGAACATA CTGAGGAGCG TCTGTAAAAC GTCCGTCAGG
   135301 TAATCCACGT TCTTTAGACG GTCGTCGACC ATGGTAATCG GTTCGACGCG AAGGACGCTG
   135361 GTGAACTGTA CCAGGGAATC CGTTTTCTGT GAATGGACGA GACGCTTCAC GATGCCGGCG
   135421 ATAGAACCCA GTGCGCCGAC CACCGCCGTC TTCGCAGCGA CAGTACCGAT CATTGTTGTA
   135481 AATCCCTTGC TGGAGAAAGA CGTGAGTGAC ATTAACACGA AACTACAAGA ACAAATTGAT
   135541 TGGATGGCGC GTGGCGGGGG ACTAGGCAAC CTTTCCGAGT CGATGGCCAA TACCTTAATC
   135601 GGTATCAACC ACCGTGGCTT TGGTAACCCC GTACCGTACA ACCAAGACAA CCAAGGCTTG
   135661 ACCTTTTTTA CAAGGCCTCG CTTAAATCTG TCATACAATA ACCTGAGCGC TGATCGCCGC
   135721 TTGTCGATCT TAGGTGCCGG GCAGGGACTC TCCCGCGGTC ATTACCCCGC CGCGATTCGC
   135781 CAGTGGCTCG ATCCTGACCT GTGTCGGTCG TTATTTCAAA GCGGTACCCG TTTAGGGTTG
   135841 GTGGATCCTT ACACCCCGTT CATTCCGCTA CTAACCAACA ATCTGGTCTC GCTCTCTGGA
   135901 TGGCCTGATC CGATCGTGGA GTACTACGAC TCTGACGAAG GTATGGCGAA AGAGACGTGG
   135961 GGTATGGCCG ACGGTATTGA CAACCTTTAC CACGCTTACG ACTTGAATGC CACGTTCCGC
   136021 AATATCGTGG GCGACCCAAT TAGTTTGATG TTCCAAGTCT GGTACATTTA CATGACACTA
   136081 GTCTACCAAG GACGGATGCT TCCGTATCCT GATAGCGAAA TGCTTCGTGA GATTGACTAC
   136141 CAGACCCGGA TCTACCGTTT GATCCTTGAC CCCACCCGCA CCTACGTTCA AAAGATCGCG
   136201 GCGTGTGGCG CTGCATTTCC GACCAGTTCA GCGTTAGGAC AAGCTTTTGA CTTTTCGATG
   136261 GACACGCCGT TCGAACAATC CCGTGCCTCA CAGATCTCCA TTCCTTTTCG TTGCTACGGG
   136321 GCAACGTATC AGGATCCGAT CCTGATACGA GAATTTAACG ACCTGCACGA ATTCATTTTC
   136381 TGTCCGCAGA TGCAAGACGA TAACCGCCCT CGGTATATGA CGAAGATCCC TCGAGAAAAC
   136441 CTGATTGCAT ATAACTACGG GGGTTACCCA CGCATTGACC CGGAAACCAA CGAATTGGAA
   136501 TGGTGGGACT TTAACGAGGC TTACCAACAG CGCATGGCCG AGAACGCTTC CGCTCAAAAC
   136561 GGTCTCGTGA CCGCCGTGAC TCCACAGACT TAAGGACTTC GACGTTATGA CTTCAATTCT
   136621 TGATTGGGTA AGCGCCGCAC GCCGGCACCT TGCCAATCCC CAGCTGGTCA TTTCCGATGC
   136681 CCTGGATCAG CTACAAGCGA CCATGGACGG CGCTATTGAC ATAGCTAACC CCACCAGTCC
   136741 GTATATGCAT CTGTTAGAGA CCGGTGGAGT TAACGCCTCG GCGCTTCTTC TTGAGCAGGA
   136801 AGCCTTTAAC CGCCGGCAGT ACCCCTCGCT GTCGATGACG CAGGACGATC TCTACTTGCA
   136861 TATGTCCGAT GACGATTACG CCGATCGGTT TGCTCAGCCG GCCAAGGCGA CGTTCACCCT
   136921 TTATCTGGGA CGGGATGAGA TCTATCGACG GGCAGTGGAG TACGGTACCG CAGGCGCGCG
   136981 GAAACTCGTC ATTCCTCGAC ATACGGAAAT CGTGGTAGCG GGGCTGACCT TCACCCTCCA
   137041 GTACCCCATT GAAATTCGGA TTATGCCACA TGGGGGCCTG TCGGTAGTGT ACGATAACAC
   137101 TCAGTTGTCC CCCTTACAGG AACTGACGTC GAATCAAGTA GCGACCAAGA ACGTCAAGTA
   137161 TCAAGGTGAG TCGTTTGTGC GTCTGGACAT TCCGATGTAC CAGTTCGCCA TTCTTTCTCA
   137221 GTCGTACACT TTGAATCGTT CCCAATTGTC GGTAAAGACA TTTACGTTCC AAGATCAATT
   137281 CCACTATGCA CGCGTCTATC GTGCCGACAG TCTGGGTAAT TGGATCGAGA TCAAAACGAC
   137341 TCACACGGAC CAGGTTTTTG ACCCTAACGT CCCCACGGCC GCTTTACAGG TCAACGGACA
   137401 GACTCTCACC GTGCGTATCC CACAGGTCTA CACGACGCTT CGTATGTTGG ACACCGAACT
   137461 GCGTGTGGAT ATCTATACGA CTCGAGGACC ACTGGAAATC GTCCTGGCCG ATTACACCCC
   137521 CAGTCAATTC ACGGCTCATT GGTTGGATCA TGACGTGAAG GCATTGGATG CCTTTCAATC
   137581 GGTCATTACG AAATTCAATA CCTATTCCCT GTTCTCAGAC AATACCATCT CTGGTGGTCG
   137641 AGACGCTTTG TCACTGGCCG ATCTGCGTGA TCGCGTGATC ACGAACTCCT TAGGTAAGGT
   137701 CAATGTTCCG ATCACCAACG TGAATATTGG TTCACGGTTA GCAGATATGG GTTACGATCT
   137761 TGTCTTGGAC GTAGACAACA TCACCAACCG TCAGTTTCTA GCTACGCGAT CCCTACCGGA
   137821 ACCTATCGAC GGATCGACCA TCTCTGGCGC GGGTTGCACA ATGTTGACTT TGACAGAATC
   137881 CATGGCAAAG TTGGCCGCAC TCCCCACCGC CAGTGACAAC GGCAATCGTG TCACGTTGCT
   137941 ACCCAGTACG CTCTATCAAA ACGTCAACGG CGTGATCAGT ATCGTCCCAC AATCAGTGGT
   138001 CGATTCCTTG AACGCATTAC CTGTGGACGT CCGCGCACGA CGGGTGAACG AGAACAACTT
   138061 CCTATACTCC CCGTTCCACT ATGTGTTGGA TATGTCTGAC GATCGGTTCG AACATCGTCC
   138121 GTATTACCTG GAAGCCCCGG CGGTGGAAAC CAAGAGTTTC ATCACCGAGA ACCCCACCAG
   138181 TCAGATCTCG GTCAATGTGA AAGGATACCA AATTAACCGT GTACCGCAAG GTTATCTCTT
   138241 AACAGTGACA GTGACTTCCG GACAGGCTTG GAAAGATCTG TCGGACAGCC AAGTGTTCTG
   138301 TCAGGCAAGC TTCTTTCCCA CCGGTGAGCG TAACCGTGCG TATCAGAACG GAACGCAGGT
   138361 GGGTTTAACT GCGGCAGGTG ATCGTGTCTT TACATTCCTG ATTGGTACGG AATACGACCT
   138421 GGACGCAACT GATAGTCTTC TGGTCAATAC ATTCCAGATG TTCGATGATC CGGTTCACGT
   138481 CTATCCGTGT CCTTTAGACG TCGATATTGA CATCATGTTC TTGGCTAATC AAATTGAGGT
   138541 CGAAGGGTTC ACTCCTTCCA CGATCGACGA AGACCTCGGA CGAACCTTAG TGACGGCTGA
   138601 CACCATCGGA CTATCACAGG AACGCCTCAC AGTGCAACTC GGCAAGGCTC TACCTGGTCT
   138661 ATGGGCAGCT TCGCGCTCCG TGGCATCGTC CCAGGACTAC CAACGGTACC TGGCGGACGT
   138721 TCCGGCTGTG TACAGCGAGA TCATCTACCA ACGTGATCCT GTCACAGGGG CTATCGAGTG
   138781 GACCGTGGAT GGTAACAACA ACATCCAGTT CGTGATTCTT CATCAGAAGG GTGACCCAGT
   138841 GTTGAACGAC CAAGGGCAGC CGGTGATGAA GCACTTCGCC GGAGATATCG TCCAGGACGT
   138901 CGATGGAAAT CCCGTCGTAG TGTCTTCCCG ACAGATGTTG CGGCAAATTG ACATCTTTTT
   138961 GGTGGACGGC GCTTACGCTT TCGCCACTGA CCAGGCCACC GTTGATTACA AACAGTCAGT
   139021 CCCGGCGACG ATCACAGATT GGTTGTCGGA AGACATCGCT TCGGTGCAAG CTACGTTACT
   139081 TGAACAAACC GTTCTGTATT TCTATCCAAA AGCGACGCTG GGTAATATCA ACGTCAAGGT
   139141 ATTGGAGAAC AAGACGGTGT CAATCAACTC GGCACAGAGC TTTGCCGTGA CGTACTACCT
   139201 GTCTGGTACC CAGTACCGTG ATGCGGCTTT ACGTACCGCT TTGACAGCCG CCGCGATCAA
   139261 AGTCATTCAC GACCAACTTC AAGGTTCGGT GGTGACGTTG TCGGCGATCA TCAGTGCGTT
   139321 GCGCGATGAG GTCATGAGCG ATTCCATCGG TATCAGTGTA ACGGGTCTGG GCGGCAGTAC
   139381 ACCGTACGAT ACCGTGACAT TGCTGGACGA CTCGGCACGT TTGTCCATTC GTAAGAAAGC
   139441 GGTGGCTAAA GCCGACGGTA CGATCGGAGT GGACGATGAC GTCAACGTGG CGTTCCTCGC
   139501 TCATACGCCA AACTGAAAAA AAAAAAGAAG GACTCCATAC ACCCCCTACT GACCCAAGTG
   139561 GTCAGTAGGG GGTGTATGTT GTTACACTGC CAGCATTCCG GTCAGCAGAC GCTCGCTGGA
   139621 GCGCCGCAGG CGGCTGAGCT CTTCTTTGGA ACGCTCCAGA GTCCGGTGAC CGTTGTAAGC
   139681 GGCCTTCAGG ACTTCTTCAC GTTCCTTGGA ATCGGGATAG GTTTGGAGGA AGAGTATCGC
   139741 GTTGCGATCG AGTTGTTCAA TCGTTTCGGT AATCTGTTTC TCCATATCGA AATTGGTTTG
   139801 CTCCATCTTA TCCAATTCTG CTTCCACCTC GAAGAGAACC TTCATGCGAG CGATGTCAAG
   139861 TTTCAAAGCC TTGTAACCAT TCTCCAACCC AACCGCACGT TTGTTAAAGT TCTGATTCAT
   139921 TTCCGTGGTC AGCGCCAACA TCTGTTCGGC GAGTTTGATG GTGGTCCGGA ACATTTCAAG
   139981 ATCGCTGTTC ATAAACCGTA CTCCGTTGGT GAGTGTTAGG TGTACCAGTT TTTAAACTGG
   140041 TTTTATCTCA CTAGAACGAT ATAGTCTTGA AATCTCTTAG GATCAACATT TTTCCTTCAA
   140101 AGGATTCTAA GGAAAAAAGA AAGAACCTCC ATACACCCCT ACTCACCTTT TCGGTGAGTA
   140161 GGGGTGTATG GTTTATGCCT TCAACAACTC CGTCAGGAAT TGGGTGCTGG TTTCACGTAC
   140221 ATGCTTGATC TGTTGCCGCG TACGTTGCAA GGCGAGGCGA CTGTCTTCGG CTGACTCCAT
   140281 CACTTCTCCG TGACCTTCAG ATTTCGCATT GCCCAGGAGA TAGTACATGG AGCTCTGATC
   140341 CAACGCCACC AAAGCAGCGA TAGCCTGCTT TTCCAACTTT ACGTTGGTTT CCTCCAACCG
   140401 GTCGAGTTTG GTTTCGATGG CAAACAGAAC CTCCATCCGC GCCTTTTCGT CCTTGTGCGA
   140461 CTTGTATTCC TCTCCCAGAG AAACAAGGTG TTCGTTGAAA ACACGCTCTA TTTCCAGTGT
   140521 GGCTTGATGC AGTTGTTCTG CCAGTATGGC CGTCGACTGA AAAGTCTTCA AAATAGAATC
   140581 CATGACGAGT ACTCCATTAG TGAGTTGATA AGGTAGCGGG CTTAAATACC CAGCTTTGTC
   140641 TCACTAGAAC GATATAGTTC TGAAAAACGT TCGAATCTAG AGCGATCCTT CAAACGGTGT
   140701 GATAGGTGTT CTCACCCCTA AGTGTTCTTG GATGGTTAAC GCTCGATTGG CATAGGCATG
   140761 AAGGACCTTG TGGGCTTCAT CCCAATAGGC TTGCAGGATA CCGAATTGAT GACTCTTACC
   140821 GTTACGCCGT CCACTTCCCG TCAGAGGATC TCCAAAGGCT TGGAGGACCT TGCGCAGATT
   140881 TTCCAATAAC ACAAGGATCT CTTGATGGCG ATCATCGAGT TCTTTGACAA TACGATCTCG
   140941 ACGTGTACCC CCTAAACGCC AGTCTTTCTT GAAAACTTCC GAGCGCAATC GCGTGAGGTA
   141001 CGGACTGTTG GTTTCCCCGA ACTCGCGTAT AGCCAACACC ACCCGACATA ACTGATCTGC
   141061 CAGTTCAATG GCTGAATAAT GCTTTCCCAT CTTGAATTCC TAAAGTAGAG GGTCAAAAGG
   141121 ATAGTAAGGG TCTGAAATTC CGTACGACAG CATAGAGGAC AGGGCTCTAT TCCAGAGCCC
   141181 TGTCCTACTA CGTCAACCGT GCATGATTTT CACGGGTAAA TCACAGGGAT CCAAGAACTG
   141241 GTATACGATC GGTTTCACCT GAGCTAACCA ATCTAGCTGA CCGGTATCCA CCCCACACCC
   141301 CAAGAGCGGT ATACCCAATG ACATGATACC CCACTCGGTG TAACGATTCG CCAGTTGTAC
   141361 CAAATTTGCA TGGATCATGT CCAAACGACC TGGTTGACGC CAGTCCTGTT TGGTGGGGAA
   141421 CAGCAACACC TTACGTTCCG AGTCCACGTC GAAAACTGCC AGTTTTAGGA TGGCATTGGG
   141481 ACTGGGATAC TGATCCTTGT AGAACGCTTC TAATCCCGGC ACCCGTTGTT TGAACGCTAA
   141541 GGCCAGTCCT TTACCCATCA CCTGTACGGT GTTCACGGGA CACACTACGG TTTGAACCCC
   141601 ACATTCAAAG AGGTCACCGG GACCATCGTA GATAATCATC GACACCTCCT CAAAGGCGGG
   141661 GAGCGCCTTG TTGTGCTAGA CGCATCGCTG TTTCGATCTG CTGGTTGTTA CGATTCTCCA
   141721 CCGCCCCACG TTCCTCGGCG ATTTCCAACA TCCACTCGAC TTTCTCTCGA GGTTGCGCTA
   141781 GGAAGCGTTC GATTGAAAGA CCAAAGAGTT CATGGATCTT TAACGTGGCA TAGCGGTGAT
   141841 ACAATCGTCG TTCACGGGTG TAGGGACCGA CCGTTTCTTT CGGCTGGAGC CCAACCAACG
   141901 ATAGTGGTCG CTGTGGATTG TTGTGATAAC CAATCGCGTA GTCCGAATCG TAGAGCTCTC
   141961 TTAAGAGCAA CTGCGCGTCG ATACTGTCTA ACGTCGCACG ACCACTGGCA CGCATCGCCT
   142021 CCATCAGTTT TTTGATAGGG GAAAGCGTTT CGGCTTTTTC CAGTCCAAAG GACGGAAACA
   142081 AGACATGGCC TTGTTTGTCG TCCTGTTGAA TCAGATAATC GCCGTGTCCA GCAGCAAGCT
   142141 GGTTCGCTGG CCGAGTAGGA TAAAAAAAAT GGTACCGATA TCCAACGGGA TCAGGTGCGG
   142201 ATGCTTGGAC TCTTCCGGAT TGACTTGGTC GAGCTGGCAC GCCGGACACT TGTACGACGG
   142261 GATGGCAATC TGCGAAATCG TGGCTTCGTC AATGAACTTA CGCACACCTT CCAGCAGATT
   142321 CTCAAACACG ACACGATCGC CTGTGAGCTG ACCGATCATT GACTCGAGCG TCGCACGGTC
   142381 GTCGATGTAC TTGTCACCGT TGAACGTGAT ACGATTGATC CAGTGAGCGT ATTGACGCAA
   142441 GCTAGTCGCT CGGGCTTGGT CGAGAATGTA CTCGTTACGC TCTTCCCCAC CGAGCTGAGA
   142501 TCCGAAGGCT TGATCGGCGC TGGTAACGAT ACCTTCAACC CAGGCAAACC CTGAGGCTTC
   142561 GTAATCGGCC AGCGTCGGAA CACGCAGTTC GGCGACGGTC TTGTTCCCCT GATAGTCCTT
   142621 CAGCAGAACC GTCCCCTTGT CAACATACCG ATGCTGTTCC TGGTAATGGG TCAGCTCGAT
   142681 ATCGGTGAAC TTAGCCGTTT TGCGTACCAT GTGGTTACGC TGACTCTGGG TAAGTGCGGT
   142741 ATTGTCGGTC CAGCACAACT TGGAAATGTC CAGGACTTCT TCCACGACAT GAGTACACTT
   142801 GGACGGGTCG TTGATACACG GACGCTGGTA GCGATACCCA TTTGGATAGA TCGTGCACAG
   142861 CAATCCCCAC AACAGTGTTG GAAGATCGGT CAGTAGAATC TTTCGCTTCA GACTGTCGAC
   142921 CGTGAATCCA CCGATGGAAC AATCAAAGAC CATGGACAAC GCAAAGTTGA ACAGGAAGCT
   142981 GTTGTGGTAG ATCGACATAT TCGAGAAAGC CAACCCGTTG GTCGCTCGAC CTAACGCGAT
   143041 CTTCTCTGCT GCAATGCGAC GATCCAGTTC CAACAGTCGG TCTTCTGTCG GAGCCTTGAG
   143101 GTTCACCCAA ATACCCGAAT GCCACAACGG GATGCGTGTG ACCTGACCAG TACCAAGCAT
   143161 CATCTGCATG TGCTGGAGGG CTTCTTCACC GACAAGCGGG GCATCGCCCT TACGCTCTCC
   143221 GATCTTGGGT CGACCCGCGG CGATCTCGGC ACTACCCTCA CCGTTAGACG ATACACTCTG
   143281 ACGCCACATG GACGCTTCGC GCAGTAGAGC AGCTAGACCG GTGCCGGCGC GTGGCATGAC
   143341 CTCTTGACCG GCGGCGACGG CTTCGCGCCA ACGCATCCCT TGTTCAGACT GTGTGGGGTC
   143401 CAGACGCGGG ACGTTCTCTA CCAACGTATT AAACTCTTCC GATGTACAGG GGACGATATA
   143461 CAAACCTTCA CCCGGACGCC ACGGTTGTTT GGGATTCAGC GGGTGAGACG GATCTTTGCT
   143521 GAGTTCCGCG TTCGGGTTGA CACCCTGACG CATCAGAATC ACCACCGCTT CGACGTCTTC
   143581 GGCGCTGGGT TTCTCCGCTA CCAGTTCCTC TTCTACCGGC AAACCCACGT CTTCAGCAGG
   143641 TTCCACTACC TGAGTGTTAG GTAGAGTGGG GACGACGTCA GCGTTTACCA CAGTGGTCTC
   143701 TCCGTCCGTA GGAGAAGGAA TATCGTCTTC TGTCGGCAGT CCCATGGGTT CTTCCGGAAC
   143761 AGGCGTTTCG TTTTCACTAG TCATTTTGGG ACCTTTAGAC TTGGGGCTGG GCTGCTACAA
   143821 TTGCAGCGGC CGCGGAAGGA GCATGGAGAG TGGTTACATC GGCGCCGGCG CCGTGTAACA
   143881 TCGAAGTGAT CTCTGAGAAC GTCGGGAGGA TAACGTCATC GAAATCAGAC GCCCATTCCA
   143941 CGTACTGCTC AGACAACTGA ATAGCTTGGA GCCATTCCGT CTGGTTCGCC GTCTGACCTG
   144001 TCTTATTCGC GTGTTGATCG ACAATAGCGC GGAAGCGTTG AGACATCACG CGAATATCAC
   144061 GTTCTAACAC AGAGGCCAAT CGGTCAAACG CCGGACGATC TGTGATCTTT GCAATGAGTT
   144121 CTTGATTCTG AAGAAACGGC ACGAGTAGTG CGGTGACTTG AGTCGTTTGA CCCACGGCAG
   144181 CCGACAAACC GGCCAGAATG TCCCATAAGG GCTGATTGGT CTTCGGCTTC TGGCTGCCTT
   144241 TTCGCTTGGT ACTCATGGCG AGCTTCTCTT AAGTCAGTAG GAAATGGTGA GTCGACATGA
   144301 CGTCTCCATA TGAGAGCAGT TACTCTGTGC TTTTTTATAC CTTATCTCTA GGAGTGCGCT
   144361 ATGCTCGAGG AGCTGGACGA TTACCTCGTC GACGCCACCA CGCCCGAAAT TCGAAACATG
   144421 ATCCTGACCG CTTGTCGGAC TTTATTGGAA GCTGGTATCG ACGATCAGGA GTTTACTTTA
   144481 CGCAACGCTA TCGACATTGC GGAAAACCGT GACTTCGATG CGGTGTACGA ATCCATCCTG
   144541 TCGACGTTGA AACCGATCTA TACTGCGGCA TTGAAAGAGT TCGGTGTGGA GGTTGATCCT
   144601 GACGCAGAAC TGCCAGTGCT GACGCAGATC CTTTCTGGAC TCCAGAGTAT TGACAACTGG
   144661 GACGATCCCG TGACGCTCAA TGCGTTAGCA GATTCTTCGG AAAGCGAAGA GGTAGTGTTA
   144721 GCGGACATTC TCTCGGCAGT GGGTACGTTA TATTCCGCCG ACTATTTACC GGCCATACGG
   144781 AAAGTCTCGC CCGACTTACT GTCCCGTATC AAAGAACTCA CTGACAAAGA CGTTCCCGAC
   144841 GCACAGCCTG AGCAAGCGGC GGTGGTACAG GCTCGTGAAC GACTCAAAGT TCTACACAAT
   144901 CGGCAAGCGT TTCCGGTAGA AGGTGTCTTC ATGCGCTCCC TCAACCAAGG ATTGCGCTTG
   144961 GGACTTCCTT ACGACCTCCT GGTAGGTCCT TACAAAGATG CACTCTACGA CGTTTTACCG
   145021 GAATCTCTCG GACCAGAACT CGTAGCCTTC GCTTTGGCTT CAGATACACC CACTCCCGAG
   145081 ATTCCTGTAT TGCTCGCAAA GATCAAAACC GAACTCTCAC TCTCCGTCAC AGATCTGATG
   145141 GCAGTAGATG CTCGTATTCG AACACTACTC CAACACCTAC CCGTCATACC ACTGAAGGAG
   145201 GTCTCCGATG TTCAAGCGTG ACTATTTCCT TCTGGCGATG CGGGAAGGGT TGTTTAAGTA
   145261 CAAGCGCTGG GCGCTTGAGG CGTTTTCGAT CACCCGCAAT AGTGGACCGC ACGATTACCC
   145321 CTACGGGTTG GAAACCCTAC CCGATGGTCG ATATGCTTTC GGAGACCCCA AGGTACCGGA
   145381 AGGCCTGACG GTAATCGACG ACGCGATGCC GGGAGAACCG TTGTTCCGTC CTCTGGAGAA
   145441 AGTGTACCTG AACCCGGGTG ACTTAGCCAA CGTTCGTAAA CCGGTGGAAA CCTGTTACGG
   145501 GAATGCGTTA GTTAATCAGA TCGTGCTAGT GCATCCCTTT GGTAACAAGA TTGGTTATAT
   145561 CGCCGGACCC ATCAAAACCA AAGCGGTGGA GTCGTTGATT GTTCATCGTT GGGACGACCA
   145621 CGCCAAAGAC GATCCGTCCG GTGATCCCGA TAAACGTCCT ATCCGTACGG CTGAGTATCG
   145681 CGTCTTTGGT GCTGCAATGG GGCAGCTCCC TGGACTGTCA CAACTCTGTG TACCTTCCGC
   145741 TACCGTGCGT ACGATGACTG CTGATCCAGC AATGATCAAA CGTCGCGACG AGCTCTTGAA
   145801 GGAACACAAG AATGAACTCA ATGATCCGGT GGTCATTGCT CGTATCATTG ACGAGCTGAC
   145861 GAAAATGGAT CGCGCTTGGA TGAAAGGGGA TCCGGGCGAA CGTTTCTATA TCAAAGACAA
   145921 AGCCTACGAC GTCGTTCGAC TCAAAGTCTT CATTATGCAG GGTATCAGTT CAGGATTTGG
   145981 AGTGCAGGGT GACTTTATCC CTACATCCTT GGATGAAGCT TGGGACATCA CCAAGCTCCC
   146041 GGCGATGGTG AACCAACTAC GTGACGGTTC GTTCTCCCGC GGCGCTCAGA CAGCTCTGGG
   146101 TGGTGTAGAG ACTAAGTACA ACAACCGCAT CTTCCAGAAC AGTGTCGTCG CAGAAGCCGA
   146161 TTGTGGGTCA CACCGCGGTC TTGAGATCCA CATGACCAAA GATAAGGTCC CTCATTTTGT
   146221 AGGTAACTAC CAAGTGGTCG GTGACCACTC TGTGGTTCTG ACTGAAGAAA CGTTGATTGG
   146281 TTTGGTAGGT AAGACGATCC GCGTACGATC TCCGATCTAC TGCAGGACGA CTGGAGCTAA
   146341 CTTCTGCGCT CGGTGTATGG GCGATAAGAT CTCCCGTACT CCTCAAGCAC TCAGCACCTA
   146401 TAGTTCGAAC ATAGGTAGCA TTTTCCTTTC GAACTTCCTC AAGAAGATGC ACGGGGCCAG
   146461 TCTCAAAACC GTCCCGCTGG ATCTCCCTTC CGCCTTTTCC TAAAGCGAGT ACTCCACCAT
   146521 GCGACATCAA ATTGCTTTCA ACGCTCTGTC CCAACAAATC GACGATCCAA ACACCTACCT
   146581 TCACGACCTG CGCGTGTCGT GTGAAGCGTT TGACCAAGCC AATGAATGGT TGGAACGTGC
   146641 AGAAGCCGGC GACGCTGCTG TTGCAGCGGA GATTCCTGAA GAACACTGGG AATCCATTCG
   146701 CGACAACGCT CAGATTTCCC AGGAAGCGGT TGTGGTGCAC GTTAACAGCG GCCAAGTCCA
   146761 AGCGGTGATT GACTGGCTAA AGAAATACAT TCCGATCCTC CTGCGGAAGA TCAAAGAAAT
   146821 CTTCATGAAT TTCTTTGCCT GGATTCGACG GAAGTTCCAG CAAATGGGAC GAGGTTTGAC
   146881 ATCTTTGCAA GATGCAGTTC GCAACAGTCT GTCGTCTAAT TACACAGTAA AGTTGCACGA
   146941 ACCTCTTACC GAACGCGACA AGTTCTTAGC GACTGTGTTC TCTTCAATGT CTTTTTATTT
   147001 AAACGTCAAG GTCCCTACTT TCTCCAAAAC GACGATCCTT AATCCTAAAG ACACCATCGC
   147061 TGAGCTTTTC GAAGTAGCTG AAGGATGGTT GGTGATTGAT CGAAATATTT CTCCTTTCAA
   147121 ACGAAACGAT ATTCCTCCAA TCACTACCGC CCAAGAGGGG ATAGATTTCC TCAATACCGA
   147181 ACTTAAATCG CCTCGTATGG TGATGTTGGA TTCGGAAGCT TATCTGGCCT CTAAATATCG
   147241 CGGACCGTCC GAAATTAATT TCTACAAAAA GACTTTCGAA AGAACTCTTA AAGACATGAG
   147301 TAAGACGGAA GAAAACTTGA CCTACTCTGC CGATCTCAGT GTAAGGAGTA TTGAACACGA
   147361 TCGAAGGTTC ATTGAAAGTC TTCAGCCGGT CTTCGAGAGT AACGCCGTAG ATTACAAATT
   147421 AAAACTCAAG GCATTGAACT ATAAACTCAA TGCAGTGACG GAGGGATTGT CTTGGCGCTT
   147481 ACGAACCTTG GATAGTTTGC TGCGGTTGGC ACGTAGGGCC GCGGCGGCAT AACGGTGAAA
   147541 ACCATGTCTT CTCTCCAGAA ACATTTCCTC TCGCAAGAGA CGTTGACGGA AGAAACCAAA
   147601 ACGACAGTTC TAGATCCCCA AGTCGCGGGA TTGGTGGCTG ATAAACTCAA CCACCTCCTC
   147661 GCCAATGTCT TCACGTTGTA TATCAAAACC AAGAACTTCC ATTGGCACGT TTCTGGCCCA
   147721 CAGTTCACGT CGTATCACGA ACTCTTTGAC AAAGATGCTC AAGAGCTCAT CGCGGTTACA
   147781 GACGTGTTGG CAGAACGTGC CAGGATGTTG GGTTCCAATA CCCTGAAGTC CCTTCGACAG
   147841 ATAGATCAAA TCAAAAGCCT TCCGGAATCC GAAGACGACT TGGTGGCTAA GGGGATGATT
   147901 GAATCTCTTC TGATCGACAA CCAGGCACTA ATACCTGAAC TGACTGATCT TCGTACGTAC
   147961 GCCGAAAGTA ATGGCGATAC CGCGACTAGC GCCTTAGTGG ATTCGTGGTT GGACCAAACC
   148021 TCGAAGCGAA TCTGGTTCTT GAAAGAGACC TTGAAGTAGT CAGCATACAC CCCTACGGAA
   148081 GCTGAAGCTT CCGTAGGGGT GTATATGTCG TTACAGCTGG TAGAACGCAA TGATCTTCTG
   148141 GCGCAAGTCT TCCGAAGACA ATCGTGCCAG GATCTGATGC ATGTCGATTT GCTTAAGCGC
   148201 CAGCGATCGA GCTTTCGGGT CCGCAGTCAT TACTGCGAGA TGAATTAACC GTTCGAAGTT
   148261 CCGACGTTCT TCCAGAGTCA GTTGAGTGGA TTCACGGAAA CGATGGATAT ATGCTGGACT
   148321 GAAACAGTCC TTGCGGTGCT CAGCAACCAC GTTCAAAAAG ATCGACCATC CCGCCAAGAA
   148381 CACAGGGGTT TCTTGTTTCA GTAGGAAACT AATCACCCCG TGCCAAAGTT GGCGTTGCTG
   148441 AAACGCACCG TCTTTCTCAG TAATCGGTCG TCCCGGTGCC ATCTTCAGAA CGTATTCCGC
   148501 CAGACGGTCT TCTACCGCCT TTAAGTGTGT CTGAGCTGCG GGCGGTAGCA AGCTGGTGTC
   148561 ATACGTGTTG CTCATGGTAT CGAGTCCTGG TTGGAGGTTA TGTACACATC GTAGCGGAAA
   148621 AAGGGTTTTT CTTTACAGCA TACGGTAGAT CATCTGGTCC AATGACCACT GCCTAAATTA
   148681 ACCCCAAGGG GAATCCCATG AGTAAAGACA CTATTCTGAC CGTCTACTAT AGCCTGAAGA
   148741 CCGGCAAACG CGTTTCCGAT GGTTACGCCA AACGTAACCC GGCTTCCGCT CGAATGTTCC
   148801 AGTTCTCCGC CCGTTTTGTC AAGGCTGACC TCAAGAATTC ATTGAATGGC CAGAAGGACG
   148861 AAGCGGGTAT CCCACTGACG CTGTCAGTCG CCGAGGCATT CGAGCGTCAG CAGCAGCTGG
   148921 CTGCTGAAAC CCACCAGGCG AAGCTGGCAT ACCGTCGTGC CAAGGCTGCC GCTAAGCGTG
   148981 CAGAGGCAGC CGTCAAGGTC CCTGCGAAGG CCGTGAAGCG TGTCCGTAAG GTCAAGGCGT
   149041 AATCGTGTCG GCATAACTCC AGGAGCGCTC AAGAGCGCTC CTGGAGGCTT TATGCTGCCA
   149101 GACTACGAAT GTGTTGTATC GAAGTCGCTA TGCTGCGTGC TTGCACCACA GCATCTTCGT
   149161 GAACCACCAC GAGTTGCCAA CACAGTTGCA GGAAGTCGCT AACTAAACGC ACTGCCAACA
   149221 GGCGTGTGCG GGCGTCTTCT AACGAGTCGA GTTGTTCGAG GTCATCTCGC AAGTTCTGGA
   149281 CTTTACTTTC GTACGCTGAA GTCGATAGTT TCAAAGCGGT GTCGAGTTCC GGCCACTCTG
   149341 TGCAAAGAGC CACTTTGTTG ACTAGGACAT CCGGACTCCA AGGTTCGCAG TGGTCATCCT
   149401 GCGCCACCAG AAGCGCTTGC TTCCAAGCGG TAAGTCGTTT GGCGACGTCC TCTACTTCTT
   149461 TCGGGGTTAC TTTGAACTTA ACCTCTAACC AATCTTGAAA AATTGGCAGG AACCCAGGTA
   149521 GGTCGTTGAG AGGGTGTAAG CCACGCTCGG CAGGGTTACG CAAAACGGCC TGGTAGGTAG
   149581 TCTCAGAACT ACGCCATTGC TCCAAGGTAA GTTCGAGTGC TTTCAGTTCC TTTAAGGCCA
   149641 GTTCTCCCCG CACCAGTCGA ACAATTTCAG CGATCGTAGA AACACCGTGA ACATGAACTT
   149701 CAGCGAAACG TAATCGCGGT AAGTCGTGAT CGACCATCCG AAGATGGTTT GAATTACGTC
   149761 GGAACAAACA CAAGAATTTG TCCAGTTCGG CTTTCAATTC AGACTTTGTG ATGGATTCAC
   149821 ATTCCGATTG TTGTCGCAGA GCCTCTAGAC GCACCCATTC CAACGTCTCA AGGTAATTCG
   149881 TCGACGATGG CGCTTGAGTG TAGGATGCGA TAGCGAGGTT GTCAGGAAGC TTAAGGTCTA
   149941 AAGATTCCAG TGATGATCGA ATCTCTGACT GGCAGATCGT CCCTTGGGTT TCCCACGACG
   150001 TACGTAGTGC TCGCAGAGCG TCTAGACGCT CTGCGAGCAC GCGGGAGTCC TTACTCGTCG
   150061 ACGCCATCGG TCAGTACCTG ACCCAGACGC TGTAGCGCCG GGTCGGCCAG GTCGATATCA
   150121 CACTTCAGCG TATCGGTTGC CGCCTTGTCA AACAAATCCC AACCCTGAGA AATCGCCGAG
   150181 GGATGGACCA GGCCGTAGCG AACCGTCCAG AGCTGCTGAG TCAGTGCTAA CACACCGTCG
   150241 TAATCCAACG GTAGTCGTTC GTTGATCACG TCAATAGCCT GGACAACACG ACCTTCGAGA
   150301 GTACCCTTGT AGTGATCGAC CGCGTTAGCG ACAGGTTCAG CCGGTAAAGG TAGGCGAAAC
   150361 GCCACAACCC GAGCGATCGC GGCTTTCAGG TAATCGCCCT GACGTTCGGC CGGGATACCC
   150421 AGGTCCTGAA GGGTCAAAGC GATATCAGGA ACGTTGATGT TCATTGCTTT CAAATCCGTC
   150481 GTAAGGAGTT TAGTGGGAGC GCAGACGGGA AGCCTGCACG AAAAGATCGT TGTTTACGAG
   150541 GTCTTCCAAA CCTTTCTGGA ATTCTCGGAG TTTAGACTGA GAACGACCGC GCGGGGAAAG
   150601 GGTGCGCCAC AAGTAACGGA AAATCCCTTG ATGCTCCTTG ATCGTCTCGC GTAGGGCGTC
   150661 GATCGCTTCG ACGTCGCTCA ACACCTGCTT ACGCATCAAA GGATCAAGTT TGGGGTTCTT
   150721 GAGGATCTGG ACAAGGTCGG CTTTAACAAA CCCGATGCGT TCACTGGGAT CAGCCGTACT
   150781 GTCGCTATTC GCCGCACTTA CGGTCTGAAG CAATGAGACA ATGGTCAATG CGATCAAACC
   150841 CACCGAAGAA CTGGCGGCGA ACGTCACAGT CAACAAACCT AAACGAACCG CTTGTATGGC
   150901 AAAGAACGAG GTGTTCCCAC GTCCGTAGTC CATACGGTTT TGTTTGGCCA TTTTGTGTTG
   150961 TGCGGTCGCC AACGGAAGCG CTGCACCGTT GCGTATGGCG AACTGATCGG CTAGATACTC
   151021 CAACGATCGG GTATTGGTCG GACGTTCCCG ATCTACCGAC AACCCGCGGG TGCGTTCCTG
   151081 CTCACCTTCT TCAAAGGTAC GCAAAATTAG CGCCTGGATG ATGTCGTTGT TATCGGACTC
   151141 AGCAATCGCA TTGACTGTGT CTTTCTCCGG AGTCGCAAAG ACCGTTAGAG CCTGAGAAAC
   151201 CAGCTTGTAG CGAGCCGACT TATCCTCTAC CCCACGCAGG GCGTCTACCG CGCCAGTGAT
   151261 AACGACGTTA CTAACCGTGG AGTACGCTAG CGTCTCAAAG AACGAGAACA GGTGACCGAG
   151321 TTCATGGATA TACATCGCCG CCAGTTCTTC TGAAGAAAAG TCCCGATCAG CGATCACATC
   151381 CGTACTCAAG AAGATCCGGC AAGGCATCGT GGAGAACACA CCGCGCACTT GGGCCTTGGG
   151441 GAGGTCCACC CATGCCAGGG AATCTTTTGC TAACCGTACG CACCGTTGGA AACGTTCGAG
   151501 CGTATCTTTA CGTCCATCCT GTAAAGCTAT ATCAGCCACC AGCTTGTAGT AGGGATTTTT
   151561 AGCATCCAGC AGTGGGGGTT CGGCGAAGAA CCCATCGGCG TAATCGTCGA CGTGGTTGTC
   151621 AACGCGCATA CCGGTGCGTT TGACAACTAT ATCAGCAAGG TTCCACTAAG GTAAATCATG
   151681 ACTACAACGA CCCCTGCGAA GAGCGAATAC GAGTGTAAAC ACGCGCTGTA TTTCACCGCC
   151741 AACGACGGCT CGCCAAACGA CATGCTCCTG ATCAAGGAGT ACGAATACCC TGCCGATAAC
   151801 AGTCCGCGCA AAGCGCGCCT ACGACAGCTC TTTAACTACA AGCGCCCGTA CTGGATCACC
   151861 AAAGAACCTT ACCGTAACCA CAAAGACAAG AAAGAGTGGG AACGGCTAGA GAATCTTCAA
   151921 GAATTCCGGT GCACCGAGAT AGGCCTCCCT GCTGATGTCT TACGGAAGCT GGGCCGTGTA
   151981 CCGGCTGGAC GTATGGATAT GCGGCAAATT GCGCAGTCTC CCTATGTCTA CGGTACTGAC
   152041 GTCAACTCGT GTGTACTCAC GAAGCACCAC TATCTTACCA AGTGGCCTGA TCGAATTACG
   152101 AACAATTTGG TGGCTGTGGT TGATACCGAG ACCGATATGG TTCATGGCCA TGAAGAAATT
   152161 ATCATGGCTT CGATCACCAT GAAATCCCAT GCTAAACTTT TTATCACGCA AGAGTTTCTG
   152221 AAAGGTATTC CTGACCCCAC GGAGAAACTC CAAGAGAAAT TCATCCACTA CCTTGGCGAT
   152281 CCTAAGTCAA AGATCGGCGA CATCATCACT CAGCGTGGCC TCCAACTCGA AATCGAACTT
   152341 GTTCCAGACG CGGGTGAGGT CGCCAAACGT GTCATCGAAA CCGCCCACGA GTGGTCACCA
   152401 GATATCCTAG CGTTTTGGAA CATTGACTTC GACATCACCA AAATGATCGA AGCGTTGACG
   152461 AAGAAAGGTT ACGATCTTGC TAAGATATTC TCTGATCCTA CGATTCCGAA GCAGTTCAAG
   152521 CAATTCGAAT ACAAACGCGG ACCGTCTCAA AAGGTCACGG CATCAGGTAA AACCATGGCG
   152581 CTCGCTCCTG CTGAACGATG GCATGAGGTC ATCTGCCCGG CAAGTTGGTA CGCCTTGGAT
   152641 GCCATGTGTG TGTACCTGAA GCTACGTATC GCAGCCGGTA AGGAACCGTC CTACCGACTG
   152701 GATTATATCT TAGACAAGGT CTTAGGTATT CGCAAGCTTA AGTTCAAAGA AGCCGACCAT
   152761 CTCTCTGGAC CAGGTTGGCA TCGGTTTATG CAGGAGAACT ATCCCCTCGA GTATTGCATT
   152821 TACAACGTGT TCGACTGCGT GTCGGTTGAA ATGTTGGATG AGACCACGAC GGATCTCCAG
   152881 TCGATGATCT CTTTGATGTG CGGTCACTCT GAATATCGCC GGTTCCCGTC ACAACCGCGA
   152941 CGTACATGCG ACGACCTGCA CTTCATGGCC TTGGAACACG GGATGGTTTG TGCCGCTACG
   153001 TCGAACAAGA TGGAGGACGA GAACGATGGA TTCGTGGTTG GCTTGCAAGA CTGGATTGTG
   153061 ACCCTACCCA GTCATCTCGT TGAGGATAAT GGTATTTGTG TTTTAGAAGA CATGCCGGAA
   153121 ACACCTTCGT TGATTCGAGG TCATGTTGGG GACTTGGACG TTGAAGGAAC GTACCCGAAC
   153181 GAGGAGGTAC TCTTTAACAT CAGCAAAGAG ACAACCGCAC AAGAACTCTG CATTATCCGA
   153241 GGCGTCCCTG AAATCTATCG CCGCGCCATT GGTGTGAATC TTTCGGGAGG TTTCGTGAAT
   153301 GCCGCAGAGA TTTGTCAGCA AGTCTATCAA GCGCCTTCGT TCGAAGACAT CGTGGGTTTC
   153361 TACGATGCGA AACATCCTAT AAAAGCTTAA AAGAAAGTAG TACAGCATAC ACCCCTCCCT
   153421 TACCGTCGCG TAAGGGAGGG GTGTATGCTT TGTGTCAAGT ATTGGATAGG TATGACAAAT
   153481 GGAACAAGGG TTCGAGACGG TTGAAAACGC TTTCATCTGG CGTGGCTGGT CGTAGATAAT
   153541 ACCTACCGCG GATGCGGTAG GAATGGAGCC ACCCATACCA ACGTGGGTCT TGCACCACGA
   153601 CGTACCAACC ATCAAACAGC GTCTGGGGCA CTCTAGAAAC CCCTAGGAGC GTTTCCTTGG
   153661 TACTTACCCT ACCTTCGTGT CGATACCACC CTATCACGGC CTTGTAGGGC GTGTATAGAC
   153721 GCAGCCGTAC CATTAACCCG TCCCACGGTT GTTTTCGATA AGGACTCTTG AGAAAGAATC
   153781 GGATACCGTG ACGTAACGCT AAATGGTGGG TCCGGACCAT CGTGCTTTGA TATTTCTTAG
   153841 CCATCCTGTA TCCTTCGGTT GAGGGCACAA CTCCCACCTC ACGGAGAAGG TGGGAGAGGG
   153901 TCAGTGGAGA GTAGGAGGCG ACGCGGTGAT ATTACAAAGC GCTATTTGAA CCGTTTGGGT
   153961 CGTGTTGTTT TCGTCGAAAC CCATCTCTAT CATCAGGTTT TTTAGATGAG TTTCGGGATC
   154021 CATTAGGTCC GATCCGAGCA AACGCAGGAA ATGACAGAAA AACAACAGTC GGGCTTGTTT
   154081 GACTAAGTCG GAGGTTTCCA GAACCCACGG TAAGGTGTGA CCTGTGCGTA GGTGACGGGC
   154141 GGTTTGGATC AACGCCACGG TCCGGTAGCT GTTCAGTCCC CTCACCGTCA GTACCGCAGA
   154201 CTCTTGTTTG TCCAGTAGCT GACAGGCTTC TAGCCCAAAC ACCGATAACA CATCGCGTTC
   154261 AAGATCGTTT TGTCCGGTGG GAACGGCTTT CCGGTAGGCG TCCAGAAACC ACTTAGAGGA
   154321 CAAAGTGTGT TCCAAGAGCG CCTCCAACTC CGGTAGGCGC CCTCTGAGCG ATTCCCGCAA
   154381 ACTGGCGCTA CCGTCGATGG CTTCACGCAA GGAAATGCTC TCAGAGGCTG TATAGGCGTC
   154441 CATAGCGGGT TCCTTTTTGT CAGTGTCGGA TAGGGTGGCC ATCTAAGTCC GTGAGTAACA
   154501 GGAGCATACT ACGTACGGCC AGTCCCGCCC ATTGCGCGAT CGCCTGATAA TCGCTTTCTT
   154561 CATAGTTGAG CAGGTCAAAC ATCTGCTTTA AGACACTTTG CACAGCAAAG TAGGACATCT
   154621 CACAGTCCAA ACCCGAACGG TCTTCCGGAC AAAAATGGTC AAAGTCGTGA TGTCCTTTAA
   154681 ACTCCGAGCA GCTATAAAGC GCTAGATACG CCAAAAAACG ACCCGTGATT TCGTAGTTTC
   154741 CGAAGAGGGC GTTACGGCAA CCGTGTTGTC CTTCGGTCGA TTGTTCGTTC AGTTTGTCTT
   154801 CGATATCGGC GGTGAATAAC TCAATAGCCT TACCCACACT GACCCCATAG CGAGCATAAA
   154861 GCTTCTCTAG TTGTCCACCT AAAAGGCGTT GGGTCAAACA CAATCCCGCG CGGAGGCGGG
   154921 AGTGTATACG GGTCTGGGCT TCGTTGACGT CGACGTCAGG ATCAAGTATC AGATAATCCA
   154981 TGACCTCGGA AGGGACGCGA GCAAGACTCG GTGCCGCCTG GATGATTTTT TGCCAATCCG
   155041 CGTCGTCATA CGAAAGAAAC TGGTAATTCG ACGTCTCTTC AGTCATCACC TCTACTCCTA
   155101 AATCACGTAA CTGGTTTGGA GGTCTTGGAA CGAAAGGACT TTCCCGCTCA GTTTATCACG
   155161 CTTTTCTTTT GCGTACAGGC GATGTTTGTC CACGTCCTTA GACGCAAGAA ACAAGAACTC
   155221 TGGCGTCACG TCAGGCCAAT CTTTCAGGCG CCGCGTACGG CCTAACACTT GAATGTTCGA
   155281 CTGCTTACTA CTCAGAGCCG TTGTCATAAG AGTAACCCGA AGGTTAGGGA TATCCACTGC
   155341 CGTACCAGCA GAGAGAATAG TCGACACTGA AACGTCAGCT GCCAGAAGGT CGTCGTATTC
   155401 GTCTTCCGCC ACGTAGCGAT TGACCAGTAG TTCCGGATGT AATGACGAGA TCAGGTCGGC
   155461 TATGTAAGTC GCCATCTGTA CCGTAGCCAC GAAGATAATC ATTTTCTGAC CTTTCTCCAT
   155521 GACTTCGATA AACGACTTCT CCATGATATC CACAATCATA TCCGCGTAGC TCTCAAGAAC
   155581 ACGAGGCTTC CGCAGGATAG ACTTCTCAAA CTCCGTGTGG TTGTATTGAC CACCAAAACC
   155641 TGTCCACTTA ATACCGTCCA AACTACCAAA ACGATACCAG AGTGCTTTAG CGGCAATGAA
   155701 CCGATCGTAC TCTACTTCCG GCGCCCACGT ACCGTGGGGC CAGACGATGT GGTACATGGT
   155761 ATTCAGAAAT GGTTGGTCAG AATCAAGAGT CGCAGACATC GAAATCGTCA ACGGGACATT
   155821 GGAGTACACG TCTTGACGAA AATTACAGTG GAATTCTTGA TGGACTTCAT CAATCACGCG
   155881 AATGCCCACA CCGAGGGTCT TATAGAAGTC CATGGGTGCT ACAGGGATCA GATCGTCCGT
   155941 CCCGTGTTGT TCGTAGTACT TCAAGTACAT GAACATCGTC TTCTGGGAGA TAATGATCAT
   156001 CCGGGGTTTG AACTTCCCCG ACTGAGCCAT AGCGATCGCC GTGCGCAATT GCGGCATCCC
   156061 ACGAATCACC ATCAGCGAAC CCTTGTCTTT ACCAAAGGAC TCTTCGATCT CTGTGATCCA
   156121 CTTCTCCACG TACATGCCTT TGAGCACCAG TACAGTTCGA TGACCAATCT CACGGATAGC
   156181 TGTGAGCGAC ACCAAGCCCT TACCGAAACC TGTCTGAGCC GTCACGACTT TCGATGGGGC
   156241 ATAGGCCGGG TCGGGTACTT TAACCAGATA CTCGATCAAC GGCAATTGTT TAGGCCGTGG
   156301 TGTACGGGGA TCCTTAGCGG GGTGCTTCAC CGCTTTAGGT TGGTAAAGAC CGTGTCGAAT
   156361 GATTTCGAGT TTCTCTTCCG TGATATTGGC TTTGGCTAAC CGTGCTAACA CAAAATCGAG
   156421 TTGATTGCGG TGGAAATGAA AAACGGAACG GTCTTTGACG GTACCAACGT AGACGCGCTT
   156481 GATACGTTGC TCTACGCGGA ATCGACCTAC ACGCATCGTC CCATATTCGC CCCATGCCGT
   156541 ACGGCAGAGG TCGATAAAGA TCGTACGGAT CTCGGCGTCG AACCGACTGA TTTTGCAGCC
   156601 ATGACTCCAA ATTTCAATAC GCGCTCGAGG GGGTGTTTTA ACGACCTTCG GTGACGGTCG
   156661 TGACGCTTCA TCAACGGGGG TCGTGACAGA CATGGGTTAT CCTGACATAC GGAGGGTAAA
   156721 GAGAAACGGT ACGAGGAGGG GTCGTCTGTC ACCAGACGAC CCCTCCTTTC GACAACTTAC
   156781 GAAACTACGA ACGATTCCAG TAGTGAGAAG TCCTTCTCAC TCAAGTCCAT CATGGCGGCT
   156841 GAGAGTTTCT CAGTCTCCTC GAACGTCATT CCGACACCAG GCGGTTGAGG GTTCTGACGC
   156901 AATTCATTGA GACGCTCCAG CGTAATGCCA CTTTTCTGAG ACAATGTCTC AAGTACCGAA
   156961 GGATTGTTTT CCATGGACGG TTAACTCACA AGGAAGGTTT GGGCAGCAGG ATGGCATCCA
   157021 GCGGATGGAC GGGTCGGTAT TTGACCAGAT ACGTTTCCGG AGAGTTCCAT TGCTGCTTGT
   157081 GGTTCTGGAA GGCCATTGCC GCACCTTGGG AGCGATTAAA GATGTTCGAG TTGAATTTCC
   157141 CGAACTCCAA CGCATTCCCC TGAAGTGGTA CACGATGGTC ACGATGCCAG GACGAGCGGA
   157201 TCTGGCAGGA CTTCACCAGG ATAGATTGGT GAACGATATT GACGAAGAGT TGTGATCCGA
   157261 CGAGTTCAGA GAACCCCCGT AGGGCCGAGT CCACGGTAGG ATAGTCCTTG AGAGACTTCG
   157321 TGGGTCCTCC CTTACGAATA GCTTTCAGGA ATGACTCGAT GCTCTTCATG TAGTCGAGCA
   157381 TGTTCTCCTG GCGCCGTGGG GTGGTGAACA ACGGCAGATC AACGTCCCAG TGCTCAAGAT
   157441 TGATTTCGAT CTCACCGTTG GAGGTCAGCG ACCAGCCGCG CTCCCTTAGA TAGACGAGCA
   157501 TCTCTTTGGA TAACGAACTG GTTCGACTAC CGTTAGAGAC CTGGACGAGA TCGCCTTCGA
   157561 GTGTCGATTT ACCACCTTTA AACAATCGGA AACCCACTTG ATGCAGTGAG CTGATGTGGG
   157621 TGGGGAGTAA GACTTCGACC GAGTCTGTCG ATTTGACTTC AGATAGCCGC TCGACTTCTT
   157681 CAGGTCGTAG GTACAGCTTG ACTTCCCGAC CTTCCAAACG CTGGGCCAGG AAGATCTGGT
   157741 TAGGATCACT ACCTAGTCGG ACGTAACGTT GTTCGAATTC TGACAGACGC AATCCTTGAG
   157801 AAGACGCAGA ATGATCCAAG TGCTTAACGG ACAATACCCG TTGTGATACC GGCTTACACA
   157861 ACGCCGTGGC GGCCACGTGA CCGATGTTGG TATGGTAGGG TATCGACCGC TCCAGTTCAC
   157921 CGTAACACGT CGAACACACA AAGCCGGCAT CGGGTGTACG GCAATGTAGA ACATTACGCA
   157981 GTTTCACCGT CTTCCCCACG AGCTCATGGC GACATTCGTC ATTGTCCCAT ACAGTCCCGA
   158041 GAGTTCCGTT GGGTTTCAGA TACCGTTGAC CGGCAAGCAT CGCCAGGTCA CCAGCAGCCA
   158101 CTTGCCAAGA CAGATATTCC TTCGATCCAC AGTCCCCGTC GTAGATGTCT CGAATCGTCG
   158161 CCGCCAGCAA CTGCAGCCGG CGGTTAAAAT ACTCGGTTTC CTGCAACGGT TTCTCGGTAA
   158221 ACGTCAGAGA CTTTGCAGCC GTACGGGATT CGATCAGACT CTCGTAGAAT CGGTACAGAC
   158281 CACCGGCAAA ACCTGAGTCC GCTGGGTAGC TGAAGATATT GGAATCAATA TCTGTGACCG
   158341 AACCACGCGG TCCCACACAT TGCAACACCT GCCCGACTTT CACCGTGCCA CTACGTACCG
   158401 ACGTTGCCAG AATGTTCCTG GGTAGTGCAA CAGGATCATA CAAGACCCGT TCGATGGTGC
   158461 GGTGTGCCTG AACGATGGAC TTATCTGCCA CCCCAGCCTT GTCGTTGACT TCGTGGATCT
   158521 CAGGATGCGC CATGACTTCC AGGATGTCCA GAATACTCAT GGTGGTGGCG TACGCCCCAA
   158581 GACGTTCAGT GAAGTCGTTG TAATACTCGT TGACGAGCTC CAAACAGATC TTGGAAAGTT
   158641 GCTCGTTGTC CAAGGCAGTG CCGTAGGCGT CAAAAGCATC CCAACGGACT TGATTGATCA
   158701 TCTTCAAATG GAGATCCGAC GTCATCCTTC GAGTCCCTAC GAAATGTTTC TTCAGCAAGG
   158761 GGATTTTCGG TAGTCGTCGG TGGAGTCCGC ACATGTAGGC CGTGAGGATG GCTTGTCGTT
   158821 GATCCGCGAC GAGTTCTCCG TCCTGAAAGA CAATCGTCAA CGGCTGGTCG GGGAGCGCCC
   158881 AAAGGCGCTC CCGATCCATT CCAGCTAACT CAGATGCTGA AATTTTCTGC ATGGTGTCTC
   158941 AGTCCTCGCT CGCTGATTCT TCATTGTCTT CCCCTTCGGA GGCATCGTCT TCACCGTCCT
   159001 CCTCTCCTTC CACGATTTCG TCGTCGTCGT CGTCTTCAAC CGGCTCTAGA CCCAAATCAC
   159061 TTCGAACGCC GATGGGGTCG GCTGGATAGA TCTCTTCTTG ATCGGAGTGA TCGACGTAGA
   159121 AGAACTCCAA TCCTGCACAC TCCATGGCAT GGGCCATATA CACCTGTGAC CGACTAGACC
   159181 CCAAAGGTAC CTTAGACCGG TCGATGACGT CTTCGATATT GGACGGCTGT TCTGCCAGCA
   159241 AGATGTTCTC ACACACGTTC TTGTGGACCG CGGGTGAGTT CGTCATCTCT AGCATCTCCG
   159301 CCACCGGTTC ACTACCCACC GTAGTAGTAG CCAATCGCCC TTCGGCTTCA CCCAAAGCAC
   159361 GGATGGGATT CGCTCGAGAC GGAAGGGAAT TCTTATCCCA CTTGGATAGC TTAGCGGGTA
   159421 GTCCATGGTG TTGACGGCGT GCTGAGGCGA CGCCCGACCA ATCACTACCG GTTTTCTCCA
   159481 GAAGCACCAT GTACGTGGAG GCAATCATGA TGTCGTCGAC CGTGATAAAC TCTCGGCCGT
   159541 CCACACCCCG ATACCACACT GGCCCACGAC GTGCCGGATA CTCCCTCGTC AGATCACCCA
   159601 CGACACCCGT ACTACGCACA AACCGACTAC CAAATTGAGC ACGGTGTGGC AAAGCGGTGC
   159661 CATTACCAGC TTTCAAAGCT TTCTGGACGG CTTTTTCGTA CGCTTCACGA TCAAAGTGTT
   159721 CGTCGTCCCA TTCCAGATGA ACCCAAGGTT TGGGGTTATC CGTAGGGGAC CACAAATACA
   159781 TCCCGTCGTT CAGAACGTCT TTAAGATGCC CCTCCGCTGT TGTGGTATAC GCAGGATCAT
   159841 CGAAGAGTTC ACGCATCCGT GGGGAAGCCA GTTCGTAAAA ATGCAACAAT TCTTCAAATC
   159901 CTTTTTGAGG ATCTCCACCC ACACGTTCGA TCACCGCTTC GGTTGCTACC TGACCTGCTG
   159961 GTTTAGCGCC ACCACGACGC GCCATCTCCG CGTGGATCTT ACTGACCGCT TCTTCGATGT
   160021 CTTGGTCCAA CGGTTCGACC GGTTGGTCGA AAGCAGCCCT TAGAGCATCT GTCAGTGTCT
   160081 CCATACACCC ATTGACTTCG TGTTCGATAG GACGGCCAAT GTTCATGCGG TCCACCGTCG
   160141 ACAGTGCTGC TACGATGACC TCTGCCCGAT TACCCCAGGC GTCCACGGGC ATCGCTGAGT
   160201 CTTTCCAGAC CGAACAAATG ATTCCTTTGT CCCCATGAAG TCCAGTGATC TTACTACCGA
   160261 TATCTGGGAC GAAATCGTAC CGATAGGTTA GATCAATACG CCAATCGTCC AGCGGTTGGA
   160321 GCTGGTACAT CTGGGTAGAT TTGGAGCGGG TTTGACACGG CAAATACATC CGAGCTTCCC
   160381 GGAGCATGGC CTGGAACTTC GGTGCGATGA CCAAATGTTC CTTGTGTTTG TCCCACAATT
   160441 GCTTGTAACA ATCTAGCAAC CCTTGCTGGT AGAGACATTC GGCCTTGTAG TACTTGGCTG
   160501 CTTGTTCTTC CATGCCTTCT GGAGTAGCTG TCATGGGTTT GTCTTCATGG CGTACGGTAA
   160561 TGTCAATCAC CGTAGCCCCG GGGTGTCCGT ATTCCGTACG GTCAAAGAAA TAGTCGACCT
   160621 CCCGGCAAGC GGCCGGTGAC ATTTCGAAGG GTGCGATAAT GATGTCGTCG TCCATGGGGA
   160681 TACGACGTAG CGCGAAGATC AGACCGTCGT CGCGTATACG GTCACCGATA TCCGGGAAAG
   160741 GTCGGTAATG CTGATCGTCT CCGTAGAGGT TGAGTGGAAA CCAACTCTTA CCCCAACTGG
   160801 CATCACGCGA TTCGATACAC GTCGTGGTAT TGCGCTTGCA GTAGGACTCG GAGACCACAA
   160861 CACCGTCTTC AATGATGCCA GGAATCGACA TCATGACAAC TTTGGCATTC AGGCCCAGTC
   160921 GATAATTCCC TTGGTCATCC AACGTAGGGC TGCGACCGAT CACCGTACCT GCTTCGATAC
   160981 GGGCGCCAGG TACCAGACGT TTGAAGTCTT TGGTCAAAAC GAAATCAAAT CCGAAATGCT
   161041 GATGCATGCA GTGGTAATGA TCGAACTCCA GGACGTCGAA CACCTTGGTG CGGGCGTCCA
   161101 TGTACACCAC CGTAGTGGTA GGATTCTTCT TGATGCCGCC GGCACCGATC GTGGGTGGGT
   161161 ATTTGTGTAG GACCTTAACG ACTTCGGCGT CTACGGGAAA CGCTACTTCG AAAGTCGCCC
   161221 GCCCGAACTC GCGTTCAATA CCGGTGAGGA TACGGCGAGG TTGACAATCT TTGATCGGTA
   161281 GACACTGACT GGCGTGTGCA GAAAGCATCT GACTTCGGGA GGAGGAGTCA TGCGCGTTGA
   161341 AAGGGCTTAT AGCAGCACCG CCCAAGAGTT CAGGACGGTG TTCGTTGGGT GGGTAGGTGG
   161401 ACATGTCGAT TTTACACCCC TTGTAAATAA GCGGTACCAC ACGGAACAAA ATTCTTTGAG
   161461 TCAGATCCCA CTACAGTGAT AGTATAGAAA TGAAACTAAT TCGAGGATTC ACTCTTCATG
   161521 AGCATGTCGG TGCTTTCCCA GATGCGCTCT CGGGGCGCAG ATATCTACTA CACCCTGACG
   161581 TGGCGGCAGG TCGTGGAAAC ACATTTGATC TGGCTGCGGG CTCGGACGGA ATCGGAAGTC
   161641 GTGGTGATTG AACCCCACAT TGCTTATAAG TACGAAGGTG ATCTCTACGG TGCACTGCAA
   161701 GAGATTGGTA TTCCCTCTTA CTTGCACTGG ACCGTGATGC GAGTGAACGG ACTCTACAGT
   161761 CCCGTAGACT TCCAAGGGGA AACCACCGTG ATGATGATCC CTTCCAGAGA CGTTTTGAAT
   161821 CAACTTGCGG CGATGGCTCA GTCCACCCAA AGAAAGATCA CCTGAGATCG AGGGGAGCCC
   161881 TAGGGCTCCC CTCTTTTTAT GCCGCTTGAT TTACAACGAA CCGCCGCTTC CCGTACCTCC
   161941 ACGCTGGAAT GAACCCGGGG CGGGAGTATT CCAGGAAGCC TGGACGGGAC GCGCCCAGGG
   162001 CGGAAGGTCA GCAGTATTGT TCTGTACCTG CTGGCCACCC CAACTCGGTG CGGCTCGATT
   162061 GGCTTGGAAC CCACCGTACT GACCTCGTGG GGGCGTCAGT CCCTTGATCA GATCATCCAC
   162121 CGACATTTTA CCAGTCGATT TGCTCGAAGC AGTGGTAGCT TGCGGTTGCG GTTTCTGCCA
   162181 GGAAGGTGCG GCAGAGGATG ACGCGGTCGT TGGAGCAGCT ACCGTCGGTT TGGCTACCTT
   162241 GGCAGTCCGC GTCCCTTCAG CACCATCGTT CCCCGGGAGT ACCGGAATTT GCTCCCGGTA
   162301 AGCCGACAGA TCCTGCACGT CATCCACCCA ACTCGTGTCA ATCTTGAGCT GATCGGCGTC
   162361 TTGGAGTTGA TTGGCGTGTG TGTCAATGAT CTTGTTGAAC TGGTTGGCCA CCTTGGCATA
   162421 GGTCTTGACC AGAGCATGGA AAGTCGGCGC AACACTGGCA TTGGACGGGC TGGCGTACCG
   162481 ATCGCTGTCC CGGTACTCCG GAAGCAGATA CTCGATCAGT GCCAGGAACT GCGGGATATC
   162541 CGCCTTGCGA AGCTGAGTGC CCAACAGTGT GCGTTTCTCC TGATCCAACG CGTCCACGAT
   162601 CGAGGGGAAG AATCGGGCCA GCCGACTGAC CTTCTCCCCA CCGAACGTCC CGCCCTTACG
   162661 GACGTAGAGC GTCAGGAGTT TCTTCTGACC TACGGTGGTG GTGTTTTCCA TCACCTTCAG
   162721 TAAGAGGTCG CGCGTCTTTT CGTCCGCATC CGGCATCGCC GATAGCAAAC CGTGTTCCCG
   162781 CACCTTCATC TTCTTGTGGA GCTTCGGGTT GGCTGCCACC GTCACCAGCT GCATGATCAA
   162841 CTCACGCATG ACCCAGGTCA GGCGGAAAGT CATGGCCGTT TCAAGCTTCT GGAGTACCGG
   162901 GCTGGTATCC AGCACCACGT TCTCACAGAT CGGATGGAAG GCAATCAGAT TACCTTCCGG
   162961 GTTGAAAGCA CCGGCGTTCA GCAGTTTGGG AGTCGGCAGT GCAAGACGCT TCTCGGAGAC
   163021 CATGAACGGA ATCGGGTCTT CCCCCGGTCG CGTCATCGAC ACCAAGCCGT CTTCATCTAT
   163081 GCTGGCACCG GAGGCCTCGA GGACAGCTTT ATAGAGATCC AGAATCTTCA TGGTTAAACC
   163141 CTTGTTTGTG AGTAGTGAAC TGCGGGTCCT GCGGCTCGTA GCCGAACCCA CCGGCCGAGT
   163201 AGTCTTGTTC GAGGTTGGCG GTCAAACGCG AGAGGTTGTC GGCAAAGCGA TCCAATGTCC
   163261 GCGCATCCGG CGCACGCACC GGGGCAAACA AACCGTCGCA GAAGCTCGGC GTCATGTACG
   163321 GGACAAAACC TTCCCCGTCG CTGATGTCGA TCTCCACGAA CGTCTGCGCC ATGACGTTGA
   163381 AGCTGGCGTG GATCTCCATC GGAATCAGAT TACCGCGCGA CAGTCCCGGC ATCAACTCGG
   163441 TGATCAGTCG ATGGCGGAAC GCGTTGGTCT GGTCAATATT GTCGCCGTCG TTAAACGACT
   163501 GAACGCCGGT GAACAGTACC TCCCAGCTCC CATCGAGCGT TTTGTTGGTG ACAGAGAAGT
   163561 CCAGTTCCGT CAGGAGGAGA TTCATCATCA ACCCCGGAAC GGCCTGGACG AACTCCGCAG
   163621 CAATCAGTGT GGTGTTACTG TTACCGTTCC ACACCTGCAT GTCGCCTCGA TGAGCGAGCT
   163681 TCGAACGCGT GCGATCGGAC TGAGCCAGGA TCACGACGGC GCGATCTTCC AGCGTGTGGG
   163741 TATCGTCCGC ATCCACCAGT TCCCTCCAGG TTACTGAACC GCCCTGCCGC AGCTCCGAAC
   163801 ACACAGCGAG TTGATTCAAC GAACGCATCC GAGAGATCGT AGGTTCTGCC ACGATCGCAG
   163861 CGATATTCGA GTTCAAGCTG GATGGATCCA CGTCATCGCT GGCCGTCTGG GCTTGCCAAG
   163921 CCGTCAGCAT CCGAGACAGG TAGTTACCCG GAATGGTGTT ACCGCGATGG GAGACGGCAA
   163981 TGCGTTCTGG ACCATGGGTA GCCCGTACGT CGATGACTTC TTCATCACCC AACAGCTGCC
   164041 GGGTGTCGGC CATACTCATA GACGTGAAGA CGTCCTGAGG ACGCATCAGG TGTGGCATCT
   164101 GGTGGAGGTT GGTGATCGAC GGCTTGTAAT CCGCATTGAT CAACTGGAAT GCTCCGCCAG
   164161 TGGATGTCCG ATATCCCCGA CCGAAGGCAT TATTCGACAT CATTCGCCGA CCACGCAAGA
   164221 TGTTGTTGAA GTACAGTCGC ATGTTCGGGT CGAAATGAAC ACTGGTGTCT CCGAAGGCTG
   164281 CTGACACACC ACAGTAGTCG GTATATCCCA TCAACCATTC GACCTGCTGG ATTCCACCCG
   164341 TACCAGGGAA CTCGACTTCC ATCATGAAAC AGATACGGGT CGTGTCGAAC CCGTTGTCAA
   164401 TCGGCACGCT GCCGCTGACG GTGGACGTCA GGCGCATGAT GTCCGAACCG ATGCCACCTA
   164461 GAGCCCCGGG AGTGAGGTTC TTACCGCCGT GCGTGGCTTC CTGCAACTGC AGCAGGCTGT
   164521 CGCCATCCAC GTAGGACTGA TAGGGACGCT GGAACACGTC ATTGTAGGTC CCTACTTGGA
   164581 ACATGAGGAG CTTGGTGATA TTCATAGGGC GGGAGTGCTC TTCTGTTGGA GGGTTTCGAG
   164641 AAGTTCACAA AGCTGAATCT TGACATCGGC TGGCGCACTC AATGTACGCG AGCGTCCGAT
   164701 ACGACTGGTT TTGTCCAACA GGGCAGGCGG TGCCCTCAAA ACCCAATCGT TCTTGGTCAG
   164761 AATTTCAGCC AGTCGGTCAA TAGCTCGGGC CGCGATGTTC GATTGGCGGA CCGTCGAATT
   164821 ACGTTTGACC GGTGGAGCGT AGGGATATTG CTCTTGGAGA CGCTGGAGAT TCTCCTTGGG
   164881 GATTCTCAGG CGGCTTTCCG TAGCGCCAAT CACGATGTCG TCGCTGATTT GTTCTTCCGA
   164941 GGTGACAATA GCTGCCAGAT CGTAGAACCC TTTCTGCCAG AGCAGAGCTT GGGTCACAGC
   165001 CAAACAATTC AAGAACGGAT CAATCGTAAG CAGATCCACA CCTTTGGGTG GGATGATGCC
   165061 ATGCATGACC CATTTCACCA ACCACATTTG ATGTGGGGCA GTGTCCATCT GATCCAGTGT
   165121 TTTCACGAGC TTCAGACACT CGTTCAGGAT CTCCGGGTCG ACATCAGCAC CCGTGACTGT
   165181 CGCCAGTCGG TAGGAGTCCA AGGGGTAAAC ATTCAACACC GTGATATCGC CATCGGAGAT
   165241 ATCAGGTTTG AGTTTGTACA TCCCGGTGAC GGCTTCCTTG TTGTCTTCGG CAGCCTCCTT
   165301 TTTCTTTTTC TCGGTCACCT TACCGCCGAA CTTTCGACCG AAGTCTCGGT CCAGCGATTT
   165361 CATTTTGGAG TCGACGTAAT AGTGGACCTT GGCAATCAGG TTCACTTGCT CACCCGAACC
   165421 GGTTACCGTG GCGGGCGCCA GTCGGCGCAC ACACGTCATG GCCAGCAGCC AATACGGTAA
   165481 CTGAAGCGTC CCTAGTCCAG ACAACACCGG TGTAAAGGTC TTGTCACCAC TGGTACGTGT
   165541 CTTGATGGAG TCTTCGATGA ACTCCCGCAA GCGATCCAGT TCCGGGGACT GCATCAGGTG
   165601 AGTACTGTAC AACAAACCAA AGGCTTGGTA TTCCTTGTAA TTGTTTCCCA GTTCGTTATG
   165661 TGCCATTTCC ACGAACTGGC CCCAGATCGG AATCATTGGT CGTAAGGCCA CGGCCAATAC
   165721 CGACAGACCG AAATAGTCTG GCTGGAGATA CGTACGCTTG GCCCGGTCAT TTCCCGCTTC
   165781 TGGATCCAAC GTGTCTTTCA CGCTGGAGGG GTAGTCAATG TTCACGTAGA ACTTGACGTA
   165841 GTGGGAGATC TCCGACAACG GCATGTAGTT GTACAACGCG GCGACTTGGC GCCGCAGCGT
   165901 GGTGGTTGCC GACACCAACC GCCGATCTTC ATCCAACGTC TTGCGAATCT CTTCGTAGAC
   165961 GTCCCAGATA CCTTGCTGAC GTTCTGCCGA CAACGACGCC CAATACCCAT TGATTTCCCC
   166021 GAACAACGTT TCGGTATTGA TCTCATCGTC ATTACGACTT TGGGTGCGAG CGTAAGTACT
   166081 GGAGACATCC CACGTACTGA TCTGTCCGAG GTGCTCCAGA GCGATCGTGT ACAGTCCCGC
   166141 ACCGTCTGAC GAGGAGGCTT TGATACGCAT GGTGATACTC CGATTTTTAT TGTACAGGTT
   166201 TATGAGCGGA CCTGTCTAAA GCAATAGTAT GTTTTTGAAT CCGGTTTGTA TCGAGCGGAC
   166261 AGCTCACAAC TCCTACGTGG CGACAAGCGC CGCCTCCTCA CCCCATGTGC ATCAGCGCCA
   166321 TGGGGTGAGG GGGTTGGTGT CAGTGTGCAT TTTCAAACTG CCGGAACATT AGATTCATAC
   166381 GGATTCCTTT TGGCCTAGAT ATCATTAGGC TTTCGAAAGA AGGGTTGTTT AAGGGGCTAA
   166441 AGGAGGCCCC TTAAGGGGCC TCCCGTAGTC TCCGATTTAC ATCGGGATAT CGTCGTCGCT
   166501 CCAACCACCG GCGTCGCCGC TGGATTCGGA AGTGGTACCG CCACCGGAGG CACCGCCTTG
   166561 CTGGCCACTC CAACCACCTT GACCACCACC AGCGTTACCG CCTTGGTTGT TGTTCCAGTT
   166621 ACCACGGTTG TTACCACCAC CGCCACCCTG GTTACCGCCC CAACCTGCGC CCGGTTCGCG
   166681 TGGCGGAAGC GGCGTGTACT CATTAATGTA AAGTTGACTG AGTAACTTAC CAATACCTTC
   166741 GGCCCAACCA CACGCGTAGA GCTGCGAAAG CTGACCATCT TCCCATGGTT GGCCGTCTTT
   166801 GTGGAACAAC TTCACTGCAC GACGGGTGTC GACCACCGGC TTCAGAACGA ACTTGCAGTT
   166861 CGGGCGATCA TTGTCCCAGC TCTTGGTACC GATATAGATC TGACCAGAGG CCGTACGACC
   166921 AACAGCGATC GTACCGTCAA GCATGGGTTC TTTGGACCAT GCGTTTTGGC TACGCATGAA
   166981 TCGACGATTG TGAATCTCGA TGCGGTCGAA GGTTGCTTCG GTAGCATCAC ACGCCTTCAA
   167041 GATCAACTTG AGGATCATGA ACATCGTAGG GATGTCGATC AGAAAACTGA TCTTCCCGTA
   167101 GTCCTTGTCG TTCTCGACAC CCGTGCGGGT TTCGAACAAC ACACACCACG GACCGGCCTT
   167161 ACCGTCGCGC TTGACGTTCA CAGTCAGCAG CGGAGCACGG CGTGCTCCGT TGATCGGTTC
   167221 ACCAGCCAGG CGCAGCGCGT ATTCGTTCAG GACGTTCGGA GGTTTGATAT TGGGGTTGTT
   167281 GGGTCGGTTA TAACCGTCAG CCATGTTCGC AGTTCCTGGT TGGAGGGTAT CTCAAGCTAT
   167341 TATACAGTTG CTTGAGTTTT TACAGAAGTT TGACAAGGGC GCTACGCTGG GCGTCGTTGT
   167401 CGACCTTTTT AATGGTTTCC CGAATACGAT CCAGCGTCGT CGCATTCGTC CACTGCCACC
   167461 GGTGAGCTAG CGATTCAATG ACTTTCCTGA GTCCCGCCGG TTGGGGATTA AACATGTTTC
   167521 CATTATCACC GTAGAGCTGT AACGTAAACT TGTTGAACGG TATGTTCGTC AAATCTTTAC
   167581 CGCCAGTGAG CTTGGTGTTC CAAGCCGCGG GCCCTTTGAT CTTTCCCGTG TGGGATTCTA
   167641 AAAGCACTAA ACGTTCGAAA CGATAACGCG CTAAAAGATC CACCGGTAGA TGAGTTACCA
   167701 GCAAAGCCGT GGGGTGTTGC CCGGTGATCT CAAAATCAAA GAACTGAATC GCAGCCGAGT
   167761 GATTGTTCTT CAACAACAGT TCAAGTGTAC CTTCCTCCAA ACGCTGTTGA AAGAGCTGCT
   167821 TCTCGGTTTT TGGTTCCCGT AATAACGCGC CGGGAAAACG TCGTTGAAGT CCCTTATAGT
   167881 CGCTCAGATA AAACACCGTC CGACAATGAC CGTGAGAGGC TTCAGTCACC GCAGCAGGAA
   167941 TGATCGACAG TTCCTCAAGA GCGGCCGGCC AAGCATCTTC GGGTAGCAAG GAATTACGTA
   168001 GTTCAGTTGG TAGGCATGCG ATCAAGTTAC GGACAATCGT ACGGACATTG AACCAAACTT
   168061 CGTGAACCAA GGAAAACGGT GCAGGGGACT CCGGACGATC CGGATAAACG CCCGCACCCG
   168121 CTTCGATCGC TAAGGAGGTA CCGATCGAAA TCGGTACCTG GCCTTTCTCA CGTTGTTCGA
[truncated: 51,373 more chars]
