# Supplementary material for: Clades of huge phages from across Earth’s ecosystems
Source: Nature. 2020 Feb 12;578(7795):425–31. doi: 10.1038/s41586-020-2007-4 (PMC7162821; doi:10.1038/s41586-020-2007-4)
Supplement: Supplementary file 6 — Genbank files for all genome. [file 41586_2020_2007_MOESM6_ESM.zip › genbank_genomes_SD-4/SR-VP_PHAGE_64_16.gbk]

LOCUS       SR-VP_4-6_scaffold_141_2201553_prodigal-single     296433 bp    DNA     linear   BCT NOV-13-2019
DEFINITION  SR-VP_4-6_scaffold_141_2201553_prodigal-single, contig.
ACCESSION   SR-VP_4-6_scaffold_141_2201553_prodigal-single
VERSION     SR-VP_4-6_scaffold_141_2201553_prodigal-single.1  GI:
KEYWORDS    .
SOURCE      SR-VP_PHAGE_64_16
  ORGANISM  SR-VP_PHAGE_64_16
            .
COMMENT     Data sourced from ggkbase. For additional details see
            http://ggkbase.berkeley.edu/organisms/405124
FEATURES             Location/Qualifiers
     source          1..296433
                     /organism="SR-VP_PHAGE_64_16"
                     /mol_type="genomic DNA"
     gene            complement(<2..3700)
                     /locus_tag="SR-VP_4-6_scaffold_141_2201553_prodigal-single
                     _1"
     CDS             complement(<2..3700)
                     /product="hypothetical protein"
                     /codon_start=1
                     /transl_table=11
                     /translation="MTQPRSAQIKSVNTRFSVLSVAVTPGSSETVISAVSLPAPGGAD
                     QDIPARVRGTTVSPYSVLAGDTISVGLDGAPSVNVVLAATDTTSGRVALKVNAALASA
                     IASNDAGHLVLTSSTVGALSSLVLADVTAGVLSKLGLVAGTYSGVDAPADGVITLSLD
                     GLGGTAPHATEDGKNVVTDGGKLVYFSHVNGFSTGRRMMQLVPGGVPVVGKLTFDGTS
                     FHSAYYARLTPRAKVRSFGSFFSLLDGSNTLTLNVNGQGVSVTFSSPAYTRDGVLDAI
                     NTAYAAAMGISDPWARVDGTAPSPFRGLSGTSFSVEVDGGSPQAVTFSSELTALDVVG
                     RINAVLAGAVASVVSGPNGQYVAIRSNNANGRTSSLKVYSGDQSLFRLGIRPGFYGGT
                     YVADQYGPDEIEIASVFRGSSNGGSPSLSVSGTGTTLVRMGLPSVTLPGSGPAAYEPV
                     PAPFFNAGMSTAAFTALMCFPDVLEFGDVPADADAVIQQYLAKSAGSNVDERNQAVDD
                     GQSGSMSTLQAGRGFFDVGKPIVTSPDGSVPSADGGGDSVAVDAIVKQITRLSATEVV
                     QAVVGARFETPGAGSNPLPPAPFMDFYADPTNAFTARGFRMHVSPSGFALSVGDDSAG
                     ALPAQRAFVAVEDGRPLLFRANEGRLADANTLAAGENGYLQLSSSADRFLRLGEAYAL
                     PSLVPGYNVLRSVNARGAVYVGDGVNTFGDFNGTNPGVTTDGLSQAVAYLRAAGATRC
                     HIVIKSGSYVETAFVDFTSFVDVVLEGEHSQEHNFVGTNLTITNSSQACLYFPTAMHS
                     LVIRNLNVNPTDNTQAVVFAKAAILEIESCSLFGFVRAGNPVNMCMRRVFQRTGSTSV
                     TIVYDDGGSSEVCSLLFEDNDMASSQDFPVIAVFDQTTAVQVTIDQITVQRCTMSPGT
                     ATFNGVGASPTARSFVSAYGAGVISFIPSSNAYSTSVFAGVIVSNLDILSTSVSLGLF
                     GTTVSASFVALNLLPGGPQAGASWSYGADAAVRLDNVRVEDMSIAFPAGTSFRLQMQS
                     PCVCVGGVGIPPDFGFGFGNAGYGTLTFKRVHVDVQQAIHGPATTNMLQFFNEYSVSS
                     GSNSVQSGLVCLSGQNVVAEDLVFSNTADLSGSPELMALGYAHLRIRGFETLPVANFG
                     PQTSLTTPSARLWIRDVYGANIDVSDVLMDGAGQSNSVWANFGMLVVEGGLGGPSVSS
                     GRPGGIGCRVSNFAIKNFFFSSPVPGIDL"
     gene            complement(3754..8394)
                     /locus_tag="SR-VP_4-6_scaffold_141_2201553_prodigal-single
                     _2"
     CDS             complement(3754..8394)
                     /product="Uncharacterized protein {ECO:0000313|EMBL
                     :KKK85794.1}; Flags: Fragment;;  TaxID=412755
                     species="unclassified sequences; metagenomes; ecological
                     metagenomes.;" source="marine sediment metagenome.;""
                     /codon_start=1
                     /transl_table=11
                     /translation="MPANPLGPIVTRFLSAKDRQYAAVVFQGNRPPLDSELNLLSFLE
                     LEAQASEVRSEIPSGWLMNESCPSSDFTTDPSYSNLLFFGNQFVNEVGDYEWANVNGW
                     MIPVTGTQTGSPPLSPNDSVSWNKITLNPPSASTGGNQAEFVFLEVWLQRIDVDPAPP
                     GVAPGKPQRGFLYRFGNVESGFSYLPDEMVDPRINFETTKRVQVQYRIRVVQNVGIAQ
                     YPEGFDPTLVFSQGALSAPSSLPFVNMRDELGDPGLWRSGTGDPSVLGTVDGYVYAIP
                     MFSVFRRNGAGFSDVGNLAGAFNRNSLATSRAGARTYPSPLALPNDITDTDVQFTLTS
                     LTGTVLSSMTSYGEAYFRVNDEIVRVNNVTQTSPSAFVVTVDRGQLQTVIRSHSSGTP
                     LTLYTVRPDGLYADQVARTDILDMRHSVAPKFDYVSILKTSLTELLRGNLRTAWKRFG
                     STNSSGVVALYGDRITDGSVFVGGLSRLDGPNGNRRAWSDAAIAERYDVPVQVPTNST
                     SLNAALQVAVSPYTVNVAWTAFPALHPPGFRLNSNVPWWFNGDQITVSLSTFQTGLPA
                     TDANQVRFVLPSEDPDAVIVHFEGMTTDPNGGVPSNQPFTTSPSATNPAGVTIAGNRI
                     LKNGQGLTVAINASGDMVITLASGTVNTLFQEFTDAVPTPATTDLAARTVMHVSFAVQ
                     YGTGRGLSHKADYVHAVQYRGDPTNSSKVMLRAGLSDRNPMVPTYLSHSPLVQTGHDR
                     DIARTSEVMVDPGSKSLYAAPYREVLVPSLLVRDGAALNWTSATAFQGAMPQLSQDGL
                     TVAHPVVDPLSLFYTGLLARYAEVATEYLPRPGLHHVPIVPVTTTRFSSGLNFLLMSK
                     EGPFGATDTSDWNRNLVSYPSGSGYYVVTPVVGETYGTGSLPSVFGRKYTNDKLRSVD
                     GGPFQGVQFPFFYGPARITGVYRRNTSGPGPYPTTPASSPFNADRVFVGGAGTDVNLL
                     HDSFDGPTFLLDVDENGDVFFVLNKDVLDLTKAPAGTTWANSEFLVECTLFGFDRGFL
                     QTNGRVLVARTSGGGSLPIPANTFTGTSDQKAGIIAPAPLSLNATNNEITVYYSRQPY
                     QGDVFGSQSAYSDDVQRLGPLTISEAQSVGQNPLQPVEDLILPNRYGYEVLSALNFVT
                     SLGSGRLSGSNPIPLLTLEQNPDAVHDYPGTLVDVNRKFSLNRVGYDDWSTPKFPVLP
                     ASWGARPPTLRGAISEVFDRDVNPEFMGCTSQLPLGIWFRDKDFSGKTLYQTRSSSNV
                     GAISLGTTSFPPYEAPTNPTPPGTSTWEGTEFVCGQASGVNGVGGEAIVKVDGTSSFS
                     DDVVFKTARGGAGWSVTPPWPGGVIAAKMPKARPNAEVGAVLVGTAYLVRSQPESVNS
                     IEVHPGSELQMVIVTQGVPSYFRDTDVLHSASGAGEGFTALDRYRVWGKPMEKRRGRV
                     DAANAVPNDPPLFVNNIYDDPIFFGSSDINLTSVKQEIVPVAADGQTVFALSNRPLDP
                     TTVQVFVNGVKLAYGVNYTVGGATGQVLTYVVSGSNPPLLTTDVIELFYVEL*"
                     /db_xref="A0A0F9B5B6_9ZZZZ"
                     /db_xref="GWB1_scaffold_12872_1"
     gene            complement(8443..9150)
                     /locus_tag="SR-VP_4-6_scaffold_141_2201553_prodigal-single
                     _3"
     CDS             complement(8443..9150)
                     /product="hypothetical protein"
                     /codon_start=1
                     /transl_table=11
                     /translation="MAKFLIGTLDGKVRSAHNPPLDFSISGRYVVDVPQDLSVEARTD
                     SLQELLHEKVVAIQNRAAVRQVPSGTQLKSALSDELLVVPNVDVALSTRCMIGPNKRS
                     ALMKNGVLWTNPLFVSTTTSYAYFHWYGFRLWMDEGPEPPAAVPVRPDPPRVLYNYDP
                     VAQSFIEFNPGDLTVEVWSVGSGPSFAPVARLLTASYEVVQAFSFAPGNVRLKFINNS
                     PATVWLSDWLFLYNSTV*"
     gene            complement(9150..12089)
                     /locus_tag="SR-VP_4-6_scaffold_141_2201553_prodigal-single
                     _4"
     CDS             complement(9150..12089)
                     /product="Uncharacterized protein {ECO:0000313|EMBL
                     :KKL11518.1}; Flags: Fragment;;  TaxID=412755
                     species="unclassified sequences; metagenomes; ecological
                     metagenomes.;" source="marine sediment metagenome.;""
                     /codon_start=1
                     /transl_table=11
                     /translation="MADGYRNYGVGVSESPQPVTSGGTFSGDDRSYESLVVQANAPVI
                     DWEMNLRSQIGADYGLRRAAQKWMTSCWLGGDFLERSDPSGSFSYPPATAGNQNKFTV
                     FADNVVLNGWNLRIEFSSTTTVGQNLLTLPVPPSSGARTDLVILEAWRALITAAPSVA
                     NKSSTGLILRNGDVKAPDAVNLSDDLIDPNYGVASNARVQIQYRLRVIANVNLSSYID
                     GITDPSVVANSVSNFSGPGADGSPTIYAYSSSSDDKGMWVAGAGDSTSAAALGTVDGL
                     MYAQPVAAVFRRNSTAFSRLSNMNGGGLIVSGVSGRPDGLYADQVVASDVVDLRRFCS
                     ADYEEIMEKAFQQVLDNSMSTQGGASGLGPSGTSFLYEDDIGASGHAGNPDGVRRYFS
                     DRGVTDTIVALHVSGGLPESVITFQLSSLRLPWNAAATNVQAQSPSGTNLAFLAALRV
                     SSSSGDYDALDPSSPSFASSVSFSSTVSGIDTVSVTMSSPVSNVNVYAELAVEYPPGF
                     GLSKNVVGELQLWVATAGIPAWMSTSSWIATSDGTRFSIPDQTTTAFDGSQQWVDPGH
                     REQALRHRTTSVSATAYSIQAPSFIVGTDVLSFADTTTNHTLRVRDNPSSGFSSFVVT
                     SGSTTPKTVIRDDMNLHFVSLSLNLVASIVGTNQIEIAGTAGYAEVDSVSNGSTLNSA
                     LGFSASGQSSGASAVMIPERLTGDPVTITDGTNSPYSTTNYTLNTAYTLVQLNFPLAV
                     ATPVSVSYSAYRPAPIVSGGNSYYSFYTSRFAQSLLPPAGTQTLRLVPKAVGRSMSVI
                     AAGPGSPDSSFPYSAPGDQIAIGSLPAASFPESLLDGPADVELQNFGVNTGFLQLVPF
                     VPYSPNPGQVTLYRDGADVVTDAEGRNFWPKSDSGTPAVYSPAVYSQQLAYGRRHKTA
                     YPVLMELKDDVPLIGQKGMMVLVVFSSWSSYDPSNTMVLTPVVGSSAAAVYRVRGNAL
                     SPRRPTY*"
                     /db_xref="A0A0F9DHN2_9ZZZZ"
                     /db_xref="GWB1_scaffold_12872_1"
     gene            complement(12124..12789)
                     /locus_tag="SR-VP_4-6_scaffold_141_2201553_prodigal-single
                     _5"
     CDS             complement(12124..12789)
                     /product="Uncharacterized protein {ECO:0000313|EMBL
                     :KKL45046.1}; Flags: Fragment;;  TaxID=412755
                     species="unclassified sequences; metagenomes; ecological
                     metagenomes.;" source="marine sediment metagenome.;""
                     /codon_start=1
                     /transl_table=11
                     /translation="VKSPEAALAAHVVSWLESEGWDVYQEVSGVDIVARRHGVVWTVE
                     CKTILSFNVLDQAVSRIADCHCAWVATPPRKNCRALAAKICSALGIGWMTVTKDGRVN
                     VLGRPFFNRRSTGVLGKAVRPEHKTFARAGSSTGRSWTPFKETCRNLVAEVVRAPGVE
                     LRVVLKRMKHHYKNDSSALRSLTKMIEQGFVPGLTMTRSGDRLTLHTRPLLVVAIPGA
                     RAR*"
                     /db_xref="A0A0F9CUA7_9ZZZZ"
     gene            complement(12786..13157)
                     /locus_tag="SR-VP_4-6_scaffold_141_2201553_prodigal-single
                     _6"
     CDS             complement(12786..13157)
                     /product="hypothetical protein"
                     /codon_start=1
                     /transl_table=11
                     /translation="MEEQDQILDIKAGQFAVVTMADGRLKAVRVSQVWAPGENVVYCS
                     HDRGPAEVQMVSLERLCLTRSSCILRVIDSEAEARVFALEREVEEVRAELLREREAHA
                     RSRDRLRRVGRALTSAGTVLG*"
     gene            13187..13360
                     /locus_tag="SR-VP_4-6_scaffold_141_2201553_prodigal-single
                     _7"
     CDS             13187..13360
                     /product="hypothetical protein"
                     /codon_start=1
                     /transl_table=11
                     /translation="MEYTPYARQLRGRDSEKEAAIMAFFEEMIKKIDLKKQLLEMLRD
                     KFGMVYPDDLRTP*"
     gene            complement(13553..13762)
                     /locus_tag="SR-VP_4-6_scaffold_141_2201553_prodigal-single
                     _8"
     CDS             complement(13553..13762)
                     /product="hypothetical protein"
                     /codon_start=1
                     /transl_table=11
                     /translation="MSVQSTVLDARTDAKIAHFTNVYGGRSSVCPVCRKSVMSLSGHA
                     EYMIRLQSFLDPLHGGHLALLVMES*"
     gene            13788..14060
                     /locus_tag="SR-VP_4-6_scaffold_141_2201553_prodigal-single
                     _9"
     CDS             13788..14060
                     /product="hypothetical protein"
                     /codon_start=1
                     /transl_table=11
                     /translation="MARALRVARAACGHDRAKVERDAGIGRGSLSEYETGQRDPDGPT
                     VRRMAVALGVSETTLVTLSLRREEREKIGEQGVDALAAQIFRELLQ*"
     gene            14057..14416
                     /locus_tag="SR-VP_4-6_scaffold_141_2201553_prodigal-single
                     _10"
     CDS             14057..14416
                     /product="hypothetical protein"
                     /codon_start=1
                     /transl_table=11
                     /translation="VRAEGLKKFVSDSLMEAMRGTVGEPVENAAAYMTEALSELKVGE
                     DGILEGMTFEVHEEPDDVKLIREVMEEPLETLHATVTVRLPFDLKRVYIRPQEATMGA
                     SGMTVGTNELAFLNFKK*"
     gene            complement(14318..14929)
                     /locus_tag="SR-VP_4-6_scaffold_141_2201553_prodigal-single
                     _11"
     CDS             complement(14318..14929)
                     /product="Putative uncharacterized protein n=1 Tax
                     =Pseudomonas phage vB_PaeS_PMG1 RepID=H2BDJ0_9CAUD"
                     /codon_start=1
                     /transl_table=11
                     /translation="MQASPEYFRNYREKNREKLNSWFREYNATKRKEAWGKVAVLKSG
                     PCLDCGLSFASYAMEFDHRIFGDKVDDVSVMVKRNFSWGKILEEIEKCDLVCRRCHRL
                     RSWTRQKEMSAGRPGNWRARTNRKKLDEIKKAPCSDCNESFLACQMDFDHVHGDKVSS
                     ISQMLRGPLAKLLLEIEKCELVCANCHATRTHSRLLGPDVDSL*"
                     /db_xref="UniRef100_H2BDJ0"
                     /db_xref="A0A0G0IBJ7_9BACT"
                     /db_xref="H2BDJ0_9CAUD"
     gene            complement(14946..15644)
                     /locus_tag="SR-VP_4-6_scaffold_141_2201553_prodigal-single
                     _12"
     CDS             complement(14946..15644)
                     /product="id=3646173 bin=GWB1_Spirochaetes_59_5 species
                     =unknown genus=unknown taxon_order=unknown
                     taxon_class=unknown phylum=unknown
                     tax=GWB1_Spirochaetes_59_5 organism_group=Spirochaetes"
                     /codon_start=1
                     /transl_table=11
                     /translation="MIRRSNNRVNRDRMARASDRDRGAPRPALSGGIVMRSEDRKPPY
                     SGEVFWTLRHSVTGEVLSEGHRKNVVTLDASILVARLMKSPPVPNTSEPRFGCYALAV
                     GTGDVGWDLQNPPVATVTQRSLYNEIARKQLQVTEFIDGDGGVSGIPTHVIDLTTTFS
                     ESEAVGPLVEMGILGGDVDTNLSVTNPILPPNGIYDPTVNVVGKDMLVNFLSFPVINK
                     PATSTLSWTWRLSF*"
                     /db_xref="GWB1_scaffold_3493_2"
                     /db_xref="89720395"
     gene            complement(15658..16128)
                     /locus_tag="SR-VP_4-6_scaffold_141_2201553_prodigal-single
                     _13"
     CDS             complement(15658..16128)
                     /product="hypothetical protein"
                     /codon_start=1
                     /transl_table=11
                     /translation="MSGGFGKSRWGSGPWGFAERPVAPGVSPFATGILVVPFGQKFGR
                     VPVSRFTGEPASGPLSGSSGLIFFSAALLAPSSSNSVDFESVDFATVCIDFYHRPPEV
                     SGRLFRFGGGPGFGSTNLSRTNAALYRSQPVRYSAVATLVQTIPPGPTTVVKVF*"
     gene            complement(16170..18428)
                     /locus_tag="SR-VP_4-6_scaffold_141_2201553_prodigal-single
                     _14"
     CDS             complement(16170..18428)
                     /product="Collagen triple helix repeat protein n=1 Tax
                     =Clostridium sporogenes ATCC 15579 RepID=J7SFQ6_CLOSG"
                     /codon_start=1
                     /transl_table=11
                     /translation="MTISLIKLAQGALVPSGGLAILSGVLGVLVTVGNTDNTGVQSWQ
                     IDLVSVPFGSSTPVSVPASFSNSGSTPAFSFTPDVRGCYRFVLRTWSVPNRVGTPDVD
                     IRVFGVPEPVRGLIVPPVQDFPYPLPPLISGDPLAKPNEMDFDGTEAGWAGNSPTGGL
                     LDVVIRIIDGLPTGLTGPTGPQGVTGPPGTPGLTGPAGPAGPVGVTGPQGPTGPAGVA
                     GPAGPTGPTGARGPTGFTGPFGSPGSPGTAGAQGPIGPAGAQGIQGIQGIQGIQGIQG
                     IQGIQGQTGPRGNTGDGAYAVGATGTILASNTVTYVPDTLQTSRIRNDSLVGGFVLSD
                     ALGSLLWEWPNGSYSKGASFTLSKTNLGQVGLITAANVTCTIPTLSSSGIAQSSKFSL
                     ILYGSGSTLLVTGAGGVTIHAPALSPTAQFTRYDLECIGSDEWLVTAHLLAPTTDNVI
                     NASTVVGTSTSDALNTLLLEWPEGFYGESSNFTLAASNLGQLGLINAASVTCTLPTIL
                     SSGIKVGSKFQLLLYSLGSTLSVIPAGGVTIRTPLTAVPTQRFCRFNLELISASDEWI
                     LSYAPLSPTTDDITNASSVSGSSNTSALNTLLAHSIEGNVGIPLNLTLISIGSGNVNM
                     VFSPTVGWEDGSGGSYFVGQIGPLPSGVTIDSVSVWINPPSGHSALPATMPTVKVYVT
                     GPGSPTPILLVTVVDPSASVLAYEIAHAIVCPLGGAFSALTTTFWFYLVCESGLHALT
                     GTILTYASMHIP*"
                     /db_xref="UniRef100_J7SFQ6"
                     /db_xref="A0A0D1A2I8_CLOBO"
                     /db_xref="btn:BTF1_14175"
                     /db_xref="J7SFQ6_CLOSG"
     gene            complement(18459..25295)
                     /locus_tag="SR-VP_4-6_scaffold_141_2201553_prodigal-single
                     _15"
     CDS             complement(18459..25295)
                     /product="Uncharacterized protein {ECO:0000313|EMBL
                     :KKK72262.1}; Flags: Fragment;;  TaxID=412755
                     species="unclassified sequences; metagenomes; ecological
                     metagenomes.;" source="marine sediment metagenome.;""
                     /codon_start=1
                     /transl_table=11
                     /translation="MVNFTGISSVSDRTLFTDRGPIIKRALPLLVGSDLRVLTVDQVE
                     ISSGSFSQDSVGMLLVISGSPGGRNDGTFAVKEVLTSKVLRLSGASFSVLDEEATVDS
                     VVALANDLRLQYGLHRSRKVLVSGALAGVHGTDDGTNVVTADGANSLASAIVLANDIR
                     AKYNAHANDVSGDPKVHVETDDQDLVVLGPSANLAQALGLLNEIRRRYENHRQNHFVH
                     QNVDLVDVVSVPPARPTVNVYPGDLTGPFSWTLLDPRYGQPADSPYDVDVLVNGLPAG
                     VDAVFGLMGAVVLSSRPVWSDTVSISYDFVENPPSRFMRLNSPEFTLNQYGNTALAGV
                     LKHRYRSSSHLIDGSAGVTMSAPFRPFRRGWKYKAYERAYTAGLNDPTSLLLNVPTNK
                     LSFPVLFERVSEVTVRYDPSTLPQNALDPWAQEGQGVLTLAPGGSALTVVDPSTLTGV
                     DSKPPFFTHPLNLDAESVVSAAFRARASADPVLFFPDGVFSGVSFGVSDGRRVVVVGF
                     ILTQATNLTSAIVMANSVKAQLDGHVVNVGSHFPDDPSDEVDFVDAVGLPDLLALVNQ
                     LRTAYSAHVAKGSGLGLVHQNADVTNVVTSPAAVDLHGAIALVNELRLLLNAHGTQAG
                     VHFTDDASHQVSLVRQAGILTDSGFPELEGSWNAFAVDWTGYQTYRISRDPDGGVGVF
                     ISGSVSPSASVLAADLPAASSVDAAFDVIQQCFFGTIGRQSKSSSDWQFVRVNVQPVD
                     ANLIENNKQVDYPASVVPELDPDAPWITYGQSGIERVVSPGLLLVDSTASAPVLDLPQ
                     LGRVPGAYRGYVRYEPILSTDNALIAEFRAGADYWTSSVSDTAFGFFMADPDFSVQLA
                     FLQSSPTPAVTTGTVSDPFVLVNGDTLVVQIGQDVAVTISFLLPPGTNTAASVVARIN
                     SVLGFAFASAVSGRVSLTSHDIGASATFSILSGSSLAKLGLSPGKYFGSDSSPEPKMS
                     WFGANLPELDDPKWVRSGGQGASLLGRVLRAVDVSVSDYVTWTLEDPLVTNRVIGPLG
                     DWKVDARLCVLSFSPGPTVSASVPYQDLDFAGGLISVDEGPLGRNVELHLAVSPSGAQ
                     YLNLLTYDPSTGSLVVVSQYAFAWNDGLVHTFNVYTAKTVDSLMVLADGVVLSPSAGP
                     APSYTSLKEGVSGPSMSFGSGGEPVSGSDMRVCRSVVDWYSVAAFADSKISDPSSASR
                     RYIGVYRGGPTDVLSSYYLHQVDWAPLHTYRIMRDPSAGLQVYLDGSPTPAIAVPYDV
                     LTLPPSRSSFLYAAAQGRPFVAFGAFSPSELSRTRWDFVRYSIGKITLTDLLVPPGQV
                     LNRANVIASPDHLRTKVSHQHQGFTVYSGGAPIDEFMSDAEVGAVTVLGDGTPPVPAT
                     QDLGVRYGMIKVGTPMESVAAVDAVSFPGFTSDLVDDDVNVADGGAVLYASAVSLLVA
                     LLNALRTAYESHRTYPGVHQVNDVFDVITASPAFDLPTSISLVNDLKAKFNLHLVRPS
                     VHVPDDAVDTVLSPDAFDLPSAAVLADDVLAAYSFHIGYGAYHLTPDLVDFVVTPDSS
                     DLTSASLLADSLADSLSAHGLATTFHERPDFANGKFSNPVLPGIGKAGVTGLSAIITS
                     DSLDIGQLVSFLDGPNAGQSGIVVDKLSSAQYHVVPGFPVNDPGRSRYARFGRSVVTS
                     AFATSGAGYSQIDVVGPAVVPAVGDKIMFLEGSNYGQIRPVVSVSGPSFRVAPVLLAS
                     DPTPQAMAYVSAPSVIGVDPLYVVGLANSLKGRLNSHRLSSGVHRTDDLQDVVTAPNA
                     VVLADSFALLNETKSDFNSHLSGFRFHLVEDVFNVVSAHPAVDPLAAAISTLNSVRSA
                     YLLHVSQTRVHLQDDDVNVLLPPAASGLPSAISLGNSLKEILNRHLSAVVHEVVGPLV
                     QEVHSTNDVVNVVTSPDATDLPSLCALALDVVDSYNSHRTQAGVHGSTLLVRLEAPTG
                     VLYDGIKFWTEDDGDLLARMAPFSDDETLRFSGPIVQAGTTSYSLPGSYLPEDDNLVK
                     SVALANDLKARYNSHRTQAGVHVSPDSVNVVISPDATDLLTAEVLLSELKRKFTLHLS
                     QAGVHSEQDTRDVIVASDPSVLAMVDSIVGEIRMKYEAHRLSGVYHVSSDSVNAVSKP
                     PPQPYKDGWVFFSSLPDAASVSIVSSAVRMSTLSPGTTATYRIKTGLPDSISFGMSLS
                     VRLRINSFAYSPNVDTGIYVGFLSNAGPGVSAAIGFDALDNIPYVKLQDVNADVAFIR
                     IPFNWADGQFHTYTVTKDPITDSLNLSIDS*"
                     /db_xref="A0A0F8XT21_9ZZZZ"
     gene            complement(25295..27760)
                     /locus_tag="SR-VP_4-6_scaffold_141_2201553_prodigal-single
                     _16"
     CDS             complement(25295..27760)
                     /product="Uncharacterized protein {ECO:0000313|EMBL
                     :KKL17370.1}; Flags: Fragment;;  TaxID=412755
                     species="unclassified sequences; metagenomes; ecological
                     metagenomes.;" source="marine sediment metagenome.;""
                     /codon_start=1
                     /transl_table=11
                     /translation="MAFTGRLGTPNSLFANIVFAAVDSVGPATSDTRAHQLTSTAFRI
                     LFGTQVTDSALDLSAYSLSSLETPGTAYVPALLSVEFYDELEDSVVLTLDAPLTTTKQ
                     YSVLVSSVDTVYGPSIIGLSASFVANVVDPPRAVGAFLSKRGEVDVLFDKPVGPFSSA
                     ATFFIADASGGPSFAMVQSPWAPESIPATTLRLQLPAGTPTANAFVVETSGVTDVSMN
                     SSSETVPLTLAVRSPLPYSRADLVQLQLTDAFVTDVSSDFLRTANVRVFFSCPVSGAG
                     VTGAWSVAASGAHLFPDVVDTVSVPPATDLPTLIALLNQLRTAFDGHVVIDQVHSAPE
                     RVTALDSVGAPVATDLPSAAFLLNALLLSVPSHYSRPRAHLYPDSVNSFSLQPVGPSD
                     LLGACAAANVVSVSYRTHILSEYPLQFSTAYRAPVGPIVAYCQAASPNLALDVSGPHT
                     YFADLKVLLDTEVPSVHVRATLTSEDGGSSCTPSDYTGSIVARSGGSPAVVMSTLVAV
                     DRWVDVRTDRDVSLLAGFPVSILGQDGLEIPTDPSVLGSLATLLWAYNQALESYRQHI
                     IPGAAGHQTDDVINTVALSDYGTLPLAGAISSANSVRQKIVAHMASATIHYHADPSSL
                     TAPEAFDLESYMALIADMAQVLAGHLVRVGPHVYAGYRMVSAPVFDTVRLASPFMLNG
                     SSSRAVGRIQDSYVYNGPPVVPAPSVPAYRSHVGPLDVPFVALAVPPSLASALPVSGL
                     SFDPVRGPVLGSDSVQAFFSKPMREVPVTSSNLPITGGSIRTLGSGWVSPVLASLAVT
                     KMDPILYAVTAVGLTDLAGNGVY*"
                     /db_xref="A0A0F9B6W6_9ZZZZ"
     gene            complement(27802..34545)
                     /locus_tag="SR-VP_4-6_scaffold_141_2201553_prodigal-single
                     _17"
     CDS             complement(27802..34545)
                     /product="Uncharacterized protein (Fragment) n=1 Tax
                     =Bacillus amyloliquefaciens EGD-AQ14 RepID=U1SH35_BACAM"
                     /codon_start=1
                     /transl_table=11
                     /translation="MATERFSNLAQTTLSTGGGISPVSLTFSVASAALFPPGPQFRIR
                     VEDELMLVTGVAGGVFTVIRGIEGTTASSHPFGATVTHVLTAGAMSQFGMDLQGLTGP
                     QGVQGSPGPTGPRGNTGSVGPGGTGAQGVQGTTGPAGPRGPTGNTGPQGSPGVTGPAG
                     ATGQQGATGPFGGPTGPQGVQGPTGPTGATGPTGPRGSTGIQGVTGPAGATGPVGATG
                     TALSARPLSEVAWVDNTYSGPQNGSPQQPYSTIQAAVTALASGTILLSPGTYVEAVTV
                     PAGRSISVGVAPDSGARAVLTGSIAWTVGDGDSLGLQGLQVSGGVSLTDGPGSASAAL
                     RVDNCTFGGNVGGATAHTVGLSVTSEYFGPGLISTFSGTVSVTGDITAFNSTFAGDVT
                     SPTSCFLVNCVLAASGQTITSPAVGMQLVEFGVGTLNVHLGGSGSLFLDPYSAWGWTA
                     HGTSVLTGGAIAYTGTGQGLSRVLYVDSAFAGVGANGSQDFPYQTVQDALTAATAASL
                     TEVQILVAPGTYPGAWTSPAGMAVQVMALALNVDYWTTATASAQTPVRLTGAITHANT
                     AANSTLVIGGCSVEADITYTGTLAGTLILHGVDMRLNQVVNGNGGTPATGYLIQCDGY
                     GQIGGWNTRGSVYLYDMVVVPNIAHTYDCGNIIAYRANFGIGTSGTFPVLNTFADGSQ
                     FNGAGFKAGIVFNAAFRSFEWYFDGVSKRGFDAAGAITYTTNNATYGPILTALDGNLS
                     LQEYPFWGSGGAPFQATAGVLHLAFGEGKNANVGSYPVFLNQNTTLIFDSLPQFTEWI
                     KVRFIQDGTGGRSVTLPQMKWRNGQVGAIDARPNGESVLWVLANTLNNGTTTLEDAHI
                     APISTVATAVPTLWFGTGPIGGGGGAQGPTGPAGATGATGPAGSSLPLSNVLYVDKTS
                     TAGTHNGSIGAPYLTITSACAAAGGLSGSSAVLIITPADYSGESPITLPNKDLVFQGL
                     GTDIVGATALVTLPAMSAVGGVKLSFRHCTLGNLTDTTSGPSSCVFDLQFCNSHTITG
                     NGFTSVSCLGITNQSITVGNIGNILSAGSIMLDSCFYTGPTFGQTGASLIRLRNSIWG
                     SNAGTTGTSGILIATETTFQGGASAFTGFVTVQMDQPSLVSFQGAGGTAAGAAFSSLE
                     EAPLFNNGSSGGSVTVNLLTKGSTQAITVTGSTAITVVPGVIGLSVLEVIQGAGGSHV
                     PTLSGVTWAAGVTPAWSTLAGKTDVVWLYYDGVTVFASLATSGSANPFNPASLVANWY
                     VNASSGNDANDGLTSGTAFRTTERLNDVLCPGGAWLIILQSTSVHLAAGSYGSIELSV
                     SAPVGSGFPFQVLCDFTSSSSITLASVTNTVETSSPVRGEITTASGAFSAGCRIRSTS
                     GASVGAITYCTGLNGGATDAFVKTWFLENGTTVATVVNIVPATTCVVDTLTVTIARVQ
                     IRLPGHPNGGSTVGTVVVRDAILPNGIEFVNSIGGSSAVFAAGCQIGGSSIARVSGNC
                     QLRNCRILGAGQFAAFGFPIIVFLGCCLETAVLVGNAGQMAGGCCFNGGSLAVGFASG
                     SVTAAMSIAATEWTNGSGVTAITLFGGCNIGIIGQQYGFGTLFAVGFSLGGGATVVTD
                     TLAHVAIPATQQVQMAGNNISYSRIPVSFPNSDCSFVLASDTSSVPFVNGVVPSIAAL
                     KAYDATTLVDGQELSVKDFDDFRFNRNPITNTVHDDVNLVLPTGGPAGAIYERLFHKP
                     AGQQLYGLTTTSIYVNDSTGSDSNPIGSISTPLATLQEAFNRIRMLTISSLQNIVIFY
                     SGSAEQSFDCNMTGREPASGTCTISVIGNPTTLATQTVSSGVAPNPATNARGSVTFPS
                     TAYAVGEPLMISDSLAWVTKVPSANVDNVTHFFHLDGTVSDPTGGESCHHVSFPPIGN
                     VTIREPSGFHLQVINCLINGDITVVASPTSPVAPPSGNNATGGVIVNQCKLPNGLKGT
                     GYITYVNCHYSGNQGPFTAPLTGMYLVSCTCDSLLIISSSTLGFAGSNTFYGSATFLS
                     VFNSNLYFFSSLGATLHDVSFWDMTGAAAITLILGSIALHGTMAWGVMGSADHAIEVQ
                     NGIINYNSANPPKIANGTFDFKVGTYGGVGRVGFYFDLPVMCPMIPAGIVLEDFAPGT
                     EGFNFYEGLTVGFSATNIFPSIPVKGLYLVYIYIAIITPGTTGLGTFTLQYTDDGTTI
                     TKQPITGFDTTNLGEADAVVLIECDGFTNPTYQFHISPASGPLDYSLRVVAEKKSSG*"
                     /db_xref="UniRef100_U1SH35"
                     /db_xref="A0A0C2RZ46_9BACL"
                     /db_xref="bpum:BW16_09905"
                     /db_xref="U1SH35_BACAM"
     gene            complement(34535..35296)
                     /locus_tag="SR-VP_4-6_scaffold_141_2201553_prodigal-single
                     _18"
     CDS             complement(34535..35296)
                     /product="Putative uncharacterized protein n=1 Tax
                     =uncultured marine crenarchaeote HF4000_APKG2O16
                     RepID=B3T736_9ARCH"
                     /codon_start=1
                     /transl_table=11
                     /translation="MDAVAIDTRLCKKCGPRAVSEFYVAKDPCSKGGIRFFCKKCTSE
                     RDDKRRIDLGQTRLDYLKDYRARVRGLVLSHYSSGKNECASCRESCQAFLCVDHINDD
                     GYLKQGKTGRAGSSLYGQLMKDGFPPGFQVLCHNCNYLKELAFCVSSNRQAELRKLLR
                     IEVLSHYGRGDPKCVCCGLLDLKVLCIDHEFGGGNIERARLGSLGFGYNFYRWLIRND
                     FPEGYRLLCHNCNFAYGSKGSCPHSLVAERMNDGH*"
                     /db_xref="UniRef100_B3T736"
                     /db_xref="A0A0F8ZEA6_9ZZZZ"
                     /db_xref="B3T736_9ARCH"
     gene            complement(35335..36153)
                     /locus_tag="SR-VP_4-6_scaffold_141_2201553_prodigal-single
                     _19"
     CDS             complement(35335..36153)
                     /product="Uncharacterized protein {ECO:0000313|EMBL
                     :KKL71141.1}; Flags: Fragment;;  TaxID=412755
                     species="unclassified sequences; metagenomes; ecological
                     metagenomes.;" source="marine sediment metagenome.;""
                     /codon_start=1
                     /transl_table=11
                     /translation="MAIVRVSFDAYEAGEQYENRLVSEANNIFQVFLSMLSSYWQSSI
                     DGPNYAREIKAMSLGLARIRLALDDVRSDIRYSTTRTDFLYQVMSSVMFPADPGIPNP
                     NLSDQDLKQLLLKILSIYFKGSIPDSMKEAAQLFVNAEVVIKENFLEARKPGSGYDVS
                     DEFGFEIDVLFGTLKGTDVLLSNRMMRILLNIIRPAHTLLRIKYVLQDTWHGQGDPDP
                     KRDNQAKVADSFRFALSNYGYEDFRRFVEGVYGVDDMGTKRSHSVVNENHSGSF*"
                     /db_xref="A0A0F9EY06_9ZZZZ"
     gene            complement(36153..39617)
                     /locus_tag="SR-VP_4-6_scaffold_141_2201553_prodigal-single
                     _20"
     CDS             complement(36153..39617)
                     /product="id=3646180 bin=GWB1_Spirochaetes_59_5 species
                     =unknown genus=unknown taxon_order=unknown
                     taxon_class=unknown phylum=unknown
                     tax=GWB1_Spirochaetes_59_5 organism_group=Spirochaetes"
                     /codon_start=1
                     /transl_table=11
                     /translation="MTTAPRINYFDGSGDTDSLAVTTNLSFIVLTGTVDPNVVDVQID
                     INGAGFISDPSLVSLSLPDFGVPNLSAYPAGLSLERGRNVIRLRSVDISGSVSPPSTV
                     TVNVVSQADLQTVLSPPTGVLLQRNAKNVEVQWSDLSPDVPTGYNVYASTGEGGSGSG
                     YLRVNAQTIPFNSPTDVRQDLFDVFSSVTQFDNPDSGDTSLLTTTNFDTLDLRLFSDL
                     VLSATGTVLSNISITRVPIGIDPKYQLTVGVQAVRQTNVFSFVHDRNDGVTNGILNND
                     VFSVVSPDDPLFYVVTAVYFNKATGQLQESRYSSEIPGSPLALDTTVRGIRIREQNIV
                     VQDYIQEVNAAQPSLALIPASTVREVHIEPFGNEIQKAYFLMDWVHRGKSFAAMLQVD
                     DPNLTGTSVAVANSSYKQNLKSALSLTSDAAVQSLIDGSFDSLSANFGVPRQGARPAQ
                     VLQTFFTTSVPTRDLVVSQGTIVSSSTNSTAPRFVSRASVSILAANARAYYNPTTRRY
                     EVQIQMVAETPGSAGNVPATVLDTVVSGADGLQTVNEVASDFGRDRQSNLELSETSSR
                     KLYSLDAGTQGGYEINAIGVPGLLEVLIVKSGDPDMMRDYDPVRMKHIGGKVDAWVKG
                     TIERTVTETFAFQFSVAKNVRFDVIDAVGLVFRARDSRLSVSNPIDAMLYNPSQGLGL
                     RNHSNTPATNYDLTGVTIVDYRTIRLNTSIPQPPTLVDDFVEGDYRYRSNNRFVAGVQ
                     PVLRVSSVVGQVSGALDPGDGFVLYKLQDPLLDGESTIATDYVQINQVNGIPSGNSVA
                     VNDELHVLIGEFEEPLDSVGVNTFTLAVFSADRTVQYRGPDQLNPDYLVVAGSQTTPL
                     KIVRSTLSNIQSGAQVSVDYEHDENFSVTYVVNDVLQQLQQRYKKMRHVTADILAKQS
                     VQNPMSTEATIQLLPNADQATTDGAIRTNITVLTDSKGVGGSVRQSDAVSVIDAAIGV
                     DYIVQPFTRFTLSDGAQRVRDEVLSDYVVLASLGQFANQVFLLTQALPFNTTDGGGPN
                     TVCHGVYMDELVMDQASSLEDVGAGLGRAWIIGGQGAVISGYTDDATLLPAVFTAEAV
                     VAERVRLTANRVVVSLNAGVVPPDVPTGHKFAATYIVSGDRGVKDLETSQIEYLTPGN
                     VVLTYRST*"
                     /db_xref="GWB1_scaffold_3493_7"
                     /db_xref="A0A0F9EAP9_9ZZZZ"
     gene            39679..39849
                     /locus_tag="SR-VP_4-6_scaffold_141_2201553_prodigal-single
                     _21"
     CDS             39679..39849
                     /product="hypothetical protein"
                     /codon_start=1
                     /transl_table=11
                     /translation="MDLHAMAKRIAAGPTVHFVPYQSKTTACGLPASTTPQTTYIRSQ
                     ADCPKCLRSGKT*"
     gene            complement(39851..41014)
                     /locus_tag="SR-VP_4-6_scaffold_141_2201553_prodigal-single
                     _22"
     CDS             complement(39851..41014)
                     /product="Marine sediment metagenome DNA, contig:
                     S01H1_L09508 {ECO:0000313|EMBL:GAF88735.1}; Flags:
                     Fragment;;  TaxID=412755 species="unclassified sequences;
                     metagenomes; ecological metagenomes.;" source="marine
                     sediment metagenome.;""
                     /codon_start=1
                     /transl_table=11
                     /translation="MSYDFATAAVCPHQVFFESCQLDPVTHRFCAFPKPPTSSGVTVY
                     VDRVSVPQDGLWSYASLPFSRPGPYRVQTGVNDLLLMAVGFGVPRLLQLTPGPSVSAS
                     DMALGLQRQLPDFVVSADGGRVVVSTRNPVRGTAFQFHDPRWTDRVQSLPTTARVLGA
                     YSEVGIVPGRAVTGARLFPGWSVQLNPSSPLIQDRVLVFDDPLPNADALVELSYVTAA
                     PNCRRCYGTRVEYDYTIENGTYDVVQNTDLLAQEFEKFLLTKIGSHWKWNWLGSGLVD
                     RIGGKGNTASSTVNALISVDVTQAFATYQSLKSAQEANFPQQQVTDAEYPFQLASVDV
                     QLLPDDPTVAVLNSVVVSRSQVEVPLARVVGNPNPFSALNGNPAQTLRRLPGG*"
                     /db_xref="X0UJQ0_9ZZZZ"
     gene            complement(41022..41627)
                     /locus_tag="SR-VP_4-6_scaffold_141_2201553_prodigal-single
                     _23"
     CDS             complement(41022..41627)
                     /product="Uncharacterized protein {ECO:0000313|EMBL
                     :KKK69178.1};  TaxID=412755 species="unclassified
                     sequences; metagenomes; ecological metagenomes.;"
                     source="marine sediment metagenome.;""
                     /codon_start=1
                     /transl_table=11
                     /translation="MNGIFETVYDGPSPVSFSASAGSYAWKLIAAYRVLGGVPERDML
                     LRTSDQPVFKTKGISVSDQVGDAASGFSDTFSNGRRERGTQRFDRDLGLMVEKLKDWQ
                     LEAIKAKRERLEFKIKRALDYSDQLQNEIVVLTAVLDETSTSSFDSQVVNIEVQMVTP
                     GSANIVDNLEDVFGLAIGKPGDLSYADAIQQGRQNDQRVPL*"
                     /db_xref="A0A0F8XJU8_9ZZZZ"
     gene            complement(41750..42526)
                     /locus_tag="SR-VP_4-6_scaffold_141_2201553_prodigal-single
                     _24"
     CDS             complement(41750..42526)
                     /product="Marine sediment metagenome DNA, contig:
                     S01H1_L06958 {ECO:0000313|EMBL:GAF67281.1}; Flags:
                     Fragment;;  TaxID=412755 species="unclassified sequences;
                     metagenomes; ecological metagenomes.;" source="marine
                     sediment metagenome.;""
                     /codon_start=1
                     /transl_table=11
                     /translation="MKKARQKFVDKNPSYYKTYKRTYMPTYRADHPEYFKAHDRKRHK
                     AAKLAAFEKLGGAFCRDCGETELEFLTLGHLNGDGATDRSETGRRQIYLEIARGLRPP
                     GDYAVQCRNCNSSDNLKKVHARPPMSKHEQTGGLCKKCGSLKLVRFSTDRKYGSRKRT
                     ECQNCVQSRKREVRASAIAFLGGVCACCKEPDLSRLNVDHVNNDGAVMRSSDHCGRPR
                     FYSDLLAGKVNSHLYQILCWNCNYSKHVGNGVCVHERKAV*"
                     /db_xref="X0RW69_9ZZZZ"
     gene            complement(42718..42936)
                     /locus_tag="SR-VP_4-6_scaffold_141_2201553_prodigal-single
                     _25"
     CDS             complement(42718..42936)
                     /product="hypothetical protein"
                     /codon_start=1
                     /transl_table=11
                     /translation="MGNWHISVRGVGIHHNNGRLDDANVMTADFVRALKAAGHSVVSA
                     SFTYGGEDDLTKVEPEPKHTPSTKPESD*"
     gene            complement(42973..43506)
                     /locus_tag="SR-VP_4-6_scaffold_141_2201553_prodigal-single
                     _26"
     CDS             complement(42973..43506)
                     /product="hypothetical protein"
                     /codon_start=1
                     /transl_table=11
                     /translation="MAKRTVLFPADLSDPEPLKDHQVEGLKKVLEGYRHLYRLLDDVL
                     PTGDAKDSSLAALVASKRASDEVVRHHQPRLTMKRLAELFFPVEILDDRVDKVVVNAH
                     TFAGMRSDPVIQSQFDPTTRRELLQTGMMGTLLNASLYTSRSVPVGKVVILSERDNVE
                     IGKDWAPAPAPAQLEDI*"
     gene            complement(43515..45821)
                     /locus_tag="SR-VP_4-6_scaffold_141_2201553_prodigal-single
                     _27"
     CDS             complement(43515..45821)
                     /product="hypothetical protein"
                     /codon_start=1
                     /transl_table=11
                     /translation="MAEWQNLTVKFDIFEPLLPPVEGALQALEAVEAVLEAILALLKP
                     FFLDLGNPLRALISLLLAAVRALINQIQSTGFSVLLVHPDFSQPDFSGVLYSVSGAYP
                     GFESKVVGKFYDTSDEFRPQYPPGSSVAMLVLYLGADSPGDLMGLLFSLLALIKHPIN
                     LSGLPAPVSLTAKPVNQSGNAITQFRQLFEPGLKQALQLEWRMPQSASGQASQGFAGQ
                     AVSLYNQFRFPNFVVERTGPFPQDQGQPQLSPQGEVVRIPVASQTIGKVVDAVTTRYG
                     FPTVGSLSTLREQDGSVYKHFPTRIPIKFGAGGKATSGDTGGSSSSVDSALDLVGGIA
                     TGVYRFLDEDPVLRPGKTYYYRVRAFFGDSKDYVDATVGSLSAAGSPIVFTDGNQRRL
                     RTSSKMTIGKPSPVARGFVPRLLRDPSGNSLAFNAYTDVYRAVQAGLLLNFDMPAVFP
                     PGSGLSNSVFRNEQRTGWGALGSVGGQVGSLKSAYPNSNLLRDSVVFKATSRRLANKV
                     ATVLANTPQLVDMLAKQWTSTVQDVVGRLVPEVTGTTLRDSAPIVGQTPWAFVGVVGG
                     VTQHVAQKIEAYLAAEESYSDGAPLNGPCPLSPVAGSTSVSVEERQALADFLHSSLST
                     VSTQTSYLSWYSLTVGDLFPALVPFIFDFEQFLKSLLKAFASALQEILDVVETLIQKI
                     EALAQVLRTLDEIIRILNVSLTVSVLSLSSSNGSADSLVQDLQASEDKPGSSPFGLHS
                     GMVMTFGGPGAGSVAALDALGFILGIGR*"
     gene            complement(45814..46671)
                     /locus_tag="SR-VP_4-6_scaffold_141_2201553_prodigal-single
                     _28"
     CDS             complement(45814..46671)
                     /product="hypothetical protein n=1 Tax=Nitrospina sp.
                     AB-629-B18 RepID=UPI00036D8BC6"
                     /codon_start=1
                     /transl_table=11
                     /translation="MPYANKADQKAASKRWYEKNHSLTKARAKAHRKNHPERMKKRPK
                     YKHGWYIKNKDRVLQSRVTYRAENPDRIRETLRAWYERKRRDPEFVLLMKTRGRLYRE
                     SLRFVAISLLGGMCVMCGESEIDFLVVDHVNNDGAEHRRELRSLGKGTSSSVYAEIRD
                     GTPSREYQLLCWNCNYKKKPKTRYASSRHRLIDSERAYKSRLKDAVFEKLGPSCSCCG
                     TEDKEILTVDHVNGGGGAHRKRQSRLEILREIRDSADTSEYQILCWNCNCSKGLYGSC
                     PHARGMVNG*"
                     /db_xref="UniRef100_UPI00036D8BC6"
                     /db_xref="A0A0F8ZEA6_9ZZZZ"
                     /db_xref="UPI00036D8BC6"
     gene            complement(46739..46918)
                     /locus_tag="SR-VP_4-6_scaffold_141_2201553_prodigal-single
                     _29"
     CDS             complement(46739..46918)
                     /product="hypothetical protein"
                     /codon_start=1
                     /transl_table=11
                     /translation="MEDKKDPPKRNAWTHGAKVGLGPVREAVQTTRDTVASTIDSLRA
                     ELEKKRAVVARFGKR*"
     gene            complement(46943..47356)
                     /locus_tag="SR-VP_4-6_scaffold_141_2201553_prodigal-single
                     _30"
     CDS             complement(46943..47356)
                     /product="hypothetical protein"
                     /codon_start=1
                     /transl_table=11
                     /translation="MKKAYDLAYWDAAKMKDVMAHARGLNCGRPQSVHTSTMDYVDLR
                     KLARDIMDVSTKAGDLNVGFMGTICGLSLYAKKSATQGVVSLYGKDDVPISHVVNPRR
                     WGNAGPLPDHSLSFHPGSFTSCEDPLCLAFSVMGS*"
     gene            complement(47353..52791)
                     /locus_tag="SR-VP_4-6_scaffold_141_2201553_prodigal-single
                     _31"
     CDS             complement(47353..52791)
                     /product="Uncharacterized protein {ECO:0000313|EMBL
                     :KKL65583.1}; Flags: Fragment;;  TaxID=412755
                     species="unclassified sequences; metagenomes; ecological
                     metagenomes.;" source="marine sediment metagenome.;""
                     /codon_start=1
                     /transl_table=11
                     /translation="MPLDTSGALLEGVRISEGNNPFSYPPRDLVSSAPAFASVSSRAE
                     YVLISFSTDPARLSLQIADPSLRFRWTKNESTVSRFSYDSFSKRWLTSPGSVPDDLGP
                     LSNDERPVAPVPDLSVTGAPFSLYVGFPVRSVTFHVVVVGEVADFSPPSSLPAGTVQL
                     SSKDGKLNFSASDVSLHGGSEVLCQRQSFFDRRASTGRIGTLPVSPDVPFFLFMNPRP
                     GSGQTPLVRINYGRQLPGTEYATESLLPVPAPGTFSWAADTGRVVLAPSDVAEFAGLG
                     VYYDGVALSSVAPARTLAASPVPWPAASFSVPVDAVGLVDQRYVVYAEKTGSARSYWT
                     VLLSDSAPARPPVTGTVVLRTDTGQAYFAAADVAEFASWSFFYLDSLMPVEDGVSFQV
                     FRSGVNGSGESQVDDFTVLYPVNDQVLVDGVSQAPFVMLPTVPVTDQSLVYRIEQGPS
                     SSGTFTGDLADGTDPASQGAAYLLDLDRRQLKFAFRKTVSLTLAVATPSVKLSDAAIS
                     PLGLVVSRDGVRIEPGTDFDFDATAGILSFTEPVGQNGPDDSSGRSGTVPTASLFFLD
                     PDVGFAQSDVGKYVLVHAGLNVGIRRITGVVLGRATVSPAFVRSGSLSFDVRSRADVV
                     ADRFWAPVDPPYKKFSLASGPGVGGPFAAVPRSGFSVLSSVSQVNLSSPAPPGTSYMA
                     TYVGLVTTDGVTYTPVNKVELGTFKVRQEIAVSTPGSSLVTFNPSGRTVSVVVPIRVY
                     VNGVPLDPEFFQFEAPGTVRLANPVLDGQTVVLDYFVEEALGGETSFTLAVQPLDLDS
                     LQISAGQTVIPMNGDQTGIVMADSVLWVGQSDAAFVLTSSYDSASDTTSVVLSGSGLA
                     SDSAGFGILSCAPLDPSYFVPEFSSVGQFIAGSNSLVISGDVTSSYRNGTVVVLGADD
                     VYVVISSQFIPSSTSTRVTFAAPARRNYIIPSVERSVRPVFLPGKAFQTSFQADLDFA
                     FELVRMGPSPAVLVQGVDYGVTAGGSVVLRDSVGFGDALYALYVAYVSQPAGTFLVLN
                     YAYAIAPGPSNGLSGQRLASDYLLYAPDSFFYRVETVLSFIPEVQDLLRAGATSSGSS
                     GPSVQSATGMANKDFGRPSLYFDQQHEGNLDFVTARLLLFYNTLINYYEDILADVDGR
                     VVGGTSGRFRFDDRFDNPPRAAYADVTNDIDDRIKLYDKLKLTGFFTFEDVPVYGIMA
                     FPNALSRLFPTVLTATAALNGQVSSSQRGQAVGSLGIKNIQSVGTMDSSRSNQFFISV
                     SGTAYTIAENGQDDLLVPPFAAGQQVRVYALDGTPDVAGNVLSISGAGPFVVTLDVAT
                     ALSRGSILRDVSQVPANPSATTNHFYQPGRDIGVNLTSGQLQNVTVGPPFIPSLGGGQ
                     LQVWGNELVDSVVEFMNGDTAARRIPALDGLELDDDGLVPAPRLRYANEFSLLVDEAS
                     VIGGVGSARSAAGTAQVAAGGIDVVSSTLQVAMGDFVVFTAGPNAGSVRTVTAVVDGT
                     HFQVGVALAVDLGGSDIASLSLLASSVSVVPGVQVFFLSGPNAGSSFLVLSSSAGSFR
                     VAELAAVDPGSNFEVSVAGLLLSDVVAAELRVLGANSASPAVPPALLGTVNSAASAAI
                     AIVQYSGPVIASGAGVVSGVVLTDLSASFILAGVVAGSLVFIPTEPNFGLYRVLSVTS
                     TSLTVDSTAPFIAFPSSGTALYEVIQPEPFLRPAQWGVMSQYLRETLSFLIATLDWQS
                     SLSPAGAPARLAAIAVRQAQLAAYLVAFQKVLVDGKLYDTRYLWINQRVDRQDGNLVK
                     EAQADARRVSSLAKMLADQAKLLIANTL*"
                     /db_xref="A0A0F9DUR6_9ZZZZ"
     gene            complement(52864..53751)
                     /locus_tag="SR-VP_4-6_scaffold_141_2201553_prodigal-single
                     _32"
     CDS             complement(52864..53751)
                     /product="Putative endonuclease n=1 Tax=Thiocystis
                     violascens (strain ATCC 17096 / DSM 198 / 6111)
                     RepID=I3YAK6_THIV6"
                     /codon_start=1
                     /transl_table=11
                     /translation="MEPIWTVYCHMHVASGRRYVGLTKKTMMERWNQHVYCAERKAGK
                     GCAHFWAAIRKYGRDAFLHEVLGTFDYVEAANAAEKRWIEELGTRDPGRGFNLAKGGA
                     HTPHPVRNPWDRPEFREKSTIASRKTWSDPLRILRHSEITKNMWRNAEYEKVHSEKAK
                     DQWSNPLTREKNILATRKKSSSPEFRAKARARWDSSSYRARCSVPLQERDSREKLKTH
                     CKNGHEYTSENTLINRKRGGRSCRACKNEQKNARQILSKTHCKNGHELIPGNFHLNKQ
                     GARICSVCGPKLFHHDTRR*"
                     /db_xref="UniRef100_I3YAK6"
                     /db_xref="A0A0F9H9B0_9ZZZZ"
                     /db_xref="tvi:Thivi_2068"
                     /db_xref="I3YAK6_THIV6"
     gene            complement(53786..54370)
                     /locus_tag="SR-VP_4-6_scaffold_141_2201553_prodigal-single
                     _33"
     CDS             complement(53786..54370)
                     /product="Uncharacterized protein {ECO:0000313|EMBL
                     :KKL27294.1};  TaxID=412755 species="unclassified
                     sequences; metagenomes; ecological metagenomes.;"
                     source="marine sediment metagenome.;""
                     /codon_start=1
                     /transl_table=11
                     /translation="MALVPPVVAAALLESLAGSSILGISAAQLAAAVSGGLCSYLVSA
                     PVVTTADVGSLGAGTGTGLGLALSPPSLAAAMRSTFSGFGVNGTHSEPLIQGLSNGIC
                     QALLAAQIETVDAGTGVGTGTVTTIVPVPAVSVPAMLASFAGAGLVGVSAVGLATAIA
                     QAFDEVLPTARGQIVIVGAGSPYPGGGFGVGRIN*"
                     /db_xref="A0A0F9BZJ7_9ZZZZ"
     gene            complement(54374..56629)
                     /locus_tag="SR-VP_4-6_scaffold_141_2201553_prodigal-single
                     _34"
     CDS             complement(54374..56629)
                     /product="Uncharacterized protein {ECO:0000313|EMBL
                     :KKL22650.1}; Flags: Fragment;;  TaxID=412755
                     species="unclassified sequences; metagenomes; ecological
                     metagenomes.;" source="marine sediment metagenome.;""
                     /codon_start=1
                     /transl_table=11
                     /translation="MANDPGHMGPIPSSLHPGGPRTQSQETDASRSLLWVGRVLHVDV
                     ETMVCSVQLETGTGVRFDVPLTAPGGGGPRSWSGTIPEQGSKCVIQWRRYGAGTFAPY
                     IVEWMTVGTYSAREFEPFSVVDPADAEEVRRVAPELFDDPHLGLGITRLKLRKAYSGD
                     YLSQAGEGGEILLDRNAHMANRAGNEFELRDSDQTAVLQSVNELSNNAAGTYRRGLIR
                     RNAYNLLPDLAISGFNPSTDNFDKFTAGKLTTSADGVTTVVTKVEPGSEAWEKLLEFG
                     LINPDGTPVDAVGSDPEDPVYPFVVLPDGQRSSYVVLGEHDQSFADTDQCYVEDRADL
                     RHTSDGIMAVTEDGDGVQIDQVPPVFIEDVKGTVVGNDPYTEAGRSLYKRVLKMHVFD
                     DPDQQSNASSPSLQPVDTTTSQTEADTQGLARLFRIQSPTTSNQYVFGVSKEGRVYLH
                     IPKTKTGTAQDRGKSLDANILGLVKAVIGADENTGRSVDLRTMGGIRAEIGTFQDFSN
                     PAGPEQVSIDLVLHGKIRTTYAGTQGRETMVGGSDFRSASGSTLDVIGGNVVRNVGGS
                     EAVEASSITHNVGFGGYKLKSAGDVNQTVLGKTTEMYGQFRQSTFALSDTKTMLAGVD
                     SQTVLAGGITRAVAAGAGISDTVGAGNILSNVATGNMGFTVGAGNMTATVGAGNLALS
                     AGAGTATMTGGVAATVSSGTVVNLAAPVTKIGLSVIGNVVAGVPGPPSVALDYITGLP
                     LLGQPTVFIGP*"
                     /db_xref="A0A0F9BLC3_9ZZZZ"
     gene            56675..57091
                     /locus_tag="SR-VP_4-6_scaffold_141_2201553_prodigal-single
                     _35"
     CDS             56675..57091
                     /product="hypothetical protein"
                     /codon_start=1
                     /transl_table=11
                     /translation="MATVQATNIGGVIIPRAHWKVKSLGSVSPGDIVRVNVPFEDEKL
                     SKYLSRSQVQECTFEREDDGESSVTLGLMVERFTHFLDHSAEEPDVESMAWLKPMNRT
                     VEAILIYMFDRSNCDVKFLALIGAKRSDLTEENSGA*"
     gene            complement(57080..60646)
                     /locus_tag="SR-VP_4-6_scaffold_141_2201553_prodigal-single
                     _36"
     CDS             complement(57080..60646)
                     /product="Uncharacterized protein {ECO:0000313|EMBL
                     :KKL29035.1}; Flags: Fragment;;  TaxID=412755
                     species="unclassified sequences; metagenomes; ecological
                     metagenomes.;" source="marine sediment metagenome.;""
                     /codon_start=1
                     /transl_table=11
                     /translation="MTRVSAFKGTWTPNARPYVSLTPDVYVSIQGETSVIACGECRRA
                     VDLNRYVTAVNTEANVDSPAQGQATITLSVPDTDVNNFYSDGRLVIMSMMEIEVFAKG
                     YYSIGGVPQYYRTFWGLVSSVTKAWSNGVTTINLSCRDILRWWELTTYATNAAFTDAS
                     KTQANWQMFGNNMAGMNPYTVILTLAREAMGDFSITDGSFLAFRPEYGAEQPVTAQYA
                     KDIMAYWQLKFGNIWNSLVMYGTSGQAYSFGGLPGNVSPLQISQQLFAQEAKNLSANP
                     ATALFKVNPFENAVWKKELSRAAEINFFQTESQTKLEIAVTARDQAGGFEFYCDPTGD
                     IVFKPPFYNMNTLPNKPVSWIQDFEIMDDSISDNEQDVYTHITSHGDAFSSGGMDYGL
                     NSDITTPRTGVIDYHLLKRYGWRRLDVQVNWAADAKKLFLHLLDQIDKINSKRESGTI
                     TIPMRPELKIGFPVWIPRYDAFYYVSGISHNFSVGGQASSTLTLTAKRQKFIAPKNIG
                     TIKTTHDNTFSISFPSDVGQTTSLTETGQTADYGGPMVLRNPKTGALLGYPNAVMVYR
                     QTLDGVTLQRVLQESGSTKGARPKTQDKQKPSGPQQNFNSIQNNVIATLASDRRGEIV
                     DRLRLNRYEAGMTNSGVYDYAHDVNGDFLEFAVVPADKIEWDSTDSSPEGDTIAGNRE
                     RQASLAAEVKDLQAQRTAAIAAAKAAKAASDQAAKDLAVFQKKNPPQGSELSAAASQI
                     VNQTAMLKAATVAAAAAVTDVQNKIRIKTADSQSISKLTPINVMIRPVSDEFGFEVVG
                     HYRYGRGTFIDRGQVQLPNPNEKDPNPQTSVNQLGIQFAPVGGLLTDNPVQGNLGPQS
                     ANYGEMFERMSPDDYVTGASFKGSNYAPDAGVQQLSLVGQSTYTDSINNARTKAGVAV
                     FAEADAVRRAQTLAELAPTIKGGLSTVGYNDCTCVLGKTTWLSVLPGDIVSQLLGPVQ
                     SVSAGPPGPDTPGDGSVLTSATVAGNKFTLESPNGFFAALNKFLTDKFSREYDANADR
                     EAYDRNGASGRNDSKTVVRPNDGLESSNLVSDPSSAILDRASQGDPAALKALQGQANF
                     NFGRTDQAVKDFNASFTNSKQQLGSAISSLPGSIWDASKGGLVSAGTAGVSGVSASST
                     PGGPAARVQPQFQPPGVSPKIGQTINPGASVNSGALPPNSGP*"
                     /db_xref="A0A0F9C4E5_9ZZZZ"
                     /db_xref="GWB1_scaffold_5691_6"
     gene            complement(60643..62265)
                     /locus_tag="SR-VP_4-6_scaffold_141_2201553_prodigal-single
                     _37"
     CDS             complement(60643..62265)
                     /product="hypothetical protein"
                     /codon_start=1
                     /transl_table=11
                     /translation="MAISNSVATKISSPLLNIMSYMEQLVLPQNYGLGAPGGGGSETF
                     GSAVQARRNFKPFVVGILPPDVPINFVPFKRTLTTVADIQGSSFPPGAASSLSSSPVT
                     ATVTVTTGNRGLDQRVSVKTSTAEIRQSVYNNFYKQTGQYPSADMVNWMTAQMMLEQG
                     GNTSYIPSTNFNFGNTQASGGSIDSIPPTPSGGSYFLGKGSYPKPDGTQQFYNVYYHS
                     FQTADDGVAYQVNRILRNWNGSANATDITGYRDGLLPGKPKSYFTDDPQHYLHALQYD
                     TNALQSAVAKGQAGGFIGGAPTTDSLTFNTPTLSTQTPSSLGIMVNGTTQAESDPSGD
                     RIGKLVEYDATRLATAKRQTDALQAQIEVLQAVPGLLLMVNPNDFTRSFEPSVDNTVK
                     GRYGNIVHVWLERPTVISFSGVTAGQYVVDGEGNGGITGELRTYSASYLNLLSLLSVY
                     KTNGIIYSGPEADLGIAMLGYSVFIYFDNFIYVGSFDSFEITDADQKPHNMAYSCRFN
                     VRYYFDAGNDGRFTDFEIGVNGDFARRPQVSR*"
     gene            complement(62269..63057)
                     /locus_tag="SR-VP_4-6_scaffold_141_2201553_prodigal-single
                     _38"
     CDS             complement(62269..63057)
                     /product="id=3842752 bin=GWB1_Spirochaetes_59_5 species
                     =unknown genus=unknown taxon_order=unknown
                     taxon_class=unknown phylum=unknown
                     tax=GWB1_Spirochaetes_59_5 organism_group=Spirochaetes"
                     /codon_start=1
                     /transl_table=11
                     /translation="MPVELPSVKNPQQSDALAARARRGGRPVLFQITDPMRQPLYPYL
                     LAAHVNPSDLTEGHNKSKSVVMTVGGFVEFNWPDELSTLSVVSSTGAFLGPGVGLTAG
                     SDDTGGAFGQPSFAQGGRGRHATMAWERQEDLLELFHNNGTIYNGRGQPVLRGRVMVI
                     YDRGIYYGHFTHFEVKETDEKAFTFDLQWEFAVEESLYTFVGSTSRNVSPFTAGANPT
                     ASSASPLGQSLAQSAQSPVAPSPASFSSQVPNAAVDSPSGSGVG*"
                     /db_xref="GWB1_scaffold_5691_4"
     gene            complement(63060..66554)
                     /locus_tag="SR-VP_4-6_scaffold_141_2201553_prodigal-single
                     _39"
     CDS             complement(63060..66554)
                     /product="hypothetical protein"
                     /codon_start=1
                     /transl_table=11
                     /translation="MPANKETLTTKVLVKPEWDRSALRKMEKDFGGVTKRLASMKTDW
                     GGISKSSSSAVAEIAKISKAAAAMSGSLSDATKKSVKEMASLAKQLQEAKKKAEELKR
                     KASTASDPREKASASSAATAAEKQMVGLTRQLKESQKAEKASINEIKQTIKARKLERE
                     SLKKAAAYTGKDFRRDVSASLGKSFHGMKAGGFHGVKGALSGIGGGLKAGARHSSGVS
                     ARASLSGEGGGVAALSELAPVLSGLAFGFAAFVGFVAKASSAITDMNKALLEGTGTAN
                     DFTTKAGAYTTAIDDLRKGTKDASLHLLKMGGNVKMTGEIINSYMQSATGSVLKTRDA
                     MTALGEGDTAKGIELLSRNAMAYGKALGMQVGDVAKMMGQYESEVGLGARQTQTMMGN
                     IVKAAATSNMPKFMDIFRATTPALELYTNRMEELTGVIKMLSKNMSAEDVKKYMEAFK
                     GFKGQSFLERVQHVLVAGIGKTDQILAEGFSKKADTLAISFNDQVGDGLGDKFKAAFK
                     AGDREAMKDILVQAKSRGASAASIGEAQKLMGVEGDRRQGGALGEASALKGASMRDMA
                     KIMDAEIQRLGGGKPGARVSQLKEQIAESRGWSQDQVDALNQFNDSMGLYQKSLQEYG
                     TTVSKSMDDALKKVLGQKLGKSADQVTARDMAKASQDDIAAAAELSNKSEKTQKTALD
                     LATENADATVSLGEKLDNVIGFILEQIYEKVDGVLKVLNNIFNTILDWVSGDSAKTKG
                     KASIDKYNVSGYGAGGQKSFGDYKGALKGGVESGKSGVALASTAGDYYKSQYEKMKAE
                     PGGGANAEALKTAMSTAIGKAMDESGMGKAQKVNNMKSVSDALDKGDFGKAMESVVAF
                     KGGKSDTDALLKFGQDVLPKAITDADKKDAGSPLRRSGTSALGIRQTAVDPAAASGAS
                     DTVRVGKKISEMGSDADKALGAVVDAVTPSPGSPAASATPSSVSSSPQAKMQEEATKD
                     VVTSQETVADKQKKATDDVYDGVHDVLSVLKKGIRLETGFLNGPYAKTIRDSTLTSFK
                     DALMEFGILQAKMQNSPAIRSMMSDQGDEITKAGGMDAMMGVDAADTNPLQTFRAQQD
                     AQTKGSKQTGGPIPDTGNYRLHRGEYVVPSMPAGGQSGGQSGNVTANVIIQGSGLSPK
                     QLEGAVFNAMDRISRRVG*"
     gene            complement(66560..67714)
                     /locus_tag="SR-VP_4-6_scaffold_141_2201553_prodigal-single
                     _40"
     CDS             complement(66560..67714)
                     /product="Marine sediment metagenome DNA, contig:
                     S01H1_S35881 {ECO:0000313|EMBL:GAG50350.1}; Flags:
                     Fragment;;  TaxID=412755 species="unclassified sequences;
                     metagenomes; ecological metagenomes.;" source="marine
                     sediment metagenome.;""
                     /codon_start=1
                     /transl_table=11
                     /translation="MTEVQPSDRVRISVPDSYRPVDDDEVWTDLEAYLYQGFLTSSAH
                     IVGKTFVFKTINHHELRYISYLRPMKTAPSEAQELHRAALISHSVFMIDGENLLPDRH
                     RKTARLIRLVSRLPSSAQDSIVEALAAVNEKASLLRPLVEVFVHETRSRFRWMHSSGS
                     PVHSTVNTGVSGTDEIGMNYCQQSWVALNRLLDVKEQMERDWTNAKFVGSCFAGKGVR
                     AVDEKDKARAAREKSEQEELKVKILHGYLNRTPGGLKEPEVFLPDGRKAVVVGRFRAD
                     SAQDLADQMEAVVNQEKDHHDLVIEAKMRQVRERAESMDDSRQRIYQAPQFLNEGVPV
                     SGSSRVLGGKADADALLARIRGLQAEQMARHHRVIDGKDAENSDDGQGME*"
                     /db_xref="X0Y3M1_9ZZZZ"
     gene            complement(67721..68734)
                     /locus_tag="SR-VP_4-6_scaffold_141_2201553_prodigal-single
                     _41"
     CDS             complement(67721..68734)
                     /product="hypothetical protein"
                     /codon_start=1
                     /transl_table=11
                     /translation="MDEDILSELDRQLTSVNLDKYWVRKIGNFELWLTSIDYTQSNKV
                     KKVLDGEFGLEEAKRVTLSASIVWVNGIDLRPLRAAGKTIKVKDKAGKAELVDLPEYV
                     YRKIANWDVEFVDVVFDVYADVMESHKKDLVKNIVFENAKSPEDELDDLEQKAASLRA
                     RLGKPPLVEAQRLDLDPGVEEPVADSQDDLPPEEKPEDAPEQEAAPLPVAARQAPRVE
                     SSFQGAEDDFDPFEAVKNAARAPAPSAVVAAPPSAPPSVPVPVPTAGQPSAIEEAMAR
                     RRGQVPSAAPAMLRPSVAQPSVADEVLEKSAARLVVDPPSVNPAPGSQSRNPRFRNAG
                     VPR*"
     gene            complement(68756..69655)
                     /locus_tag="SR-VP_4-6_scaffold_141_2201553_prodigal-single
                     _42"
     CDS             complement(68756..69655)
                     /product="Uncharacterized protein {ECO:0000313|EMBL
                     :KKM07709.1};  TaxID=412755 species="unclassified
                     sequences; metagenomes; ecological metagenomes.;"
                     source="marine sediment metagenome.;""
                     /codon_start=1
                     /transl_table=11
                     /translation="MLKRWNRHIYDALRGLYRTNHFHNSIRRYGKDSFSHEVLEVCDT
                     LAAANAAEERWISHFDSTNQEKGFNIKKGGAHTPHPVANHYRSDPAYLESQRLAAERR
                     WKDPEYRTQTLAATQEAVRSPEVRKNIAAGVSALWQDLDYRASQTEALKARAADPVIR
                     QKLRDNWDDPDFRERCSSGPRAFVAAQAAKTRCVRGHEYTPENTVLAPGGHRECKTCN
                     YARKKAARTACPKGHPYEEGNVLLSSSGRRMCAVCLAESKIKSPCRVCGSPKDMLVSG
                     RLRCRPCGNRRALESRKRASFLG*"
                     /db_xref="A0A0F9H9B0_9ZZZZ"
     gene            complement(69775..70446)
                     /locus_tag="SR-VP_4-6_scaffold_141_2201553_prodigal-single
                     _43"
     CDS             complement(69775..70446)
                     /product="Uncharacterized protein {ECO:0000313|EMBL
                     :KKK50105.1}; Flags: Fragment;;  TaxID=412755
                     species="unclassified sequences; metagenomes; ecological
                     metagenomes.;" source="marine sediment metagenome.;""
                     /codon_start=1
                     /transl_table=11
                     /translation="MSRDASDSYIYRVGSSPNTRVAISQKNRVFSRPYTVNQPSDKQI
                     GVLSTFDYNESRAIDPVRGVGFGDKIQELVPNVTEPMAITLNRTLLYTAGIMQEVGYR
                     GGIDGLVRSLRQHRWPFDLRSELVFSELVTNRDAASILVKTPATDDPNFALVTFFEAC
                     WLNSISASYPSDSAIVMEDASATCTDVSDGSSFYGNSPDNYGPQLDSGNNPILKPGSG
                     SRLYG*"
                     /db_xref="A0A0F8WP80_9ZZZZ"
     gene            70493..70792
                     /locus_tag="SR-VP_4-6_scaffold_141_2201553_prodigal-single
                     _44"
     CDS             70493..70792
                     /product="Uncharacterized protein {ECO:0000313|EMBL
                     :KKK75060.1}; Flags: Fragment;;  TaxID=412755
                     species="unclassified sequences; metagenomes; ecological
                     metagenomes.;" source="marine sediment metagenome.;""
                     /codon_start=1
                     /transl_table=11
                     /translation="MLNPRQENAKKMARRRFEARETLDREKARRPCKDCGHRYHPCQM
                     DVLRKEGGRKVPMAQMLHLSMARIAEEIRQSDLVCANCSRLRTYMRDRLRRAGPT*"
                     /db_xref="A0A0F8YMT9_9ZZZZ"
     gene            70822..71088
                     /locus_tag="SR-VP_4-6_scaffold_141_2201553_prodigal-single
                     _45"
     CDS             70822..71088
                     /product="hypothetical protein"
                     /codon_start=1
                     /transl_table=11
                     /translation="MANKVGWFLGWMAVGFAIAVALFVLLVHVASVRVEKQKEYRQEC
                     FEWGPRDSDGDPVCDRDLMPSYTSTGPYFTPSTVAHSGPREKAF*"
     gene            complement(71039..71668)
                     /locus_tag="SR-VP_4-6_scaffold_141_2201553_prodigal-single
                     _46"
     CDS             complement(71039..71668)
                     /product="hypothetical protein"
                     /codon_start=1
                     /transl_table=11
                     /translation="MSSVGVLGCRVPGHAELFKKWDKLLHLMVRQNTWRLGFWFDYDE
                     LLNHARQGLWRAHETYDPIHGAGFQTYARKVITNAFNALHHYSRAKMRRDKTRSVSVD
                     DDDAKDLYLTDSSMPADLKMVSDEDSAVVWAALDALGPRDKTIITGRLVKEKTLEVVG
                     AELGLTRERIRQIEKAALTKMSFSLSGHFPHKCVRKPSLGARSGRPSRA*"
     gene            complement(71692..73095)
                     /locus_tag="SR-VP_4-6_scaffold_141_2201553_prodigal-single
                     _47"
     CDS             complement(71692..73095)
                     /product="RNA-splicing ligase RtcB n=1 Tax=Stigmatella
                     aurantiaca (strain DW4/3-1) RepID=Q09CZ4_STIAD"
                     /codon_start=1
                     /transl_table=11
                     /translation="MSFKYAAAQVSAAHYVLPKTADMRVDAHAFLSEALYEASEEGMW
                     AQLAAAASYEGVTGAYAMPDCHLGYGVPVGCVVVTDDVIIQAASGYDISCGVLYMKTE
                     LTAADVVDPGKRRAWMTEVEKRIATGVGSARPDLMPSFSAKKAEDILRHGAKALGVRA
                     DLCERQYIPVPEDLDLDLIEKARSRVSDQLGSVGGGNHFVEMQVDSESGEVFVMVHCG
                     SRGYGWQTANHFFFEGAELRGIARNRREDSWLRYDEPLGKQYWAYHNSAANFAVANRH
                     IIADGVVESLQKVFGKGAEVYYEISHNLVQNETLVLPDGTTKRGFVHRKGATRAFPAG
                     HPDLVNTAWEDTGHPCLIPGSMYHGAAVLFAEPGAHVSACSVNHGSGRVMGRGVAKRS
                     LEPRQVEINDEMRDVRRIFGGVEIRGILTNTRDVVLDECGHVYKDLDAVLDVLVSAGI
                     ARVARRMFPVANIKGVD*"
                     /db_xref="UniRef100_Q09CZ4"
                     /db_xref="A0A0F9V2E1_9ZZZZ"
                     /db_xref="sur:STAUR_0111"
                     /db_xref="Q09CZ4_STIAD"
     gene            complement(73104..73433)
                     /locus_tag="SR-VP_4-6_scaffold_141_2201553_prodigal-single
                     _48"
     CDS             complement(73104..73433)
                     /product="hypothetical protein"
                     /codon_start=1
                     /transl_table=11
                     /translation="MIKTKTEIVTGILENLALAAENCHRCQADSLKDMGNAAREIDLM
                     ISNLSGTEHVPAPGGEGGVPEARFFLLQAKGKAESFQFYDPPARTLDLLGNVLNSTSD
                     FVRGLSL*"
     gene            complement(73463..73717)
                     /locus_tag="SR-VP_4-6_scaffold_141_2201553_prodigal-single
                     _49"
     CDS             complement(73463..73717)
                     /product="hypothetical protein"
                     /codon_start=1
                     /transl_table=11
                     /translation="MGKRLVARIEMEQSQLRAVRGILDELKTCLSALDKAVQHSRSLK
                     NDPSLEWVHDQLEARHGELSGLAVGIRESVEYLTRTDIEP*"
     gene            complement(73971..74714)
                     /locus_tag="SR-VP_4-6_scaffold_141_2201553_prodigal-single
                     _50"
     CDS             complement(73971..74714)
                     /product="Bacteriophage protein n=1 Tax=Gloeobacter
                     kilaueensis JS1 RepID=U5QIB4_9CYAN"
                     /codon_start=1
                     /transl_table=11
                     /translation="MGEVSLQNETRACSICGPRLGPKSLSAFSRCKRGPGGFDSRCRD
                     CKSSVFAIWRSDPVKKRSHILTSRLRRESVKRFIDGLKSGPCKDCGTSYPPPLMEFDH
                     LREKVLSVSMLQKQKWCEKRILSEVAKCDLVCVGCHRLRTEARFSPPRVSESLRERRR
                     QERVAAARKCVLSVKDRPCSRCHGRFVACQMDFDHRPGTRKECAVSTLVGRGTPIHKL
                     LEEISKCDLLCAWCHRLMTIERGLHEEAA*"
                     /db_xref="UniRef100_U5QIB4"
                     /db_xref="A0A0F9CLQ6_9ZZZZ"
                     /db_xref="glj:GKIL_2486"
                     /db_xref="U5QIB4_9CYAN"
     gene            complement(74735..75244)
                     /locus_tag="SR-VP_4-6_scaffold_141_2201553_prodigal-single
                     _51"
     CDS             complement(74735..75244)
                     /product="Uncharacterized protein {ECO:0000313|EMBL
                     :KKL50105.1}; Flags: Fragment;;  TaxID=412755
                     species="unclassified sequences; metagenomes; ecological
                     metagenomes.;" source="marine sediment metagenome.;""
                     /codon_start=1
                     /transl_table=11
                     /translation="MDKVTVVKNLLASSRRLAEMDPQDDAVSRTVAEMQDSAKLLGEL
                     ARDDKSSPWGAQSMKDDIDSLGEQIKRLKAAAAMPAANFRRMYNILASMERVWALAAR
                     PQNAAVRPKVASMMKKIAGVFAEVDTVQDLDKPLGAIEKAIHSLYGDQSSNGTYYFDR
                     RGKGHHKGE*"
                     /db_xref="A0A0F9EYL7_9ZZZZ"
     gene            complement(75279..76775)
                     /locus_tag="SR-VP_4-6_scaffold_141_2201553_prodigal-single
                     _52"
     CDS             complement(75279..76775)
                     /product="AAA ATPase central domain protein n=2 Tax
                     =Dehalococcoides mccartyi RepID=D3SKB4_DEHSG"
                     /codon_start=1
                     /transl_table=11
                     /translation="MSLTRRIAASFAALPVTEYKISDMAAGVANYFLDSYFQKLDLRN
                     QASRANDRYVPHDLSSYVKELWLGCEIHHCLSISQAYPAYAKSLNAWAFSRLFSTFAG
                     PSAPYDIVPFIEEYEFKEVVKSEYKVESEQLNISLTQSVTVPVFGVFFVVHKVTGAKL
                     VVSFDFCHYRNSCSVAVLAAPGSQAEAEQFYADLHASMRSNDIYLNKCLTFNKGHLDF
                     FGIKPTSWEDVILKDDKKAQIRDNTVGVLSNMAVLASVGMVPNRNILLISPPGMAKTT
                     MFRATSDEIEGRATRIWCTGKSILYPDHVTSMFEAARSLAPCIIFIEDMDLFGGDRSM
                     MGRDNSLLNEFLAQLDGAQANSGIVVMASTNDIESMDEALINRPGRFGVKVEIPFPDT
                     VDRGLMFRKFMGVLNVVPDQTVTRDIVKTVIEMCDGFTGDYVKSVVEAAVIRAAAAGR
                     AENGRVGVSADDLMSAVEQALANFKIGKKAKKHIHVDVGMDNVAKAVG*"
                     /db_xref="UniRef100_D3SKB4"
                     /db_xref="A0A0F9BCW0_9ZZZZ"
                     /db_xref="deh:cbdb_A1530"
                     /db_xref="D3SKB4_DEHSG"
     gene            76851..77162
                     /locus_tag="SR-VP_4-6_scaffold_141_2201553_prodigal-single
                     _53"
     CDS             76851..77162
                     /product="hypothetical protein"
                     /codon_start=1
                     /transl_table=11
                     /translation="MERRAAAKLMRLEMSPELGEMLRCIPAQVRENVKSDIIYLGEGV
                     AHGMERERMEVEVRVFLLDGKKMASVRARNRVHVARFGTPEERKDFAREATKTILSKM
                     N*"
     gene            77170..77592
                     /locus_tag="SR-VP_4-6_scaffold_141_2201553_prodigal-single
                     _54"
     CDS             77170..77592
                     /product="hypothetical protein"
                     /codon_start=1
                     /transl_table=11
                     /translation="MSDELIFDYIVGELEKSCPGPEGCHGCQNWCPKCGSVGHVCDDP
                     GCDAHRRDTDVLRDMAYVTHIMVKAAEECRWLEKLLCGAAEDKTKDLTWQLRQAVSRY
                     ESGEKETSEIEGELREIRAPGSNLVPRKEGSKFRPRGR*"
     gene            77626..78708
                     /locus_tag="SR-VP_4-6_scaffold_141_2201553_prodigal-single
                     _55"
     CDS             77626..78708
                     /product="Uncharacterized protein n=1 Tax=Bacillus
                     thuringiensis Bt407 RepID=K4M2D5_BACTU"
                     /codon_start=1
                     /transl_table=11
                     /translation="MTFTVGVERLPSDASNVVAAYVLLNTDQILANPLTEVNKPEIFA
                     QIYATLGLDPKLWFLSQITLSEVDQPFTALFAYSFGIRLVQVGARDPLTLQFMGPVGP
                     IGPVGKQGGPGDRGAQGPTGPAGATGPFGGPPGPTGPTGQAGSTGVQGQTGVRGFQGS
                     PGSTGPQGVQGPTGPLGPPGPQGPVGPTGPTGPIGHTGAGVQGSPGPTGPRGGVGPAG
                     PAGGPGTAGPRGLGFAPGQGYKDTLPLYAGGFTMPGGGNPAAIGGQAFNPAGYQVSGA
                     SMAVRMVAVAMRDTNGTGLVMIRNLSDGGIIVTTLAVSQSSLTKVSSGVIPFLSVEKV
                     YDVVVDRGSTLGMGVAYVGFEIDRTF*"
                     /db_xref="UniRef100_K4M2D5"
                     /db_xref="btg:BTB_c39070"
                     /db_xref="A0A090YUP0_BACMY"
                     /db_xref="K4M2D5_BACTU"
     gene            complement(78715..79254)
                     /locus_tag="SR-VP_4-6_scaffold_141_2201553_prodigal-single
                     _56"
     CDS             complement(78715..79254)
                     /product="hypothetical protein"
                     /codon_start=1
                     /transl_table=11
                     /translation="MKTAIFLLASVGLFGCAARQSSASLVRPPVFVFTPDDLEARPDL
                     VPVREARQVVAMSFPSATTDCTGSGADAREEAWIESSIYGSFTGPGAAETMYSAQLSR
                     CNDLPSSPKRHFLLIYLGGREVWRTPAPEAVRAVDVDGDHQDEWIEVFSQCNGECVTE
                     AWVQGYVHGTAVTLAHAGM*"
     gene            complement(79289..79660)
                     /locus_tag="SR-VP_4-6_scaffold_141_2201553_prodigal-single
                     _57"
     CDS             complement(79289..79660)
                     /product="hypothetical protein"
                     /codon_start=1
                     /transl_table=11
                     /translation="MDIKDIINEVVREILPDVIREVLRGELGATTAGPKGKAGEKHSL
                     PVQKLKRGPNRPAMAAESGVKIGQKWEAKPGTSFPGRVIKIENLGKEKILPKVIDSKG
                     KRAVAKPISYDMLTKNYALIK*"
     gene            complement(79726..80619)
                     /locus_tag="SR-VP_4-6_scaffold_141_2201553_prodigal-single
                     _58"
     CDS             complement(79726..80619)
                     /product="Group I intron endonuclease n=1 Tax=Coprococcus
                     sp. HPP0074 RepID=S2YNY1_9FIRM"
                     /codon_start=1
                     /transl_table=11
                     /translation="VCGARHFQTYFANAIRKYGKHAFSHEVLEVCHTVDSANAAEKHW
                     IAKYDTMNPEKGFNLKSGGAHVPHPVRNPWDRPEFREKMMARDISAFLASESRSKQQT
                     SLRSSESKAKRSALTKAALARPETVKKRAAVYADPAFKASISSTLKSSLASPEARSRM
                     SEASRESSARPGVRERRVSALRDAMASPDVRAKLSVTSRRAWADPAKMVGMTGRRLSD
                     ETKAKISAASTGRRHTPESVEKQRLLYLARSSVCRFCYFVIEGKRSCIRGRVCCLSCR
                     SAQSLGFVSFLRPDGSFVLAA*"
                     /db_xref="UniRef100_S2YNY1"
                     /db_xref="A0A0F9H9B0_9ZZZZ"
                     /db_xref="S2YNY1_9FIRM"
     gene            complement(80752..85422)
                     /locus_tag="SR-VP_4-6_scaffold_141_2201553_prodigal-single
                     _59"
     CDS             complement(80752..85422)
                     /product="id=3081505 bin=GWB1_Spirochaetes_59_5 species
                     =unknown genus=unknown taxon_order=unknown
                     taxon_class=unknown phylum=unknown
                     tax=GWB1_Spirochaetes_59_5 organism_group=Spirochaetes"
                     /codon_start=1
                     /transl_table=11
                     /translation="MTIGPFTTYAPPGVYTQTILDPVVGQLLGGLRVPVLIGVGQETL
                     TQTDVEMIRGSSSFADTPIFGEDPTGRWIVGGTPNHPVLGPQDGGRPAFRVRNYPIVT
                     GLGTGTVDYDVSKVSVSINGQQTVVSQVDGLNGIITLLVPPAPGDNVSVNYFFHRKDT
                     RIVDNVSAQVAAGVAILVAPKAELYAIQSGVNDVLEVFVNDSPTSVNVTLTAGTRAAS
                     DIATDILSAGIVGLSASVHIDAAGNSHVQLIASGNVRIGSGTADGILGFNPGDNTGRN
                     KSFRVFNGPIVDGSDGGITTTDTSKVVVLVNGLQVIPASVDGANSNVTLKAAPSDGST
                     VTIQYWFNTWQDTFDYLPNSNVVSVGNVGIAPGRRDYLNGPDFTIVNDGDQSKIVWGT
                     AWQVLPGEVTGSVPFDSTQVVGMLVDNRIFGVPIARFTDPTTNAVSTTTFVLPLKATT
                     GNGRDTPLGTSLYQTVTNGRIDLPTNRPDLVTVYVGKSFRDAFSRPPVTVLDVDSSTN
                     LVTLKTPVPADLQAFATFWYNTVQDDTYTLTVITPGPSGVGTYGLSSQLSNGAPLFGV
                     KFGIKNSLPQIVQWPSGSQSLPDALYFGGSPVSETVTVSFHTSLLPATHASFSNALSD
                     PYNIYTFSRLFGGVVVDGNAPVSVDLSAAYKPIMLGQPIATPFTALPSTARLSVQVDG
                     IIVVVDVSTLTSLSTVVTAINNAIDADTQVHPDGSATFLSSAPNTLASAVSYGAQSIL
                     KIVGRSLRSATNGLVSNVKIQTPTGSGQTNAAVALGLTPNLEVDGSYSAINQPAELVG
                     TKVGAYNITQNVNDLFLFGIDGQDYTAVLPSGTAVPVAAVVDYINAGYAATGPAAEQT
                     IALTAANTFANNIKTEFNLHIADLTSHGAADSTNPVTATNATTLASLLTLCADIKAKF
                     NAHIILTAGTVHNSADTTNTITEAVPTDLSSAMRFLYNVSVHYAGHIANAVVHNAADV
                     THVITAANAVLVARVGVGIQAGLVVLDSLVNDVSSVVAISPLGSANPVLGFLTGSVTR
                     VQPTAAALASALNFASAFNALAVAYSLLAPGLGNFLSINSRTAGSTSTISFTNVANSA
                     FVTDTGVGIVPGVSGDVGEAAQSGFQVSSSTPGGSSGFGIPGQTYTDAVTGLRFTVLP
                     ASAGDYADGGSFTLVCSSTFAADASIPVRAVDGLEMTIYNTLGMAVNTTALVTTFEKG
                     GAEPAVGDIYYASYQYGKTDLSTQLFSSAKAIIQSFGSQTPDFPLSLAAAVAQNNGAV
                     LVGLKQVLKVPGTSQASLGAFKAAIDEQRKPIAGSVKPDVITPLGTDPEIFGYLNQHC
                     VFMSSPLQEGERIGVVGPAAGTNPLGVTSIAQGLASELMVVTYPDAFVISVQDASGNN
                     FEQLVDATYMAAALAGGSCNPSVDVATPWTRRRVNGFNKLGRILDPTEANQVAIAGVS
                     IIEQVDAGMRVRHGLTTNITNVLTRTPSVTLTIQFVQQSIRRVLDPYIGQKFTGSLIK
                     TVENALVGLFSTLIDQQIVQQVAGIVVSVDAVDPTIMRTEAVYVPVFPLEYITSTLQV
                     RIRL*"
                     /db_xref="GWB1_scaffold_16387_1"
                     /db_xref="86111313"
     gene            85591..85935
                     /locus_tag="SR-VP_4-6_scaffold_141_2201553_prodigal-single
                     _60"
     CDS             85591..85935
                     /product="hypothetical protein"
                     /codon_start=1
                     /transl_table=11
                     /translation="VTTNLEDVIDHARTNRKPEGPVLRFLVEVYSDVEMQDLIVGRAS
                     AVRRGNKISFRARSTTQKHMRVFKTELEMRLSHCKHCRQPIYVETGSPEKQAEFHARN
                     CPVVAMIEVMED*"
     gene            complement(86448..87647)
                     /locus_tag="SR-VP_4-6_scaffold_141_2201553_prodigal-single
                     _61"
     CDS             complement(86448..87647)
                     /product="id=3081512 bin=GWB1_Spirochaetes_59_5 species
                     =unknown genus=unknown taxon_order=unknown
                     taxon_class=unknown phylum=unknown
                     tax=GWB1_Spirochaetes_59_5 organism_group=Spirochaetes"
                     /codon_start=1
                     /transl_table=11
                     /translation="VKNFLTSPTKKRLIEELRQILYAHPRYREDSQNVQNKFAFKQRP
                     QRGIIVNNASADRVRLSADNYMGRLSSFVMQAMVGNHAGTSIEWVTENKSLLEQYSPT
                     REVFPSPPGVYLIEVLTCPDDARGVPGTFSVEPVLTVSDELLLIFGQEAQLSRQGLYD
                     GALRLWIDGRVALLSGVDYAVDYVEGLITFLKPVPPGINIYADYRYSLPVQAPYYFRT
                     EETNYVAIPGAILAFGDRHIVGDRIAVVVGQTRAETAEVYGGKFEVNFELVLFARDPE
                     DREKMVDYVVASILERQNQLGFDGLELLDVSPGGETEEVYVTEIDDYYYDGAVSVGIR
                     VDWEVYMPLPVEVFRIETVSRKQETESTVLGDNGESDLVQAKAKGWELAGVAAVGRRA
                     PTYERMR*"
                     /db_xref="GWB1_scaffold_16387_5"
     gene            complement(87678..88034)
                     /locus_tag="SR-VP_4-6_scaffold_141_2201553_prodigal-single
                     _62"
     CDS             complement(87678..88034)
                     /product="hypothetical protein"
                     /codon_start=1
                     /transl_table=11
                     /translation="MKELLKGIASFDHILTEEDVLRHNGVTADVAEDSVPPAAPDVDP
                     VTEVPPPPPSEHVSDEPVTPSDQDVQLTDEDLAAKLEAENTKAALIAMAEAAGVDQSG
                     NKSELSARLVSHYRAS*"
     gene            complement(88218..89240)
                     /locus_tag="SR-VP_4-6_scaffold_141_2201553_prodigal-single
                     _63"
     CDS             complement(88218..89240)
                     /product="Uncharacterized protein {ECO:0000313|EMBL
                     :KKL85934.1}; Flags: Fragment;;  TaxID=412755
                     species="unclassified sequences; metagenomes; ecological
                     metagenomes.;" source="marine sediment metagenome.;""
                     /codon_start=1
                     /transl_table=11
                     /translation="MAKNSERVSATGPFGTSVDVGTMNLVAARKTAQGITTNRVRDAF
                     LDLEPSHRKMLKLSGTSFVELDGRLLVIGDEALTCANLFNRDARRPMSGGIMNPGETD
                     AQQVIALMLKQVLGPPLKPGEKCCFSVPASALDVVGSDVTYHSAVLSKILSELGYAGE
                     AVNEAQAIVFSECASEGFSGIGISFGSGMTNVCLSFKAMSALEFSVGKGGDWVDDGAA
                     KAMNTTRGKMCSLKESGVDIAKPSGREQEAIGFYVQTLIDYAIKGIIDHFDKVKKEIL
                     VPEPVPIVVSGGTSLAIGFMDVFKSVFEKHRSRFPVAVSEVRHARDPMTAVATGLLVV
                     ASMDDD*"
                     /db_xref="A0A0F9FHQ8_9ZZZZ"
                     /db_xref="gwc2_scaffold_12353_2"
                     /db_xref="nmo:Nmlp_3340"
     gene            complement(89256..89783)
                     /locus_tag="SR-VP_4-6_scaffold_141_2201553_prodigal-single
                     _64"
     CDS             complement(89256..89783)
                     /product="hypothetical protein"
                     /codon_start=1
                     /transl_table=11
                     /translation="MIGFWSEPVRLWLLASGRQDIVDRGDAFAQRVTALLVAVRQRAD
                     QYLTSDDLYSGAGGELPVSGDSVSAAMSAIEEFVNVRLRQEISVLESFMSTFDDLRSR
                     PSSGTSFEVAESLSSTVTDGNLAGFVSGGPSSVIALCVTDPGPGPAGLLVSGHSFAVV
                     RAPRSVRRRIFASGH*"
     gene            complement(89780..90091)
                     /locus_tag="SR-VP_4-6_scaffold_141_2201553_prodigal-single
                     _65"
     CDS             complement(89780..90091)
                     /product="hypothetical protein"
                     /codon_start=1
                     /transl_table=11
                     /translation="VSSEVPVFYRKSSDGVHVMDAPNGCEYPLRYSDYPHDVASDKKT
                     DLCRRCPKCGRCHMSHSGSHDFTGMMRLPDGRIVADPLHVAVQGARGHSTLSPLGRRK
                     K*"
     gene            complement(90088..90681)
                     /locus_tag="SR-VP_4-6_scaffold_141_2201553_prodigal-single
                     _66"
     CDS             complement(90088..90681)
                     /product="hypothetical protein"
                     /codon_start=1
                     /transl_table=11
                     /translation="MGNFLRIRCLVPTSVMIEDMSVRLVGKGDEATVLTSAAMVSQDL
                     RDRLDSRQVTLVRVGPEVWPLAGPVVLPPLPPRALVSGPSARAQEASPVVPPPPPQAA
                     SPDIVGVLKSIDQSLKALLLRPSPPPAEVVAAHVRAISSIPVPDGLPGAAHPQFIPST
                     ILPSGEGAGSDIKVTKTSVGVGVDDSVVALKELRRKK*"
     gene            complement(90674..91330)
                     /locus_tag="SR-VP_4-6_scaffold_141_2201553_prodigal-single
                     _67"
     CDS             complement(90674..91330)
                     /product="Uncharacterized protein {ECO:0000313|EMBL
                     :KKK63744.1}; Flags: Fragment;;  TaxID=412755
                     species="unclassified sequences; metagenomes; ecological
                     metagenomes.;" source="marine sediment metagenome.;""
                     /codon_start=1
                     /transl_table=11
                     /translation="MAALDISTTLSSYLDRVVADMVHGIAKDGLALLKRILDQAGFAK
                     SPYLKDYEVYAHVIGDVISFEILLDIESVVPADALTQAAIAASQDEADQTDVAATASY
                     GIGPNGPQRIVGKTNALRDARRPARDLRRPARDVREGSLDRLVKKEIANVSPRSASVD
                     RDGRLSVALKRSTRAVGEETVMPQGEFQGIVGKFLSELTSVISGQFAPGLTDIIGRYG
                     *"
                     /db_xref="A0A0F8ZB99_9ZZZZ"
     gene            complement(91370..91597)
                     /locus_tag="SR-VP_4-6_scaffold_141_2201553_prodigal-single
                     _68"
     CDS             complement(91370..91597)
                     /product="hypothetical protein"
                     /codon_start=1
                     /transl_table=11
                     /translation="MDVLPVPFGVYSDDEKVERNVHSQHEVGSLYRCGDGLFYRVVQV
                     YPRTSPFGPRWDIRLQRISSDQQTSAQVMLT*"
     gene            complement(91597..91836)
                     /locus_tag="SR-VP_4-6_scaffold_141_2201553_prodigal-single
                     _69"
     CDS             complement(91597..91836)
                     /product="hypothetical protein"
                     /codon_start=1
                     /transl_table=11
                     /translation="MVIVEDGIGHAKPMTGRHSSRTRTGVLRRLEPGTVVRDEDGFWV
                     VANCIGHVSPLGYDFDLLLTRPGPELLVALEVMEA*"
     gene            92004..92756
                     /locus_tag="SR-VP_4-6_scaffold_141_2201553_prodigal-single
                     _70"
     CDS             92004..92756
                     /product="hypothetical protein"
                     /codon_start=1
                     /transl_table=11
                     /translation="MAGNGVRGMEGRSRPSQTRCCRMTFPSDPPLKISHIVFTFSSTG
                     SHPTGNRKKFVRRLRAHGRGTIFRYLRAVFFRQNLPLLDLRKSGPGLRSFQGSPHLRL
                     GFGRRAGSNELRENMLLHLLPVLRSIPWTRKRVRHVGSSPQKIETSCRISGPELLNPT
                     AFGRVRGLKGVAYIEDLVRERFLPVLLDGVDEMRSSGQHFRLSTVLVPTMLDSISSQA
                     DIPTTRSNVCMTVDSPSRHENTLPNPIQKSTP*"
     gene            complement(92651..94078)
                     /locus_tag="SR-VP_4-6_scaffold_141_2201553_prodigal-single
                     _71"
     CDS             complement(92651..94078)
                     /product="Uncharacterized protein {ECO:0000313|EMBL
                     :KKK63745.1}; Flags: Fragment;;  TaxID=412755
                     species="unclassified sequences; metagenomes; ecological
                     metagenomes.;" source="marine sediment metagenome.;""
                     /codon_start=1
                     /transl_table=11
                     /translation="MPAPPDRRPPNILEQTLPAWPLPPLNVQVSSSLVPQSLDVRWTS
                     PSELAQNSCFNVVGVNVYRSFDSEFGPYFRMNPVPLGSSFWRDRTQVTLAVREDVSRT
                     FTTRGAPTDVADRWMFRTRHRKIAIYPSPGAANLTNLNVQVTVNGVPAYVENIYADEG
                     IVELRHQPTFDVTNQTVNPVVLPLKESDVVLATYRYVADEVRTDLFQRVFYRVTTVAF
                     DQETRRLIETPLERASESNRDEVEKLDWIWTEAIRRNKWILNQGGERVKLFIKKGVGL
                     ECQCTPDTHRHPRATCLVCYGTGVIGGYDGPFDIVIAPDDGDRAITRQNRGLAGLHSY
                     DTWTGPVPLVSQRDFVLKLNGDRYGIGPVRMPSNRGMQLQQFFSIARIEENDIRSRVP
                     VPDPRFMRAPETRWTEPGKGTSTPMMTDDPGIPAGRQLRGRTVSWENATYGVLFWIGF
                     GNVFSWRDGLSTVIHTLLRVVGMSA*"
                     /db_xref="A0A0F8XRB8_9ZZZZ"
                     /db_xref="GWB1_scaffold_16387_9"
     gene            complement(94107..94382)
                     /locus_tag="SR-VP_4-6_scaffold_141_2201553_prodigal-single
                     _72"
     CDS             complement(94107..94382)
                     /product="hypothetical protein"
                     /codon_start=1
                     /transl_table=11
                     /translation="MGIRSFDLTPDQRQYFTDVDNSILHHSVELGKILLQEESMKSTL
                     GTLYQARMKQMNAAMEAAGLDLGSVLGARVDPSGTLVVQVKDETVPA*"
     gene            complement(94405..94887)
                     /locus_tag="SR-VP_4-6_scaffold_141_2201553_prodigal-single
                     _73"
     CDS             complement(94405..94887)
                     /product="hypothetical protein"
                     /codon_start=1
                     /transl_table=11
                     /translation="MSHCSLGFFLMRYAMSLSPSRLSSILRSVAARIDASKRPSKTLV
                     AHELRRVLAAVENGLKGAIENALKQAMAMEGKGGDFSIGTGADLFPEVADLDESSYYI
                     MWNGDSSEPMAVQAQHKHDVDVVFELTLLEAQEDAGGMAQRIEKAILADAQGGQAVLP
                     *"
     gene            95255..95593
                     /locus_tag="SR-VP_4-6_scaffold_141_2201553_prodigal-single
                     _74"
     CDS             95255..95593
                     /product="Uncharacterized protein n=2 Tax=Chlorovirus
                     RepID=M1HQL3_9PHYC"
                     /codon_start=1
                     /transl_table=11
                     /translation="MAMRRTTGRFALVKAGAKSRKLKWAIERAHYYALVSEPCFYCEL
                     KNDTEVGVGLDRLDNSRGYEPNNVVSCCAMCNKIRMDHLSVQEMKLVGQVIKAIKIER
                     SHIEHINLKP*"
                     /db_xref="UniRef100_M1HQL3"
                     /db_xref="A0A0F8WNK1_9ZZZZ"
                     /db_xref="M1HQL3_9PHYC"
     gene            complement(95561..95947)
                     /locus_tag="SR-VP_4-6_scaffold_141_2201553_prodigal-single
                     _75"
     CDS             complement(95561..95947)
                     /product="hypothetical protein"
                     /codon_start=1
                     /transl_table=11
                     /translation="MYRPGVQTSDIRSMASRVASVSVTAAKRGKPRPKKRKRAAPRRD
                     VADSLQTVDEDVLSSGPEIACRVELSISASFEGVVAKANLVRKLKSSLLSAVKEAMTD
                     VARSMNLKSGGVTVQPLRLEVDMLDM*"
     gene            95954..96541
                     /locus_tag="SR-VP_4-6_scaffold_141_2201553_prodigal-single
                     _76"
     CDS             95954..96541
                     /product="hypothetical protein"
                     /codon_start=1
                     /transl_table=11
                     /translation="VKIAPNEAVRRALETRLESVKATVRQRTVKSSGRKEVVLVVQFV
                     LECDGRRAKGRMVDAQQDFIIDSQGRKTPIPGTRKDWSKWTPPAKPVETAMLSAIYGT
                     TNVKNDPNSNTARHIAWEGGKIRRAIAQRVDRHLTTKKVREILSKAGRSERRKSMIEA
                     MGDVLRKYPEMRKQDLLLAFEEAKKAQVVREVMET*"
     gene            complement(96611..96973)
                     /locus_tag="SR-VP_4-6_scaffold_141_2201553_prodigal-single
                     _77"
     CDS             complement(96611..96973)
                     /product="hypothetical protein"
                     /codon_start=1
                     /transl_table=11
                     /translation="MYGQPMKKQASLLDKVKEAYFRVLRSPEDEGKSWDGNSEDPSVE
                     RLRVMAAWIVRRRTDHGQASVDADIPDSSVLAAYKATEGVVITLGYEPSSEKKWAAKG
                     RPTVTLTYEDGSPFDWER*"
     gene            complement(96930..98228)
                     /locus_tag="SR-VP_4-6_scaffold_141_2201553_prodigal-single
                     _78"
     CDS             complement(96930..98228)
                     /product="Csr/MutH/archaeal HJR family nuclease id=3954253
                     bin=GWB1_Spirochaetes_59_5 species=Marseillevirus
                     genus=unknown taxon_order=unknown taxon_class=unknown
                     phylum=unknown tax=GWB1_Spirochaetes_59_5
                     organism_group=Spirochaetes"
                     /codon_start=1
                     /transl_table=11
                     /translation="MFKCEYCGKEFPRPVTSGHKRKCPAFLAANPERRPPACVCGHES
                     TSMTQMKRHRSSCVMWKARDASGLRLDRYVSTLQKTYGEGVTNPVHIPEIVARQAATM
                     KERYGAENPFSRESTLFEKVQSHWDGKDRTAHLPKNNFARPEIKEKIRNYWMANHGVE
                     NGTQVPEIRAKQLRTSLERYGDEQTLRVPEIRAKGVATLLERYGVDDAAKSLEVRGRI
                     QETNMSRYGVPWTTKNVDVLERLRLSHFHRFGSWYGSTREWRDKYLSKIDATQEKISA
                     TCMARYGFSNYMSNSELAASALSHSRRSGPNACERRLQELFPQLMFVGDGSYWRYLPL
                     LGQNKNPDFIIPGPDPESPFSGVTAVVEHFGTYWHGEAMTGKSVVEHETEIVSAWVGA
                     GLRCLVIWEGELDDEVTLSSRVSAFLDVRSAHEEASVPSG*"
                     /db_xref="GWB1_scaffold_7306_8"
                     /db_xref="86113130"
     gene            complement(98277..99173)
                     /locus_tag="SR-VP_4-6_scaffold_141_2201553_prodigal-single
                     _79"
     CDS             complement(98277..99173)
                     /product="Uncharacterized protein {ECO:0000313|EMBL
                     :KKL11610.1}; Flags: Fragment;;  TaxID=412755
                     species="unclassified sequences; metagenomes; ecological
                     metagenomes.;" source="marine sediment metagenome.;""
                     /codon_start=1
                     /transl_table=11
                     /translation="MPVLKRGQEVGRGDGLSIYMKTPGGSMKNVAEIFYNIYDFTTGV
                     EVLLPPTDRTPVNSAVGEYYASFFVPRDANLGKYRLRWFFRQKTGSPQVEVEADFDVV
                     DNATQIVTLAGITAVELDLIRALRIMLRDNNPDRNYKFAPPTGEESVNQFTRVFGFLW
                     EDYELLEFLRVSLDSINSKPPMTFYKTLDELIARNRPWRTVLLEGAMIHSLTAIALNW
                     IVDEFDYSIGGVSLSIEKSSKYQSMASDLESRFTTDVTDAKETVKIFVGLKQSKFGVG
                     IRSSFGPSVGRGALTPRRFLGV*"
                     /db_xref="A0A0F9AQ85_9ZZZZ"
                     /db_xref="GWB1_scaffold_7306_7"
     gene            99591..100067
                     /locus_tag="SR-VP_4-6_scaffold_141_2201553_prodigal-single
                     _80"
     CDS             99591..100067
                     /product="hypothetical protein"
                     /codon_start=1
                     /transl_table=11
                     /translation="MMVRKILKNPDREKYQVLCHNCNQKKQVLRAERDRNEKKEVGKI
                     KRCPTCEIGKDLVLFNSDSGSADGRYYECSSCARGRRKAVKRKAMDVLGGECKSCGER
                     DLDVLSVDHMTPIGKKRNGMVGAKIYRAILRGEIENLQVLCFNCNQEKAASAPLEA*"
     gene            complement(100047..100535)
                     /locus_tag="SR-VP_4-6_scaffold_141_2201553_prodigal-single
                     _81"
     CDS             complement(100047..100535)
                     /product="hypothetical protein"
                     /codon_start=1
                     /transl_table=11
                     /translation="MDRISLMADLLSGVPAGRFSVLRKKHREDKDRTEWALMDSKGQR
                     VLRWFGEERPSDERVKKEERRIQYFKHQGTASLASSKAFARGTLPPRAEFAMAFELEV
                     PDGLYSVRGPRGDWGQLPLPDGEYGLSQLWKFLSSAVRSRDPAKVEFAGNVLQTLGFE
                     WR*"
     gene            100600..101220
                     /locus_tag="SR-VP_4-6_scaffold_141_2201553_prodigal-single
                     _82"
     CDS             100600..101220
                     /product="Uncharacterized protein {ECO:0000313|EMBL
                     :KKL58485.1};  TaxID=412755 species="unclassified
                     sequences; metagenomes; ecological metagenomes.;"
                     source="marine sediment metagenome.;""
                     /codon_start=1
                     /transl_table=11
                     /translation="MYWTYPQKPVSVSLRSLGAHPLNRYWLEKKYDGHRAILIVDGGR
                     KKLFTRQRAPIDVQPDLIAQLESMEMAEGTVLDGEIWNPLKRGGWTADGKEPSVLTFW
                     DCMRDGMKDMSARPLEERRSALEKILGDGNGDVRIVGQEAATEIRVREIYEESSAARK
                     ESRSRSGFVHGVVLKLKGSPRRDHATRSKEHSDWLKVVFDDVHGWK*"
                     /db_xref="A0A0F9FMG9_9ZZZZ"
     gene            complement(101956..108792)
                     /locus_tag="SR-VP_4-6_scaffold_141_2201553_prodigal-single
                     _83"
     CDS             complement(101956..108792)
                     /product="Uncharacterized protein n=1 Tax=Coccomyxa
                     subellipsoidea C-169 RepID=I0YST7_9CHLO"
                     /codon_start=1
                     /transl_table=11
                     /translation="MAYENPQGYRPGSTGATGPEGATGPQGVQGVTGATGPAGAPQGS
                     PGPAGATGPVGPQGQTGPGGSPGVQGSPGPAGATGPTGPQGQTGPAGSPGSTGPQGLQ
                     GSPGVTGATGPTGPVQTGPVGPTGPTGAQGPQGVTGLQGPAGSGQGPQGSPGVIGPQG
                     VTGATGPTGPAGVNGVQGSPGVTGPVGSAGPQGSPGVTGATGPTGPHGNTGATGPAGS
                     PGVQGPTGSAGPQGSPGSAGPTGPAGPQGQQGVTGATGPTGAAGSQGATGATGPTGSV
                     GPAGSVGPTGSVGPQGSQGATGATGPAGAQGVTGATGPTGPTGAKGQTGPQGIQGSPG
                     ATGATGPTGPQGSQGSPGVTGATGVTGPAGSQGQQGSPGVTGFTGPAGSQGNQGSPGV
                     TGATGPTGSVGPQGNTGPQGTQGSPGIVGTQGSPGIAGPTGPTGPAGAQGGQGSPGVT
                     GPTGSTGPQGPQGVTGSTGPTGAQGQQGSPGVTGATGPTGQQGSTGPQGTQGATGLQG
                     VTGATGPTGPQGVTGPQGQGTQGVTGATGPTGPQGQQGSPGVTGLQGPQGPGGGGGQA
                     QLFAGRALAASRFTGPSGGLLDSTVSIGDDGGVFGVRNIQFAGEVPVPTGLTQTVNFA
                     SGPYQNVFVGSPITSVVLTGPPSGSSFLTLRIVHQVANSFIAWSPTGVKWQDSFVPTL
                     SAGSGAQDLILIDGRVGPSGTIYYGSSRLNFGPSGGSGPVLTGPVGPQGQTGPQGSPG
                     ATGATGATGPQGQQGSPGVTGNTGPQGSQGSPGATGLTGAVGPQGQQGSPGITGQTGP
                     TGSVGPQGVQGATGSTGPTGPAGPQGAQGSPGVTGSTGPTGPVGPQGVQGSQGSPGVT
                     GPTGPVGPQGVQGSPGITGQTGPTGSVGPQGATGATGPTGPQGQTGQIGPQGVQGATG
                     PTGPVGPQGQQGSPGVTGLTGPTGSIGPQGSPGVTGATGPTGSVGLQGQTGPAGTTGP
                     QGPTGPFGNPACFGELSVTGNAATQNLGTANTYSKITAWNVAPNQSGTVPSVANSNIV
                     IGVAGWYETIVNLSISDNSAVTYTFSLFVNGVEHVNSHAIQDTHSLSSNETVAWSDLN
                     FFNAGDTVDVRAKSDGTNTAFLLVDGNFTVFTIGATATGATGPTGPQGQQGSPGTTGS
                     TGPAGLTGSQGPQGSPGVTGAVGPQGPGGGGGQAQIFAGRALAIARFTGPSGGLLDST
                     VSVGDDGGVFGVRSLQFAGELSVPTGLTQAVNFASGPYQTVFVGSPATSIVLTGPPSG
                     SSWVVVRVVHQVASSFVAWSPTGLNWEGSVVPTLSSGSGAQDLVLIDGRVGQSGVVYY
                     GRARLNYGPSGGSGPALTGPVGPQGSPGVTGPQGVQGPTGPTGPTGPVGPQGNQGSPG
                     VTGQTGPQGQTGLQGLQGSPGATGPTGSVGPQGSPGVTGATGPTGSVGPQGNQGSPGI
                     TGQTGPTGSVGPQGVQGSPGVTGPTGSAGPTGSVGPQGIQGATGPTGSVGPQGNQGSP
                     GVTGSAGPQGSQGSPGVTGFTGPTGSQGPTGSVGPTGSQGQQGSPGVTGVTGPTGSVG
                     PQGIQGSPGVTGVTGPTGSQGQTGPQGVQGVTGATGPTGPAGIQGSPGVTGATGPQGQ
                     TGQIGATGPAGAQGPTGANGSQGTQGSPGVTGLQGATGLQGVTGATGPTGPVQTGPQG
                     SPGATGPVGPQGSPGVTGPQGPAGGGGGGGGSGSVVGTPSVNDSIVRWDGTSGTTIQG
                     SVVILDDLGSFDNVRTVQFAPVVLNQSTPTQVINWTTGQKQRLFVGASGVDLSFVSPS
                     GPGNYTLEIVHQATGFASNRIAFPPSVSWQRSVVPTFSVGSGLVDIVSVYYNGTGSYY
                     AAAGMNFGTGASPGAQYVGPIGATGPTGPFGNTGATGPTGPQGPTGPRGNTGATGPTG
                     PQGNTGPQGSPGVTGSTGVQGPTGPTGPQGATGPFGGPTGPQGATGPTGPVGPAPAAS
                     SMPVGTSVWSGMMIQIPTGISFAPTAVASSMANVVGNVAGAIIEAFATLQLTATGGTQ
                     TGASGYNQVDLRVNIDGNAGPTVRVNQVGTAVNQSVSVQHVIRAASAGSHTAWIEVSK
                     TAGNHFVVVGGNLVVCSMEGSVGPTGPAGAPQGSPGVTGFTGPTGPQGQTGPIGATGF
                     TGPTGPAGQTGPQGATGPFGGPTGPQGATGPQGATGPQGPTGPTGPYVGTFFATGYQL
                     GQNGPLLETVNLGGQGPAASRFVALVVGTGLSTSFVPSGGDLVAFLGDVDNTPLSAPT
                     GGVIIFSSPTGGSGSHMYVMNGDGTVKRIS*"
                     /db_xref="UniRef100_I0YST7"
                     /db_xref="dmi:Desmer_2313"
                     /db_xref="W4BII8_9BACL"
                     /db_xref="I0YST7_9CHLO"
     gene            complement(108792..109961)
                     /locus_tag="SR-VP_4-6_scaffold_141_2201553_prodigal-single
                     _84"
     CDS             complement(108792..109961)
                     /product="hypothetical protein"
                     /codon_start=1
                     /transl_table=11
                     /translation="MPSFFVNRSLSRGDLTLFLSNGEGLPQDGYDVRWTVYRQDGQAS
                     SGLSLPATKASAGEYFAPWSCAKSGGCHYVRWEYSSGPGAVRQCWRQDFFVLEGSGGC
                     CSRSTAPASAGSSIDCGTFYRGQVLGPGDLCIQVVDDDGLPTSAFLVLWTILDCRGCP
                     VTPRTQAVAGASLGDYCVSWVPFCTGTFSVRWEWMVDDSSPMESTCSFFSIVNPPALF
                     SRCEAPLSNFRRCPPSPPPNVIVVNGCASGPSTIPRTVVLGSQVLPLSGAFTNQPPFA
                     FSPAIRHMTFYIKYTHGIQGGFPVLRLMWGNGVEEIASTVVNAAFSSFDGQVSAQEMR
                     ISDLLGPIPGNDNPEYFMLETSVPGGSTTVRLLVAEGGQIGVPGTAEITLTGSSD*"
     gene            complement(109966..110367)
                     /locus_tag="SR-VP_4-6_scaffold_141_2201553_prodigal-single
                     _85"
     CDS             complement(109966..110367)
                     /product="hypothetical protein"
                     /codon_start=1
                     /transl_table=11
                     /translation="MGRLISAGALAFEQLDFFVPAGTVNRISGIPASGLQMWLFVNNQ
                     ILSWPLVDGTMTADSSIVSGSVYFNEIAACPGFYSVRFFPDRVGFFRFVFLSQPYSVE
                     LIKEFDVLPPGVLRPSSGGLIPSTSSSNSRC*"
     gene            110442..110687
                     /locus_tag="SR-VP_4-6_scaffold_141_2201553_prodigal-single
                     _86"
     CDS             110442..110687
                     /product="hypothetical protein"
                     /codon_start=1
                     /transl_table=11
                     /translation="MPQEEENFECHDIYLAAYLSEAGCELKGRRKQGHRVFLIFSNAG
                     GSIKGLREDFFSGKAKVSACKYADALKKMKELVHLDA*"
     gene            110727..111674
                     /locus_tag="SR-VP_4-6_scaffold_141_2201553_prodigal-single
                     _87"
     CDS             110727..111674
                     /product="Endodeoxyribonuclease n=1 Tax=Pseudoalteromonas
                     agarivorans S816 RepID=N6W3E2_9GAMM"
                     /codon_start=1
                     /transl_table=11
                     /translation="MAWTIYCHTHTESGRRYVGLTSRTWQKRWSQHVNQANLRFSGWS
                     HFQNAIRKYGKGAFEHEVLEICNSLETANEAEKRWIEKLETRNPVKGFNLMEGGAHVP
                     HPIRNPWDRSEYREKMAGRNTPALLTPELRMKQKAAVSTLEYKGKRSDSAKKLWSDHA
                     FREMKTAQNKEINSRPEVKRKIGDAARGRVFSEETRRKISENNAGKTINPDVIAKISA
                     TLKAKDWSGKVMGPETRRKVSEALRQRKTSQETRDKISASGRARPKATHCKRGHEYTS
                     VTTFTDRNGKRECRICSRLGRKRCYQARMTATRAKNKAA*"
                     /db_xref="UniRef100_N6W3E2"
                     /db_xref="A0A0F9H9B0_9ZZZZ"
                     /db_xref="jeo:JMA_43790"
                     /db_xref="N6W3E2_9GAMM"
     gene            complement(111626..111874)
                     /locus_tag="SR-VP_4-6_scaffold_141_2201553_prodigal-single
                     _88"
     CDS             complement(111626..111874)
                     /product="hypothetical protein"
                     /codon_start=1
                     /transl_table=11
                     /translation="MGDQDKTPTDRKSTFDLVFERLDDLCADSKLAVKEAREANQMSS
                     DNNRMLKALVARPPSSVVRASIPYAALFFALVAVIRAW*"
     gene            complement(111897..112712)
                     /locus_tag="SR-VP_4-6_scaffold_141_2201553_prodigal-single
                     _89"
     CDS             complement(111897..112712)
                     /product="Uncharacterized protein {ECO:0000313|EMBL
                     :KKM07710.1}; Flags: Fragment;;  TaxID=412755
                     species="unclassified sequences; metagenomes; ecological
                     metagenomes.;" source="marine sediment metagenome.;""
                     /codon_start=1
                     /transl_table=11
                     /translation="MRIGIVRTDIARIYLSDIENASQRDFSSQPKGQSRYFVHPTDAQ
                     LTAVLNKYALATLLGTNTSTFNTTGSNGTKLNIRTSTSGSYVQVTVRSGAAVTAAQIV
                     SDLNLSFKNAGIAALARVAGTSVAIDTTVGGPGVNLDLDASTPSTATLQTVLGLSTSP
                     VAGVTLAALKSAIYPTATTVNVASATIIALGGAGGLVNLSAAQQAAVVGAVQDLVAPR
                     LVETGPAIRSLAFGILSKMASPTFQPGGARSKLPAGIACVVLADDGSTSFVLS*"
                     /db_xref="A0A0F9H9E6_9ZZZZ"
     gene            complement(112774..113613)
                     /locus_tag="SR-VP_4-6_scaffold_141_2201553_prodigal-single
                     _90"
     CDS             complement(112774..113613)
                     /product="Uncharacterized protein {ECO:0000313|EMBL
                     :KKM07710.1}; Flags: Fragment;;  TaxID=412755
                     species="unclassified sequences; metagenomes; ecological
                     metagenomes.;" source="marine sediment metagenome.;""
                     /codon_start=1
                     /transl_table=11
                     /translation="MRVGIVRGDMGAGVYLADLSSRNQYPYASAVRGQARTLRKPVDS
                     ELLSVIKANPLPAATTGLNTSTAVDTHLATGLSVRVSKGATFTTVPVGGTGAALKTDI
                     SAQLNAGFASAGLPISAAVVGTNQIRLSSARKGDGAYIEVNSQGSAGYTGALSFVLGL
                     AAGPVAVPPQATLMAALKSAVYSGSVFNVASGTIVNAGVNVNTGANINYALLGITGAS
                     KFVDTVAELVAPKLLETGDVLLSFAKGDMADLRKPTYVLHGVTGAALYATDNVGATAY
                     SYP*"
                     /db_xref="A0A0F9H9E6_9ZZZZ"
     gene            complement(113658..114068)
                     /locus_tag="SR-VP_4-6_scaffold_141_2201553_prodigal-single
                     _91"
     CDS             complement(113658..114068)
                     /product="hypothetical protein"
                     /codon_start=1
                     /transl_table=11
                     /translation="MFDGNNVLVTTSGIYYPITWVSSGLSSGLSLDPSTGEITLGSDG
                     IYLVLFSGSIEINSTVNEVDVKLFSNGSVIGNQAWAYAPSVSSAIPSAYPTIGFNYIH
                     PGVNGDILTLRVTDFVNGKTIAFASSQISVVKIG*"
     gene            complement(114322..114903)
                     /locus_tag="SR-VP_4-6_scaffold_141_2201553_prodigal-single
                     _92"
     CDS             complement(114322..114903)
                     /product="Uncharacterized protein {ECO:0000313|EMBL
                     :KKM07708.1};  TaxID=412755 species="unclassified
                     sequences; metagenomes; ecological metagenomes.;"
                     source="marine sediment metagenome.;""
                     /codon_start=1
                     /transl_table=11
                     /translation="MSINILRVINQQTLPQGLSRRGSILLDKIDVSQGNSENPPYAQN
                     TKQPLYVPWANPLNTAVKGYVDLIQTDEVKLQAEAKGSIGALTITIPARLAVAVVASN
                     LLVAPVVTAAPHNLPLNITGTTFASVAPDVTAVELTNAAGVKQIIPASAFTSNNGALI
                     IIPGTAIAGTPALTTWKVRVFANSKFSASFALT*"
                     /db_xref="A0A0F9K974_9ZZZZ"
     gene            complement(114937..115608)
                     /locus_tag="SR-VP_4-6_scaffold_141_2201553_prodigal-single
                     _93"
     CDS             complement(114937..115608)
                     /product="hypothetical protein"
                     /codon_start=1
                     /transl_table=11
                     /translation="MPSSISVFRRRQGLVELTVPRRAGSTGFRFSAAANFDAPFTPFQ
                     VVPNYGLRSRSAPQADGVIGHQFRDECRFVFVPSDYTAAVPAVRDDLPFYVRIEQMGP
                     SGAFGVPEGMQIILPYNTVGNPAVVLHGTATATGVTGALEINLPGVCEDFTIKNGTSG
                     ANLFVSFGDNVGTGPVGPEYLVANGDDLNLNYAAASRLYVRGGTGGAAEVYAVCTRKT
                     QPLNL*"
     gene            complement(115640..116746)
                     /locus_tag="SR-VP_4-6_scaffold_141_2201553_prodigal-single
                     _94"
     CDS             complement(115640..116746)
                     /product="hypothetical protein n=1 Tax=Zavarzinella
                     formosa RepID=UPI00030536DB"
                     /codon_start=1
                     /transl_table=11
                     /translation="MVFPIGVWTDCTPSLAPPLSPSGPFPPYGATWVAVAPSDNKIVY
                     FTFDLQGLWRSSDAGLTAYQVGFLDSPFMVRVDPADPNHIYVSEGVRGNNLGFYESFD
                     GGITCNVTSGWTAITTIIGTVDMTHFSVDPTDFKHVILSSHSHWSGLGLTNNGILETT
                     DGGANWTAHNPDATWPAGTTPCNFLYDPASGQGDPNTWLVGTDGSGMWRTTTGGTGGT
                     PWTKVSTHDITHGGQSTYYGSDGRLYVGGANFPLASNDNGVTLTQLTNLPNFFWYVIH
                     GDGKNLFTGYSFTGATGLSAAPFYTSPETDGTNWSTYNSQLFLDGPLCIDYAKSTGIL
                     YAACWATGVLALQTSNPLPPDDNAVAMFDMGMNF*"
                     /db_xref="UniRef100_UPI00030536DB"
     gene            complement(116787..117239)
                     /locus_tag="SR-VP_4-6_scaffold_141_2201553_prodigal-single
                     _95"
     CDS             complement(116787..117239)
                     /product="hypothetical protein"
                     /codon_start=1
                     /transl_table=11
                     /translation="MATYDFRCENPLCSRVTEHEHSMNGFKEYHPPCPSCGSTSVYEF
                     NPTVIQFAIKDGPSGTSPSKALRIQKHMANKNESLKRKELDRYGHLNRNVLPNHQGKL
                     TENWREAQSVAMRDKDFLEKNKTDSLAVAATYNDKINKETKGDKKIVG*"
     gene            complement(117258..118649)
                     /locus_tag="SR-VP_4-6_scaffold_141_2201553_prodigal-single
                     _96"
     CDS             complement(117258..118649)
                     /product="Uncharacterized protein n=1 Tax=Natronococcus
                     occultus SP4 RepID=L0JV92_9EURY"
                     /codon_start=1
                     /transl_table=11
                     /translation="MRKLRIAAAADAQALDLTPQGFLLSEAALYSFFAQDVYPDVFSF
                     CSAIPDHLKQLFLIPVRLEPAQDPSAQALVASVASRVAGDTIPTGQTPEGDLFSYNTF
                     NYGDGENTVAPSDPGSIFDIGDADDMTHHQENVEDQDTNIQVPSDTSYMSDVDLTESD
                     IRYPYRTDERPIRHSSDVLDAVFSVLIASRGALRHRVAIKPEQLEPKAPGKVKDNAES
                     CKVALVSYDKRGRVFTFNVDAGNGTKNVRASLTDLDHVAMTCDCAFWRYNGPEFHARS
                     GGYLLGAPHGTASPPDVRDPDRQYYLCKHTYAVLKRLDEFVSEVTDDNWEMDDEEALA
                     EIDKKWDEMAAVAEVPMDDFEDEVVVDWDEPGEEGDVDDADPGDLDAAEIEEGESDED
                     GDEAVEEAEKPELEDPEELVEEAEEHEEEPEAEEPEAEEEEDYPDIDEEPKKPEPKPE
                     KKEKEPEEEPEEE*"
                     /db_xref="UniRef100_L0JV92"
                     /db_xref="A0A0F8ZG47_9ZZZZ"
                     /db_xref="nou:Natoc_1099"
                     /db_xref="L0JV92_9EURY"
     gene            complement(118642..119007)
                     /locus_tag="SR-VP_4-6_scaffold_141_2201553_prodigal-single
                     _97"
     CDS             complement(118642..119007)
                     /product="Uncharacterized protein {ECO:0000313|EMBL
                     :KKL79722.1};  TaxID=412755 species="unclassified
                     sequences; metagenomes; ecological metagenomes.;"
                     source="marine sediment metagenome.;""
                     /codon_start=1
                     /transl_table=11
                     /translation="MSTNRTASGALAYIQEELAKARTSTERLKRDVVQAMALIGSSAR
                     RDHLFAVAGDLIYDVPKAIQDLERSLQTCAMAVNKLDYEEIRQVIRPDKVDELEAILE
                     DVRLNIPRRTGRLPEVPDA*"
                     /db_xref="A0A0F9HX89_9ZZZZ"
     gene            complement(119069..120196)
                     /locus_tag="SR-VP_4-6_scaffold_141_2201553_prodigal-single
                     _98"
     CDS             complement(119069..120196)
                     /product="hypothetical protein"
                     /codon_start=1
                     /transl_table=11
                     /translation="MPPSPARSQSASTAFPWRRGEFHKFYSKMKIRVGGHNGSQPVEI
                     LKGDEFEYDGSICKYAGAEFQQPNLRAAIRDGWATMDEDSGGVSPAPFVSGRDVAVSQ
                     SKNTDLSRVQRRPRAPLSSDSLDEETVLEVSDRRNAMNPRTGQGHLGQSDNRRTASER
                     GVQPSVDDRMAVSASEVDDQDGIEISKIRTPTSLKVDILARPNAARDIELSMDHEKGV
                     GRFAGERRARPNVIQQEGITITTSNRMDRSSHVVEADETEGRHVGNVRHSTSAKRHVE
                     GMTIEDTSSRRAPKAAAPKAAAAPVPRPHVPDDASPKLKVAIRLCPKFPADWNFFAKP
                     QDKLSRIKKLGATSDLLDALYSVESPAMRKMLETKYKSHFG*"
     gene            120293..120865
                     /locus_tag="SR-VP_4-6_scaffold_141_2201553_prodigal-single
                     _99"
     CDS             120293..120865
                     /product="hypothetical protein"
                     /codon_start=1
                     /transl_table=11
                     /translation="MGNKFSLEQRTLAEELLETRKVGEKRTCKECGKEDFLGEFSGRV
                     IKHLTFLQVSFSTLCKTCSNKENVIRVKKARKENPDYVRTCMYWKRSKRMGVKSDLKL
                     RDVRMMLRCPCYYCGTSDSIITLDRKDSMDGYTRKNTVPCCLRCNMIKSDMPWEAWQK
                     LIPAVKNVAKLGLFGRWKEKMGSRPPERVR*"
     gene            120870..122840
                     /locus_tag="SR-VP_4-6_scaffold_141_2201553_prodigal-single
                     _100"
     CDS             120870..122840
                     /product="Monofunctional biosynthetic peptidoglycan
                     transglycosylase n=1 Tax=Sorangium cellulosum (strain So
                     ce56) RepID=A9G6V7_SORC5"
                     /codon_start=1
                     /transl_table=11
                     /translation="MKKLLVWADWLLRRAAIRIAVTAAVVTVVCLVLPKIILAVARTE
                     AKKAGYGLWADKAELRPWEVRLHDVKVSGERVDMTAEIVSVKFDGLLRAGDVTVDGAD
                     VTMKEAKRGPGEGGHRKITLSNATVRMDRPGLHATAVVRKVTLDRDGRVWADVDVIAR
                     AGRLTVDARGLRTDGMRPRESLDFRAKSVDVKVGGAEGTPREGKAEASVPMSLYADRL
                     TVQDDEVSAEAHGVQASASVIDGHKEYLAKAESVAVGDSSAEWATVTVRRNADSPEET
                     EVELSAESVETENRKLSKGEFSVRKLGVKAVVVSSEGMLSIADARVRVGEAKMTLSGS
                     VNAQEFRLRAEMPEVGCQNLLESLPQELVPRLMPPDGGRTRMGGTLSWHAEMTVDLPA
                     RKKPDVSIWLKNKCMIDSVPDELDVQRLRKPFRHDEYSADGRKITETVGPGTADWTPL
                     GSISPFMPVSVMAMEDPSFMSHRGILIQAIENSMEQNISAGKFVRGGSTISMQLAKNL
                     WLAREKTVSRKIQEAILTTYLEQKMTKTQIIELYLNIVEFGPNLYGVGPAARHYFAKD
                     PGSLSLSQSLFLASLLPNPKSAGFEEGKKVSQGRLDLLRKVMKMMLDRGTIGPAQYEQ
                     GLRETPVFGEPSSSGETEMVRSPGGIDPSEWK*"
                     /db_xref="UniRef100_A9G6V7"
                     /db_xref="A0A017T7K7_9DELT"
                     /db_xref="scl:sce2585"
                     /db_xref="A9G6V7_SORC5"
     gene            complement(122800..123702)
                     /locus_tag="SR-VP_4-6_scaffold_141_2201553_prodigal-single
                     _101"
     CDS             complement(122800..123702)
                     /product="Dehydrogenases and related proteins n=1 Tax
                     =Magnetospirillum gryphiswaldense RepID=A4U1A1_9PROT"
                     /codon_start=1
                     /transl_table=11
                     /translation="MTVRLGLVGAGAWGRNYLRTTAGFRDLTVSCVCRAKRTPVDGFS
                     EIPVTDDLGELLDSCDAVVVATPPASHESVVMRALCAGKPVLLEKPAALSATAVDRML
                     AAASKASLPLLVGHIHLFSPYFSSLRNWTRSWRNRSVLSTAGNVGPIRDYPSLWDWGP
                     HDVSMCLSLFGRAPDDVEAVRHECGPGVVDVLSLGFGSSRAVLRFGNGMDKKVRRFSV
                     SSADGEASYDDAGGTPLTFLGAPAVVPHAPPLKVMLDSFVLAVETGRVDWRYDPWLIL
                     ETAKVLDLADHVTSIRTDRFHPET*"
                     /db_xref="UniRef100_A4U1A1"
                     /db_xref="A0A0F9DXE0_9ZZZZ"
                     /db_xref="mgy:MGMSR_3377"
                     /db_xref="A4U1A1_9PROT"
     gene            complement(123706..124365)
                     /locus_tag="SR-VP_4-6_scaffold_141_2201553_prodigal-single
                     _102"
     CDS             complement(123706..124365)
                     /product="hypothetical protein n=1 Tax=Calothrix sp. PCC
                     7103 RepID=UPI000365BCC8"
                     /codon_start=1
                     /transl_table=11
                     /translation="VIRLNIGCGPSFFPDWINTDLVDMSAYLDMLRRVPPTPEWPDHQ
                     KLTSAYVHAGRISFAVQDFRKGVPHKDGTVDAIYFGQVIEHLHAIHEAPAFLKECFRS
                     LRPGGRIRITTPDLDLMLSAYTNNRMGDFASEQPPFYSSVTDDSKLSFLMFGASGSGC
                     TRENFEGHFHCYGRRGMKALLESVGFSDVTFGPKGPSFSECVDYGMSHSMGVEAVKPV
                     A*"
                     /db_xref="UniRef100_UPI000365BCC8"
                     /db_xref="A0A0C1UB03_9CYAN"
                     /db_xref="UPI000365BCC8"
     gene            complement(124362..125132)
                     /locus_tag="SR-VP_4-6_scaffold_141_2201553_prodigal-single
                     _103"
     CDS             complement(124362..125132)
                     /product="hypothetical protein n=1 Tax=Nitrospina sp. SCGC
                     AAA288-L16 RepID=UPI0003689E14"
                     /codon_start=1
                     /transl_table=11
                     /translation="MQLNQGSIDWFLPIKHEERYWRQFTGGGRTFLDIGAHVGTWTLN
                     LAPHFERVFAFEPDPRGWETLSRNLEMNGIKNVEIVPKAVSSKSGTINLTRFLNPCTN
                     TVMSQSDMGRNAESPIDVITVDTISIDEFVTSRGITDVDFMKVDAEGAEMMIVDGALS
                     LLRSQAPDLFLEMHGLFYDRLRAKIPFMRLDVLDGGRAGMSLLRHRDSWPAFSDPSEF
                     RVYPDGTSPTADDMRSLRLLHGIDWTAPADGFLSVGHQ*"
                     /db_xref="UniRef100_UPI0003689E14"
                     /db_xref="xau:Xaut_1955"
                     /db_xref="89792728"
                     /db_xref="UPI0003689E14"
     gene            complement(125149..126129)
                     /locus_tag="SR-VP_4-6_scaffold_141_2201553_prodigal-single
                     _104"
     CDS             complement(125149..126129)
                     /product="dTDP-glucose 4,6-dehydratase (EC:4.2.1.46)"
                     /codon_start=1
                     /transl_table=11
                     /translation="MTGQILVTGAAGFIGSNLARYLLENTEYSVFSVDRLDEAGSLER
                     LAALKSRFPSRLRCAWHDFRAPIQTGQISGPFDYIVHMAAGSHVDRSVKNPMLFLQDN
                     CIGTGNLLEWARVHCPTTKLLYFSTDEVVGAAADGEEFDELSPMNPLNPYAAAKAAGE
                     VLCSAWANTYGMPIVVTRCTNVYGPMQHREKFIPLCIDRIARDELIQIHAHGNKSSTR
                     FYVHVDDVSRAVIAVLQRGGTIGGRGTGRYGISGDQEYSNLDVAKTISDLIGKKLRYE
                     LVDFVPNRPRHDMRYAIKSTRLEELGWSPTVNFSDGLSAVVSDCLQASRV*"
                     /db_xref="man:A11S_953"
                     /db_xref="UniRef100_E3SJ76"
                     /db_xref="87483233"
                     /db_xref="E3SJ76_9CAUD"
                     /db_xref="4.2.1.46"
     gene            complement(126126..127310)
                     /locus_tag="SR-VP_4-6_scaffold_141_2201553_prodigal-single
                     _105"
     CDS             complement(126126..127310)
                     /product="Uncharacterized protein n=1 Tax=Magnetospirillum
                     gryphiswaldense MSR-1 v2 RepID=V6F4Z3_9PROT"
                     /codon_start=1
                     /transl_table=11
                     /translation="MEDFHVRHDCRLCGGPISEVFRLPDTPLANELSSSLDPGQDVFP
                     LYLSRCDSCGHIQLPVVVNPDRLFRHYVYRSGTSGLFVKHLHDFARDVAAPAGSLVVE
                     IGSNDGTLLAEYARLGSNVVGVDPAENIADIAERENGVPTVRAFFGKETLSHPLLAGR
                     KADLVVANNVFAHADDLSGILDGVRCLLAEDGRFVFEVGYLCDVVSRGLYRVVYHEHL
                     SYHHLGPLRGFLARHGLHLYDAVRVSTQGGSVRCFAKLSRPDDAAVSSGLADLLSAET
                     SDSVDVSRLSAVVAGARASLRQKLDDARSAGEIVCGYGSPAQLVTTCYALGLTEGDVA
                     FIVDDNPLKHGMFTPGLHWPIVPSSSFRQMRPDVCIIFSANFADDIISRHPGFVGKWI
                     IP*"
                     /db_xref="UniRef100_V6F4Z3"
                     /db_xref="mgy:MGMSR_3375"
                     /db_xref="V6F4Z3_9PROT"
     gene            complement(127324..128379)
                     /locus_tag="SR-VP_4-6_scaffold_141_2201553_prodigal-single
                     _106"
     CDS             complement(127324..128379)
                     /product="glycosyltransferase n=1 Tax=Nesterenkonia alba
                     RepID=UPI0003B79CC9"
                     /codon_start=1
                     /transl_table=11
                     /translation="LKIGIVATHSWPIPTPVHTGDVVILDLVVALHGMGHEVVMFSPA
                     GTRAPGRLCEMRASLGSATPSASECESECYSIHRTELLSCDVVHDFSIEKTIAELLMA
                     AGRPVVSTLLGGNWTRPRNGMNLCVWSNAMRDRGLHGRTDYWNTPTPDAGGPGQQPVT
                     DAHVVYGGIDTDFYCPDGYKKDGYSLWMNRWHPVKGFRQAIESARKDGFQLVMAGENP
                     SYMRWDAEKAWAREAVDLASGCKNISFEWLPPGEEVHHVAKRELYRRAARLLYPVQFQ
                     EPFGLSMAEAMACGTPVVGNAYGSVPEVTAGAGSTDVPPERCRDIAVSRFSRNVMAKN
                     YLVEYSSVLGGARWGGR*"
                     /db_xref="UniRef100_UPI0003B79CC9"
                     /db_xref="iva:Isova_2567"
                     /db_xref="F6FTA7_ISOV2"
                     /db_xref="UPI0003B79CC9"
     gene            complement(128376..129518)
                     /locus_tag="SR-VP_4-6_scaffold_141_2201553_prodigal-single
                     _107"
     CDS             complement(128376..129518)
                     /product="Uncharacterized protein {ECO:0000313|EMBL
                     :KKM79682.1};  TaxID=412755 species="unclassified
                     sequences; metagenomes; ecological metagenomes.;"
                     source="marine sediment metagenome.;""
                     /codon_start=1
                     /transl_table=11
                     /translation="VRIAVLYGRFCLSHRGTLPFAGHRADARGLTGSEYGFIRIAQEL
                     AALGHEVTAYTVSDEVSFEGLTVRPISSAHEIDSGVDLAVSINEPELLRDCKAKVRAC
                     EMWMNTFDYCEVGFEKHVDLWLSPSAGHRDMVMRTQHLVKHGVYYSADPGNWRVLPLG
                     CDPDRYPETSKVPGRVVYCSSPDRGLHWLLQEWPSIKKAVPHASLRIFYRLRPWLDEL
                     IRTVSDQPDIIALNSRAVYIDECLRRMSGPQYEITVCDSVSRDRIEAEMCAAEVMAYP
                     VDTIRWSEGFSCTILEGCAARACPVILDCDAVGDIYREACIVHPTGDIASWRDSVIAA
                     LSDHAVRASCNARARPFAESLSWKEHVERLLGAVSSVSRPDNGVPS*"
                     /db_xref="A0A0F9NE58_9ZZZZ"
     gene            complement(129509..129976)
                     /locus_tag="SR-VP_4-6_scaffold_141_2201553_prodigal-single
                     _108"
     CDS             complement(129509..129976)
                     /product="Uncharacterized protein n=1 Tax=Candidatus
                     Symbiobacter mobilis CR RepID=U5NDA2_9BURK"
                     /codon_start=1
                     /transl_table=11
                     /translation="MTDNDSYTSAVDRGAWPEDPRVPLDPPFVNASGFIQNLVLKPVS
                     SVASIGSVKGSVRSNHYHRTDFHYIYVASGSLAYMERPVGSLEIPTPVIFWKGDMFFT
                     PPMKEHATVFLEDTVIITMAKNVRSHEEHEADLVRVVFITPSIAEKMMADLCA*"
                     /db_xref="UniRef100_U5NDA2"
                     /db_xref="magq:MGMAQ_3681"
                     /db_xref="89012526"
                     /db_xref="U5NDA2_9BURK"
     gene            complement(129980..131077)
                     /locus_tag="SR-VP_4-6_scaffold_141_2201553_prodigal-single
                     _109"
     CDS             complement(129980..131077)
                     /product="UDP-N-acetylglucosamine-peptide
                     N-acetylglucosaminyltransferase 110 kDa subunit, putative
                     n=1 Tax=Phytophthora infestans (strain T30-4)
                     RepID=D0MS59_PHYIT"
                     /codon_start=1
                     /transl_table=11
                     /translation="MRLPVDIDTIWSSGRGLTGSEIAFFMYAIKLSERGHDVTVFTKV
                     TRTAQLGRVLCRPYEEWASEHRHYQWDALCSWMAPEPLVLAQPGTFRLFNQQVSDFNM
                     CGTGWEPHVDILAPLSHSHARHMSSMCSLPRGQWRVMYNGVDTSEFRPAEKVPGKMVW
                     ASSHDRGLHWLLESFPAIRRRVPHAELHIFYDPDGMNRFSGLPEQNINPGDVELGMRS
                     RYCLEAIRRLSGMGVHLHSSVSRERIRSELASAQVLAYPCDPVRYTETFGVAVLEAMA
                     SGALPVICTSDAFGELWGGTAPSVPPPFSSNKGEYADLVVRALSDGQFRSDAVASCVA
                     RASEFSWDALTSVLEQTLLTSGSSGLSAVNW*"
                     /db_xref="UniRef100_D0MS59"
                     /db_xref="D0MS59_PHYIT"
     gene            complement(131122..133620)
                     /locus_tag="SR-VP_4-6_scaffold_141_2201553_prodigal-single
                     _110"
     CDS             complement(131122..133620)
                     /product="Uncharacterized protein {ECO:0000313|EMBL
                     :KKL70391.1};  TaxID=412755 species="unclassified
                     sequences; metagenomes; ecological metagenomes.;"
                     source="marine sediment metagenome.;""
                     /codon_start=1
                     /transl_table=11
                     /translation="METRAPVSCCLIVKNEISQIESCLKSVRPYVEEIVIVDTGSTDG
                     TFEICAKYADVHERFSDCNDAEGRILDFSQARQKSFDLARQPWVMWVDGDDEVAGADK
                     LAFLIADQRARGLTDPALIMLPYEYSHDDSGNVTCLHYRERLCSPKSAFKWVNPVHEV
                     LVPVSNMNTVKTDEIRMIHRRAQSGKTIESGRNLRILKAYYDRVGDTDTRQLYYLGLE
                     YANAGDLRTSIEFHKKYVARSGWDDEKCLSCLEIAKHHQTFGEYDQAIEWALKSTTVK
                     ENWGETYFSLGKSYYFLAQRGGADARRNWERSVGFFRLGLKMPVTDTILFVNPMERAF
                     EVHKFLNIALNSIGDVSGALESVEAGLRADPSDEGLRMNANLYEEHLARLMIEDKLVV
                     LVGKGKMTMDTASFVKEAIHGRAHVRPADVPADVPADVPADVPADVPTAALLPAEIPS
                     LPSFGFVQTQHPLDIVLYVGPGIEPWTPATFGKSGLGGSETMVLEMAKRLATIGNRVR
                     LYGDCAGMAGTFDGVQYLHHDQYRNLNCDVLITSRRPHAVDDAFGVKARARICWLHDI
                     HCGDALSHARALRLDRILCLSQWHAETVKAHYRFLHPSQVIVTRNGIDLSRFSGNVPR
                     NPHKMVYSSSPDRGLQTAIMSMAPIRARVPDAELHVFYGFKNWEASARGDAGQMNTIS
                     FLKDLMTEHSVNGVRFHGRVDQSRLAREFMSSGVWGYPTWFVETSCITAMEAQAAGLR
                     VVTSPIAALNETVGGRGTMIGGDWLSPEYGSAFVDAVVNAMTKTDDSDRVALVNFSRD
                     NFGLDSLAVEWDQMLHRVVDEVERDVVPPYRLAR*"
                     /db_xref="A0A0F9EVZ2_9ZZZZ"
                     /db_xref="gwd2_scaffold_29_104"
                     /db_xref="csq:CSCA_4706"
     gene            complement(133660..133830)
                     /locus_tag="SR-VP_4-6_scaffold_141_2201553_prodigal-single
                     _111"
     CDS             complement(133660..133830)
                     /product="hypothetical protein"
                     /codon_start=1
                     /transl_table=11
                     /translation="MTPAEVEFDVTDDSQVKALLLRHSGPVRSSGLTVVEQPEAPVSM
                     SSLGRLSLRSGS*"
     gene            complement(133869..134300)
                     /locus_tag="SR-VP_4-6_scaffold_141_2201553_prodigal-single
                     _112"
     CDS             complement(133869..134300)
                     /product="DNA mismatch endonuclease Vsr n=1 Tax
                     =Desulfovibrio fructosivorans JJ RepID=E1JRB9_DESFR"
                     /codon_start=1
                     /transl_table=11
                     /translation="MSKRARSRLMSKIRSEGTKPELRLRRLVRTASGRPLSYNVRSLP
                     GSPDVVVPSLRIAIFAEGCLWHKCPVHFRMPKSNTLFWEDKIRKNVLRDRKNRAALRL
                     AGWTVWRIWEHDLRPNGLGRTLRNLRKRFVRAVALLSPGIP*"
                     /db_xref="UniRef100_E1JRB9"
                     /db_xref="E1JRB9_DESFR"
                     /db_xref="dgg:DGI_2026"
     gene            complement(134315..134695)
                     /locus_tag="SR-VP_4-6_scaffold_141_2201553_prodigal-single
                     _113"
     CDS             complement(134315..134695)
                     /product="hypothetical protein"
                     /codon_start=1
                     /transl_table=11
                     /translation="MAFIGLRVPADAARILEGHEVPGERLSASDMHVTILYLGKSVPV
                     VELAKAMVASFGVATMTSPLSLSLDRVTNFPVGNDGWPLICRLESPELQRLNSDLRAE
                     FTRLGLPFNNKWPDCSERRLSLSP*"
     gene            complement(134735..135313)
                     /locus_tag="SR-VP_4-6_scaffold_141_2201553_prodigal-single
                     _114"
     CDS             complement(134735..135313)
                     /product="hypothetical protein"
                     /codon_start=1
                     /transl_table=11
                     /translation="MVDIRPHRRLAVLFRPPHFNDLVDVSDFVSVMYEHVGVASFGSE
                     MFAYTSTAVLRRMFSSVGMKLLVDCSDASNASLSAAEGADFVTTSVGLVNSVTASCSG
                     RSKVLVRVVDDMDLEFVKVSAADGVYCDASFVARAKSSLPAGPIIFASGGDVVQAVKA
                     GADFATVGDPVLTAKDPARAARSLAEEFREFT*"
     gene            complement(135316..135519)
                     /locus_tag="SR-VP_4-6_scaffold_141_2201553_prodigal-single
                     _115"
     CDS             complement(135316..135519)
                     /product="hypothetical protein"
                     /codon_start=1
                     /transl_table=11
                     /translation="MRELLLAFVLLATPTDRYEVHRQCFDCLSSCRRSDRPACEASCR
                     ALKASSCRSRGLGPGPTLTCDCT*"
     gene            135554..135901
                     /locus_tag="SR-VP_4-6_scaffold_141_2201553_prodigal-single
                     _116"
     CDS             135554..135901
                     /product="hypothetical protein"
                     /codon_start=1
                     /transl_table=11
                     /translation="MRRKYSLCRRVGTEGYLAEDRPEIMGRALAVQAVGTARVFVRPP
                     GGDGPIKTKEKFYRVWSEASDSLKTIGRLYPDGKFHPLKTARTEETMSTPGWGKALRE
                     MRKAVVVHQVMTE*"
     gene            complement(135903..136304)
                     /locus_tag="SR-VP_4-6_scaffold_141_2201553_prodigal-single
                     _117"
     CDS             complement(135903..136304)
                     /product="hypothetical protein"
                     /codon_start=1
                     /transl_table=11
                     /translation="MQRTASGDAVFQAFDQAIESYLTKNRQAIEKEFRTSAGRPVQDS
                     EVDSFIQGLGDSLYETVQPDPAHVKRFVDFYVSPDKLQKAVTAAIESASAYTPGRAAA
                     DLVAIADALDRARTPSATKLVAALDRVASRL*"
     gene            complement(136338..136664)
                     /locus_tag="SR-VP_4-6_scaffold_141_2201553_prodigal-single
                     _118"
     CDS             complement(136338..136664)
                     /product="hypothetical protein"
                     /codon_start=1
                     /transl_table=11
                     /translation="MDPGTGEQEIVIRSAMTMLPGSVRLNVVRKAEYDETRGNSQGVW
                     FEWKSVKGREFFLRAGVANRGGNRKVAIPAMAVLGSEEISDVRILWDRDFRLKRHLLA
                     LFVMEA*"
     gene            complement(136694..137788)
                     /locus_tag="SR-VP_4-6_scaffold_141_2201553_prodigal-single
                     _119"
     CDS             complement(136694..137788)
                     /product="Uncharacterized protein n=1 Tax=Blastopirellula
                     marina DSM 3645 RepID=A3ZLJ4_9PLAN"
                     /codon_start=1
                     /transl_table=11
                     /translation="MIPWADQLKSSGISIHIICTGAGAGLQQKLWEVPGSSAYLSGAS
                     FPYRQAETDKTLGFVPGSYCSPEAAIDLACVAYQRAYSFGGKKPVGLGLTASVASERE
                     HRGEHRVHACLITDEQVVSVDHVLTKGVGSGQRDSDGRTCDLFGLGLIRLAIDPSSRN
                     LAVGHRDSTASALERFYSHPFFVKNGERSADVPKDVVLMPGAYNPPHPGHLGMASEVA
                     KQALKPVVFHVTADGPHKAPLTLQDLLKRARMLRGHDRLFTRGDSLYLDKARRFPGVP
                     IAMGADALARMLDPKWGQPVLPMLYELSQLKTRFYVTSRPVDGDVLTMYKVFERSGIR
                     DYDLLTQMFYQVDGLWDISSTQVRAEVLGT*"
                     /db_xref="UniRef100_A3ZLJ4"
                     /db_xref="A0A0G0MPK2_9BACT"
                     /db_xref="chl:Chy400_3161"
                     /db_xref="A3ZLJ4_9PLAN"
     gene            138044..138403
                     /locus_tag="SR-VP_4-6_scaffold_141_2201553_prodigal-single
                     _120"
     CDS             138044..138403
                     /product="hypothetical protein"
                     /codon_start=1
                     /transl_table=11
                     /translation="MEYEKFLTKVIDDGIEAAKKSYATRPDKLRGAVAGFESCRGKSP
                     EELRSALESAGKATTMARICKAGNYWEVRCFEAEIEWVCNVVSSAMASQNAPTIVSPT
                     ARGLMKAADVLGVRGAS*"
     gene            138400..138939
                     /locus_tag="SR-VP_4-6_scaffold_141_2201553_prodigal-single
                     _121"
                     /gene="coaD"
     CDS             138400..138939
                     /gene="coaD"
                     /product="coaD; phosphopantetheine adenylyltransferase (EC
                     :2.7.7.3)"
                     /codon_start=1
                     /transl_table=11
                     /translation="MTQRTPTAVYAGSYDPFTYGHKAVAEDALKIFGKVVIAIGVNGS
                     KTPLFQTERKIEIIKGYWPDEKFGVGERLHVTTFSGLLTQFCKGWTDSQAVLIRGLRA
                     VSDFESEMVVAAANRRLSGQVSTVFIPTQPEVAYISSSVVKEIARNTNRIEDLLPYVT
                     QDVAEEMLSTIGRGHHPKK*"
                     /db_xref="tcm:HL41_01660"
                     /db_xref="A0A075WRL9_9BACT"
                     /db_xref="UniRef100_UPI0003B47185"
                     /db_xref="2.7.7.3"
     gene            complement(138941..140164)
                     /locus_tag="SR-VP_4-6_scaffold_141_2201553_prodigal-single
                     _122"
     CDS             complement(138941..140164)
                     /product="hypothetical protein n=1 Tax=Dyella japonica
                     RepID=UPI000300C19F"
                     /codon_start=1
                     /transl_table=11
                     /translation="MTFKSYIKHPRFKHNTAGVNYTPKQLAAFYGFSSVGDGSGKNVA
                     VIELGGGYVQKDLDAYFKSTGQTVKPVIFHSIGGAQNAPGDPNGADGEVMLDLCVIGG
                     MAPGVQMHCYMADNTDAGFLKAIQQATADRMDCISISWGAAEDQWSSSSVASFNAAFQ
                     AAANAGITVTAAAGDNGSSDGETGKHVDFPASSPYVMGCGGTSLPSTSPINEVVWNDG
                     SAGGATGGGVSSLFALPAWQAAANVPGGKNRGVPDVAGVADPNTGWIVVVDGQNMVIG
                     GTSAVAPMWAALSAILGAALGKNLGFWNDRIYSLQAGAMRDITSGNNGTYVARSGYDD
                     CTGNGVPVAPKLFALLKGAAPLPPPVPTPPAPLPPPVPTPPAPPVPTPPAPPVHTDTI
                     VITGATKITVNGKTV*"
                     /db_xref="UniRef100_UPI000300C19F"
                     /db_xref="dja:HY57_04900"
                     /db_xref="A0A075JYH6_9GAMM"
                     /db_xref="UPI000300C19F"
     gene            complement(140205..140546)
                     /locus_tag="SR-VP_4-6_scaffold_141_2201553_prodigal-single
                     _123"
     CDS             complement(140205..140546)
                     /product="hypothetical protein"
                     /codon_start=1
                     /transl_table=11
                     /translation="MTQPAQAQITGGAPAPESIESILGEELKDLRKEVDTLVQHGLSE
                     EEAKGLLDWAAELEGKIKAVAAVLANPSPETVSKYLRYVASCVASSRSRRFASSSLRL
                     LQAALERSARA*"
     gene            complement(140740..142239)
                     /locus_tag="SR-VP_4-6_scaffold_141_2201553_prodigal-single
                     _124"
     CDS             complement(140740..142239)
                     /product="Uncharacterized protein n=1 Tax=Serratia phage
                     phiMAM1 RepID=K7YIT8_9CAUD"
                     /codon_start=1
                     /transl_table=11
                     /translation="MELETQERAISAAYAAVSLFSQRMRPEVTLPLLKSLGDVAMIEL
                     QSGCFGKQKYSEFVELSKNASFNPALRLVKGWDPSKVPPDDAFTVLDLLRILSEDDGN
                     RLLLESESFKYSRIGRNTLDSSEVLNEEEQKEVDELTAKMAMERNAKKIAEYAARVAA
                     ITAGKEALKFDPYPAPDGYSVSNLVYNEDRPNVSVQVRKPGKVDISGRVTPELRDLLP
                     KEVDTAITRNYTIVKDGLVNVKVLPARLTDETVAKLERGLPGIGEIAKFGKGDPFFSF
                     LLDLESLPVINRKMVKAVSAAEFFRTCYELTRVQAAQKVYNSYVKELIPSKKAEGLAD
                     KYGAPAAAWLDEQGFKDYGFNPKRVVAPATDVYMSKELKVSLKGLSSLPSLKDYRAAV
                     AKGKLNAAAQLMKPTVDEVESFLASDIYSKAAAKEKVLEAWLEGQAKATKARARELLH
                     LVSQTTFTIIVGQVWFSEFASLDENSMTITVDGVSVEAKAELSEREVKI*"
                     /db_xref="UniRef100_K7YIT8"
                     /db_xref="K7YIT8_9CAUD"
     gene            142278..142967
                     /locus_tag="SR-VP_4-6_scaffold_141_2201553_prodigal-single
                     _125"
     CDS             142278..142967
                     /product="Gp210 n=1 Tax=Mycobacterium phage Myrna RepID
                     =B5LJI0_9CAUD id=4886 bin=ACD12 species=Mycobacterium
                     phage Myrna genus=unknown taxon_order=Caudovirales
                     taxon_class=unknown phylum=unknown tax=ACD12
                     organism_group=OP11 (Microgenomates) organism_desc= OP11"
                     /codon_start=1
                     /transl_table=11
                     /translation="MKNCSKCGLPKPIDEFHFRNKKTGTRHAHCKACKGVYNNTYLEK
                     HSDDKIRKCAVCKFPKDIEDFPVRNKAKGTRQRFCKECSNKYRGPWYQKHRKEQMVRG
                     KKSQKQRRLSHREKIIEAKKKPCVDCGHQFHWFLMEFDHTQDNKLGKGVSWLAGRVSM
                     KKVLAEIDKCELVCVLCHRIRTWNRAHPENQITSGHEQTEGAVSMTAPSSHAVPHLAE
                     PNLYPAAPGLA*"
                     /db_xref="ACD12_166_1"
                     /db_xref="88211839"
                     /db_xref="B5LJI0_9CAUD"
     gene            complement(143229..144098)
                     /locus_tag="SR-VP_4-6_scaffold_141_2201553_prodigal-single
                     _126"
     CDS             complement(143229..144098)
                     /product="Putative uncharacterized protein 100 n=1 Tax
                     =Klebsiella phage KP15 RepID=D5JFE8_9CAUD"
                     /codon_start=1
                     /transl_table=11
                     /translation="MEPTSFAVSDSLYLTSLPVSWKEPAKPKEVPTNHLAVIDCSGSM
                     AYDLPKIREQLKKKLPKLLREKDTISIIWFSGRSQFGTLLEAEPVATLTDLKDVEQAI
                     DRWLRPTGMTGFKEPLEEVPNLVARVSKKTPGSVFSLFFMSDGCDNQWPRQDILKAVE
                     KAGSSVASATFIEYGYYADRPLLTQMAEKSGGALIFAEDFDRYVPAFEAAIQKRQSGA
                     KRVEVKIPGDPIAGFVYAFSGNDLLTFAVEAGSVQVPEDTKEVWFLSPSVVGILAGKL
                     VDMTNPSLVGKVA*"
                     /db_xref="UniRef100_D5JFE8"
                     /db_xref="D5JFE8_9CAUD"
     gene            complement(144148..144468)
                     /locus_tag="SR-VP_4-6_scaffold_141_2201553_prodigal-single
                     _127"
     CDS             complement(144148..144468)
                     /product="hypothetical protein"
                     /codon_start=1
                     /transl_table=11
                     /translation="MVPYSSSGTTSSVVCFSTEVYSSSNVFPWMHGTVAYSPELEDVP
                     TPTKADAARAAMREFLVSVRPRAYRFSAPTLDPRPRLMLQMVHRLRCPSRGPRRLPRL
                     SRPA*"
     gene            complement(144604..144711)
                     /locus_tag="SR-VP_4-6_scaffold_141_2201553_prodigal-single
                     _128"
     CDS             complement(144604..144711)
                     /product="hypothetical protein"
                     /codon_start=1
                     /transl_table=11
                     /translation="MSTSKKTAKKAPAKKTPAKKAATKTPSKAPAAKKA*"
     gene            complement(145013..145519)
                     /locus_tag="SR-VP_4-6_scaffold_141_2201553_prodigal-single
                     _129"
     CDS             complement(145013..145519)
                     /product="Tax
                     =RIFCSPHIGHO2_12_FULL_OD1_Uhrbacteria_60_25_curated"
                     /codon_start=1
                     /transl_table=11
                     /translation="MSELTISQALRNAARLKGKLAEYRTRAAASVTYRVSSKPAYNFA
                     EVLKKVDSARDELIVLESRLAITNALTLVEFSGKQVTLTQAVKLLQEYKGELAWLKGL
                     NVRQAATTYDDEVVYVKGEHTTQQAEVTCALPEATRSDRMDEVQSAFDALNDLVERKN
                     HETPLHAA*"
                     /db_xref="88098399"
     gene            complement(145529..146566)
                     /locus_tag="SR-VP_4-6_scaffold_141_2201553_prodigal-single
                     _130"
     CDS             complement(145529..146566)
                     /product="Dihydroorotase, homodimeric type n=1 Tax
                     =Spirochaeta africana (strain ATCC 700263 / DSM 8902 /
                     Z-7692) RepID=H9UMP0_SPIAZ"
                     /codon_start=1
                     /transl_table=11
                     /translation="VNDLVIRTPDDMHVHLRDGEMLKSVAHFTSDVYARALVMPNTSR
                     PIVTGQDVCDYREQILRSTVEMDSVPAFEPLMSVKLLKRTTPLLRDAKAAGAIAAKFY
                     PEGVTTNSEDGVADIRELEGALGEMDRLGMVLCLHGEVPGVFCMDREAAFLDHLRWIS
                     REFPGLRVVLEHVTTAAAVDAVFGLPDNVAATVTAHHLFHTLDDVVGGMLSPHAFCKP
                     IAKTPADREALRAAVTSGSPKFFFGSDTAPHLRGRKECSSGCAGVFSAPCALEALAVA
                     FEEEKVLHRLEAFVSQFGAEFYGLPLNTGTVTLSRHGWVMDPEIVGVVPFFAGNAIPW
                     LVTRDRYGSTL*"
                     /db_xref="UniRef100_H9UMP0"
                     /db_xref="sfc:Spiaf_2759"
                     /db_xref="33709416"
                     /db_xref="H9UMP0_SPIAZ"
     gene            complement(146563..147534)
                     /locus_tag="SR-VP_4-6_scaffold_141_2201553_prodigal-single
                     _131"
     CDS             complement(146563..147534)
                     /product="Uncharacterized protein n=1 Tax=uncultured
                     bacterium RepID=K2A8E7_9BACT"
                     /codon_start=1
                     /transl_table=11
                     /translation="MIVRGVDFGHVLNSSGARGFFGEGYWFHRCVPGLNYRGSTFVAK
                     TTTLEERAGNMPLGPRWRPRELAPKCIVVKPFKGVTLNSVGLSGPGIRPLLHAWNWND
                     PGQPWMISLMSVRDTPVGRAEEILRMAEAINEMKLPSYVGIQLNLSCPNVGLDPAALV
                     EDAATQVDSLSLLGRPLFLKVNVLFPVASVVSLSRLSAVDGFIVSNTIPWGKLHGDID
                     WKGLFGSEISPLTHIGGGGLSGRPLLPLVTGWVRSARELGFRKAIVGGGGILSVSDAA
                     QMIVSDVDAIELGSVSILRPWRVASIIKYANATIPLRRPVLRLAGAA*"
                     /db_xref="UniRef100_K2A8E7"
                     /db_xref="87738689"
                     /db_xref="K2A8E7_9BACT"
     gene            147594..149474
                     /locus_tag="SR-VP_4-6_scaffold_141_2201553_prodigal-single
                     _132"
     CDS             147594..149474
                     /product="Putative uncharacterized protein id=3454716 bin
                     =GWB1_Spirochaetes_59_5 species=Ralstonia pickettii
                     genus=Ralstonia taxon_order=Burkholderiales
                     taxon_class=Betaproteobacteria phylum=Proteobacteria
                     tax=GWB1_Spirochaetes_59_5 organism_group=Spirochaetes"
                     /codon_start=1
                     /transl_table=11
                     /translation="MTKAIVQDVLRSTILESEEVKTGQWFWVKDGKDKWLGCVVTVGS
                     NYFELECPTGGSARVHADEFDSECERENNPDSVINGHVSDARNTVESLMGEVRALTAR
                     LAVTGGQELGTGEECQALAVATEGKNYSEYSKSLVKAKKEDLPELFGKIEKANKSMAA
                     WMAAKVIPLKAEAAGMKGVIEQIEDRVFNVELYAGLVEQVVLCSDGEPAPIGEKIRLL
                     QRRHYMDEECLAHYEVGGMEMKNIGAFDRWICKKKNRDRLLPFSRCVVAFRVRRNEKW
                     REGWSVADFIQIFHLKEEDKTTFLYMRNGDRVYRLETQIEFGEQLFPDIRQLRPNDAM
                     WAKVWASGSVQSVISEGEYLEKKKQWEEEEAERKRGLAKAKPDEKWKFRSWEGRPDHE
                     EYKPFNRTNVFYDDISADMQSKLKKHNRIALVLQGVLDRSPVFHPHPQWQIWTEAGFG
                     QALELVHDDSFALPAGPPPDFEAYRKRLNLQLKPGCVTIGQQDFWERHEAEKENRRRE
                     NDHRTRGRHYEVHHYSPYGNPGPGDLARPVAVNKVGKCTYAWSRERQIETWGHGRGEA
                     IPVRFEVPARKLLCADAYTLGDFRQFFDDPRTRADYLRWAPFLLEAEEYKAGNRKVRE
                     LG*"
                     /db_xref="GWB1_scaffold_265_122"
                     /db_xref="rpf:Rpic12D_4876"
                     /db_xref="86112716"
     gene            complement(149471..150064)
                     /locus_tag="SR-VP_4-6_scaffold_141_2201553_prodigal-single
                     _133"
                     /gene="pyrE"
     CDS             complement(149471..150064)
                     /gene="pyrE"
                     /product="pyrE; orotate phosphoribosyltransferase PyrE (EC
                     :2.4.2.10)"
                     /codon_start=1
                     /transl_table=11
                     /translation="MSNTKDYEKGCRAHVLTLIREKSVWVVPVGQEFTLSSGDKSRVY
                     CDLKKTALLHEAAEPLAALILAKAAELGKPVAYAGVALGGCHLASIASSFSSGAHAIH
                     VRKEAKDHGTKNLIEAPDMPSGSEVVLIEDITTTANSALKALAALQGAGYAVLGIITV
                     VDRRNAWSKESPDMTVGGVPILSIFRIEEFVPEEPKA*"
                     /db_xref="thn:NK55_05820"
                     /db_xref="V5V6K4_9CHRO"
                     /db_xref="UniRef100_V5V6K4"
                     /db_xref="2.4.2.10"
     gene            complement(150083..150202)
                     /locus_tag="SR-VP_4-6_scaffold_141_2201553_prodigal-single
                     _134"
     CDS             complement(150083..150202)
                     /product="hypothetical protein"
                     /codon_start=1
                     /transl_table=11
                     /translation="MGEVPKLPPLWQMIAMISALLAAQETVIWAYREWRSRRK*"
     gene            complement(150215..150673)
                     /locus_tag="SR-VP_4-6_scaffold_141_2201553_prodigal-single
                     _135"
     CDS             complement(150215..150673)
                     /product="Uncharacterized protein {ECO:0000313|EMBL
                     :KKM07193.1};  TaxID=412755 species="unclassified
                     sequences; metagenomes; ecological metagenomes.;"
                     source="marine sediment metagenome.;""
                     /codon_start=1
                     /transl_table=11
                     /translation="VTLPDRTSFPDWTWNRLVHPDRHVVVCEDYLNQQVRIASHFGDT
                     FDPQGRVQFSFVPGALSAAAVMHVQAVDLVILDHDMPNGNGHNLLQWMASTGRRSVPV
                     LTFSGIPENNRRMMEFGSRSGMTSMHMFGKNDVIDGHADEVIKVLLGLVG*"
                     /db_xref="A0A0F9K7N3_9ZZZZ"
     gene            complement(150670..150876)
                     /locus_tag="SR-VP_4-6_scaffold_141_2201553_prodigal-single
                     _136"
     CDS             complement(150670..150876)
                     /product="hypothetical protein"
                     /codon_start=1
                     /transl_table=11
                     /translation="MDTTADTVIITSNVPPCVVGTCSCCGGRVAVPGFVLVGKTDTTP
                     TCLDCGAKAAPPPLHGPVVQTVLP*"
     gene            150914..151636
                     /locus_tag="SR-VP_4-6_scaffold_141_2201553_prodigal-single
                     _137"
     CDS             150914..151636
                     /product="Uncharacterized protein {ECO:0000313|EMBL
                     :KKM86751.1}; Flags: Fragment;;  TaxID=412755
                     species="unclassified sequences; metagenomes; ecological
                     metagenomes.;" source="marine sediment metagenome.;""
                     /codon_start=1
                     /transl_table=11
                     /translation="MFDRKAYMKIYNQLPEPKAALKARFVQFAVENPDLMRGYWNSYY
                     DRVKEAAFQILGDECFSCKETEPEFLSIDHVNNDGHAEPLHHKQIYAKIARGGTEGFR
                     LLCRNCNSGRAVKAARESVSKSSLQPGPDCEKCGTGTVLDANGWKRCQKCVRNRLYFM
                     KVKAFAVFGGKCSCCPESDPDRLNIDHVREDGGKNRSKPAAVYASVVRGNADMSRYQV
                     LCFNCNHSKHVGGTCVHQRRKT*"
                     /db_xref="A0A0F9LHV9_9ZZZZ"
     gene            complement(151633..153006)
                     /locus_tag="SR-VP_4-6_scaffold_141_2201553_prodigal-single
                     _138"
     CDS             complement(151633..153006)
                     /product="OmpA family protein n=1 Tax=Marinobacterium
                     stanieri RepID=UPI000255A61D"
                     /codon_start=1
                     /transl_table=11
                     /translation="MKTVRKLPMAIVLIGLLGTGGFVAFRLRSPSPMAADSASAEPAS
                     SVILPSGTSLRLCGSNTIGSELAPALVEEFLAAKGATDVRRETSSSSVVVSGSLGGER
                     FSADVRSAGTGTAFKEMAASRCDIAMASREASPDELASLGSGTSEHVLGLDGIAVVVN
                     DQSPVTSLDVSQVSALFSGSIQSWSAVGGRQGSVDVVSYDEKSGTYDTFKKLVLGDSF
                     LVPSARRMSASSDVVRAVSSSPSAIAYTSLSSARGVKVLSVAEVGSPPVTPTVWTVAR
                     ESYPLTRRLYLYTSSSHSRPVADSLVLFAMSDSGQGVVSRCGFVDLSVKAEPVILCPS
                     CPAQYVQDTAGYRRLSVDFRFRNGSSDMDSRATEDSERVVAFARKGSSVRFVGFADNS
                     GSPSVNQKLSYDRAERVRSSLVGLGLPSVTTASFGMGSLMPAASNATESGRQRNRRVE
                     VWVAGQN*"
                     /db_xref="UniRef100_UPI000255A61D"
                     /db_xref="lch:Lcho_4359"
                     /db_xref="107242603"
                     /db_xref="UPI000255A61D"
     gene            complement(153060..153227)
                     /locus_tag="SR-VP_4-6_scaffold_141_2201553_prodigal-single
                     _139"
     CDS             complement(153060..153227)
                     /product="hypothetical protein"
                     /codon_start=1
                     /transl_table=11
                     /translation="MEEDDDLVDFEDEEDPDGDDGATELGEDMNWPSAIAYVAFFLTI
                     ALMWHDCFGRH*"
     gene            complement(153236..153487)
                     /locus_tag="SR-VP_4-6_scaffold_141_2201553_prodigal-single
                     _140"
     CDS             complement(153236..153487)
                     /product="hypothetical protein"
                     /codon_start=1
                     /transl_table=11
                     /translation="LSLAAKVWGPGEPEPPDGVLTHLTSAPVNWFREEPAYAAELYAL
                     ERGPRMPSEYLVHVRDVDGLLHRFIVRAALELVVRVRQL*"
     gene            complement(153489..153917)
                     /locus_tag="SR-VP_4-6_scaffold_141_2201553_prodigal-single
                     _141"
     CDS             complement(153489..153917)
                     /product="hypothetical protein"
                     /codon_start=1
                     /transl_table=11
                     /translation="MTEKVEITVGENSVEVDQKFYRIATGILTMGVPIMDVFEGYAGD
                     GPEAVAQRVEDAAQGTPNDFVSIVFPDSDSMEFFSGFLLQHRLFPGSDGEPQVDGSFC
                     VEMVDGDLCTTYFISVDPVHLPSLEACLVAHTPSLSSELN*"
     gene            complement(153932..154351)
                     /locus_tag="SR-VP_4-6_scaffold_141_2201553_prodigal-single
                     _142"
     CDS             complement(153932..154351)
                     /product="hypothetical protein"
                     /codon_start=1
                     /transl_table=11
                     /translation="MRLYIPACGDRITLEAPWSFTLVLESRNVEFAKTRKIIESAPKY
                     GGIRDGRFGYQTVSVTLDAGTTLECDRVYVRTFNKSRVQVENDYDSITWKVINDKGKA
                     VPRSRFWTKLPDTYGIEYGTVDMYRDRVKLAKLVMES*"
     gene            complement(154348..154551)
                     /locus_tag="SR-VP_4-6_scaffold_141_2201553_prodigal-single
                     _143"
     CDS             complement(154348..154551)
                     /product="hypothetical protein"
                     /codon_start=1
                     /transl_table=11
                     /translation="MSDAEVASYLAWTVGREQTLGLLDGITSVPFRRGPGLCPPPARV
                     PRPVLTEVRSPYEILISHAYDAA*"
     gene            154792..155196
                     /locus_tag="SR-VP_4-6_scaffold_141_2201553_prodigal-single
                     _144"
     CDS             154792..155196
                     /product="hypothetical protein"
                     /codon_start=1
                     /transl_table=11
                     /translation="MEASLRQRTSSVVVTGEPTPGGSVISGMSSVLVIRKSALPSLPK
                     NVQKYVEEFFREREVLGIPCLVAQRHAYHPSHTRWGNGMAPCHSVDLMHYGESDRGKE
                     VGDELRLAEKERPEDVYEAHVDESHDPSINCD*"
     gene            155214..155540
                     /locus_tag="SR-VP_4-6_scaffold_141_2201553_prodigal-single
                     _145"
     CDS             155214..155540
                     /product="hypothetical protein"
                     /codon_start=1
                     /transl_table=11
                     /translation="MDTDDIRAAVEAGRDRLEAGLRAGRPETWRCDRRTGDVWCLGRL
                     IDARYAGLDPERRRELGWAFSRMVRSAEDPFEVAAKVVRVGDDGSDVGEVTKDHWTAK
                     NHRRWG*"
     gene            complement(155537..155851)
                     /locus_tag="SR-VP_4-6_scaffold_141_2201553_prodigal-single
                     _146"
     CDS             complement(155537..155851)
                     /product="hypothetical protein"
                     /codon_start=1
                     /transl_table=11
                     /translation="MDYLVPLPSGSVILVHPSEWDGGPRRREPGEYILYFMEVRSPSG
                     SAYVYSRDRDSSAGDFSDFGSFCEELVREGYASPGDAAAVIEFLERDPESVSLAASVM
                     MT*"
     gene            complement(155851..156039)
                     /locus_tag="SR-VP_4-6_scaffold_141_2201553_prodigal-single
                     _147"
     CDS             complement(155851..156039)
                     /product="hypothetical protein"
                     /codon_start=1
                     /transl_table=11
                     /translation="MTPPAEDNFYVYKYVRKPEGGGGPYYCYERTCGNEDAARERVKE
                     LGDRAVYLVDHLIEDAFY*"
     gene            complement(156023..156361)
                     /locus_tag="SR-VP_4-6_scaffold_141_2201553_prodigal-single
                     _148"
     CDS             complement(156023..156361)
                     /product="hypothetical protein"
                     /codon_start=1
                     /transl_table=11
                     /translation="MSDSPLVLKISLVPFVENLGRSSVGVVATGDSRALVLVLAESVG
                     RLLGQASDGRAPDDLFVYVDPLPIGSNTVVSVFPAIAGRRTFKDARDSYVPSGPPSLR
                     VGLPDDDSTR*"
     gene            complement(156396..156821)
                     /locus_tag="SR-VP_4-6_scaffold_141_2201553_prodigal-single
                     _149"
     CDS             complement(156396..156821)
                     /product="hypothetical protein"
                     /codon_start=1
                     /transl_table=11
                     /translation="MADLDPSVVPDDFLVHVILRVSDEPHPAATAHVLHVDSLGHADA
                     LSWAAAHLDVLRFLALGELGGDMTELAEYCCGIMSPPDPALGHGGWRQRAWELYFAIR
                     NPDYRDPTLDDEPGGVSREEFEEHLRAAADGTADDGATC*"
     gene            156843..157379
                     /locus_tag="SR-VP_4-6_scaffold_141_2201553_prodigal-single
                     _150"
     CDS             156843..157379
                     /product="hypothetical protein"
                     /codon_start=1
                     /transl_table=11
                     /translation="MTDHPLHYVSEYDILDRIAARFGLDFTVDENLGRVDERDEYGSR
                     SSRDATGAEIQMWRLLVPDELRRVCDNIWVQHGDGKKVMALPATPEEVYSNTLYHEIT
                     YVSAEDAVALLGLPCFEPNLDRQTLLDGLIGSVHGEWKVYVSRQVPQGYCHDRGKGEG
                     RGGPRSCTRSGRRGSEEW*"
     gene            complement(157536..159032)
                     /locus_tag="SR-VP_4-6_scaffold_141_2201553_prodigal-single
                     _151"
     CDS             complement(157536..159032)
                     /product="Uncharacterized protein n=1 Tax=Bacillus cereus
                     VDM053 RepID=R8PQT9_BACCE"
                     /codon_start=1
                     /transl_table=11
                     /translation="MACARCGDPDHSFFGFCNGCSQLSGWLEQYPALQSILSPESIAL
                     LQRGPSLSDKPRLDAGCQICRRRFDVELVSLLKQYRRNFDSGSAVLYRCHRCSKSGKT
                     GVSVDSVMSVIDLPATVDRFGGLPKNVKTGKVVARCEDCSSTKEVKLSSILHQARRHR
                     QSGRTCVYKCFGCGVQRPDAIARSSAARAKQLGDGFRSGLERAMASRLSSLGLVFIPQ
                     FEVGLYTWDFFLPDHSVLIDVDGEYWHADKKRIAKDQAKLTYTERYYPEHRAFRLEER
                     NFLNPNIVDKIVRSIVGSMPEIEPSDFSLSEVRVVRIGGKGEPTALYSDFLDAFHYAG
                     RGRAGVSVYGAYLGDDLIAVCKFNSVTRTEVASSRGLKCKQVLELDRFCIHPKYQKKN
                     FASWLISRCVFLVFSRHPDVRELVSFADETFGHSGVIYKASNWVLVGKTRPSYHYMDV
                     SGLTINKKRVYDIASKLKMTEAAYVTKHGLERFVEKPKTKFVFPRPAR*"
                     /db_xref="UniRef100_R8PQT9"
                     /db_xref="A0A0F9IYS3_9ZZZZ"
                     /db_xref="R8PQT9_BACCE"
     gene            complement(159134..160036)
                     /locus_tag="SR-VP_4-6_scaffold_141_2201553_prodigal-single
                     _152"
     CDS             complement(159134..160036)
                     /product="Gp27 id=3256196 bin=GWB1_Spirochaetes_59_5
                     species=Bacillus phage G genus=unknown
                     taxon_order=Caudovirales taxon_class=unknown
                     phylum=unknown tax=GWB1_Spirochaetes_59_5
                     organism_group=Spirochaetes"
                     /codon_start=1
                     /transl_table=11
                     /translation="MNASMNPFGVQVVDNSIRESIVDKHIGTPAGRRRLAASMIQPLR
                     ERRDYSSVGRKTFLVEQIPDGALAIYDKDPDVTAYVIGEEGESITAVMKPRRVIFPLF
                     EIAALPKAPLTQIKERRYDLLKRMQDLGKAQIQAAEDDRVFSIMDAIAVNGFDELAGG
                     TNPDIPVVAPISPAVLADAFAEIEFHDLRVARVYMNARDYADIRKFGRDVLDIESQAT
                     LWKTGMMATGWNAQFIVSRLVPAGVVYCCCEPEMFGRIPVRTELTVLSADNPEERTIG
                     FSMFENLGIGAYNPRGLVRLIVTR*"
                     /db_xref="GWB1_scaffold_2035_10"
                     /db_xref="86110473"
     gene            complement(160062..160751)
                     /locus_tag="SR-VP_4-6_scaffold_141_2201553_prodigal-single
                     _153"
     CDS             complement(160062..160751)
                     /product="hypothetical protein"
                     /codon_start=1
                     /transl_table=11
                     /translation="MGIGGQESGPGLNQGALRILYSLIKDTIPVLSSDGFTQANPNVV
                     TTPSAVSTTLPANVKRGVLGGSVAFTRPDVGANTVGGAVLVSAAYVVGTRPLGLFIND
                     AAGNAYENLPAAASGKSPFLRGGSVGVKLYETQKQTTVSYSGGAVGAGGVVGTALTYN
                     VGDKLYASVNGLLTNDFTDSYEFQWIQAGLLGSGVSGACSEPNVTRLGTVIAPPDSTS
                     SEMFLTLAFIG*"
     gene            complement(160958..162238)
                     /locus_tag="SR-VP_4-6_scaffold_141_2201553_prodigal-single
                     _154"
     CDS             complement(160958..162238)
                     /product="Uncharacterized protein n=1 Tax=Eimeria maxima
                     RepID=U6M6Z9_EIMMA"
                     /codon_start=1
                     /transl_table=11
                     /translation="MNRQRSTWSSKPGSESAPRQAATSRKADIFTMNQEHPQPSPVEY
                     ENGDPDSWAETPTTNKNVELDYEGDHVKRNEVGFGEIRKDTFDHKDSKEWGGSGKYDN
                     AREAAVLRKSSFALDLSRELLRTDNAGALMDQATELMALPARTIASTLKRIEALSPDS
                     LPRDRKVRRATACCKLASRMLPGGASEKDVERLASVVMTMDDPTLRSILKIVASVRVA
                     EDQEEEQQGHQGQQEQQAQQEQQSQEQQQAQQEQQAQQEQQSQEQQQAQQEQQEQQAQ
                     QEQQQCMSQEDMQALDQMLAEEAHCEPGMPGAPAPELTEIFAPPVAVPAVPMMAATAE
                     AGDVTFDDEDDEDPRLAGESSELTSLFDEHPEVQAQREIQAATSQAGGYGPSPATRTA
                     SASAKRIGQVQAAPAKRRAEGDDLANLWERPPAL*"
                     /db_xref="UniRef100_U6M6Z9"
                     /db_xref="U6M6Z9_EIMMA"
                     /db_xref="gau:GAU_3104"
     gene            complement(162281..163879)
                     /locus_tag="SR-VP_4-6_scaffold_141_2201553_prodigal-single
                     _155"
     CDS             complement(162281..163879)
                     /product="Hedgehog/intein hint domain protein id=3256189
                     bin=GWB1_Spirochaetes_59_5 species=unknown genus=unknown
                     taxon_order=unknown taxon_class=unknown phylum=unknown
                     tax=GWB1_Spirochaetes_59_5 organism_group=Spirochaetes"
                     /codon_start=1
                     /transl_table=11
                     /translation="MSFRRTAHAIVSKTAIHFDEWMDELRQQHEGAVSKDYVGRIAKD
                     VLRKCDPKQYLLSHATIVASVDTYAPKGSTTGKRMERGVQIDVRYPDFRVKPACQEII
                     NNNGDAWERSLLLSTYRTFIGAPNYLEHIQIPELSKGFIVDAIARDLGDTCYVDILVA
                     TDRKHQILVRDIMAGNINSMSMGCISLFTCCNRCGNVASDDTQLCPCIMYDGKGNKFA
                     DEAGVEHKLGELIGHVSVPNSNTFIEASWVRNPAFRGAQRRNFLNDDMASSVAFSQAL
                     ARGETISLRRSMDPLPSGLPHAASVSNPSMRLAEGQDQSQGDEPAFSKPDDAPGGQGP
                     DDDGAQDDGADDMPPIGGDSPAPSIPDSGGPDKMQGLVDKAQELLLEGIVKGLGDKLA
                     PKPEDVPTATPSLSDADLNETLLAASRGPASVEDVRRKFAGQGALIRFYAATRRAVLA
                     GRTAGLTPRDLIVFSWIHDTVRSAAMPAPLYRAAMSAGPLSSYPSERSYVATAGVKLG
                     RKLTAAEQKFFVRIGRIASAPLSI*"
                     /db_xref="GWB1_scaffold_2035_7"
                     /db_xref="86110470"
     gene            163937..164473
                     /locus_tag="SR-VP_4-6_scaffold_141_2201553_prodigal-single
                     _156"
     CDS             163937..164473
                     /product="hypothetical protein"
                     /codon_start=1
                     /transl_table=11
                     /translation="MKEKRLKDGKRDPRKLKLSTEGEKPAKRTDAWRPAKPGSIQKTG
                     RGPKEHRFIVLDNGVEHHVFDPETSLHVGKHDKKIGVVYRFRDGLERFSASTGEYVST
                     TDRGLVPWDGTGGERGVRRAAAVVALHKGKVTKPTKSMIDGLCKPGAWGSQEFWKKLV
                     EAHKEASDLGLLKEVMES*"
     gene            complement(164451..165035)
                     /locus_tag="SR-VP_4-6_scaffold_141_2201553_prodigal-single
                     _157"
     CDS             complement(164451..165035)
                     /product="Uncharacterized protein n=1 Tax=Haliangium
                     ochraceum (strain DSM 14365 / JCM 11303 / SMP-2)
                     RepID=D0LL34_HALO1"
                     /codon_start=1
                     /transl_table=11
                     /translation="MADVPAPVQALMAEILAEFPAFKVVMKGDSRLMGAVDVFLKVVT
                     LWRMKAFLTGFITTVGYTVYVPAAIWGDQDPFDMLCTLRHERVHMRQRRKYGMALFTF
                     LYLLFPLPAGFAYFRMKFEREAYAESLMAAAELGQSPEVVLGDSWKNMIVTSFTGPSY
                     MWMWPFRKTIENWYDQAASVAVSSAKAARTPSPP*"
                     /db_xref="UniRef100_D0LL34"
                     /db_xref="hoh:Hoch_6055"
                     /db_xref="D0LL34_HALO1"
     gene            complement(165162..167036)
                     /locus_tag="SR-VP_4-6_scaffold_141_2201553_prodigal-single
                     _158"
     CDS             complement(165162..167036)
                     /product="Uncharacterized protein {ECO:0000313|EMBL
                     :KKK67505.1};  TaxID=412755 species="unclassified
                     sequences; metagenomes; ecological metagenomes.;"
                     source="marine sediment metagenome.;""
                     /codon_start=1
                     /transl_table=11
                     /translation="MGSRVAFVDDVAAAKDFTSGDVVRKTDFRNFFPSPYAGRVVFVD
                     YRNGTVQVQWPWGSEQEYPTELIRDLSGDVAPPVSLDQTYSTWSQTRFENDAAALKAD
                     AKWRKSLTASVVARYEASTAPLWRAACKAHHDGLDEIAAFMSLSAGLSEQYGDDAVRL
                     TVANLYDAGRTLSPRLALYWKDKGRRYKVTQREKSIGKIRCPRCGAEGMRPRTYRANK
                     KVLSCTGCGFSISPKDLIWDEALPGGVTVPTPAEGAEIPDPPSKKKAASDLLSIASAL
                     HGSDPAAARALVAAVVAAGFRPRFSVINPGVKTWEQHMDEMLSVLKSLDQELGSALTD
                     YEDADEFAKFFEDGISEEEELRKVLDRTRALGKVASRVSADEQTSGFKDFFKSMSKKL
                     KKDKKNDDPSAVPSYQMDDKAMDDFVEGSRDWADASTYIEQEYSENREFFDGAKALLA
                     DMDDVRIEPTRDKIRAIRDRIPALIKRGQEILSGARKHLSDAVQLEDGDGPVNEDGKP
                     VQLEGDEPAAAPAPDTHGGQDPKHFQWTVKHYVDMLRESLDDPDKMKKYLKELYNEVG
                     PQLKAASSDPFAYRGQAKHAAVRAAARRVITPVLIKIAQMRPSTRPVLLPILRAAAGR
                     *"
                     /db_xref="A0A0F8Y1T0_9ZZZZ"
     gene            complement(167093..167620)
                     /locus_tag="SR-VP_4-6_scaffold_141_2201553_prodigal-single
                     _159"
     CDS             complement(167093..167620)
                     /product="hypothetical protein"
                     /codon_start=1
                     /transl_table=11
                     /translation="MPQIDKKIAAQVLDTLDSTGNEVERLMRAGFLDPKVAGELIHHI
                     DSSADRIQVAAFGPNGLEAYKAKMAKIAKVIKQDSDEPYMKTFENVNAPEKVEADEPY
                     MHKTEPSFNSKSIPTFDQDASATVSERNEYDVRDLSEWTDKTTKQPSWPGGSSGKSTK
                     QGSERRASAPKTWAP*"
     gene            complement(167675..168967)
                     /locus_tag="SR-VP_4-6_scaffold_141_2201553_prodigal-single
                     _160"
     CDS             complement(167675..168967)
                     /product="hypothetical protein"
                     /codon_start=1
                     /transl_table=11
                     /translation="MPNDLSPAEREDREADRLLNRKPAPSRKHRERRAPRHEQRRRRV
                     REKDPDTTKRRESAVSDADLDRYLRDLEHLTRYDDDADEDFDFDKAMEALSDAVDVPR
                     SVIDRLVEEQDEDGMADLLRGHEMDLDPGRLDDIDRALGLAAFNGAFSPMSPRTGAYY
                     GVRDVRGNPTDSPNTVSLPDRRYFTNKDYDAIVKFAGKLLDEDWLKYGWDDGAKDAPL
                     RAALDLSIQTANGNAYQSKIDSETYDLLLNRLAKWGYDTFSDTVLPMKAPTGDNRSAS
                     AMTIKKTASYQQIVQVASDLRDTNPSASLQIIKSLRSLISTEAAPVGTISDAAAVGTP
                     KAGVAAGREIISAAEIKTALQVASGDLAEVPLPVLLKVAAASPAAKAALGPFILAAAK
                     KKDKKKGKGKGKIPPQFLKNMKKKGDKKASIAAEDTVW*"
     gene            complement(168999..170804)
                     /locus_tag="SR-VP_4-6_scaffold_141_2201553_prodigal-single
                     _161"
     CDS             complement(168999..170804)
                     /product="Uncharacterized protein {ECO:0000313|EMBL
                     :KKM74617.1};  TaxID=412755 species="unclassified
                     sequences; metagenomes; ecological metagenomes.;"
                     source="marine sediment metagenome.;""
                     /codon_start=1
                     /transl_table=11
                     /translation="MATKKTPSNSRLGVTRQDSDQSLSRQQLTKLERQARRESRQSIR
                     VANYGGSPMGGFSGYGSSPTNVVDAHSQFYSPQLSTDFLELPQSEREKRELFRFWYTT
                     HPIVGAAIDFHTDVPMSKIRLSLPKGKDRRRNKQILHFYEEMCRRVRMFQVLYDATHE
                     YWLQGNVFIFAEDQDMLPEVPEELTMDITEEEIGEVDYVGRSTRRRIKKLEPKPPREQ
                     HKAILDFVAKNYRGWEKLTILPPEQVKLEVFQYTNKTKMELIPSEKDRLVVLRAQNTS
                     DPEAAKIAADIPDMIKDRLLNGQPIPLNTSPYQDYYCSSFCYHLAHKKPAYDDRGTSI
                     LERCLRTLLFQDKLRQAQTSIASRAMTPKRVVWGDKMSETDVEGIRDQIDQALQDPDF
                     TVVANFELHWDEIGSRDRLLDLSTEYEITNKLLFIGLRITESMLTGESTYSGERIHLD
                     VMNTMYLLYRETMAQFVEEQLFAPVAEKKQFFEIDEDGNRNLLYPKLQFTRLALRDNT
                     ELQDFMYNLYQKGSMPIAYIYDLLNIDVDDAHDQLQKDAFTLKDSNMNELIRAALTSI
                     GDSLAEDTDVKEKVHKNLGLKPAGKGGDRFGKGDE*"
                     /db_xref="A0A0F9MZD6_9ZZZZ"
                     /db_xref="GWB1_scaffold_2035_3"
     gene            complement(170822..171421)
                     /locus_tag="SR-VP_4-6_scaffold_141_2201553_prodigal-single
                     _162"
     CDS             complement(170822..171421)
                     /product="hypothetical protein"
                     /codon_start=1
                     /transl_table=11
                     /translation="VAARKAKKKTSRERSASRAREERRASESLALTRASAAYSEALDV
                     ISGAATSLARGARALDLARASAVSPDLVKYGLVSRLRPADLRRAVHGVSRDLVSKLAF
                     ARASDLVVPDGTEEAYGLLVSRLAAVSDLVSAALEDFGSSLPRTALKPHPVIRDLILS
                     ASSAASLFNRLVGAGRAKASVHVSAVRDEIVSGKDVSFY*"
     gene            complement(171430..171678)
                     /locus_tag="SR-VP_4-6_scaffold_141_2201553_prodigal-single
                     _163"
     CDS             complement(171430..171678)
                     /product="hypothetical protein"
                     /codon_start=1
                     /transl_table=11
                     /translation="MDAGVKDTAAFRIIRQITDHVWGSDTDIDDQDVVLICRSFWGRG
                     GSWESLLSGDMKSVGYLEEAVDELVAPRKLDEACGEAR*"
     gene            complement(171702..172343)
                     /locus_tag="SR-VP_4-6_scaffold_141_2201553_prodigal-single
                     _164"
     CDS             complement(171702..172343)
                     /product="Uncharacterized protein {ECO:0000313|EMBL
                     :KKK64819.1};  TaxID=412755 species="unclassified
                     sequences; metagenomes; ecological metagenomes.;"
                     source="marine sediment metagenome.;""
                     /codon_start=1
                     /transl_table=11
                     /translation="MTSVVKNCPEHGPILQDQCYLVGSSTRCKQCELQRARARNISNR
                     YKVLQHYSGPEPFCAFCGESNPSFLGLDHVNNGGKKHQVLAKFSSATSWARSNGYPPI
                     FQVLCHNCNILKTWISGSSLSAARNFAVKTEVFTHYSSGTPKCLWCDTHDIRLLTLDH
                     IDGGGNAHRRSISEKLKSGGPFYRYLKRASFPTGLRVLCFNHNLGLICSGKPR*"
                     /db_xref="A0A0F8ZEA6_9ZZZZ"
     gene            complement(172340..174322)
                     /locus_tag="SR-VP_4-6_scaffold_141_2201553_prodigal-single
                     _165"
     CDS             complement(172340..174322)
                     /product="Uncharacterized protein {ECO:0000313|EMBL
                     :KKL79751.1}; Flags: Fragment;;  TaxID=412755
                     species="unclassified sequences; metagenomes; ecological
                     metagenomes.;" source="marine sediment metagenome.;""
                     /codon_start=1
                     /transl_table=11
                     /translation="MPSIEKKSYSQLTDALDDVVSKRRRRKHDDSGSADEFDPGFLTI
                     LEFIDRFKLLPNGLYPVQRFILKLYYNIPLDAVLPPNLGDRIRVSKTFRRSVAVEMTE
                     VDYLQHLYDHGRCNIRVQDFKPRRELILVLGRRSGKSMLSSIISAYELYKLIAREYPQ
                     AYYGLLPSTEIRVLCIANDKEQAEIVYGEINNHVQHVDYFQSSLKRNTQSFMKFRTKS
                     DNERFKKDSQKATISATFKSSIARGIRGRGCMACILDELAFFVNDGKSSADQVYRAMT
                     PSLKQFSPKDPKNRRTPIGPSDGRMICISSPDAKDGLFYKLYELSKSGGVASSQMLMI
                     QAPTWEVNPTVDESDYEVERAKDPRAFETEYGASFSDRVRGWIENAQDLLDCCIENLR
                     PLVRGTPREPFFAGADLGIAGDGTSISLSHIIDGRIQLGYHETWCAGVAWEESNPHLV
                     GPPTIPYARTLADVQRLDVDELVDWFFSLSRRFYIINGLLDQAFGVIFEQKLHKKGLS
                     QFETRRFTASDSSDMYQNAKMLMYTRQLGLYDYPTPERGESSDLMNMLHSPHVSELLE
                     LQATSGGKNIIVVSKPSIPGKKDDFSDGFARSVHLAAEYVKANPGVLDASKVNLAPLL
                     PRRPQLSSVFAQQRARARFHGPPPKERRIPASMRRR*"
                     /db_xref="A0A0F9FMN6_9ZZZZ"
                     /db_xref="GWB1_scaffold_13411_1"
     gene            complement(174351..174986)
                     /locus_tag="SR-VP_4-6_scaffold_141_2201553_prodigal-single
                     _166"
     CDS             complement(174351..174986)
                     /product="Uncharacterized protein {ECO:0000313|EMBL
                     :KKL79752.1};  TaxID=412755 species="unclassified
                     sequences; metagenomes; ecological metagenomes.;"
                     source="marine sediment metagenome.;""
                     /codon_start=1
                     /transl_table=11
                     /translation="MDDDGPEDGDGPEDGDDIHDDQKPQRPRGNLIVLPGGKTVDPIA
                     DLGVDYVEKQSKVSAVSPEIVDPVAIDAEVRERDKFVTDQRLTDVVRRRGTAHEIGDA
                     VLAEIVEELAHLKFERRKAVKAGKNTANYSVSRIAGLRSFADLVLKRLEASRTERLDL
                     KSPRLQAIFKVWMEQFYEAMEKSGIEPQVIDLVFQQMKADMLGWEKRMETE*"
                     /db_xref="A0A0F9HXF9_9ZZZZ"
     gene            complement(175006..176964)
                     /locus_tag="SR-VP_4-6_scaffold_141_2201553_prodigal-single
                     _167"
     CDS             complement(175006..176964)
                     /product="Uncharacterized protein {ECO:0000313|EMBL
                     :KKL79753.1}; Flags: Fragment;;  TaxID=412755
                     species="unclassified sequences; metagenomes; ecological
                     metagenomes.;" source="marine sediment metagenome.;""
                     /codon_start=1
                     /transl_table=11
                     /translation="MARIPDEFESGIGDVDSVLHNQGVSDLSWLNVDVESYREQEALP
                     RQNLDCIPELQSALSWDGKDPRVPEINPMRPHTTVNRNPLDRPEATLRSNSSVTNRLA
                     AYVVAGLPDQVIATRLRSEFSPEQLSASHTEAAEILAEKGLLGNVYVDAKHFPRCAQD
                     GPHREFVAKAAKRALFVLAKEACGGCVCNKSGSCSSFKKRLTAEIPYDRKTAASYLPQ
                     LASENRLVPGAVQAVVASGSTPETIRGVLRNAFLRPVASSPPETPQTIQHRSIPKAKP
                     VTEADVASFRDRQAASVCDPMPGSMARVVAKRMMQGRYDVASIVASSDAEVRGLSRDH
                     GLLGHTFVDADCLGGVRETLSFVKKMAFPPDFVLFRAPTSADQASPELAELSRLSSVV
                     RQRPSLTVENFSLALRRAVSSGRITPDQASAAAQRVAATPFSDWASAVAHVNLTEAPA
                     QLRHVDYQTAPKVAMHHGTTTGESAAAQMDPEEVRRTISHLMNTGLGGRKLQSAVLRR
                     YARSDLAQVPSVGQALVRDDGVQGSYFIDPTAYKDYGRGCQTASDHFRKLNSVPNVLA
                     SSGCTGCRLQTHPGWCSKLAKTLIRQVPEEVRLEVAERRRLPVVQASVPVRNPVAEFE
                     LTSELPVEIAAPRVAKGEISLSGQSVTD*"
                     /db_xref="A0A0F9F075_9ZZZZ"
     gene            177050..177481
                     /locus_tag="SR-VP_4-6_scaffold_141_2201553_prodigal-single
                     _168"
     CDS             177050..177481
                     /product="Gp210 n=1 Tax=Mycobacterium phage Myrna RepID
                     =B5LJI0_9CAUD"
                     /codon_start=1
                     /transl_table=11
                     /translation="MKKCGKCGRSDVEFHKNRSKADGLHDRCKGCQKDTVNGLYATDT
                     ERVKERKKKTQIRRVLANKHFINDFLQSNPCKDCGEPDPVVLEFDHVRGKKIQAVNLM
                     VIRGFSIEKIKQEITKCEVRCANCHRRKTAKERGYFKTRAA*"
                     /db_xref="UniRef100_B5LJI0"
                     /db_xref="B5LJI0_9CAUD"
                     /db_xref="glj:GKIL_2486"
     gene            complement(177468..178760)
                     /locus_tag="SR-VP_4-6_scaffold_141_2201553_prodigal-single
                     _169"
     CDS             complement(177468..178760)
                     /product="hypothetical protein"
                     /codon_start=1
                     /transl_table=11
                     /translation="VPSALPTDSALTKAVDTFGYGPYDGQRDDDLHGEDDESREPAGS
                     SLPSEPSDGFDMEFLLSYPQEQALGPKHASARTRSIDWFLSSLLPGDGDRPPPGPRPA
                     DKTVDDLAAPPSDVRTSDSALPSDSDNPAARSDYYDKMTMGCLEGRPLVPDITDEEIF
                     DAVNQVLSSAMGDIWPSEDSGSYVTTEEKDVSDQSDITYELEETDEPWMAYREKGGHY
                     VDQDGYLETFPEPDRNEESQEDSLGALGNAWSGYTVEDMSNPAGFPTDNFTEEADYMD
                     ESPNQPEIWHLQPFGFASMGESRKFPMTTMKTATDIEKVRELTAAFLKEHGRKSIVRR
                     SVLSFLQGEGLPQYLASDVIRCMKHDHGILVPDVMDTFPLAKDAPEDLRRLASLHGRL
                     LELSMTTPDGRVSSRLSKCAASVARALAKLERGYSRLP*"
     gene            complement(178738..180060)
                     /locus_tag="SR-VP_4-6_scaffold_141_2201553_prodigal-single
                     _170"
     CDS             complement(178738..180060)
                     /product="id=2799763 bin=GWB1_Spirochaetes_59_5 species
                     =unknown genus=unknown taxon_order=unknown
                     taxon_class=unknown phylum=unknown
                     tax=GWB1_Spirochaetes_59_5 organism_group=Spirochaetes"
                     /codon_start=1
                     /transl_table=11
                     /translation="MTPKDLESIALRVAGVGTVRTAGRVEFVKDPGVLRRDVRVEGFK
                     WDPDIHRNLAKTLWAIDRSHSYGMAALRLFSKMSSSEFSPDGLLGGRGYIQKVKDLRA
                     NLGQAVEVLSTFADTMHDEVNADHWRAAMEDGDPSTKDIVSEAATANPEQYVQQSFQE
                     EVPSAEEGLDSYENPEPDDFNPFVEGEDDPDDEEEEWWATPGEGVQVASAAGGEEVPE
                     PGPKSAVPTDEGDQEEGSSLVEDIMNTTGGPARGPYFAAIDRLIERFPRTAAFRRSGD
                     AIVIADSSVDPSSLPGGPRILHVGPAESPEELGGYSDDQFSAVDAPGYDGFQGNDPVY
                     EGQDANMDGVTGYGDPTDGDSTTFKASSVASMAERLASNTYSWLPGSRNEKLMPYDDL
                     GASADAVAWMAANDSPEPPAGMVPRPVKPPEDPLWEAVRSNRAERSTY*"
                     /db_xref="GWB1_scaffold_1297_48"
                     /db_xref="89410481"
     gene            complement(180057..181031)
                     /locus_tag="SR-VP_4-6_scaffold_141_2201553_prodigal-single
                     _171"
     CDS             complement(180057..181031)
                     /product="Uncharacterized protein {ECO:0000313|EMBL
                     :KKN98919.1};  TaxID=412755 species="unclassified
                     sequences; metagenomes; ecological metagenomes.;"
                     source="marine sediment metagenome.;""
                     /codon_start=1
                     /transl_table=11
                     /translation="VASDLCKKCGLPGEFRTRKKRGKTVVLSTCKECEKAYNRTYHLE
                     NREIVLARLSNRVEKDRTCTVCLLPKKKDEFHRLATQCKSCRKPLGASSYSENKEELN
                     AQGRDRVKRINDGIFCLLGDTCGECDESEREFLTVDHVNNDRQQERHPNSLIWKLDIL
                     EGRRDLSSYRVLCRNCNEARQRRNPTQLLKPRPLVGRSKDCQTCGEDLDLSFFYARGN
                     GTWKNSCSLCMRRAAFKTAESCYRLLGGACRCCNVSDPFKLHVDHVHDDGSVRRRLGE
                     KTGTHLYEKILRGELNLSDFQVLCANCNYSKMRHGGICLHSLMTSEVA*"
                     /db_xref="A0A0F9V4K8_9ZZZZ"
     gene            complement(181040..181732)
                     /locus_tag="SR-VP_4-6_scaffold_141_2201553_prodigal-single
                     _172"
     CDS             complement(181040..181732)
                     /product="hypothetical protein"
                     /codon_start=1
                     /transl_table=11
                     /translation="MDTAALVELYRTASVAIDGYFCNGLAGRDKKDPVYQYVVEGRDV
                     PATYTGYSSCADRAHAKLWRLGCRRKFVNREERSPLPHDWHTGQNISSLHDIAAGSPC
                     LVNASGFACPPGKDWVPAPGAEMLIWNSGNDAHSLSILSFDGTTARTANYGTMGMSAM
                     SFPGCKEGSAPLVLVGNVWHYGSKVVQRVLTMEGIVASLTGDPDLTGIDGVLLEGMSE
                     VLDAIAPLKASS*"
     gene            complement(181738..182019)
                     /locus_tag="SR-VP_4-6_scaffold_141_2201553_prodigal-single
                     _173"
     CDS             complement(181738..182019)
                     /product="hypothetical protein"
                     /codon_start=1
                     /transl_table=11
                     /translation="MSKLDVSDLRFSSSSLDDFFAPRSQPVVRSASVGAKVRVANLHQ
                     LAGFSRFADTDTLVRVSQQDFWKLGQDGEGYFIERLVSDDEGPIRETGK*"
     gene            complement(182080..182982)
                     /locus_tag="SR-VP_4-6_scaffold_141_2201553_prodigal-single
                     _174"
     CDS             complement(182080..182982)
                     /product="Uncharacterized protein {ECO:0000313|EMBL
                     :KKL51949.1};  TaxID=412755 species="unclassified
                     sequences; metagenomes; ecological metagenomes.;"
                     source="marine sediment metagenome.;""
                     /codon_start=1
                     /transl_table=11
                     /translation="MATVSGSGFDFSLESTGGLWRWRVLSQNVSGAGVSYEVVCIDTP
                     WGSLYQTAIPIPADVIQAMAQGIVDMQQQLSPLLALVTPAQVSFVIVITEGDPNLVAA
                     NIPFFNAGAFGSSLTATATPGAPWLRADPGQVAGLGKNDQGAFTVTLLTGSLTSSGTP
                     YLAVVNLQDNRAPSTLISLAFSVSVLPRPIIAVDQPSVSFNWYQTTATGDGPFTVSVS
                     NAGPSSSSMDWAAATINCSPWLSVLPDSGGPLSSSASQAVQFSLVSGSIPPIPGTYSE
                     KVRFSSPSASNGYVDVQVTLNILP*"
                     /db_xref="A0A0F9CRZ6_9ZZZZ"
     gene            183031..183369
                     /locus_tag="SR-VP_4-6_scaffold_141_2201553_prodigal-single
                     _175"
     CDS             183031..183369
                     /product="hypothetical protein"
                     /codon_start=1
                     /transl_table=11
                     /translation="MDHSWTCKVCRAKNAAGAKRCALCRNQYAMEMAAPRIEEAVPPQ
                     EWEEDSKVIDALNARMERANAVMGKESIPPKAAIRIVVPDNPLGWLIVAIIVLALAMT
                     LAVLKTILAF*"
     gene            complement(183366..183953)
                     /locus_tag="SR-VP_4-6_scaffold_141_2201553_prodigal-single
                     _176"
     CDS             complement(183366..183953)
                     /product="hypothetical protein"
                     /codon_start=1
                     /transl_table=11
                     /translation="MDPADLSARLRSVADRVDASRRPSLSLVAAELRSILASVAGEDK
                     CTCAPGVVNAACPVHGDGYEEPKRVSAALRSISQRILASKSPSRSAVARELRRVLASM
                     DQGQVSAGPTKVFVSEDWWDVNQVRELMEEVGGSDLRECEYGLYGFVAPAAAASKLQS
                     EPGVSAVDSWEEANGTDPNVDFQPVDGEKSPPVDL*"
     gene            complement(183981..185852)
                     /locus_tag="SR-VP_4-6_scaffold_141_2201553_prodigal-single
                     _177"
     CDS             complement(183981..185852)
                     /product="GIY-YIG catalytic domain-containing endonuclease
                     n=1 Tax=Paramecium bursaria Chlorella virus NW665.2
                     RepID=M1I1N8_9PHYC"
                     /codon_start=1
                     /transl_table=11
                     /translation="MEVLDILVGMGIPRSAVDTESLSDIVRVSGATIIGVLCGCGAKK
                     TVKVASILRTVRRSGVYRCMSCSITEKHKDPAYQKSHSAGIIGSWTPEKREKQSAISK
                     DLWSDPSFVEKVTDSSTEAWKSPEMRKVASVRTISLWENLEYRARYEAMWADPGWREE
                     DSKRIKAVWESSAYREKQEAFKSSREHKELQSDLAKRRWEDPSYRSMVVDSMNLLWSD
                     PALRKVMSDRVLELWKDPEYVEKQRLAALDPDLMFLKSENAKRQWGNPEIRATIISGI
                     KEAWEDPEYRARASAISKKQWEDPVFREQQAIKRGQILTGGKDSILERTAQALLTALG
                     IPYVRHYVVGYFEFDLFIPGSNLLIECNGEYWHSLRKPADAAKFTYVDEHFPQYRVLY
                     LWERDFMNPGLIRQKLMTELIGAEDPALEQRDFSFDDLTVKPLDVKEKIPHSYYSAPE
                     EFLQSFHYAGYGRSAKSVYGAFLGSELVAVCKFSTPVRQEVATSMGLRQSEVLELDRF
                     CIHPLYQKKNFASWLISRCSRRAFDDHPLVRTLVSFADSTFGHTGVIYRAANWSFMHI
                     VRPDYHYVGPGGFVIHKKTLWDHASKNGHSEADYAVSHGYVKVFGKEKLKFSLARPS*"
                     /db_xref="UniRef100_M1I1N8"
                     /db_xref="A0A0F9IYS3_9ZZZZ"
                     /db_xref="M1I1N8_9PHYC"
     gene            complement(185914..186696)
                     /locus_tag="SR-VP_4-6_scaffold_141_2201553_prodigal-single
                     _178"
     CDS             complement(185914..186696)
                     /product="Uncharacterized protein {ECO:0000313|EMBL
                     :KKM24336.1};  TaxID=412755 species="unclassified
                     sequences; metagenomes; ecological metagenomes.;"
                     source="marine sediment metagenome.;""
                     /codon_start=1
                     /transl_table=11
                     /translation="VSHLVISDPQDISSRFSNKQRLGCDGESAFEMDDLENIIERSLS
                     PAPEEDLLSPGGHLPDFGAVEHHLDRIPAREADLIEMYFRDSMKQEQIARYFNITQAA
                     VSYRLHRGIRRIQFLRTIPELDREDFEVELGPKFSDQDREILWLMYETTCQSEIAKRL
                     TLTQGRVRHRFFRALNKIKELIADEARDVEARVRLDQRKGARTGGDEELLQEVEDATK
                     ASRYAKYWTVFFAISDKHFNILHEVSLPQFRDRGEAQILSVG*"
                     /db_xref="A0A0F9I9Q0_9ZZZZ"
                     /db_xref="GWB1_scaffold_1297_39"
     gene            complement(186832..187833)
                     /locus_tag="SR-VP_4-6_scaffold_141_2201553_prodigal-single
                     _179"
     CDS             complement(186832..187833)
                     /product="Uncharacterized protein {ECO:0000313|EMBL
                     :KKM24337.1};  TaxID=412755 species="unclassified
                     sequences; metagenomes; ecological metagenomes.;"
                     source="marine sediment metagenome.;""
                     /codon_start=1
                     /transl_table=11
                     /translation="LPERTVLVDGNNLLHRAYAVFVTNRSDDPMVSPSGYPTGLIYGF
                     LSLLSDWVSSISDPTGMLVFFDGVPRRRLAMDPDYKRKDPGSVRPGSSPAQITLCDGT
                     VCEDELDVMSHVLSLMGADIYHHPDEEADDLIASYVKRHPSDVHVIISSDRDYYQLFA
                     ENDRLVIYRPGHAGGARFFDADSAEADLTKKYDVPLRPSDILMFNALTGDPSDKIPGV
                     MRLRKRVAAPLCRHRTVEDLMATGLPGFSKEEKRKTEEARERLRLNLRLIALDSGVDL
                     FSSRRPALDDVQLAGRVLREDLGIAHVSPSSFRFASSRTRHGAPVTFNSLPDFLRDI*"
                     /db_xref="A0A0F9IA16_9ZZZZ"
     gene            complement(187826..188410)
                     /locus_tag="SR-VP_4-6_scaffold_141_2201553_prodigal-single
                     _180"
     CDS             complement(187826..188410)
                     /product="Uncharacterized protein {ECO:0000313|EMBL
                     :KKM24338.1};  TaxID=412755 species="unclassified
                     sequences; metagenomes; ecological metagenomes.;"
                     source="marine sediment metagenome.;""
                     /codon_start=1
                     /transl_table=11
                     /translation="VSPNPKESSQAPLNDGSAVHKQWVVVELTHSGEQEKDSKTLTRA
                     IHRILGRPLRVFVPSLSTDVRSDSQVLVYMDGYVFIEYQEGIQYMRLRDTSYFNEVLC
                     SSKGSSSRGTSPMYALVGDDKLDSIRKDMESIRNVEFELDDNVIVKSGTNRGMRGIVM
                     DVQGDEITVKHPTRSKPCLLSYKSTYLTKVTPLA*"
                     /db_xref="A0A0F9KQG8_9ZZZZ"
     gene            complement(188349..189740)
                     /locus_tag="SR-VP_4-6_scaffold_141_2201553_prodigal-single
                     _181"
     CDS             complement(188349..189740)
                     /product="Putative DNA-directed DNA polymerase {ECO
                     :0000313|EMBL:CCM62927.1}; EC=2.7.7.7
                     {ECO:0000313|EMBL:CCM62927.1};;  TaxID=1229780
                     species="Bacteria; Actinobacteria; Candidatus
                     Microthrix.;" source="Candidatus Microthrix parvicella
                     RN1.;""
                     /codon_start=1
                     /transl_table=11
                     /translation="MPFDLDYRPRRFADVLGNEGVKKLILTRSRAGTLAGQSMMFGGP
                     KGCGKTTLARIVARAIKCSDLRDGEPCGECASCVSILAETSPDVQELDAASQGTVDRI
                     REMIRDADFGTFDGTDVRVYLVDEAQRLSKPAQDAFLAALESRLFIVIMCTTEPGKIL
                     GTIRDRVEEYPVHAPSQSDVEKRLRLVCDERGISAEPEALSAIVTMCVRTPRTSLLSL
                     EAMSALGPVTMGLVGEYYRLSSYEAVVKFFSTLDADIPSALAVLDDLSYRESPTWIRD
                     AMIDAVTGAQRVSIGSTSRYPVPSNFFHLRGREWLTMAKELGAVDRPSMADIEAIVLS
                     GCPAVPLMSLAPLAPIVDGPSCYAGDHERWLKRRALEGLEEAALPAPAQPTTDSPPPP
                     PPAPAAPRSTAVEIDGIVFSKEETLTSLDRKIVKTEPVSERTSVRVELDKSRVPQSEG
                     EFSSAFKRRIGRP*"
                     /db_xref="R4Z2W3_9ACTN"
                     /db_xref="UniRef100_R4Z2W3"
                     /db_xref="trd:THERU_07545"
                     /db_xref="2.7.7.7"
     gene            complement(189855..190331)
                     /locus_tag="SR-VP_4-6_scaffold_141_2201553_prodigal-single
                     _182"
     CDS             complement(189855..190331)
                     /product="Uncharacterized protein n=1 Tax=Thermosinus
                     carboxydivorans Nor1 RepID=A1HR37_9FIRM"
                     /codon_start=1
                     /transl_table=11
                     /translation="LVQENDAVRSKEEKSEKVPLLWGTMEAVEEIARKLIPKHHPHLA
                     TARIEYMCRNMAAKRGGRPVAGNVYKMTGKWEYLTQKDLAVEVALEVWNDLEPHQRLA
                     LVDHLLTRIVGEESEENGTMKWKIVMPEVQEFAEIAERHGQWNEGLVEIEKCLRVK*"
                     /db_xref="UniRef100_A1HR37"
                     /db_xref="A1HR37_9FIRM"
     gene            190380..191147
                     /locus_tag="SR-VP_4-6_scaffold_141_2201553_prodigal-single
                     _183"
     CDS             190380..191147
                     /product="Uncharacterized protein n=3 Tax=Chlorovirus
                     RepID=M1I3R1_9PHYC"
                     /codon_start=1
                     /transl_table=11
                     /translation="MKICSACGKSYKWGSLCKSCFMKAHYVKEREVILQRAKDYVENN
                     RQKVFERKKEYRRENKERLAKEKRDWYESQKKECFLHYGNGGCSACGEREEEFLVLDH
                     VAGGGNEHRRVVGKNIYSWAMRENFPDGLRVLCRNCNHEKGGVEHRSESKYESRRKVK
                     REVMSHYSNGEPKCACCGERKEIVLCLDHLSGGGEHRKQIGINGGHRIYLWCIKNKFP
                     ALFQVLCYNCNWSKKDKLCCVHLREPRLDPVVPHFLP*"
                     /db_xref="UniRef100_M1I3R1"
                     /db_xref="A0A0F9RVK1_9ZZZZ"
                     /db_xref="M1I3R1_9PHYC"
     gene            complement(191085..191876)
                     /locus_tag="SR-VP_4-6_scaffold_141_2201553_prodigal-single
                     _184"
     CDS             complement(191085..191876)
                     /product="Uncharacterized protein {ECO:0000313|EMBL
                     :KKK76608.1}; Flags: Fragment;;  TaxID=412755
                     species="unclassified sequences; metagenomes; ecological
                     metagenomes.;" source="marine sediment metagenome.;""
                     /codon_start=1
                     /transl_table=11
                     /translation="LFLDALLEWSSGCLVDSDEGRSYLLGRGVSDDQIARHRIGYAGG
                     DYMPEISRDPDHGVACGDVDRKREWCDSCRFLRWSTRWEKEDEDDQQKTPLPGRKLNG
                     CVVFPLTSYSGSLVGIQIRSLIEKEYDTFLLKRRPEGYFFGTSMAVSSIWARREVFLV
                     EGAPDHLILERLVAPNVLALTTSAPSFDQVRFVRRFASSVNMCLDTDKAGRDGFTAFF
                     ERNSSRMTIRDIRPPKIYGCKDWNDLWKKMGDDWIKSWFTKVNAT*"
                     /db_xref="A0A0F8Y5P1_9ZZZZ"
     gene            complement(191880..192551)
                     /locus_tag="SR-VP_4-6_scaffold_141_2201553_prodigal-single
                     _185"
     CDS             complement(191880..192551)
                     /product="Uncharacterized protein {ECO:0000313|EMBL
                     :KKK76609.1}; Flags: Fragment;;  TaxID=412755
                     species="unclassified sequences; metagenomes; ecological
                     metagenomes.;" source="marine sediment metagenome.;""
                     /codon_start=1
                     /transl_table=11
                     /translation="MLMTELLDHDLHRSRGGTPVPLMLEVPVSKDSYPAVVSGTRGRF
                     LVSKGPRESGLAGVGVFEYDSDKLDSLLGPMLTVAHSLSVGGSRTSLKRVQRKVRGKL
                     VGVPVAETVAGTFKNSFTGKGAARAAFEHVQKSSGLKFQPHVCLVPSSWDEKAAFAFF
                     GKKDYEPAKRKFSECCRVIFHDVPMPVFFSRPDMVGMYTQFLNGGAAVILHNVELGLA
                     FCPQG*"
                     /db_xref="A0A0F9ADP7_9ZZZZ"
     gene            complement(192555..193124)
                     /locus_tag="SR-VP_4-6_scaffold_141_2201553_prodigal-single
                     _186"
     CDS             complement(192555..193124)
                     /product="hypothetical protein"
                     /codon_start=1
                     /transl_table=11
                     /translation="VKSESVVRKRAERLRERYLLRHVLRSQESRHENCVHNRQVLPKK
                     LPYFQSDLPTELDLAPRQVMTLLVIQEEKPVRICMYGAGDPANWLGDVCDSDVRSRCC
                     KYFVPLKTAEEATDEFMESLTDDKFVYDNYRDLAALQWVVGDRRPRLPWYRRLAAFFF
                     GKYVPAVPALPEPGFSEVADRELEDIWRE*"
     gene            complement(193134..193769)
                     /locus_tag="SR-VP_4-6_scaffold_141_2201553_prodigal-single
                     _187"
     CDS             complement(193134..193769)
                     /product="Putative uncharacterized protein n=1 Tax
                     =Ammonifex degensii (strain DSM 10501 / KC4)
                     RepID=C9R958_AMMDK"
                     /codon_start=1
                     /transl_table=11
                     /translation="MTSSERVRRLREDISSVRAHRDLLRLQMASASSFIASSRYKADL
                     NQKASEVIKRWLEELLRSNVDSISELVTTALQQIIYDQKLTFRIIQEPKYNRLAMRFV
                     IEEGGVEADPMSSFGGGAAVISSFVLRVAIMARLKMSNLLLLDESMFALADRYIPGAS
                     DFMKQLSEETGINIFMVTHNDEFMAGAHTAYDGHVEPGSDGVKAFRLRRRT*"
                     /db_xref="UniRef100_C9R958"
                     /db_xref="A0A0F8WF64_9ZZZZ"
                     /db_xref="adg:Adeg_1748"
                     /db_xref="C9R958_AMMDK"
     gene            complement(193766..194881)
                     /locus_tag="SR-VP_4-6_scaffold_141_2201553_prodigal-single
                     _188"
     CDS             complement(193766..194881)
                     /product="Uncharacterized protein {ECO:0000313|EMBL
                     :KKL72962.1}; Flags: Fragment;;  TaxID=412755
                     species="unclassified sequences; metagenomes; ecological
                     metagenomes.;" source="marine sediment metagenome.;""
                     /codon_start=1
                     /transl_table=11
                     /translation="MKFVFSSKAVGDGFTMARIVKPEAGDFCMRFEKDGLVIFSYDKR
                     RYVRSQVSYVSSDLPKDFRSEEFYVTPERTSLFDSDLDSVTVKINDASLSVKAEGNGQ
                     SRQASLKRRAKRSKRTAVPDGVVPATSESVLSVRKDVIEDILGHLLCSAVVGKTEEEM
                     RINQIHFYSSERCAVSMTRFYGTVVRLDSVDVPDFSIIGTDAPAIRTFSSKASVGLLQ
                     FSQDKNRLYVSDGLSCLSLTRVSGKRPPVVLADNSLFSFSAVIQKDQLAKALSWAGTV
                     VQDEGTSRVHFQSDGDRLVMNYNNEKISDFGLVHERGRLDADFQVKYFKHVIDHIDGD
                     VRISYDHPQDPTLMCLSPKDQPPGFSVFHYMKAMVER*"
                     /db_xref="A0A0F9HCX3_9ZZZZ"
     gene            complement(194889..195194)
                     /locus_tag="SR-VP_4-6_scaffold_141_2201553_prodigal-single
                     _189"
     CDS             complement(194889..195194)
                     /product="Uncharacterized protein {ECO:0000313|EMBL
                     :KKL72963.1};  TaxID=412755 species="unclassified
                     sequences; metagenomes; ecological metagenomes.;"
                     source="marine sediment metagenome.;""
                     /codon_start=1
                     /transl_table=11
                     /translation="MSEVNIVEEIEALSKRSKALLVRRDALSQNRQTILAELEARRRS
                     LKKLMEDVEKEGFDPNNLKADLLHKIEVERTKLEVLESDLSSSEAVVRPMLAEIRKV*"
                     /db_xref="A0A0F9EFU5_9ZZZZ"
     gene            complement(195210..196043)
                     /locus_tag="SR-VP_4-6_scaffold_141_2201553_prodigal-single
                     _190"
     CDS             complement(195210..196043)
                     /product="Uncharacterized protein {ECO:0000313|EMBL
                     :KKL72964.1};  TaxID=412755 species="unclassified
                     sequences; metagenomes; ecological metagenomes.;"
                     source="marine sediment metagenome.;""
                     /codon_start=1
                     /transl_table=11
                     /translation="MKEPFYLSYSGMSTYRLCPKKYRLQYVDKVVVFSDPKNMLFGAV
                     IGKLFEWFYERRAYLQKNPTSLVMSWLKAASAQVFSKEKWDPLSDQAFAVELTNDLET
                     YVPAAVDVIRRHKLVTSGSVAELDLTQEYTRNGITMKLGGRADFLHRDGKTITLQDGK
                     GSKYRDAYVDSMQLIWYATLHYIKYQVAPDRIGFIYWRFPANPVQWVDYTENDMREVV
                     ARAFDTEEKVRLRMFDPSPSVNCRRCDHLPGCKEGSDFVASVRVEAVRVTSTMFDLDQ
                     M*"
                     /db_xref="A0A0F9EG68_9ZZZZ"
     gene            complement(196043..197038)
                     /locus_tag="SR-VP_4-6_scaffold_141_2201553_prodigal-single
                     _191"
     CDS             complement(196043..197038)
                     /product="DNA double-strand break repair protein Mre11 
                     {ECO:0000313|EMBL:GAF15364.1};  TaxID=1460639
                     species="Bacteria; Firmicutes; Bacilli; Bacillales;
                     Bacillaceae; Bacillus.;" source="Bacillus sp. JCM 19045.;""
                     /codon_start=1
                     /transl_table=11
                     /translation="MSSIRFLTSSDEHLADLNPGYRKDSYRDAILGKLEWQGELARRL
                     ECDAVHRGGDFIHVKAANKTTMGTLGKAAAIHRKYSCPTYSVCGNHDMSFNDPESIPR
                     QPLGVLLKSGVFRPLKDERFVSGSMSVRVVGVDYTTDLGHETLKELVRKKDGDTYTIA
                     IVHALAAFAPEERIQSFFNETVFDYRDLVFDGCPDVYVFGHYHKDQGVRELLGTQFVN
                     LGAVSRGALTFENLERRPKVSSIACSSSGISIDVHEIPCRDASEVFDLDKKKEVERTR
                     KNLDDFIRQLRSTTTEHTGLDEKLAHLRTSPDYPDDLRSVILSAMEAAETGDAET*"
                     /db_xref="W7ZMY0_9BACI"
     gene            complement(197078..199297)
                     /locus_tag="SR-VP_4-6_scaffold_141_2201553_prodigal-single
                     _192"
     CDS             complement(197078..199297)
                     /product="Helicase, RecD/TraA family n=1 Tax
                     =Desulfatibacillum alkenivorans (strain AK-01)
                     RepID=B8FBC1_DESAA"
                     /codon_start=1
                     /transl_table=11
                     /translation="VQDVVGKISGILFANKGTAYYALRVSSDEGGKAVVCGNFPGFPI
                     AEGIKVKFSGEWVDHPKFGKQLAARVCEILVEKGRNGIITYLVSNVSSIGPITAGKLY
                     GHFGDDLIDVLENSPGRLSECDFLSVKQVEAVVEEWKKSSEQRSVSIFLTDLGLTSFQ
                     VRSAYTKFGAATTALVRANAYCLYECPGIGFPSADNAARRLGIGRDDPRRVLAMIQYC
                     MSDLSHSDGHMFVTSEQVLKHSKRLFRHGLDHFSHGDYIAESAYYPALAELKKTGHVV
                     SDGPKLYLLENWEHESQAAMHISALLGQGPKNLGDLSVILADYEASRGIELSPEQRGS
                     FMLLAGSRLCVISGYPGTGKTTLISAFVHLFDVNNLDYFLLSPTGIAAKRLSQVTGKP
                     ASTIHRALGYKQDGGWEFNHGNKFYADAVIVDEMSMVDGEVFYRLVSALPPTTILIAV
                     GDREQLPSVGAGFVLNSLMTCPDVPHVSLTKIYRQEHQSDIITVAHDMLAGKHIDTVR
                     AQGSQFVFLDYKQSDVVDEICVLTKLMKEKGSNFQVIAPKYDGDLGVNTLNRRLREVL
                     NPEFASGRAAKIKHGSCDLYEGDRVMLVRNDYERAIFNGDVGKVQRISLKDDEVDVRV
                     FNWFDQESSVPRYVDKVFTFKVEECRSAMNVAYACTTHKVQGQEFDYVIMPMTMQYGI
                     ILYRNLVYTAITRAKKKVFIFGDPRAFAYAAGNERETTRNSDLGALISSGLRMEASA*"
                     /db_xref="UniRef100_B8FBC1"
                     /db_xref="A0A0F9FD97_9ZZZZ"
                     /db_xref="dal:Dalk_2875"
                     /db_xref="B8FBC1_DESAA"
     gene            complement(199282..199686)
                     /locus_tag="SR-VP_4-6_scaffold_141_2201553_prodigal-single
                     _193"
     CDS             complement(199282..199686)
                     /product="hypothetical protein"
                     /codon_start=1
                     /transl_table=11
                     /translation="MPKKPFAPETMNVYADRLVRRSLLLRSLEDEEHPCVQAEDSLLK
                     EAEMSIKASADYCRRDSAWPMLRTWFSSRIMEIVRDRLSFYQFPPPVGNAVLAEIATF
                     GFDHLLENRSGESGIRPSPGSNVISSEQCKMS*"
     gene            complement(199836..200639)
                     /locus_tag="SR-VP_4-6_scaffold_141_2201553_prodigal-single
                     _194"
     CDS             complement(199836..200639)
                     /product="DNA ligase n=1 Tax=Sorangium cellulosum So0157-2
                     RepID=S4XXB3_SORCE"
                     /codon_start=1
                     /transl_table=11
                     /translation="MADDLFEIPTLCPVCSGPTAERGDFLYCVSPSCPSRLSGSIRVW
                     VRNLGLLHIGDATIDSLTSGDPPAILSVADLYRLSVEDWSAHCSGMKMAAKCHAALHG
                     NKVLPLELIVSSLNIPNFGLSTATDLVQGGLDTAEKMRAADFETLCGIPNVGALTARQ
                     IQEGFLAKGEILADIMEVVTVKAPVAAGSLLGKMICITEATSVPRKALEKRIMDAGGI
                     PKGSVSKTTSYLVTNYPETTSSKMVAAKKHGTPVISEADLVALLDGPSS*"
                     /db_xref="UniRef100_S4XXB3"
                     /db_xref="A0A0F8ZLE1_9ZZZZ"
                     /db_xref="scu:SCE1572_27220"
                     /db_xref="S4XXB3_SORCE"
     gene            complement(200686..201231)
                     /locus_tag="SR-VP_4-6_scaffold_141_2201553_prodigal-single
                     _195"
     CDS             complement(200686..201231)
                     /product="hypothetical protein"
                     /codon_start=1
                     /transl_table=11
                     /translation="MSTSAFQTQAAAMSARLSGALPSAPTSFSRIAAEVAGRVAYGEE
                     PQPEQHDADWQRVNSYIADVLKDAHVLYSKLARLQGDFIGGELDHLEKISSKVLDLGE
                     QLSTFMKAFHEGDASMMKEKQFGGGQGGGAPPGTPPPAIPNEFKRPEEDFETDLDLEG
                     DGDDFKGFDEDEKGDKEDKDD*"
     gene            201279..201647
                     /locus_tag="SR-VP_4-6_scaffold_141_2201553_prodigal-single
                     _196"
     CDS             201279..201647
                     /product="hypothetical protein"
                     /codon_start=1
                     /transl_table=11
                     /translation="MGDGTSDGHRAGLEERTRQLKLARFGTVACYTCGKEPGLMNVTD
                     VYSFEKYKHTDHLSGEVPERIRFCSQRCLEVNKEMLGAVTAISAFIGETSSVVFSPAF
                     RVSARNLIEEILRKSRKPNV*"
     gene            201640..202833
                     /locus_tag="SR-VP_4-6_scaffold_141_2201553_prodigal-single
                     _197"
     CDS             201640..202833
                     /product="DNA ligase id=2492262 bin=GWB1_Spirochaetes_59_5
                     species=Sorangium cellulosum genus=Sorangium
                     taxon_order=Myxococcales taxon_class=Deltaproteobacteria
                     phylum=Proteobacteria tax=GWB1_Spirochaetes_59_5
                     organism_group=Spirochaetes"
                     /codon_start=1
                     /transl_table=11
                     /translation="MSEEMYPEDCVYCDGTGVHKDELTGGESYCAACPDGEAAKLRDE
                     LRVLREAYYNLEPKTSDAVYDAKLTRLRELAPNDFEVKTVGAAVPKLSVWEKAKHKIP
                     MGSLSKANSEADLIEWARREGIDPSAELLYTHKIDGSSMELVYEEGRLVRAVTRGDGT
                     VGEDVTSNVKKIPDVQWVIPITEEVTIRGEVVMTKEVFEREYAKDYANPRNTANGKVR
                     EKKGGGEDCRNLMFIAYTLMSASAPGKESLRFKALKKMAFTVPDFKVVDLAGAQKLHE
                     LMAAGERDRVPYEIDGAVVRLNDIAAQEALGDLNMRPRGQIAYKFEAATGVTTVEAIK
                     WQVGNSGRVTPVASVAPVSIGGVTITSISLHNLSMFRELALFRGCRVLVSRRNDTIPY
                     IEAKI*"
                     /db_xref="GWB1_scaffold_10063_2"
                     /db_xref="scu:SCE1572_27220"
                     /db_xref="86111510"
     gene            complement(203030..203578)
                     /locus_tag="SR-VP_4-6_scaffold_141_2201553_prodigal-single
                     _198"
     CDS             complement(203030..203578)
                     /product="Uncharacterized protein n=1 Tax=Lachnospiraceae
                     bacterium 10-1 RepID=R9MWE0_9FIRM"
                     /codon_start=1
                     /transl_table=11
                     /translation="MAIGSALVKCVSADPPWPGPVGDWRSKPLTVRAHSLEKFGRKAP
                     TNVYPLMSLEEIAAVAPVTASLAHLWLWCLPQHVDWWYATARAWGFAPVHLIAWAKPG
                     FGTGGFQANTEYILLARKGGPTGNPFGRMPGTHYSWPRTNRHSAKPKEFYQLVESVSP
                     GPYLEMFARQPRDGWDVWGNEV*"
                     /db_xref="UniRef100_R9MWE0"
                     /db_xref="A0A0F8W669_9ZZZZ"
                     /db_xref="nml:Namu_4628"
                     /db_xref="R9MWE0_9FIRM"
     gene            complement(203578..204600)
                     /locus_tag="SR-VP_4-6_scaffold_141_2201553_prodigal-single
                     _199"
                     /gene="nrdB"
     CDS             complement(203578..204600)
                     /gene="nrdB"
                     /product="nrdB; ribonucleotide-diphosphate reductase (EC:1
                     .17.4.1)"
                     /codon_start=1
                     /transl_table=11
                     /translation="MSLISRPSNILDPGFCLTLRPMVYPEFFDMYRNAVKNTWSVEEV
                     DFSTDVQDLAHKMTDSERHLVNRLVAFFATGDSIVSNNLVLNLYKHINAPEARMYLSR
                     QLYEESLHVQFYLTLLDTYVPDPKARNDAFAAVESIPSIRHKADFCMKWLNSICEIDK
                     MRTRGDRKQFLLNLICFAACIEGLFFFGAFAYVYFLRSRGLLQGLASGTNWVFRDESM
                     HMNFAFQVINTIRREEPELFDGVLAKDVVTMLEEAVVCETKFAEDMLSGGVIGLSTGD
                     VRRYLEYCADQRLTSLDMPRRFGSKNPFSFLDSQDVQEVTNFFERRPSAYQTGVEGAV
                     SLNEEF*"
                     /db_xref="scl:sce3876"
                     /db_xref="A9EPN6_SORC5"
                     /db_xref="UniRef100_A9EPN6"
                     /db_xref="1.17.4.1"
     gene            complement(204597..207005)
                     /locus_tag="SR-VP_4-6_scaffold_141_2201553_prodigal-single
                     _200"
     CDS             complement(204597..207005)
                     /product="Ribonucleoside-diphosphate reductase {ECO
                     :0000256|RuleBase:RU003410}; EC=1.17.4.1
                     {ECO:0000256|RuleBase:RU003410};;  TaxID=1242864
                     species="Bacteria; Proteobacteria; Deltaproteobacteria;
                     Myxococcales; Cystobacterineae; Cystobacteraceae;
                     Cystobacter.;" source="Cystobacter fuscus DSM 2262.;""
                     /codon_start=1
                     /transl_table=11
                     /translation="MSSEAVQTDVVVSAVPSVPPEPVIRVRKRNGTLEPTDINKIIKA
                     VRRCCDGLPDVDPMRVASKTINGVFDGTSSRELDMLSIQTAASLTVEDPQYAKLAARL
                     LSEYMSKEVRGQGIQTFSQSVSMAASLDMANDRLQAFVRANSRKLDDAIRTHRDDNFD
                     YFGLQTVYDRYLLRHPKTRFVIETPQQFFMRIACALSETVSDAIELYTSFSSFEYVPS
                     SPTLFNSGTRHEQLSSCFLLDSPKDDLDSIYAKYTDIARLSKFSGGIGISYSRIRSRG
                     SHIKGTNGRSNGIVPWLKTLDASVAAVSQGSKRKGACCVYLETWHPDVMEFLELRDNT
                     GDEARRTHNLNIANWIPDLFMERVNLDMDWSLFDPKAVPALTDLYGDDFRAAYEAAEA
                     AGLAAKVVKARDLYTRMVRTLAQTGNGWMCFKDKSNTACNQTAEPGRVVHLSNLCTEI
                     LELTSEGETAVCNLGSINVGRHMVEVSGKLCFDYVKLAKTVRAAVRQLDRVIDINYYT
                     IPTASTSNTKWRPVGLGMMGLQDVFFQLRIPFDGPEARQISKKISEEIYYHALTASVE
                     LAEEKGAHPGFSETRAARGELQFDAWGVKPDGDRWDPLKARIRASGLRNSLLIAIAPT
                     ATIASILGCYECIEPQVSNLFKRETMSGDFIQVNKYLVNDLKELGLWNEATRSRLKLS
                     EGSVQAMDELPSGLKLVYRTAWEMSMRSLIDMAADRGAFIDQSQSLNLFVESPNIGPL
                     SSMYNHAWKRGLKTTYYLRSRPATKIAKATVDTSVPTSSDSEAELAAVVCSLENPESC
                     ESCQ*"
                     /db_xref="S9PK98_9DELT"
                     /db_xref="UniRef100_S9PK98"
                     /db_xref="scu:SCE1572_23275"
                     /db_xref="1.17.4.1"
     gene            complement(206980..207843)
                     /locus_tag="SR-VP_4-6_scaffold_141_2201553_prodigal-single
                     _201"
     CDS             complement(206980..207843)
                     /product="Uncharacterized protein {ECO:0000313|EMBL
                     :KKK91970.1}; Flags: Fragment;;  TaxID=412755
                     species="unclassified sequences; metagenomes; ecological
                     metagenomes.;" source="marine sediment metagenome.;""
                     /codon_start=1
                     /transl_table=11
                     /translation="MERAALDEAASMLPDSVLRFRDAALYAEEAACRPIGGGLRVFIV
                     WSSSVPKLPADPDVLIVVSKKKLDLATARRLDFPKLKTYDDKNEVVAWVIKEGDRRNI
                     DLRRVATGLFVNSRKSLRKLASEVRKLSVLVPSGPVTPEDVRSVLPFSADLTPKEIVE
                     AVCEGHPVKAVAYVDRLQEANDETGWIIAFLQRHVIQQLRVELLSASGLAPQDVAKRI
                     EMHPFVFKKVVEPRLGLWSPSSLRTSLAELCRLDLAHKRGKKSAVVGLEAEVIRLSEE
                     AKNNVKRSRAN*"
                     /db_xref="A0A0F9A1L5_9ZZZZ"
                     /db_xref="dru:Desru_1127"
     gene            complement(207897..208718)
                     /locus_tag="SR-VP_4-6_scaffold_141_2201553_prodigal-single
                     _202"
     CDS             complement(207897..208718)
                     /product="Uncharacterized protein {ECO:0000313|EMBL
                     :KKL45172.1};  TaxID=412755 species="unclassified
                     sequences; metagenomes; ecological metagenomes.;"
                     source="marine sediment metagenome.;""
                     /codon_start=1
                     /transl_table=11
                     /translation="LTIFGNERSRLATIAAVRSCPRFLTLSGPEHLGKFSFVKDFLES
                     ELDESDLLIAEVGPDGARQARPFLSDLPAFSQLRAVLINDIDYLSEPAQDSWLKLCEE
                     APERSCIVAVASDLSFLLPPLFSRVVKDVRWSPLGDGEMADFAVIPSSGDKDHQRAVD
                     HFALQASCGRPGLYGTICSSAFLALHESVLSSISSPSLELSAPSAVKDLESGRSPERT
                     AVSMVVRRAALSVVHDLPLRSAALSFLRFAGDLVRVPSLNAEIHWRNAVISSLKL*"
                     /db_xref="A0A0F9F270_9ZZZZ"
     gene            208736..208963
                     /locus_tag="SR-VP_4-6_scaffold_141_2201553_prodigal-single
                     _203"
     CDS             208736..208963
                     /product="hypothetical protein"
                     /codon_start=1
                     /transl_table=11
                     /translation="MCTVTSNTLLHTTQPILFTAPNEVSGSPDDPGDRTHNGQKKIIQ
                     TLKLPPRPIAKVCEHFTHLYIGERWPSGESL*"
     gene            complement(208864..209061)
                     /locus_tag="SR-VP_4-6_scaffold_141_2201553_prodigal-single
                     _204"
     CDS             complement(208864..209061)
                     /product="hypothetical protein"
                     /codon_start=1
                     /transl_table=11
                     /translation="MPEEKPVPPTVFIRCTRGSDPMTQGQKCDSRQAYKLSPDGHRSP
                     MYKCVKCSHTFAIGLGGSFNV*"
     gene            complement(209076..209333)
                     /locus_tag="SR-VP_4-6_scaffold_141_2201553_prodigal-single
                     _205"
     CDS             complement(209076..209333)
                     /product="hypothetical protein"
                     /codon_start=1
                     /transl_table=11
                     /translation="VASFPLFVLRLKQGLLEISAPAAAEGPRVVRAFRPGLLRERWTM
                     LYSDFEKCKKVAALVATPLFVTDTEPVLLARIAAYLAVEFS*"
     gene            complement(209407..210648)
                     /locus_tag="SR-VP_4-6_scaffold_141_2201553_prodigal-single
                     _206"
     CDS             complement(209407..210648)
                     /product="hypothetical protein"
                     /codon_start=1
                     /transl_table=11
                     /translation="MTAFRARIAAPIRFILAMMHLYAGFESDAGKAILNILRKQYPGQ
                     EITETAGSIGAKLMSIARKQLQGNDTDSMDAIQNFLAYITTGSTNETDEKGVVKRDEN
                     GDPIMRSTGKPWDFTKDFTSWNDALRAMFNNLRTTAMSGSMGKSRRKKNERSVDDAFG
                     TRDEDGGAKGNGEGRMPTPDTTELGKALDDHAAAKEFFDAISDWLPDLEETLDPEEKI
                     IFDSIMDDDGGSFGSDIKENMGHASLLKEKFQEKLPGVYAKHEKRWSGFVGDTKKKLL
                     KKITDFAEKELPESVYDTLYDMHGADPKESEKLEQKKDQGKADYQKGIDERKVARLKA
                     EAEEKGSSFSKQDELDRLSKKLKGMGVDVEAIKPDAGAGAGKKKPKADASDKAVQSAT
                     IMVMAADLASRPRLRRSDFGV*"
     gene            complement(210663..212336)
                     /locus_tag="SR-VP_4-6_scaffold_141_2201553_prodigal-single
                     _207"
     CDS             complement(210663..212336)
                     /product="hypothetical protein"
                     /codon_start=1
                     /transl_table=11
                     /translation="MDVKAGGACAPIRFCSVCQRDKNVCSGSKRSSRSGPVCNDAPGI
                     VYGAVCIPSDRDFLKQWFNWVRSKVRKRFKRDHDRIPDTTQRVCARFLQKEFTARWFF
                     KHLHDDLVTRTEAEYMLGDGFEYPSPRQKNKKPVTHRSAPLKFADKQVIRPVVGLSND
                     PNSLWRVSDVLAYGKFDFDRYFYSAQNHTIDSDRMLRLLGHAPGEYWKLLSLWRQDRI
                     LPAELTEHECPRGRPSHETAGGNKPAPSTCPECSRGLALLRSKGISLAKSEQCPSWKH
                     PDDGVQALNPALTPAMVEHIRKMRWNDSQLYPIYLRRWQDKNEVYHQPRFIMRPVGPD
                     GKPHGIDAGLLKYADRIVENEVINEFKHLGRTDDMAKMVYNNGVSPETSDSDVVAFDP
                     DSDEGSQRIVCDSDAAADFRTVEHRSDITSLLSEAALSAEESDVVSALDLMDITVRDY
                     SREAGVPVQRVHRLHASALRKLRSATVGSAHADRIMDEVCRRHDCSPDQVLGSSLVGR
                     AVVARADLFSTLYAVGMSEEDMSFHFGYPRDRVSAAVVRGQRIPKDIAL*"
     gene            complement(212411..213292)
                     /locus_tag="SR-VP_4-6_scaffold_141_2201553_prodigal-single
                     _208"
     CDS             complement(212411..213292)
                     /product="Uncharacterized protein n=1 Tax=Sorangium
                     cellulosum (strain So ce56) RepID=A9GV95_SORC5"
                     /codon_start=1
                     /transl_table=11
                     /translation="MLKNRLSSSRLLLAALAAFLMWSGVCHAGASTSREDRSLPSFRV
                     TSLHQWVVDRMVSWAPPGISYVKEAKESEADGRRRYEDIANDIMAVTYDPAERSIFQG
                     DNGRAMTTALLTSIAFYESAYRKDVDTGIGPKARGDSGRSWCLMQVKLGAPEKDTGRT
                     RLRVFVGPNGGLRFVSSPKEAGYAASWGGEDLVQDRTKCIRVALRLARMSFGACSKLD
                     VRDRLSMYASGQCEEGQDASRRRVTRAQRWLWGSRPPLSDSQALDLLSSRPASLDGEG
                     ASLVPGDSGSIVRNWFT*"
                     /db_xref="UniRef100_A9GV95"
                     /db_xref="A0A0F8Y3T6_9ZZZZ"
                     /db_xref="scl:sce0570"
                     /db_xref="A9GV95_SORC5"
     gene            complement(213321..213557)
                     /locus_tag="SR-VP_4-6_scaffold_141_2201553_prodigal-single
                     _209"
     CDS             complement(213321..213557)
                     /product="hypothetical protein"
                     /codon_start=1
                     /transl_table=11
                     /translation="VRTFFVFTDLPKHIEYRVLPMPLIPEGTVLRIDRIPLRDPADRR
                     RVRVVEGEHRVMNRRLVYSTTSGLEQYLELSPKD*"
     gene            214106..214912
                     /locus_tag="SR-VP_4-6_scaffold_141_2201553_prodigal-single
                     _210"
     CDS             214106..214912
                     /product="Uncharacterized protein {ECO:0000313|EMBL
                     :KKL91767.1};  TaxID=412755 species="unclassified
                     sequences; metagenomes; ecological metagenomes.;"
                     source="marine sediment metagenome.;""
                     /codon_start=1
                     /transl_table=11
                     /translation="MTRKKAGAPERVRRRTIVNEEKRIAKAMASAEARKAMVEECVQR
                     IGRPSDRDAFREVLMALVENNAIPAALLTTVPQRAVKAGKTRFEQLYDACMFLAFPEY
                     RPIIVDRAFGPAAPKEMRLWRAMFPKEFGLSHVVLRATSFQEAFGLASDYACRLSLSQ
                     RRCIPVDLTIRVQFMSDQRVGRMLDIRRAVKDRTRIASNLRGRKYSPKDVQGARLVAI
                     GRKDGKNYSIFKYAERKDMDVILVERSEMRVSAVDVETFRPKETLESPED*"
                     /db_xref="A0A0F9IXJ5_9ZZZZ"
     gene            complement(214916..216610)
                     /locus_tag="SR-VP_4-6_scaffold_141_2201553_prodigal-single
                     _211"
     CDS             complement(214916..216610)
                     /product="hypothetical protein"
                     /codon_start=1
                     /transl_table=11
                     /translation="MIREDVTLEQFGYRPSSLSHASTKKIVFECDFCGLLFDRKQVQM
                     VKLSRQAPHACRKCDQIKSNWRKNNPSLLSPKDYFSQYRPSLGTMKSILWEETRERFG
                     YGEVDIGPRSDKMVVCRCEFCKTRFDTSPATLSRTRGPVACKGCAAIKSKHRPDDGLS
                     PEEAYALIRAMPDMLNVDRAATIEMFGYDPLFIPPRSQRTIMVICWACKRSFQTHMDS
                     YTEFGPDMSCSQQCGSRKAIRTIREKYGVGSRAEIPGVSEKLSNPKTEQIVEAVLRDY
                     YKVDYIRGWAVGPYSFDFYIPSADLLIECQGDFFHDFKTSGYSGTPKDRAKSTYAANH
                     SKSRQVWLWEHEIHFGRVKKVLDFHFGMATMSPISPRLEELTFSTVPSLDAHRFLSLH
                     HYIGNLGVVASPMAALFAGEIICLAVFGGVTRNGSLKRTSDQVGTRMGSKNLKELRRL
                     CVRPNVSTKNLISYCMRRFLVMLKDGFPEVMGVISFSDPGVLDSGTVYKACNFLSLGD
                     SAKSYHYMDGGRPIHKRTAYESAISSKMTESEFVSAAGLVRVNEVPKHKWIYLYDR*"
     gene            216623..217870
                     /locus_tag="SR-VP_4-6_scaffold_141_2201553_prodigal-single
                     _212"
     CDS             216623..217870
                     /product="PurA; adenylosuccinate synthetase (EC:6.3.4.4)"
                     /codon_start=1
                     /transl_table=11
                     /translation="LQNGKFNVIIDQAWGSSGKGKISAWLADRFSVTAVSSANGPNAG
                     HTARFEDGTKFVSKAIPTAAILKKVKGLGIDCFISPGSMFDPLQLMKEWAECGFPKLW
                     VHPRASVITEAHKARERDGIESTKHIASTMQGTAAAMVDKILRKADVKLAGNMAGSTD
                     DLQGLQHMLGFAHAAIPGFSEAHEARFGKQPKVEEVLDLLRIPGALEFRTMTRNMIRS
                     GRTWLHEGSQGYALSIDHGSHYPQCTSRNCTLQAQMDHMAIPPSMVGDVYLNLRTYPI
                     RVGNVVEDGVQKGYSGDFYPDCEELTWEEVARRSGMPEEEARELAERERTTVTKRIRR
                     VATFSMDGLRDAAAVNGATKLVVNFAQYLSWKDSGLRGGRSAFLKLSGETRKFIDDVQ
                     EASGIPVVLVGTGADHEDMISLM*"
                     /db_xref="mka:MK0235"
                     /db_xref="UniRef100_R7GF05"
                     /db_xref="A0A0F9GMM8_9ZZZZ"
                     /db_xref="R7GF05_9CLOT"
                     /db_xref="6.3.4.4"
     gene            217880..218608
                     /locus_tag="SR-VP_4-6_scaffold_141_2201553_prodigal-single
                     _213"
     CDS             217880..218608
                     /product="Uncharacterized protein n=1 Tax=Marinobacter sp.
                     C1S70 RepID=U7NMU2_9ALTE"
                     /codon_start=1
                     /transl_table=11
                     /translation="MSELTVKISDSGVMRLFVDDNQIGLIQDLTVRASSDRLSPVVEV
                     RFPPESVMIQSSLELQKSHIDYMQLLRKIPSVVLMDGEEPSGPDSEIVQYFLDQAKDG
                     GGRTLAQVMQKDNSWFERTHDFIQWMLPTKRPSQHEPSAPVLTEKDVQVFQIRRDLRE
                     SYSFGVDRVKRFLQLDQVRPFWVRPRDHNHLRITRLIESLRDLGFEERAGRVLEQVLR
                     VDKMNPDIIDRETVGYWKKACGRK*"
                     /db_xref="UniRef100_U7NMU2"
                     /db_xref="U7NMU2_9ALTE"
                     /db_xref="bsb:Bresu_2738"
     gene            218595..218828
                     /locus_tag="SR-VP_4-6_scaffold_141_2201553_prodigal-single
                     _214"
     CDS             218595..218828
                     /product="hypothetical protein"
                     /codon_start=1
                     /transl_table=11
                     /translation="VDASRPRVFQPGTLTVVYGDGGQSVYVGGSLLTMATKVLTLEGG
                     MPCVLFRKAAAGEERTLEEEQRAARSLKFLTRG*"
     gene            complement(218815..219390)
                     /locus_tag="SR-VP_4-6_scaffold_141_2201553_prodigal-single
                     _215"
     CDS             complement(218815..219390)
                     /product="hypothetical protein"
                     /codon_start=1
                     /transl_table=11
                     /translation="MDNETRSSIQQRISKESYWVDSIHRVPEIPDDFRPWSCGLSPSA
                     LYSCSLKCRKQSGIKTPETKWMSIKRWVTSSHHGVELPPGTFFSVKRHEKFVAAPNPH
                     FAKTEYILLMFPHGNTWSQVSPGVPITEDWLWTEDPEGFLMFERLLMRDAAQPLKGYF
                     ERVHRYMVSNPDQIGIHLKRKRRTDDPLSPE*"
     gene            219407..220744
                     /locus_tag="SR-VP_4-6_scaffold_141_2201553_prodigal-single
                     _216"
     CDS             219407..220744
                     /product="hypothetical protein n=1 Tax=Sulfobacillus
                     thermosulfidooxidans RepID=UPI0002EEB29B"
                     /codon_start=1
                     /transl_table=11
                     /translation="MSATDVFCITDQEGRLLPPAVQATVLAKYSRSPLSARELVRDLT
                     EAQADQFQEKWVVGFGHNSVAELAVIPVCFEGVSIVASKFIEGWQRAGYSEKSTRYQV
                     FTRDSFITPPGAPETMKKFAERFYDAYERLMPKVVKHVAGLVGDDPENPKASTKARAF
                     DNVRYLLPAGTGTNVAAVVNMLDARRMISGLKGHTNPEFRSLGGKMEAAVTELAPTLV
                     KHTDPDGFQLPVRGLGDLPDSFSHDDPAPYVRLHRPHLMPEPSLEQTAFEALVADHHG
                     MDWPSFCSHMEARPQFSEVPNAFKTVKLAFEIMMDYGAYRDLQRHRRCEQFAEPLNTH
                     YGYVVPEDIAGTELEGEYRHAMEAIDAYDDESVIHDQDLFQYMVPLGYLHRSMFQMDM
                     KEWYYVTELRTKPQGHISYRRIAYEMFRLGNERLPGLGKWCRAVKPDSVGVHH*"
                     /db_xref="UniRef100_UPI0002EEB29B"
                     /db_xref="A0A0F8X5K2_9ZZZZ"
                     /db_xref="nde:NIDE4396"
                     /db_xref="UPI0002EEB29B"
     gene            complement(220926..221744)
                     /locus_tag="SR-VP_4-6_scaffold_141_2201553_prodigal-single
                     _217"
     CDS             complement(220926..221744)
                     /product="hypothetical protein"
                     /codon_start=1
                     /transl_table=11
                     /translation="MEPSELSAHLRKIASYVEGPGRPSLRLVSSRLAAAVLATDRSLS
                     EAVGKALAEQVAKLMPEEFSGATYDTADKGKGFKGGYISWAMDPNTWENAGIIGGILF
                     MCRYNPEDFKSEAPEEGYGGDAAHSKGEAAVTLTMTAGYYNKTLGGGVDGSVNLGTCT
                     VLLDAKEKVMEAAIDDESAFEAGVTELIRRVNESPPDEAVSASRRRKSMPPTTSEKTL
                     IQWLTKQNRTDVKRTEINDLVRSMSKRTGEPAGQVLEKANGFFKKRGWPIDEKG*"
     gene            complement(221769..222071)
                     /locus_tag="SR-VP_4-6_scaffold_141_2201553_prodigal-single
                     _218"
     CDS             complement(221769..222071)
                     /product="hypothetical protein"
                     /codon_start=1
                     /transl_table=11
                     /translation="LKGSKKAYLHVDKENGRFCVHGLKGVMRNGKAFIELPKECRDLV
                     AGDLVWDMKILGVLETLHVILWKKAWNDADRRQRVFMFKFRPATPEEFALETVMNE*"
     gene            complement(222068..222790)
                     /locus_tag="SR-VP_4-6_scaffold_141_2201553_prodigal-single
                     _219"
     CDS             complement(222068..222790)
                     /product="Uncharacterized protein n=1 Tax=Spironucleus
                     salmonicida RepID=V6LRC0_9EUKA"
                     /codon_start=1
                     /transl_table=11
                     /translation="MEPRKDLTPAEMADGPTPADSPQEYFRKARAFTEKHYADEMVHI
                     WSTRFDEVSPNFFFIEYVWVVHATGFNAKVVAKMLPRLRAAYGLAEDGGGWDGLGKEP
                     VEPMLARVLPVCNNPQKARAIHSTAKLMADAMFPANVLRTESWEDFRRVRLSSPELLT
                     RLPYVGRITCHHLARNIGLLDSVKPDLHLVRLASHWGFKDCTEMCEAVRPPGMPLGIV
                     DLIMWYGSSTFGTLTARKDGER*"
                     /db_xref="UniRef100_V6LRC0"
                     /db_xref="V6LRC0_9EUKA"
     gene            complement(222806..223048)
                     /locus_tag="SR-VP_4-6_scaffold_141_2201553_prodigal-single
                     _220"
     CDS             complement(222806..223048)
                     /product="hypothetical protein"
                     /codon_start=1
                     /transl_table=11
                     /translation="MGTGSNIMDILWEPERGSCTECGDGECLVRRFSSCGRVRVFCFP
                     CWNGEQNPHVMSSHDWSDDECVTFEFPASERPSRAA*"
     gene            complement(223191..223361)
                     /locus_tag="SR-VP_4-6_scaffold_141_2201553_prodigal-single
                     _221"
     CDS             complement(223191..223361)
                     /product="hypothetical protein"
                     /codon_start=1
                     /transl_table=11
                     /translation="VDKPNAEDLEKLKEEDLLDLLDLVSAEVRHRNRLRRATAGQEAV
                     SVLKALSEVVKR*"
     gene            complement(223371..224087)
                     /locus_tag="SR-VP_4-6_scaffold_141_2201553_prodigal-single
                     _222"
     CDS             complement(223371..224087)
                     /product="hypothetical protein"
                     /codon_start=1
                     /transl_table=11
                     /translation="MDQMTATYTDDQLTPFSFDVAAEAMRAALMDALKGQHPTDDTLS
                     LALAKTALETGRWQYIHCYNWGNVKAGRAYVGQYTSFACNEVLGGKVVWFAPGGRLDR
                     KGGSVVAEASPVPPGHYQTRFRAYANQYDGAFEYVDFVASGRYVDAWKELLVGDSDGY
                     VKALHDKGYFTADPAVYGKGVKSLQAEFRAKLLGKDWPAGQTPDPDWDLIRATIIGNS
                     LNHAYDWGDERDQVYHDAVA*"
     gene            224132..224593
                     /locus_tag="SR-VP_4-6_scaffold_141_2201553_prodigal-single
                     _223"
     CDS             224132..224593
                     /product="hypothetical protein"
                     /codon_start=1
                     /transl_table=11
                     /translation="MDSFNAYHASIPSTSPIVRQHLPSIEWLVSTRDEDRRTGRTTAM
                     ALAFLRDSFSSSIKTKVYDHYVSNGMDSRREICRKIQEMSPGVSIDSDGRMENQPAYA
                     ASRLSPQFGDTLAKVRQDFNDVVNSAVRLGVDPTWMMNQLRTALAESVMNT*"
     gene            224590..225144
                     /locus_tag="SR-VP_4-6_scaffold_141_2201553_prodigal-single
                     _224"
     CDS             224590..225144
                     /product="hypothetical protein"
                     /codon_start=1
                     /transl_table=11
                     /translation="MKVVLDVDGPLTDFHRKARLVIRDEFGYDLPLSAYKEWDVTSVL
                     PTQEEKDRMNQLIARPGWATSMLPDEAAEQAVRALRSYGADILFATAPHPQSKTWKEE
                     REAWLIEHFGAHHLEVAHIHRKDFLVGDMFVDDKPSNVRGWQKSNPAGAGFLWKKDYN
                     QAETGYVFAESWEPIISLARDWRR*"
     gene            225191..226123
                     /locus_tag="SR-VP_4-6_scaffold_141_2201553_prodigal-single
                     _225"
     CDS             225191..226123
                     /product="Tax
                     =RIFCSPHIGHO2_01_FULL_RIF_OD1_04_46_36_curated"
                     /codon_start=1
                     /transl_table=11
                     /translation="MVCISGYSGSGKDEFAKVLVDEQTAPKVGLADPAKRHMADLYGF
                     TEHQLFGPSAARNAGDIRYPKKSFSSAGLCISSMRAEEPHADLQWNHGMKKELVPNVP
                     YWEMSMRRATPDLRRELEKLPFVLGQLGDATVYVPEGHPSFWLSPRESLQLYCELMNT
                     LYGDTWIRKAISNHMRLGGITEFHGHRFMSFAYDRMSGLVVPSPDELVPAPGDGESFF
                     SCSADFRHKHEFNLARKTRSEDFIPVMVRVKRPSVPVPPFDHRSETEQATIPDSFFDF
                     VVENDKTVEDLHGQAREIVRAVQAPGWQPLRGTL*"
                     /db_xref="87353205"
     gene            226120..227076
                     /locus_tag="SR-VP_4-6_scaffold_141_2201553_prodigal-single
                     _226"
     CDS             226120..227076
                     /product="Uncharacterized protein {ECO:0000313|EMBL
                     :KKM70893.1}; Flags: Fragment;;  TaxID=412755
                     species="unclassified sequences; metagenomes; ecological
                     metagenomes.;" source="marine sediment metagenome.;""
                     /codon_start=1
                     /transl_table=11
                     /translation="VKPTVEQLMEVTSINSHAYCPDGTSSVMICLASYAMVGRSPEVK
                     MVMYDTVDHAKASVDGRQLWVDITPPIARWQDWAGTSPIVLDHHETVKPVVEGLGGVY
                     GGLDDSGASLAFKNVMRVLCRDRDDIEKWAKFAHLAMIRDTWKDAHDDWQDGLAVGEA
                     VNFYTQRALFASASEGRLDLDEIIRFGKVLVQKTASKAFKLSTGTTFAEAGGLKYGFF
                     NCTEKAVSETAHVLLEKHGCNVAAGFFFVQEGGSINLCVSLRSHKGGVSVSKIAEKFG
                     GGGHQPAAGFRLKDAGDIGLNGLMKIVLGAAEAVVASEVMET*"
                     /db_xref="A0A0F9JMN2_9ZZZZ"
     gene            227100..227870
                     /locus_tag="SR-VP_4-6_scaffold_141_2201553_prodigal-single
                     _227"
     CDS             227100..227870
                     /product="Uncharacterized protein {ECO:0000313|EMBL
                     :KKM70894.1};  TaxID=412755 species="unclassified
                     sequences; metagenomes; ecological metagenomes.;"
                     source="marine sediment metagenome.;""
                     /codon_start=1
                     /transl_table=11
                     /translation="MIQGLRVSALVQLGEVRSYFSGKPFEGKWDGDSFTGSVSTVDLK
                     IEATGRTYEVKVESVDDPEDADEVSTSEPLKAIAEFLGRDIPGGEHFERMSSVPAFFA
                     HSIAMAAELVGAGAVGREAAIRMLRRMSSWRPTADSAPSRPGTDLSELEKDAKKKGWK
                     ALLKKDSTGDDVLEIDVSGIYRATVVLGSIVYSYDYVVRGEEQVRESGTTDDPIREYE
                     KWAQQDEVREAFRRSRSKRSEKKHEEMGKTRPAPEGQA*"
                     /db_xref="A0A0F9JM60_9ZZZZ"
     gene            227936..228307
                     /locus_tag="SR-VP_4-6_scaffold_141_2201553_prodigal-single
                     _228"
     CDS             227936..228307
                     /product="hypothetical protein"
                     /codon_start=1
                     /transl_table=11
                     /translation="MRDSGFADLEVHYTEVFDLLDMMKARIRRISHLENAEASDFAEV
                     SRLARMCFLLATVPAGRDGVIHRMSKEDVEAVYVLPHGTRTSGVLGSLNEVRGKARSS
                     ADVDPDVADQAAKSVYEVMET*"
     gene            complement(228304..229215)
                     /locus_tag="SR-VP_4-6_scaffold_141_2201553_prodigal-single
                     _229"
     CDS             complement(228304..229215)
                     /product="hypothetical protein"
                     /codon_start=1
                     /transl_table=11
                     /translation="MLKDTDGRDTGRTMKDRGAFEVDISSGSVEWINEFALDIMGCSE
                     EQIASMSVFDLSPERFHEQIREDLSGDASEAGKSKRPHIFPTKTMDGKVAWWYVFRTK
                     VVDIRRWSYAEHIQNTPQSGPEFSFMAMQVDMANNQAALDGRMDDLEKWVEDQVSRVE
                     KDVDGVQKGLLEVQTSLEKAEQAALAASADSVAAKNAALATQRELQEMQHHFEKFDSF
                     EEANTKATTEILRLIRTDTVHEERLRTYEDHVKRTTESAVRAIELQASKSGRGLSRKV
                     TVPIFVVTTLAMIFQYVIQRWNIHILP*"
     gene            229279..229656
                     /locus_tag="SR-VP_4-6_scaffold_141_2201553_prodigal-single
                     _230"
     CDS             229279..229656
                     /product="hypothetical protein"
                     /codon_start=1
                     /transl_table=11
                     /translation="MSSPNVLMLHCLKCKVSGSCPRSGSSPLKPAAGPREKPLFCRVV
                     GGYGQSPVDRSILSEELAARSDRDGPCLTLAEVPTREPSGHVHFELVKVFHHPIVHPR
                     STTTERLDSWAERSHRQERPTRS*"
     gene            complement(229653..229862)
                     /locus_tag="SR-VP_4-6_scaffold_141_2201553_prodigal-single
                     _231"
     CDS             complement(229653..229862)
                     /product="hypothetical protein"
                     /codon_start=1
                     /transl_table=11
                     /translation="MNGAISRRGRPSYLLRVDAAGRNVSMICLIMADGSVGQWFFDWE
                     KRSEELRPVVTEAGEFILAHHVLGS*"
     gene            complement(229949..230278)
                     /locus_tag="SR-VP_4-6_scaffold_141_2201553_prodigal-single
                     _232"
     CDS             complement(229949..230278)
                     /product="hypothetical protein"
                     /codon_start=1
                     /transl_table=11
                     /translation="VGLEHRLYLAAATADLYGTLEERGHKAATRAMVDVLNSMIGSRS
                     LVFEGGDLWTYFLSWENLAVFTGERPSVKVTIRYSVEHAIWKRTFELEALVLRPHNIP
                     AMEVMWS*"
     gene            complement(230278..230877)
                     /locus_tag="SR-VP_4-6_scaffold_141_2201553_prodigal-single
                     _233"
     CDS             complement(230278..230877)
                     /product="Uncharacterized protein {ECO:0000313|EMBL
                     :KFE66855.1};  TaxID=394096 species="Bacteria;
                     Proteobacteria; Deltaproteobacteria; Myxococcales;
                     Cystobacterineae; Cystobacteraceae; Hyalangium.;"
                     source="Hyalangium minutum.;""
                     /codon_start=1
                     /transl_table=11
                     /translation="MKNSPGATEIALVDMDGTIADFDAGLREGLIPLTSPWETGLADY
                     RNLPHGEDAPPWLEARMDLVKRQPGFWRNLRRIEDGFKVLEMIVAAGFETSILTKAPR
                     TNHQSRSEKAEWCEEHVPDLPVTVCHDKSLIYGRILFDDYPPFATSWLRHRPNGTVLM
                     LDGPSNQGFEHPQVVRVMRPFNAGVWATVHGALDRAKLR*"
                     /db_xref="A0A085WGP2_9DELT"
                     /db_xref="gwb2_scaffold_1514_4"
     gene            complement(230910..231173)
                     /locus_tag="SR-VP_4-6_scaffold_141_2201553_prodigal-single
                     _234"
     CDS             complement(230910..231173)
                     /product="hypothetical protein"
                     /codon_start=1
                     /transl_table=11
                     /translation="MATITHEDMAKRVASRFIRAEEQQQQQGQQEQQQQGQQEQQALP
                     SGGVGKSMVKGALDKVSGAFESGDEATFHKELDNLLKVSKHGV*"
     gene            231267..231818
                     /locus_tag="SR-VP_4-6_scaffold_141_2201553_prodigal-single
                     _235"
     CDS             231267..231818
                     /product="hypothetical protein"
                     /codon_start=1
                     /transl_table=11
                     /translation="MTIQEATLGEMESVVRPDKKSTIRCKQVQSRRIKAVFPATVLLV
                     TRSHVHLSNWLAAWEFDPTPRLDGELQEGLSYVFQATWHSEAYSIADAYVALSLEQIF
                     DPDVERYHFHPLCLQSYEGDRHRWNGHNGKLEVICGTTAEAAGEKMSKLRNNMSRLAK
                     RSGSVAGLRSLPRGCYSWKERIA*"
     gene            complement(231815..232498)
                     /locus_tag="SR-VP_4-6_scaffold_141_2201553_prodigal-single
                     _236"
     CDS             complement(231815..232498)
                     /product="hypothetical protein"
                     /codon_start=1
                     /transl_table=11
                     /translation="MSSPDSNNNNNDQILDLAKEILADRGMGQSIPSVEALRPHGVLP
                     QSVIHRRSFGADDDLATAMVLADGVELVELRKRVRPGVANLARHPRHLLDAWSMCETL
                     RRLGFPSGDVAVGWGTVIGQGDDVVFANLTSGGVKMTICITRFPADSAAAALAGWEDL
                     WNDVVASGEDDLSILLARSVMGEMPRVVSLVAELARQGIGIPSAPGQSGPLTLLVGPA
                     VTLFQGGKA*"
     gene            complement(232514..233047)
                     /locus_tag="SR-VP_4-6_scaffold_141_2201553_prodigal-single
                     _237"
     CDS             complement(232514..233047)
                     /product="hypothetical protein"
                     /codon_start=1
                     /transl_table=11
                     /translation="MRLEDAMPALRAGRRARRESWPLGDHVTVELVGGKRLGHLTMKS
                     GASEHTWPGSQLESRDMLEDDWELLFSPEYEAHIPGNYREAFDVVFSLMSHEIFDAYS
                     DMKKSRSYSQAGVEGMKADCDWRKMGKDCLERYMEAASARSPSDVKTALARACIASLK
                     ALSYHVAEVYVEQVMRG*"
     gene            233128..233538
                     /locus_tag="SR-VP_4-6_scaffold_141_2201553_prodigal-single
                     _238"
     CDS             233128..233538
                     /product="hypothetical protein"
                     /codon_start=1
                     /transl_table=11
                     /translation="MADGCPCNSGRGINHGIVDVLTCTCKVCDPEETGGSRFVSMSII
                     HSLRDFGDGTYVVDGTCACGLGASMVWTFTMPDGSLIPRCGKCARGDATGRFAKITKE
                     AFEYFTALPCHDGVDRHGNVMVCNVQSSVELDMI*"
     gene            233550..234290
                     /locus_tag="SR-VP_4-6_scaffold_141_2201553_prodigal-single
                     _239"
     CDS             233550..234290
                     /product="hypothetical protein"
                     /codon_start=1
                     /transl_table=11
                     /translation="MEEGAPPCECGCGSKVLWCLHKKRYKRFLFNHHLPSARSVVLSE
                     RQKQIILGTSLGDGSISFIKNRITKSESGMARLRIRHSTNRQLDYTNWIRAELNNICS
                     AAVKLSENAGFGKEIAGFSTLSHPWIYEVGKSLYSPTKMVTDDYLDRLTDLGFAVWWM
                     DDGSTTSLATHSFSENEQHIILRWLNRKFDVTGFMDRDKRVDLPFIRFRQPDVERVLK
                     MVFPNVIPSLHYKMGRFLSKMLHRKVRK*"
     gene            234317..235489
                     /locus_tag="SR-VP_4-6_scaffold_141_2201553_prodigal-single
                     _240"
     CDS             234317..235489
                     /product="hypothetical protein n=1 Tax=Zavarzinella
                     formosa RepID=UPI0003716594"
                     /codon_start=1
                     /transl_table=11
                     /translation="MYNLFDGTTAEVRDYQVRTCEKALNVLTGPNPVNSVLIDSPTGS
                     GKTVIGLALARYGLSLGKRIGWVAMRRNLLRQAADMNARFGFGLDGMHLISMFDRNPS
                     KDIDWMISDECQHDATSTMAHVHAVSRPEKVIGLSATPFRTDRAKLAFDRVIKVVGIQ
                     ELIEAGHLSQYDHFTIPTWTPDEVVRCYLRDPEGWGQSVMFFLTMEECRRTESLLRAA
                     GVRCELVWGGSDREAQIDALRSGEAQVAISMSLLAEGLDVEELTTVFVRPSKKGPTLQ
                     MAGRVLRPLDGHPVKQIVQCAATRYPFVRAARPRASFALFGDSFLSMEPNKNVENISK
                     DCLDSLVHGRTPGMPQFIQDAGRGRRILGDVRSRRGSRRVGGGGSGVSSPPPDGAD*"
                     /db_xref="UniRef100_UPI0003716594"
                     /db_xref="A3ZTZ0_9PLAN"
                     /db_xref="rba:RB8396"
                     /db_xref="UPI0003716594"
     gene            235508..236581
                     /locus_tag="SR-VP_4-6_scaffold_141_2201553_prodigal-single
                     _241"
     CDS             235508..236581
                     /product="Uncharacterized protein n=1 Tax=Rhodopirellula
                     europaea SH398 RepID=M5SN42_9PLAN"
                     /codon_start=1
                     /transl_table=11
                     /translation="LNTIPSLKYDIKPLDSVQVRMTASRTSAGKNKTLADMTSRCEVN
                     VDGAGWLRSTSRFWGSLFSLFGISGNIFRFFDHQEVLDRICERRGSTDLRFCTDPGGH
                     ALAVSSIKREPVGIDDLRSLVRKHRPREVKYDGGVVVMTMIPKSGVREMRIGPDAFRD
                     EFVVDVPVDGYGGPSTYLSMFRIICSNGAVARVPEFRSDIVTGKEEPIHALSRALDTF
                     SNEEGFSALRERYESAQRSPASVRECLAVQRILKNAGHAAIGRYEAAVGDLRGFYGMA
                     NLNGLSEKRQRVLPAKCTVYDLINVASETTTHDERTRATLTLEAWIGSVLREEFDLEG
                     VSPRGKEFQGMFGAKSPAGFAKA*"
                     /db_xref="UniRef100_M5SN42"
                     /db_xref="M5SN42_9PLAN"
                     /db_xref="rba:RB8394"
     gene            236665..237234
                     /locus_tag="SR-VP_4-6_scaffold_141_2201553_prodigal-single
                     _242"
     CDS             236665..237234
                     /product="Endonuclease III id=4889329 bin
                     =GWC2_Methylomirabilis_70_24 species=Candidatus Nitrospira
                     defluvii genus=Nitrospira taxon_order=Nitrospirales
                     taxon_class=Nitrospira phylum=Nitrospirae
                     tax=GWC2_Methylomirabilis_70_24 organism_group=NC10
                     organism_desc=Good"
                     /codon_start=1
                     /transl_table=11
                     /translation="VCVAARTGDPFRVLVSTLLSLRNRDEATGPATERVMAGWPTPEA
                     LASADEGELGEAVRPSNLWRTKARALRSVAGELVRDHGSRVPRTVEELVRIKWVGRKT
                     ANLVATLAYGEEGLCVDTHVHRCSNRLGFVDTATPAETEVALKKLLPKDVWKDVNDWL
                     VWFGRTTCKPVHPDCRKCVVRSRCPSVEC*"
                     /db_xref="gwc2_scaffold_8274_4"
                     /db_xref="dti:Desti_4119"
                     /db_xref="85780460"
     gene            complement(237231..237533)
                     /locus_tag="SR-VP_4-6_scaffold_141_2201553_prodigal-single
                     _243"
     CDS             complement(237231..237533)
                     /product="hypothetical protein"
                     /codon_start=1
                     /transl_table=11
                     /translation="VSFSHGDHVAVVMDLPNKEARERGFMPGNVVLAGDLIACAECKV
                     CGFKKASSAMAAVPESESDEEKKRTRTNMAILLFRTSPISCEEARLRLLASDVIES*"
     gene            complement(237535..238581)
                     /locus_tag="SR-VP_4-6_scaffold_141_2201553_prodigal-single
                     _244"
     CDS             complement(237535..238581)
                     /product="histone deacetylase (EC:3.5.1.48)"
                     /codon_start=1
                     /transl_table=11
                     /translation="MPPPELLLYDDFHFDRHITPDGHPESARRVLAARDGLQIFAKQG
                     LAGLRHCLVPVATTESLLRVHSEEHVHKVLALDGCSFNLDSETHVSPGTVGAARRAAG
                     GAEAMVLELLRLREDGGPRIGLSIGRPPGHHATRDTAMGFCIFNNVAVAAAAARAAGA
                     ERVAIVDWDAHHGNGTQDIFYRDPSILYVSTHSEKAWPYTGRPDQVDEGDGTGMNVNV
                     SIPGGSGDVVYEEAFHRIAASVLGQFDPTVLLISAGYDPYLDDPVGGFTVKQGGFRRM
                     ASILEKSVSRDCPIGLVLEGGYDLAGLATCLASSLVGLFPEKRNYVSQPLEADARSSL
                     ERVERAIGNWWHLD*"
                     /db_xref="scl:sce6159"
                     /db_xref="A9GGH0_SORC5"
                     /db_xref="UniRef100_A9GGH0"
                     /db_xref="3.5.1.48"
     gene            complement(238603..239241)
                     /locus_tag="SR-VP_4-6_scaffold_141_2201553_prodigal-single
                     _245"
     CDS             complement(238603..239241)
                     /product="hypothetical protein"
                     /codon_start=1
                     /transl_table=11
                     /translation="MAVIAASGVVMFLPSVTKAEPLCRKKVALHVGIDVGDDRKRALE
                     DCKERVQAGLVMLLKLDGIVGLDLEEDVQDDLRHDIKIDFVDRSFVSPWLGKPSDMHV
                     LTEAIVQKRVHRDGRELVVERLGGPYPGAEFLEEGRMSMFLRAMDLRISQHTREVMEP
                     LDASRLRDFPVHEASMSEYLVQRMRQWNELREAAFRDLAGIKITVPVVCRKG*"
     gene            complement(239268..239885)
                     /locus_tag="SR-VP_4-6_scaffold_141_2201553_prodigal-single
                     _246"
     CDS             complement(239268..239885)
                     /product="hypothetical protein"
                     /codon_start=1
                     /transl_table=11
                     /translation="MSSAERAREYRALKKAGTYEQAPRAPHLPWPRSAEDGTKLGVDL
                     SAAATEIREVVRKYFRAPPGYEIDDYCQEVCARIAARNHMPSAHDPRKSSLKHYIYMV
                     ANATGANMALKSFKLVPSPGVSGTVGPGQCLEESLVSPDSDLLPADAEIDLGILAVRG
                     AVGPTARSYALDCLAGRPTSHYGSPSRRGALRAELAEALGESSGL*"
     gene            240002..240907
                     /locus_tag="SR-VP_4-6_scaffold_141_2201553_prodigal-single
                     _247"
     CDS             240002..240907
                     /product="Papain family cysteine protease id=4084135 bin
                     =GWB1_Spirochaetes_59_5 species=Pythium ultimum
                     genus=Pythium taxon_order=Pythiales taxon_class=unknown
                     phylum=unknown tax=GWB1_Spirochaetes_59_5
                     organism_group=Spirochaetes"
                     /codon_start=1
                     /transl_table=11
                     /translation="MASPAKIGGWRREDQSSRAANIASQPDFADLKARMGSYVAPGSR
                     PSDLRRFSPPRRHNQLTSSSCVANSMTRALENKRIQRAYYAALSTGVAEAAALASAQA
                     KHVALSRLALYYLCREEMDPPETDKDEGTIISIAAELLRTFGLSREEKDPSNPSDTSF
                     WPFDLTRLYVPPSWKAMRDAAVHKISSWARISSSGDQRVDDVIAALSAGNVVVYGTQV
                     GSNWQQYDGSSVITPVVGTPEGGHATMLCGWDPSGFFWDENSWDNDWGDDGFCKVSSD
                     VVASDQSSDFIVIQGGWEPWHQQAA*"
                     /db_xref="GWB1_scaffold_9497_1"
                     /db_xref="86112718"
     gene            241000..241293
                     /locus_tag="SR-VP_4-6_scaffold_141_2201553_prodigal-single
                     _248"
     CDS             241000..241293
                     /product="id=4084137 bin=GWB1_Spirochaetes_59_5 species
                     =unknown genus=unknown taxon_order=unknown
                     taxon_class=unknown phylum=unknown
                     tax=GWB1_Spirochaetes_59_5 organism_group=Spirochaetes"
                     /codon_start=1
                     /transl_table=11
                     /translation="MALEMIMKTFFLALILSLAACGPAVQRPHPHLPTDTPRCPDACA
                     HLRNLKCEEGQPLEDGTTCEDFCQATQESGHALNPTCVMTIKSCDELNTVCSR*"
                     /db_xref="GWB1_scaffold_9497_3"
                     /db_xref="86112720"
     gene            241486..241623
                     /locus_tag="SR-VP_4-6_scaffold_141_2201553_prodigal-single
                     _249"
     CDS             241486..241623
                     /product="hypothetical protein"
                     /codon_start=1
                     /transl_table=11
                     /translation="MRTLGRLQLALVKAVKALAVACGDKPRDMYAGPGHEQVEEYLRE
                     R*"
     gene            complement(241731..241967)
                     /locus_tag="SR-VP_4-6_scaffold_141_2201553_prodigal-single
                     _250"
     CDS             complement(241731..241967)
                     /product="hypothetical protein"
                     /codon_start=1
                     /transl_table=11
                     /translation="MEKPTMTPELESSFYELLAAARAVSNMPLGTGNLDRLDRMVQVI
                     DDLTDSPPTQRMPSVPAVPRHAAPTERLAHHGPR*"
     gene            complement(241997..242341)
                     /locus_tag="SR-VP_4-6_scaffold_141_2201553_prodigal-single
                     _251"
     CDS             complement(241997..242341)
                     /product="hypothetical protein"
                     /codon_start=1
                     /transl_table=11
                     /translation="MIDERRNEDRGLKVPDDYVHGDHGPLTAVVEFRDSLRFNNGRGL
                     SGSTAHVIIRCGKCCGSARANHFKSTNPTEPNAFFRETVISKVLLQAFNNFRSKAPAS
                     CADTLAAFILTS*"
     gene            complement(242334..242513)
                     /locus_tag="SR-VP_4-6_scaffold_141_2201553_prodigal-single
                     _252"
     CDS             complement(242334..242513)
                     /product="hypothetical protein"
                     /codon_start=1
                     /transl_table=11
                     /translation="MDWYPSTIVTVDASCWAAHGWRSLAVDVAFFSIVLVIALFLYPS
                     VSSLIDYLAGRHGDD*"
     gene            complement(242513..242761)
                     /locus_tag="SR-VP_4-6_scaffold_141_2201553_prodigal-single
                     _253"
     CDS             complement(242513..242761)
                     /product="hypothetical protein"
                     /codon_start=1
                     /transl_table=11
                     /translation="MTSAEKETVATHKIDVSYMDRPDLPKLECRLFCRRCCHEAFIYV
                     WKERYACMNDAEARAFESGLRSFRFDCADHLAAAVMGT*"
     gene            complement(242758..242952)
                     /locus_tag="SR-VP_4-6_scaffold_141_2201553_prodigal-single
                     _254"
     CDS             complement(242758..242952)
                     /product="hypothetical protein"
                     /codon_start=1
                     /transl_table=11
                     /translation="MDAEERERLLEKLRKRRLAGPPKLDMGRAILGALHSARLSGMDT
                     GMLEDLAHDLSVPWRDLDKE*"
     gene            242977..243429
                     /locus_tag="SR-VP_4-6_scaffold_141_2201553_prodigal-single
                     _255"
     CDS             242977..243429
                     /product="hypothetical protein"
                     /codon_start=1
                     /transl_table=11
                     /translation="MISMSPSDDELRVEVMLKVLREPEGWQRMLNALSMSIREASTED
                     FDQMIETLSQRFGEGSPEVESMRRRKDINASSVSAVMARSFVLVAARDDLGETEAARF
                     NVFLRAVEDMRLREGVKEILDESRLILRRRYPRATSDEMAIPIEVLES*"
     gene            complement(243426..243869)
                     /locus_tag="SR-VP_4-6_scaffold_141_2201553_prodigal-single
                     _256"
     CDS             complement(243426..243869)
                     /product="hypothetical protein"
                     /codon_start=1
                     /transl_table=11
                     /translation="MFDPIAEALRPKFERAAKEARDLLHSGRSGDVQVLFGHLPRAHV
                     SVMGGTGPGLEYVRTFSMTIPSVLGLPGDPDSVVSFVSGTELVHEKAGMERALLYLDL
                     FEKDGPRILANTVRSCISGLLHAGIKPGDLVAAVESSVAASVMNA*"
     gene            complement(243869..244252)
                     /locus_tag="SR-VP_4-6_scaffold_141_2201553_prodigal-single
                     _257"
     CDS             complement(243869..244252)
                     /product="hypothetical protein"
                     /codon_start=1
                     /transl_table=11
                     /translation="MSKDQVHSRIKMFAGALSADGTLPSELCSRVAGFVGPTVCARSV
                     GVEFVESRNLALVSIGYSDEPGLPVNLGSVKVGQLFEGEDVDLEKLGARMSEAAAAKG
                     GVICHEFYVTSDGSVFAVFLAHQPV*"
     gene            244315..245610
                     /locus_tag="SR-VP_4-6_scaffold_141_2201553_prodigal-single
                     _258"
     CDS             244315..245610
                     /product="DEAD/DEAH box helicase-like n=2 Tax
                     =Synechococcus elongatus RepID=Q31QB2_SYNE7"
                     /codon_start=1
                     /transl_table=11
                     /translation="MKLEKRAYQSRTVRKVLSLQSHGMVSVLVVSPPGSGKTEMAMDA
                     VADRTAVWVTHTRELCTQAYQRLCARFGDSAVSMVMAGWNETPGARIHVGTVQSILRR
                     GTKFTNIEVAILDEAHHYMADTWNEVRQMYSGPRGGRQRVKEIGLTATPEREDGKPLG
                     DIFQDLVVAATYSELLKAGHIVPVRVFAPEVDLGSDYARHPVDAWTDYSEDSLTFAFF
                     PRVHIARMYADEWVSRDVPADVIVGESPNGERGASMEDFKGGRCRVLSTVNTMTEGVN
                     IEEARTALLGKSFDFIGGYLQGTGRVLRPHEGKEDAIIIDLTGASLRHGSPTQDREYS
                     LTGRAISGPSHGVGGGGVAADPEVLGVSMKITHRGALKHDMVPKPVVLPEPDPGRIKA
                     RQKEKDRVRAARTRHGEAAARKLETYLASLRGSAVRGAR*"
                     /db_xref="UniRef100_Q31QB2"
                     /db_xref="syc:syc0806_c"
                     /db_xref="86989790"
                     /db_xref="Q31QB2_SYNE7"
     gene            245607..247706
                     /locus_tag="SR-VP_4-6_scaffold_141_2201553_prodigal-single
                     _259"
     CDS             245607..247706
                     /product="hypothetical protein"
                     /codon_start=1
                     /transl_table=11
                     /translation="MKNETVEKADCRVYNYGISFRKVDGRRPVVAAIVYEQLRAANAY
                     YNKRVEMENKRRNEWREIRRRFFPKLADAELSYTVADKGVADARTKVKEAKSWADAKG
                     AKPSKANQADRGTMDSLKAELKSLRDVRAEKKKRLSACRDEYKLLFAPADDEFKRRYN
                     LAVTNGKDVHQIRRARKSILESMLSEEWPEFWKLSRKLDFDANEHKNLVRKESGLMKG
                     TYDLVDAAFEQAMKTSMDSIKFRRYSGGRVGLSVSCGIDEVLSEKRGSSFRIDPLPDD
                     TWDTRSGRRHAVTNARLRLGRGLEDVVLPIVMHRPLPEGAEVKSVWLKEEIFGVRRRY
                     FLQITIEGKIRPRNAPAPKPGSMVALNLSWKMVDGGLRSGYWVGSDGKEGEVLIKKLH
                     AEDQQAYAEKGRSEYLYDSLVYSTYLSTFIQKNFDFGMGFFLEAAQSLKLPAWIKGEK
                     DLLKTASQWRSPMRLCGYSRFLCDQVLTKAVMDSLWKLWRNHRLDGAVKLDLMPTGPG
                     ALRETTSWAAQNGVTDPLAVFAVFLELWRRKHIHLHDWKNQTMDRAMRSRREIYRVLA
                     SRLSREYETLLIEDFDLRDVAEDVLPEEESGKIRGVGMNRTIASTSVLRSCLMQAFAG
                     RHRKYPAFGNTAFHAGCGGPMVGEVDNVTMTCTVCGRTDDRDRNNCLNQLDTARGSSR
                     KPQAGRSRDVSLAKASR*"
     gene            complement(248757..249215)
                     /locus_tag="SR-VP_4-6_scaffold_141_2201553_prodigal-single
                     _260"
     CDS             complement(248757..249215)
                     /product="Uncharacterized protein {ECO:0000313|EMBL
                     :KKM96316.1};  TaxID=412755 species="unclassified
                     sequences; metagenomes; ecological metagenomes.;"
                     source="marine sediment metagenome.;""
                     /codon_start=1
                     /transl_table=11
                     /translation="MGSWGGPGMYLWVPGGRHAPEGLHLIEYYRKRELHLDSTLAPRL
                     MKPMYGRPGGRLIWEGQGLTREERQHLHYSSEECPQGQFLRHELDNGFTAVSWWDRTQ
                     GDARGAINSTVLLEGVRTSEEVLAAGRASFPIVFENLRKSGIELVELFLP*"
                     /db_xref="A0A0F9MAG9_9ZZZZ"
     gene            249287..249970
                     /locus_tag="SR-VP_4-6_scaffold_141_2201553_prodigal-single
                     _261"
     CDS             249287..249970
                     /product="hypothetical protein"
                     /codon_start=1
                     /transl_table=11
                     /translation="MGYSIGISVRSPAIAKRLLSFMKRNYRSWPDVAKLKGGPYAGAP
                     TGDMSYDRRKSTVGLDYGPVSGWEREYAYTVVRWMAVRAGRRRSSFPKDAVVPNRFPK
                     PVPYMTYDGHQNWPVLVVSSARELTSVPKGARWCACDHLGIRAEPWTLIASVLFDLPN
                     TDVARVLRSAEKEAGPTPGSGAEHWAWVERRDKALLRLCRKQFDLSAKRMRDELTRLH
                     RLWESQPAR*"
     gene            249979..250188
                     /locus_tag="SR-VP_4-6_scaffold_141_2201553_prodigal-single
                     _262"
     CDS             249979..250188
                     /product="hypothetical protein"
                     /codon_start=1
                     /transl_table=11
                     /translation="MDKQDLRKGQTWKDAEGREYRILHLATAGAGDSVAWDGPDGPGG
                     GPAGEFVRTHALAGDPPPRASSLPA*"
     gene            250197..250526
                     /locus_tag="SR-VP_4-6_scaffold_141_2201553_prodigal-single
                     _263"
     CDS             250197..250526
                     /product="hypothetical protein"
                     /codon_start=1
                     /transl_table=11
                     /translation="MNKDQDPEEAEARVALFTVLRSIGVELTPLPKRRHKEGDEYHVL
                     RVPPATVPELGTLAEKAGLGPFIPSCVPVAEMAKDWEVVARGLRGPGEATALAKAMNM
                     AHQVMSS*"
     gene            250594..250854
                     /locus_tag="SR-VP_4-6_scaffold_141_2201553_prodigal-single
                     _264"
     CDS             250594..250854
                     /product="hypothetical protein"
                     /codon_start=1
                     /transl_table=11
                     /translation="MSKAAKEAARRAAALPGVREWIGRLAELARDMPPEVHVFVASGT
                     VCVVATDGDGGIFERGGHGGLDQDALVESLDRKLGRWDGGDR*"
     gene            250833..251051
                     /locus_tag="SR-VP_4-6_scaffold_141_2201553_prodigal-single
                     _265"
     CDS             250833..251051
                     /product="hypothetical protein"
                     /codon_start=1
                     /transl_table=11
                     /translation="MGRGRPVTFSVVLRPSWGTRPGRPSLPATHVPTPEPRGPEVDGW
                     TVVREGLSEEEALETAAELTLASDILET*"
     gene            complement(251048..251557)
                     /locus_tag="SR-VP_4-6_scaffold_141_2201553_prodigal-single
                     _266"
     CDS             complement(251048..251557)
                     /product="hypothetical protein"
                     /codon_start=1
                     /transl_table=11
                     /translation="MSQGRLLRTAELPLGQSLVSFSLREARPGLQAAPGVLEAGLVLT
                     FPGAVPFALWARFLAGPGAEEDLSVMFRASAVGMSGEYEATLPWVPRGPGSKWDGLTG
                     WAAGGAEAIGHSAHAAREAAAFLAGMVLESVSEAWAAGLVARACGMVAPDRVVELARG
                     QAARQVMES*"
     gene            251596..251784
                     /locus_tag="SR-VP_4-6_scaffold_141_2201553_prodigal-single
                     _267"
     CDS             251596..251784
                     /product="hypothetical protein"
                     /codon_start=1
                     /transl_table=11
                     /translation="MPKMDKDKVRGRLLSSGSRLDDMTKDQLIEKAKEALLSTGHAGA
                     TGMDYVRGLLDAAIEKKA*"
     gene            251860..252372
                     /locus_tag="SR-VP_4-6_scaffold_141_2201553_prodigal-single
                     _268"
     CDS             251860..252372
                     /product="hypothetical protein"
                     /codon_start=1
                     /transl_table=11
                     /translation="MKDLKGLTLADMLRDGIPDHDDLPEAQRATGDALRAIQAGDASP
                     DPKRQRSHRAIVEEHALCWRKWGPDYVRDTTAYLLFCQAKSMCGDDHQAGIATSVLLP
                     AVDWEALDRLFLENWESYRAERRRAGTDRGLATDMAGLEWALGKKGIPDVRLPGDLFR
                     RMTRGRGDAN*"
     gene            complement(252369..252614)
                     /locus_tag="SR-VP_4-6_scaffold_141_2201553_prodigal-single
                     _269"
     CDS             complement(252369..252614)
                     /product="hypothetical protein"
                     /codon_start=1
                     /transl_table=11
                     /translation="VRALGPDGAVRWVRDGLVHWVTEEDCGGVVSWNVVSLLPGELPQ
                     CSAEGVELRPVAAPFDDAEGALDLVRALELARDVIES*"
     gene            complement(252611..252970)
                     /locus_tag="SR-VP_4-6_scaffold_141_2201553_prodigal-single
                     _270"
     CDS             complement(252611..252970)
                     /product="hypothetical protein"
                     /codon_start=1
                     /transl_table=11
                     /translation="VRLLVPGHPHWVLGLFLSRSDSEGPGLHAFLELRPPGSDVPEMW
                     VSAVWPGRGRPWRSALASAASEWVSFGEDVSGALGDVLRPMLDAVGAGCPGLAGAAEG
                     LVTDPGAHVLAAEVMES*"
     gene            complement(253758..253856)
                     /locus_tag="SR-VP_4-6_scaffold_141_2201553_prodigal-single
                     _271"
     CDS             complement(253758..253856)
                     /product="hypothetical protein"
                     /codon_start=1
                     /transl_table=11
                     /translation="MINLKLAAKIAQTVLLALVPSIAFVATVAMGS*"
     gene            complement(253886..254098)
                     /locus_tag="SR-VP_4-6_scaffold_141_2201553_prodigal-single
                     _272"
     CDS             complement(253886..254098)
                     /product="hypothetical protein"
                     /codon_start=1
                     /transl_table=11
                     /translation="MTNIIAPDSLVGMALADSESARWEASFDEDGRQDTLEADHQMDQ
                     HGHLERLVLEHADVMAVYAEEALRWS*"
     gene            complement(254128..254346)
                     /locus_tag="SR-VP_4-6_scaffold_141_2201553_prodigal-single
                     _273"
     CDS             complement(254128..254346)
                     /product="hypothetical protein"
                     /codon_start=1
                     /transl_table=11
                     /translation="MPKARKPTKRQQEAIDEQRVRHAYHRVASCVQVPVFSLAGIKAA
                     GKAAIAYGADDAALDAAVRAAVDLVKVA*"
     gene            complement(254382..254510)
                     /locus_tag="SR-VP_4-6_scaffold_141_2201553_prodigal-single
                     _274"
     CDS             complement(254382..254510)
                     /product="hypothetical protein"
                     /codon_start=1
                     /transl_table=11
                     /translation="MNSIDRALSAPATTSFCPDAALVRIAAVLAPLLAVLALVHAL*"
     gene            complement(254696..254974)
                     /locus_tag="SR-VP_4-6_scaffold_141_2201553_prodigal-single
                     _275"
     CDS             complement(254696..254974)
                     /product="hypothetical protein"
                     /codon_start=1
                     /transl_table=11
                     /translation="MNNDVDSKMDAFVAEKGIKTAYADEKSADVAQTMWDALSGAGGR
                     LHVRLVRTPLLGQEAALMTAAPLSDEDAARWCELFEDEDEDEDEDEAQ*"
     gene            complement(254983..255156)
                     /locus_tag="SR-VP_4-6_scaffold_141_2201553_prodigal-single
                     _276"
     CDS             complement(254983..255156)
                     /product="hypothetical protein"
                     /codon_start=1
                     /transl_table=11
                     /translation="MTPLEYLRDLKAPTRLRRAAYELCEGEDALRAEDEKDEADLREW
                     ATSDAAEIPSKTA*"
     gene            complement(255153..255260)
                     /locus_tag="SR-VP_4-6_scaffold_141_2201553_prodigal-single
                     _277"
     CDS             complement(255153..255260)
                     /product="hypothetical protein"
                     /codon_start=1
                     /transl_table=11
                     /translation="MARFVWFTHGMGGRWSAMDAKAVLVHADSLEEALA*"
     gene            complement(255278..255424)
                     /locus_tag="SR-VP_4-6_scaffold_141_2201553_prodigal-single
                     _278"
     CDS             complement(255278..255424)
                     /product="hypothetical protein"
                     /codon_start=1
                     /transl_table=11
                     /translation="MKHRNAEMAWILKNDPARLRGRTVETEVRKRAATRSRRKQADRR
                     EMRA*"
     gene            complement(255454..255693)
                     /locus_tag="SR-VP_4-6_scaffold_141_2201553_prodigal-single
                     _279"
     CDS             complement(255454..255693)
                     /product="hypothetical protein"
                     /codon_start=1
                     /transl_table=11
                     /translation="MANREEVVTVEISEDPNRVRVVFRGTTHEGSWNDDEEVVPDEGS
                     DELLLRSALLAWEGESGEYETDVGTLEDQGHWSAP*"
     gene            complement(255702..255818)
                     /locus_tag="SR-VP_4-6_scaffold_141_2201553_prodigal-single
                     _280"
     CDS             complement(255702..255818)
                     /product="hypothetical protein"
                     /codon_start=1
                     /transl_table=11
                     /translation="MDYLIPLDQARLLCAALGALGVLSFVATKAAEVLRLIK*"
     gene            complement(255958..256206)
                     /locus_tag="SR-VP_4-6_scaffold_141_2201553_prodigal-single
                     _281"
     CDS             complement(255958..256206)
                     /product="hypothetical protein"
                     /codon_start=1
                     /transl_table=11
                     /translation="MTITEEETTPTWAAMLTPYSQATVARYVAGAKRWLMRSGGTMAV
                     RRAELYGDMVVLSGRDVLSGLAVATSVPASELLARAAA*"
     gene            complement(256288..256515)
                     /locus_tag="SR-VP_4-6_scaffold_141_2201553_prodigal-single
                     _282"
     CDS             complement(256288..256515)
                     /product="hypothetical protein"
                     /codon_start=1
                     /transl_table=11
                     /translation="MATNRKNGLSSHRVSDSGGRAVEHDRWVFGVLIEAGPTAMNLVS
                     SGQCPRGREVAAPAVLSDRPLLPFHRRPAAA*"
     gene            complement(256551..256781)
                     /locus_tag="SR-VP_4-6_scaffold_141_2201553_prodigal-single
                     _283"
     CDS             complement(256551..256781)
                     /product="hypothetical protein"
                     /codon_start=1
                     /transl_table=11
                     /translation="MTITEFKDAVRSHLPVQKHGSWELSLSPAGRQVRARHTSGPRVA
                     NSWLVERTPEGALQVARRTASFFSDVKAGRIL*"
     gene            complement(256818..257210)
                     /locus_tag="SR-VP_4-6_scaffold_141_2201553_prodigal-single
                     _284"
     CDS             complement(256818..257210)
                     /product="hypothetical protein"
                     /codon_start=1
                     /transl_table=11
                     /translation="MPTQNEIGAAMAQRAPDAPVQIVFVRLPHDAPLQPGEPRPARRT
                     RTPAKARRSPAKGRRGRQEKRKMIKTILAVVCALAVYVLLGGAVPLSGHTAVVFPVLR
                     LVPAIGAWLCFLTWKGIASLCLFSYVAK*"
     gene            complement(257248..257433)
                     /locus_tag="SR-VP_4-6_scaffold_141_2201553_prodigal-single
                     _285"
     CDS             complement(257248..257433)
                     /product="hypothetical protein"
                     /codon_start=1
                     /transl_table=11
                     /translation="MDPDQAYRDFCRALLEEDADRARDLHEGLSGWMAGGGFEPAWTK
                     AQRAQFRSFDPATGRLG*"
     gene            complement(257448..257618)
                     /locus_tag="SR-VP_4-6_scaffold_141_2201553_prodigal-single
                     _286"
     CDS             complement(257448..257618)
                     /product="hypothetical protein"
                     /codon_start=1
                     /transl_table=11
                     /translation="MTKMVIRLTVTQHVRLKAVLDRACDERPENLLLQELWHACAHAD
                     AVEEPEIPVTPA*"
     gene            complement(257671..257997)
                     /locus_tag="SR-VP_4-6_scaffold_141_2201553_prodigal-single
                     _287"
     CDS             complement(257671..257997)
                     /product="hypothetical protein"
                     /codon_start=1
                     /transl_table=11
                     /translation="MNNPVKSAVVALLLCCAVVAPIASAWGNGAMSKPARFPSAPVAA
                     QAVVVAPMTIAAVTTIPEITVVGRVQRVTAARKPAVVAATSTLCRARELDQGGRPGAE
                     TVLSCE*"
     gene            258100..258525
                     /locus_tag="SR-VP_4-6_scaffold_141_2201553_prodigal-single
                     _288"
     CDS             258100..258525
                     /product="hypothetical protein"
                     /codon_start=1
                     /transl_table=11
                     /translation="MTTEAQQTRTEHITITDAGPAGHRESMTDERIRELFGDAQYETR
                     SYSGRCMYGEHCLAVTTDSASEAATVILDVVQACAENGTVEDVLELVSRLRGSRTDSM
                     GRSMVMYWPEIKMTDAEPEEEEYESAGGRGDREDFHSDG*"
     gene            258575..258877
                     /locus_tag="SR-VP_4-6_scaffold_141_2201553_prodigal-single
                     _289"
     CDS             258575..258877
                     /product="hypothetical protein"
                     /codon_start=1
                     /transl_table=11
                     /translation="MEKIRLVCKIMDPLNGGVFWGEPLTVEISSDEEVEDVEVAKLVN
                     RATYEAITEEELPEGQLHVVGKVARASGDCHHGVCWVDSEGTADGTCVLIEWHEAR*"
     gene            259009..259332
                     /locus_tag="SR-VP_4-6_scaffold_141_2201553_prodigal-single
                     _290"
     CDS             259009..259332
                     /product="hypothetical protein"
                     /codon_start=1
                     /transl_table=11
                     /translation="MASQHLKLVGSQPKTNARREKDSERYRVKSFLTDVLLKEDRAHE
                     ILEIGGTWERRPEIKRVRNPRVSRSASAPVSPYGADDRISRIESKVESLSNTVDKLVK
                     SLGGV*"
     gene            complement(259391..259588)
                     /locus_tag="SR-VP_4-6_scaffold_141_2201553_prodigal-single
                     _291"
     CDS             complement(259391..259588)
                     /product="hypothetical protein"
                     /codon_start=1
                     /transl_table=11
                     /translation="MKKVNLDKLDDAAKAVLDRICVMATGFPAADLARQDGASAVQAF
                     ADMAVEFADAAGPEAVQGPTA*"
     gene            complement(259760..260032)
                     /locus_tag="SR-VP_4-6_scaffold_141_2201553_prodigal-single
                     _292"
     CDS             complement(259760..260032)
                     /product="hypothetical protein"
                     /codon_start=1
                     /transl_table=11
                     /translation="MRVIPRYETLDEIKAIRWAGNHAADGAKMDGITEYVDRNYETDP
                     ESCKDALHVLSRDGMGVDERPDDRQLAEDVAECRRMRGVPAARPVR*"
     gene            260273..260692
                     /locus_tag="SR-VP_4-6_scaffold_141_2201553_prodigal-single
                     _293"
     CDS             260273..260692
                     /product="hypothetical protein"
                     /codon_start=1
                     /transl_table=11
                     /translation="MNNQTSTATATVTKKAPKAERVRYNYPFATKAQILASQKADFDT
                     CLTHLEQLYAAQTAEEQDAKDTRVKNARGFMSSHAVTGSTLAVKVRSGEALTPEEQDK
                     VRSIVCRYGKQLAAFSRHAAMEANPELKKIAEIFSAD*"
     gene            260734..261237
                     /locus_tag="SR-VP_4-6_scaffold_141_2201553_prodigal-single
                     _294"
     CDS             260734..261237
                     /product="Uncharacterized protein {ECO:0000313|EMBL
                     :KKK55443.1}; Flags: Fragment;;  TaxID=412755
                     species="unclassified sequences; metagenomes; ecological
                     metagenomes.;" source="marine sediment metagenome.;""
                     /codon_start=1
                     /transl_table=11
                     /translation="MRKPVSKEHCPKCGRKTDPSDYWKDRGRLLAMCKICGKERNRKK
                     YKKTRKTQIAKAVERNRLNPVTHARDMRNYRQRLRAEVLAAYALDGAIACRCCGEDEE
                     KFLAMDHVNNDGSAHRKTPEHGTGNGFYIWLKRNGWPSGFQILCHNCNFAKSAHGECP
                     HKTTPPI*"
                     /db_xref="A0A0F8WFT6_9ZZZZ"
     gene            261250..261441
                     /locus_tag="SR-VP_4-6_scaffold_141_2201553_prodigal-single
                     _295"
     CDS             261250..261441
                     /product="hypothetical protein"
                     /codon_start=1
                     /transl_table=11
                     /translation="MSTRKVEEMSEAEVRSLLEKILECVRAGREAESSEDIGDMVSEE
                     MGKAGLDVDEDEDDEDDED*"
     gene            261517..261810
                     /locus_tag="SR-VP_4-6_scaffold_141_2201553_prodigal-single
                     _296"
     CDS             261517..261810
                     /product="hypothetical protein"
                     /codon_start=1
                     /transl_table=11
                     /translation="MDPTTSLVNEHRAALGRPPVETADARELLLVEACAEYGEDRWAP
                     GVLEKILSRLLDEELMEMIAKGDPNAEHDDLTDAECAFADVWREAGRRGLLER*"
     gene            261845..262120
                     /locus_tag="SR-VP_4-6_scaffold_141_2201553_prodigal-single
                     _297"
     CDS             261845..262120
                     /product="hypothetical protein"
                     /codon_start=1
                     /transl_table=11
                     /translation="MHDGKVTVQVSTMHEDSFHEIPEDELRRVHALPEGERKAAFLRA
                     ATPASVHSDEEVDVHLVMDGENDQESWDELPEQLGWDPCHIFPKGTP*"
     gene            262120..262491
                     /locus_tag="SR-VP_4-6_scaffold_141_2201553_prodigal-single
                     _298"
     CDS             262120..262491
                     /product="hypothetical protein"
                     /codon_start=1
                     /transl_table=11
                     /translation="MHAIMHAKYAIGFTSKLMGCAALGRCEREGRDRAEEERRYAEFL
                     TREGYVVISVEGGQATVAADARGVVRSHTVASLTARLAAILDEELTELVEGAGSDSIS
                     DLAEGVDALNRARNAIVRARA*"
     gene            262598..262960
                     /locus_tag="SR-VP_4-6_scaffold_141_2201553_prodigal-single
                     _299"
     CDS             262598..262960
                     /product="hypothetical protein"
                     /codon_start=1
                     /transl_table=11
                     /translation="MNHSLIERTRAGSTDGRLFKAEEADVFPGAVLRMVGPNGDSSPF
                     SDFVVLRVAPPDLARFAVVEVTLARPYLYASGTGTTCPSALTGVETLKVTMDAILREW
                     SLFRAVVTSLGKPHDFSR*"
     gene            263069..263314
                     /locus_tag="SR-VP_4-6_scaffold_141_2201553_prodigal-single
                     _300"
     CDS             263069..263314
                     /product="hypothetical protein"
                     /codon_start=1
                     /transl_table=11
                     /translation="MLFTTPHLSRIHHAEAALLALLEEEDRPVPDGAEGRTPPQAEMI
                     TIIWPSEESRPRETGTFEETEESRARRSRAFKEEGEG*"
     gene            263357..263659
                     /locus_tag="SR-VP_4-6_scaffold_141_2201553_prodigal-single
                     _301"
     CDS             263357..263659
                     /product="hypothetical protein"
                     /codon_start=1
                     /transl_table=11
                     /translation="MNKLNRDCYVIDFCTAHPDAEAVQVMTLEGDQVRDIAEFRLADW
                     GTDRPDGVLEWVEAAAADRLTLTALRRTGERCGPDDCWERLGTMELRGGTLVRAVG*"
     gene            264171..264395
                     /locus_tag="SR-VP_4-6_scaffold_141_2201553_prodigal-single
                     _302"
     CDS             264171..264395
                     /product="hypothetical protein"
                     /codon_start=1
                     /transl_table=11
                     /translation="MMKRGDLSSLAFGIVAAEDAIEREHVYHVSYPQWLHQVRNPRAP
                     TAEDGNPYGVRGDGGNDDGKPDDDVARTER*"
     gene            264355..264723
                     /locus_tag="SR-VP_4-6_scaffold_141_2201553_prodigal-single
                     _303"
     CDS             264355..264723
                     /product="hypothetical protein"
                     /codon_start=1
                     /transl_table=11
                     /translation="MANRTMTWRGLSVEVRETRDPASEPWDGDDSLFDPKAEGWDLAV
                     EVSVNVDGHEFKAGDSICGNWIHPDHEGFAFLDAEIENLTNQALDNLGAEIERVASGE
                     DVEKAIARKLVAMVVSGLPA*"
     gene            264720..265295
                     /locus_tag="SR-VP_4-6_scaffold_141_2201553_prodigal-single
                     _304"
     CDS             264720..265295
                     /product="hypothetical protein"
                     /codon_start=1
                     /transl_table=11
                     /translation="VKLSESEVSAIGTRFKRLVNSTTRRTAEGVTLANSPLHMKAFTA
                     VLLSQKLAKEWEGTREELDVRLKEMEDSVVSDLTAADALVADFPPGTGNAFGHTSGTP
                     VITGGGTACHKCGERLRLDLGVDPPVLPGPAFLKLEAGRDVLLFVMHPACFERVTPSS
                     AERSRNAGLDFVRIDREEWMLLLDAKTVLSS*"
     gene            265341..265613
                     /locus_tag="SR-VP_4-6_scaffold_141_2201553_prodigal-single
                     _305"
     CDS             265341..265613
                     /product="hypothetical protein"
                     /codon_start=1
                     /transl_table=11
                     /translation="MEDPDFEHATTPSPLCEGDSGCPAPVEVIFLRTGAKMCAEHALD
                     QCTLMVARDREERDTDKAPPGGSPTLPPIDYGDDDSPAPMPTIDDV*"
     gene            265619..265693
                     /locus_tag="SR-VP_4-6_scaffold_141_2201553_prodigal-single
                     _trna_1"
     tRNA            265619..265693
                     /product="Pseudo"
     gene            complement(265679..265780)
                     /locus_tag="SR-VP_4-6_scaffold_141_2201553_prodigal-single
                     _306"
     CDS             complement(265679..265780)
                     /product="hypothetical protein"
                     /codon_start=1
                     /transl_table=11
                     /translation="MIALRSLNSQDTFRGVGRPVLRSMTLKVTRCPR*"
     gene            265877..266047
                     /locus_tag="SR-VP_4-6_scaffold_141_2201553_prodigal-single
                     _307"
     CDS             265877..266047
                     /product="hypothetical protein"
                     /codon_start=1
                     /transl_table=11
                     /translation="MEDLVSMTDADGDHVRALCTARVTPWSRETMLTDNAGLTLRCED
                     GSEYQITVVRSK*"
     gene            266390..266740
                     /locus_tag="SR-VP_4-6_scaffold_141_2201553_prodigal-single
                     _308"
     CDS             266390..266740
                     /product="hypothetical protein"
                     /codon_start=1
                     /transl_table=11
                     /translation="VVLGLSPGCSAVVLPWGAEGVRLTVRAAGPSGVRACSVVREGPH
                     SDGLWGWRRADPWEAGPSCPVRPRGPPMHLAESLRWLAAELGFCGPSWEALVRAALLL
                     RECGLREALEVMGS*"
     gene            complement(266727..267560)
                     /locus_tag="SR-VP_4-6_scaffold_141_2201553_prodigal-single
                     _309"
     CDS             complement(266727..267560)
                     /product="hypothetical protein"
                     /codon_start=1
                     /transl_table=11
                     /translation="VENEPRGPRDDLSASGTVHAPPRRAGPGSRLHDDEGAQDVLRGH
                     RAQEGHQKAHTAEATVGQRTTEKLDLPGRVLRGHDPGPDGDGGQDLGPAAEGGGQRED
                     QGAPAPRSARGSEVTCQRPVLLDMTTQAPPATLQTTCCPRGPSTREAVDMSSSESRST
                     PAQTTGQRQNTSLKTAGRVPRARHSTGRTQDPNTERATAVPRPSAGTAARTAPTTRPE
                     GASPRETARDATTGASGPGSPTGPAGTVPEDRRDHRPDEGPQKASPYPGHAQSVRLRT
                     P*"
     gene            267699..267944
                     /locus_tag="SR-VP_4-6_scaffold_141_2201553_prodigal-single
                     _310"
     CDS             267699..267944
                     /product="hypothetical protein"
                     /codon_start=1
                     /transl_table=11
                     /translation="VEDAEDGTVTARPPASDTLRPGDGPVSLEEYAALVGSTVPREED
                     VPLDVLIGAILDQHELEAMLPDSGAVPLYGPARRNGR*"
     gene            267941..268261
                     /locus_tag="SR-VP_4-6_scaffold_141_2201553_prodigal-single
                     _311"
     CDS             267941..268261
                     /product="hypothetical protein"
                     /codon_start=1
                     /transl_table=11
                     /translation="MRAQAVDRRADVDRKRVAGLERLMAEHDSGYRLGSPSRALTRRR
                     EAAIAREFAAMWPSLDGRTEDEVSGPGPRPEHVLQAVRAVSRLGLERGLEAAFIVVRG
                     ELGP*"
     gene            complement(268275..268643)
                     /locus_tag="SR-VP_4-6_scaffold_141_2201553_prodigal-single
                     _312"
     CDS             complement(268275..268643)
                     /product="hypothetical protein"
                     /codon_start=1
                     /transl_table=11
                     /translation="MGMDETKKLFFCGRAGFDNPGAWCKMMSEAEARSMVSESLKKAG
                     VPEGQRIQSYSVDSHPGDGSSDSRFYRWGLDEPSFDGDEHSEHVGTSVEVDGKAVYND
                     IRPAEDSEEHDPDCDVCAKG*"
     gene            268688..268897
                     /locus_tag="SR-VP_4-6_scaffold_141_2201553_prodigal-single
                     _313"
     CDS             268688..268897
                     /product="hypothetical protein"
                     /codon_start=1
                     /transl_table=11
                     /translation="MKIEMTLVYHGVFEGAAGLVYLLKDEGTGLFVELAEDLLPRAFA
                     LAANEFKDNTMGDGLPVTLTLEWPG*"
     gene            269072..269386
                     /locus_tag="SR-VP_4-6_scaffold_141_2201553_prodigal-single
                     _314"
     CDS             269072..269386
                     /product="hypothetical protein"
                     /codon_start=1
                     /transl_table=11
                     /translation="MQDLTTDYVVIKARPGRFVWGKVVAWHEVGRYQILEHSPFVPNS
                     SPREVQEAPHFHVYVDKKDVGVSSSSLEAALVEAIAHGCLGVNRARHMSTACLKVLGL
                     EP*"
     gene            complement(269388..269804)
                     /locus_tag="SR-VP_4-6_scaffold_141_2201553_prodigal-single
                     _315"
     CDS             complement(269388..269804)
                     /product="hypothetical protein"
                     /codon_start=1
                     /transl_table=11
                     /translation="MEPSKHGLLKEWGGLLAGVAGVLTAAGALLKSCDHSVTQSAYDT
                     LGASIAKLSDQQQRDHNDLANLRGYLDGMARTPPALRPASQLSDVVGGTALTPLDRST
                     LTRVTPPLPASAPVPPVPTVSPAPKLIRAPDFASIR*"
     gene            269862..270218
                     /locus_tag="SR-VP_4-6_scaffold_141_2201553_prodigal-single
                     _316"
     CDS             269862..270218
                     /product="hypothetical protein"
                     /codon_start=1
                     /transl_table=11
                     /translation="MVLSSPFPYLRFTVGPIRHRREDGVLFEVGVSTLVLQFAHYVWL
                     QGRGGWCGHDGERFLGLDGSAGLDGSLYCLCAGVFRGWRLYEPQGLTEDALFAWLHPA
                     LGDLRELALSLRVMES*"
     gene            270248..271096
                     /locus_tag="SR-VP_4-6_scaffold_141_2201553_prodigal-single
                     _317"
     CDS             270248..271096
                     /product="hypothetical protein"
                     /codon_start=1
                     /transl_table=11
                     /translation="MKQTRAELIGRIKDLVSAPLWRVEDPTVAALVLSQVNGVSMAFR
                     GTKFELIEIDDRFLDRVSNLGLPDEALQDLAWSLESDIGRARSTILVVEAAVLAAARE
                     WRPVDPRALSVFQDGGRMNTVSFVVQVQNESDSDRCKYALVSLHEETLRGRLAAVEAL
                     NKADPGYEGGMFSGGFVHAHFLDASFPINPSDEVPEGQEPFLSVEEFSQFDAEGWALV
                     PPSLIARAEADMAGFIDEVDDVRLLVSPLGMQVCASWALDDGEAFVRSWSVPWDVLGT
                     LSPATA*"
     gene            271126..271386
                     /locus_tag="SR-VP_4-6_scaffold_141_2201553_prodigal-single
                     _318"
     CDS             271126..271386
                     /product="hypothetical protein"
                     /codon_start=1
                     /transl_table=11
                     /translation="MGQQLATGDLVRITQPRRDHSYRFFARVTWTEEKEAGTYFGYAP
                     VDPPPGQWGLRAYEAGSFGANWLRDVPRPFSPDIQVVGRAGS*"
     gene            271416..271703
                     /locus_tag="SR-VP_4-6_scaffold_141_2201553_prodigal-single
                     _319"
     CDS             271416..271703
                     /product="hypothetical protein"
                     /codon_start=1
                     /transl_table=11
                     /translation="MLTDRDMDGIVVRREDETDEEFRARRTLALLELNRMKRTFRAAS
                     LVVFACSLFMAFSVFWSPRDHVVVRVFFLPLTVSVACVGLLFILLSLRRRD*"
     gene            271705..272631
                     /locus_tag="SR-VP_4-6_scaffold_141_2201553_prodigal-single
                     _320"
     CDS             271705..272631
                     /product="hypothetical protein"
                     /codon_start=1
                     /transl_table=11
                     /translation="MGSGFFLYTTSPDPLREALLAICGKEPPDFVRGHGISGLSDQQV
                     SALQDWCSLNARPEWATGLGVLEAAELIVSQAVDNANIAPDPVPRAVPGPVPEEAGSH
                     CSDCGRPRSPVDRCSAESMDDDGECPYLTIERLRAELARVSSAAAPVPGDMTTTKREF
                     IAAGDYVPLKTKFGPVMVLPTDGEHFNVEVRDHNFLIDGVHFCFAFTVEFTPSWTALV
                     GRLTEWSSGGTLTQRRKDLLLLEVLKCVADAARGPMASALVEAQKRVLNNNILSCEKD
                     VEEARKKLAGLVAVLGSLLDEEASLSVQDVAV*"
     gene            272730..272957
                     /locus_tag="SR-VP_4-6_scaffold_141_2201553_prodigal-single
                     _321"
     CDS             272730..272957
                     /product="hypothetical protein"
                     /codon_start=1
                     /transl_table=11
                     /translation="MDKPYRVRAWVGPCDVKHYAAKARELIPGVTEGTEHVLFEHVDA
                     PDADAARALVSSILFGSSSASGIEVTPRPSP*"
     gene            272987..273655
                     /locus_tag="SR-VP_4-6_scaffold_141_2201553_prodigal-single
                     _322"
     CDS             272987..273655
                     /product="Putative uncharacterized protein n=1 Tax
                     =Streptomyces cattleya (strain ATCC 35852 / DSM 46488 /
                     JCM 4925 / NBRC 14057 / NRRL 8057) RepID=G8WSC8_STREN"
                     /codon_start=1
                     /transl_table=11
                     /translation="MIKHLMLSFFLAGCGAPFTSAPGIEGPAVSLAGEAGSWSDVAGS
                     RSDSVGGSGVAGTAGVAGSGSSAGTAGSGGLSGFGGFPQNEAGSPGMAPVGGSPGSAG
                     APSAVCGEKMNADAAYDGCDATVNASSNVYYAQAGCADADRLYPIEIVGAESVHVVCV
                     VNSGHVVRVADVQTSSFVTQSSFWAVIDPKVNDACTVVFSANQFPQTEWELRLASKVE
                     CTSL*"
                     /db_xref="UniRef100_G8WSC8"
                     /db_xref="scy:SCATT_33910"
                     /db_xref="G8WSC8_STREN"
     gene            273685..273978
                     /locus_tag="SR-VP_4-6_scaffold_141_2201553_prodigal-single
                     _323"
     CDS             273685..273978
                     /product="Tax=RBG_16_Acidobacteria_68_9_curated"
                     /codon_start=1
                     /transl_table=11
                     /translation="MEKPKLTIPSVHTNGTSFSGLHGPLVRAGEALGSAIGDLAECAP
                     HGRDYYIQGEGAYALARDEHLSRVKRLQSVLDELKIIARQVQKAHDAKTAFPR*"
                     /db_xref="87054043"
     gene            274048..274758
                     /locus_tag="SR-VP_4-6_scaffold_141_2201553_prodigal-single
                     _324"
     CDS             274048..274758
                     /product="hypothetical protein"
                     /codon_start=1
                     /transl_table=11
                     /translation="MEKRNDGTTEVEAGDEMLVVMARHASGTAVVGTFTSYRLADIGA
                     TAYSDEYGKNGDGALGPVLETQLYSTCLDQHGTCPLVTRQSRVPSTVKLHDFGPRGAP
                     TSDRCAVIGGASLVSPHPGPYTKELLESGLPDYAVLVGPSRVVESPQVVWDLFDVDAS
                     PDMLSLARGYVGLPVSGLEPEADHEVGGQDGDDLDAALSYLRSGGALCKVPDSPGSKH
                     FRLMVVPFPGSPVRGNCV*"
     gene            274882..275397
                     /locus_tag="SR-VP_4-6_scaffold_141_2201553_prodigal-single
                     _325"
     CDS             274882..275397
                     /product="hypothetical protein"
                     /codon_start=1
                     /transl_table=11
                     /translation="MPTDPKHVWKPGRPLTPEDRKLIAAHERLHVELAPNMPSEEKGL
                     RLKQIEQFEAGSPFVHPVPNWADLIASDGLHSVSIPRSWALASDILASMAKPPAAKKY
                     FVHWGWYHQRTEEFTDFERALSYFADHKGGPCGARVTGEGYDADHDGDGFREVSDGLT
                     DEERERVEAVP*"
     gene            275394..275609
                     /locus_tag="SR-VP_4-6_scaffold_141_2201553_prodigal-single
                     _326"
     CDS             275394..275609
                     /product="hypothetical protein"
                     /codon_start=1
                     /transl_table=11
                     /translation="MTPILFDMIAGIGPTLLRVRHDSGNLLFYRGNPGVEFVPEDPLA
                     GVLRAAFFDRDGFALARAWLDHLKQAP*"
     gene            275606..275857
                     /locus_tag="SR-VP_4-6_scaffold_141_2201553_prodigal-single
                     _327"
     CDS             275606..275857
                     /product="hypothetical protein"
                     /codon_start=1
                     /transl_table=11
                     /translation="VRIAFDVRLRRPGCVLIQAVLGASVPGPLFQRLFPHETWLVSPT
                     DDMRVYPVTDDQLAQLSRMAAEAVAPPAQTVSGAGGDEQ*"
     gene            275854..276408
                     /locus_tag="SR-VP_4-6_scaffold_141_2201553_prodigal-single
                     _328"
     CDS             275854..276408
                     /product="hypothetical protein"
                     /codon_start=1
                     /transl_table=11
                     /translation="MNQRQRAIAEDKAGQEVNLAAHRAQFAKRIRKARRVEADIVQSL
                     TACDPHHPILFKTYRTFSTLFESYTPVDDYPRDEPTVVHTWKVDELLPSGKVRRGAGR
                     AELSSFCTVSDGGNRYSLNVVPRKAVIDMIGEKMMLGDQYRIAFEIIVRVGGSALVTA
                     HYNLISGSRWLAIIHSDTIPGVAR*"
     gene            276405..276863
                     /locus_tag="SR-VP_4-6_scaffold_141_2201553_prodigal-single
                     _329"
     CDS             276405..276863
                     /product="hypothetical protein"
                     /codon_start=1
                     /transl_table=11
                     /translation="MRRRPVRSPDLLHTFAALGAQKALKEDPVPPLPGPAEALEEQSP
                     SRAQDIRSHRCHLKTPCKELSKHDLEIVKRSVKTEMGGGYGQVYAWFGTGAKEHWADS
                     IALGIVTAREGVLDTDWVHQVRLAVYVELGLETVDVAFPFRMSDLTGSKI*"
     gene            276860..277255
                     /locus_tag="SR-VP_4-6_scaffold_141_2201553_prodigal-single
                     _330"
     CDS             276860..277255
                     /product="hypothetical protein"
                     /codon_start=1
                     /transl_table=11
                     /translation="MNQPAPKLTVHVLKEGKSYCEMPGLPGEWPDNHVYVSYQDEENA
                     KEANCPGCVSRRNAGPHLAERLNGDNSEQIGAKHTPLPFPDGKGGLVWASVLPDGVIL
                     DASGQDAFEEKTGQSAHLDRDLGRWHRVG*"
     gene            277341..278189
                     /locus_tag="SR-VP_4-6_scaffold_141_2201553_prodigal-single
                     _331"
     CDS             277341..278189
                     /product="Uncharacterized protein {ECO:0000313|EMBL
                     :KKR86927.1};  TaxID=1618985 species="Bacteria;
                     Parcubacteria.;" source="Parcubacteria (Uhrbacteria)
                     bacterium GW2011_GWC2_41_11.;""
                     /codon_start=1
                     /transl_table=11
                     /translation="MRKLTLFALFALFLLSACKGPPPTVTVVNEAPASVAPGDFSLDT
                     VVALLRSGVTDGPSLEARINDRSTGISNVDVDKDEKADYINVVEAQIPSGKKMELVAH
                     PSSGVGPDVPFAVIRFEPGPSGVDVQAGYAPLVDPGGRYYYHDTLASDLAFSTWLFLA
                     TRPVYVSRVPVGYAYGRRMPASTFAQTRTAYTTTTRVSPAAAAPRPASFNAARLTSPP
                     RQPASTFAQASQGTTAFKADTRAKPAAVGFGASAPSPARAPAPAPAPVVRSAPSRPSP
                     SRGRSK*"
                     /db_xref="A0A0G0XGR8_9BACT"
     gene            278186..279217
                     /locus_tag="SR-VP_4-6_scaffold_141_2201553_prodigal-single
                     _332"
     CDS             278186..279217
                     /product="Uncharacterized protein {ECO:0000313|EMBL
                     :KKR86926.1};  TaxID=1618985 species="Bacteria;
                     Parcubacteria.;" source="Parcubacteria (Uhrbacteria)
                     bacterium GW2011_GWC2_41_11.;""
                     /codon_start=1
                     /transl_table=11
                     /translation="VSDEDWKKQVVALATLYLMLERNAEISVHPRTQGELQKTTLFAM
                     AKSGLIRDHDGLGLASGPIWAVTENGRAAMKGAVAAQDVLRQFEIFAHVDLSVSLDDA
                     DKLPDGSLRPEAWDPRFAEGEGSFDMRLAVLSWLSYSVTKKPFSPHTTVFLQKLGSGA
                     LSVESFWADLGTALAEVDEIVKTAYSWTDVSATRSLEESDRIMKAVYSAGQAEQRKRD
                     GSACSECGVPLHVFETEAEKRNEFLAKCPCCPHVFEPAAGTPGAAMSCPKCSSPIAPG
                     DPYCGGCGATVDFSLPTGSVQTETHETTSEVVWSKSYGYVSYGWLDPWDPYVDLVALD
                     CLYYDPWCY*"
                     /db_xref="A0A0G0UHD7_9BACT"
     gene            279217..279432
                     /locus_tag="SR-VP_4-6_scaffold_141_2201553_prodigal-single
                     _333"
     CDS             279217..279432
                     /product="hypothetical protein"
                     /codon_start=1
                     /transl_table=11
                     /translation="MAPVYDRGQLWLHMMDKLLEGGAQTRGSKVIIQFADNLVSAYEE
                     RFVKPAGVEPPSQNGTSADLRDLTDQR*"
     gene            complement(279436..279708)
                     /locus_tag="SR-VP_4-6_scaffold_141_2201553_prodigal-single
                     _334"
     CDS             complement(279436..279708)
                     /product="hypothetical protein"
                     /codon_start=1
                     /transl_table=11
                     /translation="MPKITHVAIRFRDVVYSLPAPNRHHDVIRKISEETGAETVNTMG
                     EDQGFLDEGGRYLTRRQALGVAQREGQLKDGALGLRLGRLFSEDVW*"
     gene            279776..280432
                     /locus_tag="SR-VP_4-6_scaffold_141_2201553_prodigal-single
                     _335"
     CDS             279776..280432
                     /product="Uncharacterized protein {ECO:0000313|EMBL
                     :KKL73255.1};  TaxID=412755 species="unclassified
                     sequences; metagenomes; ecological metagenomes.;"
                     source="marine sediment metagenome.;""
                     /codon_start=1
                     /transl_table=11
                     /translation="MAKAKTQTSSHTQSTANKLRDKIVLLCGQERKAQLEVAEAIYEL
                     YYGTVEVGGGELPLWSFFGHKSWFDYVETEVGLHVSTAAGYRMVHDVFMVRLKGKWDL
                     DNIASFTKMKALTRVVEAGNVNAWLKRANVLTCCALEEEILEHVYGKRKAGAHRHFTA
                     MLTNRQLATVNAVIEVGRQEFPELEGRGAVLAKIMEQWDAAVAKKTKRGLRVVQGGKS
                     *"
                     /db_xref="A0A0F9GV88_9ZZZZ"
     gene            280500..280766
                     /locus_tag="SR-VP_4-6_scaffold_141_2201553_prodigal-single
                     _336"
     CDS             280500..280766
                     /product="hypothetical protein"
                     /codon_start=1
                     /transl_table=11
                     /translation="MLDKNNPQPPVETVIIPGDSQFPCGSCGKAGDRIVGCQNFDGEL
                     VGRKKSCADCEKTASPGVSRRASSVSRVGGDDEPDDQRADEGAA*"
     gene            280726..281310
                     /locus_tag="SR-VP_4-6_scaffold_141_2201553_prodigal-single
                     _337"
     CDS             280726..281310
                     /product="id=3274264 bin=GWB1_Spirochaetes_59_5 species
                     =unknown genus=unknown taxon_order=unknown
                     taxon_class=unknown phylum=unknown
                     tax=GWB1_Spirochaetes_59_5 organism_group=Spirochaetes"
                     /codon_start=1
                     /transl_table=11
                     /translation="MNQTISVRTRELPDALKEALRQIGYAGQDVPVEVATEVSPYSPA
                     GEGSRGFSAVIELATGRSKVHHGNWGGGSPATQAQVDVDDRSSPLLPGFAIIKGSTGA
                     RTFATIYLNPENVAKYLPAPVELTPRELGILAQYRALSSSGRKDEWERYPATRPSEEE
                     INALVAKGLLSKNKAGAVALTTDGKNAARNARLP*"
                     /db_xref="GWB1_scaffold_20885_4"
                     /db_xref="86110139"
     gene            281307..281486
                     /locus_tag="SR-VP_4-6_scaffold_141_2201553_prodigal-single
                     _338"
     CDS             281307..281486
                     /product="hypothetical protein"
                     /codon_start=1
                     /transl_table=11
                     /translation="MKTPGGLHVVHIECLDVRIILPPLGEEGPIFWFRGKADSPGNRK
                     DAANRKESRSRKKGP*"
     gene            281498..281800
                     /locus_tag="SR-VP_4-6_scaffold_141_2201553_prodigal-single
                     _339"
     CDS             281498..281800
                     /product="hypothetical protein"
                     /codon_start=1
                     /transl_table=11
                     /translation="MKDGLTSVLTEHEESLLEREKIDWARDTITARASLVKGMIPGWV
                     DALFSASVVVGRPKVLRVRARYEDNMTIEDRGLFVAIHGLLNTTTPEMASPGRRGR*"
     gene            complement(281859..282161)
                     /locus_tag="SR-VP_4-6_scaffold_141_2201553_prodigal-single
                     _340"
     CDS             complement(281859..282161)
                     /product="hypothetical protein"
                     /codon_start=1
                     /transl_table=11
                     /translation="MRIFETFADMLSAMRDEVLRRGGDPFGDGIGVVFRRLPWRTPAD
                     DTWFLGPAEAAMADDPYQAIILSGPSGLDRIARAANHGHEVWDHCDCCLASDVMES*"
     gene            282219..282527
                     /locus_tag="SR-VP_4-6_scaffold_141_2201553_prodigal-single
                     _341"
     CDS             282219..282527
                     /product="hypothetical protein"
                     /codon_start=1
                     /transl_table=11
                     /translation="MSTPEQWELGGEIMDKGMEHPSLLCVQASLNDLCASLAEAQAHS
                     SALKRAGVGRTEDPTLIVARVVPALRELAEVAALVASQLEKRLVGSPASGPDLGGSPS
                     *"
     gene            282524..282796
                     /locus_tag="SR-VP_4-6_scaffold_141_2201553_prodigal-single
                     _342"
     CDS             282524..282796
                     /product="hypothetical protein"
                     /codon_start=1
                     /transl_table=11
                     /translation="VNLFEKHDLVLIERVDMNGFCGRDYHPTREDEGLVAEVVRVIEE
                     EQEPLDVLEGLAPVVVLKCLTLGHDPRFIELMPHEVVLAIPVRLSA*"
     gene            282912..283277
                     /locus_tag="SR-VP_4-6_scaffold_141_2201553_prodigal-single
                     _343"
     CDS             282912..283277
                     /product="hypothetical protein"
                     /codon_start=1
                     /transl_table=11
                     /translation="METKTIEWRGLNVEVRETCDPASEPWDGEEPLDPGDEGWDLAVE
                     VSVTVDGHEFKAGDSIGGCWIHPDAEGRAYVDSQLREITDEALRSLGKEIERVASGED
                     VRKAEARKLVAMVVSGLPS*"
     gene            283457..283585
                     /locus_tag="SR-VP_4-6_scaffold_141_2201553_prodigal-single
                     _344"
     CDS             283457..283585
                     /product="hypothetical protein"
                     /codon_start=1
                     /transl_table=11
                     /translation="MKIKKVIRAARDIASLIVAISGDVYAALRGRYHLPPDSGRGK*"
     gene            283582..283812
                     /locus_tag="SR-VP_4-6_scaffold_141_2201553_prodigal-single
                     _345"
     CDS             283582..283812
                     /product="hypothetical protein"
                     /codon_start=1
                     /transl_table=11
                     /translation="VKYLVTFNVMDRRTGRPTPLKVSCEFKDLPRSAAIAAFLQYASQ
                     QGILVGGVPSSVEAVGPPYRPRRAPKVRTPSL*"
     gene            283922..284026
                     /locus_tag="SR-VP_4-6_scaffold_141_2201553_prodigal-single
                     _346"
     CDS             283922..284026
                     /product="hypothetical protein"
                     /codon_start=1
                     /transl_table=11
                     /translation="MLHQSFDPSLWGMWILIGVVVAVFAAFVWKPRGP*"
     gene            284067..284453
                     /locus_tag="SR-VP_4-6_scaffold_141_2201553_prodigal-single
                     _347"
     CDS             284067..284453
                     /product="hypothetical protein"
                     /codon_start=1
                     /transl_table=11
                     /translation="MKPDDFVEYSELLEAAIRGADELEVARASDSLISFDVDSDEVQG
                     IFDSGWGLAILLAEARAGGADSRVYFGDDEDSDYRFFFIANSEEEAVARVAALKPAAC
                     DDDDGLASDEDGSDDEDDHGGKAGGD*"
     gene            284457..284759
                     /locus_tag="SR-VP_4-6_scaffold_141_2201553_prodigal-single
                     _348"
     CDS             284457..284759
                     /product="hypothetical protein"
                     /codon_start=1
                     /transl_table=11
                     /translation="MDRNEQAESDNCYHDHREETGILRGLREAPGETRIEKMRAIVSA
                     GSIMEVEGQPVDLFSANFVVQVHNLLGSENQVKLMRGTVLRTVNVAFKTVERAKSR*"
     gene            284756..285151
                     /locus_tag="SR-VP_4-6_scaffold_141_2201553_prodigal-single
                     _349"
     CDS             284756..285151
                     /product="hypothetical protein"
                     /codon_start=1
                     /transl_table=11
                     /translation="MTAHVLWQGRALGHPVRVVSSPDGVEAQTLFVRDWGRAPSVLGT
                     AALSEAALALSAPPAPNPGLSVYLDLEQRALAADGQDEALAEAYRSVMDGAWNTHLSA
                     SDRRWLNARGTVGSPAGPVPGREDGNRKA*"
     gene            285132..285518
                     /locus_tag="SR-VP_4-6_scaffold_141_2201553_prodigal-single
                     _350"
     CDS             285132..285518
                     /product="hypothetical protein"
                     /codon_start=1
                     /transl_table=11
                     /translation="MATAKRKKKTTKRPRPATSSLLEVRRAMSEGKDVVLVSGTLKRP
                     DVRIRHDGLNRIYEIDRFGFLAYRPNAHSVRYHVFVDGEYAGVERRRLDAAMVEAVAQ
                     ASLSASNDSRAFLADAACRVLLVTNR*"
     gene            complement(285505..285774)
                     /locus_tag="SR-VP_4-6_scaffold_141_2201553_prodigal-single
                     _351"
     CDS             complement(285505..285774)
                     /product="hypothetical protein"
                     /codon_start=1
                     /transl_table=11
                     /translation="MATPAHPSPAAEPRKAKRSAPSHMSLLLSSMGEPYAGQSSARGA
                     LGPAAFFLEVDDLPEQRSPGGIPGHQHIGFWRDDGRVTLWFFTGW*"
     gene            complement(286019..286120)
                     /locus_tag="SR-VP_4-6_scaffold_141_2201553_prodigal-single
                     _352"
     CDS             complement(286019..286120)
                     /product="hypothetical protein"
                     /codon_start=1
                     /transl_table=11
                     /translation="MTMTQRGQPMYGWPKLSTQGTQTASQSAQRFFL*"
     gene            complement(286127..286333)
                     /locus_tag="SR-VP_4-6_scaffold_141_2201553_prodigal-single
                     _353"
     CDS             complement(286127..286333)
                     /product="hypothetical protein"
                     /codon_start=1
                     /transl_table=11
                     /translation="MSSKAAVWYMTEPEYLGKIPVRTELTVLPADTVKPCPVCGEDIT
                     NDAMAAHCRRIGDRDHLALEIMET*"
     gene            286376..286717
                     /locus_tag="SR-VP_4-6_scaffold_141_2201553_prodigal-single
                     _354"
     CDS             286376..286717
                     /product="Uncharacterized protein n=1 Tax=Ochrobactrum
                     intermedium M86 RepID=M5K287_9RHIZ"
                     /codon_start=1
                     /transl_table=11
                     /translation="MARRRLIASDEAVPARAQIERPCSDCPLSRGSLNGWLGGGTPEE
                     WGHALHSESPMNCHVLEGAQCAGAAIYRSNICKRMVDKSLLVLPPDRETVFSNRAEFL
                     SHHGAPPVKKA*"
                     /db_xref="UniRef100_M5K287"
                     /db_xref="A0A0A2N218_ALCFA"
                     /db_xref="M5K287_9RHIZ"
     gene            287049..287501
                     /locus_tag="SR-VP_4-6_scaffold_141_2201553_prodigal-single
                     _355"
     CDS             287049..287501
                     /product="hypothetical protein"
                     /codon_start=1
                     /transl_table=11
                     /translation="MLDWLLFFYDRLLDFIGGGSVRQTRRLAKRIEGTLARMRGVESD
                     LVALQDKKRVAQTLSVLRRLIAMNEFMLDSARSRVFEEESFIAASKVLRTGLRTSGFA
                     EVERRVKEDYERKLAEIEALVSPCAACGKLTQEGAAAGCPECVARDED*"
     gene            complement(287498..287665)
                     /locus_tag="SR-VP_4-6_scaffold_141_2201553_prodigal-single
                     _356"
     CDS             complement(287498..287665)
                     /product="hypothetical protein"
                     /codon_start=1
                     /transl_table=11
                     /translation="MLLIILSRVDVDACAPFLHGVPESALHAPDHQWWATAEREGLLE
                     AMAKTIDSLKS*"
     gene            287819..288112
                     /locus_tag="SR-VP_4-6_scaffold_141_2201553_prodigal-single
                     _357"
     CDS             287819..288112
                     /product="hypothetical protein"
                     /codon_start=1
                     /transl_table=11
                     /translation="MTRPRREVPEPIASLFHGMADLTDGLLRVMSVNKSGLVRMSHLE
                     GRSDGLGNVFRSFHISSPGGDAARLGLVEVRAVGQPPVLVSRVPSAVLAVALR*"
     gene            288109..288441
                     /locus_tag="SR-VP_4-6_scaffold_141_2201553_prodigal-single
                     _358"
     CDS             288109..288441
                     /product="hypothetical protein"
                     /codon_start=1
                     /transl_table=11
                     /translation="MTPGVMGPQGPTGPRNLVGPERPYMKGFVQSLSESFWFLVVVLA
                     LLALFLCSAYHPAVGRILCFALSGIMFGFVVMVLYTIVQDYFEALERDRNLESFRMKE
                     LAEDMMES*"
     gene            complement(288797..289072)
                     /locus_tag="SR-VP_4-6_scaffold_141_2201553_prodigal-single
                     _359"
     CDS             complement(288797..289072)
                     /product="hypothetical protein"
                     /codon_start=1
                     /transl_table=11
                     /translation="MLPLVLESRGLPLSAASLRGLPVLRDVGSVTFAVAAMSRAASEA
                     GPAEAAVRLCGEAAMAAVVGDARKFVSLVKTAAASLRRMTPRASLPN*"
     gene            289248..289607
                     /locus_tag="SR-VP_4-6_scaffold_141_2201553_prodigal-single
                     _360"
     CDS             289248..289607
                     /product="hypothetical protein"
                     /codon_start=1
                     /transl_table=11
                     /translation="MASDIPFVDIPATDKLTIRLELNDQGFLSLSIYYGGDSSDSLGT
                     DDIFRWHGQWTDSIASILGHPPHVTHGHILEFMRHKLFWNDLMEETVDAFFASGALSA
                     ALRDARSHHLTLTVMGT*"
     gene            289728..289931
                     /locus_tag="SR-VP_4-6_scaffold_141_2201553_prodigal-single
                     _361"
     CDS             289728..289931
                     /product="hypothetical protein"
                     /codon_start=1
                     /transl_table=11
                     /translation="MGRPGMDPKTRLLDFLTLALPGLLILVGTAVLVLLGARGPRYWQ
                     LGMVLVGLTFLGIWLRVYLLRLR*"
     gene            complement(289918..290724)
                     /locus_tag="SR-VP_4-6_scaffold_141_2201553_prodigal-single
                     _362"
     CDS             complement(289918..290724)
                     /product="Putative uncharacterized protein n=1 Tax
                     =Thiomonas intermedia (strain K12) RepID=D5X5Y3_THIK1"
                     /codon_start=1
                     /transl_table=11
                     /translation="MRTQVKQLAEVTPIVRQWMARRYGRRFLENKSEQLYRGVFETPE
                     EAVRSFPTKKTWYDNTESAGMYDELSRRVESYDYPVLFWVKRILEEERGQHNCRVFDY
                     GGHVGIKYYAFGKLIQNLPEWCVCDVPAVIRRGRALAEARKARLLFTDRFSDVAGSGI
                     LLCLGSLQYVPRALPDLLSELRLGKPRHVILNTTAVTDERTFFTLNSMGTSFCPYRVQ
                     NAGELVSGMGRAGYALEASWENPGRQSTIPFQSDRGPFRYEGMKFRLTSA*"
                     /db_xref="UniRef100_D5X5Y3"
                     /db_xref="vpe:Varpa_3569"
                     /db_xref="A0A0F3KGU6_9GAMM"
                     /db_xref="D5X5Y3_THIK1"
     gene            complement(290761..291627)
                     /locus_tag="SR-VP_4-6_scaffold_141_2201553_prodigal-single
                     _363"
     CDS             complement(290761..291627)
                     /product="NAD kinase {ECO:0000256|SAAS:SAAS00037468}; EC=2
                     .7.1.- {ECO:0000256|SAAS:SAAS00274461};; EC=2.7.1.23
                     {ECO:0000256|SAAS:SAAS00037533};;  TaxID=1254432
                     species="Bacteria; Proteobacteria; Deltaproteobacteria;
                     Myxococcales; Sorangiineae; Polyangiaceae; Sorangium.;"
                     source="Sorangium cellulosum So0157-2.;""
                     /codon_start=1
                     /transl_table=11
                     /translation="MNIVLVIKKTRYETADDAAKLLLASDDPSVRGWEPAHWRHCASV
                     EKVLAAIESPSTGAGTGFTVVDNPYESFDSSGADLVVVVGGDGTFLAASHSVGDVPML
                     GVNSDPTSSRGFFCGVTADGIEEELCRWGRGLSQRARIQRMEVSVDGNVRSRRVLNEA
                     LVCHPHPAATSRFSVSFGTEETSSGWEANMSSGAWVGPPAGTTGAIRSAGGDVLPLES
                     RLLEFVSRETIVGESRKKVTDDVVQLRVRTDRAAVYMDGPFRQAELRLGQVAEFRISS
                     EPLAVVGLDGRR*"
                     /db_xref="S4YFF1_SORCE"
                     /db_xref="UniRef100_S4YFF1"
                     /db_xref="scu:SCE1572_48320"
                     /db_xref="2.7.1.-"
                     /db_xref="2.7.1.23"
     gene            complement(291631..291828)
                     /locus_tag="SR-VP_4-6_scaffold_141_2201553_prodigal-single
                     _364"
     CDS             complement(291631..291828)
                     /product="hypothetical protein"
                     /codon_start=1
                     /transl_table=11
                     /translation="MKAIIISDADARALLEKLELVKLRGAGHIMRADADGPPTMAEVH
                     RVFHYVVCTWLQEQGADCVGR*"
     gene            complement(291846..292253)
                     /locus_tag="SR-VP_4-6_scaffold_141_2201553_prodigal-single
                     _365"
     CDS             complement(291846..292253)
                     /product="hypothetical protein"
                     /codon_start=1
                     /transl_table=11
                     /translation="MSTMRTTQTFEVSAEDVKVAVAEFVEKRFGPGGEVRVSVDVETF
                     TTGIGMNEHDEKRMVVKATREPGPDHRPPGLDGGYDPVRDEKKEFALDEFVTLARVEI
                     GHYADTFRGRNDFHAAKHTWRDWFKSFHEYMSW*"
     gene            complement(292250..292549)
                     /locus_tag="SR-VP_4-6_scaffold_141_2201553_prodigal-single
                     _366"
     CDS             complement(292250..292549)
                     /product="hypothetical protein"
                     /codon_start=1
                     /transl_table=11
                     /translation="MSMHAASREMWRGLKACSTDWSEENSRLLQKALTNYLLNYVWGM
                     AGDDIDKRRQLLLSLAYGKQAEARELVSELAPGAIKAIDGYDEWWRAELAGEHGR*"
     gene            292572..293411
                     /locus_tag="SR-VP_4-6_scaffold_141_2201553_prodigal-single
                     _367"
     CDS             292572..293411
                     /product="hypothetical protein"
                     /codon_start=1
                     /transl_table=11
                     /translation="MDAVNSVIYGTLLGDAAIIRDKTTYALVVSHGEAQWDYLEWKAR
                     TIGHHMRFQNRTSGYGSKMKVMSYYDLHRLEPVYSTCVSDGVKRVSPEWISNLDVLSL
                     AVWYQDDGSWGRVGKKKNGDRVQRRVSFSVCGFDEQSCLLLIDWLHNAFDLTAKLVVR
                     KGRYRMLDLYHRSAIRLWELIAPYLVIKTKVDTKEKPLGGHWFDTSSVGVLVEETASK
                     TKPERIVVLRQNPDSKNFRLITYGGVTTHLNDWARRTGLKRETIAKRIKRGFPIEQAL
                     GLD*"
     gene            complement(293412..293771)
                     /locus_tag="SR-VP_4-6_scaffold_141_2201553_prodigal-single
                     _368"
     CDS             complement(293412..293771)
                     /product="Uncharacterized protein {ECO:0000313|EMBL
                     :KKR03925.1};  TaxID=1618922 species="Bacteria;
                     Parcubacteria.;" source="Parcubacteria bacterium
                     GW2011_GWC2_39_14.;""
                     /codon_start=1
                     /transl_table=11
                     /translation="MEDERTFGTREASEKLKDISRWMPGFKDRFTVGFCRLLGERLGD
                     TEILPVGYVMAFTLALEDAKSGTDGFTGRPVSRDITGQQPMLYNIMWRMQVALARATF
                     GDEFAELVDAQVKTLGA*"
                     /db_xref="A0A0G0Q0I8_9BACT"
     gene            293826..294044
                     /locus_tag="SR-VP_4-6_scaffold_141_2201553_prodigal-single
                     _369"
     CDS             293826..294044
                     /product="hypothetical protein"
                     /codon_start=1
                     /transl_table=11
                     /translation="MDIADCKRGIIVTLALPNSPLMVVIGESVMTSGRVTCTWFDTRG
                     RIQTSDFGPDLLTVASAEPSPGDRRNRW*"
     gene            complement(294045..294335)
                     /locus_tag="SR-VP_4-6_scaffold_141_2201553_prodigal-single
                     _370"
     CDS             complement(294045..294335)
                     /product="hypothetical protein"
                     /codon_start=1
                     /transl_table=11
                     /translation="VDQYVVGFKVAAMEIAAGTASFAGTAERGLFVGDRARQAEWDSG
                     YGDCVCAYRLGHDVSWMVSAGLFAPSVVPTSEIVSGLLDGTWGEAVRPDPRR*"
     gene            294393..295028
                     /locus_tag="SR-VP_4-6_scaffold_141_2201553_prodigal-single
                     _371"
     CDS             294393..295028
                     /product="Pyroglutamyl-peptidase I {ECO:0000256|SAAS
                     :SAAS00130640}; EC=3.4.19.3
                     {ECO:0000256|SAAS:SAAS00130640};;  TaxID=665959
                     species="Bacteria; Firmicutes; Bacilli; Bacillales;
                     Bacillaceae; Bacillus.;" source="Bacillus sp.
                     2_A_57_CT2.;""
                     /codon_start=1
                     /transl_table=11
                     /translation="MKMLMTGFEPAPGIDRTPSGELAKLWARETIVGDLEVRSVVVPQ
                     VFRICTKAALAEVISFKPDFILMYGAVPSNDAVRIERFFLNVEHTSMGDNSRIPVHDR
                     KIDLDGPAAYETTLPYDFLLSKLEEADVRSRLSYFPGTHTCGSIGFGVLDFLARSGLK
                     IPCGFVHVPFPIEFAFGIAEDETGLMRWADIRRASAVLASSMAEFCSRKPA*"
                     /db_xref="E5WGK4_9BACI"
                     /db_xref="tbo:Thebr_0982"
                     /db_xref="UniRef100_UPI00030EFDC1"
                     /db_xref="3.4.19.3"
     gene            295025..295240
                     /locus_tag="SR-VP_4-6_scaffold_141_2201553_prodigal-single
                     _372"
     CDS             295025..295240
                     /product="hypothetical protein"
                     /codon_start=1
                     /transl_table=11
                     /translation="VTADDYDYLDAVRVAMAAEQEEWNQILREMVAAGLSPTAHDVSR
                     EHRRRMAERGDTSPTSAFLLALEVMES*"
     gene            295237..296193
                     /locus_tag="SR-VP_4-6_scaffold_141_2201553_prodigal-single
                     _373"
     CDS             295237..296193
                     /product="RNA polymerase sigma factor n=1 Tax=Sorangium
                     cellulosum (strain So ce56) RepID=A9GGR2_SORC5"
                     /codon_start=1
                     /transl_table=11
                     /translation="VSPREKLFDGMIPVARRIARGVHRSLPRSVEYGDVEAAALMGLW
                     QAVSGGGGHENFEAYARVRIRGAIMDELRRQDWLPSRARDSLPGFAVVLSDDIGKFSP
                     SVDGEIEEAVFEGQKREALSRSLARLPDRDRRVMEGLLDGVPQHVLAAEMGVSTPRVS
                     QIASRALASLKKLVRSHGLRRSRTGRRNRRWSIPTPSALMARGMSRKEAFAEYANSLY
                     AARQSLGLCGNCNRPPLPGRKKCAVHATPRELYWGWKASGRCTSCGGEPKPERKLCQV
                     CLDRRSRKQRLIVADLKARGVCVACGVRPADGGTVRCLRPQG*"
                     /db_xref="UniRef100_A9GGR2"
                     /db_xref="scl:sce6190"
                     /db_xref="A9GGR2_SORC5"
     gene            296227..>296433
                     /locus_tag="SR-VP_4-6_scaffold_141_2201553_prodigal-single
                     _374"
     CDS             296227..>296433
                     /product="hypothetical protein"
                     /codon_start=1
                     /transl_table=11
                     /translation="MISPFVYHNVFTDPPNRPCLRHWVHPKILIGGNINDAKDLMDLM
                     ADHGVTAVINVDGRDESHLPIASLC"
ORIGIN      
        1 CCAGGTCTAT GCCGGGGACC GGGGAGGAAA AGAAAAAGTT CTTGATGGCG AAGTTCGACA
       61 CCCTGCAGCC AATGCCGCCC GGGCGGCCCG AGGAGACAGA CGGCCCGCCG AGGCCGCCCT
      121 CGACGACGAG CATCCCGAAG TTCGCCCACA CCGAGTTGGA CTGACCGGCC CCGTCCATGA
      181 GAACGTCGCT TACGTCGATG TTGGCGCCGT AAACGTCGCG GATCCAGAGC CTGGCGCTCG
      241 GGGTGGTCAG GGAGGTCTGC GGGCCGAAGT TGGCGACCGG CAGGGTCTCG AACCCGCGGA
      301 TCCTCAGGTG CGCATACCCG AGGGCCATGA GCTCCGGGGA CCCGGAGAGG TCCGCCGTGT
      361 TGGAGAACAC GAGGTCCTCC GCGACCACGT TCTGGCCCGA GAGGCAGACG AGGCCGGACT
      421 GGACGGAGTT CGACCCGCTG GACACCGAGT ACTCGTTGAA GAACTGGAGC ATGTTCGTCG
      481 TCGCCGGGCC GTGGATGGCC TGCTGGACGT CGACGTGGAC TCTCTTGAAG GTGAGGGTCC
      541 CGTACCCCGC GTTACCAAAG CCGAACCCGA AGTCTGGCGG GATGCCGACG CCGCCTACGC
      601 AAACGCAGGG AGACTGCATC TGCAGACGGA ACGACGTGCC GGCGGGGAAA GCTATGGACA
      661 TGTCCTCGAC GCGCACGTTG TCGAGCCGGA CTGCGGCGTC AGCCCCGTAG GACCATGAGG
      721 CGCCGGCCTG GGGCCCGCCG GGGAGGAGGT TGAGGGCGAC GAAGGACGCG CTGACGGTGG
      781 TCCCGAAGAG GCCGAGGGAG ACCGAGGTGG AGAGGATGTC CAGGTTGCTG ACGATGACGC
      841 CCGCGAACAC GCTCGTGCTG TAGGCGTTCG AGGAGGGGAT GAAGCTGATG ACGCCGGCCC
      901 CGTAGGCGGA CACGAAGCTC CTGGCGGTCG GGGACGCGCC GACGCCGTTG AAGGTGGCGG
      961 TCCCGGGCGA CATCGTGCAG CGCTGAACGG TGATCTGGTC TATGGTCACC TGGACGGCGG
     1021 TCGTCTGGTC GAAGACAGCG ATGACAGGAA AGTCCTGAGA GGACGCCATG TCGTTGTCCT
     1081 CGAAGAGAAG GCTGCATACC TCCGATGACC CGCCATCGTC GTACACGATG GTAACGGACG
     1141 TGCTCCCGGT CCGCTGGAAC ACGCGCCTCA TGCACATGTT GACCGGGTTC CCGGCGCGCA
     1201 CAAAGCCGAA CAGAGAGCAA CTCTCGATTT CGAGTATGGC GGCCTTAGCG AACACGACCG
     1261 CTTGCGTGTT GTCCGTCGGG TTAACGTTGA GATTCCTGAT CACCAGCGAG TGCATGGCAG
     1321 TCGGGAAGTA CAAGCATGCC TGGGAGGAGT TCGTGATCGT CAGATTTGTT CCGACGAAGT
     1381 TGTGCTCCTG AGAGTGCTCG CCCTCCAGCA CGACGTCCAC GAAGGACGTG AAGTCGACGA
     1441 ACGCGGTCTC GACGTAAGAT CCGGACTTGA TCACGATGTG GCAACGGGTT GCTCCGGCGG
     1501 CACGAAGGTA CGCCACCGCC TGCGACAGCC CGTCCGTTGT GACGCCCGGG TTCGTGCCGT
     1561 TGAAGTCGCC GAAAGTGTTG ACGCCGTCGC CGACGTAGAC TGCCCCCCTC GCGTTTACGG
     1621 AGCGAAGAAC GTTGTAGCCC GGAACCAGCG ACGGGAGGGC GTAGGCCTCC CCGAGGCGCA
     1681 AGAACCTGTC GGCGGAGGAA GAAAGCTGGA GATACCCGTT CTCCCCAGCC GCGAGCGTGT
     1741 TCGCGTCGGC CAGCCTTCCT TCGTTCGCAC GGAACAGGAG CGGACGGCCG TCCTCGACGG
     1801 CGACGAAGGC CCTCTGGGCC GGAAGGGCGC CGGCCGAGTC GTCCCCCACG GAAAGGGCGA
     1861 AGCCTGACGG GCTCACGTGC ATGCGGAACC CGCGCGCCGT GAAAGCGTTC GTCGGGTCGG
     1921 CGTAGAAGTC CATGAAAGGA GCGGGAGGCA GCGGGTTGCT GCCAGCACCG GGTGTCTCGA
     1981 AGCGGGCGCC CACGACGGCC TGGACGACCT CGGTGGCCGA GAGACGCGTT ATCTGCTTCA
     2041 CGATGGCGTC GACGGCGACC GAGTCGCCCC CGCCGTCGGC CGACGGGACG CTGCCGTCCG
     2101 GGGACGTGAC GATCGGCTTC CCGACGTCGA AGAAGCCACG CCCAGCCTGC AGCGTGGACA
     2161 TGCTGCCCGA CTGCCCGTCG TCCACGGCCT GGTTGCGCTC GTCGACATTG GAGCCGGCCG
     2221 ATTTCGCGAG GTATTGCTGG ATCACCGCGT CGGCGTCGGC CGGGACATCG CCGAACTCGA
     2281 GGACGTCAGG AAAGCACATG AGGGCCGTGA AGGCTGCCGT CGACATGCCG GCGTTGAAGA
     2341 AGGGAGCCGG GACTGGCTCG TACGCAGCCG GGCCGGAGCC AGGGAGGGTG ACGGAGGGGA
     2401 GGCCCATGCG GACCAGGGTG GTGCCGGTCC CGCTCACGGA AAGGGACGGG GAGCCGCCGT
     2461 TCGAGGAGCC GCGAAAGACG CTGGCGATCT CGATCTCGTC CGGCCCGTAC TGGTCCGCCA
     2521 CGTAGGTCCC GCCGTAGAAG CCTGGGCGAA TGCCGAGACG GAACAGTGAC TGGTCGCCAG
     2581 AGTAGACCTT GAGGGACGAG GTACGCCCGT TCGCGTTATT GCTCCGGATG GCCACATACT
     2641 GGCCGTTCGG GCCGGAGACA ACGGACGCGA CAGCTCCGGC CAGGACGGCG TTGATGCGGC
     2701 CGACGACGTC CAACGCCGTG AGCTCGGACG AGAAGGTGAC AGCCTGGGGG GACCCCCCGT
     2761 CGACCTCGAC GGAGAACGAG GTTCCCGAAA GACCGCGAAA GGGGCTCGGC GCAGTCCCGT
     2821 CGACGCGGGC CCAAGGGTCG GATATCCCCA TGGCAGCCGC GTACGCCGTA TTGATGGCGT
     2881 CCAGAACCCC ATCGCGCGTG TAGGCCGGGG ACGAGAAGGT AACGCTTACG CCCTGACCGT
     2941 TGACGTTCAG GGTCAGGGTG TTCGAGCCGT CGAGGAGGGA GAAGAACGAC CCGAAAGAGC
     3001 GGACCTTCGC CCTCGGGGTC AGCCTCGCGT AGTAGGCCGA GTGGAAGCTC GTCCCGTCGA
     3061 ACGTGAGCTT TCCGACGACC GGAACGCCGC CGGGGACGAG CTGCATCATC CTGCGCCCCG
     3121 TGGAGAAGCC GTTCACGTGC GAGAAGTAGA CGAGCTTGCC GCCGTCCGTG ACGACGTTCT
     3181 TGCCGTCCTC GGTCGCGTGC GGGGCCGTCC CGCCGAGCCC GTCCAGGGAG AGGGTGATCA
     3241 CGCCGTCGGC CGGGGCGTCG ACCCCGGAGT ACGTGCCGGC CACGAGGCCG AGCTTCGAGA
     3301 GGACGCCCGC CGTCACGTCA GCGAGGACGA GAGAGGAGAG CGCGCCGACA GTGCTGGAGG
     3361 TAAGGACGAG ATGGCCGGCG TCGTTCGAGG CGATCGCGGA GGCCAGGGCG GCGTTGACCT
     3421 TGAGGGCAAC GCGCCCGGAG GTGGTGTCCG TGGCCGCGAG CACCACGTTG ACGGACGGCG
     3481 CGCCGTCGAG CCCGACGGAT ATGGTGTCGC CGGCGAGGAC CGAGTATGGG CTGACGGTCG
     3541 TCCCGCGGAC GCGGGCCGGA ATGTCCTGAT CGGCGCCCCC CGGGGCGGGG AGGCTCACGG
     3601 CCGAGATGAC GGTCTCCGAG GACCCCGGCG TCACGGCCAC CGACAAGACG GAGAACCGAG
     3661 TGTTGACGGA CTTGATCTGG GCGCTTCTCG GCTGGGTCAT TCTCTATCGG TCTCCAATCA
     3721 GAAAGTCAAG CGGCGGACCG ACGTCCCCGG CCGTCAGAGC TCTACGTAGA AAAGCTCGAT
     3781 CACGTCGGTC GTCAGCAACG GCGGGTTCGA TCCCGACACG ACATAGGTCA GGACCTGGCC
     3841 GGTCGCCCCG CCGACAGTGT AGTTGACCCC GTAGGCAAGC TTGACGCCGT TCACGAAAAC
     3901 CTGCACCGTA GTCGGATCGA GGGGCCTGTT CGACAGGGCG AAGACGGTCT GCCCGTCCGC
     3961 CGCGACGGGG ACGATCTCCT GCTTCACCGA CGTCAGGTTG ATGTCGCTGG AGCCAAAGAA
     4021 GATCGGGTCG TCGTAGATGT TGTTGACAAA CAACGGCGGG TCGTTCGGCA CCGCGTTGGC
     4081 GGCGTCGACC CTCCCGCGGC GCTTCTCCAT GGGCTTGCCC CACACGCGAT AGCGGTCGAG
     4141 GGCGGTAAAG CCCTCTCCGG CGCCGCTCGC CGAGTGCAGG ACGTCCGTGT CCCTGAAGTA
     4201 GGACGGGACG CCCTGGGTGA CGATGACCAT CTGGAGCTCG GAGCCAGGGT GGACCTCGAT
     4261 GGAGTTGACC GACTCGGGCT GCGAACGGAC GAGGTAGGCG GTCCCGACGA GGACTGCGCC
     4321 GACCTCGGCG TTCGGGCGTG CCTTCGGCAT CTTGGCGGCG ATGACGCCGC CAGGCCACGG
     4381 AGGGGTCACG GACCAGCCGG CGCCACCGCG GGCCGTCTTG AAGACGACGT CGTCGGAGAA
     4441 GCTGGAGGTC CCGTCCACCT TGACTATGGC CTCGCCGCCG ACGCCGTTGA CGCCGCTGGC
     4501 CTGGCCGCAG ACGAACTCCG TCCCCTCCCA GGTCGAGGTC CCGGGCGGGG TCGGGTTTGT
     4561 AGGCGCCTCG TAGGGGGGAA AGGAGGTCGT GCCGAGGGAG ATGGCGCCAA CATTGCTGGA
     4621 GCTCCTGGTC TGGTACAGGG TCTTCCCGGA GAAGTCCTTG TCGCGGAACC AGATGCCGAG
     4681 CGGGAGCTGC GAGGTACAGC CCATGAACTC AGGGTTCACA TCACGGTCGA ACACCTCGGA
     4741 GATCGCGCCA CGGAGCGTCG GCGGACGGGC GCCCCACGAG GCCGGCAAAA CCGGGAACTT
     4801 CGGGGTAGAC CAGTCGTCAT AGCCAACGCG GTTGAGCGAG AACTTCCGGT TGACGTCCAC
     4861 CAGGGTCCCC GGATAGTCAT GGACGGCGTC CGGGTTCTGC TCCAGGGTGA GGAGAGGGAT
     4921 GGGGTTAGAG CCGGAGAGGC GGCCCGAGCC GAGGGAAGTG ACGAAGTTCA GGGCCGACAG
     4981 GACCTCGTAA CCGTAGCGGT TCGGGAGGAT CAGGTCCTCG ACGGGCTGCA ACGGATTCTG
     5041 TCCGACGCTC TGGGCCTCGG AGATGGTGAG GGGACCGAGG CGCTGGACGT CGTCGGAGTA
     5101 CGCCGACTGG CTACCGAAGA CGTCCCCCTG ATATGGCTGA CGGCTGTAGT AGACCGTGAT
     5161 CTCGTTGTTC GTCGCGTTGA GCGAGAGGGG CGCCGGGGCG ATGATGCCGG CCTTCTGGTC
     5221 CGAGGTGCCA GTGAAGGTGT TCGCCGGAAT AGGGAGGGAG CCACCGCCGG AAGTCCGGGC
     5281 AACGAGCACG CGGCCGTTCG TCTGAAGGAA ACCCCGGTCG AACCCGAAAA GGGTGCACTC
     5341 GACGAGGAAC TCCGAGTTGG CCCAGGTCGT CCCGGCGGGA GCCTTCGTCA GGTCGAGGAC
     5401 GTCCTTGTTC AGGACGAAGA AGACGTCGCC GTTCTCGTCG ACGTCCAGAA GGAACGTCGG
     5461 CCCGTCGAAG CTGTCGTGGA GCAGGTTGAC GTCCGTGCCG GCCCCTCCGA CGAACACGCG
     5521 GTCCGCGTTG AACGGCGAGG AGGCGGGCGT TGTCGGGTAC GGGCCGGGCC CCGACGTGTT
     5581 GCGGCGGTAG ACGCCGGTTA TGCGTGCCGG CCCGTAGAAG AACGGGAACT GGACGCCCTG
     5641 GAAGGGGCCG CCGTCGACCG AGCGGAGCTT GTCGTTCGTG TACTTGCGCC CGAAGACGGA
     5701 CGGGAGAGAG CCGGTGCCGT ACGTCTCGCC GACGACGGGG GTGACGACGT AGTAGCCGGA
     5761 TCCCGAGGGG TAGGAGACCA GATTCCTGTT CCAGTCGGAC GTGTCCGTGG CCCCGAACGG
     5821 CCCCTCTTTC GACATGAGGA GGAAGTTCAG GCCGGACGAG AACCTGGTGG TGGTGACCGG
     5881 GACGATCGGG ACATGGTGGA GGCCAGGGCG CGGCAGGTAC TCCGTGGCGA CCTCGGCATA
     5941 CCGGGCGAGA AGGCCGGTGT AGAACAGGCT GAGCGGGTCC ACCACCGGGT GGGCGACCGT
     6001 CAGGCCGTCC TGGGAAAGCT GTGGCATCGC GCCCTGGAAC GCGGTGGCGC TCGTCCAGTT
     6061 TAGGGCCGCG CCGTCGCGGA CGAGCAGAGA GGGGACGAGC ACCTCCCTGT AGGGGGCGGC
     6121 GTAGAGGCTC TTGGAGCCCG GGTCGACCAT GACCTCGGAG GTCCGGGCTA TGTCGCGGTC
     6181 ATGGCCTGTC TGGACCAGCG GGGAGTGAGA AAGGTAGGTC GGGACCATCG GGTTGCGGTC
     6241 GGACAGTCCG GCCCGCAGCA TGACTTTGCT CGAGTTTGTC GGGTCGCCGC GATACTGGAC
     6301 AGCGTGGACG TAGTCCGCCT TGTGCGACAG GCCTCGCCCA GTCCCGTACT GGACGGCAAA
     6361 GGACACGTGC ATGACAGTCC TGGCGGCCAG GTCGGTCGTC GCCGGGGTCG GCACGGCGTC
     6421 GGTGAACTCC TGGAAGAGCG TGTTCACTGT GCCGCTGGCG AGGGTTATCA CCATGTCGCC
     6481 GCTGGCGTTG ATGGCGACGG TGAGGCCTTG CCCGTTCTTC AGGATGCGAT TGCCGGCGAT
     6541 GGTGACGCCG GCCGGGTTGG TGGCCGACGG GGACGTGGTG AAAGGCTGAT TGCTCGGAAC
     6601 GCCGCCGTTC GGGTCCGTCG TCATGCCCTC GAAATGGACT ATGACGGCGT CCGGATCCTC
     6661 GGACGGGAGC ACGAAGCGGA CCTGGTTCGC GTCGGTCGCG GGGAGCCCGG TCTGGAAGGT
     6721 GGAGAGGGAG ACCGTGATCT GGTCGCCGTT GAACCACCAG GGGACGTTGC TGTTTAGCCG
     6781 GAACCCGGGA GGATGTAAGG CCGGGAAGGC GGTCCACGCG ACGTTCACGG TATAGGGGGA
     6841 GACCGCCACC TGGAGCGCGG CGTTGAGCGA GGTCGAGTTG GTCGGTACCT GGACCGGGAC
     6901 GTCATAGCGC TCCGCGATCG CGGCGTCGGA CCAGGCACGG CGGTTGCCGT TCGGGCCGTC
     6961 GAGGCGGGAG AGGCCGCCGA CGAACACGGA TCCGTCCGTG ATCCGGTCTC CGTACAGGGC
     7021 GACGACGCCG GACGAGTTGG TGGACCCGAA GCGCTTCCAG GCCGTGCGCA GGTTTCCGCG
     7081 CAGCAGCTCT GTCAGGCTGG TCTTCAGGAT GCTGACATAG TCGAACTTCG GTGCCACCGA
     7141 GTGGCGCATG TCGAGAATGT CGGTCCTGGC GACCTGGTCC GCGTAAAGGC CGTCGGGGCG
     7201 GACGGTGTAG AGAGTGAGCG GCGTGCCGGA CGAGTGCGAG CGTATGACCG TCTGCAGCTG
     7261 CCCCCGGTCG ACGGTCACGA CGAACGCGCT GGGGGACGTC TGCGTCACGT TGTTGACGCG
     7321 GACGATCTCG TCGTTGACCC TGAAGTACGC CTCGCCGTAC GAGGTCATGG AGGACAGGAC
     7381 GGTCCCCGTC AGGCTCGTCA GGGTAAACTG GACGTCCGTG TCCGTGATGT CGTTCGGGAG
     7441 CGCCAGGGGC GAAGGGTACG TGCGCGCGCC GGCGCGGGAC GTGGCAAGGC TGTTCCGGTT
     7501 GAAGGCGCCC GCGAGGTTTC CGACGTCCGA GAAGCCCGCG CCGTTGCGCC GGAACACGGA
     7561 GAACATCGGG ATGGCGTACA CATAGCCGTC CACCGTCCCG AGGACGGACG GGTCGCCGGT
     7621 GCCGGAGCGC CAAAGGCCCG GGTCGCCGAG CTCGTCCCTC ATGTTGACGA AGGGGAGGGA
     7681 GCTTGGTGCG GAGAGGGCGC CCTGGGAGAA GACGAGGGTC GGGTCGAAGC CCTCCGGGTA
     7741 CTGGGCGATC CCGACGTTCT GGACAACACG GATCCGGTAT TGGACCTGGA CGCGCTTGGT
     7801 GGTCTCGAAG TTGATGCGCG GGTCGACCAT CTCGTCGGGG AGGTAGGAGA AGCCGGACTC
     7861 GACGTTCCCG AAGCGGTAGA GGAAGCCGCG CTGGGGCTTC CCGGGGGCGA CGCCGGGCGG
     7921 GGCCGGGTCG ACGTCGATAC GCTGGAGCCA GACCTCGAGG AACACGAACT CGGCCTGGTT
     7981 CCCGCCGGTG GAGGCGCTCG GAGGGTTGAG CGTGATCTTG TTCCACGAGA CGGAGTCGTT
     8041 CGGCGAGAGG GGAGGGCTGC CGGTCTGGGT CCCGGTCACG GGGATCATCC AACCGTTCAC
     8101 GTTCGCCCAC TCGTAGTCGC CGACCTCGTT CACGAACTGG TTCCCGAAGA ACAGGAGGTT
     8161 CGAGTATGAC GGGTCGGTCG TGAAGTCGGA GGACGGGCAG GACTCGTTCA TGAGCCAGCC
     8221 GGACGGGATC TCGGACCTGA CCTCGGAGGC CTGGGCCTCG AGCTCGAGGA AGGAGAGAAG
     8281 GTTGAGCTCG GAGTCGAGGG GAGGCCTGTT CCCCTGGAAC ACGACGGCCG CATACTGGCG
     8341 GTCCTTCGCA GAGAGAAAGC GAGTTACGAT GGGGCCGAGG GGATTGGCGG GCATCAGACG
     8401 GCCTCTTTCA TGAGAAGTCT CGGAGTTCGC GGCATGTCGT CATCAGACGG TCGAGTTGTA
     8461 GAGAAACAGC CAATCCGAGA GCCAGACTGT GGCCGGCGAA TTGTTTATGA ACTTGAGGCG
     8521 GACGTTGCCC GGCGCGAACG AGAAGGCCTG AACCACCTCG TAGCTCGCGG TCAACAGCCT
     8581 CGCCACCGGC GCGAAGGACG GGCCTGACCC GACGCTCCAC ACCTCGACGG TCAGGTCGCC
     8641 AGGGTTGAAC TCGATGAAGC TCTGGGCGAC AGGGTCATAG TTGTACAGGA CGCGCGGGGG
     8701 GTCCGGGCGG ACCGGGACAG CGGCGGGGGG CTCGGGGCCC TCGTCCATCC AAAGCCTGAA
     8761 CCCGTACCAG TGAAAGTAAG CGTACGAGGT CGTCGTGGAC ACGAAGAGCG GGTTCGTCCA
     8821 GAGGACGCCG TTCTTCATGA GGGCAGAGCG CTTGTTCGGC CCGATCATGC AGCGCGTCGA
     8881 GAGGGCGACG TCGACGTTCG GGACGACGAG GAGCTCGTCC GACAGGGCAG ACTTGAGCTG
     8941 GGTGCCGCTC GGGACCTGGC GGACCGCGGC CCGGTTCTGG ATGGCCACCA CCTTCTCGTG
     9001 GAGGAGCTCC TGGAGGGAGT CAGTCCTGGC CTCGACAGAG AGGTCCTGCG GGACGTCGAC
     9061 CACGTACCTT CCCGATATGG AGAAATCAAG GGGCGGATTG TGTGCGCTCC TCACCTTCCC
     9121 GTCGAGAGTG CCGATCAAAA ACTTCGCCAT CAGTACGTTG GCCTCCTCGG GCTGAGCGCG
     9181 TTACCGCGCA CCCTGTAGAC CGCCGCGGCA GAGCTGCCGA CGACGGGGGT CAGGACCATG
     9241 GTGTTACTTG GGTCATAGCT CGACCACGAG CTGAAGACGA CCAAGACCAT CATCCCCTTC
     9301 TGCCCGATAA GGGGGACGTC GTCCTTGAGC TCCATGAGGA CCGGGTACGC CGTCTTATGA
     9361 CGCCTTCCGT ACGCGAGCTG CTGCGAGTAG ACGGCCGGCG AGTAGACGGC CGGGGTCCCG
     9421 GAGTCGGACT TCGGCCAGAA GTTCCGCCCC TCGGCGTCCG TCACCACGTC CGCCCCGTCC
     9481 CTGTACAGGG TGACCTGCCC GGGGTTCGGG GAGTACGGGA CGAACGGGAC GAGCTGGAGA
     9541 AAGCCAGTGT TCACCCCGAA GTTCTGGAGC TCCACGTCGG CCGGCCCGTC AAGAAGGCTT
     9601 TCCGGAAAGC TGGCGGCCGG GAGCGAGCCG ATGGCGATCT GGTCCCCGGG CGCGGAGTAC
     9661 GGGAACGAGG AGTCCGGGCT CCCGGGCCCG GCGGCTATGA CGGACATGGA CCGACCGACG
     9721 GCCTTCGGGA CCAGCCTCAG AGTCTGGGTT CCGGCCGGAG GGAGAAGGCT CTGGGCGAAC
     9781 CTGGACGTGT AGAACGAGTA GTACGAGTTG CCGCCGGAAA CGATCGGGGC CGGCCGGTAC
     9841 GCGCTATAGG AGACGGAGAC GGGCGTCGCT ACGGCCAGGG GGAAGTTGAG CTGGACCAGG
     9901 GTGTAGGCCG TGTTCAGCGT GTAGTTCGTG GTCGAGTACG GAGAGTTGGT CCCGTCGGTT
     9961 ATCGTGACCG GGTCCCCCGT CAGGCGTTCC GGGATCATGA CCGCCGAGGC TCCGGACGAC
    10021 TGTCCCGAGG CGCTGAACCC GAGCGCGCTG TTCAGGGTCG AGCCGTTGGA GACCGAGTCG
    10081 ACCTCCGCAT ATCCGGCCGT GCCGGCTATC TCGATCTGGT TCGTCCCGAC TATGGAGGCG
    10141 ACCAGGTTCA GGGACAGCGA CACGAAGTGC AAGTTCATGT CGTCCCTTAT GACGGTCTTC
    10201 GGGGTCGTGG AGCCGGACGT GACGACGAAG GAGGAAAAGC CGGACGAGGG GTTGTCCCTG
    10261 ACCCTCAGGG TGTGGTTTGT CGTCGTGTCC GCGAAGCTGA GGACGTCCGT CCCGACTATG
    10321 AAAGATGGGG CCTGGATCGA GTAGGCCGTC GCCGAGACGG AGGTGGTCCT GTGGCGAAGG
    10381 GCCTGCTCCC GGTGGCCGGG GTCGACCCAC TGCTGGGAGC CGTCGAAGGC CGTCGTGGTC
    10441 TGATCCGGTA TTGAGAACCG GGTCCCGTCG GAGGTGGCGA TCCAGGATGA GGTACTCATC
    10501 CAGGCCGGTA TCCCGGCCGT GGCGACCCAG AGCTGGAGCT CCCCGACGAC GTTTTTCGAG
    10561 AGGCCGAACC CGGGAGGATA CTCGACCGCC AGCTCGGCGT AGACGTTCAC GTTCGAGACG
    10621 GGAGAGCTCA TGGTGACGGA GACCGTGTCG ATCCCGGACA CGGTCGAGGA GAAGGAGACG
    10681 CTCGAGGCAA AGGACGGGCT CGACGGGTCG AGGGCGTCGT AGTCGCCGGA CGAGGAGGAG
    10741 ACCCTGAGGG CCGCCAGAAA GGCGAGGTTC GTCCCGGACG GGGACTGGGC CTGGACGTTC
    10801 GTGGCCGCAG CGTTCCACGG GAGCCTGAGG GAGGAGAGCT GGAACGTGAT GACGGACTCG
    10861 GGGAGGCCGC CGGAGACGTG CAGGGCCACG ATGGTGTCCG TGACGCCGCG ATCGCTGAAA
    10921 TAGCGGCGGA CCCCGTCCGG GTTCCCGGCG TGCCCGGAGG CGCCGATGTC GTCCTCATAT
    10981 AGGAAGGATG TCCCGGAAGG ACCGAGGCCG GATGCCCCGC CCTGGGTGCT CATGGAGTTG
    11041 TCCAGCACCT GCTGGAACGC CTTCTCCATG ATCTCCTCGT AGTCGGCGGA GCAGAACCTG
    11101 CGGAGGTCGA CGACGTCGGA CGCCACGACC TGGTCCGCGT AGAGGCCGTC GGGGCGGCCG
    11161 GAGACGCCGG AGACTATCAG TCCTCCGCCG TTCATGTTGG AGAGACGGCT GAAGGCCGTG
    11221 CTATTGCGGC GGAACACGGC CGCGACAGGC TGCGCGTACA TGAGGCCGTC CACCGTCCCG
    11281 AGGGCCGCGG CGGAGGTCGA GTCGCCGGCG CCGGCGACCC ACATCCCCTT GTCGTCGGAC
    11341 GAGGAGGAGT AAGCGTAGAT TGTCGGGGAG CCGTCCGCGC CGGGGCCCGA GAAGTTCGAG
    11401 ACGGAGTTGG CGACGACGGA CGGGTCCGTT ATGCCGTCGA TGTAGGAGGA CAGGTTCACG
    11461 TTCGCGATGA CGCGCAGCCT GTACTGGATC TGGACGCGGG CGTTGGAGGC AACCCCGTAG
    11521 TTCGGGTCGA TCAGGTCGTC CGAGAGGTTT ACGGCGTCCG GGGCCTTCAC GTCCCCGTTC
    11581 CGCAGTATAA GGCCGGTCGA GCTCTTGTTC GCGACGCTCG GGGCGGCGGT TATGAGGGCC
    11641 CGCCAGGCCT CCAGGATCAC GAGGTCCGTC CTGGCCCCGG AGGACGGGGG CACCGGGAGC
    11701 GTCAGCAGGT TCTGTCCGAC GGTCGTGGTC GAGCTGAACT CTATCCTCAG GTTCCAGCCG
    11761 TTGAGGACGA CGTTGTCGGC GAAGACGGTG AACTTGTTCT GGTTCCCGGC CGTCGCCGGC
    11821 GGGTAGGAGA AAGACCCGGA GGGGTCAGAG CGCTCGAGGA AGTCGCCGCC GAGCCAGCAT
    11881 GACGTCATCC ACTTCTGGGC CGCGCGACGC AGGCCGTAGT CGGCCCCGAT CTGAGACCGG
    11941 AGGTTCATCT CCCAGTCGAT GACCGGGGCG TTGGCCTGGA CGACCAGGGA CTCGTACGAG
    12001 CGGTCGTCTC CCGAGAAGGT CCCGCCCGAC GTGACGGGCT GCGGGGACTC CGAGACTCCT
    12061 ACGCCGTAAT TTCTGTATCC GTCGGCCATG CGAGCTTCCT CCAGAATGGA GGGCTATCGG
    12121 ATCCTACCTC GCTCGAGCCC CGGGGATGGC GACGACCAGA AGAGGGCGAG TGTGGAGGGT
    12181 CAGGCGGTCA CCGGACCTGG TCATGGTCAG GCCGGGGACG AACCCCTGCT CTATCATCTT
    12241 GGTCAGACTC CGGAGGGCCG AGGAGTCATT CTTGTAGTGG TGTTTCATCC TCTTCAGGAC
    12301 AACGCGAAGC TCCACGCCGG GCGCTCTCAC GACCTCGGCG ACGAGGTTCC GGCATGTCTC
    12361 CTTGAACGGG GTCCAGCTTC GCCCGGTGCT GGAGCCGGCG CGAGCGAAAG TCTTGTGCTC
    12421 CGGCCGGACG GCCTTCCCGA GCACCCCGGT GGAGCGACGG TTGAAGAAAG GACGGCCGAG
    12481 GACGTTCACG CGCCCGTCCT TCGTGACGGT CATCCATCCG ATGCCGAGGG CAGAGCAGAT
    12541 CTTGGCCGCC AGAGCCCGGC AGTTCTTACG GGGAGGGGTG GCAACCCACG CGCAGTGGCA
    12601 GTCCGCGATC CGGGAGACCG CCTGGTCGAG GACGTTGAAC GAAAGGATGG TCTTGCACTC
    12661 GACCGTCCAC ACAACGCCGT GGCGCCTCGC CACGATGTCG ACGCCGGACA CCTCCTGGTA
    12721 CACGTCCCAC CCTTCGGACT CGAGCCAGGA CACGACGTGG GCGGCCAGGG CGGCCTCGGG
    12781 GCTCTTCACC CCAGGACGGT ACCAGCGGAC GTCAAAGCTC GGCCCACCCG GCGCAGCCTG
    12841 TCCCGAGAAC GGGCGTGCGC CTCCCTCTCG CGCAGGAGCT CTGCCCTGAC CTCCTCAACC
    12901 TCCCGCTCCA GCGCGAAGAC TCTCGCCTCG GCCTCCGAGT CGATCACGCG AAGTATGCAG
    12961 CTCGAACGGG TCAGGCACAG CCTCTCCAGG CTTACCATCT GGACCTCGGC CGGACCGCGA
    13021 TCGTGGGAGC AGTACACGAC GTTCTCGCCC GGCGCCCACA CCTGGGAGAC CCGTACGGCC
    13081 TTCAGGCGGC CGTCCGCCAT CGTGACGACG GCGAACTGTC CGGCCTTAAT GTCCAGGATC
    13141 TGGTCTTGCT CTTCCATGAG CAGAACTTAC GGTTGTGTCA TGGGAGATGG AGTACACGCC
    13201 CTACGCCCGC CAGCTTCGGG GAAGGGACTC TGAGAAGGAG GCCGCGATCA TGGCGTTCTT
    13261 CGAAGAGATG ATCAAGAAGA TCGACCTGAA GAAGCAGCTT CTCGAAATGC TACGGGACAA
    13321 ATTCGGGATG GTTTATCCGG ACGATCTCAG GACTCCATGA CGACGAGGGC AAGGTGATAC
    13381 CGGTCGCCGA AAGATCCGGC ATGTGTGACC AGGGAGAAGA CCGTCATCCT CCCGCAGACA
    13441 GGACATCGGA CCGACCCCGA TCTATCCAGG AGATCAAAGC GACGACTCTT CACGGCCGTA
    13501 AGGACGACCC TTGGGTTCTC GGGGAGATCG AGCAGGCCGG GCTCGCGCGG CTTCACGATT
    13561 CCATCACCAA GAGGGCAAGG TGTCCGCCAT GCAACGGGTC GAGGAAGCTC TGGAGGCGGA
    13621 TCATGTACTC GGCGTGCCCG GACAGGCTCA TGACGCTCTT CCGGCATACG GGACAGACGG
    13681 AGGACCTTCC GCCGTAAACG TTGGTGAAGT GCGCGATCTT CGCGTCCGTT CTGGCGTCCA
    13741 GCACTGTGGA CTGTACGCTC ATGGCCGTGA GAGATCGGAA CCAAGGAATG GCGCGGGCTC
    13801 TCCGGGTGGC GCGGGCCGCC TGCGGCCACG ACCGAGCGAA GGTAGAGCGG GACGCCGGGA
    13861 TCGGGCGCGG GTCCCTGTCC GAGTACGAGA CCGGACAGCG CGATCCGGAC GGCCCCACGG
    13921 TCCGGAGGAT GGCGGTGGCC CTCGGCGTGT CCGAGACCAC GCTGGTGACC CTGTCGCTCA
    13981 GGCGCGAGGA GAGGGAGAAA ATCGGGGAAC AGGGCGTGGA CGCCCTGGCG GCCCAGATCT
    14041 TCCGGGAGCT CCTGCAGTGA GGGCGGAGGG CCTGAAAAAG TTCGTGTCGG ACAGCCTCAT
    14101 GGAGGCAATG AGGGGGACGG TCGGCGAGCC GGTCGAGAAC GCCGCGGCCT ACATGACGGA
    14161 GGCCCTCAGC GAACTGAAGG TCGGGGAGGA CGGCATACTC GAGGGGATGA CCTTCGAGGT
    14221 TCACGAGGAG CCGGACGACG TTAAGCTCAT CCGGGAGGTC ATGGAGGAGC CGCTCGAGAC
    14281 GCTGCACGCG ACCGTCACGG TGCGGCTGCC GTTCGACCTA AAGAGAGTCT ACATCAGGCC
    14341 CCAAGAGGCG ACTATGGGTG CGAGTGGCAT GACAGTTGGC ACAAACGAGC TCGCATTTCT
    14401 CAATTTCAAG AAGTAGCTTA GCGAGAGGAC CTCTTAACAT CTGAGATATT GAGGAGACTT
    14461 TGTCGCCATG CACATGATCG AAGTCCATTT GACAAGCGAG AAACGACTCG TTGCAGTCCG
    14521 AGCAAGGAGC CTTCTTGATC TCGTCTAATT TCTTCCTGTT GGTCCGGGCT CTCCAGTTAC
    14581 CGGGTCTGCC CGCGGACATT TCTTTCTGCC TAGTCCAGGA TCGAAGACGA TGGCAACGAC
    14641 GACAAACAAG GTCACACTTT TCAATCTCCT CCAAAATCTT CCCCCAGGAG AAGTTCCGTT
    14701 TGACCATGAC GGAGACGTCG TCTACCTTAT CGCCAAAGAT CCGATGATCG AACTCCATGG
    14761 CATACGAGGC GAAAGAGAGA CCGCAGTCGA GACAAGGGCC GCTTTTCAAA ACGGCAACCT
    14821 TGCCCCACGC TTCTTTCCTC TTGGTCGCGT TATACTCGCG GAACCACGAA TTCAGCTTCT
    14881 CTCGGTTTTT CTCCCGATAG TTTCGGAAGT ATTCGGGACT AGCCTGCATC ATATAACGCA
    14941 ATGCGTCAGA AGCTTAGACG CCATGTCCAC GAAAGAGTTG ACGTGGCCGG CTTATTGATT
    15001 ACGGGAAAAC TCAAAAAGTT GACGAGCATG TCCTTCCCGA CCACGTTGAC GGTGGGGTCG
    15061 TAGATCCCGT TCGGCGGGAG GATCGGGTTC GTGACGGACA GGTTGGTGTC GACGTCGCCG
    15121 CCGAGGATGC CCATTTCGAC GAGCGGGCCG ACGGCCTCCG ACTCGGAGAA CGTGGTGGTG
    15181 AGGTCGATCA CGTGCGTCGG GATCCCCGAC ACTCCGCCGT CCCCGTCGAT GAACTCCGTC
    15241 ACCTGCAGCT GCTTCCGCGC TATCTCGTTA TAGAGCGAGC GCTGGGTGAC CGTCGCGACC
    15301 GGAGGGTTCT GGAGGTCCCA CCCGACGTCG CCGGTCCCGA CCGCGAGGGC GTAGCATCCG
    15361 AAGCGCGGCT CCGAGGTGTT CGGGACGGGC GGGCTCTTCA TGAGGCGCGC GACGAGGATG
    15421 CTCGCGTCCA GGGTGACGAC GTTCTTCCTG TGGCCCTCGG AGAGGACCTC CCCGGTGACG
    15481 GAATGACGGA GGGTCCAGAA CACCTCGCCC GAGTACGGGG GCTTCCTGTC CTCCGAGCGC
    15541 ATGACGATGC CGCCGGACAG GGCCGGGCGG GGGGCCCCGC GGTCCCGGTC CGAAGCCCTA
    15601 GCCATCCTGT CCCGGTTGAC CCGGTTGTTC GACCTTCTGA TCATCTTCGT CCTCTCCTCA
    15661 AAAAACCTTG ACCACGGTGG TCGGGCCCGG CGGGATCGTC TGCACGAGCG TGGCGACGGC
    15721 CGAGTATCTT ACCGGCTGCG ACCTGTAGAG GGCGGCGTTC GTCCGGGAGA GGTTCGTCGA
    15781 ACCGAACCCG GGGCCGCCGC CGAACCTGAA GAGGCGTCCC GACACCTCGG GGGGACGGTG
    15841 GTAGAAGTCG ATGCACACGG TGGCGAAGTC GACGGACTCG AAGTCGACGG AGTTCGACGA
    15901 GCTCGGGGCG AGGAGGGCGG CCGAGAAGAA GATGAGGCCG GACGACCCGG AGAGGGGCCC
    15961 GGACGCCGGC TCCCCGGTGA ACCTCGAGAC GGGGACGCGC CCGAACTTCT GCCCGAACGG
    16021 GACGACGAGG ATCCCGGTGG CGAACGGGCT GACGCCCGGG GCGACAGGCC TCTCGGCGAA
    16081 GCCCCATGGC CCGGAGCCCC ACCTTGACTT CCCAAATCCT CCGGACATTC AGGACCCTAC
    16141 TGAGGATGGC GTCCTCGGGC GGTTCTCGGT CATGGGATGT GCATCGAGGC GTACGTCAGG
    16201 ATCGTGCCCG TCAGGGCGTG GAGCCCGGAC TCGCAGACCA GGTAGAACCA GAAGGTGGTC
    16261 GTCAGCGCGC TGAAGGCGCC ACCGAGCGGG CAGACGATGG CGTGCGCGAT CTCGTACGCG
    16321 AGGACGGACG CGGACGGGTC GACGACGGTG ACGAGCAAGA TCGGGGTCGG AGAGCCCGGG
    16381 CCCGTGACAT ACACCTTCAC CGTCGGCATG GTTGCAGGGA GCGCCGAGTG CCCGCTCGGA
    16441 GGGTTGATCC AGACCGAGAC GGAGTCGATT GTCACGCCCG ACGGCAGAGG GCCTATTTGC
    16501 CCGACGAAGT ATGACCCGCC GGAGCCGTCC TCCCATCCAA CGGTAGGGCT GAACACCATG
    16561 TTCACGTTGC CGCTGCCGAT GCTGATCAGC GTCAGGTTGA GCGGGATCCC GACGTTCCCC
    16621 TCTATAGAGT GCGCGAGCAG AGTGTTGAGC GCGCTCGTGT TCGAGGACCC GGAGACGGAC
    16681 GAGGCGTTGG TTATGTCGTC GGTGGTCGGG CTGAGGGGCG CATAGGAAAG TATCCACTCG
    16741 TCGGACGCGC TGATCAGCTC CAGGTTGAAC CTGCAGAACC TCTGTGTCGG GACGGCGGTC
    16801 AGCGGCGTGC GGATCGTCAC CCCTCCTGCG GGGATGACGG ACAGGGTCGA GCCAAGGCTA
    16861 TAGAGCAGAA GCTGGAACTT GCTGCCGACC TTTATCCCGG AGGAGAGTAT GGTCGGCAGA
    16921 GTGCAAGTGA CGCTGGCGGC GTTGATGAGG CCGAGCTGAC CGAGGTTCGA GGCCGCAAGC
    16981 GTGAAGTTGG AGGACTCCCC GTAGAACCCT TCCGGCCACT CGAGAAGAAG GGTGTTCAGC
    17041 GCGTCGGATG TCGACGTGCC GACGACCGTC GAGGCGTTGA TCACGTTGTC GGTCGTCGGC
    17101 GCGAGCAGGT GGGCCGTGAC AAGCCACTCG TCCGACCCGA TGCACTCGAG GTCGTACCGC
    17161 GTGAACTGAG CGGTCGGGGA CAAGGCTGGC GCGTGGATGG TGACGCCGCC AGCGCCCGTC
    17221 ACCAGGAGTG TCGAGCCGCT CCCGTAGAGG ATCAGGGAGA ACTTGCTGCT TTGGGCTATG
    17281 CCGGACGACG AGAGAGTCGG GATCGTGCAT GTGACGTTGG CCGCGGTGAT CAGCCCGACC
    17341 TGGCCGAGGT TCGTCTTCGA GAGCGTGAAG CTCGCACCCT TGCTATAGGA CCCGTTCGGC
    17401 CACTCCCACA GGAGGGACCC GAGGGCGTCC GAAAGGACGA ACCCGCCAAC GAGGGAGTCG
    17461 TTCCTTATCC TTGAAGTCTG GAGGGTGTCC GGCACGTACG TGACGGTGTT GCTGGCGAGG
    17521 ATCGTTCCGG TGGCTCCGAC GGCGTAGGCG CCATCGCCGG TGTTCCCGCG CGGGCCAGTC
    17581 TGGCCCTGAA TGCCCTGAAT GCCCTGAATG CCCTGAATGC CCTGAATGCC CTGAATGCCC
    17641 TGAATGCCCT GGGCCCCCGC GGGGCCGATG GGTCCCTGGG CCCCGGCGGT CCCCGGGGAG
    17701 CCCGGGGAGC CGAACGGGCC GGTGAAGCCG GTCGGACCGC GGGCTCCCGT CGGGCCGGTA
    17761 GGCCCGGCGG GACCGGCCAC GCCGGCGGGG CCGGTCGGGC CCTGGGGGCC CGTGACGCCG
    17821 ACCGGGCCGG CGGGCCCGGC GGGCCCCGTG AGCCCAGGAG TTCCCGGAGG GCCGGTCACG
    17881 CCCTGCGGGC CCGTCGGTCC GGTCAGGCCG GTCGGAAGGC CGTCGATTAT CCGGATGACG
    17941 ACGTCAAGAA GGCCGCCCGT CGGGGAGTTC CCGGCCCAGC CTGCCTCCGT GCCGTCGAAG
    18001 TCCATCTCGT TCGGCTTCGC CAGCGGGTCG CCGCTGATCA GAGGAGGGAG CGGGTAGGGG
    18061 AAGTCCTGGA CGGGGGGTAC GATGAGGCCG CGGACCGGCT CCGGCACCCC GAAAACCCGG
    18121 ATGTCGACGT CGGGCGTGCC GACCCTGTTC GGGACGGACC ACGTCCTGAG CACGAACCTG
    18181 TAGCACCCTC GGACGTCCGG AGTGAACGAG AAAGCGGGGG TGGATCCAGA GTTCGAGAAG
    18241 GAGGCCGGGA CGGAGACCGG GGTCGAGCTG CCGAAGGGGA CGGAGACCAG GTCGATCTGC
    18301 CAAGACTGGA CACCCGTGTT GTCGGTGTTC CCGACCGTGA CGAGCACGCC GAGCACGCCA
    18361 CTGAGGATGG CAAGGCCGCC CGATGGGACG AGAGCACCCT GTGCGAGCTT GATCAACGAG
    18421 ATAGTCATGT CTACCGTCGC CGGTCAAACA AAAGGTAATC AGCTGTCGAT CGACAGGTTT
    18481 AGCGAGTCCG TGATGGGGTC CTTCGTCACA GTGTAGGTGT GAAACTGGCC GTCGGCCCAG
    18541 TTAAACGGTA TCCTGATGAA GGCCACGTCC GCGTTCACGT CCTGAAGCTT GACGTACGGG
    18601 ATGTTGTCCA GGGCGTCAAA CCCGATGGCC GCCGAGACGC CGGGGCCTGC GTTGCTGAGG
    18661 AAGCCGACGT ATATGCCGGT GTCCACGTTC GGCGAGTATG CGAAGGAGTT GATCCTAAGG
    18721 CGGACGGAAA GGCTCATGCC GAAGGAGATG GAGTCCGGGA GTCCGGTCTT GATCCGGTAC
    18781 GTGGCGGTGG TGCCGGGGGA GAGGGTCGAC ATGCGGACGG CGGACGAGAC AATGCTGACG
    18841 GACGCCGCGT CGGGGAGGGA GGAAAAGAAC ACCCATCCGT CTTTGTAAGG CTGAGGAGGG
    18901 GGCTTGGAGA CCGCGTTCAC CGAGTCCGAG GACACATGAT ACACACCGCT CAAACGGTGG
    18961 GCTTCATACT TCATCCGGAT CTCCCCGACG ATGGAGTCGA CCATGGCGAG GACGGAGGGG
    19021 TCGCTGGCGA CGATCACATC CCTTGTGTCC TGCTCAGAGT GAACCCCGGC CTGGGAAAGA
    19081 TGAAGGGTGA ACTTCCTCTT CAGCTCAGAA AGAAGGACCT CCGCCGTTAG GAGGTCCGTC
    19141 GCATCCGGGG AAATGACGAC GTTGACGGAG TCCGGAGAAA CGTGTACCCC GGCCTGCGTC
    19201 CTGTGCGAGT TGTACCTCGC CTTCAGGTCG TTGGCGAGGG CGACAGACTT AACAAGGTTG
    19261 TCGTCCTCGG GAAGATAGGA CCCGGGGAGG GAGTACGAGG TGGTGCCGGC CTGGACGATC
    19321 GGACCGGAAA AGCGAAGGGT CTCGTCGTCC GAGAACGGGG CCATCCTTGC GAGCAGGTCG
    19381 CCGTCGTCCT CCGTCCAGAA CTTGATGCCG TCATAGAGGA CTCCAGTTGG GGCCTCCAGC
    19441 CGGACCAGGA GGGTCGAGCC GTGGACCCCG GCCTGCGTCC TGTGGGAGTT GTAGGAGTCG
    19501 ACGACGTCCA GGGCGAGGGC GCACAAGCTG GGGAGGTCCG TCGCATCCGG GGAAGTGACG
    19561 ACGTTGACGA CATCGTTCGT CGAGTGGACC TCTTGGACGA GCGGGCCGAC GACCTCGTGG
    19621 ACGACCGCAG ACAGATGGCG GTTCAGTATC TCCTTCAGGG AGTTCCCGAG AGAGATGGCG
    19681 GACGGGAGGC CGGACGCGGC CGGAGGTAAC AGGACGTTCA CATCGTCGTC CTGAAGGTGG
    19741 ACCCTCGTCT GGCTAACGTG CAATAGGTAC GCCGACCTTA CAGAGTTCAA GGTTGAAATG
    19801 GCGGCAGCCA GCGGGTCTAC CGCCGGGTGC GCGGACACCA CGTTGAACAC ATCCTCCACA
    19861 AGATGGAACC GGAAGCCGGA CAGGTGCGAG TTGAAATCCG ACTTGGTCTC GTTCAAGAGG
    19921 GCGAAAGAGT CGGCGAGGAC CACAGCATTG GGGGCGGTGA CCACATCCTG AAGGTCGTCA
    19981 GTCCGGTGGA CGCCGGACGA AAGCCTGTGC GAGTTCAGTC GTCCCTTCAG GGAGTTCGCA
    20041 AGGCCGACAA CGTAGAGAGG GTCGACTCCG ATGACCGACG GAGCAGAGAC GTAGGCCATA
    20101 GCCTGCGGGG TCGGGTCGGA GGCCAGGAGA ACGGGAGCAA CGCGGAAGGA AGGCCCGGAA
    20161 ACGGACACGA CAGGTCTGAT TTGACCGTAG TTCGAGCCCT CGAGGAACAT GATCTTGTCC
    20221 CCGACGGCGG GGACGACGGC GGGCCCGACG ACGTCGATCT GCGAGTAGCC AGCGCCGGAG
    20281 GTGGCGAAGG CCGAGGTGAC CACAGACCTC CCAAAGCGAG CGTACCGGCT CCGGCCGGGG
    20341 TCGTTAACCG GGAATCCCGG GACAACGTGA TACTGGGCGG ACGAAAGCTT ATCGACAACT
    20401 ATCCCAGACT GCCCGGCATT CGGGCCGTCC AGGAAGGAAA CAAGCTGCCC GATGTCGAGG
    20461 GAGTCAGAGG TGATGATGGC AGACAACCCT GTTACCCCGG CCTTCCCGAT CCCCGGGAGG
    20521 ACAGGGTTCG AGAACTTCCC GTTAGCGAAG TCCGGCCTCT CGTGAAAGGT GGTGGCCAGA
    20581 CCGTGGGCGG AGAGGGAGTC GGCCAGGGAG TCGGCCAGGA GGGAGGCGGA GGTCAGGTCC
    20641 GACGAGTCCG GAGTGACGAC GAAGTCCACA AGGTCGGGCG TCAGGTGATA GGCGCCATAG
    20701 CCGATGTGGA AGGAGTAGGC AGCGAGGACG TCGTCAGCGA GGACGGCGGC GGACGGAAGA
    20761 TCGAAGGCGT CGGGCGACAG GACAGTGTCG ACGGCGTCGT CCGGCACGTG TACTGACGGG
    20821 CGAACGAGAT GGAGGTTGAA CTTTGCCTTC AGGTCGTTCA CCAGGGAAAT GGACGTCGGG
    20881 AGGTCAAAGG CCGGAGAGGC CGTGATCACG TCGAAAACGT CGTTAACCTG ATGGACGCCA
    20941 GGGTAAGTCC GGTGAGACTC GTACGCCGTC CGCAGAGCGT TCAACAGCGC TACGAGCAGG
    21001 GAGACGGCGG AGGCGTACAG GACGGCCCCG CCGTCCGCCA CGTTCACGTC ATCGTCCACG
    21061 AGGTCGGACG TGAACCCGGG AAAGGAGACG GCGTCGACGG CGGCCACGGA CTCCATCGGA
    21121 GTCCCGACCT TGATCATCCC GTACCGAACC CCGAGATCCT GGGTGGCCGG GACCGGGGGA
    21181 GTCCCGTCGC CGAGGACCGT GACGGCACCG ACCTCGGCGT CGGACATGAA CTCGTCTATC
    21241 GGGGCGCCGC CAGAGTAGAC CGTGAAACCC TGGTGCTGAT GCGAGACCTT GGTCCGGAGG
    21301 TGGTCCGGGG ACGCGATGAC GTTCGCCCGG TTCAGGACCT GGCCCGGGGG GACGAGGAGG
    21361 TCCGTCAGGG TTATCTTTCC GATCGAGTAG CGGACGAAGT CCCATCGGGT CCGCGAGAGC
    21421 TCGGACGGGC TGAAAGCGCC GAAGGCGACG AACGGCCTCC CCTGCGCGGC CGCGTACAGG
    21481 AAGGACGAAC GTGAAGGCGG GAGAGTCAGG ACATCGTACG GGACTGCTAT GGCAGGGGTC
    21541 GGGGAGCCGT CCAGGTAGAC CTGGAGACCG GCGGAGGGGT CCCTCATGAT CCGGTACGTG
    21601 TGGAGCGGGG CCCAGTCCAC CTGGTGCAGA TAGTACGAGC TCAGGACGTC CGTAGGCCCT
    21661 CCCCTGTACA CGCCAATGTA CCGCCTGGAG GCGGACGAGG GGTCGGAAAT CTTGCTGTCC
    21721 GCGAACGCGG CCACGGAGTA CCAGTCGACG ACAGAACGGC AAACCCGCAT GTCGGACCCG
    21781 GAGACAGGCT CGCCGCCAGA GCCGAAGGAC ATCGAAGGGC CGGACACGCC CTCCTTGAGA
    21841 CTCGTGTACG ACGGGGCCGG CCCCGCGGAC GGCGAAAGGA CGACGCCGTC CGCCAGCACC
    21901 ATGAGGGAGT CGACCGTCTT GGCCGTGTAG ACGTTGAACG TGTGGACGAG GCCGTCGTTC
    21961 CACGCGAAGG CATACTGGGA AACGACGACG AGCGACCCGG TTGACGGGTC GTACGTCAGG
    22021 AGGTTCAGAT ACTGGGCGCC AGAGGGGGAA ACGGCGAGGT GGAGCTCGAC ATTCCGGCCA
    22081 AGAGGGCCCT CGTCGACCGA GATGAGGCCG CCGGCGAAGT CGAGGTCCTG GTACGGGACG
    22141 GAGGCGGAAA CGGTCGGGCC GGGAGAGAAC GAGAGAACGC ACAGGCGGGC GTCGACCTTC
    22201 CAGTCGCCGA GAGGGCCGAT AACCCGGTTG GTGACAAGGG GGTCCTCGAG GGTCCAGGTA
    22261 ACGTAGTCTG ACACGGAGAC ATCGACGGCC CGAAGGACGC GCCCGAGCAA GCTCGCCCCC
    22321 TGTCCGCCAG AGCGAACCCA TTTCGGGTCG TCGAGCTCCG GAAGGTTGGC CCCGAACCAG
    22381 GACATCTTCG GCTCTGGGCT CGAGTCCGAC CCAAAGTATT TGCCGGGACT GAGGCCCAGC
    22441 TTGGCGAGGG ATGAGCCGGA CAGGATGGAG AACGTGGCGG AGGCCCCTAT GTCATGGGAG
    22501 GTAAGGGACA CCCGTCCGGA CACGGCCGAC GCGAACGCAA ACCCGAGCAC AGAGTTGATC
    22561 CTGGCGACAA CGGAGGCGGC GGTGTTCGTC CCGGGAGGAA GAAGGAAGGA GATGGTGACC
    22621 GCGACGTCCT GTCCGATCTG GACGACGAGG GTGTCACCGT TGACGAGGAC GAACGGGTCG
    22681 GACACAGTCC CGGTCGTCAC GGCCGGGGTC GGGGAGGACT GGAGGAATGC GAGCTGGACC
    22741 GAGAAGTCCG GGTCGGCCAT GAAGAACCCG AACGCCGTGT CGCTCACGCT GGAGGTCCAG
    22801 TAGTCGGCGC CAGCCCGAAA CTCTGCGATC AGCGCATTGT CCGTGGAAAG GATCGGCTCG
    22861 TACCGGACAT AGCCGCGGTA AGCGCCGGGG ACACGGCCGA GCTGCGGGAG GTCGAGGACG
    22921 GGGGCTGAGG CGGTCGAGTC CACGAGCAGG AGGCCGGGGG AGACCACGCG CTCAATCCCG
    22981 GACTGGCCAT AGGTTATCCA GGGCGCGTCG GGGTCGAGCT CCGGGACGAC CGAGGCCGGA
    23041 TAGTCAACCT GCTTGTTGTT CTCTATAAGG TTCGCGTCCA CCGGCTGGAC GTTGACGCGG
    23101 ACGAACTGCC AGTCACTGGA GCTCTTCGAC TGCCGGCCTA TCGTCCCGAA AAAGCACTGT
    23161 TGGATGACGT CGAACGCAGC GTCGACAGAC GAGGCAGCCG GAAGGTCGGC GGCCAGAACG
    23221 GAGGCAGAGG GGCTAACAGA CCCGCTGATA AACACGCCAA CGCCACCGTC GGGGTCGCGG
    23281 GAAATACGGT AGGTCTGGTA GCCAGTCCAG TCAACGGCAA AAGCGTTCCA GGAGCCCTCG
    23341 AGCTCCGGAA AGCCGCTGTC CGTGAGGATC CCGGCCTGCC TAACCAGAGA AACCTGGTGC
    23401 GAAGCGTCGT CCGTGAAATG CACCCCGGCC TGCGTGCCGT GAGCGTTGAG AAGAAGACGA
    23461 AGCTCGTTGA CGAGCGCGAT GGCACCGTGA AGGTCGACGG CGGCCGGGGA CGTGACGACG
    23521 TTCGTCACGT CCGCGTTCTG ATGAACCAGA CCGAGGCCGG AGCCCTTGGC GACATGGGCG
    23581 GAGTAGGCCG TCCGGAGCTG GTTGACGAGG GCGAGAAGGT CCGGGAGCCC GACGGCGTCC
    23641 ACGAAGTCGA CCTCGTCGGA CGGGTCGTCC GGAAAGTGCG ACCCGACGTT CACGACGTGG
    23701 CCGTCAAGCT GGGCCTTCAC CGAGTTCGCC ATGACTATGG CGGAAGTCAG GTTCGTAGCC
    23761 TGAGTGAGGA TAAAGCCGAC GACGACGACC CTCCGGCCGT CCGAGACGCC GAAGCTGACA
    23821 CCGCTGAACA CGCCGTCGGG AAAGAAAAGG ACGGGGTCCG CCGAGGCGCG AGCACGAAAC
    23881 GCGGCGGAGA CGACGGACTC GGCGTCGAGG TTCAGGGGAT GAGTGAAAAA GGGCGGCTTC
    23941 GAGTCCACGC CCGTCAGAGT GCTGGGATCG ACCACCGTCA GGGCCGACCC GCCCGGGGCG
    24001 AGCGTCAGGA CCCCCTGCCC CTCCTGGGCC CAGGGATCCA GGGCGTTCTG CGGAAGGGTG
    24061 GACGGGTCAT ACCTCACGGT GACCTCGGAC ACGCGCTCGA AGAGGACAGG GAACGAGAGC
    24121 TTGTTCGTCG GGACGTTCAG AAGAAGGGAT GTCGGGTCGT TCAGGCCGGC CGTGTACGCC
    24181 CTCTCGTAAG CCTTGTACTT CCACCCGCGG CGGAACGGCC TGAAGGGGGC GGACATGGTT
    24241 ACCCCGGCCG ACCCGTCGAT GAGGTGGGAG CTCGACCGAT AACGGTGTTT CAGGACCCCG
    24301 GCGAGGGCGG TGTTCCCGTA CTGGTTCAGG GTGAACTCCG GGGAGTTCAG GCGCATGAAC
    24361 CTCGATGGCG GGTTCTCCAC GAAGTCATAG CTGATGGAGA CCGTGTCGGA CCAGACTGGC
    24421 CTCGAGGACA GGACGACCGC GCCCATAAGG CCGAACACGG CGTCAACCCC GGCCGGAAGA
    24481 CCGTTAACGA GGACGTCCAC GTCGTACGGG CTGTCCGCCG GCTGCCCATA GCGCGGGTCC
    24541 AGGAGGGTCC AGGAGAAAGG GCCTGTCAGG TCCCCGGGGT AGACGTTGAC GGTCGGCCTG
    24601 GCCGGCGGGA CCGAGACGAC GTCCACGAGG TCCACGTTCT GGTGGACAAA GTGATTCTGC
    24661 CGATGGTTCT CATATCGACG TCTGATCTCG TTCAGGAGGC CCAGGGCCTG GGCAAGGTTT
    24721 GCGGAGGGAC CGAGGACGAC GAGGTCCTGG TCGTCCGTCT CCACGTGGAC CTTCGGGTCC
    24781 CCGGACACGT CGTTGGCGTG GGCGTTATAC TTAGCGCGGA TGTCGTTGGC GAGGACTATG
    24841 GCCGACGCCA GGCTGTTGGC GCCGTCCGCG GTGACGACGT TCGTCCCGTC GTCCGTCCCG
    24901 TGGACGCCCG CCAGAGCTCC GGACACCAGG ACCTTACGGG ACCTGTGAAG CCCGTACTGG
    24961 AGCCTCAGGT CGTTGGCGAG GGCGACGACG GAGTCGACGG TCGCCTCCTC GTCAAGCACG
    25021 CTAAAGGAGG CGCCGGAGAG ACGGAGAACC TTTGAAGTCA GGACCTCTTT CACAGCGAAG
    25081 GTCCCGTCGT TCCGGCCGCC GGGAGACCCG GAGATGACCA ACAGCATGCC GACACTGTCC
    25141 TGGGAGAAGC TCCCGGACGA GATCTCGACC TGGTCGACGG TCAGGACGCG GAGGTCCGAT
    25201 CCGACGAGAA GGGGGAGGGC GCGCTTGATT ATCGGACCCC TGTCGGTGAA CAGGGTCCGG
    25261 TCGGACACAG AGGAGATGCC GGTGAAGTTC ACCATCAGTA AACACCGTTC CCTGCAAGGT
    25321 CTGTCAGGCC GACCGCGGTA ACGGCGTAGA GGATCGGGTC CATCTTCGTC ACGGCGAGCG
    25381 AGGCCAAGAC AGGGCTAACC CATCCGGAGC CGAGCGTCCG GATAGAGCCT CCCGTGATCG
    25441 GGAGATTCGA GGACGTGACA GGGACCTCCC TCATGGGCTT GGAGAAGAAC GCCTGCACGG
    25501 AGTCAGAGCC GAGGACAGGT CCCCGGACGG GGTCGAAGGA AAGGCCGCTG ACCGGCAAGG
    25561 CCGAGGCCAA GGAGGGCGGG ACCGCCAGGG CGACGAACGG GACGTCCAGT GGGCCAACGT
    25621 GCGAGCGATA CGCGGGCACG GACGGCGCGG GGACGACCGG AGGGCCGTTG TAGACGTAGG
    25681 AGTCCTGTAT GCGCCCGACA GCGCGGCTGG AGGACCCGTT CAGCATGAAC GGGGACGCGA
    25741 GGCGGACCGT GTCGAAGACG GGAGCGGACA CCATCCGGTA TCCGGCGTAG ACGTGGGGAC
    25801 CAACGCGAAC CAGGTGGCCC GCGAGGACCT GGGCCATGTC GGCTATCAGG GCCATGTAGC
    25861 TCTCGAGATC GAAGGCCTCC GGGGCCGTCA GTGACGAGGG ATCGGCATGA TAGTGGATGG
    25921 TGGCCGAGGC CATATGGGCC ACGATCTTCT GACGGACGGA GTTCGCCGAC GATATGGCGC
    25981 CGGCGAGCGG CAGAGTCCCG TAGTCCGAGA GCGCGACCGT GTTTATAACA TCGTCGGTCT
    26041 GGTGCCCGGC CGCACCGGGG ATTATGTGCT GCCTGTAGGA CTCCAGGGCC TGGTTGTATG
    26101 CCCACAGAAG GGTGGCGAGG GAGCCGAGGA CGGAAGGGTC GGTCGGTATC TCGAGCCCGT
    26161 CCTGGCCGAG GATGGAGACA GGGAACCCGG CGAGAAGGGA GACGTCGCGG TCTGTCCGGA
    26221 CGTCCACCCA CCGGTCGACC GCGACGAGAG TCGACATGAC GACGGCCGGA GAGCCCCCGG
    26281 ACCGGGCGAC GATGGACCCC GTGTAGTCGG ACGGAGTGCA GGAGCTCCCG CCGTCCTCGC
    26341 TCGTGAGCGT GGCCCGGACG TGGACAGAAG GTACCTCTGT GTCCAGAAGG ACCTTCAGGT
    26401 CTGCGAAGTA GGTGTGGGGC CCGGACACGT CGAGCGCCAG GTTCGGGGAG GCCGCCTGGC
    26461 AGTAGGCTAC GATCGGCCCG ACCGGGGCCC GGTACGCCGT GGAGAACTGC AGGGGATACT
    26521 CAGACAGGAT GTGGGTCCTG TACGAGACGG AGACCACGTT GGCCGCGGCG CAAGCCCCGA
    26581 GAAGGTCGGA GGGCCCCACC GGCTGGAGCG AGAACGAGTT GACGCTGTCG GGGTAGAGGT
    26641 GAGCCCTCGG CCTCGAATAG TGAGAGGGCA CGGAAAGAAG GAGGGCGTTC AGGAGAAACG
    26701 CAGCGCTCGG TAGGTCCGTC GCGACGGGGG CGCCCACCGA GTCCAAGGCG GTGACCCTCT
    26761 CCGGGGCCGA GTGGACCTGA TCTATGACGA CGTGGCCATC GAAGGCCGTC CGGAGCTGGT
    26821 TCAGCAGGGC GATGAGGGTG GGGAGGTCCG TGGCCGGCGG GACAGAGACG GTGTCCACGA
    26881 CGTCCGGGAA GAGGTGGGCC CCGGAAGCGG CGACGGACCA GGCCCCGGTG ACGCCCGCCC
    26941 CGGAGACGGG GCAGCTGAAG AAGACCCGGA CGTTGGCGGT CCTGAGGAAG TCCGAGGACA
    27001 CGTCGGTGAC GAAGGCGTCC GTCAGCTGGA GCTGGACGAG GTCGGCGCGG GAGTAGGGGA
    27061 GCGGGGAGCG GACGGCCAGC GTCAAGGGGA CCGTCTCCGA CGACGAGTTC ATGGACACGT
    27121 CCGTGACGCC GGAGGTCTCG ACGACGAAGG CGTTGGCGGT CGGGGTTCCG GCCGGAAGCT
    27181 GGAGGCGGAG GGTGGTGGCG GGGATCGACT CCGGGGCCCA CGGGGACTGG ACCATCGCGA
    27241 AGGACGGGCC GCCGGAGGCG TCCGCTATGA AGAAGGTGGC CGCGGAGGAG AAAGGGCCGA
    27301 CGGGCTTGTC GAACAGGACG TCCACCTCCC CGCGCTTCGA CAGGAAGGCC CCGACGGCCC
    27361 GCGGAGGATC GACGACGTTG GCCACGAAGG AGGCGGATAG GCCGATGATG CTCGGGCCGT
    27421 AGACCGTGTC GACCGACGAC ACGAGGACGG AGTACTGCTT CGTCGTCGTC AGGGGGGCGT
    27481 CCAGTGTCAG GACGACGGAG TCCTCGAGCT CGTCATAGAA CTCGACCGAA AGGAGGGCGG
    27541 GGACGTAGGC CGTGCCCGGA GTCTCCAGCG AGGAGAGAGA GTAGGCCGAC AGGTCGAGCG
    27601 CGCTGTCCGT GACCTGGGTG CCGAACAGAA TACGGAAGGC CGTCGACGTG AGTTGATGGG
    27661 CCCGCGTGTC GGACGTCGCG GGGCCGACGC TATCTACCGC CGCGAAGACG ATGTTGGCGA
    27721 ACAGGCTGTT CGGAGTGCCG AGTCTTCCGG TGAACGCCAT GATCTAGCAG AAGACCGTAC
    27781 GAGAGTGCGT CGGGGTCCGC ATCAGCCGCT CGATTTCTTC TCCGCGACGA CGCGGAGGGA
    27841 GTAGTCGAGA GGGCCGGACG CGGGGGAGAT GTGGAACTGG TACGTCGGGT TCGTGAACCC
    27901 GTCGCACTCG ATCAGGACCA CGGCGTCGGC TTCGCCGAGG TTCGTCGTGT CGAAGCCGGT
    27961 TATCGGCTGT TTCGTTATGG TGGTCCCGTC GTCAGTGTAC TGGAGGGTGA ATGTCCCGAG
    28021 CCCTGTGGTT CCCGGAGTGA TGATCGCAAT ATATATGTAG ACTAGGTAGA GGCCCTTGAC
    28081 CGGGATGGAC GGGAAGATGT TCGTGGCGCT GAACCCGACG GTAAGTCCTT CGTAAAAGTT
    28141 GAAGCCCTCG GTGCCCGGGG CGAAGTCCTC GAGGACGATG CCGGCCGGGA TCATCGGACA
    28201 CATGACCGGC AGGTCGAAGT AGAATCCGAC TCGGCCGACG CCGCCGTAGG TGCCGACCTT
    28261 GAAGTCGAAC GTCCCGTTCG CGATCTTCGG GGGGTTTGCG GAGTTGTAGT TGATTATGCC
    28321 GTTCTGGACC TCGATCGCGT GGTCGGCACT GCCCATGACA CCCCATGCCA TGGTGCCGTG
    28381 AAGGGCGATG GACCCGAGGA TAAGGGTGAT GGCCGCGGCG CCCGTCATAT CCCAGAAGGA
    28441 CACGTCGTGG AGGGTGGCCC CCAAGGACGA GAAGAAGTAG AGGTTCGAGT TGAAGACAGA
    28501 GAGGAACGTC GCGCTCCCGT AGAAGGTGTT AGATCCGGCA AAGCCGAGGG TCGACGAGCT
    28561 GATGATGAGG AGGCTGTCGC AGGTGCAGCT GACGAGGTAC ATGCCGGTGA GCGGCGCCGT
    28621 GAACGGTCCC TGGTTGCCGC TGTAGTGGCA GTTCACGTAC GTTATGTAGC CTGTGCCCTT
    28681 AAGCCCGTTC GGGAGCTTGC ACTGGTTCAC GATGACGCCG CCGGTCGCGT TGTTCCCAGA
    28741 CGGGGGAGCC ACGGGCGACG TCGGGCTGGC GACGACGGTT ATGTCGCCGT TGATCAAGCA
    28801 GTTTATGACC TGCAGGTGGA ACCCGGAGGG CTCCCGGATC GTGACGTTCC CGATCGGCGG
    28861 AAAGGAGACG TGATGGCATG ACTCGCCCCC GGTCGGGTCG GACACGGTCC CGTCCAGGTG
    28921 GAAGAAGTGC GTGACGTTGT CGACGTTGGC GGAAGGGACC TTCGTCACCC ATGCCAGGGA
    28981 GTCGGAGATC ATGAGCGGCT CGCCGACCGC GTACGCCGTG GAGGGGAACG TGACGGACCC
    29041 TCGCGCGTTC GTCGCCGGGT TCGGGGCCAC GCCACTGGAC ACCGTCTGGG TTGCCAGGGT
    29101 GGTCGGGTTC CCGATGACCG ATATCGTGCA AGTCCCCGAG GCCGGCTCTC TGCCGGTCAT
    29161 GTTGCAGTCG AAGCTCTGCT CGGCGCTCCC GGAATAGAAT ATGACTATGT TCTGGAGGGA
    29221 CGAGATCGTG AGCATGCGGA TGCGGTTGAA CGCCTCCTGC AGGGTCGCGA GCGGCGTCGA
    29281 GATGCTCCCG ATCGGGTTCG AGTCGCTCCC GGTCGAGTCG TTCACGTAGA TGCTCGTGGT
    29341 CGTCAGGCCG TAGAGCTGCT GCCCGGCCGG CTTATGGAAC AAGCGCTCGT ATATGGCGCC
    29401 CGCCGGGCCG CCGGTCGGCA GGACAAGGTT CACGTCGTCG TGGACGGTGT TGGTTATCGG
    29461 GTTCCGGTTG AACCTGAAGT CGTCGAAGTC CTTGACCGAG AGCTCTTGGC CGTCGACCAG
    29521 CGTGGTGGCG TCGTAAGCCT TGAGGGCGGC TATGCTGGGG ACGACGCCGT TGACGAACGG
    29581 GACGCTGGAC GTGTCGGAGG CCAGGACGAA CGAACAGTCG GAGTTCGGGA ACGAGACGGG
    29641 GATCCGGGAG TACGAGATAT TGTTCCCGGC CATCTGGACC TGCTGCGTTG CCGGGATAGC
    29701 GACGTGCGCC AAAGTGTCCG TGACGACCGT GGCCCCTCCG CCCAGGGAGA AACCGACGGC
    29761 GAACAGGGTG CCAAACCCGT ATTGCTGACC GATGATCCCG ATGTTGCAAC CGCCGAACAA
    29821 GGTGATCGCC GTAACACCCG ACCCGTTCGT CCACTCTGTC GCAGCGATGC TCATGGCGGC
    29881 CGTCACAGAA CCGGACGCGA AACCGACAGC AAGCGACCCG CCGTTGAAGC AGCAGCCGCC
    29941 GGCCATCTGG CCGGCATTCC CCACCAATAC CGCCGTCTCC AAACAACATC CGAGAAACAC
    30001 TATGATCGGG AAGCCGAAGG CGGCAAACTG GCCAGCTCCG AGAATCCGGC AATTGCGGAG
    30061 CTGGCAGTTC CCGGAAACCC TCGCGATGCT CGAACCGCCT ATCTGACAGC CGGCCGCGAA
    30121 GACGGCGGAA CTTCCGCCAA TGGAGTTAAC GAACTCAATG CCGTTCGGAA GGATGGCATC
    30181 GCGGACAACG ACAGTCCCGA CGGTAGAACC GCCGTTCGGA TGTCCCGGAA GCCTTATCTG
    30241 AACGCGCGCG ATGGTCACCG TGAGGGTGTC GACGACGCAG GTCGTGGCCG GAACGATGTT
    30301 CACCACCGTG GCAACCGTCG TCCCGTTCTC CAGGAACCAG GTCTTCACGA AGGCGTCGGT
    30361 AGCGCCGCCG TTCAAGCCGG TGCAGTACGT GATCGCCCCC ACGCTCGCCC CGGAGGTGGA
    30421 CCTGATGCGG CAACCAGCGG AGAACGCCCC AGAGGCGGTC GTTATCTCGC CGCGCACAGG
    30481 GGAGGAGGTC TCGACGGTGT TCGTGACCGA CGCAAGGGTG ATCGACGAGC TCGAAGTGAA
    30541 GTCGCACAGG ACCTGGAAAG GGAACCCGCT GCCGACGGGG GCAGACACAG AAAGCTCTAT
    30601 CGAGCCGTAG GAGCCGGCCG CAAGGTGGAC GGAGGTCGAT TGAAGAATGA TGAGCCACGC
    30661 GCCGCCGGGA CAGAGGACGT CATTAAGGCG CTCCGTGGTC CTGAACGCGG TGCCAGAGGT
    30721 GAGGCCGTCG TTCGCGTCGT TGCCAGAGGA CGCATTCACG TACCAGTTGG CGACCAGGCT
    30781 CGCGGGATTG AACGGGTTCG CGGACCCGGA GGTCGCGAGG GACGCGAACA CCGTGACACC
    30841 GTCGTAGTAC AGCCATACTA CGTCGGTCTT GCCAGCGAGG GTGGACCAGG CCGGGGTGAC
    30901 ACCCGCGGCC CACGTGACGC CAGACAGAGT CGGAACGTGG CTCCCGCCGG CGCCCTGGAT
    30961 GACCTCGAGC ACGGAGAGGC CGATGACGCC CGGGACAACC GTTATGGCGG TTGATCCCGT
    31021 GACGGTGATG GCCTGGGTGG AGCCCTTGGT GAGCAGGTTG ACGGTTACGG AGCCGCCGCT
    31081 GCTCCCGTTG TTGAAGAGGG GGGCCTCCTC GAGGCTCGAG AACGCGGCCC CGGCGGCCGT
    31141 TCCGCCCGCG CCCTGGAAGC TAACGAGGCT CGGCTGGTCC ATCTGGACCG TGACGAAGCC
    31201 GGTGAACGCG CTCGCCCCGC CCTGGAAGGT GGTCTCGGTC GCGATCAGAA TGCCGGAGGT
    31261 GCCGGTGGTC CCGGCATTGC TCCCCCAAAT GCTGTTTCTT AGCCTGATCA GGCTAGCCCC
    31321 GGTCTGGCCG AAGGTGGGGC CCGTGTAGAA GCAGCTGTCG AGCATGATGC TTCCGGCACT
    31381 GAGGATGTTG CCGATGTTGC CGACCGTTAT GGACTGGTTT GTTATGCCGA GGCAGCTGAC
    31441 GGAAGTGAAG CCGTTGCCCG TGATGGTGTG GCTATTACAG AACTGCAGGT CGAACACGCA
    31501 GGAAGACGGG CCAGAGGTCG TGTCCGTCAG GTTCCCAAGG GTGCAGTGCC TGAAGCTCAG
    31561 CTTGACGCCG CCGACGGCGG ACATGGCGGG GAGCGTGACG AGGGCCGTCG CTCCGACAAT
    31621 GTCCGTCCCG AGTCCCTGGA AGACGAGGTC CTTATTGGGG AGGGTTATCG GGCTCTCGCC
    31681 GGAGTAGTCG GCCGGCGTGA TGATGAGGAC TGCGGAGGAG CCGGAGAGAC CTCCGGCCGC
    31741 GGCGCACGCC GACGTGATCG TCAGGTACGG AGCGCCTATC GACCCGTTGT GCGTGCCCGC
    31801 GGTGCTGGTC TTGTCGACAT ACAAGACGTT CGACAGGGGA AGGCTCGACC CGGCGGGGCC
    31861 GGTGGCGCCG GTCGCGCCGG CGGGGCCGGT GGGGCCCTGG GCACCCCCGC CCCCGCCTAT
    31921 CGGCCCGGTG CCGAACCAGA GGGTGGGGAC GGCCGTGGCG ACCGTCGAGA TCGGCGCTAT
    31981 GTGCGCGTCC TCGAGGGTGG TCGTCCCGTT GTTTAGCGTG TTCGCCAGGA CCCAGAGGAC
    32041 GGACTCCCCG TTCGGGCGCG CGTCAATGGC GCCGACCTGG CCGTTGCGCC ACTTCATCTG
    32101 CGGCAGCGTG ACGGAGCGGC CGCCCGTCCC GTCCTGGATG AAGCGGACCT TGATCCACTC
    32161 CGTGAACTGC GGAAGCGAGT CGAAGATGAG CGTCGTGTTC TGGTTCAGGA AGACGGGGTA
    32221 CGAGCCGACG TTGGCGTTCT TGCCCTCGCC GAAGGCCAGG TGCAGGACCC CGGCCGTAGC
    32281 CTGGAAGGGA GCCCCGCCGG AGCCCCAGAA CGGGTACTCC TGCAGGCTCA GGTTGCCGTC
    32341 CAGCGCCGTG AGGATAGGGC CGTATGTCGC GTTGTTCGTC GTGTACGTGA TGGCCCCGGC
    32401 CGCGTCGAAG CCGCGCTTCG AGACGCCGTC GAAGTACCAC TCGAACGACC TGAACGCGGC
    32461 ATTGAAGACT ATACCGGCCT TGAAGCCGGC CCCGTTGAAC TGCGACCCGT CCGCGAAGGT
    32521 GTTGAGGACG GGGAAAGTCC CGGACGTGCC GATGCCGAAG TTCGCCCGGT ACGCGATGAT
    32581 GTTGCCGCAG TCGTAGGTGT GCGCGATGTT CGGGACGACG ACCATGTCGT ACAGGTATAC
    32641 GGAGCCGCGC GTGTTCCATC CGCCTATCTG GCCATATCCG TCGCACTGGA TCAGGTAGCC
    32701 GGTCGCCGGG GTCCCGCCGT TCCCGTTCAC GACCTGGTTC AGGCGCATGT CGACGCCGTG
    32761 AAGTATCAGC GTGCCGGCGA GCGTGCCGGT GTAGGTGATG TCGGCCTCGA CGGAGCACCC
    32821 GCCGATCACG AGCGTGGAGT TCGCTGCGGT GTTGGCGTGG GTGATCGCGC CCGTTAGCCT
    32881 CACCGGCGTC TGCGCGGAGG CCGTCGCGGT CGTCCAATAG TCGACGTTGA GGGCGAGCGC
    32941 CATGACCTGC ACCGCCATGC CGGCCGGCGA GGTCCACGCC CCGGGGTACG TCCCGGGCGC
    33001 GACGAGGATC TGGACCTCTG TCAGGGAGGC CGCGGTGGCT GCAGTCAGGG CGTCCTGGAC
    33061 CGTCTGGTAC GGGAAGTCCT GGGAGCCGTT CGCGCCGACG CCGGCGAAGG CCGAGTCGAC
    33121 GTAGAGGACG CGGCTGAGCC CCTGGCCGGT CCCCGTGTAG GCTATGGCGC CGCCGGTCAG
    33181 GACGGAAGTC CCGTGGGCCG TCCAGCCCCA GGCGCTGTAC GGGTCCAGGA ACAGCGACCC
    33241 GGACCCGCCG AGGTGGACGT TCAGCGTCCC GACGCCGAAC TCCACGAGCT GCATGCCGAC
    33301 CGCGGGGGAC GTGATTGTCT GCCCCGACGC CGCCAGGACG CAGTTCACGA GGAAGCAGCT
    33361 CGTCGGGGAG GTGACGTCCC CGGCGAACGT TGAGTTGAAG GCTGTGATGT CCCCGGTCAC
    33421 GGAGACCGTC CCCGAGAACG TGCTGATCAG GCCGGGGCCG AAGTACTCCG ACGTGACGGA
    33481 GAGGCCGACC GTGTGCGCCG TGGCGCCGCC GACGTTCCCG CCGAACGTGC AGTTGTCGAC
    33541 CCGGAGGGCG GCGGAGGCGG AGCCGGGGCC GTCCGTCAGG GACACCCCGC CGGAGACCTG
    33601 GAGCCCCTGG AGGCCGAGGG AGTCCCCGTC ACCGACCGTC CAGGCGATGG AGCCCGTGAG
    33661 GACCGCGCGG GCCCCGGAGT CCGGGGCGAC GCCGACGGAG ATGGACCGCC CCGCCGGGAC
    33721 GGTGACGGCC TCGACGTACG TCCCGGGGGA CAGGAGGATG GTCCCCGACG CGAGGGCCGT
    33781 CACGGCGGCC TGGATCGTCG AGTACGGCTG CTGCGGGGAC CCGTTCTGAG GGCCCGAGTA
    33841 GGTGTTGTCA ACCCAGGCGA CCTCCGAGAG GGGGCGGGCC GAGAGGGCGG TCCCCGTAGC
    33901 GCCGACGGGG CCGGTAGCCC CGGCGGGGCC CGTGACGCCC TGGATGCCGG TGCTACCGCG
    33961 CGGCCCCGTG GGTCCGGTGG CGCCGGTCGG GCCGGTCGGG CCCTGGACGC CCTGCGGCCC
    34021 GGTGGGCCCG CCGAACGGGC CGGTGGCGCC CTGCTGTCCC GTCGCGCCGG CGGGGCCGGT
    34081 CACGCCGGGG GAGCCCTGCG GCCCGGTATT CCCTGTCGGT CCGCGCGGGC CGGCGGGGCC
    34141 GGTGGTACCC TGCACGCCCT GGGCGCCAGT CCCACCGGGG CCGACGGAGC CGGTGTTCCC
    34201 GCGAGGGCCG GTGGGCCCCG GGGAACCCTG CACACCCTGG GGGCCCGTTA GGCCCTGCAG
    34261 GTCCATGCCG AACTGGCTCA TCGCCCCGGC CGTCAGGACG TGGGTTACCG TGGCTCCGAA
    34321 CGGGTGGGAG GAGGCGGTCG TCCCCTCTAT GCCGCGAATG ACCGTGAACA CGCCGCCGGC
    34381 AACGCCCGTG ACGAGCATGA GCTCGTCCTC GACCCTGATC CTGAACTGAG GGCCGGGAGG
    34441 GAAGAGCGCG GCGCTCGCGA CGCTAAAGGT CAGCGAGACG GGCGAGATCC CCCCGCCGGT
    34501 CGAGAGGGTC GTCTGAGCCA GATTACTAAA ACGTTCAGTG GCCATCGTTC ATCCGTTCAG
    34561 CGACCAGAGA ATGGGGACAG GACCCTTTGG AGCCATATGC GAAATTGCAA TTATGGCACA
    34621 GAAGCCTGTA GCCCTCAGGA AAATCGTTAC GAATCAACCA ACGATAGAAG TTGTAGCCAA
    34681 AACCAAGAGA TCCAAGTCTA GCTCTCTCGA TGTTTCCGCC GCCAAACTCA TGATCAATAC
    34741 ATAAGACCTT CAGATCTAGG AGGCCACAAC ACACACATTT CGGATCACCT CTCCCGTAAT
    34801 GGGAGAGAAC CTCGATCCTA AGAAGCTTCC TGAGTTCAGC CTGACGATTC GAGGAAACGC
    34861 AAAAAGCCAG CTCCTTCAGA TAATTGCAGT TGTGGCAGAG AACCTGAAAG CCTGGAGGAA
    34921 ACCCATCCTT CATTAGCTGT CCGTAGAGAC TGGAACCAGC CCTGCCCGTT TTCCCTTGCT
    34981 TCAGGTATCC GTCATCGTTG ATGTGATCGA CACACAGGAA CGCTTGGCAG GACTCCCGGC
    35041 ATGAGGCGCA CTCGTTCTTC CCGGACGAGT AGTGGGAGAG CACGAGGCCG CGAACCCTCG
    35101 CACGGTAGTC CTTCAGGTAG TCCAGACGGG TCTGCCCGAG ATCAATCCGT CGCTTGTCGT
    35161 CGCGCTCGCT CGTGCACTTC TTGCAGAAGA AGCGGATACC GCCTTTGCTG CATGGGTCCT
    35221 TGGCGACGTA GAATTCGGAG ACGGCCCGTG GGCCGCACTT CTTGCATAGT CTGGTGTCGA
    35281 TAGCGACGGC GTCCATGTCC GTCGAGACAG GGCAATCAGA CGGCTAACGA ACCGCTAGAA
    35341 GCTCCCCGAG TGGTTCTCGT TCACGACGCT GTGGGACCTC TTCGTGCCCA TGTCGTCGAC
    35401 CCCGTAGACG CCCTCGACGA ACCTCCGGAA GTCTTCGTAC CCATAGTTGG AAAGGGCGAA
    35461 TCGGAAAGAG TCCGCGACCT TCGCCTGGTT GTCCCTCTTC GGATCCGGGT CCCCCTGGCC
    35521 ATGCCACGTG TCCTGCAGAA CATACTTGAT CCGAAGGAGC GTGTGGGCCG GACGGATAAT
    35581 GTTCAGGAGG ATCCGCATCA TACGGTTCGA CAGGAGGACG TCCGTCCCCT TCAGAGTGCC
    35641 GAACAGGACG TCGATCTCAA AGCCGAACTC GTCCGAGACG TCATATCCGG ACCCCGGCTT
    35701 TCGCGCCTCG AGAAAGTTCT CCTTGATCAC CACCTCCGCG TTGACGAAGA GCTGTGCCGC
    35761 CTCCTTCATG GAGTCCGGTA TGCTGCCCTT GAAGTATATG CTCAAGATCT TGAGAAGAAG
    35821 CTGCTTCAGG TCCTGATCAG ACAGGTTCGG GTTAGGGATG CCCGGGTCGG CCGGGAACAT
    35881 GACCGAAGAC ATGACCTGAT AGAGGAAGTC GGTCCTCGTG GTCGAGTACC TGATGTCGGA
    35941 CCTGACGTCG TCCAAGGCAA GGCGAATGCG GGCCAGCCCG AGGGACATGG CCTTGATCTC
    36001 GCGCGCATAG TTCGGCCCGT CGATCGACGA CTGCCAGTAC GAGGACAGCA TCGAGAGGAA
    36061 CACCTGGAAT ATGTTGTTCG CCTCGGAGAC GAGACGGTTC TCGTACTGTT CGCCGGCCTC
    36121 GTACGCGTCA AACGACACTC GGACGATGGC CATCAGGTGC TCCTGTAAGT GAGCACGACG
    36181 TTCCCGGGGG TCAGGTACTC GATCTGAGAG GTCTCAAGGT CCTTGACCCC GCGGTCCCCG
    36241 CTGACGATGT AAGTGGCGGC GAACTTGTGG CCGGTCGGGA CGTCAGGAGG GACGACGCCG
    36301 GCGTTGAGGG ACACGACGAC CCGGTTGGCC GTCAGGCGGA CCCGCTCCGC CACCACAGCC
    36361 TCGGCGGTGA AGACAGCCGG AAGAAGGGTC GCGTCGTCCG TGTAGCCGGA GATGACGGCG
    36421 CCCTGGCCGC CGATGATCCA CGCACGGCCT AGCCCGGCCC CGACGTCCTC CAGGGACGAA
    36481 GCCTGGTCCA TCACGAGCTC GTCCATGTAG ACGCCATGGC AGACGGTGTT CGGGCCGCCG
    36541 CCGTCGGTCG TGTTGAAGGG GAGAGCCTGC GTGAGGAGGA AAACCTGGTT GGCAAACTGG
    36601 CCGAGGGACG CGAGGACCAC ATAGTCGGAG AGGACCTCGT CGCGCACGCG CTGCGCCCCG
    36661 TCCGACAGCG TGAACCTCGT GAAGGGCTGG ACGATGTAGT CGACGCCGAT GGCGGCGTCG
    36721 ATGACGGACA CGGCGTCGGA CTGCCGTACG GACCCGCCGA CACCCTTGGA GTCGGTAAGG
    36781 ACCGTGATGT TCGTCCTGAT GGCCCCGTCG GTCGTGGCCT GGTCCGCGTT CGGGAGGAGC
    36841 TGAATGGTCG CCTCCGTGGA CATCGGGTTT TGCACCGACT GCTTTGCCAG GATGTCGGCG
    36901 GTGACGTGCC GCATCTTCTT GTAGCGCTGC TGGAGCTGCT GGAGAACGTC GTTGACCACG
    36961 TAGGTCACGC TGAAGTTCTC GTCATGCTCG TAGTCGACGG AGACCTGGGC CCCGCTCTGG
    37021 ATGTTCGAGA GCGTAGAGCG GACGATCTTG AGCGGGGTGG TCTGCGAGCC GGCGACGACC
    37081 AGGTAGTCCG GGTTCAGCTG ATCGGGGCCC CTATACTGGA CAGTCCTGTC CGCGCTAAAG
    37141 ACGGCGAGGG TGAACGTGTT GACGCCGACG GAGTCCAAGG GCTCCTCGAA CTCGCCGATC
    37201 AGGACGTGGA GCTCGTCGTT GACGGCCACC GAGTTGCCGG ATGGTATCCC GTTTACCTGG
    37261 TTGATCTGGA CATAGTCCGT CGCGATGGTG GACTCGCCGT CCAGAAGCGG GTCCTGCAGC
    37321 TTGTAGAGGA CGAAGCCGTC CCCGGGATCG AGGGCTCCAG AAACCTGGCC GACGACCGAG
    37381 GACACGCGCA GGACGGGCTG GACGCCCGCA ACAAACCGGT TGTTGCTCCG GTAGCGGTAG
    37441 TCGCCCTCGA CGAAGTCGTC GACAAGGGTT GGGGGCTGGG GGATGGAGGT GTTCAGCCGG
    37501 ATGGTCCGAT AGTCGACGAT CGTCACGCCA GTCAGGTCAT AGTTGGTCGC CGGGGTGTTC
    37561 GAGTGGTTCC GGAGCCCGAG GCCCTGGGAC GGGTTGTACA GCATCGCATC TATCGGGTTC
    37621 GAGACAGACA GGCGCGAGTC GCGCGCGCGG AACACGAGGC CCACAGCGTC GATGACGTCA
    37681 AAGCGGACGT TCTTGGCGAC CGAGAACTGG AAGGCAAAGG TCTCGGTCAC CGTTCGCTCG
    37741 ATGGTCCCCT TCACCCAGGC GTCGACCTTC CCGCCGATGT GTTTCATGCG GACCGGGTCG
    37801 TAGTCGCGCA TCATGTCCGG GTCTCCGGAC TTGACGATGA GGACCTCGAG CAGGCCGGGG
    37861 ACGCCTATGG CATTGATCTC GTACCCGCCC TGCGTCCCGG CGTCGAGCGA GTAGAGCTTC
    37921 CGGGACGAGG TCTCCGAGAG CTCCAGGTTG CTCTGCCGGT CCCGCCCGAA GTCGGAGGCC
    37981 ACCTCGTTCA CGGTCTGGAG GCCGTCGGCG CCGGACACGA CGGTGTCGAG CACGGTGGCC
    38041 GGGACGTTCC CGGCGGATCC GGGCGTCTCG GCCACCATCT GGATCTGCAC CTCATACCGG
    38101 CGGGTGGTCG GGTTGTAGTA TGCCCGGGCG TTCGCGGCCA GAATGGACAC CGACGCCCTG
    38161 GAGACAAAGC GCGGGGCCGT GCTGTTCGTG GACGAGGAGA CGATGGTCCC CTGGGACACG
    38221 ACGAGGTCGC GCGTCGGGAC AGAGGTCGTG AAGAAGGTCT GGAGGACCTG GGCAGGACGG
    38281 GCCCCCTGCC TCGGAACGCC GAAGTTCGCC GAGAGGGAGT CGAAGGAGCC GTCGATGAGG
    38341 GACTGAACGG CGGCGTCCGA CGTGAGCGAG AGCGCCGACT TCAGGTTCTG CTTGTAGCTC
    38401 GAGTTCGCGA CGGCGACGCT GGTCCCGGTC AGGTTCGGGT CGTCCACCTG CAGCATGGCG
    38461 GCGAAGGACT TCCCCCGGTG GACCCAGTCC ATCAGGAAGT AGGCCTTCTG GATCTCGTTC
    38521 CCGAACGGCT CTATGTGGAC CTCGCGGACG GTCGAGGCCG GGATTAGGGC GAGGGACGGC
    38581 TGCGCTGCGT TCACCTCCTG GATGTAGTCC TGGACGACGA TGTTCTGCTC GCGGATCCTG
    38641 ATGCCGCGCA CCGTCGTGTC GAGCGCCAGC GGAGAGCCGG GGATCTCGGA CGAATAGCGG
    38701 CTCTCCTGGA GCTGGCCCGT CGCCTTGTTG AAGTAGACGG CGGTGACGAC GTAGAAGAGC
    38761 GGGTCGTCCG GAGAGACCAC CGAGAAAACG TCGTTGTTGA GGATCCCGTT CGTGACGCCG
    38821 TCGTTGCGGT CGTGGACGAA GCTGAAGACG TTGGTCTGGC GCACGGCCTG GACGCCGACG
    38881 GTCAGCTGGT ACTTCGGGTC GATCCCGATC GGAACCCTGG TTATCGAGAT GTTCGAAAGG
    38941 ACGGTCCCGG TGGCCGACAG GACCAGGTCC GAAAAGAGGC GTAGGTCCAG GGTGTCGAAG
    39001 TTCGTGGTCG TGAGAAGGGA GGTGTCGCCG GAGTCCGGAT TGTCGAACTG GGTGACGGAC
    39061 GAGAACACGT CGAACAGGTC CTGACGGACG TCGGTGGGAG AGTTGAACGG GATGGTCTGG
    39121 GCGTTCACGC GCAGGTACCC GGAGCCAGAG CCGCCCTCCC CCGTGGAGGC GTAGACGTTG
    39181 TAGCCGGTCG GGACGTCCGG GGACAGGTCG GACCACTGGA CCTCGACGTT CTTCGCGTTC
    39241 CTCTGAAGGA GGACCCCGGT CGGGGGCGAG AGCACGGTCT GAAGGTCGGC CTGGGACACC
    39301 ACGTTCACGG TGACGGTCGA CGGGGGGCTC ACGGAGCCGG AAATGTCCAC GGAGCGGAGC
    39361 CGGATGACGT TCCGGCCCCT CTCGAGCGAG AGGCCGGCCG GATAGGCGGA GAGGTTCGGC
    39421 ACCCCGAAGT CCGGAAGGCT CAGGGACACC AGGGAGGGGT CCGAGATGAA CCCGGCGCCG
    39481 TTGATGTCTA TCTGGACGTC GACCACGTTC GGGTCCACCG TCCCGGTGAG GACGATGAAG
    39541 CTGAGGTTCG TGGTGACGGC CAGCGAGTCG GTGTCGCCGG AGCCGTCGAA ATAGTTAATC
    39601 CTTGGCGCCG TCGTCATTCA GTGCACGCTA CCCGATAGAA GGCCTCTGGT TCGAGCCCTT
    39661 CTATGGAGCT GTCCCACCAT GGACTTGCAT GCGATGGCGA AGAGGATAGC TGCCGGCCCG
    39721 ACCGTCCACT TCGTGCCATA TCAGTCGAAG ACGACGGCCT GCGGACTGCC GGCGAGCACA
    39781 ACGCCGCAGA CGACCTACAT CAGATCTCAG GCGGACTGCC CGAAGTGCCT GAGGTCCGGA
    39841 AAGACATAGA TCAGCCGCCG GGCAGACGAC GGAGTGTCTG GGCGGGGTTC CCGTTCAGGG
    39901 CGGAGAAAGG GTTCGGGTTG CCGACGACGC GGGCAAGCGG AACCTCGACC TGGCTCCGGC
    39961 TTACGACGAC GGAGTTCAGG ACGGCGACCG TCGGGTCGTC CGGGAGAAGC TGGACGTCGA
    40021 CCGAGGCGAG CTGGAACGGG TACTCGGCGT CCGTGACCTG CTGTTGAGGG AAATTGGCCT
    40081 CCTGGGCCGA CTTGAGGCTC TGGTAGGTCG CGAAAGCCTG GGTGACGTCC ACCGATATGA
    40141 GGGCGTTCAC GGTCGAGGAG GCAGTGTTCC CCTTCCCGCC GATCCGGTCA ACCAGGCCGC
    40201 TCCCAAGCCA GTTCCATTTC CAGTGGGACC CTATCTTGGT GAGCAGGAAC TTCTCGAACT
    40261 CCTGGGCGAG TAAGTCCGTG TTCTGGACGA CGTCATACGT CCCGTTCTCG ATGGTGTAGT
    40321 CGTACTCGAC GCGCGTCCCG TAACAACGGC GGCAGTTCGG CGCGGCCGTC ACGTAGGACA
    40381 GCTCGACCAG GGCGTCCGCG TTCGGGAGCG GGTCGTCGAA CACGAGAACC CTGTCCTGAA
    40441 TGAGGGGGGA GCTCGGGTTC AGCTGAACGG ACCAGCCGGG AAACAGCCTG GCGCCGGTGA
    40501 CAGCCCTGCC GGGAACAATG CCGACCTCCG AGTACGCGCC GAGAACGCGG GCTGTCGTGG
    40561 GAAGGGACTG GACTCTGTCC GTCCACCTCG GGTCGTGGAA CTGGAAGGCC GTGCCGCGGA
    40621 CGGGGTTCCG GGTCGACACG ACAACGCGGC CCCCGTCGGC GGAAACGACG AAGTCGGGAA
    40681 GCTGACGCTG GAGGCCGAGG GCCATGTCGG ACGCCGAGAC GGACGGGCCC GGCGTTAGCT
    40741 GAAGAAGCCT CGGGACGCCG AAGCCGACGG CCATAAGAAG GAGGTCGTTC ACGCCCGTCT
    40801 GCACCCTGTA CGGGCCCGGG CGAGAAAAGG GGAGGGAGGC GTAAGACCAT AGCCCGTCCT
    40861 GGGGAACCGA GACGCGGTCG ACGTAGACCG TGACCCCGGA GCTGGTCGGG GGCTTCGGGA
    40921 AAGCGCAGAA CCGGTGCGTC ACCGGGTCTA GCTGGCAAGA CTCGAAGAAC ACCTGGTGAG
    40981 GGCAGACGGC GGCGGTGGCG AAGTCGTAGG ACATGTCGGG ATCAGAGGGG GACGCGCTGG
    41041 TCGTTCTGGC GGCCCTGCTG AATGGCGTCC GCGTAGGAGA GGTCCCCGGG CTTCCCGATA
    41101 GCAAGTCCGA AGACGTCCTC CAGGTTGTCG ACAATGTTGG CCGAGCCGGG GGTGACCATC
    41161 TGGACCTCGA TGTTGACGAC CTGGGAGTCG AAGGAGCTCG TCGAGGTCTC GTCGAGGACG
    41221 GCGGTCAGGA CCACTATTTC GTTCTGTAGC TGGTCCGAGT AGTCGAGGGC CCGCTTGATC
    41281 TTGAACTCGA GCCGCTCCCG CTTGGCCTTG ATGGCCTCGA GCTGCCAGTC CTTGAGCTTC
    41341 TCGACCATGA GGCCTAGGTC GCGGTCGAAC CGCTGGGTGC CGCGCTCGCG GCGGCCGTTA
    41401 GAGAACGTGT CCGAGAAACC GCTCGCGGCG TCGCCGACCT GGTCGCTCAC GGAGATGCCC
    41461 TTCGTCTTGA ACACGGGCTG GTCGCTGGTG CGCAGGAGCA TGTCCCTCTC GGGGACGCCC
    41521 CCGAGGACGC GGTAGGCGGC GATCAGCTTC CAGGCATAGC TCCCGGCCGA GGCCGAGAAC
    41581 GAGACCGGAC TCGGCCCGTC GTACACCGTC TCGAAGATGC CGTTCATGGA GAGCTGCTTC
    41641 TGGAGCCAGT TGATCCTAAG CTGGACGTCG ACCTTCTGAA TGCGCGCAAA GGCCTTGAAG
    41701 GACTCCCACT GACCTGTCGT GAAACGTTCC GTAGAAGGAG AAGGACAATC TACACCGCCT
    41761 TTCGCTCGTG CACGCAGACG CCGTTCCCGA CGTGCTTGCT ATAGTTGCAA TTCCAACAGA
    41821 GGATTTGATA AAGGTGCGAA TTAACCTTAC CGGCCAACAA ATCAGAATAA AACCTGGGAC
    41881 GACCACAATG ATCCGAAGAT CTCATGACTG CGCCATCATT GTTCACATGA TCAACGTTTA
    41941 GTCGAGACAG ATCTGGTTCT TTACAGCAGG CACAAACGCC GCCGAGAAAA GCGATCGCGG
    42001 ATGCCCTAAC TTCGCGCTTT CGCGACTGAA CACAGTTCTG ACATTCTGTC CTTTTCCTGG
    42061 ATCCGTACTT CCGATCAGTA GAAAAACGAA CAAGCTTCAG AGAACCACAT TTCTTGCACA
    42121 GGCCTCCGGT CTGCTCATGT TTCGACATCG GAGGACGGGC ATGAACCTTT TTCAGGTTGT
    42181 CACTCGAGTT GCAATTACGA CATTGGACCG CATAATCTCC AGGTGGACGA AGTCCGCGAG
    42241 CGATCTCTAA ATAAATCTGC CGCCTACCGG TCTCCGACCT ATCCGTGGCA CCGTCCCCGT
    42301 TCAGATGACC AAGAGTCAAG AACTCGAGCT CAGTCTCACC ACAATCTCTA CAGAAAGCTC
    42361 CCCCAAGCTT CTCGAAAGCC GCAAGTTTGG CGGCCTTGTG CCGTTTTCGG TCGTGCGCTT
    42421 TGAAGTATTC GGGATGGTCT GCCCGGTACG TCGGCATATA CGTCCGCTTA TAAGTCTTAT
    42481 AATAAGAAGG GTTCTTGTCG ACGAATTTCT GTCGAGCCTT CTTCATGGAA GAAGGATTGC
    42541 CTGCACGCCA GGCTTTGTGA GCCATCCTTG CACAGACGAC GCACTCGGTG TCGAGACCGT
    42601 CTCTTCTACG CTGATTTTTC CTGAAAGGGT TCTCAGTGGA ACCGCATGTC TTACAAGCCT
    42661 TCACATAAAA AGTAAAAGCA TAGTAAACTT GCTTGTCAAG CCCCCAAGTC CCTCCGTTCA
    42721 GTCGGACTCT GGCTTCGTCG ACGGGGTGTG CTTCGGCTCG GGCTCAACCT TCGTCAGGTC
    42781 GTCCTCGCCG CCGTACGTGA AGGACGCCGA GACCACGGAG TGCCCGGCGG CCTTGAGCGC
    42841 CCGGACGAAG TCGGCGGTCA TGACGTTCGC GTCGTCCAGC CTTCCGTTGT TGTGGTGGAT
    42901 GCCGACGCCG CGTACCGAAA TGTGCCAGTT TCCCATGATG AGTTTCTCCT CTGCCTAGGG
    42961 GTAATCGGAA GCTCAGATGT CCTCGAGCTG GGCGGGGGCG GGGGCGGGGG CCCAGTCCTT
    43021 GCCGATCTCG ACGTTGTCCC TCTCGGACAG GATTACGACC TTGCCGACAG GGACACTCCT
    43081 GCTGGTGTAA AGGCTGGCGT TCAGCAGGGT GCCCATCATG CCGGTCTGGA GAAGCTCACG
    43141 CCTTGTCGTC GGATCAAACT GCGACTGGAT GACGGGGTCG CTCCGCATGC CCGCAAAGGT
    43201 ATGGGCGTTG ACGACGACCT TGTCAACCCG ATCGTCCAGG ATCTCAACCG GAAAGAAGAG
    43261 CTCGGCCAGG CGCTTCATGG TGAGGCGCGG CTGATGGTGA CGGACTACCT CGTCCGAGGC
    43321 CCTCTTCGAG GCCACGAGGG CCGCCAGGGA CGAATCCTTG GCGTCCCCGG TCGGGAGGAC
    43381 GTCGTCCAGA AGACGATAAA GATGACGGTA GCCCTCGAGG ACCTTCTTCA GGCCCTCGAC
    43441 CTGATGGTCC TTCAGGGGCT CGGGATCCGA GAGGTCGGCG GGAAAGAGAA CGGTGCGCTT
    43501 GGCCATCGCC AACGCTACCG TCCAATACCG AGGATGAAGC CGAGGGCGTC GAGGGCGGCG
    43561 ACGGAGCCAG CGCCGGGTCC GCCGAAGGTC ATGACCATCC CGGAGTGCAG GCCGAACGGG
    43621 GAGGACCCCG GCTTGTCTTC GGACGCCTGG AGGTCCTGGA CGAGGGAGTC CGCACTCCCG
    43681 TTGGACGAGC TGAGGGAGAG GACGGAGACC GTCAGGCTAA CGTTCAGAAT GCGGATTATC
    43741 TCGTCGAGGG TCCGGAGAAC CTGGGCCAGG GCCTCGATCT TCTGGATCAG GGTCTCGACC
    43801 ACGTCGAGGA TCTCCTGGAG CGCGCTCGCG AAGGCCTTGA GAAGGGACTT CAGGAACTGC
    43861 TCGAAGTCAA AGATAAAGGG GACTAGCGCC GGGAAGAGGT CGCCGACGGT CAGCGAGTAC
    43921 CAGGAAAGGT ACGAGGTCTG GGTGCTGACG GTCGAGAGGG ACGAATGGAG GAAGTCGGCG
    43981 AGCGCCTGCC TCTCCTCGAC CGACACGGAG GTAGAGCCGG CGACGGGACT GAGGGGGCAC
    44041 GGGCCGTTGA GGGGGGCGCC GTCCGAGTAG GACTCCTCGG CCGCCAGGTA CGCCTCTATC
    44101 TTCTGGGCCA CGTGCTGCGT GACCCCGCCG ACGACGCCGA CGAACGCCCA CGGGGTCTGC
    44161 CCGACTATCG GGGCTGAGTC CCTGAGCGTC GTCCCCGTGA CCTCCGGGAC AAGCCTTCCG
    44221 ACCACGTCCT GGACGGTGGA GGTCCACTGT TTGGCCAGCA TGTCGACCAG CTGCGGGGTG
    44281 TTTGCCAAGA CCGTGGCCAC CTTGTTCGCC AGACGACGGG ACGTCGCCTT GAACACGACG
    44341 CTATCCCGGA GAAGGTTCGA GTTCGGGTAC GCCGACTTGA GCGAGCCAAC CTGTCCCCCG
    44401 ACGGACCCGA GCGCCCCCCA CCCCGTGCGC TGTTCGTTCC GGAAGACCGA GTTCGAGAGG
    44461 CCGCTCCCGG GCGGGAAGAC AGCGGGCATG TCGAAGTTCA GGAGAAGGCC CGCCTGGACC
    44521 GCCCTGTAGA CGTCCGTGTA GGCGTTGAAG GCCAGGGAGT TCCCGGATGG GTCCCTGAGC
    44581 AAGCGGGGGA CGAAGCCTCT GGCGACCGGG GAGGGCTTCC CGATCGTCAT CTTCGAGCTC
    44641 GTGCGCAGCC GCCTCTGGTT CCCGTCGGTG AAGACGATGG GACTCCCGGC GGCAGAGAGG
    44701 GAGCCGACCG TGGCGTCCAC GTAGTCCTTT GAGTCCCCAA AGAAGGCCCG GACCCGGTAG
    44761 TAGTAGGTCT TCCCAGGCCT CAGGACGGGG TCCTCGTCGA GGAACCGGTA GACGCCGGTG
    44821 GCGATGCCGC CGACGAGGTC GAGGGCGGAA TCCACGGACG AGCTCGATCC CCCGGTGTCG
    44881 CCGGACGTGG CCTTGCCGCC GGCGCCGAAC TTGATCGGGA TCCGGGTCGG GAAATGCTTG
    44941 TAGACGGAAC CGTCCTGCTC TCGGAGGGTG GAGAGGGACC CGACCGTCGG GAAGCCGTAC
    45001 CTCGTCGTCA CGGCGTCGAC GACCTTGCCG ATGGTCTGGG ACGCGACCGG AATGCGGACG
    45061 ACCTCGCCCT GGGGGCTGAG CTGGGGCTGG CCCTGGTCCT GCGGGAACGG GCCCGTCCGC
    45121 TCCACGACGA AGTTCGGAAA CCTGAACTGG TTGTACAGGG AGACCGCCTG GCCGGCGAAG
    45181 CCCTGCGAGG CCTGGCCGGA CGCGGACTGC GGCATGCGCC ACTCGAGCTG GAGCGCCTGC
    45241 TTGAGGCCTG GCTCGAAGAG CTGGCGAAAC TGGGTTATCG CGTTCCCCGA CTGGTTCACG
    45301 GGCTTCGCCG TCAGGCTGAC CGGCGCCGGG AGCCCGGACA GGTTGATCGG ATGCTTTATG
    45361 AGGGCGAGGA GCGAGAAGAG AAGGCCCATC AGGTCGCCGG GGGAGTCGGC GCCGAGGTAG
    45421 AGGACGAGCA TGGCGACCGA CGACCCGGGA GGGTACTGGG GGCGGAACTC GTCGGACGTG
    45481 TCGTAGAACT TTCCGACAAC CTTCGACTCG AAGCCAGGGT AGGCGCCGCT CACGGAGTAC
    45541 AGGACCCCCG AGAAGTCGGG CTGACTGAAG TCCGGGTGCA CGAGGAGGAC GGAGAAGCCG
    45601 GTCGACTGTA TCTGGTTTAT GAGGGCCCGG ACCGCCGCCA GGAGGAGCGA GATCAGGGCG
    45661 CGAAGGGGGT TCCCGAGGTC CAGAAAGAAA GGCTTCAGTA GGGCGAGGAT GGCCTCCAGG
    45721 ACCGCCTCGA CCGCCTCGAG GGCCTGAAGC GCGCCCTCGA CGGGCGGCAG CAGGGGCTCG
    45781 AAGATGTCGA ACTTGACGGT CAAATTCTGC CACTCAGCCA TTTACCATCC CCCGGGCATG
    45841 AGGACACGAT CCGTAAAGAC CTTTACTGCA GTTACAGTTC CAGCATAAAA TTTGGTACTC
    45901 AGATGTGTCT GCAGAATCCC GAATCTCCCG AAGAATTTCG AGACGGCTTT GTCGTTTTCT
    45961 GTGGGCGCCC CCGCCGCCAT TGACATGATC TACGGTCAGA ATCTCTTTAT CCTCAGTACC
    46021 GCAACAAGAG CATGACGGAC CGAGCTTCTC GAACACCGCA TCCTTGAGCC TGGACTTGTA
    46081 AGCCCTTTCA CTATCGATAA GTCGATGACG GCTTGAAGCA TACCGCGTCT TCGGTTTCTT
    46141 CTTGTAGTTG CAATTCCAGC AAAGTAACTG ATATTCCCGG CTAGGGGTTC CATCACGTAT
    46201 TTCAGCATAA ACCGATGACG AAGTCCCCTT ACCAAGACTT CTGAGTTCTC TCCTATGTTC
    46261 GGCCCCGTCA TTATTCACAT GATCAACTAC AAGGAAATCG ATCTCAGACT CACCGCACAT
    46321 GACACACATT CCTCCGAGGA GGCTTATGGC GACAAATCGT AATGATTCTC GGTAAAGACG
    46381 ACCTCTCGTC TTCATGAGGA GGACAAATTC GGGGTCTCTC CTTTTCCGTT CGTACCATGC
    46441 GCGAAGAGTT TCTCTTATCC GGTCTGGGTT CTCCGCCCTG TATGTGACCC TGGACTGAAG
    46501 AACTCTGTCT TTGTTCTTGA TGTACCAGCC GTGTTTGTAT TTGGGCCTCT TCTTCATCCT
    46561 CTCAGGATGA TTCTTCCTGT GAGCTTTCGC GCGCGCTTTC GTTAAGGAAT GGTTCTTTTC
    46621 ATACCATCTT TTCGAGGCGG CTTTCTGATC CGCCTTATTC GCGTACGGCA TGTTGGTGAT
    46681 GGTTGGTGAT GGTTGAAATA AGATTCCAAG TTCGATATAT TTGATCCCAA CCCTCGGGTC
    46741 AGCGCTTCCC GAAGCGGGCG ACGACGGCCC TCTTCTTCTC GAGCTCGGCC CTCAGGGAGT
    46801 CGATCGTGGA TGCCACGGTG TCCCGCGTGG TCTGGACCGC CTCGCGAACG GGGCCGAGCC
    46861 CGACCTTTGC GCCGTGCGTC CACGCGTTCC TCTTCGGGGG GTCCTTCTTG TCTTCCATCG
    46921 CTCACCTCGG GAGAAAGGAA CCCTACGAGC CCATGACCGA GAAGGCTAGG CAGAGCGGGT
    46981 CCTCACACGA TGTGAACGAG CCGGGGTGAA AGGACAGGCT ATGATCTGGT AGGGGGCCGG
    47041 CGTTCCCCCA GCGACGCGGG TTCACTACGT GAGAAATAGG AACATCGTCC TTCCCGTACA
    47101 GGCTGACGAC ACCCTGGGTC GCGGACTTTT TCGCATACAG AGAGAGACCG CATATCGTCC
    47161 CCATGAAGCC GACGTTGAGG TCGCCAGCCT TTGTGCTGAC GTCCATGATG TCCCTCGCGA
    47221 GCTTCCTGAG ATCGACGTAG TCCATGGTGC TCGTGTGGAC GGACTGAGGC CTCCCGCAGT
    47281 TCAGGCCGCG AGCGTGCGCC ATAACATCCT TCATTTTCGC CGCGTCCCAG TAGGCGAGGT
    47341 CGTAGGCTTT CTTCATAGGG TGTTCGCGAT CAGGAGTTTG GCCTGGTCGG CCAGCATCTT
    47401 GGCCAGGCTG GAGACGCGCC TAGCGTCCGC CTGAGCCTCC TTCACGAGGT TTCCGTCCTG
    47461 ACGGTCGACC CTCTGGTTGA TCCAGAGATA CCTGGTGTCG TACAGCTTCC CGTCGACCAG
    47521 GACCTTCTGG AAGGCCACGA GGTAGGCGGC GAGCTGCGCC TGTCGGACGG CTATGGCGGC
    47581 GAGGCGAGCG GGAGCGCCGG CAGGGCTGAG GGAGCTCTGC CAGTCAAGGG TGGCGATGAG
    47641 GAACGAGAGG GTCTCCCGCA GGTATTGGGA CATGACGCCC CACTGGGCGG GGCGAAGAAA
    47701 GGGCTCCGGC TGAATGACCT CATACAGCGC GGTCCCGGAG GACGGGAAGG CGATAAACGG
    47761 GGCCGTGGAG TCGACGGTCA GGGACGTCGA GGTTACGGAG AGAACGCGGT AGAGGCCGAA
    47821 GTTCGGCTCG GTCGGGATGA ACACCAGGGA GCCGGCGACG ACCCCGGCCA GGATGAAGCT
    47881 GGCCGAGAGG TCCGTGAGGA CAACGCCGGA GACAACGCCG GCCCCCGAAG CGATGACGGG
    47941 CCCCGAGTAC TGGACGATGG CGATGGCCGC GGAGGCCGCG GAGTTAACGG TCCCCAGGAG
    48001 GGCTGGCGGG ACAGCGGGGG AGGCGGAGTT GGCCCCGAGA ACCCGGAGCT CGGCCGCGAC
    48061 GACGTCCGAG AGGAGCAAGC CCGCGACGGA CACCTCGAAG TTGCTGCCGG GGTCCACCGC
    48121 GGCGAGCTCG GCCACCCTGA AGGAGCCCGC AGAGGACGAG AGGACGAGAA AGGAGCTGCC
    48181 CGCGTTCGGC CCGCTAAGGA AGAACACCTG GACGCCGGGA ACGACGGATA CCGAGGAGGC
    48241 AAGAAGGGAG AGGGAGGCGA TGTCACTGCC GCCCAAGTCG ACCGCGAGCG CGACGCCAAC
    48301 CTGGAAGTGC GTCCCATCAA CGACGGCCGT AACCGTCCGG ACGGACCCAG CGTTCGGGCC
    48361 AGCCGTGAAG ACGACAAAGT CCCCCATCGC AACCTGGAGA GTGGAAGAGA CAACGTCGAT
    48421 CCCGCCGGCC GCGACCTGGG CCGTGCCGGC GGCGGACCGC GCGCTCCCGA CGCCGCCGAT
    48481 CACGGAGGCC TCGTCGACGA GAAGGGAGAA CTCGTTCGCG TAACGAAGGC GCGGGGCCGG
    48541 CACTAGGCCG TCGTCGTCGA GCTCTAGGCC GTCGAGCGCC GGGATCCTCC TGGCCGCCGT
    48601 GTCGCCGTTC ATGAACTCGA CGACGGAGTC GACGAGCTCG TTGCCCCAAA CCTGGAGCTG
    48661 CCCGCCGCCG AGCGATGGTA TGAAGGGCGG CCCGACGGTC ACGTTCTGTA GTTGGCCGCT
    48721 CGTCAGGTTA ACGCCGATGT CACGACCGGG CTGGTAAAAA TGGTTCGTCG TCGCGCTCGG
    48781 ATTAGCCGGG ACCTGCGAGA CGTCCCGGAG AATGCTGCCG CGCGAGAGCG CGGTGGCGAC
    48841 GTCGAGCGTG ACGACGAAGG GGCCGGCCCC GGAGATGGAC AAGACGTTCC CGGCCACGTC
    48901 GGGAGTCCCG TCCAGGGCGT AGACACGGAC TTGCTGCCCG GCCGCGAACG GGGGGACGAG
    48961 AAGGTCGTCC TGGCCATTCT CGGCGATGGT GTAGGCCGTG CCGGAGACGG AGATGAAAAA
    49021 CTGGTTCGAC CTGGAGCTGT CCATCGTGCC GACAGACTGA ATGTTCTTTA TCCCAAGGCT
    49081 CCCGACGGCC TGGCCACGCT GTGAGGAGGA GACCTGGCCG TTGAGGGCGG CGGTCGCGGT
    49141 CAGGACTGTC GGGAAGAGCC TGGAGAGGGC GTTCGGGAAG GCCATGATCC CGTACACGGG
    49201 GACATCCTCG AAGGTAAAGA AGCCCGTCAG CTTGAGCTTG TCGTACAGCT TTATCCGATC
    49261 ATCGATATCG TTCGTCACGT CCGCGTACGC GGCGCGCGGG GGATTGTCGA ACCGGTCGTC
    49321 GAACCTGAAC CTGCCCGACG TCCCGCCGAC AACACGGCCG TCGACGTCGG CCAAGATGTC
    49381 CTCATAATAG TTGATCAGAG TGTTATAGAA CAGGAGCAGG CGGGCTGTCA CGAAGTCAAG
    49441 GTTCCCCTCG TGCTGCTGAT CGAAGTAGAG ACTGGGTCGG CCGAAGTCCT TGTTCGCCAT
    49501 GCCGGTGGCA CTCTGTACGC TGGGCCCCGA GCTGCCGGAC GAGGTGGCCC CGGCGCGCAG
    49561 GAGGTCCTGC ACCTCCGGGA TGAAAGAGAG GACGGTCTCG ACACGGTAGA AGAAGGAGTC
    49621 GGGGGCGTAC AGGAGATAGT CCGAGGCCAG ACGCTGCCCA GACAGCCCGT TCGATGGACC
    49681 CGGGGCAATC GCGTACGCGT AGTTCAGGAC CAGGAACGTC CCGGCAGGCT GGGAGACGTA
    49741 GGCCACGTAG AGGGCGTAGA GGGCGTCCCC GAAGCCGACG CTGTCCCGGA GGACGACGGA
    49801 GCCCCCGGCC GTCACCCCGT AGTCGACGCC CTGTACGAGG ACGGCCGGGG ACGGGCCCAT
    49861 GCGGACGAGC TCGAACGCGA AGTCGAGGTC GGCCTGGAAC GAGGTCTGAA AAGCCTTCCC
    49921 CGGAAGGAAG ACAGGGCGCA CGCTCCGCTC GACAGAGGGA ATTATGTAGT TCCGGCGAGC
    49981 CGGCGCGGCA AAGGTGACTC GAGTGCTCGT GGAAGAGGGG ATGAACTGGG ACGAGATGAC
    50041 GACGTACACG TCGTCCGCGC CGAGGACGAC GACCGTCCCG TTCCGGTAGG AGGAGGTGAC
    50101 GTCCCCGGAG ATGACGAGAG AGTTCGAGCC AGCGATGAAC TGGCCGACGG AAGAGAACTC
    50161 CGGGACAAAG TAGGAGGGGT CGAGGGGCGC GCAGGAGAGA ATCCCGAAGC CGGCGGAGTC
    50221 CGAGGCGAGA CCGGACCCGG ACAGGACGAC CGACGTCGTG TCGGAGGCCG AATCATAGGA
    50281 AGACGTGAGG ACGAACGCAG CGTCGGACTG GCCGACCCAC AGGACGGAGT CCGCCATGAC
    50341 GATCCCGGTC TGATCCCCGT TCATCGGGAT GACGGTCTGG CCGGCCGAGA TCTGGAGCGA
    50401 GTCGAGGTCG AGAGGCTGGA CCGCCAGAGT GAACGAGGTC TCGCCGCCGA GGGCCTCCTC
    50461 GACAAAGTAG TCGAGGACCA CGGTCTGGCC GTCGAGAACG GGGTTCGCAA GACGGACTGT
    50521 CCCGGGAGCC TCGAACTGGA AGAACTCAGG GTCGAGGGGA ACGCCGTTGA CGTACACCCT
    50581 GATGGGGACG ACGACCGAGA CCGTCCGTCC GGAGGGGTTG AACGTGACAA GAGAGGACCC
    50641 GGGGGTCGAG ACCGCGATCT CCTGACGGAC CTTGAACGTG CCGAGCTCCA CCTTGTTCAC
    50701 CGGCGTGTAC GTGACGCCGT CCGTCGTGAC GAGGCCGACA TACGTCGCCA TGTACGAGGT
    50761 CCCGGGCGGG GCCGGCGAGG AAAGGTTCAC CTGGCTGACG CTCGAGAGGA CCGAGAAGCC
    50821 ACTCCGGGGG ACGGCTGCGA ACGGGCCGCC AACCCCGGGA CCGGAGGCCA GGGAGAACTT
    50881 CTTGTACGGG GGATCAACCG GGGCCCAGAA CCTGTCGGCC ACAACGTCCG CCCTCGAGCG
    50941 GACGTCGAAG GACAGGCTCC CGGAACGGAC GAACGCCGGA GAGACGGTGG CGCGGCCGAG
    51001 GACGACGCCC GTGATCCGCC GAATCCCGAC GTTCAGGCCG GCGTGGACGA GAACGTACTT
    51061 CCCGACATCG GACTGGGCGA ACCCGACGTC CGGGTCAAGG AAGAACAGGG ACGCGGTCGG
    51121 GACAGTCCCG GACCGGCCGG AGGAGTCGTC CGGGCCGTTC TGGCCGACGG GCTCGGTGAA
    51181 GCTCAGGATC CCGGCCGTAG CGTCGAAGTC GAAGTCCGTG CCGGGCTCGA TCCGGACGCC
    51241 GTCACGAGAC ACGACAAGGC CGAGCGGCGA GATGGCGGCG TCGGAAAGCT TGACGGACGG
    51301 GGTCGCCACG GCCAGGGTCA GGGAGACGGT CTTGCGGAAC GCGAACTTTA GCTGTCGACG
    51361 GTCCAGGTCG AGCAGATAGG CCGCGCCCTG GCTCGCCGGG TCCGTCCCGT CGGCCAGATC
    51421 GCCGGTGAAG GTCCCGCTGC TGGAGGGACC CTGCTCTATC CGGTAGACCA AGGACTGGTC
    51481 CGTAACGGGG ACCGTCGGGA GCATGACGAA CGGGGCCTGG GACACGCCGT CGACGAGGAC
    51541 CTGATCGTTG ACGGGATATA GGACGGTGAA ATCGTCGACC TGCGACTCTC CAGAGCCGTT
    51601 CACGCCGCTG CGGAAGACCT GGAAGGACAC CCCGTCCTCC ACGGGCATGA GGGAGTCGAG
    51661 GTAGAAAAAG GACCAGGAGG CGAACTCGGC GACGTCGGCG GCCGCGAAGT AAGCCTGGCC
    51721 GGTGTCGGTC CGCAGTACGA CGGTCCCGGT GACGGGGGGC CTCGCCGGGG CGGAGTCGGA
    51781 GAGAAGGACG GTCCAGTAGC TCCTGGCGGA CCCGGTCTTC TCGGCGTACA CGACGTAGCG
    51841 CTGATCCACC AGGCCGACGG CGTCCACGGG GACGGAGAAG GAGGCCGCAG GCCACGGAAC
    51901 GGGGGAGGCG GCCAGGGTGC GGGCGGGGGC GACCGAGGAC AGGGCGACGC CGTCGTAGTA
    51961 GACGCCCAGG CCGGCGAACT CGGCGACGTC GGAGGGGGCG AGGACCACGC GGCCGGTGTC
    52021 GGCCGCCCAG GAGAAAGTCC CCGGAGCCGG GACGGGAAGA AGAGACTCCG TGGCGTACTC
    52081 GGTCCCGGGA AGCTGCCTCC CGTAGTTGAT CCGGACGAGC GGGGTCTGCC CGCTCCCGGG
    52141 GCGCGGGTTC ATGAAGAGGA AGAACGGGAC GTCGGGGGAG ACGGGGAGAG TGCCGATGCG
    52201 GCCTGTCGAC GCGCGGCGGT CGAAGAAGCT CTGCCGCTGG CAGAGGACCT CGGAGCCGCC
    52261 GTGCAGGGAG ACGTCGGACG CGGAAAAGTT CAGCTTCCCG TCCTTGGACG AGAGCTGGAC
    52321 GGTCCCGGCC GGAAGGGACG ACGGGGGCGA GAAGTCCGCG ACCTCACCGA CGACGACCAC
    52381 GTGGAAGGTG ACGGACCGGA CGGGAAAGCC GACGTAGAGA GAGAAGGGGG CGCCCGTCAC
    52441 GGACAGGTCT GGTACCGGGG CGACCGGGCG TTCGTCGTTC GAGAGCGGGC CGAGGTCGTC
    52501 CGGGACGGAG CCCGGGGAGG TCAACCAGCG CTTCGAGAAG GAGTCGTAGG AGAACCTGGA
    52561 GACCGTGGAC TCGTTCTTCG TCCAGCGGAA GCGGAGGGAC GGGTCCGCTA TCTGCAGCGA
    52621 GAGCCTCGCC GGATCGGTCG AGAACGAAAT GAGGACGTAC TCTGCCCTGG AGGAAACGGA
    52681 GGCGAACGCG GGGGCGCTCG AGACGAGGTC ACGCGGGGGA TAGGAGAAAG GGTTGTTCCC
    52741 CTCGCTGATC CTGACGCCTT CGAGGAGGGC TCCGCTAGTG TCTAAGGGCA TGGCAGACTT
    52801 CACTAATGGG TGATCGACGG GTTAGCGGGA CACAAGATGT TCGAAGATAT TGTTAACAAT
    52861 ACATCAACGA CGTGTGTCGT GATGGAAGAG CTTAGGACCG CACACAGAAC ATATCCTAGC
    52921 CCCCTGTTTA TTAAGGTGAA AATTTCCAGG AATGAGCTCA TGCCCATTTT TACAGTGTGT
    52981 TTTGCTTAAT ATTTGTCGAG CATTCTTTTG CTCATTCTTG CAGGCACGAC ATGAACGCCC
    53041 GCCACGCTTT CGATTAATGA GTGTGTTCTC GGACGTGTAC TCATGTCCAT TTTTGCAATG
    53101 TGTCTTCAGT TTCTCACGCG AATCTCGTTC CTGAAGGGGG ACAGAACAAC GAGCGCGATA
    53161 ACTGGAGGAA TCCCATCTGG CGCGGGCTTT CGCTCGAAAC TCGGGAGAAG ATGACTTCTT
    53221 GCGCGTCGCC AAGATATTTT TCTCCCTGGT CAGAGGGTTT GACCATTGAT CTTTAGCTTT
    53281 CTCCGAATGA ACTTTTTCAT ACTCCGCATT TCTCCACATA TTTTTTGTTA TCTCGGAGTG
    53341 TCTCAGTATT CGTAAAGGAT CGGACCAAGT TTTTCGAGAA GCAATCGTAC TTTTTTCACG
    53401 AAATTCAGGT CGGTCCCACG GGTTCCTGAC CGGATGAGGA GTATGCGCTC CACCCTTCGC
    53461 CAGATTGAAC CCTCTCCCCG GGTCCCTCGT ACCGAGCTCC TCGATCCATC TTTTCTCGGC
    53521 CGCGTTTGCG GCCTCGACGT AGTCGAACGT CCCGAGAACC TCATGCAAGA AGGCGTCTCT
    53581 CCCATATTTC CGGATCGCGG CCCAGAAGTG AGCGCAGCCC TTCCCGGCCT TGCGCTCGGC
    53641 GCAGTAGACG TGCTGGTTCC AGCGCTCCAT CATTGTCTTC TTCGTCAGGC CGACGTATCG
    53701 GCGGCCCGAG GCGACATGCA TATGACAGTA GACGGTCCAA ATAGGTTCCA TGAAGGAACA
    53761 CTACCGAGAC CAATCTTCGT AGGCGCTAAT TGATTCTACC AACCCCGAAC CCGCCGCCCG
    53821 GATAGGGCGA GCCGGCGCCG ACGATGACGA TCTGGCCCCG GGCGGTCGGG AGTACCTCGT
    53881 CAAAGGCCTG GGCTATGGCG GTCGCGAGCC CGACGGCCGA CACGCCGACA AGTCCGGCAC
    53941 CGGCGAAGGA GGCCAGCATG GCGGGGACGG AGACCGCGGG GACCGGGACT ATCGTGGTCA
    54001 CGGTCCCGGT GCCGACGCCG GTCCCGGCGT CCACGGTCTC GATCTGAGCG GCCAGGAGAG
    54061 CCTGGCATAT CCCGTTCGAC AGGCCCTGGA TCAGAGGCTC GCTGTGGGTC CCGTTAACGC
    54121 CGAACCCGGA GAACGTGGAG CGCATGGCCG CGGCGAGCGA GGGCGGGGAC AGGGCGAGCC
    54181 CGAGGCCCGT GCCGGTGCCG GCCCCGAGGC TCCCGACGTC CGCGGTCGTG ACGACGGGGG
    54241 CCGACACGAG GTAGGAGCAA AGGCCGCCGG ACACGGCCGC GGCGAGCTGG GCCGCCGATA
    54301 TGCCGAGGAT GGAGCTCCCG GCGAGGCTTT CCAGGAGCGC CGCGGCGACC ACGGGAGGGA
    54361 CGAGCGCCAT GCGTCAGGGG CCGATGAAGA CCGTGGGCTG CCCCAACAGG GGCAAGCCCG
    54421 TGATGTAGTC GAGGGCGACC GACGGCGGCC CCGGGACGCC GGCGACGACG TTCCCTATGA
    54481 CGGACAGGCC TATCTTCGTC ACGGGGGCGG CAAGGTTGAC GACAGTCCCG GAGGAGACCG
    54541 TGGCGGCGAC CCCTCCCGTC ATCGTGGCGG TGCCGGCGCC GGCGGAGAGA GCGAGATTGC
    54601 CGGCCCCGAC GGTGGCCGTC ATGTTGCCGG CCCCGACCGT AAAGCCCATG TTCCCGGTCG
    54661 CGACGTTCGA CAGGATGTTG CCGGCCCCGA CGGTGTCGGA TATCCCGGCG CCGGCCGCGA
    54721 CGGCCCTGGT GATGCCGCCC GCGAGGACGG TCTGCGAGTC GACGCCGGCC AGCATCGTCT
    54781 TCGTGTCGGA GAGCGCGAAC GTGGATTGGC GGAACTGCCC GTACATCTCG GTGGTCTTCC
    54841 CGAGCACGGT CTGGTTCACG TCGCCGGCCG ACTTGAGCTT GTACCCGCCG AAGCCGACGT
    54901 TGTGCGTGAT GGAGCTCGCC TCGACGGCCT CGGAGCCGCC GACGTTCCGG ACGACGTTGC
    54961 CGCCGATCAC GTCGAGCGTG GACCCGCTGG CGCTCCTGAA GTCAGAGCCG CCGACCATCG
    55021 TCTCCCTGCC CTGCGTCCCC GCGTACGTCG TCCGGATCTT CCCGTGAAGG ACGAGGTCGA
    55081 TGGAGACCTG CTCCGGGCCG GCGGGGTTCG AGAAGTCCTG GAACGTGCCT ATCTCGGCGC
    55141 GAATGCCGCC CATGGTGCGA AGATCGACGC TCCGGCCCGT GTTCTCGTCA GCGCCGATCA
    55201 CGGCCTTGAC GAGGCCGAGG ATGTTCGCGT CGAGGGACTT CCCGCGGTCC TGGGCCGTCC
    55261 CGGTCTTCGT CTTCGGAATG TGAAGGTAAA CGCGTCCCTC CTTGGACACG CCGAAGACGT
    55321 ACTGGTTGCT CGTCGTCGGG CTCTGGATCC GGAACAAGCG GGCGAGACCC TGGGTGTCGG
    55381 CCTCGGTCTG GCTCGTGGTC GTGTCCACGG GCTGGAGAGA GGGAGAGCTC GCGTTCGACT
    55441 GCTGGTCCGG GTCGTCGAAC ACGTGCATCT TGAGCACGCG CTTGTAGAGA GACCGGCCGG
    55501 CCTCCGTGTA CGGGTCATTG CCGACCACCG TCCCCTTGAC GTCCTCTATG AAGACCGGCG
    55561 GGACCTGGTC TATCTGGACC CCGTCGCCGT CCTCGGTGAC GGCCATGATC CCGTCGCTCG
    55621 TGTGCCTGAG GTCCGCGCGG TCCTCGACAT AGCATTGGTC CGTGTCGGCG AAGGACTGGT
    55681 CGTGCTCTCC CAGGACGACG TAGCTGGAGC GCTGGCCGTC CGGGAGGACG ACGAAAGGGT
    55741 AGACGGGGTC CTCCGGGTCG GACCCGACGG CGTCGACCGG GGTCCCGTCC GGGTTTATGA
    55801 GGCCGAACTC GAGGAGCTTC TCCCAGGCCT CGGACCCGGG CTCCACCTTG GTGACGACGG
    55861 TGGTAACGCC GTCAGCGGAG GTCGTGAGCT TGCCGGCCGT GAACTTGTCG AAGTTGTCGG
    55921 TCGACGGGTT GAAGCCCGAT ATCGCGAGGT CGGGAAGGAG GTTGTAGGCG TTCCGGCGGA
    55981 TGAGGCCACG CCGGTACGTC CCGGCGGCGT TGTTCGAGAG CTCGTTGACC GACTGGAGGA
    56041 CCGCCGTCTG GTCCGAGTCC CGGAGCTCGA ACTCGTTGCC GGCGCGGTTC GCCATGTGGG
    56101 CGTTCCGGTC GAGCAGGATC TCCCCGCCCT CTCCGGCCTG CGACAGGTAG TCGCCGGAGT
    56161 AGGCCTTCCG GAGCTTGAGG CGGGTGATAC CGAGGCCAAG GTGGGGGTCG TCGAAGAGCT
    56221 CCGGGGCAAC ACGGCGGACC TCCTCGGCGT CCGCCGGGTC CACAACGGAG AAGGGCTCGA
    56281 ACTCGCGGGC CGAGTAGGTC CCGACCGTCA TCCACTCGAC GATGTACGGG GCGAAGGTGC
    56341 CGGCGCCGTA GCGGCGCCAC TGGATGACGC ACTTTGAGCC CTGCTCCGGG ATGGTCCCGG
    56401 ACCAAGACCG GGGGCCGCCG CCGCCCGGGG CCGTCAGCGG GACGTCAAAG CGGACGCCGG
    56461 TCCCGGTCTC CAGCTGGACA GAGCACACCA TGGTCTCCAC GTCGACGTGG AGGACGCGGC
    56521 CGACCCAGAG AAGACTGCGG GAGGCGTCCG TCTCCTGAGA CTGGGTCCTC GGCCCGCCGG
    56581 GATGCAGGCT GCTCGGTATC GGCCCCATGT GGCCAGGGTC GTTCGCCATG TGACCTACGG
    56641 TACCCATAGC AGGCTAACGC GGGTAGAGTG ACGCATGGCG ACAGTTCAGG CCACGAACAT
    56701 CGGGGGAGTC ATCATCCCGC GGGCTCACTG GAAAGTGAAA AGCCTCGGCA GCGTGTCGCC
    56761 CGGAGACATA GTCCGGGTGA ACGTCCCCTT CGAGGACGAG AAGCTCTCCA AGTACCTGTC
    56821 CAGGTCCCAG GTCCAAGAGT GCACGTTCGA GCGAGAGGAC GACGGGGAGA GCTCCGTCAC
    56881 GCTCGGCCTG ATGGTGGAAA GGTTCACGCA CTTTCTCGAC CACTCGGCGG AGGAGCCTGA
    56941 CGTGGAGAGC ATGGCGTGGC TCAAGCCGAT GAACCGGACC GTCGAGGCCA TCCTGATCTA
    57001 CATGTTCGAC CGGAGCAACT GCGACGTCAA GTTCCTCGCG CTGATCGGAG CGAAGAGGTC
    57061 CGACCTGACG GAGGAAAACT CAGGGGCCTG AGTTCGGGGG GAGGGCCCCC GAGTTCACGG
    57121 ACGCCCCGGG GTTTATGGTC TGGCCTATCT TCGGGGAAAC GCCCGGAGGC TGGAACTGCG
    57181 GCTGCACGCG GGCGGCCGGG CCACCCGGGG TGGAGGAAGC GCTGACGCCG GAAACGCCGG
    57241 CTGTCCCAGC GCTGACAAGG CCGCCCTTCG AGGCGTCCCA GATAGACCCA GGGAGGCTCG
    57301 ATATCGCCGA CCCGAGCTGC TGCTTCGAGT TGGTGAAGGA GGCGTTGAAG TCCTTCACGG
    57361 CCTGGTCCGT GCGCCCGAAG TTGAAGTTGG CCTGACCCTG GAGGGCCTTC AGCGCGGCCG
    57421 GGTCCCCCTG GGAAGCCCGG TCCAGGATGG CGGAGGACGG GTCGGACACG AGGTTGCTCG
    57481 ACTCGAGGCC GTCGTTGGGC CGGACCACGG TCTTCGAGTC GTTCCGGCCG GACGCGCCGT
    57541 TCCGGTCGTA CGCCTCGCGG TCCGCGTTCG CGTCGTACTC TCTCGAGAAC TTGTCCGTCA
    57601 AGAACTTGTT GAGGGCGGCG AAGAACCCGT TCGGGGACTC GAGGGTGAAC TTGTTCCCGG
    57661 CAACGGTGGC GCTCGTCAGA ACGCTCCCGT CCCCGGGGGT GTCCGGGCCG GGCGGGCCGG
    57721 CAGAGACGGA CTGGACGGGA CCGAGAAGCT GGGAGACTAT GTCGCCCGGG AGAACGGACA
    57781 GCCAGGTTGT CTTACCGAGG ACGCATGTGC AGTCGTTGTA GCCGACGGTA GAGAGGCCGC
    57841 CCTTAATCGT CGGGGCGAGC TCGGCCAGGG TCTGAGCGCG CCGGACGGCG TCGGCCTCGG
    57901 CGAACACGGC CACTCCGGCC TTCGTGCGGG CATTGTTTAT GGAGTCCGTG TACGTAGACT
    57961 GGCCGACGAG GGACAGCTGC TGGACGCCGG CGTCAGGCGC GTAGTTGGAC CCCTTGAAGG
    58021 ACGCGCCGGT TACATAGTCG TCCGGCGACA TCCGCTCGAA CATCTCGCCG TAGTTGGCGG
    58081 ACTGGGGACC AAGGTTCCCC TGCACCGGGT TGTCCGTCAG GAGGCCCCCG ACGGGGGCGA
    58141 ACTGTATGCC GAGCTGGTTG ACCGAGGTCT GCGGGTTCGG GTCTTTCTCG TTCGGGTTCG
    58201 GAAGCTGTAC TTGCCCCCGG TCGATGAACG TGCCCCGCCC GTACCGGTAG TGACCGACAA
    58261 CCTCGAACCC GAACTCGTCG GAGACGGGGC GTATCATGAC GTTTATCGGG GTGAGCTTGC
    58321 TGATCGACTG AGAGTCGGCC GTCTTTATCC TGATCTTGTT CTGGACGTCC GTGACGGCGG
    58381 CGGCGGCGGC CACGGTGGCG GCCTTGAGCA TTGCGGTCTG ATTGACGATC TGGGAGGCGG
    58441 CGGCGGACAG CTCGCTCCCC TGAGGAGGGT TCTTCTTCTG GAAGACGGCG AGGTCCTTCG
    58501 CCGCCTGGTC GGACGCGGCC TTGGCGGCCT TGGCGGCCGC GATGGCCGCC GTCCTCTGCG
    58561 CCTGCAGGTC CTTGACCTCG GCGGCGAGGG AGGCCTGCCG CTCCCTGTTC CCGGCGATCG
    58621 TGTCGCCCTC GGGAGATGAG TCGGTCGAGT CCCACTCTAT TTTGTCGGCG GGGACGACGG
    58681 CGAACTCGAG AAAGTCCCCG TTCACGTCGT GCGCATAGTC GTAAACGCCC GAGTTCGTCA
    58741 TGCCGGCCTC ATACCGGTTA AGGCGGAGAC GGTCCACGAT CTCGCCCCGG CGGTCGCTGG
    58801 CCAATGTGGC TATGACGTTG TTCTGGATAG AGTTGAAGTT CTGCTGCGGC CCGGAGGGCT
    58861 TCTGCTTGTC CTGGGTCTTC GGCCTGGCGC CCTTGGTGCT TCCGGACTCC TGGAGGACCC
    58921 GCTGGAGCGT GACGCCGTCC AAGGTCTGTC GGTAGACCAT GACGGCGTTC GGATAGCCGA
    58981 GTAGGGCGCC CGTCTTCGGG TTCCGGAGGA CCATGGGGCC CCCGTAGTCG GCGGTCTGCC
    59041 CGGTCTCGGT AAGGCTCGTG GTCTGCCCGA CGTCGGACGG GAAGCTTATG GAGAAGGTGT
    59101 TGTCGTGCGT GGTCTTGATG GTACCGATGT TCTTCGGTGC TATGAACTTC TGGCGTTTCG
    59161 CCGTCAGGGT CAGAGTGGAG GAAGCCTGAC CTCCCACGGA GAAGTTGTGG GAAATGCCGG
    59221 ACACATAGTA GAAGGCGTCG TACCTCGGTA TCCACACCGG AAACCCGATC TTGAGCTCGG
    59281 GGCGCATCGG AATCGTTATC GTCCCAGACT CGCGCTTCGA GTTGATCTTG TCTATCTGAT
    59341 CCAGAAGGTG TAAGAAAAGC TTTTTCGCGT CGGCGGCCCA GTTAACCTGG ACGTCCAGAC
    59401 GGCGCCACCC GTAGCGCTTC AGGAGGTGAT AGTCGATGAC GCCGGTCCGC GGGGTCGTTA
    59461 TGTCCGAGTT CAGGCCGTAG TCCATGCCGC CGGAGCTGAA CGCATCGCCG TGGGACGTGA
    59521 TGTGAGTATA GACGTCCTGC TCGTTGTCCG AGATCGAGTC GTCCATGATC TCGAAATCCT
    59581 GGATCCACGA CACCGGCTTG TTCGGCAGCG TGTTCATGTT GTAGAACGGC GGCTTGAAGA
    59641 CGATGTCCCC CGTCGGGTCA CAGTAGAACT CAAACCCGCC GGCCTGGTCG CGCGCGGTGA
    59701 CGGCTATCTC CAGCTTCGTC TGGCTCTCCG TCTGGAAGAA GTTGATCTCG GCCGCGCGGG
    59761 AGAGCTCCTT CTTCCAGACC GCGTTCTCGA ACGGGTTCAC CTTGAAAAGG GCGGTCGCCG
    59821 GGTTTGCGCT CAGGTTCTTT GCCTCCTGCG CGAACAGCTG TTGCGATATC TGGAGAGGAG
    59881 AAACGTTCCC GGGGAGCCCG CCGAACGAGT AGGCCTGGCC GCTGGTCCCG TACATGACCA
    59941 AACTGTTCCA GATGTTCCCG AACTTCAGCT GCCAGTAGGC CATTATGTCC TTGGCATACT
    60001 GGGCGGTCAC GGGCTGCTCG GCGCCATATT CGGGGCGGAA GGCCAGGAAA GAGCCGTCTG
    60061 TTATGGAGAA ATCGCCCATG GCCTCGCGCG CGAGGGTTAG GATGACCGTG TACGGGTTCA
    60121 TGCCGGCCAT GTTGTTGCCG AACATCTGCC AGTTCGCCTG GGTCTTCGAC GCGTCGGTGA
    60181 AGGCGGCGTT CGTCGCGTAG GTGGTGAGCT CCCACCAACG GAGTATGTCG CGGCACGACA
    60241 GGTTAATGGT GGTGACGCCG TTGCTCCAGG CCTTCGTCAC CGAAGACACG AGACCCCAAA
    60301 AAGTCCGGTA GTACTGGGGG ACGCCGCCGA TCGAATAGTA GCCCTTGGCG AAAACCTCTA
    60361 TCTCCATCAT CGACATGATG ACAAGACGGC CGTCGGAGTA GAAATTGTTG ACGTCCGTGT
    60421 CGGGGACAGA CAGGGTTATC GTGGCCTGCC CCTGCGCCGG GGAGTCAACG TTCGCCTCCG
    60481 TGTTGACGGC CGTCACGTAC CGGTTCAGGT CGACGGCCCT GCGGCATTCG CCGCAGGCTA
    60541 TGACGGACGT CTCCCCCTGG ATGGAAACGT ACACGTCCGG CGTGAGGGAC ACGTACGGGC
    60601 GAGCGTTCGG CGTCCAGGTC CCCTTGAACG CGGAAACCCT TGTCATCGGG ACACCTGCGG
    60661 GCGGCGCGCG AAGTCGCCGT TGACCCCTAT CTCGAAGTCG GTGAAGCGGC CGTCGTTCCC
    60721 GGCGTCGAAG TAATACCGGA CGTTGAACCG GCAGCTATAG GCCATGTTGT GAGGCTTCTG
    60781 GTCGGCGTCC GTGATCTCGA ACGAGTCGAA GGAGCCGACG TAGATGAAGT TGTCGAAGTA
    60841 GATGAAAACG CTGTACCCGA GCATCGCTAT GCCGAGGTCC GCCTCAGGGC CCGAGTATAT
    60901 GATCCCGTTC GTCTTGTAGA CGGACAAGAG GGAGAGCAGG TTCAGGTAGC TGGCGCTGTA
    60961 CGTGCGGAGC TCTCCGGTTA TGCCCCCGTT CCCCTCGCCG TCAACAACGT ACTGGCCGGC
    61021 CGTCACGCCG GAAAAGGAAA TCACGGTCGG CCTCTCAAGC CATACGTGCA CTATGTTCCC
    61081 ATAGCGGCCC TTCACGGTGT TGTCGACGGA GGGCTCGAAG GACCTCGTGA AGTCGTTCGG
    61141 GTTAACCATC AGAAGGAGGC CGGGGACGGC TTGGAGGACC TCAATCTGGG CCTGCAGGGC
    61201 GTCGGTCTGG CGCTTCGCGG TCGCAAGACG GGTGGCGTCA TACTCGACGA GCTTCCCGAT
    61261 CCGGTCGCCG GACGGGTCCG ACTCGGCCTG AGTCGTCCCG TTCACCATTA TGCCGAGCGA
    61321 CGACGGAGTC TGCGTAGAGA GGGTCGGCGT GTTGAACGTC AGAGAGTCCG TCGTCGGCGC
    61381 GCCCCCGATG AAGCCGCCAG CCTGCCCCTT CGCCACAGCC GACTGAAGGG CGTTGGTGTC
    61441 ATACTGAAGA GCGTGCAGGT AATGCTGAGG ATCGTCCGTG AAATAGCTTT TTGGCTTCCC
    61501 GGGGAGAAGA CCGTCCCGAT AGCCGGTGAT GTCGGTCGCG TTCGCTGAAC CATTCCAGTT
    61561 CCTCAGGATC CTGTTTACCT GATAGGCGAC CCCGTCGTCT GCCGTCTGAA AAGAGTGATA
    61621 GTAGACGTTA TAGAATTGCT GAGTCCCGTC GGGCTTCGGG TAAGACCCCT TCCCGAGAAA
    61681 GTATGATCCG CCAGACGGGG TCGGGGGAAT GCTGTCTATG GACCCTCCGC TCGCCTGAGT
    61741 GTTCCCGAAG TTGAAATTTG TGGAAGGGAT GTACGAGGTG TTGCCTCCCT GCTCCAACAT
    61801 CATCTGGGCC GTCATCCAGT TCACCATGTC CGCGGACGGA TACTGGCCGG TCTGCTTATA
    61861 GAAGTTGTTG TACACGGACT GGCGTATCTC GGCCGTCGAG GTCTTGACGG ACACCCTCTG
    61921 GTCGAGCCCA CGATTTCCGG TCGTCACCGT GACGGTGGCG GTGACAGGAG AGGAGGACAG
    61981 AGAGCTCGCG GCCCCGGGAG GAAAAGACGA ACCCTGGATG TCGGCCACCG TCGTCAGCGT
    62041 CCTCTTGAAC GGGACGAAGT TGATCGGGAC GTCAGGGGGG AGGATGCCGA CCACGAAGGG
    62101 CTTGAAGTTC CTGCGGGCCT GGACTGCCGA CCCGAAGGTC TCCGACCCGC CCCCTCCGGG
    62161 GGCGCCAAGG CCGTAGTTCT GGGGCAGGAC GAGCTGCTCC ATGTACGACA TGATGTTAAG
    62221 GAGAGGGCTA GAGATCTTCG TCGCCACGCT GTTCGATATG GCCATGACTC AGCCTACCCC
    62281 CGAGCCGGAG GGCGAGTCTA CGGCCGCGTT CGGGACCTGC GAGGAGAAGG AGGCGGGCGA
    62341 AGGGGCGACG GGACTCTGGG CAGACTGGGC AAGGGACTGG CCGAGCGGCG ACGCGCTGGA
    62401 GGCGGTCGGG TTCGCCCCGG CGGTGAAGGG GGAGACGTTC CTGCTCGTCG AGCCGACGAA
    62461 CGTGTACAGG CTCTCTTCGA CGGCGAACTC CCACTGCAGG TCGAACGTGA AGGCCTTCTC
    62521 GTCGGTCTCC TTCACCTCAA AATGGGTGAA ATGGCCATAG TAGATCCCGC GGTCGTAGAT
    62581 GACCATGACC CTGCCACGGA GCACGGGCTG TCCCCGGCCG TTATAGATGG TGCCATTGTT
    62641 GTGGAAGAGC TCCAGAAGGT CCTCCTGGCG CTCCCAGGCC ATGGTGGCAT GACGTCCCCG
    62701 TCCGCCCTGG GCGAAAGAAG GCTGCCCGAA GGCCCCGCCG GTGTCGTCGG AGCCGGCGGT
    62761 GAGGCCGACA CCCGGACCAA GGAAAGCGCC GGTACTGGAG ACGACCGAGA GGGTGGAAAG
    62821 CTCGTCCGGC CAGTTGAACT CGACGAACCC GCCGACGGTC ATGACGACAC TCTTGCTCTT
    62881 ATTGTGCCCC TCCGTCAGGT CCGACGGGTT GACGTGGGCG GCAAGCAAAT AGGGGTACAG
    62941 CGGCTGCCGC ATCGGGTCCG TTATCTGGAA CAGGACGGGG CGGCCGCCAC GGCGCGCGCG
    63001 GGCCGCGAGC GCGTCGGACT GCTGCGGGTT CTTGACGCTA GGGAGCTCTA CGGGCATCTT
    63061 TATCCTACGC GCCTCGAGAT ACGGTCCATG GCGTTGAACA CCGCGCCCTC AAGCTGCTTC
    63121 GGCGAAAGGC CGCTACCCTG GATGATCACG TTGGCGGTCA CGTTCCCGGA CTGGCCGCCG
    63181 GACTGTCCGC CGGCGGGCAT GGACGGGACG ACGTACTCAC CACGGTGCAG ACGGTAGTTC
    63241 CCGGTGTCCG GTATCGGGCC GCCCGTCTGC TTGCTCCCCT TCGTCTGGGC GTCCTGCTGA
    63301 GCCCGGAAGG TCTGCAGGGG GTTCGTGTCG GCGGCGTCGA CGCCCATCAT GGCGTCCATG
    63361 CCGCCAGCCT TGGTTATCTC GTCGCCCTGG TCCGACATCA TGCTCCTGAT GGCCGGAGAA
    63421 TTCTGCATCT TCGCCTGGAG AATGCCGAAC TCCATGAGCG CGTCCTTGAA GGAGGTGAGG
    63481 GTGCTGTCGC GGATCGTCTT CGCGTACGGG CCGTTCAGGA AGCCGGTCTC GAGCCGTATG
    63541 CCCTTCTTCA GGACGGAGAG AACGTCGTGG ACCCCGTCGT ACACGTCGTC TGTCGCCTTC
    63601 TTCTGCTTGT CGGCGACGGT CTCCTGGGAG GTGACGACGT CCTTGGTGGC CTCCTCCTGC
    63661 ATCTTGGCCT GAGGGCTTGA GGACACGGAA GAGGGGGTGG CCGACGCGGC CGGAGAGCCC
    63721 GGGCTCGGGG TGACGGCGTC GACGACCGCC CCGAGGGCCT TGTCGGCGTC GGAGCCCATC
    63781 TCCGAGATCT TCTTTCCGAC GCGAACGGTA TCGCTGGCCC CGGAGGCCGC CGCCGGGTCG
    63841 ACAGCGGTCT GGCGTATGCC GAGGGCGGAG GTGCCGGAGC GACGGAGAGG GGAGCCAGCG
    63901 TCCTTCTTGT CCGCGTCGGT GATCGCCTTC GGAAGGACGT CCTGTCCGAA CTTGAGCAGG
    63961 GCGTCGGTGT CGCTCTTCCC GCCCTTGAAC GCGACGACGG ACTCCATGGC CTTCCCGAAG
    64021 TCGCCCTTAT CGAGGGCGTC CGAGACGGAC TTCATGTTGT TTACCTTCTG GGCCTTCCCC
    64081 ATCCCAGACT CGTCCATCGC CTTGCCGATG GCGGTCGACA TCGCGGTCTT GAGAGCCTCG
    64141 GCGTTCGCGC CACCGCCGGG CTCCGCTTTC ATCTTCTCGT ACTGGGACTT GTAGTAGTCG
    64201 CCGGCCGTGC TGGCCAGGGC GACCCCGGAC TTGCCGGACT CGACGCCGCC CTTGAGAGCC
    64261 CCCTTATAGT CGCCGAACGA CTTCTGGCCG CCAGCGCCGT ACCCGGACAC GTTGTACTTG
    64321 TCAATGGACG CCTTCCCCTT GGTCTTGGCG CTGTCGCCGC TGACCCAGTC GAGGATCGTG
    64381 TTGAAGATGT TGTTCAGGAC CTTCAGGACG CCGTCGACCT TCTCGTAGAT CTGCTCGAGG
    64441 ATGAAGCCGA TGACGTTGTC GAGCTTCTCG CCGAGGGAGA CCGTGGCGTC CGCGTTCTCG
    64501 GTGGCGAGGT CGAGAGCCGT CTTCTGGGTC TTCTCGCTCT TGTTCGAGAG CTCCGCCGCG
    64561 GCCGCGATGT CGTCCTGCGA GGCCTTGGCC ATGTCGCGGG CCGTGACCTG GTCCGCCGAC
    64621 TTCCCGAGCT TCTGGCCTAG AACCTTCTTC AGCGCGTCGT CCATCGACTT GCTGACGGTC
    64681 GTCCCGTACT CCTGCAGCGA CTTCTGGTAC AAGCCCATGG AGTCGTTGAA CTGGTTGAGG
    64741 GCGTCAACCT GGTCCTGGGA CCAGCCGCGC GACTCGGCGA TCTGCTCCTT CAGCTGGGAG
    64801 ACGCGAGCGC CGGGCTTCCC GCCGCCAAGG CGCTGGATCT CGGCGTCCAT GATCTTGGCC
    64861 ATGTCGCGCA TGCTGGCACC CTTGAGGGCG GAGGCCTCGC CGAGCGCGCC GCCCTGGCGG
    64921 CGGTCACCCT CGACGCCCAT GAGCTTCTGC GCCTCGCCGA TAGAGGCCGC GGAGGCGCCG
    64981 CGGGACTTCG CCTGAACCAG GATGTCCTTC ATCGCCTCGC GGTCGCCGGC CTTGAAGGCA
    65041 GCCTTGAACT TGTCGCCGAG ACCGTCCCCG ACCTGGTCGT TGAAGCTGAT GGCGAGCGTG
    65101 TCGGCCTTCT TGGAGAAGCC CTCGGCCAGA ATCTGGTCGG TCTTCCCAAT GCCGGCGACC
    65161 AGGACGTGCT GCACGCGCTC GAGGAAGGAC TGCCCCTTGA AGCCCTTGAA GGCCTCCATG
    65221 TACTTCTTCA CATCCTCGGC GGACATGTTC TTGGACAGCA TCTTAATGAC GCCGGTGAGC
    65281 TCCTCCATCC GGTTCGTGTA GAGCTCGAGT GCCGGGGTCG TGGCCCGGAA GATGTCCATG
    65341 AACTTGGGCA TGTTCGAGGT TGCCGCAGCC TTCACGATAT TGCCCATCAT CGTCTGCGTC
    65401 TGACGGGCTC CGAGACCGAC CTCGCTCTCG TACTGGCCCA TCATCTTGGC GACGTCCCCG
    65461 ACCTGCATGC CGAGGGCCTT CCCGTAGGCC ATAGCGTTCC TGGAGAGAAG CTCTATGCCC
    65521 TTCGCCGTGT CCCCTTCGCC GAGGGCCGTC ATGGCGTCCC GGGTTTTCAG GACAGACCCG
    65581 GTTGCCGACT GCATGTACGA ATTGATTATC TCGCCCGTCA TCTTGACGTT CCCACCCATC
    65641 TTGAGCAGGT GGAGCGAGGC GTCCTTCGTC CCCTTCCGAA GGTCGTCGAT GGCGGTCGTG
    65701 TAGGCCCCGG CCTTCGTGGT GAAATCGTTG GCCGTCCCGG TGCCCTCGAG CAAGGCCTTG
    65761 TTCATGTCGG TTATGGCAGA GCTCGCCTTC GCGACGAACC CGACGAAGGC AGCGAACCCG
    65821 AAGGCCAGGC CGGACAAGAC CGGCGCAAGC TCGGAGAGGG CGGCGACTCC ACCGCCCTCG
    65881 CCGGACAGGG AGGCGCGGGC GCTGACGCCG GACGAGTGCC TGGCGCCGGC CTTCAGGCCC
    65941 CCTCCGATGC CGGACAGGGC GCCCTTGACG CCATGGAACC CGCCGGCCTT CATGCCGTGG
    66001 AAGGACTTCC CGAGCGACGC GGAAACGTCC CGGCGGAAGT CCTTCCCGGT GTAGGCGGCA
    66061 GCCTTCTTCA GGCTCTCCCT CTCAAGCTTG CGGGCCTTGA TCGTCTGCTT GATCTCGTTG
    66121 ATCGAGGCCT TCTCGGCCTT CTGGCTCTCC TTGAGCTGAC GGGTGAGGCC GACCATCTGC
    66181 TTCTCGGCGG CAGTAGCCGC GGAGGAGGCC GAGGCCTTCT CCCTCGGGTC GGACGCCGTG
    66241 GAGGCCTTGC GCTTGAGCTC CTCGGCCTTC TTCTTGGCCT CCTGGAGCTG CTTCGCCAGA
    66301 GAGGCCATCT CCTTGACCGA CTTCTTCGTG GCGTCAGAGA GGCTGCCCGA CATGGCCGCG
    66361 GCGGCCTTGG AGATCTTCGC TATCTCGGCG ACGGCGGAGC TCGAGCTTTT GGAGATCCCG
    66421 CCCCAGTCCG TCTTCATGGA CGCGAGGCGC TTAGTCACGC CCCCGAAGTC CTTCTCCATC
    66481 TTCCGGAGGG CCGAGCGATC CCACTCAGGC TTGACGAGAA CCTTTGTGGT CAGAGTCTCC
    66541 TTATTGGCGG GCATTCAGAT CACTCCATCC CCTGGCCGTC ATCGGAGTTC TCTGCGTCCT
    66601 TCCCGTCAAT AACCCGGTGG TGCCTCGCCA TCTGCTCCGC CTGGAGCCCC CGGATCCGGG
    66661 CCAAGAGCGC GTCGGCGTCG GCCTTGCCGC CGAGGACCCG GGAGGAACCG GAGACAGGGA
    66721 CCCCCTCGTT GAGAAACTGG GGGGCCTGAT ATATCCGCTG CCGCGAGTCG TCCATGGACT
    66781 CAGCGCGCTC CCGGACCTGG CGCATTTTCG CCTCGATCAC GAGATCATGG TGGTCCTTCT
    66841 CCTGGTTCAC GACGGCCTCC ATCTGGTCCG CCAGATCCTG GGCGCTGTCG GCCCTGAAAC
    66901 GGCCGACGAC GACGGCCTTC CGCCCGTCCG GGAGGAAGAC CTCGGGCTCC TTGAGCCCGC
    66961 CGGGGGTGCG GTTCAGGTAG CCGTGCAAGA TCTTGACCTT GAGCTCCTCC TGCTCCGACT
    67021 TCTCCCTGGC GGCCCTCGCC TTGTCCTTCT CGTCGACCGC CCGGACCCCC TTTCCGGCGA
    67081 AGCAAGACCC GACAAACTTC GCGTTGGTCC AGTCTCGCTC CATCTGCTCC TTCACGTCAA
    67141 GAAGACGGTT GAGGGCGACC CAGGACTGCT GACAATAGTT CATGCCGATC TCGTCCGTCC
    67201 CGGACACGCC AGTGTTTACC GTGGAGTGGA CGGGGGATCC GGAGCTGTGC ATCCAGCGGA
    67261 ACCGAGAGCG GGTCTCGTGA ACGAACACCT CAACCAGAGG ACGAAGCAGG GAGGCCTTCT
    67321 CGTTCACGGC GGCGAGGGCC TCGACTATCG AGTCCTGGGC TGAGGAGGGG AGCCTCGAGA
    67381 CCAGCCTTAT GAGCCTGGCC GTCTTCCGGT GACGGTCCGG GAGAAGGTTC TCCCCGTCGA
    67441 TCATGAAAAC ACTGTGGGAT ATGAGGGCAG CCCGGTGGAG CTCTTGGGCC TCCGACGGGG
    67501 CGGTCTTCAT GGGCCTAAGG TAGGAGATAT AGCGAAGCTC GTGATGGTTT ATGGTCTTGA
    67561 AGACGAAAGT CTTGCCGACG ATGTGGGCCG AGCTCGTGAG GAAGCCCTGA TAAAGGTAGG
    67621 CCTCCAGGTC CGTCCACACC TCGTCGTCGT CGACCGGACG ATAGCTGTCC GGGACGCTGA
    67681 TCCGGACGCG GTCGGATGGC TGGACTTCGG TCATCGCCCG TTAACGGGGC ACTCCGGCGT
    67741 TCCGGAACCT CGGGTTCCTG CTCTGGGAGC CGGGGGCAGG GTTCACGCTC GGAGGGTCAA
    67801 CGACCAGGCG GGCGGCGGAC TTCTCGAGGA CCTCGTCCGC GACGGACGGC TGGGCGACCG
    67861 AGGGTCGAAG CATGGCCGGC GCGGCCGACG GTACCTGGCC ACGACGCCGA GCCATGGCCT
    67921 CCTCGATAGC GCTCGGCTGG CCCGCCGTGG GGACGGGAAC GGGGACAGAA GGAGGGGCGG
    67981 AAGGAGGGGC AGCGACGACC GCGGAGGGGG CCGGCGCCCG GGCAGCGTTC TTCACGGCCT
    68041 CGAAGGGGTC GAAGTCGTCC TCGGCGCCCT GGAAAGAACT CTCGACACGG GGGGCTTGGC
    68101 GGGCGGCGAC GGGAAGGGGG GCAGCCTCCT GCTCGGGCGC GTCCTCCGGC TTTTCCTCGG
    68161 GAGGAAGGTC ATCCTGGGAG TCCGCGACGG GCTCCTCGAC CCCGGGATCC AGGTCCAGGC
    68221 GCTGTGCCTC GACAAGCGGG GGCTTCCCGA GCCGGGCTCG CAAGGAGGCC GCCTTCTGCT
    68281 CGAGGTCGTC CAGCTCGTCC TCCGGGGACT TCGCGTTCTC GAAGACGATG TTCTTGACCA
    68341 GGTCCTTCTT ATGGGACTCC ATGACGTCGG CATAGACGTC GAAGACGACA TCGACGAACT
    68401 CGACGTCCCA GTTGGCGATC TTCCGGTAGA CGTACTCCGG GAGGTCGACG AGCTCGGCCT
    68461 TCCCGGCCTT ATCCTTGACC TTGATCGTCT TTCCGGCGGC GCGGAGAGGG CGCAGGTCGA
    68521 TGCCGTTGAC CCAGACGATG GAGGCGGACA GGGTGACGCG CTTCGCCTCC TCGAGGCCGA
    68581 ACTCGCCGTC GAGGACCTTC TTGACCTTGT TCGACTGCGT GTAGTCGATG GAGGTGAGCC
    68641 AGAGCTCGAA GTTCCCGATC TTCCGAACCC AGTACTTGTC GAGGTTGACG CTCGTGAGCT
    68701 GGCGGTCCAG CTCGGACAGG ATGTCTTCGT CCATGGAAGG ACGGTACCGA GTCAGCTATC
    68761 CGAGGAAGGA AGCGCGTTTA CGACTTTCAA GGGCGCGGCG GTTCCCGCAT GGGCGACAGC
    68821 GCAACCTTCC GGACACCAGC ATGTCCTTCG GAGACCCGCA CACCCGACAC GGGGACTTTA
    68881 TCTTCGACTC CGCGAGGCAG ACCGCGCACA TCCGGCGTCC AGAGGAGCTC AGGAGTACGT
    68941 TACCTTCCTC GTACGGGTGA CCCTTCGGGC AAGCGGTCCT CGCGGCCTTC TTCCGTGCAT
    69001 AGTTGCACGT CTTGCACTCC CGATGTCCGC CCGGGGCAAG GACGGTGTTC TCGGGCGTGT
    69061 ACTCATGGCC GCGCACGCAG CGCGTCTTGG CGGCCTGGGC GGCAACGAAG GCGCGCGGGC
    69121 CGGAGGAGCA ACGCTCGCGG AAGTCGGGAT CGTCCCAGTT ATCACGAAGC TTCTGGCGGA
    69181 TGACGGGATC GGCCGCACGA GCCTTCAAGG CCTCAGTCTG GGAAGCCCGA TAGTCAAGGT
    69241 CCTGCCAGAG GGCAGAGACT CCGGCGGCAA TGTTCTTACG GACCTCAGGA GAACGGACGG
    69301 CCTCCTGGGT GGCGGCCAAG GTCTGGGTCC GATACTCCGG ATCTTTCCAG CGTCGCTCGG
    69361 CGGCCAGACG CTGGGACTCC AGGTATGCGG GATCAGAGCG ATAGTGATTG GCGACAGGGT
    69421 GCGGGGTATG AGCACCACCC TTTTTAATAT TGAATCCCTT CTCTTGATTC GTCGAATCGA
    69481 AGTGAGAAAT CCACCTCTCC TCGGCCGCGT TCGCGGCCGC GAGAGTGTCG CACACCTCGA
    69541 GAACCTCGTG CGAGAAGGAG TCTTTTCCAT ATCTGCGGAT GGAATTATGG AAGTGGTTGG
    69601 TCCGATAGAG ACCACGCAGA GCGTCATAAA TATGACGATT CCAACGCTTC AGCATGGTCT
    69661 TCCGAGTCAG GCCGACATAG CGACGTCCTG ACTCGGGATG AGTATGACAA TAGATAGTCC
    69721 AGACAGGTTC CTTCTTCACG AAGGGACCGT ACCGACTATA GCATGGGTCC TAGATCACCC
    69781 ATACAACCTA CTACCCGACC CTGGCTTGAG TATAGGGTTG TTCCCCGAGT CCAGCTGCGG
    69841 GCCGTAGTTG TCCGGCGAGT TGCCGTAGAA GCTCGAGCCG TCCGAGACGT CGGTGCAGGT
    69901 CGCCGAGGCG TCCTCCATGA CGATGGCGGA GTCCGACGGG TAGCTCGCCG AGATGCTGTT
    69961 CAGCCAGCAC GCCTCGAAGA ACGTGACGAG GGCGAAGTTC GGGTCGTCCG TGGCCGGCGT
    70021 CTTCACGAGA ATGGAGGCCG CGTCGCGGTT CGTCACGAGC TCGGAGAACA CGAGCTCCGA
    70081 CCGCAGGTCG AAGGGCCAAC GGTGCTGGCG GAGCGAGCGG ACGAGGCCGT CGATGCCGCC
    70141 GCGGTACCCG ACCTCCTGCA TGATGCCGGC GGTGTACAGG AGGGTCCTGT TCAGCGTGAT
    70201 CGCCATCGGC TCCGTCACGT TCGGGACGAG CTCCTGAATC TTGTCGCCGA AGCCGACGCC
    70261 GCGCACGGGG TCGATGGCGC GGGACTCGTT GTAGTCGAAG GTCGAGAGGA CGCCGATCTG
    70321 CTTGTCCGAC GGCTGGTTCA CCGTGTACGG GCGAGAGAAC ACGCGGTTCT TCTGCGAGAT
    70381 GGCGACCCGG GTGTTTGGGG AGGAACCAAC TCGGTAGATG TAAGAGTCAC TAGCGTCTCT
    70441 GGACATACCA TGAGGCTCCG ATTAACGGGC TCAGGTATAC GAGAACCATC GTATGCTGAA
    70501 CCCGAGACAA GAGAACGCCA AAAAGATGGC CCGGCGCCGG TTCGAGGCCA GGGAGACGCT
    70561 CGACCGCGAG AAGGCGAGGC GGCCCTGTAA GGACTGCGGG CACAGATATC ACCCGTGCCA
    70621 AATGGACGTC CTCCGGAAAG AGGGAGGACG GAAAGTGCCG ATGGCTCAAA TGCTGCACCT
    70681 GTCGATGGCC CGTATCGCGG AGGAGATACG GCAGTCCGAC CTCGTGTGCG CCAACTGTTC
    70741 CCGCCTGCGC ACCTACATGC GGGACCGGCT GCGACGGGCC GGCCCCACGT AAGTCCGGAT
    70801 CAGGTCTCCG TAGAGCCCGA CATGGCGAAC AAGGTCGGCT GGTTTCTCGG GTGGATGGCG
    70861 GTCGGCTTCG CGATAGCGGT CGCCCTGTTC GTCCTCCTCG TGCACGTGGC CAGCGTCCGC
    70921 GTGGAGAAGC AGAAAGAGTA CCGCCAAGAG TGCTTCGAGT GGGGGCCGCG AGACTCGGAC
    70981 GGGGACCCGG TGTGCGACCG GGACCTCATG CCGTCATACA CGTCGACGGG TCCGTACTTC
    71041 ACGCCCTCGA CGGTCGCCCA CTCCGGGCCC CGAGAGAAGG CTTTCTGACG CACTTGTGGG
    71101 GGAAGTGTCC GGACAAGGAG AAGGACATCT TCGTGAGGGC AGCCTTTTCT ATCTGACGAA
    71161 TTCGCTCTCT GGTGAGGCCG AGCTCGGCGC CGACCACCTC GAGCGTCTTC TCCTTCACCA
    71221 GACGACCTGT TATGATCGTC TTGTCGCGCG GGCCGAGGGC GTCCAGGGCC GCCCACACTA
    71281 CGGCCGAATC CTCGTCGGAC ACCATCTTCA GGTCGGCGGG CATAGAGCTG TCGGTCAGGT
    71341 AGAGGTCCTT AGCGTCGTCA TCATCCACGC TGACAGACCT TGTCTTGTCG CGCCGCATCT
    71401 TCGCCCTGGA GTAGTGATGG AGGGCGTTGA AGGCGTTCGT GATGACCTTG CGAGCGTACG
    71461 TCTGAAAACC GGCGCCGTGG ATGGGGTCGT ACGTCTCGTG CGCGCGCCAT AGGCCCTGGC
    71521 GCGCATGGTT CAGGAGCTCG TCGTAGTCGA ACCAGAACCC GAGACGCCAG GTGTTCTGTC
    71581 TGACCATGAG GTGCAGAAGC TTATCCCATT TTTTGAATAG CTCGGCGTGG CCCGGGACAC
    71641 GACAACCAAG CACTCCTACA GAGGACATGA TGACAGGAGG GGAGAAAAGA GCTAGTCAAC
    71701 GCCCTTGATG TTCGCGACCG GGAACATGCG GCGGGCCACC CTGGCTATCC CGGCAGACAC
    71761 GAGAACGTCG AGCACCGCGT CCAGGTCCTT GTACACATGG CCGCACTCAT CCAGAACGAC
    71821 GTCCCGGGTG TTGGTGAGTA TTCCGCGGAT CTCCACCCCG CCGAAGATGC GCCGAACGTC
    71881 CCGCATTTCG TCGTTAATCT CGACCTGCCG AGGCTCGAGA GAGCGCTTCG CGACGCCGCG
    71941 ACCCATGACA CGACCGGAGC CGTGGTTCAC AGAGCACGCG GAAACATGAG CGCCAGGCTC
    72001 CGCGAAAAGG ACTGCCGCCC CGTGATACAT GGAGCCAGGG ATAAGGCAGG GATGACCGGT
    72061 GTCCTCCCAA GCGGTGTTCA CGAGGTCCGG GTGTCCGGCC GGGAACGCGC GGGTGGCCCC
    72121 CTTCCTGTGG ACGAAGCCAC GCTTGGTGGT CCCGTCCGGG AGGACGAGGG TCTCGTTCTG
    72181 CACGAGGTTG TGCGAGATCT CATAGTAGAC CTCGGCGCCC TTCCCGAACA CCTTTTGAAG
    72241 GGACTCCACG ACCCCGTCCG CGATGATGTG CCGGTTCGCC ACGGCGAAGT TGGCGGCCGA
    72301 GTTGTGGTAG GCCCAGTACT GCTTGCCGAG GGGCTCGTCA TAGCGAAGCC ACGAGTCCTC
    72361 CCGGCGGTTC CGGGCGATGC CGCGGAGTTC GGCGCCCTCG AAGAAGAAAT GGTTTGCGGT
    72421 CTGCCACCCA TAGCCGCGCG AGCCACAGTG GACCATCACG AAGACCTCGC CGGACTCCGA
    72481 GTCGACCTGC ATTTCGACGA AGTGGTTTCC TCCGCCGACC GATCCGAGCT GGTCGGAAAC
    72541 CCTAGAACGG GCCTTCTCTA TGAGGTCGAG GTCGAGGTCC TCCGGAACCG GGATGTACTG
    72601 ACGCTCACAG AGGTCGGCAC GAACGCCGAG GGCCTTGGCG CCATGGCGGA GGATGTCCTC
    72661 GGCCTTCTTC GCGCTGAAGC TGGGCATGAG GTCTGGCCGG GCGGAGCCGA CCCCGGTGGC
    72721 GATCCGCTTC TCCACCTCGG TCATCCACGC ACGGCGCTTC CCGGGGTCCA CGACGTCGGC
    72781 GGCCGTGAGC TCGGTCTTCA TGTAGAGGAC CCCGCAGGAG ATGTCGTACC CTGAGGCCGC
    72841 CTGGATGATG ACGTCGTCAG TCACGACGAC GCACCCGACC GGGACGCCGT AGCCGAGGTG
    72901 GCAGTCTGGC ATAGCGTACG CGCCCGTCAC ACCCTCGTAG GAGGCGGCGG CCGCGAGCTG
    72961 AGCCCACATC CCCTCCTCCG AGGCCTCATA GAGGGCCTCA GAAAGGAACG CGTGGGCGTC
    73021 CACCCTCATG TCGGCGGTCT TCGGGAGAAC ATAGTGGGCG GCCGAAACCT GGGCGGCCGC
    73081 GTACTTGAAC GACATGAAGA AGACTACAGC GAGAGGCCCC GGACGAAGTC GGAGGTCGAG
    73141 TTCAGGACGT TCCCGAGAAG GTCCAGGGTC CGGGCCGGCG GGTCGTAGAA CTGGAACGAC
    73201 TCAGCCTTCC CCTTCGCCTG AAGGAGGAAA AAGCGGGCCT CGGGGACGCC GCCCTCCCCT
    73261 CCGGGAGCCG GGACATGCTC CGTCCCGGAA AGGTTGCTGA TCATCAGGTC AATCTCCCGG
    73321 GCCGCGTTGC CCATGTCCTT GAGAGAGTCG GCCTGACAAC GATGACAGTT TTCGGCCGCG
    73381 AGGGCCAGAT TCTCCAGAAT TCCCGTGACA ATCTCGGTCT TGGTCTTGAT CATGGAAGGG
    73441 CGTAACGGGG CCGTCCCGGG ATCTACGGCT CGATGTCCGT CCGGGTCAGG TACTCCACCG
    73501 ACTCCCTGAT CCCGACGGCA AGGCCGGATA GCTCCCCATG CCTCGCCTCA AGCTGGTCGT
    73561 GCACCCACTC GAGTGACGGA TCGTTCTTGA GGGACCGGCT GTGCTGGACG GCCTTATCGA
    73621 GGGCGGAAAG ACATGTCTTG AGCTCGTCGA GGATGCCGCG GACGGCCCGG AGCTGGGACT
    73681 GCTCCATCTC TATCCGAGCG ACCAGACGCT TCCCCATGCT CAGAAAGAAG TATCCAAGGG
    73741 AAGATATCTG GGACAAAGCA GCGGCGGCTT CATCGCCCTT CGGGGCGGGT GTGCCTGGAG
    73801 CCTTCTGGCT CCATTGGTCT CCCGCGGAGG TCTCAAACAC TACAGCTGGG TAACCGTTTA
    73861 TTTTGATTTC CCCGACATAA GAAACATCAC CATCGAGCAC AGATTCCGGA AGTTCCTGAA
    73921 CATCCCATTG CCCATCACCC TCCAAGTGAA AGGCGGGTCC GGGGACCAAG CTAGGCTGCC
    73981 TCTTCATGAA GTCCCCGTTC AATGGTCATA AGTCGATGAC ACCAGGCACA CAAGAGGTCG
    74041 CACTTCGAGA TCTCTTCCAG CAGTTTATGG ATGGGCGTGC CTCTCCCGAC GAGAGTCGAG
    74101 ACAGCGCATT CTTTCCGAGT ACCCGGCCTA TGATCGAAGT CCATCTGACA CGCAACAAAC
    74161 CGACCGTGGC AACGAGAACA TGGACGATCC TTCACGGACA AAACGCATTT CCGGGCCGCT
    74221 GCCACACGTT CCTGTCGTCG ACGCTCTCGA AGACTTTCCG ATACTCTGGG TGGCGAGAAC
    74281 CTTGCCTCAG TACGCAGTCT ATGACAACCA ACGCATACTA GGTCACATTT CGCGACCTCA
    74341 GACAGTATCC TCTTTTCACA CCATTTTTGC TTCTGGAGCA TACTCACGGA GAGGACCTTC
    74401 TCTCGGAGAT GATCAAACTC CATCAGAGGT GGCGGATAAC TGGTCCCGCA GTCTTTGCAC
    74461 GGCCCCGATT TAAGCCCATC GATAAATCGC TTCACAGACT CACGGCGTAG ACGGCTCGTG
    74521 AGAATGTGTG ACCGTTTCTT AACCGGGTCC GATCGCCAGA TGGCGAAGAC AGAGGATTTG
    74581 CAATCTCTAC AACGAGAATC AAACCCTCCT GGGCCCCGTT TGCACCTTGA GAAAGCAGAA
    74641 AGAGACTTCG GGCCTAAACG CGGGCCGCAT ATGGAACATG CGCGAGTCTC GTTCTGAAGA
    74701 GAGACCTCAC CCATGTTCCG GCCTCGCGGA CGACTCACTC GCCCTTGTGG TGGCCCTTGC
    74761 CCCGGCGGTC GAAGTAGTAG GTGCCGTTGG AGGACTGATC CCCGTACAGA GAGTGGATGG
    74821 CCTTCTCGAT GGCCCCGAGC GGCTTATCCA GGTCCTGGAC CGTGTCGACC TCGGCGAAGA
    74881 CGCCGGCGAT CTTCTTCATC ATGGACGCGA CCTTGGGACG GACCGCGGCG TTCTGCGGGC
    74941 GGGCGGCGAG CGCCCAGACC CGCTCCATGG AGGCGAGGAT GTTGTACATC CTGCGGAAGT
    75001 TCGCGGCGGG CATCGCGGCG GCGGCCTTGA GGCGCTTGAT CTGCTCGCCG AGCGAGTCGA
    75061 TGTCGTCCTT CATGGACTGG GCGCCCCAGG GGCTCGACTT GTCGTCGCGC GCGAGCTCGC
    75121 CGAGAAGCTT TGCGGAATCC TGCATTTCGG CGACGGTGCG GGAGACAGCA TCGTCCTGAG
    75181 GGTCCATCTC GGCGAGACGG CGGGACGAAG CCAGAAGGTT CTTGACGACG GTTACCTTAT
    75241 CCATGATGCT CTAGTCCTCT CCGCGAATCA ACGGGCTATC AACCGACGGC CTTGGCGACG
    75301 TTGTCCATTC CGACGTCGAC GTGAATGTGC TTTTTCGCCT TCTTGCCGAT CTTGAAGTTA
    75361 GCGAGGGCCT GCTCCACGGC GGACATCAGG TCGTCCGCGG AGACGCCGAC GCGGCCGTTC
    75421 TCGGCGCGGC CGGCGGCGGC CGCCCGGATG ACGGCGGCCT CAACCACGGA CTTGACGTAG
    75481 TCCCCGGTGA AGCCATCGCA CATCTCTATC ACCGTCTTGA CTATGTCCCG GGTGACGGTC
    75541 TGGTCCGGCA CGACGTTGAG GACGCCCATG AACTTGCGGA ACATGAGGCC CCGGTCGACG
    75601 GTGTCGGGGA AGGGGATCTC CACCTTGACG CCGAAGCGTC CGGGGCGGTT TATGAGGGCC
    75661 TCGTCCATCG ACTCGATGTC GTTGGTGCTG GCCATGACGA CGATGCCGGA GTTCGCCTGG
    75721 GCGCCGTCGA GCTGGGCCAG GAACTCGTTG AGGAGGGAGT TGTCGCGGCC CATCATGCTG
    75781 CGGTCGCCGC CGAACAGGTC CATGTCCTCG ATGAAGATGA TGCACGGGGC GAGCGAGCGG
    75841 GCCGCCTCGA ACATGGAGGT CACGTGGTCC GGGTACAGGA TGGACTTGCC GGTGCACCAG
    75901 ATCCTGGTGG CCCTGCCCTC GATCTCGTCC GAGGTGGCGC GGAACATCGT GGTCTTCGCC
    75961 ATCCCGGGCG GCGAGATGAG CAGGATGTTC CGGTTCGGGA CCATCCCGAC CGAGGCGAGG
    76021 ACCGCCATGT TCGAAAGGAC GCCGACCGTG TTGTCGCGAA TCTGGGCCTT CTTGTCGTCC
    76081 TTGAGGATGA CGTCCTCCCA GGACGTCGGC TTGATGCCGA AGAAGTCCAG GTGGCCCTTG
    76141 TTGAAGGTCA GGCACTTGTT CAGGTAGATG TCGTTCGACC GCATCGACGC GTGCAGGTCG
    76201 GCGTAGAACT GCTCGGCCTC AGCCTGCGAT CCGGGCGCGG CCAGGACGGC GACGGAGCAA
    76261 GAGTTCCGGT AGTGGCAGAA GTCGAAGCTG ACGACGAGCT TGGCGCCGGT CACCTTGTGG
    76321 ACGACGAAGA ACACGCCGAA GACGGGGACG GTGACGCTCT GCGTGAGGCT GATGTTCAGC
    76381 TGCTCCGACT CGACCTTGTA CTCGCTCTTG ACCACCTCCT TGAACTCGTA CTCCTCGATG
    76441 AAGGGCACGA TGTCGTAGGG GGCGGAGGGG CCGGCGAAGG TCGAGAAGAG GCGGGAGAAC
    76501 GCCCAGGCGT TGAGGCTCTT GGCGTACGCC GGGTAGGCCT GGGAGATGCT GAGACAATGG
    76561 TGGATCTCGC ACCCAAGCCA CAGCTCCTTC ACGTAGGAGC TCAGGTCGTG CGGGACGTAC
    76621 CGGTCGTTCG CCCTGGACGC CTGGTTACGG AGGTCGAGCT TCTGGAAGTA CGAGTCCAGG
    76681 AAGTAGTTCG CCACGCCGGC GGCCATGTCG GAGATCTTGT ACTCCGTGAC GGGCAGGGCA
    76741 GCGAAGCTGG CAGCTATCCG CCTGGTCAAA CTCATGCGCG TAGGGGGCAA AACAAGCCTA
    76801 AAGGAGAGGA CCGGACCGGA AATCGGCGGA ACGGCACTCT ACCCGCCGAC ATGGAAAGGA
    76861 GAGCGGCGGC GAAGCTTATG AGGCTCGAGA TGTCCCCGGA GCTGGGGGAG ATGTTGAGGT
    76921 GCATCCCGGC GCAGGTTCGA GAGAACGTGA AGTCGGACAT CATATACCTC GGGGAGGGGG
    76981 TCGCACACGG CATGGAGCGC GAGCGGATGG AGGTCGAGGT CCGGGTCTTC CTGCTCGACG
    77041 GAAAAAAGAT GGCGTCCGTC CGGGCGAGGA ACCGAGTGCA CGTAGCCCGG TTCGGGACCC
    77101 CGGAGGAGCG GAAGGACTTC GCGAGGGAGG CGACGAAGAC GATCCTCTCG AAGATGAACT
    77161 AACGCCGGGA TGTCCGACGA GCTAATATTC GACTACATCG TGGGAGAGCT CGAGAAGTCG
    77221 TGCCCCGGGC CCGAAGGATG CCATGGGTGC CAGAACTGGT GCCCGAAATG CGGGTCCGTC
    77281 GGGCATGTGT GCGACGACCC GGGGTGCGAC GCCCACCGGA GGGACACGGA CGTCCTCAGG
    77341 GACATGGCGT ACGTGACCCA CATCATGGTC AAGGCGGCGG AGGAATGCCG GTGGCTGGAA
    77401 AAGCTGTTGT GCGGCGCCGC CGAGGATAAA ACGAAGGACC TGACGTGGCA GCTCAGGCAG
    77461 GCGGTCTCAC GTTACGAGAG CGGGGAAAAA GAGACCTCGG AGATCGAGGG CGAGCTCCGA
    77521 GAAATAAGGG CGCCGGGATC CAACCTGGTC CCGAGGAAGG AGGGGTCGAA GTTCCGCCCG
    77581 CGGGGCCGGT GATGTTCGCC TTTTTGGAGG CGGTAGCGTC ACCCGATGAC GTTCACCGTA
    77641 GGCGTAGAGA GACTTCCGTC GGACGCAAGC AACGTCGTGG CAGCGTACGT GCTGCTGAAC
    77701 ACCGACCAGA TCCTGGCGAA CCCCCTCACG GAGGTGAACA AGCCGGAGAT ATTCGCGCAG
    77761 ATTTACGCCA CCCTCGGGCT CGACCCGAAG CTCTGGTTTC TCAGCCAGAT CACGCTCTCC
    77821 GAGGTCGACC AGCCCTTCAC GGCCCTCTTC GCGTACTCGT TCGGCATCAG GCTTGTCCAG
    77881 GTCGGCGCCA GGGATCCGCT CACCCTCCAG TTCATGGGTC CCGTCGGGCC GATCGGGCCG
    77941 GTCGGTAAGC AGGGGGGCCC CGGCGACAGG GGGGCACAGG GACCAACGGG GCCAGCGGGC
    78001 GCCACGGGAC CGTTCGGCGG CCCTCCGGGG CCGACCGGGC CGACCGGCCA GGCCGGCTCA
    78061 ACCGGGGTAC AGGGTCAGAC CGGCGTGCGG GGCTTCCAGG GATCGCCCGG CTCCACCGGG
    78121 CCTCAGGGCG TCCAGGGGCC GACGGGGCCC CTCGGCCCGC CCGGGCCGCA AGGGCCAGTC
    78181 GGGCCGACCG GGCCGACCGG GCCGATCGGG CACACCGGGG CCGGGGTCCA GGGCTCCCCA
    78241 GGGCCAACCG GACCAAGGGG AGGGGTCGGC CCGGCCGGGC CCGCCGGCGG CCCGGGGACG
    78301 GCGGGCCCAA GAGGGCTCGG GTTCGCTCCC GGCCAAGGCT ATAAGGACAC GCTCCCGCTG
    78361 TACGCGGGAG GGTTCACGAT GCCGGGAGGC GGGAACCCGG CGGCCATAGG CGGGCAGGCG
[truncated: 276,159 more chars]
