# Supplementary material for: Clades of huge phages from across Earth’s ecosystems
Source: Nature. 2020 Feb 12;578(7795):425–31. doi: 10.1038/s41586-020-2007-4 (PMC7162821; doi:10.1038/s41586-020-2007-4)
Supplement: Supplementary file 6 — Genbank files for all genome. [file 41586_2020_2007_MOESM6_ESM.zip › genbank_genomes_SD-4/LS_PHAGE_CIR_60_22.gbk]

LOCUS       LSDeep1_scaffold_42_prodigal-single     436626 bp    DNA     linear   BCT NOV-13-2019
DEFINITION  LSDeep1_scaffold_42_prodigal-single, contig.
ACCESSION   LSDeep1_scaffold_42_prodigal-single
VERSION     LSDeep1_scaffold_42_prodigal-single.1  GI:
KEYWORDS    .
SOURCE      LS_PHAGE_CIR_60_22
  ORGANISM  LS_PHAGE_CIR_60_22
            .
COMMENT     Data sourced from ggkbase. For additional details see
            http://ggkbase.berkeley.edu/organisms/405015
FEATURES             Location/Qualifiers
     source          1..436626
                     /organism="LS_PHAGE_CIR_60_22"
                     /mol_type="genomic DNA"
     gene            <1..1437
                     /locus_tag="LSDeep1_scaffold_42_prodigal-single_1"
     CDS             <1..1437
                     /product="Uncharacterized protein id=1967783 bin
                     =GWE2_OD1_46_68 species=GWE2_OD1_46_68
                     genus=GWE2_OD1_46_68 taxon_order=GWE2_OD1_46_68
                     taxon_class=GWE2_OD1_46_68 phylum=OD1 tax=GWE2_OD1_46_68
                     organism_group=OD1 (Parcubacteria)"
                     /codon_start=1
                     /transl_table=11
                     /translation="LSLDGTDSTNLTMTANDGGAKVLTIQALNGGAGAGNLTLVGKTN
                     ILIGDNAGSTIVNVGTGAAAKTVTVGSTNTTSATTFQAGSGAMTFTAGDIFDVNATGA
                     VTIDGPGVSIDGTDHSNLTVTGSAKNLTVAAAGGGAQVLALNSAGTGANAIDINATAG
                     GIDMDAAGAITMNSAGASNLSVTGANLNVNTVTSGDVVITAAGDLIARGTGQGFFGDG
                     VGSWDFNGSGAVSETDMTTFSLTPSSTVDIDAGGALTIDSGSTITIGGDSVNQAINLA
                     TAGTRTLSVGSATATMAVTSGGGQSSWTVMDNDFEAFKFTVASQDFIVLDSSNLKEQV
                     QVPAFLNWLGGAGVALDSGAVVTANHAVTLGTDGKVIHSDADTDAGSRVLGWTFDTTA
                     GADEGVRVATEGSITMEFDGTALDTGTPANDVSKPVYLSVGPGKVSLDVPSGPGDSIV
                     RVGWLQAIVSTTKGIVIVDKRFIGKIAA*"
                     /db_xref="gwe2_scaffold_3257_16"
                     /db_xref="87352559"
     gene            1561..1926
                     /locus_tag="LSDeep1_scaffold_42_prodigal-single_2"
     CDS             1561..1926
                     /product="hypothetical protein"
                     /codon_start=1
                     /transl_table=11
                     /translation="MESSVQIQGELTQVRMGLGQAVLRLIHVENLYQQGISVGDDLVR
                     ERNLIVEALDQFELDLGFDCDGDGKADVSSDVTIFKASAETSCCRILPRDYQTRATKT
                     GSKAGAPRKLKRTKPKLGS*"
     gene            1926..2327
                     /locus_tag="LSDeep1_scaffold_42_prodigal-single_3"
     CDS             1926..2327
                     /product="id=3954247 bin=GWB1_Spirochaetes_59_5 species
                     =unknown genus=unknown taxon_order=unknown
                     taxon_class=unknown phylum=unknown
                     tax=GWB1_Spirochaetes_59_5 organism_group=Spirochaetes"
                     /codon_start=1
                     /transl_table=11
                     /translation="MPTLVHIVLMFGLCFGFQNKLPFLYGRSSFTDKLLHCSYCLGFH
                     CGWLAWLLTALMAWSWPEATVQANLASLVVWAFVGSASCYLLDTVMKRVEESVPAFRE
                     YVQVIAAANGFSFEEEADEEEADEEEADEEP*"
                     /db_xref="GWB1_scaffold_7306_3"
                     /db_xref="86113125"
     gene            2327..2665
                     /locus_tag="LSDeep1_scaffold_42_prodigal-single_4"
     CDS             2327..2665
                     /product="Marine sediment metagenome DNA, contig:
                     S01H1_S06168 {ECO:0000313|EMBL:GAG12786.1};  TaxID=412755
                     species="unclassified sequences; metagenomes; ecological
                     metagenomes.;" source="marine sediment metagenome.;""
                     /codon_start=1
                     /transl_table=11
                     /translation="MSTTEVNCTVKVPEAMAFGQFANAIRILPEVGEECFIDFCVYSA
                     QSQEAIVVSRIRVKKSLIPILIQRMQGFCQPAPIESAPVGEPMVFSDGQARLPDGRIL
                     VFGSGGDEEN*"
                     /db_xref="X0WJB3_9ZZZZ"
     gene            2665..3087
                     /locus_tag="LSDeep1_scaffold_42_prodigal-single_5"
     CDS             2665..3087
                     /product="id=3954249 bin=GWB1_Spirochaetes_59_5 species
                     =unknown genus=unknown taxon_order=unknown
                     taxon_class=unknown phylum=unknown
                     tax=GWB1_Spirochaetes_59_5 organism_group=Spirochaetes"
                     /codon_start=1
                     /transl_table=11
                     /translation="MSIGRRPTTSDTTSTSMVISDGKANLNLVAGQAVSLLEVLSVQK
                     VVLATAANADVYLGFVKFPVAEGNNVVIMSGRGSKVAVQVEGGGSLTVNQPVYLAVTA
                     GKVTQDISTLDGYFMLKVGVAITTTEIILKNDYAPKLA*"
                     /db_xref="GWB1_scaffold_7306_4"
                     /db_xref="86113126"
     gene            complement(3084..3284)
                     /locus_tag="LSDeep1_scaffold_42_prodigal-single_6"
     CDS             complement(3084..3284)
                     /product="hypothetical protein"
                     /codon_start=1
                     /transl_table=11
                     /translation="MRPNYPTPVSWKIINEERRRREDELSQKSQLPLHAPRPVAPEWT
                     SDPKADDQPERGVVQVPDYIVF*"
     gene            3372..4475
                     /locus_tag="LSDeep1_scaffold_42_prodigal-single_7"
     CDS             3372..4475
                     /product="hypothetical protein"
                     /codon_start=1
                     /transl_table=11
                     /translation="MYVLWRKPDPLLENSLMSAAIYRATHSIHLGQYERYIEEGTTVS
                     WDGRVLKVDGENLSMTTKAFQACLRANWFVPISDTTTQYKPQPADVRIGPAQQAGDKN
                     RAERMRVETVESDERVVGSTTDFRDHQKEMERTGGKRKMKVIASEGVGDLEPQEAEVI
                     GKLRPAVSRTDVSSSEYHREMRRNSPIEGAGIDDVVERYGKEDKTVYTGDVSEPKSGA
                     DLADLFENTSAVVAHRQKPGVAGAGQDVHDGMSRVERLRAELAAAEAAEQAAAEAAEQ
                     AAAEALLTGAEALLTGADDFILSDDVEVTSQVVLDAKFAAARSFLPDFQWDMSRHWRT
                     RVADALKSDPAQKMAIMAVETDTVKRHILDSSK*"
     gene            4529..5518
                     /locus_tag="LSDeep1_scaffold_42_prodigal-single_8"
     CDS             4529..5518
                     /product="id=3532118 bin=GWB1_Spirochaetes_59_5 species
                     =unknown genus=unknown taxon_order=unknown
                     taxon_class=unknown phylum=unknown
                     tax=GWB1_Spirochaetes_59_5 organism_group=Spirochaetes"
                     /codon_start=1
                     /transl_table=11
                     /translation="MSKRQATYQAEWSLLMSGVAQARLEMHRIRHHLHRARQLVDQSE
                     HKDAIFEVAGDILQAVPSRWRRLENLLDRTAYALMILGEGNYRDRLPMDDRALVDDAQ
                     HNAQSLMASRVASRFLEARFSPLPSDMSTWLPGGGGEDTEEPQLPVKGDPQLGWPGGP
                     CHLVQRIRHRVRNPSLRNELEDDVETQGHLDKGDERKVYRTVAFRGVGSIQKILLVPH
                     AQHRMDLREVVIHDIRLALKKWLQVWEQGKSLGHQNVRKPKLRAVQQQFLDWSEKVKR
                     GMAVEYEDPTTGIFLVFKVKTSRSMVPDEMSVITAYWRGTRDPHPPGVDGCEI*"
                     /db_xref="GWB1_scaffold_2934_17"
                     /db_xref="86110784"
     gene            5506..7056
                     /locus_tag="LSDeep1_scaffold_42_prodigal-single_9"
     CDS             5506..7056
                     /product="id=3532111 bin=GWB1_Spirochaetes_59_5 species
                     =unknown genus=unknown taxon_order=unknown
                     taxon_class=unknown phylum=unknown
                     tax=GWB1_Spirochaetes_59_5 organism_group=Spirochaetes"
                     /codon_start=1
                     /transl_table=11
                     /translation="MRNLKGFKDLEIPQGIEEHVDSALPRDENWMDGPRTLPNIEVNS
                     PEEVEHLDGPVPGDDHNPDVHVLLSTEVDAAGYRRRKKWKRQRRQRGKVRVKDHRKYL
                     RNRHKILMMTKRRYKKLKNNPQFNIVRKRRLKNPKRYKRRRASDNILFAIGHEFELGW
                     VTEVTLDGDVLFDTEKSDGNCLPATSFLSHVVFFSEEDLESMFELLDKVPDEMAYSDL
                     EPDDIHGAADLMSVPWDDDEHFMDVCEGLVGKRHLDDMTPDELEVIDQALIDDQFAPS
                     KTAFWRKVRKAGELFLYDQGNDTGSNPLDVRPDDPEDPTEPSDIPQVSDQGFPPRSTQ
                     VVPDDFDWPSRTKSAATIKEILFNTGEAVKGRSGNLEWKLKRADPRNGIWTFRVKGSA
                     SGKDSKQENYQVRVKGLKKGNVRNMSAAHVQVSCTCKFFQWQGPEHWAKANKYLYGKP
                     AGTATRPEIKDPKGQHWACKHVVAVLQVASNYRLASTESWRASNTVVEPSWGDAEAVA
                     DRWLSRRR*"
                     /db_xref="GWB1_scaffold_2934_15"
                     /db_xref="86110782"
     gene            7167..7568
                     /locus_tag="LSDeep1_scaffold_42_prodigal-single_10"
     CDS             7167..7568
                     /product="id=3532103 bin=GWB1_Spirochaetes_59_5 species
                     =unknown genus=unknown taxon_order=unknown
                     taxon_class=unknown phylum=unknown
                     tax=GWB1_Spirochaetes_59_5 organism_group=Spirochaetes"
                     /codon_start=1
                     /transl_table=11
                     /translation="MPTYEYTCTACEHEFELVRRMSEFQAPASCPECQGEAQRAIRTA
                     VSFNLPGDGWASKNGRIKKQMAAKTAKFKARTEEQKRDAPPVSLAPNVDGEAVGSWAE
                     AQKLAASKGKDASSYDKMVRKEQNKDKKVAS*"
                     /db_xref="GWB1_scaffold_2934_11"
                     /db_xref="dmy:X793_03145"
                     /db_xref="86110778"
     gene            7565..8260
                     /locus_tag="LSDeep1_scaffold_42_prodigal-single_11"
     CDS             7565..8260
                     /product="hypothetical protein"
                     /codon_start=1
                     /transl_table=11
                     /translation="MSTTPGLIGRQANQVQLVFKNSPDISAWRVSACNTLDGAFAATV
                     ALFTVERGDVYRSASIRSKGIRLPDQSYRGVTMALIDPDDFEDPSNDIPGDKAVSYLR
                     VEQRNAAGVWRSKGPIWLLPTADFFAVESPSITISGTAPAAALGATGLPPAGALRIKM
                     PRPVGTVLLRNTGGANDLKIGFYEGQAMNDLPFGEKTEFFDSHDMEFFICVDHASNTT
                     TFSAYIAFTNGIM*"
     gene            8311..8562
                     /locus_tag="LSDeep1_scaffold_42_prodigal-single_12"
     CDS             8311..8562
                     /product="id=3532007 bin=GWB1_Spirochaetes_59_5 species
                     =unknown genus=unknown taxon_order=unknown
                     taxon_class=unknown phylum=unknown
                     tax=GWB1_Spirochaetes_59_5 organism_group=Spirochaetes"
                     /codon_start=1
                     /transl_table=11
                     /translation="MTRPTTDEPRFRTSDLYYAAYLRVARVPWITTEREGRRVFFIFE
                     EIEGLDDLKKQFFNRTGKVEALTYADEIKAMKSLTHSAD*"
                     /db_xref="GWB1_scaffold_2934_5"
                     /db_xref="86110772"
     gene            8578..9774
                     /locus_tag="LSDeep1_scaffold_42_prodigal-single_13"
     CDS             8578..9774
                     /product="hypothetical protein"
                     /codon_start=1
                     /transl_table=11
                     /translation="MARNLYTPEEDQFLRDHYPGLGKAECARRLGRPANSVAVRASKL
                     GLKRVAWDAHLTLAVRSEVVRLYESGSLVTEVQEATGLSYHHVRHVLTEAGIEVDRAR
                     ASEAVQGPRVRHLTPEEAELVALRWSELVGIVHIAQEVGVNPHVIERHVREHLPERDL
                     NDVLQNAQPSQYTEGQIAEMVRQSVEDLRNAEDIAEDFGCSSGLVTLYVRRAGHDGRE
                     LQREKMRLGYLTGRLTVSHKSGWGISVPVSTPLQGTLKVRSRTEARRVGHLNTLGLAW
                     FYELRRYGLPTGSTYLPDFWLTEVPVAQAALELGSTPTKKEILAWLVKTPHWIEDVKG
                     WFQPKERSWKKIHRFVAEYPNKPFSVVVMDGKNPRRVFGQVPELLECPNVSQRASACC
                     LASPPA*"
     gene            9938..10906
                     /locus_tag="LSDeep1_scaffold_42_prodigal-single_14"
     CDS             9938..10906
                     /product="id=3954252 bin=GWB1_Spirochaetes_59_5 species
                     =unknown genus=unknown taxon_order=unknown
                     taxon_class=unknown phylum=unknown
                     tax=GWB1_Spirochaetes_59_5 organism_group=Spirochaetes"
                     /codon_start=1
                     /transl_table=11
                     /translation="MAVAFSPGQTLGRRDLDIFLSNTGGNAANAYNITYAIYYVDPSD
                     SSEVLIGSATRTPVNPAVGEYYASLQVPSTSTAGDYRVRWTINEFSGSPSQQVVQEWA
                     VVASSALTATSYSTSEQAMIDKLRILLRDNNPDKNYHFRPPEHEGDINAYNQVFGFVW
                     EDSELIEYINMALDMWNMSPPETESLSTIDKLLTQKTVWKTPVLWGAVYHALLALAIN
                     WVHDEFDYSIGGVSLSIEKSSKYESLKQNAEGQFEKAQESKARTTKYLRGLRQPRFGA
                     GARSSFGPYTGRNVMSPRNFVVFMLGLGYPLWEALSHVSHLPSLLA*"
                     /db_xref="GWB1_scaffold_7306_7"
                     /db_xref="86113129"
     gene            10875..12197
                     /locus_tag="LSDeep1_scaffold_42_prodigal-single_15"
     CDS             10875..12197
                     /product="Csr/MutH/archaeal HJR family nuclease id=3954253
                     bin=GWB1_Spirochaetes_59_5 species=Marseillevirus
                     genus=unknown taxon_order=unknown taxon_class=unknown
                     phylum=unknown tax=GWB1_Spirochaetes_59_5
                     organism_group=Spirochaetes"
                     /codon_start=1
                     /transl_table=11
                     /translation="MSVICPHCSREFKGEKLNARHLSKCDPSSKPPVPPCLCGHESTS
                     LTQMKRHRRDCSTWQSRDKKALASARREATSLDRYGIKHATKTPEALAKQAATNKARY
                     GAENVFSREASTFDQVQASLDGRRFRPDVSPFADPEVQARSRATMVERYGVENAQQVP
                     EVRARTSATMQARYGGSLMASPELAEKSRETNEARYGDAFPQRTAAVKERQRQTNLER
                     WGVEWTGQHPDIRARQLATHHERYGSHWFASDEGKEAIRAAMLEKYGVDHPAKMEGFW
                     DKVVATFQERFGVDHPLQLPEFRAKQRATNIERYGNPFPGLCSKGMNGLETKLFDLAP
                     EGALQFTGDGAFWKRLPHLGRFKNPDFIVPGPDPEHPFRGVTKVVEAFGDFWHSRIFT
                     GKAPFAHEQELIDAFADIGIECLVVWESELKADPSEVQERLVAFLSGA*"
                     /db_xref="GWB1_scaffold_7306_8"
                     /db_xref="86113130"
     gene            12201..12422
                     /locus_tag="LSDeep1_scaffold_42_prodigal-single_16"
     CDS             12201..12422
                     /product="hypothetical protein"
                     /codon_start=1
                     /transl_table=11
                     /translation="MTPQEQLRHTIQQALEAASGKITMVQGLEELTAALAMFTVAEGL
                     GREVVKRGFDLKCDQFADLMLLGSTPAEA*"
     gene            complement(12502..12813)
                     /locus_tag="LSDeep1_scaffold_42_prodigal-single_17"
     CDS             complement(12502..12813)
                     /product="hypothetical protein"
                     /codon_start=1
                     /transl_table=11
                     /translation="MKTAREWAEARNAETLARVEASNGAITGYSLIPTDESYFTRLGV
                     STAAEIEAYFVKVEAQEDEKEARKASYDRNWVADEVTEAPVAEPLRQSPFANLANLLK
                     K*"
     gene            complement(12871..13371)
                     /locus_tag="LSDeep1_scaffold_42_prodigal-single_18"
     CDS             complement(12871..13371)
                     /product="hypothetical protein"
                     /codon_start=1
                     /transl_table=11
                     /translation="VKTARITYSGPESSDEAGLSTSTPGGVVFRANIPNPEFDPEDFY
                     VIRGVKKWWDKPEKTVAYLTISPSSKREGKTHSVGQAWTDPDFRRQGVMKHLYEKAHK
                     WAKSRGSRLCSGWVQSREMDRYWRQLEDRGQAEGYEDKWTKHNVGDRGWCRNAAQRIA
                     DRWLEG*"
     gene            complement(13372..14196)
                     /locus_tag="LSDeep1_scaffold_42_prodigal-single_19"
     CDS             complement(13372..14196)
                     /product="Putative uncharacterized protein id=3413203 bin
                     =GWC1_Spirochaetes_27_15 species=Pseudoalteromonas
                     atlantica genus=Pseudoalteromonas
                     taxon_order=Alteromonadales
                     taxon_class=Gammaproteobacteria phylum=Proteobacteria
                     tax=GWC1_Spirochaetes_27_15 organism_group=Spirochaetes"
                     /codon_start=1
                     /transl_table=11
                     /translation="MPSTIRRGSKGSDVVKCQEALIAKGYKLTADGDFGGGTEKIVMQ
                     FQKAQGLGADGVVGQGTWSKLLAGDSAPKGSAAPSPIPPVIAHAQSLGHKVWGDPWRL
                     WLFGIRSKSRNANAFDDTFGCAYVDDKGLWQVSYWPATTDPGTHWLLNPMNSAGCAIL
                     VPGQYLDTWKIGKHGGKYDALTQQAGEVKVYRDGSKDNKLDLDPKTIMSGYFGINLHA
                     ATQREDGVSTNVDKWSAGCQVHASDAGFDQMMDLAKKQQSKTSRDTFSYTLMDQWW*"
                     /db_xref="gwc1_scaffold_709_9"
                     /db_xref="hch:HCH_06774"
                     /db_xref="86349336"
     gene            14282..14503
                     /locus_tag="LSDeep1_scaffold_42_prodigal-single_20"
     CDS             14282..14503
                     /product="hypothetical protein"
                     /codon_start=1
                     /transl_table=11
                     /translation="MTPQEQLRHAIQQALEDVSGKITMSQGLEELTAALAIYVVAEGL
                     DVEMVKKGLDIRCGQFQQLLMLGQVPADS*"
     gene            complement(14482..14862)
                     /locus_tag="LSDeep1_scaffold_42_prodigal-single_21"
     CDS             complement(14482..14862)
                     /product="hypothetical protein"
                     /codon_start=1
                     /transl_table=11
                     /translation="VTKTKRTKPPLSTHHWSWRIDIENRQRNSHGFIEFLWYSPLAVF
                     FSACWVAGPTPQRKVSGPPLLVSLRGRQVGRHKCLDDAWTQSLSLCKKAPAECRSDVL
                     DNLEALHDTIYGRGKYVPYESAGT*"
     gene            14994..15200
                     /locus_tag="LSDeep1_scaffold_42_prodigal-single_22"
     CDS             14994..15200
                     /product="hypothetical protein"
                     /codon_start=1
                     /transl_table=11
                     /translation="MRRRGDWIHIEDVMVHRVSTVSEYKAKLGAPESEDPANKVVPMW
                     SLVRHHTAAVPGIRSMRELVSRAA*"
     gene            complement(15197..15718)
                     /locus_tag="LSDeep1_scaffold_42_prodigal-single_23"
     CDS             complement(15197..15718)
                     /product="hypothetical protein"
                     /codon_start=1
                     /transl_table=11
                     /translation="MDISREDLLLASQLLNDLNPELATRLKAGAGSDQELWVCSWGVG
                     GRGGSVEGGFVVDQVGFELMTWCKENRIPHNLGEVLGKHSQVVFNMMNLHIAPISDDE
                     RVQLGEGAVDGWEHLEGDHFISGFIEQKMEDLYQPDELREACNAAKTSAQQAAFLQKH
                     YLEHMPKWLESYR*"
     gene            15786..16178
                     /locus_tag="LSDeep1_scaffold_42_prodigal-single_24"
     CDS             15786..16178
                     /product="Ydg n=1 Tax=Burkholderia pseudomallei Pasteur
                     52237 RepID=A8KSX5_BURPE"
                     /codon_start=1
                     /transl_table=11
                     /translation="MPSLRSQVIRLANSNSALRPQLLPLLQREAVSVKVAGRFPLGRT
                     VMTRSVAQDARQSPELAMFVQECLQRHGRADWGDVKGEDRRMNDDALKKGQEDRILSV
                     YKNPGGDDIWIITEWDRSATTVMYPSDY*"
                     /db_xref="UniRef100_A8KSX5"
                     /db_xref="X1MV59_9ZZZZ"
                     /db_xref="cbw:RR42_m3806"
                     /db_xref="A8KSX5_BURPE"
     gene            16204..16887
                     /locus_tag="LSDeep1_scaffold_42_prodigal-single_25"
     CDS             16204..16887
                     /product="hypothetical protein"
                     /codon_start=1
                     /transl_table=11
                     /translation="MSSLRSAVIHLAQADPELRPHLLRLAVRGTFVDVKAMPDFLKDI
                     LKRVFRYGRQSVEVISSSTVDTGGAAFEGNRSVMIVVNLTNGRYKELRGSWGGGNPYD
                     PQLIDQQATIPIPPNSAVISGERGGRGTFARVYVHPSNMTPLLGDGEAEVQLSEDAIK
                     ALNAIDGLKGGMYRREYFDRAGIGEYALSNPVIQELIEAGMIKATRSGAMRTTTKGQN
                     YRSQNKRYV*"
     gene            complement(16889..17218)
                     /locus_tag="LSDeep1_scaffold_42_prodigal-single_26"
     CDS             complement(16889..17218)
                     /product="id=3954338 bin=GWB1_Spirochaetes_59_5 species
                     =unknown genus=unknown taxon_order=unknown
                     taxon_class=unknown phylum=unknown
                     tax=GWB1_Spirochaetes_59_5 organism_group=Spirochaetes"
                     /codon_start=1
                     /transl_table=11
                     /translation="MRQPRTKKPAGSDLYVIQQHTTGAVKIGRTGNIKRRLRELLTGS
                     PYRLKCILLLEGQGYLERRMHQALRGFESRTSKGEWFDYEGLPSLPNWIYEQLDIEDM
                     DTWWVSP*"
                     /db_xref="GWB1_scaffold_7306_28"
                     /db_xref="86113152"
     gene            complement(17318..18079)
                     /locus_tag="LSDeep1_scaffold_42_prodigal-single_27"
     CDS             complement(17318..18079)
                     /product="hypothetical protein n=1 Tax=Gracilimonas
                     tropica RepID=UPI000382E8A7"
                     /codon_start=1
                     /transl_table=11
                     /translation="MAASLCTKNPATRAQVEAIPTPAATESYQPVSYKDFLELLEDVF
                     NQHGMFIDSERYGLSNEGNQLFGVWTLMDEDGNPIMASDGKTQMAVGFRTSHDKTLPC
                     GIVTGGNVFVCDNMMFNGADDQVVRKHTKNVLRDLQAKIEMAASNARPSFARITAEVE
                     ALRNVELTDRDFYYFLADLLRTDAINRNLFGKAASLWAKPPHDEFKGRDLYCAYNAVN
                     EALKVSQARDMAGRHFGLHSMALKWAEENTPVATA*"
                     /db_xref="UniRef100_UPI000382E8A7"
                     /db_xref="sat:SYN_00492"
                     /db_xref="89255622"
                     /db_xref="UPI000382E8A7"
     gene            18328..18975
                     /locus_tag="LSDeep1_scaffold_42_prodigal-single_28"
     CDS             18328..18975
                     /product="id=3256088 bin=GWB1_Spirochaetes_59_5 species
                     =unknown genus=unknown taxon_order=unknown
                     taxon_class=unknown phylum=unknown
                     tax=GWB1_Spirochaetes_59_5 organism_group=Spirochaetes"
                     /codon_start=1
                     /transl_table=11
                     /translation="MSDALLRSRLIRLASDTPEFRKELLPILAGGSEEPDEPEESEEE
                     EDDDDDDSEDDSDKSASLRLARNLRLLSPEDRHLASGLLRLAQKMPSQRSKLLGLVTA
                     SLKSAKWDPKQIGEEKPGPLKKQPDESYLDGEFTQQEFLELREKQQGGNLASPDKFAS
                     EAELRRNLIRLAHANPKLRSKLLPLIAGCEKLPNEKMQQLCEEKKKEGDKDEKKS*"
                     /db_xref="GWB1_scaffold_2035_5"
                     /db_xref="86110468"
     gene            complement(18995..19936)
                     /locus_tag="LSDeep1_scaffold_42_prodigal-single_29"
     CDS             complement(18995..19936)
                     /product="Abortive infection protein id=1748020 bin
                     =GWE2_OD1_46_68 species=GWE2_OD1_46_68
                     genus=GWE2_OD1_46_68 taxon_order=GWE2_OD1_46_68
                     taxon_class=GWE2_OD1_46_68 phylum=OD1 tax=GWE2_OD1_46_68
                     organism_group=OD1 (Parcubacteria)"
                     /codon_start=1
                     /transl_table=11
                     /translation="MPINLHVLPGLTYKTRADFKSETCSYSIALDGILAEGPWQDYSE
                     EGIWRNFNHHEEVDRMATRASCAQVSMAIRGGLFETFRDEQGPKAEVWVNDCDEDVCL
                     AWWLLSNHTQAKPLSNPRLNRLLDVVDRLDTTAGAYGYDKDEPILTEIAWVFDPYRRF
                     RNSGRFRNLDPNDFRGVIEDVALRVGLHVVGKGRSQALDLRYELLSNGGSFSVVREIG
                     AQARLALFGDGITAFIALRADGSLAAIGRKSADIPFPLERVFQALNEKEGCDPGDAWG
                     PVVEGATVGGPPRTSGTSLSLKEVCQVIRDVEGPGSP*"
                     /db_xref="gwe2_scaffold_1037_9"
                     /db_xref="88726933"
     gene            complement(20027..21616)
                     /locus_tag="LSDeep1_scaffold_42_prodigal-single_30"
     CDS             complement(20027..21616)
                     /product="von Willebrand factor type A n=1 Tax
                     =Anaeromyxobacter sp. (strain K) RepID=B4UFP8_ANASK"
                     /codon_start=1
                     /transl_table=11
                     /translation="MSKTPTSDLFTTLMARENLKHDEDHEPYGLVSFNPPTMPESERA
                     PLDLAVALDRSGSMDGGVNSKMEMAKRSLLKLIEHLTPSDRLSLVIFDTQIDTILEPT
                     KMTPENKKTAIQALNQVNSRGGTNLSGGLLQAIDCLSDKGVKGTVRRCLLFTDGQANA
                     GIQNAEGILMAANKTRGSTPISTFGYGTGCNSELLEQLAVDGGNYHYIDTPDKILSAF
                     GVELGGLVSTYGQNVQVTLTPTEGVEILGVLNDLSVKENDDGTVMVTCDDLLAEQPYH
                     LVLHLKIPSRKNTHPRGVKVVTAVAKFYDVANTTPVELTTAMKVKFVKNGQADTKDNP
                     IVMEEVALQKIVQAQAQAMDHANAGNWAAAQGVMINAAAFSADVGTTRSVLLGDAARG
                     MSQDYFSSHTVYEAGGAQKSRATKGILRRRSGGSKGLDVGGVNLDSMYANEAQTGTRA
                     VFEDNTGTGDVPADLLNLVGTPVGTPVDVGPMNIGIGVLNPQGIKSLDLQTDNKVKVN
                     SSDENSKNSKNSLSKSRSNRW*"
                     /db_xref="UniRef100_B4UFP8"
                     /db_xref="ank:AnaeK_3969"
                     /db_xref="B4UFP8_ANASK"
     gene            21970..22497
                     /locus_tag="LSDeep1_scaffold_42_prodigal-single_31"
     CDS             21970..22497
                     /product="hypothetical protein"
                     /codon_start=1
                     /transl_table=11
                     /translation="MGNANIMRELDSGHWAETNPAACPCRGSGWLLSDWDTHHKCPLH
                     FQGQPHSEDDGGEDFDYEAADLANYRAAYVEFRRRSGLSPMEMIRSAALVMEGKPSPA
                     AWVNAAELVACEIVSNELDQRALAAGYSCRLEAAWAAEAAVEAGARHRGMDPDVYAPY
                     GSPERADADAWYPNR*"
     gene            22607..22927
                     /locus_tag="LSDeep1_scaffold_42_prodigal-single_32"
     CDS             22607..22927
                     /product="hypothetical protein"
                     /codon_start=1
                     /transl_table=11
                     /translation="MAHDLTTHATWTCGSNMSWSTEVIGSRGDIYTVSYGATPHGIYQ
                     YDWDCSCPARKPCKHIKAVQASGARCGWNGTLEVGAEAARRDDGSPCCPDCGGDLTAI
                     NVGV*"
     gene            22929..23420
                     /locus_tag="LSDeep1_scaffold_42_prodigal-single_33"
     CDS             22929..23420
                     /product="hypothetical protein"
                     /codon_start=1
                     /transl_table=11
                     /translation="MNTVYCKFCGNNQVESDPDVRLPCCPDCEARITALGQAGVFFRE
                     AIEQYGRCCSGLSGEHLYLHSEGFDSDYEAAGMRVEVEAGVNFHADGATCYWLFDNDS
                     TCHSEEFGDMIPYDAADFWEQVEKLVGTAAEVAFDSDVLTCEHCGYHYHVGNDDHDDC
                     GEE*"
     gene            23466..24422
                     /locus_tag="LSDeep1_scaffold_42_prodigal-single_34"
     CDS             23466..24422
                     /product="hypothetical protein"
                     /codon_start=1
                     /transl_table=11
                     /translation="MRVAKRWLAAKYDPFRLQTPEDVLSTHLYTVHPTEDDLSRDVRG
                     DYTAKTALLKRARAWSLDKFVDHMERHAWNNRIEELRSSLVENPLLYMVRVKGRTKDR
                     GNTFEKDIPRLREHLQEFYKYEKWADQWELVVKPRPKSDYRRLEDLEAMRKERERAWA
                     KLYKELRDLKPEIKVEHSSGYAIHILVFDQDVAVGGIMAEYIERTDFNRIPALKGEIV
                     LSGGCWEDIQKLAGQFGDGEVWSIPKATLWPEYRGKGIGFDLYEKVVSMLKGMRGPVY
                     LEAHECLRNQWGTMGATSPDAHRVWKKLVTRYPSSGTVIAVV*"
     gene            complement(24516..24589)
                     /locus_tag="LSDeep1_scaffold_42_prodigal-single_trna_22"
     tRNA            complement(24516..24589)
                     /product="Undet"
     gene            complement(24855..25460)
                     /locus_tag="LSDeep1_scaffold_42_prodigal-single_35"
     CDS             complement(24855..25460)
                     /product="Sulfur carrier protein adenylyltransferase ThiF
                     n=1 Tax=Myxococcus sp. (contaminant ex DSM 436)
                     RepID=U2S7Z5_9DELT"
                     /codon_start=1
                     /transl_table=11
                     /translation="MTNKLPLIIVCGLGNQGSHYIWLSRNFAARQRGIDYDRVEAKNV
                     QSQAHTLMGMGQGKVPALTQMMQGLFGFRMEGVQRKIEAVNVAALLGEADLVVDCLDN
                     WTARKIITEFTREQGIPCVHAGLDQNGTYGHVVWDGHFRIEGQDGAEQEATCEDGENL
                     PFNVSVAAELTQAVQRWLRDGTRMQSTVTLAGIRRDFLSPK*"
                     /db_xref="UniRef100_U2S7Z5"
                     /db_xref="A0A0F7DYM6_MYXFU"
                     /db_xref="mfu:LILAB_01280"
                     /db_xref="U2S7Z5_9DELT"
     gene            25546..26358
                     /locus_tag="LSDeep1_scaffold_42_prodigal-single_36"
     CDS             25546..26358
                     /product="hypothetical protein"
                     /codon_start=1
                     /transl_table=11
                     /translation="MPQTTFSDVVRVASTMPKGSARKELVMKLRAAKLEWDEDERKRL
                     RRDNDDGFLLVPEGSIVGAHLNLNKRPFFNLKRPRKQGGRSDFPMETMGHVRALVLSR
                     AYFYVGLTGSKKTALGGSQKSPYAGPVGRLTAAEVPEGGFGSVPSSGSSVLTFNPRAF
                     PEYRSLFFCVNQDTPVDGAGDVIMRDWKLWASGPHAMSDAKIHERLEALGLNPDDMGS
                     GARVASFMESEGVRPWTPTFNDDPMYTAVRSDLIRLAYQHDEARRYLLPLLR*"
     gene            complement(26362..26688)
                     /locus_tag="LSDeep1_scaffold_42_prodigal-single_37"
     CDS             complement(26362..26688)
                     /product="hypothetical protein"
                     /codon_start=1
                     /transl_table=11
                     /translation="MNLIQTEGTDIYSTHAVVELTSFRSQHGTAPVPLPFEVTTRQVG
                     GETVTELSNPTEILEAVQEMLRAGQMHGITADPTANLTGFQAVAFSANGEQPNRVLIR
                     PEAKFG*"
     gene            complement(26692..27147)
                     /locus_tag="LSDeep1_scaffold_42_prodigal-single_38"
     CDS             complement(26692..27147)
                     /product="hypothetical protein"
                     /codon_start=1
                     /transl_table=11
                     /translation="MYGEKEASVVLDFEGNPLLWWLPEGRSAGYIPPKRERAEDIDIL
                     LRFIIENHEIVWGVAHTHPGSGITGPSWIDLETFAGVETAISKPYPADYTRLPWWIAT
                     SDDLVLCKWCGPGPLDYSCNPVDFRWQARNEGWLNTLREHTSTTDPEEG*"
     gene            complement(27149..27346)
                     /locus_tag="LSDeep1_scaffold_42_prodigal-single_39"
     CDS             complement(27149..27346)
                     /product="hypothetical protein"
                     /codon_start=1
                     /transl_table=11
                     /translation="MTTEMNWEIIHEDKQGNKQASAEVQRTSVPGGWLVRQVFLDYLG
                     NLNNVGGITFVPDPKHTWDST*"
     gene            complement(27336..28352)
                     /locus_tag="LSDeep1_scaffold_42_prodigal-single_40"
     CDS             complement(27336..28352)
                     /product="Uncharacterized protein id=3822729 bin
                     =GWB1_Spirochaetes_59_5 species=Cystobacter fuscus
                     genus=Cystobacter taxon_order=Myxococcales
                     taxon_class=Deltaproteobacteria phylum=Proteobacteria
                     tax=GWB1_Spirochaetes_59_5 organism_group=Spirochaetes"
                     /codon_start=1
                     /transl_table=11
                     /translation="MGWADLLATNETVTVPWTGGRSLAHAGRRFQLKGRLPREHGWHE
                     FEIGGSKVATWKGEGQPDWTYDQKRPAFHGYLVGNRVILDGAQVSTDPTRIAEQTEEV
                     FLIPEGLGRFIRVLVCKDEEGNLIFVRQEFPKGPEPMVQAAFLDKKEIVHDIPNVTPA
                     LDLAFRFESWARAEVARLRAEAEARRAAEEAARLAELEAAERERILAEQREALMKQVG
                     TADGRRELAKVDFGEAAKAALAMTDSELLDWKEGGNRGEAVVQFRYRGRRWECLVQKA
                     TLGIIDSGICLTDHATGESYDQRYSLETLPTVIGEAIDTRVLVVYRRVDNHRNYYEDD
                     YDDY*"
                     /db_xref="GWB1_scaffold_5415_8"
                     /db_xref="86110602"
     gene            complement(28356..29246)
                     /locus_tag="LSDeep1_scaffold_42_prodigal-single_41"
     CDS             complement(28356..29246)
                     /product="Uncharacterized protein {ECO:0000313|EMBL
                     :KKL26267.1};  TaxID=412755 species="unclassified
                     sequences; metagenomes; ecological metagenomes.;"
                     source="marine sediment metagenome.;""
                     /codon_start=1
                     /transl_table=11
                     /translation="MVYGVVYRITCSVNRKCYHGQTVNLKARWPQHFRAGSQCVALKA
                     AIRKHGRHHFTCDVVATAASQEELDLLEKQFIASSLAPFGYNIQEGGANGPTSEATKK
                     KISVAVRKAYENPALRAKVGQAVREAMAQPHIKKKVRKAAKKRANRPEAKARARDTML
                     SLHADPDKREQQRDALRESWANLSPEERIARIQNQKDAYTPEVRERLGDISRETQARP
                     EVKANHRKGVRDSWTLERRAAASSRMKALHEEPEAKEQRGRTISKALNTAEAKLKMAR
                     RRRRGESVEEWEHRIHLKEN*"
                     /db_xref="A0A0F9CIK9_9ZZZZ"
     gene            complement(29265..31223)
                     /locus_tag="LSDeep1_scaffold_42_prodigal-single_42"
     CDS             complement(29265..31223)
                     /product="Uncharacterized protein id=3822726 bin
                     =GWB1_Spirochaetes_59_5 species=unknown genus=Myxococcus
                     taxon_order=Myxococcales taxon_class=Deltaproteobacteria
                     phylum=Proteobacteria tax=GWB1_Spirochaetes_59_5
                     organism_group=Spirochaetes"
                     /codon_start=1
                     /transl_table=11
                     /translation="MTQNDPNHVQRVEGLGPAERLIATMTNPTDHLVHNSNGILSTDA
                     RHNIGVRWVRASHKDIEGEGRVVFRLDRQRNKKGKEVTKRVRVGVVGDDGIIRDGARV
                     VGEYRKAGLYPEVAVWMYQSIADIWKDDPEFVAHWASWAFPREHKDMKVMLAAFLLAQ
                     ADRVGAAIKDGEDTFYDDDFRAIGEAMLLLHGKGKNGFDTKLVTRVGQVLKIPGIREI
                     NAKLGFGNSDKHPHLGRYPKTVERWLRHRELNTKILDGLVRGGQKKMVRGLAASVRYK
                     PTTPMFFDKLDWNQKQSKDGRRSMALGEQMSSGAVDWSGLSEAEVCEKITAERLSSKV
                     VVSRIAHLGGWTRAVMAACIDAGMSNRDIELYSLSLEDLGLLDVPAYRKKWETALAAN
                     KSDMRAANLAKNMRKAENVAVMEEAADTTARAVMEEALKGIVIGFVIDISPSQQNAIE
                     ESKKFIQKLIPCFPQEKFFASAFHSNPKPLSFPAWNRAAIAKVVGRLTCTGGTRYGEG
                     INGLVQAGMVVPNDHDLVLFIVGDQEDGSRTLERAIQARGLHPTAIVWHQTPSGMGYG
                     GGRMVNDGAVTQASAALGIPLIRMDLLKDAVDAADPYTFLRTLRDLIKSTPVAAARQF
                     APVAQRPRFTLVEEILKTDLLEKPIYAV*"
                     /db_xref="GWB1_scaffold_5415_6"
                     /db_xref="msd:MYSTI_01636"
                     /db_xref="86110600"
     gene            complement(31360..31998)
                     /locus_tag="LSDeep1_scaffold_42_prodigal-single_43"
     CDS             complement(31360..31998)
                     /product="hypothetical protein"
                     /codon_start=1
                     /transl_table=11
                     /translation="MEHLRPSATARLVLDPPGRGTSRFWAVLMADEGFYLLYKNWLPQ
                     HPAAWESDSPGGWRSSILDLSRREKGKDLVPRLAWVPLELRPSQWGPHISVIFGEHPR
                     KNGDLWSIRSKITQLEARGPSRTLDRLYEDWDRKTRGLTVPSILEGRPVRFEYDPESL
                     NRSPKGRWCFHAFTEAAAELRSFFGLNPRIPRHSAPLHLTVGKEDSRGGAVR*"
     gene            complement(32045..32134)
                     /locus_tag="LSDeep1_scaffold_42_prodigal-single_trna_21"
     tRNA            complement(32045..32134)
                     /product="Ser"
     gene            32191..32409
                     /locus_tag="LSDeep1_scaffold_42_prodigal-single_44"
     CDS             32191..32409
                     /product="hypothetical protein"
                     /codon_start=1
                     /transl_table=11
                     /translation="MAVIRPAPMVLPPSRTAKLLEASKPAGFWSETLMWTRSPGITTW
                     MSSGMVTVPVMLAVPNYFFLRFQLSFIL*"
     gene            complement(32370..33155)
                     /locus_tag="LSDeep1_scaffold_42_prodigal-single_45"
     CDS             complement(32370..33155)
                     /product="Putative Seg-like homing endonuclease GIY-YIG
                     family n=1 Tax=Acinetobacter phage 133 RepID=D9I671_9CAUD"
                     /codon_start=1
                     /transl_table=11
                     /translation="MHYTVYKTTNTINGKFYIGAHRTIDPDDDYIGSGKAIRRAIQKY
                     GKESFQKTVLFVFDNPDDMMTKEAELVTQAVVDNRDSYNLIPGGYQGNRYYQALKNIP
                     PEKRREWARRAYNAREITRDQLVEWGRKGGAISGPARSQAWLEDFAAKGREAQGGNMR
                     PPCWEGQTHTEEAKAKISRAAKKRMRSQGNHCLGTRWVWHPEDGEKKIPKTNPLEPGW
                     VYGRHPKTTKKLKDNSTKGRKDSPETRALKSQRMKESWKRRKK*"
                     /db_xref="UniRef100_D9I671"
                     /db_xref="D9I671_9CAUD"
     gene            complement(33227..34420)
                     /locus_tag="LSDeep1_scaffold_42_prodigal-single_46"
     CDS             complement(33227..34420)
                     /product="Elongation factor Tu n=1 Tax=Asticcacaulis
                     biprosthecum C19 RepID=F4QLU0_9CAUL"
                     /codon_start=1
                     /transl_table=11
                     /translation="MNEEKCHVNIGTIGHVDHGKTTLTAAITAIQAARGLGLAVAFDK
                     IDKAPEEKARGITINTAHVKYETDTREYAHIDCPGHADYIKNMITGAAQMDGAILLVD
                     GSQGPEPQTKEHVLLASQVGVKNLVVFVNKIDMTDDEELLDLVEMEAGEILEQYGFED
                     VTFVRGSALKALEAIQATGDPDHPDCLCIQALMDAIDADFPDPVRDHTSPFKMSIEGI
                     HTIQGRGTVVTGRIDRGSIKVGDKVEIIGLDKPGEKAREVVCTGTQAFHKDVSVAKAG
                     WNVGILLRGVKREEIVTGQVIAAPGTIKSHTEFEADFLTLTAKEGGRAKPFKTGYQPQ
                     VFFGTANITVTVTLPDDVQVVMPGERAKLSFLLQKPAGFDVGSNFAVREGGRTIGAGR
                     VLSVK*"
                     /db_xref="UniRef100_F4QLU0"
                     /db_xref="F4QLU0_9CAUL"
                     /db_xref="dti:Desti_5260"
     gene            complement(34528..34615)
                     /locus_tag="LSDeep1_scaffold_42_prodigal-single_trna_20"
     tRNA            complement(34528..34615)
                     /product="Leu"
     gene            complement(34622..34706)
                     /locus_tag="LSDeep1_scaffold_42_prodigal-single_trna_19"
     tRNA            complement(34622..34706)
                     /product="Leu"
     gene            complement(34766..34844)
                     /locus_tag="LSDeep1_scaffold_42_prodigal-single_trna_18"
     tRNA            complement(34766..34844)
                     /product="Pseudo"
     gene            complement(34928..35014)
                     /locus_tag="LSDeep1_scaffold_42_prodigal-single_trna_17"
     tRNA            complement(34928..35014)
                     /product="Leu"
     gene            complement(35057..35147)
                     /locus_tag="LSDeep1_scaffold_42_prodigal-single_trna_16"
     tRNA            complement(35057..35147)
                     /product="Ser"
     gene            complement(35152..35238)
                     /locus_tag="LSDeep1_scaffold_42_prodigal-single_trna_15"
     tRNA            complement(35152..35238)
                     /product="Tyr"
     gene            complement(35243..35331)
                     /locus_tag="LSDeep1_scaffold_42_prodigal-single_trna_14"
     tRNA            complement(35243..35331)
                     /product="Leu"
     gene            35765..36109
                     /locus_tag="LSDeep1_scaffold_42_prodigal-single_47"
     CDS             35765..36109
                     /product="hypothetical protein"
                     /codon_start=1
                     /transl_table=11
                     /translation="MPDEIPPQPVHVAAAPMIETPGQVAVPKWAVSVVGTVFMTLLLA
                     SGGWVIRTWDAPERIATLESEVSSLKDTRAAEKLQAQEKLSKIHEDVALMQKDVESIN
                     GHLDFITARLTQ*"
     gene            36106..36537
                     /locus_tag="LSDeep1_scaffold_42_prodigal-single_48"
     CDS             36106..36537
                     /product="hypothetical protein"
                     /codon_start=1
                     /transl_table=11
                     /translation="VRQTLLLVMFLVGCMARAEDPPAESQQAQVQVQVEDAAETISKT
                     ADSMRALVCRFKDVDALAAKAPDIPSGWAVPKLLVYEAEGSTCSQIPSRQQAELVARA
                     ACEAAPMDSEAPAVQCSWTVEEVWAHKGGPPAPDGDDDSSP*"
     gene            complement(36526..37092)
                     /locus_tag="LSDeep1_scaffold_42_prodigal-single_49"
     CDS             complement(36526..37092)
                     /product="Probable nicotinate-nucleotide
                     adenylyltransferase n=1 Tax=Clostridium sp. CAG:413
                     RepID=R6NQF6_9CLOT"
                     /codon_start=1
                     /transl_table=11
                     /translation="MRIAVYGGSFDPVHVVHEAVPRDAAEVFDLVLVVPAYNHALKPD
                     GHTASYTTRMAMTEAAFADDPRIVVSQAARWLWEREESTYSYDLLAMFQAQYPNNELF
                     LLVGSDILGECHKWHRWGDILKEFGIFVVGREGSLDPTLDLYDRLDKTYPDVSATEIR
                     RHLAVGESVEGLVSPAVMNFLGVYRSGG*"
                     /db_xref="UniRef100_R6NQF6"
                     /db_xref="cmr:Cycma_2566"
                     /db_xref="86599522"
                     /db_xref="R6NQF6_9CLOT"
     gene            complement(37089..37325)
                     /locus_tag="LSDeep1_scaffold_42_prodigal-single_50"
     CDS             complement(37089..37325)
                     /product="hypothetical protein"
                     /codon_start=1
                     /transl_table=11
                     /translation="MRMSDWNKGEASFAREYARSLLVNWAKQCLVNENGEFILLHDGD
                     ATFVEVARERKWVSKKELKVLGAGFTAAAGFLKR*"
     gene            37393..38253
                     /locus_tag="LSDeep1_scaffold_42_prodigal-single_51"
     CDS             37393..38253
                     /product="hypothetical protein"
                     /codon_start=1
                     /transl_table=11
                     /translation="MPTLRSKLIRLAHENPNLRGDLLEVLTAGQERMAEHRVTATSQD
                     TKDFLTWVFLREARGEKKPLSDAEFRRTLKRLGVGIREKTPERKKGDLTKGEYIRPDK
                     HKCKSEENMEACEQYHGEYGEVIEVSSSGVTVRFLKPRREDVEFEGKASGAKTGIYRS
                     GSPESMEQLSKSIMVEVVYIKDKSAPPKVDKLRMEEVDSYLRKQEGRDARYYTGPVSM
                     AAVNKAGQCYLAFKPQQRDGYANVNPSKGKMLYIGKMNKRPNFRQELEEWTWDPSDDE
                     LMEKFEEGLG*"
     gene            38290..38601
                     /locus_tag="LSDeep1_scaffold_42_prodigal-single_52"
     CDS             38290..38601
                     /product="hypothetical protein"
                     /codon_start=1
                     /transl_table=11
                     /translation="MSTDKSETTDTPAETTEADVMGELSPDEMVQLNALRRAAHDYTF
                     QVGQTEIRKARLIQMLNSTEERAQTILNAAAKRMQIPEGTAWVADPDGKVRLQPEQPG
                     A*"
     gene            38620..40023
                     /locus_tag="LSDeep1_scaffold_42_prodigal-single_53"
     CDS             38620..40023
                     /product="id=3081517 bin=GWB1_Spirochaetes_59_5 species
                     =unknown genus=unknown taxon_order=unknown
                     taxon_class=unknown phylum=unknown
                     tax=GWB1_Spirochaetes_59_5 organism_group=Spirochaetes"
                     /codon_start=1
                     /transl_table=11
                     /translation="MPAGWDPGEGEFPWPPQNVQVMSPLMAGALDLRWDDPSLYAIGD
                     GTSGGRSNSSWNILGVNIYRSDDGERGPYFRLNTYPIGALQYRDATDNVPIVDEVVHW
                     DTSWTSKGDTSNNRRWSFKTTKFPAVKQSGQAVAANTPSDVILKIDGVIVPVEAVFGP
                     TGEVTLINMKIWDPARETLIDATLPSATSAVTISYWWNRNMVTGRLDSQRKRFYRLTT
                     VAVAPDGVSTPSNLVETPLDYSEPTTGYAVESMDYIWREAIRRNNWILEQGGERVKLF
                     VRKTVGIHCGCKLDERNLEYNQQPKNRCHDCFGTGFIAGYNGPFDIILAPDDGEHRVE
                     QTDRGRVFRHSYNTWTGPSPAISQRDFIVKQTGERYSVGPVTLPSNRGNILQQHFDVG
                     ALEHEDIRYEVTIASLNALENPETRPTVAKNQSNTEAPYPVGADRQATPMTTDKSNIP
                     EGREQRGRTPAWENTQF*"
                     /db_xref="GWB1_scaffold_16387_9"
                     /db_xref="86111319"
     gene            40087..40293
                     /locus_tag="LSDeep1_scaffold_42_prodigal-single_54"
     CDS             40087..40293
                     /product="hypothetical protein"
                     /codon_start=1
                     /transl_table=11
                     /translation="MIRCSMDSRIEKLDRLRLQLRYHEAESARIHQEVRVLITAMEAE
                     GDPSVKITNRIIEFVRSLRSSRAA*"
     gene            40324..40677
                     /locus_tag="LSDeep1_scaffold_42_prodigal-single_55"
     CDS             40324..40677
                     /product="hypothetical protein"
                     /codon_start=1
                     /transl_table=11
                     /translation="MRKRDHLKAWLNHAALNAGAALECLAHVVVPPQVDHEPVDVESL
                     SKSDPVTEFFVGVGILERPGASVPVNAIHATCPSCDKPLDVVPAEDSSWSLWVHDAGY
                     RQDGWDSEDPPERFH*"
     gene            40677..41012
                     /locus_tag="LSDeep1_scaffold_42_prodigal-single_56"
     CDS             40677..41012
                     /product="hypothetical protein"
                     /codon_start=1
                     /transl_table=11
                     /translation="MARCGRCGLFSKYPEDHHEKKWAGVCLYFQHRITEDELYEKREC
                     VEFFESVPGVTPVEQWSYKLQRDKLGEAFQEARQARREAERGLVIALIGVGLGLAGLI
                     LSGISTFLG*"
     gene            41186..41719
                     /locus_tag="LSDeep1_scaffold_42_prodigal-single_57"
     CDS             41186..41719
                     /product="hypothetical protein"
                     /codon_start=1
                     /transl_table=11
                     /translation="MAGTRRVYGKPWSKLVKKGGFQLDSRTLQRLGRALVRAVRQEAS
                     LEMARNKNKQSGTPESLPDSKKFLDSFSYQIEGRSTVAIVSTWPFIEQLVEGSGPYRM
                     TWLTQQAGIGKVPMTQADGTVIIRTAPKQMANAWVHPGWARHTFIERGVERGRQRMAE
                     IIRDEIAKHLNGGDLLR*"
     gene            41716..42570
                     /locus_tag="LSDeep1_scaffold_42_prodigal-single_58"
     CDS             41716..42570
                     /product="Uncharacterized protein n=1 Tax=Eimeria
                     acervulina RepID=U6GFC8_EIMAC"
                     /codon_start=1
                     /transl_table=11
                     /translation="MREARVECVCQQYRLDDLGLAFTLGQVRFFTESQLKASKELQHA
                     IRAGALSVRWQERCRVKKEERGPIPPFLRPKVRKNRNVATKRQEPSEMDEKTASALAT
                     KAATAAVDMLRKENEETARQVAAQTAAAAKKAAKQASAQAAAAAKSAAEEAVKLVMAS
                     QGASIAAAIQQAVDPSQEGGLTQEALEGAVAKALSQMVTKGKSLTPAEPSSTAAPVAA
                     AAPVEEEDSGPDEPVFIPEDLTAESGKKLTTTTTESSSSGGIDAAAAALKMMQGGGSS
                     RRRKKTDE*"
                     /db_xref="UniRef100_U6GFC8"
                     /db_xref="U6GFC8_EIMAC"
                     /db_xref="btha:DR62_4761"
     gene            42563..43573
                     /locus_tag="LSDeep1_scaffold_42_prodigal-single_59"
     CDS             42563..43573
                     /product="Putative uncharacterized protein id=2929227 bin
                     =GWC2_OP3-like_45_7 species=Archaeoglobus veneficus
                     genus=Archaeoglobus taxon_order=Archaeoglobales
                     taxon_class=Archaeoglobi phylum=Euryarchaeota
                     tax=GWC2_OP3-like_45_7 organism_group=OP3 (Omnitrophica)"
                     /codon_start=1
                     /transl_table=11
                     /translation="MSDKTGKLALGRGLDVGTMNLIAARQLGAKIQHKRMRDAFLALD
                     PGAKKMLKLTGADFVERDEELLILGDAALDLANVFGQEARRPLNQGLIAAGEIDALEV
                     LAIMIKSILGEPTEKNEVCCFSVPAPPRDAPDRDIIYHQGVFEQIVEECGYDAIASNE
                     AMAIIYSECAPELFSGLGFSFGSGMTNVALAVNTIEGMTFSVARGGDWIDAGAAKSLG
                     STRARMCSIKEKGLDLTNPQGREQKALALYYKSLITYAIDQVSKQFKTVQGRFELPKP
                     IPIVLSGGTSLAGGFLEFFTQVFNEQKRFPIEISEIRMASDPLNAVANGLLVQAMQEY
                     AG*"
                     /db_xref="gwc2_scaffold_12353_2"
                     /db_xref="hhi:HAH_4302"
                     /db_xref="87171477"
     gene            43761..44963
                     /locus_tag="LSDeep1_scaffold_42_prodigal-single_60"
     CDS             43761..44963
                     /product="id=3081512 bin=GWB1_Spirochaetes_59_5 species
                     =unknown genus=unknown taxon_order=unknown
                     taxon_class=unknown phylum=unknown
                     tax=GWB1_Spirochaetes_59_5 organism_group=Spirochaetes"
                     /codon_start=1
                     /transl_table=11
                     /translation="MYYHLTEAIQRRFILELRRYWSHHPKYRDLPDHIQGKYSFRERP
                     QRAIILKISSANQVQLSADNYLGIVESHVLLAKVPGYNGLAVEWVREDGRAIQDNNGV
                     FPSSAGIYYLDFTEDDEFYVDPLLEVIDESVSKVDNSTFQLQARPLAGTTRLFEMPGS
                     LPLYEGTNYTLTLDSEGAPTGEIVLLKALGANGFLSADYRYPAASTGPWKLKENTALN
                     RPVPGCILAFGRRAEKGDRVAVVVQRKREPSAMEYGGRWDISLDFEVLARDVHEQREM
                     VDQTVMYLWGIARNRLSTEGIEISNVTMGGESEEPYDETGDDYFYNAQFSVEVQTDWA
                     IHVPMTAMIRRVQPQTHAQASAAAGMSDVELATDEEHQLLAHEQLGLMSFRDPYFKDR
                     TSTFEKIR*"
                     /db_xref="GWB1_scaffold_16387_5"
     gene            45079..45540
                     /locus_tag="LSDeep1_scaffold_42_prodigal-single_61"
     CDS             45079..45540
                     /product="id=3081506 bin=GWB1_Spirochaetes_59_5 species
                     =unknown genus=unknown taxon_order=unknown
                     taxon_class=unknown phylum=unknown
                     tax=GWB1_Spirochaetes_59_5 organism_group=Spirochaetes"
                     /codon_start=1
                     /transl_table=11
                     /translation="VPIYEYRCSDCGVQFEKLVRRMGGEPTLPCPECGTASEKQVSAA
                     AFSFTHVPVGGPRPQNTGVHALDYNADRVIGRDAEQRWKTIEARQSRKQQLMRDNDVS
                     GHDLARSPGGQDYHVMKPEERRASERARNLHSKALSVIEAEKSMKTEKKAE*"
                     /db_xref="GWB1_scaffold_16387_2"
                     /db_xref="sus:Acid_1028"
                     /db_xref="86111314"
     gene            45809..51022
                     /locus_tag="LSDeep1_scaffold_42_prodigal-single_62"
     CDS             45809..51022
                     /product="id=3081505 bin=GWB1_Spirochaetes_59_5 species
                     =unknown genus=unknown taxon_order=unknown
                     taxon_class=unknown phylum=unknown
                     tax=GWB1_Spirochaetes_59_5 organism_group=Spirochaetes"
                     /codon_start=1
                     /transl_table=11
                     /translation="MSFPGNMYAPPGVYTRTNYDNPTIGLLQGLKIPVFLAPGSESLS
                     QADLEMVRGSSATVDQQVVGEDMDGRSVVSISDAGAYTLGAFDGVLTKLQVRNYPIVK
                     GDGTGSTSTSSSSVSVSINDDPVVVLAIDGANGVLTLATAPELGDTVRITYFYNRTDT
                     SFTNDLSDQVTVEAATLYGAVGQSYIITEDESDELLLTVDGTSLILLLTKSSSGWTAA
                     QVVSQINSQVGSTSLVASTYVDNHGATAIKLVADKDIVVGSGSANSVLGFTAASTTAR
                     NKTFYVFHQPIVDGSNGGITTTDTADVTVKVDGVQVIPSSVDGANGKIVLSQAPKSGA
                     TVSVTYHHNTYQDTFDYLAHNNVTDITRCGYAPGRSDFTDETDFVLGTSNGNSIIMWG
                     TSVTTTAGVHTTGAEYFDETQITPTLVDARAYLAPCTAVTDGSVSPPKTSQTVFTVPH
                     VPTTGNGRNSPLGSSLFQTVSNSRIDLPTNRPDLVTAYWGYGVQDAIERGSVTVLSVD
                     STDSKITLASKVPVGASVYCTYYYNTLVDQEYTLTAATAEASGVGTYSISNEAGVSVL
                     APQFGSKSSGLSTVTLQFPSGSERKPDCRIESPLVTTAYVGPVEETVTVTIKNVDSTL
                     GKWSAPNPGPYYFVTGASDKARVQVDGSDVAGSTGHDLSNHQSEAGLGFCASLLGDEI
                     TYDADVGSVTYDILATNNGLVVRVDGVEVTGTSELTATGTAANFVTALNRPTQGEDGT
                     GQANVTATQIILASSASAIDDYYNGWEVVLTNNVPSGTLGLSGTITDYNGTTKVATVD
                     VTFATVPTSTTTYRVYDPDVRPQYVGSTYFTSSVDIASSEYDQIQFRYVGNVDGATSI
                     TVSIGAGTYASATTLAAAVQAGLVTAGVGPTITSGETFQVACSANSNGQLVFKLTKSY
                     TDQTGYIEFITGTAARDFCILAGIDTAASDGAQSKLIDGAIAKRFTIAGDNSSALKND
                     RIVLRNRIMPGAGTLSGHAEEAQCELNVSSGTANSLAGLVANEYGVAGVSAVIKPASL
                     LGRIGLSDGQGSGFSDVRDGQPVTTFYAAGGTTAQNNVFKFTFDGTPVTVSFKDATGT
                     AIASGSSADVPLGPAGTSNTIIDQINDAMAAAGITTPVTLGYLLQEGLGIRMVSALNT
                     SASSIAIGTGSANTVLGFTDNDLAQRVLPSARLVASSLMGGINTSAAESIEDWDESTA
                     ISAEFAATGLAGIVKDASNAEYLFIQSRGASGLGTASSVAWAAAAADDVMSQGTQFGV
                     EAGDGGAGEAGISGFYVTSSDTEDGSGTANDSVLNPSNDGLGSDGVVGQTYRDGVTGL
                     TFTLLARSGSSNYPDGESFTFLVTSEITSDSNSPNNAIPGVELLVTNTLDVTSGDTSI
                     VETYERGGSQPSIGDVYYTSYDYSKTDFQTRLFTKFASIEQSYGTLNPANPATLAAYL
                     AMLNGAVLVGVKQVQKASGSTQASVSVYRDAVDELEGKLPGNIGVDLLVPMLSDSTLY
                     AYMARHADIQSSIRYRAERTVIGGLSAGTQPKAARAVAEAVAATRVRLVYPDMATLTL
                     TDAYNVDEEFLVDGTYLSAAMVGAVVSPRRDVATPWTGMKLVGFNGLARTLDAVEQNQ
                     TAQSGLTVLEDRPPILRVRHGLTTDMSNILTKTPTVVQIADEVQQQTRVTLERFIGIK
                     FLPGVLSQIEGQMSNTLKLMVEAQIITAYTGVLANVSSDDPTVAEVEAAYQPVFPLLY
                     IVVTFSLRSSL*"
                     /db_xref="GWB1_scaffold_16387_1"
                     /db_xref="86111313"
     gene            51130..52641
                     /locus_tag="LSDeep1_scaffold_42_prodigal-single_63"
     CDS             51130..52641
                     /product="Transcriptional regulator, Ros/MucR family id
                     =2917974 bin=GWB1_Spirochaetes_59_5 species=unknown
                     genus=unknown taxon_order=unknown taxon_class=unknown
                     phylum=unknown tax=GWB1_Spirochaetes_59_5
                     organism_group=Spirochaetes"
                     /codon_start=1
                     /transl_table=11
                     /translation="MGRPASKATAAEVSEAFHTEEGFKATATRLGMSPNTLRKRWKAE
                     FGEAAFKERGKTLQAKAAAATARDIAHRRVYKDVEVVCTSCGASVQVKSNQAAQMDLE
                     AFQCDSCKYDRECPVCGQGVIGEKGLSGHFRHRREAGDQAHIDHLEGRWDGLVEGRDF
                     VVCRECGVKAKSLVMHLVHEHGLTAEVYRSRHAGARVRSEELSARRSALAVEGHVGRD
                     YTGTKEAPCPDCGEAQEVSKYAVPGYHHLWCPACRDLRESKVWKGLVEPEDYVTCRLC
                     QFRAINLTSHMQSSHPGVQVDGYKVQFPGAQMVSLASGQRDASVNKLNLTKADLEPYG
                     DEKGRIIVSWAAEGLECSGQSVLRYCKELGFKTRNRLATQRRVLDLLAEILDEDYEWE
                     WSHPLVRNPETDWLLFFDGYFPELGLVVEYHGKQHYEYVPYWHKTEAAFERRQWLDGW
                     KAERARVLGLTYMEIKYDEPFEDESYLLGRLVGLGQRAKPAGMWMRHSLMMGG*"
                     /db_xref="GWB1_scaffold_14209_2"
                     /db_xref="86110011"
     gene            52955..53299
                     /locus_tag="LSDeep1_scaffold_42_prodigal-single_64"
     CDS             52955..53299
                     /product="hypothetical protein"
                     /codon_start=1
                     /transl_table=11
                     /translation="MPNLRSNLIRLASTMPKGSVERKDLLNLVATEIEFAGTATPDQQ
                     DRFAAEFNKIVKGAGRLLFLRLDDPTKSNGWQAVFDTEFAALRVYYTYRLSRGVKLGR
                     ALNMGGWYVSMI*"
     gene            53326..53643
                     /locus_tag="LSDeep1_scaffold_42_prodigal-single_65"
     CDS             53326..53643
                     /product="hypothetical protein"
                     /codon_start=1
                     /transl_table=11
                     /translation="MERSQFLQCGVPWQVALGESLDGNKFDGYFPAERLIVEFHGPQH
                     RDESFRWNKYPKVWEAQQFRDAEKERQVVGSGMKYMVIWYDEPFEDESYLLGRLVQLG
                     VLV*"
     gene            complement(53640..54227)
                     /locus_tag="LSDeep1_scaffold_42_prodigal-single_66"
     CDS             complement(53640..54227)
                     /product="hypothetical protein"
                     /codon_start=1
                     /transl_table=11
                     /translation="MREIPVYLCGSEPASFRILSEGEVLTSQMGWIGLHWDRTPIKRP
                     NLGPPDPEPLYLHADEYLLLGFRLINEGGDLELAIGSSEHAGRTAVTAVLPLSLIHPD
                     LRETFLRWAAHACYDHNVMLDGPPLHPQLIADRRWIQANNLGDGCEVATSTGVEAWLC
                     HDNESGTGCGHYTIGDNLPDEATCVNCKKRLFEDD*"
     gene            complement(54224..54547)
                     /locus_tag="LSDeep1_scaffold_42_prodigal-single_67"
     CDS             complement(54224..54547)
                     /product="hypothetical protein"
                     /codon_start=1
                     /transl_table=11
                     /translation="MFPGFSVITCKNPPDTVDCTLTVVGFFNSVEEAQVWCNDYEDRL
                     EYGGQPSQTFLVGPNGSFPVERPVLDLDIEPDGSGPEDPEGTLEQKQQVLQHLLKSAF
                     GGARP*"
     gene            54841..55275
                     /locus_tag="LSDeep1_scaffold_42_prodigal-single_68"
     CDS             54841..55275
                     /product="hypothetical protein"
                     /codon_start=1
                     /transl_table=11
                     /translation="MGPVIWSLMLEGFKHASFRGQEVFVPWDDSRYDLLAAAIYSGQG
                     HLIDGVLAGDVLEVGYQGKTYKVEVPDVVPPVEVPDAVPDMGEEPDWAYLRRIAASEA
                     LLKQNLQHLRKYARHDLKIVGASKIPGGKVVLVDRILEARSA*"
     gene            55387..55773
                     /locus_tag="LSDeep1_scaffold_42_prodigal-single_69"
     CDS             55387..55773
                     /product="hypothetical protein n=1 Tax=Candidatus
                     Omnitrophus fodinae SCGC AAA011-A17 RepID=UPI0003B3E466"
                     /codon_start=1
                     /transl_table=11
                     /translation="MSKSQPAPYVYRAEVTKVYDGDTITANLDLGMSLTMKCSCRLNG
                     IDTPEKYGKRPGERVAAQKATSRVSDLILGKWVTLHSVAEPDKYGRLLTEVWIDDIHV
                     NQLLIDEGLALPYDGGTKPEWVFETA*"
                     /db_xref="UniRef100_UPI0003B3E466"
                     /db_xref="A0A0F0A031_9FLAO"
                     /db_xref="lan:Lacal_1640"
                     /db_xref="UPI0003B3E466"
     gene            55791..56327
                     /locus_tag="LSDeep1_scaffold_42_prodigal-single_70"
     CDS             55791..56327
                     /product="hypothetical protein"
                     /codon_start=1
                     /transl_table=11
                     /translation="MQKQSDGRWFPRDRKGDIIRVWKRFKAESKQGRTVALFPGMMGE
                     YVKMVKTDIRMPSAVMLDQLGMGAYDDDAYEEPKYLVDFPDVGEVWIVHSQFMEGLAR
                     RVLEGKELEYYNISQLREIVEDELRRKGERVFYMSDDQVRALAEKADPRLLRRQMFAA
                     TRARMARVAARYAAQQDS*"
     gene            56385..56627
                     /locus_tag="LSDeep1_scaffold_42_prodigal-single_71"
     CDS             56385..56627
                     /product="hypothetical protein"
                     /codon_start=1
                     /transl_table=11
                     /translation="MYEVMRRGVKLSADGATSFGGWSGSLKLEEGDLLRFIGWKAGDW
                     GPDEPIFEYLPTSKEKEKWAGKRGTLNPKVLAHYPS*"
     gene            56687..56794
                     /locus_tag="LSDeep1_scaffold_42_prodigal-single_72"
     CDS             56687..56794
                     /product="hypothetical protein"
                     /codon_start=1
                     /transl_table=11
                     /translation="MSDIQAQAIRLASSLPKGSKERTALLKVLAAEAKH*"
     gene            56837..57160
                     /locus_tag="LSDeep1_scaffold_42_prodigal-single_73"
     CDS             56837..57160
                     /product="hypothetical protein"
                     /codon_start=1
                     /transl_table=11
                     /translation="VAFGGTIPNLLKQLEAEPEEADYIKSELSDYGINVIRDYSRDKG
                     WTRRDTETMLREELKRIRQLRLTPDYEGLVGYARARRSGSEYPLNRSVRFAVFAQLVG
                     KGLIR*"
     gene            complement(57164..57670)
                     /locus_tag="LSDeep1_scaffold_42_prodigal-single_74"
     CDS             complement(57164..57670)
                     /product="hypothetical protein"
                     /codon_start=1
                     /transl_table=11
                     /translation="MYQFFGFNSEPQDNIPWDEDMVFNQESEDYREPYGFAHTQAYDM
                     SGVHLGVRISNYEDENEWRQIRLATAIEELPAATRLKLQAVHDHKGVMTAWWSETSLQ
                     DMKLLEGAWSHVHEEIVVHKGSLPLRGKMGFGRTSRGQGAYLIPVDPPVIRDIHHMVT
                     PAPRRGWN*"
     gene            complement(57687..58286)
                     /locus_tag="LSDeep1_scaffold_42_prodigal-single_75"
     CDS             complement(57687..58286)
                     /product="Uncharacterized protein n=1 Tax=Burkholderia sp.
                     M701 RepID=V5YP82_9BURK"
                     /codon_start=1
                     /transl_table=11
                     /translation="MPSSTHVASRWLTATALVLYHGAQRWNGPPSIVPHRKGQAEHGP
                     GIYLTTSWQTAQRYGKGGGSIYRMTLTRPRRWAENHNFQLDEAIAFTKTTLGRGKRGK
                     DVIETLEVVSNRMGGGTTVPAFVLINSFVNNNVSVGQNGVKLAEFLVKHQVDASHVHH
                     SGEDWIVVFNPRIINNVEKLNRKELDDPDFAWDLPRVTR*"
                     /db_xref="UniRef100_V5YP82"
                     /db_xref="V5YP82_9BURK"
     gene            complement(58340..58840)
                     /locus_tag="LSDeep1_scaffold_42_prodigal-single_76"
     CDS             complement(58340..58840)
                     /product="Gp27 id=3256196 bin=GWB1_Spirochaetes_59_5
                     species=Bacillus phage G genus=unknown
                     taxon_order=Caudovirales taxon_class=unknown
                     phylum=unknown tax=GWB1_Spirochaetes_59_5
                     organism_group=Spirochaetes"
                     /codon_start=1
                     /transl_table=11
                     /translation="MPNDDDLIVIGPITPKPFDMPQSFLRAGGIFEAIHTVKETSLDD
                     QVAAAMLKKQQALQAYLNRDPLAHEKMMLRLTTPKPLQEFIKDGLAEEMRKHRGKKRI
                     RKKKAKRALKMIWAAVQMARVLTRRMDYAAVGRKTFLVEPLPAGALPIYDMGLRPIAE
                     VVCGEE*"
                     /db_xref="GWB1_scaffold_2035_10"
                     /db_xref="86110473"
     gene            complement(58840..59127)
                     /locus_tag="LSDeep1_scaffold_42_prodigal-single_77"
     CDS             complement(58840..59127)
                     /product="Uncharacterized protein {ECO:0000313|EMBL
                     :KKK74146.1};  TaxID=412755 species="unclassified
                     sequences; metagenomes; ecological metagenomes.;"
                     source="marine sediment metagenome.;""
                     /codon_start=1
                     /transl_table=11
                     /translation="MPDFFCHPCDRAFGSSEALAQHTQAKHPSGFTVDGETVIQDGEI
                     VTSQVIKEGDPRTEPDWEGSCDVCGQSPIVPLTGMCGPCTFGEADTLHGNW*"
                     /db_xref="A0A0F9APK3_9ZZZZ"
     gene            complement(59166..59462)
                     /locus_tag="LSDeep1_scaffold_42_prodigal-single_78"
     CDS             complement(59166..59462)
                     /product="hypothetical protein"
                     /codon_start=1
                     /transl_table=11
                     /translation="MSIPMILTTDLTTETVTVAVWGESFCSFTVEGLADQDTGTIIQM
                     AIEEYMAPGNDGGLFMVTLDGKPVGGVTVEDDEDDYYEDAGEYGDYQDEGFFIC*"
     gene            complement(59556..59720)
                     /locus_tag="LSDeep1_scaffold_42_prodigal-single_79"
     CDS             complement(59556..59720)
                     /product="hypothetical protein"
                     /codon_start=1
                     /transl_table=11
                     /translation="MHKFYMMLALVASALFMGCGDKDVEDSGESQDSAEDSGGDDSGD
                     DSGDDSGSAE*"
     gene            complement(59874..60851)
                     /locus_tag="LSDeep1_scaffold_42_prodigal-single_80"
     CDS             complement(59874..60851)
                     /product="hypothetical protein"
                     /codon_start=1
                     /transl_table=11
                     /translation="MSLRDARKGRHECVLTINPGDWGIRFLLLEGAMSAFNRSIVKSH
                     ARKMKNGWGIIQDTTELQLLRVAGTQDQFWILDGQHRIFFASHYLEGITLRAVIYDSV
                     DDLPRLVDDDLPEDDGEDRRVANFVRTINCKSKNFTFADHLNNYKGISPWVKVFTEDG
                     IPMPSFTSGKGYAWTSIIRAYCLSKESITMPCGGSSNTPTMLLCWIKTPEDEIRQAAK
                     AILWWRGMAQYAQEVHSLPRSRFTACWAYSLWLFAFIIWNQNDPDLLKSSEVKARMEH
                     ASIKSLKGLSHSKLNEMQDILLSALNYKVYKNVTTMFGSGGPGRENSSK*"
     gene            complement(60991..61587)
                     /locus_tag="LSDeep1_scaffold_42_prodigal-single_81"
     CDS             complement(60991..61587)
                     /product="hypothetical protein"
                     /codon_start=1
                     /transl_table=11
                     /translation="MVTPDTFDSSAIKTFDTGLVIDSHVGDHAVVVAVGPEWAQDPSI
                     QLITGDWAVTVQVARCCVGPSARRALLYGPTVLLISVRDSTTGRRPDKRKGVFPINRL
                     LAVVPVAEDDIDLKDQYTHIHKGDAYSIRNTWQNVLTTLFKLGQEATSGGEDAWATCR
                     IAGREVFAENGVWADSNGINKDGEWVYPTLTEFPKVHF*"
     gene            complement(61629..61964)
                     /locus_tag="LSDeep1_scaffold_42_prodigal-single_82"
     CDS             complement(61629..61964)
                     /product="Uncharacterized protein n=1 Tax=Brachypodium
                     distachyon RepID=I1HUJ9_BRADI"
                     /codon_start=1
                     /transl_table=11
                     /translation="VNKLFVGNLSWNTDDNSLGNAFGNYGTVKSAKVITDRETQRSRG
                     FGFVEFENSEDAKAAMNAMHDADLDGRKIRVNMAEDKPARRGGGGGRGGNRGGGGGGY
                     QGGGGGERW*"
                     /db_xref="UniRef100_I1HUJ9"
                     /db_xref="I1HUJ9_BRADI"
                     /db_xref="hoh:Hoch_3438"
     gene            complement(62150..62362)
                     /locus_tag="LSDeep1_scaffold_42_prodigal-single_83"
     CDS             complement(62150..62362)
                     /product="hypothetical protein"
                     /codon_start=1
                     /transl_table=11
                     /translation="MNRADKLKEAESIIREVRSTLNKKGKPCECCDRTTYENWDEYQM
                     YDRLTAAIKRCDTVAEWVARKGLMGS*"
     gene            62511..63236
                     /locus_tag="LSDeep1_scaffold_42_prodigal-single_84"
     CDS             62511..63236
                     /product="hypothetical protein"
                     /codon_start=1
                     /transl_table=11
                     /translation="MSDALDQLRDILSNPEPYKGLKQSFVSPKGLNTQQRGSHWSGTI
                     EWGAPPHGDGIYADDWNIGQLLKADPSIERDGIKLFAALAKRSSRDFEAHAKKLLLRD
                     PYRVREAFVGWQDSENWGEPTNIKVSGFQIGKPRVESGRAFKAPWSVNVEFDMEPLAA
                     VTSAPFSEMSDRELDKYIDAFSSDAPENYHMDGEWQGSARTLRQHWRNRFRKMSPREQ
                     VRQKVELEKHHRLASRVANRWLR*"
     gene            complement(63239..64291)
                     /locus_tag="LSDeep1_scaffold_42_prodigal-single_85"
     CDS             complement(63239..64291)
                     /product="Host membrane ATPase affecting protein n=1 Tax
                     =Klebsiella phage KP15 RepID=D5JF49_9CAUD"
                     /codon_start=1
                     /transl_table=11
                     /translation="MPYHTTTNESLTVTMDDGNTYTILRSNPNFDKACRMVLDQAWGD
                     LTAIMDTGAKLASWAQEAGFSLVNNWIAYQGSRIPTSLSNRIIKMMEKGLSADRMFRF
                     FERLSQNPSMRSVEQLPGFLDHMGIPITEDGCFLAYKGVGLDYMSISSGVNGKVNNAI
                     GTEVKYPRNQISDDPRVPCHRGLHVGALSYAKSFGPRVVVCKVDPADVVCIPYDHSQM
                     KMRTCRYKVIGNYGDILPDLVIEDEDIPESDTVVVTDSYDDYDEDDYDEDDYDEDDYD
                     DEDDYDDEDSEPAPVEEEPEWAYLRGIKDEDFLLKQNLQHLRKYARHDLMIVGASKIP
                     GGKVTLVQTILGVLKI*"
                     /db_xref="UniRef100_D5JF49"
                     /db_xref="A0A0G1W240_9BACT"
                     /db_xref="pcu:pc1575"
                     /db_xref="D5JF49_9CAUD"
     gene            complement(64291..66438)
                     /locus_tag="LSDeep1_scaffold_42_prodigal-single_86"
     CDS             complement(64291..66438)
                     /product="RIIA protein {ECO:0000313|EMBL:KKW12782.1}; 
                     TaxID=1618448 species="Bacteria; Microgenomates.;"
                     source="Microgenomates (Gottesmanbacteria) bacterium
                     GW2011_GWB1_49_7.;""
                     /codon_start=1
                     /transl_table=11
                     /translation="VIPATTDRSAQTSGSLRRGAFGVEMENMAMVVSLLRDLYGNKPR
                     AVLREYHSNGYDAHVEAGKDTLPLSVTLPTHVSPTLLIRDFGSGLCEEDMFTLFPSFG
                     ASTKRDTNKQHGFMGVGCKAGHALVDVYHVTSWHGGFKKVYVAFLDESEMGLIDLVHA
                     SECDPDETGLEIKITVPMDEVTNFHTEAQFLFRFAEVKPDINIELTDITPQMTQGQGG
                     FLLRGEPDWLAVMGGVPYEIKRDQLLNCVDERFHNSVKHISGVLQFNIGDVDIAPSRE
                     VLKFTKRTREKLGTALETLLDSYTEEAKRILADTTISQWQRRLDLRSWKTSLPHMPWP
                     VGGQPYAASTIPLFSSQVVQDDQGEPILDAAGEVQRDTPVSFVMKGLTEVWRRGPKFD
                     LTAANGITVSMKTSVLIHDANKSSKRYLDPELSPVICIIRDGYTREDVRAELDKLLLR
                     SKVDGVPVTYTSDMEPLKKLTQRGARFNAKHHTRWFKLNRAHFYGKKSDSWTIVEDMD
                     EIEEGSPVLFINRFEPCGMANYLFSKLVQRTWDLNDLQGEERVHFYGVKQLESKPFSH
                     EEIEEGTGLVQFKTWLKEDFLPQVTPPDFEVLREAKHHHTRSKERRNMQDVRALFRQH
                     PSGLRHALARHYNVLIQLGETWDGLTSKGRSLVTLLDELHEISGSKRSQHHKKNEARI
                     LKMYPLLSRHGLYDISQAPEAWLQYILLIDGQN*"
                     /db_xref="A0A0G1YCV5_9BACT"
                     /db_xref="GWB1_scaffold_13813_13"
                     /db_xref="nml:Namu_2668"
     gene            complement(66435..66659)
                     /locus_tag="LSDeep1_scaffold_42_prodigal-single_87"
     CDS             complement(66435..66659)
                     /product="hypothetical protein"
                     /codon_start=1
                     /transl_table=11
                     /translation="MTDFEMPDQRSTTAQLEDVASWASTQELGEAAAWVLDPKLPKPS
                     PVAFMAVLTWTLQQKMYDASDCLKRQWSRS*"
     gene            complement(66689..67264)
                     /locus_tag="LSDeep1_scaffold_42_prodigal-single_88"
     CDS             complement(66689..67264)
                     /product="hypothetical protein"
                     /codon_start=1
                     /transl_table=11
                     /translation="MTTNTPSISEDTIMGLLTSISEGFVRLTSDAEPQDVYAGLIHYQ
                     CFGGGFDGWSIVVFNDCNQWDYISSIQAPGGALVSYEQLNGMPQVLSHTPSADMAWLR
                     YGIPGYLRFREEVWGGFKGERSETMHDKFVREETQRAILDSKLVALVDAVRAVPEGED
                     PAFSEDVKTALQSWHQYAAPMFAHSLDLMTR*"
     gene            complement(67289..68350)
                     /locus_tag="LSDeep1_scaffold_42_prodigal-single_89"
     CDS             complement(67289..68350)
                     /product="hypothetical protein n=1 Tax=Microchaete sp. PCC
                     7126 RepID=UPI000369EFE8"
                     /codon_start=1
                     /transl_table=11
                     /translation="MSAVLNISLHNGQVDHFFREWKDGSLVLNPDFQRSNMVWDVTRK
                     SRLIESLIVGFPVPPIFLSETESQVREVVDGLQRMTSIFEFMADSYKLQELEFTSKIN
                     GSKFSDLSDTLKARVQRASLGFYVLPADSKHWGGRLKHIVFNRLNQGVPVNGIERIMG
                     SEPGPGNALVVELSQDILNLWGADSKKSKGLIRRGKHLLYALTGAAAIQLEVGADCLT
                     LNGWEYRRGGKNPWEGLLLTTLRQLNGMDDQARQDIKDSFQESLAIVSKVFGHPFQSW
                     DEERLRFSPAVKDAALVTQMWGAARPSKWTESDWVAHKDEIEDAWKSYCFDHKLTHQA
                     NTLFSAVQGWGETLGGVGG*"
                     /db_xref="UniRef100_UPI000369EFE8"
                     /db_xref="B5I7Q2_9ACTN"
                     /db_xref="calt:Cal6303_2998"
                     /db_xref="UPI000369EFE8"
     gene            complement(68388..69017)
                     /locus_tag="LSDeep1_scaffold_42_prodigal-single_90"
     CDS             complement(68388..69017)
                     /product="hypothetical protein"
                     /codon_start=1
                     /transl_table=11
                     /translation="MRASSKNPAIPEAKRYLKNECYQWRKQQRDFYKKVEAIEDPILQ
                     WSVAITVHAILTGKASFFVRGAKGIRTQLMLTNIDVEEDLCDDIEAVLTSLGVEDPVL
                     GHDDAGVWIINNLTGSSLAFLAWSFRHLKFEAGENINVNCGRVVYNPKRAEIIGVKSK
                     YDPNDKVYVPCRVLGRGPVTGHTNMPDWLREPRIPDVGRELVGQDPGRG*"
     gene            69076..69741
                     /locus_tag="LSDeep1_scaffold_42_prodigal-single_91"
     CDS             69076..69741
                     /product="hypothetical protein"
                     /codon_start=1
                     /transl_table=11
                     /translation="MSLRSQIIRLAHQNADLRPALLQVLARYQPHGMGSTDESEKIRW
                     HVFASAVRVWDLKDAGRRGRKVERFALYDIDYANVNTLQTAIDVWIKGLKKNTFAQAL
                     KAANDLVVLSQEAEGPSIKLSKGLDRGVDVAPGGFKPFKANWEFVVVESGYESFSIRD
                     KVDRNNLPACIPAIKGGAKSIPVFYRWVQDNEAKLKGMQFYELLGEMSDMGIKYHSYC
                     RMD*"
     gene            69743..70123
                     /locus_tag="LSDeep1_scaffold_42_prodigal-single_92"
     CDS             69743..70123
                     /product="hypothetical protein"
                     /codon_start=1
                     /transl_table=11
                     /translation="MIPIPSRVALRHLHRQAGGYDPYQDARKRVEDGLKKLRSSMGPV
                     LKKMATGLKKHGLVLDQEKSDISWRVHGSDGLRMDFELVVSDAKKDDPRTGSQVEQAF
                     KDEFDMWITPQMRGTDWLVSMGDY*"
     gene            complement(70120..70824)
                     /locus_tag="LSDeep1_scaffold_42_prodigal-single_93"
     CDS             complement(70120..70824)
                     /product="Phosphoglycerate mutase n=1 Tax=Methylobacterium
                     radiotolerans (strain ATCC 27329 / DSM 1819 / JCM 2831)
                     RepID=B1M9W8_METRJ"
                     /codon_start=1
                     /transl_table=11
                     /translation="MRIFLVRHGQSMGNVDQSVHLTTADHAIPLSDRGKEQATGAGEF
                     LRDFYKDLPSVPDYAAMRESYGDVMRFKPQRPRVWTSPYLRTRQTADGICEAMGKHVL
                     DRREHILLCEQQFGLFDGIPDEELPVKYPDEHAHYKKQEEFEGRFWARMPLGESRFDV
                     ATRVHQAFGTFHRDANRHGINDIVIVCHGVTMRAFLMMWLHHTPEWFEAEKNPKNCSI
                     RLIEDSEDQGYVYEGF*"
                     /db_xref="UniRef100_B1M9W8"
                     /db_xref="A0A0G1W2M3_9BACT"
                     /db_xref="mrd:Mrad2831_6372"
                     /db_xref="B1M9W8_METRJ"
     gene            complement(70821..71159)
                     /locus_tag="LSDeep1_scaffold_42_prodigal-single_94"
     CDS             complement(70821..71159)
                     /product="hypothetical protein"
                     /codon_start=1
                     /transl_table=11
                     /translation="MELLSPKPVGLLTREITITGCFLPWLNGQPTWLHITGSTAVYLP
                     LFSKEEDLRTRMAEIGSPFDNIKHVEDGPEMLASLPYTLGGELLKVILDPWFTADGKV
                     RWTEVLRTEA*"
     gene            complement(71194..71499)
                     /locus_tag="LSDeep1_scaffold_42_prodigal-single_95"
     CDS             complement(71194..71499)
                     /product="hypothetical protein"
                     /codon_start=1
                     /transl_table=11
                     /translation="MRPAFLLVSLLLVACSASPPSSSTSWTEVSSPVSGYQCFEYSTG
                     FSNTKTRTAECFPGSSSGSVVSRGWEKGSSPVSGFTCWFYSTGISETKTHASACFPQ*"
     gene            complement(71503..72411)
                     /locus_tag="LSDeep1_scaffold_42_prodigal-single_96"
     CDS             complement(71503..72411)
                     /product="Uncharacterized protein n=2 Tax=Labrenzia RepID
                     =U7FKH1_9RHOB"
                     /codon_start=1
                     /transl_table=11
                     /translation="MGRTFVIGDVHGMWDELVVLLGTLGLTKEDTLVSVGDLVDKGPD
                     SVKVVQSLRGLRQQGYKVVLVGGNHEAKHVIFRPLHAKGKGSGMKGHAELVAITEALS
                     SEDVAFLESAVLFHRLPEFDALVVHAGVPGTITELPEVAPGLDSKSMGRLAQLLRVRH
                     TTAKPVSKLVVEIEAPVEYTDDMTVAEFAAAGTAVIKNQVVKPVGSFLKLGDEGPEDP
                     FWAEVYGVGEDKPRFGHVYFGHSPFVGDKPAHFPHATGLDTGAVFGGSLTAAVLVPGK
                     PVEFVSVQAEARDGWEFAKPLDAYTE*"
                     /db_xref="UniRef100_U7FKH1"
                     /db_xref="A0A069E071_9RHOB"
                     /db_xref="mec:Q7C_1566"
                     /db_xref="U7FKH1_9RHOB"
     gene            72538..72720
                     /locus_tag="LSDeep1_scaffold_42_prodigal-single_97"
     CDS             72538..72720
                     /product="Histone H1-like protein n=1 Tax=Sphingobacterium
                     paucimobilis HER1398 RepID=U2HG26_9SPHI"
                     /codon_start=1
                     /transl_table=11
                     /translation="LKTTDRVQAMLDELTTALADAEKFDNGNAAAGTRVRKAMQNVKA
                     SAHDVRTHVQAAKNSA*"
                     /db_xref="UniRef100_U2HG26"
                     /db_xref="A0A075HIJ7_9EURY"
                     /db_xref="hsw:Hsw_2140"
                     /db_xref="U2HG26_9SPHI"
     gene            72854..73057
                     /locus_tag="LSDeep1_scaffold_42_prodigal-single_98"
     CDS             72854..73057
                     /product="hypothetical protein"
                     /codon_start=1
                     /transl_table=11
                     /translation="MTLRPASRDWLLSRNLLAAQQEGSFVSALGVKYLRAALAREPLQ
                     VPPDIKEWLVNQPLLMPMVPGVQ*"
     gene            73185..73976
                     /locus_tag="LSDeep1_scaffold_42_prodigal-single_99"
     CDS             73185..73976
                     /product="Uncharacterized protein {ECO:0000313|EMBL
                     :KKK50105.1}; Flags: Fragment;;  TaxID=412755
                     species="unclassified sequences; metagenomes; ecological
                     metagenomes.;" source="marine sediment metagenome.;""
                     /codon_start=1
                     /transl_table=11
                     /translation="MASNTDINPSNGLQGSSYLYDYGTSPNTRVAVSQKLRVLAPAYG
                     GSGALFQMGVLSSFSPSENRSVEEVRGIGFGDQIAELVPSVTTAMTAQIERALLYLNN
                     LWQATGYAAGIDGPVRSLKHHKWPFDIEKQLVFSTLADMDLGAANVGQNNAGGAYNGG
                     TRSVDYPEVTEVAGMKSGGHTAIITLYEACWWTDWSATYGADTGIIMESGSVIVSDVH
                     DYSSVYGEFLASGNDPSIDQLGSVRYGNSAKGSVSIQTGGGGDLT*"
                     /db_xref="A0A0F8WP80_9ZZZZ"
     gene            74246..75469
                     /locus_tag="LSDeep1_scaffold_42_prodigal-single_100"
     CDS             74246..75469
                     /product="Protein TolA n=1 Tax=Thauera linaloolentis 47Lol
                     = DSM 12138 RepID=N6Z5G8_9RHOO"
                     /codon_start=1
                     /transl_table=11
                     /translation="MIDLAALERALAPIHKLGKEEFPLTVAGTELVLVPLDPDAERLV
                     QGWSREALQDERGKEKKDNSHVEMLEYLDRFKLGVLSYALVQIGTIDLRGVNYIATGE
                     KLEDGTPVKKQRHLVLRELLERQFSRPVLLSVFKAYGDLMARVEMNTEQAVKYDMVDL
                     DTEITRIKERLVELEQLKVKQEKPAKDTLSNNIKTAVEHTNQTQAITRSLASTPPAQQ
                     NRVVEPEEEGDDPVEPPRQEVPVAVQQARERSGPRQSSIPQSAPAPNRSAPEPEPEPE
                     PEPAPAPREPQVMDSFADPTQEAVDAENRRLLAARKQQRAENELAVTPARRRREPPHR
                     SAANVEDAVLDSGGGQLQRARRVGTVDGKEAYRLPGTELSSRGGGPTRPDPKEAQINE
                     GSGGGEINKKFVPRR*"
                     /db_xref="UniRef100_N6Z5G8"
                     /db_xref="N6Z5G8_9RHOO"
                     /db_xref="car:cauri_2244"
     gene            75474..76667
                     /locus_tag="LSDeep1_scaffold_42_prodigal-single_101"
     CDS             75474..76667
                     /product="hypothetical protein"
                     /codon_start=1
                     /transl_table=11
                     /translation="LAAPQVITPQEHNSELRRPLYKDVEALLCPGFLSHPFVIGSTHC
                     CMRTYSPGDLMLLRARTETFGGLRSWMEWAVASCTWMVNGQPLLEDHRATLKIREALQ
                     SMSFGAVKTLFSIFQGLYNRTGAVIIRLESYCYEPYSRGFWRMCGRQFPGRDDFTGIP
                     GTSRLGHNSFQRLWIAYNLSEDDRLEEMSKWSAAKLVASAHAPKGIKKLNQADQRQFN
                     SEQQRRQAVQDRMYWEVMGEADRANTMRVKRAASPTELVEDMRKWVAGDMDDHDRVVE
                     EHKARIRNRFESEKRDREQRRQMLEAHQEMGHSGGTELVGYTLDDLSRITRDRPPGVR
                     GQGARRVFEGDNPHRLYEKHLASDPSSGVLQAGEGGIVSGPRGRSLNEQIRDRKVTLK
                     PGSDG*"
     gene            76667..79882
                     /locus_tag="LSDeep1_scaffold_42_prodigal-single_102"
     CDS             76667..79882
                     /product="id=3842751 bin=GWB1_Spirochaetes_59_5 species
                     =unknown genus=unknown taxon_order=unknown
                     taxon_class=unknown phylum=unknown
                     tax=GWB1_Spirochaetes_59_5 organism_group=Spirochaetes"
                     /codon_start=1
                     /transl_table=11
                     /translation="MSFSKQLNVGVHFDAPDFSALTAAVAALGNVDIGSDIVKAMVTG
                     SKEFSQTIGDAVASAERGSAKSAAKQMQTLGLKLDQAGGTFVAEMKAATLAGSDQMKK
                     DARANLAQAEKALKKELDAKAGFVKNQLEAEKKAKDDLKGTFSPENAGAAFGKAKGGD
                     MGGMAEGVINQLGKAAVALGGALGVAAGAVMAVVGAVALAVKIMIDAEAQAKEFNTAL
                     MTGAGTADMINTTSKGMSDSFRSMRRAATDLGMAWRTAPKDMMVILATANEAGLTFKE
                     MEEGVEGINRKTSKYKDLLSISLTYSKVLGATTTEIAETTGKWHHDFGMGLKQIEESF
                     AAISVVAQQSGMSTKRFFSMVSQATSGLAIYNNRIEETAAIILDLASVIGEDLADSLA
                     KDLTKGFMGDSYQERIKKGMIAGKGDSKEIFELSAKDQIGKYKETFSDPKIYAAMGDE
                     ISHAIQNGDYTALGNMDSDFLRQQTELLRITDDKAATALTNLISLSKGATGGMSDRAR
                     GMGALDTGGTLAFKLQTLGNVPLSEMDAKQLIAFENYAGISGEALEALIRVDSSIRGQ
                     YGLLEKWKLEDLPAKFAEGGEEEQAMIEQYGATIRVNEETGEREIVKAIWDEAKGVAV
                     TGEAIKNLAEYIQSNGDLINRVAEEGVSEDQARAMEVARQTASIATLLEVGVQYWLER
                     IYGLMESLYDLLNVGVDDTEQAAVDAVLDLITAQETQDRNLLAAVNEEVGALQAELDE
                     LGGKDPEKRAELEAKMLGKLMDREGAVERLSGYGDMRQEARASTDWIAQETPEEVLAE
                     MARKRQYRVGVENDYTIADLNRETADIAVAELNGADPEDLRQRRMALEMKRSKMDESQ
                     KPYDELIASLEEDPDNMREGVEEGVAEPLNRVAGDILKGEEDIYKEMKLFLPPMEEEA
                     FFRALKRTRIDELMTMAGIEDGDREAVGAEMMKGDMSPLLNDKLKTLASKNNKILPAE
                     IVRSLVQSGQTDWLVSNNLMPDVRDFIYQRGPNGGRVTPIHSSDQFVGMLDGEAIDQS
                     GALGGGGSGSTVNINVRSPTDMARVYEVVKQAVGAANGRTF*"
                     /db_xref="GWB1_scaffold_5691_3"
                     /db_xref="86113509"
     gene            79882..80553
                     /locus_tag="LSDeep1_scaffold_42_prodigal-single_103"
     CDS             79882..80553
                     /product="id=3842752 bin=GWB1_Spirochaetes_59_5 species
                     =unknown genus=unknown taxon_order=unknown
                     taxon_class=unknown phylum=unknown
                     tax=GWB1_Spirochaetes_59_5 organism_group=Spirochaetes"
                     /codon_start=1
                     /transl_table=11
                     /translation="MANPLFRSAFSGHDEEASGSGKRPVVFDILGPDWETSLLPTDMW
                     LVLHVNPSSMSVSYNKEVTRIQTKGGFVEQHWGDSAREISFDMATGAFMRLYTGLSNI
                     TNPGYLGPNGASQGTRRETIAYDKYLDMLALFKNNGSIYDGHGNIVLQGQIKVTFDGG
                     VYFGWFTSFSVTESAEKPYQFALNAQFSVEREIMTWRSHLATSFTESTETSDESVEIG
                     QWSGS*"
                     /db_xref="GWB1_scaffold_5691_4"
     gene            80557..81567
                     /locus_tag="LSDeep1_scaffold_42_prodigal-single_104"
     CDS             80557..81567
                     /product="id=3842753 bin=GWB1_Spirochaetes_59_5 species
                     =unknown genus=unknown taxon_order=unknown
                     taxon_class=unknown phylum=unknown
                     tax=GWB1_Spirochaetes_59_5 organism_group=Spirochaetes"
                     /codon_start=1
                     /transl_table=11
                     /translation="MARYGTADAANRYDGIGVGRVMAYMFETQEGIPVDGTNALLRQL
                     SPFTLRFVPPDEIIGESAKDAWLGTDIVTEDLIGAAARGSDTSRISDAVGKVFPIGTP
                     TSQLQSVLTGALNTNLTSADFYPALADLYAAADITLQLQAQVAAEPLTLLVNPNQFSI
                     NYSKMQAFGVKTRGSSLFEAWGEDQPSISFSGSTAGFVAGVVSSQNTLASLGQKTGET
                     ASVSGYQASARRDSAAWQNFMSLYLFYRNNGYIFDTMGNTDANHFIGAIAIDYDQWTY
                     VGHFESLKFSFEENLPGRVEFDCEFKVDRMYDWAESSYAVLPQTAVSSNQDISTTPFE
                     LL*"
                     /db_xref="GWB1_scaffold_5691_5"
                     /db_xref="86113510"
     gene            81567..85520
                     /locus_tag="LSDeep1_scaffold_42_prodigal-single_105"
     CDS             81567..85520
                     /product="id=3842754 bin=GWB1_Spirochaetes_59_5 species
                     =unknown genus=unknown taxon_order=unknown
                     taxon_class=unknown phylum=unknown
                     tax=GWB1_Spirochaetes_59_5 organism_group=Spirochaetes"
                     /codon_start=1
                     /transl_table=11
                     /translation="MGVKDRPYVGTWKLNNQGVVRHTPDALVFVNGRQDIPGCQSCSG
                     RIDLQKFITSVSVDPSTQAPSTASITMQIPKHYGDDMFRDGQFLLSTGLEIHIYIRGF
                     FPVSGMLAEMGEAQADGLNKAIMYPYFLVHHGIMTEVSHEYSGGEHTASISTADLLHF
                     WQFQRISTSASIFGARPTNSKVKVSLTGHTLNGQTPYGIIYNLWKDSFGAAGGVEFAM
                     GNSTNAAANSSIASESLWSFAIQYWEQRFAESMMSLRMYGADGSLYNAFEQAYLAGIN
                     HSSIQALAKHDFANAGKTDVNFESGVEAVKQARALDFDWTSVRMSDLNEEEALKKDKD
                     GQNLGLNATIIQAFVHDLSSWGSVNMWESEYETKLDIANQVAEKAGYEFFMDVDGDIV
                     FKPPFYNLDTRSSPAYNIRPIDIISCSFREVEPEATTVKGTGGMFTNMVGTGLEGEFG
                     LRAEYLDYRMVAKYGWRQQTFESQYFGDARAMFYSAVNRMDLFNIGVRSGTIQIPIRS
                     ELRPGYPVYIQHMDMYGYIQSMSHSVQFGGQCTTTLNLVGLRCKFFAPGEVPTGQKPR
                     IEHLKLGSTVKPKIALQVVGSNGEPHLVGVPNVVMGLDTEAINPLFSVVGADLQNLDT
                     EQGIRSLIRAAMASNRLTYDADNAAAPEEVEGDERLLYGPWKFHSGQGDETTVSVGSL
                     LEQVRGVRTATHNVYDTVDEAVTKINEAEANAAIFYEIVEAAGGPARTDIPDGQETIN
                     YLDALNDMRATFNPGANQPGNYRYFSSSIDDPNAQGQRVIEADEGGTEDSKVGSTFYA
                     GGTVALTTPQTVWGLRDGPDGVEWENVTCTHGLSVIMPGGVTTPTATHDIQTLVFAEH
                     KYTKLTKMTYVDRTNGSTFDHDGYSEAVQEMLRTLYVDGDTPEEAWEEAYDTLATSID
                     VMSPLGLSWEKLENAAMSDNYSFIAYISMENQARLPDQGGDVLTIYVDFIANNLADAA
                     QRAMGEAQDKINAAYPDGKTLNAGEAVAFEEVNDAFDAALAGYYEAISDLGGNSSTHG
                     STNSGAKKNVKLIPKEHRWATPVFPVSDHAGYEVVGTYRYGRGLTCGVGGTWEEVMAV
                     DGAEHNNLWAVEEFLRLMRDSDVPKTAEGFYDPVEAARVAEQVGLDVSLVVSEDGTRT
                     IFEENHMNRKAGTTTSSVFKTTVVNAAYSLADMGENITRNVCECKGAWADLFLEAFSG
                     TGNYATMVVGPEQVDDVSQWLSDSMTEAGVSWATSQAALRGEYQETAEGLFSNIFDAA
                     EEALSGEVFRQALAQGKDEIEQEVGTLQDVGDSLEREPQEQTTRSGANTDFEDSV*"
                     /db_xref="GWB1_scaffold_5691_6"
                     /db_xref="86113511"
     gene            85517..87865
                     /locus_tag="LSDeep1_scaffold_42_prodigal-single_106"
     CDS             85517..87865
                     /product="id=3842755 bin=GWB1_Spirochaetes_59_5 species
                     =unknown genus=unknown taxon_order=unknown
                     taxon_class=unknown phylum=unknown
                     tax=GWB1_Spirochaetes_59_5 organism_group=Spirochaetes"
                     /codon_start=1
                     /transl_table=11
                     /translation="MSGPNFKDAPSPSSIKREMGSTRPHDISANEGAQRYALGYAMIV
                     KIDYKQLTCLIRVETGETFTSEIPLSFPGAGNRHFFGALPEPGDVCVIGWKARESGVT
                     REAIILTWQVPGVQAGYQWMPTQPYSPDEYDQTPSDRIRQEGIADRIRHKLRHMEPGN
                     IVASSSQGSDLVLDESATLSNRRANEIRLRDSDQAMVFRSLQQFHAGAGFRIYGGMVQ
                     RDATLLPNQMFSGERDWASLKLLDDDGEPLKASDLTATTSGALSPNPVFDLLDFDPDV
                     DPNSFLQRGMFITNGGSRREAGVPSTGVYGGKLVYRLTDDPANFNAFRSTEADALTEY
                     RIEVAHTSDGTLPVTEQTDNFDADRLPGADPSSADTDVSSGATPFIEVVYGTVVGNDP
                     YSLQGREFYAKPLSPSIFGEGPDPAPGFSAGSASSIDNHAAMLFKMKPPSGAGSDPTW
                     WSVTKTGRFMASIAGPSGTTSVEAAVARGVHAWAGSSPKGESFRLEGAGAFIVDTQGG
                     RNEDNLGVSLSTTGAMLLSAAGTSNVGRGTVNQGEQTGEGEADQPSMTLDGGPLMRIK
                     ANTVQIKAPKFDLSGVDSMVLKASSIMDFSSGTMFRAVSGNVELNATNDMKVSVSGPK
                     DSKPTNGPYMTETITTTLPTTGVVKKTEVDMGKTQHVTYIGDVEVKTKVGDVLNRTTT
                     GTVQNKAGQNEWTTKTASGLTGRATVGAVSVKALAGSMTISGSVSAMLSATGPATVKG
                     AAGVTLIGPGKKGLMLCSTDRDPLTGQLFSLYGMGSPGHRLG*"
                     /db_xref="GWB1_scaffold_5691_7"
     gene            87865..88443
                     /locus_tag="LSDeep1_scaffold_42_prodigal-single_107"
     CDS             87865..88443
                     /product="hypothetical protein"
                     /codon_start=1
                     /transl_table=11
                     /translation="MPVSSAGLGQNLRSAAPDMTGRKWLELASIVARSTISWSRSRSN
                     LMLQGATVGVLGSGKVTGKLLLAPNPALVKGIFTSYGIIGNASGVLARAIGVGVAAEF
                     SQKAIYSGDSVGVGVGTDVSKVVLANGPALTGLISSNMAAQGWSGSQMGLISGAIGTA
                     IASLLLTGTGTGGVSGGGGPIPSSGTSISGVK*"
     gene            88444..98988
                     /locus_tag="LSDeep1_scaffold_42_prodigal-single_108"
     CDS             88444..98988
                     /product="id=2507717 bin=GWB1_Spirochaetes_59_5 species
                     =unknown genus=unknown taxon_order=unknown
                     taxon_class=unknown phylum=unknown
                     tax=GWB1_Spirochaetes_59_5 organism_group=Spirochaetes"
                     /codon_start=1
                     /transl_table=11
                     /translation="LSFDLTGYVLRAPRSAPSNAKTTGDASSGVLRDVRDLPASYDLP
                     GEMVEPYADMYRAAVLNHPVKGTQEYLIWAANSSNLSLVEGVAWAVTFEGTASIPTGS
                     LAVSDTSDLLNPTKNDGTARLVVTDTAGRSITDIRKIVIVRGDNPVPVEAGEDSSGVA
                     FASQDADSGLVVLDTATLTSLSGGVSTKRGDRIFSVTYVLAGQTFWWTRNDQYTTRFG
                     WRGKVQRWEPFKGSGPISVGTLLPDESYLLTPRPDRFTTGDTLPGVPASQDATAMVRV
                     GTDAGATSLPVNVQVITDEEVEDSAYTFPVTDIPDAVMGLTSGIIRFHPDYVETHAGK
                     TIWYVYEDFQEESTGGLGALKDAAAGLYLCPIPGPDDRPFISLGSRRYLIPYAVDQES
                     DLPGSVNEGEVYWARSTGRIKLSQTDIDKADPDAAGFNKLYLGCQVIYDGVALSTQPV
                     PLPNPCQLTESDGTTVAPLGIANKLFMPEAKPLPFPGTSGALRVYDGSGVEPDTTTDW
                     RVRPGGTGLIRSLEAPGDKVFFTPKGAWHTTNIVDFEKGLGHADSLPNFKFFIRKGRI
                     WVALQSEREPADLPRVAIGTGDRIRHKNETVYFRHAMVTPAIYTSEARIYSRVQEPFT
                     LDGTEVLAFRIDTTDVQWAATTLVTTLGTAQEFTAVEVAAHLQTAITAAGGHASAAYA
                     ANGKVVLRAEVVATGVVEIGFGSISDGSFAARDLTGCAALGFLPGWRLDPFNDMTWLP
                     DSGMSFGVDRSPLNRDRSKDKPDFVGRSRFSYEVLSKSVGASPYFFVDYPPLLDVPGF
                     DDGVFFLLQDGLNFKYLNHMGELLYDFSNNRFGWVDTDEAKAQIEYPTRHLAFGNQLI
                     IGDSLHPNVISGGGLYLAETGGALTLITQGEDYLLPDNGDPGIAHLIEVIGEKTASGS
                     NGSISLPGTFDDANVSDWTNEDVSAGYWLKVTGGDNLGVFIISSVSAGSLTLETDVPF
                     LTAATQVTWSIHKGYSRNTYDPGVVADVVYTEFNHLLTEPFKIRLLHTVGNVPADASA
                     QTASRSVAVMSDALGAGRIISIRFGQLTTDDTATLTGLLATKLGALANDALVVPSLTS
                     PHFTNAAFSIQVGSTKYLIGDPTYTLNGVSSLTADLAGDVVEYDTATGVLNFGTTVLT
                     NQAESTVFYVEEFSAPSDLAVGVAEYDPATGALNFSATDLSNHAGTAAYFVEQLITEK
                     QLDARISPMAGAVHVSRALRNMQIVEVDYFQADRSGNKKLDDDGNTIQTTEKLPLYVR
                     QETATRVSEKVYSFNPELRTVAEHISLQVWVGVNLQNYGSVDTVEVNFDTNELHFSEE
                     VDSSEVVTLNYAVYEAFGGEKTYTVSKRPVYRPPFFLEKNTSTFTLETDRTVEMEAGK
                     LFRVGPVVLYIKSSAYDSLSDETTVTVFPTMEEEVGSRAPGHDAEAILSSEAVATTVN
                     GTSTAAKAGFLLEVTSDYEPVDRGMMEMVFLGDVRQYAQAGHVLELGGEPHMVSGSEL
                     SDDGRHTKVSVSSPFLDGYTFGSDTVKLSARPVYPPGARQFNGIFPLLSFEDYELVLF
                     GEVDDSGAPLPGRTLTETTEYSLDPDSGAIELLQPRQEALKPSQRLVLRYTKLRELGP
                     FVQNSMVLSPRFKAVYAYITFPTKTNGYLAAVLAARYSFRNPDSFYCRAVPISTYMGE
                     VAQLAATSASSGPHSGPLVTSGASTDNWSYGNLSILSERRELLDRDRAGRMFISFYNS
                     VIVAFEQIREAINGEIVGDWDGKFRFEVGRGKAYAPPGYEDQITGYMNPRLVWADVFE
                     AATESYGVTTSDPIVEPSTSTREAGTLEVDGDPMDGFLVKFYQKYQKDYVHNDIDDVV
                     FIRPKWPRLSLSGGSLKFWVPGEFGRMGDPHALSRLFPESAQAFTTLFPGMQTRLSPA
                     EGVYAFARMTSPPAIFKGEPAVIGSTFRTTVGVIANPAWGEFKFITDCEPRERYARAR
                     IWRYSSTGFPEMDALLPSGSTFADNPRPAIIATVLPFKDFPIDPDTGFPDTTQLTGGG
                     GDLMDLSTGDMTLSTPAFKVTSMDDREFHQVAFGRPDGSLFEVGTGKIIKSIPTPFGD
                     FDFAPRYKGVFLNEVLLGCIVTFSDSKDPITDPSDLFMTGLEELSTSELTLSQGDTIY
                     AVPPGGLDTEDLEMDEPPTTKQINDLIENTFTYNRFQLGQKRKQGLYVDNTLPSILDP
                     NPLMLKELLNQKVPKPLTTIEADVEFSNGVKKPFAFPALKGEPTNDNGDYGIPYKATS
                     NTELDRLGPAADSIRGLMGPDASSADRAVYPDEIVGADGALVAAATSIPPATLTTAKD
                     LTPAHVANDGKGPVDEFDLLLVQTGQTGVDAGMTGILQLGSVASGELGVARFVSPSKL
                     TSPIKYVLDNAVGYLAPTHGDAGAELINAGADLRINISLGGLYLNDGNASSGAVGGWN
                     TLIATTGNVVTLKLLNAAGNLGETITITSTTVTGDLASPTLTSVPEFHEDYILLPGGS
                     GATSHVGAGTYTDFTLSVDTTGGGSTTGYVKTDRRTFFEVIDLSRSLERGTATVNSYP
                     VDLKLSVTEVNGLTVNDPSTVNGGDPFTFLPRTTGAAISTDWSVATASGDGSEGSSTT
                     TMAFEGINNTPLTAASNIIFSAIPSSGENESGVICAGVGTVGSPQNTITGLTATEAAM
                     LPNVVAGDLCRITGDASGDAAETVGTYAVRGVIKDSNPTTPTGYAEVSAKAVAPSTTG
                     SWLEIEFPKIVSFDSTAKTVTVDALQTVTNSPTGTAWATSGTLFVLVKVSDYSTSVAI
                     PYTGLSTLTFTVDDSTVTDILLFDGTIATSTDQFWDALVVGQRVSGMVYLPVGDRIGA
                     LPKANAVGYNSGGGTSADTASGLHKLTIRGAISGGADETYSYTGTAGQLDGSLASIGV
                     VSRTASDPAVYSSTAATYFDDVPDYIDISTMDANEWVAIRGATTAFELFAGVVVGDQF
                     VLNSLANMTGTAGFRAASGIYLEPSFPTPVSNLADGFAKVVDASNSGTGISVGMRTAV
                     ESVSFEIRRIRRWHSVTLDIGANLQPLRYAYEIRRGTTWSYTASSLLFDASGGTQLGD
                     FENADVNIHVGDQVRYTDNAGDVHTAEIAVVKSGTQLKLRAPGFGVDDITGTAFEVYL
                     RQAPVPHEQSNEQLMALITDTVVYSQTGVPATPVGGKVLTVNELKDGDAYLDFQVVGA
                     QVGDILVVDPAGAVEGLTGSANPVEEGARPFGDKGCPLRTDGAYEAKAVSDLDDNRGH
                     YWITAVTADTITVSPAHTFAGEDDDVTFGSDDTTKSYVVLPTVTASTAPWATGARENQ
                     NDLRPTAASDVNDSYATDNYSIQSFSYKIIRPSSLFSTETVDLVLFMRERMLSWIEEM
                     NVPMQGDSGGTYSDFQDDDHITDLGPYPNGIGVPFNDLLEDLEGQVLVSPFANAQDCL
                     SILDRRFWCLDLRLDSLTPPSYSTFTDPYTEFQIEGGERPVLTDLIDSALDRTDRFRN
                     LRYTWINYRTNRQSGTLAAVDRFDEQLEERLEEMEDMLRIQESMEGTE*"
                     /db_xref="GWB1_scaffold_10209_4"
                     /db_xref="86109010"
     gene            98985..99209
                     /locus_tag="LSDeep1_scaffold_42_prodigal-single_109"
     CDS             98985..99209
                     /product="hypothetical protein"
                     /codon_start=1
                     /transl_table=11
                     /translation="VTPEEIAAKLKELGIKTDAWQESPAGKRKSPLIEQQKEALKKVR
                     DLLQQQVQADQVKLAELHETLNRVKHGGGS*"
     gene            99209..101647
                     /locus_tag="LSDeep1_scaffold_42_prodigal-single_110"
     CDS             99209..101647
                     /product="id=2507712 bin=GWB1_Spirochaetes_59_5 species
                     =unknown genus=unknown taxon_order=unknown
                     taxon_class=unknown phylum=unknown
                     tax=GWB1_Spirochaetes_59_5 organism_group=Spirochaetes"
                     /codon_start=1
                     /transl_table=11
                     /translation="MPEVEVGAGTWVQVKPGVPEQFQTIADTIDSVATALLAILNIAL
                     VILNVIKAFLVGFLNPIIAIIEGVISVIEALLNDIRQIGVYVSGDLNIKPPFDQIRGG
                     YSAYERRMIGLLVDPRDPNRPNFSGRTTALAIFLYVNVDISNIQLLIRVVRQITRFLG
                     LRGELTNFTKPVGLKVEYSGVRASFKKIEQLSRGPNGETPTTARISWGMGAAVAGGVS
                     YPQPAPSGFLIEVSTLKDGLLIGWEAPINSPIEDEQGQQVRVSGVYKNADGKPFRLYG
                     GYESLVPTALSTLGPMTRSGTRRPGAPWIYAFKSAADPTPIPLYGLKEGSGESAKFAF
                     QRTFYVKNNLTTSLPGQGFRATLDYNDMPYNADISSDSSGEGTLTFDESPATTLYVRV
                     SAVTDVVTAEKYFKYSLSTSEIDGAVSMNRVVEIKGEADKEWTDKGPASDAATVMFPQ
                     EVQYLDTVTAALVVLVLSRSDLPVSGGGTDFEPGFAATATGLEGLAKDLNDQMFRKPG
                     TWFGKTGGDPKQFRNQILWRCRTLANIIIERSGCLGPSTEAYVVEQGSELLSWKWSEV
                     NTWYPDATILDSLSETSLDKGVGRNYLSIGQGGSLSVTLSRLRVQGMDRSPGFLVKSG
                     KSGSIRGSGDHVSPVVYGIGSMDFCRNAFPTEIYTAAAKVLNIATAPMTLPPQVSNWH
                     TYRLLPQGIPALENALQKILDWLESLKAAADSIIEAILAYIAFIEARILQIQALITQI
                     NALIQKILDFDFPSMNGLIVTGSGTMGLVGGLVQAEEKPSDSSGSYGAGVVLVTGGVP
                     TVILDLIKLFFPEE*"
                     /db_xref="GWB1_scaffold_10209_1"
                     /db_xref="86109008"
     gene            101651..102475
                     /locus_tag="LSDeep1_scaffold_42_prodigal-single_111"
     CDS             101651..102475
                     /product="hypothetical protein"
                     /codon_start=1
                     /transl_table=11
                     /translation="VSFDWLGQFRQGAWKDFRRFVLEERRDVGNRMMVINSELTRIGW
                     IHVHYATTEDEDGQPVVTEQRTGLAVPPQSSLGKLIQAYVALGGNPLSISHFLLPGMR
                     QVDANGNLVDVFPSGGVVYPVKGDISKNQYDGGFKSLDSDPQRRVGGRRRYDQSRVVF
                     HVDHSRRWVAKEIREKRYNVESRIIKLMDLREQLEQELLDLVLAVGGTVSTIPTPDRK
                     RFEAAFNVASLVHFMDAVFYAEDDDGELTFDTENTAALAYYPFLMSDLDVEGGTEL*"
     gene            102522..103064
                     /locus_tag="LSDeep1_scaffold_42_prodigal-single_112"
     CDS             102522..103064
                     /product="hypothetical protein"
                     /codon_start=1
                     /transl_table=11
                     /translation="MSMRSQIIRLAHQDDSLRPHLLRLLKASSDKNDVNWAIRRLKRP
                     GQSGSEDLKDIVDVLDRQRGGPSLYEDNKEIGDAVRRLRRMKNPDGRDLLKVLQKHYR
                     KMAGRPTAPALYDVAKEDVNKLRDAVERAGFTQIKYQEFKPGRGYFGKVEIEFKGVKG
                     KVKLAWMPSFDVWSLDSEDI*"
     gene            103106..104137
                     /locus_tag="LSDeep1_scaffold_42_prodigal-single_113"
     CDS             103106..104137
                     /product="id=3646181 bin=GWB1_Spirochaetes_59_5 species
                     =unknown genus=unknown taxon_order=unknown
                     taxon_class=unknown phylum=unknown
                     tax=GWB1_Spirochaetes_59_5 organism_group=Spirochaetes"
                     /codon_start=1
                     /transl_table=11
                     /translation="MEEPVVLSSDRRSLETRQPVAAAGLARILVNNEFYIPPGGFHTV
                     ARLKGGRSGPFHVLLGEQSLTVTGSTETATVSLPVGYRVKTDTIVKKLIPLLNDVVVE
                     NVKGHLVLTDGAALGKKASIQVSGTAAASVGFGDQRGVRGRELYPGWQLALREDTITN
                     RYPVFKSPVKTTPNFKVTYSVPPQRCLRCGGTYIENDWRFDLTGDTVLIEEENLLQQA
                     ALKILLTRKNSNVFHRWYGTTLMTRIGSKAVGAVASLIQEDVQNALGKMQAQQTQQAK
                     YQRVSLKERLYKVASVDVKTHVDDPTAFLVDTVVYNASGQRVNVSVVFTVPGAAALMG
                     SNGLSLGLG*"
                     /db_xref="GWB1_scaffold_3493_8"
                     /db_xref="86108773"
     gene            complement(104367..104747)
                     /locus_tag="LSDeep1_scaffold_42_prodigal-single_114"
     CDS             complement(104367..104747)
                     /product="hypothetical protein"
                     /codon_start=1
                     /transl_table=11
                     /translation="MRNPWAGYDSWKLNGNKHVCGRCNGCWYDVDGGCGCMDDLECKC
                     GNGAWEDYDCSDAELRCGDCGTGPHTSNGTRTSTHTARKDHEGTDIKAGDRYTRTVHL
                     GYYPNGPRTLRATKRKLSGNVIPF*"
     gene            104864..108328
                     /locus_tag="LSDeep1_scaffold_42_prodigal-single_115"
     CDS             104864..108328
                     /product="id=3646180 bin=GWB1_Spirochaetes_59_5 species
                     =unknown genus=unknown taxon_order=unknown
                     taxon_class=unknown phylum=unknown
                     tax=GWB1_Spirochaetes_59_5 organism_group=Spirochaetes"
                     /codon_start=1
                     /transl_table=11
                     /translation="MAAPQITGPDSVARTALKFSTTLGSKFFSGTTDSSTVDMEVSIR
                     GGAYTSDPDLIYFSGSTWTLPNPSAYPDGLPLVSGSNSLLVRSISSTGEVSQPVDVEV
                     TLIQEADVGIVAVAPTNVSVESFDTKVRIKVEGLSDEDIVGYNFYCSTDAGGGSSGYQ
                     LISLEPVDSGTTTEDVSELGVITADNSVKLNAAGDPASDPLYVRVVGTQEDKDSVLLQ
                     SDFDDTIEVPETTTKVRVTTTVSGVRQITSFSFDHSRTAKTTSTPSTVYVGDFAATPD
                     ETPLYYVVTAVYYDSTTQKEIESGFSPEVAARPIRVSNILGTFPTRTRQQLARTFIAS
                     VYRSNPQLRVDPGSALRDVVIDPAMAEAERLRFVMDFLHRASNFSSLLYIDDPNGSGT
                     SIEVTQSTYKLALKTAFFLTRTSDVQTLIDRAFESCAARFGKTRKSGSYARGEVTFYV
                     KTKPTRTLTVALGSKVSAGSVTFATTRAASISLSNLASFYNPSTGRWSVTVPIKATTV
                     GTSGNVGDGQIRTIASQGAKSLGFSVTNMASCFGGESTESNKKLAERSQNALASVDSG
                     TERGVLQIAADVPGVLQVEVVTAGEDLMQRDYDGTAHRGGKVDVWILGENAATITDTF
                     AFTFEIKQNVQFELIGDPADLTFRAVDSNLSSENPIVEMLDDADASYELKNATTGQVF
                     LLTGVTVSSFDTITLDTSLDQPSVSLTDVILGDYRYRTGSKFEFPRQPVRVVDSVTGA
                     VSGELASAGYDLYHPNAPLGLGRSTKAGDYLLVVGTKDADGVLTPSGNSIVVPDEPHT
                     MVGEYPEYLDNLGCDSRTIVVKSSDGLTTYRGPNDSSGVSDYTILEGGQTTAVSIKRI
                     TTGNIASGGAVLISYKHDENFTVKYTVNQVVSVTQADLDAKKHLTGDLLVKEAVKVPV
                     DLTATVVLKKGGDQSTADQSIRTNLENLFAGLRLGDPLRQSDVTSALDRSSQVSYVVE
                     PLTLMVRQAGSQVVREALATDQSGDVTYIAAWSTAEISVWLIEEELDSATVTGGGSST
                     EYRGVFQDDDTLDLQIVPPQTALGLKAGRAYIIGSDGHNIMGLTDSATLTAAGYVTDE
                     DQATRLKALTANRVLMSLAASDSPTEHKYTATYIVGADTGAKNIDPSKAEHLSIGNLT
                     FTYDEDSA*"
                     /db_xref="GWB1_scaffold_3493_7"
                     /db_xref="89410632"
     gene            108325..108645
                     /locus_tag="LSDeep1_scaffold_42_prodigal-single_116"
     CDS             108325..108645
                     /product="hypothetical protein"
                     /codon_start=1
                     /transl_table=11
                     /translation="MSTPSPFRVAARHVATSLVPVHVDSLREIVEMIAEEARQEFRVR
                     KSTITDIPKSQNRGQEGGANLAMILDAPLEHVVEWVQEQASYDYSGHSAGFTVYDGTR
                     KVRL*"
     gene            108645..109943
                     /locus_tag="LSDeep1_scaffold_42_prodigal-single_117"
     CDS             108645..109943
                     /product="id=3646178 bin=GWB1_Spirochaetes_59_5 species
                     =unknown genus=unknown taxon_order=unknown
                     taxon_class=unknown phylum=unknown
                     tax=GWB1_Spirochaetes_59_5 organism_group=Spirochaetes"
                     /codon_start=1
                     /transl_table=11
                     /translation="MADDPTKHGLPDLIVQNPAQTELSGQDYENQVVAQTQRVMDTFL
                     KSLPSNYVSQVNGPWYTLQFQALAEEIARIQVKAQQTFLDLDYGYTRPEFLWQILGQL
                     VFPESIRQGTIPVLDGDVTYREFLKSMVVILLKGATKDAVQEGVQLLTTADVAIIEKV
                     AHAQETGTAWGFDDQFTFEVNIEKDSGTAWPDEDPFVLQENVRLVLKALKPAHTLYEY
                     RHLFRDAFGDVFSGTSSWVHESYHYDDLRGYQHGAKSISGTVGVVHTDRTLFSDPNRD
                     FSSITAGAVLTITTVANKGTYDVEDVLVVPVGDDSTAQTYTTSPTGLTGKLTVAGDVF
                     TDPKQNWALAVEGELLTLSTGVNKSTYLLKTVIGPDGGAVGTVSTASTKVRVAPSILR
                     LRQRIPKVASSQVYEVSVDRLGRRVPNVIVSEDVASQFYT*"
                     /db_xref="GWB1_scaffold_3493_6"
                     /db_xref="86108769"
     gene            complement(110185..110787)
                     /locus_tag="LSDeep1_scaffold_42_prodigal-single_118"
     CDS             complement(110185..110787)
                     /product="Phage SPO1 DNA polymerase-related protein n=1
                     Tax=Plesiocystis pacifica SIR-1 RepID=A6G9U8_9DELT"
                     /codon_start=1
                     /transl_table=11
                     /translation="MSSTTLEYLRTEKLGACSRCPLCSTRRWIVFGEGDPEASIVLVG
                     SAPKAAEDITGKPFVGASGVLLDKILARVGLSRDAIYITNVLKCFTGGRDPEDLEVTK
                     CLPFLHAQLGIIKPKVIVSMGKLAGNLLVESDTPQAMKLLASMNPWAYNNQATGFSAP
                     VVALQHPTELLQQIEAQNNASGHLQAFIKGLNQAKDISER*"
                     /db_xref="UniRef100_A6G9U8"
                     /db_xref="A0A0C2A471_9DELT"
                     /db_xref="msd:MYSTI_04882"
                     /db_xref="A6G9U8_9DELT"
     gene            110868..115736
                     /locus_tag="LSDeep1_scaffold_42_prodigal-single_119"
     CDS             110868..115736
                     /product="Uncharacterized protein n=1 Tax=Flavobacterium
                     saliperosum S13 RepID=V6SLR5_9FLAO"
                     /codon_start=1
                     /transl_table=11
                     /translation="MAANIRSLVNGASQLDGSSRDDVAVGNTVTVSSVDSATTYAWTL
                     AFVPEGSTATFSGDVTTVSPGGFVTDKEGPYLVRLTVDAGLGTESTQYVRLRVPTVFG
                     SLKLVAAGERRDGTGVIPVDVDTEGWTNEQNANIQTLLGFTKSVSSSGRIFYVDANAG
                     GAVGYADYATVQAAIDAADALSPTLAAPYVIAIRPGLYTENITLKTHIHLVGWPGNLK
                     GHEDNNVVAIRGTHGTSLANSGDRASISGITLETVSTGTAATLDKTGQGELTLHRCHI
                     AQDGISGTQGPALALTNGSLIAHDCWIEFASGGAASRTAFNQPGSGTTSEFYRCKFKG
                     PSGANINISGLESTVTCSMWDCLVQTSGSGATGIQSSAELLLLEYTRIEMDGSGTPLA
                     IHPSGGSISGDVRGRLRYCWIDGGITIDDTGVAGTGALHVGACYHGGVTPTGSPTQSA
                     TVLSSTVFYDNTTTSMTAADVQAALDEVHALAVLVTSLDDAYDNGVAASGGGRTIIAD
                     QGSVQIVDAASPSDPPPAANTNGSLEVVSNVKIGALTKPEIDLDPNPYGSGPQISLGQ
                     TVVPADIAHAEGNVRLLAKSNVSTARNYNLLIQTESGINGSDIGNLIIQGGDSLPDAT
                     PPNAADLYLLAGSAYDLTNGGDAGHLYLSPGQELTGSTAATVRLVDPTASTAATLTAN
                     AAGADPIGVTGSAIFATSMGAVTLSVTSSDTLAAVITALGALQGISAADSGGGVIRLT
                     TDQRGPTAEIHLLSATAGVNAALGDFTVAGGATFVAGTFAKVVDLYCSDTQEITIGNG
                     TNDFIYNAVTGKMTVPGLIDPTGIIFEEAGVPSTGATQAGLFVGDGTGGTVQGQLFFR
                     EASDGSLVNLSASSNTLDQAYDQGGSGSGRTITADSGAVTINNAVNDTSHTLALTRTV
                     GTGSALDIGTNGFRVFGDGDTVIGAAAMLGTEKLYVVGDTYLSGKLTVTGLIDPTGLV
                     LDAQGSSPAGDVASKGIIYYTTGKKFIFRDEDGIETDPLALGPATFVFRPDGTASGNV
                     YTSWATLYTAFAAAEGRKEIVIDPTNATPPVVIPAGTYDLEGGVLTSGGARMGASATK
                     GRTLVQLAQGVTITNLRSVRGLGLYNAGTTSPIKYNSGGSEVLSLTTVALVAEAGKEP
                     VIEVTGGTTLEIWAWESDFTTNGGSNPTLKVDATSTLKGTFLLDSGFAEDTIESAVGG
                     TLGVFQMDASSSYDTTQPSHAGSGPTITLLTDSAKVSYDNTTSGLTADDVQAAIDEVV
                     STFTGNTLDAAYDQGGSGSGKAITVDSGAVSLTNAVADGSNTLDLVRSSGTGTAAALD
                     IGSGSARLFGDGDLVLGTGTMSGTERLRVSGDQLLEGNLTQVDAAASLLERTTTNTNA
                     VQEVVSIKATSSNDMVDGFGPYLGFVAKDSAADNEVARIAAVRAGGDQTADLVFYTGS
                     GGAPAARVWIDDSGNVGVGAAPTAESLELSGAVKVGDSAGTADGTVRYDSTANDFEGR
                     KSGAWVSLTQYLMPYHWNHPTVAADTIVYKGWAATPCKLLSIKVLMETPNTVGNYTLV
                     ATNIATGNTMLSTNFNMNSISADTLTAVTLTGTSADLAFVAGDKWTVTLISDVNGFDG
                     EDLYIELIFEAD*"
                     /db_xref="UniRef100_V6SLR5"
                     /db_xref="A0A0F9SMI8_9ZZZZ"
                     /db_xref="V6SLR5_9FLAO"
     gene            115736..115885
                     /locus_tag="LSDeep1_scaffold_42_prodigal-single_120"
     CDS             115736..115885
                     /product="hypothetical protein"
                     /codon_start=1
                     /transl_table=11
                     /translation="MALFKSPYSAMKQGASLDRGGRREVLSVTGENSKTIRWVAFVRM
                     IEVRG*"
     gene            115899..121169
                     /locus_tag="LSDeep1_scaffold_42_prodigal-single_121"
     CDS             115899..121169
                     /product="id=3646174 bin=GWB1_Spirochaetes_59_5 species
                     =unknown genus=unknown taxon_order=unknown
                     taxon_class=unknown phylum=unknown
                     tax=GWB1_Spirochaetes_59_5 organism_group=Spirochaetes"
                     /codon_start=1
                     /transl_table=11
                     /translation="MPIDPSSGLYIPSPPAGYGYGGAEYGFSPYGASLLPRSPYPPGG
                     GFGGAPFGTSSYGSSDILNPRVSSAQSLDGFRVEVFFSEEMQNDAELLDATNYVFTPT
                     IGAPVTASSVAVGTAGTYGGFTSVIVTHTGTTLGGSYSVQVSDASDLSANPVDSVTTA
                     TFYALGSPPTYTVTPTAGDKLLVDFSHDMLAEADFTPGIETAAAYNMTSAYPVDLTVT
                     AVEHTAADKVTLTVKGQTSVAYTANISPATAIDFNGDTLPSAATSFTGVEVGTGTSTV
                     SVNGVLLTKAVGDTYGWSFVDTSGKILANSSFRADLVLDPSSAVYSPVLGDSTLGTWL
                     VSDGAVQVSISLKRVSGVDVLDIVSGGYAVTATAAWSSGQAKITLLRNQKADHYAFLF
                     NDTVLLAATTSSLNGSPTISPGCQFTLGVVYGVTQLPLKTLDFTSSQTVFSSAWNFLH
                     SVGASFTGSAALTRSTLVTKRGPLVKGWGDGTPATTKDVAVRVNGTAVTVSKVNPYTG
                     KLTLATPVPLMPVGEMTVATDYTWFKTPLMRLAGLNTEGLVLNQWDHPQGRNTPSASP
                     TGETGVARTSRYTMSVVLGPVKRSAPKFIGHRYLGFERDQSALLNSPTLLLNRNPHRA
                     GLADMDRTPPGVTVAYEGPTDPRLASTPWELDGTDAGTKSFSDLTWVLDDQTITGAVV
                     YHRGEDLSFPSAVVDAVRFKVDTYTATGVFSGVAFGLHNNHDLFLVGCLDVNGVKHIG
                     MITDASRPEDLASWSLGLGVKVEVTAANTFTASTSLLPTNLAADLRLQVTSGSQTGIY
                     TIKSVTNQSDGTTTVVLKSNFPADYKLWANNDPTVYFEVDWSSTLTTYRLAVAPSTGV
                     SELFLGGALAGKALTLTTPTAYPAQTSLVLPTGNKGRFFFGSLSVAAKNRTRWAFRQY
                     GVQPTATTIHSRGLVVASEMGSKPEDEATNKWFVTQEFGYSEIDATGDTLLLKGTSGG
                     TTTFGYGRIEPLLVSTTYIDLDAKFKVESGTAPGDATIIVQDGEREVQLGTLLYKEAA
                     GARSLVSLDHVALSGVAIPTAAGWTAGTGLTTQSSVLNSLLTITQSVEDSGTWYNDLA
                     APSSGGRIFEARVALLTWTANSSNEMGPVWGCEVGTAPSAAWTVAVGFLANPARVFLH
                     SNGTPVATFTFDWSDKKQHTYRVLADPTTAKVSLLVDDLLLGTADLTDFDSATTDTMA
                     FIGSMGTDTAFTMEMDAFSAQEMPSATAKRTLGILTGTDTTNIDHWAIPRTDSTSSDN
                     SSLTATVEEMDWTQEIRLRLHRDPHWGVQLLRPDLPLPSTYNEDFATQATEPTAGWIN
                     VEYRKLPRTLDTFGGVKWGALASASVTQQRWREVRYRVFQYPDEDYLAPHHMVLNRAN
                     VIHSGELGTDITVESVVVNSLTSRLVSLYPAHIFADRVFTVTAGGSVLASSTWTFDKE
                     SQTIELTTALSAASTAVTVTFAPGTPVTTTYLKGQPFFQTLTKLNEGTPPYPKSESAG
                     STTEMQFGSRVNDPHDTLGDPDFILNDPYRTVKVKNDASAKYESLEFFEADDGGDANL
                     PLSLLNDGPAAEEGFTKLAFEGTQFTEQHVKADAFLSDSLDNNIQQTSMFHASGGAYT
                     GGTLAPGTMVLWPNAMHSNQPEKQATRKRLTWDLKFSSVLTDSADSGSDTSLADTVDL
                     GTDNSPPLTVDGGNGTAGSTGNGAAVYRLEDGAGLYSRTGPWGPGILALDDESLLAGG
                     AVLDGTEFLLLGGAAVSGPAITNGSVEAAN*"
                     /db_xref="GWB1_scaffold_3493_3"
                     /db_xref="89720396"
     gene            121217..122302
                     /locus_tag="LSDeep1_scaffold_42_prodigal-single_122"
     CDS             121217..122302
                     /product="id=2799761 bin=GWB1_Spirochaetes_59_5 species
                     =unknown genus=unknown taxon_order=unknown
                     taxon_class=unknown phylum=unknown
                     tax=GWB1_Spirochaetes_59_5 organism_group=Spirochaetes"
                     /codon_start=1
                     /transl_table=11
                     /translation="MSRFKSASTGLECKFFLANDDQWYMGLEDDSMRPDDDDEEGWES
                     WSNSHDTEWDYYGPFNSEMEAQKFLRQNFANPGGWYTDKSGRRKPPLKPINPHGRRLW
                     AQRNIMSLRAATIRLAATTSDPELKRGLLQTLTATGKQAHAGREIMDSLLDRTAFVKV
                     YRSIDKQDEQSSELLREVYSKLADALKISDNEYNALGRIRQVVASGDRWSIGFQRNNI
                     FKAADLMGMKLPSGMFASTQGKQARYPDEDWGDDNPSAPETLWGPAQFGYKVDSGVWY
                     YETAGHGGLMVENTAARRLLTPAALKAAGYRWQGKWWFEEDEAVLVPFYEHPEWATKA
                     GAALKPEDWGEMAVRSAWPKYFDLLGS*"
                     /db_xref="GWB1_scaffold_1297_46"
                     /db_xref="86110347"
     gene            122330..122965
                     /locus_tag="LSDeep1_scaffold_42_prodigal-single_123"
     CDS             122330..122965
                     /product="id=3646173 bin=GWB1_Spirochaetes_59_5 species
                     =unknown genus=unknown taxon_order=unknown
                     taxon_class=unknown phylum=unknown
                     tax=GWB1_Spirochaetes_59_5 organism_group=Spirochaetes"
                     /codon_start=1
                     /transl_table=11
                     /translation="MHRDKMNTGRDALALGLHFQHADPAPGEVVGEVFFRMEDAVTGR
                     TLHEFHKKNLITLDAGILAAILLKDPSSRTNGINMLAVGTGATGALLSPDAPDNKQRK
                     LNAEVARKAFASTTFRDTNGAAVSYPTNIVDYTVSFSEGEAVGPLNEMGLLSTISSNV
                     AVKNHNPDVFPARDSTRDLTNYDILANVLNFGVVTKSSTARLSLTWRITSG*"
                     /db_xref="GWB1_scaffold_3493_2"
                     /db_xref="89720395"
     gene            123029..123403
                     /locus_tag="LSDeep1_scaffold_42_prodigal-single_124"
     CDS             123029..123403
                     /product="hypothetical protein"
                     /codon_start=1
                     /transl_table=11
                     /translation="MSDTALRSSLIRLAAKHPKGSDERKQILNVLAGQGVEASMMKPQ
                     LLMEAVYQVRDAKALASSGQKAEAVNKGVESMITIATALGRPPGRSGMLLRRIIDLAH
                     QIQAENGVLPEGMEAEAEALAL*"
     gene            complement(123405..123716)
                     /locus_tag="LSDeep1_scaffold_42_prodigal-single_125"
     CDS             complement(123405..123716)
                     /product="hypothetical protein"
                     /codon_start=1
                     /transl_table=11
                     /translation="MPERTCRDCEEVFDPQDFFWDLSGRKGVQRRHGEVGFIDQCGDC
                     GLEDDNPATDRVIALEEGDGRKGSCEVTPISPDALGSKASGPGRYVNFSQRYQPLGCK
                     K*"
     gene            complement(123709..124017)
                     /locus_tag="LSDeep1_scaffold_42_prodigal-single_126"
     CDS             complement(123709..124017)
                     /product="hypothetical protein"
                     /codon_start=1
                     /transl_table=11
                     /translation="VPSIKITPAVLRALAEGCERLNDGDMTDDAALKEVELLLYEEGY
                     FRSGLQWVPVAQAYWGYVPGMGYKSTDYNGNWNLPAGTHKLYLDLDCTLFLREITVDA
                     *"
     gene            complement(124018..124263)
                     /locus_tag="LSDeep1_scaffold_42_prodigal-single_127"
     CDS             complement(124018..124263)
                     /product="hypothetical protein"
                     /codon_start=1
                     /transl_table=11
                     /translation="MIPTFPIPSAAVPTSGSIFAAARAYQAEAVTTLADGTQVKMTLV
                     GAIRYIKAIRDGMPAFPVCVSEEILADGTVTRNYQGC*"
     gene            complement(124312..124563)
                     /locus_tag="LSDeep1_scaffold_42_prodigal-single_128"
     CDS             complement(124312..124563)
                     /product="hypothetical protein"
                     /codon_start=1
                     /transl_table=11
                     /translation="MSRSLNGGETKPLTAHSFGILKKAAEAPVACSSINPGVRDRLTR
                     KPEPLCRIIKHPSPFKKHKGEGVDHIVPTEAGLRLLKET*"
     gene            complement(124566..125111)
                     /locus_tag="LSDeep1_scaffold_42_prodigal-single_129"
     CDS             complement(124566..125111)
                     /product="Uncharacterized protein n=1 Tax=Enterobacteria
                     phage Phi1 RepID=A7XFF4_9CAUD"
                     /codon_start=1
                     /transl_table=11
                     /translation="MGTSRCLKSGLPNGVGYLEVQHPVLSRCSTHREPVTAVLRMFKE
                     GDLLIPDYQRPSVWSPRQQAEFVGALLEGGPLPSIFIREVDGPSGFEDELVDGQQRLT
                     ALVACENGEIPAILPSQNKSVWKKDMVWPGWRLSICFPVGRFKSTRAEAMSLYLAINT
                     KGVPHTEAELDRVRKMLEQEG*"
                     /db_xref="UniRef100_A7XFF4"
                     /db_xref="A7XFF4_9CAUD"
                     /db_xref="scr:SCHRY_v1c02580"
     gene            complement(125090..125383)
                     /locus_tag="LSDeep1_scaffold_42_prodigal-single_130"
     CDS             complement(125090..125383)
                     /product="hypothetical protein"
                     /codon_start=1
                     /transl_table=11
                     /translation="MGTRSFTKTPGSPPTADTGDGGTMILFGDDTPEWVRLPDNLSGQ
                     RVPVTRVVMGPCVHPDCGPHRTFVTSATAPRDGVIASIECTTRNQFLWVRVDA*"
     gene            complement(125427..125687)
                     /locus_tag="LSDeep1_scaffold_42_prodigal-single_131"
     CDS             complement(125427..125687)
                     /product="hypothetical protein"
                     /codon_start=1
                     /transl_table=11
                     /translation="LDDLDLDLLISELAEEGDPVSFGPEDPFEWRAKPIMVLLAKKIR
                     TLEDENLQRKAAQAALEPLVKWGGSLIGAVATAAVLMNLGLG*"
     gene            125727..126089
                     /locus_tag="LSDeep1_scaffold_42_prodigal-single_132"
     CDS             125727..126089
                     /product="hypothetical protein"
                     /codon_start=1
                     /transl_table=11
                     /translation="VSYRVVSDMKTTTHTDFSAFLEDLNHRRLAGHKTWCKDSPRTLY
                     LGFLDFEKKEWVRVGLRALKMWKPVQGQEDFMDALRTVEGRYWMMGKPSMKDLTLEGG
                     QVVQVPDEPDWVDEEVTQ*"
     gene            126086..126394
                     /locus_tag="LSDeep1_scaffold_42_prodigal-single_133"
     CDS             126086..126394
                     /product="hypothetical protein"
                     /codon_start=1
                     /transl_table=11
                     /translation="MTRRKFPTFACFLEEYRVRRQQDHELLAEDEVSPPFIGVRDLTA
                     GDKLLVSLTRVKEWVSAHDPKDERQAAIAAHLMSIRGRKKLFGHKSGTHVSGLPVAPL
                     *"
     gene            126446..129736
                     /locus_tag="LSDeep1_scaffold_42_prodigal-single_134"
     CDS             126446..129736
                     /product="id=3162039 bin=GWB1_Spirochaetes_59_5 species
                     =unknown genus=unknown taxon_order=unknown
                     taxon_class=unknown phylum=unknown
                     tax=GWB1_Spirochaetes_59_5 organism_group=Spirochaetes"
                     /codon_start=1
                     /transl_table=11
                     /translation="VADRDKFYTGSDVSRHLPAGERSFDQVVLQAGHPVLDADLNLPA
                     DIGQEVGRLLRQWQHPSGWLRGQTRFDAYSDFDYQVPADGDFVANSFKMAKRTAVVAG
                     MPVVVEYTNTATAEWNVIQLDAPPVYGGSAPDVKRTDFVFLEVWRVLVSRSPRASGTV
                     QTVVANMSDGETVTVAGTVLTARAASPGADEFLIGANDILTAANLATAIGTYVATVTA
                     AANGTDTVTVKAATPGAAGNAITLATSDGTAFVLSGATLAGGSDTANKPAQNKLYRHG
                     NVNSLTGQWLDDDIEDATVGTETSKRVQVQYRIRTTGQTIAVNHKTQPEGFSNTAILG
                     QGAQSSPVASYPFVKADKTSTSGNSSAVSYDTEDPGLWISGDGSSTAASALGTVDGFV
                     YAIPLCFVFRRNDAYNGGAGSGFNPQTNTNGALPSTHTSFVNPQVGTAGSGESDRPDK
                     AFSDAINSNDVLDLRKHVAPPGLDFAAELQYQMQSLLDGQLATWAVDAADKQTLGSGS
                     GDVSAKFLVCNQLGRDTTHGGNNPISGSTTRGDTIRNFDHVARRFADQAVVERVVFEF
                     APSYVIGTTPGKYVTQTNGAWNGWGVGDVLNLDLTELNASTMGAYDPANATFTGPGPG
                     HNASIMDFAPPGTMITDVLGAWHDDGHFTTPVNQATQFSTITGMGTGHLQLTLDANTV
                     QVNGGDSGNSDHAMVGTSSDVGSQRRIFVEVELSYPLGAGITDTPDVTLTPDAAPYPR
                     GPILENDTTQRPADMETLLAPTFREGFREVGVEYVANDPSSGFGSGTPITDSFVSRNS
                     TSLYPLRRIYGSGALLTGVTDSVASQAHDVDVSLTEYGSSSRLVRLDTSGGSPSKDPL
                     SGAGQTLCSVTYFAQDPVPNYGASGGGYQVGVYFRTNAPQTAGTRNAPMSEVPDPLTV
                     EPLVMSNNLWTGQVSMGSVDLPFPYVAPLDQIAVNDNATSTFPGEWYFAATSSISITD
                     FNAETGLLNLHGMVPVDGTGSFTFSSKAKDIEFRAMYKVADTNAYRPTVFSQNLSGVV
                     RHKVFMPFLARSTTDTLLYRKNEVLLVVISRWAELDDENTIRFVDTDNRSCAAVYRTR
                     NLLLTVGS*"
                     /db_xref="GWB1_scaffold_18115_3"
                     /db_xref="89720393"
     gene            129736..130449
                     /locus_tag="LSDeep1_scaffold_42_prodigal-single_135"
     CDS             129736..130449
                     /product="hypothetical protein"
                     /codon_start=1
                     /transl_table=11
                     /translation="MKTALLSWRDSGRGYYTLMGVGGTYRFFPGDDWAHKSGQLDFYP
                     DAGDPYVVHPSIGGIPGARDQFQEVAQWIDRRKAPSKQPGPPGKWKVKRVAALLTAKD
                     YEALLTKKADIVPDNDMYDVFDMAREEAQNLWGYTSAGTWIGPNLTEYRKANQALVRA
                     LQGIQRKYGDDGLEEALNGVSATQDDYRREAGRHQRGRLPEPTRPRWASSPLTSAWSG
                     GVPASEYKTPKSGEDNDAS*"
     gene            130439..133456
                     /locus_tag="LSDeep1_scaffold_42_prodigal-single_136"
     CDS             130439..133456
                     /product="id=3162036 bin=GWB1_Spirochaetes_59_5 species
                     =unknown genus=unknown taxon_order=unknown
                     taxon_class=unknown phylum=unknown
                     tax=GWB1_Spirochaetes_59_5 organism_group=Spirochaetes"
                     /codon_start=1
                     /transl_table=11
                     /translation="MPRKIDPGTLKVGTGLAAQDSVEAASVVTGTGGLLGLEAHVDDP
                     IAAHAASAISLDDESASYDGDAVQEGLDELAALVPPRPPSLGTDKSYVTFSGVPDWGV
                     LKLNDAGLVANSVVTCPDPLAPNSDTAIYPYFHVIPKYADGFTTPGNDPSTDLTFNVY
                     DGTYTGGGNGDTYHGGFTRGGAVIETARIMPKPGSGNSYAVVSGSVYPADRGVLAVLY
                     IPAGGTLADFTGQAQNLRCIAALSCGKGILTGCDGEPGGVFSLGATTTDGFDPYTFPG
                     RATGQFNLKELHTGVSSITGGAAPPAADTSAGRSRLGFDILGATSSAAAPTLAGAADN
                     RNDNNFFRYRLPYMSDYTAATGIRYTPTIERPRYFTKPTLALNAGTDLTQAGDYANFE
                     KDYWTFQVARFRQRFEFPTVAGADARDIGSFVFLHFKTETAFEALVVDGTAPAGTDLY
                     SANLVSWASAEAATNITGGATAYDPSASYHILRGAHLEDDDGDVTPTFNATTYTFTPG
                     SPINVQVLSGVSYFRPKGQATPWKITSLPFDADDVWDSSYRVANGSPATKGLEGPNVG
                     FLWVAPFSNNAFFTVPAGSGVAAPGRLEMNMTHLDATDGPFLMVSPPAITDKADFTIA
                     GTGFIPAGDATNPSFSRDARVRMFIRRPMGNKAAATAVFGTGIAESNGDTILFHTTDA
                     TVYANPATATVAAAGTIMAIKDSEEKFLDEVYRYDADFPGVATAQKVILVGPGLNGAY
                     APIDVPVRAGTTAISGYDTSSWVQLGRHLVALPANEAQVAGLPDRNPPLTDGVAAAFP
                     STGMLLYPQDDFSTGIRPSGPAGDSDIAANQPDYSSETGDRVYIRAFDAGFKNSGNPV
                     AAEGMAFFTMRIRGLVLADYAYDPAGPGSPAIAILVKIPGRTSWMDLGRVDGDGPGKQ
                     DAFSDGAGCQVVGPSTKDSVDPVTGVVFSDVLVHVGPTATLFLSAEGAVPVLVKVIIK
                     DSASGKALSFKQGGSTGTVNNLRGLHALEIVHP*"
                     /db_xref="GWB1_scaffold_18115_2"
                     /db_xref="86113490"
     gene            complement(133600..134898)
                     /locus_tag="LSDeep1_scaffold_42_prodigal-single_137"
     CDS             complement(133600..134898)
                     /product="Transposase, IS605 OrfB family n=1 Tax=mine
                     drainage metagenome RepID=T0Z6K1_9ZZZZ"
                     /codon_start=1
                     /transl_table=11
                     /translation="VRLAYRAELRPTPRQRAAFMQHAGNARDAYNWGLRQNQKAYEQW
                     VDEGKPAKWKGWPNAISLHREINLLKKLPKDEGGKPYLYEASKCAPQEALRDLDRAFR
                     NFLAGRAKYPRRKSRNRGIGGFRLTGTIRADNRTIQLPVIGRVRFQPGERGYLPWGQH
                     SQVSVTEQAGRWFVSVVGPEVEEAKPNGKEAVGLDLGVARLATLSDGTVIANPKALAS
                     GQRKLKRLQQEVSRKKKGSANRRKARAKLAVAHARVRNVRRDALHKATTSIATRFGRV
                     IIEDLRVKNMTKGGGSRKRGLNRVVLDAAFGAFRSMLEYKGKLYGCSIEAVPPHYTSQ
                     RCSSCGHVEKGNRVSQSDFLCLSCGHEANADLNAAINILVAASSSDLTKNACGEDVRP
                     SVSLAMRRQTSVKQEPGISLRGELDRGPSSQEAAAIPGFT*"
                     /db_xref="UniRef100_T0Z6K1"
                     /db_xref="T0Z6K1_9ZZZZ"
                     /db_xref="aad:TC41_0423"
     gene            complement(134895..135047)
                     /locus_tag="LSDeep1_scaffold_42_prodigal-single_138"
     CDS             complement(134895..135047)
                     /product="hypothetical protein"
                     /codon_start=1
                     /transl_table=11
                     /translation="VNKVSTSVYLDSDLIQWLKDEAARRRCSMAQVIRTAIVELMARS
                     QKASDQ*"
     gene            135294..145553
                     /locus_tag="LSDeep1_scaffold_42_prodigal-single_139"
     CDS             135294..145553
                     /product="id=3162033 bin=GWB1_Spirochaetes_59_5 species
                     =unknown genus=unknown taxon_order=unknown
                     taxon_class=unknown phylum=unknown
                     tax=GWB1_Spirochaetes_59_5 organism_group=Spirochaetes"
                     /codon_start=1
                     /transl_table=11
                     /translation="MSIRDDETLIRLRKALESRGTTDYVKEAWQERLTRKASVPGDAL
                     QASEVISGLAGSWAGSLSRSYQATREPGPSNPDKSGSTATSFPHDAGKVESRLGREGP
                     PEINFRPYDAGSHRFGPKGPSLLGHPIAFSILGPTKASPHTDWQWTVNTAGANDTLTM
                     ANGPGGSSSAANLAEGYNLSGTGISFYNGGLYLVITDTGAEDGRVAAGTDALTPLAKY
                     VGTAQFEIFRVLSYDNNQLVLASEKRLSSVFNIPATPVVRAITLMQPNVTRLVAMPGS
                     GPAVGRERIFAVVPPETAASSGWYPPYKVWQDGGFEATSTAGEVTTYGGQFNLPVPTA
                     LRTMQGEVEKGGGTPADGPGFWRITGIAGAPVVSADQGKIVQVTEVNLLDGATLSHGD
                     VNSLLGFYEINENIGNDGYQLKRLPEVNPATGRFFYGPGPYFDTTGHTGAAKVQVTIT
                     LHDKVGSVFEGGFNLDAVEAARLTNIIDPEWVERSVKINAASTVPSGGNPGRADRSIF
                     NTESGTGMADPGSLLDLGFRMVLFPAKAGPGGIAVADFSKPIAGRDITIDPAITTEPQ
                     FWEVDYSSGLVYLSHAPPINGGGAVVPNGVIAGSNNPRLETVLFAACVPYSREAGQTG
                     VSVRVTGGALESADLGYEDKTPQDVFGGRVHANLNAHAAGSNPHDMTVTGTNSASWPL
                     TGSAEVLFESDSPLGLSQGTISWVDIGNVTSTTFDLMGVSTDASIPFTVPATVVLRRS
                     DDDIRLDTTYGSKWRTPVWRMAYANLTAEPDGSLTVMPTAVEGPAQELRASFPLGGST
                     EVARMFLETDTNRWTTTAPPWSAAADDNDIGFEVTRGRLFTSMALDFTAGETTFSRFL
                     NRGTSATSIQAKPTPDLATPSNRFELAIDTTGGVFDAALPASVPGLCAVVEGSSIATK
                     ESGSWASISGGDRLLLDIKVYDRAGLNSLVNREYAEAPANPLNWFAFEAVGGDSPTSI
                     KTAINNHYSGQTPAMNPALVEGTGPAQRVLLTERQVRILPSRFYLESDVISVGTPFIC
                     GVDSSLMLSVFSADPKNSNGGKWIAVQLLMGTLNSGDPDEVAAHLNRTLYDPNLANCI
                     QGELNNAGFFATPIGVAASPNPYLNNTYTPPSVPALVAAVGERQFLFVGPQDPRHPTG
                     AETVALICGGWGSSLLKPTARDFFNVMVEVGRANPAGTKDVAAVLGGDFDPNPYVIPS
                     CGLFFGDHANDTPAAPGTGAFSTGDVQGLVNEDVGFHKSGVRPLGALVGSHRVVQALS
                     GPVRAVIDLSKGHGSDWYAGPQRTSTFEYDQNVSPPTSPAPATGTKLTESGYLGRWVW
                     GTDDLTVIDRTVATTAGIADIWISYTLKPFGETGFVCPLTASIQQGYESFLAKFVGDA
                     AAFAAPKVSLGDISSGDIIVGTVNATTLGFEGRLLSWDSSTRTAQAMLVSRGTFNATH
                     GHLVSQGLQPTTFGAFDPLSNPTVNTLIVSLVPRPGFGKVASAFRSLVQNAAGISTTN
                     STDEYGQGLDGGSTTSGLSHTFSGVSVAGGRIDLVSLIGPSAAPGVSFTNPVLGEGLG
                     VNPHDVTTTFLESGVFTTTVALGNQNHAQLDSGGLFDMEDTLQEYGPYGGTRGLHKGQ
                     SDGGAHVGGVGGLRVSGDAQVWLRNPRPLKSDLPTAFIREQPDMAAAPLNVMGVGPSV
                     PAGYETGSGHTPSGFGSARRIGGGAGAMILQEATVSLGLTRADMSAFVVASGNKEFPL
                     TGDEVINATPDATSSFVMAQWALTPDIPVLMPFLTGMYLKLGDATGAGTDNANDGTWR
                     IVGAPAMTISGLTTHLKNEMPGLVTLLADQGGRPIDITKHGHGAPSTSSVVAVLQVRV
                     ERYAVPPSDRASGTAESFVPETFSVPSIDGHPWGIYADISTLDLVYVADVVDPGGSPT
                     GAPRSLHGMTLDPASLGVEDLQMEMIPVFRPGPGSGRWPMPGPARLLGIRVSEDNKGR
                     VTSHAWFSWVGTPAAHTNPNVYARAVIHSTSRSDGLDDLSSATTQGEFAVDRSGRVSF
                     VGHPRRLGPGVLLDGGLGLVMANAFRAIPKPVDMDQLAGLSVVGQSAAWPLSSYTRQA
                     TGSATSIPSSFNTVEFFEDTTIVGPGGSLQFEDARAAQGLPFRIKENAVAASSFAGPA
                     QRLLARTTPDDVSTSDHPKIAVLPNDSLFPAPWSGIRFRSPGTVRYERPFRTIDARGG
                     PQGLTALNGPSSSGIRGIETPTFGECLLLPKGPPTERGSGTPNWRANDAVGDTPLDTP
                     LYEFRGSWGGVTTSAFPISPWDAFTGPEQGKGGDKTVGPTNHKGTPGVVSQAYRHSRS
                     RGDLTAYPGEGSGEQLRILDGMVIEDVTNGSFFTAGFLGRDFAYTNINIAGLELGDGT
                     RGPINGSLTVAHGGGGNEAEIIYDLGPYLNIGDDPKANTVAGVSNGFGDRVDSVTVVV
                     GGSPAAVEQVRRPLVGHKYRVTPNVEFVPILGPRGVGGGLLPPLTDPTDPATTIEGAD
                     AVFYSMNHSFAAPGGNFGAGDVGRMLYICGTYTYKYTGWWVILDVIPNYEVLAATPNE
                     FDGTGANVALTTNVAVLRKLKRVGHSSGDSETFEGALPLVPRSPRVEASANHLTNQGM
                     MSGTNTDWGDIQLWITDNAGALFYDSGTVTPTPASTYDLPQMRDWLNATAAFNGLANG
                     PVQFIIWSSNGTSLECRYDLTLLNAAQKAALTGHLACLRVAWQSRVAGGYTATPAGPN
                     ARNPMSIGFHTYPGHSAQSDRGAGDKNNALAIVDNSQHLAHSAASGIRWVFSAPLTAE
                     HVGSYLHLTKPAVYRFNTLLTSQTNAGSSITGGVYPLVSGNPQPGDQINEKVDIFRIN
                     RCPTTADLVVGGDCEEYYTELIKVGESTAGSVDDSGLGRPVLYSPLGVYGFWPDTVTD
                     TLSPRGHNLPMRYALQPIARERIVTISPNSMRSNTWVAEGVGGGGTADKGTGPRIKVD
                     PTTGVGFDLSKPWQLMDRAMVGGRTAKDWNANATKEYTWAPGAEWWQLYVPAPGQQVS
                     EEDPPPTLRVDLTDAFTQAAQPGGGISSPYPGKQPKGARLTRIWVNFGVWGNDLQGRA
                     SADMPGYLGTAGDVRSVNHMTFNLIVELPGSHAREFDPGATHPWASGPGVSPFGGRAP
                     TAIYNHASNKDTHVAGGTVVVPLYCNREAGDLMPNVMERWVSTGPSSLAVTSTDWRMG
                     DPEYGFGCSSVSPYNDLINNNMFHNAHNPVLWGGIDFKASPFLATREFSLALATPMPR
                     DSKVSGGIRSPFTSGLYADLGVFTGTSFESLSPSTLTGLVITHGAAHPLPPGDEAGTT
                     ANVPTTCPHAFTIALTPVGDSFDPTATTAIRRFGRQLETGSTQPGDRPFKVGNWLDNI
                     LDHYGIVAPSGSMLPPGARVLLEISTSIGKINHKSSAGTWVGSVKCAFEVETGDGTAY
                     VENVNHLGNDR*"
                     /db_xref="GWB1_scaffold_18115_1"
                     /db_xref="86113489"
     gene            145550..146308
                     /locus_tag="LSDeep1_scaffold_42_prodigal-single_140"
     CDS             145550..146308
                     /product="Tax=RIFOXYC1_FULL_Spirochaetes_54_7_curated"
                     /codon_start=1
                     /transl_table=11
                     /translation="MRVLGNLADLKILQVEKTPELADPVPFNGKFIIPIPVGAKVDVD
                     SASYISPVDGGDVSSLAQAGLLAQYPQYGNIVFNPLLTATDVADLDLTALGPGSEIAR
                     VQTGRGSGPAATGQAPCMTALLRQNALVSPVRPGCVVTDTIDISSQTSGIGADEFMVW
                     WKIYEFSTSQDVLSGYGATAGQNNPALKSITEVDQEPGDLEVHLSINDGFAYTLIGRL
                     EPVGFCTKGTLLRLAFLNKSTTKKRYLVAYSIMF*"
                     /db_xref="89720018"
     gene            146358..146984
                     /locus_tag="LSDeep1_scaffold_42_prodigal-single_141"
     CDS             146358..146984
                     /product="hypothetical protein"
                     /codon_start=1
                     /transl_table=11
                     /translation="VTTHHESEWTDADGVVHPNNYKTYVFPELFSPRTIKEVEGGVVV
                     TIHGRRFRISIEEGDAEWGDHGVDTIKSVTFTETDEPESPTDLWDIEVEVQKLIAYHR
                     EAIEAAKGFMAEDPEDDSWYVDDIAREEDSIKELEGGYHKPRPRGDQWGGQPGFIQGE
                     YFPTHEGYTGRCLVTLETGWGDSGNVIIMLACDSEGYPCKVWYEASCC*"
     gene            complement(147059..148090)
                     /locus_tag="LSDeep1_scaffold_42_prodigal-single_142"
     CDS             complement(147059..148090)
                     /product="Uncharacterized protein n=1 Tax=Plesiocystis
                     pacifica SIR-1 RepID=A6G7U7_9DELT"
                     /codon_start=1
                     /transl_table=11
                     /translation="MRIWFDMETGDPDDFFTLAWLCGHPQIELVGVSITPGTPHQVGV
                     VRYCLDRFGLDVPVGVFNLSHMKAKGTSDERYVTCVSDWHYKSFGDIPPSEEAETAWE
                     LMAYGLDEETTLLTGGPLKNLGALLRNLEDDDPLCFPWVGQGGFAGQGVVPDEDQLDK
                     FKGMVTCPTYNFNGDPKSALLAFESPQRFTSIRLVSKNVCHGVFYDQAMHAAFAEART
                     CCTPCGCPCHQPGQVMLHVMACCSSCRYCGEEQAVDAYEGLEAKALSLAMIYKGMEEY
                     LRRHPKGKKFHDPLAAACALNPDIGIWAQVQMYRERGQWGCFLDQDSKVQIITGYDHE
                     LFVRTLLVG*"
                     /db_xref="UniRef100_A6G7U7"
                     /db_xref="A6G7U7_9DELT"
                     /db_xref="msd:MYSTI_04258"
     gene            148262..153616
                     /locus_tag="LSDeep1_scaffold_42_prodigal-single_143"
     CDS             148262..153616
                     /product="Gp420 id=2790180 bin=GWB1_Spirochaetes_59_5
                     species=unknown genus=unknown taxon_order=unknown
                     taxon_class=unknown phylum=unknown
                     tax=GWB1_Spirochaetes_59_5 organism_group=Spirochaetes"
                     /codon_start=1
                     /transl_table=11
                     /translation="MAEKITGASRTLSALQRQFHAVTWQSGKPPLDSELNLMAQVDWE
                     RMREAIRSQVHSGFFLDPTSALSDFESSSAWSNFFKVGRQATSEDEPLLWAAVNGWMV
                     PVVGTAVSTATDTANVIKLFPPPGTDTRTDLIFLEVWLAQVAPNPSTTNKPSLSTVYK
                     YGNVEFGGTNITDDIEDPAIGYETTERMQLQYRIRVFGSGEGLGASVALDKYPDGLDD
                     PNVLGQGAATAPVTGLTFTNMREKLGDPGLWRAGDGDTSNSLATYDGYVYAIPLCAVF
                     RRNSDPFVAAESSGNANQNGAFDRNPSAVSLSAPRDGAKTLVTATLTNAIDEDDVGAI
                     AITGLTNSGWDDPNLAASSTFMVIDGEIIGLSSVSTSGNTITIPAGGRGRNGTMGLPH
                     AAGASISFYNTRPDGLFADEISGSDILDLRKGVSFGDWDYDRLLRHNLAHLLQGRMVS
                     SFKQSDTGDTEGPKVVEVDYLYANGSTAVPNQTQALDGPDGIRTVWSDAAVIQPGVSV
                     LLDDEAVQTSGAVTSYDALTEWDVGADFKPSGFMTSTSGFRNGSVIFLHLGGDDGSEG
                     ARATFRDTTEKAVRFVSPREYWKTPDTDANTGLQKAATLHFIEEDSMNPAAPGEAAAL
                     HPGPMYPLSDKNFEKPFMFLGGLLNTALQIGSVTLVNDSPSSSEYEIDLPGLDFNTAG
                     TWHSLDANGDMSLVTTGSSQTLLNGTRTLYDMLTNGGKDRTGASSEVYIVIYGDDTNE
                     DNNGVLKVVGAGTAGYTDKDASAADRVRVEFICEGVSEFVLPSSGTIKAEVRSQHCNA
                     QDGTGFTNGKAAACVVITDLEGVSSTPWKAATLGANAITQPVANKAVLSTTLMYHPGR
                     GGTARVADDIWRVAVRSAGSSYLRQAKSTLDSTFGASSGDASSETYFDPAHVQVWNRL
                     SGLGLDGVSAPAHGGDIIAFSEQDRENEVFFDLGSKTVVFRPFQDRSMTMFSVQMASS
                     SFMGTTTYPGPNPISGTVKDGAAIFTSNVRMGYAVPWGYMPKFGRQDIPYYDTALTTG
                     TFLPGINHLFTDDADETKPVFWVIGGEDNQTAGNLVSSMYFQSGSTSGLDYGEYGTIA
                     GPATPAYQARLVSDTSVISSDLGQGLKGIELPPHIGVARLYGVYDRRNFIDKSGATFT
                     SNRVTPAADAATNLLRKDVSKQTLFIRKGGASDITGDTDDHTYVIPSNAINIELSPDY
                     VANETFDDLEYVVVCVVFGFARGFINKNNFVLARRNNGAGAAISEGSDVELEGVHLCI
                     PAAAPLNDQVYVGYTRTVYQGDPYMSRAGTTRTTSDYQHRYGQVAVSDAFELATPIQQ
                     YNASGVFQPDTPNKRVVQVLSSLDFYTTLGTGKVGGQLKAGTILDVGYTENTTAAASR
                     VPASSTANPWKILPRAFTSGQRTNTSRASLRLKVTVNGSLTGAIITIYDLTAAKVTLT
                     AVAGSPADQAEFQVGADANASVVNLVAAINAHTSLLTVVTAVTEGDNTLLIEAVPVGA
                     QGNNLKVSHDKPTALKLLPPTTSEPGLGAATAHNLYGGVDLVVNAGSGTSQLDLTGMT
                     ERLPLGILLQDSDFICEDPLGNTASAMQTLPPGIRPVQTLLPMTKSGGESYSRFTGGA
                     GQWIGMADGGILSYAAYHDVNAPTGSKKFRLFRGGGSVFVMSDPNPGGPVDWVSGSLE
                     ASLKPVLKGGALVCKAMLVRNFSEQAFSTNNQVSQGDEIQMVVATYGILGGGSVQSDG
                     VTLSGIISPTGYGEGYAAADRYRLEGKPLVKGRRRNPPDVANVDLAMFSGGDITSTVS
                     *"
                     /db_xref="GWB1_scaffold_12872_1"
                     /db_xref="86111019"
     gene            153616..153981
                     /locus_tag="LSDeep1_scaffold_42_prodigal-single_144"
     CDS             153616..153981
                     /product="hypothetical protein"
                     /codon_start=1
                     /transl_table=11
                     /translation="MPHFISQQDIPMSLRTKNLARYRNQLRAALANPGLVPEQRQHIK
                     SRLATLGGPKVYRADSPPPPGAIDPETGLPPEPVLLSESALGRLTKNDVYSLGRSEGA
                     PISLDMTKTQMIENIINHR*"
     gene            153994..154575
                     /locus_tag="LSDeep1_scaffold_42_prodigal-single_145"
     CDS             153994..154575
                     /product="Putative uncharacterized protein id=3733416 bin
                     =GWB1_Spirochaetes_59_5 species=Drosophila willistoni
                     genus=Drosophila taxon_order=Diptera taxon_class=Insecta
                     phylum=Arthropoda tax=GWB1_Spirochaetes_59_5
                     organism_group=Spirochaetes"
                     /codon_start=1
                     /transl_table=11
                     /translation="MRNTFITLLAGLFFLSSPVLAEEPPVVEAVPEAVEAADAVEPSE
                     AAPEAADAVPDAAEAAPEAAEAAEAAEAVPDAAEAVEDILEVSEEVSDEVSLLIEAVG
                     SGSWPVAFGLLLTILVAVARKFALKDKLPGKYVPWVSIGMAVAASLGLGLSAGMAVGD
                     AVMAGLAAGLAAIGGWEVLFKHVKALNMAASAE*"
                     /db_xref="GWB1_scaffold_43581_5"
                     /db_xref="86113192"
     gene            154616..155404
                     /locus_tag="LSDeep1_scaffold_42_prodigal-single_146"
     CDS             154616..155404
                     /product="hypothetical protein"
                     /codon_start=1
                     /transl_table=11
                     /translation="VLARLQLVSCRSAVVTADLADGLRALEQRVAQVEGARLKFKGVK
                     RAEVQTDLGEIELPQHLSLRSSGREASLVLSAKGIDPQEALATLWGLAIPCGFTPYDR
                     YPVLNRTAGIFHFLGPWQRLYDSLLSEGRGEVAWASVCAASQVDVGTWKGDRTTERFV
                     QAQLHRLGFPCGPVDGIIGDRTTSSIRALGMTGMSLNELARGLGQEASSKPPVASRRF
                     GYVVAPGAISVVSTGGVAALQTPHGVTLTIDGPGRLVLDLGGLG*"
     gene            155401..155976
                     /locus_tag="LSDeep1_scaffold_42_prodigal-single_147"
     CDS             155401..155976
                     /product="hypothetical protein"
                     /codon_start=1
                     /transl_table=11
                     /translation="MINFLDVLLEKKDPHHRVFIALGNTWIAGFQNYTPIIEKQIKSV
                     ARRNGVSRDRLAYVLGGSVAAVKRLNLSDDFEMLVHIWKEWTFSRSLWGNAPEHDTLS
                     PQEIKALRELDKWAGTTLQDMGLKSLVALTKAKIPEMKRILDEKYKPEVWSEKEVHEY
                     LVLSMRKFGTIRYQWFTEMELIRKAVVAWSH*"
     gene            156054..157667
                     /locus_tag="LSDeep1_scaffold_42_prodigal-single_148"
     CDS             156054..157667
                     /product="SNF2 family protein id=4026560 bin
                     =GWB1_Spirochaetes_59_5 species=Streptococcus constellatus
                     genus=Streptococcus taxon_order=Lactobacillales
                     taxon_class=Bacilli phylum=Firmicutes
                     tax=GWB1_Spirochaetes_59_5 organism_group=Spirochaetes"
                     /codon_start=1
                     /transl_table=11
                     /translation="MDPALQATHEKLLKVRERTDLNPRRSPLLADTFTALDGTEKEFK
                     LRYYQVQMVIHLMALKRFLIGDDTGLGKTIEVIAALCYLWEKDPGRKVIVIGNKSAVG
                     QWADAFRMFTKVVDPIVAAGKPAVRKAAYKEWLRKEEYPVLIMGYGSVRQDFRLMQGW
                     EDYILITDEAQAFKNPTSQTHQIMRHLAGPDRANRVWGLTATLIKNNLVEGFGIFKVV
                     VPGLFSHTRNSFMNDYCIVQMQPIGNGRRVPVIRGYRQADILRFKARIDPYHLGRAKF
                     DVAKDLPTLQIKEVKHGLTPFQQRKYAEALEGLLEVGDGEQKEVSKLTAVTYCQEIVD
                     HPCLIGFEDEGSEKLDTLLDLLGPGGELEGEKVILFTRFRKLVDFAKPWLEKKLKVKS
                     VRVTGAESKAGQREAAMAAFQKHDSDKNIIWITMAGSDSINLQAAKAIVFIDTPWSAG
                     DYLQILGRMIRIGSLHDMVYAIHLIATGSIDAKTLSVVRKKLKLVEAILGKRIKGEDT
                     GETADFIEEVRELNEVYNGLVADARGASL*"
                     /db_xref="GWB1_scaffold_8486_3"
                     /db_xref="pln:Plano_2383"
                     /db_xref="86113695"
     gene            157664..158488
                     /locus_tag="LSDeep1_scaffold_42_prodigal-single_149"
     CDS             157664..158488
                     /product="id=4026559 bin=GWB1_Spirochaetes_59_5 species
                     =unknown genus=unknown taxon_order=unknown
                     taxon_class=unknown phylum=unknown
                     tax=GWB1_Spirochaetes_59_5 organism_group=Spirochaetes"
                     /codon_start=1
                     /transl_table=11
                     /translation="VTDKACGVCGGLGAVPVKRTTDFGPPVMERCQCRLKEDILKNVE
                     RGMPGLTAAPPIQSSPLSNLITGDLRLTATRNWFMTHLRHVAVRQHPSWSFFVVTDAQ
                     LMTAWLANQAVKGAEIFDADAMTITASHYSLEDLSVPPALLIVYLGVKAARNVAMPEV
                     LLEALSLRQHEGKPSWVVDQYSYPLDHAHISYSPAVGDFVSRWPHLSPKDEGLRMPGP
                     MTLPGQPERSSYSPTPSAASARYGGGATGQTRAVAIEEIGSDAPSYKTRGPKRGKK*"
                     /db_xref="GWB1_scaffold_8486_2"
                     /db_xref="86113694"
     gene            158485..161313
                     /locus_tag="LSDeep1_scaffold_42_prodigal-single_150"
     CDS             158485..161313
                     /product="Lipoprotein, putative id=2649172 bin
                     =GWB1_Spirochaetes_59_5 species=Pelobacter propionicus
                     genus=Pelobacter taxon_order=Desulfuromonadales
                     taxon_class=Deltaproteobacteria phylum=Proteobacteria
                     tax=GWB1_Spirochaetes_59_5 organism_group=Spirochaetes"
                     /codon_start=1
                     /transl_table=11
                     /translation="VKTLLRSTFTSRPEDDPDLTLENQFALLDSGLGFEQVEDTAIWT
                     FVTDFARQHHHAPAFTSVREHFARQGEMEVVDRLEHLSTTQPRYRGNFLQRLNERAED
                     RRIRVMKEILTEAGRIVKDGITVKEGREDKILKGPYHAIQYVMQRSHDIVTPTTGQRL
                     YGNVPKDGQDFLSRYQRVKDDPKSGIGFFTGISQMDDALSGAKRAELWTHAAFTGGLK
                     CVAGDTHIFDVGTGCLRTVKEIHDSGDAPVLHALDERVWGITHAQASPVVESGVREIL
                     KVSSDAGRSIRVSDNHPFMTPGGWVDAGDLKPGSWVAVPDELPYTPDESPFLDEEVAL
                     LGYMLGDGTFADQIGFTSSNTEILNDFVLRLEILGYQEGIAGAYSTQPMFKVYSQHGT
                     SNIKVSRSSGDRFHPWVSALRTLADRLGLYGCRSADKFIPAEMWGISEEQVWLFLSAL
                     WSTDGRVGIDRSTPGRKPKADLWYGTRSQKLATDLQLLLQRVGVSSTVSMGMPSYKGT
                     RSPFWTVLLTSNDGKRRFLENTAIIGKQEAQEEALSCLPEKSNTDWMPPSLLSGVPDS
                     VRAKTRQGGWHYSRWAKKKTKLARDTMLRLAEASGDLSLIKKARGRVRWERIVAVEPD
                     GFEMTYDLEVPGPANFVANGFITHNSTLALNWAYNQAVFYRNSVLFLSLEMPYEQVRN
                     ILYAIHSGHPKFKKIHPPLPYNGIRDGHLTEDQEEFLRNFVVQDFNGVYVCSDPDMPE
                     FNGRHPCYGALHIEVSDPDKSDYTVDDLKARAELLYQQEPFHMIFVDHAGLMAPRKWV
                     SSTTERLNEVLRNLKRLSMNFRRGMGIAVVTLFQISREGFKSAEKLRKASGSNYVYNL
                     THLSYANEAERSSDIVTAGWVDEDLEKSSEVLIMNLKSRDNAKFEPFRAKVEFGHRRV
                     LTLVDGGMDNSMEVGEAIDASILDGIGT*"
                     /db_xref="GWB1_scaffold_11530_5"
                     /db_xref="myv:G155_29935"
                     /db_xref="86113991"
     gene            161310..162923
                     /locus_tag="LSDeep1_scaffold_42_prodigal-single_151"
     CDS             161310..162923
                     /product="anaerobic ribonucleoside triphosphate reductase 
                     (EC:1.17.4.2)"
                     /codon_start=1
                     /transl_table=11
                     /translation="MKITLLLGDNTERMPELGSVGVVLSDPPYGLAFMGKEFDTLGDG
                     ESQQLWHHAWLMEAYNLLPSGGLILAFSGTRTFHRLAAAYEDAGFEVIGIKAWGYGCL
                     TDDAEILTEHGWKPGVDVVKGELVACWDPDTGAIRLDTVEEVTRAPYSGKMVAFQNDN
                     TDQLLTPNHRVYKKHRIRKVVAGKRVASEDGSWTVQPAGEINRWNNIRLPLAGAHDGP
                     GVGGEDWARLLAWVWTEGGYDNSGSGVRLYQSSVNQPHVNEIQRLLDLFVPGHSRYRR
                     EREYKGRSYTETCWYFSGQMAEQIRAVMPVKRPTWELLWGMTQAEKHAFCDAAVDGDG
                     SIGQGKRRKDGTLGPGRVAFYQKNPDDLIWFQTLAHLMNRQGRINFPKRVVGLHMNPA
                     TQLQGRHLRAKVSETYDGDVWCVRVPTGAFLARRNDKVFITGNSGFPKSLNISKALDK
                     MVGAEREVVGFKPGVGGENMNDIVRGSEVRTTDDEGGKGLGAYGVGAKQVRVDVPVTV
                     PSTEAAKAFDGYGTALKPAWEPVLVGRKP*"
                     /db_xref="the:GQS_05910"
                     /db_xref="UniRef100_S5W031"
                     /db_xref="S5W031_9CAUD"
                     /db_xref="1.17.4.2"
     gene            162920..163513
                     /locus_tag="LSDeep1_scaffold_42_prodigal-single_152"
     CDS             162920..163513
                     /product="deoxycytidine triphosphate deaminase (EC:3.5.4
                     .13)"
                     /codon_start=1
                     /transl_table=11
                     /translation="VILTGPEIERQVELGRITLDPWVPKNVGPNSVDLRLHNELKVYD
                     MYAIKNRPVVGLWTPEKAAQQKQPALSMTEDNPTIDLSIPEEGFVLQPGNLYLGRTVE
                     RVHTDHFVPKVDGRSSIGRLGMQVHVTAGFCDTGFSGTITLEITVVHPLRVLPGVRIC
                     QVCFTEPRGEIRLYEGRYQDQVEATPSRFHVGKETVR*"
                     /db_xref="csd:Clst_0069"
                     /db_xref="UniRef100_Q1K4A4"
                     /db_xref="A0A0F8YUV7_9ZZZZ"
                     /db_xref="Q1K4A4_DESAC"
                     /db_xref="3.5.4.13"
     gene            163510..164130
                     /locus_tag="LSDeep1_scaffold_42_prodigal-single_153"
     CDS             163510..164130
                     /product="Thymidine kinase id=3317245 bin
                     =GWB1_Deltaproteobacteria_rel_55_8 species=Herpetosiphon
                     aurantiacus genus=Herpetosiphon
                     taxon_order=Herpetosiphonales taxon_class=Chloroflexi
                     phylum=Chloroflexi tax=GWB1_Deltaproteobacteria_rel_55_8
                     organism_group=Deltaproteobacteria organism_desc=Good"
                     /codon_start=1
                     /transl_table=11
                     /translation="MSLGTVAPGGRNLMGRVEVIVGCMYSGKTQELIRRLRRAQYAKQ
                     EIQSFKPDIDTRYSKDIHSHGDERFPSELVPCDSPEAILDLVRPGTKVVGVDEAQFFS
                     GNLVQVVRALASRGHRVIVASLDMDFTGKPFGPSPLLLADAEEILKLDAVCVVCGDDA
                     TRTQRVSDNREQVVVGSTSVYEARCFAHWSPEPVFAGQENRMDLEG*"
                     /db_xref="GWB1_scaffold_220_73"
                     /db_xref="bbac:EP01_02300"
                     /db_xref="85836839"
     gene            164127..164513
                     /locus_tag="LSDeep1_scaffold_42_prodigal-single_154"
     CDS             164127..164513
                     /product="hypothetical protein"
                     /codon_start=1
                     /transl_table=11
                     /translation="VSRDHDIFLQTGTRIEFEGHRSGPHALKKGKRTKAAAPKRPDRE
                     ATLELVRAFLVDLRALKFDGHLTVEGIAERLRLDRQLVQQVMGPLRTEGFLSPPINHA
                     PGGTWRGGGYDDYSGWTPTRWKIRCE*"
     gene            164504..166018
                     /locus_tag="LSDeep1_scaffold_42_prodigal-single_155"
     CDS             164504..166018
                     /product="Modification methylase id=2649164 bin
                     =GWB1_Spirochaetes_59_5 species=Myxococcus xanthus
                     genus=Myxococcus taxon_order=Myxococcales
                     taxon_class=Deltaproteobacteria phylum=Proteobacteria
                     tax=GWB1_Spirochaetes_59_5 organism_group=Spirochaetes"
                     /codon_start=1
                     /transl_table=11
                     /translation="MRVTTIARKPCSEGTVAKNVLKHGCGALNIDASRLATAENLNGG
                     AYAIAGSDRYDGAENWRYKRGGEAGDFKAPPGRWPANLVLQHLDGCRCEGTKRVKPSN
                     GSGTAHTDNATQPSFVKGGLGAVGMSGTFGFVDDDGKETVANWICEPGCPVAELDEQS
                     GVTTSQGGKHSGQNAFGQDAGWNPHQNRPTGIHRAGDTGGASRFFKQVQGTNDMQPIT
                     EDFLEYLYTMIAPTHLEDCCVLNIGEPDLYDFSHHEDESVHGMILAGWSGEEPEWMGE
                     VWRVMKPGAHLMLVAPTDQPTGHTGACHVEDRGFEIRDAILLVQEAGHLHYVPKTNQA
                     ERNAGTAHLARGITGEYLWYPKSQKTEEEEEEALEALQEFFPDTDLEAGIELSSIPED
                     LVAQFEEGRKRGNNHPTSKPKDIMKRLLDGVPTDTVVLDPFLGSGGTALACLETGHDF
                     VGIEMEEPYLKIADARTRHWNRELRPWDQAEISSDVDSTPKKKSISMSDLLGLN*"
                     /db_xref="GWB1_scaffold_11530_3"
                     /db_xref="clm:UPTC16712_0409"
                     /db_xref="86113989"
     gene            166024..166497
                     /locus_tag="LSDeep1_scaffold_42_prodigal-single_156"
     CDS             166024..166497
                     /product="hypothetical protein"
                     /codon_start=1
                     /transl_table=11
                     /translation="MSKQELERAVTRIAKEGGHPESWVVVRHLGSELDRLLEERHNQI
                     RSLVLSAQIIRVDGHHGVMVAVANTFNREVGHVLADEAPARFALVISHTQEGLREGRL
                     YAAKDCKVEMAAVARPFDGSGEASLALIPKMPASWYWGVDLESQMHQWSTRWEMT*"
     gene            166505..167284
                     /locus_tag="LSDeep1_scaffold_42_prodigal-single_157"
     CDS             166505..167284
                     /product="hypothetical protein n=1 Tax=Paenibacillus sp.
                     A9 RepID=UPI000369FF3B"
                     /codon_start=1
                     /transl_table=11
                     /translation="MLLQLTFLGTGSAFTDFRVNYHTNGVVETSEGLVLLDCGGTAVQ
                     SLKELSYTAQDVVAVLITHMHGDHVGGLEQLVFERFYTGGPAWNRTRILAATDVHPSI
                     RQYLNPMVNELTLRDGKLYSGGFDYLVSTVADQWFQVGGVTFTLHETPHVDGPGVRKP
                     AYGVEVEKEGSSFYWTADTTFRSDIGDLFPDAEIIFHDCTFMPVYPGTVHTHYEELLT
                     LPDAVRARIVLMHHTVVPDGIDVVADGFREAGSRHGVFEIG*"
                     /db_xref="UniRef100_UPI000369FF3B"
                     /db_xref="A0A0D8CLY7_9PROT"
                     /db_xref="cbs:COXBURSA331_A0708"
                     /db_xref="UPI000369FF3B"
     gene            167329..167598
                     /locus_tag="LSDeep1_scaffold_42_prodigal-single_158"
     CDS             167329..167598
                     /product="hypothetical protein"
                     /codon_start=1
                     /transl_table=11
                     /translation="MRELIIDVRAEEGDTPAEVDNVGLGAVAQKIVTAWASGAVAPGL
                     DTHVEKTRVTDPDGNWVGFNYYLVAGEPRSLGVRTEVDQKSAAPA*"
     gene            167679..168362
                     /locus_tag="LSDeep1_scaffold_42_prodigal-single_159"
     CDS             167679..168362
                     /product="hypothetical protein"
                     /codon_start=1
                     /transl_table=11
                     /translation="MAVKIKDLLPQLVQWNAAYRAGASVVSDSVYDAQWDKLKVAVEL
                     AEQFGSSVPLVAEARDFLDMVWGDAVDPEDELAATNFAKFQHTAPMASQNKSKNPAEF
                     RDWWATHAARHGVSGVVVGSLKLDGFSCFDGDTLIHLANGEQVPIREIVEEGLRPEVL
                     SWSPEEGIVTRRVTNTFNNGKRDNWVKITFEDGSTVVVTEDHKFHVEGEGWVEARHLA
                     GKDLTDNQA*"
     gene            168517..169446
                     /locus_tag="LSDeep1_scaffold_42_prodigal-single_160"
     CDS             168517..169446
                     /product="Uncharacterized protein {ECO:0000313|EMBL
                     :KKM66340.1};  TaxID=412755 species="unclassified
                     sequences; metagenomes; ecological metagenomes.;"
                     source="marine sediment metagenome.;""
                     /codon_start=1
                     /transl_table=11
                     /translation="MLAGPNWLLEHFNGVNGRGNTAAGRAVARRAREEAPHLVWSCDA
                     CGAQEELEYGRRLYHVLKRSKKQRKKYGEELCDACIRPKASQAAIATRQTEEFREAAR
                     QRESWQSTAPPEEVQAWADKVHATRSETYANMTQEERSQGVRKQWETMSDEVKAARAE
                     KISETSKAMWDNFTPEEREAHILKCIKGIPRSKVSNQFRAALKKAGLYDGFKSEVPIS
                     GFIADEADEDRKLVIEFYGDYYHCNPRLYEPDFYNTTLKMTAAQKWAYDRKRLGAFKS
                     VTFRSLVVWEGEWKKDPSRVLEKVREFIERNSP*"
                     /db_xref="A0A0F9LPQ6_9ZZZZ"
     gene            169443..171170
                     /locus_tag="LSDeep1_scaffold_42_prodigal-single_161"
     CDS             169443..171170
                     /product="DNA ligase (EC:6.5.1.2)"
                     /codon_start=1
                     /transl_table=11
                     /translation="MRVVSVERVPGERVAYDMEVEDTHCYFVGNGALAHNCALYYENG
                     DLARGVTRGKADANGKMIGVDITENVKLMKGVVLNIPGFTGFIRCEAVMLKSDWKKHF
                     PTMTNVRNGAVGIAKREGTDRADNKHLTVMAYEIRRDGGKNIPTKQAEFQILEKLGFI
                     VAPWRAFTKLDDALAWHKSYQDGLRAKLDYDIDGIVLVEDDCKVVTDLGNQGRGPIAA
                     TAFKFIADAADTILEGIENQVGSTGIVTPVAIFKEVVLSGASVRRASLANWGIISDLL
                     LKSGQPAFAVGDTIHVSRRGDVIPKVEKFVSATKDTSPTWLSMPTECPSCSTTLDMVG
                     AFLKCQGDDCPAQGAGAIDRWTSKLGILGWGDGIIVPLYEAGLVREPADLYMLDLHKA
                     RQVRDANGTRLGRKVDIAHENLMKETELPLHVFIGSLGIPMMARSMCRTLMEAGFDTL
                     PKMEAATEAEIAAIPRVGSSKAHEFVKGLVKRVDIIDHLLIAGITIKAPSQGAFKGQS
                     FCFTGVRRGDLERAIEDQGGILKSSVGKTLTYLVAADPNSTSGKAKKARGYGVKVISE
                     SDAETLLGV*"
                     /db_xref="scl:sce4457"
                     /db_xref="GWB1_scaffold_10063_2"
                     /db_xref="86111510"
                     /db_xref="6.5.1.2"
     gene            171225..171488
                     /locus_tag="LSDeep1_scaffold_42_prodigal-single_162"
     CDS             171225..171488
                     /product="hypothetical protein"
                     /codon_start=1
                     /transl_table=11
                     /translation="MANRLESGVIQEGDDWPGLFLRGDTAFGYAVSPWMMPFTRLVSR
                     LMPSCLPSPTSSLSWRLVASSWTFLSQTTGNFSNPYRISSITS*"
     gene            171507..173066
                     /locus_tag="LSDeep1_scaffold_42_prodigal-single_163"
     CDS             171507..173066
                     /product="id=2492276 bin=GWB1_Spirochaetes_59_5 species
                     =unknown genus=unknown taxon_order=unknown
                     taxon_class=unknown phylum=unknown
                     tax=GWB1_Spirochaetes_59_5 organism_group=Spirochaetes"
                     /codon_start=1
                     /transl_table=11
                     /translation="MSDPVILDRVTLNFTDLTGAKTGCVKKGSNKFWIGWVQKNADGT
                     VDYCCQWGSVGTSGSTNGSKANIGEASARKMLDSKAASKRKKGYTELDTRSKDEEIAK
                     AAAQGIDLTTGKAVTPTAAPAIVSGRKFHKDVVDLLGIIYNSTARAVSSGLSSQAGAT
                     EDNPIGNLSDAQLDKGGSILDEIGRLIEAKFGHETPTNQAQTLPLASSGMPSPAILDL
                     TNDYYSNVPRPIGMDQRGRNNLHRLVVSSYERLQREREFMQLLRDAHMAKATFAAAAA
                     QSRTTGGKETVWYDGLGCEIEALSPSDAGFKRAKEVFDNGQSRKNANWFSGGRSRCHV
                     VRVWKFSRNGSTDRFDRYSADIKKRRGSLGNILAWHGTRTANLLGIGKSGLLMPENLP
                     KGVHISGKAFGRGIYHAPVTTNLPEIQGVKTDGTNGALKSMNYTGHSAAYYGGSSNQN
                     VFMFLQELALGVGEIRTTPCWDKRRPDGFPQKDFIYAAAGGCSTLSHDEAVTFDQDAQ
                     VFRYLLEIGVR*"
                     /db_xref="GWB1_scaffold_10063_9"
                     /db_xref="86111518"
     gene            173066..173311
                     /locus_tag="LSDeep1_scaffold_42_prodigal-single_164"
     CDS             173066..173311
                     /product="hypothetical protein"
                     /codon_start=1
                     /transl_table=11
                     /translation="MDTPTWWEKFRCRFQGHLNGDPVTTEESSCMSIPGEDKQRHVVL
                     RITTVSCTRCGSLRGLWPAGVVRDDGPGSWSATTVVE*"
     gene            173316..173507
                     /locus_tag="LSDeep1_scaffold_42_prodigal-single_165"
     CDS             173316..173507
                     /product="hypothetical protein"
                     /codon_start=1
                     /transl_table=11
                     /translation="MARIVEGPKPKRVSSRDCRAVIEYLPEEVEERHGKDYSGGSDGY
                     ERVKCPRPGCPGHGYIRTW*"
     gene            173501..174181
                     /locus_tag="LSDeep1_scaffold_42_prodigal-single_166"
     CDS             173501..174181
                     /product="Uncharacterized protein n=1 Tax=Aeromonas
                     molluscorum 848 RepID=R1H2X0_9GAMM"
                     /codon_start=1
                     /transl_table=11
                     /translation="MVNHTHTDSRGTWDVESLWQKAEGLPVTTRAPESFWEWGQWSWS
                     ADTDLESFVDHMRRVLAADLSYPIILSAEGHIMDGCHRLAKAALEGVPVQVVQFKVTP
                     PPDRPEGKYCPCGQTVPHDIFHRGPIEPEGVEHHCTCGRIWVGTADPAVLTMKWGSKC
                     KTLKLVPVGTLCSECGINPEPSYGGWCPDCACGAESGCPLKYGQYGTLCPHDWCPHGG
                     LTPEEDEL*"
                     /db_xref="UniRef100_R1H2X0"
                     /db_xref="aha:AHA_3335"
                     /db_xref="87569730"
                     /db_xref="R1H2X0_9GAMM"
     gene            174269..174448
                     /locus_tag="LSDeep1_scaffold_42_prodigal-single_167"
     CDS             174269..174448
                     /product="hypothetical protein"
                     /codon_start=1
                     /transl_table=11
                     /translation="MTDERIREMREYAGKAIRCAPLLPAPGDVEVALFARQTITLLDE
                     LERLRAQLKVPDNAP*"
     gene            174438..174977
                     /locus_tag="LSDeep1_scaffold_42_prodigal-single_168"
     CDS             174438..174977
                     /product="hypothetical protein"
                     /codon_start=1
                     /transl_table=11
                     /translation="MPRDILALLRGEPGPFLKRTKPDGTSSFFGQKSTDPSQKEAPMQ
                     TDMGGMMITEAKLTYGDADALAASVDLTDYPAFVKAIQPSAYWQSPYENPSPEGHFFK
                     GEVWWSVYSFLATKGIIEGDPKSYKNQMEYLYNLILHRLVDAGVWVEVVNEAEEARWQ
                     ELFGKSLGSGWRWFKQGNS*"
     gene            175072..177531
                     /locus_tag="LSDeep1_scaffold_42_prodigal-single_169"
     CDS             175072..177531
                     /product="Uncharacterized protein n=2 Tax=Clostridium
                     botulinum B RepID=B2TLI2_CLOBB"
                     /codon_start=1
                     /transl_table=11
                     /translation="VKKALKIAVVEKDVENAYREGVHKARPKATITSPHKTDGYAQWD
                     HVRLLLEAKLDQDFKNRVPICTTLGQCLLYLKRFEASGEPLPNVLLVGDRDECFVLAT
                     SAVQNFLNLPLDWTVAPSTGSPELTRALVDGLNILPYVYDVDGNFDFKKVVEKCETLA
                     AGSQHSVRATPTNIGAIFLYWVDRVFKGTTLTPVEQVDVFLRCLFQPTDVYLHPTKRG
                     VLVVPGYGDKVLISTEQYQSFFDHFQQGYKPSEIEFFYGMKDRLVEDDARRRQGAFFT
                     PSIWVNEAHAELDRVLGEGWRETCIVWDPAAGTANLTRDYQDWGKAGGALISSTAERP
                     DVNVMQEQGWGGRSFQYDFLNPDVESPFFDPRDGANVLPDDVVKLLVAAAKAGKRLVF
                     LMNPPYAEDGVAGARGTTKSGVAITAMNKDMGKLGRANRQLYAQFMYRCSKLVQEYGF
                     STSTVGIFCKPTFMSSGSYKPFRDWWYDSHEYQGGFLFQASHFADVSGAWGISFTVWD
                     SGGSTNDKDDLPIRLTDERDFSVTTDRIKSIYNSDGREASLWVEGRQTGHVGDTPKFS
                     SGLKVAEKWGGGSLLGSLGVLVSIGNNLMKSGTDVYLLSGKPTHKGARHFDLLPSNWR
                     RAVAVYGARKLVKGDWVNDKDEYLVPAEGSPGYESWVNDCHVYALLHPSNNCTAMRDV
                     SYANKTWRIKNHWFWLTKAQALKALDTVATPALYKDCKAEADDPYFATQLPSLQLSPE
                     AQRVMDLLQALWLKSLPVREAYAAGKPELHLLAHDAGVYQLKHLWSELFPDEWKALKL
                     AHKALAEKLQPGVYDFGFLRR*"
                     /db_xref="UniRef100_B2TLI2"
                     /db_xref="cbk:CLL_A2079"
                     /db_xref="B2TLI2_CLOBB"
     gene            177620..178450
                     /locus_tag="LSDeep1_scaffold_42_prodigal-single_170"
     CDS             177620..178450
                     /product="hypothetical protein"
                     /codon_start=1
                     /transl_table=11
                     /translation="VGKKQTKLAVNPISDKHEANRLKKSSWARRLAARSVCSSCGKPS
                     CDCLDTMVSPDDPRYVNLVAKAQGLRSKKERKARRPPVVRPILNTPKKREPLVIPEFL
                     AQVARRMSDQASISLDDLEYRGQSKRLGTKSGKRKLRESHWFKVLEPKLEPISPVGEI
                     MELWHGTPLHNTTGILVSGLRASGSGMLGPGVYLGSRKKARNYAHKMGSDWGLMLYCR
                     VALGRVVKADEDHKRHDTIFCPQGPNNKAWGGRVRMDEWCVRDPARVSVLEIHLIPRV
                     *"
     gene            178558..179514
                     /locus_tag="LSDeep1_scaffold_42_prodigal-single_171"
     CDS             178558..179514
                     /product="Uncharacterized protein n=1 Tax=Plesiocystis
                     pacifica SIR-1 RepID=A6FZA9_9DELT"
                     /codon_start=1
                     /transl_table=11
                     /translation="MSNPDSVTLNSLITSAVQTATADNLGAGGIWRAACDAVVNHRLS
                     EGLDFTSGEVSAILRTFDKSLVFSVSSVGERLRDAWASGEFQFGTNGPEIAMDDYGNP
                     EVDDHGNPMYVAADGSGMTDDVTLAALAVSQSPAEQVSRYTEGLGRTPAGTLVFVYAP
                     DYGAGEAHDFEVDIPRPSDSAVINPATGVPDVPVAHTSTRDHTTDDSRRAAQVAKAAS
                     NGDLTCTVQVTGRMNLGRAVLENYALASRQGLKSDATIFVWVTGNTLVCRLSDDPANP
                     ATVSYKVFRGRTLVNLARLNLARPAGTTVDAVIDADGITLTV*"
                     /db_xref="UniRef100_A6FZA9"
                     /db_xref="A6FZA9_9DELT"
     gene            179635..179838
                     /locus_tag="LSDeep1_scaffold_42_prodigal-single_172"
     CDS             179635..179838
                     /product="hypothetical protein"
                     /codon_start=1
                     /transl_table=11
                     /translation="MATHELGQHPDSKTPNIKCLICGMVSYHPKDIEHRYCGHCHRFH
                     PILDSKRDKDRDAKLDLLRCLLP*"
     gene            179823..180779
                     /locus_tag="LSDeep1_scaffold_42_prodigal-single_173"
     CDS             179823..180779
                     /product="Metallophosphoesterase n=1 Tax=delta
                     proteobacterium MLMS-1 RepID=Q1NN78_9DELT"
                     /codon_start=1
                     /transl_table=11
                     /translation="MSSPLTCLLISDTHGEFDRDGGIRMAESLPHEGVDVLLAAGDIC
                     TLDNVHDVASVLCDRFPRVLWTCGNHEFYKAGRLAVEKQFQELEGWSNFSWMKHRVVT
                     IDQVVFAGTTSWWGPHPENPTQDDIDFISKAQLASLIDAMARERWDGRGDKTTNLGRI
                     KAQTSRALKKRQEQIRSRAINDFFYIPGILDWVYEEWEKDLSFLRHWAPQADVVVTHL
                     APSLESSLMKYRTSPLTRYYWNDLEELVETCGASYWCHGHMHNPSDYRLGRTRVLCEP
                     RGYPHEHQGREYGGFLFEVSPRTDRFPRPGRSPIWQERHGSE*"
                     /db_xref="UniRef100_Q1NN78"
                     /db_xref="Q1NN78_9DELT"
                     /db_xref="mea:Mex_1p2649"
     gene            180766..181611
                     /locus_tag="LSDeep1_scaffold_42_prodigal-single_174"
     CDS             180766..181611
                     /product="RNA polymerase sigma factor SigA n=1 Tax
                     =Clostridium sp. CAG:568 RepID=R5ZBT5_9CLOT"
                     /codon_start=1
                     /transl_table=11
                     /translation="MDQSDDLLKAFMRDMGRHKLLTREQEQVLAQTIRDSKDEVAAQA
                     ARVQMVNSNLRLVVSIARKESRYFPSTPLIDLIQEGVIGLMKAVEKFDPDRGFKFSTY
                     SSWWIRQGIHRSGQLDNLVHVPIYQQENCFRLYQMEKSLARKGKEPTDAELEAELRWK
                     PGTVAKVRSYLRNTVSMEQPLGEGSDSTLKDVLEDHDVVLPETNLLEDNLSQFLASVF
                     EEILDDREREILVKRYGLDGDGECSLGVIGDMLDIQVTRERVRQIQAKAEKKLRLRML
                     KFDVL*"
                     /db_xref="UniRef100_R5ZBT5"
                     /db_xref="R5ZBT5_9CLOT"
                     /db_xref="aco:Amico_1627"
     gene            181619..182209
                     /locus_tag="LSDeep1_scaffold_42_prodigal-single_175"
     CDS             181619..182209
                     /product="DNA primase (EC:2.7.7.-)"
                     /codon_start=1
                     /transl_table=11
                     /translation="MARRADRIREEIPILQVLEEYGYPVHPGGGDREQQFACDLHGDG
                     RDGKPSARVYPMSDSFYCFACGISRDAIRLTREKEGIGFWEACRRLEKRYNLPTLPWD
                     DEDEADREDIAAEVQASFKSYRTFEEESKRLTTFLDSLTRDRDLPLARLLAAWEALDR
                     IVYLHSKDQMPENAAKETLLQLRHRLLERLKETNDG*"
                     /db_xref="sus:Acid_1009"
                     /db_xref="GWB1_scaffold_9497_9"
                     /db_xref="86112726"
                     /db_xref="2.7.7.-"
     gene            182202..182528
                     /locus_tag="LSDeep1_scaffold_42_prodigal-single_176"
     CDS             182202..182528
                     /product="hypothetical protein"
                     /codon_start=1
                     /transl_table=11
                     /translation="MDDMSIQFRDSSVVVNSEPKVVSLGHVKYVIGDQVVGSVDATFD
                     LTNLPPELHSSFLAHIQRVRVSIGGVAHLYWPDKYMDPVTARYRERLRESEARAALPW
                     WRRWFS*"
     gene            182570..183130
                     /locus_tag="LSDeep1_scaffold_42_prodigal-single_177"
     CDS             182570..183130
                     /product="Uncharacterized protein {ECO:0000313|EMBL
                     :KKL14925.1}; Flags: Fragment;;  TaxID=412755
                     species="unclassified sequences; metagenomes; ecological
                     metagenomes.;" source="marine sediment metagenome.;""
                     /codon_start=1
                     /transl_table=11
                     /translation="VAKNTLKHGTGALNLGGSRIEFEDGLNMGAQQRQQASGGQTAVG
                     GAFGAESLVGQVIPTYKPGGRWPANMVLQHLPGCQQVGSRTEPGVVINRWDDGMKPFG
                     DGAGSPFTSSQGRSQEVPDWVCQPGCPVAELDKDTGNLPTQKSRARPQESNKKDDTLF
                     GSWKGRSTEYLGGASRFFKQVGGSSE*"
                     /db_xref="A0A0F9AZV0_9ZZZZ"
     gene            complement(183102..183296)
                     /locus_tag="LSDeep1_scaffold_42_prodigal-single_178"
     CDS             complement(183102..183296)
                     /product="hypothetical protein"
                     /codon_start=1
                     /transl_table=11
                     /translation="MKGMTQSLTTHDLDERFPLRASEQTTGSPRVVLRGDRNQELDLT
                     LLLALDVDLSEATQRNLRPA*"
     gene            183621..186437
                     /locus_tag="LSDeep1_scaffold_42_prodigal-single_179"
     CDS             183621..186437
                     /product="id=4084145 bin=GWB1_Spirochaetes_59_5 species
                     =unknown genus=unknown taxon_order=unknown
                     taxon_class=unknown phylum=unknown
                     tax=GWB1_Spirochaetes_59_5 organism_group=Spirochaetes"
                     /codon_start=1
                     /transl_table=11
                     /translation="MADFFDVAEEQKETLHGPQAEMPAWMASCHLELVTEETLDAIID
                     IHIAAGRYALDLETTGLDSRVIKGATVDRIVGFCLSPDGIRGYYIPIRHQEGAQHNLR
                     VTTVYAAIRRLVASPSVAIFHNAKFDHAFLHHNGGEPMGVWDDPHSFECTLILAYLEN
                     SKRPRIGLKYMAEKVLARKMVELDELFDREYKGPKDFSLLSPVGKGVLWYTCGDALCT
                     YLLFDYLHPRVITPEGGHGKGQGAVYGIEKMCVPANRWMERSRIKIDPEKVEELIKLG
                     QAEEWAAVLSVIEGAGEILGRDVTPGWVQILKGKLPPDKRSFLKAYDPNDLNVWFMDR
                     VQEARQEADRLNLDPMETGPNRKARLATVQKTVPKLVWVKGEERMEIVDFPVVYDPMK
                     PATLGLMFREMGVQGLRATEKSGQVKTAKDELDRVIEEAGEQFPFMGLVKRFRETHKA
                     LSTYLIPMYEDRYKGKEGGDDTIRVNFNPTKVDTGRFSTPGQKALGDGGLHGGTRLNL
                     HGLPATYDPNRPECMTRIRECVVSRTHEDGTKMILVAIDYSGQELRIATNLTREPKWI
                     TEFFRCSSCDHSFDRGDGKSMPKPPPPFCPRCGSDKIGDLHTLTAQSIFGEDVMKGPD
                     GKQKRQQSKGVNFAVVYGGGPQAVQAACGVSKEEGARIKQKYDQTYKVLAGAQKVQVN
                     FAKKNGYAITAFGRRCPLPDLHLPRRDPETGRPNFMFISKAQRNAVNHPVQGSGGDIG
                     KLAMALVYKTSKKHGWLQRGLIHMPITIHDELVFEIHPSIIEEALPILVQNMAWETVK
                     MLPWVVPLTVDVEAGYNWTVPWNITEMEHGKKPWAEELKGMFPKAVSGKAAEPTQFEE
                     MGLPEDPGPESLERGARHELIIPSAKLKVRLAYELAEVISACRGRGTHPLTVKTEDGV
                     VLFGGNINVAPLEFQEAVAKLGLT*"
                     /db_xref="GWB1_scaffold_9497_11"
                     /db_xref="fpk:IA06_01375"
                     /db_xref="86112728"
     gene            186437..186868
                     /locus_tag="LSDeep1_scaffold_42_prodigal-single_180"
     CDS             186437..186868
                     /product="hypothetical protein"
                     /codon_start=1
                     /transl_table=11
                     /translation="MSQTLEARLARLELVLGIDPKSSCQGDPDECAFICTSESCPAQQ
                     SSVHQLEQSTSDLSRELRVLQYTVEILGKELFGKELNAVRAQASLMTHQHELKDQRIP
                     LVQALTSLSGTNEVLQEGAREALLSIEEEILRVQVALEDLK*"
     gene            186865..187089
                     /locus_tag="LSDeep1_scaffold_42_prodigal-single_181"
     CDS             186865..187089
                     /product="hypothetical protein"
                     /codon_start=1
                     /transl_table=11
                     /translation="MKPIRIKGQDWECLLAEKWPPDPDGEASEAAFTSFKVWKTVCGQ
                     TRMGHRACVFCPNLIVDGEQQTPTRQLAKP*"
     gene            187086..188039
                     /locus_tag="LSDeep1_scaffold_42_prodigal-single_182"
     CDS             187086..188039
                     /product="hypothetical protein"
                     /codon_start=1
                     /transl_table=11
                     /translation="MSGDFYKECYDGVAQQKMSPEDFTNSFCRVCRNQNCKRSGQGRT
                     SWLRRVLTQQERLIDNPKFADPNDPKYADIRDQDFKDMLREALRLEIADQKGDWEPVT
                     AQDVESYILGGGGVSAKVEPPPPPPPVEEEDEVDPNEPIIEWEVRIPGSKGGTYQVTL
                     GGMPGQPPTWRCVCKNFQYGGGDPCPHIKKASAVYAKSRQMKLESKPPEPSHFQAPPV
                     PRQEAKPVAPEPVEIARDPTPARSEILQGEPRIRNPGPRPTAGNTRVPSEGLMIGGGP
                     APEVPVQPVHDPWSVPKKTEVVQVGARIRMGMGKPPEDSKK*"
     gene            188150..189460
                     /locus_tag="LSDeep1_scaffold_42_prodigal-single_183"
     CDS             188150..189460
                     /product="Cellulase (Fragment) n=1 Tax=uncultured
                     bacterium RepID=A0ZV68_9BACT"
                     /codon_start=1
                     /transl_table=11
                     /translation="MVATSPPYWGLRDYGGEVPIWGGDLACGHEWGEVGPAHHPGQVE
                     QSKWKGAEAAGKGQTAGSGQFCQHCSAWQGALGLEPTPAMFVEHIVEVFNEVKRVLRP
                     DGVAFVNFGDSYVGTSGSGSRVDQTNTGITQDALGSRRPKGMIPGKDNPLKPKDMVGI
                     PWRVAFGLQEAGWYLRSDIIWHKKSCMPESVRDRPTKSHEYVFMFAHPDSGGRYFYDM
                     DAVKEPVAAYTRKGGTTPSTAGGNTTNGIGSTTLHQMAEGGRNKRTVWTVNPKPYPGA
                     HFAVWPEKLVEPMVLAGTSQHGCCSKCLAPWTRGTLSVEDVVEKQGVSTGGYPARQDG
                     GVRTTDLSGKGGNVLATKRIAGGWEPTCECDAEVQPCTVLDPFSGSATTGAVAMKHGR
                     HYVGTDLQPDYLPLAQARLSGRKAPKPVAEQIDTGGILDLFGGG*"
                     /db_xref="UniRef100_A0ZV68"
                     /db_xref="A0A0F9IAE4_9ZZZZ"
                     /db_xref="mpi:Mpet_2297"
                     /db_xref="A0ZV68_9BACT"
     gene            189460..190575
                     /locus_tag="LSDeep1_scaffold_42_prodigal-single_184"
     CDS             189460..190575
                     /product="id=3144769 bin=GWB1_Spirochaetes_59_5 species
                     =unknown genus=unknown taxon_order=unknown
                     taxon_class=unknown phylum=unknown
                     tax=GWB1_Spirochaetes_59_5 organism_group=Spirochaetes"
                     /codon_start=1
                     /transl_table=11
                     /translation="MFEPEVAKALEDLCNRLAEAHPDAGAVLARLRAGEMDEAEAMKV
                     LMGLVVANPGMAASITELGEKALAPTREGTGLTLHEDMSNLTVQVDDMDVPVLTQTGP
                     GLPNMNPLYEAALAERLQFDEDIPEARTSPLLPGMKPAVPVETNIRNMAAIGHMLETA
                     SEEVMMELGAARQEAAAEVEALPDAKLIGAGFHKTGDAIAVTSVSADEYLERIKGKEP
                     EGYRTGHLPARRSVSTPSGGFLASMTPEDKREATWKALSTTQGRRTALGGVTEIIAQG
                     LASEGVELIVKADPSGRLSPEEEVVAYEEWTVTLAGPKATQSQFSFIDNAAKALLAKL
                     VKLDLKGLHPSARLDVLSINTVDVNQVGWAARIVVRA*"
                     /db_xref="GWB1_scaffold_1776_58"
                     /db_xref="86109254"
     gene            190572..191705
                     /locus_tag="LSDeep1_scaffold_42_prodigal-single_185"
     CDS             190572..191705
                     /product="Methyltransferase {ECO:0000256|RuleBase:RU362026
                     }; EC=2.1.1.- {ECO:0000256|RuleBase:RU362026};; 
                     TaxID=1491 species="Bacteria; Firmicutes; Clostridia;
                     Clostridiales; Clostridiaceae; Clostridium.;"
                     source="Clostridium botulinum.;""
                     /codon_start=1
                     /transl_table=11
                     /translation="MKPLVITRPLGDDPPTAKLYYGQDVRKTLRELSEASVHTVCTSP
                     PYFGLRDYGAGEDQIGLEETPEAFVQSLVEVFREVKRVLRPDGTVWLNLGDSYSGFHG
                     NSKAPDQEAPSNKNGYWENMRATTVGVGGLKPKDLLGIPWKVAFGLQADGWYLRAACP
                     WIKGNCMPESVQDRPTVANEYVFLLAHPESKGRYHYDLDAVRVPHKEQFVQARKGHDP
                     TRPDQARSDRRGDMALRYDGVVMGNPKGRNRRTTDWWMESLEIAESELRQVRLEKRLL
                     HSPDGTPLAFRVNPKPYKGAHFAVWPPALVEPMVLAACPRGGVVLDPFSGSGTTGLVA
                     LKHDRNYIGIDLNEDYLELAEKRLRGRKAPKAETLPDGILDLL*"
                     /db_xref="A0A0A0UY91_CLOBO"
                     /db_xref="rbr:RBR_21120"
                     /db_xref="UniRef100_D4L9D7"
                     /db_xref="2.1.1.-"
                     /db_xref="2.1.1.72"
     gene            191683..192177
                     /locus_tag="LSDeep1_scaffold_42_prodigal-single_186"
     CDS             191683..192177
                     /product="hypothetical protein"
                     /codon_start=1
                     /transl_table=11
                     /translation="MESWTYSESSLVQVRGGTQPTDRIVPMTLWTFQFRGGEPFTFQV
                     PWNPLIEHKGSMSVAHILCSQATKDTIAQFAQDHEVIVGFWSEGQTKEQEAERVAMLG
                     DPEAVYLTAKCPECFWFDPRLTDNNFCGVEGWDRGFQMAGCQVHERAVHDLFDCPAAR
                     WNKS*"
     gene            192174..192812
                     /locus_tag="LSDeep1_scaffold_42_prodigal-single_187"
     CDS             192174..192812
                     /product="hypothetical protein"
                     /codon_start=1
                     /transl_table=11
                     /translation="MRVVHVCRKPLSEGTVAKNTLKHGCGALNIDATRILSGAQPSAT
                     KAPGWDSYNKTNAEEGYRPADYAQGDAMYIPSTEGRWPANLVLQHLPGCLCQGVKQVK
                     PSNGSGVAGAGSPGFQSVYVGGVKKAEGFGGSHVSADGKETVADWVCEPGCPVAELDE
                     QSGVSNSAVRQGGEGIHLDPTRESWRFKRAQGGFTDSGGASRFFKQVGGDKT*"
     gene            192809..193711
                     /locus_tag="LSDeep1_scaffold_42_prodigal-single_188"
     CDS             192809..193711
                     /product="DNA for RVC repeated sequence n=1 Tax=Vibrio
                     cholerae RepID=Q08802_VIBCL"
                     /codon_start=1
                     /transl_table=11
                     /translation="MNPDKYLLGDATTLLKSLPSRSVELIITDPAYSSLEKWRAMGTT
                     TRLKQSTQSSNDWFPVVPNSYFKPFFKECYRVLRDPAHLYVMCDDETAYAIREDIEEA
                     GFEYRKKIIWRKVGKKERVNCPHCGREATTKRRAGQPGMGYPYRSSYEVILLAQKGAR
                     PAPTNRSVRDFIDVKDWPDEASWQPDWVDLLDDVHECGRIKPSKHGDEVYPTQKPLSI
                     LKTLIGQSSEPGDRVLDPFAGSGATLVAAAQEGRDYLGFDVLDKARDFCAAREEWYGL
                     GEAKRPDAVVEGRVESDIFGLFGG*"
                     /db_xref="UniRef100_Q08802"
                     /db_xref="Q08802_VIBCL"
                     /db_xref="cps:CPS_0501"
     gene            193717..194133
                     /locus_tag="LSDeep1_scaffold_42_prodigal-single_189"
     CDS             193717..194133
                     /product="hypothetical protein"
                     /codon_start=1
                     /transl_table=11
                     /translation="MYLVKSYQGREWISGVFTDLKEVMEYQARVIVQGHDVGCVMEEL
                     DLPFPLFIVEQEVYHVEDQEPERTFRFMQALDLAMLMTSDGCTAEPVPSPCTIYKING
                     PWQPPHDQAGLDYMGGMDHMHLTENNLEDVAGWVAQ*"
     gene            194130..194735
                     /locus_tag="LSDeep1_scaffold_42_prodigal-single_190"
     CDS             194130..194735
                     /product="Nucleoside 2-deoxyribosyltransferase {ECO
                     :0000313|EMBL:CDZ80840.1};  TaxID=1444712
                     species="Bacteria; Chlamydiae; Chlamydiales;
                     Chlamydiaceae; Chlamydia/Chlamydophila group; Chlamydia.;"
                     source="Chlamydia sp. 'Rubis'.;""
                     /codon_start=1
                     /transl_table=11
                     /translation="VKFYLAATIYRWREHNIVRDILVAAGHELTYDWTLHGDNGSLRG
                     APPKVWQEAAVREAQAVAEAEFFVGLLPGGLGTNAEVGMSAIRGIQTYLHATDLDLFD
                     PSVDGKTTTFYWHPAAQRFYGMNLDTFAHQVVEDLKRLGDPAGFYLGYPIPLILRHLD
                     ALESCEDCPVGGQDGSGPVCPRASLCDWECGVQVSVMQDGD*"
                     /db_xref="A0A078L2H6_9CHLA"
     gene            complement(194732..195061)
                     /locus_tag="LSDeep1_scaffold_42_prodigal-single_191"
     CDS             complement(194732..195061)
                     /product="Uncharacterized protein n=1 Tax=Phormidium phage
                     MIS-PhV1A RepID=U5XJY6_9VIRU"
                     /codon_start=1
                     /transl_table=11
                     /translation="MKKRIQCSKCPWKVSTDPDTIPNGYTREQHARLSRTIRSGPSSM
                     QAGPKMACHESEVGEEEVCIGWLDNQLGPGNNFGLRMEALDGRFGEWETVGSQHPDLQ
                     STLSRKT*"
                     /db_xref="UniRef100_U5XJY6"
                     /db_xref="A0A059KKS1_9BURK"
                     /db_xref="U5XJY6_9VIRU"
     gene            complement(195058..195609)
                     /locus_tag="LSDeep1_scaffold_42_prodigal-single_192"
     CDS             complement(195058..195609)
                     /product="hypothetical protein"
                     /codon_start=1
                     /transl_table=11
                     /translation="MNAIVAHKLVRIQKSYDEAAESLRRLVDDPTVRELVLRLLTSRV
                     LDSATGSLDPKGVANGYDLSDPLSRMHFVCWFVGHEILDDGIPVMAWHKFNLREGCFV
                     ACDHNDRKARPFIHHSVDVIPDNSEVVGVELANDILDWHETLKGRLATVQGRLSVLRG
                     GQEVPVQEDPVFALMDDLVDSLR*"
     gene            complement(195898..196284)
                     /locus_tag="LSDeep1_scaffold_42_prodigal-single_193"
     CDS             complement(195898..196284)
                     /product="hypothetical protein"
                     /codon_start=1
                     /transl_table=11
                     /translation="MLPMDARALIESRMKRQVDTCCVVNQHCTSPANITPLVAARATC
                     FSCGEAVCSAHGCSLITTYHQHGRQRICFRCLEDRKDESTTLARAWVRINSDIVVAAG
                     YDKGSDAHKRELAWLKDGDPWLQASA*"
     gene            complement(196284..196598)
                     /locus_tag="LSDeep1_scaffold_42_prodigal-single_194"
     CDS             complement(196284..196598)
                     /product="hypothetical protein"
                     /codon_start=1
                     /transl_table=11
                     /translation="MMLDPKPHLVNGTRFDTPRLRELLQGPANETRGDTQFRRLPRER
                     WLPCDATCLGSCVCSACKPEIGPRAPAYWDTLASAMVGRDLRTWTVHYPELEAQVADE
                     EA*"
     gene            complement(196665..197618)
                     /locus_tag="LSDeep1_scaffold_42_prodigal-single_195"
     CDS             complement(196665..197618)
                     /product="Putative C-5 cytosine-specific DNA methylase n=1
                     Tax=Thiomonas arsenitoxydans (strain DSM 22701 / CIP
                     110005 / 3As) RepID=D6CVT3_THIA3"
                     /codon_start=1
                     /transl_table=11
                     /translation="MLDTAIDLYSGFGGAYEAAKAAGLKVVHSANHAPIAVKALRANT
                     TPDHTVECQDLHLADFTKWRDHTVGLAGPSCKGFTRARGKDKPHHDHLRASMWNVVTC
                     AEIWREKVWVVENVPEVMNWVLWPAWVAAMKALGYSLSFETLDAADFGVPQHRVRVFI
                     VATQTKNPVSLDLNPWKTDPVGVRSFIDWDYKRWSPVHKPGRSEKVLNQIAQGRADLK
                     TDRFLIPYYGSGSGLTGRSLDRPCGTIVSQDVWAIVDGDRMRMMQPHEAQLIMGFRAD
                     YKRVGTRREQMRGFGNAWCPPVATAIIEAVAQQTGLISLAA*"
                     /db_xref="UniRef100_D6CVT3"
                     /db_xref="A0A0F2RM58_9PROT"
                     /db_xref="rmn:TK49_23475"
                     /db_xref="D6CVT3_THIA3"
     gene            complement(197938..198978)
                     /locus_tag="LSDeep1_scaffold_42_prodigal-single_196"
     CDS             complement(197938..198978)
                     /product="id=3144630 bin=GWB1_Spirochaetes_59_5 species
                     =unknown genus=unknown taxon_order=unknown
                     taxon_class=unknown phylum=unknown
                     tax=GWB1_Spirochaetes_59_5 organism_group=Spirochaetes"
                     /codon_start=1
                     /transl_table=11
                     /translation="VSDFPVLHYDYVQGINQGLSVMLSSIRKGQLGSETASVALNGRY
                     DATLSLQLQVMSDYDRWGQQVFVLGPCFQTMLAKTELNAIPKEKLNLPYPCFYLALQD
                     CPWQIHVPESGGHPITGVYVQGNPTEEKPRELVLFLWGAEHEGSRTLGDDASVWIRLD
                     IKDAFSKGKNLEQALEAILQEGDDCSSPGMGLDYLEAQQVKETNRSMVRILRLVLNMI
                     LYLQIKDAERVVDTSIKDKRLDLEKEIADIHGRMKNQSKAEKKTRHKKRELASLPDAH
                     ITWLWKKSEEKYASGTGSTHGPCIRHWVRGHWRNLADSRTVWVRPYERYKESPVGAPR
                     QYKYKEDQESMG*"
                     /db_xref="GWB1_scaffold_1776_29"
                     /db_xref="86109226"
     gene            complement(198975..200039)
                     /locus_tag="LSDeep1_scaffold_42_prodigal-single_197"
     CDS             complement(198975..200039)
                     /product="id=3144630 bin=GWB1_Spirochaetes_59_5 species
                     =unknown genus=unknown taxon_order=unknown
                     taxon_class=unknown phylum=unknown
                     tax=GWB1_Spirochaetes_59_5 organism_group=Spirochaetes"
                     /codon_start=1
                     /transl_table=11
                     /translation="MPSEPLIYHDYIIGVHPMYQDLLERCDVDPVFFERTKRECMARN
                     EPSTAYGVDLLFGYRKYGQQTFVVGPKLQNLFNRTRLTGIQNSDVKCPYPEFYVALPD
                     NKHPVWGGEVTQWHPVAGVLVRRVEDGFVFYMWGQENSKSRAAGDDCTYWFSLDLTEV
                     TGDVEDYLQKKLRDPSRDIGETIYGPRGIEVNVKLPEDERRETIVTTSVVVARIILNM
                     CLYLASSSPETGSDPILDAKKAELKALQEQVHKLKKNTKSRSKVNKMAKRLERKRGAL
                     SKANVVWIAPTIERTPTTTTRESSTGLRARHWVRGHWKNQPTKSGPVRMWILPYERNK
                     TSPVRVEGHIYQIKTEDTQP*"
                     /db_xref="GWB1_scaffold_1776_29"
                     /db_xref="86109226"
     gene            complement(200526..201263)
                     /locus_tag="LSDeep1_scaffold_42_prodigal-single_198"
     CDS             complement(200526..201263)
                     /product="hypothetical protein n=1 Tax=Streptomyces RepID
                     =UPI0003682C97"
                     /codon_start=1
                     /transl_table=11
                     /translation="MSDTTLSQWVGIRKGVSQKATSETTVLHRESQKTAPYSGFSKNY
                     RPKDTEGEQYPPETKKVTQVGPQILERLAETETDWWDVVATCDQGNTVAKANVEVDGR
                     VLVQDASVPFLLFLEKRINDIRTFLEKMPTLDENEDWIKDPNSDLFKTEKQSNHKTKK
                     VQRAIVLYDATEHHPAQTQMITEDVVIGWWDQVKMSGALPEPRKRELLKRTEKVLRAV
                     KFAMAQANGTQVEKAQVGATVFGYLFE*"
                     /db_xref="UniRef100_UPI0003682C97"
                     /db_xref="A0A0F4JH68_9ACTN"
                     /db_xref="sfi:SFUL_1532"
                     /db_xref="UPI0003682C97"
     gene            complement(201300..201611)
                     /locus_tag="LSDeep1_scaffold_42_prodigal-single_199"
     CDS             complement(201300..201611)
                     /product="hypothetical protein"
                     /codon_start=1
                     /transl_table=11
                     /translation="MPDYEALQGDTLICDDTPRLIVGMTSKMERHHHGCGCCHDDHQV
                     STLWTFDPWAEPKLVILAEGGTTHTWPLEQHTWPPDDARIIRGGVQIWPCTQPETETQ
                     S*"
     gene            complement(201604..201759)
                     /locus_tag="LSDeep1_scaffold_42_prodigal-single_200"
     CDS             complement(201604..201759)
                     /product="hypothetical protein"
                     /codon_start=1
                     /transl_table=11
                     /translation="MSEKATQYLKLINQLQEVDDSTQEYDDILDVADHLWWAMSDTER
                     QEVECNA*"
     gene            complement(201752..202150)
                     /locus_tag="LSDeep1_scaffold_42_prodigal-single_201"
     CDS             complement(201752..202150)
                     /product="hypothetical protein"
                     /codon_start=1
                     /transl_table=11
                     /translation="VIPPTLQWGWRVGCSHTGCQHVLESWSEVGTPPLHRGSWGVTQD
                     WYWKQERSGQHPRIAYCPDHRDEAIEYHQLLRNWEQARREVGAQAHNKKPLTWWQKLG
                     FGQTNHEIGITVWEWQKTHPRPVPPWQNHV*"
     gene            complement(202147..202569)
                     /locus_tag="LSDeep1_scaffold_42_prodigal-single_202"
     CDS             complement(202147..202569)
                     /product="hypothetical protein"
                     /codon_start=1
                     /transl_table=11
                     /translation="MSKPYTRHELSKLRESIKNNADDTRVDRQEARELSGPARHNALE
                     GAKNPETRELLLAYGILRGRTFSQMESEHSDPSNLPEWSGIASYCRAYAVGREGESSE
                     EYKARLDAVLEAAEADYKAWKRSLTQSRLLREAQRRAA*"
     gene            complement(202767..202844)
                     /locus_tag="LSDeep1_scaffold_42_prodigal-single_trna_13"
     tRNA            complement(202767..202844)
                     /product="Sup"
     gene            complement(202857..203603)
                     /locus_tag="LSDeep1_scaffold_42_prodigal-single_203"
     CDS             complement(202857..203603)
                     /product="hypothetical protein"
                     /codon_start=1
                     /transl_table=11
                     /translation="MTTQLYCDCETGVEAHSLHEKGWVYIPNSKPHRSACRKCMDTGV
                     IPTVYCTCTLGDFRHALDFGGPITVNTHVHCEICMGGGVIAGGRESWVQSLQNVEKTT
                     PGGTTYQDQVRIIQRVVQAPRQPVEELTSLGVARLRVAQREMAHLVEGDGLVDFEAAL
                     AARDLEDDLSESLPQAVVEVVWGEKGFKTAFSMLKCPDGEATVLLPPETARERFAMLR
                     NLRWVINYMALKWGLSILVREEDWGDDKRG*"
     gene            complement(203661..203837)
                     /locus_tag="LSDeep1_scaffold_42_prodigal-single_204"
     CDS             complement(203661..203837)
                     /product="hypothetical protein"
                     /codon_start=1
                     /transl_table=11
                     /translation="MKRSNIIWWALLVVSLALACYTALDARELQAECSAEGGVLVEGL
                     GEWVCVNEHPLPRH*"
     gene            complement(203884..204492)
                     /locus_tag="LSDeep1_scaffold_42_prodigal-single_205"
     CDS             complement(203884..204492)
                     /product="Exonuclease RNase T and DNA polymerase III id
                     =3144762 bin=GWB1_Spirochaetes_59_5 species=Haliangium
                     ochraceum genus=Haliangium taxon_order=Myxococcales
                     taxon_class=Deltaproteobacteria phylum=Proteobacteria
                     tax=GWB1_Spirochaetes_59_5 organism_group=Spirochaetes"
                     /codon_start=1
                     /transl_table=11
                     /translation="MYTPISTRDLAFLDTETTGLSANHNEVIEVAIIRCDPNTLAIKS
                     EWCSKIKPQRIETAHPKALAVNGYTKEAWADAPFFEDVAEEIGDRLADAMIVGHNVGF
                     DLDFLNAGIERAGLKIRLPYHKIDTVTLAYEHLVPKGLKKLSLDTIRGFLKLSTDGAH
                     TALVDVQQTRLVYMHMICPHLIPEEVEDEAQISILDLLAGVQ*"
                     /db_xref="GWB1_scaffold_1776_51"
                     /db_xref="mfu:LILAB_36560"
                     /db_xref="86109248"
     gene            204570..204773
                     /locus_tag="LSDeep1_scaffold_42_prodigal-single_206"
     CDS             204570..204773
                     /product="hypothetical protein"
                     /codon_start=1
                     /transl_table=11
                     /translation="MTARSTTSEFQPSPPFARIRAKNQGQPTGAINLHQNTPTRAMNP
                     GPNMCCAPTGGTTTGKSIRPKAG*"
     gene            complement(204955..205203)
                     /locus_tag="LSDeep1_scaffold_42_prodigal-single_207"
     CDS             complement(204955..205203)
                     /product="hypothetical protein"
                     /codon_start=1
                     /transl_table=11
                     /translation="MILATDVQYDDEAGTALVAGVGFQDHRAAEPDLSWTVPITSGIG
                     AYVPGNFAQRELGCLLKLLIVRPGDPSCGPRPTPGTCH*"
     gene            complement(205269..205344)
                     /locus_tag="LSDeep1_scaffold_42_prodigal-single_trna_12"
     tRNA            complement(205269..205344)
                     /product="Phe"
     gene            complement(205347..205422)
                     /locus_tag="LSDeep1_scaffold_42_prodigal-single_trna_11"
     tRNA            complement(205347..205422)
                     /product="Phe"
     gene            205952..206503
                     /locus_tag="LSDeep1_scaffold_42_prodigal-single_208"
     CDS             205952..206503
                     /product="hypothetical protein"
                     /codon_start=1
                     /transl_table=11
                     /translation="MAKRKTFTVPLAKDLSEGFLQLPVTLGGESISLGDRIEVLLSIQ
                     EAANKMLQESSLAGFVANQVMRDMNKRGSASLIMSSEGVLHLQVSYDEPRSKVASPVV
                     RQSRSSDLPTMAELRKKAARVSVDISHLGRQRRAIHELLQQHDGSDLLNIPARPLIPA
                     ERGESLANIKEAEDIDSLLESLS*"
     gene            206552..206854
                     /locus_tag="LSDeep1_scaffold_42_prodigal-single_209"
     CDS             206552..206854
                     /product="hypothetical protein"
                     /codon_start=1
                     /transl_table=11
                     /translation="VANWWIKTNGTNALKGIDDDDDNPPRLTAEEIAYNLRMSRQARI
                     DYNKLYPDLLAGEQARLDAIIACNPRMTQLIQDYQTFHDAVQSNHNKAGVRLTWMK*"
     gene            206881..207186
                     /locus_tag="LSDeep1_scaffold_42_prodigal-single_210"
     CDS             206881..207186
                     /product="hypothetical protein"
                     /codon_start=1
                     /transl_table=11
                     /translation="MAQKVRGVPASQGAGKRRGAPPPRPGKLGAKKRPGELSSVAAAA
                     AAAAVDEEAVSAVLEAAEDPAPDMSWKKADLLEHALGAGLDVSDSNTKAQILAAIEA*"
     gene            207186..207602
                     /locus_tag="LSDeep1_scaffold_42_prodigal-single_211"
     CDS             207186..207602
                     /product="hypothetical protein"
                     /codon_start=1
                     /transl_table=11
                     /translation="MLMRVAMYAPHKLYGFAESDEGRVFFHTQVFQPGEPGPPPIVGE
                     PVEVYLDNATSQEGKCPRALQVLRLDRPERLRGFVDDFNPDKGWGFVRDAKGRSFYLH
                     RSEVLDGKLPLKGRRVAFYEGAAKGRPRACYVEVDP*"
     gene            207599..207964
                     /locus_tag="LSDeep1_scaffold_42_prodigal-single_212"
     CDS             207599..207964
                     /product="Uncharacterized protein {ECO:0000313|EMBL
                     :KKS35465.1};  TaxID=1618952 species="Bacteria;
                     Parcubacteria.;" source="Parcubacteria bacterium
                     GW2011_GWE2_42_14.;""
                     /codon_start=1
                     /transl_table=11
                     /translation="MTSDLIAPQPDPIKNDLPASWDLVVADFEGAYGQATCGDKVIQD
                     MRGRDRFGYDKYGVRIQPKNGRDNLVDAYQELLDGLVYFRSELYDSKGPTDPIVMGAY
                     RDLLKMVLHLRQSIEKRDR*"
                     /db_xref="A0A0G0YFH0_9BACT"
     gene            207964..208551
                     /locus_tag="LSDeep1_scaffold_42_prodigal-single_213"
     CDS             207964..208551
                     /product="id=3144755 bin=GWB1_Spirochaetes_59_5 species
                     =unknown genus=unknown taxon_order=unknown
                     taxon_class=unknown phylum=unknown
                     tax=GWB1_Spirochaetes_59_5 organism_group=Spirochaetes"
                     /codon_start=1
                     /transl_table=11
                     /translation="MKGKNAFGGGNQNSLYTPMSDVEQEVIDRLVASDDLELEIVDWG
                     YIKELSNVTFGDLRVSIPFRLSFNKPEFPQPVHFFDLRLKTRTGLVLYQERMPTMYGG
                     KPIQISAGVVLDLVWDIAIQQMDPKLVKAFKPHAFGLTSANFDKDTGSATLLGNRKLD
                     SNKKRLLRDMRSGEAFVREDAKARIKTAVKKTQGK*"
                     /db_xref="GWB1_scaffold_1776_44"
                     /db_xref="86109241"
     gene            208584..210620
                     /locus_tag="LSDeep1_scaffold_42_prodigal-single_214"
     CDS             208584..210620
                     /product="hypothetical protein"
                     /codon_start=1
                     /transl_table=11
                     /translation="MQLESPLSKPVYVVGADHTFVTGNFSTKLAEHGLEMIGHYPRDR
                     SPGGLRSIPLSSQAVIIVRNPISHKLAVKATQLADAAGVPVVAVPRRFSKALPILRLA
                     GLVPPPSTGKTLKTAPTETIMFEALRGHLSTLIQSGKHSSRSQMLGVLHREFGPQADL
                     TNALWSRLQKEASRLESDPNGATTATFNKNRIENLADYAALVIEDHPDHPDLAGELRG
                     LVGMPVEDDIINSALKTAMEAHMVRMGSDTKYRVGVQRSWGLRYLKTHYDGGELPSYR
                     AFQKEGQRVLGFKPSTSIVQAVRQEFLDSIPAEEEAVAVAAIPAEAVTSAVAREFSFT
                     PLKSNPTCYNADTLVKRAGLGAEFFNKLSEKEQTAVAGWLRSKSLDVLPTLVAEAIEG
                     TRGNPPLAITVMLCAVSDGGVVPGPNLFCRAYKAAFGKGTPVTVVRALGEILGMAELV
                     RDPVKQEVAVDTEDLDDTLAAVLAAATGIAARDSTVEVETGGDLQVTGDFQVEGSPLY
                     GLIEALSEKQDRQEKLINTLRADVVGLTASSRVLQVRTDKAEAEVARLRDVIGTARLS
                     NLQTRVESLEGAGLESRIDGLVRRINSLSLTNNNEVIADLQTQVVANSQAVKIALEGM
                     VTSEEWEDLTTKVGSLLARQDTSEKIPSTEEYTLRELLATGRSIQIGAAPAKES*"
     gene            complement(210760..210835)
                     /locus_tag="LSDeep1_scaffold_42_prodigal-single_trna_10"
     tRNA            complement(210760..210835)
                     /product="Thr"
     gene            complement(210880..211398)
                     /locus_tag="LSDeep1_scaffold_42_prodigal-single_215"
     CDS             complement(210880..211398)
                     /product="HNH endonuclease n=1 Tax=Haliangium ochraceum 
                     (strain DSM 14365 / JCM 11303 / SMP-2) RepID=D0LYP9_HALO1"
                     /codon_start=1
                     /transl_table=11
                     /translation="MSTYDYRTLLLDSTWRPIRILPWWEAMMLSHADFRGKAQVVSTY
                     DATIRSARSLFEIPAVIALREYHGHHRFKVRWCGRALFKRDGYICQYCGKVFTGSSLT
                     VDHVVPRAQGGKSTWENTVTACRPCNEVKADRTPKQARMPLLHKPRMPIAVGLARFAG
                     EAPPEWDYYLSA*"
                     /db_xref="UniRef100_D0LYP9"
                     /db_xref="hoh:Hoch_5432"
                     /db_xref="D0LYP9_HALO1"
     gene            complement(211558..211633)
                     /locus_tag="LSDeep1_scaffold_42_prodigal-single_trna_9"
     tRNA            complement(211558..211633)
                     /product="Thr"
     gene            complement(211624..212250)
                     /locus_tag="LSDeep1_scaffold_42_prodigal-single_216"
     CDS             complement(211624..212250)
                     /product="Uncharacterized protein {ECO:0000313|EMBL
                     :KKN22998.1};  TaxID=412755 species="unclassified
                     sequences; metagenomes; ecological metagenomes.;"
                     source="marine sediment metagenome.;""
                     /codon_start=1
                     /transl_table=11
                     /translation="MPRANPELKAECIRLRITDRMSLREIHESTGASKGSLSKWLKPH
                     PLTQEEKNERLKHHRYETPKKDQGQPSKHYLTAQGRKFTRLQKAKIAEAAVLFRLALH
                     QLNPFGSVFDGDKTDWVVEVPATGRIFKVQVKWALHRHTGLPCVSLQCRSGSSGVRRY
                     LPGEFDFLVGYNFITDTCYVWSWDEVASHKARVSISEEAEERWDKMLA*"
                     /db_xref="A0A0F9S0V9_9ZZZZ"
     gene            complement(212302..212377)
                     /locus_tag="LSDeep1_scaffold_42_prodigal-single_trna_8"
     tRNA            complement(212302..212377)
                     /product="Lys"
     gene            complement(212437..212513)
                     /locus_tag="LSDeep1_scaffold_42_prodigal-single_trna_7"
     tRNA            complement(212437..212513)
                     /product="Gln"
     gene            212973..213563
                     /locus_tag="LSDeep1_scaffold_42_prodigal-single_217"
     CDS             212973..213563
                     /product="hypothetical protein"
                     /codon_start=1
                     /transl_table=11
                     /translation="MAYPPLPQPEIDRIRKEYQRVRSIRQVRQLTGYNNRTISRYISD
                     IVISPVSPETILSVFRATGDIDRTARIAGVHRRTVKRTCDRAGVTHTQGAADSKKFYR
                     SLRDKVDRSGWKAQVFARDKNKCCRCSKPAHVVHHVYHLAQMRDDVFRENRQLDPYRS
                     RRELIRFLNLVIEKHTLDVGESLCSSCHKAEHYDDP*"
     gene            213553..213885
                     /locus_tag="LSDeep1_scaffold_42_prodigal-single_218"
     CDS             213553..213885
                     /product="hypothetical protein"
                     /codon_start=1
                     /transl_table=11
                     /translation="MTLEELKRKVADVEIGWPLRAWEPVLTLERTTFSVGLVITWKNP
                     DSTTGQPTMLTMQNAISMTDLHRFTDDMFEVWLRAILHKWMLHELGESIRIGGVLVWD
                     PHANDVSL*"
     gene            complement(213880..214416)
                     /locus_tag="LSDeep1_scaffold_42_prodigal-single_219"
     CDS             complement(213880..214416)
                     /product="Uncharacterized protein n=1 Tax=Magnetococcus sp
                     . (strain MC-1) RepID=A0L753_MAGSM"
                     /codon_start=1
                     /transl_table=11
                     /translation="MSWIQTFTGRAFYPLNPRVEDVDILDIAHALSMLCRYNGHCRFY
                     YSVAEHSCRVHDLLESQGHDPQTCLWGLLHDASEAYLGDMVRPLKHQPGMAAFREAEA
                     RVTSTIMQRFGLPEEEPAVVKHADNVILASEKNSLMGPAPQKWSPLPDPIRFNTTLGW
                     DPSVARNRFLQRFKVIQS*"
                     /db_xref="UniRef100_A0L753"
                     /db_xref="mgm:Mmc1_1285"
                     /db_xref="A0L753_MAGMM"
                     /db_xref="A0L753_MAGSM"
     gene            complement(214542..215063)
                     /locus_tag="LSDeep1_scaffold_42_prodigal-single_220"
     CDS             complement(214542..215063)
                     /product="Uncharacterized protein n=1 Tax=Crinalium
                     epipsammum PCC 9333 RepID=K9VTT5_9CYAN"
                     /codon_start=1
                     /transl_table=11
                     /translation="MARMGTTKSVRVMITGHRPQYMDRQEQATTRQLLRLALQRLQLR
                     HPDMVLLSGMAIGADQWAAEAALSLGIPVEAAVPFKGQEDRWAASQQAHYRHLLTQCA
                     EVHVLSDAPYHPSLYLMRNQWLVNHANLALAVWSGVRSGGTWDAIKRIHDASLPCLHV
                     WPDSGINPLLSPS*"
                     /db_xref="UniRef100_K9VTT5"
                     /db_xref="cep:Cri9333_0392"
                     /db_xref="K9VTT5_9CYAN"
     gene            complement(215033..215224)
                     /locus_tag="LSDeep1_scaffold_42_prodigal-single_221"
     CDS             complement(215033..215224)
                     /product="hypothetical protein"
                     /codon_start=1
                     /transl_table=11
                     /translation="MTREDAEAAAKAMTAQNYDYAGELLVKWFMTLTPQQVKEVLNHV
                     GRYAEKRGPEWPEWEPPNQ*"
     gene            215556..215720
                     /locus_tag="LSDeep1_scaffold_42_prodigal-single_222"
     CDS             215556..215720
                     /product="hypothetical protein"
                     /codon_start=1
                     /transl_table=11
                     /translation="MKLEGDKKLPNEAGETRESRKKTPSVERGSLVEKPLSVSGRQPC
                     MDPSRDFMWG*"
     gene            complement(215735..216592)
                     /locus_tag="LSDeep1_scaffold_42_prodigal-single_223"
     CDS             complement(215735..216592)
                     /product="Uncharacterized protein n=1 Tax=Cystobacter
                     fuscus DSM 2262 RepID=S9QXV9_9DELT"
                     /codon_start=1
                     /transl_table=11
                     /translation="MPIYGDEKRLQMVRSILPSSRAKGARDDLAHIKRRSRSRINQVC
                     HKLTIDPEFWDDETSAYDYPDREIRYVVRTRRAADKLRHFEKWAIHITKNKAKKDRLS
                     YMKGILPGGLIGQHAVEHLENYDEFNLDECRYGRRRSYEPAPPTDWAALLRQIVIDND
                     RHRAFNKWMNEHHTTVQWTTGFSTVQWTSGRFGPQARLTETRVSVGPERPRLLGGLGD
                     IESFLQDISMSGVPRKVESEPWFYKTVFPRNWSNPAEGVSLHESTRTTRSNPDYHPEW
                     WSAMASFQG*"
                     /db_xref="UniRef100_S9QXV9"
                     /db_xref="S9QXV9_9DELT"
                     /db_xref="ccx:COCOR_00761"
     gene            complement(216774..216944)
                     /locus_tag="LSDeep1_scaffold_42_prodigal-single_224"
     CDS             complement(216774..216944)
                     /product="hypothetical protein"
                     /codon_start=1
                     /transl_table=11
                     /translation="MMWTDGETIEGPIVVRPATDTESWAWMPYKEGDTLHSGRGWPAG
                     MKAPRYFWAQVA*"
     gene            complement(217051..218598)
                     /locus_tag="LSDeep1_scaffold_42_prodigal-single_225"
     CDS             complement(217051..218598)
                     /product="hypothetical protein"
                     /codon_start=1
                     /transl_table=11
                     /translation="MKYLTKTGKHTWHLDHRLVPEVRAMLAAMSSRMPVGGLVARYTE
                     VVDAVLKSGYPQPERYLGDRDWVPTFGGAEETLCEYPLHPKVQEFFDKFVGAYGHSSI
                     LELTGSPTVYSDNMSWWAAYLLFDSPLVCGQENSTRAVTRKGWPMARECYLDAEEAEE
                     IRDNGHVEVGSVHPLLAELDQQGMAIFEAEVDAWKVELQLPCLECTSIVGKGLVVRIT
                     GVDCPTCNNTGKKYPWMKDPQAFRPALDRARWALPGTISTGAAFASHVRDRSRAIKDG
                     LAFAQGSPQAVEMFEEIKAAYQAAVPGIGALGLREAVYAADKLVEPEHLQVVTNLVNP
                     LPVRSGGVRVNLDLRGKTSGVPRSSSRSYADPSWNYARVDTTIQCSVAVARDWHRHRT
                     FYPWTFRIVSKKGGFLLDSHYEPISDLGKEQIVGYFELARTAFDYFVSEGDHFRAMLC
                     LPFGASVRMSASAGLRDFLYTAHLRAHSHGANFEYEEQAKLMLASVVDQLGPDLCETL
                     KVVDPKQ*"
     gene            218670..219002
                     /locus_tag="LSDeep1_scaffold_42_prodigal-single_226"
     CDS             218670..219002
                     /product="hypothetical protein"
                     /codon_start=1
                     /transl_table=11
                     /translation="MAHDYTLRSAVIRLASKQPKGSAERKALLDVLATEKQAAPDYAW
                     WDKNGRAFKSRTTRAMRLVRSNPEKALAEAEALFELMEDHGYPDNWHRVQRLKDDAES
                     EVRRSAPW*"
     gene            219334..219582
                     /locus_tag="LSDeep1_scaffold_42_prodigal-single_227"
     CDS             219334..219582
                     /product="hypothetical protein"
                     /codon_start=1
                     /transl_table=11
                     /translation="MWCGICGGHGHNSLQHRAMEDFRASEIKPEYAPARTVITVPKVK
                     PITDLHETLKLDRYGNTYEEHTTIKVGSQVKWFPWNKD*"
     gene            219880..220803
                     /locus_tag="LSDeep1_scaffold_42_prodigal-single_228"
     CDS             219880..220803
                     /product="hypothetical protein"
                     /codon_start=1
                     /transl_table=11
                     /translation="MSLRNQVIRLAADHPGPLRTALLSLIAGSVKWEHVYEPPSRARR
                     GIRYPGADTWTWDSPEGIHFVVHPKWMDGDWDDAIVPGWSLTVGNSDYSKSKNGLYRT
                     FSTSERALAEGSAYYDKLKANGFDIPPTEEGTSIQVYVQKASYLSTLDRDADLFPEHL
                     VIRVVHRQYPRQRSPPGETIGTNVGDPLKVIDLVEKYLRSKKLNPSRISLDSKSSKHL
                     GGIKSWVSLVKHVKGLLGQAPAPTPGGDGGAQVKILEELRSKGQGDAVQVAEQALELL
                     KRGKPLDSGMLKSIRHKLYQNKMRNEADLFR*"
     gene            complement(220976..221335)
                     /locus_tag="LSDeep1_scaffold_42_prodigal-single_229"
     CDS             complement(220976..221335)
                     /product="Excinuclease ABC, C subunit-like protein id
                     =3765128 bin=GWB1_Spirochaetes_59_5 species=Reinekea
                     blandensis genus=Reinekea taxon_order=unknown
                     taxon_class=Gammaproteobacteria phylum=Proteobacteria
                     tax=GWB1_Spirochaetes_59_5 organism_group=Spirochaetes"
                     /codon_start=1
                     /transl_table=11
                     /translation="VPAEKQNEWWVYVIRSQATRVSEKTGKVLQGFFYVGSSTDPRRR
                     LRQHNGELKGGARCTTKNRPHRLMAVYGPYANRSEGFRAEKALKKLRGQKRIQWTPEQ
                     SKWCRGPGVNHEWVQND*"
                     /db_xref="GWB1_scaffold_4705_2"
                     /db_xref="86109118"
     gene            complement(221325..221561)
                     /locus_tag="LSDeep1_scaffold_42_prodigal-single_230"
     CDS             complement(221325..221561)
                     /product="hypothetical protein"
                     /codon_start=1
                     /transl_table=11
                     /translation="MRLSTKLKLRQQFLPWSHTFWFTWAGRLLAPLFNKSLICGQTCG
                     CCKATGCGSSDLPKETRWLSWGTRRNYWRRPRAR*"
     gene            complement(221561..221806)
                     /locus_tag="LSDeep1_scaffold_42_prodigal-single_231"
     CDS             complement(221561..221806)
                     /product="hypothetical protein"
                     /codon_start=1
                     /transl_table=11
                     /translation="MPTIVRLTPDKTILPVGTRVRALVDIHDEASNREIPQHAKVGDE
                     GIIEGYFGQDDVPTINWGQGTGFGIYDSLLTTVEIVV*"
     gene            complement(221828..222001)
                     /locus_tag="LSDeep1_scaffold_42_prodigal-single_232"
     CDS             complement(221828..222001)
                     /product="hypothetical protein"
                     /codon_start=1
                     /transl_table=11
                     /translation="MKTETPEVRIKADKIIEGEPYRKCPNCKALKPLNDFGLRNLDGG
                     KVIANQSWCRGCR*"
     gene            complement(222013..222486)
                     /locus_tag="LSDeep1_scaffold_42_prodigal-single_233"
     CDS             complement(222013..222486)
                     /product="hypothetical protein"
                     /codon_start=1
                     /transl_table=11
                     /translation="MASFQQRRCQHCLTRYSYQASGPGSHEQTNSGQWCPVCAEVVYT
                     ALKAIPQRVATEWVVTTEPSCQELVALEKERATAAREAGQVFARRVLAPLFDMTGERG
                     TQHQGILTRVPGYANTTFRYEWWEKKGVEAGVAYVKMEINLVSNESQPWQEFPTR*"
     gene            complement(222526..223140)
                     /locus_tag="LSDeep1_scaffold_42_prodigal-single_234"
     CDS             complement(222526..223140)
                     /product="hypothetical protein"
                     /codon_start=1
                     /transl_table=11
                     /translation="MSELRDSLVAAYRDDPEGILAALKTARPVSLRSADVMLFMIDKG
                     TNKSKFYEMSVVAYGAESSAKKTQDFSNGSAQWVLQRRWGRLTDSGKTGRVDSINVLF
                     DTERRATRALHELQYEKEKKGYRNVTRDGSYPIGLGGAGFGWGGQAVCRVIPELQELK
                     GHVDAALAMLRPLARTDSEVAQELNRMLNPVQKYLERQLAECRD*"
     gene            complement(223179..224030)
                     /locus_tag="LSDeep1_scaffold_42_prodigal-single_235"
     CDS             complement(223179..224030)
                     /product="Tax=RBG_13_OD1_Falkowbacteria_39_14_curated"
                     /codon_start=1
                     /transl_table=11
                     /translation="MQIILAPSADLAKTLNPHITVEAEYGSVVAEGSLYTSAHHQPGM
                     EDRPAPCNDKEIPLCPPDGIILVSHLDLDTVGGCLRAMGWSEVFGSKYDSFWSLAQFV
                     DLNGPHKLGLSGASQADLDRLYAYWAWHKVHTPRYPRDQVSDVSEVVGLAGKALIGLL
                     DGQESLLEAGREFKAAEDALNQDTFKSLEGRIIVREAEKASQFCNHLYTTPDGEVGTI
                     VVCLNLEFGSVTVSFADPIPGLSCREVVQELWGPEAGGHDGIAGSPRERQMSQQDVDA
                     LVERLTR*"
                     /db_xref="86846226"
     gene            224212..224367
                     /locus_tag="LSDeep1_scaffold_42_prodigal-single_236"
     CDS             224212..224367
                     /product="hypothetical protein"
                     /codon_start=1
                     /transl_table=11
                     /translation="MTPDMTIKTTCPSCGKKKGLTNLVKFLKNGGVFIKTKGKGCYKC
                     GYCPEDG*"
     gene            complement(224368..224760)
                     /locus_tag="LSDeep1_scaffold_42_prodigal-single_237"
     CDS             complement(224368..224760)
                     /product="Uncharacterized protein {ECO:0000313|EMBL
                     :AJD83010.1};  TaxID=1589748 species="Viruses; dsDNA
                     viruses, no RNA stage; Caudovirales; Siphoviridae.;"
                     source="Achromobacter phage JWF.;""
                     /codon_start=1
                     /transl_table=11
                     /translation="MLYQKIALALESWNNCLKTGNIEWESRWAERLEKMSKQLPSGSG
                     LDLGPRLDLDRSTPNRLVISHCDYHHMNDHGMYVRWTEHQVIVTPSLAHGFELRVTGR
                     DRNQIKDYIHEVFDNTLRATADPAKAVA*"
                     /db_xref="A0A0B5A5Q3_9CAUD"
     gene            complement(224760..225074)
                     /locus_tag="LSDeep1_scaffold_42_prodigal-single_238"
     CDS             complement(224760..225074)
                     /product="pyrophosphatase n=1 Tax=Staphylococcus lentus
                     RepID=UPI00031CB4F8"
                     /codon_start=1
                     /transl_table=11
                     /translation="MTLNDYQQLAGRTLAGGQDLRLAALGIAGEAGEVCDIIKKNSYH
                     GHELDRDALIKELGDVLWYLAAAATLLDVELAEIGEKNISKLRARYPEGFSSEASINR
                     KD*"
                     /db_xref="UniRef100_UPI00031CB4F8"
                     /db_xref="W7CXP8_9LIST"
                     /db_xref="cag:Cagg_2585"
                     /db_xref="UPI00031CB4F8"
     gene            complement(225084..225779)
                     /locus_tag="LSDeep1_scaffold_42_prodigal-single_239"
     CDS             complement(225084..225779)
                     /product="Uncharacterized protein n=1 Tax=Nitrososphaera
                     gargensis (strain Ga9.2) RepID=K0INP0_NITGG"
                     /codon_start=1
                     /transl_table=11
                     /translation="MITDILVSMLRENTGAAEMDSGGEPIYDEDGNYVGSKYGMGRHH
                     ESNQQTDFESEPATTFEFNDHGVSFTHSVFHWLKNRLIPNPGLQAQFKAFCEKDPDEA
                     GMVLMESFVRRRVVGTAQPYEVSNTYNSPNALSQILQYITWSDAEGDHVLLQIHQGAD
                     VRGGYTTPRAFDVDDIEVFHTTACAVMSCSKCEARWSTDDAYNWFSEDDGEKWGSTTN
                     LCPSCGEGTLTVE*"
                     /db_xref="UniRef100_K0INP0"
                     /db_xref="nga:Ngar_c27880"
                     /db_xref="K0INP0_NITGG"
     gene            complement(225831..226139)
                     /locus_tag="LSDeep1_scaffold_42_prodigal-single_240"
     CDS             complement(225831..226139)
                     /product="hypothetical protein"
                     /codon_start=1
                     /transl_table=11
                     /translation="MMRVFEQVGLKQLTSWSKADGFGYKPNHDQPEPDTKVYLHPDPG
                     PEALQTQLTALIEHFQEATGFVPGYILFVRKADQIALAAFMYAPPAGATLVEKFDFEP
                     *"
     gene            complement(226136..226336)
                     /locus_tag="LSDeep1_scaffold_42_prodigal-single_241"
     CDS             complement(226136..226336)
                     /product="hypothetical protein"
                     /codon_start=1
                     /transl_table=11
                     /translation="VIGPDAENILLVRKQKVIVPFFLPVEEGQADQMERALVESFRLL
                     YCCEPEVIFEFRGRGLMGMVAA*"
     gene            complement(226439..227554)
                     /locus_tag="LSDeep1_scaffold_42_prodigal-single_242"
                     /gene="glnA"
     CDS             complement(226439..227554)
                     /gene="glnA"
                     /product="glnA; glutamine synthetase (EC:6.3.1.2)"
                     /codon_start=1
                     /transl_table=11
                     /translation="MLPIRATYIWIDGSKPTAKLRSKTKIMPAEADTVITGVEAFPDW
                     LFDGSSTNQATGDKSDCLLKPVCFVPDPIREGELQHYSDGGVELSINRNNAYLVLCEV
                     YNIDGTPHPSNTRAHLRAALDAGAAELDAWFGFEQEYTFFKGSRPLGFPGSSRFPAAQ
                     GPYYCGVGADEVYGREVVEDHLLAMLQAGIACTGINAEVMPGQWEFQIGGPDQGPLIA
                     SDHLWLARWLLYRIGEDHGITATLDAKPVGGDWNGAGMHTNYSTRWMRWENKEEQPDC
                     PVGMEAIEAACEAFRGRMKEHLAVYGDNYEARLTGNHETCRFDEFRYGVSDRTASIRI
                     PAHVAAAGCGYMEDRRPNGNADPYEVATVMLETTQGI*"
                     /db_xref="cbd:CBUD_1573"
                     /db_xref="UniRef100_UPI0003641652"
                     /db_xref="88600215"
                     /db_xref="UPI0003641652"
                     /db_xref="6.3.1.2"
     gene            complement(227617..227793)
                     /locus_tag="LSDeep1_scaffold_42_prodigal-single_243"
     CDS             complement(227617..227793)
                     /product="hypothetical protein"
                     /codon_start=1
                     /transl_table=11
                     /translation="MSGYWQHRSEMADQQRERQQNREPDKKVDKSCRQHGWAEKAAEE
                     HGPGCPHCAGQQGR*"
     gene            complement(227850..228218)
                     /locus_tag="LSDeep1_scaffold_42_prodigal-single_244"
     CDS             complement(227850..228218)
                     /product="hypothetical protein"
                     /codon_start=1
                     /transl_table=11
                     /translation="MLDPILYTLMGFTTGTIFGGMAALSVHKARFVDEEHASMNDVTR
                     NFWKKFTTGHEFGDLDGLPVSEHDHAFWLGYKAGHKVVAVKAGTMHFIGTTPNTSLEE
                     QGIAVDKNISPNFGIRFGNA*"
     gene            complement(228218..228643)
                     /locus_tag="LSDeep1_scaffold_42_prodigal-single_245"
     CDS             complement(228218..228643)
                     /product="hypothetical protein"
                     /codon_start=1
                     /transl_table=11
                     /translation="MLDPICKRDGCYMFAPGTPERAECEGSCRLNAQHLAVANDSREL
                     RSSPEVTMYDINNDLHTTLSGRLSATRRLELQLIPSTTYDDAVAAVLQGKLPKVLSCM
                     GVVHDSVMYEFDEGVFDSPDYAALEMRFMAALTNKKGDE*"
     gene            complement(228643..228861)
                     /locus_tag="LSDeep1_scaffold_42_prodigal-single_246"
     CDS             complement(228643..228861)
                     /product="hypothetical protein"
                     /codon_start=1
                     /transl_table=11
                     /translation="MAHKDQTALQNRVLPFMLDRALAEGDTASVAWAAEAAAYVAAYV
                     AADAAGAGWAQAAQVLAEACETNLEGGE*"
     gene            complement(229259..229798)
                     /locus_tag="LSDeep1_scaffold_42_prodigal-single_247"
     CDS             complement(229259..229798)
                     /product="hypothetical protein"
                     /codon_start=1
                     /transl_table=11
                     /translation="MVMRNTGYECRNCGWSPSWDELNRGSCPGCRSDRQDTRLSLEAS
                     LDLLPIGSVLQVFSDYGAPSGLAPAGQIDTIMLWKLVSRDARDPTKARWEQQRGWTEF
                     WTANSDEKQRVYVTGSGYCTPRGQADGGSTAWIIHLTLGEMTYRAVYKVHDLTPSPLF
                     SSDLVRERILNDAFPYLSL*"
     gene            complement(229968..230219)
                     /locus_tag="LSDeep1_scaffold_42_prodigal-single_248"
     CDS             complement(229968..230219)
                     /product="hypothetical protein"
                     /codon_start=1
                     /transl_table=11
                     /translation="MPISLIEACRKAHESSKAEGQYGRHGWFTVWDVKRNDPGPQWWG
                     LNCKDLDVLVAEGLLVEGTRDEALDIGTSARIYRPLAVP*"
     gene            complement(230234..230590)
                     /locus_tag="LSDeep1_scaffold_42_prodigal-single_249"
     CDS             complement(230234..230590)
                     /product="hypothetical protein"
                     /codon_start=1
                     /transl_table=11
                     /translation="MTPLVYETQSHRGEPVTLVQLIEVDLVRAYRQDPKYHEHKLDTG
                     YGTVSNFEALRAYLHRWCSFREWPSAGYGEVQRVWIPTPTSLNYATPKRVWNTLIRKW
                     PWFINEAALAEVRKHS*"
     gene            complement(230587..231243)
                     /locus_tag="LSDeep1_scaffold_42_prodigal-single_250"
     CDS             complement(230587..231243)
                     /product="id=2799621 bin=GWB1_Spirochaetes_59_5 species
                     =unknown genus=unknown taxon_order=unknown
                     taxon_class=unknown phylum=unknown
                     tax=GWB1_Spirochaetes_59_5 organism_group=Spirochaetes"
                     /codon_start=1
                     /transl_table=11
                     /translation="MSLISHLSDHHGVASKLPVLGGDIIVLSGDMLPNCFNTTDERVG
                     DWRAAEVAYQSQYVIGHADDYRRAFGSKPVVSVSGNHCYIDMAAHLRGIGINAVSVED
                     GVQVVNGLRFAGFRQVRRVSGLYEGEVEDFSGLVADLMASNPDVVVIHQPVDGILSDD
                     GGHGHGRGVPMYRELFYGDHNIKAVLCGHIHPQGRQVVEHGGIIFSNAACSTNEVALR
                     *"
                     /db_xref="GWB1_scaffold_1297_20"
                     /db_xref="86110321"
     gene            231307..232350
                     /locus_tag="LSDeep1_scaffold_42_prodigal-single_251"
     CDS             231307..232350
                     /product="hypothetical protein"
                     /codon_start=1
                     /transl_table=11
                     /translation="MSTPSQIRVAFRWLRSNERRRLMVFDFDDTLVSSQARIRVKTAE
                     GDTVSISSAQFAHFTPTPGDEVDHGGFNHVVKPRIIKKNWDLFVEAMEADDADVAILT
                     ARSSGAETAVAAFLVAQGLTQNLVIKGLASSNPHDKANWIEERVRARGESTYEAVDFY
                     DDSQANAATVAVLEKKLIPPLKKFKSEHVHHPTEADYAGPTIDQVFESTNPMKAVVKY
                     EGSRAPQSPKKTPNSTPWWDRQTEAFKSTYCDEHPNSALCGRTAASKKDSNAARKKLI
                     KSRSGKASPAVKKYLKGFPDKVDLLGDHAGIWLEEFESDFGSVTKKPKGEFKSFQEKD
                     FDDLYWALFGIKR*"
     gene            232407..235802
                     /locus_tag="LSDeep1_scaffold_42_prodigal-single_252"
     CDS             232407..235802
                     /product="hypothetical protein"
                     /codon_start=1
                     /transl_table=11
                     /translation="MEQHRLSSIIALRHLIREADEAVGLPAPQWGTKIQDRLFSRPVQ
                     QELLKRFRNPNVLLFFTLYNDIYLTFRSGDKAPLFDRYMASTRFVRRFVVTDSAKTSF
                     QECHSKLRGFLRRIDEANRNNRTIPFREWMLTSYWYSKAIVEVTSEKGLFLQLMNKPG
                     DPRWFMFRRMSERQEADERIRKTDPELYEAKKTVKKLREVRDEGLRDFALTGGAFTEK
                     RLMRGHPPFVVGSDPVTREEVIFDVDGERIPVYAVPDEVSDPREARNIAYQDLYSKYR
                     TKDRERRRVFISDQELEGLRKFSDSDIEILGDGDAYDLALTDDHAKSRQVTRMVQVKK
                     VLVDLGDGEVGSEEVVVSGRFAGVPVADLVNRAGRLLEGTAYDYDPGSGRAIPLRPLE
                     RRNQETGELEVQVTREPYITVKNDRLYVTIPPTNPYAPHRNALKKMASSVFSNIDINR
                     HRGTRMLSATFDPADFADIKDALGGVAMSQAAVRKFQTYFEELAGHEMALSEENLRNY
                     TREAIGGFRDIHPSGNPIEFHPHQQESLAALEIKGWRGVIALDTGLGKGLVAIAAMVK
                     MDRDAVAETNPNTNGRYLVVAPASLQGNIIQEVYSFVKKPEDLVDRIDTVTHAKFRNN
                     LQAQPQYASEYIAIFIDEGDVLANPTSETSKAVQRLQHPHKIILTASPMKKDPKDARV
                     LIGITNGEDYSRPEDKKKLAAFNAKYVERVGGRAMGAKSDPHRARDMRVFMRQNLFYR
                     DKASSQMFLPDLVKSSSPLPMEPSIEEMYRQESKSIARVLKGMVAKWRDRSPSASDPE
                     IESARVKFARTLGNLQRLSNTPDEVLLQEHQVKHGSWDLISTALRASGSRGVSDEASV
                     REVSHRIITMPPGRREDFLDALMGLDEGSANALLTTIVEGNPKLAKVQERVEDGVGRG
                     DRFICWTDSPDLAEKTVAYVSTVFPGKKHAIGLSDSIEVWKNGRMVARFRKRRYKDAE
                     GRRYQASEWQTFVLKHKLTADPEVLTLTLTGSYAFGHNLQAFNRPLHLDRDTWNTQKM
                     SQRTARSHRFGAQRVVEEEILDATFADRKNKRDATLDEIRGYLMELEGDVFDEFIVQA
                     QTEALGSEWFGMKHLPASLFEVNRQAQEVSLSPYMPRMAEEGI*"
     gene            235802..236980
                     /locus_tag="LSDeep1_scaffold_42_prodigal-single_253"
     CDS             235802..236980
                     /product="hypothetical protein"
                     /codon_start=1
                     /transl_table=11
                     /translation="MYGRSPTYENQQKALEGAKDILRAVSDYLNKKFPHPKFKTTYPD
                     LRGGMLRSFGVALGGKSVVGMSFSPPYNAEGSGHIEMLGYLSGRMEVIYASPKGKLGT
                     PREVLSALKAYLAKNREHLGPWRKKGLAPEVRVALRKLINDAVDETKRALPGVRLSVY
                     QNGDVEHDIISVSLGVDEERVMRTEFRPKSKETVLHIRADARKGDYFITSFLEEYHFP
                     TLRGLMVALPRITLMLRKGLKTIDQDEAAMFTGKMSTAIVRGVVSTSVEFDAVDEHHG
                     TTLKVELALRSKTKKVPKKIIQDWLSANWRTVQDAIGNVKFPEAATGYREQGLRDYEE
                     RESDEDYDDDYSFVDSHEMPTHGLGWLDPRHMSLSDAESISASQQGNRAHARIYWSHR
                     *"
     gene            236977..237228
                     /locus_tag="LSDeep1_scaffold_42_prodigal-single_254"
     CDS             236977..237228
                     /product="hypothetical protein"
                     /codon_start=1
                     /transl_table=11
                     /translation="MTDYPMNLKEWRVYVWALSLDEVFLQANAINSMSFIHTLREDGF
                     SPDEIEGVYRLFGERLLELGVQLPSRPTNGYLSYVDLMA*"
     gene            complement(237225..237425)
                     /locus_tag="LSDeep1_scaffold_42_prodigal-single_255"
     CDS             complement(237225..237425)
                     /product="hypothetical protein"
                     /codon_start=1
                     /transl_table=11
                     /translation="VSRTLNLAALFATSTIIDVATMTHDDFGTLLSWELGRVNVRITY
                     LNTSGVEVTSSFSRTWLTGQAA*"
     gene            complement(237471..237713)
                     /locus_tag="LSDeep1_scaffold_42_prodigal-single_256"
     CDS             complement(237471..237713)
                     /product="hypothetical protein"
                     /codon_start=1
                     /transl_table=11
                     /translation="MKTCRAIDVYTTQWVAEFFYRTRHGGVSTDEPFTTVGNYGVAME
                     FVDALVTLDHKVRVYMMEDEWDEYQLQYDSEDQDPE*"
     gene            complement(237710..238036)
                     /locus_tag="LSDeep1_scaffold_42_prodigal-single_257"
     CDS             complement(237710..238036)
                     /product="hypothetical protein"
                     /codon_start=1
                     /transl_table=11
                     /translation="MLNTEHFIRLAGETGHWDAELLERVEAGESLPAVQEDQYRRGFR
                     SATVVPVQGGWTPRATHPALADHFDPGEPPMPAQGILRWAQVWANHECEVIIRKDDHE
                     RLVKPV*"
     gene            complement(238065..238505)
                     /locus_tag="LSDeep1_scaffold_42_prodigal-single_258"
     CDS             complement(238065..238505)
                     /product="hypothetical protein"
                     /codon_start=1
                     /transl_table=11
                     /translation="MFTHYTLCLAQKLVEAFDGIPVINTSMFKMVAEGFHPDDDLAEE
                     AKVIGDALEHAAHSPPIAREGLSIRMPSVPVEQPQFLCCMNGQQIGTVYKAMADLVIV
                     PGRAPLQSPWEFYDLRGKLRASDPFLHGLFPKIDAWLEAEYNRG*"
     gene            complement(238514..239077)
                     /locus_tag="LSDeep1_scaffold_42_prodigal-single_259"
     CDS             complement(238514..239077)
                     /product="Lytic transglycosylase {ECO:0000313|EMBL
                     :KAJ32819.1};  TaxID=358 species="Bacteria;
                     Proteobacteria; Alphaproteobacteria; Rhizobiales;
                     Rhizobiaceae; Rhizobium/Agrobacterium group;
                     Agrobacterium; Agrobacterium tumefaciens complex.;"
                     source="Rhizobium radiobacter (Agrobacterium tumefaciens)
                     (Agrobacterium; radiobacter).;""
                     /codon_start=1
                     /transl_table=11
                     /translation="MQKLTARFLVTLFFLLSLTALVVQVQDMTQDQTANGLAVSEPDP
                     VFPDPITLESVTWDHTQGCTYPTPFEFEVVLERAAEEFDIDSRLLSTTIWRESDCNAQ
                     ALGSSGEIGLTQINPHVWTEHLAEHGITGSLWNMETNLRAGAYVLAYCQERQPDLQQT
                     FRCYNGSGPKAERYGTEQVRVFASSWW*"
                     /db_xref="A0A037XL72_RHIRD"
                     /db_xref="gwf2_scaffold_58_18"
     gene            complement(239134..239454)
                     /locus_tag="LSDeep1_scaffold_42_prodigal-single_260"
     CDS             complement(239134..239454)
                     /product="Uncharacterized protein n=1 Tax=Zymomonas
                     mobilis subsp. mobilis ATCC 29191 RepID=I6YU72_ZYMMB"
                     /codon_start=1
                     /transl_table=11
                     /translation="MLLFLLLTSLISAEAGVSKYRNCVVSIGEVTGCSGVGFNGETIS
                     RKTGLLYRYCKVSIGEIQSCGNTYTGKTPLDHKGKVSICTVSAGTIQSCYATGYTGEA
                     VLLR*"
                     /db_xref="UniRef100_I6YU72"
                     /db_xref="zmb:ZZ6_0497"
                     /db_xref="I6YU72_ZYMMB"
     gene            complement(239464..239916)
                     /locus_tag="LSDeep1_scaffold_42_prodigal-single_261"
     CDS             complement(239464..239916)
                     /product="hypothetical protein"
                     /codon_start=1
                     /transl_table=11
                     /translation="MSTRISKAYDSGHLFHLFQDIGDEDDEATMYLKIRHCDSCGNEQ
                     TLAIPAAVWEAIRQVPSSKFEYAHLSDQEILDLAVAEVSERLQKIEAAGDDEKLRALN
                     RLFASAVYGDDERPPGEQVADGIQWMTERRAIQQAVLSKAASYHIVGR*"
     gene            complement(239913..240359)
                     /locus_tag="LSDeep1_scaffold_42_prodigal-single_262"
     CDS             complement(239913..240359)
                     /product="hypothetical protein"
                     /codon_start=1
                     /transl_table=11
                     /translation="MDLNTAKRQIQLWEKTLKWIDENPELFQRFTELALEKANKNQTF
                     GIGALTERVRWDWPDEAASRGLKGRRATFKVPNECRRYLALAIFENHPHVEAYCTTKR
                     DMKFNPRLSGEVKTRPEDVVADPGAVLTEPFRDTAIDNLDELFATL*"
     gene            complement(240407..240685)
                     /locus_tag="LSDeep1_scaffold_42_prodigal-single_263"
     CDS             complement(240407..240685)
                     /product="UPF0109 protein HGMM_F34F02C19 n=1 Tax
                     =uncultured Acidobacteria bacterium RepID=H5SIU6_9BACT"
                     /codon_start=1
                     /transl_table=11
                     /translation="MDVRDWVEEACKALVDYPEDVVVTLVEGSQNHIIEVTCRPSDFG
                     KMVGFRWGHFKGMRDVLTGVGGRQGKRYLLEGIEPESEPRVFKREHRK*"
                     /db_xref="UniRef100_H5SIU6"
                     /db_xref="H5SIU6_9BACT"
                     /db_xref="toc:Toce_1067"
     gene            complement(240743..241144)
                     /locus_tag="LSDeep1_scaffold_42_prodigal-single_264"
     CDS             complement(240743..241144)
                     /product="hypothetical protein"
                     /codon_start=1
                     /transl_table=11
                     /translation="MALGKLKWVENLDSRLGTDDNYWLLKVQADYSSSTEEYWLVTAE
                     ERSEFQVRASKNPEDDFDAKMGVHTTVQNTHRKVASEALAYSGIKVRSKDGTETWFLT
                     DHDLERIRQRVERRKATLEANASSWLADLFD*"
     gene            complement(241209..241493)
                     /locus_tag="LSDeep1_scaffold_42_prodigal-single_265"
     CDS             complement(241209..241493)
                     /product="hypothetical protein"
                     /codon_start=1
                     /transl_table=11
                     /translation="MFVKFSCGCLGLVNVPGDEEGGNRAVVLSPCGLNSQDCWEPICI
                     WRRDLSDKPYEPMAPKRVAELLSEMGSLISEGYRFRNLKSLLKSEAASGI*"
     gene            241773..242939
                     /locus_tag="LSDeep1_scaffold_42_prodigal-single_266"
     CDS             241773..242939
                     /product="Putative uncharacterized protein n=1 Tax
                     =Aeromonas phage 65 RepID=E5DRX8_9CAUD"
                     /codon_start=1
                     /transl_table=11
                     /translation="MSRAITSRVAFQWLIRQAREFPSQEAWEAHKKEFPGAERSNHTV
                     KGEGDSGSAEDDEGGSGKKKMPKLHVPEEDVREFMGELPDYHLEIIAGEDGEITESDL
                     RRARAVKAQLKRGIADAADICEMSPPVCEGNLEVYRESMPQLSADEPLSQMLWTDAKR
                     IKDNDGGDGFASPSKGWEKVPWDELTEKEQGKLKKEWAAGRRKGKAAVDAGADPDDER
                     TVFQQLLDAVEESGVEIGSQKPPHERVEVGQLKATQREIKAGKTFGMADNYFSGKYDP
                     SKSPIIISSDNHILDGHHRYAAMLTVDPEAKMNVIRVDLPMRDFLERSFEQPGVFRAD
                     LQDNIVSENDPLDLARDKGAVWKQRNGKWYGKNQEGKAGGPYATEKAARKYAKE*"
                     /db_xref="UniRef100_E5DRX8"
                     /db_xref="E5DRX8_9CAUD"
     gene            242972..243979
                     /locus_tag="LSDeep1_scaffold_42_prodigal-single_267"
     CDS             242972..243979
                     /product="hypothetical protein"
                     /codon_start=1
                     /transl_table=11
                     /translation="MKTAAQAGSPIELIKDWLEKAGGEVSRLTGGGRSQLVFRRGHLV
                     SVNVPNPDMSEHIGLRLSGYKGEITLEHELGGDVSLIDSMDFSAWQNYTPEGLAKWAV
                     ANTKGRQQLTIDYAPFGKKRRANAELIADRWLESGATGPYVDSLIDGMKVTQVDTDNS
                     RSSARMKGSGLLIKWGLDLPKSMRATQARKWVKWAQRQLAKKQVRVQRKKDENWTRTN
                     LDGYSVYDLEGKEMVAAMLAKVERDVRPLLKEFGLSYVKMTESVAEGSLGFNRGRRTI
                     ALNIRQKQDPMKLRKYSAVMRTMIHELAHLRHMDHSMKFKLFDEELLARARILRVYVP
                     G*"
     gene            complement(243981..244457)
                     /locus_tag="LSDeep1_scaffold_42_prodigal-single_268"
     CDS             complement(243981..244457)
                     /product="hypothetical protein"
                     /codon_start=1
                     /transl_table=11
                     /translation="MGCSYNAHMTVSCPVTSEDFIKQESVKVRGCGHPNPSEQPFCGS
                     CGQPYEVTETRDVWATPELIEAFGADYEEPMLTRVKAPEGMTLISDGEGDNTWFGITL
                     SSTGDMNEGGDEGHTDPHDCGTLLDLRSQVRTCLARLGLDKLAAQVDLRLIGYVSC*"
     gene            complement(244457..246976)
                     /locus_tag="LSDeep1_scaffold_42_prodigal-single_269"
     CDS             complement(244457..246976)
                     /product="Uncharacterized protein {ECO:0000313|EMBL
                     :KFG71133.1};  TaxID=67332 species="Bacteria;
                     Actinobacteria; Streptomycetales; Streptomycetaceae;
                     Streptomyces.;" source="Streptomyces mutabilis.;""
                     /codon_start=1
                     /transl_table=11
                     /translation="MFRKGEAATIVQSDSSVCRVGQTGHIVSPARHLDGSPGYVLLTE
                     EGRWVCREDQLRRPGQAYENPHDLFLREEAAEEDIAGLLARLTGAAPKETGSTTFQKL
                     KAGDTVTTLAGTGLYVATGDDPRWPAGHLVRVPKEPCRDGTWGIQTLTSRRGTPVFAV
                     AFLNDLTPFRELEPTEVTFRKHDNKGSEKWCRVKLSGFVARLMNTDLDVPTTTDWAVR
                     DQIVDRLKTYPIDYNGHFKNGQVHWADRLDGYLREGLRSHTIPQVLPPSFMQALQFGT
                     TPNEWVSVGHISMSLGCPYCGDHSDLESNGLALRIQNPCTRPEGIDFTEVELNVPSGK
                     LVIANDLRDLFRANGSNESSGDGVLWQHGWMKLYEEVGMAHGFVGNTCPGVYRLEDGS
                     LKIANGPSDETWDSEARDWVPTDPAILAAFGGEHVGGICTDLCWYSIVDLDEYVRRGG
                     DPTDEHLDIVDVEPGVYLVRHSNEAARDAETVEFATITRVRDPDPVKDYSNERECQNL
                     TAEQTLWQHAAQWPTLYCGGKPWESLGLAGRAKALAGAAGQILCTGGSGTEWHENGFP
                     IGSYTSTESVEIPLFTFRRSWYPWFRTNLMRVAADIVDREGDFEKSMLGLLEGRDGFR
                     GLNPSYVRLALNVCMSVISYGMTPRYEHGVLYTDQVRDQMLDAINIYRGLRRLNPDVS
                     LDPDFDAWMDAEGRAERWVKTFDLDLSGLPGRAPPSPVVTEAIKLQEQGSVYAEFDAS
                     KLTEGSFSNGKTWANQATATGFALPTMSDTGFWSSNAGNTVPLQFTAKVVGEVLASNI
                     GYMLEIDMGDGIRRAFKNDDQKALRLFINQAEAEAPNQEVS*"
                     /db_xref="A0A086MQG5_9ACTN"
     gene            complement(246977..247078)
                     /locus_tag="LSDeep1_scaffold_42_prodigal-single_270"
     CDS             complement(246977..247078)
                     /product="hypothetical protein"
                     /codon_start=1
                     /transl_table=11
                     /translation="MSIIVEIRAGAGGSDAKLLVTEQLSLDWLKEDK*"
     gene            247342..248031
                     /locus_tag="LSDeep1_scaffold_42_prodigal-single_271"
     CDS             247342..248031
                     /product="hypothetical protein"
                     /codon_start=1
                     /transl_table=11
                     /translation="MNPSSTRVAHRHLCSREQEWAGIRTTPLADRLEQAKKDFSLAQQ
                     TIHEEWWQDLAALFQSYWSFQRFPIKIVRGKMSFAVQGVSGTLNVEVRGPISKPTIYV
                     GGAEKTFSATDSLEEMRDWIDGIDRTRAPRRARVVNKDDPGALLGLLVKLVKRDLPEA
                     LEASKSFSRDVGLAWGHREEQEVVPRAPKLNKEKPHSVLEYLYWLVVHKNGLEDLKMN
                     FRSFERLLDAS*"
     gene            248021..249364
                     /locus_tag="LSDeep1_scaffold_42_prodigal-single_272"
     CDS             248021..249364
                     /product="hypothetical protein"
                     /codon_start=1
                     /transl_table=11
                     /translation="MRPDATRVAYRHLRGGLIEPPPAMVDTIYEWALAVHSATELDKL
                     TGEIERQKTRNQEWQKSVEKEVLVALDAFKAQPTKWKPYKAAFEASVRWFGYGMVPSL
                     KIKEFQKLDDDRRAELQERMLKIIEEAEDWVRRSVQNNADGIKEMEAETRKLESQTRS
                     GVPAMPERGVLTHTFPVDLTGWKYEDMGGKIQKKLDLMKEDLLQRMPDATGDQRKVME
                     VILRGMKSRRKVITVALTKDLREPANWNESRQTMMVKLPPARDLVNSLKHELRHFSQG
                     MMNEAVTGWGEQFLLRKPSPGLPSRHIMTPDIRQDQERAPDSLIQILKEQLESQHTPF
                     HIQRALLHNPKIDLHALDDVEFYTRLADAIQEFQAHEKRVGRLSPKAKSQLIQMYTGS
                     IESPFQGNMDHEMLKTMGGYDTARWFKPHKFFTTLKKYARGKWKKAVGELVKVVL*"
     gene            complement(249366..250121)
                     /locus_tag="LSDeep1_scaffold_42_prodigal-single_273"
     CDS             complement(249366..250121)
                     /product="Prolipoprotein diacylglyceryl transferase {ECO
                     :0000256|HAMAP-Rule:MF_01147,
                     ECO:0000256|SAAS:SAAS00117220}; EC=2.4.99.-
                     {ECO:0000256|HAMAP-Rule:MF_01147,
                     ECO:0000256|SAAS:SAAS00117311};;  TaxID=1041522
                     species="Bacteria; Actinobacteria; Corynebacteriales;
                     Mycobacteriaceae; Mycobacterium; Mycobacterium avium
                     complex (MAC).;" source="Mycobacterium colombiense CECT
                     3035.;""
                     /codon_start=1
                     /transl_table=11
                     /translation="MNILDLLDDLPDGASPADPLEVAARKLRSAVESYPGRRRSVVSW
                     RKAVGPWLGKKRLGQPLYQQVIDTGIRLGLFEIDSDSGAYPFFVLLDPPVEEPEPDEA
                     EVDEAEVEEPEAEVEEPEAEVEEPEEIEADAPDESEEPKSKGSKADMMDCGHMSWDSP
                     TRAPTDCEKCLKGMFGHPSGMKGKYAKRPVPEKRRRTLEKENQPGWPGYCSHPKTHAY
                     IGGIGNDCRYYSGGKIRCVVHQHKKRRKYSDEG*"
                     /db_xref="J5E5T0_9MYCO"
                     /db_xref="UniRef100_J5E5T0"
                     /db_xref="2.4.99.-"
     gene            complement(250118..250576)
                     /locus_tag="LSDeep1_scaffold_42_prodigal-single_274"
     CDS             complement(250118..250576)
                     /product="hypothetical protein"
                     /codon_start=1
                     /transl_table=11
                     /translation="MRAKDAETLLKAATIPEGYEVTECGFLNYVVGDRCMRVVRIIGK
                     DRFLMLFDYGTESSWTRSPRMKAPYKVRFLNEHNELVEFSPDVILEAGKTKRNPYPSW
                     DRVIGDYLRDNGARSFTGRGWADDLAMKLNNLVTRWEKHYSNVKQASATG*"
     gene            complement(250576..250806)
                     /locus_tag="LSDeep1_scaffold_42_prodigal-single_275"
     CDS             complement(250576..250806)
                     /product="hypothetical protein"
                     /codon_start=1
                     /transl_table=11
                     /translation="MARFITDMGFPLTMIVTKRDDSNQIPEESVNLGRYGVWEPDHRG
                     KNQCFATGDDLESLQAEHGPDLPVLPLTSRDS*"
     gene            complement(250806..251042)
                     /locus_tag="LSDeep1_scaffold_42_prodigal-single_276"
     CDS             complement(250806..251042)
                     /product="hypothetical protein"
                     /codon_start=1
                     /transl_table=11
                     /translation="MADTETPVVYLDRDQCSHFGADYYAREEVLYIAADTLLRSKDYD
                     TLHQEILSHYGSRTLHLIRTPAQGPGWFQVDAAI*"
     gene            complement(251086..251313)
                     /locus_tag="LSDeep1_scaffold_42_prodigal-single_277"
     CDS             complement(251086..251313)
                     /product="hypothetical protein"
                     /codon_start=1
                     /transl_table=11
                     /translation="MEETYIYAVQNEDNGLFYQPHRGYPQWVPLGMAKFMTERSADAV
                     ATCLPIERSWVGERNLRCKTVRYRLDQDSVR*"
     gene            complement(251313..251732)
                     /locus_tag="LSDeep1_scaffold_42_prodigal-single_278"
     CDS             complement(251313..251732)
                     /product="hypothetical protein"
                     /codon_start=1
                     /transl_table=11
                     /translation="MTSYTLILCLEGHDTPTPEVLSGSRQDVEARLKELTDIGIELNQ
                     VETWGAVSLGDYMIIAGDVCKPGRWGQVVSEYHGYLSRLQASFRIGSYRNIQSAIDRM
                     TPAEAHDWFRWLQQVKGNLDSESRSYRPFPGGPKVRF*"
     gene            251811..252458
                     /locus_tag="LSDeep1_scaffold_42_prodigal-single_279"
     CDS             251811..252458
                     /product="Putative uncharacterized protein n=1 Tax
                     =Brevibacillus brevis (strain 47 / JCM 6285 / NBRC 100599)
                     RepID=C0ZD95_BREBN"
                     /codon_start=1
                     /transl_table=11
                     /translation="MSTPHTKYPRSYHLPWSPGATSDDKTLSSVEHFAGRQVVATEKI
                     DGENTTFYRDGYCHARSLDSAHHPSRSWVKALAAQVSRDLPAGWRVCGENVFAAHSIS
                     YDRLSTYFYVFSIWDADNRCLSWDETVEWCGLLGLETVPVLYRGVWDEEAIKAAWSGR
                     SAFGDEGEGYVVRVADGFAYDEFKLSLAKHVREGHVDPNSTHWAHKAVVPNGLAG*"
                     /db_xref="UniRef100_C0ZD95"
                     /db_xref="bbe:BBR47_27770"
                     /db_xref="C0ZD95_BREBN"
     gene            252907..253074
                     /locus_tag="LSDeep1_scaffold_42_prodigal-single_280"
     CDS             252907..253074
                     /product="hypothetical protein"
                     /codon_start=1
                     /transl_table=11
                     /translation="MRAYVICPVCSAKVYLKVKKDSESFSNIEYARHIKDEHPEKVSP
                     FGVPYAATEFE*"
     gene            253075..253521
                     /locus_tag="LSDeep1_scaffold_42_prodigal-single_281"
     CDS             253075..253521
                     /product="hypothetical protein"
                     /codon_start=1
                     /transl_table=11
                     /translation="MERIGFVYEPLVSIVLTGVEIVLLRQAALAHYDAKCRGIAEPGI
                     GAWVHGALNKAEWSLDPEGPGATSLEESLHRVRTKNPKLEIQFDLSRLDTVSKVLETA
                     SGLDHEEAVVLVNLKRGFKEAAGALRAEAIRINKQPSVLPPWKRQR*"
     gene            253565..254089
                     /locus_tag="LSDeep1_scaffold_42_prodigal-single_282"
     CDS             253565..254089
                     /product="hypothetical protein"
                     /codon_start=1
                     /transl_table=11
                     /translation="MRSKSRSYDRPNGIKVQIVRGARMSGWYNRLDLGNGRSLTFSGS
                     MKCSGDIPNRVVDAWWALPKSFSWNQPGVEMYSAEYDRLQKTSSEEIIRHIEAFADNM
                     DVLWPEWNVAPDVSGLDVGARFVINMGKRRGDKEGVVKAVPAGRSKSFTVQFDGDNYL
                     TKMPANLLQRARVI*"
     gene            254133..254837
                     /locus_tag="LSDeep1_scaffold_42_prodigal-single_283"
     CDS             254133..254837
                     /product="Putative uncharacterized protein n=1 Tax
                     =Ectocarpus siliculosus RepID=D7G8R1_ECTSI"
                     /codon_start=1
                     /transl_table=11
                     /translation="MIRIIQGDITEYPGDILVNAAKPSLLGGGGVDGAIHRAAGPGLL
                     MACKQLQVVQAEPVQTHRCLNCYWQGEPLRQQGTDGSFADPWCPACEGDVTPLRSVTA
                     SGEIRCPTGEARITPAFNLPCRAVIHTVGPIYRKDNPAESERLLREAITQSFDLAYES
                     RYRGGIAFPAISCGVYGYPVADAAGVLVGEALKWEPHFDEIVFVLFDQEILNIFQKTF
                     KMLSHLREHPPGVSGA*"
                     /db_xref="UniRef100_D7G8R1"
                     /db_xref="D7G8R1_ECTSI"
                     /db_xref="dps:DP2386"
     gene            254918..258607
                     /locus_tag="LSDeep1_scaffold_42_prodigal-single_284"
     CDS             254918..258607
                     /product="DNA helicase {ECO:0000256|SAAS:SAAS00145970}; EC
                     =3.6.4.12 {ECO:0000256|SAAS:SAAS00145970};;  TaxID=682148
                     species="Bacteria; Actinobacteria; Bifidobacteriales;
                     Bifidobacteriaceae; Gardnerella.;" source="Gardnerella
                     vaginalis 5-1.;""
                     /codon_start=1
                     /transl_table=11
                     /translation="MSDTIKTAGRNNAEASLNRMLDMSIFMVAWGNYLKLLEGEEGEQ
                     LRQNEDVDKHWESSNALMVRAQRSLASAIESVFDPLLDEVPGFTVLRPSWKFAIRPTK
                     GLEQARLQAEFLLEAFNRLQSKQTFLRETFSVGRQPMIARQLARAAREDDPRAAISQL
                     AALPSLSSIKLYRSWVKAAAKIIGAAPSPTASLVAEVEEAQDMGNQIRELKARAAGSE
                     EGSEKEADLRESEVELHAQVDALAEESEHPEVVRGAAVQAIATPTEHATAMGRRLGHT
                     MDQERAMMVRDRSIIAAGAGSGKTRVLASKVAWHIEEGTPARSILATSFTGKASAELV
                     RRVRKYGGVIPKDAADGFGTTHWVAGAVLNNYGKGFKRASGYIGKKETWKQVTLVRLA
                     IEQVKMQGSGKPAPAAKGFWELPDKAEREQQELAREQQEANNEFAWAVGVAGQYFNWI
                     QKQKDNGAGWARARRWDDVPDIIRFLRGLRDRQAYPADLSPREKAYANKIFAKAKHFK
                     EPLTYRVAATEPPISVPGVKLANDDADVSDLTEEMAKDEKKRSTKLEQYNFFGRPANE
                     WFNLGIDLVRESQDAKGNTVKKDIPLGEFKQYISIVKGKGLTPSQAWAGTAALGLENR
                     DDGSKVADLVLEPEDPKAAVYAAYEWLKGSRGEPEFQNLGDLDDLLIDCVQGLVRSPK
                     MRQAVQSRFKVLLIDEAQDLNRVQHNMFGLMAGYLDPETLEPNADKSMTADTYTLIGD
                     GKQAIYAFRGADPSEFIRKSDLTPGGDDFTTSILKLNFRSGEKIVKAANQLIAHNTRQ
                     GQQIPMVCDANTKVKGQGEMVVRPADDIAAAAVMVSEEVLSRMDEGLVPSFDPSEGSG
                     GYATFGIALRSNAEAYAYGVEMLKRGIPFKSNARFFNDKNSKALIGWLTLAEGGSTEK
                     MNKALLDALSVPVTKMSPATVGTRLQDMAHGVLWADWLQSPRNQLQLYGQKMQPRVQL
                     FAANVKAAQGFTGSSMQVLGQILELKGLDGASFKEALIDSVREDADVMAELEAESDGP
                     VPNEAIVERAMAPIGPLLSLLETKDELGAAMEFVRTLQDVNKKIASKDTEEEIDRNAV
                     TIGTMHSWKGLECSTMYVPMVGGRFPRTGKEGETAEGPDLWNARRLAYVAITRAEDRC
                     VVIDIPNPKFGFSSQFLSEMCVPTEEGEEPSMPTRMASYTRRARLEDDEQDAEEELLY
                     SLASDEPEVDEPEVDLEAAYFAEED*"
                     /db_xref="D6T0F4_GARVA"
                     /db_xref="UniRef100_D6T0F4"
                     /db_xref="gva:HMPREF0424_0365"
                     /db_xref="3.6.4.12"
     gene            258612..259361
                     /locus_tag="LSDeep1_scaffold_42_prodigal-single_285"
     CDS             258612..259361
                     /product="hypothetical protein"
                     /codon_start=1
                     /transl_table=11
                     /translation="MAGTYVQLSREEFEDWLDSDLKARSKWKIKDRTGGIYQVALSDN
                     VGVEINSTTGNQSRVRGHGQASMKLRLVSLVDGTTLNKKSMGQSHFKRTINWRQTWKT
                     GFDRVRATYLKTPSFYEKIADREGYKDRWIAIIESIPAWDQDRVLKGFHQKVEAGDVL
                     WDNQEESILDMQSHPPTPAVTLPEVDEDAIWDQRLANLRKIYAAARRDRDQWTMDFIE
                     SLARLAKARRGLSARQSEILGEKAERYGVEL*"
     gene            259397..259693
                     /locus_tag="LSDeep1_scaffold_42_prodigal-single_286"
     CDS             259397..259693
                     /product="hypothetical protein"
                     /codon_start=1
                     /transl_table=11
                     /translation="MKEQPFIGQGATYSIGGDSYPYTVQDMTTSGKTLWLSPDRARGS
                     RVTASGTVLCLVDTESHSEVKKATLRKDGAYRWVGSGTGFIHLGERIYKRDQSF*"
     gene            259690..259992
                     /locus_tag="LSDeep1_scaffold_42_prodigal-single_287"
     CDS             259690..259992
                     /product="Uncharacterized protein n=1 Tax=Ktedonobacter
                     racemifer DSM 44963 RepID=D6TVN3_9CHLR"
                     /codon_start=1
                     /transl_table=11
                     /translation="LSWAERAIKLLTDGEEAVIKPHGNSMKPKVESGATVTLEPVEVA
                     DLEVGDIVLCKVKGNVYLHLVKALGDGRVQIGNNRGGINGWTRTVFGRAIKVEQPR*"
                     /db_xref="UniRef100_D6TVN3"
                     /db_xref="A0A0F9KLH5_9ZZZZ"
                     /db_xref="psl:Psta_2314"
                     /db_xref="D6TVN3_9CHLR"
     gene            260026..260127
                     /locus_tag="LSDeep1_scaffold_42_prodigal-single_288"
     CDS             260026..260127
                     /product="hypothetical protein"
                     /codon_start=1
                     /transl_table=11
                     /translation="MPDFTWPITTLVPINQLNYEQVEGVLNYGFYPR*"
     gene            260124..260345
                     /locus_tag="LSDeep1_scaffold_42_prodigal-single_289"
     CDS             260124..260345
                     /product="hypothetical protein"
                     /codon_start=1
                     /transl_table=11
                     /translation="MRHIPWDERWVESDEDLRHRLEPCVLLVLEAAEMVETTRDRERA
                     AVAEVAEAIPPASPLNYKGIEPHSGLDHD*"
     gene            260338..260820
                     /locus_tag="LSDeep1_scaffold_42_prodigal-single_290"
     CDS             260338..260820
                     /product="hypothetical protein"
                     /codon_start=1
                     /transl_table=11
                     /translation="MTEFDEVLAELASIEVPPGPLAPKHLGISEYVVVKPHYSRQPIQ
                     IEVIKVVGGVDELVAELDGDTPADAAMDLARSAGPNAKDWGDCLYCGNPHPEPFMVKS
                     GIWREAGLGTGLIHLECLEEQLGRELTMDDFTEAPINSALKFGFMLGKHDAIASDTSA
                     *"
     gene            260979..261326
                     /locus_tag="LSDeep1_scaffold_42_prodigal-single_291"
     CDS             260979..261326
                     /product="hypothetical protein"
                     /codon_start=1
                     /transl_table=11
                     /translation="MQIPEPDFPLSAPTPVQAHNVTIRSVGALPTNSMAEVLASDKEG
                     RWFRFYLKRTARVVRLFYKGCGVTNGPGWLDGCVEHKTGIGNYVLEATHIGNDKLSEA
                     EQTLVLTEVTLKG*"
     gene            261335..262087
                     /locus_tag="LSDeep1_scaffold_42_prodigal-single_292"
     CDS             261335..262087
                     /product="hypothetical protein"
                     /codon_start=1
                     /transl_table=11
                     /translation="MSEPIIVDPHLVVAEKGVSEPVGPGFLHGHGRQVVRRLSRGRER
                     VPGGRETLKDGVAEGYQGRPVIKTQKLKFVVDFDLEAPGLEERVQEAAQELQEKFLAL
                     SQAQAEASGYRRPRTVVTVVRYPIHVQPKGVDMDARAIRRLLYDDPEFFDGFELRCEY
                     AQVVRRGLVEPDNFEIRSWTGEMPITLPRSQDLHRMVSIFSHIRGAQEFMDRAEAGEV
                     IHRGYGADVNARVGDSGDGRFQVTGPTKPDGS*"
     gene            262163..262753
                     /locus_tag="LSDeep1_scaffold_42_prodigal-single_293"
     CDS             262163..262753
                     /product="hypothetical protein"
                     /codon_start=1
                     /transl_table=11
                     /translation="MKLSAAYDALQLQPYDAFIEGEGPQVGSTTMMLVAGTLFLRAGL
                     PVTLVMRNARHGQQGRDQILTYVEQLNTAPDQSVVRHIPNQGKKSIRFTSGGSLIIES
                     ERGYRPNGTGEQIVLRDVDWEESVRMRAKEPLDRARFLLRVEEGWGVGFHVFDALWDF
                     LFEVTEEGAQTLLDNDVMTSRIEALPELAQPFRSLW*"
     gene            262798..262980
                     /locus_tag="LSDeep1_scaffold_42_prodigal-single_294"
     CDS             262798..262980
                     /product="hypothetical protein"
                     /codon_start=1
                     /transl_table=11
                     /translation="MQDDTLNERDWKVLRLLEERGRVQLTWDDRIRLKKLGYVQGNAM
                     LCWLTRKGIQAVQEAA*"
     gene            263044..263520
                     /locus_tag="LSDeep1_scaffold_42_prodigal-single_295"
     CDS             263044..263520
                     /product="hypothetical protein"
                     /codon_start=1
                     /transl_table=11
                     /translation="MTKRAALTNPIGLLANEQSVANTDGALGAIVNQVAYTGITVAVA
                     ELRAALTEQAEVCPSTFSVQPVLSLHYGCQSMEFRIRQPEAVRASRLGIEALYRETDR
                     LPRTQDAGGLELFRPNAFARCMGHLRVRWAQGNFSVPRPSTIRGWWTAEQQAMLAA*"
     gene            complement(263525..264766)
                     /locus_tag="LSDeep1_scaffold_42_prodigal-single_296"
     CDS             complement(263525..264766)
                     /product="hypothetical protein"
                     /codon_start=1
                     /transl_table=11
                     /translation="MQPSFSRVALRHLQAATIPHGVERFVAKVIKRLETHNQKSPLAP
                     WTFKPEYHTQYLTKGPKLKRDVYGEKDLVGVPHMQVVIRGYCNPENQWGVKTDFFSHA
                     IGFKISADGERAWAAFPKNRNPSSPEKIAQKWLDWQQKTEMDAIRGHIRVRQMEEHKK
                     SPEHIAEKAEYERVQRLKDEAQRLKDEARKIPALDAMKRAFLKADIRLTVAKENNTGL
                     QFDSEGPVPLQILVQPFRGDSMMLYIFKGSVEVQRKLVPYQDSMKQNIDALMVIIQKT
                     VSGLLATEKQNQKLRWEVEQTRIKYQKLKQEREEREEREEAEAEKRRQQEETDQVWSV
                     AKTGYMLAAEVGENHEDYEDHEQNASYVVEVQEFTSKKDAMSYAEDRGPAYVVKGTQM
                     WNEPIGQVEEHDRDAWTYYVR*"
     gene            complement(264775..265608)
                     /locus_tag="LSDeep1_scaffold_42_prodigal-single_297"
     CDS             complement(264775..265608)
                     /product="Uncharacterized protein n=1 Tax=Sphingobium
                     ummariense RL-3 RepID=T0J5Y1_9SPHN"
                     /codon_start=1
                     /transl_table=11
                     /translation="MSKPTIWHGGKNDKAAVKECQQILIDHGFLHDVADGIFGAKTDA
                     AVEQFQGSQNLSVDGIVGPGTWKALLALGEEDQAPAPIKRSDGLTEEQAALLAKIPES
                     VLGVRRRTLVEAIKYLGAKEEPKGSNRGPVIDDLVVGYNAYWGIAGKDGMAWCAMACS
                     SWIAFALDLPKNPKRGDWATHPFGDFFGGVTQTEDWAKKNERWTPASVKVEWPAAGLF
                     TVPRSSSGSDATSNTKAGHVGMIVCDNGSTITTIEGNVSDAVKSYTRKKSGLRGHLTW
                     W*"
                     /db_xref="UniRef100_T0J5Y1"
                     /db_xref="calt:Cal6303_5672"
                     /db_xref="A0A0D8I6N9_9CLOT"
                     /db_xref="T0J5Y1_9SPHN"
     gene            complement(265660..266187)
                     /locus_tag="LSDeep1_scaffold_42_prodigal-single_298"
     CDS             complement(265660..266187)
                     /product="hypothetical protein"
                     /codon_start=1
                     /transl_table=11
                     /translation="MKSSRRAFLLLLLLLLLVPLTPTLADRQHLAVGWSGPPLLRVCS
                     TSPASVGQVKTAAAYWSNIGWGQFKVETGCSEPLTEGAISFHLADEPLSNDPHGGARS
                     EVMTSDDHIQAVAVYLPAVVLTDTKSTATSLLVHELGHALGFNDVENKGHWMTRNIRD
                     RGPDTTGLVMEIDYE*"
     gene            266257..266721
                     /locus_tag="LSDeep1_scaffold_42_prodigal-single_299"
     CDS             266257..266721
                     /product="hypothetical protein"
                     /codon_start=1
                     /transl_table=11
                     /translation="MNMQQARWWMSRIYALGIEAHPPFVKLRAAMDTQDHEMIGLWLR
                     GIKAEQDACVQARDEQEMGTWCQTNDQRPLKADDPVQAYRESYLELHLPRWKLLNQKI
                     LPYPEERDPRSATLARLREAHQDIHDAVVCVDANDKPLILGSYRGWDVVFQS*"
     gene            267022..267198
                     /locus_tag="LSDeep1_scaffold_42_prodigal-single_300"
     CDS             267022..267198
                     /product="hypothetical protein"
                     /codon_start=1
                     /transl_table=11
                     /translation="MPYETVSCSYCDGRGAYRVIIKGGKVEKCGRCNGTGKVERYYEA
                     YTPPTRGSGYPYDD*"
     gene            267212..267433
                     /locus_tag="LSDeep1_scaffold_42_prodigal-single_301"
     CDS             267212..267433
                     /product="hypothetical protein"
                     /codon_start=1
                     /transl_table=11
                     /translation="MTDSVKRLNKAAANEKTAAASAQAWVAMASGYSHEGRSERGAAT
                     RKSPRKAKRGLSKARRRLDRAVIGVELDG*"
     gene            267426..267914
                     /locus_tag="LSDeep1_scaffold_42_prodigal-single_302"
     CDS             267426..267914
                     /product="hypothetical protein"
                     /codon_start=1
                     /transl_table=11
                     /translation="MADVGSTFTVPQSTSDFSFEKMLREMERLRGKHDESYDLIMHPT
                     DLENLAVECQVPLPQLPQDKTVARVGSLFGMTVHTDPHVPRGQVLKVPMPLGITPSPD
                     FGFIRPVPIPDPLIHTTAITGAPGSYRAVDGAGEVIADLTDEGAMILASRQGLLLPNE
                     QV*"
     gene            267946..268308
                     /locus_tag="LSDeep1_scaffold_42_prodigal-single_303"
     CDS             267946..268308
                     /product="one-component system sensor protein (EC:2.7.13.3
                     )"
                     /codon_start=1
                     /transl_table=11
                     /translation="MEPRKPALMIVDDDARLRRAYVRMLGQTYEITEANGVQDALRQI
                     HTLDPDVVLCDILMGDGTGVDLHRLLVETPWARRFVFTTGGCSKEHEVYVRVCGLPLL
                     EKPADLNKLFETLAAVAT*"
                     /db_xref="zga:zobellia_3636"
                     /db_xref="UniRef100_I0K0Q1"
                     /db_xref="107375474"
                     /db_xref="I0K0Q1_9BACT"
                     /db_xref="2.7.13.3"
     gene            complement(268301..268438)
                     /locus_tag="LSDeep1_scaffold_42_prodigal-single_304"
     CDS             complement(268301..268438)
                     /product="hypothetical protein"
                     /codon_start=1
                     /transl_table=11
                     /translation="MKSICDPELAVAWPADQKAEFVRWYEASRFASKVPGATACYELV
                     K*"
     gene            268557..268778
                     /locus_tag="LSDeep1_scaffold_42_prodigal-single_305"
     CDS             268557..268778
                     /product="hypothetical protein"
                     /codon_start=1
                     /transl_table=11
                     /translation="MPGPLDLALLMAGTQPKSRPEALHMEMVVWKARVKAGKDDGSIF
                     VDTETGYVITAEQAVVLGSARVRVKEPAN*"
     gene            268812..269135
                     /locus_tag="LSDeep1_scaffold_42_prodigal-single_306"
     CDS             268812..269135
                     /product="hypothetical protein"
                     /codon_start=1
                     /transl_table=11
                     /translation="MSTPPKLFDKLLITLSHAQELPQLSIPARTIAVFVQSIERFGDL
                     MVIELSNGMLVANFELDGPDVGPGVLTRNSKHRYWPPSINYRGFTYRPVKDWWPPFDA
                     TVLKD*"
     gene            269139..269438
                     /locus_tag="LSDeep1_scaffold_42_prodigal-single_307"
     CDS             269139..269438
                     /product="hypothetical protein"
                     /codon_start=1
                     /transl_table=11
                     /translation="MLEVQCECRCYPEARLDVLHKPTGTIYRDANIHGDGGIARPARR
                     ARFYFMREVEKDPERIIRVYTLDTATESKSVRLLLRDCEIFMPKLTESANAQAPR*"
     gene            269419..269667
                     /locus_tag="LSDeep1_scaffold_42_prodigal-single_308"
     CDS             269419..269667
                     /product="hypothetical protein"
                     /codon_start=1
                     /transl_table=11
                     /translation="MPKHHGKHRHRLADNPQEQAFADAWEEVNKMGVLMTLLDSTTYA
                     PQPTEAEVVAAATVIQWLGSPVGQDFLQDVGFVPASKS*"
     gene            269735..271339
                     /locus_tag="LSDeep1_scaffold_42_prodigal-single_309"
     CDS             269735..271339
                     /product="60 kDa chaperonin n=1 Tax=Desulfuromonas
                     acetoxidans DSM 684 RepID=Q1JXS2_DESAC"
                     /codon_start=1
                     /transl_table=11
                     /translation="MTKKQILFDNEAQVKMLAGVDKLANAVKVTLGPKGRNVVLKKEW
                     GSPLVTKDGVSVAKEINLADPFEDMGAQMVKEVASKTSDVAGDGTTTATLLAQVIYRT
                     GLKLVAAGHSPMDLKRGMDAAVEVVVANLKEQSRDINNSSEIAQVGTVSANGDETIGK
                     LLAEAMERVGKEGVITVEDAPSLDTDLVTVEGMEFDRGFTSPHFVTDADRQEVVLANA
                     FVLLVEGRLTNMQDMLPILNAVRETQKPLLVIAESVDGDAQTGLVVNKVRGVLDVCAV
                     KAPGFGDRRKDMLADLAVLTGGLVVSPELGIKLEDMKLEQLGFASRIVVTKSSTTIVD
                     GAGEDEAIQDRVSALRSQIDGAASDYDKEKLQARIAKLAGGVAIIRVGAATEIEMKEK
                     KARVEDALHATRAAVEEGVLPGGGVALLRATKALEGLVMDSEAQFGVTIILRAIEEPL
                     RQIIINAGGKPDLVVDRVLAGEGAFGYNARTSVYEDLLEAGIIDPTKVTRSALQHAAS
                     VAGLLLTTAAMVAPVPEDNEPPIQMH*"
                     /db_xref="UniRef100_Q1JXS2"
                     /db_xref="A0A0F6W327_9DELT"
                     /db_xref="hoh:Hoch_6589"
                     /db_xref="Q1JXS2_DESAC"
     gene            271339..271731
                     /locus_tag="LSDeep1_scaffold_42_prodigal-single_310"
     CDS             271339..271731
                     /product="hypothetical protein"
                     /codon_start=1
                     /transl_table=11
                     /translation="MGMATPDRPLKWDAENTVEVKLVYVQHEGTSPHSRYLGPAPSIN
                     LGLLDMPVQPRAVSVLLEEASVKVKVLMPPGLKVGQPMKHDGKKVGTIVEVSESGEVI
                     VEITDPRIQDQITQGSLRFFSVGSDDGG*"
     gene            271721..272230
                     /locus_tag="LSDeep1_scaffold_42_prodigal-single_311"
     CDS             271721..272230
                     /product="hypothetical protein"
                     /codon_start=1
                     /transl_table=11
                     /translation="MGAERWLRFKSVKEADKVRAYLEPLRGGELGVFGQYGCWFDWTS
                     KMVLEVGYGSDGSSGVFAAFLCRELAQRFEVKQIGSDHVGWYTDEEWRTGNAKDTYGD
                     YDSWVAWMKDYKIEFTGEYRAYDRAGEAEFIRAPLLRCETTAVQWLKALDNKDTEWLD
                     DALSLLTGK*"
     gene            272271..272549
                     /locus_tag="LSDeep1_scaffold_42_prodigal-single_312"
     CDS             272271..272549
                     /product="hypothetical protein"
                     /codon_start=1
                     /transl_table=11
                     /translation="MIDPRESAESAESAESEQEAERRFHLVHCRSCGGEGGDRDTGIV
                     CSVCRGAGEYDPEEYAGYCDRMGEAAFEARQDAREGRSIARLQALDLW*"
     gene            272586..272951
                     /locus_tag="LSDeep1_scaffold_42_prodigal-single_313"
     CDS             272586..272951
                     /product="hypothetical protein"
                     /codon_start=1
                     /transl_table=11
                     /translation="MSILKPMTGAELKDIWDNHWPGEPGDYYFDEGDELEDEGVVGQL
                     DMARTYSGEEIEAFYGRICWQGLGRAPTDGFHDWSFGRWVFSVQEQGNPNAALAVSVP
                     KEKLGEFKSLLTKLGGSIL*"
     gene            273035..273520
                     /locus_tag="LSDeep1_scaffold_42_prodigal-single_314"
     CDS             273035..273520
                     /product="hypothetical protein"
                     /codon_start=1
                     /transl_table=11
                     /translation="MPTDETTIVIDTAVDTAVDTAVDTSESMILDNLDDAVDAALEEV
                     IDASIEVVDEHFEHLTGNEKADQVISFVANWLQSKGVEWVEENDDAIKEGIGDFVQER
                     FDVLREKIQEWRDSREDRRAEREEFRASQEGKSQEEKKEARKARRKARRKAKRAARKA
                     D*"
     gene            273582..273947
                     /locus_tag="LSDeep1_scaffold_42_prodigal-single_315"
     CDS             273582..273947
                     /product="Uncharacterized protein {ECO:0000313|EMBL
                     :KKK44199.1};  TaxID=412755 species="unclassified
                     sequences; metagenomes; ecological metagenomes.;"
                     source="marine sediment metagenome.;""
                     /codon_start=1
                     /transl_table=11
                     /translation="VQYTGTMDPEVVDLCDALNEIPHIHTSSSCSGHGHDPLMIWFES
                     TNPAWLFVLGRGLSRNYGGYGFRCVLEITDLPEKPVVWLLESLEVGEAAFQAATDLAD
                     RLRYVMSRKDVLKLFRLED*"
                     /db_xref="A0A0F8XQ33_9ZZZZ"
     gene            273947..274234
                     /locus_tag="LSDeep1_scaffold_42_prodigal-single_316"
     CDS             273947..274234
                     /product="hypothetical protein"
                     /codon_start=1
                     /transl_table=11
                     /translation="MAGTICDVCRTEGEVQVLASRLGAASFAYCTTCFQVGAEPLGAV
                     VATVWTLGWENIHPWSETVIEASLERMGMTREQLDEAVSETDKQYRAEFER*"
     gene            274243..274662
                     /locus_tag="LSDeep1_scaffold_42_prodigal-single_317"
     CDS             274243..274662
                     /product="hypothetical protein"
                     /codon_start=1
                     /transl_table=11
                     /translation="METLLALAIAMLGALAIRRFLLPRIQDEGGEKQNPFDEGWEARL
                     ACQDSSAIPAPPGGVARKEWKKGWRAACQHLEQPVDEVTEDDPTDEALAVEEPVVEEP
                     AIQTPTVLDIGFKSPGRVIIRAVREDGAVEVTPDTTG*"
     gene            274712..275119
                     /locus_tag="LSDeep1_scaffold_42_prodigal-single_318"
     CDS             274712..275119
                     /product="hypothetical protein"
                     /codon_start=1
                     /transl_table=11
                     /translation="MPASNVLNFSPHPESAFKGLVLDPDLDPTPTDSKGITEVMASER
                     FRQHLDVANVLAQADGVTPAAARVVWIAMVHGLAVARRYACRNMKSQAARAWNQLRIR
                     GALDKNGNRLMWDEVEVDDDLAWMFMLMRAASQ*"
     gene            275116..275412
                     /locus_tag="LSDeep1_scaffold_42_prodigal-single_319"
     CDS             275116..275412
                     /product="hypothetical protein"
                     /codon_start=1
                     /transl_table=11
                     /translation="VRIRLQAQVACNAHRLQMNTEQREAWKVRSQELWESRECPEWTL
                     EALGGGVLGLLDPSGGVKILDPLPEGWADMVGVPTCPTCIQYLLGVGVLIRKTA*"
     gene            275412..275669
                     /locus_tag="LSDeep1_scaffold_42_prodigal-single_320"
     CDS             275412..275669
                     /product="hypothetical protein"
                     /codon_start=1
                     /transl_table=11
                     /translation="MVFYFLSYATRKAGTSHWQFQEALLRDEHPVAARIRWRQKENER
                     LALLQEGFPPPAQQPSYTEYRIISWQEISEAEYQQFEGEIG*"
     gene            275666..276088
                     /locus_tag="LSDeep1_scaffold_42_prodigal-single_321"
     CDS             275666..276088
                     /product="hypothetical protein"
                     /codon_start=1
                     /transl_table=11
                     /translation="MTIFEGPRWRVEFLSETRVAISQNRQKEVIHEDAGYFLSCLEEA
                     RQRGHGRQLSDSWAAILDLIPPEVQASLTERYLQRVDPVYLQGERRRWAAQFLQGITP
                     SETTDQRGRLAALKHQWVQDTMKALKRPERTTWEERWA*"
     gene            276085..276420
                     /locus_tag="LSDeep1_scaffold_42_prodigal-single_322"
     CDS             276085..276420
                     /product="hypothetical protein"
                     /codon_start=1
                     /transl_table=11
                     /translation="MSNQAPDDWRVIADQNRRKFEAAEAAAPKLTGFTRDQLIETAVR
                     EGITSANFGGDGHIEGGAFFRRLSTNDLRSILEDYKVLYVLEGSDPVAEMTDLAERIE
                     ELGDTGFQP*"
     gene            276417..276563
                     /locus_tag="LSDeep1_scaffold_42_prodigal-single_323"
     CDS             276417..276563
                     /product="hypothetical protein"
                     /codon_start=1
                     /transl_table=11
                     /translation="MNTSRWARDFAFHGDRQPRPKPEGPFESLEEARDSKNHQGMYDI
                     RPRE*"
     gene            276615..276884
                     /locus_tag="LSDeep1_scaffold_42_prodigal-single_324"
     CDS             276615..276884
                     /product="hypothetical protein"
                     /codon_start=1
                     /transl_table=11
                     /translation="MLMLMLLVGCANTDKAVDHAGEWVTTNKPAWTLNVPPDCSNKDS
                     NNDGKVSCTVILVKGDVEETIKLECPAGWLPQPIDNKCKLGGSGG*"
     gene            276877..277191
                     /locus_tag="LSDeep1_scaffold_42_prodigal-single_325"
     CDS             276877..277191
                     /product="hypothetical protein"
                     /codon_start=1
                     /transl_table=11
                     /translation="VVSPKPEKGYIAVAPLTLEEVKDRLDVNENQVVEEEGPFYGQPA
                     YVPAFWLASGRGTDRSLILNVEITPEHRVEWPDLHDRPGAVLILACTEGRVVPFIGWP
                     KP*"
     gene            277262..278125
                     /locus_tag="LSDeep1_scaffold_42_prodigal-single_326"
     CDS             277262..278125
                     /product="hypothetical protein"
                     /codon_start=1
                     /transl_table=11
                     /translation="MTQRRAKIEGKALQAGEMSYLLAFAGLDWPTIRWVFGYTLNHNA
                     QGVARRAAQWGGLPWIDGHPPTQSQRGLLLGHTRKRGDGRGVTHGRTLAQVADGLVEM
                     GIIGIIAGGNRTKGARAYLLRAMGCGWRAVADITKVARTNTVIAAARKFGARTPSLPQ
                     TAPVMVDAIVNRGQRVYEYAESNPEATWVQVAESFSMSETGARNAADSWVQDFNGTNP
                     DAQLEWPLRMTRDDPGRTAYHRYIDLGTWQSVADDMGYATPSSARDVAWAFYERSKDE
                     EDLTWLPGSEA*"
     gene            278282..278428
                     /locus_tag="LSDeep1_scaffold_42_prodigal-single_327"
     CDS             278282..278428
                     /product="hypothetical protein"
                     /codon_start=1
                     /transl_table=11
                     /translation="MRKIQTRFTLDPDILDWLKAEAERRRVSMSHIIRELLLREMARE
                     DNDQ*"
     gene            278425..279714
                     /locus_tag="LSDeep1_scaffold_42_prodigal-single_328"
     CDS             278425..279714
                     /product="Transposase, IS605 OrfB family n=1 Tax=mine
                     drainage metagenome RepID=T0Z6K1_9ZZZZ"
                     /codon_start=1
                     /transl_table=11
                     /translation="VRLSYRSEIRPTPRQRQALLQHAGNARWAYNWGLRQHREAYEQW
                     VELGKPKRWKGWPNAISLHRALNVLKKADPEDGGVPWMYSASKASPQEALRDLDRAFK
                     NFLTGRARYPRFKSRNRGIGGFRLTGTIKADHRTIQLPMIGRVKFQPGERGYLPWGKH
                     SQVSVTEKAGRWFVSVVGPEVGEVKVDGPAVGLDLGVARLATLSDGTVIENPKALATG
                     QRKLKRLQQEVSRKKKGSANRGKARAKLARAHARVRNIRRDALHKATTSIATRFGRVI
                     IEDLKVKNMTRSGRGKRGLNRVVLDAAFGEFRRLLEYKGKLYGCEVVAVPPHYTSQRC
                     SACGHVEKGNRRSQSDFLCLSCGHEANADLNAAINILVAASSSETENACGEDVRPSKP
                     PGARRQTSVKQEPGTNLRVGSVRGPSSQEAAAVPGFT*"
                     /db_xref="UniRef100_T0Z6K1"
                     /db_xref="T0Z6K1_9ZZZZ"
                     /db_xref="aad:TC41_0423"
     gene            279736..280260
                     /locus_tag="LSDeep1_scaffold_42_prodigal-single_329"
     CDS             279736..280260
                     /product="hypothetical protein"
                     /codon_start=1
                     /transl_table=11
                     /translation="MSYRKLLRSMPNMERVMVIPSKYEPYRLWPSVLVGVVGLSVVVA
                     IAWGFHSFGGAIAGFVAALVGATSFSHAWDLWLLNQKASQRTKTLTFTIASTSKDSQF
                     LLINGEHGGGFMDAMERHGFTYTQFVESLTEAAFEQFDPEGSDQKALVSDLQQAEAHL
                     EVHNLRLAKVCRKQ*"
     gene            complement(280382..280819)
                     /locus_tag="LSDeep1_scaffold_42_prodigal-single_330"
     CDS             complement(280382..280819)
                     /product="hypothetical protein"
                     /codon_start=1
                     /transl_table=11
                     /translation="MEGSCRNPDCSTHAQPDPKAPSIVEEAVGMGAEGRPEPSRNDFP
                     GQSLPDYMDSDSIPVVDTLQQALNEGAVLVRRAANGWIMESASPDGPDPKWIEVFQDP
                     SGCPFCQSLSLAQLLMSGFDPWMQTEEHGGLSVMLFEEPSEPE*"
     gene            280926..281183
                     /locus_tag="LSDeep1_scaffold_42_prodigal-single_331"
     CDS             280926..281183
                     /product="hypothetical protein"
                     /codon_start=1
                     /transl_table=11
                     /translation="MKTTEIEARRIARRLGEAEGVRITEIVSRRTGDEGSVTKLDQSP
                     LTGDLRWFTVKWDNHEGYSDGVEHYGWHAVQGNVVPVGETT*"
     gene            281364..281495
                     /locus_tag="LSDeep1_scaffold_42_prodigal-single_332"
     CDS             281364..281495
                     /product="hypothetical protein"
                     /codon_start=1
                     /transl_table=11
                     /translation="MGAQTNPVPVMPEDLQAASVRRFRLIQKHLDRRKAEKTKKTKK*"
     gene            281531..281728
                     /locus_tag="LSDeep1_scaffold_42_prodigal-single_333"
     CDS             281531..281728
                     /product="hypothetical protein"
                     /codon_start=1
                     /transl_table=11
                     /translation="MTREIMKKIEVGDGLTDEELLTAIEHFNRLVKDLLVLGPQFHLA
                     FAEVNRRLIQLTGYARYRGLM*"
     gene            281725..282315
                     /locus_tag="LSDeep1_scaffold_42_prodigal-single_334"
     CDS             281725..282315
                     /product="hypothetical protein"
                     /codon_start=1
                     /transl_table=11
                     /translation="VKSVNTSGEVKQVYLGVGAGGVSSTWVNKARKRYWLASYVLPDK
                     LTLDLMESKAKRGKVDVRLVVSAVTTETLPTKEYPHIKMKRVATDKGTMHAKFIVVDD
                     SVLTGSSNWNDFQSINVVVRLRGPVVKHFAGQFNKLWKLKTGAPLLRGTEAKALITKV
                     VEKNGWSDFLTTVAKRSEARGYLTVKEQAALERALK*"
     gene            282312..282662
                     /locus_tag="LSDeep1_scaffold_42_prodigal-single_335"
     CDS             282312..282662
                     /product="hypothetical protein"
                     /codon_start=1
                     /transl_table=11
                     /translation="VNQPLLDTEGKPLLEVIIEIGTRTPEPWRVFKGRSIADIPYAEW
                     VELDFMVWRMQTCLERRAVLLRFLDSPWCQGERLLADIFPNSRSIVPVRKWALSQLRR
                     NDLKLHPHDLSIAH*"
     gene            282698..283774
                     /locus_tag="LSDeep1_scaffold_42_prodigal-single_336"
     CDS             282698..283774
                     /product="hypothetical protein"
                     /codon_start=1
                     /transl_table=11
                     /translation="MQPSAVRVAFRQLLASSLDDALDTLADLARLDAQLQGLTDAFEG
                     SMRVAASKLPKEVVSQMDALKAARNGWASAQNAQNAIEGILSSYPDDKTAQRAAKDAD
                     VMVRRFQRHVDDAAKMIRTLSKKTMPPALTKMAAAAVRAIKKRLVDPNSLTILHWQIE
                     DQVYVEAARNYYNPGAPSTWTKGITHQVVFEFTGEGLNNGKARFALSQSTLTRVGPFI
                     GEKVGFKADSAKSTTAKEFVGHVLDRLENWEGLVGAADTNAARAGVAQDIAQTLKSLG
                     RRMGDDADRSPEISKDNSEIHHATRQGIREEDYGEYDESWHEGVARLSKRVEEALKPY
                     AKHIKRTDSGLGEKGWFEMNVYLK*"
     gene            283771..284541
                     /locus_tag="LSDeep1_scaffold_42_prodigal-single_337"
     CDS             283771..284541
                     /product="Putative Deoxyribonuclease I {ECO:0000313|EMBL
                     :CDI04600.1}; EC=3.1.21.1 {ECO:0000313|EMBL:CDI04600.1};; 
                     TaxID=1400863 species="Bacteria; Proteobacteria;
                     Gammaproteobacteria; Competibacteraceae; Candidatus
                     Competibacter.;" source="Candidatus Competibacter
                     denitrificans Run_A_D11.;""
                     /codon_start=1
                     /transl_table=11
                     /translation="VSKKPLTAILLGVGVVVALELVAPAGEAQPVAVDPPVESLPNTA
                     GSFSTAKKWLYEKVYYDHRVTFYCGCEYSEDREIDLTNCGYIPRMNESRAAQVEAEHV
                     FPASHFGNYRECWREPLCTNTQGEAFKGRECCLKIDPVFEAAHNDLFNLYPSVGEVNG
                     DRSDYRWGVLPGEDREYGSCDIEIDSETRQAEPPELVRGDIARTYFYMEATYGFRLSD
                     GQRQLFEAWDNQDPVDDWERERNRRITAIQGQGNSFIQ*"
                     /db_xref="W6MD44_9GAMM"
                     /db_xref="UniRef100_F9TYF6"
                     /db_xref="mpur:MARPU_00760"
                     /db_xref="F9TYF6_MARPU"
                     /db_xref="3.1.21.1"
     gene            complement(284527..285279)
                     /locus_tag="LSDeep1_scaffold_42_prodigal-single_338"
     CDS             complement(284527..285279)
                     /product="hypothetical protein"
                     /codon_start=1
                     /transl_table=11
                     /translation="MSDPQTEPEVEDKVGHDGKLYLPVPHPLFDSPAEGSWGHRSNRA
                     WKGLHFFLRGLYGTLVEWGVSWMDLVLEYPRVAVAMLLVVGITLEETMSDKPMLSGTY
                     HYVLYTLDPKAADAIFPPETTTSEAELAIDALSATIVKDASSNYYNSAQYHLLEAEVK
                     ADMHYQVASATYGLAGMTEQLDMLRASRESYLNRTRKALAEEAEDAEVIPPPMLVEEV
                     DEPEVEEPEPEVEEVDEPEPEVEVFEEPSLDE*"
     gene            complement(285329..285673)
                     /locus_tag="LSDeep1_scaffold_42_prodigal-single_339"
     CDS             complement(285329..285673)
                     /product="hypothetical protein"
                     /codon_start=1
                     /transl_table=11
                     /translation="VALAEGSGRGGAHSSRVGGEGSQHGRGSLKARAEALRIKEARQN
                     TPLVPIVCEPCEGEGCETCGNRGYLEMVPWEGSGNPYHYQYDDDVIPNYQSWLRFDER
                     RGIKAGVPAAEE*"
     gene            complement(285675..285878)
                     /locus_tag="LSDeep1_scaffold_42_prodigal-single_340"
     CDS             complement(285675..285878)
                     /product="Uncharacterized protein {ECO:0000313|EMBL
                     :KKN35464.1};  TaxID=412755 species="unclassified
                     sequences; metagenomes; ecological metagenomes.;"
                     source="marine sediment metagenome.;""
                     /codon_start=1
                     /transl_table=11
                     /translation="MTDFQATMICEGNEEPPGETPEEQEASYYAAWQHLIDTGLAWSL
                     QGWFGREAMSLIEQGLCARKEDG*"
                     /db_xref="A0A0F9PZ28_9ZZZZ"
     gene            complement(286006..286716)
                     /locus_tag="LSDeep1_scaffold_42_prodigal-single_341"
     CDS             complement(286006..286716)
                     /product="hypothetical protein"
                     /codon_start=1
                     /transl_table=11
                     /translation="MSLRSRVLASGIPEALELLPEGQVKVLLHEAVRQAERTRLGFLW
                     EVRNVFKDRGEAMVGFGDLVDQWVAEGHDLSSVKGPLMPVIELAMSGFPQYAEMSERI
                     SEIFIEEVLVYHPVWGLRLNRVVDPWGSSHLKGESGWGVKRWYRVRHHLQHRNLTDVL
                     AEVEVFVQGDQWFIQSRALGQSTLTEMGSVPKVYTAQQRLQWFQHPSVRGSVMLAVRV
                     EVDENDRRLVAEGYTLRP*"
     gene            286812..287429
                     /locus_tag="LSDeep1_scaffold_42_prodigal-single_342"
     CDS             286812..287429
                     /product="hypothetical protein"
                     /codon_start=1
                     /transl_table=11
                     /translation="MSKLTTGEICYREAAANVKATSSPSWKKVAEKHGAKLSTAIGLA
                     RKWALSHNNRNPKDPVQWPLKAKRRNEARYKEGLRVYKALVNDPTRPTSSLGGRKAER
                     ALYYFVRTDGPKPKDFVWPIPGRDKGAASGRARGGGIDRMELGEQVYETLTQTPDLTL
                     REVASQLDVSRNKANNDLALYVRTKKANGGIQWPIPGRRSASIGA*"
     gene            complement(287861..288577)
                     /locus_tag="LSDeep1_scaffold_42_prodigal-single_343"
     CDS             complement(287861..288577)
                     /product="hypothetical protein"
                     /codon_start=1
                     /transl_table=11
                     /translation="MLPSVPQLVGDANPWLVSAHRYWLRGLVDGPTLADVSESSIERY
                     RSMEDSEFDELSSRDQALRFLVCLYSAWGNRWQTKEDGSFATPINTARAGGDADFLLR
                     RLEDSYGSGWFRDSDGLVAAPWQETLKKAEAGDLVFLDSPYPETAGYCIGFNLLDWSE
                     MYLWVRDAVEQGIHVLVCNPGTLSLLWGLVVETSEEHETPPQGRSTASRVEYIGYHGP
                     EKQVGPVDLLDFLTENKDLR*"
     gene            complement(288724..289983)
                     /locus_tag="LSDeep1_scaffold_42_prodigal-single_344"
     CDS             complement(288724..289983)
                     /product="AAA ATPase central domain protein n=1 Tax
                     =Catenulispora acidiphila (strain DSM 44928 / NRRL B-24433
                     / NBRC 102108 / JCM 14897) RepID=C7Q2G6_CATAD"
                     /codon_start=1
                     /transl_table=11
                     /translation="MDTTARQRFRRVIRYSKVAGDIVDGLNKLREGGPLTRLLGTFSV
                     AGRVATHFIGEEQASLVLTEKGYFQVDSQITQKVCRLLMVSSTPRETRQVSEDRQLLH
                     EFVGCGAAVLSSPHGTWLELFLKPEADLAGILAPLVWRGPDLAAYFHEEGGITSPAST
                     VFDLAPMGSVKPYVGVPSVGQVVSRLGNSEGMRTCLLVGPTGSGKTTLARLVAGELRR
                     SGDRGGLLKVAAHALSSAGSKDMVDAVQVLAPSAVLIDDIPLSSGVDPKLLDLFEALD
                     SLGGVRLVLGTLMVDDKSMSELTVPGGLYWPGMRPGRIDEVIWFPPPDAAQRARVLSM
                     YLERAGMGLESLDELVGATEGLTGAYLSDLVRRLSLHGMSDWETEVERLRWQAPVPGV
                     TKAPTPPMDGSSNGKVPSNGMDAVASR*"
                     /db_xref="UniRef100_C7Q2G6"
                     /db_xref="cai:Caci_0875"
                     /db_xref="C7Q2G6_CATAD"
     gene            complement(289992..290150)
                     /locus_tag="LSDeep1_scaffold_42_prodigal-single_345"
     CDS             complement(289992..290150)
                     /product="hypothetical protein"
                     /codon_start=1
                     /transl_table=11
                     /translation="MCMTDEGASVGLASEGGLDGESFHEGDGLESGGHTGSVYRAGHV
                     GRVHRFWQ*"
     gene            290866..291999
                     /locus_tag="LSDeep1_scaffold_42_prodigal-single_346"
     CDS             290866..291999
                     /product="hypothetical protein"
                     /codon_start=1
                     /transl_table=11
                     /translation="VNSHTGPSHTPFDLSTLPPQVVLQMPTTRWVPVAAVNPQQPLRR
                     LHARREHGGGEVLVYEDGYRYRGRWHKSCRRLMTELYGCSSSGMTFDRYFRLGKWSPR
                     DVPKNTILEALGIRDSIHVDLTGLSKGQTARRACPSVHGRWAREPQVGMTILEALGVP
                     LVQPTKPAGIPVQPWVVVEPEVVLGIDLNKRAHEVRKLLFAGFGSRMARSGYDADDVL
                     QEVYKGLLARNSGRGKFDPRKSSFGHYVHMVCGCVLANYHRKAMRQREMEQVGLLGMD
                     SDSGELAHMDASLASDALPGQDMLLGGGVIGTDKAAAWGLAVQSLEQHLADEDVGELA
                     CQVMTYAAQGYSRSEIANELGEDPGRVGRALAKLRIAARSWGY*"
     gene            292400..293983
                     /locus_tag="LSDeep1_scaffold_42_prodigal-single_347"
     CDS             292400..293983
                     /product="Uncharacterized protein {ECO:0000313|EMBL
                     :KKR54577.1};  TaxID=1618406 species="Bacteria;
                     Microgenomates.;" source="Microgenomates (Curtissbacteria)
                     bacterium GW2011_GWA1_40_24.;""
                     /codon_start=1
                     /transl_table=11
                     /translation="MGKVSESELRRLYLDEKRPDREIGELLGLSTGQVNGLRRRYRIR
                     SLQKWERRDVPPLTGELRSLLLGSLLGDGCVQRGSSRHTAQFSESHAEYDKGYIEWKH
                     AMWGGYATSMTHRKTPGAASDQWGFHTISHGTLLPWRQRWYLPEHRVGRAIYKSIPAG
                     VEDMMDDLALSVWYQDDGTAGHWPAICVGPRNFKRAGEVLASMGIRADPAWSKGGFSG
                     VSGMWLIRGYREADAFLERVKPWVHPCMGRKLRPGYLSGSRYQLGYWTVTKAEVLEVV
                     RHEGTGEGAARALGIPVERVLRHCPNPRAVQLEHVESRLRSGSSLMEVASSIKQSREW
                     VRALCRSRGWALAQGRVVFQETLEGWIAEGVPLTEMDRRLGFQHNGGGSRRLLNFYGL
                     KYEVRPGMGPDPRPGRRKDIGWSAEQLQALLDEGLNLNQISKRTGEGRETLLSHLGYL
                     GLTAPERRPKTVELERAVVEAALAEAGSVPKAARLLGVSATPVYRRVWIWDLPYPAAK
                     SLIQPSWGPRGTGKLPQAS*"
                     /db_xref="A0A0G0UW39_9BACT"
     gene            complement(294203..294730)
                     /locus_tag="LSDeep1_scaffold_42_prodigal-single_348"
     CDS             complement(294203..294730)
                     /product="hypothetical protein"
                     /codon_start=1
                     /transl_table=11
                     /translation="MTPLQKLQNNVRTEIQLLSINNLWKPTNDPYWNPDDDLTPLHDL
                     LYCIVEAEYLNCLDEAANLIGVPQHKLRTLQALNEWQIGETWSDIAKNHGFPSTQAAV
                     MATRRLFGPSGRWPKEFNDNPPTIPTILKEEAHRRCVLGNESWKTVGPELGWASGSAC
                     QSSVKRWAKAQNLNV*"
     gene            complement(294727..296217)
                     /locus_tag="LSDeep1_scaffold_42_prodigal-single_349"
     CDS             complement(294727..296217)
                     /product="Uncharacterized protein n=1 Tax=Methylibium
                     petroleiphilum (strain PM1) RepID=A2SNB9_METPP"
                     /codon_start=1
                     /transl_table=11
                     /translation="MSNWFTADKTGLSNLQARRPPGWRIGETLQNPWDEDGVREVAVV
                     LQASEDPNLSILICVDDSPTGFRDLSHAYTLFAESYKTDDAEKRGRFNLGEKLVLATA
                     VEARITSTTGTIHFNDEGRSEDPDHKRNTGTEFYAVIHMTADEREEELQAVRRFVPPE
                     GIVTRINGATLDRPTAKTSFQTTLDTLVAREGGVMKPTRRKTTVTIYEPHDGIGWILE
                     MGIPICETGDRWSYDVGQKVPQNMERATVGGAYLRRLRAEAVNHLHTLLEDDDVAETW
                     VTEAAGSQDISEEAFNSVLDKKYGEKRFLFDTSDMEANNKAIAAGWTPVYGNHLPKGI
                     RDNRKNFRDNGRDPITPAGKMERFATHKETFWDFKPMLPVEMTPEVQAVVNYAKHISD
                     LLVPRKVTIEVINDPNGEQLADYQQTSGRMRLNIGTLGKRWFKINNLTKLQAVDDLVI
                     HELGHHFEGNHLSKRFNDALTLLGAKLTRLVREGKIDHTPFFPKVA*"
                     /db_xref="UniRef100_A2SNB9"
                     /db_xref="mpt:Mpe_B0283"
                     /db_xref="A2SNB9_METPP"
     gene            complement(296271..296810)
                     /locus_tag="LSDeep1_scaffold_42_prodigal-single_350"
     CDS             complement(296271..296810)
                     /product="hypothetical protein"
                     /codon_start=1
                     /transl_table=11
                     /translation="MTTAPTSPTETWSHLQKLANQVRVSLCSDEESRLRAIVALSNSN
                     LDESAYIILGSFLLVMEQVMETFQGDLSSMTTQVRLLTNSQVEEKLPPSEVYKAIKNQ
                     DTRDLFIEASRYAAHYMRQHDENNNGTEFFSSLYATSMALLLGDEDTLSEPGIVDQIR
                     GWERIDGEWVNPNPNPKVG*"
     gene            complement(296877..297812)
                     /locus_tag="LSDeep1_scaffold_42_prodigal-single_351"
     CDS             complement(296877..297812)
                     /product="hypothetical protein"
                     /codon_start=1
                     /transl_table=11
                     /translation="MTKDKILTAVQKYTIRHGRAPTRLSGDATAYFGEPETWLNIDNA
                     LRFGLRGLDEQGSSLFKTLVEHGYREEPPDTSPMTEAEVKEALKAFAQDHAGRIPTQV
                     CPMDEVQPYLNVRGLTWANLDERIRIGRCGFPGGTSLSQMAVEIGVRAERGACPPLKE
                     IREAAKKYLDQNGKLPSLRAGPATPYFGRHETWHRVHGLLKKEHGTTLRETIKDLLPK
                     DFKTTPTKRSKIPLTEATIVAAAKSFQKEHGRLPSYYSGDATPYFNTLGGQLSWRMIN
                     RALLNASRGLTNKTSLAQLLVQYGLRSRKSGGKSS*"
     gene            298044..298511
                     /locus_tag="LSDeep1_scaffold_42_prodigal-single_352"
     CDS             298044..298511
                     /product="Uncharacterized protein n=1 Tax=Cyanothece sp. 
                     (strain PCC 7424) RepID=B7KIP7_CYAP7"
                     /codon_start=1
                     /transl_table=11
                     /translation="MPRTVITRVTETEFQTEDGRTVPHPVPFNKDEVPSVEEFQKWYN
                     HWFSVFKGEGLLGSTSLSTLEGVDKVDVSFPGSPHHAAHWHRLIDPMVVLLRDRGVTV
                     NEDTHPDTGHPQDTLVFVALWMTGHAPGKASRDGLGATGIDILKELVEPDVEG*"
                     /db_xref="UniRef100_B7KIP7"
                     /db_xref="cyc:PCC7424_0999"
                     /db_xref="B7KIP7_CYAP7"
     gene            complement(298610..299029)
                     /locus_tag="LSDeep1_scaffold_42_prodigal-single_353"
     CDS             complement(298610..299029)
                     /product="hypothetical protein"
                     /codon_start=1
                     /transl_table=11
                     /translation="MSGIIDNCNYCGRPHRGYGLYCGDRCATKAAEASLKTCDWCSGK
                     CHRLHYFRDTHEGYPAKFGYFCSAKCIDTAEASGRSFRSWGYWGVEYPASVQVASGIG
                     SFISGIFMLIWWLIKAAFFLAACGCIALVAIAVLSEM*"
     gene            complement(299035..299307)
                     /locus_tag="LSDeep1_scaffold_42_prodigal-single_354"
     CDS             complement(299035..299307)
                     /product="hypothetical protein"
                     /codon_start=1
                     /transl_table=11
                     /translation="MIQVTIYAQSKLTKTQLAALQQLDASGCKPDSMSWLHLNPRTAR
                     FLRDQGLVTYRERTLGSGRVEYNGSALTHCGCLVLESLDRDETLAA*"
     gene            complement(299311..299934)
                     /locus_tag="LSDeep1_scaffold_42_prodigal-single_355"
     CDS             complement(299311..299934)
                     /product="hypothetical protein"
                     /codon_start=1
                     /transl_table=11
                     /translation="MTDLETAWTNGYDLDGGGYAFEEPEAESFWTGKPVLLWGDPDLD
                     YILGGDIMRGVDDTADLLVVAPNSGHFAAYEFPESYQDEDGDTWKRISQGHLNPTDHE
                     CNCHGKFVEWTGGAGEPQNPEDPDKVLTWLQAAGDELGSWIEDDLRSYVLLDMDGEAK
                     ALLVPVNWKFTGNSSDKAHPGCTRCDGDGYLDSPGGEWAIYTRVWEN*"
     gene            complement(299927..300604)
                     /locus_tag="LSDeep1_scaffold_42_prodigal-single_356"
     CDS             complement(299927..300604)
                     /product="hypothetical protein"
                     /codon_start=1
                     /transl_table=11
                     /translation="VRQSDIKTNGIYRTTRPGKFRLVCGLFNGKVLYAECVLDPKDGE
                     VKPGWLLCDMGKAHKLWNTIKGDLRIQSRSSTSTWKYHLVSRQTFARWAYALHSVRPS
                     DHSRFLQMCRTIVDRHGKSLTLGGLLYQEERHAGFQLDQGSRRSPTSSVHVYVDDKIA
                     IATSTATGAMFVERRENKNPVIYVNEHGISYRFHGEYDHLTPHVEARLLCTDLANLPV
                     LMENSND*"
     gene            complement(300644..301150)
                     /locus_tag="LSDeep1_scaffold_42_prodigal-single_357"
     CDS             complement(300644..301150)
                     /product="hypothetical protein"
                     /codon_start=1
                     /transl_table=11
                     /translation="MLTITDAELAAYAYTPTGLGTPRSTVTWKLEDAVKNGSLLRWLG
                     AGLYYILDMEGRILVGPKEVKYTATVEEALVLIEAWKVRVIKTIEDSYEDGLDTDQQR
                     QMDAWLQTSLFRVWWMLTDAIEAGQDALQDDALQFATGCHREANYVAKAVQKNWEKAL
                     DKLVAEQG*"
     gene            complement(301200..302399)
                     /locus_tag="LSDeep1_scaffold_42_prodigal-single_358"
     CDS             complement(301200..302399)
                     /product="Gp334 n=1 Tax=Bacillus phage G RepID
                     =G3MA75_9CAUD"
                     /codon_start=1
                     /transl_table=11
                     /translation="MRIVHSVEDLPESWTASIFLVGPSPRKDTPVPSWRPQALALLED
                     SNLPDDTVVFVPEPRDGSWPENYDDQVEWEQTAIDAADVIWAWVPRDLDNKMLGLTTN
                     TEIGEVLATGKLVLGAPPEAHKVRYLAARLSTVSQGTEKLHDNMGGCVARVVALIGDG
                     ALRSGGERKVPIGIWKHSAFQSWYKAQTEAGNRLDDARQLWLFRIWKANFNFAFTLWV
                     KVWISSEHRWKENEFIFGRPDISTILLYNVVQDETDRTVASLLTTEVILVREFRSPAR
                     TDDGFVRELAGGSSWKPGQDHLTIAAEEVHEETGLSIPAKRFTQLNSRQLCGTLSVHK
                     AHLFAAELTVEEMEEARELASTNQAFGVEADSERTYVEVTTVHELLQSESIDWSMLGM
                     IFQGLCG*"
                     /db_xref="UniRef100_G3MA75"
                     /db_xref="tig:THII_2607"
                     /db_xref="A0A090AHW0_9GAMM"
                     /db_xref="G3MA75_9CAUD"
     gene            complement(302408..302905)
                     /locus_tag="LSDeep1_scaffold_42_prodigal-single_359"
     CDS             complement(302408..302905)
                     /product="hypothetical protein n=1 Tax=Bacillus sp. L1
                     (2012) RepID=UPI000367F33E"
                     /codon_start=1
                     /transl_table=11
                     /translation="MSDLFQELGLPEIPPDPKGTIPVNINDGVYLEEPVSCPDHDLRM
                     RLTQSPKGNLYYCCPEWSVTGCSGTIGAHQDGKPLGWPCDAETKKARREAHAVFDQVW
                     KGGAGMSRGQSYAWMARVMHLTADEAHIGKFDKDQCRLLINKVYKHFAFTRPPGWTKA
                     KFPIL*"
                     /db_xref="UniRef100_UPI000367F33E"
                     /db_xref="X0VCC2_9ZZZZ"
                     /db_xref="tkm:TK90_2760"
                     /db_xref="UPI000367F33E"
     gene            complement(302898..303263)
                     /locus_tag="LSDeep1_scaffold_42_prodigal-single_360"
     CDS             complement(302898..303263)
                     /product="hypothetical protein"
                     /codon_start=1
                     /transl_table=11
                     /translation="MPSAIKAYCLEKRIPRSQLQLGEAYIINARNGAVGIWTHDPEHP
                     TPEHRYGFKLRRTKWGSVFLDREFDWADCTSNGTAIPLHHLGSAPELGGQELLDWLEL
                     KTEETRPWMQEFWAGFRNE*"
     gene            complement(303263..303514)
                     /locus_tag="LSDeep1_scaffold_42_prodigal-single_361"
     CDS             complement(303263..303514)
                     /product="hypothetical protein"
                     /codon_start=1
                     /transl_table=11
                     /translation="VSKVEWFRQCKLTRKGKELASTHTTVWVPEKLAVEGKRLRFKED
                     EPDGPVWAVEAAYSQRMDQVDLDNRRDALKRFQGVLVNA*"
     gene            303787..304008
                     /locus_tag="LSDeep1_scaffold_42_prodigal-single_362"
     CDS             303787..304008
                     /product="hypothetical protein"
                     /codon_start=1
                     /transl_table=11
                     /translation="MKSYLLCSICRAKSPAVESTSGQDIKKLRAYVQDQATSAGWVLK
                     SPTDSRCPEHVVLQTPAEVGPESQKDLVH*"
     gene            complement(304094..304564)
                     /locus_tag="LSDeep1_scaffold_42_prodigal-single_363"
     CDS             complement(304094..304564)
                     /product="hypothetical protein"
                     /codon_start=1
                     /transl_table=11
                     /translation="MNRSDLNIGDRVSFGRANGEKTLGEIVKLNPTKAKVRILESRGN
                     GRGGSVGAVWGVPYSMMTLADATATPAASRPSLRPLIPTPRYGLTQHEQCSEKGIRVG
                     SKVTLTGKGGETLTGWVDRINRKTITIKNPPLWGTRYWRATASLLTLAEASMTA*"
     gene            complement(304641..306038)
                     /locus_tag="LSDeep1_scaffold_42_prodigal-single_364"
     CDS             complement(304641..306038)
                     /product="RNA-splicing ligase RtcB n=1 Tax=Myxococcus
                     stipitatus (strain DSM 14675 / JCM 12634 / Mx s8)
                     RepID=L7U4J0_MYXSD"
                     /codon_start=1
                     /transl_table=11
                     /translation="MELKSLLVQESGSCFVLPKHGTMRCDVRAFLSPDLLAMTKEDMW
                     AQAYTTASTPGAKGMYLMPDTHLGYLLPIGGVLVTEDTILQAGSGYDISCGVLFLQVP
                     GLTAKGVRSIKRRRAWVELVERHIATGVGSARPDLMPDYSENQVDEFLRFGAKALGVD
                     ADQCERQYIPIPEGIDLNTVQKARSRARAQLGSVGGGNHFVEMQVDAADGSVWVMIHC
                     GSRGFGYQTANEFFHRGAEHRGLPKNRREESWLRIDEPLGQEYWAHHNAAANYAVVNR
                     WIIVEGIRKATMDIFNCDVDPYYEISHNLVQEETLMLPDGTKDRGFVHRKGATRAFPA
                     GHPDLVGTKWADTGHPCLIPGSMYDGAAILFPEAGAVRSGCSVNHGSGRVLGRKQAER
                     TLDQHKVNREMETVKRKLGGVMIEGIVSNHRNIPLDECSHSYKDLDQVLRVLTDEGIA
                     KIDRRLFPVANIKGK*"
                     /db_xref="UniRef100_L7U4J0"
                     /db_xref="A0A0F9V2E1_9ZZZZ"
                     /db_xref="msd:MYSTI_00055"
                     /db_xref="L7U4J0_MYXSD"
     gene            complement(306088..306822)
                     /locus_tag="LSDeep1_scaffold_42_prodigal-single_365"
     CDS             complement(306088..306822)
                     /product="hypothetical protein"
                     /codon_start=1
                     /transl_table=11
                     /translation="MTPTSRVAYRHLRRVYGADLQDVLLGLRQLGELDENLTNVLDTF
                     NFNYRLASFDTEVRSHTQALNQARSGLAHAMELVKTSSELVRIYPGEKMVLRAAKDAE
                     LMVLRFQKNHQEAARMIRILSKKAMPPDLAKAAKSFESSLRRILVDPKLLDVIHWQEE
                     DQNWKTKVKGAVFQVVFRILKQPGMKVDQMAQIKLYQSLAYQNGVEFQGWTNGQSGES
                     VRLPYSPQAAMDLMLKQLKGWSGAFP*"
     gene            complement(306932..307004)
                     /locus_tag="LSDeep1_scaffold_42_prodigal-single_trna_6"
     tRNA            complement(306932..307004)
                     /product="Pseudo"
     gene            complement(307157..308212)
                     /locus_tag="LSDeep1_scaffold_42_prodigal-single_366"
     CDS             complement(307157..308212)
                     /product="hypothetical protein"
                     /codon_start=1
                     /transl_table=11
                     /translation="MKSHSRVAFRHLQRVALVGDLQDVLLGLRQLEKLDENLTDVLDT
                     FESNFRMASKDTEVASQFEALSKARAGLEKAQQIAKNVAGLVELYPEDKTAQRAAKDA
                     DVMIRRFQRHEADAAKMIRTLSKKTMPTDLVKAAKSFGGAIQRILEDPKLLQVIPWQS
                     PDQNWNTKVKGVQYQMVFRIPWQSGMRVHEKAEVILTQSTVDRKGVQFKGMDGGSSGR
                     GFNEEFSLKAAKALMVTQLEGWAGMKGQADATSARTQYVNGIKDALRSAARRISRDVR
                     DVEVSSDFRDFSVEFRTGLDSRDYGQYDESYSEEAEERYSPKFVAALKPYASVIQEQH
                     ISSEGFKGYWTYSVRLK*"
     gene            complement(308247..308657)
                     /locus_tag="LSDeep1_scaffold_42_prodigal-single_367"
     CDS             complement(308247..308657)
                     /product="hypothetical protein"
                     /codon_start=1
                     /transl_table=11
                     /translation="MKLRLIDPPPWLPEPVVRSGRRVHRGYEVGDCWYATPRGSLWCM
                     FADGPESPVDYRQPLIIASEHKEVTPMIVVIPSGEGCWPFSVHSPTLSEVGWGPKGWQ
                     VTGDLPGITVKPSINWAPGMAWGWHGWITDGEMR*"
     gene            complement(308654..308986)
                     /locus_tag="LSDeep1_scaffold_42_prodigal-single_368"
     CDS             complement(308654..308986)
                     /product="hypothetical protein"
                     /codon_start=1
                     /transl_table=11
                     /translation="MSKPSRKTAFRATRTICGDEICPRGREVIQVLNYGRTQVFGGEK
                     ADFTDAVSTINGMTTTTHHLRQALAGLLVLYTQPDLKKCPNCEKPLTQHDGSSCHLDK
                     LLRAVVEP*"
     gene            complement(309010..309402)
                     /locus_tag="LSDeep1_scaffold_42_prodigal-single_369"
     CDS             complement(309010..309402)
                     /product="hypothetical protein"
                     /codon_start=1
                     /transl_table=11
                     /translation="VSTWSVAKLAERFNPFVSTVWLGLKGPITRKEVLSAVEESRLLK
                     TPSSEWSANPVVWNRTQHAERVAWFVVHSWDDAIEIDVGIESLGCYVDWWVLDGNHRL
                     AAAIFRGDESILVSPSGDMAVFEEFEVR*"
     gene            complement(309399..309728)
                     /locus_tag="LSDeep1_scaffold_42_prodigal-single_370"
     CDS             complement(309399..309728)
                     /product="hypothetical protein"
                     /codon_start=1
                     /transl_table=11
                     /translation="MKIPLPDLITGAVPWDELRERFAWVRDMERARSWVEQNLEACLV
                     KQAGRDEIVLDPEDNNFSGHLASLIAGVIHSQYPELNARVEVRPTCGYGDDHFSHQNH
                     VILTYGP*"
     gene            complement(309732..310193)
                     /locus_tag="LSDeep1_scaffold_42_prodigal-single_371"
     CDS             complement(309732..310193)
                     /product="hypothetical protein"
                     /codon_start=1
                     /transl_table=11
                     /translation="MATAQDIQTLRVIRTGTIREMVSLAQTESAKIQGLLVIVSQRVA
                     GQDAPDPQEGDTFEEVCFRLHMMILSCEERAKSVDETVHPSELAALLQATLTFQQIRA
                     DMQRAKEDLRDLVGQGLLSRMIGGMVSGGCGDPNCESCGQDAPHDPDGMVH*"
     gene            complement(310247..311023)
                     /locus_tag="LSDeep1_scaffold_42_prodigal-single_372"
     CDS             complement(310247..311023)
                     /product="hypothetical protein n=1 Tax=Longispora albida
                     RepID=UPI000361CE7C"
                     /codon_start=1
                     /transl_table=11
                     /translation="MFPHYPKTYHLADSRLPPGNENQVGLWEVPFERVLGHHLVIEEK
                     VDGSQAGILFDGNGDLVVFSRGSLCPRNQNFGPLWLWVEQRQDNLFDVLGDRYILYAE
                     WAALCHTIYYDALPAFFLEDDVYDSWEEEWLSTAARRTLLKPLRASCGLVSVPVLHEG
                     QIDSLEALKSFVGPSAFKSKEWVHAMVNKVRQRKIPVEETLEWLDPSTLMEGLYIKVE
                     KEGRVTGRLKWVRYDFLQTILNSSGHWNKRPPLPNQLKKS*"
                     /db_xref="UniRef100_UPI000361CE7C"
                     /db_xref="A0A0F0HC62_NOCAE"
                     /db_xref="hch:HCH_07004"
                     /db_xref="UPI000361CE7C"
     gene            complement(311030..311554)
                     /locus_tag="LSDeep1_scaffold_42_prodigal-single_373"
     CDS             complement(311030..311554)
                     /product="CinA domain protein n=1 Tax=Opitutus terrae 
                     (strain DSM 11246 / PB90-1) RepID=B1ZST8_OPITP"
                     /codon_start=1
                     /transl_table=11
                     /translation="MIRFLSYYTRFRDAQSLSAQLGGLLKLNGWRIATAESVTAGRIA
                     ALISMTSGASEYLEGGDVVYNIDRKVQKLGVGREEAALCDCVSKSVAEQMAIGSRQAN
                     GNADIGIATTGYCGAYPEQGITEPYAWVAIDFQGHIWSFIVHGKETMSRTEAKDLYAR
                     EAVRSLVNILGVQG*"
                     /db_xref="UniRef100_B1ZST8"
                     /db_xref="ote:Oter_1498"
                     /db_xref="B1ZST8_OPITP"
     gene            complement(311733..312791)
                     /locus_tag="LSDeep1_scaffold_42_prodigal-single_374"
     CDS             complement(311733..312791)
                     /product="hypothetical protein"
                     /codon_start=1
                     /transl_table=11
                     /translation="MKLSEATLAAIAGQACGDSFGAPYEYQPNAPEMAQLSMDEERYV
                     CSKDDVGQPRPEFWRMPGVYTDDTQQALLLMWLWMNAKDPTDAKQIRREFMRWCQIMA
                     REDIPGSGFGIHRGTGANFREAVERGAPIKTAGLGAPMRIGPVATMMEDPALVMPWSV
                     QVSLATTKDPISIAGTVLFAMVCWQQAHPGALSSPKDWGQVPAVIVDAWKTYLPALRI
                     LRIEGEDALLEFASRNGSNKKLDCAANGFALTGVPWAILHGYQSPTYSEALLKTAASG
                     GDTDTVCAMAGCLSAIRLGKDAIPSWMTKKLEGWDHIQDPTSWDPWESEMPLTEADAG
                     FRRDFSGFRRATLNIPTN*"
     gene            complement(312817..313275)
                     /locus_tag="LSDeep1_scaffold_42_prodigal-single_375"
     CDS             complement(312817..313275)
                     /product="Swarming motility protein YbiA n=1 Tax
                     =Salpingoeca rosetta (strain ATCC 50818 / BSB-021)
                     RepID=F2U0X9_SALR5"
                     /codon_start=1
                     /transl_table=11
                     /translation="MSSTEPILFYGHRNEWGEFSNFYPSPFELDGHTWPTVEHYFVAM
                     KSEDPDFQDRARKVESPGQVKKLGRDRSLCKLRPKWDTVKIRYMERAVQAKFEQNPDL
                     KDVLLSTGDRLLHENCRDPWWGGGPNYPKGRDLLGKILRRVRISLQEDSA*"
                     /db_xref="UniRef100_F2U0X9"
                     /db_xref="F2U0X9_SALR5"
                     /db_xref="cmp:Cha6605_1305"
     gene            complement(313305..313595)
                     /locus_tag="LSDeep1_scaffold_42_prodigal-single_376"
     CDS             complement(313305..313595)
                     /product="10 kDa chaperonin n=1 Tax=Methylovorus sp. 
                     (strain MP688) RepID=E4QLQ4_METS6"
                     /codon_start=1
                     /transl_table=11
                     /translation="MTIRPLYDKILIKRKAAQETSSGGLIIPAAAQEKNNTAIVMAVG
                     NGRQLEDGTLVPLKVEVGMTVLIGKWQGQEVKVNGVDMLFLAESEVLAVVSE*"
                     /db_xref="UniRef100_E4QLQ4"
                     /db_xref="mep:MPQ_2249"
                     /db_xref="C6X9Z5_METGS"
                     /db_xref="E4QLQ4_METS6"
     gene            complement(313592..314344)
                     /locus_tag="LSDeep1_scaffold_42_prodigal-single_377"
     CDS             complement(313592..314344)
                     /product="Methionine aminopeptidase {ECO:0000256
                     |HAMAP-Rule:MF_01974}; Short=MAP
                     {ECO:0000256|HAMAP-Rule:MF_01974};; Short=MetAP
                     {ECO:0000256|HAMAP-Rule:MF_01974};; EC=3.4.11.18
                     {ECO:0000256|HAMAP-Rule:MF_01974};; Peptidase M
                     {ECO:0000256|HAMAP-Rule:MF_01974};  TaxID=867903
                     species="Bacteria; Firmicutes; Clostridia; Clostridiales;
                     Clostridiales Family XVII. Incertae Sedis;
                     Thermaerobacter.;" source="Thermaerobacter subterraneus
                     DSM 13965.;""
                     /codon_start=1
                     /transl_table=11
                     /translation="MDTHKMALAGAKLSQVMQRLANAIQPGVTTLELDEMAEVLIREQ
                     GCMPAFKGYQGFPSSICACHSDEVVHGVPDDRHLEEGCLLTLDVGVNFMGWHADSAFT
                     VVVGGRKHASIDEINLMEATRAALAAGVRAAQPGNRTGDVGAAIGDVAMMYGVHVVPQ
                     FTGHGIGHLLHMPPLVPNHGIAGTGDVLEPWTAIAIEPIFLQRAGGWSLLEDGWTTKT
                     EQSISCAHFEHTVLITPDGPWVMTQLPTLENQ*"
                     /db_xref="K6Q1L6_9FIRM"
                     /db_xref="dbr:Deba_2916"
                     /db_xref="UniRef100_K6Q1L6"
                     /db_xref="3.4.11.18"
     gene            complement(314376..314837)
                     /locus_tag="LSDeep1_scaffold_42_prodigal-single_378"
     CDS             complement(314376..314837)
                     /product="sensory box histidine kinase/response regulator"
                     /codon_start=1
                     /transl_table=11
                     /translation="MADALVMLRQMITKLPDATIREVDAGIEQIRLVNGSPKNALNWP
                     RRQALASTFFDLGPTMLSIVDREHGIWVINATWGRVLGRTFEEMDGKLLTFIHPEDQT
                     KTTTAIESIYENGVLDHFVNRYQHAEGHYVAIQWESRLVQGCIYSSGVPLP*"
                     /db_xref="cya:CYA_1657"
                     /db_xref="gwd2_scaffold_432_17"
                     /db_xref="86373825"
     gene            complement(314830..315267)
                     /locus_tag="LSDeep1_scaffold_42_prodigal-single_379"
     CDS             complement(314830..315267)
                     /product="hypothetical protein"
                     /codon_start=1
                     /transl_table=11
                     /translation="MADTILRQLKDLAATLPDQPIGWATPNPDERLMSGFYRHGPCLF
                     LVCDPQTHTWLVNAAWESILGWGPDESQKKRFKLFHPGDAKALLAAIRSLGSNDTAKV
                     TSRVRKKARVRKKGGGYTTVQWTAKQQDSLFYLVGEPQEETNG*"
     gene            complement(315267..315776)
                     /locus_tag="LSDeep1_scaffold_42_prodigal-single_380"
     CDS             complement(315267..315776)
                     /product="hypothetical protein"
                     /codon_start=1
                     /transl_table=11
                     /translation="MANGDDITVRQMLELVVQKFEQQEKTLGKVESRLDKLEETVLGL
                     RTGDIQQIKLDLNTLMHGAKTNSSKTEITRAFEELKSVQDRTASLEESKPEVAKIPSL
                     SSRLRTVEGLAQRVSELDGMAQSLRILEDRHVELAGAALALSPVAKWILGILTTLMVA
                     GILLALGLK*"
     gene            complement(315820..316317)
                     /locus_tag="LSDeep1_scaffold_42_prodigal-single_381"
     CDS             complement(315820..316317)
                     /product="PAS domain S-box n=1 Tax=Oscillatoria acuminata
                     PCC 6304 RepID=K9TKI5_9CYAN"
                     /codon_start=1
                     /transl_table=11
                     /translation="MPKSQLDPLEHLRDLLGMLSDQAIKSYSATDGCEEQPPNTCALH
                     GYRINLLYFFMRGSDGFVIANEDGTKWLCNAAWERILGRSADEVGLLGFGLLHPDDLE
                     DMSEALRQLGMGFLVLDHVNRFKHKNGEWVELNWSIVRDGDLLLASVRPTSSSPMPPK
                     VQTIT*"
                     /db_xref="UniRef100_K9TKI5"
                     /db_xref="oac:Oscil6304_3489"
                     /db_xref="K9TKI5_9CYAN"
     gene            complement(316372..316767)
                     /locus_tag="LSDeep1_scaffold_42_prodigal-single_382"
     CDS             complement(316372..316767)
                     /product="Uncharacterized protein n=1 Tax=Blastopirellula
                     marina DSM 3645 RepID=A3ZNP0_9PLAN"
                     /codon_start=1
                     /transl_table=11
                     /translation="MIKQVIVMRRDLGMRRGKQIAQGAHASLKVFLDRKIPPSEVGLN
                     GNVLIIPMPEDMAAWANGLFTKITVQVSSEEDLLAVHKAALEADLPVALIQDAGKTEF
                     GGVPTYTCLAVGPAQAEDVDKVTGHLKLY*"
                     /db_xref="UniRef100_A3ZNP0"
                     /db_xref="A3ZNP0_9PLAN"
                     /db_xref="mer:H729_04435"
     gene            complement(316764..317003)
                     /locus_tag="LSDeep1_scaffold_42_prodigal-single_383"
     CDS             complement(316764..317003)
                     /product="hypothetical protein"
                     /codon_start=1
                     /transl_table=11
                     /translation="MAVSCPVVELDEAICKNGYGLCIYDSLIRLKEVVDTWQRDWDEH
                     EERKPGKFRDKYATRRVRVTWQKGLEFTGPLEPLP*"
     gene            complement(317032..317841)
                     /locus_tag="LSDeep1_scaffold_42_prodigal-single_384"
     CDS             complement(317032..317841)
                     /product="Uncharacterized protein n=2 Tax=Bifidobacterium
                     longum subsp. longum RepID=I3B0F0_BIFLN"
                     /codon_start=1
                     /transl_table=11
                     /translation="MKAKIETITPAKAKVLLAQNPKNRTLSRSRVNQFSGAMKRGEWK
                     LNGESIQIDTDGNLLNGQHRLQACIEANRSFKTLVCHDVDPSVMPTLDTGRPRSLSDA
                     LKINEFKNARLLGSSLQWAWKLLVGPAAIKGPLRPTHAQALKLLKDYEHLARSMSLLN
                     RAEFRPVTSGMAHFVALHAVTYLQAPDQSDAFAEKLATGVGINTSYDPVKTLRDRLVR
                     ERASIRSSPGYFPVIWGIKAWNAFCKDQEIRTLRYSLGEKIPRIQNGPRWG*"
                     /db_xref="UniRef100_I3B0F0"
                     /db_xref="A0A0F5QBA5_9RHIZ"
                     /db_xref="cak:Caul_4227"
                     /db_xref="I3B0F0_BIFLN"
     gene            complement(317968..318513)
                     /locus_tag="LSDeep1_scaffold_42_prodigal-single_385"
     CDS             complement(317968..318513)
                     /product="hypothetical protein"
                     /codon_start=1
                     /transl_table=11
                     /translation="MSDHSQKSIKCYAWTILNAESSELVGWSYQVGKTSVCIEPPVGG
                     IPRVEHKFKQGKHIAPIREVIGFQNYDGGITEITPEITRSYIERGLRTTIADLMYSLD
                     GMSEGEWESKQDSERQAHLDAGGCPGCSSEVAGPEGIHKLGCSVHGRGSSMFTSGIPA
                     RQLPDGSFELVGIAKESSTED*"
     gene            complement(318560..319153)
                     /locus_tag="LSDeep1_scaffold_42_prodigal-single_386"
     CDS             complement(318560..319153)
                     /product="hypothetical protein"
                     /codon_start=1
                     /transl_table=11
                     /translation="MKFILYDAQQAPDLQFEEFEIASNPMVPLHLLKEKGRIVCVNKA
                     VAKAQEELWHGIVGQMEEAQDLNPDKPYMHILVRTSPQCLSADQPPHNIYDPPAEWDH
                     ETHEMIVAEGAKIVETTVGEVGWVFVANLGIHCSDQIPQEGGQVFDEFPWWTKPFAPE
                     PTAEQTEMVMKLMGSYKGRALLAQKMGQCMGIGTRPQ*"
     gene            complement(319270..319803)
                     /locus_tag="LSDeep1_scaffold_42_prodigal-single_387"
     CDS             complement(319270..319803)
                     /product="hypothetical protein n=1 Tax=Calothrix sp. PCC
                     7103 RepID=UPI000314899A"
                     /codon_start=1
                     /transl_table=11
                     /translation="MRKSELTCPTCTTAFLKADIEIRRQRKHNPDRLFYCSRSCSATA
                     AGLSNLKGKRSGTAHLNPRNRQDEFSPFRYFMGKARNRAHATDLDLPYLKELWEKQQG
                     MCPLSGITMELPVNLLAWTRDKGNCWKPSLDRIDSSKGYVRGNVRYIVNIANMCQQSW
                     GDVEVVAFCKAVAQHQG*"
                     /db_xref="UniRef100_UPI000314899A"
                     /db_xref="oac:Oscil6304_2109"
                     /db_xref="K9THC2_9CYAN"
                     /db_xref="UPI000314899A"
     gene            complement(320673..321002)
                     /locus_tag="LSDeep1_scaffold_42_prodigal-single_388"
     CDS             complement(320673..321002)
                     /product="hypothetical protein"
                     /codon_start=1
                     /transl_table=11
                     /translation="MSRICRDSEDRRHEVAFGHDHACGWFVQVWDTESDDYEDDIPIL
                     SMDETQLTQGECSPAIIKLVGVKYGISITDEELAALHAATPRHESPFQSILDSVEARI
                     SDPVGDG*"
     gene            complement(321017..321307)
                     /locus_tag="LSDeep1_scaffold_42_prodigal-single_389"
     CDS             complement(321017..321307)
                     /product="hypothetical protein"
                     /codon_start=1
                     /transl_table=11
                     /translation="MSQDFKKKVTTYLVRSGEMQYVMLSMVRALLAVAIVGVACYREV
                     TGTPASEPFYMLVGLVVGMYFEKGTALVRSDRPDEEREAIAEEELGKPEEPK*"
     gene            complement(321348..321719)
                     /locus_tag="LSDeep1_scaffold_42_prodigal-single_390"
     CDS             complement(321348..321719)
                     /product="hypothetical protein"
                     /codon_start=1
                     /transl_table=11
                     /translation="VVSSSWRLPDDWVPCTRQDVAQSKIDWLAAKLAAWGVEARVVGA
                     TPVLSTWDHEDEMWLSMPRALEIRTWLDDHPEAKLTAILDDLDIFTTMDDLEFRDARL
                     QEKFVQTSMSKGLTLEDIERL*"
     gene            complement(321889..321962)
                     /locus_tag="LSDeep1_scaffold_42_prodigal-single_trna_5"
     tRNA            complement(321889..321962)
                     /product="Val"
     gene            complement(322069..322362)
                     /locus_tag="LSDeep1_scaffold_42_prodigal-single_391"
     CDS             complement(322069..322362)
                     /product="hypothetical protein"
                     /codon_start=1
                     /transl_table=11
                     /translation="VADTIPIMVPVPVGTTFEEGVQILMMYAGWKQSVVEVLREDTEQ
                     EVILYRSDAIRIQVQEEGLDDTTDSSVIHAVFDSLCGVIILNTSVEQEEELPS*"
     gene            complement(322404..323006)
                     /locus_tag="LSDeep1_scaffold_42_prodigal-single_392"
     CDS             complement(322404..323006)
                     /product="Putative uncharacterized protein n=1 Tax
                     =Desulfobulbus propionicus (strain ATCC 33891 / DSM 2032 /
                     1pr3) RepID=E8RBV4_DESPD"
                     /codon_start=1
                     /transl_table=11
                     /translation="MPIKSVVRAHTTVVENIAAVSCNVCGKEADMAASRPGWPDGFHD
                     WNLEGGYGDNFPGDMERMQIVACEDCLKAWVKTFKHPEVFLDAPMSHQPVPVTHTETN
                     QNLFLVQGFLVVDDPEAEIPKEAWDLEIPDEDQPRNNSLWEHFKGKKYLVLGVAFLWS
                     SKEPVVHYRPLYGDSPNLIRPLSMWFTEVEPNTPRFRFLT*"
                     /db_xref="UniRef100_E8RBV4"
                     /db_xref="dpr:Despr_2700"
                     /db_xref="E8RBV4_DESPD"
     gene            complement(323045..323119)
                     /locus_tag="LSDeep1_scaffold_42_prodigal-single_trna_4"
     tRNA            complement(323045..323119)
                     /product="Cys"
     gene            complement(323269..323343)
                     /locus_tag="LSDeep1_scaffold_42_prodigal-single_trna_3"
     tRNA            complement(323269..323343)
                     /product="Asn"
     gene            complement(323376..323451)
                     /locus_tag="LSDeep1_scaffold_42_prodigal-single_trna_2"
     tRNA            complement(323376..323451)
                     /product="Lys"
     gene            complement(323483..323562)
                     /locus_tag="LSDeep1_scaffold_42_prodigal-single_trna_1"
     tRNA            complement(323483..323562)
                     /product="Arg"
     gene            complement(323634..324059)
                     /locus_tag="LSDeep1_scaffold_42_prodigal-single_393"
     CDS             complement(323634..324059)
                     /product="hypothetical protein"
                     /codon_start=1
                     /transl_table=11
                     /translation="MPRAKRSRPDPCLTGERSAPLPEKGAGPTRIPNTPNTSDTQGIF
                     LSKNGDLRQKLRKIRHNPLAPPKRRVYTFSTWTETLSDPHNWKPTSMTSRTAINTAHV
                     VAATANAHVAIVIAATAKPCMVRGNGRQIDPGTDRSSMR*"
     gene            complement(324031..324516)
                     /locus_tag="LSDeep1_scaffold_42_prodigal-single_394"
     CDS             complement(324031..324516)
                     /product="hypothetical protein"
                     /codon_start=1
                     /transl_table=11
                     /translation="MTALTAIELTALSATVAKLAKDARSDIEPGDYTVGREVTLRVDG
                     TVKVSADEDYTPTVAIPLKATMALFMRYAGVTGPAAMDALERAMTEALAINDLTGKAK
                     KEAELAIRELADLSAAEAKVRKGLDALPTKTRMGKVAVKAQVAEVVGAVADAASEEVA
                     A*"
     gene            complement(324622..325446)
                     /locus_tag="LSDeep1_scaffold_42_prodigal-single_395"
     CDS             complement(324622..325446)
                     /product="hypothetical protein"
                     /codon_start=1
                     /transl_table=11
                     /translation="VGDKALEALQRFARGKPTTLYHFTRVDRVVSVLDLGINRGDVAV
                     AHDKKIEAPWLTVEPRFSEQFWAPQVERVNRLGSVGPMNAIKTEARFTVIIPPSHIGQ
                     LHHWLTWAQENKVDPAWLASMIKSDGGQEKASQHWFYRGTIKPEWITTTTLRDEERHE
                     PGRWGFRGFEDVDQPALILSGGVIGKDILVTDHAQIKLSMLKGSMTRNILEYVNRQRA
                     GDLGVATKADHLNNVQTMQHGEGLVTSRFETLKGILVVETTLSKTKPPRTVLSMAE*"
     gene            complement(325603..326130)
                     /locus_tag="LSDeep1_scaffold_42_prodigal-single_396"
     CDS             complement(325603..326130)
                     /product="hypothetical protein"
                     /codon_start=1
                     /transl_table=11
                     /translation="MTDQTPADSQKDEFPPESYGFPDEEYMSCQDGLPENHHYRDMRG
                     FDRSDFERLCADEKILLEYEGDLDSDDAFEDIGDNEVWMLDLDPGVASSVIALRAVGA
                     VPFTCCNGGEGHYEQHPLVAFWADKNQVDVIWAAAQMTGVEMDFVGEPGFMIYTHGDV
                     SIMMAFAQELISSTA*"
     gene            326161..328428
                     /locus_tag="LSDeep1_scaffold_42_prodigal-single_397"
     CDS             326161..328428
                     /product="Ribonuclease PH (EC:2.7.7.56)"
                     /codon_start=1
                     /transl_table=11
                     /translation="MLPTLRDVTDKVIRRDLWTDHNATAFSLLGKKAPPVRSQGHGFY
                     HVNWWTLKILVHTAARWAKANPGCQPTRSVVSQWVTSVNGSPRPAPYISIAQTPMLLT
                     LKVALGLKGGLIHELLHGVYSCKRYLTTTEVADLILPRWAKVPDWSRYADLLLGWENL
                     VEDIRIERNGCQEFPGAKSRLMDVNDFVLEREFPILTGNPISIVEATFRGLGKGYTSK
                     WQQDSYGLYQQLNPEAFELVNSGDLNILMLESQLLGKEDDLGALRLAMDIISLIADQV
                     EEDAEQEHRVQCPKCGAPGNKLKVRPLSDGHGGRVPGKGVLTCTVCGFQEEVDLEESA
                     QPSRGLPPPEEDQVQFEDTPQELDDPGDGEDDPGEDDPGEEDEEDGEEDEAGEEDGEG
                     EDGSPGEKDDEPEDWGEMAEDMVEKPEVELIDHQEALADALQKELEVEQDDMEEGEKV
                     WNPLTTENDLTVEIQPSTLGVAYDTAKARETLQGVQTVSAYLRSQFRMRFLDYQRQGV
                     RHGMPSGRDLSERYMVRTWSDLASGRKANRAWTRRGKRLEVTLAAAAVLDQSYSMRDQ
                     SDPTDLNSKRLWEVAAEGIMAVMEPLDSLGCSTMITGIRTNSRVYMADFDLQSDVHRT
                     HGVTHDIFKRWDDKFHNTLWRLSNNSAQHSTPLCDGMQVALEELAARDETHRILFVFT
                     DGQPDPTNPPVMRWQFRMAREMGIHVVGVGIGRDAAYVQTTFPDHVFSEDLAGLPVSM
                     VEKLDQLLAVPRRSN*"
                     /db_xref="mvc:MSVAZ_1160"
                     /db_xref="GWB1_scaffold_4705_17"
                     /db_xref="86109133"
                     /db_xref="2.7.7.56"
     gene            328503..329600
                     /locus_tag="LSDeep1_scaffold_42_prodigal-single_398"
     CDS             328503..329600
                     /product="id=3765169 bin=GWB1_Spirochaetes_59_5 species
                     =unknown genus=unknown taxon_order=unknown
                     taxon_class=unknown phylum=unknown
                     tax=GWB1_Spirochaetes_59_5 organism_group=Spirochaetes"
                     /codon_start=1
                     /transl_table=11
                     /translation="MSLQEYLEEHPGAPTISEEVLNRVAFKGVRTSRTLDKLSVTFGG
                     VQFPVYHQVPESACLPPSEHHTVPSKGTALTAASRLGRHLFFNRHTIVWGPSGSGKDA
                     FLSTWSWACRRPGAVFQVRPEANIEGWLRQREISPELGSHYKDGLFLKLYRDGYEVKN
                     EDGEITERIPCVLLITDLDRATEEQMETFRLIMDSTSGRFVDPEGITHYMLPGTLIVA
                     TSNTIGGGDDTGLYRSARPQDASLMSRWQRSIRWHYLEWEDEVQLCRKKFPGLVARTP
                     QMLGQLKTITTILRAAIANRQVQTVFGHREVHYILEDAWDIVRLNDGKIPQHLLRDAL
                     LGVIEKARDEANIKAMKDLIDAHVAGDLYSF*"
                     /db_xref="GWB1_scaffold_4705_16"
                     /db_xref="86109132"
     gene            329674..330129
                     /locus_tag="LSDeep1_scaffold_42_prodigal-single_399"
     CDS             329674..330129
                     /product="hypothetical protein"
                     /codon_start=1
                     /transl_table=11
                     /translation="MGSIKPRLLHNPVILAIGQGCGFRANQPVQMNEVVTQVLVLTGF
                     GEAEIREYGKTVKKAGEDDYEGGLRDLRRKIHFAFRNQRGQSKGAKSTPYCKVPLTTL
                     VKSGNWALTEFGAIMAKRLSEETFRATPATAPVAAKTAPTQVSPQTANV*"
     gene            complement(330111..330932)
                     /locus_tag="LSDeep1_scaffold_42_prodigal-single_400"
     CDS             complement(330111..330932)
                     /product="Putative Nudix-like regulator n=1 Tax
                     =Cystobacter fuscus DSM 2262 RepID=S9QNR8_9DELT"
                     /codon_start=1
                     /transl_table=11
                     /translation="MTEAEFLERYQAQGYARPSVTADIVVFTVQDCLLRVLLIKRKGH
                     PYQDHWAIPGGFLDVPKDAIRAAALRFGLDLNSGTTEGWPEEAVNLVSPLLEGNHPFT
                     WDVNLDACAHRELAEETSLPVGSCFLEQLYTFGSVTRDPRTYVATVAYYALVPSNLMS
                     LVKPQDDAKDAQWFEVEALDIPLAFDHKKILDTAVDRIRGKLDYFAAIAGGLLPPTFT
                     ESELRAIYETIKGEDFNRGTFSRRFKRMQEDGHIVLAKGRRLTRGRPASVYTFAV*"
                     /db_xref="UniRef100_S9QNR8"
                     /db_xref="S9QNR8_9DELT"
                     /db_xref="rrs:RoseRS_0145"
     gene            complement(331000..332148)
                     /locus_tag="LSDeep1_scaffold_42_prodigal-single_401"
     CDS             complement(331000..332148)
                     /product="Nicotinamidase n=1 Tax=Cystobacter fuscus DSM
                     2262 RepID=S9PEY8_9DELT"
                     /codon_start=1
                     /transl_table=11
                     /translation="MNSPMDTSLTSPVTGLPYPDFFKPIIANPDVAGMVYMTREEQVA
                     AEARAYKGEHTIKGSETDPWEHGGSAIVIPVDVQTGFGADPNLMFNQTAGGLQLPWKP
                     QGGSLFVPGAPMDTFRLCKFIMDNLPMIGTIDPSMDTHQTFQIFHADSWIGFSTGEAP
                     PAFTVIVPTGRGLVGMHPDGSQDTYSHISDPAKALRYCQILAEKGASPLTIWPYHCRI
                     GSTQHPLMPLLSEVQLFHDIARRADNSVDIKGFETMTESYGIVGDEVGEIDGEKVGTE
                     ERSGYIDKLLDYKAIIIAGQASSHCVRATINQIKTHLAARNPGLVKRIWVLRDAMSPV
                     PAIPGFENDPDSPLNFPAVAEASFRQWEAEGLHVVATTDNFLAEALNA*"
                     /db_xref="UniRef100_S9PEY8"
                     /db_xref="W4M6A3_9DELT"
                     /db_xref="sur:STAUR_6233"
                     /db_xref="S9PEY8_9DELT"
     gene            complement(332158..333240)
                     /locus_tag="LSDeep1_scaffold_42_prodigal-single_402"
     CDS             complement(332158..333240)
                     /product="NH(3)-dependent NAD(+) synthetase {ECO:0000256
                     |RuleBase:RU003812, ECO:0000256|SAAS:SAAS00094448};
                     EC=6.3.1.5 {ECO:0000256|RuleBase:RU003812,
                     ECO:0000256|SAAS:SAAS00094492};;  TaxID=349102
                     species="Bacteria; Proteobacteria; Alphaproteobacteria;
                     Rhodobacterales; Rhodobacteraceae; Rhodobacter.;"
                     source="Rhodobacter sphaeroides (strain ATCC 17025 / ATH
                     2.4.3).;""
                     /codon_start=1
                     /transl_table=11
                     /translation="MTPLEVRLALNNMADPAALSAYLESIIGRAVDLGIDGIYEPPDL
                     DEARVIADNLIEQAYLYLRDDVPFFKSVTIPMSGGADSTLVASILREAADLLLARDGR
                     KVVLVGFALPCKLEASADEYTNKGLLAARLYCDEVAEVNVYEAWAAAMNSFFQAGQGS
                     FTFESGKSLADLQEDMGLEPLRYLDTDQRSWKLTSGNTAARMRMIFSYGVAALLGGAQ
                     VSTDNLTEGLMGFWTLCGDEGTFKLIQGLLKGLEQPQVMHVLDIPDIFIVQKPTDGLG
                     VGDGDVAQLYGDLYTGEETYVDVDVVILRMFHGWSHPDPRNLDVIREDHPIWRQFQNT
                     QFKRDPFCLRRSDLGLKNLPNITFAS*"
                     /db_xref="A4WX29_RHOS5"
                     /db_xref="UniRef100_A4WX29"
                     /db_xref="rsq:Rsph17025_3059"
                     /db_xref="6.3.1.5"
     gene            complement(333237..334823)
                     /locus_tag="LSDeep1_scaffold_42_prodigal-single_403"
     CDS             complement(333237..334823)
                     /product="Nicotinate phosphoribosyltransferase {ECO
                     :0000256|SAAS:SAAS00075163}; EC=6.3.4.21
                     {ECO:0000256|SAAS:SAAS00075163};;  TaxID=1406225
                     species="Bacteria; Proteobacteria; Deltaproteobacteria;
                     Myxococcales; Cystobacterineae; Cystobacteraceae;
                     Cystobacter.;" source="Cystobacter violaceus Cb vi76.;""
                     /codon_start=1
                     /transl_table=11
                     /translation="MPMNPPAAPGFGRLPELLLKLKEAFALGRPATWTDRYKFLMAEA
                     GFPLRTEEFVYSCRRGGPYFNTMNLDFFIPSLRPRSLTDEEFKFLGVDKLHMSQGFCD
                     AMQRSITTHTIPPNSWFHNREPAFTVRGPSALVSNMEGSIIGETTFRINVATLGAKLR
                     LGLISSAELAERLGVVTCEQEADIIQEILGTMGISLPVTVDTLGYYNHVYERCTAILD
                     TVDGDATRVSEGGLRSATCPQNHLIAVAAAQAAGWKATSNVFLAMLLGMKPVGTTGHE
                     HTQRHGSDLAAYEAAVDRCPGNITMLLDTFSTLQSGLPTAIRVMEQRPDRTLSVRPDC
                     ESTMEGDFMAILSAFTQRGLVNAGVGLSGGFNVEKTRRFEEIRTFLGWPSEKVKYLYG
                     EFTLKPHVPLPTRSMASAVFKVCETAGRATMKFSDGADGKPGPKSSKPGRPVIFRLRH
                     PGGAAYTQHPMGIIGQHGEAPPDGYFVLSGHDFQGSVSIDIYDHFNLFPSLDSPQTAA
                     LVAACTTDRETVIRSALEAT*"
                     /db_xref="A0A084SX94_9DELT"
                     /db_xref="UniRef100_S9PIP5"
                     /db_xref="msd:MYSTI_06166"
                     /db_xref="S9PIP5_9DELT"
                     /db_xref="6.3.4.21"
     gene            334990..335586
                     /locus_tag="LSDeep1_scaffold_42_prodigal-single_404"
     CDS             334990..335586
                     /product="Predicted protein (Fragment) n=1 Tax=Naegleria
                     gruberi RepID=D2V6J0_NAEGR"
                     /codon_start=1
                     /transl_table=11
                     /translation="MRIAIEGPPGVGKSSLCRALAERVPGACVIEEPVLENLYLGDYY
                     KNPDRWALSMQLDLLVQRALAACEFLNTENTQFFDRSLLGDRIFAKAVYRMGLMEDRE
                     YATYLKVFEALTLRVKIQPDCLVYLRAEPQVVYDRIRSRARPEETNGSGMSFDYLQRV
                     WGEYEEFMSQDRDMPVLTLDWNEFQPTDAVLTVLEPYV*"
                     /db_xref="UniRef100_D2V6J0"
                     /db_xref="dpb:BABL1_51"
                     /db_xref="33701009"
                     /db_xref="D2V6J0_NAEGR"
     gene            335579..335974
                     /locus_tag="LSDeep1_scaffold_42_prodigal-single_405"
     CDS             335579..335974
                     /product="hypothetical protein"
                     /codon_start=1
                     /transl_table=11
                     /translation="MSDQHKSIRAVVTIACDNLNRVKSSHCLATPQDHMVAGGWPSGG
                     QAQLAHGLLFESARREAILSLLVLLQNEERWLQETHALSDEACAARLQEVSQKVLTNM
                     TKTLSLLVENAVTESYREMLKPLDQPLDA*"
     gene            complement(335943..336620)
                     /locus_tag="LSDeep1_scaffold_42_prodigal-single_406"
     CDS             complement(335943..336620)
                     /product="hypothetical protein"
                     /codon_start=1
                     /transl_table=11
                     /translation="MSFQMRCPKCQSTTVSVETQRTHFNSWSGPPNHAQLHCYTCGKI
                     VFGRDAIEAEAQKQHSNWLAEEKDAELERARVAAEERRQAAEERRERVALRVEKQRKA
                     TSILAAQTVKARAHASKFRVPGPNSISMSCSLGSCSTVLWLTPEQKLRVRATTKRAFC
                     CDEHEVEWNTSIRQTGGQCCWKDCSQPSMSKSLYCSRDCSNKNARWRHGLRKEAEVKR
                     READQAA*"
     gene            336986..339481
                     /locus_tag="LSDeep1_scaffold_42_prodigal-single_407"
     CDS             336986..339481
                     /product="Uncharacterized protein {ECO:0000313|EMBL
                     :KKK81598.1};  TaxID=412755 species="unclassified
                     sequences; metagenomes; ecological metagenomes.;"
                     source="marine sediment metagenome.;""
                     /codon_start=1
                     /transl_table=11
                     /translation="VPLELHLYDFDGTLFKAPDRPPWWGKTTWIMDSASLGPPCVPLK
                     PGNDWWIGKAVSDAKRSIANPDVWAILCTGRAKGSSHRYRVPELLKQKGLNFDEVYLN
                     PGSDTKSYKIKVILKLVQRHGIEVVHIWENHLSNMAAFCQAIEARGLTCVQHPITVPA
                     KEPVCSEQEMDDLVDEGWAKRRVAEAWLTGSVADRQALRIVQRKNDAEFKAELLDRKQ
                     DPDAWLEKWRERYESGWRGLKLARNRNACIIAAGSWDGHQCLFKNRDRNYKPEVTIVH
                     EIRGGVEVLYLKDEVTGWCEGMNEHGIGIINAALFVDADEKSGKAGKGKSDDPATKNT
                     LRDGQRILKGLENKTLEGALKAVQTYKGGLRGHTFIADPDTIHSLEATWRGHDYNVRK
                     LPVGRKHVRTNHGQYHQDAGYTADDGDNYLSSLARRDQAMKVLRSIETPKEIAPAIYG
                     KRKGEPTDPLNMVKLTDGMRTSTQMVLDLTDRTVYLYLLPKEVDYSGYKRDLPKGYES
                     KLKLKLFEYTDITGDGVFDTVRRKKGSDHQAAAKGPTDLPDGWYVQAGWRGGSRYFSL
                     YSDTGREVGYIRAYHDRACGGAWVVVQSWAPNGWGPMLYDLMLEHAGHDGAMPDRSQV
                     SPDAAKLWTFYLRSRRGDVEYHPVWDDPKIRDPAGCGVHSDDPDSSTEALDFRFVKKR
                     ETATPALKAQGVWKEAATASRVADRYLSQGAEYLSAVLSPMDRVRLLKDFPPVHEDIR
                     ADHMTVWYDPPDHIREKLSPLVGKKVRVKVVGYAEDERGQAVLVDTRLPVKSRQPHIT
                     ISVSPGTKAVYSNGMKYERVKGPTLDAVLKFES*"
                     /db_xref="A0A0F8YJL4_9ZZZZ"
     gene            339533..341575
                     /locus_tag="LSDeep1_scaffold_42_prodigal-single_408"
     CDS             339533..341575
                     /product="id=3274262 bin=GWB1_Spirochaetes_59_5 species
                     =unknown genus=unknown taxon_order=unknown
                     taxon_class=unknown phylum=unknown
                     tax=GWB1_Spirochaetes_59_5 organism_group=Spirochaetes"
                     /codon_start=1
                     /transl_table=11
                     /translation="VTEKTAKADLTPVRQRTQFSCVPCSLAMALNALGLNTSEDEVND
                     VLGARPMKGASWEQVLAAAQHFGCRATLTMPATVTQIKEWTDAGTPVLIAWNPEGREW
                     SHASVVFDVSDGPEGRMVHVADPNLPNPEKTTRVMGEDEFYGKWYEKWPNYLVRRPAV
                     AIEREITPEGRQVMASQEKVAVHHRTAEPYDCYRDGLRGRALAECYMLFPNDLGPDDI
                     EFIQRYFPSFNGGSRYPSRPRVQKSPVSKDFRERANKLLVALWFSQDKGKKFVKDNLY
                     KSELSVKQLSWFESLERKYARVIRDLPDDLDISFHVYSGMGSSLVLRRLSPGDKAKVE
                     KHFDLEAEGHEWVLRPKSKAAPAPAAPSPSAAPASDRNVFDRDRTQKMVVILKSLGPS
                     GMLQGFIRDLESGKGLMDKQLSAVRHQLYKSRRKPEADVFRMASDRTAAIEISYGGKT
                     FDGKTKNFSVRFNPHDRELVGLVRAVGERAGYYRWEPRGMWWSASEESARAIADEFAG
                     QVVFKGHAERELKMASGQSIRDSRGHTWDPRRGLEGPFRFRSGIVLYYDPRESGGQYY
                     DPSTDMYVDNSDFSELTGENWKRRASGILVADMFLAGRKRKPKPSQPVTKTEEEKRKE
                     KGRITGKPPKQRNMVVKEMVEHGWGSGAHGGGPKTKNRRDRRDTKNELRQHMGEEN*"
                     /db_xref="GWB1_scaffold_20885_3"
                     /db_xref="86110138"
     gene            341577..343961
                     /locus_tag="LSDeep1_scaffold_42_prodigal-single_409"
     CDS             341577..343961
                     /product="Uncharacterized protein {ECO:0000313|EMBL
                     :KJZ17388.1};  TaxID=579478 species="Bacteria;
                     Proteobacteria; Gammaproteobacteria; Oceanospirillales;
                     Halomonadaceae; Halomonas.;" source="Halomonas sp.
                     S2151.;""
                     /codon_start=1
                     /transl_table=11
                     /translation="MSGMSLAEMKEALNLEGKFTKGVPADPTVNMTEEQKAEWDKMNE
                     THGDKFKTAYDEAEATEVLESLAGVQGAFRMLRIWKSVQNLGTRYDQMMDPDRYDPVR
                     NFILKARRDGFKDDAIRHYVEEIQGESLPRDWKRLKRLSTDLTAGWEKHFKRGEYLYK
                     FFSEKRVPHKVFHKKDSTGLEHDIPNEVVIEHIAQTRGREREQIENIIRKIDFANGDI
                     NHFLDHLAGAIAEGYDGAMRMASGAVNARYLASIPAPKKAEILKAVAQHYGVSVREME
                     SELIDPDAEELYEYLAFDRSLAMSVYREFQRGRFASADTPERIRSMGVALKKMKAKPS
                     SRELVNIQTLGSDVEHDNMASKAQRAQANKIIEEAVALAKQHKLGSETDETAKFEEGE
                     PADPTENMSETDAKKWRLENLKHKDEFKSAAHEYGASTTEKLSYGFNIVVAQAAGRRA
                     RLTWKLKQRTASVVQEDAVEVPVVEGHSGLYGYRKATQTACETSVRKLQRRATKLASD
                     LWAEEGQGAVDFLTTHKARTKSRTARVLLGAMKGLGPRLAAEKTAGWKVTVRHGPSSR
                     DYNQVEDLAEDFGGTVIDSGDDGRGDYSEVVFDDQDSSEDFVSKANQKWDTSKSFRRA
                     AEKEARFLSDQQFESKYGVHPGTQFKDQHGIWVVDNEDTKIPGMVQIYLLKRGKAHAK
                     VVAVAELNSKLFQKRAGAKAREHGLYGFSARTAERCVNACSSLRQASGSVASSLHKRR
                     ADHHDRITGFLSAHCKQGRCDYSKLLLDAYPAADRRLASLNTPKSVEEWLKLSL*"
                     /db_xref="A0A0F4RBT0_9GAMM"
     gene            complement(343962..344147)
                     /locus_tag="LSDeep1_scaffold_42_prodigal-single_410"
     CDS             complement(343962..344147)
                     /product="hypothetical protein"
                     /codon_start=1
                     /transl_table=11
                     /translation="MLKQHMKGESPVFTGDIKTLNNITEWARSLCHLAHGPVAGEAIF
                     RQLPAKQILELWLPQKP*"
     gene            complement(344157..344636)
                     /locus_tag="LSDeep1_scaffold_42_prodigal-single_411"
     CDS             complement(344157..344636)
                     /product="hypothetical protein"
                     /codon_start=1
                     /transl_table=11
                     /translation="VLDLNQFRQDVKVLIRALSIEADEAEPERQVEIGMFLWNMIDAA
                     NTSLDTIKDRYLRPYAMEQANGEPGPQVIYGLSDTECIINIPEPSYRLKKDVDMDHIR
                     DLLGDRFSEFFQESSNVQPRRETGNLVARMNDGEARQALLDALEEHSGTPRVMFKTS*"
     gene            complement(345096..346361)
                     /locus_tag="LSDeep1_scaffold_42_prodigal-single_412"
     CDS             complement(345096..346361)
                     /product="hypothetical protein"
                     /codon_start=1
                     /transl_table=11
                     /translation="MTPSDTSIPALASHLAEHGQGRLCSFYNKKKGVERGSAGRKTVY
                     GDSTDFVVGYAGFRYDRMIGVSLAELKALDADSLVVDFAAKGITGQVRDWTTTSDLYD
                     DRAGLARVASLQGLDVAPDASITKLRAAVKNAGPRVVPISKQHVVEALVSLQADLEGR
                     VLAAALRTIKGKMIDAIKADDPTAYTKAIGSLGHRATEEGVVINLTGLINATDEATFF
                     TAWDEVEAVFQAGGAAVDHNKESFDVLTDDEGKVIRGARVYKKATGDDTSISMDEWLK
                     RPIPGTINLQVILLSKREIAAATNGPIPRSVSGPVAVAKRVIESRLRVGQYRSYRMEP
                     LSVAAQNGKTLEWRRYSVRLDDNSTEVYDDALEPGDTYVTVAGNKVRRGGEWGLKMGG
                     SAVAAAEQVAKETGKALTANASASTIASI*"
     gene            complement(346437..348053)
                     /locus_tag="LSDeep1_scaffold_42_prodigal-single_413"
     CDS             complement(346437..348053)
                     /product="hypothetical protein"
                     /codon_start=1
                     /transl_table=11
                     /translation="MTSMPRRVPSASSFHDALVWTIGHHSRGRLTFVNDTLIGNHNFP
                     ADYVEKLEALSASKAGTIKTQRGQKVKVTHLKVPIPYAPVLKSDFLCTQILVVGGLVK
                     MAKTQSFNQLPSGWRLDSKKTPTVGLYRVVGFAFRNQRIGYNNARAELTWQPMIWKDG
                     MAPANPNLITVNGTTHVDPVYVRSLIENKDPLVKSLRPVPGIWMLTSEGAAKALALIQ
                     EKGTPGCSRTGQWFDQNVGPQEMEKLYVNLSRRLPRSATLRKIKGHVHTKISKMVELD
                     SFGANLAAGQPPSLNQISHFIYRSAVSDLVADGREPVSRALHGANTPRERGGEHLILN
                     AEELGQPVWLSTTAIEDEPGGPVVDVVGRSLEIDLMEQDAVRSGLADIEKAVRAFKPK
                     AGDRYVAVLRSQIEGKTISEIGEQENVGYDRASTLINDARNVARKSALCGTLALKALE
                     YILEEPSSSLEDLQEDLGLHQFPVPGVPQARQEQAQLDLLLKAVGYLRRTNRIEAQIE
                     PRSGMECFQAAPDAPTWLTEHKEERLFFIH*"
     gene            348296..349336
                     /locus_tag="LSDeep1_scaffold_42_prodigal-single_414"
     CDS             348296..349336
                     /product="hypothetical protein"
                     /codon_start=1
                     /transl_table=11
                     /translation="MPINQQDLSLRLQCLEAVAGERPGVWSRGHPSGGWRKFKKWSAE
                     HAPDLDAQWHAEQNLNFWISVEKSVHAYMRRSRTVMTRKDQLRNTPEEAFHSILMGLS
                     LGSGEDRDPIFYELGKKFKSGILSGVKDPEDIRKMAVRKAVQKATDELRVSGGRTNRR
                     DDGTDLSTPAGLVEDSAVRQLHDDADRITLNRTPDQGTLYEFLGGNQRAVTRTLMDAI
                     GEGLSDGGSPLWDRMIDVWMGKVPELSRAKATAQQQQVLMQALDLLSQGRGYRLKDVA
                     DTLGVSSRSVRGLFDSLASKIVRELDDEQALEAMFDTSALRSELKQVVRLARQNQQQA
                     ANRVAAKFLSRR*"
     gene            349365..349826
                     /locus_tag="LSDeep1_scaffold_42_prodigal-single_415"
     CDS             349365..349826
                     /product="Kinase-like protein n=1 Tax=Methylobacterium sp.
                     GXF4 RepID=I9LAN1_9RHIZ"
                     /codon_start=1
                     /transl_table=11
                     /translation="MLISPDELLYQDGDYVWSKDQAAAAWATSYERLQEALRGGQVRE
                     VVCLMGLPGSGKSTWLEGASTASEATVYFDATFCKAHHRQDFLGRLTGAPVMKSLVWL
                     DTPLKVCQERNSLRPKSRQVPDSQIESMAVAVRMTPPAFTEGWDQIRVVRP*"
                     /db_xref="UniRef100_I9LAN1"
                     /db_xref="mor:MOC_5240"
                     /db_xref="I9LAN1_9RHIZ"
     gene            350512..350874
                     /locus_tag="LSDeep1_scaffold_42_prodigal-single_416"
     CDS             350512..350874
                     /product="hypothetical protein"
                     /codon_start=1
                     /transl_table=11
                     /translation="MSRFTPETAEALLAIPVFYILAGKAQPIFPQTRTSSPSEKVLIA
                     KLAKVREVDAPYFPTSVNWIQWEDSVLPVLEDEELKARSPLFRRALQDGRVEDWVNLV
                     GKKLRLSFKAAGYGSPDV*"
     gene            350867..351064
                     /locus_tag="LSDeep1_scaffold_42_prodigal-single_417"
     CDS             350867..351064
                     /product="hypothetical protein"
                     /codon_start=1
                     /transl_table=11
                     /translation="MSETKKVAPRPKKKKELKEVWMACRARDGCTGNQAAVVFSKRTP
                     GGGSVSRFKCLTCGGSWHVQV*"
     gene            351079..351675
                     /locus_tag="LSDeep1_scaffold_42_prodigal-single_418"
     CDS             351079..351675
                     /product="id=2799477 bin=GWB1_Spirochaetes_59_5 species
                     =unknown genus=unknown taxon_order=unknown
                     taxon_class=unknown phylum=unknown
                     tax=GWB1_Spirochaetes_59_5 organism_group=Spirochaetes"
                     /codon_start=1
                     /transl_table=11
                     /translation="MTSPLLLHGPGAMGSAHEEAARIGRQAAPPVGEGGLKADDARGA
                     ARILRSAPLGDAQTVLIIGPVDNVRAEASDVLLKPLEEYQEGRTLPILWAQDAGAVPG
                     TICSRCELRWCPTGPVPEETLRKPAQKLIEAWQAKELSTIIETVTDHEDDRELLLAAG
                     ALVISEMEKKPLKLWLQLRQAMEVSNPTFVEVLVAWLP*"
                     /db_xref="GWB1_scaffold_1297_6"
                     /db_xref="86110307"
     gene            351663..352670
                     /locus_tag="LSDeep1_scaffold_42_prodigal-single_419"
     CDS             351663..352670
                     /product="id=2799478 bin=GWB1_Spirochaetes_59_5 species
                     =unknown genus=unknown taxon_order=unknown
                     taxon_class=unknown phylum=unknown
                     tax=GWB1_Spirochaetes_59_5 organism_group=Spirochaetes"
                     /codon_start=1
                     /transl_table=11
                     /translation="MAAVNPWAAKNLPPVVVVSGTAHHARRREVQRAIKTLQERKYRL
                     LRIDGSDHQTLEGLVASRGFMTAGSTLVVVSNPEKVDPAIILKHYERGDGDTLFLLVQ
                     DGGLSRKKTDPLKEVLAGIPQKLHATFEAPKPWDAEKVAVKFLEELAQEHGMKLADNV
                     ASGLVSIQGTDLGFLEFELLKCVLLARSEGVDTIEVAHVRGTLALVSKAGVDPVVKAV
                     ATKNTKALLRALDRLRTSYPQNSPPTMLVCAWLGKAATRWLHVATLRRLQVPEEDLAR
                     MINMNPYVYKREILPVLARWKVADLVKLLKRIAGVTRAVRQGKIDPWIALESGLVSAL
                     R*"
                     /db_xref="GWB1_scaffold_1297_7"
                     /db_xref="86110308"
     gene            352816..354870
                     /locus_tag="LSDeep1_scaffold_42_prodigal-single_420"
     CDS             352816..354870
                     /product="hypothetical protein id=5801722 bin
                     =GWE2_OD1_42_8 species=GW2011_OD1_1 genus=GW2011_OD1_1
                     taxon_order=GW2011_OD1_1 taxon_class=GW2011_OD1_1
                     phylum=OD1 tax=GWE2_OD1_42_8 organism_group=OD1
                     (Parcubacteria) organism_desc=GW2011_OD1_1 GW2011_A"
                     /codon_start=1
                     /transl_table=11
                     /translation="MPDLSPVTRGFSTQALSADREPDEVHGEAPFRNELAEFIYVRTY
                     SRWVDGEQRRETWGESVARYFDFIKSERPNIPADVLGECHAAVLAQEVMPSMRALWSA
                     GEAARRDNTSLYNCSFHPIDNLRSFSELLHVLMCGTGCGFSVEQEFIQNLPPVANLVG
                     GKPIPYTIADSTEGWADALYFGMLKWWTGYEVEFDYSQIRKKGSVLKVKGGRASGPEP
                     LRKLMDFAQETVLGAAGRDIKSVECHDICCQIAEIVMVGGFRRAALISISSPDDLEMR
                     HAKDWSQGSFPEIRYMSNNSSYWLDKPEPEVFWKEWEALVRSKSGERGFLIDNWGTRA
                     DRAPNTCRTNPCAEISLRFERSTNPWTGEGGGGSFCNLTAAIMRPEDTFDTMAEKVRL
                     ATWLGAIQASFTHFPYLRKSWTEISRQDCLLGVDITGQCDNPALSQDWVAMKALNQVA
                     LDSAAEATAIMDLPLPVAITCGKPSGNSSQLLDCASGFHPRYSEFYFRHVRIASSDPL
                     FAVVRDQGVPCFKENGQGHLPDDDVTVWVVRFPVKAPKHALLRDGETALEQLERYLGI
                     MRTWCSERGHNQSATIYVHDHEWQDVGQWVYDHFDEVTGLSFLPHDGGNYTLAPYEEI
                     SEVQYLAAVSEMPNIDYSVLSKYEQEDRGGGSQELACVGGACSVDWSLDAEEAGKVGI
                     AK*"
                     /db_xref="GWE2_OD1_42_8_34_1"
                     /db_xref="hau:Haur_4766"
                     /db_xref="88069018"
     gene            354930..355457
                     /locus_tag="LSDeep1_scaffold_42_prodigal-single_421"
     CDS             354930..355457
                     /product="hypothetical protein"
                     /codon_start=1
                     /transl_table=11
                     /translation="MAPDFHALILEGVFYLEDGGFWCRQDTGKVVSVLGTLKPLFGQP
                     VHFAAHHVPPNPPQMGAWGLGSCLLAPSGHCYFGHDKDPSSMLQVKGQGMLSGSGVRL
                     LDGSMVTFQVLFMQLNAHHARLLAASAMTVEQMRDTVMSAGDTATTITDLTDRANNLA
                     GLMETLSGMVKEPED*"
     gene            355457..357823
                     /locus_tag="LSDeep1_scaffold_42_prodigal-single_422"
     CDS             355457..357823
                     /product="exodeoxyribonuclease V (EC:3.1.11.5)"
                     /codon_start=1
                     /transl_table=11
                     /translation="MLYYSGRVHTIIFENPADAFYILVMVLDEKFESDPLAQRTIKVR
                     GNIVGLKIKVGMWFGFEGKWINDPKYGRQIKLIKAPTIKGGWNADVAVSMLTGHGVTP
                     IVAERLAEHFGDDLISALNSGDPTQLEVVPAITPFAAAHVSERWVVVRAYFQALDFLG
                     DAGLPPSKVQQVWKHFGGEAEQVLSLNPWQLVQVDGVTFQQADEVARRLGKDLSDPKR
                     VEGALLHITQTGKGMGHLYQGTGELLAATQSLISELDLKKMVQALVVLHQGGQVVIDR
                     KTRPGVTAVYEPWVHHLETTSADLMRDRWRGACLEGDSLTEYLQRLAWSGPRAEESLE
                     GKQGLREVARAALLDWSAGSKLELSEHQLLGALNALIEPISILTGLPGTGKSTTLRAV
                     VKVLQDADIGFLLLAPTGIAAKRMNSLTGAPAHTIHRAFGAKGWNKEGGDREATYVGV
                     KGSSDSVGSDGSGEMWEAEDHPAQVVIIDESSMMDQHLLYRVLTCTNPKARIVFVGDA
                     AQLPSVGPGNVLRDLLATELFPTVSLTQIFRQEDTSDIVVAAHDIHAGRVPDVSNAGD
                     FTFLAKRDEDDILALVLTLAERLYKRRRNFQVLSPRHKGTLGVTNLNDRLRSLLNPKS
                     PGLQEMRLGSEVIREGDRVMVVKNNYELKVFNGDVGKVSRLDRKARKVVIKLHGPPVI
                     EVSFDFSEAPRYLRLAYCQTIHKMQGQESDIILMPLIEGFRHQLQRNVIYTAITRARK
                     NVFLVGHPQALAMAVHNNRPDARNTLFPERLLLSFAAGEVDQDVASSA*"
                     /db_xref="swo:Swol_2085"
                     /db_xref="GWB1_scaffold_1297_10"
                     /db_xref="86110311"
                     /db_xref="3.1.11.5"
     gene            357854..358276
                     /locus_tag="LSDeep1_scaffold_42_prodigal-single_423"
     CDS             357854..358276
                     /product="Marine sediment metagenome DNA, contig:
                     S01H4_C04482 {ECO:0000313|EMBL:GAG71359.1};  TaxID=412755
                     species="unclassified sequences; metagenomes; ecological
                     metagenomes.;" source="marine sediment metagenome.;""
                     /codon_start=1
                     /transl_table=11
                     /translation="MGTENVKASTDAEIRELIKRVASRVRVTKVVATRSIKSKNGDHF
                     VAFAAGWDSVQDDASGPGADVELVLSAQDVATNGFTLREAMVAQLLVAMKANLAVYQN
                     AHAAGSVSAATYEQAVMAIKNNFSLAVRQVAVEALPKE*"
                     /db_xref="X0ZPN0_9ZZZZ"
                     /db_xref="GWB1_scaffold_1297_12"
     gene            358280..359557
                     /locus_tag="LSDeep1_scaffold_42_prodigal-single_424"
     CDS             358280..359557
                     /product="id=2799593 bin=GWB1_Spirochaetes_59_5 species
                     =unknown genus=unknown taxon_order=unknown
                     taxon_class=unknown phylum=unknown
                     tax=GWB1_Spirochaetes_59_5 organism_group=Spirochaetes"
                     /codon_start=1
                     /transl_table=11
                     /translation="VTPPSQIDEAKTQAIYDELEGMHVQLDSNPIIYGPKRLQEKVAR
                     SRNFLTRLERIYLDAFRTLKWSEDTLRREKLHFELEEKRLLAEDPVVRAERNIRDREA
                     RCHMILRDHLERINELEIQVGGLTALIAILRTKRTDLKDVGTKIRDQVKLVHEEIMLG
                     SGWGSHPAPGSTPILLRGGQAGTIVAQDTESVVDDILGKIDGEMHLGVAADWEDLSES
                     EQEAGLAELETALEAVPTEAEDEAEDEVEDEDEVEEEEEDEVDRLLQESMTAGEAEEA
                     LDDILAGFDIEDPPQESVIPEPEAPKLESFPKLGFCSVCGSPSYDTPSGPTCGEHGGA
                     DVVDVWPVPVSEMGEMDDLGDLFSNVEDVETANPSETPATTLEPEDSVTAEEAEILLD
                     QLPAAQPVGQGSAKGPAPVVITADIEDLIDMFS*"
                     /db_xref="GWB1_scaffold_1297_13"
                     /db_xref="86110314"
     gene            359691..360392
                     /locus_tag="LSDeep1_scaffold_42_prodigal-single_425"
     CDS             359691..360392
                     /product="id=2799595 bin=GWB1_Spirochaetes_59_5 species
                     =unknown genus=unknown taxon_order=unknown
                     taxon_class=unknown phylum=unknown
                     tax=GWB1_Spirochaetes_59_5 organism_group=Spirochaetes"
                     /codon_start=1
                     /transl_table=11
                     /translation="MSTEFMEIGFGQNDDSFQSKGTRYKGKEGRTDRLSLVWWPMEDG
                     KPNLDAETPKFIGAPRVYIKGVGYVLCKSAEYAKIAGQAAKKSVATIVIQWPTDDKGS
                     LDKNNIQSGFKVLSWCFSKGRYEQLARLHGEWPLGAHDFTFACSDTQYQKGDFTPCRE
                     SLFKMLMEKEGAEAIQKRILSGLAEVESGIQNELARDLTLDQIREALGVESAAVTGVV
                     ADAGVVDDMLDNLGV*"
                     /db_xref="GWB1_scaffold_1297_14"
                     /db_xref="86110315"
     gene            360432..361085
                     /locus_tag="LSDeep1_scaffold_42_prodigal-single_426"
     CDS             360432..361085
                     /product="id=2799597 bin=GWB1_Spirochaetes_59_5 species
                     =unknown genus=unknown taxon_order=unknown
                     taxon_class=unknown phylum=unknown
                     tax=GWB1_Spirochaetes_59_5 organism_group=Spirochaetes"
                     /codon_start=1
                     /transl_table=11
                     /translation="MKVLGLDPSLTGYGWAIHDTDAEGPARCVRRGRWSTPAKQLFID
                     RYMCMRESLRGLVRQGGFDRMALEFPIFNSDYSEGLYGLFLFTSEAIYTERQDVVFFS
                     NGQIKSHAAEFIERPTGWKMGKADMVETAQTDLKDGRSINHNEADAYLCAKLGARFWL
                     LHDGLIEESDLTPVEKRTFTLIHKYTRGKKAGKEHVKGVLNRENERFFRWSQIDGKT*"
                     /db_xref="GWB1_scaffold_1297_15"
                     /db_xref="86110316"
     gene            361072..362280
                     /locus_tag="LSDeep1_scaffold_42_prodigal-single_427"
     CDS             361072..362280
                     /product="Protein RecA id=2799601 bin
                     =GWB1_Spirochaetes_59_5 species=unknown
                     genus=Synechococcus taxon_order=Chroococcales
                     taxon_class=unknown phylum=Cyanobacteria
                     tax=GWB1_Spirochaetes_59_5 organism_group=Spirochaetes"
                     /codon_start=1
                     /transl_table=11
                     /translation="MARPKKAAEPTRKANALSVARETLGKLFKDSSEFETNLDMDSLN
                     QSIPHIPSGSMAIDYLIGGVPNSMGVAPCPGIPRGKIMQLWGHEAAGKSTMALTVAAS
                     VCHSGGSVVYVDWEHAVDPAYAAKLGVKVTDPNHFMLSQPNTMEDGFRVIWVAASAGV
                     DLIVVDSVGAAVPEKIAERSLKEIADREQVGNVAMLWSNFLRKLQGRLSRTGTALIGI
                     SQVRANINTYNSYGNNETVQGGNAWKFWSSVRMSLRRVKTEKARVYSALSHKAEEQVI
                     GGRIKAKLVKCKVANTQGRECEFFIRQGEGIDDVMTALEIGIGHGFVKKGGSWFTWER
                     PNEEPIKAQGLDKIRAMILEDNLLEELYGQVRPYLTQERGETFAADDGEEFIDPIAAE
                     LEDILSESGV*"
                     /db_xref="GWB1_scaffold_1297_16"
                     /db_xref="drt:Dret_0310"
                     /db_xref="86110317"
     gene            362284..363504
                     /locus_tag="LSDeep1_scaffold_42_prodigal-single_428"
     CDS             362284..363504
                     /product="ATPase involved in DNA repair-like protein id
                     =2799606 bin=GWB1_Spirochaetes_59_5 species=Desulfovibrio
                     salexigens genus=Desulfovibrio
                     taxon_order=Desulfovibrionales
                     taxon_class=Deltaproteobacteria phylum=Proteobacteria
                     tax=GWB1_Spirochaetes_59_5 organism_group=Spirochaetes"
                     /codon_start=1
                     /transl_table=11
                     /translation="LAFTVHIENFQSIKDATITVDGFTVISGRNNSGKTAVMRAILGV
                     FTNPPIGALLRHGADKLVVEIRFDDGEWVRWEKNAKGKTIYVVNGIELQNVGRSVPPE
                     VLAVGIWPIMAGSAKVWPQVAPQFTGPVFLLDLPGSALAEAISDVERVGQLNRGLRAA
                     QSDLRSSQDTLKVRRKDLKLTEEKLAQFEGLEDVGHTLAQLVEKKKRIAKLAKDIADL
                     QDLLSRRNESKTIVDHLDGVQDIKLPDPQKLARAKKAGSLAKTLTKYQERRQKAQEQV
                     TWLSEAPLDKLPKRSRLEAAVKAHADLVWCRTRRTKHEDVSALLGAWGDQDPESLLVP
                     VASQSREASQVREELASYLVLQQSFESAGDSVLTLTSELEAAQKSFQEAHDEKHEILG
                     TMGDCPTCGTEIRS*"
                     /db_xref="GWB1_scaffold_1297_17"
                     /db_xref="dao:Desac_2948"
                     /db_xref="86110318"
     gene            363501..364499
                     /locus_tag="LSDeep1_scaffold_42_prodigal-single_429"
     CDS             363501..364499
                     /product="Ser/Thr protein phosphatase family protein id
                     =2799615 bin=GWB1_Spirochaetes_59_5
                     species=Carboxydothermus hydrogenoformans
                     genus=Carboxydothermus taxon_order=Thermoanaerobacterales
                     taxon_class=Clostridia phylum=Firmicutes
                     tax=GWB1_Spirochaetes_59_5 organism_group=Spirochaetes"
                     /codon_start=1
                     /transl_table=11
                     /translation="MIRLVTRTDVHLSDKGPISRTDDWAAAVLDKLEQVGHIAQKVGA
                     AAVLDNGDFFHLKSPSRNSHDLIRRVADLHANYPCPVYANVGNHDCIYGDINYLDSQP
                     LGVLFSTGVFKRCYGEHEAVFTIPSDQHPSHLGFSALKVRVVGIPYHGTAYQMERFAE
                     IKKGDEDYLVVMAHVLASPQGGSMFENEDIVKYSDLLGLDPDVFVFGHWHKDQGIVQM
                     GGKVIVNVGSLTRGTLAQDDLDRQPACSVLNFTKEKGIEAAIVRLRVRPTSEVFDLEK
                     RLRQEVRTMTVEGFVEALQESITEVKNKTLADAVREIPGLPEVVRERTLLYLERAG*"
                     /db_xref="GWB1_scaffold_1297_19"
                     /db_xref="86110320"
     gene            364557..364925
                     /locus_tag="LSDeep1_scaffold_42_prodigal-single_430"
     CDS             364557..364925
                     /product="hypothetical protein"
                     /codon_start=1
                     /transl_table=11
                     /translation="MSLRLCIPLVLMLTACNKHVVRDAETYKSEMAWFSVSFEQSAEA
                     LEEAAAQALASGDREKCLEYAELALVVGIRGPHHTEKALSLAELGEDPGEEPEVPAAE
                     TLCPEPAIEPTVEEEVTHGQ*"
     gene            364915..365277
                     /locus_tag="LSDeep1_scaffold_42_prodigal-single_431"
     CDS             364915..365277
                     /product="hypothetical protein"
                     /codon_start=1
                     /transl_table=11
                     /translation="MASELVKALANLGLGEAASQLKSLKSSNDLEKLALDAMSQAIDK
                     HGADGVNLAVDLVTRLGDGGELKRKDIKAVGLRAGSDLLAAMQKAEAKERKAAVDLAT
                     KVGSVLGPVLKAVVLSII*"
     gene            complement(365354..366181)
                     /locus_tag="LSDeep1_scaffold_42_prodigal-single_432"
     CDS             complement(365354..366181)
                     /product="Putative uncharacterized protein id=3144627 bin
                     =GWB1_Spirochaetes_59_5 species=Desulfosporosinus youngiae
                     genus=Desulfosporosinus taxon_order=Clostridiales
                     taxon_class=Clostridia phylum=Firmicutes
                     tax=GWB1_Spirochaetes_59_5 organism_group=Spirochaetes"
                     /codon_start=1
                     /transl_table=11
                     /translation="MTIPAGKVKEPMPQEAVIGDVSGNLTVTRLLPDYRNKSGKRYQR
                     AHVLCTCGHSFDIHANRITKGIAKRCPRCVRAPLSIDRPGDTHDQLSILSIQWEKGTN
                     RRMALCRCSCGNQCVRLVKLFRRNKSFNCGCRPLPSYKGVGNLSGTFWKRLKDNAKAR
                     SLTVEVTKAQLWGLFLEQKQLCAISGLPLSLNIRGEKSTASVDRIDSSKGYRIGNVQW
                     VHKDINRMKQNFPLEHFLQVCRQITEHQRGSAPEHHQPTKQRRRQKPGKKTNIQTTW*"
                     /db_xref="GWB1_scaffold_1776_26"
                     /db_xref="oac:Oscil6304_2109"
                     /db_xref="86109223"
     gene            366210..367175
                     /locus_tag="LSDeep1_scaffold_42_prodigal-single_433"
     CDS             366210..367175
                     /product="id=2799646 bin=GWB1_Spirochaetes_59_5 species
                     =unknown genus=unknown taxon_order=unknown
                     taxon_class=unknown phylum=unknown
                     tax=GWB1_Spirochaetes_59_5 organism_group=Spirochaetes"
                     /codon_start=1
                     /transl_table=11
                     /translation="VSKYLKPKAFTLYWSSLSMYEECPRKFLWYRGWQTIDLGRGFGR
                     GKKKPEKKSEHHAVMGIVLADMCEFFYNDEEYKNPKGLLHRLEVKTRRSFDRLLKEKY
                     IDWRVSPPRDEMWDIIWAGTVGFIQTVKSQRLLGPYAKSEVELLGYINKWTPIGGRAD
                     IIIRRDDVGVMILDGKNSLSKGKYTDPDQLRWYALCYYLFYGKLPDKLGFVYFRYPAG
                     MPIKDKEGNQTLERETGVDWVQFTKDDIQGLAQRAATARKLMDKEKFEATPVAKNCRW
                     CEFETVCPERQAQKAQNIAKRQVKAQKSAEEFFGGDMGFMDMGFE*"
                     /db_xref="GWB1_scaffold_1297_28"
                     /db_xref="86110329"
     gene            367243..367515
                     /locus_tag="LSDeep1_scaffold_42_prodigal-single_434"
     CDS             367243..367515
                     /product="hypothetical protein"
                     /codon_start=1
                     /transl_table=11
                     /translation="MPSLDDRLKAVTEDLDGLTSKVQRLGGRLDAAKLSLTAIEKECR
                     DRGVDPEKLDATISTLEGRYEELVAELESGLLEAQIALNPYLSESQ*"
     gene            367512..368636
                     /locus_tag="LSDeep1_scaffold_42_prodigal-single_435"
     CDS             367512..368636
                     /product="id=2799648 bin=GWB1_Spirochaetes_59_5 species
                     =unknown genus=unknown taxon_order=unknown
                     taxon_class=unknown phylum=unknown
                     tax=GWB1_Spirochaetes_59_5 organism_group=Spirochaetes"
                     /codon_start=1
                     /transl_table=11
                     /translation="MKIQVAKKDLEHALKTTSVALAKKGGLESHYIVRSRDGSVEVLT
                     QNQQVLASAPLICQVDGEDGSFTVEGWRLDTWLKGVEDTALTLEPSGSLVKASSPAGT
                     VRWAGLDPSVFPFWDKGLAKAEKKATIKASRLWAALSHTKDFIYDQESVAPHLALTEV
                     QDGCLKATDLVAMTLVESKPLMGSNLRVHNQQVGPVLSYLSSLGDGSVDLLEYGGTLY
                     FKGEDGSMFGVAIPLDEFPDVSVEKDEKANVSLTFKVDAIRRAMTILSTAANRDNNKV
                     RFLWDAGMERAELSVDSSAGDVDKVPLPVITFDDVGEFPAAGFAFSIPHLLQILDKNP
                     TDTIKFDLVKKKNKKGEDTGLIRFLWEAHQDTYLTAVLWL*"
                     /db_xref="GWB1_scaffold_1297_30"
                     /db_xref="86110331"
     gene            368627..369259
                     /locus_tag="LSDeep1_scaffold_42_prodigal-single_436"
     CDS             368627..369259
                     /product="id=2799650 bin=GWB1_Spirochaetes_59_5 species
                     =unknown genus=unknown taxon_order=unknown
                     taxon_class=unknown phylum=unknown
                     tax=GWB1_Spirochaetes_59_5 organism_group=Spirochaetes"
                     /codon_start=1
                     /transl_table=11
                     /translation="VALSLSELQQQYGKAQGLQESLTRQHRSLADEIREQEIEEEVLD
                     LVCNLFQTLTDQEVSSSVAAVEKLQNEGLQRVFSDLDLSVRSEVEVSRGKVSVSMMTL
                     QKLKDGNLIEGISSEAFGGSVVTVQSVILRITVLFRRGMRPVMFLDEALPAFDDTYVY
                     NMGALMRGLCDRMGLDILMVTHIGALAESAKVAYRISNTGGVASFKALAS*"
                     /db_xref="GWB1_scaffold_1297_31"
                     /db_xref="adg:Adeg_1748"
                     /db_xref="86110332"
     gene            369268..369765
                     /locus_tag="LSDeep1_scaffold_42_prodigal-single_437"
     CDS             369268..369765
                     /product="id=2799651 bin=GWB1_Spirochaetes_59_5 species
                     =unknown genus=unknown taxon_order=unknown
                     taxon_class=unknown phylum=unknown
                     tax=GWB1_Spirochaetes_59_5 organism_group=Spirochaetes"
                     /codon_start=1
                     /transl_table=11
                     /translation="MQNEGAIRQKLKQVRFRHQKKLIQAHLDARPCNCRWNSDLAGPA
                     DESVGSCLHSLLNPLSDDKAPFQVCDERLDKGSLARGCPYFEPLKEVDEIKEDFDAFL
                     KTATLGKIAENYPDMAALMWCLVGSAEEAGLNLEPDATLALPPPPQEMTQKSWLRRLW
                     EGAFA*"
                     /db_xref="GWB1_scaffold_1297_32"
                     /db_xref="86110333"
     gene            369762..370328
                     /locus_tag="LSDeep1_scaffold_42_prodigal-single_438"
     CDS             369762..370328
                     /product="id=2799652 bin=GWB1_Spirochaetes_59_5 species
                     =unknown genus=unknown taxon_order=unknown
                     taxon_class=unknown phylum=unknown
                     tax=GWB1_Spirochaetes_59_5 organism_group=Spirochaetes"
                     /codon_start=1
                     /transl_table=11
                     /translation="MTNLLHVGPLTGVRGGRGALYAEFIANPETAPYLVSSTRSVLWV
                     ERLSSRHHLRAAFRKGVEPEQLFLEVIHNVASEGARRKWDNVHPLTREGIMAAVSHLH
                     YYELHEVVLLVGSGVDEDLLKGLKEPVVVADWMAGGTVVAVPVDRSFLGFVGQSTDGY
                     SVVVVHNASRGMAIARDSSESMASKPDE*"
                     /db_xref="GWB1_scaffold_1297_33"
                     /db_xref="86110334"
     gene            370321..371025
                     /locus_tag="LSDeep1_scaffold_42_prodigal-single_439"
     CDS             370321..371025
                     /product="id=2799654 bin=GWB1_Spirochaetes_59_5 species
                     =unknown genus=unknown taxon_order=unknown
                     taxon_class=unknown phylum=unknown
                     tax=GWB1_Spirochaetes_59_5 organism_group=Spirochaetes"
                     /codon_start=1
                     /transl_table=11
                     /translation="MNEVRDYFPEVEPYVLGRGVPEVVAHRLGMGMWPDEDPATEAPN
                     ADFCDRYGTLGERLSGKLTTPIYSPRGDLMGFEARSMEEKKLTRFLLPHAEWNPVFLG
                     LDQTTTRAIHEGANVWIGEGIFDLGALCHAVPTGDVVLASMWARLSRKHVEFLRRWSR
                     GLISMVYDEDETGRKGVLGAIDPDTKKRRWGALESLRFVGLECRDVRYRGGKDVGEIW
                     ERSGTTGLKEALNNYL*"
                     /db_xref="GWB1_scaffold_1297_35"
                     /db_xref="86110336"
     gene            371035..371565
                     /locus_tag="LSDeep1_scaffold_42_prodigal-single_440"
     CDS             371035..371565
                     /product="hypothetical protein"
                     /codon_start=1
                     /transl_table=11
                     /translation="MAVEFYPAKDEVVKRVRDIVYKDHHDLVIVVDEILVMFRDQAPK
                     ENGIDIPFQVRKAPPVIHGLPEVKVKYEFFLILSADMWQDANSMDQDAWLDSALCACT
                     AEEDADSGETKTKTRKPDVWGYRDAIDRHGLKALFPPPEDDQDRLSGDNIVTLLQGSG
                     SDDGGAEPDQEEPDQA*"
     gene            371590..372978
                     /locus_tag="LSDeep1_scaffold_42_prodigal-single_441"
     CDS             371590..372978
                     /product="DNA polymerase III subunit gamma-tau id=2799657
                     bin=GWB1_Spirochaetes_59_5 species=Thermovibrio
                     ammonificans genus=Thermovibrio taxon_order=Aquificales
                     taxon_class=Aquificae phylum=Aquificae
                     tax=GWB1_Spirochaetes_59_5 organism_group=Spirochaetes"
                     /codon_start=1
                     /transl_table=11
                     /translation="VAWDTKHRPIQHSDVIGQEAHSAVLREFIRGGTGFQQSYIFCGS
                     WGSGKTTMGRIHARALLCADPQEGNPCDACPSCIQILKTGSSDAFIEFDAATNSGKED
                     IKKIVESLQYATFSGQRRVYLIDESHQLSRSALDALLKVMEDNIPGSEDKWLICIFCT
                     TEPNNMRDTVFSRCAPAFTIRKCSAEVVGARLAWICDQEGVEYDQDVLELISSVKKCH
                     FRDAIKAVETISKFGKVNLEHTGQVLNLSAYGAYLGILDGLGKDEGACQIALDELLQT
                     QSPASIYRTLSDLFMLAYRSALGVATIPAHLDSERVKAVGEWHGAYLLAFANRLSTRP
                     ARVSEATLRCDIAHLHQIRCGLSLPTAGRMTPNQAQTPSSTTASQQAQLSEASEAIDP
                     GRVSRPRTRNVGGVHVDDRAVNNDPLQHPQKTPVQKRLGPPTGVLPPEMFRNVLEQAV
                     EGLNPDGKGHTR*"
                     /db_xref="GWB1_scaffold_1297_37"
                     /db_xref="tam:Theam_0994"
                     /db_xref="86110338"
     gene            372956..373504
                     /locus_tag="LSDeep1_scaffold_42_prodigal-single_442"
     CDS             372956..373504
                     /product="id=2799751 bin=GWB1_Spirochaetes_59_5 species
                     =unknown genus=unknown taxon_order=unknown
                     taxon_class=unknown phylum=unknown
                     tax=GWB1_Spirochaetes_59_5 organism_group=Spirochaetes"
                     /codon_start=1
                     /transl_table=11
                     /translation="MGRDTRDDRTWVVLELTRSGEALVQEGGLDQVLRDYLGADDKHP
                     VFIPSINYTRHGKLTTVCLMEGYAFVASGMDEVAYFRLETQCPFVRQVLTQPGRVRSL
                     KVVPQSSISEMQAQLAAQASSDIEEGMRVMVTEGLYSALEGEVLILSPDEAFILLEMR
                     SLKTIQVIPRAFLAPAEESDGL*"
                     /db_xref="GWB1_scaffold_1297_38"
                     /db_xref="86110339"
     gene            373494..374135
                     /locus_tag="LSDeep1_scaffold_42_prodigal-single_443"
     CDS             373494..374135
                     /product="id=2799752 bin=GWB1_Spirochaetes_59_5 species
                     =unknown genus=unknown taxon_order=unknown
                     taxon_class=unknown phylum=unknown
                     tax=GWB1_Spirochaetes_59_5 organism_group=Spirochaetes"
                     /codon_start=1
                     /transl_table=11
                     /translation="MDFDPGASMKGWWGGHKVIDPSEMESRFSTEDGLGSMDVCYNEY
                     MDEEEEAQMEKVRDALASIPSREADFIDLYIFKKRKQTDIAAIFGVSQPTVSYRLKRA
                     EARIRYLIELPVIADGELDRMLEQVLDDPLDIRIMVLMHETTCQSEVAKQLGVSQGLV
                     RHRFIRAIGKLEKVEGYEKYVQLFQFVYQNLNILREVQRPQWNATVTHMLGTR*"
                     /db_xref="GWB1_scaffold_1297_39"
                     /db_xref="86110340"
     gene            374214..374495
                     /locus_tag="LSDeep1_scaffold_42_prodigal-single_444"
     CDS             374214..374495
                     /product="id=2799753 bin=GWB1_Spirochaetes_59_5 species
                     =unknown genus=unknown taxon_order=unknown
                     taxon_class=unknown phylum=unknown
                     tax=GWB1_Spirochaetes_59_5 organism_group=Spirochaetes"
                     /codon_start=1
                     /transl_table=11
                     /translation="MARHLAKRWLERQARAEHRLKIFYAGHHDGKGFGNLLRMFRDGH
                     LKVGGIEAIRDLGIQEEFDHIILWSSDLEKLKRLASYFENRNYETSGIW*"
                     /db_xref="GWB1_scaffold_1297_40"
                     /db_xref="86110341"
     gene            374496..374927
                     /locus_tag="LSDeep1_scaffold_42_prodigal-single_445"
     CDS             374496..374927
                     /product="hypothetical protein"
                     /codon_start=1
                     /transl_table=11
                     /translation="MAATLTQSEFIFRSGANSTSYYYFTVVVDISGNYSVRNVQSPNG
                     LIQDSTSTLPKSVTDDITTAYTTVEDYLASTAAVSGTATFTAETSKAITFSTALNTAS
                     YSVFIDPGEFTTFKVGSKATTGFTITASTTFTGTVRYAVFI*"
     gene            374927..375859
                     /locus_tag="LSDeep1_scaffold_42_prodigal-single_446"
     CDS             374927..375859
                     /product="hypothetical protein"
                     /codon_start=1
                     /transl_table=11
                     /translation="MSTKLAGPPLKLIPFAQDLLARLSPDDPVDDRILRIFTETLVRS
                     MVQAVREKEILILATSHFQPTSSEATAYATFLTGKKTGDGRHEPREEQEAEAEVTYND
                     VWLSTVDLELDRDDWFNALKPLVPTQVRALFKGSDAKLNFRAWLQEHARDKLLQKFIT
                     DAVRGVVARQTAEEDGDAFLSEVTSESITDITPPGFQAEEWASESGAFSLSEVGRLKV
                     TAQGFSVPVTIKYAFSMDEGRGYYDNSYDYDPREEHDWDWEARADAAADRYERGMMDD
                     SRYAKLRKNTIRLASRTTNPKLKSALLKVLGRSS*"
     gene            375859..377055
                     /locus_tag="LSDeep1_scaffold_42_prodigal-single_447"
     CDS             375859..377055
                     /product="id=2799758 bin=GWB1_Spirochaetes_59_5 species
                     =unknown genus=unknown taxon_order=unknown
                     taxon_class=unknown phylum=unknown
                     tax=GWB1_Spirochaetes_59_5 organism_group=Spirochaetes"
                     /codon_start=1
                     /transl_table=11
                     /translation="MAQDAFQVDQLQIEPAAAGTRTISRDSTAGALKFVDAVETAGLL
                     LSQLAGLQNITGVLVVGRAGSGAQYTAIATAIAAVSGATAAAPTIILILPGTYTENLV
                     IDEDGICLVGLGRVVLTPSTTTSPTVTIQAGGGIPLLTLLQGLRIEHPTAGEDCIYAV
                     GGASSTVANNGIFIEDCELVASGAGGYNIRASAVNNIRVLGGTWEGSSSTAICSIANC
                     STFFLERVAEVVDLQLAYDTGNARPSVTTCEYKVIGCSQVGASTNDLDGAGSLLYADC
                     PSVGAITIGGDRSLALVNSRVGNLTLNETVACTRIGGARGTLTGDGTMTESGVMGVKA
                     FSSSTSEAVAFDADMPDTSYAVHLDWESTSITAAVTTRATTGFTIGTSGSYTGNVSYT
                     VTRQIS*"
                     /db_xref="GWB1_scaffold_1297_44"
                     /db_xref="89410486"
     gene            377073..377453
                     /locus_tag="LSDeep1_scaffold_42_prodigal-single_448"
     CDS             377073..377453
                     /product="Thioredoxin n=1 Tax=Fusobacterium varium ATCC
                     27725 RepID=C6JK44_FUSVA"
                     /codon_start=1
                     /transl_table=11
                     /translation="MADIPYTNFDRFTKDVLDSDVPVLVQYTAPWCGPCKAMQPALEQ
                     VQGVLVETHTGKVVKVNIDEDYELAEEFGVKTVPTFILFWDGEPVDRSMGAVGVQGLI
                     DLFLRNSSHADPAPTPNDPPGKSG*"
                     /db_xref="UniRef100_C6JK44"
                     /db_xref="A0A0G0R7P7_9BACT"
                     /db_xref="tat:KUM_0889"
                     /db_xref="C6JK44_FUSVA"
     gene            377404..377664
                     /locus_tag="LSDeep1_scaffold_42_prodigal-single_449"
     CDS             377404..377664
                     /product="hypothetical protein"
                     /codon_start=1
                     /transl_table=11
                     /translation="MLTPLQRRMIRLASQDEALRGPLLSLLGGYTGNPDGKDIYENEI
                     DHGTDQPLAGGTDVMKRLQDELLHEQGRPSREKNPVLKGAHR*"
     gene            377661..378308
                     /locus_tag="LSDeep1_scaffold_42_prodigal-single_450"
     CDS             377661..378308
                     /product="id=2799759 bin=GWB1_Spirochaetes_59_5 species
                     =unknown genus=unknown taxon_order=unknown
                     taxon_class=unknown phylum=unknown
                     tax=GWB1_Spirochaetes_59_5 organism_group=Spirochaetes"
                     /codon_start=1
                     /transl_table=11
                     /translation="MSGNDDFWTGLMAGQHSGQDSFGDYLSRPDSVQAKLSDLFDGHS
                     PDEEGGYFTDLPKEAGGEYFSQVAGLTDKYKEANAIYEHPEAGTKVRFMANIGSVLSY
                     EDIPDPDEVGVVVAVRSAGGDVTEHNGYVFTKWADGKVLPIDARHLRFVEGPSTKTAS
                     TQRRVASLGDLEGFLKVSSDTLVHKATRDLWSLKQDGRDFIIERLFQDNGEPLKV*"
                     /db_xref="GWB1_scaffold_1297_45"
                     /db_xref="86110346"
     gene            378312..378677
                     /locus_tag="LSDeep1_scaffold_42_prodigal-single_451"
     CDS             378312..378677
                     /product="hypothetical protein"
                     /codon_start=1
                     /transl_table=11
                     /translation="MSTRPENTLWDVAQLNAAKPTDAQPFSGSHGNQRTADQALRSAA
                     IRLASSTADPLLKKALLRELTAGCEKLPEGPMRDNCESGGPNGKGKKKDDGDKKDDGK
                     KDDGKMPADLLEKFKKKDK*"
     gene            378712..378849
                     /locus_tag="LSDeep1_scaffold_42_prodigal-single_452"
     CDS             378712..378849
                     /product="hypothetical protein"
                     /codon_start=1
                     /transl_table=11
                     /translation="MTDAQRFRLFLSKAKPETKERMKGMSVKDFMEILGAILDDEEGG
                     E*"
     gene            378846..379139
                     /locus_tag="LSDeep1_scaffold_42_prodigal-single_453"
     CDS             378846..379139
                     /product="hypothetical protein"
                     /codon_start=1
                     /transl_table=11
                     /translation="VSQDKDRLCGLNPRVIHLDELAHFNEGLPPFTGSEQTGFELDEE
                     AFIAKQAADSQHMTMSEMKASLGHPASVDEVADTERLPFSGAAQFNGAPLTSR*"
     gene            379114..379755
                     /locus_tag="LSDeep1_scaffold_42_prodigal-single_454"
     CDS             379114..379755
                     /product="id=2799763 bin=GWB1_Spirochaetes_59_5 species
                     =unknown genus=unknown taxon_order=unknown
                     taxon_class=unknown phylum=unknown
                     tax=GWB1_Spirochaetes_59_5 organism_group=Spirochaetes"
                     /codon_start=1
                     /transl_table=11
                     /translation="MEPLLLLGEHPIPAGEWTPAEHTLKPSSSKVAARYLTRQVRTRT
                     AGEVIFKKDRGGDKSEWAWNDHAPTAREMDDNFSFKLKEKKPLVAALRSTMAALGHVN
                     SAHTTFLKVKSARVSPDGNLGGRGYIQKIADMRRAYMNVSEALSALGDTLYDEINAPH
                     WTPGPTADPREREKVKELVEDVEDIRQDPEAWAKEEEAEMDAEHSKRARRNSR*"
                     /db_xref="GWB1_scaffold_1297_48"
                     /db_xref="86110349"
     gene            379752..381956
                     /locus_tag="LSDeep1_scaffold_42_prodigal-single_455"
     CDS             379752..381956
                     /product="id=2799764 bin=GWB1_Spirochaetes_59_5 species
                     =unknown genus=unknown taxon_order=unknown
                     taxon_class=unknown phylum=unknown
                     tax=GWB1_Spirochaetes_59_5 organism_group=Spirochaetes"
                     /codon_start=1
                     /transl_table=11
                     /translation="MSTDKHFPDDVFFGAGGDTVLPDIEQGSTATLSASLWGDSPEGA
                     DPEFPSDADVFQDEYGGIGDLGEVMTAGVQNLDWLEVVEQDVERLPKSVSTGTVIPEL
                     EEAWGTGIEVSARHHALDREQLAYQASLEKEPEQKRLAKADVQRIIQKALRRSAAGYP
                     LKAIIAEAKKAVGPEVPRIRAALSWIVSEHGLAGRVFIRADAYPGCNTGKWKKEIPKI
                     ASGSKYLVAKDRCKGCIHNRQGSCAVFAKRLVAEVPWEEARELYAPILAATGRPVADG
                     DPRKTLKAAFQAPATSPKSDRTDHLPVHTAPSQRVTADQAKEAFANAPKQERQVFDDQ
                     VLVIQAKLRMAQLKIAGWVKAELLPKEIGTSLVKSGMAPHEMLRQAALAVTRSGKTAD
                     FSGLENDTRVVPATAEVAQAEMARAAAAPKPEPVSIAHREPAGRRAAAQQQLVAWLKK
                     GWLTKEACTRLVKSDADPRMVLKAAATMITSATGVSPYTGQPNEAKVRLATDEQVWEA
                     LRKAEVAAKQVQVQVDAVVQKREVAATRDHRLDQALQAKVAHVQRAIGRGIKGQALRN
                     LIIRTIPRDKVAEVMPILDPILKASGALEDTVPTSQTYKGAKFKAAQKQAVKKAASPT
                     EVRDCVQFTRRQLHYGIHGQTLNRKLRGRFASHVLAAALPELKELRAALEPEAAKRQG
                     VKVAEMQITLDAPSYDPHEYQLGREGDLSNIHMDEKEKFEALNEITFGGMEF*"
                     /db_xref="GWB1_scaffold_1297_49"
                     /db_xref="86110350"
     gene            381940..382365
                     /locus_tag="LSDeep1_scaffold_42_prodigal-single_456"
     CDS             381940..382365
                     /product="hypothetical protein"
                     /codon_start=1
                     /transl_table=11
                     /translation="VGWSFEPRLVAESPQPLEGLRWHYWNCHWAAKGQASYGDHLMFE
                     RFYDGLSEEVDTLAEKLVGLGSEQAVVSPARLAEVFLMLQGWSRVECPYERSLKAEEK
                     LQELLSSIQGVSLGMEDFLGGLANGHETNIYLLRRRLTR*"
     gene            382400..382978
                     /locus_tag="LSDeep1_scaffold_42_prodigal-single_457"
     CDS             382400..382978
                     /product="hypothetical protein"
                     /codon_start=1
                     /transl_table=11
                     /translation="MPKLRTAQKPFTILVANLREGSDPSKGASGNPTKLRTGFTMQHV
                     PEVSRGQVGGQVARHGDPSTPGVTTHMGLLSGDPSGGIGTITVASNTFTTASKLYIGP
                     YTVTSGEDFTVGGSTALTAAALATAINNLPGVTASDSGSDVTVTIAQGLQSDQVRFEA
                     YHPTTTTNYTLVPTTGYFAAGSPSLGAPTILT*"
     gene            382992..383654
                     /locus_tag="LSDeep1_scaffold_42_prodigal-single_458"
     CDS             382992..383654
                     /product="hypothetical protein"
                     /codon_start=1
                     /transl_table=11
                     /translation="MPNPNPVPTTQQILASLPAGAARVQVVDAAGKTRWRTPDKVRST
                     DTIALNANQEPTVMKGTPGRPGRVELEPASEEVAEVRRQKREILRNDSLVNRIAADVS
                     VDPLPEIMVGLAEEIASLKFEREEAERQGEDTSMLSTRRIKGLTALGDTWIKRAERVS
                     SIDLDGDQFQLLFRFILTTFRATLEEAGLRPEQVETVFTRLGKTLDDGWKAEARAKMK
                     GR*"
     gene            383654..385633
                     /locus_tag="LSDeep1_scaffold_42_prodigal-single_459"
     CDS             383654..385633
                     /product="Ribonucleoside-diphosphate reductase,
                     adenosylcobalamin-dependent id=2842462
                     bin=GWB1_Spirochaetes_59_5 species=Rhodothermus marinus
                     genus=Rhodothermus taxon_order=Bacteroidetes Order II.
                     Incertae sedis taxon_class=unknown phylum=Bacteroidetes
                     tax=GWB1_Spirochaetes_59_5 organism_group=Spirochaetes"
                     /codon_start=1
                     /transl_table=11
                     /translation="VSLADLARDVGRTTTSTGRDVADIITFIESSWGLNFKLFPVQRV
                     ILKAHYGVALDDNEQGFPLDIPVPESHPAYDKSLVDKDGFYNLRVVISDWRRKNYQHL
                     TEAGYLRFLYDEGRCNTREVIPGQERREMILSIGRRSGKTTVSACIAAYETYKLLSKG
                     DPQKHYGLPHSNVIQLISVATDKDQAGLLYREVSGHFGSCDFFDPYMANNTMSYANFQ
                     TPHDIDQYGTYADDPKARSSIKVTFRSCVAKGLRGAGNILVILDEVAHFTDAGQSGAD
                     AVYQAVTPSTSAYSPKDPLDARVPIGEVEGRIILISSPLGKQGLFYDQYRIGFTGSAA
                     ADNMLCVQAPTWEVNPTIPAHEFEKHYLKDVRVFFTEYGAHFSDRTRGWIEEENDLLD
                     CVDPRARPVFRGHGRVPHFLGFDLGLVGDASAVAIGHIEGEHIVVDLVDKIQAGVGKY
                     AAYDRLKFDWVADWIHELSKRFYIVEGLFDQWAGIPLEQALEKRGLQQMQSEHFTKPL
                     NSAIFRNFYNLMIDHRLKLYNWPRPIGDSGLEENCEYIAELLTLQAEFQSKYITIVEA
                     PKGPDNHDDMSDALVRMVWMAAQAMGKGMYLSTGRGADRRGQTGSSPGSLVRARRKAL
                     LGGSDEKRMNPARARAGGMSPYQGLVMVSHKKRKK*"
                     /db_xref="GWB1_scaffold_13411_1"
                     /db_xref="86108686"
     gene            385689..385889
                     /locus_tag="LSDeep1_scaffold_42_prodigal-single_460"
     CDS             385689..385889
                     /product="id=3256081 bin=GWB1_Spirochaetes_59_5 species
                     =unknown genus=unknown taxon_order=unknown
                     taxon_class=unknown phylum=unknown
                     tax=GWB1_Spirochaetes_59_5 organism_group=Spirochaetes"
                     /codon_start=1
                     /transl_table=11
                     /translation="MINMSHRKAGVKPTPADLDNISSVFRRSGGSWERVFLGSVDDMV
                     LLKKVIKVAVKTEAVTKAPAWN*"
                     /db_xref="GWB1_scaffold_2035_2"
                     /db_xref="86110462"
     gene            385906..386211
                     /locus_tag="LSDeep1_scaffold_42_prodigal-single_461"
     CDS             385906..386211
                     /product="hypothetical protein"
                     /codon_start=1
                     /transl_table=11
                     /translation="MPTRMRARTAPNEREQELLAHVVKAQRELEAALRLTSDSRRGET
                     RSFQRKQAYGQIHRKLLGAANLLNGIQGTHRITDDPIPEPLPRVDRTPKNPTSTGEG*"
     gene            386211..387980
                     /locus_tag="LSDeep1_scaffold_42_prodigal-single_462"
     CDS             386211..387980
                     /product="Gp14 id=3256083 bin=GWB1_Spirochaetes_59_5
                     species=Bacillus phage G genus=unknown
                     taxon_order=Caudovirales taxon_class=unknown
                     phylum=unknown tax=GWB1_Spirochaetes_59_5
                     organism_group=Spirochaetes"
                     /codon_start=1
                     /transl_table=11
                     /translation="MAEKTPPKGPKKRLAGSGPSKSDQGAVPVGTVKTQRPNVTVGKP
                     KRIVKASSMRLAYAGANTSDAANGNYYSPELSTDFLELPQSMQERWNYFRHFYRSHPF
                     VGQAIDLHTELPLSKIRIGAPKGKSRELSMSAMRFCERWAKSVKLLHRLMEVVHDYNL
                     IGEVFIFAEDTSPDMPEEVHYQQVNHVEENEKGEPILRVEKTIREDANERAVAWLKKN
                     YKGWTALRILPPEQVEVESFPFTDEKLFSLKPDNRMLDLVDRARSGDKRAVHVLESMP
                     ADVINALNNGENITLNTDPDAGSFLYYMARKRSQYEERGHSLLERCIRTLVHQDKLRQ
                     ANASIASRHMTPVRIVWAEDMDATDTEELRDQVDMALADPDFSIVANFEIRWEEMGGG
                     QGNRLLEVSQEYERADRELYAGLGVTEALLTGESSYSGDRIGLEVVNVRYMLMREILQ
                     DFVQEHLFEPMCRRMGFIEEDEDGNEVVLVPTLSFTRLGIRDSQDTFDAFMNLYQKGS
                     LPVEVIYELLNIDPVSATEKLGEDAFTIKDATFNELFRGLYGEVARQLVEGSDVTEMI
                     AKQLGLEYSKPKEEEEGGGRFGG*"
                     /db_xref="GWB1_scaffold_2035_3"
                     /db_xref="86110463"
     gene            388025..388459
                     /locus_tag="LSDeep1_scaffold_42_prodigal-single_463"
     CDS             388025..388459
                     /product="hypothetical protein"
                     /codon_start=1
                     /transl_table=11
                     /translation="MLPDPSFVAARHLSASSQALIKTVKDALAHTTERFEELTFQANL
                     MDRLIARGEARRLGRTSHIQVKSANYDGSKIVARIQGTTDDYSVRISLKPKPGHFCEC
                     RDWQQRGRQIGPCKHVLRLGEYWMEERVEPELKLLADSLIPF*"
     gene            388470..389048
                     /locus_tag="LSDeep1_scaffold_42_prodigal-single_464"
     CDS             388470..389048
                     /product="hypothetical protein"
                     /codon_start=1
                     /transl_table=11
                     /translation="MPTPMLSLMAFERSIQAACLPLWRQAAETGDGSRVGVFIRLPED
                     LSKKFPKNNQDASPAHVTFLYVGVVEGMEQEALLLRVLGKHLRQFKAPIKAKLDGEDF
                     FHGVQGRVPHVRVRFNQDMDRTRRLLVEELRELGWTLADWNQAGWRPHVTLEYQEPGA
                     EAQHFAEIPEGTWSFDTFEVWGLKSLKKIQVS*"
     gene            389073..390338
                     /locus_tag="LSDeep1_scaffold_42_prodigal-single_465"
     CDS             389073..390338
                     /product="hypothetical protein n=1 Tax=Hymenobacter
                     aerophilus RepID=UPI0003790243"
                     /codon_start=1
                     /transl_table=11
                     /translation="MAQHLTARVVERFLHRSADSAAHKRSVALMKFLSAVARRLGRPV
                     AEHVYVVGGAVRDWVLGLPVKDVDVVIDSVAVGKDSDWFAQQVARAIPAKTSLVTNNY
                     GVAILTVAGDWVLDGQDMQGEVIEIANARTESYGGAGGKGYKPSEVTPSTIQDDVSRR
                     ELTYNTLMISLLNLAQGPDKRDIIDLTGCGLRDLEEGRMQCPAPPDKVFSDDPSRMIR
                     VIKFALRYDHKLTPDTKAAILRNAPKIRNIPGGHLVNLMTGIILKEGSWRKALEWMSD
                     LHLLDHVREIVKGDKPFKVALLNHLRGQKLDMLFGLMDLGLPVSARVNFLSSQEQARL
                     REIAAGMDREEAWDYLEKLKNPGLAVEDKSFFLSLAAEHGFTGRDLARFNLEVYGPAG
                     RGLLLDDPALANNPVGFRRSLEAEVSRRL*"
                     /db_xref="UniRef100_UPI0003790243"
                     /db_xref="A0A0F9KW46_9ZZZZ"
                     /db_xref="hyd:PK28_12060"
                     /db_xref="UPI0003790243"
     gene            complement(390298..390744)
                     /locus_tag="LSDeep1_scaffold_42_prodigal-single_466"
     CDS             complement(390298..390744)
                     /product="hypothetical protein"
                     /codon_start=1
                     /transl_table=11
                     /translation="MELRLRLARMPLSTEAIQERFNFQHETEFQRVFICHQIYRGVKK
                     LDQLFMYDDELDNEDMLLWEQDITELACIHDMMESLGRAWLPPQSHTASQGLEQAEQM
                     AKLVLTAAARERWRYEHGDGDYPEDFDEEDWEEFRASGSPLPPGFS*"
     gene            complement(390808..391194)
                     /locus_tag="LSDeep1_scaffold_42_prodigal-single_467"
     CDS             complement(390808..391194)
                     /product="hypothetical protein"
                     /codon_start=1
                     /transl_table=11
                     /translation="MGSFFSRCALSDLVITDHTPCRVVFLYENTHFDARSPTGTTRPT
                     NYWVPLTCGVPGTYPDYGQVEVDEDSDQAKRALFLLKRVVALFKDTEGLMAAQKHLMH
                     IRGDTPWPQLKNIGLGSPKIGFCTVR*"
     gene            391270..396423
                     /locus_tag="LSDeep1_scaffold_42_prodigal-single_468"
     CDS             391270..396423
                     /product="2-alkenal reductase id=3256086 bin
                     =GWB1_Spirochaetes_59_5 species=Myxococcus stipitatus
                     genus=Myxococcus taxon_order=Myxococcales
                     taxon_class=Deltaproteobacteria phylum=Proteobacteria
                     tax=GWB1_Spirochaetes_59_5 organism_group=Spirochaetes"
                     /codon_start=1
                     /transl_table=11
                     /translation="MPIMDPRHNLREVCKQIILLEDHLFHPERHCEDCITKHLLTAEA
                     FAEEARSLDTDQELTELLNKLPGMIRVLFTMFQKGAKPLDMAQEARKLRKALMPETLK
                     VRVAAKYLQGAGTAEDITDNLPAFVAAYQEFLKAVVDGQAQGRPGTHWSVVRAANGPW
                     VQLMDRGFRIAEGILSTRSVPRRAAKNLEMAYRLCSNSRRMPKDVYSWAAKNTKRMDL
                     LIEAARNWPEKEEGGAELFTVGSFRVHNTVGAKGPELESLKQSIEAVERAARSNPVRG
                     FSQMVYGDIYVVGQLSKAHSAAWYRPADDSLYLRRTRRTGIDEVRAMVHELGHRWWAK
                     RASRGDQLEWAKHHARMSVKSPPNPPNPKVGDEIPVKVKGMRGHPVVESIEGGMLRYR
                     VPGGRLSGISERKVRSFMYSQAIREQNFPTPYSSTSDQEHFCEALSLKALRKLPSEHL
                     EPFDRIWNGGQAQEEELLVATRKARKEPISTDMVAKFRKEMLTFLKNVNRGTFNRDYN
                     TLLKFRRAQNVWAEQFEDYGKQIREDLQGRIRVMKNPQDGLVQDGALKWAEWYLNNMD
                     PFWQFLFEFRHGMSWSDVDKAHEYKGKYGYHLDRELPKLTEEGRKWVNRVKRKALLAW
                     KYLNELTEWASRTGFYGGGGDPVNLVTVESENVQLEGFKLRFEGFEDSWSKDQLPALK
                     AGLRMYRQKAKRVFPWIIQHQLPIHVKWARGDSTAAATYNVNHIELHPWGVLSNPQEL
                     VKVMAHEMGHHVWQTLASRKMQDFWETAIRGDYTDLDLRDVLASGIKLFDRSSQQSHP
                     ILSLQWETLLHTHHYKHHDLISRDSIQEYLDAGGEPVVRVPAHPITGYAAKNNQEAFC
                     EAVGMMVAYGPRTVLPEVRGWLRTILPELRVASTGSVAERWAQTFNVDVGMPVWFGKY
                     KNQKGIVKSFRTNEKGDVLVTLEPDPKGRKQDKEIKLFKIRPRQVEKQAGIFEAPPGL
                     LKAYMDWALPLYAGHVLHLTEQRLELLKDAQKLLKDAEADLEKIQRTYGREIEQLQEG
                     EVAQWTLYDYTGDRLKTTKIGVRFEFRGLKGEARFRLDSSEKRLTFKRRRSTYVYGQA
                     ASWIEELIQRNLRTIRAFLSIYATSGQEDNPSLVEAVLLAKEARKYTSEAKSYKSLVK
                     MRLPINTASLRDWRYWDKAEAGLENLHNKHVEEARKLIEYAYDGVVEVPDPTREYFGI
                     SQSYAPVSMVEDAIRAMESPDASDVLKSRDWDSVEVQLNFSGHDSRGGVWMENKRRLE
                     VDVPSRGQAKTVAQFKDGIERLSLVARHEFQHLGQDLFKVLQGAQEERGLPSRSLRDQ
                     NRSPSGYPMSEKTNRPIFRENLRDDHAVQDVEFYTRLADEIDRFVRQSRSIPKSSWRE
                     AMRIWVGDSQVGDLMVDGRATGLRAQEFFRILKRRQPGKWRKAVSEFVAGVGKEINIP
                     AGRTAEHSIFDSLDLDSHMPITPAQRHHMTARVAERHLDAGVNEWLQWMVQPFSVIWK
                     HHREFVSGPVDDAMDAIIKELAPVLVKAIVEQEVDADVDEFMDGAVQGKWDASKGLLK
                     DQHRSQTSDWQEGYAWGFDHPEKVKPGHLPPQVKKQLVEEGIREQRRQITEQVVKRAF
                     KAAWHAVSPMTTFKAIMTAVKKHGWKLGVGFAIFEIVEHFVLPSIIVSLTGDPKWLAL
                     ASIPVGEVIYAVVFRILGRTPSEADKADEDGHLDWYEAKYGPVRLACLS*"
                     /db_xref="GWB1_scaffold_2035_4"
                     /db_xref="86109237"
     gene            396411..397883
                     /locus_tag="LSDeep1_scaffold_42_prodigal-single_469"
     CDS             396411..397883
                     /product="hypothetical protein"
                     /codon_start=1
                     /transl_table=11
                     /translation="LPLLSASEPQSPSGVTQPWEKLLDQTSTLAFWEMKYGSKKYWVI
                     VRHDGSFIENQVDEDLQQSWGVRVFNAHLNFSNKRAALKAWAHVKTMGRVARQTADFT
                     RMEGLLKAIEDPLGDVSRVLGWARNPPKTPDASSRSLARASQAVLDNLVFNFEDQEKG
                     RLFKKTYGRKFTNIRKLFKAWAGADTWAEMEPVIRGQQTQSKSPWDKFREARGMILGA
                     IQFFDREVDESLQVGGYGVALMTHPQADWDRPTVKKLQGILEQATSILKSKGFGLLTS
                     GTVVATPGKTVRGNTLASYHIQSHVMHLAVGGDANRVIQSFIHELGHAYYFEHMGGLA
                     RKDWVQFFGDNSGDPNVDGIIRDWEAFASDNQEHRFSPYFYKHLKQSDPQGAMWLTLL
                     VEQLDIQEPQTIYGFKRNTVPGLDQLKAKKDEAKVFLHPVTAYSGTSAEELFAEAFAH
                     YLIDGPRRLPPLVRDVFKRAVPQSRMASRKAVAARWLGVG*"
     gene            397880..403303
                     /locus_tag="LSDeep1_scaffold_42_prodigal-single_470"
     CDS             397880..403303
                     /product="2-alkenal reductase id=3256086 bin
                     =GWB1_Spirochaetes_59_5 species=Myxococcus stipitatus
                     genus=Myxococcus taxon_order=Myxococcales
                     taxon_class=Deltaproteobacteria phylum=Proteobacteria
                     tax=GWB1_Spirochaetes_59_5 organism_group=Spirochaetes"
                     /codon_start=1
                     /transl_table=11
                     /translation="VTDQDAITAGGSRVLYHIGKKPARPVPKRVNHWKERGQPEPAWV
                     RPWLDAPVQAGVFLTTNPSNVAHEHGVFGNVYAYKVPHKVIKEAMGLHRYDHATEVLI
                     PEPLWDQVKFMGKSMDEQEFREALLQTENERSYAQHNRNVLDLPRQRERGSGRVAGSW
                     GYFPWEGDGPLDQVWGIQDAVDPKPGVKRLMDDFDKIPKKPGSGHLAGEHWAWVGTVF
                     LSAEVLHGLPMKVIKKALEVVEQLPELEGYDEWVASWKVPSKLEPARAEVLKALTGAI
                     ERGAGKNGRVQLYKGDMKTAAARVAAKFQKKKEVPKADGKGTMTVYEYSDRQVQHRNR
                     EKAKRIEKLRTNITKLRKQVKTDLTSSDDKTRLTALAIALMDETYERVGNEGSAKEGH
                     FGVTGWQAKHVTISGSKATIKYVGKSGVKQEKTISSGSVLTALKRAMQGKSGTTPVLC
                     EGDDCRVLARDVNAYLKPHNVTAKDIRGLHANEEVKSRLKAVRSNGGKLPSDKKERIK
                     KLKAEFKEALEGAAGAVGHKASTLKSQYLVPGVEDTYLKDGTVSVKHASSGHVASRWA
                     GSVVPFPGGAESRRPKGPTLKIKSTLYVLSTYSGSIAGDLADEPEDSEFGARVIRPPA
                     SQNKWKYLWVLDTDRDNVAMWRAHDGNEKAYGRARLYQRDLIQLDRKGQLNRVSHEEF
                     QAISREMRGREDKHNQDLADWVKELETDYQKEVNKLALELFDREFRPDIERQMSAVRR
                     GVVPFGFKYDASFEEATGHDRTHQAVTHVINEGLGEFTMDKVEAYLRKNGIDPDAPNR
                     DIQAAYWAVGDIQQGFWEERSTGRRFRFGATYDRTNPDTLKWVKGFFSRHPKLRRFAG
                     IPVVHVEEPNRRRHPEASYTSKGIELYPKFRQLSAGVQDFVFAHEIGHAVLEKWGNRK
                     FMSAAAAVGVDPWDTPNLPFAQHNFDEAFADSFASYHVDGDVQRRYPEWSSLVSVSLG
                     VVRGASMRVATKTPAEKEDAEVERLSRPSPKLKPPRKDKRREQIKEHDPDLDEKDKDM
                     SLNYKDSSARLAARWLYGAAAKQRYKVVNTESGKESFRTEEEIRASKGKYQLVKGRPK
                     KKKDDESSSGESSKDDLELPEPEGSSDEDDLELPEPEDEGSDKKPEAPEAPKAPKKPE
                     APEAPKAPKKPKKPESQDEAKVEEAQRQFNALETALGSYRVDYEKSVSAVDAQAYEMD
                     IRRNEGAPAEEISALRDALAKSREELKEKRERLEADEERLVAAKKKLEKAKKWRDTAE
                     DRAQVKKEQLERKQQIAVLVDGYLRSEDQSEQTRKEVGLTTYREFSDAKVEQIKSFLK
                     DVNRDLANLPEGPSDEREAYEAVLDGVELVALRKGYRDIEITDRPKPGEMMRDLATVL
                     HKNYPGLEESLLGIGRGLEAGSGQKIKDVLGQLSNADITRIVGADQGGHPWEKMGDLM
                     LSNASKRRKKFARDWMVRAVTASLTLLDPLVQDSLKNAPNKKAALQGLQKSWSAGFLD
                     KVLKTEDGDEGSLDQDKMHLDAMKAFLKTKWSTIVGYIEEAAASMKGRVEAGKEAWAD
                     LKKKWGEAKTRMSTELDELQKKWEEGKKAATAMLKELEEKWGAAKDTAYLKFRAEELE
                     LQEEWLVLEPQLKDTIQELSFEAGEGPEKAYKVMRETESEIKMDLVFDAEKSLKKVEK
                     VVLELEKAKDKADARLDELREAAGEKEDETYNKLRQQERSLSERWSELRVGMREKIED
                     FQDLKDRAWDKAPATRDRLLKMEKKFMESKFRHFMKAMVNSNDMSPIDQGITHLTPMM
                     ASLITGSVYDLTPPDRVWELASS*"
                     /db_xref="GWB1_scaffold_2035_4"
                     /db_xref="A0A0F9KWH7_9ZZZZ"
                     /db_xref="sbh:SBI_01908"
     gene            403446..404213
                     /locus_tag="LSDeep1_scaffold_42_prodigal-single_471"
     CDS             403446..404213
                     /product="id=3256088 bin=GWB1_Spirochaetes_59_5 species
                     =unknown genus=unknown taxon_order=unknown
                     taxon_class=unknown phylum=unknown
                     tax=GWB1_Spirochaetes_59_5 organism_group=Spirochaetes"
                     /codon_start=1
                     /transl_table=11
                     /translation="MSDFLTRKGATQVTSDIDRIASLIQEQHVALGIPERVAKDFCYR
                     CDLVSDAVERRATTNEKASNESARVAAAVSKGDTVTFKIDGTNYTGKVDKVYGAEEAD
                     VSGIKPRHEGDSEATLPMRILKKKEANFPAEDIGEKKSGPLEKQPDESYMAGEFTQQE
                     NSELREKQQGGNLASPDKMATIKALMASVSELQAQIQGLVAEDEEAEAEEADAEGSKQ
                     AEDEEDEVEEESDEAASKRARLTQPSPKTTHGYNLFS*"
                     /db_xref="GWB1_scaffold_2035_5"
                     /db_xref="86110468"
     gene            404221..404736
                     /locus_tag="LSDeep1_scaffold_42_prodigal-single_472"
     CDS             404221..404736
                     /product="id=3256188 bin=GWB1_Spirochaetes_59_5 species
                     =unknown genus=unknown taxon_order=unknown
                     taxon_class=unknown phylum=unknown
                     tax=GWB1_Spirochaetes_59_5 organism_group=Spirochaetes"
                     /codon_start=1
                     /transl_table=11
                     /translation="VNRSALDYQVLARDFAVGDVVYVVRTPNSRGRISAVFQGIGMVD
                     VNFPTGTVRYPVEDLMLMDADAEVQPPSVLSDRVGSASSERVAQAFVKKAIYWASQDR
                     NYKATRSEQEGKRYACPKCGGSLKSMIYKREAGESQRLYGCSGDACGFLVKPSNIAGC
                     HLNESCDEGDL*"
                     /db_xref="GWB1_scaffold_2035_6"
                     /db_xref="86110469"
     gene            404736..407405
                     /locus_tag="LSDeep1_scaffold_42_prodigal-single_473"
     CDS             404736..407405
                     /product="Hedgehog/intein hint domain protein id=3256189
                     bin=GWB1_Spirochaetes_59_5 species=unknown genus=unknown
                     taxon_order=unknown taxon_class=unknown phylum=unknown
                     tax=GWB1_Spirochaetes_59_5 organism_group=Spirochaetes"
                     /codon_start=1
                     /transl_table=11
                     /translation="MAFRRFANARVTHPRISARGWGRVRTAAKKQGGPSPVAAENLAT
                     RASEILGQPFSPEQYLLSHATIVASVDTDEVPDIKLGQVKLASGKTIDRRWGGYYVKP
                     ECSDLINNNGDGWSRDVLLASYPTFIGGHNFQEHIQIEELSKGRIIDAAARDIGHSVY
                     VDILVATDRRHTQLVKDIESGKMGTLSMGCFLPGTMVSLADGTRIPIEEVQPGEMVLT
                     HKGNAKPVANQQIRGGDWKLRRIRAVGVNDELVATDFHPFFVFRAHETCACECGEELP
                     AYSESHGPQTTRAMTRRFKVGHDKRVFNPKNTYDLDEHRKRQSRMAEIKSMQMEEVRA
                     ADLKVGDFLCFPRAQFVELPGDGITTGKARLLGYFLAEGSFLKHNGKPCEVQFSFSME
                     EKDTFVSEVVELLQQEFPQANTPWVQDREDRTTCVVHVTGQEMVQWFLQHGGEYSHRK
                     RLSAEAMTWPAEMHKHLVGTWLNGDGWFTDRLAGSTASYDLACQLHLLMSRVGLFTRM
                     HAHIQGQAVEIRQVVNGGVVIKDEATGRFPTFGLHVGATDAVKLSGYCDKAPSSSTHK
                     SRELRVLDDVVMFPITSIEDDTYTGWVYDLEVEDDHSYVVEGVAVHNCTTETTQCTKC
                     GNVAVDDTDTCECIRYHKLDTFYDASGQRRVIAELCGHPSLGDTAGVVFIEASWVAQP
                     AFTGAVLRNVLTAPQAAKRSQTLQDVLGRPPTAWEDTSTRKVASVAFEFGDPSEEEEA
                     GPPEPPAPGPLDETKDKLKQKLIKDVRKDIEEDMDNTSPSDEPVVTDNTLQAYSRAAS
                     VLTRTATSDTDLINRLALLDAEYDRKAPRELYLAALHAGGKSFSENPTRYMLACQDHL
                     GTRLGLPQVKVLRRLGSYLSLLESHPHKISTGV*"
                     /db_xref="GWB1_scaffold_2035_7"
                     /db_xref="mjh:JH146_1548"
                     /db_xref="86110470"
     gene            407408..408688
                     /locus_tag="LSDeep1_scaffold_42_prodigal-single_474"
     CDS             407408..408688
                     /product="Putative uncharacterized protein id=3256192 bin
                     =GWB1_Spirochaetes_59_5 species=Neurospora crassa
                     genus=Neurospora taxon_order=Sordariales
                     taxon_class=Sordariomycetes phylum=Ascomycota
                     tax=GWB1_Spirochaetes_59_5 organism_group=Spirochaetes"
                     /codon_start=1
                     /transl_table=11
                     /translation="MSKRQRMTWTGEAEKVAAQPPANPRDDGWHPAHQSDDPGPHDYE
                     NGDTSKWKEDPTSGPYPNSQPPANPRDDGWHPADKAAASKEAAEQIRVAAEKKASKCI
                     RIAEALMPMESFNVIEDQALDFMDLPDSAVDATLDRLAKRGEDDEEDEEVEVEASAKS
                     AADRKIAELTNLVHSLANTVQSLKAGDDDDEEEAEVEAGKKAEVDPDEALLASMLAEE
                     KVASDPDETLLRSMLAEEDEEDEPEADAEASADEALLRSMLAEEDEEDEPEADAEASA
                     DEALLRSMLAEEDEEDEPEADAEACGEMGMADDLGMADMGMDDLMDEPEVEEMDMGMG
                     EDPMGLMDEYPMPENDSVLSSLFAEEARAEMGLESDTSASESIEKAATAQKPKPRKAS
                     KGPKTVGTQTRTASSNSDLESLWETAPDVSGVFS*"
                     /db_xref="GWB1_scaffold_2035_8"
                     /db_xref="mgm:Mmc1_1473"
                     /db_xref="86110471"
     gene            408881..409549
                     /locus_tag="LSDeep1_scaffold_42_prodigal-single_475"
     CDS             408881..409549
                     /product="id=3256195 bin=GWB1_Spirochaetes_59_5 species
                     =unknown genus=unknown taxon_order=unknown
                     taxon_class=unknown phylum=unknown
                     tax=GWB1_Spirochaetes_59_5 organism_group=Spirochaetes"
                     /codon_start=1
                     /transl_table=11
                     /translation="MALLGQASGAWTESSSALRILYVGVRNSVGILTDDAFTQTNPPI
                     VTATSTISSNVDTSLLGVLSGSVAFTRPDEGSNYIGGNAEGLATATHELHVRPLGLFI
                     NNAAGNSFENQPGAASGKGPYTSSQGTHASQLFETALIGDLATATGDQTGEDIVYTTG
                     ASLIASRNGYLMPAYNITDTETMDIATLSAEVEHGQTASTTIAILKMPSDSTQSEIVF
                     DQRI*"
                     /db_xref="GWB1_scaffold_2035_9"
                     /db_xref="86110472"
     gene            409564..410439
                     /locus_tag="LSDeep1_scaffold_42_prodigal-single_476"
     CDS             409564..410439
                     /product="Gp27 id=3256196 bin=GWB1_Spirochaetes_59_5
                     species=Bacillus phage G genus=unknown
                     taxon_order=Caudovirales taxon_class=unknown
                     phylum=unknown tax=GWB1_Spirochaetes_59_5
                     organism_group=Spirochaetes"
                     /codon_start=1
                     /transl_table=11
                     /translation="MSKVSNAVKQKIISEYIRTPAGRARLAASMTQPLRMRRDYSAVG
                     RKTFLVEELPDGALPIYDKDPEVTAYVVGEEGENILAIQKPRRVLFPLFEIASNPEIP
                     LTQIKERRFDMIERAQVLAKSQVQAAEDERVFAVLDAIAANGFDSVAGGTNADIPVIA
                     PISGAVIADAISLVERHDLHAARIFMNARDYADIRKFGRDILDPETQRELLRTGLMGT
                     MYGCQIITSRLVPVGTVYICCDPEMFGRIPVRTELTVLSADDPKARTIGFSVFENLGL
                     GAYNPRGLARLSITR*"
                     /db_xref="GWB1_scaffold_2035_10"
                     /db_xref="86110473"
     gene            410566..412719
                     /locus_tag="LSDeep1_scaffold_42_prodigal-single_477"
     CDS             410566..412719
                     /product="Uncharacterized protein {ECO:0000313|EMBL
                     :KKW46603.1};  TaxID=1618888 species="Bacteria;
                     Parcubacteria.;" source="Parcubacteria bacterium
                     GW2011_GWB1_56_8.;""
                     /codon_start=1
                     /transl_table=11
                     /translation="MRAILCPISAAELNDLYTNQKLTDQDIVTRLGQGATLKRVRAWR
                     KRFGIETLPRWSRNEIPPIEGKLRSMLVGSMLGDGRLVRRTHATHYTECHAANQEAYL
                     RWKADLWGPWVLPDAVKPVVWETGGQSYDGFRFNTVAHADLNPWQDLFYKGRKGWKRL
                     LPDVVDLVDEFALTIWYLDDGHAGWWPGISFGADEPSRQVAWAIFEKFGLKPRWQLSS
                     GKTGTFHMEREDTAHRFIELVTQHVPKCMNSKLADFGFQGPQYQVRQRLTRELLLDGV
                     SKEIPLRHMSRDLGVSVTAIKSALDRHEIEYATHVGRPKGKKVWLSQPLAPVTPSPQL
                     AEREVERMSRLVRGGLTTSQIADILQVSRSTVLLRLKEADVQLKTGPKTSLTVEASES
                     LLGSKYPDTGLWKGLGEVEQESWTADILEVLLKTEFPFPVPFDSEGAEKELARVKKSQ
                     VGITSWSPVGLRVCNSLFPNRFRALYKSRVSAWEGWHDEKHLRRAINFQLRVGDPVVP
                     RRVLRALTANCRTPSVFRPVVAKYIYETYCPAGGRVWDPCSGYGGRLLGALAAGVRYV
                     ASEIEPETVQGNLRLAELLGMSDQVEVHEARAEGFDPGPVDLVFTSPPYYNVELYGQA
                     VGQSSLQNPTFEGWVESFLVPVIQRAWDRLPVGGALVLNLTDVKEGRKVYPLVERTVQ
                     EAVGIGFTHEDTLAMPLASLNRRKGASEPMLVFRR*"
                     /db_xref="A0A0G1YT90_9BACT"
                     /db_xref="GWB1_scaffold_2934_27"
     gene            412795..413442
                     /locus_tag="LSDeep1_scaffold_42_prodigal-single_478"
     CDS             412795..413442
                     /product="N-6-adenine-methyltransferase (EC:2.1.1.72)"
                     /codon_start=1
                     /transl_table=11
                     /translation="VPEKPTILSLLGVGDTAPEEKVYGGGAFGRQSVSDLKDWGTPPH
                     FIAALLKLFPNGIDLDPCSNQHSLVPSRVNYALPETDGLRSTWNYPVVYVNPPYGRDP
                     QRGTTIKDWVWKCQASHERYGSEVVALIPVATNTAHWKEFIWGKAAAICFVAAPRFKF
                     YLGGREHTKGAPMAVAAVYWGARSRDFLEVFKGLGAVVIGASTSPASEPMLVFRR*"
                     /db_xref="csy:CENSYa_0617"
                     /db_xref="gwb2_scaffold_440_26"
                     /db_xref="32777454"
                     /db_xref="2.1.1.72"
     gene            413515..413787
                     /locus_tag="LSDeep1_scaffold_42_prodigal-single_479"
     CDS             413515..413787
                     /product="hypothetical protein"
                     /codon_start=1
                     /transl_table=11
                     /translation="METFLWVSPIPTYWDGGRKIRAAEGIRGCMDTSMKLLNFSVVPA
                     PTCEGCREPMLYLKRGTDWSCQNLKCSEVNKPVTSGVGGIISEDER*"
     gene            413784..414179
                     /locus_tag="LSDeep1_scaffold_42_prodigal-single_480"
     CDS             413784..414179
                     /product="hypothetical protein"
                     /codon_start=1
                     /transl_table=11
                     /translation="MTLNDLAGYLAEAQKDIKSDPHDSFMALYRLTKALNEELRDSPI
                     VARFEQPMMVMMTGALQGQAVFIPAHVVLVPRLVQSNDGIERGRGVCLKEAGGKLEFF
                     TQLEECFAEPPKSPTILIHKWMEGIIERA*"
     gene            414183..414737
                     /locus_tag="LSDeep1_scaffold_42_prodigal-single_481"
     CDS             414183..414737
                     /product="hypothetical protein"
                     /codon_start=1
                     /transl_table=11
                     /translation="MEIYNPEAMRWNTSTAFLHQPLLDMTPPEVKSGGVYALYYSGDL
                     EKYESIRGMGVPIYVGHSKNDISRRVWMGCKHVDDADNLNRQDFKLRVLLLPSEFTSM
                     IKDVLIERFHQPFWNRPEYKGFGGDCSPRVGWQATNWDKHHSGRQRALEYNRTGEDQT
                     LFEAKMADRFLQEEERLSLLGSSG*"
     gene            414777..415133
                     /locus_tag="LSDeep1_scaffold_42_prodigal-single_482"
     CDS             414777..415133
                     /product="hypothetical protein"
                     /codon_start=1
                     /transl_table=11
                     /translation="MSLRSKLIRLAHNNPDLRPDLLPLLKRTAGKVSIQLHRGLSVKD
                     SDGMSPLGEISQVAYLDERKSGSKASRAAVQVARENQRELESMSSGDQAVGFIESKVY
                     EMTGKHLRWQYIQTPM*"
     gene            415885..416250
                     /locus_tag="LSDeep1_scaffold_42_prodigal-single_483"
     CDS             415885..416250
                     /product="hypothetical protein"
                     /codon_start=1
                     /transl_table=11
                     /translation="MPDHIPSEDLTLDRIPDPDTCTEGEAWEFFHTFHAYTYWGGLEE
                     AFKSSDVAAEWQAKWLAEQDPEPEFYRYPEPLLDNLRTAVFLDCRAARHCEATGSLGL
                     KESLRAVRYWVRLATPSGA*"
     gene            complement(416231..417142)
                     /locus_tag="LSDeep1_scaffold_42_prodigal-single_484"
     CDS             complement(416231..417142)
                     /product="hypothetical protein"
                     /codon_start=1
                     /transl_table=11
                     /translation="MSKLPPELLQYEDWFERSARFYPNWTLTAAAAYFQNPDAPGRLS
                     DLSVAVRGLYMSLNDLTKAVHDKPAAIEIVWSNAAKAIKAMRLLASKADDVVSDAMKM
                     SDFPLVFAKQKGRLHNRLKGIVADYTKLIAPLGAVGVPLARTATLESLRSATIRLASK
                     QPKGSAERRALLNVLKADDAETGWDVMLQTRKLVKDENLDVPDEYSQQVTLLKALKAG
                     DKVTITYHDSQRGGEVKTSRIVSMSWSDLKAEHPESFKKPQALLEAKGAGALKRGMLA
                     DFGRRDGVVWQGTMRMKIKAVIKLQKG*"
     gene            complement(417624..417860)
                     /locus_tag="LSDeep1_scaffold_42_prodigal-single_485"
     CDS             complement(417624..417860)
                     /product="hypothetical protein"
                     /codon_start=1
                     /transl_table=11
                     /translation="MSDLRTKLIRLASKQPKGSNERKALLAALSDNINVRLMEREIRQ
                     FMDRKLSVLEGAEEPVASAARDARIALAKLLGVL*"
     gene            417945..418268
                     /locus_tag="LSDeep1_scaffold_42_prodigal-single_486"
     CDS             417945..418268
                     /product="hypothetical protein"
                     /codon_start=1
                     /transl_table=11
                     /translation="MTTAFRSRIVRLAASYPSSSPERRSLLAVLLPSTFDVGDPVNVS
                     LQGGCVEGYVRAVTFTQGKVRYAVRAQAVLGDEDSWTTLHNLDSMLVSGRDGVRLDTE
                     MDNYS*"
     gene            418442..419092
                     /locus_tag="LSDeep1_scaffold_42_prodigal-single_487"
     CDS             418442..419092
                     /product="Uncharacterized protein {ECO:0000313|EMBL
                     :KJR41855.1};  TaxID=1609970 species="Bacteria;
                     Nitrospirae; Nitrospirales; Nitrospiraceae; Candidatus
                     Magnetoovum.;" source="Candidatus Magnetoovum
                     chiemensis.;""
                     /codon_start=1
                     /transl_table=11
                     /translation="MSIPSSLRVALRHLESKQVRLTGGDRAQYQAQIWEMYQETYRRI
                     GMSISSAAELLRYPVWEVERGSDGGIVAFNVFKTTSFGLKSALIGHDGSPEGKSAAVH
                     GMRTKFKQSGVYGEVSHKVRDIVLSAGAPVVCSNQASAILGKPTTATGPITYTRSLSG
                     VGVVEKTLVGRPRGVETTSARNPYCPIGDQQVAASFEDDTCDLDSHYCDLMISSLM*"
                     /db_xref="A0A0F2J376_9BACT"
     gene            complement(419059..419544)
                     /locus_tag="LSDeep1_scaffold_42_prodigal-single_488"
     CDS             complement(419059..419544)
                     /product="Alpha/beta hydrolase family protein n=1 Tax
                     =Idiomarina sp. A28L RepID=F7RZD3_9GAMM"
                     /codon_start=1
                     /transl_table=11
                     /translation="MILFLHGLESGPHGSKYQALQRRFGDVEAPDFRGLADIEDRYTK
                     LEALTKGETGLLLVGSSFGGLLAALMADRCPERVAGYVLCAPAVQYDIAKKVTSTPEH
                     AIILHGREDTVIPMAASEDFSIKHKIPLLGVDDDHRLQASASLIVALTRYIKDEIIKS
                     Q*"
                     /db_xref="UniRef100_F7RZD3"
                     /db_xref="F7RZD3_9GAMM"
                     /db_xref="dsf:UWK_01413"
     gene            419720..420181
                     /locus_tag="LSDeep1_scaffold_42_prodigal-single_489"
     CDS             419720..420181
                     /product="hypothetical protein"
                     /codon_start=1
                     /transl_table=11
                     /translation="MVRAKFRCMSVTRRIKDAEANLKPVIAKNEDWPNGCEENRQFWD
                     ATPAGELTLRFSSPAAVDLEPGPYFYIDLVEAEGEGTWKLWRVARTEHVQEVHFGLSW
                     NTHRLRLSNGEFQMTTGNKDAWKHFQSKQGSSWSVTLTEVAADHEGCPYTG*"
     gene            420227..421108
                     /locus_tag="LSDeep1_scaffold_42_prodigal-single_490"
     CDS             420227..421108
                     /product="Uncharacterized protein n=1 Tax=Insectomime
                     virus RepID=V5L5F9_9VIRU"
                     /codon_start=1
                     /transl_table=11
                     /translation="MGFSNQERINLLTKALAAGVLDANSVSVWYETFFPFRFINEANT
                     VWTELTTLLAYPAGNLTTARSNAATVPTLLQDLSATTAAVRLTEVTGTNGSTWAAHST
                     YGDTGTAVLKNWMLPQLIPQSSGSPSNGYSIRLFDGDPDAGGTEVSTSEGSTGSGDTK
                     TVGWIWNYANGMLLLSDDFKSSIADPYVMGFRYIGRTAQNIDDDLQILESTVTTVQSS
                     LATAESEIDTLQTEMSTAQTDIDAAEADIDTLQTEMDTAQTDITTLQTEMDAVELSVS
                     ALQQSSNGMVVRLVKGG*"
                     /db_xref="UniRef100_V5L5F9"
                     /db_xref="A0A088C4K6_9CAUD"
                     /db_xref="dsl:Dacsa_3463"
                     /db_xref="V5L5F9_9VIRU"
     gene            421110..423134
                     /locus_tag="LSDeep1_scaffold_42_prodigal-single_491"
     CDS             421110..423134
                     /product="Putative uncharacterized protein n=1 Tax
                     =Salpingoeca rosetta (strain ATCC 50818 / BSB-021)
                     RepID=F2UC88_SALR5"
                     /codon_start=1
[truncated: 568,608 more chars]
