# Supplementary material for: Clades of huge phages from across Earth’s ecosystems
Source: Nature. 2020 Feb 12;578(7795):425–31. doi: 10.1038/s41586-020-2007-4 (PMC7162821; doi:10.1038/s41586-020-2007-4)
Supplement: Supplementary file 6 — Genbank files for all genome. [file 41586_2020_2007_MOESM6_ESM.zip › genbank_genomes_SD-4/SR-VP_PHAGE_38_25.gbk]

LOCUS       SR-VP_0-2_scaffold_141_5191495_prodigal-single     214804 bp    DNA     linear   BCT NOV-13-2019
DEFINITION  SR-VP_0-2_scaffold_141_5191495_prodigal-single, contig.
ACCESSION   SR-VP_0-2_scaffold_141_5191495_prodigal-single
VERSION     SR-VP_0-2_scaffold_141_5191495_prodigal-single.1  GI:
KEYWORDS    .
SOURCE      SR-VP_PHAGE_38_25
  ORGANISM  SR-VP_PHAGE_38_25
            .
COMMENT     Data sourced from ggkbase. For additional details see
            http://ggkbase.berkeley.edu/organisms/405106
FEATURES             Location/Qualifiers
     source          1..214804
                     /organism="SR-VP_PHAGE_38_25"
                     /mol_type="genomic DNA"
     gene            375..602
                     /locus_tag="SR-VP_0-2_scaffold_141_5191495_prodigal-single
                     _1"
     CDS             375..602
                     /product="hypothetical protein"
                     /codon_start=1
                     /transl_table=11
                     /translation="MKIILTQTIELKNRHIRILKMMAHPRGSGIGWDYGIVGRVLDDL
                     ECWRLVKCAYGYGAELYHLTEQGKEALRQIQ*"
     gene            634..1704
                     /locus_tag="SR-VP_0-2_scaffold_141_5191495_prodigal-single
                     _2"
     CDS             634..1704
                     /product="Uncharacterized protein n=1 Tax=Clostridium
                     clostridioforme CAG:132 RepID=R6JUL5_9CLOT"
                     /codon_start=1
                     /transl_table=11
                     /translation="MSDSARIIMTFKCDKACPGCANTYGSVMGKAQPLYSVRQLKNYK
                     NLVISGGEPMLYPERTLKLVQVLKKWVPQAKLFLYTAYYRNAGDIEKILPYIDGVNYT
                     VHKEANEKDIKEFYEFQQAIKKFPNKNFRLYVDAAIGDKVKIDQDAWDRAKVAPWMTE
                     PEMMASGGCPEDLFYLGTPEKKHKVPPAGPRPKGLSERIRFCECCNTFRLEESTPKFS
                     DIVWILTAVRMLNSGVPIDKVAVQAKVTPQKIRGKLRAAGFRQAPSGQWMVAESVNES
                     ADDLFSMPTTTEEDRNKENIKILKSQLSKEQEYLRVDRDRYLECLNGKPLKDRKTAQE
                     IRDGLILYWNVYLRGSRKLLGL*"
                     /db_xref="UniRef100_R6JUL5"
                     /db_xref="A0A0F9D204_9ZZZZ"
                     /db_xref="R6JUL5_9CLOT"
     gene            1717..3039
                     /locus_tag="SR-VP_0-2_scaffold_141_5191495_prodigal-single
                     _3"
     CDS             1717..3039
                     /product="Transposase, IS605 OrfB family n=1 Tax
                     =Prevotella sp. F0091 RepID=U2J6P5_9BACT"
                     /codon_start=1
                     /transl_table=11
                     /translation="MRPIEESEIFTNKITFCKNPIYLYLMTTKRIIKGYKFPVLPTEE
                     QKTFFAKSFGCSRFVFNHFLNARKEHYLKNGKGIGYNDTAKLLVELKEDKDTEWLNEV
                     NSQSLQQSLRQLDVSYQRFFKKISKFPSFKSKYDKQSFCVPQHFTFENGLLTIPKLKS
                     SIKINQHRPFGENHEICFLTISKTKTNKYFVSFIVEEDFIPKVKKTNKSVGIDLGLID
                     LMTFSNGKKISNPRIAKKYRKKLEYQQRQHSKKTKKSKNKERARVELAKTYEKIHNVK
                     LDYAHKLTTDIVKNHDIICMEDLSITDMMKDHRKARSMQEVSWYEIVRQLKYKSEWND
                     RKFIQIDRWFPSSKTCNDCGYINQSLKEGDREWDCPICNIHHDRDYNASLNILKQGLS
                     GLGTKSDSKQKRGEALRMVSGKTERVIKSMNHETKKLRCIGETPTSLA*"
                     /db_xref="UniRef100_U2J6P5"
                     /db_xref="U2J6P5_9BACT"
                     /db_xref="cni:Calni_2077"
     gene            complement(3104..3538)
                     /locus_tag="SR-VP_0-2_scaffold_141_5191495_prodigal-single
                     _4"
     CDS             complement(3104..3538)
                     /product="hypothetical protein"
                     /codon_start=1
                     /transl_table=11
                     /translation="MVIFILRYKIGGATGNRTPISRLQIWRITVIHDDPEIGATGPIR
                     TGKEYKILSLAVVPASLIHGSAIQINISENLKMSMTYLEIVDYQLNKVVRVGGFEPPV
                     SSSRSLRFPKLSYTLMVGDTGIEPVSIRCHRIVLPIYQSPIQ*"
     gene            3113..3186
                     /locus_tag="SR-VP_0-2_scaffold_141_5191495_prodigal-single
                     _trna_1"
     tRNA            3113..3186
                     /product="Val"
     gene            3188..3264
                     /locus_tag="SR-VP_0-2_scaffold_141_5191495_prodigal-single
                     _trna_2"
     tRNA            3188..3264
                     /product="Pro"
     gene            3434..3509
                     /locus_tag="SR-VP_0-2_scaffold_141_5191495_prodigal-single
                     _trna_3"
     tRNA            3434..3509
                     /product="Ala"
     gene            3924..4000
                     /locus_tag="SR-VP_0-2_scaffold_141_5191495_prodigal-single
                     _trna_4"
     tRNA            3924..4000
                     /product="Leu"
     gene            4164..4505
                     /locus_tag="SR-VP_0-2_scaffold_141_5191495_prodigal-single
                     _5"
     CDS             4164..4505
                     /product="hypothetical protein"
                     /codon_start=1
                     /transl_table=11
                     /translation="MEEQIVYICSYCQKEFPDVDASIIKAEKDRPDLRFSHGICKRHY
                     SDMLKQMGKNDEQIQTIITKAPTKVLDLKEHPELVKQYTEGRFTPEDYKKDQFPTELK
                     EAFKKRANIIS*"
     gene            4540..4881
                     /locus_tag="SR-VP_0-2_scaffold_141_5191495_prodigal-single
                     _6"
     CDS             4540..4881
                     /product="hypothetical protein"
                     /codon_start=1
                     /transl_table=11
                     /translation="MEDYICEEEDNRQYEKKYFCFDLDAEKEGDWLAFYTGETPDCAD
                     DCPPSSVYQELNDLLSSHIPNIDIGAAESMHIICEGDENIEQWPTLKNTVREILTDAG
                     WIELDGWDCRK*"
     gene            4892..5140
                     /locus_tag="SR-VP_0-2_scaffold_141_5191495_prodigal-single
                     _7"
     CDS             4892..5140
                     /product="hypothetical protein"
                     /codon_start=1
                     /transl_table=11
                     /translation="MRVKPGIIKKLNNRDHDLYEICNEYNAESVFFSGKPTKEELVEV
                     CKKEWWPLTEFGFCVSTPKEYIKKWIVVEPLHHVYTAF*"
     gene            complement(5125..5295)
                     /locus_tag="SR-VP_0-2_scaffold_141_5191495_prodigal-single
                     _8"
     CDS             complement(5125..5295)
                     /product="hypothetical protein"
                     /codon_start=1
                     /transl_table=11
                     /translation="MTPSVVDKAFAGLTSGGHNFPAFALRNNVVPPRFGLKFTEYTNI
                     HHIVGGSSQKAV*"
     gene            5442..5819
                     /locus_tag="SR-VP_0-2_scaffold_141_5191495_prodigal-single
                     _9"
     CDS             5442..5819
                     /product="hypothetical protein"
                     /codon_start=1
                     /transl_table=11
                     /translation="MKKFLLTLLLLVAIPLMAEETNVIKIIITINLTQPTPQVIVEPT
                     NSPVSVVVTNSFTDKQKLIMEINRMTEKIYDITNGYPDRFTDNSNDNTQFMINRLKDI
                     WETNYPIAISNLNLKKLELKKLK*"
     gene            5816..6076
                     /locus_tag="SR-VP_0-2_scaffold_141_5191495_prodigal-single
                     _10"
     CDS             5816..6076
                     /product="Uncharacterized protein n=1 Tax=Clostridium sp.
                     7_2_43FAA RepID=V9H267_9CLOT"
                     /codon_start=1
                     /transl_table=11
                     /translation="MSRYFVYVLLCYDNTLYTGWTTNILKRLSKHNSGRGAKYTRSRT
                     PVCIVYSEEMKSKSAAMKKEYRVKQLSRKEKARLCHIEEIII*"
                     /db_xref="UniRef100_V9H267"
                     /db_xref="V9H267_9CLOT"
                     /db_xref="hru:Halru_0028"
     gene            6073..6441
                     /locus_tag="SR-VP_0-2_scaffold_141_5191495_prodigal-single
                     _11"
     CDS             6073..6441
                     /product="hypothetical protein"
                     /codon_start=1
                     /transl_table=11
                     /translation="MITTLQEVLNGLKRLNEEELDEVGRACYNQVEKLDYERKRKLEK
                     SRAEIIKDFQGFGYEILDDAKFWKVMASGKGLGGYGMEIGRYNHSCHIDDTEFIVLLV
                     VNGREHFTESYADIWLEGPI*"
     gene            6486..6953
                     /locus_tag="SR-VP_0-2_scaffold_141_5191495_prodigal-single
                     _12"
     CDS             6486..6953
                     /product="hypothetical protein"
                     /codon_start=1
                     /transl_table=11
                     /translation="MRKVVISNGRKYLVTVPGGVDNEGVGPGSPIGSFWMVSFSGSWF
                     QVSAQFSSSATAVYVSQSVLTYQSNDLGIQLISCNDSHSYYCYLTGNPPTVTFVVSQS
                     AYTGSDQPKPNILLHSITDNNFYLMDLKNVGGTISTNFNPNPYSASMVYGLGY*"
     gene            complement(6947..7363)
                     /locus_tag="SR-VP_0-2_scaffold_141_5191495_prodigal-single
                     _13"
     CDS             complement(6947..7363)
                     /product="hypothetical protein"
                     /codon_start=1
                     /transl_table=11
                     /translation="MCLRTMRTKLKKAGFDQIGSGAFKSVFHNLQYPHWVVKVFNGRS
                     KWYYDHSTVSILPTDLKSYWLGNIFQSRRFVIQHHVRPNKRAWKRIDREIGGDSYRRF
                     DLYRGNCGYYKGNPVVMDYTDNLQSVPHPKYRWFVQ*"
     gene            7507..7580
                     /locus_tag="SR-VP_0-2_scaffold_141_5191495_prodigal-single
                     _trna_5"
     tRNA            7507..7580
                     /product="Met"
     gene            7584..7658
                     /locus_tag="SR-VP_0-2_scaffold_141_5191495_prodigal-single
                     _trna_6"
     tRNA            7584..7658
                     /product="Arg"
     gene            7667..8005
                     /locus_tag="SR-VP_0-2_scaffold_141_5191495_prodigal-single
                     _14"
     CDS             7667..8005
                     /product="hypothetical protein"
                     /codon_start=1
                     /transl_table=11
                     /translation="MEPEIVIYTITSLYLKDPDADHKFVRYKDQDYKSRLVGFYKTLE
                     KAQLCVNEDWAHFDECGYYNLIVIEGLWEGCYPGLGDNEWWYRHDYDNRQWVPCEKPK
                     FFSNTVNFYG*"
     gene            8014..8089
                     /locus_tag="SR-VP_0-2_scaffold_141_5191495_prodigal-single
                     _trna_7"
     tRNA            8014..8089
                     /product="Arg"
     gene            8149..8223
                     /locus_tag="SR-VP_0-2_scaffold_141_5191495_prodigal-single
                     _trna_8"
     tRNA            8149..8223
                     /product="Thr"
     gene            8544..8711
                     /locus_tag="SR-VP_0-2_scaffold_141_5191495_prodigal-single
                     _15"
     CDS             8544..8711
                     /product="hypothetical protein"
                     /codon_start=1
                     /transl_table=11
                     /translation="MLVVNHDPLISTTDINRVMILIQWATTNGYSVEVSHDGGNAGYK
                     PEMYFTIVKKL*"
     gene            8708..9091
                     /locus_tag="SR-VP_0-2_scaffold_141_5191495_prodigal-single
                     _16"
     CDS             8708..9091
                     /product="hypothetical protein"
                     /codon_start=1
                     /transl_table=11
                     /translation="MTDIEKRWRNTGLLEAFGHGSKEAEILAGNLQRCVNFLLTKIPL
                     IDVQHINDTLYLLLRDGDYETEYVAGFLLPIIVRLQMERNITTIDVKKLYYQFLSYRK
                     SWKPLCPCCGMDEEAEMCSDFVKDF*"
     gene            9303..9376
                     /locus_tag="SR-VP_0-2_scaffold_141_5191495_prodigal-single
                     _trna_9"
     tRNA            9303..9376
                     /product="Cys"
     gene            9435..10082
                     /locus_tag="SR-VP_0-2_scaffold_141_5191495_prodigal-single
                     _17"
     CDS             9435..10082
                     /product="hypothetical protein"
                     /codon_start=1
                     /transl_table=11
                     /translation="MTHSRATTIGMLKTWGKYRDRKSEIIPYVEGEDKVIISIKNSSK
                     DEFDNIIRLINNMGWFPSVYYLENQPKKYDYNTFIKLIESNYELLLEIKAKFDIQVDS
                     DTIDSIDELYHISPTVNEDKILKIGLAPKNKEKIATHPSRIYFAFDYKDAEFLAKDRN
                     FNQGKKHMTIFKVDMIELNKRRLIRFFKDPDFEGGIYTYENIPPQFISVEKRIEV*"
     gene            10578..10652
                     /locus_tag="SR-VP_0-2_scaffold_141_5191495_prodigal-single
                     _trna_10"
     tRNA            10578..10652
                     /product="Lys"
     gene            10654..10727
                     /locus_tag="SR-VP_0-2_scaffold_141_5191495_prodigal-single
                     _trna_11"
     tRNA            10654..10727
                     /product="Ile"
     gene            10779..11381
                     /locus_tag="SR-VP_0-2_scaffold_141_5191495_prodigal-single
                     _18"
     CDS             10779..11381
                     /product="Uncharacterized protein n=1 Tax=Escherichia
                     phage PhaxI RepID=G9IIM8_9CAUD"
                     /codon_start=1
                     /transl_table=11
                     /translation="MTKYDKIDWKKIQDAHNDGMSWNTITKTFSVCNAALAWGRKNGK
                     LHFRSNSESLKLVHSLGKVDYSVYRTKSFRKKMAKNGGYKENSGRCAHLTYLKKDGKE
                     IKIQGTWELKLAKFLDSIGIKWEKNRLGYKYLFEGKEKTYFPDFVLPDIDVYIEVKGY
                     QTSKDDSKWSQFPKKLLIVKRKDINDLDFWFENNLRSRSH*"
                     /db_xref="UniRef100_G9IIM8"
                     /db_xref="G9IIM8_9CAUD"
     gene            11726..11965
                     /locus_tag="SR-VP_0-2_scaffold_141_5191495_prodigal-single
                     _19"
     CDS             11726..11965
                     /product="hypothetical protein"
                     /codon_start=1
                     /transl_table=11
                     /translation="MVATRSLKSEAHVRFVQREPILIQRYTVSSSGTDCKSVAFGLGR
                     CNPVTVDQFRGIRLVEGWNIANVSTTVRFCYTAPM*"
     gene            11886..11959
                     /locus_tag="SR-VP_0-2_scaffold_141_5191495_prodigal-single
                     _trna_12"
     tRNA            11886..11959
                     /product="Gly"
     gene            12187..12384
                     /locus_tag="SR-VP_0-2_scaffold_141_5191495_prodigal-single
                     _20"
     CDS             12187..12384
                     /product="hypothetical protein"
                     /codon_start=1
                     /transl_table=11
                     /translation="MKDKTTYEEAVYVNPMGIDCEHCDYRDETVNMSLTERGKVLCKD
                     CIYHYRIMQVIKHSTEIFTVI*"
     gene            12530..12605
                     /locus_tag="SR-VP_0-2_scaffold_141_5191495_prodigal-single
                     _trna_13"
     tRNA            12530..12605
                     /product="Ala"
     gene            12800..12874
                     /locus_tag="SR-VP_0-2_scaffold_141_5191495_prodigal-single
                     _trna_14"
     tRNA            12800..12874
                     /product="Pseudo"
     gene            12964..13041
                     /locus_tag="SR-VP_0-2_scaffold_141_5191495_prodigal-single
                     _trna_15"
     tRNA            12964..13041
                     /product="Pro"
     gene            13131..13208
                     /locus_tag="SR-VP_0-2_scaffold_141_5191495_prodigal-single
                     _trna_16"
     tRNA            13131..13208
                     /product="Glu"
     gene            13723..13947
                     /locus_tag="SR-VP_0-2_scaffold_141_5191495_prodigal-single
                     _21"
     CDS             13723..13947
                     /product="hypothetical protein"
                     /codon_start=1
                     /transl_table=11
                     /translation="MDVEVSITPCEGVWTGALPVYHPNLESEQARPERECANPAVPAV
                     PAGTKEFKSSAGIRDNAKLIRNSKAISFRR*"
     gene            14074..14148
                     /locus_tag="SR-VP_0-2_scaffold_141_5191495_prodigal-single
                     _trna_17"
     tRNA            14074..14148
                     /product="Pseudo"
     gene            14369..14896
                     /locus_tag="SR-VP_0-2_scaffold_141_5191495_prodigal-single
                     _22"
     CDS             14369..14896
                     /product="hypothetical protein"
                     /codon_start=1
                     /transl_table=11
                     /translation="MRMLLRTILEDLSLDGSAISKGYTIKDIYHGTDTPFNRFLPKAK
                     KNVDAPDTTQVVYATDSEEEAKIAGHPASGKTVVMKLYGKMTKPFIVDAKGTDKRRSF
                     GKVGYGKLIKMAKDKGHDGAIIKNIIDFGDKPQTTYIFFNPKNVKFAGPTVDDNGQSI
                     PIEKRFDSSTDDLRF*"
     gene            14898..15197
                     /locus_tag="SR-VP_0-2_scaffold_141_5191495_prodigal-single
                     _23"
     CDS             14898..15197
                     /product="Uncharacterized protein n=1 Tax=Microscilla
                     marina ATCC 23134 RepID=A1ZMP4_9BACT"
                     /codon_start=1
                     /transl_table=11
                     /translation="MVMSTKMLHKQWRKDFRNGVFSRDNNFCKACGKSVQDAHHITDR
                     HEMPNGGYVLSNGISLCGDCHIKAETNQVGYSPKDLYILIKSSYEKAFVDSNNLK*"
                     /db_xref="UniRef100_A1ZMP4"
                     /db_xref="A0A0F9LCV2_9ZZZZ"
                     /db_xref="A1ZMP4_9BACT"
     gene            15238..15669
                     /locus_tag="SR-VP_0-2_scaffold_141_5191495_prodigal-single
                     _24"
     CDS             15238..15669
                     /product="hypothetical protein n=1 Tax=Bacillus sp.
                     10403023 RepID=UPI000287EA3A"
                     /codon_start=1
                     /transl_table=11
                     /translation="MVKYNSPSHEEIEQFQKFYDGGNSCQITANKFGWCKQTVMKYIK
                     VRKPKVTEEERRLRKVLKVVSWRQRTKKKLVDYKGGKCKCCGYDRCIWALDFHHLDPE
                     EKEFSITGKTISFERLKKEVDKCELVCSNCHREIEAGIRTI*"
                     /db_xref="UniRef100_UPI000287EA3A"
                     /db_xref="Q6KGL6_BPFO1"
                     /db_xref="oac:Oscil6304_2169"
                     /db_xref="UPI000287EA3A"
     gene            15671..15746
                     /locus_tag="SR-VP_0-2_scaffold_141_5191495_prodigal-single
                     _trna_18"
     tRNA            15671..15746
                     /product="Asn"
     gene            15912..15987
                     /locus_tag="SR-VP_0-2_scaffold_141_5191495_prodigal-single
                     _trna_19"
     tRNA            15912..15987
                     /product="His"
     gene            16076..16149
                     /locus_tag="SR-VP_0-2_scaffold_141_5191495_prodigal-single
                     _trna_20"
     tRNA            16076..16149
                     /product="Gln"
     gene            16336..16425
                     /locus_tag="SR-VP_0-2_scaffold_141_5191495_prodigal-single
                     _trna_21"
     tRNA            16336..16425
                     /product="Pseudo"
     gene            16459..18120
                     /locus_tag="SR-VP_0-2_scaffold_141_5191495_prodigal-single
                     _25"
     CDS             16459..18120
                     /product="hypothetical protein"
                     /codon_start=1
                     /transl_table=11
                     /translation="MITTDKILKEYFYRRDDGGAFFDTENYDDLHHFESFLIESGYIN
                     DVDKKQLNELFGASKMGGAVEKGAGFIKSKLTQIWKRIADIIKKGYRLIVSKFKRYAD
                     SIGTTIENHDVDDEFYVVIPGIEEPNLKDFEQASQEIQSTGKEGGLEEITSAETALKG
                     YYNEALTAFYVVKKNKTPVKVKVLSESIIYEHVETDDEMVVVQLENEKSAEVINIYDE
                     VARLDTQLKNASGTEYKNIKSDIEMASRDMADYLINIVGSDGGIILEVYLTGKKEMGI
                     SKADIRLKIKKGAKQCFRAWSLKMYQDRKVTLLNTSLRAVVESICGKEFLPKLDQMVS
                     SNVQFNRFKAIRQSAERIKNAHYDSTKKIPQTIDAAKVIKRLTKYALPLIQQVGQVMD
                     RRVHPSVLKNATELFNEAIRNIKSHPDDIKAVQSDIRIVRDIIGNGANPYVAEIVAKM
                     IQYCLKSGDTNREIFSRNLLRELGFSDKDTEFLMALVGPRQKKAGKSELVTEHPELDL
                     DNLKVDYKPGQTNFSLINEKTQDKIVQFTTKEAGGVTAVVKFDKE*"
     gene            complement(17947..18369)
                     /locus_tag="SR-VP_0-2_scaffold_141_5191495_prodigal-single
                     _26"
     CDS             complement(17947..18369)
                     /product="hypothetical protein"
                     /codon_start=1
                     /transl_table=11
                     /translation="MKLAIEDSKLELSGPIRVMETLGLNRKFRSHRQDFHLHPRLKCR
                     CLFVLAYGGVKWSRRWVLPPHEPVYKTGALLVEPLRHKLLFFVKLDDGGNTTGLFSSK
                     LNDLILSLFIDKRKIRLAWFIVNLEIIQVQFRVFSNKF*"
     gene            18411..18620
                     /locus_tag="SR-VP_0-2_scaffold_141_5191495_prodigal-single
                     _27"
     CDS             18411..18620
                     /product="hypothetical protein"
                     /codon_start=1
                     /transl_table=11
                     /translation="MANNTNKPLEAEVFNASNISIKRGLVRRLTTLGAFVYDPKPPKN
                     EPPDAAEWFPYKAPNGLRTVVFGGE*"
     gene            18637..18927
                     /locus_tag="SR-VP_0-2_scaffold_141_5191495_prodigal-single
                     _28"
     CDS             18637..18927
                     /product="hypothetical protein"
                     /codon_start=1
                     /transl_table=11
                     /translation="MKKKTQKAATYTISQLNKIASGNKGLVLIEYDNRIFTLDYFQML
                     EEGDDYYDPEDEAYQDESGKPFPLVAYVEEMGEHLPWFSISRIFVASEVGVK*"
     gene            18945..19268
                     /locus_tag="SR-VP_0-2_scaffold_141_5191495_prodigal-single
                     _29"
     CDS             18945..19268
                     /product="Cytochrome c class I n=1 Tax=Opitutus terrae 
                     (strain DSM 11246 / PB90-1) RepID=B1ZTY5_OPITP"
                     /codon_start=1
                     /transl_table=11
                     /translation="MKKLIVMLSVIGIATTLFAADANENWTKMCAKCHGADGKGDTKM
                     GTKLEIKDFTDAKYQATLKDDAMLKAIKEGVKDGDKTRMKATEGLTDDEMKALVAKVR
                     SLGKK*"
                     /db_xref="UniRef100_B1ZTY5"
                     /db_xref="vba:IMCC26134_09765"
                     /db_xref="88337530"
                     /db_xref="B1ZTY5_OPITP"
     gene            19275..19366
                     /locus_tag="SR-VP_0-2_scaffold_141_5191495_prodigal-single
                     _trna_22"
     tRNA            19275..19366
                     /product="Ser"
     gene            19546..19830
                     /locus_tag="SR-VP_0-2_scaffold_141_5191495_prodigal-single
                     _30"
     CDS             19546..19830
                     /product="hypothetical protein"
                     /codon_start=1
                     /transl_table=11
                     /translation="MIVAAPACIASLKSKSKSDYLNRKSNKQPTLEGRLKHPLSSREE
                     AIGQMIRNGDILTPLAEKILYRCQQAHDAEERNSKEQTVVVESELMGVNC*"
     gene            19862..19938
                     /locus_tag="SR-VP_0-2_scaffold_141_5191495_prodigal-single
                     _trna_23"
     tRNA            19862..19938
                     /product="Pro"
     gene            20115..20188
                     /locus_tag="SR-VP_0-2_scaffold_141_5191495_prodigal-single
                     _trna_24"
     tRNA            20115..20188
                     /product="Val"
     gene            20426..20599
                     /locus_tag="SR-VP_0-2_scaffold_141_5191495_prodigal-single
                     _31"
     CDS             20426..20599
                     /product="hypothetical protein"
                     /codon_start=1
                     /transl_table=11
                     /translation="MPQKKLKFECKGKRRFETKREISDFIIEITMEALQSYPSVKSYK
                     CKYCKGYHLTSAF*"
     gene            20602..20686
                     /locus_tag="SR-VP_0-2_scaffold_141_5191495_prodigal-single
                     _trna_25"
     tRNA            20602..20686
                     /product="Leu"
     gene            20725..21099
                     /locus_tag="SR-VP_0-2_scaffold_141_5191495_prodigal-single
                     _32"
     CDS             20725..21099
                     /product="hypothetical protein"
                     /codon_start=1
                     /transl_table=11
                     /translation="MIIYIIRAWAFVKSLLTKENLKKAYEWAKDLLSKRGESSLAAPT
                     DPTKLHWISFLEETPGVGSSMRLAFLIVVICVMSFWSVSAWDAVKLHKPLPDIPTNVV
                     MLTLGVGGSKMVQACWGEKTST*"
     gene            21524..21597
                     /locus_tag="SR-VP_0-2_scaffold_141_5191495_prodigal-single
                     _trna_26"
     tRNA            21524..21597
                     /product="Ala"
     gene            21655..21731
                     /locus_tag="SR-VP_0-2_scaffold_141_5191495_prodigal-single
                     _trna_27"
     tRNA            21655..21731
                     /product="Met"
     gene            21795..21877
                     /locus_tag="SR-VP_0-2_scaffold_141_5191495_prodigal-single
                     _trna_28"
     tRNA            21795..21877
                     /product="Pro"
     gene            21908..22051
                     /locus_tag="SR-VP_0-2_scaffold_141_5191495_prodigal-single
                     _33"
     CDS             21908..22051
                     /product="hypothetical protein"
                     /codon_start=1
                     /transl_table=11
                     /translation="MTLVIVAVLAAAAGFVGGVLFGRRNTAKVEKALADVQAAAAKAG
                     VKL*"
     gene            22208..22281
                     /locus_tag="SR-VP_0-2_scaffold_141_5191495_prodigal-single
                     _trna_29"
     tRNA            22208..22281
                     /product="Gln"
     gene            22407..23189
                     /locus_tag="SR-VP_0-2_scaffold_141_5191495_prodigal-single
                     _34"
     CDS             22407..23189
                     /product="GIY-YIG catalytic domain-containing endonuclease
                     n=1 Tax=Paramecium bursaria Chlorella virus OR0704.2.2
                     RepID=M1IKQ8_9PHYC"
                     /codon_start=1
                     /transl_table=11
                     /translation="MVKDETLTGIKIHHFYFMEEENTKRCPKCKRKQSYRNKSDFNFA
                     VLHNKLCQSCSKTGKQLSEETKRKIGEKSKLHPPAMLGKRHTQESKDKMSKAKVGENH
                     PMFGKKGKANPSFGKQLSEKTKEKISRALRGILHTPEQNRKIRLSTINLISQNKLNGG
                     QLFPRYDLWACEYFDKLNKEKGWNLQHAQNGGEYYIKELGYWLDAYDKEKNVIVEYDE
                     KWHNRLSRKNKDLIRQKEIINFIHPKEFWRYNEVDKNLIQIL*"
                     /db_xref="UniRef100_M1IKQ8"
                     /db_xref="A0A0F9BRE1_9ZZZZ"
                     /db_xref="M1IKQ8_9PHYC"
     gene            23291..23491
                     /locus_tag="SR-VP_0-2_scaffold_141_5191495_prodigal-single
                     _35"
     CDS             23291..23491
                     /product="hypothetical protein"
                     /codon_start=1
                     /transl_table=11
                     /translation="MFAWIKKIFVSEPPAEPKKVTVTFDIKPLEYHNQLFCKQHQSYS
                     GATPPITNCNTCWEYYAKKMKH*"
     gene            23500..23730
                     /locus_tag="SR-VP_0-2_scaffold_141_5191495_prodigal-single
                     _36"
     CDS             23500..23730
                     /product="hypothetical protein"
                     /codon_start=1
                     /transl_table=11
                     /translation="MSHGPHSYLKIKKGLQGKELGHGFWYNGFVKPATKLDKRKANRK
                     VRQASKRIEEDNDEDVPNGNFYKKLWGYWEWC*"
     gene            23737..23828
                     /locus_tag="SR-VP_0-2_scaffold_141_5191495_prodigal-single
                     _trna_30"
     tRNA            23737..23828
                     /product="Ser"
     gene            23889..24566
                     /locus_tag="SR-VP_0-2_scaffold_141_5191495_prodigal-single
                     _37"
     CDS             23889..24566
                     /product="Uncharacterized protein {ECO:0000313|EMBL
                     :KKL09919.1}; Flags: Fragment;;  TaxID=412755
                     species="unclassified sequences; metagenomes; ecological
                     metagenomes.;" source="marine sediment metagenome.;""
                     /codon_start=1
                     /transl_table=11
                     /translation="MIEKTNLNQDEIIKNYEEFLKFVGETFTGKRRENLLKMYSPEEL
                     GEELSIAPASMSEHFHYAFPGGYLLHIMRVIKASFGAKKLFEAMGADIDFTDEEMIFG
                     AMHHDLGKLGDKQMGSYYVPQDNDWKLKQGEQYKLNPNQQYMEVSDRAVFVLQQYGVV
                     MTWKEYLGIKLADGMYKEAAKAYLVHFKPEMYLKTTLPRVLHVADYICARGEYDMIQI
                     KGQQKLS*"
                     /db_xref="A0A0F9AK07_9ZZZZ"
     gene            complement(24701..26062)
                     /locus_tag="SR-VP_0-2_scaffold_141_5191495_prodigal-single
                     _38"
     CDS             complement(24701..26062)
                     /product="hypothetical protein"
                     /codon_start=1
                     /transl_table=11
                     /translation="MNLAPLAKQILVENEIKMEDASQEFRVSESGYEFLKNKIAKLNK
                     KAAKWNVPPLELKLNRVEEKDVAGQGGPFGATPHFKRKYYWVSILGDPPKVEGYTFIG
                     KVQHTPGGENILNVAPSSPIKNLPEIYRTAKGMCDVCKQNRERFNTFILRMDKEDAER
                     FPDKKIGDLVQVGSACLKRFLPGISVDTLIGYAQMIEMLRRYREGDEDYDDYEEYERG
                     GPNIFRSHVNTETLLAYIALVYTVRGEYIPKSKADFNKFPTSEEAVSVMFDRKGQTLV
                     SKKAQQNKVFVDQAKILAQKVSKWMKEQDFNTLGKNKPEMSNYFGNLNVVSHAPSISI
                     KNAPFLGGVFQSYLYWERRQAQAQNVGPKKYVGKIGERIFFNGLLKSQKAFPSQFGQK
                     TVILYKFEDLDGNNIQWWANTNLNLQDNQRYSMSGIVKKQEVDKWSQQPTTTIKNDRR
                     EKD*"
     gene            26232..26600
                     /locus_tag="SR-VP_0-2_scaffold_141_5191495_prodigal-single
                     _39"
     CDS             26232..26600
                     /product="hypothetical protein"
                     /codon_start=1
                     /transl_table=11
                     /translation="MALISTDKDDLMIKCSCHCHAIEFHFDDYDKECVPSIDIAIWSL
                     GQRPLKLGWRDRLRWVYYLLKDGELHGDDVILNEKDADHIVEFLTEKSKVIKERIQEF
                     EKNRVKRGIGFPDFEVKLDF*"
     gene            26602..26904
                     /locus_tag="SR-VP_0-2_scaffold_141_5191495_prodigal-single
                     _40"
     CDS             26602..26904
                     /product="hypothetical protein"
                     /codon_start=1
                     /transl_table=11
                     /translation="MKKKKCNYWYCQLAPSIVKFDKSLLPKQHKEFRRIFDEVWDHLI
                     AAETDLGVLNSKIEGTWPKDDEEDLPIGAHRVSEGYYTKVGEKLYWIYSIELNDED*"
     gene            26891..27196
                     /locus_tag="SR-VP_0-2_scaffold_141_5191495_prodigal-single
                     _41"
     CDS             26891..27196
                     /product="hypothetical protein"
                     /codon_start=1
                     /transl_table=11
                     /translation="MMKINRIMAKPKATKKTKVDAVPTPSPSQIESGELDWSPNQDVE
                     LYVVTRGGLRVSDNEYLTPDWPQAIQERDFWQRVVDRHPDGTKVKIEKYDKKKHRTY*"
     gene            27204..27629
                     /locus_tag="SR-VP_0-2_scaffold_141_5191495_prodigal-single
                     _42"
     CDS             27204..27629
                     /product="hypothetical protein"
                     /codon_start=1
                     /transl_table=11
                     /translation="MENKETVVSSTKDIKPSTKDESNLVSRMVEANELANDPEVVKET
                     FKYGNVPVVYMPTRAMMRPSLTPGLLEFIRKAKTVKEVESLLKRSVKFEHASPKTIRK
                     WEKAAAIRTIELNGSLKEPKTTPKKTVKRVRKIAKTKNL*"
     gene            27729..28082
                     /locus_tag="SR-VP_0-2_scaffold_141_5191495_prodigal-single
                     _43"
     CDS             27729..28082
                     /product="hypothetical protein"
                     /codon_start=1
                     /transl_table=11
                     /translation="MAKKKTIQQKIAPVNYILPSENGELKNFAQKFKIEMMEQIVGSI
                     EYALQNQLKSIEVFQFKNSDFVITLSEKDYLTNLDNIFSYYLTQEAYEYCPRVAQLQK
                     TIIGKSNINDEKQKR*"
     gene            28060..28803
                     /locus_tag="SR-VP_0-2_scaffold_141_5191495_prodigal-single
                     _44"
     CDS             28060..28803
                     /product="PhoH-related protein n=1 Tax=Parvularcula
                     bermudensis (strain ATCC BAA-594 / HTCC2503 / KCTC 12087)
                     RepID=E0TEE0_PARBH"
                     /codon_start=1
                     /transl_table=11
                     /translation="MMKNKNGETDIVNNRKDRSPVIPQRDKIKTQVKIKQLELNDKQK
                     KFMELVMDKAAKIVFVSGPAGTAKTFMAVFAALTYINERRVSDLIYIRSAVESSEAKL
                     GFLPGEADEKMAPYIQPLMDKLVELLPKSDIDVLLKEKRITAIPVGFLRGLNWNAKVI
                     ITDEAQNMTYKELFTLITRTGEFSKVFILGDPDQSDINGKSGFLPMISKFDDVESQEN
                     GIHVFRLTEDDIVRSGLVRFIIKKVKKTT*"
                     /db_xref="UniRef100_E0TEE0"
                     /db_xref="pbr:PB2503_09869"
                     /db_xref="E0TEE0_PARBH"
     gene            28833..29897
                     /locus_tag="SR-VP_0-2_scaffold_141_5191495_prodigal-single
                     _45"
     CDS             28833..29897
                     /product="Uncharacterized protein n=1 Tax=Kazachstania
                     africana (strain ATCC 22294 / BCRC 22015 / CBS 2517 /
                     CECT 1963 / NBRC 1671 / NRRL Y-8276) RepID=H2ANF7_KAZAF"
                     /codon_start=1
                     /transl_table=11
                     /translation="MSTVVNNEKVSQLVPMAPIDIAPGDLFFIADISNHESKKLAASD
                     LLVYVGLSASFIATHATTADTASYILGSGVNGNVASASFAIFSPSSSHALISDNATTA
                     SFALAFSQAATVSASYALQASSASFVSTASVSRNAFTASFLQFVPGNFNGSASYAVSS
                     SKADSSATSITSSFSSVSMVSISSSFASSATSADTASYTQTSQNGILSYGSALSSISQ
                     FAAGATITFPVDVNNLSASLLVHSTNSKFLINVTIQGGAQANSTTGKTGGALWRSSSL
                     GDIALLRCISGMTVLESGGSDNLYSISATYIDAPNLTPGTQVIYRGRAFNNFGSYYVN
                     TSAAGDIRGTSSLSVIEFVA*"
                     /db_xref="UniRef100_H2ANF7"
                     /db_xref="H2ANF7_KAZAF"
                     /db_xref="ooe:OEOE_1199"
     gene            29904..31973
                     /locus_tag="SR-VP_0-2_scaffold_141_5191495_prodigal-single
                     _46"
     CDS             29904..31973
                     /product="hypothetical protein"
                     /codon_start=1
                     /transl_table=11
                     /translation="MATTLQNKKASQLVFITPSEVMPNDLFYVVDVSAHESKKMTAAD
                     LSAYLNASGSLFAVHAINADTASFVLPGGITFIVPSASFASFAGSTLSSSWVSSSVSS
                     SHAITASFSLNGEIGNAQSASFLIYTGVPNGTASFALTSSLTFNTLTSSFLIYNGFNN
                     GTASYALTSQNVNHATSADTASYFNSVIGNVSSASHANIADNSIQAQTASFLKYNGVF
                     NGTASFALNVASVGSQLINYGIFLATTQSSHNSQIDDLLIHPSFTGSINTDIQAIGSA
                     TLFFTSSVVTNDSISLSITDRFSGTPQVIDTVPVFWNTTPIMDAWNTLLTGSMSIPFT
                     LLSQITSSGDYLVQVSSTPNVILNGNRTTRFSISSTSDGLFATSAQPIDFSYTPGTTQ
                     VIFYSGSTGPFTDSLAGIQATGSQYLTYIDLSNTTISSVSFTWKCYLLQTFKSSNDLF
                     LTSLNYKFPSSLITLIVNNCNLNSISNLSNTQLSYFDCSNNNLSSIPDMPQTQNYSMS
                     YFNCSNNNISSLPLLAPTMSVISCSSNPIANLPSTFPFGLNAIVCDDMPNLIFMTSTF
                     LNGIVSMSFQNNPLLQFWTVPFVSSMVSFNGSNSPIGAGGFPLPPVSMSTIILNTCGL
                     STLGGGSMDQIFSQSLVNAVNFQLYSGSIDVRGNGSPDVSTFNNYIIPLTGSAFGGTY
                     NWTLLYD*"
     gene            31992..32930
                     /locus_tag="SR-VP_0-2_scaffold_141_5191495_prodigal-single
                     _47"
     CDS             31992..32930
                     /product="KLTH0D05698p n=1 Tax=Lachancea thermotolerans 
                     (strain ATCC 56472 / CBS 6340 / NRRL Y-8284)
                     RepID=C5DGJ0_LACTC"
                     /codon_start=1
                     /transl_table=11
                     /translation="MNINIPISGLNDIFTIKSTDFIPIVFSGSAGELTTYRVSVNEFN
                     NWIEQSGSALSSSYALSSSVAFNAISTSYSLFATSASYALMASTASFISNALSSSHAL
                     SASFSNWATSASYALNALNSLTASYALNSLNSVSASLSSNSISSSFATSTANAFTSIS
                     ASLAQTASYAQSASQAITSSFSLSGNSFVKAFGTFTYQRTQVSNVQIINNYNLYSASL
                     QSAQSQANINPSSASYGNAHTWILYMANPLPTTNYTIITGMGGEPGTEFKEFTNYPWS
                     ARTTTAFSISLNMQGGGGFDDNVTEPTWFTIMVLHP*"
                     /db_xref="UniRef100_C5DGJ0"
                     /db_xref="C5DGJ0_LACTC"
                     /db_xref="hil:HICON_14020"
     gene            32989..33915
                     /locus_tag="SR-VP_0-2_scaffold_141_5191495_prodigal-single
                     _48"
     CDS             32989..33915
                     /product="hypothetical protein n=1 Tax=Verrucomicrobia
                     bacterium SCGC AAA300-N18 RepID=UPI000367ECE6"
                     /codon_start=1
                     /transl_table=11
                     /translation="MKDKLLPKTKFPLILGVSALLIALCAACFSVYGISTLFAGAAIS
                     AMIMASSLEIGKLVGTTFLYRYWHKCTKMLKLYLVASILVLMVITSLGIFGYLSAAYQ
                     KSSIEYGVTQDKIKIMDQQIAFSQKSVDTLIVLRNSQNTNQMNDRILSSPLVFKQFQQ
                     QIADTDNNIQLENKKKQDLIDKVNELKLGTASKKDVQTFKFVADALGMTLDNVARWFI
                     ISLIFVFDPLAICLILAYNVAVYRREDEDVYDKVPVVESSTEEKMRALLNESPPIQSK
                     VEPIITPKVEEKPQEMPKQTKGNTFFSSYFKR*"
                     /db_xref="UniRef100_UPI000367ECE6"
                     /db_xref="A0A0F9PZS2_9ZZZZ"
                     /db_xref="aol:S58_69200"
                     /db_xref="UPI000367ECE6"
     gene            34016..34153
                     /locus_tag="SR-VP_0-2_scaffold_141_5191495_prodigal-single
                     _49"
     CDS             34016..34153
                     /product="hypothetical protein"
                     /codon_start=1
                     /transl_table=11
                     /translation="MNQSDIDYIVKLLSNAIKHEDWEAVEEALEYMTEFQDDPSQFEE
                     E*"
     gene            34163..34474
                     /locus_tag="SR-VP_0-2_scaffold_141_5191495_prodigal-single
                     _50"
     CDS             34163..34474
                     /product="hypothetical protein"
                     /codon_start=1
                     /transl_table=11
                     /translation="MLIAVIVLLSILLIASIVGNYLLFKNAEFWRSINELNEKRLVDI
                     KGLVENVYADVKELDNKEWFQKDDEVGVVFEELIDIIKWFNDIVQNDEEVELGEPKER
                     K*"
     gene            34486..35376
                     /locus_tag="SR-VP_0-2_scaffold_141_5191495_prodigal-single
                     _51"
     CDS             34486..35376
                     /product="Uncharacterized protein {ECO:0000313|EMBL
                     :KKN37159.1};  TaxID=412755 species="unclassified
                     sequences; metagenomes; ecological metagenomes.;"
                     source="marine sediment metagenome.;""
                     /codon_start=1
                     /transl_table=11
                     /translation="MKKKKIQKRYVHKSIKKSKTIHKKKISKKKVVAQITKEFVIPAT
                     PIKKKRKRKPKTYSIDKMYFTADTQQAIIEYNKEEDKEKREIIYNTRIKYALEKLVEN
                     VFNTFGFSYFETGPLEAQKEAVTHLASNIDKYDPNRLNKKGEPCKAFSYFSVMAKNYL
                     IAENNKNYIRFGRQEHIGEDREENTIQLQCEDKHHKESEMNEFMRLMIEFWENNVGKI
                     FTKQRDLDIANAVIELFRQKDRIDAFNKKALYLYIREISSCKTQQITKVINKMKQYQS
                     NISRSYVNNGSINTESYMKV*"
                     /db_xref="A0A0F9Q3W2_9ZZZZ"
     gene            35411..35794
                     /locus_tag="SR-VP_0-2_scaffold_141_5191495_prodigal-single
                     _52"
     CDS             35411..35794
                     /product="Uncharacterized protein {ECO:0000313|EMBL
                     :KKN37160.1};  TaxID=412755 species="unclassified
                     sequences; metagenomes; ecological metagenomes.;"
                     source="marine sediment metagenome.;""
                     /codon_start=1
                     /transl_table=11
                     /translation="MDNDFELFRGKKFTDLCKDIYANQESRKEQIEVLISELRPLVKK
                     VEDAMIVVPLIKDYLNVSVANDEHLVRLAGIIQKIMTANAQTPDGSPVAMTDAERKEI
                     MEQVDAIKKQSETTIMVAKIKKDKE*"
                     /db_xref="A0A0F9PZS8_9ZZZZ"
     gene            35800..37482
                     /locus_tag="SR-VP_0-2_scaffold_141_5191495_prodigal-single
                     _53"
     CDS             35800..37482
                     /product="Uncharacterized protein {ECO:0000313|EMBL
                     :KKN37161.1};  TaxID=412755 species="unclassified
                     sequences; metagenomes; ecological metagenomes.;"
                     source="marine sediment metagenome.;""
                     /codon_start=1
                     /transl_table=11
                     /translation="MPYWKTSTGISTNNLDLHNLGGQGNSNATTPPEFHETEPGVVLD
                     IILDKDHSYFKKSPTSPGFTLDEDRTPKDVNGKKPLSTDPDFSWIGRALVRLMYSQKR
                     IEKDDCIWALPLEANISEYPLLNEIVCVTRQNGIYYYSRKLNQLNFVNANPDFTAELA
                     VGGFRASENSPIQGNRELQIDPSQQNNYVAYQGPQSKLNFLGSNGWAGVLGRYFLFNE
                     RIRPLKRREGDTIFEGRTGQSIRFAAYDDDRNKDVGDPNLPDYYRTGLNYTVNGVSYS
                     AGGGNPMILIRNRQRPIAPEGKQINNYPGTNVPPVTGTPEEKNAPGYILEDVNNDGSS
                     IHITSGLTENKFVTTCFKKMFGVGEEQPSFQPSEATKFSYPKLTGDQIVINSDRIIIS
                     SKSQEMFHFSKKRMAFVTDSEYTVDSQDQMIFTTNTKVVINSPAIYLGEYNQTAEPVL
                     LGQTTVNWLYDFCNWTLAHTHWYHHQHPDAQGGSTGDAYVPKTQTTVQDQALIRLRDI
                     LNTLLSRNVFTVGGGLAIGKNGGSIKNGVAPVSINTVTGAGVPGGFGGANRR*"
                     /db_xref="A0A0F9SJP5_9ZZZZ"
     gene            37492..38037
                     /locus_tag="SR-VP_0-2_scaffold_141_5191495_prodigal-single
                     _54"
     CDS             37492..38037
                     /product="hypothetical protein"
                     /codon_start=1
                     /transl_table=11
                     /translation="MKADKLKLVLRAIIKEEVKKAVAEEVNRAMGKVLVEMVKEIKNP
                     SLGQPITDAKPKVAPIKTKNPKLNSVLAETAENYTPLKRTGDSKISMADFLDGGDFDK
                     IGQEENVEIASQPVNDGTKIGFLKSIITENINVPSVLDKGADVPDILKGVFKKDFRSV
                     MKKMEEKDKAEGRLGLHGGEK*"
     gene            38046..38465
                     /locus_tag="SR-VP_0-2_scaffold_141_5191495_prodigal-single
                     _55"
     CDS             38046..38465
                     /product="hypothetical protein n=1 Tax=Actinopolymorpha
                     alba RepID=UPI00035F1457"
                     /codon_start=1
                     /transl_table=11
                     /translation="MATQALSPIGITVPIQDGNSGYFNQSFDTLTQTKNNIINLLNTR
                     PGERRMQPTFGSRLWNLIFEQNTQDLPEIAVNVVREDISAWIPNITVLDVTANILTND
                     QINKNTDIYRLYVAVQFMLNMTKQQDTVSITIDNLRM*"
                     /db_xref="UniRef100_UPI00035F1457"
                     /db_xref="A0A0F9T6N1_9ZZZZ"
                     /db_xref="aym:YM304_23120"
                     /db_xref="UPI00035F1457"
     gene            38469..40454
                     /locus_tag="SR-VP_0-2_scaffold_141_5191495_prodigal-single
                     _56"
     CDS             38469..40454
                     /product="T4-like baseplate wedge n=1 Tax=Stigmatella
                     aurantiaca (strain DW4/3-1) RepID=E3FJB3_STIAD"
                     /codon_start=1
                     /transl_table=11
                     /translation="MATSTPKSFQPQSKEVRYLNRDFSSFKDGLINFAKFYFPDTYKD
                     FNDAAPGMMFIEMASYVGDVLSYYTDYIFKEGMLFNTMERKNIIALARALGYKTKASR
                     GAAGTIVVSQLCPAIYQNGSYIPDDTFALSIKENMQVSNNGGIAFLTSEPINFAVDSA
                     LSPRIVTVFQRDATGVPVYFLLQKTLNVRAGKLVTKTFTVNSPVPFLKLPLDETNVLE
                     IIQVTDADNNIWYEVDYLAQEMVLYNTPNTNAFEGTLALFKGVVPYILKYLRTSRRFT
                     VDVAENNITSLSFGAGINGFADEIVNLSSQQVGVGLSNISNLNIPLDPSNFLKSDTYG
                     LAPSNTTLTVQYSVGGGFESNSPSNSIINIDALDIDNSTEGLTPDEVDLLNTVKTSLK
                     VNNNDATTGGKGPETNDELKLNAIAGFAAQQRVVTQNDYLTRVYSLPAKYGSIAKAQV
                     VTYNSLNVNQNQILVGTVNEQNVATVINNNTQNFFRKIAFDRSNPFAINLYLLSYDQN
                     HNLTAPNEALTSNLLTYLRQFRILTDGVNVIDGYVINIGVEFTITVFKGYNKKDVLSN
                     AITAVQNFFDIDTWEFSQAINLSSLRLEIAKVEGVQTVSSLTIKNLTPLTTNGGSYSP
                     VEYDIDASTKNDTIYPSLDPSIFEVKYPDKDIKGTVL*"
                     /db_xref="UniRef100_E3FJB3"
                     /db_xref="A0A0F9PZT3_9ZZZZ"
                     /db_xref="sur:STAUR_2604"
                     /db_xref="E3FJB3_STIAD"
     gene            40458..42437
                     /locus_tag="SR-VP_0-2_scaffold_141_5191495_prodigal-single
                     _57"
     CDS             40458..42437
                     /product="Uncharacterized protein {ECO:0000313|EMBL
                     :KKM90138.1};  TaxID=412755 species="unclassified
                     sequences; metagenomes; ecological metagenomes.;"
                     source="marine sediment metagenome.;""
                     /codon_start=1
                     /transl_table=11
                     /translation="MHHFIYPSQDTFINSDIKNNNNVLNFGLDEILRVGTQIVDIINF
                     SPTSDFLYATQSVSNWCVTLFTGHIDSGSFYGTSSFITGSASGSTNISASNSSGSYSN
                     FFGNVVDLSGKIVSGIVTGTNTVSVPKEIVTQSITENRALLQFDITAISQSIVTGDIV
                     NPLFTLKMKVARAEELPIVYSLTAFPISESWVMGNGYVSDGGSSTGASWTYRDFENGI
                     PWISSGATFVGTSVSEQFNYEVGDISMDVTSIVNDWLNQSVVNNGLVVVTSDVSTGLA
                     LYFFSNDSNTIYRPVLDVAWDDSIFSTQTASTSSVNILTHLAGFYGTVVNNAQLSGSI
                     SASFGGVGNLTIDINNTASGIVVGTGSMVGGSGSISIYGDIFGIISQSVIVELTSCAC
                     PANTFTSMSVSQSLLFSVFTDGPFSGSSFTAVWDGYHLSNGVVSGSWTSALLDGSVIS
                     SSNITLWPTIVSARLTSPYVDGDMVGSVSHTNSASYGIFQGTLIDDATSMISSVYLPF
                     SGSIFLVDTLYTGSVTVESSSLDAVDFSIPFVTIIQGLKPTLRAGNIVRINVFGREEF
                     PLKNFARSTQFSQFLTPKYLPSASYYSIKDNQTEEIVVDFDNSTKLSCDMNGNYFLLD
                     TTGLPQERYFRILIKTEQSGSTYTIDNGDVFKIVR*"
                     /db_xref="A0A0F9L9M7_9ZZZZ"
     gene            42439..42924
                     /locus_tag="SR-VP_0-2_scaffold_141_5191495_prodigal-single
                     _58"
     CDS             42439..42924
                     /product="hypothetical protein"
                     /codon_start=1
                     /transl_table=11
                     /translation="MANFTQDISNFTRFGTYNYQFDEVGNEILNTSSSIFQQNYFAFS
                     LTDLNYDQTKVLSFYDPIFTEFIKPVTQSVSQSVSFNDVQQQLSIAQSQNSQLQTQLN
                     ELVALSEQSSNSATQQAIKDIIISLRIQLGQGKVVGDFGLDFPYAPLPLAEQASNQSV
                     S*"
     gene            42927..48200
                     /locus_tag="SR-VP_0-2_scaffold_141_5191495_prodigal-single
                     _59"
     CDS             42927..48200
                     /product="Calcium binding hemolysin protein n=1 Tax
                     =Pseudovibrio sp. (strain FO-BEG1) RepID=G8PVD8_PSEUV"
                     /codon_start=1
                     /transl_table=11
                     /translation="MSIPYSTLGNITASLFSGSFLNDQDSTLFLVSQSMDAWFGLSAN
                     DVIEFAAYDPSDDSLITWATLNQDKTFSTNTITYLDSLNVPQSFNYSSLNNPFTQYKN
                     NSILVNPINDLSASGILGGSFKVSYAFTRDMAGSPAAPLSIKDISPSRTEIKLIPQGP
                     VTTQYTAFCEKKFSTRDVAPLLISITQKCPYDQVYSVISQVPKYQNGINFLKFAFFLP
                     DNGSVINFLKILYEDFIKYTSLSQDQIDVGFSPTQITRIQGIRSYFSNYLLTTLDNIS
                     DFNSIEQKFGQFVNVRLDQKFGQFRTTQEQGFKDARQFCYDFFFVYYYGVSVHPLQNS
                     HQQKYFSYLKNALNFGNNRYFTILNHDFLDERSSLLDPLTLVVKLSAALPNDLAIKDN
                     CWVSNFGMTPYVLTVVLQNPSLFQTIKISPANFGATSQFITPENVNKLYSQQDLNLKD
                     QVSNDVTLNKNIATLNTDYSNFQNFVVFSSIDTRLNIFENKMKTWTTLSASSVALDVK
                     YSSSLSTPTVYPYYASEKSSVQGQIDDLINSFDGYESYLFTGGNYAYSLASGSFISSS
                     YVVSQRELAQTFDKNNRDSLVSNTPEYILNDPNNSEYLTFLQMIGHNFDNIYTYIAAL
                     PIERQVKNEISSSIPTSTLQQMLSSAGWNVDDIIGSLNIDEVYLNSLNAPTYNILSAE
                     QRLQIIWNRLLVNLPGIYKSKGTEECVRLLLSCYGLPSSLITIREYGGTDYSEETKPT
                     YKLDEKTFLARFSGVSDYIEGPIPQSIQTVEFKFSVESPDTYVNRIYYPLFENISYPN
                     TDPYKDVWSIGLVKVPGQYAGQIEFRMESGSTGTKITSSVLPLFNGDIFSVMIRRDYT
                     DSDFDFTIDTNVVPRKYDLVVQRNEDGRRVFYSTSSAILLQQDNLTFAQYGRFRLGNG
                     RPGGQFVGTLDKLLIWDIPVDDSSWEEHVNDINSYGLSGSLVDQNLWVRLGVDYPLDL
                     YQNLNGSSSVWMDNQSPYYAIPDYYIGGLSGSINSASFAAAQTIIDTRWQAFYPTGSV
                     EIIVRNFPPVIGSAFSSSFNYTTCRFDSGSVYPYHYREFTYQQDIDSSKYGPNKFKNK
                     KIRKVNYEIEARLDVDDKSANIVNQTISGESNQIGFFIDPQDHKNKDIIRYIGRSGIM
                     DLIGDPSNLYSDRYYDLRNKNEEYNSVGDKQTLFNELLTLYKFYFDKSIFEAIKNVLP
                     ARANVFTGVVIEPTILERPKYQNKPISSSIMTEDYTSTIYPVTNFGAQGLWINFGVNY
                     FVNGVQTMTTQSMQSLIDTMPPNYTTEINLGGVTEPNVGYPDNLNVDSINDALDKIQF
                     SYFADFEHYPRLWESVGAPPGWPTDPIVGTTSQENFDDLFVIGPDQNGILRNTDPTST
                     GYNQGSHSIVYYIMKVWEKYSYYEKSGPYFHTDIPSENTYSSNSVYLYRYIAVSEPFM
                     RRYVYWYNLQPNLIPNSDPSYTWNGTQYIHKSSTFKGTPDQRVSNIYATGMTFFNPTT
                     FVLNFRNDNQYFEIVSGYPRNHYTHKLELFSKTQHSRFVNFNTNAIYIKGRNTINTTI
                     NTSGIEDGTFPVQSTNTSNVNVVNSTNVLQTGLGGVISTGGGVIIPSGGGTSTGGGSG
                     TNGGTQNPPSSVGGGGGCLIAGTQIMMADGTTKNVEDIKVGDLVKGYGYDAVSVLELK
                     PNRWDAYYIINNRLKITWEHPIMLDTGLLVMVRDLKIGDRMVRYDGVSEEITSITIVK
                     GEIPTYNFITNYNHLYIADGIVVHNPTVQKF*"
                     /db_xref="UniRef100_G8PVD8"
                     /db_xref="A0A0F9IWP9_9ZZZZ"
                     /db_xref="psf:PSE_p0144"
                     /db_xref="G8PVD8_PSEUV"
     gene            48256..48897
                     /locus_tag="SR-VP_0-2_scaffold_141_5191495_prodigal-single
                     _60"
     CDS             48256..48897
                     /product="Uncharacterized protein {ECO:0000313|EMBL
                     :KKM92344.1};  TaxID=412755 species="unclassified
                     sequences; metagenomes; ecological metagenomes.;"
                     source="marine sediment metagenome.;""
                     /codon_start=1
                     /transl_table=11
                     /translation="MAYIDNQTITVDAILTKKGRELLAQNGDLNITSFALADDEIDYT
                     LYQPNHPNGSAFYDLALRNTPVFEPVSDETQVMKYKLVSLNQGITTIPVISIAQDKIS
                     VSRDYTGDIIISPSTNPAYNLTLGYTAILGNKNAGVLVVNQANSVNSVSSTIPTFAGD
                     INTTSAQVVVGQSFRFIPNSSLGKTTSTTLTIIGNESGGSLSIEVTVTVPTAQ*"
                     /db_xref="A0A0F9LBU5_9ZZZZ"
     gene            48911..50059
                     /locus_tag="SR-VP_0-2_scaffold_141_5191495_prodigal-single
                     _61"
     CDS             48911..50059
                     /product="hypothetical protein Rm378p128 n=1 Tax
                     =Rhodothermus phage RM378 RepID=UPI000018F680"
                     /codon_start=1
                     /transl_table=11
                     /translation="MIFNVFDQTDIVAGRTTKVASGFWPGGSTFWSQSLFVDDFWALT
                     QSAATPSPAFGSSIYDVRRTAYYLNVFPSQNEYNNNDPYFSVAYGNFYGELGSGSFDL
                     DTGSILVFPPKAVYTQYKNLLLGTSNVQDQFNFKTGSSTTGYAPNDIFVLNFSTYKMK
                     NQIDPGLFEVTLTGSNGSFTFIDDSPFQTQTLNVYNIVRGTINAGSSVTPTYEGLGLF
                     YPLDGVVVFNAEAINRIVGLNNIAGVSGPVSVAIGNYNPNSTSTFGGVSTTANHKVFF
                     WSMQNANNTMKIRKTELVPSRQYFVRVKNRDFNYSNNPTYVFDGTEDNIHAKGTIRNE
                     DFISDPKTYVTSVGLYNDNNELVAVAKLSKPAVKSFDNELLVKVKLDF*"
                     /db_xref="UniRef100_UPI000018F680"
                     /db_xref="A0A0F9LFR8_9ZZZZ"
                     /db_xref="UPI000018F680"
     gene            50158..51297
                     /locus_tag="SR-VP_0-2_scaffold_141_5191495_prodigal-single
                     _62"
     CDS             50158..51297
                     /product="hypothetical protein"
                     /codon_start=1
                     /transl_table=11
                     /translation="MIKSLKKYQLKLTPFQATKNWELDNVFNDNLLLLEQTGSDGSDV
                     ALALEFLEYGDGSGFPETGSSCDIALEQQDADKVSFKEGQNITGIFYPDLDPKNLDGT
                     YKRLVYAQYKTAFYNDFRNPTEIWGVENIDFELSKTKRFLSPGIQVYEIPRLSFGDKI
                     VPQSITMYNRSSDNEYIVTDDGNGNLIAGTNLFSNVQEIGSHPNTFLDGENFSCSDYW
                     NSINGPSPAPPMPAVVHMTVGDVVFNFINAPSGWWLSEINSTQTDTVSIGSWTGDYSG
                     TFNVNGFYQVLISKTAGDAAAYYATGDGTNISHPVLILFNVGGGSGIYFLAYQPPQNT
                     QLIWYSGIGFAGSPTYDGHNLDLAGSASMWRTTDSAQIAVPIVLY*"
     gene            51307..53292
                     /locus_tag="SR-VP_0-2_scaffold_141_5191495_prodigal-single
                     _63"
     CDS             51307..53292
                     /product="Uncharacterized protein n=1 Tax=Shewanella
                     violacea (strain JCM 10179 / CIP 106290 / LMG 19151 /
                     DSS12) RepID=D4ZHB5_SHEVD"
                     /codon_start=1
                     /transl_table=11
                     /translation="MLKALNINDTLVTPYTATKDWHLSNSEDTDLILFEHTGSDGNPI
                     AVAVEFIDYGDGSGGPFVNNSCSLANEKQSLNKASFREGKKTTGTFFPDEPQNLDGTY
                     KRIVYSQIQGMFYNNYRDPTKMWGMEEIDFDKSQAKKFLTDKFVILDVPTIIMGEKIL
                     PNSVEINDTTSDNDYTIIDDGHTNLFIGTSVFSKQQELRSFGNQFISSSDGTCNGYFD
                     FNPPNAPLLNGTTISNGLFGTASLSWTQSGVVNGFSLEKSLNGNTFLTLAMFGNNSFS
                     YNDYPISASTNYYYRVYSFDSRGTSSYSNIVTESFRLLNQFQSAETWVNTGKTLPASI
                     CGQGAFVAGDTTYLIGGLLLQNGPSINNIWTSSLGDPSTIRDSELTFPITSSFPIVKR
                     YGNKIFVFNTTGEIYTASVSSPMTWGLAGSLPLYLYSPYIVTIGTKLYLFGGQLNNGI
                     VNTSSYTASMSDPTIWSTAQTITWAVPSYPATAVSSSYQGQCIIVNDTIWIHGGYNNI
                     DTLAESNEVYTASVSNPFSWGLANVNAGSTLVEMPKVVIGNYIYYVCGRTGNSEQSNT
                     YKIPFFNGNNVIGGLLYPFTLTAGAISPGHVKMASVVFSGSIYVYGGGSNIAGSGYPA
                     TYNTIYSCSYVDLGPTASVDTSTIAMADEPWHGALNY*"
                     /db_xref="UniRef100_D4ZHB5"
                     /db_xref="svo:SVI_1093"
                     /db_xref="D4ZHB5_SHEVD"
     gene            53331..56009
                     /locus_tag="SR-VP_0-2_scaffold_141_5191495_prodigal-single
                     _64"
     CDS             53331..56009
                     /product="hypothetical protein n=1 Tax=Flexithrix
                     dorotheae RepID=UPI000365291C"
                     /codon_start=1
                     /transl_table=11
                     /translation="MIAQIYNDGFGYSTTCFDVWAAVGNPQFLRYNPATSSLTYSGSV
                     EVYKYNINTDTHDKKAILYRHTDPNFAFLLASQSGSLDPSASLHTELTGAIPLTANLD
                     ISLEVGSYFTASEDGYGLAVDMFDTFLAVGCPYFSATYNIGSASYFFTGSGQVDIYDL
                     SRLDIDPFANRLLPTITGFGTSSGFITASVNVPAGQQYSSILLQSMNNSSPSNPWISI
                     NSVDVTNLGGATTIGTNYTLINNYNFRVIGLVGADPFLITVPSPSSVSSSFGYSVSIN
                     DNWLAVGSPYESGSIGEVFMFQKIAGAEPSWSFYQSLVVPTEINSGDNFGRSVSLNKA
                     LDFYSGSIVVGTGKSSGSKAYVYEFNGTLWNRKFTLSPDNSTVYPLTFYPTLPIESGS
                     FPNYYDSFGYSVAEYKDTIVVGAPTDRHIFEFSGSLPYDQGAVYFFERCSNRDKGYYL
                     SRKSYGNEKTIHENRLGHSVGVWGDFAVVGCPKTNMFSMSICYLRGTLFQQHYCDDTL
                     ENTLDGQFILYQHETGSLPDTTDLDWGIVNVYQVKKRLWNPYRQFGENTSICGEFITV
                     GAPMFIEGTQRVMDMTPTSGSFTGTLDDLGDIAGKAYIYNLKNLRENFYVGNVFYRNG
                     KLVVMSSGSAFDGLLQSSIDPNQYEYDINFKSKQVIFEKQIVCPIDIGEFNVSTNPTA
                     IVLPSSSYDINKNGKFDFQDCDVLLKYMMYKSTEPSGHPITEWSSSILNTNTDEEQSV
                     YNMYSASFTGTDDLFINNYSAINNALYTELDLNNDNKIDSNDMNILWKYFIYRLTQKN
                     YETYLVPNSQRKFLSDIIDFLNDRTLRGKAPLIHQNFLDYNRLSKDDLTGSYLAPYVT
                     TIGLFNGCDLVAVAKLGSPIKITPDFPYNFIVKMDF*"
                     /db_xref="UniRef100_UPI000365291C"
     gene            56042..56335
                     /locus_tag="SR-VP_0-2_scaffold_141_5191495_prodigal-single
                     _65"
     CDS             56042..56335
                     /product="hypothetical protein"
                     /codon_start=1
                     /transl_table=11
                     /translation="MPADNQTSLQTDLASRYANQKVGGAFDAKNVKQQPLPIAMNENL
                     FETNAKVATPVQGVSNFKGVANGVDYKEISQLAQGLKTTRYSDVAPAVVGTVK*"
     gene            56358..56864
                     /locus_tag="SR-VP_0-2_scaffold_141_5191495_prodigal-single
                     _66"
     CDS             56358..56864
                     /product="hypothetical protein"
                     /codon_start=1
                     /transl_table=11
                     /translation="MTVLGLDASTQIVGWAIQEDGIVQDAGFIDISKKDTNKEKGLLV
                     IETIEKHPLFSFIDHINLEAALSGFAGGFTSQQVIIKLSRWNAILEYMLTEKWNKPVV
                     LCNVNTMRKKVLGKARVKGIKPKEYVKQELPKIVKHLSKFDRLNKRGTWDKHNEDVYD
                     GIVCALYG*"
     gene            56833..57039
                     /locus_tag="SR-VP_0-2_scaffold_141_5191495_prodigal-single
                     _67"
     CDS             56833..57039
                     /product="hypothetical protein"
                     /codon_start=1
                     /transl_table=11
                     /translation="MTVSYAHFTVKCDRCKKIIDGCISSHFTGGFYTFDGWWEFMNKG
                     ERTLCDSCMFKDPRYIKIYGKLSM*"
     gene            57057..57965
                     /locus_tag="SR-VP_0-2_scaffold_141_5191495_prodigal-single
                     _68"
     CDS             57057..57965
                     /product="hypothetical protein"
                     /codon_start=1
                     /transl_table=11
                     /translation="MDLRNQRPGQTFQNLVNTDGNLLYDGSGSLISQLELTTSYAIYQ
                     VSYEISSSFASSSLSSSVLFGASSSIDINGNINFNGRAYIGNALTHSGLTFKNSSSAT
                     PYATNEVELTDTYLTFLPPIGAPSIGGTERRIYSDVAGNFTFDSLDNYSVTFINADSY
                     SFDNTVIAPLFKGTASFALNAIGGTGTTGSTTTAYFGGYAFSGSYFNYYTSSYTLTNA
                     DNGKIVSEASASAISYIYLTASLDSAFSCMVYQSGSGTLIVTGSDSSTLIRNRAGSTT
                     LAGQYAVASIFRAPNGDFVLSGDTLV*"
     gene            57975..58280
                     /locus_tag="SR-VP_0-2_scaffold_141_5191495_prodigal-single
                     _69"
     CDS             57975..58280
                     /product="hypothetical protein"
                     /codon_start=1
                     /transl_table=11
                     /translation="MPAGLPTMGGVLTVMNSTGSSVKTAFESYPNGEVEILFNDDGTH
                     NIGGAGRGWTTPLVCQITYRRTVAMDNFESFPTGSSLSASISGSGASSGWAGTYRAR*"
     gene            58284..59006
                     /locus_tag="SR-VP_0-2_scaffold_141_5191495_prodigal-single
                     _70"
     CDS             58284..59006
                     /product="hypothetical protein"
                     /codon_start=1
                     /transl_table=11
                     /translation="MSAIISSSNYPIGSGSNGGTVDQKVVLSNSSLARTMYIGNDWKS
                     IRMGLRLAFAGDSGGDLTTPINFFGLCSGTSSIYGDSFAKHAVGLEFKRDWTRTAAPS
                     YNPQVPGDMDMILALSGSADVHSAGAGGGVVSVYFYATASARNILFVDFTKQQSPTGS
                     VISCPQFFHNTVNAASDVLDSTFYTQLPQAIPTVPNHQMESLNLSLTTNESSGTLDTI
                     NITWGQTVPQMEIYDLAVYRFS*"
     gene            59060..59992
                     /locus_tag="SR-VP_0-2_scaffold_141_5191495_prodigal-single
                     _71"
     CDS             59060..59992
                     /product="Uncharacterized protein {ECO:0000313|EMBL
                     :KKN17105.1};  TaxID=412755 species="unclassified
                     sequences; metagenomes; ecological metagenomes.;"
                     source="marine sediment metagenome.;""
                     /codon_start=1
                     /transl_table=11
                     /translation="MLRQTQLLSLLDKVLKQNARLRKGNEAVYFCPFCNHYKKKLEIN
                     LDTQLWECWVCHARGRSIRSLFKQLRVIQFYYDELYQIIGKSRSHKPKETEEPSQILS
                     LPIEFQSLVTYSKSLEYACAYTYLKGRGVTKEDILRYNIGYCEQGEYAKRIIIPSYDG
                     NGNLNFFSSRTYNDNLYKYKNPPWSKDIIGFQLLINWGEPVTLVEGAFDAISVRKNAI
                     PLFGTTMSNMLKEAIVQNSVERVNILLDNDALKKAIEIYDFIEKLQVNEIDVHLIKLD
                     DKDPSVLGFEKVNEIINESKPFGFSDMIRLKMSL*"
                     /db_xref="A0A0F9NC82_9ZZZZ"
     gene            59989..60411
                     /locus_tag="SR-VP_0-2_scaffold_141_5191495_prodigal-single
                     _72"
     CDS             59989..60411
                     /product="hypothetical protein"
                     /codon_start=1
                     /transl_table=11
                     /translation="MKSLELNWIKNEDKSLVMPEVVFSSVSWAGGLYYHPEDMEVCIN
                     GKFYSLEFGLIEIGMTGIIESTLAHEWRHHWQFFHYGVPDDYLFSWPQEISVDEYDKA
                     LVKYFLSNPTEMDALRFQYKHSHIYEEWEKLLYKYLWH*"
     gene            60375..63614
                     /locus_tag="SR-VP_0-2_scaffold_141_5191495_prodigal-single
                     _73"
     CDS             60375..63614
                     /product="Putative DNA repair protein n=1 Tax=Acanthamoeba
                     polyphaga moumouvirus RepID=L7RD01_9VIRU"
                     /codon_start=1
                     /transl_table=11
                     /translation="MGKVALQIFMALKVLKTNIKKFTHVVHAADIHIRLTKRHDEYLE
                     VFSRFYEQVKKTPETTVVCLLGDIVHSKIDLSPECVQLAKDFIYACADIRPTILVAGN
                     HDANLTNRSRLDSLSPLVDAIKHPNLHYLRESGLYSLGNICFNNYSVFDNTDKYMKGA
                     DIPKIYRNEYEYFVALFHGPVNNALTDLGYQITSKCYPVEMFDNHDIGLLGDIHMKQD
                     LQYYDEKQDKPFVHYCGSLIQQNHGETIDKHGYSFWNLENREYTHVDILNDYGYFTAL
                     INKGVIDTDLTNIPKKVRLRFQCFESVATEVKAALTKVRNLAEVIEVSYVRLDSPNDK
                     ARISPIGSKIILGDLTDKDYQAKLITDYLNKKLGVTDKGFIDTVIDINNKTNMAVEKE
                     EFARNIRWRPIRFEFDNMFSYGENNSIDFTKLKDVVGLFASNASGKSSILSALSFCIF
                     DKCDREFKACNILNVQKMSFKCKFEFEINGVRYFIARGGCADKKGNVKVNVMFWKEEN
                     GEQIDLNGEGRRDTNEVIREYLGTYDDFSLTALSVQSGKNVSSFIEMGHTDRKDLLAQ
                     FMGLTIFDRLYNNANERFKNLAALLKDYRNDEFTKQLVTCTNGLEQSQKVFNHETKSL
                     SDLSDKITSTQGSILEETKKLIKVEGSIPPIAISEQKKTKHEKNVNLLTYNIGELEKL
                     HCNLENETNTIEAEVKKMEEMDISTNYKQYQEFVSKRNELQSTVEKKKVVVNHKLEKV
                     AKASSYEYDPNCQFCVKNNGEVVAEAADAQKSLESDRVELLKFIEELNGVKESISKTE
                     WSVSMNDTYTKLLEKRNKVKDKLASKLADLNKSKAQLKDAKEGVEKEEANIQLYNRNR
                     EAIIANEEIEVRIKDLNQKLANTNTEIKKKNKTLLELNGKITVFKTQIEEIKAKIEKA
                     KKIESEHKAYESYTQCVSRDGIPYEVISVTVPEIEREVNNILSQIVEFHAHFEVDGKN
                     VVPYVVYDDKKWVMSLTSGFEKFILSLAIRVALINVSNLPRPNFLVIDEGFGVMDAEN
                     LATMNTLFSYLKSNFEFIMIVSHLDTLRDMVDNHIEIKKENGFSKVNFD*"
                     /db_xref="UniRef100_L7RD01"
                     /db_xref="A0A0F9QVC1_9ZZZZ"
                     /db_xref="sgn:SGRA_0397"
                     /db_xref="L7RD01_9VIRU"
     gene            63647..65965
                     /locus_tag="SR-VP_0-2_scaffold_141_5191495_prodigal-single
                     _74"
     CDS             63647..65965
                     /product="hypothetical protein"
                     /codon_start=1
                     /transl_table=11
                     /translation="MALNLLNSYGKHGVSYGLLTKQANVIDSDYLSKYFVVSEFSPVL
                     TAGRNSVSFNGSSFLMPGSEIFIECLDSSTSNLFIEMAVTNNSAAITYPYKEATAFVF
                     AIHVYNDTTDGVGKLILYGTLIDGRTVKWVRNITVDKTQQNHSKVRFYNRPLLEVDPI
                     EVPILSTDTSNTLKSSVTFNGIAYGEAVNPIKDTIFPTVNRRNIDVDYRMTVINPLIV
                     YNTPSNLAINSQMKGATVSIIPTIIQAPLSIADIPISSSVIPYIISDVINSNTFKIID
                     PYLYSDGKGHQVVTNISSASLSVTYPYISYNNSTSSYLQSNINGTLITMRQSYADVTY
                     RNIRTFTGYLARHKVYRKSLLSNADFSIVADEPLFINELLQDNLTQNKYFDLLGKFYN
                     QDHINRYWFTSSNNLNLTQSANAYIDSMHMTSPQYNNLSGSDYLIVKNDSAFPRNAIY
                     VPFNDAEFQLTSGSSYDSNFMELLSGVQYIVQVSAVIQKDADETDARLEFYFTSSVSD
                     ATKDSNFTPTHGIKMATLLANQSGNTQRFFDNSLFFYTPSADLHGTMVIVPYRCQVYF
                     RYISFRVYGDDGFSPDVFTSRIPWPISVANETFQIKSELFDINHNLVYSDLNTVQNFD
                     PSGSSLIPFIPTGGGGFQPGSGDLIVSGSLYVSKSVIIDIGPVTILHGGLFVPNLGTQ
                     PRNSLISQSRFLTVREDSSFPGQISVTPVVDVGHNDRYLIISTASLGTSNIFVGNPVF
                     TRQALASQYNGSEGGHIYFDGGIKFEERPPGY*"
     gene            65980..68817
                     /locus_tag="SR-VP_0-2_scaffold_141_5191495_prodigal-single
                     _75"
     CDS             65980..68817
                     /product="Uncharacterized protein {ECO:0000313|EMBL
                     :KKM61072.1}; Flags: Fragment;;  TaxID=412755
                     species="unclassified sequences; metagenomes; ecological
                     metagenomes.;" source="marine sediment metagenome.;""
                     /codon_start=1
                     /transl_table=11
                     /translation="MGLQLFELIKHDLDPFLKKLFEGGAFGHLAHPFEELKMTFGEAK
                     EMVNNILSGKIEAYEKIDGQQISFSWKGGRLVGARNKNQLKEFGKNSLTADKMKDFFA
                     KSANVPSSVVNAFYQAMVDLENALSKIPDPTLKNMFQEGKRFMNTEIVAEETANVIPY
                     YKDYLVFHGLIEYDVNGNPIKQIDGSGKALENAVSEIGQTNQSKFQIKGPNRIVLKNF
                     SEMPQERSKFLSELKKIQGDMPDRATIEQGQEAWWKKFILNAAKEMGYKIPETILNML
                     SARWGRLEKAVNTIPKIVSQIDNDQFKKWVIDYDKNRHEQQYKENTLPYELFFLRLGA
                     EVLSNSSGFLTASPIKTVSDLAKGIQRDALKIKESKNVNDLNRLKVELERLEKIGKNK
                     IVGSEGVVFSQNGKLYKLTGVFQPVHRILSILKYRKPEEEPAKAPTTKKEYANPSVLD
                     IDAPENVIDTHNKFDQLKTESQSSLNLINVSKNPIDGTTKTTAIKENLRTMGDYDKDY
                     EMVYGRIQEAFMNNPDGKADFSLVPSDLLKNIWVTFAKYGRVDEEKILKIWNILKVTS
                     LKLIIYGKALNYKDPQFFYKDKMEDEETLAIRDKLVQYTHYTFTYQYENFSRLLKSCY
                     TADTPEELLMAVDRILNFVHDRGSMASYLVQGGKSTLDDIAHYKSKGIHLTGRLFEGE
                     LKEGGNVVYTNSPLENKYMDATVKNALKIWGLRKLKYEIVGSKYKPIMNDLDVAISTE
                     DLAKIIGSKPDDKVAFWSKVESFFKSHKPSDIPEPSFKVNKGLDQIHVSAPIVGQEGK
                     FIQVDLMLGDVLWMKDALSGAADSKYKALYRNLLLATIMTHSHENTKDPNVVKRYQIN
                     WKKGLQSVDLINKAGKIEKANIQTVYNNPNDLAAFLFGPGTTFNDISSFEKLFKLLDS
                     PNFRYKNKKTEIIDSFNDTLKSKGLEPINKE*"
                     /db_xref="A0A0F9LVH5_9ZZZZ"
     gene            68821..69432
                     /locus_tag="SR-VP_0-2_scaffold_141_5191495_prodigal-single
                     _76"
     CDS             68821..69432
                     /product="hypothetical protein"
                     /codon_start=1
                     /transl_table=11
                     /translation="MARRKWNYETIQQTLNGETPFIQVGYTPKAKKRKVGDEWVDTKG
                     RRWKKTENGVISVNQQADAIRELVRPRCSVCKKDVNLFGDRIDKKLFAKTGKCFECLE
                     CEETHLKLTGQYEKYENLKITRNKLSYLRDFKTNILESINYLRKDDSKLSLVSANGDI
                     TTWTGSQNKELLVEAEKDLAEVDKLIAEVEVMIDTMPQPIFKQ*"
     gene            69432..71081
                     /locus_tag="SR-VP_0-2_scaffold_141_5191495_prodigal-single
                     _77"
     CDS             69432..71081
                     /product="Uncharacterized protein (Fragment) n=1 Tax
                     =uncultured bacterium RepID=K2A359_9BACT"
                     /codon_start=1
                     /transl_table=11
                     /translation="MPNQQDIKEAIKELTKKCAEDPIFFMKNYVKIKTEDKGIVPFNT
                     YPFQDKMLQDFHDFNRIIILKSRQMGISTLIAAYVLWVMLFKEGKNILIVSIKESTAM
                     EIISKVRLAYEKLPPWLKNFAQGVKDMNKHSIRFNNMSMVLATSSASDSTRSFSASFV
                     IFDEAAFIDDIDELWTSAQPTLSTVADGKAIILSTPNGMGGFFHETWVRAEAKTNGFH
                     PIKLPWHLRPDRDERWHAAQLVDMGTKKFGQEYDCDFLASGNSVVDLMVLKEYEEGKV
                     KDRPDYGVKPPKDTRYGQELWVWKDPEKGRDYIVCADVARGDGADKSAFHILDVETLE
                     QVAEYQGFIDTETYGNRLVALATEYNHALLIVENATWGWAVLQTIVNLHYDKTFYSTV
                     DLKVLEVERQRTTKFNREEKQSTPGFTMTHPNRQLIINKIEAYFRERSIDIKSIRTIN
                     ELKTFIWEKGKAQAAEGYNDDLTMALGIGLWVRDMALRLREEGIVLTKSMIDSIRVNK
                     LEAKDIPKVYTGRSAMANGLTPWQMNTGRQGPPESLTWLLR*"
                     /db_xref="UniRef100_K2A359"
                     /db_xref="A0A0F9M795_9ZZZZ"
                     /db_xref="hau:Haur_0564"
                     /db_xref="K2A359_9BACT"
     gene            71129..71773
                     /locus_tag="SR-VP_0-2_scaffold_141_5191495_prodigal-single
                     _78"
     CDS             71129..71773
                     /product="hypothetical protein"
                     /codon_start=1
                     /transl_table=11
                     /translation="MNIWRNERGNWCRTCPSCKNSIEHRHDKNAKYYASHCSKQCKLC
                     ASKGKNNPFYGKKHKDESKRKMSVSAEKERKLRYSYPEARERLSISVKKSMNKPEVRK
                     KHINALHHSQWIKVKTDNGQLEMIEKWNKLGFNFKPNYQIKTDSDLFYIDGYDEEKNV
                     VLEYDSKYHDKSYQQKKDLVRQSRIIHILSPKKFWRYNKNQKSFRQIIGDTHYE*"
     gene            71766..73850
                     /locus_tag="SR-VP_0-2_scaffold_141_5191495_prodigal-single
                     _79"
     CDS             71766..73850
                     /product="Portal vertex protein n=1 Tax=Prevotella sp. CAG
                     :1092 RepID=R5PBR0_9BACT"
                     /codon_start=1
                     /transl_table=11
                     /translation="MSNPVLRPSDNRMSGEEIDVKQKSLYARLKQLFASGQIVRNVGG
                     KKIKVKDTSDLKYATDRNSLRDRYNRVRSTSYNAYSRDFSLSYQAARIDLFRDYDTMD
                     MDPIIASALDIYADECLTANEMGKMLVVHSEDDNIKEILNNLYYDILNVEHYLWSWVR
                     NMCKYGDFFVRLYISPEYGVYMIEPISAYNVERIENSDPLNKNYVKFQIRPTDTSQVE
                     TLEFFECVHFRLLSDSNFLPYGKSMIEGGRRVWKQLSLLEDAMLINRIMRAPERRIFK
                     VDVGNIPPQEVDAFMQKMQDKIKKTPYIDQATGDYNLRFNLMNMIEDYWLPVRGSDSG
                     TSIETLSGIEWTGIDDIEYVRNKMMAALKIPKAFLGYEEELSGKATLASEDVRFARTI
                     QRIQRVIISGLEQIAIAHLYAQGYRDDSLVKFKVELTNPSTIFEKEKISLWGEKVEVA
                     KNMMENKLFSKAWIYKNVFNLTPDDAGELLDQIVEDSKQLWRFKSIEEEGNDPAKPFQ
                     KINPKAEEGGPGGPPGGPGGPEGGPGGGPEEELAAAIGGPGGGPEGGGGPLQEAINKA
                     MAKHMQWLMMEGKPLHEKHGEHADDWERPSQAGEHDAREQHPFGEDPLGKLRSVSDKE
                     RNSPLAGKFKGGSPLTVDEIKKENMKRDRMLISLQAYLEKNSKKEKKELIKESEAGGS
                     KSILDESNILEE*"
                     /db_xref="UniRef100_R5PBR0"
                     /db_xref="A0A0F9MTF5_9ZZZZ"
                     /db_xref="mjd:JDM601_2563"
                     /db_xref="R5PBR0_9BACT"
     gene            73910..74563
                     /locus_tag="SR-VP_0-2_scaffold_141_5191495_prodigal-single
                     _80"
     CDS             73910..74563
                     /product="hypothetical protein"
                     /codon_start=1
                     /transl_table=11
                     /translation="MPHKEYKRNCVKCGKEMFYVSLDSMNHCKSGKCNYCANVIRGNS
                     SNRKGCHHTNESKKLISLSKMGVGQSLETKKKRSIIRKNLYKNPEEVEKLAKKVKAAM
                     RRPDVRKRHLDALHKSQWIKVKTDVGQLRLLEKWNKLGFNFEPNYQIHTDSDLFYIDG
                     YDKDKNVVFEYDSSYHNQFGQKKKDLVRQRKIVDILHPKKFWRFDSASKKFQNILEE*"
     gene            74566..75459
                     /locus_tag="SR-VP_0-2_scaffold_141_5191495_prodigal-single
                     _81"
     CDS             74566..75459
                     /product="Uncharacterized protein {ECO:0000313|EMBL
                     :KKL77559.1};  TaxID=412755 species="unclassified
                     sequences; metagenomes; ecological metagenomes.;"
                     source="marine sediment metagenome.;""
                     /codon_start=1
                     /transl_table=11
                     /translation="MKKMRHSKFRNTGILFELLTRQITADIIAGRDDSHAKELLFKYF
                     KENTELGREMRLYRFLLSEKIKGEPQAERFLSVIVEQRKKLSNSKLAKEKYELIKEVK
                     ELYPIDDFLKANIKNYRTLASIYKLFEDAASKDLKFDVKEVYQAKTCLVEHIIGKPRK
                     STEDEDVLKLYEEQNEEIRLLTYRMLVEGINKKYKELDDNQKSVLREYINNISNTNSL
                     GSFITERVNDVRTQLTTLSEKVKDSDVVKIKINEVIHQLDKVKPGKIVKDNQVMVVLL
                     SYELLKEIKKQVGDKNETITS*"
                     /db_xref="A0A0F9EU58_9ZZZZ"
     gene            75440..76666
                     /locus_tag="SR-VP_0-2_scaffold_141_5191495_prodigal-single
                     _82"
     CDS             75440..76666
                     /product="hypothetical protein"
                     /codon_start=1
                     /transl_table=11
                     /translation="MKQSHLKTLIKSIIKEVYGLTKQDRPGVMGFVNVEAVGGASKEL
                     AAYQMMKDALGNIINKGAPIIPKKDLLFHYLHRAGGAPYRAELDKVFFDADKFIKTGK
                     ISTIGDFERFVDYKIKVLGGVPHASVGEMTNPTGRYKDDMQSGVMSKKISGLTETEET
                     DEQSVSGGAGAYSTPFAFKKTKNEAMDRGDAQADFVARKIWGNDVSRVQYADEDRSGG
                     QYWVVVFKSGKTDVVRLTDRGNWYSIDPTTNKWIPVKGVLKKEEMNEISPFVAGAIGG
                     ALAGPFLKIIGRFIKALLNKGFGEIPMSEKTITWLFGLVRRMKGAHNISQKNIDELEQ
                     EVREAVKSGELKKIKDLTEWVNNQFRTMSEMTGTGAVAGYQTPFAFSKKKSGSQRAID
                     ATTKLGYKVVGPSPRV*"
     gene            76673..77302
                     /locus_tag="SR-VP_0-2_scaffold_141_5191495_prodigal-single
                     _83"
     CDS             76673..77302
                     /product="Putative uncharacterized protein n=1 Tax=Blautia
                     hydrogenotrophica DSM 10507 RepID=C0CM91_9FIRM"
                     /codon_start=1
                     /transl_table=11
                     /translation="MEQLSGIYSITNTTNGKIYYGSAKKFQRRWFVHKNDLIHGKHAN
                     QHLQKAWNKYGSSSFRFDIVEEVPEFELKQVEQQYLDWIKVMPKTLFYNISMSADCPN
                     RGMHLSEDTKKKISCARKGKFVGENCGMFGRVGSKHHFYGKHHSAEIRKRISESHMDK
                     KIYSFKNVMTKEIFTGVRRDFYKRYNLHAGNVCDVVNGKLHAYKDWILV*"
                     /db_xref="UniRef100_C0CM91"
                     /db_xref="C0CM91_9FIRM"
                     /db_xref="nop:Nos7524_3219"
     gene            77299..78438
                     /locus_tag="SR-VP_0-2_scaffold_141_5191495_prodigal-single
                     _84"
     CDS             77299..78438
                     /product="hypothetical protein"
                     /codon_start=1
                     /transl_table=11
                     /translation="MKRILLKELLNFTEQAPQPPPAPGQPAQPPVPAPTAPTAGESPT
                     PEAPAPTGEEPPAPEDPGEYDFTRDFKNFESTIEKSKQQAKKKFLDKMNQMVKDKKVT
                     VNASRGYGQPQKDYTIDKVTKASVDWYYNKNVVVLTDENGKEYFLTPGVNVKIEAAAA
                     AEPEAPEGQQGTEAPTAPPKQAAGGPPTTGTATQTGPQATGAQTTSPGEPSAQLAKPG
                     TTGTTPPPAGEKPEEEPAPEENPQQAALKKKKKMVPAPAMDEEVVEEEVKKLSADDVL
                     DVGNLFYMFIPDNIKNTKIDFRKYFKYGNSDSDGETWRSEYTFEVPAEIFGGQLDERD
                     FKLEAVDFFRHYSGPGESFSRGGVDVSKHGRYYVFKFYESGGLDI*"
     gene            78435..79067
                     /locus_tag="SR-VP_0-2_scaffold_141_5191495_prodigal-single
                     _85"
     CDS             78435..79067
                     /product="Predicted protein n=1 Tax=Chlamydomonas
                     reinhardtii RepID=A8J7I6_CHLRE"
                     /codon_start=1
                     /transl_table=11
                     /translation="MKQLLVDCITFDFVKDNLFNESVSDTSRRLIVKGILQRAGVKNQ
                     NGRVYPKEVLVREAKKYEENFIKERRALGELDHPEQAVVNLQNVSHNIVEVHWEGDNL
                     IGTVEVLPTPNGNILKELFKANIRLGISSRGMGTVKKDMTEGTDIVADDFDLIAFDFV
                     SNPSTRGAFMFPAGTINEGAKAPEMVKNPVTNKWEQVENIVRDILSEMGS*"
                     /db_xref="UniRef100_A8J7I6"
                     /db_xref="A0A0G0MB45_9BACT"
                     /db_xref="A8J7I6_CHLRE"
     gene            79068..79424
                     /locus_tag="SR-VP_0-2_scaffold_141_5191495_prodigal-single
                     _86"
     CDS             79068..79424
                     /product="hypothetical protein"
                     /codon_start=1
                     /transl_table=11
                     /translation="MKKSELKQLIKEIVQEVSIPQPSEEVKMFAKDISNKMSDRMRKK
                     GQTGYNDIEAVRQMIESKMTKEGWVKQSSSTATTEPYKKHPLLKHLQKKQKTMPKDRG
                     SMSHGPYGEYGPMSNY*"
     gene            79474..80463
                     /locus_tag="SR-VP_0-2_scaffold_141_5191495_prodigal-single
                     _87"
     CDS             79474..80463
                     /product="GMP reductase {ECO:0000256|HAMAP-Rule:MF_01511,
                     ECO:0000256|SAAS:SAAS00082324}; EC=1.7.1.7
                     {ECO:0000256|HAMAP-Rule:MF_01511,
                     ECO:0000256|SAAS:SAAS00043008};; Guanosine
                     5'-monophosphate oxidoreductase
                     {ECO:0000256|HAMAP-Rule:MF_01511};  TaxID=349123
                     species="Bacteria; Firmicutes; Bacilli; Lactobacillales;
                     Lactobacillaceae; Lactobacillus.;" source="Lactobacillus
                     reuteri 100-23.;""
                     /codon_start=1
                     /transl_table=11
                     /translation="MKDFLLSYDTVCLRPKHSKLKSRAEANTSLVFLGHSFKLPVIPA
                     NMKDVISLSNAGWLSLNGYFYIYHRFGSDHDVVDDNPDTVYFVKKANIERWPVISIST
                     GINEDSKKELMTIKALKRRVDFITVDVAHADHENIRPTMEYIKENFPDTKLIVGNVAT
                     KEGVEYLCRCGADAVKVGIGGGSICTTRYMTGFHLPTLQSVYEANEVMANNGWNIPII
                     ADGGAKHFGDVAKALTFGATMLMSGGWFASCIDSPAKIKDGKKIYRGSTSYELKGHHR
                     HVEGITIPLDEGLTYKERIDEIHDAITSQISYAGGTDLSAFDHVTWDRILPFH*"
                     /db_xref="B3XN83_LACRE"
                     /db_xref="lrr:N134_00380"
                     /db_xref="UniRef100_B3XN83"
                     /db_xref="1.7.1.7"
     gene            80477..80902
                     /locus_tag="SR-VP_0-2_scaffold_141_5191495_prodigal-single
                     _88"
     CDS             80477..80902
                     /product="hypothetical protein"
                     /codon_start=1
                     /transl_table=11
                     /translation="MKINIDEVESVLLKKKIEQTKVAEIVKELNEIVEELKNDPKEKQ
                     KWEYVIVLNDPDGLLKGKEIAGWCVQQHENSDAGLVLSKLSGAAKNQNESAKRKKNLI
                     TDMTELFENLKPKNLVKSKGIRIKTKELTRVIITDGKLV*"
     gene            80899..81162
                     /locus_tag="SR-VP_0-2_scaffold_141_5191495_prodigal-single
                     _89"
     CDS             80899..81162
                     /product="hypothetical protein"
                     /codon_start=1
                     /transl_table=11
                     /translation="MITADEASKLSEEKNLSITNQQRIDEEIKGINHWIDIAAKNGYD
                     QSSWFVPENITDTQVEEIVKSFKSRGFEAIDNSGIIRTWKFLW*"
     gene            81144..81344
                     /locus_tag="SR-VP_0-2_scaffold_141_5191495_prodigal-single
                     _90"
     CDS             81144..81344
                     /product="hypothetical protein"
                     /codon_start=1
                     /transl_table=11
                     /translation="MEVSMVTPQCHWFLCKEPSTYGGFCSEHGGITVIGAVVNHNEKE
                     RKTQKRSRTNDGKNKGYHKTYS*"
     gene            81307..81798
                     /locus_tag="SR-VP_0-2_scaffold_141_5191495_prodigal-single
                     _91"
     CDS             81307..81798
                     /product="Uncharacterized protein {ECO:0000313|EMBL
                     :KKL71588.1};  TaxID=412755 species="unclassified
                     sequences; metagenomes; ecological metagenomes.;"
                     source="marine sediment metagenome.;""
                     /codon_start=1
                     /transl_table=11
                     /translation="MEKIRGITRHIRNVEDNCLLLGEKLIISGEIDLGHRLISNGFVH
                     DASKFSGIEWDNMAPGQSCQEEGAKLKLKMAIHHHNSTNFHHPEAWSGGIKEMPDVYV
                     CEMLCDWKSRSEEFGTDLREWINDSATKKWNFTKEDEIYKKLMKYTDMLCDKPFEDLS
                     KIN*"
                     /db_xref="A0A0F9EBZ9_9ZZZZ"
     gene            81849..82439
                     /locus_tag="SR-VP_0-2_scaffold_141_5191495_prodigal-single
                     _92"
     CDS             81849..82439
                     /product="Uncharacterized protein {ECO:0000313|EMBL
                     :KFZ26324.1};  TaxID=1541960 species="Bacteria;
                     Tenericutes; Mollicutes.;" source="Mollicutes bacterium
                     HR2.;""
                     /codon_start=1
                     /transl_table=11
                     /translation="MNRIKPIRDITGQRFGNLEVLRMEQEPGRKDGQWFAICKCHVCG
                     REDYKARPYWVKGKYGSHTKSCGCDKTYFKQQTGRNSSKFKGYKEMNSYYLSNAKRRA
                     KKSEMDFNLNSKFLWDLFLKQKRKCALSGEDIKFSPTNHRRSEGTASLDRIDSNGGYT
                     KNNVQWVHKHINNLKMEFTQKEFFEWCKKVVEYNKL*"
                     /db_xref="A0A094IKN2_9MOLU"
                     /db_xref="GWB1_scaffold_1776_26"
     gene            82436..82789
                     /locus_tag="SR-VP_0-2_scaffold_141_5191495_prodigal-single
                     _93"
     CDS             82436..82789
                     /product="Uncharacterized protein n=1 Tax=Rhizobium phage
                     RHEph10 RepID=L7TM74_9VIRU"
                     /codon_start=1
                     /transl_table=11
                     /translation="MKIEPAWWANIYVGTYDKDEGLNINIDELKWVCQDYCDEIGYCV
                     SFTPTNFIYSHGDEPGVIVGCIQYPRFPKTNEENRRRALVLSEKLMKKANQCRVTIMM
                     PDDVIMLTKEGYENT*"
                     /db_xref="UniRef100_L7TM74"
                     /db_xref="A0A0F9CFD5_9ZZZZ"
                     /db_xref="L7TM74_9VIRU"
     gene            82789..82953
                     /locus_tag="SR-VP_0-2_scaffold_141_5191495_prodigal-single
                     _94"
     CDS             82789..82953
                     /product="hypothetical protein"
                     /codon_start=1
                     /transl_table=11
                     /translation="MMKYLRHSAGWWYYLTPNNHLYLLSNKERFSRRRRLKALKLSRA
                     HIKRLGLKVP*"
     gene            82950..83144
                     /locus_tag="SR-VP_0-2_scaffold_141_5191495_prodigal-single
                     _95"
     CDS             82950..83144
                     /product="hypothetical protein"
                     /codon_start=1
                     /transl_table=11
                     /translation="MKIEYQNDTLTLFIPRPRKLRARWSSEMNQDLEYFNALQKEEKI
                     ISVLTEQIDKYMEMGIDYFG*"
     gene            83186..84298
                     /locus_tag="SR-VP_0-2_scaffold_141_5191495_prodigal-single
                     _96"
     CDS             83186..84298
                     /product="Putative nucleotidyltransferase n=1 Tax
                     =Synechocystis sp. PCC 7509 RepID=L8L007_9SYNC"
                     /codon_start=1
                     /transl_table=11
                     /translation="MPNVVYLTKHGSQAYGLNNEMSDTDMKGICVPPREVEDNLFHRF
                     EQAENNAEIESQFGWLKNPKNPKFESTVYSLRKFMILAANVNPNIVELLWVDEADRFV
                     VEPVAVKLLQNRDMFLSSKAKFTFSGYAFAQAAKIERHRKWIVQGELSEPKRENFGLP
                     IVRARQLEEVFAFIKSEVERWNLSKFGLEDMDLNDLKETIWELLSNMSQVNVNWDNWP
                     QAYEAGVIKKLEAQFDLKDEVVELLNREALYKKAINNYKSWLKWKEERNPARRELEVK
                     SGYDTKHASHLVRLMRMGYEILTEGKVVVKRPDREEILGIKNGAWSYERVMEFASDTQ
                     KKLDEAYLKTKLPKSVNFEKVNALYHELYNEYHNCS*"
                     /db_xref="UniRef100_L8L007"
                     /db_xref="A0A0F9V2D0_9ZZZZ"
                     /db_xref="nop:Nos7524_5357"
                     /db_xref="L8L007_9SYNC"
     gene            84495..85121
                     /locus_tag="SR-VP_0-2_scaffold_141_5191495_prodigal-single
                     _97"
     CDS             84495..85121
                     /product="id=3917732 bin=GWF2_Lentisphaerae_50_93 species
                     =unknown genus=unknown taxon_order=unknown
                     taxon_class=unknown phylum=unknown
                     tax=GWF2_Lentisphaerae_50_93 organism_group=Lentisphaerae
                     organism_desc=gwf2_scaffold_392 has partial 16S"
                     /codon_start=1
                     /transl_table=11
                     /translation="MKVYLCGGINGLTDSECKDWREYSKTKLSNTLDPMRRDYRGRED
                     DCRNEIVELDKIDIDLSDALLVWYPKPSTGTDMEIFYAWEGGKQIYVVVPRESKISPW
                     LKYHSDYITESLDGAIAQIQFVDKTTKEKNALSEVLGQFSREMLYKMFEKQKRGVGGW
                     ADPSCLVGLKESLKEHIEKGDMIDVANIAMFIWNLEGNKYLKNLPKVV*"
                     /db_xref="gwf2_scaffold_275_35"
                     /db_xref="88965212"
     gene            85118..85348
                     /locus_tag="SR-VP_0-2_scaffold_141_5191495_prodigal-single
                     _98"
     CDS             85118..85348
                     /product="hypothetical protein"
                     /codon_start=1
                     /transl_table=11
                     /translation="MKRIFVYLLYLAMFVVFSIIIIQMIFSGNFLLVIGGISSSVILL
                     VIYGSLILREIMYWASRKPESDGWEDDLTNQQ*"
     gene            complement(85449..86039)
                     /locus_tag="SR-VP_0-2_scaffold_141_5191495_prodigal-single
                     _99"
     CDS             complement(85449..86039)
                     /product="Uncharacterized protein {ECO:0000313|EMBL
                     :KKQ97573.1};  TaxID=1618574 species="Bacteria;
                     Microgenomates.;" source="Microgenomates (Woesebacteria)
                     bacterium GW2011_GWB1_39_12.;""
                     /codon_start=1
                     /transl_table=11
                     /translation="MGENVILEYIYKHMKENLTVHEFSLKRIVENLGKIPSRGKLIEN
                     FEGEVQKLSPEQKTQLRERIANFNKYGDVLRCEVAIKELSQNLEEIANMAETYAMTEA
                     SDYFQQEVIRRDFKQMKGITKDFKKLAQECYGKLMQLNALYEDNGKLLERYFEVKSLD
                     EIAKAAGAPTEECAECGCEHPEDDHRMDQEEGGPVS*"
                     /db_xref="A0A0G0M070_9BACT"
     gene            complement(86024..86449)
                     /locus_tag="SR-VP_0-2_scaffold_141_5191495_prodigal-single
                     _100"
     CDS             complement(86024..86449)
                     /product="hypothetical protein"
                     /codon_start=1
                     /transl_table=11
                     /translation="MISLKEILHTVKEESKKGLTPVDNWNLLHATFLEDMDFKADGTY
                     HYSLAKPPILISHKKGVGFVLEDKLKEQIHTFKDFNELTEFFTKYEQEWENAPYKESE
                     DEKKRKELEKTEPRNKPNTVREDEKNSDVKDSVKKWEKM*"
     gene            complement(86453..87148)
                     /locus_tag="SR-VP_0-2_scaffold_141_5191495_prodigal-single
                     _101"
     CDS             complement(86453..87148)
                     /product="hypothetical protein"
                     /codon_start=1
                     /transl_table=11
                     /translation="MPSSTPKQQRFFQAVKRAKHDPSYGDKRLQKVAASMTDKDIDDF
                     AGSIAELRHKKTLLGILKDIVEPMYLEEAEESKVNPISKEFHVKEDFDQYIKRYIGQP
                     LSPKEMEAISTFKEVKPSRIERTEIWYENTDEFKNSTTTVVKKMKDGNQFSFNAFTKH
                     ESANPADQQADETPPAGPEQSTEPGAPEAAGVEAPPMEEEKDDIVVSKSPLFKDEIEG
                     GAILVEFLKKLDL*"
     gene            87312..88823
                     /locus_tag="SR-VP_0-2_scaffold_141_5191495_prodigal-single
                     _102"
     CDS             87312..88823
                     /product="MJ0042 family finger-like protein n=1 Tax
                     =Magnetococcus sp. (strain MC-1) RepID=A0LDP7_MAGSM"
                     /codon_start=1
                     /transl_table=11
                     /translation="MINSELLKEAIADAKAVRATALANAKAALEENFRPRFEAMFADK
                     LKEEAEEEEEGAMDEVSAPNQVHGAGGEAKGPKTKDVTKGQPKKGSAAKKDFKTIAVG
                     GSEGAAGSKAPAAKQSIVSETSEEEEGKAMDEQYEEEEGMKDEAGLTSEDLDEIIKEL
                     SAEVADDEEGEIPAPAPVAPPVEGEPEGEAPPMEAPPVEGEPEGEAPPMDVPAPEVDV
                     NAEPGSDVNVEAEPPAPAPAPEGDEQEEINLDELLAALNEEAEEDESMDEGKVPPQLA
                     KYVKGKKGEKEEDEEKEEMDEAVEDGVPSNVGGQDANVSTLGMGKKGPDASKKQLPGK
                     NHNIMGKGNIGGGAVAGKPAMEENTQLKEEINECVKTIEFLRGQINEVNLLNAKLLYT
                     NKLFKEFAQVLDDSYRMKIVESFDLTKSVREVKLAYALLAESLNFGTQVSAAKKVTAK
                     VAPRAVKQITEGLASAPVASTKPSATLITESVNEMANRFKKLAGIKAPVVAKK*"
                     /db_xref="UniRef100_A0LDP7"
                     /db_xref="A0A0F9MTW6_9ZZZZ"
                     /db_xref="mgm:Mmc1_3605"
                     /db_xref="A0LDP7_MAGSM"
     gene            88862..90646
                     /locus_tag="SR-VP_0-2_scaffold_141_5191495_prodigal-single
                     _103"
     CDS             88862..90646
                     /product="similar to major head protein n=1 Tax
                     =Rhodothermus phage RM378 RepID=UPI000018F68D"
                     /codon_start=1
                     /transl_table=11
                     /translation="MENIKSLLSSALNPQARLMQETRGLVTKWDKTGLLEGLKNDTEK
                     SNMAVLLENQAKQLIEEATSTGTSANSEQWAGVALPLVRRVFAEFAAKEFVSVQPMNL
                     PSGLVFYLDFKYGTDSARQIRDGRLAGSLSQSLFGGTGKKLGSTDDRVGGLYGAGKFA
                     YTINDKFITGVGISVAAATFEDINWLNNYYTQTAKSGSSDTIVNSISASYAAGQLFTL
                     QTTNLVTLTSADGNVFDLNAIRSFVPSPDADWSSSTTPFVCYFPSFTKEVTTGTLSSE
                     VQFVVSASNTPSSSYHLRVDYSVQPNDHDRGDFEDNPTLTDSGFVNTPGRSTSDTGLN
                     KDIGIPEVNLELKSEPIVAKTRKLKAVWTPELAQDLNAYHSIDAEAELTALLSEYVSM
                     EIDLEILDMLIVNVPALTTERWSAKINREIVPSGTSWAAVDTTVAGTGGYYTKATWYQ
                     TLGNKIQKVSNRIHQLTLRGGANFMVVSPDVATILESIPGYVVNTDGDQAKFAMGVSR
                     VGSFANRFQVYKNPYMTDNVILMGFRGNNFLETGAVYAPYIPLVQTPLVYDPVNFTPR
                     RGVMTRYAKKIVRPEFYGKVLVADLDTV*"
                     /db_xref="UniRef100_UPI000018F68D"
                     /db_xref="A0A0F9QC12_9ZZZZ"
                     /db_xref="UPI000018F68D"
     gene            complement(90701..91465)
                     /locus_tag="SR-VP_0-2_scaffold_141_5191495_prodigal-single
                     _104"
     CDS             complement(90701..91465)
                     /product="Putative I-TevI-like homing endonuclease GIY-YIG
                     family n=1 Tax=Acinetobacter phage 133 RepID=D9I6H0_9CAUD"
                     /codon_start=1
                     /transl_table=11
                     /translation="MVKSGVYKITNKVDGKFYIGSSSDTDDRWVCHKRDLRSGQHINP
                     KLQHAWNFHGEDAFVFTVVEVVKPKPQLLFERENHYLSTLKPYIREVGYNICPTAQGG
                     DNITHNPNRDDFIRKMKVINRGKGNGMYGKKHSSQTIKDMKNKSIGRYTLEWYIERYG
                     NRKGKKQFEKRRKMLMRRKINCTITPIPLMSFKGRKHRKNFRAHYNHTKIYFRNHWKD
                     FVKLIKSRKYSQRQLSIMLGIPRITLRAKTRRILGQ*"
                     /db_xref="UniRef100_D9I6H0"
                     /db_xref="D9I6H0_9CAUD"
                     /db_xref="bans:BAPAT_1290"
     gene            91548..91709
                     /locus_tag="SR-VP_0-2_scaffold_141_5191495_prodigal-single
                     _105"
     CDS             91548..91709
                     /product="hypothetical protein"
                     /codon_start=1
                     /transl_table=11
                     /translation="MKRSDLKFLIKEIVKENTQIQHGQLKMEMKQLEKTGRRMLDDFR
                     KTAQREIGV*"
     gene            91706..91966
                     /locus_tag="SR-VP_0-2_scaffold_141_5191495_prodigal-single
                     _106"
     CDS             91706..91966
                     /product="hypothetical protein"
                     /codon_start=1
                     /transl_table=11
                     /translation="MILNESNVEIEKLVKYLDSLMGEFGKKYPNSESLIKLIDFNENV
                     IAPWVERYLFLKEELDQADDEEMKNQILDWVNEINKYIKGSK*"
     gene            91968..93170
                     /locus_tag="SR-VP_0-2_scaffold_141_5191495_prodigal-single
                     _107"
     CDS             91968..93170
                     /product="Uncharacterized protein {ECO:0000313|EMBL
                     :KKM18223.1};  TaxID=412755 species="unclassified
                     sequences; metagenomes; ecological metagenomes.;"
                     source="marine sediment metagenome.;""
                     /codon_start=1
                     /transl_table=11
                     /translation="MAWKGDPKNPVPNFLQQSAQVSSEKLDSVNRAEQTRRDTDAQKD
                     FTVSLLDIDDAIKKHLIDLQLTVIDNGERIKVPIEYADPEKWKSIQKDGTWRDYQGKI
                     QLPVVVLKRVNSEKDPSLITFNRYLNYPVMKLYSQKNRYTKFSILMGQNAPTNEVYDV
                     QMPDHMIFTYHFIIWTEYVSQMNELVQRLNFETEDYWGELKGLRFRTKIDSFSHAIEL
                     QVDQDRMVKTEFDLMVYGYLLPDVIHRLQGNFATTQKRFTPKKIVMGATVVSTDFNMA
                     DLDPDKEKRRNLNYPNLRSDTVIPPAPVSFTGLEPEIHVGTIALSIWTFPAPQNSSDP
                     GVNGQISFDDEYYYIHSGGFWRRAPKVLVLAISTVIGEKKWLSFDNDYIYITGDLARI
                     PMSLFNLF*"
                     /db_xref="A0A0F9K7Z9_9ZZZZ"
     gene            93180..98345
                     /locus_tag="SR-VP_0-2_scaffold_141_5191495_prodigal-single
                     _108"
     CDS             93180..98345
                     /product="Uncharacterized protein n=3 Tax=Enterococcus
                     sulfureus ATCC 49903 RepID=S0NR54_9ENTE"
                     /codon_start=1
                     /transl_table=11
                     /translation="MPLTYNPKDVFIVQRNDSGSAFVETILRSTPNSVVLFDSHSLLT
                     TLTTKSFSDTIISQSLADFTASYALVAKTAQLVTSANTASFLLKGANIYLSQSAIHSD
                     VNASEPPYEPGQLYWDKADKTYAIDTDIAGVDIRIGQENIIRVTAGEFIPLGSAVYLS
                     GSVGGMPVAFLALADSGGTKSTLAGVSSTAILIGNEGYITNLGVLDNLNTFLFKAGDR
                     VYLSSTVPGGYQSSPPDDPFDKVLIGNVLVSDPTIGKILINISPLLALNNPYVGMIEV
                     PTFTDHGNQTFTVGAARGSFCTTMDGLGQIKTYTIPQATFSASIGTFAQYVLGIYNSG
                     SPVYSLTNNKSLIDEIQTIPVFSTITPVSIVNFVDWDAAGTLLANKQHLRLIQVNGAQ
                     RASGLILGTSGSYITLTSGSIWYGVKQQSLSEVNTSNTASFPLSFYSHTTGSWNTTAI
                     PTGRFINGQYDNGTNLQTLTSGSYVINYVYRTFSNRIILTLSDQFTNLNWAEIASPPI
                     PPSYFPDFTILVGRIIIQSGSVAPYQVNSLFDQVPFPPSEPPYHNGLQELQGGSGSTE
                     FYHISSASFAKISAGQLDSASYLNPGATLFVVSGSDGGLQSSYIEPYNLPTIPYNPNF
                     KEGRMFYDSDFHNWVYYTEQNFKLHIGKEVIFRIHNPFNTTLPVSTAVYLSGSTGGFN
                     LPDAFPAIADGTGLHANPVGIVRSNISSGSLGYVLTNGVIHDIDVDAFQVGDTLWLSP
                     TVLGGLQNSQPGSPSEAVRMGTCQQAGPSGSFFIRVITVPTAVNAYAGATILPTITNN
                     NDGTIVVSSGSVNLFSDESGFGSVVTFPLTEQTLSLITGSTNYIIANYNTGSPQWQLT
                     TDSTLNNGTTITRISQLNILTGIEAPWDIHEFDVGIVGLALANRINNKDEHLYGFQRE
                     SGLTLFTTGSNGHFGVTSGIIWYGPNSHTITDFNTTIPGNEAYHFFVQSSSIWNSHTQ
                     SIYDNTSFNGLGGLTPLAPDSWSVNFVYRIIADVDTDDVAIVLSSQQFSTELEASNNA
                     VPPNDLPSTITDFGFLVGRFIVQSGSFANTVVGSTFSPLFVPAVVTNHENLLGLQGGA
                     AGQHEHLTLLEYSNFQNATGTGVYVRQSGSILTGVNISGSITTSSFSSAARSASFTQT
                     ASFSQTASFANNSTATTLFTASIYFITASAAVLTTVFAGAATDISLIDNNNGTVTVSS
                     SSVNLFSDFDGNGAVQTYFLPSASFPVVSGSANYIIANYNGGTPMYQITTDPSIINQT
                     TIVPISVISNIRGEIRGYNYDNVGLALANRLNDRLSKTEKFTRQDGLSLFDTGSFIGV
                     TQGTLWDGATSIPVNSFDTHKWADSNPIVNENYFYHHTSSLPPTQFIVELDTTASNKW
                     VSNYFDDGTNLVPLSASWYVVNYVWRLVGAVSPDEDSSTVLGVQWQTLNEARNEAVPV
                     APTDVTELGILVGRAILQSGSSTPVLIESAFATQFQASTVTNHENLDGLEGGTVSQHY
                     HLTQTEYTGTGTGAFVRQTGGIIINAVFSGSASITGSITTASFAQDAALADSATSASY
                     SSVATTASWANNSPATTLFTASVYQITSSWSVFAVQTSVAASASFSSIARSSSFATNA
                     STALSASNALTASFATNASNAMTASYANGIPTIKSGIVASSSFQGAPRTASITFTTPF
                     ANNNYSVVVTGESSRTWTIQNKVSGSFQINANNNGAIANNTFWIAMTNGEFGS*"
                     /db_xref="UniRef100_S0NR54"
                     /db_xref="sha:SH0326"
                     /db_xref="107133502"
                     /db_xref="S0NR54_9ENTE"
     gene            98351..99238
                     /locus_tag="SR-VP_0-2_scaffold_141_5191495_prodigal-single
                     _109"
     CDS             98351..99238
                     /product="Cell wall anchor n=1 Tax=Streptococcus
                     agalactiae GB00202 RepID=S8TW81_STRAG"
                     /codon_start=1
                     /transl_table=11
                     /translation="MADQIFQVNSCSFQDVEASGSFRAGPNVTVDFRQASTVTGSFSG
                     PAQGLTGVSASFIIQTPTTTASWASNAVNANSAVTANTASFVAGGNVIGTVANATSAS
                     FATSASFANTFPKELFTGSLYQITASVANNSVTSSYALTASSLNTQQTAFLSSSATQT
                     GTLSALATNMSFIAWPGQIWSAAARVAAQSSNNRGMKYAISSSTPSGTVDLIQGWVNG
                     QTTAVTVQSSIQFTDVNVVEATSLHTNANVPSADSLWFTVANNGASPITLSVAIAVTN
                     TGDTVTAFAGSYLTANRVV*"
                     /db_xref="UniRef100_S8TW81"
                     /db_xref="A0A0D2E6T3_9EURO"
                     /db_xref="bam:Bamb_6156"
                     /db_xref="S8TW81_STRAG"
     gene            complement(99235..99666)
                     /locus_tag="SR-VP_0-2_scaffold_141_5191495_prodigal-single
                     _110"
     CDS             complement(99235..99666)
                     /product="hypothetical protein"
                     /codon_start=1
                     /transl_table=11
                     /translation="MIKLSSLISEKYKRYSTAHSDLIAIKHRASWAIDTEPWRGPHAG
                     AELHLMLQNKKPITSLSVPAEIEKFKPYIKSRRFIAKKTDIGMLIAQPNEAWRIKKIE
                     DLFNISSEEVNKSPRSRFLYHAKLGLLFGYSKEDILKFIKA*"
     gene            complement(99663..100202)
                     /locus_tag="SR-VP_0-2_scaffold_141_5191495_prodigal-single
                     _111"
     CDS             complement(99663..100202)
                     /product="hypothetical protein"
                     /codon_start=1
                     /transl_table=11
                     /translation="MKLKTIVTLLQEFYMPAGVPGASGMGSMTSRDTKLRPWPGSWDD
                     VDDWDGIKEGKGWFVYRESNNSDLKRSKATAYITEGDKPHKMWIEIKTGNLRKPNDTN
                     KMYRERVNKHSKKVMSAWMNAAKRLYNAPGYNEVGNKMSISWEDAFKEAINDPKVKQY
                     VDNSGNEDIVDPVNFTPRV*"
     gene            complement(100205..100609)
                     /locus_tag="SR-VP_0-2_scaffold_141_5191495_prodigal-single
                     _112"
     CDS             complement(100205..100609)
                     /product="hypothetical protein"
                     /codon_start=1
                     /transl_table=11
                     /translation="MNLIKENFQQFKSILQQIKNMIEKSSQKKHLHALVKKYNGEYML
                     EIRAYGLPMGSSHGAIELEDEFGEIIRFLQGKQWELAEVDEAMVSGKQFKYALFSFPQ
                     SNLRSKGDDEWDAINMDPGRSAPTGPTSGWAN*"
     gene            complement(100621..102657)
                     /locus_tag="SR-VP_0-2_scaffold_141_5191495_prodigal-single
                     _113"
     CDS             complement(100621..102657)
                     /product="Thymidylate kinase id=2060810 bin
                     =GWD2_Deltaproteobacteria_55_8 species=Ktedonobacter
                     racemifer genus=Ktedonobacter
                     taxon_order=Ktedonobacterales taxon_class=Ktedonobacteria
                     phylum=Chloroflexi tax=GWD2_Deltaproteobacteria_55_8
                     organism_group=Deltaproteobacteria"
                     /codon_start=1
                     /transl_table=11
                     /translation="MLLTGKFNRMNLCQLKQLVKKIIVEATSMNPLLLEKHYRPDGRK
                     IRSFVAVFRFNPLLEVLLVMDKKGRWTLPGGQLDVNETPEQAAKRELHEETHVDPDKI
                     IFWKTIEDDEKITHLFHALVPTTEKAKPGTDAKKTKWALVDDLDSAGEVKNFHKQAIH
                     SMRTKYRPGTIISQQMKEAMKLGLPVRLPIGFIMEGKKRTEDGYLIVMEGIDGSGKST
                     QAENLRKWLENKGWKVTVSKWNQAPHITDAIKKGKKERWLTPMLFSLLNASDMTWRYE
                     NVIKPALDKGHVVICDRFYYTSYVRDSLRGVSPVLLDEIYKSFPEPDMVLHFKVSPKL
                     AVERLLKDKGFKWYSSGRDIGYDKDEEKCALQYETKMDEAYGKILTKVKNYKEVHTER
                     SIDEIFKELKESVREKLKKAKRSKFKKMIIKESIKEINDTLEWRYWWMDPDLKLHPVE
                     HEGHAGFAIRYLNNLTEYPPGFDTNKLKYKDKYYMMFALGWVRLGVSPYQGKYILTYN
                     YDPDIPLKDRQKRAINNFAKEIEADEIRDNTLGKWEFIDETLEYPMAKGDDIQAYGGD
                     VDWKGKIVWMTPDRFLQLAAPLSAENVNQHAIDYLEKRFKEQLPTDFLVLEVDMNRKK
                     VIAHEGRHRAMVAKKLGMEKVPVLIYTGSGFERVPKWDKETHDVVDKADFAAEK*"
                     /db_xref="gwd2_scaffold_6022_5"
                     /db_xref="chd:Calhy_2415"
                     /db_xref="89349710"
     gene            complement(102635..103123)
                     /locus_tag="SR-VP_0-2_scaffold_141_5191495_prodigal-single
                     _114"
     CDS             complement(102635..103123)
                     /product="Uncharacterized protein {ECO:0000313|EMBL
                     :KKM18224.1};  TaxID=412755 species="unclassified
                     sequences; metagenomes; ecological metagenomes.;"
                     source="marine sediment metagenome.;""
                     /codon_start=1
                     /transl_table=11
                     /translation="MYLKNNMGLLGRYFSERDIKVINSFNAELMGDIIQTQVFLFKMC
                     AEETKVNVYGESGVEGKKFYPGVEITALIDRADIDTSFDEFGSDRNQTVVFKMREDML
                     KLINIYPENGDVIRFNERYHEIDNVVQEQFLGGVAEKSFSIIVNTHYSRLSKLNVINR
                     QV*"
                     /db_xref="A0A0F9IES9_9ZZZZ"
     gene            complement(103107..103358)
                     /locus_tag="SR-VP_0-2_scaffold_141_5191495_prodigal-single
                     _115"
     CDS             complement(103107..103358)
                     /product="hypothetical protein"
                     /codon_start=1
                     /transl_table=11
                     /translation="MILESNEDLDSMIKYLDSKVIELKKKYPNSQLLKDVGEFYKSVL
                     DSWMWDFRMDGKEVENEYDEELKNLILEWITKINNVLKK*"
     gene            complement(103355..103963)
                     /locus_tag="SR-VP_0-2_scaffold_141_5191495_prodigal-single
                     _116"
     CDS             complement(103355..103963)
                     /product="hypothetical protein"
                     /codon_start=1
                     /transl_table=11
                     /translation="MKKSQLKQLIKEVVKEVSGLGADFEKAQRAYDAQTPHEEPEIEC
                     PKCGGEGYFTDKWKKGSHYSWNAKCAKCDHEWGDDNLDNERDDVDEAEKPSYGDQLKA
                     AFKKASKERNVEAMAYYGTLGNTSASVPFEEFKGSWAYEEWLKKPKTQQAIQKIQSEM
                     KRFSYLKENKYNQYIQKKKTLLSLAHKLTENMKQTAKKEFGV*"
     gene            complement(103977..104222)
                     /locus_tag="SR-VP_0-2_scaffold_141_5191495_prodigal-single
                     _117"
     CDS             complement(103977..104222)
                     /product="hypothetical protein"
                     /codon_start=1
                     /transl_table=11
                     /translation="MITNENVIEAQNKLGHLIEILKTNDPHNKILKDILKFWAVVLVN
                     WWAEGNSDSEENELVMNQILDWIWLIMNELSKKDIHY*"
     gene            complement(104219..104431)
                     /locus_tag="SR-VP_0-2_scaffold_141_5191495_prodigal-single
                     _118"
     CDS             complement(104219..104431)
                     /product="hypothetical protein"
                     /codon_start=1
                     /transl_table=11
                     /translation="MKKIQLKQLIKEIVRGIKSVSYRKNLLKQGESILQNTYKTIEKN
                     TGEPIPTDREREMRRKYILKTVFNKS*"
     gene            complement(104437..105645)
                     /locus_tag="SR-VP_0-2_scaffold_141_5191495_prodigal-single
                     _119"
     CDS             complement(104437..105645)
                     /product="Uncharacterized protein {ECO:0000313|EMBL
                     :KKM14274.1}; Flags: Fragment;;  TaxID=412755
                     species="unclassified sequences; metagenomes; ecological
                     metagenomes.;" source="marine sediment metagenome.;""
                     /codon_start=1
                     /transl_table=11
                     /translation="MSSDIPKQPTQLIDQDKIRWPGSGSAVVGRTPYGFYDADSQFQL
                     EAPSSAIWAARRLGFPIVDIEMIDLDFYAAYEESVNEYGAQVNQYNIRNYIQNFQGQP
                     VQSLGNLSGQAVVGTPLPTVIELSKGYGTEVGVGGYASRRMGKITTVPMQQVYDLQAL
                     WGDITESCNRLEVYRVFHDRPPAFARIYDPFSMTGMSYSNVLNELGFGAYSPAVQFLM
                     TPIFEDLLRGQAIQFNDLVRKSAYSFEITNNKLKLFPIPTFVFNVYFEYITKNDRFSG
                     SIAQPPAGYTGSLVSDYANIPYNNIPYQTINQVGRQWIRKYFLALCKETLGMIRQKYQ
                     QIPIPGGEVTLDGGELRNEAQQEKTDLITQLRESLEAAGKKQQMEDRAREAEYLQDTL
                     KRIPLFIYTG*"
                     /db_xref="A0A0F9I3Q0_9ZZZZ"
     gene            105721..108744
                     /locus_tag="SR-VP_0-2_scaffold_141_5191495_prodigal-single
                     _120"
     CDS             105721..108744
                     /product="uncharacterized domain HDIG (EC:2.7.7.72 3.1.3.-
                     3.1.4.-)"
                     /codon_start=1
                     /transl_table=11
                     /translation="MPSTELLTEISENVTLYHRSKYPMKVGDVVKPKKDEDGKHWLEH
                     VPAEIALELMRRKDFSNKPSRFNCVYSSVIPRSRFVDKGTLYVVKPRGKMLVTNSALI
                     DEIHENFDRRSHDMFGFDSYEEIRKLMKDNPEHLLNALDYWDAKRYWEGSGKVRKEDV
                     EVLSDEAVIVEVVDETGKRLAEDKVYVVQEDDTLLFTFQAFAPWKPGTTKSEPTPEWI
                     ALYHKIINHIFSSTEKQSEYSEWEKTGYLRKGLKIMFTKVQSGATKGGDEARDPESIE
                     HLGKYRSLEIAFEMDGKWYRSHGEDKSFQFSLSAKSFMKRYHKQPWDYGKHLKEGLIE
                     EIYDHLVIGFTSPDEVISSEGIYTHDQLARVGAAVNKWRYDKRDKIVYWWDEPDEMGK
                     DDVEEHLRKKYGYGVKNHKQIVAGSPVLEEAFDPTKVIVGAILNDSSIIAKSNIGTHE
                     ELLRLFGKSQFDVIYQWRYNKREQSVYWWDKVSEDNKADVEWYLKRKFGVEVEHNKLV
                     TGDDAWKNWDLAHGKIDYDAAGNPINEAVGGSVIVEGVKELAAMDFIKQSIKGTEWEG
                     KVFLAGGAVRDELRGESPKDLDLLVNKPNGGIDFANWITTKINAHTEGNPVTFPRFGT
                     AKFNLRGITHNGIDISDMDIEAVMPRKEQYTAGSRKPDVSAGELKDDVERRDFTVNSL
                     LKDLSTGEILDLTGMGKADIKAGIVRTPLSPDKIFTDDPLRMLRAVRFAMKYGWKLPM
                     FMMRGLKKNASQLQNISQERIRDELNKMLVTGSPDRAIKLMKVTGLLQYVIPELKQAV
                     GMTQNVHHTKTVFGHTLDVLSKTQPVLIQRLMALFHDIGKTVTKSVTPTGVHFYGHEA
                     EGAKIVKEVMERLKYPNELIKPVMLGVANHMRLKSGGDDSIKLSDKALRKFKLEMGDE
                     LENVLSVIHADNTSHSDNSNMPNQINNVRERLNALNINVKKPNLPINGNDLKEIGIKP
                     GPIYSKLLGLITDAWLENPNLSKDEAMKIVNLNLK*"
                     /db_xref="ccz:CCALI_02541"
                     /db_xref="UniRef100_R5PB48"
                     /db_xref="A0A0F9KW46_9ZZZZ"
                     /db_xref="R5PB48_9BACT"
                     /db_xref="2.7.7.72"
                     /db_xref="3.1.3.-"
                     /db_xref="3.1.4.-"
     gene            108741..109325
                     /locus_tag="SR-VP_0-2_scaffold_141_5191495_prodigal-single
                     _121"
     CDS             108741..109325
                     /product="Uncharacterized protein {ECO:0000313|EMBL
                     :KKL77558.1};  TaxID=412755 species="unclassified
                     sequences; metagenomes; ecological metagenomes.;"
                     source="marine sediment metagenome.;""
                     /codon_start=1
                     /transl_table=11
                     /translation="MKNIKWSIIGGNKTWERKCPKCKKSLFYYDYRVFWGSQKKNVKC
                     RSCSKIGNQARTGQKNSETHRKNLSLALRGRKISDYCKLKMRLAAVKRIKEKRIKPYT
                     NYNPNACIYFDSLNEKKGWNLHHALNGGETECIGYFLDAYDKDKNIVVEYDEPRHDRP
                     SSKKKDLIRQRNIIKHLGCRFYRYKQSQNRLVKV*"
                     /db_xref="A0A0F9ETV4_9ZZZZ"
     gene            109322..110251
                     /locus_tag="SR-VP_0-2_scaffold_141_5191495_prodigal-single
                     _122"
     CDS             109322..110251
                     /product="Gp199 n=1 Tax=Mycobacterium phage LittleE RepID
                     =G1D483_9CAUD"
                     /codon_start=1
                     /transl_table=11
                     /translation="MIKLKSLLLKESGLLLEMSMPPGFGTNDFESTTDFLRGKEISNK
                     PESNLDFSKIGEAEGQSGEKFMGAPVRDFPDVAGHLQKVAAREKDPKDKYNYPYIHRS
                     NIVDDSGKLLDMEDLKKKFSQRPDTILQRNAKIRKSGKAGGKDYVFYNISLPAFKGLI
                     VDEATNDFKIVDTCPSAGGCRVYCYAKKGGYIQWKSTSLLQTRMLNFLLNDWNGFKTK
                     LIGELKNAINKYKKKGFEIVLRWHDSGDFMSEKYNDINWIEVANNYSGIEIAPCQFNC
                     RRKYFWYYAWDVASGCIWKEDAVKNIKRVKIKV*"
                     /db_xref="UniRef100_G1D483"
                     /db_xref="G1D483_9CAUD"
     gene            110248..110832
                     /locus_tag="SR-VP_0-2_scaffold_141_5191495_prodigal-single
                     _123"
     CDS             110248..110832
                     /product="hypothetical protein"
                     /codon_start=1
                     /transl_table=11
                     /translation="MINIKKLLLKEDRNKANEYGCLMARFPKEISEKLVAFGKKLIKE
                     KDLYKEGEEFGREHEGHVTIRYGFTKDLNELEIRQLLKGQKQFIVELYGLDKFSGQPN
                     KLTGEKQPYDVVFLKARSPVLSKLNEATKEFPHVDTFSKEYHPHATLAYVKPGSFNLK
                     KEEGMSVKIPIKTIYYSPINGEKSYFELEDEREH*"
     gene            110822..111283
                     /locus_tag="SR-VP_0-2_scaffold_141_5191495_prodigal-single
                     _124"
     CDS             110822..111283
                     /product="hypothetical protein"
                     /codon_start=1
                     /transl_table=11
                     /translation="VNIKADIKQMVVEAVEELKKDTSKSKITRDAFVYLEPKEPKEQF
                     AQCATCRMWTGKEGNTCSILGKTKVTGDMSCTLYVHGKPSPSLKGKEVASYTPKEVGL
                     VQRKVRCENCRSFKNGICMLFKSLNKSNPDIFQLDEKVNAQGCCNAQMPKE*"
     gene            111287..112255
                     /locus_tag="SR-VP_0-2_scaffold_141_5191495_prodigal-single
                     _125"
     CDS             111287..112255
                     /product="hypothetical protein"
                     /codon_start=1
                     /transl_table=11
                     /translation="MIKLKSLLSELKVSRLGSDETYFVAWKDRLFLFGDDATEEDLLS
                     IYDHFSHHPHFEKVERWLKKPLSDNLGTFLSFLSDFPQDVVTGYYYPERREIMLAGYE
                     KGNPLTSLILPKIVRALNVNKVTKDYGDDEQTTYQKKQMKGQIPSVAYHGTNSENLEY
                     ILTEGLNPGRGSSNFSQQGIYHTDEIFFAASFEDAKFYSQNSVENSYKEHSVYQVILE
                     INIPDKSLVVPDFDADATATSNPALQHYLHGKSNVAPSSLKPMSASLEVGKFGYRGRI
                     LPQQIRWVWLFNSNTQKWKKLKPSTVRAGLQRFGSDWYYHIGLGYD*"
     gene            112248..113045
                     /locus_tag="SR-VP_0-2_scaffold_141_5191495_prodigal-single
                     _126"
     CDS             112248..113045
                     /product="hypothetical protein"
                     /codon_start=1
                     /transl_table=11
                     /translation="MIKLKEILKDNPVLKRNCPKCKGWGHFFIRAGIPNVTKVCPMCK
                     GTGIDPKKKSVKETRIIDPEASLSTGDITLYHGTTWAIAQKAKKGFLGPQPLKEYTVN
                     ILVNDFGESTDIAARYYDKHADYRKKDPRILYLTPNFRTARNYAVSNTEWGGEVITDI
                     LYRYVSEKYAQGGNAAYASKWIEDHRTKTPAVVTITVPLSMVFTHPHWVNPARKRILN
                     ILRNMRTHQKTYGYSKEEVKEIMEDFGEVFVYENIPAKYVQRIDRVE*"
     gene            113107..117585
                     /locus_tag="SR-VP_0-2_scaffold_141_5191495_prodigal-single
                     _127"
     CDS             113107..117585
                     /product="hypothetical protein id=137217 bin=ACD8 species
                     =ACD8 genus=ACD8 taxon_order=ACD8 taxon_class=ACD8
                     phylum=OD1-i tax=ACD8 organism_group=OD1-i
                     organism_desc=OD1-i"
                     /codon_start=1
                     /transl_table=11
                     /translation="MPINSPIVNSNPNQRDVVILQRSNDNQSYGEIHISGSGLIFYID
                     SSGYLNADPSGSFYSVFPPPAAGLVVGATYPITASWSVNTVNGGSGTTLFTGSLYFIT
                     SSWAENSVSSSNALTASFALNAGGSSGTTLFTGSLYFITASWAIMSSTALSAISASWA
                     SQSLSSYFSTTASWATPHSASEIPMLAFPSSKYNNVQQLQDIFHSAGWTGGGNFITSS
                     QSGSFSVAAGDGLIRAVASSTASIYWFSWNSASFDLTPNANTEIFVYADYNSGNPIVI
                     TSSIDPTLIDYQTNVLLGNIYYASSSIYNKLHINETTRPTVGDHAKLMIRFNKAIMPY
                     ARESGGSIAGQNLTFNITTGAFWEGLNRFITNAFDSTGSGRFDYFYVSGSTWTDVPNN
                     QNIDNGQYNNTSSGLVSLSSGSYKVDWVYLATDSDVNVLYSQNQYSSFLSASQAQVPS
                     MIAPELLTDSFLVGRIIIQSGSFQFADVDSVFASTFTTAPSTPEHNSLSGLQGGAAGQ
                     YYHLTAAEYTGTGTGVFVRQTDGNLTASLQGTSSWSQTSSVSLSNISASHALMADTSS
                     LATSASWAPPIPSVSASWADMAGTASFAITASFAMNGGGGPTGNTVLFASSSLEADIA
                     LLAWDSISSSFANTSSWAINAVNGGTQIITASFLPVTSSWAQTASIAISASQANTSLS
                     SSYPWTITGSGITFKTGNVGVGADAPSYNFHVQPTGSFAATGGTITTVGLYTIHTFTV
                     SGSSTFTVLSGQSSVDYLIIGGGGGGGTTDAGNAGGGGAGGYRCSVFGESSGRNTISE
                     SSPTLVAGVYTVMVGAGGGSNTNGQTSSFNNIVALGGGHGGEYQFAGVNGGSGGGGGQ
                     SSGASNAGGTGSSFQGFDGGTTAGSAIGASGGGGAGQNGNSSYGTSNREGGYGGNGIT
                     SSISGTPTVRAGGGAGSSHGTATNGVPKGGVGGGGNGHYGALAATNGSPNTGGGGGGG
                     GETVATGTGGSGVVILRYLTPNRTDVIVNASGNVGIGTTSPVNKLDVAGNIACSVITA
                     SLFFGTASISTTSSFATTSSWANNSPATTLFTASFYQITSSWAASSSLNLPIKNYTVY
                     QFSGFFGNSGASIPSAVYHMSIGQASGSIVLMGGRTATGASNISNVIWTSSKSDPLKV
                     TASPHTLPYGVYEAGDIQLIGDKLYLFGGLVNSGGVIAATASIITASANDPTTWRIAG
                     QLPFGLGNHNIIKIGDKLWTFGGVTGSLTASISDPLTWSPTLTNTNLYSLGGRVLNIG
                     NTLYLYGGQPGNGTFGMNANVYTASASNPTLWGTGSTGAAIHNTAYVFMVGDSVFVGG
                     NQLGDNNFGDNTITRYSGSSFANSAGTLTWPFKIGENTNPIVVPDGSGSQKVYWYAMQ
                     SDGGSFSFSTITTIYTSSINTSIFSLSPVPISYDITSSLNPQIAPWKAGYQPFLNSDI
                     IPTTSSWAVNALAAISASTIVNPSITTGSGAPVTLQGYFQILISTSSMWVPYYSSP*"
                     /db_xref="ACD8_32_6"
                     /db_xref="K2FQF2_9BACT"
                     /db_xref="mac:MA3699"
     gene            117592..118203
                     /locus_tag="SR-VP_0-2_scaffold_141_5191495_prodigal-single
                     _128"
     CDS             117592..118203
                     /product="hypothetical protein"
                     /codon_start=1
                     /transl_table=11
                     /translation="MAILYYPKGQILARLDATNPLYEQLIIANNPNTVLYFDTSSNAN
                     VISSSNLNITASWAQTASVTLIFLSNSLSSSYAATASIALNALGGGSGGMTNSQSYFT
                     ITTSSTNWITSSFSVAEQFVTIATASKYNFTSSNLPSASQVAYTSLYIANTATGTSSL
                     AFPTDWVFMGYVPSSLSASRAAILSLKNFGGTAPTVAAFAVQY*"
     gene            118207..118971
                     /locus_tag="SR-VP_0-2_scaffold_141_5191495_prodigal-single
                     _129"
     CDS             118207..118971
                     /product="Uncharacterized protein n=1 Tax=Synechococcus
                     phage S-SKS1 RepID=M4QPH6_9CAUD"
                     /codon_start=1
                     /transl_table=11
                     /translation="MNNLDISNPSYISVVDDSSVVRDGLVLHLDAGNYNSYPKIGTTW
                     FDLSGKKNNMAILATAFNQSTSVKYMDFNGSFGCAKFPVSDLIPGTGLVTAIVWTKIL
                     NSTSTFRTLFRGLSSSANHQVIINTGTNTLGYYDGDAGGGFLSAGYDVSTLPGFTTQW
                     NMLTWRYFQTSPYYVFTYNDTPGTTRGSNTDSRTAWNSTRGICSIGAYNGGNQSDPSN
                     ASQFWGSVSVVMLYNRILSNAEIIQNYQVRKNRFGL*"
                     /db_xref="UniRef100_M4QPH6"
                     /db_xref="M4QPH6_9CAUD"
     gene            118980..119609
                     /locus_tag="SR-VP_0-2_scaffold_141_5191495_prodigal-single
                     _130"
     CDS             118980..119609
                     /product="Uncharacterized protein n=1 Tax=Gaeumannomyces
                     graminis var. tritici (strain R3-111a-1)
                     RepID=J3P5A1_GAGT3"
                     /codon_start=1
                     /transl_table=11
                     /translation="MAIIYFPKSANLGFRDSFNPTYESLIIASTPNTVLYFDSGSQVN
                     SVSASNLYITASWALTASVAVVLFSSSYASSSTTSTSSSYAATASVALNSVSSTVGNS
                     LSSSIYTTITTSSLNWITASFANVNQYITITSGLLYNFTASDVPSSGTSSNLSLFINN
                     TAIATSSLSFPSNWVFIGIVPTFLTSSKSAFLSLKAFGNQVVAAWGTQY*"
                     /db_xref="UniRef100_J3P5A1"
                     /db_xref="A0A066WXS5_COLSU"
                     /db_xref="lpt:zj316_2717"
                     /db_xref="J3P5A1_GAGT3"
     gene            119698..120294
                     /locus_tag="SR-VP_0-2_scaffold_141_5191495_prodigal-single
                     _131"
     CDS             119698..120294
                     /product="hypothetical protein"
                     /codon_start=1
                     /transl_table=11
                     /translation="MAILYYPAGSKVAQVNAWNPGYEQIYLNVNPNMVFYFDSGSVIN
                     SASASNLFITASWAQTASVSLVFITSSFAETASFAFSAGSSTGGGSSLSSSALTTIAT
                     SSTNFITASFVNVDQIVNITIGALYSFTCSNVPPAGTASYVSLFVNNTAIATSSLSFP
                     PSWTFIGIVPSFITASKSAVLSLKCLGGPIVAAWGQQY*"
     gene            120304..121032
                     /locus_tag="SR-VP_0-2_scaffold_141_5191495_prodigal-single
                     _132"
     CDS             120304..121032
                     /product="Tax
                     =RIFCSPHIGHO2_01_FULL_RIF_OD1_09_49_22_curated"
                     /codon_start=1
                     /transl_table=11
                     /translation="MLLTDPALINSVQNSLVVTRGLTSYWSCHDGSGTVVRDFCGNKN
                     FSNGLFQGSPAPTWAPGRMGAGLSLNGSSAYVSIPEASYQRPGSSALSIAFWFNAPNA
                     NQTAGCVVSKRDPSTFNQFQCGIGQIDSGGASVAGKTLYTCTNSPLTCYHTNNNYADG
                     TWHHVVFLRPASGAHQIYVDGISVAVTANVDGGVVNITTTTPWLIGWQNSVGASFYNG
                     LIDDVRIYFVQLTPSEIMALYQAS*"
                     /db_xref="87458200"
     gene            121087..121383
                     /locus_tag="SR-VP_0-2_scaffold_141_5191495_prodigal-single
                     _133"
     CDS             121087..121383
                     /product="hypothetical protein"
                     /codon_start=1
                     /transl_table=11
                     /translation="MATTPIKLKDEELRTIQEIQEKNGIMLGQFGTLYLDKMQIDEAI
                     KVVTTKEQKLQEEWVSLRKKENELIDKIIKSYGEGSLDMKNGTFTPDSAPLKTS*"
     gene            121499..124735
                     /locus_tag="SR-VP_0-2_scaffold_141_5191495_prodigal-single
                     _134"
     CDS             121499..124735
                     /product="Tail sheath protein n=1 Tax=Desulfarculus
                     baarsii (strain ATCC 33931 / DSM 2075 / VKM B-1802 /
                     2st14) RepID=E1QHX3_DESB2"
                     /codon_start=1
                     /transl_table=11
                     /translation="MAIQQGGTFQPDNRVVSPGVFTRVRDQSGIAQGVADIGGVIVAP
                     FPKGPGFSPTLFTDVNELQRQFGIPDGVYYGPYTATEYLQERGVVTVVRVGGLTGYQQ
                     KYPFGIWAVKGTWGRNPDAGALVSQSSFVYLSGSIVDGYAESVTFSGAGSGSALTMSI
                     NSNAALTVQFAALAATDATLSATSNSGSLFFAGTQQVLGTATLTYPILVTTNIISSST
                     APNLAFSASIAGGTFAGTIATPQSLTFPSASSPFNTAFNLVNGSLDILLGLCSTPSLI
                     VGGVISGSFGAYNGTFTQTPGTLFDVCTNTWTTGSGADTRMLAVLADTQFGGISDLRA
                     PGFSGSTMAIDVSPAGSNQIDVAFNLTLKNSNSVTPIGVYNFSLDEADSHYITNVFGS
                     DPTAGNPAKQVQGQKIEAAYLYKIFENAIVEVVANRTAWKVVGATLPQADSPGSTTTD
                     MTGEPLNFTDAFSRDLTNGDSGFSLTHAITPWVTSQQIAPWQSGSAATRFRLFRAHTL
                     SDGTNTNTSYKIEISNVKLAGTVAGSDWGSFTLGVRDFSDTDKKPRYLEQFQNLSLDP
                     NSSNFIARRIGDRYNFIDFNGKVIEFGQYANNSRYIRIETNTSAWPVSAVPYGFEAFT
                     TPFDGSSGYWTPTLKYTKASVYSLNPGKYPSGITFDDAPVGADTELASLYPMTSTGNG
                     ASLDNRQYMAPLPVFGAYPSIGRNIAFALDADYELYGVGTGEFFTGTNAIPTVFDSVN
                     ENTYVKMRKFVLGFQGGFDGQSPATSINVGGDITPGNTQGLDCTTSTSAGSIAYNQAV
                     TALSNADVYDINLIAVPGIMHQHHPYVTNLVVDMCEKRGDVFYIMDLYSDDGNPSSGQ
                     IDEVVRFASQYDTNIAAAYYPWVKILDTNINQIVTVPPSVVLPSVYASNDKVAAEWFA
                     PAGLNRGGIPIAVQVTDRTTHEERDTLYEGKVNPIASFPGSGIVVWGQKTLQNASSAL
                     DRVNVVRLIINLRKFIASTSKYLVFEQNVAATRNKFLSIVNPYLESVQQRAGLYAFFV
                     KMDETNNTPDVIDENILYGQIYLKPTKSAEFIIIDFNVLPTGATFPNA*"
                     /db_xref="UniRef100_E1QHX3"
                     /db_xref="A0A0F9MLP2_9ZZZZ"
                     /db_xref="sfu:Sfum_3815"
                     /db_xref="E1QHX3_DESB2"
     gene            124856..125152
                     /locus_tag="SR-VP_0-2_scaffold_141_5191495_prodigal-single
                     _135"
     CDS             124856..125152
                     /product="hypothetical protein"
                     /codon_start=1
                     /transl_table=11
                     /translation="MYHITPKRNLPLMKSQGIVPKPDKSDRFGEKAVYLFDDRTKMED
                     AMMNWLSDKFPENEPLILLTIDSTGLNIEPSDVGYEVRTHETIPWLNVVKVENV*"
     gene            125149..125778
                     /locus_tag="SR-VP_0-2_scaffold_141_5191495_prodigal-single
                     _136"
     CDS             125149..125778
                     /product="hypothetical protein"
                     /codon_start=1
                     /transl_table=11
                     /translation="MIKLMSLLTEMSQAQRELKKDYLFRQTHMKSSNTVPTWTEMWKH
                     LKKTDGYKHTFEMYVSGPYYDSLGKRDTIDVEGIIEGEQSERYFSIIEDYKHLDGDSC
                     WRVMRIPDSVDPTKISQLGIYWSVEESKAAAHWGIMSNVQVVTYEGKIDLGVVDWAGT
                     MFARMDMDSGDEEAEIRFLKNSKLFIKNVAVGERWRKENFIHIGNYRRL*"
     gene            125775..126317
                     /locus_tag="SR-VP_0-2_scaffold_141_5191495_prodigal-single
                     _137"
     CDS             125775..126317
                     /product="hypothetical protein n=1 Tax=Pseudomonas
                     mendocina RepID=UPI000380AA50"
                     /codon_start=1
                     /transl_table=11
                     /translation="MIKLKSLIKESFDDEEYAKWRQSGMSAADREHSKTLSATGFWGK
                     QGAGSIILAKSTSRLLLPFRSARVEQSNTWGVWGGAIDEGDDPKATVKKEMKEEVGYT
                     GTILDIIPLYVFKDQRTGFQYHNFITIVPEEFQPKLNWETEDYDWVDFGDWPQPLHFG
                     LKALIQQSGNDIKKIIEKDK*"
                     /db_xref="UniRef100_UPI000380AA50"
                     /db_xref="K4F623_9CAUD"
                     /db_xref="UPI000380AA50"
     gene            126314..126904
                     /locus_tag="SR-VP_0-2_scaffold_141_5191495_prodigal-single
                     _138"
     CDS             126314..126904
                     /product="Uncharacterized protein {ECO:0000313|EMBL
                     :KKK59597.1};  TaxID=412755 species="unclassified
                     sequences; metagenomes; ecological metagenomes.;"
                     source="marine sediment metagenome.;""
                     /codon_start=1
                     /transl_table=11
                     /translation="MNLAGKSLINVDIQPEYEKSFSFGEDWADFVNRSFMDLNDCVFL
                     YNGHDTLDMVTEGDYKSWLYDKGFTEEVIDGSKFYDKGYAFFRYCMDSGLNEDSVANF
                     VRFMYQNDIRDSRDMTREMWAKYLREYRRTDKKEVYDLLKVSGDCVNIPDLMDFLKHY
                     NNIVLTGGGINECLKEVEIALKAMRKPYQIISRFTY*"
                     /db_xref="A0A0F8WRP4_9ZZZZ"
     gene            126982..127194
                     /locus_tag="SR-VP_0-2_scaffold_141_5191495_prodigal-single
                     _139"
     CDS             126982..127194
                     /product="hypothetical protein"
                     /codon_start=1
                     /transl_table=11
                     /translation="MKGKNYNERPSFIQYDDEKLEHVEAGPDYGQPWSSSNAWIELFS
                     KEYPEYVAEVMNKILGNKVRVDSSRD*"
     gene            127337..127855
                     /locus_tag="SR-VP_0-2_scaffold_141_5191495_prodigal-single
                     _140"
     CDS             127337..127855
                     /product="Uncharacterized protein {ECO:0000313|EMBL
                     :KKM77355.1};  TaxID=412755 species="unclassified
                     sequences; metagenomes; ecological metagenomes.;"
                     source="marine sediment metagenome.;""
                     /codon_start=1
                     /transl_table=11
                     /translation="MDDTAQKDQDYKRTVFVDMDGVIVDFEGYFKTITGMTLNQVTDP
                     ELWTRINAYGKAKFFSEIPWTPGGKDLWAFITNNFLKVKILSALGKSDLVDKQTTQGK
                     MAWIKKNIPSLPNEDVILVQNKHQKARYCKPGDIIIDDTDVVIQEWTQKRGIGILHKT
                     AQETISKLRQYV*"
                     /db_xref="A0A0F9MKN9_9ZZZZ"
     gene            127852..129393
                     /locus_tag="SR-VP_0-2_scaffold_141_5191495_prodigal-single
                     _141"
     CDS             127852..129393
                     /product="hypothetical protein"
                     /codon_start=1
                     /transl_table=11
                     /translation="MSNKFWTWRKGRELLQFDSEKTMKDYRPSEDSWWGKKGPGQLYA
                     FLSPKLTNVDFIKSSDLRKLKSNPELEETFGTLASKGGIPLELKKVYDDYNSGKLPWN
                     KFGLELERIMWKSKTADPKYFSGLQKIIDWWKQKNNRPGQGQLYKLKDEGVGWGDPKK
                     YDKKRAFPGAHWTVKYNEGKTMKKSELRKVIKELVNEMWIGWEQEENKNEELTGRTTE
                     PGSDEELVALYKGDKKGHPDSLPSVGGAMSEATSNWNPQQIPKDKEKVAQLIFSLKEG
                     EYIWFSFDKEGRSGHGYGVQKKVEGDEYIYRTIGPDGEYLEEDEDVERYAQDVVNDQY
                     AHWYAILPIQDYKKAPYEGDPDHDIGDYEMNGPDQPSWRELYESKGNSPKDKLKNLVL
                     ESIDEVLKEESEEDEAYQLKKIQSYASMLAHPEKSTILPGQSGGVDFKSFIDNQIRIA
                     KALQGEIDKLVAAHEKSSSLPKQQSLKRRLQYKHGRPVDGMMGEVKKNQDIVINIVDK
                     VKAKK*"
     gene            129417..132434
                     /locus_tag="SR-VP_0-2_scaffold_141_5191495_prodigal-single
                     _142"
     CDS             129417..132434
                     /product="hypothetical protein"
                     /codon_start=1
                     /transl_table=11
                     /translation="MRVYNKTLDPTLWDENLQLDPEVRLALLKIGKDFYSGTDLKAPL
                     IDIFFIGSSANFNWTPQSDIDVHVTIDISKEGINPLYARKFMDGLGGAWNKDHDIEIK
                     DHPVEMYLQDQTEPNGSPSTFRPGVAIYSLFQGKWLVKPNPEKIIIDKDKIKSKFNAL
                     KSQIEILSSTEDYAGLKALMKKLKNYRNAGLKANGELGTENLVFKALRHTGLLEKMRD
                     AIKIAYDRMVHIDESIAVGRPFIVAGMTAQDLDVAGDKYYEGDKIITHGQLRSKYGNW
                     AGTEDWRYRSDINTIMWWGLPDEDERQATLDWLKKKYGINRPKEILAKATSDQMKQML
                     HYPFIVPGKKLFEIDESKEYYVVGIVDEELNIVVQRYKKRENYITHDQLRAKYGNALH
                     GDSAYWRYHSQGNWIFWWEHPTEEQLDEVRDYLRRKFGVYPDPTDEYQETINRGRLSE
                     AVGRPYLIVGLVNEEFQVFGKRDFGTGDEIGSHTIEHGQFDQELSRIGWDWAPKFSHW
                     RYKSINNTLYWWPGDPFNDDLKDVVLDYLHTKWDIRKPKIVRNEESYFADAHFILELL
                     CEAGQKDKIIYGNVDDELHVNGVRSHDASSNLGGNHIGVGKRWRYRTIIPYVFWWDDG
                     PSEEEKESVEYYLYKHFGIKVHKHKRFTDFTGQDFWNASVILHGTGDTLAASQKMKIM
                     LKEVVNSNQIVYGNVDDDGVINNVHVGAGNHHGDGKRWRFKFAIPQYVFWWDEPSEVE
                     EESVNEYFQRKYNLTIRKHRILWDFSNNFQTAMHDPVVPIPKNELMEKVNEEKFNPYK
                     AKALQFVTYGGLSLTKQKGFDPEKAHSAQYLHTPPARRGIYAFVWPYVEKFLLGGDQF
                     VDPKIRGKGQRARIEYIRDKEGNVVTTGHPDYERLSNIQKNWSLTRRKPGAPTGTEAE
                     EAKWNDIYQSILYRNVNRKKFSYNGPLWHHLKDGVTQDKILDEKGAWIKTDMDAYHDA
                     FMKELHQMNKDRLKFGRMRTTLDHMEVFIDQKI*"
     gene            132494..132985
                     /locus_tag="SR-VP_0-2_scaffold_141_5191495_prodigal-single
                     _143"
     CDS             132494..132985
                     /product="hypothetical protein Rm378p031 n=1 Tax
                     =Rhodothermus phage RM378 RepID=UPI000018F629"
                     /codon_start=1
                     /transl_table=11
                     /translation="MADLLNSNEIFWTAFEPKVQHRFIMYVDGIPAFTIRKTDRPKVS
                     SERKALDHINLQRYYKGKTIWQPVTMELYDPVVPSAAQAVMEWLRLSHESVTGRDGYI
                     DFYKKDVTVNVLGPVGDKVEEWTLKGAFPTDLDFQAVDWTNTGDPLGITVTLSYDYAI
                     LQY*"
                     /db_xref="UniRef100_UPI000018F629"
                     /db_xref="A0A0F9MGU0_9ZZZZ"
                     /db_xref="UPI000018F629"
     gene            133095..133898
                     /locus_tag="SR-VP_0-2_scaffold_141_5191495_prodigal-single
                     _144"
     CDS             133095..133898
                     /product="hypothetical protein"
                     /codon_start=1
                     /transl_table=11
                     /translation="MRQYLCKRCLNQDFHNYDSLRRHVSRIHKINSTDFFVEFRLGGD
                     WPVCECGCGKKVKWSHQLKYFRRFCAGHQSRIHNNWGHNLKAIAKSSETRRKQFYSGE
                     RKIWNDGLTKETDERVKNNGTSVSNNFSDDRKKRYAKIMRKHRLDGTVSTLYGPNSSQ
                     WKGGIYEISNIARSSKRLYDEWKYPILIRDGFKCVECGKTKKLHVHHDKEKFCEITER
                     QMPADILVSDFGLKKSIADKIVDYHIKNKVSGITLCNECHEKYHPSLNF*"
     gene            133862..134119
                     /locus_tag="SR-VP_0-2_scaffold_141_5191495_prodigal-single
                     _145"
     CDS             133862..134119
                     /product="hypothetical protein"
                     /codon_start=1
                     /transl_table=11
                     /translation="MPRKIPPFIEFLVDIYIVCNTMKKSEFKQLIKEVLEENEFEKDF
                     NQQMNSLYHDYKVTKGNRVMSEEETYKEGFRDGYYAKGNGY*"
     gene            134125..134967
                     /locus_tag="SR-VP_0-2_scaffold_141_5191495_prodigal-single
                     _146"
     CDS             134125..134967
                     /product="hypothetical protein"
                     /codon_start=1
                     /transl_table=11
                     /translation="MKRSQLKSFVKSVIREMYGDEGGGDEWNDPEYRSMVKKHFGHGR
                     GPEYHKLKFPCPDCGTPNAISQWHKDKGYHCDSCTKNLEGPMEEDHALGYSHNVEMPD
                     PQGGDRDPLNDPILTGKPLKEYTEEEGREIAKIRNFIKTSSADAGIRVIYDLVRKGKA
                     NIIQFTYYLIALKHVMDGRPERIKESVINEAFRFNDFNWLSNMSGFGTPTDVYWDTIY
                     LGTIESTPDGDHYKIVLVDTPKGKKPLTQNEKNKFKSKNLAAEMLHKIWKFAREAPTP
                     FEKS*"
     gene            134970..135974
                     /locus_tag="SR-VP_0-2_scaffold_141_5191495_prodigal-single
                     _147"
     CDS             134970..135974
                     /product="hypothetical protein"
                     /codon_start=1
                     /transl_table=11
                     /translation="MKVIGIYPGRFQPAHRGHLGVYKRLKQISGTDTFIATTDKTPTP
                     DSPLNFGEKQQIWVRHGVPSSNVVKVKNTYSPVEITQNFMPETTSAVYALGSKDVERF
                     GSRKAKDETTGKEVWMKADGKTPGYFQPYKGNEHDMQPFEKHGYVMVITDIKIDGKPI
                     SGTNIRNILGGSKYTPEQKKKFFIWAMGWYDPSLYEIMVDVFSKAKAAESAEKTPLEV
                     KPVPRTISKNALRKVVAEILDEYIEPQGGPDPKGSPGTSKSDDDYQQNKTVQQQKQDA
                     VKAKQQAEREYKTLQTDLDWKKKSVIGLRKDQLPNKRKEIDQLNKAITGITPNPASAL
                     *"
     gene            136044..136892
                     /locus_tag="SR-VP_0-2_scaffold_141_5191495_prodigal-single
                     _148"
     CDS             136044..136892
                     /product="Uncharacterized protein n=1 Tax=Prevotella sp.
                     CAG:1092 RepID=R5PAQ3_9BACT"
                     /codon_start=1
                     /transl_table=11
                     /translation="MSDNTIPIRRSTVAVPDFVAQAQIAQAQKEEQKYPTETIPLTTK
                     GWFYPEGHPLSSGEIELKAMTAKEEDILANQDLLRRGKVLDKLLESLIVDKSFKQEEI
                     LVPDKDAIFIGIRRLSYGDDYPVTITCPACGNVNKVTINLSTLNFKNNDFSNVSKGVN
                     SFSFTFPICKKNITYKILNQFDEQLIEAELTNLKKVSKESTGDLTVRLKYIVTSVENN
                     PDKTIIRKFVDTLRAKDSLAFRKHMKETMPALDKTIDFKCENCPFERRMEMPIEASFL
                     WPDLES*"
                     /db_xref="UniRef100_R5PAQ3"
                     /db_xref="A0A0F9I2G7_9ZZZZ"
                     /db_xref="R5PAQ3_9BACT"
     gene            137158..139542
                     /locus_tag="SR-VP_0-2_scaffold_141_5191495_prodigal-single
                     _149"
     CDS             137158..139542
                     /product="hypothetical protein"
                     /codon_start=1
                     /transl_table=11
                     /translation="MPDEIDTTREAVSIQQQLLNLRLKNLKTQSDINAAMGLSDSIAD
                     KTREKAKEMNKSEGDRLILQVDIEKHLRQIQIYTTAIAAGARNRVSLSKQLKILEQEV
                     LDLSEKEAELAKKISEEKKKHITLANVLSKAGLKGIVDTVEASKEFLMQHPILIMAGA
                     LAFFGKAVLGVFKEMDEAAATFRKTIGATRPGTAAIETDAKAIAFDFAHVGVTIKDAY
                     STFEAVSKSIGTTRATSKEMATDMALMQAQLGIATQTSAEFLKTMGMVGGTTMNSQRN
                     MLFFTQAMTEAVGIPLDAVMSDVASASKTSYQFLSKDPLVLVKAAVEARKMGTSLEEA
                     TTSAKTLIDFTSNIRAEMEASVLLGKAINLQKAREFSYSKNIEGLNSEILRIAKDVNF
                     NQLDPLQQDAVAKAFGKTSGQIAQILQADKEWRNIEAKAANSPELKEQLDRYKAMTQA
                     TKDRAKLEAESVEHQLSIRSNQAAIASITQSWHAIVQRLSEKFLPAIAVILQFIGSTI
                     GLLNKSWVGWVGVIIGTIALLGTVLGLTMKIASAISGALGKGIGKIAEGALKGVARGL
                     KALGAAAASPTTWLGIAAILALGAAILGVSFGISLILKALPKAAEGFSIFIDALGKMT
                     FRDILKMTALSGAMGLMLPVLLPFSVAASAAGLGFSILGNGLQSTVSALKDLSTVSFF
                     GLIKQTHALSSSLLELSNVINDIPQIDIEKVKAIGAIDIAPRDRTAAGVPATAAMTTD
                     DKILKELQDLRTDLRNGGIPAILRIGATELKTTLAREANRTSALPGVRTTTGGA*"
     gene            139547..142144
                     /locus_tag="SR-VP_0-2_scaffold_141_5191495_prodigal-single
                     _150"
     CDS             139547..142144
                     /product="Uncharacterized protein {ECO:0000313|EMBL
                     :KKN13660.1};  TaxID=412755 species="unclassified
                     sequences; metagenomes; ecological metagenomes.;"
                     source="marine sediment metagenome.;""
                     /codon_start=1
                     /transl_table=11
                     /translation="MAGQTRPDSVLALTNFPPTVRNVPPNYPTTPQPGKISLLFNANS
                     TNIYHDAPTPWTNGSNPFGIIPNKQPFVYRYPDEAQNSFFAKLPDSVKTVANAVNINQ
                     ESIDDLYRVSKFLLTSDGVLFNIKQVAIQRLQPFDETRLYNPLSPIETTVQPLTLGLG
                     DAPTRHIEGGILGLVNSVTSTVGINFLGNTYQTPNSTVGSSALSTFNSGQGKGLVRGG
                     DATSGYSRLSAIWQPSQAAGSFLGGLANTLLSSAISFLGTTPKQPTGTQVRADEGTYT
                     MMALSSRLTPNQLWYPTAQTRVDLPPKSNSLLNQISTISSRVLNIIANPLSLAGDALS
                     GLLSKGPRGGTFSRIKIIPTPTGPIYKLSSTGVTGNSINGKSTGYNIQDGYKYGNSVG
                     LAPDGEFVNSDMLVQYSYYLQENLDYPSKLSDASSDTVKNLNNNLKQVVSKIGKSGVY
                     SVNLTQDTPLLHAGLPGSEVGYNNLNSETDPTTGYSPRIQNKYGVGAQYLSEVGTGPV
                     NFNDTKPTDNIFSTKNLRFATSFASDGINLLPVLKGDRSIPNSYALQDMYGGWKTWVP
                     ERDDLIAFYFYDVVNNKYIPFRATVKGISEGNTAYWDELRFIGRADQLYSYNGFSRTL
                     SFTFNVVINSLTELLPTYKKINYMGGVVKPSNYTKSDTFGGRFSQFIVPPMFMVTIGD
                     LYKYQPMVITSLNINIPDDAAWETQNELNTEQGWSYLNGIIKSPGTDYAQLPREFEIA
                     VTANLLEKERAIVGAAHFGHAPHTDDYTDGTFLPADGDPSRVYLPGPTQFSKRMIEYT
                     IIGADNNSSTAPVNTGAAPANIRNVNSNDPATPTVNTAPTANPTSAGQPSFVPGGGTF
                     RGRGAGGTF*"
                     /db_xref="A0A0F9N270_9ZZZZ"
     gene            142153..142449
                     /locus_tag="SR-VP_0-2_scaffold_141_5191495_prodigal-single
                     _151"
     CDS             142153..142449
                     /product="hypothetical protein"
                     /codon_start=1
                     /transl_table=11
                     /translation="MKRYDSTQIDTRFDGKRVYLSTSYPIIEPQDSDTIVITNDADYL
                     DSLAFTYYGDPTLWWVIALANNLGKAKMSVPSGLQLRIPANVSQIVADFNSLNQ*"
     gene            142458..145310
                     /locus_tag="SR-VP_0-2_scaffold_141_5191495_prodigal-single
                     _152"
     CDS             142458..145310
                     /product="hypothetical protein"
                     /codon_start=1
                     /transl_table=11
                     /translation="MPAPIKPWEPSNIPSEIQAELKRRMTVRSFNYTSNNIASWDKDG
                     NWNKYKGPMVSWVRICSNGAGRPSPTSTTVLQNTAGPSAPLAFDKERFVLRGGKDFYQ
                     TYGFQPTSQASSNQVIGYTPEGVPHTIEQRLSTGTVLTNVGNYPIHVANPEVSRLEVT
                     IQKELVRRAVFEWVCFSWKQLEYMAPYFLVPGISVMIEWGWNHYNPSSLVNLTDKSTM
                     RNLWNNAYPLYLNNILLSKGNYDVMYGIISGFNWSVEGNKIICSTEVMSKDRLYAGLS
                     KGSSLQIKSSKIGADEPPQFLMNIRKFLDIATAKNLQSIATSKNPLGEANELGKSSNQ
                     VQQSSTGKPVGGSTGGKGVNNQTLIDIVANCVSKGDTIKKVKMPYIYGMFWGRKKSDG
                     TFYRTATPKAKDFDATDSVSDDRFWINMGLVVEILNYFSNRPGVNNESMFTVDISNTI
                     INGHPNLISCDERVLIPNYKAPKYHFGKIGRETNGGTNSPIPLSATSNASTVGNTPTQ
                     IFTPGANIGAASPGVILSPAAGGLSTTTGTVLKSANPADYNFQYFKPISAAPAPSPDN
                     VIGRVLYQFQFKVGHNTVYRNDLDEWINWYRYNVMPKDVFGKEIPSFSFPFKDKVTFQ
                     LAFPTSGTIEAEKDYSGLLSNIYISFSSFKSVILDDSIESYKQIYDRLLEILMTASDQ
                     FWDLGLTEAEGQMTIVDRKYTSKYNPKSQGGDPLWIFDYYDADSLIKSLRFRPQLSDA
                     IATRTMYGDVNNPDAKFSSPDSNDILDFKFKDAIILREDDASNGKSMDNLNTQASTQE
                     QLRILLTPLQTIDQDGDKHLQMTVPSPIAGRDEVVKLILPDQDILRLILRDGDKKNNP
                     TYCAIQPNITLEMTLLGIGGLRTFQYFLIRNLPEPYSHKNVIFRIIDVHQSLEAGNWE
                     TVIKAGLVPITEYITDRVQPEGKDGWGDVLKTVQSS*"
     gene            145343..146695
                     /locus_tag="SR-VP_0-2_scaffold_141_5191495_prodigal-single
                     _153"
     CDS             145343..146695
                     /product="Uncharacterized protein {ECO:0000313|EMBL
                     :KKM03467.1}; Flags: Fragment;;  TaxID=412755
                     species="unclassified sequences; metagenomes; ecological
                     metagenomes.;" source="marine sediment metagenome.;""
                     /codon_start=1
                     /transl_table=11
                     /translation="MVESVVQYKKFLEEVSKHDILLGVIGTDHTVHPVVTIPTAVFVK
                     DIVTKKTYTISFKHPDLKIVVDPLTFSRDINSLTKPRWAINKKALYQMLHIKDLLDVD
                     LFLHLRDSRTLDYLLYETNAHRFIYRNQRDSINLNNVIPLLKHQEMFDSIFDFLLDND
                     VFDTELDGGYLKENSIILETLADLEMNGINVNEKCFKQHFEATIYPGNKVFSQYNLYT
                     STGRPSNHFENVNYAALNKDDGTRKCFTSRYGVDGKMVLIDYSAFHPRIICNLIDFEL
                     SVDVDIYKYLGEMYFNREVTEYDIQEIKDITMKQFYGRVDDDKKHIKYLAHARKFIDD
                     NWEYFQKHGYVLTPLFKRKITNQHCVDANPSKVFNYILQATETEIAVQALRKVNQYLT
                     GRKTKAVLYTYDSILFDFHREDGAIVLDEIINIMKLGNRFPIKAFAGDSYDTVAQIYP
                     *"
                     /db_xref="A0A0F9HJV8_9ZZZZ"
     gene            146733..147467
                     /locus_tag="SR-VP_0-2_scaffold_141_5191495_prodigal-single
                     _154"
     CDS             146733..147467
                     /product="Circumsporozoite protein A2 n=1 Tax=Plasmodium
                     sp. PCSD-2013 RepID=R9UH08_9APIC"
                     /codon_start=1
                     /transl_table=11
                     /translation="MKSSIVEKILNDVSLDPRIKDGIFSLEENSHMDVLREYLVKKGI
                     DEEAVREYTNLVLDGKYPERQAYNQKGILVTFPTPEYKQRAIQRGTHFEKDPTAGKPN
                     IFPGQAAPGGEQAPQAPPAAGEALPAEPTTPKTNLPLSQAGGATPPAPEVQKGEPAPQ
                     PATVAAPQQAQTPKEPAVEPSEPAPPPPPPSPEEKEANKAAIKKMLKGDDYMLEQVVN
                     FLMIANDGYGSSWSLQSLMENIKKKL*"
                     /db_xref="UniRef100_R9UH08"
                     /db_xref="R9UH08_9APIC"
     gene            147464..147859
                     /locus_tag="SR-VP_0-2_scaffold_141_5191495_prodigal-single
                     _155"
     CDS             147464..147859
                     /product="Uncharacterized protein {ECO:0000313|EMBL
                     :KKM03465.1};  TaxID=412755 species="unclassified
                     sequences; metagenomes; ecological metagenomes.;"
                     source="marine sediment metagenome.;""
                     /codon_start=1
                     /transl_table=11
                     /translation="MTERRQLLCTFSTIKTYKATVESIRKFYTACSGKLFVFSNGTNS
                     EEVFITYNIISAGKDFPKFPNTISIHRKKQTNTLYTLNAMNQIIKNENNGVLNKEHTI
                     NWELYTNSLVITGDPQIKILSIKILEILE*"
                     /db_xref="A0A0F9GXA8_9ZZZZ"
     gene            148037..149005
                     /locus_tag="SR-VP_0-2_scaffold_141_5191495_prodigal-single
                     _156"
     CDS             148037..149005
                     /product="Uncharacterized protein {ECO:0000313|EMBL
                     :KKM03464.1};  TaxID=412755 species="unclassified
                     sequences; metagenomes; ecological metagenomes.;"
                     source="marine sediment metagenome.;""
                     /codon_start=1
                     /transl_table=11
                     /translation="MPLNVDAIKARLASLNKKGGNNSNINPKVKEFIWKPSEGKQDIR
                     IVPYQYQPENPFIELKFHYDFMGKTYLSPASFNKADPIVELSDRLKKNGDKDDWRIGR
                     DLEPKMRTFVPIIVRGKEAEGVKFWGFGIQVYKQLMAAMSEPEYGDITDLINGYDIRV
                     EFVKKSGKKSPDGKKEFPETTIMIKPKQKPVIDPAMAEGRAVLTKITTAQPNILDIYS
                     VATYEELAAALEEKLKKQNETRESVEDTDDNVQLPTEAEIQAAVGTTTPVAEVKAEPT
                     KPVETPKVETPKVETHKPVVSPSATLAGANTAKLNSVFEELFKQTK*"
                     /db_xref="A0A0F9GXH2_9ZZZZ"
     gene            149079..149273
                     /locus_tag="SR-VP_0-2_scaffold_141_5191495_prodigal-single
                     _157"
     CDS             149079..149273
                     /product="hypothetical protein"
                     /codon_start=1
                     /transl_table=11
                     /translation="MEKRTYQITFEPKQDITTYELARCLKFYVLVLAHKDFFEAEIYE
                     QLFLQLPQELRRHFDVAYKG*"
     gene            149277..150431
                     /locus_tag="SR-VP_0-2_scaffold_141_5191495_prodigal-single
                     _158"
     CDS             149277..150431
                     /product="Uncharacterized protein {ECO:0000313|EMBL
                     :KKM39486.1};  TaxID=412755 species="unclassified
                     sequences; metagenomes; ecological metagenomes.;"
                     source="marine sediment metagenome.;""
                     /codon_start=1
                     /transl_table=11
                     /translation="MGRPAKNHIEHSGSKAQRVERDELADLIVEAANKAQKDGSTVAF
                     YLDEQEDPSMISDWVSTGSTLLDLAISNRKNGGLPVGRIVELNGLEGTGKSLIAAHIM
                     AATQKKGGLAVMIDTEFAAAPDFWTAVGVDVTKMVYANLITVEEIFSSIENFIGVVRK
                     SDSDRLLTIIVDSLSQASCETEMESEHGKDGYNTSKAIIISKALRKITGLIGKQRILV
                     VFTNQLRMNMAAMAFGDKYVVPGGKAMGYAASVRVRLNSIGAIKKGDVVCGNECKAVV
                     TKNRMGPPKRVAEFEIHFDSGIQDLKSWIEFMKEHKLITGSSASWTFELPSGKHKLST
                     KDFCDKVNADAAFKEEVYTQICDTQIMKYRDPNSKIEEEVVVDENVKDED*"
                     /db_xref="A0A0F9ILE9_9ZZZZ"
                     /db_xref="gwc2_scaffold_55_189"
                     /db_xref="cac:CA_C1815"
     gene            150435..150656
                     /locus_tag="SR-VP_0-2_scaffold_141_5191495_prodigal-single
                     _159"
     CDS             150435..150656
                     /product="hypothetical protein"
                     /codon_start=1
                     /transl_table=11
                     /translation="MKWSIKENKKGTRCVITCDEGVRFLRANVVFRKDLTPPEPQVCP
                     ACHTTLKTSKDLPKVEVVRLLVPCGSWKK*"
     gene            150776..151003
                     /locus_tag="SR-VP_0-2_scaffold_141_5191495_prodigal-single
                     _160"
     CDS             150776..151003
                     /product="hypothetical protein"
                     /codon_start=1
                     /transl_table=11
                     /translation="LKNAENRRNEIARFKIKVGDKVKLLMNVRDAYGEIYLGEGETVE
                     IENIHTNQVGYEYEVPYGFCISRDDFEKVRK*"
     gene            151000..151203
                     /locus_tag="SR-VP_0-2_scaffold_141_5191495_prodigal-single
                     _161"
     CDS             151000..151203
                     /product="hypothetical protein"
                     /codon_start=1
                     /transl_table=11
                     /translation="MINASLLEEAIVNAKAVRATASANAYGYYTKTTWGQTFGNVEAC
                     KCSYCGSRFKEETFKCPNCGESI*"
     gene            151200..152258
                     /locus_tag="SR-VP_0-2_scaffold_141_5191495_prodigal-single
                     _162"
     CDS             151200..152258
                     /product="DNA polymerase I (EC:2.7.7.7)"
                     /codon_start=1
                     /transl_table=11
                     /translation="MSTDLFSMWENLKKEKQVAHEKGLTGSTQKEVLVVDGYNTFIRC
                     FAAIPTLNEDGLHTGGISGFLKSIGYALKLYKPDRCVIVFDGPGGSMKRRKIYPDYKA
                     HRKTTVRLNRIYDSNPDLGDEQMSLKKQLQRTVAYLQLLPVNMISLDNVEADDTIAHL
                     ALDYFKDWNVKIMSADKDFLQLVSDRVMVWSPTKKRLYAPQDVLAEFGIHPTNFVYFR
                     ALDGDNSDNIDGIKGAGLKTIKKALPFLANSQTTDLKQIYEYCQSKIDGLKVYQTMVS
                     NWSVVERNYSLMQLTESQVTSFAQLHIKECLDNPITRLNKFEFMKLVTEDKLWNNLPN
                     YGSWLNECFQKLDNFIRD*"
                     /db_xref="ant:Arnit_1658"
                     /db_xref="UniRef100_I2NFU4"
                     /db_xref="A0A0F9ILE6_9ZZZZ"
                     /db_xref="I2NFU4_9PAST"
                     /db_xref="2.7.7.7"
     gene            152261..152416
                     /locus_tag="SR-VP_0-2_scaffold_141_5191495_prodigal-single
                     _163"
     CDS             152261..152416
                     /product="hypothetical protein"
                     /codon_start=1
                     /transl_table=11
                     /translation="MNKKERKVTVRHDRHVIHSNLKVIIDTRKSPEESEEILDEAKTK
                     IRESKRG*"
     gene            152376..152618
                     /locus_tag="SR-VP_0-2_scaffold_141_5191495_prodigal-single
                     _164"
     CDS             152376..152618
                     /product="hypothetical protein"
                     /codon_start=1
                     /transl_table=11
                     /translation="MRRKQKSENQKEAKKKGAERMRRFKENQEKPKRKKREKITEDDG
                     TACWTYWERNVIGGDDEWQERFYYFDKNKKVERPME*"
     gene            152622..152888
                     /locus_tag="SR-VP_0-2_scaffold_141_5191495_prodigal-single
                     _165"
     CDS             152622..152888
                     /product="hypothetical protein"
                     /codon_start=1
                     /transl_table=11
                     /translation="MELWVLIVGILTLIVDIAIFGILVLEYYYDKKIYDKKLNRAIEK
                     KSNTVIVEVENGMAVVRHKPKNIAVVINNKSEEMVKDEAGANPL*"
     gene            152885..153160
                     /locus_tag="SR-VP_0-2_scaffold_141_5191495_prodigal-single
                     _166"
     CDS             152885..153160
                     /product="hypothetical protein"
                     /codon_start=1
                     /transl_table=11
                     /translation="MSVFWPILQLVIVCVEMFIRVKVTHPKLRHRKVGYATAIGVQFL
                     WLMIFLHFGQYYLLPLLLINGTIWVRGLLLAFRHKRLKHLSETLISI*"
     gene            153157..153360
                     /locus_tag="SR-VP_0-2_scaffold_141_5191495_prodigal-single
                     _167"
     CDS             153157..153360
                     /product="hypothetical protein"
                     /codon_start=1
                     /transl_table=11
                     /translation="MSKAYEKAWDEFLEEQGEETPDFEVEFGAAWAACKAEVLEILKQ
                     DIQNSDLSWESCDKRYIERVKDL*"
     gene            complement(153399..154340)
                     /locus_tag="SR-VP_0-2_scaffold_141_5191495_prodigal-single
                     _168"
     CDS             complement(153399..154340)
                     /product="Putative uncharacterized protein n=1 Tax
                     =Comamonas testosteroni S44 RepID=D8D018_COMTE"
                     /codon_start=1
                     /transl_table=11
                     /translation="MSNLFDVNILVNGSRCKQYQHDGKVFIQANPGSEYVIEIKNNYY
                     KRIEAVSAVDGLNVLNGKTASEKDTGYIIDGYHSEKIKGFRFSDDEWALFKFGYKFMG
                     NTYAQSKEDGSEKNCGVIGVRLYYEYELITYTVTSAWLNPPQQPIYWHSPNPQWISGG
                     CYTSDVQYGWSLPSDSNIGNITAKSTSEGAMNTACNCSSGILRGVSGGKPKMDFCCGD
                     DSQLQNSVTAQNFKPNFVGQEPKGFDMGTEWGKREKSKVTSVLFSRGYLAHTLDIYYA
                     SRESLIEMGVPVTNQLKVNLPQSFPNKYATPPSGWVG*"
                     /db_xref="UniRef100_D8D018"
                     /db_xref="app:CAP2UW1_3067"
                     /db_xref="86229429"
                     /db_xref="D8D018_COMTE"
     gene            154553..155962
                     /locus_tag="SR-VP_0-2_scaffold_141_5191495_prodigal-single
                     _169"
     CDS             154553..155962
                     /product="DNA helicase n=1 Tax=Bacillus phage JL RepID
                     =S5MM81_9CAUD"
                     /codon_start=1
                     /transl_table=11
                     /translation="MDDQKDNLRKYGAEFQAKCIACILADKSFIERIYDILSPDYFES
                     DANKWLVEEIMKYFVEYKGVPTLQVFKVKIDALPDNDRFSVLRTAIVEQLKLVFLHID
                     DHDNDFIKETFLEFCCNQKMKSAITDSVDLLQSGQYDEIKKLVDGALKAGMERNLGHD
                     YQIDIDKRMSEMARDFVPTNWAVIDDLLDGGLAKGELGFIVAPAGSGKSWLLCRLGAE
                     AMKAGKNVLHVTLELNENYVGLRYDSCFTGIDFQDIRNHVDVVKKKIEEIPGKLFIKY
                     FPIKTIASHTIKMHAERLTMLTGNKIDLIVVDYADLLRPMTAEKNANSYSEAGSVYEE
                     LRAVAGELQVPIWSASQAHRGAHEEDVIQAHNVADSYRKIMTGDFVLSLSRKMGDKAG
                     STARIHVIKNRFGADGMTFPTFFNSSNGDIRVYDPSSHEGIELSQKMKEGDDVVKNIM
                     RDNWNKIKRERGNGDNDDD*"
                     /db_xref="UniRef100_S5MM81"
                     /db_xref="A0A0F9CI94_9ZZZZ"
                     /db_xref="pth:PTH_2165"
                     /db_xref="S5MM81_9CAUD"
     gene            156076..158724
                     /locus_tag="SR-VP_0-2_scaffold_141_5191495_prodigal-single
                     _170"
     CDS             156076..158724
                     /product="Ribonucleoside-diphosphate reductase n=2 Tax
                     =Prevotella disiens RepID=E1KP38_9BACT"
                     /codon_start=1
                     /transl_table=11
                     /translation="MNEVKDFNSITTRYEDVKKQTTEEYFRGNQFSIDAFQEKYRATD
                     EETYVQALKRVCDYVSSVEKTDALKKQWSERWFDEIYNDWWHPAGSIMQGAGVHRKIS
                     LSNCTHNTMGGLLEDEEWDSLEAIVRNTAYTVAKCAAYRQGLGVDFSRLRPRGTKVLN
                     SANESTGPVHWMKFIDGIGMYVGQKGRIPAMLFSLNIEHPSVEEFITAKSGKRVIQNA
                     NISVQVTEKFYKAVEEDKDWELSFEIPAVKKGDKVYIDAHSAGIDCKFDKEIGKWYRI
                     ATHDRRRELFTKTVKAKKLMELLAKNMHENAEPGIQNIDIARKYSNSDYMYDSEDEYD
                     SRIIGTNACSEQYLSRDSLCVLASINVGRFSTLREVYVKQLERIGISINRFLDNVNQC
                     ELEYQTYATPHQKLAIEKLRRTGAGVTNIVGWLFKKQLGYATTEGNAAFEEFIKYYNY
                     WLYVGSEQGGKEKGNFGLFNSKKWKESPFVARVIEESKKISELFGTPILIGNSARNVT
                     CSSIAPTGTLSLMFRDTVMSYGIEPAFFLYFWKRTRMKGQYTYYFFVPQAVRDAYIKA
                     GVPIPMKSDTIEDDWQGTQGKLIAEYIERNKDKANIKFKSSVEIDPMDKLEFMSKVMK
                     WVDSSISTTYLLPEGSDWKGVFKFIMESHKKEVKSISAFPDKKMYGIVSNISFKDLAF
                     KLKDENIDIHPNNFSDKELEMLNISRQNINIGNVRAPKRLETLDADIYTITVKGQKFV
                     IVVGLQNNQPYEIFGGHLNGLGLKFPFKKGKISKVKRGQYALEFDEVYIEDFSKQFTP
                     TEQIMFRLASTSLRHGVPLQFIVDQLQKGAGDITSMGAAAARCLKKYIKDGEEVKGKH
                     CPSCGNGLVFMEGCVSCSTCGWSQCG*"
                     /db_xref="UniRef100_E1KP38"
                     /db_xref="A0A096APY5_9BACT"
                     /db_xref="zpr:ZPR_2826"
                     /db_xref="E1KP38_9BACT"
     gene            158827..159063
                     /locus_tag="SR-VP_0-2_scaffold_141_5191495_prodigal-single
                     _171"
     CDS             158827..159063
                     /product="hypothetical protein"
                     /codon_start=1
                     /transl_table=11
                     /translation="MTEETNFNMSEWIFGKPIVGFIGGYGSFLSAVLTVLGILTPLIG
                     FVGCVFGTLAAYHSWRINRKRDSILNPSDTTTLK*"
     gene            159105..159875
                     /locus_tag="SR-VP_0-2_scaffold_141_5191495_prodigal-single
                     _172"
     CDS             159105..159875
                     /product="Uncharacterized protein n=1 Tax=Faecalibacterium
                     prausnitzii M21/2 RepID=A8SB66_9FIRM"
                     /codon_start=1
                     /transl_table=11
                     /translation="VEENYFNPQKIVIRRIDKPVAEAMIVKYHYTHKWSLCQVAYGIH
                     YITDEDCKFIEGKLEKLIGCMVFGQPVGRSAAESISDLIKVDEVLELTRLFIQDGYGR
                     NIESYCITQALHLLRRDFPHIKGLISYADGEQGHKGTIYQACGFHYQGNSSIALMPNY
                     SVSLVKPYQWLHSRTVSSTYGSHNVEHLKKKINHTFWRKKESSKHRYVYLLGNKVEKK
                     KILKNLKHPFLPYPKEAHHQDEIEEIAVENSEESRFFD*"
                     /db_xref="UniRef100_A8SB66"
                     /db_xref="A0A0F9DM36_9ZZZZ"
                     /db_xref="plv:ERIC2_c23480"
                     /db_xref="A8SB66_9FIRM"
     gene            159924..160781
                     /locus_tag="SR-VP_0-2_scaffold_141_5191495_prodigal-single
                     _173"
     CDS             159924..160781
                     /product="hypothetical protein"
                     /codon_start=1
                     /transl_table=11
                     /translation="MNEKVLNFRKLIKECLEEVHQEQSGRSQLKESLRKVVKDVLKEI
                     ATIKTPEPDDAEKEKVLKGYAKDGNEREDQSNDKKLEELETIVHGIDPTWKAYLDDNN
                     QYIVRAHNLLYMRIVPKFENNYDIDAMVKLVDRIRVIALTWDQVKNFVKANFKDLKGK
                     TNKTIADKLHDKSIDNEKQKSDNDGKAAGPTQKDITNRGEKNNGEDAKIKDTPNKHKD
                     YNEPQTKRAEDMPDQPMKQVTEPGKDPEGKNKNIEKTQKVKPPKHDKSPTELRPNDKK
                     TTKFRPKKS*"
     gene            160784..162013
                     /locus_tag="SR-VP_0-2_scaffold_141_5191495_prodigal-single
                     _174"
     CDS             160784..162013
                     /product="Uncharacterized protein n=1 Tax=Enterococcus
                     faecalis EnGen0080 RepID=R1LTA3_ENTFL"
                     /codon_start=1
                     /transl_table=11
                     /translation="MKLAWVLTEGLENDYYIAKTTDTEVKELLLRGHYLGHWPFAGSQ
                     YKDYIYGIYLKRTAKQLQLVPKLPEEPEINDDVLIGCVVYGFPEFHASSYVSKWVRSL
                     LNPDESIEDIYDNIKNVIARDAEEEKKAQERGYPFKPKARIIIHNILNATNVQDNQIL
                     ELKRLYILPKFDLKNIESFSIAKGNKAIFDHNPNIQVIVSFSDSKVGHHGGVYQATNA
                     LYAGINKPGLHRYIYPRDTLAATIKKYQKDYEKLVFQYPKPKPMEEPKQDIDVYPVDM
                     SKRERIVYRYLKNKLPDVQSDALKSAVEKVMDMISKSPQQTFKLKEVKKMILKEVITE
                     SVIAHLNEEDTSYEEAMGKKWGLKDKLSGTKRDISKFPLAFQKGYKKVQKEGWWQKFN
                     TWLTQKAGEMGSSLIKR*"
                     /db_xref="UniRef100_R1LTA3"
                     /db_xref="A0A0F9DM36_9ZZZZ"
                     /db_xref="efs:EFS1_1834"
                     /db_xref="R1LTA3_ENTFL"
     gene            162111..162323
                     /locus_tag="SR-VP_0-2_scaffold_141_5191495_prodigal-single
                     _175"
     CDS             162111..162323
                     /product="hypothetical protein"
                     /codon_start=1
                     /transl_table=11
                     /translation="VKDIVFKSVVFVGGIDTLHGYYFYDSASDSESGHIFGIEQLTLP
                     KAITKMKEKGIYPISDFKQTISVYYW*"
     gene            162368..163336
                     /locus_tag="SR-VP_0-2_scaffold_141_5191495_prodigal-single
                     _176"
     CDS             162368..163336
                     /product="ATPase associated with various cellular
                     activities, AAA_5 n=1 Tax=Planctomyces maris DSM 8797
                     RepID=A6C7X1_9PLAN"
                     /codon_start=1
                     /transl_table=11
                     /translation="MKKDIFKMTHEDVTKMLTDCLSLRPKTLVIEDLQWKYLVRSVLR
                     GKNILFLGPSRSGKTTAAIAVANALDRADKFHKFNCGSTQDARATLIGNTIFKKDTGT
                     VFNQSEFVTAIQTPGAVILLDELSRGHHDAWNILMPVLDPTQRYLRLDESENSAVIPV
                     AEGVTFIATANIGNEYTATRVMDKALTLRFPAIVEMRLLTADQELSLLDIIYPSATEA
                     HKKSFKILCKISEDTKKQYRMEDAHITNFVPTGQVVEMAEMVMDGFNLTEIAEMSIYT
                     LFDESGGSDAERLFVKQIVQKYLDTKAAEVKSPIVDPATKKIKITF*"
                     /db_xref="UniRef100_A6C7X1"
                     /db_xref="A0A0F9PWD1_9ZZZZ"
                     /db_xref="A6C7X1_9PLAN"
     gene            163341..165731
                     /locus_tag="SR-VP_0-2_scaffold_141_5191495_prodigal-single
                     _177"
     CDS             163341..165731
                     /product="Chromosome undetermined scaffold_96, whole
                     genome shotgun sequence n=1 Tax=Paramecium tetraurelia
                     RepID=A0EH67_PARTE"
                     /codon_start=1
                     /transl_table=11
                     /translation="MTKAALPPLPDNLTYSDFWLDKDALDRYIPDEEKGKVEANFSMD
                     LIQLASYRRIISNFVSILTGKNIPVQFMMIGDENFTDGKTVWLSASIRKKQDFDWTVG
                     LALHEGSHILLSDFDFLKLIYNRVPQEVKNKAKAKNISNEQLSYLCKWVFNVVEDRYV
                     DSFIFHEAPGYRGYYQTMYSRLWNSEEISKALKSNMYRVPNLLAYEVRVINLTNPDQD
                     LDALVGLREIAELIDLTNIFRLKTTRERMECAFRVVDVIVSNLGVEPPKPKTGNTSGD
                     TIDKVTDIIDKHFDLPPSKKLGQGKSGKSEKQDKKEKSQKSDGKKDDQKEKDKNGNDD
                     TDTDDKSDSGSGDDNDSPPFDSPETSPDDLDKIIGGIEQEIDKADGDGSGVDDEGDTS
                     EFSKKELDKVRKDLDKQRELLKHDYRKIKERITAEEKALLDVIEKYGIVLLPAGFGMG
                     MSKPGDYNHAAVDCIVVQKLTKDLILQGSDVFPMASVESAPGGDSRPPERYEEAVNKG
                     WMLGKLLGKKLQVRGEVNVTKYIRKLTGKIEKRLLAGIGAGLEDVFHKTITQKYNRAR
                     LHISVDASSSMDCDQKWLPTMTCLTAICVAAASVENLSVSVSFRATHRLSDGTELPYI
                     VLAYDSDTDKISKVKNLFPYLKSCGCTPEGLAFEAIMEKFIVGKKSDGQDHYFLNLSD
                     GEPYYSLSARSNKYGTSFSYNGEAAVQHTRKQVDKIRATGVNVLSYFISSEPVTIGRT
                     GYNPWNPAGPQISYGGNRGTLGGQFEKMYGKDAKFICVTNVFDIAKTINQLFLDKE*"
                     /db_xref="UniRef100_A0EH67"
                     /db_xref="A0A0F9PS24_9ZZZZ"
                     /db_xref="A0EH67_PARTE"
     gene            165930..166361
                     /locus_tag="SR-VP_0-2_scaffold_141_5191495_prodigal-single
                     _178"
     CDS             165930..166361
                     /product="hypothetical protein"
                     /codon_start=1
                     /transl_table=11
                     /translation="MSEKTRKTTRKNKTNQVINWPSIDDYFTIDSLTLTNEHMLTNNK
                     KSDITLRVRLMKAVKEEPKTVAVIGTINFGKGRPQLVFAMRPVKQSVVDKAVKNKIML
                     VNESELIPVMEISTTTTNKTTTTPAPTITPVKITETQTVTV*"
     gene            166397..166585
                     /locus_tag="SR-VP_0-2_scaffold_141_5191495_prodigal-single
                     _179"
     CDS             166397..166585
                     /product="hypothetical protein"
                     /codon_start=1
                     /transl_table=11
                     /translation="MARKKKEEKGFMISAVIYGIYNSETNELVRISLDNDDIEMDMAL
                     QYVESKYNKCEFSLSLFI*"
     gene            complement(166582..166842)
                     /locus_tag="SR-VP_0-2_scaffold_141_5191495_prodigal-single
                     _180"
     CDS             complement(166582..166842)
                     /product="hypothetical protein"
                     /codon_start=1
                     /transl_table=11
                     /translation="MTLKRINPEARIYHYFEKSVTEFALYDDEMDQPVSYGSRNLIDG
                     TVRKLNKSITVVYYKRDLADKISFKKKTMYQGKKEMDEQKKV*"
     gene            166857..168137
                     /locus_tag="SR-VP_0-2_scaffold_141_5191495_prodigal-single
                     _181"
     CDS             166857..168137
                     /product="Uncharacterized protein n=1 Tax=Pelagibacter
                     phage HTVC008M RepID=M1IPB2_9CAUD"
                     /codon_start=1
                     /transl_table=11
                     /translation="MAQVSFFEQEEFDERKLEKALQESDERNGKKKTFANDSALELLG
                     EKFKFEEEKKKVIDNLNWLKSLSVEEFTFRKKWEECQEFRNVLPESGRVKALIWSPTD
                     LYNEKLTIKEIGKVEPAVVLVKSKEHQRIWDTLRIYSHSADYNQAPGRLCRYLIYDAS
                     SEKVIGFSSIASEVPAIACRDEAIGWNKETRMFSGRLNNSAIATTIAATQPFGTNFLG
                     GKLIAAMMTSPGVRDEWKNEYESLLVGMTTTSLYGPYSMYNSLKWWKALGSSKGQIPI
                     KPTEEAYRLWNRWLKQHKREEYEKTLTPKEGAAGPVTSPKMRILEMMCDAIGIKISKY
                     KHGYERGVYYSFFYENTKEFLCNKIQEKDLKMKPLTASGVTEIMNYWRQRAIDRYKRM
                     KEEGRLNPNKLFYNQMVDMPYEKAKEKYFHDVGR*"
                     /db_xref="UniRef100_M1IPB2"
                     /db_xref="A0A0F9I992_9ZZZZ"
                     /db_xref="M1IPB2_9CAUD"
     gene            168152..168367
                     /locus_tag="SR-VP_0-2_scaffold_141_5191495_prodigal-single
                     _182"
     CDS             168152..168367
                     /product="hypothetical protein"
                     /codon_start=1
                     /transl_table=11
                     /translation="MDKNKILQWVAKHMPIEAEGKTYFLHTAALVNPKDEYLWVFDKD
                     PYKQEDITSTEPIVIKPIENKKVKLLI*"
     gene            168373..168549
                     /locus_tag="SR-VP_0-2_scaffold_141_5191495_prodigal-single
                     _183"
     CDS             168373..168549
                     /product="hypothetical protein"
                     /codon_start=1
                     /transl_table=11
                     /translation="MGKTFRRNDRFKKARRDKNFKQSKKFKEMKTGPAPFKPHQIQGP
                     DDTYGYDNDCTDSI*"
     gene            168515..168775
                     /locus_tag="SR-VP_0-2_scaffold_141_5191495_prodigal-single
                     _184"
     CDS             168515..168775
                     /product="hypothetical protein"
                     /codon_start=1
                     /transl_table=11
                     /translation="MVMTTIAPILFSILFSWSIFDSIIMRRQKKIMDARNKKFEADIK
                     SLHMNQKVLYSSLKDLNNKLQKYEKGKKADNQTTVVRPNRTI*"
     gene            168714..169229
                     /locus_tag="SR-VP_0-2_scaffold_141_5191495_prodigal-single
                     _185"
     CDS             168714..169229
                     /product="Uncharacterized protein {ECO:0000313|EMBL
                     :KKN26494.1};  TaxID=412755 species="unclassified
                     sequences; metagenomes; ecological metagenomes.;"
                     source="marine sediment metagenome.;""
                     /codon_start=1
                     /transl_table=11
                     /translation="MKRGRKPTTKRQSFDQTARSKSLGLFDHVKQITQVQNSDYFKNL
                     SDEDKKSFNHFMILRAISMNPSRLEDVSLLFRYFSIIPSPQLYTLLISLFPSDRRYYP
                     WIKSKKKNKASQQLLEYVMTKFECGPKDAQEYVELYNRTPEGKTELFDICRGFGLTEK
                     EVDKLMESKDE*"
                     /db_xref="A0A0F9P8S1_9ZZZZ"
     gene            169222..169608
                     /locus_tag="SR-VP_0-2_scaffold_141_5191495_prodigal-single
                     _186"
     CDS             169222..169608
                     /product="hypothetical protein"
                     /codon_start=1
                     /transl_table=11
                     /translation="MNKEEIEAAIGAGQYYPLPSKKDEEGNSRPEGLIKDMPLVFREM
                     FSRSIKRTLAEAEVPKDKDWSVQVTDDQEPGPLKYQFHCFHVDSVAEYMVMCRVGTYD
                     MVKKEVLPDDQDRIIVFKFKSVDDLL*"
     gene            169605..170111
                     /locus_tag="SR-VP_0-2_scaffold_141_5191495_prodigal-single
                     _187"
     CDS             169605..170111
                     /product="Uncharacterized protein n=1 Tax=Isosphaera
                     pallida (strain ATCC 43644 / DSM 9630 / IS1B)
                     RepID=E8QXH3_ISOPI"
                     /codon_start=1
                     /transl_table=11
                     /translation="MSEEIKKITGWDAVKDSGVREEFKTGSKRDTSIGKGRYDLLPFY
                     AIHRLARVYENGAEKYGDNNWRLGQPCSRYLNSAIRHLMKAGGGWRDEDHLAQAMWNI
                     AGIIETQKMVELGKAPKELDDLTDFTPVWEEGPVPVPTLSDEPLALSSLPTSSNSVCP
                     EILQTAKI*"
                     /db_xref="UniRef100_E8QXH3"
                     /db_xref="A0A0F9ACG8_9ZZZZ"
                     /db_xref="ipa:Isop_2447"
                     /db_xref="E8QXH3_ISOPI"
     gene            170149..170907
                     /locus_tag="SR-VP_0-2_scaffold_141_5191495_prodigal-single
                     _188"
     CDS             170149..170907
                     /product="hypothetical protein"
                     /codon_start=1
                     /transl_table=11
                     /translation="MPEKVSFFEIEKRVNSPIILEECLTPPQNKLFRDTINKYHSYVK
                     YKDSPTRNIRWLVYESESGNQIGSIGISSATIAVKVRDEYIGWNNETKMKHLCQLANN
                     SRFCLVQCRTTIKNSASLTLKQLRIIGEKRWLEKYGDELLLLETFVLPEREKNYAGYK
                     SRIGACYRADNWLYLGETSGNHIRKTPLKLWQREKNSERGRMARENPKECLKKFAGYL
                     GDSNSSGYKITKVAKKIMFIKPLVWNWKERLLLL*"
                     /db_xref="clc:Calla_1641"
                     /db_xref="86771670"
     gene            170904..171173
                     /locus_tag="SR-VP_0-2_scaffold_141_5191495_prodigal-single
                     _189"
     CDS             170904..171173
                     /product="hypothetical protein"
                     /codon_start=1
                     /transl_table=11
                     /translation="MTLKDLKASLSKMPVDLDSVEVLVNFMNEDGKSDFDCLAFTGYM
                     NIPELKEGMVCVLGTEKAAHDRIRSGTMMRPDGTNPKDQGFDVNG*"
     gene            171197..172597
                     /locus_tag="SR-VP_0-2_scaffold_141_5191495_prodigal-single
                     _190"
     CDS             171197..172597
                     /product="hypothetical protein"
                     /codon_start=1
                     /transl_table=11
                     /translation="MIRLKEAVPFRKADVVSKQLQKTDLPTLTPNTFGIELEYDPGPQ
                     PESINVEDYSEEIVQNMLSARNWRTNRDEYAEWLNGKRERVNRRYGQYGREWDDSYGP
                     VDVETWDGQNPEPSVNSFSGTTDSEDEDTDAYNTAHKEWSDARNDVEYEYTQWERGRR
                     WDSNSEEWANDMISNGEWQDYSDISLESLAGGSNEEGDINEARWFIKERIGDLAVGKE
                     GSINSWGVGMDGNYVEIRSKHLTESEMDKVRTILSFVRSKKTDGDTSAHVHVGLPTKF
                     DAFDIISMSDLVDESEITKAIKGDRDYHSWARLNYDLAGDLLRAINDYFKKTIEKSRE
                     YTTTKVIETGWVIKLDTLNGILKDKMLKMRGTNLASFFDHGTIEFRYWSSEAAVADPE
                     NFIKWIRYFMLLPKVAQKRKKIIIGPGRMDSLVLSRQGTSHVKIEFEEDFKNRILKNY
                     YERRMRDRNQMQFDFR*"
     gene            complement(172594..172893)
                     /locus_tag="SR-VP_0-2_scaffold_141_5191495_prodigal-single
                     _191"
     CDS             complement(172594..172893)
                     /product="hypothetical protein"
                     /codon_start=1
                     /transl_table=11
                     /translation="MKINSVSEFFQFIRSNGLVNLAPEVRAMVVCMEEYGRLCPCDPD
                     SVRINKYTQCKAFYVAFIRKIRKVGDYKKDLVTRVSDGTIEFRNDGQYISTISRN*"
     gene            complement(172890..173261)
                     /locus_tag="SR-VP_0-2_scaffold_141_5191495_prodigal-single
                     _192"
     CDS             complement(172890..173261)
                     /product="hypothetical protein"
                     /codon_start=1
                     /transl_table=11
                     /translation="MMTILFLSCVTAFILLMWFKTEVVVEWAGLLGFKKLCGDFNDAK
                     IEVAPSPLSYPQYLKLRRNSFVTRLISCPFCLSVWLVAYQCFGLALLFSNMMFVFYYP
                     IVYFLSLFIYGVTVKLYNITL*"
     gene            173314..174744
                     /locus_tag="SR-VP_0-2_scaffold_141_5191495_prodigal-single
                     _193"
     CDS             173314..174744
                     /product="Coenzyme B12-binding:Radical SAM n=1 Tax
                     =Magnetospirillum gryphiswaldense RepID=A4TV67_9PROT"
                     /codon_start=1
                     /transl_table=11
                     /translation="MSKITIINPNDAKCYTFSRARTRRIPLGQSYVAAVLLKADHEVS
                     VVDGSANDLTEDEIVKTTAETNPDFVGIGGTTPLFSQMCSLTKKIKKVSNAKVVLGGP
                     HVSALPIPSLNTSGADYICIGEAEESVVSIANGKPLQDIPGIAFNFEGKPMTTQMYRI
                     RLNQPMEGTIKAVDLNYCPIPARHLYDHTKYVDLARGIESMQTGAMFSRGCPGKCAFC
                     GAADTLVRWRHLDNVLEELHQIPNMKIHNLFVMDDTYTNQKKRVLELSKRIVDEGIKL
                     NISVQLRLDQIDEEICDALYASGVKYVGPGIESGSERIMKAIGKGPRESKEHMRKKIG
                     LLNKYDWSIRCSYVFGMTGETEADILETIEFAKELNATENAFSILTPYPDSPLWHVAK
                     KMNKVDEYMDFDRFLYYHTVGCNLSEVPTERLMELHELAYKTVKSRTYKTAETRGGAS
                     ADPTFAGEWQKPQTKEALFAEDMMAG*"
                     /db_xref="UniRef100_A4TV67"
                     /db_xref="mfi:DSM1535_2169"
                     /db_xref="89271763"
                     /db_xref="A4TV67_9PROT"
     gene            complement(174741..175994)
                     /locus_tag="SR-VP_0-2_scaffold_141_5191495_prodigal-single
                     _194"
     CDS             complement(174741..175994)
                     /product="Glycosyltransferase, group 2 family protein n=1
                     Tax=Mitsuokella sp. oral taxon 131 str. W9106
                     RepID=U2TCC4_9FIRM"
                     /codon_start=1
                     /transl_table=11
                     /translation="MITFIIPTRNNLPYLKLAYNSIRTYYPLEEIIILDDNSTDGTME
                     WIDSCSGQDDQFTIYYKNDNRQLGHTVLYDKGVELADNEIFTIFHADMVCGPNYIENL
                     IKHLKPQGVVAATRIEPPLHPPGNEKIVKDFGVYPENFSGIQFINYCRSLQQELTNKD
                     IATKGVFAPWMMYKQDFINIGGHDKFFAPFPYEDSDIFQRFILAGYDIKQSRDAFVYH
                     FTCRGHRWTEKVQKDDYFYKLCCAKNVSHFIRKWGSWIENDENCYPVIKHLYNIGFVV
                     KNCSQSLLGQLEPWCGTIYCDANINAYIDQVQPGTPFDMKDRVKSITETPTNDVVVEF
                     DGSKLSDTSFLTQLPKILADSGEVGEMEFDIFKINIRSLHTYEEDLVDSNWDLAGGHF
                     IPMPDSDPYCLNELFKVFEATKHVS*"
                     /db_xref="UniRef100_U2TCC4"
                     /db_xref="U2TCC4_9FIRM"
     gene            complement(175991..176881)
                     /locus_tag="SR-VP_0-2_scaffold_141_5191495_prodigal-single
                     _195"
     CDS             complement(175991..176881)
                     /product="hypothetical protein"
                     /codon_start=1
                     /transl_table=11
                     /translation="MHISWIDSQIVSRTLDSIENALKYSTEPTEFIFFLNEQTILDTP
                     LEKSPKECWENFIHHPFIVRGCKIITITNDDPPFGVSVPRLRWMIRDGVNYWGESDCY
                     LPLEYFYVAENFHKQCTDRPYILSFSERKMWPGWELQEHESVRNETLESLNKDPDRKF
                     LKCDSIIGSLEKLYEFNEKQGDPKIERIPDNVIPGQQNTLNSTALILSDKMPENLICP
                     SLIMTHEDFCLQFSRLYYKIPQYHVANIIKGHDNWNPLKRTNIVDPMGPRKAELLKYF
                     NLERNDMLNWINQLHSGQIK*"
     gene            complement(176898..177665)
                     /locus_tag="SR-VP_0-2_scaffold_141_5191495_prodigal-single
                     _196"
     CDS             complement(176898..177665)
                     /product="Uncharacterized protein {ECO:0000313|EMBL
                     :KKN13254.1};  TaxID=412755 species="unclassified
                     sequences; metagenomes; ecological metagenomes.;"
                     source="marine sediment metagenome.;""
                     /codon_start=1
                     /transl_table=11
                     /translation="MHPNIYKELYPHLSKSEIDEINQGLDEIMLKTLISKDNFPEPPE
                     GHWHLMTLFSIALQIKARSILELGVRYGDWTQPLMLASILNRGKLTSVDREDTLNPNL
                     DNPWAQNHYKYCPPIPILFSKSENIKQHFEFVQSDSIKFLEKCVEEKRKFDMFVVDDW
                     HSYEHVKKEMELISQISDINTVILHHDLMGLAAHPNYHWTEDGPNGEWENGGPFRAIY
                     ELDINEWEWSTIPVNHGLTLLRKRSPAVTIDRKKRGY*"
                     /db_xref="A0A0F9N5L2_9ZZZZ"
     gene            complement(177669..178109)
                     /locus_tag="SR-VP_0-2_scaffold_141_5191495_prodigal-single
                     _197"
     CDS             complement(177669..178109)
                     /product="Cytidylyltransferase n=1 Tax=Polaribacter sp.
                     MED152 RepID=A2U022_9FLAO"
                     /codon_start=1
                     /transl_table=11
                     /translation="MIIGIVSGYFNPLHQGHIEYMLAARTQCEHLIAIINNDEQVRLK
                     GSAPFMDENHRAFIVRNLRWVDDSIISIDNDKTVCESIRSIVWSHLDSDEIKFFNSGD
                     RVKNPESKELKMCKLLGVKYVILPLPKKFSSGELIHKAFTKIVK*"
                     /db_xref="UniRef100_A2U022"
                     /db_xref="pom:MED152_05750"
                     /db_xref="A2U022_9FLAO"
     gene            complement(178106..179059)
                     /locus_tag="SR-VP_0-2_scaffold_141_5191495_prodigal-single
                     _198"
     CDS             complement(178106..179059)
                     /product="kinase; Galactokinase/homoserine kinase family
                     protein, partial id=4148435 bin=GWF2_Geobacter_54_21
                     species=Gemmata obscuriglobus genus=Gemmata
                     taxon_order=Planctomycetales taxon_class=Planctomycetia
                     phylum=Planctomycetes tax=GWF2_Geobacter_54_21
                     organism_group=Deltaproteobacteria organism_desc=Good"
                     /codon_start=1
                     /transl_table=11
                     /translation="MIVAKAPMRISLFGGSTDYESFYKDHGSLLIGTTINKYAYSILR
                     YRPTIVGNESVVTYSKIERVQFFDEIKNPLIREVLKYYKIKKPIELNFATDVPSRTGL
                     GGSSSCCVSLIRAINELLGMEMSKYQLCADAIKIEREILNEPGGIQDQIWACYGGFNT
                     ISISQNGNFCVEPINVSYDFMRYFESSLMLIYSEQQRSTNKIAQSHDDKDKRALLDIA
                     KQAEYDLLNENIESVGRLLYKSWKKKRNLSKLISNDKIDMMIDDIINTGAYGAKLLGT
                     GGAGFILVICDRNVKKKLKEKYNDNIIDFEFENEGVTHEVI*"
                     /db_xref="gwf2_scaffold_39807_3"
                     /db_xref="bfg:BF638R_1442"
                     /db_xref="86295081"
     gene            complement(179056..180006)
                     /locus_tag="SR-VP_0-2_scaffold_141_5191495_prodigal-single
                     _199"
     CDS             complement(179056..180006)
                     /product="RmlD substrate binding domain protein n=1 Tax
                     =delta proteobacterium NaphS2 RepID=D8F798_9DELT"
                     /codon_start=1
                     /transl_table=11
                     /translation="MKILVTGGAGYIGNIVTPYLLDMGQHDVTVFDNLIHRQHGILEN
                     AINPRFRFVYGDIRDQRLFGEEIKKHDVIVHLAAYVGMPLCKRFPIEAKQVNQDASEF
                     LAKSISPHQHIILTMTNSGYGLGQHVEGKAVYCTEESPLKPISVYGETKCAAENAIMT
                     SGNNTSLRLATAMGVSRKMRLDLLVNDFVYRAWKDRFIVLFESTFLRNFVHVHDIAQA
                     IYLSMCNSRMEGQIYNVGNTSANVNKMDLCLAIKKYISDFYINCSEINKDPDQRNYIV
                     SNEKIEKMGFHPRYSLDETIQELLKVCPILKYTTGPFTEI*"
                     /db_xref="UniRef100_D8F798"
                     /db_xref="D8F798_9DELT"
                     /db_xref="cis:CINS_0291"
     gene            complement(180010..180747)
                     /locus_tag="SR-VP_0-2_scaffold_141_5191495_prodigal-single
                     _200"
     CDS             complement(180010..180747)
                     /product="DTDP-4-dehydrorhamnose reductase (EC:1.1.1.133)"
                     /codon_start=1
                     /transl_table=11
                     /translation="MKYNTYQDYINIQSMFNIISNEKLSQASHNGFQTVIRHHEKIES
                     IQGDIVECGVWKGAFSIFLSKIFPERNIWACDSFDGFQDPGKSKYPQYDREFFTPTNG
                     QDFVRVCLADVIANFNRFGFSGDIYNGRIQFLKGWVKDTLPNCKIEKISLLRIDVDAY
                     SATREVLDYLYPKVVSGGMIIFDDSQLFQSIEAIKDYYESIKAPLKLYHPDNDTILLD
                     TKTKQPDWSPDLKMNYQYPAYCYTFKE*"
                     /db_xref="btm:MC28_0431"
                     /db_xref="UniRef100_J8Z189"
                     /db_xref="J8Z189_BACCE"
                     /db_xref="1.1.1.133"
                     /db_xref="1.1.1.13"
     gene            complement(180744..181982)
                     /locus_tag="SR-VP_0-2_scaffold_141_5191495_prodigal-single
                     _201"
     CDS             complement(180744..181982)
                     /product="C-methyltransferase n=1 Tax=Methylobacterium sp.
                     GXF4 RepID=I9LP08_9RHIZ"
                     /codon_start=1
                     /transl_table=11
                     /translation="MKCRNCDSEKLEMFLDLGEQPHCDNFLTEEELKVKEPFYPLQAC
                     FCHDCTTVQINYTVPKEIMFNDFDYLSGTTKTLRKHFEDSADRLVKKVGLKKYDLVVD
                     IGSNDGTWLSNYKKYEMRILGVDPAVNIAKIANAAGIETWATFFDRYLAKDIIKEEGK
                     ANLITAAGVFFHLEELHSVTEGVKKLLNKNGTFCIQSIYLGGIIKNNAFDQIYHEHLT
                     YWTVKSLTKLLEKYELEIYDVSLLPIHGGSLEVLVGHEGEHNIDDSVRMFLKNELEQG
                     LDKIETYHKFSNRVWKIQEELVNILLSYKMAGRSVYAYGAPAKGSTLLNSFGITSHFV
                     PNAVEVNPLKIGKYIPGCRILILDENTAPSPDAYLLLAWNFLGEFLKKKEDYIKSGGE
                     FIVPVPIPTIINKSNWESFK*"
                     /db_xref="UniRef100_I9LP08"
                     /db_xref="mor:MOC_1448"
                     /db_xref="107251612"
                     /db_xref="I9LP08_9RHIZ"
     gene            complement(181979..182875)
                     /locus_tag="SR-VP_0-2_scaffold_141_5191495_prodigal-single
                     _202"
     CDS             complement(181979..182875)
                     /product="GDP-L-fucose synthase n=1 Tax=Crocosphaera
                     watsonii WH 8501 RepID=Q4C736_CROWT"
                     /codon_start=1
                     /transl_table=11
                     /translation="MNVLVTGGTGFLGRHLVPHLQMQGKSVTVLNTKNCDLTEKDNLR
                     QYSNTKFDKIYHLAARTKAGDWCLHHKGEQWLINQQINTNILWYWKQYNPQAMMITFG
                     TSCAYPPKMMLKEENYMMGEPDTDLYTYAMTKRMLYEGLRALNKQFGMKYTYLIPNTL
                     YGPQFDLTDSHFIFDLIKKISYGKLDGHTVRLWGSGDQIRELVYIDDTLRLIDFAVVN
                     CPNDLLNLGNGFGYSIRQYANMICNMIGYDDKKIQYDVNAFTGVSKKVLSVEKLSRMT
                     AFKFTPIDVGLKRTVDYYLSCI*"
                     /db_xref="UniRef100_Q4C736"
                     /db_xref="ceo:ETSB_0823"
                     /db_xref="87790131"
                     /db_xref="Q4C736_CROWT"
     gene            complement(182872..183819)
                     /locus_tag="SR-VP_0-2_scaffold_141_5191495_prodigal-single
                     _203"
     CDS             complement(182872..183819)
                     /product="hypothetical protein n=1 Tax=Rubritalea marina
                     RepID=UPI00035EFFF8"
                     /codon_start=1
                     /transl_table=11
                     /translation="MNAIVTTTINEPSMATHLFLYKKDWTVIIVGDKKTPHDKYKARK
                     QYHNNLIYLDCEEQDKLYPELSAVIGWNTIQRRNIGFVHAYNLGAKIIATIDDDNVPY
                     DSWGWNRVNQSTTGIDMWDCETEVFDPLSVTKCNQLWHRGFPLQLVNKKNNVLYMGKT
                     ITTIGVQADLWDGDPDVDAFQRITIKPCVKFDSIQSLYKGPGLSVFDSQNTFLSRECF
                     PFYFVMPFVGRMDDIFGGYYMQVMRPDLHVVFGPASVYQQRNAQDLIVNMKKEYIGYE
                     SALDFIHRLKHARQLSDCVGIIPKEVLDFQKAYTDAFKL*"
                     /db_xref="UniRef100_UPI00035EFFF8"
                     /db_xref="glp:Glo7428_4169"
                     /db_xref="88099297"
                     /db_xref="UPI00035EFFF8"
     gene            complement(183822..184652)
                     /locus_tag="SR-VP_0-2_scaffold_141_5191495_prodigal-single
                     _204"
     CDS             complement(183822..184652)
                     /product="hypothetical protein"
                     /codon_start=1
                     /transl_table=11
                     /translation="MNDITYIVPSKNDNYDPQNLDKLILSLNTNVGQLIDVGLDVEAI
                     LLDWCSEVPFYTLDRIKTEIKVPIRHICVDKSLLIADGLNPDRYYEYFAKNVGIRQAA
                     KSYVLLENSDVLNDEELAQSIKTMVEDGVNNVYARPTLRVNVWYPTIDEYTHYNTIDD
                     KPLGDLNPGDFMLATKADWLKATGYDETNEGHRGLKRQTNMDVEMLFQFNKFGIQVYF
                     VKGYYRHMDHERGGLTADQQFGQSAHTRNLNGYINRPSWGYVNAKTIKLNDNVTKLYL
                     *"
     gene            complement(184654..184914)
                     /locus_tag="SR-VP_0-2_scaffold_141_5191495_prodigal-single
                     _205"
     CDS             complement(184654..184914)
                     /product="Uncharacterized protein {ECO:0000313|EMBL
                     :KKM63586.1};  TaxID=412755 species="unclassified
                     sequences; metagenomes; ecological metagenomes.;"
                     source="marine sediment metagenome.;""
                     /codon_start=1
                     /transl_table=11
                     /translation="MNDCCLNTDKEIWREKPGDYYADSIHVTKDNGIGINCGGHVIVA
                     PLKSWFDMANLIYNTEIRGVSNWRRKLALWLLKSNSITYPKG*"
                     /db_xref="A0A0F9JMD8_9ZZZZ"
     gene            complement(184911..185657)
                     /locus_tag="SR-VP_0-2_scaffold_141_5191495_prodigal-single
                     _206"
     CDS             complement(184911..185657)
                     /product="hypothetical protein"
                     /codon_start=1
                     /transl_table=11
                     /translation="MKTLAVILHHNTPQYTDTIYRLLNSDYDKLGGYDLVVIDNGSDV
                     NKGSQFATYKLDMNVYFGGGLNAAMELVLESKDYDSLLFLNSDLIVGGNFVRSLRTEL
                     TTFDVVSPCIIQPELTQNHWRQMLPWGQPKTRSVEWIDLQAPLISRRFIELLASQTKE
                     GDSMIPQSLIRGWGIDVWFGILCKQQGWKTGVCDYVPAIHLGSMTLKALGNTNEYCRL
                     AEQGMAEFVHKNNLESQFSEMRLHSQEYFI*"
     gene            complement(185654..186358)
                     /locus_tag="SR-VP_0-2_scaffold_141_5191495_prodigal-single
                     _207"
     CDS             complement(185654..186358)
                     /product="Uncharacterized protein n=1 Tax=Parabacteroides
                     sp. D25 RepID=K6APP9_9PORP"
                     /codon_start=1
                     /transl_table=11
                     /translation="MNNHDIPVIILNRDRLTPLKQLVDIMRKKNYNNITIIDNQSTYD
                     PLLEWYKSCGAKVWINTTLPNDINTLYYLLRKNNPEWLRLTEKHFVFTDSDTVPIDSI
                     PDNFIDDMIYYCDKYKKDKIGLGCKLDDMDLSIPMAKYAYGYEITYWTNGIQEEKATL
                     YPHPIDSTFALYRPGYSSGWSANTFRMGYPYMMRHMPFYYFGDNMPDDEKYYLQHMNV
                     QSGACFSKRVKAEYNL*"
                     /db_xref="UniRef100_K6APP9"
                     /db_xref="K6APP9_9PORP"
                     /db_xref="mmb:Mmol_1034"
     gene            complement(186351..186995)
                     /locus_tag="SR-VP_0-2_scaffold_141_5191495_prodigal-single
                     _208"
     CDS             complement(186351..186995)
                     /product="hypothetical protein"
                     /codon_start=1
                     /transl_table=11
                     /translation="MKLLNFDRVLCLSPHPDDVEISMTGTVIKFNETKFDIYCLTYGT
                     PSDQTSNLNRIIEVESFWKAINLENVNLITPKNNFVLRLMTEDEWITQIEKEVLNTGQ
                     FKHDAIFGPTIDDSHFEHRIVNSFMEALGRKTPLSIVEYKTPSTLDSWETNMYVDISE
                     SYHRKINMLNEHFKSQTDSLYFRPQCLEAFHTQYSSIKRGIRQIEQFKIKTIYE*"
     gene            complement(186992..187285)
                     /locus_tag="SR-VP_0-2_scaffold_141_5191495_prodigal-single
                     _209"
     CDS             complement(186992..187285)
                     /product="phosphoheptose isomerase (EC:5.3.1.-)"
                     /codon_start=1
                     /transl_table=11
                     /translation="MRIYVDIDETICRYTGERKYHLAEPIQANINKINRLYLEGNHIT
                     YWSSRGSTSKIDYFILTKFQLDKWGCKYHELSVGQKPNYDLLICDRTKRIEEI*"
                     /db_xref="pmi:PMT9312_1347"
                     /db_xref="UniRef100_E3SJ92"
                     /db_xref="E3SJ92_9CAUD"
                     /db_xref="5.3.1.-"
     gene            complement(187282..188160)
                     /locus_tag="SR-VP_0-2_scaffold_141_5191495_prodigal-single
                     _210"
     CDS             complement(187282..188160)
                     /product="Uncharacterized protein id=2988981 bin
                     =GWF2_Planctomycete_41_51 species=unknown genus=unknown
                     taxon_order=Bacillales taxon_class=Bacilli
                     phylum=Firmicutes tax=GWF2_Planctomycete_41_51
                     organism_group=Planctomycetes organism_desc=a211"
                     /codon_start=1
                     /transl_table=11
                     /translation="MPNKITTVLLTEAGGPAGVSAIKSFRKVPNVKIVGMDYDALASG
                     LLLCDKKYTCPLAKYEKEYKSSLLNILDEELIDFIIPTGESGLQTIASLKGAVGCEIY
                     LSDLNVIKMCQNKWVFYNMFKDKLPLPLTLKTKVIKKLISSSGSKSMSFMDCESDYII
                     QEFIEGTEYTVDAFYNEGKLIQHTIRERVEIRSGISVKSSVVKNDKISELVTWISDHL
                     ICFHGPVNIQLIKQSNGKLKLIEINPRLAGTSIVTTLAGFNFAEYYYNLYNGLPYDIL
                     PLKDISVSRFLEEIVI*"
                     /db_xref="gwf2_scaffold_1247_52"
                     /db_xref="bpu:BPUM_3224"
                     /db_xref="86643865"
     gene            complement(188150..189010)
                     /locus_tag="SR-VP_0-2_scaffold_141_5191495_prodigal-single
                     _211"
     CDS             complement(188150..189010)
                     /product="NAD-dependent epimerase/dehydratase; K01784
                     UDP-glucose 4-epimerase [EC:5.1.3.2] id=5803057
                     bin=OD1_GWC2_34_28 species=ACD18 genus=ACD18
                     taxon_order=ACD18 taxon_class=ACD18 phylum=OD1
                     tax=OD1_GWC2_34_28 organism_group=OD1 (Parcubacteria)
                     organism_desc=Complete genome"
                     /codon_start=1
                     /transl_table=11
                     /translation="MNVLVTGGAGFIGTNLIMALAKEGHNVTSIDNYCSGQKKNHQEG
                     VEYLIGHTKDISSICENRPFDVVFHLGEHSKIVPSFREIREVWKSNSEGTFNVLEFCR
                     KREIKVVYAGSSTRFAKEGEGHSPYSFTKSKNCDLIKCYANWYGLRYAICYFYNVFGP
                     YQDTCDNGYETVVSIFEKQYAKGQPLTVCGSGLQTRCFTYVGDIVNGLMKAWKFQGNE
                     EFQLNNKNQYSVLEVAKMFCDNINFIEARPGDRSESSSDCIKSILLLEWKTTMNVDEW
                     VSSVKKKYAK*"
                     /db_xref="GWC2_34_38_OD1_82"
                     /db_xref="A0A0G1Y3N4_9BACT"
                     /db_xref="fgu:SD28_06695"
                     /db_xref="K01784"
                     /db_xref="5.1.3.2"
     gene            complement(189013..189972)
                     /locus_tag="SR-VP_0-2_scaffold_141_5191495_prodigal-single
                     _212"
     CDS             complement(189013..189972)
                     /product="hypothetical protein n=1 Tax=Paenibacillus
                     terrigena RepID=UPI0003735E4A"
                     /codon_start=1
                     /transl_table=11
                     /translation="MLNAPITFCTSVFNFNRDYLNLAIDSVLKYSYYGPDANFIIYNE
                     HDEKCNRNDFRDWLFEKSKLFKSFSYMCGDEYRDEEKYNMGYYSGIGGGMNFCAEFVK
                     TDYIMFIHSDMFVSKNFDSACLEIFKKYPNEKLWVNPYRFQPNCFNEEDRPGTCFFPY
                     DQFGYKHDNFKEDDFIQSAKDFSESNPNIEYNKGEGVSGLMKTSDWKYIGGNDPRYCP
                     AYWEDSDIFLRCQLAGYKFVITSNSVIWHFGSRSEHSNFPSDDLIQPNQKAIRSEASK
                     LYEANSAKAFITKWGFWPDHNEHGFVTFPPGIDKTKYEHLIRL*"
                     /db_xref="UniRef100_UPI0003735E4A"
                     /db_xref="ial:IALB_2570"
                     /db_xref="86468943"
                     /db_xref="UPI0003735E4A"
     gene            complement(189965..190699)
                     /locus_tag="SR-VP_0-2_scaffold_141_5191495_prodigal-single
                     _213"
     CDS             complement(189965..190699)
                     /product="hypothetical protein"
                     /codon_start=1
                     /transl_table=11
                     /translation="MNDIVKELRKKNLKNITIKKKWKRNCPKCGYDVFHVSEKSCYEA
                     KRKRNRCKKCFYESLDTKGNKNGMWNPSLQRNNFSRKCPVCKKKLIYSNRYSFRKAEK
                     ENSCCKYPCSIGKRNYEQIYTTERKKKMSRKAIERVKKLGFNNGTCPFFNRNACKFFD
                     DLNKEKRWNLQHALNGGEVACIGYSLDAYDKKRNIVVEYDEPRHYNKNGTLKKKDIDR
                     MKRLIERLQCQFHRYNEINKELKQYA*"
     gene            complement(190814..191014)
                     /locus_tag="SR-VP_0-2_scaffold_141_5191495_prodigal-single
                     _214"
     CDS             complement(190814..191014)
                     /product="hypothetical protein"
                     /codon_start=1
                     /transl_table=11
                     /translation="MKKCIHKCKWKKTGCERYTFPGQYELKCESCGKTKWKEYKEGIP
                     KVTLKPGTPEWEEFRKKYFNGN*"
     gene            complement(191016..191228)
                     /locus_tag="SR-VP_0-2_scaffold_141_5191495_prodigal-single
                     _215"
     CDS             complement(191016..191228)
                     /product="hypothetical protein"
                     /codon_start=1
                     /transl_table=11
                     /translation="MTEIKNNQYCCSVKSNSARDFVDALMKLAKKHKQLKIDFIVTPD
                     EKLKFDPITFEPTNKTYGIYGAVLTK*"
     gene            complement(191231..192040)
                     /locus_tag="SR-VP_0-2_scaffold_141_5191495_prodigal-single
                     _216"
     CDS             complement(191231..192040)
                     /product="Uncharacterized protein n=1 Tax=Bergeyella
                     zoohelcum CCUG 30536 RepID=K1MFI5_9FLAO"
                     /codon_start=1
                     /transl_table=11
                     /translation="MNNIIIYCKSFCRDVDRVKALLKSINKHNKDKIPFYISTPSEDI
                     QLFKNTIGTDDYTLITDDEIVGKKLAQSWQNQQIAKSSFWKLGLCHNYLMVDSDSYFI
                     RDFTESDFILDAKNSIPYTVMHEQKDLFSWTVKNVGILGFDPQNSFHESRQPIMNLFD
                     RPGRLYDFGPSPVIWSAKVWASLEEEYLNPNNLTFEDLINTMASEFTWYGEWLLVNKT
                     IPLWPIEPIFKVFHYLPEYQEYKTKGYTLENWSRNYLGVVMQGSSNLPLEY*"
                     /db_xref="UniRef100_K1MFI5"
                     /db_xref="K1MFI5_9FLAO"
                     /db_xref="pne:Pnec_0269"
     gene            complement(192040..192738)
                     /locus_tag="SR-VP_0-2_scaffold_141_5191495_prodigal-single
                     _217"
     CDS             complement(192040..192738)
                     /product="hypothetical protein"
                     /codon_start=1
                     /transl_table=11
                     /translation="MYIVSTANRIGDGLLFLPVAARYCKETGDKIHWLLTNKFNLMVK
                     IENLLRAQDFTKDVTYFDYPTQDKNPNFQHVTAKTFGIEGESFTLCFKPWTRSGKPMA
                     HEVPPTTQYITEYWSQAFEWDYDRDFIMKYPKMDVPSHEHVWIEAANYRESFGKIHKY
                     VPTNAVQLLHSDSIEKNINLAMNSKNVWTTGGGFAAIMDLCGRQVIICQPRWEYDVAD
                     ARAYRLKHKYVWME*"
     gene            complement(192742..193479)
                     /locus_tag="SR-VP_0-2_scaffold_141_5191495_prodigal-single
                     _218"
     CDS             complement(192742..193479)
                     /product="Uncharacterized protein {ECO:0000313|EMBL
                     :KKL28580.1}; Flags: Fragment;;  TaxID=412755
                     species="unclassified sequences; metagenomes; ecological
                     metagenomes.;" source="marine sediment metagenome.;""
                     /codon_start=1
                     /transl_table=11
                     /translation="MKIALCLSGQPRFVEKTYPFIYNNIIVPNNADVFVHTWFDKDDV
                     GQPFRTDQPDWANNPNNKVDPQAGEKILNLYKPKSYKFEKQKTFFNNTLDMEPTFLKY
                     GRTDRTYFVNAMHCMWYSVAQANLLKEIYRLENDIQYDYTIRCRMDAIIPRPIKCEDF
                     EPDILWVSHDRQTPNQIDDWFALSRNEIMNVYSNCFHFMDYCHQICMVRDGLASNENL
                     IYILAQIFNLQSQIIPNFKIEFVRPWS*"
                     /db_xref="A0A0F9C2Z8_9ZZZZ"
     gene            complement(193476..194465)
                     /locus_tag="SR-VP_0-2_scaffold_141_5191495_prodigal-single
                     _219"
     CDS             complement(193476..194465)
                     /product="Methyltransferase FkbM family id=2520599 bin
                     =GWC2_Syntrophobacterales_56_13 species=Brevundimonas
                     subvibrioides genus=Brevundimonas
                     taxon_order=Caulobacterales
                     taxon_class=Alphaproteobacteria phylum=Proteobacteria
                     tax=GWC2_Syntrophobacterales_56_13
                     organism_group=Deltaproteobacteria organism_desc=Good +"
                     /codon_start=1
                     /transl_table=11
                     /translation="MIISNIDKFKNGWFLGNFDPSLLKTKDFEVAVQRHPKGFVGNSH
                     YHTKSTEYNLVVEGKMNISGKEVTPGDIFVFEPNEISVGKFLENTVLVVIRTPSVNDK
                     VEIKSYGQWEFDRIIYNQFFPGKRDGVMIEAGGATPEYHSMSKMFKNIGWRAVIIEPV
                     PRYYDMHIAVGNEVYRYALSSEDKKDGDFCLSYANDTISSTDHPWAAIKYNMEKMNAH
                     RHVYDIDGVMKRMKIIKVDYITLNTLIEKVGNPHINFLCLDIEGGELDALKGFDINKY
                     QPDVIMIEIDYPSKDIYNYITQNTNYKLWSTVPQNLETPGHYQDEIYVNPKLL*"
                     /db_xref="gwc2_scaffold_1042_41"
                     /db_xref="bsb:Bresu_3290"
                     /db_xref="87053562"
     gene            complement(194452..195870)
                     /locus_tag="SR-VP_0-2_scaffold_141_5191495_prodigal-single
                     _220"
     CDS             complement(194452..195870)
                     /product="hypothetical protein"
                     /codon_start=1
                     /transl_table=11
                     /translation="MIDDIAVEIINSLSDITGQFKILDIGCHKAGVLNSLRPRLSRSS
                     HWVGFDPSNHNVGSVYNHYFEVAVDNVDAETQKVFSEFPTEMGCNSLLELNVEGITHD
                     KSEYNKKCWTTVTTDGMRKRPVKVNSAYNLLKSINYTGPIHFIKIDTQGNDINAVKSL
                     REYLKETYYIQIETITSHNKDITLYKGQTLHEDDVKEMEKLGFKVFYIEDYSIGQQST
                     PEANVIFYNSNLLSLDKKIDTTYVSIGCCCGSAMLIKDRGLRTASYPFDWTLSHLDYV
                     YDVITALYDRPFEVAFDLFYDKQNTDVYCAEVYHRGNPSDAMIYRTVPSNWNEWFNGK
                     GVFNRKYKICFCHDHNRNTDVEETYRRRLQRLKDHLLDQNEFIRFVYTDAGCREFQYQ
                     VDGEILNEKAGEKLNKLCEYLKPKRKFDIIFINSMEDPIVAAGKLDSKIKRIPVTPKN
                     NFYPMIKENVINFPELTENDYK*"
     gene            complement(195876..196598)
                     /locus_tag="SR-VP_0-2_scaffold_141_5191495_prodigal-single
                     _221"
     CDS             complement(195876..196598)
                     /product="Predicted phosphatase/phosphohexomutase n=1 Tax
                     =Prochlorococcus marinus (strain MIT 9215)
                     RepID=A8G603_PROM2"
                     /codon_start=1
                     /transl_table=11
                     /translation="MKPILLIPMAGKGQRFVDKGFTTPKQLIQVGSKTMLEWSLCCIE
                     RKDCDVIFVVRRDMVENYNIDKVIQAKFGPCNIVIAEKDTAGTVCSCLLAEEFIGIDI
                     PLSISTLDMYFRPNFDPHSVSLEPGGMILTFKASNPGYSYSVVENGVVTRTAEKELIS
                     DNASVGLYCFSSGKVFVKYAKKMIERNIRARNEFYVCPMYNLLIEDGLKVTTRDVTEM
                     YHMGTPNELEYFLKNDLDILES*"
                     /db_xref="UniRef100_A8G603"
                     /db_xref="A0A0F9PIN6_9ZZZZ"
                     /db_xref="pmh:P9215_14211"
                     /db_xref="A8G603_PROM2"
     gene            complement(196598..197287)
                     /locus_tag="SR-VP_0-2_scaffold_141_5191495_prodigal-single
                     _222"
     CDS             complement(196598..197287)
                     /product="hypothetical protein"
                     /codon_start=1
                     /transl_table=11
                     /translation="MIPEQQKVSLYGHMIVDRIFVDMKEKSTLGGLANVWSALIRLNP
                     NLLVDLQPTSFGEAVIVVDKENNRRISKCHHNIKVRTPLISKNEWHHIAYANRLADDS
                     FIKKIKHGIISVDITKENPDKVLDNVKYIDFLFISDEDLFMDIKELGSLTKGWVVVHS
                     PHTSVFSDGKSVHEYEIPKNLILNNVNVLGAGDYFAAAFINSTLQKMSIKDAVSNAHR
                     LTTDLLKENTL*"
     gene            complement(197291..197845)
                     /locus_tag="SR-VP_0-2_scaffold_141_5191495_prodigal-single
                     _223"
     CDS             complement(197291..197845)
                     /product="KdsC: 3-deoxy-D-manno-octulosonate 8-phosphatase
                     n=1 Tax=Desulfobacula toluolica (strain DSM 7467 / Tol2)
                     RepID=K0NKA2_DESTT"
                     /codon_start=1
                     /transl_table=11
                     /translation="VNKNKIQLLILDVDGVLTDGTKIYNEHHYVEGKRFMCKDFTAIK
                     RFIASGIKVVLISGDNFNKSMAEKRNLDFYCSRGKDLSLDKSKFLDLFETTYGIKREN
                     MAFVGDDYFDLSMFKNLRYTYCTSDAPQIVKKNSFVVLKAKGGEGVIVELYDRLLENG
                     YLEDASEEEVSALDKKEQNSREMK*"
                     /db_xref="UniRef100_K0NKA2"
                     /db_xref="bhy:BHWA1_00882"
                     /db_xref="107321312"
                     /db_xref="K0NKA2_DESTT"
     gene            complement(197849..198331)
                     /locus_tag="SR-VP_0-2_scaffold_141_5191495_prodigal-single
                     _224"
     CDS             complement(197849..198331)
                     /product="transketolase (C-terminal subunit) (EC:2.2.1.1)"
                     /codon_start=1
                     /transl_table=11
                     /translation="MSVRKTFVSLLYDEMALCNDLVIITGDLGYNILDNIRKDFPDRF
                     YNVGAAEQLMLGVGVGMALDKKIPVCYSFTPFLLCRSYEWIRNYVDHDVIPVKLAGVG
                     RSDEYDWLGFSHWATNDEKYMSGFDRIVKLWPKDAEEMKLQFHRIIHDPLPYYINLSR
                     *"
                     /db_xref="magq:MGMAQ_0173"
                     /db_xref="UniRef100_K2E8U7"
                     /db_xref="K2E8U7_9BACT"
                     /db_xref="2.2.1.1"
     gene            complement(198328..198966)
                     /locus_tag="SR-VP_0-2_scaffold_141_5191495_prodigal-single
                     _225"
                     /gene="tktN"
     CDS             complement(198328..198966)
                     /gene="tktN"
                     /product="tktN; transketolase (EC:2.2.1.1)"
                     /codon_start=1
                     /transl_table=11
                     /translation="MIEDLKLKKRLLKLLFDHNEEHVGSCFSCLHIIDGIFEKKKEND
                     IFVLSNGHAAYALYVILEKYHKEVDADDLAKRHRAHPNLEEKNHIYCSTGSLGMGITV
                     AVGRAIAKPNRMVYVMLSDGECAEGSVWEALRYIKEKNIKNIEVHVNANGYACYDPID
                     IDYLERRLITFLPEIKFHRTMVTHFPFLKGINAHYMKLTKEQYEEGVKQLSI*"
                     /db_xref="pub:SAR11_0537"
                     /db_xref="UniRef100_G9E5U1"
                     /db_xref="88741423"
                     /db_xref="G9E5U1_MPSP1"
                     /db_xref="2.2.1.1"
     gene            complement(198971..199402)
                     /locus_tag="SR-VP_0-2_scaffold_141_5191495_prodigal-single
                     _226"
     CDS             complement(198971..199402)
                     /product="Uncharacterized protein n=2 Tax=Pelagibacter
                     ubique RepID=Q4FN53_PELUB"
                     /codon_start=1
                     /transl_table=11
                     /translation="MIFIAHRGNTEGKNPLLENNPLYIEQALKKKCDVEVDVWYDGSW
                     YLGHDKKMWGVTRKWLRDHSYGCWYHAKNFEALNRMMDDGIIKEVFWHNDDKFTITKG
                     GYIWTRPNNDFSKKSIVYLNEGDLTIYQCHGICSDDVLLRK*"
                     /db_xref="UniRef100_Q4FN53"
                     /db_xref="A0A0G1C1N4_9BACT"
                     /db_xref="pub:SAR11_0565"
                     /db_xref="Q4FN53_PELUB"
     gene            complement(199399..200727)
                     /locus_tag="SR-VP_0-2_scaffold_141_5191495_prodigal-single
                     _227"
     CDS             complement(199399..200727)
                     /product="Uncharacterized protein {ECO:0000313|EMBL
                     :KKN87075.1};  TaxID=412755 species="unclassified
                     sequences; metagenomes; ecological metagenomes.;"
                     source="marine sediment metagenome.;""
                     /codon_start=1
                     /transl_table=11
                     /translation="MVTINFIKLYEPWRADPYSDPPLGMLYVIAAAKKLTIGGNAIQL
                     TFTDMAYEKNIPPADIYALSACTLDYPEAIRVARRIKTEYNKPIIAGGPHFDALSVNE
                     WIKDLPNIPIDIICKGEGETTIEEALSKVLNNPNEKSIVIQKVPLLKLDDIPMPAIEM
                     LDRKKYFRKGKAFGGGSIFREGNSATMITSRGCPFHCSFCASPTLHHKQVRFRNIENV
                     KAELEMLEKNYNVTELRFQDDCFTINERRFNEISDLLESKRIHYRCSMRVDQVNEKTL
                     NNLWRGGCREVGFGIESAEDQVLKLLDKRTTVDLNKKGLLRMKEVGFKTRAFMMTGLP
                     GETKESAKIMIDFLEETNPDVVTLTSFIPLPGSDIYNNPDKYGVTILDRDWEHYDISL
                     KWQSKTPFVHRISTATLKEMEINREILKEYLFNRGKSNVAKYNKEYKADI*"
                     /db_xref="A0A0F9U1F9_9ZZZZ"
                     /db_xref="gwb2_scaffold_1934_7"
                     /db_xref="mew:MSWAN_0524"
     gene            complement(200739..201419)
                     /locus_tag="SR-VP_0-2_scaffold_141_5191495_prodigal-single
                     _228"
     CDS             complement(200739..201419)
                     /product="Putative uncharacterized protein n=1 Tax
                     =Bathycoccus sp. RCC1105 virus BpV1 RepID=E5ESP4_9PHYC"
                     /codon_start=1
                     /transl_table=11
                     /translation="MKISYLVTCHNETQTLQKLIEKLMVNLGNDELVVLRDSTNPISE
                     GTSKILDPIFGDKRVKILEHLLDTNYGGHKNWGASHCTGNYIFQCDGDELPSEYIVGE
                     NLHAIIEANNNVELIYVPRINDFRGVGPQHAAQWGWKLAESPTYKRLIVNWPDYQGRI
                     FRNDPDRIKWDRRLHEKLIGNITYAWLPAEEDYALYHDKTIEKQVETNIRYNQLFSQE
                     ENKGHHVT*"
                     /db_xref="UniRef100_E5ESP4"
                     /db_xref="E5ESP4_9PHYC"
                     /db_xref="rbt:NOVO_00195"
     gene            complement(201419..201667)
                     /locus_tag="SR-VP_0-2_scaffold_141_5191495_prodigal-single
                     _229"
     CDS             complement(201419..201667)
                     /product="hypothetical protein"
                     /codon_start=1
                     /transl_table=11
                     /translation="MKSVIDNWRLLAFERYSDKQYEGRFTDTNVGRQPIPGMEKYQED
                     NCVVTHDNVTGKYYLMVPGTGSMFFELTTEDEVKRYLG*"
     gene            complement(201664..201870)
                     /locus_tag="SR-VP_0-2_scaffold_141_5191495_prodigal-single
                     _230"
     CDS             complement(201664..201870)
                     /product="hypothetical protein"
                     /codon_start=1
                     /transl_table=11
                     /translation="MFIDPHFYPEIFKIVSVGRQKHPHFDFEEDHCEVIIDTKYNSYQ
                     LMVPGSGSSYIYITEEQAKKYMEI*"
     gene            complement(201876..202241)
                     /locus_tag="SR-VP_0-2_scaffold_141_5191495_prodigal-single
                     _231"
     CDS             complement(201876..202241)
                     /product="hypothetical protein"
                     /codon_start=1
                     /transl_table=11
                     /translation="MNINTIVNTADVSAPLNVLDALAVVWMNDETSEFRKAYLIKAKT
                     YLTNRVEVVLSKAELEYLPSRKASELRSVEQRALRDEQTLKGNAEFYENINNPITWAP
                     QSVSPPSCPVLVDLKKSES*"
     gene            complement(202238..203584)
                     /locus_tag="SR-VP_0-2_scaffold_141_5191495_prodigal-single
                     _232"
     CDS             complement(202238..203584)
                     /product="hypothetical protein n=1 Tax=Paenibacillus
                     ginsengihumi RepID=UPI0003800E12"
                     /codon_start=1
                     /transl_table=11
                     /translation="MSKPVCIFQSPMWTRSGYGDLGLAIAKSILRYDKYDLSVVPTRW
                     GGNSRKFLAEDITDPVEQFLFGKILRQPLQKQPELFIQCTIPNEFLTPAKFNIGITAG
                     IETTLCRGDWLEGLNRMNFNLVTSQHAKRVFDTTITKKEPGPGQPSVEIKSVKPMEVL
                     FWGSNTSIYHKTDVPEINVERELSVIEEDFCFLFVGQWTNNNIFGDRKDIGNLIRVFL
                     ESFANLGPKPKPALIVKTSGAAICNMDKHEMIMRLKAIRNHVEKTKETKDLPNVYLIY
                     GDLTAIEMNALYNHDKVKAMVNFTHGEGFGAPILEFTLSGKPVLVSNWSGHLDFLDPK
                     LCTLLPGTVSQLPPECANEWLLKDSAWFSIDYMKASEHMKNCFYNYDSYTLKAEQLRV
                     YNTEHFSEQEMDKKLHEMLDRVVPKFASETKLVLPKLKKIERPVVPATPTPEIIKP*"
                     /db_xref="UniRef100_UPI0003800E12"
                     /db_xref="A0A0F9RNG9_9ZZZZ"
                     /db_xref="UPI0003800E12"
     gene            complement(203586..203765)
                     /locus_tag="SR-VP_0-2_scaffold_141_5191495_prodigal-single
                     _233"
     CDS             complement(203586..203765)
                     /product="hypothetical protein"
                     /codon_start=1
                     /transl_table=11
                     /translation="MNKKSKKKNTAEIIIEAISEAWPHITITDKETKMKYNLSFMFNS
                     KGYAKTIFCTKQKLT*"
     gene            complement(203762..203965)
                     /locus_tag="SR-VP_0-2_scaffold_141_5191495_prodigal-single
                     _234"
     CDS             complement(203762..203965)
                     /product="hypothetical protein"
                     /codon_start=1
                     /transl_table=11
                     /translation="MKQGNVFICDSCGVEAFGQLQMSFWYGSKFDMSQGNLHLCDECW
                     EKVKRMLEKDFDVDLKLNEITEL*"
     gene            complement(203962..204684)
                     /locus_tag="SR-VP_0-2_scaffold_141_5191495_prodigal-single
                     _235"
     CDS             complement(203962..204684)
                     /product="hypothetical protein"
                     /codon_start=1
                     /transl_table=11
                     /translation="MKIQVKETPNLVVPSRAPDHDSSGYDVIAVEEPKIFGNPVYEKN
                     AAGEDVLMGWRRIDWIEYHTGLFISPQTDNYGLKYHTLIMPRSSLRKYNLTLANSIGL
                     IDVDYRGELILCFHYLWQPEDFFQYRNALIGTVNMDRIYKKGDAIGQIVAEVKNTINW
                     IVVANLDETVRGEGGFGSREEKAPVQNTQTTQYTETPVKDHKTSTSPLLEMYKKVHPD
                     MTPEEPRPTYEKLIKERERQIT*"
     gene            complement(204724..206214)
                     /locus_tag="SR-VP_0-2_scaffold_141_5191495_prodigal-single
                     _236"
     CDS             complement(204724..206214)
                     /product="putative glycosyltransferases n=1 Tax
                     =Rhodothermus phage RM378 RepID=UPI00000381B0"
                     /codon_start=1
                     /transl_table=11
                     /translation="MTNGKPTILLLSDDMRMNSGIATMSRELALGSVKWFNWVQIAGA
                     ISHPDKGKVINMDKAAADVSGVPDAKIVLYPVDGYGNEEILFSVIDREKPNAIMHFTD
                     PRFWGWLYSLERQIRSRMPLTYLNIWDDLPYPMYNYPYYESCDLLMAISKQTMNINRW
                     VLGSEKICLVGDPDHHGKSVLHYVPHGINPVTFKPSPKDDSLLIKRRKDVFQGREYDF
                     IVFYNSRNVQRKRTSNIVLAYRSFCDNLTPEQAKKCCLVLHTEIKQDAGTDLIAVKEA
                     LCPDYDVVFSPNKVSPDDMNLLYNIADVTINLSSSEGFGLSTAESIMAGTPIIATVTG
                     GLQDQIGQIKDDGSPIVFDRDFGSNNCGKYRKHGCWAYPVYPAARYIQGSIPTPYIFD
                     DMAKWEDAAEGMMYWYLMGDDKRTACGLKGREWALGEGGINAENMCNQFQLAMNYTLK
                     NFKPVNKFGLFTDKNYVGNVMPGSMGFEIPKIDKERLVEEIKRMVV*"
                     /db_xref="UniRef100_UPI00000381B0"
                     /db_xref="A0A0F9P8T0_9ZZZZ"
                     /db_xref="rlt:Rleg2_3791"
                     /db_xref="UPI00000381B0"
     gene            complement(206219..206662)
                     /locus_tag="SR-VP_0-2_scaffold_141_5191495_prodigal-single
                     _237"
     CDS             complement(206219..206662)
                     /product="hypothetical protein"
                     /codon_start=1
                     /transl_table=11
                     /translation="MKIPTGIQPTIQEHYVCYEPTGQYRYLCWVKDGDTLVPAYLIRK
                     PRRPSCSRISNDNEKAKWQWNTIEICTYDDVTPKGSKFLLCRMKDKAKFDMIIKTLGP
                     VGDVIEEWELKNTKIIHIVIGFNKDNREPETYTLELAYDYATLKY*"
     gene            complement(206667..207269)
                     /locus_tag="SR-VP_0-2_scaffold_141_5191495_prodigal-single
                     _238"
     CDS             complement(206667..207269)
                     /product="hypothetical protein"
                     /codon_start=1
                     /transl_table=11
                     /translation="MATEKKLTQKEKDQPLMVQFATWFYKACGRRHKIDQAAAVTKNA
                     TLLKNDEIFWTAFEPKTNHRHIVKVTNNKGKEVFPTFVMKKVERPSLAVTDSVNMVEM
                     LDEEEGENQLNYYPLTITMYDPIVPSTPQAVYETLRNDLNCYTINIRVLGPVGDNVEE
                     WEIKNAKITDVFFSPMDWSKTGDPATVRVVFKIDDVILKY*"
     gene            complement(207279..207530)
                     /locus_tag="SR-VP_0-2_scaffold_141_5191495_prodigal-single
                     _239"
     CDS             complement(207279..207530)
                     /product="hypothetical protein"
                     /codon_start=1
                     /transl_table=11
                     /translation="MKRKNITATTVKIDDDLYTEFKVLAVRRHITLQKFMEKCLHLFV
                     DDKTFRGIVDSYTTAPQLSTTGSFSFTVITSSNQPPKQS*"
     gene            complement(207804..208739)
                     /locus_tag="SR-VP_0-2_scaffold_141_5191495_prodigal-single
                     _240"
     CDS             complement(207804..208739)
                     /product="Uncharacterized protein {ECO:0000313|EMBL
                     :KKN26500.1};  TaxID=412755 species="unclassified
                     sequences; metagenomes; ecological metagenomes.;"
                     source="marine sediment metagenome.;""
                     /codon_start=1
                     /transl_table=11
                     /translation="MDTNTPQPTGVPIPVEPKKRKVSFSQYATWFKCPHHWFLDHVKH
                     LREFEDSIATCFGDAIHEPCQLYVEKLYKEGAKSADAIEMFPMFKELFKKYLEERKVE
                     HTDDQFTDYVYDGDDIIKAFTNFTNRMKYFPSGKYEFIGVEDELLIPIKNNVEFTGFI
                     DIVLKEKGTGRYRIIDLKTASQEWNKWQKEDPAKYSQVLLYKAFYSKKYNIPLGMIDV
                     EFFILKRKLYEGVSYPQSHIQVFIPKNNNKAILDTIETFSQFVGECFKPDGTFVEDLS
                     IYPKIPGKNKKHCKYCPHKKVNCDAKSDIPESELE*"
                     /db_xref="A0A0F9P3V1_9ZZZZ"
     gene            208789..209460
                     /locus_tag="SR-VP_0-2_scaffold_141_5191495_prodigal-single
                     _241"
     CDS             208789..209460
                     /product="hypothetical protein"
                     /codon_start=1
                     /transl_table=11
                     /translation="MKILILLALLTVLTTIGFSQSLTNGVYIQNGKTFEVDKVVHHFT
                     TPELLYFSNELIVRTYTNSDFTINSLFQDVWNIDKPSHIAKFGNSSFAATLMNGSVVV
                     SYSATNENSTCVISTPMTDLELFKGTFYIKVTEGSVIAVVLDGSLKAHGDKKKETVAQ
                     AGSAIVCAPIDRGIFEDKFSIDSKKVTVDNVKKLTDEAQSVVKSKGQFLFVIVNGKVL
                     GVNIN*"
     gene            209492..209791
                     /locus_tag="SR-VP_0-2_scaffold_141_5191495_prodigal-single
                     _242"
     CDS             209492..209791
                     /product="hypothetical protein"
                     /codon_start=1
                     /transl_table=11
                     /translation="MRMDTLKCLNEDELSLLLYVVNCIEPMTIPKMEIGFKELPWFNQ
                     DRLIQKLAAQQDKLNQRGLEALQGLIAKITRYSHHEAEEYDRASKPILNQSEFQF*"
     gene            209742..210101
                     /locus_tag="SR-VP_0-2_scaffold_141_5191495_prodigal-single
                     _243"
     CDS             209742..210101
                     /product="hypothetical protein"
                     /codon_start=1
                     /transl_table=11
                     /translation="MTVPQNQYLTSQSFNSKKLEFVWQFPTKNSVEKTKNQFILQIEL
                     NPVIYMEAGVVNEAGDYIEEPTQFKLGYGHLNPGDIITSELNWPEQKFPEVYKNFTNG
                     QDLVALVKDSVKYLQSI*"
     gene            210098..210271
                     /locus_tag="SR-VP_0-2_scaffold_141_5191495_prodigal-single
                     _244"
     CDS             210098..210271
                     /product="hypothetical protein"
                     /codon_start=1
                     /transl_table=11
                     /translation="MISLIVILWLISGAVAWGLCLKAKIIFIDEPEIRLFTTILILLG
                     PVSLFLYIFDKNQ*"
     gene            210275..210565
                     /locus_tag="SR-VP_0-2_scaffold_141_5191495_prodigal-single
                     _245"
     CDS             210275..210565
                     /product="hypothetical protein"
                     /codon_start=1
                     /transl_table=11
                     /translation="MKWYKMYPSLFASPSFVITSSDQWEILHRKFCWLKDAVEFAKET
                     RVALREENWYVYEITWSGLMKKRISLKILADWGLISQEQTNDGCGSPYYHWK*"
     gene            210571..213306
                     /locus_tag="SR-VP_0-2_scaffold_141_5191495_prodigal-single
                     _246"
     CDS             210571..213306
                     /product="DNA polymerase n=1 Tax=Enterobacteria phage Bp7
                     RepID=G3MUW9_9CAUD"
                     /codon_start=1
                     /transl_table=11
                     /translation="VYQNIYISRKDLTVHLWDDEKGYASFPFPRYAYKRQTGGKFKSI
                     YGEDLVKVFNFADNDPNIYEGDVPLETRVLLDRYPDSDEPSKGHKLGIIDIEVSTIGG
                     FPNMDEADKEITAIALVDVITRTCHTFILDKEGLVTSGERDGGLWCPQKNYTPTEEDR
                     YKVVIKSFDDEDDMLMSFMDKWQECAFTIVTGWNIDYFDMPYLYNRLKACLGSKVAKF
                     LSPIGVAYLNAHTKKLICAGISFLDYILLFKKYSGKNEPSYALGPIGKKVVGIDKVPY
                     HGNLDDLYRQDIEKFIEYNMTDVKIVLALDKNKKFIDLALTLCHVGHVPYENFHMSSR
                     YLDGAILMYLRRNGGLIAPNKPAQGVEDYEDREDDDDEKFSGAYVKEPIPGMYDWVFD
                     LDLTSMYPNIIISLNISPETKVGRVDKVDIETEARIQKRSQTLKDYEEWDKKDRFEND
                     KDLERYLELQCNSFDMMNHVGGKIELYKLGQIPYSKKDFDKLLKESNYSISSNGVLYR
                     VDKPGVIPTILSLWFQQRKDMRKKAAAFKKAGNMEQYNFYNLRQQVWKILLNSMYGVL
                     GLPVFRFYDIDNAEAVTTCGVDIIQTTAKAINSYYKSALETNENGDWVIYTDTDSCFV
                     DAVPIIKKRNPNIDFKDEKAMTDAIMIVATEVQTYVNQFYTIMAKRFFNLDKHAFDAK
                     QELISKTSFWLAKKRYAQWIIHKEGALLKEPELEVKGFDVVRTSFPAAFRKFMETFLK
                     KFLCRTPQPELDDMLLKFKEEVKTLNVVDIAKNTSVKFVSEKGVSYNPESRRPFQIIT
                     KSPAQVKASLYYNDLLDKWDLSKVVEPIHHSQKIKWVYVKDNPFGIECIGMKADGNDP
                     DKMIEFINQYVDRTAMFEHELKSKISNKDKDGIYDIMHWEFPNPSMKVAANFFEF*"
                     /db_xref="UniRef100_G3MUW9"
                     /db_xref="A0A0F9NZ45_9ZZZZ"
                     /db_xref="mpi:Mpet_1929"
                     /db_xref="G3MUW9_9CAUD"
     gene            213309..213713
                     /locus_tag="SR-VP_0-2_scaffold_141_5191495_prodigal-single
                     _247"
     CDS             213309..213713
                     /product="hypothetical protein"
                     /codon_start=1
                     /transl_table=11
                     /translation="MKAFSAYDESVRITKLIFSEIYAKEFSSRKKFDEFVIDLVKKNK
                     LEGGQYTYYSLYLHNTFNVHVNIVIDNCFSPTTLAFCMIWNTDGDGRKCENRFTSSNT
                     DNIATYIGCPGYWFTPKEMRTGIVVEEMVVEL*"
     gene            213710..213868
                     /locus_tag="SR-VP_0-2_scaffold_141_5191495_prodigal-single
                     _248"
     CDS             213710..213868
                     /product="hypothetical protein"
                     /codon_start=1
                     /transl_table=11
                     /translation="MKRWLKRIVWIYEFNDGNQVEVSLNDKNELEYIKPLLKSIGIIF
                     YLNYEKKT*"
     gene            213852..214124
                     /locus_tag="SR-VP_0-2_scaffold_141_5191495_prodigal-single
                     _249"
     CDS             213852..214124
                     /product="hypothetical protein"
                     /codon_start=1
                     /transl_table=11
                     /translation="MRKKLKTKKDALKEMLQEIQKPVVAENKPTSISFELWKKIKFKD
                     KVGHIYDAYVYHVEGDLYYVSQNKGFDTFCHAQTWIINKNQITEEL*"
     gene            214121..214330
                     /locus_tag="SR-VP_0-2_scaffold_141_5191495_prodigal-single
                     _250"
     CDS             214121..214330
                     /product="hypothetical protein"
                     /codon_start=1
                     /transl_table=11
                     /translation="MKLTSLKHEEEFKKDLESLIKSYAKKEKEDESYIRTTAAFLCEH
                     KQKVLDDLHEESMIRAHDAVWGEGR*"
     gene            214334..214606
                     /locus_tag="SR-VP_0-2_scaffold_141_5191495_prodigal-single
                     _251"
     CDS             214334..214606
                     /product="hypothetical protein"
                     /codon_start=1
                     /transl_table=11
                     /translation="MSQKYIELKVIGNEPELEEFLSLIHLIESFGRFGMSRKIEVTVD
                     GDGSGRLSFYEKNKDGDFVELPTFELDDLRKLEETTKGKFVIDIGE*"
     gene            214619..214804
                     /locus_tag="SR-VP_0-2_scaffold_141_5191495_prodigal-single
                     _252"
     CDS             214619..214804
                     /product="hypothetical protein"
                     /codon_start=1
                     /transl_table=11
                     /translation="MNTPLVNRSAVKKMALQLSKDNRAGKFTRVSAEFLERVNSATDA
                     YIRQAVQSHPSVGKTLV*"
ORIGIN      
        1 GGGTTTAAAA GCCCCTTGTC CACCAATTTA TGGTTAGACA TTGAGGGGTA GCTGGTGGAG
       61 TGAACGTATT TCGTATCCAC CAAATACAGC GACCTGAATC TAACCGCTAA TTTATGGCAC
      121 AACGGTGAAA GGCCGTAGTA GATGAAGGTT CGGCGCTGGC TAAGAACTAC TGAACCCTAC
      181 TTAGAAAAGT TGAAGTGGAT TAAATCCTCT GTGCCGCCAA TTTACGCCCG TGTAGCTCAG
      241 TGAGACGACT GAATGGATTG TGAAGTATCT TGGGAAGTAC AACCAAGGAA AAGCATTCGG
      301 TAGGAAGTCA TTGAAGAGCG ACCGGTTTAT AACCGGGAGG TCGTGGGGTC AATACCTACC
      361 ACGGGCACCA ATTTATGAAA ATAATACTGA CTCAAACGAT TGAATTAAAA AATAGACACA
      421 TTCGAATTCT TAAAATGATG GCTCACCCAC GCGGTTCTGG AATTGGATGG GACTATGGAA
      481 TAGTTGGTAG AGTTTTAGAT GACCTTGAAT GTTGGAGATT GGTTAAATGT GCTTATGGTT
      541 ATGGTGCTGA ATTATATCAC TTAACCGAAC AGGGAAAAGA AGCATTAAGA CAAATTCAGT
      601 AATTATAATG ATTTTCATTC CTATTTATAA AGGATGAGTG ATTCTGCCCG TATTATAATG
      661 ACTTTTAAGT GCGACAAAGC CTGCCCAGGC TGCGCAAACA CTTATGGTTC GGTTATGGGA
      721 AAGGCACAAC CACTTTATAG TGTCCGTCAA TTGAAGAATT ACAAAAACTT GGTTATTTCA
      781 GGTGGAGAAC CAATGTTGTA TCCCGAACGA ACATTGAAGT TGGTTCAAGT ATTAAAGAAA
      841 TGGGTTCCTC AAGCCAAATT ATTTCTTTAC ACCGCATACT ACAGAAACGC TGGAGATATT
      901 GAAAAGATTC TTCCTTATAT CGATGGTGTT AACTACACCG TTCATAAAGA GGCCAATGAA
      961 AAGGATATCA AAGAATTCTA TGAATTCCAG CAAGCAATAA AGAAATTCCC GAATAAGAAT
     1021 TTCCGTCTTT ATGTCGATGC GGCAATTGGA GACAAGGTTA AGATTGACCA AGACGCCTGG
     1081 GACCGAGCTA AAGTGGCTCC TTGGATGACT GAACCTGAAA TGATGGCGTC AGGCGGTTGC
     1141 CCCGAAGATT TGTTTTATCT TGGAACACCT GAAAAGAAAC ACAAGGTTCC ACCAGCAGGA
     1201 CCAAGACCAA AGGGACTTTC GGAAAGAATT CGTTTTTGTG AATGTTGTAA TACTTTTAGA
     1261 TTGGAAGAAT CTACACCCAA GTTTTCAGAT ATCGTTTGGA TTTTAACTGC GGTTCGAATG
     1321 TTAAATTCTG GCGTTCCCAT TGATAAAGTT GCTGTTCAAG CAAAAGTCAC CCCACAAAAG
     1381 ATTCGTGGGA AATTGAGAGC AGCTGGATTT CGTCAAGCTC CAAGCGGTCA ATGGATGGTT
     1441 GCTGAATCTG TGAATGAATC TGCCGATGAT TTGTTTAGTA TGCCAACTAC CACAGAGGAA
     1501 GATCGTAACA AAGAAAATAT TAAAATTCTC AAGAGCCAAC TTTCAAAGGA ACAGGAATAT
     1561 CTCAGGGTTG ACAGAGACAG ATATTTGGAA TGCTTGAACG GTAAACCATT GAAAGACCGA
     1621 AAGACTGCTC AGGAAATTCG TGATGGACTT ATTCTCTATT GGAATGTTTA TCTCCGAGGA
     1681 AGCAGAAAAC TCCTTGGTCT TTAGCCAAGG AGATGAATGC GACCAATAGA AGAAAGTGAA
     1741 ATATTTACAA ATAAAATAAC TTTCTGTAAA AATCCAATAT ACTTATACTT GATGACTACA
     1801 AAAAGAATAA TCAAAGGATA CAAGTTTCCA GTTCTTCCTA CCGAAGAACA GAAGACATTC
     1861 TTTGCTAAAT CTTTTGGATG TTCCCGCTTC GTATTCAATC ATTTCCTCAA TGCTCGCAAG
     1921 GAACATTACC TAAAAAATGG AAAAGGCATT GGATACAATG ACACCGCTAA ACTTCTTGTA
     1981 GAGTTGAAAG AGGATAAAGA TACGGAATGG TTGAATGAAG TCAATAGTCA ATCTCTTCAA
     2041 CAATCATTAC GACAACTTGA TGTATCCTAT CAACGATTTT TCAAGAAGAT TTCTAAGTTT
     2101 CCATCCTTCA AGTCCAAATA TGATAAACAA TCATTCTGTG TCCCTCAACA TTTCACATTT
     2161 GAGAATGGAT TGCTTACCAT CCCCAAATTG AAGTCTTCAA TCAAAATAAA TCAACATAGA
     2221 CCATTTGGAG AAAACCACGA GATTTGTTTC CTTACTATTT CCAAGACCAA GACCAACAAG
     2281 TATTTTGTCT CATTCATTGT TGAGGAAGAT TTCATACCCA AAGTCAAAAA GACAAACAAG
     2341 AGTGTGGGCA TTGACTTGGG ACTTATTGAC TTGATGACCT TCTCCAATGG CAAGAAGATT
     2401 TCCAATCCAA GAATAGCAAA GAAATACCGA AAGAAACTGG AATATCAACA AAGACAGCAT
     2461 TCCAAGAAAA CAAAGAAAAG TAAAAATAAA GAACGAGCAA GAGTTGAATT GGCAAAAACA
     2521 TATGAAAAGA TACATAATGT AAAGTTGGAT TATGCTCACA AACTAACCAC AGATATTGTC
     2581 AAAAACCACG ACATTATTTG TATGGAGGAT TTGAGTATAA CCGATATGAT GAAAGACCAT
     2641 AGGAAAGCAA GGTCAATGCA AGAAGTATCT TGGTATGAGA TTGTGAGACA ACTCAAATAT
     2701 AAAAGTGAAT GGAACGATAG GAAGTTCATC CAGATAGATA GATGGTTTCC ATCATCTAAA
     2761 ACCTGTAATG ATTGTGGATA CATAAACCAA TCATTGAAAG AAGGAGATAG AGAATGGGAT
     2821 TGTCCTATTT GTAATATCCA TCACGACAGG GACTATAATG CGTCCTTGAA TATACTAAAA
     2881 CAAGGTTTGT CTGGTTTGGG AACCAAATCG GACTCTAAAC AAAAACGTGG GGAGGCGTTG
     2941 AGGATGGTAT CTGGTAAAAC AGAGAGAGTA ATCAAGTCAA TGAACCACGA AACCAAGAAA
     3001 CTAAGATGTA TCGGGGAAAC CCCTACGTCT TTAGCGTAGG GGTAGTTCAT AGGCGCATTG
     3061 TTGATAAAGA GGCTTGACAC TTTCCGATTT TCTGTTATAT TTATCATTGT ATAGGCGATT
     3121 GGTATATCGG CAGCACAATT CGGTGACATC GAATAGAGAC AGGTTCGATT CCTGTATCGC
     3181 CTACCATCAG AGTGTAGCTT AGTTTGGGAA AGCGCAAGCT TCGGGAGCTT GAGACCGGGG
     3241 GTTCGAATCC CCCCACTCTG ACCACTTTAT TTAGTTGATA ATCAACTATT TCCAAATACG
     3301 TCATTGACAT TTTTAGATTT TCTGATATAT TTATCTGTAT CGCGCTACCG TGGATAAGGG
     3361 AAGCTGGAAC AACCGCAAGA CTTAGGATCT TGTATTCTTT GCCCGTTCGA ATCGGACCGG
     3421 TAGCACCAAT TTCGGGGTCA TCATGTATAA CGGTAATACG CCAGATTTGC AATCTGGAAA
     3481 TCGGGGTTCG ATTCCCCGTG GCTCCACCAA TTTTGTATCG TAGGATAAAG ATAACCATCT
     3541 TTGACCAAGG CTTAAGATAC ATAATGCTTG TATCGGTGGT GGAAAAGGAT ACCTGTGGGA
     3601 TTAAAGAGGC TGAGATTATA TCAAGGTTCG TTAATCAAAT TCTACATAAC GGGTGATACA
     3661 TTTTTCCGTT GAATAAACGG AAATGGGGGA TGGGTATAAG CTCTCTTAGC CCAGGTTTGT
     3721 CGGTGTCAAA TAACCGACTG GTGGAGGCGG TGGGATAAAC CCACCCTTGT CTGGAGGCGG
     3781 ACATAAATTC TGTTAGGGTA TCGGGCTTGG GAACCTGATT TCGGAACAGA CTTGAAGCCG
     3841 GAAACCCTCA TTATGGAGCC GATTAGTGCC GGTGATGATA CAATGGGGAG TCCAACTTGA
     3901 GAAGCACTCT TTCAAGTCCC AATGCTGATG TGATGCAACT GGAAGACATT ACCGGCTCAG
     3961 AACTGGTATC TTGTGGGTTC GAGTCCCACC ATCAGCACCA ATTTTAGAAT AACGATCCGA
     4021 GTTAGTCAAC AAGGGCGGAG TGAATGGTGG ACTAGACGGG ACAAGCGGTA AGCGAAGAAC
     4081 ACATTTGATA ATCTCAACCT CACCACCCAG GTTGAGATTT TTTGTTTGTA GGATTGGACG
     4141 AAGATTGACA TATTTATCAG TATATGGAAG AACAAATCGT ATATATTTGC TCTTATTGTC
     4201 AGAAAGAATT TCCTGATGTT GATGCGTCGA TTATAAAAGC AGAAAAAGAT CGTCCTGATT
     4261 TAAGATTTTC TCATGGTATT TGTAAGAGGC ACTACTCTGA TATGCTTAAA CAGATGGGAA
     4321 AAAACGATGA GCAAATTCAA ACCATTATTA CTAAAGCTCC CACCAAAGTT CTTGATCTTA
     4381 AAGAACATCC TGAATTAGTT AAACAATATA CTGAGGGTCG TTTCACTCCC GAAGATTATA
     4441 AAAAGGATCA ATTTCCCACC GAATTGAAAG AAGCATTCAA GAAACGTGCC AACATAATTT
     4501 CTTGACTCTT TCTTATTTCT ATAGTATAAT ATCAATACTA TGGAAGATTA TATTTGCGAA
     4561 GAAGAGGATA ACCGTCAATA CGAAAAGAAA TACTTTTGCT TCGATTTAGA TGCAGAAAAA
     4621 GAAGGTGATT GGCTGGCGTT CTATACAGGA GAAACACCTG ATTGTGCCGA TGATTGTCCT
     4681 CCTAGCTCCG TTTATCAGGA ATTGAACGAT CTTCTTTCTT CACACATTCC CAACATTGAT
     4741 ATTGGTGCGG CAGAAAGCAT GCACATTATT TGTGAAGGTG ATGAAAATAT AGAACAATGG
     4801 CCTACTCTTA AAAATACCGT TCGGGAAATT TTGACTGATG CTGGATGGAT TGAACTTGAT
     4861 GGTTGGGATT GCCGTAAATA AAAGATAAAC TATGAGAGTA AAACCTGGAA TCATAAAGAA
     4921 GTTAAATAAT CGTGACCACG ATCTTTATGA GATTTGTAAC GAATACAATG CCGAATCGGT
     4981 ATTTTTCAGT GGCAAGCCCA CCAAAGAAGA ATTGGTTGAA GTCTGTAAAA AGGAATGGTG
     5041 GCCTTTGACT GAGTTTGGAT TTTGTGTTTC AACTCCGAAA GAGTATATTA AAAAATGGAT
     5101 TGTAGTCGAA CCACTCCACC ACGTCTACAC AGCCTTTTGA GAAGATCCTC CGACTATATG
     5161 ATGGATATTT GTGTATTCTG TAAACTTCAA ACCGAAACGA GGGGGCACCA CATTGTTCCT
     5221 AAGAGCAAAG GCGGGGAAGT TGTGGCCCCC ACTTGTCAGA CCTGCGAAAG CTTTATCCAC
     5281 AACACTTGGA GTCATAATGA ACTCCGAGAT ATTTTCAATA CGATTGAATC CATTACCGGC
     5341 TCTGAAAAAT ATCGAAAATT TCTTAAATGG AGACTCAAAC AGTCCGTCAC AGCAATCTAT
     5401 AAAACCGATA CAGGAAAATT CCGATGTAAA AGGAAATACT CATGAAAAAA TTTTTATTGA
     5461 CACTATTGTT ATTAGTAGCG ATTCCTCTGA TGGCAGAGGA AACTAATGTT ATCAAGATAA
     5521 TCATTACGAT AAATCTAACC CAACCAACTC CACAGGTTAT TGTCGAGCCG ACAAATTCAC
     5581 CAGTTTCGGT GGTGGTTACA AATTCCTTTA CTGATAAACA GAAATTGATA ATGGAAATCA
     5641 ATCGAATGAC GGAGAAGATT TACGATATTA CCAACGGATA TCCTGATAGA TTTACGGATA
     5701 ATTCAAACGA TAACACCCAA TTCATGATCA ATCGTCTTAA GGATATTTGG GAGACGAATT
     5761 ACCCCATAGC GATTTCTAAT CTTAACTTAA AGAAGTTGGA ATTGAAGAAA CTCAAATGAG
     5821 TCGGTATTTC GTTTATGTTT TGTTGTGTTA CGACAACACC CTTTATACAG GCTGGACAAC
     5881 GAATATTCTT AAACGGTTGA GCAAACATAA TTCAGGGAGG GGTGCCAAAT ATACACGAAG
     5941 TCGAACGCCG GTCTGTATCG TATATTCAGA AGAAATGAAA TCGAAGTCGG CGGCAATGAA
     6001 GAAAGAATAC AGAGTTAAAC AACTGAGTAG AAAAGAAAAA GCAAGGTTGT GCCACATAGA
     6061 GGAAATAATA ATATGATTAC AACATTACAA GAAGTCCTAA ACGGTCTCAA ACGACTGAAC
     6121 GAAGAAGAAT TAGATGAAGT TGGTCGAGCA TGTTATAATC AAGTTGAGAA ACTTGACTAT
     6181 GAAAGAAAAA GAAAATTGGA GAAATCCAGA GCAGAAATCA TCAAAGATTT TCAGGGATTT
     6241 GGATATGAAA TTCTAGATGA TGCGAAATTT TGGAAAGTAA TGGCTTCAGG AAAAGGATTG
     6301 GGCGGTTATG GAATGGAAAT AGGTCGTTAC AATCATTCAT GCCACATCGA TGATACTGAA
     6361 TTTATTGTTT TATTGGTGGT TAATGGAAGA GAACATTTCA CTGAAAGTTA TGCGGACATT
     6421 TGGTTAGAGG GTCCAATTTA ATATAAAAGA AATCTCATAA TCTGCTCTAT TTATGAGTAG
     6481 ATATGATGCG TAAAGTTGTA ATTTCTAATG GTCGAAAATA CCTTGTAACA GTCCCCGGTG
     6541 GTGTGGATAA TGAAGGTGTT GGTCCAGGTT CTCCAATTGG TTCATTTTGG ATGGTGTCAT
     6601 TCAGTGGAAG CTGGTTCCAA GTAAGTGCTC AATTCAGTTC ATCTGCTACA GCAGTTTACG
     6661 TTTCACAATC GGTTCTTACG TATCAATCTA ACGATTTAGG AATTCAGCTT ATTAGTTGTA
     6721 ATGATAGTCA TAGTTACTAT TGCTATTTAA CAGGCAATCC TCCTACGGTG ACATTTGTGG
     6781 TTAGTCAGTC GGCTTATACG GGAAGTGACC AGCCAAAGCC CAACATTCTT TTACACTCTA
     6841 TTACGGATAA CAATTTTTAT CTTATGGACT TAAAAAATGT TGGAGGAACC ATTTCAACTA
     6901 ATTTTAATCC AAATCCATAC TCCGCATCGA TGGTTTACGG TTTAGGTTAT TGAACAAACC
     6961 AGCGGTATTT TGGGTGGGGA ACGCTTTGAA GATTATCAGT GTAATCCATT ACAACGGGGT
     7021 TTCCTTTATA GTAACCACAA TTTCCTCTGT ATAAATCAAA TCTTCGGTAA GAATCCCCAC
     7081 CGATTTCTCT GTCAATTCTT TTCCACGCAC GTTTATTCGG ACGCACGTGA TGTTGAATAA
     7141 CGAAGCGCCG TGACTGAAAT ATATTTCCCA ACCAATATGA TTTAAGATCC GTTGGAAGAA
     7201 TACTAACGGT TGAGTGGTCA TAATACCATT TACTTCTTCC ATTAAAAACT TTAACTACCC
     7261 AATGAGGGTA TTGAAGATTA TGGAAAACCG ATTTGAAAGC ACCTGAACCA ATTTGGTCAA
     7321 AACCGGCTTT TTTGAGTTTA GTTCGCATGG TTCTTAAGCA CATGGACCTA CCCACAATCG
     7381 ATTTTACATA AGAAATATAT TGATTTTCAG TCACTTACAC TATATATTGT AAAGGAAAAG
     7441 CACATATTTG TCAACAAGGC TTGACATTTT CCTTTTTCCT GTTATATTTA TTTATAGATT
     7501 TTAGATGGCA GTATCGTCCA ACGGCAAGAC AGGACTCTCA TAAGGTCTTG ATAGTGGTTC
     7561 GACTCCACTT ACTGCTACCA AATGCACTGC TGGTGAAATG GATATCACGT CGCTCTACGG
     7621 AAGCGAAGTT CGGGGTTCGA CTCCCCGGTG GTGTACCAAT TTAAAAATGG AACCAGAAAT
     7681 TGTTATATAC ACGATTACAA GTCTTTATCT GAAAGACCCT GATGCGGACC ATAAATTTGT
     7741 CAGATATAAA GACCAGGACT ATAAAAGTAG GTTAGTCGGT TTTTACAAGA CGCTTGAAAA
     7801 AGCGCAATTG TGTGTGAATG AAGATTGGGC ACACTTCGAC GAATGTGGAT ATTACAACCT
     7861 GATTGTGATC GAGGGACTTT GGGAAGGTTG TTATCCTGGC TTAGGAGATA ATGAATGGTG
     7921 GTATCGTCAC GATTACGATA ATCGTCAGTG GGTTCCTTGT GAGAAACCAA AGTTTTTCTC
     7981 AAACACAGTG AATTTTTACG GTTGATTTTT AATGGGCTGA TGGTGAAATT GGATATCATC
     8041 TTGCGCTTCG AACGCAAAGT TTAGGGTTCG AGTCCCTATT GGCCTACCAA TTTTGAGGAC
     8101 GATTGTTATA GGGAGTTTTT CGACCTGTAG TGTATGGTCC TCATTTACGC CTCTGTGGTG
     8161 CTAATGGCAA CACGCTGTTT TGGTAAAGCA GAGTCGATGG TTCGATTCCA TCCTGAGGCT
     8221 CCAGATTTGT GTTGGTATCA TTGAGGACAG ATAAGGATAC CGAAAATGAA TTATGCGGGA
     8281 CGCCTGCCTT CAGGCGATGA AGGGCTGCCT GATTCTGAGT GACCTGAAAT ATCAACACTT
     8341 TCGCCAACGT GGCTCGACTA GAAAGGCACT TGTTTCGTAA ACAAGACTAC TATGTGGGGG
     8401 CAGAACCCAC CGTTGGCTCC AATTTTATGA AATGGGCTGT TATATTTTTG TTGTTTTTGT
     8461 TGTGGGCTAT GTTGGTTACG TCGCCATTTC ATCAATCTGT AAAGAATGAG GCTGATAAAA
     8521 AATGGTTAGA GGCCGCTCAA CATATGTTGG TAGTTAATCA TGACCCTCTG ATTTCTACCA
     8581 CGGATATTAA CAGAGTAATG ATTTTGATTC AATGGGCCAC TACGAATGGA TATTCAGTGG
     8641 AAGTTTCGCA TGATGGTGGA AACGCAGGTT ACAAACCAGA AATGTATTTT ACCATTGTTA
     8701 AAAAGTTATG ACGGATATTG AGAAAAGATG GAGAAATACA GGACTTCTTG AAGCATTTGG
     8761 GCACGGAAGT AAAGAAGCGG AAATTTTAGC GGGCAATTTA CAGAGATGTG TTAATTTTTT
     8821 ATTAACAAAG ATTCCACTAA TTGATGTTCA ACATATTAAT GATACTTTAT ATTTACTTCT
     8881 CAGAGACGGA GATTATGAGA CGGAATACGT GGCTGGATTT CTTCTTCCGA TAATCGTTCG
     8941 GTTACAAATG GAACGTAACA TTACGACGAT TGATGTTAAG AAATTGTATT ATCAATTTCT
     9001 TTCATATAGG AAATCATGGA AGCCTCTGTG TCCGTGTTGT GGAATGGATG AAGAAGCGGA
     9061 AATGTGTTCA GACTTTGTAA AAGACTTTTA ATGGAATACT TTTGTGACAA CCAGCGCCAT
     9121 TTGGTGTGTG CCCCATACAG TAAGACAAAC TTACATAAGA TGGCCGCATC ATTAGGTATT
     9181 AAAAGATGCT GGTTTCATAA GACGCATTAC GATATTCCGA AGAAAAGGAT TGACGAAATA
     9241 CAGAAATACT GTTATATTGT CTCTCCGAAA CTGATTGTTG AAATAATACG GTCAGAAAAC
     9301 ATGTAGGGTT AGCTTAGCGG CCAAGCGCCA GTCTGCAAAA CTGGTTAGGT CGGTTTGACT
     9361 CCGACACCTT ACTCCAATTT ATGATATACC TTAAAAGAAT AATCCAAGAA ATTAAGTTGT
     9421 ATGAGGGCTT GGATATGACT CATTCTAGAG CTACTACAAT TGGTATGTTA AAAACTTGGG
     9481 GGAAATATAG AGATAGAAAA TCTGAGATTA TTCCGTATGT GGAGGGGGAA GATAAAGTTA
     9541 TTATTTCTAT TAAAAATTCT TCCAAAGATG AGTTTGATAA TATTATTCGA TTGATAAATA
     9601 ATATGGGTTG GTTTCCTTCG GTGTATTATC TTGAAAATCA GCCTAAAAAA TATGACTACA
     9661 ACACTTTTAT TAAACTTATC GAATCAAACT ATGAATTGTT ATTGGAAATC AAAGCTAAAT
     9721 TTGATATTCA AGTTGATAGT GATACCATAG ATAGTATTGA TGAATTGTAT CACATTTCTC
     9781 CAACTGTTAA TGAGGATAAA ATACTCAAAA TAGGATTAGC TCCTAAGAAC AAAGAAAAAA
     9841 TAGCAACCCA TCCATCAAGA ATTTATTTTG CTTTTGATTA TAAAGACGCG GAGTTTTTGG
     9901 CTAAAGATAG AAATTTTAAT CAGGGGAAAA AACATATGAC AATTTTTAAA GTGGATATGA
     9961 TTGAACTTAA CAAACGCAGA TTAATACGAT TTTTTAAAGA CCCAGATTTC GAAGGTGGAA
    10021 TTTATACATA CGAAAATATA CCACCACAGT TCATTTCAGT AGAAAAAAGA ATAGAAGTGT
    10081 GAAAAATAGT AGATAATCTA CTGAAAAATA GTTAGAAAAA AAGTGCCAAA AGGCTTGACT
    10141 CTTTCTGAAA CTGTGATATA CTTATACTTG TAAATGAGAA AAATCTCGAC AGTCAAATTT
    10201 AGTGAGAAAC CTGCTGAACC AGCAGGTGAC GCTAATACTC TCTCTATGTG GCATAAGTCA
    10261 TATAATCAAG ATAGTATTAA CGGAAGGAGC GGCGGATAAC GCTCAAAACA TTGAGACTTT
    10321 GAAAACCGCC ACTCCTCAAA AAGAAGCGGC GGTTTTCTTT TGTAGAATTT GAGCTTTAGA
    10381 ATTTGTGCTA GAAACAAATC CGTAGAGGCG GGCCGTGGGA AATCGGAGAC GCCAGTTCAG
    10441 TCAGAGATGA TTGGGCCACC AACGACAGGT AAAAAAATCC TTTTACTTTT TACAGCCGGT
    10501 CATGTTCCAA GGATTAAGGC GACAGGGACT CCAAATCCTC GTGGGAGCGT TCGATTCGCT
    10561 CACCGGCTGC CAATTTCGCA TCGGTAATTC AGTGGTAGAA TATCAGCCTT TTAAGCTGAG
    10621 AGTCGTGGGT TCGAGCCCCA CCCGGTGCAC CATCGTCTCT TAGTTGAGTG GCCCAACGGA
    10681 GTCTTGATAA GGCTTTAACG CTGGTTCGAA TCCAGCAGAG ACGACCACTT TTCGTAAAAA
    10741 AATCGAGCGT TTACTCTACT TCACCACTAT TTATTAGTAT GACAAAATAT GATAAAATAG
    10801 ATTGGAAAAA AATACAAGAC GCCCATAATG ATGGGATGTC GTGGAATACG ATAACAAAAA
    10861 CTTTTTCGGT GTGTAATGCA GCTTTAGCGT GGGGAAGAAA AAATGGAAAA CTCCATTTTA
    10921 GAAGCAATAG TGAATCTCTT AAATTAGTTC ATAGTTTAGG AAAGGTTGAT TATTCTGTTT
    10981 ATCGTACCAA ATCATTTCGT AAGAAGATGG CAAAAAATGG AGGATACAAA GAAAATTCCG
    11041 GACGATGTGC TCATTTAACA TATCTTAAAA AAGATGGAAA AGAAATTAAG ATACAAGGTA
    11101 CTTGGGAATT GAAGTTAGCA AAATTTTTAG ACAGTATTGG AATAAAATGG GAAAAAAATC
    11161 GTCTAGGCTA TAAATACCTT TTTGAAGGAA AAGAAAAAAC ATATTTCCCA GACTTTGTTT
    11221 TACCTGATAT CGATGTCTAT ATTGAAGTGA AAGGATATCA AACTTCTAAA GATGATTCTA
    11281 AATGGAGTCA GTTTCCAAAA AAACTTTTGA TAGTAAAACG AAAAGATATA AATGATTTAG
    11341 ATTTTTGGTT TGAGAATAAT TTACGGAGTC GAAGCCATTA AAGAGGGGCA CCCGCCTTTT
    11401 AAGCGGAATA TACCAGTGGG GGCAGTACCC ACCGGCTCCA CCAATTTACG CATCGGAAGC
    11461 CACAATAGAC GGGCAGCTCC CTCTTAAGGA GACGATTCGT GTGGGAGCAT TACCCACCCG
    11521 GTGCACCATT TCAAGTCATG ACTGAATCGG GTTTATGAGA GTAATTACCT CAAAGTTATC
    11581 CCGATGAGAA AACATAAATG TGGTGTATGT AGTAGCACGG CCCCATTGAA GGGGTAGAAG
    11641 TGGAGTGCAA ATCCCCACCG AATTTGGAAC GATAAAGCGT GAAATTCTCT GAAAACTTTC
    11701 AATTTTAATT CCCTCTTGGT TTGTAATGGT AGCAACCCGG TCTTTGAAAT CGGAAGCGCA
    11761 TGTTCGATTC GTGCAGAGGG AGCCAATTTT AATCCAGCGT TATACCGTAA GTAGTAGCGG
    11821 GACTGACTGT AAATCAGTTG CCTTCGGGCT CGGGCGGTGC AACCCCGTCA CGGTGGACCA
    11881 ATTTCGCGGT ATTCGTTTAG TGGAAGGATG GAACATTGCC AATGTTTCGA CAACAGTTCG
    11941 ATTCTGTTAT ACCGCACCAA TGTGAGGGAG CCCTAACTAT ATAAGATAGA TGTGCAGACG
    12001 TGCCGAACAA TTAGTGAAAT CCTTAATAGA ATAGACTCCC AATTTTTACG CTAGTAGAGA
    12061 CGAAACCTAA TGACGGGAAA TCCAAACCAC TGATTTAGGA ACGTGGGAAT AAATCCTACT
    12121 CAGACGCCCA TCGTTATGGT GGCCGGCGGT TCTCTACGGT ATATATGATT TAACAATAAA
    12181 GGAAACATGA AAGATAAAAC AACATATGAA GAAGCCGTTT ATGTAAACCC AATGGGCATA
    12241 GATTGTGAAC ATTGTGACTA CAGAGACGAA ACTGTTAATA TGTCTTTAAC AGAGCGAGGA
    12301 AAAGTGTTGT GTAAAGATTG CATTTACCAT TATCGGATAA TGCAAGTTAT CAAACATTCA
    12361 ACAGAGATTT TTACGGTCAT ATAAAGTAGT AGTAACCTAA CTCCCTGTCA CGGAGAAGTC
    12421 CGGGGTGCGA TTCCCCGTAT GACCGCCACT TTCAGAAAAG ATGAAGGGCC AGGAAAACAT
    12481 GGGTCCAACC ATGAAATTTT GTGAAAACAA AACCCCTTCA TTGATTTATG GGACTGTAGT
    12541 GTAATTGGGA ACACGGTTGG TTTGCACCCA GCAATTAGGG ATTCGACTTC CCTCAGTATC
    12601 CACCATTTAT GGGCGTTTGG TGTTGGTCCC AACTTACGGG ACAGGTGAGA CTCCAAGGAA
    12661 GCACGCTCGA TAGGAGAAGT CCGATCATTC GAGAGGTACG GGTTCGAATC CCGAACGTCC
    12721 ACCAATTTCA GTAATACTGA ACGTCCAGCA TTCGAAAGGA TGACGAAGTA ACCAGTCTTC
    12781 ACCTGGATGC CATTTTCAAC CCTCTGTAGC TGAGATAGAT TAGCGCGGCC CTGAAGAGGC
    12841 TGAGACGTTG GCGCGCTACC AACCGGAGGG ACCAATTTTG TTGGTGTCGT CTAATAGTAT
    12901 AGGACATCAC TTTTTCAAAG TGAACAATGA GGGTGCAACT CCCTTCGCCA ACGCCAAATT
    12961 CAACAGAATG TAGTGTAACT TGGATAACAC ACTAGGCTGG GGGTTTAGTA ACTGTGGGTT
    13021 CAAATCCCAC CATTCTGACC AATTTCGCAC TATAGGTGTT TATAGATACA TTCCTGGCTT
    13081 CCAACCAAGA GTAGTCGGCG CGATACCGAC ATAGTGCTCC ACTTTTAAAC GGCCGCGTCG
    13141 TCTAGCTCTG GTCAGGATTA TAGATTCTCA ATCTGTAGAG CCGGGTTCGA ATCCCGGTGC
    13201 GGCTACCATT TAATAGTCAA TACTGGAAGA ACGGTTATAT GGATGGCTAA ATCGGCAAGA
    13261 AATTGCTCTG AGAAAACCTA TGTAATTATG TGGAACCTGA GACTATTCTA ATCTTGTTGG
    13321 TCCAGTGACG GTAATGTGAA AGGCGACGGT TTTCCGATGG TGGTTGGAAA ACGGCTTGGG
    13381 TGTAGCACTT AAATAGGCGG GAGACTTGAA ATAGAGCCGT AGCCAGTGTG AACGAATGTC
    13441 ACTCTAGGTA ATCCCAAACC AACAACAATT TATTGCTCCT TCGTATATTA AAAAGTACAC
    13501 TGGTCTCTGA AACCAGAAGA GGCGGCGAAC AACCGGCAGG GGCATCCAAT TTGAAAGTCA
    13561 ATATTGTATT TAGTTACAAC CGAGCCTCTG TTCATAACGG GGGATAGCGA GGATGCACCG
    13621 AGCATAATTT AATGTAGAAT GTGTCTATTG AGCGGATGGA GGGTCAACCC CTCTGGCGGA
    13681 TGACACACGG TAGTACGCAT CTGACTTTCA ATTTATGGTG ATATGGATGT GGAAGTTAGC
    13741 ATCACTCCCT GTGAAGGAGT TTGGACGGGA GCGTTACCCG TATATCACCC CAATTTAGAG
    13801 TCGGAGCAGG CGAGACCCGA AAGGGAGTGT GCAAATCCTG CCGTTCCTGC CGTTCCTGCT
    13861 GGAACGAAAG AGTTCAAAAG CTCTGCCGGA ATCAGAGATA ACGCGAAACT GATTCGTAAC
    13921 TCTAAAGCAA TTTCGTTCCG TAGGTGAATG CAATGTTCAT ATTGGTGAAG ATAGATATCC
    13981 CCCGGGATAC TTCTTTATTA CAATCTTTGG TCGTCTATGT CTCATCCTTC TGCATTTTCA
    14041 GACGTTCGCT TAGCTACGGA ACAATAATTT AATGGCCAGG TGATGTAACT GGGAACATGA
    14101 ACCCCCGATT AGGGTTTCTT ATAGGTTCGA CTCCTATCTT GGCTACCAAT TTCTGTTATG
    14161 TGCGTGGTAG AGTAAAGTAA CTCAGCAGCA GTAAGTAGAA TAAGGACAAT TCCTCGGTTG
    14221 GGTTAAAACC GCAGTGTTAT TATCAACCGA TAATTGAGGT TAAAATCCTC ACCATTAAGC
    14281 TGAAATTATG GAATAACGAC CCAGGACACG CCGGTATCTC AAAGCACGAG GTCTTAACAG
    14341 AATCAATTTT TATCTTCTAT TTATAGTTAT GAGAATGTTA CTCAGAACTA TACTTGAGGA
    14401 TTTGTCGTTG GATGGCTCCG CTATTTCAAA GGGTTATACC ATTAAAGACA TTTATCACGG
    14461 CACTGATACT CCTTTTAATA GGTTCCTTCC CAAAGCAAAG AAAAATGTGG ATGCTCCTGA
    14521 TACAACTCAG GTCGTTTACG CAACGGATTC AGAAGAAGAG GCAAAAATCG CTGGTCATCC
    14581 CGCTTCTGGA AAAACGGTGG TAATGAAACT TTATGGGAAG ATGACCAAAC CTTTTATTGT
    14641 TGATGCCAAG GGAACTGATA AACGAAGAAG TTTTGGCAAA GTTGGTTATG GAAAATTGAT
    14701 TAAAATGGCA AAAGATAAAG GCCATGATGG AGCAATTATT AAAAACATAA TCGATTTTGG
    14761 TGACAAACCC CAAACAACAT ACATTTTCTT CAATCCCAAG AATGTCAAAT TTGCTGGTCC
    14821 AACCGTTGAT GATAACGGCC AATCGATTCC GATTGAGAAA AGATTCGATT CCAGCACAGA
    14881 TGATTTAAGA TTTTAATATG GTTATGAGCA CAAAAATGTT ACATAAACAA TGGCGCAAAG
    14941 ATTTCCGTAA TGGAGTATTT TCCCGCGATA ACAATTTCTG TAAAGCATGT GGAAAGTCCG
    15001 TTCAAGATGC GCATCACATT ACTGACAGAC ACGAAATGCC GAATGGTGGA TATGTTTTGA
    15061 GCAATGGTAT TAGTTTGTGT GGTGACTGCC ACATAAAAGC AGAAACAAAT CAAGTAGGAT
    15121 ACTCACCAAA AGATTTATAT ATACTCATCA AATCATCATA TGAAAAGGCA TTCGTTGATA
    15181 GTAATAATTT GAAATAAAAT AATCTTTTAC CATTGGTTAA CAATATATAT TAACTATATG
    15241 GTTAAATATA ATTCCCCATC ACATGAGGAA ATAGAACAAT TTCAAAAGTT CTATGATGGA
    15301 GGAAATTCCT GTCAAATCAC TGCTAATAAA TTTGGTTGGT GTAAACAAAC TGTTATGAAA
    15361 TACATCAAAG TTCGAAAACC AAAAGTTACA GAAGAAGAGC GAAGATTACG AAAAGTGTTA
    15421 AAGGTAGTTT CTTGGAGACA ACGAACTAAA AAGAAATTGG TTGATTATAA GGGTGGTAAA
    15481 TGTAAATGTT GTGGATATGA CCGATGCATT TGGGCTTTGG ATTTCCATCA TTTAGACCCC
    15541 GAAGAAAAAG AATTTAGTAT CACCGGCAAA ACAATATCGT TCGAAAGATT GAAAAAAGAA
    15601 GTAGATAAAT GTGAATTGGT ATGTTCCAAT TGTCACAGAG AAATCGAAGC CGGTATAAGA
    15661 ACAATTTAAT TCCACCTTAG CACAATTGGT CGTGCGGCGG TCTGTTAAAC CGCGAGATGT
    15721 AGGTTCAAAT CCTACGGGTG GAGCCAATTT TCCAAACACC GATAAACAAC ATCATCCCCT
    15781 GCTTCCGGAC CAACGTTGCA ACAACAGCAG ACTGATGGTT TCATTTAACT GTGTTCAGTT
    15841 TTATGACGCA TGTTTGGAAA AACTTTAGTC GTTCGAAAGA ACGGAACTGG TGGGTGTAAA
    15901 TCCCACCAAA TCAGGTGCGT GGTGTATTTG GAAGCATCTT TGCCTGTGAA GCAAACGGTT
    15961 CGGGTTCGAC TCCCGACCAC CTGACCATTT TTCGGGGTCG AAGAGGAACA GCAGACTCGT
    16021 CGCACTGTCA CTGCGAAGAT AACCGGGGCA GCACCGGCCG ATCTCGCCAT TTTATTGACC
    16081 CTTGGTGTAA CGGTAGCACA GCAGGCTTTG GACCTGTTTG TCTAGGTTCA AATCCTAGAG
    16141 GGCCAGCCAA TCTGAAAAGA AAGGTTTTTT GGTGAGAGTC TGTTTTTTAC CTTAAAGGGG
    16201 TGAGAGTCCC TGAAAAACAG CGACAATTTC ATGATTTACA TTGCAAATAT CCTTTCATAC
    16261 GAAATATGCC CGAGTATCGT ATGGACCGTT AGAAGCGGCT TCAAGGTTAG TTTGGCACAG
    16321 TGTAATTAAT TTCATCTGAG TGTAGGAAGG TAACTTGGAA GCCAACGCGG CCTGGAACCG
    16381 TGCGTCATCA TGACCCTGTG GGTTCGAATC CCATTACTCA GACCACTTTT CCTCATCTTT
    16441 CTCTCTATTT ATGAGTAGAT GATTACTACG GATAAAATCT TAAAAGAATA CTTTTATAGA
    16501 AGGGACGATG GTGGTGCTTT TTTCGACACT GAAAACTATG ACGATTTACA CCATTTTGAG
    16561 TCATTTCTAA TAGAGAGCGG CTATATTAAC GATGTTGATA AAAAACAACT GAACGAATTG
    16621 TTCGGTGCTT CCAAGATGGG AGGCGCAGTT GAAAAAGGCG CCGGTTTCAT TAAGTCCAAA
    16681 CTTACCCAAA TATGGAAGAG AATTGCTGAT ATTATCAAGA AGGGCTACCG TCTTATCGTC
    16741 AGCAAATTTA AGAGATATGC TGACAGCATC GGAACGACCA TTGAGAATCA CGATGTTGAC
    16801 GATGAATTTT ATGTGGTTAT TCCGGGCATA GAAGAACCCA ACCTAAAAGA TTTCGAACAA
    16861 GCAAGTCAAG AAATTCAATC TACCGGAAAA GAAGGTGGTT TGGAGGAAAT AACTAGCGCT
    16921 GAAACGGCTC TCAAAGGTTA TTATAATGAA GCTCTGACTG CTTTCTATGT TGTCAAGAAG
    16981 AACAAGACTC CCGTAAAGGT TAAAGTGCTT TCTGAATCCA TTATTTATGA ACATGTGGAA
    17041 ACCGATGATG AAATGGTTGT TGTTCAATTG GAAAATGAAA AGAGTGCGGA AGTTATAAAT
    17101 ATTTATGATG AAGTCGCTCG ACTTGATACA CAATTAAAAA ACGCATCAGG AACGGAATAC
    17161 AAAAACATCA AAAGTGACAT CGAAATGGCC AGCAGAGACA TGGCTGATTA TCTCATTAAC
    17221 ATCGTAGGTT CTGATGGTGG AATTATTTTG GAAGTCTATT TGACGGGCAA GAAAGAAATG
    17281 GGGATTTCCA AAGCGGATAT TCGATTGAAA ATCAAGAAGG GTGCCAAACA ATGTTTTCGA
    17341 GCGTGGTCAT TGAAAATGTA TCAAGATCGA AAAGTTACTT TACTCAATAC TTCTCTCCGA
    17401 GCCGTAGTTG AATCTATATG CGGAAAGGAA TTTCTTCCTA AACTTGACCA AATGGTGTCG
    17461 TCCAATGTTC AATTTAACCG ATTCAAGGCA ATTCGTCAAT CGGCAGAACG AATTAAAAAC
    17521 GCCCATTATG ATTCAACGAA GAAAATCCCC CAAACTATTG ATGCCGCCAA GGTTATTAAA
    17581 AGATTGACTA AATACGCTTT ACCATTAATT CAACAGGTTG GACAAGTAAT GGATAGAAGA
    17641 GTCCATCCTT CGGTTCTAAA GAATGCGACG GAACTTTTTA ATGAGGCAAT TAGAAACATT
    17701 AAATCTCATC CAGACGATAT TAAAGCAGTT CAATCTGATA TTCGTATTGT AAGAGATATT
    17761 ATTGGAAACG GTGCTAATCC TTATGTTGCT GAAATTGTGG CTAAAATGAT TCAATACTGC
    17821 CTTAAGAGCG GTGATACAAA TAGAGAAATT TTTTCAAGAA ACCTTCTCCG TGAATTGGGT
    17881 TTCTCCGATA AAGATACAGA ATTTTTGATG GCATTAGTTG GTCCAAGACA AAAAAAAGCA
    17941 GGAAAATCAG AACTTGTTAC TGAACACCCT GAATTGGACT TGGATAATCT CAAGGTTGAC
    18001 TATAAACCAG GCCAAACGAA TTTTTCTCTT ATCAATGAAA AGACTCAAGA TAAGATCGTT
    18061 CAATTTACTA CTAAAGAGGC CGGTGGTGTT ACCGCCGTCG TCAAGTTTGA CAAAGAATAA
    18121 TAATTTATGC CGAAGTGGCT CGACTAGCAA GGCACCAGTT TTGTAAACTG GCTCATGTGG
    18181 GGGCAGAACC CACCTTCGGC TCCATTTAAC GCCTCCGTAT GCTAAAACAA ATAGGCACCG
    18241 GCATTTGAGC CGGGGATGCA GGTGAAAGTC CTGTCGGTGG CTCCTGAATT TACGATTGAG
    18301 GCCGAGAGTC TCCATGACGC GTATGGGACC GGAGAGTTCT AATTTTGAAT CCTCAATCGC
    18361 CAATTTCATA GTTGACAATA ACACGATATA TGATATAATA TTTGTACACT ATGGCAAATA
    18421 ACACAAACAA ACCATTGGAA GCAGAAGTTT TTAACGCAAG CAACATTTCT ATTAAGAGGG
    18481 GGTTGGTTAG ACGGCTCACG ACCCTTGGAG CATTTGTTTA TGACCCGAAA CCACCAAAGA
    18541 ATGAACCACC TGATGCGGCT GAGTGGTTCC CCTATAAGGC TCCTAACGGT CTAAGAACCG
    18601 TGGTTTTCGG CGGGGAGTGA TATATTTATT TGGTATATGA AGAAGAAAAC ACAAAAAGCA
    18661 GCGACATATA CCATTAGCCA GTTGAATAAA ATTGCGAGTG GGAATAAGGG TTTAGTTCTT
    18721 ATCGAATATG ATAACCGCAT TTTCACTCTT GACTATTTTC AAATGCTTGA GGAAGGCGAT
    18781 GATTATTACG ACCCAGAAGA TGAAGCGTAT CAAGATGAAT CAGGAAAACC TTTTCCTCTT
    18841 GTTGCGTATG TGGAAGAAAT GGGTGAACAC CTTCCTTGGT TTTCGATTAG TAGAATCTTC
    18901 GTAGCCTCAG AAGTTGGAGT GAAGTAAACT ACATTCATTG ATTTATGAAA AAACTAATAG
    18961 TTATGTTATC GGTTATTGGA ATAGCAACCA CACTTTTTGC TGCGGATGCT AATGAAAACT
    19021 GGACCAAGAT GTGCGCTAAG TGTCACGGTG CTGATGGTAA GGGTGATACT AAGATGGGCA
    19081 CTAAACTTGA AATCAAAGAT TTTACTGACG CTAAATATCA AGCAACATTG AAAGATGATG
    19141 CGATGCTTAA AGCGATTAAA GAAGGCGTCA AAGACGGAGA TAAGACCCGT ATGAAGGCAA
    19201 CAGAAGGTCT TACAGATGAC GAAATGAAGG CTCTTGTAGC CAAGGTTCGT TCGCTTGGAA
    19261 AGAAGTAATT TTTTGGAGAG GTGGCCGAGC GGATTATGGC GCTAGTCTTG AAAACTAGAG
    19321 AGGGGCGAAA GTCCCTCCGT GGGTTCGAAT CCCACCTTCT CCGCCATTTT TGGAAGTGAG
    19381 CTGAATAATG GGTTGTCAGA CCAGTTTGCT AAACTGGGCC GGGTTACACC GGTGAGGGTT
    19441 CGAGCCCCTC CGCTTCCGCC ATTTTACGGG CGATTAGGCT AATAGTAGAC TGAATCATTC
    19501 ACACTGATTA GACAGTGGAG CGTAACCACT ATCGCCTACC ATTTTATGAT TGTAGCAGCA
    19561 CCAGCATGTA TTGCAAGTTT GAAATCGAAA TCGAAATCCG ATTATTTGAA TAGGAAATCG
    19621 AATAAACAAC CGACATTAGA AGGTAGGTTG AAGCATCCCT TATCTTCTAG AGAAGAGGCA
    19681 ATCGGTCAAA TGATTCGTAA CGGTGATATT TTAACACCTT TAGCAGAAAA GATACTTTAT
    19741 CGTTGTCAGC AGGCTCACGA TGCTGAAGAA AGAAACAGTA AGGAACAAAC TGTTGTCGTG
    19801 GAGAGTGAGT TGATGGGTGT CAATTGTTGA CATAATCCCT ATCGTAAACC AACAACGATT
    19861 TCGGAGTGTA GCGTAGCCTG GTAGCGCGTC TGCTTTGGGA GCAGAAGGCC GTCAGTTCAA
    19921 ATCTGACCAC TCCGACCATT TTATGACAGA GAGTGTTAAT GATATAGTGT GGAAAACACG
    19981 AATTGTCAAG GCCAAATGTC CAAAATGCAA AGCATTGAAT GAACAAAAGT TGAGTTATAT
    20041 CGGTAATCCA AGATCAACAC ATTTCAAATG TTTTTATTGT GGAGAAGAGT TTTGGCATCA
    20101 CAGAAAATAA TTTTGGGGAA TTAGGCTAGC GGTAAACTGG GACTCTTACA CAGTCTATTC
    20161 AGTGGTTCAA CTCCACTATT CCCCACCACT TTATGAAAAT AGATATTCAT GTAGAAGAAG
    20221 CAATTGCTTT CACTGGCTGG ATTTTATCCG GTTTGGCGCT ATTAGCATTT TTTCTTCTTT
    20281 TTATTTTTGT ATTATAAACC AAATACTATG AGATATTTTA GAATGGCAAT GCACATAATT
    20341 TTGGAGTGTA TTATACACTC AATTCAATAC GCCGAGTTGT ATTTTGACAA TCGCGGAGAT
    20401 TTAGTGAAAA GAGTTGCAAT GAGTTATGCC CCAAAAAAAG TTAAAATTTG AATGTAAAGG
    20461 TAAACGACGA TTCGAAACGA AGCGTGAAAT AAGCGACTTC ATTATCGAAA TCACGATGGA
    20521 AGCTTTACAG TCGTATCCTT CTGTGAAATC TTATAAGTGT AAATACTGCA AAGGATACCA
    20581 TTTGACTTCA GCTTTTTAAA TGCTACTGTG TCGTAATTGG TAAACGAGCA AGCCTGAGAA
    20641 GTTTGTGCCG AAAGGCGTGG AGGTTCGAGT CCTCTCAGTA GCACCATTTC CCTCCTTTTA
    20701 TAATTATGAC CGATATTTAT TGGCATGATT ATCTACATTA TAAGAGCATG GGCATTTGTT
    20761 AAGTCGTTAT TAACAAAAGA AAATCTCAAG AAAGCATATG AGTGGGCTAA AGATTTGCTC
    20821 AGTAAAAGGG GTGAATCTTC TCTAGCCGCA CCTACAGATC CAACAAAACT TCATTGGATT
    20881 TCTTTCTTAG AAGAAACTCC AGGAGTAGGC TCCTCAATGA GATTAGCCTT TCTTATTGTT
    20941 GTCATATGTG TTATGAGTTT TTGGTCAGTG TCCGCATGGG ACGCCGTAAA ACTTCATAAA
    21001 CCCCTTCCTG ATATTCCAAC AAACGTTGTA ATGTTGACTT TGGGAGTTGG TGGCAGTAAG
    21061 ATGGTTCAAG CATGTTGGGG TGAGAAAACT TCTACTTGAC ATTTTTTATA GTATTTGATA
    21121 TAATGCTATG TATGATTTGA CATAAGTGAC CTTACGCTGG TCGAAAGACT GGAGGAAGTT
    21181 CGCGGCACCG CAGCAGATGA TTGGGAGAGG AAACTCGTTA AACCACAAAT TAGATGCAAG
    21241 TCCAAATAGG CCACAAGGTT TAGTGCTGAA CCGATTTGAG TGGCGGGTAT TAGGACGCTT
    21301 AGACAAATGT AAGGATAAAA CAAAACCGCG GCTATGGCTG TGTCAATTCG GTGATAGAAA
    21361 GAAATCACTA TTAGCTATGC GTATCTGTGA AGGTAAGCTA AGGTGGGGAG CTAATCCACC
    21421 AGCCGGATGA TTTTCCGGCC TATCACCATT TAAGACAGGA GACGCTTCGT TATAGCGCAC
    21481 CAGCTTCCGG AGTAGTTCGT CTAAAAAATA ACGCCGAACA TTTGGGGCTA TCGTTCAACA
    21541 GTAGGACGGT TCATTCGCAA TGAACAGATC GGGGTGCGAT TCCCCGTAGC TCCACCAACT
    21601 TGTTTCAAAA CATTTTTGGG TTTTTGAGAC GTTTCTCTTA TATATTAGAA TTTATGCGGG
    21661 TTAGTGTTCT GGTGAACACC GGTGTCTCAT AAGCATCCGC TAGAAGAGTT CGATTCTCTT
    21721 ATCCGCTACC ATTTTTTCTT CACGTTTCTC TTCACTTTTC TTTCTCTCAA CTCTATTTAT
    21781 ACCTGTAGTC AAAAGGGGCT GTAGTTCAAC GGTAGAACGC GAGGCTGGCC GAGGCGGGCA
    21841 GTCTTGTAAT AGGGGTTCGA TTCCCTCAGC TCCACCAGTT TATAAGCGTA AATGAAAGGA
    21901 AAATAATATG ACATTAGTAA TTGTAGCAGT ATTAGCAGCC GCAGCAGGTT TCGTAGGCGG
    21961 AGTCCTCTTT GGTCGTAGAA ATACCGCCAA GGTTGAAAAG GCACTCGCAG ACGTGCAAGC
    22021 AGCCGCAGCT AAGGCCGGCG TCAAACTGTA ATCTAGTAAA ATATGATTAC GGGCTTGATT
    22081 ATCGGGTTTG TTGCAGGATT CGTTGTTGCA ACACTTTTTT GGCGTAGAAA TAAGTCAAAA
    22141 GAAGCTGTTG TTGACAAAAT TTTGTAATTG ACAAATCGCA CGTTTTTTGG TATCGTATAA
    22201 CCATAATTGA GATGTGGTGT AAAGGCCGCA CAGCGGACTC TGAACCCGTT AGACTTAGTT
    22261 CGATTCTAAG CACATCAGCC AATTTATGGT GGACACCCAA ATTAAGTCCC TGGAGTATTT
    22321 TTATACCCAG GATAACCCTG AATAATAAGT AGAAACTTAA TTGTTTCGAA GACCGGGGTA
    22381 GGAGGCTACA ATCGAAAGCA GTAGCTATGG TGAAGGACGA AACTCTGACG GGTATTAAGA
    22441 TCCACCATTT TTATTTTATG GAAGAAGAAA ATACCAAAAG ATGTCCGAAA TGTAAACGGA
    22501 AACAAAGTTA TCGTAACAAA AGCGACTTTA ATTTTGCTGT TTTACATAAC AAATTATGCC
    22561 AAAGTTGTAG TAAAACCGGA AAACAACTAT CCGAAGAAAC AAAAAGAAAA ATTGGAGAAA
    22621 AAAGTAAATT ACATCCGCCG GCGATGTTGG GGAAGAGACA TACTCAAGAA TCGAAAGATA
    22681 AAATGAGTAA AGCTAAAGTA GGAGAAAATC ATCCTATGTT TGGAAAAAAA GGAAAGGCTA
    22741 ATCCTTCGTT CGGTAAACAA CTTTCTGAAA AAACTAAAGA AAAGATAAGC CGGGCCCTCC
    22801 GAGGAATCCT GCATACACCG GAGCAGAATA GAAAAATTCG ACTTTCTACA ATAAATTTGA
    22861 TATCACAAAA TAAATTAAAT GGCGGTCAAT TATTTCCACG TTATGATTTA TGGGCTTGTG
    22921 AGTATTTTGA CAAACTTAAT AAAGAAAAAG GATGGAATCT TCAGCACGCA CAAAACGGTG
    22981 GTGAATACTA TATTAAAGAA TTGGGTTATT GGTTGGACGC GTACGATAAA GAAAAAAATG
    23041 TCATTGTTGA ATATGATGAA AAATGGCATA ATCGGTTATC CAGAAAAAAT AAAGATTTAA
    23101 TTAGGCAAAA AGAAATAATC AATTTTATTC ATCCAAAAGA ATTTTGGAGA TATAATGAAG
    23161 TTGATAAAAA TTTAATACAG ATTTTGTAAT TTTATTTGGA AGGTTAAACA GACAGGCGAG
    23221 CTGTCACTGA TTGGAAATCA GTTGGTACCA TTGTGTATGA GAATCGTGTT CTCAGCCTTC
    23281 CGCCATTTTT ATGTTTGCGT GGATAAAGAA AATTTTTGTC AGCGAACCGC CCGCCGAACC
    23341 TAAAAAGGTC ACGGTTACTT TTGATATCAA ACCCCTCGAA TATCACAATC AACTATTTTG
    23401 TAAACAACAC CAAAGTTATT CCGGCGCAAC TCCACCAATA ACCAATTGTA ATACTTGTTG
    23461 GGAGTATTAC GCCAAGAAAA TGAAACATTA AGGATGTTTA TGTCACACGG ACCTCACTCA
    23521 TATTTGAAAA TCAAAAAGGG ATTACAGGGT AAAGAACTTG GTCATGGTTT TTGGTATAAC
    23581 GGTTTCGTCA AGCCCGCAAC AAAACTTGAC AAACGAAAAG CGAATCGAAA GGTTCGACAA
    23641 GCCTCTAAGA GAATCGAAGA GGACAACGAT GAAGATGTTC CCAACGGAAA TTTCTACAAG
    23701 AAATTGTGGG GTTATTGGGA GTGGTGTTAA ACATGCGGTA GGTTGGCCGA GCGGACTAAG
    23761 GCGGCAGTTT CGAAAACTGT TGACCCCTTA ACAGGGGTCC GGGGGTTCGA ATCCCTCACC
    23821 TACCGCCATT TTTATGCCCA TATAATAAGT TTACATCCCC TAATAAGTGT GTTATGCTTC
    23881 TCTTACCTAT GATAGAAAAA ACCAATTTGA ACCAAGATGA AATTATCAAG AATTATGAAG
    23941 AATTCTTGAA ATTTGTAGGA GAAACTTTTA CAGGCAAACG AAGAGAGAAT CTTCTTAAGA
    24001 TGTATTCTCC AGAAGAGTTG GGTGAAGAAC TTTCTATTGC ACCTGCTTCG ATGAGTGAGC
    24061 ATTTTCATTA TGCTTTTCCC GGCGGTTACT TACTCCACAT TATGAGAGTT ATCAAAGCAT
    24121 CGTTCGGTGC CAAGAAATTG TTCGAAGCAA TGGGAGCTGA TATTGACTTC ACCGATGAAG
    24181 AAATGATTTT CGGTGCGATG CACCACGATT TAGGTAAATT GGGCGATAAA CAAATGGGTT
    24241 CTTATTATGT TCCTCAAGAC AACGATTGGA AGTTGAAACA AGGTGAACAA TACAAACTTA
    24301 ATCCCAATCA ACAATACATG GAAGTCTCTG ACCGAGCAGT TTTCGTTCTA CAGCAATATG
    24361 GAGTGGTGAT GACTTGGAAA GAATATCTTG GTATCAAGTT GGCTGATGGC ATGTATAAAG
    24421 AAGCAGCCAA AGCATATTTG GTTCACTTTA AGCCTGAAAT GTATCTCAAG ACCACCCTAC
    24481 CGAGAGTTCT TCATGTGGCT GATTATATTT GCGCCCGAGG AGAATACGAC ATGATTCAGA
    24541 TTAAAGGCCA ACAAAAGCTC TCATAATTCC CTTTGTAAAA AACCAACCCT TTCTCATGTA
    24601 AGTGTGAAAG GGAATTTTTT TGCTTATGAA TTGGCAATTA ACACGCCAGA GACACGATAA
    24661 ATGGTATTTG ATGTGTGTAC ACCTTTTTTC TGATGCAAGG TTAGTCTTTT TCACGTCTAT
    24721 CATTTTTTAT TGTCGTAGTA GGTTGTTGTG ACCATTTATC AACTTCCTGC TTTTTGACAA
    24781 TGCCAGACAT GGAGTATCGT TGGTTGTCTT GGAGATTCAG GTTAGTGTTT GCCCACCATT
    24841 GAATGTTATT ACCATCCAGG TCCTCAAACT TGTAAAGAAT AACCGTTTTC TGCCCAAACT
    24901 GAGACGGAAA CGCTTTTTGA CTCTTTAATA ACCCATTGAA GAAAATTCTT TCACCGATCT
    24961 TGCCCACATA TTTTTTCGGT CCCACATTTT GTGCTTGAGC CTGTCGTCGT TCCCAATATA
    25021 AATATGACTG GAATACACCA CCTAAGAAGG GCGCATTTTT AATACTGATA GACGGAGCGT
    25081 GAGAAACGAC ATTGAGATTC CCGAAATAGT TAGACATTTC GGGTTTGTTT TTACCTAATG
    25141 TATTGAAATC TTGCTCTTTC ATCCATTTAC TAACTTTTTG AGCAAGAATT TTTGCCTGGT
    25201 CAACGAATAC TTTGTTTTGT TGTGCCTTTT TACTGACCAA GGTTTGTCCT TTTCGGTCAA
    25261 ACATGACACT GACCGCTTCT TCCGATGTAG GGAATTTATT GAAATCAGCC TTGCTCTTTG
    25321 GAATATACTC ACCACGCACA GTATAAACTA ACGCAATGTA TGCCAAAAGA GTTTCGGTAT
    25381 TGACGTGACT ACGAAATATA TTGGGGCCAC CTCGTTCATA TTCTTCGTAA TCGTCATAAT
    25441 CTTCGTCTCC CTCACGATAC CTTCGGAGCA TTTCAATCAT TTGGGCGTAA CCAATCAGGG
    25501 TATCGACAGA AATACCAGGA AGAAATCGTT TGAGACACGC ACTGCCTACT TGAACTAAAT
    25561 CCCCAATCTT CTTATCAGGG AATCTTTCGG CATCTTCTTT ATCCATTCGG AGGATAAAGG
    25621 TGTTAAATCG TTCACGGTTC TGTTTACAAA CGTCGCACAT TCCCTTTGCT GTTCGATAAA
    25681 TCTCAGGAAG ATTCTTGATT GGGGAACTTG GAGCGACATT AAGAATGTTT TCTCCGCCGG
    25741 GAGTGTGTTG AACTTTACCA ATGAAAGTGT AACCTTCGAC TTTTGGTGGG TCGCCAAGAA
    25801 TACTGACCCA ATAGTATTTT CTCTTAAAGT GAGGGGTAGC TCCGAATGGA CCACCTTGGC
    25861 CCGCCACATC TTTTTCCTCA ACTCTATTCA GTTTCAGTTC CAATGGAGGG ACATTCCATT
    25921 TTGCGGCTTT TTTATTGAGT TTGGCAATCT TATTTTTAAG AAATTCGTAA CCACTCTCAG
    25981 AAACGCGAAA TTCTTGAGAC GCATCTTCCA TTTTTATCTC ATTTTCTACC AAAATTTGTT
    26041 TTGCAAGTGG TGCCAAATTC ATATACCTAT AAGTATTATA AAATCAAGTC AGAATAAACA
    26101 ATTATTATTC ACTCTCAACA ACTCAATTAT ACCATGTTTT ATTGTGTTAA TCAACCATAA
    26161 AGATTAAATA ACCCTTAAGA AACAAAAATT AGATTGACAT TCAACTGAGC ATGTGAGATA
    26221 ATATATTCAC TATGGCACTA ATATCTACTG ATAAAGATGA TTTGATGATC AAATGCTCAT
    26281 GTCATTGTCA TGCTATCGAA TTTCATTTTG ATGATTATGA CAAAGAATGT GTCCCTTCTA
    26341 TTGACATTGC TATTTGGAGT CTTGGACAAA GACCGTTGAA ACTTGGCTGG CGGGACCGAC
    26401 TTCGCTGGGT TTACTATCTT CTTAAAGACG GAGAACTTCA CGGCGATGAT GTTATTCTCA
    26461 ATGAAAAAGA TGCTGATCAT ATCGTAGAAT TCCTCACCGA AAAATCCAAG GTCATTAAAG
    26521 AGAGAATACA AGAGTTTGAG AAAAACCGAG TTAAAAGAGG TATTGGGTTT CCTGATTTTG
    26581 AAGTGAAACT GGATTTCTAA AATGAAAAAG AAGAAATGTA ATTATTGGTA CTGTCAATTA
    26641 GCACCTTCAA TTGTAAAATT TGATAAATCT TTATTGCCCA AACAGCACAA AGAGTTTCGA
    26701 AGAATTTTTG ATGAAGTATG GGACCATTTG ATAGCAGCAG AAACGGATTT GGGTGTTCTT
    26761 AATTCGAAGA TTGAAGGAAC ATGGCCCAAG GATGACGAAG AGGATTTACC CATCGGAGCG
    26821 CACAGAGTGA GTGAAGGTTA TTACACCAAA GTTGGTGAGA AGTTATATTG GATTTATTCG
    26881 ATAGAACTAA ATGATGAAGA TTAATCGAAT CATGGCAAAA CCAAAAGCAA CCAAAAAGAC
    26941 AAAGGTGGAC GCAGTTCCTA CTCCATCACC GTCTCAAATC GAATCCGGGG AACTAGATTG
    27001 GAGTCCCAAT CAAGACGTAG AATTGTATGT TGTTACCCGT GGCGGACTAA GGGTATCTGA
    27061 TAATGAGTAT CTCACTCCCG ATTGGCCTCA AGCTATTCAA GAACGAGATT TTTGGCAGAG
    27121 AGTAGTGGAC CGTCATCCTG ATGGCACTAA GGTTAAAATC GAGAAATACG ATAAGAAGAA
    27181 ACATCGCACA TATTAACACT CATATGGAAA ATAAAGAAAC GGTTGTATCA TCAACCAAAG
    27241 ACATAAAACC ATCAACCAAA GACGAATCTA ATCTTGTCTC ACGGATGGTT GAGGCAAATG
    27301 AACTGGCCAA TGACCCCGAA GTAGTCAAGG AAACGTTCAA ATATGGAAAT GTTCCTGTTG
    27361 TTTATATGCC GACTCGCGCC ATGATGCGCC CGTCTCTAAC GCCCGGTCTT TTGGAATTCA
    27421 TTCGAAAGGC AAAGACAGTC AAGGAAGTCG AAAGCCTTCT TAAACGAAGT GTCAAGTTTG
    27481 AGCACGCGTC TCCAAAGACG ATTCGTAAGT GGGAGAAAGC AGCAGCCATC AGAACCATTG
    27541 AACTTAATGG ATCACTCAAG GAACCCAAGA CCACCCCGAA GAAAACGGTC AAAAGAGTGA
    27601 GAAAGATCGC TAAGACTAAA AATCTTTAAA ACACATTTAT AAATTCATAC GCACCCGTGG
    27661 AAGAAATTCC ACGGGTTTTT TTGTTTTGCG TTAGGTCGTT GATATTTATA GGATGAAGGT
    27721 TCACAAGTAT GGCGAAAAAG AAAACGATAC AGCAGAAAAT CGCTCCCGTC AATTATATTC
    27781 TTCCCTCTGA AAATGGTGAA TTGAAAAACT TTGCCCAGAA GTTCAAAATA GAAATGATGG
    27841 AGCAGATTGT GGGGTCAATC GAATACGCCT TACAAAACCA GTTGAAATCC ATCGAAGTGT
    27901 TTCAGTTTAA AAATTCAGAT TTTGTAATTA CTTTATCTGA AAAGGATTAT CTAACCAATC
    27961 TTGATAATAT ATTCAGTTAC TACCTCACTC AAGAGGCGTA TGAGTATTGT CCAAGGGTGG
    28021 CCCAGTTACA AAAAACTATA ATAGGAAAAT CCAACATCAA TGATGAAAAA CAAAAACGGT
    28081 GAAACCGATA TTGTTAATAA TCGGAAAGAT AGAAGTCCGG TTATTCCCCA GCGTGATAAA
    28141 ATTAAAACCC AAGTCAAAAT AAAGCAGTTA GAATTAAATG ACAAGCAAAA AAAGTTCATG
    28201 GAATTGGTTA TGGATAAGGC AGCAAAAATT GTCTTTGTTT CAGGGCCCGC GGGTACAGCT
    28261 AAAACATTTA TGGCGGTTTT TGCTGCACTT ACATATATCA ATGAACGTAG AGTAAGTGAT
    28321 CTTATTTATA TTCGTTCAGC TGTAGAATCG TCTGAAGCTA AATTAGGTTT TTTGCCTGGA
    28381 GAGGCGGACG AAAAAATGGC TCCATATATC CAACCACTCA TGGATAAACT TGTTGAACTT
    28441 CTTCCTAAGA GTGATATTGA TGTTCTTCTT AAAGAGAAAA GAATCACCGC AATTCCTGTC
    28501 GGTTTTCTTC GTGGGTTGAA CTGGAATGCA AAGGTTATTA TAACTGATGA AGCTCAAAAT
    28561 ATGACTTACA AAGAGTTATT CACTCTCATA ACCAGAACAG GTGAATTCTC TAAAGTATTC
    28621 ATATTGGGTG ACCCAGATCA ATCAGATATT AACGGTAAGA GTGGATTTCT ACCAATGATT
    28681 TCCAAATTCG ATGACGTAGA GAGTCAAGAA AACGGCATAC ATGTGTTTCG TTTAACCGAA
    28741 GATGATATTG TTCGAAGTGG GTTAGTGCGG TTTATCATCA AAAAAGTTAA GAAAACTACC
    28801 TAACGAACTC TATTTATTGG TTATAGTATA TCATGTCTAC CGTAGTTAAT AACGAAAAAG
    28861 TTTCACAATT GGTCCCAATG GCGCCTATTG ATATAGCGCC GGGCGACTTG TTTTTCATAG
    28921 CTGATATCAG TAACCATGAA TCGAAAAAAT TAGCTGCCAG CGATTTATTG GTTTATGTGG
    28981 GATTGAGTGC TAGTTTTATT GCTACTCATG CCACCACTGC CGATACTGCA TCTTATATAT
    29041 TGGGAAGTGG AGTAAATGGA AATGTTGCAT CGGCCAGTTT TGCTATTTTT TCTCCATCAT
    29101 CCAGTCATGC ACTTATCTCA GACAATGCTA CTACAGCATC GTTTGCTTTG GCATTTTCTC
    29161 AAGCAGCAAC GGTATCTGCT TCATACGCAT TGCAAGCATC TTCTGCATCA TTTGTATCAA
    29221 CGGCGTCTGT TTCAAGAAAT GCTTTTACAG CATCATTCTT GCAATTTGTT CCTGGAAATT
    29281 TTAACGGTTC GGCATCATAT GCAGTGTCGT CATCAAAAGC TGATTCTTCC GCTACCTCAA
    29341 TTACATCCAG TTTTTCGAGT GTATCAATGG TATCCATTTC ATCAAGTTTC GCATCATCCG
    29401 CAACATCTGC TGATACAGCA AGTTATACTC AAACATCACA AAATGGAATA CTTTCTTATG
    29461 GGTCAGCTCT CTCTTCAATA TCTCAATTCG CAGCGGGGGC AACTATAACT TTTCCTGTTG
    29521 ATGTGAATAA TTTAAGTGCT TCTCTATTGG TCCATTCGAC AAATTCAAAA TTTTTAATAA
    29581 ATGTTACTAT ACAGGGCGGG GCACAAGCAA ATTCTACCAC TGGTAAAACT GGAGGCGCCC
    29641 TTTGGAGATC AAGTTCTTTA GGTGATATTG CACTTTTGAG ATGCATTAGT GGAATGACTG
    29701 TACTTGAAAG TGGTGGAAGC GATAATTTAT ATTCTATATC TGCTACCTAT ATAGATGCCC
    29761 CCAATCTTAC TCCTGGAACA CAGGTAATTT ACAGAGGACG AGCATTCAAT AATTTCGGAT
    29821 CTTATTACGT CAATACATCA GCCGCAGGAG ATATAAGAGG AACATCGAGC TTATCGGTAA
    29881 TTGAATTTGT GGCATAACAA TTTATGGCAA CGACTTTACA AAATAAAAAG GCATCTCAAT
    29941 TGGTTTTCAT AACCCCTTCT GAGGTCATGC CCAATGATTT ATTTTACGTT GTTGACGTTA
    30001 GTGCGCATGA ATCAAAAAAG ATGACGGCCG CGGATTTGTC TGCATATCTT AATGCGAGCG
    30061 GGAGTTTATT TGCTGTCCAC GCAATTAATG CGGATACTGC TTCTTTTGTG TTACCAGGAG
    30121 GAATCACATT TATCGTTCCC TCAGCATCTT TTGCATCCTT TGCAGGAAGC ACATTATCAT
    30181 CATCATGGGT TTCTTCTTCG GTATCTTCAT CTCACGCTAT TACTGCGTCT TTTTCTTTAA
    30241 ATGGTGAGAT AGGAAATGCT CAGTCGGCAT CTTTCCTTAT TTACACAGGA GTTCCAAATG
    30301 GAACAGCGTC ATTTGCCTTA ACTTCGTCTC TTACATTTAA TACTTTAACG TCATCATTTT
    30361 TAATTTACAA TGGTTTTAAC AATGGAACAG CATCATATGC TTTAACGTCA CAAAATGTTA
    30421 ATCACGCAAC TAGTGCTGAT ACCGCTTCTT ATTTCAACTC TGTAATAGGT AATGTTTCTA
    30481 GCGCATCCCA CGCAAATATC GCGGATAATT CTATTCAAGC GCAGACCGCA TCGTTTTTAA
    30541 AGTATAATGG AGTATTTAAT GGAACCGCTT CATTTGCTCT AAATGTTGCA TCAGTGGGCT
    30601 CTCAGTTGAT TAATTATGGA ATTTTCTTGG CTACCACTCA GAGTTCTCAC AATTCACAGA
    30661 TTGATGATTT ATTGATTCAC CCATCTTTCA CGGGTTCTAT TAATACTGAT ATCCAAGCAA
    30721 TAGGAAGTGC AACTCTCTTT TTCACTTCAT CTGTTGTCAC TAACGATTCC ATTTCTTTGA
    30781 GCATAACCGA CAGATTTTCT GGAACTCCAC AAGTTATTGA TACGGTTCCT GTGTTTTGGA
    30841 ATACTACCCC AATTATGGAC GCTTGGAACA CACTATTGAC TGGCTCCATG AGTATCCCAT
    30901 TTACACTGCT ATCACAAATT ACCTCGTCAG GAGATTATCT GGTTCAAGTA TCTTCTACAC
    30961 CTAATGTGAT ATTAAACGGT AATAGAACAA CAAGATTTTC AATATCAAGC ACCAGCGATG
    31021 GATTATTTGC CACATCCGCA CAACCAATCG ATTTCTCCTA TACACCAGGA ACAACACAAG
    31081 TTATTTTTTA TTCGGGTTCT ACTGGACCAT TTACCGATTC CCTTGCTGGA ATACAAGCGA
    31141 CTGGTTCTCA GTATTTAACT TATATAGATT TGTCCAATAC AACGATTTCG TCGGTCAGTT
    31201 TTACCTGGAA ATGTTATTTA CTTCAAACTT TTAAAAGTTC AAACGATTTA TTTTTAACAA
    31261 GTTTGAACTA TAAATTTCCA TCATCATTAA TAACGTTGAT AGTTAATAAT TGTAATCTTA
    31321 ATTCCATTTC CAACCTGTCT AATACACAAC TATCATACTT CGATTGCTCC AACAATAATC
    31381 TTTCGAGTAT TCCAGACATG CCACAAACAC AGAATTACAG TATGTCGTAT TTCAATTGCT
    31441 CCAACAATAA TATCTCAAGT TTACCTTTGT TGGCACCAAC CATGTCGGTT ATTAGCTGTT
    31501 CGTCAAACCC AATAGCAAAT TTACCATCTA CATTCCCGTT TGGATTGAAT GCTATTGTTT
    31561 GTGATGATAT GCCAAATCTG ATATTTATGA CTTCTACTTT TCTTAACGGG ATTGTATCTA
    31621 TGTCATTTCA AAACAACCCT CTATTGCAGT TTTGGACTGT TCCATTTGTT TCGAGCATGG
    31681 TTTCTTTTAA CGGTTCCAAC TCCCCAATTG GAGCAGGAGG ATTTCCTTTA CCACCGGTAT
    31741 CCATGTCAAC TATAATTTTA AATACCTGTG GTTTGTCTAC TTTGGGTGGT GGCTCAATGG
    31801 ACCAGATTTT TTCACAATCA TTAGTAAACG CGGTCAATTT TCAGTTATAT TCTGGATCAA
    31861 TTGATGTTAG AGGAAACGGG TCTCCTGATG TGAGCACTTT TAACAATTAC ATCATACCAT
    31921 TAACCGGAAG CGCATTTGGC GGCACATATA ATTGGACACT TCTTTATGAC TAACGGTGAT
    31981 ATTTATACAA TATGAATATA AACATACCCA TCAGCGGACT AAACGATATT TTTACTATAA
    32041 AATCCACCGA TTTTATTCCT ATAGTGTTCA GTGGATCAGC GGGAGAACTA ACCACATATA
    32101 GGGTATCGGT TAATGAGTTT AACAACTGGA TAGAGCAATC GGGTTCAGCT TTATCTTCTT
    32161 CTTATGCATT GTCAAGTAGT GTTGCATTTA ATGCCATATC TACTTCCTAT TCCCTTTTTG
    32221 CTACTTCTGC TTCTTATGCT TTGATGGCGT CCACTGCATC GTTCATTTCG AATGCACTTT
    32281 CATCGTCGCA TGCTCTGAGT GCTTCTTTTT CTAATTGGGC GACCTCCGCA TCATACGCAT
    32341 TAAATGCGTT AAATTCTTTA ACTGCATCAT ATGCATTAAA TTCATTGAAT TCGGTGAGTG
    32401 CCTCATTATC GTCAAATTCG ATTTCTTCAT CATTTGCGAC TTCAACAGCG AATGCATTTA
    32461 CTTCGATTTC TGCTTCCCTT GCTCAGACGG CATCATATGC TCAATCCGCA TCTCAAGCTA
    32521 TTACATCAAG TTTTTCATTA TCCGGAAATA GTTTCGTCAA AGCATTTGGC ACGTTCACAT
    32581 ATCAACGAAC ACAGGTAAGT AATGTTCAAA TCATCAATAA CTATAACCTT TACAGTGCTT
    32641 CTTTGCAGAG TGCTCAATCT CAGGCAAACA TTAATCCATC TTCTGCTTCT TATGGAAATG
    32701 CCCACACTTG GATTCTTTAC ATGGCTAATC CTCTACCAAC TACAAATTAT ACAATAATAA
    32761 CTGGTATGGG AGGAGAACCT GGAACAGAAT TCAAGGAATT TACTAATTAT CCATGGTCGG
    32821 CAAGAACCAC AACTGCGTTT TCAATATCTT TAAACATGCA GGGAGGCGGC GGTTTTGATG
    32881 ATAATGTAAC CGAACCCACT TGGTTTACTA TAATGGTATT GCATCCATAA ATAGTTTTCG
    32941 TCAATATAAA TTGCGGGGCT TCTTTTATAA AATCCTACTT ATCCCAGTAT GAAAGATAAA
    33001 TTATTGCCTA AAACCAAGTT TCCTCTTATT CTTGGGGTTT CCGCCCTTTT AATTGCTTTA
    33061 TGTGCCGCAT GTTTTTCCGT TTATGGAATT TCAACCCTCT TCGCTGGTGC AGCTATTTCT
    33121 GCAATGATTA TGGCGTCATC ATTAGAAATT GGTAAGCTTG TGGGAACGAC GTTCCTTTAT
    33181 AGATATTGGC ATAAATGTAC AAAAATGTTG AAACTCTATT TGGTCGCATC CATTTTAGTT
    33241 TTGATGGTTA TTACCTCATT AGGCATTTTC GGATACCTCT CTGCTGCTTA TCAAAAATCG
    33301 TCTATCGAAT ATGGTGTAAC TCAAGACAAA ATTAAAATTA TGGATCAACA AATTGCATTC
    33361 TCTCAGAAGA GTGTTGATAC ATTAATAGTC CTCCGAAATT CCCAAAACAC TAATCAGATG
    33421 AATGACAGGA TTCTATCAAG TCCTTTAGTA TTTAAGCAAT TCCAACAGCA GATTGCAGAT
    33481 ACCGATAATA ATATTCAACT TGAGAATAAG AAAAAACAAG ATTTAATTGA CAAGGTGAAC
    33541 GAATTGAAAC TTGGGACGGC ATCCAAGAAA GACGTCCAGA CCTTTAAATT CGTGGCAGAT
    33601 GCGTTGGGAA TGACACTGGA TAATGTTGCA CGGTGGTTTA TAATATCTTT AATTTTCGTG
    33661 TTCGACCCGC TTGCTATTTG CTTGATTCTT GCCTACAACG TTGCCGTTTA TCGAAGAGAG
    33721 GATGAAGATG TTTACGACAA AGTTCCAGTT GTGGAGTCGT CCACCGAAGA AAAAATGAGA
    33781 GCACTTTTGA ACGAATCCCC ACCAATTCAA TCTAAAGTAG AGCCTATAAT TACTCCAAAA
    33841 GTTGAAGAAA AACCTCAGGA AATGCCTAAA CAGACGAAAG GCAATACGTT TTTTTCAAGC
    33901 TACTTTAAAA GATAGTTTTA GTACTTGACA TATATCGTTT AGTGTACTAC AATGTCTTAT
    33961 AAGTAAAAAT TATTGGCATT TTAGTATAAA TTATACTATA TATTCCGTTG ACGACATGAA
    34021 TCAATCTGAT ATTGACTATA TAGTTAAGCT TTTATCTAAT GCCATCAAAC ATGAGGATTG
    34081 GGAAGCGGTC GAAGAAGCTC TCGAATATAT GACAGAGTTT CAAGATGACC CTTCTCAGTT
    34141 CGAAGAAGAG TGAGTGGTAT TTATGTTAAT AGCAGTAATT GTGTTATTGA GTATCCTTCT
    34201 GATAGCTTCT ATCGTTGGAA ATTATCTACT GTTTAAAAAT GCCGAATTCT GGCGTTCTAT
    34261 AAATGAACTA AATGAAAAAC GATTGGTCGA TATAAAAGGC CTCGTGGAAA ATGTTTATGC
    34321 CGATGTAAAA GAATTAGACA ATAAGGAGTG GTTTCAAAAA GATGACGAAG TGGGAGTAGT
    34381 GTTTGAAGAG TTGATCGATA TCATAAAATG GTTCAATGAT ATAGTCCAAA ATGACGAAGA
    34441 AGTTGAACTT GGTGAACCAA AAGAAAGAAA GTAAATTCTA GCTCTATGAA AAAGAAAAAA
    34501 ATTCAGAAGC GATATGTCCA TAAGTCAATT AAAAAATCTA AAACTATTCA TAAGAAAAAA
    34561 ATATCTAAAA AAAAGGTTGT TGCGCAAATA ACCAAAGAAT TTGTTATCCC CGCGACTCCT
    34621 ATTAAGAAGA AAAGAAAGAG AAAGCCCAAG ACGTATTCGA TAGATAAAAT GTATTTCACC
    34681 GCCGACACTC AACAAGCTAT CATAGAGTAT AACAAGGAAG AAGATAAAGA AAAACGAGAA
    34741 ATCATTTATA ACACACGAAT AAAGTATGCC CTCGAAAAAT TGGTTGAAAA TGTATTTAAT
    34801 ACTTTTGGAT TTTCTTATTT TGAAACCGGC CCTCTTGAAG CACAGAAAGA AGCTGTTACT
    34861 CACTTAGCAT CTAATATAGA CAAGTATGAT CCCAACCGAT TGAATAAAAA GGGAGAACCC
    34921 TGTAAAGCAT TTTCCTATTT TTCAGTGATG GCAAAGAATT ATCTCATCGC GGAAAATAAT
    34981 AAAAATTACA TTCGATTCGG CAGACAAGAA CATATTGGAG AAGATAGAGA AGAGAATACA
    35041 ATCCAATTAC AATGTGAAGA TAAACACCAC AAAGAATCCG AAATGAATGA ATTCATGCGA
    35101 TTGATGATCG AATTCTGGGA AAATAATGTG GGTAAAATTT TCACCAAACA GAGAGATTTG
    35161 GACATTGCCA ATGCAGTCAT AGAACTTTTT AGACAGAAAG ACAGAATTGA CGCATTTAAC
    35221 AAGAAAGCGT TGTATCTGTA TATTCGTGAG ATTTCGTCTT GCAAGACACA GCAAATTACT
    35281 AAGGTAATCA ACAAGATGAA ACAATATCAA TCCAACATAT CCCGGTCCTA CGTAAACAAC
    35341 GGTTCTATAA ATACTGAAAG TTATATGAAG GTTTGACGGT AATAATCACT ATTCCATTCT
    35401 ATTTATAGAT ATGGATAATG ATTTTGAACT GTTTCGAGGA AAGAAATTTA CGGATTTGTG
    35461 TAAGGATATC TACGCAAATC AAGAATCTCG CAAAGAACAA ATCGAAGTTC TAATTTCAGA
    35521 ACTGCGCCCT CTCGTGAAAA AAGTGGAGGA CGCCATGATT GTTGTTCCCC TCATTAAAGA
    35581 CTACCTTAAT GTTAGCGTTG CTAACGATGA GCACCTTGTT CGCCTTGCCG GAATCATTCA
    35641 AAAAATAATG ACGGCCAATG CGCAGACTCC CGATGGAAGT CCTGTGGCTA TGACTGATGC
    35701 CGAGCGAAAA GAAATTATGG AGCAAGTTGA TGCTATCAAA AAGCAATCGG AAACAACTAT
    35761 TATGGTAGCG AAAATTAAAA AAGACAAAGA ATAATCTGTA TGCCATATTG GAAAACATCA
    35821 ACGGGAATAT CTACCAATAA TTTAGATTTG CACAATTTAG GTGGACAGGG AAATAGTAAT
    35881 GCGACTACTC CTCCTGAATT TCATGAAACC GAACCAGGAG TAGTTCTTGA TATTATTCTC
    35941 GATAAGGACC ATTCATATTT TAAGAAAAGT CCAACGTCTC CTGGATTCAC TTTAGATGAA
    36001 GATAGAACGC CCAAGGATGT GAATGGAAAA AAACCACTCT CAACTGATCC AGATTTTTCG
    36061 TGGATTGGAA GGGCATTGGT TCGATTGATG TATTCCCAAA AGCGAATCGA AAAAGATGAT
    36121 TGTATTTGGG CTCTCCCGCT AGAAGCTAAT ATCTCAGAAT ATCCCTTGCT TAATGAAATT
    36181 GTTTGCGTCA CAAGACAAAA TGGGATCTAC TATTATTCAC GAAAACTCAA TCAGTTAAAT
    36241 TTTGTTAATG CCAATCCTGA TTTTACTGCT GAATTAGCCG TTGGAGGATT TAGAGCATCG
    36301 GAAAATTCTC CAATACAAGG AAATAGAGAA CTTCAAATAG ATCCTTCTCA GCAAAATAAT
    36361 TATGTAGCCT ATCAGGGGCC TCAATCAAAA TTGAATTTTT TGGGGTCGAA TGGATGGGCG
    36421 GGTGTTCTGG GAAGATATTT CCTATTTAAT GAACGCATTC GACCTCTAAA ACGTAGAGAA
    36481 GGAGACACAA TTTTTGAAGG TAGGACTGGT CAATCAATTC GATTTGCGGC TTATGATGAC
    36541 GATAGAAATA AAGACGTTGG TGACCCGAAT CTTCCTGATT ACTATAGGAC GGGACTAAAT
    36601 TATACTGTTA ATGGAGTTAG TTATTCCGCG GGTGGTGGCA ATCCAATGAT TTTGATTCGC
    36661 AATAGACAAC GACCAATTGC TCCCGAAGGA AAGCAGATTA ATAATTATCC TGGAACCAAC
    36721 GTTCCTCCTG TTACAGGAAC TCCTGAGGAG AAAAATGCTC CCGGTTACAT TCTTGAAGAT
    36781 GTTAATAATG ACGGTTCATC TATCCATATA ACTTCAGGGT TAACCGAAAA CAAATTTGTA
    36841 ACTACTTGTT TTAAGAAAAT GTTTGGGGTG GGGGAAGAAC AACCTAGCTT TCAACCTTCA
    36901 GAAGCAACTA AATTTTCCTA TCCTAAATTG ACTGGTGATC AGATTGTAAT TAACAGTGAT
    36961 CGAATCATAA TATCCTCAAA ATCTCAAGAA ATGTTTCATT TCTCAAAGAA AAGAATGGCA
    37021 TTTGTCACGG ATAGTGAATA CACAGTCGAT TCTCAGGACC AAATGATTTT TACTACAAAT
    37081 ACAAAGGTTG TCATCAATTC TCCTGCTATT TATTTAGGAG AGTATAATCA AACTGCTGAG
    37141 CCTGTATTGT TGGGACAAAC GACAGTTAAT TGGCTCTATG ATTTTTGTAA TTGGACATTG
    37201 GCACATACTC ATTGGTATCA TCATCAGCAT CCTGATGCTC AAGGTGGTTC TACGGGAGAT
    37261 GCATATGTTC CGAAAACACA AACAACGGTT CAAGACCAAG CATTGATTCG TTTGAGAGAT
    37321 ATATTAAATA CTTTGTTAAG TAGAAATGTG TTTACCGTGG GTGGTGGATT AGCCATTGGT
    37381 AAAAATGGTG GGTCGATAAA AAATGGCGTT GCTCCAGTAT CGATCAACAC AGTAACGGGA
    37441 GCAGGTGTTC CTGGAGGTTT TGGAGGCGCC AATAGAAGAT AACATACACA TATGAAAGCA
    37501 GATAAATTAA AACTTGTATT AAGAGCAATC ATCAAAGAAG AAGTTAAGAA AGCCGTAGCT
    37561 GAAGAAGTGA ATAGAGCTAT GGGAAAAGTT TTGGTTGAGA TGGTGAAAGA AATCAAAAAT
    37621 CCATCATTGG GCCAACCTAT AACTGATGCT AAACCTAAAG TTGCTCCAAT CAAAACCAAA
    37681 AACCCTAAAT TAAATTCGGT TTTAGCTGAA ACTGCTGAAA ATTATACTCC GTTAAAAAGA
    37741 ACAGGTGATT CCAAGATATC GATGGCAGAT TTTTTGGATG GTGGTGACTT CGATAAAATT
    37801 GGTCAGGAAG AAAATGTGGA AATAGCATCC CAGCCGGTTA ATGATGGAAC AAAAATTGGA
    37861 TTCTTGAAAT CGATTATCAC AGAAAATATT AATGTCCCAT CGGTGCTGGA TAAAGGAGCA
    37921 GATGTTCCCG ATATTCTCAA GGGAGTGTTC AAAAAAGATT TCAGATCTGT CATGAAAAAA
    37981 ATGGAAGAAA AGGATAAAGC TGAAGGTCGA TTGGGGCTTC ATGGCGGGGA AAAATAATGT
    38041 GATATATGGC AACTCAAGCA CTATCTCCGA TTGGTATAAC CGTTCCTATT CAAGACGGAA
    38101 ATAGTGGATA TTTTAATCAA TCATTTGATA CACTCACTCA AACCAAAAAC AATATAATTA
    38161 ATCTTCTCAA TACCCGACCT GGTGAGAGAA GAATGCAACC GACGTTTGGT TCAAGACTAT
    38221 GGAATTTGAT ATTCGAACAA AACACTCAAG ATTTACCTGA AATTGCGGTT AATGTTGTTA
    38281 GAGAGGATAT ATCCGCTTGG ATTCCTAATA TCACCGTTCT TGATGTAACA GCCAATATTC
    38341 TAACTAATGA CCAAATAAAT AAAAATACAG ATATTTATAG GCTATACGTT GCTGTTCAAT
    38401 TTATGTTAAA TATGACGAAA CAACAAGATA CTGTAAGTAT AACGATTGAC AATTTACGAA
    38461 TGTAATTTAT GGCTACATCA ACACCCAAAT CATTTCAACC ACAGAGCAAA GAAGTAAGAT
    38521 ATTTGAACCG CGACTTTTCT TCTTTTAAAG ATGGTTTGAT TAATTTCGCT AAGTTTTATT
    38581 TTCCTGACAC ATATAAGGAT TTCAATGATG CTGCTCCAGG TATGATGTTC ATTGAAATGG
    38641 CGTCTTATGT GGGAGATGTT CTTTCTTACT ACACCGATTA TATTTTCAAG GAAGGGATGC
    38701 TTTTCAACAC CATGGAAAGG AAAAATATTA TTGCTTTGGC CAGAGCATTG GGATATAAAA
    38761 CGAAAGCAAG TAGAGGAGCT GCAGGGACAA TAGTGGTTTC CCAGTTATGC CCCGCCATCT
    38821 ATCAGAATGG TTCATATATT CCTGATGACA CATTTGCATT GAGCATAAAA GAAAATATGC
    38881 AGGTGTCCAA TAATGGTGGT ATTGCTTTTC TTACATCTGA ACCTATTAAT TTTGCCGTAG
    38941 ATTCCGCTTT GTCTCCACGA ATTGTTACAG TATTTCAGAG AGATGCCACG GGGGTTCCTG
    39001 TTTACTTTTT ACTTCAAAAG ACATTAAATG TGAGAGCGGG TAAATTGGTA ACGAAAACTT
    39061 TTACAGTCAA TTCTCCAGTT CCATTTTTAA AACTTCCCTT GGATGAAACG AACGTTCTTG
    39121 AAATTATTCA AGTTACTGAT GCGGATAACA ATATTTGGTA TGAAGTAGAT TATTTAGCTC
    39181 AAGAAATGGT ATTGTATAAC ACTCCGAACA CAAATGCATT TGAAGGAACT CTTGCTTTAT
    39241 TCAAAGGAGT AGTCCCATAT ATTTTGAAAT ACCTTAGAAC TTCACGAAGA TTTACAGTTG
    39301 ATGTAGCTGA GAATAATATT ACTAGTCTAT CATTTGGTGC CGGTATTAAT GGGTTCGCCG
    39361 ATGAAATCGT TAATCTTAGT TCTCAGCAAG TTGGAGTTGG ATTATCAAAC ATTAGTAATT
    39421 TGAACATTCC ACTTGATCCA TCAAACTTCT TAAAGAGTGA CACCTACGGG CTCGCTCCGT
    39481 CCAATACCAC CCTCACCGTC CAGTATTCCG TTGGGGGTGG TTTTGAATCT AATTCACCAT
    39541 CGAATTCTAT TATCAATATC GATGCTTTGG ACATCGATAA TTCAACCGAA GGACTGACTC
    39601 CTGATGAAGT GGATTTATTG AATACAGTCA AAACTTCTCT TAAAGTAAAT AATAATGATG
    39661 CTACTACCGG AGGAAAAGGA CCGGAAACAA ATGATGAGTT AAAACTTAAT GCGATTGCGG
    39721 GATTTGCAGC TCAGCAACGT GTGGTCACTC AAAATGATTA TTTGACAAGA GTTTATTCTC
    39781 TTCCAGCCAA ATATGGTTCA ATTGCCAAAG CTCAAGTTGT AACTTATAAT AGTTTGAATG
    39841 TCAATCAAAA TCAGATTTTG GTAGGAACTG TTAATGAACA AAACGTTGCC ACGGTCATTA
    39901 ATAATAACAC TCAAAATTTC TTTAGGAAGA TTGCATTTGA TCGAAGCAAC CCGTTTGCCA
    39961 TTAACCTTTA TCTTCTATCA TATGACCAAA ACCACAATCT CACAGCTCCT AATGAAGCAT
    40021 TGACATCCAA TCTTTTGACT TATTTGAGGC AGTTTAGAAT ATTGACCGAT GGGGTTAATG
    40081 TCATCGATGG TTACGTAATC AACATTGGAG TGGAATTCAC TATTACAGTA TTTAAGGGAT
    40141 ACAATAAAAA AGATGTGTTG TCAAATGCTA TTACCGCCGT TCAAAATTTC TTTGATATTG
    40201 ATACGTGGGA ATTTTCACAA GCTATAAATC TAAGCAGTTT AAGACTTGAA ATAGCTAAAG
    40261 TTGAGGGTGT TCAAACGGTT TCTTCTTTAA CGATCAAGAA TTTGACACCA TTAACTACTA
    40321 ATGGAGGAAG TTATTCGCCT GTAGAATACG ATATTGATGC ATCAACGAAA AATGATACGA
    40381 TTTATCCGTC CCTTGATCCA TCTATTTTCG AAGTGAAATA TCCAGACAAA GATATCAAAG
    40441 GAACAGTATT GTAATATATG CACCATTTTA TTTATCCAAG TCAAGACACA TTCATTAATA
    40501 GCGATATTAA GAACAACAAT AACGTTCTTA ATTTTGGATT GGATGAAATT CTAAGAGTAG
    40561 GAACACAAAT AGTTGATATC ATCAATTTCA GTCCTACTTC GGACTTTCTA TATGCCACAC
    40621 AATCGGTATC TAATTGGTGC GTAACCTTGT TTACAGGTCA TATTGATTCT GGTTCTTTTT
    40681 ATGGAACAAG TTCGTTCATT ACAGGTTCGG CAAGTGGTTC AACAAACATA TCTGCTTCTA
    40741 ATTCAAGCGG TAGTTACTCC AACTTTTTTG GGAATGTTGT AGATTTGAGT GGAAAAATAG
    40801 TATCCGGAAT TGTTACTGGA ACAAACACCG TATCAGTTCC TAAAGAAATA GTAACTCAAT
    40861 CTATCACAGA AAATAGAGCA CTACTTCAAT TTGATATTAC TGCAATTTCT CAGTCTATTG
    40921 TTACAGGAGA TATTGTTAAT CCTTTGTTCA CTCTTAAAAT GAAAGTGGCT CGGGCGGAAG
    40981 AATTGCCTAT TGTTTACTCT TTAACCGCAT TTCCTATTTC TGAGAGTTGG GTTATGGGAA
    41041 ATGGTTACGT TTCTGACGGC GGTTCTTCTA CAGGAGCAAG CTGGACTTAT AGAGATTTTG
    41101 AAAATGGGAT TCCTTGGATT TCTTCTGGTG CAACATTCGT TGGAACATCG GTATCGGAAC
    41161 AATTTAATTA TGAAGTTGGA GATATATCGA TGGATGTTAC TTCAATTGTT AATGATTGGT
    41221 TGAATCAAAG TGTTGTAAAT AATGGTTTGG TTGTGGTAAC ATCTGATGTT AGCACGGGTC
    41281 TTGCTCTTTA TTTTTTCAGT AATGACTCTA ATACAATATA TCGACCTGTG CTTGATGTTG
    41341 CGTGGGACGA CTCAATATTT TCTACTCAAA CTGCTTCTAC TAGTAGTGTA AACATTTTAA
    41401 CTCATTTAGC TGGATTTTAT GGAACGGTTG TGAACAATGC CCAACTATCC GGGAGTATAA
    41461 GTGCTTCATT TGGAGGCGTA GGTAATCTTA CCATCGATAT TAACAACACA GCAAGTGGAA
    41521 TTGTGGTAGG CACAGGGTCA ATGGTGGGAG GGTCGGGAAG TATTTCTATT TATGGAGATA
    41581 TTTTTGGCAT AATTTCACAA TCGGTAATAG TTGAACTGAC TTCATGCGCT TGTCCGGCCA
    41641 ATACTTTTAC ATCCATGTCC GTCAGTCAAT CTTTATTGTT CTCCGTATTC ACAGACGGAC
    41701 CTTTCAGTGG TAGTTCTTTT ACTGCGGTGT GGGATGGATA TCATCTATCT AATGGTGTTG
    41761 TAAGTGGGTC TTGGACTTCG GCGTTACTTG ATGGTAGTGT AATCAGTTCA AGCAATATTA
    41821 CTCTTTGGCC GACCATTGTT TCGGCAAGAT TAACAAGTCC ATATGTTGAT GGAGATATGG
    41881 TAGGAAGTGT GTCGCATACA AATTCGGCTA GTTATGGAAT ATTTCAAGGC ACATTAATTG
    41941 ACGATGCTAC TTCCATGATA TCGTCAGTTT ATCTTCCTTT TAGTGGTAGT ATATTTTTAG
    42001 TTGATACTCT TTACACAGGA AGTGTTACGG TTGAATCAAG CAGTCTTGAT GCTGTAGATT
    42061 TCAGTATCCC ATTTGTAACC ATTATTCAAG GACTTAAACC CACTCTTAGA GCAGGTAATA
    42121 TCGTGAGAAT AAATGTCTTT GGCCGTGAAG AATTTCCTCT CAAAAACTTT GCGAGGTCAA
    42181 CTCAATTCAG TCAGTTTCTC ACTCCTAAAT ATCTTCCATC AGCATCGTAT TATTCTATAA
    42241 AAGATAATCA AACCGAAGAA ATAGTTGTGG ATTTTGATAA CAGCACAAAA CTTAGTTGCG
    42301 ATATGAATGG TAATTACTTC CTGCTTGATA CAACTGGCTT ACCACAAGAA AGATATTTCA
    42361 GAATCCTTAT AAAAACAGAA CAAAGCGGTT CGACTTATAC GATAGACAAT GGTGATGTAT
    42421 TTAAGATTGT GAGATAATAT GGCGAATTTT ACCCAAGACA TTTCGAATTT CACACGGTTC
    42481 GGAACCTACA ATTATCAATT TGATGAAGTG GGTAATGAGA TTCTTAATAC GTCATCATCA
    42541 ATTTTCCAAC AAAATTATTT TGCGTTTAGT TTAACTGACT TAAATTATGA CCAAACCAAA
    42601 GTTTTGTCAT TTTATGATCC AATATTTACA GAGTTTATCA AACCCGTAAC CCAGTCGGTT
    42661 TCTCAGTCGG TATCCTTCAA TGATGTTCAA CAGCAATTGT CAATTGCTCA AAGTCAAAAT
    42721 TCTCAATTAC AAACTCAATT GAATGAATTG GTAGCATTGA GTGAACAATC ATCTAATAGT
    42781 GCTACACAGC AGGCCATTAA AGATATCATT ATTAGTTTAA GAATACAATT AGGTCAGGGA
    42841 AAAGTGGTTG GAGATTTTGG TTTAGATTTC CCATATGCTC CTTTACCATT GGCTGAACAA
    42901 GCGTCGAATC AATCAGTATC TTAAATATGT CAATTCCATA TTCAACATTG GGTAATATAA
    42961 CCGCGAGCCT GTTTTCAGGA TCATTTTTGA ATGATCAAGA CTCGACTCTT TTTTTGGTAT
    43021 CTCAGAGCAT GGACGCTTGG TTTGGACTTT CAGCTAATGA TGTTATCGAA TTTGCCGCAT
    43081 ATGATCCCTC CGATGATTCT TTGATAACTT GGGCAACTTT GAATCAGGAT AAAACATTTT
    43141 CAACGAATAC TATAACGTAT TTGGATTCCC TCAATGTTCC CCAAAGTTTT AATTATTCAT
    43201 CCCTTAATAA TCCATTTACT CAGTATAAGA ATAACAGCAT TCTTGTTAAT CCAATCAACG
    43261 ATTTAAGTGC ATCAGGAATC TTAGGTGGAA GTTTCAAAGT TTCTTACGCA TTCACAAGGG
    43321 ATATGGCTGG AAGTCCAGCG GCTCCTCTTA GTATTAAAGA CATTTCTCCA TCTCGAACGG
    43381 AAATCAAACT CATTCCCCAG GGGCCAGTAA CTACTCAATA TACAGCATTT TGTGAAAAGA
    43441 AGTTTTCTAC GAGAGACGTT GCTCCATTAT TGATTTCTAT TACACAGAAA TGTCCTTATG
    43501 ATCAAGTTTA TTCAGTAATA TCCCAAGTTC CTAAATATCA AAATGGCATT AACTTTTTGA
    43561 AGTTTGCATT TTTCCTTCCT GATAATGGCT CGGTTATCAA TTTCTTGAAA ATTCTTTATG
    43621 AAGATTTCAT TAAATATACA TCCCTTTCTC AAGATCAAAT CGATGTAGGA TTCAGTCCCA
    43681 CTCAAATCAC AAGAATACAA GGTATCAGAT CATATTTTTC CAACTATTTG TTGACTACCT
    43741 TGGATAATAT CAGCGATTTC AATTCTATAG AACAAAAGTT TGGTCAGTTT GTAAATGTTC
    43801 GATTGGATCA AAAGTTTGGT CAGTTTAGAA CGACTCAAGA ACAGGGATTT AAAGATGCCC
    43861 GGCAATTTTG TTATGATTTT TTCTTTGTTT ATTATTATGG AGTTTCGGTT CATCCGCTTC
    43921 AAAATAGTCA CCAACAAAAG TATTTTTCAT ATTTAAAGAA CGCTCTAAAT TTTGGCAATA
    43981 ATAGATATTT CACTATCCTT AATCATGATT TTTTAGATGA AAGATCATCA CTATTGGACC
    44041 CTCTTACTCT TGTTGTTAAA CTATCAGCAG CTTTGCCGAA TGATCTAGCC ATTAAGGATA
    44101 ATTGTTGGGT GTCAAATTTT GGTATGACCC CATACGTGCT AACGGTAGTG CTTCAAAATC
    44161 CATCGCTGTT TCAAACTATA AAGATTTCTC CGGCAAATTT TGGAGCAACT TCTCAGTTTA
    44221 TAACTCCTGA AAATGTTAAT AAGTTGTATT CTCAGCAAGA TTTAAATTTG AAGGACCAAG
    44281 TATCCAACGA TGTCACATTA AACAAAAACA TAGCTACTCT CAATACAGAT TATTCTAATT
    44341 TTCAAAATTT CGTTGTATTT TCATCTATAG ATACCCGATT AAATATATTT GAGAATAAGA
    44401 TGAAAACTTG GACGACATTA AGTGCGTCAT CAGTAGCTTT GGATGTTAAG TATTCATCCT
    44461 CTCTATCAAC TCCTACGGTG TATCCGTATT ATGCTTCAGA AAAATCATCG GTTCAAGGAC
    44521 AGATTGATGA CTTAATTAAT TCGTTTGACG GTTATGAATC GTATTTGTTT ACTGGTGGAA
    44581 ATTATGCTTA CTCACTTGCA TCTGGTTCGT TTATCAGTTC AAGCTATGTT GTTTCTCAAA
    44641 GAGAATTAGC TCAAACCTTC GACAAAAATA ATAGAGATAG TTTAGTATCA AATACTCCAG
    44701 AATATATTTT GAACGACCCC AACAATTCAG AGTATTTAAC TTTCTTGCAA ATGATTGGTC
    44761 ATAATTTTGA TAATATCTAC ACTTATATTG CTGCTTTACC AATCGAAAGA CAAGTTAAGA
    44821 ATGAAATCAG CTCAAGTATT CCAACTAGCA CTCTCCAACA GATGCTATCT TCGGCTGGAT
    44881 GGAATGTGGA TGATATTATT GGTTCGCTGA ACATTGATGA AGTGTATCTT AATAGTTTAA
    44941 ATGCTCCAAC TTACAATATT CTTTCAGCTG AGCAGAGATT GCAGATCATT TGGAACCGTC
    45001 TACTTGTTAA TCTTCCTGGA ATTTATAAGT CCAAAGGAAC CGAAGAGTGC GTTCGACTAT
    45061 TGCTTTCTTG CTACGGATTA CCTTCGTCTC TCATTACTAT CAGAGAATAT GGTGGCACAG
    45121 ATTACTCCGA AGAAACTAAA CCAACCTATA AATTAGATGA AAAAACTTTC TTAGCTCGAT
    45181 TCTCTGGTGT GTCAGATTAT ATTGAAGGAC CAATACCACA GTCTATTCAA ACAGTTGAAT
    45241 TTAAATTTTC GGTAGAGTCT CCTGATACAT ATGTCAATCG AATATACTAT CCATTATTCG
    45301 AAAACATTTC ATATCCAAAT ACCGATCCAT ATAAAGATGT GTGGTCAATA GGATTAGTAA
    45361 AAGTTCCAGG GCAGTATGCA GGCCAAATAG AATTTAGGAT GGAGTCAGGT TCGACGGGAA
    45421 CTAAAATTAC AAGTAGTGTA TTACCTCTTT TTAATGGAGA TATTTTCAGT GTAATGATTC
    45481 GAAGAGACTA TACGGATTCT GATTTTGATT TCACTATCGA CACCAACGTT GTTCCAAGAA
    45541 AATATGACTT GGTGGTTCAA AGAAATGAAG ATGGTCGAAG AGTCTTTTAC TCTACATCAA
    45601 GCGCAATTCT TTTACAACAA GATAACTTGA CATTTGCTCA GTATGGAAGA TTTAGATTAG
    45661 GAAATGGCCG GCCTGGCGGA CAATTCGTTG GAACTTTAGA TAAACTTTTG ATTTGGGATA
    45721 TTCCGGTTGA TGATTCTTCT TGGGAAGAGC ATGTTAATGA TATTAATTCG TATGGTTTAA
    45781 GCGGCTCTTT AGTTGATCAA AATCTTTGGG TTCGTCTTGG AGTAGATTAT CCTCTTGATT
    45841 TATACCAGAA TCTTAATGGT TCATCGTCTG TGTGGATGGA TAATCAATCT CCATATTATG
    45901 CTATTCCAGA TTATTACATT GGAGGTTTAA GTGGGTCTAT TAATTCGGCG TCATTTGCTG
    45961 CTGCTCAAAC AATTATTGAT ACTCGATGGC AGGCATTCTA CCCAACGGGT TCAGTTGAAA
    46021 TCATTGTAAG AAATTTCCCA CCTGTTATTG GAAGTGCATT TTCATCGTCC TTTAATTATA
    46081 CGACTTGTCG ATTTGATAGT GGATCGGTGT ATCCATATCA TTACAGAGAA TTTACATATC
    46141 AACAGGATAT TGACTCATCT AAATACGGTC CAAACAAATT TAAGAATAAG AAAATTCGAA
    46201 AGGTTAATTA CGAAATAGAA GCAAGACTAG ATGTTGATGA CAAATCTGCC AACATTGTTA
    46261 ATCAAACTAT TTCAGGAGAG TCCAATCAAA TAGGATTTTT CATTGATCCT CAAGACCACA
    46321 AAAATAAAGA CATCATTCGT TATATAGGAA GAAGTGGAAT CATGGATTTG ATTGGAGATC
    46381 CTTCTAATCT GTATAGTGAT AGATACTATG ATTTGAGGAA CAAAAATGAG GAATATAATT
    46441 CGGTTGGAGA CAAACAAACT CTCTTCAATG AGTTACTAAC TCTTTACAAA TTCTATTTTG
    46501 ATAAATCTAT TTTTGAAGCC ATTAAAAACG TTCTTCCTGC TAGAGCAAAT GTATTTACCG
    46561 GAGTTGTCAT TGAGCCCACG ATTCTTGAAC GACCAAAATA TCAAAACAAG CCGATTTCTT
    46621 CGAGTATAAT GACAGAGGAT TACACTTCTA CCATATATCC TGTTACCAAT TTTGGGGCTC
    46681 AAGGGCTTTG GATTAATTTT GGTGTTAATT ATTTTGTTAA TGGAGTTCAG ACAATGACGA
    46741 CTCAATCTAT GCAGAGTCTC ATTGATACTA TGCCTCCAAA TTATACTACT GAAATTAATT
    46801 TGGGAGGCGT AACTGAACCA AATGTGGGAT ATCCGGACAA TCTTAATGTA GATTCCATTA
    46861 ATGATGCCCT TGATAAAATT CAATTCTCAT ATTTTGCGGA TTTTGAACAT TATCCAAGAC
    46921 TTTGGGAATC GGTCGGTGCT CCTCCTGGAT GGCCTACCGA TCCTATTGTT GGAACTACTT
    46981 CTCAAGAAAA TTTTGATGAT TTGTTTGTAA TTGGTCCGGA TCAAAATGGA ATACTTAGAA
    47041 ATACTGATCC AACGAGCACG GGTTATAATC AAGGAAGTCA TTCCATCGTT TACTATATCA
    47101 TGAAAGTATG GGAAAAATAT AGTTATTATG AAAAATCTGG CCCATATTTT CATACCGACA
    47161 TTCCATCCGA AAATACTTAT TCGTCTAACT CAGTTTATTT GTATCGCTAT ATCGCTGTCT
    47221 CCGAACCATT CATGAGACGT TATGTGTATT GGTATAATCT ACAACCCAAT TTAATTCCTA
    47281 ACTCAGATCC CTCATATACA TGGAATGGCA CACAGTATAT TCATAAATCA AGCACGTTCA
    47341 AGGGAACACC TGACCAGAGG GTGAGTAACA TATATGCTAC TGGAATGACA TTTTTCAATC
    47401 CCACGACATT CGTTCTTAAT TTCCGAAATG ATAATCAGTA TTTTGAAATC GTCAGTGGTT
    47461 ATCCGAGAAA TCACTACACT CATAAACTTG AGTTGTTCTC AAAGACTCAA CATTCAAGAT
    47521 TCGTGAACTT TAATACTAAC GCAATCTATA TTAAAGGAAG AAATACAATC AATACCACAA
    47581 TCAACACTTC AGGTATCGAA GATGGAACAT TTCCTGTTCA ATCAACTAAT ACAAGCAATG
    47641 TTAATGTAGT AAATTCAACT AATGTTTTAC AAACGGGACT TGGTGGAGTA ATTTCAACAG
    47701 GTGGAGGCGT AATCATTCCT AGTGGTGGTG GAACGAGCAC AGGTGGCGGT TCTGGCACAA
    47761 ACGGAGGAAC CCAAAATCCT CCATCTTCTG TGGGAGGCGG GGGAGGATGT TTAATTGCTG
    47821 GAACTCAGAT TATGATGGCT GATGGAACAA CTAAAAATGT TGAGGATATT AAAGTTGGAG
    47881 ATTTAGTGAA AGGATATGGT TATGATGCCG TGTCTGTTTT GGAACTGAAA CCAAATCGCT
    47941 GGGACGCATA TTATATCATC AATAATCGAT TGAAGATTAC TTGGGAACAT CCTATTATGC
    48001 TTGACACTGG ACTTTTGGTT ATGGTCCGAG ATTTGAAAAT CGGAGATAGA ATGGTTCGTT
    48061 ACGATGGTGT TTCAGAAGAA ATTACTTCAA TAACCATTGT TAAGGGTGAG ATTCCAACCT
    48121 ACAACTTTAT AACAAATTAT AACCATTTGT ATATTGCAGA TGGCATAGTG GTCCACAATC
    48181 CAACTGTACA GAAATTCTAA AAGAAGTGAA AAAACCCATT TAGATAGATA CTTATAAGAG
    48241 AAGAGAGAGA TTTTTATGGC ATATATCGAC AACCAAACAA TAACCGTTGA CGCTATTCTT
    48301 ACTAAAAAAG GTCGTGAACT TTTAGCACAG AATGGTGATT TAAACATTAC ATCATTCGCT
    48361 TTGGCGGACG ATGAAATTGA CTATACACTT TATCAACCAA ATCATCCAAA TGGAAGTGCA
    48421 TTTTATGATT TGGCATTGAG AAATACACCC GTATTTGAAC CGGTTTCGGA TGAAACTCAA
    48481 GTTATGAAAT ATAAATTGGT GTCATTGAAT CAGGGTATCA CGACTATTCC TGTTATTTCA
    48541 ATTGCCCAAG ATAAGATTTC CGTGTCCCGG GATTACACCG GCGATATAAT CATTTCTCCT
    48601 TCAACGAATC CGGCTTACAA TCTCACTCTT GGTTATACGG CAATTCTTGG AAATAAAAAT
    48661 GCCGGTGTAT TGGTGGTCAA TCAAGCCAAT TCAGTTAATT CTGTTTCAAG CACTATCCCA
    48721 ACATTTGCCG GTGATATTAA TACGACAAGT GCTCAAGTTG TGGTTGGACA GAGTTTTCGT
    48781 TTCATTCCAA ATAGTAGTTT GGGTAAAACA ACGAGCACAA CACTCACCAT CATTGGTAAT
    48841 GAATCAGGTG GAAGTTTGAG TATTGAAGTC ACAGTTACAG TCCCAACTGC GCAGTAAGGA
    48901 AATAAAATTT ATGATATTCA ATGTATTCGA TCAAACTGAT ATTGTAGCTG GAAGAACAAC
    48961 TAAAGTAGCC AGTGGATTTT GGCCCGGCGG GTCAACCTTC TGGAGTCAGA GTTTATTTGT
    49021 TGATGACTTT TGGGCTTTAA CTCAATCAGC AGCTACTCCA TCCCCTGCTT TTGGATCATC
    49081 TATTTATGAT GTTCGAAGAA CCGCATATTA CCTTAATGTG TTTCCAAGTC AAAATGAATA
    49141 TAATAATAAC GACCCATATT TTTCAGTTGC TTATGGCAAC TTTTACGGTG AATTAGGAAG
    49201 TGGTTCGTTT GATCTTGATA CAGGAAGCAT TCTTGTATTT CCTCCTAAAG CAGTTTATAC
    49261 TCAATATAAA AATCTTTTGC TCGGGACTTC AAATGTTCAA GATCAATTTA ATTTCAAGAC
    49321 AGGAAGCTCA ACAACGGGAT ATGCTCCAAA TGATATTTTT GTTTTGAACT TTTCCACTTA
    49381 CAAGATGAAG AATCAAATTG ATCCTGGTTT ATTTGAAGTT ACATTAACAG GTTCAAATGG
    49441 TAGTTTTACT TTTATTGACG ATTCTCCATT CCAAACACAA ACGTTAAATG TGTATAATAT
    49501 CGTTCGAGGA ACAATAAATG CTGGATCTTC CGTAACACCT ACTTATGAAG GACTCGGGCT
    49561 ATTTTATCCT TTAGATGGAG TGGTCGTATT TAATGCTGAA GCTATTAATC GTATTGTAGG
    49621 ATTAAATAAT ATAGCGGGAG TATCTGGTCC TGTTTCAGTG GCTATTGGAA ACTACAATCC
    49681 TAATAGCACG TCTACGTTTG GAGGCGTATC TACCACTGCC AACCACAAAG TATTTTTCTG
    49741 GTCGATGCAG AATGCTAATA ATACGATGAA GATCCGAAAG ACGGAATTGG TTCCTTCTCG
    49801 ACAATACTTT GTTCGTGTTA AGAATCGTGA TTTCAATTAT TCTAACAATC CAACTTATGT
    49861 GTTCGACGGG ACAGAAGATA ATATCCACGC TAAAGGAACC ATTAGAAACG AAGATTTTAT
    49921 TTCCGACCCA AAGACATATG TAACATCAGT AGGTTTGTAT AATGACAACA ACGAATTGGT
    49981 GGCTGTAGCG AAACTTAGTA AGCCAGCTGT TAAATCGTTT GATAATGAAC TTTTGGTTAA
    50041 AGTAAAACTC GATTTCTAAT AGAAATTCTG AAAATTCCAA TTATGTCGCT TATTCCAATC
    50101 AAGGATAAGC GACATTATTA TTTCTAAGAA CGATTCTTGG CGATATTTAT AAGAGAGATG
    50161 ATTAAGAGCC TCAAGAAATA TCAACTGAAA CTGACTCCGT TCCAAGCCAC AAAAAATTGG
    50221 GAATTGGACA ATGTTTTCAA TGATAATCTC CTACTCCTTG AACAGACAGG TTCAGACGGT
    50281 TCAGATGTAG CTCTTGCTTT GGAGTTTCTT GAGTATGGTG ACGGTTCTGG TTTTCCAGAA
    50341 ACAGGTTCTT CTTGTGATAT TGCACTTGAG CAACAAGATG CCGATAAAGT TTCGTTCAAA
    50401 GAAGGCCAGA ATATAACAGG TATTTTTTAT CCGGATTTAG ATCCCAAGAA TTTAGATGGA
    50461 ACTTATAAGC GACTGGTTTA CGCACAATAT AAAACAGCAT TCTATAATGA CTTTCGAAAC
    50521 CCCACCGAAA TTTGGGGTGT TGAAAACATC GATTTTGAAT TATCAAAAAC CAAAAGATTT
    50581 CTTTCTCCGG GAATACAGGT GTATGAAATT CCCCGATTAT CCTTCGGTGA TAAAATAGTT
    50641 CCCCAGTCAA TAACAATGTA TAATCGAAGT TCAGATAATG AATATATTGT AACTGATGAT
    50701 GGGAATGGAA ATTTAATTGC CGGGACTAAT TTGTTTTCTA ATGTTCAAGA AATAGGTAGT
    50761 CATCCTAATA CATTTTTGGA TGGTGAAAAT TTTTCATGTT CTGATTACTG GAATTCTATA
    50821 AATGGTCCAA GTCCCGCACC ACCTATGCCC GCCGTAGTTC ATATGACTGT AGGTGATGTT
    50881 GTTTTTAACT TCATAAATGC GCCCAGTGGC TGGTGGTTAT CGGAAATTAA CAGCACTCAA
    50941 ACAGATACAG TTTCAATCGG GTCTTGGACT GGAGACTATA GTGGGACATT TAACGTAAAT
    51001 GGCTTTTATC AAGTTCTTAT CTCAAAAACT GCGGGTGACG CTGCGGCATA TTATGCAACC
    51061 GGAGATGGCA CAAATATTAG CCATCCGGTT CTAATACTAT TCAATGTGGG TGGAGGTAGC
    51121 GGAATTTACT TTTTAGCTTA TCAGCCGCCT CAAAATACTC AGCTCATTTG GTATTCTGGA
    51181 ATAGGTTTTG CGGGTTCACC AACTTATGAT GGTCACAACT TAGATTTGGC TGGATCTGCT
    51241 TCAATGTGGA GAACTACCGA TAGTGCTCAG ATTGCTGTGC CTATAGTGCT TTATTAACAA
    51301 TAATATATGC TTAAAGCTTT AAACATAAAT GACACTTTAG TTACTCCTTA TACGGCAACT
    51361 AAAGATTGGC ATTTGTCAAA TTCTGAGGAT ACGGATTTGA TTCTTTTTGA GCACACTGGT
    51421 TCAGACGGAA ATCCAATTGC TGTTGCTGTG GAATTTATCG ATTATGGTGA TGGAAGTGGC
    51481 GGTCCTTTTG TTAATAATAG TTGTAGTTTA GCCAATGAAA AACAATCTCT TAATAAAGCA
    51541 AGTTTTCGTG AAGGAAAGAA AACAACAGGA ACATTTTTCC CAGATGAACC ACAAAACTTG
    51601 GACGGAACTT ACAAGAGAAT AGTATATTCT CAAATTCAAG GAATGTTCTA TAACAACTAT
    51661 CGTGATCCAA CGAAAATGTG GGGAATGGAA GAAATTGATT TTGATAAGTC CCAAGCCAAG
    51721 AAATTTTTAA CGGACAAATT TGTTATTCTT GACGTGCCAA CTATTATAAT GGGAGAAAAA
    51781 ATCCTCCCAA ACTCAGTTGA AATTAATGAT ACTACATCGG ATAATGATTA CACCATAATT
    51841 GATGACGGAC ACACGAATCT GTTCATTGGA ACTTCTGTAT TTTCTAAGCA ACAAGAATTA
    51901 AGATCCTTTG GTAATCAGTT CATTTCGTCA AGTGATGGGA CGTGTAATGG TTATTTCGAT
    51961 TTCAATCCTC CCAACGCTCC ACTTTTAAAT GGAACTACAA TTTCAAATGG ATTATTTGGA
    52021 ACGGCAAGTT TATCTTGGAC TCAATCTGGA GTGGTAAATG GATTCAGTTT GGAAAAATCA
    52081 TTAAATGGAA ATACGTTCTT GACTTTGGCA ATGTTTGGAA ATAACTCATT CTCTTATAAT
    52141 GATTATCCAA TTTCAGCGAG CACAAATTAC TACTATAGAG TGTATTCTTT TGACTCGCGG
    52201 GGCACCAGCT CTTATAGCAA TATAGTTACA GAGTCATTTA GACTCTTGAA CCAGTTTCAA
    52261 TCAGCAGAAA CTTGGGTAAA TACCGGAAAA ACTCTTCCTG CTAGTATTTG CGGTCAGGGA
    52321 GCCTTTGTTG CAGGAGATAC AACATATCTT ATTGGTGGAC TGTTGTTACA AAATGGTCCT
    52381 TCAATTAATA ACATTTGGAC TTCATCTTTA GGAGATCCTT CAACAATTAG AGACAGCGAA
    52441 CTGACATTCC CTATCACGTC CTCTTTCCCA ATTGTCAAAC GTTATGGAAA TAAAATTTTC
    52501 GTATTTAATA CCACTGGAGA AATTTACACC GCTTCCGTGT CATCACCTAT GACGTGGGGA
    52561 TTGGCTGGAA GTTTACCACT TTATCTTTAT TCACCATACA TCGTCACGAT TGGTACAAAA
    52621 TTGTATTTGT TTGGAGGCCA ACTAAACAAT GGAATCGTTA ATACATCATC TTATACGGCT
    52681 TCAATGTCAG ATCCGACTAT TTGGAGCACT GCTCAAACTA TCACTTGGGC TGTTCCAAGT
    52741 TATCCAGCTA CAGCCGTATC TTCTTCATAT CAGGGTCAGT GTATAATTGT CAATGATACT
    52801 ATTTGGATAC ATGGAGGCTA TAACAATATA GATACACTCG CTGAAAGTAA TGAAGTTTAT
    52861 ACGGCATCTG TTTCTAATCC GTTTAGTTGG GGTTTAGCAA ATGTAAATGC GGGAAGCACT
    52921 TTAGTTGAGA TGCCAAAGGT GGTCATTGGT AATTACATTT ATTATGTTTG CGGTAGAACC
    52981 GGTAATAGCG AACAAAGCAA CACCTATAAA ATACCATTCT TTAATGGAAA TAATGTTATT
    53041 GGTGGTCTTT TGTATCCGTT TACTTTAACG GCTGGGGCAA TTTCTCCCGG CCACGTTAAA
    53101 ATGGCTTCTG TGGTATTTAG TGGAAGTATC TATGTGTATG GTGGAGGTTC GAACATTGCT
    53161 GGTTCTGGAT ACCCCGCCAC TTATAACACT ATTTATTCGT GTAGTTATGT CGATCTTGGT
    53221 CCTACCGCTT CGGTGGATAC ATCCACAATC GCAATGGCCG ACGAACCTTG GCATGGCGCT
    53281 TTAAATTATT AACAAAGTAT GAGGTATTCC CTACTTATTA ACATAGAGAT ATGATCGCCC
    53341 AAATTTATAA TGACGGTTTT GGTTACTCCA CTACATGTTT TGACGTGTGG GCGGCAGTTG
    53401 GAAATCCTCA ATTTTTGAGA TATAATCCAG CTACGTCTAG TTTAACATAT TCAGGTTCAG
    53461 TTGAAGTTTA TAAGTATAAT ATCAACACCG ATACTCATGA TAAAAAAGCT ATTTTGTATC
    53521 GTCACACCGA TCCAAATTTT GCGTTTTTAC TGGCATCTCA AAGTGGGTCT TTAGACCCAT
    53581 CAGCTTCACT TCATACGGAA TTAACGGGAG CTATTCCTTT AACAGCTAAT TTAGACATTT
    53641 CTTTGGAAGT TGGGTCATAT TTTACTGCAT CGGAAGATGG TTATGGTTTA GCAGTAGATA
    53701 TGTTTGATAC ATTTTTAGCT GTTGGGTGCC CTTATTTTAG CGCTACTTAT AATATCGGCT
    53761 CGGCATCATA CTTTTTTACT GGAAGTGGGC AGGTCGATAT ATATGATTTA AGCCGTTTGG
    53821 ATATTGACCC ATTTGCAAAT CGCCTTCTTC CTACTATTAC TGGATTTGGA ACATCAAGCG
    53881 GATTTATTAC TGCTTCTGTA AATGTCCCCG CCGGACAACA ATATTCTTCG ATTTTATTGC
    53941 AATCAATGAA TAATTCTTCT CCAAGCAATC CTTGGATTTC CATAAATTCT GTGGATGTAA
    54001 CGAATCTGGG CGGAGCAACT ACTATTGGGA CAAATTACAC GTTGATTAAT AATTACAATT
    54061 TTCGAGTAAT CGGATTGGTT GGTGCGGACC CATTTTTAAT TACCGTCCCG TCGCCATCAT
    54121 CTGTCTCAAG TTCATTTGGA TATTCTGTAT CCATAAACGA CAACTGGTTA GCAGTAGGGT
    54181 CTCCATACGA ATCTGGAAGC ATAGGCGAAG TGTTCATGTT TCAAAAAATT GCAGGGGCAG
    54241 AACCAAGTTG GTCATTTTAT CAATCATTAG TGGTTCCTAC TGAAATAAAT TCAGGAGATA
    54301 ATTTTGGGCG AAGTGTTAGT TTAAATAAGG CTCTGGATTT TTATAGTGGC AGTATTGTTG
    54361 TTGGAACAGG AAAATCCAGT GGGTCTAAAG CTTATGTTTA CGAATTTAAT GGCACTCTTT
    54421 GGAATCGGAA GTTTACGTTG AGCCCAGATA ACAGCACAGT TTATCCACTA ACATTTTATC
    54481 CAACTCTTCC AATTGAATCG GGGTCATTTC CAAATTATTA CGACAGTTTT GGATATTCTG
    54541 TCGCTGAATA TAAAGACACG ATTGTAGTTG GCGCTCCAAC CGACCGTCAT ATTTTTGAAT
    54601 TTAGCGGTTC ATTGCCTTAT GATCAAGGTG CCGTGTATTT CTTTGAACGA TGCTCAAATC
    54661 GTGATAAGGG ATATTACTTG TCTCGCAAAT CTTACGGAAA CGAAAAAACC ATTCACGAAA
    54721 ACCGATTAGG TCATTCGGTC GGTGTTTGGG GAGATTTTGC TGTTGTTGGA TGCCCAAAAA
    54781 CAAATATGTT CAGCATGAGC ATCTGTTATT TGCGCGGGAC TTTATTTCAA CAGCATTATT
    54841 GTGATGATAC ATTGGAAAAT ACTCTTGATG GACAGTTTAT TCTTTATCAG CATGAAACAG
    54901 GCTCATTGCC TGATACTACC GATTTGGATT GGGGAATCGT CAATGTTTAT CAGGTAAAGA
    54961 AGAGATTGTG GAACCCTTAT CGGCAATTTG GAGAGAATAC AAGCATTTGT GGAGAATTCA
    55021 TTACGGTAGG TGCTCCTATG TTTATAGAGG GAACACAGAG AGTTATGGAT ATGACCCCCA
    55081 CAAGCGGAAG TTTTACCGGA ACACTCGATG ATTTGGGAGA CATTGCTGGA AAAGCGTATA
    55141 TTTACAATCT CAAAAATCTC CGTGAAAACT TCTATGTTGG AAATGTATTT TATCGAAACG
    55201 GTAAATTAGT TGTTATGTCA TCAGGATCGG CGTTTGATGG ATTGCTTCAA AGCTCTATAG
    55261 ATCCTAATCA GTATGAATAC GACATTAATT TCAAGTCAAA ACAGGTAATT TTTGAAAAGC
    55321 AAATAGTTTG CCCAATTGAT ATTGGAGAGT TCAATGTCAG CACTAACCCA ACGGCAATTG
    55381 TTCTTCCATC TTCATCATAT GACATAAATA AAAATGGAAA ATTTGATTTT CAAGATTGCG
    55441 ATGTTCTTTT GAAATACATG ATGTATAAGT CAACCGAACC ATCAGGCCAT CCAATAACGG
    55501 AGTGGAGTTC TTCGATCCTT AATACTAATA CTGATGAAGA ACAATCGGTT TATAACATGT
    55561 ATTCCGCATC ATTCACTGGG ACTGATGATT TGTTTATTAA CAACTATTCT GCCATCAATA
    55621 ATGCGTTATA TACCGAATTA GATTTGAACA ATGATAATAA GATTGATTCC AACGACATGA
    55681 ACATTTTGTG GAAGTATTTT ATCTATCGTT TGACTCAAAA AAATTACGAA ACTTACTTGG
    55741 TTCCAAATTC TCAAAGAAAG TTTTTAAGTG ATATTATAGA TTTTTTGAAT GACAGAACAT
    55801 TAAGAGGAAA AGCTCCTTTG ATTCATCAAA ATTTCTTGGA TTATAACCGA CTTTCAAAAG
    55861 ATGATTTAAC GGGTTCTTAT TTGGCTCCAT ATGTGACCAC AATTGGTTTA TTCAATGGGT
    55921 GTGATTTGGT TGCAGTAGCA AAATTGGGGA GCCCAATCAA AATAACCCCC GATTTTCCGT
    55981 ATAATTTTAT AGTTAAAATG GACTTCTAAT CACTATTTAT GGGTAGGAGA TAATATAACA
    56041 TATGCCAGCA GACAATCAAA CATCATTACA GACGGATTTG GCTTCACGCT ACGCGAACCA
    56101 AAAAGTCGGT GGCGCTTTCG ATGCCAAAAA TGTAAAGCAG CAACCACTTC CCATTGCTAT
    56161 GAATGAGAAT CTTTTTGAAA CCAATGCTAA AGTTGCTACA CCCGTTCAGG GAGTATCAAA
    56221 TTTTAAGGGT GTAGCAAATG GTGTGGATTA TAAAGAAATT TCCCAACTTG CTCAAGGTTT
    56281 GAAAACAACC AGATATTCTG ATGTTGCTCC TGCCGTAGTT GGCACCGTAA AATAATAAGT
    56341 TCTACAAAAT AAAGGTTATG ACAGTTCTTG GGCTTGACGC CTCAACGCAA ATAGTGGGAT
    56401 GGGCCATTCA AGAAGATGGC ATTGTCCAAG ACGCCGGATT TATTGATATT TCAAAGAAGG
    56461 ACACTAACAA AGAAAAGGGT TTGTTGGTGA TTGAGACAAT CGAAAAACAC CCTTTGTTTT
    56521 CATTCATTGA CCACATCAAT CTTGAAGCAG CTCTCTCAGG ATTCGCTGGG GGATTTACAT
    56581 CACAACAAGT CATCATTAAG CTGAGTCGCT GGAATGCGAT TCTTGAATAT ATGCTCACTG
    56641 AAAAATGGAA TAAACCAGTG GTCTTGTGTA ATGTGAATAC TATGAGAAAA AAAGTTCTTG
    56701 GAAAGGCTCG CGTTAAGGGA ATCAAACCCA AGGAATATGT TAAGCAGGAG CTTCCTAAAA
    56761 TTGTAAAACA TCTCTCTAAA TTCGACCGTC TTAATAAAAG AGGAACCTGG GATAAGCACA
    56821 ATGAGGATGT GTATGACGGT ATCGTATGCG CACTTTACGG TTAAATGTGA CCGATGTAAG
    56881 AAAATCATTG ACGGTTGCAT TTCTTCCCAT TTTACTGGTG GATTTTATAC ATTTGATGGT
    56941 TGGTGGGAAT TCATGAACAA AGGAGAAAGA ACTCTTTGTG ATTCTTGCAT GTTTAAAGAC
    57001 CCAAGATACA TTAAAATCTA CGGTAAATTG TCCATGTGAG TCCTATTTAT TAACATATGG
    57061 ATTTAAGAAA CCAACGACCG GGTCAAACTT TTCAGAATCT TGTAAATACT GACGGTAACC
    57121 TTCTTTATGA TGGTTCCGGA AGTCTAATTT CCCAACTTGA ATTAACTACT TCGTATGCCA
    57181 TATATCAAGT ATCTTATGAA ATATCTTCGT CATTTGCTTC TTCATCTCTA AGTTCATCCG
    57241 TATTATTTGG CGCTAGTAGC TCCATTGATA TTAATGGAAA TATCAATTTT AACGGGAGAG
    57301 CTTATATTGG AAATGCTCTG ACTCATAGTG GTCTTACATT CAAGAATAGT TCTTCTGCAA
    57361 CTCCATATGC TACTAATGAG GTTGAATTGA CAGACACTTA TCTGACTTTT TTACCCCCGA
    57421 TAGGGGCTCC ATCCATCGGA GGTACTGAAC GAAGAATATA TTCTGATGTC GCTGGTAATT
    57481 TTACTTTTGA TAGTTTGGAT AATTATTCTG TTACTTTCAT CAATGCGGAC AGTTATTCGT
    57541 TTGATAATAC CGTTATTGCT CCTCTGTTTA AAGGGACGGC ATCATTTGCT TTAAACGCAA
    57601 TAGGTGGAAC CGGAACCACG GGGTCAACGA CCACGGCATA TTTTGGAGGA TATGCATTCT
    57661 CAGGAAGCTA TTTTAATTAT TACACATCAT CCTACACTTT AACCAACGCT GACAATGGTA
    57721 AAATCGTGTC AGAAGCAAGT GCATCAGCAA TTTCATACAT TTATTTAACA GCCAGTTTGG
    57781 ACTCAGCATT TAGTTGTATG GTTTATCAAA GTGGTTCAGG AACTTTAATA GTTACTGGTT
    57841 CCGATTCCAG CACATTAATC AGAAATAGAG CGGGGTCAAC CACTCTTGCT GGTCAATATG
    57901 CTGTGGCATC TATTTTTAGA GCACCAAATG GAGATTTTGT TCTTTCTGGT GATACATTAG
    57961 TGTAATAATA AAATATGCCA GCTGGATTGC CAACAATGGG CGGAGTTTTA ACGGTAATGA
    58021 ATTCTACCGG ATCATCTGTT AAGACCGCTT TTGAATCATA TCCTAATGGA GAAGTGGAAA
    58081 TCCTCTTCAA TGATGATGGC ACGCACAATA TTGGAGGAGC TGGGAGAGGT TGGACTACGC
    58141 CTCTTGTGTG TCAAATAACA TATAGGAGAA CGGTAGCGAT GGATAATTTT GAATCTTTTC
    58201 CAACGGGTTC ATCGTTGAGT GCATCTATTT CAGGAAGTGG AGCATCCTCA GGATGGGCAG
    58261 GAACATATAG AGCAAGATAA TTTATGTCAG CAATTATATC ATCATCAAAC TATCCAATCG
    58321 GGTCGGGTTC AAACGGAGGA ACTGTGGATC AAAAAGTAGT ATTATCCAAT AGTTCTCTTG
    58381 CGAGAACAAT GTATATTGGA AATGACTGGA AAAGTATTCG TATGGGATTG AGACTAGCAT
    58441 TCGCTGGGGA TTCTGGAGGG GATTTAACCA CACCAATAAA CTTTTTTGGA TTGTGTTCGG
    58501 GAACATCCAG TATTTATGGT GATTCGTTTG CTAAGCATGC CGTGGGGTTG GAATTTAAAA
    58561 GAGATTGGAC GAGAACTGCT GCACCTTCTT ACAATCCCCA AGTTCCCGGA GACATGGATA
    58621 TGATTTTAGC TCTCAGTGGC TCTGCAGATG TTCACTCAGC GGGTGCTGGT GGAGGCGTAG
    58681 TTAGCGTTTA TTTTTACGCC ACAGCAAGTG CTCGAAATAT TCTTTTTGTA GATTTTACAA
    58741 AACAACAAAG TCCAACCGGA AGTGTAATAT CATGTCCTCA ATTTTTTCAC AATACCGTTA
    58801 ATGCTGCATC CGATGTTTTG GATTCAACAT TTTATACTCA ACTTCCTCAA GCAATTCCAA
    58861 CAGTTCCCAA TCATCAAATG GAAAGTTTAA ATCTATCCCT TACAACTAAT GAATCTTCTG
    58921 GAACTTTAGA TACAATAAAT ATCACATGGG GTCAAACAGT TCCTCAAATG GAAATTTATG
    58981 ATCTTGCAGT TTATAGATTC TCATAATTCC AGTATAATAA ATTGACGGTT TCACTTATAT
    59041 CTGATATCGT ACTCTCACGA TGTTGCGTCA GACTCAGTTA TTATCTTTGC TAGATAAAGT
    59101 TCTTAAGCAA AATGCACGCC TACGAAAAGG TAATGAGGCA GTTTACTTCT GTCCGTTCTG
    59161 TAATCACTAT AAAAAGAAAC TTGAAATAAA TCTTGATACT CAACTATGGG AGTGTTGGGT
    59221 TTGCCATGCT CGCGGTAGAT CCATACGAAG TTTGTTCAAA CAACTTCGAG TTATTCAATT
    59281 TTATTATGAT GAGTTGTATC AAATAATTGG TAAGAGCCGT TCACATAAAC CAAAAGAAAC
    59341 AGAAGAACCT TCTCAGATAC TTTCTTTACC AATTGAGTTT CAATCCCTCG TCACTTATTC
    59401 TAAATCTCTT GAGTATGCTT GTGCTTATAC TTATCTCAAA GGACGAGGCG TGACGAAAGA
    59461 AGATATTTTG AGATATAACA TTGGTTACTG CGAGCAAGGT GAATATGCTA AAAGAATCAT
    59521 CATTCCTTCT TATGATGGTA ATGGGAATCT TAACTTTTTC TCTTCCAGGA CTTATAATGA
    59581 TAACTTATAT AAGTATAAGA ACCCTCCATG GTCCAAGGAT ATCATTGGTT TTCAATTATT
    59641 GATTAATTGG GGAGAGCCTG TGACCCTTGT AGAAGGTGCG TTTGACGCGA TTTCTGTGCG
    59701 TAAAAACGCT ATTCCTTTAT TCGGCACTAC AATGTCGAAT ATGTTAAAAG AAGCAATTGT
    59761 TCAGAATAGT GTGGAAAGAG TGAACATTCT TTTGGATAAT GATGCGTTAA AAAAAGCCAT
    59821 AGAGATATAT GATTTTATAG AAAAATTGCA GGTCAATGAG ATTGACGTAC ATTTAATAAA
    59881 ACTTGATGAC AAAGATCCTT CTGTGTTAGG CTTTGAGAAG GTGAATGAAA TCATCAACGA
    59941 GTCAAAACCA TTTGGTTTTT CGGATATGAT TCGTTTAAAA ATGTCATTAT GAAAAGTCTT
    60001 GAACTAAATT GGATAAAAAA TGAAGATAAA TCATTAGTGA TGCCGGAAGT TGTTTTTTCA
    60061 AGTGTATCCT GGGCGGGTGG TTTGTATTAC CATCCTGAAG ATATGGAGGT TTGTATTAAT
    60121 GGTAAATTTT ATTCTTTGGA ATTTGGGTTG ATAGAAATAG GAATGACTGG AATTATCGAA
    60181 TCAACTTTAG CACATGAGTG GAGGCACCAC TGGCAATTTT TTCATTACGG CGTTCCTGAT
    60241 GACTATTTGT TTAGTTGGCC TCAAGAAATT AGTGTCGATG AATACGATAA AGCTTTAGTC
    60301 AAATATTTTT TATCGAACCC AACTGAAATG GATGCTCTCA GATTTCAATA TAAGCACTCT
    60361 CACATTTATG AGGAATGGGA AAAGTTGCTT TACAAATATT TATGGCATTA AAAGTTCTTA
    60421 AAACGAATAT CAAAAAATTT ACACACGTCG TTCATGCGGC GGACATTCAT ATTCGATTAA
    60481 CTAAGAGGCA CGATGAATAT TTGGAGGTAT TCAGTCGGTT TTATGAGCAG GTAAAAAAAA
    60541 CTCCTGAAAC TACCGTGGTT TGCTTATTGG GTGATATCGT TCACAGTAAA ATTGATTTGA
    60601 GTCCTGAGTG CGTTCAGTTA GCAAAAGATT TTATTTATGC TTGTGCGGAT ATCCGACCTA
    60661 CTATTTTAGT GGCAGGAAAT CACGATGCTA ATTTAACCAA CCGAAGTAGA TTAGATAGTT
    60721 TGAGTCCTCT TGTTGATGCT ATTAAGCATC CTAATCTTCA TTATCTTAGA GAATCTGGTC
    60781 TATATTCTCT TGGAAACATT TGCTTCAACA ATTATAGTGT ATTCGATAAT ACAGACAAAT
    60841 ACATGAAAGG AGCAGACATT CCTAAGATCT ATAGGAATGA GTATGAGTAT TTTGTTGCGT
    60901 TGTTTCATGG TCCTGTTAAT AATGCCTTGA CCGATTTGGG TTATCAGATT ACAAGTAAAT
    60961 GTTATCCTGT TGAAATGTTC GACAATCACG ATATTGGATT GTTGGGAGAC ATTCACATGA
    61021 AGCAAGACCT TCAATACTAC GATGAAAAGC AGGACAAACC TTTTGTTCAT TATTGTGGTT
    61081 CTTTGATTCA ACAAAACCAC GGCGAAACTA TCGACAAGCA TGGTTATTCA TTTTGGAATC
    61141 TTGAAAATAG AGAGTATACC CACGTTGACA TTTTAAATGA TTACGGATAT TTCACGGCAT
    61201 TAATCAATAA AGGAGTCATT GACACAGATC TTACAAACAT ACCAAAGAAG GTCCGGCTCC
    61261 GTTTTCAGTG TTTTGAATCA GTTGCTACAG AAGTTAAAGC AGCACTAACC AAGGTTCGTA
    61321 ACCTTGCCGA AGTAATCGAA GTGTCGTATG TTCGTTTGGA CTCCCCAAAT GACAAAGCAA
    61381 GAATTTCTCC AATCGGTAGT AAAATCATAT TAGGAGACCT GACCGACAAG GATTATCAGG
    61441 CCAAACTCAT TACCGATTAT TTAAACAAGA AATTGGGCGT CACCGATAAA GGATTCATCG
    61501 ATACCGTCAT TGACATCAAC AACAAGACGA ATATGGCGGT TGAAAAAGAA GAATTCGCAC
    61561 GCAACATCCG TTGGCGCCCA ATTCGATTTG AATTCGATAA TATGTTCTCA TATGGTGAGA
    61621 ACAATTCCAT CGACTTCACC AAACTAAAAG ATGTTGTAGG TTTGTTCGCA TCCAACGCAT
    61681 CAGGAAAATC AAGTATTCTA TCTGCATTGT CCTTCTGTAT TTTCGACAAA TGTGACCGTG
    61741 AATTCAAGGC ATGTAATATT CTGAATGTTC AGAAGATGAG TTTCAAATGC AAGTTTGAAT
    61801 TCGAAATTAA CGGTGTTCGA TACTTCATTG CCCGTGGTGG TTGTGCTGAT AAGAAAGGTA
    61861 ATGTAAAAGT CAATGTCATG TTTTGGAAGG AAGAAAATGG AGAGCAAATT GACTTAAATG
    61921 GCGAAGGTCG TAGAGATACG AATGAAGTAA TTCGTGAGTA TCTTGGAACA TACGATGATT
    61981 TTTCTTTGAC CGCGTTGAGT GTTCAGAGTG GTAAGAATGT CAGTTCATTT ATTGAAATGG
    62041 GCCACACCGA TAGAAAGGAC TTGCTTGCTC AATTCATGGG GTTGACCATC TTCGACCGTC
    62101 TCTACAATAA CGCAAATGAG CGATTCAAAA ACTTAGCGGC ATTACTTAAG GATTATCGTA
    62161 ATGACGAATT CACCAAGCAA CTTGTAACTT GCACAAATGG TTTAGAGCAA TCACAAAAGG
    62221 TCTTTAATCA TGAAACCAAA TCTCTGTCCG ATTTGAGCGA CAAAATCACT TCGACTCAGG
    62281 GTTCTATCCT TGAAGAGACG AAAAAATTGA TTAAAGTGGA AGGAAGCATT CCTCCAATAG
    62341 CCATTTCAGA GCAGAAGAAA ACGAAGCATG AAAAGAATGT TAATTTGCTG ACTTACAACA
    62401 TTGGTGAGTT GGAAAAACTT CATTGTAATC TTGAAAACGA AACCAATACT ATCGAAGCCG
    62461 AAGTCAAAAA GATGGAAGAA ATGGATATTT CAACGAATTA CAAGCAGTAT CAAGAGTTTG
    62521 TTTCTAAGAG AAACGAATTG CAGTCCACCG TTGAAAAGAA AAAGGTCGTT GTTAATCATA
    62581 AGTTGGAAAA AGTTGCCAAA GCATCATCTT ACGAATACGA CCCTAATTGT CAATTTTGTG
    62641 TTAAAAACAA TGGTGAAGTG GTTGCAGAAG CAGCCGATGC TCAAAAATCC CTGGAGTCTG
    62701 ACCGTGTTGA GTTGTTAAAA TTTATTGAAG AGTTGAACGG TGTCAAAGAG AGCATTTCTA
    62761 AAACTGAATG GTCCGTTTCG ATGAACGACA CTTACACCAA ATTGCTCGAA AAACGCAACA
    62821 AGGTGAAAGA TAAACTCGCC TCAAAACTCG CTGATTTGAA TAAATCCAAG GCCCAATTAA
    62881 AAGATGCCAA GGAAGGTGTG GAAAAGGAAG AAGCAAACAT TCAGTTGTAT AATAGGAATC
    62941 GTGAGGCTAT CATTGCTAAT GAAGAAATTG AAGTTCGAAT CAAAGATTTG AATCAAAAAT
    63001 TAGCGAACAC TAACACTGAA ATTAAGAAAA AGAACAAGAC TTTGCTAGAG TTAAATGGAA
    63061 AAATCACCGT GTTCAAGACC CAGATAGAAG AGATTAAGGC CAAGATTGAA AAGGCTAAAA
    63121 AGATTGAGTC GGAGCACAAA GCATATGAAT CATATACTCA ATGTGTAAGC CGTGATGGTA
    63181 TCCCTTATGA AGTTATTTCA GTCACCGTTC CAGAAATTGA GCGAGAGGTA AATAACATCT
    63241 TGAGTCAAAT TGTAGAGTTC CACGCTCATT TTGAAGTAGA TGGAAAAAAT GTCGTTCCTT
    63301 ATGTCGTTTA TGATGATAAG AAATGGGTCA TGAGTTTAAC AAGTGGCTTT GAAAAGTTCA
    63361 TTTTATCGCT TGCGATTCGA GTAGCTCTTA TTAATGTATC AAACCTACCA CGACCAAACT
    63421 TTCTTGTTAT TGATGAAGGA TTCGGAGTAA TGGACGCCGA AAATTTGGCG ACGATGAATA
    63481 CTTTGTTTTC ATATTTGAAA TCCAACTTCG AATTCATTAT GATTGTGTCC CACCTTGATA
    63541 CTCTCAGAGA TATGGTGGAC AACCACATCG AAATAAAGAA GGAAAACGGA TTCTCAAAAG
    63601 TCAATTTTGA CTAAAGAAAG GTAGGATTTG CCATACTTAT TAATGTATGG CACTGAACCT
    63661 ATTGAACAGT TACGGGAAAC ACGGGGTTTC CTACGGATTA CTTACAAAAC AAGCAAATGT
    63721 AATAGATAGT GATTATCTAT CCAAATACTT TGTAGTATCA GAATTCTCTC CCGTTCTCAC
    63781 CGCCGGGCGT AATTCGGTGT CTTTTAATGG TTCTTCTTTC TTGATGCCCG GGTCCGAAAT
    63841 TTTCATTGAA TGTCTCGATT CTTCGACAAG CAACCTTTTT ATAGAAATGG CTGTCACAAA
    63901 TAATTCAGCC GCTATCACAT ACCCATATAA AGAAGCTACT GCATTTGTTT TTGCTATTCA
    63961 TGTTTACAAT GACACTACTG ATGGTGTTGG AAAACTGATA TTATATGGCA CCTTAATTGA
    64021 TGGAAGAACC GTTAAATGGG TGAGAAATAT AACGGTCGAT AAAACTCAAC AAAACCATTC
    64081 CAAGGTTAGG TTTTATAATC GTCCTCTACT TGAGGTTGAT CCAATTGAAG TCCCTATATT
    64141 GAGCACGGAT ACATCAAATA CCTTAAAATC GTCAGTTACA TTTAATGGCA TTGCTTATGG
    64201 TGAGGCTGTC AATCCAATCA AAGATACAAT TTTCCCAACC GTCAACCGAA GAAATATAGA
    64261 TGTAGATTAT CGAATGACCG TTATAAATCC GTTGATTGTT TACAATACCC CCTCCAATCT
    64321 GGCCATTAAT TCCCAAATGA AAGGGGCGAC GGTTTCAATA ATTCCAACGA TTATTCAAGC
    64381 ACCTCTTTCG ATAGCTGATA TTCCAATTAG TTCTAGTGTC ATTCCCTACA TTATTTCGGA
    64441 TGTCATCAAT AGCAATACGT TTAAAATAAT TGACCCGTAT CTTTATAGCG ACGGAAAAGG
    64501 GCACCAAGTT GTGACTAACA TTTCAAGCGC ATCTCTAAGT GTAACCTATC CGTATATCTC
    64561 TTACAATAAT TCTACTTCAA GTTATTTACA ATCCAACATT AATGGAACGT TGATTACAAT
    64621 GCGTCAATCG TATGCCGATG TCACTTATAG AAATATCAGG ACGTTCACCG GTTATCTTGC
    64681 AAGACACAAG GTCTATCGAA AAAGTTTGCT CTCAAATGCA GATTTTTCTA TTGTTGCTGA
    64741 TGAGCCGTTA TTTATCAACG AACTTCTTCA GGATAATTTA ACACAGAATA AATATTTTGA
    64801 TTTGTTAGGT AAATTTTACA ATCAGGATCA TATTAACCGC TATTGGTTTA CCAGTTCAAA
    64861 TAATCTTAAT TTAACTCAAT CAGCCAATGC TTATATTGAT TCCATGCATA TGACTTCCCC
    64921 TCAATACAAT AATTTGAGTG GAAGTGATTA TCTGATCGTA AAGAATGATT CAGCATTTCC
    64981 AAGAAATGCC ATATATGTTC CATTCAATGA CGCCGAGTTT CAATTAACAT CTGGGTCATC
    65041 ATATGATTCT AATTTCATGG AGTTACTATC CGGTGTTCAA TATATCGTTC AAGTTTCTGC
    65101 TGTAATACAA AAAGACGCTG ACGAAACCGA TGCTCGTCTT GAATTTTATT TTACTAGTTC
    65161 GGTTTCAGAC GCCACTAAAG ATTCCAATTT TACACCGACC CACGGAATTA AAATGGCCAC
    65221 TCTTTTAGCC AATCAATCGG GTAATACTCA ACGATTTTTT GATAATTCTT TATTTTTCTA
    65281 CACGCCTTCG GCTGATTTAC ATGGAACGAT GGTAATTGTT CCATACAGAT GCCAAGTATA
    65341 CTTTAGATAT ATTTCTTTCA GAGTTTACGG TGATGATGGA TTTTCTCCTG ATGTATTCAC
    65401 TTCAAGAATT CCTTGGCCTA TTTCTGTTGC CAATGAGACA TTTCAAATTA AATCGGAGTT
    65461 GTTTGATATT AACCACAATC TTGTTTATTC GGATCTCAAT ACCGTTCAAA ACTTTGATCC
    65521 CTCTGGAAGT TCTCTAATTC CATTTATTCC AACAGGAGGA GGCGGGTTCC AACCTGGTTC
    65581 TGGAGACTTA ATTGTTTCAG GAAGTTTGTA TGTTTCAAAA AGTGTCATCA TTGATATTGG
    65641 TCCTGTAACA ATACTTCACG GAGGACTTTT TGTTCCAAAC CTGGGGACTC AGCCAAGAAA
    65701 TTCTTTAATC AGTCAAAGCA GATTTTTAAC CGTTCGAGAG GACAGCTCAT TTCCTGGTCA
    65761 AATTTCTGTT ACTCCCGTGG TCGATGTTGG ACATAACGAC CGTTATTTAA TTATAAGCAC
    65821 CGCCTCACTT GGAACATCCA ACATTTTTGT TGGAAATCCT GTTTTTACAC GTCAAGCACT
    65881 AGCTTCTCAA TATAATGGAA GTGAAGGTGG TCATATTTAC TTTGATGGCG GCATTAAATT
    65941 TGAGGAGCGC CCACCAGGTT ATTAATACTA TTTATACTTA TGGGATTACA ACTATTTGAG
    66001 CTGATCAAGC ACGATTTAGA CCCTTTTCTC AAAAAATTAT TTGAGGGTGG GGCATTTGGC
    66061 CACCTTGCTC ATCCCTTTGA AGAGTTGAAA ATGACTTTTG GTGAAGCCAA AGAAATGGTT
    66121 AATAACATTC TCTCTGGTAA GATTGAGGCA TACGAAAAAA TTGATGGGCA GCAGATTTCA
    66181 TTTTCTTGGA AAGGTGGAAG GCTTGTTGGA GCAAGAAATA AAAACCAGTT AAAAGAATTC
    66241 GGAAAAAATT CTTTAACGGC GGATAAAATG AAAGATTTTT TTGCTAAAAG TGCCAACGTT
    66301 CCTTCCTCAG TAGTTAATGC GTTTTATCAA GCAATGGTTG ATTTGGAAAA TGCGTTGTCA
    66361 AAAATTCCTG ATCCAACTCT GAAAAATATG TTTCAAGAAG GAAAACGATT TATGAATACT
    66421 GAAATCGTTG CCGAAGAAAC CGCCAATGTT ATTCCTTATT ACAAAGATTA TTTGGTGTTC
    66481 CACGGTTTAA TCGAATACGA TGTCAATGGA AATCCAATTA AACAAATTGA CGGCTCAGGA
    66541 AAAGCATTGG AAAACGCGGT GAGTGAAATT GGTCAGACTA ATCAATCAAA GTTTCAAATC
    66601 AAAGGACCAA ATAGAATCGT TCTTAAAAAT TTCAGTGAGA TGCCTCAAGA GAGAAGTAAA
    66661 TTTTTGAGTG AATTGAAAAA GATTCAAGGT GATATGCCTG ATAGGGCAAC TATTGAACAG
    66721 GGCCAGGAGG CATGGTGGAA AAAATTTATT CTAAATGCTG CCAAAGAAAT GGGGTATAAA
    66781 ATTCCGGAAA CTATTCTTAA TATGCTTTCC GCAAGATGGG GAAGATTAGA AAAAGCAGTT
    66841 AATACTATAC CAAAAATTGT TTCTCAGATT GATAATGACC AATTTAAGAA ATGGGTAATT
    66901 GATTACGATA AAAATAGGCA TGAACAACAA TATAAAGAGA ATACCCTTCC GTATGAATTA
    66961 TTCTTCTTGA GACTTGGTGC CGAAGTATTA TCAAACTCAA GCGGATTTTT AACCGCATCT
    67021 CCAATTAAAA CTGTTTCTGA CTTGGCTAAG GGCATTCAAA GAGATGCTTT AAAAATCAAA
    67081 GAATCTAAAA ATGTAAATGA TTTGAATCGG TTAAAGGTTG AACTGGAGAG ATTGGAGAAG
    67141 ATTGGTAAAA ACAAAATCGT TGGGTCCGAA GGAGTTGTAT TTTCTCAGAA TGGGAAACTA
    67201 TACAAATTAA CAGGAGTTTT TCAGCCTGTT CATAGAATTC TTTCCATTTT AAAGTATCGA
    67261 AAACCAGAAG AGGAGCCAGC TAAAGCACCT ACAACGAAAA AAGAATATGC TAATCCTTCT
    67321 GTGCTGGACA TTGATGCGCC TGAAAATGTA ATCGACACAC ATAATAAATT CGATCAATTA
    67381 AAAACAGAGA GTCAATCGTC TTTAAATCTT ATTAATGTTT CAAAAAATCC TATAGACGGA
    67441 ACCACAAAAA CAACTGCTAT CAAAGAAAAT TTGCGGACAA TGGGCGATTA CGATAAAGAT
    67501 TATGAGATGG TATACGGAAG AATTCAAGAG GCTTTTATGA ATAATCCAGA TGGGAAAGCT
    67561 GATTTCAGTC TTGTTCCTAG TGATTTACTA AAAAACATTT GGGTTACATT CGCAAAATAT
    67621 GGTCGGGTAG ATGAAGAGAA GATACTAAAA ATTTGGAACA TTTTAAAAGT GACTTCTTTA
    67681 AAACTTATCA TCTATGGAAA GGCTCTCAAT TATAAAGATC CCCAGTTCTT TTATAAAGAT
    67741 AAGATGGAAG ATGAAGAAAC ACTAGCAATA AGAGATAAAC TCGTACAATA TACTCATTAT
    67801 ACTTTTACTT ACCAATACGA AAATTTTTCG AGGCTTTTGA AAAGCTGTTA TACTGCTGAC
    67861 ACTCCTGAGG AGTTATTAAT GGCAGTTGAC CGCATTCTTA ATTTTGTTCA TGATCGCGGT
    67921 TCTATGGCTA GTTATTTGGT TCAGGGAGGT AAATCAACGC TGGATGATAT TGCCCATTAT
    67981 AAATCAAAAG GAATACATTT GACGGGACGT TTATTTGAGG GAGAGCTTAA AGAAGGTGGA
    68041 AACGTTGTTT ATACCAATAG TCCATTGGAA AATAAATACA TGGATGCTAC CGTAAAAAAT
    68101 GCGTTGAAGA TATGGGGTCT TAGAAAATTG AAGTATGAAA TTGTGGGTAG TAAATACAAA
    68161 CCGATTATGA ATGACCTTGA TGTTGCTATC AGCACGGAAG ATTTAGCCAA AATTATTGGA
    68221 TCTAAACCCG ATGACAAAGT TGCGTTTTGG TCCAAAGTCG AATCTTTTTT CAAGTCTCAC
    68281 AAACCATCTG ACATTCCAGA ACCATCGTTT AAGGTCAACA AAGGATTGGA CCAAATTCAT
    68341 GTTTCTGCTC CGATTGTTGG GCAGGAAGGC AAGTTTATTC AGGTTGATTT GATGCTTGGT
    68401 GATGTTTTGT GGATGAAAGA TGCTTTGAGT GGAGCAGCCG ATAGCAAATA CAAAGCACTT
    68461 TATAGAAACC TTCTTCTGGC TACTATAATG ACTCACTCTC ACGAAAACAC CAAAGACCCA
    68521 AATGTGGTCA AACGATACCA AATCAATTGG AAAAAAGGAC TCCAATCCGT TGATTTAATC
    68581 AACAAAGCAG GCAAGATTGA GAAGGCTAAT ATTCAAACGG TTTATAATAA TCCCAACGAT
    68641 CTTGCCGCAT TTTTATTTGG TCCTGGCACC ACATTTAACG ACATTAGTTC ATTTGAAAAA
    68701 CTATTTAAAC TATTAGACAG TCCTAATTTC CGTTACAAGA ATAAAAAAAC CGAAATTATA
    68761 GACTCTTTCA ATGATACTCT CAAAAGTAAA GGTTTAGAAC CAATAAATAA GGAATAAGTT
    68821 ATGGCACGAC GAAAGTGGAA TTACGAAACG ATTCAGCAAA CCCTCAACGG AGAAACTCCG
    68881 TTTATTCAAG TCGGTTACAC ACCCAAAGCA AAGAAAAGAA AAGTGGGGGA TGAATGGGTA
    68941 GATACAAAAG GACGAAGGTG GAAGAAAACC GAAAACGGAG TAATCTCCGT CAATCAGCAA
    69001 GCTGATGCTA TCCGAGAACT TGTAAGACCT CGTTGTTCCG TATGTAAAAA AGACGTGAAC
    69061 CTTTTTGGTG ATCGGATTGA TAAGAAACTA TTTGCTAAAA CAGGAAAATG TTTTGAGTGT
    69121 TTGGAATGTG AAGAAACACA TCTTAAGTTA ACTGGTCAAT ATGAAAAATA TGAGAATCTC
    69181 AAAATTACCA GAAACAAATT ATCTTACTTG AGAGATTTTA AAACTAACAT TCTTGAGTCT
    69241 ATAAACTATC TAAGAAAAGA TGATTCGAAA TTGAGTTTAG TTTCTGCTAA TGGAGATATA
    69301 ACAACTTGGA CGGGAAGCCA AAACAAGGAA CTATTAGTAG AAGCTGAAAA GGACTTGGCG
    69361 GAAGTTGATA AATTGATTGC CGAAGTCGAG GTTATGATAG ATACAATGCC TCAACCAATC
    69421 TTTAAACAAT AATGCCAAAC CAACAAGACA TAAAAGAAGC CATCAAAGAA CTTACTAAGA
    69481 AGTGTGCCGA AGATCCAATT TTCTTCATGA AAAATTATGT GAAGATTAAA ACGGAAGATA
    69541 AAGGTATAGT TCCATTCAAT ACATATCCAT TTCAGGATAA AATGCTACAG GACTTTCATG
    69601 ATTTCAATCG TATTATCATT CTTAAATCAC GACAGATGGG TATTTCTACC CTTATTGCTG
    69661 CTTATGTTTT GTGGGTCATG CTATTCAAAG AAGGCAAGAA CATTCTTATT GTGTCGATTA
    69721 AGGAATCTAC GGCTATGGAA ATTATTTCCA AAGTTCGTTT GGCTTATGAA AAACTCCCTC
    69781 CGTGGTTGAA GAATTTCGCA CAAGGTGTGA AGGACATGAA TAAACACTCC ATTCGATTTA
    69841 ATAATATGTC GATGGTATTA GCTACTTCAT CGGCATCAGA TTCGACTCGA TCATTTTCAG
    69901 CTAGTTTCGT TATTTTTGAT GAAGCAGCAT TCATCGATGA TATTGACGAG CTTTGGACTT
    69961 CAGCTCAACC AACTCTTTCA ACCGTAGCTG ATGGTAAAGC GATTATTCTT TCGACCCCAA
    70021 ACGGAATGGG AGGTTTCTTT CATGAAACTT GGGTAAGAGC AGAAGCTAAA ACGAACGGGT
    70081 TCCATCCTAT TAAACTTCCG TGGCATCTTC GTCCTGATAG AGATGAAAGA TGGCATGCTG
    70141 CTCAATTAGT CGATATGGGG ACAAAGAAAT TTGGTCAGGA ATATGATTGC GACTTCTTGG
    70201 CATCCGGCAA TTCTGTAGTT GACTTGATGG TTCTTAAGGA ATACGAAGAA GGAAAAGTAA
    70261 AAGATCGTCC TGATTATGGA GTTAAACCAC CCAAAGATAC ACGATATGGT CAAGAGTTGT
    70321 GGGTTTGGAA AGACCCAGAA AAAGGAAGAG ATTACATTGT CTGCGCCGAC GTGGCTCGCG
    70381 GTGATGGTGC TGACAAATCT GCGTTCCATA TTCTTGATGT AGAAACTTTA GAGCAGGTAG
    70441 CAGAATATCA AGGATTCATT GACACTGAAA CTTATGGTAA TCGATTGGTG GCTTTAGCAA
    70501 CAGAATATAA CCACGCTCTT CTCATTGTAG AAAATGCTAC ATGGGGTTGG GCGGTATTAC
    70561 AAACTATTGT TAATCTACAT TATGACAAAA CTTTCTATAG CACCGTCGAT TTGAAGGTTC
    70621 TTGAAGTGGA ACGACAGAGA ACGACAAAGT TTAATAGGGA AGAAAAACAG AGCACTCCAG
    70681 GTTTCACGAT GACACACCCC AACCGTCAGT TAATTATCAA TAAGATTGAA GCTTATTTCC
    70741 GTGAACGGTC GATTGATATA AAGTCGATTC GAACCATTAA TGAACTTAAG ACTTTTATTT
    70801 GGGAAAAAGG CAAGGCTCAA GCGGCAGAAG GATATAACGA TGACTTAACG ATGGCTTTGG
    70861 GAATAGGTCT ATGGGTCAGG GATATGGCCC TTCGATTGAG AGAAGAAGGA ATTGTTTTAA
    70921 CTAAAAGCAT GATTGACAGC ATAAGGGTGA ATAAACTTGA GGCTAAAGAT ATTCCAAAAG
    70981 TTTACACAGG TCGTTCTGCT ATGGCAAATG GTTTAACTCC TTGGCAAATG AATACGGGAA
    71041 GACAAGGACC ACCAGAATCT TTAACATGGT TGCTTCGTTG ATATATTCAT AGTTTTTTGT
    71101 TATATGTATA GTAAATGAGG TCGATTAAAT GAATATTTGG AGAAATGAGA GGGGAAATTG
    71161 GTGTAGAACG TGCCCTTCCT GTAAAAATTC CATTGAGCAC AGGCATGATA AAAATGCGAA
    71221 ATATTATGCT TCACATTGTA GCAAACAATG TAAATTATGT GCCTCAAAAG GTAAAAACAA
    71281 TCCTTTTTAT GGAAAAAAAC ATAAAGATGA ATCTAAACGA AAGATGTCTG TTTCTGCTGA
    71341 AAAAGAACGA AAATTAAGAT ATTCATATCC TGAAGCTCGG GAGAGACTTT CCATAAGTGT
    71401 TAAGAAGTCT ATGAACAAAC CTGAAGTCAG AAAAAAACAT ATAAATGCTT TACACCACTC
    71461 TCAATGGATA AAAGTAAAAA CTGATAACGG ACAGTTGGAG ATGATTGAAA AGTGGAATAA
    71521 ATTAGGATTT AATTTCAAGC CAAACTATCA AATAAAAACC GATTCGGATT TGTTTTATAT
    71581 TGATGGATAC GATGAAGAAA AAAATGTGGT GTTAGAATAT GATTCAAAAT ATCATGATAA
    71641 ATCTTATCAA CAGAAAAAGG ATTTAGTTAG GCAGAGCCGA ATAATACACA TACTTAGTCC
    71701 AAAAAAGTTT TGGAGATATA ATAAAAACCA AAAAAGTTTT AGACAAATAA TAGGAGACAC
    71761 ACATTATGAG TAATCCAGTC TTAAGACCCT CTGACAATAG AATGTCGGGG GAAGAAATTG
    71821 ACGTAAAGCA AAAGTCACTA TACGCACGAT TAAAGCAATT GTTCGCGTCG GGACAAATCG
    71881 TGCGCAATGT CGGTGGCAAA AAAATAAAGG TCAAGGATAC AAGTGACCTT AAATACGCTA
    71941 CCGACAGAAA TAGTTTACGT GACCGTTATA ATCGTGTTCG TTCTACTTCA TATAACGCTT
    72001 ATTCAAGAGA TTTTTCACTA TCATATCAAG CAGCACGTAT CGATCTATTT CGTGATTACG
    72061 ATACGATGGA TATGGACCCA ATTATTGCTT CAGCGTTGGA TATTTACGCA GATGAATGTT
    72121 TAACGGCAAA TGAAATGGGT AAAATGTTAG TTGTTCACTC TGAGGATGAC AATATTAAAG
    72181 AGATTTTAAA TAACCTCTAT TACGATATTC TCAATGTAGA GCATTATTTG TGGTCGTGGG
    72241 TTCGTAACAT GTGTAAATAC GGAGACTTTT TCGTTCGTCT TTACATTTCT CCTGAGTATG
    72301 GAGTTTACAT GATTGAACCG ATTTCAGCTT ATAATGTTGA GCGCATTGAA AACTCTGATC
    72361 CTCTCAACAA AAATTATGTT AAATTCCAGA TCAGACCAAC GGATACATCC CAGGTAGAAA
    72421 CCCTTGAATT TTTTGAGTGC GTTCATTTCC GATTGCTCTC CGATTCTAAC TTCCTCCCTT
    72481 ATGGTAAATC CATGATTGAA GGTGGCCGTC GTGTATGGAA GCAGTTGTCT TTGTTGGAAG
    72541 ATGCTATGTT AATCAACCGT ATTATGCGTG CTCCAGAGCG TCGTATTTTT AAAGTTGATG
    72601 TCGGTAACAT TCCGCCACAA GAAGTTGATG CATTCATGCA GAAGATGCAA GACAAGATTA
    72661 AGAAAACTCC TTACATCGAC CAAGCCACAG GCGATTACAA CCTTAGATTC AATCTTATGA
    72721 ATATGATTGA AGATTATTGG TTGCCTGTCC GTGGTTCGGA TAGCGGAACT TCTATAGAAA
    72781 CCTTGAGCGG AATTGAGTGG ACGGGTATTG ATGACATTGA ATATGTCAGA AATAAGATGA
    72841 TGGCCGCATT GAAGATTCCA AAGGCTTTCT TAGGTTACGA AGAAGAACTT TCAGGAAAAG
    72901 CAACTTTAGC ATCGGAAGAT GTTCGATTCG CAAGAACGAT TCAACGCATT CAAAGAGTTA
    72961 TAATTTCTGG TTTGGAACAA ATTGCCATCG CTCACTTGTA TGCTCAAGGA TATAGAGATG
    73021 ATAGTTTAGT AAAATTCAAG GTAGAGCTTA CCAATCCATC AACTATTTTC GAAAAAGAAA
    73081 AAATTTCTCT TTGGGGTGAA AAAGTTGAAG TAGCCAAGAA CATGATGGAG AATAAATTGT
    73141 TCTCTAAAGC TTGGATTTAC AAGAATGTGT TCAATCTTAC TCCCGATGAT GCCGGTGAAC
    73201 TTCTTGACCA AATTGTTGAA GATTCAAAGC AACTTTGGAG ATTCAAGTCT ATTGAAGAAG
    73261 AAGGCAATGA CCCAGCTAAA CCATTCCAAA AGATTAATCC AAAGGCTGAA GAAGGTGGCC
    73321 CAGGTGGTCC TCCAGGAGGC CCTGGTGGTC CCGAAGGTGG CCCTGGTGGC GGACCTGAAG
    73381 AAGAGTTGGC AGCAGCTATA GGTGGTCCTG GCGGTGGCCC AGAAGGAGGT GGAGGACCAC
    73441 TTCAAGAAGC CATTAATAAG GCCATGGCAA AACATATGCA GTGGCTCATG ATGGAAGGAA
    73501 AACCTCTCCA CGAAAAACAT GGTGAGCATG CTGATGATTG GGAAAGACCA TCACAAGCTG
    73561 GAGAGCACGA TGCCCGCGAA CAACATCCGT TTGGTGAAGA TCCTCTCGGA AAGTTGAGAA
    73621 GTGTTTCAGA CAAAGAAAGA AATAGTCCTC TTGCTGGTAA ATTTAAGGGA GGATCACCTT
    73681 TAACGGTAGA TGAAATTAAA AAAGAAAACA TGAAACGTGA TAGGATGCTT ATCAGCCTTC
    73741 AAGCATATCT TGAAAAGAAT AGTAAAAAAG AAAAAAAGGA ATTAATCAAA GAATCTGAAG
    73801 CTGGCGGGAG CAAGTCTATC TTGGATGAAT CCAATATATT AGAAGAATAG GAAAATGTTT
    73861 GTTTTGGATT AACCTAAACA TATTTATAAA GTATAGAAGA GTTTGATATA TGCCTCATAA
    73921 AGAATACAAA AGGAATTGCG TTAAATGTGG TAAAGAAATG TTCTACGTAT CCTTGGATTC
    73981 GATGAACCAT TGTAAAAGTG GTAAATGTAA TTATTGTGCC AATGTCATCA GAGGAAACTC
    74041 TTCTAACAGA AAAGGATGCC ATCACACAAA TGAAAGCAAG AAACTAATAT CTTTGTCGAA
    74101 AATGGGTGTG GGTCAATCCC TTGAGACAAA AAAGAAAAGA TCGATAATTC GGAAGAATCT
    74161 TTACAAAAAT CCAGAAGAAG TAGAAAAATT GGCAAAAAAA GTGAAAGCAG CAATGCGAAG
    74221 ACCTGATGTT AGAAAACGTC ATTTAGATGC TTTACATAAA TCTCAGTGGA TAAAAGTTAA
    74281 AACTGATGTT GGTCAATTGA GATTACTTGA GAAGTGGAAT AAACTGGGAT TCAACTTTGA
    74341 GCCGAATTAC CAAATTCATA CTGACTCTGA TTTGTTTTAT ATCGATGGGT ATGACAAAGA
    74401 TAAAAATGTA GTATTTGAGT ATGATTCTTC TTACCACAAT CAGTTTGGCC AAAAGAAAAA
    74461 AGATTTGGTT CGGCAAAGAA AAATTGTAGA TATTCTCCAT CCAAAAAAAT TTTGGAGATT
    74521 CGATTCGGCG AGTAAGAAAT TTCAAAATAT CTTGGAAGAA TAAATATGAA AAAAATGCGC
    74581 CATTCTAAGT TTAGAAATAC AGGCATCTTG TTTGAGCTTC TGACCCGTCA AATCACGGCG
    74641 GATATCATAG CTGGACGGGA TGACTCCCAT GCTAAAGAAT TACTCTTCAA ATACTTTAAA
    74701 GAAAACACGG AACTTGGTCG GGAGATGAGG CTGTATAGGT TCCTTTTATC CGAAAAAATC
    74761 AAGGGAGAAC CCCAAGCAGA GAGATTTTTA TCAGTTATAG TCGAACAAAG AAAGAAGTTG
    74821 AGCAACTCAA AATTAGCTAA GGAAAAATAT GAGTTAATCA AAGAAGTCAA GGAACTTTAT
    74881 CCTATTGACG ACTTCCTTAA GGCCAACATC AAAAACTATA GAACACTCGC ATCCATATAC
    74941 AAACTCTTCG AAGATGCCGC TTCTAAAGAT CTAAAATTTG ACGTTAAGGA AGTTTATCAG
    75001 GCTAAGACTT GTCTTGTTGA GCACATTATT GGAAAACCAC GCAAGAGCAC GGAAGATGAG
    75061 GATGTGTTGA AACTCTATGA AGAACAGAAC GAAGAGATTC GTTTGCTTAC TTATCGCATG
    75121 CTTGTTGAAG GCATCAACAA GAAATATAAG GAGCTTGACG ATAATCAGAA ATCCGTTCTC
    75181 CGTGAGTATA TTAATAATAT CTCCAACACT AATTCGTTAG GATCATTTAT CACCGAAAGA
    75241 GTAAATGATG TGAGAACTCA ACTTACTACT TTGTCCGAAA AGGTGAAGGA CTCCGATGTA
    75301 GTTAAGATTA AAATCAACGA GGTCATTCAC CAGTTGGATA AAGTTAAACC AGGTAAGATT
    75361 GTAAAGGATA ACCAGGTTAT GGTTGTCCTT TTGTCTTATG AACTTTTGAA AGAAATCAAG
    75421 AAGCAAGTTG GAGACAAGAA TGAAACAATC ACATCTTAAA ACTCTCATTA AAAGCATTAT
    75481 TAAAGAAGTA TACGGTCTGA CCAAACAAGA CAGACCAGGT GTGATGGGCT TTGTTAATGT
    75541 TGAAGCAGTT GGTGGTGCAT CTAAAGAATT GGCTGCGTAT CAAATGATGA AAGATGCACT
    75601 TGGCAATATC ATTAATAAAG GTGCTCCTAT CATTCCAAAA AAAGACTTGT TGTTTCATTA
    75661 TTTACATCGT GCGGGAGGCG CTCCTTATAG AGCAGAACTT GATAAAGTTT TTTTTGATGC
    75721 GGACAAGTTT ATTAAAACAG GAAAAATCTC AACCATTGGT GATTTCGAAC GATTTGTAGA
    75781 TTACAAAATA AAAGTGTTAG GGGGAGTGCC GCATGCTTCT GTTGGTGAAA TGACCAACCC
    75841 CACAGGCCGT TATAAAGATG ACATGCAGAG TGGTGTCATG TCCAAGAAGA TAAGTGGTCT
    75901 AACTGAAACC GAAGAAACTG ATGAGCAAAG TGTTTCCGGT GGAGCAGGAG CATATTCAAC
    75961 TCCATTTGCT TTCAAGAAAA CGAAAAATGA GGCCATGGAT AGAGGGGATG CTCAAGCAGA
    76021 TTTTGTAGCA AGAAAAATTT GGGGCAATGA TGTGTCCAGA GTCCAATATG CCGATGAAGA
    76081 TCGTTCAGGT GGTCAATATT GGGTTGTTGT TTTTAAGTCG GGAAAAACTG ACGTTGTGAG
    76141 ATTGACCGAT AGAGGAAATT GGTATTCTAT TGATCCAACC ACTAATAAAT GGATTCCTGT
    76201 AAAAGGTGTA TTGAAGAAAG AAGAAATGAA TGAAATCAGT CCTTTTGTCG CAGGAGCAAT
    76261 CGGTGGAGCA CTGGCCGGCC CCTTTCTGAA AATAATTGGT AGGTTCATTA AGGCATTGCT
    76321 CAATAAAGGA TTTGGAGAAA TTCCAATGTC GGAAAAAACG ATTACGTGGT TATTCGGTTT
    76381 GGTCCGCCGA ATGAAAGGTG CCCACAATAT CAGTCAAAAA AATATAGATG AGTTAGAGCA
    76441 AGAAGTTAGG GAAGCGGTTA AATCGGGAGA ACTTAAAAAG ATTAAAGACC TCACGGAATG
    76501 GGTTAACAAT CAATTCAGAA CAATGTCTGA AATGACTGGA ACCGGGGCAG TTGCAGGTTA
    76561 CCAAACACCA TTCGCGTTTT CCAAGAAGAA AAGTGGTAGT CAAAGAGCAA TTGACGCAAC
    76621 AACGAAGTTG GGCTACAAAG TAGTAGGACC ATCACCAAGA GTGTAATGAT TTATGGAACA
    76681 ACTATCAGGA ATATATTCGA TAACGAACAC TACTAATGGT AAAATTTATT ATGGAAGTGC
    76741 TAAAAAATTC CAAAGAAGAT GGTTTGTACA TAAAAATGAT TTGATTCACG GCAAACATGC
    76801 TAATCAGCAT TTACAAAAAG CGTGGAATAA ATATGGATCT TCTTCTTTTA GATTTGATAT
    76861 AGTTGAAGAA GTTCCTGAAT TCGAATTGAA ACAAGTGGAA CAGCAATATT TAGATTGGAT
    76921 AAAAGTGATG CCTAAAACAC TGTTTTACAA TATTTCCATG AGTGCTGATT GTCCAAATAG
    76981 AGGCATGCAT CTTTCTGAGG ATACAAAGAA GAAAATATCT TGTGCTAGAA AGGGAAAATT
    77041 TGTTGGTGAA AACTGTGGTA TGTTTGGTCG AGTTGGTTCT AAACATCATT TTTATGGAAA
    77101 GCACCATTCC GCTGAAATAC GAAAGAGGAT CTCCGAATCT CATATGGATA AAAAGATTTA
    77161 TTCATTTAAA AATGTGATGA CGAAAGAAAT ATTTACTGGT GTGAGACGCG ATTTTTACAA
    77221 AAGATACAAT TTGCATGCTG GAAATGTGTG CGATGTTGTG AATGGAAAGT TGCATGCTTA
    77281 CAAGGATTGG ATTTTAGTAT GAAAAGAATA TTGTTAAAAG AACTATTAAA CTTTACTGAA
    77341 CAGGCTCCCC AGCCGCCGCC TGCACCCGGC CAGCCTGCTC AGCCACCAGT CCCAGCACCA
    77401 ACAGCGCCGA CAGCGGGAGA ATCACCAACA CCTGAAGCAC CAGCGCCCAC CGGCGAAGAA
    77461 CCTCCTGCTC CCGAAGATCC AGGTGAATAT GATTTCACAA GAGATTTCAA GAATTTTGAA
    77521 TCTACCATAG AAAAATCCAA GCAACAGGCG AAAAAGAAGT TCTTGGATAA GATGAATCAA
    77581 ATGGTAAAAG ATAAAAAAGT AACCGTCAAT GCCTCCCGTG GCTATGGTCA ACCGCAGAAG
    77641 GATTACACGA TTGACAAAGT TACTAAAGCG TCAGTGGATT GGTATTACAA CAAAAATGTT
    77701 GTGGTTTTGA CCGATGAAAA TGGCAAGGAA TACTTCTTGA CTCCAGGCGT AAATGTCAAG
    77761 ATTGAAGCAG CAGCCGCAGC AGAACCTGAG GCTCCTGAAG GACAACAGGG GACAGAGGCA
    77821 CCAACGGCTC CACCCAAACA AGCAGCCGGT GGTCCTCCAA CCACAGGAAC AGCAACCCAA
    77881 ACCGGTCCTC AAGCTACGGG AGCACAAACG ACTTCCCCAG GGGAACCAAG TGCTCAATTA
    77941 GCTAAACCCG GAACCACGGG AACAACTCCA CCTCCAGCAG GGGAAAAACC AGAAGAGGAA
    78001 CCAGCCCCCG AAGAGAATCC TCAACAAGCT GCGTTGAAGA AAAAGAAGAA AATGGTTCCT
    78061 GCTCCAGCGA TGGACGAAGA AGTTGTAGAA GAAGAAGTTA AGAAATTAAG TGCGGATGAC
    78121 GTTCTTGATG TAGGAAATCT TTTTTATATG TTTATCCCTG ACAATATAAA GAATACAAAA
    78181 ATTGACTTTA GAAAATATTT CAAGTATGGA AATTCTGATT CTGATGGGGA GACTTGGAGA
    78241 AGTGAATATA CCTTCGAAGT CCCGGCAGAA ATATTCGGTG GACAATTAGA TGAAAGAGAT
    78301 TTTAAATTGG AGGCCGTAGA TTTCTTTAGA CATTATTCTG GTCCCGGAGA ATCATTTAGT
    78361 CGTGGTGGCG TAGATGTTTC GAAGCACGGG CGTTACTATG TATTCAAATT TTATGAATCA
    78421 GGTGGATTAG ATATATGAAA CAACTATTAG TAGATTGTAT AACCTTCGAT TTCGTTAAAG
    78481 ATAATCTCTT TAATGAGAGT GTCAGCGACA CAAGCCGTAG GCTTATTGTT AAGGGTATTC
    78541 TTCAGCGCGC TGGTGTTAAA AACCAGAACG GTAGAGTATA TCCAAAGGAA GTTCTTGTTC
    78601 GTGAAGCGAA GAAGTATGAA GAAAACTTCA TTAAAGAGCG TCGTGCCCTT GGTGAGTTAG
    78661 ACCACCCTGA GCAAGCAGTT GTCAACTTAC AGAATGTGTC TCACAACATT GTTGAAGTCC
    78721 ATTGGGAAGG TGATAACCTA ATCGGCACGG TTGAAGTTCT TCCTACGCCT AATGGAAACA
    78781 TTCTAAAGGA ACTCTTCAAA GCGAACATTC GTCTTGGTAT TTCCAGCCGT GGTATGGGAA
    78841 CCGTCAAGAA AGATATGACC GAAGGAACCG ATATTGTAGC TGATGACTTT GACCTTATTG
    78901 CTTTTGATTT CGTGTCAAAT CCATCAACCA GGGGTGCGTT TATGTTCCCC GCTGGAACAA
    78961 TCAATGAAGG TGCTAAGGCT CCTGAAATGG TAAAGAATCC CGTTACTAAT AAATGGGAGC
    79021 AGGTTGAAAA CATTGTTAGA GACATTCTAA GTGAAATGGG GTCATAAATG AAAAAGTCGG
    79081 AACTTAAACA ACTTATTAAA GAAATAGTTC AGGAAGTGTC GATACCTCAA CCATCCGAAG
    79141 AAGTTAAGAT GTTTGCGAAG GATATCTCTA ATAAAATGAG TGATAGAATG AGAAAGAAAG
    79201 GTCAGACGGG TTACAATGAT ATAGAAGCAG TTCGACAGAT GATTGAGTCT AAGATGACTA
    79261 AAGAAGGATG GGTAAAACAA TCTTCATCAA CTGCTACTAC CGAGCCATAT AAAAAGCATC
    79321 CACTTCTTAA ACATTTACAA AAGAAACAAA AGACAATGCC GAAAGATCGC GGTTCAATGT
    79381 CTCATGGCCC ATATGGAGAA TATGGTCCAA TGAGTAATTA CTAATCTATA ATAACTTTAC
    79441 TTTCCCTCAA ATCTTTCGTA TAGTATAACC TGTATGAAAG ATTTTTTGTT GTCTTACGAT
    79501 ACCGTTTGCT TGCGACCTAA ACACTCCAAA CTTAAGAGTC GTGCCGAAGC GAATACTTCT
    79561 TTGGTATTTT TGGGGCATTC TTTCAAACTA CCTGTAATTC CAGCTAACAT GAAAGATGTT
    79621 ATAAGTCTTA GTAATGCTGG ATGGCTATCT CTTAATGGAT ACTTCTACAT TTATCATCGT
    79681 TTTGGAAGTG ACCACGATGT TGTGGATGAT AATCCTGATA CGGTTTACTT TGTAAAAAAG
    79741 GCTAATATAG AGAGATGGCC GGTGATTAGC ATATCTACTG GAATCAACGA GGATTCCAAA
    79801 AAAGAGTTAA TGACTATAAA GGCGTTAAAA CGGAGAGTGG ATTTCATTAC CGTTGATGTG
    79861 GCTCATGCTG ACCACGAAAA TATTCGGCCA ACAATGGAAT ATATTAAAGA AAATTTTCCC
    79921 GACACCAAAC TTATTGTTGG AAATGTGGCG ACCAAAGAAG GTGTTGAGTA TCTTTGTCGT
    79981 TGTGGCGCTG ATGCTGTTAA GGTAGGTATT GGCGGCGGGT CCATTTGTAC GACCCGTTAT
    80041 ATGACGGGAT TTCACCTTCC TACTTTACAA TCGGTCTATG AAGCCAATGA AGTTATGGCT
    80101 AACAATGGAT GGAATATTCC AATTATTGCG GATGGTGGTG CCAAACATTT TGGTGATGTT
    80161 GCCAAGGCTC TTACTTTCGG GGCAACCATG TTAATGAGTG GAGGCTGGTT TGCTTCTTGT
    80221 ATCGATTCCC CCGCCAAGAT TAAAGATGGG AAAAAAATTT ACCGTGGGTC AACTTCGTAT
    80281 GAATTGAAGG GGCATCATAG ACATGTTGAA GGAATTACGA TTCCTTTAGA TGAAGGATTG
    80341 ACTTACAAAG AGCGCATAGA TGAAATTCAC GACGCTATAA CATCACAGAT TTCTTACGCC
    80401 GGCGGAACGG ATTTATCGGC GTTTGACCAT GTAACTTGGG ATAGAATACT ACCGTTCCAT
    80461 TAAAATAAAC ACACATATGA AAATTAACAT AGACGAAGTA GAAAGCGTTC TTCTCAAGAA
    80521 AAAGATTGAA CAAACCAAAG TTGCCGAAAT CGTTAAGGAA CTTAACGAAA TCGTCGAGGA
    80581 ATTGAAGAAT GACCCCAAAG AAAAACAAAA GTGGGAATAT GTTATTGTTT TAAATGACCC
    80641 AGATGGTCTT TTGAAGGGAA AAGAAATTGC TGGTTGGTGC GTTCAACAGC ATGAAAATTC
    80701 CGACGCTGGT TTGGTTCTTT CCAAACTTTC TGGAGCAGCT AAAAACCAAA ACGAATCAGC
    80761 TAAGAGAAAG AAGAATCTTA TTACTGATAT GACTGAATTG TTTGAGAATT TAAAGCCTAA
    80821 GAATCTTGTA AAGAGTAAGG GTATTCGTAT CAAGACAAAG GAATTGACTC GGGTTATCAT
    80881 CACGGACGGA AAGTTAGTAT GATTACCGCA GATGAAGCTA GTAAATTATC TGAAGAGAAA
    80941 AACTTATCTA TCACTAATCA GCAAAGGATT GATGAAGAGA TAAAAGGAAT TAATCATTGG
    81001 ATTGATATTG CCGCAAAAAA TGGGTATGAC CAGTCCAGTT GGTTTGTTCC AGAGAATATC
    81061 ACGGATACTC AGGTTGAAGA AATTGTTAAG TCATTTAAAT CAAGAGGATT TGAGGCTATT
    81121 GACAATAGTG GTATAATAAG AACATGGAAG TTTCTATGGT AACACCGCAA TGTCATTGGT
    81181 TTTTGTGTAA AGAACCCTCA ACTTATGGTG GGTTTTGCTC AGAACACGGT GGTATAACGG
    81241 TGATTGGGGC GGTGGTTAAT CATAATGAAA AAGAGCGAAA GACTCAAAAA AGAAGCAGAA
    81301 CGAACGATGG AAAAAATAAG GGGTATCACA AGACATATTC GTAATGTCGA AGATAACTGC
    81361 CTCTTATTGG GTGAGAAGTT GATAATCTCA GGTGAAATAG ACTTGGGACA CCGACTCATT
    81421 TCCAACGGAT TCGTTCACGA TGCTTCTAAA TTTAGTGGTA TTGAATGGGA CAATATGGCC
    81481 CCCGGTCAAT CATGCCAAGA GGAAGGTGCT AAACTCAAAC TTAAAATGGC AATTCACCAT
    81541 CACAATTCTA CAAATTTTCA TCATCCAGAA GCATGGTCTG GAGGAATTAA AGAAATGCCT
    81601 GATGTATATG TGTGTGAAAT GTTATGTGAT TGGAAAAGTC GGTCGGAAGA ATTTGGAACC
    81661 GATTTGAGAG AGTGGATAAA TGATTCCGCA ACAAAAAAAT GGAATTTTAC AAAAGAAGAT
    81721 GAAATTTACA AAAAATTGAT GAAATATACA GATATGCTTT GTGATAAACC ATTTGAGGAT
    81781 TTGTCAAAGA TAAATTGATT TTTATTTGGA TGAGATGATA TGTATATAAA AGCAATCATT
    81841 TCAGTAATAT GAATAGAATA AAACCAATAA GAGATATAAC GGGTCAGCGA TTTGGAAATT
    81901 TAGAAGTTTT AAGAATGGAA CAAGAGCCAG GTCGAAAAGA CGGTCAGTGG TTTGCTATAT
    81961 GTAAATGCCA TGTATGTGGC AGGGAAGATT ATAAAGCAAG ACCATATTGG GTAAAAGGAA
    82021 AATATGGTTC TCATACAAAA AGTTGTGGGT GCGATAAAAC ATATTTCAAA CAGCAGACGG
    82081 GGAGGAATTC TTCAAAATTC AAAGGGTATA AAGAAATGAA TTCTTATTAT TTGAGCAACG
    82141 CTAAACGGAG GGCAAAAAAA AGTGAAATGG ATTTCAATTT AAATTCAAAG TTTCTGTGGG
    82201 ATCTATTTTT AAAACAAAAA AGAAAATGCG CTTTGAGTGG TGAAGATATT AAATTTTCTC
    82261 CCACCAACCA TAGGCGTTCT GAGGGAACGG CTTCTTTGGA TAGAATAGAT AGTAATGGAG
    82321 GATATACAAA AAATAATGTT CAGTGGGTTC ACAAACATAT TAACAATTTA AAAATGGAAT
    82381 TTACACAAAA AGAATTTTTT GAGTGGTGTA AAAAAGTAGT AGAATACAAT AAATTATGAA
    82441 AATTGAACCC GCGTGGTGGG CCAATATCTA TGTTGGGACT TATGATAAAG ATGAGGGTCT
    82501 GAATATCAAT ATCGATGAAT TAAAATGGGT CTGTCAGGAT TATTGTGATG AAATAGGTTA
    82561 TTGTGTTTCA TTTACACCAA CTAATTTTAT CTATTCTCAT GGTGATGAGC CCGGTGTTAT
    82621 TGTCGGTTGT ATTCAGTATC CAAGATTTCC TAAAACAAAT GAAGAAAATC GTAGACGGGC
    82681 ACTTGTTTTA TCAGAAAAGT TAATGAAAAA AGCCAATCAG TGCCGAGTCA CAATTATGAT
    82741 GCCTGATGAT GTGATTATGT TAACAAAAGA GGGATACGAA AATACATAAT GATGAAATAT
    82801 TTGAGGCACA GTGCTGGTTG GTGGTATTAT TTAACTCCCA ACAACCATTT GTATCTCTTA
    82861 TCCAATAAAG AGAGATTTAG TCGAAGACGG AGATTAAAAG CACTGAAACT TTCTCGGGCT
    82921 CACATTAAGA GACTTGGATT AAAAGTACCA TGAAAATCGA ATATCAAAAC GATACACTTA
    82981 CCTTGTTTAT TCCTCGCCCA CGAAAACTTC GGGCAAGGTG GTCCTCCGAA ATGAATCAGG
    83041 ATTTAGAATA TTTTAATGCT CTCCAAAAAG AAGAAAAAAT TATCTCTGTA TTAACCGAAC
    83101 AAATCGATAA ATACATGGAA ATGGGTATTG ACTATTTCGG TTGAATAGTT TATAATATTA
    83161 TACAATGAAT AGTAATGATT GGCTAATGCC GAATGTAGTG TATCTTACGA AGCACGGTAG
    83221 TCAGGCTTAT GGTCTAAACA ACGAAATGTC TGACACGGAC ATGAAGGGTA TTTGCGTCCC
    83281 TCCCCGTGAA GTTGAAGATA ACCTATTTCA TCGGTTTGAA CAAGCAGAGA ACAATGCCGA
    83341 AATCGAATCT CAATTTGGTT GGCTTAAAAA CCCCAAAAAC CCGAAATTCG AATCGACGGT
    83401 GTATTCACTC CGTAAGTTCA TGATTCTTGC CGCAAATGTT AATCCAAACA TTGTAGAACT
    83461 TCTTTGGGTG GACGAAGCCG ACCGATTTGT GGTTGAACCC GTAGCAGTCA AACTTCTACA
    83521 GAATAGAGAT ATGTTTCTCT CTTCTAAGGC AAAGTTTACT TTCTCTGGTT ACGCATTTGC
    83581 TCAAGCAGCA AAGATTGAAC GCCACCGTAA GTGGATTGTT CAAGGTGAAC TTTCAGAACC
    83641 AAAGCGTGAA AATTTTGGTC TTCCTATAGT TCGTGCTCGT CAACTTGAAG AAGTATTTGC
    83701 CTTCATCAAG TCCGAGGTTG AGCGTTGGAA TCTTTCTAAG TTTGGTCTTG AAGATATGGA
    83761 CCTCAATGAT CTTAAGGAAA CGATTTGGGA ACTTCTTTCC AATATGTCCC AAGTGAATGT
    83821 TAATTGGGAT AACTGGCCCC AAGCATATGA GGCGGGTGTT ATCAAGAAAC TTGAGGCTCA
    83881 ATTCGACCTA AAGGATGAAG TGGTTGAATT ACTCAACCGT GAAGCCCTTT ACAAGAAGGC
    83941 TATTAATAAT TATAAGTCGT GGCTCAAGTG GAAGGAAGAG CGTAATCCCG CTCGTCGTGA
    84001 ACTTGAAGTA AAGTCAGGTT ATGATACGAA ACACGCATCT CACCTTGTTC GTCTTATGAG
    84061 AATGGGTTAT GAAATCCTTA CGGAAGGTAA GGTAGTTGTG AAGCGTCCTG ACCGAGAGGA
    84121 AATCCTTGGC ATCAAGAACG GTGCCTGGAG TTACGAACGA GTCATGGAAT TCGCATCAGA
    84181 CACGCAAAAG AAACTTGATG AAGCATATCT TAAGACGAAA CTACCGAAGT CGGTTAATTT
    84241 CGAAAAGGTG AACGCACTTT ATCACGAACT TTATAACGAA TATCACAACT GTTCGTAAGA
    84301 ACGGTTTTGT TTTGTTTGAC GAATATGTAT ATGTGTGAGT GTTTCGTCAA CCAAAATCAA
    84361 AGAAATAGAT TTTTTCATTC GGTTGAATAC GTGGTTAATT AATCACGGTT CTAAACTCAA
    84421 TGATAAAATT GATATCGATG CCCATAAAAA ACGTATCGAT GAACTATTGG ATAAAAGAAT
    84481 GGAAATGACA AAATATGAAA GTATATCTTT GTGGAGGAAT TAACGGTCTT ACTGATTCCG
    84541 AATGTAAAGA TTGGCGAGAG TATTCAAAAA CAAAACTATC TAACACTTTA GACCCAATGA
    84601 GGCGTGATTA TCGTGGGCGA GAAGATGATT GTCGGAATGA AATTGTAGAG TTGGATAAAA
    84661 TTGATATTGA CCTTTCTGAC GCTCTTCTTG TGTGGTATCC AAAACCCTCT ACCGGAACAG
    84721 ATATGGAAAT TTTTTATGCA TGGGAAGGCG GAAAACAAAT TTATGTTGTT GTTCCCAGAG
    84781 AAAGCAAAAT TTCTCCATGG TTAAAATACC ACTCCGATTA TATCACTGAG TCATTGGATG
    84841 GTGCTATTGC TCAAATTCAA TTTGTTGATA AGACTACTAA AGAGAAAAAT GCTTTGTCCG
    84901 AAGTTCTTGG TCAATTTTCA AGAGAGATGC TATATAAGAT GTTCGAAAAA CAAAAACGGG
    84961 GAGTTGGAGG GTGGGCAGAC CCGTCTTGTT TGGTTGGTCT TAAAGAATCA CTTAAAGAGC
    85021 ATATTGAAAA GGGTGATATG ATTGACGTTG CCAATATCGC AATGTTTATT TGGAACCTTG
    85081 AGGGAAATAA ATACTTGAAA AATTTACCAA AGGTTGTATG AAAAGGATTT TTGTTTATTT
    85141 GTTATATTTA GCAATGTTTG TAGTATTTTC CATTATCATC ATTCAAATGA TTTTTAGTGG
    85201 TAATTTTCTT TTAGTTATAG GAGGAATTAG TTCTTCTGTT ATCTTGTTGG TTATATATGG
    85261 ATCTCTTATT CTTCGGGAAA TAATGTATTG GGCGTCTCGA AAGCCAGAGT CAGATGGTTG
    85321 GGAAGATGAT TTAACCAATC AACAATAAGA AAATCCTATC GTTTTTATAT TGGTAGAAAA
    85381 AGGGCGGCTA CCCAATGTAG CCGCCCTTCC CATTCCGAAA CAAATCCTAT CCTGAAACTA
    85441 AATGATTATT AAGATACAGG ACCGCCCTCT TCTTGATCCA TTCTGTGATC ATCCTCTGGA
    85501 TGTTCACAAC CACATTCAGC ACATTCTTCG GTAGGAGCAC CTGCCGCCTT GGCGATTTCG
    85561 TCAAGAGACT TCACTTCGAA GTATCTTTCC AATAGTTTTC CATTGTCTTC ATAAAGAGCA
    85621 TTGAGTTGCA TCAGTTTTCC ATAGCACTCT TGAGCGAGTT TCTTAAAATC TTTAGTGATG
    85681 CCCTTCATCT GTTTGAAGTC TCTTCTGATG ACTTCTTGTT GGAAATAATC AGAGGCTTCA
    85741 GTCATTGCGT AGGTTTCAGC CATATTAGCG ATTTCTTCAA GATTTTGAGA AAGTTCTTTG
    85801 ATGGCTACTT CACAACGGAG AACATCACCA TATTTATTGA AATTGGCAAT CCTCTCTCTG
    85861 AGTTGAGTTT TTTGTTCTGG TGACAGCTTT TGAACTTCAC CCTCGAAATT CTCTATAAGT
    85921 TTTCCTCTTG ATGGAATCTT ACCGAGATTT TCGACAATGC GTTTCAGGCT GAATTCGTGG
    85981 ACGGTTAGGT TTTCTTTCAT ATGTTTATAA ATATATTCTA AAATTACATT TTCTCCCATT
    86041 TCTTAACGGA ATCTTTCACG TCAGAATTTT TTTCATCTTC TCTTACTGTG TTGGGCTTGT
    86101 TCCTGGGCTC AGTTTTTTCA AGTTCTTTTC TTTTCTTCTC ATCTTCAGAC TCTTTATAAG
    86161 GAGCGTTTTC CCACTCTTGT TCATACTTGG TGAAAAACTC AGTCAACTCA TTAAAATCTT
    86221 TAAAGGTATG AATTTGCTCT TTTAATTTAT CTTCCAACAC AAACCCAACT CCCTTTTTGT
    86281 GGGAAATTAG AATTGGAGGT TTAGCTAGAG AGTAATGATA TGTTCCATCA GCTTTGAAAT
    86341 CCATATCCTC AAGAAAAGTC GCATGTAATA GATTCCAATT ATCTACAGGG GTCAAACCCT
    86401 TTTTGGATTC TTCTTTGACG GTATGTAGGA TTTCTTTAAG GCTTATCATA TGTTATAGGT
    86461 CTAATTTCTT TAGGAATTCA ACAAGAATGG CTCCACCTTC AATCTCATCT TTAAATAGTG
    86521 GAGACTTGGA AACAACGATA TCATCTTTTT CTTCTTCCAT TGGAGGAGCT TCGACCCCGG
    86581 CGGCCTCAGG AGCACCTGGT TCCGTTGATT GTTCTGGTCC TGCTGGTGGT GTCTCATCGG
    86641 CTTGTTGGTC TGCTGGGTTG GCGGATTCAT GCTTGGTAAA CGCATTAAAA GAAAACTGAT
    86701 TACCGTCCTT CATTTTTTTG ACAACGGTAG TCGTGCTATT TTTGAATTCA TCGGTATTCT
    86761 CATACCAAAT TTCAGTTCGT TCGATGCGGG ATGGTTTTAC TTCTTTGAAA GTGCTAATAG
    86821 CTTCCATTTC TTTTGGTGAA AGTGGCTGAC CGATATATCT CTTAATGTAT TGATCGAAAT
    86881 CTTCTTTAAC ATGAAACTCT TTAGAGATAG GATTGACTTT GGATTCTTCT GCTTCTTCCA
    86941 AATACATTGG CTCTACAATG TCTTTAAGAA TCCCCAATAA TGTTTTCTTG TGTCGAAGTT
    87001 CGGCTATTGA ACCGGCAAAA TCGTCAATAT CTTTGTCGGT CATCGAAGCA GCGACTTTTT
    87061 GAAGTCGCTT GTCCCCATAA GAGGGATCGT GTTTTGCACG TTTTACTGCC TGGAAAAATC
    87121 GTTGTTGTTT TGGTGTTGAG CTTGGCATAT TTGTCCTATC AATAAATATC TTTCATTTTT
    87181 TTATAACTTT CGATTTTCTG GTTACTATAT ATTATACGAA AATGCAGCAA CTTCTATTTG
    87241 CCGCTAAAAT CCCACAGTAA ATTTCATTGG AGTTCTATAA TAACTTCACA ACACGTAGAA
    87301 ACTATAAAAC TATGATTAAT AGCGAATTGT TAAAAGAAGC GATTGCCGAC GCAAAGGCAG
    87361 TGAGAGCTAC TGCTCTCGCC AATGCAAAAG CAGCGCTCGA AGAAAACTTT CGCCCTCGCT
    87421 TTGAAGCCAT GTTTGCTGAT AAGTTGAAAG AGGAAGCGGA AGAGGAAGAA GAAGGAGCTA
    87481 TGGATGAAGT ATCCGCTCCT AATCAAGTCC ACGGCGCCGG CGGCGAAGCT AAAGGCCCAA
    87541 AGACTAAGGA CGTAACCAAA GGCCAACCTA AAAAGGGTTC TGCTGCTAAG AAAGACTTTA
    87601 AAACTATCGC AGTCGGTGGT TCAGAAGGCG CAGCAGGTTC CAAGGCCCCA GCAGCCAAAC
    87661 AAAGCATTGT TTCGGAAACC TCAGAAGAGG AAGAAGGCAA AGCTATGGAT GAGCAGTATG
    87721 AGGAAGAAGA AGGAATGAAG GACGAAGCTG GTCTTACTTC AGAAGATTTG GATGAAATCA
    87781 TCAAGGAGTT GTCAGCCGAA GTAGCGGATG ACGAAGAAGG AGAAATCCCA GCGCCAGCTC
    87841 CAGTAGCTCC TCCTGTTGAA GGTGAACCAG AAGGTGAAGC TCCTCCAATG GAAGCTCCTC
    87901 CTGTTGAAGG TGAACCGGAA GGTGAAGCTC CTCCAATGGA TGTTCCAGCT CCTGAAGTTG
    87961 ATGTAAATGC CGAACCCGGC AGTGATGTCA ATGTTGAAGC CGAACCTCCC GCACCTGCTC
    88021 CAGCACCAGA AGGTGACGAG CAAGAAGAAA TTAACCTTGA CGAACTCTTA GCTGCTTTAA
    88081 ATGAAGAAGC TGAGGAAGAT GAATCAATGG ATGAAGGAAA AGTCCCACCA CAATTGGCCA
    88141 AGTATGTTAA AGGCAAGAAG GGTGAAAAGG AAGAGGACGA AGAAAAGGAA GAAATGGACG
    88201 AAGCCGTTGA AGATGGAGTT CCATCAAATG TTGGCGGTCA AGACGCTAAT GTTTCTACTC
    88261 TCGGTATGGG TAAGAAGGGT CCAGACGCTT CCAAGAAACA ACTTCCTGGA AAGAATCACA
    88321 ATATCATGGG TAAAGGTAAC ATTGGCGGCG GCGCAGTTGC TGGAAAACCA GCAATGGAAG
    88381 AAAATACCCA ACTCAAGGAA GAAATCAATG AATGTGTTAA GACCATTGAA TTCCTCCGTG
    88441 GACAGATTAA TGAGGTTAAC CTGTTGAATG CTAAACTGCT TTACACGAAC AAGCTGTTTA
    88501 AAGAATTCGC ACAGGTACTT GACGACTCAT ATCGTATGAA AATCGTTGAG TCATTTGACC
    88561 TAACAAAGAG CGTTCGTGAA GTAAAACTGG CATATGCCTT ATTGGCAGAA TCCCTGAATT
    88621 TCGGCACACA AGTATCCGCC GCTAAGAAAG TAACCGCTAA GGTTGCTCCT CGCGCCGTGA
    88681 AACAGATTAC CGAAGGACTC GCATCGGCAC CAGTAGCCTC GACCAAACCT TCCGCGACTT
    88741 TAATCACGGA AAGCGTAAAC GAGATGGCGA ATAGATTCAA GAAACTCGCT GGAATCAAAG
    88801 CGCCAGTAGT AGCAAAAAAG TAAATGCGAG ATTAACAATA AAACAGAGAA AATAACAATA
    88861 TATGGAAAAT ATTAAATCCT TATTGAGTAG CGCTCTGAAT CCTCAAGCTA GATTGATGCA
    88921 GGAAACCCGT GGTCTTGTGA CCAAGTGGGA TAAAACCGGC CTCCTTGAAG GACTCAAGAA
    88981 CGATACTGAA AAATCCAATA TGGCCGTATT GCTTGAAAAC CAGGCAAAGC AGCTTATTGA
    89041 AGAAGCTACC TCTACCGGTA CTTCTGCAAA CTCAGAACAG TGGGCAGGCG TGGCTCTCCC
    89101 ATTAGTTCGT CGTGTATTCG CTGAATTCGC TGCGAAGGAA TTCGTATCAG TTCAGCCAAT
    89161 GAACCTGCCA TCAGGTCTTG TGTTCTACTT GGACTTCAAG TATGGCACTG ACAGCGCTCG
    89221 TCAGATTCGT GATGGACGCC TTGCTGGTTC ATTGTCACAG TCATTGTTCG GTGGAACGGG
    89281 TAAGAAACTC GGTTCTACTG ATGATAGAGT CGGTGGTCTT TATGGCGCTG GCAAATTCGC
    89341 TTACACCATT AATGATAAAT TCATTACTGG GGTTGGAATC TCCGTCGCTG CGGCAACCTT
    89401 TGAAGATATT AACTGGTTGA ACAACTATTA CACCCAAACT GCAAAGTCTG GTTCAAGTGA
    89461 TACCATTGTC AACAGTATCT CCGCCTCATA CGCGGCTGGT CAATTGTTCA CCCTTCAAAC
    89521 CACGAATCTT GTAACGTTGA CATCAGCGGA TGGAAACGTG TTTGATTTGA ACGCCATTCG
    89581 TTCATTCGTG CCAAGTCCAG ATGCGGACTG GTCATCTTCA ACAACGCCTT TCGTGTGCTA
    89641 TTTCCCATCA TTTACGAAGG AAGTAACAAC CGGTACGCTA TCAAGCGAAG TTCAGTTCGT
    89701 AGTCTCCGCT TCTAACACTC CATCGTCATC GTATCACTTG AGAGTAGATT ATTCTGTTCA
    89761 GCCAAATGAT CATGACCGTG GTGACTTCGA AGATAATCCA ACCCTTACGG ATTCTGGATT
    89821 CGTCAATACT CCAGGTCGTT CAACGTCAGA TACCGGTCTT AACAAAGACA TTGGTATTCC
    89881 TGAAGTGAAC CTTGAGTTGA AGAGTGAACC AATCGTCGCT AAGACTCGTA AGTTGAAAGC
    89941 CGTCTGGACT CCAGAATTGG CTCAAGACTT GAATGCTTAT CACAGCATCG ACGCAGAAGC
    90001 GGAATTGACC GCACTGTTGT CCGAATATGT ATCAATGGAA ATCGACCTTG AAATCCTTGA
    90061 TATGTTGATC GTCAACGTTC CAGCCCTTAC GACTGAGCGT TGGAGTGCTA AGATTAATCG
    90121 TGAAATCGTT CCAAGCGGTA CTTCATGGGC TGCTGTCGAT ACGACTGTCG CGGGCACTGG
    90181 TGGTTATTAC ACCAAGGCTA CATGGTACCA GACTCTTGGC AACAAGATTC AGAAGGTATC
    90241 CAACAGAATT CACCAGTTGA CCCTCCGTGG TGGTGCTAAC TTCATGGTCG TCTCCCCAGA
    90301 CGTAGCCACG ATTTTGGAAT CCATCCCAGG ATACGTTGTC AACACTGACG GTGATCAAGC
    90361 TAAGTTCGCC ATGGGCGTAA GCAGAGTCGG TTCGTTCGCG AACAGATTCC AAGTTTACAA
    90421 GAACCCTTAC ATGACCGATA ACGTCATCCT CATGGGTTTC CGTGGAAATA ACTTCCTTGA
    90481 AACTGGCGCA GTCTATGCTC CATACATTCC ACTCGTTCAG ACACCTTTGG TGTATGACCC
    90541 TGTGAATTTC ACGCCAAGAC GCGGTGTTAT GACCCGTTAC GCGAAGAAGA TAGTCCGTCC
    90601 CGAGTTTTAT GGCAAGGTGC TTGTCGCGGA TTTGGACACT GTATAATCAG TTTAGGCAAA
    90661 ACTAAACACA ACACAAAACC CCAACGAAAG TTGGGGTTTT TTATTGCCCC AATATCCGTC
    90721 TTGTTTTTGC CCTTAAAGTG ATTCTTGGAA TGCCTAACAT AATAGAGAGT TGACGCTGAC
    90781 TGTATTTTCT TGATTTTATT AATTTAACAA AATCTTTCCA ATGATTTCTA AAATATATTT
    90841 TGGTGTGGTT ATAATGAGCA CGAAAATTTT TCCTGTGTTT TCTTCCTTTG AAGGACATTA
    90901 GAGGTATAGG CGTGATTGTA CAATTTATTT TTCTTCTCAT CAACATTTTT CTTCTTTTTT
    90961 CAAACTGTTT CTTTCCTTTT CTATTTCCAT ATCTTTCAAT ATACCACTCT AAAGTATAAC
    91021 GACCAATAGA TTTATTTTTC ATGTCTTTGA TGGTCTGTGA AGAATGTTTC TTTCCATACA
    91081 TTCCATTTCC TTTTCCGCGA TTTATCACTT TCATTTTTCT AATGAAATCA TCTCTGTTTG
    91141 GATTGTGAGT TATATTATCG CCTCCCTGAG CAGTGGGGCA GATGTTATAT CCTACTTCTC
    91201 GGATGTAAGG TTTCAGTGTT GACAGGTAGT GATTTTCTCT TTCAAAAAGC AATTGAGGTT
    91261 TTGGTTTAAC TACTTCTACA ACCGTAAATA CAAACGCATC TTCACCGTGA AAATTCCACG
    91321 CGTGTTGGAG TTTGGGGTTG ATATGTTGAC CGCTTCTTAA ATCTCTTTTG TGGCATACCC
    91381 ATCGATCATC AGTATCACTG GAACTTCCAA TGTAAAACTT TCCATCGACT TTATTTGTAA
    91441 TTTTATAGAC GCCACTTTTT ACCATAAGAC ATTATACTAT AAAGAATCGG CGGATTCAAG
    91501 AGTTTTTTGC TTATAGAAAG ACAGTTTGGT TTGATATTTA TAGGTATATG AAAAGGTCTG
    91561 ATCTCAAATT TCTTATTAAA GAAATAGTCA AAGAAAATAC CCAAATACAA CATGGGCAAT
    91621 TAAAGATGGA AATGAAACAG TTAGAAAAAA CTGGAAGGAG AATGTTGGAT GATTTCCGAA
    91681 AAACTGCCCA GAGAGAAATT GGTGTATGAT TCTAAACGAA TCCAATGTAG AAATAGAAAA
    91741 GTTAGTGAAA TATTTGGATT CTTTAATGGG TGAATTTGGA AAGAAATATC CCAATAGTGA
    91801 GTCATTAATA AAACTTATAG ATTTCAATGA AAATGTTATA GCTCCGTGGG TAGAAAGATA
    91861 TCTTTTTCTT AAAGAAGAAT TGGATCAAGC CGATGACGAA GAAATGAAGA ATCAAATTCT
    91921 TGATTGGGTA AATGAAATAA ATAAATACAT TAAAGGAAGC AAATAATATG GCTTGGAAAG
    91981 GTGATCCAAA AAATCCAGTT CCTAATTTCC TTCAACAATC TGCCCAAGTA AGCAGTGAGA
    92041 AATTGGATTC AGTAAACCGT GCGGAACAGA CCCGTCGGGA CACGGATGCC CAAAAAGATT
    92101 TTACGGTTAG TTTGTTGGAT ATAGATGACG CAATAAAGAA GCACCTTATA GATCTCCAAT
    92161 TAACCGTTAT TGATAATGGA GAAAGAATCA AGGTTCCAAT TGAATATGCT GATCCTGAAA
    92221 AATGGAAATC CATTCAAAAA GATGGAACGT GGCGTGATTA TCAGGGAAAA ATTCAACTTC
    92281 CTGTCGTTGT TCTTAAGAGA GTTAATTCGG AAAAAGACCC TTCGTTGATT ACTTTCAATC
    92341 GTTATTTGAA TTACCCTGTG ATGAAATTAT ATTCTCAGAA GAACCGTTAT ACAAAGTTTA
    92401 GCATCCTCAT GGGTCAGAAC GCTCCAACTA ATGAAGTATA TGACGTTCAG ATGCCCGATC
    92461 ATATGATTTT CACATATCAC TTTATTATTT GGACGGAATA TGTTTCTCAG ATGAATGAAC
    92521 TTGTTCAAAG ATTGAATTTT GAAACGGAAG ATTATTGGGG TGAACTTAAG GGTCTTAGAT
    92581 TTAGAACTAA GATTGATTCT TTTTCTCACG CAATTGAACT TCAAGTTGAC CAAGATAGAA
    92641 TGGTTAAAAC TGAATTTGAT TTGATGGTTT ATGGCTATTT ACTGCCTGAT GTGATTCATC
    92701 GCTTACAAGG TAATTTTGCC ACAACACAAA AGAGATTCAC TCCTAAAAAG ATTGTTATGG
    92761 GAGCAACCGT TGTTTCTACT GATTTCAATA TGGCTGATTT GGATCCTGAT AAAGAAAAAC
    92821 GTAGAAATCT AAATTATCCA AATCTCAGGT CCGATACCGT TATTCCTCCT GCTCCTGTCT
    92881 CGTTCACGGG ATTGGAACCC GAAATTCACG TTGGCACAAT TGCTTTAAGT ATTTGGACGT
    92941 TCCCAGCACC GCAAAACTCC TCAGACCCAG GTGTAAATGG CCAAATATCC TTCGATGACG
    93001 AATACTACTA TATTCATTCA GGTGGTTTCT GGAGAAGGGC ACCTAAAGTA TTAGTTTTAG
    93061 CTATTAGCAC CGTAATAGGT GAAAAAAAGT GGTTGTCCTT CGACAATGAT TATATTTATA
    93121 TTACAGGAGA TTTAGCAAGA ATTCCTATGA GTTTGTTCAA TCTCTTCTAA AGATGACATA
    93181 TGCCTTTAAC CTATAATCCA AAAGATGTCT TTATAGTCCA GAGAAACGAC AGTGGTTCTG
    93241 CTTTCGTGGA AACGATCTTG CGTTCGACTC CAAATTCGGT GGTTCTGTTT GATTCTCATT
    93301 CATTATTGAC CACGCTCACC ACAAAGAGTT TTTCAGATAC TATCATATCT CAGTCGTTGG
    93361 CGGATTTCAC CGCATCTTAT GCTTTAGTAG CTAAAACTGC TCAATTAGTT ACTTCTGCTA
    93421 ATACTGCGAG TTTTCTCCTT AAAGGAGCTA ACATTTATTT ATCTCAATCC GCAATTCATT
    93481 CTGATGTAAA TGCCTCCGAA CCACCTTACG AACCGGGTCA ACTATATTGG GATAAAGCAG
    93541 ATAAAACATA TGCCATAGAT ACTGATATAG CAGGGGTGGA TATACGAATA GGCCAAGAAA
    93601 ATATTATTCG TGTTACGGCG GGAGAATTCA TTCCTCTTGG TAGTGCCGTA TATCTTAGTG
    93661 GTTCCGTAGG GGGAATGCCC GTAGCTTTTT TGGCTTTGGC TGATTCCGGA GGAACAAAAT
    93721 CTACTCTTGC AGGAGTATCT TCCACCGCTA TATTGATTGG TAATGAAGGT TATATAACCA
    93781 ACTTAGGCGT ACTCGATAAT CTCAATACAT TTTTATTCAA GGCTGGCGAT AGGGTGTATT
    93841 TGTCATCTAC TGTTCCTGGA GGCTATCAAT CTTCTCCTCC TGATGATCCT TTTGACAAAG
    93901 TTTTAATTGG CAATGTATTG GTTTCTGATC CTACTATTGG AAAAATTTTA ATTAATATAT
    93961 CACCGTTGCT GGCTTTGAAT AATCCATATG TGGGAATGAT TGAAGTCCCT ACTTTTACCG
    94021 ATCATGGAAA CCAAACATTC ACGGTCGGCG CAGCGAGAGG AAGTTTTTGT ACCACGATGG
    94081 ACGGATTAGG CCAGATAAAA ACTTATACGA TACCCCAAGC AACCTTTTCA GCTTCAATCG
    94141 GCACATTTGC TCAATATGTT CTTGGAATTT ACAATAGTGG GAGCCCGGTT TATTCATTAA
    94201 CCAATAATAA ATCTCTAATC GATGAAATAC AAACTATTCC TGTATTTTCT ACTATAACTC
    94261 CTGTTTCGAT AGTGAATTTT GTGGATTGGG ATGCCGCTGG AACACTTTTA GCAAACAAAC
    94321 AACACTTGAG ACTTATTCAG GTTAATGGTG CTCAGAGAGC ATCGGGTTTA ATTCTGGGAA
    94381 CCAGTGGTTC CTATATTACT TTGACATCCG GCAGTATTTG GTATGGTGTG AAACAACAAA
    94441 GTCTTTCGGA GGTTAATACT TCAAATACGG CAAGTTTTCC ATTAAGTTTT TATAGTCATA
    94501 CTACTGGTTC TTGGAATACT ACCGCAATAC CAACAGGCCG ATTTATCAAT GGTCAATATG
    94561 ACAATGGCAC AAATCTTCAA ACTCTAACAA GTGGAAGTTA TGTTATCAAT TACGTTTATA
    94621 GAACTTTTAG TAATAGAATA ATACTTACAT TAAGCGATCA ATTTACAAAT TTAAATTGGG
    94681 CTGAGATTGC TTCACCACCT ATACCTCCAA GCTATTTTCC TGATTTTACT ATATTGGTTG
    94741 GTAGAATTAT AATTCAAAGT GGCTCCGTAG CACCTTATCA AGTCAATTCT TTATTTGATC
    94801 AAGTTCCCTT CCCACCCTCA GAGCCGCCGT ATCATAATGG CCTTCAGGAA CTTCAAGGTG
    94861 GAAGCGGTTC TACTGAATTT TATCACATCT CTTCAGCGTC TTTTGCCAAA ATTTCAGCTG
    94921 GACAATTGGA TTCAGCAAGT TATTTAAATC CAGGGGCCAC ATTATTTGTT GTGTCGGGTT
    94981 CTGATGGGGG GTTACAGTCG TCATATATCG AACCATACAA TTTGCCTACC ATTCCATATA
    95041 ATCCTAATTT CAAAGAAGGC AGAATGTTCT ATGATTCTGA CTTTCATAAC TGGGTTTATT
    95101 ATACTGAACA GAATTTTAAA CTTCATATTG GAAAAGAAGT CATATTTCGT ATTCACAATC
    95161 CATTTAATAC CACTTTACCT GTTTCGACCG CTGTTTATTT GAGTGGATCA ACCGGAGGAT
    95221 TTAATTTACC TGATGCTTTT CCTGCTATAG CAGATGGAAC AGGATTACAC GCAAATCCTG
    95281 TGGGTATTGT TCGGTCGAAT ATCTCGTCTG GATCTCTTGG TTATGTATTG ACTAATGGTG
    95341 TAATTCATGA TATTGATGTA GATGCGTTTC AAGTTGGAGA TACTCTTTGG CTTTCACCAA
    95401 CCGTGTTGGG TGGACTTCAG AATTCTCAAC CAGGTTCTCC ATCCGAAGCG GTTAGAATGG
    95461 GCACATGTCA ACAAGCTGGA CCAAGCGGCT CGTTCTTTAT TAGAGTTATC ACCGTGCCAA
    95521 CGGCAGTAAA TGCTTATGCG GGCGCCACCA TTTTACCAAC CATCACTAAC AACAATGATG
    95581 GCACTATCGT CGTATCCTCT GGAAGTGTTA ATCTTTTTAG TGACGAGAGT GGATTTGGTT
    95641 CGGTGGTTAC TTTTCCATTA ACTGAACAAA CTCTTAGTCT CATAACAGGC TCAACCAATT
    95701 ATATTATAGC AAACTACAAT ACCGGAAGTC CACAATGGCA ATTAACGACC GATTCAACTT
    95761 TAAATAATGG AACAACAATA ACCCGTATAT CCCAATTGAA TATTCTTACT GGAATTGAAG
    95821 CCCCGTGGGA TATTCATGAA TTTGATGTGG GTATTGTAGG TCTTGCTCTT GCCAATCGCA
    95881 TTAACAATAA AGATGAGCAT CTTTATGGAT TTCAAAGAGA AAGTGGTTTA ACTCTTTTTA
    95941 CCACTGGATC AAACGGCCAT TTTGGTGTCA CTTCAGGAAT AATATGGTAT GGACCAAATT
    96001 CTCACACCAT TACTGATTTT AATACTACTA TTCCCGGAAA TGAAGCTTAT CACTTTTTTG
    96061 TTCAGTCGTC TAGTATATGG AATTCACATA CGCAAAGCAT TTATGATAAT ACTTCCTTTA
    96121 ATGGATTAGG GGGATTGACT CCTTTAGCTC CTGATTCCTG GTCAGTTAAT TTTGTTTATC
    96181 GCATTATCGC AGATGTAGAT ACTGATGATG TTGCGATTGT TTTGAGTTCT CAACAGTTCT
    96241 CTACTGAATT GGAAGCGTCA AATAATGCGG TGCCACCTAA TGATTTACCA TCAACCATTA
    96301 CTGATTTCGG ATTTCTTGTA GGCCGATTTA TTGTCCAGAG TGGATCTTTT GCTAATACCG
    96361 TTGTTGGATC TACATTCTCT CCTTTATTTG TTCCGGCAGT TGTTACTAAC CACGAAAATT
    96421 TATTAGGATT ACAAGGAGGG GCCGCTGGAC AGCATGAGCA TTTGACACTA TTGGAGTATT
    96481 CTAATTTCCA AAATGCTACT GGAACAGGAG TATATGTAAG GCAGTCCGGA TCAATTCTAA
    96541 CAGGTGTTAA CATTTCTGGT TCCATTACTA CATCATCATT TTCATCGGCA GCTAGGTCCG
    96601 CAAGTTTTAC TCAAACCGCG TCATTTTCTC AAACGGCATC ATTTGCTAAT AATAGTACAG
    96661 CAACTACATT ATTTACAGCA TCTATATATT TCATAACTGC TAGTGCCGCA GTATTAACTA
    96721 CTGTTTTCGC AGGGGCGGCA ACTGATATAT CTTTGATAGA TAATAACAAT GGAACAGTGA
    96781 CAGTCAGCTC ATCAAGTGTT AATTTGTTTT CTGATTTTGA TGGAAACGGT GCCGTTCAAA
    96841 CTTATTTCTT ACCATCGGCA AGTTTCCCTG TTGTCAGTGG ATCAGCCAAC TACATTATAG
    96901 CCAATTATAA TGGTGGCACA CCAATGTATC AAATAACTAC TGATCCAAGT ATTATTAATC
    96961 AAACAACTAT TGTTCCTATT TCAGTAATTT CCAATATCCG TGGTGAAATT CGTGGATATA
    97021 ACTATGACAA TGTTGGATTA GCATTGGCAA ATAGACTTAA CGACCGGCTA TCAAAAACCG
    97081 AAAAATTCAC CAGACAAGAT GGATTATCCT TGTTTGATAC TGGGTCATTT ATCGGAGTGA
    97141 CTCAAGGAAC TTTGTGGGAT GGAGCAACAT CTATTCCTGT TAATTCGTTC GATACACACA
    97201 AATGGGCTGA TAGTAATCCT ATTGTCAATG AAAATTATTT TTATCACCAT ACTTCTAGTC
    97261 TGCCACCAAC TCAATTTATT GTAGAGTTGG ACACAACTGC ATCAAATAAG TGGGTGTCCA
    97321 ATTACTTTGA TGATGGAACG AATTTAGTTC CGTTGAGTGC AAGTTGGTAT GTTGTTAACT
    97381 ATGTTTGGAG ACTTGTTGGC GCAGTGTCTC CTGATGAAGA TTCATCGACA GTTCTTGGCG
    97441 TTCAATGGCA AACACTGAAT GAGGCCAGAA ATGAAGCGGT GCCTGTAGCT CCAACGGATG
    97501 TTACTGAGCT TGGTATTCTT GTTGGCAGAG CAATTCTACA GAGTGGTTCA TCTACTCCTG
    97561 TATTGATTGA GTCGGCATTT GCTACTCAAT TCCAAGCATC AACCGTAACT AACCACGAAA
    97621 ATTTGGATGG TTTGGAAGGT GGAACAGTTT CACAACATTA TCACTTAACT CAGACCGAAT
    97681 ATACTGGAAC TGGTACAGGA GCATTTGTAA GGCAGACTGG CGGAATCATA ATCAACGCAG
    97741 TTTTTAGCGG TTCTGCTTCT ATAACAGGTT CAATAACTAC CGCATCTTTC GCTCAAGATG
    97801 CGGCATTAGC AGATTCAGCT ACATCAGCAA GTTACTCTAG TGTTGCGACG ACCGCATCGT
    97861 GGGCAAATAA TAGCCCAGCA ACTACATTAT TTACTGCTTC AGTGTATCAA ATAACGTCCT
    97921 CTTGGTCAGT ATTTGCTGTT CAGACAAGTG TAGCTGCATC AGCATCATTT TCATCCATCG
    97981 CACGTTCGTC ATCATTTGCA ACTAATGCTT CTACTGCTCT GTCGGCATCT AATGCATTAA
    98041 CGGCATCATT TGCAACTAAC GCATCTAATG CAATGACGGC AAGTTACGCA AACGGTATTC
    98101 CAACGATTAA GAGCGGTATT GTGGCTAGTT CATCGTTCCA AGGAGCACCA AGAACCGCAT
    98161 CAATTACCTT CACAACTCCT TTTGCTAACA ATAATTATAG TGTGGTAGTC ACTGGAGAAT
    98221 CTTCAAGAAC CTGGACGATT CAAAACAAGG TCAGTGGAAG TTTCCAGATT AACGCTAACA
    98281 ATAATGGAGC AATTGCAAAT AACACATTCT GGATTGCAAT GACAAACGGC GAATTCGGAT
    98341 CATAAGATTT ATGGCAGACC AAATATTCCA AGTTAATTCG TGTAGTTTTC AAGACGTTGA
    98401 GGCATCTGGT TCTTTTCGTG CCGGGCCAAA TGTTACGGTG GATTTTCGAC AAGCATCCAC
    98461 GGTGACTGGT TCGTTTTCCG GCCCTGCTCA AGGATTGACT GGTGTTTCTG CGTCATTTAT
    98521 TATTCAGACA CCTACCACTA CAGCGAGTTG GGCTAGCAAT GCAGTCAATG CTAATTCAGC
    98581 TGTAACGGCC AATACCGCTT CTTTTGTAGC TGGTGGTAAT GTGATTGGAA CTGTAGCTAA
    98641 CGCCACATCG GCCTCATTTG CTACGTCTGC TTCATTCGCT AACACTTTCC CCAAGGAATT
    98701 ATTCACGGGT TCGTTGTATC AAATAACCGC GAGTGTAGCT AACAACTCTG TCACGTCATC
    98761 ATATGCTTTA ACAGCTAGTT CCCTCAATAC CCAACAAACC GCGTTTCTTT CGTCAAGCGC
    98821 TACACAGACC GGTACTCTTT CTGCATTAGC AACTAACATG TCGTTTATTG CTTGGCCAGG
    98881 GCAGATTTGG TCTGCTGCGG CTCGTGTAGC TGCCCAATCT TCTAACAATA GAGGAATGAA
    98941 ATACGCAATA TCTTCATCGA CTCCATCTGG AACTGTGGAT TTAATACAAG GTTGGGTAAA
    99001 TGGTCAGACA ACTGCGGTAA CAGTTCAATC AAGTATTCAA TTCACCGATG TAAACGTTGT
    99061 TGAAGCAACA TCATTACACA CAAATGCAAA CGTCCCCTCA GCAGATAGTT TGTGGTTTAC
    99121 GGTAGCTAAC AATGGGGCAA GTCCAATTAC ACTATCTGTC GCTATTGCGG TAACTAATAC
    99181 AGGGGATACC GTGACCGCGT TTGCCGGTTC GTATTTAACG GCGAATAGAG TAGTTTAAGC
    99241 CTTAATAAAT TTCAGTATAT CTTCTTTCGA GTATCCAAAA AGCAATCCGA GTTTCGCGTG
    99301 GTATAGAAAT CTACTTCGAG GCGATTTATT AACTTCTTCT GAGGATATAT TAAACAGATC
    99361 CTCAATCTTT TTTATTCTCC ACGCTTCGTT TGGTTGGGCT ATTAACATTC CGATATCCGT
    99421 TTTTTTAGCT ATAAATCTTC GGGACTTTAT ATATGGTTTA AATTTTTCTA TTTCTGCAGG
    99481 AACGGATAGT GATGTGATAG GCTTTTTGTT TTGAAGCATT AGATGAAGTT CTGCTCCCGC
    99541 ATGTGGTCCT CTCCATGGCT CTGTATCAAT AGCCCAAGAT GCTCGGTGTT TGATGGCGAT
    99601 GAGATCAGAA TGAGCAGTGG AATACCTTTT ATATTTTTCA GATATTAATG ACGACAACTT
    99661 AATCATACCC TCGGAGTGAA GTTTACAGGG TCAACGATAT CTTCGTTGCC TGAATTATCT
    99721 ACATATTGTT TTACTTTGGG GTCGTTTATG GCTTCCTTAA AGGCATCTTC CCAAGATATA
    99781 GACATTTTAT TGCCTACTTC ATTGTATCCT GGGGCATTAT ATAACCTTTT AGCTGCGTTC
    99841 ATCCAAGCCG ACATTACTTT TTTAGAATGT TTATTTACTC TTTCACGATA CATCTTGTTG
    99901 GTGTCGTTAG GTTTACGAAG ATTTCCCGTC TTAATTTCAA TCCACATTTT GTGGGGTTTG
    99961 TCGCCTTCTG TGATATAAGC GGTTGCTTTG GAACGCTTTA AGTCGGAATT ATTGGATTCT
   100021 CTATAAACAA ACCATCCTTT ACCCTCTTTT ATACCATCCC AATCATCAAC ATCATCCCAT
   100081 GAGCCGGGCC AAGGACGCAA TTTTGTGTCT CTTGAAGTCA TAGAACCCAT ACCGGATGCT
   100141 CCAGGCACTC CCGCGGGCAT GTAGAATTCT TGAAGTAATG TGACTATGGT TTTGAGTTTC
   100201 ATTGTTAATT AGCCCAGCCG CTCGTTGGGC CTGTTGGAGC ACTTCGGCCT GGGTCCATAT
   100261 TAATAGCGTC CCATTCATCA TCTCCCTTGG AACGCAAATT GCTTTGGGGG AATGAGAAAA
   100321 GAGCGTATTT GAATTGTTTT CCACTAACCA TCGCTTCATC GACCTCTGCT AATTCCCATT
   100381 GTTTACCTTG AAGGAAACGA ATAATTTCAC CAAATTCATC TTCGAGCTCT ATGGCGCCAT
   100441 GTGACGACCC CATTGGTAAT CCATAAGCCC TAATTTCTAG CATATACTCT CCATTGTATT
   100501 TCTTTACAAG AGCATGTAAA TGTTTTTTTT GAGATGATTT TTCAATCATA TTCTTTATTT
   100561 GTTGAAGAAT GGATTTAAAT TGTTGAAAGT TTTCTTTTAT TAAGTTCATA TAGATAAATA
   100621 TCATTTTTCC GCAGCAAAAT CTGCCTTATC TACAACATCA TGAGTTTCTT TATCCCATTT
   100681 TGGCACTCTC TCAAATCCAC TTCCTGTATA AATTAAGACG GGCACCTTTT CCATCCCAAG
   100741 TTTTTTTGCT ACCATCGCAC GGTGTCGTCC TTCATGCGCA ATAACTTTTT TTCTGTTCAT
   100801 ATCGACTTCA AGAACAAGAA AGTCGGTAGG CAATTGTTCC TTGAATCGTT TTTCCAAATA
   100861 ATCAATGGCA TGTTGATTAA CATTTTCAGC GGATAGTGGA GCAGCTAATT GTAAAAATCT
   100921 GTCAGGAGTC ATCCAGACTA TTTTACCTTT CCAATCAACA TCTCCACCGT AAGCCTGAAT
   100981 ATCGTCTCCT TTAGCCATTG GATATTCTAA TGTCTCATCG ATAAATTCCC ACTTTCCTAA
   101041 AGTGTTATCT CTAATTTCAT CGGCCTCAAT CTCTTTAGCA AAGTTATTGA TGGCTCTTTT
   101101 CTGTCGGTCC TTAAGAGGAA TATCAGGGTC ATAATTGTAA GTTAAGATAT ATTTTCCCTG
   101161 ATATGGAGAA ACCCCCAATC GGACCCAACC TAACGCAAAC ATCATGTAAT ATTTATCCTT
   101221 ATACTTGAGT TTGTTAGTGT CGAATCCCGG TGGATATTCA GTAAGGTTAT TTAAATAACG
   101281 AATAGCGAAC CCAGCGTGGC CTTCGTGTTC TACAGGATGT AGTTTTAAAT CAGGGTCCAT
   101341 CCACCAATAC CTCCATTCAA GAGTATCATT TATTTCTTTG ATGGATTCTT TAATAATCAT
   101401 CTTCTTAAAT TTGGACCGTT TGGCTTTTTT AAGTTTCTCT CTCACGGATT CTTTAAGTTC
   101461 TTTGAAAATT TCGTCAATAC TTCTTTCGGT ATGAACTTCT TTGTAGTTTT TTACTTTAGT
   101521 TAAAATCTTC CCATACGCTT CGTCCATTTT AGTTTCGTAT TGGAGAGCGC ACTTTTCTTC
   101581 ATCCTTATCA TAACCGATAT CTCTTCCCGA ACTATACCAC TTAAATCCTT TATCCTTAAG
   101641 CAAGCGTTCT ACTGCTAATT TTGGTGAAAC TTTAAAGTGA AGAACCATAT CTGGTTCAGG
   101701 AAAACTTTTA TAGATTTCAT CAAGTAATAC TGGACTAACT CCTCGTAATG AATCTCTAAC
   101761 ATAACTTGTG TAATAGAATC GGTCACAAAT AACAACATGA CCTTTATCCA AGGCTGGTTT
   101821 GATGACATTC TCATACCGCC ATGTCATATC ACTTGCGTTT AGCAAACTGA AAAGCATTGG
   101881 GGTCAACCAT CGTTCTTTCT TTCCCTTCTT AATAGCATCT GTAATGTGGG GAGCTTGATT
   101941 CCATTTGCTG ACGGTTACTT TCCATCCTTT ATTTTCCAAC CACTTTCTAA GATTTTCTGC
   102001 TTGAGTGCTT TTACCTGATC CATCTATTCC TTCCATTACA ATAAGATAAC CGTCCTCTGT
   102061 TCGTTTTTTT CCTTCCATTA TAAATCCAAT GGGGAGACGA ACAGGAAGTC CTAACTTCAT
   102121 TGCTTCTTTC ATTTGTTGGG AAATAATTGT TCCAGGACGA TATTTTGTTC GCATGGAGTG
   102181 TATGGCTTGC TTGTGAAAAT TCTTGACTTC TCCAGCCGAA TCCAAATCAT CTACTAATGC
   102241 CCACTTCGTT TTCTTGGCGT CGGTTCCTGG CTTAGCCTTT TCGGTGGTTG GGACAAGAGC
   102301 GTGAAACAGA TGAGTTATTT TTTCATCATC CTCAATAGTT TTCCAAAAAA TAATTTTATC
   102361 TGGATCGACG TGAGTTTCTT CGTGTAACTC TCTTTTAGCT GCTTGTTCGG GTGTTTCGTT
   102421 TACGTCAAGT TGACCCCCAG GAAGAGTCCA ACGTCCTTTC TTATCCATTA CTAAAAGGAC
   102481 TTCAAGAAGA GGATTAAAAC GGAATACTGC TACAAAACTC CGTATTTTTC TTCCATCAGG
   102541 TCGGTAATGT TTTTCAAGCA ATAAAGGATT CATAGAGGTT GCCTCTACAA TAATTTTTTT
   102601 TACTAATTGC TTGAGTTGAC ACAGATTCAT TCGGTTAAAC TTGCCGGTTA ATAACATTGA
   102661 GTTTCGACAG ACGAGAGTAG TGTGTATTCA CAATGATACT GAAACTTTTT TCTGCCACGC
   102721 CTCCCAAGAA TTGTTCTTGA ACAACATTAT CGATTTCGTG ATACCTCTCG TTAAAACGGA
   102781 TAACGTCGCC ATTTTCAGGA TAAATGTTAA TAAGTTTGAG CATATCTTCA CGCATCTTGA
   102841 ATACCACGGT CTGATTGCGG TCGGAACCGA ATTCGTCAAA GGAGGTATCA ATATCTGCCC
   102901 GGTCAATGAG AGCAGTGATT TCAACACCAG GATAAAATTT CTTTCCTTCG ACTCCAGATT
   102961 CACCATACAC ATTAACTTTG GTTTCTTCTG CGCACATCTT GAAAAGAAAG ACTTGGGTTT
   103021 GAATGATATC GCCCATGAGT TCTGCGTTGA ATGAATTTAT TACCTTGATG TCACGCTCAC
   103081 TAAAATATCG TCCAAGTAGT CCCATATTAT TTTTTAAGTA CATTATTTAT TTTGGTTATC
   103141 CATTCCAAAA TTAAATTTTT TAATTCTTCA TCATATTCGT TTTCCACTTC TTTACCGTCC
   103201 ATTCTAAAAT CCCACATCCA CGAATCTAAA ACGGATTTGT AAAATTCACC AACATCTTTT
   103261 AATAATTGAC TATTTGGATA TTTCTTTTTA AGTTCAATTA CTTTGGAGTC TAAGTATTTA
   103321 ATCATAGAAT CCAAATCTTC ATTGGATTCA AGTATCATAC TCCAAATTCT TTTTTTGCCG
   103381 TTTGTTTCAT GTTTTCGGTT AATTTATGCG CTAAAGACAA TAAAGTTTTC TTTTTTTGAA
   103441 TATATTGATT GTATTTATTT TCTTTTAAAT ACGAAAATCT TTTCATTTCA CTTTGTATTT
   103501 TCTGAATTGC TTGTTGAGTT TTTGGTTTCT TTAACCATTC TTCATAAGCC CAACTGCCTT
   103561 TGAATTCCTC AAAAGGAACT GATGCTGATG TGTTTCCCAG TGTTCCGTAG TATGCCATCG
   103621 CCTCAACATT TCTTTCTTTA GACGCTTTCT TGAAAGCAGC CTTAAGTTGG TCGCCATATG
   103681 AAGGTTTTTC TGCTTCATCT ACATCATCAC GCTCGTTGTC TAAATTATCA TCGCCCCATT
   103741 CATGATCACA TTTAGCGCAT TTTGCGTTCC AAGAGTAATG ACTACCTTTT TTCCACTTGT
   103801 CGGTAAAGTA TCCCTCACCA CCACATTTAG GACATTCTAT TTCTGGTTCT TCGTGAGGAG
   103861 TTTGAGCATC GTAGGCTCTC TGTGCTTTTT CAAAATCAGC ACCAAGTCCA GAAACTTCTT
   103921 TTACGACTTC CTTAATGAGT TGTTTAAGTT GTGATTTTTT CATATTATTT CGTATATCAA
   103981 TAATGAATAT CTTTTTTAGA TAGTTCGTTC ATAATTAACC AAATCCAATC CAAAATTTGA
   104041 TTCATTACCA ATTCGTTCTC TTCTGAATCA GAATTTCCTT CGGCCCACCA ATTAACCAAT
   104101 ACTACAGCCC AAAACTTAAG AATGTCTTTT AAAATTTTAT TGTGTGGGTC ATTTGTTTTT
   104161 AATATTTCTA TCAAATGCCC CAACTTATTT TGTGCTTCAA TAACATTCTC ATTTGTTATC
   104221 ATGATTTATT AAATACCGTT TTAAGAATGT ATTTTCTTCT CATTTCTCTT TCTCTATCAG
   104281 TTGGTATTGG CTCTCCAGTA TTTTTTTCAA TAGTTTTATA TGTATTTTGA AGGATGGATT
   104341 CTCCCTGCTT CAATAGATTT TTTCGATAGG ATACAGATTT GATACCTCTT ACTATTTCCT
   104401 TAATGAGTTG TTTAAGTTGA ATTTTTTTCA TAAAATTTAT CCCGTGTAAA TAAAGAGGGG
   104461 AATTCTCTTA AGTGTATCCT GAAGATATTC TGCCTCTCTT GCTCTATCTT CCATTTGTTG
   104521 TTTTTTCCCT GCAGCTTCAA GGGATTCGCG GAGTTGAGTA ATTAAATCTG TTTTCTCTTG
   104581 TTGTGCTTCA TTTCTTAATT CACCACCGTC AAGGGTTACT TCACCACCAG GAATTGGAAT
   104641 CTGTTGGTAT TTCTGACGAA TCATTCCAAG AGTTTCCTTA CAGAGAGCAA GGAAGTATTT
   104701 GCGAATCCAC TGACGGCCAA CTTGATTGAT GGTTTGGTAT GGTATGTTAT TGTAAGGAAT
   104761 GTTAGCGTAG TCCGAAACTA AACTGCCCGT ATAACCTGCG GGTGGTTGGG CTATTGAACC
   104821 GCTAAATCTA TCATTCTTTG TGATGTATTC GAAATAGACA TTGAACACGA AAGTTGGAAT
   104881 TGGGAATAGT TTCAACTTGT TGTTAGTAAT TTCGAATGAA TAAGCTGATT TACGGACTAA
   104941 ATCGTTAAAC TGAATGGCCT GACCACGAAG CAAATCTTCG AAGATTGGAG TCATCAAGAA
   105001 TTGAACAGCA GGAGAATAGG CGCCGAATCC AAGTTCATTA AGAACATTGG AATAACTCAT
   105061 ACCTGTCATT GAAAATGGGT CATAAATACG GGCGAACGCC GGTGGCCGGT CATGAAATAC
   105121 ACGATATACT TCCAATCGAT TACAACTTTC AGTTATGTCT CCCCAAAGAG CCTGCAAGTC
   105181 ATAAACCTGT TGCATTGGAA CGGTAGTAAT TTTTCCCATC CTACGACTTG CGTATCCGCC
   105241 AACTCCTACT TCAGTTCCAT ATCCTTTTGA CAATTCGATC ACGGTAGGCA AGGGCGTTCC
   105301 AACCACAGCT TGACCTGACA AATTACCAAG AGATTGAACG GGTTGTCCTT GGAAGTTTTG
   105361 AATATAGTTT CTTATATTAT ATTGATTGAC TTGGGCACCA TATTCATTAA CCGATTCTTC
   105421 ATACGCAGCA TAGAAATCCA AATCTATCAT TTCGATGTCT ACAATAGGAA AACCCAGCCG
   105481 GCGTGCTGCC CAAATTGCAG AGGATGGTGC TTCCAATTGA AATTGTGAGT CGGCGTCATA
   105541 AAAGCCATAG GGCGTTCGGC CTACTACTGC GGAACCGGAA CCGGGCCATC GAATTTTGTC
   105601 TTGGTCAATA AGCTGAGTGG GCTGTTTTGG AATATCGCTT GACATATGTT AAATCTTTCT
   105661 CTCTATAAAT AGAGGATGAT TCGCGATAAA CTTTCATATT TATAAGTGTA TTGTAGCTTT
   105721 ATGCCATCAA CCGAATTATT GACAGAAATT AGCGAAAATG TTACTCTGTA TCATCGATCC
   105781 AAGTATCCGA TGAAAGTGGG CGACGTTGTT AAGCCTAAAA AAGACGAAGA TGGTAAGCAT
   105841 TGGTTGGAGC ACGTTCCAGC GGAGATTGCT TTGGAATTGA TGCGACGAAA AGATTTTTCG
   105901 AATAAGCCAT CAAGATTTAA TTGTGTATAT TCATCAGTAA TTCCAAGGAG TCGTTTTGTC
   105961 GATAAAGGAA CTCTTTATGT GGTTAAGCCA AGAGGAAAAA TGCTGGTGAC GAATTCGGCT
   106021 TTGATTGATG AAATTCATGA AAATTTCGAC CGCCGTAGTC ATGATATGTT TGGATTTGAT
   106081 TCTTACGAAG AAATTCGAAA ATTAATGAAA GATAATCCCG AGCATCTTCT AAATGCGTTA
   106141 GATTATTGGG ATGCTAAACG ATATTGGGAA GGAAGTGGAA AAGTAAGAAA AGAGGACGTG
   106201 GAAGTTTTAT CTGACGAAGC GGTGATTGTT GAAGTTGTAG ATGAAACGGG AAAGAGATTA
   106261 GCGGAAGATA AAGTGTATGT GGTTCAGGAG GATGATACTC TTTTGTTTAC TTTTCAGGCG
   106321 TTTGCTCCAT GGAAACCAGG AACAACCAAG TCTGAACCTA CTCCTGAATG GATTGCTTTA
   106381 TATCATAAGA TTATTAATCA CATATTCAGT AGCACGGAAA AGCAAAGTGA ATATTCTGAG
   106441 TGGGAGAAAA CAGGGTATCT TCGAAAGGGT TTGAAGATTA TGTTTACGAA AGTTCAGAGT
   106501 GGAGCAACTA AAGGTGGGGA TGAAGCTCGT GATCCAGAAT CAATAGAACA TCTTGGAAAG
   106561 TATCGTAGTT TAGAAATAGC ATTTGAAATG GATGGGAAGT GGTATCGATC TCACGGTGAA
   106621 GATAAAAGTT TTCAATTTAG TTTGTCCGCT AAGAGTTTTA TGAAGCGTTA TCATAAGCAA
   106681 CCATGGGATT ATGGAAAGCA TTTGAAAGAA GGTTTGATTG AAGAAATATA TGACCATCTT
   106741 GTTATTGGTT TCACAAGTCC TGATGAGGTG ATTTCCTCCG AAGGAATATA TACGCATGAC
   106801 CAGTTGGCGA GGGTCGGTGC GGCGGTTAAT AAATGGAGAT ATGATAAACG AGATAAAATA
   106861 GTATATTGGT GGGATGAACC GGACGAAATG GGAAAAGATG ATGTTGAAGA ACATCTAAGG
   106921 AAGAAATATG GCTATGGAGT TAAAAATCAC AAGCAAATAG TAGCGGGAAG CCCGGTTCTT
   106981 GAAGAAGCAT TTGACCCGAC CAAAGTGATT GTTGGTGCTA TTTTAAATGA TAGTTCAATA
   107041 ATTGCTAAAT CCAATATAGG AACCCACGAA GAACTTCTTA GACTTTTTGG GAAGAGTCAA
   107101 TTTGATGTTA TCTATCAGTG GAGATACAAT AAAAGAGAAC AATCGGTTTA TTGGTGGGAT
   107161 AAAGTTTCTG AAGATAATAA GGCTGATGTT GAGTGGTATT TAAAGAGAAA ATTTGGAGTA
   107221 GAGGTAGAGC ATAATAAACT CGTTACTGGA GATGATGCTT GGAAGAATTG GGATTTGGCA
   107281 CACGGTAAAA TAGACTATGA TGCGGCTGGT AATCCGATAA ATGAAGCCGT AGGTGGTTCG
   107341 GTAATTGTTG AGGGAGTAAA AGAGTTGGCT GCTATGGATT TTATTAAACA GTCAATAAAA
   107401 GGAACGGAGT GGGAAGGCAA AGTGTTTTTA GCCGGGGGCG CAGTTAGAGA CGAACTTAGA
   107461 GGAGAATCTC CAAAAGATTT GGATTTGCTT GTAAACAAGC CAAACGGAGG CATTGATTTT
   107521 GCCAATTGGA TTACCACAAA AATCAACGCT CACACCGAAG GGAATCCAGT TACTTTTCCA
   107581 CGATTCGGCA CCGCAAAATT TAATCTTCGT GGAATAACTC ACAACGGAAT TGATATCAGT
   107641 GATATGGATA TCGAAGCCGT TATGCCAAGA AAAGAACAAT ACACGGCTGG TTCTCGCAAG
   107701 CCCGATGTAT CTGCTGGAGA ACTTAAAGAT GATGTTGAAC GCAGAGACTT TACCGTAAAC
   107761 TCTTTGCTTA AGGATTTAAG CACGGGAGAA ATTCTCGATT TGACGGGAAT GGGAAAGGCC
   107821 GATATCAAAG CCGGTATTGT CAGAACGCCA TTAAGTCCAG ACAAGATTTT TACCGACGAC
   107881 CCTCTTCGCA TGTTGCGTGC GGTTCGGTTT GCTATGAAAT ACGGTTGGAA ACTTCCGATG
   107941 TTCATGATGC GTGGGCTGAA GAAAAACGCC TCCCAACTAC AGAATATTTC TCAAGAGCGC
   108001 ATTCGTGATG AATTGAATAA GATGTTAGTA ACAGGTTCTC CTGATAGAGC AATTAAACTG
   108061 ATGAAAGTCA CAGGATTGCT TCAATATGTC ATTCCTGAAC TTAAACAAGC GGTGGGAATG
   108121 ACACAAAATG TTCATCATAC TAAAACAGTT TTTGGTCATA CTCTTGATGT TTTAAGTAAA
   108181 ACTCAACCGG TATTAATTCA AAGGTTAATG GCTTTATTCC ACGATATAGG AAAAACGGTT
   108241 ACTAAATCAG TGACTCCAAC GGGAGTTCAT TTCTATGGGC ATGAAGCAGA AGGGGCTAAA
   108301 ATTGTTAAAG AAGTGATGGA ACGATTAAAA TATCCAAATG AGTTAATTAA ACCTGTTATG
   108361 TTGGGAGTGG CAAATCATAT GAGATTAAAA TCAGGAGGAG ATGATTCCAT AAAATTGAGT
   108421 GATAAAGCAT TGAGAAAATT TAAATTAGAA ATGGGGGATG AGTTAGAAAA TGTTCTATCT
   108481 GTTATACATG CCGATAACAC AAGCCATTCA GATAATTCTA ATATGCCGAA TCAAATTAAT
   108541 AATGTTAGAG AACGATTGAA CGCATTAAAT ATCAATGTTA AAAAACCCAA TCTTCCCATA
   108601 AATGGTAATG ATTTAAAAGA AATTGGAATT AAACCTGGGC CTATTTATAG TAAATTATTG
   108661 GGGTTGATTA CTGACGCTTG GCTTGAAAAT CCTAATCTTT CTAAAGACGA AGCAATGAAA
   108721 ATCGTTAATC TTAATTTAAA ATGAAAAATA TAAAGTGGTC AATTATTGGT GGAAATAAAA
   108781 CTTGGGAAAG AAAATGCCCA AAGTGTAAAA AATCATTGTT TTATTATGAC TATAGAGTTT
   108841 TTTGGGGTTC TCAAAAAAAG AATGTTAAAT GCCGTTCTTG CTCCAAGATA GGAAATCAAG
   108901 CAAGAACAGG GCAAAAGAAT TCCGAAACTC ATCGAAAAAA TTTAAGTCTT GCCTTAAGGG
   108961 GAAGAAAAAT ATCAGATTAT TGTAAACTAA AAATGAGATT GGCCGCGGTT AAGAGAATCA
   109021 AAGAAAAAAG AATAAAACCA TACACAAACT ACAATCCAAA TGCGTGTATT TATTTTGATA
   109081 GTTTAAATGA GAAAAAGGGA TGGAATCTTC ACCATGCTCT TAATGGAGGA GAAACTGAAT
   109141 GTATAGGTTA TTTTTTGGAT GCTTATGACA AAGATAAAAA TATAGTTGTA GAATATGATG
   109201 AGCCAAGGCA TGACCGGCCA AGTTCAAAGA AAAAAGATTT AATACGGCAG AGGAATATAA
   109261 TCAAACATCT TGGGTGTCGA TTTTATCGAT ATAAGCAATC ACAGAATAGA CTTGTAAAAG
   109321 TATGATTAAA CTAAAATCAC TATTGCTAAA GGAATCTGGT CTATTATTAG AAATGAGCAT
   109381 GCCTCCAGGA TTCGGAACGA ACGACTTCGA ATCCACGACT GACTTTTTGA GAGGCAAAGA
   109441 GATTTCAAAC AAACCAGAAT CTAATCTTGA TTTCTCTAAA ATTGGAGAAG CCGAAGGTCA
   109501 ATCAGGTGAA AAGTTTATGG GTGCTCCCGT CAGAGATTTT CCTGATGTTG CTGGGCATCT
   109561 TCAAAAAGTT GCGGCTAGGG AAAAAGACCC CAAAGACAAA TATAATTACC CTTATATCCA
   109621 CCGGTCTAAC ATTGTGGATG ATAGTGGGAA ACTTTTAGAC ATGGAAGATT TAAAGAAGAA
   109681 GTTTTCCCAA CGTCCCGATA CTATTTTACA GAGAAATGCT AAAATAAGAA AAAGTGGAAA
   109741 AGCAGGTGGT AAAGATTATG TATTTTACAA CATCAGTCTT CCAGCGTTCA AAGGATTGAT
   109801 TGTTGATGAA GCCACTAATG ATTTTAAGAT TGTTGATACC TGTCCTAGCG CTGGCGGTTG
   109861 TAGAGTTTAT TGCTATGCCA AAAAAGGTGG CTATATTCAA TGGAAATCGA CTTCCCTTCT
   109921 ACAGACAAGA ATGTTAAATT TTTTGTTGAA TGATTGGAAT GGTTTCAAAA CTAAACTCAT
   109981 TGGAGAATTA AAAAATGCCA TTAATAAGTA TAAGAAAAAA GGATTTGAAA TTGTGCTGAG
   110041 ATGGCACGAT TCAGGAGATT TTATGTCGGA AAAATATAAT GATATAAATT GGATAGAAGT
   110101 GGCTAATAAT TATTCAGGAA TAGAAATTGC TCCATGTCAA TTTAATTGCC GGCGTAAATA
   110161 TTTCTGGTAT TATGCGTGGG ATGTAGCTTC GGGTTGTATT TGGAAAGAGG ATGCTGTTAA
   110221 AAATATTAAA AGAGTAAAGA TCAAAGTATG ATAAATATAA AAAAGTTACT ATTGAAAGAA
   110281 GACCGCAATA AAGCCAATGA GTATGGGTGT CTGATGGCTC GGTTTCCAAA AGAGATAAGC
   110341 GAAAAACTTG TTGCTTTTGG AAAGAAACTC ATTAAAGAAA AGGATTTATA TAAAGAGGGT
   110401 GAGGAGTTCG GTCGAGAGCA CGAGGGGCAC GTCACTATTC GATATGGATT CACCAAGGAT
   110461 TTGAATGAGC TAGAAATCCG CCAACTTCTA AAAGGACAAA AGCAATTTAT TGTGGAGTTG
   110521 TATGGATTGG ATAAATTTTC TGGTCAACCA AATAAACTTA CTGGTGAAAA ACAACCATAC
   110581 GATGTGGTGT TTCTCAAAGC AAGAAGTCCT GTATTGAGTA AATTGAATGA GGCGACTAAG
   110641 GAGTTTCCGC ACGTTGATAC TTTCAGTAAA GAATATCACC CTCACGCTAC GTTAGCATAT
   110701 GTTAAACCCG GATCTTTTAA TCTTAAAAAA GAAGAGGGTA TGAGTGTCAA AATTCCAATA
   110761 AAAACTATTT ATTACTCACC GATTAACGGA GAAAAATCTT ATTTCGAATT AGAGGACGAA
   110821 CGTGAACATT AAAGCAGATA TAAAACAAAT GGTTGTTGAG GCAGTAGAAG AGTTGAAGAA
   110881 AGACACTTCC AAGTCTAAAA TCACAAGGGA TGCTTTCGTT TATCTTGAAC CCAAAGAGCC
   110941 GAAAGAGCAA TTTGCCCAGT GTGCCACATG CCGAATGTGG ACGGGGAAAG AGGGAAACAC
   111001 GTGCTCTATT TTAGGTAAAA CAAAAGTTAC AGGAGATATG AGTTGTACTC TTTATGTTCA
   111061 TGGAAAACCC TCTCCGAGTT TGAAAGGAAA AGAAGTTGCT TCATACACTC CGAAAGAAGT
   111121 TGGGTTAGTT CAACGAAAAG TTCGTTGTGA AAATTGTAGG TCTTTTAAAA ATGGAATTTG
   111181 TATGCTATTT AAATCTCTCA ATAAATCTAA TCCCGATATT TTCCAGCTTG ATGAAAAAGT
   111241 CAATGCTCAG GGTTGTTGTA ATGCTCAGAT GCCAAAGGAA TAACCAATGA TAAAATTAAA
   111301 GTCATTATTA AGTGAATTGA AGGTGAGCCG GTTGGGTTCT GATGAAACTT ATTTTGTCGC
   111361 ATGGAAAGAT CGCCTATTTC TTTTTGGAGA CGATGCGACC GAAGAAGATT TACTTTCAAT
   111421 TTATGACCAC TTTTCTCATC ATCCTCATTT TGAGAAAGTA GAACGATGGT TGAAAAAACC
   111481 TTTAAGCGAT AACCTCGGCA CCTTTTTAAG CTTTTTGTCT GATTTTCCAC AAGATGTAGT
   111541 CACGGGATAT TATTATCCTG AACGAAGAGA GATTATGCTG GCTGGATATG AAAAAGGAAA
   111601 TCCTCTCACT TCTCTCATTC TTCCCAAGAT TGTTCGCGCT TTAAATGTTA ATAAAGTTAC
   111661 TAAGGATTAT GGTGATGATG AACAAACGAC TTATCAAAAG AAGCAAATGA AAGGTCAAAT
   111721 TCCATCAGTG GCTTATCATG GAACTAACTC AGAAAATCTT GAATACATTC TTACCGAAGG
   111781 ATTGAACCCA GGTAGAGGAA GTAGTAATTT TTCTCAACAA GGTATTTATC ACACCGACGA
   111841 AATATTTTTT GCGGCGTCTT TTGAAGATGC TAAATTTTAC TCTCAAAATT CTGTAGAAAA
   111901 TAGCTATAAG GAACACTCTG TTTATCAAGT CATCCTTGAA ATAAACATAC CTGACAAATC
   111961 GTTGGTGGTC CCAGATTTTG ATGCTGATGC TACGGCTACT TCCAACCCTG CCCTTCAACA
   112021 TTATCTTCAT GGAAAATCAA ATGTAGCTCC ATCATCGTTG AAGCCTATGT CAGCGTCTCT
   112081 TGAAGTGGGT AAGTTTGGTT ATAGAGGAAG GATACTCCCC CAACAAATAA GATGGGTGTG
   112141 GTTATTTAAT TCTAACACTC AGAAGTGGAA AAAGTTAAAA CCGAGCACAG TCAGAGCTGG
   112201 ACTTCAGCGA TTTGGCAGTG ATTGGTATTA TCATATAGGA TTGGGATATG ATTAAACTTA
   112261 AAGAAATTTT GAAAGATAAT CCAGTCCTTA AAAGGAATTG TCCTAAATGT AAAGGTTGGG
   112321 GTCATTTTTT TATCAGGGCG GGTATCCCCA ATGTAACTAA AGTCTGTCCA ATGTGTAAAG
   112381 GGACAGGAAT TGACCCCAAG AAAAAATCCG TCAAAGAAAC TAGAATAATT GACCCGGAAG
   112441 CATCACTCTC AACGGGAGAT ATAACTCTTT ATCATGGGAC TACTTGGGCG ATAGCTCAAA
   112501 AAGCAAAGAA AGGATTCCTT GGTCCTCAAC CTCTAAAAGA ATACACGGTT AACATTCTTG
   112561 TCAATGACTT TGGTGAATCT ACTGATATTG CGGCACGATA TTACGACAAA CATGCCGATT
   112621 ATAGAAAGAA AGATCCAAGA ATTTTATATT TAACCCCAAA TTTCAGAACA GCCCGTAATT
   112681 ATGCAGTTTC CAACACCGAA TGGGGTGGTG AAGTCATAAC TGACATTTTA TATCGTTACG
   112741 TCTCTGAAAA ATATGCTCAG GGAGGAAATG CTGCTTACGC AAGTAAATGG ATTGAGGATC
   112801 ATCGAACTAA AACTCCTGCT GTTGTTACTA TTACCGTACC CTTATCAATG GTGTTTACAC
   112861 ATCCCCATTG GGTCAATCCT GCGAGGAAAC GCATATTAAA CATATTAAGA AATATGCGCA
   112921 CCCATCAAAA AACCTACGGT TATTCTAAAG AGGAAGTCAA AGAAATAATG GAAGATTTCG
   112981 GTGAAGTATT TGTTTATGAA AATATTCCAG CGAAATACGT TCAAAGAATC GACCGTGTAG
   113041 AGTAAATCGT CCAAATCTGT CATCTTGGTC ATATTTATGA ATAACAAGAC AAACAGATTA
   113101 TAAACGATGC CAATTAACAG TCCAATAGTT AATTCAAACC CTAACCAGCG GGATGTTGTC
   113161 ATTCTTCAAC GGAGCAATGA TAATCAATCA TATGGAGAAA TCCATATTTC AGGGTCAGGT
   113221 TTAATCTTCT ATATTGATAG TAGTGGTTAT CTTAATGCTG ATCCCTCGGG GAGTTTTTAC
   113281 TCCGTATTTC CTCCCCCTGC TGCTGGATTG GTTGTCGGGG CAACCTACCC CATTACTGCT
   113341 AGCTGGTCCG TGAACACCGT TAATGGAGGT TCAGGAACTA CTTTATTTAC GGGGTCTTTG
   113401 TATTTTATCA CATCTAGTTG GGCTGAAAAT TCTGTTTCTT CTTCTAATGC TTTAACCGCA
   113461 TCATTTGCTT TAAATGCAGG TGGAAGTAGT GGAACCACGT TATTTACTGG TTCATTATAT
   113521 TTCATAACGG CCAGTTGGGC GATAATGTCC TCTACTGCTC TTAGTGCCAT AAGTGCGTCG
   113581 TGGGCATCTC AATCTCTTTC ATCCTATTTT TCAACTACCG CATCCTGGGC TACTCCACAT
   113641 TCGGCGAGCG AAATTCCAAT GTTAGCTTTT CCAAGTTCCA AATATAATAA TGTCCAACAA
   113701 TTACAAGATA TTTTTCACAG TGCGGGTTGG ACGGGCGGAG GAAATTTTAT TACAAGTTCT
   113761 CAGTCTGGTT CTTTTAGTGT AGCAGCTGGT GATGGATTAA TAAGGGCCGT TGCCAGTTCA
   113821 ACTGCTTCAA TTTATTGGTT TAGTTGGAAT AGTGCATCAT TTGATTTAAC TCCAAATGCT
   113881 AACACTGAAA TTTTTGTATA TGCCGATTAT AATTCGGGTA ATCCCATTGT TATTACATCT
   113941 TCGATTGATC CGACTCTCAT TGATTATCAG ACTAACGTGC TTTTGGGTAA CATTTATTAT
   114001 GCCTCGTCTA GCATATACAA TAAGTTACAC ATTAATGAAA CGACTCGGCC AACCGTAGGA
   114061 GACCATGCTA AATTGATGAT ACGGTTTAAT AAGGCTATCA TGCCTTATGC CCGAGAAAGT
   114121 GGTGGTTCTA TTGCCGGTCA AAATTTAACA TTTAATATCA CAACGGGCGC ATTTTGGGAA
   114181 GGATTAAATA GATTCATCAC TAATGCATTT GATTCTACAG GATCAGGACG ATTTGATTAT
   114241 TTTTATGTTT CAGGTTCTAC TTGGACTGAC GTTCCAAATA ATCAAAATAT CGATAATGGT
   114301 CAATATAACA ATACTTCATC AGGACTTGTT TCATTAAGTT CCGGAAGTTA TAAAGTAGAC
   114361 TGGGTATATT TAGCGACGGA TAGTGATGTT AATGTCCTTT ACAGCCAAAA TCAATACTCA
   114421 AGTTTCCTAT CAGCGTCTCA AGCACAAGTT CCTTCAATGA TTGCTCCCGA ACTTTTGACT
   114481 GATAGTTTTC TTGTTGGAAG AATAATCATT CAAAGTGGAA GTTTTCAATT TGCTGATGTT
   114541 GATTCCGTTT TTGCCTCAAC TTTTACTACG GCTCCTTCGA CTCCCGAACA CAATTCTTTA
   114601 TCAGGATTGC AAGGTGGGGC GGCTGGACAA TATTATCATT TGACTGCGGC AGAATATACA
   114661 GGAACAGGCA CAGGAGTATT TGTTCGTCAA ACAGACGGAA ATTTAACAGC TTCTCTTCAG
   114721 GGAACATCAA GTTGGTCCCA AACTTCTTCA GTGTCATTGT CTAATATCAG TGCTTCGCAT
   114781 GCTTTGATGG CAGATACATC TTCTTTAGCT ACAAGTGCTT CTTGGGCACC TCCTATTCCT
   114841 TCTGTGTCTG CTTCTTGGGC GGATATGGCT GGAACGGCAT CATTTGCTAT TACGGCATCA
   114901 TTCGCAATGA ACGGTGGAGG CGGACCAACA GGAAATACTG TTCTTTTTGC TTCATCATCT
   114961 TTGGAAGCTG ATATTGCTCT GTTAGCATGG GATTCGATTT CTTCATCGTT TGCAAATACT
   115021 TCAAGTTGGG CTATCAATGC GGTCAATGGT GGAACACAAA TAATTACTGC GTCGTTTTTG
   115081 CCCGTTACTT CAAGCTGGGC ACAAACAGCA AGTATTGCCA TAAGTGCTTC TCAGGCTAAT
   115141 ACGTCTTTAA GCTCAAGTTA TCCGTGGACA ATAACAGGTA GTGGCATTAC ATTTAAGACT
   115201 GGAAATGTTG GTGTTGGTGC GGACGCTCCA TCTTATAATT TTCATGTTCA ACCAACGGGA
   115261 AGTTTTGCTG CTACTGGAGG AACAATTACT ACTGTAGGAC TTTATACTAT TCATACCTTT
   115321 ACGGTTTCAG GTAGTAGCAC GTTTACAGTT TTATCCGGTC AGTCCTCCGT CGATTATCTT
   115381 ATTATTGGAG GTGGAGGCGG GGGTGGTACA ACTGATGCTG GTAACGCAGG TGGCGGTGGA
   115441 GCTGGAGGTT ATCGTTGTTC GGTTTTTGGC GAATCGAGTG GAAGAAACAC AATCAGTGAA
   115501 AGCTCTCCAA CTTTGGTTGC TGGTGTATAT ACTGTTATGG TTGGTGCGGG AGGAGGATCT
   115561 AATACAAACG GCCAAACATC TAGTTTTAAT AATATTGTAG CGTTAGGTGG TGGTCACGGT
   115621 GGCGAATATC AATTTGCAGG TGTTAATGGT GGTTCTGGAG GTGGCGGTGG TCAATCTTCA
   115681 GGAGCATCGA ATGCTGGAGG AACGGGTTCT TCTTTCCAGG GGTTTGATGG TGGAACGACG
   115741 GCGGGAAGTG CTATTGGAGC TTCTGGTGGT GGTGGTGCTG GACAAAATGG TAACAGCTCA
   115801 TATGGTACAA GCAATAGAGA AGGTGGTTAT GGTGGAAATG GTATTACCAG TTCTATTTCA
   115861 GGAACTCCAA CTGTAAGAGC TGGCGGTGGT GCTGGTTCCT CGCACGGCAC AGCTACTAAT
   115921 GGAGTTCCTA AAGGTGGAGT TGGAGGCGGG GGTAATGGAC ATTATGGAGC TTTAGCAGCA
   115981 ACCAACGGTT CGCCTAATAC CGGTGGCGGG GGTGGTGGTG GTGGTGAAAC TGTCGCTACT
   116041 GGAACTGGTG GTAGTGGTGT CGTTATTTTA CGATATCTCA CGCCCAATAG GACAGATGTT
   116101 ATTGTAAATG CCTCTGGTAA TGTTGGAATA GGAACTACTA GTCCTGTTAA TAAACTGGAT
   116161 GTCGCGGGAA ACATTGCTTG TTCCGTTATT ACTGCTTCTT TATTTTTTGG AACGGCTTCT
   116221 ATATCTACCA CATCATCATT TGCTACCACT TCCTCATGGG CAAATAATAG TCCAGCAACT
   116281 ACATTATTCA CGGCCTCATT CTATCAAATT ACATCTAGCT GGGCTGCTTC TTCATCTTTA
   116341 AATCTTCCAA TTAAAAATTA CACTGTTTAT CAATTTAGTG GTTTTTTTGG TAACTCCGGT
   116401 GCTTCTATTC CATCCGCAGT ATATCACATG AGCATTGGTC AAGCGAGTGG AAGTATTGTA
   116461 TTAATGGGTG GTCGAACCGC CACGGGCGCT TCGAATATAT CCAATGTTAT TTGGACCTCT
   116521 TCTAAAAGTG ATCCTCTCAA GGTTACTGCA TCGCCACATA CTTTACCATA TGGAGTTTAT
   116581 GAAGCTGGAG ACATTCAGTT GATAGGAGAT AAACTTTATC TCTTTGGGGG TCTTGTTAAT
   116641 TCGGGCGGCG TTATTGCGGC AACTGCATCT ATTATAACGG CATCCGCAAA CGATCCTACA
   116701 ACATGGAGAA TAGCTGGACA ACTTCCTTTT GGATTAGGAA ACCATAACAT CATAAAAATT
   116761 GGAGATAAAT TATGGACTTT CGGGGGTGTT ACTGGAAGTT TGACTGCTTC CATTTCTGAT
   116821 CCTCTCACTT GGAGTCCTAC CTTAACTAAT ACAAATTTAT ATAGTCTCGG AGGTCGGGTT
   116881 TTAAATATAG GGAATACTTT GTATTTGTAT GGAGGACAAC CAGGAAATGG AACCTTTGGT
   116941 ATGAATGCGA ATGTTTATAC CGCTTCTGCT TCTAATCCTA CGTTGTGGGG AACAGGTTCA
   117001 ACAGGTGCTG CTATTCACAA TACTGCTTAT GTATTCATGG TAGGTGATTC AGTCTTTGTA
   117061 GGAGGAAACC AACTCGGTGA TAATAACTTT GGCGACAATA CAATAACTAG ATATTCAGGA
   117121 TCTAGTTTTG CCAATTCAGC CGGGACTTTG ACTTGGCCGT TTAAGATAGG TGAAAATACA
   117181 AACCCTATTG TTGTTCCTGA TGGTAGTGGA AGTCAAAAAG TTTATTGGTA TGCTATGCAA
   117241 TCCGACGGTG GTAGTTTTAG TTTTTCTACC ATTACCACGA TCTACACTTC ATCGATCAAT
   117301 ACTTCAATTT TTTCTCTCTC TCCAGTTCCT ATATCCTATG ATATAACAAG CAGTCTTAAT
   117361 CCTCAAATTG CACCTTGGAA AGCTGGATAC CAGCCTTTCC TTAATAGCGA CATCATTCCT
   117421 ACCACTTCTT CTTGGGCTGT TAATGCATTA GCAGCAATTT CAGCAAGCAC CATTGTTAAT
   117481 CCTTCGATCA CGACTGGATC AGGAGCACCC GTAACATTAC AGGGATATTT TCAGATATTA
   117541 ATTTCAACGA GTAGTATGTG GGTTCCATAC TACAGCAGCC CGTAACATTT TATGGCAATT
   117601 TTATACTATC CAAAAGGTCA GATATTGGCA CGATTAGATG CAACAAATCC GTTGTATGAG
   117661 CAGTTGATTA TTGCTAATAA TCCAAATACA GTTTTGTATT TCGATACAAG TTCGAATGCA
   117721 AATGTTATAT CGTCATCTAA TTTGAATATA ACAGCCAGTT GGGCACAAAC GGCTTCCGTC
   117781 ACTCTTATAT TTTTATCAAA TAGTTTATCA TCGAGTTATG CAGCAACAGC AAGTATTGCT
   117841 CTAAACGCTC TAGGTGGTGG ATCGGGAGGT ATGACTAATT CTCAATCATA TTTCACAATA
   117901 ACCACAAGTT CTACTAATTG GATAACATCC AGTTTTTCGG TAGCTGAACA GTTTGTGACT
   117961 ATTGCTACTG CGTCGAAGTA TAATTTCACA AGTAGTAATT TACCATCTGC TTCTCAAGTA
   118021 GCATATACAT CTCTTTATAT CGCTAATACT GCTACGGGAA CTTCATCATT AGCTTTTCCG
   118081 ACTGATTGGG TGTTTATGGG ATATGTTCCT AGTTCTCTAT CAGCGAGTCG AGCAGCTATA
   118141 TTGAGTTTAA AGAATTTTGG AGGGACCGCT CCCACGGTTG CTGCATTTGC TGTTCAATAC
   118201 TAACATATGA ATAATTTAGA CATATCCAAT CCAAGTTATA TTTCCGTGGT TGACGATTCA
   118261 TCTGTTGTAA GGGATGGTCT TGTATTACAT TTGGATGCGG GAAATTACAA TTCCTATCCA
   118321 AAAATAGGGA CGACATGGTT CGATTTAAGT GGTAAAAAAA ATAATATGGC AATTCTAGCC
   118381 ACCGCATTCA ATCAGTCAAC ATCGGTGAAG TATATGGATT TCAATGGATC ATTTGGTTGT
   118441 GCTAAATTCC CGGTGTCAGA TCTTATTCCT GGAACAGGTT TGGTAACGGC AATTGTGTGG
   118501 ACAAAAATAC TCAATAGCAC TTCTACTTTT AGAACGTTAT TTCGGGGACT TAGCAGTAGT
   118561 GCAAACCATC AAGTCATTAT TAATACAGGA ACTAATACAT TGGGTTACTA TGATGGAGAT
   118621 GCAGGTGGCG GATTTTTAAG TGCTGGATAT GATGTTAGTA CTCTTCCCGG ATTTACGACA
   118681 CAATGGAATA TGCTTACATG GAGATATTTT CAAACTTCTC CATATTATGT TTTCACTTAT
   118741 AATGATACTC CTGGAACGAC AAGAGGATCG AATACAGACT CAAGGACTGC ATGGAATTCC
   118801 ACTCGGGGTA TATGTTCTAT CGGAGCTTAT AATGGTGGAA ATCAGAGCGA TCCATCTAAT
   118861 GCATCTCAGT TTTGGGGAAG CGTCAGTGTT GTAATGTTAT ACAATCGGAT TTTGTCGAAT
   118921 GCGGAAATTA TCCAAAATTA TCAAGTTAGG AAAAATCGAT TCGGACTCTA ATTATCTATA
   118981 TGGCAATAAT TTATTTTCCA AAGTCAGCAA ACTTGGGGTT CAGAGACTCA TTTAATCCTA
   119041 CGTATGAGTC TTTAATTATT GCCAGCACTC CGAATACAGT TCTGTATTTT GATTCGGGTT
   119101 CTCAAGTAAA CTCTGTATCC GCGTCCAATT TGTATATTAC CGCGAGTTGG GCTTTGACTG
   119161 CTTCTGTGGC GGTTGTTCTT TTTTCAAGCA GTTATGCGTC ATCTTCGACA ACATCTACAT
   119221 CATCAAGTTA TGCTGCAACT GCAAGTGTTG CTCTAAACTC TGTTTCATCT ACAGTAGGAA
   119281 ATTCTCTTTC GTCATCCATT TATACAACAA TTACTACTAG TTCTTTAAAT TGGATAACTG
   119341 CCAGTTTTGC CAACGTTAAC CAATATATTA CTATTACATC TGGTTTATTA TATAATTTTA
   119401 CAGCAAGCGA TGTTCCTTCG TCAGGAACTT CATCAAATCT TTCGTTGTTT ATCAATAACA
   119461 CTGCTATTGC AACAAGTAGT TTATCATTTC CTTCGAACTG GGTATTTATT GGCATTGTTC
   119521 CTACATTTTT GACTTCTAGT AAGTCAGCAT TTCTTAGTTT AAAAGCATTT GGTAATCAAG
   119581 TTGTGGCCGC ATGGGGGACT CAATACTAAT GAATAATTTG ACGTATCTAA TTCAATTTAC
   119641 CTTTCAATGG TTAATGATTA GTTTATCGTT AAAAATGTTT GATTTCTAAT TATTTATATG
   119701 GCAATTCTCT ACTATCCAGC GGGTTCGAAA GTGGCACAAG TCAATGCCTG GAATCCAGGT
   119761 TATGAACAGA TTTATCTAAA TGTGAACCCG AATATGGTGT TCTATTTTGA CAGCGGTTCA
   119821 GTTATTAATT CCGCTTCTGC ATCCAATCTA TTTATTACTG CTAGTTGGGC ACAAACCGCA
   119881 TCGGTTAGTT TGGTATTCAT TACAAGCAGT TTTGCTGAAA CCGCTAGTTT TGCTTTTAGT
   119941 GCTGGTTCGT CAACAGGAGG GGGGAGTTCT CTTTCATCTT CCGCTTTAAC CACGATTGCA
   120001 ACAAGTTCAA CCAATTTTAT TACAGCAAGT TTTGTTAATG TAGACCAGAT AGTTAATATA
   120061 ACGATTGGCG CACTTTATAG TTTTACTTGT AGCAACGTTC CTCCAGCTGG AACAGCATCC
   120121 TATGTATCCT TATTTGTAAA TAATACGGCA ATAGCGACCA GTTCTTTATC ATTTCCTCCA
   120181 TCGTGGACAT TTATTGGTAT TGTTCCATCT TTTATAACCG CAAGTAAATC TGCTGTGTTG
   120241 AGTTTAAAAT GTTTGGGTGG GCCGATTGTG GCTGCCTGGG GACAACAATA TTGAGAATAA
   120301 AATATGTTAC TCACTGATCC AGCTCTTATT AACTCCGTTC AAAATTCTTT AGTTGTTACT
   120361 AGGGGATTAA CCTCATATTG GAGTTGCCAC GATGGTAGTG GAACAGTTGT CAGAGATTTT
   120421 TGTGGGAATA AAAATTTTTC CAATGGTCTT TTTCAAGGAA GTCCTGCTCC AACTTGGGCT
   120481 CCGGGTAGAA TGGGAGCGGG GTTAAGTTTA AATGGTTCAT CCGCGTATGT GTCGATTCCT
   120541 GAAGCTTCTT ATCAAAGACC GGGGAGTAGT GCGCTCAGTA TTGCTTTTTG GTTTAATGCC
   120601 CCAAATGCAA ATCAAACAGC GGGGTGTGTA GTAAGTAAAC GTGACCCATC TACTTTCAAT
   120661 CAGTTTCAAT GTGGAATTGG CCAGATCGAT TCAGGGGGAG CTTCTGTAGC AGGAAAGACA
   120721 TTATATACTT GCACGAATTC TCCTTTGACC TGTTATCATA CTAATAATAA TTATGCTGAC
   120781 GGCACTTGGC ATCATGTAGT ATTCCTTCGT CCTGCCTCGG GCGCTCATCA AATATATGTG
   120841 GATGGAATTT CTGTCGCGGT TACAGCAAAT GTTGATGGTG GAGTGGTTAA TATAACTACT
   120901 ACTACTCCTT GGTTAATAGG ATGGCAAAAT TCAGTGGGTG CTAGTTTCTA TAATGGGTTG
   120961 ATTGATGATG TAAGGATTTA TTTTGTTCAA CTCACTCCAT CAGAAATAAT GGCTCTATAT
   121021 CAAGCGTCTT AAAATCAATG TGTATTATAA TAATCAAAAA TTTTTAGTGA AAGATATGTA
   121081 TAGCATATGG CTACAACTCC AATTAAACTC AAAGACGAAG AACTGAGAAC AATCCAAGAG
   121141 ATTCAAGAAA AGAATGGAAT AATGCTCGGT CAATTCGGAA CCCTCTATTT GGATAAGATG
   121201 CAGATCGATG AAGCAATTAA GGTTGTTACT ACAAAAGAGC AGAAACTTCA AGAAGAGTGG
   121261 GTGTCGTTGA GAAAAAAGGA AAATGAATTA ATTGATAAAA TTATTAAATC CTACGGAGAA
   121321 GGTTCTTTAG ATATGAAAAA TGGGACTTTT ACTCCTGATA GTGCCCCTCT TAAGACTTCT
   121381 TAAAACATAA AAAGAATATC GTTTTCTAAA AACCTGGCGA TATTTATATT TAGTTCATTA
   121441 TGACCCAAGA AGGTTCGTGA TGAATTGTGT AACCAGAGAC ATTTGAAAGG ATAAATATAT
   121501 GGCCATTCAG CAAGGTGGAA CTTTTCAGCC AGATAATAGA GTCGTCAGCC CGGGTGTATT
   121561 CACCCGCGTT CGTGACCAGT CCGGTATCGC ACAAGGTGTG GCAGATATCG GTGGTGTAAT
   121621 TGTAGCCCCA TTTCCAAAAG GACCGGGATT TTCCCCTACC CTTTTCACGG ATGTAAATGA
   121681 ACTTCAGAGA CAATTCGGTA TCCCCGATGG AGTTTACTAT GGTCCCTATA CCGCAACCGA
   121741 ATATCTTCAA GAACGTGGTG TAGTTACCGT TGTTCGTGTT GGTGGTCTTA CTGGTTACCA
   121801 GCAGAAATAT CCATTCGGTA TTTGGGCCGT TAAAGGAACC TGGGGTAGGA ATCCTGATGC
   121861 TGGTGCTCTG GTCAGCCAAA GCTCATTTGT TTACCTTTCT GGTTCTATCG TTGATGGCTA
   121921 TGCTGAAAGC GTAACTTTCA GTGGTGCAGG AAGTGGTTCA GCCCTGACGA TGAGCATCAA
   121981 TTCTAATGCC GCACTTACCG TTCAATTTGC CGCTCTAGCA GCAACGGATG CTACTCTAAG
   122041 TGCTACTTCC AATAGTGGAA GTTTGTTTTT CGCTGGCACA CAACAGGTTT TAGGAACGGC
   122101 GACGTTGACT TATCCAATTT TAGTCACGAC CAATATCATA AGTAGCTCTA CTGCTCCTAA
   122161 CTTAGCATTT TCAGCATCTA TCGCAGGTGG AACATTTGCA GGAACTATCG CTACGCCACA
   122221 ATCGTTAACG TTCCCAAGTG CATCGTCTCC ATTCAATACT GCATTTAACC TTGTAAATGG
   122281 TTCATTGGAT ATATTGCTTG GTCTTTGCAG CACTCCATCG TTAATTGTTG GTGGAGTTAT
   122341 TTCTGGTTCA TTCGGGGCAT ATAATGGAAC ATTCACTCAA ACTCCAGGAA CATTATTCGA
   122401 TGTTTGCACA AACACTTGGA CGACAGGTTC AGGAGCTGAT ACAAGAATGT TGGCAGTCTT
   122461 AGCCGACACT CAATTCGGAG GAATTTCAGA TCTTAGAGCT CCTGGCTTCT CCGGTTCGAC
   122521 AATGGCTATC GATGTTTCTC CAGCAGGAAG TAATCAAATT GACGTTGCTT TCAATCTTAC
   122581 TCTTAAAAAT TCAAATAGTG TAACACCAAT CGGAGTTTAC AACTTCTCAT TGGACGAAGC
   122641 AGATTCGCAC TATATTACGA ATGTATTTGG TAGTGATCCA ACTGCAGGAA ACCCAGCTAA
   122701 ACAAGTTCAG GGCCAAAAGA TTGAAGCTGC ATATCTGTAT AAGATATTTG AAAACGCTAT
   122761 TGTCGAAGTG GTTGCTAATA GAACTGCTTG GAAGGTTGTA GGAGCTACTC TCCCACAAGC
   122821 TGATAGTCCA GGTTCAACCA CAACTGACAT GACTGGTGAA CCTCTTAATT TCACCGACGC
   122881 ATTTTCAAGA GATTTGACTA ATGGTGACAG CGGATTCTCA TTGACTCACG CTATTACTCC
   122941 TTGGGTCACT TCTCAGCAGA TCGCACCTTG GCAGAGTGGT TCGGCAGCAA CAAGATTCCG
   123001 TTTGTTCAGG GCTCATACCC TTTCTGATGG AACCAACACC AACACTTCCT ATAAGATTGA
   123061 AATCTCGAAT GTGAAATTGG CAGGAACAGT TGCAGGAAGC GATTGGGGTT CATTCACTCT
   123121 TGGTGTTCGT GACTTTAGCG ACACTGATAA GAAACCTCGC TACCTTGAAC AATTCCAGAA
   123181 TTTGAGTCTG GATCCAAATT CTTCGAACTT CATCGCTCGC AGAATCGGTG ATAGATACAA
   123241 TTTTATTGAT TTCAATGGTA AGGTAATTGA ATTTGGTCAA TACGCAAATA ACAGCCGATA
   123301 TATTCGTATC GAAACAAATA CTAGCGCATG GCCAGTAAGT GCAGTTCCTT ATGGATTCGA
   123361 AGCATTCACT ACTCCATTTG ACGGAAGCAG TGGATATTGG ACTCCAACAC TGAAATACAC
   123421 TAAGGCTTCA GTCTATTCTT TGAATCCTGG CAAATACCCA TCAGGCATCA CCTTTGATGA
   123481 TGCTCCTGTT GGAGCGGATA CAGAGCTAGC AAGCCTATAT CCTATGACTT CCACTGGAAA
   123541 CGGTGCCTCA TTGGACAATA GACAATATAT GGCTCCTCTC CCAGTATTTG GAGCTTACCC
   123601 AAGTATCGGT AGAAATATCG CATTCGCTCT TGACGCTGAT TATGAATTAT ATGGCGTCGG
   123661 AACGGGCGAG TTCTTCACTG GAACAAATGC TATTCCAACG GTATTTGATT CGGTTAATGA
   123721 AAATACTTAC GTTAAGATGC GTAAATTCGT CCTTGGTTTC CAAGGTGGAT TTGACGGTCA
   123781 ATCACCAGCC ACTTCAATTA ATGTTGGCGG AGATATTACT CCAGGCAACA CTCAAGGATT
   123841 GGATTGCACT ACCAGCACTT CCGCAGGTTC AATCGCATAC AATCAGGCCG TAACCGCTCT
   123901 TAGTAACGCC GATGTATATG ATATAAACCT TATCGCCGTG CCAGGTATCA TGCACCAGCA
   123961 CCACCCATAT GTCACCAACT TGGTTGTTGA TATGTGTGAG AAACGTGGGG ATGTATTCTA
   124021 CATCATGGAT TTGTATTCTG ATGACGGTAA TCCATCATCT GGCCAAATCG ATGAAGTGGT
   124081 TCGTTTCGCA TCCCAGTATG ATACGAACAT TGCAGCCGCT TATTATCCTT GGGTCAAGAT
   124141 TCTTGACACC AATATCAACC AAATCGTGAC GGTTCCACCT TCCGTGGTTC TTCCATCGGT
   124201 TTACGCTTCC AACGACAAGG TTGCCGCAGA ATGGTTCGCA CCAGCAGGTC TGAACCGTGG
   124261 TGGTATACCA ATCGCCGTTC AGGTGACCGA CAGAACAACC CACGAAGAGC GTGACACCCT
   124321 TTACGAAGGT AAAGTCAACC CAATCGCATC GTTCCCTGGT TCAGGTATCG TAGTTTGGGG
   124381 TCAAAAGACT CTACAAAATG CATCTTCGGC ACTTGATCGT GTCAATGTGG TTCGTTTGAT
   124441 TATCAACTTG AGGAAGTTTA TCGCTTCAAC AAGCAAATAC TTGGTATTCG AACAGAATGT
   124501 CGCAGCAACA CGCAACAAGT TCCTGAGTAT CGTAAATCCA TATTTGGAAT CGGTTCAACA
   124561 GCGTGCAGGT CTATACGCCT TCTTTGTGAA GATGGACGAA ACCAATAATA CACCTGACGT
   124621 TATTGATGAA AACATCCTAT ATGGTCAGAT TTACTTGAAG CCAACCAAGA GCGCTGAATT
   124681 CATTATCATC GACTTCAACG TTCTGCCAAC TGGTGCTACT TTCCCTAACG CCTAAGACTG
   124741 ACGCAAGTTA ACTGGACACA GAAAAAGCCT CAATCCTTAA GTGGGTTGAG GCTTTTTTCT
   124801 CTATATTTAT AAGAGTATGA TTAAATTGAA ATCACTATTA ATGGAGGGAA ATTTTATGTA
   124861 TCATATTACA CCGAAAAGAA ACCTTCCTCT AATGAAGTCT CAGGGAATAG TCCCAAAACC
   124921 GGATAAATCC GACCGGTTTG GTGAGAAAGC AGTTTATCTA TTTGACGATA GAACGAAAAT
   124981 GGAAGATGCT ATGATGAATT GGCTTAGTGA TAAATTTCCT GAAAATGAAC CGCTGATTCT
   125041 TCTAACTATT GACTCTACCG GACTAAATAT AGAACCGTCC GATGTTGGTT ATGAAGTTAG
   125101 AACGCATGAA ACAATTCCTT GGTTAAATGT GGTAAAGGTT GAAAATGTAT GATTAAGTTA
   125161 ATGTCTCTAC TAACCGAAAT GTCTCAAGCT CAAAGGGAGC TTAAAAAGGA TTATCTTTTT
   125221 AGACAAACTC ATATGAAAAG CTCCAATACC GTCCCAACCT GGACGGAAAT GTGGAAACAT
   125281 CTTAAAAAGA CGGACGGTTA CAAGCATACA TTTGAGATGT ATGTTTCTGG TCCTTACTAT
   125341 GATTCATTAG GTAAAAGAGA CACGATTGAT GTTGAAGGGA TAATAGAAGG TGAACAAAGT
   125401 GAACGATATT TTAGCATAAT AGAAGATTAC AAGCATTTAG ATGGTGATTC GTGTTGGCGT
   125461 GTAATGAGAA TTCCTGATTC GGTTGACCCT ACCAAAATCT CACAGTTAGG TATTTATTGG
   125521 TCAGTAGAAG AAAGTAAAGC AGCAGCTCAC TGGGGTATAA TGTCAAATGT TCAAGTAGTA
   125581 ACTTACGAAG GAAAAATCGA TTTAGGTGTT GTGGACTGGG CAGGCACCAT GTTTGCTCGA
   125641 ATGGATATGG ATAGTGGGGA CGAAGAAGCT GAGATTCGGT TTCTCAAAAA TTCCAAACTT
   125701 TTTATTAAAA ATGTGGCGGT TGGAGAACGG TGGAGAAAAG AAAATTTTAT ACACATAGGA
   125761 AATTATAGAA GATTATGATT AAGTTGAAAT CCCTGATAAA AGAATCCTTT GATGATGAAG
   125821 AATACGCAAA GTGGAGACAA AGTGGAATGT CTGCTGCTGA TAGAGAGCAC AGCAAAACAC
   125881 TATCTGCGAC GGGATTTTGG GGTAAACAAG GAGCGGGCTC AATCATTTTA GCAAAATCTA
   125941 CGAGCCGACT TCTTCTTCCA TTTCGTTCGG CAAGAGTAGA ACAGTCTAAC ACTTGGGGTG
   126001 TCTGGGGTGG AGCAATTGAT GAGGGAGATG ACCCCAAAGC AACCGTTAAA AAAGAGATGA
   126061 AAGAAGAAGT TGGTTATACG GGAACTATTC TTGATATCAT TCCTCTTTAT GTTTTTAAAG
   126121 ACCAACGAAC TGGATTTCAA TATCACAATT TCATTACAAT CGTTCCGGAA GAATTTCAAC
   126181 CCAAACTGAA TTGGGAAACT GAGGATTATG ATTGGGTTGA TTTTGGAGAC TGGCCGCAAC
   126241 CACTTCATTT CGGACTTAAA GCGTTGATTC AACAATCAGG AAATGACATT AAGAAGATTA
   126301 TTGAAAAGGA TAAATGAATC TAGCCGGTAA ATCACTAATC AATGTTGATA TACAGCCCGA
   126361 ATACGAAAAG TCGTTTTCAT TCGGTGAGGA CTGGGCGGAT TTTGTTAATC GAAGTTTCAT
   126421 GGATTTAAAT GATTGTGTTT TTCTTTATAA CGGTCATGAT ACATTGGATA TGGTTACAGA
   126481 AGGTGATTAC AAATCTTGGT TATATGATAA AGGATTTACT GAAGAAGTAA TTGATGGTTC
   126541 AAAATTCTAT GATAAGGGAT ACGCATTTTT CAGATATTGT ATGGATTCTG GATTGAATGA
   126601 AGATTCAGTG GCAAATTTTG TGCGGTTTAT GTATCAAAAT GATATTCGTG ATTCCCGAGA
   126661 TATGACAAGA GAAATGTGGG CGAAATATCT TAGAGAATAC AGACGAACCG ATAAAAAAGA
   126721 AGTTTACGAC CTTTTAAAAG TATCAGGTGA TTGCGTTAAC ATTCCTGATT TGATGGATTT
   126781 TCTAAAACAC TACAATAATA TTGTTTTGAC GGGTGGAGGA ATAAATGAGT GTCTCAAAGA
   126841 AGTGGAGATT GCTCTTAAAG CAATGAGGAA ACCCTATCAA ATAATTAGTA GGTTCACATA
   126901 CTGAAGCCGA AATAAAATTA CTGATTTTTC GACGGATTTT AACCTTTAGG ATTCACAGGA
   126961 AACTATTTAT AGGTGTGAGT TATGAAGGGT AAAAATTATA ACGAACGCCC TAGTTTTATT
   127021 CAGTATGATG ATGAAAAACT AGAGCACGTT GAAGCAGGCC CTGACTATGG CCAACCGTGG
   127081 TCAAGTTCAA ATGCCTGGAT AGAACTCTTT TCGAAAGAAT ACCCCGAGTA TGTGGCTGAG
   127141 GTTATGAATA AGATTCTTGG TAATAAAGTG CGGGTGGATT CTTCCCGGGA CTGAAATACC
   127201 TTAGTACACT AAGCTTTAGC TTTCTCACTT TTCACTCACA CTTGCACTTA GCTTATTGCA
   127261 TTTAGCTTGT ACAGTGTAAG TGCTTGCTAA AAGGTTGTCA AGTAGTTTTA ATTTTCTCCT
   127321 CACTATTTAT ACTAATATGG ATGATACTGC ACAAAAAGAC CAAGATTATA AAAGAACGGT
   127381 ATTTGTTGAT ATGGATGGAG TGATAGTAGA CTTCGAAGGT TACTTCAAAA CAATCACAGG
   127441 AATGACACTT AATCAAGTTA CTGACCCCGA ATTATGGACG CGAATCAATG CTTATGGCAA
   127501 AGCTAAATTC TTTTCAGAAA TACCTTGGAC ACCCGGAGGA AAAGACCTGT GGGCATTCAT
   127561 TACAAACAAT TTCCTCAAAG TAAAAATTCT CAGTGCTTTA GGAAAATCCG ACCTTGTGGA
   127621 TAAACAAACC ACTCAAGGAA AAATGGCTTG GATAAAGAAG AATATTCCTT CCCTTCCAAA
   127681 TGAAGATGTA ATTTTAGTCC AAAACAAACA TCAAAAAGCC CGTTATTGTA AACCCGGTGA
   127741 TATTATTATA GATGACACCG ATGTTGTGAT CCAAGAATGG ACTCAAAAGC GGGGTATTGG
   127801 TATTTTACAC AAGACAGCAC AGGAAACCAT TTCCAAATTA AGACAATATG TATGAGCAAT
   127861 AAATTTTGGA CGTGGCGTAA AGGTAGAGAA TTGCTTCAAT TTGATTCTGA AAAGACGATG
   127921 AAGGATTATA GACCGTCTGA GGATTCATGG TGGGGAAAAA AAGGACCAGG ACAACTCTAT
   127981 GCTTTTCTTT CACCTAAACT TACGAATGTT GACTTTATCA AAAGTAGTGA CCTTAGAAAA
   128041 TTGAAATCAA ATCCAGAACT AGAAGAAACT TTTGGGACTT TAGCATCTAA AGGTGGCATT
   128101 CCATTAGAAC TTAAGAAAGT TTATGATGAT TATAATTCGG GTAAATTGCC TTGGAATAAA
   128161 TTTGGATTGG AACTTGAACG GATAATGTGG AAATCAAAGA CGGCCGATCC TAAATATTTT
   128221 TCAGGTCTAC AAAAAATTAT AGATTGGTGG AAGCAAAAAA ATAATCGACC AGGACAAGGA
   128281 CAACTTTATA AATTGAAGGA TGAAGGTGTT GGCTGGGGAG ACCCTAAAAA ATATGATAAA
   128341 AAACGAGCAT TCCCAGGTGC CCATTGGACC GTTAAATATA ATGAAGGTAA AACTATGAAA
   128401 AAATCTGAAC TTAGAAAGGT TATTAAGGAA CTAGTCAACG AAATGTGGAT TGGTTGGGAA
   128461 CAAGAAGAAA ATAAAAATGA AGAACTTACA GGTAGAACGA CTGAACCAGG TTCCGATGAA
   128521 GAATTAGTTG CTTTGTATAA AGGAGACAAG AAAGGCCATC CTGATAGTTT ACCCTCAGTA
   128581 GGCGGTGCTA TGTCAGAAGC AACTTCCAAT TGGAATCCCC AGCAAATTCC TAAAGATAAG
   128641 GAAAAGGTCG CCCAGTTGAT TTTCAGTCTT AAAGAAGGAG AATATATTTG GTTCTCATTC
   128701 GATAAAGAAG GTCGTTCCGG TCACGGTTAC GGTGTTCAGA AAAAAGTTGA AGGTGATGAA
   128761 TATATTTATC GAACTATTGG ACCTGATGGA GAATATTTGG AAGAAGATGA AGATGTCGAA
   128821 AGATATGCTC AAGATGTAGT AAATGACCAA TATGCCCATT GGTATGCTAT TCTTCCTATT
   128881 CAAGATTACA AGAAGGCTCC ATATGAAGGT GATCCCGACC ATGATATAGG GGATTATGAA
   128941 ATGAATGGTC CAGACCAACC AAGTTGGCGT GAATTATATG AGTCCAAAGG AAACTCTCCT
   129001 AAAGATAAAT TGAAGAACTT GGTTCTTGAG TCGATTGATG AAGTTTTAAA AGAGGAATCC
   129061 GAAGAGGATG AAGCGTATCA ACTTAAAAAG ATTCAATCCT ATGCTTCTAT GTTGGCCCAT
   129121 CCAGAAAAAA GCACAATTCT ACCAGGTCAA TCAGGTGGTG TGGACTTCAA AAGTTTTATT
   129181 GATAATCAAA TACGAATAGC TAAAGCATTA CAAGGAGAAA TCGATAAATT GGTTGCGGCT
   129241 CACGAAAAAT CATCATCTCT ACCCAAACAG CAGTCTCTTA AGAGACGGCT CCAATATAAA
   129301 CATGGTAGGC CCGTTGATGG AATGATGGGT GAAGTAAAAA AGAATCAAGA TATCGTTATC
   129361 AATATAGTGG ACAAGGTTAA GGCTAAAAAA TAATGAACCA ATGTTCAGAA GCATCCATGA
   129421 GGGTTTATAA CAAAACCCTT GACCCTACTC TTTGGGATGA AAATCTTCAA TTAGACCCTG
   129481 AAGTTCGACT TGCTTTGCTC AAAATCGGAA AGGATTTCTA TTCAGGAACC GATTTAAAGG
   129541 CTCCTCTCAT TGACATATTT TTCATTGGTT CGTCCGCTAA TTTCAATTGG ACGCCACAGA
   129601 GCGATATAGA TGTTCATGTT ACTATTGACA TTTCTAAAGA AGGCATTAAT CCTCTATACG
   129661 CTCGTAAATT CATGGATGGA TTAGGCGGAG CATGGAACAA GGATCACGAT ATAGAAATCA
   129721 AGGACCACCC AGTTGAAATG TATCTTCAAG ACCAAACAGA ACCCAATGGT TCTCCAAGTA
   129781 CCTTCCGACC AGGAGTGGCG ATATATTCTC TTTTTCAAGG TAAGTGGTTG GTCAAACCTA
   129841 ATCCAGAAAA GATTATAATT GATAAAGATA AAATTAAATC CAAGTTCAAT GCACTTAAAT
   129901 CTCAAATTGA AATTCTTTCA TCCACCGAAG ATTATGCGGG TCTTAAAGCA TTGATGAAGA
   129961 AACTCAAGAA CTATAGAAAT GCTGGTTTGA AAGCGAACGG AGAATTGGGA ACCGAAAATC
   130021 TTGTATTTAA AGCATTGAGG CATACCGGAT TGCTTGAAAA AATGAGAGAC GCAATCAAAA
   130081 TCGCTTATGA CCGAATGGTT CATATAGATG AGTCGATTGC CGTAGGCAGA CCGTTCATAG
   130141 TAGCAGGAAT GACTGCTCAA GATTTAGATG TTGCGGGCGA TAAATACTAT GAGGGTGACA
   130201 AAATTATTAC TCATGGTCAA TTAAGGTCAA AATATGGAAA CTGGGCGGGA ACGGAAGATT
   130261 GGCGTTATCG TTCGGATATC AATACAATAA TGTGGTGGGG TCTTCCTGAT GAAGATGAAC
   130321 GGCAAGCCAC ACTTGATTGG TTGAAGAAAA AATATGGTAT TAATCGACCC AAGGAAATAT
   130381 TAGCGAAGGC GACCAGCGAT CAAATGAAGC AGATGCTCCA TTATCCATTT ATCGTTCCGG
   130441 GTAAGAAATT ATTTGAGATT GATGAATCCA AAGAGTATTA TGTAGTTGGA ATCGTTGACG
   130501 AAGAATTAAA TATAGTTGTT CAGAGATATA AGAAGAGAGA GAATTACATA ACCCACGATC
   130561 AATTGAGAGC AAAATACGGT AATGCTTTAC ATGGTGATTC TGCTTATTGG AGATACCATT
   130621 CACAAGGTAA TTGGATTTTT TGGTGGGAGC ACCCAACCGA AGAACAATTG GATGAAGTGA
   130681 GAGATTATCT TCGTAGAAAG TTCGGAGTAT ATCCCGACCC AACTGATGAA TATCAAGAAA
   130741 CCATAAACAG AGGAAGATTG TCGGAAGCAG TCGGCCGACC CTACCTTATC GTTGGCCTGG
   130801 TTAATGAAGA ATTCCAGGTT TTTGGAAAAA GAGATTTTGG AACAGGTGAT GAAATAGGAA
   130861 GTCATACGAT TGAGCATGGA CAATTTGATC AAGAACTTAG TCGTATAGGA TGGGATTGGG
   130921 CACCTAAATT TTCCCATTGG AGATATAAAT CCATTAACAA TACTTTATAT TGGTGGCCAG
   130981 GAGATCCTTT TAATGACGAT TTGAAGGACG TTGTTCTTGA CTATCTTCAT ACTAAATGGG
   131041 ATATTAGAAA GCCAAAAATA GTTAGAAATG AGGAATCTTA TTTTGCTGAT GCTCATTTTA
   131101 TTCTTGAACT TTTATGTGAA GCAGGCCAAA AAGATAAAAT TATTTATGGT AATGTAGATG
   131161 ATGAATTACA TGTCAATGGA GTCAGAAGTC ACGATGCGTC AAGCAATTTA GGAGGAAATC
   131221 ATATCGGAGT AGGAAAAAGG TGGAGGTATA GAACTATAAT ACCATATGTG TTTTGGTGGG
   131281 ACGACGGCCC TTCAGAAGAA GAAAAAGAAT CCGTAGAATA CTATCTATAT AAGCATTTTG
   131341 GTATCAAGGT TCATAAGCAT AAAAGGTTCA CAGATTTTAC TGGTCAAGAT TTTTGGAACG
   131401 CCTCAGTAAT TCTTCATGGA ACGGGAGATA CATTAGCAGC TTCTCAAAAA ATGAAAATAA
   131461 TGTTGAAAGA AGTAGTTAAT TCTAATCAAA TTGTATATGG TAACGTGGAT GATGATGGAG
   131521 TTATTAATAA TGTTCATGTA GGAGCAGGAA ATCATCACGG TGATGGTAAA AGATGGAGAT
   131581 TCAAATTTGC TATTCCTCAA TATGTATTTT GGTGGGATGA ACCAAGTGAA GTTGAAGAAG
   131641 AATCGGTCAA TGAGTATTTT CAGAGGAAGT ATAATCTTAC AATTAGAAAA CACAGAATAC
   131701 TATGGGACTT TTCTAATAAT TTTCAAACGG CAATGCATGA TCCAGTCGTA CCGATCCCCA
   131761 AAAATGAACT TATGGAAAAA GTAAATGAAG AAAAATTCAA TCCATATAAA GCAAAGGCAC
   131821 TTCAATTTGT GACTTATGGT GGTCTTTCAT TAACCAAACA GAAGGGGTTT GACCCAGAGA
   131881 AAGCTCATAG CGCTCAATAT CTTCACACCC CACCAGCCCG TCGTGGAATC TATGCTTTTG
   131941 TGTGGCCTTA TGTTGAGAAA TTTTTATTGG GTGGTGATCA ATTTGTAGAT CCCAAAATTC
   132001 GTGGAAAAGG TCAAAGAGCT AGAATCGAAT ATATTAGAGA CAAAGAAGGA AATGTAGTAA
   132061 CAACTGGCCA TCCTGATTAT GAAAGACTTT CTAATATACA AAAGAATTGG TCATTAACCA
   132121 GAAGAAAACC AGGTGCTCCA ACAGGCACCG AAGCAGAAGA GGCTAAATGG AACGACATTT
   132181 ATCAAAGTAT TCTTTATAGA AATGTTAATC GTAAGAAATT CTCATATAAT GGTCCGTTAT
   132241 GGCACCATCT AAAGGATGGG GTCACTCAAG ATAAAATTTT AGATGAAAAG GGAGCGTGGA
   132301 TTAAAACAGA TATGGATGCC TATCATGACG CATTTATGAA AGAGTTACAT CAAATGAACA
   132361 AAGACCGTCT TAAATTCGGC AGAATGAGGA CAACCCTTGA CCATATGGAA GTTTTCATTG
   132421 ACCAAAAAAT ATGATAAAAA TGATTGGTTG ATACTATTTA TAAGCAGTAA CAACCTAAAC
   132481 TAAGGATTGA TTTATGGCAG ACTTGCTTAA TAGTAATGAA ATTTTTTGGA CGGCGTTTGA
   132541 ACCTAAAGTC CAGCACCGTT TCATCATGTA TGTTGATGGC ATTCCAGCCT TCACCATTAG
   132601 AAAGACCGAC AGACCAAAGG TGTCCAGCGA AAGAAAAGCG CTCGACCACA TTAACTTGCA
   132661 GAGATACTAC AAGGGTAAGA CCATTTGGCA GCCAGTGACA ATGGAACTTT ACGACCCGGT
   132721 CGTTCCTTCC GCAGCTCAGG CAGTCATGGA GTGGTTGAGG CTTTCACACG AATCCGTTAC
   132781 GGGCCGGGAC GGTTACATTG ACTTTTACAA GAAGGATGTC ACTGTAAACG TGCTTGGACC
   132841 AGTTGGTGAT AAAGTTGAAG AGTGGACCCT CAAGGGTGCT TTTCCAACTG ACTTAGATTT
   132901 CCAGGCGGTT GATTGGACCA ACACCGGTGA CCCGCTTGGT ATTACAGTTA CGTTGTCTTA
   132961 CGACTATGCC ATACTTCAAT ATTAATTATA ATTAATTAAC AATTAATGGT TAAATAATCA
   133021 TCCTTAGAAT CGCATAATCA TAAATTAACT TGATTGACTT CTCCCTACTA TGTATAATAG
   133081 TAGGGAGATT TTTTATGCGG CAATACCTTT GTAAACGGTG TTTGAATCAA GATTTTCACA
   133141 ATTACGATTC TTTAAGACGG CATGTTAGCC GAATTCACAA AATTAATTCA ACAGATTTTT
   133201 TTGTTGAATT TCGATTGGGC GGAGATTGGC CTGTTTGTGA ATGTGGGTGT GGTAAAAAAG
   133261 TAAAATGGTC ACACCAACTT AAATACTTTA GGAGATTTTG TGCTGGGCAC CAAAGTCGTA
   133321 TCCACAACAA TTGGGGCCAC AACCTTAAAG CTATCGCTAA GTCATCAGAA ACCAGACGTA
   133381 AACAATTTTA TTCAGGAGAA AGAAAGATTT GGAATGATGG CCTTACTAAA GAGACGGACG
   133441 AAAGAGTAAA AAACAATGGA ACATCAGTGT CGAATAATTT TTCGGATGAT AGGAAAAAGA
   133501 GATACGCTAA AATAATGAGG AAACATCGAT TAGATGGAAC CGTTTCTACT TTATATGGTC
   133561 CAAATTCATC TCAATGGAAA GGTGGTATTT ATGAAATTTC TAATATAGCT AGGTCAAGTA
   133621 AGCGTCTATA TGATGAATGG AAATATCCCA TTTTAATAAG AGATGGTTTC AAATGTGTAG
   133681 AGTGTGGAAA AACTAAAAAA TTACATGTTC ATCACGACAA AGAAAAATTC TGTGAAATAA
   133741 CAGAAAGACA GATGCCCGCT GATATTTTAG TAAGTGATTT TGGGTTAAAG AAATCTATAG
   133801 CAGATAAAAT TGTAGATTAC CACATCAAAA ACAAGGTTTC CGGTATAACT CTCTGTAACG
   133861 AATGCCACGA AAAATACCAC CCTTCATTGA ATTTTTAGTT GATATTTATA TAGTGTGTAA
   133921 TACTATGAAA AAATCCGAAT TTAAACAACT GATTAAAGAA GTATTAGAAG AGAATGAATT
   133981 CGAAAAGGAT TTCAATCAGC AAATGAACTC TTTATATCAC GATTACAAAG TTACGAAAGG
   134041 TAACAGAGTA ATGTCCGAAG AAGAAACTTA CAAAGAAGGA TTCAGAGATG GGTATTATGC
   134101 TAAGGGAAAT GGGTATTAAA CTTTATGAAA CGTTCTCAAC TTAAATCATT TGTTAAATCC
   134161 GTTATTCGTG AAATGTATGG AGACGAAGGC GGTGGGGATG AATGGAATGA TCCCGAGTAT
   134221 CGAAGCATGG TTAAAAAGCA TTTTGGTCAT GGTAGAGGTC CAGAATATCA TAAGTTGAAA
   134281 TTTCCTTGTC CTGATTGCGG AACACCAAAT GCAATTTCTC AGTGGCATAA AGATAAGGGC
   134341 TACCATTGCG ATTCTTGCAC TAAAAATTTG GAAGGTCCAA TGGAAGAAGA TCATGCTCTT
   134401 GGATATAGTC ACAATGTAGA AATGCCCGAT CCTCAAGGTG GAGATCGTGA TCCTTTAAAT
   134461 GATCCGATAT TAACGGGTAA GCCTCTTAAA GAATATACTG AAGAGGAAGG AAGGGAAATT
   134521 GCTAAAATCA GAAATTTTAT CAAAACATCT TCGGCGGATG CGGGAATAAG AGTCATATAC
   134581 GATTTAGTGA GAAAAGGAAA AGCAAATATC ATTCAATTTA CTTACTATCT AATAGCTCTT
   134641 AAGCATGTTA TGGATGGTCG TCCTGAGAGA ATTAAAGAGT CCGTTATAAA TGAAGCATTC
   134701 AGGTTCAATG ACTTTAACTG GCTTAGTAAT ATGTCAGGTT TCGGCACTCC AACAGACGTT
   134761 TATTGGGATA CAATATATCT TGGAACCATT GAATCTACTC CAGACGGTGA CCATTACAAA
   134821 ATCGTTTTGG TTGATACTCC CAAAGGAAAG AAACCGCTCA CCCAGAATGA AAAGAACAAG
   134881 TTTAAGTCAA AAAATTTAGC TGCTGAAATG TTACATAAAA TTTGGAAATT TGCAAGAGAA
   134941 GCACCAACCC CATTTGAGAA ATCTTAATTA TGAAAGTGAT TGGAATATAT CCCGGCCGTT
   135001 TTCAACCCGC ACACAGAGGG CATTTAGGAG TTTATAAGAG ACTCAAGCAA ATCTCTGGTA
   135061 CTGATACTTT TATTGCTACT ACAGATAAAA CTCCCACTCC CGATTCTCCA CTTAACTTTG
   135121 GGGAAAAACA ACAAATTTGG GTGAGGCATG GTGTTCCTTC CAGCAATGTT GTGAAGGTTA
   135181 AAAACACTTA CTCACCCGTC GAAATTACTC AAAATTTCAT GCCCGAAACA ACATCTGCAG
   135241 TATATGCTCT CGGAAGTAAA GATGTTGAAA GATTTGGATC AAGGAAGGCT AAGGATGAAA
   135301 CTACTGGAAA AGAAGTATGG ATGAAAGCTG ATGGGAAAAC TCCCGGTTAT TTTCAGCCTT
   135361 ATAAGGGAAA TGAGCATGAT ATGCAGCCTT TTGAAAAGCA TGGATATGTG ATGGTCATCA
   135421 CGGATATTAA AATAGATGGA AAACCAATAT CAGGAACTAA CATCAGAAAT ATATTGGGGG
   135481 GTTCCAAATA CACCCCAGAA CAGAAAAAGA AATTTTTTAT ATGGGCAATG GGTTGGTATG
   135541 ATCCATCTCT TTATGAGATA ATGGTGGACG TATTCAGCAA AGCAAAAGCA GCGGAATCAG
   135601 CAGAAAAAAC TCCGTTAGAA GTAAAACCTG TTCCAAGAAC GATTTCTAAA AACGCATTGA
   135661 GAAAAGTTGT AGCTGAAATC CTTGACGAAT ATATTGAACC TCAAGGTGGA CCAGATCCAA
   135721 AAGGAAGTCC TGGAACGTCA AAGTCTGACG ATGATTATCA ACAGAACAAG ACAGTACAAC
   135781 AGCAAAAACA AGATGCAGTC AAAGCTAAGC AACAGGCGGA GAGAGAATAC AAAACTTTAC
   135841 AAACGGATTT AGATTGGAAA AAGAAGTCGG TTATTGGGTT ACGTAAAGAC CAGCTTCCTA
   135901 ATAAACGAAA AGAAATAGAC CAATTAAATA AGGCTATTAC TGGAATAACC CCTAATCCAG
   135961 CAAGCGCTCT TTAAAATAAA ATAATCTAAA AACTCCTGTG CCTTTCTATA TATCTACTGA
   136021 AAGGTTAACA AACAAGAGTT TTTATGTCCG ACAATACAAT TCCAATTAGG CGTTCAACCG
   136081 TAGCGGTTCC TGATTTTGTT GCCCAAGCAC AAATTGCTCA GGCTCAAAAA GAAGAACAGA
   136141 AGTATCCAAC TGAGACAATT CCACTTACAA CTAAAGGATG GTTTTATCCT GAGGGGCATC
   136201 CTCTATCATC TGGAGAAATT GAACTTAAGG CAATGACGGC AAAAGAAGAA GATATTTTAG
   136261 CCAATCAAGA TTTGCTTCGA AGAGGAAAAG TTCTGGACAA GTTATTGGAA TCTCTCATTG
   136321 TTGATAAATC TTTTAAACAG GAGGAAATTT TGGTTCCTGA TAAAGACGCT ATTTTTATTG
   136381 GAATTAGGCG TTTATCTTAT GGAGATGATT ATCCTGTAAC AATCACTTGT CCTGCTTGTG
   136441 GTAATGTGAA TAAAGTAACG ATTAACCTTT CAACATTAAA CTTCAAAAAC AACGATTTTT
   136501 CTAACGTTTC AAAGGGAGTT AACTCATTCT CATTTACTTT CCCAATCTGT AAAAAGAACA
   136561 TTACCTATAA AATTTTGAAC CAGTTCGATG AACAACTTAT TGAGGCGGAA CTTACCAATC
   136621 TCAAAAAAGT ATCCAAGGAA TCAACGGGAG ATTTGACGGT AAGATTGAAA TATATTGTTA
   136681 CATCAGTTGA AAATAATCCA GATAAAACCA TTATTCGAAA GTTTGTAGAC ACGTTAAGAG
   136741 CTAAAGACAG TCTGGCATTT AGAAAACACA TGAAAGAAAC TATGCCAGCT CTGGATAAGA
   136801 CCATTGATTT CAAGTGTGAA AATTGTCCAT TTGAAAGGAG GATGGAGATG CCTATTGAGG
   136861 CATCCTTTCT ATGGCCTGAC CTTGAATCCT GAAGATAGAG TTAGAGTAGC TAAAGAGATT
   136921 TACATGCTAT CCCGTCACAC CGAAGGTGGA TTTCCCCACG ACCAGGTGTA TTCCATGCCC
   136981 ATATACAAGC GCTATTTTTA TCTAAAAATG TTGATAGAAG AGAAGGATAA AGAATCAAAA
   137041 ACGATAAAAA ATGCTCAAGG AAATTCTCCT CCTGGAACAA TATTCAATAA AAACATTCCA
   137101 AAGAAACCGT TCTAAATTTC ATTTGGCTAT ACTATTTATA ATCAATGGTA GAATTATATG
   137161 CCCGACGAAA TTGACACAAC GCGAGAAGCA GTAAGTATTC AACAACAACT GCTCAACCTT
   137221 CGGTTAAAAA ATCTTAAGAC CCAATCGGAT ATTAATGCCG CAATGGGACT GTCCGATTCC
   137281 ATTGCTGACA AGACGAGGGA AAAGGCAAAA GAGATGAATA AATCAGAGGG AGACAGACTC
   137341 ATTCTTCAGG TGGATATTGA AAAACATTTA AGACAAATTC AAATTTATAC TACAGCAATT
   137401 GCTGCCGGTG CAAGAAATCG AGTATCCTTA TCGAAACAAT TAAAAATTCT TGAACAAGAA
   137461 GTATTAGATT TAAGTGAAAA AGAAGCAGAA CTAGCTAAGA AAATTTCGGA AGAAAAGAAG
   137521 AAACACATCA CACTTGCTAA TGTCTTGTCG AAAGCAGGTC TTAAAGGAAT AGTAGACACG
   137581 GTTGAGGCTT CTAAAGAATT TTTGATGCAA CACCCAATTC TAATTATGGC CGGTGCTCTG
   137641 GCCTTTTTTG GAAAAGCTGT TCTTGGTGTT TTCAAAGAAA TGGATGAGGC CGCAGCCACT
   137701 TTTCGAAAGA CAATAGGAGC CACAAGGCCA GGGACAGCAG CAATCGAAAC TGATGCTAAA
   137761 GCCATCGCAT TTGATTTTGC TCATGTGGGA GTAACTATTA AAGATGCGTA TTCTACTTTC
   137821 GAAGCAGTGT CTAAATCTAT AGGAACTACA AGAGCCACTT CAAAAGAAAT GGCTACTGAT
   137881 ATGGCTCTGA TGCAGGCTCA ATTAGGAATC GCTACTCAGA CCTCTGCTGA GTTCCTCAAA
   137941 ACGATGGGCA TGGTAGGAGG AACTACAATG AATTCCCAGA GGAATATGCT TTTCTTTACT
   138001 CAAGCCATGA CGGAGGCAGT GGGAATACCA TTGGACGCGG TAATGTCAGA TGTAGCTTCA
   138061 GCAAGTAAGA CATCGTATCA ATTCCTCAGC AAAGATCCTC TTGTATTAGT TAAAGCTGCT
   138121 GTTGAAGCTA GAAAAATGGG AACTTCCTTG GAAGAAGCGA CTACATCAGC AAAAACTTTA
   138181 ATCGACTTCA CTTCCAATAT CAGAGCAGAA ATGGAAGCCA GTGTGTTGCT TGGTAAAGCT
   138241 ATTAATTTAC AGAAGGCTCG TGAGTTTTCG TATAGTAAAA ACATTGAGGG ATTGAATAGT
   138301 GAAATTTTAA GAATAGCTAA AGATGTTAAT TTCAATCAAT TAGATCCATT ACAGCAGGAC
   138361 GCAGTAGCAA AAGCATTCGG AAAAACATCG GGTCAAATAG CGCAAATTCT ACAGGCGGAC
   138421 AAGGAATGGA GAAACATTGA AGCAAAGGCA GCAAATTCCC CCGAGTTAAA AGAGCAATTA
   138481 GATAGATACA AAGCGATGAC TCAAGCGACC AAGGACAGAG CTAAATTGGA AGCAGAGAGT
   138541 GTAGAACATC AATTATCTAT TCGTTCAAAT CAGGCTGCTA TAGCTTCCAT TACTCAATCT
   138601 TGGCATGCAA TTGTTCAACG TTTATCTGAG AAATTCTTGC CAGCTATTGC GGTTATATTG
   138661 CAATTTATAG GATCGACCAT CGGACTTTTG AATAAGTCAT GGGTAGGATG GGTGGGAGTT
   138721 ATAATAGGCA CTATAGCATT ACTTGGAACG GTATTAGGCT TGACTATGAA AATAGCAAGC
   138781 GCTATTAGTG GGGCGCTTGG AAAGGGAATT GGAAAAATAG CTGAAGGAGC TTTAAAAGGA
   138841 GTAGCAAGAG GATTGAAAGC ATTGGGAGCC GCAGCCGCAT CTCCTACAAC TTGGTTAGGA
   138901 ATTGCGGCCA TACTTGCTTT GGGGGCAGCA ATATTGGGAG TATCATTCGG AATCAGTTTG
   138961 ATATTGAAAG CATTACCTAA AGCAGCCGAA GGATTCTCAA TTTTTATCGA TGCGCTTGGA
   139021 AAGATGACTT TCAGAGACAT TTTGAAAATG ACGGCATTAT CAGGAGCAAT GGGGTTGATG
   139081 CTTCCAGTTT TACTCCCATT CTCAGTAGCA GCTTCGGCAG CAGGATTAGG ATTTTCAATT
   139141 CTTGGAAATG GACTTCAATC AACCGTTAGT GCATTGAAAG ACCTTTCAAC CGTTAGCTTT
   139201 TTTGGACTTA TCAAGCAAAC CCACGCTTTG TCATCATCAT TATTGGAATT GAGTAATGTT
   139261 ATTAATGACA TTCCACAGAT TGATATAGAA AAAGTTAAAG CTATAGGAGC TATTGATATA
   139321 GCTCCAAGAG ATAGAACAGC AGCAGGAGTC CCAGCAACGG CAGCAATGAC AACCGATGAT
   139381 AAGATTTTGA AAGAGCTTCA AGATTTGAGG ACGGATTTGA GAAATGGTGG AATTCCAGCA
   139441 ATATTGAGAA TTGGAGCTAC AGAACTTAAA ACAACCTTAG CAAGAGAAGC AAATCGCACA
   139501 TCGGCACTTC CAGGAGTGAG AACAACAACA GGTGGAGCAT AATTATATGG CAGGACAAAC
   139561 ACGACCAGAT TCAGTATTAG CTTTGACGAA TTTTCCACCA ACGGTGAGGA ATGTCCCACC
   139621 CAACTATCCC ACGACTCCTC AACCAGGTAA AATTAGTTTA TTGTTTAATG CGAATAGCAC
   139681 TAATATCTAT CACGATGCTC CTACTCCGTG GACCAATGGT TCCAATCCAT TCGGCATCAT
   139741 TCCCAATAAA CAGCCGTTTG TTTATCGCTA TCCTGATGAA GCACAGAATT CATTCTTTGC
   139801 TAAACTTCCT GATTCAGTTA AAACCGTAGC CAATGCAGTA AATATCAATC AAGAAAGCAT
   139861 TGACGATCTT TACCGTGTCT CAAAATTCTT GCTGACCAGT GACGGAGTTT TATTCAACAT
   139921 TAAACAGGTT GCAATTCAGA GATTACAACC ATTTGATGAA ACCCGTCTGT ATAATCCACT
   139981 ATCTCCTATC GAAACTACGG TTCAACCATT GACATTAGGA TTAGGAGACG CACCTACAAG
   140041 ACACATCGAA GGTGGGATAT TGGGATTAGT TAATTCAGTA ACATCTACAG TTGGAATCAA
   140101 TTTTTTAGGA AACACCTATC AAACTCCTAA TAGCACCGTT GGTTCTTCTG CATTGTCAAC
   140161 TTTTAATTCA GGTCAAGGAA AAGGACTGGT TCGTGGAGGC GATGCTACAA GTGGTTATTC
   140221 TCGTTTAAGT GCAATTTGGC AACCATCACA GGCAGCAGGT AGTTTTCTTG GAGGACTTGC
   140281 TAATACATTA CTCTCTTCAG CCATTAGTTT TTTAGGAACT ACACCTAAGC AGCCGACCGG
   140341 GACTCAAGTA AGGGCAGACG AGGGAACATA TACAATGATG GCATTAAGTT CGCGCTTGAC
   140401 TCCAAATCAA TTATGGTATC CAACAGCACA GACAAGAGTT GACCTTCCGC CTAAAAGCAA
   140461 TTCATTGTTA AATCAAATAA GCACTATTTC CTCTCGTGTT CTTAACATCA TTGCTAATCC
   140521 ACTATCTCTT GCCGGTGATG CATTAAGTGG ACTCCTTTCA AAAGGCCCGC GCGGTGGAAC
   140581 ATTTTCAAGA ATCAAAATAA TCCCGACACC CACAGGCCCA ATTTACAAAC TATCATCCAC
   140641 AGGTGTAACA GGTAATTCTA TTAACGGAAA ATCCACGGGG TATAACATTC AAGACGGATA
   140701 CAAATATGGC AATTCAGTTG GTCTTGCTCC AGATGGAGAA TTCGTCAATT CGGATATGTT
   140761 GGTTCAATAC AGCTATTATC TACAAGAAAA TTTGGATTAC CCATCTAAAC TTTCAGACGC
   140821 TAGTTCAGAC ACCGTTAAAA ACTTAAATAA CAATTTAAAA CAAGTCGTTT CAAAGATAGG
   140881 TAAATCAGGA GTTTATAGTG TCAATCTCAC TCAAGATACA CCATTGCTTC ATGCGGGTTT
   140941 GCCAGGCAGT GAAGTCGGTT ACAATAATCT TAATTCCGAA ACCGATCCTA CTACTGGATA
   141001 TTCACCAAGA ATTCAAAACA AATACGGAGT AGGTGCTCAA TACCTCTCCG AAGTTGGAAC
   141061 AGGTCCAGTC AATTTCAACG ATACTAAACC AACAGACAAT ATATTCAGCA CTAAAAATTT
   141121 GAGATTTGCT ACATCCTTTG CATCAGATGG GATTAATCTA CTTCCTGTTC TTAAAGGAGA
   141181 TAGAAGTATT CCAAATTCAT ACGCTCTTCA AGATATGTAT GGTGGCTGGA AAACTTGGGT
   141241 GCCAGAAAGA GATGATTTGA TTGCATTTTA TTTCTATGAT GTAGTAAATA ACAAGTATAT
   141301 ACCATTCAGA GCTACGGTCA AAGGTATTTC AGAGGGTAAC ACAGCATATT GGGACGAACT
   141361 AAGATTTATT GGTCGTGCCG ATCAACTTTA TTCATACAAT GGATTTAGCA GGACTCTTTC
   141421 ATTCACTTTT AATGTGGTTA TTAATAGTTT AACAGAACTG CTTCCAACAT ATAAGAAAAT
   141481 AAATTATATG GGTGGAGTAG TTAAACCATC CAACTATACG AAGTCAGATA CTTTTGGTGG
   141541 TAGATTTAGT CAATTCATAG TTCCACCTAT GTTTATGGTG ACAATCGGTG ACTTATACAA
   141601 ATATCAACCA ATGGTTATTA CTTCATTAAA CATTAATATC CCAGATGATG CGGCATGGGA
   141661 AACTCAAAAT GAATTGAATA CCGAGCAAGG TTGGTCTTAT TTGAACGGAA TTATTAAATC
   141721 ACCAGGAACC GATTACGCTC AACTTCCAAG AGAATTTGAA ATCGCCGTAA CGGCTAATCT
   141781 ACTTGAAAAA GAAAGAGCAA TAGTCGGCGC TGCGCACTTC GGTCATGCTC CCCACACCGA
   141841 TGATTATACT GATGGCACAT TCCTTCCTGC TGATGGTGAT CCATCAAGAG TATATTTGCC
   141901 TGGCCCAACA CAGTTTTCTA AGAGGATGAT CGAATACACC ATCATTGGTG CGGATAATAA
   141961 CTCATCCACG GCTCCAGTTA ATACAGGAGC AGCACCGGCT AACATTAGAA ATGTCAATTC
   142021 TAATGATCCA GCTACTCCAA CGGTTAATAC GGCACCAACA GCTAACCCAA CAAGTGCTGG
   142081 CCAACCTAGT TTTGTTCCTG GCGGAGGAAC TTTTCGTGGT CGTGGAGCGG GAGGAACATT
   142141 TTAATATAAT CTATGAAACG ATACGATTCA ACACAAATAG ACACACGATT TGATGGAAAG
   142201 AGAGTATATC TTTCTACCAG CTACCCTATC ATTGAACCAC AAGATTCGGA CACTATTGTA
   142261 ATAACTAACG ACGCTGATTA TTTGGATTCT CTGGCCTTTA CTTATTATGG AGATCCTACT
   142321 TTGTGGTGGG TTATCGCGTT AGCCAATAAT TTAGGAAAAG CAAAAATGAG TGTTCCCTCT
   142381 GGACTACAGT TGAGAATACC AGCCAATGTA TCACAAATCG TAGCAGATTT TAATAGCCTT
   142441 AATCAATAAA AAGTTATATG CCAGCACCAA TTAAACCGTG GGAACCATCT AACATACCAT
   142501 CTGAAATTCA AGCGGAATTA AAGAGGCGTA TGACGGTCCG GAGTTTTAAT TACACTTCTA
   142561 ACAACATTGC GAGTTGGGAT AAGGATGGTA ATTGGAATAA ATACAAAGGA CCAATGGTAT
   142621 CTTGGGTTCG AATATGTTCG AATGGAGCAG GTCGTCCATC GCCAACTTCA ACAACGGTTC
   142681 TTCAAAATAC AGCAGGACCA TCCGCACCTC TCGCTTTTGA TAAAGAAAGA TTTGTTTTGA
   142741 GAGGAGGGAA AGATTTTTAT CAAACATATG GATTCCAACC AACTTCTCAA GCTTCCAGTA
   142801 ATCAAGTGAT AGGTTATACA CCTGAAGGTG TTCCGCATAC AATAGAACAA AGACTATCAA
   142861 CAGGCACAGT TTTAACAAAC GTCGGAAATT ACCCCATACA CGTTGCTAAT CCTGAAGTTT
   142921 CCCGTTTGGA AGTAACTATT CAAAAGGAAT TGGTTCGTCG TGCTGTATTC GAGTGGGTTT
   142981 GTTTTTCTTG GAAACAATTG GAATATATGG CTCCTTATTT TCTTGTTCCA GGAATCTCTG
   143041 TGATGATAGA ATGGGGATGG AACCATTACA ATCCTTCTTC CCTTGTCAAT CTCACTGATA
   143101 AAAGCACTAT GAGAAATTTA TGGAATAATG CCTATCCTCT TTATCTCAAC AATATCCTTC
   143161 TTTCTAAAGG AAATTATGAT GTGATGTATG GTATCATTTC TGGTTTTAAT TGGAGTGTAG
   143221 AAGGAAATAA AATCATATGC TCTACTGAGG TAATGTCTAA AGATAGATTA TATGCGGGAC
   143281 TTTCAAAAGG ATCTTCATTA CAGATAAAAT CTTCTAAGAT AGGAGCCGAT GAGCCACCGC
   143341 AATTTTTGAT GAATATAAGA AAATTCCTGG ATATCGCTAC AGCAAAAAAT TTACAATCAA
   143401 TAGCAACAAG CAAAAACCCA TTGGGTGAAG CAAATGAACT CGGAAAAAGT TCCAATCAAG
   143461 TTCAACAATC GTCTACCGGG AAACCCGTTG GAGGCTCAAC CGGAGGAAAA GGAGTTAACA
   143521 ATCAAACTCT AATTGACATT GTTGCGAATT GTGTATCTAA AGGGGATACT ATCAAAAAAG
   143581 TAAAGATGCC ATACATATAT GGAATGTTCT GGGGAAGGAA AAAGTCAGAC GGAACATTTT
   143641 ACAGAACGGC AACTCCCAAA GCCAAAGATT TTGATGCCAC CGATAGCGTT TCAGATGACC
   143701 GGTTCTGGAT AAACATGGGT TTAGTTGTTG AAATCTTGAA TTATTTTTCT AATCGGCCAG
   143761 GAGTCAACAA TGAAAGCATG TTTACGGTTG ATATTTCAAA CACAATCATA AATGGTCACC
   143821 CGAATTTAAT TTCGTGTGAT GAACGGGTTC TTATTCCAAA CTATAAGGCG CCCAAATATC
   143881 ATTTTGGTAA AATTGGAAGA GAGACAAACG GTGGAACAAA TTCTCCCATC CCTTTGTCAG
   143941 CTACTTCCAA CGCATCTACA GTCGGAAACA CTCCTACGCA AATTTTTACT CCTGGTGCTA
   144001 ACATAGGAGC AGCATCACCC GGCGTGATTT TATCACCCGC AGCTGGAGGG TTGTCAACGA
   144061 CAACAGGAAC GGTTTTAAAA TCTGCTAATC CAGCAGATTA TAATTTTCAA TACTTCAAAC
   144121 CAATTTCCGC AGCACCGGCG CCTTCTCCAG ACAATGTAAT TGGAAGAGTT CTATATCAAT
   144181 TTCAATTTAA AGTAGGACAC AATACTGTTT ATCGAAATGA TTTGGACGAA TGGATTAATT
   144241 GGTATAGATA TAATGTTATG CCCAAAGATG TATTTGGAAA AGAAATACCA TCGTTTAGTT
   144301 TTCCTTTTAA AGATAAGGTC ACTTTTCAAT TAGCATTTCC AACATCAGGA ACAATAGAAG
   144361 CTGAAAAAGA TTACTCAGGA TTGTTATCAA ATATTTATAT CAGTTTTTCT TCGTTCAAAA
   144421 GTGTTATATT AGATGACTCA ATAGAAAGTT ACAAACAAAT TTATGATAGG TTGCTTGAAA
   144481 TTTTAATGAC GGCTTCAGAT CAATTTTGGG ATTTAGGCCT CACGGAAGCA GAAGGCCAGA
   144541 TGACAATAGT TGATAGAAAA TACACTTCTA AATACAATCC AAAATCCCAA GGTGGAGATC
   144601 CGCTGTGGAT ATTTGATTAT TATGATGCGG ACAGTTTAAT TAAGTCCTTG AGATTCCGCC
   144661 CGCAATTGTC GGATGCGATT GCTACAAGAA CAATGTATGG TGATGTCAAT AATCCAGACG
   144721 CAAAGTTTTC ATCTCCTGAT TCTAACGATA TATTAGATTT CAAATTTAAG GATGCTATAA
   144781 TATTACGAGA GGACGATGCT AGTAATGGCA AGTCTATGGA TAATCTCAAT ACTCAAGCAA
   144841 GCACCCAAGA GCAATTAAGA ATCCTATTAA CTCCTCTCCA AACCATAGAT CAAGATGGTG
   144901 ATAAACATTT ACAGATGACA GTTCCAAGTC CAATAGCAGG GAGAGATGAA GTAGTAAAAT
   144961 TAATTCTTCC CGACCAGGAC ATTCTTCGTC TGATTCTTCG TGATGGCGAC AAGAAAAATA
   145021 ATCCTACTTA TTGCGCCATC CAGCCAAACA TTACCTTGGA AATGACTTTA CTTGGAATTG
   145081 GAGGATTGAG AACGTTTCAG TATTTTCTCA TTAGAAATCT TCCTGAACCA TATAGTCACA
   145141 AAAATGTTAT TTTCCGTATT ATAGATGTTC ACCAATCTCT TGAGGCAGGA AATTGGGAAA
   145201 CGGTAATTAA GGCTGGTCTA GTTCCTATCA CTGAATATAT AACGGATAGA GTCCAACCTG
   145261 AAGGTAAAGA TGGTTGGGGT GACGTTTTGA AAACCGTCCA ATCAAGTTGA CATTAAATCA
   145321 TTGGGCGTGT ATAATTGCCC ATATGGTAGA GTCTGTGGTC CAATATAAAA AGTTTCTGGA
   145381 AGAAGTGTCT AAACACGATA TTCTATTGGG AGTGATTGGA ACCGACCACA CCGTTCATCC
   145441 AGTAGTTACA ATTCCCACCG CAGTATTTGT TAAAGATATT GTAACTAAAA AGACTTACAC
[truncated: 87,799 more chars]
