# Supplementary material for: Clades of huge phages from across Earth’s ecosystems
Source: Nature. 2020 Feb 12;578(7795):425–31. doi: 10.1038/s41586-020-2007-4 (PMC7162821; doi:10.1038/s41586-020-2007-4)
Supplement: Supplementary file 6 — Genbank files for all genome. [file 41586_2020_2007_MOESM6_ESM.zip › genbank_genomes_SD-4/M09_PHAGE_CIR_32_33.gbk]

LOCUS       SRR1747032_scaffold_1_prodigal-single     313777 bp    DNA     linear   BCT NOV-13-2019
DEFINITION  SRR1747032_scaffold_1_prodigal-single, contig.
ACCESSION   SRR1747032_scaffold_1_prodigal-single
VERSION     SRR1747032_scaffold_1_prodigal-single.1  GI:
KEYWORDS    .
SOURCE      M09_PHAGE_CIR_32_33
  ORGANISM  M09_PHAGE_CIR_32_33
            .
COMMENT     Data sourced from ggkbase. For additional details see
            http://ggkbase.berkeley.edu/organisms/405029
FEATURES             Location/Qualifiers
     source          1..313777
                     /organism="M09_PHAGE_CIR_32_33"
                     /mol_type="genomic DNA"
     gene            <2..3541
                     /locus_tag="SRR1747032_scaffold_1_prodigal-single_1"
     CDS             <2..3541
                     /product="Anaerobic ribonucleoside-triphosphate reductase
                     n=1 Tax=Actinomyces europaeus ACS-120-V-Col10b
                     RepID=S2VWR5_9ACTO"
                     /codon_start=1
                     /transl_table=11
                     /translation="IINETKDVYCGTVQNDFHGFVLDNGILVKNCLQNENAGAQAFSS
                     FDTYLAPYVRNDKLTYKQVYDAIQEFVFNVNVPSRWGCVPNTTKVLSIDGWKSIDELS
                     EYDVIYTWKNGSLNTCKVNGVCRKKFKGSLISFINTQYGYEQTVTPTHRTLVSKTNKN
                     VFDAEIVHAEEIESDVSNKYWKFPTEFKAVDINTKANFSNDEITLAAMIYTDGNLDFR
                     KENVHKVRYLKSEKRLQGLKESGIDPELIFNNLGLSFTKTEKVSKDFGSKMHVWNFYG
                     DSAKKIVNLVKSKYEINKEFYKLNKCQADLFLHVWELHDGDESRHLLQVDNELIFEQL
                     AHIAVLSGHVVSKKLKKCKSGKYVTYVSLTGVNGVSPKQISRINYDDMVWCPNVADGT
                     AIFMNKDGGVFISGQTQTPFTNITLDWTCPEDLKDSQPIIAGEEMDYTYSELQPEMDM
                     INKAFIEVMIKGDAHGRLFTFPIPTYNITPDFPWESENTKLLFEMTAKYGLPYFQNFL
                     NSDLKVGDVRSMCCRLQLDLREIKKRGGGLFGSGEQTGSIGVITINCARLGYLFKNDI
                     IGLYKRLDELMSIAKNALEQKRKSLNKWMEQGLYPYSKRYLGGYNTLFSTIGINGVNE
                     MIRNFTNDEHDITDEYGQQFAMSLMDHINEVLKQFQVETGNLYNLEATPGEGTTFRFA
                     KEDKKRYPDIIQAGKPEAPYYTNSTQIPVGYTNDPFTALNLQEGLQRRYSGGCVEAGN
                     FVITNEGTILIEDIVKNFDKDNPLYVASFNKETNTTEWDKIIDAVEIDVSKKDKINIK
                     GEGNFNITTSDWHPFFVLQEDGSVVEKRADELKKNDKMLTSNDCLFDDSERELTEEQA
                     YLIGYFIGDGSLTKHIDNRGGNHLERYMVRFFDEKEEVLEKIRNIIKSNGFGNVNIIQ
                     TDKSSKKLKELHCCSKSCADFFLKYGFHAGSKTYTVDIPDEVKCQLNKKNAYALLSGL
                     IDSDSHVDAVGDVEYITASVQLGYDIVWLCTMLGLSVSKTFKIDPRWPSTKLSKVNIW
                     HNSLLDIVEKLNTVKKICINQQKRPHSKLARKFNFVRVKETSKVDVEDNIFYDLTTEN
                     NHNYLCGKERFVFIHNTVIHLYMGEAMSSSESCKTLVKRVLENYHIPYLTITPTFSIC
                     PKHGYISGEHKYCPICDEELTSPKHEQCKACND*"
                     /db_xref="UniRef100_S2VWR5"
                     /db_xref="has:Halsa_2240"
                     /db_xref="S2VWR5_9ACTO"
     gene            3599..4294
                     /locus_tag="SRR1747032_scaffold_1_prodigal-single_2"
     CDS             3599..4294
                     /product="Ribonucleotide reductase of class III (Anaerobic
                     ) activating protein n=1 Tax=Acetobacter sp. CAG:977
                     RepID=R5Q8P7_9PROT"
                     /codon_start=1
                     /transl_table=11
                     /translation="MILGGIQPFTTIDYPNKLAAVFFSKGCPLRCPYCQNPSLQEVSN
                     VSDLDWSVAEQFMDSRKKLLDAIVFSGGEPLIQHDLKEAMLCAKNKGFLIGLHTSGVS
                     LSAFERVISIVDWVGLDVKTCFDLYSERLHCSKNIQTEQCLDLLLKVKKDFEVRTTLD
                     PRVISVDELISLSEYLSKKGVKTFAIQEYHTFPEAKNVPDIIQTKAYFKEDVLKKIES
                     LFDHFIVRRSGGL*"
                     /db_xref="UniRef100_R5Q8P7"
                     /db_xref="R5Q8P7_9PROT"
                     /db_xref="rpi:Rpic_4659"
     gene            4294..4695
                     /locus_tag="SRR1747032_scaffold_1_prodigal-single_3"
     CDS             4294..4695
                     /product="hypothetical protein"
                     /codon_start=1
                     /transl_table=11
                     /translation="MIDIFSKLGLPIPSKKDIVFVTIIVVLSLICWKQHNVINDKDEI
                     IDGKNTEISVQKKTICELDKSYKESSEKINQMNAKLNVVENTYQAKLNEILLTAGKCK
                     SDLNPSEIEKKARIDFQKIIDDLAHSTKKER*"
     gene            4697..5014
                     /locus_tag="SRR1747032_scaffold_1_prodigal-single_4"
     CDS             4697..5014
                     /product="hypothetical protein"
                     /codon_start=1
                     /transl_table=11
                     /translation="MLKKFCIGIALAVLLSGCSHKEVAIVVDKPTVPVYVPAEVASPE
                     IVLFVTKDNEGNTLYSFDENNFIKLKKFLLDITRNNEFTREVVCYYNKDICELKVVDK
                     KND*"
     gene            5007..5900
                     /locus_tag="SRR1747032_scaffold_1_prodigal-single_5"
     CDS             5007..5900
                     /product="hypothetical protein"
                     /codon_start=1
                     /transl_table=11
                     /translation="MISCSDIESLSVLQKYNFRQTFLIGENVEEFIFDKPFVDERLRA
                     SEFFLKDVQQGILSLENFIKLNKIKTFNELTKKRSMFAFECFETENYEKTVSKECLPI
                     FCRFILDRRLAKDGYFGDTQKFTQNNKKAILVTVYECNFVYETGLQNHYTTESFIKSL
                     KFRFQPSFVYRSNYVHEFQHVMQIVHNLCNGNKYDLDGDLDKILGLDDLKFNFIVAMK
                     QIGLFKPEHTFAIFEDPLKKYFNSVSINELLSKNDVKYVLKTINSKNVGDVLKVSAIL
                     NKMTNDELKVEFKRFLRNGVK*"
     gene            5897..6844
                     /locus_tag="SRR1747032_scaffold_1_prodigal-single_6"
     CDS             5897..6844
                     /product="hypothetical protein"
                     /codon_start=1
                     /transl_table=11
                     /translation="MNIDLVKHFKDVILNAESLKEDDIVRLLKEHLNEFKVDITKTVF
                     DSKKFSEIANDIFIDEIYPLLKINKFDNETQEISVKQILKEFPETRGILKHIYLKITE
                     DGDFNSDLGCIVAETEELDRFRVTIFLGTLFSTISVLHKNSFIKKKINSLNKVEKEDF
                     FKFLIGILVHELTHLIDYFRYTREELIKDFQKFYLLQDGERKAFVQEFLYHFVSENGV
                     QVIKQTNDFDVFKEYLIKKMGCWKLLERLDIEPNQHFIDDFLDSLYSYFKSGKNEFGK
                     LKTERVSEISPFVCVTRLKDVINFMPDESTEQLIKKLTK*"
     gene            6968..7405
                     /locus_tag="SRR1747032_scaffold_1_prodigal-single_7"
     CDS             6968..7405
                     /product="hypothetical protein"
                     /codon_start=1
                     /transl_table=11
                     /translation="MSLQDDIKQVLNIKKDLFKAINEKGVELQHTVEFNKYADKIRAI
                     SAGGKSVTKFYIDEVTILTPIFNVADVCKSENFTGIEKQTVEFTNTSNTSILFIKIVD
                     GGDVKLDIQVQPNCLQVYELNTSTTLEVYANGSYNIKYNLFGF*"
     gene            7417..8910
                     /locus_tag="SRR1747032_scaffold_1_prodigal-single_8"
     CDS             7417..8910
                     /product="hypothetical protein"
                     /codon_start=1
                     /transl_table=11
                     /translation="MSFDIQDGIFVTPWAVFIGRKAYDLTTLQEIKGLTRQNNVSGSR
                     SFGKLSQHMTSNIGMNLPWVSKYFDVYFAISPDDSNQLYMYYIEENQLKQENIGDGYC
                     FPFYEDEGGIYILNAKSYRVYKVVKVDSYKSGSGLYNKYTTVLIANLPDFNVVSGLDN
                     NNIAYFLGVHENKVYFCLKGVRYNSKYATFYNAYCVEQLDLVSGTVTKLLQNYNSFDN
                     KTTVQCFRDEFPFLDHQDVYIPVRFTNKYCVVKYTLENKSLNISNNLYKEFNSSKFNS
                     CFNYYSDVYYYRGGNALNINKDKNGKEYFTAISVNSSNPEDLTYALGEFICWADGNNT
                     PVFNEYKVHQCIKVDNDTFFIGNGRLIKYLKWNAIKGNWEVINTFDVGELYSYFALDF
                     TNKLWVISTSNKAYRIVPAQGVNLSATFEKDNYNYLGVPIKSFVNLKCSDINGNRLTI
                     EQSVKLNGPVVFEDGTKEKLVQFNENKEITIPVIVNGHGAMSCSFTF*"
     gene            8925..11123
                     /locus_tag="SRR1747032_scaffold_1_prodigal-single_9"
     CDS             8925..11123
                     /product="hypothetical protein"
                     /codon_start=1
                     /transl_table=11
                     /translation="MKIKTNPYSNYSGVFSDKYVIGGEKYSTTMQTYPGEYYLPNAGL
                     NNVITMPDKIVYINDRYGKTQYKGVVEDKSSDSYLCSDHIYMSDSTSVGYLYNLDKEL
                     TNKTTVFSSGYVASSTLIDSTSNEYGLLQLSSYVNQTESSDRYDWIRPSVNYTQGVQC
                     RFKKKGGSFTTLFQYGVNRSYYSSSNSSSSYNNLSIQEFKVLSKTDNSITYAVDRNFN
                     GYSSTVSELNPIFPYISPYKTNDFKLGKVSFDENGAVRREEVQKISETDFDTTVATTV
                     GSIYCLRSRPTCLDKNNEMIVYKLDKDHKQSFYHAKVEHVDLLSEYVHEGDADFVDTE
                     QVISGISLTDGNFEKCTDGFQNGSKSYHVNNGYSFGYLEVNVTTPSKVIITCNVNSES
                     SDYAFIALSKTPDVPTRSEATSGTLNSNVFKYLYKGSGTSNSKSTVEATLPVGKSYIL
                     FGYTKDSSQNSGTDRFTVNSIKILEGDCETVTFEKCSVIDDAIPVLTNITLDKYTKEL
                     SQTIYNLEWMTINNERYLNVFVDFLEDTSKSGVYTFKYDSESNTLTYLNSFTGGNSVG
                     YDIYNFMPFEEKFFAGIGAKGYVVAEFMTETNSWRLVKNSPIVVNSMLYDDVHKQLCY
                     TSTTDPFRGVYIDPIERGLCGEVGFADTTLTWKDSDIETSVYLSCKNFEGNYLSEDVY
                     MKLEGNCKFKENGLSEITVKSSAEGRINIPVVITGDGVNRVYANLIHVEG*"
     gene            11130..11732
                     /locus_tag="SRR1747032_scaffold_1_prodigal-single_10"
     CDS             11130..11732
                     /product="hypothetical protein"
                     /codon_start=1
                     /transl_table=11
                     /translation="MIFQYDSSITYTNAQAVSVATFPLTRLYSFIGSANSDGSDSFNN
                     YLNLSPVCDSSKELSLDTAPELPAETGIQFISDDLFVINDKSINEDNIINHTSSHCVP
                     MIDMFVVKSESSISETVLDKQIKEESMKQIKVTVPHGRFFSVKLDLFVKFSNLPEGVE
                     VSEDMLVGIIQKPGVYKCQGSNGTNKYLLTIVVPEFDRIK*"
     gene            11745..12332
                     /locus_tag="SRR1747032_scaffold_1_prodigal-single_11"
     CDS             11745..12332
                     /product="hypothetical protein"
                     /codon_start=1
                     /transl_table=11
                     /translation="MISLDNFTIDYINEDEENYMHLLQSHDPRTGKIFSSWEEVCDYL
                     ATFDLDEKSKHIVDEAIEWFAEHEIKPSDSLFANRLSDLKLKKKEEIKLAKVATLSRG
                     LLYDGKHFQYDADGKATILSIRLGIMDGSIEEEPITFKTYENVYVELTKEEFIEMSNA
                     AIQFETKCLLAKDFCLKQIDDAKTLSELEEVKFDI*"
     gene            12410..13000
                     /locus_tag="SRR1747032_scaffold_1_prodigal-single_12"
     CDS             12410..13000
                     /product="Phage-related protein n=1 Tax=Geobacillus
                     kaustophilus (strain HTA426) RepID=Q5L2K2_GEOKA"
                     /codon_start=1
                     /transl_table=11
                     /translation="MSRAEIKFVADINLNKNYLKKARFENLADAPADPAEGQVYYNTT
                     DKCFYFYHESTWEKFVKTSELLTLLNETLIAGDGVDIKLYPEENPTKLQIAVKNKSAL
                     YVKEFTAADWTDGVMTISAETHKCGSKPVLQEMMEYVDGKSRAVEVGFEYDASGNVSL
                     YSNEGFVGYVQIGSPYSDPVPVESSLNEILYGPVTE*"
                     /db_xref="UniRef100_Q5L2K2"
                     /db_xref="gka:GK0543"
                     /db_xref="Q5L2K2_GEOKA"
     gene            complement(13056..13388)
                     /locus_tag="SRR1747032_scaffold_1_prodigal-single_13"
     CDS             complement(13056..13388)
                     /product="hypothetical protein"
                     /codon_start=1
                     /transl_table=11
                     /translation="MLKKIIDFIKNLISKFLKKKAHATIQNEVATFKIVLPKALFKGL
                     QQLEEITVTKSHSNNIQQIASQFIDFKTVELQCFNGSQSSKEMLVATLTNIKKENGKY
                     SLTIKIKQ*"
     gene            complement(13606..14286)
                     /locus_tag="SRR1747032_scaffold_1_prodigal-single_14"
     CDS             complement(13606..14286)
                     /product="hypothetical protein"
                     /codon_start=1
                     /transl_table=11
                     /translation="MNKRKYTLNEQVFDCINHESAYWIGYLYGEGNCTTENKIRLCCA
                     EKDIDLLTNFRNFIGSDKPIKRFLAKNKYPSCGFEIRSWKMHKTLQHYDLTKQKRDRG
                     SLHIDLLQDEFSKDFIRGLFDADGSFYYDGLHKNHLFAEITGYMPVLKDVKRILVRHK
                     VINETKKIVTNGKIFRIRFAQSDCLKLINFMYDGKPRYLLNRKYGIAKSYLDRLNETT
                     DESEVIVD*"
     gene            complement(14645..14800)
                     /locus_tag="SRR1747032_scaffold_1_prodigal-single_15"
     CDS             complement(14645..14800)
                     /product="hypothetical protein"
                     /codon_start=1
                     /transl_table=11
                     /translation="MLNEKKMALLRLKGVKDFNEIEDYDETEQVVTMKDGNKHQLTEV
                     WTRKLPK*"
     gene            complement(15326..15529)
                     /locus_tag="SRR1747032_scaffold_1_prodigal-single_16"
     CDS             complement(15326..15529)
                     /product="hypothetical protein"
                     /codon_start=1
                     /transl_table=11
                     /translation="MAKRIWFDISGSIETPKTEDADTVMDALTEFMEENGWAFSGTVE
                     PTEDTDRETDDMEEELDFDYEND*"
     gene            complement(15607..16695)
                     /locus_tag="SRR1747032_scaffold_1_prodigal-single_17"
     CDS             complement(15607..16695)
                     /product="Putative DNA polymerase n=1 Tax=Enterococcus
                     phage phiEF24C RepID=A8E2B3_BPPHE"
                     /codon_start=1
                     /transl_table=11
                     /translation="MAENNKNLKKIQQIVAHKGGGTILSYDFSTLEVRIFSAISCDPT
                     LRDVLLSGADLHCNTARYIFPELKDMSDKEIKEHHSGLRSKAKSTLFGLLYGKSAYNF
                     SKEWGCTVEEAQEIIDKLLGAYPGIKTYVEYQHKFAREHGYIVDVFGCTRPLPDAMLP
                     DTKSNRKLLNHAMNASQNSGIQSSASRMAWIAGTHIAEEMLMHNLQSVMIGGVHDSTY
                     LDIYPGELIPVFKICQFHAGTVPNVIYDWMNGNKMFIDFGLGQSWGREMDIKSFEEKD
                     GKFILNIKGGNCNWDYLKRELDEAYDYKILEMKDGDPIPPEEREELPIEVPTQLVSLK
                     LEFEDPCPNMEFKSKYFVGNGYYGKREK*"
                     /db_xref="UniRef100_A8E2B3"
                     /db_xref="A8E2B3_BPPHE"
                     /db_xref="coc:Coch_1092"
     gene            complement(16863..17789)
                     /locus_tag="SRR1747032_scaffold_1_prodigal-single_18"
     CDS             complement(16863..17789)
                     /product="hypothetical protein"
                     /codon_start=1
                     /transl_table=11
                     /translation="MTTTIQPKYPASYYDDIYIEVSDKSVAQEWKHIKKEDRGYSALY
                     NTNKIINKYQSKEMFKHEIDMWNKNEDYHGKPLREWLYENRKFYINKGFGELTKGEVI
                     QGFRKSGIYRGKSYHSPFYIKQFIKDFNVKSIYDPCGGWGHRCLGAISIPDITYIYND
                     INTATYNNVKEMYKDMKQLDNSISDKIYFNNEDAATFIPEQDYEAVFTCPPYFNQEIY
                     SDKGAEHLSKKDFLIWWKNAVDTATAKDSCKIFSFIISNKYKEKMMSVVDDAVFDFVK
                     EQEIGSHTNNNHFQRKGNVSRNGEVLLIWEKK*"
     gene            17950..18210
                     /locus_tag="SRR1747032_scaffold_1_prodigal-single_19"
     CDS             17950..18210
                     /product="hypothetical protein"
                     /codon_start=1
                     /transl_table=11
                     /translation="MSEEALNLDNLPELTQDAADENINSDVAINEPEEVGNEEGVANV
                     DEDNNKFEESVVELFNKSLVEMVEKETYDSEALREAFIKALG*"
     gene            18232..18684
                     /locus_tag="SRR1747032_scaffold_1_prodigal-single_20"
     CDS             18232..18684
                     /product="ATP synthase B chain n=1 Tax=Eubacterium sp. CAG
                     :76 RepID=R7NA43_9FIRM"
                     /codon_start=1
                     /transl_table=11
                     /translation="MAKKPVAYHYDDKGYYIGEMERQIDPLESKLAGKDIYLIPGDST
                     LTKPLKEKEGFKIKWNKETSEWEYEEVEKEKEIEEYVPTEAEKIQSEIAEKKCLLSQS
                     DYKAIKFAEGWISEEEYAPIKAERQAIRDEINALEAQLAEIKATTTES*"
                     /db_xref="UniRef100_R7NA43"
                     /db_xref="R7NA43_9FIRM"
                     /db_xref="ele:Elen_2644"
     gene            complement(18739..21429)
                     /locus_tag="SRR1747032_scaffold_1_prodigal-single_21"
     CDS             complement(18739..21429)
                     /product="Putative tail fiber protein n=1 Tax
                     =Campylobacter phage CP21 RepID=I7II74_9CAUD"
                     /codon_start=1
                     /transl_table=11
                     /translation="MAKTCKFKLFVDNVSDASIKLNEIARNQIEVPAGTTVKWIASKD
                     GFQSDMGEIKLDSSVAITVHLARNDAKVKNTYTKLYKDEDGKYVTENSELTPAGKCLP
                     ASEGQEGKVLSVMEGGFVDWVEQSGEGGSTAALERKVQANTTAIAEVKSSVSDLDAKV
                     DSSLAEKAEKNDVVALSEKVDLKAEKSVVEGLSSKLSTVEQDLIVDKKNLADNYWDSN
                     STAAQIESSAETVKAELSVTLNKKADKATTLEGYGIADAYTKAEVDAKTSSFMKYKGQ
                     VETTNDLPQDAEIGDVYNVKSTGANYAWDGSEWDKLSETIDLSVFAEKSEVNEKVAGI
                     SEDLNVEKERALAAEEAAMNEVAKKQDKFEVAENLKLEENKLDVNKDKVVTFSDYEGR
                     KIIQLENHDAFSGIMTTGEGANLAMISKWDVADFGSVKVHLNLNSKDAATINDNDTIA
                     TDKDLALKADKEEVSAISEKLDLKADKTALDDVDAKFADKADKADTYSKAEVDEKITS
                     IDLSALATKEEMSADLALKANKADVDTSVAGLNTSLESKADKVDLEDLSGKVELKAEK
                     SELTSEVEGLNGSINLKADKSELNSVKQTAISASGSAESALTRLTALEERVSQLAKTS
                     IEPVTIETTEPTTLSDTTKDYVISGNIAATLNATGKSVDLKGVEVTNDARVKVSAAEE
                     TRLIDTTITGEFKKSSGNTVVAVSNSETITFRNMNIDATLYNCIEIGLSGDKLAKNIL
                     FENCNFRGNFTNNAVSIFGTQANAVVNFNNCYFEHVSNVLRLSNRTNTSMTVNFTNCS
                     CDYWETVPKWAGMLICQDYTSPLDKVEENNLFAPEKIIVNIYNFKMPGGELMKPIAEE
                     DMPLACGSQITGKQLFYVYTDKDDKIHPYVKERYPKINIA*"
                     /db_xref="UniRef100_I7II74"
                     /db_xref="I7II74_9CAUD"
     gene            complement(21489..21893)
                     /locus_tag="SRR1747032_scaffold_1_prodigal-single_22"
     CDS             complement(21489..21893)
                     /product="Putative uncharacterized protein id=2114635 bin
                     =GWB2_Nitrospirae_rel_47_37 species=Megamonas funiformis
                     genus=Megamonas taxon_order=Selenomonadales
                     taxon_class=Negativicutes phylum=Firmicutes
                     tax=GWB2_Nitrospirae_rel_47_37 organism_group=Nitrospirae
                     organism_desc=Good + (but may not be Nitrospirae phylum)"
                     /codon_start=1
                     /transl_table=11
                     /translation="MIYQSIINAAIEEAKKSTCYPRIGAIIFKGKRIFSRGYNDIRSS
                     SIPMKHRHWPESLHAEQSALLKVDWNTLKGCSILVYRYSKDKVVGCAKPCPMCEKIIR
                     HVGIKNVYYSDDDGTITHVKYGAIDETKLKQD*"
                     /db_xref="gwb2_scaffold_337_26"
                     /db_xref="86164932"
     gene            complement(22148..23461)
                     /locus_tag="SRR1747032_scaffold_1_prodigal-single_23"
     CDS             complement(22148..23461)
                     /product="ISCaje4 transposase TnpB n=1 Tax=Campylobacter
                     phage CP220 RepID=D5GVD8_9CAUD"
                     /codon_start=1
                     /transl_table=11
                     /translation="LKTISLPYTCSEDDRDFIRDEIRKSSNMVRYAFNRYKDSKSEKD
                     IRLLSKSLSNIPSDSWFIQCAIKKANYLFLANKENVIFGGKFNFLQRLKHKSNKDEFK
                     SGRLLGIYSQGEKLANGNRKFKLDIESNQFIFKFSKTKHINLQLPKLHKNYLYELINL
                     EEQCNQKLSNFSVELKLNKICITFDDSKIYCTNYNGKSNVVAGIDMNPNYIGFSISKW
                     DNGKRKILLEEQYDLSYFSRNLHKASDDAKSKYQNNKRIFEIKEIAKDIINKCKFFHV
                     GKFGIEDLYFKSDNSGKGKSFNRLTKNKWKREALVSTLKKHCLLNKIDFIEVNSVYSS
                     LIGNLYNEAPDPIAASLEIARRAMFKYIKGQFYPELIDSTSLFNLWKESASWVYTSWK
                     ELFDILKTVGLKYRRSLDSFDSEVFRLKSSKSMVNLYKIYNCLDN*"
                     /db_xref="UniRef100_D5GVD8"
                     /db_xref="D5GVD8_9CAUD"
     gene            complement(23596..24108)
                     /locus_tag="SRR1747032_scaffold_1_prodigal-single_24"
     CDS             complement(23596..24108)
                     /product="hypothetical protein"
                     /codon_start=1
                     /transl_table=11
                     /translation="MLKIEKFDIVANDAKSGLGTFFVTDTEVIYDKKALAISGLELNF
                     EFLHVVKSIGYSLLHDSTCINHDSFKDMITNLDEYLNRYNIEPIIYTLYDNKLGHTSI
                     GLMLCNDVSNVIVDTVTESFSNIEFKDIKMLASGKHSENFRIINDHDSFLDALNSPEM
                     MNYNDVLNTI*"
     gene            complement(24117..24626)
                     /locus_tag="SRR1747032_scaffold_1_prodigal-single_25"
     CDS             complement(24117..24626)
                     /product="hypothetical protein"
                     /codon_start=1
                     /transl_table=11
                     /translation="MSIFYKYIFENTNDSGHHIRNFYAIDKQCFVLVFSQYNDGNIGY
                     VVNVSHNIGNLDRLGDDYVKINFSNDIELLTDVEDLYKKVYKLGEINSYVWQSADLKE
                     TPKIILPIVDDAIIYSPLYKNIILGYVSTLFLDDIDKQHDYFKTYNNISEAFKDPVFL
                     SYTDVLDEI*"
     gene            complement(24638..25159)
                     /locus_tag="SRR1747032_scaffold_1_prodigal-single_26"
     CDS             complement(24638..25159)
                     /product="hypothetical protein"
                     /codon_start=1
                     /transl_table=11
                     /translation="MKMSKYFKYYEEMPNKKLKEVTVCNKYIVNNSAFFIIITKKFED
                     ETIFHSMFPSPTIGIPISFTNTDKHYFKDVEHLFNDCVNEFKKFYEFIPLRILVVLKE
                     LNSKPEILLTLQNGEYGIIYNFNEDNIQGILSTAIPNFLTKDIVYFKEYEDAYEALKD
                     PTLLNYIDVLNEI*"
     gene            complement(25241..26932)
                     /locus_tag="SRR1747032_scaffold_1_prodigal-single_27"
     CDS             complement(25241..26932)
                     /product="hypothetical protein"
                     /codon_start=1
                     /transl_table=11
                     /translation="MSTSKNAKVYSGYPFVVKANAKGYYDFNASYIANSEKTIDANME
                     PYKLGSNDFININHNTDVPVSIESSIFETPDYDQLDKNSTVLKNFSENKYWNVPEKIL
                     DLNVSKCSIEGNILTNVSSSSKCELTKAFPELSSFKLIINATMKEVSTVQFLIFGRYP
                     EQNSGLDIVGSKMTFYDSSIGDTQGTTELVEGKTYWFALNKEDDKFVAYLLEQTDEFS
                     ELNQLPEFTSNWSKEFELSTDYFSNKFYCFGCSDFNNSNYLRGSININKTLIEANGVV
                     FFDKDTKRTQNKQSMYGNIYNYVDDGSAKTLGCWFAKNETTFTKHLILTDMNDLTIPG
                     YSVRYLTDIAIPEHDLYEYSETVSAGGQYKNYTTKGKVTISDELIATNFGSSENYISL
                     DCTLPLNSTNWEFVIKVNSDSYSTSTRFLASNSSTPLGIALGCNNSSQIWVFLSSDGQ
                     NYDIAYGTSGTKSLETNKDYWVKLAFNGSSYKVSISEDGINFIEDLTIESSSPVFSPD
                     TSLILGTHHGNNLSTNAKIYLKDTYLKVNDEMFWKLEYKIPKWVKNKYTKASRSY*"
     gene            complement(26935..27333)
                     /locus_tag="SRR1747032_scaffold_1_prodigal-single_28"
     CDS             complement(26935..27333)
                     /product="hypothetical protein"
                     /codon_start=1
                     /transl_table=11
                     /translation="LDENNTPIWRKVILHLPEVCKNWQYSYFTPVTFSADMSTACLLS
                     NYTGSLNYDEKTNTDGGLLLIHQLTQVSLEIVGSDSSNLNSYAFQGIAMQDILPNELG
                     KISTLEIEHVDVTINFNANNANITIDNGDL*"
     gene            27950..28060
                     /locus_tag="SRR1747032_scaffold_1_prodigal-single_29"
     CDS             27950..28060
                     /product="hypothetical protein"
                     /codon_start=1
                     /transl_table=11
                     /translation="MTYLTEAERLERKRLASKRYRSKEEVKLKKKFLCIQ*"
     gene            28227..28637
                     /locus_tag="SRR1747032_scaffold_1_prodigal-single_30"
     CDS             28227..28637
                     /product="hypothetical protein"
                     /codon_start=1
                     /transl_table=11
                     /translation="LLATRNSEKSLSDEEKRLLRNQKAKDYYHNNEESRKKKLARCKE
                     YKKETPEAQKEYARRSYENYKKKVYEMSEYDRAQHLNKRRESYKNWVKNLSEEEREEF
                     REKCRLNKRQWLAKMPPEKSLNFTRRKMLGKKNT*"
     gene            28990..29310
                     /locus_tag="SRR1747032_scaffold_1_prodigal-single_31"
     CDS             28990..29310
                     /product="hypothetical protein"
                     /codon_start=1
                     /transl_table=11
                     /translation="MNENEIKYFVKENISKFKKFSNGSPYDGETVSYNLGNSFVVTCE
                     EYFDKASYQLRFNNRISEDSLAKIIFEYVEKLYKETVEKPDKDSNWQWRLAQATNATL
                     QNKW*"
     gene            29314..29808
                     /locus_tag="SRR1747032_scaffold_1_prodigal-single_32"
     CDS             29314..29808
                     /product="hypothetical protein"
                     /codon_start=1
                     /transl_table=11
                     /translation="MKYKCVGFERLAFSGFDLFIDDYNDSDNLFASGCIIFYKKEDLF
                     HFVLLDRLGICINATIIQYILKDIVEKNTLDIKNLYIYGFNKEEDRYLTNECVDIEPF
                     YILYERLSDGNNIYCDCEKFCIGLERNQSLIFNSAKSIYEFIRKNNLKHNIIKVDRLF
                     KLKV*"
     gene            29805..30914
                     /locus_tag="SRR1747032_scaffold_1_prodigal-single_33"
     CDS             29805..30914
                     /product="hypothetical protein"
                     /codon_start=1
                     /transl_table=11
                     /translation="MKMLLEEYIKQTLCKLLFVEDWNSFIKRFPSLSEDNLKNILSQS
                     DPSYREEKQGVCSESILRNFTKGNITKNDLSRIRDCVYFARAFDKENYLIKSKTLQDY
                     INNAQDICKSIPIIDNIDDTRVKITPAFNDKYKKLKQRETSQYLRLRDVAKVLNNKAA
                     IVYETSRYLILKIEKFETEKLFNHTSWCIKKEDVWKAHTLNKFPVYTIFDKTNYDSFQ
                     FAPFSLSFAEFDNHLIDDADYCNFNEIKSFISNVLIEQKNKKHSFSMNGSCSQIILKY
                     FMNSNLYQYIDYEEIKQCVSNKALKGKLIVSYIYLSGNAYDALTLIKDTNYEALETLP
                     EHMFNVIKQALQNKQLLIDYGLADLDINKIYDHVK*"
     gene            30922..31476
                     /locus_tag="SRR1747032_scaffold_1_prodigal-single_34"
     CDS             30922..31476
                     /product="hypothetical protein"
                     /codon_start=1
                     /transl_table=11
                     /translation="MKFANLNYLGATYLTEDKIERVYFYKVCETLMPISLNFIDFMKI
                     FYIDSKCDINTCLSNIYCFDLNDIESNNIHVSNEIYMNKSFVNYSRPVENVCFFYYKK
                     KRYLQMQNILSWQKSDEFKITISSVRKVNQFEDIYLIAVVGQFKHYISVNSIEYNKNV
                     YGLPEYCILKNLKYNNILKKYVEA*"
     gene            31530..31877
                     /locus_tag="SRR1747032_scaffold_1_prodigal-single_35"
     CDS             31530..31877
                     /product="hypothetical protein"
                     /codon_start=1
                     /transl_table=11
                     /translation="MLHLFKKLLSNKPIYIKKKKNTIIYSVNHKFITNDWLSFHILGL
                     KKINNYKVVAVIRNMLSCDIYEVDVYELNMFYQKFDKFNLLFKGQLDIYSKKLHDRKI
                     PMIEYKNYETIFV*"
     gene            31890..32111
                     /locus_tag="SRR1747032_scaffold_1_prodigal-single_36"
     CDS             31890..32111
                     /product="hypothetical protein"
                     /codon_start=1
                     /transl_table=11
                     /translation="MSEENINDFFVKYINESKSNQNTTFPQNVGNTIICPKCHHDTGI
                     PMLSGEVVYADKRCPFCGEIIVHSMNIMC*"
     gene            32119..32505
                     /locus_tag="SRR1747032_scaffold_1_prodigal-single_37"
     CDS             32119..32505
                     /product="hypothetical protein"
                     /codon_start=1
                     /transl_table=11
                     /translation="MKYSYLACTNVNDCINKFTFLKTSKKINSKAIVKTVNEFMNLCA
                     LELQQNNVIAIHGYYTKKSHVTFHPIDNTKIYSERPMTVMVGWKTLRDKFKRIFGKDV
                     EISHKKHCLYIIVQNTNIGSSLLKDI*"
     gene            32523..32729
                     /locus_tag="SRR1747032_scaffold_1_prodigal-single_38"
     CDS             32523..32729
                     /product="hypothetical protein"
                     /codon_start=1
                     /transl_table=11
                     /translation="MNWKDAKDLFMVALIVLVASCFTSQCAYELGKDYAKTEVAKELC
                     SKTEYDFCVKVPQRSIYTLKNDID*"
     gene            35412..35597
                     /locus_tag="SRR1747032_scaffold_1_prodigal-single_39"
     CDS             35412..35597
                     /product="hypothetical protein"
                     /codon_start=1
                     /transl_table=11
                     /translation="MFKKILNFMNDDMVFYYDRSYPIEKGYTENEKVLCTKWRARRRL
                     VADWWRLCYRQGLSKYF*"
     gene            35617..35856
                     /locus_tag="SRR1747032_scaffold_1_prodigal-single_40"
     CDS             35617..35856
                     /product="hypothetical protein"
                     /codon_start=1
                     /transl_table=11
                     /translation="MIYGFLLIAVVLFTTAYVCFCMVNEFIQKPYRKENSERVLMKKD
                     FVQGRKQIRPELVALAKKLSIEDEIVDNYYKRSIK*"
     gene            35853..36074
                     /locus_tag="SRR1747032_scaffold_1_prodigal-single_41"
     CDS             35853..36074
                     /product="hypothetical protein"
                     /codon_start=1
                     /transl_table=11
                     /translation="MSSFIEIKSGLVRKKDISGLTRINEKIPLHGEYYGIEVHLPSTK
                     VYLGFDSKSERDSEFNRIADELKREEGEL*"
     gene            36071..36307
                     /locus_tag="SRR1747032_scaffold_1_prodigal-single_42"
     CDS             36071..36307
                     /product="hypothetical protein"
                     /codon_start=1
                     /transl_table=11
                     /translation="MKPEAKLFLRARNPKMKLNKWWKKLLKECPFMGYEHGSMKYLSI
                     MGKDTGVKINSPRLIKKNLIKRNIVGENGQPYNH*"
     gene            36285..36533
                     /locus_tag="SRR1747032_scaffold_1_prodigal-single_43"
     CDS             36285..36533
                     /product="hypothetical protein"
                     /codon_start=1
                     /transl_table=11
                     /translation="MDSPIIIDVEWEEISRSTEVVIEPKRMVQKQKRNKVDKVISTLF
                     YSEIAFIVLRFMYGCYTNYVFWSAHDGITLHKVIFGMP*"
     gene            36546..36767
                     /locus_tag="SRR1747032_scaffold_1_prodigal-single_44"
     CDS             36546..36767
                     /product="hypothetical protein"
                     /codon_start=1
                     /transl_table=11
                     /translation="MKRMKREFCRASKIDAVNDVLKGRYAIYKTRQGLEIVFHDSYRP
                     DILTDIERQIEKNPRGTWYCEKNAFLKGH*"
     gene            36841..37011
                     /locus_tag="SRR1747032_scaffold_1_prodigal-single_45"
     CDS             36841..37011
                     /product="hypothetical protein"
                     /codon_start=1
                     /transl_table=11
                     /translation="MKKQFHRLLLTKRQMEHQAKAYAEQFGEDYQEAFDEMMEACRKY
                     NKFILEGSKYNE*"
     gene            37004..37174
                     /locus_tag="SRR1747032_scaffold_1_prodigal-single_46"
     CDS             37004..37174
                     /product="hypothetical protein"
                     /codon_start=1
                     /transl_table=11
                     /translation="MNEERIWSRLKPISYVVMLIGFAPAMTTAFGDTYLTFVDYVSAF
                     SGFFGACFINEL*"
     gene            37186..37710
                     /locus_tag="SRR1747032_scaffold_1_prodigal-single_47"
     CDS             37186..37710
                     /product="hypothetical protein"
                     /codon_start=1
                     /transl_table=11
                     /translation="MSELEQYKNKNGDLTVKGSLFQAKTDLQEVRKDLLLCRGIGDIA
                     TIFKERFTEAKKLLSEIEEEVELSLRIIEWQQNLESEHFVHIVTSLGGNSVSARDKLL
                     QDEVLKHCENMKGNASKIVCFFKDLAAHSDMVSVKLQAEALALIIERQLKYLDTVRND
                     KEFAQEAVVEIEFC*"
     gene            37726..37875
                     /locus_tag="SRR1747032_scaffold_1_prodigal-single_48"
     CDS             37726..37875
                     /product="hypothetical protein"
                     /codon_start=1
                     /transl_table=11
                     /translation="MEPKHVSKGMNTYLAEMFNKWESENTPAWQNKDIRKSIQEWRAK
                     HPELN*"
     gene            37889..38590
                     /locus_tag="SRR1747032_scaffold_1_prodigal-single_49"
     CDS             37889..38590
                     /product="hypothetical protein"
                     /codon_start=1
                     /transl_table=11
                     /translation="MDEEKQKRAVFNASSISKYLKANGKMPLDIGFNREEVTEKDAEL
                     IKGYTFDSITLNYTHIEKLSMLPKAKFYKFNQAIIGKFDDLALTDDYKRCVWFDNCPT
                     LIPNLKFLHDWVNVVLIRDTPILKADGLEDLVLKYNRAINYKNWFGIDCLIIQPATKS
                     FMKSALEHLPKDIVVDLGNPEYPFEEREWDKQYPLHHRCDIKARDCATLKKKFEAQCE
                     QIANENKGERLLREI*"
     gene            38591..38761
                     /locus_tag="SRR1747032_scaffold_1_prodigal-single_50"
     CDS             38591..38761
                     /product="hypothetical protein"
                     /codon_start=1
                     /transl_table=11
                     /translation="MTFALIIVLLYRYTTLSGFMAAILTVLCIKFPLSLGVLLFLMLL
                     PKDELFEEKKDE*"
     gene            38754..39125
                     /locus_tag="SRR1747032_scaffold_1_prodigal-single_51"
     CDS             38754..39125
                     /product="hypothetical protein"
                     /codon_start=1
                     /transl_table=11
                     /translation="MSKVETIYEVVTSRVTGEERTVPTFVRKFKCGFKVMTTYYEMWK
                     EAMTVVYYKDVRVSRIHSMKDVNEEQAKAFLENLQDLDLAVIIATGNVKRKKEGIRTG
                     NKKRSVNAYLDNTIGHKAFGK*"
     gene            39186..40445
                     /locus_tag="SRR1747032_scaffold_1_prodigal-single_52"
     CDS             39186..40445
                     /product="hypothetical protein"
                     /codon_start=1
                     /transl_table=11
                     /translation="MEKEKTVKVKSIHAEEEIVDEFDMTEIAKNMGCYTPAPKQQKQC
                     LDANDVQGIVDGVLDEMDGEDLTGLTDEEVRKEFDERVAKKRQEEQKKLNEENGHIKA
                     KAPKGDNRYLASDDVEINALRTAKLKGKDLHCLKIERDCPRNIVLDTLRAMCLEVEAI
                     TKCKKVSDFSEFPCFLSVKDWNNDIQELSDDEYWEIDLKEPYDLTEETKGQIDDDLYP
                     LINQAVHCFSFYRKKSNFTEEDGIWLEKSEDGEWQPTFTYAASVNKAIREVMPENVDK
                     LFGFNIMNMFSKKSMEAMKKREATFNEGERKTVDSFIKSLQKHLSNVKPEDLIKDVKK
                     SLCDVPKIIWNTVGLDIDEDERHQMMFIAYMMNKCSETFANMEITKLVKTKSGDKDVD
                     EGFKAFFETFNIGKMVKKANKNDQNKI*"
     gene            40426..40581
                     /locus_tag="SRR1747032_scaffold_1_prodigal-single_53"
     CDS             40426..40581
                     /product="hypothetical protein"
                     /codon_start=1
                     /transl_table=11
                     /translation="MIRIKFKPKNIIYRIFVDDPDMAVKVAYTVLECRKDDIQVLTFK
                     KKGTDYD*"
     gene            40606..40971
                     /locus_tag="SRR1747032_scaffold_1_prodigal-single_54"
     CDS             40606..40971
                     /product="hypothetical protein"
                     /codon_start=1
                     /transl_table=11
                     /translation="MKAETKLLKLVEKVNEAKENKRKAEDDIKKAEEAIIRIMGDVPK
                     TSVEKNGVAYTITIGDNVRYALVEEGKRKMINDVPFESNLWKKTPDIGECLNNEEMKG
                     FVIQKEFTPKVIIKSSKVN*"
     gene            41064..42371
                     /locus_tag="SRR1747032_scaffold_1_prodigal-single_55"
     CDS             41064..42371
                     /product="Uncharacterized protein n=1 Tax=Megasphaera sp.
                     BV3C16-1 RepID=U7UNG2_9FIRM"
                     /codon_start=1
                     /transl_table=11
                     /translation="MGMSFKESLKAIDTIRACTINNGASIVPLLLGETGIGKTELVRE
                     YCQENGLTLITIHVSQIEPSDLTGLFKINRYGKTDNCSPSWLPWLSEAEFEAIKKSGA
                     IEVEELNVLKDGVINPNGGIVFLDEVNRGHEDIRQSLYQLINERRMHTFTLPNNYTIV
                     AAANPSNGYETYDFDRALVNRFAWIDFQPQAKESVEYLSDKYSTSPVVQWLKHNDEMI
                     ELYAVDKHGNAVSNDMDDQKTMSPRIIEQGIILLEEMHRRHYPQKLKNQILRSIWKKD
                     AVEAYLSFDEEAENAIELKDIFTGNWHTPVKKYVEQQKLDLLSVIVSRMARFFVDYEF
                     ATPRTNEETKMVENVVEFYHNVPEELCVTFLSSCTNKYFELKDGRKYFGKNCKDGKLI
                     VNEHHLCMQPEFRGGKTEYAKNEIGSVLKSAKNLGVLANGSKK*"
                     /db_xref="UniRef100_U7UNG2"
                     /db_xref="cpas:Clopa_2283"
                     /db_xref="88737581"
                     /db_xref="U7UNG2_9FIRM"
     gene            42433..43725
                     /locus_tag="SRR1747032_scaffold_1_prodigal-single_56"
     CDS             42433..43725
                     /product="hypothetical protein n=1 Tax=Lactobacillus
                     suebicus RepID=UPI000249084F"
                     /codon_start=1
                     /transl_table=11
                     /translation="MTTHTIDELIAATFSAVDMDGKTNSYYALVLSKCKKYASKEVPT
                     MGVAFDQRGKLVLLWNPDFLRRLTDGEAIAVLKHEAMHIFFKHLARFQTKKNHTRVNI
                     ATDMAINQYLRGLPEGCQLPETYKLPRGLSADAYLKALEEQNIADDKKMSCGGMGQGN
                     GDQSQKGSGNDQGEDGQGGDQDGSSAGTDNHETWDKVVDDNGKIIGDTESEGVDTQST
                     LDRISRAVAQRMKEQGDTPAWATAVVENMDKKSTHNWKNELRVLVNSVLSTDKRRSQK
                     HIDRRLACITDEFLFPGKKKDRKPSVLLVRDTSGSMFCAETQAAVLTEMVAISRRAEV
                     LVCDCDTVIHQVYKVRKPSDFKEYKGGGGTSFVEPFAEAKKRNVDAVIYLTDLYGEFP
                     DPRNIGKYARNTVWVTVERDADRSDPPFGKVVRIQDEQ*"
                     /db_xref="UniRef100_UPI000249084F"
                     /db_xref="A0A0D1AAX8_9LACO"
                     /db_xref="lho:LOOC260_101480"
                     /db_xref="UPI000249084F"
     gene            43781..44320
                     /locus_tag="SRR1747032_scaffold_1_prodigal-single_57"
     CDS             43781..44320
                     /product="hypothetical protein"
                     /codon_start=1
                     /transl_table=11
                     /translation="MTENAENVENEVKPIVGHCLINGFSYALPINEHIIIERCARDEK
                     YINERMAECEPAENPAKIVVGLSQFFNTDKRTQLFSIEDPEDNSKKILIIRLNGDFAV
                     FVYPDFECTVAGNASMKSKYNSFVFDKYLKYGAGRKGEKFTVTLKKSDRFYGTIKEYF
                     TQYGCCFDMNVGEFLMEML*"
     gene            44332..45021
                     /locus_tag="SRR1747032_scaffold_1_prodigal-single_58"
     CDS             44332..45021
                     /product="hypothetical protein"
                     /codon_start=1
                     /transl_table=11
                     /translation="MLTEEQIKKFDGLQAYVSCECDYEQAQFDFEDLVEKVDNNCYIL
                     KSSSYIFDGDDFYLQDIVDIPKLARESYSTLRDIFLVATGCEMTKEDYNSDFSGTFQD
                     LLNQLRFTQESIEALQPYFKIPVECYETKGCGQGDYAFVLLFDDDVSDKKRNAEMHKS
                     INHLFWDAPIFCRLVFGDGTDFVAEVEDRYEYDKDTYWKNFIEQLASEIPDVEAFGEY
                     LLDLMPDEPSS*"
     gene            45034..45639
                     /locus_tag="SRR1747032_scaffold_1_prodigal-single_59"
     CDS             45034..45639
                     /product="hypothetical protein"
                     /codon_start=1
                     /transl_table=11
                     /translation="MKEITVKTFAELKEAFKDEERNLTIAFKNNRITKFPKMNIERDK
                     GVVILKLYTPKLTTLKNVPMPSRFMNWLDVEEASLTKLENASECNITNPCVCYLPCLK
                     FDSITVTKENTCQSGFIRLALAWQQFMRNDVQNIFNVFSTTIVPRACVPEMVCNNVDD
                     LNLPEVLRDVVKSTDMLTTVEINLARKVMETEIGNLTFSSI*"
     gene            45648..46253
                     /locus_tag="SRR1747032_scaffold_1_prodigal-single_60"
     CDS             45648..46253
                     /product="hypothetical protein"
                     /codon_start=1
                     /transl_table=11
                     /translation="MKEYRSREIKMFVESDCEEFDDIDVDYSQYYETVDLQDLPYAEN
                     RLSARVDSVKGLKVRDSIDCIDFITNGYTIKDLDVLNLGFEIPYLNLTIHLSTNLENT
                     NELLEDLKKLAKVRCDKFMIVFVPTDDMTWQQQRDALLYILPRVTLPIVEDLCQVNTG
                     SNRLSYFTEKEKDDDDKKLDNLFKWVVDKNRTVGSDCLFEI*"
     gene            46269..46718
                     /locus_tag="SRR1747032_scaffold_1_prodigal-single_61"
     CDS             46269..46718
                     /product="hypothetical protein"
                     /codon_start=1
                     /transl_table=11
                     /translation="MLPLYGYASEVERLYKRTYLKIYNQDGYDISLVKVFVNGVTPYI
                     DYKVIQTPKRNLRCLKQFKTCEEGLDAVLEMNPFSKDVWLTKIGGRYALYIKKAKIIN
                     TYTKPFWTPVINESFLEFIEQWKGTISSAFEHYKNVNNDGQGLLDTI*"
     gene            46730..47005
                     /locus_tag="SRR1747032_scaffold_1_prodigal-single_62"
     CDS             46730..47005
                     /product="hypothetical protein"
                     /codon_start=1
                     /transl_table=11
                     /translation="MKKEFGFGFLPDWARDCTIEKGSGKWWVFTDKDGVQTLVSYFTP
                     IMRRYEDGTMVRFVESCSMTTFQHIRKWSGLRADDFRALPLTSIENG*"
     gene            47010..47198
                     /locus_tag="SRR1747032_scaffold_1_prodigal-single_63"
     CDS             47010..47198
                     /product="hypothetical protein"
                     /codon_start=1
                     /transl_table=11
                     /translation="MPNVSKVKEITRKALEMMHTELSDDDIERCVDYAWTLHDLGMSE
                     QEAAITACKEFILIERSF*"
     gene            47200..47694
                     /locus_tag="SRR1747032_scaffold_1_prodigal-single_64"
     CDS             47200..47694
                     /product="hypothetical protein"
                     /codon_start=1
                     /transl_table=11
                     /translation="MQLSPLSESTRKAVENEIEAVKDIIALFPQVKEVVKKYDGKTLD
                     TRTVHKIQKELLKVDRHLDFSFLYAHIKIEHFDNYNEINTTHCIYSKYLTKSEVNFQY
                     DEECFNYAEQYLKSYIEKFNNYMLNEKMLLESLQQVSETYNALTKEIPTVCQRLVGVR
                     VASL*"
     gene            47708..48154
                     /locus_tag="SRR1747032_scaffold_1_prodigal-single_65"
     CDS             47708..48154
                     /product="hypothetical protein"
                     /codon_start=1
                     /transl_table=11
                     /translation="MLKECDKKDATLAYIIKTMSEYDGLILHGKPTNVNIIKGNVGYQ
                     LTIKKKVPITKSLIDALEKTGDVATVSLESLQKTVDMFKAKSEALQKDVKLLLDILDR
                     YRTAVDSFAAENCENMNDVEEFEEFYNIKVSGKLKNEIQAIEDLRR*"
     gene            48159..49280
                     /locus_tag="SRR1747032_scaffold_1_prodigal-single_66"
     CDS             48159..49280
                     /product="cha:CHAB381_0064 modification methylase EcoRI 
                     (adenine-specificmethyltransferase EcoRI) (M.EcoRI)
                     (EC:2.1.1.72) id=13071 bin=ACD18 species=ACD18 genus=ACD18
                     taxon_order=ACD18 taxon_class=ACD18 phylum=OD1 tax=ACD18
                     organism_group=OD1 (Parcubacteria) organism_desc= OD1"
                     /codon_start=1
                     /transl_table=11
                     /translation="MSNNQNMHKAKAAKDDEFYTQLSDIEKELVKYKEQFKGKTVLCN
                     CDDPFESNFFKFFALQFKELELKELITTSYRDSAIKKQNINMFDSGAYKVRIVGESNN
                     EKDVPNFLKREHYNLKDVMRWLEEQKKSFPNGNLNVFSPLETGDFASEECVKLLDEAD
                     IVVTNPPFSKFREFVALLMEHKKQFLIIGNKNAIAYKEVFPLIKENKLWLGYNSPKEF
                     VQPNGTTKKFGNICWFTNLPIEKREEYLDLFEEYNLDKYPMYDNYLAINVDRVADIPC
                     NEWFEMTVNEDLYNKLKATYGDDCVLIDSDDVKKQYHIKVRNIVMGVPITFLDKYCPK
                     QFEIVGLDRYVEDNPNFGHRFHLNKKEVYARILIKRVIK*"
                     /db_xref="ACD18_23_7"
                     /db_xref="cha:CHAB381_0064"
                     /db_xref="K2EN87_9BACT"
                     /db_xref="2.1.1.72"
     gene            49378..50544
                     /locus_tag="SRR1747032_scaffold_1_prodigal-single_67"
     CDS             49378..50544
                     /product="HNH endonuclease domain protein n=1 Tax
                     =Subdoligranulum sp. CAG:314 RepID=R7K6M7_9FIRM"
                     /codon_start=1
                     /transl_table=11
                     /translation="MTMKITKTEIAIRDLVKDYKEDKKTGKITGYGGKLNIRPKFQRE
                     FVYKDKQQEAVLETVKKGFPLNTIYWSKSNEDSFDWEVLDGQQRTISICRFCTNQFSM
                     EFQKGVPVFFMNMPEEDKNKILDYKLDVYQCDGTDIEKLEWFKVINIAGEKLYPQELR
                     NAVYSGEWLTKAKELFSKQNGWVYRKYKDLLSGQVIRQDYLETALSWIGAKEGKSIEE
                     YMAAHQFDEVNKEGTPEGFPLFKYVKDVFDWVDKTFPTARSYLKEAKKVEWGLLYNRF
                     GTESPDIEEINDEVKKLMMDSDVEKKSGIWEYVLSNDESVLNIRTFDDNTKREVYERQ
                     HHKCPYCVQEGNDKEYKIEEMEADHITPWSQGGKTTTENCQMLCKKHNRKKSDK*"
                     /db_xref="UniRef100_R7K6M7"
                     /db_xref="R7K6M7_9FIRM"
                     /db_xref="hpaz:K756_04495"
     gene            50625..50891
                     /locus_tag="SRR1747032_scaffold_1_prodigal-single_68"
     CDS             50625..50891
                     /product="hypothetical protein"
                     /codon_start=1
                     /transl_table=11
                     /translation="MIKVGDILKEKEDSERLSIITKIKNDDSLIEVHMIAEDGEVRII
                     TYLDEDTMQESIGSKIVSENQNDTDWLSRIVNVFTKGERTLQSI*"
     gene            50913..51605
                     /locus_tag="SRR1747032_scaffold_1_prodigal-single_69"
     CDS             50913..51605
                     /product="hypothetical protein"
                     /codon_start=1
                     /transl_table=11
                     /translation="MGQRLIVEFRYDGETIFGLYQHWSAYTQSAFETLYSLIQCDNDL
                     GTGGHWKKPTSYKEAVLQAMEMASNIQGVVWDNYNPAMKDKDDESFGWSYVRKTFTGD
                     DDQSKAIRALSEKFSNVGDRSTGLVMIGKEAENCLDLGEYSIAINLDDQDIQFDVFNF
                     FEGLAEYVDCYGGEADKPSNLVLPQNVYLDNFKYDDIDCISPVIDKMAEGYQFYVPSI
                     GYDKDVIFGAIA*"
     gene            51629..53917
                     /locus_tag="SRR1747032_scaffold_1_prodigal-single_70"
     CDS             51629..53917
                     /product="RIIA protein n=1 Tax=Vibrio phage nt-1 RepID
                     =R9TII3_9CAUD"
                     /codon_start=1
                     /transl_table=11
                     /translation="MEVKTSDVRMESNEQLQGKSFTIATNAKAFEILTSTLYSNVPSS
                     IVRELISNGYDGHVRAGNVLKEIDVHCPTVFEPTFEVRDYGCSMDEETMMNVYTTFFS
                     STKNGGNSEVGGFGLGCKLPFAYTDMFTITTYLNGKRQDYIASKENGVPTLNKMGDAE
                     DTDEPNGVKVCVPVQEDDMESFEDAVEYMIKYSTFPIKSNLECQPAKEYDCAGIFSYH
                     NYGNAGKKEKKQIIRVGGVPYRLNCKEMAAGFNMWDNVKYYKAQQSYDSNRLLLHKAL
                     CEVERYNSFDLPIEKLFDYNGCLDFEIGELDITASRESLQYSVKTKMVLFKRLVELQT
                     KLYDYLYKKISVWNDNMQTLDKAIDKFKELLQFNYGSFASVSRAIRFNYKVGGFESYI
                     NIDSYDPSLLCYSEEIVQKNSLLDGLETPRCHTLNADTKRIQHSIKMATISLTKTSVK
                     QDIYITNAPLKYSGINVDEKKIEEFGRYNANEAIITVAQRSDVQKQGELLQKRLDAIA
                     PNIYNVIVVDKKNCAIPKATRQIRRVKDSKEEVVDEKPMTIAAKQLIASMQPIVDYFG
                     KIYLFKGNGKNYARIKSALSALDLAKDFFGIPSMQPILNCFTVHGTARKLVEKIADVP
                     VVYFEDEDDANDNIAKHELIKRLQKQLTQLDLFVGLSRDVKILMRGCIKYGEKYAQCD
                     TLKHIRKVQELGICSVPSVEKYAKVDANAAVLTVCKNFLYRMTEAQRNLVMANIFYQN
                     SFYYSAPEFNDFLRSLGLTIEE*"
                     /db_xref="UniRef100_R9TII3"
                     /db_xref="A0A060AHD6_9CAUD"
                     /db_xref="nml:Namu_2668"
                     /db_xref="R9TII3_9CAUD"
     gene            53995..54657
                     /locus_tag="SRR1747032_scaffold_1_prodigal-single_71"
     CDS             53995..54657
                     /product="hypothetical protein"
                     /codon_start=1
                     /transl_table=11
                     /translation="MIKYFITPNVLTMFINGKQIFVPSSHLNYETMCKVLKGGCQDEK
                     EIMALNDLKNCMLTEFPDFVEVAEDGKLVLKHCHEVNVEKFTKEALQSQRDGKDTQGF
                     FCLLMNMSENKTIGVADFLQWLKSGSCRYTINGTILSYGFIDDGGVCFLKEAADKNTN
                     AIVDIKPQLLEMYVNKDNKWTCVHKIKDGSFTVMWQGENKNLPNIDSFNVFSGDGLLD
                     CF*"
     gene            54675..55103
                     /locus_tag="SRR1747032_scaffold_1_prodigal-single_72"
     CDS             54675..55103
                     /product="hypothetical protein"
                     /codon_start=1
                     /transl_table=11
                     /translation="MDEKTLKEIEQLDNTQVLDELEDLRVNNLYDDLQEMLYAIFPLY
                     AIVYNEIVEKFRIIIPYENDGIATNANDELVYQLALQDDTGFVRTMMWNLDDPVDNAE
                     FVRGGRKPLLQIVKKCNNFLEAVNALAEIQKDGDKLLKEV*"
     gene            55112..55471
                     /locus_tag="SRR1747032_scaffold_1_prodigal-single_73"
     CDS             55112..55471
                     /product="hypothetical protein"
                     /codon_start=1
                     /transl_table=11
                     /translation="MKTGELLEHIKRILKDANGESFDGYTFHLDKITTKADELRSLFS
                     DGLQYVYAVGKNIKNEGGGDEVYIKQRALIRIDRDVLVRIAKLTNKNVKLRKIDAKQL
                     YYYLEMAEIGEAVLNSL*"
     gene            55484..55867
                     /locus_tag="SRR1747032_scaffold_1_prodigal-single_74"
     CDS             55484..55867
                     /product="hypothetical protein"
                     /codon_start=1
                     /transl_table=11
                     /translation="MTWSREEIISNMQRLFVDKTIDVIGDKQPFQIQVAKSGGSFDKN
                     SLKSSWSREGKDYKMYAFCRTPFSHGSLTLVCFVLTKKLARQLSNYSTGDLIATFSKF
                     DNTVNHTMYIRLELLSTGKQTLVEI*"
     gene            55870..56073
                     /locus_tag="SRR1747032_scaffold_1_prodigal-single_75"
     CDS             55870..56073
                     /product="hypothetical protein"
                     /codon_start=1
                     /transl_table=11
                     /translation="MKNEITMKMWIFILSICVSFFLGSFGQYKNQSKYIKMIDSQFET
                     MEKMQEVNNKCVKQVAECVNKLR*"
     gene            56077..56379
                     /locus_tag="SRR1747032_scaffold_1_prodigal-single_76"
     CDS             56077..56379
                     /product="hypothetical protein"
                     /codon_start=1
                     /transl_table=11
                     /translation="MSKKLIDIFLIICITYILRWCWNKFSNTVINPNEKVKYPDVKVK
                     MVGKRLIKNDRIVDCAVAMMLQGYDDQEVRMFITKAYRTKTGKEFLDCCAKSFYIY*"
     gene            56395..56946
                     /locus_tag="SRR1747032_scaffold_1_prodigal-single_77"
     CDS             56395..56946
                     /product="Resolvase, N-terminal domain protein n=1 Tax
                     =Capnocytophaga sp. CM59 RepID=J5XWC4_9FLAO"
                     /codon_start=1
                     /transl_table=11
                     /translation="MRNAEMFNEENDFALQSAKMDQVIEQVGCKDNEVVIIKSVDDAL
                     EGDAVFISDFSCLGSSVKEFVDNFEQLVKKGNTVHFVREQISLTDQSQMETFLKQLQF
                     AAMFGRKLRSAVSCNNLAVAAKVGRYAGRPKGSKNKTSIIQEKADEIEFWLQQGESKK
                     WIAEQLGISVGTVYNYIRSKEEA*"
                     /db_xref="UniRef100_J5XWC4"
                     /db_xref="A0A0E9E1N9_CHLTH"
                     /db_xref="csf:CSUB8523_0663"
                     /db_xref="J5XWC4_9FLAO"
     gene            56969..57844
                     /locus_tag="SRR1747032_scaffold_1_prodigal-single_78"
     CDS             56969..57844
                     /product="hypothetical protein"
                     /codon_start=1
                     /transl_table=11
                     /translation="MVEFHGTVKDFLKNYPKENRKVGETYRIINSKGSNDYQFIDNVS
                     EKNFKRVEVKDAVNTEIDGAEMERQEDERRLSELKKLAERILSCAVKGDEGTLINLCE
                     EVKDCTNITDLVCEENCAELNCLFCRQFYVDNSEVYWEVLNKKGIVDDICSFLNNFAT
                     VIKLNAKCVGREDLLDRLLQGSDVGVFARLREEWLESCQYVMECCKQSCGFDLRGVQR
                     LNNLIYNFNGITDGWLCCLKEIVDDFAWFGETFKTCEDCKSYDYDPRPINVAKSFETF
                     NECLCALYSRYGVRE*"
     gene            57841..58191
                     /locus_tag="SRR1747032_scaffold_1_prodigal-single_79"
     CDS             57841..58191
                     /product="hypothetical protein"
                     /codon_start=1
                     /transl_table=11
                     /translation="MTKKGIFQNIGVAPYMVFRLKDEYDEGYYYNGFNCPYQKGHIYW
                     VVSNVVQEKTREVAYFVSKYRGVMQAPSTNCKERRWVEDVLLKEYDMVYQGMSLTDAI
                     AFVEKQTDQERIGE*"
     gene            58188..58370
                     /locus_tag="SRR1747032_scaffold_1_prodigal-single_80"
     CDS             58188..58370
                     /product="hypothetical protein"
                     /codon_start=1
                     /transl_table=11
                     /translation="MKTFHIHVKQTVEGYYIIRADTEEDAIDLAQGYMEMGEHLDKSQ
                     VTDGEIVDAEEVGKFC*"
     gene            58342..58659
                     /locus_tag="SRR1747032_scaffold_1_prodigal-single_81"
     CDS             58342..58659
                     /product="hypothetical protein"
                     /codon_start=1
                     /transl_table=11
                     /translation="MRKRLENFADLFDFLISSTTEELKEAGFSMSFQNGLFNLFYKGG
                     VSCSFKVNDNDIERVYVTLQNDARIQNIEINDNVDDEIIQIVLRRFNEIIIPIGDLCL
                     EGV*"
     gene            58662..59243
                     /locus_tag="SRR1747032_scaffold_1_prodigal-single_82"
     CDS             58662..59243
                     /product="Gp71 id=3863798 bin=GWF2_Planctomycete_41_51
                     species=unknown genus=unknown taxon_order=Caudovirales
                     taxon_class=unknown phylum=unknown
                     tax=GWF2_Planctomycete_41_51 organism_group=Planctomycetes
                     organism_desc=a211"
                     /codon_start=1
                     /transl_table=11
                     /translation="MGQYFLAYVRDKNKKRGKTFISSCGGLKLTEHSWVGNDFMQGVC
                     KKIHNKPSYVYWVGDYFDPSEDEAKSEMSSDCVSVDFASLWRKKNAKELQDTFDISDK
                     YLVNHDLKVYVNMCDYIDMLTCGKTHDKDWVQHPLSLLTAISNGKGGGDYDVEGLNAD
                     SIGVWKGCLLEITDNIPKDYIDVTEDVLFDDDI*"
                     /db_xref="gwf2_scaffold_2535_23"
                     /db_xref="86643422"
     gene            59233..59418
                     /locus_tag="SRR1747032_scaffold_1_prodigal-single_83"
     CDS             59233..59418
                     /product="hypothetical protein"
                     /codon_start=1
                     /transl_table=11
                     /translation="MTSKNFYIICVNDVETFCDNGRILGVYNYKTRQLTQIVNRLKDS
                     QKVPFQEWRSSKEDLLI*"
     gene            59433..59771
                     /locus_tag="SRR1747032_scaffold_1_prodigal-single_84"
     CDS             59433..59771
                     /product="hypothetical protein"
                     /codon_start=1
                     /transl_table=11
                     /translation="MIKETIVKDNFGKQVQIGDIIAFAETFKYRGVEKYGTAMATAVV
                     MEITNKALKIAPLTFTKDEYYNIKERNGIAVYSKGDRYLSTGKKTLEHRYNAFYIIGH
                     GDGAVVLSTM*"
     gene            59783..60121
                     /locus_tag="SRR1747032_scaffold_1_prodigal-single_85"
     CDS             59783..60121
                     /product="hypothetical protein"
                     /codon_start=1
                     /transl_table=11
                     /translation="MMSVTSYDKTRFNQLRDWLKGQSIPEHDDWIITTVLSNEPYVEN
                     TMSDEDWFVIVFAPNDKENDFGMFQINFLRQLFESTIDFKKCQLVMNRDKSGLRIEPI
                     NVGQKALKDL*"
     gene            60191..60550
                     /locus_tag="SRR1747032_scaffold_1_prodigal-single_86"
     CDS             60191..60550
                     /product="hypothetical protein"
                     /codon_start=1
                     /transl_table=11
                     /translation="MSKRIINWKKVRREVIDKLYGIQTDDGSYEYQGVCVDSETLEFH
                     NCDDNRVMKYYQFYSTFKNLNKHDVYGAGLFIPKEIIDNEELSIVPVSHFELQAINNG
                     VFLLKKRSIGDVVLHEI*"
     gene            60568..60945
                     /locus_tag="SRR1747032_scaffold_1_prodigal-single_87"
     CDS             60568..60945
                     /product="hypothetical protein"
                     /codon_start=1
                     /transl_table=11
                     /translation="MFISNVPLKENKRFNRYINNLDKVFSGLKVIDKNDDKLKYLFVQ
                     YNADEAFAHNIVYHNPSHYEFKCIFMREYGDCKCYNVLIEIGLLNRIRKVKKKSLQII
                     VDQSTGNLIAEEKALGQFVLESL*"
     gene            60945..61292
                     /locus_tag="SRR1747032_scaffold_1_prodigal-single_88"
     CDS             60945..61292
                     /product="hypothetical protein"
                     /codon_start=1
                     /transl_table=11
                     /translation="MSTEVNVKTTKFQKLREALIGKQVLDTIVQDVSERCYFQEFYEI
                     NKTYLELEICPKHRNNWEMYGWHVYMDKELYKRPKLFPLLEFVVCDDPLNPNGKWLEI
                     VVPNIGETTLNKI*"
     gene            61355..61690
                     /locus_tag="SRR1747032_scaffold_1_prodigal-single_89"
     CDS             61355..61690
                     /product="hypothetical protein"
                     /codon_start=1
                     /transl_table=11
                     /translation="MTEQKTYTTSELMFSVVDNLEKQISTINLIIGVLKETAEEMKSN
                     EEASVCGVKREQFEEIAKLIHMNNKMRNALNNIAHGEMTVKPYGTVYMGREEEVTLQQ
                     YAEEALKED*"
     gene            61693..62037
                     /locus_tag="SRR1747032_scaffold_1_prodigal-single_90"
     CDS             61693..62037
                     /product="hypothetical protein"
                     /codon_start=1
                     /transl_table=11
                     /translation="MKNWVGYKGRLKSLLLALNEIIYRQYEINLYDIDNIIRSNKHFT
                     DQLKNKETIVMVLIDFKDKNGLFMSQWFDIDKYLLRKYKTFTAGMIDVLFTEETNTIT
                     EKRIGEQTLCGI*"
     gene            62054..62557
                     /locus_tag="SRR1747032_scaffold_1_prodigal-single_91"
     CDS             62054..62557
                     /product="hypothetical protein"
                     /codon_start=1
                     /transl_table=11
                     /translation="MGKTTFCTCNFKKPYVVQTEDGKWCVYCQDCGKEVSSDNKEEAM
                     TKWAEQYGMNLCFCCESSKVLPKNINTAECNLSVDEIKQKADVDCTMKPCVYTMSPLY
                     LREFIRSADHERVLNNWGFVFVKNDGKKTLVNTEKLKEIIDDPYTNVLDMPVPVILSE
                     AFNKNNV*"
     gene            62579..62968
                     /locus_tag="SRR1747032_scaffold_1_prodigal-single_92"
     CDS             62579..62968
                     /product="hypothetical protein"
                     /codon_start=1
                     /transl_table=11
                     /translation="MTFFEMLKNIYKDQKANRNIGNYCRMKDGEQRILGSVICHSPQP
                     HLTEFEVFGVKADTKYDVGHIDCTKYFSHDAITFRDIMATDWEKMSDDDVQEILDERL
                     EEEERQEQELDVLDFEESLANKYTPIL*"
     gene            63231..63998
                     /locus_tag="SRR1747032_scaffold_1_prodigal-single_93"
     CDS             63231..63998
                     /product="hypothetical protein"
                     /codon_start=1
                     /transl_table=11
                     /translation="MITFKGSQKAFFKAYPKDKRSLDEVYCLVSYNIITKQETKTCYQ
                     FIGSLGEKNFKKVETPKDITETVTVDTKNTNDTNVSDVQNEDDLDFANPDGDVVEEKK
                     CDVKAKAEEATEVSEVKAEEKTEVVKEEKSKKKTVAVKREELLEAFQALTGFMGCQID
                     NYNPVDMFALQCVCNEFNTCDFSTEAVVYVDLFKYFLNKYPTLAKYIQTCIDVIEDVY
                     NDIVKNKQALVEEARWFYGDCGLTKEQNKKKRKRKQL*"
     gene            64596..64904
                     /locus_tag="SRR1747032_scaffold_1_prodigal-single_94"
     CDS             64596..64904
                     /product="hypothetical protein"
                     /codon_start=1
                     /transl_table=11
                     /translation="MNIGKRLEDIFEEIIRIVRGYDITKKFQSNNRLLKQVNDYITKL
                     TDSEEWTPEKRNHLFDYLISQASCQKHAMDLFDEKDMAVFYYQVQCMLATVKCDYITK
                     *"
     gene            64901..65230
                     /locus_tag="SRR1747032_scaffold_1_prodigal-single_95"
     CDS             64901..65230
                     /product="hypothetical protein"
                     /codon_start=1
                     /transl_table=11
                     /translation="MKNMLTTFLFIAIVCFSNEARGEWNSLQSELFFAGCSDECVESS
                     EAVDDIVNVKDYCECVCHTILHTTDSYEQANEFVINSLNGEYDERKVFDKIMYQCFTV
                     NRKKGLR*"
     gene            65230..65346
                     /locus_tag="SRR1747032_scaffold_1_prodigal-single_96"
     CDS             65230..65346
                     /product="hypothetical protein"
                     /codon_start=1
                     /transl_table=11
                     /translation="MFECETDHEFNEYVKFLCKFSATCITLSVIVSACIYYM*"
     gene            65357..65665
                     /locus_tag="SRR1747032_scaffold_1_prodigal-single_97"
     CDS             65357..65665
                     /product="hypothetical protein"
                     /codon_start=1
                     /transl_table=11
                     /translation="MKYLLSIIVAIGVLTGCVAYYDRSEIQITYEQNGKDCVYTERGY
                     AITYDSRSLVNNDTITYANTSCDVIITSELKNATNKIGLSRRRDSADVANNRRTYSMY
                     *"
     gene            65832..66341
                     /locus_tag="SRR1747032_scaffold_1_prodigal-single_98"
     CDS             65832..66341
                     /product="hypothetical protein"
                     /codon_start=1
                     /transl_table=11
                     /translation="MFFKSKDKEASQIKMFEEKLPIIKDMESVRGKDFKIAMHYIGMP
                     IDFCYMGVFVKTGGIEGVRQFIEKLDEYIKSSDDVKTLVHLNEKDNNLLGMMDRHEEQ
                     TSNIKTKRMLNIVEPSEFNSVKKMLKTRNKEWDTMHDLHLEFLNSIDDYQIKCRRKMY
                     EIFEEAVAV*"
     gene            66450..66617
                     /locus_tag="SRR1747032_scaffold_1_prodigal-single_99"
     CDS             66450..66617
                     /product="Uncharacterized protein n=1 Tax=Clostridium sp.
                     CAG:302 RepID=R6MZI0_9CLOT"
                     /codon_start=1
                     /transl_table=11
                     /translation="MKKLLLSVMVAMICLVTDAYAQRGCCSYHGGVNSCTISGRVRCN
                     DGTLSPSCTCR*"
                     /db_xref="UniRef100_R6MZI0"
                     /db_xref="R6MZI0_9CLOT"
     gene            66742..67083
                     /locus_tag="SRR1747032_scaffold_1_prodigal-single_100"
     CDS             66742..67083
                     /product="hypothetical protein"
                     /codon_start=1
                     /transl_table=11
                     /translation="MYLVNFWLKMFDFKSNIGVFEFWIPLIFYHFAFYAIGFLPETLM
                     TIAIYIYFGGYLIALISSGVRRLHDLNFSGLWMIAFFIPGLNAILAIMLLLPSDFMGA
                     IVDAGSTKPKE*"
     gene            67102..67290
                     /locus_tag="SRR1747032_scaffold_1_prodigal-single_101"
     CDS             67102..67290
                     /product="hypothetical protein"
                     /codon_start=1
                     /transl_table=11
                     /translation="MSRNEWGVVAIVIFCVLQHYNSQMAMIFFVSFVVSFLTNMNNQK
                     DTNEENNNDEEKMIDKKE*"
     gene            67360..67731
                     /locus_tag="SRR1747032_scaffold_1_prodigal-single_102"
     CDS             67360..67731
                     /product="hypothetical protein"
                     /codon_start=1
                     /transl_table=11
                     /translation="MIMRHLSFFSNLCILFVVILTVHTLGVKANWTIALFYFSSVLFL
                     LMFIEGEMSEKKEEEYKRLLKENNIAFYDEDEEAMKSLKETAEQLKKTLKKKKEMKAE
                     ATVEDNTKSMSEVEKDISSEQ*"
     gene            67838..68161
                     /locus_tag="SRR1747032_scaffold_1_prodigal-single_103"
     CDS             67838..68161
                     /product="hypothetical protein"
                     /codon_start=1
                     /transl_table=11
                     /translation="MFKDFKDLMHLPGYIVDVLNRKCGNLIHKEYIVSFQSLCEIQDD
                     YILATFTFPDQNKFLYYVYIDKDILDMSIDVLNSEHIQFKYEQKGKDRYLHFIDIGNN
                     TLRRI*"
     gene            68166..68459
                     /locus_tag="SRR1747032_scaffold_1_prodigal-single_104"
     CDS             68166..68459
                     /product="hypothetical protein"
                     /codon_start=1
                     /transl_table=11
                     /translation="MIYNKRLIDVLNKYIISQISDKPAHFIDGFHEKDDGSIQLLYQY
                     NDGSDYFYVVNVNPEIFNIPPSALDNDCHQLTYDEKTYTITIKEVGDAVLNNV*"
     gene            68492..68782
                     /locus_tag="SRR1747032_scaffold_1_prodigal-single_105"
     CDS             68492..68782
                     /product="hypothetical protein"
                     /codon_start=1
                     /transl_table=11
                     /translation="MSISSWLEAMTVKAAYLIERENVRFVGWTNSSTNKYCRLYYQYG
                     QFETFDYILADPLIANLSVEQILNDGIVFKLINCKGNFLTIEDIGKKVLGNI*"
     gene            68794..69093
                     /locus_tag="SRR1747032_scaffold_1_prodigal-single_106"
     CDS             68794..69093
                     /product="hypothetical protein"
                     /codon_start=1
                     /transl_table=11
                     /translation="MTMRIGNLERLYILNKKASNLILDDCNVHFKTIMNYDIDFWGIA
                     FSYTKYNHEYSDTIYLDKDIMNVPVDVLASDSTTFKFENNYLKLSDIGKETLNNI*"
     gene            complement(69250..69960)
                     /locus_tag="SRR1747032_scaffold_1_prodigal-single_107"
     CDS             complement(69250..69960)
                     /product="hypothetical protein"
                     /codon_start=1
                     /transl_table=11
                     /translation="MFKVVIEPEFKDIISTLPPEKQTEVMKGILFYPEYNVEDCKAWV
                     VIKYMLDKQNQKQVDKSNKARAAVKKRWDEYRALKLGKVTETITNDIVTHTTKVADTV
                     PTNSTLQKVQSTPSTNENKDATIIADEKPEHIPDGDDKVIVTIPKHVLTKTKEQVISE
                     WKKIEYAGDRLTEECRDIFQISTFIKKIDKWVSLHNYYPLKEYDIWPDINLTKGNLNY
                     LLVSLKQGLDVPVRKIGE*"
     gene            70341..70673
                     /locus_tag="SRR1747032_scaffold_1_prodigal-single_108"
     CDS             70341..70673
                     /product="hypothetical protein"
                     /codon_start=1
                     /transl_table=11
                     /translation="MPICYVCESSLALPTGVATEECNLSIREVINEAKEVVVTGKYVY
                     TMSPFFLQSLILFADKEGVLNNWKFILLHNNGTKEDKTEHREELFEMMSSPLDELFMV
                     TYKDDQNI*"
     gene            70657..70974
                     /locus_tag="SRR1747032_scaffold_1_prodigal-single_109"
     CDS             70657..70974
                     /product="hypothetical protein"
                     /codon_start=1
                     /transl_table=11
                     /translation="MTKTYKTIINTIVKKMKGYEWKVRDTDDYSLKLSGSVQSFDIIG
                     PIIKVWCCIVYTYNNQHERIYQPLSFERQWLTIKDIENYSFKIEGYNFVLEDIGNSIL
                     TNL*"
     gene            70990..71394
                     /locus_tag="SRR1747032_scaffold_1_prodigal-single_110"
     CDS             70990..71394
                     /product="hypothetical protein"
                     /codon_start=1
                     /transl_table=11
                     /translation="MMYTHQTKKLSNLKGSPNSRAVSCVGFILNRYDRRRLNKLINIF
                     GNKLISVKNALCSRNFYIEKCIRISYFEYDSEYVATFKCTDKIVLQVIIKENLFNDLL
                     KYRNDCIDFDMCDYDLFYVKTLDIGNMTLKDI*"
     gene            71421..71711
                     /locus_tag="SRR1747032_scaffold_1_prodigal-single_111"
     CDS             71421..71711
                     /product="hypothetical protein"
                     /codon_start=1
                     /transl_table=11
                     /translation="MSTLIVANKIIKNVAIVNKQKNKLSIRMPTKDSNYFKHDLQCVN
                     MNDKALYDAYKRSCACTLYIDDEAFPNCIATNIRKSRLIGQRIVTFVVENDL*"
     gene            complement(71749..72126)
                     /locus_tag="SRR1747032_scaffold_1_prodigal-single_112"
     CDS             complement(71749..72126)
                     /product="hypothetical protein"
                     /codon_start=1
                     /transl_table=11
                     /translation="MTILRPNHTDILITDLLKGMQFDIDATIQHFKHHIHFFIESVLL
                     RKKDDRYIKEKIIGFTPIQCSCYSLQNDKVNNSIQYLFISDYILEKLDSIKKTDIQIV
                     SDDDYNVIKVITKDAGITCLENI*"
     gene            72262..72420
                     /locus_tag="SRR1747032_scaffold_1_prodigal-single_113"
     CDS             72262..72420
                     /product="hypothetical protein"
                     /codon_start=1
                     /transl_table=11
                     /translation="MLDDTDELNAFADKLAKHLSTIKENGVSEFEVLQYEKDKSFLVL
                     TKILDNIV*"
     gene            complement(72608..73003)
                     /locus_tag="SRR1747032_scaffold_1_prodigal-single_114"
     CDS             complement(72608..73003)
                     /product="hypothetical protein"
                     /codon_start=1
                     /transl_table=11
                     /translation="MINNNNNNNNNDINTTLTNLLQGISYTDEILKLQGGQYLKQRFY
                     IKKATIQFDNSNSYILDEHMTPILLNVVSFTDMDEPIYLTDVIHIDNKLLSHVSKLKR
                     GQVKLEFNKQINVYVVKEKDIGTVCLENI*"
     gene            73139..73489
                     /locus_tag="SRR1747032_scaffold_1_prodigal-single_115"
     CDS             73139..73489
                     /product="hypothetical protein"
                     /codon_start=1
                     /transl_table=11
                     /translation="MQPLGFMELSKKQIKLLISKLDKVTFQCGDDSYKYVCPRPCCIF
                     DTVEVVKDDDDIVWYYIEVKAFSTVNNYISFKGCWIKQKEFEYFLKHKMSFHIDNCDK
                     LVLEDIGQTTLNNI*"
     gene            73591..73941
                     /locus_tag="SRR1747032_scaffold_1_prodigal-single_116"
     CDS             73591..73941
                     /product="hypothetical protein"
                     /codon_start=1
                     /transl_table=11
                     /translation="MTNQLAFTGAFKLSKDNKRCLMKKLNGIIVDDNIVRCERLRDME
                     TQVYTYEDNNSNEFYDVGIAVNGLDNVSLGFNYLRMPAEVFKAVLNRNVKFRVNKDWT
                     VDIEDIGLAVLNEI*"
     gene            73944..74312
                     /locus_tag="SRR1747032_scaffold_1_prodigal-single_117"
     CDS             73944..74312
                     /product="hypothetical protein"
                     /codon_start=1
                     /transl_table=11
                     /translation="MQYDSKLTKKERVCIAKNIRGLKFSESYFDYQEGCERDVVYSLD
                     NITEKSIGTSYQPPFTDDDCVMFDVTCEVVGDDKQFRRISVFAEPDLFDRMKKKEVYV
                     TINGYVFYECDIGNKVLNDV*"
     gene            74316..74699
                     /locus_tag="SRR1747032_scaffold_1_prodigal-single_118"
     CDS             74316..74699
                     /product="hypothetical protein"
                     /codon_start=1
                     /transl_table=11
                     /translation="MSKICFKKLYDQEPDSTGIVHTKSFIGNRFDRRRMKKLKKYLLS
                     STFNTKFLSNFKPDNVFGIMYDKIDNIFLLGFEKDDVYFFLMIKKDLYDAFLNCNEKD
                     LYIDFNGEIFILNVHSIGSVCMNDI*"
     gene            74689..75033
                     /locus_tag="SRR1747032_scaffold_1_prodigal-single_119"
     CDS             74689..75033
                     /product="hypothetical protein"
                     /codon_start=1
                     /transl_table=11
                     /translation="MTSKVKHISFEQKVKWLRNFFCEKTFIIFNTINNTYETVVCTKL
                     DSIVNTEKDYVAIYDSNNNPYSFWHIHVDVDTFNMIMSIDNNRFKVKFAGRHSNLRLY
                     ITDIGESCMNEL*"
     gene            75023..75397
                     /locus_tag="SRR1747032_scaffold_1_prodigal-single_120"
     CDS             75023..75397
                     /product="hypothetical protein"
                     /codon_start=1
                     /transl_table=11
                     /translation="MNCDKVRMCNNIDKLNSWLQGQGLIIYNEFTNTYEHIRHLKVVD
                     NDIENKLNKDHKFVELSCTGKINVYTVFEDVFLSLIVKKQLLEQLDKFDSSLFKIKDI
                     THYKHAIYFDVEDCGNVCLNSI*"
     gene            75418..75750
                     /locus_tag="SRR1747032_scaffold_1_prodigal-single_121"
     CDS             75418..75750
                     /product="hypothetical protein"
                     /codon_start=1
                     /transl_table=11
                     /translation="MILSKKDRIILAKAFNEKTFTDGDYSYTVETISYKDVGEVCDDA
                     IINGIDYCVIEVLCKVRCKCKTIKSHFGLLIKKDYLSYILSNHVKVYIDSFVVYIADS
                     GNVVLDSL*"
     gene            75793..76227
                     /locus_tag="SRR1747032_scaffold_1_prodigal-single_122"
     CDS             75793..76227
                     /product="hypothetical protein"
                     /codon_start=1
                     /transl_table=11
                     /translation="LKKRIGHNCQSFKKLSEQTDDWVYSTIFLGNRYERRRLTFLISL
                     LFGNYANKPVIYDHIKKEVLIPECLYIITYNNSSKTYFFNIKYKNHKANSNCCNVVVS
                     KDLWDEMIHLKNKFMDLCFEIDKNNVVHIVKQHAGYSCLNSI*"
     gene            76296..76622
                     /locus_tag="SRR1747032_scaffold_1_prodigal-single_123"
     CDS             76296..76622
                     /product="hypothetical protein"
                     /codon_start=1
                     /transl_table=11
                     /translation="MKLTNKQLKAFADKLTRHLSKCKENWISENAFIEYIKEDNFIDV
                     VNGNYRLMTTCRVQYLPEIEYCILGIDDFDVLYKYRNKLNQLDVYIADETIKVRSIGQ
                     ITLNEL*"
     gene            76648..77115
                     /locus_tag="SRR1747032_scaffold_1_prodigal-single_124"
     CDS             76648..77115
                     /product="hypothetical protein"
                     /codon_start=1
                     /transl_table=11
                     /translation="MTNKIGFKRIKGFKKKKRRNCKSLKKMSEQHANSLGWMHSTIFL
                     GNRYDRRRLSFLISLLFDCIQGKSVLYDSSSSQILTPEKITNVSYNAIEKQYYFQIQC
                     VGYHYVLLIISQKLWHELTHLKNKYSDLKYETDDIGNEHLEKRQIGEACLGNI*"
     gene            77224..77595
                     /locus_tag="SRR1747032_scaffold_1_prodigal-single_125"
     CDS             77224..77595
                     /product="hypothetical protein"
                     /codon_start=1
                     /transl_table=11
                     /translation="LRKIGFVKRFLLNRYDRRRCNKIRKAFVGRKTEAYNVGNEQYEN
                     LTIDDVYLLYYNRNLNQYSFVFTFSNGHSTTVFLDGTLYDNLKHVDSKQLGTVVVLLH
                     SDRFEQYIVLNDVGNTCLKEI*"
     gene            77686..78039
                     /locus_tag="SRR1747032_scaffold_1_prodigal-single_126"
     CDS             77686..78039
                     /product="hypothetical protein"
                     /codon_start=1
                     /transl_table=11
                     /translation="MIEDGINGIIKKVSDWFVGRTVNIPDCNKTLTIHVNEFIPSDTF
                     LQFDGLYLHFYGKDINNNEEKIRLILFVDIDLFDAVGSTNSKFFRCSKRFVAFLGYRL
                     FFELADLNEECLESI*"
     gene            78052..78417
                     /locus_tag="SRR1747032_scaffold_1_prodigal-single_127"
     CDS             78052..78417
                     /product="hypothetical protein"
                     /codon_start=1
                     /transl_table=11
                     /translation="MQFKHTNKDIIDKCEAILLKVVNINDIHYSNDMFSAGRISTISD
                     PPYRKKEKGIYLFVNATRHSTNKKDSVLCIYVCNELLELDKQEIINKQFKIENIKSNL
                     LNYLNVFEIDIGESVLESF*"
     gene            78417..78788
                     /locus_tag="SRR1747032_scaffold_1_prodigal-single_128"
     CDS             78417..78788
                     /product="hypothetical protein"
                     /codon_start=1
                     /transl_table=11
                     /translation="MCGSVMKEVADPFISHNFKPFYLPWDIRIALEDNLEGLIVPCEK
                     NEATIFIHFYFHMQTFEGLDNDIIVRAFVNADGHYQEKTFYLEKTLFDFIKDKVNMGL
                     YITKDCQIKSSLIGEFLTYDI*"
     gene            78847..79173
                     /locus_tag="SRR1747032_scaffold_1_prodigal-single_129"
     CDS             78847..79173
                     /product="hypothetical protein"
                     /codon_start=1
                     /transl_table=11
                     /translation="MSQIINLPNEKFNQLTDQLYNLKFETERGIFAIDSYFGFTLYET
                     FDENFYLLKVIAAKESVTNEPVSMYNHTFKLLKSIVDSDKVQKLFIKDMTIYPENFGE
                     TILQTL*"
     gene            79239..79547
                     /locus_tag="SRR1747032_scaffold_1_prodigal-single_130"
     CDS             79239..79547
                     /product="hypothetical protein"
                     /codon_start=1
                     /transl_table=11
                     /translation="MTNFVAFNGKTLKTICKELGLNYTTVTQRRMKNPGKPLEAYLYP
                     VRKNRGGNCRADYLTNDGKPMYQLFKNSKSQYSKMLYLMGKKKLSFDEAYSIVMKENK
                     *"
     gene            79547..79885
                     /locus_tag="SRR1747032_scaffold_1_prodigal-single_131"
     CDS             79547..79885
                     /product="hypothetical protein"
                     /codon_start=1
                     /transl_table=11
                     /translation="MPYTSYIFEELSVTKAVEFKNALIGTKFYYRNTLYEIIGLENCL
                     YSLHGTEPWSIKVKAIAKVDGISLTKEFRFDISEHLINNELDYKSMQFAIVNGEIVQT
                     DVGQEVLNNI*"
     gene            complement(79948..80817)
                     /locus_tag="SRR1747032_scaffold_1_prodigal-single_132"
     CDS             complement(79948..80817)
                     /product="PREDICTED: ankyrin-3-like n=1 Tax
                     =Strongylocentrotus purpuratus RepID=UPI00026548F2"
                     /codon_start=1
                     /transl_table=11
                     /translation="MIDDEVLIKSFRRTVNQKLKESVVKLIEEGESENTKVKLFSGDI
                     NLVKEVLADPSIDVNVTDYYGETPLFRAIYQDNLELAQLLVEHGADVNIKSNNGETIL
                     YLSCLNYANLSTIDWLLEHGADPNITDKDGKTALDILLDEGAFEHVYDIIESLVFHGA
                     IVHDANRLLTGSCISDKLDLAVKALELGADINNTEWEGDTPLIFASREGHLDIIDMLL
                     DKGADVNATSIAGFTPLACACISSNLNVIKILVEHGADVNAVTNDGASILSLTHNDEI
                     KDYLIQHGAVEKE*"
                     /db_xref="UniRef100_UPI00026548F2"
                     /db_xref="R5L612_9SPIR"
                     /db_xref="aas:Aasi_1217"
                     /db_xref="UPI00026548F2"
     gene            complement(80835..81332)
                     /locus_tag="SRR1747032_scaffold_1_prodigal-single_133"
     CDS             complement(80835..81332)
                     /product="hypothetical protein"
                     /codon_start=1
                     /transl_table=11
                     /translation="MSSKETLFEDFKQVIQNKLSKLVEREFVTVETMSVDDIKNFEEQ
                     HPKDFGIDSRIAFAICFESKAFDVADLLLKHYPAYFDNERMNKVLQMITKNFVDSLDK
                     HTTQEDIDDAKDKINYLLSHGADLYSQENVWSSPYSLLKKVNMIDIVDPKYLKTLSPK
                     IASFY*"
     gene            81399..81758
                     /locus_tag="SRR1747032_scaffold_1_prodigal-single_134"
     CDS             81399..81758
                     /product="hypothetical protein"
                     /codon_start=1
                     /transl_table=11
                     /translation="MPNLEEKCLKIMLNNFVKNDWFVNLTSEQQTKMTCLLNKVVNKD
                     YGLDVEIKKVISQPTFTFINLICFTITLKNNEQLTIYVSDDIKKYKDRLDCICLKRVK
                     DNEFNVADIGESVLKEL*"
     gene            81760..82095
                     /locus_tag="SRR1747032_scaffold_1_prodigal-single_135"
     CDS             81760..82095
                     /product="hypothetical protein"
                     /codon_start=1
                     /transl_table=11
                     /translation="MSCFDKLSKEQLYDFIDVFDELILKEFKWCRAYDKESFINDFLA
                     TVQELDDVYCFYIDVKRKGGKKRNSQFFYFDKLFFNNLNNFHKLKLKRVDETTFMVED
                     IGNETLEGI*"
     gene            82097..82465
                     /locus_tag="SRR1747032_scaffold_1_prodigal-single_136"
     CDS             82097..82465
                     /product="hypothetical protein"
                     /codon_start=1
                     /transl_table=11
                     /translation="MQLQVGIGLDSVVKKAQDLVEQSSPLYIMDNGVKRVVLGVHTKI
                     NSGLIFDDDYYYIDVATKIVGEDYFQTKATIRIAVDKKLIDAIHDTKKYKAKFVYRLS
                     AICSQELEIVDIGERVLSKI*"
     gene            82593..82982
                     /locus_tag="SRR1747032_scaffold_1_prodigal-single_137"
     CDS             82593..82982
                     /product="hypothetical protein"
                     /codon_start=1
                     /transl_table=11
                     /translation="MQFDLYKNSKLFKNVQQLFTVAKGLAVRCEDNTFVILKFREKGY
                     GFQINVNGVLWVGFPVECLNFNPLLLNEEKPIVNNNIFCLASWIEKTSEFKKENLEFF
                     QMNSTDALDNKLVIQDKSIGAVTLNNI*"
     gene            83054..83275
                     /locus_tag="SRR1747032_scaffold_1_prodigal-single_138"
     CDS             83054..83275
                     /product="hypothetical protein"
                     /codon_start=1
                     /transl_table=11
                     /translation="MITADKSHKVFDNSGWVPVKDSGWIILHNGYVVCQKCGKKTSHK
                     LYLGAEHHDDIHCPNCDNVVIGSNGLKVR*"
     gene            83275..85542
                     /locus_tag="SRR1747032_scaffold_1_prodigal-single_139"
     CDS             83275..85542
                     /product="phosphatase n=1 Tax=Bacillus pumilus RepID
                     =UPI0002EAB044"
                     /codon_start=1
                     /transl_table=11
                     /translation="MKYLILLRGLPGSGKSYWVKENKLEDYTISSDNVRLLFATPSIP
                     FAACYKDRGISQKNDKDVWELIHSLVERRLTNGMTTIVDATHLTEKSINCYKSFCMNN
                     NVRCIVLDFNVNVEQAINNDMLRKGTCRYVGEYIIKRMNENTEKVSKWVDYTDKDRII
                     KMFNECLEPVDYNEKYDNIVIFGDLHGCYEPLKQWFDKHPVNDKTKYIFCGDYEDRGI
                     QHKELFGFLLQHRKDFNFKFLKGNHSRRLLQIAERDKDSIRYPEYYNTLEQLKDFDPI
                     ELKKFVRDQDDMIYFTFRNKVFCVSHGGISCLPSLKLNSDEYVKGHGTYQMAHQVDDE
                     FLFNVSIENDNIYQVHGHRNVNNEPVQVNEHCFNLEGGIEFGGELRILQINNKGECHI
                     HTIKNTVFKQLNDDSKIVNEFKYSSLIRKSQNPDGISSYNFNRDAFYDKKWNNLTCTA
                     RGLFVYDDTDKVACRSFNKFFNLNEVKTSSLDWVVKNWQGITNVYKKENGYLGIISVD
                     VRNNEFIFASKSRTDKEYALNLKRIFNDKLSDEQKDNLKKWLLKDIDKHGGNAYSLVV
                     EVVDPINDPHIIKYDSCELFMLEAFVNTFKEETISYDALKQLHDLIGLKIKGKICETS
                     NLKSTIYGLCNSKEHVEGFVLEGCDFNGKVVRVKVKTKYYLMWKKFRSTGLFDRSFDC
                     VNGLTNEQQVFAKQIYLRAKQLIALQEGQTIQTNELINVNAEVDNCNTLIYKDLIGGW
                     HINIPKVIEFVENMK*"
                     /db_xref="UniRef100_UPI0002EAB044"
                     /db_xref="bacw:QR42_08575"
                     /db_xref="K2NLP1_9BACI"
                     /db_xref="UPI0002EAB044"
     gene            85650..85847
                     /locus_tag="SRR1747032_scaffold_1_prodigal-single_140"
     CDS             85650..85847
                     /product="hypothetical protein"
                     /codon_start=1
                     /transl_table=11
                     /translation="MITIFCAFIGFLFSAFGYNVIENTTAILLSFLFEVAFEVVIGAI
                     YVIVKGERELKKPDCFFYNNK*"
     gene            85862..86119
                     /locus_tag="SRR1747032_scaffold_1_prodigal-single_141"
     CDS             85862..86119
                     /product="hypothetical protein"
                     /codon_start=1
                     /transl_table=11
                     /translation="MFTDKTETHECNCFTCKNKDNVDSLVGYYTGCFDALKEAIELTK
                     ECQCDNRFDKDLAFKSLLAKLNYELECNGVLLEEVELKKKG*"
     gene            86126..87421
                     /locus_tag="SRR1747032_scaffold_1_prodigal-single_142"
     CDS             86126..87421
                     /product="M16 family peptidase (EC:3.4.24.-)"
                     /codon_start=1
                     /transl_table=11
                     /translation="MVDKVCKLSSGATFLYNQQEDDLSSFAVLFDVGSIDELANEKKG
                     IAHCLEHMMFKGTKTKTAAEFLNLMDKLGVESNAFTCFDATCYHGTFHNDDTKEVINL
                     FGEMLTEPRFDEKDLALEKGVIHQEIIMFENSPQERAQQHGVSVLFKDTPFARPVIGY
                     WKDVNAITSDDLRSFMHNHYTPANCIIAYSGKTPFNEVRNIVEEFTKKFSNNNVVYER
                     ASVQLNLGADTVVIEDKETKQNTIMIGGSSYTSNSIGGVASILAKAVLAGGLASRLVK
                     RIREELGLCYYIGIANVPSIKDIVTPLVVCITDKDTKMVEAEIKKVIAEAIKNGFEDE
                     EIKAVKKHGELCCIQSNINRDDYAVRMCTNYQGTGKLPSQLLKTKVSRFKKASKKSIE
                     EAVDKMFCETTSIHVIKPVEKECAVKRFFKTIFNRLNEE*"
                     /db_xref="cad:Curi_c15480"
                     /db_xref="K0B0G3_CLOA9"
                     /db_xref="UniRef100_K0B0G3"
                     /db_xref="3.4.24.-"
     gene            87411..87605
                     /locus_tag="SRR1747032_scaffold_1_prodigal-single_143"
     CDS             87411..87605
                     /product="hypothetical protein"
                     /codon_start=1
                     /transl_table=11
                     /translation="MKNNMTHEFPCVHESELKSLALFIVATMLLIACLFGFYSLGKNE
                     AIEALCQKQHYDFCVKNNNK*"
     gene            87670..88074
                     /locus_tag="SRR1747032_scaffold_1_prodigal-single_144"
     CDS             87670..88074
                     /product="hypothetical protein"
                     /codon_start=1
                     /transl_table=11
                     /translation="MADTDIEEKVLRYALAQIDDSYSYKEAFSLTEEQKQVLIEMKTC
                     TQSEKEKLLEKYYAAIEFENLKTAYLENLTKQYVKHLRECLDFSVELDSKDMLEFVKA
                     ERDLRKVDSEKKFNNEWLLERYKNFFNKDFMS*"
     gene            88341..89234
                     /locus_tag="SRR1747032_scaffold_1_prodigal-single_145"
     CDS             88341..89234
                     /product="hypothetical protein"
                     /codon_start=1
                     /transl_table=11
                     /translation="MNDTLNKFIKRWSTPNYKRMMCLEESFYKDYIAALTYYKTVIGL
                     LDDYTSFKNEEDSVIKNNFFKELNAIYLKINDKQPSISFSFNKNIKEISGNFMQFKFP
                     GIITIAVFRLFNKIPNTISEGVAFVKKAINTDLTVLMSILHEYFHFLFENGLSTEEFQ
                     MLNNNTKESEFNSYTKELMIQLLASNDNKFFSKEGDLKKAYHEFEDTIETKKNLLQIC
                     NDEKLILDTLFQYNKSYELKESFDIRAEIDMLTLRRTKPLYTTTLDDLEKFTQTLEKN
                     LGKTREQIFQEIKEMIKSKNF*"
     gene            89234..89770
                     /locus_tag="SRR1747032_scaffold_1_prodigal-single_146"
     CDS             89234..89770
                     /product="hypothetical protein"
                     /codon_start=1
                     /transl_table=11
                     /translation="MSDTLNRFKRRWSTPNYKRMMCLEESFYKDYAIASTFYVANLKQ
                     LDNANYFKFNSQNILNNFVSFQSIVVQINNKQPTLSFNFNKNINGISGNFNQIMYHDL
                     ITIPLFHYCNKVPETIEEGINLIKQLIKENELISVSILHEYFHFLFENGLSTEEFKMF
                     NDKTMRSEFNNLIHLQKN*"
     gene            89770..90120
                     /locus_tag="SRR1747032_scaffold_1_prodigal-single_147"
     CDS             89770..90120
                     /product="hypothetical protein"
                     /codon_start=1
                     /transl_table=11
                     /translation="MVQLLSSNEDKHFNTEEDLKRAYENFKDKLETKKNLLQFCNDEK
                     LILDTLIKYNKDFELKEASETRWQIDLINLQSEPLYSTTFEELEQFTQMLENSLGNTR
                     KQIVQSILDMANKN*"
     gene            91298..91389
                     /locus_tag="SRR1747032_scaffold_1_prodigal-single_trna_1"
     tRNA            91298..91389
                     /product="Ser"
     gene            91417..91510
                     /locus_tag="SRR1747032_scaffold_1_prodigal-single_trna_2"
     tRNA            91417..91510
                     /product="Ile"
     gene            91543..92373
                     /locus_tag="SRR1747032_scaffold_1_prodigal-single_148"
     CDS             91543..92373
                     /product="Modification methylase DpnIIA {ECO:0000313|EMBL
                     :EFM40571.1}; EC=2.1.1.72 {ECO:0000313|EMBL:EFM40571.1};; 
                     TaxID=871562 species="Bacteria; Actinobacteria;
                     Bifidobacteriales; Bifidobacteriaceae; Bifidobacterium.;"
                     source="Bifidobacterium dentium ATCC 27679.;""
                     /codon_start=1
                     /transl_table=11
                     /translation="MQYLTKPFVKWVGGKKQLLEKLRSCMPKDYNRYYEPFIGGGALL
                     FNIQPKDAVINDTNSQLINVYNQLKINIEDVIKTVNTLDGKICDEDYYLEIRDRYNSK
                     INSKELDAECASLMIWLNKHCFNGLYRVNSKGLFNVPYNNKVDGVSIDECNLRNISNY
                     LNLNNIDIREGDFEDACNDVKKGDFVYFDSPYVPESKTANFTDYTKDGFTLNDHKRLA
                     SLFCSLDKIGAFVVLSNNDVQLVHEMYEQYNIIPVDVRRSVNSDASKRKGKEVIIKNF
                     *"
                     /db_xref="E0QA94_9BIFI"
                     /db_xref="UniRef100_E0QA94"
                     /db_xref="med:MELS_0974"
                     /db_xref="2.1.1.72"
     gene            92385..92470
                     /locus_tag="SRR1747032_scaffold_1_prodigal-single_trna_3"
     tRNA            92385..92470
                     /product="Tyr"
     gene            93499..93573
                     /locus_tag="SRR1747032_scaffold_1_prodigal-single_trna_4"
     tRNA            93499..93573
                     /product="Thr"
     gene            93774..93861
                     /locus_tag="SRR1747032_scaffold_1_prodigal-single_trna_5"
     tRNA            93774..93861
                     /product="Leu"
     gene            93865..93956
                     /locus_tag="SRR1747032_scaffold_1_prodigal-single_trna_6"
     tRNA            93865..93956
                     /product="Ser"
     gene            93964..94040
                     /locus_tag="SRR1747032_scaffold_1_prodigal-single_trna_7"
     tRNA            93964..94040
                     /product="Pro"
     gene            94046..94120
                     /locus_tag="SRR1747032_scaffold_1_prodigal-single_trna_8"
     tRNA            94046..94120
                     /product="Asn"
     gene            94213..94299
                     /locus_tag="SRR1747032_scaffold_1_prodigal-single_trna_9"
     tRNA            94213..94299
                     /product="Leu"
     gene            complement(94589..94684)
                     /locus_tag="SRR1747032_scaffold_1_prodigal-single_149"
     CDS             complement(94589..94684)
                     /product="hypothetical protein"
                     /codon_start=1
                     /transl_table=11
                     /translation="MVSGAGLEPTLAQSKCADLPLVDPESNCHEH*"
     gene            94610..94683
                     /locus_tag="SRR1747032_scaffold_1_prodigal-single_trna_10"
     tRNA            94610..94683
                     /product="Gln"
     gene            94756..94962
                     /locus_tag="SRR1747032_scaffold_1_prodigal-single_150"
     CDS             94756..94962
                     /product="hypothetical protein"
                     /codon_start=1
                     /transl_table=11
                     /translation="MSKKKKQKVIHRDFIAKDLMTNKYRQRVVPNKKKRLKKFDWKKQ
                     KDDDRIIDCLMVVSSSFCLFEPSF*"
     gene            complement(94942..95979)
                     /locus_tag="SRR1747032_scaffold_1_prodigal-single_151"
     CDS             complement(94942..95979)
                     /product="hypothetical protein"
                     /codon_start=1
                     /transl_table=11
                     /translation="MLDEFSEVELDWELFEKVKQQRLARFPRFYQLVNENVEEYIADR
                     PFVSQRLKLSYAFIDDCVNELRKLQEKVRKCNIQSFDVFVNKVPQYNFFCRNAKEYEN
                     HLQNNDVLPILCNIVFKRIPGKSNYFGVTYDLKDKIVISINEFVEAWSFEDWGEQAGL
                     TEQQIIDKKPVDYIEAMIKRIQYEGFHNHKYVHEFQHVMQILHNKCSNDKYDLNSDAS
                     ISTSENPEHYYNCVTEKEAFLISYIYGMRQMDTNFNSYEEVCKNCKALMKSDYIDEKY
                     FWIFDKCLKKLFNFNESCNNKLDDDLLQIINKLDIENKNIVLKRTKEILAMSKEDKQK
                     TFNTFLKRGFK*"
     gene            complement(96040..97362)
                     /locus_tag="SRR1747032_scaffold_1_prodigal-single_152"
     CDS             complement(96040..97362)
                     /product="hypothetical protein"
                     /codon_start=1
                     /transl_table=11
                     /translation="MSSFTIKQTTVNQLPQTLLNKQDIGDYATNDSVDDKLQLNLLNY
                     TTNRILEIPQNIKVELDDNKQLVLKAGSKIWYPDGFEADGVTPKFSSIITQDTITDLR
                     YGVGRSGVIVVYSFNEKDHIEWSVAANFFSGTTQPTDNWYIWYDTTENRIKLHNGIDG
                     YDTNVTFPFCIATEDSPSASGLTDGGLKSIDQVFNGFGYIGSTAFALPGVKYQFADGR
                     NSDGTFKSITKTFDKVATTQYGYNVKDPDRQPLSIHESGALIRTARYFIQNSQPVYTD
                     SVWYKPETNETFRSNGSGVWSNSKEIIIATNIATNANFKITSFEPEIASSINIYARSD
                     ISGMTMPSGKSIHLTLGSNGTTYLAPANGWFIGNFICSKEGSWFVLEMRAKHTKSFSC
                     AKGNNTEVCAMLPVLEGDSIILGIDSSATFTTDTTRQGFYFIYANGED*"
     gene            97497..97631
                     /locus_tag="SRR1747032_scaffold_1_prodigal-single_153"
     CDS             97497..97631
                     /product="hypothetical protein"
                     /codon_start=1
                     /transl_table=11
                     /translation="MPIFKGSTRLSGKEINLNMFMPDYSKGFAITAPYTCTQRGLVWC
                     *"
     gene            97689..97814
                     /locus_tag="SRR1747032_scaffold_1_prodigal-single_154"
     CDS             97689..97814
                     /product="hypothetical protein"
                     /codon_start=1
                     /transl_table=11
                     /translation="MYDLGDSGSCGGNGYAWVSVGDVISIRGTAPTILRFYPMKA*"
     gene            97888..98208
                     /locus_tag="SRR1747032_scaffold_1_prodigal-single_155"
     CDS             97888..98208
                     /product="hypothetical protein"
                     /codon_start=1
                     /transl_table=11
                     /translation="MDYDILALSPDYARIWNVPNFLLAACLLSCIYLTVYLIKFQERL
                     VETNKYKFLFYILIVTVIDATFLFMCYKRLSFDDIFAMIVLAPLVYFFKEMFFEIFEY
                     KRNK*"
     gene            98205..98546
                     /locus_tag="SRR1747032_scaffold_1_prodigal-single_156"
     CDS             98205..98546
                     /product="hypothetical protein"
                     /codon_start=1
                     /transl_table=11
                     /translation="MRHFYWFGGYIKKRNSCQRVEFIVSKEEAKLYKFVDYKLVEEKN
                     SSSKDLWSDASSMIQKAGHWSDEADAALAFNGYLWSEITRQEFNEIYKAGTVEEKDLR
                     MIYLQYLKEKD*"
     gene            98546..99511
                     /locus_tag="SRR1747032_scaffold_1_prodigal-single_157"
     CDS             98546..99511
                     /product="hypothetical protein"
                     /codon_start=1
                     /transl_table=11
                     /translation="MSNNKLIDWWFRQFDISNEEMKLLKSYETDFETKDVEYFYDYVK
                     EKALSMLPVRTFNYNVHFDTCATNIIDWLFQQFVDDDTLVITTMSEHPSVKKNLEKCK
                     NVLYICCNGKVIEDFYKKSEQIRNFKRVFVYSIALSVGDCQITFNDIMKDLKRDLDLR
                     HIQSVFVLDAVQELFMLPRDYALYDYVIGTAHAFVTQYDTGILFSREYVESTKECLSR
                     GNQYLDLLSILIRNKEKLYQFKYVMTQVFGSYLATDNALSVTENGPYVFNLVDKKNRL
                     IGITEADPIAQPENTNATLRACESLLDKEKFINKVETIKYLLSEN*"
     gene            99514..100374
                     /locus_tag="SRR1747032_scaffold_1_prodigal-single_158"
     CDS             99514..100374
                     /product="hypothetical protein"
                     /codon_start=1
                     /transl_table=11
                     /translation="MSDELETINIFDYDKFDWSRLETHSISGIKTTSKEDEDSFVKRY
                     CLKEAKVVIEPDTFPYDIKQDSIGIVYSGGYDSTVLMLKALLNGETVKPIIFNFAQDD
                     IIKAINLSVLKKRFGNKLLKPIWFGLFGLQEGMCGKQCTQQLMIHNNLTYLSDGVLKN
                     LKEIQIGYVMNDDAVSFQEEFKSVVSTSFKIQNKKNVPVTYPLIQKHKYCIDDFIAQH
                     LGKNHLCLSCESPNFNYYKDSEALYVVTKVCHCCHSCFQSKYLKLNFYNDSDNLVLAT
                     RIPFVKNFCF*"
     gene            100415..101179
                     /locus_tag="SRR1747032_scaffold_1_prodigal-single_159"
                     /gene="dnaQ"
     CDS             100415..101179
                     /gene="dnaQ"
                     /product="dnaQ; DNA polymerase III subunit epsilon (EC:2.7
                     .7.7)"
                     /codon_start=1
                     /transl_table=11
                     /translation="MIFADTETTDLTDPKICSIAMIKVDCKGNVIETLSELINPEKEV
                     SPEASNVNGFTLETLSKYKTFKELADEIIQFVGDDIVVFHNANYDMSVLNKEFACCDK
                     TVNWKILDTLRLSYDVLNSQHKHVKHNLNALVNYYGLTNLRDNKHDSLIDTLMLKDVY
                     YKLIDDYKRIKNTKDFWTRNGLIELASYKRSKVCIAGIGYKLDDVTKTKKYWRGYVWL
                     KDSDVIEPIYTNRITFNTRDGKLTFYLDSVSILKIK*"
                     /db_xref="ndl:NASALF_151"
                     /db_xref="S5SQB4_9PROT"
                     /db_xref="UniRef100_S5SQB4"
                     /db_xref="2.7.7.7"
     gene            101244..101660
                     /locus_tag="SRR1747032_scaffold_1_prodigal-single_160"
     CDS             101244..101660
                     /product="hypothetical protein"
                     /codon_start=1
                     /transl_table=11
                     /translation="MQLVLAKEEMKQVTKLRNLFKGLYVRCFMSIAVENTDVVRVLSK
                     QNRATQGNWWRDHHKASQEREMLNVFYFSDSDNVSIELKATFDNKEFNFSIVVPINEL
                     RQITKQTNLSDLIIKPDFHCVFVTLKNIGEVALETI*"
     gene            101670..101975
                     /locus_tag="SRR1747032_scaffold_1_prodigal-single_161"
     CDS             101670..101975
                     /product="hypothetical protein"
                     /codon_start=1
                     /transl_table=11
                     /translation="MIEPITENLRLLMNLVSQKFSNFVDWNEKDAAIDSKYLTVKNVS
                     ITNGFTGFELDIQITLAELMLITEDTKENQILFDYNKESHFLEVSFKDIGAQTLECV*"
     gene            101975..102325
                     /locus_tag="SRR1747032_scaffold_1_prodigal-single_162"
     CDS             101975..102325
                     /product="hypothetical protein"
                     /codon_start=1
                     /transl_table=11
                     /translation="MTVYEKFETQTMQIVKSLDGKIFKDENECEYKLETKDVKYSIDL
                     VDTWADSDFYYIKLFAERQYSLLKQKEMFYFKVLIDGFNNWQKGDVLTFKSCKRHFID
                     MSIETVGCACLSEI*"
     gene            102386..102829
                     /locus_tag="SRR1747032_scaffold_1_prodigal-single_163"
     CDS             102386..102829
                     /product="Uncharacterized protein {ECO:0000313|EMBL
                     :EUJ39438.1};  TaxID=1265845 species="Bacteria;
                     Firmicutes; Bacilli; Bacillales; Listeriaceae; Listeria.;"
                     source="Listeria weihenstephanensis FSL R9-0317.;""
                     /codon_start=1
                     /transl_table=11
                     /translation="MRIFVVPRKYIKMYSFKDMFFKYNNFISIGEQEGYEGVPVNTKN
                     VLKLVFDDMSDKETDGILFNEKHAKQIKEFVDKIDHSKTLYVNCFAGISRSGAVGTVI
                     NDYVNCYLNDCKKNEDWFAFFDDNKQIKPNAYVMRVLNKEFGLSY*"
                     /db_xref="W7D2E4_9LIST"
     gene            102847..103128
                     /locus_tag="SRR1747032_scaffold_1_prodigal-single_164"
     CDS             102847..103128
                     /product="hypothetical protein"
                     /codon_start=1
                     /transl_table=11
                     /translation="MKLCKSKFKEKANYFYLDAVDYVNAIDLNNFVIPEKVEFTSIKQ
                     MVEYAMELVPATALESFASFHYIKNDVMKEEIAMLFKYDNSGNLQTFKC*"
     gene            complement(103125..103481)
                     /locus_tag="SRR1747032_scaffold_1_prodigal-single_165"
     CDS             complement(103125..103481)
                     /product="Uncharacterized protein n=1 Tax=Runella
                     slithyformis (strain ATCC 29530 / DSM 19594 / LMG 11500 /
                     NCIMB 11436 / LSU 4) RepID=F8EIY3_RUNSL"
                     /codon_start=1
                     /transl_table=11
                     /translation="MSLFKTTNISIINANSKKARRIYKGSTLVYVTKVQTTENKIFNA
                     AGTYSFTLPKELLSLTITVVGGGGGGDSGLVKKVGTCSAGGGGGSSYTNPDLCTNVKH
                     TQRFKSGDGYITISMV*"
                     /db_xref="UniRef100_F8EIY3"
                     /db_xref="rsi:Runsl_3282"
                     /db_xref="F8EIY3_RUNSL"
     gene            complement(103609..103968)
                     /locus_tag="SRR1747032_scaffold_1_prodigal-single_166"
     CDS             complement(103609..103968)
                     /product="hypothetical protein"
                     /codon_start=1
                     /transl_table=11
                     /translation="MSDSKINLEESYRKFVRSFLNEDAIERDWDTYEPEGFDCHAGEL
                     IELNEFADNDADAKHTTFLVVKDFNLRKMYKDALLKDAKSPFYGFVEYLVEQGYVKTY
                     DKIFEIREDEVPYVFEV*"
     gene            104082..104999
                     /locus_tag="SRR1747032_scaffold_1_prodigal-single_167"
     CDS             104082..104999
                     /product="hypothetical protein"
                     /codon_start=1
                     /transl_table=11
                     /translation="MNFNAFLKIDEIKNLFKCPENVKYHPEGNTGGHVVKALEWLNVN
                     CPSEFKHDCYIATLLHDIGKPLTEKSLFPKHPKHDELGADFISENGGFRKEVKAIYGD
                     VDWSFVENVCRYHMTFWHFKDRNKRTSSFLKLLEGVGYENIDKFLWCVFADECCNDNV
                     NDKRYATLFQLCKDLFKDLKNMCDKVIEPNHKYKQWRNMYWEAKVRVCSDIVNTFNKE
                     AKFVVFDDLVQSFMNMLKKKEGSQISNDSVSINKENSTLWFNVNNVNYVIGVDDLKKC
                     NCRVMTEHLFEFKFSTDFNIWFVKPLVEL*"
     gene            105005..105382
                     /locus_tag="SRR1747032_scaffold_1_prodigal-single_168"
     CDS             105005..105382
                     /product="hypothetical protein"
                     /codon_start=1
                     /transl_table=11
                     /translation="MFTYSLLFYHSDGTITGPHIDAFCETIKGLKCKSHIKFDGCNLA
                     TIFDTEKFFMDSGEYYTLKAKVENTEKHMFTVETFCVDKDWFKSINCFDNMKFKVILK
                     TTTKGNLQFINEQPIGEIILEDL*"
     gene            105384..105767
                     /locus_tag="SRR1747032_scaffold_1_prodigal-single_169"
     CDS             105384..105767
                     /product="hypothetical protein"
                     /codon_start=1
                     /transl_table=11
                     /translation="MNIETARINFNKIMNKFLGTAIKYTDPFSHKEKAINFLKLKDDF
                     NFDEWIKHQMEQFQSLPQFKDCYEITLYGKDKHNIEKAFSMFIKKDALFNNASKLKYN
                     YEFVFDCLCCFVSDDGIGAKVLEEI*"
     gene            105767..106225
                     /locus_tag="SRR1747032_scaffold_1_prodigal-single_170"
     CDS             105767..106225
                     /product="hypothetical protein"
                     /codon_start=1
                     /transl_table=11
                     /translation="MILKVVYTVIYILPSIAMLFYRDGWQPFALLLPILPICVIDFSW
                     KHCTNYVIVNKVQISCSNLSRENVLYSSISDFYNRLSNVLQINKYTLLTTNLSSFDRF
                     MFKLLFKHVIVSWCQKQFKGEIKISFSALYNQLVYKVEKVEIGEVCLNSF*"
     gene            106236..106862
                     /locus_tag="SRR1747032_scaffold_1_prodigal-single_171"
     CDS             106236..106862
                     /product="hypothetical protein"
                     /codon_start=1
                     /transl_table=11
                     /translation="MSTEYFYVKESTKELFDLGNGGHYYDLYETVLKKIKSFQKSGTT
                     INIVKEKLKPIFLEEFSYFDPDITDDDSYLNFIINKIVPALLNWVDETTTIVDDYSLI
                     TSVEKKYGKDLCEKFYEENHSSYVDHIYKTVGSIYEDETFEDGIVDRSVTFDRVLIEL
                     KAGKSAYRKSKPNIMFGLLPNGLLLVNNHGMSLAKVEDILADDWIVVD*"
     gene            106909..107217
                     /locus_tag="SRR1747032_scaffold_1_prodigal-single_172"
     CDS             106909..107217
                     /product="hypothetical protein"
                     /codon_start=1
                     /transl_table=11
                     /translation="MKNNDTELTQSVKDFILATPLYGYEVMSVDAANASTKKGYTCIE
                     VTLKYSTSFNVVEAIVWINNKYLDERLYKYFRYQKMDTNKFHDEIVPIEIGENALNEI
                     *"
     gene            107227..107409
                     /locus_tag="SRR1747032_scaffold_1_prodigal-single_173"
     CDS             107227..107409
                     /product="hypothetical protein"
                     /codon_start=1
                     /transl_table=11
                     /translation="MIVELSEKQIISKSEKEHLKRVEQLNSLEHLNNIAREELKECLR
                     IHFELFGFKRLKNEKL*"
     gene            107396..108163
                     /locus_tag="SRR1747032_scaffold_1_prodigal-single_174"
     CDS             107396..108163
                     /product="hypothetical protein"
                     /codon_start=1
                     /transl_table=11
                     /translation="MRNYNDIYLSILMNEMLAPRPLKFVSFNNCFKLLNMFVYAIKHI
                     INNCSDKIIEGKQNQKNQQLTGTIKGLKINIIFEFDTDEDDTLASFNPLVYPYELCIN
                     LKHLNLNNKEDLIEYINSIKFQTILAHEVCHFQQTIEYGVSEMKRFINMEKNIKNYQT
                     SPIELEACVFMVLENAKRNNVTIKDLNEFNDFVSSLSEDYLNLAKTFISNNQVAVKAI
                     FENNELLETFNENIDETDVVILGPCVTVGKRKHVKWW*"
     gene            108154..108495
                     /locus_tag="SRR1747032_scaffold_1_prodigal-single_175"
     CDS             108154..108495
                     /product="hypothetical protein"
                     /codon_start=1
                     /transl_table=11
                     /translation="MVVNTKNKKLELIYQILNEKESTFNLYDNEYYVKTCHTFSLDKE
                     NNEYVVAGAIYLDKERATNASGYIIVRVTREDLKQFSKTFEKDDLFLETHGLSILIKR
                     KDVGKVVLDVI*"
     gene            108694..109842
                     /locus_tag="SRR1747032_scaffold_1_prodigal-single_176"
     CDS             108694..109842
                     /product="Putative uncharacterized protein n=1 Tax
                     =Fibrobacter succinogenes (strain ATCC 19169 / S85)
                     RepID=C9RIZ7_FIBSS"
                     /codon_start=1
                     /transl_table=11
                     /translation="MSFKSLTIVTIAICLVLFVCLAGGLFETNSFGNYQIKQAAVTGN
                     VTVRTAPGLYWQGFGQITTYPVSEDLDFEDSGMTVRFNDGSVASVKGTVKYKLPMLEK
                     LQMELHRDYGSFKNVEEDLIRKNVAEALSQAATLMVAEDSYSARRAEFSDAAKKQLEN
                     GIFKTSTKVVDSTDENGTKFKQRIINIVYDNEGNPIVQKQSLLKHYGIEILQFVVNDF
                     GYDSKINDLISKKKEAEQLKVVSTANAERAKQDALTAEAQGKARIAEARANAEVQKMT
                     EVVEAQKRAEVAKLAAEQAKYEAMKVKQEGEAEAYANKLKVQAGLTPLEKATIEKETR
                     IGIAKALASVKFPEHMIISGGSSGTGSTNPFDAVGLKALYELSNSLNK*"
                     /db_xref="UniRef100_C9RIZ7"
                     /db_xref="A0A0F9GLQ5_9ZZZZ"
                     /db_xref="fsc:FSU_0419"
                     /db_xref="C9RIZ7_FIBSS"
     gene            109940..110281
                     /locus_tag="SRR1747032_scaffold_1_prodigal-single_177"
     CDS             109940..110281
                     /product="hypothetical protein"
                     /codon_start=1
                     /transl_table=11
                     /translation="MTNCLMNATYTKMQERLLSDDNLKVFTVCCDIDKNEFFFIERVD
                     SDAVITNNNRYKDYISLWDYQFDRLSEEGVKWIKRLLDREGIMIVTKCSNKDDCVKLV
                     KELEKMKFAVH*"
     gene            complement(110278..110529)
                     /locus_tag="SRR1747032_scaffold_1_prodigal-single_178"
     CDS             complement(110278..110529)
                     /product="hypothetical protein"
                     /codon_start=1
                     /transl_table=11
                     /translation="MKQYIKNILISISQLLNSILFGYPDETFAARSYRKAYEGKLFFI
                     VTCFIIDISFAIFTGYRNHCQKAHEEEVLNKQTSSDYDV*"
     gene            110622..111089
                     /locus_tag="SRR1747032_scaffold_1_prodigal-single_179"
     CDS             110622..111089
                     /product="hypothetical protein"
                     /codon_start=1
                     /transl_table=11
                     /translation="MSKINKKYKAKIYRDSWSIDTAFYAWLLPRLKCYRDYTNGWPDQ
                     EYKTFDDFISDINEKIKWLEFLYKATSTRKDLAITKEEIDSLFNEEMIDKYYQGDWRY
                     WLNKAPLHIKCGEYEKIYDEGESNYIWKQEILQNALSKAFGEWFGSHYFMLWW*"
     gene            111099..111305
                     /locus_tag="SRR1747032_scaffold_1_prodigal-single_180"
     CDS             111099..111305
                     /product="hypothetical protein"
                     /codon_start=1
                     /transl_table=11
                     /translation="MKMFILNLSKFQLMFTVVTSLVVLSQVFDESEESIFIFQIYMLF
                     NTLSVILYLFGDIVAEEYEIVDKQ*"
     gene            111326..111673
                     /locus_tag="SRR1747032_scaffold_1_prodigal-single_181"
     CDS             111326..111673
                     /product="hypothetical protein"
                     /codon_start=1
                     /transl_table=11
                     /translation="MGRKAKYTPEERKERAKEYRKNYYKNMPEEKKAEYRKRFYEYLK
                     KRRQNRTEEQIAKDKEKSHQSYKKYISVPENRAKSNQRAKEYYQSHKKEILEKQRQRY
                     VNMTSKDKDKDKD*"
     gene            111673..112116
                     /locus_tag="SRR1747032_scaffold_1_prodigal-single_182"
     CDS             111673..112116
                     /product="hypothetical protein"
                     /codon_start=1
                     /transl_table=11
                     /translation="MRLLMPNEWTASLCSNKVVVNRLIQYQSSSEQYFLDSTNEHFKK
                     ILKVIQSHCYTYIVECLKQNSGGRCCNGKNTFVQIWDMPKCQTSINSIWVQVYTKGRR
                     AYYAHEDCFKRSHIAFEELRFITDEYTKTRYIVLKECGEVVLESI*"
     gene            112119..112478
                     /locus_tag="SRR1747032_scaffold_1_prodigal-single_183"
     CDS             112119..112478
                     /product="hypothetical protein"
                     /codon_start=1
                     /transl_table=11
                     /translation="MENYNLKAGELLELAEGEYEDYFVFIKRVVLKDFNIQDEAKSYI
                     EECGDTINLYGFIEQLDDKGFTKEIEVHNFYVSNGYVDNHQDFDWFGNFSEEEVKEHV
                     DAYYNDEGEIVEDEEEN*"
     gene            112462..113019
                     /locus_tag="SRR1747032_scaffold_1_prodigal-single_184"
     CDS             112462..113019
                     /product="hypothetical protein"
                     /codon_start=1
                     /transl_table=11
                     /translation="MKKRIKFRVWDKRNREYWSFDKIEDKYDWLTDDTDSTEKNFIII
                     EKNTGMCDSYGHDIYENGCVDIEKIGMCVVRMNNKTSTWSFVLSKRNKPDRWFSVEDV
                     KDMTKRTVGNIHVYEKNVIKPVARCIGGYALRKDYIEYELDSLLSDLMDHENVAVSRK
                     FLKKIKTKLMRLNEKKHKSNRMTRL*"
     gene            113071..113736
                     /locus_tag="SRR1747032_scaffold_1_prodigal-single_185"
     CDS             113071..113736
                     /product="hypothetical protein"
                     /codon_start=1
                     /transl_table=11
                     /translation="MFDQNTVVHFENENKEDIKKVLDELFAYEETLEDNSNVKLDLKG
                     KSLDTIAFVLKEALNNPELKNIQLLTNVLCLLKSYFTFDSSFFESEDIYVNKSVELVD
                     LKRRLKDDINKVSRQVAIYFLSICRSLNKVEYTMLDSYRPLPNLYHTLFLTTDMVTIS
                     SILCDVKDGSFSECSLVRDANLYFNSIMSKYRIGNEMMNEFLRPILKQFQKEDGVENE
                     KAD*"
     gene            113720..114376
                     /locus_tag="SRR1747032_scaffold_1_prodigal-single_186"
     CDS             113720..114376
                     /product="hypothetical protein"
                     /codon_start=1
                     /transl_table=11
                     /translation="MKKLIKYNDLIEYALTYISSVCENIDGMKSSVPDDVKNGYTRVL
                     ANNGKHSITMVVSDGTVAQVASSTVRSELTSFLSTYGVYSKAGTLINAKGVLNFFNYL
                     ASFISGHVFTVVNNVSGNKCCIYKSGAVTVSGVAKLSEEINSDPERHEVIFTTTHNEY
                     NLASLAEALKNVTSVKSVNTLINYACSSSSSSSSSSCSCSSSSSCCSSSSSYIVYMMI
                     *"
     gene            114387..114947
                     /locus_tag="SRR1747032_scaffold_1_prodigal-single_187"
     CDS             114387..114947
                     /product="hypothetical protein"
                     /codon_start=1
                     /transl_table=11
                     /translation="MNITYSNITTTMLNKLIAMCANINNYGNIDACFKAGFSVNVKVP
                     HTYTAPGSGGRVEYVPISNYSLTGNAVPQQTAANLTNDYNAFIAKLGLNLNAKCTVNG
                     IFYLLENIVEFAKSNIFFATSIYTGNKWVVYIPSNESVRVHNASELSDDIVRENPVTK
                     IIEEYVTAIRNRIRAYPAIYTFKIVK*"
     gene            114959..115597
                     /locus_tag="SRR1747032_scaffold_1_prodigal-single_188"
     CDS             114959..115597
                     /product="hypothetical protein"
                     /codon_start=1
                     /transl_table=11
                     /translation="MKKFNLKLGNNFCPFCGSELTYNDEYKVVYCKTCKENGHTVQFK
                     YKDDPQEAFDYANTRNGENELLEKLQDLYAYLKQLGIEGQNLEDISVASEGELPNNGW
                     IITEEAVALPCEEPHDEMYSHLVTDKTINLSDRQEVCNVIHCINVTYVMKVLDIYIPK
                     RYNAKQKEVLTKVCSKYPKDTKIEVEYLTEAKGKQFETFDGLSDFLLFLDTI*"
     gene            115597..116460
                     /locus_tag="SRR1747032_scaffold_1_prodigal-single_189"
     CDS             115597..116460
                     /product="hypothetical protein"
                     /codon_start=1
                     /transl_table=11
                     /translation="MDIKPITEFLLWDNCNNNCKFCFQRKNPRLFSLEEQEQILDNVL
                     RFLNSDEYIKGSHVLVVGGELFDRDRGFMLPFFEQIIEKMLSDDIDILYLNTNLIYDQ
                     TYSTMLKPVLKMFDANSLFDRLKFTTSFDIAGRFKTKQARSLVLSNLLLLKDDFPNLR
                     TVVNIILTKQFCESVINEKFDIFHFMESFNVNTNLIPYIVLNKELCADRETIFEALRK
                     INEQHPEYIRQYVDNMDLRHKRYLYACYPDNLKLCSCDDSECGHSVNFKKYSDDHEAC
                     FVCDLKRVFDL*"
     gene            116457..117413
                     /locus_tag="SRR1747032_scaffold_1_prodigal-single_190"
     CDS             116457..117413
                     /product="hypothetical protein"
                     /codon_start=1
                     /transl_table=11
                     /translation="MTKVNTNVVDCGEHRFLQFNLWKDCNNNCEFCFYRGHKLLSNEK
                     KISSINFVKERLLDLEESDFYNEIGFIGGEFFDNQIEDESVKKAFYKLFDILKDKRER
                     GKLDRIYITTNLIFDSNRLLRPFLDYLKELNLLDITLLCTSYDLKYRFHNEKALQLWQ
                     TNMVELSKDYNTMIHTEIIVTQAFIDAVMKGTFNIEEFCEKYNTRIDYIEPSSGFYFY
                     DKKECEKEVKDFFPKREDFLNFIQYTAIDNHWIDLTKFLSMRIRSDTLYCHLKGQWRK
                     LEGRRSQYICPTLGLYNVTYENGYCDSKESMVEDVNAFLGSV*"
     gene            117413..118345
                     /locus_tag="SRR1747032_scaffold_1_prodigal-single_191"
     CDS             117413..118345
                     /product="hypothetical protein"
                     /codon_start=1
                     /transl_table=11
                     /translation="MGKMVQYSMWSNCSNHCDFCLIRDHHHYTKKEQVANIRRIRENI
                     KHVDWQNEFSYGISLLGGELYFITDKEVQDEFMLLINDIIDNILLKVDNEFCRYSSVT
                     NGLYDPTFLFRVIDEIKNRAGIEKVDINFSYDLKYRYHSEERRKLALENINKFHDRYN
                     YRVGVQMIVTQHLINLCKSGEFNVAEFVEKEIPGCVLSLLYPHPVQTGNKLPDFFFKR
                     EDLFWFVDYLRENCLDTYYNFLYSTKNSGTFKYTGFLDRTSKGLKHLDQQPTLSDGKE
                     ELSECGHSVLYKCYSDSNDCMLCDLELLEADINS*"
     gene            118342..119322
                     /locus_tag="SRR1747032_scaffold_1_prodigal-single_192"
     CDS             118342..119322
                     /product="hypothetical protein"
                     /codon_start=1
                     /transl_table=11
                     /translation="MNTEMNNRQECQFEVWTECNSKCVFCYLSTNNIKTLDEIKIRQM
                     NKIIDSMNEPDFCKKFNKVAFIGGEFYQGQLANPEVKSKFMEMMDVAAKLLNDGKINE
                     VWTCATLTIGDQKDMYEVLKKFNDISKVWVLTSYDTIGRFHTPKMKQTWLDNMQKLRD
                     TYKDIKINITSILTGDFIDKYLEGTLDLWEIANKYQAAVFLKPACPIDRNEKSQYTKE
                     ETNQIIPNFFPTRDKFIEFLYKFRMNEPEFMYDKLFNMKYRSDYLYRFEEGEMHCSHR
                     VKETQQEFYDKQIADNVVNKCGHSSQYQIYLDSEECAVCDKEMIKEMLND*"
     gene            119315..120253
                     /locus_tag="SRR1747032_scaffold_1_prodigal-single_193"
     CDS             119315..120253
                     /product="hypothetical protein"
                     /codon_start=1
                     /transl_table=11
                     /translation="MIESILEKVAFNSAEFAYYKEALKSYNAKELMSERDYVSVDETL
                     KKFLPCQINDDYHFTFSTTATDLIKQLFAKYVDDETLVLTTNSEHPKVQEILKKCKNV
                     VKAFDKETLQQFTVDKKYKRVFIYMIGTMCATGHIVYDQEFESIIERAKASGKEVITV
                     IDAVQELFLLYRDYNKFDYVIGTAHALIPEYNVGLLLSKDNSIGKPLAIAQPFVTMLN
                     WLLKRKEYLYQFNTYMSMEFGNTRNTQFHFDFGISHLFFIKTRNGEFNQMQEEDTVRD
                     NIDNVGVLFRGCWSVVDKNNFNNLFQTTKFIVDGNL*"
     gene            120343..121689
                     /locus_tag="SRR1747032_scaffold_1_prodigal-single_194"
     CDS             120343..121689
                     /product="ISCaje4 transposase TnpB n=1 Tax=Campylobacter
                     phage CP220 RepID=D5GVD8_9CAUD"
                     /codon_start=1
                     /transl_table=11
                     /translation="MITLKIKYIAERASDNQVIADYQMQYNNLLHLFYNRLKDGTSET
                     KCKHLQFNNLDLMKSWFRQSCVKDASFLLKKNEETILFGGKYLFEQRFRHNISKEEFK
                     ERRLVPLCSIGEGRCNGNRFFRLSEDCYSVIFSPMLKQKTKLKLIGVGNRIKVLKKLY
                     IHQQLKDTPITYKLDKKFVYISFDESILRDKIVKPISNRIFSIDMNPNYIGWSVVDLK
                     ESDEFKVVNSGVISLKNINDVEFKFKKLKLPSTSTERKHLNNKRNYETLEVSKFLVDI
                     SKHYHCECFAIEDLVIKSKDNYQGKNFNRLINNNWNRNKLVNNLRKRCNIFGIKFVEI
                     SPQYSSVIGNLVYRELRLPDMVLSSIEISRRCYEFNLQYIKKIKAKTKNVIFPDLTEL
                     LLDKVKHSLEEVKCFVDFVSWKQIHSELKKSKLRYRFPLDERVFKTKTLRFINVFI*"
                     /db_xref="UniRef100_D5GVD8"
                     /db_xref="D5GVD8_9CAUD"
     gene            121721..122686
                     /locus_tag="SRR1747032_scaffold_1_prodigal-single_195"
     CDS             121721..122686
                     /product="hypothetical protein"
                     /codon_start=1
                     /transl_table=11
                     /translation="MKLIANWLNSFNYSKEELAKLTSIRDSEQIVEDNFEEEKNRTFS
                     MLPFNSFTHKELSVDTCATNIINKLFDKYVDDDTLVITTGSEHHSVKNNFKKCKNLIH
                     FVCRGEIRKDIDIIKEIKPFKKVFIYMIALSVGDTHYLNNCIIEWLQQILKENNKQFV
                     TVLDAVQELFLLPRDYSIYDYVVGTSHALIPNYDMGMLFGKSDFSYKAGNWLKDFNDC
                     MSILLRNRDKLYQLNVIMRQHFAKFTTFDKDLIDSSRAPYVYNLCDYKKRLEGLNDVD
                     YEHGAIVPGDYTPVTFRACPFLAHQEKFIDRIQQIDNILEIDIGN*"
     gene            complement(122724..123335)
                     /locus_tag="SRR1747032_scaffold_1_prodigal-single_196"
     CDS             complement(122724..123335)
                     /product="hypothetical protein"
                     /codon_start=1
                     /transl_table=11
                     /translation="MKTFTELFLQLMKESYGHPLEEKHMKYAKEDFSYISQYVKGDEW
                     NKDDLKEFSFHAENDVENKGVFSFVRMRVFFDKTHLVILTVNQLSYDSTQQSRIVCGC
                     AMSTINEEDYNKINETLLRLDHLDAFGIYSELRNYLLKNCSFVCVKDMFKPFIEDNSI
                     KFKDDLKFAIVPNNIEGLDWFDKQLYRTTDQQQRMVNINKATV*"
     gene            123548..124018
                     /locus_tag="SRR1747032_scaffold_1_prodigal-single_197"
     CDS             123548..124018
                     /product="hypothetical protein"
                     /codon_start=1
                     /transl_table=11
                     /translation="MGVHYYLDEIQEIKKLIYNEIKKKGVEIDKDLYFNEYPLKIREI
                     ETASKEEKPYFNFFKVPIEPKNFVFGGGVSSVMGEIYFSFNIKDILTIEKPLLKIGDQ
                     VWGYRGLETVDKSYVVEKQVSSIDYSFIKAQPTCTEQVWGPNKTLDDFQFSTDV*"
     gene            124036..126195
                     /locus_tag="SRR1747032_scaffold_1_prodigal-single_198"
     CDS             124036..126195
                     /product="hypothetical protein"
                     /codon_start=1
                     /transl_table=11
                     /translation="MSTIIYNNVEYNQIFIDPSKTVAGDGSTPENALFDFPTTLADNT
                     CYVIRRTNESPNTLPQIPNGTYDFKNLMICGMPKETDLLYKYMNQLEKDAWGKDNFDY
                     AMCRVNNTTANQPAVTLTAVNDFIVNRCYLFRDESDLSNDNVKEFAFDVTNADACTKF
                     DNCKFGFLGDNFDDDAWLSSHSAPNNKNRAYFLHASDTQAVSISNCVFNAASDYNSLN
                     GTYRSCLLTVEGTQNINICNNIFNICSKSNAASSASHDCCSYLYGNVCRNVNMSNNVF
                     NMIDYGNIYCPHFSICFFMPENDYTTNFIVDNTKVNYKQMKDNVASCVQGSILFDFEN
                     LTHYSITNFDLDFSNSPYFGLYKDLLISCKYSRSPNNKIDNISIKYNTSSKVGYNDNN
                     NNDFGSLAILCDSVMGSTGSEQSTPIYTPTICKATNISVLRGYGAALYSTGACIEANI
                     IRGLIYLYSRNYFKANKVINPKGNYRVIDMSSAACCSTVSIDTLEVVKDDATYPYDSS
                     IEQIVFYNLEYGATNNVFINHCNALPFNLSMSTNKNSNARETSWVANDYNGLFIARNL
                     SASAKSWGVTRAGTTAKASFKMETTVNDTNNELTLGCNPCTGFILTPSETGAKTITAY
                     FGSSNSYTSFAGIGSKIWLEAFVPQTDGSVKVYNSIVQGSVEQDTSVWEGDSGVKPLK
                     AVLPVDVQTTDDIEVKVHFHWYDSIGYTYLDPELHLD*"
     gene            complement(126228..126845)
                     /locus_tag="SRR1747032_scaffold_1_prodigal-single_199"
     CDS             complement(126228..126845)
                     /product="hypothetical protein"
                     /codon_start=1
                     /transl_table=11
                     /translation="MINVGNFLNNNIKKHNRNNRLNKHSDKRYKVYWSRSTASGSGCG
                     VIRIKPKTVGQKLYIFVGNGGDNTNFGNGSLPAPTHEGAASGVGTLPDYSSNIFIAPQ
                     GNLQQVGSAFNSGKVGDGTKAVGYSTGGFDTSLWTDFQIISNNTPANGHWFAIYDSWV
                     APGSTRTVSTFDNTQTGPGASGYNNAGQNSASYPALGGYVKVTAI*"
     gene            complement(126858..127085)
                     /locus_tag="SRR1747032_scaffold_1_prodigal-single_200"
     CDS             complement(126858..127085)
                     /product="hypothetical protein"
                     /codon_start=1
                     /transl_table=11
                     /translation="MPLITLGDKTISQIYQGSTLLYQKALPTGTILFEKYGTNGGGGG
                     TKYELILPTAQMIEIVIVGGGSPVVGAAIDL*"
     gene            127268..127930
                     /locus_tag="SRR1747032_scaffold_1_prodigal-single_201"
     CDS             127268..127930
                     /product="hypothetical protein"
                     /codon_start=1
                     /transl_table=11
                     /translation="MSIYKGKIKQNIICEGLKTIEKICKGSTIIYENKLPAGQILVET
                     STPGTYTLTIPKTQNYYFIAVGACGGSALGGSGHYTNCNAAGGSGACAAGTIKLAKGT
                     IVTYVVGALGANNSGYSVGNYPAKAGGASSVSIPGNSIATANGGGGAIAHIHTSPTRT
                     PCAGGTYAFGSGVTVDTSITKNGNSGVNDSPGASVYGGHGKGNQTGTTNGTLGYFIFK
                     TA*"
                     /db_xref="cak:Caul_3471"
     gene            128089..129021
                     /locus_tag="SRR1747032_scaffold_1_prodigal-single_202"
     CDS             128089..129021
                     /product="hypothetical protein"
                     /codon_start=1
                     /transl_table=11
                     /translation="MVTKKDLELLPSNIKHQVEKCLQFEEDCKKQDEIEFREFARSHN
                     NLSASDFVLQYYNTTKKVLSDERLFWYLQVYGTNTYGASVAKFVLDNTDLNDIHVPVN
                     ENKPKECLKEFKDPVIAPYEITCTCEQPSITVHNETCKCCEVFPELLEDSNTFQQFSN
                     KENSKDDNELFQLSKAVYQACKMYENKSITSLILFDILYEKDESKSIDDSDNYKFIVE
                     LIKTMSSYGIIKRKSLTFKIVDNLFTFDRVKNCIVKTCCYSNLFTNEEKINYLQAMKT
                     LNVMELSRLFKQAHEKTSELLESLGLKKKRTKKN*"
     gene            complement(129067..129285)
                     /locus_tag="SRR1747032_scaffold_1_prodigal-single_203"
     CDS             complement(129067..129285)
                     /product="hypothetical protein"
                     /codon_start=1
                     /transl_table=11
                     /translation="MSKSALPKAFQLRETFCGERFLITKVSEEFCFYLYSNGLTCMCR
                     KNEMIEPVVKQFPDFISAIKSPEFKLAI*"
     gene            complement(129452..130024)
                     /locus_tag="SRR1747032_scaffold_1_prodigal-single_204"
     CDS             complement(129452..130024)
                     /product="hypothetical protein"
                     /codon_start=1
                     /transl_table=11
                     /translation="MIKIFISIKTTGTIPWKHGITEIAMLAVKDGRAIDQMFTKMNPG
                     EVEFDSKALEINNEKQETIQQYIPQEFAFNHIEKFLNKHTVPDEKFMIVAYNASFVYD
                     FLLNMFKKHGTVVDESGNKHNRFFDYFYSPALDVMQMANILLLDIRPTIPDFKFNTIC
                     TAFELPTPLDNSCFKQVRLLFMLYNKLSTS*"
     gene            130185..131645
                     /locus_tag="SRR1747032_scaffold_1_prodigal-single_205"
     CDS             130185..131645
                     /product="hypothetical protein"
                     /codon_start=1
                     /transl_table=11
                     /translation="MIDLSIKKLLDVKKDIRDAIEEKGVTIADDSNFEEYSKHIQKIS
                     GSGGSDLETSTFNNVLNNSSNKVNVEDKVFLNHVNALSGEGSCISDKDDFKTSYPRIL
                     SADGNFVYAPNAMQQLSYVKLDGLKAKDFSTVTRTLGLRDLAFGPNGELLTCNLRYTS
                     GSNTSEEYRCDSRYWKEYISYHAGGGYIGEDIYVLQSDNKNYVIKKDLETGKNLKQWL
                     IEDVDWSYANYKAQCIALYENDKLYVYDFKANIVAIIDENTDTVTKENINVSKLQEIN
                     IRPVAITNDHKFIICKSTNSSSERLRCIRRDSINSFTELSDLESGKLQMQNKFANLNY
                     LFFFNRFNQILSIKYQQKDKYLILQYTGCDENNLPIFNEIKLSKPDAFNSDEYSFTSD
                     DIPFTFDATGTKVVYALQKNDGDFNYVIVQSLEDRSQFEIVDSDLCNSTSIQGIVQKA
                     AETGAMTKVKAYKMKEATATVTTNINAEIEIVGGIQ*"
     gene            131645..133267
                     /locus_tag="SRR1747032_scaffold_1_prodigal-single_206"
     CDS             131645..133267
                     /product="hypothetical protein"
                     /codon_start=1
                     /transl_table=11
                     /translation="MSELVKNVYSNYPFIVKAKSRGYYDYRSTQTIVDSSNIVLDMKK
                     FEGLETSLTETDNYPLIVSTKEHTLPNWHFIDDTKNVFMNVGKNYKSIGEYKNNYYLI
                     NNGCTESEGVYSGFNSSENKLTLNKKFPSDMTSMEIVTKAMFTENGSHSTLFGRNSGN
                     DGTIIIRNNSGFKFGYYHGSWTWESSAPEVELNKWHWFKVIWDGTNLTGYMLEDNSYT
                     LDALPEISSWSQCWQSTDNIFTGNSFDIGYNKNLTGEYCKGSIDLANTKIVVNDDLFF
                     AYNQQTLVKYNLNGCLYNYTDTGVADTLNMFSVEKDNQDTAIILTKEESPTIENSVVT
                     YLGQTNVPEHKVYSYSEVDGYEPFDVTLVGTDATYDISTYQFNGSKASESYLKLNYDL
                     KESDNLEIITKVKFNDVSSSAAVFCSSTNVWWIGETRGKFGGYLNGSKTSNFTLEANK
                     TYWLKIVEDGLNLKLYAVEDDNYSINNVPFGDAVYTSSRYGLTKNGFVFGANIGYNSE
                     NLDGTIYLKDSKFVVNDEAIFGNVVVGNWVKK*"
     gene            complement(133327..134028)
                     /locus_tag="SRR1747032_scaffold_1_prodigal-single_207"
     CDS             complement(133327..134028)
                     /product="hypothetical protein"
                     /codon_start=1
                     /transl_table=11
                     /translation="MCDLIEIFRQEIFQTLLESMFSIAELNSKKELSDKIKYCKKFLK
                     IVGKGTTRISFYLPKMNHVLKLAFNEIGIKQNEFECDKKKANYKIFTKIYRHADDFSW
                     IECEYAKDVSRSKFKELTGISHSDFGKILYLLGDIYFTRKYDKEFISANLNKDELAKL
                     HNNYDDVIKKNKFIQEFSNYLYTEKPDAMFIADLIDNSAISNLGVVKRNNNEFLVVRD
                     HGLNKKIMNMINDLD*"
     gene            complement(134180..134488)
                     /locus_tag="SRR1747032_scaffold_1_prodigal-single_208"
     CDS             complement(134180..134488)
                     /product="hypothetical protein"
                     /codon_start=1
                     /transl_table=11
                     /translation="MTKPTFNTPRDLIEYLKEMFLKATDVDEFASDFYQFAFQDIDHI
                     LGDVIEIDDDDTFPVYGSLKQAKEFVDMNKDGFIFIVKAKKKKPVAYIVRNGKFVKLT
                     *"
     gene            134625..136580
                     /locus_tag="SRR1747032_scaffold_1_prodigal-single_209"
     CDS             134625..136580
                     /product="Predicted protein n=1 Tax=Oxalobacter formigenes
                     OXCC13 RepID=C3X8V7_OXAFO id=470284 bin=MEL_C2
                     species=Oxalobacter formigenes genus=Oxalobacter
                     taxon_order=Burkholderiales taxon_class=Betaproteobacteria
                     phylum=Proteobacteria tax=MEL_C2
                     organism_group=Melainabacteria"
                     /codon_start=1
                     /transl_table=11
                     /translation="MSIRVNGKIIASNGDIKTEVSTDNLVTLDTNQTITSSKTFTIEP
                     LKKSTTVDITVENPETYQQNDAFRVQDKNGKDMGWFGCGQLTSGEIHTTIHSKNKDGY
                     SSIVAACVPQSGTTGAYAYAPNTPENAPDNAIVTVDYVKDKSGSLSIMDVVFAPLGID
                     ESKNKRRYLNGQVIIQSQFPAFTSAVKARMTTMANAFTTETNWQAEKTNSKLGQCGKF
                     VVDDTAGTIRLPCVVNAQGLTDLAQIGGIKSESLPNITGEVGYAGDLGFLDADVTRIS
                     GAFKKGQTTIAAPVGQNKSSYALGFDASLSSSTYQDNAPVQQEAIQYPYVIVVNTGVE
                     EAERPINNYQVNNVYSYGMSQYYNGDMNNLSWLKSAGQWNSSTVYAGMYNWLVEQVNA
                     GKSGFVASTATYTDYDFVINTTDQTFRLPLLNGQEGIFADGVKGNGLTLGLTDGTNNG
                     GLQSMVYHSSVTDGGSLLVNEANYTKATGTEGYNSGPGNLFDSFKTLGIATDSSKSGM
                     VVDKTVPSGYNLYYYVGDTLQNASLINVARIEEKLTDVNAASRGYLVESYHNGTEWYR
                     VYSDGWIEQGGRVVSDGTLDWKIASLVRPFSDKNYNILISGDQLTGDSAGTFSGLVQY
                     AKSTNSQFTWFWNANSSYAINWYACGY*"
                     /db_xref="MEL_C2_1_756"
                     /db_xref="C3X7Z8_OXAFO"
                     /db_xref="C3X8V7_OXAFO"
     gene            136593..136934
                     /locus_tag="SRR1747032_scaffold_1_prodigal-single_210"
     CDS             136593..136934
                     /product="hypothetical protein"
                     /codon_start=1
                     /transl_table=11
                     /translation="MKLNKPYTNTQYADLAVYCNKNGLVIEDKGDYLEAVNPPEPTDE
                     EKQTRVRQVRNQYLQDTDKYIALSDFPITDEERELYKAYRVYLRDYPETENWFKTDPM
                     TFEEWQKETTN*"
     gene            136953..137330
                     /locus_tag="SRR1747032_scaffold_1_prodigal-single_211"
     CDS             136953..137330
                     /product="hypothetical protein"
                     /codon_start=1
                     /transl_table=11
                     /translation="MFKALKDNKIIAVNETGEFPCMVLDTVEEDTEHQVSDYVHCNGE
                     FVLTTSDPAIEQYKENKRYERDVMIEKYEWRLSRYERQKAIGIETTDSEETYIKLCQY
                     IQELRDLPEKDKWWELELKEFEF*"
     gene            complement(137409..137639)
                     /locus_tag="SRR1747032_scaffold_1_prodigal-single_212"
     CDS             complement(137409..137639)
                     /product="hypothetical protein"
                     /codon_start=1
                     /transl_table=11
                     /translation="MTKFFDAERVLFPLLNSNKFVSMKEFISYTRRVESASRNCAKFD
                     ISPIAIENALKLYPKKVLWKNGCGFRVEDCKE*"
     gene            complement(137721..138374)
                     /locus_tag="SRR1747032_scaffold_1_prodigal-single_213"
     CDS             complement(137721..138374)
                     /product="Uncharacterized protein n=1 Tax=Mycobacterium sp
                     . (strain JDM601) RepID=F5YTR1_MYCSD"
                     /codon_start=1
                     /transl_table=11
                     /translation="MPIYKGNKSISTIKCSRNIGKVYHASTLMFKILPVNTVLFSTRT
                     AGTYSYTIPTSQNYRITVVGGGGGGCTASGGSSGVFIGQIKLSKGTVLNITVGAGGSN
                     GNRNTSNSGIACRGGTTTIEGLCSIGGGYGGGAQRHISAEAQKAGEACSGYNSGFIVI
                     KNIAGNVGDGWVAGGHGGYSIVDGTLTGPGAGGSGTNASTKAGGATGQSGWVEIRTI*"
                     /db_xref="UniRef100_F5YTR1"
                     /db_xref="mjd:JDM601_4092"
                     /db_xref="88663593"
                     /db_xref="F5YTR1_MYCSD"
     gene            138538..139791
                     /locus_tag="SRR1747032_scaffold_1_prodigal-single_214"
     CDS             138538..139791
                     /product="hypothetical protein"
                     /codon_start=1
                     /transl_table=11
                     /translation="MSNYQINQSVVQDLQTDKNTIIDKFNSNRIVSIPQDIVITFDSG
                     VLTLISGSKLYVPNGFESDGTTPKFDIFILQKDVISTRNSSVKEFYMYETKNDVISQW
                     GNSSFCIISSGTTAPTGKTFMCWYDLNDNKIKVTKDSGATWEDRGMSFPFCLATSSDT
                     AIKQVDQLFNGFGYIGSTCYILPGVTGYIPKGLNSDGTLINEIITQTKVSITTVTSSW
                     GTGSETFFFNGVDSYIHRASKNCFYQATQPIVKDVENYWFNTASGKYYETKDSGLTWT
                     EFKAIPAFTITFDNSLITSLKSCGVHELVNSNATNLSDYGREIISGLGKPSDKYIDLT
                     VGASGTTYIAPMNGYIYCSGHANASPAYISIDIPNLQYCGINGNEGHDLTTNQIALKI
                     GDKFTLRYSNTTINAFRFVYDEGCS*"
     gene            139877..141175
                     /locus_tag="SRR1747032_scaffold_1_prodigal-single_215"
     CDS             139877..141175
                     /product="hypothetical protein"
                     /codon_start=1
                     /transl_table=11
                     /translation="MVSYTVKQTVVENLNADLDGKQPAGDYPTNASLTESLQSNLLNY
                     TTNRILEIPQDIKLELNNGTLTLKAGSKVYIPNGFESDGTTPKFDVFIVSKDVLLSAS
                     LVSNYYTSGYGWCFNKNLNKIQGGNFIGNQFQSGTFVQTVCCMFYDTAANIIRYTADT
                     GATWEEGYSLPFAVTQLVHGTGITSIDQVFNGFGYIGSTEFALPGVKYQFAVGTDNNG
                     LFSSVVKTSNTVTIRNNLTTETGEAVCFLTEDFQPYAVWQNNYHTSATQPDDQTGAVW
                     FNGNVFYQNIGTNDSPNWKQKNLIPCFNYSVNQGTVTQFKGYEVSKFNSYQDFELAEK
                     PLPSNNFINLTLGASGTIYTAPANGWINMSVNLAVNNYMAFFNKNSANVSELINMQSA
                     GINQNYTIGFPIRAGQKFRVQYDAYNNLNSFRFYFAQGEL*"
     gene            141320..141697
                     /locus_tag="SRR1747032_scaffold_1_prodigal-single_216"
     CDS             141320..141697
                     /product="hypothetical protein"
                     /codon_start=1
                     /transl_table=11
                     /translation="MSSFVIKKTVVENLGTDLESKQPKGDYSTKDEVANSIQENLLDY
                     TTNRALSIPQVVNYSTEYVEENKKRYRLKILRDTTYYVPNGFESDGTTKRFSIRKTIN
                     DNYVDDAFWSDIDLHTEMVFFLL*"
     gene            141873..142661
                     /locus_tag="SRR1747032_scaffold_1_prodigal-single_217"
     CDS             141873..142661
                     /product="hypothetical protein"
                     /codon_start=1
                     /transl_table=11
                     /translation="LTGQPLNTNTTEHPIAGWVNGVTQVFNGIGFIGSYLFSLPGIKY
                     SIANGRDENNKPIVNEYETKSVKLFSVRNARYNNKVVIVDDKLDIRNDAQFDGDSHIY
                     WNNGTKTFQQTVVLGYFDTQSTSPFNIVSFKQCMVDSFVTANASNFSNIGRSLIANMG
                     MPSHKVINLTLGASGTIYRAPDNGYISIAKSASTDKGWIAMSTTSNTCIFNNATYEGY
                     EIAYTMPVRKNETFLINYSGMKSETNRFRFIYSNGDTPAKEIKN*"
     gene            142735..143112
                     /locus_tag="SRR1747032_scaffold_1_prodigal-single_218"
     CDS             142735..143112
                     /product="hypothetical protein"
                     /codon_start=1
                     /transl_table=11
                     /translation="MKVEELFDKIDSLRLNKETKYELKNAIEDIIDNCKELEEQKKEL
                     EEQKKQFDDEKAKLEAQIVRLKQPSEQFIATLEEAFNQHPELITNIIDNRIEEGLQVQ
                     SEYVSDVDDEHEEINLYYFGHCL*"
     gene            complement(143152..143355)
                     /locus_tag="SRR1747032_scaffold_1_prodigal-single_219"
     CDS             complement(143152..143355)
                     /product="hypothetical protein"
                     /codon_start=1
                     /transl_table=11
                     /translation="MNNIDKKYRSLGLYSYFIKHFDLCSRLFRQEIKWLSVYVYAKNK
                     VSMNVHKKLLGTPKIKTFYKVIK*"
     gene            complement(143342..143530)
                     /locus_tag="SRR1747032_scaffold_1_prodigal-single_220"
     CDS             complement(143342..143530)
                     /product="hypothetical protein"
                     /codon_start=1
                     /transl_table=11
                     /translation="MCELIESFQYEILKRLKEMTSVVVFEYEDVKFIYDKSFKTSDEF
                     KDLCDEYKEKFSKVYEQY*"
     gene            complement(143587..144231)
                     /locus_tag="SRR1747032_scaffold_1_prodigal-single_221"
     CDS             complement(143587..144231)
                     /product="Putative tail-fiber protein n=1 Tax=Klebsiella
                     phage JD001 RepID=L0ASK6_9CAUD"
                     /codon_start=1
                     /transl_table=11
                     /translation="MSIFKGSKKLIKITGNNKTAKRIYYGSRLVYGTKVSRVLTYISS
                     GSVTIPNNTISCIVHVVGSGGSSGGVAGYAHEIHCASGGGSAGYSRKQYGSSLSGRKI
                     NFTVGAAISNYCTNGQNSVFLSQIGGLGHGGIAATGAASQAGGAGGTASGGDINTNGT
                     QGSTGSWVAAGGTGKGASGHTINGVQYGFGGSCTASGSPTSGSGCVIIELIYWN*"
                     /db_xref="UniRef100_L0ASK6"
                     /db_xref="L0ASK6_9CAUD"
                     /db_xref="bur:Bcep18194_A5862"
     gene            144362..145105
                     /locus_tag="SRR1747032_scaffold_1_prodigal-single_222"
     CDS             144362..145105
                     /product="hypothetical protein"
                     /codon_start=1
                     /transl_table=11
                     /translation="MSTFTIRQDTITDLSTALNDKQDKNNALTTNTNQSISGHKSFTQ
                     QLPFEVVRDTNQQEVPSQNTAGQIGLYRNKTFSKGDGYSSWLQGWRSSDGYTVSSLYA
                     RRFLESDEKEIIAELSVSIDPNGKTCATCPTPPENHNSSSIATTRWSRANISMVPGNY
                     IDLTLGASNSKYIAPANGYVVFQKSSTAPHQEIRLTNLANRLVGYANTEATMGRALGC
                     VVPCKKGDTIAIFYSADGDTQYFRFIYSA*"
     gene            145193..145735
                     /locus_tag="SRR1747032_scaffold_1_prodigal-single_223"
     CDS             145193..145735
                     /product="GcrA cell cycle regulator n=1 Tax=Azospirillum
                     sp. CAG:239 RepID=R6IWA7_9PROT"
                     /codon_start=1
                     /transl_table=11
                     /translation="MEWTEDIVDKLKELWAEGYTTQKIADMMHTTKGTIIGKVHRLQL
                     PTRNKPVNLCKKHECHCEHTIEHKHTCSCQHNKVNKSPCIEIKETSIGGHDEVNEEVD
                     LHNLYDDSVKHDDRCHSEYGKTLYELKHDECRWPIGDPKSPEFHFCGEKTVNGKPYCA
                     KHCAFAYVTVGAAKDLKNIT*"
                     /db_xref="UniRef100_R6IWA7"
                     /db_xref="R6IWA7_9PROT"
                     /db_xref="nwi:Nwi_0512"
     gene            complement(145769..146272)
                     /locus_tag="SRR1747032_scaffold_1_prodigal-single_224"
     CDS             complement(145769..146272)
                     /product="hypothetical protein"
                     /codon_start=1
                     /transl_table=11
                     /translation="MPISSHKLEIEQVKDLQTDLDDTVTINDAQTIRSLKTFDMSTDT
                     VRTDVIMSSQDSDTNTWAGALIFRKGDLDTGYCESFLNKSAETKDACMQLTAHQNVDG
                     TDYYANLRVGVRGNNGTSYALAPTPPVDGSNDDQILTNKWFNSKMQVVSTLPANPDSN
                     VFYFIPE*"
     gene            complement(146343..146840)
                     /locus_tag="SRR1747032_scaffold_1_prodigal-single_225"
     CDS             complement(146343..146840)
                     /product="hypothetical protein"
                     /codon_start=1
                     /transl_table=11
                     /translation="MQGQIFELGNRHDHKIFEVNENVFLQKYKNYPIVLLSAVELYKV
                     LPSLINRKSLQDLENYDIYEFLRSLESFLQTSSWHGNCLLVEAENAKGQFFAIEILDR
                     NLLVLKRNLQFTFAKNDCIADSNLIPSRPIVKKQKLMCEHFADCFSLVESLYRTEGAN
                     VLNMI*"
     gene            complement(146841..147329)
                     /locus_tag="SRR1747032_scaffold_1_prodigal-single_226"
     CDS             complement(146841..147329)
                     /product="hypothetical protein"
                     /codon_start=1
                     /transl_table=11
                     /translation="MFQDLCSIGPKKRLTYQATFHDYRKYNDVEYVLLKGVMLNGIKL
                     LDKLKFERKYVGRSVVFEKGDIVSFEANVQQCIKPIKYLSMTKPVYTSYYYELIKIGN
                     VKCANRVEESETPDILKDKDVKIFIVYNSFKKEYVVEHKGKKSKFPFSMTFDEINNCL
                     GA*"
     gene            147470..148165
                     /locus_tag="SRR1747032_scaffold_1_prodigal-single_227"
     CDS             147470..148165
                     /product="Putative uncharacterized protein n=1 Tax
                     =Commensalibacter intestini A911 RepID=G6F3I4_9PROT"
                     /codon_start=1
                     /transl_table=11
                     /translation="MTTHLIDDKGIEQQTVATTNYVSNTIDEFAGTVDVSSIMRTSGD
                     QTILGTKSFSGKINYTATLSASANDQQPATTAWCNSATSIVHKTGDETINGTKTFSQT
                     INGTAMYANWGDLAEMYLTDFNYKAGTLVQFGGEKEMTLAISEVNGVVSSEPGLLINN
                     VKDDGAQPIALIGKVPVRLIGSVHKFDKITLSDIPGVAKVAESEDKVIGVALEDKLDE
                     DEKLVLCSVKLKF*"
                     /db_xref="UniRef100_G6F3I4"
                     /db_xref="G6F3I4_9PROT"
     gene            148165..148575
                     /locus_tag="SRR1747032_scaffold_1_prodigal-single_228"
     CDS             148165..148575
                     /product="Uncharacterized protein {ECO:0000313|EMBL
                     :KKN29014.1};  TaxID=412755 species="unclassified
                     sequences; metagenomes; ecological metagenomes.;"
                     source="marine sediment metagenome.;""
                     /codon_start=1
                     /transl_table=11
                     /translation="MKQYLLDKRKLSYLINDWDDLNLPFTINDKDIASQVVDFFYEQS
                     ELVYPAKSYFVAIVYAKCLEHFFHEDFYECLSVKDLLPDDKFFKTYIDSQEIYDNILT
                     RIKDPLSYKSVEKTVSYFKKEFLIGTDNQTDRSL*"
                     /db_xref="A0A0F9PFU1_9ZZZZ"
     gene            148541..149500
                     /locus_tag="SRR1747032_scaffold_1_prodigal-single_229"
     CDS             148541..149500
                     /product="Uncharacterized protein {ECO:0000313|EMBL
                     :KKN29012.1};  TaxID=412755 species="unclassified
                     sequences; metagenomes; ecological metagenomes.;"
                     source="marine sediment metagenome.;""
                     /codon_start=1
                     /transl_table=11
                     /translation="LELIIKPTGRCNFNCKFCSANLLSIKHQTKVPNELIKIIKIIKP
                     NSLIFTGGDPLLVGPEYYREILSLGTFSISLTTNLKDYYIQPKRWISLFRNERVGICT
                     SFQYGNERMWSSEQVYSEDLFKKVMKRFKEDIGYTPSFISVISKSNEDKALDHLYLAK
                     ELNTKCKINGVLPIGLSKEYYPLYKMIDIWLQIKENNLEEYWDNQIQFHNGGCNFNTN
                     LMCSSTIRSFWLDDNNNIHYNNCEDCAVRGSRILLDKGKVTPKEESMKPEQLISNDCL
                     YCELCRLCNSCKSTRQAIIDKQTFCFEMKKRKQKILDAKWKIY*"
                     /db_xref="A0A0F9PWB3_9ZZZZ"
     gene            149485..150279
                     /locus_tag="SRR1747032_scaffold_1_prodigal-single_230"
     CDS             149485..150279
                     /product="hypothetical protein"
                     /codon_start=1
                     /transl_table=11
                     /translation="MENLLTSLYVIPNYQCNLACPHCTLHNYNIEYNEETFIETLVKT
                     NAKKYILFGGEPLLHFERFKHILETKKINSISTNLLLLSKESLNLIEYYNINIATSWN
                     LKRFTNDQLNKWFDNIKKVQCDVLITMTNDLITKNGTEKMFEVLEHLERLCTVKNIIF
                     EQVVDDRMNEKHYEQVDNWLCNIHDKWHFKMNNAIEEKLNKCILDCSKVKTLEPNGIL
                     HNGCPQFKTVHVVDKCLSCELNKICKPCILQKHCTFPIKLYNKLKV*"
     gene            150283..151389
                     /locus_tag="SRR1747032_scaffold_1_prodigal-single_231"
     CDS             150283..151389
                     /product="hypothetical protein"
                     /codon_start=1
                     /transl_table=11
                     /translation="MNPLEFYKISDYYEIACMLFEPCNLKCKFCFEDHKNKTIDTDYI
                     ENIYKIIDEKFSIDYEKYKHSLKTLYIMMWGGEIFYDALPDEVFKSYYKFVNNIKDLF
                     DRKFQNIKVIFSWLSNGVFTNYKRVEGIVRYSGGIINFSYDPVNRFSTYKQKDLMVKT
                     ATHFKKIGLADKISITLTKDSIKGFTENDDLLKYFNDIGFLIDVNYYIANVNWQSLLA
                     TDDEIFTFFKWAIDNKLYKIKVLEKCFDSVTGKPSSSYCNCLWCSQITHGQWSVDCAK
                     CSSVLPSELFYGEYTSQITEENSNQIKASIGLVKRGCLACEYHHICQHPCWISVVFKG
                     FKPSICFYKQTYDYIKSNDAIINDFLKWKHNETK*"
     gene            151376..152452
                     /locus_tag="SRR1747032_scaffold_1_prodigal-single_232"
     CDS             151376..152452
                     /product="hypothetical protein"
                     /codon_start=1
                     /transl_table=11
                     /translation="MKQNNLSSFGFDCLLFERCNLHCTFCLEEHSVNDIDIQWIRQLP
                     SMLLERFVKEYEKHSETNLITFRIWGGELFFDALPDSLFKEYRMFVEQTKRLFNKTFP
                     KIKLDFAWVSNGVFKNIERVISLLKETNSGINLSYDPIGRFHKKELENLMIENALRFN
                     SLQLLNEISITLTKPCINAYINDQSRLLDLKFAKKIDINYYIPNINWKALLPSDDDLF
                     NFFKWTIDNKLFQIIDLNSLMLTLTGKMSKCVKGCNCNKHLSACKNCITYNCVKSSTI
                     FPNTDFYGDTVITEDNVSEIKKYKGMCKRGCFYCKYIDKCPGCCWTSIIYKNAKLDNC
                     PFRKIIEYIEQNSNLKNEFISWKL*"
     gene            152440..153339
                     /locus_tag="SRR1747032_scaffold_1_prodigal-single_233"
     CDS             152440..153339
                     /product="hypothetical protein"
                     /codon_start=1
                     /transl_table=11
                     /translation="METLRNLSIQPSFKCNWGCKFCYLGNLKTDTTLLNLNVLKDKLS
                     EIKQYYKITHVQVLGGEPSLLDCYYLEELQNLIKDYQVTYVTNFSNIKFVNFCLQHNV
                     QMTISVNKERQHFAETIKNLNLIKGLKNIQLSSVVLPSLLNDNIKSILQFYNSFGFDV
                     YFLKYNASRTNKLNYNITNEKYYKFIDELIKQYQIGHYNFKIKNIDFLLQDNINAVSC
                     DSLFLNPNGKFSTITYDNNNKEYFVEFDTVEQFSKFCKSINAKQKDTCKQCFYYKQCG
                     SKNIYSSDKNKCMNLFKIRNELL*"
     gene            153336..154262
                     /locus_tag="SRR1747032_scaffold_1_prodigal-single_234"
     CDS             153336..154262
                     /product="hypothetical protein"
                     /codon_start=1
                     /transl_table=11
                     /translation="MKNLTLSIMPSYKCNFKCQYCYLGNLIQSDNLLSLENLESSLLE
                     LKQLYNIKNVSLYGGELSLLDNVYLQRLADLIKLQLPKSSISLTSNFSNENILTFCLL
                     NNIKLNVSLNEERYQYSKTLQQIKEYTGTKLFDLTVVVLPSIINRPINELYKFYNKLG
                     FDVFFIQHHNSVYKKSCSISLDQFSRFLYDFICYHSMQSDAKFKIENLNVLNDTDFDP
                     NTEGYLFINPNGKYCTTVFKNNIEQYVTFDNLQQWQTFCEKSYQTYIKSCSTCKYFNK
                     CKAEHLETLNNNNECSGLKRLLTLLQNRSIVK*"
     gene            154287..154913
                     /locus_tag="SRR1747032_scaffold_1_prodigal-single_235"
     CDS             154287..154913
                     /product="hypothetical protein"
                     /codon_start=1
                     /transl_table=11
                     /translation="MVDSNTKIQKITANSIVGFISQFNSTVVDPAYNTATYHSGNKPH
                     FSKTANGLTTPQSVPDNQLLGTKRTYLSSNDTRINAASLCAALLNITQSLSKIRKFQS
                     QWYFNTNGTQALVDSMSGTGILTFPDIPAGTKEASWTREGNTNIQLSPQMLFSAGKRI
                     MASDANQTIANCLNAWTSQCRDSNEIIYKFFQCYSDCHSNCYDSRGRR*"
     gene            154910..155626
                     /locus_tag="SRR1747032_scaffold_1_prodigal-single_236"
     CDS             154910..155626
                     /product="hypothetical protein"
                     /codon_start=1
                     /transl_table=11
                     /translation="MIKTGLPYDFETMQQIMQEGAIVDVTNINYPSIPNEDNVKTSLI
                     YLRNTNFDNVHLNFQKADYNLKVEFLDCYFSGGSFPCKINELSDTLLHAIFKILDIDN
                     ELETILTEQEEALYINSHKEQLNELIQLSISLPLFLINRLDNIDFEISFDDLSKSNDE
                     TCKDIINLIIDSPEFCLIYSKDLGIQPKFYEKLFTLDNNVLFENICNHTPFQTLMFGI
                     ADEQNWNAFVNSIKEVVNVL*"
     gene            155616..156398
                     /locus_tag="SRR1747032_scaffold_1_prodigal-single_237"
     CDS             155616..156398
                     /product="hypothetical protein"
                     /codon_start=1
                     /transl_table=11
                     /translation="MFYNNIYIKTTDVCQQLPLCIKKTAKINQNFIGEIHIDNVQSIY
                     KTTNKSITSKEEAERIINSTKAIKYFQDFNTLLLNNELDLFFDNYSGEDILGTYYLYQ
                     NSQFENFASLLNSNSIVYSTIENVYHKNTQVLDVNIPIDLFDNILIQYDALSYGAENN
                     FINDYFSHDEIVSILNDTVNKGLKTALQMFLQNDGSLLPSNNKCELQALLLMMLKVPS
                     IPVKLSILDNSRYNSTINNFRPHKQINKQKIQELIQPNFILP*"
     gene            156395..157372
                     /locus_tag="SRR1747032_scaffold_1_prodigal-single_238"
     CDS             156395..157372
                     /product="Uncharacterized protein {ECO:0000313|EMBL
                     :KKN24895.1}; Flags: Fragment;;  TaxID=412755
                     species="unclassified sequences; metagenomes; ecological
                     metagenomes.;" source="marine sediment metagenome.;""
                     /codon_start=1
                     /transl_table=11
                     /translation="MNELIIYLKLTNRCQLRCQHCYNAVSKFNDDLSVNTLKQAVSFI
                     NNKTLTNNVTLILHGGEPLYDGIQKSQFVIDNVDKKVNLYITTNLMYNIDEKTLNFFK
                     QFKLISTSWDYKIRFRTKQQLKLWENNVRKLTESNINIQPIVSLNKYLINEIKSDALF
                     SYFKQFNISKLNFERITETGNAAKFNVKANNSDIDKWLYNAYIENINKFNFTIPLFES
                     CEEAVFHNNLIGCRKRQCQKKIITINTDGTICGCPNSYQFTYGDIYGKTNVDVYNSLI
                     TKELIRNNNCYICQYFKYCNGDCCQLNWDETGCPGMPSIFEYLINKAGN*"
                     /db_xref="A0A0F9NZI1_9ZZZZ"
     gene            complement(157387..157626)
                     /locus_tag="SRR1747032_scaffold_1_prodigal-single_239"
     CDS             complement(157387..157626)
                     /product="hypothetical protein"
                     /codon_start=1
                     /transl_table=11
                     /translation="MNKKEKKNLKEELAEGVEHIQKQSFINGAKHAMTALTMAIQNSS
                     NSSFRKDQLLTLIVEISKVFDDKDFINEVFERKDI*"
     gene            complement(157638..157946)
                     /locus_tag="SRR1747032_scaffold_1_prodigal-single_240"
     CDS             complement(157638..157946)
                     /product="hypothetical protein"
                     /codon_start=1
                     /transl_table=11
                     /translation="MKIFKSIGDCFSMIGLSMMSVFNPSILEGEIDKLESKYSKGKKI
                     DRFKVDSRGIPVELDMPKEIIDDIYKHFRNVGVKLTIDDWWNLQDDYKACGYVYIYDV
                     *"
     gene            complement(158437..158991)
                     /locus_tag="SRR1747032_scaffold_1_prodigal-single_241"
     CDS             complement(158437..158991)
                     /product="hypothetical protein"
                     /codon_start=1
                     /transl_table=11
                     /translation="MKKVYINRRLLSDEAAEVLLKLFPAGGVFSEEAVYRTLRKITKD
                     MIPNGCNKTPTQIRAELDKFISEELTIKIDIEGVTCEKCERKVTVEDEHQKAMVKLAE
                     MANEEHKKTVEVSEVVEEESVEPENVIAEELKQESVDIVNTEVAKEVVTVEEVKPTVE
                     QTAKKQPVAKTARSSKKKTTKKKK*"
     gene            complement(159004..159633)
                     /locus_tag="SRR1747032_scaffold_1_prodigal-single_242"
     CDS             complement(159004..159633)
                     /product="Thymidine kinase {ECO:0000256|RuleBase:RU000544}
                     ; EC=2.7.1.21 {ECO:0000256|RuleBase:RU000544};; 
                     TaxID=926067 species="Viruses; dsDNA viruses, no RNA
                     stage; Caudovirales; Myoviridae; Tevenvirinae;
                     T4likevirus.;" source="Aeromonas phage PX29.;""
                     /codon_start=1
                     /transl_table=11
                     /translation="VAKLFFIYGTMGSSKSSLLICKNHSYKEKGKKTLIIKPTTDTRN
                     GAFTHGQMGTTCSRPIPEGPECLFLDSGKFSDLPNFITVEDLDIIFVDESQFCKKEDV
                     YYLSDVVDDLGIPVMCYGLKTTAEGDLFEGSATLLAIADELEETIGICDCGRRATHHI
                     RLSGGKYLAGNAGCESDDVKYESCCRRCFKKHLRAQGIIGANEVYKKNK*"
                     /db_xref="E5DQ86_9CAUD"
                     /db_xref="UniRef100_E5DQ86"
                     /db_xref="ddl:Desdi_3333"
                     /db_xref="2.7.1.21"
     gene            complement(159689..160333)
                     /locus_tag="SRR1747032_scaffold_1_prodigal-single_243"
     CDS             complement(159689..160333)
                     /product="Putative deoxynucleoside monophosphate kinase n
                     =1 Tax=Cronobacter phage vB_CsaM_GAP32 RepID=K4F7E6_9CAUD"
                     /codon_start=1
                     /transl_table=11
                     /translation="MAKIIGFSGLAGSGKDTAADVLCAKSNSYKKISFGDAVKDVVAA
                     SFGWDRKLLQGDTVESRQFRETKDEFWSEVLGKEFTPRLALQLIGTECFRNTIDNAFW
                     VYALKHRLANSDYDGTYLITDVRFPNEVNMIHDLDGVVYRIKRGELPKWYIAAQKYNV
                     AKARGEDVELPDLLKQVHASERSLAGLCLEDFTIYNNGTLEEYQQTVLDLILKD*"
                     /db_xref="UniRef100_K4F7E6"
                     /db_xref="K4F7E6_9CAUD"
     gene            complement(160326..160700)
                     /locus_tag="SRR1747032_scaffold_1_prodigal-single_244"
     CDS             complement(160326..160700)
                     /product="hypothetical protein"
                     /codon_start=1
                     /transl_table=11
                     /translation="MIVSVQDLRDKAIAVKRLREKIKELTEYKEKCENALVEELKVVA
                     EPEQKTFILGDISVMIADCKGYSLTEAGQAIMNTIPYSEKLWKKEIDMKEVRKDPRFK
                     NYIIETPHRTRVTLKEVVPDNG*"
     gene            160841..161167
                     /locus_tag="SRR1747032_scaffold_1_prodigal-single_245"
     CDS             160841..161167
                     /product="hypothetical protein"
                     /codon_start=1
                     /transl_table=11
                     /translation="MSIYKGSTPISKNATSNWQAAFPDWKRREIKASGVTYTSSKYGY
                     ILIRNTAYTDNFRGFINGNEVFHQYGHYSLWEDWNSIMLAIAPGDTYQISGSGGELIF
                     IPAKGN*"
     gene            complement(161462..161749)
                     /locus_tag="SRR1747032_scaffold_1_prodigal-single_246"
     CDS             complement(161462..161749)
                     /product="hypothetical protein"
                     /codon_start=1
                     /transl_table=11
                     /translation="MGSNSSGTYIDESLPNITGTVEQGLGYSVAWNAALNDNGGALYG
                     IHATTKCADAAGISGAYSKGFGIDASRSSNVYKDNAKVRPDSLSAMYCIKY*"
     gene            161882..163645
                     /locus_tag="SRR1747032_scaffold_1_prodigal-single_247"
     CDS             161882..163645
                     /product="Phage Tail Collar Domain protein n=1 Tax
                     =Oxalobacter formigenes OXCC13 RepID=C3X970_OXAFO"
                     /codon_start=1
                     /transl_table=11
                     /translation="MASADIETKTLVINQLDTAKLKELKTAGEIKNDEVYVTTDPVYH
                     DLSNITPMTTDKVVITDADGKFAQSETTSAELAFVHGVTSNIQEQINTKANQSEVNDN
                     LALKANLASPELTGKPLAPTADTGSNDKQVATTEFVTTAISNATPGVDNITIESFDNS
                     SSTGGSTHDIRVKDGGLTIEKVAADDIILKIDEKQSDATLVSFAKVKEMVDNATPVVD
                     TKTISYNENTQLQSIGVINKNTNDSMYHWVGTLKEYNAAVEAGTIKENWVCCITDDFV
                     EGKSYAGEIIQVTKKFTEENNHIEFTEKCLTKSYISVFQDRVFIYPDEYTLDDDFLGI
                     TFTKNMAVGSIVTVNYFKGVPSKKIDEVIAIGEKIPTPTENNTSLSYVDDQVLWQASP
                     YSKTEVDTKVTAVDDKVTALNTSVTQLDTKVTDLGNTVTSSDAPGFIKIWAGSSAPAG
                     YLLCDGSAVSRTTYAALFSAIGTLYGVGDGSSTFNLPNFIGRYPKGGTAGVYGSAAVP
                     NITATWNCRGVRSEVGLYDGTGAIVTNTSVLAGGSSASASSGFTGHWIQSFDASRVSS
                     VYQNTTTVDANNTQILFCIRY*"
                     /db_xref="UniRef100_C3X970"
                     /db_xref="C3X970_OXAFO"
                     /db_xref="ctes:O987_23880"
     gene            164018..164863
                     /locus_tag="SRR1747032_scaffold_1_prodigal-single_248"
     CDS             164018..164863
                     /product="Putative uncharacterized protein n=1 Tax
                     =Ralstonia phage RSL1 RepID=B2ZY62_9CAUD"
                     /codon_start=1
                     /transl_table=11
                     /translation="MTHGLITLRADTLLTVDTDQQISGNKEFTGSLQAVTKDASDSSK
                     NVATTEYVTTAISNIDALPDQTNKSGNVLTTNGTVASWVDLNLDSKQNALTETQVAAV
                     DSGITTDRVSKYDNYESEKANKADTLAGYGITDAFTKDEIASKISSVYKYKGSVETVD
                     DLPTENLTEGDVYNVKSTGDNYAWVAPVGDVAGFWDKLAGDIDLSAYATLKDPEFTGT
                     PKATTADVGDNTTRIATTAFVKTAIDNVDAIPDQTGNNGKLLTTDGTTATWTDAVKIT
                     LRNWE*"
                     /db_xref="UniRef100_B2ZY62"
                     /db_xref="ngg:RG540_CH13930"
                     /db_xref="A0A068SMV7_RHIGA"
                     /db_xref="B2ZY62_9CAUD"
     gene            164868..165239
                     /locus_tag="SRR1747032_scaffold_1_prodigal-single_249"
     CDS             164868..165239
                     /product="hypothetical protein"
                     /codon_start=1
                     /transl_table=11
                     /translation="MSLEIKQIEHYLRSFMEEIEKDEGIDTVVLPTDNEDHGFYGELK
                     AKGIDEDLLSTYWNIASEHLQNNCDMSAELTRDFLDSKAGRYLVDDLDNNGLLDNNFE
                     RAIKQFLTKPEVQKRLNVVNN*"
     gene            complement(165219..166007)
                     /locus_tag="SRR1747032_scaffold_1_prodigal-single_250"
     CDS             complement(165219..166007)
                     /product="invertase n=1 Tax=Treponema bryantii RepID
                     =UPI0003B6CD0C"
                     /codon_start=1
                     /transl_table=11
                     /translation="MSKRHVYPSAAINRKYKRNAEKRRLTAQLPVKEHSLKVYSYLRV
                     STGMQTVESQKIGVESFAKQKSLTIDEYIIDEGISGTVKAENRNLGKLLKKLKDGDIV
                     ICSELSRLSRTMTELLCLLNSILKTGAKVYSVKENYTLGDDLTSQVIAFAFSLCADIE
                     RRMISARTKEGLANAKAKGKILGRPKGYVCKHHVTDGKKYKYLKLRLKGLSKIKIAKR
                     FRISYKTIQNWVKANNLDDYLKFVKFKTNYKIFDKFAKSIVDNV*"
                     /db_xref="UniRef100_UPI0003B6CD0C"
                     /db_xref="J5XWC4_9FLAO"
                     /db_xref="coc:Coch_1950"
                     /db_xref="UPI0003B6CD0C"
     gene            166919..167503
                     /locus_tag="SRR1747032_scaffold_1_prodigal-single_251"
     CDS             166919..167503
                     /product="hypothetical protein"
                     /codon_start=1
                     /transl_table=11
                     /translation="MNKQKPKGFIKNFIQEYVPGTDKINYGNVLIFHKCKVKILNTWF
                     YNVDLCLSSNELVEYVIVNYKDEINKKEINIEIKCINGTYTKTTEMRESIPSGNIHHV
                     FIDTTKDLSAVANETVKLLKDYKCDHNDPTFGKPYHLIGDTSLNKLSGKFLIMKRNGH
                     APKVYHDTRESAFAEYRRLKEKYPKDTFIISQII*"
     gene            167611..168393
                     /locus_tag="SRR1747032_scaffold_1_prodigal-single_252"
     CDS             167611..168393
                     /product="hypothetical protein"
                     /codon_start=1
                     /transl_table=11
                     /translation="MYDSQLFRLNIKGIRTVFDEVTKHLTLTIVPFVDYKSEKKLPYE
                     ISKLVEKQAETTITLDFSKTFDSDSHKNVYSLLHDLSRIQWFKTKNVIIEHSWDDDVG
                     YETIAILSNSEDSIELQDKLVCGYDTNKGIASYFCTVDTNYFLDVQDCPYVRNTFVNL
                     NEKNVKTIRNESENVKPSEDTVDTIIDEATDLIDEVIEEVPVVTKELPFKYYTSKREA
                     LKEIPLESRKVGMVIWVKLSKSKPKAYSWVGGTSDKELLPVV*"
     gene            168415..168672
                     /locus_tag="SRR1747032_scaffold_1_prodigal-single_253"
     CDS             168415..168672
                     /product="UPF0335 protein AZOBR_100079 n=1 Tax=Acetobacter
                     sp. CAG:977 RepID=R5Q2U9_9PROT"
                     /codon_start=1
                     /transl_table=11
                     /translation="MSEEETKSVNGVDGARLLSYIERYESIEEERKGLGQDLKELLEE
                     ADSNGFDKKAIKEIVKRRKKDKNTQQEEDFILDTYLNALNM*"
                     /db_xref="UniRef100_R5Q2U9"
                     /db_xref="R5Q2U9_9PROT"
                     /db_xref="rce:RC1_2141"
     gene            168790..169413
                     /locus_tag="SRR1747032_scaffold_1_prodigal-single_254"
     CDS             168790..169413
                     /product="hypothetical protein"
                     /codon_start=1
                     /transl_table=11
                     /translation="MFIHNEQDFETLKANIKDGLYDGSLFICTELVVDISNIHVRHNV
                     VIECPIKNVNFIPIRVDGKLEIKKEISFAELKHIIYCGGIEVNSLLTTKGLSCIHLTN
                     EISDDEGPFIVRFKLSDKYNDDTLEYLPMSVINAERVYDKIFYGTTKSFERMKQFLPK
                     DLLDEAFEICRNQSTILYLNDMNNGFCENYAYINSASDPVETFMETL*"
     gene            169413..169964
                     /locus_tag="SRR1747032_scaffold_1_prodigal-single_255"
     CDS             169413..169964
                     /product="hypothetical protein"
                     /codon_start=1
                     /transl_table=11
                     /translation="MTTYITNSEDLKEYVQSEQYLELKDTIYYSGRLSFDMKSLHILG
                     NFTWSNLFNMASNAEGLPNTIDGVLTIEAVELLSCEGFPEYIGSLNMDTTCKVVKWKG
                     LENTTIACLKNEFVNMNLPEECDLIYHPHVFKKDFRLLAWWPKNKTRYATMDIFLYES
                     CQLNKFVKELLTENLSKNLLETI*"
     gene            170019..170381
                     /locus_tag="SRR1747032_scaffold_1_prodigal-single_256"
     CDS             170019..170381
                     /product="hypothetical protein"
                     /codon_start=1
                     /transl_table=11
                     /translation="VKYLHPYYKKEYDVVIGETLFFNYITFKISEAQYETFVFDDDTG
                     KMFPITKIIDNVILADNQQAALTTNKRMTEDLWATLKTIGDKELTQQFAEYLSTDNTK
                     EKSALDWLHLIRKKNESK*"
     gene            170368..170517
                     /locus_tag="SRR1747032_scaffold_1_prodigal-single_257"
     CDS             170368..170517
                     /product="hypothetical protein"
                     /codon_start=1
                     /transl_table=11
                     /translation="MNLNEIIYQILQIKHFEVCFIVILALIIIIYKQHKKSKQKSLFK
                     RIKLM*"
     gene            170528..171142
                     /locus_tag="SRR1747032_scaffold_1_prodigal-single_258"
     CDS             170528..171142
                     /product="Fibrinogen gamma chain n=1 Tax=Clostridiales
                     bacterium oral taxon 876 str. F0540 RepID=U2EE96_9FIRM"
                     /codon_start=1
                     /transl_table=11
                     /translation="MKVKLIQCTGFEPAMLGSMLSYGKTSLDDLELFADTKTVRPEIL
                     ERFAPLSKTLVSSGAGHDKFLEQIQYWIAVRAPLRFHKQLDTYRHTSKSSESTMHLAW
                     KGGVDESDFETFEYIYPETLKRLNDDIKRYCEEKDTLKKKELFDIITMNLPDGYLQTR
                     MLNTNAKSLRNMYFQRRDHKLGEWHDFCDAIKTFPYADLITLEK*"
                     /db_xref="UniRef100_U2EE96"
                     /db_xref="U2EE96_9FIRM"
                     /db_xref="mls:MSLAZ_1620"
     gene            171337..171711
                     /locus_tag="SRR1747032_scaffold_1_prodigal-single_259"
     CDS             171337..171711
                     /product="hypothetical protein"
                     /codon_start=1
                     /transl_table=11
                     /translation="MMEEAVNDLKKMKSEKTKLLNQLKADKEMYESILKDLNKKIDDT
                     TKEVERLNNVYNGLTKYEYLTDHALVRYLERSGAIDIQTIRKNLLNESLAIGLINNAN
                     KVTIGGFDFIVKNGKVVTSIDK*"
     gene            171718..172131
                     /locus_tag="SRR1747032_scaffold_1_prodigal-single_260"
     CDS             171718..172131
                     /product="hypothetical protein"
                     /codon_start=1
                     /transl_table=11
                     /translation="MTKISDLNFKTKILTEEESDNFNGVSSVCTAVIKNNLPFEIVIV
                     RMFEQDCADKPYIIMFIEKLNRDVVKIDTIIPNDIIDEVCPDNQSEISIECLSEESAN
                     QIIEVAEAFGKNVTEYLNSIKKYSNKIISIPTTLQ*"
     gene            172227..172832
                     /locus_tag="SRR1747032_scaffold_1_prodigal-single_261"
     CDS             172227..172832
                     /product="hypothetical protein"
                     /codon_start=1
                     /transl_table=11
                     /translation="MLDYFDISDTSDIPEYTNNSFKGGRNLRYALLYLMELAKKPITA
                     KHLRVAFYRKYHDCKNFQDLSVTQVSLLLRNLITQKDVLTVERGVYIVNKDKVKRTIT
                     RRTNTSIENKPLVNLIISILTNKSPIDKNDLCKIINEHSPNLQLSESGLVNILSHLKK
                     RKQITCTKGLYSINSEYEKPVVRRKRKSKEETETKTNSGNL*"
     gene            172832..173668
                     /locus_tag="SRR1747032_scaffold_1_prodigal-single_262"
     CDS             172832..173668
                     /product="hypothetical protein"
                     /codon_start=1
                     /transl_table=11
                     /translation="MLNDSSENLFDSKNTEDIKGFSFDSKDRPVYRINMGRLLTIIKE
                     TDSYINAEELRAAYYRKFNNESDFMNLSLAQVKYLVNILNHQHDFKRRGNKFKYNTNE
                     RTKIDYYDVAMMFKNASLSTDEAYAKYKEISKSGNLPKGAFINTLRYLHNKNCLERTE
                     VEHHYIYTLKDINALSSRLEQTVTHNVLNTAIQDKHYNFDEVCSNLGTTRGKLLGSLR
                     RTGMKWESRRKKKVRDARSGKVWESLSSCAKELKVSRQHINQSMKRNSPVRGVYLEFF
                     EE*"
     gene            complement(173671..174387)
                     /locus_tag="SRR1747032_scaffold_1_prodigal-single_263"
     CDS             complement(173671..174387)
                     /product="hypothetical protein"
                     /codon_start=1
                     /transl_table=11
                     /translation="MYSVSYEDNFIEPMNVKEFTYDTQLRDVPLPNSVLPKVYPFENT
                     DGKITFVEPNFNKTYAQMSVYDSLTYKSTTSGFFLVDQIPSNTNTPFKTTYHSKVTIN
                     TLAAVGFKYLNTYRPLKKGDYFYITGSQSFTVDNVLFEPSDIIVFMQDCGVDTDVTYG
                     MLKHMKSFKLLKTSYGKKKGYKDLKILKQTLYTPSIDSYWKYNRINVKKVSNAYDVVT
                     LILPKDYWYVPTLRFFPTFI*"
     gene            174501..175328
                     /locus_tag="SRR1747032_scaffold_1_prodigal-single_264"
     CDS             174501..175328
                     /product="hypothetical protein"
                     /codon_start=1
                     /transl_table=11
                     /translation="MSVFVVYKRNSGNKSDTMVSYSSSRETAEQLIPPNSKDFYIQEL
                     PKLELNKPKYSGGLWTRTDAAIEKEHEEYIKKSVVTDPMSHRTEYPTELPEAVAYYIK
                     GFKDPQRQETRSVELFNCLDDLSCKKISLNITKNKPQGAPRTTREPNRHGVFKKNYTN
                     NKIIIPKTGYNIPATKPKQPVFYKQQPNKPSINIVDGKRVFRWSFSFSYPNMKPVVYK
                     IFIENQHESTEINFVAGPIYHDRDFKLIAYTTTQEKAEKMIMKELKKLIAIGKIRSC*"
     gene            175322..175672
                     /locus_tag="SRR1747032_scaffold_1_prodigal-single_265"
     CDS             175322..175672
                     /product="hypothetical protein"
                     /codon_start=1
                     /transl_table=11
                     /translation="MLISKLSQNQIDNLKKVYITVPVLNEEKTKIINFTVKEVRRGKF
                     VRPLSIIRANPHIYQYEHWFENKEENRAYIYRRQQHLYRFNDDILVYLALKYNLRLEV
                     AGLNLQTLRKLENI*"
     gene            175754..176341
                     /locus_tag="SRR1747032_scaffold_1_prodigal-single_266"
     CDS             175754..176341
                     /product="Uncharacterized protein n=1 Tax=Acetobacter sp.
                     CAG:977 RepID=R5QHF4_9PROT"
                     /codon_start=1
                     /transl_table=11
                     /translation="MNKTIATVIMCMTMSACSTMSDKVIQRSDNLSSRPSWASETVAY
                     YEEGNKTYFVGNMIVDGGTSPSWLCIAASNVTKKDVADQIKQKLDYIVQAANEDMTVG
                     LGQLKYVGTEASNLTVSSLKREGCYWEKVLTQVDESSKGIVYHAFAKMSIPTADLKKA
                     IKDAASKKGLSKDFQKQVDERWNTVTSFEKESVTE*"
                     /db_xref="UniRef100_R5QHF4"
                     /db_xref="R5QHF4_9PROT"
     gene            176400..176630
                     /locus_tag="SRR1747032_scaffold_1_prodigal-single_267"
     CDS             176400..176630
                     /product="hypothetical protein"
                     /codon_start=1
                     /transl_table=11
                     /translation="MFKLVGMPNCPKCKQVKKLLDGMNYQIEEINGMEHTDILDKYKI
                     QAAPVIINTDTEVATYVGDWGSKKLKDLLGIQ*"
     gene            176630..176971
                     /locus_tag="SRR1747032_scaffold_1_prodigal-single_268"
     CDS             176630..176971
                     /product="hypothetical protein"
                     /codon_start=1
                     /transl_table=11
                     /translation="MALYTFQYQGINVATDKLIESPEDSSFSFTLPKESNESKQLIEL
                     QTKLFNSFSTKIIVNDFEEFCQNILISKDSEQYAWCINCYICKRIDDSDNWLFRFNFL
                     HYFSKSCCKYQ*"
     gene            complement(177005..177523)
                     /locus_tag="SRR1747032_scaffold_1_prodigal-single_269"
     CDS             complement(177005..177523)
                     /product="L-alanyl-D-glutamate peptidase (EC:3.4.-.-)"
                     /codon_start=1
                     /transl_table=11
                     /translation="MKFLFDWFFKFLDQYLDMFDFKESEVEMKKIGCYERLSEPCMLS
                     PAGADRLKQCCKELQTIINEVLNYRDITILCGYRSNEEQEAMCKKKTSKAHAGQSAHN
                     YKPSFAIDVVPYPIPMKNGEWDSNSEEWDKLHDLIVGIAKENNIELTWGGDWKTIVDK
                     PHYELKNWKERI*"
                     /db_xref="vfi:VF_2017"
                     /db_xref="UniRef100_V2Q8M4"
                     /db_xref="V2Q8M4_9BACT"
                     /db_xref="3.4.-.-"
     gene            177638..180139
                     /locus_tag="SRR1747032_scaffold_1_prodigal-single_270"
     CDS             177638..180139
                     /product="hypothetical protein n=1 Tax=Blautia producta
                     RepID=UPI000373449A"
                     /codon_start=1
                     /transl_table=11
                     /translation="MADNDLTKNFTINVRNVPNAKVLIEREERSFIEVEQGTICHWKV
                     SAPGYKDQIGEVKVVSDINLTLTLQKVPPKPTPSNSYMKVRPKKGNYVVDYKELFKDT
                     IPPTEEHDDEYLWCSHGYLWWKKLTIPTPETLFVEDLGTSVTTTLTQNAITKFLSEKA
                     NVTDIYDKAFIDAALSKKLDAADSLKGVVLDKTVCVLKGTEKFTPGEKILFNGYMFEY
                     GSTAFGTIFEALENTTAETIFIGTGTFDEDLTVNKNNVRLVGFGDAIIHGHIEVNATN
                     GFSMKGVNVLYVPSKENTAAIELNKPLTNFELSKVDIIVKGAANIINSKKQLIDANII
                     DCHFISGMNSDNKMLDGIIINNAKNLRFSRNSMFGNIVLKTAINNIEISTNNFTASEG
                     TLISFEDGVLSDKINVFGNLAFGASIENIVKTKNIDYSNVEYFNLIGNHVCYTHAFLW
                     LQEGCTGIDNDKVQLSFNTANNGKDSDFILDDEPVNGEARVLIDDGNIITDDQAITVE
                     QLNNAIKVERERAISVENTLNDIVKDHIENKNNPHNVTKEQIGLGNVDNTSDLDKPIS
                     TATQEALDKKLDSANLPTRLPNPTKLEILMNGMFVTEYFGGEDAEQVTADLHFDRTTS
                     AQLSWVDVRGIVSADQMVNITSANKFEKGEVVNYDLTWNPVDVNLMEIKRQWVNDIEV
                     ADSARSYIFENVQNNINATVSILYGNKEGSTENYTAKVNSTISIEFLNKIYWGVSEDE
                     TLDNEAILQLNGELSDTIQKTLSFNCEGGKYMYFAVPKDLISNDVLILCGGLIYSDWE
                     QSVINLKNEHNYITDYVVFRSNNMQSAKYIEICLK*"
                     /db_xref="UniRef100_UPI000373449A"
                     /db_xref="esu:EUS_02300"
                     /db_xref="86111130"
                     /db_xref="UPI000373449A"
     gene            180150..180605
                     /locus_tag="SRR1747032_scaffold_1_prodigal-single_271"
     CDS             180150..180605
                     /product="Uncharacterized protein n=1 Tax=Bacteroides sp.
                     D2 RepID=E5CGB1_9BACE"
                     /codon_start=1
                     /transl_table=11
                     /translation="MTEQLKGLNIPSSIVPFTDQDVYATHDSKFGKGGWKSVETIGEL
                     NAISMQRRTIGMAVYVASEKQTYVLNGRLDNLGWVKYSDQIDKHFSYDEHKYSPSDHW
                     VIHHGLNKKPSVQIFDANGVETEGGITVIDNNNIVIDFNIPFCGTAELN*"
                     /db_xref="UniRef100_E5CGB1"
                     /db_xref="E5CGB1_9BACE"
     gene            180638..182695
                     /locus_tag="SRR1747032_scaffold_1_prodigal-single_272"
     CDS             180638..182695
                     /product="hypothetical protein"
                     /codon_start=1
                     /transl_table=11
                     /translation="MVDFTKSIRINLNMNQNELQEVVIQSLTAAPTAKKVGYIYFDSE
                     KHKFGVCVDATAGAQKWEYMSDASDVAAKLAELEAKLKTDLTVSKIADATGIQQGSGE
                     AATKIYFDGLVVSVEAAEDNGIAEGGEDRKVGHFLKLTKTGAEGKPSEVSYIDMPETV
                     ESGKLDNENKKIVLTYSDGSKKDIDLAAIYEAIASKTVSVAETNTVKLNSAVDNATKA
                     QTLSADVKLYADSSNAITKIDDIKSEDGQITTAGGLIVRKVEDLAAEDAQLSNLSTGN
                     AVVNALKNEKFAATAEQYGVIKLASDADAIAGTDSNKAITAASLKAALDANIVGAVTY
                     SGTVAAINYPVQKGDLFLVDTDVTLAKVELKKGDYILFKAAVANAESLTKDAFDVIDN
                     TEAEDIVRKDAEQTLTNKTIDADKNTISNLKMTNLADANASFATTETTDELKAAAKIA
                     SEAKVQEMIDAGVKSVAVDDVTIQNVDGTLSVKEGGLEVKHMKEDAVAAGTISAADAA
                     LDTRLATEKAVRALHDGIPAETMTLTNKTFDANAEGNVLSNVEVDNFAAGVIVKAKGE
                     GETGGIADVANADDAKLATEKAIAEALAAIKASATSAHTLTLDKAKWVMHADGDSATY
                     TVTLSTDLGVSAEHKVSVAKLLDDRKNEVEGLIGYNTENGTVVFQINCTAAPEGWSAL
                     IVC*"
     gene            182779..183543
                     /locus_tag="SRR1747032_scaffold_1_prodigal-single_273"
     CDS             182779..183543
                     /product="hypothetical protein"
                     /codon_start=1
                     /transl_table=11
                     /translation="MSTFVKEYRALDQDIELSANSDYRVASQKAIKAYVDKEVDHVKG
                     AIDWRLQNYTVTEVTKTLTIPLEKPCYFKEGMFALYQGKTVIPNELLSVSADKKTLTI
                     TSSNDFEIDDIIQLRWAYLNTQITVEGYVVLPEGVTNESTDIVIEQGTIDGVWYRLYK
                     SGWLEQGGTQTGTGSYGLAEINLAKEYLNNEYSVNAQIQWNSTDNMDWYTNDSSITSG
                     AGISDVAGIPCDKTTTSFKLQSYSTHTWSTKGQVKV*"
     gene            183642..183911
                     /locus_tag="SRR1747032_scaffold_1_prodigal-single_274"
     CDS             183642..183911
                     /product="hypothetical protein"
                     /codon_start=1
                     /transl_table=11
                     /translation="MIKDEEIIERKAAIVEHSLEVLKQFNYDTSLIKISDVDSVDKIH
                     VDCDDYKLGSLFKNVIATTNKRIINLTDEDLDYEVTSGCQSFMTH*"
     gene            183976..185268
                     /locus_tag="SRR1747032_scaffold_1_prodigal-single_275"
     CDS             183976..185268
                     /product="hypothetical protein"
                     /codon_start=1
                     /transl_table=11
                     /translation="MKTHFIALITCLSLVGCKTYIPTDEYGNIINTDKFASDYSDPVN
                     TEEKGTLKTVNKNTVLACNYSSFENARQDAYAYALDFDSIQKIKSNTKTYCQKNSSNK
                     GCLHELNINSVMSDKKLVNTIKKGDCYKFTFKKMKGFKNVDASESYSSFDRPSVNESL
                     IRINFVNVNTPVRAKLNGKPITLSQDKPFNIKGKKVMNFEIIDSRFKYKRFTINVPKE
                     SKYITKNVALVQVYKKRKKNKEVGAGFERQDYKVLNSKTSERVVVLRNRHDVDPSNDH
                     LTNLHSEVVFKIYTNFERFVERGIEKPMSSIAVLTNLHEPHYSYFGFKPKEQNAENDY
                     GRVTLQITVYLENMFKFAQYNLHYEVIKKNGIAYIKDSFGGPHSSWHYDSGYSFGNGI
                     GGGLSYNYVSDCIVTLDGSNKPISKIEVKFIKGWYMWW*"
     gene            complement(185285..185668)
                     /locus_tag="SRR1747032_scaffold_1_prodigal-single_276"
     CDS             complement(185285..185668)
                     /product="hypothetical protein"
                     /codon_start=1
                     /transl_table=11
                     /translation="MSGTSFDLTNFYDVIDGAIDGYHFDMYSFQFNDFPDWVLNKNCT
                     VAYVNDMEQNTPDLLAYAYYGDETLFWIICLANRIADPFTELPVGKKIFIPDFSAVIE
                     YVISLGTRSTDSATATSTNKTVSLN*"
     gene            complement(185668..186759)
                     /locus_tag="SRR1747032_scaffold_1_prodigal-single_277"
     CDS             complement(185668..186759)
                     /product="hypothetical protein"
                     /codon_start=1
                     /transl_table=11
                     /translation="MAGFLNSIKNAVLGSVTQYDALPDGDSININPAYILEVRISGEN
                     GIGSGYKAPTFKNRPYNGLTIIRAYCPEVLSLQFTNDYGTINPMDLASSKFVNGVVQL
                     FSGTSTTHRINNIQVWQGSKPLTLQLKLELYASRSNTDNNIRTGNTRLQSGGLSSNDL
                     LYIIEQLSSLAQPRIDDKSGRLIPPGPSPLVTNFNGHVFKVEKDKNGKVKNVTIKKDS
                     KGNLAKGKQKTRVGTRVDVSFGNFFTMSHVIVKDVKVDIPYIMAGSDKYVGPKTDIRA
                     VENTLRAKPVMATVTLTIQTKTMVDQEMFKKMINNQEQPNPAEIDLTKMDEGLLKNVT
                     NGILALGSDYVDASNIEVVEAADENKAGK*"
     gene            complement(186765..189125)
                     /locus_tag="SRR1747032_scaffold_1_prodigal-single_278"
     CDS             complement(186765..189125)
                     /product="hypothetical protein"
                     /codon_start=1
                     /transl_table=11
                     /translation="MADSKQTVNVSTDKNVTVNVDNRGNNSRVSEQAVVRGEKTVSTN
                     DSAISQKASTNSKRVDTGNFDDKPVDVASMSRKLLSEMSKAFQVNTDPVYDNLKKSVE
                     NLDKAFEQSIEKIKSEAEKRNKQEQEEARKAAEEKRKQLLSEAEKESAKATREAVSAL
                     EEYDKILDNKTSVLSDTARAGVASAYHATEIGGLNKASATLAMGAINPALGSLAQMVL
                     SKDGIGPYITSVFSSMFSFAKKEANKTLKNMEIEDRVTKALHNSAINVEKLLKKTEDL
                     KNIDVKELLRGTSKNKKSIFGEDSVAKSDQVVVQEKQQGMFAKFTNSISNMFQSLLPV
                     KKTGAEIAHEKTYSDMFGRKIATKDVSEKTRSDSWKEIFALFKKGLVSTLGLVALYFS
                     GDQFKAWLKDFITTPFKNLATSIKDGTFSFENNWKDILKALGIVFVGVKGILGNLSTL
                     SAVVKLVMKGSKLIGAATFAGLTAYHAYEFKKAMDANDSLGMLNHGVLGVTDALATVI
                     PQFRAYALLIEAVNGLLQWYLNRKLEEEKRKHEEAVNKSLEGARSDATEMKELTKATK
                     KDISVEEFADMKGRKLTKEQMIEELKKKDTAILSDAQLESAMKAYDHGILLNKYQQMA
                     YKKFGSEGLQGVDALEALYRSGKVRGEERNLLKQVIDDEIAIRSGEVSARDYFDRPVV
                     AAEIKQTSALNLNQTPQDIVNNVTGQVSNYVPQVQVPTAAITAEMVKTSSENTQVISD
                     KFCTVENLLIELNKSINLVNTTIQTKKSPSAGGIPSTSTTIAATGR*"
     gene            complement(189265..190056)
                     /locus_tag="SRR1747032_scaffold_1_prodigal-single_279"
     CDS             complement(189265..190056)
                     /product="hypothetical protein"
                     /codon_start=1
                     /transl_table=11
                     /translation="MLTSLSNAEVVRVPGERLYESEIYAKDLTTLQAKTLQRLSVTAD
                     IRGIIKLLGENISIDINQMYFDDFKYLIHWFRLKSFSDFPHQVGFTCYHCNQHNVQCV
                     NSNNLMIDDVPEELTEEGGILLPFDNYPNGLYIRAPKIGDEFITEAMLKKHNVATDNL
                     DMRSILLDLNLFRNKVNGIDIEELFKAYNEGKFTPSDLMVISAFRKEFTWGVKDTYKF
                     VCEHCKEEVIVEEPLDITSFFQPSESKRFIRDRILPSVSTKTTAG*"
     gene            complement(190115..190942)
                     /locus_tag="SRR1747032_scaffold_1_prodigal-single_280"
     CDS             complement(190115..190942)
                     /product="hypothetical protein"
                     /codon_start=1
                     /transl_table=11
                     /translation="MGVGSFKAIKNITKKVNETIGKVTSSKAFTNAIGGVSQVLRRFP
                     TPQDVSNLPDPLKTAQWEAIFPSIMVPTGGLNGDSYDTKQGKSSLNGITTGDHQESGN
                     AKWFSYNPICENINFTLPNVESVQLKLSRSSINLPTHVSTSSTFSAEFYCDNTATIIS
                     YFQTWRRMVVQDDQLVGYQSDYKKPVYLYLLGMKSVLPVYLIKFKGVYPKNLSSLSFK
                     GDHKEDRIKVTITFMCDNITAEPLVAGQTLDLISNNFTGNVLSQYGSIGSIVSRFVG*"
     gene            complement(190948..191454)
                     /locus_tag="SRR1747032_scaffold_1_prodigal-single_281"
     CDS             complement(190948..191454)
                     /product="hypothetical protein"
                     /codon_start=1
                     /transl_table=11
                     /translation="MGVHPIEETLQMTDPAKGYLFDLVFENLLGDKGIDGQQFELRVQ
                     SYTYPGETVDKISMGISGNTRTDAGLKHREGTWKTDVIETQDADMLNRFQSWLNLMHD
                     LDTGITGYSTEYKVDVTVRLLNAKLEPVKTRKLRRAWPVQTGDLSFNPMSKDALKLSV
                     TWQFDWWD*"
     gene            complement(191513..194431)
                     /locus_tag="SRR1747032_scaffold_1_prodigal-single_282"
     CDS             complement(191513..194431)
                     /product="Tail sheath protein n=1 Tax=Pseudomonas phage
                     PaBG RepID=S5VZH4_9CAUD"
                     /codon_start=1
                     /transl_table=11
                     /translation="MSVIGKYPGVFPEITDLSQITENASTSIIGAVGEARRGSVFKRK
                     YITSAAAYQNIYGTPDLKYGYLGHCMTCAMSDAGEAYVVRVCSEDSRHSGLKVPVEDG
                     EFEKFLDGYSLNEVKKAVDQDSDTGAAQTFFYQYSIIDGHYQYEVDPSDPSKKTRIQI
                     LDDDGNPVIDKNTALAFVGENPNEEDIRVQMSETTIIPANKQAVSVSLLDEAVLDSDN
                     VTKHKYTATVNTGTLEHGLSAGDKVIISKAPLDAFNGTFKVSAVSVNGSTCYAVRENN
                     NYKDGEVTKYYVAKPAGKKVAEVLRADGEATRYVEEPTVNYDYRFAKLSTRSTKDDLG
                     EPVYVHADRAEAQTITSVSDGWFIPVISRDSSVPGIFFVKADDSKSTLEDCEGNAIYR
                     TPVSAEPIESTYTVSEWEDLGQIGARRFMVSNVAYGSDAEFKYLEDEKQWVPTTGIWG
                     GTSNYEDEMSTFFIYTGKYKFVEAGSKVYNDPELKDLVDDDEFAEDGEALSGKYTCVL
                     DSEENLVLKQFVGTETKLFHDPLLLQPYVIAGMGEFIYTKDTNPIVNETNAFSYVLNE
                     KPSDTSEDTISGMKLRWVKAPANDERKFDVFVYRVEDGDYLLLESFNDCTMYSNVDGY
                     GVQTQITSKINGKSENISVVVNEELMVDGKCPFPRMTSVTTGKLTGGSTEEAVDLSTV
                     ASGWELFRERDQVTVNLLMECAYSSENISVVKQKMLEIANARRDCFCVFDTPIDCVKS
                     GANQDVENYRKNTLGIDSYRAALYTPWVKVYDSFTGVNEVPLPPSGFACGVIARTDQN
                     RGVWIAPAGMNNGVVACAALTPVGLTYEYATEEQGSVYSSGVNYIRKTNGMYLIWGQK
                     TLQFKPSALDRINVTRMVIYIETSLREAAKWHLFEQNTAYRRAQITMQFEAWLAPIKA
                     AGGLYDFKVVCDETNNTPEVRMNNQMYIDIYIQPEYAAEFIKLNTVVQRADATIGIVG
                     *"
                     /db_xref="UniRef100_S5VZH4"
                     /db_xref="S5VZH4_9CAUD"
                     /db_xref="dly:Dehly_1657"
     gene            complement(194447..194614)
                     /locus_tag="SRR1747032_scaffold_1_prodigal-single_283"
     CDS             complement(194447..194614)
                     /product="hypothetical protein"
                     /codon_start=1
                     /transl_table=11
                     /translation="MKYYNSNKVQVFVASSKNPDRIYAIPAKATVVINEDLKNLPDGV
                     RVVKETNSKKK*"
     gene            complement(194611..195330)
                     /locus_tag="SRR1747032_scaffold_1_prodigal-single_284"
     CDS             complement(194611..195330)
                     /product="hypothetical protein"
                     /codon_start=1
                     /transl_table=11
                     /translation="MTRSMNDFSSSLNEVDNEIKNVLLDMILVADKRVDNTGNQLWNL
                     DRIFMTTSDSVDEIKMSVQLQSDKSSLSFPFIAFSPDKSFESVDHAMGNRVNEAGLVI
                     NTDKTGFDPRQTVSLMKSFQTKYTVSIWDETFKAIRYYQDKISLRCLHREFCHTWQSK
                     LVDGVECNFTYFINMPVINTVPSVSEKVGGSGYIYLLGFSVDVWGHLLDEPVDNPLVV
                     QVNTQYSGIKNYSVSETGEIK*"
     gene            complement(195334..195594)
                     /locus_tag="SRR1747032_scaffold_1_prodigal-single_285"
     CDS             complement(195334..195594)
                     /product="hypothetical protein"
                     /codon_start=1
                     /transl_table=11
                     /translation="MIIYRVRETASGFFVDAKDRDGHELGTYLVTRDVSGYKCSCEAF
                     KKTHNQYVHFHILVVKEWLKGGKSPTARYTKGKDKKIQVLVE*"
     gene            complement(195618..196634)
                     /locus_tag="SRR1747032_scaffold_1_prodigal-single_286"
     CDS             complement(195618..196634)
                     /product="hypothetical protein"
                     /codon_start=1
                     /transl_table=11
                     /translation="MRHLIEAQNKLALNGLTNDKFIVMEDMTLETRKGDAKFLMGEEV
                     ILGAEGENLVVQDGRNSYLVEDCDIARELIKNVACKEELSDVNYQKFTFVEAKNMRIV
                     TSDLIKAVSDTNEIRSALKDAKKRKESLFEMKSAGVELPVVKNEHKIDEAAKMQKIFE
                     NKITTKNAQLVEAIEIRDNPEYAKDILMLDTLKVMSEAAKDEKDEMDSADAFINNAKA
                     MDADVDFEGEGEDKLAVAKKGENVVGIFDPKTNVGVIFKAGAFKDAKELKAALEDSGI
                     NLKSTVDLEKLIADDKQEEVESAVDEFINSDKQEESCKKCKKVLVDCGMPEDVAESVI
                     GCFK*"
     gene            complement(196817..199240)
                     /locus_tag="SRR1747032_scaffold_1_prodigal-single_287"
     CDS             complement(196817..199240)
                     /product="hypothetical protein"
                     /codon_start=1
                     /transl_table=11
                     /translation="MNLYSIIDEMIKDGSDLNSLAKGHLQFDFNDSVTLETLEKRVVN
                     GKKSFTFVCGVKSKHILYDGMETEATTDFVENFTVALMFIESSKRRASNNGSEVDEEY
                     PNTTNYDCFVYCNCPHFFYYYISADKNILIPHSKLISLGIKSWNIIDPLQWVSSQKTG
                     SHKATKNPDHDIGVCKHIVNVIYYLLGTLDNNSNEKLRVGTDEESTLLVDDGSLLKKL
                     DAYNIKKPLYSGTPEQRKEYWAKHRVKYSKQDYQNAVNALLSAQKANKDVQKDIKAKA
                     QKLSLLTTKVKNQESDLQKQGILKVVKGKVVIDIPKDKSEKEIKNIRTKVQSVYKIRA
                     EIQNLRSNIANLKTQTKTIDNLKYEVKRLKKREEQIRLNNRLNTRHWYDNHDNVAVDT
                     RNQPSEDANVNEIDKYIYNLKKDLRWYDYALSNDLNSNPNYSKQEIENYRKSAEQFKS
                     KKEELLKKWQQRRDFLADQKIKLADIHKKERENGTKRNNLKKRAKGISNEVTSVSDSI
                     SKSKDVIDKKIFEFSNLLKDKKDLNLKKFDTNKIQDTFNSKLKSIRKSREDLLKAVED
                     ADYFKDKDSKQSFIDSINRTTEEKLREYIIQFNILKSNAEIFNNLLKYYSDVKNNVDG
                     AEEKLKDFASKPHVKALVKDAIKKYTQQEIEKATSTKTVQTAGKVDVKKNLFKNIEKK
                     KIDKKSDTINNAENKATIVKKKKEIFNDLVNIADSVSNDIGQLKSSDSYDFLNKDKPL
                     EKASSSLAKKAIDNEKEGKSLSLSKALKTNGLYLKAVCEAIQKRTGQKISNVKEFVLK
                     NFDKYFSSK*"
     gene            complement(199237..204756)
                     /locus_tag="SRR1747032_scaffold_1_prodigal-single_288"
     CDS             complement(199237..204756)
                     /product="hypothetical protein"
                     /codon_start=1
                     /transl_table=11
                     /translation="MSSETKKLFETEEALDTTQKEYVIDIFKKMFNTYKEKFRQLGLS
                     DRQLADKFDNNILPGFFDFAITVDHKFGSIIQPEISNYLSIKHGCWLNTIDFATKYMP
                     EKLKLVTGYIVHKNDLEKVKKDLDNDFTPVYIDLIPHGFFVDKDGDVFDPTLGVNEDY
                     HYFYKMVPEEIWKSFKYFYNNPKDWWVADFADWTKEQIRAAKESHEFYKLCGIDFSEA
                     NAVSQLGNDTTVDDSIVKVEVRNERGELVDIENSEQVLQPSDRNAIGTVEVRNEKGQM
                     KVTESVALSEDYFDGTIKLDQIPEDSTIDDIMDSDSETNIPDDSVLEQQIDDYVEAES
                     KVTLIRTKSGHLYKKSEDADASLKGSDAIAAKGLTPAGKLSDDGVVIPSLKSDFINTQ
                     INNYGNLLKDSFVKAVDEAKELRNTTTTFGVKGLGTLDSAAKTYYPFGRGEKTSRSKS
                     AAGFEDLIPFYLSYFFGYLDEDGKVTQLSDEKIKDAIDNNKKYKVVRTLTLTQPKTVY
                     QYRCQIPNASIFNKPIKIDSNGKGNSTENLYKIPVATNEPAKKFSVMYVACSADVADF
                     IKNSSSGILESGIVNDLSYFYIFKQTANVKDYVKKCSDYFNSLSNKDEQTLLVAEITK
                     SGSSYKFKDLAEEKSLDGCVVHIAQVKISEDFEVKSLDLTGFYIATIGGELSSGFFGD
                     FLFKADDKTSEKVHLNDKPLALSDKLYLYTVEGSSNSDSEENVYKWIVAAPNLYIENG
                     KLSEIKIDEDYNLFQVFAITMKTEYPGKPDKSEYMKSKSAWKIYQWLEKEYERNIRRS
                     EYDNQIHMRRGFLDIERAIPAFSFVKSEIEDFDENKLSIESHKDWIKQVLCSSGSSWV
                     DVKKDNAEGFALNELFVHYAVALNIKLRYFLDNMQYINNAGEKILTTQDYQGIVIDNE
                     IEIGSTVNFKNLDNYIAQVVITNIPKNNELVGAQVEALTFERNENLENLRSEVIGNVQ
                     KRVEEVGANRSKTWASKIYVETTENGATVFYVYDNAGEKHIKPVVNFINQVFYKETDS
                     EEEQVVCSYDLNSNIVFESVEDFCKNKEAELASVKASYEKGDHSLYTDVANVVKFGFE
                     NSCYSGGVWLPAEKQSIVNLISPYAFGTETYNGLLDRLNTYFRLPESLLPATSNLYDL
                     RILQEKLKDCQNILQNMHEKFKDNKYHLSLKTRDGDSDEGQEFKVKNINEYIKLYSGH
                     EDEKNVDSAQEEDWKRLCQYINFDIYPKIMEDEYNELREVAKSQKRLTQGVKMTVRLK
                     EFVTKVADVPFDFTTKSILFSALKNYGNAKGVSETFSRIFGNVKAGNTENLYGNIQDA
                     YADYSQLDKDTTEIKTSSAFKNNASTRNSVESFLRQFDKLKDSYEYSFLNTLLYTDAS
                     DDDIWKMRNEIAKGFGFDLSTEQEKFKGTHSYEDFKECFVKAIKQLLLDYTGYKATKV
                     ATLYNRINGKDYSLRDLSSYYKTRMSDITGSLEAFISALERSVKSNRGKELVQNIKIV
                     TGIIHSSKEDRIHAMESIINSSDLLGSKYTWLLAKFDEMTTLYENYKELQKELKGYIN
                     AEIKRTNPSDKDLESAGVDFDSVQDEGMNELTSMFLKNIYSTWKISMFDAFKKEYPDD
                     LEKETKISVFDNEQKNPIFLNAWTKSFKLDDESKKKIIDFIDSSKSSKFDLSVLTTFT
                     NDQVASLIDIIKKDDSDYFEKSKKFITTINNLNTTAENENIYSLTNVGKQHNNVKTSS
                     PFYTDTVLHDLTVKNVESIDFWKQFVKGDLDKEKEGQLKLFVERVLQRVGSNKDMLLR
                     LNTNKVTMTLESYFKANEGKDAERIKKNAEIYSLSLLTDKQSQQHTKIPLKVFNK*"
     gene            complement(204805..206511)
                     /locus_tag="SRR1747032_scaffold_1_prodigal-single_289"
     CDS             complement(204805..206511)
                     /product="hypothetical protein"
                     /codon_start=1
                     /transl_table=11
                     /translation="MIKLNKLVTESISGVNVLVSYDEPSQTFKVCSKDKNEVLIEGDE
                     IHVCTFLEVNGARIFAPRFMANYPEEKVNKNNADMSHMSPFSLLEFLRLRKGVDGALE
                     LTIYPRDMQEGIKFLSGIKIPLGECLLEDMKKSSLINLMLVMKESAHLLKKVVVRTFK
                     ESDDRQVAFATEDGKYFPMVISPKDDDSFANSVVLVFGNGGVELDLDALKTALQTPQT
                     MSVISRDPNEVQELDTIQECFSVDDLIDSHIVVFESTDLNDLSNTMFHVHPEATARNW
                     KVSEIKEDANKGLFYFEIQGDKTDEILKDDLVMGRLLSENVYITHRTPLHESTPMDKA
                     VFALMNGMDISKVVKNMVAEQVQLNKTEKMFKECDCAGIGGLDVVAAVTPAAPVSDGC
                     LDASRCVFTAGMTSKDIHGIAGKVLAPMKKQQKKKEKDVIKVNDDLRATVLREMGIEE
                     QFNKIMSMGKGLKEDGEDANIELDSNSSSTSDFNLDSALSSDIGDSLGDSLVSDNTSS
                     DSDDDNSEEKIDFNVGVVGKSVEDEPSKVEVNYIDGTTSEEPFTNLVVASSIKHDENY
                     LM*"
     gene            complement(206623..207342)
                     /locus_tag="SRR1747032_scaffold_1_prodigal-single_290"
     CDS             complement(206623..207342)
                     /product="hypothetical protein"
                     /codon_start=1
                     /transl_table=11
                     /translation="MILYESRKATAACRKSFIESVYGESESLYESVFKDAADLEAFMN
                     TLVKPALPEGWEMSGDIVVDDNGVTRDDVILYKELEDGAFCVLSASLVDGKPWVAPEY
                     SIELTNTKNPEEENEEEDSSYVFSSDDLQEFNSIYNSMINEYVGRSYDFGTEHDPLKA
                     LTSFVGVDAEDKDSLRFALANKVRDEQPNDRVAEPAVPAENEDSASAEGEQQEEQPVE
                     DEGLISDSVKQEAKNEIDSWS*"
     gene            complement(207355..208134)
                     /locus_tag="SRR1747032_scaffold_1_prodigal-single_291"
     CDS             complement(207355..208134)
                     /product="hypothetical protein"
                     /codon_start=1
                     /transl_table=11
                     /translation="MVDYLDNLFESVVKKAEKKKKIAESKQAAIALKEAKMSEIPHEI
                     DNVIHSLAQIRIDMEHLQTTWSAAGFNDLTPLAEIIKGVVDLTNFVYMQGALLADQQI
                     GKQPVEGLPVPVEAPVVAQESEGSLKEDDSDSELDVSEMEANLSDAQDAFDQADETAQ
                     SYEDVDLSLESAPEAEKECSDIDGKEITLAECEALCANPVNANLRKAFKKCCSDFRHN
                     RPEGSNGEIVKIILTPRNNLRLMFDGCDRPAFAYCDGESLI*"
     gene            complement(208211..208594)
                     /locus_tag="SRR1747032_scaffold_1_prodigal-single_292"
     CDS             complement(208211..208594)
                     /product="hypothetical protein"
                     /codon_start=1
                     /transl_table=11
                     /translation="MPLNEKEEALLSKCDEALELLYDYFQYSSNSRPDEYTNELMNKM
                     TNAVKASIRFNNALTKALEDKVVVLSPQALNMLNSFYSYYDQVPKKESDVEDIGGSAL
                     MEVYTGIIQNITPIALLISTELSTK*"
     gene            complement(208581..208904)
                     /locus_tag="SRR1747032_scaffold_1_prodigal-single_293"
     CDS             complement(208581..208904)
                     /product="hypothetical protein"
                     /codon_start=1
                     /transl_table=11
                     /translation="MSIFKDLLNKQNELQKDEAKESVNKVTIPEGITFTDANKSKIVL
                     SVVGDSLKITKVIRKNSCYVTEDILLKKEYIPFLGKILLNFYNDGNLNKIKEKLEVDD
                     ENAFE*"
     gene            208993..211350
                     /locus_tag="SRR1747032_scaffold_1_prodigal-single_294"
     CDS             208993..211350
                     /product="hypothetical protein"
                     /codon_start=1
                     /transl_table=11
                     /translation="MSKYSLKFTTLKEWKPELLSDDENPENPICLILDESQKAIAMLV
                     PHVDKTLTESFIFHSDSETKIFKNINEACEFVGLQQEDTNCAKFVNNTQYFMLTEKAR
                     LENLNPYYDGIHTPHNDALRLYKAKRLYNESMQEILTEDLISGTTNFLAPSEGVDKSS
                     KDIFNVCNKYKGSTILIFNNQAYSNSKLENSDLKLLKDNFQCKFKLFEIYAIGRNNNN
                     EIVKTYNKNEVETFVLPLFRKNIGALQKDENNKTTFINDNDSELTIAIELKNTDKEVS
                     INDLAFVNLNAGYVLETTSNGDSKEISVHFAKTNNEYSTIAEIAKNISKLSHYYTFDA
                     IKDDEGKACELRNGLTVIATQQQQTSYALTITKDGELINNGDTITLMKQGIPSTKMRL
                     NEPTVMNVLNSLEQMNFSQKNEVDSNKFFSKEDFEKRLSDLNDGVVDEMTFDFPNNDY
                     IATISKLDDAYYMKLSSKRNPESAIDDYLVPSEQRDSLREIINQCIGTKVFPKEVITV
                     NRNDPNLTSNDIFKDHFLPLVINFTGKKPHNISAVVKFIAKDSNLQSTYSITVREQSS
                     ESKLKNDTYYDVSVEDLLNANKNDDRYPILKEFLIDGGFDFPTTDKSSVVECLNFIKN
                     NNIGTTSYAINNIVNSEANKDKDIRYIFPKDVSLTEKDILDDFKGKKIGDTVYYIFAK
                     ILQNENNKDIQTIKSSDFTDSVIAVTLTGIKEINGEKQPVFSYEYKKYSERRDVEKGY
                     EPFEIKPIFKNGEIFTGLHQNQTLGQLVAKFEETQKKPIIQKLRR*"
     gene            complement(211383..211775)
                     /locus_tag="SRR1747032_scaffold_1_prodigal-single_295"
     CDS             complement(211383..211775)
                     /product="hypothetical protein"
                     /codon_start=1
                     /transl_table=11
                     /translation="MDLNDLEIDNEHELVKSHSCSGRMERRYSEQLCDLFYEYRDFLC
                     NVFEVGDISFINVWKKRFGFIEKNSDFYDLLLSNEKFTQTIGDDETSFTGHVCRLGDV
                     TYIVVEWMLEKNTFNPVIYIRKKEELSL*"
     gene            complement(211779..212501)
                     /locus_tag="SRR1747032_scaffold_1_prodigal-single_296"
     CDS             complement(211779..212501)
                     /product="hypothetical protein"
                     /codon_start=1
                     /transl_table=11
                     /translation="MPLIDLTEELTFKIKHYDDSVYEQVLEQFFDTLGYCINVVDKAS
                     KNHAVGINSYIVMLNHKKSEFTVEIPETFPNIIFKLKKSKSLKLSDNHRDEILSFVLS
                     AHTFVAIAKRIKTFLDLEKESVGKNAEFKEGFVYFNLKGVELFVDPVQKLTEEFNIKF
                     ETVTENGQLFFKVPVERLMQLGYTNTEISTIMHLIISAFKYVYTVESCGQDFIKRCQL
                     KAELEKWKNTAIHSVDEILKNR*"
     gene            complement(212488..212763)
                     /locus_tag="SRR1747032_scaffold_1_prodigal-single_297"
     CDS             complement(212488..212763)
                     /product="hypothetical protein"
                     /codon_start=1
                     /transl_table=11
                     /translation="MKSPEENKRKFDAEQQIRFVQDREELIDFVRDLCAASNLGKDFV
                     DSFIVRLDRLVDLGRYLNVKDTFVEDLQNKKTNEDNFFDGVDLNALD*"
     gene            complement(212760..213083)
                     /locus_tag="SRR1747032_scaffold_1_prodigal-single_298"
     CDS             complement(212760..213083)
                     /product="Uncharacterized protein n=1 Tax=Sinorhizobium
                     phage phiM12 RepID=S5MD03_9CAUD"
                     /codon_start=1
                     /transl_table=11
                     /translation="MSSYIYVMSNGEAFKVGLSKDPKRRLRQLQTGNPKKLSLKYFVE
                     IEVAPVKILESIMHRYLRLNHLTGEWFNADFTTIKNLLDFVKIRYDNEETEREFKLGI
                     LDYEA*"
                     /db_xref="UniRef100_S5MD03"
                     /db_xref="S5MD03_9CAUD"
     gene            complement(213076..215241)
                     /locus_tag="SRR1747032_scaffold_1_prodigal-single_299"
     CDS             complement(213076..215241)
                     /product="Glycosyltransferase, family 8 n=1 Tax
                     =Bacteroides coprophilus DSM 18228 = JCM 13818
                     RepID=S0FBN5_9BACE"
                     /codon_start=1
                     /transl_table=11
                     /translation="MVDVCLITDEGYADYTYVCIKSMLFSKNKASKYNVFVLLEIQDN
                     SYKFVEKKLTSLSCRNFNIKCIKASSEKYKSFELSGFHVKSADLLKFDLMNIFTNKDK
                     LLYLDGDIIVNKDLSDLFNIDLCDNYFAANYHAASTDETKHRIGLSLKHVYNAGVLLF
                     NLKKMRDENLYEKLIETRKTNEYILKAKSLDQLTFNFVCKEHIKEFNPKHHLMFRNNW
                     DLNLYNNTYHTNYQHFNNVINDATIIHFVGPDCKPWKTTSKAHDLWKFIENENSLSGL
                     KVYDESNYFELKPKSNSVIVFSFDSNVTDPAIVAMYSLLENAKDTIHIICCISNDVCI
                     FNRARIVNHLKAVNKKFFISFIDVESVLHKSFDQAFVVRGITKPAYYRLFMSSFLPNF
                     KKVVYSDIDVVFKKDIFDVYSLAKDNKAYYAVPSVNLSVRSKFDGDTWNYYFNSGFLV
                     ANLDRIRRLDKTDEIDDLVARKLNFQDQDILNKVYKGEIGKVPPSYCLIPSAYTNEES
                     NKYSHCCGNDLFSVDEVNQLSAPHIIHYAGVKPWNNNKINLADEWQVYCDKIFDGNFT
                     KLVELKEEKQVVNVTQVELSKVIGKEYLIKRLAGIRSFQLNINDFRPCCVVRSFDMQH
                     EVVFSCRDDFSSNNKKKKLIDLKRQSKIVLVEQYIKGSFDVTVDAWLNVSCQDNLSSN
                     IEAKLIDLSKRLIMQFPQFRYLDFLIAGDKVYFKRFRNE*"
                     /db_xref="UniRef100_S0FBN5"
                     /db_xref="S0FBN5_9BACE"
                     /db_xref="bpb:bpr_I0445"
     gene            complement(215253..220208)
                     /locus_tag="SRR1747032_scaffold_1_prodigal-single_300"
     CDS             complement(215253..220208)
                     /product="DNA gyrase subunit B (EC:5.99.1.3)"
                     /codon_start=1
                     /transl_table=11
                     /translation="MVEILHNNYQIPVYSVEDQENIINLIHSKEFNDIYSFYSEQIPR
                     GSRLEQLPDFEKRMGFYLYYTGQEQFLNQLDVLLYKKHMPTIQEFLKDDAYMGNSYAI
                     IYPYWRQILAKIFDPSNQYFECVTGDTEIPLMDGSVKTVADLCLFGYEGCYVYTWNEQ
                     KHSVEPGEIEGIQYSGEKRVYEITLDNGKVFKCTGNHKFLNRNNKWVLTKDLKVGDSL
                     MPFERFVEDKTAKGVKSYEKVIIPSKNSVVNSEYTHRLSALWKYGRKYKAPVKNMNER
                     VRYEVIHHKDGNKYNNNPTNLIYLDSKTHLDYHTKFARKQLKLYNEAYKNGVKEVVDS
                     IKNRLRKGSVNRWSDEQQHKLASERMSSRNLQDNYASKISVAFWNSEKGALLKENLRI
                     KQREKNLKNNPSARLDISKERFIETLKDSFSLREVERKLNCSRCYIINKLKFYNINHK
                     DILKKVTEEEVRHILSCGYTIDECASNTCIKVKTLKAWCNKFDINTKDEIKYNHKIVS
                     IKLLEKSESTFNVCIRGNHNFAIDSGVYASNCVFRGSIGCLSGDTKILSDNKLVSIEN
                     LASLGEDNEFNVLSYDIKNNVFVKAKAFNARCTGKNRKVLSVSLSDGTTLKCTGDHRF
                     LLSSGHYVEAKDLRKNDILCSNSGSVTVKDVHDFDKNCEVYDIEVPVYHNFAVVTDSG
                     NLIILHNSGKSTIARRGLIYALYRICCLRSPHKLFNIAPDTVLSALMISVTLQQAQDT
                     ALKPVLEMIRNSPCFHEVRKMTAFDSFGPNDPVPFCRQGNGIRFPNNVYLSVGSNINH
                     IIGYSVFGSIFDEAEEKDSSEAFKLYTGLRERIRSRFLNSSLIYCALISSSKSKSGMV
                     WEYIHKIKPDDPETLLLDPAIWEVKGDALGLSGKHFWIYIGTKTHPSKVLPEEYNDVP
                     LDKLNYVPPAGCELLEVPIEYKREFENNIEAAIQNIAGRTTDTSDRPFDDLSRIGDCK
                     QLLPEVHLEAPLGDQIPLIDKLPKELFQETTLGPRLARYPNAPRFCFSEDTKVKLLSG
                     ISKTMKELSDDYKNGVENFVYSWDCNKNKWCVGKIVFAGVTKSVNKLAKVTLDDGSII
                     KCTPDHKFLLKSGVYKPVSEIDFNESLLAIYKSDFGDLIDLFVVNHKIKSIEYIDYPN
                     FIDVYDLTIENKEKTHNFALDAGVVVSNCHVDLASQSTSQAGYSLWHKEYIVNDLGEH
                     QTVFVADFVSWISAPNRIDHDAIKQLSLDLRDKAGVYIKTISYDQFQSEYVRQSLQQH
                     HEFENVRYQSVDRDITAYLNFAQWMITGRIKVGDCPYLREQLGYIGVADKKLVTTHKK
                     DMADSCLSYDTKIFLLSGKVLTIEELYHSDIEHEWVLACDCETKQLKPVKIERVLEKY
                     TPETLLQFTLSNGKTFACTDDHLILMKDGTYKHAEEIIPYDELMPFNYYHELNYHDRY
                     RKVVNPFKGTSKFLYKIVSQDLLSNAIAEAKKRAVVDGSKFTVIHHKSHNKNDDRPEN
                     LVPLTNIEHTNLHAMTGREIKAFHDRTVMKRARTKIINEGLALMKQVNPEGYRRYLLK
                     HDLGDKLAEQKSKVENLHVYVTQITRIENSKPVYDIVLNSIHNFALDCNVFVHNCVGA
                     VNNAYLDATPVEFPYIEAKAPEVKAEDSFNYDAKRQEVIEI*"
                     /db_xref="hao:PCC7418_0128"
                     /db_xref="UniRef100_UPI00036286E1"
                     /db_xref="88725341"
                     /db_xref="UPI00036286E1"
                     /db_xref="5.99.1.3"
     gene            complement(220236..220955)
                     /locus_tag="SRR1747032_scaffold_1_prodigal-single_301"
     CDS             complement(220236..220955)
                     /product="hypothetical protein"
                     /codon_start=1
                     /transl_table=11
                     /translation="MANFYNDDFDEDIVPVNASFSTTMSSADDYNRDESNKNTLGIFK
                     SVINFANALKEINTKETAQTLKNMTDFISQTYLNYRFQNGLIAEDMKRNLLSRFNEVM
                     VSCTPAELTDMYRAINEAGVADLDRIFGARSGGININMQGPTHNVYDNHVENQLNQQQ
                     NVYSNNESVMKSLEPKTVSSMTKMAEAAGVWGQIGVPRQNQVEYKPAEKIQTGTEKIA
                     NMLDATFHEIKAEEKKKLNEE*"
     gene            complement(220955..221356)
                     /locus_tag="SRR1747032_scaffold_1_prodigal-single_302"
     CDS             complement(220955..221356)
                     /product="hypothetical protein"
                     /codon_start=1
                     /transl_table=11
                     /translation="MALKATKKCAKVLNSENSFLYLALSVLSEEGYPSISAICAVIGP
                     TNFLRLVTVLGGANLKIPSSMELSTSVVAALYLYHLYVEPMSEKDFIQAYEIDLVTLM
                     AIKKRAKQWIKSMKDKGINVRYLLQKAVDLK*"
     gene            complement(221310..222044)
                     /locus_tag="SRR1747032_scaffold_1_prodigal-single_303"
     CDS             complement(221310..222044)
                     /product="hypothetical protein"
                     /codon_start=1
                     /transl_table=11
                     /translation="MSLKKRDFKHNQEIKKSDLCIKINTVYDSIKDSKDFNVYYNSLH
                     DLLKEFFTKEYCYSKGTLPYPDFDEEMVEDFMMNWQRQGFSLRAREKKKKPYKTLVDK
                     LSSDEVKRASHYLNLYEYRRKLCDFDKYTVPISEHLDYVYSLIDDSDKYKNIDDLVCR
                     ELERIYDNNLFVEDKLNFHIFVFISMFLGSFDLEYIYSSLFYRLTKEDFLLNAVKCNV
                     KNAVKRIERRLDGIESNEEVCKSPEQ*"
     gene            complement(222053..222331)
                     /locus_tag="SRR1747032_scaffold_1_prodigal-single_304"
     CDS             complement(222053..222331)
                     /product="hypothetical protein"
                     /codon_start=1
                     /transl_table=11
                     /translation="MQLEDKKVKTIASAFEVSEDLVKSILDAYMALTLNNILVNKDDQ
                     TMFGVMKLDRQNKMLQIVDNTDYIDNIFTGNVSPEIFKRFLLFGNNKI*"
     gene            complement(222332..224107)
                     /locus_tag="SRR1747032_scaffold_1_prodigal-single_305"
     CDS             complement(222332..224107)
                     /product="Gp73 n=1 Tax=Bacillus phage G RepID=G3MBE3_9CAUD"
                     /codon_start=1
                     /transl_table=11
                     /translation="MKLDFQRYNIFPEFRKYQEETIQKIVDFCTKSSKKFLFVQAPTG
                     SGKSIMAYVAARYLTEDSKRVKSGYQAKVYSEDDYYKTIRNVYLLTSKNLLLDQYYRD
                     FNRYMPICKGRGHYLCNMDHKPCNEAACLKSRKPSALPCYDSCVYQIAKRRMMAADVS
                     ATNFSYLLKLVKSKTFVCKDLCIVDECQAMESVLRDEFVVQMTESTLQIINNLKEDMR
                     KGVESDILPICMHKLEKNNYNFKKINITKVDYNSLEDVNKFVEGVCADVGSLFFGLSA
                     ALDDYTTEFCGGDEAVAVQNKEYKELIKKCDFLKHLQSTIRDYISLRTSVEWVVCEHK
                     TAKGFITGFEIKPVTIELLTTQLFKKIAKKKVVMMSATIGDPNRFAKSLGIPSDDFEF
                     IDVPATFPIENRPFVKWPICSMSYKNMDENMPKIAEACDAILEMYPEQKGIVHSVSFK
                     NAIYLRDHMKNSDRVLIHDQVSKNFVLEEFMKSSNKVLISPSLIEGFDFKGDLSEFQI
                     FIKVPYLSLGDKVVARRLQLDEEWYINSAVLQILQGVGRSVRSETDVAATFCLDNNIN
                     FLLSRYKHLFTKDFLNTIVSVSDFA*"
                     /db_xref="UniRef100_G3MBE3"
                     /db_xref="G3MBE3_9CAUD"
                     /db_xref="mma:MM_3282"
     gene            224183..224962
                     /locus_tag="SRR1747032_scaffold_1_prodigal-single_306"
     CDS             224183..224962
                     /product="Metallophosphoesterase n=1 Tax=delta
                     proteobacterium MLMS-1 RepID=Q1NN78_9DELT"
                     /codon_start=1
                     /transl_table=11
                     /translation="MKIQIFSDVHADINHIQTPAEILNTSEKADLFIDAGDTGSLLAT
                     KSFYENPFWTKKQAVFIGGNHLCYGVNKTLTETENELRNEFHLNRNVSFLQNEEKHFD
                     DIIVLGTTLWTDFNIFNSQKEHMKLCNRSLNDFRSILYNDDSYLTPKNVVTLHNLAKK
                     YIHNRLVKNPKKRFIIVTHHTPSLRSASQKYLTDPITSGFCNDMEDFIKEHDNIMLWI
                     HGHVHNTCSYFIDKTPVVCNPLGYIKYGERSGFLNNAILEF*"
                     /db_xref="UniRef100_Q1NN78"
                     /db_xref="A0A086B354_9FLAO"
                     /db_xref="chz:CHSO_3582"
                     /db_xref="Q1NN78_9DELT"
     gene            225002..225370
                     /locus_tag="SRR1747032_scaffold_1_prodigal-single_307"
     CDS             225002..225370
                     /product="hypothetical protein"
                     /codon_start=1
                     /transl_table=11
                     /translation="MSTNFKLKRFNVYNEQMMNAWKKYNSQSNLIGESFMFKKRKWFK
                     TTLEEKILTDSWIECSYNVVDKNNVVTKVSNKRIREFEDFNEMLKSLQKTVMTKPDSI
                     IQDFSVKCECSYIVKPVEGL*"
     gene            complement(225365..225976)
                     /locus_tag="SRR1747032_scaffold_1_prodigal-single_308"
     CDS             complement(225365..225976)
                     /product="hypothetical protein"
                     /codon_start=1
                     /transl_table=11
                     /translation="MFGLDFDYLTIKDLNGNVLASGKVVGRKTISRCEHAFNHVSVDG
                     NFYFNLDSKQFLFDKRSKPVDLVKFENRDNLFNVVDWKDSSEIVDADIYRDNDIDELD
                     EEVSFLVECLNRLEGLTTTCSCCGHGEFNLYVDFVLTDLKPLLVLEYLISKEFRKDFN
                     LLFDKDRVIADDSVNLTLSSAGKGRIAYFAANKLAIRLYELTS*"
     gene            complement(225976..227919)
                     /locus_tag="SRR1747032_scaffold_1_prodigal-single_309"
     CDS             complement(225976..227919)
                     /product="NAD-dependent DNA ligase (EC:6.5.1.2)"
                     /codon_start=1
                     /transl_table=11
                     /translation="MQALDVLRKCADSYNVGDVYTLTDEDVQILQGEDFSANVGDEVS
                     DALYDQMYNFFKQKFPDDEFFNEVGAPERGSKVPLEFTMGSMNELKSGDWDKWKLDDE
                     EYVITSKLDGISCGLTFEDGKLKCAQSRGNGIEGADITRHYNKFKIKGYIPEGKVRGE
                     IIIPKVDIENFINEVEVETGKRYKNARNAVAGQMNSKVATKAFYKYANFVTYKLIDYV
                     DEISTFKESLDILKAAGFLVANVHGVLKGSDITEDFLIETVKDVKENDPYECDGIILT
                     LNKPDKKHQGNETGSLNPKDSRKFKIGATNLEAKTVVEGIEWNPSKDYKLKPVAILSP
                     VDLNGVTVSRATMNNYQWVKDNGIGIGSEVIIKRCGEVIPNVVEVLTTSNDLGIAENF
                     EKHSRVEGVDLCLDQDVKDGSLDDVYALISAKKIAYFCSSLKVEQAGLANVIKMMKTS
                     FIKEKDYTLENFLVEPESRFISAIGANGKKLFQSLRSRLANVSEPAFFAAVDVFGSLI
                     AEKRLEKIYETFGTLDVTKKQLETVPGFADETIKKYEAGLKSLRYWKSFCENQLKDIV
                     KFKNFEKLSDELSGLNVVFTGIRDQEMEQYIKQNGGRVLSSVSKECNLVVAKDPNSSS
                     SKIKKAKGLGIEVISYDEAKGRF*"
                     /db_xref="cpy:Cphy_2927"
                     /db_xref="UniRef100_E3T5N3"
                     /db_xref="A0A0F9N856_9ZZZZ"
                     /db_xref="E3T5N3_9VIRU"
                     /db_xref="6.5.1.2"
     gene            complement(228009..229259)
                     /locus_tag="SRR1747032_scaffold_1_prodigal-single_310"
     CDS             complement(228009..229259)
                     /product="Protein RecA n=1 Tax=Acaryochloris marina 
                     (strain MBIC 11017) RepID=A8ZKA1_ACAM1"
                     /codon_start=1
                     /transl_table=11
                     /translation="MAKKKEEPVKRIEDESELDGLDLVSDLLCGDKEIEAISANDVEA
                     VDPSKMISTGLIPLDMAFGGGITRGRTYEISGPESHGKSTLCDSVVASWLKTNKHALC
                     LRIESESTMDKIRCKMIGIDLNRVIVFETAIMEEGYDQIAKVQNKVYEKYGDKVPLLI
                     VWDTLTAAGPRQEMESDDVYGSGMMLNARINSRELRKLNYRCAQFGHSAIIIQQVREA
                     GKDMYGNMKWSTTGGQALKHYCSSRVFVKRRAPIYKDDNMKNPIIGYEVELDMLKNKV
                     TGVAKPVPVIMNLIEGFDPYASAAAFAMENGNAQPFITGSGAWITVIDHHNNEYCKIN
                     GTKKLTAKLREDPYLMKLIEYAAYYNKSAEHEMWRIKYETLLKKLYLELDELLQQKET
                     SKESKEKSDALDSQLDSALDNIDV*"
                     /db_xref="UniRef100_A8ZKA1"
                     /db_xref="amr:AM1_A0092"
                     /db_xref="A8ZKA1_ACAM1"
     gene            complement(229320..230645)
                     /locus_tag="SRR1747032_scaffold_1_prodigal-single_311"
     CDS             complement(229320..230645)
                     /product="hypothetical protein"
                     /codon_start=1
                     /transl_table=11
                     /translation="MKVALDPARLAILNKKFETVNNQKREYDDSEKLKFYNLERFGRY
                     VFRIMPMTADQNNFFGEFVGNHWVKLNQEEKSKFVPCVESYDAPGAICPVCEAFRELE
                     NLGIETKGFWKMRAAKMVAMKVLMIEAPNEYDLPMNKISILKVPLSIFQIIATVYNSP
                     DSPDVLDPNTGVAYVLSRGENERHWNVKLLDSSMPQCGILGGSIENRDKLLADNENMQ
                     LKKIFKLPSDEKMMDIKKTAHDIKERIMKAKNTVDNSVSEMSTVAVSEAPAPIAVTKQ
                     IPIVNPLQQSVPTYNQLPNVVQPQMVVQQPMQMPMQQPVPVQNMQFAPNVQQPSFNTY
                     NQGMQNTEVLDDEIPFEKQTVAETVTQQVKPVAAAPSVNIDYDNLTPQQKAIIEQYRD
                     GCKMQCFGRHDKYDALNNYDCLIDPFSSNCALCIKALTGIDHTKELGMD*"
     gene            complement(230658..231113)
                     /locus_tag="SRR1747032_scaffold_1_prodigal-single_312"
     CDS             complement(230658..231113)
                     /product="hypothetical protein"
                     /codon_start=1
                     /transl_table=11
                     /translation="MSTISQFYSEGKLIEEMSCVFAEEDTSVTFYTLLENARNFNRKN
                     LDDRTVILTDLVFYKNELENMRVKTEAALRKQDSVAYLNAFNQIKQQGLKYTEELIKA
                     TRDSFDLENTNPKYASLLKQNRCCTKWVSTLTDLYFVLNSTNKILSNNV*"
     gene            complement(231212..231454)
                     /locus_tag="SRR1747032_scaffold_1_prodigal-single_313"
     CDS             complement(231212..231454)
                     /product="hypothetical protein"
                     /codon_start=1
                     /transl_table=11
                     /translation="MIYYFTNDEAEISVDKKKKRFKIKPLKENIAKSLRMMQSQDEVL
                     GKGTEIEVFKNDKVQLNDVTLHVQDATGSWSGTFKF*"
     gene            complement(231462..231707)
                     /locus_tag="SRR1747032_scaffold_1_prodigal-single_314"
     CDS             complement(231462..231707)
                     /product="hypothetical protein"
                     /codon_start=1
                     /transl_table=11
                     /translation="MSKDAIYFALQDTNEKERSILKLMAFGYSNSEISKELNIIKPTL
                     EYQIKKLYRKFDVENKRELLTLFLDDYIVKILNSPII*"
     gene            complement(231708..232499)
                     /locus_tag="SRR1747032_scaffold_1_prodigal-single_315"
     CDS             complement(231708..232499)
                     /product="hypothetical protein"
                     /codon_start=1
                     /transl_table=11
                     /translation="MPRQLTKEEKNIILTCRNYDNCCLLAIQHLDKYINKFAFRLRNA
                     IGTTDDYKQELKLKALKVFRQYEFELTILREDATIQDLIFMAVRIIHNRFADLSMEFS
                     KKKDTSMFLNSLDDSDERNPEKDLYEFSTTDAPIQITYYQDEESVSETNNLVERLIQN
                     LEVSEMPYETIGYLRESISPSDSTEARYEKWLRITNPKNPHKNKGIPAKVICEELGIE
                     YSKMSKIKEIIGMNLIKLGIDPSLILKSIVIADDTWRNYGLRKPK*"
     gene            complement(232561..233544)
                     /locus_tag="SRR1747032_scaffold_1_prodigal-single_316"
     CDS             complement(232561..233544)
                     /product="hypothetical protein"
                     /codon_start=1
                     /transl_table=11
                     /translation="MDDVRVESLRDIDLTANVDQYVTHCPNCRMLGKRNDDYKLSVSL
                     EKNVFHCYRCGWSGRADQLLQGYVNGSALLRYKLDSIDTKQRARYTSSSGLLIQAELI
                     DFDNVAIKIDRSFVNAVEYLKSRHITFEEIQKYDIRIGQGRYRGRIVVPTFDLNNNVV
                     YLVARDYVSENPEAKYINPQGSHKSFAVWNIQNVPVNGKVIVTEGVFSGIAANRNTPE
                     DVTAISIFGKALADTQARIIASKKPIEVSFSFDGDVSLNEIRNNYQILRKYYNGKVTL
                     IKLINEEDPDNMKPETYLDRYQKRTEFRYLSMPSFKSCNKIKQSEVCKIFV*"
     gene            complement(233544..234416)
                     /locus_tag="SRR1747032_scaffold_1_prodigal-single_317"
     CDS             complement(233544..234416)
                     /product="hypothetical protein"
                     /codon_start=1
                     /transl_table=11
                     /translation="MKLVNKKRIHLDEKVPVYNLTVDNKYHNFELSHCFYSKNCGAPG
                     RGKSKFLSFLAYQAIFQRRPVVYFSFEWSEKEVLSNIISCATGMSMRDLLDESQIDKY
                     KQRVQKIKYWAPNVRTIYYSNKTVSANHLRTYLTKLHSLENFDPGLIIVDYADLMLPN
                     KQTKRSSESTYEEMGTIFYDLKALADQFNCPVVTGSQLGKAAWNTEDNEVASQDMLAD
                     SSRKAHVAYGIVTLNQTREESDNGKMRLYVAKARRGKTNTTVYVDFDKSINFVKECEP
                     YDVKEMKKAANGGK*"
     gene            complement(234527..235483)
                     /locus_tag="SRR1747032_scaffold_1_prodigal-single_318"
     CDS             complement(234527..235483)
                     /product="DNA primase/helicase n=1 Tax=Bacillus phage SP10
                     RepID=F8WQ11_9CAUD"
                     /codon_start=1
                     /transl_table=11
                     /translation="MENENEEVVQDTTYDFEFEMQQKIVALLFQDFTYLSTVGVELIK
                     PSFFDNVYLQNICKWIITYYEQYHTKPTEAVLLTELNNYSSKFNIPISEQENFASCIR
                     SLTTTVIDDAQYIKDQALDFAKSVAMRDAIGKLVDIYDKSHDYEKAVTIIEDALSVGA
                     GANLGLDLLDSLYELPQMLRESYSRDQMFMTGIPSLDDAFGGGIAKGELYVFCLAGDT
                     KVKTNKGFFAIKDLVDNFKDKKAYSVDENGNTFETDIYRVWKTRDTDELMELTFDNGY
                     TIKCTPDHKFRITNPKADDKTVIWSEGVAYKKAEDLTEDDEF*"
                     /db_xref="UniRef100_F8WQ11"
                     /db_xref="F8WQ11_9CAUD"
     gene            complement(235522..238401)
                     /locus_tag="SRR1747032_scaffold_1_prodigal-single_319"
     CDS             complement(235522..238401)
                     /product="Type III restriction protein res subunit n=1 Tax
                     =Ktedonobacter racemifer DSM 44963 RepID=D6U292_9CHLR"
                     /codon_start=1
                     /transl_table=11
                     /translation="MLTITKSMWSLISDEDADFINRIKKRLTLLSADGQNLITLYMNV
                     ENSSTSLYVQSGCVDDLILPYFHFNNIIDQRKIIDIDVKETMKKVKQVYDEMALASPG
                     FEVREHQLMGTLKCLINKHGICEAATGCFVGDTLILTNTGFETLSSLSTYFNGKAVFC
                     SDGKFHNIISAHLSKYVKDTLKIKFNDGVVVECTPDHLFLLSNGKYVEAINLLAESPV
                     AGVYGSRIVEQVFAEHYVEPIPVYDIEVDCDLHNFALSNGVIVHNSGKTEIIASLFKL
                     IDGKILVINNRTNILNQIEGRARLRGVDRKIEYLNRNPVLDNSDIIVSTNNLVWNMVK
                     RQDPKIMRYLKSVRAIIVDECFIGSTKVLTEFGEKQIKDIVEGERVWTFNELTSCYEL
                     NSVEKLIEKPLVKNLVKVSTKTKSFVCTEDHKIFTKNGWKEAKYLTNDDYLCEVSDGI
                     KIRQHALFNVWKINITSNKATEGLFTKIRSYLLLSRMFKKEIGTSGKHKYDENKFASS
                     EYYFEEDERTKPDVKRRSSGKSKQYIKSYELETKSSWWKWLWANCSSTNVAKRIRWFC
                     SRVCNKNGFFTKRQFRLSNVLQSRFGERKAENCHRSRWFFTLFFKGSRTGCKERKVFN
                     FNRVESVEIQKCGDSKQCARLCPESKVYDLTVQNNHNYFVEGYLVHNCHHGSCQSIAI
                     PAMIANPEYLIGFTASPFKEGGQCVDDIVLKALFGNSFYYISSKYLRDKGYSSLVYSY
                     YINYAPKAHVFCRGCTDVYKKYVAENFNRNEAAYRCIDFCYRNNLKILVMVSRIEHGK
                     AILREMEDRGIKALFMCGGNTIYEATNATEKTKKGMVQHVVVERKGNAETIKKAIREE
                     GYRVIVGNVVFNEGIDVPEFDVGILMDAGKNIISHVQRIGRVTRRKDKGLNCSVFVDF
                     NDKGHPYLESWVRERKKHLADEGIPEINEDQFKLLIQKMGASKLG*"
                     /db_xref="UniRef100_D6U292"
                     /db_xref="D6U292_9CHLR"
                     /db_xref="sacs:SUSAZ_07845"
     gene            complement(238500..239270)
                     /locus_tag="SRR1747032_scaffold_1_prodigal-single_320"
     CDS             complement(238500..239270)
                     /product="hypothetical protein"
                     /codon_start=1
                     /transl_table=11
                     /translation="MAKRKDSEALNVQAGNCPKCGKHNITAKYVKNEDKSITQTILCN
                     DCGNSITVTEANRYRAAKTALTKWGYAEGYGPAKLVKAEAVKKEKTESKITEVKQVAK
                     KEEKKKVATVKDVKTTFNSMPKKKEKEVIADEKRIQLSHDKNELLKTLKNVIAKFEQN
                     NPKEDCPVTLGDLMKVYGFTNEEISSVMSVPKYKKKFLKSRQEVIMYLNQGISVYTRD
                     KEGTTFKYTPVCKLEDTQETAYMFDATGLSNYAYIIEN*"
     gene            239386..239907
                     /locus_tag="SRR1747032_scaffold_1_prodigal-single_321"
     CDS             239386..239907
                     /product="hypothetical protein"
                     /codon_start=1
                     /transl_table=11
                     /translation="MNNLDKLLTEFKKEIQNKIEENNKTTNFSKLFEDFMMQIDKTEN
                     VFFLRSEGSHEIIGTLNFVEEDVLSQPTTKIIDYRIKENYLGQDKLKELFIEFCKHHF
                     LPDEEKRILIPFSNADSYLKISNIFDKAGKRFWQPKMQPIEDFLSSDNSECLEKDKTT
                     VTIGWQFNLTDIV*"
     gene            complement(239940..240326)
                     /locus_tag="SRR1747032_scaffold_1_prodigal-single_322"
     CDS             complement(239940..240326)
                     /product="hypothetical protein"
                     /codon_start=1
                     /transl_table=11
                     /translation="MSIELKEEKGRSKIRQKDGTYVEMGLKTADFQSVDEILSVPGCM
                     CNLMPAAMWDEQRGQMVFPVEYTLDKPHPQAFYTCSAEEWKTSATAREEWQQAQQKLS
                     EEYLRKKEEMRTLEAMGIDSDLGRND*"
     gene            complement(240351..241391)
                     /locus_tag="SRR1747032_scaffold_1_prodigal-single_323"
     CDS             complement(240351..241391)
                     /product="hypothetical protein"
                     /codon_start=1
                     /transl_table=11
                     /translation="MPKASLLTDDLRDQLLKELAFGIPIADLAIKYDLKPMQIEYQRG
                     NNSQLYNFYIDFFCVKEEILDWETSDTFRFVLNLLYGKVKPNGYRHYLYKGKDYTAYD
                     LIPEANKVLAREGLPLIDISKPVRVRYTAKRSADQQVDKKEMPDIIRKLKLYYDGPAL
                     SERKQYNIIDGLLHSNKRVNWKTDIISETGKQDLPCIRIWYRLWTEGKNLPRGGKVSY
                     MNYLLKCMSKHNLLENNMFNIKPSKSPKMFAMLELKGGVTKHTQFTFNGFDYIKRIEN
                     FINIYCLGLPLEMIPLCYELALKTEPKHIKELTVDLKQILADYCSLLEKVPSDDEMEA
                     ITIDSIIEQMSV*"
     gene            complement(241475..242809)
                     /locus_tag="SRR1747032_scaffold_1_prodigal-single_324"
     CDS             complement(241475..242809)
                     /product="hypothetical protein"
                     /codon_start=1
                     /transl_table=11
                     /translation="LLPIDVLKKLREELVFYKKKELTKVAVATWNRCGGRFYSPKFVK
                     SGLPMSGKYGWFTYTFMKYYAPEKITIANLDWCIERSESCPDKEGVFRKLAKQFGTYK
                     VQKQRIIKGKQVQYKIDVLNQYKPEDAIDVLAKNPNLVNHVFPEVRDFVHKKLPTVKN
                     FHSHDCALAIILARLDAVDFDMMAIPTQKTWFEDKEFGFGSLEWKNIINVLVAHNYFC
                     KTHGDGTRKGLGIITCEGEPVTFDEANYIPSLLIPDVNIAKVFNKHKSNLEKMAEQRA
                     KKEMKKLKKTTKCMRVLGEDRKFPVPFVREGLSPKIQKFVDAHPDKHGVMCMRTLEEF
                     LDNCQLLGFRFDGDVLEDTNYNELRRLYENITNIALRTNYKYATVIHVVTKHFKEWCK
                     NINYRPGAFRDAIQYIMFGQTKDSYINHQMNIGDMFKSIYEKCKKAIFTAKV*"
     gene            243914..245401
                     /locus_tag="SRR1747032_scaffold_1_prodigal-single_325"
     CDS             243914..245401
                     /product="hypothetical protein"
                     /codon_start=1
                     /transl_table=11
                     /translation="MKITYGDTDESAIEEGSVTNLEMEDIPEGKCLFKLFVEKPKNAK
                     IVINDIEQDSVLVDEMDVVHWNVTCDGYKPSIGEFQVINSIGFTLSLLPQKKKKIKNP
                     YVKWSLNNKYGYQVEIIDLSDQEECDLPLPSPEGYDNTYLYAFGGNVYWKEIKLENLL
                     TPKASDSGKYLTFDSTKGFYFNSPIPLLPEDDNGVYVLKNDAGTLYWAKDNAIPEFPV
                     EQLDNKQYYMLTYKDGKMKWTLNPFTLPKLPDETYFNGDKYVLSYRNNETFWSDGTVY
                     WKDIKGTIADQPEISEDLNKAVQEAKDVSETANKAATDALAKADKALAWEDAFGVEAP
                     GFVFIDGKIKNEDGFYYPDGRDIAQLHTDFDTFRNRYSTFEKYVIAQVQMRLTSPDYS
                     QLSNVEYVMGNFFYNSKKRYLHIESFEVGSTIEVFKPLYNEDSGSVQGPDLSSGPIMT
                     IYKNVSGIGDVRMLELTTGFFYKVSNKKAFELKYVGELPYGEYPN*"
     gene            245382..246053
                     /locus_tag="SRR1747032_scaffold_1_prodigal-single_326"
     CDS             245382..246053
                     /product="hypothetical protein"
                     /codon_start=1
                     /transl_table=11
                     /translation="MANIQTDPFYLKALESFKEAAEVKTSDEKENNDNFLSSTDMKIA
                     LCDFLKTNKDYLDKLKGLEDFLSEVLLQVMTKRKQVESNPKEKPEESDFFEMFYDILY
                     EGLSKDKLAFLNAYLESKSLQENYSIVNQNEDPFKQLFGADYNASVLSGMSQQQKDEL
                     ASKAAKMNQKQREELYRELGNVWKKFTKSDLSRVSAITTLSSLNPVAVFLANLLTGGY
                     DRMNR*"
     gene            246053..246724
                     /locus_tag="SRR1747032_scaffold_1_prodigal-single_327"
     CDS             246053..246724
                     /product="hypothetical protein"
                     /codon_start=1
                     /transl_table=11
                     /translation="MPDLFGIDNYRKALIAQAADYIWIARDQALMLRGIYVTVLIPKE
                     ENNIDEYSDYKDTKEDYIQIQTYVEPQFDKYIMTLSLLGQDMERDYPLEVSIMSQLHL
                     PRNSIIQIPEINSAGQPITREWRVLSTSIKQVGNIYTRTANCTPARTFEELTTDIVEE
                     YCHGTLEVLDCTLTKGDEVWDIPIDIIGVGTLSVVDYIYYEPYGLVECSNRHKFIIFQ
                     PTISD*"
     gene            246776..247210
                     /locus_tag="SRR1747032_scaffold_1_prodigal-single_328"
     CDS             246776..247210
                     /product="hypothetical protein"
                     /codon_start=1
                     /transl_table=11
                     /translation="MFMSTMTKEACNAMIDFVFGNGQSLKSPTSLHLALFNNDPSEDL
                     PIEVPNTSAYGYSRQVIKFAQAKDGRSYNTETVTFPAAKKSWGVIKAIGVYGNIQTSE
                     GDGNTGEVETLLFYATLPNQKEVPANAVLAFSPGNIRYTLVI*"
     gene            247250..247471
                     /locus_tag="SRR1747032_scaffold_1_prodigal-single_329"
     CDS             247250..247471
                     /product="hypothetical protein"
                     /codon_start=1
                     /transl_table=11
                     /translation="MCTESELKAIIREEHVDLENAAKKAGISEDLYLSCIAKSFEDAF
                     KIFPKEHFYSYQQNTWIGRVYKRAVALRD*"
     gene            247480..248823
                     /locus_tag="SRR1747032_scaffold_1_prodigal-single_330"
     CDS             247480..248823
                     /product="hypothetical protein"
                     /codon_start=1
                     /transl_table=11
                     /translation="MQDAVSLSSDTLLEFFKFTQTLGDNYVFFTFIAVFIILLKLAIG
                     IERIEKLACFIWKIITFPFFYFYNLLIKNSSKKTEANNATSTAVIAVKFDYFTIIDKY
                     LKSFEEDIAEINTFHTNDLVKDILLRDICECVFEAVKEELHAFAEVCNDISDMEVILS
                     NLYVTVNRINVNYDRRWKNKKIQLSLIQKIYKVVGECENVFKETFKHMMNLEHSSVSA
                     DTEIKFICAHYQTLVETFKNEIKEMNGTLNGVEYKNKVIGLYNSFGALKIDRFPFPLG
                     IHDSDVHSVLSVTMKKLNCDYAGLVDFYETPSLIDDGLNHEANVQRILDSKFAVSYAS
                     DSKRFQYKDFIEKRVVDLLTHECAERLVNNEVLIFDRCDLLEWSNIRSFMSMNDFQTI
                     VMQPILTGREVLVGLVVYLYVFEKDHTTDKIDKEYLRSMSARFVNFFRHIIGLKD*"
     gene            248896..249078
                     /locus_tag="SRR1747032_scaffold_1_prodigal-single_331"
     CDS             248896..249078
                     /product="hypothetical protein"
                     /codon_start=1
                     /transl_table=11
                     /translation="MCTKIEINESVKNRLEKSGVELTEQKSQAEVISEVNRSNIAVAR
                     YDEKSDKVTIKESLNG*"
     gene            249084..249548
                     /locus_tag="SRR1747032_scaffold_1_prodigal-single_332"
     CDS             249084..249548
                     /product="hypothetical protein"
                     /codon_start=1
                     /transl_table=11
                     /translation="MAEIKYPIKCISYCASNYGTYDRANSFEFWVRGHLIRIVGDKPF
                     SRGDMIWLDEIDYDDLHDEYVVRIRVIDEEPYEEGLPVLSLATSRIVYSADDFDVIEK
                     DGVKVLKKLSVENDDSYSLAFISLLYGDGVISCKSKSTGAAFNLDFKLTWKK*"
     gene            249558..251531
                     /locus_tag="SRR1747032_scaffold_1_prodigal-single_333"
     CDS             249558..251531
                     /product="hypothetical protein"
                     /codon_start=1
                     /transl_table=11
                     /translation="MSSFASKLKNMIPFLESETDQLKKVARHMTDDSLRSFAARNNLR
                     VQRTETGDFISVPVDTPDNAFMSFYESWTSTFSNTGSFTGNNKANIYAMYDVMDENMT
                     EASMMLDTYAEESVSFGVIDNPIKVTVSNPEAQKVLDAVLEKNKILKRAKADIRTMCK
                     YGDAAYVLEFPQSLYDAYNDLPSDIKDETDPGEFFNIMDLDIYPISPKNFQINADEQG
                     RVINYKQDNSLQSDSKRIVSSRTLLTKVWQPWQFARFSIDDDTLRPYGKSILYGMRTL
                     FDQLSTLEALLAMSRASKVQRLVIKVPVPSSNATEAFQQISRTKAQFKSTIFSDAVGT
                     KSGRKVAGLTEVFFMPSGPDYSIDTIKNDIDISSTEDVNHFLDKALRATKLPKGFFSG
                     EDGEDSGTALAERDQKFGKALLQVQNAYAEGLVELCSCILAHAGFLVDKLEITVEIQR
                     PTRLSKNLIEEYKNIIDFISALREMVQEDNPKIKYPSTNLAQLLVLAGIPVEYVKLLL
                     AQNPINVLNDTLMYDLLSALEVKPYNYEKSNKKDIDAQSDVSRDEKGQLVLDGEQTSD
                     VDIDNIEQTSVNDVDSSEDDDMSVGFGIEPDHYKVASVSNSKDLYLCERRTVVRVSSR
                     EVLAAETSLKNELMEVAKDLRGKKLLNEQSKSK*"
     gene            251509..251871
                     /locus_tag="SRR1747032_scaffold_1_prodigal-single_334"
     CDS             251509..251871
                     /product="hypothetical protein"
                     /codon_start=1
                     /transl_table=11
                     /translation="MNSQSPNKNFKVFSGIRSFVKLDDGYIVVTDVETNYSVVENYKV
                     VYDILKIILTEQRFDVFVREVSAGNSVVYNFLTNKLSFVRDKEEELMKSALSKELKSS
                     VIESRYLDEDDKKEYFLN*"
     gene            251942..252313
                     /locus_tag="SRR1747032_scaffold_1_prodigal-single_335"
     CDS             251942..252313
                     /product="hypothetical protein"
                     /codon_start=1
                     /transl_table=11
                     /translation="MDNNFNNPFIFDNRPVPCVSVKFRTLLDTKDTSLYQLWNSFISK
                     VMREEKSRYKYSQVTLIREYLNRHPNFDIVKAAEYTSYTMRDAVASIKPVYELLDVDT
                     LAFVLAISGFNVREFVRNENC*"
     gene            252336..254384
                     /locus_tag="SRR1747032_scaffold_1_prodigal-single_336"
     CDS             252336..254384
                     /product="Putative uncharacterized protein n=1 Tax
                     =Tribolium castaneum RepID=D6WGY0_TRICA"
                     /codon_start=1
                     /transl_table=11
                     /translation="MKKKTLLIEQSDFSFHVERESEGLKEALEIKEDGNAIIVKHVPC
                     TILGKKNLNGRIYPAAMMKKSLADAKPQIDARSLICQAHDHPEGTYVKPIEASHLVVD
                     AYIEDVPNVGPVLFNDWEILPTSHGRDLAALIEADVSLGTSIRGLGNMSGSVVDDYEF
                     LGTDVVGNPSSGTFTGMFNPAKATKMSRNEMREAYGDASVDVNINDKNLDQFIQDALD
                     DKKEDSEYLENEEAQEAKKEYDDIRKLAEEVYVAIVNNNKSFESKDDVLDSMASIISE
                     YLELNDSDVKNQVNMAMCQLHGASWFEELDALVKPAKTDTQNEFSEPENEKPEMSGEE
                     LIDNQQTVISALGESKMATVDLSDLPELKQLQKGGDATAIHQAPEALDRPEEAVTAEE
                     TPNKGALKAGPNPVVGDAPSVDDIKKVRYQAYDANNILAREKVKMESRCTELAQMLAE
                     SRRNLAEKAEKYNEAQNVVKSLVEQLSIYNTAFGSKTPDEIKGEYEKQIADLKEASAK
                     EYAVRKEKANAYVKGLMTESSEKVKKIAEEFNGKLSVKESEIADLNKKLEESAAEMKV
                     MKAEAYSDKLRMEEESKAAQKEKYMEAANKAAKLNEKLIEESAKMIKVALEESAKAQK
                     ELKKEIDLQKGLFEKVQSMFDISCSINEALSEAVMKECMGKCGTRRKESTARRLRGHR
                     *"
                     /db_xref="UniRef100_D6WGY0"
                     /db_xref="D6WGY0_TRICA"
     gene            254530..256188
                     /locus_tag="SRR1747032_scaffold_1_prodigal-single_337"
     CDS             254530..256188
                     /product="Uncharacterized protein n=1 Tax=Enterobacteria
                     phage vB_KleM-RaK2 RepID=H6X3J6_9CAUD"
                     /codon_start=1
                     /transl_table=11
                     /translation="MKKAICEFCGKEYEYDENNVRVREEGYKLTYDSSRFCCQKCSIK
                     NNLANQKKTLSKRFGYEVTSTFHLPGVQEKAQATSLKRYGTKFGVCSKQSVEKRRKTC
                     KEHYGAETPLQNKEIKQKTYDSNVKNHNGTYHLQTEEVREKCAEGHRTDEYREKARRL
                     FDAKAKHTEFVEKYGVSNPFQLDFVKEKSKETMLKKYGVENISKDVCTLEKRSNTRML
                     NEATNVYNLTKDYLEENFVKEEKFQLKEAADYFNVTLFAMDSFKQQLNIVIPNEEKKN
                     NTLETEFFNFISSLTNSEIIRNTRDVISPLELDVYIPKMNLAFEFNGDYWHSENFGRN
                     KFYHIDKTKQCEKKGIRLIHIWEHEWLKDNEKIKLFIKSLFVKREKIRASQCVIKDLS
                     IEELDKFADKYHLLGATSTTAVKLGLFYGDTLVSAIGLSFDSKHEFWNLKRYIVGEYQ
                     VMGGFEKLFKYFIEKHNPNKIITFVELSKFKGDVNFKNGFVLDKELAPDFFWVINDVR
                     VDKWTAWRQFKESDENTADYQKKMKTFALKCYDAGKRRLIWNKK*"
                     /db_xref="UniRef100_H6X3J6"
                     /db_xref="A0A0A8J947_9CAUD"
                     /db_xref="cgu:WA5_1708"
                     /db_xref="H6X3J6_9CAUD"
     gene            256447..257943
                     /locus_tag="SRR1747032_scaffold_1_prodigal-single_338"
     CDS             256447..257943
                     /product="hypothetical protein"
                     /codon_start=1
                     /transl_table=11
                     /translation="MGFFQTLNESVAEKAALTESQTVARGKRALAEHADWKGRFSKLE
                     AMMESADAAEAKKASVTAQVMSNLSNLMERQKEYYTEATFTSMLGPMAMLTPRVLDIV
                     GVFYPNMIAHLITDIQVMDRSTGEIFVLRPRYGSDAAGVTAGQEMWVNQTDGTYASEY
                     RTASANGGETDGTTTEFAVSGLTAAGGPMRRGSVTLKLAGVAVARDDAHGNMVGKDRE
                     GHVITGTVDYDAGDITVEFSAAPAAGKNIMIDAYMDSEEDPALINEVNFDIQAVPVTA
                     RAHPLRYTVSAQATLVASAHLDVDVNEVLTNIAAGAIKQERDVALVNMLVAAATHLDT
                     LDFDLADSTVNYRNKRDRFADIELKVNEAQTKIQTVAGRGGVSFIVAGANAANCFRLV
                     EGFEAAPEATNATVGPYKMGAIRNGTVPVICVPISRTLKADDFVIGFRGFQAGDSATV
                     LAEWIPLYFTPLFEAPNLQNKRGLMSLYDMLTNRPEYLVSGKVKGYNA*"
     gene            258047..259861
                     /locus_tag="SRR1747032_scaffold_1_prodigal-single_339"
     CDS             258047..259861
                     /product="Hef n=1 Tax=Campylobacter phage vB_CcoM-IBB_35
                     RepID=H6SU53_9CAUD"
                     /codon_start=1
                     /transl_table=11
                     /translation="LNSNWQEELRKFFTEYDFSGFVLESNNGKEFQFGSVSQNKKLFK
                     VVQEKLPNYFSKPCDLGACLIYLKDHSIDELLNKLECPVCHKFNGVFRFNRQRCDEHV
                     FCSRDCRYSLSGKTLLMNKYKEKTGYSSPYDNPEVQQKRKENFFRKYGVESPMQVEEF
                     KRKNIENNRNNHNGILACQMEEVKLRIKETNIKNHQGVHNLQLPKTKEKLIKLSNERY
                     GVDYPIANSDIRNRQKEFYGGVGLASDIIRKKAEKTFGGPLNGSNPIIFEKIKQTVES
                     KTGKSFEEVVTENMQRGLTEKFSGEIGFANEKIAAEIQKQIIEKFNVPYFCLTDKCRQ
                     ANKKTISKRNVMFAEKLKKLGYEVGLDSVKLENFSYDVCLEKEKILIEIDPSFTHNST
                     RNPFGSVRSSDYHLRKSEVARKFGYRCIHIFDWDDEKKVLGLFEKCKRIHARNCEVRV
                     VDFESCLEFLNNYSLTNKMTKEDICLGLFYQDKLLQVMVFGRPRNNDSVQYELLHFCS
                     IYGFRAVGGLSKLFSYFKNKFKPESVVSYCDLSKFKGAVYEVLGFRAVGEVIPVCHLS
                     KKKQQFTIGDSDKKKELIEEGFVEVFGCGYQKYLLNLK*"
                     /db_xref="UniRef100_H6SU53"
                     /db_xref="H6SU53_9CAUD"
                     /db_xref="shg:Sph21_1619"
     gene            259933..261750
                     /locus_tag="SRR1747032_scaffold_1_prodigal-single_340"
     CDS             259933..261750
                     /product="Hef n=1 Tax=Campylobacter phage vB_CcoM-IBB_35
                     RepID=H6SU53_9CAUD"
                     /codon_start=1
                     /transl_table=11
                     /translation="MYSIKDIDVSRLRRDYSKYPLIGDEYITKEEFGYLYLEVNLSFE
                     EIDIYLQSKPGTALNKNRRKPNAKISNKFGFKKSSTLIAAKMRNATFEKYGVTTPFAL
                     DEVKEKVVLLNKERMQDKEKREQVVKKIKETTLKRFGVDNAMKCRKVYEKGVQKRVEL
                     YGTCNNNEKIKKTKLERYDDSGYLNKEKAKETLKNRFGVESPFESVEIKNKAVETVKK
                     KYGVDNVFKLKEFQKKAKDVMRERYGVDKFSLTGVQHRENYNKDFVEKNFIEDGYFKI
                     EEALSYFNVNRSSMDAFKRRNDIVVPNKHEKHQMQNQIYEFIKSIYAGDVICDTRKVI
                     SPLELDIYLPDLKLAIEFDGLMFHSVSTVEDDRSLRGEIMMKDYHKIKTDMCEELGIK
                     LFHIFENEWLDLNKQAIWKSVIRNAIIQDNFIYARNCIVKSVDKTLKKKFLEENHLQG
                     DCVSEINLGLFYKDGLVSLMTFGKPRFSKKYNYELLRFCTKKDLQVRFAASKLLSCFK
                     KMMNKSTVLVSYANRRWSNGHLYELLGFEKQKTKVEPSYFYFRNNEKLLYSRIKFQKG
                     KLKDILETFDESLSESENMFNNGFRKIYDSGSLTYCLKL*"
                     /db_xref="UniRef100_H6SU53"
                     /db_xref="H6SU53_9CAUD"
     gene            261792..262310
                     /locus_tag="SRR1747032_scaffold_1_prodigal-single_341"
     CDS             261792..262310
                     /product="hypothetical protein"
                     /codon_start=1
                     /transl_table=11
                     /translation="MQTFRECFLQYMEESFEASLTLSDLKLDNLESIEKFLKGKLEAE
                     GLERFEDVFHISDFLDEGLLDNLSNYFKNHKNALLLAAALSILGWSMSDVVKNFIVMS
                     FTNSICRTYDYSFKACPYRDVKDLAKEVDENKESILKSFQQIESEKQVNKEDIEKYLS
                     WQQFIDQDSVSS*"
     gene            complement(262296..262634)
                     /locus_tag="SRR1747032_scaffold_1_prodigal-single_342"
     CDS             complement(262296..262634)
                     /product="hypothetical protein"
                     /codon_start=1
                     /transl_table=11
                     /translation="MKQTKLEQTIANASFTIMLIYFIGSLLFATIYSTSFLRESFQSF
                     ITLFTIVSFNVYLDKKKFAINVFDRIFEILFVSSTICIVVYCHEASIATTIMLTLFIV
                     SIFLNILRRN*"
     gene            262759..263430
                     /locus_tag="SRR1747032_scaffold_1_prodigal-single_343"
     CDS             262759..263430
                     /product="hypothetical protein"
                     /codon_start=1
                     /transl_table=11
                     /translation="MVVYFPKNGKSVVVNGIQIKRPGLPMQFPVNVYEKFVEKGLLVR
                     RPQDMDPISPEELRHQAEMAKEANKPVYIPESMSGNNSGAPVPAGIGEDYPSATYKDE
                     SEDSFTNEYDLQLMSELRKLGVDTDKVLAEAKAQQNVETVVKEDVEEPVVEEAHTSGV
                     FASFVEKESKETLGLTYEKALSMVKLNEDGSLKLGKDGTYVLTPGAKPYSKAEICAAI
                     DKGKK*"
     gene            263478..264251
                     /locus_tag="SRR1747032_scaffold_1_prodigal-single_344"
     CDS             263478..264251
                     /product="hypothetical protein"
                     /codon_start=1
                     /transl_table=11
                     /translation="MADNVPSMLDFVERTIRLALGNPIMLLCEKEKEIKEDAEYVGLM
                     DYYRLCPFIQRTFHTLSGMDGLNLSIPFSQPIGMLPKRIQQYAYYIGVVRADVSIGMS
                     YQGLYSFDNYLLGTPLVNPLAAYSGSGNLFSRTDFPLKQLAYTTTTDLTTGEPSYIIN
                     RTEECVDVIGPVTIGQLMMEHGLGFHCWNMIEPSHVDLVSKFVCKRLLESVITSRTSV
                     KLKSDFDIDVSALERQLDKIDNYLKDEAPKYQKQNLIWG*"
     gene            264256..266283
                     /locus_tag="SRR1747032_scaffold_1_prodigal-single_345"
     CDS             264256..266283
                     /product="hypothetical protein"
                     /codon_start=1
                     /transl_table=11
                     /translation="MNLQYEDFSNVLNDHNALVEDNRSYEEKQIQALQNVLDGAKSLE
                     DIFKITSFGNYKGAIHVLSKEFLGDDSLSKNYRSAANLKTLTGFSYEDKVRVAVYCFA
                     IVASVFSELQDAIKVNVDELIQRINKSKNKRMLLKLGEVNNPKKSCFSYSVVSDFLNG
                     YQLNSGVSFKYAASSDFLYKMFSDGTLTITDVGTYPNDSYVVKFNSNSCDFSFVASDL
                     KQVGSIFNALTLEVIRNYSIKSLKNDLMNFLNKYSFSFCGLNAEDIFKNYFKRELSLF
                     DDLDESERVQLKRKLVDSIIDDFSKKIYSEPYKVKFNDEFNVDEKVDFIIDFNFNSKN
                     IKKADKEKGNSSLNSKGESANVLYYIAQQLKGADFNHFDKDNEIEQSGYVKKFNVNWK
                     LKLKPVIDSVSIKKIEDECEKIKDEIDSRFVNLKFLYGPDVPTKKFNNSDVEIVDVNP
                     IAEEVRDSLNKVKQNDFDTDSNHSGHFFNDTLQQFKLFKQKYETFVEEINSRYDKDVE
                     DLNQQYSTTEKTIIKKDPETGVKKEVKINQSSSLKKKISALDTKKKTALRNLEIKYDE
                     GIEKLKSEASKSAEAVLALASAVVSAQKKLIRAEDSIKDFGIESFSEDVCKEWKDSFI
                     SLMSAEDNVVQGKVPEPKRETDKTYSMNGKLSFNLDNKEYFYTMSLLIVER*"
     gene            266289..266762
                     /locus_tag="SRR1747032_scaffold_1_prodigal-single_346"
     CDS             266289..266762
                     /product="hypothetical protein"
                     /codon_start=1
                     /transl_table=11
                     /translation="MEVLDQIKEHLEKVMLTENVREWMVIVNRGLLGNKRVVYSTDDK
                     SKVKEKFEWYRDMYPDIKFRIMTKSSFRNSYHRFPEYIDERKRNELFGETERKIRYGK
                     SEVKKRYVFSPDSKDVEVDVEEPVEKEIIKTTVIKEPSIQRNGFVPTRPQEFKKI*"
     gene            266836..267117
                     /locus_tag="SRR1747032_scaffold_1_prodigal-single_347"
     CDS             266836..267117
                     /product="10 kDa chaperonin n=1 Tax=Caldalkalibacillus
                     thermarum TA2.A1 RepID=F5L6P3_9BACI"
                     /codon_start=1
                     /transl_table=11
                     /translation="MMRPLYDKILVEPIPNKSFTCDGIELTSSMNTDLPVFGKVVAVG
                     NGLLSQGTLIPLTCKVDDVVIYPRAAGKIVYSDDKQLILIRETDVLGIE*"
                     /db_xref="UniRef100_F5L6P3"
                     /db_xref="F5L6P3_9BACI"
                     /db_xref="pmq:PM3016_6726"
     gene            267117..268715
                     /locus_tag="SRR1747032_scaffold_1_prodigal-single_348"
     CDS             267117..268715
                     /product="60 kDa chaperonin n=1 Tax=Bacteriovorax sp.
                     BSW11_IV RepID=T0SSV3_9DELT"
                     /codon_start=1
                     /transl_table=11
                     /translation="MNLGKKLSFGEEARKQLIAGLNELANAVKVTLGPKGRTVVIEKD
                     MGPHVTKDGVSVARSIRFSDREKNLGATLIREASEKAAADAGDGTTTCTILTQAIVND
                     GHKFVSGDNNPNNIKRGIDKAVEFVVKYLESIASPVDNLDELENIALVSSNGDIEISG
                     LLRKAVEEVGKDGSIVLTHSKTIDSGIDITKGMRLEKGFLSKAFINDSVNSCCELDNA
                     RLLLVDRKINSINYIIKLLSYCNTNKCPLMIVCDDVSDSVLQMLIANKARGTQILCVK
                     NPFVGSRKEEVLEDLALMSGATPIIESQGRLLETISEADLGVLAHVRSDKVSTIVRGV
                     DTQAEAIKEACAEMQHTIELSDDLHLNEILKSRIAAMSSGVATIKIGSSSEIAAQEKM
                     DRADDALCAVRAAMKGGMLPGGGTALLRASVKLKELKFDNEEVNLGVSIVRKSLRAPI
                     TQLLKNAGLEVEDVISEILKKKDINYGFNAYTETFMNLLQSGIVDPTKVVTTALQDAA
                     AVAGLILTTDCLITNEFELSEITG*"
                     /db_xref="UniRef100_T0SSV3"
                     /db_xref="T0SSV3_9DELT"
                     /db_xref="mai:MICA_370"
     gene            268790..269188
                     /locus_tag="SRR1747032_scaffold_1_prodigal-single_349"
     CDS             268790..269188
                     /product="Gp25 tail lysozyme n=2 Tax=unclassified T4-like
                     viruses RepID=D5JFE2_9CAUD"
                     /codon_start=1
                     /transl_table=11
                     /translation="MAGEVQNQYRDFNLNYVTGGEQGPACVSGYAAIRESLLNLLYTD
                     MGSRFFNRGFGSLLQPLLFEPMNETTVSSIKTVLYTNIPELEPRIEMGPYDVDVEADY
                     ANHCYIVTLHVIEKSTNQALKLSAVLEQVS*"
                     /db_xref="UniRef100_D5JFE2"
                     /db_xref="K7NR69_9CAUD"
                     /db_xref="D5JFE2_9CAUD"
     gene            269188..272364
                     /locus_tag="SRR1747032_scaffold_1_prodigal-single_350"
     CDS             269188..272364
                     /product="hypothetical protein"
                     /codon_start=1
                     /transl_table=11
                     /translation="MELKNNLVIDYDTFKAALTEILLEDSDTFRSLYPGSTANIFVEC
                     LSGYAAMLMYRLQTAITNSFLKTAFSEYSIFSIAEMLGVIIRGNTGSKVDVILERQPF
                     TSTPNLPAFTIPQHTSFTINNLPFYNRETLTFPSSYTQIETTLYQGEIKQKEYTTTGA
                     MNEKFLFGDSFTVDISYVTVLVNGVEWKTDYETIMDYTVGEENSTDSVQVVLLRTNVD
                     GTCYIQFGNGIYGALPPAGSIVQILYATTVGAAGNFTGAQDLSINDNLLSENIEAPEI
                     LQVSGAKIGAATDGSNRLSASSLKYVSPRLFASNNRAVKRSDYIGQMIYNCNYKDCNF
                     WGEYEQAKKEGYADNSMMNRVYYTAITNDFSVNTVVFTTGDGVTKEFTKNVSSIVMFP
                     GSVEVKSDTETFRDYNGMGYMFSEASDYTIQKSLGKIVTVEDDDTASGETVSTDTTCT
                     VQFNMQGSIGDTNLNIDFQQGMKCVIDSNNEKHCKLGTRTFTKEIDKTTYTFTFDYND
                     KRILTDVEFKGVGQEFGYSTSEIGVVVTAKNGSVVKTVSNARLKVLSIQYITGTSIVY
                     DKTEIVTTEFDVATSSGGNFSNTTITVSWDDPATDSLDSSLQITKTFETFLSCKFDES
                     GTPHCWLGGNKLEKEFDGKFYVFEFLNKDGTTLSDVEFVEDQAFNKDSSIYVKGEIQT
                     FTEDGVEYETLENVGVKIVTVKFIERDISNVLIQKDSVEDESMSNANTYYQSSQAPTS
                     SHPIIIDFSFDSPISIAGIRFFSSSFSTAEDRCFPSKIIVLGWRGGEDGTDLVDLPLE
                     NFESSNENIAWDFKELMHDTRWEHLTEAVSLSEPGVSAWSDWVGLDTSANEKTFTYIK
                     DGAPVTSKKQNLFKLYRLIILDRFGASDEQSVKIGKIALITKSKSSLVNYEDGNAIVK
                     FKSAPAADEVIYVTTIGEKLSDYQKLRDYAFLKKINHFTTEVEYKDLKLKRVDIDVKV
                     IYSNSTDVSTLKSNVEEAITSMFAVTQGRIGQSLRVSTLYSTIMNVEGVVYCIKNLPV
                     DDIEANVDEILYLSKLNIEYESAARLGN*"
     gene            272366..277915
                     /locus_tag="SRR1747032_scaffold_1_prodigal-single_351"
     CDS             272366..277915
                     /product="hypothetical protein"
                     /codon_start=1
                     /transl_table=11
                     /translation="MHSLNWDVTSEYNLNITSQTLDFILFKDSVWQDDSICNFNDGTS
                     FTLNALTIEGQLLTLFALSKYYIVRKYVLRNDGYIAGSDVNLKPFKITTNNVAVFLNG
                     SYVKPTCYTATDHSIRFHIKGERKPGTSELKDYVSWSEGDVVKFITNDPEAKEERFNS
                     YFMEYTSNKATIVMSQNGKNFYSAVTPKLSKGKTIVLVNDKIIPYSELSFPGGEFTTG
                     NSNTQGALVIKRNLNEADKVSIFYFSEDFEHFEYAPKTGQTRFQGPDLLGNYLSYSTV
                     EGAGVAQLFEYSIGNTGEVIANGVPWSNITGVTNGSRLHASCIYNGVSYTGEAEIQDT
                     NMEKSYVAVKIISDFGRKEFDSSEWYISPAYSKNIVSYLDGRTRSTVAFPEILGTFQM
                     FFIDYYQDGLRRLTNIRNVNEVEPDLLIPTLDMLGMRLDMSNVSELNKRRAVREVINF
                     YKRCGTKKSINFLGYINDRVINLDEALWTNDYIHFATPDELGATYERKQLAQFIDYRF
                     IAATAVSTDDYGDCLDLKQPFKIVTDGTKLTLNYGSRAFYPNHYTGTEGSMKWNSTSD
                     KLDLNSEDYGPGDYFLIVKDDHGFQSLDLVENIPTGVQEDFVETNVSYYYNETYNSIN
                     FVDDLEVSVSVPLAKVNVALEDFSITVLQEYRTCSFVDDFVFAMTSDPVSDPISKAKT
                     QTGLSYTYQVIDNENFVKDRRVELQKSQRLSIKEASGDNYLAFFNSSSEEKDINNVTL
                     NYIPKGYYTNTGIQPVATNHALWKFNNEWFVYDNFAAGLDKYEFTVDESGEIVKDSVG
                     YSDIKYAVKDAWFRSIFIGDFLTLPKADTLEDINKISNTFHAFYNKDQKLQVVYTLEA
                     NPVVGSVVYKIADASVVLGVVEKVDSKNNRITIGSVTYSVSPSRNVTGRPLCKVDGVY
                     YSLVKRQTYEVDVCHEYSNGNDLMFLLNANPMVGDSAYTYKDYVRSEYIVTSVDTFLG
                     IVQVCPKQYFGTTEQSKYTKQYTRVTAYDSVSEENTDLIVYNYYYTYDIASGWSRIDR
                     YFSDLNEVYETTRVEENGIVKYLVHLLDTKSKDGYTVYTVYGTPGNSEIFIPYFNNEI
                     YYDSSNLKHYQFKDGAWIEINVVVVGEFSRGGKTSEAGKSYIDNFIAAGSSEERFYLK
                     HQDLLNTISLVVKVDGDGFDVIFDGFDKYNEESYVVLLTTDTAGRNYLQFGDGIKGVK
                     LSKGAKVIVSYETLDFPLMNKFLPYEKLYTELHKSEHKIGYKKVYVDTWVEDTSVEDV
                     IPVTGYRFEKFTNPESIDTSSLAVFVNGIQWKLVNNKSDYGPLDRVAEIRRAKTSNGV
                     FLYVIFGDGKHSQNLRKGDFISVYYKNIDEEVINNNTFLKCSTFQHALTTRVAYDYGL
                     ITQTKESEWVYYRNFDPPEGYYPTNHVRFNVSSNSMVDAKDFEAEARYQFYELASTPW
                     VLENICNVIEFNDLYLGVAAASMHVGNLFFRSTKELGMLSVELKNSTSKVTSMNKSQT
                     ENIYRVRNGSIGRLEDVKKLKYIVPVEDENGVIWQYMVYTTNKGGLTKYAILVNNLDF
                     IRPGEIFDIKQGDVLFAENGTVIPVTIETDDRDTISTDLTFAENSLPVEFKEFTKDCF
                     VKINVETENKRTSDKLSLYVAGKKVDSGTVLPFKMVDGHTVDLDVYAEQKGCKSDSKH
                     LVLDISMFNNENATIEETLSLKLVDVKTTVFAPSSECKVNVNGILYDDGSTIVSKYGE
                     SLVMFAVGDRYIAATENQTVRTEALVDSTYYLDLTLRKYRLKVTTRVNGINDNKQPIY
                     LNGVPNTYDDIWLLGQTVEIIAGGEWQNTKVVSKVVTISSDTSKNVYVIDCPVLDDDY
                     LSADMIP*"
     gene            277995..280172
                     /locus_tag="SRR1747032_scaffold_1_prodigal-single_352"
     CDS             277995..280172
                     /product="Putative uncharacterized protein n=1 Tax
                     =Commensalibacter intestini A911 RepID=G6F3I4_9PROT"
                     /codon_start=1
                     /transl_table=11
                     /translation="MADTYSSIVTNDGESTLLQNTVNAYIFKLARIEICSRANLDMTE
                     AMTWKSMEAANVVYTISKQENINSMVRKVQLDSNTVQFRVSLDTSIGGTSSSGMICGS
                     IGLYLQGYNERGEALNTPFLFAVGSLGSEFVKYADSSNTVGNMVSFYLNFRISNSALI
                     ENVLVAPTENYSLPTVDNEHSDYLNDYFNAYIVNNYDKTGLSAIAFKTNKNSEDFAYI
                     LPKNESTTRLGMGGLYEAPELDASVTDAEFKRFAYYKRTGNTYLVCLEKDRVVALTNG
                     LESDGFYRNERYSLEKPYESNIVTNAGEYVTLAVSGVEFGKEDEDERFYLITVPADCV
                     KTVNDKDLNTIEHPKTSSEVYFIFNTLTGLVYETTVSQAYEVKAAKIAFFKINSNGDL
                     DYFVQVTSASGSNSFDVNCVKADMKKLRSEFEDGASNKFVHFVGTETISGKKVFTADG
                     SAAFSDSLQVFTKNPTISLKANTTGSFTGGVVAQNSNNKNITSLYMNNRAIGVVSWSD
                     SAINSNKNNTYSSGEYLVIDATKSGNSVVSESANVKNHFIQNTLDKLSVVKITGGSAV
                     SGFPHANTVYFNKNIQAGLFRGAASYTYWADLAEMYESDMKLEPGTLVKFGGEKDITI
                     ARSEEEAEAVISTKPGVVLNSLNNNEFCYPVALVGQVPVKVVGCVKKHDYIYYSSVIG
                     DNKEGVAIASSKKILNAKIIGKALEDNLNNEEKLVNCVVRLVF*"
                     /db_xref="UniRef100_G6F3I4"
                     /db_xref="G6F3I4_9PROT"
     gene            280184..280426
                     /locus_tag="SRR1747032_scaffold_1_prodigal-single_353"
     CDS             280184..280426
                     /product="hypothetical protein"
                     /codon_start=1
                     /transl_table=11
                     /translation="MADLYVSFKCSACGEYSEPIRVTGSWVPKRDILEVMKARGWKVT
                     RSHIALCKQCHLDMISHGRTYSEEIAEKKKETVQKK*"
     gene            280477..284265
                     /locus_tag="SRR1747032_scaffold_1_prodigal-single_354"
     CDS             280477..284265
                     /product="hypothetical protein"
                     /codon_start=1
                     /transl_table=11
                     /translation="MSDTDVKAIQRRRGTAAEFDGFTTGLEGEITVNTTNKSVVVSDG
                     NMNNYEASRADMTNVNQFDIMKRGIADNSLTNTIFEYKLDLTGSVQQVRKSADQIKAQ
                     LTKAYIADKDLTNVPLQIMLNKGVAKYTLANVPFSAVSWDSDAFREHVGSEEVDISGG
                     GLAFRNLQNLKTETFDVIPTDDFELTGGGVAYKTFENVDALKMEVKTQIGVASIDMAN
                     VSDDTLYGKGGSRKYLLQRDLNNIDGPNVDPENLTSAGIAQKNLSNIDFGGDKELQQS
                     VLDTLGACNYNLDHVSLSVFTDKFHLMKDDGSNAVKEKVFKGIKNLLLNGDFKEKHSA
                     FADVSWNENEVASKGDTFYSEWVAMYDGARINVVDGLATISGAWGQCIGWDAAFSKLD
                     ALYFSCSKDSSTDINVSLMQPSKSGWITVASNIVNSTEGKDYNRNGCKLTINQSKLLK
                     KVPLMLVISGGQSKIGYCQLEREGITNFYQTPSNYSRMFSGEASGKTCYLRIHDKLPA
                     ATDQYYKLEPLFTSDGAADTKKVYYYTLKSNGYVHLSDTKKCAKYGDEIYRFVGDSFE
                     LYCLAATGQFKLVDGEVVETISKYQNGDLFFSEEDGKIHTFANDDFYYMYDTVPYQGL
                     LYIDGKYSDHSVFIWNALKEDFEVVSSEGTGLATLPLFTHIFSDRKLESAGWAEANSF
                     SMKSADIYQGAYNYLVNQLHPVGKLIAGGNIGDQVGASEQTTWIIEWSDNQFENTVVS
                     LLLNPIEAKQKIIEFCNSKGYEIDGAVYDPNADPGTKIITDVPGKELKEMVFRKILEK
                     SEDHGIVHYKTYDGLRIIVETQEACRLVTTEYESTGNGWFYFLHESDDLKQAYFRLPR
                     MKGMLVSNSEGDNVYGESYQNNVKFNTDGSIGFSAVKHMLYFYMGVPSLKREEVAVNS
                     VFAALSQIDTKLNKSIYDINGVEDSEVDGKTYYWMKLSANAHEFVWKPKKNNSTILID
                     LTSILGESDRNATTKIYPASVYNEFTKFAFKLCVDKSFIEDLSDKTKARYYIKYYIKN
                     DARASGRPQIISGIGYDEYYSNSGTDTLTNVPVEYNDSVLLSNYDVFSNIRAGFDAEI
                     QNYTRDMFVFDTTLVTRQQIPLNVMHTVGDEVVNGTKAFTANPFIKKGRPVLVFQNTA
                     YEGTTTNPESKQQTLLGLVRGKNGADQGFIEHMYYTDGSVNVKVCASTYKSDGTRIVG
                     GLTARADRNGGVYTYAATPGVEANDTRIATTNYVNNKFQVVSALPASPNANVFYFIPE
                     *"
     gene            284280..284945
                     /locus_tag="SRR1747032_scaffold_1_prodigal-single_355"
     CDS             284280..284945
                     /product="hypothetical protein"
                     /codon_start=1
                     /transl_table=11
                     /translation="MSLYVGKQKVTIVNKNNAEVGFCYKGDVKVYDNRLPAGQVIFEQ
                     NVAGTYTFTLEHKQNYEIAIVGAGGGACGGTYGSGHRFIGGAGASGAAFVGVALLEKG
                     VYTVTVGAAGSGGTNGNDTWTVGTKGGTSTLILNNNVLINADGGEGGKDLAKRNPAVY
                     GGKLTVNIQYLSATVKSDGVTISGYDAGGASLYNGYGKGGNGVYKKPGKPGVVGYFRL
                     TTA*"
     gene            285001..285093
                     /locus_tag="SRR1747032_scaffold_1_prodigal-single_356"
     CDS             285001..285093
                     /product="hypothetical protein"
                     /codon_start=1
                     /transl_table=11
                     /translation="MSIYKGNRKQLKVVVGGGGVPLKRFLKGTL*"
     gene            285159..285656
                     /locus_tag="SRR1747032_scaffold_1_prodigal-single_357"
     CDS             285159..285656
                     /product="Uncharacterized protein n=1 Tax=Mycobacterium sp
                     . 012931 RepID=S7P9E1_9MYCO"
                     /codon_start=1
                     /transl_table=11
                     /translation="MFALTVIIVGGGGGGGGANAYSKDAWWTGSGGASGGCSIKYYTV
                     EEIKSLKGHTVSFTVGAGGGSGSFANGGTGGQSKFQNQIANGGGGGKYNNLGNANSYN
                     APGGTASGGNENKTGNQGGVGGSWYSNGSPGESVWNGYGKGGSGGFPSGSNGTAGCVY
                     IRYEF*"
                     /db_xref="UniRef100_S7P9E1"
                     /db_xref="A0A066WS08_9FLAO"
                     /db_xref="mmi:MMAR_0431"
                     /db_xref="S7P9E1_9MYCO"
     gene            285695..286336
                     /locus_tag="SRR1747032_scaffold_1_prodigal-single_358"
     CDS             285695..286336
                     /product="hypothetical protein"
                     /codon_start=1
                     /transl_table=11
                     /translation="MLYLLCILSVVVNCLWRRWFGGGYKNTWLGNNRAVQCTVYLLYT
                     SVLAYYLSRFSEIWYNVIFAVFFAVFTYCQFWARGLGACFDIGRGQVDETTIKRYNAR
                     WYHIPCDWLFKNHKYGFAYDFVYMWLRYTMPLVLLYILGLATVPVFINPVFSMWIIVI
                     GASISPIYAICWTLYERENWMFKKYWSVVGPTNLAEYLSGAVWGLWPLCLMSM*"
     gene            286400..286945
                     /locus_tag="SRR1747032_scaffold_1_prodigal-single_359"
     CDS             286400..286945
                     /product="hypothetical protein"
                     /codon_start=1
                     /transl_table=11
                     /translation="MAEFEYNQVIEYIDGTFDENFNEARQWAQSHNTTFEEDIDKREE
                     FVGKRTEIYQDPETGEEVEKEVDYPTLKRFWVIGDEPKPYIPPEPTVDELKAQKRAER
                     DSLMKSAQNRIDRYRNQKELGIETTDDESVYKLLLQYTQYLRTYPESKDEWYKESPVI
                     FEVFLIMNCEETDETVEETTK*"
     gene            complement(286981..287157)
                     /locus_tag="SRR1747032_scaffold_1_prodigal-single_360"
     CDS             complement(286981..287157)
                     /product="hypothetical protein"
                     /codon_start=1
                     /transl_table=11
                     /translation="MFDEVNCLDCPAFKLCASQLYKIVDAHRIIGGPKLTLEIYCALM
                     NELIKKTEENGDEK*"
     gene            complement(287150..290929)
                     /locus_tag="SRR1747032_scaffold_1_prodigal-single_361"
     CDS             complement(287150..290929)
                     /product="hypothetical protein"
                     /codon_start=1
                     /transl_table=11
                     /translation="MSTKFETLFGIKEAVSQEDIDDLKNFRGEKHKLFQILNRRFEYT
                     HKDINSKEFNVLQDILYNVCKYVDPSNREKLLKTEDPLKPFQHQHILNLYHKLVDDGN
                     SSLAANLALLDQEKAEWLEHQLKELYAHNQQEVADSLSYDLYDMIFSDNKHVTKIDEP
                     FAFVKNKQLLDFFNKLNFNPELQTAFLLLSDDDKYSCYKQFLKHVNDLYKNKESQNNE
                     EDIDALLQSFKHFHDDNKLKPVFRDESGENEIYKNISKNFYNELSTDFSREQFLKLSD
                     DMRIDIALLPTSIARNLLDNTAKNEKLFRVLMIMEDYVRHKDSSKSILEKLPEKYYHI
                     FATNKDFRKDYIDNLFGNTEVKEAAETKKSIDAQVKKQKEDELKKIDQDNRNALRKAS
                     DEYAKQQYSDQNSNETQGQPKGIEKLQDIDSHVDGFLNAYYERDKNIRKFVISIPTND
                     ILDICELCNNNISKIFTTLTTLFKQNVLPSKLLQLPEDIQQFSFDNIFTIKYIIECIK
                     QQEAYGIPSTGNSPNVNKFVNRYIQLYKSNDQTLADKYAVMSAEDKLTLEAFIRDYSK
                     SQKLGSEIIRFLNSDQEKRDTFEFDDTPTVSKTIKQDDQNNDVTHFDNSSDAKLLDLA
                     NAYNNELSELITIAQETDKLKFIYKRTNKSSNINEYFDSILAFLNSIPSEESTEFFNT
                     LTNKADESRFYKAILFLILKDSKERAFVLHNCTNEDAEYLCKLQPQEENKNVLETINN
                     TIDEVIKENEGKIDFSFKISSDDSNKLKPVEKQTNITNYIKNIDYTSTKNTNNELKTE
                     ISIAKRYFPDDILEFDSDEVRLFKTTLDDRIQISELHLGQPSVFFDTVIDRINKKLKH
                     YKFIKGSIDTSKKNELDSFKSNILKVKEALETAQSKIDEINKLRLQSKTTNTNESDKI
                     AELSNEIYNITSNIANVLGDSSQYNKDNAKVNIESWNKIGGMISKFKTLINKDSNIVD
                     FRNLTSLQKDILDTTPENAHQNDFRQAIDECDKFYKLADSGFLNSTGVNYLNVLIKIN
                     TLLNDIEQYINDVNRKRIEQYKLDVIDYKQNNNNIVSFDSFKKSKNKPQMPKLINVTE
                     LQNKLSKSFSKVEDIINQYVSSDNLKNYKEQYVTTFDNNLQKLIDTNVKIITDDYTIK
                     ITDIGHASNAVSNINVQNVLKDLNKQYKENTNKLHDELVEEINNIQTTLSNENIHNFD
                     DKLQSLKINPANNITLSNRVDLRAGKIDAFIKQEVVFLQSFALFYSNKVFPANNV*"
     gene            291021..292202
                     /locus_tag="SRR1747032_scaffold_1_prodigal-single_362"
     CDS             291021..292202
                     /product="hypothetical protein"
                     /codon_start=1
                     /transl_table=11
                     /translation="MANNIVSISVYINGILLDDVNSVVYKIFIEESISNEFPKLEMHV
                     GLRDDFLKSHPVTDGSAIRIELRKGSNIKVCNFRVFHYQAMSSPLGGTLEYQIVGYHE
                     ALWYLSKLEDEAYNMTSECAFNRIADRTNLGFDSDQTNDSMVWFTVEGNRLNFMREMC
                     LHAWANRFSVYAWWVSKTGVLNFKNLVSRVQQKSKYVFAESNDVLNDLKAGSQPVTNV
                     TYTMESAINNFRFGYGNNLTFFDTDNVKNRILYPREFQTNVQSLNISKVGQNQSWISS
                     GLSSENVHPNYKRAEVQNKRGLALWSTVVTCIDQYCVDIDVGDCVEFLFRVDGKEDAM
                     LYSGNYIVSGVGFLIDSLDSPVQQITLVRQGISVPVFDATTGEQPFSNSQFDQNVLGQ
                     H*"
     gene            292202..292936
                     /locus_tag="SRR1747032_scaffold_1_prodigal-single_363"
     CDS             292202..292936
                     /product="hypothetical protein"
                     /codon_start=1
                     /transl_table=11
                     /translation="MLLKEPISQTDKIYVGVVVDNKDPSRMQRVRVKLPQHPSNLENK
                     DIPWSVPEKTGMFGSGNGLGTLAVPVEGSFVSVRMCPDQYSTVYTQIQTVTDSDISSG
                     YPNAYGFKDANGNRLSMDLVNNLLKILMKSEIQISQSGDVKIKLDGNLHLYCKGLFMQ
                     AGDINITSDDITTNAPVHAASLDTYSVTTINLSASAASVRGSFQGSLKGGSSFSSIAT
                     GIQGDYPEVICPKPVVDDPTAPDLDY*"
     gene            292948..295527
                     /locus_tag="SRR1747032_scaffold_1_prodigal-single_364"
     CDS             292948..295527
                     /product="hypothetical protein"
                     /codon_start=1
                     /transl_table=11
                     /translation="MANVSEITNLPYYEEKSDLEYTSVDEEVYGEFVKDINGAIDTDG
                     KYKFPIYEKSGDFDKANSDLTVIDGYYYYLRPFPVEGVYVLEIYRRNDEYKELEAQIA
                     NYKEIFEQGGDLESNYVSNRNNIVNKKDVRGKTLLEWNSQFLSSKDYLIEHLTNSSSY
                     LDSVDKSNNLDAFNEMQDVLNDEKSTQTQKDAARKKYNDAVNEYHNKLLNLKTKLDLY
                     SNYLSLYNVLFTDTKHVTPNTDTAIVEKKKQEYKQFESEFKDDCLYLTKCSSPLIWVA
                     ELKNESPDKLTDFNGSRSNVQSGVSNLYDVDTKFYDQKTSYEKERPKYEEAKKKIEKY
                     GASSKDKKFLAYKFINRKESLADLYGLYRNVTVDGNSYSLEVVSKDKKHKHNLGVVNN
                     KQYDKNWFVPNRYFIGFTKLATGTPVFTISSCDDDIANTVLKYEYRGNNSAPTIVDTK
                     SNYDEDGCDSIKRFRTTFKFFSETKSYRTTTVDSKGSLQDSVRYNLFDAVEPYPVVDR
                     VEVKQITKKQWQDLPAKERLKYHKIGTPTMDERLQEVLGALEEVKPLVASLMPVQQVM
                     GSLQPFVGVLESAQSTVDTVKTTIGTVKSTIDSIASMPIVGVVASPLQDILNIITGLA
                     AVIVQFYMQNYELIKKIRDIKETLDPKNIKKQLKEVREVIDANLDAIKAAREKAKALK
                     KNGSLEDIDKKKMDVESPIKENDLAKGSGAGLFADFNAKALIPAIPDEILDQIEQIKN
                     TINSFESLADTVDTLKELGDSVDQAMTTISTVKAVLTGTPPLEMIMDNIRTAALPQLD
                     AASLQISKFDEKQKALADAARAAKENSLKYEIKETVPIETPFPEAIDEQTIKSRTNPK
                     VEG*"
     gene            295529..295789
                     /locus_tag="SRR1747032_scaffold_1_prodigal-single_365"
     CDS             295529..295789
                     /product="hypothetical protein Rm378p122 n=1 Tax
                     =Rhodothermus phage RM378 RepID=UPI000018F67A"
                     /codon_start=1
                     /transl_table=11
                     /translation="MIDLYESAKQQFLLEVKQGKLRSLLGIHDNQKIEDVYTSGTKLA
                     NDLLRKVDYESAIKMLVFAANMNPDVKVLKSAVNACKRLKEQ*"
                     /db_xref="UniRef100_UPI000018F67A"
     gene            295858..296169
                     /locus_tag="SRR1747032_scaffold_1_prodigal-single_366"
     CDS             295858..296169
                     /product="hypothetical protein"
                     /codon_start=1
                     /transl_table=11
                     /translation="MSSEKDFIEYLIFMNKFVVLWELLKYSPDSWENYSIVEDEDTLC
                     CSLVDKCGNEITDDVLDNCVEISLNSVGRSFYDRYVSGEFFKKEEIAEIIRDGLIFKY
                     L*"
     gene            296178..297095
                     /locus_tag="SRR1747032_scaffold_1_prodigal-single_367"
     CDS             296178..297095
                     /product="Putative uncharacterized protein n=1 Tax
                     =Synechococcus phage S-CRM01 RepID=F5B3Z5_9CAUD"
                     /codon_start=1
                     /transl_table=11
                     /translation="MVEEKETLIDVNDFVLCPNGELGVIQCFLSDGSAEVKNSSGVKT
                     FNTESLVKLKNIFKEDEQTNPYFRDELNVDLFEDMRMIPEVRESILNIVKEFVKEIED
                     DEFKLPILDIELVGSNASYNYTELSDVDIHIVADIEKIETAKTNDFFIKSYFDAKRKI
                     FFQQHDIKIKGHPIELYIEDSRTPGVYNGIYSVLNNKWVQIPSKEKVQINTTVVQNKF
                     DKYHVDISSLINESGNMKSALKVYKHLFDMRKSGLKNGGEFSTENIVFKKLRDAGLID
                     RLRDYMYKERDKELSLESVEDVMKEIKLV*"
                     /db_xref="UniRef100_F5B3Z5"
                     /db_xref="A0A0F9JXP6_9ZZZZ"
                     /db_xref="F5B3Z5_9CAUD"
     gene            297107..297715
                     /locus_tag="SRR1747032_scaffold_1_prodigal-single_368"
     CDS             297107..297715
                     /product="Uncharacterized protein n=1 Tax=Oxalobacter
                     formigenes HOxBLS RepID=C3X1Y2_OXAFO"
                     /codon_start=1
                     /transl_table=11
                     /translation="MANETFNGKVLQALNNKADLDLMNVMSDKLQTKLEATLYQIERL
                     PNSEYRFCHKLTDPKLSLYQEGSLVYDTKTKITYVKTATGEEKLMYASQVPAVTESWS
                     DGVGNWYVLWNNGILEQGGFVNGNGVFGLVTVTMKKAFKNTNYTLVVTPLLSDESVFT
                     NTSAITSTAYLADVAGIVTTKTVNSFKMSSRSTHSWFAKGLA*"
                     /db_xref="UniRef100_C3X1Y2"
                     /db_xref="C3X1Y2_OXAFO"
     gene            297715..298668
                     /locus_tag="SRR1747032_scaffold_1_prodigal-single_369"
     CDS             297715..298668
                     /product="NAD-dependent epimerase/dehydratase n=1 Tax
                     =Clostridium sp. CAG:452 RepID=R6XYN9_9CLOT"
                     /codon_start=1
                     /transl_table=11
                     /translation="MNILVTGAAGFIGSHLFNRLCINKHKVVGIDSFVGSLYSKEVKE
                     TRVENFLSKNGIFERCDVFDERLNSLFDKYSFDVVVHLAAHAGVRPSINDPEEYYRNN
                     VLGTNHLLNVMLKHGCKNIVFASSSSVYGNCKELEFKEDIADLKPISPYAATKLAGEE
                     MLFTYHKLFNMNVSCLRFFTVYGPDQRPDLAIHKFTDKILNKEVISVFGDGHNVRDYT
                     YIDDIVSGILSAINYTVYNQNVYDIFNLGGGNPVSITEMIRVIACKLGEIPDIVNVAM
                     QPGDVEKTVSNCDKAKELLGYSPKVSFNDGIENFLKWKLKR*"
                     /db_xref="UniRef100_R6XYN9"
                     /db_xref="R6XYN9_9CLOT"
                     /db_xref="bhy:BHWA1_02667"
     gene            298650..299465
                     /locus_tag="SRR1747032_scaffold_1_prodigal-single_370"
     CDS             298650..299465
                     /product="Glycosyl transferase family 8 n=1 Tax
                     =Clostridium sp. CAG:813 RepID=R7MKJ8_9CLOT"
                     /codon_start=1
                     /transl_table=11
                     /translation="MEIETLNVLYSLDDNFLNYTKTSMLSLLNNTKESVSFYLLTNSD
                     TITEKDFNELRKVHDCKIHIVNVPKTKYHFLESRKIFNHLSVATYFRHFASELIEEVK
                     KAVYIDSDTLVVSDISNIFNESIGSFEYVKGVEDAAAEKKMQFWDINRYINAGVLLMN
                     LDFARNDLDEFYEKIEYFYQRFGNKTISGDQDMLNFVFRPKYLPFRYNLYHPFFNKQF
                     VPVSCSQETYYEECKNPVVIHFVGSRKPWLKDVIHPYKGLWESTFNLLQHLDN*"
                     /db_xref="UniRef100_R7MKJ8"
                     /db_xref="R7MKJ8_9CLOT"
     gene            299514..300344
                     /locus_tag="SRR1747032_scaffold_1_prodigal-single_371"
     CDS             299514..300344
                     /product="PREDICTED: uncharacterized protein LOC101156289
                     n=1 Tax=Oryzias latipes RepID=UPI0002A483CD"
                     /codon_start=1
                     /transl_table=11
                     /translation="MSEVKKDVAGEWIKFKLTEALKKDPLYKDEEEKKAVMKDEEVDV
                     HDGISDFLSRVLSKDDIKKLNYLNGFNPEREIHKELVPNPEKEKIKESVSMKEDGENN
                     VENSSVANEDEASAVVNVNNAEEHSDEPATNLDATLDVTNVDDSEEDSVSEDEESEEK
                     AVKNKGIGAFDRILEKCEKDEILSKAIAALNEPDIAEARKSFYSWFDSFDDEHVADEV
                     PVEGDTESETSSDSENAEESDKPEETSAEDENNKVENEDKSDESDEEDSNSALDDLFA
                     *"
                     /db_xref="UniRef100_UPI0002A483CD"
                     /db_xref="nmg:Nmag_2540"
                     /db_xref="E6ZH25_DICLA"
                     /db_xref="UPI0002A483CD"
     gene            300532..300795
                     /locus_tag="SRR1747032_scaffold_1_prodigal-single_372"
     CDS             300532..300795
                     /product="DNA-binding protein HU n=1 Tax=Commensalibacter
                     intestini A911 RepID=G6EYZ6_9PROT"
                     /codon_start=1
                     /transl_table=11
                     /translation="MIKSEFATKIAEKTELTKAKGAEVVEAMLSTLIETLKAGEEVNF
                     LGFGKFEVQTVKARQSRNPRTGEKIMVPEHKRVRFKVSKKLEV*"
                     /db_xref="UniRef100_G6EYZ6"
                     /db_xref="G6EYZ6_9PROT"
                     /db_xref="psf:PSE_3445"
     gene            300867..301460
                     /locus_tag="SRR1747032_scaffold_1_prodigal-single_373"
     CDS             300867..301460
                     /product="Uncharacterized protein n=1 Tax=Pelagibacter
                     phage HTVC008M RepID=M1IPA4_9CAUD"
                     /codon_start=1
                     /transl_table=11
                     /translation="MGFYGKKTAFIIGNGESRKPVNLNFLREQGIIYGCNALYRDFYP
                     DVLVSLDDAMTKEILDANYEGCHIHKDKSESKLGVFLVDQEGNRITLNKGWSSGATAA
                     FLAASCVEFEDIYLLGFDVYKTRFVDNVYKGTLNYVSASAKPINTVQFREQLGKVMKN
                     APYKHFIWVTDFGEKVWDYTKNCDLMKVADFKDKFGC*"
                     /db_xref="UniRef100_M1IPA4"
                     /db_xref="M1IPA4_9CAUD"
     gene            301463..301999
                     /locus_tag="SRR1747032_scaffold_1_prodigal-single_374"
     CDS             301463..301999
                     /product="hypothetical protein"
                     /codon_start=1
                     /transl_table=11
                     /translation="MAYQLELFPKEPMFWRISADELKVAIMKKYVFEKHYDLAATEVH
                     YCDIVISNLEANPIIEVETKISYNDFLADFDKEKHEKYLKLEGMVPDYFFFGVPEYML
                     QQVLDYLESSKYNYYGVIVVNSVGFVTTAKRAKRFPTSQANRKQFKEYLLKRETRQLI
                     NFYDEKNIRNYSSDIDLI*"
     gene            302061..302513
                     /locus_tag="SRR1747032_scaffold_1_prodigal-single_375"
     CDS             302061..302513
                     /product="dut; deoxyuridine 5triphosphate
                     nucleotidohydrolase (EC:3.6.1.23)"
                     /codon_start=1
                     /transl_table=11
                     /translation="MSKEYIVYVNYLPHFKGEKLKYATSGAIGFDLNSSVEATIKGGK
                     RELLSTGVRMYSPDTAWFIYPRSGLAAKLGINLMNCVAVIDSDYLGEVKVCIYNSSDT
                     DFVVGAGMRIAQGVINNVDKFKFVEVSDEEFDKFKTDRGTDGFGSTGV*"
                     /db_xref="nri:NRI_0915"
                     /db_xref="C6V663_NEORI"
                     /db_xref="UniRef100_C6V663"
                     /db_xref="3.6.1.23"
     gene            302516..302872
                     /locus_tag="SRR1747032_scaffold_1_prodigal-single_376"
     CDS             302516..302872
                     /product="hypothetical protein"
                     /codon_start=1
                     /transl_table=11
                     /translation="LTKSVVKNSINKNDLGHVVSSSAEMMLVDHSDYGLKFALVSNGS
                     TTIVGLYDDLAKADMDRKCVTNIESGVTPIEMSESVGVKRASKKSVKNHFIDEQTISK
                     QLIKCTKVLYGNKTSI*"
     gene            302883..305267
                     /locus_tag="SRR1747032_scaffold_1_prodigal-single_377"
     CDS             302883..305267
                     /product="hypothetical protein"
                     /codon_start=1
                     /transl_table=11
                     /translation="MSNLVLPDLISKDPSVLVIFDKFDFDDAKKGKSFVSKAARGILK
                     DIYGRGFTNNSVCAMYIKNTAVFDSEGNLEVYRLPGEKPKSKGQIVLNERDKADFKNR
                     LIALLMRNDFKSLIILGKESARVLHEFGFYEPESCLDKAKEIDFVGTKVLTIETVSPL
                     EYSLGLTERNRFISAIDQIYSTQYEVTSIDNASYVDIDTFSGYLRKLEVLYDNKKIDC
                     IGFDYETNSSEWSEPWAKLVAISVSDRITKHAFSCAMYHPEKIMHPRKKTLLKWLFAH
                     IFVDENNITNEEYIELAKKLEHFYKDVYPRIEGLPYKEVLNDDEYFIMDSLPDLIKVF
                     KRTVKKAIVEKQKAHAEYKVLIEEAVKRLTFLINDKEYPKKLHDFYYLLDRVLSKIPV
                     VGHNVKFDIGWCANMCIGLRNLRVKADTFGQAVAVMGQNLGQKLNLEVLSVDLLGVEN
                     KWKSAFHSSPRLGKGSNMRFDRVPLKLLGPYSAADAITTDLLDEYFQKKMEGKPMLLV
                     EKEQNIAIVMFSLGEVHGFSVHPETETKLYKWVNNGLINLRKQLVDLPTVKRFVEDRR
                     KELPEKEASVFVFNTNTSGAQSHNAAVLFRKEYFGLKSLTSTDSGYPSADADTLKEIQ
                     KQLKNSIKEFETAKEGEKVYCDNNGELITVNNVEKFKEACTFCENLIKTSGFNQLNNM
                     YYKVSYDEKNDRPLDKFIAVFKLVGATKTGRLSSRFHLAPKTGGVRYVYCSAWAKDNI
                     RKYQFAHEPGVRYEPLYGLMDVTYEDGTSEKVSYDELLHRGYTKDEIELIYNNQ*"
     gene            305283..306359
                     /locus_tag="SRR1747032_scaffold_1_prodigal-single_378"
     CDS             305283..306359
                     /product="hypothetical protein"
                     /codon_start=1
                     /transl_table=11
                     /translation="MKILTFGDLHFHHYHQFSHPVEFGYTVRLQEQINTCKEIAKVIR
                     KEKPDVVCCGGDVFHTWSTVDTIVLDAVVEGIHEIDLACQEIGKKFNIIVGNHDQLSD
                     NNMSSNSLRPFKYYPNIVLHEQMEEDAENNIVYIPYVMENSRVSSFVSKVENKEKKVV
                     IAHLDFLGAKYSDTIVDQSGNDTNVFSKFKKVIGHHYHLPQKLGKNFVFPGSPQVFSF
                     NEPRSALTRGVIVYDTETDKVKRIALDVPDWVKIDDMMPIGEIVKELKPNNYVKLSLA
                     SDYSLCEEDVTLEDIKNKFLGVEVEFDVERIKISSRKRDSEDIILESEEDVLKEFIDS
                     QDCSEEKKKKYRQVGLTILGKVRH*"
     gene            306359..306679
                     /locus_tag="SRR1747032_scaffold_1_prodigal-single_379"
     CDS             306359..306679
                     /product="hypothetical protein"
                     /codon_start=1
                     /transl_table=11
                     /translation="MFKKIKNYFINKMYISCFEELVLNRNFYRKNVLIDPCKFSHLPS
                     EKRFKIYEEEILIHIPYDAYKIYKKKFGETFMLELAQDAFGYTEFKYEVVCDLFRENC
                     RYVK*"
     gene            306669..307676
                     /locus_tag="SRR1747032_scaffold_1_prodigal-single_380"
     CDS             306669..307676
                     /product="5'-3' exonuclease, SAM domain protein n=1 Tax
                     =Clostridium sp. (strain ATCC 29733 / VPI C48-50)
                     RepID=U2EV74_CLOS4"
                     /codon_start=1
                     /transl_table=11
                     /translation="MSNENKRALIVDLSYQVHRYLSVPQMSELRNKDKVKVGGVFGVL
                     KALNNALDSDYYSKVICCMDSYPAYRKQLFPSYKSSRRSNPDSPEYASYVATDKWGWS
                     QKSTQEFTFKTLRYLLPKLKIRTIIQENVEGDDLVYHTCKHLTEQGWLCTAMSDDKDY
                     LQLVNLIPGIKILRAMHGDVITSLNFLEKCKVYPEWFILYKALMGDPSDEIPNVVKGF
                     GEASIIKFVNKAHELGIDPDSNNVYDKLISLAETWEDSRSKRSIQKFTKDCIDVLTKN
                     LNLMDFRKCPYGENKKEELKKLLEESAVADTGGALTLLNKLEMKTMMALPYSPVITRL
                     T*"
                     /db_xref="UniRef100_U2EV74"
                     /db_xref="U2EV74_CLOS4"
                     /db_xref="ral:Rumal_0287"
     gene            307715..307846
                     /locus_tag="SRR1747032_scaffold_1_prodigal-single_381"
     CDS             307715..307846
                     /product="hypothetical protein"
                     /codon_start=1
                     /transl_table=11
                     /translation="MCEEVKSQQERTKVSEDDKEVDEIVSEIAEKVDGFFYGQEPKE*"
     gene            307843..308196
                     /locus_tag="SRR1747032_scaffold_1_prodigal-single_382"
     CDS             307843..308196
                     /product="VRR-NUC domain n=1 Tax=Bacteroides uniformis CAG
                     :3 RepID=R7EQS5_9BACE"
                     /codon_start=1
                     /transl_table=11
                     /translation="MKHEESKIQRQVVNYLRLELRQCGGLVFAVPNGGKRSKIEARIQ
                     VAEGTLHGVSDLILLLPNSRTVFVEMKTDKGKQSEYQKQFEDSVTKLGFEYVIWRSID
                     DSINWVKEAKLNGWF*"
                     /db_xref="UniRef100_R7EQS5"
                     /db_xref="R7EQS5_9BACE"
                     /db_xref="bdo:EL88_12700"
     gene            308196..308411
                     /locus_tag="SRR1747032_scaffold_1_prodigal-single_383"
     CDS             308196..308411
                     /product="hypothetical protein"
                     /codon_start=1
                     /transl_table=11
                     /translation="MVTKGEVYRHFKGGVYGVVEVATDHDSKELCVVYRNLETSECYV
                     RRMCDFESKAIGGVQRFTLIDKVDIKN*"
     gene            308452..308790
                     /locus_tag="SRR1747032_scaffold_1_prodigal-single_384"
     CDS             308452..308790
                     /product="hypothetical protein"
                     /codon_start=1
                     /transl_table=11
                     /translation="MTEYTKTLAKNLYEDSDLYENDLGIYPYVEKLATYLGLEDAADL
                     YAFYNRALYYDSLDDVKAHESSMDDWEFEIYKMFFEKFGKLDEDFTEEDFKKFNSNQK
                     EFDDFHSTLN*"
     gene            308819..310717
                     /locus_tag="SRR1747032_scaffold_1_prodigal-single_385"
     CDS             308819..310717
                     /product="Uncharacterized protein n=2 Tax=unclassified
                     Twortlikevirus RepID=V5XUU1_9CAUD"
                     /codon_start=1
                     /transl_table=11
                     /translation="MLQIVSVKGENFRSFKKFDFQIKEGLWVVKGANKDDSASDSNGS
                     GKSTLFCDSIIWCLTGNTVNGVDSEDDVVNLKTKKDCFVEVTINSDDHIVKVMRTRKH
                     SQYKNNLFLDVDGQSLSAHRIKDTQDRVNQIIKISPALLKSTIIMAGDISNRFSELTP
                     KDRIALLESVRDYKVWSDFREESKTSLNQYISQIENLKASNANSEGQLTAISDFVDRL
                     SKDYMSEKEKTFSDNEVVVLESELNQLIALGDSKDEIDNLSKELNEKNVLASEATEQH
                     NKAVKELDNLYSEGSKLKFTIQNAQNNIKQYGDLLTKDNVCPTCGQKVVLSEEKKMEL
                     LRNLTVTKKSLLEAVAKEKDVVSKISTISIGEPEELIELRNAITNISLKIQELSFKDK
                     SVKDRVIALNQNIKVLKDNIASHSVRLENFVNQINLYKQQITTIKESIQNNNKALIEL
                     EDERGAYQFFYDSLGPKGNLRPYLLRKDIAYLNKVLQYYSARLYSGCSIKLTVPTVES
                     NKIDIIIENTNGLVKSVSMLSKGERKRLDLCIQFAIYDLVRSTAMFDTNILILDEIFE
                     SLDVAGINHVVTMLEERSEVIPSIYVITHNPNAYGLIPRQILVSKNNDISKVVFKSGD
                     DNNGKTEA*"
                     /db_xref="UniRef100_V5XUU1"
                     /db_xref="V5XUU1_9CAUD"
                     /db_xref="esm:O3M_25864"
     gene            310689..310940
                     /locus_tag="SRR1747032_scaffold_1_prodigal-single_386"
     CDS             310689..310940
                     /product="hypothetical protein"
                     /codon_start=1
                     /transl_table=11
                     /translation="MITMEKQKLKDALIRLSVLKNVDISDKVDKIVNAKTILDVGFRC
                     PCCPDDREMACISKKCYNEIQQNGVCHCGLFKKKYESKV*"
     gene            310948..311451
                     /locus_tag="SRR1747032_scaffold_1_prodigal-single_387"
     CDS             310948..311451
                     /product="hypothetical protein"
                     /codon_start=1
                     /transl_table=11
                     /translation="MNKDDMFDKLFENKGFSVYHDGEKLARYVNDDGSVDYVDEDTDD
                     TMITITDDKIYCTECDCIIGFSSCEVVNDHSINLICPDCLYEYKVVFSNIDKVPMSKD
                     IKALLDGSIYEALLDNQIVHVKYSDGKFLCIEENDKLVKPEMLNKEVFLSNAQLADLR
                     KEEKSSE*"
     gene            311448..311585
                     /locus_tag="SRR1747032_scaffold_1_prodigal-single_388"
     CDS             311448..311585
                     /product="hypothetical protein"
                     /codon_start=1
                     /transl_table=11
                     /translation="MMSSKSLVKSQIVSIGYHLNDSKLLKEDVGSEGLNYFFLMNSKI
                     I*"
     gene            311698..313647
                     /locus_tag="SRR1747032_scaffold_1_prodigal-single_389"
     CDS             311698..313647
                     /product="Anaerobic ribonucleoside-triphosphate reductase
                     n=1 Tax=Acetobacter sp. CAG:977 RepID=R5QNV2_9PROT"
                     /codon_start=1
                     /transl_table=11
                     /translation="MKQVVKRDGKEVKFNLKKIVSAIRRAGESSGEFGYDEALDLTNS
                     VIQMFDNKEKATVEEIQDAVEKVLNENNYTKTARAFIVYREKHNDMRKDNNVMIDAVQ
                     SIDDYLDRSDWRVNANANQGYSLGGMILNTSGKVTANYWLSHVYPKEAGEAHRNGDIQ
                     IHDLDMLANYCTGWSLRSLLQEGFNGVKGKVESKPPKHLASALGQMINFWGCFTDDTK
                     IKKSDGSSISFREIMDQGIKEIEVLSYNDKTGQVEPAIMNNFHKTRTVDQTIELTFEG
                     DKKVRCTLDHKFWTWNKGWVEAQDLTEEDDVASLPERKYFTYKVTNLVNGEYYYGSHS
                     TFEVDDDYLGSGVLIEESIKKYGRDCFKREILNYYKTNEELKTAEINLISGSICDKNC
                     LNLKVTFLGRDNKETYNTHRYTNFHKILVRRSDKIAYVWRERFDVELKDLGFEIADVN
                     LVYNNGSKNFYDPKGKANLTKGVLYKEWSIPTFGKIRAGQSEFMKKLTNSIDENGEVW
                     KVVNGRRISEGLNKIGTDGLTPVQRKMKRVCSDGLTLGKHVAKVQLEKGVHPFQQSNI
                     QKRNAAKANTPENRLKAMTTVCSKFLTWLVDKGYHVKDWDIKEVRFKYFDTNNIKVIN
                     RLPKLDKLKKNYPAIHNRVVGTLAA*"
                     /db_xref="UniRef100_R5QNV2"
                     /db_xref="R5QNV2_9PROT"
                     /db_xref="alv:Alvin_2294"
     gene            313659..>313775
                     /locus_tag="SRR1747032_scaffold_1_prodigal-single_390"
     CDS             313659..>313775
                     /product="hypothetical protein"
                     /codon_start=1
                     /transl_table=11
                     /translation="MKLLSKKIINETKDVYCGTVQNDFHGFVLDNGILVKNCL"
ORIGIN      
        1 AATTATTAAT GAAACAAAAG ATGTATATTG TGGTACTGTT CAAAACGATT TTCATGGTTT
       61 TGTATTAGAC AATGGTATAT TAGTGAAAAA TTGTCTTCAA AATGAAAATG CAGGTGCACA
      121 GGCCTTTAGT AGCTTCGATA CATATCTTGC GCCATATGTT CGTAATGACA AATTAACGTA
      181 CAAACAGGTT TATGATGCTA TTCAGGAATT TGTATTTAAT GTGAACGTAC CTTCAAGATG
      241 GGGTTGTGTT CCGAATACAA CTAAAGTCTT GTCGATTGAC GGTTGGAAAT CTATTGATGA
      301 GTTATCAGAG TATGACGTTA TTTATACTTG GAAAAACGGT TCGTTAAATA CGTGCAAGGT
      361 AAACGGTGTT TGTAGAAAGA AATTTAAAGG TTCATTAATT TCGTTTATTA ATACACAGTA
      421 TGGTTACGAG CAAACAGTTA CGCCAACTCA TAGAACTTTA GTATCAAAAA CCAATAAAAA
      481 TGTTTTTGAT GCAGAAATTG TTCATGCTGA AGAAATTGAA TCAGATGTTT CTAATAAGTA
      541 TTGGAAATTT CCGACTGAAT TCAAAGCAGT TGATATTAAT ACAAAGGCAA ATTTTTCTAA
      601 TGATGAAATT ACTTTAGCCG CAATGATTTA TACAGATGGC AATTTAGATT TTAGAAAAGA
      661 AAATGTGCAT AAAGTTAGAT ACTTAAAATC AGAAAAGAGG CTTCAAGGTC TAAAAGAAAG
      721 TGGTATAGAT CCAGAGTTGA TATTTAACAA TTTAGGTTTA TCTTTTACAA AAACTGAAAA
      781 AGTCTCAAAA GATTTCGGAT CAAAAATGCA TGTTTGGAAT TTCTATGGAG ATTCAGCTAA
      841 AAAAATTGTT AATTTAGTAA AATCAAAGTA TGAAATTAAC AAAGAGTTTT ATAAATTAAA
      901 TAAATGTCAG GCAGATTTAT TTCTACATGT TTGGGAACTT CATGATGGTG ATGAGTCAAG
      961 ACATTTGTTA CAAGTTGATA ACGAATTGAT TTTTGAACAG CTGGCACATA TTGCTGTTTT
     1021 GTCAGGTCAT GTCGTAAGTA AGAAGTTAAA AAAATGTAAA TCTGGTAAAT ATGTTACTTA
     1081 TGTAAGTTTA ACAGGTGTGA ATGGTGTTTC ACCAAAGCAG ATATCACGTA TTAATTATGA
     1141 TGATATGGTT TGGTGTCCAA ATGTAGCTGA TGGCACAGCA ATTTTTATGA ATAAAGATGG
     1201 TGGTGTATTT ATTTCTGGAC AGACGCAAAC GCCTTTTACG AACATTACAT TAGATTGGAC
     1261 ATGCCCAGAA GATCTGAAGG ATTCACAACC TATAATTGCT GGTGAAGAGA TGGATTATAC
     1321 ATATTCTGAA CTTCAACCAG AAATGGACAT GATTAATAAA GCCTTTATTG AAGTCATGAT
     1381 TAAAGGCGAT GCACATGGGC GTTTATTCAC ATTCCCTATT CCAACATATA ATATTACACC
     1441 TGATTTTCCA TGGGAAAGTG AGAATACAAA GTTGTTGTTC GAAATGACAG CAAAGTATGG
     1501 GTTGCCTTAT TTTCAAAATT TCTTGAATTC AGATTTGAAA GTTGGTGATG TTAGAAGTAT
     1561 GTGCTGTCGA CTCCAACTTG ACTTGCGTGA AATTAAAAAA CGCGGTGGCG GTCTATTTGG
     1621 TTCAGGTGAA CAGACCGGTT CAATCGGTGT TATTACAATA AACTGCGCAC GTTTAGGATA
     1681 TTTGTTTAAG AATGATATAA TAGGTTTATA TAAACGCTTA GACGAATTGA TGAGTATTGC
     1741 TAAAAATGCA TTAGAACAAA AAAGAAAGTC ATTGAATAAA TGGATGGAGC AAGGTTTGTA
     1801 TCCTTATTCT AAACGTTATT TAGGTGGTTA CAATACTTTG TTTTCAACAA TAGGTATCAA
     1861 TGGTGTAAAT GAAATGATTC GTAACTTTAC AAACGATGAA CATGATATCA CTGATGAATA
     1921 TGGTCAGCAG TTTGCAATGT CTTTAATGGA TCATATTAAT GAAGTGTTAA AACAATTTCA
     1981 AGTTGAAACT GGAAATTTAT ACAACTTGGA GGCGACACCA GGAGAAGGAA CTACTTTTAG
     2041 GTTTGCAAAA GAAGATAAGA AACGTTATCC TGATATTATT CAAGCAGGTA AACCTGAAGC
     2101 ACCTTACTAT ACAAACTCAA CGCAGATACC TGTGGGGTAT ACAAATGATC CGTTTACAGC
     2161 GTTAAATTTG CAGGAAGGTT TGCAGAGACG CTATAGCGGC GGTTGTGTAG AAGCTGGCAA
     2221 TTTTGTAATT ACTAATGAAG GTACAATCCT TATTGAAGAT ATTGTTAAAA ATTTCGATAA
     2281 AGATAATCCT TTATATGTAG CTTCATTTAA TAAAGAAACG AATACAACTG AATGGGATAA
     2341 GATTATTGAC GCTGTTGAAA TTGATGTATC TAAAAAAGAT AAAATTAACA TTAAAGGGGA
     2401 AGGTAATTTT AATATCACAA CTTCAGATTG GCACCCGTTC TTTGTCCTTC AAGAAGACGG
     2461 TTCCGTTGTT GAAAAAAGAG CGGATGAGTT GAAAAAGAAC GATAAAATGT TAACATCTAA
     2521 TGATTGTTTG TTTGATGACA GTGAACGTGA ATTAACGGAA GAACAGGCAT ATTTAATAGG
     2581 TTATTTTATT GGTGATGGTA GTTTAACAAA ACATATAGAT AATCGTGGTG GGAATCATTT
     2641 AGAACGGTAT ATGGTACGTT TTTTTGATGA GAAAGAAGAG GTATTGGAAA AGATTAGGAA
     2701 TATTATTAAA TCAAACGGAT TTGGTAATGT TAATATTATA CAAACTGATA AAAGCTCAAA
     2761 AAAGTTAAAG GAATTGCATT GTTGTAGTAA ATCCTGCGCA GACTTTTTTT TAAAATATGG
     2821 TTTTCATGCA GGTTCTAAGA CATATACTGT AGATATTCCT GATGAGGTAA AGTGTCAACT
     2881 TAACAAAAAG AATGCTTATG CTTTATTAAG TGGTTTAATT GATAGTGATT CACATGTAGA
     2941 TGCAGTTGGT GATGTAGAAT ATATTACAGC ATCAGTTCAA TTGGGTTATG ATATTGTATG
     3001 GCTTTGTACT ATGTTAGGGT TATCTGTATC TAAAACGTTT AAAATTGATC CGAGGTGGCC
     3061 TAGTACTAAA CTGTCAAAAG TTAATATTTG GCATAATAGT TTACTTGATA TTGTGGAAAA
     3121 GTTAAATACA GTTAAAAAGA TTTGTATAAA TCAACAAAAA CGTCCACATT CAAAATTAGC
     3181 AAGAAAGTTT AATTTTGTTA GAGTTAAAGA GACAAGTAAA GTTGATGTAG AAGACAATAT
     3241 CTTTTATGAT TTGACTACAG AAAATAATCA CAACTATCTT TGTGGCAAAG AACGGTTTGT
     3301 GTTTATCCAT AATACTGTTA TTCACCTTTA CATGGGGGAA GCAATGTCAT CATCGGAATC
     3361 ATGCAAGACT TTAGTGAAGC GTGTTCTTGA GAATTATCAT ATTCCGTATT TGACGATTAC
     3421 ACCAACGTTT TCGATTTGTC CTAAACATGG GTACATTTCA GGTGAACATA AATATTGTCC
     3481 GATTTGTGAT GAAGAATTAA CTTCACCGAA ACATGAGCAA TGTAAAGCTT GCAATGATTA
     3541 ATGAATAGGG CGGAGGTTAA ACGCTTCCGC CCTTCTTTTT TAGCGAAAGG TTTTTAGAAT
     3601 GATTTTAGGT GGAATACAGC CATTTACGAC GATAGACTAT CCGAACAAAT TGGCAGCCGT
     3661 ATTTTTTTCA AAGGGGTGTC CTTTAAGGTG TCCATATTGT CAAAATCCAT CGTTGCAGGA
     3721 AGTATCAAAT GTGTCTGATT TAGATTGGTC AGTTGCTGAA CAGTTTATGG ATTCGAGAAA
     3781 GAAATTACTT GATGCAATAG TTTTTTCAGG TGGAGAACCT TTAATTCAGC ATGATTTAAA
     3841 AGAGGCAATG TTGTGCGCAA AAAATAAAGG TTTTCTAATT GGATTACATA CATCGGGAGT
     3901 ATCTTTATCA GCATTTGAAA GAGTAATTTC AATTGTAGAT TGGGTTGGTT TAGACGTTAA
     3961 AACTTGTTTT GATTTATATA GTGAAAGATT GCATTGTTCC AAAAATATTC AAACTGAACA
     4021 ATGTTTGGAT TTACTGTTGA AGGTAAAAAA AGATTTTGAG GTACGTACAA CTTTAGATCC
     4081 AAGAGTGATC AGTGTTGATG AGTTGATTAG TCTTTCTGAA TATTTGAGTA AAAAGGGTGT
     4141 AAAGACTTTT GCTATTCAAG AGTATCATAC ATTTCCTGAA GCGAAAAATG TTCCGGATAT
     4201 TATTCAAACA AAAGCATATT TTAAAGAAGA CGTTCTTAAG AAGATAGAGA GTTTGTTTGA
     4261 TCATTTTATT GTACGTAGAA GCGGTGGTTT ATAATGATTG ATATTTTTTC AAAATTAGGT
     4321 TTACCTATTC CATCAAAAAA AGACATTGTA TTTGTTACAA TTATTGTTGT TTTGTCATTA
     4381 ATTTGTTGGA AACAGCATAA TGTGATTAAT GATAAAGATG AGATTATTGA TGGAAAGAAT
     4441 ACTGAAATTT CCGTTCAAAA GAAAACAATT TGTGAGCTTG ATAAAAGTTA TAAAGAGTCA
     4501 TCAGAAAAAA TTAATCAGAT GAATGCTAAA CTTAATGTAG TTGAAAATAC ATATCAAGCT
     4561 AAATTAAATG AAATTCTTTT GACAGCTGGA AAATGTAAAT CTGATTTAAA TCCATCGGAA
     4621 ATTGAAAAGA AAGCTAGAAT TGATTTCCAG AAAATTATTG ATGATTTAGC ACATTCAACA
     4681 AAAAAGGAAA GATGATATGT TGAAAAAGTT TTGTATTGGT ATTGCTTTAG CAGTTTTATT
     4741 GTCAGGTTGT TCGCATAAAG AAGTAGCTAT TGTTGTAGAT AAACCAACCG TGCCAGTATA
     4801 TGTTCCAGCG GAAGTAGCAT CACCTGAAAT TGTTTTGTTT GTAACCAAAG ACAATGAAGG
     4861 TAATACGTTG TATTCTTTTG ATGAAAATAA TTTTATTAAG TTGAAAAAGT TTTTATTAGA
     4921 TATAACAAGA AACAATGAAT TTACAAGAGA AGTTGTATGC TACTATAATA AAGATATTTG
     4981 TGAATTAAAA GTTGTTGATA AGAAAAATGA TTAGTTGTTC TGATATAGAA TCTTTATCAG
     5041 TGTTGCAAAA GTATAATTTT AGACAAACTT TTCTAATCGG TGAAAATGTT GAAGAGTTTA
     5101 TTTTTGATAA ACCTTTTGTA GATGAAAGGT TAAGAGCATC TGAATTCTTT TTAAAAGATG
     5161 TACAACAAGG AATTTTATCT TTAGAAAATT TCATTAAATT AAATAAAATT AAAACATTCA
     5221 ATGAATTAAC AAAGAAAAGA TCAATGTTTG CTTTTGAGTG TTTTGAGACT GAAAATTATG
     5281 AAAAGACAGT TTCAAAAGAA TGTTTACCTA TTTTTTGTCG TTTCATTTTA GATAGAAGAT
     5341 TAGCAAAAGA TGGTTATTTT GGCGATACTC AAAAGTTTAC ACAAAACAAT AAAAAAGCTA
     5401 TTTTAGTGAC AGTATATGAA TGTAATTTTG TGTACGAAAC CGGGTTACAA AATCATTATA
     5461 CAACTGAAAG TTTTATAAAA TCGTTAAAGT TTAGATTTCA ACCAAGTTTT GTTTATCGTT
     5521 CAAATTATGT CCATGAGTTT CAGCATGTCA TGCAAATTGT TCATAATTTA TGTAATGGTA
     5581 ATAAATATGA TTTAGATGGT GATTTAGATA AGATTTTAGG TTTAGACGAT TTAAAATTTA
     5641 ATTTCATAGT TGCAATGAAA CAAATAGGTC TATTCAAACC GGAACATACA TTTGCTATTT
     5701 TTGAAGATCC TTTAAAAAAA TATTTTAATA GTGTTTCAAT TAATGAATTA TTGTCAAAAA
     5761 ATGACGTAAA ATATGTGTTG AAAACAATTA ATTCAAAAAA TGTAGGAGAT GTCTTAAAAG
     5821 TCAGTGCTAT CTTAAATAAA ATGACAAATG ATGAATTAAA GGTTGAGTTT AAACGTTTTT
     5881 TAAGAAACGG TGTGAAATGA ATATTGATTT AGTTAAACAT TTTAAAGACG TTATTTTAAA
     5941 TGCTGAATCT TTAAAAGAAG ATGATATTGT TAGGCTATTA AAAGAGCATT TAAATGAGTT
     6001 TAAAGTAGAC ATTACAAAAA CAGTTTTTGA TTCGAAGAAG TTTTCTGAAA TAGCTAATGA
     6061 TATTTTTATT GATGAAATTT ATCCGTTGTT AAAAATAAAT AAATTTGACA ATGAAACACA
     6121 AGAAATTTCT GTAAAACAAA TATTAAAAGA ATTTCCTGAA ACAAGAGGGA TTCTTAAACA
     6181 TATTTATTTA AAAATTACAG AAGATGGTGA TTTTAATTCA GATTTAGGTT GTATTGTTGC
     6241 GGAAACAGAA GAGTTGGATA GATTTCGCGT GACAATATTT TTAGGAACAT TGTTTTCGAC
     6301 AATTTCTGTT TTGCATAAAA ATAGTTTTAT AAAGAAAAAG ATTAATAGTC TTAACAAAGT
     6361 TGAAAAGGAA GATTTCTTTA AGTTTTTAAT TGGAATATTA GTTCATGAGT TGACACATTT
     6421 GATTGATTAT TTTCGTTACA CTAGAGAAGA GCTAATCAAA GATTTTCAGA AGTTTTATTT
     6481 ATTGCAAGAT GGTGAACGTA AAGCGTTTGT ACAAGAATTT CTATATCATT TTGTTTCAGA
     6541 AAACGGTGTT CAAGTCATAA AGCAAACAAA TGATTTCGAT GTTTTTAAAG AATATCTAAT
     6601 AAAGAAAATG GGTTGCTGGA AGTTGTTGGA AAGACTTGAT ATCGAACCAA ATCAGCATTT
     6661 TATTGATGAT TTTTTAGACT CTTTATATAG TTATTTTAAA TCTGGAAAAA ATGAGTTTGG
     6721 CAAATTGAAG ACAGAACGAG TTTCTGAAAT AAGTCCTTTT GTTTGCGTAA CAAGGCTAAA
     6781 AGATGTGATA AATTTTATGC CTGATGAATC AACAGAACAG TTGATCAAAA AGTTGACAAA
     6841 GTAATCGCAA ATGTTTGATT ATATTGTGAA ATTTCGAGTT TAGTGTAAAC ATTGTTGATT
     6901 TGGTAACAGT CGTTCGTACA AGTTCTAGAA TAGAACTTTT CTAAATCAAG ATTTACATGC
     6961 ATAAAACATG AGTTTGCAAG ACGATATTAA ACAAGTTTTA AATATTAAAA AAGATTTGTT
     7021 TAAAGCAATA AATGAAAAAG GTGTTGAGTT ACAACATACT GTTGAGTTTA ATAAGTATGC
     7081 TGATAAAATT AGAGCAATAT CAGCCGGTGG AAAGTCTGTT ACTAAATTCT ATATTGATGA
     7141 AGTAACTATT TTAACACCAA TTTTCAATGT TGCTGATGTT TGTAAAAGTG AGAATTTTAC
     7201 TGGAATTGAA AAACAAACTG TAGAGTTCAC AAATACTTCA AACACATCAA TATTGTTTAT
     7261 TAAGATTGTT GATGGTGGTG ATGTAAAACT TGATATACAA GTTCAGCCTA ATTGTTTACA
     7321 AGTGTATGAA TTGAATACTA GCACAACTTT AGAAGTTTAT GCTAATGGTT CATATAATAT
     7381 AAAATATAAT TTGTTTGGTT TTTAGGAGAA TTGAATATGT CTTTTGATAT TCAAGATGGC
     7441 ATTTTTGTAA CACCTTGGGC TGTGTTTATT GGTAGAAAAG CTTATGACTT GACAACTCTA
     7501 CAAGAGATTA AAGGGTTAAC AAGACAAAAC AATGTTAGTG GTTCAAGATC ATTTGGCAAG
     7561 TTGTCACAAC ATATGACTTC AAATATTGGT ATGAATTTGC CATGGGTTAG CAAGTATTTT
     7621 GATGTGTATT TTGCAATTAG CCCTGATGAT AGTAATCAAT TATATATGTA TTATATTGAA
     7681 GAAAATCAAT TAAAGCAAGA AAATATTGGT GACGGTTATT GTTTTCCTTT TTATGAAGAT
     7741 GAAGGTGGTA TCTATATTCT AAATGCAAAA TCTTATAGAG TATACAAAGT TGTAAAGGTA
     7801 GATAGTTATA AATCAGGAAG TGGGTTATAC AATAAATATA CAACTGTTTT AATAGCAAAT
     7861 CTGCCTGACT TTAATGTTGT GTCAGGTTTA GACAATAACA ATATTGCATA TTTTTTAGGT
     7921 GTACATGAAA ATAAAGTATA TTTTTGTTTA AAAGGTGTAC GCTATAACTC GAAATATGCT
     7981 ACTTTTTATA ACGCATATTG TGTAGAACAG CTTGATTTAG TTTCAGGAAC AGTTACAAAG
     8041 TTGTTACAAA ATTATAATAG TTTTGACAAC AAAACAACAG TACAATGTTT TCGTGATGAG
     8101 TTTCCATTTT TAGATCATCA AGATGTTTAT ATTCCTGTAA GGTTTACAAA TAAGTATTGT
     8161 GTTGTAAAAT ATACTCTAGA AAATAAATCA CTTAATATTT CGAATAATTT GTATAAAGAG
     8221 TTCAATTCTA GTAAATTTAA TAGTTGTTTT AATTATTATA GTGATGTTTA TTATTATAGA
     8281 GGTGGTAACG CTTTAAATAT TAACAAAGAT AAAAACGGGA AAGAATACTT TACAGCTATT
     8341 TCTGTTAATT CAAGTAACCC AGAAGATCTA ACTTATGCTT TAGGTGAATT TATTTGTTGG
     8401 GCAGATGGAA ATAATACACC AGTATTCAAT GAATATAAAG TTCATCAATG TATTAAAGTT
     8461 GATAATGATA CATTCTTTAT TGGAAATGGT CGCTTAATAA AATATTTAAA ATGGAATGCA
     8521 ATTAAAGGCA ATTGGGAAGT TATCAATACG TTTGATGTTG GTGAATTATA TTCATACTTT
     8581 GCATTAGACT TTACAAACAA ATTGTGGGTT ATTTCTACAT CAAATAAAGC ATATCGTATT
     8641 GTTCCAGCAC AGGGTGTTAA TTTAAGCGCG ACATTTGAAA AAGACAATTA TAATTATTTA
     8701 GGTGTACCTA TTAAGTCATT TGTAAATTTA AAATGTTCAG ATATCAATGG CAATCGTTTA
     8761 ACAATTGAGC AGTCTGTTAA GTTAAACGGT CCTGTAGTGT TTGAAGATGG TACAAAAGAG
     8821 AAATTGGTTC AGTTTAACGA GAATAAAGAG ATTACGATAC CAGTTATTGT TAATGGTCAT
     8881 GGTGCAATGT CTTGCAGTTT TACTTTTTAA TGTAGAGGTT TGATATGAAA ATTAAAACGA
     8941 ACCCATATTC TAATTACAGT GGTGTTTTTT CTGATAAGTA TGTTATTGGT GGGGAGAAGT
     9001 ACTCAACGAC AATGCAAACA TATCCAGGTG AATATTATTT ACCTAACGCA GGTTTAAATA
     9061 ATGTAATTAC AATGCCGGAT AAAATTGTTT ATATTAATGA CAGATATGGG AAAACTCAAT
     9121 ATAAAGGTGT CGTAGAAGAT AAGAGTTCTG ATTCTTATTT ATGTTCCGAT CATATTTACA
     9181 TGAGTGACTC AACTAGTGTT GGATATTTAT ATAATTTGGA TAAAGAATTA ACGAATAAAA
     9241 CAACAGTTTT TTCAAGTGGT TATGTAGCAT CATCAACATT AATTGATAGT ACATCAAATG
     9301 AATATGGTTT GCTGCAGTTA AGTAGTTATG TTAATCAAAC AGAATCAAGT GACCGCTACG
     9361 ATTGGATTAG ACCTAGTGTT AATTATACTC AAGGTGTTCA ATGCAGATTC AAGAAAAAAG
     9421 GCGGTTCTTT TACAACACTG TTTCAGTATG GTGTAAATAG ATCATATTAC AGTTCAAGCA
     9481 ATAGTTCAAG TTCTTATAAC AATCTATCAA TTCAAGAGTT TAAAGTTTTA TCAAAGACAG
     9541 ATAATTCAAT CACATATGCA GTTGATAGAA ATTTTAACGG TTATTCGAGT ACAGTTTCTG
     9601 AACTTAATCC AATTTTTCCA TACATTAGTC CGTATAAAAC AAACGATTTT AAATTAGGAA
     9661 AAGTTAGTTT TGATGAAAAT GGTGCTGTAA GAAGAGAAGA AGTACAGAAA ATATCTGAAA
     9721 CAGATTTTGA TACGACTGTT GCAACAACAG TTGGTAGTAT TTATTGTTTA CGTTCGCGTC
     9781 CAACATGTTT AGATAAAAAC AATGAGATGA TTGTTTACAA ACTTGATAAA GATCATAAAC
     9841 AAAGTTTTTA TCATGCTAAA GTTGAACATG TAGATTTGCT ATCAGAATAT GTACATGAAG
     9901 GTGATGCTGA TTTTGTTGAT ACTGAACAAG TGATTTCAGG GATCTCTTTA ACAGATGGAA
     9961 ATTTCGAGAA ATGTACTGAT GGTTTCCAAA ACGGTTCAAA GTCTTATCAT GTAAACAACG
    10021 GTTATAGTTT TGGTTATCTC GAAGTTAATG TAACCACACC TTCTAAAGTA ATTATTACTT
    10081 GCAATGTTAA TAGCGAAAGT TCAGATTATG CTTTTATTGC ATTAAGCAAG ACGCCAGATG
    10141 TGCCGACAAG ATCGGAAGCT ACTAGTGGCA CATTAAATAG TAATGTGTTT AAGTATTTAT
    10201 ATAAAGGTTC AGGAACAAGT AATAGCAAGA GCACTGTTGA AGCTACCTTG CCTGTTGGAA
    10261 AAAGTTATAT CCTATTTGGA TATACAAAAG ATAGTAGCCA AAATTCAGGT ACAGACAGGT
    10321 TCACGGTCAA TTCTATTAAG ATTTTAGAAG GTGATTGCGA AACTGTTACA TTTGAAAAGT
    10381 GTTCAGTCAT TGACGATGCG ATACCTGTAT TAACAAACAT TACTTTAGAT AAGTACACAA
    10441 AAGAATTATC ACAAACAATT TACAACCTTG AATGGATGAC GATTAATAAT GAACGTTATC
    10501 TAAATGTGTT TGTTGATTTT CTTGAAGATA CATCGAAATC AGGTGTGTAT ACGTTTAAAT
    10561 ATGATTCTGA ATCAAATACG TTGACATATT TAAATAGCTT TACAGGTGGT AATTCTGTAG
    10621 GTTATGACAT TTACAACTTT ATGCCCTTCG AAGAAAAGTT TTTTGCTGGA ATTGGTGCAA
    10681 AAGGTTATGT CGTTGCGGAA TTTATGACTG AAACAAATAG TTGGCGTCTC GTAAAAAATT
    10741 CACCAATTGT TGTAAACTCA ATGTTGTATG ATGACGTACA TAAGCAGTTG TGTTATACGT
    10801 CTACGACTGA TCCGTTTAGA GGTGTTTACA TTGATCCTAT CGAACGTGGT TTGTGTGGTG
    10861 AAGTAGGTTT TGCTGATACA ACTCTGACAT GGAAAGATTC AGATATCGAA ACTTCTGTTT
    10921 ATTTGTCTTG CAAGAATTTC GAAGGCAATT ATTTGTCTGA AGATGTATAC ATGAAACTGG
    10981 AAGGTAATTG TAAATTTAAG GAAAACGGTT TATCTGAAAT TACTGTAAAA TCTTCTGCAG
    11041 AAGGTCGTAT TAATATTCCC GTAGTGATTA CAGGTGATGG TGTAAATCGT GTGTATGCGA
    11101 ATCTAATCCA TGTTGAAGGG TAATTTGTGA TGATCTTTCA GTATGACAGT TCAATCACAT
    11161 ACACAAACGC TCAAGCTGTA TCAGTAGCTA CATTTCCTTT AACAAGGTTA TATAGTTTTA
    11221 TTGGTTCAGC AAATTCAGAC GGTTCAGATA GTTTTAATAA CTATCTGAAT CTGTCACCTG
    11281 TATGTGATAG TTCAAAAGAG TTGAGTTTAG ACACAGCGCC AGAATTGCCA GCAGAGACTG
    11341 GAATACAGTT CATTAGTGAT GATTTATTTG TCATTAATGA TAAATCTATT AACGAAGACA
    11401 ACATCATTAA TCATACGTCG TCACATTGCG TTCCAATGAT TGATATGTTT GTAGTTAAGA
    11461 GTGAAAGCAG TATTTCTGAA ACTGTTCTTG ATAAGCAGAT AAAAGAAGAA TCTATGAAGC
    11521 AGATAAAGGT AACCGTTCCT CATGGTAGAT TCTTTAGTGT AAAACTGGAT CTGTTTGTTA
    11581 AATTTAGTAA CTTGCCGGAA GGTGTGGAAG TTTCTGAAGA TATGTTAGTT GGTATTATTC
    11641 AGAAACCAGG AGTTTATAAG TGTCAAGGCT CTAATGGAAC AAACAAATAT TTGTTAACAA
    11701 TTGTTGTTCC TGAATTTGAT AGAATAAAAT AATTGGAGAT TTTTATGATT TCTTTAGATA
    11761 ATTTTACAAT TGATTATATC AATGAAGATG AAGAAAATTA CATGCATTTG TTGCAAAGTC
    11821 ATGATCCAAG AACAGGTAAA ATCTTTTCGT CATGGGAAGA GGTTTGTGAC TATTTAGCAA
    11881 CTTTTGATTT AGATGAAAAA TCAAAGCATA TTGTTGACGA AGCTATTGAA TGGTTTGCAG
    11941 AGCATGAAAT AAAACCATCG GATAGCTTGT TTGCAAATAG GTTGTCTGAT TTAAAATTAA
    12001 AAAAGAAAGA AGAAATTAAG TTAGCTAAAG TTGCAACATT GTCAAGAGGT TTGTTATACG
    12061 ACGGAAAACA TTTTCAATAT GATGCTGATG GAAAAGCGAC TATTCTATCC ATTCGTTTAG
    12121 GAATAATGGA CGGTTCAATT GAAGAAGAGC CAATTACATT TAAGACATAC GAAAATGTTT
    12181 ATGTTGAATT GACAAAAGAA GAGTTTATCG AAATGTCAAA TGCAGCAATT CAGTTCGAAA
    12241 CAAAGTGTCT TTTAGCAAAA GATTTCTGTT TAAAACAAAT TGATGATGCA AAAACTTTAA
    12301 GTGAATTAGA AGAAGTAAAG TTTGACATTT AAAAGGTACA TAACAAGAAA ACATGCGTTC
    12361 TTGTTTATAA CGGTTTTAAA AAACTAATTT TGTTTATGAA GAGAAGTTCA TGTCACGTGC
    12421 TGAAATTAAA TTCGTTGCTG ATATTAATTT AAATAAAAAT TATCTTAAAA AAGCACGATT
    12481 TGAAAACCTT GCTGACGCGC CAGCAGATCC AGCTGAAGGT CAAGTATATT ACAATACTAC
    12541 TGATAAATGT TTTTATTTTT ATCATGAAAG TACATGGGAA AAGTTTGTAA AGACATCTGA
    12601 ATTATTAACA CTGTTAAATG AAACATTGAT TGCTGGAGAC GGTGTTGATA TTAAACTTTA
    12661 CCCTGAAGAA AATCCGACAA AATTACAGAT TGCTGTTAAG AATAAAAGCG CACTGTATGT
    12721 GAAAGAGTTT ACAGCTGCTG ATTGGACAGA TGGTGTAATG ACAATTTCAG CTGAAACACA
    12781 TAAATGTGGA AGCAAACCAG TTCTTCAGGA AATGATGGAA TATGTTGATG GTAAATCACG
    12841 TGCTGTTGAA GTTGGCTTCG AATATGACGC AAGCGGTAAT GTCAGTCTTT ATTCAAATGA
    12901 AGGCTTCGTA GGATACGTTC AAATTGGTTC ACCTTATTCT GATCCGGTTC CAGTTGAAAG
    12961 CAGCTTGAAT GAAATTTTGT ATGGCCCTGT TACTGAATAA TGAATTCTTA TAGATAAAAT
    13021 AAAAGGCTTC GATTAAGAAG CCTTTTATTT TTTGTTTATT GTTTAATTTT AATAGTTAAA
    13081 GAATATTTAC CGTTTTCTTT TTTGATATTT GTTAATGTAG CAACCAACAT TTCTTTAGAT
    13141 GATTGTGAAC CATTAAAGCA TTGTAATTCT ACAGTTTTAA AGTCGATAAA TTGACTTGCT
    13201 ATTTGTTGAA TGTTGTTTGA GTGTGATTTT GTCACTGTAA TTTCTTCAAG CTGTTGTAGA
    13261 CCTTTAAAAA GTGCTTTAGG AAGCACAATT TTAAAAGTAG CTACTTCATT TTGAATAGTA
    13321 GCATGTGCTT TTTTCTTAAG AAATTTTGAA ATCAAATTTT TTATAAAATC AATGATTTTC
    13381 TTGAGCATGG CGAACCTCAA TATTTTATGC ATATAAAAAG AGAACCCGCA CCAATAACAA
    13441 ATTCTTTATT TTAATTCGTT ATCAGTGCGG GTTTCTTATT CTAATTATTC AGCAGCAATT
    13501 GCTGTAGCTT CAGTATGTTT GAAAGCAATG TTTTCTTTGA AGTATTTGCG TTCTTCAAAT
    13561 TCAGATTTCT TCCCAACATT GAAGTTTTCG TATGGACGGA AATACTTAAT CGACTATTAC
    13621 TTCAGATTCA TCCGTTGTTT CGTTTAGTCT GTCAAGGTAG CTTTTTGCAA TACCATATTT
    13681 TCTATTTAAT AGGTATCGAG GTTTGCCGTC GTACATAAAG TTAATTAATT TCAAACAATC
    13741 AGATTGAGCA AATCGTATCC GAAAGATTTT GCCATTTGTT ACAATCTTTT TTGTTTCATT
    13801 TATCACCTTA TGTCTTACTA AAATCCGTTT AACATCTTTT AGTACAGGCA TGTAACCAGT
    13861 AATTTCTGCA AAAAGATGGT TTTTATGCAA TCCATCATAA TAAAATGACC CGTCAGCATC
    13921 AAATAATCCT CGGATGAAAT CTTTGGAAAA TTCATCTTGT AAAAGATCTA TATGAAGCGA
    13981 ACCACGATCT CTTTTTTGTT TTGTTAAATC GTAATGTTGT AGAGTTTTAT GCATCTTCCA
    14041 GCTACGAATT TCAAAACCAC ATGACGGATA TTTATTTTTA GCAAGAAAAC GTTTAATAGG
    14101 TTTATCACTT CCAATAAAAT TTCTAAAATT GGTCAATAAA TCTATATCTT TTTCAGCACA
    14161 ACATAATCTG ATTTTGTTTT CTGTTGTACA ATTTCCTTCG CCGTATAAAT AACCAATCCA
    14221 ATATGCAGAT TCATGATTTA TACAATCAAA CACTTGTTCA TTAAGTGTAT ATTTTCTTTT
    14281 ATTCATTTTT ACATCCTTCC GGATAAGTCT TCCGACTTAA GCTTTCCTCA TCGTTACTCT
    14341 AATGTTTAAT TAAAGCTTTC GATTGTTATT AGAAACAATT TTATTTGGGC TATTTCACCA
    14401 AATGTCAACC CATAACCATT TGTGTTTTTA TTCACTTTTC TTCGCTATTG AAAAGCCGTT
    14461 CTCTTATGAA CTGCTATATA TTACTATATA GATTAGACTA TATCATAACT GATATAAAAT
    14521 CAGCTGTCAT CGTTTCGGTG CGCTTGCACC TACTCCCTTT CGGGATAGTC GTTAGGCATT
    14581 TTTATTAGCA CGGGATTGAC CCAAATGGTG TTTCCCCGTT TAGATGACTT TTTAAGGACA
    14641 CGCATTATTT GGGTAGTTTA CGAGTCCATA CTTCTGTTAA CTGATGTTTG TTACCATCTT
    14701 TCATTGTAAC AACCTGTTCA GTTTCATCGT AGTCTTCGAT TTCATTGAAA TCTTTGACAC
    14761 CTTTAAGGCG TAATAACGCC ATTTTCTTTT CATTTAACAT TTTAATTCTC CATTATTTTT
    14821 AAGTTAAACA AGAAACTAGA ATGGAGTTCC AGATTCTTGT TTGTGTGTTT TCATATTTAC
    14881 TGTGTGTAAA ACCACGACCT TTAAGATTTT CTATTTCTCG AAGGTAGATT GAAGAACTAA
    14941 AGCTTTTATC TAACTTACAG ACAAAAGCTT TAAAAATTCT TCTTTATTTT CAACAAGTTA
    15001 ATAGTGTTGA CAAACATTTT TATTTAGTTT AAAACGTACA TTGTCAGTAA ACATTTCAGG
    15061 AACAAAATAT TAAATTTATC CAAAACGTTT ATAACTTGTT GAAAACATTA AGTTGCAAAA
    15121 GATGTTTTTG TCTAATGCAA TTTAATTGTT TTAGAAAGGT AGTTCAGGTT CATCGCTTGT
    15181 ATCAACAAAA ACCTGTTTCT TTACTAAATT TGATTTGCCC TTAAATTCTA ATTTGTTAGA
    15241 TTTTAGAAAA GTAAACCAAA TAGAATAAAA ATCAGATTCT GTCATATTGT CAGGAAGTTC
    15301 GAGTGATCCT GAAACCTGAA ATGTCTTAAT CGTTTTCGTA GTCAAAATCT AACTCTTCTT
    15361 CCATGTCATC AGTTTCACGA TCAGTATCTT CAGTAGGTTC CACTGTCCCT GAAAATGCCC
    15421 ATCCGTTTTC TTCCATGAAT TCAGTTAATG CATCCATTAC TGTATCAGCA TCTTCTGTTT
    15481 TCGGAGTTTC AATTGAACCG CTAATATCAA ACCAAATACG TTTAGCCATT TGTTTTCCTT
    15541 TTTGTTTAAG TAAAGTTATG ATAGCAAAAG ACCGATTACT TGTCAAGTAA ATTAGAAAAT
    15601 ATTTCGTTAT TTTTCACGTT TGCCATAATA GCCGTTACCA ACAAAATACT TGCTTTTGAA
    15661 TTCCATATTT GGACAAGGAT CTTCAAATTC AAGCTTCAGT GAAACAAGTT GTGTCGGAAC
    15721 TTCAATAGGT AATTCTTCAC GCTCTTCTGG CGGAATAGGA TCCCCATCTT TCATCTCTAG
    15781 TATTTTGTAG TCATATGCTT CATCTAGTTC ACGCTTTAAG TAATCCCAAT TGCAATTGCC
    15841 ACCTTTAATA TTTAAAATGA ATTTGCCATC CTTCTCTTCA AAAGATTTAA TGTCCATTTC
    15901 TCTTCCCCAT GACTGACCTA ATCCAAAATC AATGAACATC TTATTCCCAT TCATCCAATC
    15961 ATAAATAACA TTTGGTACTG TACCAGCGTG AAATTGACAA ATCTTAAAAA CTGGAATTAA
    16021 TTCACCAGGG TAAATGTCAA GATATGTCGA ATCATGAACA CCACCAATCA TTACTGATTG
    16081 TAAATTGTGC ATCAACATCT CTTCTGCAAT ATGTGTACCT GCAATCCATG CCATACGGCT
    16141 AGCGGATGAT TGAATGCCAC TATTCTGGCT TGCATTCATA GCATGATTTA ACAACTTTCG
    16201 GTTGCTTTTA GTGTCAGGTA ACATTGCATC TGGTAATGGT CGAGTACAAC CAAATACGTC
    16261 AACAATGTAT CCATGTTCAC GGGCGAACTT GTGTTGATAT TCAACATATG TTTTAATACC
    16321 AGGGTATGCC CCCAACAATT TATCAATAAT TTCTTGAGCT TCTTCGACAG TACATCCCCA
    16381 CTCTTTTGAA AAGTTGTATG CTGATTTTCC ATAGAGTAGA CCAAACAATG TTGACTTCGC
    16441 CTTTGAACGC AATCCAGAGT GATGTTCTTT AATTTCTTTA TCACTCATGT CTTTTAGTTC
    16501 AGGAAAAATA TATCTGGCCG TATTACAATG CAGATCAGCG CCTGATAACA GTACATCTCG
    16561 AAGTGTTGGA TCACAACTAA TAGCTGAAAA AATTCGAACC TCCAACGTCG AAAAATCATA
    16621 ACTTAAGATT GTACCGCCAC CTTTATGTGC AACTATTTGT TGTATCTTTT TTAAATTTTT
    16681 ATTGTTTTCT GCCATTTCAC ACCTTTTAGT TGTTTATAGC GAATTAAACC AAGAATAAAA
    16741 TTGTTTCAAG TTAAAAAATT CTTCAACAGT TACATTTTGA CGTTTAGTAT AATCAACCAT
    16801 TATCAAATAG CCTTAAGTTG TTCCATTTGT ACATTTATAC AACACGTACA AACAAATGTC
    16861 AACTATTTCT TTTCCCAAAT CAAAAGAACT TCTCCGTTTC TGGATACGTT ACCTTTACGT
    16921 TGAAAATGGT TGTTATTTGT GTGTGAACCA ATTTCTTGTT CTTTAACGAA ATCGAAAACA
    16981 GCATCATCAA CGACGCTCAT CATTTTTTCT TTATATTTAT TACTGATGAT GAAAGAGAAG
    17041 ATTTTGCAAG AATCTTTAGC TGTTGCAGTA TCAACAGCAT TTTTCCACCA AATTAAGAAA
    17101 TCCTTTTTTG AAAGGTGTTC AGCACCTTTA TCAGAATATA TTTCCTGATT AAAGTATGGC
    17161 GGACATGTAA ATACAGCTTC ATAATCCTGT TCAGGAATGA AAGTGGCAGC ATCCTCGTTG
    17221 TTAAAATAAA TTTTATCAGA AATGCTATTA TCAAGTTGTT TCATATCTTT ATACATTTCT
    17281 TTAACATTAT TGTATGTTGC TGTATTGATG TCATTATAAA TGTATGTGAT ATCTGGAATA
    17341 GAAATAGCCC CTAGACAACG GTGTCCCCAA CCACCACAAG GGTCATAGAT TGATTTTACA
    17401 TTAAAGTCTT TAATGAATTG TTTAATGTAA AAAGGTGAAT GATAACTTTT GCCACGGTAA
    17461 ATTCCAGATT TACGAAAACC TTGAATAACT TCACCTTTAG TTAATTCACC AAAACCTTTA
    17521 TTGATGTAAA ATTTGCGGTT TTCATACAAC CACTCACGCA ATGGTTTGCC ATGATAATCT
    17581 TCGTTTTTAT TCCACATATC AATCTCATGT TTAAACATTT CTTTTGATTG ATATTTATTA
    17641 ATAATCTTAT TTGTATTATA TAATGCGGAA TACCCACGAT CTTCTTTTTT GATGTGCTTC
    17701 CATTCTTGCG CCACTGATTT ATCAGATACT TCGATATAAA TATCATCATA ATAGGAAGCA
    17761 GGGTATTTAG GTTGTATTGT AGTTGTCATT TTAGTTGTTT CCACAAAATA GTCAAATTTT
    17821 AGATTTAGGA ACAGTGTACA CAAAGAAGAA CATTCTGTCA ATTCTAAAGT TAAATAAATT
    17881 GCGAATTTGT TTAGAATAAA TATGTAAAGT TCTAAATTTA TAATTTAACA CAACAAATGG
    17941 TGTATAACAA TGTCTGAAGA AGCTTTAAAT TTAGATAATC TACCTGAATT GACGCAAGAT
    18001 GCTGCTGATG AAAATATTAA TTCAGATGTG GCAATTAACG AACCTGAAGA AGTTGGCAAT
    18061 GAAGAAGGTG TTGCTAACGT TGATGAAGAC AACAATAAAT TTGAAGAGTC AGTTGTCGAA
    18121 CTCTTCAATA AGAGTTTAGT TGAAATGGTT GAAAAAGAAA CATATGATTC TGAAGCTTTG
    18181 CGTGAAGCGT TCATTAAAGC TTTAGGTTAA TTGTCAAGAT AGGTTGTTAT AATGGCGAAG
    18241 AAACCAGTTG CATATCATTA TGATGATAAA GGGTATTATA TTGGTGAAAT GGAACGCCAA
    18301 ATTGACCCGT TGGAATCTAA ATTGGCCGGT AAAGATATCT ACCTGATCCC TGGAGATTCC
    18361 ACTTTAACAA AACCTTTAAA AGAAAAAGAA GGTTTTAAAA TTAAATGGAA CAAAGAAACT
    18421 TCTGAATGGG AATACGAGGA AGTTGAAAAA GAAAAAGAAA TCGAAGAATA TGTTCCAACA
    18481 GAAGCAGAAA AGATACAATC TGAAATTGCA GAAAAGAAAT GTCTTTTAAG TCAATCTGAT
    18541 TATAAAGCAA TTAAATTTGC TGAAGGTTGG ATTTCAGAAG AAGAGTACGC ACCAATTAAG
    18601 GCTGAACGTC AAGCTATTAG GGACGAAATA AATGCCCTAG AAGCGCAGTT AGCTGAAATC
    18661 AAAGCAACTA CTACCGAATC TTGACAAAGT TGTTGTGTTA AGCAGAAAGG CCGCTTTAAG
    18721 CGGCCTTTCT TTTTATTGTT ATGCAATGTT GATTTTTGGA TAACGTTCCT TGACATAAGG
    18781 ATGAATTTTA TCATCTTTAT CAGTGTAAAC GTAGAACAAT TGTTTTCCAG TGATTTGTGA
    18841 ACCACATGCT AACGGCATAT CTTCTTCAGC AATAGGTTTC ATCAATTCAC CTCCAGGCAT
    18901 TTTGAAGTTG TAAATGTTTA CAATAATTTT TTCAGGTGCA AACAAGTTAT TTTCTTCAAC
    18961 TTTATCAAGA GGTGAAGTAT AGTCTTGACA AATCAACATA CCGGCCCATT TTGGAACTGT
    19021 TTCCCAATAG TCGCAAGAGC AGTTGGTAAA GTTAACTGTC ATAGATGTAT TCGTTCTGTT
    19081 TGACAAACGC AAAACGTTTG AAACATGTTC GAAATAGCAA TTATTAAAGT TAACAACAGC
    19141 GTTGGCTTGC GTACCAAAGA TTGAAACAGC GTTGTTTGTA AAGTTACCAC GGAAGTTGCA
    19201 ATTTTCAAAC AAAATGTTTT TAGCCAGTTT ATCACCAGAT AAGCCAATTT CAATACAGTT
    19261 ATACAAGGTT GCATCAATAT TCATATTTCT GAAAGTAATT GTTTCAGAGT TACTGACAGC
    19321 AACAACTGTA TTTCCGCTAG ATTTCTTGAA TTCGCCAGTG ATCGTTGTAT CAATCAGACG
    19381 AGTTTCTTCA GCAGCAGAAA CCTTTACACG AGCGTCGTTT GTAACTTCGA CACCTTTTAG
    19441 ATCAACTGAT TTACCTGTTG CATTCAATGT CGCAGCAATG TTACCTGAAA TAACATAATC
    19501 TTTTGTTGTA TCAGACAATG TTGTAGGTTC AGTTGTTTCG ATTGTAACAG GTTCAATTGA
    19561 TGTTTTTGCT AATTGAGAGA CACGTTCTTC AAGAGCAGTT AAGCGTGTTA AAGCGGATTC
    19621 AGCTGAACCA GACGCTGATA TCGCAGTTTG TTTAACTGAA TTCAATTCTG ATTTGTCAGC
    19681 TTTCAGGTTG ATAGAACCAT TCAAACCTTC AACTTCAGAT GTCAGTTCAG ACTTTTCAGC
    19741 TTTTAATTCA ACTTTACCAC TTAAATCTTC CAAATCAACT TTATCCGCTT TAGATTCCAG
    19801 TGAAGTATTA AGTCCAGCAA CAGAAGTGTC AACATCAGCT TTATTCGCCT TTAAAGCTAA
    19861 ATCAGCAGAC ATTTCTTCTT TTGTCGCCAG GGCCGAGAGA TCAATACTCG TAATCTTTTC
    19921 ATCAACTTCA GCTTTTGAAT ATGTATCAGC TTTATCAGCT TTATCAGCAA ATTTAGCATC
    19981 AACGTCGTCT AAAGCAGTTT TGTCAGCCTT AAGATCTAGT TTTTCAGAAA TAGCAGAAAC
    20041 TTCTTCTTTA TCAGCTTTTA ACGCTAAATC TTTATCAGTC GCAATGGTAT CGTTATCATT
    20101 GATTGTTGCG GCATCTTTTG AATTCAAGTT TAAATGAACT TTAACTGAAC CAAAATCAGC
    20161 AACATCCCAT TTTGAAATCA TTGCAAGGTT TGCACCTTCG CCAGTTGTCA TAATACCAGA
    20221 AAAGGCATCA TGGTTTTCTA ACTGAATAAT TTTACGACCT TCGTAATCAC TGAATGTAAC
    20281 AACTTTATCT TTATTAACAT CCAGTTTATT TTCTTCAAGT TTCAAATTTT CAGCTACTTC
    20341 AAATTTATCT TGCTTTTTGG CAACTTCGTT CATTGCAGCT TCTTCAGCAG CTAATGCACG
    20401 TTCTTTTTCA ACATTCAAAT CTTCTGAAAT GCCAGCAACT TTTTCATTGA CTTCAGATTT
    20461 TTCAGCAAAC ACTGAAAGGT CAATTGTTTC AGATAGTTTA TCCCATTCAG AACCATCCCA
    20521 AGCATAATTC GCACCTGTTG ATTTAACGTT ATAAACGTCA CCAATTTCTG CATCTTGAGG
    20581 TAGATCATTT GTTGTTTCAA CTTGACCTTT ATACTTCATG AAAGAGCTTG TTTTAGCATC
    20641 AACTTCAGCT TTTGTATAAG CATCAGCAAT ACCATATCCT TCAAGAGTTG TAGCTTTATC
    20701 AGCTTTTTTG TTTAATGTAA CAGAAAGTTC AGCTTTAACA GTTTCAGCAG AAGATTCGAT
    20761 TTGAGCCGCT GTAGAATTTG AGTCCCAATA ATTATCAGCT AGATTCTTTT TATCAACAAT
    20821 CAAATCTTGT TCAACAGTAG ATAGTTTTGA GCTTAAACCT TCAACAACAC TTTTTTCAGC
    20881 TTTAAGATCA ACCTTTTCTG ATAGAGCAAC TACGTCATTT TTTTCAGCTT TTTCAGCTAA
    20941 AGAAGAATCA ACTTTTGCAT CTAAATCAGA AACTGATGAT TTAACTTCGG CAATAGCAGT
    21001 TGTGTTTGCT TGAACTTTAC GTTCTAGAGC AGCAGTTGAA CCGCCTTCAC CTGATTGTTC
    21061 TACCCAATCA ACGAAGCCAC CTTCCATAAC TGAAAGAACT TTTCCTTCTT GACCTTCTGA
    21121 TGCAGGCAAA CATTTGCCAG CAGGGGTCAA TTCAGAGTTT TCAGTAACGT ATTTACCGTC
    21181 TTCGTCTTTA TAAAGTTTCG TATATGTGTT TTTGACTTTA GCATCATTGC GAGCTAAATG
    21241 AACAGTGATA GCAACACTGC TATCAAGTTT GATTTCACCC ATATCAGATT GAAAACCGTC
    21301 TTTAGAAGCA ATCCATTTTA CGGTTGTTCC AGCAGGTACT TCAATTTGGT TTCGAGCAAT
    21361 TTCATTTAAC TTAATGCTTG CATCAGAAAC ATTATCTACG AATAATTTAA ACTTGCAAGT
    21421 TTTAGCCATA GGCTTTATTT CCCCATCATA AATTTAGTTT CCTATCTTTA GAACGGAGAA
    21481 TTAAAATTTT AATCTTGCTT TAGTTTCGTT TCATCAATTG CACCGTATTT TACATGCGTG
    21541 ATAGTTCCAT CATCATCAGA ATAATAAACA TTTTTAATTC CAACGTGACG GATAATCTTT
    21601 TCACACATAG GACAAGGTTT TGCACATCCT ACAACTTTAT CTTTCGAATA GCGATAGACC
    21661 AAAATCGAGC AACCTTTAAG GGTATTCCAA TCTACTTTAA GTAAAGCCGA TTGTTCAGCA
    21721 TGCAAAGATT CAGGCCAATG GCGATGTTTC ATAGGAATGC TTGAACTACG AATATCATTA
    21781 TAACCGCGAG AAAAAATACG TTTTCCCTTA AAAATGATAG CCCCAATACG AGGGTAGCAA
    21841 GTAGATTTTT TAGCTTCTTC AATAGCTGCA TTAATAATAG ATTGGTAAAT CATTTAGTTT
    21901 CTTCTTTTGT TGAACAATAA GTTATACATA TCATATAAAG AAAACATTGT CAACATATTT
    21961 TATAGTTCAT TTAGAACATC AGTGTAGTTT TTAAAAATTA CATCATTTAA AGCTTCTTTT
    22021 GCACTTTTGT ATTGTTTTAC ATAGTCATGA TCAAAATTGA TTAAATCATT TATGTCAGAA
    22081 ATATAGCTAC ATTGAAAAGT ATTTTTTGGA GCATAAAGAA TGATATCGGA TGGGAGTTTA
    22141 AAATAACTCA GTTATCTAAA CAATTATAAA TTTTATATAA ATTTACCATA GATTTAGATG
    22201 ACTTGAGTCT AAAAACTTCA GAATCAAAAG AATCTAAAGA ACGGCGGTAT TTCAATCCCA
    22261 CCGTTTTTAA TATATCAAAG AGTTCTTTCC AGCTCGTATA AACCCAGCTT GCTGATTCCT
    22321 TCCATAGGTT GAACAAACTG GTTGAGTCTA TAAGCTCTGG ATAAAACTGA CCTTTGATAT
    22381 ATTTGAACAT TGCACGTCGT GCAATTTCCA AACTTGCTGC TATTGGGTCT GGTGCTTCAT
    22441 TATATAAGTT CCCAATGAGT GAAGAATAAA CAGAATTGAC TTCTATGAAG TCTATTTTGT
    22501 TTAAAAGACA ATGCTTCTTT AAAGTAGAAA CCAACGCTTC TCTTTTCCAC TTATTCTTCG
    22561 TTAATCTGTT GAAAGATTTA CCTTTTCCTG AATTGTCTGA TTTAAAATAC AAATCTTCGA
    22621 TGCCAAATTT TCCAACATGG AAAAATTTGC ATTTATTGAT TATATCTTTC GCAATCTCTT
    22681 TGATTTCAAA GATTCGCTTG TTGTTTTGGT ACTTACTTTT CGCATCATCT GATGCTTTAT
    22741 GTAAGTTTCT TGAGAAGTAA GATAAATCAT ACTGCTCTTC AAGCAGAATC TTTCTCTTTC
    22801 CATTATCCCA TTTAGAAATA GAAAATCCAA TATAATTTGG ATTCATATCA ATTCCTGCAA
    22861 CAACATTTGA TTTTCCATTA TAATTAGTAC AATAGATTTT GGAATCGTCA AAAGTAATAC
    22921 AGATCTTATT CAATTTTAAT TCTACACTAA AATTGGATAA TTTCTGATTA CATTGCTCTT
    22981 CTAAGTTGAT TAATTCATAA AGATAATTCT TATGAAGTTT TGGTAACTGA AGATTGATAT
    23041 GTTTAGTTTT GGAAAACTTA AATATAAATT GGTTGCTCTC AATATCTAAT TTGAATTTAC
    23101 GGTTTCCATT AGCTAATTTC TCACCCTGCG AATAAATCCC AAGCAATCTA CCTGATTTAA
    23161 ACTCATCTTT ATTTGATTTA TGCTTCAGTC TTTGCAAGAA ATTAAATTTT CCACCAAAGA
    23221 TGACATTTTC TTTATTTGCA AGAAACAAAT AATTTGCTTT CTTAATTGCA CATTGAATAA
    23281 ACCAAGAATC TGAAGGAATA TTTGATAAGC TTTTAGAAAG CAATCTAATA TCTTTTTCAG
    23341 ATTTAGAATC TTTGTATCTG TTGAACGCAT ATCTTACCAT ATTAGATGAC TTCCGAATTT
    23401 CATCTCTGAT GAAATCACGG TCGTCTTCTG AACAGGTATA TGGTAAGCTA ATTGTTTTCA
    23461 AATTTAGAAA CCTTATAAAA TTTCTTATTT TTGTTTATTA TAAATTATAG AAAATTAAAA
    23521 ATCAAGACTT ATTTTAACAA TAATAGTAAT CAATAATTTG TTGGAACACT TTAAAATATT
    23581 GCATTATGAC ACCTTTTAGA TAGTGTTTAA AACATCATTA TAGTTCATCA TTTCAGGTGA
    23641 GTTTAGAGCA TCAAGAAAAG AATCATGATC ATTTATGATT CTAAAGTTTT CTGAATGTTT
    23701 TCCAGATGCA AGCATTTTAA TATCTTTAAA TTCAATGTTT GAAAAAGATT CTGTAACTGT
    23761 ATCAACAATA ACATTACTTA CATCATTACA GAGCATTAAT CCTATAGATG TATGTCCTAA
    23821 TTTGTTATCA TACAACGTAT AAATTATTGG TTCAATGTTA TATCTGTTTA AATATTCATC
    23881 AAGATTTGTT ATCATGTCTT TAAACGAATC ATGATTGATA CATGTAGAGT CATGTAGAAG
    23941 ACTATAACCA ATAGACTTTA CAACATGTAA AAATTCAAAA TTTAATTCTA GGCCAGAAAT
    24001 CGCAAGAGCT TTTTTATCGT AAATGACTTC AGTGTCTGTA ACAAAAAATG TTCCTAAACC
    24061 TGATTTAGCA TCATTCGCAA CAATATCAAA CTTTTCTATT TTTAACATGT GCAACCTCAA
    24121 ATTTCATCCA ACACATCTGT ATAGCTTAAA AAGACCGGAT CTTTAAAAGC TTCTGAAATA
    24181 TTGTTATATG TCTTAAAATA ATCATGTTGT TTATCAATAT CATCAAGAAA CAATGTGCTA
    24241 ACATAACCTA ATATTATATT TTTATATAAA GGCGAGTATA TGATAGCATC ATCAACTATA
    24301 GGAAGAATGA TTTTAGGGGT CTCTTTTAGA TCTGCACTTT GCCAAACATA GCTATTGATT
    24361 TCGCCTAATT TGTAAACCTT TTTATATAAA TCTTCAACAT CAGTTAACAA TTCAATATCA
    24421 TTAGAAAAGT TGATTTTTAC ATAATCATCA CCTAAACGAT CAAGATTTCC TATATTATGG
    24481 CTTACATTTA CTACGTATCC AATGTTACCA TCATTATACT GCGAAAAAAC TAGAACAAAG
    24541 CATTGTTTGT CAATTGCATA AAAATTTCTT ATATGATGAC CTGAATCGTT TGTATTTTCA
    24601 AAAATATATT TGTAAAAGAT AGACATTAAA GTTCCTTTTA TATTTCATTT AATACATCAA
    24661 TGTAATTGAG CAATGTTGGA TCTTTCAAGG CTTCATACGC ATCCTCATAC TCTTTAAAAT
    24721 AAACAATGTC TTTTGTTAGA AAGTTTGGTA TTGCAGTGGA AAGGATACCT TGAATATTAT
    24781 CTTCGTTGAA GTTGTAAATT ATTCCATATT CACCATTTTG TAATGTTAAA AGTATTTCAG
    24841 GTTTGCTGTT CAACTCTTTT AAAACAACTA GTATTCTTAA TGGGATGAAT TCATAAAACT
    24901 TTTTGAATTC ATTAACACAA TCATTAAACA AATGTTCAAC ATCTTTAAAA TAGTGTTTAT
    24961 CAGTATTTGT AAAAGATATT GGTATTCCTA TTGTAGGAGA CGGAAACATG CTATGGAAAA
    25021 TAGTCTCATC TTCAAATTTT TTTGTAATTA TAATGAAAAA GGCTGAATTA TTAACAATAT
    25081 ATTTATTGCA TACAGTTACT TCTTTCAACT TTTTGTTGGG CATTTCTTCA TAATATTTAA
    25141 AGTATTTTGA CATTTTCATT TTCTAACAAC AAAGTTTCAC ACTGGTTTAA GAACCTAAAA
    25201 CATCAATATT TAATTTAAAG CAAAAATAAA GGCTAGTCAA TCAATATGAT CGGCTAGCCT
    25261 TTGTATATTT ATTTTTTACC CATTTTGGAA TTTTGTATTC AAGTTTCCAA AACATTTCAT
    25321 CATTAACTTT CAAATAAGTA TCTTTCAAAT AAATTTTAGC ATTTGTTGAA AGATTATTAC
    25381 CGTGATGTGT ACCTAAAATT AATGACGTGT CTGGTGAAAA AACAGGCGAT GAAGATTCGA
    25441 TCGTTAAATC TTCAATGAAA TTTATTCCAT CTTCAGAAAT ACTAACTTTA TAGCTAGAAC
    25501 CATTGAACGC CAATTTTACC CAATAGTCTT TATTGGTTTC TAAAGATTTT GTTCCTGATG
    25561 TTCCATATGC AATATCATAG TTTTGACCAT CTGAACTTAA GAAAACCCAA ATTTGTGAAC
    25621 TATTATTGCA CCCTAAAGCG ATGCCTAAAG GTGTAGACGA ATTACTAGCC AAAAATCTTG
    25681 TCGATGTTGA GTAGCTATCT GAATTGACCT TAATTACAAA TTCCCAATTT GTTGAATTTA
    25741 AAGGTAATGT ACAATCTAAC GAGATGTAAT TTTCAGATGA ACCAAAATTT GTAGCAATCA
    25801 ATTCATCCGA AATAGTTACT TTACCTTTTG TTGTATAATT TTTATATTGG CCACCTGCTG
    25861 AAACAGTTTC TGAATATTCA TATAGATCAT GTTCAGGAAT TGCTATATCA GTTAAATAAC
    25921 GAACAGAGTA ACCTGGTATT GTCAAATCAT TCATATCTGT TAAGATTAAA TGTTTTGTGA
    25981 AAGTTGTTTC ATTTTTTGCA AACCAACAAC CTAAAGTTTT AGCCGACCCA TCATCAACAT
    26041 AATTATAAAT GTTCCCATAC ATTGATTGTT TGTTTTGTGT GCGTTTAGTA TCCTTGTCAA
    26101 AAAATACTAC ACCATTTGCT TCAATCAATG TTTTGTTGAT GTTTATTGAA CCTCGCAAGT
    26161 AATTACTGTT ATTGAAATCA GAACAACCAA AGCAGTAAAA TTTATTGCTA AAATAGTCTG
    26221 TGGATAGCTC AAACTCTTTT GACCAATTAC TTGTAAATTC AGGTAGTTGA TTTAATTCGC
    26281 TGAATTCATC TGTTTGTTCA AGAAGATAAG CAACAAATTT ATCATCTTCT TTATTCAATG
    26341 CAAACCAATA AGTTTTACCT TCAACTAATT CGGTAGTGCC TTGAGTATCA CCAATACTTG
    26401 AATCATAAAA AGTCATTTTA CTGCCAACAA TATCAAGGCC TGAATTTTGT TCAGGATATC
    26461 TACCAAATAT TAAAAATTGG ACAGTTGAAA CTTCTTTCAT CGTAGCGTTA ATAATCAATT
    26521 TAAACGATGA TAATTCAGGA AAGGCTTTTG TCAACTCACA TTTGCTTGAA CTACTTACAT
    26581 TTGTTAAGAT GTTACCTTCA ATTGAGCATT TAGATACGTT TAGGTCAAGA ATCTTTTCCG
    26641 GCACATTCCA ATATTTATTT TCACTGAAAT TTTTTAAAAC TGTTGAGTTT TTATCAAGCT
    26701 GATCATAGTC AGGTGTTTCA AATATAGAAG ACTCAATAGA AACTGGAACG TCCGTATTGT
    26761 GATTTATATT AATAAAATCA TTTGATCCTA ATTTGTATGG TTCCATGTTT GCATCAATTG
    26821 TTTTTTCGCT ATTTGCAATA TATGACGCAT TAAAATCATA ATAACCTTTT GCATTTGCTT
    26881 TAACAACAAA AGGGTATCCT GAATAAACTT TTGCATTTTT TGAAGTAGAC ATGATTACAA
    26941 ATCTCCATTG TCAATAGTTA TATTTGCATT ATTTGCATTA AAGTTGATAG TTACATCAAC
    27001 ATGTTCAATT TCTAATGTTG ATATTTTGCC TAATTCATTT GGTAAAATAT CTTGCATTGC
    27061 TATACCTTGA AAAGCATAAC TATTAAGATT TGAACTGTCA CTTCCGACGA TTTCCAATGA
    27121 TACTTGTGTT AATTGGTGTA TTAATAACAA ACCGCCATCT GTATTTGTTT TTTCATCATA
    27181 ATTTAAAGAG CCAGTATAGT TTGATAAAAG ACATGCTGTA CTCATATCAG CTGAAAATGT
    27241 AACTGGTGTA AAATAAGAAT ATTGCCAGTT TTTACATACT TCAGGTAAGT GTAAAATTAC
    27301 TTTTCGCCAA ATAGGCGTAT TGTTTTCATC CAAACCATAA TATTTTAAAA TCCAACCATA
    27361 TTTTAAACCA TTACCTTCAG CAAAACTACT TCCTGAACTA CATGTAAATC AACACTCATG
    27421 AAATTCACTT TCAATTAATT TTAGAAAATT AAATAGTTTT GTTTCGTAAA TGAAAATCAT
    27481 TTATTTGTTT AAAGAACAAA CTTTATAATA ATTTTAAACG ATTTTAATGT GATGTTTATG
    27541 TTTTAAAATT TGATATCTTG TGATTGTTTT TATTTGATGT AGAACATAGT TCTCGATGAT
    27601 TCCAACATTG TCATGTTATA AAATTATAGC GTTTAAATAG CTTTCTAAAC TATATCTACA
    27661 AAATTAAGCA AAGTTTGAGT ATGATTTGTA GATTTTGAGT TTCGATACGT GGACTATATT
    27721 ATATTTAACC TATGTCAACA AACAAGCTAA TATATAATAG ATATTAATAT TTTCGTCTAA
    27781 TTTGTCTACA ATATAAAATA CAAATATTTG TCAAGAAGTG TATATAATAA AATAAATTTG
    27841 TTTTTGTTGA CATGGTCTGA ATTTGATATA GTTTTTAAAT GTCTTGACAG TTTGACGTGT
    27901 TTTTGATAAG GTTTAAATAA TCTAAATTGT AACTATTTGA GAGTGACAAA TGACATATTT
    27961 AACTGAAGCG GAAAGGCTTG AACGTAAGAG ATTGGCATCA AAACGTTATC GTTCAAAAGA
    28021 AGAAGTAAAG CTGAAAAAAA AATTTTTGTG CATACAATAG AAAAAGAAAA AAAGAAGGAG
    28081 AATCTATTTT AACATTCGAA GAGTATAAAG AATGGAGAAA GAAAAAGCAC GCCCCTAAAG
    28141 GTTCACTATA TGCAAAATAT AAAAGTTTTA TAAAATCACG AAAAAAGAGG GGAAAGGAAC
    28201 TTTTAAGTTT TGAAGAATAT TGTAAATTGC TTGCTACACG AAATTCAGAA AAAAGTTTAT
    28261 CTGATGAAGA AAAACGTCTA TTGAGAAATC AAAAGGCAAA AGACTATTAC CATAATAATG
    28321 AAGAATCACG TAAAAAGAAA TTAGCAAGAT GTAAAGAATA CAAAAAAGAA ACACCTGAAG
    28381 CACAAAAAGA ATATGCAAGA CGATCGTATG AAAATTATAA AAAGAAAGTT TATGAAATGT
    28441 CAGAATATGA TCGTGCACAA CATTTAAACA AAAGACGTGA AAGTTATAAA AATTGGGTGA
    28501 AGAACTTGTC TGAAGAGGAA CGTGAAGAAT TTAGAGAAAA GTGTCGTTTA AATAAAAGAC
    28561 AATGGCTTGC AAAAATGCCA CCGGAAAAAA GTCTGAATTT TACAAGAAGA AAAATGTTAG
    28621 GAAAAAAGAA TACTTAAAAC AGCATCCAGA AAAATGTTAT AAATATCTTG TTAAAGTTCG
    28681 TGAGAAAAAC TGTAGTTCAA AAATAGATGG TTTAGAAGAT TACTTGCAGA AGCTGAAAGA
    28741 TAAATCAGAT AAAACTGGAC ATTACAATGA TGATTTAAGT TTTTTGAATG AAAAACATCC
    28801 ATTAACAAAA AATTTGATAT CGATTGAAGA ATTTAAACGA AGAGCTTTTA TAATGCAAAA
    28861 GTTGCGATGT GTGATAAAAA GTTTGGGATT GTCTACTGAA ATTTTGATGA ACTATAAAAA
    28921 AGGTGTTTAT ACAATGCAAC AACTAAAGAC CTTTTTAGAT ATGTACAATA ATAAAAATTG
    28981 GAAAAACAAA TGAACGAAAA TGAAATAAAA TATTTTGTAA AAGAAAATAT TAGTAAATTT
    29041 AAAAAGTTTT CTAATGGAAG TCCTTACGAT GGTGAAACTG TTTCATATAA TTTAGGAAAC
    29101 AGTTTTGTTG TAACATGTGA AGAATATTTT GACAAAGCAT CATATCAATT AAGATTTAAC
    29161 AATAGGATTT CGGAAGATTC TTTAGCAAAA ATCATTTTTG AATACGTTGA GAAACTTTAT
    29221 AAAGAAACTG TTGAAAAGCC TGATAAAGAT TCAAATTGGC AGTGGCGTTT AGCACAAGCA
    29281 ACAAATGCAA CTTTACAAAA TAAGTGGTAA TTCATGAAAT ACAAATGTGT GGGTTTTGAA
    29341 AGACTTGCCT TTAGCGGTTT TGATTTGTTT ATAGATGATT ACAATGATAG TGATAATTTG
    29401 TTTGCATCAG GGTGTATCAT ATTCTATAAA AAAGAGGATC TATTTCATTT TGTTTTGTTA
    29461 GATAGGTTAG GGATTTGTAT TAATGCCACA ATAATACAAT ATATTTTAAA AGATATTGTT
    29521 GAAAAAAATA CTTTAGATAT TAAAAATTTA TACATATATG GTTTCAATAA AGAAGAAGAT
    29581 AGATATCTTA CAAATGAATG TGTAGATATT GAACCTTTTT ATATATTATA CGAAAGGTTG
    29641 TCTGATGGAA ACAACATTTA TTGTGATTGC GAAAAGTTTT GCATAGGTTT AGAAAGAAAT
    29701 CAATCATTAA TTTTTAATAG TGCAAAAAGT ATTTATGAGT TTATAAGAAA AAATAATTTA
    29761 AAGCATAACA TTATTAAAGT TGACAGATTG TTTAAATTGA AAGTATGAAA ATGTTATTAG
    29821 AAGAGTATAT AAAGCAAACA TTGTGTAAGT TGTTGTTTGT AGAAGATTGG AATAGCTTTA
    29881 TAAAACGATT TCCTTCTTTA TCTGAAGATA ATTTAAAAAA TATATTATCA CAATCAGATC
    29941 CATCCTATCG AGAAGAAAAA CAAGGTGTTT GCTCGGAATC AATTTTAAGG AATTTCACAA
    30001 AAGGCAATAT TACAAAAAAC GATTTGTCTA GGATTAGAGA TTGTGTATAT TTTGCAAGAG
    30061 CATTCGATAA AGAGAATTAT TTAATAAAGT CAAAAACATT ACAAGATTAT ATAAATAATG
    30121 CACAAGATAT TTGTAAAAGC ATTCCTATCA TCGATAATAT TGATGATACT AGAGTTAAAA
    30181 TAACACCTGC ATTCAACGAT AAATATAAAA AATTAAAACA AAGAGAAACC TCACAGTATT
    30241 TAAGACTTCG AGATGTTGCA AAAGTATTAA ACAACAAAGC TGCTATTGTT TATGAGACAA
    30301 GCAGGTATTT AATATTAAAA ATTGAAAAAT TTGAGACAGA AAAGTTATTT AACCACACTT
    30361 CGTGGTGTAT CAAAAAAGAA GATGTGTGGA AAGCACACAC TTTAAATAAA TTTCCTGTTT
    30421 ATACGATATT TGATAAAACA AATTATGATA GTTTTCAATT CGCACCATTT TCATTAAGTT
    30481 TTGCTGAATT TGATAATCAT TTGATTGATG ATGCAGATTA CTGTAATTTT AATGAAATTA
    30541 AAAGTTTTAT TTCGAATGTT TTAATTGAAC AAAAGAATAA AAAACATTCA TTTTCCATGA
    30601 ACGGAAGTTG TTCCCAAATC ATTTTAAAAT ATTTTATGAA CAGTAATTTA TATCAATATA
    30661 TAGATTATGA AGAGATAAAA CAGTGTGTTT CAAATAAAGC TTTAAAAGGT AAATTGATAG
    30721 TTTCATACAT TTATCTTTCT GGAAATGCCT ATGATGCTTT AACTTTGATA AAAGATACAA
    30781 ATTATGAAGC TTTGGAAACT TTACCTGAAC ATATGTTTAA TGTAATAAAA CAAGCTTTAC
    30841 AAAATAAACA ATTGTTGATA GATTATGGAT TGGCTGATTT AGATATTAAT AAAATATACG
    30901 ATCATGTCAA ATAGGTGATT CATGAAATTT GCTAATTTAA ATTATTTAGG TGCAACATAC
    30961 TTAACTGAAG ATAAAATAGA AAGAGTTTAT TTTTATAAAG TATGTGAAAC ATTAATGCCA
    31021 ATATCGTTAA ACTTCATCGA TTTCATGAAG ATCTTTTATA TCGATTCCAA ATGTGACATT
    31081 AACACTTGTC TTTCAAATAT TTATTGTTTT GATTTGAATG ATATAGAAAG TAACAATATT
    31141 CATGTAAGCA ATGAGATTTA TATGAATAAA AGTTTTGTGA ATTATTCACG ACCTGTTGAA
    31201 AACGTTTGTT TCTTTTATTA TAAAAAGAAA CGTTATTTAC AAATGCAAAA CATTCTATCT
    31261 TGGCAAAAGT CAGATGAGTT TAAGATAACA ATTTCATCAG TTAGAAAAGT AAATCAATTT
    31321 GAAGATATCT ACCTAATTGC TGTTGTTGGT CAATTTAAAC ACTATATCAG TGTGAATTCA
    31381 ATTGAGTATA ATAAAAATGT GTACGGTTTG CCAGAATATT GTATATTAAA AAATCTAAAG
    31441 TACAATAATA TTCTAAAGAA ATATGTTGAA GCTTGACAAT TGTTGTTTTT TGATTTAATA
    31501 TATCAACATA AGTTAATGAG GACTTCTAAA TGCTACACCT GTTCAAAAAA CTTCTTTCAA
    31561 ATAAACCTAT TTATATAAAA AAGAAAAAGA ATACAATTAT ATATTCCGTC AATCATAAGT
    31621 TCATCACAAA TGACTGGTTG TCTTTTCATA TTTTAGGCCT AAAGAAAATA AACAACTATA
    31681 AAGTTGTTGC CGTTATCAGA AACATGCTAT CTTGTGATAT CTATGAAGTT GACGTCTATG
    31741 AACTAAATAT GTTTTATCAA AAGTTTGATA AATTTAACCT TTTGTTTAAA GGTCAGTTGG
    31801 ATATCTATAG TAAGAAATTG CATGATAGAA AAATCCCAAT GATCGAATAT AAAAATTATG
    31861 AAACCATCTT TGTGTAAAAG GAAAACGAAA TGTCTGAAGA AAATATCAAC GATTTCTTTG
    31921 TAAAATATAT TAATGAAAGT AAATCGAATC AAAATACTAC ATTTCCACAA AATGTAGGTA
    31981 ATACTATAAT TTGTCCTAAA TGTCATCATG ATACTGGAAT CCCTATGTTG TCAGGTGAAG
    32041 TGGTCTATGC AGATAAACGT TGCCCGTTTT GCGGAGAAAT TATCGTGCAT TCTATGAATA
    32101 TTATGTGTTG AGGTTTTAAT GAAGTATAGC TATTTAGCAT GTACAAACGT AAACGATTGT
    32161 ATAAATAAGT TTACTTTTTT AAAAACATCA AAAAAGATTA ATAGCAAAGC TATTGTAAAA
    32221 ACAGTCAATG AGTTTATGAA TCTATGTGCA TTAGAGTTAC AACAGAATAA TGTAATTGCA
    32281 ATTCATGGTT ATTACACTAA AAAGTCACAT GTTACTTTTC ACCCAATAGA TAATACAAAA
    32341 ATTTATTCTG AAAGACCTAT GACAGTTATG GTTGGTTGGA AAACTTTGCG TGATAAATTC
    32401 AAAAGAATAT TTGGTAAAGA TGTAGAAATA TCCCATAAAA AACATTGTTT ATATATCATT
    32461 GTTCAAAATA CTAATATTGG AAGTAGTTTA TTAAAAGACA TTTAAATAGC GTTGAGGTTT
    32521 TAATGAATTG GAAAGATGCT AAAGACCTAT TTATGGTGGC ACTTATTGTG TTGGTTGCAA
    32581 GTTGTTTTAC ATCTCAGTGC GCTTACGAAC TTGGTAAAGA TTATGCTAAA ACTGAAGTTG
    32641 CCAAAGAACT GTGCTCAAAA ACTGAATACG ATTTCTGTGT AAAAGTCCCA CAGAGATCTA
    32701 TATATACTCT TAAAAATGAT ATTGACTAAA TGAAAGAAAA CAAACAATAT GCTACAAAAC
    32761 CATGAAGAAT TAAAAGAAGA CTTCGATGAA GTTCCTGTAA ATGAAAATCA AAATTGTTAT
    32821 CCAGATGAAG ATTGTTTGGA AATCTTAAAG AAATATGAAG GTTGAATGTC GTGTAAATAT
    32881 AACTTCTTAA TTTAAAATGG TTGTTTAAAA ATAATAATCT TTTGTTTTGT GTAATAAAAT
    32941 ATGAATCAAA AAAAGACCTC TGTTCCTAAT AGTTCAGAGG TCTTTGTCGT AATTGTGTAA
    33001 ATTTCTGTGT ATTGTTGTAT TTTTATGTAT GGAAATGTGT AATGTTGCAT ATTAATCCTA
    33061 TTCCTGATAT ATAATATTGT TTAGTTGTTT TTTCTGAATT AAGCTATCTT GTGTCATTAT
    33121 TTATTAGTAT TTTAATTTAT TAAATTGTTT TATCCTTTGT TTATATGACA TGTGAAAAGA
    33181 TGATCAATAT AGAAGATATG TGTATGTTAT ATGATGGTGT CGGTGTATTA GTTGTAATGT
    33241 TGTATGATGT AATGTAATCT AATGTAATGT GGTATTAAAG AAATGAGAAA AGTGTTAAGG
    33301 TCTGCGAAAG TTTGTAATGA TATAACTGAA ACAATAAAAG TTTTTGTATT GTTATAAAAA
    33361 GAATAATTGT GGTGTGACTG TTCGTTGAAA GATTTATTTA GGTGAAAATA GATAATAGTT
    33421 CATATGAACT AAACTATCTT GAATTGATAA TCGTTTGGTT AGACGGTTTG TTGTGAATGT
    33481 AAGATATATA TATAATGAAA ATATAGTTCA TGCCTAGATA AAAAAGGTTT AGTCACTCAT
    33541 AAGAAGTTGG TTATATAATG AAAAATAAGT ACATAGGTGT TACAAAAATA TCAGAAGTAA
    33601 AATTTAAACT GTTGATAAAT GTTTTTGCAA AGAATTCACA ACATTACAAA TAGTAGAATT
    33661 ATTATATATA AATCGCAATA TAGCCAATCT GTGGATAAAC AAAATAAGAG ACAGTATGTT
    33721 TTTGTTGGTA GAATAATAAA AATACATATT GTGTTCAAAT AAATGAAACA TACCTTGCAA
    33781 AATCAATAGA ACCCCTTTTA TAAATACCTT TCCCTATATG AAGAAATTAT TGTTTTCTGT
    33841 ATATTCAATG AACACAAAAA AGCGTATGCT TTAACCATTG ATAAATCTAG TAAAATTAAG
    33901 ACTCTTCCGA TAATTAGAGA TTGTTGTGCT AAAATGCAGC CATCTTTACA ATTGACACAG
    33961 CGTTATATAA TGGTTTAACA AAATTAAAAT GATAACAGCA CCCAGTTAAT CTCATTTAAA
    34021 AAAGTTCCCA AAACAATATG ATGCTATGCG CTTTACCTCT AATAAATTTG AAGGTTCTGG
    34081 AAGTTGAATG AAAGCTAGTT TATGTAAATT TAAAGATGTC AATTGAGATA GTTTACACCA
    34141 TATATCACTG TACCTGTGTC TGTGCCTGTG TCTGTTTGGG GATTTATCAT ATACGTGATG
    34201 ATACTTATCT GTTATTATTA GCTTGTTTTA GAACGAATAT TCTTTAATCA TTTAGATATG
    34261 CTACCAAAAT ACGAGGTATT GTGCGTGTTG TGGATTGTGG ATTGTGGATT GTGGACTAAA
    34321 GTTATGGTAA TGCATGAAAA AGGAGAATTG TGAAGAGTAT AGTGTATTGT TTCTCTACCG
    34381 CTTTTTCAGG TATATATAAG GTATCGAAAG GGAATAGAGC AATAGGAAAC GGCAAGCGGG
    34441 GCGCAAGTCC TGATATACCG AAAGCCTTAA TTATCATATA GCAATATATG ACATATCAGG
    34501 GTAATCAGTA TAAAGGCTTG TTAAGTAGTG GAAACATAAA AACCCGCTTG CCGTCAAAAT
    34561 TCCTTGTTGA CAACTGTTTA TCTTTTTGAT AATATATAAT TATCGAAAGG GAATAGAGGA
    34621 AAGCAAGGGA TTTAAGGTAT CAGTCAATAG ATACCTACCA TAATAGATAA AGCTTTTATT
    34681 AAGCATTGTT TAACGTATAG GACAGTGTTT AATAAAAGCT TTATTTGTTA AGGTATAGTA
    34741 TCCGATACTT GATAAGCTAT TAAGCTGTTA TATTGCTTGT TAATAAAGAG TGGTATAACA
    34801 GGTTAATGAC CTTTAATCAG TTATCATAAA GCGGTATAGC GAAGTGATGA CAAAAAGGAT
    34861 TAAGGGGCTA TCGGGTTCAC GTGTGAAAAA GAAAGCACGG CGGAACTATA CACAGAATAA
    34921 ATAAAGTGAA TATAGGTCGT TTCGATTTTG TTGAGTTTAG AAACGACTAA ATTCCTTAAT
    34981 CTTAAAATCA ATTAAGGTTA AGGTTTCTTC ATACTGTACT AAACAAAATA CAGTATGAAA
    35041 AGCATTAAGG CGTTTTTATA GTTAAATAGA AATGCCTTGA TAGATAATAA CTCAACAGGT
    35101 TGAAAAACCT TTAATGAAAA TAGATGCATT TAGAAATAAT TGCTTCTGTC GTTAAAGGTG
    35161 AAAAAGCAGT TCGATGAACC GATTGACAAA AAGTTTCACG ACTGCGAAAA GTCCTATCAG
    35221 AATGATTTGG ATTTGTCCAG TTCTGATTTG GTTTTGAACT CACTCCTGCT TTAAAGGTAT
    35281 GTGTGAAGTA GGCTGTGGAA CAAAACTAAA TAGAATTAGA TTACTCTAAA TCATTTTGAT
    35341 ATTTTTAAGA ACAAAATGGA ATAAACTAAA ATAGAATGAA ATGGTTTATT CCAGATTAAG
    35401 GAGAATGAAA GATGTTTAAG AAAATTTTAA ACTTTATGAA CGACGATATG GTATTTTACT
    35461 ATGACCGGTC GTACCCTATT GAAAAGGGGT ACACTGAAAA CGAGAAAGTT TTGTGCACCA
    35521 AATGGCGTGC ACGTCGTCGT TTAGTTGCTG ACTGGTGGCG TCTCTGCTAT CGTCAGGGAT
    35581 TGTCAAAATA CTTCTGACAC AAAAAGGAGG GGTGAAATGA TTTACGGGTT TCTCTTGATT
    35641 GCCGTAGTGT TATTCACTAC GGCATACGTT TGTTTCTGTA TGGTGAATGA ATTCATTCAA
    35701 AAACCGTACA GAAAGGAAAA TTCTGAACGA GTCTTGATGA AAAAGGATTT TGTTCAGGGA
    35761 AGAAAACAAA TTCGTCCGGA ATTGGTAGCA TTGGCAAAAA AGCTGTCAAT TGAAGATGAA
    35821 ATTGTAGATA ACTACTATAA AAGGAGTATA AAATGAGTAG TTTTATTGAG ATAAAAAGTG
    35881 GCCTTGTCAG AAAAAAAGAT ATTTCTGGTT TAACAAGGAT AAACGAAAAA ATCCCTTTGC
    35941 ACGGGGAATA TTATGGAATC GAAGTGCATC TCCCAAGCAC AAAAGTTTAT TTGGGATTTG
    36001 ACTCTAAATC CGAACGAGAT TCAGAGTTTA ACAGAATTGC AGACGAACTT AAAAGAGAGG
    36061 AGGGCGAATT ATGAAACCAG AAGCAAAATT ATTCTTGCGG GCAAGAAATC CGAAAATGAA
    36121 ATTAAACAAA TGGTGGAAAA AGCTTCTGAA AGAATGTCCC TTTATGGGGT ATGAACATGG
    36181 AAGCATGAAA TACCTTTCCA TAATGGGAAA AGACACGGGG GTCAAAATAA ATTCCCCAAG
    36241 GTTAATTAAA AAGAACCTTA TCAAACGAAA TATAGTAGGC GAAAATGGAC AGCCCTATAA
    36301 TCATTGACGT TGAATGGGAA GAAATATCCC GTTCAACGGA AGTTGTTATT GAACCTAAAA
    36361 GAATGGTTCA GAAACAAAAG AGGAACAAAG TGGATAAAGT GATATCCACT TTGTTTTATT
    36421 CAGAAATCGC TTTCATCGTC TTGCGGTTCA TGTATGGGTG TTACACAAAT TACGTGTTCT
    36481 GGTCGGCACA TGATGGCATC ACCTTACACA AGGTGATTTT TGGAATGCCT TAAAGGAGAA
    36541 CGACAATGAA GAGAATGAAA AGAGAGTTTT GCAGAGCTTC GAAAATCGAC GCTGTCAATG
    36601 ATGTGTTGAA AGGGCGCTAC GCCATTTACA AAACACGTCA AGGGTTGGAA ATTGTCTTTC
    36661 ACGACAGTTA CCGACCTGAT ATTTTGACTG ACATCGAACG TCAGATTGAA AAGAACCCAC
    36721 GCGGAACGTG GTATTGCGAA AAAAATGCCT TTCTCAAAGG GCATTAAGTG ACATTATCAA
    36781 GAAGACATCT GAAATATGAT GTCTTCCTAT AATTTCACTT GACAAGAAAG GAGTAAGACA
    36841 ATGAAAAAAC AATTTCATAG ATTACTTTTG ACAAAACGTC AAATGGAACA TCAAGCTAAA
    36901 GCATATGCTG AACAGTTTGG TGAAGATTAT CAGGAAGCCT TCGATGAGAT GATGGAAGCT
    36961 TGTCGAAAGT ATAACAAGTT TATTCTAGAA GGGAGTAAAT ATAATGAATG AAGAAAGAAT
    37021 TTGGAGTCGT CTGAAACCGA TTTCATATGT TGTCATGTTA ATCGGTTTTG CCCCGGCTAT
    37081 GACGACAGCT TTTGGTGACA CGTATTTGAC TTTTGTTGAT TACGTGTCGG CGTTCAGTGG
    37141 GTTCTTCGGG GCTTGCTTTA TTAACGAATT GTAAAGGAGT TCATCATGTC TGAATTGGAA
    37201 CAGTACAAAA ATAAAAACGG TGACCTGACT GTAAAAGGGT CGTTGTTTCA AGCCAAAACA
    37261 GATCTTCAAG AAGTCAGAAA AGACTTGTTG TTATGTCGAG GTATAGGCGA CATAGCGACC
    37321 ATATTTAAGG AACGTTTTAC AGAAGCGAAG AAGCTTTTGT CAGAAATCGA AGAAGAGGTT
    37381 GAGTTGTCAT TACGTATAAT AGAGTGGCAA CAAAACCTCG AAAGCGAGCA CTTTGTCCAT
    37441 ATTGTAACGA GCCTTGGTGG TAACAGTGTG TCCGCTCGCG ACAAATTGTT GCAAGACGAA
    37501 GTGCTTAAAC ATTGCGAAAA TATGAAAGGA AATGCATCAA AAATAGTGTG TTTCTTTAAA
    37561 GATTTAGCAG CACATTCTGA TATGGTGAGT GTGAAGTTGC AAGCAGAAGC CCTTGCGCTT
    37621 ATCATTGAAA GACAGTTGAA ATATTTGGAC ACTGTCCGCA ATGATAAAGA ATTCGCACAA
    37681 GAAGCTGTCG TGGAAATTGA ATTCTGTTAA CAAAGGAGAA CAAACATGGA ACCTAAACAT
    37741 GTTTCGAAAG GTATGAATAC CTATTTGGCG GAAATGTTCA ACAAGTGGGA AAGTGAAAAC
    37801 ACACCTGCGT GGCAAAACAA AGACATTCGG AAAAGCATTC AGGAATGGCG CGCAAAACAC
    37861 CCTGAACTGA ATTGAAAGCG AGACAACAAT GGACGAAGAG AAACAAAAGA GAGCGGTGTT
    37921 TAATGCAAGC AGTATTTCTA AATACCTTAA AGCAAACGGA AAAATGCCGC TTGACATTGG
    37981 GTTCAACCGT GAAGAGGTAA CCGAAAAAGA CGCCGAACTG ATCAAAGGTT ATACGTTTGA
    38041 CTCGATTACC TTGAACTATA CACACATTGA AAAGTTGTCA ATGTTGCCGA AAGCGAAGTT
    38101 TTACAAATTC AATCAAGCAA TCATTGGTAA GTTTGATGAC CTTGCATTGA CAGACGATTA
    38161 CAAACGGTGT GTATGGTTTG ATAATTGTCC GACGTTAATC CCAAACTTAA AGTTTCTTCA
    38221 CGATTGGGTC AATGTCGTGT TGATACGTGA TACACCAATT TTGAAAGCTG ACGGGCTGGA
    38281 AGACTTGGTG TTGAAATACA ACAGAGCAAT CAATTATAAA AATTGGTTCG GGATTGATTG
    38341 CTTAATCATT CAACCGGCAA CGAAGTCTTT TATGAAATCC GCATTAGAGC ATTTACCGAA
    38401 AGACATCGTT GTTGATTTGG GTAATCCTGA ATATCCGTTC GAAGAAAGAG AATGGGATAA
    38461 GCAGTACCCA TTGCATCATA GATGCGACAT TAAAGCAAGA GATTGTGCGA CGTTGAAAAA
    38521 GAAATTCGAA GCACAATGTG AGCAAATAGC AAATGAAAAC AAAGGAGAAC GACTTTTAAG
    38581 GGAGATCTAA ATGACATTTG CGCTGATTAT AGTGTTGTTA TACCGTTACA CTACATTGTC
    38641 AGGTTTTATG GCAGCAATCT TAACGGTATT GTGTATTAAA TTTCCACTGT CATTGGGTGT
    38701 GTTGTTATTC TTAATGCTGT TACCCAAAGA CGAACTTTTT GAGGAGAAAA AAGATGAGTA
    38761 AAGTTGAAAC GATCTACGAA GTTGTTACGA GCAGGGTTAC GGGTGAAGAA AGGACGGTAC
    38821 CGACGTTTGT TCGTAAATTC AAATGTGGCT TTAAAGTCAT GACGACGTAT TACGAAATGT
    38881 GGAAAGAAGC GATGACGGTC GTCTATTATA AAGACGTTCG TGTCAGCCGT ATTCATTCCA
    38941 TGAAAGACGT CAATGAAGAA CAGGCAAAAG CGTTCCTTGA AAATTTGCAG GATCTGGATT
    39001 TGGCGGTTAT CATTGCGACA GGAAATGTCA AACGCAAAAA GGAAGGTATT CGGACTGGAA
    39061 ACAAAAAACG TTCTGTCAAC GCCTACCTTG ACAATACAAT TGGTCACAAG GCGTTTGGTA
    39121 AATAATTGTT GACAACAGTG TGATGGTTGT GTAGTTTTAT ACAACCATCA CAATTGGAGG
    39181 GTACAATGGA AAAAGAAAAA ACTGTTAAGG TTAAGTCAAT TCACGCAGAG GAAGAAATTG
    39241 TCGATGAATT TGACATGACC GAGATTGCGA AGAATATGGG GTGTTATACC CCGGCACCTA
    39301 AACAACAAAA ACAGTGTCTT GATGCAAATG ATGTTCAAGG CATTGTTGAC GGTGTTCTTG
    39361 ATGAAATGGA CGGTGAAGAC TTGACGGGTT TGACTGACGA AGAAGTCAGA AAAGAGTTCG
    39421 ATGAGCGCGT CGCCAAAAAA CGTCAAGAAG AACAGAAGAA GCTGAACGAA GAAAACGGTC
    39481 ACATTAAAGC AAAAGCACCG AAAGGTGACA ATCGATATTT GGCAAGTGAT GATGTAGAAA
    39541 TCAATGCATT GCGTACTGCC AAATTGAAAG GTAAAGATCT TCATTGTTTG AAGATTGAAC
    39601 GTGATTGCCC TCGCAATATT GTTTTGGATA CGTTGCGGGC GATGTGTCTC GAAGTAGAAG
    39661 CTATTACGAA ATGTAAAAAG GTTTCTGACT TCAGCGAATT TCCGTGTTTC CTTTCTGTTA
    39721 AGGATTGGAA CAACGACATT CAAGAACTTT CCGATGATGA ATATTGGGAA ATTGACTTGA
    39781 AAGAACCGTA TGATTTAACG GAGGAAACGA AAGGGCAGAT TGATGACGAT TTGTATCCGT
    39841 TAATCAATCA AGCAGTTCAT TGTTTTTCAT TTTATCGTAA AAAATCAAAT TTCACTGAAG
    39901 AAGATGGAAT TTGGTTGGAA AAAAGTGAAG ACGGTGAATG GCAACCGACT TTTACATATG
    39961 CCGCGAGTGT AAATAAAGCT ATCCGTGAAG TTATGCCTGA AAATGTTGAC AAACTCTTCG
    40021 GGTTTAACAT AATGAATATG TTTTCCAAGA AGTCGATGGA AGCGATGAAG AAACGTGAAG
    40081 CGACTTTCAA TGAAGGCGAA CGGAAAACTG TCGATAGCTT TATCAAAAGC TTGCAGAAAC
    40141 ATTTAAGCAA TGTAAAACCG GAAGACTTGA TTAAAGATGT CAAGAAAAGT CTTTGCGATG
    40201 TTCCTAAAAT CATTTGGAAC ACTGTTGGTC TTGACATCGA TGAAGACGAA CGGCATCAGA
    40261 TGATGTTCAT TGCATATATG ATGAACAAAT GTTCTGAAAC GTTTGCAAAC ATGGAAATCA
    40321 CTAAATTGGT TAAAACCAAA AGTGGTGATA AAGATGTTGA TGAAGGGTTT AAAGCATTCT
    40381 TTGAAACCTT TAACATTGGT AAAATGGTGA AGAAGGCAAA CAAGAATGAT CAGAATAAAA
    40441 TTTAAACCTA AAAACATCAT CTACCGTATC TTTGTAGACG ACCCTGATAT GGCAGTCAAG
    40501 GTCGCCTACA CTGTTTTGGA ATGTCGAAAA GATGACATTC AAGTTTTAAC ATTCAAAAAG
    40561 AAAGGTACTG ATTACGACTG ACCTTTCTTT GAAAGGAAGA GTAAAATGAA AGCTGAAACA
    40621 AAACTTCTCA AACTCGTTGA GAAAGTCAAC GAAGCAAAAG AAAACAAACG GAAAGCTGAA
    40681 GATGACATTA AGAAAGCTGA AGAAGCTATC ATTCGAATTA TGGGTGATGT TCCGAAGACT
    40741 TCCGTTGAAA AGAATGGTGT CGCCTATACG ATCACTATTG GTGACAATGT TCGTTATGCT
    40801 TTGGTTGAAG AAGGAAAACG GAAAATGATT AACGATGTTC CGTTTGAATC AAATCTTTGG
    40861 AAGAAGACGC CTGATATCGG TGAATGTCTG AACAATGAAG AAATGAAAGG TTTCGTGATT
    40921 CAGAAAGAAT TCACACCGAA AGTGATTATC AAGTCTTCGA AAGTCAACTA GAAATAAATC
    40981 TGTTGACAAA CACCTGAAAA CCGTATAGAT ATGATATCTA TACGGTTTTG TTATGCAACC
    41041 CAATTATTGT AGGAGTAAAA ACTATGGGTA TGTCTTTTAA AGAATCGTTG AAAGCTATCG
    41101 ACACAATTCG TGCTTGCACT ATTAACAATG GTGCTTCGAT TGTTCCGTTG CTTTTAGGTG
    41161 AAACTGGTAT CGGCAAAACC GAACTGGTTC GTGAATACTG CCAAGAAAAC GGTCTGACGT
    41221 TGATTACAAT TCATGTATCG CAGATTGAAC CGTCTGACTT GACTGGTTTG TTCAAAATCA
    41281 ACCGTTACGG CAAGACGGAC AACTGTTCCC CTTCGTGGTT GCCGTGGTTG TCTGAAGCTG
    41341 AATTCGAAGC AATCAAGAAG AGTGGTGCGA TTGAGGTTGA GGAACTGAAC GTCTTGAAAG
    41401 ACGGTGTTAT CAACCCGAAT GGTGGCATCG TCTTTCTTGA TGAAGTCAAT CGTGGTCACG
    41461 AAGATATTCG ACAGTCGTTG TATCAGTTGA TTAACGAACG TCGTATGCAT ACGTTTACCT
    41521 TGCCGAACAA TTATACGATT GTTGCGGCAG CGAACCCGTC AAACGGTTAT GAAACGTATG
    41581 ATTTTGATAG AGCGTTGGTC AACCGTTTTG CATGGATTGA TTTTCAACCG CAAGCGAAAG
    41641 AGTCTGTCGA ATACTTGTCT GATAAATATT CGACATCGCC TGTCGTTCAG TGGTTGAAAC
    41701 ACAATGACGA AATGATCGAA CTGTATGCTG TTGATAAGCA CGGCAATGCA GTATCGAATG
    41761 ATATGGACGA TCAGAAAACA ATGTCGCCTC GTATCATTGA GCAAGGTATT ATCTTGCTGG
    41821 AAGAAATGCA TCGTCGTCAT TATCCGCAGA AACTGAAAAA TCAGATTTTG CGTTCGATTT
    41881 GGAAGAAAGA TGCGGTTGAA GCGTATTTGT CTTTCGATGA AGAAGCTGAA AATGCTATTG
    41941 AATTGAAAGA CATCTTTACC GGAAATTGGC ACACACCTGT CAAGAAGTAT GTTGAACAAC
    42001 AGAAACTTGA TTTGTTGTCG GTCATTGTTT CTCGTATGGC ACGGTTCTTC GTTGACTATG
    42061 AGTTTGCGAC ACCACGTACC AATGAAGAAA CAAAAATGGT GGAAAACGTT GTCGAATTCT
    42121 ACCACAATGT TCCAGAAGAG TTGTGTGTGA CGTTCTTGTC GTCTTGCACT AATAAATACT
    42181 TTGAACTGAA AGACGGTCGC AAGTATTTTG GTAAAAATTG CAAGGACGGG AAGTTGATTG
    42241 TCAACGAACA TCATCTGTGC ATGCAACCTG AATTTCGTGG CGGCAAAACT GAATACGCCA
    42301 AGAATGAAAT TGGTTCGGTT TTGAAGAGTG CCAAGAATTT GGGTGTTCTG GCGAACGGAA
    42361 GCAAAAAGTA AATCAAGATG CACGGGGGTT GAAACATACC CCCGTCATTA ACTTTAATTA
    42421 AAGGAGTGTA CAATGACAAC ACATACCATT GACGAATTGA TTGCCGCTAC ATTTTCCGCA
    42481 GTGGATATGG ACGGTAAAAC AAATTCGTAT TATGCGCTTG TTTTGAGCAA ATGCAAGAAA
    42541 TACGCAAGTA AAGAAGTTCC GACAATGGGT GTTGCGTTTG ATCAGCGTGG CAAACTGGTT
    42601 TTGTTGTGGA ATCCTGATTT TCTTCGAAGA TTAACTGACG GTGAAGCGAT TGCCGTCTTA
    42661 AAACATGAAG CAATGCATAT CTTCTTTAAG CATCTTGCAC GGTTTCAGAC GAAGAAAAAT
    42721 CATACGCGGG TTAACATCGC AACCGATATG GCTATCAATC AATATTTGAG AGGATTGCCG
    42781 GAAGGTTGTC AATTACCTGA AACATACAAA CTTCCGAGAG GTTTGTCAGC TGATGCGTAT
    42841 CTGAAAGCAT TGGAAGAACA AAACATTGCT GATGATAAGA AGATGTCTTG TGGTGGCATG
    42901 GGTCAAGGTA ACGGTGATCA ATCACAAAAA GGTAGTGGTA ACGATCAAGG TGAAGATGGT
    42961 CAAGGCGGAG ATCAAGACGG AAGCAGTGCC GGAACTGACA ATCACGAAAC ATGGGACAAA
    43021 GTCGTTGATG ACAATGGCAA AATCATTGGC GATACTGAAA GCGAGGGGGT TGACACACAA
    43081 TCAACACTGG ATAGGATTTC ACGTGCAGTT GCTCAACGAA TGAAAGAACA AGGTGATACA
    43141 CCCGCATGGG CAACGGCGGT TGTTGAAAAT ATGGACAAAA AATCAACACA CAACTGGAAA
    43201 AACGAATTGC GTGTGTTGGT TAATTCTGTA TTATCAACAG ACAAACGACG GTCACAGAAA
    43261 CATATTGATA GACGTTTGGC TTGCATTACT GATGAATTTC TTTTCCCCGG TAAAAAGAAA
    43321 GATAGAAAAC CGTCAGTCTT GCTGGTTCGT GATACGTCAG GATCAATGTT TTGTGCGGAG
    43381 ACACAGGCAG CAGTTCTGAC AGAAATGGTT GCAATCAGTC GTCGTGCTGA AGTTTTGGTA
    43441 TGCGATTGTG ATACAGTCAT CCATCAAGTA TATAAAGTTC GTAAACCTTC GGACTTTAAA
    43501 GAATACAAAG GTGGTGGCGG AACATCGTTT GTTGAACCTT TTGCAGAAGC TAAAAAGCGT
    43561 AATGTCGATG CAGTTATCTA CTTGACAGAC TTGTACGGTG AATTTCCTGA TCCGAGAAAT
    43621 ATCGGAAAGT ATGCGAGAAA CACTGTATGG GTAACGGTAG AAAGGGATGC TGATAGAAGT
    43681 GACCCGCCGT TTGGCAAGGT TGTTCGCATT CAAGATGAAC AATAAACAAT AAAGGAGGGG
    43741 GTGATAAATC CCTTCCTTCT TTTTTAAGGA GATTAAAACA ATGACGGAAA ATGCGGAAAA
    43801 TGTTGAAAAC GAAGTCAAAC CTATTGTAGG TCATTGCTTA ATCAATGGGT TTAGTTATGC
    43861 ATTACCTATC AATGAACATA TCATTATCGA AAGGTGCGCT CGTGACGAAA AGTACATCAA
    43921 TGAAAGAATG GCTGAATGTG AACCCGCCGA AAACCCCGCA AAGATAGTCG TCGGGTTAAG
    43981 TCAATTCTTT AACACTGATA AACGAACGCA ATTGTTTAGC ATAGAGGATC CTGAAGATAA
    44041 CAGCAAGAAA ATCTTAATCA TTCGATTGAA TGGTGATTTT GCTGTTTTCG TTTATCCTGA
    44101 TTTTGAATGT ACAGTTGCAG GTAATGCTTC AATGAAATCC AAATACAATT CATTTGTATT
    44161 TGATAAATAC CTGAAATATG GCGCGGGGCG CAAGGGTGAA AAGTTTACAG TCACACTTAA
    44221 AAAGAGTGAC AGGTTTTACG GCACTATCAA AGAATACTTC ACACAGTATG GGTGTTGTTT
    44281 TGATATGAAT GTTGGAGAGT TTCTTATGGA GATGCTTTAA CGGAGGTCGC AATGTTAACA
    44341 GAAGAACAAA TTAAAAAGTT TGATGGCTTG CAAGCATATG TGTCGTGTGA ATGCGATTAT
    44401 GAGCAAGCAC AATTCGACTT TGAGGATTTG GTTGAGAAAG TCGACAATAA TTGTTACATC
    44461 CTTAAATCCT CATCTTATAT ATTCGATGGT GATGATTTTT ACTTGCAAGA TATTGTAGAT
    44521 ATACCCAAGC TTGCAAGAGA GTCGTATTCA ACCTTGCGTG ATATCTTTTT AGTTGCAACT
    44581 GGTTGTGAAA TGACAAAAGA GGATTACAAC AGTGATTTTT CTGGTACATT TCAAGACCTT
    44641 TTAAATCAGT TGCGATTCAC CCAAGAATCA ATCGAAGCAT TGCAACCGTA TTTCAAGATA
    44701 CCTGTGGAAT GCTACGAAAC GAAAGGTTGT GGTCAAGGTG ATTATGCATT TGTCCTTTTG
    44761 TTTGACGACG ATGTAAGTGA CAAAAAACGA AATGCAGAGA TGCATAAATC TATTAACCAT
    44821 TTGTTTTGGG ACGCGCCAAT CTTTTGCCGA TTGGTATTTG GTGACGGCAC AGATTTTGTT
    44881 GCGGAAGTTG AGGACAGATA TGAATACGAT AAAGATACAT ATTGGAAAAA CTTCATCGAA
    44941 CAACTTGCAT CTGAAATACC TGATGTAGAA GCTTTCGGAG AGTATCTTTT AGATTTGATG
    45001 CCTGATGAAC CGTCAAGTTG AGGAGTAAAG ACAATGAAAG AAATCACAGT CAAAACGTTT
    45061 GCTGAACTGA AAGAAGCTTT TAAAGACGAA GAAAGAAACT TGACGATTGC CTTTAAGAAC
    45121 AATCGTATTA CAAAGTTTCC GAAGATGAAT ATCGAACGTG ACAAAGGTGT TGTCATATTG
    45181 AAGTTATACA CACCTAAATT AACAACATTG AAAAATGTTC CGATGCCGTC ACGATTTATG
    45241 AATTGGCTTG ATGTTGAAGA AGCCAGTTTA ACAAAACTTG AAAATGCAAG TGAGTGCAAT
    45301 ATAACAAACC CGTGTGTATG TTATTTGCCT TGCTTAAAGT TCGATAGCAT CACTGTCACA
    45361 AAAGAAAACA CTTGTCAATC TGGTTTTATA CGGTTGGCAT TGGCGTGGCA ACAGTTTATG
    45421 CGAAACGATG TACAGAACAT CTTTAATGTG TTCAGTACAA CAATTGTTCC GAGAGCTTGT
    45481 GTACCTGAAA TGGTATGCAA TAATGTTGAT GACTTAAATT TGCCGGAAGT TTTGAGAGAT
    45541 GTTGTTAAAT CAACGGATAT GTTGACAACA GTGGAAATCA ATCTGGCAAG AAAGGTTATG
    45601 GAAACTGAAA TCGGGAATTT GACATTTTCA TCTATATGAG GTGAACAATG AAAGAATATC
    45661 GAAGCAGAGA GATCAAGATG TTTGTCGAAA GCGATTGTGA AGAATTCGAC GACATTGATG
    45721 TTGATTATTC ACAGTACTAT GAAACGGTTG ATTTGCAAGA TTTACCGTAT GCTGAAAACA
    45781 GACTGTCAGC AAGGGTAGAT TCGGTCAAAG GATTAAAGGT ACGGGATTCT ATTGATTGTA
    45841 TAGATTTCAT TACCAATGGC TATACAATAA AAGACCTTGA CGTTTTAAAT TTAGGCTTCG
    45901 AGATTCCGTA CCTTAATTTG ACAATACACT TGTCAACAAA TCTTGAAAAC ACAAATGAAC
    45961 TTTTGGAAGA CTTGAAGAAG TTGGCAAAGG TTCGATGTGA TAAATTTATG ATTGTGTTTG
    46021 TTCCGACAGA TGATATGACG TGGCAACAGC AAAGAGATGC CTTGTTATAT ATTTTGCCGA
    46081 GAGTGACATT GCCAATCGTT GAAGATTTGT GTCAAGTGAA TACGGGTTCG AATCGTTTAT
    46141 CATACTTTAC TGAAAAGGAA AAAGATGATG ACGATAAGAA GCTTGACAAT CTTTTCAAAT
    46201 GGGTGGTTGA TAAAAACAGA ACAGTTGGAA GCGATTGCTT GTTTGAAATA TGAAAGGTGG
    46261 TGATAGGTAT GTTGCCTTTA TATGGTTATG CGAGTGAAGT CGAACGATTG TATAAAAGAA
    46321 CATATCTGAA AATATACAAT CAAGATGGGT ATGACATCAG TTTGGTAAAA GTTTTTGTAA
    46381 ACGGTGTCAC GCCATATATA GACTACAAAG TCATACAGAC ACCTAAACGG AACTTGCGCT
    46441 GTTTAAAACA ATTCAAAACT TGTGAAGAAG GTTTGGATGC AGTGCTTGAA ATGAATCCGT
    46501 TCAGTAAGGA TGTATGGTTA ACTAAAATTG GTGGAAGGTA TGCATTGTAT ATAAAGAAAG
    46561 CTAAAATAAT CAATACATAC ACAAAACCTT TTTGGACACC TGTTATCAAT GAGTCGTTTT
    46621 TGGAATTTAT CGAACAGTGG AAAGGAACTA TATCATCAGC GTTCGAACAT TACAAAAACG
    46681 TTAACAACGA TGGTCAAGGA TTGCTTGACA CAATTTAAGG AGAAAGACAA TGAAAAAAGA
    46741 ATTTGGTTTT GGTTTTTTGC CTGATTGGGC AAGAGATTGC ACGATTGAAA AAGGGTCTGG
    46801 CAAATGGTGG GTTTTTACAG ACAAAGACGG TGTACAGACA CTGGTTTCCT ATTTTACACC
    46861 TATTATGCGT AGGTACGAAG ATGGAACAAT GGTTCGTTTT GTTGAGAGCT GTTCAATGAC
    46921 AACTTTTCAA CACATTCGTA AGTGGTCTGG CTTGAGAGCT GATGATTTCA GAGCCTTGCC
    46981 GTTAACTTCT ATCGAAAACG GGTGAACAAA TGCCGAACGT AAGTAAAGTA AAAGAAATAA
    47041 CCCGTAAAGC ATTAGAAATG ATGCATACGG AGTTATCTGA TGATGACATT GAAAGATGTG
    47101 TAGATTATGC ATGGACATTA CACGATTTGG GGATGTCAGA ACAGGAAGCA GCTATCACAG
    47161 CTTGCAAGGA ATTTATCTTG ATTGAAAGGA GCTTTTGAAA TGCAATTGTC ACCTTTATCA
    47221 GAGTCAACAA GAAAAGCAGT TGAAAATGAA ATTGAGGCGG TGAAGGATAT CATCGCCCTT
    47281 TTTCCGCAAG TCAAAGAAGT TGTCAAGAAA TATGACGGTA AAACATTGGA CACACGCACA
    47341 GTCCATAAGA TACAAAAAGA ATTGTTGAAG GTCGATAGGC ATCTTGATTT CAGCTTTTTG
    47401 TATGCTCATA TCAAAATTGA ACATTTCGAC AATTACAATG AAATCAACAC GACCCATTGC
    47461 ATCTATTCAA AGTATCTGAC AAAGTCAGAA GTCAACTTTC AATATGATGA AGAATGCTTT
    47521 AATTATGCCG AACAGTATCT TAAAAGCTAT ATCGAAAAAT TCAACAACTA TATGTTGAAT
    47581 GAAAAAATGT TGTTGGAATC ATTGCAACAA GTCAGCGAAA CATACAACGC CTTAACAAAA
    47641 GAGATACCTA CTGTATGCCA AAGATTGGTT GGCGTCAGAG TGGCTTCATT ATAAAAGGAG
    47701 ATTGACAATG CTTAAAGAAT GTGATAAAAA AGACGCGACA TTGGCATACA TCATCAAGAC
    47761 AATGAGTGAG TATGACGGTT TGATCTTGCA CGGGAAACCG ACGAATGTGA ACATCATAAA
    47821 AGGTAATGTT GGTTATCAGC TGACAATCAA AAAGAAAGTA CCGATTACTA AAAGCTTGAT
    47881 TGATGCATTG GAAAAAACTG GCGATGTGGC TACAGTCAGT TTAGAATCAT TGCAAAAGAC
    47941 GGTAGATATG TTTAAAGCTA AATCAGAAGC TTTACAGAAA GATGTCAAAT TATTGCTTGA
    48001 TATTCTTGAC AGATACCGTA CAGCCGTTGA CAGTTTCGCA GCAGAGAATT GTGAAAACAT
    48061 GAATGATGTG GAAGAATTTG AAGAGTTCTA CAACATTAAA GTCAGCGGCA AACTGAAAAA
    48121 CGAAATTCAA GCAATTGAAG ATTTACGGAG GTAAAGACAT GAGCAACAAC CAAAACATGC
    48181 ATAAGGCAAA AGCAGCGAAA GACGATGAAT TTTATACGCA ATTGTCTGAT ATCGAAAAGG
    48241 AGTTGGTCAA ATACAAGGAA CAGTTTAAAG GCAAAACTGT TTTGTGTAAT TGTGATGATC
    48301 CCTTTGAAAG CAACTTCTTT AAATTCTTCG CCTTGCAGTT TAAAGAGTTG GAGTTGAAAG
    48361 AGTTAATCAC AACAAGCTAT CGTGACAGCG CAATCAAAAA GCAAAACATC AATATGTTTG
    48421 ACAGCGGTGC CTATAAAGTC AGGATTGTTG GAGAAAGTAA CAATGAAAAG GATGTTCCTA
    48481 ATTTTCTGAA AAGGGAACAT TACAATTTAA AGGACGTAAT GAGGTGGTTG GAAGAACAAA
    48541 AGAAAAGTTT TCCAAATGGA AATCTAAACG TATTTTCCCC TTTAGAAACA GGCGACTTTG
    48601 CCAGTGAAGA ATGTGTGAAG TTGTTGGACG AAGCAGACAT TGTCGTAACA AATCCGCCAT
    48661 TTTCCAAATT CCGCGAGTTT GTTGCATTGC TGATGGAACA TAAGAAACAG TTTCTGATTA
    48721 TCGGGAACAA AAATGCCATT GCATATAAAG AGGTTTTCCC GTTGATTAAG GAAAACAAGT
    48781 TGTGGTTAGG GTATAATTCG CCAAAAGAAT TTGTGCAACC CAATGGGACA ACCAAAAAGT
    48841 TTGGCAACAT TTGTTGGTTC ACAAACTTGC CTATTGAGAA GCGTGAAGAG TATTTGGATT
    48901 TGTTTGAGGA GTACAACCTT GACAAATACC CGATGTATGA CAACTATCTT GCCATCAATG
    48961 TTGACCGTGT TGCAGATATT CCTTGCAATG AATGGTTTGA AATGACGGTT AATGAAGACC
    49021 TTTACAACAA ACTTAAAGCG ACGTATGGTG ATGATTGTGT GCTGATTGAT AGTGATGATG
    49081 TTAAGAAACA ATATCACATT AAGGTTCGCA ACATTGTCAT GGGTGTTCCT ATTACGTTCC
    49141 TTGACAAGTA TTGCCCGAAA CAGTTTGAGA TTGTTGGTCT TGACAGATAC GTCGAAGATA
    49201 ACCCTAATTT TGGGCATCGG TTTCATTTGA ACAAGAAAGA AGTTTATGCA CGCATTTTAA
    49261 TAAAACGTGT AATAAAATAA ACCTTAACAG ATAGAAGCGA TATCATTCAT TTGGTATCGC
    49321 TTTTATTTTA TCAAACATCC AATCAGTTGT CAACATCTAA ATGAAAGGGA GAAAGAGATG
    49381 ACGATGAAGA TTACGAAAAC CGAGATTGCG ATTCGGGATT TGGTGAAGGA TTATAAAGAA
    49441 GATAAGAAGA CAGGTAAAAT TACAGGGTAT GGAGGGAAGC TGAATATCCG TCCGAAATTT
    49501 CAGAGGGAGT TTGTTTATAA GGACAAACAA CAGGAGGCTG TTTTGGAAAC AGTAAAGAAA
    49561 GGCTTTCCGC TGAATACTAT TTATTGGTCA AAGTCAAATG AAGACAGTTT TGATTGGGAG
    49621 GTTCTTGATG GGCAGCAGCG AACAATTTCA ATCTGTCGTT TCTGCACGAA TCAGTTTTCG
    49681 ATGGAATTTC AGAAAGGTGT TCCTGTTTTC TTTATGAACA TGCCAGAAGA AGATAAGAAC
    49741 AAGATTTTGG ATTACAAGCT TGACGTGTAT CAATGTGATG GTACAGATAT AGAGAAGCTG
    49801 GAATGGTTCA AAGTCATTAA CATTGCAGGA GAAAAACTTT ACCCGCAGGA GTTAAGGAAC
    49861 GCTGTTTATT CAGGAGAATG GTTGACAAAA GCGAAGGAGT TGTTTTCCAA ACAGAATGGT
    49921 TGGGTGTATC GTAAATACAA AGACCTTTTG TCAGGGCAGG TCATTCGGCA GGATTACCTT
    49981 GAAACGGCAT TGAGTTGGAT TGGTGCGAAG GAAGGCAAGA GTATTGAGGA ATACATGGCA
    50041 GCGCATCAGT TTGATGAAGT GAACAAGGAA GGAACGCCTG AAGGATTTCC ATTATTCAAA
    50101 TATGTGAAAG ATGTGTTTGA TTGGGTAGAT AAGACTTTCC CGACGGCACG GTCGTATTTG
    50161 AAAGAAGCGA AGAAAGTGGA ATGGGGTTTG TTGTACAATC GTTTTGGAAC AGAATCGCCT
    50221 GACATTGAAG AAATCAATGA TGAGGTCAAG AAACTGATGA TGGATAGTGA TGTCGAGAAG
    50281 AAGTCAGGGA TTTGGGAATA TGTGTTGTCA AATGATGAAA GTGTATTGAA CATTCGCACG
    50341 TTTGATGACA ATACAAAACG AGAAGTGTAT GAACGTCAGC ATCATAAATG TCCGTATTGT
    50401 GTACAGGAAG GGAATGACAA GGAATATAAA ATTGAAGAGA TGGAAGCAGA CCATATAACG
    50461 CCGTGGTCGC AGGGTGGAAA GACGACAACA GAAAATTGTC AGATGTTGTG TAAGAAACAC
    50521 AATCGAAAGA AGAGCGACAA GTAAAGAAAA AGATATAGGC GGGTGATAGA GATATTGCTC
    50581 GTCTATTTTT TACTATAACA TGAAAAAGAA AAGGAGTCAA GGAAATGATA AAAGTAGGAG
    50641 ATATTCTCAA AGAGAAGGAA GATAGTGAAC GATTAAGCAT TATCACGAAG ATTAAGAACG
    50701 ATGATAGTTT GATAGAAGTT CACATGATAG CTGAAGATGG AGAAGTTCGT ATAATCACAT
    50761 ATCTTGATGA AGACACCATG CAAGAAAGTA TTGGCAGCAA GATTGTATCA GAAAACCAAA
    50821 ATGATACAGA TTGGTTGTCG CGTATTGTTA ATGTGTTCAC AAAAGGTGAG CGAACATTGC
    50881 AATCTATATA ACGAAAAAGA GGAGTAAAGA AAATGGGGCA GCGTTTAATT GTAGAGTTTC
    50941 GGTATGATGG CGAAACGATA TTCGGATTGT ACCAGCATTG GTCGGCATAT ACGCAATCCG
    51001 CATTTGAAAC ATTATATTCC TTGATACAGT GTGATAATGA TTTAGGAACG GGTGGACATT
    51061 GGAAGAAGCC GACCAGTTAT AAAGAAGCAG TGTTGCAAGC AATGGAGATG GCTAGCAACA
    51121 TTCAAGGGGT TGTATGGGAC AATTATAATC CCGCAATGAA AGATAAAGAT GACGAATCGT
    51181 TTGGTTGGTC GTATGTTAGA AAAACATTTA CGGGAGATGA CGACCAATCA AAAGCAATCA
    51241 GAGCGTTATC AGAGAAATTT TCAAACGTAG GCGACCGTTC AACAGGGTTG GTTATGATTG
    51301 GAAAAGAGGC TGAAAATTGT CTTGATTTAG GTGAATATAG TATTGCTATT AACCTTGACG
    51361 ATCAAGATAT TCAGTTTGAT GTTTTTAACT TTTTTGAGGG TCTTGCGGAA TATGTTGATT
    51421 GCTACGGTGG AGAAGCAGAC AAGCCTTCAA ATTTAGTGTT GCCCCAAAAT GTTTATCTTG
    51481 ACAATTTTAA ATATGATGAT ATAGATTGTA TATCACCAGT TATTGACAAG ATGGCAGAAG
    51541 GGTATCAGTT TTATGTGCCA AGTATAGGTT ATGATAAAGA TGTGATATTT GGCGCAATCG
    51601 CTTAACAAAC TAAATGGGAG TAAAAGCTAT GGAAGTAAAA ACGTCTGATG TGAGAATGGA
    51661 AAGCAATGAA CAGTTGCAGG GAAAATCGTT CACGATTGCA ACTAATGCGA AAGCTTTTGA
    51721 AATCTTGACA AGCACGTTGT ACAGTAATGT TCCGTCGTCG ATTGTTCGTG AACTGATTTC
    51781 CAATGGTTAT GATGGACATG TCCGTGCTGG CAATGTGTTG AAAGAAATTG ATGTGCATTG
    51841 TCCGACTGTG TTTGAACCGA CATTTGAAGT ACGGGATTAC GGTTGTTCTA TGGACGAAGA
    51901 AACAATGATG AATGTATATA CGACATTCTT TTCGTCAACA AAGAATGGTG GCAATTCCGA
    51961 AGTAGGTGGT TTTGGTTTAG GTTGTAAATT GCCGTTTGCA TATACGGATA TGTTCACAAT
    52021 TACAACGTAT CTGAATGGTA AACGTCAAGA CTATATCGCC AGTAAAGAAA ATGGTGTCCC
    52081 GACATTAAAC AAAATGGGAG ATGCTGAAGA TACTGACGAA CCCAACGGCG TTAAAGTGTG
    52141 TGTTCCTGTG CAGGAAGATG ACATGGAGAG TTTTGAAGAT GCAGTGGAAT ATATGATTAA
    52201 GTATTCTACT TTTCCGATTA AGTCTAATCT TGAATGTCAA CCCGCAAAGG AATATGACTG
    52261 TGCAGGAATT TTTAGCTATC ATAATTATGG CAATGCAGGT AAAAAGGAAA AAAAGCAGAT
    52321 CATTCGTGTA GGAGGTGTAC CGTACAGACT GAACTGTAAA GAAATGGCGG CTGGGTTCAA
    52381 CATGTGGGAT AATGTAAAGT ATTATAAAGC GCAACAGTCG TATGATAGTA ATCGACTGTT
    52441 GTTGCATAAA GCTTTATGTG AAGTTGAACG TTATAACTCG TTTGATTTGC CGATTGAAAA
    52501 ACTTTTCGAC TATAACGGTT GTTTGGATTT TGAAATTGGC GAATTAGACA TCACGGCATC
    52561 AAGAGAGTCT TTGCAGTATT CTGTCAAGAC AAAAATGGTG TTGTTCAAAC GACTGGTTGA
    52621 ACTGCAGACG AAATTGTATG ATTATCTGTA CAAGAAGATT TCTGTATGGA ATGACAACAT
    52681 GCAAACGTTG GACAAAGCTA TCGACAAGTT CAAAGAGTTG TTGCAGTTCA ATTACGGTAG
    52741 TTTTGCGAGT GTTTCCAGAG CAATCCGTTT CAACTATAAG GTTGGTGGGT TTGAAAGCTA
    52801 TATTAACATC GACAGTTATG ATCCGTCATT GTTATGCTAC AGTGAGGAAA TCGTCCAAAA
    52861 GAATAGTTTG TTGGACGGGT TGGAAACGCC GAGGTGTCAT ACGTTAAATG CTGATACGAA
    52921 ACGTATTCAA CATTCAATCA AAATGGCAAC AATTTCTTTG ACTAAAACGA GTGTTAAGCA
    52981 AGACATCTAC ATTACCAATG CACCGTTGAA GTATAGCGGA ATCAATGTGG ACGAAAAGAA
    53041 GATTGAAGAA TTTGGCAGGT ATAACGCCAA TGAAGCAATC ATTACGGTTG CACAACGTTC
    53101 CGATGTACAG AAACAAGGTG AATTGTTGCA GAAACGTCTT GATGCGATTG CACCTAATAT
    53161 CTACAATGTT ATAGTTGTGG ATAAAAAGAA TTGTGCAATC CCGAAAGCAA CTCGACAAAT
    53221 CAGAAGAGTA AAAGATAGCA AAGAAGAAGT GGTTGACGAA AAACCGATGA CGATTGCCGC
    53281 TAAACAATTG ATTGCAAGTA TGCAACCGAT TGTGGACTAT TTTGGCAAGA TTTATCTGTT
    53341 CAAAGGAAAC GGAAAAAATT ATGCAAGAAT TAAGAGTGCA TTGTCAGCTC TTGATTTGGC
    53401 TAAAGACTTC TTTGGAATTC CGAGTATGCA ACCGATTCTT AATTGTTTTA CTGTTCACGG
    53461 TACGGCAAGA AAATTGGTTG AGAAAATAGC TGATGTTCCT GTCGTGTATT TTGAAGATGA
    53521 GGATGATGCC AATGACAACA TTGCAAAACA TGAGTTAATC AAAAGACTGC AAAAACAGTT
    53581 AACACAGCTT GACTTATTTG TTGGTCTGTC GAGAGATGTA AAAATCTTGA TGAGAGGTTG
    53641 CATCAAATAC GGTGAAAAGT ATGCTCAATG TGATACATTG AAACACATTC GCAAGGTGCA
    53701 AGAGTTAGGC ATTTGTTCAG TACCGTCGGT TGAGAAGTAC GCTAAAGTAG ATGCGAATGC
    53761 AGCAGTGTTG ACAGTATGCA AAAACTTTTT GTACCGTATG ACTGAAGCAC AGCGAAATTT
    53821 GGTAATGGCT AATATCTTTT ACCAAAATTC TTTCTATTAT TCAGCCCCTG AATTTAATGA
    53881 TTTCTTAAGA AGTTTGGGGT TGACAATAGA GGAATAATTT GATAGAAAAG GGTGAGTTGA
    53941 AAGATATTCA CCCTTTTCTT TTTTAACAAC AGAATTCAAT GAAAGGACAC GACGATGATT
    54001 AAATACTTTA TAACGCCGAA TGTTCTGACG ATGTTCATCA ATGGCAAACA AATCTTTGTT
    54061 CCGAGCAGCC ATCTGAATTA TGAAACAATG TGTAAAGTGT TAAAGGGGGG TTGTCAAGAT
    54121 GAAAAGGAAA TCATGGCTTT AAATGACTTA AAGAATTGCA TGCTGACAGA ATTTCCAGAT
    54181 TTTGTTGAAG TTGCTGAAGA TGGAAAATTG GTCTTAAAAC ATTGCCATGA AGTCAATGTG
    54241 GAAAAGTTCA CAAAAGAAGC TTTACAATCG CAAAGAGATG GTAAAGATAC GCAAGGTTTC
    54301 TTTTGTTTGT TGATGAACAT GAGTGAGAAC AAAACGATTG GAGTTGCAGA CTTTTTACAA
    54361 TGGTTAAAGA GTGGCAGCTG TCGATATACC ATCAATGGTA CAATCTTAAG CTACGGGTTT
    54421 ATTGATGATG GAGGTGTCTG TTTTTTGAAA GAAGCTGCAG ATAAAAACAC CAATGCAATT
    54481 GTTGACATTA AACCGCAACT GCTTGAGATG TATGTTAATA AAGATAACAA ATGGACGTGT
    54541 GTTCACAAAA TCAAAGATGG CAGCTTTACG GTAATGTGGC AAGGAGAAAA TAAAAACTTG
    54601 CCGAACATTG ATTCCTTCAA CGTGTTTAGT GGTGATGGGT TGCTGGATTG TTTCTAAAGA
    54661 GGAGTGAAAA TGCAATGGAC GAAAAGACAT TAAAAGAAAT CGAACAACTC GACAATACGC
    54721 AAGTGCTTGA CGAGCTTGAA GATTTGAGAG TCAATAACCT TTATGATGAC TTGCAAGAAA
    54781 TGTTGTATGC AATCTTTCCG TTGTATGCAA TTGTGTACAA TGAAATTGTG GAAAAGTTTC
    54841 GCATCATCAT TCCGTATGAA AATGATGGCA TTGCTACCAA TGCAAATGAT GAATTGGTGT
    54901 ATCAGTTAGC CTTGCAAGAT GATACAGGTT TTGTGCGAAC GATGATGTGG AATTTAGATG
    54961 ACCCTGTTGA CAATGCAGAG TTTGTCAGAG GTGGAAGAAA ACCGTTATTG CAGATTGTAA
    55021 AGAAATGCAA TAATTTTCTT GAAGCTGTGA ACGCGCTGGC TGAAATCCAG AAAGACGGTG
    55081 ATAAACTGTT AAAGGAGGTG TAGAGGTGAG AATGAAAACA GGTGAGTTGC TGGAACATAT
    55141 CAAACGCATT TTAAAAGATG CTAATGGTGA GTCTTTTGAT GGCTATACTT TTCATCTTGA
    55201 TAAAATCACC ACTAAAGCAG ATGAGTTAAG GAGTTTGTTT TCTGATGGTT TACAGTATGT
    55261 ATATGCTGTA GGCAAAAACA TCAAAAACGA AGGTGGGGGA GATGAGGTTT ATATAAAACA
    55321 ACGTGCATTG ATCCGAATTG ATCGAGATGT ACTTGTTCGT ATAGCCAAAT TGACCAATAA
    55381 AAATGTAAAG CTGCGAAAGA TTGACGCTAA ACAGCTTTAC TATTATTTGG AGATGGCTGA
    55441 AATAGGGGAA GCTGTCTTAA ACAGTCTTTA AGGAAGTGTA CCAATGACAT GGAGCAGAGA
    55501 AGAGATCATT TCAAACATGC AAAGGTTGTT TGTTGATAAG ACTATTGATG TCATTGGCGA
    55561 TAAACAACCT TTTCAAATTC AAGTTGCAAA GTCAGGTGGA AGTTTTGATA AAAACAGCTT
    55621 AAAGTCAAGT TGGAGTCGTG AGGGGAAGGA TTATAAAATG TATGCTTTTT GCAGAACACC
    55681 TTTTTCACAC GGAAGCTTGA CTTTAGTTTG TTTTGTCTTA ACAAAGAAGC TCGCACGACA
    55741 GTTATCAAAT TATTCAACAG GTGATTTGAT AGCTACATTT TCTAAGTTTG ATAACACTGT
    55801 TAATCATACA ATGTATATCA GACTTGAATT GTTGTCAACA GGAAAACAGA CATTAGTGGA
    55861 GATATAACAA TGAAAAATGA AATCACAATG AAGATGTGGA TTTTCATATT GTCTATATGT
    55921 GTATCATTCT TTTTGGGTTC GTTTGGTCAA TACAAGAATC AATCGAAATA CATAAAGATG
    55981 ATCGATAGCC AATTTGAAAC AATGGAGAAG ATGCAAGAGG TGAATAACAA GTGCGTGAAA
    56041 CAGGTTGCGG AGTGCGTTAA CAAATTGAGG TGAAACATGT CAAAGAAATT GATTGACATC
    56101 TTTTTAATTA TATGTATAAC ATATATATTA AGATGGTGTT GGAACAAGTT TTCTAATACA
    56161 GTGATAAACC CGAATGAAAA GGTCAAATAC CCTGATGTGA AAGTTAAGAT GGTTGGGAAA
    56221 CGGTTAATCA AGAATGATCG AATTGTTGAT TGTGCTGTAG CCATGATGCT TCAAGGGTAT
    56281 GACGACCAAG AAGTAAGAAT GTTTATCACA AAAGCATACA GGACAAAAAC AGGTAAAGAG
    56341 TTTTTGGATT GTTGTGCAAA GAGTTTTTAC ATTTACTAAA CGAGGAGAAG AAAGATGAGA
    56401 AATGCTGAAA TGTTTAACGA AGAAAACGAC TTTGCTTTGC AGAGTGCCAA AATGGATCAA
    56461 GTGATTGAAC AGGTTGGTTG CAAAGATAAT GAAGTTGTAA TTATCAAATC TGTTGATGAT
    56521 GCGCTGGAAG GAGATGCTGT CTTTATTTCT GATTTCAGTT GTTTGGGTAG TAGTGTAAAA
    56581 GAGTTTGTTG ACAATTTTGA ACAGTTGGTT AAAAAAGGCA ACACTGTTCA TTTTGTCAGA
    56641 GAACAGATAA GTTTGACGGA TCAGTCCCAG ATGGAAACTT TCTTGAAACA GTTGCAGTTT
    56701 GCGGCAATGT TCGGAAGAAA ACTTCGTAGT GCTGTTTCTT GCAACAATCT TGCTGTTGCC
    56761 GCGAAAGTTG GACGATATGC AGGAAGACCG AAAGGTTCCA AAAATAAAAC AAGCATCATT
    56821 CAAGAAAAGG CAGATGAAAT CGAATTCTGG TTGCAACAGG GCGAGTCTAA AAAGTGGATT
    56881 GCAGAACAGT TGGGCATTTC GGTAGGTACG GTGTATAATT ACATTCGTTC CAAAGAAGAA
    56941 GCGTAATCAT TTAAATAGGG GAAAGACAAT GGTTGAATTT CACGGGACTG TAAAAGATTT
    57001 CTTGAAGAAC TATCCGAAAG AAAATCGTAA AGTTGGCGAG ACGTATCGCA TCATCAATTC
    57061 TAAAGGAAGC AATGATTATC AATTCATTGA TAACGTATCT GAAAAGAATT TCAAGAGAGT
    57121 TGAAGTTAAA GACGCTGTCA ATACTGAAAT TGATGGTGCT GAAATGGAAC GGCAAGAAGA
    57181 TGAAAGACGA CTGTCTGAAT TGAAAAAACT TGCTGAAAGA ATTCTGTCAT GCGCTGTAAA
    57241 AGGAGATGAA GGCACACTGA TAAATTTGTG TGAGGAAGTT AAAGATTGCA CCAACATTAC
    57301 AGATTTGGTG TGCGAAGAAA ATTGTGCTGA ACTCAATTGT TTGTTTTGCA GACAGTTTTA
    57361 TGTTGACAAC AGTGAAGTGT ATTGGGAGGT GCTTAACAAA AAAGGCATTG TTGATGACAT
    57421 TTGTTCTTTC CTTAACAATT TTGCAACAGT CATTAAACTT AATGCCAAAT GTGTTGGAAG
    57481 AGAAGATCTT TTAGACAGGC TTCTTCAAGG AAGTGATGTC GGTGTGTTTG CACGGTTGCG
    57541 TGAAGAGTGG CTTGAAAGTT GTCAATACGT TATGGAATGT TGCAAACAAA GTTGTGGGTT
    57601 TGATTTGAGA GGGGTTCAAC GATTGAACAA CTTGATATAC AACTTTAATG GAATTACAGA
    57661 TGGGTGGTTG TGTTGTCTGA AAGAAATCGT TGATGATTTT GCATGGTTTG GAGAAACCTT
    57721 CAAAACATGT GAGGATTGTA AAAGCTATGA TTATGATCCA CGCCCGATTA ATGTTGCCAA
    57781 GAGCTTTGAA ACTTTCAACG AATGTTTGTG CGCACTGTAT TCAAGATATG GAGTCAGAGA
    57841 ATGACAAAAA AAGGAATCTT CCAAAATATA GGTGTTGCAC CGTACATGGT GTTTCGCCTT
    57901 AAAGATGAAT ACGACGAGGG GTACTATTAC AATGGCTTTA ATTGCCCATA TCAGAAAGGG
    57961 CATATCTATT GGGTAGTGTC TAATGTTGTA CAGGAAAAGA CAAGAGAGGT GGCATATTTC
    58021 GTCAGCAAGT ATCGAGGTGT GATGCAAGCA CCGTCAACCA ATTGTAAAGA GCGTCGATGG
    58081 GTTGAAGATG TCTTGCTAAA GGAATATGAT ATGGTTTATC AAGGTATGTC ATTGACAGAT
    58141 GCCATTGCTT TTGTCGAAAA ACAAACAGAT CAGGAAAGGA TCGGAGAATG AAAACTTTTC
    58201 ATATACATGT AAAACAAACT GTCGAAGGAT ACTATATCAT TCGTGCTGAT ACAGAAGAAG
    58261 ATGCAATTGA TTTGGCACAA GGTTATATGG AGATGGGAGA ACACCTTGAC AAATCACAGG
    58321 TTACAGATGG TGAGATTGTA GATGCGGAAG AGGTTGGAAA ATTTTGCTGA TTTGTTTGAT
    58381 TTTCTGATCA GCTCAACTAC GGAAGAATTA AAAGAGGCCG GATTTAGCAT GAGCTTTCAA
    58441 AACGGCCTTT TTAATTTGTT CTATAAAGGT GGTGTATCCT GTTCATTTAA AGTTAACGAC
    58501 AACGACATTG AACGCGTTTA TGTGACTTTA CAAAATGATG CAAGAATACA AAACATTGAG
    58561 ATAAACGATA ATGTCGATGA TGAAATCATT CAGATCGTCT TGAGAAGATT CAATGAAATC
    58621 ATTATCCCTA TTGGTGATCT CTGTTTAGAA GGAGTATGAA GATGGGTCAG TACTTTTTAG
    58681 CGTATGTACG TGACAAGAAC AAAAAAAGAG GAAAAACGTT TATCAGTAGT TGTGGTGGCC
    58741 TGAAATTAAC AGAACACTCA TGGGTCGGAA ATGACTTCAT GCAAGGTGTT TGTAAAAAAA
    58801 TCCACAACAA ACCTTCGTAT GTATATTGGG TAGGAGATTA CTTCGACCCG TCTGAAGATG
    58861 AAGCTAAATC GGAAATGTCT TCTGATTGTG TTTCTGTTGA TTTTGCTTCT TTATGGAGAA
    58921 AGAAGAACGC CAAAGAGTTG CAAGATACTT TTGACATCAG CGATAAGTAT TTAGTCAATC
    58981 ATGACTTGAA AGTATATGTT AACATGTGTG ACTATATCGA CATGTTGACA TGTGGTAAAA
    59041 CGCATGATAA AGATTGGGTG CAACACCCGT TGTCGTTGTT AACGGCTATC AGCAATGGTA
    59101 AAGGTGGCGG TGATTATGAT GTTGAAGGAC TGAACGCTGA TTCGATCGGA GTATGGAAAG
    59161 GTTGTTTGTT AGAAATTACA GACAACATTC CGAAAGACTA CATTGATGTA ACGGAAGATG
    59221 TTTTGTTCGA TGATGACATC TAAAAACTTC TATATAATCT GTGTTAACGA TGTCGAAACA
    59281 TTTTGTGATA ATGGCCGAAT TTTAGGTGTA TATAATTACA AAACAAGACA GTTAACACAG
    59341 ATTGTTAATC GCTTAAAAGA TTCACAAAAG GTTCCTTTTC AAGAATGGCG TTCTTCAAAA
    59401 GAAGACCTTT TAATATGAAA GGTAGGTAAG CAATGATTAA AGAAACGATC GTAAAAGATA
    59461 ATTTTGGCAA ACAAGTACAG ATTGGTGACA TCATTGCTTT TGCTGAAACG TTTAAGTATA
    59521 GAGGTGTCGA AAAATATGGC ACAGCAATGG CAACGGCAGT AGTAATGGAG ATCACCAATA
    59581 AAGCTTTAAA GATTGCACCG TTGACATTCA CTAAAGATGA ATACTATAAC ATTAAAGAAC
    59641 GAAATGGCAT TGCTGTTTAT TCAAAAGGTG ATCGGTATTT ATCTACAGGA AAAAAGACAT
    59701 TGGAACATCG CTACAATGCC TTTTATATTA TTGGTCATGG TGATGGGGCG GTTGTTTTAT
    59761 CAACAATGTA GGAATAGAGA CGATGATGAG CGTTACTTCA TATGACAAAA CAAGATTTAA
    59821 TCAATTGAGA GATTGGTTAA AAGGTCAGTC AATTCCTGAA CATGACGATT GGATCATTAC
    59881 TACTGTATTG TCTAATGAAC CGTATGTTGA AAATACAATG TCTGATGAAG ATTGGTTTGT
    59941 CATCGTCTTC GCACCTAATG ATAAAGAAAA TGATTTTGGT ATGTTCCAGA TTAATTTCTT
    60001 AAGACAACTG TTCGAGTCTA CCATAGATTT TAAGAAATGT CAATTGGTAA TGAATCGTGA
    60061 TAAATCTGGT CTTCGCATCG AACCTATTAA TGTTGGGCAA AAAGCATTAA AAGACCTTTA
    60121 AAAGTTATCT TGACTTTTTA TAATTATATA TGATAATTAT TTAATTATAG TTATCATAGG
    60181 AGGTGTTGGT ATGTCTAAAA GAATAATCAA TTGGAAAAAG GTTCGTAGAG AAGTGATTGA
    60241 TAAACTTTAC GGCATACAGA CAGATGACGG CAGTTATGAG TATCAAGGTG TTTGTGTAGA
    60301 TTCAGAAACT TTAGAGTTTC ATAATTGTGA TGACAACAGG GTTATGAAGT ATTATCAATT
    60361 TTATAGTACT TTTAAGAATT TAAACAAACA TGACGTATAT GGCGCTGGAT TATTTATACC
    60421 TAAAGAGATT ATTGACAATG AGGAGTTGTC TATAGTTCCT GTATCACATT TTGAACTTCA
    60481 AGCCATTAAC AATGGTGTAT TTCTGTTAAA GAAACGCAGC ATAGGTGATG TTGTTCTTCA
    60541 TGAGATTTAA GAAGGAGGAG AAGAAAAATG TTCATTTCTA ATGTACCTTT AAAGGAAAAT
    60601 AAACGCTTCA ATAGATACAT TAACAACCTT GATAAAGTGT TTAGTGGGTT GAAAGTCATT
    60661 GACAAGAATG ATGACAAACT GAAGTACCTT TTTGTTCAAT ATAATGCTGA TGAAGCTTTT
    60721 GCACATAACA TTGTATATCA TAACCCTTCA CATTATGAAT TCAAATGTAT TTTCATGCGT
    60781 GAGTATGGTG ATTGTAAATG TTATAATGTG TTGATTGAAA TTGGTCTACT GAATCGCATT
    60841 AGAAAAGTAA AGAAGAAATC TTTACAAATC ATTGTAGACC AATCAACGGG AAATTTGATA
    60901 GCTGAAGAAA AAGCTTTAGG TCAATTTGTA TTGGAGTCAT TATGATGAGT ACAGAAGTAA
    60961 ATGTCAAGAC AACAAAGTTC CAAAAGTTAC GTGAAGCTTT AATTGGAAAA CAGGTGTTAG
    61021 ATACTATTGT TCAAGATGTA TCTGAAAGAT GTTATTTTCA AGAGTTTTAT GAAATCAATA
    61081 AAACATATCT TGAATTGGAA ATCTGTCCTA AACATCGTAA CAATTGGGAA ATGTATGGTT
    61141 GGCATGTATA CATGGACAAA GAACTTTACA AACGACCTAA ATTGTTCCCG TTGTTGGAAT
    61201 TTGTTGTTTG TGATGATCCG TTAAATCCAA ACGGAAAGTG GTTGGAAATT GTCGTGCCTA
    61261 ATATAGGAGA AACCACCTTA AATAAAATTT AGGTTGACAA TTTCTTTTGT CATGATATAG
    61321 TAACTTTAAC AAACCTAATG AAGGAGTAAG AGATATGACT GAACAGAAAA CCTATACCAC
    61381 ATCTGAATTG ATGTTTTCGG TTGTTGACAA TTTGGAAAAA CAGATTAGCA CAATCAATCT
    61441 GATCATTGGT GTCCTTAAGG AAACAGCTGA AGAAATGAAA TCTAATGAAG AAGCAAGTGT
    61501 GTGCGGTGTC AAACGTGAAC AGTTTGAAGA GATTGCTAAA CTGATTCACA TGAATAATAA
    61561 AATGCGTAAT GCATTGAATA ACATTGCACA TGGGGAAATG ACAGTTAAAC CGTATGGCAC
    61621 TGTCTATATG GGGCGAGAGG AAGAAGTCAC CTTGCAACAG TATGCTGAAG AAGCATTAAA
    61681 GGAAGATTGA ACATGAAGAA TTGGGTCGGG TATAAAGGTC GATTGAAAAG TCTTTTATTG
    61741 GCACTGAATG AAATCATATA TAGGCAATAT GAGATTAACC TTTATGATAT CGATAATATT
    61801 ATCCGATCCA ATAAACATTT CACGGACCAG TTGAAGAACA AAGAAACTAT TGTAATGGTT
    61861 TTGATTGATT TCAAGGATAA AAACGGTTTG TTTATGTCAC AATGGTTTGA CATTGATAAA
    61921 TATCTTTTAA GAAAGTATAA AACCTTTACT GCTGGAATGA TTGATGTGCT ATTTACAGAA
    61981 GAAACCAATA CAATCACTGA AAAGCGTATT GGTGAACAAA CGTTATGTGG CATCTGACTG
    62041 AAGGAGATAG ACAATGGGAA AAACAACCTT TTGTACATGC AACTTTAAGA AACCATATGT
    62101 TGTACAGACA GAAGATGGTA AATGGTGTGT GTATTGTCAG GATTGTGGTA AAGAAGTTTC
    62161 TTCGGATAAT AAAGAAGAAG CAATGACAAA ATGGGCTGAA CAGTATGGAA TGAACCTGTG
    62221 CTTTTGTTGT GAATCAAGTA AAGTGTTGCC GAAGAATATC AATACAGCTG AATGTAATTT
    62281 ATCCGTTGAT GAGATTAAAC AAAAAGCTGA TGTTGATTGC ACAATGAAAC CGTGTGTCTA
    62341 TACAATGTCA CCCCTTTACT TGAGAGAATT CATTCGTTCA GCGGATCATG AAAGAGTGTT
    62401 GAATAATTGG GGATTTGTTT TCGTAAAAAA CGATGGCAAA AAGACATTGG TCAATACAGA
    62461 GAAGTTAAAA GAAATTATTG ATGACCCATA TACAAATGTT TTGGATATGC CGGTACCTGT
    62521 CATTTTGTCA GAAGCGTTTA ATAAGAACAA CGTTTAAAGA TTGAAAGGAA GGTGTGTTAT
    62581 GACATTTTTT GAAATGTTAA AGAACATCTA CAAAGATCAA AAAGCTAATC GTAACATTGG
    62641 CAACTATTGT CGTATGAAAG ATGGTGAACA ACGTATTCTA GGTTCAGTAA TATGTCATTC
    62701 ACCTCAACCT CATTTGACTG AATTTGAAGT CTTCGGTGTA AAAGCTGATA CAAAATATGA
    62761 TGTTGGTCAT ATTGATTGCA CGAAGTATTT CAGTCATGAC GCTATTACAT TTAGAGACAT
    62821 AATGGCTACT GATTGGGAGA AAATGTCAGA TGATGATGTT CAAGAAATAC TTGATGAACG
    62881 TTTAGAAGAA GAAGAAAGGC AAGAACAGGA ACTTGATGTG CTTGACTTCG AAGAGAGTCT
    62941 TGCTAATAAA TATACGCCAA TCTTGTAAGC TATCACAAAA TTTTTATATA CAGAAAGAAG
    63001 AAATATGTCT TTACATGTTT CTTCTTTTTT GTTATAGTAT ATATAATTGA AGAGGAGAGT
    63061 GTTAATGTGA AAAGGTAAAT GACAAACTCG AAACAAAATG GAAGCTATCA ACTTCCCTAA
    63121 ATTAATCTAC TATCAAAAAG GAACAAAACA ATGAAGAAAC TGAAGATTAA GATTAAAAAG
    63181 GTTAAATTGT TTTAGTCTTG AAACAATCGT CGACTAAAAG GAGTAAAGAT ATGATTACGT
    63241 TTAAAGGTTC ACAAAAGGCT TTCTTTAAGG CCTATCCTAA AGACAAGAGA AGTCTTGATG
    63301 AAGTGTATTG TTTGGTTTCC TATAACATCA TCACTAAACA GGAAACTAAA ACATGTTATC
    63361 AGTTTATTGG TTCATTGGGT GAAAAGAACT TTAAGAAAGT TGAAACACCT AAAGATATTA
    63421 CTGAAACTGT TACTGTTGAT ACAAAAAATA CGAATGATAC AAACGTATCT GATGTACAAA
    63481 ATGAAGATGA TTTAGATTTT GCTAATCCTG ATGGTGACGT TGTTGAAGAA AAGAAATGTG
    63541 ACGTTAAGGC GAAGGCTGAA GAAGCAACTG AAGTCAGTGA AGTAAAGGCG GAAGAAAAGA
    63601 CTGAAGTTGT TAAAGAAGAA AAGTCGAAAA AGAAAACCGT CGCTGTTAAA AGGGAGGAAT
    63661 TGCTGGAAGC GTTTCAAGCA TTAACAGGTT TTATGGGTTG TCAAATTGAT AACTATAATC
    63721 CTGTTGACAT GTTTGCTCTT CAATGTGTTT GTAACGAATT TAATACATGC GACTTTTCTA
    63781 CTGAAGCTGT AGTGTATGTT GACTTGTTCA AGTACTTTCT TAATAAGTAT CCGACACTTG
    63841 CTAAATACAT TCAGACATGT ATTGATGTTA TTGAAGATGT CTACAATGAT ATCGTGAAAA
    63901 ATAAACAAGC TTTAGTGGAA GAAGCTAGAT GGTTCTATGG AGACTGCGGG TTAACAAAAG
    63961 AACAAAACAA AAAGAAGCGA AAAAGAAAGC AGCTGTAAGA GTTCGTAAAC GGTAACTTTG
    64021 AAAGCAATGG TTAAAAAGTT TTTTCTCTAA TTTTATGCGA GAATTAAATT TAATAAACCA
    64081 TTGCTTTTTT GAGATAAAGC TGTGCCCTCT ACAATATATA CTCTTAGATC ATATATATAT
    64141 ATATGATCAT ATCATAATAT GCGACCAGAC AAGGTCGCAT GACAGGGGGA ACGTATTTCC
    64201 CCCTGAAACC CTCTTTTACA GGAGGGGGCA GTAAGCCCCC TTCCATCCCC CGAAAGATCT
    64261 GTCTTAATGG ATTTTCCATT TCCTGATTTC ATCAGTCAAT GTCAAACCAT TGTGATAGAT
    64321 CATTTAAGTT TGTAAAGAAA TCTTTATTTA GGATCTGTTT AAGGATCTTT TCTTAAAGTC
    64381 CTCAACATAG TCTAGCATTA AAGAAATTTT GAGAAAAAGG TTTCAAAGTA AAAGGACTAA
    64441 AAGGAAGAGA ATAAAAGGTC TTGATGAAAA GGTTTCATAT AAGTTTTTCA TTTGCTTTTT
    64501 GTTGTTTATG TTTTGTTCTG TTAAAAAAAA CTACTTGACA ACAATCTGTA AATGATATAG
    64561 CTTGAATTGT AGATTACTAA TGAAAGGAAA ACGGTATGAA CATTGGAAAA CGTTTAGAAG
    64621 ATATCTTTGA AGAAATTATA AGAATTGTAA GAGGTTATGA TATCACCAAG AAGTTTCAAA
    64681 GTAATAACAG ATTGCTGAAA CAGGTAAATG ATTATATTAC AAAATTGACT GACAGTGAAG
    64741 AATGGACACC TGAAAAAAGA AACCATTTGT TTGATTATCT GATTTCTCAA GCTTCCTGTC
    64801 AAAAACATGC AATGGATTTG TTTGATGAAA AGGATATGGC TGTTTTCTAT TATCAGGTTC
    64861 AATGCATGTT GGCTACTGTA AAATGTGATT ATATCACCAA ATGAAAAATA TGTTGACAAC
    64921 GTTTCTTTTT ATTGCTATAG TATGTTTCTC AAATGAAGCA AGAGGAGAAT GGAATTCATT
    64981 ACAATCTGAA TTATTCTTTG CAGGGTGTTC AGATGAATGT GTGGAGAGTA GTGAAGCTGT
    65041 TGATGATATA GTAAATGTCA AGGACTATTG TGAATGTGTT TGTCATACAA TATTGCATAC
    65101 AACAGATTCC TATGAGCAAG CAAATGAATT TGTAATAAAT TCATTGAATG GTGAATATGA
    65161 TGAACGTAAA GTGTTTGATA AAATCATGTA CCAATGTTTT ACGGTTAATC GAAAGAAAGG
    65221 GTTGAGATAA TGTTTGAGTG TGAAACGGAT CATGAATTTA ATGAATATGT AAAGTTTTTA
    65281 TGTAAGTTCA GTGCTACTTG CATCACGTTA AGTGTCATTG TATCAGCTTG CATTTACTAT
    65341 ATGTAATTGG TGTCCTATGA AATATTTGTT GTCTATCATT GTTGCGATTG GTGTGTTGAC
    65401 CGGTTGTGTG GCATATTATG ATCGGTCTGA AATTCAAATT ACATATGAAC AGAACGGAAA
    65461 GGATTGTGTT TATACTGAAC GTGGGTATGC TATCACATAT GACAGTCGTT CATTGGTAAA
    65521 TAATGATACT ATCACATATG CAAATACTTC ATGTGATGTA ATCATTACAA GTGAATTAAA
    65581 AAACGCAACA AACAAAATTG GGTTGTCGCG TCGTAGAGAT AGTGCTGACG TAGCTAATAA
    65641 CAGACGTACA TATTCAATGT ATTGAACATG AGTAAGCACA ATCTTTGAAG AATATCACAA
    65701 TGGCATATAA ACACAATCTT TATCAATATA TGTCATCAGT ATATTCATTC ATTGCGTTTG
    65761 CGATGTTGTT TATGACTATA GGAACTTTAA TTATATTGTT CCTATAAATT GAAAAAGAAA
    65821 GGAAGAACTA AATGTTTTTT AAAAGTAAAG ATAAAGAAGC CAGTCAGATC AAGATGTTTG
    65881 AAGAAAAATT GCCGATCATT AAAGATATGG AAAGTGTTCG CGGCAAGGAC TTCAAAATTG
    65941 CCATGCATTA TATTGGTATG CCAATTGATT TTTGTTACAT GGGTGTTTTT GTAAAAACAG
    66001 GTGGCATTGA AGGTGTTCGT CAATTCATTG AGAAACTTGA TGAATATATT AAGTCTTCTG
    66061 ATGATGTAAA AACTTTGGTT CACTTGAATG AAAAAGATAA CAATCTGTTG GGAATGATGG
    66121 ATCGTCACGA AGAACAGACT TCGAATATCA AAACTAAAAG GATGTTGAAC ATTGTCGAAC
    66181 CATCTGAATT CAATAGTGTT AAGAAGATGC TGAAAACCCG TAATAAAGAA TGGGACACTA
    66241 TGCACGATTT GCATTTGGAG TTTTTGAACA GCATTGATGA CTATCAGATT AAATGTCGTA
    66301 GAAAGATGTA TGAAATCTTT GAAGAAGCTG TAGCTGTGTA ATTTAAATGG CCGTAGAATG
    66361 ATGTTTAACA AATCTTGTGA GGAATCTTGC ATGAATTCGT TGACGTCACT CTACGGTCTT
    66421 TATTTTGTCT TTATGGAAAG GTTTGGCAAA TGAAGAAGTT GTTGTTGAGT GTAATGGTTG
    66481 CTATGATATG CCTAGTAACT GATGCATATG CACAACGTGG TTGTTGTAGC TATCATGGTG
    66541 GTGTAAATAG TTGCACTATT AGTGGTCGTG TCAGATGTAA TGACGGTACA TTGTCACCGA
    66601 GTTGCACATG TCGATAAAAA CCGGTTTGAT TGTGTGTTTC ATATTGTCAA CAACTTCTTG
    66661 CAGTTGCATT AAAAGTGTTT ATGATATGCA TGTGAACAGT GTATATGAGC TGATTTATCA
    66721 GCGTTATTGA AAGGGTTAAT TATGTATTTG GTTAATTTTT GGTTGAAGAT GTTTGATTTT
    66781 AAAAGCAACA TCGGTGTTTT TGAATTCTGG ATTCCTCTTA TCTTTTATCA TTTCGCTTTT
    66841 TATGCAATTG GTTTCTTGCC TGAAACTTTA ATGACGATTG CTATATATAT CTATTTTGGC
    66901 GGTTATTTGA TTGCCTTGAT TTCTTCTGGT GTTCGTAGAT TGCACGACCT TAACTTCTCT
    66961 GGTTTGTGGA TGATTGCATT TTTCATTCCC GGATTGAATG CTATTTTAGC GATAATGTTG
    67021 TTGTTACCGT CAGATTTCAT GGGCGCTATT GTTGATGCTG GTTCGACTAA ACCAAAAGAA
    67081 TAACAATAAA GGTAGATAAA AATGAGCAGA AATGAATGGG GCGTTGTAGC TATTGTAATC
    67141 TTTTGTGTTT TGCAACATTA TAATAGTCAA ATGGCTATGA TTTTCTTTGT ATCTTTCGTT
    67201 GTAAGTTTCT TAACTAATAT GAACAATCAA AAAGATACAA ATGAAGAAAA TAACAATGAT
    67261 GAAGAAAAGA TGATTGACAA AAAAGAATAA TTATAGTAGT TTATTGTTTT AGTGGTTAAT
    67321 CAATCTGTTA TAACTAAATG TCATGAGAGG GATTTTATAA TGATAATGAG ACATTTGAGT
    67381 TTCTTTTCTA ATCTGTGTAT TCTTTTCGTT GTCATTTTGA CAGTTCACAC TTTAGGGGTT
    67441 AAAGCAAACT GGACAATTGC ATTGTTCTAT TTTTCTTCTG TTCTGTTTTT GCTGATGTTC
    67501 ATTGAAGGTG AAATGTCTGA AAAGAAAGAA GAAGAATATA AACGTTTACT GAAGGAAAAT
    67561 AATATTGCTT TTTATGATGA AGATGAAGAA GCAATGAAAT CCTTAAAAGA AACCGCTGAA
    67621 CAGTTGAAGA AAACACTGAA AAAGAAAAAA GAGATGAAAG CTGAAGCTAC TGTTGAAGAT
    67681 AATACTAAAA GCATGTCTGA AGTAGAAAAA GACATTTCGT CTGAACAGTA ATCTCTCGTA
    67741 AACAGTTTCA TATACAAAAG CAAGAGTTTG AAATATAACC CTTGCTTTTA TTTTTATTTA
    67801 ATGATATAGT ATTTGTATTA GAAATAAATG AGTTGAAATG TTTAAAGACT TTAAAGACTT
    67861 AATGCATCTA CCTGGTTATA TTGTAGATGT ACTTAATAGA AAATGTGGTA ACCTCATCCA
    67921 TAAAGAATAT ATTGTATCCT TTCAATCTTT GTGTGAAATT CAAGATGATT ATATCCTAGC
    67981 GACATTTACT TTTCCTGATC AAAATAAATT TCTTTATTAT GTTTATATTG ATAAAGATAT
    68041 ACTTGATATG TCAATTGATG TCTTGAATAG TGAGCACATT CAGTTCAAAT ATGAACAAAA
    68101 AGGAAAAGAC AGATACTTGC ATTTTATTGA TATTGGTAAC AATACATTGA GAAGGATTTA
    68161 ATTTTATGAT ATATAATAAA AGGTTGATTG ATGTTTTAAA CAAATATATC ATATCTCAAA
    68221 TAAGTGATAA ACCGGCGCAT TTCATTGATG GGTTCCATGA AAAAGATGAT GGCTCAATTC
    68281 AACTATTGTA TCAATATAAC GATGGTTCAG ATTATTTTTA TGTTGTAAAT GTTAATCCGG
    68341 AGATTTTTAA TATACCCCCG TCAGCATTAG ATAATGATTG TCATCAGTTG ACATATGATG
    68401 AAAAAACATA TACTATAACT ATAAAAGAAG TTGGTGATGC TGTTTTGAAT AATGTGTAGC
    68461 CAAAATTAAT GTATGAAAGG TAGCTGTAAC GATGTCTATT TCGAGTTGGT TAGAAGCTAT
    68521 GACAGTGAAA GCGGCCTATT TAATCGAGCG TGAAAATGTC CGCTTTGTTG GATGGACTAA
    68581 TTCAAGTACA AACAAATATT GTCGGCTATA TTATCAATAT GGACAATTTG AAACCTTTGA
    68641 TTATATTTTG GCGGATCCTT TAATAGCAAA CCTTTCTGTT GAACAAATAC TCAATGATGG
    68701 CATTGTCTTT AAATTAATAA ACTGTAAAGG TAACTTTCTT ACTATTGAAG ATATTGGTAA
    68761 AAAAGTTTTG GGAAATATCT AGAAAGGAAG TTGATGACTA TGCGTATCGG TAATTTAGAA
    68821 AGATTGTATA TCTTAAATAA AAAAGCTTCC AATCTGATTC TTGATGATTG CAATGTTCAT
    68881 TTCAAAACTA TCATGAACTA TGATATTGAC TTTTGGGGTA TTGCTTTTTC CTATACAAAA
    68941 TATAACCATG AATATTCTGA TACTATTTAT CTTGATAAAG ATATCATGAA TGTTCCTGTT
    69001 GATGTTTTGG CAAGTGATTC AACTACCTTT AAATTCGAAA ATAATTATTT AAAGCTGTCT
    69061 GATATAGGTA AAGAAACCCT CAACAACATT TGACATATAT TTTACAACAA CTCAACTAAA
    69121 AGTTGCTGTT CTATAGCATA TACATTTTCG CCATTTTGGC ATTTTTGATT TCAACAATAG
    69181 GTTGTATATA AACACACTGA ATCAAGTGAC ATTTATGTTT TAGTGTCACT TGATTTGTTT
    69241 TATCAAATTT TATTCACCGA TTTTTCTTAC AGGAACATCT AGACCTTGTT TCAAGGAAAC
    69301 AAGAAGGTAG TTTAAATTAC CTTTAGTTAA ATTGATGTCA GGCCAAATAT CATATTCCTT
    69361 TAACGGATAG TAGTTATGCA ATGAAACCCA TTTGTCAATT TTCTTGATGA ATGTTGAGAT
    69421 TTGGAAAATG TCACGACACT CTTCTGTTAA ACGGTCACCA GCATATTCAA TCTTTTTCCA
    69481 TTCACTGATT ACCTGTTCTT TTGTCTTCGT TAAAACATGT TTAGGAATCG TTACAATGAC
    69541 TTTATCATCA CCGTCAGGAA TATGTTCAGG TTTTTCATCA GCAATAATTG TAGCGTCTTT
    69601 ATTTTCATTT GTAGACGGTG TTGATTGAAC TTTTTGCAAT GTACTGTTTG TAGGAACTGT
    69661 ATCCGCAACT TTTGTCGTAT GTGTCACAAT ATCATTCGTA ATTGTTTCTG TGACTTTGCC
    69721 TAATTTTAAC GCTCTATATT CATCCCATCT TTTCTTTACT GCTGCACGGG CTTTATTGCT
    69781 TTTATCCACT TGCTTCTGAT TCTGTTTATC AAGCATATAT TTGATGACTA CCCACGCTTT
    69841 ACAATCTTCA ACATTATATT CAGGATAAAA AAGAATTCCC TTCATAACTT CTGTCTGTTT
    69901 TTCAGGCGGT AGTGTTGAGA TGATATCTTT AAATTCAGGC TCAATTACGA CTTTAAACAT
    69961 AAACGAATAG TCTCCTATAT AGTTTAAATC TATTTAGATG CCTTCATATT ATCCCTGTAT
    70021 TTCATTGTTG TCAATATCCA TTTTTGTATT TGTATCACTT TTTTATTGTC TAACAAATCA
    70081 TTGTTTGTTT ACATCAGATA CGTTTCATAC ATATGTATAA GTCGTATGGT TTCTAAATCT
    70141 TCTATATAAG ATTTATGTAG TTAAAGATAG TTTGTATAAC TATTGTAAAC ATTCTACATA
    70201 TTCTACATTC TATACATTTT TTACGTTTGT ATGTTTTGTA TATAATGTAC CTATTTTAAA
    70261 GCTTTATACA ACGAAAAATC TTGACAATAC GTTGTTTATG TAATAAAGTA ATATTTGTAA
    70321 ACTAATGGAA AGGAATAAGA ATGCCTATTT GTTATGTATG TGAATCAAGT CTAGCATTGC
    70381 CGACAGGTGT GGCTACTGAA GAATGCAATT TATCTATCCG TGAAGTTATC AATGAAGCTA
    70441 AAGAAGTTGT AGTGACAGGA AAATATGTTT ATACGATGTC ACCATTCTTT CTTCAATCGT
    70501 TGATTTTGTT TGCAGATAAA GAGGGTGTTT TGAATAATTG GAAATTTATA TTATTGCATA
    70561 ACAATGGTAC TAAAGAAGAT AAAACTGAAC ATCGTGAAGA GTTGTTTGAA ATGATGTCAT
    70621 CACCTTTAGA TGAACTGTTT ATGGTAACAT ATAAAGATGA CCAAAACATA TAAAACAATC
    70681 ATTAACACTA TTGTCAAGAA GATGAAAGGT TACGAATGGA AAGTTCGTGA TACTGATGAT
    70741 TATAGTTTAA AGTTGTCTGG TAGTGTACAA TCATTCGATA TCATCGGTCC TATTATAAAG
    70801 GTGTGGTGTT GTATTGTATA TACATACAAT AATCAACATG AACGAATCTA TCAGCCTTTA
    70861 TCTTTTGAAA GGCAATGGTT GACTATTAAA GATATTGAGA ATTATTCTTT TAAGATTGAA
    70921 GGCTATAACT TTGTTTTAGA AGATATTGGT AACAGTATAT TGACCAATCT ATAAAGAGAA
    70981 AATCGAACTA TGATGTATAC CCATCAAACC AAAAAATTGA GTAATTTAAA AGGTTCACCG
    71041 AATAGTCGTG CAGTATCTTG TGTTGGGTTT ATCTTAAATA GATATGACAG ACGACGCTTG
    71101 AATAAACTGA TAAATATCTT TGGCAATAAA CTAATTAGTG TCAAAAATGC TCTTTGCAGT
    71161 CGAAACTTTT ACATTGAAAA ATGTATTCGC ATATCATACT TTGAATATGA TTCTGAATAT
    71221 GTAGCAACCT TTAAGTGTAC AGATAAAATA GTTTTGCAAG TCATTATCAA GGAAAATTTA
    71281 TTTAATGACT TGTTGAAATA TAGAAATGAT TGTATTGATT TTGACATGTG TGATTATGAC
    71341 TTGTTTTATG TTAAGACTTT AGACATTGGC AATATGACAT TGAAAGATAT TTAATCAACA
    71401 GCTATATAGG AAAGTTTATC ATGTCTACTT TAATTGTAGC CAATAAAATC ATTAAGAATG
    71461 TTGCTATAGT GAATAAACAA AAGAATAAGT TGTCTATCCG TATGCCAACA AAAGATTCAA
    71521 ATTATTTTAA ACATGATTTG CAATGTGTTA ATATGAATGA TAAAGCATTG TATGATGCAT
    71581 ACAAAAGAAG TTGTGCATGT ACATTGTATA TTGATGATGA GGCTTTTCCT AATTGCATTG
    71641 CTACGAACAT TAGAAAGTCT AGATTAATTG GGCAACGTAT TGTTACATTT GTGGTAGAGA
    71701 ATGATCTGTG ACAATGGTTA TTTTATCGAT GCATTTTAAA ATTATGCATT AAATGTTTTC
    71761 TAAACAAGTT ATCCCCGCAT CTTTTGTTAT AACTTTAATG ACATTGTAAT CATCATCAGA
    71821 AACTATTTGT ATATCTGTTT TTTTAATGCT ATCAAGTTTT TCTAATATAT AATCACTGAT
    71881 AAACAAGTAT TGTATCGAGT TGTTCACTTT ATCATTTTGC AATGAATAGC ATGAGCATTG
    71941 AATAGGTGTA AAACCAATTA TTTTTTCTTT TATATAACGA TCGTCTTTTT TGCGCAACAA
    72001 CACTGATTCA ATAAAGAAAT GAATATGATG TTTGAAATGC TGAATTGTGG CATCAATATC
    72061 AAATTGCATA CCTTTTAATA AATCTGTGAT AAGAATATCT GTATGATTTG GACGAAGAAT
    72121 TGTCATGTGT GATTACTGTT AAACGTTGCT TTTGATGTAG CTACTATAAT CCAAACATAT
    72181 TCAAATTGTC AATGTTTTTA TATATTGACA AATGTCGTCT TTTATTATAG TATTGCTAAT
    72241 AAACTTAATA GGGTGAGTGA TATGCTTGAT GATACAGATG AATTGAATGC TTTTGCTGAT
    72301 AAGCTAGCAA AACATTTATC AACTATTAAA GAAAACGGAG TATCTGAATT TGAAGTCCTT
    72361 CAATATGAAA AGGATAAAAG TTTTTTAGTA TTAACAAAAA TACTGGACAA TATTGTTTAG
    72421 TCAGTACATC ACGTGAAATT TATATCCCTG AAACAACTTT TTGTGAATTG AATATTGATG
    72481 ATTTTGATAT GTTGTATAAA TATCAAGACA ATCTGAATGA ATTAGATATT TATATTTATA
    72541 TTTATATTTA TATGAATGAT GCTACTATCA AAATTCGTGA TATTGGTGAA ACAACATTGA
    72601 ATAAACTTTA AATGTTTTCA AGACATACGG TACCAATGTC TTTTTCTTTT ACTACATATA
    72661 CATTTATTTG TTTATTGAAT TCAAGTTTAA CTTGACCTCG CTTTAATTTA GAAACATGTG
    72721 ACAACAATTT ATTGTCAATA TGAATTACAT CAGTTAAATA TATTGGTTCA TCCATATCAG
    72781 TAAACGATAC GACATTTAAA AGAATCGGTG TCATATGCTC ATCTAATATA TAGCTATTAC
    72841 TGTTGTCAAA CTGTATTGTG GCTTTTTTAA TATAAAACCT TTGCTTAAGA TATTGACCAC
    72901 CTTGTAGTTT TAATATCTCA TCAGTGTATG AGATACCTTG CAACAAATTT GTAAGCGTTG
    72961 TATTTATATC ATTATTATTA TTATTATTAT TATTATTAAT CATAAACAAA CCTTAACCAT
    73021 TTATCTGCTA TTAGAAGATA GCAACTGTAT CGTTTTCTGT CAACACAAAG TTATTGATTG
    73081 ACAATTCTCT CATGATATAG TAATTTAAAA TTTAATGAAG ATTCTTAAGG AAATGATTAT
    73141 GCAACCTTTA GGTTTTATGG AATTATCTAA AAAGCAAATT AAGCTATTGA TTAGCAAATT
    73201 GGATAAAGTC ACTTTTCAGT GTGGTGATGA TAGTTACAAA TATGTTTGTC CACGTCCATG
    73261 TTGCATTTTT GACACTGTAG AAGTAGTTAA AGATGATGAC GATATTGTAT GGTACTATAT
    73321 TGAAGTGAAA GCATTCTCTA CCGTTAACAA CTATATCTCT TTTAAAGGTT GTTGGATTAA
    73381 ACAAAAAGAA TTCGAATATT TTCTAAAACA TAAAATGAGT TTTCATATTG ATAATTGCGA
    73441 TAAATTAGTT TTAGAAGATA TTGGACAAAC CACTTTAAAC AATATTTGAT TATAACGAAT
    73501 TTATTGTCTG TCAACACAAA CACTGTATTG ACAATAATCA TTTTATGATA TACTATATAC
    73561 ATATAAGTTA TGAAAGAAAG GTTGGGTGAG ATGACAAATC AGTTGGCATT CACAGGTGCT
    73621 TTTAAGTTAT CAAAAGATAA TAAAAGGTGT TTAATGAAAA AGTTGAACGG TATTATTGTT
    73681 GACGATAACA TTGTCAGATG TGAGCGCTTG CGTGATATGG AAACTCAAGT CTATACATAT
    73741 GAAGATAATA ATAGCAACGA GTTTTATGAT GTAGGTATTG CTGTAAATGG TTTAGATAAT
    73801 GTCTCTTTAG GTTTTAACTA TTTACGAATG CCAGCAGAAG TTTTTAAAGC TGTTTTAAAC
    73861 AGAAATGTAA AGTTTCGTGT TAATAAAGAT TGGACCGTTG ATATTGAAGA TATTGGTCTT
    73921 GCTGTTTTGA ACGAGATTTA ACCATGCAAT ATGATAGTAA GTTGACCAAA AAAGAACGTG
    73981 TTTGCATTGC AAAAAACATT CGCGGTTTAA AGTTCAGTGA AAGCTATTTT GATTACCAAG
    74041 AAGGATGTGA ACGTGATGTT GTATACAGTC TTGATAACAT TACTGAAAAA AGTATTGGTA
    74101 CATCATATCA ACCACCGTTT ACAGATGATG ATTGTGTAAT GTTTGATGTG ACTTGTGAAG
    74161 TTGTTGGTGA TGACAAACAG TTTCGTCGAA TCTCTGTATT TGCTGAACCT GATTTGTTTG
    74221 ATAGAATGAA AAAGAAAGAA GTGTATGTAA CAATCAATGG ATATGTGTTT TATGAATGTG
    74281 ACATTGGTAA TAAAGTATTG AACGATGTCT AAAATATGTC TAAAATATGT TTCAAAAAGC
    74341 TGTATGATCA GGAACCTGAT TCAACCGGTA TTGTACATAC TAAAAGCTTT ATAGGTAATC
    74401 GTTTTGATAG ACGAAGAATG AAGAAGCTTA AGAAGTATCT TTTATCATCT ACGTTCAACA
    74461 CAAAATTTCT TTCTAATTTT AAACCAGACA ATGTTTTTGG TATAATGTAT GATAAAATTG
    74521 ACAACATATT TCTATTGGGC TTTGAGAAAG ATGATGTATA TTTCTTTTTA ATGATTAAAA
    74581 AAGATTTGTA TGATGCCTTT CTTAATTGTA ATGAAAAAGA TTTATATATT GATTTTAATG
    74641 GGGAAATTTT TATTTTAAAT GTACATTCTA TTGGGAGTGT GTGTATGAAT GACATCTAAA
    74701 GTAAAACATA TATCATTTGA GCAAAAAGTA AAATGGTTAC GTAATTTCTT TTGTGAAAAA
    74761 ACATTTATCA TATTTAATAC TATTAACAAC ACATATGAAA CGGTTGTATG CACAAAGCTT
    74821 GATAGCATTG TTAATACTGA AAAAGATTAT GTGGCAATAT ATGATAGCAA TAATAATCCA
    74881 TATTCTTTTT GGCACATTCA TGTTGATGTT GATACTTTTA ATATGATAAT GTCAATTGAC
    74941 AATAATAGGT TTAAGGTTAA GTTTGCAGGT CGTCATAGTA ATCTTCGATT ATATATTACA
    75001 GATATTGGTG AGAGTTGCAT GAATGAATTG TGATAAAGTA CGAATGTGCA ATAACATTGA
    75061 TAAATTAAAT AGTTGGCTAC AGGGTCAAGG ATTAATCATA TATAATGAAT TCACCAATAC
    75121 TTATGAACAT ATCAGACATT TAAAAGTGGT TGACAATGAC ATTGAAAACA AATTGAATAA
    75181 AGACCATAAA TTTGTTGAAT TATCATGTAC AGGAAAAATA AATGTCTATA CTGTATTTGA
    75241 AGATGTTTTT TTAAGCTTGA TAGTAAAGAA ACAGTTGCTT GAACAGCTTG ATAAATTTGA
    75301 TAGCAGTCTT TTTAAAATAA AAGATATAAC ACACTACAAA CATGCGATTT ATTTTGATGT
    75361 TGAAGATTGT GGTAATGTAT GTTTAAATAG TATTTAATAT GAAAGAAGGT AATCAATATG
    75421 ATATTGTCGA AGAAAGATAG AATCATTTTA GCAAAAGCGT TTAACGAAAA GACGTTTACT
    75481 GATGGTGATT ATTCATATAC TGTTGAAACA ATATCATATA AAGATGTTGG TGAAGTTTGT
    75541 GACGACGCTA TTATTAATGG TATTGATTAT TGTGTCATTG AGGTATTATG TAAAGTTAGA
    75601 TGTAAGTGCA AAACTATCAA GTCACATTTT GGTTTGTTAA TAAAGAAAGA TTATTTGAGT
    75661 TATATTTTAA GCAATCATGT AAAAGTGTAT ATTGATAGCT TTGTAGTTTA TATTGCTGAT
    75721 TCAGGTAATG TCGTTTTGGA TTCATTGTAA ATTAAAAGTT TTATTTTACA TTTAATATGA
    75781 GCAGGATAAA CATTGAAAAA AAGAATAGGA CACAATTGCC AATCATTTAA AAAGTTATCA
    75841 GAACAAACAG ACGATTGGGT GTATTCAACA ATCTTTTTGG GTAACCGTTA TGAAAGAAGA
    75901 AGATTAACAT TTCTGATTTC ATTACTGTTT GGTAATTATG CAAACAAACC TGTCATTTAT
    75961 GATCATATAA AGAAAGAAGT TTTAATTCCG GAATGCCTTT ATATAATAAC ATATAATAAT
    76021 TCCAGCAAAA CATATTTTTT TAATATAAAA TATAAAAACC ATAAAGCAAA TAGCAATTGT
    76081 TGTAATGTAG TTGTTTCTAA AGATTTATGG GATGAGATGA TTCATTTAAA AAACAAATTT
    76141 ATGGATTTAT GTTTTGAAAT TGATAAAAAT AATGTTGTCC ATATAGTAAA ACAACATGCA
    76201 GGTTACTCAT GTTTGAATAG TATTTAAAAG CAGTTGACAT CTGTTGTTTG TTATTGTAAT
    76261 ATATTTAATA TGATCAATGG GAAAATGTGA TTGAAATGAA GTTAACTAAT AAACAATTGA
    76321 AAGCTTTTGC TGATAAGTTG ACAAGACATT TATCCAAATG TAAAGAAAAT TGGATATCTG
    76381 AAAATGCGTT TATTGAGTAT ATAAAAGAAG ATAACTTCAT TGATGTTGTT AATGGTAATT
    76441 ATCGATTGAT GACAACGTGT CGTGTACAAT ATCTTCCAGA AATAGAATAT TGTATTTTAG
    76501 GCATTGATGA TTTTGATGTG TTGTATAAAT ATAGAAACAA GCTTAATCAG CTAGATGTCT
    76561 ATATTGCCGA TGAAACGATT AAAGTTAGAT CAATTGGTCA GATAACATTA AACGAACTGT
    76621 AGAATGTTGT TTAGGACAGG TTTAGCAATG ACCAATAAAA TAGGCTTTAA AAGGATAAAA
    76681 GGTTTTAAAA AGAAAAAGCG ACGTAATTGT AAGTCTCTTA AAAAGATGTC TGAACAACAT
    76741 GCTAATTCAC TAGGTTGGAT GCATTCAACA ATCTTTTTAG GTAACCGTTA CGATAGAAGA
    76801 CGGTTGTCAT TTCTAATATC ATTGTTATTC GATTGTATTC AAGGAAAGTC TGTTTTATAC
    76861 GATTCGAGTA GTTCGCAAAT CTTAACACCT GAAAAGATCA CAAACGTTTC ATATAACGCA
    76921 ATCGAGAAAC AATATTATTT TCAAATTCAA TGTGTTGGTT ATCATTATGT CCTTTTGATT
    76981 ATTTCACAAA AGTTGTGGCA TGAATTGACT CATTTAAAAA ACAAATATAG TGATTTAAAA
    77041 TATGAAACTG ATGATATAGG TAACGAACAT TTAGAAAAGC GTCAAATTGG GGAAGCGTGT
    77101 TTAGGTAACA TATAAATAAA TTTTTATATA AAATCATATA AATATTCCTT GTATCTTTAT
    77161 TAAAAAGATG ATGTCTAAAT CTATAGGGTA TTACTATCAT GAGAGAGATA TTTAAAAAGG
    77221 TTGTTGAGAA AAATAGGTTT TGTAAAAAGA TTTTTATTAA ATCGTTATGA CAGGCGTCGG
    77281 TGTAATAAAA TTAGAAAAGC GTTTGTAGGA AGAAAAACTG AAGCGTACAA TGTAGGTAAT
    77341 GAACAATATG AAAATTTAAC AATTGACGAT GTGTATTTGC TTTACTATAA CAGAAACCTT
    77401 AATCAATACA GTTTTGTTTT TACATTCTCA AACGGTCACA GCACAACAGT CTTTTTGGAT
    77461 GGAACATTAT ATGATAACTT GAAACATGTT GATAGCAAAC AGTTAGGAAC GGTGGTTGTT
    77521 CTTTTACATT CAGATCGTTT CGAACAGTAC ATTGTTTTAA ATGATGTCGG AAACACCTGT
    77581 TTAAAAGAGA TTTAAATTTT GATATCTTTT AAAGTTAAAT ATTTTATACA TAGGGTGTTG
    77641 TAAGGTATGA TATATTTTGC TTAACAATCA GAAAGATGTT TTGAGATGAT TGAAGATGGT
    77701 ATTAATGGTA TTATAAAGAA AGTGTCCGAT TGGTTTGTAG GTCGAACGGT TAATATACCT
    77761 GATTGCAACA AAACTTTAAC GATTCATGTG AATGAGTTTA TTCCTTCAGA TACATTCCTT
    77821 CAGTTTGATG GTCTTTATTT ACATTTTTAT GGTAAAGATA TAAACAATAA TGAAGAGAAA
    77881 ATTCGTTTAA TTTTGTTTGT TGATATAGAT CTTTTTGATG CTGTAGGATC AACAAACAGT
    77941 AAATTCTTTA GGTGTTCAAA GAGATTTGTT GCTTTTTTAG GCTATAGACT TTTCTTTGAG
    78001 CTCGCTGATT TAAATGAAGA GTGTCTTGAA AGTATTTGAA AAGGTTATTC TATGCAGTTT
    78061 AAACATACTA ATAAGGACAT TATTGATAAA TGTGAAGCTA TCCTTTTAAA GGTTGTAAAC
    78121 ATTAATGATA TTCATTATAG TAATGACATG TTTTCAGCCG GGAGAATTTC AACGATATCT
    78181 GATCCACCGT ATAGAAAAAA AGAAAAAGGT ATATATTTGT TTGTAAATGC AACAAGACAT
    78241 TCAACAAATA AAAAAGATTC AGTGTTGTGT ATTTACGTTT GTAACGAGTT ATTAGAACTA
    78301 GACAAACAAG AAATAATCAA TAAACAATTT AAAATTGAGA ATATAAAGAG TAACTTGTTA
    78361 AATTATTTGA ATGTTTTCGA AATTGATATT GGTGAATCTG TTTTGGAATC TTTTTAATGT
    78421 GTGGAAGTGT AATGAAAGAA GTAGCAGACC CTTTTATATC ACATAATTTT AAACCTTTTT
    78481 ACTTACCATG GGATATTAGA ATAGCTTTAG AAGACAATTT AGAAGGTTTA ATTGTGCCAT
    78541 GTGAAAAGAA TGAAGCAACA ATATTTATTC ATTTTTATTT TCATATGCAG ACTTTCGAAG
    78601 GTTTAGATAA CGATATCATT GTACGTGCTT TTGTAAATGC TGATGGTCAT TATCAAGAAA
    78661 AAACATTTTA TTTAGAAAAG ACTTTGTTTG ATTTCATAAA AGATAAAGTC AATATGGGTT
    78721 TATACATCAC AAAAGATTGT CAAATAAAAT CATCTTTAAT AGGTGAGTTT TTAACCTATG
    78781 ATATTTAGTT GTTGACATTT TCTTTTTAAC GTTATACAAT GTTTATATAA TTCTTAAAGG
    78841 TGAACTATGT CGCAAATAAT AAACCTACCT AATGAGAAGT TTAATCAGTT AACAGATCAG
    78901 TTGTATAATC TTAAATTTGA AACTGAACGT GGTATCTTTG CAATAGATAG TTATTTTGGG
    78961 TTTACTCTAT ATGAAACATT TGATGAAAAC TTTTATTTAT TGAAGGTTAT AGCAGCAAAA
    79021 GAAAGTGTAA CGAATGAACC TGTTTCAATG TATAACCACA CTTTTAAACT TTTAAAATCT
    79081 ATTGTTGATA GCGACAAGGT ACAAAAGTTA TTCATAAAGG ACATGACAAT ATACCCTGAA
    79141 AACTTTGGCG AAACTATATT GCAGACACTT TAGTTTGATT GACTGAATTA TTCTTTCATA
    79201 TTGTTATAAA AATTATATTT TGAAAAGGAA CGAATTACAT GACTAATTTT GTAGCTTTTA
    79261 ATGGTAAAAC TCTTAAGACA ATCTGTAAAG AATTAGGGTT GAACTATACA ACTGTTACTC
    79321 AACGAAGAAT GAAGAATCCA GGAAAACCCT TGGAAGCATA TCTTTATCCT GTTAGAAAGA
    79381 ATCGTGGTGG CAATTGTCGT GCTGATTACT TGACTAATGA TGGTAAACCT ATGTATCAAC
    79441 TATTTAAAAA TAGTAAATCA CAATATTCAA AAATGCTCTA CTTAATGGGG AAGAAGAAAT
    79501 TAAGCTTTGA TGAAGCTTAT TCTATCGTGA TGAAAGAAAA CAAGTAATGC CATATACTTC
    79561 GTACATTTTT GAAGAATTGT CTGTAACTAA AGCTGTTGAG TTTAAGAATG CGTTAATAGG
    79621 TACGAAGTTT TATTATCGTA ATACGTTATA TGAAATTATT GGTTTAGAAA ATTGTCTTTA
    79681 TTCATTGCAC GGGACTGAAC CATGGTCTAT AAAAGTTAAA GCAATTGCTA AAGTTGATGG
    79741 CATTTCATTA ACTAAAGAAT TTAGATTTGA TATATCTGAA CATTTAATCA ACAATGAACT
    79801 TGACTATAAA AGTATGCAGT TTGCAATTGT AAATGGTGAA ATTGTTCAAA CTGATGTAGG
    79861 TCAAGAAGTT TTAAATAACA TATAATGAAA AAGCGGTAGA CATAACAACC TACCGCTTTA
    79921 CAAATTTATA TGTGAATATA TTTATACTTA TTCTTTTTCA ACAGCACCAT GTTGAATCAG
    79981 ATAATCCTTA ATTTCATCAT TATGTGTGAG TGATAGAATA GATGCGCCAT CATTTGTAAC
    80041 AGCATTGACA TCAGCACCAT GTTCAACTAA AATTTTGATA ACATTTAAAT TTGATGAAAT
    80101 GCAAGCACAG GCTAAAGGTG TGAATCCAGC AATTGAAGTA GCATTAACAT CAGCACCTTT
    80161 ATCAAGCAAC ATATCAATAA TATCAAGGTG ACCTTCACGA CTAGCAAAAA TTAAAGGTGT
    80221 GTCACCTTCC CATTCAGTAT TATTAATATC AGCACCTAAT TCAAGCGCTT TAACAGCTAG
    80281 ATCTAATTTA TCAGAAATAC AACTTCCTGT TAATAGACGA TTAGCGTCAT GTACAATAGC
    80341 ACCATGAAAA ACTAAAGATT CAATAATGTC ATATACATGT TCAAAAGCAC CTTCGTCTAA
    80401 AAGAATATCA AGCGCAGTTT TTCCATCTTT ATCTGTAATG TTTGGATCGG CACCATGTTC
    80461 AAGTAACCAA TCGATTGTAC TTAAATTAGC GTAATTTAAG CAAGACAAAT ACAGAATTGT
    80521 TTCGCCATTG TTTGATTTGA TATTGACATC GGCACCGTGT TCAACAAGTA ATTGAGCAAG
    80581 TTCAAGGTTA TCTTGATAGA TAGCACGAAA CAATGGTGTT TCGCCATAGT AATCCGTAAC
    80641 GTTGACATCA ATAGAAGGAT CAGCTAAAAC TTCTTTAACT AAATTAATAT CACCGGAAAA
    80701 CAGTTTTACT TTTGTATTTT CCGATTCACC TTCTTCTATT AACTTTACAA CGCTTTCTTT
    80761 TAGTTTTTGA TTAACTGTAC GTCTAAAAGA TTTAATCAAT ACTTCATCAT CAATCATGTG
    80821 TTTAGATTCC TTTATCAATA AAATGATGCA ATTTTTGGTG ATAATGTTTT TAAATATTTA
    80881 GGATCAACAA TGTCAATCAT GTTAACTTTT TTGAGCAGAC TGTAAGGTGA TGACCAAACG
    80941 TTTTCTTGAC TATATAAATC AGCACCATGA CTTAAAAGAT AATTGATTTT ATCTTTAGCA
    81001 TCATCAATAT CTTCTTGCGT TGTGTGTTTA TCTAAACTAT CAACAAAGTT TTTTGTTATC
    81061 ATTTGTAAAA CTTTATTCAT ACGTTCATTG TCAAAATAAG CAGGATAATG TTTAAGAAGC
    81121 AGATCAGCAA CATCAAAAGC TTTACTTTCA AAACATATAG CAAAAGCAAT GCGACTATCT
    81181 ATTCCGAAAT CTTTTGGATG CTGTTCCTCA AAGTTTTTAA TGTCATCAAC AGACATTGTT
    81241 TCTACTGTAA CAAATTCACG TTCAACAAGT TTAGATAGTT TGTTCTGAAT AACTTGCTTA
    81301 AAGTCTTCAA ACAGTGTTTC TTTACTAGAC ATTGACAACC TAATATTTAT ATGTTATGTT
    81361 ACATGTCTTA AAGAACGATT ATGTGGAAGG TAGTTTAGAT GCCTAATTTA GAAGAAAAAT
    81421 GTCTAAAGAT AATGTTGAAT AATTTTGTGA AAAATGATTG GTTTGTAAAC TTAACATCTG
    81481 AACAACAAAC TAAAATGACA TGTCTGTTAA ATAAAGTTGT TAACAAAGAT TATGGTTTAG
    81541 ATGTGGAAAT CAAGAAGGTC ATTTCACAAC CAACCTTTAC CTTTATCAAT TTAATTTGTT
    81601 TTACAATAAC ATTAAAAAAT AATGAACAGT TAACAATTTA TGTTTCAGAT GATATTAAAA
    81661 AATATAAAGA TAGATTAGAT TGTATATGTT TAAAAAGAGT TAAAGACAAT GAGTTTAATG
    81721 TTGCGGATAT CGGCGAGTCA GTTTTAAAAG AGTTATAACA TGAGTTGTTT TGATAAATTA
    81781 TCAAAAGAGC AATTATATGA TTTCATTGAT GTTTTCGATG AGTTGATTTT AAAAGAATTC
    81841 AAATGGTGTC GAGCATATGA TAAAGAGTCA TTTATTAATG ACTTTCTAGC AACTGTTCAA
    81901 GAACTGGATG ACGTTTATTG TTTTTATATT GATGTAAAAA GAAAAGGTGG TAAGAAAAGA
    81961 AATTCGCAAT TTTTCTATTT TGATAAATTA TTTTTCAATA ATTTAAATAA TTTCCATAAA
    82021 CTTAAACTTA AGCGTGTTGA TGAAACAACT TTTATGGTAG AAGATATTGG TAATGAAACT
    82081 TTAGAAGGAA TTTAAAATGC AATTACAAGT CGGGATTGGT TTAGATAGTG TTGTTAAAAA
    82141 AGCACAAGAT TTAGTTGAAC AATCATCACC TTTATATATT ATGGACAATG GTGTTAAAAG
    82201 GGTAGTATTA GGTGTTCATA CAAAAATTAA TTCCGGTTTG ATTTTTGATG ACGATTACTA
    82261 TTATATTGAT GTTGCAACGA AAATAGTAGG CGAAGATTAT TTTCAAACAA AAGCAACAAT
    82321 TCGTATTGCT GTTGATAAAA AATTGATTGA TGCTATTCAT GACACTAAAA AATACAAAGC
    82381 TAAATTTGTT TATAGGTTAA GCGCAATTTG TAGCCAAGAA TTAGAAATTG TTGATATAGG
    82441 TGAACGTGTT TTATCAAAAA TCTAGTTGAC ATATATTAGT CATTGTTGTA ACATATCTTT
    82501 AGAGAATAAA CAATGAGTAC AAATGATGAA CATTAAATTA AAGATTGAAG ATTTACATTG
    82561 TAGACTTTAT GATATTGGAG AAGAGTGTTT AGATGCAGTT TGATTTATAT AAAAACTCGA
    82621 AACTTTTTAA AAATGTTCAA CAGTTGTTTA CAGTGGCTAA AGGTTTGGCT GTCAGGTGTG
    82681 AAGATAATAC TTTTGTCATT TTAAAGTTTC GAGAAAAAGG ATATGGTTTT CAGATAAATG
    82741 TGAATGGTGT TTTATGGGTA GGATTTCCTG TCGAATGCTT GAATTTTAAC CCTCTTCTTC
    82801 TTAACGAAGA AAAACCAATT GTTAATAACA ATATCTTTTG TTTAGCGAGT TGGATTGAAA
    82861 AAACTTCTGA ATTCAAAAAA GAAAATCTTG AATTCTTTCA AATGAACAGT ACGGATGCTT
    82921 TAGACAATAA ATTAGTTATT CAAGATAAAT CAATTGGTGC TGTTACATTA AACAATATTT
    82981 AATGGTTGAC ATTTTTATAA ATTTGTCATA CAATATGTTG TAAGAAATAA AAACATATTG
    83041 CTAAAGGTGC TTCATGATTA CAGCTGATAA ATCACATAAA GTTTTTGACA ACAGCGGTTG
    83101 GGTTCCTGTA AAAGATAGTG GTTGGATTAT TTTACATAAT GGATATGTTG TTTGCCAGAA
    83161 ATGTGGAAAA AAGACATCTC ATAAATTATA TTTAGGTGCC GAACATCACG ATGATATTCA
    83221 TTGTCCAAAT TGTGATAATG TAGTTATAGG ATCAAATGGT TTGAAAGTAC GCTAATGAAA
    83281 TATTTAATCT TGCTTCGAGG ACTTCCCGGG TCTGGCAAAA GTTATTGGGT AAAAGAAAAC
    83341 AAATTAGAAG ATTATACTAT TTCTTCTGAT AATGTTCGTT TATTGTTTGC AACGCCATCT
    83401 ATCCCGTTTG CCGCATGTTA TAAAGATAGA GGTATTTCAC AAAAGAATGA TAAAGACGTT
    83461 TGGGAACTCA TTCATTCTTT AGTTGAACGT CGTTTAACGA ACGGCATGAC AACTATTGTT
    83521 GATGCAACAC ATTTGACGGA AAAATCTATC AACTGCTATA AAAGCTTTTG TATGAATAAT
    83581 AATGTGCGTT GTATAGTGCT TGATTTTAAT GTGAATGTTG AACAAGCTAT AAACAATGAT
    83641 ATGTTGCGTA AAGGTACATG TCGTTATGTT GGCGAATATA TCATCAAACG CATGAATGAA
    83701 AATACCGAAA AGGTTTCTAA ATGGGTTGAT TATACAGATA AAGATCGTAT TATAAAGATG
    83761 TTTAATGAAT GTCTGGAACC TGTTGATTAT AACGAAAAGT ATGATAACAT TGTAATCTTC
    83821 GGTGATTTAC ACGGTTGTTA TGAACCTTTA AAGCAGTGGT TTGATAAGCA TCCTGTTAAT
    83881 GATAAAACTA AATATATCTT CTGTGGTGAT TATGAAGATA GAGGTATTCA ACATAAAGAG
    83941 TTATTTGGTT TTCTTTTACA ACATCGTAAA GATTTTAACT TTAAATTTTT AAAAGGAAAT
    84001 CATTCACGTC GTTTGTTGCA AATAGCTGAA CGTGATAAAG ATTCTATTCG ATATCCGGAA
    84061 TACTATAATA CACTTGAACA GTTGAAAGAT TTTGATCCTA TTGAACTGAA AAAGTTTGTT
    84121 CGGGATCAAG ATGATATGAT TTACTTCACA TTTCGTAATA AAGTGTTTTG TGTATCACAT
    84181 GGTGGTATTA GTTGTTTACC GTCCTTGAAA TTGAATAGTG ATGAATACGT AAAAGGTCAC
    84241 GGTACATATC AAATGGCGCA TCAAGTCGAC GATGAGTTTT TGTTTAATGT CTCTATTGAG
    84301 AATGACAACA TTTATCAAGT ACATGGCCAT CGAAATGTAA ATAACGAACC TGTTCAAGTA
    84361 AATGAGCATT GCTTTAATCT AGAAGGTGGT ATTGAATTTG GTGGTGAATT ACGAATTCTT
    84421 CAAATTAATA ATAAAGGTGA ATGTCATATA CATACTATCA AGAATACCGT GTTCAAACAA
    84481 TTGAATGATG ATTCGAAGAT TGTTAATGAG TTTAAGTATT CATCTTTAAT TCGTAAATCT
    84541 CAAAATCCTG ACGGTATCAG TTCGTATAAT TTTAACCGTG ATGCTTTTTA TGACAAAAAG
    84601 TGGAACAACT TGACATGTAC AGCAAGAGGG TTGTTTGTAT ATGATGATAC TGATAAAGTG
    84661 GCATGTCGTT CGTTTAACAA ATTTTTCAAT CTCAATGAAG TAAAGACTTC TAGTCTAGAT
    84721 TGGGTTGTTA AGAATTGGCA AGGTATTACA AACGTTTATA AAAAGGAAAA TGGTTATTTA
    84781 GGAATCATTT CTGTTGATGT TCGTAATAAC GAATTTATTT TTGCATCTAA AAGTCGTACT
    84841 GATAAAGAGT ATGCTTTAAA TTTAAAACGT ATCTTTAATG ATAAATTGTC GGATGAACAA
    84901 AAAGATAATT TAAAAAAGTG GTTACTGAAA GATATAGATA AACATGGTGG TAATGCATAT
    84961 TCTTTAGTTG TTGAGGTTGT TGATCCTATA AACGATCCGC ATATCATTAA ATATGATAGT
    85021 TGTGAATTGT TTATGCTTGA AGCTTTTGTT AATACGTTTA AAGAAGAAAC AATTTCATAT
    85081 GACGCGTTAA AACAATTGCA TGATTTAATT GGTTTAAAGA TCAAGGGAAA GATTTGTGAA
    85141 ACATCAAATT TAAAATCAAC AATTTATGGT TTATGTAATT CAAAAGAACA TGTTGAAGGT
    85201 TTTGTTTTGG AAGGCTGTGA CTTTAATGGA AAAGTGGTCA GGGTAAAAGT AAAAACAAAA
    85261 TATTATTTGA TGTGGAAGAA GTTTAGGTCG ACAGGTTTGT TTGATAGAAG TTTTGATTGT
    85321 GTAAACGGCT TAACAAATGA ACAACAAGTG TTCGCTAAAC AAATTTATCT ACGTGCAAAA
    85381 CAATTGATTG CTTTACAGGA AGGTCAAACT ATTCAAACCA ATGAGTTGAT TAATGTAAAT
    85441 GCTGAAGTTG ATAATTGCAA TACATTAATC TATAAAGATT TGATTGGTGG GTGGCATATT
    85501 AACATTCCTA AAGTAATTGA ATTCGTAGAA AATATGAAAT AGTTGATAAA GGCAAGAGTT
    85561 TAATTCCTTG CCTTTATTTT TATAAAATAT TTATTGACAT TGATTTGCGT TTAGTATAAA
    85621 GTTGTTGTAA ATTAAATGAA AGGAAAAATA TGATAACGAT TTTTTGTGCA TTTATAGGTT
    85681 TTTTGTTTTC AGCTTTTGGC TACAACGTAA TTGAGAATAC AACAGCAATT CTTTTGTCTT
    85741 TTCTGTTTGA AGTGGCTTTT GAGGTTGTAA TTGGTGCAAT TTATGTTATA GTAAAAGGTG
    85801 AACGTGAATT GAAGAAACCT GATTGTTTCT TTTACAATAA CAAATAACTA ATAGGTCTTA
    85861 AATGTTTACA GATAAAACAG AAACGCACGA ATGTAATTGT TTCACTTGCA AAAATAAAGA
    85921 CAACGTTGAT TCGTTGGTTG GATATTATAC AGGATGTTTT GATGCATTAA AAGAAGCAAT
    85981 TGAGTTGACA AAAGAATGTC AATGTGATAA TAGGTTTGAT AAAGATTTAG CATTTAAGTC
    86041 TTTATTGGCA AAACTGAATT ACGAACTTGA ATGTAATGGT GTTTTGTTGG AAGAAGTTGA
    86101 GTTGAAAAAG AAAGGTTAAG AAATTATGGT TGATAAAGTT TGTAAACTGT CTAGCGGTGC
    86161 AACGTTTTTG TATAATCAGC AAGAAGACGA TCTTTCATCG TTTGCTGTTT TGTTTGATGT
    86221 TGGTTCTATT GACGAATTGG CAAATGAAAA GAAAGGTATT GCACATTGTC TTGAACATAT
    86281 GATGTTTAAA GGTACGAAAA CAAAAACAGC CGCTGAATTT CTTAACTTAA TGGATAAGTT
    86341 GGGGGTTGAG TCTAATGCTT TTACTTGTTT TGATGCCACT TGTTATCATG GTACATTTCA
    86401 TAACGATGAT ACAAAAGAAG TTATCAATTT GTTTGGTGAA ATGTTAACTG AACCACGTTT
    86461 CGATGAAAAA GATTTGGCTT TAGAAAAAGG TGTAATTCAT CAAGAAATCA TTATGTTTGA
    86521 AAATAGTCCA CAGGAACGTG CGCAACAACA TGGTGTAAGT GTACTGTTTA AAGATACGCC
    86581 TTTTGCAAGG CCTGTTATTG GGTATTGGAA AGATGTTAAT GCGATTACAT CTGATGACTT
    86641 GCGTTCATTT ATGCATAATC ATTATACACC CGCTAATTGC ATTATTGCAT ATTCAGGTAA
    86701 AACACCTTTT AATGAAGTGC GCAATATTGT TGAAGAATTT ACAAAGAAAT TCTCAAATAA
    86761 TAATGTTGTA TACGAACGTG CGTCTGTACA GTTAAATTTA GGTGCTGATA CTGTTGTTAT
    86821 TGAAGATAAA GAAACCAAAC AGAATACAAT TATGATTGGT GGTTCTTCAT ATACTTCAAA
    86881 CTCTATTGGT GGCGTTGCAA GCATCCTTGC AAAAGCTGTT TTAGCTGGCG GGTTGGCAAG
    86941 TCGTTTAGTT AAGCGTATTC GTGAAGAATT AGGGTTGTGT TACTATATTG GGATTGCAAA
    87001 TGTCCCATCT ATTAAAGATA TTGTCACGCC ACTAGTTGTT TGTATCACGG ATAAAGATAC
    87061 AAAGATGGTA GAGGCTGAAA TCAAAAAAGT CATTGCTGAA GCCATTAAAA ACGGTTTCGA
    87121 AGATGAAGAA ATTAAAGCTG TTAAAAAACA TGGTGAGTTA TGTTGTATTC AGTCGAACAT
    87181 CAACCGTGAT GATTATGCAG TTCGTATGTG TACAAATTAT CAAGGTACAG GGAAGCTACC
    87241 TTCACAGTTG TTGAAAACTA AAGTGTCTCG TTTTAAGAAA GCTTCTAAAA AATCTATCGA
    87301 AGAAGCTGTT GATAAAATGT TTTGTGAGAC AACTTCTATT CATGTAATCA AACCTGTTGA
    87361 AAAAGAGTGC GCTGTTAAAC GGTTCTTTAA AACAATCTTT AACCGATTGA ATGAAGAATA
    87421 ATATGACACA CGAATTTCCT TGCGTACATG AGTCTGAACT AAAAAGTCTT GCATTGTTCA
    87481 TTGTTGCGAC AATGTTATTG ATTGCTTGTC TATTCGGTTT TTATAGTTTA GGTAAAAATG
    87541 AAGCTATTGA AGCTTTATGC CAAAAGCAAC ATTATGACTT TTGTGTAAAG AATAATAATA
    87601 AATAACAATC GAATCACACG GTGTGTTTAT ACATGTCGTG TGATTTACTT TTTTTCTAAT
    87661 AGGTGATTTA TGGCTGATAC TGATATCGAA GAAAAAGTTT TACGGTATGC TTTAGCACAG
    87721 ATTGACGACA GTTATAGTTA TAAAGAAGCT TTCAGCTTAA CTGAAGAACA AAAACAAGTT
    87781 TTAATTGAAA TGAAAACTTG CACGCAGTCA GAAAAAGAAA AGTTGTTAGA AAAATATTAT
    87841 GCGGCTATTG AGTTTGAAAA TTTAAAAACA GCATATCTAG AAAATTTGAC CAAACAATAT
    87901 GTAAAGCATT TGAGAGAATG CTTAGATTTT TCTGTTGAGT TAGATTCAAA AGATATGCTT
    87961 GAATTTGTTA AAGCTGAACG TGATTTAAGG AAAGTTGATT CTGAAAAAAA GTTTAATAAT
    88021 GAATGGCTTT TAGAGCGTTA TAAAAATTTC TTTAATAAAG ATTTTATGTC ATAAAGAAAT
    88081 TATAAAAAGC AAAAGATAAT TAATGATAGT TTAAACAAGT ATAATATAGA TTTTGAATTG
    88141 AAAGAATCTT TTGAAAAGAG TTGGCGAAAT TGGAAAATAA ATAAAGATTT GATAAACATA
    88201 AATTTACAGC CTGAACCTTT ATACTCAACT ACTTTTGAGG AATTGGAACG TTTTACTCAA
    88261 ACACTAGAAA AGAATTTAGG AAAGACTAGA AAACAAATTG TTCAAGAAAT TAAAGAAATG
    88321 ATAAAAAGTG AAAATTTCTG ATGAATGATA CTTTAAACAA ATTTATCAAA CGTTGGTCTA
    88381 CACCAAATTA TAAAAGAATG ATGTGTTTAG AAGAGTCTTT TTATAAAGAT TATATTGCAG
    88441 CTTTAACATA TTATAAAACT GTAATTGGTT TGTTGGATGA CTACACTTCA TTTAAGAATG
    88501 AAGAAGATAG TGTTATAAAG AACAATTTCT TTAAAGAATT GAATGCAATA TATTTAAAAA
    88561 TAAATGATAA GCAACCTTCT ATATCGTTCA GTTTTAATAA AAACATAAAA GAAATTTCTG
    88621 GAAACTTTAT GCAATTTAAA TTTCCTGGAA TCATAACTAT TGCTGTATTT AGATTGTTTA
    88681 ATAAAATTCC TAATACAATA AGTGAAGGTG TTGCTTTTGT GAAAAAAGCA ATTAATACTG
    88741 ATTTAACAGT TTTAATGTCA ATTTTGCATG AATACTTTCA TTTTTTGTTT GAGAACGGTT
    88801 TGTCAACAGA GGAGTTTCAA ATGCTTAACA ACAATACTAA AGAATCTGAA TTTAATTCAT
    88861 ATACAAAAGA GTTAATGATT CAATTATTGG CATCAAATGA CAATAAATTC TTTTCAAAAG
    88921 AAGGTGATTT AAAGAAAGCC TATCACGAAT TTGAAGATAC TATTGAAACA AAGAAGAATT
    88981 TGCTGCAAAT TTGCAATGAT GAGAAATTGA TTCTAGATAC ATTGTTTCAA TACAATAAAA
    89041 GTTATGAGTT GAAAGAATCT TTTGATATAA GAGCCGAAAT TGATATGTTA ACGTTACGAC
    89101 GTACCAAACC TTTATATACA ACAACACTTG ACGATTTGGA AAAGTTTACT CAAACACTAG
    89161 AAAAGAATTT AGGAAAGACT AGAGAACAGA TCTTTCAAGA AATTAAAGAA ATGATAAAGA
    89221 GTAAAAATTT CTGATGAGCG ATACTTTAAA TAGATTTAAA AGAAGATGGT CTACGCCAAA
    89281 TTATAAAAGA ATGATGTGTT TAGAAGAATC TTTCTATAAA GATTATGCAA TAGCGTCTAC
    89341 TTTTTATGTT GCCAATCTAA AGCAATTGGA TAATGCCAAC TATTTCAAAT TTAATAGTCA
    89401 AAATATCTTA AATAATTTTG TCTCTTTTCA ATCGATTGTT GTACAAATAA ATAACAAGCA
    89461 GCCAACGTTA TCCTTTAATT TTAATAAAAA TATAAACGGT ATTTCTGGAA ACTTTAACCA
    89521 AATAATGTAC CATGACCTTA TAACAATACC TTTATTTCAT TACTGTAACA AAGTACCGGA
    89581 AACAATAGAA GAAGGCATTA ACTTAATTAA GCAATTAATA AAAGAAAATG AATTGATATC
    89641 AGTATCAATT TTGCACGAAT ACTTTCATTT TTTGTTTGAA AATGGTTTAT CAACAGAGGA
    89701 ATTTAAAATG TTTAATGATA AAACAATGCG TTCAGAATTT AATAATTTAA TTCATTTACA
    89761 AAAGAATTGA TGGTTCAGTT ATTATCTTCT AACGAAGATA AACACTTTAA CACTGAAGAA
    89821 GATTTAAAAA GGGCATATGA GAATTTCAAA GATAAATTAG AAACAAAAAA GAATTTATTA
    89881 CAGTTTTGTA ATGATGAAAA ATTAATTTTA GATACGCTAA TCAAATACAA TAAAGATTTT
    89941 GAATTGAAAG AAGCCTCGGA AACAAGATGG CAAATAGATT TAATCAATTT ACAATCCGAA
    90001 CCTTTATATT CGACTACTTT TGAAGAATTG GAACAGTTTA CACAAATGCT AGAAAATAGT
    90061 TTAGGAAATA CCAGAAAACA AATTGTTCAA AGTATTTTAG ACATGGCTAA TAAGAATTAA
    90121 TAAGAATTAG AAAGAAGTGA GTCAGCGCGA TTGCAATTGC AATCAATTCA ATTCAAAAAA
    90181 GTTGAATTAC TGAAGTTCGA AGTTCAAATT CAAATTTCAA AAGCTTTCCT TTCTTTTTAA
    90241 GAAAACATAC CAAACCAAAT AAATATAATT AAAAAGGAGA AAATAGAAAA AAATTTATTT
    90301 AAGATAGTGA ACTGATAAAA CCATCATGTT GTGTGTAGGT GTTTACTAGC ATGAGGCTCA
    90361 GTGCAGGTTT CTTTCCGCTG TTTTCCTGTT GACGATAAAA ACAAGTAAAG TGTTGCTATT
    90421 AAAAATTTAT TTTATTATTG AATAATTTTG AAACAAGTGT GTTACGGTTT GAAGAATAAA
    90481 CGATAACTTC AAAATTAAGG TAGTAAATCG AAATCTCAAT AACAAATTTA GCAATGCTGG
    90541 GATCACCTAA TGGCCTACTA AATTCGGTGT CTAAATAATT ATATAGTGGG AGTTTCAGCC
    90601 CTGTAATGCA ATCGTTTTAG AGAACGGTGA AAGATTGGGG TTTGTAGAGG TTATAAAGGC
    90661 CACTACAGGA AACAGGTTCT TTTGTGGGTG AAGATTTAAG CAATTAAATC GCAGCGTGGA
    90721 TCTGATGTCT TACTGTTTGA CTTTCCCCGG ATCCAATGGT CGGTACGTTA ATCCGATACC
    90781 TGATAACTGA AAGAAGAAAC ACTTTAAAGT CTTAATGCCT AATTGTTCCA ATGTTTGGTG
    90841 GTTTAGCAGT TTTCACCCCA AACAATCTTT AGACTATTGC CTAATTAAAT TTAGTGAAGA
    90901 ATATTGTGAT AAAGCTGTAA AAATAAAATT TTCAACATCA CTTAAAAAAG TTCTTGACAT
    90961 TCATAACTGA TTTTGATAAT TTAGTTTTTG TCAGGTGATG AACTTGATAT TGAGATTTTA
    91021 AAAATAGTGA ATATGATTTC CATACTTAAG GAAAACCTCA TCGTGGTTGT ATGGTCTAGT
    91081 AACTGTTTAG CAATGTTATC TCATCTCCAA ATTCATCCTC TCTAAACAGT GAAGCCAATT
    91141 TCCTTTCTTC TTCATAAAAC AGCCTTGACG TGGCGAAGAA GCTCTAGTAG TTTACATTTG
    91201 TAAACGAAGC TAATGTTTGA CATAATTTAC TCTCTTAAAA GTAGTCGCGA AAGTGTGAGT
    91261 GGTGTGATTG TTAAAACAGT TACACCACTC ATTTCTTGGA TACATGGTTG AGTGGTCTAA
    91321 AACAGCGGTT TGCTAAACCG TCGAACAATG AAAGTTGTTC CGCAAGTTCG AATCTTGCTG
    91381 TATCCGCCAA AAGTTTCTGT AGAAGATACA GATTATGCCC CTGTCGTTCA ACGGTTAGGA
    91441 CACTCGGCTT ATACCCGGGC GAGCAGCTGA TATCTGCGAA ATCACAGTTC GAATCTGTGC
    91501 GGGGGTACCA ATTTTAATTT GCATTTTGAA AGTTGGGTAG ACATGCAATA TTTAACGAAA
    91561 CCTTTTGTAA AATGGGTTGG TGGTAAAAAA CAACTTCTTG AGAAATTAAG ATCTTGTATG
    91621 CCTAAAGACT ATAATCGTTA TTACGAACCT TTTATCGGTG GCGGGGCCTT GTTGTTTAAT
    91681 ATTCAACCTA AAGATGCTGT TATTAACGAT ACAAATAGTC AGTTAATAAA TGTTTATAAT
    91741 CAATTAAAAA TAAACATTGA AGACGTTATA AAAACGGTGA ATACTCTAGA CGGTAAAATT
    91801 TGTGATGAAG ATTATTATCT AGAAATTCGT GACCGTTATA ATTCAAAAAT CAACTCAAAA
    91861 GAGTTAGATG CTGAATGTGC ATCTTTAATG ATTTGGCTTA ATAAACATTG TTTTAATGGG
    91921 TTGTATAGGG TCAATTCAAA AGGGTTGTTT AACGTTCCGT ATAACAATAA AGTTGATGGC
    91981 GTTTCAATTG ATGAATGTAA TTTGCGAAAC ATCAGTAATT ATTTAAATTT GAATAATATT
    92041 GATATTCGTG AAGGTGATTT TGAGGATGCT TGCAATGATG TGAAAAAAGG TGATTTCGTT
    92101 TATTTCGATT CTCCATATGT TCCTGAAAGC AAGACGGCAA ACTTTACTGA TTATACAAAA
    92161 GATGGGTTTA CTCTAAACGA CCATAAACGT TTAGCAAGTC TGTTTTGTTC ATTGGATAAA
    92221 ATCGGCGCTT TTGTTGTGTT GAGTAATAAC GATGTGCAAT TGGTCCATGA AATGTACGAA
    92281 CAGTATAATA TAATCCCTGT TGATGTGCGT CGTTCAGTAA ACAGTGATGC ATCAAAAAGA
    92341 AAAGGTAAAG AAGTTATTAT TAAGAATTTT TGATGATAAC TTTTGGGTAG GTGGCCGAGT
    92401 GGTTAATGGC AGCAGACTGT AAATCTGCCC GCGAAAGCGT ACGGTTGTTC GAATCAACCC
    92461 CTACCCACCA AACTTTTTGG AAATTATGAT AAAAAAGTTC TTGACATTCA GTTCTTAATT
    92521 TGCTATAAAG AATATAGCAA GACGAGATGT TAAACATTGT AAATAAGAAC CACCAAGTGA
    92581 ACAAATACCT CTACGTGGTT TGGTGGACAA GTAACCAGAA GTAAACCGTG CTATTTAGCT
    92641 ATTTAGCATA AGCATAAATT CTGGCCGGAA ACTAAAATTT GTTCTATCAA TGAAAAGCGT
    92701 GCTTTTAAAG GTTTGTGTAT AAACAAAATT TTATATGCAA ACCCTCCTTC ATCAAGCTGA
    92761 AAACCTTTAC GTGGTTTGAA GGATAAGTAG CAACCTTCTA CTGTTTATTT TCAAGAGCGA
    92821 AGCATTGATT GTAAACTGTT GCGAAACAAA AGTTCAGCTA TGTAACAATT GATGAAATTT
    92881 CTGCATCTTT TGTTGCTTTT GATGTTAGTT TTAAACCGTT GTAATCCCAA ATTTAGCGTA
    92941 CGATAATGCG GGAAAACATA TTTGTTATAG CAGTTTGAGA CTATTGCAAG CTATTTGTTT
    93001 AGCCGTTTTT AGGAAAGTTT TGGTGTTAAA AACTTCCTAT TTCTCATAGC GGAAAGATTT
    93061 ATAGGTCTCT CTTTATTGAA AAGAGTCAGT TCAATTCTGA ATTCCGCGTA GGTAACAATA
    93121 TTGTCGAAAG ATGATATTGT TTCAGGTAAT TCGCGATAGT CAGTACCTGT CAAAAACCTG
    93181 GCAATTAGAT AAATTGAAAT ATATTTATCT ATTAGGTTCC TAAAACCTGT CATCAAAATT
    93241 TAGGCATCAA GATTGTTTCT TGCAGGTTTC TTGTTCACCT GACAAAAGCA ATAAGCAGTA
    93301 CAAACGCTGT AGAATCGTTT GTGGGTTTGT CGTTGCCCAT ATACCGACCA GAAATGATAC
    93361 TTGCTGATAT GATAGAAGTT CCGCTAGACT GATGATCTTC ATGTAAAGTG CGACAAGCTT
    93421 TACTTTATGA CATTCTTAAT TGAATGCTGT CAAAGGTTTT GTGTGTTGTA CCAGCGTAGC
    93481 AAAACAATAC ACGGTTAAGC CGATGTAGCA CAACGGTAGT GCAACTGATT TGTAATCAGT
    93541 AGGTTCTTGG TTCGAATCCG AGCATCGGCA CCAGTTGTTT AGGTGTTTTG CAGGGTTTAA
    93601 TTTTACTCGC TCGTTAAACC TTCCTTTCAA AATTCTCATC ATCTCTAATT TTGATAAATG
    93661 CAAAACAGTT CAATTCGTTT GTTTACCTTC ACGTGGTTTT GAATGTGAGT AGCTTAAGTT
    93721 TTTAACAATT GTCGTAGATC GTTTACTTAA GTGAAACTAA ATGACAAACA AATGCCCTCT
    93781 TGATGGAATC GGTAGACATA AGAGACTTAA AATCTCTTGC AATTTATTTG CGTGCCAGTT
    93841 CAAGTCTGGC AGAGGGCACC ATTCGGGTGG TTGGTAGAGT GGTTGAATAC AACGGTCTTG
    93901 AAAACCGTCG AACATAGGAA TATGTTCCGT GCGTTCGAAT CGCACACCAC CCGCCAAATT
    93961 TAACGGGGTT TAGCGCAGTC TGGTAGCGCG TCTGCCTTGG GAGCAGAAGT TCGAGTGTTC
    94021 AAGTCACTCA ATCCCGACCA ATTCTTCCGT GATAGCTCAA TGGTAGAGCA ATCGGCTGTT
    94081 AACCGATTGG TTGTAGGTTC GAATCCTACT CGCGGAGCCA ATTATATCTT TTTACTGTTC
    94141 GATGCAACTA CGCTTTCCAT ATTGCGTTTG TAAAGCTCTT GTCAGTTCTG CTGTTGCTAA
    94201 AACTGAAGAC ATGCACTTGT GGTGGAATTG GTAGACACGC AAGCTTGAGG TGCTTGTGAA
    94261 AGAAATTTCG TGCTTGTTCG AGTCAAGTCA GGTGCACCAA ATTGTGAATT TGCAACAACC
    94321 TTTTCTTTCC TTTCGGGTTG TTGCCAGCCA ATGAGTGAAG GCTGAAGTTA CAACTTTCTC
    94381 AAGAGTGAAA GTTGTAACTC AACGACATAT GGCAAACATC TTGTTTGACG TTTGTTCATT
    94441 GTCCTCAACG GGTGAGTTCT CTACTCCTTA TGAAAAATCG AGCATTGAGA GAGCTAGTAA
    94501 AATGCTTGTT TATAATGCAA GTTAAATCTT CGTGAAGAGA GTTTTTGCAT AGCACCCCTG
    94561 TTGAAACGGT GATAATTTTA CTGTCCTCTC AATGCTCGTG ACAATTACTT TCGGGATCGA
    94621 CTAAAGGTAG GTCAGCACAC TTTGACTGTG CTAATGTTGG TTCAAGTCCA GCTCCCGAAA
    94681 CCATTTTAAC TATTCCTCGA TTTGTGGCTG TTTTGGTTAT AGATCGAGGA ATTTTTCATA
    94741 TGTGAGGAAA ATAAAATGAG TAAAAAGAAA AAGCAAAAAG TAATTCACAG AGATTTTATT
    94801 GCTAAAGATC TAATGACAAA CAAATATAGG CAGCGTGTAG TTCCAAATAA GAAAAAGAGA
    94861 TTAAAGAAGT TTGATTGGAA AAAACAAAAA GACGATGACA GAATCATTGA TTGTTTGATG
    94921 GTTGTGTCAT CGTCTTTTTG TTTATTTGAA CCCTCGTTTT AAAAATGTAT TAAATGTTTT
    94981 TTGTTTATCT TCTTTTGACA TTGCTAAAAT TTCTTTTGTT CTTTTTAAAA CAATATTTTT
    95041 GTTTTCGATA TCAAGTTTAT TTATTATTTG TAAAAGATCA TCGTCTAATT TGTTGTTGCA
    95101 TGACTCATTA AAATTAAACA ATTTCTTTAA ACATTTATCA AAAATCCAAA AATATTTTTC
    95161 ATCAATATAA TCAGATTTCA TTAATGCTTT GCAATTTTTA CAAACTTCTT CATATGAGTT
    95221 AAAATTTGTA TCCATCTGCC GCATACCATA AATATAAGAT ATCAAGAATG CTTCTTTTTC
    95281 AGTGACACAG TTGTAGTAAT GTTCAGGATT TTCAGACGTT GATATGCTCG CATCACTATT
    95341 CAGATCATAT TTATCGTTAC TGCATTTATT GTGCAAAATT TGCATAACAT GTTGAAACTC
    95401 ATGAACATAT TTATGATTAT GAAACCCTTC GTATTGAATT CTTTTAATCA TGGCTTCAAT
    95461 ATAGTCAACT GGTTTCTTAT CAATAATTTG TTGTTCAGTT AGTCCAGCTT GTTCACCCCA
    95521 ATCTTCGAAG CTCCAAGCTT CAACAAATTC ATTAATTGAT ATAACTATTT TATCTTTTAG
    95581 ATCGTAGGTA ACCCCAAAGT AGTTGCTTTT TCCAGGTATT CTTTTGAAAA CAATGTTGCA
    95641 TAGAATCGGT AGGACGTCAT TGTTTTGCAG ATGATTTTCA TATTCTTTAG CATTTCTACA
    95701 GAAGAAGTTA TATTGTGGCA CTTTGTTAAC GAAAACATCA AAAGATTGAA TGTTACATTT
    95761 ACGAACTTTT TCTTGAAGCT TTCTTAATTC GTTGACACAG TCGTCAATAA AAGCATATGA
    95821 TAGTTTTAAT CGTTGCGAAA CAAAAGGTCT GTCAGCAATA TATTCTTCCA CGTTTTCATT
    95881 AACTAATTGA TAAAATCGAG GAAAACGTGC TAAACGTTGT TGCTTAACCT TTTCAAAAAG
    95941 TTCCCAATCA AGTTCAACTT CAGAGAATTC ATCTAGCATT TGTTTAGTGT CTTTATTTTT
    96001 TTATAAAACA AAGAACTAAA ATCAGTGTGC TGAATAAACT TAATCTTCAC CGTTTGCGTA
    96061 AATAAAATAA AAACCTTGTC TTGTTGTATC AGTAGTAAAA GTTGCTGAAG AATCTATTCC
    96121 CAAAATTATA GAATCACCTT CTAAAACAGG CAGCATTGCA CAAACTTCAG TATTGTTTCC
    96181 TTTAGCACAA CTAAAAGATT TTGTATGCTT CGCCCTCATT TCCAGTACAA ACCATGAACC
    96241 TTCTTTTGAA CATATAAAAT TACCAATGAA CCACCCGTTT GCAGGTGCTA AATAAGTCGT
    96301 CCCATTTGAA CCTAAAGTTA AGTGAATAGA TTTTCCTGAT GGCATTGTCA TGCCAGATAT
    96361 ATCTGAACGT GCATAGATAT TTATAGATGA AGCAATTTCT GGTTCAAAGG ATGTTATTTT
    96421 AAAATTTGCA TTTGTTGCAA TGTTTGTTGC AATTATAATC TCTTTTGAAT TTGACCAAAC
    96481 ACCTGAACCA TTGCTTCTAA ATGTTTCGTT TGTTTCTGGT TTGTACCATA CAGAATCAGT
    96541 ATAGACAGGT TGACTGTTTT GAATAAAATA TCTAGCTGTT CGGATTAATG CACCGGATTC
    96601 ATGAATGGAT AAAGGTTGCC TATCTGGATC TTTAACGTTG TAACCGTATT GTGTGGTTGC
    96661 AACTTTATCG AATGTTTTTG TTATTGATTT AAATGTACCA TCTGAATTTC TACCATCAGC
    96721 AAATTGGTAT TTTACACCTG GTAAAGCAAA TGCTGTCGAA CCAATATATC CAAATCCATT
    96781 AAACACTTGG TCGATTGATT TAAGACCGCC ATCGGTTAAG CCCGAAGCTG AAGGAGAATC
    96841 CTCTGTCGCT ATACAAAATG GAAAAGTTAC ATTTGTGTCA TAACCATCAA TGCCATTATG
    96901 TAATTTAATG CGATTTTCTG TTGTATCATA CCATATATAC CAGTTATCTG TTGGTTGTGT
    96961 AGTCCCTGAA AAAAAGTTCG CGGCTACACT CCATTCAATA TGATCTTTTT CATTAAAAGA
    97021 ATACACAACT ATAACTCCAG AGCGGCCAAC ACCATATCTT AAATCTGTAA TTGTATCTTG
    97081 TGTGATGATA GAAGAAAATT TTGGTGTAAC ACCATCAGCT TCAAACCCAT CAGGGTACCA
    97141 GATTTTTGAA CCTGCCTTTA GAACTAACTG TTTATTATCA TCCAGCTCGA CTTTAATATT
    97201 TTGCGGAATT TCAAGAATTC GGTTCGTCGT ATAGTTCAAC AAATTGAGTT GTAATTTATC
    97261 ATCAACGCTA TCATTAGTAG CATAATCACC AATGTCTTGT TTATTTAGTA AAGTTTGTGG
    97321 TAATTGGTTT ACTGTTGTTT GTTTAATTGT AAAACTCGAC ATTTTGCACC TCTTATGACT
    97381 AATGATAGTT AAAGAACTTT AAGTCGTACG AACAATTTGA CTTGTAAATT TTATAAAACT
    97441 ACTCGTACGA CTCGATGTTC TTGAGTGTAA GAGTTTTAAT TAGAAGGAAA TTTTACATGC
    97501 CAATTTTTAA AGGAAGTACT CGACTCTCCG GTAAAGAGAT AAATCTCAAC ATGTTTATGC
    97561 CGGATTATTC AAAAGGTTTT GCAATTACAG CGCCATACAC GTGTACACAA CGTGGTTTAG
    97621 TTTGGTGCTG ACAAGTCTCC TCAAATAGAG ACACTTGGCT TTTAGTAAAC AATATAGAAG
    97681 TAGCAAGAAT GTACGATTTA GGGGATTCAG GCTCATGTGG TGGTAACGGT TATGCATGGG
    97741 TTTCTGTTGG CGATGTAATA TCGATTCGTG GAACCGCACC CACTATTTTA AGGTTTTACC
    97801 CAATGAAGGC ATAAACAAAT TTCTTGAAAA AGTTTGTGTT TTATGATAAC TTAAGTTCAA
    97861 TGATTTCGAA ATGAAAGGTT GAACTGAATG GATTATGATA TTTTAGCATT GTCACCTGAT
    97921 TATGCTCGAA TTTGGAATGT GCCTAATTTT TTGTTAGCGG CCTGTTTATT GTCTTGTATT
    97981 TATTTAACTG TTTATCTAAT AAAATTTCAA GAGAGATTGG TTGAGACAAA TAAATATAAA
    98041 TTTTTATTTT ATATTTTAAT AGTCACTGTA ATTGATGCTA CTTTTTTATT TATGTGCTAC
    98101 AAAAGGTTGT CATTTGATGA CATTTTTGCG ATGATTGTCC TTGCGCCTTT AGTTTATTTC
    98161 TTTAAAGAAA TGTTTTTTGA AATTTTTGAA TATAAGAGAA ACAAATGAGA CATTTTTATT
    98221 GGTTTGGTGG GTATATTAAA AAACGCAATA GTTGTCAACG TGTTGAATTT ATTGTATCCA
    98281 AAGAAGAAGC GAAACTTTAC AAATTTGTCG ACTATAAGCT TGTTGAAGAA AAGAATTCGT
    98341 CGTCAAAAGA TTTATGGAGT GATGCATCAA GTATGATTCA AAAAGCTGGT CATTGGAGTG
    98401 ACGAAGCGGA TGCAGCTTTA GCTTTTAACG GTTATTTGTG GTCTGAAATT ACAAGACAAG
    98461 AATTTAATGA AATTTATAAA GCTGGAACTG TAGAAGAAAA AGACTTGCGA ATGATTTACT
    98521 TGCAGTATTT GAAAGAAAAA GACTAATGTC AAATAATAAA CTAATTGATT GGTGGTTTCG
    98581 GCAGTTTGAT ATCTCTAATG AAGAGATGAA GCTATTAAAA TCATATGAAA CAGATTTTGA
    98641 AACAAAAGAT GTTGAGTACT TTTATGATTA TGTAAAAGAA AAAGCATTGT CTATGCTTCC
    98701 TGTACGTACA TTTAATTATA ATGTTCATTT TGACACGTGT GCGACAAATA TTATTGATTG
    98761 GTTATTTCAA CAATTTGTAG ATGATGATAC ATTAGTCATT ACTACAATGA GCGAGCATCC
    98821 GTCAGTTAAA AAGAATCTTG AGAAATGCAA GAATGTATTG TACATATGTT GCAACGGTAA
    98881 AGTTATTGAA GACTTTTACA AGAAATCAGA ACAAATTCGT AATTTTAAAA GGGTTTTTGT
    98941 TTATAGCATA GCATTGTCTG TAGGTGATTG TCAAATTACG TTTAATGATA TTATGAAAGA
    99001 TTTAAAACGT GATTTAGATT TGAGGCATAT TCAATCTGTG TTTGTATTGG ATGCAGTGCA
    99061 AGAGTTGTTT ATGCTACCGC GTGATTATGC GCTGTATGAT TATGTTATAG GTACAGCACA
    99121 CGCGTTTGTA ACACAATATG ATACTGGTAT TTTGTTTAGT AGAGAATATG TTGAATCAAC
    99181 GAAAGAGTGC TTATCACGTG GAAATCAGTA TTTAGATTTG TTATCTATTT TGATTAGAAA
    99241 TAAAGAGAAA TTATATCAAT TTAAGTATGT GATGACACAA GTGTTTGGAA GTTATTTAGC
    99301 AACAGACAAC GCCTTAAGTG TTACGGAAAA TGGTCCTTAT GTATTTAATT TGGTTGATAA
[truncated: 271,603 more chars]
