# Supplementary material for: Clades of huge phages from across Earth’s ecosystems
Source: Nature. 2020 Feb 12;578(7795):425–31. doi: 10.1038/s41586-020-2007-4 (PMC7162821; doi:10.1038/s41586-020-2007-4)
Supplement: Supplementary file 6 — Genbank files for all genome. [file 41586_2020_2007_MOESM6_ESM.zip › genbank_genomes_SD-4/GD_PHAGE_CIR_32_9.gbk]

LOCUS       JBCH_GD18_4_SO25_S179_scaffold_97345_prodigal-single     214569 bp    DNA     linear   BCT NOV-13-2019
DEFINITION  JBCH_GD18_4_SO25_S179_scaffold_97345_prodigal-single, contig.
ACCESSION   JBCH_GD18_4_SO25_S179_scaffold_97345_prodigal-single
VERSION     JBCH_GD18_4_SO25_S179_scaffold_97345_prodigal-single.1  GI:
KEYWORDS    .
SOURCE      GD_PHAGE_CIR_32_9
  ORGANISM  GD_PHAGE_CIR_32_9
            .
COMMENT     Data sourced from ggkbase. For additional details see
            http://ggkbase.berkeley.edu/organisms/404970
FEATURES             Location/Qualifiers
     source          1..214569
                     /organism="GD_PHAGE_CIR_32_9"
                     /mol_type="genomic DNA"
     gene            <1..171
                     /locus_tag="JBCH_GD18_4_SO25_S179_scaffold_97345_prodigal-
                     single_1"
     CDS             <1..171
                     /product="hypothetical protein"
                     /codon_start=1
                     /transl_table=11
                     /translation="QNFITIFTEYINTYGNNPPKRKFIEISPIDESTYRKRLGMKWSE
                     VVEYYGLSQNAI*"
     gene            394..576
                     /locus_tag="JBCH_GD18_4_SO25_S179_scaffold_97345_prodigal-
                     single_2"
     CDS             394..576
                     /product="hypothetical protein"
                     /codon_start=1
                     /transl_table=11
                     /translation="MREKIFFCYNHFQSDYLIQNGIMPLGVGKGGKGDIFIKFARNEK
                     FEEVFQRWLDRCNQIN*"
     gene            619..2271
                     /locus_tag="JBCH_GD18_4_SO25_S179_scaffold_97345_prodigal-
                     single_3"
     CDS             619..2271
                     /product="Uncharacterized protein n=1 Tax=Bacillus
                     methanolicus PB1 RepID=I3E5M5_BACMT"
                     /codon_start=1
                     /transl_table=11
                     /translation="MSNNQYWGKVPRRKGLNNKKNKNNVTHLLSKELITKIIHKINEL
                     YITTRSRYLALSKYKKEYDTQHIDQDESIFGEFKPLQDYMLKEHLYGNNTIGVFGTDE
                     IGSKFITFDIDSSNIQESKIMTYYIYNTLLELGINQECIYISFSGNKGYHIEIFFNCL
                     FPSKLVNQFYNIVASKANELNRDAIVEFRGTGIDLGVKLPLGINHKAEVKNAEDARCW
                     FVDISKGLEPIKDFSYILNIQQIDVNIIMNILDCEKDLTDENNKKKFKWVNKRDSKIT
                     LDDLKDNYNPLNTYKYNVDERETAKHALDVYHNGIQYQGSRHNNLFLLARYFRFQCGL
                     DQDEIEKALTEWMQRQDKSMYKTPMDKCIREIKYLSKYVCKDNVTFTVGKEQVIPKIY
                     KAEMDAILNKVEDKNAKLILFSLLIHSKRFAHQNKDGHFYMSYQQMMDTTGISDKTVT
                     RCINLLEELFMIDIVSRNVSFKVNNETYSKHPNTYKILFNRNINIQETNFIEIDTIEN
                     YSKRYLDILCKFYSNKELKNILKDVQYRELTKHRKSSSLMVV*"
                     /db_xref="UniRef100_I3E5M5"
                     /db_xref="I3E5M5_BACMT"
     gene            2358..2582
                     /locus_tag="JBCH_GD18_4_SO25_S179_scaffold_97345_prodigal-
                     single_4"
     CDS             2358..2582
                     /product="hypothetical protein"
                     /codon_start=1
                     /transl_table=11
                     /translation="MNETYTTQSLNIAAYLKANKINPIHIEKINGKAMFHFPKSPEVK
                     KLVEMYLDDSTLKRFIMAFKEIKDMAIKIK*"
     gene            2684..3874
                     /locus_tag="JBCH_GD18_4_SO25_S179_scaffold_97345_prodigal-
                     single_5"
     CDS             2684..3874
                     /product="hypothetical protein PelgB_23777 id=2946983 bin
                     =GWC1_Spirochaetes_27_15 species=Paenibacillus elgii
                     genus=Paenibacillus taxon_order=Bacillales
                     taxon_class=Bacilli phylum=Firmicutes
                     tax=GWC1_Spirochaetes_27_15 organism_group=Spirochaetes"
                     /codon_start=1
                     /transl_table=11
                     /translation="MENKTNYYKFKDFTYNDLCELWIKFYNENGRYPNTVDMQKNKDL
                     PTLKRLMQILGDRFDEFDETYMRNIRWRKNVTKETFKNFLRRILNNTWKVDSIKKYNR
                     KCAISGELYDDVHHLFSFNKITKETLQELGLDYRKYRESYTNEEINLIKDLFIKKNYD
                     YGLGVCLTRKYHNEFHSIFGRNPTPEDFWKYKYYKDNNLDINELGSKVHSIVMCHRDQ
                     VTVYKTEIERILELKAENSKVFLFAMLILSKMWNNKQEFYLSYSRLKEIVSNIKQNDT
                     LKKCADESIEQNLLYRYPMDEVKREYREKGFSYRYKPVNKYKLLISDNKSGDKIKFNV
                     ESKNIEEFYYPLLLHFYKKEELNKILTKVQYGKLTKLSTKLNNENITLEYYIRNLNQL
                     VEQK*"
                     /db_xref="gwc1_scaffold_2414_13"
     gene            3972..4421
                     /locus_tag="JBCH_GD18_4_SO25_S179_scaffold_97345_prodigal-
                     single_6"
     CDS             3972..4421
                     /product="SPBc2 prophage-derived uncharacterized protein
                     yomO n=1 Tax=Bacillus amyloliquefaciens subsp. plantarum
                     NAU-B3 RepID=U4PWR9_BACAM"
                     /codon_start=1
                     /transl_table=11
                     /translation="MAKKQKVLSYEELKKLDKKNDEIETIDIQGYPVKINKVFRPSKI
                     KVLIAEFASIIDELKERGVDIENTNNTAIGLSLILKHFTSLEIPSDFDVMIEFYNALE
                     DNHFLYPIISSFDENEIVKINEALKNVSENLSMYIKLENDEEFESNA*"
                     /db_xref="UniRef100_U4PWR9"
                     /db_xref="bamb:BAPNAU_1584"
                     /db_xref="S6FY58_BACAM"
                     /db_xref="U4PWR9_BACAM"
     gene            4414..4836
                     /locus_tag="JBCH_GD18_4_SO25_S179_scaffold_97345_prodigal-
                     single_7"
     CDS             4414..4836
                     /product="hypothetical protein"
                     /codon_start=1
                     /transl_table=11
                     /translation="MPNFRSFDDLFKYLNKEIKDVQKKEIAQKAVETMQSHVQKDVYD
                     IYPDPKVYERTGDLKKDIQIEITNDSNLILSNETYHNGKYIPEIIESGKGYTYSGYGY
                     AYEQPRPFVSETYKDFVKNGLLHDAMRKGLKNKGLNVK*"
     gene            4859..5596
                     /locus_tag="JBCH_GD18_4_SO25_S179_scaffold_97345_prodigal-
                     single_8"
     CDS             4859..5596
                     /product="Uncharacterized protein n=1 Tax=Bacillus
                     subtilis subsp. subtilis str. SC-8 RepID=G4EV66_BACIU"
                     /codon_start=1
                     /transl_table=11
                     /translation="MSENNENIKKPIEKNMLRNRAPKLPEVTPELWLQVSEEHRDLVS
                     EFLEVNSFRKKSAKQYLSCLKQFFYWVHHSLNDKPMYKITKRDFLRYISFLRNRGMSS
                     SAIQLKKASVSSLGNYIENVIAEDDQRYEKFRNFTRGLPAIPKTQTYQKVKITREEYL
                     DMMKVLEDDENYLGMAWMVTAFNVGARLSEIIQIKTSVLDEEIPEGQNYVLSNLIFGK
                     GRGEGKNLFYMVNFEALHYMKLCVEKR*"
                     /db_xref="UniRef100_G4EV66"
                     /db_xref="G4EV66_BACIU"
                     /db_xref="bsul:BSUA_02291"
     gene            5648..5878
                     /locus_tag="JBCH_GD18_4_SO25_S179_scaffold_97345_prodigal-
                     single_9"
     CDS             5648..5878
                     /product="recombinase n=1 Tax=Brevibacillus brevis RepID
                     =UPI00036158F2"
                     /codon_start=1
                     /transl_table=11
                     /translation="MSESWAEYFCSDVLSDILGRRVNVHIWKASCISHLLEQGIPIEL
                     VSKYVAMHNDISTTVNHYDLRDFAEEKNKIFG*"
                     /db_xref="UniRef100_UPI00036158F2"
                     /db_xref="bamb:BAPNAU_1582"
                     /db_xref="S6FLS5_BACAM"
                     /db_xref="UPI00036158F2"
     gene            6164..6487
                     /locus_tag="JBCH_GD18_4_SO25_S179_scaffold_97345_prodigal-
                     single_10"
     CDS             6164..6487
                     /product="hypothetical protein"
                     /codon_start=1
                     /transl_table=11
                     /translation="MSTPTDIRPELSQDAKELYNLIDKRFKDAQDLTIADTQKMNIFS
                     EKYINNEELNEQEHTLALLVMEMIFSTHDNYLARQSGDDQMSEKTLKRFIESSEKVKS
                     ILDLK*"
     gene            6552..13652
                     /locus_tag="JBCH_GD18_4_SO25_S179_scaffold_97345_prodigal-
                     single_11"
     CDS             6552..13652
                     /product="hypothetical protein n=1 Tax=Paenibacillus
                     polymyxa RepID=UPI00030CBF10"
                     /codon_start=1
                     /transl_table=11
                     /translation="MSQNDINIIIRSKLDDKQIKDPKDIQNQLNDMAKNLKLNIGFDV
                     KSFNELSKQINNVKKIVGDLNKNLKIFDAEEVQKSGAKVFKTLGDAKKQFKDLGQITF
                     PNKSFDPITKELNSFTIQIQKADGLIEKLKFDLVNLAKGGNLDKAFMLKSTNQIDNRT
                     KIQEQALQKEQSIRNAIQKETEKTQQKELTNLQKIAKQRSELRKEYNSLTNDKFVPQS
                     QIKSFSSLINGAKTQGDLKKAEQQLLNIRAIQKQQLDTENKINQVRMKSYQDSLKNEE
                     KLNKLHEQALIQNKKISQQRSNLTSDYQNKAQNNATNLASQYGRHVDKKALQEYLNEV
                     NKLNASTPNLQRKLKDLDKQFKNIQTSARASAKTITAEFIHNVEKMATWAIGGGLYFG
                     LQNTIGGLIRNISEVEKEFAGVIQVLPQLHGNQKLVNETTNEFIGIAEKYGQSINDVL
                     GAAKLWGRQYKDINEVMQLVNATTLLSVVDNLKLEEANKSLEAAMLQFGMNAKSSSEA
                     FAYSMKVVDSWSNVAHNAMVSAKDLAEGTERTGAVAKMVGVSFDELQGLIGTAVRNTG
                     LAGANIGNAFKTIFGSIHSKASIQEIEKLGIAMTTVANDGTKSWKPINEVLHELMIRT
                     TATTRDVEGLTKAASGGKFQWAKFAATLGDYTTFIKTVDLSINSVGRTVEYASIQLDT
                     LAKKFERLQQHLIGLSVKTGQGGLSDGLKDLADSTIYLVSGLEKMDFGWVKFAGTIGV
                     VALAFGKFTKVITELREAQKALTLWQAASAVLMGNWGVVVAAAAIIGVGAYAMHLGKA
                     TEEQNKLTEAMENAKNQAPQYVDMYKQQSVYLKQLAKDIQTFEDELSKTTDPNRRKEL
                     LNNQNVAKSLFLSNIDSQSAQSVSSSNFDEAEMNKAIQNLDEKAKKTQELIRQNREAE
                     VTVLDLADRYKKLQTELKSATLTEDERISKEVQLHDVTKQLNDISPSLLKNNKDLAKS
                     NLDLANAVHKATEAQKEKVLVDLKSSNKNLNSELNDLSKTLESTGDSFFQSVSKAWQR
                     DAKADWSFLFSFGKLGEDGTSKIKKRIDDIRKTLSENVKKIQEEEQKLLGSGDPGRVV
                     DTLKEEEDARKEYNTVLNASINKLSDLENAYSALSEGKNINPEKLIDLINNNQDLAKY
                     IDETNDKTLKSGEVAKEAFENQKKALVDYIQSRMQQKNLDEEERKSLEATLRIISNSK
                     FGDFINNKKEAKSIQEKFNGALEENNLLMKEAEHQLDRYVEGSAEYTQALEDHIALIE
                     ERKSLMEQEIELIEQQIKLTQEQQSNTLSGATTSYTSEFKGKYKDIVNEAAMKYNIDA
                     HLISAIIQKESSFNSKAVSSAGAKGLMQLMDGTAKDLGVTDSFDPKQNIMGGVKYLAQ
                     LLEKFNGNFKDALAAYNAGPGKYQISAAQKYADDVLKIYNNTIKTIVANDAKDQTDTY
                     AKSLMQAVATKDSTIIYEAFSKVATEKFGLQVTSTVRKGDKGDHGKGAAIDVAGAKEA
                     MDSFAKFVYELGFNKIIYKDANTPGHETGNHVHVSFPTKNYTPNNFITPDVAALAGAP
                     TADSEETIELKKQKLQAKEELGNLQVSLDNANWKKAMNTIADFQKEVEKADATLSDSK
                     ENMKSYSQSSEPYRQEIQKQVIALQNKISNEQKTAEGLKKQRTENPFGLNPKQLDDLD
                     KRIAQSKTKILGWKNEINDLNFDKAESEISIYEKKISDIDEALSDSEERLSTYPEASQ
                     EYRNEIQNQIKLLNDKKVALDNDIKAIEKQIKNPLITAPYKEELQKKLDDNLDLKVSL
                     DLEIKQKSIDKAQSQINSIILNSETISKARNNIIGEIDDSIDSLDEDSKDYFEAYSKL
                     LDQKVKNLEISKLEKQNTIDSLKAQQQAVIDDVDAWEDLQAKIENASNELESIDDDLR
                     GVNKTLIDNRKELANEIIDIYKEVYSKQKDLALDAIESELDALDKAHDKKMDMLDEEL
                     STYEDIINAKLESIDEQASEEDYNKNLTKAQKEAQDIQNKINVLLPDDSHEAIAEREE
                     LQKQLADKLEEIEDMKSNRTKELRKDNLEDSLDAIKKEVDAKKDAEDDKYDAEKERLD
                     NIKEQTEKFWDDEIAKLNSSFDNIEDHMDRFEQLSKTKFTSIGDSITKNLINKVKDLT
                     SEWGSLNTTIETGSTSGGTSPTSPSTGGTGSQPKASMTKSYDGNPSATNGYFWIKDGK
                     SIAWGQALASFTGESITNSHKDANGNIFVTMGGKEFQGQMINGNGFFNVKEVLDGLGL
                     NWKFEGDKINKYHDGGWVGTKHPMFANLNKDEVPAILKNREFVLSENMLSNIGNSLKM
                     PNWINSMPKVTKADGSKTLSFNPIFNVKIEGGTNLEQQAKKLTDLVTDNMIQRMKGFG
                     FI*"
                     /db_xref="UniRef100_UPI00030CBF10"
                     /db_xref="G4EV63_BACIU"
                     /db_xref="paen:P40081_15350"
                     /db_xref="UPI00030CBF10"
     gene            13705..14469
                     /locus_tag="JBCH_GD18_4_SO25_S179_scaffold_97345_prodigal-
                     single_12"
     CDS             13705..14469
                     /product="SPBc2 prophage-derived uncharacterized protein
                     yomH n=2 Tax=Bacillus amyloliquefaciens
                     RepID=H8XM48_BACAM"
                     /codon_start=1
                     /transl_table=11
                     /translation="MIGTDFWYDDVYSKDMGIYLVKLDSGFIQSPFLGDQEIISETIV
                     GEDIPYVFGTTTQPLKLKLILSPLEEEWTTEKRREVARWISNGKFNKFYSEDDPNKWY
                     YIMHTGTAELQLSGLSQGYVEFNFQNISPFTYSPIYEENYDFSTSTSSQIINLTNHGD
                     LNLHPIVEITKVENGSVSIYNLSNGGEGFTLQNLVNDEIVTVDNKYHRIETTDSIVYR
                     YDDFTGDYLSLPRGVNRVQIDGKCKLKIRFQYQIKG*"
                     /db_xref="UniRef100_H8XM48"
                     /db_xref="W7YJ31_9BACL"
                     /db_xref="vir:X953_10050"
                     /db_xref="H8XM48_BACAM"
     gene            14484..18062
                     /locus_tag="JBCH_GD18_4_SO25_S179_scaffold_97345_prodigal-
                     single_13"
     CDS             14484..18062
                     /product="hypothetical protein n=1 Tax=Paenibacillus elgii
                     RepID=UPI000248D263"
                     /codon_start=1
                     /transl_table=11
                     /translation="MIEGIDLSAKFIKPRLYLCKPNRQTIAELKSAYNINTTDNYGGL
                     DELSFQISYVIEKYQEYVRNDQAYLIRGHYLIRYEADQTDPDSNQPIKIIKYYIISKP
                     KNIASDGKEIKQVHCYLLPYQFKNKIIRSYSGTKKLYDILGVDGVLNDTLLAKTDWTV
                     GYVDSDIANKYRTFDVSQKSLLDFLFELQDTYSAIIEFDTVNKTISFKKNENIGRDRG
                     FSIEYGKYLKSIDEDPDFDNVFTRLYAYGKDNLNIRRVNPTGMDYIDSLDYYMYPFER
                     DINRNVIKHSNYMSDELCHAILDHQELVESKSGQFTGLFSQKEDLQTTLTAKENEMQT
                     LQDDMDIILDNMDLQQSSGTITNYDLTYIGTPITKTTSLTSTNKYAVLCKVSSVDNLT
                     ITLDGIVKTLNVDTWTMLNKITNVTTSVFDISGINSNANVKISYVKITDEEYDASVYA
                     TDKIVTPSTKPTLSASGTTSTLPIDTYFVSYTWVGVDGETLSSPEESIEITYGQQIDV
                     VLPTFPSNVTSANIYISGISTISTKQGNTTTTTYVQSIPLVVGTNKPIKSVLNQYSVG
                     YKQSQIDAMQVEIDNINSQISALQFDITISTGSNASGNLKFKIDSNEILVAVVNGDSD
                     ISIANKIQSTINNQANYIATVSTNVVTVKYCTANTSVDVIFTDNSTGVVATIGSKTKI
                     GVDSQISALRYEISTDNPDNFTGEQILELNEYIHETVWSDSNYSNDVDLYEDAKEELF
                     KISQPLISYEIDIVDFLKAVICQKDWNKLNLGDTITIKYPNFGINIKAKIISIDHNID
                     DNSINLKIANNKDIKSGFLTLKDMLKNSVNTTTSVDISKFKWDQSQDNTSKINDLINN
                     TWSAISRKIVAGVNESVEISGRGIVITSPDDPNKKVIFQSGIIALSSDGGITWRTALT
                     GDYIVAEQIAGKLGQFVQVRADQIVLGDNGEVISDDVLGGGVVKQDTNYNSNYITQDG
                     ILVKNGTTERVKMGEYETSKYGLQVKDSNGNSRVELGEYDTDKFGLKVLAEDGQTTIL
                     NEVGVLSPIWAQSEMVLLGSSSKYKGKFSFYIPSPKADISELQLYFYSDKTVTWETQT
                     NSSNVSLQQWFDGSYTLNDYGHSHSVPFIEYYTPSSSVQLSVKIDGVDRTTELGGTWD
                     MYSTYTLDIKQYVTDMVGWHTIEFIGTDGCTVWGHIQGKVLMRATQ*"
                     /db_xref="UniRef100_UPI000248D263"
                     /db_xref="H3SAH9_9BACL"
                     /db_xref="bya:BANAU_1723"
                     /db_xref="UPI000248D263"
     gene            18078..18251
                     /locus_tag="JBCH_GD18_4_SO25_S179_scaffold_97345_prodigal-
                     single_14"
     CDS             18078..18251
                     /product="hypothetical protein"
                     /codon_start=1
                     /transl_table=11
                     /translation="MKLLRETLSAEFLFPTEKDANDWFSNMSQQQLGWEIVESKLDES
                     DEWYICIKKIVNR*"
     gene            18347..20965
                     /locus_tag="JBCH_GD18_4_SO25_S179_scaffold_97345_prodigal-
                     single_15"
     CDS             18347..20965
                     /product="Uncharacterized protein n=1 Tax=Bacillus
                     licheniformis CG-B52 RepID=T5H977_BACLI"
                     /codon_start=1
                     /transl_table=11
                     /translation="MADPIITKRRKGNSEDAFVPLSESHIIENGTVILSEIPSKFNRV
                     TVTGESITWIEKDSGSPTENQYVVDYNNNIITFHVSRNGLQLQFDYMGTGMHYVPATM
                     IYTQTNQGEVVETLSNIITNGQLAIDTLATVEQITTDANSATTVANNAANLANDKATL
                     AQTKADLADSKAILANDAAVNANNVANNLDFIGDYNSATTYQPHNIVRYQNAIYMCKV
                     ACTGVVPTNTINWKLLTSDGLNLQYIGEYSNITTYYVDNVTTWNGDSYVCIATTTGNL
                     PTDETKWRIFHKSHSKLVTFENSVTLVSDLSSVNIGIPEYNSTTDYLLVHKNSTHVFE
                     NDEYTISGSTIVKMGEGVWTVDPPTTFHFIVFKNVTDTNINYPDGSLIQTGSIGNAQL
                     ADDIKIGSLPDLTTIEKGSLVGAVNEHNEQIGILSGIVINVKAYGAKGDGTTDDTASI
                     QSAIDYAYTISGTVYLPVGTYIVSTIELRKDVSFVGCGGRFCKIKKKAGTTGNIIQYK
                     QENTSYSFNIRIGGFAIEGTGIGASVSPLTNASPDLTNNGLVINPYWGLDGVRLFDLL
                     IKDCGGTGLQIIPSPNNEAQSELMVLQQSQIDNVTVQYCTAGAYIKGFVGNVQWNTCT
                     FDQCTNNAFEIAIGTNGNGGQDNTFINCSFQFSKKGFYAGSNFINANFYGCHFEENTD
                     YGVHFNITANCGEVTFHGCFFARNPIHIWFEAFGGKCSIDNITWKPMTSPLSTDRYVK
                     LGNITGLIFFGFTQSLIATITTMIEDPNFRTRGWNNFDLPTFFAMDHLRVYNGISSTT
                     TRSRNLDKRVVVSANATTHTVTFDVAEADATYNIWLTAEFDSYCWVTNKTTTGFTINI
                     KTPLAVSMGVVWMLLR*"
                     /db_xref="UniRef100_T5H977"
                     /db_xref="W7YSI1_9BACL"
                     /db_xref="vir:X953_10070"
                     /db_xref="T5H977_BACLI"
     gene            21167..21553
                     /locus_tag="JBCH_GD18_4_SO25_S179_scaffold_97345_prodigal-
                     single_16"
     CDS             21167..21553
                     /product="hypothetical protein"
                     /codon_start=1
                     /transl_table=11
                     /translation="MALKISKNVVLSDIVSEDNTNPITTEHILSGEEKIVELWLFNDN
                     ATKKYNTITIDPIDTVLATNEENWISLSSDGITYQATGAVLDLGATEITTGSYKFWMK
                     VVSASVADTQNKTDLKLQVNGKEYAV*"
     gene            21642..22691
                     /locus_tag="JBCH_GD18_4_SO25_S179_scaffold_97345_prodigal-
                     single_17"
     CDS             21642..22691
                     /product="hypothetical protein"
                     /codon_start=1
                     /transl_table=11
                     /translation="MAYYLQMDGVDDLIKTPSITINTIEIDCLIDSTQNESGSYILDA
                     RSGLSNGHLTTGEKGAGLTTLLINGSSGSVTDIPRDTRTTIKASSSSVFTDNVNIFSS
                     YIDHAECKGNIYSVKCYNGTTLVAHYDMTTGTVQDQSGNGKHATLTGGTWIEDAPSGT
                     DVNYSYLSKQVIYSLPNASYYSKQIIHATRSLDNLLRQSIFEQRSQDLSSKQVIFDNT
                     LKQNITRQEIYSYNQNNYRTKQVIHKDIVLDYDSKQVIYAEISLSQSTRQMIYENKID
                     LFSTKQIIYKDATTVSGLRQLIHALRSANYTAKQIIYDENKIIVSEISLTGERTLTVY
                     LIGSRELSVFLEGSI*"
     gene            22692..23036
                     /locus_tag="JBCH_GD18_4_SO25_S179_scaffold_97345_prodigal-
                     single_18"
     CDS             22692..23036
                     /product="hypothetical protein"
                     /codon_start=1
                     /transl_table=11
                     /translation="MAKLKQDFEMYSGESKNIKITLTDEKSDTPLDVSNATITWVMKR
                     SAKFPTNLIEKSTVNSEIEIVDAVNGVVKVKLISADTESLEGLYYHSAKIVDVLENTS
                     VLLTGMVKVVKG*"
     gene            23337..23564
                     /locus_tag="JBCH_GD18_4_SO25_S179_scaffold_97345_prodigal-
                     single_19"
     CDS             23337..23564
                     /product="hypothetical protein"
                     /codon_start=1
                     /transl_table=11
                     /translation="MDKQYYEVLSLNLVAYLKMKGFSVASATKTNKGVIFYFEKSKEL
                     FDVVTEYNQDEHLKKFISEFKNVKQIVNGLR*"
     gene            23625..24329
                     /locus_tag="JBCH_GD18_4_SO25_S179_scaffold_97345_prodigal-
                     single_20"
     CDS             23625..24329
                     /product="hypothetical protein"
                     /codon_start=1
                     /transl_table=11
                     /translation="METFQYTFSQFARMVREILKNTLDNELIELADKYNIPQDSLMNI
                     AVNMYVQDMSKVQWKAGKTKFVKIYEKEVKQMFDKGLLDWKELGFLTYLSVNFTTYED
                     NALRNKDGSYCTQKDIIKHSKSTKPTISKLMNDLLKKGVIFEKKHPTIKNGKRYLLSP
                     YLFYRGKMIDRDLKEKLRIINESIKEAYKKAKEEGKKLEESVEFDFNLFDAEGFTERL
                     EEAIIEEKCNQELVEV*"
     gene            24668..24964
                     /locus_tag="JBCH_GD18_4_SO25_S179_scaffold_97345_prodigal-
                     single_21"
     CDS             24668..24964
                     /product="hypothetical protein"
                     /codon_start=1
                     /transl_table=11
                     /translation="MCKSNQCAKCECCKTRDILGFLLDAYKESNTLRKGLEDLLDAEI
                     DEIGRTSDNLAYAGMRLLGVNPDSNEGDKFFYIFFDYGHMGVTKEETIERLLEI*"
     gene            25102..25359
                     /locus_tag="JBCH_GD18_4_SO25_S179_scaffold_97345_prodigal-
                     single_22"
     CDS             25102..25359
                     /product="Putative uncharacterized protein n=1 Tax
                     =Enterococcus faecium Com15 RepID=C9AN10_ENTFC"
                     /codon_start=1
                     /transl_table=11
                     /translation="MAEQQGKDLMEIVYEMNSRLVRIEERLTRFDKIEDKADQAQITA
                     NKALALAEEVQRDVGSIRTGNLWAWGFIITLGIGMILQLVK*"
                     /db_xref="UniRef100_C9AN10"
                     /db_xref="C9AN10_ENTFC"
                     /db_xref="efau:EFAU085_02447"
     gene            25382..25717
                     /locus_tag="JBCH_GD18_4_SO25_S179_scaffold_97345_prodigal-
                     single_23"
     CDS             25382..25717
                     /product="Putative HNH endonuclease domain protein n=1 Tax
                     =Bacillus cereus (strain B4264) RepID=B7H8V4_BACC4"
                     /codon_start=1
                     /transl_table=11
                     /translation="MNVSYRDIGIRVYGNKCEICSYSIIEVHHIDYHRHQEYEDNIRK
                     ASKMRDYDLLEKLIEEAKECGFLEWKGNQLSKDDRSTNLSVLCGNCHSLIHALDSGVN
                     LLNVLSERK*"
                     /db_xref="UniRef100_B7H8V4"
                     /db_xref="bcb:BCB4264_A3568"
                     /db_xref="B7H8V4_BACC4"
     gene            25744..25980
                     /locus_tag="JBCH_GD18_4_SO25_S179_scaffold_97345_prodigal-
                     single_24"
     CDS             25744..25980
                     /product="hypothetical protein"
                     /codon_start=1
                     /transl_table=11
                     /translation="MNIDEEKNSIIVWTFLVCMIIGIYQVFSVGDISGNFLTLILTQM
                     GIIFGSNVVTRVTKQKSEYESRYDENSQNDRPTI*"
     gene            26188..27180
                     /locus_tag="JBCH_GD18_4_SO25_S179_scaffold_97345_prodigal-
                     single_25"
     CDS             26188..27180
                     /product="Putative uncharacterized protein n=1 Tax=Blautia
                     hydrogenotrophica DSM 10507 RepID=C0CM91_9FIRM"
                     /codon_start=1
                     /transl_table=11
                     /translation="MKEMGVYQIKNIENGKVYIGSSVDIQKRWREHRSHLSNNDHHSL
                     HLQRAWNKYGEENFEFEVIEYVEIFEELRIREQHYMDLTKCYQRKNGYNTSHSAFGRA
                     GVKHSDETKKKMSESSKGQIVKHSDETKKKISLSLTGKKLKQETKEKIGMKLKGIPRP
                     DISEMMSEINKGEGNGNSKLTNTDVKEILLILRDYNLSLNQIANIFNVTDSVISDIKT
                     RRRWNHIQITENDKLSPSTEEKAKQVVGRGKNGQNLKLNDELVKIIKVIMRDTKLSML
                     KISKIFKVADSTIGKIKKEETWKHVIIKDGDSLEELLNDDSSFLLSKIKEVISK*"
                     /db_xref="UniRef100_C0CM91"
                     /db_xref="A0A0G0M2D8_9BACT"
                     /db_xref="bama:RBAU_2118"
                     /db_xref="C0CM91_9FIRM"
     gene            27177..27968
                     /locus_tag="JBCH_GD18_4_SO25_S179_scaffold_97345_prodigal-
                     single_26"
     CDS             27177..27968
                     /product="hypothetical protein n=1 Tax=Brevibacillus
                     laterosporus RepID=UPI00037ADCBE"
                     /codon_start=1
                     /transl_table=11
                     /translation="MNITTKYLTPNPHSRPQKAMPKNKVRGVVIHWIASAMGSPQGVW
                     NFWENRKNGKGGYGGAHEVIGLKGEVLVAVPHTEYTYAVGSNTYTKEALKKLGSYPNN
                     STYNIECCHIDMEGKMTPETIQSLIKRATYWCKYFGLNPLEDLWLHKEVVGWKDCHRW
                     YVNHPQDWAKFKQDVYNEMYPQPKQHTKEEIIMTTFSKYFNDEVPKWIAEHADELKEK
                     GILNGKKIENGDVILDWNAPITRGEVTVLLNKAIEYALAEAKKVK*"
                     /db_xref="UniRef100_UPI00037ADCBE"
                     /db_xref="H0UF76_BRELA"
                     /db_xref="bql:LL3_02376"
                     /db_xref="UPI00037ADCBE"
     gene            27971..28249
                     /locus_tag="JBCH_GD18_4_SO25_S179_scaffold_97345_prodigal-
                     single_27"
     CDS             27971..28249
                     /product="hypothetical protein"
                     /codon_start=1
                     /transl_table=11
                     /translation="MDVLVIILVILLAITIFIKREDKKEYLTQVRSKTTQTLLQTLQE
                     NEHEIILGSYTRLPDNTKSVISSKAFADIIGIGLEISKDIIEEELTKK*"
     gene            28409..29962
                     /locus_tag="JBCH_GD18_4_SO25_S179_scaffold_97345_prodigal-
                     single_28"
     CDS             28409..29962
                     /product="Uncharacterized protein n=1 Tax=Pseudomonas
                     chlororaphis O6 RepID=I4Y2I0_9PSED"
                     /codon_start=1
                     /transl_table=11
                     /translation="MGKLTRNELGNSLISELDGFNDQLGSFSTFVADIVTNVKSFGAK
                     GDGVTDDTATIQNAINTVLAGNGKNTLYFPYGTYLISNTIYAYGNILLHGQDSNNKNS
                     TIKWAGSTNVPMLDINKDNAGGGTTYRIALDKITLDGGTVTKPKGLRLHNVSEAEISR
                     FFVKNCTDALVFDSAAIIFIDRFDTSACDRAFSFETSTASPLFNNSFISLKRANIWDT
                     SYAVFNFRSGVMSSLEVEDCWFENFACFAKNENTGAQASGFNHFNVSKSKLSNTNSSP
                     YSNSKLFNITAPSGIVVSQFINFSAVEVVIEVNSSDYICNFDLNGNTAGSTSIGSNFN
                     FDNCLLFGAPSAVINSNTIKTTANFKGSTIAQTTYYSGVTIPFVAGSAKLIDLPTLIS
                     YTVSWTASTTNPTLGNGTLIGRYTVRNSLCRVQIELTFGSTTAAGSGTYNFSLPITHS
                     TGWGKSLGTVYILDSGTTNYTGVAIVDAGASIINIAINSVASYVNATNPIAWASGDKI
                     TIVIEYPLL*"
                     /db_xref="UniRef100_I4Y2I0"
                     /db_xref="svl:Strvi_7759"
                     /db_xref="G2P7D4_STRVO"
                     /db_xref="I4Y2I0_9PSED"
     gene            30029..30661
                     /locus_tag="JBCH_GD18_4_SO25_S179_scaffold_97345_prodigal-
                     single_29"
     CDS             30029..30661
                     /product="Formyl transferase n=1 Tax=Helicobacter pullorum
                     MIT 98-5489 RepID=C5EXT8_9HELI"
                     /codon_start=1
                     /transl_table=11
                     /translation="MKISIIIDSEENWFIKHARKLRDILNNNHEVKLLIGLKEVTEGD
                     IAFYLSCYELCPQNILDLHQHNIVVHASDLPKGKGWAPMPWQILEGKNEIVLSLFEAV
                     QKVDGGKIYLKDKVVYEGRELHDELRFKLAEKIVEMALYYVDNHMDLPGKEQEGEESF
                     YNRRTGADSELDINKSIINQFNLMRIVDNEKYPMFFYKDGAKYILKIYKE*"
                     /db_xref="UniRef100_C5EXT8"
                     /db_xref="swo:Swol_0208"
                     /db_xref="87726682"
                     /db_xref="C5EXT8_9HELI"
     gene            complement(30961..31260)
                     /locus_tag="JBCH_GD18_4_SO25_S179_scaffold_97345_prodigal-
                     single_30"
     CDS             complement(30961..31260)
                     /product="hypothetical protein"
                     /codon_start=1
                     /transl_table=11
                     /translation="MSSYIFSGIIKCGDCSNKYRGKLERKKRTYICQGYMKKLSDCTR
                     FSIEENVLVDTIKSHFNSDIIDLDQIASIEVKNQTIRIIYADKTTSVLSSTKYIV*"
     gene            complement(31271..31984)
                     /locus_tag="JBCH_GD18_4_SO25_S179_scaffold_97345_prodigal-
                     single_31"
     CDS             complement(31271..31984)
                     /product="hypothetical protein n=1 Tax=Laceyella sacchari
                     RepID=UPI0003B389E9"
                     /codon_start=1
                     /transl_table=11
                     /translation="MKMTGKYGIEHKQKMYKLFKDTLEAKGYLVVSTEYINNKYEMET
                     RCPNGHIWFTNWDAVNAGKDCKECYKEGRLSQKEVNTKNKNRKKQSSKEEMYEEVKQA
                     LTEENYTLQDDHYTNNATKMKSICPRGHEWDFTWNAFQSGKRCKKCHDENKIKSEDEI
                     RKEVEEGGCQYVGGYIGKGYPFDYICSCGNPSRIRIGDFRKNVRCHRCKGERGKAKKR
                     ERKLKELEKYLRNKETNIL*"
                     /db_xref="UniRef100_UPI0003B389E9"
                     /db_xref="32948547"
                     /db_xref="UPI0003B389E9"
     gene            complement(32011..32448)
                     /locus_tag="JBCH_GD18_4_SO25_S179_scaffold_97345_prodigal-
                     single_32"
     CDS             complement(32011..32448)
                     /product="hypothetical protein n=1 Tax=Brevibacillus sp.
                     phR RepID=UPI0002DB122A"
                     /codon_start=1
                     /transl_table=11
                     /translation="MSEHPIQGLMQTSMENLKEMVDVNTIVGDPVETPSGDVIIPISK
                     VGFGFASGGTEFESESNTQNRVNGSPFGGGAGGGVSITPVAFLVVGKNGVKTIPLEGS
                     NTLYDKIFEYVPQVMRMLSLNIDSIKKSNSSDKSTKEDPFEIQ*"
                     /db_xref="UniRef100_UPI0002DB122A"
                     /db_xref="L5MMX3_9BACL"
                     /db_xref="blr:BRLA_c038440"
                     /db_xref="UPI0002DB122A"
     gene            complement(32597..34105)
                     /locus_tag="JBCH_GD18_4_SO25_S179_scaffold_97345_prodigal-
                     single_33"
     CDS             complement(32597..34105)
                     /product="hypothetical protein n=1 Tax=Laceyella sacchari
                     RepID=UPI0003B42EBE"
                     /codon_start=1
                     /transl_table=11
                     /translation="MKLSEYDIRHVAIYLRKSRGQNNEEIDDLAQHRAELIDMCTKNQ
                     WSYVEYAEIGSGDKIELRPKMVELLQDVEQKMYDAVLAVHFDRLSRGDEVDQATIKKT
                     LARSETLFIASSFGRVYDYNNDQDILVADMEGMMARLEYKTISRRFRQGKARRAKEGY
                     WSNGVPPFPYIYNRETGKAEPHEGNTLTYRKMIEMALNGYSSTDIAWELNKLNIPSPR
                     DQKWSPVVVRRLICDEVHLGRIVVGKKRKLIGSGDIVRKPKTEWIVHHNCHKAVKTLE
                     EHEKIMFLIVRDNSVPVASRSGANVLSSIVRCAKCGHTLQIQKRTKSHDLIKSCTHRD
                     PYGIRCTNFGGSAEAVELAIKETIFMKKDELIKAIEQGIDKEDIRLMIEMSEVKLKEI
                     KKIENRLNNLTDMRADGEISKDGYAAKKAEYDNQLSKLEEDYNSIQSRINSVEHSKNE
                     DMLLLVENVIESMSKEGMQPKELNRLFKSIIYKVNWNRDNLQEQGSIEVNFL*"
                     /db_xref="UniRef100_UPI0003B42EBE"
                     /db_xref="A0A099S7P5_9CLOT"
                     /db_xref="drs:DEHRE_02315"
                     /db_xref="UPI0003B42EBE"
     gene            complement(34201..34380)
                     /locus_tag="JBCH_GD18_4_SO25_S179_scaffold_97345_prodigal-
                     single_34"
     CDS             complement(34201..34380)
                     /product="hypothetical protein"
                     /codon_start=1
                     /transl_table=11
                     /translation="MENIKMDTNITYQNNESNEFISSTGIKVKMVGTPSIDACKNFIK
                     LLKEMNTSYKERVGV*"
     gene            complement(34437..34967)
                     /locus_tag="JBCH_GD18_4_SO25_S179_scaffold_97345_prodigal-
                     single_35"
     CDS             complement(34437..34967)
                     /product="Holliday junction resolvase RecU {ECO:0000256
                     |SAAS:SAAS00056687}; EC=3.1.-.-
                     {ECO:0000256|SAAS:SAAS00275393};; EC=3.1.22.-
                     {ECO:0000256|SAAS:SAAS00056689};;  TaxID=1408
                     species="Bacteria; Firmicutes; Bacilli; Bacillales;
                     Bacillaceae; Bacillus.;" source="Bacillus pumilus
                     (Bacillus mesentericus).;""
                     /codon_start=1
                     /transl_table=11
                     /translation="LSKEGKVFEKNVEDSCKAQKIFYHRLRDIMIHPDLRMRIRVPKN
                     RYDAILFDQGYLFPLEFKSTKQKSISLKEEIIKAHQIESLLEATEYEQTIPGFILNFR
                     ESENFTCFIHIKDFVAYKEMAEGNRTNITYKSKINKSSIPIDICKEIGIEILNAKKKT
                     NYFYDVKKLINKLIQS*"
                     /db_xref="A0A0C2P4X2_BACPU"
                     /db_xref="UniRef100_UPI0003459944"
                     /db_xref="bamb:BAPNAU_1701"
                     /db_xref="UPI0003459944"
                     /db_xref="3.1.-.-"
                     /db_xref="3.1.22.-"
     gene            complement(35008..35238)
                     /locus_tag="JBCH_GD18_4_SO25_S179_scaffold_97345_prodigal-
                     single_36"
     CDS             complement(35008..35238)
                     /product="hypothetical protein"
                     /codon_start=1
                     /transl_table=11
                     /translation="MRVSECNKYICKIQFKDDVLPITCRDVNVRSKQDVREYLINKYK
                     IDRKQILDIKERSEVDTYQLSYLGSSASHLIY*"
     gene            complement(35235..35525)
                     /locus_tag="JBCH_GD18_4_SO25_S179_scaffold_97345_prodigal-
                     single_37"
     CDS             complement(35235..35525)
                     /product="hypothetical protein"
                     /codon_start=1
                     /transl_table=11
                     /translation="MEFKIGENYMVTTDKYNHILHQKQIVNKRDGSTETSFKEIGYFG
                     KLEHALHRLLKEELTSLDKTNIQMIIDCIRSTEKMITKAVEGLNLRELRGEE*"
     gene            complement(35572..35706)
                     /locus_tag="JBCH_GD18_4_SO25_S179_scaffold_97345_prodigal-
                     single_38"
     CDS             complement(35572..35706)
                     /product="hypothetical protein"
                     /codon_start=1
                     /transl_table=11
                     /translation="MRKLCEVCDIKTVNLHSISGQLLHVCLNETCSNYQVFIEEEKEE
                     *"
     gene            complement(35786..36139)
                     /locus_tag="JBCH_GD18_4_SO25_S179_scaffold_97345_prodigal-
                     single_39"
     CDS             complement(35786..36139)
                     /product="hypothetical protein"
                     /codon_start=1
                     /transl_table=11
                     /translation="VIEIRCFRIQDEIKILNSNHHIYSVIGYKKEEYFYKGKLLEHIT
                     YCLSCINANLPEVWFPEEAIVHNKPNRIDKNEIDRMLDDYNKHMELYHLLNDETHKKI
                     AEELIEILKQSKTTS*"
     gene            complement(36132..36332)
                     /locus_tag="JBCH_GD18_4_SO25_S179_scaffold_97345_prodigal-
                     single_40"
     CDS             complement(36132..36332)
                     /product="hypothetical protein"
                     /codon_start=1
                     /transl_table=11
                     /translation="MKNMIKQLECELDAIAIRLQKLRADEIKSEGQSHVIRLQQEKLL
                     MRRRIVFNKWRSLIENNSLEGD*"
     gene            complement(36316..36519)
                     /locus_tag="JBCH_GD18_4_SO25_S179_scaffold_97345_prodigal-
                     single_41"
     CDS             complement(36316..36519)
                     /product="hypothetical protein"
                     /codon_start=1
                     /transl_table=11
                     /translation="MGIIQWILCLSLTPNIILLFKLISLHKIITETEQRANNLQESVL
                     QLSIEYYEALKYINECDNNEKHD*"
     gene            complement(36510..36728)
                     /locus_tag="JBCH_GD18_4_SO25_S179_scaffold_97345_prodigal-
                     single_42"
     CDS             complement(36510..36728)
                     /product="hypothetical protein"
                     /codon_start=1
                     /transl_table=11
                     /translation="MKWFNKILHPDNNEDENIIYTGGNIMKTNGEFTCVKCSNVHVNP
                     KMMDIDVDDDSKGSLIFCPTCEAWCKWE*"
     gene            complement(36732..36929)
                     /locus_tag="JBCH_GD18_4_SO25_S179_scaffold_97345_prodigal-
                     single_43"
     CDS             complement(36732..36929)
                     /product="hypothetical protein"
                     /codon_start=1
                     /transl_table=11
                     /translation="MDFEQLQNHFDKYDKHADEVNRKVSSDIWNKHFKAIYYNHTDPG
                     DDADTVEDTEFFDGKEDEEEE*"
     gene            complement(37123..37422)
                     /locus_tag="JBCH_GD18_4_SO25_S179_scaffold_97345_prodigal-
                     single_44"
     CDS             complement(37123..37422)
                     /product="hypothetical protein"
                     /codon_start=1
                     /transl_table=11
                     /translation="MNCVEDVKIEKVYVCYYDIDEVNNTRKIYITTDEAEAKEVDPNY
                     TLATLEDLEFAIAVGVIFDDGLVHIKEGVFEWYEDDLDEDDFGYRQVTEDKKRSA*"
     gene            complement(37513..38019)
                     /locus_tag="JBCH_GD18_4_SO25_S179_scaffold_97345_prodigal-
                     single_45"
     CDS             complement(37513..38019)
                     /product="hypothetical protein n=1 Tax=Brevibacillus
                     brevis RepID=UPI00036AB54C"
                     /codon_start=1
                     /transl_table=11
                     /translation="MSTKISDSELIRKYALIHLSRYIEGIRSTDLRIETEDSLGHTIP
                     PDEYNKGKYRSAIWNLDKLYPHWVVKESKGRKEVYFYPTQQLLDEIMFIEIPEDEINQ
                     FANYWNEKLLEVNRFEEVIEESLDELEAFEIDKMNEDEIMQLNERLNDVRKTLEKYHD
                     TLSAILRK*"
                     /db_xref="UniRef100_UPI00036AB54C"
                     /db_xref="pta:HPL003_11270"
                     /db_xref="G7VYM1_PAETH"
                     /db_xref="UPI00036AB54C"
     gene            complement(38172..39113)
                     /locus_tag="JBCH_GD18_4_SO25_S179_scaffold_97345_prodigal-
                     single_46"
     CDS             complement(38172..39113)
                     /product="hypothetical protein"
                     /codon_start=1
                     /transl_table=11
                     /translation="MTKAKQKIEINGVSYGTAAIGIKDSTYKELPANMKQGSKLTTLA
                     HLRNYIQNGIFQGEFTIGNKCGYLFKCQDENILVDKNVRMILAGCKDKVDNPIHICKS
                     KINKSEIEPLKPIEEKESTIFKNENIIQIDDLIFDLSKIELTDHFLKRCKERFYISNE
                     NYARKFMTDVMFNGKYVGVIKDVDLEREAHCFSKRGIAVFISLDLENAITTYEENRVF
                     SKPKELVKSILQKRINKLKREECKINKRNKLSTLEINKQIADYELLKYRAKSQSKKMA
                     YEAYINGLVELKQQYDVEYMEKAKELNDYTKSMIAFT*"
     gene            complement(39233..39409)
                     /locus_tag="JBCH_GD18_4_SO25_S179_scaffold_97345_prodigal-
                     single_47"
     CDS             complement(39233..39409)
                     /product="hypothetical protein"
                     /codon_start=1
                     /transl_table=11
                     /translation="MTGMYSYNHAIFEIAKAFDEILEEVTPSHRVYETGLLLLDHNDS
                     KHYDEDYIGYYKYN*"
     gene            complement(39448..40593)
                     /locus_tag="JBCH_GD18_4_SO25_S179_scaffold_97345_prodigal-
                     single_48"
     CDS             complement(39448..40593)
                     /product="Bacteriophage protein n=1 Tax=Sporomusa ovata
                     DSM 2662 RepID=T0JQL8_9FIRM"
                     /codon_start=1
                     /transl_table=11
                     /translation="LTKVIQLTEEYSTLIDDKWYEYLMQWNWRYAQGYAVRSGTIEDG
                     EYFKRTIFMHRVIMNTPDDMETDHISGNRLDNRVENLRICTSQENSFNAGKTTSETTS
                     KYKGVSFRNGDEKWRARIQFNGEMIHLGDYCCEELASIKYNESAIKYFGSFARLNQVQ
                     HNEEECESCKMERVPSSYNRGVFRRENNGNWRSAIRVNGKLINLGSYTTEIAAANAYN
                     RAAIKYFGDRAILNDVLHIENLNDYMHKYSSEYNGVFWCNNKKRWISKIRYNNEIIHL
                     GNYKLEVEAAKAYNEAIRRFELDENKLNYIENEEDIVILTYKQRTSSKFRGVKHVKQY
                     NKWEAVINKDKKSYYIGRYKTEIEAAIAYNQKAIELYGENYNRLNII*"
                     /db_xref="UniRef100_T0JQL8"
                     /db_xref="T0JQL8_9FIRM"
                     /db_xref="mcu:HMPREF0573_11262"
     gene            complement(40638..41390)
                     /locus_tag="JBCH_GD18_4_SO25_S179_scaffold_97345_prodigal-
                     single_49"
     CDS             complement(40638..41390)
                     /product="3-oxoacyl-(Acyl-carrier-protein) reductase n=1
                     Tax=Bacillus azotoformans LMG 9581 RepID=K6D4D0_BACAZ"
                     /codon_start=1
                     /transl_table=11
                     /translation="MKLQGKVAIVTGSAQGIGESIARLYASNNAQVVIADINFEKAKA
                     TSDSINAQLYETVSPSIPIQVDVTNRESVINMVNQVIEQCGRIDILVNNSGITKDDLI
                     HRLNPEDFDKVIAVNLTGVFNCTHATVPHMINQKYGRIINMSSVVGVQGSLGLVGYSA
                     SKAAVIGMTKTLGKELARHNITCNAIAPGYCETSILDGVSEKVINILKDKTPLKRLGK
                     PEEIAQASLYLASEESSFITSSVLSIDGGIVL*"
                     /db_xref="UniRef100_K6D4D0"
                     /db_xref="tme:Tmel_1835"
                     /db_xref="87072403"
                     /db_xref="K6D4D0_BACAZ"
     gene            complement(41552..42046)
                     /locus_tag="JBCH_GD18_4_SO25_S179_scaffold_97345_prodigal-
                     single_50"
     CDS             complement(41552..42046)
                     /product="Dihydrofolate reductase {ECO:0000256|PIRNR
                     :PIRNR000194}; EC=1.5.1.3
                     {ECO:0000256|PIRNR:PIRNR000194};;  TaxID=394503
                     species="Bacteria; Firmicutes; Clostridia; Clostridiales;
                     Ruminococcaceae; Ruminiclostridium.;" source="Clostridium
                     cellulolyticum (strain ATCC 35319 / DSM 5812 / JCM 6584 /;
                     H10).;""
                     /codon_start=1
                     /transl_table=11
                     /translation="MISLIAAVARNNALGKDNNLLYSLPEDMKYFKNNTLGKICIMGR
                     KTFQSIGQPLPVRTNIILTHDESFHVNGCYMYNHIEDILDEYDNYALPDEEVMVIGGA
                     EVYKLFLPYADRLYLTHIDHNFEADAFFPEINYSQWELVSSKKGIKDEKNPYDYCFNV
                     YERI*"
                     /db_xref="B8I0T9_CLOCE"
                     /db_xref="UniRef100_UPI00035C5EFB"
                     /db_xref="cce:Ccel_1310"
                     /db_xref="UPI00035C5EFB"
                     /db_xref="1.5.1.3"
     gene            complement(42043..42891)
                     /locus_tag="JBCH_GD18_4_SO25_S179_scaffold_97345_prodigal-
                     single_51"
                     /gene="thyA"
     CDS             complement(42043..42891)
                     /gene="thyA"
                     /product="thyA; thymidylate synthase A (EC:2.1.1.45)"
                     /codon_start=1
                     /transl_table=11
                     /translation="MSKADQVYNQIVSDILENGLWDNDQKVRAKWLDGVPAYTKAIIG
                     TQMKFDNKEVPILTTKEVKWQVAIKEMLWIWQKKSNVVRDLRDMGVNIWNEWEMEDGS
                     IGRAYGWQLANKRRKLNFGHGFVKLDQVDYLLWELHNNPASRRIKTTLWCVEDLDDMA
                     LTPCVYETHWIVKQGRLHLVVNIRSNDMGLGNSFNIFQYHVLQRMIAQVTNYKLGTLT
                     FNIDDAHVYDRHTEPVTEQLNLPQYEAPTLWINPDVKNFYDFTIADFKLENYKCGKFI
                     KMEVAI*"
                     /db_xref="bama:RBAU_2006"
                     /db_xref="UniRef100_G3MBI6"
                     /db_xref="G3MBI6_9CAUD"
                     /db_xref="2.1.1.45"
     gene            complement(42892..43599)
                     /locus_tag="JBCH_GD18_4_SO25_S179_scaffold_97345_prodigal-
                     single_52"
     CDS             complement(42892..43599)
                     /product="Pathogenesis-related transcriptional factor and
                     ERF protein n=1 Tax=Bacillus sonorensis L12
                     RepID=M5P9P9_9BACI"
                     /codon_start=1
                     /transl_table=11
                     /translation="MKEIPLTQGKVAIVDDEDYGYLMQWKWRFHSGGYAVTNTSRKDG
                     KRKLIYMHRLVMNASEDIQVDHVNRKNKLDNRKENLRLCNQSQNNCNKEGLDNSSSLY
                     KGVVCVKPDMSYQMQIALDHKTTSKMFSNEIAAANYYNHLAKEIHGEFALLNNVPFMS
                     KDECEKYIKYNKKGKYAGVDFNKQLNKWRSRLKVNKQEIHIGYFNTEDEAVLARNDYI
                     IKNKITKVKIQNIQRND*"
                     /db_xref="UniRef100_M5P9P9"
                     /db_xref="A0A0E3M1E6_9CAUD"
                     /db_xref="sxy:BE24_05465"
                     /db_xref="M5P9P9_9BACI"
     gene            complement(43603..43881)
                     /locus_tag="JBCH_GD18_4_SO25_S179_scaffold_97345_prodigal-
                     single_53"
     CDS             complement(43603..43881)
                     /product="hypothetical protein"
                     /codon_start=1
                     /transl_table=11
                     /translation="VKQKLEALSKFYPYVFYTFFLYNAAMSFVSLHNGSALEWISHTA
                     WAVLNYFFYMDTKNRTSIVQNVSIQATTKEDLETAVKSVMEQMRKGGR*"
     gene            complement(44005..44310)
                     /locus_tag="JBCH_GD18_4_SO25_S179_scaffold_97345_prodigal-
                     single_54"
     CDS             complement(44005..44310)
                     /product="Thioredoxin n=1 Tax=Gracilibacillus halophilus
                     YIM-C55.5 RepID=N4W9S8_9BACI"
                     /codon_start=1
                     /transl_table=11
                     /translation="MKQVDISTFDLEVGSGLSVVQFGSNYCNPCKMLKPIVTELSEEI
                     TEVNFLYVDVENSPELASRYGILSIPVLMVFEDGNVVDQSVGFQPKGKVVEMIEKYL*"
                     /db_xref="UniRef100_N4W9S8"
                     /db_xref="N4W9S8_9BACI"
                     /db_xref="gst:HW35_05445"
     gene            complement(44337..44609)
                     /locus_tag="JBCH_GD18_4_SO25_S179_scaffold_97345_prodigal-
                     single_55"
     CDS             complement(44337..44609)
                     /product="hypothetical protein"
                     /codon_start=1
                     /transl_table=11
                     /translation="MDSYDLWKLSPPPYYDKEPCILEYCAQCGRELVEGDEVYYDGNE
                     NYLCKDEKVCIKNFLIAHIDDFVDEIIDTMMQKVTLEVDEYEHDEY*"
     gene            complement(44630..45295)
                     /locus_tag="JBCH_GD18_4_SO25_S179_scaffold_97345_prodigal-
                     single_56"
     CDS             complement(44630..45295)
                     /product="hypothetical protein n=1 Tax=Gracilibacillus
                     lacisalsi RepID=UPI00035C2D32"
                     /codon_start=1
                     /transl_table=11
                     /translation="LKFYKKLIRVFDDLPNHTSLLVHSLVGCNLKCLGCHNYEDLIEN
                     KDIQESITPDELIQHIKMNGFLFDAIIFSGGEFLLEKLDDISNLLIKIRDIFDGKIIV
                     NSNGSFPEKIKFLLDNKLVDGIHLDMKLPYHLLNTKQDAEIYNQIIGLNPSDNLIHKF
                     LQSTEFVIENGSKYSQIRTVKYPLLSEEFFVETQKYINELNLKHHKNVPYFLNDFVDI
                     NEK*"
                     /db_xref="UniRef100_UPI00035C2D32"
                     /db_xref="A0A081PAA2_9BACL"
                     /db_xref="UPI00035C2D32"
     gene            complement(45350..46903)
                     /locus_tag="JBCH_GD18_4_SO25_S179_scaffold_97345_prodigal-
                     single_57"
     CDS             complement(45350..46903)
                     /product="anaerobic ribonucleoside-triphosphate reductase
                     n=1 Tax=Paenibacillus elgii RepID=UPI000248DFD8"
                     /codon_start=1
                     /transl_table=11
                     /translation="MLSQMTTISASYLYYEEIEKGKLYSDDDLKQLFQSLIWEMNMPL
                     RSGSQSAFSNCTLEFGKPSEEIKDDYIIIGGEAKNKQYKDIPSTYFDRINKAVIEVMA
                     QGTGTGIPFTFPLLTVQIDDEFNYDNTLFLLLMDKMYNWGGVYFENFKTKPFEDPYYR
                     SFNPMLKPRDPEVSRSLCCRLQIDLTTLSRAGGGIFGSSTGSTGAVQVLNLNLNRVLL
                     EFGHDENLLKQKIREYLEIMQEGHQAKRKWIENNKDLYPTFFAFNKDLKNYFNVFAAT
                     GMHEGLINLGYKDGLKDEKGKLFAHEIIQYITDIINEFIVRDKVACGIEYAPGENAAI
                     KLARHDLKWAKANNREIFVQGEGENVYLTSGCMLPFAEDDFLQQIENSAEFQAYATSG
                     SILHHFLESKVKPEKLAKYIDKIFEKPINYVTLTPTMTSCMSCGQQIVGEDGKNIKNC
                     PTCGSDDIATFSRVIGYVKMISRKNINVDKDGYYGGEYNFWSKARRFDWNTRKRFKDE
                     TINEVNEVE*"
                     /db_xref="UniRef100_UPI000248DFD8"
                     /db_xref="A0A081PAA1_9BACL"
                     /db_xref="sul:SYO3AOP1_1315"
                     /db_xref="UPI000248DFD8"
     gene            complement(47173..47892)
                     /locus_tag="JBCH_GD18_4_SO25_S179_scaffold_97345_prodigal-
                     single_58"
     CDS             complement(47173..47892)
                     /product="Putative uncharacterized protein n=2 Tax
                     =Bacillus amyloliquefaciens RepID=F4E587_BACAM"
                     /codon_start=1
                     /transl_table=11
                     /translation="MNSKIQITQNDYNYIGKTFETKQNGLLKVISVSSLTSSGNKKYL
                     CEFIDTGTQVEAVSFQLKSGEIKDKFRPSVCGVGYMGNYETKTKPERKIYQCFRDMLR
                     RCYDKKDTHFNAYGGRGVSVDVRWHCFEYFIHDVTLLPNWNEKDFSEGKLQLDKDIKI
                     KNNKIYSKDTCVWVSPKENMSHQRKMKAFKAISPEGNEFVSNNQTEFAKIHNLQQGSI
                     ARCLKGDYKTCKGWIFEYIEQ*"
                     /db_xref="UniRef100_F4E587"
                     /db_xref="bxh:BAXH7_01393"
                     /db_xref="A0A0A0TRG3_BACIU"
                     /db_xref="F4E587_BACAM"
     gene            complement(48010..48399)
                     /locus_tag="JBCH_GD18_4_SO25_S179_scaffold_97345_prodigal-
                     single_59"
     CDS             complement(48010..48399)
                     /product="ribonucleoside triphosphate reductase (EC:1.17.4
                     .2)"
                     /codon_start=1
                     /transl_table=11
                     /translation="MFKSSQDIIAKFTSGVEDKKSDYLKRENSNFVYSLPLLRHNVTN
                     RAEEEYLMNRIFPKELKELYEDGVVYIHDKQLSAYCLSVGCKDIATHGIPTLAKNMIA
                     SKPTTKLDILLRHFSNIVVLMSQQVSG*"
                     /db_xref="obt:OPIT5_02940"
                     /db_xref="UniRef100_UPI00037F2B36"
                     /db_xref="A0A081PAA1_9BACL"
                     /db_xref="UPI00037F2B36"
                     /db_xref="1.17.4.2"
     gene            complement(48519..49184)
                     /locus_tag="JBCH_GD18_4_SO25_S179_scaffold_97345_prodigal-
                     single_60"
     CDS             complement(48519..49184)
                     /product="DeoxyUTP pyrophosphatase n=1 Tax
                     =Cellulosilyticum lentocellum (strain ATCC 49066 / DSM
                     5427 / NCIMB 11756 / RHM5) RepID=F2JPS3_CELLD"
                     /codon_start=1
                     /transl_table=11
                     /translation="MKYEVNSFIWVRTLSKKAKIRKINESTNSAQVSYWNTDNKLTIA
                     EVNIVDIEPLRGKKQRDIVYFAKVKSSAIIPTKRDEDGCYDIYACFEEDEIVIKPNTI
                     SLIPTGIASCFSSKYRIQLRERGSTGTKGMSRRAGEIDSGYRGEWLYPINNTINKNIV
                     IKKGIEKAQEYEDHIEYPYSKAIGQFAVEIVPLVDTQEIPYSELEKIPSQRGKGKLGA
                     SGK*"
                     /db_xref="UniRef100_F2JPS3"
                     /db_xref="cle:Clole_2019"
                     /db_xref="F2JPS3_CELLD"
     gene            complement(49245..49490)
                     /locus_tag="JBCH_GD18_4_SO25_S179_scaffold_97345_prodigal-
                     single_61"
     CDS             complement(49245..49490)
                     /product="Uncharacterized protein n=1 Tax=Leptotrichia
                     goodfellowii F0264 RepID=D0GNI1_9FUSO"
                     /codon_start=1
                     /transl_table=11
                     /translation="MAKLIKFEKENCPACTIVENFLSEKDVSPEKVNPFDQPDLAVKF
                     KISSVPVVILLSDEGQEIKRSRGFNPGELEEIINLIK*"
                     /db_xref="UniRef100_D0GNI1"
                     /db_xref="D0GNI1_9FUSO"
                     /db_xref="lba:Lebu_1107"
     gene            complement(49492..49908)
                     /locus_tag="JBCH_GD18_4_SO25_S179_scaffold_97345_prodigal-
                     single_62"
     CDS             complement(49492..49908)
                     /product="short-chain flavodoxin n=1 Tax=Paenibacillus
                     elgii RepID=UPI000248CFB3"
                     /codon_start=1
                     /transl_table=11
                     /translation="LTSKAAYYFSITGNTKSLLEKLDDYDEWDIYDLNGMNPSDIDFK
                     DYEQILIGTLTLGRGVPPEPFKQIFQQLNNLEDRTIGLFGSGQSHYGDEFFCGALDVL
                     ENLLEKKNNISFKLKFESYPTIMIVDEFKKLVKEMN*"
                     /db_xref="UniRef100_UPI000248CFB3"
                     /db_xref="J9PR19_9CAUD"
                     /db_xref="UPI000248CFB3"
     gene            complement(49898..50983)
                     /locus_tag="JBCH_GD18_4_SO25_S179_scaffold_97345_prodigal-
                     single_63"
                     /gene="nrdF"
     CDS             complement(49898..50983)
                     /gene="nrdF"
                     /product="nrdF; ribonucleotide-diphosphate reductase
                     subunit beta (EC:1.17.4.1)"
                     /codon_start=1
                     /transl_table=11
                     /translation="MDLVKPFRVFNGKVNNKSSRIFGGEASGICDWDDLKYPALLQIN
                     KEMFSEYWIEDEIRLGEDVKDYRQKLTDKERYVFNVITGYLTQLDSIANRFNFLLGYL
                     TTDPSVAGCIQLIASFEGLHNRSYQYLTSTMLNDSEKKIAFNAPKEIKTLVERNQIII
                     DKIQAFVDYVEDVISGKEKEDKNNFFKALYEALFAYIILEGLYFSGGFVYFHSLARDN
                     KMIGSNNMINLIKKDETQHNVFYGLVMQILMLENPELNNTENYDYAVDFIKKCVDAEK
                     EWARELFSGIETLSIKEYENYIEYLANVICRNAGLNDVYADNKEIKSKWILNYGEKNG
                     EHRATKADFFQTNVINYSHEGGEGFDL*"
                     /db_xref="eat:EAT1b_0758"
                     /db_xref="UniRef100_UPI000248D203"
                     /db_xref="J9PQP2_9CAUD"
                     /db_xref="UPI000248D203"
                     /db_xref="1.17.4.1"
     gene            complement(51040..51507)
                     /locus_tag="JBCH_GD18_4_SO25_S179_scaffold_97345_prodigal-
                     single_64"
     CDS             complement(51040..51507)
                     /product="Ribonucleoside-diphosphate reductase {ECO
                     :0000256|RuleBase:RU003410}; EC=1.17.4.1
                     {ECO:0000256|RuleBase:RU003410};;  TaxID=1141133
                     species="Viruses; dsDNA viruses, no RNA stage;
                     Caudovirales; Myoviridae.;" source="Bacillus phage B4.;""
                     /codon_start=1
                     /transl_table=11
                     /translation="MDYCIVYSDFFDEVLKYPEKDGIKDIMAIAPTGSNSVITGGVSP
                     ACDPLYEVIYQEEKAGMNVTMIPPNYSPKTMWFYKSGFEMDEMWSLNIIAAIQKHVDQ
                     GISHNMHIHKSIKASELLRLDMGAWEKGVKTIYYTYSDTNGANRAEGCTFCEA*"
                     /db_xref="J9PWK5_9CAUD"
                     /db_xref="UniRef100_UPI000248D204"
                     /db_xref="ean:Eab7_2140"
                     /db_xref="UPI000248D204"
                     /db_xref="1.17.4.1"
     gene            complement(51533..52351)
                     /locus_tag="JBCH_GD18_4_SO25_S179_scaffold_97345_prodigal-
                     single_65"
     CDS             complement(51533..52351)
                     /product="HNH endonuclease domain protein n=1 Tax=Bacillus
                     cereus BGSC 6E1 RepID=C2NEW2_BACCE"
                     /codon_start=1
                     /transl_table=11
                     /translation="MLDQLFAVRSYIRYDEFQERECVICNRVFSYPVRFGDRVTTCSS
                     YCQGVALSLKKMKGEYVLCHTCNKPVWKQPCHLKGDKRHYCSKECTDLGWSIYYEIDF
                     GEEKINTGRKKYYGANWLVQRRKARERDRYQCQECGITEDQYGKELSVHHIKPFVYFE
                     TYKEANKLENLLSVCELCHRKIHSGTNNHHNFEIEKIVFKNELNTVATRQQEVARLVV
                     DLLFNSDKNLTEIAEITGLSYSGVERIYKGERWKQLYDSPAKIIKPRSKGNRRK*"
                     /db_xref="UniRef100_C2NEW2"
                     /db_xref="bcx:BCA_1407"
                     /db_xref="B3ZTN4_BACCE"
                     /db_xref="C2NEW2_BACCE"
     gene            complement(52633..54573)
                     /locus_tag="JBCH_GD18_4_SO25_S179_scaffold_97345_prodigal-
                     single_66"
     CDS             complement(52633..54573)
                     /product="Ribonucleoside-diphosphate reductase {ECO
                     :0000256|RuleBase:RU003410}; EC=1.17.4.1
                     {ECO:0000256|RuleBase:RU003410};;  TaxID=1126950
                     species="Viruses; dsDNA viruses, no RNA stage;
                     Caudovirales; Myoviridae.;" source="Bacillus phage
                     BCP78.;""
                     /codon_start=1
                     /transl_table=11
                     /translation="MTLIIKDRKSHIQKSEFDESRFRRFVDEIVTDSQRAYDEATIEL
                     LKNNIIVQLEGRSEIEAERLFDLIIREANDNISKDTPEYTYLSASALLRKIYKRASKE
                     RGFEYRKGYGDYYSFVIMMTEKGLYSEDIIRSYSEKELRQVGKFIDEGRDRIFSYAGL
                     FLLDKNYLIKGYHGEQLELPQERFLTSALYSMKDEKKNKRLDLVKEAYWVLSNPYIGL
                     ATPTLMNSGRPLGTLSSCHILTMDDSLKSIMDVIKDISSFSQNGAGIGVYLGYLRADG
                     SWIRGYKGRSTGVVHPCRLLSTIAEYVNQLGARKGGIAVYLPVWHLDVFDFLDLRLKT
                     GSQERRAHSIFTAVCIPDEFMRRMKNRETWTIFDPYEVRKKLNIDLNKIYDKNKLKDG
                     EEPNPIDHAFTYYYRLAEKSTELELKRVVQAKDIYANIYTSRKTGGTPFLYYSDTSAR
                     KNPNSHKGSPKGSNLCSEIIQNMQFDTYDEDILQKGGVVLQIKQGEGLVTCNLNSLVL
                     PNAFKNDDIELLQRITDIQVRMLDNVISLNRTVVQQATHTNNLYRAIGAGAMGLATLI
                     ADKQIKWDSDEAAEFADKIFEKYAYCLINSSHKLAVEKGSYPLFEGSEWHTGECFEKR
                     GYNSPEWLELKEKVMTGGIRNG*"
                     /db_xref="G9J1X3_9CAUD"
                     /db_xref="UniRef100_UPI000248D204"
                     /db_xref="bacy:QF06_20505"
                     /db_xref="UPI000248D204"
                     /db_xref="1.17.4.1"
     gene            complement(54651..54920)
                     /locus_tag="JBCH_GD18_4_SO25_S179_scaffold_97345_prodigal-
                     single_67"
     CDS             complement(54651..54920)
                     /product="hypothetical protein"
                     /codon_start=1
                     /transl_table=11
                     /translation="VDIIWDGSSAIATKINFTLDVNGQIYTEKDGCFVITQKGKQFVA
                     TEEEIIAEQQRFADMYDWEEGYKSGAELDTEESEDYIEGCRRMIY*"
     gene            complement(54986..55234)
                     /locus_tag="JBCH_GD18_4_SO25_S179_scaffold_97345_prodigal-
                     single_68"
     CDS             complement(54986..55234)
                     /product="hypothetical protein"
                     /codon_start=1
                     /transl_table=11
                     /translation="LKKQAQKQSEEQQQSGGNIKLERSKYERGEKELNSKIKSYFAIL
                     SNGKVEDYDATSPIFARQYFNNLADALGLQVKSVRAYQ*"
     gene            complement(55450..55662)
                     /locus_tag="JBCH_GD18_4_SO25_S179_scaffold_97345_prodigal-
                     single_69"
     CDS             complement(55450..55662)
                     /product="hypothetical protein"
                     /codon_start=1
                     /transl_table=11
                     /translation="MSKAYRDYPMIENAMHKAQDTSELLNELADELYDAKINDNTFEL
                     IAKARKILDELESMLRNPNIFKGYDD*"
     gene            complement(56078..56326)
                     /locus_tag="JBCH_GD18_4_SO25_S179_scaffold_97345_prodigal-
                     single_70"
     CDS             complement(56078..56326)
                     /product="Uncharacterized protein n=1 Tax=Gracilibacillus
                     halophilus YIM-C55.5 RepID=N4W8T2_9BACI"
                     /codon_start=1
                     /transl_table=11
                     /translation="MKETSEGEVRMQVNLQYGALADPLEDQLNKQGLTLSEKREFIEK
                     LQHALTMCRFHLLTDSQHTACLNKFHKKVMKEIKPLES*"
                     /db_xref="UniRef100_N4W8T2"
                     /db_xref="N4W8T2_9BACI"
     gene            complement(56366..56509)
                     /locus_tag="JBCH_GD18_4_SO25_S179_scaffold_97345_prodigal-
                     single_71"
     CDS             complement(56366..56509)
                     /product="hypothetical protein"
                     /codon_start=1
                     /transl_table=11
                     /translation="MKWLNKLEAYICENPVLSMLLIFMGLWESPVIAIMLILMLLIFW
                     LKM*"
     gene            complement(56493..56672)
                     /locus_tag="JBCH_GD18_4_SO25_S179_scaffold_97345_prodigal-
                     single_72"
     CDS             complement(56493..56672)
                     /product="hypothetical protein"
                     /codon_start=1
                     /transl_table=11
                     /translation="MNKIIEYVNGNSVDEIANAVRNKQGLNVHKVINDLKQSRTEYGL
                     KVQKIIEELQDEMVE*"
     gene            complement(56665..56916)
                     /locus_tag="JBCH_GD18_4_SO25_S179_scaffold_97345_prodigal-
                     single_73"
     CDS             complement(56665..56916)
                     /product="hypothetical protein"
                     /codon_start=1
                     /transl_table=11
                     /translation="MRAYVIKNGKYIFDFEKESYVETVSETCLLPTKQLAELIIYNLF
                     DGDGEVEEIDYEPVDDRFKAYHEGYKQGMFDEKMNRNNE*"
     gene            complement(57021..57302)
                     /locus_tag="JBCH_GD18_4_SO25_S179_scaffold_97345_prodigal-
                     single_74"
     CDS             complement(57021..57302)
                     /product="hypothetical protein"
                     /codon_start=1
                     /transl_table=11
                     /translation="MDNKQIIRDFLNQIIILKKEIDSLKTMREQTFFRIDQLELNFDS
                     EIYDDFRLIISEYDNKIAKLEGAIDTLWDKIESLGGLHAIEEILAQDAE*"
     gene            complement(57302..57574)
                     /locus_tag="JBCH_GD18_4_SO25_S179_scaffold_97345_prodigal-
                     single_75"
     CDS             complement(57302..57574)
                     /product="Uncharacterized protein n=1 Tax=Clostridium sp.
                     BL8 RepID=T0PNG4_9CLOT"
                     /codon_start=1
                     /transl_table=11
                     /translation="MSKQMHEQICKELNDIYVRKNTDYGNSFGEQFQEHGLVSAVIRL
                     DDKMRRLKSLSKQDAQVKDESIDDTLLDMANYAIMTVIERKKAGKS*"
                     /db_xref="UniRef100_T0PNG4"
                     /db_xref="T0PNG4_9CLOT"
                     /db_xref="cae:SMB_G1632"
     gene            complement(57571..58188)
                     /locus_tag="JBCH_GD18_4_SO25_S179_scaffold_97345_prodigal-
                     single_76"
     CDS             complement(57571..58188)
                     /product="Transglycosylase SLT domain-containing protein n
                     =1 Tax=Paenibacillus alvei TS-15 RepID=S9SMN1_PAEAL"
                     /codon_start=1
                     /transl_table=11
                     /translation="MSQSAKLIALLIASMMGSSEVEGQENNLPKQTFQRYISLAQELG
                     QEIEIVEQRPIYKSIPLSNDLLDFIWDQSKKYGIEFEIVLALLKTESNFNPKAVSYNN
                     TSRGITQLNSNTYPWIAKELGIKNFNVYNPYHNIKASVWYLNYLKQYWIDRGYSQKQA
                     KELMLLAYNKGIGNARKHLRQYGSGSNYTTKIFENKNKIIKGEIK*"
                     /db_xref="UniRef100_S9SMN1"
                     /db_xref="S9SMN1_PAEAL"
     gene            complement(58238..58789)
                     /locus_tag="JBCH_GD18_4_SO25_S179_scaffold_97345_prodigal-
                     single_77"
     CDS             complement(58238..58789)
                     /product="5''''-3''''-deoxyribonucleotidase n=1 Tax
                     =Bacillus vallismortis RepID=UPI000287EB9B"
                     /codon_start=1
                     /transl_table=11
                     /translation="MNRIAVDQDQVLADLLGEWIKRYNIDYNDTLTPEDIKCWNLCKY
                     VKSDCGRDIYNYLKDEDLYRNLEIIEDSQEVLYEISKKYEIFIVTAAMEMPSSFKGKY
                     EWLRKHFDFIPSKNIVFCGDKSIVNADYLIDDAVHNLETFKGEGLLFSAPHNLNENRF
                     RRVNGWREIRELFLGQNEIVDKS*"
                     /db_xref="UniRef100_UPI000287EB9B"
                     /db_xref="A0A0C2UNG6_9BACL"
                     /db_xref="ble:BleG1_0208"
                     /db_xref="UPI000287EB9B"
     gene            complement(58877..59824)
                     /locus_tag="JBCH_GD18_4_SO25_S179_scaffold_97345_prodigal-
                     single_78"
     CDS             complement(58877..59824)
                     /product="Uncharacterized protein {ECO:0000313|EMBL
                     :BAO04822.1};  TaxID=1407017 species="Bacteria;
                     Firmicutes; Clostridia; Clostridiales; Clostridiaceae;
                     Clostridium.;" source="Clostridium botulinum B str.
                     Osaka05.;""
                     /codon_start=1
                     /transl_table=11
                     /translation="MLKQYEVKLNLNELLLLDGKVNEKAQSIIELAKKESMFGFELPV
                     MNEILRKSEEIGTLKWTYKSIRSCSYCDKKYDYHTYPRNGRYHNKGDKNHDKPIYYSG
                     IKFNEGFVTIQGHGDMCNECCNKHKVKEQLIDYIIDNDLKIQIQKNDYKVGKYLKDDI
                     RICWNCNEEMQESQMGRDNTLMGDDTYPSKCPKCDAKSSAFGNSHKTTNKFAMIENPE
                     FREEIKYIKQMVIEFNESKEKDEQIQFCQNRNYATSFSIKLNEHQSWNITVASLSTKT
                     NTYTKESRYKDIHNEFISLLESYGYSEKIDERYSTKSRK*"
                     /db_xref="A0A060N4U1_CLOBO"
     gene            complement(59824..60156)
                     /locus_tag="JBCH_GD18_4_SO25_S179_scaffold_97345_prodigal-
                     single_79"
     CDS             complement(59824..60156)
                     /product="hypothetical protein"
                     /codon_start=1
                     /transl_table=11
                     /translation="MTNWQIKNNYCNWVGEFFEEDYGKYPLRMLIKYDGQGYEFIAVY
                     ENGVVLKDWICQEEIDDCLEDMIKNNEEDEEIEEDNALLCCIGWRVDKFKDDGYFADW
                     LEIEEDVD*"
     gene            complement(60197..60427)
                     /locus_tag="JBCH_GD18_4_SO25_S179_scaffold_97345_prodigal-
                     single_80"
     CDS             complement(60197..60427)
                     /product="hypothetical protein"
                     /codon_start=1
                     /transl_table=11
                     /translation="MNLFFIWLISGVLTYLIQRQYLKLNGKDAVHNPFPLLILFIFIP
                     IFGLTISLCLLIIEWISKKDSKFNFRWFYRLK*"
     gene            complement(60502..61344)
                     /locus_tag="JBCH_GD18_4_SO25_S179_scaffold_97345_prodigal-
                     single_81"
     CDS             complement(60502..61344)
                     /product="hypothetical protein n=1 Tax=Brevibacillus
                     laterosporus RepID=UPI00036EB1FE"
                     /codon_start=1
                     /transl_table=11
                     /translation="MNKNFITGGVILGGVLVIGGLLTALSLTTISPGYTGLLYDRSGG
                     LEKETLGQGWHFVSPMKKVIEYPISTEIVTLEGESAFQVLTKDSKNVTVEPAYSYSME
                     VDKLSTVFSKFRGANVETIEEGFIRQTLKNSIQKVTSKYSVFDVMGEKVGEITPQVLE
                     EMREQLSPVGIKIETLSFNRVTTDEKTMESIQKKVDAIQLLETMKVQKEQAVVAAEKA
                     RIEAQGNADKAVIEAKGRSQANSLLQQSITPELIEYEKAKKWDGKLPQVTGGNGTILS
                     LPVK*"
                     /db_xref="UniRef100_UPI00036EB1FE"
                     /db_xref="ccb:Clocel_3350"
                     /db_xref="D9SV56_CLOC7"
                     /db_xref="UPI00036EB1FE"
     gene            complement(61346..61498)
                     /locus_tag="JBCH_GD18_4_SO25_S179_scaffold_97345_prodigal-
                     single_82"
     CDS             complement(61346..61498)
                     /product="hypothetical protein"
                     /codon_start=1
                     /transl_table=11
                     /translation="MGTLIVGIVLISIAIGAIWFLSAEYFSKIGSFFIHLAKPFKQNS
                     KEEENE*"
     gene            complement(61547..61939)
                     /locus_tag="JBCH_GD18_4_SO25_S179_scaffold_97345_prodigal-
                     single_83"
     CDS             complement(61547..61939)
                     /product="hypothetical protein"
                     /codon_start=1
                     /transl_table=11
                     /translation="LCDDCLIELINSFTLEGQEKVWNSGSNYLMSPEDWIREAKGEFT
                     DEEYEAYYMYSPRQIKAYEERYPICNKVKIVEYKDGSRGSNCHIWAFGNDQGSAEGHQ
                     PSVKCFECEHFEKRKDGEEIPITYNERY*"
     gene            complement(62219..62518)
                     /locus_tag="JBCH_GD18_4_SO25_S179_scaffold_97345_prodigal-
                     single_84"
     CDS             complement(62219..62518)
                     /product="hypothetical protein n=1 Tax=Paenibacillus elgii
                     RepID=UPI000248C2E9"
                     /codon_start=1
                     /transl_table=11
                     /translation="MGYYTSFELKLIPEDEQVWEEIGDDDNLSYALVDGCECKWYTHE
                     SDMKEFSKRFLDTVFQLSGSGEEAGDLWVKYFKNGKMQKCYARIEFDEYDEGKLK*"
                     /db_xref="UniRef100_UPI000248C2E9"
                     /db_xref="bao:BAMF_0907"
                     /db_xref="E1UPF0_BACAS"
                     /db_xref="UPI000248C2E9"
     gene            complement(62560..62739)
                     /locus_tag="JBCH_GD18_4_SO25_S179_scaffold_97345_prodigal-
                     single_85"
     CDS             complement(62560..62739)
                     /product="hypothetical protein"
                     /codon_start=1
                     /transl_table=11
                     /translation="MMDGIKIGCEVRYAIDFDSENMDLTKYLFLTKVLFQQLNITFTK
                     EIVDKYNLQDVVKKM*"
     gene            complement(62857..63618)
                     /locus_tag="JBCH_GD18_4_SO25_S179_scaffold_97345_prodigal-
                     single_86"
     CDS             complement(62857..63618)
                     /product="Sporulation protein YhbH n=3 Tax=Brevibacillus
                     laterosporus RepID=H0U518_BRELA"
                     /codon_start=1
                     /transl_table=11
                     /translation="MDTKSLRKQINEMHMSMLNLLNEYEKLTQSPSDILDQDLRKLIV
                     DEDFVVNFQKDETLKEVDNRLIDELGLDIEQTSKDVLAIVMMDNSGSMGIFEKYLGRC
                     LWERIERLLSYKYKNVKIKFIHHHTKAKEVNKEEFFAKGELGGTICSSAYNLANQMVE
                     EFNYIDNDVIVLHISDGDNLPADMDRVVNLVEKIARKSKFIGYFEINQYNRHSTMIDD
                     LRDKVNNQNFNYFVVAEKDNIYDALEEFCIDIFLK*"
                     /db_xref="UniRef100_H0U518"
                     /db_xref="A0A094JP56_9BACL"
                     /db_xref="blr:BRLA_c008070"
                     /db_xref="H0U518_BRELA"
     gene            complement(63648..64166)
                     /locus_tag="JBCH_GD18_4_SO25_S179_scaffold_97345_prodigal-
                     single_87"
     CDS             complement(63648..64166)
                     /product="hypothetical protein"
                     /codon_start=1
                     /transl_table=11
                     /translation="MKNFKFTLCGIPIYGELTSRHISAITKIARITSKQLWKGVKGIY
                     VTNNKHYQTLWAGMYVRLDSTNKNSFATIQVEDSVGIKNSYKVKPRQAPFIWSHGGLI
                     DDEYWFAINIMHELSHHVNYDKQQEMSHEDREVNAHHFAMDYVKESMFKRESDVELTY
                     WNEALKRYKQEK*"
     gene            complement(64325..64492)
                     /locus_tag="JBCH_GD18_4_SO25_S179_scaffold_97345_prodigal-
                     single_88"
     CDS             complement(64325..64492)
                     /product="hypothetical protein"
                     /codon_start=1
                     /transl_table=11
                     /translation="MKSCFECKFYDADQCVCFYKCRSYCVLNEEKSARDCSWYKEGRF
                     DWDELERTDYK*"
     gene            complement(64515..64844)
                     /locus_tag="JBCH_GD18_4_SO25_S179_scaffold_97345_prodigal-
                     single_89"
     CDS             complement(64515..64844)
                     /product="hypothetical protein"
                     /codon_start=1
                     /transl_table=11
                     /translation="MYYGTTQFTEATKFLGRPLCYAHVLRTVRTMPNAKQIPIKSGFK
                     WVVPDSDIWNWLNNHIEYKKLLIKKGITSMQELYEQVEQFYGDLRAKEQIADNAWKRQ
                     GLVEYSL*"
     gene            complement(64890..65231)
                     /locus_tag="JBCH_GD18_4_SO25_S179_scaffold_97345_prodigal-
                     single_90"
     CDS             complement(64890..65231)
                     /product="hypothetical protein"
                     /codon_start=1
                     /transl_table=11
                     /translation="MKSSIELYKMNGRVPQIYKTKVKGNENATLPLIRRKLTRNIMLA
                     TKVNSSFEGLDLYSYGNLDILVNPEKHRIVSIKNHKGVLADWFVKDMDKYHELNEKLG
                     IVELENKSNIM*"
     gene            complement(65566..67803)
                     /locus_tag="JBCH_GD18_4_SO25_S179_scaffold_97345_prodigal-
                     single_91"
     CDS             complement(65566..67803)
                     /product="DNA-directed DNA polymerase {ECO:0000256|SAAS
                     :SAAS00002518}; EC=2.7.7.7
                     {ECO:0000256|SAAS:SAAS00002518};;  TaxID=1609979
                     species="Bacteria; Firmicutes; Bacilli; Bacillales;
                     Bacillaceae; Bacillus.;" source="Bacillus sp. TH008.;""
                     /codon_start=1
                     /transl_table=11
                     /translation="LKIEGKIDKRSIHAGGVILFNEEYYKSNALMKAPNGLPITQFNL
                     DDSQAVGNIKFDLLTIEALDKIRTTLDLLLEYGEIEWQGSIRKTFDKYLHPEIIEREN
                     PKLYEMLGEGSVLDLFQFSTDVGYQAAIKVKPFNLLEMASANSLMRLMASHGEEQPID
                     IFIKHKNNIQLWYEEMRDYGLNESEIKVLEKHLLKLYGVADTQESVMLISMDEKVSGF
                     DVKLANKLRKAIAKRSKKDLDEVQKEFFEKGREIGTSDNLLNYVWNVQIKRQLGYAFS
                     ILHTLAYSVIALQELNLNYHYNPLYWNTACLTVNSGGVDDTDENIEDNEDEDNEEQTK
                     KSRSTDYGKVASAIGSVRSKGINVALPDINKAGFGFIPDLENNSIIFGLKGLNGIGDE
                     VVHSIIQHRPYVSFNDFIERMYNTSIVKKGQVIQLIKAGCFDLFKDREQIMSQFITTT
                     CEPKTKLTMQNFNMLVENDIIPEDMNFYIRLFRYKKYISKFVHKNIPKPKDRYFILDD
                     ISTQFFNEHFSEECVVDYEDGKLIISEKKFVKEYDKYMEIIKEWMSKTEVLESLNTNL
                     FQSEWDKYCNGGISKWEMSALTFYYHDHELAHVNRDKYGIFDFNSLNEEPKVINTYAH
                     RGREIKEFEINRLVGTVLNKDKNKNTIVLLTPDGVVTVKFYAGAFSHYAKQISQTNED
                     GKKQVLEKSWFGRGTKLLVSGFRRGNNFIPRVYKNSIYRHTVVLIEDIDGQGNLILQT
                     ERIQI*"
                     /db_xref="A0A0F5KP55_9BACI"
                     /db_xref="UniRef100_UPI000248CFA0"
                     /db_xref="bamy:V529_20460"
                     /db_xref="UPI000248CFA0"
                     /db_xref="2.7.7.7"
     gene            complement(68455..68988)
                     /locus_tag="JBCH_GD18_4_SO25_S179_scaffold_97345_prodigal-
                     single_92"
     CDS             complement(68455..68988)
                     /product="Uncharacterized protein n=2 Tax=Clostridium
                     butyricum RepID=M8KHZ1_CLOBU"
                     /codon_start=1
                     /transl_table=11
                     /translation="LSTEDIEHLETFKEHVSSKHPIKVYKGNSFGKEVDYCRIIITSR
                     KIVEDLIKLGVHENKTTILTFPDERVVPKNLLNHFIRGYMDGDGSIVQPKSEKYQLTF
                     CGTMEFLNGIQDALGINVKLIKRHKNKVNNYTLMISGNLQVERLLEYIYQNSSVYLER
                     KYKRFLDLKNKNKLLYK*"
                     /db_xref="UniRef100_M8KHZ1"
                     /db_xref="W1WJH3_9ZZZZ"
                     /db_xref="dku:Desku_1111"
                     /db_xref="M8KHZ1_CLOBU"
     gene            complement(69061..69267)
                     /locus_tag="JBCH_GD18_4_SO25_S179_scaffold_97345_prodigal-
                     single_93"
     CDS             complement(69061..69267)
                     /product="hypothetical protein"
                     /codon_start=1
                     /transl_table=11
                     /translation="MEEHLEEIIRYYQQGWTLKEIALKYTGIENDRKEVSKLLKQNNI
                     PIRKRLYEFNQNFFEEIKTEEQAY*"
     gene            complement(69301..70740)
                     /locus_tag="JBCH_GD18_4_SO25_S179_scaffold_97345_prodigal-
                     single_94"
     CDS             complement(69301..70740)
                     /product="DNA-directed DNA polymerase {ECO:0000256|SAAS
                     :SAAS00057170}; EC=2.7.7.7
                     {ECO:0000256|SAAS:SAAS00057170};;  TaxID=1236976
                     species="Bacteria; Firmicutes; Bacilli; Bacillales;
                     Paenibacillaceae; Paenibacillus.;" source="Paenibacillus
                     pini JCM 16418.;""
                     /codon_start=1
                     /transl_table=11
                     /translation="MCFINCHNHSDRSNFRLLDCTNSVEDLIETAAKIGYKGLAITDH
                     ETVSAHVQAIKKTREFKNKGKIPEDFKLILGNEVYLVDSIESVKDNYKSGATKFPHFL
                     LLARTKEGHEQLRLLSSLAWQNSFYTGTMERVPTTKVDLERIVKQNPGHLIASSACLG
                     SEVNIHLLAIRDAELKNDVEAINYHKLKLHEFILWCINIFGQEGFLIELQPALSDEQI
                     YCNGMLIKIADHYNLRRIISTDSHYLRPEDRIVHKAFLNAKDGDREVDSFYEACFLQT
                     EEEIYERMNYIDNSIVKEALQNTLLLGEMIEDYTIEHETVIPKIDLPEFNVRHMFKPA
                     YEQYNYIQKMAQSESDQDRYIIKLIEDGFDEYIPRNVLSKEKFHEILARIDVELGELW
                     EISIKLGQAMSSYYITVREIINIIWGDDCGNSLVGSGRGSSSGFLICFLLGVTQINPL
                     EYGIEMPHWRHLHKSRPDIGALDKLNYVM*"
                     /db_xref="W7YHK2_9BACL"
                     /db_xref="UniRef100_UPI000248CFA0"
                     /db_xref="bsul:BSUA_02191"
                     /db_xref="UPI000248CFA0"
                     /db_xref="2.7.7.7"
     gene            complement(70843..72543)
                     /locus_tag="JBCH_GD18_4_SO25_S179_scaffold_97345_prodigal-
                     single_95"
                     /gene="yorK"
     CDS             complement(70843..72543)
                     /gene="yorK"
                     /product="yorK; single-stranded-DNA-specific exonuclease 
                     (EC:3.1.-.-)"
                     /codon_start=1
                     /transl_table=11
                     /translation="MKYKLIGSNDYLINPVEVILNNRGIKDVHRFLNVNESYTHDWIL
                     LRNIEKAADCLLYHLNNENKIYVQVDSDFDGAASSTILINYIKHLFPKSNIAWRVHED
                     KNHGVVLKDVPNDTKLVIIPDAGSNQYKEHQKLKEKGMDVIVLDHHLCERESEYAIVV
                     NNQLSPEYPNKNFSGCGIVYKFCKALDHKLGVQHADYFLDLVAVGNIADSMDLRELET
                     RYYVLKGLKQINNPLLKELFKKQEFSTKGIVNIITVGFYIAPLVNATIRVGNTTERVD
                     MMKAFLESKEHIYNTKKAESEPIATAMARIMSNVRARQNRLRDKGLALIEERIQEKEL
                     DKNKILIVNVTDILEKSLSGLVANQLTNRYKRPCLLIRQHNGDVFGGSGRGYDKHEIK
                     DFRQFLINTDKFIFCEGHPGAFGLNIHKDNLVEVNDILNKQLEHIELEDVYEVDFAIP
                     ANQLNENIIKQITQMRDVWGNTVGEPLLVINDVSVNTSDIDNGQKKNVLKFTYKGIDF
                     IKFKASEDEYEAMMKGENVTLDLVVKCSVNEYNGVVKQQLVIEDYNVVKLSMKKEFVF
                     *"
                     /db_xref="bamb:BAPNAU_1659"
                     /db_xref="UniRef100_UPI00031D72EC"
                     /db_xref="A0A0F5KPU1_9BACI"
                     /db_xref="UPI00031D72EC"
                     /db_xref="3.1.-.-"
     gene            complement(72543..73283)
                     /locus_tag="JBCH_GD18_4_SO25_S179_scaffold_97345_prodigal-
                     single_96"
     CDS             complement(72543..73283)
                     /product="hypothetical protein n=1 Tax=Paenibacillus
                     polymyxa RepID=UPI0002DAF116"
                     /codon_start=1
                     /transl_table=11
                     /translation="MGRPPTYTFNKNYFDRIDSEEKAYWLGFIWCDGYVIKRQRNTTV
                     VYEFKLSLADQDGEHLHKLNKSLESNYPIKRYNNSTSSFSSENSYENRLYIANNYFAS
                     ILYEQYGLIPHRHDITKLVTNVPRQLHKHLIRGILEADGSFTKYYCNEPRLTNPAYKI
                     NLAFTTYENLLHFIQNHFFENKIIHNISTIGRRHEDGDQYCRELKYSGTVQVPRILNY
                     LYDDATIFLDRKFQRYADIKNKTNKKVV*"
                     /db_xref="UniRef100_UPI0002DAF116"
                     /db_xref="T0N817_9CLOT"
                     /db_xref="dku:Desku_1120"
                     /db_xref="UPI0002DAF116"
     gene            complement(73285..74361)
                     /locus_tag="JBCH_GD18_4_SO25_S179_scaffold_97345_prodigal-
                     single_97"
     CDS             complement(73285..74361)
                     /product="hypothetical protein n=1 Tax=Bacillus
                     licheniformis RepID=UPI0002E2B27D"
                     /codon_start=1
                     /transl_table=11
                     /translation="LRLDKDKIKLSLTETDVELILRDLGSATPKEDTQGNLLFQTVCH
                     SGHKHKLYYYPKSQTFRCFTDCSESYDIYSLVEKVKKISFYEAVRYVSGLTGKYYTSS
                     SQQKESHIISDWDFIERYKKKEKPTINLPIYDSTVMDVFLPYGHEEWEKEGISLETQR
                     KFNIGYYVHQDRIVVPHFSLSGDLIGIRGRAMRQEDINAGKKYMPLIVEGQMYNHPTL
                     FNLYGLHKTKEAVSRLRKVAVFESEKSCMLCEEYYQEDNFSCATGGGAFGTFHRDILL
                     SLDIEEVIYCPDKEFTDHESEEAYKFAEKINKIAKKFTPYCRFYVLWDKWGKLNLKQA
                     PVDRGKEVLEELMKNKIEITTEGG*"
                     /db_xref="UniRef100_UPI0002E2B27D"
                     /db_xref="A0A0F5KPA2_9BACI"
                     /db_xref="bsut:BSUB_02193"
                     /db_xref="UPI0002E2B27D"
     gene            complement(74376..75938)
                     /locus_tag="JBCH_GD18_4_SO25_S179_scaffold_97345_prodigal-
                     single_98"
     CDS             complement(74376..75938)
                     /product="SPBc2 prophage-derived uncharacterized protein
                     YorI n=5 Tax=root RepID=YORI_BACSU"
                     /codon_start=1
                     /transl_table=11
                     /translation="MSCVDKRSIFQVLGSLMQKPSLLDEDKYKLTKDDFHIDGESSFY
                     KIIFATINNLYEQGIEDIDFVVIDNFLSNYDVQYKIFNDNDGMEYLQNAIENSNIKNF
                     DYNYYRVKKFSLLRAYHNNGFDISEIYNESLINPREQEEMQHKFDIYTLQDIINIFEE
                     KQTKIRSAFLIDDNVQSQHAADGIDDLIDGFKEAPDFGGALPSKIMNAVYRGAKPETL
                     FMRSAPSNLGKTRSSIADATHLAVDELYDTKQKKWICNGVRENVLFISTEMPFKKLRP
                     TILAYISAVEEEKIKDATYDDEEYQRVKYAAQVLKRANFYLEYIPNFDTNDIETLIKK
                     HILENQAQYIFFDYVHISYKVLQELADQSKGMKMREDMVLFMFIYRLKQLTQKYKVFI
                     STSSQVNGEWKNIKDADSTILRGAKSMADKLDNAVIALRPTKSDLESLEPILREGFYA
                     EPNVVYHIYKNRETKHVNVKLWLHMDMGTMRTTDLFLTDNDYNIIPIEAIDIENYKEE
                     DETEDENKKFDF*"
                     /db_xref="UniRef100_O31905"
                     /db_xref="A0A0C2QN33_BACIU"
                     /db_xref="bsut:BSUB_02194"
                     /db_xref="YORI_BACSU"
     gene            complement(75951..76457)
                     /locus_tag="JBCH_GD18_4_SO25_S179_scaffold_97345_prodigal-
                     single_99"
     CDS             complement(75951..76457)
                     /product="Uncharacterized protein n=1 Tax=Bacillus
                     licheniformis CG-B52 RepID=T5HL67_BACLI"
                     /codon_start=1
                     /transl_table=11
                     /translation="MAKQQGYICPYCKDRVAKEDSVQEGRRYFHPECHEKKLEEEKEQ
                     RRHAEDYRSLIDYVCNLYGLDAPTGMILKQVKDFQVDYGYKLRGIQLALQYFHETLNN
                     PVIEGNGIGIVVYVYEEAKRHYVQKMKVQQTLNECEGELVTIKHIKAKSPVMKLEKKI
                     KVIDITSL*"
                     /db_xref="UniRef100_T5HL67"
                     /db_xref="T5HL67_BACLI"
                     /db_xref="bama:RBAU_2047"
     gene            complement(76516..77493)
                     /locus_tag="JBCH_GD18_4_SO25_S179_scaffold_97345_prodigal-
                     single_100"
     CDS             complement(76516..77493)
                     /product="SPBc2 prophage-derived uncharacterized protein
                     yorG n=1 Tax=Bacillus amyloliquefaciens LL3
                     RepID=F4END7_BACAM"
                     /codon_start=1
                     /transl_table=11
                     /translation="MLFDIFNPQVSVVAKGLEGKVITIYGSNNLGKTKQATRMNKPFY
                     LGFEKGIRAISGIPFLPINNWRDFKKINKQLTDPKTLDKAKELYQTIIFDEVYTSALY
                     CQDFLCKKHGVETVGEGNNGYGLWKEYETEFWTEIDKLLGTGYTLIFISHQEETKEGK
                     AIPKGDKRSIKPIIDNSDIVVYLTSNGVDEDRNVIKSSAWFAETDKFFARSRFDYIDT
                     YLEEFTAENLGQVIAEAIERQEKVEGVKAVSYGEQQERFKSDELNYDELMEEIKTLGG
                     QLAGEGRLDEVNEIVEKQLGKGRKVTECTKNQVQVMSVILDELKDLLVE*"
                     /db_xref="UniRef100_F4END7"
                     /db_xref="bql:LL3_02273"
                     /db_xref="S6FH02_BACAM"
                     /db_xref="F4END7_BACAM"
     gene            complement(77604..78545)
                     /locus_tag="JBCH_GD18_4_SO25_S179_scaffold_97345_prodigal-
                     single_101"
     CDS             complement(77604..78545)
                     /product="hypothetical protein n=1 Tax=Bacillus
                     licheniformis RepID=UPI0002D8219D"
                     /codon_start=1
                     /transl_table=11
                     /translation="MSEQQQTTQLREADNQIVIEGILLENKLEEKEVSKKDAITGELE
                     IETSEGSTHTIRVFAYKLKQDGTESGLYKGLKTIMDEYKSVASVGRENADKVRINQGR
                     LGVNEYYGQDGMLRSNPQLSTNFINRIQANELETYEPKAEFEVEIIVQGVKEETNKDG
                     DETGRIIVNGLVPIYGGKIVPIKFVVADEGAASYVTDNYEKGLTAKVFGDIVNHVEVT
                     KTEVEVGFGKPQTKVTRKTTRELVITGGTPPYDEDNVKAYSVELIKKAMTEREVYLEE
                     LKNKTKKNEEPKKEDKKGFDTKSSSKKPTINTDDLPF*"
                     /db_xref="UniRef100_UPI0002D8219D"
                     /db_xref="T5HLN8_BACLI"
                     /db_xref="bamy:V529_20520"
                     /db_xref="UPI0002D8219D"
     gene            complement(79105..79281)
                     /locus_tag="JBCH_GD18_4_SO25_S179_scaffold_97345_prodigal-
                     single_102"
     CDS             complement(79105..79281)
                     /product="hypothetical protein"
                     /codon_start=1
                     /transl_table=11
                     /translation="LVRVDELDKGMMRFIFRAYEQVKVGKHMQRKCYELYGKSEEEVL
                     EKLKMKLEKSVDTD*"
     gene            complement(79653..79841)
                     /locus_tag="JBCH_GD18_4_SO25_S179_scaffold_97345_prodigal-
                     single_103"
     CDS             complement(79653..79841)
                     /product="hypothetical protein"
                     /codon_start=1
                     /transl_table=11
                     /translation="MNYAESAMVEFDITKRNIITEKLIREIVKTKDDLVELRSRLHKK
                     RNKIFFVLCDMKREREEK*"
     gene            80009..80383
                     /locus_tag="JBCH_GD18_4_SO25_S179_scaffold_97345_prodigal-
                     single_104"
     CDS             80009..80383
                     /product="Predicted transcriptional regulator n=2 Tax
                     =Clostridium kluyveri RepID=A5N2H4_CLOK5"
                     /codon_start=1
                     /transl_table=11
                     /translation="MSTLGKRIRELRNIHGLSVEELGQLIGKSKWTIHKYEAGERDPS
                     SDTIKSLAEIFSVSIDYLMETETNTTTPIKNDDILEYLNLPLDQIAKEHNIEVNGKVP
                     SKDEIDSWIHVIHYLSSFSKEE*"
                     /db_xref="UniRef100_A5N2H4"
                     /db_xref="ckr:CKR_2925"
                     /db_xref="A5N2H4_CLOK5"
     gene            complement(80396..80848)
                     /locus_tag="JBCH_GD18_4_SO25_S179_scaffold_97345_prodigal-
                     single_105"
     CDS             complement(80396..80848)
                     /product="Histidine kinase {ECO:0000256|SAAS:SAAS00251121}
                     ; EC=2.7.13.3 {ECO:0000256|SAAS:SAAS00251121};; 
                     TaxID=1131730 species="Bacteria; Firmicutes; Bacilli;
                     Bacillales; Bacillaceae; Bacillus.;" source="Bacillus
                     vireti LMG 21834.;""
                     /codon_start=1
                     /transl_table=11
                     /translation="MKNRGLIKKSKLQLDLMITSLAHYIVKEKGSNLSALIDNFHGFA
                     SIKTRDGQWLKTNDYGLNLFRLKGTCFREQKKDTQSTKFTDFFHECLYCCKESDEEAW
                     RSKKAIHTSEMLPKIDGTFDIFNTIKIPIFNSNGMRKFMLVLAQKKEE*"
                     /db_xref="W1SKU0_9BACI"
                     /db_xref="UniRef100_UPI00037A42A2"
                     /db_xref="bpf:BpOF4_10975"
                     /db_xref="UPI00037A42A2"
                     /db_xref="2.7.13.3"
     gene            complement(81085..81819)
                     /locus_tag="JBCH_GD18_4_SO25_S179_scaffold_97345_prodigal-
                     single_106"
     CDS             complement(81085..81819)
                     /product="Response regulator receiver domain protein n=1
                     Tax=Aneurinibacillus aneurinilyticus ATCC 12856
                     RepID=U1WYF0_ANEAE"
                     /codon_start=1
                     /transl_table=11
                     /translation="MGGDIVNILIAEDEKHEQDGIVEVLKQFDYINVVGVVSTGEELI
                     QTAIVNQDVTALLLDLNSDECKKGLNFYSQLIFKGRNLPAILITNNITEASYSHDLGI
                     VDTIMRPFTNYRLEIAVSRIYHHIKYKSFVDNGGIFVPIVGNDDIIQVSLSDILFIQS
                     EDRIIHVHTVSDSLESKVAIKAYENYLYQHHFLLTHRSTLVNLKKVSYIDGENIHFKN
                     DTRKAFVTESKKQELQMILEKFANFQ*"
                     /db_xref="UniRef100_U1WYF0"
                     /db_xref="U1WYF0_ANEAE"
                     /db_xref="ipo:Ilyop_2715"
     gene            complement(81831..81950)
                     /locus_tag="JBCH_GD18_4_SO25_S179_scaffold_97345_prodigal-
                     single_107"
     CDS             complement(81831..81950)
                     /product="hypothetical protein"
                     /codon_start=1
                     /transl_table=11
                     /translation="MKKQLLFYIGSFFSIAATLIVTPMSASFLYTPETPEELK*"
     gene            complement(82535..83746)
                     /locus_tag="JBCH_GD18_4_SO25_S179_scaffold_97345_prodigal-
                     single_108"
     CDS             complement(82535..83746)
                     /product="Uncharacterized protein n=1 Tax=Aneurinibacillus
                     aneurinilyticus ATCC 12856 RepID=U1WX77_ANEAE"
                     /codon_start=1
                     /transl_table=11
                     /translation="VIQTLIFTLEEMALFMFPFILFKYHVKYRWFVVLLISLIFASTS
                     LFIRQYLQISFSIFVVMGVGLLLLYAYIQKITDSILLLATGYVFHTGLQAIILFISTL
                     ILKKNIQEIVVDHGILTYVPILTSAITFVIALCIQKFKLQIILPDTDKHSTLTKQTNV
                     LISIFSVIGLILVIQTVTLYVSSQTTTLGLFGEIGLFLVFVLIIRNVKIMQEQIKIEE
                     EKIYLENTVAHINEVKEINKDFYNQMETLQQMLTFQDKIYILNYLEHLLSERKFIATS
                     IEIHEPMLKSFLQKERHICQSFGINFIIKATGQHYITPQSITGYQLNRILQQIMEEIV
                     FKLKEKNGAKNINLVINTNPSEINFNFRCDTQFTIPRRISGVINMHNGEIYMIDVTEL
                     TSSFVVKFKRG*"
                     /db_xref="UniRef100_U1WX77"
                     /db_xref="U1WX77_ANEAE"
     gene            complement(83873..84913)
                     /locus_tag="JBCH_GD18_4_SO25_S179_scaffold_97345_prodigal-
                     single_109"
     CDS             complement(83873..84913)
                     /product="hypothetical protein n=1 Tax=Brevibacillus
                     brevis RepID=UPI00036F72DA"
                     /codon_start=1
                     /transl_table=11
                     /translation="MADNIRNTIYDDVMYREDVKNEFLSKYPEDTQRTYKRIFLKSYM
                     LESMWGKDLCDFNQEEVEQLLTALSPLTIAASKANLSTVNSYINWCIPNYTSRQTNIS
                     PLEFLKSNKDFIKKFVDESIQLFISKQELDVISSQLINPQDSAIIQALFNGITVQQLQ
                     HMKKTDINDDNTVFLRDDDGEFIKDNDTGEISKLPVSEDCINHLQKAAESKFYHVKNG
                     EPSENSKIDTVELAENDYVFRVSKTRNKSPLEPIAYHVISRRVKEISKFISNPYLTPK
                     NIFKSGYVYEGYKLWVEAGKPNLENGKLPTEMYHTICRKFNFPKTNSGTYYTVSLRDY
                     INISTFNELYEE*"
                     /db_xref="UniRef100_UPI00036F72DA"
                     /db_xref="V9G679_9BACL"
                     /db_xref="bae:BATR1942_07680"
                     /db_xref="UPI00036F72DA"
     gene            complement(84913..86277)
                     /locus_tag="JBCH_GD18_4_SO25_S179_scaffold_97345_prodigal-
                     single_110"
     CDS             complement(84913..86277)
                     /product="SPBc2 prophage-derived protein YopQ n=1 Tax
                     =Anoxybacillus sp. DT3-1 RepID=M5QSF9_9BACI"
                     /codon_start=1
                     /transl_table=11
                     /translation="MKLRGVLEQNLSNVLDQVKSKRKITNEIQKGVVDNKIPMGVVQN
                     IINGKMPLDEVDERVLCLLTMNVYNVVKEHDSNIDVTRIYYNDYFSEMEIKLAKTYEE
                     FDQESITLPYTFKNVIRINQDHYICPITAQEIKKLWDSGLLVYNYDVQREAKVERDKK
                     DPMKIIQRPRINPRAIKEISQHMKNGTLISSALTLNVRLGTSDEGDELIYNQKNLTLE
                     ITHGSLIDCLDGFHRISSVIETLTAFPDVNMNFTLNIVNYGTKQAMEFFAQLNSATPV
                     STSRLMEMKQARHSDFVVKQVQINSEFLKGKVSSSEHISTLQKHLVSFSVLSDAIDET
                     FSIKNKSEALVVAEYLTEFFDKLFLKNEEAFISNIDEVRKESLINANQFFIGWVILAK
                     RMQDENIKLNKLQSIVNCIDFSRSNPEWSRLGILDSKKNINNNLKNKVKEYFKNLELN
                     GVCV*"
                     /db_xref="UniRef100_M5QSF9"
                     /db_xref="M5QSF9_9BACI"
                     /db_xref="bqy:MUS_1998"
     gene            complement(86498..88438)
                     /locus_tag="JBCH_GD18_4_SO25_S179_scaffold_97345_prodigal-
                     single_111"
     CDS             complement(86498..88438)
                     /product="Putative NAD-dependent DNA ligase n=3 Tax=root
                     RepID=Q332J4_CBCP"
                     /codon_start=1
                     /transl_table=11
                     /translation="MIKRIEELVDLLNKASDAYYNQDNLIMTDSDFDKLYDELVHLEN
                     KSGKVFPNSPTKNVGYQVKSKLNKVKHDIPLLSLKKEKSIEGLKKFIEDRECVISLKC
                     DGLTTKLTYENGELIQAVTRGDGYNEGEDVTHNILTVRNFPKKIEYKGALKIIGESII
                     HYDDFEKINEPLTEEEKYANPRNLAAGSVRQLNSKMCAERHVNVIVFGLLEVEGMEFK
                     TKLEQMNWLLTLGFRTVPYFIVDKYTDLKDIIEHLQEIASSSNIPIDGLVITYNDIKY
                     SKSLGTTSKHPKDAVAFKFYDETSETIYRGLDIQTTRTGIVSLTATFEPVEIDGTEVS
                     RASLHNVDIWESLCMGYHDKITVYKANMIIPQISENLTRSGTEKLPTECPTCKSTLEI
                     IKPKEARFLHCPNPDCKAKLIGKLEHFVSRECMNIVGLSEQTLEKFIEREFINDFTDI
                     YKLERYVKEIKKMDGFGLKSYNKLIESIEKSKDVSLANFINALGISKVGLSGAKLLAK
                     HFNNNLNSIVWADKQQLAKIEGFGEVIVNNIINYFKNQDNVNIVGELVNYMRFTQDTV
                     VNGGNTLEGKVFVVTGTLNNFGRNDIKDKIESLGGKVTGSVSKKTNYVLVGSEPGKNK
                     IDKAIELGIDIMAEDEFLNMIK*"
                     /db_xref="UniRef100_Q332J4"
                     /db_xref="Q332J4_CBCP"
                     /db_xref="cbn:CbC4_4034"
     gene            complement(88504..89049)
                     /locus_tag="JBCH_GD18_4_SO25_S179_scaffold_97345_prodigal-
                     single_112"
     CDS             complement(88504..89049)
                     /product="hypothetical protein n=1 Tax=Brevibacillus
                     laterosporus RepID=UPI00037CD0CB"
                     /codon_start=1
                     /transl_table=11
                     /translation="MTQIKITITNGDKKAELEMSNADQLDKLLIIQSVFKLFEIELDV
                     IETTREYKKIAKTYDGFFKSIQSEEPTIQTKQINTEDIAKQYEEGLTQIEEEKLETQY
                     YSSGTKERDGQIVYLCRYECHVCNDRGNHYLPMETQEVRCRSCKTVLKVYPAHPDGFE
                     QRDTHGNFMRAGSYKDWKVWD*"
                     /db_xref="UniRef100_UPI00037CD0CB"
                     /db_xref="blr:BRLA_c021360"
                     /db_xref="A0A0F7C1A6_BRELA"
                     /db_xref="UPI00037CD0CB"
     gene            complement(89239..89697)
                     /locus_tag="JBCH_GD18_4_SO25_S179_scaffold_97345_prodigal-
                     single_113"
     CDS             complement(89239..89697)
                     /product="Uncharacterized protein n=1 Tax=Eubacterium
                     plexicaudatum ASF492 RepID=N2AA60_9FIRM"
                     /codon_start=1
                     /transl_table=11
                     /translation="MKNKYKIIDDKVIIYLETRDGQVFEAIIDVDDLDKVKQENLKWH
                     VKYSETNSLYYCKATKYLGIINGKYKYKTIYLSQIILGFYGRVKMIDHKNHNPLDNRK
                     DNLRLLNNKQNVTHRKGANKNTTTGVRNVSYSRLEGKYLVQLQIEGKINA*"
                     /db_xref="UniRef100_N2AA60"
                     /db_xref="N2AA60_9FIRM"
                     /db_xref="pjd:Pjdr2_1588"
     gene            complement(89763..90002)
                     /locus_tag="JBCH_GD18_4_SO25_S179_scaffold_97345_prodigal-
                     single_114"
     CDS             complement(89763..90002)
                     /product="hypothetical protein"
                     /codon_start=1
                     /transl_table=11
                     /translation="MCAKMIFMSIRDVMKSIEEDIKRTHISDNYQRVYWKCEGVEMVI
                     KSMIENTKDAKTKENLTRNLDEVIIWKGYCLDRIK*"
     gene            complement(90044..90205)
                     /locus_tag="JBCH_GD18_4_SO25_S179_scaffold_97345_prodigal-
                     single_115"
     CDS             complement(90044..90205)
                     /product="hypothetical protein"
                     /codon_start=1
                     /transl_table=11
                     /translation="LIESKDELERMRELVEITEKELNTRKELSANDLNCLITICKRLI
                     YHIENTNKF*"
     gene            complement(90248..90469)
                     /locus_tag="JBCH_GD18_4_SO25_S179_scaffold_97345_prodigal-
                     single_116"
     CDS             complement(90248..90469)
                     /product="hypothetical protein"
                     /codon_start=1
                     /transl_table=11
                     /translation="MKKEEIADITIHLWNCMDQAGFDMDVIEAFRACPIYMQKKFIEG
                     FIRNLDDPSADEPDPEILEKAKKLVGYIE*"
     gene            complement(90520..90711)
                     /locus_tag="JBCH_GD18_4_SO25_S179_scaffold_97345_prodigal-
                     single_117"
     CDS             complement(90520..90711)
                     /product="hypothetical protein"
                     /codon_start=1
                     /transl_table=11
                     /translation="LYKVFKRIDGNWSVSNKDTDQTLDLVIPSEELAIQVCKSLEEAY
                     YEGYNSGLGHGYSNGVASL*"
     gene            complement(90739..90978)
                     /locus_tag="JBCH_GD18_4_SO25_S179_scaffold_97345_prodigal-
                     single_118"
     CDS             complement(90739..90978)
                     /product="hypothetical protein"
                     /codon_start=1
                     /transl_table=11
                     /translation="LRIYVVRTHTDNEIVTTDKNKALSQFKEYRFFEVWENDECIQYV
                     SYENKNRALTCPWCDKHKDIDVEQCSECEEMENSQ*"
     gene            complement(91011..91349)
                     /locus_tag="JBCH_GD18_4_SO25_S179_scaffold_97345_prodigal-
                     single_119"
                     /gene="lexA1"
     CDS             complement(91011..91349)
                     /gene="lexA1"
                     /product="lexA1; LexA repressor LexA (EC:3.4.21.88)"
                     /codon_start=1
                     /transl_table=11
                     /translation="MEIGKYLAKVREANGYKTKSQLATKSGLSLPTISRIESGVHLPS
                     PETLRAIAECYHTVTYEELLQKVGYLEEDNDEELKKHSPQIELLISKAKKLNQYQIKL
                     ILSLMDEMIK*"
                     /db_xref="tpz:Tph_c11850"
                     /db_xref="UniRef100_UPI000289A948"
                     /db_xref="W8YQX0_9BACL"
                     /db_xref="UPI000289A948"
                     /db_xref="3.4.21.88"
     gene            complement(91377..91598)
                     /locus_tag="JBCH_GD18_4_SO25_S179_scaffold_97345_prodigal-
                     single_120"
     CDS             complement(91377..91598)
                     /product="hypothetical protein"
                     /codon_start=1
                     /transl_table=11
                     /translation="MGSMDWKKRLEIVQEFYNTEKIVLLSDGSKGYIDKLPQKASGLW
                     GYGGDSIVVYVNSKPYPSNEIVKLNLNFV*"
     gene            complement(91802..91984)
                     /locus_tag="JBCH_GD18_4_SO25_S179_scaffold_97345_prodigal-
                     single_121"
     CDS             complement(91802..91984)
                     /product="hypothetical protein"
                     /codon_start=1
                     /transl_table=11
                     /translation="MNVKMDFKPGDVIEYCGEEYLVLENQGTRGRVQENYEDGDIIYP
                     FYWSFDGRECKLVKSV*"
     gene            complement(92077..92262)
                     /locus_tag="JBCH_GD18_4_SO25_S179_scaffold_97345_prodigal-
                     single_122"
     CDS             complement(92077..92262)
                     /product="Putative uncharacterized protein n=1 Tax
                     =Catenulispora acidiphila (strain DSM 44928 / NRRL B-24433
                     / NBRC 102108 / JCM 14897) RepID=C7Q316_CATAD"
                     /codon_start=1
                     /transl_table=11
                     /translation="MAKFMFYASTGYVGSKREEEVEIPDDELEGLTEKEQEKVVQEYY
                     DEWVGNNVELSWWRVEE*"
                     /db_xref="UniRef100_C7Q316"
                     /db_xref="A0A0D1XVN7_ANEMI"
                     /db_xref="cai:Caci_2999"
                     /db_xref="C7Q316_CATAD"
     gene            complement(92291..92593)
                     /locus_tag="JBCH_GD18_4_SO25_S179_scaffold_97345_prodigal-
                     single_123"
     CDS             complement(92291..92593)
                     /product="hypothetical protein"
                     /codon_start=1
                     /transl_table=11
                     /translation="MSFKHTPISEEKVYSIDFEGEHEIRNVSVCEVERRGFPNEYRVY
                     SVIAQFEFCESEKYDIDAVVLVTQKGKTKVKGKGSKSYSKEIIKSTEMYIKEQIKA*"
     gene            complement(92631..92885)
                     /locus_tag="JBCH_GD18_4_SO25_S179_scaffold_97345_prodigal-
                     single_124"
     CDS             complement(92631..92885)
                     /product="hypothetical protein"
                     /codon_start=1
                     /transl_table=11
                     /translation="MDTDYYKCKNIECFNELIDKYNLQLRLDDFGMGTEIYYNDNLVG
                     YWFQYEKGIELHCTNMYGGEVLRCESWEDLCEGIEKIIAT*"
     gene            complement(93014..93739)
                     /locus_tag="JBCH_GD18_4_SO25_S179_scaffold_97345_prodigal-
                     single_125"
     CDS             complement(93014..93739)
                     /product="phosphohydrolase n=1 Tax=Brevibacillus brevis
                     RepID=UPI00037CD9F4"
                     /codon_start=1
                     /transl_table=11
                     /translation="MKRILAISDIHGCHDEFCELLNKVKYIPNQDKLILLGDYVDRGY
                     KSKDVIEMIMGLVNEYGAVAIVGNHDQLLLDWLLTDDYFAAHNYFANGGLQTLESYCG
                     LNWNEDGLDIDGAKDFILTHYKHHVDFLNSLPYYHEDDKHIFVHAGIHSMYADWKETT
                     PEEMIWIRDVFFNNPTYLDKTVVFGHTPCLHLHGVEDIWMGEDKIGIDGGCAYGFQLN
                     CLEINENGYNTYFVNSKTRRKFE*"
                     /db_xref="UniRef100_UPI00037CD9F4"
                     /db_xref="gym:GYMC10_2554"
                     /db_xref="D3EAT9_GEOS4"
                     /db_xref="UPI00037CD9F4"
     gene            complement(93824..94120)
                     /locus_tag="JBCH_GD18_4_SO25_S179_scaffold_97345_prodigal-
                     single_126"
     CDS             complement(93824..94120)
                     /product="hypothetical protein n=1 Tax=Brevibacillus
                     laterosporus RepID=UPI00036E92D4"
                     /codon_start=1
                     /transl_table=11
                     /translation="MNILGRPFVLGDPEQTEWIHKQFRKEDLQDKIIENINEVIDAID
                     DYVYEFNSTDAELQDTVKDIIRKLLYVSGAEWDEELEHVWNTTENLYVTWGENK*"
                     /db_xref="UniRef100_UPI00036E92D4"
     gene            complement(94117..94332)
                     /locus_tag="JBCH_GD18_4_SO25_S179_scaffold_97345_prodigal-
                     single_127"
     CDS             complement(94117..94332)
                     /product="hypothetical protein"
                     /codon_start=1
                     /transl_table=11
                     /translation="MEILVWILKIVICYFTLGTIYLISISLYYKLTNRYTGGGMNPFS
                     PLETIVLGLIFWPIAAINTYKDWKGRK*"
     gene            complement(94357..94554)
                     /locus_tag="JBCH_GD18_4_SO25_S179_scaffold_97345_prodigal-
                     single_128"
     CDS             complement(94357..94554)
                     /product="Uncharacterized protein n=1 Tax=Bacillus cereus
                     VD133 RepID=R8DYW5_BACCE"
                     /codon_start=1
                     /transl_table=11
                     /translation="MPEQTFEIKPVGVKYICDKCGNGEMTNLDGHMLMVYPPQYKHMC
                     SFCGAEKHLEKKYPTVEYRVI*"
                     /db_xref="UniRef100_R8DYW5"
                     /db_xref="R8DYW5_BACCE"
     gene            complement(94655..94855)
                     /locus_tag="JBCH_GD18_4_SO25_S179_scaffold_97345_prodigal-
                     single_129"
     CDS             complement(94655..94855)
                     /product="hypothetical protein"
                     /codon_start=1
                     /transl_table=11
                     /translation="MLFGWDLGIDTRIILNLIFLLFPVTMSIDAYRRKQDRGVMILGS
                     ALFYFVLGFTLCFILMTPELAR*"
     gene            complement(94857..95396)
                     /locus_tag="JBCH_GD18_4_SO25_S179_scaffold_97345_prodigal-
                     single_130"
     CDS             complement(94857..95396)
                     /product="Uncharacterized protein n=1 Tax=Bacillus cereus
                     BGSC 6E1 RepID=C2NRF7_BACCE"
                     /codon_start=1
                     /transl_table=11
                     /translation="VKIVIAGLDADYHKSFTDFKEAINFCENEYGYEGEEWNYVKCSN
                     DLFELEMFLNDDGVFAEVDEESKNEQYLKILEQSYMEHGEEDARLAEEFMGVPAIEKQ
                     QEIIETQEKIIEEYESTLRYLNEVCFDCVEYQRKLQRENNPYYNFRLMDFAWATNDCI
                     VDMPQVKELKEKLKELRGE*"
                     /db_xref="UniRef100_C2NRF7"
                     /db_xref="W7YQG8_9BACL"
                     /db_xref="btt:HD73_0405"
                     /db_xref="C2NRF7_BACCE"
     gene            complement(95421..95801)
                     /locus_tag="JBCH_GD18_4_SO25_S179_scaffold_97345_prodigal-
                     single_131"
     CDS             complement(95421..95801)
                     /product="hypothetical protein"
                     /codon_start=1
                     /transl_table=11
                     /translation="MTINNEIKLHPESVDYIEKTLNQYSETDELKIINNPIVHIYAKE
                     DTRDVETGGLNGHTDALFSEFHIYDPKEMTIYKTKGQHDSIMFYNGATPEMVKIFKDG
                     STLLSFWGKYNFNLLTTVCVHKVN*"
     gene            complement(95805..96032)
                     /locus_tag="JBCH_GD18_4_SO25_S179_scaffold_97345_prodigal-
                     single_132"
     CDS             complement(95805..96032)
                     /product="hypothetical protein"
                     /codon_start=1
                     /transl_table=11
                     /translation="MLNAVKIYYKEVILKLNKKWFHVLLLILLHMIVVSWLESLWAIV
                     LWTLAWIVTVPPFCGWYIAVYRDDKDIEKEI*"
     gene            complement(96067..96264)
                     /locus_tag="JBCH_GD18_4_SO25_S179_scaffold_97345_prodigal-
                     single_133"
     CDS             complement(96067..96264)
                     /product="hypothetical protein"
                     /codon_start=1
                     /transl_table=11
                     /translation="MSASTSIKEATRELENLGLHIGELEIIDWDEVFAFTPDSVEIKI
                     EIVEVINKISNSVKKLKSTLA*"
     gene            complement(96302..96700)
                     /locus_tag="JBCH_GD18_4_SO25_S179_scaffold_97345_prodigal-
                     single_134"
     CDS             complement(96302..96700)
                     /product="Uncharacterized protein n=1 Tax=Bacillus
                     thuringiensis serovar sotto str. T04001
                     RepID=C3DVN4_BACTS"
                     /codon_start=1
                     /transl_table=11
                     /translation="MNNRTFKTISDLELIVKSRKSAVIFEIEQGQTNKNYRFSLEFTP
                     ECFDELLKHIETIANKSWGNLTPKEADSMGADYYEYYDKELDNNGYITIRQNTLLVER
                     PSSESGKLYQFNKKKMESFIYDFRKIVISV*"
                     /db_xref="UniRef100_C3DVN4"
                     /db_xref="C3DVN4_BACTS"
                     /db_xref="lfu:HR49_20635"
     gene            complement(96730..97029)
                     /locus_tag="JBCH_GD18_4_SO25_S179_scaffold_97345_prodigal-
                     single_135"
     CDS             complement(96730..97029)
                     /product="Uncharacterized protein n=1 Tax=Bacillus phage
                     Bastille RepID=J9PL12_9CAUD"
                     /codon_start=1
                     /transl_table=11
                     /translation="MSRIKAVAYGQKDNETIKFLQEEGFKEDTWHGGTCFQFVACGES
                     YCTWVNVFSDYIDLYAEYDCGGEVDSSKIEFESDNFDDFQDKYEMVLDFVRRWTN*"
                     /db_xref="UniRef100_J9PL12"
                     /db_xref="A0A024AZB8_9CAUD"
                     /db_xref="J9PL12_9CAUD"
     gene            complement(97076..97267)
                     /locus_tag="JBCH_GD18_4_SO25_S179_scaffold_97345_prodigal-
                     single_136"
     CDS             complement(97076..97267)
                     /product="hypothetical protein"
                     /codon_start=1
                     /transl_table=11
                     /translation="MLIGVQLPITEENVKNIDAYQLLKAHDMFLNNALSGDFGGDFKN
                     QYLICRKEILRRLTVVDKI*"
     gene            complement(97298..97522)
                     /locus_tag="JBCH_GD18_4_SO25_S179_scaffold_97345_prodigal-
                     single_137"
     CDS             complement(97298..97522)
                     /product="hypothetical protein"
                     /codon_start=1
                     /transl_table=11
                     /translation="MHWECRYCERPAPYAIVKTDEGLMCMCGAEWEDAKILVEVEEVY
                     DDGYEIYDEDDDRLPCGCCACCGCSCDDEY*"
     gene            complement(97549..97944)
                     /locus_tag="JBCH_GD18_4_SO25_S179_scaffold_97345_prodigal-
                     single_138"
     CDS             complement(97549..97944)
                     /product="hypothetical protein"
                     /codon_start=1
                     /transl_table=11
                     /translation="MNTYIVGECIKELSETMLVFTDRDDFIKEYKIEIGQTVDIYSTY
                     PHWDERKEYYFFLHYKKITMNREQIEHHFKIIWEYGCYNTCIRDGIACKRIGHYVSEG
                     TTSRDKYKSNCCNIGWEIGRGDCCMYEGL*"
     gene            complement(97975..98154)
                     /locus_tag="JBCH_GD18_4_SO25_S179_scaffold_97345_prodigal-
                     single_139"
     CDS             complement(97975..98154)
                     /product="hypothetical protein"
                     /codon_start=1
                     /transl_table=11
                     /translation="MNVIQALQLRATLVESLAGAAIEGNMKAEMTLDRLKRDDMDIQE
                     EIELIFQDHPYLRWD*"
     gene            complement(98273..98749)
                     /locus_tag="JBCH_GD18_4_SO25_S179_scaffold_97345_prodigal-
                     single_140"
     CDS             complement(98273..98749)
                     /product="hypothetical protein"
                     /codon_start=1
                     /transl_table=11
                     /translation="VEEKKLDSNLFRQFFKIMNEKGAITNNELHQLLKVIKQGESLEP
                     MQEIIYEIVRNIEKQKSNFCFKKGDAVRCINPNKHFFDEAAEVLMFDQFTNKYLLEFN
                     NGYKCEMDHHDIAKCLSQKEQRELQRAHLFQLADLTLDISDPEWFNSIVKRLKSFT*"
     gene            complement(98871..100193)
                     /locus_tag="JBCH_GD18_4_SO25_S179_scaffold_97345_prodigal-
                     single_141"
     CDS             complement(98871..100193)
                     /product="PolyA polymerase family protein n=1 Tax
                     =Clostridium sporogenes PA 3679 RepID=G9F5W9_CLOSG"
                     /codon_start=1
                     /transl_table=11
                     /translation="MFIPESAKYILDVLKNNEHSAYLVGGCVRDSLLGKEPKDYDIAT
                     SARPEEVKSLFDKVIPTGEKHGTVTVMIDKEPFEITTFRKDGNYSDGRRPDGVEFTKT
                     IEEDLSRRDFTINAIAYDGEKYIDPYSGVNDLQKYKMIRCVGKPEERFTEDALRMLRC
                     VRFSSRLSFEISPLTYHGLWFNSNLIENVSVERIREELCQILLTEKPSYGLGVMERTG
                     LLDYIIPELVDCVGFDQRNPHHDKTVFEHILSVVDDSPMDLNVRLAALFHDIAKPQTF
                     TVDENGKGHFYNHHIVGADVTEDIMKRLKFDNKTIEQVVKLVRYHMDRYAHLRTPKVK
                     KFINRVGIENLDKLFELQIADIRGSKEPHDFSGVLKLKEDVEKVLDEKQPLSLKDLAI
                     SGRDLMEIGIQQGKDMGRILNELLEMVLEDEKLNTKEQLLSVVKEKSK*"
                     /db_xref="UniRef100_G9F5W9"
                     /db_xref="G9F5W9_CLOSG"
                     /db_xref="cbl:CLK_1753"
     gene            complement(100193..100909)
                     /locus_tag="JBCH_GD18_4_SO25_S179_scaffold_97345_prodigal-
                     single_142"
     CDS             complement(100193..100909)
                     /product="Gp218 n=1 Tax=Bacillus phage G RepID
                     =G3M9V9_9CAUD"
                     /codon_start=1
                     /transl_table=11
                     /translation="MTDFIKDRLILKVYAGSHSYGTNTPESDEDFRGICIPPKSYLLG
                     LDNFESKDTKNPDEVIYSLHKFVQLALQNNPNILDALFVTNNHVLFINDFGKELRDIR
                     YDFLSKNVYKTYGGYAYSQLRRMVTVEKNAIGKRSTIIEKFGYDTKNAMHLIRLLKMG
                     IEVLTEGEVNVLRHDNKELLKIRNGAYSKQEIEEEAKRLQNLLDLAYVNSKLPSKANY
                     HKINEWLVDVHARSLTWEGN*"
                     /db_xref="UniRef100_G3M9V9"
                     /db_xref="G3M9V9_9CAUD"
                     /db_xref="btn:BTF1_31722"
     gene            complement(100916..101101)
                     /locus_tag="JBCH_GD18_4_SO25_S179_scaffold_97345_prodigal-
                     single_143"
     CDS             complement(100916..101101)
                     /product="hypothetical protein"
                     /codon_start=1
                     /transl_table=11
                     /translation="MSEQEQLEDLLRQILFEDIPHREWEFRLFKKCVRKYVSDDVYKK
                     MCEDFNKVVTEYRKRGE*"
     gene            complement(101165..101509)
                     /locus_tag="JBCH_GD18_4_SO25_S179_scaffold_97345_prodigal-
                     single_144"
     CDS             complement(101165..101509)
                     /product="Uncharacterized protein {ECO:0000313|EMBL
                     :AIW03422.1};  TaxID=1540091 species="Viruses; dsDNA
                     viruses, no RNA stage; Caudovirales; Myoviridae.;"
                     source="Bacillus phage Moonbeam.;""
                     /codon_start=1
                     /transl_table=11
                     /translation="MGVSRHDYILIGAKVDIKVCTEEFFESGDNDDFLYERKHKKGEI
                     AYLYDGYGGKYFIVGIPLQVKHDSYEGLDCFEFSPSNPQYVEYVRKVQNHVEEKFNEY
                     VEPRLIVLSHYT*"
                     /db_xref="A0A0A0RN30_9CAUD"
     gene            complement(101547..101681)
                     /locus_tag="JBCH_GD18_4_SO25_S179_scaffold_97345_prodigal-
                     single_145"
     CDS             complement(101547..101681)
                     /product="hypothetical protein"
                     /codon_start=1
                     /transl_table=11
                     /translation="MERHIEVLEKLLKEVKYGDEYGMKPDLTDDEIEAVEWAINKLKN
                     *"
     gene            complement(101734..102024)
                     /locus_tag="JBCH_GD18_4_SO25_S179_scaffold_97345_prodigal-
                     single_146"
     CDS             complement(101734..102024)
                     /product="hypothetical protein"
                     /codon_start=1
                     /transl_table=11
                     /translation="MTLQEFITQKQTELIDSGKYKDILFKSAVNVGLKKNCTNENFIS
                     TDSNRHKEGVEVVGFSVLPDVNVDDNGSMVKFDVLEKRKRKYTSKTFYFLYT*"
     gene            complement(102040..102381)
                     /locus_tag="JBCH_GD18_4_SO25_S179_scaffold_97345_prodigal-
                     single_147"
     CDS             complement(102040..102381)
                     /product="hypothetical protein"
                     /codon_start=1
                     /transl_table=11
                     /translation="VKYVRNILIIATIVLFIWLMLQLINDMRQLNEQVANLHNQVVKL
                     QKQQLTLYEHSKLQDKLIEEVAFEVHKPKPIQANQKNEYEIDVKDVVTTPTAPFIVGA
                     VEMLKKAIFSW*"
     gene            complement(102406..102597)
                     /locus_tag="JBCH_GD18_4_SO25_S179_scaffold_97345_prodigal-
                     single_148"
     CDS             complement(102406..102597)
                     /product="hypothetical protein"
                     /codon_start=1
                     /transl_table=11
                     /translation="MKHIERIWLGFCMLTFILGLISATVAVFTGSLAAISVVVVLGMI
                     VIAYYIGMIAEWVLNKIFK*"
     gene            complement(102682..102918)
                     /locus_tag="JBCH_GD18_4_SO25_S179_scaffold_97345_prodigal-
                     single_149"
     CDS             complement(102682..102918)
                     /product="hypothetical protein"
                     /codon_start=1
                     /transl_table=11
                     /translation="MDSYIVELLEEKKRWGFKYYNCLWKRHMDRNHWYGKFIALANNT
                     VNDYENWLEQLWRIKETEQKGIEEWNQWNVTLDI*"
     gene            complement(103029..103319)
                     /locus_tag="JBCH_GD18_4_SO25_S179_scaffold_97345_prodigal-
                     single_150"
     CDS             complement(103029..103319)
                     /product="hypothetical protein"
                     /codon_start=1
                     /transl_table=11
                     /translation="MNNKGFDYEEFMIGEIITLVDDENVELNVEILEVLDINDKEYLC
                     VTEDYLADDEEEIDVFFIRIESDEPVPVEDDEEFEMVSKEFNRIVMKYSDEY*"
     gene            complement(103363..103599)
                     /locus_tag="JBCH_GD18_4_SO25_S179_scaffold_97345_prodigal-
                     single_151"
     CDS             complement(103363..103599)
                     /product="hypothetical protein"
                     /codon_start=1
                     /transl_table=11
                     /translation="MNEREFLNGRIFVDVNTNYRKWKQFIIGTTITKDEQQFEDGYYQ
                     NEYCFNVWLGLIGLHIGFRGRRKKRCNGCSQWIN*"
     gene            complement(103596..103841)
                     /locus_tag="JBCH_GD18_4_SO25_S179_scaffold_97345_prodigal-
                     single_152"
     CDS             complement(103596..103841)
                     /product="hypothetical protein"
                     /codon_start=1
                     /transl_table=11
                     /translation="MQTWAISYDNSNYVVRGDNGDLVFSDYNGVVKFAKSLQGEHKFF
                     DLPTEGVIELYHSIVVRLDSHASRFDNYLMGYWSNIK*"
     gene            complement(103879..104082)
                     /locus_tag="JBCH_GD18_4_SO25_S179_scaffold_97345_prodigal-
                     single_153"
     CDS             complement(103879..104082)
                     /product="Uncharacterized protein {ECO:0000313|EMBL
                     :KKM88919.1};  TaxID=412755 species="unclassified
                     sequences; metagenomes; ecological metagenomes.;"
                     source="marine sediment metagenome.;""
                     /codon_start=1
                     /transl_table=11
                     /translation="MKRSMLIKHNDGTADTKLELGKAVTVDANSDFVFMEKMKDGKWR
                     LTVSKSLIEDISKVSSFEIYRED*"
                     /db_xref="A0A0F9L2K4_9ZZZZ"
     gene            complement(104116..104310)
                     /locus_tag="JBCH_GD18_4_SO25_S179_scaffold_97345_prodigal-
                     single_154"
     CDS             complement(104116..104310)
                     /product="hypothetical protein"
                     /codon_start=1
                     /transl_table=11
                     /translation="MKWVVIKDYQYESSVRFFDTYESAKAYSDEWINDYKEMNLDLKT
                     YICEVKESDEAIYDENREWI*"
     gene            complement(104386..104715)
                     /locus_tag="JBCH_GD18_4_SO25_S179_scaffold_97345_prodigal-
                     single_155"
     CDS             complement(104386..104715)
                     /product="Uncharacterized protein n=1 Tax=Bacillus phage
                     vB_BceM-Bc431v3 RepID=M4HPX5_9CAUD"
                     /codon_start=1
                     /transl_table=11
                     /translation="MKVKDIKVYEDWKAKNTDPYGAGIFRYAEKWANLMENEIENGAK
                     VKDIAERLSNESDTEGITGYMYGASVGILSQCWEHGEELRKWHNKEYDYEGDGVVNPA
                     VLTVKTK*"
                     /db_xref="UniRef100_M4HPX5"
                     /db_xref="X2JLH8_9CAUD"
                     /db_xref="cbv:U729_3096"
                     /db_xref="M4HPX5_9CAUD"
     gene            complement(104741..104863)
                     /locus_tag="JBCH_GD18_4_SO25_S179_scaffold_97345_prodigal-
                     single_156"
     CDS             complement(104741..104863)
                     /product="hypothetical protein"
                     /codon_start=1
                     /transl_table=11
                     /translation="MKSFWCRLFHQGHWFSEWMYINKELYLKWNCKKCGREHLV*"
     gene            complement(104860..105021)
                     /locus_tag="JBCH_GD18_4_SO25_S179_scaffold_97345_prodigal-
                     single_157"
     CDS             complement(104860..105021)
                     /product="Uncharacterized protein n=1 Tax=Enterococcus
                     faecalis 06-MB-DW-09 RepID=S4CK47_ENTFL"
                     /codon_start=1
                     /transl_table=11
                     /translation="MQIFKFNKNDWQHVAWLFKNMIKQFFLGDFHEAREAFLWIKIHC
                     IYESKRNDQ*"
                     /db_xref="UniRef100_S4CK47"
                     /db_xref="S4CK47_ENTFL"
     gene            complement(105062..105226)
                     /locus_tag="JBCH_GD18_4_SO25_S179_scaffold_97345_prodigal-
                     single_158"
     CDS             complement(105062..105226)
                     /product="hypothetical protein"
                     /codon_start=1
                     /transl_table=11
                     /translation="MAKQDFQKRMGHLYALALQHGMTEQDLMVYVEGAFKFLYSEKKQ
                     KENMKKGVGD*"
     gene            complement(105345..105578)
                     /locus_tag="JBCH_GD18_4_SO25_S179_scaffold_97345_prodigal-
                     single_159"
     CDS             complement(105345..105578)
                     /product="hypothetical protein"
                     /codon_start=1
                     /transl_table=11
                     /translation="MNKLFHKLKHLLIKFLAVLNVSEGIIHLVGSAITLYGISKLESV
                     NTWLIFVSPIENIIWGIFSLATGLILGKWHNQH*"
     gene            complement(105612..105872)
                     /locus_tag="JBCH_GD18_4_SO25_S179_scaffold_97345_prodigal-
                     single_160"
     CDS             complement(105612..105872)
                     /product="hypothetical protein"
                     /codon_start=1
                     /transl_table=11
                     /translation="MSTVWIIKLEHCHQENSSVDECEDLVSVIRPTLDQLIEYVNNKY
                     DEDVRLEFSYETEVFSKYDIKVLDRDKVIVIYVEKAEMIEFA*"
     gene            complement(105911..106132)
                     /locus_tag="JBCH_GD18_4_SO25_S179_scaffold_97345_prodigal-
                     single_161"
     CDS             complement(105911..106132)
                     /product="hypothetical protein"
                     /codon_start=1
                     /transl_table=11
                     /translation="MTQVERDLILLGALGCFLQEEGYNLHDVIKDLDEENLSKLFETT
                     GLFKEEDNKVKEIVFDLAKEYYGRIKENF*"
     gene            complement(106164..106511)
                     /locus_tag="JBCH_GD18_4_SO25_S179_scaffold_97345_prodigal-
                     single_162"
     CDS             complement(106164..106511)
                     /product="hypothetical protein"
                     /codon_start=1
                     /transl_table=11
                     /translation="MPYMDIKDELIEANKRLANAIEIMQKKNLMLEEKIKQLENELAK
                     FNNEEKEPVIELEDKFKFYTKFDKKFIYTARKDYDEEQYFVMWQENGELECCIYTVDE
                     VKDSFAKGIWFKV*"
     gene            complement(106549..106827)
                     /locus_tag="JBCH_GD18_4_SO25_S179_scaffold_97345_prodigal-
                     single_163"
     CDS             complement(106549..106827)
                     /product="Uncharacterized protein n=1 Tax=Bacillus cereus
                     HuA3-9 RepID=R8CIB5_BACCE"
                     /codon_start=1
                     /transl_table=11
                     /translation="MAKYRKKPELIEAEIYESGMEDGFDCYNVFGGYIGTYDGKDGLP
                     KANCLPFIYSPPSGNLYINKGDYIITENNKRYPVKKEIFEATYELVEE*"
                     /db_xref="UniRef100_R8CIB5"
                     /db_xref="A0A0D1YAR2_ANEMI"
                     /db_xref="R8CIB5_BACCE"
     gene            complement(106833..107231)
                     /locus_tag="JBCH_GD18_4_SO25_S179_scaffold_97345_prodigal-
                     single_164"
     CDS             complement(106833..107231)
                     /product="hypothetical protein n=1 Tax=Flexithrix
                     dorotheae RepID=UPI00036CC7B1"
                     /codon_start=1
                     /transl_table=11
                     /translation="MKRVFLGGTCNESTWRDELIPMLEIDYFNPIVDDWTPECQTEEV
                     KQREECDYCLYVITPRMTGVYSIAEVVDDSNKRPEKTLFCIIEKDGELEFSKGQLKSL
                     IQVAKMVYENGGQWLSTLKNVADYLNENGG*"
                     /db_xref="UniRef100_UPI00036CC7B1"
                     /db_xref="fli:Fleli_3273"
                     /db_xref="87696450"
                     /db_xref="UPI00036CC7B1"
     gene            complement(107560..108000)
                     /locus_tag="JBCH_GD18_4_SO25_S179_scaffold_97345_prodigal-
                     single_165"
     CDS             complement(107560..108000)
                     /product="hypothetical protein"
                     /codon_start=1
                     /transl_table=11
                     /translation="MTQEQIEKLKGVELNKAVAHEVMGWELLTIRYIDTEHETLRQKE
                     LNSWLDKNELHTLGDHWINVDENFHRYADSFLPVQSWRDMEDVVTKLHDDMGLSVQLL
                     FDYPYLPNVRILNRKRIMVANQYDKNIGVALCRAALLAVKSLNE*"
     gene            complement(108033..108188)
                     /locus_tag="JBCH_GD18_4_SO25_S179_scaffold_97345_prodigal-
                     single_166"
     CDS             complement(108033..108188)
                     /product="hypothetical protein"
                     /codon_start=1
                     /transl_table=11
                     /translation="MKNLQLNSLIKQLAKTEQGRQELYEIIKETLVNLKEQEEQDFVN
                     DLERIYK*"
     gene            complement(108218..108532)
                     /locus_tag="JBCH_GD18_4_SO25_S179_scaffold_97345_prodigal-
                     single_167"
     CDS             complement(108218..108532)
                     /product="Uncharacterized protein n=1 Tax=Parabacteroides
                     goldsteinii CL02T12C30 RepID=K5Z1M3_9PORP"
                     /codon_start=1
                     /transl_table=11
                     /translation="MKKFKCVVTRTDEYIIEIDENKINQEWMDNFSNHFYEFKTLEEH
                     AQHIAQYRARFPEDTLIEGYGIPLVNGDIPLYAIGNLTEKGINIRIISEDEDCEVEVD
                     EL*"
                     /db_xref="UniRef100_K5Z1M3"
                     /db_xref="K5Z1M3_9PORP"
     gene            complement(108564..109040)
                     /locus_tag="JBCH_GD18_4_SO25_S179_scaffold_97345_prodigal-
                     single_168"
     CDS             complement(108564..109040)
                     /product="Uncharacterized protein n=1 Tax=Bacillus phage
                     vB_BanS-Tsamsa RepID=U5J9X6_9CAUD"
                     /codon_start=1
                     /transl_table=11
                     /translation="MGWIYDSTYFKTKQDYIEQLKEIEAYRSLDGLSFDFGTGEILNN
                     MEWSNDAYYSMDIQDLESVIEHWDFNSGDKKRSNRKQRLHKYYRGQIDQVKLQRLSTM
                     TWWAVMECEGRYKRCYIGSRTSFLKKVSNKIVRKYEGNLSNGNQYRRLFDYKWEIW*"
                     /db_xref="UniRef100_U5J9X6"
                     /db_xref="U5J9X6_9CAUD"
     gene            complement(109073..109471)
                     /locus_tag="JBCH_GD18_4_SO25_S179_scaffold_97345_prodigal-
                     single_169"
     CDS             complement(109073..109471)
                     /product="SPBc2 prophage-derived uncharacterized protein
                     YoqY n=5 Tax=root RepID=YOQY_BACSU"
                     /codon_start=1
                     /transl_table=11
                     /translation="MNLYEIIFEHFAPKDSKQGIFTYLIAESDKQVYEWLASNPTLKD
                     GRWIITSWKDYEKDEEIHEIYDENYNVIGEESFKQRMIRLNGEINDEEVELNDLYYGK
                     TLYGWKLIKENITKLEIKLLNDTGISLESV*"
                     /db_xref="UniRef100_O31914"
                     /db_xref="bamy:V529_20600"
                     /db_xref="A0A0A1M4Q0_BACIU"
                     /db_xref="YOQY_BACSU"
     gene            complement(109505..109777)
                     /locus_tag="JBCH_GD18_4_SO25_S179_scaffold_97345_prodigal-
                     single_170"
     CDS             complement(109505..109777)
                     /product="hypothetical protein"
                     /codon_start=1
                     /transl_table=11
                     /translation="LYKYLLFQGDNHYPYGGMDDLVLKFNTYEEFISNYNFCLCSWYQ
                     LVYTEDFSYVEFTSKILWHIDKESRDEIISKRKPEFLEWVKLNVNE*"
     gene            complement(109806..110459)
                     /locus_tag="JBCH_GD18_4_SO25_S179_scaffold_97345_prodigal-
                     single_171"
     CDS             complement(109806..110459)
                     /product="DNA polymerase III, epsilon subunit id=1805267
                     bin=GWE2_Bacteroidetes_32_14 species=Microscilla marina
                     genus=Microscilla taxon_order=Cytophagales
                     taxon_class=Cytophagia phylum=Bacteroidetes
                     tax=GWE2_Bacteroidetes_32_14 organism_group=Bacteroidetes
                     organism_desc=Good +"
                     /codon_start=1
                     /transl_table=11
                     /translation="MLIPNQEIEITWVAGNRNRLESLGLDFTGYSTTVKISPEQLTFG
                     VEKLIKVKCDVCDGIYSRYHKDHFSSKQKSPEKSDICVECRKAKKVTIKKIINKDYKY
                     KISHNIYEKIIPKLGMYQFQDVLSIEDVSLVPKNKSGIYIFFNQNLDVMYIGKSKDIK
                     SRLYNHMNGLTHTKEFKNEFKYASILYLNNYKDDSYSMEKDIIKNLEPKYNIIFNSL*"
                     /db_xref="gwe2_scaffold_14_198"
     gene            complement(110492..110773)
                     /locus_tag="JBCH_GD18_4_SO25_S179_scaffold_97345_prodigal-
                     single_172"
     CDS             complement(110492..110773)
                     /product="hypothetical protein"
                     /codon_start=1
                     /transl_table=11
                     /translation="MNKVIIGIILTCLILTGCETQTKTINNLEYVTHIKTRNDHVVQF
                     VDKNERVFNLYVEENSVVVLNKGVKYNVTVTVENNFIYGDFIEDIQEVK*"
     gene            complement(110808..111395)
                     /locus_tag="JBCH_GD18_4_SO25_S179_scaffold_97345_prodigal-
                     single_173"
     CDS             complement(110808..111395)
                     /product="Uncharacterized protein n=1 Tax=Bacillus phage
                     Basilisk RepID=S5MM15_9CAUD"
                     /codon_start=1
                     /transl_table=11
                     /translation="MSEMLVEVYFEYEHSKNILTKEKLDLLQAVCSKPVKYEQLSKRH
                     QDKSTTSLWSDEDKNHEDAKILLDAYYIGGNLNIVPLHRLLELDLNISFKIQNKIKEI
                     PEYNIEETILHKLLKLESKLNHFDENMQFNTKVGVHISDLGMLNVRHVTWLEDACTRE
                     LQRHLDEGWRILAVCPQPNSRRPDYVLGRNDKIDD*"
                     /db_xref="UniRef100_S5MM15"
                     /db_xref="S5MM15_9CAUD"
     gene            complement(111498..111968)
                     /locus_tag="JBCH_GD18_4_SO25_S179_scaffold_97345_prodigal-
                     single_174"
     CDS             complement(111498..111968)
                     /product="Uncharacterized protein {ECO:0000313|EMBL
                     :KIL53119.1};  TaxID=220754 species="Bacteria; Firmicutes;
                     Bacilli; Bacillales; Planococcaceae; Jeotgalibacillus.;"
                     source="Jeotgalibacillus campisalis.;""
                     /codon_start=1
                     /transl_table=11
                     /translation="LKDVKYLEIAFENLESIVIPIEKVEKFEHGELKLYKRLMSDFNL
                     DYNVYKTNSVHLRISYENESDLKYDLEDYDEPLGIFINNPTSNNVSDRPNILGRILNH
                     NDIVDIHLLDENEEEIKNIYVPWGGESDYRNAFMKTNIENGVLEIHIEGREMEK*"
                     /db_xref="A0A0C2SGR1_9BACL"
     gene            complement(112003..112248)
                     /locus_tag="JBCH_GD18_4_SO25_S179_scaffold_97345_prodigal-
                     single_175"
     CDS             complement(112003..112248)
                     /product="hypothetical protein"
                     /codon_start=1
                     /transl_table=11
                     /translation="MYEIYDIRELDEVTRKEERAYRIGRKVTSYLPLEKGYPLILCYP
                     DTDKYFQATNIQDVQYEACYVKVKTKNTLYIFKEISI*"
     gene            complement(112284..112460)
                     /locus_tag="JBCH_GD18_4_SO25_S179_scaffold_97345_prodigal-
                     single_176"
     CDS             complement(112284..112460)
                     /product="hypothetical protein"
                     /codon_start=1
                     /transl_table=11
                     /translation="VDIQEYIDKFVENGISTQITIEKGVVIIDVFDAERKYHRLVGGH
                     LIDVLQKMDSKLFE*"
     gene            complement(112500..112745)
                     /locus_tag="JBCH_GD18_4_SO25_S179_scaffold_97345_prodigal-
                     single_177"
     CDS             complement(112500..112745)
                     /product="hypothetical protein"
                     /codon_start=1
                     /transl_table=11
                     /translation="VTGKDTVLKYCNQFTSISIDHIENAIENKRLIEQGRYSELNGCP
                     SSYGLEEFDGLCDEEEVEFGKAQNEQCEICWKTALGV*"
     gene            complement(112802..112942)
                     /locus_tag="JBCH_GD18_4_SO25_S179_scaffold_97345_prodigal-
                     single_178"
     CDS             complement(112802..112942)
                     /product="hypothetical protein"
                     /codon_start=1
                     /transl_table=11
                     /translation="VAELSPLAKTLLFELVCHHQLNYDDMPEEYRNEYEEWKDINCKR
                     NG*"
     gene            complement(112996..113184)
                     /locus_tag="JBCH_GD18_4_SO25_S179_scaffold_97345_prodigal-
                     single_179"
     CDS             complement(112996..113184)
                     /product="hypothetical protein"
                     /codon_start=1
                     /transl_table=11
                     /translation="MWFFFKRRKLIKELEVILEEKKQVLPTFRREIHAKHTSHLFRNY
                     YEQRGAIDTIEYVLNKLK*"
     gene            complement(113213..113680)
                     /locus_tag="JBCH_GD18_4_SO25_S179_scaffold_97345_prodigal-
                     single_180"
     CDS             complement(113213..113680)
                     /product="hypothetical protein"
                     /codon_start=1
                     /transl_table=11
                     /translation="MARLSSERLRLHITDVITWTIDGRPFYENFKIKLTIHGRETLPN
                     INGHYELCDGNIEYLIHTINESLEGKEYTGCEFTEPDFNFEIKRYEARKHQWFGIDLP
                     ESYDFIVWVNSGNWNGVYSATEVGHKLHVTREQLVKFRDGLQQEWDKRQVLEY*"
     gene            complement(113710..113937)
                     /locus_tag="JBCH_GD18_4_SO25_S179_scaffold_97345_prodigal-
                     single_181"
     CDS             complement(113710..113937)
                     /product="hypothetical protein"
                     /codon_start=1
                     /transl_table=11
                     /translation="MGWKEDKKKEIYPQLKEKLLSHYDIYCTASLIQRWFRVGYSFAT
                     ELLEKLRKDGLVELVAPFGEDDPRRLHKIVR*"
     gene            complement(113940..114326)
                     /locus_tag="JBCH_GD18_4_SO25_S179_scaffold_97345_prodigal-
                     single_182"
     CDS             complement(113940..114326)
                     /product="hypothetical protein"
                     /codon_start=1
                     /transl_table=11
                     /translation="MSYINMKDLPKFLEIVDKYNLPTPLEVIKHIEGKTVDYVIDDHD
                     IQIITFTDNTFCFLWSSEGIKTEESFEDIYIEQGSYLLTLLKDKYPEGIKEWDDYKQE
                     LKKKDDEAKREYRYQEYLKLKKEFEV*"
     gene            complement(114532..114696)
                     /locus_tag="JBCH_GD18_4_SO25_S179_scaffold_97345_prodigal-
                     single_183"
     CDS             complement(114532..114696)
                     /product="hypothetical protein"
                     /codon_start=1
                     /transl_table=11
                     /translation="MSLNAQHRSIMIYAKSQEFAEWKLNELIKELDEEILIRKKDFIK
                     TLTKSIHALK*"
     gene            complement(114795..115157)
                     /locus_tag="JBCH_GD18_4_SO25_S179_scaffold_97345_prodigal-
                     single_184"
     CDS             complement(114795..115157)
                     /product="hypothetical protein n=1 Tax=Bacillus subtilis
                     RepID=UPI00036C0F0B"
                     /codon_start=1
                     /transl_table=11
                     /translation="MANFSKLLKKPKIEPHVTINGVEVNVNSLPDKSVTLEKYKTVRV
                     NTPGFEALIPKLNNEALEYVARHNLTNCREENLATYDYNLKNHLVPELLNRIQELEKE
                     VASLKTTIGSMSIQLIKE*"
                     /db_xref="UniRef100_UPI00036C0F0B"
                     /db_xref="A0A0F5KPW7_9BACI"
                     /db_xref="UPI00036C0F0B"
     gene            complement(115173..115355)
                     /locus_tag="JBCH_GD18_4_SO25_S179_scaffold_97345_prodigal-
                     single_185"
     CDS             complement(115173..115355)
                     /product="hypothetical protein"
                     /codon_start=1
                     /transl_table=11
                     /translation="LQWHDAKMIIDGNAKGKDVSGEFKALLTTLVINEVITLSQAKSI
                     LTWCDSINPFTGKKFD*"
     gene            complement(115388..115753)
                     /locus_tag="JBCH_GD18_4_SO25_S179_scaffold_97345_prodigal-
                     single_186"
     CDS             complement(115388..115753)
                     /product="hypothetical protein"
                     /codon_start=1
                     /transl_table=11
                     /translation="MSWQESTKKVSEVNTIVKEMIESTSIDDNVEILVYLEDGEWIIT
                     KDRKFFSLGYKLEDVIITQQKEIKNLQNEIASLKTTIGQLHVQLIGQQNTLCPTCKYP
                     KWNCKCFVNLFDWNKITCK*"
     gene            complement(115855..116154)
                     /locus_tag="JBCH_GD18_4_SO25_S179_scaffold_97345_prodigal-
                     single_187"
     CDS             complement(115855..116154)
                     /product="Gp97 n=1 Tax=Mycobacterium phage Myrna RepID
                     =B5LJA1_9CAUD id=18658 bin=ACD20 species=Mycobacterium
                     phage Myrna genus=unknown taxon_order=Caudovirales
                     taxon_class=unknown phylum=unknown tax=ACD20
                     organism_group=Novel_Cyano/Firm
                     organism_desc=Novel_Cyano/Firm"
                     /codon_start=1
                     /transl_table=11
                     /translation="MCNYVLNVIPYIDERLVVLHDIKDLLKDNGMAYITVRPKTEEHT
                     LKHKKPFNDGWVTSIHTFQKFYNVEDFIEEVSQVFNNMEMVSRNPVIAKVSKLNI*"
                     /db_xref="ACD20_34_62"
                     /db_xref="K2E2J0_9BACT"
                     /db_xref="B5LJA1_9CAUD"
     gene            complement(116410..116748)
                     /locus_tag="JBCH_GD18_4_SO25_S179_scaffold_97345_prodigal-
                     single_188"
     CDS             complement(116410..116748)
                     /product="hypothetical protein"
                     /codon_start=1
                     /transl_table=11
                     /translation="MSLIETYKQKHNIKTSEDLFDISEPPEYQCKKIDSLIDKVKIIY
                     KVSRGYERMDEDELKSVLSDVSWEFDGMDREIEELREAIENLRQWGYEWKEFAKELIE
                     KNQVNIGELV*"
     gene            complement(116783..117217)
                     /locus_tag="JBCH_GD18_4_SO25_S179_scaffold_97345_prodigal-
                     single_189"
     CDS             complement(116783..117217)
                     /product="Uncharacterized protein n=2 Tax=Bacillus
                     thuringiensis RepID=C3CU14_BACTU"
                     /codon_start=1
                     /transl_table=11
                     /translation="VIPIKILECSSKGDKRFSAFYAKVKAFGKYDSIENHYQLCKRFG
                     EFVPETWKDAKGKTPTHFELNGVEYDLKYLSMWYDMLWLKYLDENPGLVEYASQFDDF
                     GDMFKGKSINCQADTIRKYIKQGRDAVWNDCLEFIDLLKKSK*"
                     /db_xref="UniRef100_C3CU14"
                     /db_xref="A0A060N5B7_CLOBO"
                     /db_xref="btg:BTB_502p04540"
                     /db_xref="C3CU14_BACTU"
     gene            complement(117254..117649)
                     /locus_tag="JBCH_GD18_4_SO25_S179_scaffold_97345_prodigal-
                     single_190"
     CDS             complement(117254..117649)
                     /product="hypothetical protein"
                     /codon_start=1
                     /transl_table=11
                     /translation="MLNDLEIDIKIAEALGYTMSPSPFYDDLDENKIYYCFSDDDYVE
                     TKLNLIEFTFDKWTQYEFSPLTNVNDAIRSIEHIGKSYKIYKLSSGYKCFILNGDGQD
                     NFAEAHTLEMAICLSILTAMNITINMDEN*"
     gene            complement(117790..120444)
                     /locus_tag="JBCH_GD18_4_SO25_S179_scaffold_97345_prodigal-
                     single_191"
     CDS             complement(117790..120444)
                     /product="Cytosine-specific methyltransferase {ECO:0000256
                     |RuleBase:RU000417}; EC=2.1.1.37
                     {ECO:0000256|RuleBase:RU000417};;  TaxID=1423
                     species="Bacteria; Firmicutes; Bacilli; Bacillales;
                     Bacillaceae; Bacillus.;" source="Bacillus subtilis.;""
                     /codon_start=1
                     /transl_table=11
                     /translation="MNIKSEKIKVCSIFSGVGGFEHGVFQAVGKESVDVVFSSEIDKY
                     AAKAYEVLYRHKPSGDITKIDAKDVPDHDLLVGGFPCFPAGQKIITNKGFKNIEEIQT
                     GEYVLTHKGRYKEVVTPMKKIYYGDLYEILMKYYRMPIKTTSEHPFFTKRGWIEAKNL
                     INNDYIGFPINKSNDLPVQIKYKKKINQNKEVYIETNLPFEKESFWKLIGYWLAEGWT
                     IDKRKRPQGYRNAYRLIMATTEDKGKFIVPILNDLNIKYNISKEISCDKIHIVSQELW
                     MFIKKFTNGKTASDKFLPEFIQDLPIRLAKALITGYFNGDGNISGYGSYTQFSSTSLS
                     LLEGLQRLLLKTERRLYSLRQSNKAGKTTIEGRVVNAKDCFTLSSGSEQGGCVEFNDD
                     YVFYKIDNISKEYVENLPVYNFEVEEDNSYCLPMTAVHNCQAFSVAGKRQGFEDIRGT
                     LFFEIARIAKEKKPKFMILENVKGLISHDKGKTLEIILETLSEFNYTTDISICNSKYF
                     GVPQNRERIIFVCIHSHPTEEWKVNGNDVLAKAKKKLKDNPKIKTFNFTYPEQKEVIK
                     TIRDILEDDVDEKYYISEEKTRKLIEQLSQQQKDKMCNGSIIDPMAKGIDGLRMYNEI
                     SPTLNSRDYKEPRMVVENIYLIDDQGRSNKKLQPLDICPTLRAECHGNEPKVVKESDM
                     KMIGLLDIKGNDSIRRVYSTDGISPTVTTCEGGHREPKVLVEYDRQNGIGKELDVAHT
                     LNASDWRGLNRNQKQNAVINIGNNKGECVKILTEKDEVRAVLTPDREEKRQNGRRFKE
                     DGEPAFTVNTQDKHGVAIGNYPTYRIRKLTPLECFRLQGFPDEYYHKLVEAGISNSQL
                     YKMTGNAVTTNVIEAVFRNLIKYIKEVK*"
                     /db_xref="A0A0A0TRH7_BACIU"
                     /db_xref="UniRef100_F4E422"
                     /db_xref="bxh:BAXH7_01372"
                     /db_xref="F4E422_BACAM"
                     /db_xref="2.1.1.37"
     gene            complement(120651..120767)
                     /locus_tag="JBCH_GD18_4_SO25_S179_scaffold_97345_prodigal-
                     single_192"
     CDS             complement(120651..120767)
                     /product="hypothetical protein"
                     /codon_start=1
                     /transl_table=11
                     /translation="MENEMIIQISAFNVGYFTIGQAVRIHNLSVKNKFDGLV*"
     gene            complement(120830..121615)
                     /locus_tag="JBCH_GD18_4_SO25_S179_scaffold_97345_prodigal-
                     single_193"
     CDS             complement(120830..121615)
                     /product="Methyltransferase {ECO:0000256|RuleBase:RU362026
                     }; EC=2.1.1.- {ECO:0000256|RuleBase:RU362026};; 
                     TaxID=1505 species="Bacteria; Firmicutes; Clostridia;
                     Clostridiales; Peptostreptococcaceae; Peptoclostridium.;"
                     source="Clostridium sordellii.;""
                     /codon_start=1
                     /transl_table=11
                     /translation="MELKDLLKESYYYTPKGMLFHGDSIEWMSKLPDKSIDMVCADLP
                     YNVTQNKWDLLIDVDELWTQYKRTVKDNGAIVLFGQDKFTAMMMLKEPKLHRYNLIWD
                     KVLVTGFLNANRMPLRSHEDIMIFYKKLPTYNPQKTLGKKNHSTGKDAKKNTTTNYGD
                     HERVDNADELGDMKHPKSILTFEKPHASVALHPTEKPVSLYEWLIKSYSNEGEIILDN
                     TSGSGTCAEASENTNRKWICIEKEKEYCDVTVERLKRVHKEVI*"
                     /db_xref="A0A0C7QE22_CLOSO"
                     /db_xref="bamb:BAPNAU_1666"
                     /db_xref="UniRef100_UPI0002491BA8"
                     /db_xref="2.1.1.-"
                     /db_xref="2.1.1.72"
     gene            complement(121668..121859)
                     /locus_tag="JBCH_GD18_4_SO25_S179_scaffold_97345_prodigal-
                     single_194"
     CDS             complement(121668..121859)
                     /product="hypothetical protein"
                     /codon_start=1
                     /transl_table=11
                     /translation="MSNWVELICDSFVECSLNATIEEGKIYYLVENEGQIEDYRDFNE
                     ALKAYIEIAHKKKNNMKQF*"
     gene            complement(121860..122633)
                     /locus_tag="JBCH_GD18_4_SO25_S179_scaffold_97345_prodigal-
                     single_195"
     CDS             complement(121860..122633)
                     /product="Methyltransferase {ECO:0000256|RuleBase:RU362026
                     }; EC=2.1.1.- {ECO:0000256|RuleBase:RU362026};; 
                     TaxID=526992 species="Bacteria; Firmicutes; Bacilli;
                     Bacillales; Bacillaceae; Bacillus; Bacillus cereus
                     group.;" source="Bacillus cereus AH1271.;""
                     /codon_start=1
                     /transl_table=11
                     /translation="LKELLGSLELNRVYQFDVLEGMSLIPDQSVKCVVTSPPYNLGGD
                     FHTFVGGKRVTYGDYKGKYNDKMKESDYQEWQISVLNECYRILKDDGVMFYNHKNRIV
                     NGTVISPFDWIKYTSFNINQVIVMNLKSTANVDKRRFFPVHELIFVLTKEPGLKLNNV
                     ECLTDVWDVKKVPRKVSGHPATFHIDVPLRCIKASTEEGDVVFDPFAGTSTTLVAAKQ
                     LNRKYIGFEISSEYIELSNERLEAEFNQEDDDKLLKENK*"
                     /db_xref="C2Z168_BACCE"
                     /db_xref="UniRef100_C2Z168"
                     /db_xref="trd:THERU_08030"
                     /db_xref="2.1.1.-"
     gene            complement(122710..122934)
                     /locus_tag="JBCH_GD18_4_SO25_S179_scaffold_97345_prodigal-
                     single_196"
     CDS             complement(122710..122934)
                     /product="hypothetical protein"
                     /codon_start=1
                     /transl_table=11
                     /translation="MKIEQFYNTDELKYFAKRAKKTKSKRIKNKYHKKINEIMEVNMI
                     LAGLYVDAEIMKVFEEHEEIRPGERMHFKI*"
     gene            complement(122931..123194)
                     /locus_tag="JBCH_GD18_4_SO25_S179_scaffold_97345_prodigal-
                     single_197"
     CDS             complement(122931..123194)
                     /product="hypothetical protein n=1 Tax=Paenibacillus elgii
                     RepID=UPI000248C2F2"
                     /codon_start=1
                     /transl_table=11
                     /translation="MILKSDVFVVKSIHKKTKAKFFEDLHVGDLLQVEMELRHTGSAS
                     GGGTYASYMTVRNLSKDTSVVNSQSQLVNNLRNFEIEEMENQK*"
                     /db_xref="UniRef100_UPI000248C2F2"
     gene            complement(123210..123512)
                     /locus_tag="JBCH_GD18_4_SO25_S179_scaffold_97345_prodigal-
                     single_198"
     CDS             complement(123210..123512)
                     /product="hypothetical protein"
                     /codon_start=1
                     /transl_table=11
                     /translation="MKASIELDKLIGENVLGWSKEKVKEIDDEWFAPSSCISDAWVVV
                     NEMERRGFGIDLWQSCITPRIFNCGFYVNDLPTHNEVQAETVPLAICLAALKAVEI*"
     gene            complement(123533..123835)
                     /locus_tag="JBCH_GD18_4_SO25_S179_scaffold_97345_prodigal-
                     single_199"
     CDS             complement(123533..123835)
                     /product="Uncharacterized protein n=1 Tax=Paenibacillus sp
                     . JCM 10914 RepID=V9GI48_9BACL"
                     /codon_start=1
                     /transl_table=11
                     /translation="MKQEATIITTDERDYRVHQLKTVEPYFSAVECGDKTFEVRKFDR
                     DYQIGDLLWLSHYDPNTDKLGRVVIKRITYMLTDKPYVPDGYVVMGIIDDVIKLNI*"
                     /db_xref="UniRef100_V9GI48"
                     /db_xref="A0A0B0HSM6_9BACL"
                     /db_xref="san:gbs1152"
                     /db_xref="V9GI48_9BACL"
     gene            complement(123850..123996)
                     /locus_tag="JBCH_GD18_4_SO25_S179_scaffold_97345_prodigal-
                     single_200"
     CDS             complement(123850..123996)
                     /product="hypothetical protein"
                     /codon_start=1
                     /transl_table=11
                     /translation="MSIHGYCGNCDEQIELHEGTVFQVVGDDGRLYVNIQCPWCEDYE
                     EVKL*"
     gene            complement(124015..124242)
                     /locus_tag="JBCH_GD18_4_SO25_S179_scaffold_97345_prodigal-
                     single_201"
     CDS             complement(124015..124242)
                     /product="hypothetical protein"
                     /codon_start=1
                     /transl_table=11
                     /translation="MTKYQANCITQEGKNVTLIVKEKNTESAMAKLNNTYKVTVKIIE
                     KYDRLSASFKLIEGDLDKANIYYKENKKLYG*"
     gene            complement(124251..124640)
                     /locus_tag="JBCH_GD18_4_SO25_S179_scaffold_97345_prodigal-
                     single_202"
     CDS             complement(124251..124640)
                     /product="hypothetical protein"
                     /codon_start=1
                     /transl_table=11
                     /translation="VNTPIEQPIYPYQNRELAERIKENGCIIHPFIGECRENKDEKPT
                     HFTKRLLERDWLVAYLNPVIVAVSDNEVIEGGARYAVNYGKEFGKKVFRYDSKGEFHE
                     NPKNKYCKIGWNMEMDVDEVINKLNIK*"
     gene            complement(124862..125089)
                     /locus_tag="JBCH_GD18_4_SO25_S179_scaffold_97345_prodigal-
                     single_203"
     CDS             complement(124862..125089)
                     /product="hypothetical protein"
                     /codon_start=1
                     /transl_table=11
                     /translation="MNKQNGFFGRNVVCKFKYLKDLQCRTRLSECHFRTIHGHIDHFT
                     GDKFIIFDEDDNLHIIHIEQVVEMHEYDKEE*"
     gene            complement(125090..125341)
                     /locus_tag="JBCH_GD18_4_SO25_S179_scaffold_97345_prodigal-
                     single_204"
     CDS             complement(125090..125341)
                     /product="hypothetical protein"
                     /codon_start=1
                     /transl_table=11
                     /translation="MTIGDFIEEEKNLVLLHQIKELQEQNNYLREHIERKEAELKEIE
                     CEFVEQYECLNQRTAYLEKELEKVNKQNEAFKIVLKEVL*"
     gene            complement(125376..125615)
                     /locus_tag="JBCH_GD18_4_SO25_S179_scaffold_97345_prodigal-
                     single_205"
     CDS             complement(125376..125615)
                     /product="hypothetical protein"
                     /codon_start=1
                     /transl_table=11
                     /translation="MKRMFKYNLAYRYQNNEVEGFVGYGLTKEGAYNNAVHKIKDKLQ
                     SFNETFVVNNAIMDFSGLSEEEVRFIKDDWMLKSE*"
     gene            complement(125731..126537)
                     /locus_tag="JBCH_GD18_4_SO25_S179_scaffold_97345_prodigal-
                     single_206"
     CDS             complement(125731..126537)
                     /product="putative Modification methylase BamHII (N-4
                     cytosine-specific methyltransferase BamHII) (M,BamHII)
                     (EC:2.1.1.72)"
                     /codon_start=1
                     /transl_table=11
                     /translation="MTELLGELQLNKIYNMYCNEGMKLIPDNSIDLVVTSPPYDNIRK
                     YGGEWTLDLNSVGQEISRILKDGGICAMVIQDQTIDGRKSLTTFKTIVNWVESTEMDL
                     WECCLYERSGTPGAWWNKRFRVDHEYIPIFIKGKRPQHFDKTELMIEAIQGGIVKSTG
                     GGRRTDGETNKNTVKEINKLKCRGTIWDYTNDSKSRDKIKNQHPATYPDRLAADIIKA
                     FTLEDMIVLDPFMGSGTTAVMAKSLGRQYIGFDISDEYIEISNIRLREVK*"
                     /db_xref="meth:MBMB1_1861"
                     /db_xref="U6EF88_9EURY"
                     /db_xref="UniRef100_U6EF88"
                     /db_xref="2.1.1.72"
                     /db_xref="2.1.1.113"
                     /db_xref="2.1.1.11"
     gene            complement(126617..126952)
                     /locus_tag="JBCH_GD18_4_SO25_S179_scaffold_97345_prodigal-
                     single_207"
     CDS             complement(126617..126952)
                     /product="hypothetical protein"
                     /codon_start=1
                     /transl_table=11
                     /translation="MKTLHYHDCREVKDGDYIKEIKHTNLLHEYDEVIYMVGLNEERL
                     YDSYGEDYNFPKSFDNYMLVERMEEYYINETINYINMFLKNHNQNDEFEIYKNLVIRK
                     LEEMLRLID*"
     gene            complement(126989..127207)
                     /locus_tag="JBCH_GD18_4_SO25_S179_scaffold_97345_prodigal-
                     single_208"
     CDS             complement(126989..127207)
                     /product="hypothetical protein"
                     /codon_start=1
                     /transl_table=11
                     /translation="MSKANLEKELDQAFEELCTLLVDYDNQELFLETIKKVVVVTYRL
                     GQRRGFETVINHIKKLKEDKQVEDSFFG*"
     gene            complement(127418..129316)
                     /locus_tag="JBCH_GD18_4_SO25_S179_scaffold_97345_prodigal-
                     single_209"
     CDS             complement(127418..129316)
                     /product="Uncharacterized protein n=1 Tax=Paenibacillus
                     terrae (strain HPL-003) RepID=G7W1Y9_PAETH"
                     /codon_start=1
                     /transl_table=11
                     /translation="MTGIKQLDRYIESNTLNNLHLEAFTETYNKIEGFIYQSETIYSE
                     KGNKQYIRQVVNSAPGSGKTTALKAFLKRMGKERFSTVYRKRSFLLVFNTVKNMMCVY
                     DEINGFAIKHSIPNLIQYVDADNVESVIDTLADYQIICITQHRFRDLALGYGDWRNYN
                     MYIQLEQKIFSKRSIIIDEMPLFFNEQIFDLAEENNTIQFYDTLTDNTPNLNEEDIIY
                     CRNLMMELIATELKTNEQSTTRRLLNPYVNKEDSKRLSKILKELNTENIDTGTLRRFD
                     WFLKLLKYDDIGCIERHRNKNVILCSEFIDYSKMGNILVLDGSSHITKIFYDHAGFQI
                     QEVNNYHNYKKRLKLIWGKINTTYDSRKHKDKGVQQAIAYDIQEYRNKGKVNILPLMN
                     MSDKAEYIKNGTITEEQLYLFVENYIEDNMAINLLNTTGINDLVGYNSLALLNLPIRR
                     PSYYRLKLIGIMTPTLANISINKESKDKWFEDDMLNKIFESLMLADFYQIIHRSNLRN
                     INDTKNTYILLYHSREEWTEELRKLFKLLKTSVKVKYIKNGSKNGFNESCTKWAIKVK
                     ETLDKHKKDTVLSPYKVANAFNKFISTHWKDPSKRTIIQNILSEHGIRIYNDKNKSVK
                     ISLLKQGK*"
                     /db_xref="UniRef100_G7W1Y9"
                     /db_xref="A0A0D7WVL2_9BACL"
                     /db_xref="pta:HPL003_12060"
                     /db_xref="G7W1Y9_PAETH"
     gene            complement(129332..129523)
                     /locus_tag="JBCH_GD18_4_SO25_S179_scaffold_97345_prodigal-
                     single_210"
     CDS             complement(129332..129523)
                     /product="hypothetical protein"
                     /codon_start=1
                     /transl_table=11
                     /translation="MIKETVSFYFCYDERLAKFLSNYKKIKYVTKAHDSKTFKLFHLF
                     IQSDELQQGISEYKQLSLK*"
     gene            129711..130136
                     /locus_tag="JBCH_GD18_4_SO25_S179_scaffold_97345_prodigal-
                     single_211"
     CDS             129711..130136
                     /product="hypothetical protein"
                     /codon_start=1
                     /transl_table=11
                     /translation="MQVYLRKIDIDKWSIVFITLIMAIDYFFFTHANGNLLVGVIAIM
                     AIQITRIYNKLAHSEEILIETLSETTGKDVSLLVDVDEEYLDIVQRQLSELKQTANRH
                     EYLEKLKDVHLNVFKYLKVHDEFDEELVDLILEHEKEIS*"
     gene            complement(130222..130767)
                     /locus_tag="JBCH_GD18_4_SO25_S179_scaffold_97345_prodigal-
                     single_212"
     CDS             complement(130222..130767)
                     /product="Uncharacterized protein n=1 Tax=Clostridium
                     bifermentans ATCC 638 RepID=T4V7U1_CLOBI"
                     /codon_start=1
                     /transl_table=11
                     /translation="LKYQRLINRRKELFEISKRDQDNINYLMEMDCLDHFFGAGGIET
                     YEKIALLCKERNIQRVVDIGSAYGHQSEIFLQQDIGYIGVNEHKDEFWNQDKFDYIVG
                     RYPCELPVDKADLGISVLCLTWNCYLYEGEKTLREQCEALQSDFDHCLLYIAEDKVQS
                     VAKYFNTFENVGRNLWYFSVR*"
                     /db_xref="UniRef100_T4V7U1"
                     /db_xref="T4V7U1_CLOBI"
     gene            complement(130861..131163)
                     /locus_tag="JBCH_GD18_4_SO25_S179_scaffold_97345_prodigal-
                     single_213"
     CDS             complement(130861..131163)
                     /product="hypothetical protein id=15194451 bin
                     =GWC2_NOV_55_46 species=unknown genus=Burkholderia
                     taxon_order=Burkholderiales taxon_class=Betaproteobacteria
                     phylum=Proteobacteria tax=GWC2_NOV_55_46
                     organism_group=Proteobacteria"
                     /codon_start=1
                     /transl_table=11
                     /translation="MRDCVYLGTVPVAEECSQVGDPDYHTKTKAECRRYITQLKRTFG
                     EPPLGARYKVKAEHHDFGTYHEVVIEFNSENEDAVEYAYVVEGNLPEYWDVEEMVV*"
                     /db_xref="GWC2_55_46_Final_243"
                     /db_xref="bmj:BMULJ_06228"
                     /db_xref="86242894"
     gene            complement(131250..131501)
                     /locus_tag="JBCH_GD18_4_SO25_S179_scaffold_97345_prodigal-
                     single_214"
     CDS             complement(131250..131501)
                     /product="Uncharacterized protein n=2 Tax=Bacillus phage
                     BCP78 RepID=J9PQL5_9CAUD"
                     /codon_start=1
                     /transl_table=11
                     /translation="MSKQYYIEMPVTMILRVGVNADSKEEALDKVRNANIALEPKFDA
                     KELDFVENEWEMHDEIVRGNVFYGLINRVNIEEEDEKDE*"
                     /db_xref="UniRef100_J9PQL5"
                     /db_xref="J9PQL5_9CAUD"
     gene            complement(131664..132215)
                     /locus_tag="JBCH_GD18_4_SO25_S179_scaffold_97345_prodigal-
                     single_215"
     CDS             complement(131664..132215)
                     /product="Uncharacterized protein n=1 Tax=Fusobacterium
                     nucleatum CTI-6 RepID=U7TPW1_FUSNU"
                     /codon_start=1
                     /transl_table=11
                     /translation="VTIGELIKQARKDKKVKITDLASQINLTIDELYAIEMGTTTPEP
                     EILKKIMELLDIRLLSEKPRTIKVLPQINIEEKTEKKEEPKLVEDVNNRVERIKERRN
                     DIAQFHTPKYKAGEILYKKEWERKFTPRPRMEILMVSEKIDAKYEKFVYFVKEIGVDI
                     GGDIFTAVTERHLDNHWILDKPL*"
                     /db_xref="UniRef100_U7TPW1"
                     /db_xref="X7SEN5_FUSNU"
                     /db_xref="fnt:HMPREF0405_01758"
                     /db_xref="U7TPW1_FUSNU"
     gene            complement(132281..132703)
                     /locus_tag="JBCH_GD18_4_SO25_S179_scaffold_97345_prodigal-
                     single_216"
     CDS             complement(132281..132703)
                     /product="Peptidyl-tRNA hydrolase {ECO:0000313|EMBL
                     :KGM44579.1};  TaxID=86668 species="Bacteria; Firmicutes;
                     Bacilli; Bacillales; Bacillaceae; Bacillus.;"
                     source="Bacillus niacini.;""
                     /codon_start=1
                     /transl_table=11
                     /translation="MKDEIVQYIIVNNELKMSKGKTAAQSAHVTKLIVRDMEQSWSMV
                     EYEDGEKLVFPSDIGVKFTSQQLRDYDIWMDNDMTTIVLQAEQWYLEHLIGLDRLEIY
                     HIRDSGRTQIEPNSLTVVGLIPMRKSEAKKYVGGLKLL*"
                     /db_xref="A0A0A0E284_9BACI"
     gene            complement(132721..133293)
                     /locus_tag="JBCH_GD18_4_SO25_S179_scaffold_97345_prodigal-
                     single_217"
     CDS             complement(132721..133293)
                     /product="Uncharacterized protein n=1 Tax=Paenibacillus
                     polymyxa (strain SC2) RepID=E3EK92_PAEPS"
                     /codon_start=1
                     /transl_table=11
                     /translation="MTLEQVIQLGQIDLTTIPAKFLFIGLIGLWVLSFIVDNYFDRGN
                     LAFFLMTLSIVWAFTFLYIDIQDDSKEQELITKWKNEVAYPYINSLPTEKHEIVYIKI
                     DPELSHDTRGYWYTYSVPIKLTPLTVSFKYRGVETYTDWYETHMELTDERKPYIEFKE
                     LKYNLGNGVNVGMYNKKVYLPESYEFTDIK*"
                     /db_xref="UniRef100_E3EK92"
                     /db_xref="jeo:JMA_39570"
                     /db_xref="A0A0B5ASU7_9BACL"
                     /db_xref="E3EK92_PAEPS"
     gene            complement(133307..133696)
                     /locus_tag="JBCH_GD18_4_SO25_S179_scaffold_97345_prodigal-
                     single_218"
     CDS             complement(133307..133696)
                     /product="UPI0003D6D075 related cluster n=1 Tax=unknown
                     RepID=UPI0003D6D075"
                     /codon_start=1
                     /transl_table=11
                     /translation="MKIIVRNEDEQKLIQRFVDALHEDLLSHMEESDHKWASENNQDP
                     YLWSDEYQFIQESLFEVKVEVDPSEKSLYVEDSSVITGNCSVCDAYTEGTIDGGSVTY
                     EEYVHLMSEETRKDWLCETCWNEGREG*"
                     /db_xref="UniRef100_UPI0003D6D075"
                     /db_xref="plv:ERIC2_c08660"
                     /db_xref="V9W410_9BACL"
                     /db_xref="UPI0003D6D075"
     gene            complement(133731..133919)
                     /locus_tag="JBCH_GD18_4_SO25_S179_scaffold_97345_prodigal-
                     single_219"
     CDS             complement(133731..133919)
                     /product="hypothetical protein"
                     /codon_start=1
                     /transl_table=11
                     /translation="MKFWECTAFGSDWDAFRLMVGESEEEIKERWSAEIEEGYGWVAG
                     WDVKEVKEVDGYKITLSK*"
     gene            complement(133944..134282)
                     /locus_tag="JBCH_GD18_4_SO25_S179_scaffold_97345_prodigal-
                     single_220"
     CDS             complement(133944..134282)
                     /product="hypothetical protein"
                     /codon_start=1
                     /transl_table=11
                     /translation="MNKKDIKRKYLKYVDDCIEHGDGNHSNYQEWLEQTVTDLANEIS
                     VLCPIGDLDVITSLKTEKLHMMEWNRELQESCDYLKNEVIVQKRFNEQRQSEIDRLRV
                     EVEYLKSKIK*"
     gene            complement(134284..134712)
                     /locus_tag="JBCH_GD18_4_SO25_S179_scaffold_97345_prodigal-
                     single_221"
     CDS             complement(134284..134712)
                     /product="Uncharacterized protein n=1 Tax=Aneurinibacillus
                     aneurinilyticus ATCC 12856 RepID=U1X8F5_ANEAE"
                     /codon_start=1
                     /transl_table=11
                     /translation="MILKFKAWDEEEKKMYDSDEIEEYEMVTGLSYGELFIAHNPGFS
                     DEWKELLPIMFTGAYDKHNTEIYVGDIVLVRHMLVSNIPPYKAEVVWDKYRFALRNLN
                     PRPWEVHGSLFPYNNLDTFGLDLEVLGDKYRNPELMEEGE*"
                     /db_xref="UniRef100_U1X8F5"
                     /db_xref="U1X8F5_ANEAE"
     gene            complement(134747..135328)
                     /locus_tag="JBCH_GD18_4_SO25_S179_scaffold_97345_prodigal-
                     single_222"
     CDS             complement(134747..135328)
                     /product="hypothetical protein n=1 Tax=Clostridium
                     botulinum RepID=UPI000313DC01"
                     /codon_start=1
                     /transl_table=11
                     /translation="MYKDIEQEIREHWFKNHKATLTKHGDLQVLQWAEPGTSMYSCRY
                     VFDGYKMYISGDIGEAVFWLTWKASVHSFDDIHIGYFEEKLQVYSGDKRVFDCQKAVK
                     KLKQWKNELDEDGIEYDEDTMDELIESARNCNSSNEWCYEYVNGMFHDFISELDCDFW
                     EWIYDIGDEIPARIHGYLMGLKMASEQLKNESE*"
                     /db_xref="UniRef100_UPI000313DC01"
                     /db_xref="B1REX0_CLOPF"
                     /db_xref="bcg:BCG9842_B2717"
                     /db_xref="UPI000313DC01"
     gene            complement(135321..135458)
                     /locus_tag="JBCH_GD18_4_SO25_S179_scaffold_97345_prodigal-
                     single_223"
     CDS             complement(135321..135458)
                     /product="hypothetical protein"
                     /codon_start=1
                     /transl_table=11
                     /translation="MSNKIKLQPIHNDGTVEYMEVLDILANQTKLEILFAEGWEQIDN
                     V*"
     gene            complement(135465..135626)
                     /locus_tag="JBCH_GD18_4_SO25_S179_scaffold_97345_prodigal-
                     single_224"
     CDS             complement(135465..135626)
                     /product="hypothetical protein"
                     /codon_start=1
                     /transl_table=11
                     /translation="MDKPVNSIDFTIDVLVNLRNFLDDHMVEKLDYFCDYDKQALLDA
                     VIYLKWLRG*"
     gene            complement(135647..136120)
                     /locus_tag="JBCH_GD18_4_SO25_S179_scaffold_97345_prodigal-
                     single_225"
     CDS             complement(135647..136120)
                     /product="Uncharacterized protein n=1 Tax=Salmonella phage
                     FSL SP-058 RepID=S4TSS7_9CAUD"
                     /codon_start=1
                     /transl_table=11
                     /translation="MYKIYVGNPFEIFVEGDVICVTTNGEIKKDKRAVMGKGIAKFFR
                     DTFKDVDLLLGKYLKLFGNRAFMLGEYQYGNKMVKLATFPTKHTWRGKSDLNLIAASA
                     KQIKGMADKYEWSKIYIPIPGCSNGQLNWSQVKEVLNNLDERFVIFSLHKDDFEK*"
                     /db_xref="UniRef100_S4TSS7"
                     /db_xref="A0A0F9BSC1_9ZZZZ"
                     /db_xref="dku:Desku_0911"
                     /db_xref="S4TSS7_9CAUD"
     gene            complement(136102..136413)
                     /locus_tag="JBCH_GD18_4_SO25_S179_scaffold_97345_prodigal-
                     single_226"
     CDS             complement(136102..136413)
                     /product="hypothetical protein"
                     /codon_start=1
                     /transl_table=11
                     /translation="MNLQHGQLCKVECPESRYHGRIIEYICIGTKHTNSFSFKTDNDM
                     KITLGESHFIALPGIHELKYLINIALDTMDKEWFCELTEQLIAITTKLNILEDKCIKS
                     T*"
     gene            complement(136499..137032)
                     /locus_tag="JBCH_GD18_4_SO25_S179_scaffold_97345_prodigal-
                     single_227"
     CDS             complement(136499..137032)
                     /product="hypothetical protein"
                     /codon_start=1
                     /transl_table=11
                     /translation="MNMIAKAPYQMEQILTQIQYFLQENLHHIESIRVVSRCCNCFKK
                     TSDYTLTFNGNSLSIKDWCFKCNIDKEFEHTITIENFDYENLLIHVDKSNKDWGFALK
                     MDYCMGSRSSFDLSAYYPPEDYKIHGEMAYEDRNIKLIERKVDNGLVIMLQNFIDFKG
                     LMPKFSETIHIKFKEEY*"
     gene            complement(137016..137273)
                     /locus_tag="JBCH_GD18_4_SO25_S179_scaffold_97345_prodigal-
                     single_228"
     CDS             complement(137016..137273)
                     /product="hypothetical protein"
                     /codon_start=1
                     /transl_table=11
                     /translation="VNNGDNIDLSLLWKHARRLEFKDGVFIVDPNNWSDVQSWFENKS
                     EYWDLIVYFGLEYIEKLAQDKGLNLIEAVEYVWKEKYEYDR*"
     gene            complement(137266..137562)
                     /locus_tag="JBCH_GD18_4_SO25_S179_scaffold_97345_prodigal-
                     single_229"
     CDS             complement(137266..137562)
                     /product="hypothetical protein"
                     /codon_start=1
                     /transl_table=11
                     /translation="VNKNYILVDKAKYEEMVQWSEDGSRYFSRTDAFGYGSTLCKTVK
                     EKLINMRIHEFHGETTILPHQKEQLTVLEEGETVMTLESIKSSMEFKKRSWERE*"
     gene            complement(137596..138156)
                     /locus_tag="JBCH_GD18_4_SO25_S179_scaffold_97345_prodigal-
                     single_230"
     CDS             complement(137596..138156)
                     /product="Zinc-dependent metalloprotease n=2 Tax=Bacillus
                     thuringiensis RepID=C3CUD7_BACTU"
                     /codon_start=1
                     /transl_table=11
                     /translation="MKNIDLENLIRKAKFYTKELWGMELDIPIKFNGRLVRMLGYLSY
                     TKQNEPERIEIAKKLLDECYNRYRIDDVLVHELCHWYCSKTGKQSKDGSIDFENELKK
                     VGASTTRSYFSPGKFYTTECSKCKESISKNRTYQQMIKYTKRESPYRSNCCKEHLIEG
                     KIIYIQDEFIPTEKLKALVNKFDQLN*"
                     /db_xref="UniRef100_C3CUD7"
                     /db_xref="btg:BTB_502p03300"
                     /db_xref="A0A0F6J956_BACTU"
                     /db_xref="C3CUD7_BACTU"
     gene            complement(138202..138402)
                     /locus_tag="JBCH_GD18_4_SO25_S179_scaffold_97345_prodigal-
                     single_231"
     CDS             complement(138202..138402)
                     /product="hypothetical protein"
                     /codon_start=1
                     /transl_table=11
                     /translation="MYIVHQLINKRKKLNIPQHELASRLEVTQSLLSRWERGESYPRI
                     PEVEKWAEIVGMRLVLVEDESK*"
     gene            complement(138507..138815)
                     /locus_tag="JBCH_GD18_4_SO25_S179_scaffold_97345_prodigal-
                     single_232"
     CDS             complement(138507..138815)
                     /product="hypothetical protein"
                     /codon_start=1
                     /transl_table=11
                     /translation="MNIDKVTLYEVKVNKYLPNQYIELFELHNIEAEEVEEESQTIIN
                     IVMKESDYSHYANAPIYDFIKDKKTMLFSMRTEQFYVRIKDAQRLPHGRLKFVFVVEV
                     *"
     gene            complement(138875..139357)
                     /locus_tag="JBCH_GD18_4_SO25_S179_scaffold_97345_prodigal-
                     single_233"
     CDS             complement(138875..139357)
                     /product="hypothetical protein"
                     /codon_start=1
                     /transl_table=11
                     /translation="MKFGNKEVLDILVFDLNENLVTKLDTLLESKLFKQKEIDGTYYY
                     LIAKDALLDENILKFIGTESNNKQTDMQSYLNNGSNDRTIVFSKDQSKKCKLLAKTLF
                     RQQTNGEDKAFTFEFPEVSIVSDFSFESVLEKVSAFDLVFKISPYNEFGDMFRLHIKE
                     *"
     gene            complement(139464..139694)
                     /locus_tag="JBCH_GD18_4_SO25_S179_scaffold_97345_prodigal-
                     single_234"
     CDS             complement(139464..139694)
                     /product="hypothetical protein"
                     /codon_start=1
                     /transl_table=11
                     /translation="MTIEQFYEKVYLATLESEKALKNAYKTITMRLENSNMTWEEMKN
                     TFDSLETYEDKLKFGEGLSGKLHLNKLIIALE*"
     gene            complement(139879..140262)
                     /locus_tag="JBCH_GD18_4_SO25_S179_scaffold_97345_prodigal-
                     single_235"
     CDS             complement(139879..140262)
                     /product="hypothetical protein"
                     /codon_start=1
                     /transl_table=11
                     /translation="MQLTDKIKLWWFNIGRDKQDYRRGDIVNYKGSLYEVYDRQYDRV
                     DIDNGRLGISRHSDELKLVCKVENRKDLDPNNPLHREWKEEADNEQFEESLSKALEQV
                     KLIKEGKISSKPFDEWYGQLKKDID*"
     gene            complement(140330..142453)
                     /locus_tag="JBCH_GD18_4_SO25_S179_scaffold_97345_prodigal-
                     single_236"
     CDS             complement(140330..142453)
                     /product="Helicase, putative n=2 Tax=Chlamydia muridarum
                     RepID=Q9PK68_CHLMU"
                     /codon_start=1
                     /transl_table=11
                     /translation="MRGRKHLKEKTYEEFCKEFIDISDKLGRPLRVVEITSYGLPTSR
                     WYISNCPDESVANYNQFLSYLGLKPRYEISKEYTIDAILKKYEELKRPLKMSDFANPI
                     GDEIGISTIKNHWGNLNKMKEDLNLPITQENMMDKQKTIEVLKNDIIKMCKYIKESEG
                     RMIINLREDVKCYDWCSSLGTYQKIFKKELGMTLGEFIKTIGFIPTDSGRGMNYTFED
                     GEITTSKYEFLFSTNLRRCSLVYGESYLRDVPYGDFIKEYNGRMNCDYVINYCNKITY
                     IEIAGMLKDCQNTYKNKPIKNSTKKEEYRLKLLEKERMLIENGFEYKILFPNDFNDGN
                     NISIINELFNNGRYNLINVSDNDMGQLINYNSIKRSYVKEGIWDINYNHLLKFYEENG
                     HCDCKELVGWIYKQRENVKRDNLSYEKKEKLKEINFIFDLYEYKWEQNYNSLKQYKQK
                     YGNCLVPQHKREFSGLAAWVSNQRARYNKGKLLNNKIDKLNNIGFNWEPIKNIEDNWE
                     ENYKELINYLNTFGDVNVPIRYKVNGLRLGEWTNTQRRACRRGRMCKERVKKLEDLGF
                     IWNNWDKSWEEMFDELINYKEKHGSFSIPREKQYNKLSGWVGTQRKKYKNGSLPQDKI
                     NKLDSIGFLWDMKEEQWEEMNQLLREYKRINGNCLVPQGYKENPSLGKWVNRQRLEYR
                     NGKLAKHRYQKLVVIDFTWDVKRCL*"
                     /db_xref="UniRef100_Q9PK68"
                     /db_xref="cmn:BB17_03225"
                     /db_xref="Q9PK68_CHLMU"
     gene            complement(142416..142628)
                     /locus_tag="JBCH_GD18_4_SO25_S179_scaffold_97345_prodigal-
                     single_237"
     CDS             complement(142416..142628)
                     /product="hypothetical protein"
                     /codon_start=1
                     /transl_table=11
                     /translation="LLKMKRLKNRYLHRIKYITIDITKIIHYVRITEKHYKQYQGNLL
                     VDMQRVASWDRGGRNERKETLKRKNI*"
     gene            complement(142582..142776)
                     /locus_tag="JBCH_GD18_4_SO25_S179_scaffold_97345_prodigal-
                     single_238"
     CDS             complement(142582..142776)
                     /product="hypothetical protein"
                     /codon_start=1
                     /transl_table=11
                     /translation="MEVYENGKWGKIYCLDFMKQGDIFREFEGWDYRYYKVTKDAYED
                     EKGSTFVENEEIEKPIFTQD*"
     gene            complement(142826..143056)
                     /locus_tag="JBCH_GD18_4_SO25_S179_scaffold_97345_prodigal-
                     single_239"
     CDS             complement(142826..143056)
                     /product="hypothetical protein"
                     /codon_start=1
                     /transl_table=11
                     /translation="MLRQEYFTAYLSNITDNNTIDLIYHALDRLPDYAIAALSEAIMD
                     DFIEDIELEGLCCAGMSPNNILIEYKKMNNIE*"
     gene            complement(143057..143416)
                     /locus_tag="JBCH_GD18_4_SO25_S179_scaffold_97345_prodigal-
                     single_240"
     CDS             complement(143057..143416)
                     /product="Uncharacterized protein n=1 Tax=Bacillus
                     amyloliquefaciens EGD-AQ14 RepID=U1T541_BACAM"
                     /codon_start=1
                     /transl_table=11
                     /translation="MGNKKNMWNEEELTKQIDEYFNGITKEQLLKDLEETGCMDYLED
                     IDSKESKITAWYAYLKDQNKFTFNHIENGWVDGDYPLPKKPEYTNQLSWAKMKWEKKH
                     TYLKDGKVLNCDIQEAR*"
                     /db_xref="UniRef100_U1T541"
                     /db_xref="bqy:MUS_1992"
                     /db_xref="S6FLN7_BACAM"
                     /db_xref="U1T541_BACAM"
     gene            complement(143474..143677)
                     /locus_tag="JBCH_GD18_4_SO25_S179_scaffold_97345_prodigal-
                     single_241"
     CDS             complement(143474..143677)
                     /product="hypothetical protein"
                     /codon_start=1
                     /transl_table=11
                     /translation="MEKYIVTLHEPYSNSMYYNLKSKGFEVIWASEFLPNLIAVESEK
                     SIKELKKLKQWIKNANENINGHF*"
     gene            complement(143882..143992)
                     /locus_tag="JBCH_GD18_4_SO25_S179_scaffold_97345_prodigal-
                     single_242"
     CDS             complement(143882..143992)
                     /product="hypothetical protein"
                     /codon_start=1
                     /transl_table=11
                     /translation="MLVKCHYCRKKFQHYGNYSKYLWCSVKCMDTDKKQK*"
     gene            complement(144050..144445)
                     /locus_tag="JBCH_GD18_4_SO25_S179_scaffold_97345_prodigal-
                     single_243"
     CDS             complement(144050..144445)
                     /product="hypothetical protein n=1 Tax=Paenibacillus
                     daejeonensis RepID=UPI000366FF38"
                     /codon_start=1
                     /transl_table=11
                     /translation="LKQLSPSNIREIHDYLLEKYGGLVGEHSPGLIDFMAEKPFQIVF
                     GLELYPSIFEKAAAYFHGFAERQLFVDANKRTAYGCLLAFLRLNNYKLPVHTDILYDL
                     AIKVAIKEMEIPELAEWIEQRVVDVGDPE*"
                     /db_xref="UniRef100_UPI000366FF38"
                     /db_xref="A0A0B0HFH6_9BACI"
                     /db_xref="pjd:Pjdr2_4675"
                     /db_xref="UPI000366FF38"
     gene            complement(144442..144579)
                     /locus_tag="JBCH_GD18_4_SO25_S179_scaffold_97345_prodigal-
                     single_244"
     CDS             complement(144442..144579)
                     /product="hypothetical protein"
                     /codon_start=1
                     /transl_table=11
                     /translation="MNWGDDDMEKQKEQTKETATSEEIRKVMDEVTEEHDELFRKLAK
                     N*"
     gene            complement(144702..144848)
                     /locus_tag="JBCH_GD18_4_SO25_S179_scaffold_97345_prodigal-
                     single_245"
     CDS             complement(144702..144848)
                     /product="hypothetical protein"
                     /codon_start=1
                     /transl_table=11
                     /translation="MEADNKCCCCPNCGENDKRKLIINERNGNVLEFYCTNCKSVTKV
                     KKQL*"
     gene            complement(144889..145074)
                     /locus_tag="JBCH_GD18_4_SO25_S179_scaffold_97345_prodigal-
                     single_246"
     CDS             complement(144889..145074)
                     /product="hypothetical protein"
                     /codon_start=1
                     /transl_table=11
                     /translation="MRKYIIVVADSPVNVEIPLNERGLSIFWVDKYSNNTFGIQGELS
                     VDKIREIPFILSVGEYK*"
     gene            complement(145115..145402)
                     /locus_tag="JBCH_GD18_4_SO25_S179_scaffold_97345_prodigal-
                     single_247"
     CDS             complement(145115..145402)
                     /product="Bacillus coagulans strain HM-08, complete genome
                     {ECO:0000313|EMBL:AJO22868.1};  TaxID=1398
                     species="Bacteria; Firmicutes; Bacilli; Bacillales;
                     Bacillaceae; Bacillus.;" source="Bacillus coagulans.;""
                     /codon_start=1
                     /transl_table=11
                     /translation="MDTFNHEFLDYIFDYQNQNIIFHYYKFGLLISSPVINVERYYED
                     GIKIHFKGGNTHVWAKNKIIKVRRPANLIRECEVCYSLHNEYNEHIGYVFS*"
                     /db_xref="A0A0C5C3I3_BACCO"
     gene            complement(145429..145716)
                     /locus_tag="JBCH_GD18_4_SO25_S179_scaffold_97345_prodigal-
                     single_248"
     CDS             complement(145429..145716)
                     /product="hypothetical protein"
                     /codon_start=1
                     /transl_table=11
                     /translation="MEDVKFTGRIISSDVGCEASIIVPIGDYRIMILSDDNCGDGKGQ
                     ILRSELYVYHKDSKPSDNINEKVFGEKTFVANSETLFDAIMHCQRILRRSI*"
     gene            complement(145757..145948)
                     /locus_tag="JBCH_GD18_4_SO25_S179_scaffold_97345_prodigal-
                     single_249"
     CDS             complement(145757..145948)
                     /product="hypothetical protein"
                     /codon_start=1
                     /transl_table=11
                     /translation="MNSFYYLKEAEISIQAAKKAHEDGNEELKLTYVVQAQTLIHNTL
                     IKTMSEMNKDMELDELIIK*"
     gene            complement(145964..146377)
                     /locus_tag="JBCH_GD18_4_SO25_S179_scaffold_97345_prodigal-
                     single_250"
     CDS             complement(145964..146377)
                     /product="hypothetical protein n=1 Tax=Clostridium sp.
                     JC122 RepID=UPI0002893E2C"
                     /codon_start=1
                     /transl_table=11
                     /translation="MSVVKMTVRQIVDLGLWEKVCEYKGWDYYIRREGTISDEEEVEF
                     DTEFKKEIDMYDKPTEINHPEDVEKILYYYHANRSLRWKGQHCGVVFAYSKEDAENKL
                     NDYYSWDNFEITVEIMVSKEMDKEKGVFEIGQYSE*"
                     /db_xref="UniRef100_UPI0002893E2C"
                     /db_xref="A0A0C1U2V1_9CLOT"
                     /db_xref="UPI0002893E2C"
     gene            complement(146408..146848)
                     /locus_tag="JBCH_GD18_4_SO25_S179_scaffold_97345_prodigal-
                     single_251"
     CDS             complement(146408..146848)
                     /product="hypothetical protein n=1 Tax=Brevibacillus
                     brevis RepID=UPI000368E464"
                     /codon_start=1
                     /transl_table=11
                     /translation="MDRPSKYHDRVFVGTSRTPSGYDWSWNSSHPELEPTETFALGCQ
                     HYCSYCCQKAYPIQAGLRDTRFDYYDRDFTVTGYTCICEGAEKEKELRRELEELKSKH
                     QKEEWELKSKYSDVLRHDKKTRLKMQYDYDLKELERHESSFQFK*"
                     /db_xref="UniRef100_UPI000368E464"
     gene            complement(146900..147100)
                     /locus_tag="JBCH_GD18_4_SO25_S179_scaffold_97345_prodigal-
                     single_252"
     CDS             complement(146900..147100)
                     /product="hypothetical protein"
                     /codon_start=1
                     /transl_table=11
                     /translation="MSLNSFDYIKEIIQSLNDAGMEFSKGQYKDELEYLQEAKRCLNQ
                     LMLKQWQNRRRKRIWKRFIGRT*"
     gene            complement(147123..147296)
                     /locus_tag="JBCH_GD18_4_SO25_S179_scaffold_97345_prodigal-
                     single_253"
     CDS             complement(147123..147296)
                     /product="hypothetical protein"
                     /codon_start=1
                     /transl_table=11
                     /translation="MSAIEALEKRVKELEEANIQNTYVITALVELLANKNTLKRSDVI
                     DKVEELKRYHLFI*"
     gene            complement(147333..147515)
                     /locus_tag="JBCH_GD18_4_SO25_S179_scaffold_97345_prodigal-
                     single_254"
     CDS             complement(147333..147515)
                     /product="hypothetical protein"
                     /codon_start=1
                     /transl_table=11
                     /translation="LKKTCNGCRALTRDNNGLKCELKYRTEPKMILYGKEVEIKPVEE
                     CPKPKSYEEYNELISL*"
     gene            complement(147551..147763)
                     /locus_tag="JBCH_GD18_4_SO25_S179_scaffold_97345_prodigal-
                     single_255"
     CDS             complement(147551..147763)
                     /product="hypothetical protein"
                     /codon_start=1
                     /transl_table=11
                     /translation="MKYEVIEVEGELLIQGTKDNCFWLVECVFELNEREYAEAFCRLL
                     NKETERAYSEGDWDARKELYDRKGVL*"
     gene            complement(147804..147953)
                     /locus_tag="JBCH_GD18_4_SO25_S179_scaffold_97345_prodigal-
                     single_256"
     CDS             complement(147804..147953)
                     /product="hypothetical protein"
                     /codon_start=1
                     /transl_table=11
                     /translation="MPKKKSKGKKKDHRKQTQYRQRISLEKRLWETKDYEERMKIRAE
                     INGLR*"
     gene            complement(148002..148163)
                     /locus_tag="JBCH_GD18_4_SO25_S179_scaffold_97345_prodigal-
                     single_257"
     CDS             complement(148002..148163)
                     /product="hypothetical protein"
                     /codon_start=1
                     /transl_table=11
                     /translation="MSFRITCCKCGNEQIFDNMDSANGENITFYTFMGLEIHCNNEEC
                     GSLIDLNDD*"
     gene            complement(148163..148330)
                     /locus_tag="JBCH_GD18_4_SO25_S179_scaffold_97345_prodigal-
                     single_258"
     CDS             complement(148163..148330)
                     /product="hypothetical protein"
                     /codon_start=1
                     /transl_table=11
                     /translation="MTTFALELHTDLDSEYITVTASDITTALQIAQFMYPRRLVSIPV
                     EIHEYEFEEVV*"
     gene            complement(148402..148794)
                     /locus_tag="JBCH_GD18_4_SO25_S179_scaffold_97345_prodigal-
                     single_259"
     CDS             complement(148402..148794)
                     /product="Gp649 n=1 Tax=Bacillus phage G RepID
                     =G3MB29_9CAUD"
                     /codon_start=1
                     /transl_table=11
                     /translation="MAKPEPKLEKLIEVSNLKQGDKVKLTNGDTAEFIRLKQKNFVGV
                     INGKSYNIPVNMFVSIEEKVETKKLNESYKTLKKGDLFYITDQRKGHAILFKFDSLTN
                     GKIVGISPITGGNTKIDIALYVGKVSDL*"
                     /db_xref="UniRef100_G3MB29"
                     /db_xref="G3MB29_9CAUD"
     gene            complement(148853..149113)
                     /locus_tag="JBCH_GD18_4_SO25_S179_scaffold_97345_prodigal-
                     single_260"
     CDS             complement(148853..149113)
                     /product="hypothetical protein"
                     /codon_start=1
                     /transl_table=11
                     /translation="MFTIEMIEQFKKYAEVHNHDCESKEADREYKLLDAMIHSGYEPN
                     KTEIILNILCTTKKNKIDFANNLESLEQYLGLPNMAEFENYL*"
     gene            complement(149206..149445)
                     /locus_tag="JBCH_GD18_4_SO25_S179_scaffold_97345_prodigal-
                     single_261"
     CDS             complement(149206..149445)
                     /product="Uncharacterized protein n=1 Tax=Bacillus cereus
                     VD154 RepID=J8JUK9_BACCE"
                     /codon_start=1
                     /transl_table=11
                     /translation="MKKILKKLEKRQKQLIKQFESKRDEILANPMLGETLDDDLKGYW
                     KYGWKYRGIDLRICYKYEDQDNHIYFIYFGVRENF*"
                     /db_xref="UniRef100_J8JUK9"
                     /db_xref="J8JUK9_BACCE"
                     /db_xref="dae:Dtox_1570"
     gene            complement(149387..149842)
                     /locus_tag="JBCH_GD18_4_SO25_S179_scaffold_97345_prodigal-
                     single_262"
     CDS             complement(149387..149842)
                     /product="Putative uncharacterized protein n=1 Tax
                     =Desulfotomaculum acetoxidans (strain ATCC 49208 / DSM 771
                     / VKM B-1644) RepID=C8VW77_DESAS"
                     /codon_start=1
                     /transl_table=11
                     /translation="MLPENVQEYRRIKLTSKRQFTIPKAFLDRLGGGETFLAYLMDDG
                     IYLKPQQDKESMCEQDRKLIIQKVIDEGYKGKEMVDEIVFRLNEYDKFLKRKIEQFEK
                     DILEIAESDDDLEDEDEEDMNGLDVFFDTENEEDTEEIGEKTKATNQTI*"
                     /db_xref="UniRef100_C8VW77"
                     /db_xref="dae:Dtox_1569"
                     /db_xref="C8VW77_DESAS"
     gene            complement(149999..150832)
                     /locus_tag="JBCH_GD18_4_SO25_S179_scaffold_97345_prodigal-
                     single_263"
     CDS             complement(149999..150832)
                     /product="Methyltransferase {ECO:0000256|RuleBase:RU362026
                     }; EC=2.1.1.- {ECO:0000256|RuleBase:RU362026};; 
                     TaxID=1303518 species="Bacteria; Armatimonadetes;
                     Chthonomonadetes; Chthonomonadales; Chthonomonadaceae;
                     Chthonomonas.;" source="Chthonomonas calidirosea (strain
                     DSM 23976 / ICMP 18418 / T49).;""
                     /codon_start=1
                     /transl_table=11
                     /translation="MSKELLGSFELNRVYQYDCLEALKLLPDECIDLVVTSPPYADRR
                     KNTYGGVSEREYVIWFSSIAKEIYRVLKLTGGFFLNIKPHCDKGERVLYVFDLVLNLK
                     REIGFRYVDEFTWTKIGVPGQFKGRFKNAFEPVYHFTKTKDFIHNPYEVATPIKEESL
                     KRANRKACGESQNGSGFAGLREGSNLKNATLALPSNHLHLPQKSNQHTAQSKHPAVFP
                     IELPEFFIKAFSNEGDIVLDPFVGSGTTAIAATLNNRKWIGFEKEREYIEIANIRLES
                     L*"
                     /db_xref="S0EUX7_CHTCT"
                     /db_xref="UniRef100_F4ENC6"
                     /db_xref="bql:LL3_02262"
                     /db_xref="F4ENC6_BACAM"
                     /db_xref="2.1.1.-"
     gene            complement(150973..151203)
                     /locus_tag="JBCH_GD18_4_SO25_S179_scaffold_97345_prodigal-
                     single_264"
     CDS             complement(150973..151203)
                     /product="hypothetical protein"
                     /codon_start=1
                     /transl_table=11
                     /translation="MAVRKQRATTKNQIIENDIDVCVKKAKLKYRHYTDEFFIFETRS
                     GSGYYFPDRDRLNDYFIQHWKFNYGRNRWEKL*"
     gene            complement(151565..151807)
                     /locus_tag="JBCH_GD18_4_SO25_S179_scaffold_97345_prodigal-
                     single_265"
     CDS             complement(151565..151807)
                     /product="hypothetical protein"
                     /codon_start=1
                     /transl_table=11
                     /translation="MTLTVGQLKEFLSKFDDDANVITLSHNFEMQGSMVDAKVSEGQY
                     SEHMENFRDSFDGTRYSSKVYRTNWDNGKRTVVISG*"
     gene            complement(151845..152030)
                     /locus_tag="JBCH_GD18_4_SO25_S179_scaffold_97345_prodigal-
                     single_266"
     CDS             complement(151845..152030)
                     /product="hypothetical protein"
                     /codon_start=1
                     /transl_table=11
                     /translation="MTAEQIAFKMTSDLSRMGHIYEQVIDWSFDAICYQYGIEKTDEL
                     RDECIERTRKALEILFS*"
     gene            complement(152053..152223)
                     /locus_tag="JBCH_GD18_4_SO25_S179_scaffold_97345_prodigal-
                     single_267"
     CDS             complement(152053..152223)
                     /product="hypothetical protein"
                     /codon_start=1
                     /transl_table=11
                     /translation="MNIREVLDLINDEPRKIYSNGYNTIEYVEPYEVKITNKEGNSVN
                     VLLANWKEFTLK*"
     gene            complement(152220..152450)
                     /locus_tag="JBCH_GD18_4_SO25_S179_scaffold_97345_prodigal-
                     single_268"
     CDS             complement(152220..152450)
                     /product="hypothetical protein"
                     /codon_start=1
                     /transl_table=11
                     /translation="MSYNRNLITTRIEEIGIEISKIDKKILKEAEPFKEGKVHHLHLD
                     RIRKLDEEKEKLLHTQTELWALLGRWKDEENV*"
     gene            complement(152630..152971)
                     /locus_tag="JBCH_GD18_4_SO25_S179_scaffold_97345_prodigal-
                     single_269"
     CDS             complement(152630..152971)
                     /product="hypothetical protein"
                     /codon_start=1
                     /transl_table=11
                     /translation="MKVVKECHGLWNIFSEEKIVGRIELYEGFSSSTKTLYVNDKNIC
                     KVANQKEAIEKLRKFFIENKREIKKLEKLIEELTIGITQVTHQICIDTLIDERKKIGI
                     QLDKLKSYDLV*"
     gene            complement(153013..153174)
                     /locus_tag="JBCH_GD18_4_SO25_S179_scaffold_97345_prodigal-
                     single_270"
     CDS             complement(153013..153174)
                     /product="hypothetical protein"
                     /codon_start=1
                     /transl_table=11
                     /translation="MKDYVFTYNWKFACSSPGGMKRGKVQANNKTEARQKIKEFLDRC
                     GGTLCDEWF*"
     gene            complement(153203..153514)
                     /locus_tag="JBCH_GD18_4_SO25_S179_scaffold_97345_prodigal-
                     single_271"
     CDS             complement(153203..153514)
                     /product="Uncharacterized protein {ECO:0000313|EMBL
                     :AJD29048.1};  TaxID=1408284 species="Bacteria;
                     Firmicutes; Clostridia; Clostridiales; Clostridiaceae;
                     Clostridium.;" source="Clostridium botulinum Prevot_594.;""
                     /codon_start=1
                     /transl_table=11
                     /translation="MNLEDEKRFYIDFGSIRMCYPSEVSKKISNFGVLEQYKDKKYNM
                     KDINEIIAELIMKNPYISNSMFIHINVMSGMGYHYILDIKNYKYKEQKRMENEEISFL
                     F*"
                     /db_xref="A0A0B4W217_CLOBO"
     gene            complement(153567..153803)
                     /locus_tag="JBCH_GD18_4_SO25_S179_scaffold_97345_prodigal-
                     single_272"
     CDS             complement(153567..153803)
                     /product="hypothetical protein"
                     /codon_start=1
                     /transl_table=11
                     /translation="MLVKCGRDEIDLNENDEIMFNGAWYQIITRKVGFGWNEKTPIIA
                     KAKAEKMIKDGLLVFDHKRIKSVEVSIYKIATSQ*"
     gene            complement(153893..154195)
                     /locus_tag="JBCH_GD18_4_SO25_S179_scaffold_97345_prodigal-
                     single_273"
     CDS             complement(153893..154195)
                     /product="Uncharacterized protein n=1 Tax=Bacillus clausii
                     (strain KSM-K16) RepID=Q5WE66_BACSK"
                     /codon_start=1
                     /transl_table=11
                     /translation="MKNELFKGLEESRLQFNKYQGKARIYIDFEDMTAWCKVQELPSY
                     HSDSIIRLVGKDDLHGRNDIYGTERLNELAEAKLDKHKKGWEKENLEDDYAFAEYF*"
                     /db_xref="UniRef100_Q5WE66"
                     /db_xref="bcl:ABC2810"
                     /db_xref="Q5WE66_BACSK"
     gene            complement(154219..154413)
                     /locus_tag="JBCH_GD18_4_SO25_S179_scaffold_97345_prodigal-
                     single_274"
     CDS             complement(154219..154413)
                     /product="hypothetical protein"
                     /codon_start=1
                     /transl_table=11
                     /translation="MVNVLIKDSKKAIDKIENVILEIGDGYLPTVAKDGKDVRIIHNN
                     CSEEKFYEFVRSQGLDKYLV*"
     gene            complement(154446..154640)
                     /locus_tag="JBCH_GD18_4_SO25_S179_scaffold_97345_prodigal-
                     single_275"
     CDS             complement(154446..154640)
                     /product="hypothetical protein"
                     /codon_start=1
                     /transl_table=11
                     /translation="MKYNYNAECPVCHDTWRFNPQKAILDEQEKERHMQNGKLDIVCE
                     DCVHVANLELSESAEWSFVY*"
     gene            complement(154822..155715)
                     /locus_tag="JBCH_GD18_4_SO25_S179_scaffold_97345_prodigal-
                     single_276"
     CDS             complement(154822..155715)
                     /product="Uncharacterized protein n=1 Tax=Clostridium
                     botulinum BKT015925 RepID=F4AB89_CLOBO"
                     /codon_start=1
                     /transl_table=11
                     /translation="MSVIVTADSFIEDKGLRSKYLNKLNVLEKVKELITLPNTELMTT
                     KMVAEWYDVSEKLIQWHIMQNKDELTENGLKVIEKDELKEFKRKLTSLVELGQSQSPL
                     DQFGIGLRAKSLTILSKRAILNLGMLLRDSQVARRVRTVLLDIEESSSHEQKTSEIDR
                     EKELTMKVVFAGSEEEMLVALRELREYKDRHIKQLEEKLEEQKPKVSYYETIIQSKDA
                     INITQIAKDYGLSGSKLNNILHEQGVQYKSNDQWVLYSKYQTEGYIKSHTTHFKKKNG
                     EKGSKIHSKWTQKEEYSYIIF*"
                     /db_xref="UniRef100_F4AB89"
                     /db_xref="cbn:CbC4_4206"
                     /db_xref="F4AB89_CLOBO"
     gene            complement(155840..156706)
                     /locus_tag="JBCH_GD18_4_SO25_S179_scaffold_97345_prodigal-
                     single_277"
     CDS             complement(155840..156706)
                     /product="AP2 domain-containing protein n=1 Tax
                     =Clostridium sp. CAG:575 RepID=R6H304_9CLOT"
                     /codon_start=1
                     /transl_table=11
                     /translation="MHDLKYINSVDIDITGLTFGKLHVLKQIEGTKRWLCECKCKNKC
                     QVYQSHLIKGEIICCGCSTITNNKNSCKHGLSKTRLYGIWKGMVRRCYNEKCDHYCDY
                     GGRGIKICDEWVEDEGLIRFFVWALTNDYADNLSIDRINVNGNYEPGNCRWATYKEQA
                     NNTRVQKYGKRNKNNKIKRNTMLIEINGEEKTVLEWSKITGTPERTIRGRIKRGLKGI
                     EIIQRKPKETELSNRKYIYWNKRVSKWIILVHTTEGRVSLGYHTELDQAKKVRDDFMK
                     NHDNTKYINIKK*"
                     /db_xref="UniRef100_R6H304"
                     /db_xref="A0A0C7R0D5_CLOSO"
                     /db_xref="spy:SPy_0670"
                     /db_xref="R6H304_9CLOT"
     gene            complement(156909..157364)
                     /locus_tag="JBCH_GD18_4_SO25_S179_scaffold_97345_prodigal-
                     single_278"
     CDS             complement(156909..157364)
                     /product="mRNA interferase {ECO:0000256|PIRNR:PIRNR033490}
                     ; EC=3.1.-.- {ECO:0000256|PIRNR:PIRNR033490};; 
                     TaxID=1121324 species="Bacteria; Firmicutes; Clostridia;
                     Clostridiales; Peptostreptococcaceae; Peptoclostridium.;"
                     source="[Clostridium] litorale DSM 5388.;""
                     /codon_start=1
                     /transl_table=11
                     /translation="MNANGKEILRGEIWFADFGDGVGSEQKGERPCLIISNDTFNYFS
                     KMVTVFAITGNFDKKKTPVHVELLAEQYNLSKNSIVLVETIRTISKDRLLHKLSELDE
                     VKMDEVETAAKVQLGLIPLPKPQPRSQQTQRKPFMPIPVPSYQPTVAFA*"
                     /db_xref="A0A069RCN8_CLOLI"
                     /db_xref="UniRef100_B2A573"
                     /db_xref="nth:Nther_0309"
                     /db_xref="B2A573_NATTJ"
                     /db_xref="3.1.-.-"
     gene            complement(157678..157953)
                     /locus_tag="JBCH_GD18_4_SO25_S179_scaffold_97345_prodigal-
                     single_279"
     CDS             complement(157678..157953)
                     /product="hypothetical protein"
                     /codon_start=1
                     /transl_table=11
                     /translation="MSDQLELIMEAIEGLSSKIDGVKDEVRQTRNELKTEILGLKMNV
                     RDLDKRLSNIEQGMYRIERLEKRQDKASLRVDVLEADVSILQENLTD*"
     gene            complement(158014..158169)
                     /locus_tag="JBCH_GD18_4_SO25_S179_scaffold_97345_prodigal-
                     single_280"
     CDS             complement(158014..158169)
                     /product="hypothetical protein"
                     /codon_start=1
                     /transl_table=11
                     /translation="LETADKIIKDIELLDSSERNKLLEYMKKKFFSIHFEPIKAGSEW
                     SEEEDNE*"
     gene            complement(158359..159882)
                     /locus_tag="JBCH_GD18_4_SO25_S179_scaffold_97345_prodigal-
                     single_281"
     CDS             complement(158359..159882)
                     /product="DNA/RNA helicase, superfamily II n=1 Tax
                     =Desulfosporosinus acidiphilus (strain DSM 22704 / JCM
                     16185 / SJ4) RepID=I4D5C3_DESAJ"
                     /codon_start=1
                     /transl_table=11
                     /translation="MNKKQTVSDLITPEQIKQWQDGDIITFQAGTGAGKSYFIKNGLY
                     DHAKRNNKKILMLVHRKNCFDQFKQEIEQDDKTDVIEIKTYQHIEALYRHKKNFDFSE
                     YLYICSDEFHYFMSDASFNKFSDISLDVILAQQDKIRIFMSATGDYMERYIMNRKGLE
                     IKTYKLPITFDFIKELLFFNKENSLEQFMNEAIKKNLKAIFFIQSAEKAYELYKKYKK
                     YAIFNCSKSNKLYKHVDKEKVNNMLQEEKFHDLMLITTTCMDAGVNINDNDLKYIVCD
                     IDDVGTLIQCIGRKRLQDKDDHIYLYVKTIHNKRLGGMIRQLQRKIEMADFFRKHTVR
                     EYIDKYQREYDSNHIVYDVVVPNEKDKGTKKLNELMYFKCLLDIVELEAMLHYKKYGY
                     CKYLAVKLGKYSDEKGFDYIILDEEESKMVLEEYLDSVVGIKLYSDEQQKLSDLIINS
                     LINITKKIDYRTKKLKPSTLEIIIRDQLELPYAISTPKKESKGELRGKRYIVITKLK*"
                     /db_xref="UniRef100_I4D5C3"
                     /db_xref="dai:Desaci_2022"
                     /db_xref="I4D5C3_DESAJ"
     gene            complement(159911..160108)
                     /locus_tag="JBCH_GD18_4_SO25_S179_scaffold_97345_prodigal-
                     single_282"
     CDS             complement(159911..160108)
                     /product="hypothetical protein"
                     /codon_start=1
                     /transl_table=11
                     /translation="MIQYIPTNKYFIVRKQALAGELMKRGFVLEKLEKCEDGSNRNLF
                     LFSNSEKIIKITNEIISSYKV*"
     gene            complement(160305..160547)
                     /locus_tag="JBCH_GD18_4_SO25_S179_scaffold_97345_prodigal-
                     single_283"
     CDS             complement(160305..160547)
                     /product="hypothetical protein"
                     /codon_start=1
                     /transl_table=11
                     /translation="MSVYVVYEKGLRQHIAKTCSEGLKYDFMDLNSFKLGKEFWSKVN
                     NGKIEDQEALDTFHSVTDELFCSEYDGLEYMYTYKG*"
     gene            complement(160593..160748)
                     /locus_tag="JBCH_GD18_4_SO25_S179_scaffold_97345_prodigal-
                     single_284"
     CDS             complement(160593..160748)
                     /product="hypothetical protein"
                     /codon_start=1
                     /transl_table=11
                     /translation="MSRLFDIIQSIQINDQDTITTLLEQLQQEIEQDQSIYNSDNTMD
                     LDYLYKM*"
     gene            complement(161251..162441)
                     /locus_tag="JBCH_GD18_4_SO25_S179_scaffold_97345_prodigal-
                     single_285"
     CDS             complement(161251..162441)
                     /product="Uncharacterized protein n=1 Tax=Paenibacillus
                     alvei DSM 29 RepID=K5A368_PAEAL"
                     /codon_start=1
                     /transl_table=11
                     /translation="MKKEYVLNRETGKIELHFSKEEYKSLSKEQQQELKRYFNFSGTA
                     KAWVSKSKNNHYMAIQVAKKLGFVDGGKIGERLSFAEELERQAEKAEAKAERFEQYAE
                     NAEKRAEGLQSEFNECRKDWSWLTQPNINSSKGRSFTNQRNRIMARYEKGFDEYRKSA
                     YFQERAVTAKQTADMSKMNNKTYLNNRIEECNKEMRQLERSIITAEENNNEQRLENLL
                     ERMEYEMDKLAYFHNAMDELGGVQYSKDNIKPGYLVMIRRDWGTVVKANAKTVEVQFS
                     HVPYTLKYAYADIQDLKIPEGWTEPKNSIENPFNVGDILVAFNIAGDRILYAFQVVKI
                     TAKSITIQQIKVENNTPIANEFINDTQERRAFKKNRQGVVVVDHYSWRLYKYEKEEQK
                     AVSV*"
                     /db_xref="UniRef100_K5A368"
                     /db_xref="K5A368_PAEAL"
                     /db_xref="ova:OBV_p-00220"
     gene            complement(162546..162710)
                     /locus_tag="JBCH_GD18_4_SO25_S179_scaffold_97345_prodigal-
                     single_286"
     CDS             complement(162546..162710)
                     /product="hypothetical protein"
                     /codon_start=1
                     /transl_table=11
                     /translation="MDIKQVAKAMQHIEFVLFTLKCGDSLKAGEAEQAHKKAQEIMKE
                     YLLPMGAFED*"
     gene            complement(162712..163053)
                     /locus_tag="JBCH_GD18_4_SO25_S179_scaffold_97345_prodigal-
                     single_287"
     CDS             complement(162712..163053)
                     /product="UPI0003D8840F related cluster n=1 Tax=unknown
                     RepID=UPI0003D8840F"
                     /codon_start=1
                     /transl_table=11
                     /translation="MNTILEIKSNGSKWAGQEPDTIETLLSVLENNVLDPTFEKYGNF
                     VKEYVPMKWTENNEYLKGCTSFFGNFYTLSHVFNIITNDKEIIDRLTDAIGKNQATEE
                     YKQIKAEQEVK*"
                     /db_xref="UniRef100_UPI0003D8840F"
                     /db_xref="V9SHF4_VIBCL"
                     /db_xref="kok:KONIH1_31040"
                     /db_xref="UPI0003D8840F"
     gene            complement(163081..163344)
                     /locus_tag="JBCH_GD18_4_SO25_S179_scaffold_97345_prodigal-
                     single_288"
     CDS             complement(163081..163344)
                     /product="hypothetical protein"
                     /codon_start=1
                     /transl_table=11
                     /translation="MRTQQTIEINSALQIVKLNGQRFATTEGYYQPKGYCFKHPKLGY
                     FSFVDDNKDYPYIPAGGKKALQEILDLGGLLDFDDCKWLKEMK*"
                     /db_xref="dai:Desaci_4069"
                     /db_xref="X0SRF5_9BACI"
     gene            complement(163539..163769)
                     /locus_tag="JBCH_GD18_4_SO25_S179_scaffold_97345_prodigal-
                     single_289"
     CDS             complement(163539..163769)
                     /product="hypothetical protein"
                     /codon_start=1
                     /transl_table=11
                     /translation="MDKELLLTKLKVERDYSEQQVLQSIKTLRNILERIEEGIQNNNV
                     RADDGLQGNEWRLYKELSNLEQLNKFIKELEK*"
     gene            complement(163911..164234)
                     /locus_tag="JBCH_GD18_4_SO25_S179_scaffold_97345_prodigal-
                     single_290"
     CDS             complement(163911..164234)
                     /product="hypothetical protein"
                     /codon_start=1
                     /transl_table=11
                     /translation="MKTKIAITKWIKSNFNNEKDFKNFLEYDYLDSFVQDGKKLLPKY
                     QDEYDKLKIQWEALHSSIKELPEIEMVERFGKETHKTMRTPLNYISGFYYSDAKRRNK
                     LFATI*"
     gene            complement(164269..164496)
                     /locus_tag="JBCH_GD18_4_SO25_S179_scaffold_97345_prodigal-
                     single_291"
     CDS             complement(164269..164496)
                     /product="Putative uncharacterized protein n=1 Tax
                     =Lachnospiraceae bacterium 7_1_58FAA RepID=H1CIT5_9FIRM"
                     /codon_start=1
                     /transl_table=11
                     /translation="MKKDKKDLFREYQVNDVKTVEEFCNKYYKNKSFIDRGDEYVKCV
                     IESNYKYLQKFGYTFITHHDSITGEIVSFYK*"
                     /db_xref="UniRef100_H1CIT5"
                     /db_xref="X1A6M9_9ZZZZ"
                     /db_xref="H1CIT5_9FIRM"
     gene            complement(164514..164738)
                     /locus_tag="JBCH_GD18_4_SO25_S179_scaffold_97345_prodigal-
                     single_292"
     CDS             complement(164514..164738)
                     /product="hypothetical protein"
                     /codon_start=1
                     /transl_table=11
                     /translation="MRQDLIDKFKKISIENNELQVKEFGLKPSKESLALDAWLRLNPL
                     ERYEIMKTVKPAKTWKIHQNRCLKEIEKYI*"
     gene            complement(164880..165074)
                     /locus_tag="JBCH_GD18_4_SO25_S179_scaffold_97345_prodigal-
                     single_293"
     CDS             complement(164880..165074)
                     /product="hypothetical protein"
                     /codon_start=1
                     /transl_table=11
                     /translation="VIQTKNDFVAISFQFNDQSYTVFGAAIDAIPYVAGNTEELNELK
                     QKVNEHDTDIKLLKKLVVSR*"
     gene            complement(165243..165428)
                     /locus_tag="JBCH_GD18_4_SO25_S179_scaffold_97345_prodigal-
                     single_294"
     CDS             complement(165243..165428)
                     /product="hypothetical protein"
                     /codon_start=1
                     /transl_table=11
                     /translation="MLTIGNKVKTNDFYDNQMLWNFGKVNPVKSCTIQDIVNDIAEIR
                     MRNGRTRFINTIFLESL*"
     gene            complement(165442..165618)
                     /locus_tag="JBCH_GD18_4_SO25_S179_scaffold_97345_prodigal-
                     single_295"
     CDS             complement(165442..165618)
                     /product="hypothetical protein"
                     /codon_start=1
                     /transl_table=11
                     /translation="MTYQQWLDDVFTEHHNCVGFSLEEIQDLIEESTPEQRKKWLSRN
                     GYDVSLDEYYNQIG*"
     gene            complement(165620..165943)
                     /locus_tag="JBCH_GD18_4_SO25_S179_scaffold_97345_prodigal-
                     single_296"
     CDS             complement(165620..165943)
                     /product="hypothetical protein"
                     /codon_start=1
                     /transl_table=11
                     /translation="MKFDAQCLGDYNHKPSKTGKHEFVSVPNAQFVEIEGLQVSFQAE
                     NVYINGQEISNDAFQQLINIYAGRQRKAKKLSKRVQEIKNQEPTKCIYKSMDQADREL
                     ERGLI*"
     gene            complement(166094..166309)
                     /locus_tag="JBCH_GD18_4_SO25_S179_scaffold_97345_prodigal-
                     single_297"
     CDS             complement(166094..166309)
                     /product="hypothetical protein n=1 Tax=Zavarzinella
                     formosa RepID=UPI00036649BC"
                     /codon_start=1
                     /transl_table=11
                     /translation="MDERGPKFAIGQCFKTQGKHPKVCKIIDIHKTYDSQGKLVKFRY
                     VATHEFVGQILTDYEVVEATVARGLIH*"
                     /db_xref="UniRef100_UPI00036649BC"
     gene            complement(166543..167001)
                     /locus_tag="JBCH_GD18_4_SO25_S179_scaffold_97345_prodigal-
                     single_298"
     CDS             complement(166543..167001)
                     /product="hypothetical protein"
                     /codon_start=1
                     /transl_table=11
                     /translation="MKVVVTLCIGKSVKEAIKSFTLVTYKQFLQMDLSNVSMVLVDRM
                     SITHEQFNDLENICMNHQILKWSFWPNNFALEADDVYQAEKDLNNAQYEYRYYRVIDE
                     KESKKFKNSSLDKLIKLASCNGSPVFERLNAISAAEKLLKIGYPENIYGW*"
     gene            complement(167189..167437)
                     /locus_tag="JBCH_GD18_4_SO25_S179_scaffold_97345_prodigal-
                     single_299"
     CDS             complement(167189..167437)
                     /product="hypothetical protein"
                     /codon_start=1
                     /transl_table=11
                     /translation="LNRWNEWCLETYGIEDIENTNVLLNIHPDEIDQIKRDYEESHDG
                     EILNNDYAADRLLDCLRDNFSDWLKEKYPNEYHNYFRE*"
     gene            complement(167430..167789)
                     /locus_tag="JBCH_GD18_4_SO25_S179_scaffold_97345_prodigal-
                     single_300"
     CDS             complement(167430..167789)
                     /product="hypothetical protein"
                     /codon_start=1
                     /transl_table=11
                     /translation="MRRHDKNGMCGKCKGSGYLKYEVVQNGVCFWCMGHGSVEKYKKW
                     SEKKEVKTRLKDIEYHKEIITTCYIKIKEYERLGKENTAFAKSKREMAKQSWEALKRL
                     GETMSVEEIKERAESIE*"
     gene            complement(167936..168268)
                     /locus_tag="JBCH_GD18_4_SO25_S179_scaffold_97345_prodigal-
                     single_301"
     CDS             complement(167936..168268)
                     /product="Strain NCTC 7096 contig_331, whole genome
                     shotgun sequence {ECO:0000313|EMBL:KIV50073.1}; 
                     TaxID=47500 species="Bacteria; Firmicutes; Bacilli;
                     Bacillales; Paenibacillaceae; Aneurinibacillus group;
                     Aneurinibacillus.;" source="Aneurinibacillus migulanus
                     (Bacillus migulanus).;""
                     /codon_start=1
                     /transl_table=11
                     /translation="MKTKLTKSILFLSLIMSILFPVSSFAAINQTSDTISHVEFDSDC
                     GVFYAVSKGDSSGSWVLYLLSSENENKAITDSLNAILARKKINIVYDDYETNDTDYWD
                     IVEWSLIE*"
                     /db_xref="A0A0D1XCH1_ANEMI"
     gene            complement(168284..168547)
                     /locus_tag="JBCH_GD18_4_SO25_S179_scaffold_97345_prodigal-
                     single_302"
     CDS             complement(168284..168547)
                     /product="hypothetical protein"
                     /codon_start=1
                     /transl_table=11
                     /translation="MLTTIKPIHSNLSIPTTKPKKVFNNPFSLHINHNQAHIVTSDFE
                     QFKTSTIEHVQYWYNKNNQLVICIDTLNTRYTFINVTQNNIVN*"
     gene            complement(168690..169139)
                     /locus_tag="JBCH_GD18_4_SO25_S179_scaffold_97345_prodigal-
                     single_303"
     CDS             complement(168690..169139)
                     /product="hypothetical protein"
                     /codon_start=1
                     /transl_table=11
                     /translation="MYTIQTDGRKLSDVMVKGNIIRIDTEDLSKVSELQGWIYKELPG
                     HGNIHYVELVDVKLEPKKGNKPKQNKKRFIIATSTVLGVEAYYEDYETGKTYPYWYVF
                     DKLTGKIVDCVDEDAGEGAREKLKRQADKLNEEWLTGTLNENELFDE*"
     gene            complement(169379..169624)
                     /locus_tag="JBCH_GD18_4_SO25_S179_scaffold_97345_prodigal-
                     single_304"
     CDS             complement(169379..169624)
                     /product="hypothetical protein"
                     /codon_start=1
                     /transl_table=11
                     /translation="MIQVNQSNDSCTSYTSKQNVKQIELGANLDKSYVTIRLCEKCIK
                     ILEDKNKRYKFKPSFYVHENDNYTIEDIKESIEQWNK*"
     gene            complement(169640..169936)
                     /locus_tag="JBCH_GD18_4_SO25_S179_scaffold_97345_prodigal-
                     single_305"
     CDS             complement(169640..169936)
                     /product="hypothetical protein"
                     /codon_start=1
                     /transl_table=11
                     /translation="MPKLSFSYSQPLKYNVEFKIADSFQSALECKWGLHEAYYTTNLS
                     EAKKDCKKWLKQQKEIGEISKTNIYKVVNNDSISFDLEGIEVHINNKELESIFT*"
     gene            complement(170020..170274)
                     /locus_tag="JBCH_GD18_4_SO25_S179_scaffold_97345_prodigal-
                     single_306"
     CDS             complement(170020..170274)
                     /product="hypothetical protein"
                     /codon_start=1
                     /transl_table=11
                     /translation="MRNEIQAMNDKYQEVLAWEAEFAQEIQASKVTYKEKNEGARFIV
                     THEGFERGKKVYKIWDRQEKKHIPGKYTSKRSAQNVIDEM*"
     gene            complement(172016..173965)
                     /locus_tag="JBCH_GD18_4_SO25_S179_scaffold_97345_prodigal-
                     single_307"
     CDS             complement(172016..173965)
                     /product="Putative UvrD-like helicase n=1 Tax=Bacillus
                     phage JL RepID=S5MMD7_9CAUD"
                     /codon_start=1
                     /transl_table=11
                     /translation="MNTNQLLNNLNNNQIEVVTTTHNPMLVDAVPGSGKSTSITRKVA
                     YMLSQGIDPASIILITFTKKAGEELKHKMKSLVPTSQLNKLTIGTIHSLCYQILKLEY
                     EQTGHPLYHAFLNPKTHILTDGSLKTFLDMTRNDMINARKNSKNEAVKDELDLIEKMK
                     ISDFIRVVSECKNNGIDVEEYRMKLFEDDCFHGKNVLLYEFYQRFQNKLWSERKITMD
                     CLLFLTYELFIQNPKALKKWQDQYKYVMIDECQDNNYLNWFIMEKIAYPENNICVVGD
                     VDQSLYSFRQANVKYFMDFLNRFPNAKQIPLNINYRSREKIVEMANKLIKHNKIRFNK
                     EAIPHNQEDINCIHYDSYSDEQEEACAIADKIEQLNSNNVNYNSIAVIYRTNAQSKSL
                     EEELIKRGIPHIIKNGFGFYQRKEILDIMAYLYLAIDENNNDAVMRVINTPNRYLGKA
                     FVQKLTSVNMPYYKGLDHIVTKPYEDRGISSFKNIIHTIKRMDKNENKNVGDIIQYLI
                     GVYDDMLKKDVNGDERLENLNALKGSGKRFKKIEAFLSYISLMESKRKESKDGVILTS
                     AHSSKGLEWDHVFVIGCNESIMPHRYAVDFGSDEDMEEERRIFYVAMTRAVKNLYLSS
                     VMIYNKMDRVVSRFIGECEIDLSDS*"
                     /db_xref="UniRef100_S5MMD7"
                     /db_xref="A0A068EQC7_9CAUD"
                     /db_xref="scn:Solca_1164"
                     /db_xref="S5MMD7_9CAUD"
     gene            complement(174039..174398)
                     /locus_tag="JBCH_GD18_4_SO25_S179_scaffold_97345_prodigal-
                     single_308"
     CDS             complement(174039..174398)
                     /product="hypothetical protein id=1849933 bin
                     =GWB2_Elusimicrobium_63_22 species=unknown genus=unknown
                     taxon_order=unknown taxon_class=unknown phylum=unknown
                     tax=GWB2_Elusimicrobium_63_22 organism_group=Elusimicrobia
                     organism_desc=Good -"
                     /codon_start=1
                     /transl_table=11
                     /translation="MEVKRKHLDNIQWKTFARKIQKNPFVKNFILNRNCYKCAWCNWS
                     IDDKFVLHHIDYDHVCDYLILKEYPNPTDKRPNRTVKVPDCETCSIVNPNSFTECMSR
                     LVAVHKKCNLKIEEHSN*"
                     /db_xref="gwb2_scaffold_167_113"
                     /db_xref="shi:Shel_02860"
                     /db_xref="86151148"
     gene            complement(174700..175824)
                     /locus_tag="JBCH_GD18_4_SO25_S179_scaffold_97345_prodigal-
                     single_309"
     CDS             complement(174700..175824)
                     /product="Phage-related protein n=1 Tax=Clostridium tetani
                     (strain Massachusetts / E88) RepID=Q894I1_CLOTE"
                     /codon_start=1
                     /transl_table=11
                     /translation="LNIKNLKVGQVIKNYKELCSLLEVCTCDGNSRKSQLKEFERFFS
                     YNKKGHKYIIEKIHDKPLNKETNSKIKYIDYIITLILDLLAQANPIGQLFISKNRLLR
                     ELKMVNENYTYCKYNPIKLSQIIDISVQDIEEWYESTDATLERNLETALKRLRSRALV
                     DWQKSMTLIVVVDDRRDKLTSKKIEAGYNDYGEMTYIYEKTKSGKIKHIKADKDQREM
                     ILKLEYDIIHQLECQNKQELIKYGKWHEFVDIISKRLLEEYGIDSYYDSYDVVWNTEY
                     IVQEYEIAEKLLLDAGVRMIAHEVLNKDVQNQINKNARRRHDRALESFDTDKEYILRR
                     IEYDYFDGQKLITDVAINIKNDISIRDKYRDEILNNKNKE*"
                     /db_xref="UniRef100_Q894I1"
                     /db_xref="ctc:CTC01563"
                     /db_xref="Q894I1_CLOTE"
     gene            complement(175938..178196)
                     /locus_tag="JBCH_GD18_4_SO25_S179_scaffold_97345_prodigal-
                     single_310"
     CDS             complement(175938..178196)
                     /product="Uncharacterized protein n=1 Tax=Paenibacillus
                     alvei DSM 29 RepID=K4ZBN4_PAEAL"
                     /codon_start=1
                     /transl_table=11
                     /translation="MSELNEVNEIELKVKVSKKLYYDTDKLWGCFALCPLTNKESVNL
                     NNWGNFTVNGSMTELFIDQEYDIVIRPNFSPKYGKGYEMVGVKPKPLNTSDEQFAYLE
                     VMLKPNLYEAIKEVYDGQMVIDLFKSGEFNWQPVKGMGQKVYDKTRDFLLQHLDLQSA
                     FMELQGLGLTFKSMKKLSDHFGSPTNAVQKVKESVFNILEVNGFGFIKVDQYFRKNDG
                     SVTDPHRINAAIYYILEQKEQDGHCWISKNQLLEESIKLLQIDKHYIEDILDKESRNP
                     KTKLYQTKDIIALYKNYYHELKIRDYLIELMQSKSKIHIIDVDAKIDALEDEGGFKYS
                     HEQREAIKMIIDNNVCIIDGKGGTGKSFLLQGALKILSRYSHVGCALSGKATRILAEK
                     NLNAMTIHRLLKYDPKNGGFTYNRTNRLDYQIIILDEASMVNSSLMYSLISALPDGCK
                     FVIQGDYVQLAAISAGSPFYDLLMSGVFPRTELLTVHRQASMSGVLSTANTIRDGIQI
                     NGSESYDKKVFGELKDMVLFPVKNKEYIRDLVLDICEKSFKNKSIMDFQVITPLRSRG
                     QLSVKELNIELQKMFNDMSKPFIKRGNYEYRKGDKCIQNGNNYEASLVSSDEWDEEMG
                     MTQVFNGTLGIIERVNIPKHDKDKGSVWIQFDGVNGLVEYKGEELDNIELAYAISVHR
                     SQGSTIPYILFAFDFGSYMLLSKNLIYTGISRASKGCVMICENSALRKAVSIDHSGNR
                     NTFLPSLLEEVK*"
                     /db_xref="UniRef100_K4ZBN4"
                     /db_xref="K4ZBN4_PAEAL"
                     /db_xref="suw:SATW20_21490"
     gene            complement(178216..178377)
                     /locus_tag="JBCH_GD18_4_SO25_S179_scaffold_97345_prodigal-
                     single_311"
     CDS             complement(178216..178377)
                     /product="hypothetical protein"
                     /codon_start=1
                     /transl_table=11
                     /translation="VEYRTLVKLSGYKIQHIAKEVGVSRVMLSYFLSGKRNLSPEKLH
                     KLNKILNIK*"
     gene            complement(178563..179612)
                     /locus_tag="JBCH_GD18_4_SO25_S179_scaffold_97345_prodigal-
                     single_312"
     CDS             complement(178563..179612)
                     /product="hypothetical protein n=1 Tax=Brevibacillus
                     brevis RepID=UPI0003622D4F"
                     /codon_start=1
                     /transl_table=11
                     /translation="MNAQSTQPNIVNLNVKNPYTTILSFLKYKGKNEGTKINYEKDIN
                     DFFAITRNKKIEQLTVEDLKYIMQDVVNYQETLLNLKNSDGTNKYKNKSINKKMSVVY
                     NLFCYFKSNEYDVNPFAFKLDTLSEKDSKGSDYLSEDEIVRMIELAKTKVQGSQKSLF
                     LKLSYITAVRLTALSNLTWGDIELNEIGHIISVYDKGDKLDEKYIGEELFQELKLLKD
                     NHNKDEKIFTLSTRTFQDTVTSLAKELGFSNEKKKITFHSMRKSSGVHVYERTENVEL
                     TKQHMNHKSMEVTFKNYINIKRDFTQTGSYMLVNKNDDIDQKIDEIEDLEMLKKALKE
                     CSVKVKNEILLKLQG*"
                     /db_xref="UniRef100_UPI0003622D4F"
                     /db_xref="W4BZU0_9BACL"
                     /db_xref="dol:Dole_2954"
                     /db_xref="UPI0003622D4F"
     gene            complement(179945..182209)
                     /locus_tag="JBCH_GD18_4_SO25_S179_scaffold_97345_prodigal-
                     single_313"
     CDS             complement(179945..182209)
                     /product="DNA translocase n=1 Tax=Bacillus phage SIOphi
                     RepID=R4JMR0_9CAUD"
                     /codon_start=1
                     /transl_table=11
                     /translation="VIINLLKLKSQPIQETRTYNIQQSTQVKSFLASRQEGIYGIEYH
                     QDQQSKKMNFFSHVMSPVNEPPTRPIILDPLRPNQSCFYFHFQQQSFLPFSFKHESDF
                     WVLLEKNLRNQIKQSAKVFLQVMYQFISNEKWKVDAYDKYNHYLDGIKNPSSNKHLLK
                     MQYKLIDFFRPPHKPFEIDEVMDKLEQDGYRIAIRLIVEGDEKLKVKVADKIQLVLNN
                     SRYANAWMWTQVINKKKFIESAQTRIFPSKYKNQILCPSELQFFFGGGEVDKEKLTLK
                     PVNNLIAENKDRVLTSYKPIVVDAESEEIIDDLTAAMKKLKLLKGEELKIVDFKKSLT
                     LNMISFERPSELTIEKLRKRIEDFEIEMHVEGINFDQGAYKGSIAFMYPRKDRQLVTL
                     EEMMETKELQLLKNKYELPIIVGMDVFGNPLYYDLAELVHVLIAGSTGSGKSIYANVL
                     LLSLTMNLSPDQLHLYLIDPKRVELSDYRHFPHLKKPIADASKASSILTGILNEMERR
                     YEKLEKVGVKNIKQYNKKHPNDKWAYIVVVIDEYADLMMIDSSVEDFVIRLGAMSRAS
                     GIHLILCTQRPSVDVVTGVIKANMVTRIGFTCKSHHDYKTIFDYMIPYRLVGKGDGVM
                     SWHGNDSQFVRFQSPINMDENIFDKIIEKWGGKVEKDIVEMEGEYEEVDEKYELLKHV
                     ICETGETRMKQLRDMTKMNQNKLKEYLDQLVDEGWLKRPENKRDGFTLLLSEDDCREY
                     LSQFIEDDVDDDEE*"
                     /db_xref="UniRef100_R4JMR0"
                     /db_xref="R4JMR0_9CAUD"
                     /db_xref="btf:YBT020_28069"
     gene            complement(182199..182306)
                     /locus_tag="JBCH_GD18_4_SO25_S179_scaffold_97345_prodigal-
                     single_314"
     CDS             complement(182199..182306)
                     /product="hypothetical protein"
                     /codon_start=1
                     /transl_table=11
                     /translation="MDMILILNATMIIVNTSVLLLLSTRIAEVVKKRDY*"
     gene            complement(182319..183608)
                     /locus_tag="JBCH_GD18_4_SO25_S179_scaffold_97345_prodigal-
                     single_315"
     CDS             complement(182319..183608)
                     /product="Uncharacterized protein n=1 Tax=Bacillus cereus
                     VD184 RepID=R8UIJ5_BACCE"
                     /codon_start=1
                     /transl_table=11
                     /translation="MANVQCRKSKRNETKHYQGVDSILSSSLSSYGYRIFGTFTFLKQ
                     QLLHRPLRVDSYLQKLKLTPLVTIPFIPSTAFAEEKKSQTEMFFDGAIRFFQTIGKMF
                     DWFGKLDDHIIDFTMKLLGWIYQFLADFILQMPVFLFTTNWFYTISLIFSVVSVLLTV
                     LLSVTEGIKAIINQPFTDTKRIIKRFPMALLVSGFSPIVFEKGLGYLNSASNSIIEAG
                     RTIIATNLYGTGKLTLSLIDAFALLAFDIMIIVMLFPLIMNIARRWFDILALGTLTPI
                     ATICWVFEDHKGYFDKWWDSIKKLSLMQLYYATFITIMGILILGVHNSDTFDSLIVKI
                     GIVIGGLWRMIHPPHEFKKHVDTSGDVRDILKQTKDKITLKKERENIKGVTDNLRIKN
                     IKENTKKIEGKNNYVKRKRSVIAKLMMRKITKFFKKK*"
                     /db_xref="UniRef100_R8UIJ5"
                     /db_xref="A0A024B3D4_9CAUD"
                     /db_xref="btf:YBT020_28074"
                     /db_xref="R8UIJ5_BACCE"
     gene            complement(183915..184073)
                     /locus_tag="JBCH_GD18_4_SO25_S179_scaffold_97345_prodigal-
                     single_316"
     CDS             complement(183915..184073)
                     /product="hypothetical protein"
                     /codon_start=1
                     /transl_table=11
                     /translation="MTGVESLVLTIGGIALILVSGVGISIVMSFFDGNISNSSEGGKR
                     NVLSKFNR*"
     gene            184154..184306
                     /locus_tag="JBCH_GD18_4_SO25_S179_scaffold_97345_prodigal-
                     single_317"
     CDS             184154..184306
                     /product="hypothetical protein"
                     /codon_start=1
                     /transl_table=11
                     /translation="MALATWQYYMKDWEVRLENNLTEIAYRAKIKEDKVKEIVELLKE
                     FEILKD*"
     gene            complement(184303..184809)
                     /locus_tag="JBCH_GD18_4_SO25_S179_scaffold_97345_prodigal-
                     single_318"
     CDS             complement(184303..184809)
                     /product="Uncharacterized protein n=1 Tax=Bacillus phage
                     vB_BanS-Tsamsa RepID=U5JA48_9CAUD"
                     /codon_start=1
                     /transl_table=11
                     /translation="MQVKINGEDVFRITSKFGQQESFRKSAHKGIDLAMPEGTDLYSP
                     VKGCVSEVFNYGSSNAGLGLKVKMENGQELIFCHMSKVSVSKGEMIHVGERLGFSGNT
                     GESLGAHLHLGLKSPSGEWLDPSLYERMFQKVYAMAQKGQMVATDMATQKPHLYNAIS
                     DTLQALLN*"
                     /db_xref="UniRef100_U5JA48"
                     /db_xref="A0A0A0RNJ7_9CAUD"
                     /db_xref="taf:THA_419"
                     /db_xref="U5JA48_9CAUD"
     gene            complement(184813..185007)
                     /locus_tag="JBCH_GD18_4_SO25_S179_scaffold_97345_prodigal-
                     single_319"
     CDS             complement(184813..185007)
                     /product="hypothetical protein"
                     /codon_start=1
                     /transl_table=11
                     /translation="MKQSNLSNRILLKSIQTTVVDAYPSATDKIHKYLENHYKYRLHQ
                     LISLFYHPKHRDRVYVRGDE*"
     gene            complement(184994..185194)
                     /locus_tag="JBCH_GD18_4_SO25_S179_scaffold_97345_prodigal-
                     single_320"
     CDS             complement(184994..185194)
                     /product="hypothetical protein"
                     /codon_start=1
                     /transl_table=11
                     /translation="MTKLQVLQCELQDKMEYFQWLIKDMESASEQDFAEKMDYFQWVL
                     LDINKLTEQIEQLQGADYHEAI*"
     gene            complement(185366..185797)
                     /locus_tag="JBCH_GD18_4_SO25_S179_scaffold_97345_prodigal-
                     single_321"
     CDS             complement(185366..185797)
                     /product="hypothetical protein n=1 Tax=Brevibacillus sp.
                     phR RepID=UPI0002F1FDD6"
                     /codon_start=1
                     /transl_table=11
                     /translation="LKRKLKFEIELEPETVDKLLSLTSVVNFLTKNTPEATPEDMIKA
                     ALAYYIKRFYETPLCEHQNPDDYIDLAKAEYPLKTRIAELIAKKSITATQFGEKLGLS
                     KGTISGIVNGKHLPTLDVFIRIYIALGCPPINEILYRDIPD*"
                     /db_xref="UniRef100_UPI0002F1FDD6"
                     /db_xref="btf:YBT020_28089"
                     /db_xref="C2UN23_BACCE"
                     /db_xref="UPI0002F1FDD6"
     gene            complement(185896..186105)
                     /locus_tag="JBCH_GD18_4_SO25_S179_scaffold_97345_prodigal-
                     single_322"
     CDS             complement(185896..186105)
                     /product="hypothetical protein"
                     /codon_start=1
                     /transl_table=11
                     /translation="MAMKRVPVCFNLENESHEELYEMLRKKFNKNMSSGIRGILFAYF
                     NNANQSQSYPIITQQEDTDNLATVL*"
     gene            complement(186096..186911)
                     /locus_tag="JBCH_GD18_4_SO25_S179_scaffold_97345_prodigal-
                     single_323"
     CDS             complement(186096..186911)
                     /product="Uncharacterized protein n=1 Tax=Natranaerobius
                     thermophilus (strain ATCC BAA-1301 / DSM 18059 /
                     JW/NM-WN-LF) RepID=B2A5C1_NATTJ"
                     /codon_start=1
                     /transl_table=11
                     /translation="MSVPIGVIDNGRNATKIYIPSKNEAIKFPSILGEWKDRTGFRDL
                     KYGNYDLEIEVDNQKYYGGNLAEYECTWGTTLHTKTKDNKENLINILTALHLTVPEGM
                     VKVITCQPIKVHTDENKQKIKDMLIGKKSITINGITKTFNILDVAVACESGVAAYSLS
                     QIPSSLRLLDFGSATVNIASLRNKKFIRNESDTLFFGLETEEDINEERMAKKVISHSS
                     KKWNSNDQVVLVGGGASKFHPYIKEYFPNTQIHPNAEFANVIGMWKVACSIWQ*"
                     /db_xref="UniRef100_B2A5C1"
                     /db_xref="nth:Nther_0358"
                     /db_xref="B2A5C1_NATTJ"
     gene            187343..187534
                     /locus_tag="JBCH_GD18_4_SO25_S179_scaffold_97345_prodigal-
                     single_324"
     CDS             187343..187534
                     /product="hypothetical protein"
                     /codon_start=1
                     /transl_table=11
                     /translation="MMDDMKNLMRYGLGEHEKGKEITYNEGLMNKNVAVKWDYYDRCR
                     PVRLIDKRTGEVVNSGTWW*"
     gene            187642..188628
                     /locus_tag="JBCH_GD18_4_SO25_S179_scaffold_97345_prodigal-
                     single_325"
     CDS             187642..188628
                     /product="Putative uncharacterized protein n=1 Tax
                     =Clostridium botulinum D str. 1873 RepID=C5VUC9_CLOBO"
                     /codon_start=1
                     /transl_table=11
                     /translation="VEVLSEFISGTDPIDIIYHCKFHGDSYKTLNAKNVLAKTFSPCK
                     ECTSIVKSKKAKSSSKKDKEFHYNRLKNYCESKGGKLMDKKWITAKTLYEVDCGNPEH
                     PNFFSTADSLVNKPQWCPYCSGRNGDFNEEIKAIVESKNGELLSRYMRSGEHVKVKCK
                     THNYIWDIMPLNIKKGRWCPICSLPYSEKVVYDYLVNQGYNVRVQYGFDDLVGENNEK
                     LKYDFAIIDDENNLLSLLEVDDDEHRHNHTQPKRVKARERDILKNKYCEENDIPLFRL
                     AYYNKRKEFKEYDWYYRYIHNELKFFLGEFKTDNIIGLDMQQNTESDLYIKY*"
                     /db_xref="UniRef100_C5VUC9"
                     /db_xref="C5VUC9_CLOBO"
     gene            188650..191379
                     /locus_tag="JBCH_GD18_4_SO25_S179_scaffold_97345_prodigal-
                     single_326"
     CDS             188650..191379
                     /product="SPBc2 prophage-derived uncharacterized protein
                     YonO n=5 Tax=root RepID=YONO_BACSU"
                     /codon_start=1
                     /transl_table=11
                     /translation="LDKLIYIYSVDTSSFYNDVEYEIDQRLINFKQLKSSLNKTIIQP
                     LNNFKNEVNKLLNIHSDENKLKLEEIKSKWNEFTSKNEEFKLDDYIIYDKKENRYKIN
                     IKSSLYLYEQCLNACIRELKKQLNTEAINHKGKRTLRKDALKDSNKISLFESTLTRSL
                     GIKEDELSTDIVVVRAYRYIIFEDIIKNGFRYENEDYEYFASSAGQIRTKKSCFIKIN
                     ALNKNNHEVRNKLMCGLSINKINRKGGINQNKFQAYLSLANSASKYWEGFDIDRCIVV
                     DDMELEVSGLVDYIDHETYKIERIEKNVSIDFMDGAGIMLPSVSKKSFQFRMPFFKGL
                     LIPFNYLKFLLEYPNANYIVKDIYGKEHNIFKDRIQIIFTKSQFKLSGYYKNWNEYKK
                     YFKKYNCEASICKVEEDVFEDKPINYQMIQSLHFSNTELEILSKKTIEDILSIGENKE
                     TMLRLLGADENNVKKNYFQQALSIYPELLNDEHSKQAIKDRKKSLVKEAKSGKILMEG
                     TKRTYISPDLYAFAEWLFVGVEIPNGLLKDGEVSCKLFGDEKVDVLRSPHLFREHCVR
                     KNIINDETKEWFITNCIYTSVFDRISKQLMFDVDGDDALIVREKLFVSRAEEQMKDIV
                     PLEYTLATAKKSKITNDHIISSLKAAYSKNIGEISNLITKIWNSDNQDLSIIKILCME
                     NNAIIDFAKTLWMPNRPDEIDEKIKEYSNKKVPYFFQFAKDKEKNKVEEINNSTINKL
                     TQIIPDKRINFISVAGKFDYKNLMRNKRQKINDELSRKIIETYTLEDQNKSNKVKSQV
                     KENDKNNMQTELKIYKQIRNNLLKITNNPNYICDVLVKYLYDEKNSKFKDTLWRCFGK
                     EIVRNLECNVQNIKRCLKCGTPIRKINKRKYCNDCAKKINIIKTTENRKQKNV*"
                     /db_xref="UniRef100_O31945"
                     /db_xref="bsul:BSUA_02264"
                     /db_xref="YONO_BACSU"
     gene            191614..191955
                     /locus_tag="JBCH_GD18_4_SO25_S179_scaffold_97345_prodigal-
                     single_327"
     CDS             191614..191955
                     /product="transcriptional regulator n=1 Tax=Brevibacillus
                     brevis RepID=UPI0003766B20"
                     /codon_start=1
                     /transl_table=11
                     /translation="MNKTEFANCLVEKAGLLKKDAIKVVDVIFSVDSENLGIIAEGIK
                     NGDPLNLIGFGGFTVKETSARKGVNPKLLKELKEQGIPEAEAKERAQVDIAEGKRIGF
                     KPGKGLKGLFK*"
                     /db_xref="UniRef100_UPI0003766B20"
                     /db_xref="afl:Aflv_1090"
                     /db_xref="A0A085HBA3_9ENTR"
                     /db_xref="UPI0003766B20"
     gene            192059..193261
                     /locus_tag="JBCH_GD18_4_SO25_S179_scaffold_97345_prodigal-
                     single_328"
     CDS             192059..193261
                     /product="Uncharacterized protein n=1 Tax=Bacillus phage
                     vB_BanS-Tsamsa RepID=U5J9B5_9CAUD"
                     /codon_start=1
                     /transl_table=11
                     /translation="MDNKKVVLDTNILLDSYHLIQEYDCVLLSHTLRELDKHKMSHNY
                     ELAYNARQAVRFIEQNINKVTFDVKDYPSIDGYDEGYQDNRILKACLDNNYSLASRDL
                     LIKQKARAFGIEVVDVDRLNEEEYDGYKELELTDEQIAYFYENFDKNLYNLLPNQYVI
                     IKDLWGKYVESAKWDGQYIQLAHNKGFTTQLFGKFKPYDNFQTCALDSLVSNQMTMLK
                     GKAGSGKSLIALNYSMSLLEKNKYDKLIIFVNPLNSRGAAKLGFYPGSRDQKLLDSFV
                     GSMLASKFGDMSHVENMINSQKLLLLPMGDIRGFDTTGMKAICYICEAQNMSVDLMKL
                     AIQRVGDDSKLIIDGDYEAQVDSKDFEGYNNGMRRVSEVFRRRDFYGEVKLPIVYRSK
                     MASIADLM*"
                     /db_xref="UniRef100_U5J9B5"
                     /db_xref="U5J9B5_9CAUD"
     gene            193315..193455
                     /locus_tag="JBCH_GD18_4_SO25_S179_scaffold_97345_prodigal-
                     single_329"
     CDS             193315..193455
                     /product="hypothetical protein"
                     /codon_start=1
                     /transl_table=11
                     /translation="MILSDHTQFRFSALISKVTFDGKETTDLTNPLHTMFSEAYGRHR
                     DK*"
     gene            193685..193822
                     /locus_tag="JBCH_GD18_4_SO25_S179_scaffold_97345_prodigal-
                     single_330"
     CDS             193685..193822
                     /product="hypothetical protein"
                     /codon_start=1
                     /transl_table=11
                     /translation="MTREGKEAKLKEIMDLAYETYPHAKEITIRINDEIKITVEEKYE
                     L*"
     gene            193868..194146
                     /locus_tag="JBCH_GD18_4_SO25_S179_scaffold_97345_prodigal-
                     single_331"
     CDS             193868..194146
                     /product="hypothetical protein"
                     /codon_start=1
                     /transl_table=11
                     /translation="MAKRNNNVSFSNANITMENLVITEIKKDGEYPYSITKVVSSYPE
                     DAELAISLKPINRQILHDIIALLDGHEGVTLSIKQENAVDDLLADEQE*"
     gene            194154..195365
                     /locus_tag="JBCH_GD18_4_SO25_S179_scaffold_97345_prodigal-
                     single_332"
     CDS             194154..195365
                     /product="Uncharacterized protein n=2 Tax=Paenibacillus
                     RepID=F5LC83_9BACL"
                     /codon_start=1
                     /transl_table=11
                     /translation="MTTPTKQLPNEDFLTWKLRLLTSKLNREIDLDWSEIRDILGLDC
                     SPCHLRKTAYGIKEYRDYFENKLKEKVESDEILNEFELKKIELESERKKLQSIKVEYN
                     KLIRDNSRRELMFEMIKESIEKLPIPNFNPIPCSPKARERSGILAFGDIHFGKVLKSL
                     HNEYSPEIAKQRMEQLMTEIIEIVDTYQLDHIDIINGADSIEGMSLRISQLQSLSMGF
                     IDQTIQFSKFISSWLNELSEHVKISYHHIPASNHSQIRPFNSSRNEFTSEDLEKVIMN
                     YVHDTLENNDRVNVPLYETDIIKLNIQGYNIWALHGHQLKGKKDAIRDLSNLHRQFVD
                     HLYISHFHHSGTLTVGESKTSNVEVIQVPSVMGSDEYSDSLMTGAKAGAIFDIYENEK
                     GRKITHNIILN*"
                     /db_xref="UniRef100_F5LC83"
                     /db_xref="F5LC83_9BACL"
                     /db_xref="bsq:B657_21070"
     gene            195379..195603
                     /locus_tag="JBCH_GD18_4_SO25_S179_scaffold_97345_prodigal-
                     single_333"
     CDS             195379..195603
                     /product="hypothetical protein"
                     /codon_start=1
                     /transl_table=11
                     /translation="MNKEHIQDRILHHIIVERPIDLFDLINQYVDIIYEQRYEKEFKD
                     ILEEYLTIFAEEINEFASDQTNTRNHATDG*"
     gene            195675..196034
                     /locus_tag="JBCH_GD18_4_SO25_S179_scaffold_97345_prodigal-
                     single_334"
     CDS             195675..196034
                     /product="hypothetical protein"
                     /codon_start=1
                     /transl_table=11
                     /translation="MTFKNFSEQFKQNKGKKFHDIQIDLRYDYRDLNLLILQYIEEAK
                     KLGSEEQLEQFISDIVNNTFSIGFAEAKLEVAQSCLNTMHEHLHVQGEYYEEQEHAED
                     CDCDECITSEDDDEKYK*"
     gene            196093..196428
                     /locus_tag="JBCH_GD18_4_SO25_S179_scaffold_97345_prodigal-
                     single_335"
     CDS             196093..196428
                     /product="hypothetical protein"
                     /codon_start=1
                     /transl_table=11
                     /translation="MSKINELLYAKYTPTFQEEPEDHLCDSCASSMIYELTHQFENVN
                     GEEMIELCVERIFQAIENRDNEEIIDATVDLFESAFDAGVKDNLKDEIHRLSGILAMM
                     TSEVVGDEQ*"
     gene            196609..197268
                     /locus_tag="JBCH_GD18_4_SO25_S179_scaffold_97345_prodigal-
                     single_336"
     CDS             196609..197268
                     /product="Putative phage-encoded protein n=1 Tax
                     =Clostridium pasteurianum BC1 RepID=R4K067_CLOPA"
                     /codon_start=1
                     /transl_table=11
                     /translation="MQLVFIKDKNLKNDPYTTSKVISEHGGQEHESVMRLITKHEKDL
                     KDFGVLRFEIGKPKSEKGGRPEKVCQLNEEQATFLVTLMRNTKQVVEFKKNLVKQFFA
                     MKKELEQRRAEREVELLARKDLTAQIKECLGNNQNEYIKYTQMIYCALFGKNAQQLRD
                     QYGVEDKKKTPKDFMEYENIHLVRIAEYTTLTMLELGHTYYEIKTMLDKKFNKIKKLA
                     I*"
                     /db_xref="UniRef100_R4K067"
                     /db_xref="cpas:Clopa_0076"
                     /db_xref="R4K067_CLOPA"
     gene            197450..198331
                     /locus_tag="JBCH_GD18_4_SO25_S179_scaffold_97345_prodigal-
                     single_337"
     CDS             197450..198331
                     /product="Uncharacterized protein n=1 Tax=Lachnospiraceae
                     bacterium 6_1_37FAA RepID=E9RTB3_9FIRM"
                     /codon_start=1
                     /transl_table=11
                     /translation="MNLIDKEGTLTFFPYFYILRENIREDVDIMLVLPQKIKVKWNPS
                     NQDHFKGIGYAYTKKNDEFEVDVLDLPINSNINIMVLCDYCMEEGKEKIVDKTYQKYN
                     KQREYVKKDACFECMSKKQRDVTLVKYSIDSTNKLQKVKDKKKETFQEKYGQDSYLQT
                     KEGKEKIQETNIKKYGVKNPMQNKTIKEKAKNTNLEKYGETNYAKTDEYKEKVIITNL
                     ERYGTEWAIASEDVREKIVESFYNNGSQKSSIQQRFLHSLLGGEINYPIGRCSVDIAF
                     IEEKIYFEYSGEDIFLI*"
                     /db_xref="UniRef100_E9RTB3"
                     /db_xref="E9RTB3_9FIRM"
     gene            198343..198639
                     /locus_tag="JBCH_GD18_4_SO25_S179_scaffold_97345_prodigal-
                     single_338"
     CDS             198343..198639
                     /product="hypothetical protein"
                     /codon_start=1
                     /transl_table=11
                     /translation="MSHLKFEQQERKRELFLKKRGWKKIEIISRRDFMPSENKIFEII
                     NFSKDYLISGHSWIKFDIDEQKVITSQFVEEYEFGELKSYHIFKRDLENNEEVS*"
     gene            198681..199805
                     /locus_tag="JBCH_GD18_4_SO25_S179_scaffold_97345_prodigal-
                     single_339"
     CDS             198681..199805
                     /product="hypothetical protein n=1 Tax=Brevibacillus
                     brevis RepID=UPI00037A269A"
                     /codon_start=1
                     /transl_table=11
                     /translation="MARKKTTPTKKKEVQYKECIKCKKQKNLLLQFYSTTSDLYPDKK
                     YPICKDCLTKNLPEDQESMDYLEAVKNILADLNKPFLILVWEASILESRERKMNLFGM
                     YMKNIFLNYKDLTFKDSEFIPQSKSNREETIIPNSNGQKSNAIISQSNFFEKDVELTE
                     EDVKTQQDCIRLLGYDPFAGYSMFDRKFLYAELIPYLDEDTLEDQYKISIIIQLLNNN
                     NQIRKIDLLINKLSSDEKSLLTNSSEIKSLTSIKKEITNNNDKLSKENAIAIKHRGDK
                     TAGKSTLTYLMKNYRELGFEDAEQDYYDQKKAYGMKLVADVSNRSIIEQLQFDENDVN
                     DMLFTQRQLLQELQTKVSELEEENRQLHERIGILMSSDEN*"
                     /db_xref="UniRef100_UPI00037A269A"
                     /db_xref="W7Z8R9_9BACL"
                     /db_xref="batr:TD68_07175"
                     /db_xref="UPI00037A269A"
     gene            199822..201642
                     /locus_tag="JBCH_GD18_4_SO25_S179_scaffold_97345_prodigal-
                     single_340"
     CDS             199822..201642
                     /product="Uncharacterized protein n=1 Tax=Lachnospiraceae
                     bacterium A4 RepID=R9JLW7_9FIRM"
                     /codon_start=1
                     /transl_table=11
                     /translation="VKRNKKVLSSRKVDLYSANSKFIKFLRRNPVIACEELLGIKLLD
                     AQKYMLQESWNRPMVLWACSRNAGKSFLGAIIIILKAVLYENQSIYIAAPVGEQSKEL
                     FTKIEEIVLRLGKTASSIDSLKDIVMNEAVKSPACKTGFSHAQSGFNVGFYNGSEIFS
                     LNGNPDNNRSKRATLVFFDECGFMSEEAVSIMEAFAAQDSNFKTSTDKSFNIKAQRKK
                     CPTQLIYASSASDVDTTFFKHYKNFAKQMFAGNPDYYCCDIPCDVPLNPTMDGEQYPP
                     LLTQSKVDSAMKANREKALREYYNRFTKDGGENQIVKWGQIRRNETFILPELHYTNGS
                     KYAIAFDPARSGDNSIITVMKIIEDENIGYYGEIVNCTNLIDIASKKGIKMSSPDQIK
                     ALKDSILSYNGNAPDYENISILQIDAGAGGGGIAAYADNLLEEWTDHKGIKHKGFLDK
                     DYELYIGYDGRYPNASNKLKLISPNKYRTQMVDEFIELMQLDLFKFPKEYDGKGFVTL
                     QKQEGNEVKLVQKTLTMEEEISLLNMDILKAEITSIHKFENPEKTSKTYKLPKDKERT
                     MHDDRFYTIIMLAHYLYELRRENITKISYSFDINSYLLFD*"
                     /db_xref="UniRef100_R9JLW7"
                     /db_xref="R9JLW7_9FIRM"
                     /db_xref="bya:BANAU_1743"
     gene            201709..203202
                     /locus_tag="JBCH_GD18_4_SO25_S179_scaffold_97345_prodigal-
                     single_341"
     CDS             201709..203202
                     /product="SPBc2 prophage-derived uncharacterized protein
                     yonE n=2 Tax=Bacillus amyloliquefaciens
                     RepID=H8XM66_BACAM"
                     /codon_start=1
                     /transl_table=11
                     /translation="MWSAYQQTQQSQTQSEPTLVFNAHSFVDSIGNRINKSVQRKYSQ
                     EDIQRFLENPIKFEAAIREASNYLYSTCQEYKNLTRYFSKMLTFDNILIPDNVSPDIY
                     DDSDKIMKSFYKNLQFVNDYNIKYKLKLVTDILVKEDYFFAYEKSDGENYIWHRLPSN
                     YCRVVGMDMTECYLFEFDFSYFNKENVSINNYDEDFKTKYNKYKSNGSKYRWQQLDQN
                     KQICFKFDESVLFGLPLFSSMFDELFRLEDIKELQSNNLETDNYKLIHQKIPMDTKDS
                     KPNKFLIDEVAAKAFHQNVRSNVPKGIGVTTTPMDLDSITLKSTNSAEENIVAKQSSN
                     LFTTAGVSQLLFNSEKSGAIGLNRSLDNDMSLMFSLLRQFEVWFKKRLKILNGKKYRW
                     KLNFLDTTIYNRNQVIEQYLKIAQYGLPKVFITASLGISHGEMMGVNIIENKHLKMTE
                     MMMPLSSSHTSSGKDSEESGAPSKSEELLSDKGIETRDNQGNDNRSQ*"
                     /db_xref="UniRef100_H8XM66"
                     /db_xref="bamb:BAPNAU_1596"
                     /db_xref="I2C5L1_BACAM"
                     /db_xref="H8XM66_BACAM"
     gene            203224..204882
                     /locus_tag="JBCH_GD18_4_SO25_S179_scaffold_97345_prodigal-
                     single_342"
     CDS             203224..204882
                     /product="Uncharacterized protein n=1 Tax=Bacillus
                     amyloliquefaciens subsp. plantarum NAU-B3
                     RepID=U4PKE5_BACAM"
                     /codon_start=1
                     /transl_table=11
                     /translation="MQAEKIVERNIPVMFQKLSEYQVEDTRFMKVKIWLMHIGENLNG
                     SYFSKSVVENAISSLANTPILAYIEVNSDDEMDFSDHRMKLVVEDGEYKIRYMGQAIG
                     VIPETNNAQFENRICDDGVEREYLTVEGLCWTKWDTPVDILNRDSSKSQSMEIHSDYS
                     GEFSDDGLFHFKTFKFFGACALGKNVIPAMINSTIEKQQFSFEELHKELQDKMEQFKN
                     YSFQQIQHLSMDDVDEDSNKGGYNMEEKLQLLQSYSLTIEQLQEKDINIEEFSLEDLE
                     VKIKEFTSSEFALTHNQLESEIRKVLNTRKVIIRDYWGDVYEESEYYFRDIKDNVVIV
                     IDNEWDNYYGITFAVNEDVVTLDFDNKVPYIADWRPKIETDANSVFNKQEIESKIKYS
                     VEKASEKAIQEFNITETNEYQLLQGEFTDLQSEFTKLKENQVDLSQYESLKNELDSLK
                     SYKITKEREEKEELFEQFAEKLTDEEIQPLKESMDNYTHDDLEIKLYAVLGKKAAQFS
                     KTKKTKVIDDQSTNGILFDRQDQEEKKSGKPYADLVEKYSKNKK*"
                     /db_xref="UniRef100_U4PKE5"
                     /db_xref="bamb:BAPNAU_1595"
                     /db_xref="I2C5L0_BACAM"
                     /db_xref="U4PKE5_BACAM"
     gene            204951..205445
                     /locus_tag="JBCH_GD18_4_SO25_S179_scaffold_97345_prodigal-
                     single_343"
     CDS             204951..205445
                     /product="Uncharacterized protein n=1 Tax=Bacillus cereus
                     HuA3-9 RepID=R8CIJ8_BACCE"
                     /codon_start=1
                     /transl_table=11
                     /translation="MATYGMVDLNKVQATYAGNIVTLKHSADVENGTVCNLGALVTGE
                     TEMYAVGVPATATLASAEVVLVASPEVIYEGNKSMGEFVNKTGKPIRGYHLTVGDVFT
                     VSDNVLDGTSVVGKYLIPQNGSLQLAVADDLTGGTRFAAQIIQLRTLGYDGSAATRVR
                     VIKV*"
                     /db_xref="UniRef100_R8CIJ8"
                     /db_xref="A0A0A0HW10_CLOBO"
                     /db_xref="R8CIJ8_BACCE"
     gene            205488..206465
                     /locus_tag="JBCH_GD18_4_SO25_S179_scaffold_97345_prodigal-
                     single_344"
     CDS             205488..206465
                     /product="Uncharacterized protein n=1 Tax=Paenibacillus
                     alvei DSM 29 RepID=K4Z6F3_PAEAL"
                     /codon_start=1
                     /transl_table=11
                     /translation="MADNKLVQLAVDLYEGKVTEFSKDDMNSTLRQAFVDICGTEKPD
                     YKTMRKHGVEVFEIMEEAIGLIVERKMEEEFGRFAEYRNVNWGDQKQFILDNPDLFDV
                     AVVADGTGNLLRQRIDNGSLLVDTYMRGIKIYEEFYRFLAGRVDWSKTVNKVADSYMN
                     HIYTLVYKAMYDSYSALSSTYAVTGSFSATVLDEMIDHVEAANNTTAIVIGTRNALSK
                     VIGSQVSDTMKDDINARGHLSIYNGRVLMPIRQVHTPGSDTFAINNSFLAVIPTGEER
                     IVKIVEEGDSIIKEVNGGENKDHSLEYEFLRKSGISVVTAAKYGLYRLS*"
                     /db_xref="UniRef100_K4Z6F3"
                     /db_xref="K4Z6F3_PAEAL"
                     /db_xref="shu:SHYC_04915"
     gene            206538..207071
                     /locus_tag="JBCH_GD18_4_SO25_S179_scaffold_97345_prodigal-
                     single_345"
     CDS             206538..207071
                     /product="Uncharacterized protein n=1 Tax=Bacillus
                     amyloliquefaciens subsp. plantarum NAU-B3
                     RepID=U4PH92_BACAM"
                     /codon_start=1
                     /transl_table=11
                     /translation="MTTKNTKTKANSAEVKEEVVKENIVEQPKKARTIDNDDLIDVMN
                     YTQGKLVYINPRSQQEWIFENFGVVDRMSFSELKTMKATQSKFLFEPWLIPLDELASE
                     LLGLTRVHENILKLEEIDMFFQMNETDMEKFLSKAPNNMKMLIIKLTQEKIRNKEFSD
                     LFKIRLIENLLKCQLLD*"
                     /db_xref="UniRef100_U4PH92"
                     /db_xref="bamb:BAPNAU_1592"
                     /db_xref="A0A080UQ81_BACIU"
                     /db_xref="U4PH92_BACAM"
     gene            207086..207514
                     /locus_tag="JBCH_GD18_4_SO25_S179_scaffold_97345_prodigal-
                     single_346"
     CDS             207086..207514
                     /product="hypothetical protein n=1 Tax=Paenibacillus elgii
                     RepID=UPI000248CFEC"
                     /codon_start=1
                     /transl_table=11
                     /translation="MSTPFSNIFDRFLTKITDHSYSNLTELELEDILVKFLKTSSIKF
                     GKCKKDLSDRDDDLKQFNENLSEIEEEIISIGMVVEYLNGHLVNLELLKQAMGSKDFK
                     MYSQAEHLKELRNLRLQFKSEFDDLIIQYTYDFGDLTELK*"
                     /db_xref="UniRef100_UPI000248CFEC"
                     /db_xref="batr:TD68_07225"
                     /db_xref="A0A0A0HZ52_CLOBO"
                     /db_xref="UPI000248CFEC"
     gene            207544..207885
                     /locus_tag="JBCH_GD18_4_SO25_S179_scaffold_97345_prodigal-
                     single_347"
     CDS             207544..207885
                     /product="hypothetical protein"
                     /codon_start=1
                     /transl_table=11
                     /translation="MENSFKQDNPLFISYLKSLIDKVFKILPIYENEKENKILFKYIQ
                     SLLYELNGLTYCVEDIKDDGIFLTIFATLESLSDDAILLENNKETVKREVFKCLTLIN
                     RLISIVSGDNK*"
     gene            207882..209108
                     /locus_tag="JBCH_GD18_4_SO25_S179_scaffold_97345_prodigal-
                     single_348"
     CDS             207882..209108
                     /product="hypothetical protein n=1 Tax=Paenibacillus elgii
                     RepID=UPI000248CFED"
                     /codon_start=1
                     /transl_table=11
                     /translation="MNYFDTYKNRITAIGGSVVGSQLENMKQTILSGFYNNPSYNQVY
                     INDSSTPSDVWITDDSTTKEIKQILTKPGDTISTGDLVKWNNEHWMTLIVDDMQVYFR
                     GSIQKCFSSIKWQDSSLSTIEAPFTIKSEASQLGIEEGRIISLPKERRNIIIQSNPDT
                     QKIKRDQRFIFDGRVWRVTGLNGLVDNLIYLTLEEDAINSATDNLELRIADYIEPNYT
                     LSILNGSSTSLNMGDTLQLNIEVLLNGVKVDNPQVTYESSDETIASVNAQGLLTALLE
                     GSSIITVTLSNDTSIIATISVDVVEVVSDNYSLTITTNTAPVNELKQAQTKTYNAQIS
                     NNGQIVSSDSVVWGIYEDDQVTVATNVTLTVIDGLSCSVKCNAYSSGTRFKQLKATHN
                     DSGVVAWYRIETKPLW*"
                     /db_xref="UniRef100_UPI000248CFED"
                     /db_xref="pdu:PDUR_04540"
                     /db_xref="A0A089HKX6_PAEDU"
                     /db_xref="UPI000248CFED"
     gene            209122..209604
                     /locus_tag="JBCH_GD18_4_SO25_S179_scaffold_97345_prodigal-
                     single_349"
     CDS             209122..209604
                     /product="hypothetical protein n=1 Tax=Paenibacillus
                     polymyxa RepID=UPI0003684922"
                     /codon_start=1
                     /transl_table=11
                     /translation="MARFEELDENINKVMMKLIESQNLCKLLYYDTGHDEDPLSKPDI
                     QDMSSLLFDRIYPLPKIPNIEESTSSLLTVFFDEIRLSENINFKGTILSFTILCHIDL
                     WRMPGKLRPYSIKHEIDKIFNEQRVIGIGKMQFERSRFTWANEKYSGYRLDYRIYDFN
                     *"
                     /db_xref="UniRef100_UPI0003684922"
     gene            209615..210340
                     /locus_tag="JBCH_GD18_4_SO25_S179_scaffold_97345_prodigal-
                     single_350"
     CDS             209615..210340
                     /product="hypothetical protein n=1 Tax=Paenibacillus
                     polymyxa RepID=UPI00031195E9"
                     /codon_start=1
                     /transl_table=11
                     /translation="MHKDDVQLCLLAGMSIEIKDTGHFHVPKLKDIIELGYSKYNEYV
                     SYLLFDKNNAGVENEELSNFQVFCIYCYHYEDFRKIVFDAIKFFFKEETHLVSDENDV
                     FFCFDENQNRRIDELNFEYIQGLIKKVNFIKLEKEEEDYNPGNERARDFIEKLKQWKR
                     EKPKAKETMNLHSIISGLAWKKNDINLFNIFELTIYQLYNGFFYTENIDNYHHTLSGL
                     YAGTVDGKNIKLPEIHWAKIIKT*"
                     /db_xref="UniRef100_UPI00031195E9"
                     /db_xref="W7Y9B8_9BACL"
                     /db_xref="UPI00031195E9"
     gene            210357..210485
                     /locus_tag="JBCH_GD18_4_SO25_S179_scaffold_97345_prodigal-
                     single_351"
     CDS             210357..210485
                     /product="hypothetical protein"
                     /codon_start=1
                     /transl_table=11
                     /translation="MAAPNRWSIREAGEATFYNLVTGKAIVTLRTLKTSGVETTGE*"
     gene            211035..211670
                     /locus_tag="JBCH_GD18_4_SO25_S179_scaffold_97345_prodigal-
                     single_352"
     CDS             211035..211670
                     /product="hypothetical protein n=1 Tax=Paenibacillus
                     fonticola RepID=UPI000370FB95"
                     /codon_start=1
                     /transl_table=11
                     /translation="MNAKLIGFSSNRESKLSLEDAIFDNQAVAMLTGNDIAKGTKIVD
                     RNEVQSITSNTLTLSKTPTGAIVSVFKVNADGTNGTEYTLGTPGTNATEYSVSAKVLT
                     FHTSVTNNTQFRIYYKVTTDSTATTVKVTSDKFGGTFKVVLDVLVRDEFTKADYQGQL
                     IVPNAKFEDNFNLNFSADGEPSTMTLPMEVLKSATSTDMWELVVYDDSLVS*"
                     /db_xref="UniRef100_UPI000370FB95"
                     /db_xref="W7YSH2_9BACL"
                     /db_xref="UPI000370FB95"
     gene            211742..212002
                     /locus_tag="JBCH_GD18_4_SO25_S179_scaffold_97345_prodigal-
                     single_353"
     CDS             211742..212002
                     /product="hypothetical protein"
                     /codon_start=1
                     /transl_table=11
                     /translation="MVKDFKSYSKSDAKQEIEKFKSVVLTIVEAEENAVIIKVDGWRM
                     RAYFDESLSKEDKHKYAVGRDIEVSYTGDIEDVHSIKLLTLK*"
     gene            212161..>214569
                     /locus_tag="JBCH_GD18_4_SO25_S179_scaffold_97345_prodigal-
                     single_354"
     CDS             212161..>214569
                     /product="Uncharacterized protein n=1 Tax=Clostridium
                     butyricum DKU-01 RepID=M8JFE5_CLOBU"
                     /codon_start=1
                     /transl_table=11
                     /translation="LIKTKEVEAVWNPTTRTHYENLGYPFTKYKDKFIVPIEHLLPNS
                     NADIIVECEYCFKEIPRAYGRHMELYNSSIIKKDACQGCRGKKRLEEIEFKQKNGSLT
                     EDDRGYWMFKENRLKALHKHIIKYGNANELRSNKEGKLLYGRLKEFKDSIEEMIQELG
                     YDLDIIRKNKSKDYYNDIKNVLNKINEFVKTNNRFPQQKEIVKVLKIGQRYIDKHGGI
                     YELKRKLNYFDENDLVDNRMFVNGSMLEFVVSQFLIYHNVDYNRERLVLPNSKHKYRY
                     DFYLIDNDLYTEVWGYEENSGKYSKNYYKRRKIKEKIYRENDLKLLSIEHDDINIHNP
                     KQIIETLIAKFSPYINIKNDIPEDIFISSKTISDDDIYNEIIKHQEMEGFLPKQQILI
                     NNDLGHLTRLIRMRHGSYFKFAQKYNMKIHGKNIDIDKKFIFDSFKKIIKLGKDITKK
                     NIKKLEYSGSIFFWLQNNGQLLNNKLEFFKHIIDENIDMPKQSLMFLFNVANDLGVNI
                     RNEVTFEQQNFAKWIIEKLSKNQMNYSMLNKIEKKYIESLPLSDEDYKSNFMKVTNES
                     FKLTPIGFDEYSNISYRGYINHFEGKTWLDIIKDYGKFDEYHKYILEEYRKYMVSTGE
                     YNLDKFTQNHPYIRITLIEYQDRKKWLEEANVEVKKKRYEDSDLKDNFLNLVRQLNRI
                     PLFHEFVEMSEIKINTYAKRLKLVGKWKVYDEVVKLYCSQEEYEHYLKEKLIHKSEVG
                     KVTGALSRKHSDEDLRQNFITIFTEYINTYGNNPPKRKFIEISPIDESTYRKRLGMKW
                     SEVVE"
                     /db_xref="UniRef100_M8JFE5"
                     /db_xref="T5HI41_BACLI"
                     /db_xref="bqy:MUS_2056"
                     /db_xref="M8JFE5_CLOBU"
ORIGIN      
        1 CAAAATTTCA TCACCATTTT CACTGAATAC ATAAATACAT ATGGAAATAA TCCACCTAAA
       61 AGAAAATTTA TTGAAATATC ACCAATTGAT GAAAGTACAT ATAGGAAAAG ATTAGGTATG
      121 AAATGGTCAG AAGTAGTTGA ATATTATGGG CTTTCGCAGA ATGCAATTTG ATTTTTATTT
      181 GTACAATAGC TAAGTACAAA TATTTCAATT TTACATCTTG TAATATATAA AATATTATAT
      241 TATAATAAAC TCACACCATG ACACAACACC TTGTATTCCA TTTCTTCTCC CCATTTACAG
      301 GGATAGGATG ATCCATCCGA CAAGAAGTAT AATGCTTCTT CCCTTTGTTT TTTTGTTTTT
      361 ACACCACTAC ATATGTGAAA GGATGATTTT CTGATGCGTG AAAAGATATT TTTTTGCTAC
      421 AACCATTTTC AATCGGACTA CTTGATCCAG AATGGCATTA TGCCTTTAGG GGTAGGTAAG
      481 GGTGGAAAAG GAGATATATT TATTAAATTT GCAAGAAATG AAAAGTTTGA GGAAGTGTTT
      541 CAACGTTGGT TAGACAGATG TAACCAAATA AACTGATGAG TAATTTGATG TTAACTTGAT
      601 GAAAGGATTG ATGTAAATAT GAGTAACAAT CAATACTGGG GCAAAGTCCC TAGACGAAAA
      661 GGTTTAAACA ATAAAAAGAA TAAAAACAAC GTAACACACT TATTATCCAA AGAATTAATA
      721 ACTAAAATAA TACATAAAAT AAATGAATTA TACATAACTA CACGAAGTCG CTATCTTGCA
      781 TTAAGCAAAT ACAAAAAGGA GTATGATACT CAACATATAG ACCAAGATGA ATCTATATTT
      841 GGTGAATTTA AACCACTTCA AGATTATATG CTTAAAGAAC ATCTTTATGG CAATAACACA
      901 ATAGGGGTCT TCGGTACAGA TGAGATAGGA AGTAAATTTA TCACATTTGA TATTGACTCT
      961 AGTAACATCC AAGAATCGAA AATAATGACA TACTACATAT ATAACACTCT ATTAGAATTA
     1021 GGAATAAATC AAGAATGCAT ATACATATCG TTTTCAGGCA ATAAGGGATA TCATATAGAG
     1081 ATATTCTTTA ATTGCCTATT TCCATCTAAA TTAGTAAATC AATTTTATAA TATTGTTGCC
     1141 TCTAAAGCAA ATGAACTGAA TAGAGATGCA ATAGTAGAAT TTCGAGGAAC TGGTATAGAT
     1201 TTAGGTGTCA AACTACCATT AGGCATCAAT CACAAAGCAG AAGTCAAAAA TGCAGAAGAT
     1261 GCCAGATGTT GGTTTGTGGA TATATCTAAA GGTTTGGAAC CAATTAAAGA TTTCTCATAC
     1321 ATATTAAACA TTCAACAAAT AGATGTAAAT ATTATCATGA ATATATTGGA TTGTGAGAAA
     1381 GATTTAACTG ATGAAAACAA CAAGAAGAAG TTTAAATGGG TAAATAAACG AGACAGTAAA
     1441 ATAACTTTAG ATGACCTTAA AGATAATTAC AATCCACTTA ATACATACAA ATACAATGTA
     1501 GATGAACGTG AAACTGCCAA ACATGCTTTA GACGTATATC ATAACGGAAT ACAATATCAA
     1561 GGAAGCAGAC ATAATAATTT ATTCTTGTTG GCTAGATATT TCAGATTTCA ATGTGGGTTA
     1621 GATCAAGATG AAATTGAAAA AGCATTGACC GAATGGATGC AACGTCAAGA TAAAAGTATG
     1681 TATAAGACTC CAATGGATAA ATGTATTAGA GAAATAAAAT ATTTAAGTAA ATATGTATGT
     1741 AAAGATAATG TCACATTTAC TGTTGGGAAG GAACAAGTTA TACCTAAAAT ATATAAAGCT
     1801 GAAATGGATG CGATATTGAA TAAGGTTGAA GATAAAAATG CTAAGTTAAT ATTGTTTAGT
     1861 CTGTTAATAC ATAGTAAGCG ATTTGCACAT CAGAATAAAG ATGGACATTT TTATATGTCA
     1921 TATCAGCAGA TGATGGATAC TACTGGAATA TCAGATAAGA CTGTTACAAG ATGCATAAAT
     1981 CTACTAGAAG AATTATTTAT GATAGATATA GTTTCTAGGA ATGTATCATT TAAAGTAAAC
     2041 AATGAAACAT ATAGTAAACA TCCCAATACA TATAAAATAT TGTTTAATAG GAATATAAAT
     2101 ATACAAGAAA CTAATTTCAT AGAAATAGAT ACTATTGAAA ATTATTCTAA AAGGTATCTT
     2161 GACATATTAT GCAAATTTTA CTCAAATAAA GAATTGAAAA ATATACTTAA AGATGTACAG
     2221 TATAGAGAAC TAACTAAGCA CAGGAAGAGT AGTAGTTTGA TGGTTGTGTG AGTCTAATGC
     2281 CTACGCTCCA CAAAAACATA TAAACTATAC TTCTTTAATC GTAGAATATC ACATTTTTAA
     2341 TTTAGGAGGA ATATTACATG AATGAAACTT ATACCACCCA ATCTTTAAAT ATCGCAGCGT
     2401 ATCTGAAAGC AAATAAGATT AATCCAATAC ATATTGAGAA GATCAATGGG AAAGCAATGT
     2461 TTCACTTTCC AAAGTCACCA GAGGTCAAAA AGTTAGTAGA AATGTATCTT GATGATTCGA
     2521 CATTGAAACG ATTTATTATG GCATTTAAAG AAATTAAAGA TATGGCAATT AAAATTAAAT
     2581 AAAAATTAAT TTATTAAAGT AGCCTTGATT TACATGGCTA CTTTTTATTT ATATAACTTG
     2641 TATCACTTTA AAGAAATCAA AATATAACTT GGAGGTATTT AATATGGAAA ATAAAACAAA
     2701 TTACTATAAA TTTAAAGATT TTACATATAA TGATTTATGT GAATTATGGA TTAAATTTTA
     2761 TAATGAAAAT GGTAGATATC CAAACACTGT CGATATGCAA AAGAATAAAG ATCTTCCCAC
     2821 TTTAAAAAGA CTCATGCAAA TCCTTGGTGA CAGATTTGAT GAGTTTGACG AAACTTACAT
     2881 GAGGAATATA AGGTGGAGAA AGAATGTAAC AAAAGAAACA TTTAAGAATT TTTTGAGGAG
     2941 AATATTGAAT AATACTTGGA AAGTAGATTC AATTAAAAAA TACAATAGAA AATGTGCAAT
     3001 AAGTGGTGAA CTATATGATG ACGTTCACCA CTTATTTTCT TTTAACAAGA TAACCAAAGA
     3061 GACTTTGCAA GAACTAGGTT TAGATTATAG GAAATACAGA GAAAGTTACA CCAATGAAGA
     3121 AATTAATTTG ATTAAAGATT TATTTATTAA GAAAAATTAT GATTATGGAT TGGGGGTATG
     3181 TTTAACTAGA AAATATCACA ATGAGTTTCA TTCTATTTTT GGTAGAAATC CAACTCCTGA
     3241 AGATTTTTGG AAATATAAAT ATTATAAGGA TAATAATCTG GATATAAATG AATTAGGTAG
     3301 TAAGGTTCAT AGTATTGTCA TGTGCCATAG GGATCAAGTT ACTGTTTATA AAACTGAAAT
     3361 TGAAAGAATA TTAGAACTGA AAGCAGAGAA TAGCAAAGTG TTCTTATTTG CTATGTTAAT
     3421 TCTATCTAAA ATGTGGAACA ACAAGCAGGA GTTTTACTTA TCTTATAGTA GATTAAAAGA
     3481 GATTGTAAGT AATATAAAGC AAAATGATAC TTTAAAGAAA TGTGCAGATG AATCAATCGA
     3541 ACAAAATTTA CTCTATAGAT ATCCAATGGA TGAAGTTAAG AGGGAGTACA GAGAAAAAGG
     3601 ATTTTCTTAT AGATATAAAC CAGTAAATAA ATATAAATTA TTAATTAGCG ATAATAAAAG
     3661 TGGTGATAAA ATAAAATTTA ATGTAGAAAG TAAAAATATT GAAGAGTTTT ATTATCCATT
     3721 ATTGCTGCAT TTTTACAAAA AGGAAGAATT AAATAAGATA TTGACAAAAG TACAATATGG
     3781 AAAATTAACA AAATTATCAA CAAAACTAAA CAACGAAAAT ATAACATTAG AATACTATAT
     3841 AAGAAACTTA AATCAATTAG TTGAACAAAA ATAAAATTAA ATAATACATA GTTTCACACA
     3901 AAGAGGCTAG TACACAACCT ACACAAACCT AGTCTCTTTT CTATTTCCAA AATTACAAGG
     3961 AGGCTTTACC AATGGCTAAA AAACAAAAAG TATTATCTTA TGAGGAATTA AAAAAACTAG
     4021 ACAAAAAAAA TGATGAGATT GAAACAATTG ATATTCAAGG TTATCCTGTG AAAATAAATA
     4081 AAGTTTTTCG TCCCAGTAAA ATTAAAGTAT TAATTGCAGA GTTTGCCTCC ATCATTGATG
     4141 AGTTGAAAGA ACGTGGAGTA GATATTGAAA ATACAAACAA TACAGCAATT GGCTTATCTC
     4201 TAATTTTAAA ACACTTTACT TCATTAGAAA TCCCTTCTGA TTTTGATGTT ATGATCGAGT
     4261 TTTACAATGC ATTGGAAGAT AATCACTTTT TATATCCAAT TATAAGCAGT TTTGATGAAA
     4321 ATGAAATAGT AAAAATCAAT GAAGCGTTAA AAAATGTGAG TGAAAATTTA AGTATGTATA
     4381 TTAAACTTGA AAATGATGAA GAATTTGAGA GCAATGCCTA ATTTTAGAAG TTTTGATGAT
     4441 TTATTTAAGT ATCTCAATAA AGAAATTAAG GATGTTCAAA AGAAAGAAAT TGCCCAAAAA
     4501 GCAGTTGAAA CAATGCAATC ACATGTACAA AAAGATGTCT ACGATATTTA CCCAGATCCC
     4561 AAGGTTTATG AAAGGACTGG AGATTTAAAG AAAGATATTC AGATAGAAAT AACCAATGAC
     4621 AGCAATTTGA TTCTTTCAAA TGAAACTTAT CATAACGGTA AATACATTCC CGAAATAATA
     4681 GAGTCGGGTA AAGGATATAC GTATTCAGGA TATGGATATG CATACGAACA ACCTAGACCA
     4741 TTTGTAAGTG AGACTTATAA GGATTTTGTT AAGAATGGAT TGTTGCATGA TGCTATGAGA
     4801 AAAGGATTAA AGAATAAAGG GCTGAATGTA AAGTAATACA TTTTAAGGAG GTGAAATAAT
     4861 GAGTGAAAAC AATGAAAACA TTAAGAAGCC AATAGAAAAG AATATGCTTC GAAACAGAGC
     4921 ACCTAAATTG CCAGAGGTCA CACCTGAACT TTGGTTACAA GTAAGTGAAG AACATAGAGA
     4981 TTTGGTTTCT GAGTTCCTTG AGGTGAATTC ATTTCGCAAA AAATCTGCCA AACAATATTT
     5041 GTCGTGCCTC AAGCAATTTT TCTATTGGGT TCATCACTCT CTAAATGACA AACCAATGTA
     5101 CAAAATAACT AAGCGTGATT TTTTAAGATA CATAAGCTTT CTTAGAAATC GAGGTATGTC
     5161 TTCTAGTGCA ATCCAGTTAA AGAAAGCTTC AGTTTCTTCA CTTGGGAATT ATATCGAGAA
     5221 TGTAATAGCA GAAGATGATC AACGCTATGA AAAATTCAGG AACTTTACTC GTGGCTTACC
     5281 TGCTATTCCA AAAACTCAAA CGTATCAAAA AGTTAAGATA ACTAGAGAAG AGTATTTGGA
     5341 CATGATGAAA GTTCTTGAAG ATGATGAAAA TTATTTAGGA ATGGCATGGA TGGTAACAGC
     5401 GTTTAATGTA GGGGCAAGGT TGTCTGAAAT TATTCAAATA AAGACCAGTG TACTTGATGA
     5461 GGAAATTCCA GAAGGTCAAA ACTACGTGTT GAGCAACCTC ATATTTGGTA AGGGACGTGG
     5521 GGAAGGAAAA AATCTTTTTT ACATGGTAAA CTTTGAAGCC TTGCATTATA TGAAATTATG
     5581 TGTAGAAAAG CGTTGATATT AACATGAGTA TGTCTTTACC ACTAAATATA ACGGTGAAAT
     5641 CAAGCAGATG TCTGAATCTT GGGCAGAGTA TTTTTGTTCA GATGTATTAT CAGATATTTT
     5701 AGGTAGACGA GTTAACGTTC ATATCTGGAA AGCGTCCTGC ATTTCACATT TGTTGGAGCA
     5761 AGGTATTCCA ATCGAGTTGG TGTCGAAATA TGTCGCAATG CATAATGATA TTTCGACCAC
     5821 AGTTAATCAC TACGACCTTA GAGACTTTGC TGAAGAGAAA AATAAAATAT TTGGATAGCA
     5881 TTAAAACCAA CCTTTTATCT AGATAATAGT CACTTCAATA GAGGTGACTA GATTGTAGAT
     5941 AAAAGCAATA TATAAAATAA AAAACATTGA CAATATCACC CTACCTTAAC TATAATGAAA
     6001 TTAACATAAA TTTCACCTAT TAGTAGCATA TTCTTTCATA CATAGTTTAT AATCTAATAA
     6061 AGATTATAAA ACGACTATGT AGAAGGGTGT GCTATTTTTT ATGTTTAAAA ATATACTTCT
     6121 AATTATAACT TCCATTCTCC TGTTGACAGC ATGTGCCACT GACATGTCTA CCCCTACTGA
     6181 TATTCGTCCT GAGTTATCAC AAGATGCTAA AGAACTATAT AACCTAATCG ACAAAAGGTT
     6241 TAAAGACGCA CAAGACCTAA CTATTGCTGA CACGCAGAAG ATGAACATAT TTAGTGAAAA
     6301 ATACATCAAC AATGAAGAAT TGAATGAGCA AGAGCACACA TTGGCACTTC TAGTAATGGA
     6361 AATGATTTTT AGTACACATG ATAACTATCT TGCACGACAA AGTGGGGATG ATCAAATGTC
     6421 TGAAAAAACT TTAAAGAGAT TTATAGAAAG TTCAGAAAAA GTAAAAAGCA TACTAGATTT
     6481 AAAGTAAAGA GGTTGGCTGA TTAAAGCCTC CTCTTTTTAT TTTTTAAGTT GAATAAGAAG
     6541 GGGTGTTTTT AATGAGCCAA AATGATATTA ATATTATTAT ACGTTCAAAA CTAGATGATA
     6601 AGCAGATAAA AGATCCAAAA GACATTCAAA ATCAATTGAA TGATATGGCA AAAAACTTAA
     6661 AATTAAATAT TGGATTTGAT GTTAAATCTT TTAATGAATT ATCTAAACAA ATCAATAACG
     6721 TTAAAAAAAT TGTTGGTGAT TTAAATAAAA ATTTAAAGAT TTTTGACGCA GAAGAGGTTC
     6781 AAAAAAGTGG CGCAAAGGTT TTTAAAACAC TTGGTGATGC AAAGAAACAG TTTAAAGACT
     6841 TGGGACAAAT TACTTTTCCA AATAAATCAT TTGATCCTAT CACAAAAGAA TTAAACAGTT
     6901 TTACTATTCA GATTCAAAAA GCAGATGGGT TGATCGAAAA ACTTAAATTT GATTTAGTTA
     6961 ATTTAGCAAA AGGGGGAAAC CTAGACAAAG CCTTTATGCT TAAATCCACC AATCAAATTG
     7021 ACAACCGCAC AAAGATACAA GAGCAAGCAT TACAAAAAGA ACAGTCTATA AGAAACGCTA
     7081 TCCAAAAAGA AACTGAAAAA ACACAACAAA AAGAATTAAC AAATTTACAG AAAATCGCAA
     7141 AACAAAGAAG TGAATTGAGA AAAGAATACA ATTCTCTCAC AAATGATAAG TTCGTGCCTC
     7201 AATCGCAAAT TAAATCTTTC AGTTCTCTAA TCAACGGTGC AAAGACACAA GGTGATTTAA
     7261 AAAAGGCAGA GCAACAGTTG CTAAATATTC GTGCCATTCA AAAGCAACAA CTTGATACAG
     7321 AAAACAAAAT TAATCAAGTA AGAATGAAAT CATATCAAGA TTCGTTAAAA AACGAAGAAA
     7381 AATTAAATAA ATTACATGAG CAAGCTTTAA TTCAAAATAA AAAAATAAGT CAACAAAGAT
     7441 CAAATCTTAC AAGTGACTAC CAAAATAAAG CACAAAATAA TGCAACAAAT CTAGCTAGTC
     7501 AATATGGTCG TCACGTTGAC AAAAAAGCAT TACAGGAGTA TTTGAATGAA GTTAATAAAC
     7561 TTAATGCGTC TACTCCAAAT TTACAGCGAA AATTAAAGGA TTTAGACAAG CAATTTAAGA
     7621 ACATTCAAAC TAGCGCAAGA GCCTCAGCAA AAACAATTAC GGCAGAATTT ATTCACAATG
     7681 TTGAGAAAAT GGCAACATGG GCAATTGGAG GTGGATTGTA TTTTGGTCTA CAAAATACAA
     7741 TAGGTGGACT TATTCGTAAC ATTTCTGAAG TAGAGAAAGA ATTTGCAGGT GTTATTCAGG
     7801 TTCTTCCACA ATTACATGGA AACCAAAAAC TTGTTAATGA AACTACAAAT GAGTTTATTG
     7861 GCATTGCCGA AAAATATGGT CAGTCCATTA ATGATGTTTT AGGTGCAGCC AAATTATGGG
     7921 GTCGTCAATA CAAAGACATT AATGAAGTAA TGCAACTAGT TAATGCCACA ACATTGCTAT
     7981 CTGTTGTAGA TAACCTGAAA CTAGAAGAAG CAAATAAATC ACTAGAAGCA GCCATGCTTC
     8041 AATTTGGAAT GAATGCAAAG AGTTCTAGTG AAGCATTTGC TTACTCAATG AAGGTTGTAG
     8101 ACTCTTGGAG CAATGTAGCA CATAATGCGA TGGTGAGTGC AAAGGATCTT GCAGAAGGTA
     8161 CAGAACGCAC TGGTGCAGTT GCAAAAATGG TGGGTGTTTC TTTTGATGAA CTTCAAGGGT
     8221 TAATTGGTAC GGCTGTTCGG AATACTGGAC TTGCTGGGGC AAATATAGGG AATGCATTCA
     8281 AGACAATATT CGGTTCAATC CACTCAAAGG CATCTATTCA GGAAATCGAA AAACTTGGAA
     8341 TTGCCATGAC GACTGTTGCC AATGATGGAA CAAAGTCATG GAAACCTATA AACGAAGTAT
     8401 TACATGAGTT AATGATTAGA ACAACTGCTA CAACTAGGGA TGTAGAGGGA TTAACGAAAG
     8461 CTGCTTCTGG TGGTAAGTTT CAATGGGCAA AATTTGCAGC AACACTTGGA GATTATACGA
     8521 CCTTTATTAA AACAGTTGAT TTGTCAATCA ATTCTGTGGG TAGAACAGTT GAATACGCAT
     8581 CTATTCAGTT AGATACACTT GCAAAAAAAT TTGAAAGACT ACAACAGCAT TTAATCGGAT
     8641 TATCAGTTAA GACAGGTCAA GGTGGTTTGT CTGATGGACT TAAAGATTTG GCTGATTCCA
     8701 CAATTTATCT AGTCTCAGGA TTAGAGAAGA TGGATTTCGG ATGGGTCAAA TTTGCAGGAA
     8761 CTATCGGAGT CGTAGCTTTA GCCTTTGGTA AGTTTACTAA GGTAATCACT GAGTTAAGAG
     8821 AGGCACAAAA GGCTTTAACA TTGTGGCAAG CAGCAAGTGC AGTTTTAATG GGAAATTGGG
     8881 GAGTAGTTGT AGCTGCTGCG GCAATAATCG GAGTAGGTGC ATATGCTATG CATCTTGGTA
     8941 AGGCTACCGA AGAGCAAAAT AAATTAACAG AGGCTATGGA AAACGCTAAG AATCAAGCTC
     9001 CTCAATATGT TGATATGTAT AAACAGCAAT CAGTTTATTT AAAGCAATTA GCTAAAGATA
     9061 TACAAACATT TGAGGATGAA CTTAGTAAAA CAACCGATCC CAATAGAAGA AAAGAATTAC
     9121 TCAATAACCA AAATGTTGCA AAATCTTTAT TTTTAAGCAA TATAGATAGT CAATCCGCTC
     9181 AATCAGTCAG TAGTTCTAAT TTTGATGAAG CAGAAATGAA TAAAGCCATT CAAAATTTAG
     9241 ACGAAAAAGC AAAGAAAACT CAAGAATTGA TTAGACAGAA TAGAGAAGCT GAAGTAACTG
     9301 TTCTTGATTT GGCAGATAGA TATAAAAAAC TACAAACAGA ACTAAAAAGC GCTACATTAA
     9361 CTGAGGATGA AAGAATCAGT AAAGAGGTTC AGCTCCATGA TGTAACTAAA CAGCTAAATG
     9421 ATATTTCTCC TAGTTTATTG AAGAATAACA AGGATTTAGC TAAGTCTAAC TTAGACTTAG
     9481 CTAATGCTGT ACATAAAGCA ACGGAAGCAC AAAAAGAAAA AGTATTGGTT GATTTAAAAA
     9541 GTTCAAATAA AAATTTAAAT AGCGAACTAA ATGATCTGAG CAAAACTTTA GAAAGTACAG
     9601 GAGATTCATT TTTTCAAAGT GTGTCAAAGG CGTGGCAAAG AGACGCTAAG GCTGACTGGT
     9661 CTTTCCTTTT CTCTTTTGGA AAATTAGGTG AAGATGGGAC ATCTAAGATC AAAAAGAGGA
     9721 TAGATGACAT TAGAAAAACA CTTTCTGAGA ATGTAAAAAA GATACAAGAA GAAGAACAAA
     9781 AGTTACTTGG ATCTGGAGAT CCTGGGCGAG TTGTTGATAC ACTCAAAGAA GAGGAAGATG
     9841 CCCGTAAAGA ATATAATACT GTTTTAAATG CTAGTATAAA TAAACTCAGT GACCTTGAAA
     9901 ATGCTTATAG CGCTTTATCT GAAGGAAAAA ACATTAATCC AGAAAAGTTA ATAGATTTAA
     9961 TAAATAACAA TCAAGATTTA GCAAAATACA TTGACGAAAC TAACGACAAA ACACTAAAGA
    10021 GTGGAGAAGT AGCAAAAGAA GCTTTTGAAA ACCAAAAGAA AGCATTAGTA GACTACATAC
    10081 AGTCTAGAAT GCAACAAAAG AATTTAGACG AAGAAGAACG TAAATCTTTA GAGGCTACTT
    10141 TAAGGATTAT TTCTAATTCT AAGTTTGGTG ACTTTATCAA TAACAAAAAA GAAGCCAAAA
    10201 GTATTCAAGA AAAATTCAAT GGTGCTTTAG AAGAAAACAA TCTTCTAATG AAGGAAGCTG
    10261 AACACCAACT AGATCGTTAT GTGGAAGGTT CTGCTGAATA TACTCAAGCA CTAGAAGATC
    10321 ATATCGCTCT CATTGAAGAA CGTAAATCTC TAATGGAACA AGAGATCGAA TTAATTGAAC
    10381 AGCAGATTAA ACTAACTCAA GAACAACAAT CCAACACTCT CTCTGGAGCA ACGACAAGTT
    10441 ACACAAGTGA ATTCAAGGGT AAATACAAAG ATATTGTCAA TGAAGCAGCT ATGAAGTATA
    10501 ACATTGACGC ACATCTAATT TCTGCTATCA TACAAAAAGA ATCTTCTTTT AACTCCAAAG
    10561 CTGTATCCAG TGCTGGAGCT AAAGGATTAA TGCAATTAAT GGATGGTACT GCAAAAGATT
    10621 TAGGTGTTAC AGACTCATTT GATCCTAAGC AAAATATCAT GGGTGGAGTT AAATACCTTG
    10681 CACAATTATT AGAAAAGTTT AATGGAAATT TTAAAGATGC TCTAGCCGCT TATAATGCTG
    10741 GCCCTGGGAA ATATCAAATT TCTGCTGCAC AAAAGTACGC AGACGATGTT TTAAAAATAT
    10801 ATAATAACAC AATAAAAACG ATAGTGGCTA ATGACGCAAA AGATCAAACT GATACATATG
    10861 CAAAATCATT GATGCAAGCT GTTGCCACAA AAGACTCAAC AATTATCTAT GAAGCATTTT
    10921 CAAAAGTTGC AACTGAGAAA TTCGGGCTTC AAGTTACTAG TACTGTTCGT AAAGGCGATA
    10981 AAGGCGATCA CGGTAAAGGC GCAGCTATTG ATGTAGCTGG TGCAAAAGAA GCAATGGATT
    11041 CTTTTGCTAA ATTTGTATAT GAATTAGGGT TTAATAAAAT TATCTATAAG GATGCAAATA
    11101 CACCAGGACA TGAGACTGGA AATCACGTTC ACGTATCGTT CCCTACAAAA AATTACACAC
    11161 CTAATAATTT TATTACTCCT GACGTTGCTG CACTAGCAGG TGCGCCTACT GCTGATTCCG
    11221 AAGAGACAAT TGAACTAAAG AAACAGAAAC TTCAAGCGAA AGAAGAACTT GGAAATCTAC
    11281 AGGTATCACT TGATAATGCT AATTGGAAAA AAGCAATGAA CACTATTGCC GATTTTCAAA
    11341 AAGAAGTTGA AAAAGCAGAT GCTACATTAT CAGATTCAAA AGAGAATATG AAATCTTATT
    11401 CTCAATCATC AGAGCCGTAC AGACAAGAAA TTCAAAAACA AGTCATTGCC CTGCAAAACA
    11461 AAATTTCAAA CGAACAAAAG ACGGCAGAAG GATTAAAAAA ACAACGTACA GAAAATCCAT
    11521 TTGGCTTGAA TCCTAAGCAG TTAGATGACT TAGACAAGCG AATCGCTCAA TCGAAAACTA
    11581 AGATTTTAGG TTGGAAAAAT GAAATCAATG ATCTTAATTT TGATAAGGCA GAAAGTGAAA
    11641 TATCTATATA TGAGAAGAAA ATTTCTGATA TTGATGAAGC ATTGAGTGAT TCAGAAGAGA
    11701 GGTTGTCTAC ATATCCAGAA GCATCTCAAG AATATAGAAA CGAAATACAA AATCAAATTA
    11761 AATTACTAAA TGATAAGAAG GTTGCATTAG ATAATGACAT TAAGGCAATC GAAAAACAAA
    11821 TTAAGAATCC ACTTATTACT GCACCATACA AAGAGGAATT GCAAAAGAAG TTAGATGATA
    11881 ATTTGGATTT AAAAGTTAGT TTGGACTTGG AAATAAAACA AAAATCTATT GATAAAGCAC
    11941 AGAGTCAAAT AAATTCTATT ATCTTGAATT CTGAAACAAT ATCTAAAGCA AGAAACAATA
    12001 TTATTGGTGA GATCGATGAT TCCATAGACT CTCTTGATGA AGATAGTAAA GATTATTTCG
    12061 AAGCATACTC TAAGCTACTA GACCAAAAAG TTAAAAATCT TGAAATATCT AAATTAGAAA
    12121 AACAGAATAC TATTGATTCA TTAAAAGCAC AGCAACAAGC AGTAATAGAT GATGTTGATG
    12181 CTTGGGAAGA TTTGCAAGCA AAGATTGAAA ATGCATCCAA TGAATTAGAA TCAATAGATG
    12241 ATGATTTAAG AGGAGTAAAT AAGACTCTAA TAGATAATAG AAAAGAATTA GCTAACGAAA
    12301 TCATAGACAT CTACAAAGAA GTCTATTCCA AACAAAAAGA CCTAGCCCTT GATGCCATAG
    12361 AATCCGAACT AGACGCTCTA GATAAAGCAC ACGACAAGAA AATGGATATG CTAGACGAAG
    12421 AATTATCTAC CTATGAAGAC ATCATCAACG CTAAACTTGA GTCTATCGAT GAACAAGCAT
    12481 CCGAAGAAGA CTACAACAAG AATCTCACCA AAGCACAAAA AGAAGCTCAG GATATTCAAA
    12541 ACAAGATTAA TGTCCTTCTA CCTGATGATT CTCATGAAGC TATTGCTGAA CGCGAAGAAT
    12601 TGCAAAAACA ACTTGCAGAT AAACTTGAAG AAATCGAAGA CATGAAATCT AATCGCACAA
    12661 AAGAATTGCG TAAAGACAAT TTAGAGGATA GTTTAGATGC TATTAAAAAA GAAGTTGATG
    12721 CTAAGAAAGA TGCCGAAGAT GATAAATATG ATGCAGAAAA AGAACGTTTA GACAATATCA
    12781 AAGAACAAAC GGAAAAGTTT TGGGACGATG AGATTGCAAA GTTAAATTCA AGTTTTGACA
    12841 ACATAGAAGA TCATATGGAT AGATTTGAAC AACTATCTAA AACTAAATTC ACATCTATTG
    12901 GCGACTCAAT TACAAAAAAT CTCATTAACA AAGTCAAAGA TTTAACATCT GAATGGGGTA
    12961 GTTTGAACAC TACCATTGAA ACTGGTTCTA CTAGTGGAGG CACGTCTCCC ACTTCTCCAT
    13021 CTACAGGCGG CACAGGTTCG CAACCTAAAG CATCTATGAC TAAATCTTAT GACGGAAACC
    13081 CTTCAGCAAC AAATGGCTAC TTCTGGATAA AGGATGGCAA GTCGATTGCA TGGGGTCAAG
    13141 CATTAGCATC ATTCACAGGC GAATCTATTA CAAATTCCCA CAAAGATGCA AATGGAAATA
    13201 TATTTGTAAC TATGGGTGGT AAAGAGTTCC AAGGTCAGAT GATTAATGGC AATGGATTTT
    13261 TTAACGTTAA AGAAGTATTA GATGGTTTAG GATTAAATTG GAAATTCGAA GGGGATAAAA
    13321 TAAATAAATA TCATGATGGT GGTTGGGTTG GTACTAAACA CCCTATGTTT GCTAACCTTA
    13381 ATAAAGACGA AGTTCCTGCC ATACTTAAGA ATCGTGAGTT TGTGCTAAGT GAGAATATGT
    13441 TGAGCAATAT AGGAAACAGT TTAAAAATGC CAAATTGGAT AAATTCCATG CCAAAAGTCA
    13501 CTAAAGCAGA TGGTAGTAAA ACGCTAAGTT TCAATCCAAT ATTTAATGTG AAAATTGAAG
    13561 GCGGTACAAA TCTTGAACAA CAAGCAAAGA AACTCACAGA TTTAGTAACT GACAATATGA
    13621 TACAGAGAAT GAAAGGATTT GGATTTATTT AGAGAGGGAG TAAAACCCTC TCTTTTATTT
    13681 TGTTTTCAAT GAGAGGTGAA ATTAATGATT GGTACAGATT TTTGGTACGA TGATGTATAT
    13741 AGTAAGGATA TGGGGATATA TCTTGTGAAG CTTGATAGTG GCTTTATCCA GAGTCCGTTT
    13801 CTAGGTGATC AGGAAATAAT CTCAGAAACT ATTGTGGGAG AAGATATTCC ATATGTATTT
    13861 GGAACAACTA CCCAACCTTT AAAATTAAAA CTTATATTAT CTCCACTTGA AGAAGAGTGG
    13921 ACGACTGAAA AAAGAAGAGA AGTAGCAAGA TGGATAAGCA ATGGTAAATT TAATAAATTT
    13981 TATTCTGAAG ACGATCCTAA TAAGTGGTAT TACATTATGC ATACAGGCAC AGCAGAGCTT
    14041 CAATTAAGTG GTTTAAGTCA AGGTTATGTG GAGTTTAATT TTCAAAATAT TTCACCATTC
    14101 ACTTATTCAC CTATCTATGA AGAAAATTAT GATTTTTCTA CTTCCACATC TTCACAAATA
    14161 ATAAATCTTA CAAATCATGG CGACTTAAAT TTACACCCCA TTGTAGAGAT TACTAAAGTC
    14221 GAAAATGGGA GTGTGTCAAT TTATAATCTT TCGAATGGTG GAGAAGGGTT TACATTACAA
    14281 AACTTAGTAA ATGATGAAAT TGTAACTGTA GACAACAAGT ACCATAGAAT TGAAACCACT
    14341 GATTCTATTG TATATAGATA TGATGACTTT ACAGGTGATT ATCTAAGTTT ACCTAGAGGA
    14401 GTCAACAGAG TGCAGATTGA CGGAAAGTGT AAATTAAAAA TCCGTTTTCA ATATCAAATA
    14461 AAAGGATAGG TATGAGGTGA AAAATGATAG AAGGAATCGA TTTAAGTGCT AAATTTATTA
    14521 AACCTCGCCT ATATTTATGT AAACCAAATC GCCAAACTAT TGCAGAATTG AAAAGTGCTT
    14581 ATAATATAAA TACTACAGAC AATTATGGAG GATTGGATGA ACTAAGTTTT CAAATTTCAT
    14641 ATGTCATTGA AAAGTATCAA GAATATGTTC GAAATGACCA AGCTTATTTA ATCAGAGGTC
    14701 ATTATCTTAT TCGTTATGAA GCAGATCAAA CAGACCCAGA TTCAAATCAA CCTATTAAAA
    14761 TAATTAAATA TTACATTATA TCCAAACCTA AAAATATAGC TTCTGATGGT AAAGAAATAA
    14821 AACAAGTACA TTGCTATTTG TTGCCTTATC AATTTAAAAA TAAAATTATT CGTTCATATT
    14881 CAGGCACTAA AAAATTGTAT GATATATTAG GTGTAGATGG AGTTTTAAAT GATACACTAC
    14941 TTGCAAAAAC CGATTGGACA GTTGGATATG TAGATTCTGA TATAGCAAAT AAATATCGAA
    15001 CATTTGATGT ATCTCAAAAA AGTCTATTAG ATTTCTTGTT TGAATTACAA GATACATATA
    15061 GTGCAATCAT TGAATTTGAT ACTGTAAACA AAACTATAAG TTTCAAAAAG AATGAGAACA
    15121 TTGGACGTGA TCGTGGATTT TCTATTGAAT ATGGAAAATA TCTAAAATCT ATAGATGAAG
    15181 ATCCAGATTT TGATAATGTT TTTACAAGAT TATATGCATA TGGAAAAGAC AACTTAAATA
    15241 TTAGACGTGT TAATCCTACT GGAATGGATT ACATTGACTC GCTTGATTAT TATATGTATC
    15301 CATTTGAACG TGATATTAAT AGAAATGTAA TTAAACATTC TAATTATATG AGTGATGAAT
    15361 TATGCCATGC CATACTTGAC CATCAAGAAT TGGTAGAATC TAAATCTGGT CAGTTTACAG
    15421 GTTTATTCAG TCAAAAAGAG GACTTACAGA CGACATTAAC TGCAAAAGAA AATGAAATGC
    15481 AAACACTTCA AGATGACATG GATATTATTT TAGATAATAT GGATTTGCAA CAATCAAGTG
    15541 GAACCATAAC TAATTATGAT CTTACATACA TAGGTACTCC AATTACAAAA ACAACAAGTT
    15601 TAACATCTAC AAATAAATAC GCTGTTCTTT GTAAAGTGTC AAGCGTAGAC AATTTAACTA
    15661 TTACGTTAGA TGGGATAGTA AAAACATTAA ATGTAGATAC ATGGACAATG TTAAATAAAA
    15721 TAACAAATGT CACAACATCT GTTTTTGATA TAAGTGGTAT AAATTCAAAT GCAAATGTAA
    15781 AAATTTCATA TGTAAAAATT ACAGATGAAG AGTATGATGC GAGTGTATAT GCTACAGATA
    15841 AAATTGTTAC ACCTTCTACA AAACCAACTT TATCTGCCAG TGGCACAACA TCAACGCTTC
    15901 CAATAGATAC TTATTTTGTA TCTTATACAT GGGTGGGAGT AGATGGAGAA ACTTTATCGA
    15961 GTCCAGAAGA GTCAATTGAA ATAACATATG GACAGCAAAT TGATGTTGTT TTACCAACAT
    16021 TTCCTTCTAA TGTAACAAGT GCAAATATTT ATATTTCTGG TATTAGCACA ATTAGTACTA
    16081 AGCAAGGAAA TACTACAACC ACTACATATG TTCAATCTAT TCCGTTAGTG GTAGGAACAA
    16141 ACAAGCCTAT AAAAAGTGTC TTGAACCAAT ACTCTGTAGG TTATAAGCAA TCTCAAATAG
    16201 ATGCAATGCA AGTAGAAATT GACAATATAA ATTCTCAAAT TTCGGCATTG CAGTTTGATA
    16261 TAACCATATC CACAGGATCA AATGCTTCAG GTAATCTGAA ATTTAAAATA GATAGTAATG
    16321 AAATTTTAGT TGCAGTTGTG AATGGAGATA GTGACATATC TATTGCAAAT AAAATTCAAT
    16381 CAACTATTAA TAATCAAGCA AATTATATAG CAACCGTTTC AACGAACGTT GTAACAGTAA
    16441 AATACTGTAC AGCAAATACA TCCGTAGATG TGATTTTTAC AGACAATTCA ACTGGAGTAG
    16501 TAGCAACCAT TGGATCTAAA ACAAAAATCG GTGTTGACTC TCAAATATCA GCGCTCAGAT
    16561 ATGAAATTTC AACAGATAAT CCAGATAATT TCACAGGAGA ACAAATTTTA GAATTAAACG
    16621 AATATATTCA TGAAACGGTA TGGTCGGATA GTAATTACAG CAATGATGTT GATTTATATG
    16681 AAGATGCAAA AGAAGAATTA TTTAAAATTA GTCAACCTCT AATATCTTAT GAAATTGATA
    16741 TTGTAGACTT TTTAAAAGCT GTTATATGTC AAAAAGATTG GAATAAGTTG AATTTAGGCG
    16801 ATACGATAAC TATTAAATAT CCTAATTTTG GAATCAATAT TAAAGCAAAA ATTATATCTA
    16861 TCGACCATAA CATAGATGAT AATTCTATTA ATTTAAAGAT TGCTAACAAC AAAGATATTA
    16921 AAAGTGGATT TTTGACTCTG AAAGATATGC TAAAGAATTC TGTTAATACA ACAACGAGCG
    16981 TAGATATTTC AAAGTTTAAA TGGGATCAGT CTCAGGACAA CACAAGTAAA ATAAATGACT
    17041 TGATTAATAA TACATGGTCA GCAATTTCTC GAAAAATCGT GGCAGGTGTT AATGAATCTG
    17101 TAGAGATAAG TGGTAGAGGT ATTGTTATTA CTTCTCCTGA TGACCCAAAT AAAAAGGTTA
    17161 TTTTTCAATC GGGAATAATT GCTTTGAGTT CGGATGGCGG AATAACTTGG CGCACTGCTC
    17221 TCACAGGGGA TTATATTGTA GCGGAGCAAA TTGCAGGGAA GTTAGGTCAG TTCGTTCAAG
    17281 TTCGAGCAGA CCAGATTGTG CTTGGAGACA ATGGAGAAGT TATATCCGAT GATGTTCTTG
    17341 GTGGTGGAGT GGTAAAACAA GACACCAATT ATAACTCAAA TTATATTACT CAAGATGGTA
    17401 TCTTGGTTAA AAATGGCACA ACTGAACGTG TTAAAATGGG TGAGTACGAA ACCTCCAAGT
    17461 ATGGACTACA GGTGAAAGAT AGCAATGGTA ATAGTAGAGT AGAATTGGGT GAATATGACA
    17521 CTGATAAATT CGGGTTGAAG GTATTGGCTG AAGATGGACA GACTACTATA TTAAATGAAG
    17581 TTGGTGTACT ATCTCCAATA TGGGCACAAT CTGAAATGGT TTTATTAGGA AGTAGTAGCA
    17641 AATATAAAGG TAAATTCAGC TTCTACATCC CATCGCCCAA AGCTGATATA AGTGAACTGC
    17701 AACTTTATTT TTACTCCGAT AAAACTGTAA CATGGGAAAC ACAGACTAAT AGTAGTAATG
    17761 TATCTTTGCA ACAATGGTTT GACGGTTCTT ATACTTTAAA TGATTACGGT CACTCTCATA
    17821 GTGTACCATT TATTGAATAC TATACACCCT CAAGTAGTGT TCAACTCAGC GTAAAAATAG
    17881 ATGGTGTTGA TCGTACCACC GAATTAGGTG GTACATGGGA CATGTACAGT ACCTACACAC
    17941 TAGATATAAA ACAATATGTG ACTGACATGG TAGGATGGCA CACTATCGAA TTTATTGGTA
    18001 CGGATGGATG TACAGTATGG GGTCATATTC AAGGAAAAGT GTTAATGAGA GCTACTCAAT
    18061 AATAGAGGTG AAAATTAATG AAATTATTAA GGGAAACTTT GAGTGCTGAA TTTTTATTTC
    18121 CAACTGAAAA GGATGCTAAC GATTGGTTTA GTAATATGAG TCAACAGCAA CTTGGATGGG
    18181 AAATTGTTGA ATCCAAATTA GATGAAAGTG ATGAATGGTA TATTTGTATT AAAAAGATAG
    18241 TGAATAGGTA ATAACAATTA AAATAATTAA TTGTATAAAA TTAAAGTTTT ATTGAGAGGT
    18301 GTATTTCACC TCTCTTTTTT ATTTTCACAA AAGGATGGTG AAATGAATGG CTGATCCAAT
    18361 CATAACTAAA CGAAGAAAAG GGAACAGCGA AGATGCGTTT GTTCCTTTAT CTGAGTCACA
    18421 TATTATTGAA AATGGAACAG TAATATTAAG CGAAATCCCA AGTAAATTCA ATCGGGTAAC
    18481 TGTAACAGGA GAGAGTATTA CATGGATAGA AAAAGATAGT GGTTCTCCTA CTGAAAATCA
    18541 GTATGTTGTT GATTATAATA ACAATATCAT AACATTTCAC GTAAGTAGAA ATGGATTACA
    18601 ATTACAATTT GATTATATGG GAACAGGTAT GCATTATGTA CCAGCAACAA TGATCTATAC
    18661 TCAAACAAAT CAAGGTGAAG TTGTTGAGAC TTTATCTAAC ATCATAACTA ATGGACAATT
    18721 GGCTATTGAT ACTCTTGCTA CCGTAGAGCA AATTACGACA GATGCAAATT CAGCAACTAC
    18781 TGTTGCAAAT AACGCAGCAA ATTTAGCAAA TGATAAAGCA ACTCTAGCTC AAACTAAAGC
    18841 GGATTTAGCT GACTCCAAGG CAATTCTAGC AAATGACGCA GCCGTTAATG CAAATAATGT
    18901 TGCAAATAAC TTGGATTTCA TTGGTGATTA CAATTCCGCT ACAACTTATC AACCACATAA
    18961 TATTGTACGC TATCAAAATG CAATTTACAT GTGTAAAGTG GCATGTACAG GAGTTGTGCC
    19021 TACTAATACA ATCAATTGGA AACTACTCAC TTCTGATGGG TTGAATCTGC AATATATTGG
    19081 TGAATATAGT AACATTACCA CTTATTATGT AGATAATGTG ACCACTTGGA ACGGAGACTC
    19141 GTATGTTTGT ATTGCAACTA CAACTGGAAA TCTTCCTACT GATGAAACAA AGTGGAGAAT
    19201 ATTCCATAAA TCACATAGTA AGCTTGTAAC ATTTGAAAAT AGTGTTACTT TGGTTTCGGA
    19261 TTTGTCTTCT GTAAACATAG GAATACCAGA GTATAATTCT ACAACCGATT ACTTATTAGT
    19321 ACATAAAAAT TCTACCCATG TTTTTGAAAA TGATGAATAT ACCATTTCAG GTAGCACGAT
    19381 TGTAAAAATG GGAGAAGGAG TATGGACAGT TGATCCACCT ACAACTTTTC ACTTTATTGT
    19441 ATTTAAAAAT GTCACAGATA CAAATATTAA TTATCCTGAT GGGAGCTTGA TTCAAACAGG
    19501 TAGCATTGGC AATGCACAAT TAGCAGATGA TATAAAAATC GGTAGTTTAC CTGATTTAAC
    19561 AACAATAGAA AAAGGTAGTT TAGTAGGAGC AGTAAATGAA CATAATGAGC AAATTGGAAT
    19621 TTTGTCGGGA ATAGTCATCA ACGTAAAAGC GTATGGTGCA AAAGGGGACG GGACAACGGA
    19681 TGACACCGCA TCTATACAAT CAGCGATTGA TTACGCCTAC ACCATTAGCG GAACAGTCTA
    19741 TTTACCAGTA GGAACTTACA TTGTTTCTAC TATAGAACTT CGCAAAGACG TTTCCTTTGT
    19801 CGGTTGCGGA GGACGTTTCT GTAAGATAAA AAAGAAGGCT GGAACGACAG GTAACATCAT
    19861 TCAATACAAG CAAGAAAATA CATCATATAG TTTCAATATT CGTATTGGAG GATTTGCGAT
    19921 TGAAGGAACA GGAATCGGCG CTTCTGTTTC TCCTTTAACA AACGCGTCAC CTGACCTTAC
    19981 GAATAACGGA CTGGTAATAA ATCCTTATTG GGGATTAGAC GGAGTTCGTT TATTTGATTT
    20041 GCTGATTAAA GATTGCGGTG GAACAGGGCT GCAAATTATT CCATCTCCAA ACAATGAAGC
    20101 ACAAAGTGAA TTAATGGTAT TACAGCAATC TCAGATCGAT AATGTAACTG TTCAATACTG
    20161 TACAGCAGGA GCTTATATCA AGGGGTTTGT AGGAAATGTT CAGTGGAATA CTTGTACATT
    20221 TGATCAATGT ACCAATAACG CTTTTGAGAT TGCGATTGGT ACAAATGGTA ATGGAGGACA
    20281 AGACAATACT TTTATTAACT GTTCATTTCA ATTCTCCAAA AAAGGATTCT ATGCAGGGAG
    20341 TAACTTCATT AATGCTAATT TCTACGGATG CCATTTTGAA GAAAACACGG ATTACGGGGT
    20401 TCACTTTAAT ATTACCGCTA ATTGTGGAGA AGTTACATTT CATGGTTGTT TCTTCGCTCG
    20461 TAATCCGATT CACATTTGGT TTGAAGCATT TGGTGGTAAG TGTTCGATTG ATAATATTAC
    20521 ATGGAAGCCT ATGACATCAC CTTTATCAAC AGATAGGTAT GTGAAACTAG GTAATATTAC
    20581 AGGGTTGATT TTCTTTGGCT TTACGCAAAG TCTTATTGCT ACCATTACAA CCATGATAGA
    20641 AGACCCTAAT TTCCGTACAA GAGGATGGAA TAATTTCGAC CTACCAACAT TTTTCGCTAT
    20701 GGATCATCTG CGAGTATATA ACGGTATTTC ATCTACCACT ACAAGATCGA GGAATTTAGA
    20761 TAAGCGTGTG GTTGTTTCAG CGAATGCTAC AACGCACACA GTAACCTTTG ATGTAGCGGA
    20821 AGCAGACGCA ACCTACAATA TATGGTTAAC AGCAGAGTTC GATAGTTATT GCTGGGTCAC
    20881 GAATAAAACA ACAACAGGAT TTACGATTAA TATCAAAACT CCACTAGCGG TTAGTATGGG
    20941 TGTTGTGTGG ATGTTATTGA GATAAAACCC AACCAAATTA ATTTTTTATC AGGAATGTCT
    21001 AAATAAAATG AGAGTTTTAT TAAAACATTA GTCTACGAAA CCTTTATTTT CAAAGATTGA
    21061 ATAGATGTCA AAAACAAAAT AGTCGATGAT TTTTGAAGGA AGGTCGTTAA TTCGGTCTTC
    21121 CTTTTTTATT TACCCTTAAA ACTAAAACAT ATAAGGAGGA ATTATAATGG CTTTAAAAAT
    21181 TTCTAAAAAT GTAGTTTTGT CAGATATTGT TTCAGAGGAT AATACAAATC CTATTACTAC
    21241 GGAACACATT CTTTCTGGAG AAGAAAAAAT CGTGGAGTTA TGGTTGTTTA ATGACAACGC
    21301 AACAAAAAAA TACAATACAA TTACCATTGA TCCGATTGAT ACGGTTTTAG CTACTAATGA
    21361 GGAAAATTGG ATTTCTTTGT CCTCTGATGG TATCACATAT CAGGCAACAG GAGCAGTATT
    21421 AGATTTAGGT GCAACTGAAA TTACGACAGG GAGTTATAAA TTCTGGATGA AAGTTGTTTC
    21481 TGCTTCTGTG GCCGACACTC AAAACAAAAC AGACCTAAAG TTACAAGTTA ATGGAAAAGA
    21541 ATATGCGGTG TAAGAATTAT GATTTATTCC ATTAGAGGGG AAATTAACAC TTCAAATAAT
    21601 ACTAATATCA TCACTAAGGT ATATGAAAGG TAGGTGATAA TATGGCTTAC TACCTTCAAA
    21661 TGGATGGTGT GGATGATTTA ATCAAAACTC CATCAATAAC TATAAATACA ATTGAAATTG
    21721 ATTGTTTGAT TGATAGCACA CAAAATGAAT CAGGTTCTTA TATCCTAGAC GCTAGATCAG
    21781 GTTTATCGAA CGGACATCTT ACAACTGGAG AAAAAGGAGC AGGTTTGACA ACACTTCTCA
    21841 TAAATGGTTC TTCAGGAAGT GTAACTGATA TACCAAGAGA CACAAGAACA ACCATAAAGG
    21901 CATCATCGAG CAGTGTGTTT ACGGATAATG TTAATATTTT TAGTTCGTAT ATTGATCATG
    21961 CGGAATGTAA AGGGAATATC TACAGTGTAA AATGCTATAA CGGGACAACC CTTGTCGCTC
    22021 ACTATGACAT GACCACAGGA ACCGTCCAAG ACCAATCAGG CAATGGAAAA CACGCCACGC
    22081 TGACAGGTGG AACATGGATT GAAGATGCTC CATCAGGAAC AGATGTAAAC TATTCTTATT
    22141 TATCCAAACA AGTGATTTAT AGTTTGCCAA ATGCAAGTTA CTATTCCAAA CAAATTATCC
    22201 ATGCTACAAG GTCACTCGAC AATCTATTAA GGCAATCCAT ATTCGAACAG AGATCACAAG
    22261 ACTTATCTAG CAAACAAGTA ATTTTTGATA ATACATTAAA ACAGAATATA ACTAGGCAAG
    22321 AAATATATTC TTATAACCAA AACAATTATA GAACTAAACA AGTGATTCAT AAAGACATTG
    22381 TGCTAGATTA TGATTCCAAG CAGGTCATCT ATGCAGAGAT ATCATTATCT CAATCTACCA
    22441 GACAGATGAT ATATGAAAAT AAAATAGATT TATTTTCTAC TAAACAGATA ATCTACAAAG
    22501 ATGCTACAAC AGTAAGTGGA TTAAGACAAT TGATTCATGC TCTAAGGTCT GCAAACTATA
    22561 CGGCAAAACA GATTATATAT GATGAAAATA AAATAATCGT TAGTGAAATA AGTTTAACAG
    22621 GTGAACGAAC ATTAACTGTC TACTTGATTG GTTCTAGAGA ATTAAGCGTC TTTTTAGAGG
    22681 GGTCGATATA AATGGCAAAA TTAAAACAAG ATTTTGAGAT GTATTCGGGT GAGAGTAAGA
    22741 ATATTAAAAT AACGCTTACA GATGAAAAAA GTGACACTCC TCTTGATGTA TCAAATGCTA
    22801 CAATCACTTG GGTAATGAAA AGATCAGCAA AATTTCCGAC TAATTTAATA GAAAAAAGCA
    22861 CAGTTAACAG TGAAATAGAA ATTGTTGATG CTGTGAATGG AGTGGTTAAA GTTAAATTAA
    22921 TATCTGCTGA TACAGAAAGT TTAGAGGGGT TGTATTATCA CAGTGCTAAG ATAGTAGATG
    22981 TATTAGAAAA TACTAGCGTG TTGTTGACAG GGATGGTTAA AGTGGTAAAG GGATAAATAA
    23041 ATAAAATAAT GTAAAATAAT TGTTGATTAA TTAAGTAAAA TATATTATTA TAGTAAGTAG
    23101 TCATGGTGAG ATAGGTTAAT TTTGCTGTGC CTAATATGTA AATTTTAAAA AAATGGACAT
    23161 ACTCCCTTTT AAACTTATCT ATTAAACAGA TTGTCTATTT TATTAGATAG GCAAAAGATT
    23221 AAAAGATTGG CTTGCCAGCC CGATTCTGCA AAAACCGCAG AATCTCCTTG GCTATCATTC
    23281 GCAAGCAAAA CCGCTTGCAC ATGATACAAT TATTATTCTA CTAGGAGGTT ATTTGCATGG
    23341 ATAAACAATA CTATGAAGTA TTAAGTCTTA ATCTTGTAGC ATATTTAAAA ATGAAAGGAT
    23401 TTTCAGTTGC AAGTGCAACT AAGACTAATA AAGGTGTTAT TTTTTATTTT GAGAAAAGTA
    23461 AGGAACTTTT TGATGTTGTC ACAGAATACA ATCAAGATGA ACACTTAAAA AAATTTATTT
    23521 CTGAATTTAA AAATGTTAAA CAGATTGTTA ACGGACTACG TTAAATAAAA TATTACATAA
    23581 TATGAATATC AAGTCTACTT TGAGTAAAAT TTAGGAGGTC TACTATGGAA ACTTTTCAAT
    23641 ATACTTTTTC ACAATTTGCC AGAATGGTTC GTGAAATTTT AAAAAATACA CTAGACAATG
    23701 AGTTAATAGA ATTGGCAGAT AAGTATAATA TACCACAAGA TAGTTTGATG AATATTGCTG
    23761 TTAATATGTA TGTGCAAGAT ATGTCAAAAG TTCAATGGAA AGCAGGTAAA ACAAAATTCG
    23821 TTAAAATATA TGAGAAAGAG GTGAAGCAAA TGTTTGATAA AGGTCTATTA GATTGGAAAG
    23881 AATTAGGATT TCTTACATAT CTGTCAGTCA ATTTCACTAC ATATGAAGAT AATGCACTTA
    23941 GAAATAAAGA TGGAAGTTAC TGCACACAAA AAGATATTAT CAAACATAGT AAAAGTACAA
    24001 AACCTACTAT CTCTAAGTTA ATGAATGACT TGCTTAAGAA AGGAGTAATT TTCGAGAAGA
    24061 AACATCCAAC AATTAAGAAT GGAAAAAGGT ATCTATTATC ACCTTATCTA TTTTATAGAG
    24121 GAAAAATGAT TGATAGAGAT CTAAAAGAAA AGTTGAGAAT AATAAACGAG AGTATAAAAG
    24181 AAGCATATAA AAAGGCTAAA GAAGAAGGAA AGAAATTAGA AGAGAGCGTA GAATTTGATT
    24241 TTAATTTGTT TGATGCTGAA GGATTTACAG AAAGATTAGA AGAAGCAATA ATAGAAGAAA
    24301 AATGTAATCA AGAATTAGTA GAAGTTTAAC TTGTAAATTT TAAATTGTAC ATAACTATAA
    24361 TAGTATAATA GTATAATGTG AAGAGTGTTA GAGATAAAAC AAGAGGGTTA AAGTGACCAC
    24421 AAGACTTTAA ATATATAGGC TCTGAGGCAT TTTTATAGGT TAAAAAAACT GACCTATTAA
    24481 TTTTTCATGA TACATTGTAA AACCTTATAT TTACTATAAT TGTGAAAATT GATTATTTTA
    24541 ATAGGTAAAG AACTTTTAAC CTATAAAGTA AAATATGTTA TTATTTATTT CTTAATTAGA
    24601 TGATATAACA ATACATATGA ATTGTCAATC GTTTTAATTA AATTACACTA TATTAGGAGG
    24661 AATTGCAATG TGTAAATCAA ATCAATGTGC CAAATGTGAA TGCTGCAAGA CTAGAGATAT
    24721 CTTAGGATTT CTACTCGATG CATATAAAGA ATCCAACACG CTACGTAAAG GATTAGAAGA
    24781 TTTACTTGAC GCTGAGATCG ATGAAATTGG TAGAACCAGT GATAACCTTG CCTATGCAGG
    24841 AATGAGACTA TTGGGTGTTA ATCCTGACAG TAACGAGGGA GATAAATTTT TCTACATTTT
    24901 CTTTGACTAT GGACACATGG GTGTAACTAA AGAAGAGACA ATTGAAAGAT TGTTAGAGAT
    24961 TTAACTAGGG AACCTTTGTT GGTTCTTTTT TATTTATCCT TCTATCTCTT ATACAAGGAG
    25021 GTGAGACAGA TATAAAGAAA GTGTTTCGTG ATTTGAATAC GAGATAGGAA TATAAAATAT
    25081 AATAGGAGGG GTTTGATAGC TATGGCTGAA CAACAAGGGA AAGATTTGAT GGAGATTGTA
    25141 TATGAAATGA ATTCTAGACT TGTTCGAATT GAAGAAAGGT TAACAAGATT TGATAAAATT
    25201 GAAGACAAAG CAGATCAAGC CCAAATAACA GCAAATAAAG CACTAGCGTT AGCAGAAGAA
    25261 GTGCAGAGGG ATGTAGGTAG TATAAGAACA GGGAACCTTT GGGCATGGGG ATTTATCATT
    25321 ACACTCGGTA TCGGAATGAT TCTACAATTA GTTAAATAAG CACACCAAAG GAGATAGCAT
    25381 CATGAATGTA TCATATAGAG ATATTGGTAT TCGGGTTTAT GGCAACAAAT GTGAAATCTG
    25441 CTCATATAGC ATTATAGAAG TCCATCATAT AGACTATCAC AGACACCAAG AATATGAGGA
    25501 CAATATACGT AAAGCATCCA AGATGAGAGA TTACGATTTG CTAGAGAAAT TGATTGAAGA
    25561 AGCAAAGGAA TGTGGATTCT TAGAGTGGAA AGGCAATCAA TTAAGCAAAG ATGATAGATC
    25621 GACTAACTTA TCTGTATTGT GCGGAAATTG CCATAGTTTG ATTCATGCTC TAGACAGTGG
    25681 AGTGAATTTG TTGAATGTGC TGAGTGAAAG GAAGTGATAT GTATAAGTTT CTGGAAAAAT
    25741 TTAATGAACA TTGATGAGGA GAAAAATTCC ATCATAGTCT GGACGTTTTT AGTTTGTATG
    25801 ATTATTGGAA TATATCAAGT TTTTAGCGTG GGAGATATAT CTGGTAACTT TTTGACATTA
    25861 ATTTTAACTC AAATGGGAAT CATTTTTGGA TCTAATGTAG TCACTAGAGT TACGAAACAA
    25921 AAGAGTGAAT ATGAGAGTCG ATATGATGAA AATAGTCAGA ATGACAGACC AACAATTTAA
    25981 AAGAGTAGGG TTGGAGAATT AGCATCGTGT GGGACGGCAC AATCTCTTCC TACTCTTTAT
    26041 TTATTTTAAC ACACTTATAA ACAAAAAGAT AGATTCAGTC TGATCAATTG AATTGACAAA
    26101 AGACACTCAC CTCTCAGAGT GTCTTTTCTT TTTGTCTTTT TATATTAGGT GAATTGAGAG
    26161 GAGATTTAAT GTGGGAGGAA TAATATAATG AAAGAGATGG GAGTTTATCA AATAAAAAAT
    26221 ATTGAAAACG GAAAAGTTTA CATAGGAAGT TCTGTAGACA TACAAAAGAG ATGGAGAGAG
    26281 CATAGAAGTC ATTTGAGCAA TAATGATCAT CATAGTTTAC ATCTACAAAG AGCATGGAAT
    26341 AAGTATGGAG AAGAAAATTT TGAATTTGAA GTAATTGAAT ACGTGGAAAT ATTTGAGGAA
    26401 TTGAGAATAA GAGAGCAACA TTATATGGAT TTAACGAAAT GTTATCAAAG AAAAAATGGA
    26461 TACAACACTA GTCATAGTGC ATTTGGTCGC GCAGGAGTGA AACATTCAGA TGAAACAAAG
    26521 AAGAAAATGA GCGAATCATC GAAAGGACAA ATAGTTAAGC ACTCCGATGA AACAAAGAAA
    26581 AAAATTAGTT TATCTTTAAC AGGTAAAAAA TTAAAACAGG AAACGAAAGA AAAAATTGGA
    26641 ATGAAATTGA AAGGAATTCC AAGGCCAGAT ATATCTGAAA TGATGTCTGA AATTAATAAG
    26701 GGAGAAGGTA ATGGAAATTC TAAATTGACC AATACAGATG TAAAGGAGAT CCTTTTAATA
    26761 TTAAGAGATT ATAATTTAAG TTTGAATCAA ATTGCAAATA TATTTAATGT AACGGATTCT
    26821 GTAATTAGCG ATATTAAAAC GAGGAGAAGA TGGAACCATA TTCAAATAAC TGAAAATGAC
    26881 AAATTATCAC CTTCAACAGA AGAAAAAGCA AAGCAAGTGG TTGGAAGAGG TAAAAACGGA
    26941 CAAAATTTAA AGTTAAATGA TGAATTGGTT AAAATCATAA AGGTTATTAT GAGAGATACA
    27001 AAACTCAGTA TGTTAAAAAT TTCAAAAATA TTCAAAGTAG CAGACTCAAC AATTGGAAAA
    27061 ATTAAGAAAG AGGAAACTTG GAAACATGTA ATAATTAAAG ATGGTGATTC ATTAGAAGAA
    27121 CTATTAAATG ATGATAGTTC TTTTTTATTG TCTAAAATTA AGGAGGTGAT TAGCAAATGA
    27181 ACATTACAAC TAAATATTTA ACTCCTAATC CGCACAGTAG ACCACAAAAA GCTATGCCTA
    27241 AAAACAAGGT TCGTGGAGTG GTGATTCACT GGATCGCATC AGCGATGGGA TCTCCTCAAG
    27301 GTGTATGGAA CTTTTGGGAA AATAGAAAAA ATGGAAAAGG TGGATATGGT GGTGCTCATG
    27361 AGGTTATTGG TTTAAAAGGT GAAGTATTAG TTGCTGTACC TCATACAGAA TACACTTATG
    27421 CAGTTGGTTC AAATACATAC ACTAAAGAAG CATTAAAGAA ATTAGGAAGT TATCCTAACA
    27481 ATAGCACCTA TAATATTGAG TGTTGCCATA TTGATATGGA AGGGAAGATG ACACCTGAAA
    27541 CAATTCAATC ACTTATCAAA AGAGCTACTT ATTGGTGTAA GTATTTTGGT TTAAATCCAT
    27601 TAGAAGATTT ATGGCTACAT AAAGAAGTTG TTGGATGGAA GGATTGTCAT AGATGGTATG
    27661 TAAACCATCC TCAAGATTGG GCTAAATTTA AACAGGATGT GTATAACGAA ATGTATCCAC
    27721 AACCTAAACA ACATACAAAG GAGGAAATTA TTATGACTAC ATTTTCTAAA TACTTTAATG
    27781 ATGAGGTTCC TAAATGGATT GCTGAACACG CAGACGAATT AAAAGAAAAA GGTATTCTAA
    27841 ATGGTAAAAA AATAGAAAAT GGTGATGTTA TCTTAGATTG GAACGCACCT ATAACTAGGG
    27901 GTGAAGTGAC TGTTTTACTT AATAAGGCAA TTGAGTATGC ATTAGCTGAA GCCAAGAAGG
    27961 TGAAATAATC ATGGACGTTC TAGTTATAAT CTTAGTCATA CTATTAGCAA TCACTATATT
    28021 CATCAAACGT GAAGATAAGA AAGAATATCT AACTCAGGTT CGTTCTAAGA CCACTCAGAC
    28081 TTTGTTACAG ACACTCCAGG AGAATGAGCA TGAGATTATA CTCGGAAGCT ATACACGTTT
    28141 ACCAGATAAC ACCAAATCAG TTATAAGTAG CAAAGCTTTT GCTGATATCA TCGGAATTGG
    28201 TTTAGAAATT AGCAAAGATA TTATTGAAGA AGAGTTAACT AAAAAGTAAA TAAATAATTA
    28261 TATTATCAAT AAAAGTAACA TTTTAAAGGG AAAATTGGAT TTATAAACCC TTGATATATA
    28321 AGAGATGAAG CTATGTCAAT TTTGGAAAGA AGAGTCGAAA ATGACTCTTC TTTTTTATTA
    28381 GTTAATTTTG AATGGGAGTG ATATTAGCAT GGGAAAGTTG ACTCGCAATG AGTTAGGAAA
    28441 TAGTTTAATA AGTGAACTAG ATGGGTTTAA TGACCAACTT GGAAGTTTTT CGACTTTTGT
    28501 TGCCGATATA GTGACCAACG TAAAGAGTTT TGGTGCTAAG GGTGATGGTG TAACGGATGA
    28561 TACCGCAACC ATTCAAAATG CCATCAATAC TGTATTAGCC GGTAATGGTA AAAATACATT
    28621 ATATTTCCCT TATGGAACAT ATCTCATTTC CAATACAATT TACGCTTATG GAAATATATT
    28681 GCTTCATGGT CAAGATAGCA ACAATAAAAA CAGTACAATC AAATGGGCAG GATCGACCAA
    28741 TGTCCCTATG TTGGACATTA ATAAGGATAA TGCAGGTGGT GGAACCACTT ATCGTATTGC
    28801 CTTGGATAAG ATTACTCTTG ACGGTGGGAC AGTAACCAAG CCAAAAGGAT TGCGATTACA
    28861 CAACGTTTCC GAAGCGGAAA TATCACGATT CTTTGTTAAG AACTGTACAG ATGCTCTTGT
    28921 ATTTGATTCA GCAGCCATTA TCTTTATTGA TCGTTTCGAT ACATCTGCTT GTGATCGTGC
    28981 TTTTAGCTTT GAAACTTCAA CCGCTTCACC TTTATTCAAC AACAGTTTTA TCAGTTTAAA
    29041 ACGGGCGAAT ATTTGGGATA CATCTTATGC GGTATTCAAC TTTAGATCGG GCGTAATGTC
    29101 ATCTTTGGAA GTAGAGGACT GTTGGTTTGA AAATTTTGCT TGTTTCGCTA AGAATGAAAA
    29161 TACAGGAGCG CAAGCATCTG GATTTAATCA TTTCAATGTA AGCAAAAGCA AACTAAGTAA
    29221 CACCAATTCA TCTCCATACA GCAATAGTAA ACTATTTAAT ATAACTGCAC CTTCTGGAAT
    29281 TGTCGTATCT CAGTTTATAA ACTTCTCAGC CGTGGAAGTG GTAATAGAGG TGAACAGTAG
    29341 TGATTACATT TGCAACTTTG ATTTAAATGG AAATACAGCA GGATCAACGT CAATAGGAAG
    29401 CAATTTCAAC TTTGATAATT GCTTATTGTT TGGTGCGCCT TCAGCCGTCA TCAATTCGAA
    29461 CACTATAAAA ACAACCGCAA ATTTTAAAGG GTCAACGATT GCTCAAACAA CCTATTATTC
    29521 TGGTGTGACA ATACCGTTTG TTGCTGGAAG TGCAAAACTA ATAGATTTAC CAACTTTGAT
    29581 ATCTTATACA GTTTCATGGA CAGCATCCAC AACCAACCCA ACATTAGGAA ACGGTACGTT
    29641 AATTGGACGT TATACTGTTC GCAATAGCTT GTGCCGTGTT CAAATTGAAT TAACATTTGG
    29701 AAGCACAACC GCAGCAGGAA GTGGAACCTA TAATTTCAGT TTACCTATCA CTCATTCCAC
    29761 AGGGTGGGGG AAAAGTCTTG GAACGGTTTA TATACTGGAT TCAGGAACAA CCAATTACAC
    29821 AGGGGTAGCG ATTGTAGATG CAGGAGCAAG CATTATCAAC ATCGCCATTA ATAGCGTGGC
    29881 ATCCTATGTT AATGCAACAA ATCCGATAGC ATGGGCCTCG GGAGACAAAA TTACCATAGT
    29941 CATTGAATAT CCGTTACTCT AGTAGAAAAT ATTGACAGTG TTTTTTGAAT CAGGTATATT
    30001 TTAGTTGTCA AATTAGAGGA GGTTGGAAAT GAAAATATCC ATTATTATTG ATTCAGAAGA
    30061 AAATTGGTTC ATTAAACACG CTAGAAAATT ACGTGATATT TTGAATAATA ATCATGAAGT
    30121 AAAACTATTG ATTGGTTTAA AAGAGGTAAC AGAAGGGGAC ATTGCTTTTT ATCTGAGTTG
    30181 TTATGAGCTT TGCCCCCAAA ATATACTCGA TTTGCACCAA CATAATATAG TCGTACATGC
    30241 CAGTGATTTA CCAAAAGGAA AAGGCTGGGC ACCTATGCCG TGGCAGATAT TGGAGGGTAA
    30301 AAACGAAATA GTCTTATCAC TATTCGAGGC AGTTCAGAAA GTAGATGGTG GCAAAATATA
    30361 TTTGAAGGAC AAGGTAGTAT ATGAAGGACG TGAATTACAC GATGAACTAC GGTTTAAACT
    30421 AGCTGAGAAA ATCGTAGAAA TGGCGCTATA TTACGTGGAT AATCATATGG ATTTGCCTGG
    30481 TAAAGAACAA GAAGGAGAAG AGAGTTTCTA TAATAGAAGA ACGGGTGCAG ACAGTGAGTT
    30541 AGACATTAAT AAGTCCATTA TTAATCAGTT CAATCTAATG AGAATAGTTG ATAATGAAAA
    30601 GTATCCTATG TTCTTTTATA AAGATGGAGC AAAGTACATT TTGAAAATTT ACAAGGAATA
    30661 GTTCACTTTA CAGTAGGACG AAACTACGCA GTAACAAAGC CCAACCAAAT TAATTATCTA
    30721 TCAGAAAATT AGTGACAATA GACATATGTA ATTAATTTCA ATAAAATTTC TCTTTTAAAG
    30781 GGATTTTTAG ATACTTTTGT ACACTGTAGA CGTACATTTT TGTTATTTTG TATCCTCTAC
    30841 AGTGTACTTT TTTGGATTTT TAGCTAAATC TAGGGTGTCC CTCATATTTT ACCCAAAATT
    30901 CAACATTCCC ATGCTTTCAT CCCCTCCCCT TCTATATACA TACTTTTACA CATGTCGTCC
    30961 CTAAACGATG TATTTTGTGG AGGACAGGAC AGATGTAGTT TTATCTGCGT AAATTATTCT
    31021 GATTGTTTGA TTTTTTACTT CAATAGACGC AATTTGATCT AAGTCGATTA TGTCAGAATT
    31081 GAAATGACTT TTTATAGTGT CAACTAGTAC ATTCTCTTCT ATTGAGAATC GAGTACAGTC
    31141 GCTTAACTTT TTCATATAAC CTTGGCAGAT ATACGTTCGT TTCTTGCGTT CAAGTTTACC
    31201 TCTATATTTA TTTGAGCAGT CTCCACACTT AATAATTCCT GAGAATATAT ATGATGACAT
    31261 TTTGTTTCAC CTACAATATA TTAGTCTCTT TATTTCTTAG ATATTTCTCT AACTCTTTCA
    31321 ATTTCCTTTC TCTCTTCTTT GCTTTCCCTC TTTCCCCTTT GCATCTATGA CATCTTACAT
    31381 TTTTACGAAA ATCTCCTATT CTTATTCTAC TAGGATTCCC ACAAGAACAA ATATAGTCAA
    31441 AAGGATACCC TTTACCAATA TATCCACCTA CATATTGACA ACCTCCCTCT TCTACTTCTT
    31501 TTCTTATTTC ATCTTCACTT TTTATCTTGT TTTCATCATG ACATTTCTTA CATCTTTTTC
    31561 CTGATTGGAA TGCATTCCAT GTAAAATCCC ATTCGTGACC TCTTGGGCAT ATTGATTTCA
    31621 TTTTTGTAGC GTTATTAGTG TAGTGATCAT CTTGAAGTGT GTAGTTTTCT TCAGTGAGGG
    31681 CTTGTTTAAC TTCTTCATAC ATTTCTTCTT TTGAAGACTG CTTTTTGCGA TTTTTGTTTT
    31741 TTGTATTTAC CTCTTTTTGC GATAACCTAC CTTCTTTGTA ACATTCTTTA CAATCCTTTC
    31801 CTGCATTGAC AGCATCCCAA TTTGTAAACC ATATATGACC ATTCGGACAT CTTGTTTCCA
    31861 TTTCGTATTT ATTGTTGATA TATTCTGTAG AAACAACAAG ATACCCTTTT GCTTCCAGGG
    31921 TATCTTTAAA TAACTTATAC ATTTTTTGCT TATGTTCTAT TCCATATTTC CCTGTCATTT
    31981 TCATTTATAA CCTCTCCCGT TAACATATCT CTATTGTATC TCAAATGGAT CTTCTTTTGT
    32041 AGACTTATCG GAACTATTTG ACTTTTTGAT GGAGTCAATA TTTAAACTTA ACATTCTCAT
    32101 GACTTGAGGA ACATATTCGA ATATCTTATC ATATAGAGTG TTGCTTCCCT CAAGTGGAAT
    32161 GGTCTTTACC CCATTCTTAC CGACTACAAG AAATGCGACA GGTGTAATAG ACACTCCTCC
    32221 ACCTGCCCCT CCTCCAAATG GAGAACCATT AACTCTGTTT TGAGTATTAG ATTCAGATTC
    32281 AAATTCTGTT CCTCCTGATG CGAATCCGAA TCCTACTTTT GAAATAGGAA TAATCACATC
    32341 CCCTGAAGGG GTTTCTACTG GGTCGCCAAC AATTGTGTTT ACGTCCACCA TTTCTTTTAA
    32401 ATTTTCCATC GATGTTTGCA TCAAACCTTG TATTGGATGT TCAGACATGA CATTGCTCCT
    32461 TTTGCTTGAT TTAACGCTAT TTATTTTGGT GTCTAATGTG GCTTTTTAAG TATCGTTTGC
    32521 AAATACTTCA TCCGTGGGAA CTACGTAAAC GATACTTAAT AGCAAGGTGT TTTATACCGT
    32581 TACACACATT AGACACCTAT AGAAAATTTA CTTCAATAGA GCCTTGCTCT TGAAGGTTAT
    32641 CTCTGTTCCA ATTGACTTTA TAAATAATTG ATTTAAATAA GCGATTCAAT TCTTTGGGTT
    32701 GCATTCCCTC TTTAGACATT GACTCAATTA CATTTTCCAC TAAAAGTAAC ATATCTTCAT
    32761 TTTTGGAATG TTCGACCGAA TTTATACGTG ACTGAATGGA ATTATAATCT TCTTCAAGTT
    32821 TACTCAGTTG ATTGTCATAT TCTGCTTTTT TAGCGGCATA CCCATCTTTT GAAATTTCAC
    32881 CATCAGCTCT CATGTCAGTT AAATTGTTTA GTCGATTTTC AATCTTCTTA ATTTCCTTTA
    32941 ATTTAACCTC TGACATTTCA ATCATCAATC GAATATCTTC TTTGTCAATA CCTTGCTCGA
    33001 TGGCTTTTAT TAATTCATCC TTTTTCATAA ATATAGTTTC TTTAATTGCC AATTCAACCG
    33061 CCTCTGCACT GCCTCCAAAA TTTGTACATC TAATTCCATA AGGATCTCTA TGGGTACAAG
    33121 ATTTTATCAA ATCATGACTT TTTGTTCTTT TTTGAATTTG TAAAGTATGT CCACATTTAG
    33181 CACATCTAAC AATGGAAGAC AGTACATTTG CACCACTTCT ACTTGCTACA GGAACAGAGT
    33241 TATCTCTTAC AATAAGGAAC ATAATTTTTT CATGTTCTTC TAATGTTTTT ACTGCTTTAT
    33301 GACAATTGTG ATGAACAATC CATTCTGTTT TTGGTTTTCT AACAATATCT CCTGAACCAA
    33361 TCAACTTGCG TTTTTTCCCA ACAACAATTC GACCCAAATG GACTTCATCA CAAATTAATC
    33421 TTCTCACTAC AACAGGACTC CATTTTTGAT CTCTCGGTGA AGGAATATTT AGCTTGTTTA
    33481 GTTCCCAAGC AATATCTGTA CTTGAATATC CATTTAAAGC CATTTCAATC ATTTTACGAT
    33541 ATGTTAATGT ATTACCTTCA TGGGGCTCTG CTTTTCCAGT TTCCCTATTG TAGATATACG
    33601 GAAAAGGTGG GACACCATTA GACCAGTACC CTTCTTTTGC TCGTCTAGCT TTACCTTGTC
    33661 TGAAACGTCT AGAGATAGTC TTATATTCAA GACGAGCCAT CATTCCTTCC ATATCCGCAA
    33721 CAAGAATATC TTGGTCATTG TTATAGTCAT ATACTCTTCC AAAACTTGAA GCGATAAACA
    33781 AAGTTTCTGA TCTTGCTAAT GTTTTTTTGA TAGTCGCTTG ATCTACTTCA TCACCACGAC
    33841 TTAAACGGTC AAAGTGAACT GCTAAAACTG CATCATACAT TTTTTGTTCG ACATCTTGTA
    33901 ACAATTCTAC CATTTTAGGT CGAAGTTCAA TTTTATCACC AGAACCAATT TCAGCATATT
    33961 CAACATAAGA CCATTGATTT TTTGTACACA TGTCTATTAG TTCTGCTCTA TGTTGTGCTA
    34021 AATCATCAAT CTCTTCATTG TTCTGTCCTC TAGATTTACG CAGATAAATT GCCACATGTC
    34081 TGATGTCATA TTCTGATAGT TTCATGCTCC ATGTTTCCTC CCACTAAAAA TCGTTTACAA
    34141 ACAACACATG ATTATTTCTT TTCATTCTAT CACCAATCGA CAAAAAATAA AAGAGTGAGA
    34201 TTAAACTCCC ACTCTCTCTT TATAGCTTGT ATTCATTTCT TTTAGCAATT TTATAAAATT
    34261 TTTACATGCG TCAATAGATG GAGTACCTAC CATTTTAACC TTGATTCCTG TGCTAGATAT
    34321 GAATTCATTA GATTCATTAT TTTGATATGT AATATTTGTA TCCATTTTTA TATTCTCCAT
    34381 TTTTCATCCA CCTCACTTTG TAAGTATTTA TGTGAGTAGA TGGTTGTCCT ATCACACTAA
    34441 GATTGAATTA ATTTATTAAT TAATTTCTTG ACATCGTAGA AATAATTTGT TTTCTTTTTA
    34501 GCATTTAATA TCTCAATTCC AATCTCTTTG CATATATCAA TAGGTATACT ACTTTTATTT
    34561 ATTTTAGATT TATATGTAAT ATTTGTGCGA TTACCTTCTG CCATTTCTTT ATATGCAACG
    34621 AAATCCTTAA TATGTATAAA ACAGGTAAAA TTTTCACTTT CCCTAAAATT TAAAATGAAA
    34681 CCAGGAATCG TTTGTTCATA TTCCGTTGCT TCAAGTAAAC TTTCAATTTG ATGTGCTTTG
    34741 ATAATCTCTT CTTTAAGGCT TATAGACTTC TGTTTGGTTG ATTTAAACTC TAAGGGGAAT
    34801 AAATACCCTT GGTCAAATAG AATAGCGTCA TATCGGTTTT TAGGGACTCT GATACGCATT
    34861 CTAAGGTCAG GATGAATCAT AATATCACGC AAACGATGAT AAAATATCTT TTGTGCTTTA
    34921 CAACTGTCCT CTACATTCTT TTCAAATACT TTTCCTTCTT TGCTCAAGTA ATCAACTCCT
    34981 AAATTATATA TTACATTATT TATCTTATTA ATAAATCAAA TGACTAGCAC TACTCCCTAA
    35041 ATAACTTAAT TGATATGTAT CCACTTCAGA TCTCTCTTTT ATATCGAGGA TCTGTTTTCT
    35101 ATCAATTTTA TACTTGTTAA TCAAATACTC TCGTACATCT TGCTTAGACC TTACATTTAC
    35161 ATCTCGACAT GTAATAGGAA GTACATCATC TTTAAATTGA ATCTTGCATA TGTATTTATT
    35221 ACATTCACTC ACCCTCATTC TTCTCCTCTC AGCTCTCTCA AATTTAATCC TTCCACAGCT
    35281 TTTGTAATCA TCTTCTCTGT GCTGCGGATA CAATCTATAA TCATTTGTAT ATTTGTTTTA
    35341 TCTAGTGAGG TTAATTCTTC TTTTAAAAGT CTATGTAATG CATGTTCCAG TTTACCAAAG
    35401 TAACCAATCT CTTTAAATGA AGTCTCTGTT GACCCATCAC GCTTATTTAC AATTTGTTTT
    35461 TGATGTAGTA TATGATTGTA TTTGTCAGTC GTTACCATGT AATTTTCACC AATTTTAAAT
    35521 TCCATACATA ACCTCCAATT CTAAGAGAGT GGTAAATCCG CTCTCCATCG TCTACTCTTC
    35581 TTTCTCCTCT TCAATAAACA CTTGGTAATT AGAGCACGTT TCATTTAGAC AAACATGTAG
    35641 CAACTGACCA CTAATAGAAT GTAAATTCAC CGTTTTAATA TCACAAACTT CACACAATTT
    35701 CCTCATCGTA AAATTCCCCC ATAACAATAT ATTTTATTTT TTAACATTAT AATAATTATG
    35761 TCATTCTACG ATGAGATTGT GACAGTCATG ATGTTGTTTT AGATTGCTTT AAGATTTCAA
    35821 TTAATTCTTC AGCAATCTTT TTATGCGTTT CATCATTGAG TAAATGATAA AGTTCCATAT
    35881 GTTTATTGTA GTCGTCTAGC ATTCGATCTA TTTCATTTTT ATCGATACGA TTGGGCTTAT
    35941 TATGAACAAT CGCCTCTTCT GGAAACCACA CTTCAGGCAA ATTTGCATTG ATACATGATA
    36001 AACAGTACGT GATATGTTCT AGTAATTTGC CTTTGTAAAA GTATTCTTCT TTTTTATAAC
    36061 CTATGACACT GTATATATGA TGGTTGCTAT TGAGAATCTT AATTTCATCT TGAATTCTAA
    36121 AGCATCTGAT TTCAATCACC TTCTAGTGAA TTATTCTCGA TTAAACTTCT CCATTTGTTG
    36181 AATACAATTC TTCTTCGCAT AAGTAATTTC TCCTGTTGTA ATCGAATGAC ATGTGATTGC
    36241 CCTTCTGATT TGATTTCATC TGCACGTAAT TTTTGCAACC TTATGGCTAT CGCATCTAAT
    36301 TCACACTCTA ATTGTTTAAT CATGTTTTTC ATTGTTATCA CACTCGTTTA TATATTTTAA
    36361 CGCTTCGTAG TATTCGATGG ACAATTGTAA AACTGATTCT TGTAGGTTGT TCGCTCTTTG
    36421 TTCTGTTTCA GTAATTATCT TATGTAAGGA TATTAGTTTA AACAATAATA TAATATTTGG
    36481 GGTTAAAGAT AAGCATAGAA TCCATTGGAT TATTCCCATT TACACCAAGC CTCACAAGTA
    36541 GGACAAAATA TCAGGCTACC TTTAGAATCA TCGTCTACGT CAATATCCAT CATTTTAGGA
    36601 TTCACATGTA CATTCGAACA TTTTACACAA GTAAATTCCC CATTTGTTTT CATAATGTTA
    36661 CCTCCTGTAT AAATTATATT TTCGTCTTCA TTATTATCTG GATGCAAAAT CTTGTTGAAC
    36721 CACTTCATTA ATTATTCCTC CTCTTCATCT TCCTTTCCAT CAAAAAATTC AGTATCTTCC
    36781 ACTGTATCTG CATCATCACC TGGATCAGTG TGATTATAGT ATATTGCTTT GAAATGTTTG
    36841 TTCCATATGT CAGATGATAC TTTTCGATTA ACCTCGTCAG CATGTTTATC ATATTTGTCA
    36901 AAGTGGTTTT GCAACTGTTC AAAATCCATA CTCTCATTCT CCTTTAGGTT ATATCTTCGC
    36961 TAAATTGTAT AATATATTAT TTTAATTACA TTATGGTTTT TAAAATAGTG CCAACACATA
    37021 TTACATATTG ACACTATTTA TCAATTTCTC TATAATTCTA CTCATGGTAG ATAGTTCTCA
    37081 GCTATCCACC TATCTACATA CCCTTATTGT TGATTCGCTT GTTTATGCGG ATCTCTTTTT
    37141 ATCTTCTGTT ACTTGTCTGT ATCCAAAATC ATCTTCATCT AAATCATCTT CGTACCATTC
    37201 GAATACACCT TCTTTGATAT GTACGAGACC ATCATCAAAA ATAACACCGA CAGCAATTGC
    37261 AAATTCTAAA TCTTCCAATG TTGCTAGAGT GTAATTAGGA TCTACTTCTT TTGCTTCTGC
    37321 TTCATCTGTA GTGATGTAAA TTTTTCTAGT ATTATTGACT TCATCAATAT CATAGTAGCA
    37381 CACGTAGACT TTTTCGATTT TAACATCCTC TACACAATTC ATCCAACACC TCTGTTTTTA
    37441 TGAATTTTTA GTATGAGTTG ACATTTGAAA ATTACATTTT ACTCACCCCT TTCAAATTTA
    37501 AAAAGAGTCC TATTACTTCC TTAAAATTGC ACTTAACGTA TCGTGATATT TTTCTAAAGT
    37561 TTTCCTAACA TCATTTAACC TTTCATTTAA TTGCATGATT TCATCTTCGT TCATTTTATC
    37621 AATTTCAAAG GCTTCCAACT CATCTAAACT TTCCTCTATC ACTTCTTCAA ATCTATTTAC
    37681 TTCTAAAAGT TTTTCATTCC AATAATTAGC AAATTGATTT ATCTCATCTT CAGGAATCTC
    37741 AATGAACATT ATTTCGTCTA GCAATTGTTG TGTAGGATAA AAATAAACTT CCTTTCTACC
    37801 TTTTGATTCT TTAACGACCC AATGTGGATA TAACTTATCA AGATTCCAAA TAGCCGATCT
    37861 ATATTTACCT TTGTTGTATT CATCTGGTGG AATTGTATGT CCCAATGAAT CCTCAGTTTC
    37921 TATACGCAAA TCTGTAGAAC GAATACCTTC TATATATCTC GACAAATGTA TGAGTGCATA
    37981 CTTTCTTATT AATTCAGAAT CAGAAATTTT GGTACTCATA CGATTTTCCT CCTATTAACA
    38041 CTTAATCTAG TAATATTCTA AGATGATATA ACTAGATTAT AAGTCAAGAG AAAATACATG
    38101 TCAACAATAT AATCTTAGAT TAAGTTTAGA CTAACTATTT ATGAAATTTC TGTGTTGTTA
    38161 ACTTGCTAGT ATTAAGTAAA AGCAATCATG CTTTTGGTAT AGTCATTTAA CTCTTTTGCC
    38221 TTTTCCATAT ATTCAACATC ATATTGTTGC TTTAACTCTA CCAAACCATT TATGTACGCC
    38281 TCATATGCCA TCTTTTTAGA TTGAGACTTA GCTCTATATT TGAGTAGTTC ATAGTCTGCA
    38341 ATCTGTTTGT TTATCTCTAA AGTTGATAAT TTGTTACGTT TATTTATTTT ACATTCTTCA
    38401 CGTTTTAACT TGTTAATACG TTTCTGTAAG ATAGATTTGA CTAACTCTTT AGGTTTAGAG
    38461 AAAACTCGAT TTTCTTCGTA TGTAGTTATC GCATTTTCGA GATCTAGACT AATAAAAACA
    38521 GCTATTCCAC GTTTAGAAAA ACAATGTGCT TCTCTTTCTA AGTCTACATC TTTAATAACT
    38581 CCTACATATT TACCATTAAA CATAACGTCT GTCATAAACT TTCGTGCATA ATTCTCGTTA
    38641 GAGATATAGA ATCTCTCTTT GCATCGTTTA AGAAAATGGT CAGTTAATTC AATTTTAGAT
    38701 AAATCAAAGA TTAAGTCGTC AATTTGAATT ATATTTTCAT TTTTAAAGAT TGTTGATTCT
    38761 TTTTCTTCGA TAGGTTTCAA TGGCTCAATC TCAGACTTAT TAATCTTTGA TTTGCATATA
    38821 TGAATAGGAT TGTCAACTTT ATCTTTGCAT CCTGCTAAGA TCATACGCAC GTTTTTGTCA
    38881 ACCAGGATAT TTTCATCTTG ACACTTGAAC AGATAGCCAC ATTTATTACC AATTGTAAAC
    38941 TCTCCTTGGA AGATTCCATT TTGAATATAA TTTCTGAGAT GTGCTAAGGT GGTTAACTTT
    39001 GATCCCTGTT TCATGTTAGC AGGTAATTCT TTGTATGTGG AATCTTTAAT TCCAATCGCT
    39061 GCTGTGCCAT ATGAAACTCC GTTGATTTCA ATTTTTTGTT TTGCTTTAGT CATTGACCAT
    39121 CCCTCTCAGT TCTTTCATGT TGTTATAGTT AGATTCTAGC AAGATTGGAT AACCCTGCTA
    39181 GAATCTTTTT GTATTTATAG TATATTATAT ATGTTTATGT ATTGTCTAGT TGTTAATTAT
    39241 ATTTGTAGTA TCCTATATAA TCTTCATCGT AATGTTTGGA GTCGTTGTGG TCGAGTAAAA
    39301 GTAAACCTGT TTCATATACA CGATGGGATG GCGTAACTTC TTCTAAAATT TCATCAAAAG
    39361 CCTTAGCGAT TTCGAAAATA GCGTGATTAT AAGAGTACAT TCCTGTCATA ATTAAATTCC
    39421 TCCAATTATT TTTTAGTTTA TTTTAGTTTA TATAATATTT AACCTATTAT AATTTTCACC
    39481 ATATAATTCA ATGGCCTTTT GATTATATGC TATTGCGGCC TCTATCTCTG TTTTATATCT
    39541 TCCTATGTAA TAACTTTTTT TATCTTTATT TATTACTGCT TCCCATTTAT TGTATTGCTT
    39601 GACATGTTTG ACTCCACGAA ATTTAGACGA TGTTCTTTGT TTGTATGTGA GTATTACAAT
    39661 GTCTTCTTCA TTTTCTATAT AGTTTAATTT GTTTTCATCT AATTCAAATC TTCTAATTGC
    39721 TTCATTGTAT GCTTTAGCCG CCTCAACTTC TAATTTATAG TTTCCAAGGT GAATAATTTC
    39781 ATTATTGTAT CTAATTTTTG ATATCCATCT TTTCTTATTG TTACACCAAA ACACTCCATT
    39841 GTACTCAGAA GAATATTTAT GCATGTAATC ATTTAAATTT TCTATGTGTA GAACATCATT
    39901 TAAAATAGCT CTGTCTCCAA AGTATTTTAT TGCGGCTCTA TTATATGCAT TTGCCGCTGC
    39961 AATCTCTGTT GTATATGAAC CTAGATTGAT AAGTTTTCCA TTTACTCTTA TAGCTGATCT
    40021 CCAATTACCA TTGTTTTCTC TACGAAATAC GCCTCTATTG TATGAACTCG GTACTCTTTC
    40081 CATTTTACAG GATTCACACT CTTCTTCGTT GTGCTGAACT TGATTTAATC TAGCAAACGA
    40141 CCCAAAATAT TTAATTGCTG ATTCGTTGTA CTTAATAGAT GCCAGTTCTT CACAACAATA
    40201 ATCACCTAAA TGAATCATTT CTCCATTAAA TTGTATTCTA GCTCTCCATT TTTCATCACC
    40261 ATTCCTAAAA CTTACACCTT TATACTTTGA TGTTGTCTCG CTTGTGGTTT TTCCTGCATT
    40321 AAAACTATTT TCTTGACTAG TACATATTCT TAAATTTTCA ACTCTATTGT CTAGTCTATT
    40381 TCCACTAATA TGATCAGTTT CCATATCATC TGGTGTATTC ATTATTACTC TATGCATAAA
    40441 TATCGTTCTT TTAAAATACT CTCCATCTTC TATCGTGCCA CTTCTTACTG CATAACCTTG
    40501 GGCATATCGC CAATTCCATT GCATTAAATA TTCATACCAT TTATCATCTA TTAAAGTTGA
    40561 ATATTCTTCT GTTAATTGTA TTACTTTAGT CAATAATTAT CATCTCCATT GTTTATTATT
    40621 ATGTTATATT TTATTTATTA AAGTACAATT CCACCATCTA TCGAAAGAAC AGAGGATGTA
    40681 ATAAATGACG ATTCCTCACT TGCTAAATAT AATGATGCCT GAGCGATTTC TTCTGGCTTA
    40741 CCTAGACGTT TAAGCGGTGT CTTATCCTTT AATATATTTA TTACCTTTTC ACTTACACCA
    40801 TCCAATATGC TTGTCTCGCA GTACCCTGGG GCTATAGCAT TACAAGTAAT ATTATGTCGT
    40861 GCCAACTCTT TTCCAAGTGT TTTCGTCATA CCGATTACCG CAGCCTTAGA AGCGCTATAC
    40921 CCCACTAAAC CAAGAGAACC CTGTACTCCA ACCACAGAAC TCATATTAAT AATTCTACCG
    40981 TATTTTTGAT TGATCATATG AGGGACAGTA GCGTGAGTGC AGTTGAATAC ACCTGTTAAA
    41041 TTTACCGCAA TAACTTTATC AAAGTCTTCA GGGTTGAGTC TATGTATTAA ATCGTCCTTA
    41101 GTGATGCCTG AATTATTAAC TAAGATGTCA ATTCGACCAC ATTGCTCAAT GACTTGATTT
    41161 ACCATATTGA TGACTGACTC TCTGTTGGTT ACGTCTACTT GAATTGGGAT GCTTGGTGAG
    41221 ACAGTTTCAT ATAACTGTGC GTTAATAGAA TCTGATGTTG CTTTAGCTTT CTCGAAGTTA
    41281 ATGTCTGCAA TGACAACTTG TGCGTTGTTT GATGCGTACA ATCTAGCTAT GGACTCGCCA
    41341 ATCCCCTGTG CTGATCCTGT TACAATTGCC ACTTTACCTT GTAATTTCAT TTTTTAATTC
    41401 CTCCTAATAT AATGGTTTAT TTTACTTTTA TTCTTCTTAG GAGTTTGTCT TGTTGCTTGT
    41461 TTATATAATA ACATGGTAGT TTATGGGTGT CAACGACTAA TTTTAATTTA TTTAATATTT
    41521 TATATATTAA AAAGGAGACT TAAATAGTCT CCTAAATCCT CTCATATACA TTAAAACAGT
    41581 AGTCATATGG GTTCTTTTCA TCTTTAATAC CTTTTTTAGA TGAGACAAGT TCCCATTGCG
    41641 AATAATTTAT TTCAGGAAAA AATGCATCAG CTTCAAAGTT ATGATCAATA TGTGTTAGAT
    41701 ATAATCTATC TGCATATGGC AGAAATAATT TATAAACCTC TGCTCCACCA ATAACCATTA
    41761 CTTCTTCATC AGGTAAAGCA TAATTATCAT ATTCATCTAA GATGTCTTCA ATGTGATTAT
    41821 ACATGTAACA TCCATTTACA TGAAATGATT CATCATGGGT TAGGATGATA TTTGTACGTA
    41881 CAGGAAGGGG TTGACCAATT GACTGAAACG TCTTCCTGCC CATAATACAA ATTTTACCCA
    41941 AAGTATTATT CTTGAAGTAT TTCATATCTT CTGGTAATGA GTATAGGAGA TTATTATCTT
    42001 TACCTAGAGC ATTGTTACGA GCAACAGCAG CAATGAGTGA AATCATATAG CCACTTCCAT
    42061 TTTAATAAAT TTACCACACT TATAATTCTC TAGTTTAAAA TCAGCAATCG TGAAATCATA
    42121 AAAATTCTTT ACGTCAGGAT TAATCCAAAG GGTTGGTGCT TCGTATTGTG GTAAATTTAA
    42181 TTGCTCAGTA ACAGGTTCAG TATGTCTGTC ATACACATGT GCATCATCAA TATTGAATGT
    42241 CAATGTTCCA AGTTTATAAT TTGTAACCTG AGCAATCATA CGTTGCAATA CATGATATTG
    42301 AAATATATTG AATGAGTTCC CTAATCCCAT ATCATTTGAT CTGATGTTTA CGACAAGGTG
    42361 CAATCTTCCT TGTTTAACAA TCCAGTGTGT CTCATATACA CAAGGAGTTA GTGCCATATC
    42421 ATCTAAATCC TCAACGCACC ACAGCGTAGT TTTAATGCGT CTAGAAGCAG GATTATTGTG
    42481 TAATTCCCAT AGAAGATAAT CAACTTGATC CAATTTAACA AAACCATGTC CAAAGTTTAA
    42541 TTTTCTTCTC TTGTTTGCTA ATTGCCACCC ATAAGCCCTA CCTATGGAAC CATCTTCCAT
    42601 TTCCCACTCA TTCCAAATGT TAACTCCCAT ATCACGTAAA TCTCGAACTA CATTAGATTT
    42661 CTTCTGCCAT ATCCACAACA TCTCTTTGAT TGCCACTTGC CATTTAACTT CTTTAGTTGT
    42721 AAGAATAGGG ACTTCTTTAT TATCAAATTT CATCTGAGTT CCAATAATAG CCTTAGTATA
    42781 AGCTGGAACA CCATCAAGCC ATTTTGCTCT TACTTTTTGA TCATTATCCC ACAATCCATT
    42841 CTCAAGAATA TCCGAGACAA TTTGATTATA TACTTGGTCT GCTTTACTCA TTTAATCATT
    42901 CCTTTGTATA TTTTGAATTT TGACTTTTGT AATTTTATTT TTGATTATGT AATCATTTCT
    42961 TGCCAATACT GCTTCATCTT CTGTATTAAA ATATCCTATA TGTATCTCTT GTTTATTTAC
    43021 CTTTAATCTT GATCTCCATT TATTTAATTG CTTATTAAAA TCTACACCTG CATATTTACC
    43081 TTTTTTATTA TATTTAATAT ATTTTTCACA CTCATCTTTA CTCATAAAAG GAACATTATT
    43141 TAACAATGCA AATTCACCAT GTATTTCTTT GGCTAAATGA TTATAGTAAT TTGCAGCCGC
    43201 AATTTCATTA GAAAACATTT TTGAAGTTGT TTTATGATCG AGTGCAATCT GCATTTGATA
    43261 AGACATATCT GGTTTAACAC ATACTACACC CTTATATAAA CTTGATGAAT TGTCTAATCC
    43321 TTCTTTGTTG CAATTATTTT GTGATTGGTT ACATAATCTT AAATTTTCTT TTCTGTTGTC
    43381 TAGTTTATTT TTTCTGTTAA CATGGTCAAC TTGAATATCT TCTGATGCAT TCATAACTAA
    43441 CCTATGCATG TAAATTAATT TACGTTTTCC ATCTTTTCTG GATGTATTGG TGACTGCATA
    43501 TCCTCCTGAA TGAAATCTCC ATTTCCATTG CATTAGATAA CCATAATCCT CATCATCAAC
    43561 TATGGCAACT TTACCCTGAG TTAAGGGTAT TTCTTTCATT ATTTACCTTC CCCCTTTTCT
    43621 CATTTGTTCC ATCACAGACT TTACGGCAGT TTCTAGATCT TCTTTTGTTG TTGCTTGAAT
    43681 TGAGACGTTT TGAACAATAC TAGTTCTGTT TTTGGTATCC ATGTAGAAGA AATAATTTAA
    43741 CACAGCCCAT GCTGTATGCG AAATCCATTC TAACGCACTT CCATTATGTA ATGATACAAA
    43801 CGACATTGCG GCATTGTATA AGAAGAATGT GTAGAAGACA TAGGGATAGA ATTTGGATAG
    43861 CGCTTCTAAT TTTTGTTTCA CAATATCATT CCTTTTAGTT TTGTCTTTAA AACCGTTGTT
    43921 TTATTTAGAA ATAAATCTAT ATGTAGTATG TATATAATTA TAATATACTA CATATAGACA
    43981 ATACACATCA ACATTTAGTA CAAATTATAG ATATTTTTCA ATCATTTCAA CAACTTTACC
    44041 TTTAGGTTGA AATCCTACAG ATTGGTCTAC TACATTCCCA TCTTCAAAGA CCATTAAAAC
    44101 AGGAATACTT AAAATCCCAT AACGCGATGC CAACTCTGGA CTATTTTCCA CATCTACATA
    44161 TAGAAAATTT ACCTCTGTGA TTTCTTCGCT CAATTCAGTT ACAATTGGCT TTAGCATCTT
    44221 GCAGGGGTTA CAATAATTAC TTCCAAATTG TACTACTGAC AATCCGCTTC CTACTTCTAA
    44281 ATCAAATGTG CTGATATCTA CTTGTTTCAT ATCTGTCCTC CAATATTATA TTTAACTTAA
    44341 TATTCATCAT GCTCATATTC GTCTACTTCC AATGTGACTT TTTGCATCAT AGTATCGATA
    44401 ATTTCATCTA CAAAATCATC AATGTGAGCA ATTAGAAAAT TTTTAATACA CACTTTCTCA
    44461 TCTTTACATA GATAATTCTC ATTACCGTCA TAATATACTT CATCACCTTC AACTAATTCA
    44521 CGACCACATT GAGCGCAATA TTCTAATATG CATGGTTCTT TATCGTAATA AGGTGGAGGT
    44581 GATAACTTCC ATAAATCATA AGAGTCCATT ATACCATCTC TCCCAACTCT TATTTTTCAT
    44641 TTATATCCAC GAAGTCATTT AAAAAATAAG GTACATTTTT ATGATGCTTT AGATTCAATT
    44701 CGTTTATATA TTTCTGTGTT TCCACAAAAA ATTCTTCACT CAATAAAGGG TATTTAACTG
    44761 TTCTTATTTG ACTATATTTG CTACCATTTT CTATAACAAA CTCAGTGGAT TGTAAAAATT
    44821 TATGTATTAA ATTATCACTT GGATTTAATC CAATTATTTG ATTATATATT TCCGCATCTT
    44881 GCTTTGTGTT CAATAAATGA TATGGCAACT TCATATCAAG ATGTATTCCA TCTACTAATT
    44941 TATTATCTAG TAGAAATTTT ATTTTCTCAG GAAAACTACC ATTAGAATTG ACGATAATCT
    45001 TTCCATCAAA AATATCTCTA ATTTTGATTA GAAGATTGGA TATATCATCT AATTTTTCAA
    45061 GCAAAAACTC TCCACCACTA AAAATAATAG CATCAAATAG GAATCCATTC ATTTTGATAT
    45121 GCTGTATTAA CTCATCTGGT GTAATAGATT CTTGTATATC TTTATTCTCA ATTAGATCCT
    45181 CATAATTATG ACAACCTAAA CATTTCAAAT TGCACCCAAC TAATGAATGG ACTAACAGAG
    45241 AAGTATGATT TGGTAAATCA TCAAAAACAC GTATAAGCTT TTTGTAAAAT TTCAATTTAT
    45301 ATTTCTCCTA TAAATGATAG TTATGGAGGG GTTTCCCCTC CATTTAGTTT TATTCTACTT
    45361 CATTAACTTC ATTGATCGTT TCGTCTTTGA ATCTCTTTCT TGTATTCCAA TCAAAGCGTC
    45421 TTGCTTTACT CCAGAAATTA TACTCTCCAC CATAGTAACC ATCTTTATCT ACGTTGATAT
    45481 TTTTTCTGGA AATCATTTTT ACATATCCAA TTACTCGACT AAAAGTAGCA ATATCATCAC
    45541 TACCACAAGT AGGGCAATTT TTAATATTCT TACCATCTTC CCCTACAATC TGTTGTCCAC
    45601 AACTCATACA ACTTGTCATA GTTGGTGTTA ATGTTACATA GTTGATTGGT TTCTCGAAAA
    45661 TTTTATCAAT ATATTTAGCC AATTTTTCAG GTTTAACTTT ACTTTCTAAG AAATGGTGTA
    45721 AAATACTTCC CGATGTTGCA TATGCCTGAA ACTCTGCACT GTTTTCAATT TGTTGAAGAA
    45781 AATCATCTTC TGCAAAAGGT AACATACATC CAGAAGTTAG ATATACATTT TCACCTTCAC
    45841 CTTGTACAAA AATTTCTCTA TTGTTTGCTT TAGCCCACTT TAGATCATGT CTTGCAAGTT
    45901 TAATCGCAGC ATTTTCTCCA GGTGCATACT CGATCCCACA AGCAACTTTA TCTCTTACAA
    45961 TAAATTCATT GATAATATCT GTGATGTACT GAATAATTTC ATGTGCGAAC AATTTGCCCT
    46021 TCTCATCTTT TAATCCATCT TTGTAACCTA GATTAATTAA TCCTTCGTGC ATACCTGTAG
    46081 CAGCGAATAC ATTGAAATAA TTTTTCAAAT CTTTGTTGAA TGCAAAGAAT GTTGGATATA
    46141 AGTCTTTATT ATTTTCAATC CATTTTCTTT TTGCTTGATG TCCTTCTTGC ATAATTTCTA
    46201 GATACTCTCT AATTTTTTGC TTTAACAAAT TTTCATCATG TCCGAATTCT AATAATACTC
    46261 GATTCAAGTT AAGATTTAGT ACTTGAACAG CACCAGTTGA ACCTGTTGAG CTTCCGAAAA
    46321 TTCCTCCCCC TGCTCTAGAA AGAGTAGTTA AGTCAATTTG AAGTCGGCAA CATAAACTTC
    46381 TACTAACCTC TGGATCTCTA GGTTTTAACA TTGGATTGAA ACTTCTGTAA TACGGATCTT
    46441 CAAATGGTTT AGTTTTGAAG TTCTCGAAAT ACACTCCTCC CCAATTGTAC ATTTTATCCA
    46501 TTAGAAGTAA AAACAATGTG TTGTCATAAT TAAATTCATC ATCAATTTGA ACTGTTAAAA
    46561 GTGGAAAAGT AAACGGGATT CCTGTGCCAG TTCCTTGTGC CATAACTTCA ATAACTGCTT
    46621 TATTAATACG ATCAAAGTAT GTAGAAGGGA TATCTTTATA TTGTTTGTTT TTGGCTTCTC
    46681 CACCAATGAT AATATAATCA TCTTTAATTT CCTCTGAAGG TTTACCAAAT TCCAGTGTAC
    46741 AATTTGAAAA GGCTGATTGA CTACCTGATC TCAGTGGCAT ATTCATTTCC CAAATTAAAC
    46801 TTTGGAACAA TTGCTTTAAA TCATCATCGC TATATAGTTT ACCTTTTTCA ATTTCTTCAT
    46861 AGTATAAATA TGAAGCGGAA ATTGTTGTCA TTTGTGATAA CATTACTGCC CTTAACACCC
    46921 TGTCTTTCGA CATATTTTTA ATTCATATTT AAAATATGAG GGAGTGGACT ATTCCTTCGT
    46981 CTAAATAGTG TTTTAGACGC TCCTTGGTAG TCTCTGAAAG CTTACCATAT TACAATTATC
    47041 TGTAAATTAG GTCTGTCTCT GCTGATTACC CAATCCTAAA AACTTTTTAC CTCAAACATA
    47101 CAGTCTATAT GTTTGCCATT TAATCATTTC TAATTAAACT TGGTATCTTT AGGCTCTTTC
    47161 ATAAATTTGT ATTTATTGCT CAATATATTC AAAAATCCAA CCTTTACAAG TTTTATAATC
    47221 GCCTTTTAAA CATCTTGCTA TTGATCCTTG TTGTAAATTA TGTATTTTTG CAAATTCAGT
    47281 TTGATTATTA CTTACAAACT CATTTCCTTC TGGAGAAATC GCTTTGAATG CCTTCATTTT
    47341 TCTTTGATGT GACATGTTTT CTTTTGGTGA TACCCATACG CAAGTATCTT TTGAGTAAAT
    47401 TTTATTATTT TTAATTTTTA TATCTTTATC TAACTGAAGT TTACCTTCTG AAAAATCTTT
    47461 TTCATTCCAG TTTGGTAATA GTGTCACATC GTGTATAAAA TATTCAAAAC AATGCCATCT
    47521 TACATCTACA CTGACACCTC TACCACCATA AGCATTAAAA TGAGTATCTT TTTTATCATA
    47581 ACATCTTCTA AGCATGTCTC TAAAGCATTG ATATATTTTT CTTTCTGGTT TGGTTTTTGT
    47641 TTCATAGTTG CCCATATAAC CTACTCCACA AACAGAAGGT CTGAATTTGT CTTTTATTTC
    47701 ACCACTTTTT AATTGAAAAC TAACCGCTTC AACTTGTGTT CCTGTATCAA TAAATTCACA
    47761 TAAGTATTTT TTGTTACCAC TAGATGTTAA ACTTGATACA CTAATAACTT TCAATAAACC
    47821 ATTTTGTTTT GTTTCAAATG TTTTTCCTAT ATAGTTATAA TCATTTTGAG TGATTTGAAT
    47881 TTTTGAATTC ATATTTTTCA CCTCCTTTAT TTTAAATTTA CAAATTTACG AACTTAAGAT
    47941 TAACTTAAGA AGGGCTTTCC AGCATATTCG GAGTTTGCTA TAACCATCAC TGATTAAAGG
    48001 GGCTACAAAT TAACCCGACA CCTGTTGTGA CATTAAGACA ACGATATTAC TAAAGTGTCT
    48061 TAGAAGAATA TCTAATTTAG TTGTAGGTTT TGAAGCAATC ATATTTTTTG CCAATGTTGG
    48121 AATACCATGA GTTGCAATAT CTTTACACCC TACACTTAGA CAATATGCAC TTAATTGTTT
    48181 GTCATGGATA TAAACAACAC CATCTTCATA TAGTTCTTTT AGTTCTTTTG GAAAGATTCT
    48241 ATTCATCAAA TACTCTTCTT CTGCTCTATT GGTAACGTTG TGTCTTAATA GTGGTAGAGA
    48301 ATAAACAAAA TTGCTGTTTT CTCTTTTTAG ATAGTCTGAT TTTTTGTCTT CTACTCCAGA
    48361 AGTAAATTTT GCAATGATAT CTTGTGAACT TTTAAACATT AATAAATCTC TCCATTCATT
    48421 TTTTAGTATT TATATTGAAA TAATATATGT ATCTTATGGG TTCACATGAT AACCACCCCC
    48481 TTCAAATATA GAATTGTAAT GCTTGGTGTT ATTATATTTT ATTTACCACT TGCACCAAGC
    48541 TTACCTTTTC CACGTTGAGA TGGAATTTTT TCTAATTCTG AATATGGAAT TTCTTGTGTA
    48601 TCAACTAATG GGACAATCTC AACAGCAAAC TGTCCAATAG CTTTAGAGTA TGGATATTCA
    48661 ATATGATCTT CATATTCTTG TGCTTTTTCA ATACCTTTTT TGATTACGAT ATTTTTGTTT
    48721 ATTGTATTAT TGATTGGATA TAACCACTCC CCTCTATAAC CGGAATCGAT TTCACCTGCT
    48781 CTCCTTGACA TTCCTTTTGT CCCAGTAGAT CCTCTTTCTC GCAATTGAAT GCGATATTTA
    48841 GAGCTAAAGC AACTTGCAAT GCCAGTAGGA ATTAATGAGA TAGTGTTAGG TTTAATTACG
    48901 ATTTCATCTT CTTCAAAGCA AGCATATATA TCATAACAAC CATCTTCGTC ACGTTTTGTC
    48961 GGAATAATCG CAGACGATTT AACTTTAGCA AAATAAACAA TGTCACGTTG TTTTTTACCA
    49021 CGTAAAGGTT CGATATCAAC AATGTTAACT TCTGCGATAG TGAGTTTGTT ATCTGTATTC
    49081 CAATATGAGA CTTGTGCTGA GTTAGTGGAT TCGTTGATTT TGCGAATCTT GGCTTTTTTG
    49141 GATAGAGTGC GAACCCATAT GAAACTATTT ACTTCATATT TCATTTCTAT ACTACTCCTT
    49201 TTATTGTATT TTATTTATAA GGAGAAGATT AACGTCTCCA TTGTTTATTT TATTAAGTTA
    49261 ATGATTTCTT CAAGTTCTCC TGGATTAAAT CCTCTTGAAC GTTTAATCTC TTGTCCTTCA
    49321 TCACTTAAAA GAATGACAAC TGGTACAGAT GAAATCTTAA ATTTAACAGC CAAATCAGGC
    49381 TGATCAAATG GATTCACTTT TTCTGGTGAA ACATCTTTTT CACTAAGGAA ATTTTCTACT
    49441 ATTGTGCAAG CAGGACAATT TTCCTTCTCA AATTTAATTA ATTTTGCCAT ATTAGTTCAT
    49501 CTCCTTAACA AGTTTTTTAA ATTCATCAAC TATCATTATT GTTGGATAGC TTTCGAATTT
    49561 TAATTTAAAT GATATATTAT TTTTCTTCTC CAAAAGATTC TCTAAAACAT CTAGAGCACC
    49621 ACAAAAGAAT TCATCACCAT AATGAGATTG TCCACTACCA AACAATCCAA TTGTTCTGTC
    49681 TTCCAAATTA TTTAACTGCT GAAATATTTG TTTAAAAGGT TCTGGAGGCA CTCCCCTCCC
    49741 TAATGTAAGA GTTCCGATTA AAATTTGCTC ATAATCTTTA AAGTCAATGT CGCTAGGATT
    49801 CATACCGTTA AGATCATATA TATCCCATTC ATCGTAATCA TCCAATTTCT CTAGTAGTGA
    49861 CTTCGTATTT CCAGTAATAG AGAAATAATA TGCTGCTTTA GAGGTCAAAT CCTTCGCCAC
    49921 CTTCATGACT GTAGTTAATT ACATTGGTCT GGAAGAAGTC AGCTTTAGTT GCTCTATGTT
    49981 CTCCATTCTT CTCTCCATAA TTTAGAATCC ATTTAGATTT AATTTCCTTA TTATCTGCAT
    50041 AGACATCATT TAAACCTGCA TTTCTGCAAA TTACATTAGC TAGATATTCA ATGTAATTTT
    50101 CATACTCTTT AATTGATAAT GTTTCAATGC CAGAGAACAA TTCTCTTGCC CATTCCTTTT
    50161 CTGCATCCAC ACATTTTTTA ATGAAATCAA CTGCATAGTC ATAGTTTTCT GTATTATTAA
    50221 GCTCAGGATT TTCAAGCATT AGAATTTGCA TAACTAGACC ATAGAAAACA TTGTGTTGAG
    50281 TTTCATCCTT CTTAATTAGA TTGATCATAT TATTAGAGCC AATCATTTTA TTATCTCTAG
    50341 CAAGTGAGTG GAAGTAGACG AAACCCCCAC TGAAATATAG ACCTTCTAAG ATAATGTAGG
    50401 CAAATAATGC TTCATAAAGA GCCTTAAAAA AATTATTTTT ATCTTCTTTC TCCTTTCCAG
    50461 AAATAACATC TTCAACATAA TCAACGAACG CTTGAATTTT ATCAATAATA ATTTGATTAC
    50521 GTTCCACTAA GGTTTTAATT TCTTTGGGAG CGTTAAATGC TATTTTCTTT TCACTATCAT
    50581 TAAGCATAGT GGATGTAAGG TATTGATATG ACCTATTATG GAGTCCTTCA AATGATGCAA
    50641 TCAGTTGAAT GCAACCTGCT ACACTAGGAT CTGTGGTTAA GTACCCTAAA AGGAAATTAA
    50701 AACGATTGGC AATAGAATCT AATTGAGTGA GATAACCCGT GATAACATTA AACACATATC
    50761 TCTCTTTGTC AGTGAGTTTT TGCCTGTAAT CTTTTACATC TTCACCTAAT CTAATCTCAT
    50821 CTTCAATCCA ATACTCACTG AACATTTCTT TGTTAATTTG TAGTAGAGCA GGATACTTTA
    50881 AGTCGTCCCA ATCACAAATT CCACTAGCTT CTCCTCCAAA GATTCGAGAA GACTTATTGT
    50941 TCACTTTACC ATTAAATACT CTAAACGGTT TTACTAGATC CATAATTGCA CCTCATATAT
    51001 TTTATATTTA TAGTAGAGGG AATTAACCCT CTACTAGTCT TATGCTTCAC AAAATGTGCA
    51061 ACCTTCAGCA CGATTTGCCC CATTAGTGTC TGAATATGTA TAATAGATTG TTTTTACACC
    51121 TTTTTCCCAT GCACCCATAT CCAACCGCAA CAATTCACTA GCCTTAATAG ATTTGTGGAT
    51181 ATGCATATTA TGTGAAATTC CTTGGTCAAC ATGTTTTTGA ATAGCAGCAA TGATGTTGAG
    51241 TGACCACATT TCATCCATTT CAAATCCACT CTTATAAAAC CACATTGTTT TTGGAGAGTA
    51301 ATTCGGTGGG ATCATTGTAA CATTCATTCC TGCTTTCTCT TCTTGATAGA TAACTTCATA
    51361 CAATGGATCA CAAGCAGGTG AAACTCCTCC TGTTATGACG CTATTACTTC CTGTAGGGGC
    51421 AATTGCCATT ATATCCTTTA TACCGTCCTT TTCAGGATAC TTTAACACTT CATCAAAGAA
    51481 GTCGGAGTAG ACTATACAAT AATCCATATT TATAGTTGTA TAATTTATAT ATTTATTTTC
    51541 TTCGATTTCC CTTACTTCTT GGTTTAATTA TTTTTGCAGG ACTATCATAC AATTGTTTCC
    51601 AGCGTTCACC TTTGTATATT CTTTCAACTC CACTGTATGA TAGTCCAGTT ATCTCTGCTA
    51661 TTTCTGTAAG GTTTTTATCT GAATTAAATA ATAAATCAAC AACTAATCTT GCAACCTCTT
    51721 GCTGTCTTGT AGCAACAGTG TTTAATTCAT TCTTAAATAC AATTTTCTCG ATTTCGAAGT
    51781 TGTGGTGGTT ATTTGTTCCA CTGTGTATTT TTCTATGACA AAGTTCACAA ACACTCAATA
    51841 AATTTTCTAA TTTATTTGCC TCCTTGTATG TTTCAAAGTA CACAAATGGT TTTATATGAT
    51901 GTACTGATAA TTCTTTTCCA TATTGATCTT CGGTAATCCC ACATTCTTGA CATTGGTATC
    51961 TATCACGCTC TCTTGCTTTT CTTCTTTGAA CTAACCAATT TGCTCCATAG TACTTTTTTC
    52021 TTCCTGTATT AATCTTTTCT TCTCCAAAAT CAATTTCATA ATAAATCGAC CAACCTAGAT
    52081 CAGTACATTC TTTAGAGCAA TAATGTCTCT TATCTCCTTT TAAATGACAA GGTTGTTTCC
    52141 ACACTGGTTT ATTGCAAGTG TGACATAAAA CATATTCACC TTTCATTTTC TTTAGTGACA
    52201 ATGCCACACC TTGACAATAG CTACTGCATG TTGTTACTCT ATCTCCAAAT CTCACAGGAT
    52261 AACTAAATAC TCTATTACAA ATTACACATT CTCTTTCTTG AAATTCATCA TATCTTATAT
    52321 AACTTCTTAC AGCAAATAAC TGATCCAACA TGTAAGCTCC TCCTTTCTTA TATAATATTT
    52381 AATATAATAT AACAAATATG ATTAAAATTG ACAACTATAA ATATGGATTT GGTTATGGTA
    52441 GTCGTTGAGG GTTTACCTTA TCTCTATTAG ACTTAGGTAC TTCCCTGCTG ATTGCCCATT
    52501 ATATTATTCA ATCAATTTTC CGTGCATTCA CACTCACCGT TTCCAGTCAT GTTGTAGCTT
    52561 GATTGACTTT AGGGGTTTCC AGCATTTAAA ACCATTTGCA ACATATTATT GCTAATATGT
    52621 GGGGCAGATT ATTTACCCAT TGCGAATACC ACCAGTCATT ACTTTTTCTT TTAATTCTAA
    52681 CCACTCAGGA GAATTATATC CTCGTTTTTC AAAGCACTCT CCAGTATGCC ATTCTGAGCC
    52741 TTCAAACAAT GGATAAGAAC CCTTTTCTAC AGCTAATTTA TGAGAAGAAT TAATCAAACA
    52801 GTAAGCATAT TTCTCAAAGA TTTTATCTGC AAACTCCGCC GCTTCATCGC TATCCCATTT
    52861 AATTTGTTTA TCTGCAATTA AAGTAGCTAA TCCCATTGCT CCTGCTCCAA TTGCTCTATA
    52921 CAGATTGTTT GTATGAGTTG CTTGTTGAAC AACGGTTCGA TTCAGCGAAA TGACATTATC
    52981 CAACATTCTA ACCTGAATAT CTGTAATTCG CTGTAATAAT TCTATATCAT CGTTTTTAAA
    53041 TGCATTTGGT AGAACAAGGG AATTTAGGTT GCAAGTTACT AGACCTTCTC CTTGTTTAAT
    53101 TTGAAGAACT ACTCCACCCT TTTGAAGAAT ATCTTCATCA TATGTATCAA ATTGCATGTT
    53161 TTGGATAATT TCCGAACACA AATTACTTCC TTTTGGACTA CCTTTATGTG AGTTAGGATT
    53221 CTTTCTTGCA GAAGTGTCAC TATAATACAA GAAAGGTGTC CCACCTGTTT TCCTTGAAGT
    53281 GTAGATATTT GCATAAATGT CTTTTGCTTG GACTACACGC TTCAACTCAA GTTCAGTACT
    53341 CTTTTCAGCA AGTCTATAAT AATATGTAAA AGCATGGTCG ATTGGATTGG GCTCTTCTCC
    53401 ATCTTTAAGT TTATTCTTGT CGTATATCTT ATTTAAATCA ATATTTAATT TCTTTCTAAC
    53461 TTCATAAGGA TCAAATATTG TCCATGTTTC TCGATTTTTC ATTCTTCTCA TAAACTCATC
    53521 AGGAATACAC ACTGCGGTAA AAATTGAATG TGCTCGTCTT TCTTGTGAAC CTGTTTTTAA
    53581 TCTTAAGTCT AAGAAATCAA ATACATCTAG ATGCCATACT GGGAGATAGA CTGCTATGCC
    53641 ACCTTTTCTT GCTCCAAGTT GATTTACATA TTCAGCAATT GTACTCAATA GTCTACATGG
    53701 GTGGACTACT CCAGTTGATC TTCCTTTGTA TCCACGAATC CAACTTCCAT CTGCTCTGAG
    53761 ATATCCAAGG TACACACCGA TTCCAGCTCC ATTTTGAGAA AAACTAGAAA TATCCTTGAT
    53821 TACGTCCATA ATACTTTTTA AACTATCATC CATTGTTAAA ATGTGACAAG ATGACAACGT
    53881 TCCTAGTGGA CGACCACTAT TCATCAATGT TGGGGTAGCC AATCCAATGT AAGGATTTGA
    53941 TAATACCCAG TATGCTTCTT TGACTAGATC TAATCTTTTA TTTTTCTTTT CATCTTTCAT
    54001 TGAATATAAT GCGCTTGTTA GGAATCTTTC TTGTGGGAGT TCTAATTGTT CACCATGATA
    54061 ACCTTTAATC AAGTAATTTT TATCCAACAA GAACAATCCA GCATAAGAAA ATATTCTGTC
    54121 TCTGCCTTCA TCAATAAATT TACCAACTTG CCTTAATTCC TTTTCTGAAT AGGATCTGAT
    54181 AATATCTTCT GAGTATAGTC CTTTTTCAGT CATCATAATA ACAAAGGAAT AATAATCTCC
    54241 ATAGCCTTTT CTATATTCAA ATCCACGTTC TTTCGATGCT CTTTTGTAGA TCTTTCTAAG
    54301 TAAGGCTGAA GCAGACAAAT ATGTATATTC AGGAGTGTCC TTGCTGATAT TGTCGTTTGC
    54361 TTCTCTAATG ATTAAATCAA ATAACCTCTC AGCTTCAATT TCACTTCTAC CTTCTAATTG
    54421 AACAATGATG TTATTTTTCA ACAACTCAAT TGTAGCTTCA TCATATGCCC TTTGAGAATC
    54481 TGTCACAATT TCATCCACAA ATCGTCTAAA TCGAGATTCG TCAAACTCAG ACTTTTGGAT
    54541 GTGCGATTTT CTATCTTTAA TGATTAAGGT CATGTTTCCT CCATTTATTA TGTATTATTT
    54601 TATTTTAATT ATCACCAACC CTACCCAACC ACCCAACCAT TGTAATTTAA TTAATAAATC
    54661 ATTCGTCTAC AGCCTTCTAT GTAATCCTCT GATTCCTCTG TGTCTAATTC TGCACCACTT
    54721 TTATAACCTT CTTCCCAATC ATACATATCT GCAAATCTCT GTTGTTCTGC TATTATTTCT
    54781 TCCTCAGTAG CCACAAATTG CTTGCCTTTT TGGGTTATAA CGAAGCAGCC ATCTTTTTCT
    54841 GTATATATTT GTCCATTTAC ATCGAGTGTA AAATTAATTT TTGTAGCTAT TGCACTTGAT
    54901 CCATCCCAAA TGATATCCAC AAATTCACCT CATATATTAT TTTTGTATTA TTTTATATGA
    54961 TAGGTATTTA TATGTTTCTA TTAATTTATT GATATGCTCT TACACTTTTA ACTTGCAAAC
    55021 CTAGTGCATC AGCAAGATTA TTAAAATACT GTCGTGCAAA AATAGGTGAT GTGGCATCGT
    55081 AATCTTCTAC TTTACCATTT GAGAGAATAG CGAAATATGA TTTGATTTTA CTGTTTAGCT
    55141 CTTTCTCTCC ACGTTCATAC TTTGATCTTT CTAGTTTAAT ATTCCCACCA GATTGTTGTT
    55201 GCTCTTCAGA TTGTTTTTGT GCTTGCTTTT TCAAGTTGTT TCCTCCATAT TTTATATAAT
    55261 AGACAGTTTA CCCAACCCTT ACTGCCCAAT GTTGCTTCCA TCTTATTAAG CAACTCCCAT
    55321 AATTTTCAAC TTGTCCGTCT TGCTGTATTT TTAGTATAGT ATAATATTTA ATATATGTAA
    55381 ATAGTTATTT TTATAATATT TTACTTGTTT GCTGGATTTG TTTTTAAATG TTTAGTTTTG
    55441 TTGAGAAATC TAGTCGTCAT AACCCTTGAA GATATTGGGA TTACGAAGCA TAGATTCTAG
    55501 TTCATCAAGT ATTTTTCTTG CTTTGGCGAT TAATTCAAAA GTGTTATCAT TAATTTTAGC
    55561 GTCATACAGT TCATCGGCAA GCTCATTTAG CAATTCAGAT GTATCTTGAG CTTTATGCAT
    55621 AGCATTCTCA ATCATAGGAT AGTCACGATA TGCTTTAGAC ATGGTTATTC TCCCTTCTCA
    55681 ATAAAACCAA TCTTTTATCG TGAAATTGTA TCTATATATA GTGATTTGTT TTTGATTAGA
    55741 TACTATATAT AGATATTTAG ACAGCTTTTA TTTAAACAAT TATCACAGAC TATTCTTGCA
    55801 GAAGGTTTGT CGGTTGGTGA TGGTTTATAA TTTTTGCGTA TTTGCTCACC ACATTTAGCG
    55861 CAAGTGTTAT CCTTCCTTAT GTCGATACTG CTTTTATGTT TTAATTTGTT GATTTCCCTT
    55921 TGTTGTTCTC CAAGATAAAC ACAGATACTA TCAAAAACTG TGAAAATACC AATTCCTGCT
    55981 CCTTACCTTT CTAATTCATT CCTCCACATA ACAATTTTGT TTTTTAGTTC TTCCACACTA
    56041 ACACCTACTT TCTTATGAAC TCTGGATTTT ATCGTTATTA ACTTTCCAAT GGCTTTATTT
    56101 CTTTCATAAC CTTCTTGTGG AATTTATTTA AGCAAGCTGT ATGCTGTGAA TCAGTCAGTA
    56161 AATGGAACCG ACACATAGTA AGAGCGTGTT GAAGTTTCTC AATAAACTCA CGCTTCTCAC
    56221 TTAACGTTAA ACCTTGCTTG TTTAATTGAT CTTCTAATGG ATCTGCTAAT GCTCCATATT
    56281 GTAAGTTAAC TTGCATTCTA ACTTCACCTT CGCTTGTTTC CTTCATGACA ATCTCTCCTA
    56341 AAGTTTATTT TATATTATAC TTACATCACA TTTTCAACCA AAAAATAAGC AACATTAAAA
    56401 TCAACATAAT CGCTATCACA GGCGATTCCC ATAGTCCCAT GAAGATCAGT AGCATACTCA
    56461 ACACAGGGTT TTCACAAATA TATGCTTCTA GTTTATTCAA CCATTTCATC TTGTAACTCC
    56521 TCAATAATTT TCTGTACCTT TAATCCATAC TCTGTGCGTG ATTGTTTTAG ATCGTTAATC
    56581 ACCTTATGTA CATTTAAACC TTGCTTATTT CTAACAGCAT TAGCAATCTC ATCTACACTA
    56641 TTTCCATTTA CATATTCAAT TATTTTATTC ATTATTCCTG TTCATCTTTT CATCAAACAT
    56701 ACCTTGCTTA TATCCTTCGT GATATGCTTT AAACCTATCA TCTACTGGCT CGTAGTCAAT
    56761 TTCCTCTACT TCTCCATCAC CATCAAACAA ATTGTATATA ATTAATTCTG CTAATTGTTT
    56821 AGTAGGTAAT AGACATGTCT CTGATACAGT TTCAACATAA CTTTCTTTTT CAAAATCAAA
    56881 TATGTATTTG CCATTTTTAA TTACGTATGC TCTCATATTT TCACCTACTG AGCTCAAAAT
    56941 GATGGTAATA TTTATGTAGA TACTTATTTG CTGATTTGCT GTGTTTATTC AAATGAGAAT
    57001 TATACATATT AGCATGAAAA TTACTCAGCG TCCTGTGCCA AAATTTCCTC AATCGCATGT
    57061 AATCCTCCAA GTGACTCAAT TTTATCCCAT AGTGTATCTA TAGCGCCTTC AAGTTTGGCA
    57121 ATCTTATTGT CATATTCGCT TATAATTAAT CTGAAATCAT CATATATCTC ACTATCAAAA
    57181 TTTAGTTCTA ATTGGTCAAT GCGAAAGAAT GTTTGTTCAC GCATGGTTTT TAGGCTATCT
    57241 ATCTCTTTCT TTAAAATGAT TATTTGATTG AGAAAATCAC GGATAATTTG CTTGTTATCC
    57301 ATTAGCTTTT TCCTGCCTTC TTGCGTTCAA TGACTGTCAT AATTGCATAA TTAGCCATAT
    57361 CAAGAAGTGT GTCATCAATA CTTTCATCCT TTACTTGTGC GTCTTGTTTA CTAAGTGACT
    57421 TCAATCTTCT CATCTTATCA TCTAGTCGAA TAACAGCAGA TACTAGACCG TGTTCTTGAA
    57481 ATTGCTCTCC AAAGCTATTA CCATAATCGG TATTTTTACG GACATAAATA TCATTCAATT
    57541 CTTTACAAAT TTGTTCATGC ATTTGTTTGC TCATTTAATT TCTCCTTTAA TTATTTTATT
    57601 TTTATTTTCA AATATTTTAG TTGTATAGTT ACTTCCAGAT CCATATTGTC TCAAATGTTT
    57661 TCTAGCATTC CCGATACCTT TATTATAAGC AAGCAGCATT AGTTCTTTTG CTTGCTTTTG
    57721 TGAATATCCT CTATCAATCC AATATTGTTT TAAATAGTTG AGATACCACA CGGAGGCTTT
    57781 AATATTATGA TACGGATTAT ACACATTAAA ATTTTTGATG CCCAACTCTT TGGCAATCCA
    57841 AGGATAAGTG TTTGAGTTTA ATTGTGTGAT CCCTCTACTT GTATTATTGT AGGATACTGC
    57901 TTTGGGATTG AAATTTGACT CCGTTTTTAG TAATGCTAAC ACAATTTCAA ATTCAATCCC
    57961 ATATTTCTTT GATTGATCCC ATATGAAATC TAATAAATCA TTACTCAATG GAATGCTCTT
    58021 ATAAATTGGT CTTTGTTCTA CTATCTCAAT TTCTTGTCCT AATTCTTGCG CTAGACTTAT
    58081 GTAACGTTGA AATGTTTGCT TAGGTAAGTT ATTCTCTTGC CCCTCAACTT CACTCGATCC
    58141 CATCATAGAT GCAATCAAGA GGGCTATTAA CTTTGCACTC TGTGACATCA TATCTCCTTT
    58201 CATCTTTCTA TATTATAATA GTATATTATT TTATTTATTA ACTTTTGTCA ACAATTTCAT
    58261 TTTGCCCAAG AAATAACTCT CTAATTTCCC TCCAACCATT TACTCTCCTA AATCTATTTT
    58321 CATTCAAATT ATGTGGAGCA GAAAACAACA AACCTTCACC TTTAAATGTT TCTAAATTAT
    58381 GTACTGCATC ATCTATTAGA TAATCAGCAT TAACAATACT TTTATCGCCA CAAAATACTA
    58441 TATTCTTAGA GGGGATAAAA TCAAAATGCT TTCTTAACCA TTCATATTTT CCTTTAAAAG
    58501 AACTAGGCAT TTCCATTGCT GCTGTCACAA TAAATATTTC GTATTTTTTA GATATTTCAT
    58561 ATAATACTTC TTGACTATCC TCTATAATTT CTAAATTTCT ATAAAGATCC TCATCCTTTA
    58621 GATAATTATA AATATCCCTT CCACAATCAC TTTTAACATA TTTACATAGA TTCCAACATT
    58681 TAATATCTTC TGGAGTTAAA GTGTCGTTGT AATCTATATT GTAACGCTTT ATCCATTCCC
    58741 CTAATAAGTC AGCCAAGACT TGATCTTGGT CAACTGCTAT ACGATTCATC GTTTTATTTC
    58801 CTTTCTAAAT AAAATTCCTG ATTTATAGTA ATACTAAACA TTTTTTTCAT ATCAACCCGA
    58861 TAATTCTGAC ACCACTTTAT TTTCTAGACT TCGTTGAATA TCTTTCATCA ATTTTCTCAC
    58921 TATACCCATA GCTCTCTAAT AAACTAATAA ATTCATTATG TATATCTTTA TATCTTGATT
    58981 CTTTTGTATA AGTATTTGTT TTAGTTGACA AACTGGCGAC AGTTATATTC CAACTTTGAT
    59041 GTTCATTTAA TTTAATCGAA AATGAAGTTG CATAATTTCG ATTTTGACAA AACTGAATTT
    59101 GCTCATCCTT CTCTTTACTC TCATTAAACT CGATAACCAT TTGTTTAATA TACTTAATCT
    59161 CTTCTCTAAA TTCTGGATTC TCAATCATAG CAAATTTATT AGTCGTCTTA TGACTATTAC
    59221 CAAAAGCACT TGATTTAGCA TCACATTTTG GGCATTTTGA AGGATATGTG TCATCACCCA
    59281 TCAGAGTATT ATCTCTACCC ATTTGAGACT CTTGCATTTC TTCATTACAA TTCCAACAGA
    59341 TACGGATGTC ATCTTTTAGA TACTTTCCAA CTTTATAATC ATTTTTCTGT ATTTGAATTT
    59401 TTAGGTCGTT GTCTATGATA TAATCGATTA ACTGTTCCTT TACTTTATGT TTATTGCAGC
    59461 ATTCATTGCA CATATCTCCA TGTCCTTGAA TAGTTACAAA TCCCTCATTG AACTTTATAC
    59521 CACTATAATA AATAGGCTTA TCGTGATTCT TATCACCTTT ATTGTGGTAT CTTCCGTTAC
    59581 GAGGGTAAGT GTGGTAATCG TATTTTTTAT CACAATAACT ACACGATCTA ATGCTTTTAT
    59641 ATGTCCATTT CAATGTGCCA ATTTCTTCCG ACTTTCTTAA AATTTCATTC ATGACAGGTA
    59701 ACTCAAATCC AAACATTGAC TCTTTCTTTG CAAGTTCAAT GATGGACTGT GCTTTTTCAT
    59761 TAACTTTACC ATCAAGAAGT AGGAGTTCAT TAAGATTGAG TTTCACTTCA TATTGTTTTA
    59821 ACATCAATCA ACATCCTCTT CAATTTCTAA CCAGTCAGCA AAATATCCAT CATCTTTAAA
    59881 CTTGTCTACT CTCCAACCAA TACAACATAG CAAAGCGTTA TCCTCTTCAA TTTCTTCGTC
    59941 TTCCTCATTA TTTTTAATCA TATCCTCTAA ACAATCATCA ATCTCCTCTT GACAAATCCA
    60001 ATCTTTCAAC ACCACACCAT TTTCATAAAC TGCTATAAAT TCGTATCCTT GACCATCATA
    60061 TTTGATTAGC ATCCTAAGTG GATATTTACC ATAATCCTCT TCAAAGAATT CTCCAACCCA
    60121 ATTACAATAG TTATTTTTAA TTTGCCAGTT TGTCATTTTA TTTCCTCCAA TTTTCTATTA
    60181 AAATGTAATT TTTGTTTTAT TTCAATCTAT AAAACCATCT AAAATTAAAC TTGGAATCCT
    60241 TTTTACTAAT CCATTCAATT ATTAAAAGGC ATAGACTTAT TGTTAATCCA AAAATTGGTA
    60301 TGAATATAAA TAGGATTAAT AAAGGGAATG GATTGTGCAC TGCATCTTTG CCATTCAATT
    60361 TTAAATATTG TCTCTGAATT AAATATGTAA GTACGCCACT AATTAACCAA ATGAAAAATA
    60421 AATTCATTTT ATCACTCCTT GCTATAGTTT ATATAAACTG CCCTGCCACA AAGAAAAGAC
    60481 AGTTATGTAT TATAATTTAT TTTACTTTAC AGGCAGACTA AGAATTGTTC CATTTCCACC
    60541 TGTAACCTGC GGTAACTTAC CATCCCACTT TTTAGCCTTT TCATATTCAA TCAATTCAGG
    60601 AGTGATAGAT TGCTGTAACA AACTATTAGC TTGTGATCTA CCTTTCGCCT CAATTACCGC
    60661 TTTATCGGCA TTTCCCTGTG CTTCAATACG TGCTTTCTCT GCTGCAACAA CCGCTTGTTC
    60721 TTTTTGAACT TTCATTGTTT CAAGAAGTTG AATAGCATCT ACTTTCTTTT GAATAGATTC
    60781 CATTGTCTTC TCATCAGTGG TTACTCTATT GAAACTCAAA GTCTCAATCT TAATACCAAC
    60841 AGGTGATAAT TGCTCCCTCA TCTCTTCAAG AACTTGTGGT GTAATTTCTC CCACTTTCTC
    60901 ACCCATGACA TCGAATACTG AATATTTACT TGTGACTTTT TGAATGGAGT TCTTTAATGT
    60961 TTGGCGAATG AATCCTTCTT CAATAGTTTC AACGTTTGCT CCACGGAATT TAGAGAACAC
    61021 AGTAGATAGT TTATCTACTT CCATTGAATA ACTGTATGCA GGTTCTACTG TTACATTTTT
    61081 AGAATCCTTT GTTAAAACTT GAAATGCGCT TTCTCCTTCA AGTGTAACAA TTTCAGTGGA
    61141 AATAGGATAT TCAATAACTT TTTTCATAGG ACTGACAAAA TGCCATCCCT GTCCTAGAGT
    61201 TTCTTTTTCA AGTCCACCTG AACGGTCATA CAAAAGACCA GTATAACCTG GAGAAATAGT
    61261 AGTTAAAGAT AATGCAGTTA AAAGTCCACC AATTACTAAC ACTCCACCTA AAATTACTCC
    61321 ACCTGTGATA AAATTCTTAT TCATATTATT CATTCTCCTC TTCTTTGCTA TTTTGTTTAA
    61381 ATGGTTTTGC TAAATGGATA AAGAATGATC CTATCTTACT AAAATACTCT GCTGACAAAA
    61441 ACCATATTGC TCCAATCGCA ATTGATATTA ACACTATACC AACAATTAAA GTACCCATGT
    61501 ATTTCTCCTT AAAATTTTGG TTTTATATAA TTTATTATTT TATATATTAA TACCTCTCAT
    61561 TATATGTAAT CGGAATTTCT TCTCCATCTT TTCTCTTCTC AAAGTGTTCA CATTCAAAGC
    61621 ATTTTACACT TGGTTGATGA CCTTCGGCAC TACCTTGATC ATTCCCAAAT GCCCATATAT
    61681 GACAATTAGA TCCTCTACTT CCATCTTTGT ATTCAACAAT TTTAACTTTA TTACATATTG
    61741 GATATCTCTC TTCGTATGCC TTAATTTGTC TTGGTGAATA CATATAATAA GCTTCATATT
    61801 CCTCATCTGT GAATTCACCT TTTGCTTCTC TAATCCAATC TTCAGGTGAC ATAAGATAGT
    61861 TACTGCCACT ATTCCACACC TTCTCTTGTC CTTCTAATGT AAATGAATTT ATTAATTCTA
    61921 TTAAACAATC ATCACACAAT TGAAACTCTA CATCACTACC ATCTAACCCA CTACCATATC
    61981 CAGGTCTTCC TAAATCGATA TAATGCCAAC CTTCATCATG AGCAAATGCC CAATCTTCAT
    62041 TTTTATCCCA TTCTTCTGTC TTCCCACATT TATCACATGT GCGTGATTCT TTAGGACTAC
    62101 ATTTAGACTC ATGGTTTTCA CATTCGGTTT GATCTGAGAA TTGTTATTCA CAAATTTCAC
    62161 ATTGGTATGT AGAATTAATT TTCATTTAGT CATCTCCTAT TACGATTTAT ATATATAATC
    62221 ATTTTAATTT ACCTTCATCA TACTCATCAA ACTCAATTCT CGCATAGCAC TTTTGCATCT
    62281 TGCCATTCTT AAAATACTTA ACCCACAAGT CACCTGCCTC TTCTCCTGAT CCAGATAATT
    62341 GAAAAACTGT ATCTAGAAAT CTCTTAGAGA ATTCTTTCAT GTCAGATTCA TGGGTGTACC
    62401 ACTTACATTC ACATCCATCC ACTAATGCAT AACTTAAGTT ATCGTCATCG CCAATTTCTT
    62461 CCCAAACTTG TTCATCTTCA GGAATAAGTT TTAATTCGAA ACTAGTATAA TATCCCATAA
    62521 TTAAATCCTC CTAATACCTA GTTAAAATAT CGCTTTTATT TACATTTTCT TAACAACGTC
    62581 TTGTAAGTTA TATTTATCTA CAATTTCTTT AGTGAATGTA ATATTTAACT GTTGAAATAA
    62641 CACTTTTGTT AGAAACAAAT ATTTTGTTAA ATCCATATTT TCACTATCAA AATCAATTGC
    62701 ATATCTTACC TCACAGCCTA TCTTAATCCC ATCCATCATT TAATCTCCTC CCAATAAAAG
    62761 TCCAATTTTA TCGTAAAAAT AGTGAATATT TATGCAATAA TTATGTATAT TATATGTATA
    62821 TTTGTTTATA TTTTGCATAA ATATTCACTA TTAATTTCAT TTTAAAAAAA TATCGATACA
    62881 AAACTCTTCC AAAGCATCAT AAATATTATC TTTCTCTGCC ACAACGAAAT AATTGAAATT
    62941 TTGATTGTTA ACTTTATCAC GCAAGTCGTC TATCATTGTG CTATGTCTGT TATATTGGTT
    63001 AATTTCAAAG TAACCAATGA ATTTAGACTT ACGTGCTATT TTCTCTACCA AGTTAACCAC
    63061 TCTATCCATA TCAGCAGGTA GATTGTCTCC ATCCGAAATA TGTAAAACAA TTACGTCATT
    63121 ATCGATATAA TTAAACTCTT CTACCATTTG ATTTGCTAAG TTGTATGCAG ATGAACAAAT
    63181 CGTACCACCC AATTCACCTT TAGCAAAGAA TTCTTCTTTA TTCACTTCTT TTGCCTTTGT
    63241 ATGATGATGA ATGAATTTAA TCTTCACATT CTTATATTTG TATGATAACA GTCTCTCAAT
    63301 TCTCTCCCAT AAGCATCTAC CAAGATATTT TTCAAAGATA CCCATAGATC CTGAGTTATC
    63361 CATCATTACA ATTGCCAACA CATCTTTGCT TGTCTGTTCA ATATCTAAAC CCAATTCATC
    63421 TATTAACCTA TTATCAACTT CTTTTAAAGT TTCATCCTTC TGAAAATTCA CTACAAAATC
    63481 CTCATCTACA ATTAATTTGC GTAAATCTTG ATCGAGAATA TCTGATGGTG ATTGAGTCAA
    63541 CTTCTCGTAT TCATTAAGCA AATTCAACAT ACTCATGTGC ATTTCATTAA TTTGTTTTCT
    63601 TAGTGATTTA GTGTCCATTT TTTTAATCCT CCATTTTTAT TAATAATTTA TTTTTCTTGC
    63661 TTATATCTTT TTAATGCCTC ATTCCAGTAT GTAAGCTCAA CATCAGATTC CCTCTTAAAC
    63721 ATACTTTCTT TCACATAATC CATTGCAAAA TGATGAGCAT TCACTTCTCT ATCTTCATGT
    63781 GACATCTCTT GTTGCTTATC ATAATTCACA TGATGAGATA GTTCGTGCAT AATATTGATT
    63841 GCAAACCAAT ACTCATCATC TATTAATCCA CCATGTGACC AAATGAAAGG TGCTTGTCTA
    63901 GGTTTCACTT TGTAAGAATT TTTAATCCCT ACACTATCTT CTACTTGTAT TGTTGCAAAG
    63961 CTATTTTTAT TAGTAGAATC TAATCTTACA TACATTCCTG CCCACAAAGT TTGATAATGT
    64021 TTATTGTTCG TGACATATAT ACCTTTTACA CCTTTCCATA ATTGCTTAGA TGTGATTCTA
    64081 GCAATTTTTG TGATTGCTGA GATATGTCTA GATGTTAACT CACCATAGAT AGGGATTCCA
    64141 CATAGAGTAA ATTTGAAATT TTTCATGTCA TTTCCCCTTA AAGACTTTAT TTTATTTGCC
    64201 TATTTTCATA AAAACTTTAT TACCTTTCCC ACCAGTAGCA ATAATCTCAC TTTTATTTTT
    64261 GAAAAGTTTC TTAATCCAAT TTAGCACAAT TTTTTCCTCC TATATTTTAG ATAAATGTTA
    64321 TATTCTATTT ATAATCTGTT CTTTCCAATT CATCCCAATC AAATCTTCCT TCTTTGTACC
    64381 ACGAACAATC TCTTGCTGAT TTTTCTTCAT TGAGGACGCA ATAAGACCTA CACTTGTAAA
    64441 AGCATACGCA TTGATCTGCA TCATAAAATT TGCATTCGAA ACATGATTTC ATAGTTTTAC
    64501 TCCTGTATGT ATGACTACAA GCTATATTCA ACAAGTCCTT GTCTCTTCCA AGCATTATCT
    64561 GCTATTTGCT CTTTTGCCCT CAAATCACCA TAGAATTGCT CAACTTGCTC GTATAGTTCC
    64621 TGCATAGAAG TGATTCCCTT CTTAATCAAC AACTTTTTGT ATTCTATGTG GTTATTTAAC
    64681 CAATTCCATA TGTCACTGTC AGGGACTACC CATTTAAATC CTGATTTGAT AGGAATCTGT
    64741 TTAGCGTTAG GCATGGTGCG AACAGTACGC AGGACATGAG CGTAGCATAA GGGTCTACCT
    64801 AAGAATTTTG TGGCTTCTGT AAATTGTGTT GTTCCATAAT ACATTTCTAA GTCACCTCGT
    64861 CTATTTTTGT AATAATAACT TTATGTATCT TACATTATAT TTGATTTATT TTCTAGTTCG
    64921 ACAATACCTA ACTTCTCATT CAGCTCATGA TATTTATCCA TATCCTTAAC GAACCAATCA
    64981 GCAAGCACTC CTTTATGATT CTTAATGGAT ACAATTCGAT GTTTCTCTGG ATTAACTAAG
    65041 ATATCAAGAT TCCCATATGA GTATAAATCT AACCCTTCAA ACGATGAATT TACTTTTGTA
    65101 GCAAGCATAA TGTTTCTCGT TAGCTTTCTT CTGATCAATG GTAGAGTTGC GTTTTCGTTT
    65161 CCTTTTACTT TTGTTTTATA AATTTGAGGA ACCCTTCCAT TCATCTTGTA TAACTCGATA
    65221 CTCGACTTCA TATGTATTCT CCTTTTATCA TATAAAAGAT GCGTTTCAAC GTTATTTTTG
    65281 CTTTTTAATA TTCTTATTGA TATCAGCCAA TTGAAAAGCA ATGCAAACCA ATAGTGCCAT
    65341 AATTACATAT TCCATTTTTG ATCACCTTCC TTTCAAGTTT GCATGAATTG GTGTTTTTAT
    65401 TGGAATTTAT AATTGTATAT TTTACATATA TAGTAGCAAA GAGAGAAGAA AAAACTATAT
    65461 GTGGTATGTT GGGTTTGGAA AGTTTTTCAT CTCTCTTTGC TTGTCTTTAG TATACTATGA
    65521 ATTTACTTCG TTGTCTATAA TTATAATTTA TTTTATATAT TTATTTTAAA TTTGAATTCG
    65581 TTCTGTTTGT AAAATAAGAT TTCCTTGACC ATCAATATCT TCAATAAGAA CAACGGTATG
    65641 TCTATAGATT GAATTTTTAT ATACCCTTGG AATAAAATTA TTCCCTCGTC TAAACCCTGA
    65701 TACGAGAAGT TTTGTGCCAC GACCAAACCA ACTTTTTTCT AAAACTTGTT TCTTACCATC
    65761 TTCATTTGTT TGGGAAATTT GTTTGGCATA ATGCGAAAAA GCACCTGCAT AGAATTTTAC
    65821 TGTGACAACT CCATCAGGAG TCAATAAAAC AATTGTGTTT TTATTTTTAT CTTTATTTAA
    65881 AACTGTACCA ACAAGCCGAT TGATTTCAAA CTCCTTTATT TCTCTTCCTC TATGTGCATA
    65941 TGTATTAATA ACTTTTGGTT CTTCATTTAA TGAGTTAAAA TCAAATATTC CATATTTATC
    66001 TCTATTCACA TGTGCTAACT CATGGTCATG GTAATAGAAA GTTAATGCAG ACATTTCCCA
    66061 TTTAGAAATA CCACCATTGC AATACTTATC CCATTCACTT TGAAATAGAT TAGTATTTAG
    66121 CGATTCTAAT ACTTCTGTTT TACTCATCCA CTCTTTTATA ATTTCCATGT ATTTATCATA
    66181 TTCTTTTACA AATTTCTTTT CTGATATAAT TAACTTTCCA TCTTCATAGT CCACAACACA
    66241 TTCCTCGCTA AAATGCTCAT TAAAGAATTG AGTTGAAATA TCATCTAAGA TAAAATATCT
    66301 ATCTTTAGGT TTGGGGATAT TTTTATGAAC AAATTTAGAA ATATATTTTT TATAACGGAA
    66361 AAGACGAATA TAGAAATTCA TATCCTCTGG AATAATGTCA TTTTCAACTA GCATGTTGAA
    66421 GTTCTGCATA GTGAGCTTGG TTTTTGGTTC GCATGTTGTT GTGATAAACT GGCTCATTAT
    66481 CTGTTCTCTA TCTTTAAATA AATCAAAACA CCCTGCTTTA ATTAACTGAA TAACCTGCCC
    66541 TTTTTTAACT ATAGATGTAT TGTACATTCG TTCAATGAAA TCATTAAATG AAACATATGG
    66601 TCTATGTTGA ATGATGCTAT GTACAACCTC ATCTCCAATC CCATTTAAAC CTTTGAGTCC
    66661 AAAAATAATA CTATTGTTTT CTAGATCAGG AATAAACCCA AAACCTGCTT TATTGATATC
    66721 AGGGAGTGCT ACATTGATTC CTTTAGATCT TACACTTCCA ATTGCTGAAG CAACCTTCCC
    66781 ATAATCAGTT GAACGGGATT TTTTAGTTTG TTCTTCATTG TCCTCATCCT CATTATCTTC
    66841 AATATTTTCA TCTGTATCAT CCACTCCACC ACTATTCACA GTCAAACAAG CAGTGTTCCA
    66901 ATATAAAGGA TTGTAATGAT AATTTAGATT AAGTTCTTGA AGAGCGATAA CTGAGTAAGC
    66961 CAATGTATGC AAAATGCTGA AAGCATATCC TAACTGTCGC TTAATCTGGA CATTCCAAAC
    67021 ATAATTTAAT AGGTTGTCAC TTGTTCCAAT TTCTCGACCC TTCTCAAAAA ATTCCTTTTG
    67081 AACTTCATCT AAATCTTTCT TGCTACGTTT AGCAATTGCT TTACGCAATT TATTCGCCAA
    67141 TTTAACATCA AATCCTGATA CCTTTTCATC CATAGATATT AACATTACAG ATTCTTGTGT
    67201 ATCTGCTACA CCATAAAGTT TAAGTAAATG CTTTTCTAAG ACTTTGATTT CAGATTCATT
    67261 TAGTCCATAG TCACGCATTT CTTCATACCA AAGTTGAATA TTGTTTTTAT GTTTAATAAA
    67321 TATATCGATA GGTTGTTCTT CGCCATGACT TGCCATCAGT CTCATTAAAG AATTGGCAGA
    67381 AGCCATCTCT AATAAGTTGA ATGGTTTTAC TTTAATAGCA GCTTGATATC CAACATCAGT
    67441 TGAAAATTGG AATAAGTCTA ATACTGACCC TTCACCTAAC ATTTCATAAA GTTTAGGATT
    67501 CTCTCTTTCA ATGATTTCAG GATGTAAATA TTTATCGAAT GTTTTTCTTA TTGAACCTTG
    67561 CCACTCAATC TCACCATATT CTAAAAGTAA ATCTAAAGTT GTTCTAATCT TGTCTAGAGC
    67621 TTCTATTGTA AGAAGATCAA ATTTAATATT GCCTACTGCC TGTGAATCAT CTAGATTAAA
    67681 CTGAGTGATT GGTAATCCAT TAGGAGCTTT CATTAAGGCA TTGGATTTAT AATACTCTTC
    67741 ATTGAATAAT ATAACCCCTC CAGCATGTAT GCTACGTTTA TCAATTTTCC CTTCTATTTT
    67801 CAATGCTGTT TCCTTTAGCC CTGGATATTT TTCAATCTCA TTTATAAATT CTTTTACAGG
    67861 CTTTCTTTCT TTCTCATCGT TCCCTTTTAG GCAATCTGAA ATCGTCCAAT TTTGTCCCCT
    67921 TTCAAACGGG ATTAATCCAC TGATATAGAG ACTTGTATCT GAATCTATTC CAAGTCCACG
    67981 GGCAGCAGTT TGAATCGCAG ATTTTGAACC TTGTGTGCCA AATGTGCAAA CTTGTAGGAT
    68041 TCTATCATCA CCAAAATGTT TTTTTAATGC TTGAATAATT CGAGGTCTTT TTCCACCTTC
    68101 AGTATCTATA TCGATCAGTT GCTACCCTCC CTTTCGGGAT ACTTTAACAC TTCTCTAAGA
    68161 AGTGGGCTTA GACTATCTCT TCATCCTCGA CTTTACGTTA GAATGGCTGG CACTTCCAAA
    68221 CTACGAATTT CACGTAGAAT GTACTTCCTC TCGGAATAGT CGTTACATCT TCAAGGATAT
    68281 TTCTATCCAA GCTTGACACG GTATTGCCAT ATTTCATAAG AAACTTAGGG TTTCACCGTT
    68341 AGCCCTCTAG TGAGGACACC CTACATTTGT AGGTTCACCA GCTAATACTC TGCGATATTT
    68401 CTATTGCAGA CGACTAACTA AACTATATTA TTTCTTTCGC CCTTTTTTAT AATTCTATTT
    68461 ATATAATAAT TTATTTTTGT TTTTTAAATC TAAAAATCGC TTATACTTTC TTTCTAAATA
    68521 AACAGATGAA TTTTGATATA TGTATTCTAG TAATCGCTCA ACTTGTAGAT TTCCAGAAAT
    68581 CATTAGCGTG TAGTTATTTA CTTTATTTTT ATGCCTTTTT ATTAATTTTA CATTTATTCC
    68641 TAGTGCATCC TGTATTCCAT TTAAGAACTC CATTGTTCCA CAAAAAGTTA ATTGATATTT
    68701 TTCACTTTTG GGTTGCACAA TAGATCCATC CCCATCCATA TAGCCTCTTA TGAAATGGTT
    68761 AAGTAAATTC TTTGGTACGA CTCGTTCATC TGGAAAGGTT AGAATGGTTG TTTTGTTTTC
    68821 ATGGACTCCT AGTTTTATCA AATCCTCGAC TATTTTTCTT GAAGTAATAA TTATTCTACA
    68881 GTAATCCACT TCTTTTCCAA AACTATTTCC TTTATAAACT TTAATTGGAT GTTTAGATGA
    68941 CACATGTTCT TTAAATGTTT CAAGATGTTC TATATCTTCT GTACTCAAAG CGATTCCTAA
    69001 TTTACCGCTA GTATAATCCT TATCTAATCT AACATACCCA TCTGCATAAA TAAAACCTAA
    69061 CTAATATGCT TGTTCTTCTG TTTTTATTTC TTCAAAGAAA TTTTGATTGA ATTCATATAA
    69121 TCTTTTTCTA ATAGGAATGT TATTTTGTTT AAGGAGTTTA CTAACTTCTT TTCTATCATT
    69181 TTCTATCCCT GTGTATTTTA ATGCTATTTC TTTTAAAGTC CATCCTTGTT GATAATATCT
    69241 TATAATTTCT TCTAAATGTT CTTCCATAGT TTCTCCTCTT TGGGCGAAAG AAGAGTTTCA
    69301 TTACATAACA TAGTTTAGTT TATCCAATGC TCCAATGTCA GGTCTACTTT TATGCAAATG
    69361 TCTCCAATGT GGCATTTCAA TTCCATATTC TAATGGATTG ATTTGTGTAA CCCCTAATAG
    69421 GAAACAAATC AAGAAACCAC TTGAACTTCC TCGACCACTT CCCACTAGAC TATTTCCACA
    69481 ATCATCGCCC CAAATTATAT TGATGATTTC TCGTACAGTT ATGTAGTATG AGGACATTGC
    69541 TTGACCAAGT TTTATACTTA TTTCCCATAG TTCACCTAAC TCAACATCTA TCCTTGCTAG
    69601 GATTTCATGG AACTTTTCTT TAGATAGTAC ATTACGTGGT ATGTATTCAT CAAAGCCATC
    69661 TTCTATTAAT TTAATTATAT ATCTGTCTTG GTCACTTTCT GATTGTGCCA TTTTTTGAAT
    69721 ATAGTTATAT TGTTCATATG CAGGTTTGAA CATATGTCTA ACATTAAATT CAGGCAAATC
    69781 AATCTTAGGG ATTACTGTTT CATGTTCAAT TGTGTAATCT TCAATCATTT CTCCTAATAA
    69841 TAATGTATTC TGTAAAGCTT CTTTTACAAT ACTATTATCT ATGTAATTCA TTCGTTCATA
    69901 TATTTCTTCT TCTGTTTGTA AAAAGCAAGC TTCGTAAAAA GAATCAACTT CACGATCTCC
    69961 GTCCTTTGCG TTTAAAAATG CTTTATGAAC AATACGGTCT TCAGGACGCA GATAGTGCGA
    70021 ATCTGTTGAA ATTATTCTTC TTAAATTATA ATGGTCGGCA ATTTTAATTA ACATCCCATT
    70081 GCAATATATT TGCTCATCAC TCAAAGCAGG CTGCAATTCA ATTAGAAATC CTTCTTGTCC
    70141 AAAGATATTA ATACACCATA AGATAAACTC ATGCAATTTT AGCTTATGGT AATTGATAGC
    70201 TTCAACGTCA TTTTTTAGTT CTGCATCTCT AATAGCCAAT AAATGAATGT TAACTTCTGA
    70261 TCCTAAACAA GCAGAAGAGG CTATTAAATG ACCAGGATTC TGTTTTACAA TTCTCTCTAA
    70321 ATCTACCTTA GTGGTAGGTA CACGCTCCAT AGTTCCAGTA TAAAAGGAAT TTTGCCAAGC
    70381 TAAACTACTT AATAAACGTA ATTGCTCATG ACCTTCTTTT GTGCGAGCCA ATAAAAGAAA
    70441 ATGAGGAAAT TTTGTTGCAC CTGATTTATA ATTATCTTTT ACTGATTCTA TACTATCCAC
    70501 CAAATAGACT TCGTTTCCAA GAATTAATTT GAAATCCTCT GGTATTTTAC CTTTATTCTT
    70561 AAATTCTCTT GTTTTTTTAA TCGCTTGAAC ATGAGCAGAT ACGGTTTCAT GATCTGTAAT
    70621 TGCAAGACCT TTATATCCTA TTTTAGCAGC AGTCTCAATT AAATCTTCAA CCGAATTCGT
    70681 GCAGTCTAAT AAACGAAAAT TCGACCTGTC GCTGTGATTA TGGCAATTAA TAAAACACAT
    70741 TCATTGACCT CCTATTATTC TATATATTTT ATATTATAAT ATAATATTTT ATATTTATCA
    70801 ACCAGTAAAT AACAAAAAGG AGATTTTCAT CCCCTTTTTC TCCTAAAATA CAAACTCCTT
    70861 CTTCATGCTC AACTTAACCA CATTATAATC CTCGATCACT AATTGTTGCT TCACAACCCC
    70921 GTTATATTCA TTCACAGAAC ATTTTACGAC TAGATCCAGT GTAACATTCT CACCTTTCAT
    70981 CATCGCCTCA TATTCATCCT CAGAAGCCTT AAACTTGATG AAATCAATGC CCTTATATGT
    71041 AAATTTCAAT ACATTCTTTT TCTGTCCATT GTCTATGTCA CTTGTATTTA CACTTACATC
    71101 ATTAATGACT AACAACGGTT CTCCAACTGT ATTTCCCCAA ACATCTCTCA TCTGTGTAAT
    71161 CTGTTTTATT ATATTTTCAT TAAGTTGATT AGCAGGAATA GCAAAATCCA CTTCATATAC
    71221 ATCTTCTAAT TCTATATGTT CTAATTGTTT ATTTAATATA TCATTAACTT CAACTAAATT
    71281 ATCTTTATGT ATGTTCAAGC CAAATGCGCC TGGATGTCCT TCACAGAAGA TAAATTTGTC
    71341 TGTGTTAATT AAGAATTGTC TAAAATCCTT AATCTCATGT TTATCATATC CTCTTCCCGA
    71401 ACCTCCAAAT ACATCACCAT TATGTTGTCT GATCAATAAG CAGGGACGCT TGTAGCGATT
    71461 TGTAAGTTGG TTAGCAACGA GGCCAGAGAG TGATTTTTCA AGAATGTCTG TGACGTTAAC
    71521 AATGAGAATC TTATTTTTGT CTAGTTCTTT CTCTTGAATT CTTTCCTCAA TTAATGCTAA
    71581 ACCTTTGTCT CTGAGTCTGT TTTGTCTTGC TCTAACATTA CTCATTATCC TTGCCATAGC
    71641 AGTAGCAATA GGTTCACTCT CTGCTTTTTT AGTATTGTAT ATGTGTTCTT TGCTTTCTAA
    71701 GAATGCTTTC ATCATGTCTA CTCTTTCGGT TGTATTCCCT ACTCGAATTG TTGCGTTAAC
    71761 TAATGGAGCA ATGTAGAATC CAACGGTTAT AATATTTACA ATTCCTTTTG TTGAGAATTC
    71821 CTGTTTTTTA AATAGTTCTT TTAGTAAAGG ATTATTAATT TGCTTTAACC CTTTTAATAC
    71881 ATAGTATCTT GTTTCTAGTT CCCTAAGATC CATACTATCT GCAATATTTC CAACAGCAAC
    71941 AAGGTCTAAG AAGTAATCAG CATGTTGAAC TCCTAGTTTA TGGTCAAGTG CTTTGCAAAA
    72001 TTTATAAACA ATTCCACAGC CAGAAAAATT CTTGTTTGGA TATTCTGGTG ATAACTGATT
    72061 GTTAACTACA ATAGCATACT CAGATTCTCT TTCACAGAGA TGATGATCTA ATACTATTAC
    72121 ATCCATTCCT TTTTCCTTAA GTTTTTGGTG TTCTTTATAT TGATTTGAAC CAGCATCAGG
    72181 AATGATAACA AGTTTAGTGT CGTTTGGAAC ATCTTTCAAT ACTACCCCAT GATTCTTATC
    72241 TTCATGTACA CGCCACGCAA TGTTGGATTT CGGAAATAAG TGTTTTATAT AATTAATTAA
    72301 GATGGTGGAA GATGCTGCCC CGTCAAAATC AGAATCAACC TGAACATAGA TTTTATTTTC
    72361 ATTGTTTAAA TGATAAAGTA AGCAGTCAGC AGCTTTTTCA ATGTTTCTTA ATAGTATCCA
    72421 ATCATGTGTA TACGATTCGT TTACATTGAG AAATCTATGT ACATCTTTAA TCCCACGATT
    72481 ATTTAGAATT ACCTCTACTG GATTAATTAA ATAATCATTA GAACCGATTA GCTTATATTT
    72541 CATTATACTA CCTTCTTATT AGTTTTATTT TTTATATCTG CATACCTTTG AAATTTTCTA
    72601 TCTAAGAATA TCGTTGCATC ATCATACAAA TAATTTAGAA TTCTAGGCAC TTGGACTGTG
    72661 CCACTATACT TTAGTTCTCT ACAATATTGA TCCCCATCTT CATGTCTTCT TCCGATAGTA
    72721 GATATATTAT GTATTATTTT ATTTTCAAAG AAATGATTCT GAATGAAATG TAATAAATTT
    72781 TCATAGGTAG TAAATGCTAA ATTGATTTTA TAAGCCGGAT TAGTTAATCT AGGTTCATTG
    72841 CAGTAGTATT TGGTAAAACT TCCATCTGCC TCCAAGATCC CTCTAATTAA ATGTTTATGT
    72901 AATTGTCTTG GAACATTTGT AACTAACTTT GTAATATCAT GGCGATGAGG AATTAGGCCA
    72961 TATTGTTCAT AGAGAATGCT TGCAAAATAG TTATTGGCTA TGTAAAGTCT ATTTTCATAA
    73021 CTGTTTTCAG AAGAGAAGGA TGAAGTTGAA TTATTATATC GTTTTATTGG ATAGTTTGAT
    73081 TCTAGTGACT TGTTTAATTT ATGTAGATGT TCACCATCTT GATCAGCTAA ACTTAATTTA
    73141 AATTCATAGA CAACCGTTGT ATTTCTTTGT CTTTTTATTA CATATCCATC GCACCATATA
    73201 AAGCCCAACC AATATGCTTT TTCTTCACTG TCAATTCTAT CAAAATAATT TTTATTAAAA
    73261 GTATAAGTAG GTGGTCTTCC CATATTACCC TCCCTCAGTA GTTATTTCTA TTTTATTTTT
    73321 CATCAACTCT TCTAAAACTT CCTTCCCCCG ATCAACAGGA GCTTGCTTTA AATTAAGCTT
    73381 TCCCCATTTA TCCCACAATA CATAGAATCT ACAGTAAGGT GTAAACTTCT TTGCAATCTT
    73441 ATTTATCTTC TCAGCAAACT TATAAGCTTC TTCACTCTCA TGATCTGTAA ATTCCTTATC
    73501 AGGACAATAG ATAACCTCCT CAATATCAAG AGACAATAGT ATGTCTCTAT GAAATGTCCC
    73561 AAATGCTCCT CCACCTGTGG CACAGCTAAA ATTGTCTTCT TGATAGTATT CTTCACATAG
    73621 CATACAAGAT TTCTCTGACT CAAAAACCGC CACTTTGCGC AAACGGGACA CTGCTTCTTT
    73681 AGTTTTATGT AAACCATAGA GGTTAAATAA AGTTGGATGA TTGTACATTT GCCCCTCGAC
    73741 AATAAGGGGC ATGTATTTTT TACCTGCATT TATATCTTCT TGTCTCATTG CTCGTCCACG
    73801 GATGCCAATC AAGTCTCCAG AAAGTGAAAA ATGTGGTACT ACGATCCTAT CTTGATGCAC
    73861 ATAATAACCA ATATTAAACT TTCTTTGAGT CTCAAGTGAA ATGCCCTCTT TCTCCCATTC
    73921 TTCATGACCA TATGGTAGGA ATACATCCAT TACAGTTGAG TCATAGATTG GGAGATTAAT
    73981 AGTTGGTTTC TCTTTCTTTT TATATCTCTC AATGAAGTCC CAATCACTAA TTATATGGCT
    74041 CTCTTTTTGT TGTGATGAAG AGGTGTAATA CTTTCCAGTC AATCCAGAAA CATATCGAAC
    74101 TGCTTCATAG AAACTTATTT TCTTCACTTT TTCTACTAGT GAGTAAATAT CATAACTTTC
    74161 ACTACAATCA GTAAAACATC GGAATGTTTG TGATTTAGGA TAATAATATA ATTTATGTTT
    74221 ATGTCCTGAG TGGCACACAG TTTGGAACAA CAAATTGCCT TGTGTATCTT CCTTTGGTGT
    74281 AGCACTTCCT AAATCCCTTA GAATCAGTTC AACGTCTGTT TCAGTAAGAG AAAGTTTTAT
    74341 TTTATCTTTA TCTAATCGCA ATGGGGAATC ACCCCTCAGA AGTCAAATTT CTTGTTCTCA
    74401 TCTTCAGTCT CATCTTCTTC TTTGTAGTTT TCTATGTCTA TTGCCTCTAT AGGAATAATA
    74461 TTGTAATCAT TGTCGGTTAA AAATAAATCG GTTGTTCTCA TTGTTCCCAT GTCCATATGC
    74521 AGCCACAATT TTACATTTAC ATGCTTCGTT TCACGATTTT TATAAATATG ATAGACCACG
    74581 TTTGGTTCGG CATAAAAACC TTCTCTGAGT ATTGGTTCTA ATGACTCCAG ATCAGACTTT
    74641 GTTGGTCTTA GAGCGATTAC AGCATTGTCC AGTTTGTCAG CCATGCTTTT CGCACCTCTT
    74701 AATATCGTGC TATCTGCATC TTTTATGTTT TTCCATTCAC CATTGACCTG AGATGACGTA
    74761 GATATAAACA CTTTGTATTT TTGTGTAAGT TGCTTCAAAC GGTAGATAAA CATGAATAAA
    74821 ACCATATCTT CACGCATCTT CATTCCCTTT GATTGATCTG CTAATTCCTG CAACACTTTA
    74881 TAAGAAATGT GAACATAGTC GAAAAATATG TATTGTGCTT GATTTTCTAG GATATGTTTT
    74941 TTGATTAATG TTTCAATATC ATTTGTATCA AAATTTGGTA TGTATTCTAG ATAGAAATTA
    75001 GCTCTTTTTA ATACCTGTGC AGCGTACTTA ACCCTTTGAT ATTCTTCATC GTCATATGTA
    75061 GCATCTTTGA TTTTCTCTTC TTCTACAGCA CTTATATAGG CTAAAATAGT TGGACGTAAT
    75121 TTTTTAAAAG GCATCTCTGT ACTGATAAAT AGCACATTTT CTCTTACTCC GTTACAAATC
    75181 CATTTCTTCT GTTTTGTATC ATATAATTCA TCCACTGCTA AATGTGTGGC ATCTGCAATT
    75241 GAGGATCTAG TCTTCCCTAA GTTAGAAGGG GCTGAACGCA TAAACAAAGT TTCTGGTTTT
    75301 GCTCCTCTAT AAACAGCATT CATTATTTTA CTTGGTAAAG CTCCCCCGAA ATCAGGTGCT
    75361 TCTTTAAATC CATCAATAAG ATCATCAATA CCATCTGCTG CATGTTGACT TTGTACATTA
    75421 TCATCAATTA AAAAAGCACT TCGTATCTTT GTTTGTTTTT CTTCAAAGAT GTTTATTATA
    75481 TCTTGAAGAG TGTAGATATC AAATTTATGT TGCATTTCTT CTTGTTCTCT AGGATTGATT
    75541 AAAGACTCAT TATATATTTC ACTAATATCA AAGCCATTGT TATGATAGGC TCTGAGTAGA
    75601 CTGAATTTCT TTACTCGATA ATAGTTATAA TCAAAGTTCT TGATATTGGA GTTTTCAATA
    75661 GCATTTTGTA GATACTCCAT ACCATCATTA TCATTAAATA TTTTATATTG TACATCATAG
    75721 TTAGAAAGGA AATTGTCTAT TACAACAAAA TCAATGTCTT CTATTCCTTG TTCATAAAGA
    75781 TTATTGATAG TAGCAAATAT GATTTTATAA AAAGATGATT CCCCATCGAT GTGAAAATCA
    75841 TCTTTAGTTA ATTTATATTT ATCTTCATCA AGCAAAGAGG GTTTTTGCAT AAGTGACCCT
    75901 AATACTTGAA AAATGCTTCG TTTATCAACA CAACTCATTT CATCACCTCG CTACAAAGAA
    75961 GTTATATCTA TTACTTTAAT TTTCTTTTCT AGTTTCATAA CTGGAGACTT TGCTTTAATA
    76021 TGTTTAATTG TAACTAATTC TCCTTCACAT TCATTTAAAG TTTGCTGTAC TTTCATCTTC
    76081 TGTACATAAT GTCTCTTCGC TTCTTCATAG ACATAAACAA CAATTCCTAT ACCATTACCC
    76141 TCTATAACAG GGTTATTTAG AGTCTCATGG AAGTATTGTA GTGCCAATTG AATTCCACGC
    76201 AACTTATACC CATAATCTAC TTGAAAGTCT TTCACCTGCT TTAATATCAT TCCTGTGGGA
    76261 GCATCTAACC CATAAAGATT ACAAACATAA TCTATTAAAC TTCTATAATC CTCTGCGTGT
    76321 CTTCGTTGCT CTTTCTCTTC TTCTAACTTC TTCTCATGAC ATTCAGGATG AAAATACCTT
    76381 CTACCTTCTT GTACACTGTC TTCTTTAGCA ACTCTGTCTT TACAATAAGG ACAAATGTAT
    76441 CCTTGTTGTT TTGCCATGCA ATCACCTCAT TGATAGAAAA AGGGAGTAGA ATAACCACTC
    76501 CCCCCTTGCT TAGTCTTACT CTACTAATAG ATCTTTTAAC TCATCCAAGA TAACAGACAT
    76561 AACTTGTACT TGATTTTTAG TGCATTCAGT AACCTTACGT CCTTTTCCTA ATTGTTTTTC
    76621 AACGATCTCA TTAACTTCAT CTAGTCGTCC TTCTCCTGCT AGTTGACCGC CTAATGTTTT
    76681 AATCTCTTCC ATAAGCTCAT CATAATTTAA TTCATCAGAT TTAAACCGCT CTTGTTGCTC
    76741 ACCATAAGAT ACAGCCTTCA CACCTTCTAC TTTTTCTTGT CTCTCAATGG CTTCTGCGAT
    76801 TACCTGCCCC AAATTTTCTG CTGTGAACTC CTCTAAGTAT GTATCAATAT AGTCAAATCT
    76861 TGATCGTGCG AAGAATTTGT CGGTTTCAGC AAACCAAGCA GATGATTTAA TTACATTTCT
    76921 ATCTTCATCT ACACCATTGC TTGTTAAGTA AACAACTATA TCTGAATTAT CGATGATTGG
    76981 TTTAATTGAG CGCTTATCAC CTTTTGGAAT AGCTTTTCCT TCTTTTGTTT CCTCTTGGTG
    77041 AGAGATGAAA ATCAATGTAT ACCCAGTTCC TAATAGTTTA TCAATTTCAG TCCAAAACTC
    77101 TGTTTCATAT TCTTTCCATA AACCATAGCC ATTATTTCCT TCTCCCACAG TTTCTACTCC
    77161 ATGCTTTTTG CACAGAAAAT CTTGACAATA TAAAGCACTT GTATACACTT CATCGAAGAT
    77221 AATAGTTTGA TATAGTTCCT TTGCCTTATC TAACGTTTTT GGATCAGTTA ACTGCTTATT
    77281 AATTTTCTTA AAGTCTCTCC AGTTGTTAAT AGGCAAGAAT GGAATGCCAC TAATTGCACG
    77341 AATCCCTTTC TCAAAACCAA GATAAAATGG CTTGTTCATT CGTGTAGCTT GCTTCGTTTT
    77401 ACCTAAGTTA TTGCTACCAT AAATAGTAAT TACTTTTCCT TCTAGACCTT TAGCTACTAC
    77461 AGATACTTGT GGATTGAAAA TATCAAATAA CATGTATGTA ATTCCTCCAT TTATTTTATT
    77521 ATTAAATTCC TACTGTAGTT TAGTCTACAG TAGGATATTC TGTTGTACTA ATTTTTATAT
    77581 TTTTTATGTA TTATTTTATT TGTCTAAAAT GGCAGGTCAT CTGTATTAAT TGTTGGTTTC
    77641 TTGCTACTAC TTTTAGTATC AAACCCTTTT TTATCTTCTT TCTTTGGTTC TTCATTTTTT
    77701 TTAGTTTTAT TCTTTAATTC TTCAAGATAA ACTTCACGCT CAGTCATTGC TTTTTTAATC
    77761 AATTCCACAC TGTATGCTTT AACATTATCT TCATCATATG GAGGTGTCCC ACCTGTAATA
    77821 ACAAGTTCTC TTGTAGTTTT TCTAGTTACT TTAGTTTGAG GCTTACCGAA TCCGACTTCA
    77881 ACCTCTGTTT TAGTGACTTC TACATGGTTA ACGATATCTC CAAATACTTT TGCTGTTAAT
    77941 CCTTTTTCGT AATTATCCGT TACATAACTT GCTGCACCTT CATCTGCAAC CACAAACTTA
    78001 ATTGGAACGA TTTTTCCTCC ATAGATAGGA ACAAGACCAT TCACAATTAT TCTTCCTGTC
    78061 TCATCTCCAT CTTTATTTGT TTCCTCTTTA ACGCCTTGGA CAATAATTTC CACTTCGAAT
    78121 TCAGCTTTTG GCTCATAGGT TTCTAATTCA TTTGCTTGAA TTCGATTAAT GAAGTTGGTA
    78181 GACAACTGAG GGTTACTTCT CAACATGCCA TCTTGACCAT AGTATTCATT TACTCCAAGT
    78241 CTTCCTTGAT TAATACGAAC TTTATCTGCA TTTTCTCGTC CAACACTTGC AACAGATTTA
    78301 TATTCGTCCA TAATAGTTTT TAACCCTTTA TACAATCCAC TTTCTGTCCC ATCTTGTTTT
    78361 AGTTTATAAG CAAACACTCG AATTGTATGA GTTGATCCTT CACTAGTTTC AATTTCTAAT
    78421 TCACCTGTAA TAGCATCTTT TTTACTTACT TCTTTTTCCT CAAGTTTATT CTCTAGTAAA
    78481 ATTCCTTCGA TGACTATTTG GTTATCCGCT TCGCGCAATT GGGTTGTTTG TTGTTGTTCT
    78541 GACATATGTA TTTATTCCTC CGTATAATAA TATATTTTAT TTTTTTATTA CTACTATGTA
    78601 TTACTTTGTT TCCTATGTAT TCTACTTCCT CATCTCGTCT CTAACTCTAC TGTCTCAACT
    78661 TCTACTCTAA ACTTTTCTCT ACCATCTCAT CTCGACTATT ATTTATTCCA GGCTATCACT
    78721 CCCTTCAAGT CATATCTAAA TAAAATCACT CTTTTATTAA GTTTTTAACC CTAGACATAT
    78781 CAAGGGTTTC AAGCACCTAA AATTACATTA ATGTGAAAAT CATACTGTTT TTACGCTAAA
    78841 AGTCTAAACT GAATTATTTC CCAAGTTATT TATTGAATTG ATATGCTATC AGACTAGGAA
    78901 ATATAAGGTG TCATTAACAT TGAACTACAC TATTTTTATT TCCCAATCCA TTTCATATCT
    78961 CAATAAAACT TAGTTTTATC GTGTTTGTAT TATCATAGTA ATATATTTTA CTTATTACGT
    79021 CAACAAGTTT TTTCTATTAT TTCTAAACCA TAAATTATGT ATTAATCAAT TACTTAACCT
    79081 TGCTTTTCTA TAATAATTTA CTTTCTAATC CGTGTCAACA CTTTTTTCTA ATTTCATTTT
    79141 TAGCTTTTCT AAAACTTCTT CTTCAGATTT CCCGTATAAC TCATAACATT TTCTCTGCAT
    79201 ATGTTTACCT ACTTTTACTT GTTCATAGGC TCTGAATATA AATCTCATCA TACCCTTATC
    79261 TAGTTCGTCT ACTCTAACCA ATCGAAACAA ATCCTTTGGA TCAATCGTTG CTCACCTCCT
    79321 TATCGAGGAG CCTGATTACT ATCTCAAGCT CCTCGATAGC ATTTGGACAT AGATTGTCAT
    79381 ATCTTTTTAA ACACTTATTC AACATAGAGT ATGCTTGTCT TATGCCGTTC TGTTGATTCA
    79441 TGGATGAGTT TCCCCTTAAA GTCTTAGTGA ATTGTTAGGA ATGTATGATT ATAGCTAGGA
    79501 CTTGTGATAT AATAACTAGG TCTAAAGAAC TATCATTCAT CCATAACCTA TCTCACGAAT
    79561 GATATTACTA TATTATTTTA TATTTGTAAA GCAGAAATAC AAATATCTTT TAATATATTT
    79621 TACTTATACA AATGACTACA AATTTTCTCA TTTTACTTCT CCTCCCTTTC CCTTTTCATG
    79681 TCACAGAGAA CAAAGAATAT TTTATTTCTT TTTTTATGTA ATCTACTTCT CAATTCTACC
    79741 AAATCATCTT TCGTCTTTAC AATTTCACGA ATTAATTTCT CAGTTATTAT GTTTCTTTTT
    79801 GTAATATCAA ATTCGACCAT CGCTGATTCT GCATAATTCA TGTCTTTACC CCTCTCATAT
    79861 GTTGTACTAT TTGTCCAATC TCAATCTGTA ATCTTATTAT AATGGACAAA TAGTACAAGG
    79921 TCAATCTTTT TTTGGTAATA CTATATAATT TTTCCATCTA TAATTTTCTG CAAAAAACTG
    79981 TTAAACTATG AATGGAGGTG CGTACTAAAT GTCCACGTTA GGAAAACGTA TTCGTGAATT
    80041 GAGAAATATT CATGGATTAT CAGTAGAAGA ATTGGGACAA TTAATTGGTA AATCTAAATG
    80101 GACTATTCAC AAATACGAAG CAGGAGAAAG AGATCCTAGT AGCGATACAA TTAAAAGTCT
    80161 AGCTGAAATT TTCAGTGTTT CTATTGATTA TTTAATGGAA ACCGAAACTA ATACAACAAC
    80221 ACCTATTAAA AATGATGATA TTCTCGAATA TTTAAATCTA CCTTTAGATC AAATAGCTAA
    80281 AGAACACAAT ATTGAAGTAA ATGGAAAAGT CCCATCCAAA GATGAAATTG ATTCATGGAT
    80341 TCATGTGATT CACTATCTTT CTTCTTTTAG TAAAGAAGAA TAGGGTAATA AAAACCTATT
    80401 CTTCTTTTTT CTGTGCTAAT ACTAACATAA ATTTCCTCAT CCCATTTGAG TTAAATATCG
    80461 GTATCTTTAT CGTATTGAAA ATATCAAAAG TCCCATCTAT TTTGGGAAGC ATTTCTGATG
    80521 TATGAATGGC TTTTTTGCTT CTCCATGCCT CTTCATCACT TTCCTTACAG CAATAAAGAC
    80581 ATTCATGGAA GAAGTCAGTA AATTTAGTTG ATTGGGTATC CTTCTTCTGT TCCCTAAAAC
    80641 ATGTACCTTT TAACCGAAAT AGATTTAATC CATAATCATT TGTTTTCAAC CATTGTCCAT
    80701 CCCTTGTTTT TATGGAGGCA AAACCATGAA AATTATCAAT AAGAGCAGAC AGATTTGATC
    80761 CTTTTTCTTT CACAATATAA TGCGCTAAAG ATGTGATCAT TAAGTCTAAT TGCAATTTGC
    80821 TTTTTTTGAT TAATCCTCTA TTTTTCATAT ACACGACCCC CACATAGAAC ATCGAACAAA
    80881 CGTTCCGTTG TCTTATTCTA ATACATTTTA CTCCAATAGT CAAAGCAAAC ATCTCATTTT
    80941 TTGCATTCCC TTTGTTTTAC TTTCAAACTT AATTTTACCA CATATATTTT ACCATTAACG
    81001 AAACTTTTGG TTCAGATGAA AAGGTTTTTG TCTGAACCAA ATTTTCTTGA CAACAAAAAA
    81061 AGACCTATGT GTTATCATAA GTCTTCATTG AAAGTTAGCG AATTTTTCCA ATATCATTTG
    81121 TAATTCTTGT TTTTTACTTT CCGTTACAAA AGCTTTCCTT GTATCATTTT TAAAATGTAT
    81181 ATTTTCACCA TCTATATAAC TTACTTTTTT TAGATTAACT AGTGTACTTC TATGAGTGAG
    81241 CAAAAAATGA TGTTGATAAA GATAATTTTC ATATGCTTTG ATTGCTACTT TGGATTCCAA
    81301 AGAATCACTG ACTGTATGTA CATGTATTAT TCGATCTTCA GATTGAATAA ATAATATATC
    81361 GGATAATGAC ACCTGTATAA TATCATCATT ACCAACAATC GGCACAAAAA TTCCACCGTT
    81421 ATCTACAAAA GATTTATATT TTATATGATG GTAAATTCTA GAAACAGCTA TTTCTAGGCG
    81481 ATAATTTGTA AAAGGTCGCA TTATTGTATC TACGATCCCT AAATCATGTG AATAACTAGC
    81541 TTCTGTTATA TTATTAGTTA TAAGAATCGC AGGTAGATTT CTACCTTTAA AAATTAATTG
    81601 CGAGTAGAAA TTTAAACCTT TTTTACATTC ATCTGAATTA AGATCGAGAA GGAGGGCAGT
    81661 AACGTCTTGA TTGACGATAG CAGTTTGAAT AAGCTCTTCA CCAGTTGAAA CTACTCCGAC
    81721 AACATTAATA TAGTCAAATT GCTTAAGAAC CTCGACAATT CCATCTTGTT CATGTTTCTC
    81781 ATCTTCAGCA ATAAGTATAT TAACGATATC ACCACCCATC TTAATCGCTC CTATTTCAGT
    81841 TCTTCTGGTG TCTCAGGTGT ATAAAGAAAA CTTGCAGACA TAGGTGTAAC AATAAGTGTT
    81901 GCTGCGATAC TAAAGAAAGA TCCAATATAA AATAATAATT GTTTTTTCAT TATTTTCCAC
    81961 CTCCTTTCAA TAATAGATCG TTCAACTTGT GAACTGCTTT TATCCCAACT GGAGTAATAG
    82021 TAATTGATTG AATCAGTACG CCCAAAGAAA ATAATCGAAA AACTTCATAA TATAAACCAA
    82081 TTAATCCTAA TAAAATCCAT AAATAAGCTA TTCGAATATA TAAATCCTTA TATTTTAATG
    82141 CTCTCTTTGA TTGATAAGGC TCTAGATGAT ACTGGTATTT CCACACAATT AAAATTGAAA
    82201 CAGTTGTTGA GATGGCAATT ACCTTTTCGT TAATTGGAAT AAATGTCATA CTTAAGAATA
    82261 TTAATATTGT TATTGTTGAA CAAATCCAAC TAGACTTAAA ATGCGTTCCG CCAGTTAACA
    82321 TTCTTAATAT TGCAAAAGAG GTAGATATAA TTAATATCTC CACCCCTTTA CCAAATATCC
    82381 ATCCAATTAA TAGTAAAAGT ACAGTTGTGC TGACGGTATT TAAGAATCCA GCGATGCCAA
    82441 ATTCTAATAC CTCAACTGAA GAAGGGTGAT TTGAATTCTT TTTAATATAT TCTGCTATTT
    82501 GTTTTGATAG ATTAATAATG CATCACTCCA TAAATCATCC TCTTTTAAAT TTTACAACAA
    82561 AACTACTTGT CAATTCTGTG ACATCAATCA TATATATTTC ACCATTATGC ATATTTATAA
    82621 CTCCACTTAT TCTACGAGGA ATTGTAAACT GTGTATCACA TCGAAAATTA AAATTTATTT
    82681 CTGATGGATT TGTGTTGATA ACCAAATTAA TATTTTTTGC CCCATTCTTC TCCTTTAACT
    82741 TAAATACAAT TTCTTCCATT ATTTGTTGTA ATATTCGATT TAATTGATAT CCCGTGATTG
    82801 ATTGTGGAGT AATATAATGT TGCCCTGTCG CTTTAATAAT AAAATTAATA CCAAAACTTT
    82861 GACAAATATG ACGTTCTTTT TGAAGAAAAG ATTTCAACAT TGGCTCATGA ATTTCAATTG
    82921 AAGTGGCTAT GAATTTTCTT TCTGAAAGCA AATGTTCAAG ATAATTAAGA ATATATATCT
    82981 TGTCCTGAAA TGTCAACATT TGTTGCAAGG TTTCCATCTG GTTATAAAAA TCTTTATTAA
    83041 TCTCTTTAAC TTCATTGATA TGTGCTACCG TATTTTCTAA ATAAATTTTC TCTTCCTCTA
    83101 TTTTAATTTG TTCTTGCATA ATTTTAACAT TTCTAATAAT GAGGACAAAA ACTAAAAATA
    83161 AGCCGATCTC GCCAAATAAT CCTAAAGTTG TTGTTTGACT AGACACATAT AATGTCACTG
    83221 TCTGAATAAC CAATATTAAT CCTATAACGG AAAATATACT GATTAAAACA TTTGTTTGTT
    83281 TAGTCAATGT CGAGTGTTTA TCTGTATCAG GAAGTATAAT CTGCAACTTG AATTTTTGAA
    83341 TACATAAAGC GATTACAAAA GTAATAGCAC TCGTCAAAAT AGGCACATAT GTTAAAATAC
    83401 CATGATCAAC GACAATTTCT TGAATATTCT TTTTCAAAAT AAGAGTTGAA ATAAATAAAA
    83461 TTATTGCCTG TAAACCCGTA TGAAATACAT AGCCTGTTGC TAATAATAAA ATAGAATCCG
    83521 TTATCTTTTG AATATAGGCA TATAATAGGA GCAATCCTAC GCCCATAACT ACAAAAATTG
    83581 AAAAACTAAT TTGAAGATAT TGTCTAATAA ATAAAGATGT TGATGCAAAA ATCAAACTAA
    83641 TCAACAATAC AACAAACCAA CGATATTTTA CATGATACTT AAAAAGAATA AAAGGAAACA
    83701 TAAACAATGC CATTTCTTCC AAGGTAAAAA TCAATGTCTG TATCACAAGT GCTACATCCT
    83761 CTTTGAGATA GATTAGAATT ATTTACCTTT TCATTATAAA TCATTTAGTA GAAAAGTAAC
    83821 ACCCTAAAAT AAAAGTACCT AAGTCTCATT ATCTTATGAG ACTTAGGTAC TTTTATTCTT
    83881 CATAAAGTTC GTTAAATGTG CTTATATTAA TATAATCTCT AAGACTGACA GTGTAATATG
    83941 TTCCTGAATT AGTTTTTGGG AAATTAAATT TCCTACATAT CGTATGATAC ATTTCAGTAG
    84001 GCAGTTTTCC ATTTTCTAAA TTAGGTTTAC CTGCTTCTAC CCACAACTTA TAACCTTCAT
    84061 AAACATAACC AGATTTAAAA ATGTTTTTTG GAGTCAGATA AGGATTGCTA ATAAACTTAG
    84121 AAATCTCCTT AACTCGTCTA GAGATAACAT GATAAGCTAT TGGCTCAAGA GGTGACTTAT
    84181 TTCGAGTCTT ACTTACTCTA AATACATAAT CATTTTCTGC AAGTTCAACA GTATCGATCT
    84241 TGGAATTTTC ACTTGGTTCG CCATTCTTAA CATGATAAAA CTTTGACTCT GCTGCTTTTT
    84301 GTAGATGGTT AATACAATCT TCGCTTACGG GAAGTTTAGA GATTTCCCCA GTGTCATTAT
    84361 CTTTTATAAA TTCTCCATCA TCATCTCTAA GAAATACAGT GTTATCATCG TTAATATCAG
    84421 TTTTCTTCAT GTGTTGTAAT TGCTGAACAG TAATTCCATT AAATAATGCT TGGATAATAG
    84481 CTGAATCTTG TGGGTTAATT AATTGACTGC TTATAACGTC TAATTCTTGT TTTGAGATAA
    84541 AGAGTTGAAT ACTCTCATCT ACAAATTTTT TGATAAAATC TTTATTACTC TTTAAAAACT
    84601 CCAATGGACT TATATTAGTT TGCCTTGAAG TGTAATTTGG AATACACCAA TTTATATAAG
    84661 AGTTAACTGT GCTTAAATTA GCTTTCGAAG CAGCAATTGT TAATGGCGAT AAGGCAGTTA
    84721 ATAATTGTTC AACTTCTTCT TGATTGAAAT CACATAAATC TTTGCCCCAC ATACTTTCTA
    84781 GCATATAGCT TTTCAGAAAT ATTCTCTTGT AAGTTCTTTG AGTATCTTCA GGATATTTCG
    84841 ATAAGAACTC ATTCTTTACA TCTTCTCTAT ACATTACATC ATCATAAATT GTGTTACGAA
    84901 TATTGTCAGC CATTATACAC ACACTCCATT CAATTCAAGG TTTTTAAAGT ATTCTTTGAC
    84961 TTTATTTTTT AAGTTATTGT TAATGTTTTT CTTTGAATCA AGGATGCCTA ATCTACTCCA
    85021 TTCAGGATTC GATCTGCTAA AGTCTATGCA ATTAACAATG CTCTGCAATT TGTTCAGTTT
    85081 AATGTTTTCA TCTTGCATTC TTTTAGCAAG AATAACCCAC CCAATAAAAA ACTGATTAGC
    85141 ATTAATTAAA CTTTCTTTTC TTACTTCATC AATATTAGAA ATAAATGCTT CTTCATTCTT
    85201 TAAGAACAAT TTATCAAAAA ACTCTGTAAG ATATTCAGCA ACAACTAGAG CTTCTGATTT
    85261 ATTTTTAATG CTAAAAGTCT CATCAATCGC ATCGGACAAT ACACTAAATG ACACCAAATG
    85321 CTTTTGTAAG GTTGAAATGT GTTCCGAACT AGAAACTTTG CCTTTTAAGA ACTCACTGTT
    85381 AATTTGAACT TGTTTAACTA CAAAGTCTGA ATGTCTCGCT TGTTTCATTT CCATTAATCT
    85441 CGAAGTTGAC ACAGGAGTTG CAGAGTTTAA CTGAGCGAAA AACTCCATTG CCTGTTTAGT
    85501 TCCATAATTA ACAATGTTTA GAGTAAAGTT CATATTTACA TCTGGAAATG CAGTAAGCGT
    85561 CTCTATAACG CTAGAAATGC GGTGAAATCC ATCCAAGCAA TCAATCAGGC TACCATGAGT
    85621 AATTTCAAGT GTTAAATTCT TTTGATTATA AATTAATTCA TCTCCTTCAT CAGAAGTGCC
    85681 AAGTCTCACA TTAAGTGTCA AAGCAGAACT AATTAGAGTA CCATTTTTCA TATGCTGAGA
    85741 GATTTCTTTA ATTGCTCTTG GATTAATTCT AGGTCTTTGA ATGATTTTCA TAGGATCTTT
    85801 TTTGTCTCTT TCAACCTTAG CTTCTCTTTG CACATCATAG TTATACACTA ACAATCCGCT
    85861 ATCCCACAAT TTCTTAATCT CTTGTGCGGT TATTGGACAA ATATAATGAT CTTGATTTAT
    85921 TCTAATAACA TTCTTGAAAG TGTAAGGTAA TGTTATAGAT TCTTGATCAA ATTCCTCGTA
    85981 GGTTTTCGCT AATTTTATTT CCATTTCACT GAAATAATCA TTATAATAAA TTCTAGTAAC
    86041 ATCTATATTG GAATCGTGTT CTTTTACAAC ATTGTAAACG TTCATAGTGA GTAAACAAAG
    86101 CACGCGCTCA TCCACTTCAT CCAATGGCAT TTTCCCATTT ATTATATTTT GCACTACCCC
    86161 CATTGGAATC TTATTGTCCA CCACGCCTTT TTGAATTTCA TTTGTTATTT TACGCTTACT
    86221 TTTAACTTGA TCTAGAACAT TGGACAAATT TTGTTCTAAT ACTCCTCTAA GTTTCATGGG
    86281 ATAAGCCTCC TGAGCATAGT TCTTTATTAC TAATATTATA TCCTATTTAT TTAGGTATTA
    86341 CAACACTTTA CGGTAAATTA TTTTACATTT TATAGGAAAA ATTAGAAAAA CCTACTCAGA
    86401 ATTTGAGTAG GTTTAAATAA AAGTGGTGTT TTATTTGAAA ATTCAAGTTG AAAACAAGAG
    86461 AAAAACAGAG TATGAGTAAG CATGAGAGAG TTTAAATTTA CTTAATCATA TTTAAAAACT
    86521 CATCTTCAGC CATAATATCA ATACCTAACT CAATCGCTTT ATCTATTTTA TTCTTTCCTG
    86581 GTTCACTACC TACAAGCACA TAATTTGTTT TCTTACTTAC ACTTCCAGTT ACTTTACCTC
    86641 CAAGACTTTC GATCTTATCT TTGATGTCGT TGCGACCAAA GTTATTTAGT GTACCTGTTA
    86701 CTACGAAAAC TTTACCTTCA AGAGTATTTC CACCATTAAC AACAGTATCT TGTGTAAACC
    86761 TCATATAATT TACAAGTTCA CCTACAATAT TTACATTGTC TTGGTTCTTA AAATAATTAA
    86821 TGATGTTATT TACAATAACT TCACCAAACC CTTCAATTTT CGCTAATTGT TGTTTATCTG
    86881 CCCAAACAAT CGAATTTAAA TTATTATTAA AATGCTTGGC TAATAATTTA GCCCCACTCA
    86941 ACCCAACCTT ACTAATCCCC AATGCATTAA TAAAATTAGC TAAAGAAACG TCCTTAGATT
    87001 TCTCAATGGA TTCAATTAAT TTATTATAAG ATTTCAATCC GAATCCATCC ATTTTCTTAA
    87061 TCTCTTTTAC ATATCGCTCA AGTTTATAAA TGTCTGTGAA GTCATTAATA AATTCACGTT
    87121 CAATAAATTT CTCTAATGTT TGCTCAGACA ATCCTACAAT GTTCATACAT TCCCTTGATA
    87181 CAAAGTGTTC TAATTTACCA ATTAATTTAG CCTTACAATC TGGATTGGGA CAGTGTAAAA
    87241 ATCTCGCTTC TTTGGGTTTA ATAATCTCTA ATGTTGATTT GCATGTAGGA CATTCTGTGG
    87301 GCAATTTCTC TGTTCCACTT CTAGTTAGGT TTTCAGAAAT TTGAGGAATG ATCATATTTG
    87361 CCTTATATAC GGTAATTTTA TCATGATATC CCATACAAAG GGATTCCCAA ATGTCCACAT
    87421 TGTGCAAACT TGCTCTCGAA ACTTCCGTAC CATCTATCTC AACAGGTTCA AATGTAGCTG
    87481 TGAGGCTCAC AATACCTGTT CTAGTAGTTT GTATGTCTAA TCCTCTGTAA ATAGTCTCAG
    87541 ATGTCTCATC ATAAAATTTA AAGGCTACAG CGTCCTTTGG ATGCTTAGAA GTTGTTCCTA
    87601 GACTTTTACT ATATTTAATG TCGTTATATG TGATTACAAG TCCGTCAATG GGAATATTTG
    87661 ATGAAGATGC TATTTCCTGT AGGTGTTCTA TGATATCCTT CAAATCTGTA TATTTATCTA
    87721 CAATAAAGTA TGGTACAGTT CTAAATCCTA ACGTAAGCAA CCAATTCATC TGTTCTAATT
    87781 TGGTTTTAAA CTCCATTCCT TCTACTTCTA GCAGACCAAA TACAATCACA TTGACATGTC
    87841 TCTCTGCACA CATTTTTGAA TTCAACTGTC TAACTGATCC TGCTGCTAAA TTTCTTGGGT
    87901 TAGCATACTT TTCTTCCTCA GTAAGTGGTT CATTTATCTT TTCAAAGTCG TCATAGTGAA
    87961 TAATTGACTC GCCAATAATC TTTAATGCAC CTTTGTATTC AATTTTCTTA GGAAAATTTC
    88021 TTACTGTTAA AATATTATGT GTAACATCCT CTCCTTCGTT ATATCCATCA CCTCTTGTTA
    88081 CTGCTTGAAT CAATTCACCA TTTTCATAAG TTAATTTTGT CGTTAATCCA TCGCATTTGA
    88141 GACTAATAAC ACATTCTCTA TCTTCAATAA ATTTTTTTAG TCCTTCAATA CTTTTTTCCT
    88201 TTTTCAAGGA AAGTAATGGG ATATCATGTT TTACTTTATT TAATTTAGAT TTAACCTGAT
    88261 ATCCTACATT CTTTGTTGGA GAGTTTGGAA ACACTTTTCC TGATTTATTC TCTAAGTGGA
    88321 CAAGTTCATC ATATAATTTA TCGAAATCTG AATCAGTCAT AATTAGATTA TCTTGATTAT
    88381 AATAAGCATC AGACGCTTTG TTTAATAAAT CTACAAGTTC TTCAATACGT TTAATCATAT
    88441 ACATATCCCC TTCATTATTT TATATTCATA TCTAAAATGG AGTCATCACA ACTCCACCAA
    88501 TCCTTAATCC CATACTTTCC AATCTTTATA TGAACCTGCT CGCATGAAAT TTCCATGTGT
    88561 ATCCCTCTGC TCAAACCCAT CAGGATGTGC AGGATACACT TTTAACACTG TCTTACAGCT
    88621 TCTACATCTA ACTTCTTGAG TTTCCATTGG AAGGTAATGA TTTCCTCTAT CATTACAAAC
    88681 GTGACACTCA TACCTACAAA GATAAACTAT TTGACCGTCC CTTTCTTTTG TACCACTAGA
    88741 ATAATATTGA GTTTCTAATT TTTCCTCTTC AATTTGAGTT AATCCTTCTT CATATTGTTT
    88801 TGCTATATCT TCTGTGTTTA TTTGTTTAGT TTGTATTGTG GGTTCTTCTG ATTGAATTGA
    88861 TTTAAAGAAT CCATCATATG TTTTGGCTAT TTTCTTATAT TCTCTTGTTG TCTCAATCAC
    88921 ATCTAATTCT ATTTCAAATA ATTTAAAGAC ACTTTGTATA ATCAGTAATT TATCTAGTTG
    88981 GTCGGCATTG GACATTTCTA ATTCTGCCTT CTTGTCACCA TTTGTGATTG TAATTTTTAT
    89041 TTGTGTCATA TATGTTGCTC CTTTGTATTT TGCTGTTTTG TGTTATGTAT TGTGTGTTTA
    89101 TAATATTATA CAAAGGATCA GGGAATGTGT AAAACCGAAT TATGTAGTGG TATATTTTTC
    89161 AGTGTATATT TCTATTATAA TATTTTTCTC TCATCTTTTC TGCAAATACT TCTGCTTCAT
    89221 CTAAATTGTC GAACTTGCCT AAGCATTTAT TTTACCTTCT ATTTGTAATT GAACTAGATA
    89281 TTTTCCTTCT AATCTACTAT AAGATACGTT TCTAACTCCT GTAGTTGTAT TTTTATTAGC
    89341 ACCCTTTCGA TGAGTAACAT TTTGTTTATT ATTTAGCAAT CTTAAATTAT CTTTCCTATT
    89401 GTCTAAAGGG TTGTGATTTT TATGATCAAT CATTTTAACT CTTCCATAAA ACCCTAAAAT
    89461 AATCTGTGAT AAATAAATCG TTTTGTATTT ATATTTTCCG TTTATAATTC CTAAATATTT
    89521 TGTTGCCTTA CAATAATACA AGCTGTTTGT TTCTGAATAT TTGACATGCC ATTTTAAATT
    89581 CTCTTGTTTT ACTTTATCCA AATCATCAAC ATCAATTATC GCCTCGAAAA CTTGCCCATC
    89641 TCTCGTTTCT AAATATATAA TTACCTTATC ATCAATTATT TTATATTTAT TTTTCATGTT
    89701 AATATCCTTT CAATATTATA TTTTAAATTT AAAGTAAATG GAGTCTAGAT AAACTCCACA
    89761 TTTTATTTAA TCCTATCCAA ACAGTAGCCC TTCCAAATAA TCACTTCATC TAAGTTTCTA
    89821 GTTAAGTTTT CTTTTGTTTT TGCATCTTTT GTATTCTCAA TCATACTCTT AATAACCATT
    89881 TCTACGCCTT CACATTTCCA ATAAACTCTT TGATAATTAT CACTAATGTG AGTTCGCTTA
    89941 ATGTCCTCTT CAATAGATTT CATTACATCT CTGATACTCA TAAAGATCAT CTTTGCACAC
    90001 ATTTATTATC TCACTCCTTA AAATTACGAT TTTAATTAGA AAACTAAAAT TTGTTCGTAT
    90061 TTTCTATATG GTAAATAAGC CTTTTACAAA TGGTGATTAA ACAGTTTAAA TCATTGGCAC
    90121 TTAGCTCTTT TCTAGTGTTT AATTCTTTTT CGGTAATTTC TACTAACTCC CTCATACGTT
    90181 CAAGTTCATC TTTACTTTCG ATCAATTTTT TCACCACCTT TTAGAAAAGA CTCTGAATTT
    90241 TTAGGTTTTA TTCTATATAT CCAACTAACT TCTTCGCTTT TTCTAATATT TCTGGATCAG
    90301 GCTCATCAGC GCTAGGATCA TCTAAATTTC GAATGAACCC CTCAATGAAT TTCTTTTGCA
    90361 TATATATAGG ACAAGCCCTA AAAGCCTCGA TCACATCCAT ATCAAATCCT GCTTGATCCA
    90421 TACAGTTCCA CAAATGAATT GTTATATCTG CAATCTCTTC TTTTTTCATA CACACCCTCC
    90481 TACACCGACA AATTTTGATG TTTGTATAAA ACCCTTCTTT TATAGACTTG CTACACCATT
    90541 TGAATAACCA TGTCCTAAAC CTGAATTATA ACCTTCGTAA TACGCTTCCT CTAAAGATTT
    90601 GCATACCTGA ATTGCAAGTT CTTCACTTGG AATAACTAAG TCTAAAGTCT GGTCTGTGTC
    90661 TTTATTTGAT ACAGACCAGT TTCCATCAAT ACGTTTAAAT ACTTTATACA AATTAAAACC
    90721 TCCCTTAAAA TAAATCTTTT ACTGAGAATT TTCCATCTCT TCACATTCAC TACATTGCTC
    90781 GACATCTATA TCTTTGTGTT TATCACACCA AGGACAAGTT AAAGCTCTAT TTTTGTTTTC
    90841 ATAACTAACA TATTGTATGC ATTCATCATT TTCCCACACT TCAAAAAATC GATACTCTTT
    90901 GAATTGACTT AATGCCTTGT TCTTGTCTGT AGTGACAATT TCATTATCTG TGTGAGTTCT
    90961 GACAACATAA ATTCTCAAAT TAGATCACTC TTTCTCAATG AATTGAACCT TTATTTAATC
    91021 ATCTCATCCA TTAAAGATAA TATAAGTTTT ATTTGGTATT GGTTAAGTTT TTTCGCTTTG
    91081 GAAATAAGAA GTTCTATTTG AGGACTATGC TTCTTCAATT CTTCATCGTT ATCCTCTTCG
    91141 AGATATCCGA CCTTTTGAAG TAACTCCTCA TAGGTTACAG TATGGTAGCA TTCAGCTATT
    91201 GCTCTTAATG TTTCAGGTGA AGGCAAATGA ACACCTGATT CTATTCGTGA TATAGTTGGA
    91261 AGGGATAACC CTGATTTAGT GGCTAACTGA CTTTTCGTTT TGTATCCGTT CGCTTCTCTA
    91321 ACTTTCGCCA AATACTTTCC AATCTCCATT TTTACACACC CTTTAAAACG AGTCTTTTAT
    91381 ACAAAATTTA AATTTAATTT AACAATTTCA TTTGATGGAT ATGGTTTGCT ATTTACATAA
    91441 ACTACAATAC TGTCACCACC ATACCCCCAC AAACCACTTG CCTTTTGAGG CAATTTATCA
    91501 ATATACCCCT TACTTCCGTC ACTAAGCAAG ACTATTTTTT CGGTATTGTA AAATTCTTGA
    91561 ACAATTTCCA ACCTCTTTTT CCAATCCATA GACCCCATCC CTTTCTCGAT AATATGAACT
    91621 TTTTAAAGAA ATTTTAAAAA GGCTTCTTTT CAAAACCGTA CAAGATCCCA CAAAATGTTA
    91681 AAAATAGCAA AACAATAAGT AATACCATAT TGCCAGTCAT TAAAGCTACG TAGAGGAGCA
    91741 TCAGAATAAT TATTCCAAAC ATGAAGCAAC CCATGAACTC ACCTCCATTA AAACAACTAT
    91801 TTTAAACAGA CTTGACTAAT TTACACTCTC TACCATCAAA ACTCCAATAA AACGGGTAAA
    91861 TGATATCTCC ATCCTCATAG TTCTCTTGTA CCCTACCTCT CGTCCCTTGA TTTTCAAGGA
    91921 CTAGATACTC TTCTCCACAA TACTCAATGA CATCTCCTGG TTTAAAGTCC ATTTTTACAT
    91981 TCATCTAATA TTCTCCTCTC GATAAAAGAA CGGATTTATT GTAAATTTGT ATCAATATAT
    92041 AGATGTTTAT AGTAGGTTGT TATCAATATA TAGAAATTAT TCTTCAACTC TCCACCAGGA
    92101 TAGTTCAACA TTATTTCCTA CCCATTCATC ATAATACTCT TGAACAACTT TCTCCTGCTC
    92161 TTTTTCAGTC AATCCTTCAA GTTCATCATC TGGAATTTCA ACCTCTTCTT CTCTTTTGGA
    92221 ACCAACATAC CCTGTACTTG CATAAAACAT AAACTTAGCC ATTATTAATC CTCCTTATTT
    92281 CTCCATAAAA TTAAGCTTTT ATTTGCTCTT TAATATACAT TTCCGTAGAT TTTATGATTT
    92341 CTTTTGAGTA AGACTTTGAC CCCTTGCCTT TTACTTTCGT CTTTCCTTTT TGAGTAACAA
    92401 GAACTACAGC ATCTATATCA TATTTTTCAC TTTCGCAAAA TTCAAATTGA GCAATTACGC
    92461 TGTAAACTCT GTATTCATTC GGAAATCCTC TTCTTTCTAC CTCACACACT GATACATTTC
    92521 TTATCTCATG TTCACCTTCA AAATCAATAC TGTAAACTTT TTCTTCCGAA ATTGGTGTAT
    92581 GCTTAAAACT CATGTTTCAT CCCTCCCTAT AAATTAGTCA TTTTATAAAC TTATGTCGCT
    92641 ATAATTTTTT CAATACCCTC ACATAAATCT TCCCAACTTT CACATCGCAA TACTTCTCCA
    92701 CCATACATAT TCGTGCAATG GAGTTCGATT CCCTTTTCAT ATTGAAACCA ATAGCCAACT
    92761 AAATTGTCAT TATAATATAT CTCTGTTCCC ATTCCGAAAT CATCCAATCT GAGCTGCAAA
    92821 TTGTATTTGT CAATTAACTC ATTGAAGCAT TCGATATTCT TACATTTGTA ATAATCTGTA
    92881 TCCATGCTAT GTATCATTCC TTTCATGATT TTCTTCTTGA TATTATTATA ATCTAATTCG
    92941 TATCATATTA CAATATATTA TTTTACTTAT TAAAAAAGAC CAGTGAAATC ACTGATCTAA
    93001 ATGAAACTCA TATTTATTCG AACTTCCTTC TTGTCTTCGA GTTAACAAAA TACGTATTGT
    93061 ATCCATTCTC GTTTATTTCT AAACAATTCA ATTGGAATCC ATACGCACAC CCACCATCAA
    93121 TTCCAATCTT ATCTTCACCC ATCCATATGT CCTCTACTCC ATGCAGATGC AAACATGGCG
    93181 TGTGACCAAA TACAACTGTC TTATCTAAGT ATGTGGGATT ATTGAAGAAT ACATCTCTAA
    93241 TCCAAATCAT TTCTTCTGGT GTCGTCTCTT TCCAGTCAGC ATACATAGAA TGAATTCCTG
    93301 CATGAACAAA TATATGTTTA TCGTCCTCAT GATAGTATGG AAGTGAATTA AGAAAGTCTA
    93361 CATGATGCTT ATAATGTGTT AGAATGAAAT CTTTTGCTCC ATCTATATCT AATCCATCTT
    93421 CATTCCAATT TAATCCACAA TAACTTTCAA GTGTCTGAAG TCCACCATTA GCAAAATAGT
    93481 TATGAGCTGC AAAGTAATCG TCTGTGAGTA GCCAATCTAA CAAGAGTTGA TCATGGTTGC
    93541 CGACAATCGC TACAGCCCCA TATTCATTAA CTAATCCCAT AATCATCTCA ATTACATCTT
    93601 TACTCTTATA TCCTCTGTCC ACATAGTCAC CAAGCAAAAT TAATTTATCT TGGTTAGGAA
    93661 TATATTTTAC TTTATTCAAC AACTCACAAA ATTCGTCATG ACAACCATGA ATATCCGAAA
    93721 TAGCTAAAAT TCTTTTCATA TTTTCTCCTC TTTGTTCATA TGCTTTTACT CAATCAACTA
    93781 TGATTGGTGG TCGGATGATG CAAGCATCTA TTTGGTGTTT GCATCATTTG TTTTCTCCCC
    93841 ACGTCACGTA TAAATTTTCG GTAGTGTTCC ATACATGTTC CAATTCTTCA TCCCATTCTG
    93901 CTCCTGAAAC ATATAATAAT TTTCTTATAA TATCTTTAAC TGTATCTTGT AATTCTGCAT
    93961 CTGTAGAGTT AAATTCATAT ACATAATCGT CTATGGCATC AATTACTTCA TTTATGTTTT
    94021 CAATTATTTT ATCTTGTAAA TCTTCTTTTC TAAACTGTTT ATGTATCCAT TCTGTCTGCT
    94081 CAGGATCACC TAATACAAAT GGTCTACCTA GAATGTTCAT TTTCTACCCT TCCAATCTTT
    94141 ATATGTATTA ATTGCCGCAA TAGGCCAAAA TATCAAACCT AAAACTATTG TTTCTAATGG
    94201 CGAAAATGGA TTCATTCCTC CACCAGTGTA GCGATTGGTT AGTTTGTAAT AAAGTGATAT
    94261 TGAGATAAGA TAAATTGTGC CTAACGTAAA ATAACAAATA ACAATTTTCA GTATCCAAAC
    94321 TAAAATTTCC ATGTGATCAT CCTTTTAAAT TTAATTTTAT ATTACTCTAT ATTCAACAGT
    94381 AGGATATTTC TTTTCTAGAT GCTTCTCTGC CCCACAAAAA CTACACATAT GCTTATATTG
    94441 AGGCGGATAA ACCATTAGCA TATGTCCATC CAAATTAGTC ATTTCTCCAT TGCCACATTT
    94501 ATCACAAATG TATTTTACAC CTACAGGTTT AATTTCAAAT GTCTGTTCGG GCATCATTTA
    94561 ACTCCTTTCT AATATTCAAT AAATCGCATG TTTTATGGTG TTTTTATGTC TATATATTGT
    94621 TTATTTTAGT TTTAAATGTC CATATATAGT GTGTTTATCT TGCTAATTCT GGTGTCATTA
    94681 AAATAAAACA AAGCGTAAAA CCTAAAACAA AGTAAAATAG TGCTGAACCT AAAATCATTA
    94741 CTCCTCTATC CTGCTTTCTT CTATAAGCAT CTATACTCAT TGTAACAGGA AATAGAAGAA
    94801 AGATTAAATT TAAAATAATT CGTGTATCAA TACCTAAGTC CCATCCAAAT AACATGTTAC
    94861 TCTCCTCTCA ATTCCTTTAG TTTCTCCTTT AGTTCCTTTA CCTGTGGCAT ATCAACAATA
    94921 CAGTCATTAG TTGCCCACGC AAAATCCATT AATCTAAAGT TATAATATGG ATTGTTTTCT
    94981 CTTTGTAACT TTCGCTGATA TTCCACACAG TCGAAGCAGA CTTCATTTAA ATATCTTAAT
    95041 GTGCTTTCAT ACTCTTCGAT TATCTTCTCC TGAGTCTCAA TTATTTCTTG TTGCTTTTCA
    95101 ATTGCTGGAA CACCCATAAA CTCTTCTGCT AATCGAGCAT CTTCTTCTCC ATGTTCCATA
    95161 TATGACTGTT CTAGAATTTT TAGGTATTGT TCATTCTTAC TCTCTTCATC TACTTCAGCA
    95221 AATACTCCAT CATCATTCAG AAACATTTCC AATTCAAACA AATCATTAGA ACATTTAACA
    95281 TAATTCCACT CTTCACCCTC ATAACCATAT TCATTTTCAC AAAAATTAAT CGCTTCTTTA
    95341 AAATCGGTGA AACTTTTATG ATAATCTGCA TCTAATCCTG CAATTACAAT TTTCACTTTA
    95401 AAACCTCCAC TTTAATTTAT TTAGTTTACT TTATGTACGC AAACCGTTGT CAAAAGATTG
    95461 AAATTATACT TGCCCCAAAA TGATAGCAAT GTGCTACCGT CTTTAAAAAT TTTCACCATT
    95521 TCAGGAGTTG CTCCATTGTA AAACATAATA CTATCGTGTT GTCCTTTTGT CTTGTATATC
    95581 GTCATTTCCT TGGGGTCATA GATGTGAAAT TCAGAAAATA ATGCATCAGT GTGACCGTTT
    95641 AATCCTCCTG TTTCAACATC TCTAGTGTCT TCTTTGGCAT AAATATGTAC AATTGGATTA
    95701 TTGATTATTT TTAATTCATC TGTTTCTGAG TATTGGTTTA ATGTTTTTTC AATATAATCA
    95761 ACACTTTCAG GATGTAGCTT TATTTCATTA TTGATTGTCA TTTTTTATAT CTCCTTTTCA
    95821 ATATCTTTGT CATCTCTATA TACTGCAATA TACCAACCAC AAAACGGAGG GACGGTTACT
    95881 ATCCATGCTA GTGTCCATAA AACAATTGCC CATAGTGATT CTAACCATGA AACAACAATC
    95941 ATGTGTAACA GAATCAACAA TAAAACATGA AACCATTTCT TATTTAATTT TAATATAACT
    96001 TCTTTATAAT ATATTTTAAC TGCATTGAGC ATAGTATAAT CTCCTTTTCT ATATCAAATT
    96061 TCATTTTTAC GCTAATGTGC TTTTTAACTT TTTTACTGAA TTTGAAATCT TATTGATTAC
    96121 CTCTACAATT TCAATCTTTA TTTCAACTGA ATCTGGCGTA AATGCAAACA CTTCATCCCA
    96181 ATCAATTATT TCTAATTCCC CTATGTGCAA ACCTAAATTT TCTAACTCTC TTGTTGCTTC
    96241 CTTAATTGAT GTACTTGCAC TCATTGTTTT CTCCTCCCAA TTTCTTCATA AAGTTCTGCT
    96301 TTTATACAGA TATTACTATC TTTCTAAAGT CATAAATAAA AGACTCCATC TTTTTCTTAT
    96361 TAAATTGATA TAGTTTCCCA CTTTCAGAAG ACGGTCTTTC AACTAACAAT GTATTTTGTC
    96421 TAATAGTTAT ATAGCCATTA TTATCAAGTT CTTTATCATA GTACTCGTAA TAATCAGCGC
    96481 CCATGCTATC AGCTTCTTTT GGAGTTAAGT TGCCCCACGA CTTATTTGCA ATAGTTTCAA
    96541 TGTGCTTTAA TAATTCATCA AAACATTCAG GAGTAAATTC CAAAGAGAAC CTGTAATTTT
    96601 TATTTGTTTG ACCTTGCTCA ATTTCAAAAA TTACAGCAGA CTTTCTGCTT TTAACAATTA
    96661 ATTCTAAATC ACTAATAGTT TTAAAAGTTC TATTATTCAT ATCACCATCT CACTTTCCTT
    96721 TGTCACATTT TAATTTGTCC ATCTCCTTAC AAAGTCCAAC ACCATTTCGT ATTTGTCTTG
    96781 AAAATCATCG AAGTTATCTG ATTCAAATTC AATCTTAGAA GAATCGACTT CTCCACCACA
    96841 ATCATATTCT GCATACAGGT CGATATAATC AGAAAATACA TTGACCCACG TACAATAGCT
    96901 TTCTCCGCAA GCAACAAACT GAAAACATGT TCCTCCATGC CATGTATCTT CTTTAAAACC
    96961 TTCTTCTTGT AAAAACTTAA TGGTTTCATT ATCTTTTTGA CCATATGCTA CTGCTTTAAT
    97021 TCGGCTCATA TAGCTTTCCT CATTTCTAAT CAAATTTTTG ATATCTAATT AAAATCTAAA
    97081 TTTTATCAAC AACTGTTAAC CTTCTTAAAA TCTCTTTTCT ACAAATTAAA TATTGATTTT
    97141 TAAAATCACC ACCAAAATCA CCAGATAAAG CATTATTTAG AAACATATCG TGGGCTTTAA
    97201 GCAATTGATA TGCATCAATA TTTTTCACAT TTTCTTCTGT GATGGGTAAC TGAACACCAA
    97261 TTAACATCTT TTCACTCCTT TAAAATTTAT CTTTTATTTA ATATTCATCG TCACATGAAC
    97321 ACCCACAACA AGCACAGCAC CCACATGGTA ATCTATCATC ATCTTCGTCA TATATTTCAT
    97381 ATCCATCATC ATATACTTCT TCAACTTCAA CTAAAATTTT TGCATCCTCC CATTCAGCAC
    97441 CACACATACA CATTAATCCT TCATCAGTCT TAACAATTGC ATACGGAGCA GGTCTTTCAC
    97501 AATATCTACA TTCCCAATGC ATATTTAACA CTCCTTAAAA TATGTCTTTT AAAGACCCTC
    97561 ATACATACAA CAATCGCCTC TACCAATTTC CCATCCAATA TTACAACAAT TCGATTTATA
    97621 TTTATCACGA CTTGTTGTTC CTTCTGAAAC ATAATGTCCT ATCCTTTTAC AAGCAATCCC
    97681 ATCTCTAATA CATGTATTAT AGCAACCATA TTCCCAAATA ATTTTAAAAT GGTGCTCAAT
    97741 TTGCTCTCTG TTCATAGTTA TCTTTTTATA ATGTAAGAAG AAATAATACT CTTTTCTTTC
    97801 GTCCCAGTGA GGATATGTGC TATAAATGTC AACTGTCTGA CCGATTTCAA TTTTATATTC
    97861 TTTAATAAAA TCATCTCGAT CTGTGAAAAC TAGCATTGTT TCAGATAATT CTTTAATACA
    97921 CTCTCCGACA ATGTAAGTGT TCATAGAATT TAACCTCCTA ATAAAACCCA ATTTTTAATC
    97981 CCATCTCAAA TATGGATGAT CTTGAAATAT TAATTCAATT TCCTCTTGGA TATCCATATC
    98041 GTCTCTTTTT AATCTATCCA AAGTCATCTC AGCTTTCATA TTTCCCTCAA TAGCTGCACC
    98101 AGCTAAAGAT TCAACCAATG TCGCTCTTAA TTGAAGTGCT TGTATCACAT TCATTTTTAT
    98161 CCCTCATTTC TACGTTTAAT TTTTTCTTCT ATAAGTCTAA TTGCATCCGA AAATACACAA
    98221 CCAATGTCCA TATAATATTT TAGTTTCATT TCCCAATTAA TTATAACCAC CTTTATGTAA
    98281 AACTTTTTAG ACGCTTGACA ATTGAATTGA ACCATTCAGG ATCAGAAATA TCTAATGTTA
    98341 AGTCAGCTAA TTGAAACAGG TGAGCACGTT GTAGTTCTCT CTGTTCTTTC TGACTTAAGC
    98401 ATTTGGCTAT ATCATGATGA TCCATTTCAC ACTTATAACC ATTATTGAAT TCCAACAAAT
    98461 ATTTGTTGGT AAATTGGTCA AACATTAAGA CTTCTGCTGC CTCATCAAAG AAGTGCTTAT
    98521 TTGGATTGAT ACATCTTACT GCGTCTCCTT TTTTAAAACA AAAATTTGAT TTTTGCTTCT
    98581 CTATATTTCT TACAATTTCA TAAATTATCT CTTGCATTGG TTCCAAACTT TCTCCTTGTT
    98641 TTATAACTTT TAGGAGTTGA TGTAACTCAT TATTCGTAAT TGCACCTTTC TCATTCATAA
    98701 TTTTAAAAAA TTGTCTGAAT AAATTACTAT CTAACTTTTT TTCCTCCACA TTCAACACCT
    98761 CTTCCATTAG TTTTATTATT TTTATTATAG TATATTATTT TACTTATTAC AACTAAAATT
    98821 TAGAAAAAGA CCCTGAAATT TTATCCAAGG TCTTTGATGA AATGAAGAGT TTATTTAGAT
    98881 TTTTCTTTTA CAACACTCAA TAATTGCTCT TTGGTGTTCA GTTTTTCATC TTCTAAAACC
    98941 ATCTCCAATA GTTCATTCAA AATTCTACCC ATATCTTTTC CTTGTTGAAT TCCAATCTCC
    99001 ATCAAATCAC GTCCACTAAT AGCCAAGTCC TTCAAACTTA ACGGTTGTTT CTCATCGAGT
    99061 ACCTTTTCCA CATCCTCTTT AAGTTTGAGT ACTCCACTGA AATCATGAGG CTCTTTACTG
    99121 CCTCTAATGT CGGCAATCTG CAATTCAAAC AGTTTGTCCA AATTCTCAAT GCCCACTCTA
    99181 TTAATAAACT TTTTAACTTT TGGTGTGCGT AGATGAGCAT ACCTATCCAT ATGATACCTT
    99241 ACCAATTTCA CAACTTGTTC AATAGTCTTA TTGTCAAACT TTAACCTTTT CATAATATCT
    99301 TCAGTCACAT CTGCACCAAC TATATGATGA TTGTAAAAAT GACCCTTACC ATTTTCATCA
    99361 ACTGTAAATG TTTGAGGTTT AGCTATATCA TGGAACAATG CTGCCAACCG AACATTTAAA
    99421 TCCATTGGAG AATCATCAAC TACAGACAAA ATGTGCTCAA ACACCGTTTT ATCATGGTGT
    99481 GGGTTTCTCT GATCGAATCC AACACAATCC ACTAATTCAG GAATAATATA ATCCAATAAT
    99541 CCAGTTCGCT CCATAACACC TAGTCCGTAT GAAGGTTTTT CAGTGAGTAG GATTTGACAT
    99601 AACTCTTCTC TGATTCTTTC CACAGAAACA TTTTCAATTA AATTAGAATT GAACCATAAC
    99661 CCATGATAAG TCAAAGGAGA GATTTCAAAG CTTAATCTAC TAGAGAACCT TACACAGCGC
    99721 AACATCCTGA GAGCATCTTC AGTAAAACGC TCTTCTGGTT TACCAACACA GCGAATCATC
    99781 TTGTATTTCT GCAAATCATT TACCCCACTA TAGGGATCAA TATACTTCTC ACCATCATAG
    99841 GCAATAGCAT TGATGGTAAA GTCTCTTCTA GACAAATCTT CTTCAATTGT CTTTGTAAAT
    99901 TCTACACCGT CTGGTCTACG TCCATCTGAA TAATTTCCAT CTTTACGAAA CGTGGTTATT
    99961 TCAAATGGTT CCTTGTCAAT CATAACTGTG ACCGTCCCAT GCTTTTCACC TGTTGGAATT
   100021 ACTTTGTCAA AGAGCGATTT CACTTCTTCA GGTCTTGCAG AAGTGGCAAT ATCATAGTCC
   100081 TTCGGTTCTT TTCCTAACAA AGAATCACGT ACACATCCAC CGACCAAATA AGCGGAATGT
   100141 TCATTATTCT TTAATACATC GAGAATGTAC TTTGCACTTT CAGGGATAAA CATTAATTAC
   100201 CCTCCCATGT TAACGACCTA GCGTGAACAT CAACTAACCA TTCATTAATC TTATGATAAT
   100261 TTGCTTTACT AGGCAATTTA GAGTTAACAT ATGCCAAGTC TAATAGATTC TGTAGGCGCT
   100321 TTGCTTCTTC TTCAATTTCT TGTTTGGAAT ATGCTCCATT TCGAATCTTT AATAGTTCTT
   100381 TGTTATCATG TCTTAAAACG TTTACTTCAC CTTCAGTTAA TACCTCTATC CCCATTTTAA
   100441 GCAATCTAAT TAAGTGCATA GCATTTTTCG TATCATAACC AAACTTCTCA ATAATGGTAG
   100501 AACGTTTCCC AATAGCATTT TTCTCAACAG TAACCATTCG CCTCAATTGA GAGTAAGCAT
   100561 ATCCTCCATA GGTTTTATAT ACATTCTTGC TCAAGAAGTC ATATCGAATG TCTCTTAACT
   100621 CCTTACCAAA ATCATTAATA AATAATACAT GATTGTTTGT GACAAATAAG GCATCTAAAA
   100681 TATTGGGGTT ATTTTGCAGT GCTAATTGTA CAAATTTATG AAGCGAATAA ATAACTTCAT
   100741 CAGGATTTTT TGTATCTTTG GACTCAAAAT TGTCTAACCC AAGCAAATAA CTCTTTGGTG
   100801 GAATACAAAT ACCCCTAAAA TCCTCATCGC TTTCTGGTGT ATTCGTTCCA TAACTATGAC
   100861 TTCCTGCATA TACCTTTAAA ATTAATCTGT CTTTAATAAA GTCTGTCATT TTTTATTATT
   100921 CTCCTCTTTT CCTATATTCC GTCACAACCT TGTTAAAATC CTCACACATC TTCTTGTATA
   100981 CATCATCAGA CACATACTTG CGAACACACT TCTTAAATAA TCTGAACTCC CATTCTCTAT
   101041 GCGGAATGTC TTCAAACAAA ATTTGTCTTA ACAAATCTTC TAATTGCTCT TGCTCACTCA
   101101 TAAAATCACT CCTTTAAAAC TATGCTTTTA TTTAATTTTT ATAAACCTAA AAATCTGTTA
   101161 GGTTTTATGT GTAATGACTT AATACAATTA ATCTCGGTTC AACATATTCA TTAAATTTTT
   101221 CTTCTACGTG ATTTTGAACT TTTCGCACAT ACTCTACGTA CTGTGGGTTT GATGGACTAA
   101281 ATTCAAAACA ATCTAGCCCT TCATACGAAT CGTGTTTAAC TTGTAAAGGA ATACCTACAA
   101341 TGAAGTATTT ACCGCCATAC CCGTCATAAA GATAAGCAAT TTCACCCTTC TTATGTTTTC
   101401 GTTCATAAAG AAAATCATCA TTATCTCCAC TCTCGAAAAA TTCTTCCGTA CATACTTTTA
   101461 TATCTACTTT CGCACCAATC AAAATATAAT CGTGTCGGCT TACACCCATC TTTTAGTTCT
   101521 CCTTTTATTT CAGATTCTGG ATTTCGTTAG TTTTTGAGTT TGTTTATAGC CCACTCCACA
   101581 GCTTCAATTT CATCATCAGT TAAGTCAGGT TTCATCCCGT ACTCATCGCC ATACTTAACT
   101641 TCTTTTAATA GCTTTTCGAG AACCTCTATG TGTCTTTCCA TTGACAATTC CCCATTTCTA
   101701 ATCAAATTTT GGTATTTCTC ATATTTACTT ATTTTACGTA TACAAAAAAT AAAATGTTTT
   101761 ACTCGTATAC TTCCGCTTCC TCTTCTCTAA CACATCAAAC TTCACCATTG AACCATTATC
   101821 ATCCACATTA ACATCTGGTA ACACGCTAAA ACCCACAACC TCCACACCTT CTTTGTGCCT
   101881 ATTAGAATCT GTAGATATAA AGTTCTCATT TGTGCAATTC TTTTTCAGTC CAACATTGAC
   101941 TGCTGATTTG AATAGAATGT CTTTATATTT TCCAGAATCA ATTAACTCAG TTTGCTTTTG
   102001 AGTGATAAAT TCTTGTAACG TCATTTAATT CCCTCCTCAT TACCAACTAA ATATTGCTTT
   102061 CTTTAACATC TCTACAGCAC CTACTATAAA GGGTGCTGTT GGCGTAGTAA CTACATCCTT
   102121 TACATCTATC TCATATTCAT TTTTCTGATT AGCTTGAATT GGTTTAGGTT TATGTACTTC
   102181 GAACGCAACC TCTTCAATTA ATTTATCTTG CAACTTACTA TGTTCATATA ATGTTAATTG
   102241 TTGCTTTTGC AATTTAACTA CTTGATTATG TAAGTTTGCT ACCTGTTCAT TTAATTGCCT
   102301 CATGTCATTG ATCAACTGCA ACATTAGCCA GATAAAGAGT ACAATGGTTG CTATGATTAA
   102361 AATATTTCTT ACATATTTCA CTTTAATCAC GCTCCTAAAA TATATTTATT TAAATATTTT
   102421 ATTTAACACC CATTCAGCAA TCATCCCTAT GTAATAAGCT ATAACAATCA TACCTAAAAC
   102481 CACAACTACA CTTATTGCAG CCAAGCTACC CGTAAAAACT GCTACAGTCG CTGATATCAG
   102541 TCCTAAAATA AACGTTAACA TACAGAAACC CAACCAAATT CTTTCAATGT GTTTCATAGC
   102601 AATTCTTCCT TTGTAATGGT ATTTTATTTA GATTGTGCCA TAAAATGCTT GTTTTATCGT
   102661 AAAAATCGTT CTTGCGAAGC CTTATATATC AAGGGTTACA TTCCATTGAT TCCACTCTTC
   102721 AATGCCTTTT TGTTCAGTTT CTTTAATTCT CCATAGTTGT TCCAACCAGT TTTCATAATC
   102781 ATTAACAGTG TTATTAGCTA GAGCAATAAA TTTACCATAC CAATGATTTC TATCCATGTG
   102841 TCTTTTCCAA AGGCAATTAT AATACTTAAA ACCCCATCGT TTCTTTTCTT CTAATAATTC
   102901 AACTATGTAT GAATCCATTG CGCTCCTTTC AGTAATCTTG ACTTTATACT CAAAGTATTT
   102961 TCCCCTGCAC TGGAAACTTT GTCAGTTTCA TAAATTCCTC CATTTATTGA TTCTATTTTA
   103021 CAGAATTTTT AATACTCATC TGAATATTTC ATCACAATTC TATTAAACTC CTTACTTACC
   103081 ATTTCAAATT CCTCATCGTC TTCTACTGGA ACTGGTTCAT CGGACTCGAT CCTAATAAAA
   103141 AACACATCAA TTTCTTCTTC ATCATCTGCT AAATAGTCCT CAGTTACACA TAAATATTCC
   103201 TTATCATTAA TGTCTAAAAC TTCTAATATC TCTACATTCA ATTCAACATT TTCATCATCT
   103261 ACTAATGTGA TAATTTCACC AATCATAAAC TCTTCGTAAT CAAAACCTTT ATTATTCATT
   103321 TTCATTTCTC CTTTGATATG GTATATTTTA CTTTAAATTA TCTTAATTAA TCCACTGAGA
   103381 ACAACCGTTG CACCTTTTCT TTCGTCTTCC TCTAAATCCG ATATGTAGTC CGATTAACCC
   103441 CAACCAAACA TTAAAGCAAT ATTCATTTTG ATAATATCCG TCTTCAAACT GTTGCTCATC
   103501 TTTAGTGATT GTCGTTCCTA TGATGAATTG CTTCCACTTT CGATAATTAG TGTTAACATC
   103561 TACAAAAATT CTTCCATTCA AAAATTCCCT CTCATTCATT TTATATTACT CCAGTAACCC
   103621 ATTAAATAGT TATCGAATCT ACTAGCATGA CTGTCCAATC TTACCACTAT GCTATGATAT
   103681 AACTCTATAA CTCCTTCAGT CGGCAAGTCG AAGAATTTAT GTTCACCTTG CAGAGATTTA
   103741 GCAAATTTGA CTACACCATT ATAATCACTA AACACTAAAT CTCCATTGTC ACCACGAACG
   103801 ACATAGTTAG AATTGTCATA ACTAATTGCC CAAGTTTGCA TATGTATTAG CTCCTTTTTT
   103861 ATTGTATATT TTATTTATTC AATCTTCACG ATAAATTTCA AATGAACTTA CTTTTGAAAT
   103921 ATCTTCAATT AATGATTTGC TAACTGTTAA TCTCCACTTT CCATCCTTCA TTTTCTCCAT
   103981 AAAAACAAAG TCTGAGTTAG CATCAACTGT TACGGCTTTG CCTAATTCAA GTTTCGTATC
   104041 TGCTGTTCCA TCATTATGCT TAATTAGCAT TGACCTCTTC ATATATACCT CCATTAGATT
   104101 ATATTAAATT GTATTTTAAA TCCACTCTCT ATTTTCATCA TATATCGCTT CATCAGATTC
   104161 TTTAACTTCG CAAATGTACG TCTTTAAATC AAGATTCATC TCTTTATAAT CATTAATCCA
   104221 CTCGTCAGAA TATGCTTTAG CAGATTCATA TGTATCGAAA AATCTGACTG AACTTTCGTA
   104281 TTGATAATCT TTAATTACTA CCCATTTCAT CTTGTTAACC ACTCCCACTT AATTTCTAAT
   104341 TAATATATGC CTCTTCCTCT AAATAACCAC AAAATACATC TAAGTTTATT TTGTTTTTAC
   104401 AGTAAGAACA GCAGGATTAA CCACTCCATC ACCTTCATAA TCATATTCTT TGTTGTGCCA
   104461 TTTCCTTAAT TCTTCACCAT GTTCCCAACA TTGAGAAAGA ATACCTACTG ATGCTCCATA
   104521 CATATATCCT GTAATTCCTT CTGTATCAGA TTCATTTGAT AATCTTTCTG CTATATCCTT
   104581 GACCTTCGCT CCATTTTCAA TTTCATTTTC CATTAAATTA GCCCATTTTT CTGCATATCT
   104641 AAATATTCCT GCACCATACG GATCTGTGTT TTTTGCTTTC CAATCTTCAT ATACTTTAAT
   104701 ATCTTTAACT TTCATCTTTA CATCCCTCCA ATAGTTTATT TTACACTAAA TGCTCTCTGC
   104761 CACACTTTTT ACAATTCCAT TTCAAATATA ATTCTTTGTT AATATACATC CACTCACTAA
   104821 ACCAATGTCC TTGGTGAAAT AATCTGCACC AAAAAGATTT CATTGATCAT TCCTCTTTGA
   104881 TTCGTAGATA CAGTGTATTT TAATCCATAA AAATGCTTCC CTTGCTTCAT GAAAATCACC
   104941 GAGGAAAAAT TGTTTAATCA TATTTTTAAA TAACCATGCA ACATGTTGCC AATCATTTTT
   105001 ATTAAATTTA AAAATTTGCA TAATATTTGC ATCTCCCTTC TAATTAAATA TCACATTTTA
   105061 ATTAGTCACC AACACCTTTT TTCATATTTT CTTTTTGCTT CTTCTCACTA TAGAGAAACT
   105121 TAAATGCACC CTCAACATAC ACCATTAGAT CCTGCTCAGT CATTCCATGT TGCAAGGCTA
   105181 ATGCATACAA ATGTCCCATA CGTTTCTGGA AATCTTGTTT TGCCATATGT ATCATCTCCT
   105241 TATAAAATAG AGAGACTGTT TTTGTGATTT CAGTCCCTCA TGTTGTTCTA TATATGTATT
   105301 TTACCATATT ATAGTTATCT TGCATAGTGT TTTATTTTAT ATATTTAATG TTGGTTATGC
   105361 CATTTCCCTA ATATAAGTCC TGTTGCTAAT GAGAAGATTC CCCAAATTAT ATTTTCAATA
   105421 GGACTAACAA ATATGAGCCA TGTGTTCACA CTCTCTAATT TAGATATTCC ATACAGCGTT
   105481 ATTGCACTTC CTACTAAATG GATTATACCT TCACTTACAT TGAGGACTGC TAAGAATTTA
   105541 ATCAATAGGT GTTTTAATTT ATGAAATAAT TTATTCATTT GTCACCTCTG TTTCTATGTA
   105601 AAAACTACAT TTTAAGCAAA CTCAATCATC TCAGCTTTTT CAACATAAAT CACAATAACC
   105661 TTATCTCGAT CTAGAACCTT AATGTCATAT TTTGAAAAAA CTTCTGTTTC GTAACTAAAC
   105721 TCTAAGCGAA CATCTTCATC ATATTTATTG TTAACATACT CTATTAATTG GTCTAATGTC
   105781 GGTCTAATTA CAGACACTAA ATCCTCACAT TCATCTACTG AACTATTTTC TTGATGACAA
   105841 TGTTCTAGTT TAATAATCCA AACGGTACTC ATTTATCCCT CCTGAAATCT AGATACAATT
   105901 GTAGATTAAT CTAGAAATTT TCTTTGATCC TACCATAATA TTCTTTAGCC AAATCAAAAA
   105961 CTATTTCCTT TACTTTATTG TCTTCTTCTT TGAATAATCC TGTTGTTTCA AATAGTTTAC
   106021 TTAAATTTTC TTCATCTAGA TCTTTAATAA CATCATGTAG GTTATATCCT TCCTCTTGCA
   106081 AAAAACATCC TAAAGCACCC AATAAAATTA AATCTCTCTC AACTTGCGTC ATAGTTTATT
   106141 CTCCTTTAAA ATTACAGATT TATTTAAACC TTAAACCAAA TCCCTTTTGC GAATGAATCT
   106201 TTAACCTCGT CCACTGTATA TATACAACAC TCTAGTTCAC CATTTTCTTG CCACATAACA
   106261 AAATATTGTT CTTCATCATA ATCTTTTCTA GCAGTATAGA TAAATTTTTT ATCAAATTTA
   106321 GTGTAAAATT TAAATTTATC TTCTAGTTCG ATTACTGGTT CTTTTTCTTC ATTATTAAAC
   106381 TTTGCCAACT CATTTTCTAA CTGCTTAATT TTTTCTTCTA ACATCAAATT CTTCTTTTGC
   106441 ATAATTTCTA TTGCGTTTGC TAGTCTCTTA TTTGCTTCAA TTAGTTCATC TTTAATGTCC
   106501 ATGTATGGCA TGTTATCTTC TCCTTTAAAA TGAGGTTTTC ATGGTCTTTT ATTCTTCTAC
   106561 TAATTCATAA GTAGCCTCAA ATATTTCTTT CTTCACAGGA TATCTCTTAT TATTTTCTGT
   106621 AATAATATAA TCACCTTTAT TAATATACAA ATTTCCACTT GGAGGTGAGT AGATAAACGG
   106681 AAGACAATTC GCTTTCGGAA GACCGTCTTT TCCATCGTAT GTACCAATAT ATCCACCAAA
   106741 GACGTTATAA CAATCGAATC CATCTTCCAT TCCTGATTCG TAGATCTCTG CTTCAATTAA
   106801 TTCTGGTTTC TTACGATATT TTGCCATTTT ATTTATCCTC CATTCTCATT TAAATAATCA
   106861 GCAACATTTT TCAAAGTAGA TAACCATTGT CCACCATTCT CGTATACCAT TTTTGCTACC
   106921 TGAATTAGTG ATTTCAATTG TCCTTTACTA AACTCTAATT CTCCATCTTT TTCAATGATA
   106981 CAGAATAGTG TCTTCTCTGG TCTTTTGTTG CTATCATCTA CTACTTCTGC TATCGAATAC
   107041 ACACCTGTCA TTCTTGGTGT AATCACATAG AGACAATAAT CACACTCTTC ACGTTGCTTA
   107101 ACTTCCTCTG TTTGACATTC AGGAGTCCAA TCATCAACTA TCGGATTAAA ATAGTCGATT
   107161 TCCAACATAG GAATTAATTC ATCTCTCCAA GTGCTTTCAT TACAAGTTCC GCCAAGGAAC
   107221 ACTCTCTTCA TATTACATTC TCCTTTTCTC CTTAAAATAA CTTACTGTAA AGCATATATC
   107281 CCAATGTGAT ACCTGCAATC CCAAATACTG CACTCAACAT TGGAGGACTT GGAATTGGTA
   107341 ATCTCATTGC AGCAAATATA AATCCCGTAG TCAAACCTGT TGTTAAAGAT AGAAATGATT
   107401 GGATTATAAA TTCACTCACA TTACTTCCCC TTAATGTTTA TTTTAGTTTT ATCTCCATTA
   107461 TTCAAATAAC ACTTTCTCCA AATTACACAT TTGATTTCTT TACACTTAAC AGGACAATCC
   107521 TCTGGAATAT TATGTCTCTC TTTACAAATA CACTCTTGTT CACTCATTCA AACTTTTCAC
   107581 TGCTAACAAT GCAGCCCTAC ATAATGCCAC ACCAATATTT TTATCATATT GATTAGCAAC
   107641 CATTATTCTT TTCCTATTTA AAATCCTTAC ATTTGGTAAA TAAGGATAAT CGAATAGTAA
   107701 TTGCACAGAC AATCCCATGT CATCATGTAA TTTTGTAACA ACATCCTCCA TATCCCTCCA
   107761 ACTCTGAACA GGAAGGAAAC TATCTGCATA CCTATGGAAA TTTTCATCTA CATTTATCCA
   107821 ATGATCACCT AATGTATGTA ATTCATTTTT ATCTAGCCAA CTATTCAATT CTTTTTGTCT
   107881 CAACGTTTCA TGCTCTGTGT CTATGTATCT GATAGTTAAT AATTCCCATC CCATGACTTC
   107941 ATGAGCGACA GCTTTATTTA ACTCTACACC TTTTAATTTT TCAATTTGTT CTTGTGTCAT
   108001 TTATACTCTC CTTTTTCAAT CAAATTCGGA TTTTATTTAT AAATTCTTTC CAAATCATTA
   108061 ACAAAATCTT GCTCTTCTTG TTCTTTTAGA TTCACTAAAG TCTCTTTGAT AATTTCATAC
   108121 AATTCTTGTC TACCCTGTTC AGTTTTTGCT AATTGTTTGA TTAAGGAATT CAATTGTAGA
   108181 TTTTTCATTT GTCTCTCCTT AAAAACTATG TTTTATTTTA TAATTCATCA ACTTCTACTT
   108241 CGCAATCTTC ATCTTCGCTA ATAATCCTGA TGTTGATCCC TTTTTCTGTT AGATTACCAA
   108301 TTGCATACAA TGGAATATCT CCATTCACCA ATGGTATCCC ATATCCCTCT ATTAACGTAT
   108361 CTTCTGGAAA TCTTGCTCTA TATTGTGCAA TGTGTTGAGC ATGTTCTTCG AGCGTTTTAA
   108421 ATTCATAGAA ATGATTACTG AAATTATCCA TCCACTCTTG ATTGATTTTA TTTTCATCAA
   108481 TCTCAATGAT ATATTCGTCA GTTCTGGTCA CTACACATTT AAACTTTTTC ATATTAATCC
   108541 TCCAAATTTT AATGATTTAT TTTCTACCAT ATTTCCCATT TATAATCGAA CAATCTTCTA
   108601 TATTGATTAC CATTTGACAA ATTACCTTCA TACTTCCTAA CAATCTTATT TGACACTTTC
   108661 TTCAAGAATG ATGTCCTGCT GCCAATGTAA CACCGCTTAT AACGTCCTTC ACACTCCATT
   108721 ACAGCCCACC AAGTCATAGT AGACAATCTT TGCAACTTCA CTTGATCAAT TTGTCCTCTA
   108781 TAGTATTTGT GGAGTCTCTG TTTGCGATTC GACCTCTTCT TGTCGCCACT ATTGAAATCC
   108841 CAATGTTCAA TGACACTTTC TAAATCTTGA ATATCCATAC TATAATAAGC GTCATTAGAC
   108901 CATTCCATAT TATTAAGAAT CTCACCTGTA CCGAAATCAA ATGATAAACC ATCAAGAGAT
   108961 CGGTACGCTT CAATTTCTTT GAGTTGCTCT ATGTAATCTT GTTTTGTTTT AAAGTACGTA
   109021 CTGTCATAAA TCCAACCCAT AGAATCACCT CATTTCTATT TAAAGACTTG TGTTAAACAG
   109081 ACTCTAAACT AATCCCTGTG TCATTTAATA ATTTAATTTC TAACTTTGTT ATGTTTTCTT
   109141 TAATCAATTT CCATCCGTAA AGCGTCTTAC CATAATATAA ATCATTCAAT TCCACTTCTT
   109201 CATCGTTTAT TTCGCCATTT AACCTAATCA TTCGTTGCTT GAAACTTTCT TCACCTATTA
   109261 CATTGTAATT TTCATCATAA ATTTCATGTA TTTCTTCATC TTTCTCATAA TCTTTCCACG
   109321 AAGTGATAAT CCATCTTCCA TCTTTTAATG TTGGGTTAGA TGCCAACCAT TCATATACCT
   109381 GTTTATCTGA TTCTGCAATT AGATAAGTAA AGATACCTTG CTTGCTATCT TTTGGAGCAA
   109441 AGTGCTCAAA TATAATTTCA TATAGATTCA TTTTTATTCT CCTTTTCTAA ATGAAAGACT
   109501 TGTTTTATTC GTTCACATTT AATTTAACCC ACTCCAAAAA CTCAGGTTTT CTCTTACTGA
   109561 TAATTTCATC TCTACTTTCT TTGTCAATGT GCCACAATAT TTTTGAAGTA AATTCAACAT
   109621 ACGAAAAATC TTCCGTGTAG ACTAATTGAT ACCAACTACA TAGGCAAAAG TTATAATTTG
   109681 AAATAAACTC CTCATAAGTG TTAAATTTTA ATACTAAGTC ATCCATGCCT CCATATGGAT
   109741 AATGATTATC TCCTTGAAAG AGAAGGTATT TATACAAAGT CATCACTCCT TATAAAAGAT
   109801 TCGTTTTAAA GACTATTAAA GATAATATTA TACTTTGGCT CTAAGTTTTT AATGATGTCT
   109861 TTTTCCATAG AATATGAATC ATCTTTATAA TTATTTAAAT ATAGAATAGA AGCATATTTA
   109921 AATTCATTTT TGAATTCTTT AGTGTGTGTC AAACCATTCA TATGATTATA CAGTCTGCTT
   109981 TTTATATCTT TTGACTTACC TATGTACATA ACATCCAAAT TTTGATTGAA AAATATGTAT
   110041 ATTCCAGATT TATTTTTTGG TACAAGTGAT ACATCTTCAA TTGATAATAC GTCTTGGAAC
   110101 TGGTACATTC CTAACTTCGG TATTATTTTT TCATATATAT TATGTGATAT TTTATATTTA
   110161 TAATCTTTAT TTATTATCTT CTTGATAGTC ACTTTCTTTG CTTTTCTACA TTCTACGCAA
   110221 ATATCAGACT TCTCTGGAGA CTTTTGTTTA CTTGAAAAGT GATCTTTGTG ATATCGTGAA
   110281 TAGATTCCAT CACATACATC ACATTTTACT TTAATCAGTT TCTCTACACC AAATGTTAAT
   110341 TGTTCTGGAC TAATCTTTAC TGTGGTTGAA TATCCTGTAA AATCTAATCC TAAACTTTCT
   110401 AATCTATTCC TATTTCCAGC TACCCAAGTT ATCTCTATTT CTTGGTTTGG TATTAACATA
   110461 GATTCTCCTC CCATAAAATC GCTGTTTTAT TTTATTTTAC TTCTTGAATG TCTTCAATAA
   110521 AATCACCATA TATAAAGTTA TTTTCAACAG TTACCGTTAC GTTATATTTA ACACCTTTAT
   110581 TCAAAACTAC TACCGAATTT TCTTCCACAT AGAGATTGAA AACCCGCTCA TTTTTATCTA
   110641 CAAATTGAAC TACATGGTCG TTTCTAGTTT TTATGTGAGT AACATATTCT AAATTGTTAA
   110701 TTGTTTTGGT TTGAGTCTCA CATCCAGTTA AAATTAAACA TGTCAATATA ATTCCAATTA
   110761 TAACTTTATT CATTTTCATT TTCCTCTCTT TAAAATAAGG TTGTTATCTA ATCATCAATT
   110821 TTATCATTCC TACCTAAAAC ATAATCTGGT CTTCTGCTAT TAGGTTGAGG ACATACTGCT
   110881 AAGATCCTCC AACCCTCATC TAAATGTCGC TGCAACTCCC GTGTGCAAGC ATCTTCTAGC
   110941 CATGTAACAT GTCTTACATT TAACATTCCT AAATCGCTAA TATGTACGCC TACTTTTGTA
   111001 TTAAATTGCA TATTTTCGTC AAAGTGGTTT AATTTACTTT CTAACTTCAA TAATTTATGT
   111061 AGAATTGTTT CCTCTATGTT GTACTCTGGA ATCTCTTTGA TTTTATTCTG TATCTTGAAG
   111121 CTAATATTCA AGTCTAACTC TAACAACCTA TGTAATGGAA CAATGTTTAA GTTCCCACCA
   111181 ATATAATAAG CGTCTAACAA AATTTTTGCA TCTTCATGAT TTTTATCTTC ATCACTCCAA
   111241 AGAGACGTTG TACTCTTATC TTGATGTCTT TTACTCAATT GCTCATATTT AACTGGTTTA
   111301 CTACATACTG CCTGGAGCAA ATCTAACTTT TCTTTTGTTA AGATGTTTTT GCTATGTTCA
   111361 TATTCAAAAT ATACTTCTAC CAACATTTCG CTCATTGTTT TCACCTCGTT TTATTCAGAT
   111421 AAAGGCGCAG TCAACCCTAC CACACCTTTA TTCTTATATA TTTATAGTAT ATTATTTTAT
   111481 ATATTAAATG TAAAGTATTA TTTTTCCATT TCTCTTCCTT CGATATGTAT TTCTAGAACA
   111541 CCATTTTCTA TGTTAGTTTT CATAAATGCA TTTCTATAAT CGCTTTCTCC ACCCCAAGGA
   111601 ACATAAATAT TTTTAATTTC TTCCTCATTT TCATCTAGCA AATGAATATC AACAATGTCA
   111661 TTGTGATTTA GAATCCTTCC AAGAATGTTA GGTCTATCAC TCACATTGTT GCTTGTTGGA
   111721 TTATTAATGA ATATCCCTAA TGGTTCGTCA TAATCTTCTA GGTCATACTT AAGATCAGAT
   111781 TCATTTTCAT ATGATATTCT CAAATGAACA CTGTTCGTTT TATATACATT GTAATCTAAG
   111841 TTGAAATCAC TCATTAATCT TTTATACAAT TTCAATTCAC CATGTTCAAA CTTTTCTACT
   111901 TTCTCAATAG GAATAACGAT TGACTCTAAA TTTTCAAATG CAATTTCAAG ATATTTAACG
   111961 TCTTTCAAGA TATTACCTCC AATTTTTTAA ATAAATCATT CATTAGATCG AGATTTCTTT
   112021 GAATATGTAC AATGTGTTTT TAGTCTTCAC TTTTACATAA CAAGCTTCAT ACTGCACATC
   112081 TTGAATATTA GTTGCTTGAA AATATTTATC TGTATCAGGG TAGCACAGTA TCAACGGATA
   112141 TCCTTTTTCA AGCGGTAAAT AAGATGTAAC TTTCCTACCG ATTCTGTACG CCCGCTCTTC
   112201 TTTTCTAGTT ACCTCATCTA ACTCTCTAAT GTCATAGATT TCGTACATAA TTACCTCCTA
   112261 AATTTCTAAA TAAGATACTC ACTTTATTCA AATAATTTGC TATCCATCTT TTGTAATACA
   112321 TCAATCAAAT GTCCTCCAAC CAAGCGGTGA TACTTTCTTT CAGCATCGAA AACATCAATA
   112381 ATCACAACGC CTTTTTCTAT TGTAATTTGA GTACTAATTC CATTTTCAAC AAATTTATCA
   112441 ATATATTCTT GTATATCCAC ACTTTTATCC TCCTGTTCAA GTTGTAATAC TCGCTTTATT
   112501 TAAACTCCTA GCGCAGTTTT CCAACATATT TCACATTGTT CATTTTGCGC CTTGCCAAAT
   112561 TCAACCTCTT CTTCATCACA TAATCCATCA AACTCTTCTA AACCATAGCT TGATGGGCAA
[truncated: 129,148 more chars]
