# Supplementary material for: Clades of huge phages from across Earth’s ecosystems
Source: Nature. 2020 Feb 12;578(7795):425–31. doi: 10.1038/s41586-020-2007-4 (PMC7162821; doi:10.1038/s41586-020-2007-4)
Supplement: Supplementary file 6 — Genbank files for all genome. [file 41586_2020_2007_MOESM6_ESM.zip › genbank_genomes_SD-4/GD_PHAGE_CIR_54_81.gbk]

LOCUS       P0_An_GD2017L_S7_coassembly_k141_2695417_prodigal-single     329533 bp    DNA     linear   BCT NOV-13-2019
DEFINITION  P0_An_GD2017L_S7_coassembly_k141_2695417_prodigal-single, contig.
ACCESSION   P0_An_GD2017L_S7_coassembly_k141_2695417_prodigal-single
VERSION     P0_An_GD2017L_S7_coassembly_k141_2695417_prodigal-single.1  GI:
KEYWORDS    .
SOURCE      GD_PHAGE_CIR_54_81
  ORGANISM  GD_PHAGE_CIR_54_81
            .
COMMENT     Data sourced from ggkbase. For additional details see
            http://ggkbase.berkeley.edu/organisms/405037
FEATURES             Location/Qualifiers
     source          1..329533
                     /organism="GD_PHAGE_CIR_54_81"
                     /mol_type="genomic DNA"
     gene            complement(<2..463)
                     /locus_tag="P0_An_GD2017L_S7_coassembly_k141_2695417_prodi
                     gal-single_1"
     CDS             complement(<2..463)
                     /product="hypothetical protein"
                     /codon_start=1
                     /transl_table=11
                     /translation="MLLDLTRYPLVMLPDECTSTVALRTISAQGVSGTVWYEDLRPAQ
                     GYRMRAKEKKYELPPTASFPRGLATYHETRLPVEDAKEIAPFACVFEAASVLGHSLVK
                     EPLAAWRVRVSVLWKTENHTWHVTAWDLSRNDAPIMCIVTKAINPFIKGYKE"
     gene            complement(472..1299)
                     /locus_tag="P0_An_GD2017L_S7_coassembly_k141_2695417_prodi
                     gal-single_2"
     CDS             complement(472..1299)
                     /product="hypothetical protein"
                     /codon_start=1
                     /transl_table=11
                     /translation="MPAPTPQQLLAKLIQSAASRQASPPSIIVAPSEGPVTITLPRER
                     ALVNGRIEIQNIQLARIGPNANGDIFPADVSGQEYARAPERFMASEEPGLAVANLAGV
                     RRLELHTTEDRSEQARLDYARQSIMAEEDRRIFEALDQLGRDAPVESPQFDRDEPFSM
                     SFWGRQRPDGGYGWHVVPSRQPLPPSHNSPFIEASWVTAPVDRLPVRRVQVPEFEITS
                     NPTVRLSDIRNRRFNLSGDPPQSVDPPPPPTRETVHTNGPRPDCPTIWQRILGVDPV*"
     gene            1337..1762
                     /locus_tag="P0_An_GD2017L_S7_coassembly_k141_2695417_prodi
                     gal-single_3"
     CDS             1337..1762
                     /product="hypothetical protein"
                     /codon_start=1
                     /transl_table=11
                     /translation="MSDLDGTPLDDAWKDIVPPPRSSEPDPEVAKARKLQEAADCYRR
                     RKARREHPRGYFDRQQRWFPYEAEYLDCCHSIRTPSARFPYSLMVHCRTVAHVAGLYK
                     VDPEELRRYLKPPKVKTSNPNRRLRGPTIWDKLTEDDSP*"
     gene            complement(1764..1943)
                     /locus_tag="P0_An_GD2017L_S7_coassembly_k141_2695417_prodi
                     gal-single_4"
     CDS             complement(1764..1943)
                     /product="hypothetical protein"
                     /codon_start=1
                     /transl_table=11
                     /translation="MPKAIPPGTMCFACSEKPATVNKGTVPLCADCAQVASGNKRGVK
                     VVKPPKKASGTSHPA*"
     gene            1980..2459
                     /locus_tag="P0_An_GD2017L_S7_coassembly_k141_2695417_prodi
                     gal-single_5"
     CDS             1980..2459
                     /product="hypothetical protein"
                     /codon_start=1
                     /transl_table=11
                     /translation="MRRFADQTAVPIAKSRTEIDALLRGWGAIGIQWSDDFEEGRVML
                     RFIWPYEGNRYIARMTLQLATDEVLKKLAVDGRTRRFSASKFAKLSAQRGRQEHRVLG
                     LWLKAALNAVAAKLITAEELFLPFLEGNDGKTVAELALPRLHELFSGSATKLLGTGR*"
     gene            complement(2439..2777)
                     /locus_tag="P0_An_GD2017L_S7_coassembly_k141_2695417_prodi
                     gal-single_6"
     CDS             complement(2439..2777)
                     /product="hypothetical protein"
                     /codon_start=1
                     /transl_table=11
                     /translation="MNKRHLNLVFEGARQVLKRLCGTRPAILAWDIRCGLHSGFRPCC
                     VAWFVTLWPLTYGSRVYRWYFQAAEHRRFGFIPCPLCLALDRHVEVLDCRCMQFYDWL
                     YQEELTPCAE*"
     gene            2793..3002
                     /locus_tag="P0_An_GD2017L_S7_coassembly_k141_2695417_prodi
                     gal-single_7"
     CDS             2793..3002
                     /product="hypothetical protein"
                     /codon_start=1
                     /transl_table=11
                     /translation="MADERIVVSVDLPYACFGLIIERGIVVEAAPIAGWATGKPAREV
                     LEYFKRKGAKLERCGPPKTPRSGVL*"
     gene            3006..3473
                     /locus_tag="P0_An_GD2017L_S7_coassembly_k141_2695417_prodi
                     gal-single_8"
     CDS             3006..3473
                     /product="hypothetical protein"
                     /codon_start=1
                     /transl_table=11
                     /translation="MLSQDVDQIRLQAINLVSALDQFQLTYLNLLGTGLNDVQAAREA
                     RLLVDISLPSMTPPKPAPKARKPRKRAKAEAVPKKARKPRAKVEMPALSPLDAKLLKS
                     MPEGEDFTVKQLPLAQKLGGRRLIGLVHRLHKLGFIERVGIASNKVTTWKRLH*"
     gene            3589..3837
                     /locus_tag="P0_An_GD2017L_S7_coassembly_k141_2695417_prodi
                     gal-single_9"
     CDS             3589..3837
                     /product="hypothetical protein"
                     /codon_start=1
                     /transl_table=11
                     /translation="MDSWTRACFAQTGVQNVFEVRGGQRYMWEVSRTEHHDGAITGTV
                     WKMFENELGASMCRQSGTFRIEGDGTVKRAPAFLKAAR*"
     gene            3859..4719
                     /locus_tag="P0_An_GD2017L_S7_coassembly_k141_2695417_prodi
                     gal-single_10"
     CDS             3859..4719
                     /product="HNH nuclease n=1 Tax=Thiothrix nivea DSM 5205
                     RepID=I3BT76_9GAMM"
                     /codon_start=1
                     /transl_table=11
                     /translation="MPEDTYEDFFGALRPARPSIPPTPPPPEHDDSIEDCLEVLGQCP
                     LPIPLETIWQRAAALRTSFPNLPESRAQEVAERMTAEVLSFITSPERSPRERSTLALC
                     LEQGFVTKQDCYGMGFDPVVTRDLTKHGLVFYSQRGQILLDLGASNASLGGFSTLPSR
                     QRDALLADAHFTCVFCRKQYERKFLTADHRVPHRVAGNSLTDAEGLQAYQVACYPCNN
                     RKQQGCRACTNQQTTKDIAKCRTCYWAYPDKYEHIAGKHERRLTLVARTPEEMLVLDE
                     VQKFAAARGL*"
                     /db_xref="UniRef100_I3BT76"
                     /db_xref="calo:Cal7507_5571"
                     /db_xref="88999966"
                     /db_xref="I3BT76_9GAMM"
     gene            complement(4714..5013)
                     /locus_tag="P0_An_GD2017L_S7_coassembly_k141_2695417_prodi
                     gal-single_11"
     CDS             complement(4714..5013)
                     /product="hypothetical protein"
                     /codon_start=1
                     /transl_table=11
                     /translation="LGVAIGPLFFYAPPSGSPVIRSCEQCGTFKDVRRSPARTAYARE
                     TPTVWDRIRAEDGGLTPTPAVLEDPNPDVWLCPDCMADYHAFWDEQWAEYYAGLL*"
     gene            5044..5559
                     /locus_tag="P0_An_GD2017L_S7_coassembly_k141_2695417_prodi
                     gal-single_12"
     CDS             5044..5559
                     /product="hypothetical protein"
                     /codon_start=1
                     /transl_table=11
                     /translation="MTRFTRFTWGDALPCFLATFCGLGLVLWAHDYDQVTAPPIRAER
                     PAMAAPAPPKVAPKPVSPYESPRPPDAPSYVQGGGVLQVAIGPTSKGLKDCKENLWNI
                     LGVYKGKAWQTQMATVKWFGERWTIVFDGVAPEAAEKMCPWLKQLGWGWRDAYCQRMC
                     TYRPDWFASKP*"
     gene            complement(5671..6345)
                     /locus_tag="P0_An_GD2017L_S7_coassembly_k141_2695417_prodi
                     gal-single_13"
     CDS             complement(5671..6345)
                     /product="Deoxyadenosine kinase / Deoxyguanosine kinase 
                     (EC:2.7.1.113)"
                     /codon_start=1
                     /transl_table=11
                     /translation="MRFRPLIWVEGIIGAGKTTFAKEIAKRLGLRLIEEPVGKGEGVD
                     NPYLERFYKDPKKWAFGMQVFLLHQRFAMQQLASYEATGVGGYNGSILDRSLSGDRVF
                     AKLHKEAGNIEELDFLTYESAYQIMCRSLLPPTLLVFLDVQPKTAYDRMRNRNRQAEE
                     GVPLDYLVKLRDGYHSLLDEADKGMLPWAHAIHTCRVPWDPATVTSDQWDAVAQTVLG
                     ACRVVG*"
                     /db_xref="clt:CM240_2147"
                     /db_xref="UniRef100_D3B9Y0"
                     /db_xref="A0A0F9T5T0_9ZZZZ"
                     /db_xref="D3B9Y0_POLPA"
                     /db_xref="2.7.1.113"
                     /db_xref="2.7.1.11"
     gene            6411..6833
                     /locus_tag="P0_An_GD2017L_S7_coassembly_k141_2695417_prodi
                     gal-single_14"
     CDS             6411..6833
                     /product="hypothetical protein"
                     /codon_start=1
                     /transl_table=11
                     /translation="MEAEFAVVHEPSPRLRTRKVDEAAWAALAKQKAQTSGDWYILVK
                     HGGSVANSYGYSARTEAALIVADPQGRVVVWMAKLRANKVTEAGAAEACLPGTRALWD
                     GRYKSEKAVAKAWTIIRNAHAERRVMTPKTVFDWLNEA*"
     gene            complement(7061..7423)
                     /locus_tag="P0_An_GD2017L_S7_coassembly_k141_2695417_prodi
                     gal-single_15"
     CDS             complement(7061..7423)
                     /product="hypothetical protein"
                     /codon_start=1
                     /transl_table=11
                     /translation="VINIDYTGRACLVAGPATTLLVSMVLSVRLGTQHAEEYLPQGTP
                     MATGDPVPDGYRAYTMLPGMTYNILREADKFSRTFTNRVVATVLVDRDGQSWVGRPSA
                     WRPMEDQFPTAWARLLSD*"
     gene            complement(7420..7713)
                     /locus_tag="P0_An_GD2017L_S7_coassembly_k141_2695417_prodi
                     gal-single_16"
     CDS             complement(7420..7713)
                     /product="hypothetical protein"
                     /codon_start=1
                     /transl_table=11
                     /translation="MGCCMQKSTIYPLPPWARPGVRVVSQAAFTAGFESAVQLAFEAS
                     IEPGRRAVICRVDNHAVSVVGADPKYPTLVIRLSRQDFAQYWRKALPTEQGVQ*"
     gene            complement(7717..8373)
                     /locus_tag="P0_An_GD2017L_S7_coassembly_k141_2695417_prodi
                     gal-single_17"
     CDS             complement(7717..8373)
                     /product="Uncharacterized protein {ECO:0000313|EMBL
                     :KKL69661.1}; Flags: Fragment;;  TaxID=412755
                     species="unclassified sequences; metagenomes; ecological
                     metagenomes.;" source="marine sediment metagenome.;""
                     /codon_start=1
                     /transl_table=11
                     /translation="VLRRIQAEQVPWVKHNFGDRPTWMPLLGLVEEAGELAEADSKRD
                     LAAIGDALADIMIFALDYCSGMGWDAGDMWAVNAPAPQAGFIGILVSLGKLCHAHLKQ
                     AQGIRVSEDHEKAARKALEALFSCLRLKDASLVERTLQTWQTVKKRDWKANPVTAAPA
                     PEPRTYEMPQTTVVKAQAIVDLDEKGPAAVPEPPKPAPAALDEEESVLDFLDTLNLVR
                     *"
                     /db_xref="A0A0F9ETQ2_9ZZZZ"
     gene            complement(8318..8902)
                     /locus_tag="P0_An_GD2017L_S7_coassembly_k141_2695417_prodi
                     gal-single_18"
     CDS             complement(8318..8902)
                     /product="hypothetical protein"
                     /codon_start=1
                     /transl_table=11
                     /translation="MPDGLLFPEQEKALAPLLKKRVVTDFGAGDLQMARTCLRLGAKH
                     VIAVDKAPWGKPTKRITVVAQYFHQYRKPIDVLLLSWPINHHCAGLIEAVARAETVVY
                     LGKNTDGSACGTPLLFSNLLVREVLVHVPHYRNTLIVYGGSREQRMPLFEEMAGIDLS
                     VIYPYAVYHDDHERRLRAPAHPSGASALGEAQLR*"
     gene            complement(8895..9116)
                     /locus_tag="P0_An_GD2017L_S7_coassembly_k141_2695417_prodi
                     gal-single_19"
     CDS             complement(8895..9116)
                     /product="hypothetical protein"
                     /codon_start=1
                     /transl_table=11
                     /translation="MSCICNRCPVTRPPVEKHPVAHTYTGHKIVMNPASPPMWVGIGV
                     QAKQRGLDTLKVGDVTEWGEVMRIEEPHA*"
     gene            complement(9439..9747)
                     /locus_tag="P0_An_GD2017L_S7_coassembly_k141_2695417_prodi
                     gal-single_20"
     CDS             complement(9439..9747)
                     /product="hypothetical protein"
                     /codon_start=1
                     /transl_table=11
                     /translation="MLAWLATVIGVTTIITQSKLLFPMREWLETLRWERLRSDFLSCP
                     MCVGFWVGFVSSAVFKWGVAPELPYWVGFRWIADGCISSAACWYTYVVAKWFIGDRVL
                     *"
     gene            complement(9747..10487)
                     /locus_tag="P0_An_GD2017L_S7_coassembly_k141_2695417_prodi
                     gal-single_21"
     CDS             complement(9747..10487)
                     /product="Metallophosphoesterase n=1 Tax=Leptospirillum sp
                     . Group II 'C75' RepID=U4QUD5_9BACT"
                     /codon_start=1
                     /transl_table=11
                     /translation="MSVNLLVLSDLHLEWHRDEGQSFIKSLDTKDVDVLVLAGDIDCA
                     PRLEATFEVLCARFPQVVWVMGNHEFYGYNPVQALGFANRAARRFGNLHWLNDSTVTL
                     GGVRFLGCTLWFPKPSASAFKGGYNDYFQIKGFEPWVYDEHRASIRFLSRELRAGDVL
                     VTHFMPLRESIHEAYRGHPLNCFFYAGKEADKLVRESGAQLVVHGHTHCSFDYRLPKG
                     TRVVCNPFGYVRHEENSGFNEGKIVEVF*"
                     /db_xref="UniRef100_U4QUD5"
                     /db_xref="A0A0G1Z2G9_9BACT"
                     /db_xref="rhi:NGR_c22310"
                     /db_xref="U4QUD5_9BACT"
     gene            10530..10784
                     /locus_tag="P0_An_GD2017L_S7_coassembly_k141_2695417_prodi
                     gal-single_22"
     CDS             10530..10784
                     /product="hypothetical protein"
                     /codon_start=1
                     /transl_table=11
                     /translation="MDFEVASSDRVESPQLEARVARVLAAIGHPEAMVTDESMVWDFS
                     PLGASATERASWLDKLRTKLCLDELSMRDYIWQVAERLPK*"
     gene            10781..11149
                     /locus_tag="P0_An_GD2017L_S7_coassembly_k141_2695417_prodi
                     gal-single_23"
     CDS             10781..11149
                     /product="hypothetical protein"
                     /codon_start=1
                     /transl_table=11
                     /translation="MIASYTSATSNTTTGIYRCFVYPSCGTATITLSGRCPNCGDFHY
                     YADTNLYIAPAPNPREVARQRKRDLSKRALTRARLALQRALDDPRPEIPLPDRKRPYA
                     RPRSKKRVCAGSSRYRVMVH*"
     gene            complement(11146..11376)
                     /locus_tag="P0_An_GD2017L_S7_coassembly_k141_2695417_prodi
                     gal-single_24"
     CDS             complement(11146..11376)
                     /product="hypothetical protein"
                     /codon_start=1
                     /transl_table=11
                     /translation="MTKAKLNEAAEIALKVIDQTATEGEKMALQMFMALLTRREERAY
                     EKALTAAINEVNRLRLVAESKARTAANNARWG*"
     gene            complement(11411..11749)
                     /locus_tag="P0_An_GD2017L_S7_coassembly_k141_2695417_prodi
                     gal-single_25"
     CDS             complement(11411..11749)
                     /product="hypothetical protein"
                     /codon_start=1
                     /transl_table=11
                     /translation="MTTYTKLRDESWGLRVEGRPAPGQKVTVTKKNGEQKTETIGKVL
                     WQGPDVALCTIYRDTEHPAEVERHIQPGYRNYGRPRRGRTCSCDADCCRGGCHCDDHC
                     VCRGGNIYDC*"
     gene            complement(11780..12352)
                     /locus_tag="P0_An_GD2017L_S7_coassembly_k141_2695417_prodi
                     gal-single_26"
     CDS             complement(11780..12352)
                     /product="hypothetical protein"
                     /codon_start=1
                     /transl_table=11
                     /translation="MDAPTLYRNGYMDQFDDWVSANSWSGERQLVASLDVYFHVKLKV
                     IVYGSYRRKTRPESWCASLEADGVTLTVARGKCRTLKAAQAAVAKLDFTEGIKTLLGR
                     VYAPERAYLVYRQVDRPSVWGVLTDRGSWEPWCTAFGYLTVSGWHWPVGEYLVVRGEE
                     RLLVHRSGCSVCTSSIRDADKERFAWLKAG*"
     gene            12394..12684
                     /locus_tag="P0_An_GD2017L_S7_coassembly_k141_2695417_prodi
                     gal-single_27"
     CDS             12394..12684
                     /product="Uncharacterized protein n=1 Tax=candidate
                     division WWE3 bacterium RAAC2_WWE3_1 RepID=V5RUX9_9BACT"
                     /codon_start=1
                     /transl_table=11
                     /translation="MDRFEAAMRRRRLRDRAIAYRGGRCTLCGYNKCSAALVFHHPDP
                     LGKDFTISSRMTSWKAIVRELDKCDLVCANCHAEIHDGLHPEMLDEDGRFID*"
                     /db_xref="UniRef100_V5RUX9"
                     /db_xref="wwe:P147_WWE3C01G0775"
                     /db_xref="89834617"
                     /db_xref="V5RUX9_9BACT"
     gene            12702..13955
                     /locus_tag="P0_An_GD2017L_S7_coassembly_k141_2695417_prodi
                     gal-single_28"
     CDS             12702..13955
                     /product="Uncharacterized protein n=1 Tax=Bacillus cereus
                     BAG1X1-3 RepID=J8LSJ4_BACCE"
                     /codon_start=1
                     /transl_table=11
                     /translation="MPTRLDIFAEAIMDVNGDIPEGYVQGMFASLMRKHGQDHRDTLL
                     EEVPAANIPQLRATIRDALRVIKTDLETHPNHDPRTESEKAYDQSVLASYLLRKRTPR
                     SPQGATLPVKATLYDIGKFWWPHTYGKEPDADTERLVMLMIKAADSMPDTTEERRLYL
                     RMEEGQVQVFTCATWAHYGFPMVQLASHRYTAALMATSIPRSIEIKAPWPAFLIELPT
                     DMLDTEFEGALHPLTHVLVLVNKLATGEEVWSFTATGPSGVNLWRWRLPLEVLREDPK
                     NDRIRYGAFDLELTKKDDRTIALLTKLVLNVCIAMTDPDNVKPVGKHRKTAYEGPRRF
                     SKEPELRTYKVGKPITLDVRPAIQGYLLGTLRTSPTVQFLVRGHWRDQACGPGWSKHK
                     TIWIEPYWKGPEDAPINVRAHVIEP*"
                     /db_xref="UniRef100_J8LSJ4"
                     /db_xref="cds:CDC7B_1097"
                     /db_xref="H2GZA6_CORD7"
                     /db_xref="J8LSJ4_BACCE"
     gene            13952..14284
                     /locus_tag="P0_An_GD2017L_S7_coassembly_k141_2695417_prodi
                     gal-single_29"
     CDS             13952..14284
                     /product="hypothetical protein"
                     /codon_start=1
                     /transl_table=11
                     /translation="MTEEAVSQVLDELLHEHVIDTTSKETARVLLWALHGENDTDKIA
                     QKTKLPRDSFVRPIVKRLRESGLWDKGLMLEEGPLEITFVLAILCAEGKIRAVPQTCD
                     DPSPTPTL*"
     gene            14251..14835
                     /locus_tag="P0_An_GD2017L_S7_coassembly_k141_2695417_prodi
                     gal-single_30"
     CDS             14251..14835
                     /product="hypothetical protein"
                     /codon_start=1
                     /transl_table=11
                     /translation="MRRPIADADVVAARKRPPKAASPELLEDWATLKGLPQYAYTVDW
                     RHPECFAILRYHVIGKGSDEGDTYYRLAFDKILAKSPEYKRSRSKARDDRESPHFPAH
                     SLCFTRKQVERWIEGAKNTLLHYVGTELGRLNYVMEEAQRQIKWMAEAMNTLNRGPLP
                     EWDLERALSKVPATRPKRTSSQARGESSPSPSGE*"
     gene            complement(15107..15451)
                     /locus_tag="P0_An_GD2017L_S7_coassembly_k141_2695417_prodi
                     gal-single_31"
     CDS             complement(15107..15451)
                     /product="hypothetical protein"
                     /codon_start=1
                     /transl_table=11
                     /translation="MQILSSPEKTVVLVQGEDHFNALVNASEVYTLARIKWITSISLT
                     VTAVGFVLLLVLLGADDRVALRTICIMLVTYSMTSFWYLGKYRGFYRRARDAWLKQES
                     AEGRVFKHPEQT*"
     gene            complement(15479..16135)
                     /locus_tag="P0_An_GD2017L_S7_coassembly_k141_2695417_prodi
                     gal-single_32"
     CDS             complement(15479..16135)
                     /product="hypothetical protein"
                     /codon_start=1
                     /transl_table=11
                     /translation="MQSMRIEFNKVTAVYTIEWALPIAPLPGDAFRDIEGDTYTVLST
                     DGANVTLAGPRFPKEWLEPVKEDWVRRTFEHRLYDLWSSVECLDFAVSGATVPNEFVL
                     RGLSGNMVLLDRPVSFLPQASIASVHILVEPVPGVHGDFMGADLKGKPLDRFDLTIGK
                     KGRISVIGNQIEIDTKVVKTSMWGGDFQHAVCKATQMAYAVLEDKQLVIEHRLGPSAG
                     *"
     gene            complement(16116..16397)
                     /locus_tag="P0_An_GD2017L_S7_coassembly_k141_2695417_prodi
                     gal-single_33"
     CDS             complement(16116..16397)
                     /product="hypothetical protein"
                     /codon_start=1
                     /transl_table=11
                     /translation="MPLTKPPLRERIIWLLNRSPWLSASQIARRVGARTPSVASEVRK
                     MVIAGVLDCQRGKGPRGGNGYALAKPINLPTWYDRILGDDPVYDAEHED*"
     gene            complement(16401..16646)
                     /locus_tag="P0_An_GD2017L_S7_coassembly_k141_2695417_prodi
                     gal-single_34"
     CDS             complement(16401..16646)
                     /product="hypothetical protein"
                     /codon_start=1
                     /transl_table=11
                     /translation="MFSAGGSLSDPIDPVVSERAHERTDCALYHACLHDAAKGKKRSH
                     GGDDFVPCVGCSRYQASPRARIDGWVKPGDRNPWNTF*"
     gene            complement(16609..16968)
                     /locus_tag="P0_An_GD2017L_S7_coassembly_k141_2695417_prodi
                     gal-single_35"
     CDS             complement(16609..16968)
                     /product="hypothetical protein"
                     /codon_start=1
                     /transl_table=11
                     /translation="MASAHAYLVYGVKFDPNTPTYAKLQAMDWTPIEACQAKTGLVFL
                     MHGNEDKPLAYVVGVPFAEGHSWQALHPLPLHNEKLMSPSNTTALLPKVLMALHEVGL
                     GQEDAHVFGWWLVVRPD*"
     gene            complement(16985..17284)
                     /locus_tag="P0_An_GD2017L_S7_coassembly_k141_2695417_prodi
                     gal-single_36"
     CDS             complement(16985..17284)
                     /product="hypothetical protein"
                     /codon_start=1
                     /transl_table=11
                     /translation="MAWVVRYKDARHPGRPFLALTHTGEWGTSAKSRAQRFATRRSAE
                     IALHEYCENNPQFALETRASAISHFIVEPEDAPEPDDPRRRPKQARTLWDRILDD*"
     gene            complement(17284..17568)
                     /locus_tag="P0_An_GD2017L_S7_coassembly_k141_2695417_prodi
                     gal-single_37"
     CDS             complement(17284..17568)
                     /product="hypothetical protein"
                     /codon_start=1
                     /transl_table=11
                     /translation="MGYIIHYRKGDDPARYLAYNAKAAKYYLSHIGRAAAFATKEDAE
                     AAIDYFVEVSPEVACSANYSIRLVPPDNKRPPKVLQMPPPSLWARLLKDD*"
     gene            complement(17568..17798)
                     /locus_tag="P0_An_GD2017L_S7_coassembly_k141_2695417_prodi
                     gal-single_38"
     CDS             complement(17568..17798)
                     /product="hypothetical protein"
                     /codon_start=1
                     /transl_table=11
                     /translation="MPAKKPLKIRMSKQVKMFLQTLPPDEQKMLVDHFERIASGDLTG
                     VEMTPEERAIFESEEGVDLEAMAQSADEDMEN*"
     gene            complement(17801..18112)
                     /locus_tag="P0_An_GD2017L_S7_coassembly_k141_2695417_prodi
                     gal-single_39"
     CDS             complement(17801..18112)
                     /product="hypothetical protein"
                     /codon_start=1
                     /transl_table=11
                     /translation="MSPETLSARMCQFESERHHDDIVSRIYLNPEDAVECIRTYHPRQ
                     EPETKTELLRMGILGYLHGAVIYARRFIPRGHYVMLGNLDGNDDLKEGWQPTPGQIQS
                     I*"
     gene            18171..18470
                     /locus_tag="P0_An_GD2017L_S7_coassembly_k141_2695417_prodi
                     gal-single_40"
     CDS             18171..18470
                     /product="hypothetical protein"
                     /codon_start=1
                     /transl_table=11
                     /translation="MPFDATPLATDWNDVNAMIADIQQHRADTGESLVNADDDGTSYV
                     AVRIPRLGFKAEPSGKTWTITIRVLHDQPSIPELPGVNFRNAPGRKKFSEYVLSL*"
     gene            complement(18412..18906)
                     /locus_tag="P0_An_GD2017L_S7_coassembly_k141_2695417_prodi
                     gal-single_41"
     CDS             complement(18412..18906)
                     /product="hypothetical protein"
                     /codon_start=1
                     /transl_table=11
                     /translation="MKVHHVIYELDTDEHLDHARALLKLVFGGSPRIRREDHRLYGIY
                     HYGELVAVTGVNVYTLGWFKTTAYAAALKAPPEGAISFTAVHPDHRQKGYATALRRYI
                     QGVYRSLVTGTGAKSMREAMHRLNERTGFRVLWKSGKRTVWYWARGSARTPRTSSGRV
                     RSES*"
     gene            complement(18916..20070)
                     /locus_tag="P0_An_GD2017L_S7_coassembly_k141_2695417_prodi
                     gal-single_42"
     CDS             complement(18916..20070)
                     /product="hypothetical protein"
                     /codon_start=1
                     /transl_table=11
                     /translation="VISLRAEWLDDGGLPIYDLGAENETAYYLDEHKVWRVLAPNLQR
                     RRLIVPLGGVDCLLEEFEAQLHEWVEVMRGFDGGNGTIIFPIRSFAQIAVDNPEDMRW
                     FVLAGLAYIPNAALGTPLEGADPYQAILQVLHRDQTCQASRDAIAGAQLREIAHAFEL
                     KEARDRSRALLEEFLTAEQRDELTHSACFHVQGADGFRYQIRLGQAHNVFRVDETGQR
                     VVEYCLITKGILPVCDQLLAQKVLLETDPETFHKTANAWSLEGGQRVCLTPPAARRER
                     LPDLIGEQLEIALWRPDTIPGVLDGGREAEGDAGMAFGVGVHVAGERVMAGEATGGAP
                     EAELVPDLGGAGDGLGVAAVGAGVDAASLDVGAPEAAPLAEQVVPPQLLE*"
     gene            complement(20222..20581)
                     /locus_tag="P0_An_GD2017L_S7_coassembly_k141_2695417_prodi
                     gal-single_43"
     CDS             complement(20222..20581)
                     /product="hypothetical protein"
                     /codon_start=1
                     /transl_table=11
                     /translation="MDTLETTFAGAPEDKGIIAVMGKEGDTKYAWDPTSRAEVDAARE
                     HFAKLKTQGFMLFKVKRFGRKGNAMPEFASKEGKFLAVPPADPEPEKGGPYRTEPAKD
                     FDPATPRYLAIAPVAGG*"
     gene            20618..21286
                     /locus_tag="P0_An_GD2017L_S7_coassembly_k141_2695417_prodi
                     gal-single_44"
     CDS             20618..21286
                     /product="Uncharacterized protein {ECO:0000313|EMBL
                     :KKK72355.1};  TaxID=412755 species="unclassified
                     sequences; metagenomes; ecological metagenomes.;"
                     source="marine sediment metagenome.;""
                     /codon_start=1
                     /transl_table=11
                     /translation="MAETLDEKLEIAIKAANRYKIAAFLDLLAEHKGHPTFRTHGWVF
                     ERDIGFVCCGHEFRTSVSSLNEALPEARTAFMRLYNRQVRNAWVERERAMRKAEKRAK
                     ALLFRFLTREQKWSLRADNSFEVTGQDGRTYRIVCGEHGGSVVWQGKKRYCFHAKGVE
                     LPRFDLMLAQKLFVETRTEDFLAEAHVTDPDNPTPRVTDPASIPEEATENPEPFLRAA
                     MGAA*"
                     /db_xref="A0A0F8YFB5_9ZZZZ"
     gene            21485..21706
                     /locus_tag="P0_An_GD2017L_S7_coassembly_k141_2695417_prodi
                     gal-single_45"
     CDS             21485..21706
                     /product="Tax
                     =RIFCSPLOWO2_12_FULL_Betaproteobacteria_65_14_curated"
                     /codon_start=1
                     /transl_table=11
                     /translation="MEMIEMTPQGDTKYQWNVNDPREAEQARALFAQFRSKGYAVFRA
                     KGNGRRGEPVQEFDPDAETMIFVPLMAGG*"
                     /db_xref="88913787"
     gene            complement(21703..21870)
                     /locus_tag="P0_An_GD2017L_S7_coassembly_k141_2695417_prodi
                     gal-single_46"
     CDS             complement(21703..21870)
                     /product="hypothetical protein"
                     /codon_start=1
                     /transl_table=11
                     /translation="MDDIRPSGTVEVTCVECGWSFWLDSLDSRLPDGPFVCPVCDGTE
                     EYIPKALDDEP*"
     gene            complement(21888..22715)
                     /locus_tag="P0_An_GD2017L_S7_coassembly_k141_2695417_prodi
                     gal-single_47"
     CDS             complement(21888..22715)
                     /product="hypothetical protein"
                     /codon_start=1
                     /transl_table=11
                     /translation="VAITPAELQADPTGTIISKLSAPTGTSAPIDTLANLALLVATPY
                     PDGTTIYVNEVEDAYVLDKVGAHAADGLCVIAAVGGGYWVARNAGRWEDVQGSIGQGA
                     GTAALTIEVWRDTAFLMWYLRHDQNDALNFVFQLPHRWRHTTAVVPHLHVLPAANPVA
                     AQVVRVDGYYAWTKPGGTALPALVGWTPFGPINTPINPGDFAVQKIISLGAVTPPAEA
                     RGSTCLCIWFRRFGTDPGDTYTTNRTWGPTTAANLALVSADVHYRLAHQGSEVEIPV*"
     gene            complement(22720..23157)
                     /locus_tag="P0_An_GD2017L_S7_coassembly_k141_2695417_prodi
                     gal-single_48"
     CDS             complement(22720..23157)
                     /product="hypothetical protein"
                     /codon_start=1
                     /transl_table=11
                     /translation="VKVTNVSGATLYLKDLRLIRQGQTEARRAEDLYVGPGASKYLPD
                     TSDVIRSAQKGDLYAFEKVGKITLNDATTLAAAPGPGNALTIAHDLGYIPHIVVVKKV
                     MVGPVVTWVDATGIVDIVHNATFTETTITNTVAAPIDFLIRIG*"
     gene            complement(23181..23507)
                     /locus_tag="P0_An_GD2017L_S7_coassembly_k141_2695417_prodi
                     gal-single_49"
     CDS             complement(23181..23507)
                     /product="Uncharacterized protein n=1 Tax=Stackebrandtia
                     nassauensis (strain DSM 44728 / NRRL B-16338 / NBRC
                     102104 / LLR-40K-21) RepID=D3PWL6_STANL"
                     /codon_start=1
                     /transl_table=11
                     /translation="MPYVNERLALLDKFEQVFAEAAKERPKRDTFVPAPEGAYQTTEL
                     GWVAFERQVMFEAVNLERRVRGLPQVTLRQVIRVENQACGHVDYAHKYALYCAELAMG
                     DDKPPP*"
                     /db_xref="UniRef100_D3PWL6"
                     /db_xref="sna:Snas_3576"
                     /db_xref="D3PWL6_STANL"
     gene            complement(23538..23747)
                     /locus_tag="P0_An_GD2017L_S7_coassembly_k141_2695417_prodi
                     gal-single_50"
     CDS             complement(23538..23747)
                     /product="hypothetical protein"
                     /codon_start=1
                     /transl_table=11
                     /translation="MEMTPERIAKILHKHLKPAEAMEVIQVFNERAGVVAALMQMGPK
                     QFKNEKLLVEWAKQIARHAKTTGDC*"
     gene            complement(23751..24329)
                     /locus_tag="P0_An_GD2017L_S7_coassembly_k141_2695417_prodi
                     gal-single_51"
     CDS             complement(23751..24329)
                     /product="Tax
                     =RIFCSPLOWO2_12_FULL_OD1_Kaiserbacteria_45_26_curated"
                     /codon_start=1
                     /transl_table=11
                     /translation="MRNLAGAHYCDDVIHEELSQAGLTAIVVPRDEVHSEVPYTLEGQ
                     MRGFKFRRAWRYWVVEGRVPIEAARDLYENPVGRKAVRAGGDCTCPEPETQAEWFDFA
                     GQRVYPDPTGEQEAKWRGFIETHPECRGEPGYFAPDPSVITGAHAFVTCYHIDTQEGL
                     NLFVETMRKWCGRPLPTRGRTVYDRLLEAEDF*"
                     /db_xref="88986962"
     gene            complement(24317..24745)
                     /locus_tag="P0_An_GD2017L_S7_coassembly_k141_2695417_prodi
                     gal-single_52"
     CDS             complement(24317..24745)
                     /product="hypothetical protein"
                     /codon_start=1
                     /transl_table=11
                     /translation="VKRQRPRRRKLVAAYHGRQRCWQLLWAIPQGKRWLTALHETGFP
                     TKEKALSRRRVIYAQRDANRARTTLYRTVEKFLRMIRRRRGRDLCSRWDPLNGIIGIG
                     DGPETLGVRIERVQEKYGKSLDDFWRDVNQALREDEPCET*"
     gene            complement(24742..25044)
                     /locus_tag="P0_An_GD2017L_S7_coassembly_k141_2695417_prodi
                     gal-single_53"
     CDS             complement(24742..25044)
                     /product="Uncharacterized protein {ECO:0000313|EMBL
                     :KKM71389.1};  TaxID=412755 species="unclassified
                     sequences; metagenomes; ecological metagenomes.;"
                     source="marine sediment metagenome.;""
                     /codon_start=1
                     /transl_table=11
                     /translation="MKPPELAHTAIAFLNGLLQTDPEAVRALVETRVPCNEAMAQHPS
                     VQVSVDDGVEQRTVGLLGILNGLIGVDDDGWGFLAAEFDDEGKLTRFLLTPPRVHR*"
                     /db_xref="A0A0F9JNK3_9ZZZZ"
     gene            complement(25062..25559)
                     /locus_tag="P0_An_GD2017L_S7_coassembly_k141_2695417_prodi
                     gal-single_54"
     CDS             complement(25062..25559)
                     /product="GTP pyrophosphokinase {ECO:0000313|EMBL:KFB77029
                     .1}; EC=2.7.6.5 {ECO:0000313|EMBL:KFB77029.1};; 
                     TaxID=1453999 species="Bacteria; Proteobacteria;
                     Betaproteobacteria; Candidatus Accumulibacter.;"
                     source="Candidatus Accumulibacter sp. SK-02.;""
                     /codon_start=1
                     /transl_table=11
                     /translation="MDARSLALRAHGKQTYGDLPYAVHLERVVDLVRRYGQVVEDIAW
                     LHDTLEDTGLLVTEIDCYCGSEVARGVMLLTDPPGRNRKERKAKMNARLAAIAVDSPD
                     AWVLLVKAADRLANVESSVQARLLPLVEMYRKEQVAFREAVYRAGFNDRFIEATEALL
                     GMVHA*"
                     /db_xref="A0A080MID9_9PROT"
                     /db_xref="UniRef100_UPI00016C4727"
                     /db_xref="scl:sce6063"
                     /db_xref="UPI00016C4727"
                     /db_xref="2.7.6.5"
     gene            complement(25585..25779)
                     /locus_tag="P0_An_GD2017L_S7_coassembly_k141_2695417_prodi
                     gal-single_55"
     CDS             complement(25585..25779)
                     /product="hypothetical protein"
                     /codon_start=1
                     /transl_table=11
                     /translation="MPDVHLTTSAPGCGGTLVVLTPEQARGLAGVLMAYAAEEKAEMV
                     VLTVPMGSVTVGSPHPGLIR*"
     gene            complement(25780..26100)
                     /locus_tag="P0_An_GD2017L_S7_coassembly_k141_2695417_prodi
                     gal-single_56"
     CDS             complement(25780..26100)
                     /product="hypothetical protein"
                     /codon_start=1
                     /transl_table=11
                     /translation="VTAPYRKPGECLPDRPLPPAVVLPRPPGKRMWINMLQGRGRDLR
                     YRPSRMPQVLAIVAGVLVLAAIVAFAMTADIKDLEPGGDCSCSCSPKPCSCSCDRRRS
                     LFED*"
     gene            complement(26097..26330)
                     /locus_tag="P0_An_GD2017L_S7_coassembly_k141_2695417_prodi
                     gal-single_57"
     CDS             complement(26097..26330)
                     /product="hypothetical protein"
                     /codon_start=1
                     /transl_table=11
                     /translation="MADRKCTVYSEYCPEHGFFHGAEAEELRAGIEAIIDHEGDVQGF
                     KRALRALLDRVDARDSLAYLEAKKAEEAKENEP*"
     gene            complement(26374..26691)
                     /locus_tag="P0_An_GD2017L_S7_coassembly_k141_2695417_prodi
                     gal-single_58"
     CDS             complement(26374..26691)
                     /product="hypothetical protein"
                     /codon_start=1
                     /transl_table=11
                     /translation="MGTYEENLVKALDTMLWGPQRPIVDSGRVVLNRAALVETFIPAW
                     GARFRPRPDGDVSVEYRDFVGTLSSPDGNGREWQVFSGAYAGLTDVHFRTKLSEWAKA
                     GNI*"
     gene            complement(26700..26933)
                     /locus_tag="P0_An_GD2017L_S7_coassembly_k141_2695417_prodi
                     gal-single_59"
     CDS             complement(26700..26933)
                     /product="hypothetical protein"
                     /codon_start=1
                     /transl_table=11
                     /translation="MIPIEHPPEAEGQEPCALCGRPTGFWTALPDREPKDQVACCARC
                     GEAREPEDVPTKEAWFLKANTRVSYKVNWRVTF*"
     gene            complement(27124..27402)
                     /locus_tag="P0_An_GD2017L_S7_coassembly_k141_2695417_prodi
                     gal-single_60"
     CDS             complement(27124..27402)
                     /product="hypothetical protein"
                     /codon_start=1
                     /transl_table=11
                     /translation="MNCKMCGKPLPKYTRSWWERLDKPNLRPVVGKAIARQGLVRQIL
                     RTRGEPGDQRVTYWTGQVGYNGRGHFCSLKCGYEWAMDEIAKIEDSMP*"
     gene            complement(27399..27656)
                     /locus_tag="P0_An_GD2017L_S7_coassembly_k141_2695417_prodi
                     gal-single_61"
     CDS             complement(27399..27656)
                     /product="hypothetical protein"
                     /codon_start=1
                     /transl_table=11
                     /translation="MKALTLTKTKAALAAYDAALGAFREAVGKEPTEVVDALDGAVEA
                     ADGAVRAAFAEETADRNQPKNAKLVSPADPWLRRLVERYAP*"
     gene            complement(27660..27902)
                     /locus_tag="P0_An_GD2017L_S7_coassembly_k141_2695417_prodi
                     gal-single_62"
     CDS             complement(27660..27902)
                     /product="hypothetical protein"
                     /codon_start=1
                     /transl_table=11
                     /translation="MTSTPKLTTALREYYRLSERAQDMWACGAGMHPAMDSLCHAMAK
                     AEEEVRAAIEEELSWFCEPGQVHHIYADDPRLRTWA*"
     gene            complement(27971..28648)
                     /locus_tag="P0_An_GD2017L_S7_coassembly_k141_2695417_prodi
                     gal-single_63"
     CDS             complement(27971..28648)
                     /product="hypothetical protein"
                     /codon_start=1
                     /transl_table=11
                     /translation="MGQPLAHHLQGALDALTHHLHRQDDLIRELQERLDFFERGYRPR
                     LPEAPPVVAPPIAVAPKRVPLEKAVIVVKALLHEIGAPKTLDVLAECLGVSQSSASKA
                     LLLIQRALPHLITSGKSGPRRIFWISKASEQRAREWLSANGGQTAPPVEQPWVVRESA
                     VLATSADGFTLTLPTGQVLRSRRSRDLRYKASKRGYVVEDRTHAAAKEPETPSATVFP
                     LRSVPRT*"
     gene            complement(28651..29664)
                     /locus_tag="P0_An_GD2017L_S7_coassembly_k141_2695417_prodi
                     gal-single_64"
     CDS             complement(28651..29664)
                     /product="hypothetical protein"
                     /codon_start=1
                     /transl_table=11
                     /translation="MPTNAAQTLHHLNTHPGLPAKMRTNPRLKRCLVDCMVIDRHTIF
                     DVWQVPPYQRDGIDNKKVNEISVALSQSPTLKYGLLLVGCRCGTLYLVDGHHRKRAFG
                     KTDLPSFRASVLFVRFDSEDEEVEAYREVQEQIKKSTPNDRLKVVAYTHAPLARIAEE
                     CNFVTFSKATAGSQRNLVTMSTVVQCWEWSKTNPPKPNNGGSVEDLAKSMTAEDAEKA
                     IEFFGLCLDRFGVSFPSLWKAPNLALCLWLYRRLVWQEGIEDGRWSRLTRREFASGLS
                     GIANGDYTDCLTNKKLSRDLDRNYIWGMLIHLFRQGVAQALNHRNLRVRHIEGYRAKK
                     TGS*"
     gene            complement(29669..30196)
                     /locus_tag="P0_An_GD2017L_S7_coassembly_k141_2695417_prodi
                     gal-single_65"
     CDS             complement(29669..30196)
                     /product="hypothetical protein"
                     /codon_start=1
                     /transl_table=11
                     /translation="MLDRARLLQYRAFCDSLKDSLTLFEVWESVQAGMVAPNVFAAQL
                     AKRLKGEPDSPQDEGAKAKGSAEAPKASSKPPSNERSNWGPVRDRTLQVLRTGAKRCR
                     DVVAGVIQLSPEHQRPAGPTETKGHYRTVFNALTAMLNQRLVTKDPRPQSDGKVVPFW
                     SITEEGRTYLTELGE*"
     gene            complement(30240..30803)
                     /locus_tag="P0_An_GD2017L_S7_coassembly_k141_2695417_prodi
                     gal-single_66"
     CDS             complement(30240..30803)
                     /product="p048 n=1 Tax=Rhizobium phage 16-3 RepID
                     =B4UTT6_BP163"
                     /codon_start=1
                     /transl_table=11
                     /translation="MTDETRMGDWMQTYTGRAFWPLDPRPDEVSIEDIAHALSLQCRF
                     AGHCRFHYSVAQHSVMVANASGVSAVWGLLHDAAEAYLVDLPRPVKGSMPAYRAIEET
                     LLGVVAEHFGLMLPIPEQVFVADNEALATEKRDVMEKPPREWAPLPDPWPARIREWQP
                     REAERAFLEKAVDLGLRGASDALWRMA*"
                     /db_xref="UniRef100_B4UTT6"
                     /db_xref="B4UTT6_BP163"
                     /db_xref="avi:Avi_6152"
     gene            30859..31098
                     /locus_tag="P0_An_GD2017L_S7_coassembly_k141_2695417_prodi
                     gal-single_67"
     CDS             30859..31098
                     /product="hypothetical protein"
                     /codon_start=1
                     /transl_table=11
                     /translation="MTNALATKLAHRLPDNAQWTNRFEIPSETSNRVYIVSQNKTGRW
                     WGCSCMGWIRFRKCKHLRDLGLPCHQQPFEIARAA*"
     gene            31095..31430
                     /locus_tag="P0_An_GD2017L_S7_coassembly_k141_2695417_prodi
                     gal-single_68"
     CDS             31095..31430
                     /product="hypothetical protein"
                     /codon_start=1
                     /transl_table=11
                     /translation="VSRSFAKLLASYKTYDPEVEGFGSPAKWKTAFRDRMNLGQAHDA
                     LRGRCPRTVLGVPPNAPWAEIVRAFRKRMLEVHPDRCHTTGLPPEDAHRLSQEAVAAY
                     SVLADEFAR*"
     gene            complement(31397..31603)
                     /locus_tag="P0_An_GD2017L_S7_coassembly_k141_2695417_prodi
                     gal-single_69"
     CDS             complement(31397..31603)
                     /product="hypothetical protein"
                     /codon_start=1
                     /transl_table=11
                     /translation="MTPGIPVCASCVTPEDRPNVLPKPGWGGPMDGPWRTDGTKPPVT
                     ETCSRCGCQTIAGLYLANSSAKTE*"
     gene            complement(31600..31938)
                     /locus_tag="P0_An_GD2017L_S7_coassembly_k141_2695417_prodi
                     gal-single_70"
     CDS             complement(31600..31938)
                     /product="hypothetical protein"
                     /codon_start=1
                     /transl_table=11
                     /translation="VNPYQWETTPPINLRSVRHDIWTEFWIRIFHAERADRLPGESCV
                     AYHKRKLGKQTYCWVGGSESRKYYIWETPLWRIFVHNVQGVDFEVPVKKPKPWEAVRD
                     CAKLGLSVEP*"
     gene            complement(31935..32321)
                     /locus_tag="P0_An_GD2017L_S7_coassembly_k141_2695417_prodi
                     gal-single_71"
     CDS             complement(31935..32321)
                     /product="Uncharacterized protein n=1 Tax=Magnetospirillum
                     sp. SO-1 RepID=M3AAD9_9PROT"
                     /codon_start=1
                     /transl_table=11
                     /translation="VVFYQLLCHLAGDFFLQSDWMAGQKYTKKWVALLHAGVYTLPFL
                     LLTRNPWALGIICLTHAVIDHYKVANYVAWAKNWLAPVRPKPWALCKATGYDPDRPIW
                     LTVWLSIITDNSLHIAINFAALRYFP*"
                     /db_xref="UniRef100_M3AAD9"
                     /db_xref="M3AAD9_9PROT"
                     /db_xref="kra:Krad_1737"
     gene            complement(32324..32584)
                     /locus_tag="P0_An_GD2017L_S7_coassembly_k141_2695417_prodi
                     gal-single_72"
     CDS             complement(32324..32584)
                     /product="Marine sediment metagenome DNA, contig:
                     S01H4_S22122 {ECO:0000313|EMBL:GAH06260.1}; Flags:
                     Fragment;;  TaxID=412755 species="unclassified sequences;
                     metagenomes; ecological metagenomes.;" source="marine
                     sediment metagenome.;""
                     /codon_start=1
                     /transl_table=11
                     /translation="MIPPDLDRCQADVPGNGPFVMGGEVGNPRNGYRVRCGNEPVVVA
                     IERQPGPDGLVGSMSLCASCQAAMVRQLGADFAHFVPIVRGA*"
                     /db_xref="X1DD63_9ZZZZ"
     gene            complement(32581..32778)
                     /locus_tag="P0_An_GD2017L_S7_coassembly_k141_2695417_prodi
                     gal-single_73"
     CDS             complement(32581..32778)
                     /product="hypothetical protein"
                     /codon_start=1
                     /transl_table=11
                     /translation="VTTAYAPVPTLGRSECCKAPLLAEVTKSGVLLVRAVGGRKLYHV
                     KCSACGLEYNLRAERAPGEDR*"
     gene            complement(32775..32945)
                     /locus_tag="P0_An_GD2017L_S7_coassembly_k141_2695417_prodi
                     gal-single_74"
     CDS             complement(32775..32945)
                     /product="hypothetical protein"
                     /codon_start=1
                     /transl_table=11
                     /translation="MRSHRRQRERAVLGKGTQGLRLSVARYLARQRKWRKRMFAKARR
                     RLAAHDILQGEP*"
     gene            complement(32942..33163)
                     /locus_tag="P0_An_GD2017L_S7_coassembly_k141_2695417_prodi
                     gal-single_75"
     CDS             complement(32942..33163)
                     /product="hypothetical protein"
                     /codon_start=1
                     /transl_table=11
                     /translation="MPFESWCPRRQEKSLVPMLKTRGHESAGPVMRSAGGKFYVDNRY
                     VLFEEDGGEKPIELHVCKHCGCVYAEVKA*"
     gene            complement(33184..33465)
                     /locus_tag="P0_An_GD2017L_S7_coassembly_k141_2695417_prodi
                     gal-single_76"
     CDS             complement(33184..33465)
                     /product="hypothetical protein"
                     /codon_start=1
                     /transl_table=11
                     /translation="MATDMQMLRALLGLPVGRLSGGDKRAFQAMYDDMVNGKLVRLSV
                     KQRAWVEGAFHRLDLGGKELPPREEGSLVKHRERVVLNFGPIPKPPGRR*"
     gene            34278..34784
                     /locus_tag="P0_An_GD2017L_S7_coassembly_k141_2695417_prodi
                     gal-single_77"
     CDS             34278..34784
                     /product="hypothetical protein"
                     /codon_start=1
                     /transl_table=11
                     /translation="MLPRRAVLQGLLALPVVGFSEAAEARWRVKGTLIILPEGGKFAS
                     GFGVACARWRRDHPRLHPVGAVFFWPYAEGGEPWLVHPSWDSLPPAESPAVLMAPAEK
                     AFRQPMLIDRAVDLRQHLYWRAENVPVDYSGVTQGELDARWAKWRAWRKAERARLAYV
                     GVTFDAVG*"
     gene            34815..35027
                     /locus_tag="P0_An_GD2017L_S7_coassembly_k141_2695417_prodi
                     gal-single_78"
     CDS             34815..35027
                     /product="hypothetical protein"
                     /codon_start=1
                     /transl_table=11
                     /translation="MAFDVTQWLRLDLGNCYGVTIQEMVADYKARCRRALEEATDDQL
                     RELLTHRFMAPIRLRLVHEEAKRRGW*"
     gene            35024..35233
                     /locus_tag="P0_An_GD2017L_S7_coassembly_k141_2695417_prodi
                     gal-single_79"
     CDS             35024..35233
                     /product="hypothetical protein"
                     /codon_start=1
                     /transl_table=11
                     /translation="VKTYQKHHFAEWQDRSTLGGLGQVAIEEGAVHSNCTRCGVKVKI
                     GRTGGTKFWVGGKWVSKRPPCEVKS*"
     gene            35230..35478
                     /locus_tag="P0_An_GD2017L_S7_coassembly_k141_2695417_prodi
                     gal-single_80"
     CDS             35230..35478
                     /product="hypothetical protein"
                     /codon_start=1
                     /transl_table=11
                     /translation="VKLHILFGQRKCRYEGEHAPEALLCWDEYSVDENPAGYEEELEE
                     TREEHLSEMTSMRVIVVKVDGDQIAKLLNSDPVVAGEV*"
     gene            complement(35475..35804)
                     /locus_tag="P0_An_GD2017L_S7_coassembly_k141_2695417_prodi
                     gal-single_81"
     CDS             complement(35475..35804)
                     /product="hypothetical protein"
                     /codon_start=1
                     /transl_table=11
                     /translation="MSLRICSTHLWVCDHPTDLGVYDTSFYPAYRYTAENRVLKFAAN
                     GRQHLLTFHEAEMSYPHDRDAIDRVREFVRAVSQAERFLYEPQAEPHPDDDPPATSWE
                     RIRGRDD*"
     gene            35866..36156
                     /locus_tag="P0_An_GD2017L_S7_coassembly_k141_2695417_prodi
                     gal-single_82"
     CDS             35866..36156
                     /product="hypothetical protein"
                     /codon_start=1
                     /transl_table=11
                     /translation="MVNWAKRLDLARAAGHYDASLDVQSLLSLLGEVARRDTQALYND
                     LCDQARELVEDGDLEAARRVYAEANRIPGLGWTSEDEELWQMDEARIEGYAR*"
     gene            36153..36587
                     /locus_tag="P0_An_GD2017L_S7_coassembly_k141_2695417_prodi
                     gal-single_83"
     CDS             36153..36587
                     /product="hypothetical protein"
                     /codon_start=1
                     /transl_table=11
                     /translation="MSDVTRYEQRFSVRIKQQGRGGWRIVSYAPQLAEALEAAKGRRE
                     YVWAVFEGPAKILDSREWVPGQDWAGTRKRFTLRLINLRTGRWVLHDYFPTFRAALEA
                     TEVQPIHDLIWSVWDGRRKVLDERGWSGDIDFEVETFASGVR*"
     gene            36597..36818
                     /locus_tag="P0_An_GD2017L_S7_coassembly_k141_2695417_prodi
                     gal-single_84"
     CDS             36597..36818
                     /product="hypothetical protein"
                     /codon_start=1
                     /transl_table=11
                     /translation="MIMRFNKDEILAVMRQHVLDQWDVTEGAIEGLSIRLLNPQPQPD
                     GAIHYDVYIDVKVKTNPKDGGGPYRTAGR*"
     gene            36815..37138
                     /locus_tag="P0_An_GD2017L_S7_coassembly_k141_2695417_prodi
                     gal-single_85"
     CDS             36815..37138
                     /product="hypothetical protein"
                     /codon_start=1
                     /transl_table=11
                     /translation="MIPLLIALAGLPGPSDLWIGVTPTMAKAQLMVARFRRMIAETKA
                     PCGNPKIIIAHEVWEGQEYFWPKVYMAPVKSAPCARATFPIWVTFNDLSNDGGRTVYA
                     YTYGL*"
     gene            37128..37457
                     /locus_tag="P0_An_GD2017L_S7_coassembly_k141_2695417_prodi
                     gal-single_86"
     CDS             37128..37457
                     /product="Tax=RIFCSPLOWO2_02_FULL_RIF_OD1_09_54_12_curated"
                     /codon_start=1
                     /transl_table=11
                     /translation="MGCDPVYYPHMGRSEKLHIGSLLLLVAVLFLVGSRGCMVSADVA
                     IHAVEAAGYTEARVVARHDLFPSLSGCANDDAAGFDVEAVNSQGQRVTVLVCSGLLVK
                     AATVRMK*"
                     /db_xref="88731672"
     gene            37454..37870
                     /locus_tag="P0_An_GD2017L_S7_coassembly_k141_2695417_prodi
                     gal-single_87"
     CDS             37454..37870
                     /product="Uncharacterized protein {ECO:0000313|EMBL
                     :KKK75190.1}; Flags: Fragment;;  TaxID=412755
                     species="unclassified sequences; metagenomes; ecological
                     metagenomes.;" source="marine sediment metagenome.;""
                     /codon_start=1
                     /transl_table=11
                     /translation="VKRYLAAQANRYVLVAQEKHGTRYFDATTEEAAHKSALALLAER
                     FKLKWYYGPGDAPKPPQGLPSADEIKAMPEGKLKHAALQMLNGYRRDCRDYEQAVEDY
                     KDIQAAIKAKDGAKALKILRDRDGEYESVRLEPLED*"
                     /db_xref="A0A0F8YN70_9ZZZZ"
     gene            37874..38119
                     /locus_tag="P0_An_GD2017L_S7_coassembly_k141_2695417_prodi
                     gal-single_88"
     CDS             37874..38119
                     /product="hypothetical protein"
                     /codon_start=1
                     /transl_table=11
                     /translation="MTEKQYVQAGSRVRYEFFDAYPTCLAGAQMKLGATLVSGTGVIV
                     ALMGDHPEKPTRKWARVKPDDGGPEIDVPQGGIREIL*"
     gene            38166..38528
                     /locus_tag="P0_An_GD2017L_S7_coassembly_k141_2695417_prodi
                     gal-single_89"
     CDS             38166..38528
                     /product="hypothetical protein"
                     /codon_start=1
                     /transl_table=11
                     /translation="MAYDRFVYFEKGKTPKRDDVGKVLEDYLGALLIGKEWKRDRWLA
                     LLVGKKSWPFRQVEDTSSAMAQAAVEEAKEERWIEVIVTRGSIDVLTRRQDELVNNVA
                     DGFAKLVARYWQGRLEMG*"
     gene            38528..38788
                     /locus_tag="P0_An_GD2017L_S7_coassembly_k141_2695417_prodi
                     gal-single_90"
     CDS             38528..38788
                     /product="Uncharacterized protein {ECO:0000313|EMBL
                     :KKR12690.1};  TaxID=1619013 species="Bacteria;
                     Parcubacteria.;" source="Parcubacteria (Wolfebacteria)
                     bacterium GW2011_GWC2_39_22.;""
                     /codon_start=1
                     /transl_table=11
                     /translation="MQEPTHILSPGTKIVTDKVLHSTAGIFVLPHYLAARRAGVRGVI
                     RNWIAGHGGDIYWVEHEDGTISVYGWMEFEYDTGQLELPGVT*"
                     /db_xref="A0A0G0QQP2_9BACT"
     gene            38789..39340
                     /locus_tag="P0_An_GD2017L_S7_coassembly_k141_2695417_prodi
                     gal-single_91"
     CDS             38789..39340
                     /product="hypothetical protein"
                     /codon_start=1
                     /transl_table=11
                     /translation="MGYTVTAPVRSKQAWSKMLAFLERNYRTWPALNGRPKGASYIRG
                     PIGDDFSYDHGKQRIGFDYNCFGGEREYMLALVRWIALRVGRKRGGRPYYLYDGGLEG
                     VIGIVLKKPIPKEATLTDRWGVPIDPGPKYYDLSPRWHVAWTLEICEEPNALSVIRAE
                     IQRLDALWERASTEGAHDRAQGG*"
     gene            complement(39303..39467)
                     /locus_tag="P0_An_GD2017L_S7_coassembly_k141_2695417_prodi
                     gal-single_92"
     CDS             complement(39303..39467)
                     /product="hypothetical protein"
                     /codon_start=1
                     /transl_table=11
                     /translation="MVEKYLSYLQAEHDAKTPEGRWLYRTEHETLWMDMTEAQRAEAI
                     RLGRDRGLLR*"
     gene            39555..39875
                     /locus_tag="P0_An_GD2017L_S7_coassembly_k141_2695417_prodi
                     gal-single_93"
     CDS             39555..39875
                     /product="hypothetical protein"
                     /codon_start=1
                     /transl_table=11
                     /translation="MLVGNGAVMSLIPLWETPNGLLIWPKRGIRGDRSPAGAASGQVP
                     CEYAADPAVVPANLRGGCPKDDYVEAEHAKGATEEVRMLIVRGEDGLFEPVQVLIVDE
                     LKLS*"
     gene            39878..40087
                     /locus_tag="P0_An_GD2017L_S7_coassembly_k141_2695417_prodi
                     gal-single_94"
     CDS             39878..40087
                     /product="hypothetical protein n=1 Tax=Dasania marina
                     RepID=UPI00035E317E"
                     /codon_start=1
                     /transl_table=11
                     /translation="MNDLIEALQIFAKYKNEAYPTYCEHDVLYIMGITKNEVSKEDQE
                     RLDKLGFFYAEKYEGCWMSFRFGGA*"
                     /db_xref="UniRef100_UPI00035E317E"
     gene            40084..40302
                     /locus_tag="P0_An_GD2017L_S7_coassembly_k141_2695417_prodi
                     gal-single_95"
     CDS             40084..40302
                     /product="hypothetical protein"
                     /codon_start=1
                     /transl_table=11
                     /translation="MMNRFGRALRLAIALDDLIDAGKGDSPEADTVRDNLDPFVGWCG
                     PQCRPEDRLSEEERQLLVQVLAACREGE*"
     gene            40307..40606
                     /locus_tag="P0_An_GD2017L_S7_coassembly_k141_2695417_prodi
                     gal-single_96"
     CDS             40307..40606
                     /product="hypothetical protein"
                     /codon_start=1
                     /transl_table=11
                     /translation="MAHVYTMVFLNGDHMRRGESNDYTLDMHGNVVFNFSLRERDTVV
                     VHTFEDGLLVKIVEYVYDGENLVFQSEDPPVECPPSRTIWERVAEGADEPEPSHR*"
     gene            40581..40880
                     /locus_tag="P0_An_GD2017L_S7_coassembly_k141_2695417_prodi
                     gal-single_97"
     CDS             40581..40880
                     /product="Uncharacterized protein n=1 Tax=Nocardia
                     brasiliensis ATCC 700358 RepID=K0F4L9_9NOCA"
                     /codon_start=1
                     /transl_table=11
                     /translation="MNQNQAIAERLARGETVQWRPHGNSMTPKIKSGQLVTVAPAYIE
                     NVVAGDVVFAKVRGAYYLHLVRQVGDNGCVLIANNHGHVNGWSRKVYGKLIKVEP*"
                     /db_xref="UniRef100_K0F4L9"
                     /db_xref="A0A0F9KLH5_9ZZZZ"
                     /db_xref="nbr:O3I_033390"
                     /db_xref="K0F4L9_9NOCA"
     gene            40877..41077
                     /locus_tag="P0_An_GD2017L_S7_coassembly_k141_2695417_prodi
                     gal-single_98"
     CDS             40877..41077
                     /product="hypothetical protein"
                     /codon_start=1
                     /transl_table=11
                     /translation="MNTVYRQPGQVLPDRDNVTYLSEQARVLGLRAKKAARSAKVWAY
                     IAVGVNVANVIYQVIYLCLKYG*"
     gene            41077..41295
                     /locus_tag="P0_An_GD2017L_S7_coassembly_k141_2695417_prodi
                     gal-single_99"
     CDS             41077..41295
                     /product="hypothetical protein"
                     /codon_start=1
                     /transl_table=11
                     /translation="MRPEVVTDGRVVWVNTGMCLGRFSPQGAEVYFEHGPAYVMGPSW
                     SAWVTVLFVKYGYWVGEGFKPAWAHNGT*"
     gene            41274..41696
                     /locus_tag="P0_An_GD2017L_S7_coassembly_k141_2695417_prodi
                     gal-single_100"
     CDS             41274..41696
                     /product="hypothetical protein"
                     /codon_start=1
                     /transl_table=11
                     /translation="MGAQRDIKPPWVIFSDKGKPVAILPAGRPGEVANVEGLTMAQVQ
                     AIVNAANAVVHAETTEKLGLLEVALKIGVAQEESKRTLRNALDLLESYEWHFEDRGAE
                     WNVCQVCWAEYPIHAKDKQHKPDCQWALTVAELRKLIG*"
     gene            complement(41693..42580)
                     /locus_tag="P0_An_GD2017L_S7_coassembly_k141_2695417_prodi
                     gal-single_101"
     CDS             complement(41693..42580)
                     /product="Uncharacterized protein n=1 Tax=Natrialba
                     taiwanensis DSM 12281 RepID=M0A0N2_9EURY"
                     /codon_start=1
                     /transl_table=11
                     /translation="MPVKSKRDEEKWQKAKDIAKDQGKPEDYAYIMGIYKKMKPDYFK
                     EAALRIVARFQKTAGAQEFSVYIKGTDPKRAFREAVEDARHERGHGGYSGTIAEKSDF
                     KILSREPMSLNVARSFVDKHMDDADKWGPALAVPIADAAPGKPLKRGLVIEARDEYEA
                     RRAAIQQAEALAQIQLRGAAVTVKILGAKQLQQPGSSRSTPQTVPKASKFFWDRDKRP
                     PSGREYATKKDALDAYKALSPAQLPDGEIWTLMEKRPVMIFKVEGGLAQRWEVEVEIT
                     PEAAAGPIKGWLFFGLASS*"
                     /db_xref="UniRef100_M0A0N2"
                     /db_xref="M0A0N2_9EURY"
     gene            42652..42930
                     /locus_tag="P0_An_GD2017L_S7_coassembly_k141_2695417_prodi
                     gal-single_102"
     CDS             42652..42930
                     /product="hypothetical protein"
                     /codon_start=1
                     /transl_table=11
                     /translation="MAKSLTRMIQEVQKKYGCASVNVVFFSADEYHPKGWWSACATRA
                     TRPEVTCESVLGFDTPKEALAALCAKFDEILAKQEAPAKFQAASAAWF*"
     gene            42971..43264
                     /locus_tag="P0_An_GD2017L_S7_coassembly_k141_2695417_prodi
                     gal-single_103"
     CDS             42971..43264
                     /product="hypothetical protein"
                     /codon_start=1
                     /transl_table=11
                     /translation="MRIQQMSKMIPAVQREYGCWSVSVTYYSQGFWGASLTSSACPTV
                     KNLGTFHDTNPRLALAKLCEELDFLLLVEEEEQKFQAAAAAWFKRQSAVAKAA*"
     gene            43267..43410
                     /locus_tag="P0_An_GD2017L_S7_coassembly_k141_2695417_prodi
                     gal-single_104"
     CDS             43267..43410
                     /product="hypothetical protein"
                     /codon_start=1
                     /transl_table=11
                     /translation="MRTTKAKVAAILAQAEDARIDSLLKESAAKRLPKGSLAAENLRQ
                     EAA*"
     gene            43590..44540
                     /locus_tag="P0_An_GD2017L_S7_coassembly_k141_2695417_prodi
                     gal-single_105"
     CDS             43590..44540
                     /product="Phosphoadenosine phosphosulfate reductase n=1
                     Tax=Pseudonocardia dioxanivorans (strain ATCC 55486 / DSM
                     44775 / JCM 13855 / CB1190) RepID=F4CWP3_PSEUX"
                     /codon_start=1
                     /transl_table=11
                     /translation="MTIDITSYDAIIVNTSAGKDSQAMLDVIVKMARDAGCLDKVIAV
                     HADLGRVEWTGTKELAAEQAKLYGVRFEMVEREQGDLLDNVMQKHASIVKRDKRSKKT
                     GELQVAWPDPQNRWCTSEHKTAQVTKLITKVVDEVSMKLWGRTFAKGSDMPRKVRVLS
                     CLGIRAKESGQRGKRMAVLMAKNGDAIEFETSASNGKRVVDEWCPIADWTWEQVWKCI
                     DESGVPYHPAYDGAVKGDRKGSSRLSCCFCMMASKRDLVLAAQRNPELAQEYIKVEQA
                     TGKTFAMSMSMSELVALAASPKAWEILGQADAEASFDCAA*"
                     /db_xref="UniRef100_F4CWP3"
                     /db_xref="pdx:Psed_1230"
                     /db_xref="F4CWP3_PSEUX"
     gene            44632..45084
                     /locus_tag="P0_An_GD2017L_S7_coassembly_k141_2695417_prodi
                     gal-single_106"
     CDS             44632..45084
                     /product="Putative fusion protein (N:peptidase-C
                     :desuccinylase) id=3736604 bin=GWC2_OD1_43_27
                     species=ACD40 genus=ACD40 taxon_order=ACD40
                     taxon_class=ACD40 phylum=OP11 tax=GWC2_OD1_43_27
                     organism_group=OD1 (Parcubacteria) organism_desc=Same as
                     C1_43_61 and D1_43_18 Curated this version (complete)"
                     /codon_start=1
                     /transl_table=11
                     /translation="VPSVDQSTGLCGPASLRAVLLYFGVDKTEAELAALSGANPEDGV
                     PPEGLVRAARALGFEAYTKDGATLDDVWAWVAKGVPVIVDWFSTDEGHYSVVKTLRGG
                     KVYLMDPELGREREMDLDAFQRVWFDFEGSAERHEGFVQRQIVVVTPR*"
                     /db_xref="gwc2_scaffold_189_65"
                     /db_xref="A0A0G1E194_9BACT"
                     /db_xref="dat:HRM2_25970"
     gene            45088..45318
                     /locus_tag="P0_An_GD2017L_S7_coassembly_k141_2695417_prodi
                     gal-single_107"
     CDS             45088..45318
                     /product="hypothetical protein"
                     /codon_start=1
                     /transl_table=11
                     /translation="MDSPRARTEADKREVIERLFEAWRKAPLLRLGQLLCNSADKGHR
                     LFYMEDEALVAAVEHYIKMPAPDPLKSTPGMF*"
     gene            45337..46539
                     /locus_tag="P0_An_GD2017L_S7_coassembly_k141_2695417_prodi
                     gal-single_108"
     CDS             45337..46539
                     /product="putative adenine-specific DNA-methyltransferase 
                     (EC:2.1.1.72)"
                     /codon_start=1
                     /transl_table=11
                     /translation="MLLIGDALTKLRELPAESVHCCVTSPPYFGLRDYGIEGQIGLEK
                     TPQEYVEKLAGVFREVKRVLRPDGTLWLNLGDSYNAGRDGGWPGGKAQWDPAEQKYVG
                     RSGANVPGLKPKDLIGIPWRVAFALQADGWWLRADIIWAKGAVMPESITDRPTKSHEY
                     IFLLAKSPHYFYDLEAIREPLSEASLGRYDYAFGGAKAEQLTAGEAAGPGTRTHPIGR
                     RQPQAGRNKRSVWHINPKPYPEAHFATFPPEIPETCIKAGTSEKGCCPACGAPWARIV
                     ETNNPSKQAADEDTRGWANTHQQTSNPQSSKSLHRTEGGVYPTAQTLGWQPTCKCPPA
                     EPVPCVVLDPFSGSGTTLAIAVELRRRYVGIELNPEYAKLIEERLRRPSETEGIKQTF
                     DLLMREDD*"
                     /db_xref="fae:FAES_1810"
                     /db_xref="UniRef100_A0ZV68"
                     /db_xref="A0A0F9KLJ0_9ZZZZ"
                     /db_xref="A0ZV68_9BACT"
                     /db_xref="2.1.1.72"
     gene            complement(46536..47756)
                     /locus_tag="P0_An_GD2017L_S7_coassembly_k141_2695417_prodi
                     gal-single_109"
     CDS             complement(46536..47756)
                     /product="tRNA nucleotidyltransferase (EC:2.7.7.72)"
                     /codon_start=1
                     /transl_table=11
                     /translation="MDPARRVALRYLNAMSKQAVLMKFLAKVANDLGAGKHIYVVGGA
                     VRNFLLGAPIKDVDVVVDSIALGKDSAWFAQEVANRIPARTNLTTNQYGVAILTISES
                     WDLDGLDMKGETIEIANARKESYTEGYEGKGKGYKPTDVQPATIEEDIFRREFTFNTL
                     LWRLLDLTEGPDKAEVIDLTGRGRKDLEEGMIQTPVDPDKTFGDDPTRMLRAIKFIAR
                     YGFKVPPDVAASIRRNAPKLKRMPWDAVRKILVHDILEGPAPRKSLVIMDELGLIGTL
                     KELAQEVPPFANALSRSLSEADAELLLDVMDLGFAFKTPLSFLKERARTRFREVLLGL
                     PTPQAKTFYRAFLKPPLLDQEAIFTKFQIQPKDRKSVGDAARQLLLDNPALADDPGRL
                     QRETEQVIRQQHGG*"
                     /db_xref="hsw:Hsw_1290"
                     /db_xref="UniRef100_UPI0003790243"
                     /db_xref="A0A0F9KW46_9ZZZZ"
                     /db_xref="UPI0003790243"
                     /db_xref="2.7.7.72"
     gene            complement(47782..49317)
                     /locus_tag="P0_An_GD2017L_S7_coassembly_k141_2695417_prodi
                     gal-single_110"
     CDS             complement(47782..49317)
                     /product="DNA methylase N-4/N-6 domain protein n=1 Tax
                     =Desulfotomaculum kuznetsovii (strain DSM 6115 / VKM
                     B-1805 / 17) RepID=F6CHP5_DESK7"
                     /codon_start=1
                     /transl_table=11
                     /translation="MGKYWDGTGVWLTEVFWRECLRVLKPGGHAVVWSLPRTSFYTAM
                     ALQQAGFEIRDCVYHIFGQGFPKSLNVSKAIDKMAGVEREVIGTKLGKGGENLNQLSR
                     PDGRDTETAKGCGAYGTGAKQVDVEIPVTAPATPEAQQWEGWGTALKPAVEAWWLCRK
                     PIVAQNVAAQVLATGTGAINIDGCRIATGDNLNGGAYAEDGTDRYDGYENWRFKRQGG
                     AGEYQQPKGRWPSHLVLSHAPGCKRVGEKQVKSAPLVQFTDGMKPFGNAVGHPYAKTP
                     TGDADGMETVPIWDCAEGCPVKELDGQSGNRPSTGEYPSGAKSESNYRPQQGAYQGQG
                     QLYSDSGGASRFFQQFLYCPKASSSEKNEGLDDLPAEAQHKLSEQTSSTQSNRRCLKC
                     GLVKFGQPHCECEEPEWAETEGSKVKNSHPTVKPLTLMKYLCRLVTPPGGIVLDPFAG
                     SGSTLVAAVEEGFKFLGIEREDEYITIAQARLAGVIDEAAQRQAKQAAFDFLADLPAE
                     GED*"
                     /db_xref="UniRef100_F6CHP5"
                     /db_xref="A0A0F9M7Z6_9ZZZZ"
                     /db_xref="dku:Desku_0762"
                     /db_xref="F6CHP5_DESK7"
     gene            49360..50166
                     /locus_tag="P0_An_GD2017L_S7_coassembly_k141_2695417_prodi
                     gal-single_111"
     CDS             49360..50166
                     /product="Uncharacterized protein {ECO:0000313|EMBL
                     :KKM24685.1};  TaxID=412755 species="unclassified
                     sequences; metagenomes; ecological metagenomes.;"
                     source="marine sediment metagenome.;""
                     /codon_start=1
                     /transl_table=11
                     /translation="MGRKQQTRRVCPVCQRLYFADPQRLLWGRQTTCSRKCSYRLRAQ
                     KKTRLVSFSCAVCGKDFRRPPSQVKDKYGAKFCSRACHYAGRSLGLSKRVVRKPYCIT
                     AEGRAAWKEGGKKTAITRRQRNNYIHSEVTKAKLSEAAARQLARSQGIFTSSKIEAVV
                     ARELTASGVNFVRQRIFRDTQGRFAAVADFWLLDLGMVLEVNGTFWHADPRVYSGILL
                     PIQQRAMAKYQRKKQLFLELGIRLGEVWEIDLKKCPGQAVLDAYTKGSSC*"
                     /db_xref="A0A0F9LAS1_9ZZZZ"
     gene            complement(50277..51110)
                     /locus_tag="P0_An_GD2017L_S7_coassembly_k141_2695417_prodi
                     gal-single_112"
     CDS             complement(50277..51110)
                     /product="Putative membrane protein n=1 Tax=Myxococcus sp.
                     (contaminant ex DSM 436) RepID=U2TWY4_9DELT"
                     /codon_start=1
                     /transl_table=11
                     /translation="MTRALVLYRPSLLEKGELDAIKDSFTHTTVSRMNVQSGDLVIGR
                     CSMLPIYSEMARDITLAGGRPINSLQEHQYVADLGQYIDDLGELTPRTWSNLSDVPRD
                     AGPFILKGATNSAKHAWSQMMFAKDWHAAGEVYGRLTQDGLIGEQRIYIRQYVPLMQL
                     GESIGGCPITKEFRFFVYKGVVLSGGFYWHAFEEDVLAQGGKIPSCYEVPEDFLFSAI
                     DLVKDKVPFVVIDVAQGADGRWWVIELNDGQQSGLSANRPKVLFSALRHELENEGVTC
                     Q*"
                     /db_xref="UniRef100_U2TWY4"
                     /db_xref="U2TWY4_9DELT"
                     /db_xref="mxa:MXAN_5936"
     gene            complement(51107..51808)
                     /locus_tag="P0_An_GD2017L_S7_coassembly_k141_2695417_prodi
                     gal-single_113"
     CDS             complement(51107..51808)
                     /product="Uncharacterized protein n=1 Tax=Paramecium
                     bursaria Chlorella virus IL-3A RepID=M1HWD9_9PHYC"
                     /codon_start=1
                     /transl_table=11
                     /translation="MLDRSKLYRNHFVIDPEKAKAAVEAYRSGKSSTQVSKDLGIADH
                     TVLDYARRAGCPIRPVRRYEKLTPEQRLGIERDYTQGDTLEVLAQRYGVCVLTISKHL
                     KSKGLAIGVAGSNKRRSLPKEERCVNRVYGTYQRSARKRGIPFKLTREVVASLVFGPC
                     AYCGRVRANSGCKNFPDSAYNGIDRLDNRHGYEAGNVVSCCHDCNRAKSDKTLDEFRA
                     WVSLVYDTLGGEGKS*"
                     /db_xref="UniRef100_M1HWD9"
                     /db_xref="A0A0F9TWP2_9ZZZZ"
                     /db_xref="M1HWD9_9PHYC"
     gene            complement(51874..53589)
                     /locus_tag="P0_An_GD2017L_S7_coassembly_k141_2695417_prodi
                     gal-single_114"
     CDS             complement(51874..53589)
                     /product="hypothetical protein"
                     /codon_start=1
                     /transl_table=11
                     /translation="MPPPGCPIPDWVYPGRVLMSRQNQDAFVWIDSMRIAEDGTFRIA
                     CRRVLLFAPTVVSRFCLVEPWSAMEATYQPTDQWEPHPTFEWEPEMREDMQMHSESCF
                     IVLADGHARSWDIVSTGVEGPNMTLEVRREIDPNAEGHMEPIEFSAVAERQRQLFDLR
                     GPSPGTFARHALPHLMAPPAETIPLDAQTFDRELPPDEVHQLHEAGPDNFMAAAQELH
                     PNDTLEADLTALLDQAEVDPDMRIFTQTPLVGFRRVADAIRDIGHTVGPVAETIRSMG
                     EAIGRLHVTIPAENLPPGVYTDIREGRFNDVSMGAMVPYQLDAPRNNPLWPVWLPYPP
                     QDGSHWELRVRRVTAGSSSILAYPEFHPHDELIWFRDPDLTMQVIGEVQDYPRQGTVP
                     IILTNSLMQVEADPEVLRGIMSMTLPAVYPDPIRQAPAEFLPGQLVSLVGGGLIGTVV
                     AVTPSGVQVHTHDGVNSVVEFEHGALEPYQPPPTVPAMGSILRARNGVMVGRVQRVVG
                     NEVTWATSDGRIFTNTVEDLRGQGGIFEEPNLWRDPRNRQPTPRQPEAPRPTVYDRIL
                     EDDDD*"
     gene            complement(53590..54825)
                     /locus_tag="P0_An_GD2017L_S7_coassembly_k141_2695417_prodi
                     gal-single_115"
     CDS             complement(53590..54825)
                     /product="hypothetical protein"
                     /codon_start=1
                     /transl_table=11
                     /translation="MPIGNPVEGELWESREPLSGRTMRGVIAEASPTIVTLVSTTGNR
                     LRVAPGRMVQNWSFASNPPRTPFVCSRRGCASSAAFTYMRGTSPDYVCARHAPVGIRL
                     DWVDDQPGTVPEPIVSGFQEAMPCWNCGNLDPVEVPDNTRPHGTSAWSCLACNNYWVV
                     VTNTGVRLSERNLGQWWLDVLQLTVTSTPQFRNPTAIRCHPTVVSVLRATLANLPIIS
                     AQIMNQPEMLAISTVPVTTDPTLAPWTAIVQTTTHHIVPTAADINTVTRDILRRQDAA
                     ANLISVGSRWSHLSTGQVFDVVAVKDGSVSFRKDAQAFTMLQDDFLQLHRPFQVETSA
                     PLPPPSVELHPGEEWESDEGVAQIVNIDSKRELVYVRWLSGTTGSSRPLSLRQFATSK
                     WRKIERRTAYQRIMDDDED*"
     gene            54878..55306
                     /locus_tag="P0_An_GD2017L_S7_coassembly_k141_2695417_prodi
                     gal-single_116"
     CDS             54878..55306
                     /product="hypothetical protein"
                     /codon_start=1
                     /transl_table=11
                     /translation="MQDPRAIEALRELGVRLPEDLDAVRHAPSFEAGQAKLAELKERA
                     RRNFKHLAFELHPDRTGGDPEKTERFKRIAQAHGEVEKLQLQRRPPVQQVFVMHQYMP
                     FHAPTPVTSTSPYAAAYASTTNSTSANAYCAWQVAFIRPF*"
     gene            complement(55303..55761)
                     /locus_tag="P0_An_GD2017L_S7_coassembly_k141_2695417_prodi
                     gal-single_117"
     CDS             complement(55303..55761)
                     /product="hypothetical protein"
                     /codon_start=1
                     /transl_table=11
                     /translation="MTSKNLPAIKDASRDEIDWMLETDCDEDGPCGSTCTGSVRVTVT
                     FEHRNIRCSVWVNVTEKGEFFCKWGEKITCDDILGYDCAEGEDECDVETEVLGFVENV
                     DWSALPEHLTENYNGGIEDEAANARYEAADREAYERDPYRYYGVSRRDFC*"
     gene            complement(55792..56157)
                     /locus_tag="P0_An_GD2017L_S7_coassembly_k141_2695417_prodi
                     gal-single_118"
     CDS             complement(55792..56157)
                     /product="hypothetical protein n=1 Tax=Rhizobium meliloti
                     RepID=UPI0002F86773"
                     /codon_start=1
                     /transl_table=11
                     /translation="MPLRNYILQGHEPVPCPNMLAWARWFETANRTVRREDVCPGVAV
                     STVFLGMDHQFGDGPPLLFETMIFGGPLDQEYQTRCSTWEEAEQMHERGKRAALEGQY
                     PEDPVPPTWYEHLLRDDDG*"
                     /db_xref="UniRef100_UPI0002F86773"
                     /db_xref="A0A0F9MC90_9ZZZZ"
                     /db_xref="UPI0002F86773"
     gene            56185..56523
                     /locus_tag="P0_An_GD2017L_S7_coassembly_k141_2695417_prodi
                     gal-single_119"
     CDS             56185..56523
                     /product="hypothetical protein"
                     /codon_start=1
                     /transl_table=11
                     /translation="VYDESVKDPKPKSCEGEDALVAGPQLPNGFRPFIRHRADHSIQK
                     GLMRPIQDGEPIHDGAFYLERRGDSEVYDVRDEFVMPKSGKGPAKVSTPAFRQGWDRI
                     FGTKLETPEA*"
     gene            complement(56520..56999)
                     /locus_tag="P0_An_GD2017L_S7_coassembly_k141_2695417_prodi
                     gal-single_120"
     CDS             complement(56520..56999)
                     /product="hypothetical protein"
                     /codon_start=1
                     /transl_table=11
                     /translation="MSHAHRVVSRYLVALQRTKDIEDAVDHYWQSYVDEDGTLCFEAQ
                     AKKMTIEAILQWDDYSSWGEFKEGELVGLPLDEARDELASFRGNAWADRALGWLKQKK
                     VPPIILVDGRAGQLIGDGRGRTNFAMAFALPTLNVIILKETPGGSLCFTYRDGRLEH*"
     gene            complement(57028..57104)
                     /locus_tag="P0_An_GD2017L_S7_coassembly_k141_2695417_prodi
                     gal-single_trna_40"
     tRNA            complement(57028..57104)
                     /product="Sup"
     gene            complement(57126..57389)
                     /locus_tag="P0_An_GD2017L_S7_coassembly_k141_2695417_prodi
                     gal-single_121"
     CDS             complement(57126..57389)
                     /product="hypothetical protein"
                     /codon_start=1
                     /transl_table=11
                     /translation="MKKSYPPDVIDAAALATLRMILRGKAVSWQGHQMYSAGGYACIN
                     GQPVGDAVDAVFVWFMRYSTADPRMSHWFENTNTVTFLKRRYL*"
     gene            complement(57402..58031)
                     /locus_tag="P0_An_GD2017L_S7_coassembly_k141_2695417_prodi
                     gal-single_122"
     CDS             complement(57402..58031)
                     /product="Putative uncharacterized protein n=1 Tax
                     =Brevibacillus brevis (strain 47 / JCM 6285 / NBRC 100599)
                     RepID=C0ZD95_BREBN"
                     /codon_start=1
                     /transl_table=11
                     /translation="MTRVKYPRSFHLPWSPGATSDDKVLSSVEHFAGQEVVVTAKMDG
                     ENTTMYRDGIHARSLDGAHHESQAWVRALQGRIGRDIPEGWRVCGENLFAKHSISYTG
                     LPSYFQVFSIWNEKNEALSWDETTEWAALLDLVTVPVLWRGTWDEATIKGLYQPKLGG
                     NDMEGYVVRVAASFPYAAFAKSLAKFVRPNHVQTDQHWKASAVVANKLL*"
                     /db_xref="UniRef100_C0ZD95"
                     /db_xref="bbe:BBR47_27770"
                     /db_xref="C0ZD95_BREBN"
     gene            58113..58280
                     /locus_tag="P0_An_GD2017L_S7_coassembly_k141_2695417_prodi
                     gal-single_123"
     CDS             58113..58280
                     /product="hypothetical protein"
                     /codon_start=1
                     /transl_table=11
                     /translation="MDDSRKTPELPRWDEMPEPQLVEVEVTVPTEAPVPVDPEMVSLV
                     WTGRKGPNLPN*"
     gene            58283..58483
                     /locus_tag="P0_An_GD2017L_S7_coassembly_k141_2695417_prodi
                     gal-single_124"
     CDS             58283..58483
                     /product="hypothetical protein"
                     /codon_start=1
                     /transl_table=11
                     /translation="MDLPQRIWVIFQDFFGTWEIKGTAATVAERDQLYRYYDNIPGSG
                     QTIWKEYLDTGSSGPGRKSTPG*"
     gene            complement(58937..59254)
                     /locus_tag="P0_An_GD2017L_S7_coassembly_k141_2695417_prodi
                     gal-single_125"
     CDS             complement(58937..59254)
                     /product="Tax=RBG_16_KB1_OP1_55_9_curated"
                     /codon_start=1
                     /transl_table=11
                     /translation="VRLHLVVRRDLPPGDQAVQAAHALRQFTAEHPDIDRQWFEQSNT
                     LALLAAPDEPSLARMLDRAFDLGIRAAAFREPDLGGSLTAIAIEPAGARICRGLPLAL
                     SGA*"
                     /db_xref="87129209"
     gene            complement(59251..59610)
                     /locus_tag="P0_An_GD2017L_S7_coassembly_k141_2695417_prodi
                     gal-single_126"
     CDS             complement(59251..59610)
                     /product="hypothetical protein"
                     /codon_start=1
                     /transl_table=11
                     /translation="VKEAISKLKQSVKQLAAGGSAIAAQIREAKGLDRYHLWNEKRYH
                     GDSTRHALLAYACLRGRAYEAVERKVREGNFPSATAIRSHLLEALGEAQKAEWTPERV
                     KGWLEGKAPPAVTEQAA*"
     gene            complement(59687..61087)
                     /locus_tag="P0_An_GD2017L_S7_coassembly_k141_2695417_prodi
                     gal-single_127"
     CDS             complement(59687..61087)
                     /product="Smooth muscle caldesmon, putative id=3532125 bin
                     =GWB1_Spirochaetes_59_5 species=unknown genus=unknown
                     taxon_order=unknown taxon_class=unknown phylum=unknown
                     tax=GWB1_Spirochaetes_59_5 organism_group=Spirochaetes"
                     /codon_start=1
                     /transl_table=11
                     /translation="MRPYSYDRRHRTAGGIDVQDDVAALLPAYQASLGSLSSKDVAHA
                     AYVFAYSAQDTFDSRVKNFATALAEEYAHRFADWLGYVFMSRANRTWQSKGVVDLQEA
                     LGVWVENIPEMLSGSRKTLLSAFLPQTADKFLNLDRVDAIGNKILRVVQQEYAKSGVR
                     QASLEEMPISYNPKTKQYEIPKSQLTFENRNVLRDLGFTWDGRMWSTDTLDSRVVEML
                     PQAVGLQRGAVRPATAKKDPKSWFFEEWLPPNIDRFTKIFSEYGKTEGVPYEFKFVVQ
                     GTDVDCTLHRNIKNLNDAIEDLRSRYRGRSERKGWIDALNLYYKLKSAQGKGSMHAVD
                     MANNLEHTHGAMMEHFPPGVRSWYPKFLDFKYTADVWQLVRAIRNEDLRTLASELLPG
                     PDRARRLRVPDADHRTAKGLALEVSSQPGRARKKKMLAEVKESHPDLYPRILELLEER
                     GLRLTEDAKNPMLASP*"
                     /db_xref="GWB1_scaffold_2934_20"
                     /db_xref="86110788"
     gene            complement(61112..61378)
                     /locus_tag="P0_An_GD2017L_S7_coassembly_k141_2695417_prodi
                     gal-single_128"
     CDS             complement(61112..61378)
                     /product="hypothetical protein"
                     /codon_start=1
                     /transl_table=11
                     /translation="MTIIEVIRARANQAHSQWPQYAGHWDGDEWVLVQIECTVTTKLG
                     QAFLPGELTIARKETLEGEPVWCAYSMANKCDTVIALSKATEVR*"
     gene            complement(61409..61621)
                     /locus_tag="P0_An_GD2017L_S7_coassembly_k141_2695417_prodi
                     gal-single_129"
     CDS             complement(61409..61621)
                     /product="hypothetical protein"
                     /codon_start=1
                     /transl_table=11
                     /translation="MNAEMRKLLLWHDRRQTRILKFRMHPTDLADTLTDTPIAKIPVS
                     LQAAYRAFKKCSRAARLALAEKYSAG*"
     gene            complement(61640..62176)
                     /locus_tag="P0_An_GD2017L_S7_coassembly_k141_2695417_prodi
                     gal-single_130"
     CDS             complement(61640..62176)
                     /product="hypothetical protein"
                     /codon_start=1
                     /transl_table=11
                     /translation="MSITFSSDATLETLTTKVEACLCAQGSESWTMDLEGASDEVLGD
                     LRAHANPACPFCKGTGVENREESDKPYVNWCNENACTMLKVLGLRGSEGGHASIAEAR
                     RAVMRATSRSDLSAYARPDECLYGRPRADEDGAIELRPIRMVSMGLDAEAIEERVAQF
                     AKFVEESARRGATHIWWG*"
     gene            complement(62184..62402)
                     /locus_tag="P0_An_GD2017L_S7_coassembly_k141_2695417_prodi
                     gal-single_131"
     CDS             complement(62184..62402)
                     /product="hypothetical protein"
                     /codon_start=1
                     /transl_table=11
                     /translation="VRTNKAKLACVQESIRAQRWLAKQRRQQAIQADARFAQRLEAEA
                     AALTLRADEATWVLKKLFGELIDLESAL*"
     gene            complement(62406..63644)
                     /locus_tag="P0_An_GD2017L_S7_coassembly_k141_2695417_prodi
                     gal-single_132"
     CDS             complement(62406..63644)
                     /product="DNA ligase (EC:6.5.1.1)"
                     /codon_start=1
                     /transl_table=11
                     /translation="MPDLRDGEERSVPGSSGRSYTIKNVGGVYSCSCPAWRNQHAHPH
                     YRTCKHLSRFRGSDVEARRIAGGSGVSASPIPSRPAGPSYATTRIPARPAPPPPRPAP
                     PPPAPKPTAWNRLMDWDPVLDGPEPPPPPAPEVSPSEPDEAEGTFAMLLAETWDGVQD
                     PTGWSMSEKLDGVRAYWDGEKFISRQGNVFQAPDWYKAEMPKTPLDGEFWMGRGRFQE
                     TSGYVRRQDKGEYWRDIGYMIFDAPEAIGGFEKRLTFLKSLRLPAHAQVLTQRTCLGL
                     DDLRAYLLNIERLDGEGVMLRKPGSLYVRTRSNTLLKVKSFYDAEAKVTGYTAGKGKH
                     KGRVGALECIVDKPTSFVTPRGRIEIPVGTTFKVGTGLSDAQRLNPPQVGADITFRFK
                     GLTNKRVPREPSFVGERNYE*"
                     /db_xref="mfu:LILAB_05755"
                     /db_xref="UniRef100_F8CR28"
                     /db_xref="A0A085WJQ3_9DELT"
                     /db_xref="F8CR28_MYXFH"
                     /db_xref="6.5.1.1"
     gene            complement(63637..63804)
                     /locus_tag="P0_An_GD2017L_S7_coassembly_k141_2695417_prodi
                     gal-single_133"
     CDS             complement(63637..63804)
                     /product="hypothetical protein"
                     /codon_start=1
                     /transl_table=11
                     /translation="MTQKIQIGRYEFKVKADGSYICNCPAWRFQRACDHPARYAQAVR
                     RLRPLKETPNA*"
     gene            complement(63835..65160)
                     /locus_tag="P0_An_GD2017L_S7_coassembly_k141_2695417_prodi
                     gal-single_134"
     CDS             complement(63835..65160)
                     /product="Putative uncharacterized protein n=1 Tax
                     =Eubacterium rectale M104/1 RepID=D4JQ27_9FIRM"
                     /codon_start=1
                     /transl_table=11
                     /translation="MKIHLTIKVDYLPSWGAYEGVRELLQNAKDAEVESSATMSVRYR
                     KDSGTLVIENDGVVLPHEALLLGHTTKLGRSDTIGKFGEGLKLGILALVRAGHKVKIR
                     SGSEVWVPSIERSDKFDADVLVFDISKGREPKDRVQVEIGNFAEEDWNAMSDCFLFLL
                     KPEELEKVRINTYQGGLLLGEKYVGRVYLKGIFVGNDPKLRYGYDLREGSIDRDRKMV
                     DKYDLQYTMRGIWQEAMNTRPDLVEPFIQMLSQSAADLEGISTYSADTLSPKVRQAVV
                     ASFQAIHGTDALPVENLADSKDIEHLGKKGVVAPKGLKAVLDTVLGSTEAVKANLRNE
                     VVQSFGWSDLDTTERENLERAIAMVNAVEPVSLDTVDVVSFRDEKIQGMFKDGRYLLS
                     KPMLAALKDTLTVLVHEVAHQAGGDGDKGHVATIERIWAGITMNLLGAS*"
                     /db_xref="UniRef100_D4JQ27"
                     /db_xref="era:ERE_34510"
                     /db_xref="V8R666_9PSED"
                     /db_xref="D4JQ27_9FIRM"
     gene            complement(65168..66622)
                     /locus_tag="P0_An_GD2017L_S7_coassembly_k141_2695417_prodi
                     gal-single_135"
     CDS             complement(65168..66622)
                     /product="Uncharacterized protein n=1 Tax=Methylibium
                     petroleiphilum (strain PM1) RepID=A2SNB9_METPP"
                     /codon_start=1
                     /transl_table=11
                     /translation="LKRDPWFTADKEGLAKLVRRKGLSYVLYELIQNTWDTRTESVRV
                     EVENIGPGKVRVYVEDQDPDGFKDLSHAYTLFAESEKKGDPSKRGRFNLGEKLVLAIC
                     EEAEIISTKGSVHFTKEGRTTGRKKLERGSAFSGVLRMTLAEMSEMVASASLLIPPIP
                     TFVNGERIELPKLLHYFEATLPTEVSDEEGVLRRTRRKTVVRVWEGKGWIYEMGIPVC
                     ETGDPWTVEVDQKVPLNADRDNVTPAYLQELRVAVVNAMHDRLEAEAMRSPAVSAALT
                     DDRIKPEAVKTVVTAKYGEKVMVADVRDQEANHRAMASGFTVIPGSAFSGRQWAQIRG
                     AGAIPVTTTQFATQIENSGPRLSEDKLTKGMQQVALFAKALAKRLLGRSIKIRFFDAP
                     GKNFQAAYGQGALAFNIGTLGPNWFDRSFSDEGVLDLLLHEFAHDAEGNHLSSAYHNA
                     CTQLGAKLAVLALNNPELFDRKSYVGLIDDEDRL*"
                     /db_xref="UniRef100_A2SNB9"
                     /db_xref="mpt:Mpe_B0283"
                     /db_xref="A2SNB9_METPP"
     gene            complement(66681..66998)
                     /locus_tag="P0_An_GD2017L_S7_coassembly_k141_2695417_prodi
                     gal-single_136"
     CDS             complement(66681..66998)
                     /product="hypothetical protein"
                     /codon_start=1
                     /transl_table=11
                     /translation="MTDENTPKVGDGVTFHVGSDGYPMTVRKVSASGKTIWCSKDRFE
                     SDGKAHWTDSYKTGLFIPQDENNPENWERFSLRKNGSWRPARSRNAGYLGRGRAYIQD
                     PSF*"
     gene            complement(67040..67549)
                     /locus_tag="P0_An_GD2017L_S7_coassembly_k141_2695417_prodi
                     gal-single_137"
     CDS             complement(67040..67549)
                     /product="Uncharacterized protein n=1 Tax=Corallococcus
                     coralloides (strain ATCC 25202 / DSM 2259 / NBRC 100086 /
                     M2) RepID=H8MVV1_CORCM"
                     /codon_start=1
                     /transl_table=11
                     /translation="MGDPRNPARKEDVYDPDRLARQLDEVDALQGLGTVLSGGLAWHF
                     LSPPHTEYKLLHDHKDVDIFVHPYGVQDLREALLQRGFERAKTQWDRNDFFRFTKFYK
                     GGKVVFDIFIEQVPSILAQGHLVVDPATLLGFYKTVHQSGDCVAVAAARKLLAAGTPV
                     LGHPDLVRM*"
                     /db_xref="UniRef100_H8MVV1"
                     /db_xref="ccx:COCOR_04082"
                     /db_xref="H8MVV1_CORCM"
     gene            complement(67549..68967)
                     /locus_tag="P0_An_GD2017L_S7_coassembly_k141_2695417_prodi
                     gal-single_138"
     CDS             complement(67549..68967)
                     /product="RNA-splicing ligase RtcB n=1 Tax=Myxococcus sp. 
                     (contaminant ex DSM 436) RepID=U2RZP3_9DELT"
                     /codon_start=1
                     /transl_table=11
                     /translation="MGNRTSYKFLVQQTGDNHYTLPARDDMKVAVRAYLSPELFRTSE
                     EEAWNQAAAGACYEGVSAVYLMPDCHVGFGVPIGSVIVTDNTLIQASVGYDISCGILH
                     MRVTGLSASSLRGRYNRERWIKEVEKRVALGVGSQRAELMPTYTPDKLEAILRQGAKP
                     LGVAADVCERQFLPVSDDTKVDDIPQAYGKALAQLGSLGGGNHFIELQVDRDDGSVWV
                     MIHCGSRGYGYQTAEHYFYEGARLRGMSSKHRGLSWLKDDEELGRAYWDHHNAAGNYA
                     IANRHIIAEGIREALQEVYNADGEVYYEISHNLVQRETLVLPDGTKKQGYVHRKGATR
                     AMPAGHPNLVGSAWEDSGHPCLVPGSMFEGAAILLPQKGAHESACSVNHGSGRIMARG
                     HAKRKLEHKQDRIDAQMHDISRTFAGVTIEGIVTNSKHIPLDECGEVYKDLDPVLDVL
                     RDNGIATVQHRLYPVAVIKGTD*"
                     /db_xref="UniRef100_U2RZP3"
                     /db_xref="A0A0F9V2E1_9ZZZZ"
                     /db_xref="mfu:LILAB_08425"
                     /db_xref="U2RZP3_9DELT"
     gene            69020..69439
                     /locus_tag="P0_An_GD2017L_S7_coassembly_k141_2695417_prodi
                     gal-single_139"
     CDS             69020..69439
                     /product="hypothetical protein"
                     /codon_start=1
                     /transl_table=11
                     /translation="MTSPETKACPIPTPAVGATVKIQAEHIDPPKTGKGTNPEFVKGW
                     EAFFAGAPDPEPNERWGEWGDWNRNNPYTDGWKWAKRAKASRECHTWTFQGTEQGEDG
                     KWYAVLTRKEVNDYNDVMNGSGTGLGHHTVTEKVLLG*"
     gene            69470..69640
                     /locus_tag="P0_An_GD2017L_S7_coassembly_k141_2695417_prodi
                     gal-single_140"
     CDS             69470..69640
                     /product="hypothetical protein"
                     /codon_start=1
                     /transl_table=11
                     /translation="MTVTKILATAAATTVTVTYIETETEDNKAVRKLAEERATQEVRR
                     AVNAWIYSQEEG*"
     gene            69769..70626
                     /locus_tag="P0_An_GD2017L_S7_coassembly_k141_2695417_prodi
                     gal-single_141"
     CDS             69769..70626
                     /product="Uncharacterized protein {ECO:0000313|EMBL
                     :KKK84146.1}; Flags: Fragment;;  TaxID=412755
                     species="unclassified sequences; metagenomes; ecological
                     metagenomes.;" source="marine sediment metagenome.;""
                     /codon_start=1
                     /transl_table=11
                     /translation="VPWLLRFPELDDRINARADLQALRRDEYVREVRWEQDPATHIVE
                     VHVEFHESYDAPRDQELRRRLGPYIVLHEAPLDLEPIPRVPRNQTMVEGFRLNYGLDH
                     PPTLDNETRQRIIERYLASTSGREQLARAMVAPIRQRMDYQSIARRTFLVEQMPEGAL
                     PVYGRDPNVPEMVTPGHDTDYLALPGHLPLHATKHYVKPEELPPWVAVGCWVRDLKGR
                     TGMVVNHYRTEDRGRREHTHIIIGIWRTQDSVDLCAHHVVVGWEPCRQPPEPLSVWER
                     ILGDDFVDD*"
                     /db_xref="A0A0F9BID0_9ZZZZ"
                     /db_xref="GWB1_scaffold_2035_10"
     gene            70726..72465
                     /locus_tag="P0_An_GD2017L_S7_coassembly_k141_2695417_prodi
                     gal-single_142"
     CDS             70726..72465
                     /product="Probable RNA-binding protein containing TROVE
                     domain n=1 Tax=Hahella chejuensis (strain KCTC 2396)
                     RepID=Q2SLQ1_HAHCH"
                     /codon_start=1
                     /transl_table=11
                     /translation="MASKNVFKTGAAACGPATDTVNEAGGQAYSMDAKSGLAQMAVTG
                     CFGNTYYASGESQVDKVKELASQCDPDFVGKVAIYAREKGLMKDMPAFLVALIMGKAA
                     EAAKAGALAAQAKRGAEAVNRPVAPEASLNIEAFFAQAEVWNEVLWETFPRVVDGGKM
                     LRNVVQIIRSGAVGRKSFGQSPKRLFKSWFDTHDDEFIFRNCIGNDPSMADVIKLIRP
                     VPMTKERAALYAWLLDKPKGKFEGTEFETAEALPEIVAKYEAFKKAPNGEIPKVPFEM
                     LLGLPLSDAQWKALAIQATWNQTRMNLNNFLKHGALKDAGVLKVVTDKLRNPDLVRKA
                     KAFPYQLMTAYLNVSDEMPREVTNALQDAMEVATENVPKIDGLVCVLPDVSGSMSSPV
                     TGTRVNPKTGKRETHTTKARCIDVAALVAASFLRMNPDTVVIPFEQDVVRRLKLNPRD
                     SVMTNAQKLASIGGGGTNCSAALKEVNEKQLKPALCVFVSDNESWVDSRNYGVWGGSR
                     TATMAEWNKVVRRAPQAKLVCIDIQAYTSTQAKDQANILNVGGFADSVFEVVAAFASG
                     GQGHWVDVIEAVA*"
                     /db_xref="UniRef100_Q2SLQ1"
                     /db_xref="hch:HCH_01566"
                     /db_xref="Q2SLQ1_HAHCH"
     gene            complement(72814..73092)
                     /locus_tag="P0_An_GD2017L_S7_coassembly_k141_2695417_prodi
                     gal-single_143"
     CDS             complement(72814..73092)
                     /product="hypothetical protein"
                     /codon_start=1
                     /transl_table=11
                     /translation="LTSILSAKFYNQLWMQSADRDKHPGVLTDDGVDVPAWVAHERAF
                     LAARVNEERAKRGLPPVPERRVKDGERVGDPDYGKRLAEHCAQLAVEK*"
     gene            73123..74220
                     /locus_tag="P0_An_GD2017L_S7_coassembly_k141_2695417_prodi
                     gal-single_144"
     CDS             73123..74220
                     /product="Putative nucleotidyltransferase n=1 Tax
                     =Synechocystis sp. PCC 7509 RepID=L8L007_9SYNC"
                     /codon_start=1
                     /transl_table=11
                     /translation="MNFDWSVYKGNLDWLPERTIYMTRHGSHAYGTSLPTSDVDLRGV
                     CIAPKKYYLGFVERFEQTVLTDPDLTIFDIRKFMHLAADANPNVLEILYTDPEDHLMV
                     RQPVMQRLFEARDLFLSKKAKHTFSGYALSQLKRINLHYKWLKDPPKAPPTREEFGLP
                     ERTVIPADQLMAAQSAIQKQLDRWSFKDLEDLDPATRQAIMDQQSKSLLEIVGWSWTE
                     REDKLWRAAAVGIGLSTNFIELLDKERQYTGKQRQWASYQEWKTNRNPQRAELEAKFG
                     YDTKHALHLVRLLRMCREILAEGKVLVRRPDAEELLSIRAGAWDYHRLVSWAEAQDAE
                     LAQVAKESKLPSQPDRKKLDQLCVELVQAAL*"
                     /db_xref="UniRef100_L8L007"
                     /db_xref="A0A0F9V2D0_9ZZZZ"
                     /db_xref="riv:Riv7116_4540"
                     /db_xref="L8L007_9SYNC"
     gene            74250..74786
                     /locus_tag="P0_An_GD2017L_S7_coassembly_k141_2695417_prodi
                     gal-single_145"
     CDS             74250..74786
                     /product="Thymidine kinase {ECO:0000256|HAMAP-Rule
                     :MF_00124, ECO:0000256|RuleBase:RU000544}; EC=2.7.1.21
                     {ECO:0000256|HAMAP-Rule:MF_00124,
                     ECO:0000256|RuleBase:RU000544};;  TaxID=485917
                     species="Bacteria; Bacteroidetes; Sphingobacteriia;
                     Sphingobacteriales; Sphingobacteriaceae; Pedobacter.;"
                     source="Pedobacter heparinus (strain ATCC 13125 / DSM 2366
                     / NCIB 9290).;""
                     /codon_start=1
                     /transl_table=11
                     /translation="MATGRLEVLVGPMFAGKTTELIRRVIEAEKAGEHVQVYKPRLDT
                     RHEDAAVYSHDGLVTQARWVGPDWGTPFSNGATVIGLDEVQFFSLDVVPEVIRALRRG
                     MRVIAAGLDLTSQEEPFGPVPALLALADEVVKLRARCSQCGQPATRSYRRVASSATIL
                     VGGAEVYEPRCLSCFAMG*"
                     /db_xref="C6Y231_PEDHD"
                     /db_xref="UniRef100_C6Y231"
                     /db_xref="phe:Phep_0802"
                     /db_xref="2.7.1.21"
     gene            74829..75389
                     /locus_tag="P0_An_GD2017L_S7_coassembly_k141_2695417_prodi
                     gal-single_146"
     CDS             74829..75389
                     /product="hypothetical protein"
                     /codon_start=1
                     /transl_table=11
                     /translation="VADSTSLITSLISGLITGGTSMLTTVMAVFRDLRKRVTILEDRL
                     GKSDMDSKSGLFLEVSQLADALRKLRKEIDSWSDSPPSWANRLRRSSSASLDLEILQD
                     YENRFEARSKTLLDRVKRIEEALEEHEKKSRVANFITKSEYEEDSRHRAEEIAKIQAS
                     LSSANGFLRGVMSALGYLDDGLPRRK*"
     gene            75391..75585
                     /locus_tag="P0_An_GD2017L_S7_coassembly_k141_2695417_prodi
                     gal-single_147"
     CDS             75391..75585
                     /product="hypothetical protein"
                     /codon_start=1
                     /transl_table=11
                     /translation="MCLSAEERDSIQSLVEASQETEDIARKLADFLQKDVKFQEKAHA
                     FAVKQQSGMPLGRLKFAGSK*"
     gene            75582..76016
                     /locus_tag="P0_An_GD2017L_S7_coassembly_k141_2695417_prodi
                     gal-single_148"
     CDS             75582..76016
                     /product="hypothetical protein"
                     /codon_start=1
                     /transl_table=11
                     /translation="MNVSRIYDTIWQGPQPPPGPTLREMGFDVLVLCASEFQPPAEMF
                     PGVTVIHAPNDDGDEPTREQLEGAIQAARQVAEAVRADKNVLVTCYLGLNRSGLVSAL
                     ALYFLTGWPGRKCIQTVKLQRPNALSNQHFTKLLERLRPKAA*"
     gene            complement(76013..76585)
                     /locus_tag="P0_An_GD2017L_S7_coassembly_k141_2695417_prodi
                     gal-single_149"
     CDS             complement(76013..76585)
                     /product="Uncharacterized protein {ECO:0000313|EMBL
                     :KKW45126.1};  TaxID=1618860 species="Bacteria;
                     Parcubacteria.;" source="Parcubacteria bacterium
                     GW2011_GWA2_56_7.;""
                     /codon_start=1
                     /transl_table=11
                     /translation="MKIELANIVTALRANGVIGTKVLDPDGFMAALEAAIAKHDFSAD
                     RIPGQGFLVMPEAVPFVSAGVGPRTADHNDYVCRCHRGVVSAFLRRQKAGNVEGCACV
                     VYTKAAYLADPDTQNEPEEQVRIEASNPDYVLVAVLAFAGPKSPLPLHRFVANLAGAN
                     HEAQAWTADEIRAKAKEVLDYADAWCTVAD*"
                     /db_xref="A0A0G1YPF6_9BACT"
     gene            complement(76624..76908)
                     /locus_tag="P0_An_GD2017L_S7_coassembly_k141_2695417_prodi
                     gal-single_150"
     CDS             complement(76624..76908)
                     /product="hypothetical protein"
                     /codon_start=1
                     /transl_table=11
                     /translation="MFVTRYAVRRETPGTLDAQEWTFTLIDNQIVLDRYMELSRPTKR
                     HKEQGTRWYERLDHRSNTLTLAEVPLPDDVAAEALQKVVSQFRVVRELKR*"
     gene            complement(76908..77054)
                     /locus_tag="P0_An_GD2017L_S7_coassembly_k141_2695417_prodi
                     gal-single_151"
     CDS             complement(76908..77054)
                     /product="hypothetical protein"
                     /codon_start=1
                     /transl_table=11
                     /translation="MKTTKQPARRNTIVVAMNARHGRAGRMKDRRAARGGSRNKQRDY
                     REGW*"
     gene            complement(77094..81992)
                     /locus_tag="P0_An_GD2017L_S7_coassembly_k141_2695417_prodi
                     gal-single_152"
     CDS             complement(77094..81992)
                     /product="Putative uncharacterized protein n=1 Tax
                     =Solibacter usitatus (strain Ellin6076) RepID=Q02CD0_SOLUE"
                     /codon_start=1
                     /transl_table=11
                     /translation="MAVNPICQVREGAGPWVATTNGVDVTPGATISIKLADVTDVTDW
                     YLQVTGTDETTTPPTLTDVNPITNKVTAPTSIVTFTMPAGTGRALLFSSLVTGTGGPL
                     STTFSIYALTDHSRRVGSAGEQREGDSSYGWASIVNPLIRTGAGVLYYNDAATSPSWG
                     VDNVQDALDYLKAGGGFSAGGDLTGSGTSQTVSYIRGVISPDPILALHGKDTRVVEDY
                     SPDLYSPYAAVSDGTYLYVGVYNYMESWGWWGNGIVHKLRPLGDGSTLEVVAKVDLAA
                     TLPEIVHITGLAADSTYLYAVTPDTENIAIINKATMAVVGWGWMGSGMFPSSVCADGA
                     GNFYCYGTDGGNYIVGKFSTAACLGQPPGTVTYSSSYVAPGTLNQISFGGGYVWAVDY
                     GSGAGTQKIDPATMTLVISDSGATAGMESFYAFGSLWVIEGTSPTPPARISRLDPTTL
                     ALQATVTLPTSMVYGVSHLAFGPDSSGTPNARLYASSESYPYIGIINPLTNAFEAVFA
                     PGGTEHAGVAAIGNVVYAMAYVSNPQDRPNGIFFVDYPMGTAGQCVYKPRLEYQSQGK
                     DDLGYIGWAHGESGYPQGKIGQVPSIRDQRAEPVDMAYDFYADPAIEQIGRIWIVRSR
                     PNDVIVWDVDTDAFGYTIPLAYAGDSFAPHTILISPKYVWVSGTRGHIVKIDRVTRDV
                     LDYRLKVPTDAYAVEGLAWDDTHGCVLTTVGGSDEFGIIYSLDATTHRFTQHDLSASI
                     NEYGRGIIVVGTDAFFFGTANLWKIDLTTWTVTATAAIPNPNAGRIRSKYEAGYIWFI
                     SQWGTDLARVDPATTTVSSITVGTDTMGLCYDGDDDIVAVTMSGTTVIQYVTTPTGVM
                     ALGSSIPAAVPLTMGGIVYDSSWSYLYFTLERLSPPYHAVLNSTWYGWSGTIPDPDTG
                     PTVDAWLNGTLEWVDASGFTAGGDLTGSSSSQTVVGLRGRAITSTTPTTGQVYYYTGS
                     QWAPGTLASDVTGSFTSNTVARLRGRTISTTAPTNGQVYAWNTGLSQWVPSTPGGLPT
                     ATLAEDLVTWDGTAWVAKQPPAGIVNFVAGESLLSNGIVVWDRDRTGATTNYYAYRTR
                     MTAPFAWGWTTEDDNSYTIAAAWRTGSFLDGQYLYDAAALGNLAVVVAWYESNAINLR
                     AVTTPYNTTARTWSVAAGAGLTSISTAGACTDVCVVALSTTKFVVGWIYSGSIYLCAC
                     TYVSPASGFTYGTPVQVQDGVGTVTNAISIALEKGPFSYASDDATTDLYFAYAFGRST
                     NLGYIHTGRILSGTDTIVLASTVELTTATPFGSATCPPVCITLKSLGDQSVHPGTSSV
                     VYGVLYGDTARAVDTYHFWFQWERAFGYDQVQLSGYWRLGTSGSVWRIDEDMDSTGPY
                     YLLDGATANPGFGDFLGKKWVSVFRATHASFNTRMVLASGTVPFPGSTPCPNRPKILP
                     YNTSTQWGVSSITITALDHETFAWGGRLTVAPAEAGWSGKVPIGVGTGTYKDGVVSFN
                     LGSHINKASGTIYGNYFVPTTANARQRFKTVKLSNNRFMLIFSGRTNPATPSDVSMAY
                     HCFVSEQPYVAGVMQEAATIGQTKRCAIYGGISRSATGLIPGAYYYWSTGDYTSEFEF
                     GRASDATSILLTLGREMNRRSR*"
                     /db_xref="UniRef100_Q02CD0"
                     /db_xref="sus:Acid_0274"
                     /db_xref="Q02CD0_SOLUE"
     gene            complement(82002..82325)
                     /locus_tag="P0_An_GD2017L_S7_coassembly_k141_2695417_prodi
                     gal-single_153"
     CDS             complement(82002..82325)
                     /product="hypothetical protein"
                     /codon_start=1
                     /transl_table=11
                     /translation="MRNLIVLATFALSLLGCPCPEPASPNPQPVPDSDMCPLMCAHLK
                     TLGCEEGQSVYDSDKPGPKDVPNKTCEDFCTEQQANGIFVNPRCVSKVKTCDEIEAAR
                     KNTCQ*"
     gene            82391..83209
                     /locus_tag="P0_An_GD2017L_S7_coassembly_k141_2695417_prodi
                     gal-single_154"
     CDS             82391..83209
                     /product="Papain family cysteine protease id=4084135 bin
                     =GWB1_Spirochaetes_59_5 species=Pythium ultimum
                     genus=Pythium taxon_order=Pythiales taxon_class=unknown
                     phylum=unknown tax=GWB1_Spirochaetes_59_5
                     organism_group=Spirochaetes"
                     /codon_start=1
                     /transl_table=11
                     /translation="MATYGWRPDPRTETDPYGDTVDLVAKDWNVKDFLAKAPPKLADG
                     DVDLSKYATDTNQWSLSSCAGNATADSVEILDAIEEEDDAKADGRAPVPQPQLSRLFV
                     YNMARERAGELALDEGTYIRYCFDVLARFGICEENVWPYDEAKVFTSPTLKAQRRALG
                     HKIHGFYRIKSTEEQRLDDIVAALRAKHPVVFGTLIDHTFQADNGPTVIGPPGSVTIG
                     GHAMIVVGYVGGLFKVKNSWGPGWRDKGYCLMKPEYLAWDETQDLWVPTLAVHF*"
                     /db_xref="GWB1_scaffold_9497_1"
                     /db_xref="hoh:Hoch_3866"
                     /db_xref="86112718"
     gene            83491..83808
                     /locus_tag="P0_An_GD2017L_S7_coassembly_k141_2695417_prodi
                     gal-single_155"
     CDS             83491..83808
                     /product="id=2917985 bin=GWB1_Spirochaetes_59_5 species
                     =unknown genus=unknown taxon_order=unknown
                     taxon_class=unknown phylum=unknown
                     tax=GWB1_Spirochaetes_59_5 organism_group=Spirochaetes"
                     /codon_start=1
                     /transl_table=11
                     /translation="MARIPTPADLEAAAIEFACELEGDERKTFTFNEAENLALELGYA
                     LATPVIRALKALGLGMEERQPERRVRTVSSNSHDRWSGPGSCKTHGGSGWEQITGFAG
                     DEG*"
                     /db_xref="GWB1_scaffold_14209_9"
                     /db_xref="86110018"
     gene            83840..84469
                     /locus_tag="P0_An_GD2017L_S7_coassembly_k141_2695417_prodi
                     gal-single_156"
     CDS             83840..84469
                     /product="dCTP deaminase (EC:3.5.4.13)"
                     /codon_start=1
                     /transl_table=11
                     /translation="MILPDHAIRQAVAEGLIRIEPFDDHLVNPASYDLTLGAEVRIYK
                     DWCVPVPIVVNNVASAPEIEDGRYFRPLDQVLNTRQPPETEAFQMHESKGWVLRPGIG
                     YLLHTRERVWTEEFMAIIDGKSSIGRLFIQIHATAGYVDPGFDGQYTLEVIVQHPIRV
                     YPGMRIAQVRFQTLQSKADKLYGYAGGHYTGAAALGAVPSQAHKMFTNR*"
                     /db_xref="cgo:Corgl_0269"
                     /db_xref="F2N756_CORGP"
                     /db_xref="UniRef100_F2N756"
                     /db_xref="3.5.4.13"
     gene            84500..84712
                     /locus_tag="P0_An_GD2017L_S7_coassembly_k141_2695417_prodi
                     gal-single_157"
     CDS             84500..84712
                     /product="hypothetical protein"
                     /codon_start=1
                     /transl_table=11
                     /translation="MDICRLKPQERAFALAFHREVYRPFAEGKYASMNLSHWDDMLLG
                     YLIAKGLKPARAWKVALQVYLVLEKG*"
     gene            complement(84709..85086)
                     /locus_tag="P0_An_GD2017L_S7_coassembly_k141_2695417_prodi
                     gal-single_158"
     CDS             complement(84709..85086)
                     /product="hypothetical protein"
                     /codon_start=1
                     /transl_table=11
                     /translation="MSLLVSERHGVNPSLEQCFVCLKPKGVVLFGRLRGDAEAPRQVC
                     LDQEPCDECKKLMKKGVVLISVNMQLTDDQANPYRSGGWVVVRPTFIKRTIQPKETVK
                     DICKRRMAFVPDEVWDQLGLPRA*"
     gene            complement(85083..85379)
                     /locus_tag="P0_An_GD2017L_S7_coassembly_k141_2695417_prodi
                     gal-single_159"
     CDS             complement(85083..85379)
                     /product="hypothetical protein"
                     /codon_start=1
                     /transl_table=11
                     /translation="MKIVRLKTLARLINEKFGPEYYATCEPWTTSTDFKPKGCRYITR
                     TGKGRKGYRLRVYGPRLKPEGPCPVVIDHNSSECYRRNEEAMREVAKLFGEIWT*"
     gene            complement(85376..85570)
                     /locus_tag="P0_An_GD2017L_S7_coassembly_k141_2695417_prodi
                     gal-single_160"
     CDS             complement(85376..85570)
                     /product="hypothetical protein"
                     /codon_start=1
                     /transl_table=11
                     /translation="MKLSKAQLAVLQEAKAKGYAQAVDWHPPVKKLLALGLIKPYEGI
                     NSYNNKWVLTEAGENALGKP*"
     gene            complement(85567..85971)
                     /locus_tag="P0_An_GD2017L_S7_coassembly_k141_2695417_prodi
                     gal-single_161"
     CDS             complement(85567..85971)
                     /product="hypothetical protein"
                     /codon_start=1
                     /transl_table=11
                     /translation="MSRFDPDCVHLGYMDGLLGKEPSEVGEGYEKGWLAGAEDRAAGM
                     KAPDNVLGNPQGIKVGDMVVIPKGTIVKQVFKDPKPAGRTYKVRVNHFLTGTNAYIDW
                     SGQFHRPTWATVRWAGKGGYWSEAAIEDVRKP*"
     gene            complement(85994..86191)
                     /locus_tag="P0_An_GD2017L_S7_coassembly_k141_2695417_prodi
                     gal-single_162"
     CDS             complement(85994..86191)
                     /product="hypothetical protein"
                     /codon_start=1
                     /transl_table=11
                     /translation="MVSVEVLQALANIQRMTGKQYPALRAAVLELPKEAALDLLRLTR
                     DLEDAMRRQERRAALQPWRHF*"
     gene            complement(86201..86440)
                     /locus_tag="P0_An_GD2017L_S7_coassembly_k141_2695417_prodi
                     gal-single_163"
     CDS             complement(86201..86440)
                     /product="hypothetical protein"
                     /codon_start=1
                     /transl_table=11
                     /translation="MSCMCGGCRACLAAQGYEEYPDCCPACGRELGEEDGDFCDAICE
                     AKYLADLKAEDDALAAQLAEEAALAAEWKKARRVA*"
     gene            86514..86945
                     /locus_tag="P0_An_GD2017L_S7_coassembly_k141_2695417_prodi
                     gal-single_164"
     CDS             86514..86945
                     /product="hypothetical protein"
                     /codon_start=1
                     /transl_table=11
                     /translation="MNHEFKIGDKVLFGRRHGEQTLGEVVKIGRSKIKVKQLESRGTM
                     RSYPVGAIWGVPPTLMQKVDAGVQPIAEAPKRPEVEVLREVRNLYCQLSPENLTCDGE
                     LPPSAVRRRAQQIHARLRVCFQELGRVVTEDEAYQLRLRMA*"
     gene            86942..87583
                     /locus_tag="P0_An_GD2017L_S7_coassembly_k141_2695417_prodi
                     gal-single_165"
     CDS             86942..87583
                     /product="Uncharacterized protein n=1 Tax=Burkholderia sp.
                     M701 RepID=V5YNK5_9BURK"
                     /codon_start=1
                     /transl_table=11
                     /translation="MSIYDISIPELVPEGQQGIATVRHFEVDAQMSMFTSIRAIQHGL
                     DAHVRAGQYAQLLVGRTLMMSDTSMEKRTNTAFTYRAHGQVLVAGLGLGLILYAIADK
                     PSVEHITVIEKYQDVVDIVGPAVKAKLGDKVTNICADIFDWRPAKGAKFNTIYFDIWP
                     NICTDNLKDITKLHRAFARKLDRSDPGCWMDSWQRDALKSQRRRAQSQRFRWR*"
                     /db_xref="UniRef100_V5YNK5"
                     /db_xref="A0A0F9SL32_9ZZZZ"
                     /db_xref="eclz:LI64_23155"
                     /db_xref="V5YNK5_9BURK"
     gene            complement(87580..87882)
                     /locus_tag="P0_An_GD2017L_S7_coassembly_k141_2695417_prodi
                     gal-single_166"
     CDS             complement(87580..87882)
                     /product="hypothetical protein"
                     /codon_start=1
                     /transl_table=11
                     /translation="MTHPSLRLTAPESLPDAIWMPSGSDLAIYRGSPLEMVRSMAAEM
                     GDDITVRDAVRHLVGGLLESRQILLRLDYRKSEDELAKSFVGLLVLSGVGRPIPQA*"
     gene            complement(87879..88199)
                     /locus_tag="P0_An_GD2017L_S7_coassembly_k141_2695417_prodi
                     gal-single_167"
     CDS             complement(87879..88199)
                     /product="hypothetical protein"
                     /codon_start=1
                     /transl_table=11
                     /translation="MLLPTTIELADTFGRPRIRKDFPGPLRIGDRIKLGFRLGRVNQG
                     RHEVLEVKGDFKVSSVSFDGTEIPRQLIQVEAVGKEPTWRAVKKPPAGRQVAPARFPP
                     TVVV*"
     gene            88816..89319
                     /locus_tag="P0_An_GD2017L_S7_coassembly_k141_2695417_prodi
                     gal-single_168"
     CDS             88816..89319
                     /product="hypothetical protein"
                     /codon_start=1
                     /transl_table=11
                     /translation="MKLQDHPSSTVERVAFQRENNMALKVAAKEIVASGSVTTAVDAA
                     IELNREVNAASKELEVLKGFIRKAAEAKAALEGGSNTELEGSLGVAQVVFPKAAPKAK
                     KGVDLLSAEAALPEAVFATLFTKRVVVEFAPDFEEKMATLTPAQKAALANLVEVVAAT
                     PRVNLPK*"
     gene            complement(89359..89895)
                     /locus_tag="P0_An_GD2017L_S7_coassembly_k141_2695417_prodi
                     gal-single_169"
     CDS             complement(89359..89895)
                     /product="hypothetical protein"
                     /codon_start=1
                     /transl_table=11
                     /translation="LDAMLAELDALHAIVQVIDQGDDPQEALDLTRRAFDLAANPKTF
                     EAQIIRYAMAIVLGESVTLPATNGRGSWERALYEGIARAWACWAADATSPVPAEEFAK
                     LHSRSEFGNDTKRKGAVHLMALHHWLTAVEALVEGNPVAARRFWKRAIEVGASFGTES
                     HPVVLWAYAASFWPHKRA*"
     gene            90096..90971
                     /locus_tag="P0_An_GD2017L_S7_coassembly_k141_2695417_prodi
                     gal-single_170"
     CDS             90096..90971
                     /product="hypothetical protein"
                     /codon_start=1
                     /transl_table=11
                     /translation="MASQDQNRMRELQDAGLWPEIVPRDYNALHAQWAAFVLYFVRKY
                     NKVDSDPRDLINHIWMRLIESDVLVKYVEAALAEPPATMTGKEACAFLGLNWHQWRFY
                     FWRGTKGYIDAKGVRHVLPRYIPTPINEKGCYSKKAVFRTEDIVKMLHSIEDTGCFHK
                     RGAVTVTKPAYAKKHFAGYLQRCIHHAFVNWCRTRTRRYQEHLGEDKSPASSDQTVRE
                     HWSNRLADEESFSVEENAAVLHFADQLKKVVPEHADELFGLLQQGYTLPEAVNKMDVA
                     KATMRAIKFKLRALA*"
     gene            91003..91899
                     /locus_tag="P0_An_GD2017L_S7_coassembly_k141_2695417_prodi
                     gal-single_171"
     CDS             91003..91899
                     /product="hypothetical protein"
                     /codon_start=1
                     /transl_table=11
                     /translation="MDRVALLHHARDLQRRIWASLPLGFRLVAVLERLAVDSITAFGQ
                     VLYAEFLLRGVKGLPDIDGMPALDWLAANPDLAKDKRKITARLAREGDFSRKAKDFAS
                     RTYRFLMAKFHNPALVEESMQSFLVRFISGAAEGMTEGSDLKRAEGYATEGVKREVLN
                     AITRQNRQRGREQSIFMEDDDEEVAIDISDPKAFKDIESIFPEWHDPRVKRDLAAIAP
                     WVPTYLDLAAKGYTDDEIFGFSASQPYSGMLKSELAEHMGWEFVPRPGSKEPLGRGIW
                     SKPGTGTKKRIVEVLNDHLRGD*"
     gene            complement(91896..92159)
                     /locus_tag="P0_An_GD2017L_S7_coassembly_k141_2695417_prodi
                     gal-single_172"
     CDS             complement(91896..92159)
                     /product="URI domain-containing putative endonuclease n=1
                     Tax=Desulfocapsa sulfexigens (strain DSM 10523 / SB164P1)
                     RepID=M1PHG4_DESSD"
                     /codon_start=1
                     /transl_table=11
                     /translation="VKPPWFVYVLYSVRTGRLYTGITTDPARRLLEHNGVFTKGAKAT
                     RSGRPWQIVYSERVDTKSLALKREYAIKQLKRHDKLILVGLAA*"
                     /db_xref="UniRef100_M1PHG4"
                     /db_xref="dsf:UWK_02509"
                     /db_xref="M1PHG4_DESSD"
     gene            complement(92172..92429)
                     /locus_tag="P0_An_GD2017L_S7_coassembly_k141_2695417_prodi
                     gal-single_173"
     CDS             complement(92172..92429)
                     /product="Excinuclease ABC, C subunit domain protein n=2
                     Tax=Shewanella baltica RepID=A3DAB9_SHEB5"
                     /codon_start=1
                     /transl_table=11
                     /translation="MSAWGVYIVESQATGHLFTGVTTRLPWRMRILNDGRGAKFVKGK
                     GPWELVYWEPRGTQEDALKRENEIKALAKAQKLALIKEHHA*"
                     /db_xref="UniRef100_A3DAB9"
                     /db_xref="sbs:Sbal117_4386"
                     /db_xref="K2JRG2_9GAMM"
                     /db_xref="A3DAB9_SHEB5"
     gene            complement(92435..93052)
                     /locus_tag="P0_An_GD2017L_S7_coassembly_k141_2695417_prodi
                     gal-single_174"
     CDS             complement(92435..93052)
                     /product="Uncharacterized protein {ECO:0000313|EMBL
                     :KKK52783.1}; Flags: Fragment;;  TaxID=412755
                     species="unclassified sequences; metagenomes; ecological
                     metagenomes.;" source="marine sediment metagenome.;""
                     /codon_start=1
                     /transl_table=11
                     /translation="MKLPADVQRLLEEASRPCRTAASKAFTCQVFGGAWDAFVEDWAP
                     RIYTFVGQALGPFGVEPHSDILPLEDGMHAAGATASFSPDTGRICLCTSVEGKVGQTL
                     EKLTHEMLHGSLDQFPEGDPFYEEGYVDYSTWVLAHAPVWGEHRDDMIKAAAFNIRVR
                     RDRCLTDQSDYDRKRWAGGLFASLAKGPFIIAHLRQRKLEGNFSW*"
                     /db_xref="A0A0F8W825_9ZZZZ"
     gene            93095..93736
                     /locus_tag="P0_An_GD2017L_S7_coassembly_k141_2695417_prodi
                     gal-single_175"
     CDS             93095..93736
                     /product="hypothetical protein"
                     /codon_start=1
                     /transl_table=11
                     /translation="MAQLLRDPTTFQQINPATGIVFDYDMGANGQLTLSPSHMLKDPV
                     ATFEGRKSVLVPCDHDCITTLRGSIQVEGSYSHIAQAQTIVYLTPGLTPHNDCLEVGV
                     TITGRPNVRIWDKDGTLVLNVTGSKRLSRSFWLRFVWDSAARAVYGGFAQLYSDGQVD
                     TGATWSVTPTRPWTPLEANYVGIRNGYNLPGGTQAMNGTLRKVLIEKVVNTTF*"
     gene            94295..94370
                     /locus_tag="P0_An_GD2017L_S7_coassembly_k141_2695417_prodi
                     gal-single_trna_1"
     tRNA            94295..94370
                     /product="Lys"
     gene            94377..94450
                     /locus_tag="P0_An_GD2017L_S7_coassembly_k141_2695417_prodi
                     gal-single_trna_2"
     tRNA            94377..94450
                     /product="Lys"
     gene            94459..94529
                     /locus_tag="P0_An_GD2017L_S7_coassembly_k141_2695417_prodi
                     gal-single_trna_3"
     tRNA            94459..94529
                     /product="Gln"
     gene            94739..94810
                     /locus_tag="P0_An_GD2017L_S7_coassembly_k141_2695417_prodi
                     gal-single_trna_4"
     tRNA            94739..94810
                     /product="Asn"
     gene            complement(94812..95132)
                     /locus_tag="P0_An_GD2017L_S7_coassembly_k141_2695417_prodi
                     gal-single_176"
     CDS             complement(94812..95132)
                     /product="Glycosyl transferase family 9 id=2799467 bin
                     =GWB1_Spirochaetes_59_5 species=Desulfovibrio sp. FW1012B
                     genus=Desulfovibrio taxon_order=Desulfovibrionales
                     taxon_class=Deltaproteobacteria phylum=Proteobacteria
                     tax=GWB1_Spirochaetes_59_5 organism_group=Spirochaetes"
                     /codon_start=1
                     /transl_table=11
                     /translation="MAYSYDRTAEDVGMTILQQMGGAGRLKAMLGATFMRVPNGIGIK
                     WPSRQPSKGNYLEVKLMPSDTYDMTFYNVGRGAKKTVKHLDDVYFDQLVDIFERQTGY
                     YLRF*"
                     /db_xref="GWB1_scaffold_1297_1"
                     /db_xref="86110301"
     gene            95187..95262
                     /locus_tag="P0_An_GD2017L_S7_coassembly_k141_2695417_prodi
                     gal-single_trna_5"
     tRNA            95187..95262
                     /product="Pseudo"
     gene            95288..95362
                     /locus_tag="P0_An_GD2017L_S7_coassembly_k141_2695417_prodi
                     gal-single_trna_6"
     tRNA            95288..95362
                     /product="Met"
     gene            complement(95437..96309)
                     /locus_tag="P0_An_GD2017L_S7_coassembly_k141_2695417_prodi
                     gal-single_177"
     CDS             complement(95437..96309)
                     /product="Uncharacterized protein {ECO:0000313|EMBL
                     :KKN66650.1};  TaxID=412755 species="unclassified
                     sequences; metagenomes; ecological metagenomes.;"
                     source="marine sediment metagenome.;""
                     /codon_start=1
                     /transl_table=11
                     /translation="MDIVQLVRDGSGYFEWDEVLSTYGDLKLAINVFRDAMKFDGQPA
                     MTWDRKPIAGDTRIFDGVRLPATAGELQQIADLLGCMLMTPKVIDMLWLQAGLKFDSI
                     VNVKGEIVATSNIHDVHEAIEAKIASLGGDQGLGIVDSVGKYWCLINELLNHADVSGG
                     DCCCNYGWPAKVASGPGITPGTQVWQRPGFAHNIFHFDPSQTIRLMHPMAILVHPDET
                     EEVVDLRVIASDPALAPLITHQGTLTYLRQTGVEQLDPLPEASLPPAIAEATEPEEPV
                     EGDPARPRRFRRRD*"
                     /db_xref="A0A0F9SCN9_9ZZZZ"
     gene            96347..96422
                     /locus_tag="P0_An_GD2017L_S7_coassembly_k141_2695417_prodi
                     gal-single_trna_7"
     tRNA            96347..96422
                     /product="Glu"
     gene            96490..96562
                     /locus_tag="P0_An_GD2017L_S7_coassembly_k141_2695417_prodi
                     gal-single_trna_8"
     tRNA            96490..96562
                     /product="Phe"
     gene            96640..96715
                     /locus_tag="P0_An_GD2017L_S7_coassembly_k141_2695417_prodi
                     gal-single_trna_9"
     tRNA            96640..96715
                     /product="Phe"
     gene            96878..96949
                     /locus_tag="P0_An_GD2017L_S7_coassembly_k141_2695417_prodi
                     gal-single_trna_10"
     tRNA            96878..96949
                     /product="Trp"
     gene            97462..97537
                     /locus_tag="P0_An_GD2017L_S7_coassembly_k141_2695417_prodi
                     gal-single_trna_11"
     tRNA            97462..97537
                     /product="Pro"
     gene            97812..98114
                     /locus_tag="P0_An_GD2017L_S7_coassembly_k141_2695417_prodi
                     gal-single_178"
     CDS             97812..98114
                     /product="hypothetical protein"
                     /codon_start=1
                     /transl_table=11
                     /translation="MAEYGNFFTAVTDILAHVRETKHHVECDDEPTKLRIGFRCMEEP
                     GVRWHIRLTNLKEAICPDADETDALRAYLRTPTGRAQIAEGFSEGRCIWQRSSPPV*"
     gene            98190..98729
                     /locus_tag="P0_An_GD2017L_S7_coassembly_k141_2695417_prodi
                     gal-single_179"
     CDS             98190..98729
                     /product="Uncharacterized protein n=1 Tax=Sorangium
                     cellulosum So0157-2 RepID=S4XYX9_SORCE"
                     /codon_start=1
                     /transl_table=11
                     /translation="MDLIAFILLLLDICPSDMVPVGTFCVDRFEAPNIEGQPPMVMQS
                     ALDGQAWCQARGKRLCTEGEWERACAGTEGPCNNVKQWMPWDPDQFERTANPWPEVQR
                     LWQGEPAGAYPKCRSNVGAYDMRGSVEEWVVSRRGRDWPYTMKGGFWSKNTSCRGSND
                     AHEPTFRFYETGFRCCLSL*"
                     /db_xref="UniRef100_S4XYX9"
                     /db_xref="scu:SCE1572_30415"
                     /db_xref="A9FL04_SORC5"
                     /db_xref="S4XYX9_SORCE"
     gene            98973..99047
                     /locus_tag="P0_An_GD2017L_S7_coassembly_k141_2695417_prodi
                     gal-single_trna_12"
     tRNA            98973..99047
                     /product="Asp"
     gene            99132..99204
                     /locus_tag="P0_An_GD2017L_S7_coassembly_k141_2695417_prodi
                     gal-single_trna_13"
     tRNA            99132..99204
                     /product="Ile"
     gene            99217..99292
                     /locus_tag="P0_An_GD2017L_S7_coassembly_k141_2695417_prodi
                     gal-single_trna_14"
     tRNA            99217..99292
                     /product="Val"
     gene            99292..99585
                     /locus_tag="P0_An_GD2017L_S7_coassembly_k141_2695417_prodi
                     gal-single_180"
     CDS             99292..99585
                     /product="id=3822674 bin=GWB1_Spirochaetes_59_5 species
                     =unknown genus=unknown taxon_order=unknown
                     taxon_class=unknown phylum=unknown
                     tax=GWB1_Spirochaetes_59_5 organism_group=Spirochaetes"
                     /codon_start=1
                     /transl_table=11
                     /translation="MSNTEFEKMARHFERLCWQYGIPVPDIRPALPTDPCDFTDPPYV
                     RINLRQECDRVYQIRHLFGHYLADLHLVENGRWADRVADVVAEMLDETDQTLL*"
                     /db_xref="GWB1_scaffold_5415_3"
                     /db_xref="86110595"
     gene            99598..99936
                     /locus_tag="P0_An_GD2017L_S7_coassembly_k141_2695417_prodi
                     gal-single_181"
     CDS             99598..99936
                     /product="Micrococcal nuclease-like nuclease n=1 Tax
                     =Deinococcus peraridilitoris (strain DSM 19664 / LMG 22246
                     / CIP 109416 / KR-200) RepID=L0A1T6_DEIPD"
                     /codon_start=1
                     /transl_table=11
                     /translation="MLYEYAAKLVRVVDGDTVYLEVDLGFRLHITMDFRLLGIDTPEM
                     VGATRTAALSAKAELERLLGLGTIRAYTEKSDKYGRWLVRLKVAQPDGSAIDVNQALL
                     DGGFAVPYNP*"
                     /db_xref="UniRef100_L0A1T6"
                     /db_xref="A0A0F2PTB5_9FIRM"
                     /db_xref="dpd:Deipe_1566"
                     /db_xref="L0A1T6_DEIPD"
     gene            99942..100014
                     /locus_tag="P0_An_GD2017L_S7_coassembly_k141_2695417_prodi
                     gal-single_trna_15"
     tRNA            99942..100014
                     /product="Ala"
     gene            100090..100165
                     /locus_tag="P0_An_GD2017L_S7_coassembly_k141_2695417_prodi
                     gal-single_trna_16"
     tRNA            100090..100165
                     /product="Ala"
     gene            100244..100317
                     /locus_tag="P0_An_GD2017L_S7_coassembly_k141_2695417_prodi
                     gal-single_trna_17"
     tRNA            100244..100317
                     /product="Ala"
     gene            100404..100619
                     /locus_tag="P0_An_GD2017L_S7_coassembly_k141_2695417_prodi
                     gal-single_182"
     CDS             100404..100619
                     /product="Uncharacterized protein n=1 Tax=Eimeria praecox
                     RepID=U6G667_9EIME"
                     /codon_start=1
                     /transl_table=11
                     /translation="MKTIILIASALVLAAACTPTTPEPTAASASAVSASAAPTAAPTV
                     APTATAAATAAPTAAPTVAPTATAAAK*"
                     /db_xref="UniRef100_U6G667"
                     /db_xref="paen:P40081_29760"
                     /db_xref="A0A089JB00_9BACL"
                     /db_xref="U6G667_9EIME"
     gene            100682..100756
                     /locus_tag="P0_An_GD2017L_S7_coassembly_k141_2695417_prodi
                     gal-single_trna_18"
     tRNA            100682..100756
                     /product="Thr"
     gene            100863..100934
                     /locus_tag="P0_An_GD2017L_S7_coassembly_k141_2695417_prodi
                     gal-single_trna_19"
     tRNA            100863..100934
                     /product="Thr"
     gene            101009..101084
                     /locus_tag="P0_An_GD2017L_S7_coassembly_k141_2695417_prodi
                     gal-single_trna_20"
     tRNA            101009..101084
                     /product="Gly"
     gene            complement(101324..101839)
                     /locus_tag="P0_An_GD2017L_S7_coassembly_k141_2695417_prodi
                     gal-single_183"
     CDS             complement(101324..101839)
                     /product="hypothetical protein"
                     /codon_start=1
                     /transl_table=11
                     /translation="MADETTSPASVDVTAQMEQAIKKMTRLAKTTTALVAAVVVLVAA
                     IVGGYYHIEEIVQDHQKQAEQTRATVKGAAGDLATDVETLAAQLQQTQEDLAGLRDYI
                     ANLTLPKGQGQSPPPAHTAVRVSRPPTKGSAEPPIPATTSEPVLPAPAPPDVQVPEPI
                     ELQSQKMSERF*"
     gene            102040..102115
                     /locus_tag="P0_An_GD2017L_S7_coassembly_k141_2695417_prodi
                     gal-single_trna_21"
     tRNA            102040..102115
                     /product="Gly"
     gene            complement(102113..102589)
                     /locus_tag="P0_An_GD2017L_S7_coassembly_k141_2695417_prodi
                     gal-single_184"
     CDS             complement(102113..102589)
                     /product="hypothetical protein"
                     /codon_start=1
                     /transl_table=11
                     /translation="MKYSYDRTAAKGLTENDFLALKQAVLGGEDERTILRLARKIRQS
                     FHTSHIPDNLKGIQWFLRPPSQGFHGTINHREEFAEAIDLALREWKKQAGYLQDARAA
                     VPKTTKLLDQLKATLDLMKELREDKGASYYHHELDRVEKPLDTLAGLLQRFLELNR*"
     gene            102699..102772
                     /locus_tag="P0_An_GD2017L_S7_coassembly_k141_2695417_prodi
                     gal-single_trna_22"
     tRNA            102699..102772
                     /product="Gly"
     gene            102860..102933
                     /locus_tag="P0_An_GD2017L_S7_coassembly_k141_2695417_prodi
                     gal-single_trna_23"
     tRNA            102860..102933
                     /product="Cys"
     gene            complement(102931..103113)
                     /locus_tag="P0_An_GD2017L_S7_coassembly_k141_2695417_prodi
                     gal-single_185"
     CDS             complement(102931..103113)
                     /product="hypothetical protein"
                     /codon_start=1
                     /transl_table=11
                     /translation="MKCTTHDTSDWFWSLDRHSQKMLVCLLFELKDAARKSMYYALFA
                     ELLEHLDADYHWMKGC*"
     gene            103232..103555
                     /locus_tag="P0_An_GD2017L_S7_coassembly_k141_2695417_prodi
                     gal-single_186"
     CDS             103232..103555
                     /product="restriction endonuclease n=1 Tax=Rhizobium sp.
                     JGI 0001005-K05 RepID=UPI0003803FCE"
                     /codon_start=1
                     /transl_table=11
                     /translation="MLLEESPGPCPLCGRPNLNPTDHHLVPKSRGGKATLTICRDCHH
                     AAHLLFSNRELECAYSTVEALLAHPRMCRMVTFISRQDPGGKVRFPAKRRFGGGKLRS
                     VYAWG*"
                     /db_xref="UniRef100_UPI0003803FCE"
                     /db_xref="A0A017SXZ3_9DELT"
                     /db_xref="rce:RC1_2071"
                     /db_xref="UPI0003803FCE"
     gene            103563..103638
                     /locus_tag="P0_An_GD2017L_S7_coassembly_k141_2695417_prodi
                     gal-single_trna_24"
     tRNA            103563..103638
                     /product="Arg"
     gene            104219..104293
                     /locus_tag="P0_An_GD2017L_S7_coassembly_k141_2695417_prodi
                     gal-single_trna_25"
     tRNA            104219..104293
                     /product="Pseudo"
     gene            104410..104481
                     /locus_tag="P0_An_GD2017L_S7_coassembly_k141_2695417_prodi
                     gal-single_trna_26"
     tRNA            104410..104481
                     /product="Met"
     gene            104557..104631
                     /locus_tag="P0_An_GD2017L_S7_coassembly_k141_2695417_prodi
                     gal-single_trna_27"
     tRNA            104557..104631
                     /product="Gln"
     gene            104633..104708
                     /locus_tag="P0_An_GD2017L_S7_coassembly_k141_2695417_prodi
                     gal-single_trna_28"
     tRNA            104633..104708
                     /product="Pro"
     gene            104716..104910
                     /locus_tag="P0_An_GD2017L_S7_coassembly_k141_2695417_prodi
                     gal-single_187"
     CDS             104716..104910
                     /product="hypothetical protein"
                     /codon_start=1
                     /transl_table=11
                     /translation="LYHHEGMGDCGCKRPEGFCCPEARDLFKRLEASFLLGVATGDWR
                     EFDQAREDFEAHYREARPDS*"
     gene            104931..105908
                     /locus_tag="P0_An_GD2017L_S7_coassembly_k141_2695417_prodi
                     gal-single_188"
     CDS             104931..105908
                     /product="Vancomycin resistance protein n=1 Tax=Sorangium
                     cellulosum (strain So ce56) RepID=A9FSS8_SORC5"
                     /codon_start=1
                     /transl_table=11
                     /translation="MRSWLLLVVLVGCSTAPESTPEPPAPMPVATPVEPVDAALPVDA
                     GSDASLEERPFTTVLGAFETKFVNYEARAKNIERALFAPILLEPGAEFSFNATVGPRT
                     AEAGFVEAPVIFKGEMDKGLGGGVCQLSSTIHAAALFARLEVIDRLPHSRPSKYMSPG
                     LDATVGFPEDCKGDPRNPDCYAPDLRLRNPYSYPIKIVASVNVTSKQPKVSTLRVEVL
                     SQWYELPKLVYSFHSVRREDFKQRIKKVPGKPTGFSKKVQKGLPGMLVTSYLKTEKLQ
                     LEHTYRSSYPATDEVWEVAEDWPDDAPPPWEALDAGAPDGGADAGVAQR*"
                     /db_xref="UniRef100_A9FSS8"
                     /db_xref="A0A017TGS9_9DELT"
                     /db_xref="scl:sce5267"
                     /db_xref="A9FSS8_SORC5"
     gene            105888..105962
                     /locus_tag="P0_An_GD2017L_S7_coassembly_k141_2695417_prodi
                     gal-single_trna_29"
     tRNA            105888..105962
                     /product="Val"
     gene            106040..106627
                     /locus_tag="P0_An_GD2017L_S7_coassembly_k141_2695417_prodi
                     gal-single_189"
     CDS             106040..106627
                     /product="Putative uncharacterized protein n=1 Tax
                     =Bdellovibrio bacteriovorus (strain ATCC 15356 / DSM 50701
                     / NCIB 9529 / HD100) RepID=Q6MHD1_BDEBA"
                     /codon_start=1
                     /transl_table=11
                     /translation="MILTINGALNGSEGSTHLCLGLAEDVLRGRGLQVDRVNLVDRVT
                     LASVVYRLEAAKGILVGTGTHWDSWASPLQKLLEDLAGLDSAEALFGKPAGIVVTEHS
                     AGGKGVASRLMGVLNTFGLWVPPHGAVIYGMVAHEALQRGMSGWRAEETWQLKDFKVL
                     GHNLAEAALGTNQWQSWFGEGQPDEAFRQRWLPGV*"
                     /db_xref="UniRef100_Q6MHD1"
                     /db_xref="vba:IMCC26134_01195"
                     /db_xref="A0A0E3UHI9_9BACT"
                     /db_xref="Q6MHD1_BDEBA"
     gene            106638..106720
                     /locus_tag="P0_An_GD2017L_S7_coassembly_k141_2695417_prodi
                     gal-single_trna_30"
     tRNA            106638..106720
                     /product="Leu"
     gene            106777..106844
                     /locus_tag="P0_An_GD2017L_S7_coassembly_k141_2695417_prodi
                     gal-single_trna_31"
     tRNA            106777..106844
                     /product="Pseudo"
     gene            106866..106952
                     /locus_tag="P0_An_GD2017L_S7_coassembly_k141_2695417_prodi
                     gal-single_trna_32"
     tRNA            106866..106952
                     /product="Leu"
     gene            107096..107419
                     /locus_tag="P0_An_GD2017L_S7_coassembly_k141_2695417_prodi
                     gal-single_190"
     CDS             107096..107419
                     /product="hypothetical protein"
                     /codon_start=1
                     /transl_table=11
                     /translation="MPSIPDWHPWGQTSGIPPEPFEQGAYIRVDFDIEVCASPGKVAK
                     QARGFLRLSHGQATEMAKAARDRKPWDCGPYPMTRASVCAEALRRMGLKAYLTDVPLE
                     RSTRA*"
     gene            107410..107482
                     /locus_tag="P0_An_GD2017L_S7_coassembly_k141_2695417_prodi
                     gal-single_trna_33"
     tRNA            107410..107482
                     /product="Val"
     gene            107495..107580
                     /locus_tag="P0_An_GD2017L_S7_coassembly_k141_2695417_prodi
                     gal-single_trna_34"
     tRNA            107495..107580
                     /product="Leu"
     gene            107760..107845
                     /locus_tag="P0_An_GD2017L_S7_coassembly_k141_2695417_prodi
                     gal-single_trna_35"
     tRNA            107760..107845
                     /product="Leu"
     gene            complement(107843..108121)
                     /locus_tag="P0_An_GD2017L_S7_coassembly_k141_2695417_prodi
                     gal-single_191"
     CDS             complement(107843..108121)
                     /product="hypothetical protein"
                     /codon_start=1
                     /transl_table=11
                     /translation="MRDEELAHRVVQRYLMAFKYGPKETKQHRVEKLTDTIRDATGLG
                     RGTAEAIADAIVRGRDWLSLRFPKNWPIDDEGVLEGPRGALNLNELPT*"
     gene            108842..108926
                     /locus_tag="P0_An_GD2017L_S7_coassembly_k141_2695417_prodi
                     gal-single_trna_36"
     tRNA            108842..108926
                     /product="Leu"
     gene            108989..109519
                     /locus_tag="P0_An_GD2017L_S7_coassembly_k141_2695417_prodi
                     gal-single_192"
     CDS             108989..109519
                     /product="Uncharacterized protein n=1 Tax=Sorangium
                     cellulosum So0157-2 RepID=S4Y2J9_SORCE"
                     /codon_start=1
                     /transl_table=11
                     /translation="MMSHTLVLTPWMSPHRVVPWTTAVCLLHTGKAKVLSEYDETIRS
                     PSVEMKLPSVIWLVKPVSAFKKGVKFSRINVMTRDNFTCQYCGRKLPMKDLNYDHVVP
                     RRLGGRTVWENIVTCCYPCNDKKAGRTPQQAKMRLRKQPVCPKTLPMTAPVLPRGQYP
                     EDWEFYLKHSPMVASA*"
                     /db_xref="UniRef100_S4Y2J9"
                     /db_xref="scu:SCE1572_33650"
                     /db_xref="S4Y2J9_SORCE"
     gene            109552..109626
                     /locus_tag="P0_An_GD2017L_S7_coassembly_k141_2695417_prodi
                     gal-single_trna_37"
     tRNA            109552..109626
                     /product="Pro"
     gene            109799..110128
                     /locus_tag="P0_An_GD2017L_S7_coassembly_k141_2695417_prodi
                     gal-single_193"
     CDS             109799..110128
                     /product="hypothetical protein"
                     /codon_start=1
                     /transl_table=11
                     /translation="MPLADRAREASILASRIVTGDAVLREASLQRLRALYPDWVFGWS
                     QGLCIRAPLGVSIPHALGHCASYIEQEQATGDVTVIKDRGGSLDAPARRMVRQPRTWY
                     ERILKDD*"
     gene            110432..112030
                     /locus_tag="P0_An_GD2017L_S7_coassembly_k141_2695417_prodi
                     gal-single_194"
     CDS             110432..112030
                     /product="von Willebrand factor type A n=1 Tax
                     =Anaeromyxobacter sp. (strain K) RepID=B4UFP8_ANASK"
                     /codon_start=1
                     /transl_table=11
                     /translation="MKLDVRSTFAQIRFDQEKDAHVVVSLTAPSLDESTPRPAICIIP
                     CIDISGSMSGSKIDFAKRSVLKLIDHLKPTDYCGVVAFESSVYDIARPEQLANGTKDK
                     IKNAVSKLGPRGGTNFSGGLLRALELIKDLDLPEGTILRVIMFTDGQANEGVAVKTDQ
                     LVKLLEANRGRVTVSAFGYGAGADQALLTAFSTAGKGNYAFIAEPDAALSAFGTELGG
                     LLSTYATDLEIEVVPLNGHQITEVVSDVAAEQENTGEVTIKVPDILAEEVRHLVLAVK
                     FAEQKQAFPRQVNTFDVKLTYATITADGKKDRKTLEAKAKVQFVKEGEQQDKPDTSLD
                     QIVGLAQLVRAQVKAEEAAKAGNYAEAQAAMFNFCEDAASRGLDNVANLGRNVRRRMS
                     NSQVYAQNQGYLRSAQAGATRGMGVVSYDSVALNDVRAAGVVTSNSTQQQTSGSFVGS
                     SVVTPEPLPVVEPFNTFTPPNVSARPILTPLVVGSPTPADPSAVPYVVVQAPSVENSP
                     PEPEKAEEKPARKLIKQTRSKRAW*"
                     /db_xref="UniRef100_B4UFP8"
                     /db_xref="A0A0F9UGG0_9ZZZZ"
                     /db_xref="ank:AnaeK_3969"
                     /db_xref="B4UFP8_ANASK"
     gene            112057..112142
                     /locus_tag="P0_An_GD2017L_S7_coassembly_k141_2695417_prodi
                     gal-single_trna_38"
     tRNA            112057..112142
                     /product="Pseudo"
     gene            112148..112235
                     /locus_tag="P0_An_GD2017L_S7_coassembly_k141_2695417_prodi
                     gal-single_trna_39"
     tRNA            112148..112235
                     /product="Ser"
     gene            112347..112742
                     /locus_tag="P0_An_GD2017L_S7_coassembly_k141_2695417_prodi
                     gal-single_195"
     CDS             112347..112742
                     /product="hypothetical protein"
                     /codon_start=1
                     /transl_table=11
                     /translation="VLPIEELVALPIDALEAEVRASLAPGWSFECELDVENGWYGILR
                     DAEQATVWEQYCSLDPQVVMLSAYGWLHYRDYKPVHPSWVRRSQKPAPPRTGRMTRPG
                     LDEEAGLPADLDPEAARSVYCPPDQTKRR*"
     gene            112745..114391
                     /locus_tag="P0_An_GD2017L_S7_coassembly_k141_2695417_prodi
                     gal-single_196"
     CDS             112745..114391
                     /product="60 kDa chaperonin n=3 Tax=Burkholderiales RepID
                     =D9Y8E3_9BURK"
                     /codon_start=1
                     /transl_table=11
                     /translation="MPTKYGTEIRKKMLAGVNQLADTVTVTLGPRGRNVCLQKTFGNP
                     LITKDGVSVAKEIELADPWENMGVRLVREAASKTSDDAGDGTTTATVLARAIYAEGLK
                     LVEAGLPPISLKRGLDKAFAMLEDQILGAAIPVKNQQDIENVATISANGDRDIGKIVA
                     EAVAKVGKDGVVNIEEGRAIETVIEATDGMKLDRGWLMPEFCFDGERQESVLEDAYVF
                     ITDRELSGIRPMVKLFEQLAKEGRPVLIIAPNFGGEALPTFIHNLRGGTFKSVLVKAP
                     AFGMQQKEVLQDIAVLTGATVISSDVGITFDTVTMEMLGSARRVRVTGKETIITDGGG
                     KSEDLDARCRRIKNEIAQTGSEYDADKLRERLGKLLGGVCVIKVGASSELVMKELKAR
                     MEDALYATKASIDDGITAGGGVSYLRAAQHVEELLKEKPEDWPEGISYDLPQNDHEWA
                     GFKLVLKACEQPLYWIVQNAGRPGDVFVEKVRDKLEENPHIGVDATDLSVKDLVEVGI
                     VDPVKVVRAALANAVSVSSVMLTTECAIRPVDSAKPVGMG*"
                     /db_xref="UniRef100_D9Y8E3"
                     /db_xref="top:TOPB45_1393"
                     /db_xref="89261955"
                     /db_xref="D9Y8E3_9BURK"
     gene            114391..114813
                     /locus_tag="P0_An_GD2017L_S7_coassembly_k141_2695417_prodi
                     gal-single_197"
     CDS             114391..114813
                     /product="hypothetical protein"
                     /codon_start=1
                     /transl_table=11
                     /translation="MPVVEATSTELVIRLTLQRQSDGVTAQTLAEVGEDAPVFPYGIR
                     TRVEVDGKPVAMLSRLSFEADSRRGSPTVEADVSLGLSPEDWGRLSERARASIRQTVE
                     ALRGFRVFAVRSCLPEDNPPSAPIAPTQWEWLENDPLG*"
     gene            115342..115713
                     /locus_tag="P0_An_GD2017L_S7_coassembly_k141_2695417_prodi
                     gal-single_198"
     CDS             115342..115713
                     /product="hypothetical protein"
                     /codon_start=1
                     /transl_table=11
                     /translation="MYRHKRVTRLRKSELPMVALAIAGHVLGYCAAHRDKQGNRPLVR
                     IWGEGFEVYVLKEDWDKIEPYLRDGTFNPQVVAYPKVGFLKPFAAKDIVNVFKYNQPF
                     YDRILGVLEGLFPEDYPTSNL*"
     gene            115723..115971
                     /locus_tag="P0_An_GD2017L_S7_coassembly_k141_2695417_prodi
                     gal-single_199"
     CDS             115723..115971
                     /product="hypothetical protein"
                     /codon_start=1
                     /transl_table=11
                     /translation="MPKSTPKKPSQKPTDAAAGTAPGLPQQAAKQPEPVHIRCKNPNC
                     DSILAIPFIMPDKPGIRLYRCVKCGATKGANVGGAIEL*"
     gene            115979..116656
                     /locus_tag="P0_An_GD2017L_S7_coassembly_k141_2695417_prodi
                     gal-single_200"
     CDS             115979..116656
                     /product="Tax=CG_Delta_07"
                     /codon_start=1
                     /transl_table=11
                     /translation="MTLEILRDFEAAIRQLVPNFEVRFKDESKWQKVLGVLAWVFNRE
                     YMTKYTTTFYPVVWFPSKARYEERPSPSLRTLAHELVHLLDTKKHPIWMRVSYLFPQV
                     LALLAFLAIIPVAILWGLWGFLPAGIGLALLAPWPAPWRTAWEMRGYGMSLACAVWMS
                     PVTVEALRDSIVKNFVSSNYYFMSWSRARVLKQLDEWIARAKDGSLLQDEPYRQVHDF
                     LVKKALA*"
                     /db_xref="33535366"
     gene            116855..117814
                     /locus_tag="P0_An_GD2017L_S7_coassembly_k141_2695417_prodi
                     gal-single_201"
     CDS             116855..117814
                     /product="ATPase AAA"
                     /codon_start=1
                     /transl_table=11
                     /translation="MLDEVHEQDVGIEFLRRLVSGNLTSPLLLVGQEGVGRRFAVIQA
                     TKELFCMGERQAGCKCAACTQIDAGLHTDFTIIQPPDDKEIGIDAIREMIDLAQMYPQ
                     SAPVRMFLIDGADRLTGAAANAFLKTLEEPPKTARFLLTAESQNTVIPTVRSRCGLVV
                     FRRLSEPFVLSVLQRFEKDPAKALVYARLGEGSVGRAIQYWGSGRLGLRDKVLALVKQ
                     GLDGDLPSLFSAVDSIGTSLPLGLRFLEQILLDLRMARINPARVINRDISEELERVGT
                     TLSDTTWHRLVVGLRKIRAYYRTTRIVLPFHIKALFASAFVGS*"
                     /db_xref="gpi:GPICK_10320"
                     /db_xref="A0A0B5BI20_9DELT"
                     /db_xref="gwd2_scaffold_354_17"
     gene            117818..118789
                     /locus_tag="P0_An_GD2017L_S7_coassembly_k141_2695417_prodi
                     gal-single_202"
     CDS             117818..118789
                     /product="Uncharacterized protein n=1 Tax=Riemerella
                     anatipestifer RA-CH-1 RepID=J9R3S2_RIEAN"
                     /codon_start=1
                     /transl_table=11
                     /translation="MAQGKGSSYPFLVFYGGEDFLLDRDMDKARRWDGRSITLLDGIG
                     MTDHELVSICCRNSMDGTARVVILDEAQKVKGDKALKNYIEDKDPSDLSVVLVAIVRS
                     EKLSDVWSKAAQKGRSVERRKLKTWDNNNEVVAWIEQEASRLKVKLAKGVAAVLYEHV
                     GGDLYRLASEIQKIALIAGEGNEAGAAHLKLTIAPTPSVEPWQVAEAAVAKDKRKAMN
                     LLSLLYKTQGDEVNVPLVSSLMRQVEKLLVARQMINKGVSDDELAAYMGMKPFRCKHF
                     FLPVVQKHGIVALVEHMTRLCQLDVDVKGSSKSKRTLVELAVLSISG*"
                     /db_xref="UniRef100_J9R3S2"
                     /db_xref="A0A0F9ATW1_9ZZZZ"
                     /db_xref="rag:B739_1942"
                     /db_xref="J9R3S2_RIEAN"
     gene            118793..121867
                     /locus_tag="P0_An_GD2017L_S7_coassembly_k141_2695417_prodi
                     gal-single_203"
     CDS             118793..121867
                     /product="ribonucleoside-triphosphate reductase (EC:1.17.4
                     .2)"
                     /codon_start=1
                     /transl_table=11
                     /translation="MEIIQAVLERKFELRSPFLAPYYQKGDPFKTLLARSTYLNKYCR
                     GGETWTDTIKRVVEGNLSLDPTAMQTEGELLFHLCWTGQVLPPGRGLWTGGIDNIPAD
                     ARYNCWATTLYSIDDWCWIMNQLMLGGGVGVGLAGIHQLPRVEGGLARLSVRCRADHQ
                     DVEEVEPTNPDLLNGQTPIFCAPDSREGWVECLRRVLTAAFQGTDIIIDLSGIRPRGT
                     PIKTFGGVACGPGPLAQLLREVHRIVRGAAGRHLTSIECLDITNYVGYCVKSGNVRRS
                     AILVLGDADDRAFRDAKKDWEAVKSHRHTSNNSLMLRTKEQIDSFNWAELVEDNSTYG
                     EPGIFNLWLAQQTDPGVTVINPCLTGDTRIATQFGLIPIGELAGQGQALKVTTDSRVQ
                     PDYKVLLEGVVPSHETIIRDAVPAFKTNDAVDVYRVTTARGYTIKATKGHKFPTSDGF
                     VELRRLQLGDCLLLQSGEGQWGTAGNEEIGTIIGWIEGDGSLYEDRAILRFWGEQKSM
                     ADALLPWCQRLASTIPAKNGREYDLSVGAVEEGSDSCAIRSYRIATALAEMGYRMKGA
                     VPEVVWRGNRDCVRGYLRGLFATDGQINWSGGEKQSFSIRLSQSNPNLLREVQVLLAN
                     FGIVSSVYKRREAGWKRMPDGKGGLKDYWCEEQFDLCISKQNAKAFAERVGFLLDVHT
                     KLYSEWQASWVRGPYAEDFTDEIVSIDFVGVEPTYCTTQPTHHTFIAEGIVSGNCGEM
                     PLHDREACNLAEVFPAQFEDVTDPEVAIRLAARYCLRQRLTPLLDAQSDRKRQETMRV
                     GVGLGGLCDFEWTPELLSKWYGYARQEADSYAKDLGVTRPASVSTVKPSGTISLLNGS
                     SPGEHAPWDAFNIRRVRTAVNDPMAYALMDAGVPYELDVYDSTNRMLVFSFPQKAISG
                     RVTVQTQTVRDQFERQAMLQEYWSDSAVSATITFREDEKAELIQCLKDYVPRLKSTTC
                     LPAAHGYEQAPYESIDEATYLKLYQQIDHGHPLTRGGDFEIEECSGGVCPIR*"
                     /db_xref="nhl:Nhal_1612"
                     /db_xref="D5C1W3_NITHN"
                     /db_xref="UniRef100_D5C1W3"
                     /db_xref="1.17.4.2"
     gene            121885..122523
                     /locus_tag="P0_An_GD2017L_S7_coassembly_k141_2695417_prodi
                     gal-single_204"
     CDS             121885..122523
                     /product="Uncharacterized protein {ECO:0000313|EMBL
                     :KKL28429.1}; Flags: Fragment;;  TaxID=412755
                     species="unclassified sequences; metagenomes; ecological
                     metagenomes.;" source="marine sediment metagenome.;""
                     /codon_start=1
                     /transl_table=11
                     /translation="MSDKHVCCEGHCCVIHGCKYGMDDCPVALGEVTQLHACEECGLE
                     KEGYYGVLPEMEGAPFGCPRCSSTRIVFDSKYDIPEGQRPKQGDPVRKFVLCLACKYE
                     GPWSEFQGHKERLLKELPMDPTPDVPADDLDLGVVAEGKLTLFGGEYFIEGERDGKPY
                     TWHLGEALNKYIGQEVRVVIVSFATINKVAAMVEAGGLTLEDAVVGKLPGVE*"
                     /db_xref="A0A0F9C2N1_9ZZZZ"
     gene            122527..124452
                     /locus_tag="P0_An_GD2017L_S7_coassembly_k141_2695417_prodi
                     gal-single_205"
     CDS             122527..124452
                     /product="DNA ligase (EC:6.5.1.2)"
                     /codon_start=1
                     /transl_table=11
                     /translation="MSIDAVLGAISENRIKELEGLITQARHDYYNGVPTVLDEVYDAW
                     VDELSELKADSPAVTAVGSAPVSEWKKAEHGIPMGSLNKVNTLDEMTGWIVATLGQGT
                     TESLIVTEKLDGISLHVRYEKGAFIQGITRGDGIVGEDITPNVAKMKGIQLRVKGNFT
                     GAIRAEVILTKEDHQKHFPDYANPRNAASGIAKRYDGKGCEHLTVLCYRVAEGMDFEQ
                     EGAQFEWLQQMGFLVPNWYVTAMVPGVKTPQDLWIEYQQSKRAELPYEIDGLVVGVNV
                     LAKQLALGAKDDRPRGVIAFKFAPVTRETVLKRIDWQVGGTGRITPVAAFDPVPLLGA
                     MVSNASLYNLKYIQELKLDIGARIIVARANDVIPRVVSARTVPGTVAKAPESCPVCGH
                     PTQREGEYVVCPNVAGCPAQLVGRLKRYVKSLDIKEWGDTLLEKLVEAKLVADVADLY
                     RLTVEALADIERMGEKSAQNVLKTLHGCNPIPLENLLGALSIPLCAASTIRMVMDAGF
                     ETWEHIQGATRAHFETVPGLGPVKAAALADWVAGPGRPLMQALLDVGVQVKGPVKGVL
                     TGKTLCFTGTMKHKRGVLEQMAKDAGGAVKASVTKDLSFLVLADPQSSSSKAQAARKN
                     GTACISEDDFLQMVGAS*"
                     /db_xref="scl:sce4457"
                     /db_xref="DNLJ_SORC5"
                     /db_xref="UniRef100_A9F3W3"
                     /db_xref="6.5.1.2"
     gene            124452..126662
                     /locus_tag="P0_An_GD2017L_S7_coassembly_k141_2695417_prodi
                     gal-single_206"
     CDS             124452..126662
                     /product="Helicase, RecD/TraA family (EC:3.1.11.5)"
                     /codon_start=1
                     /transl_table=11
                     /translation="MATITGWVSAVVYRSNTFHILAFEIEDSNPTVGDPRTKVSMHLV
                     GLQQARSGMTLTLVGDWGTHPKHGRQFLAYEWRPWAKNTSDIEKLLQNGVEGFADIDL
                     VRLVVGKFGMDTFEVLTDQPSQVQALAEPGTRLYLALERALAGWKRARSSSRLSPLLQ
                     DKTLSPAVLQAVMGHFGLDAADILLGNPYRLLTVDGVTMAHADKIAFRLGFAPEDPRR
                     VEGAVLWALRHEVLEGHLYVPLADLARVFRSITEASVLVTFGNDIDALMRQAADRLAA
                     EKAVVLDPEGVYLPKYHQYEREAARKLVQFMSPSELEVDLDTFLLNYEKNQQIDLSDA
                     QREAVRMLIAHRVLVLTGLPGTGKTTLVRAFVQLFRQASMSYSLMAPTGIAAKRLAAL
                     TGADAATIHRTLRCDGVSWFHNSHNKFTVDAVIVDEMSMVDQELFYRTLDALHPGTMV
                     VLVGDDAQLPSVGPGNVLHELLSCPEIPHIRLTQIFRQEATSDIILASHKIHAGQNPI
                     PQTVNRDLEFQFVHVEDEGQLATMIVEFAAKLKGRNDNFQVLSPKYEGLVGVNQLNDR
                     LRERLNPSRGQPEWLAGTLSCREGDRLMVVQNNYDLNVYNGDMCKLVGIERDSLRLRV
                     HSLRTDGIETLVHVPKSTAPDLLRLAYAITVHKSQGSEFDTILMPIVRTQGWMLQRNL
                     LYTAITRARKRVWLLGDPQAVQRAVDNDKVIQRNSALGRAVSAEFFGAIGVSSC*"
                     /db_xref="mox:DAMO_0393"
                     /db_xref="UniRef100_U2SVZ6"
                     /db_xref="88588953"
                     /db_xref="U2SVZ6_9FIRM"
                     /db_xref="3.1.11.5"
     gene            126674..127078
                     /locus_tag="P0_An_GD2017L_S7_coassembly_k141_2695417_prodi
                     gal-single_207"
     CDS             126674..127078
                     /product="hypothetical protein"
                     /codon_start=1
                     /transl_table=11
                     /translation="MPDPKNATFDPLTAEQRERLKKLHAELRLDKITVSFSIEDRDAR
                     GRKKTAFYSVTGSRGHGAEIPQMHEAATSNTSFTYEEAKVVRCLLAKHVVASVYDDAT
                     KRNIIGTDEAREEARRILASYDAQIVRVLSKE*"
     gene            127082..127828
                     /locus_tag="P0_An_GD2017L_S7_coassembly_k141_2695417_prodi
                     gal-single_208"
     CDS             127082..127828
                     /product="hypothetical protein"
                     /codon_start=1
                     /transl_table=11
                     /translation="MKVERFKAIYDEILEYSIKLAADPASLGPKYLNDQIATCRNYIN
                     SVTLVLLELHREKHTLMRAMSGEEDILAIESNELLTNDDRVRRLPSIDDRKAAINVLL
                     RDRVAAIAALKRQIQDLDYVEKAVKHRHRELKDTMAEIKLQRALLRDELDTNAFYGDE
                     RVKDGALVTDEDDALSPDEVEQFFQAEQSPPEAPVAPPEAPEAPAEKPDPALEHSEIT
                     DADEQAIEDFMAEDESAEENDDLDDLLQGL*"
     gene            128014..128877
                     /locus_tag="P0_An_GD2017L_S7_coassembly_k141_2695417_prodi
                     gal-single_209"
     CDS             128014..128877
                     /product="hypothetical protein"
                     /codon_start=1
                     /transl_table=11
                     /translation="MPDNDYTYDDSDDIGLGDEGREEFKRDSEDFLKMEKGQILRAAF
                     VYFHTVDANAVAIARKNNPKLTPDQIREVARKALADHAAKLTPPKAPDTLTAIERLDT
                     SSVHFKKFMGHFQQGLGYVISRLGKDGAEADAIWRKLPEPRKYYTTVLMLYATDKHGE
                     IDRDKDRFANGWQIKKWRFGKNIYEAFWKLNASLKELGQSLATQDIKLECKDPQFQKI
                     DITFAGASIWQKAPTFRQRVLEQAIVEYPKLIPFRELSTDQLRAKLGMAGPVVTDVAA
                     GGDFADLLENV*"
     gene            128893..129546
                     /locus_tag="P0_An_GD2017L_S7_coassembly_k141_2695417_prodi
                     gal-single_210"
     CDS             128893..129546
                     /product="id=2799597 bin=GWB1_Spirochaetes_59_5 species
                     =unknown genus=unknown taxon_order=unknown
                     taxon_class=unknown phylum=unknown
                     tax=GWB1_Spirochaetes_59_5 organism_group=Spirochaetes"
                     /codon_start=1
                     /transl_table=11
                     /translation="VITLGLDPSMTGFGWCVHDSGAIGPSRVVARGHFATGADEVFVT
                     RYMALRTSVDGLFTQYPQIEAVGVESPPFGELWSEGLYALFVYVNEVIYTRRKDVIHF
                     DPGTVKMLVKGDPSQRKGKMHKSDMVQAARLDTGILKGRFNHNEADAYHIARFAARFW
                     LFANGNITELDLTPSEYQAFAKTHTFTRGARAGQTEMSGAVYKEGQRFFRFSRLEST*"
                     /db_xref="GWB1_scaffold_1297_15"
                     /db_xref="86110316"
     gene            129543..130934
                     /locus_tag="P0_An_GD2017L_S7_coassembly_k141_2695417_prodi
                     gal-single_211"
     CDS             129543..130934
                     /product="Protein RecA n=2 Tax=Corynebacterium
                     glucuronolyticum RepID=C0VVK1_9CORY"
                     /codon_start=1
                     /transl_table=11
                     /translation="MSPAKKKEKALVELPPKNASNVALAPAPIKVSAAQKAVSANAKA
                     FIRKTMKQSPIEEHKGVLPHLPSGSTIIDTLINGAGLLDDGQLVCPGYPRRHIVEIYG
                     PESSGKTTVALSAVATAQRNGGVAMYLDTEHALDHRYARACGVQFNESLMLYQPDTME
                     QCFKMMLTGIIAGVDLVVVDSVASLVPAKELDKGLDDEAKIGAVASKMARDLPKFAMW
                     LDKFPQDKGKKRADHPGTTIILLNQERSKIDTGGGKGKGRGGGGDFDPNTTGGKALKF
                     YTYLRLRFMKYRTEKVERKDPATGGLKKFPYGTITKVQVVKTKVTGNAGHDELIFIRY
                     GYGVDDLYSLIEVGAHGKAIVKEGAYYSFEGHRFQGRDKLRAFLAANPEVAERLRQLV
                     VRQLMGGAQTIRDEDLGPTDEIAASFEAAMKDDDSERDEDDEDETPEEEIEADDAMVD
                     DISEGLSEGVPED*"
                     /db_xref="UniRef100_C0VVK1"
                     /db_xref="cfn:CFAL_06245"
                     /db_xref="W5WPY8_9CORY"
                     /db_xref="C0VVK1_9CORY"
     gene            130934..132142
                     /locus_tag="P0_An_GD2017L_S7_coassembly_k141_2695417_prodi
                     gal-single_212"
     CDS             130934..132142
                     /product="ATPase involved in DNA repair-like protein id
                     =2799606 bin=GWB1_Spirochaetes_59_5 species=Desulfovibrio
                     salexigens genus=Desulfovibrio
                     taxon_order=Desulfovibrionales
                     taxon_class=Deltaproteobacteria phylum=Proteobacteria
                     tax=GWB1_Spirochaetes_59_5 organism_group=Spirochaetes"
                     /codon_start=1
                     /transl_table=11
                     /translation="MIEVEVRNFQSIEKAVVRLEGFTALVGRSNIGKSALVRAVKCAL
                     TGAPVSSFVRHGATCPRRLRKAKTCSCAASVRIRTEGFDLHWEKGDAINRYTFNGTVY
                     DKVEKGTPDFLQEYFALVKVGESKELLQVADQFTPIFLLDQTGTVVADVLSDVARLDR
                     INVAMRDAERDRREAASTRKVREKDVTALQVELEGYAGLDETLEQTEAVGKHLTAVQT
                     AHGELAQLGCYIRACENLEGVIGPLEAALEVAVPPLGPMLDQQAAYHALGQFYNRLAE
                     RAVIIRALSGVENIEIPSAATLREAHQAHDSLEGWVKAMRDFQQWFDQRKEADKIEAP
                     SAPALSEALTKFKQLDKMARDVAALAKSVAGLETDLRETEQMAAEIQKEFEALGVCPT
                     CTKPLHLDPH*"
                     /db_xref="GWB1_scaffold_1297_17"
                     /db_xref="ble:BleG1_2185"
                     /db_xref="86110318"
     gene            132149..133129
                     /locus_tag="P0_An_GD2017L_S7_coassembly_k141_2695417_prodi
                     gal-single_213"
     CDS             132149..133129
                     /product="Ser/Thr protein phosphatase family protein id
                     =2799615 bin=GWB1_Spirochaetes_59_5
                     species=Carboxydothermus hydrogenoformans
                     genus=Carboxydothermus taxon_order=Thermoanaerobacterales
                     taxon_class=Clostridia phylum=Firmicutes
                     tax=GWB1_Spirochaetes_59_5 organism_group=Spirochaetes"
                     /codon_start=1
                     /transl_table=11
                     /translation="MPRVTLVYRTDVHSSDRSPSSWKGDYPAEVQSNLVQIGDLAKAV
                     DATAVLDGGDFFHVKAASRNSHALVVRATELHQAYPCPTYAIAGNHDIAHNSLDTLTR
                     QPLGVLFSSGVFRKLSDETFEQDGVKVRVVGFPYSLTRTVDELRALRKTPEDQYLVAV
                     VHALAGDNPPERVEDFFREPVFRYRDLVAHDGPDIWCFGHWHKDQGIVEIDGKLFVNQ
                     GAVCRGALIRENTERTPKVAVIEATPEKITARLVGLNVLPAAEVYDFDRKERQDKEER
                     NIDQFITELRASMAFDAAASIEDNVKALDFADEVREVALEYLERARTETT*"
                     /db_xref="GWB1_scaffold_1297_19"
                     /db_xref="ccl:Clocl_2387"
                     /db_xref="86110320"
     gene            133129..134049
                     /locus_tag="P0_An_GD2017L_S7_coassembly_k141_2695417_prodi
                     gal-single_214"
     CDS             133129..134049
                     /product="Uncharacterized protein {ECO:0000313|EMBL
                     :KKL72964.1};  TaxID=412755 species="unclassified
                     sequences; metagenomes; ecological metagenomes.;"
                     source="marine sediment metagenome.;""
                     /codon_start=1
                     /transl_table=11
                     /translation="MYLSYSGRKLFRECAQAYWHRYIAKTVPPDAQNRTTMLYGSVVG
                     TLFELFYNDRIWTQKGSEAALQALVEKTLDDTIARETQKGGTIIWDDPKLNPKTRYRS
                     RDDLVADIRASIPRGLATIRHHRFLGKEAQAEVKLDSTVQGHMLGGRADFIIRRIKPY
                     EDLIILDGKGSKWRAAYTDNHQLFWYAMLYRIRYGAPPDKVGFLFWRCDPIEAVDWIT
                     FTARDLDELQEQTLLDIAKIEDGASKLATLSEGMPQRQRLWETFPPSPTPQRCRLCDY
                     LLVCQDGKNIVSDRLQAPDTGGGGVEDIGL*"
                     /db_xref="A0A0F9EG68_9ZZZZ"
     gene            134059..134331
                     /locus_tag="P0_An_GD2017L_S7_coassembly_k141_2695417_prodi
                     gal-single_215"
     CDS             134059..134331
                     /product="hypothetical protein"
                     /codon_start=1
                     /transl_table=11
                     /translation="MTPDEIKLKIEDLLRRHDAVTNRKAVFQGQLQAKKEELATLIQE
                     IKAAGYDPKKLVAERDKAQQELVTMITKFEADLAAVERALAALDKK*"
     gene            134340..135605
                     /locus_tag="P0_An_GD2017L_S7_coassembly_k141_2695417_prodi
                     gal-single_216"
     CDS             134340..135605
                     /product="hypothetical protein"
                     /codon_start=1
                     /transl_table=11
                     /translation="MKMRFKISAEALNDALDTVSIVPARPVTPNRGEAGYLFVVRGDS
                     CVIYSGDANHVARAPAPITDVEGEGAFIYPAAYVDSFKYVSGDISFEIENEGEKHIIR
                     YAAESGIGAERASFDPQLITPFDADLAEATDERDFHVAILREAMAYAKPFIPKHSDKH
                     AEDHFKTLQVFDQSKAEWEKGNGYLYAANGTQAFYFYSEAFQGKGLAVHGQHIGALTA
                     FLGKAEGIVKVRTGKRMTFLTDSKDRVLGVGRYDKMHGKFVYYSLKQDKIVLDVPVPP
                     ILKAMKYIRAELNRERERVRIQFTPSQDGTGAIQFQFSDGSNKATSFDVPVKVLQNET
                     AGGFGFYVNINMFMELFSGPKGENITLRVIVIPADERRPKESAAFRTIDEFWLDEKGT
                     VVAGSGVEESGRPEGAYQCRVTRFVPSMT*"
     gene            135569..136264
                     /locus_tag="P0_An_GD2017L_S7_coassembly_k141_2695417_prodi
                     gal-single_217"
     CDS             135569..136264
                     /product="id=2799650 bin=GWB1_Spirochaetes_59_5 species
                     =unknown genus=unknown taxon_order=unknown
                     taxon_class=unknown phylum=unknown
                     tax=GWB1_Spirochaetes_59_5 organism_group=Spirochaetes"
                     /codon_start=1
                     /transl_table=11
                     /translation="VPGDAVRAVDDLIVQQSERYRAVERTAERLRIVRDQVAKDLKTK
                     RKEIRALSARIEVLTKVGELFRALMDKLVLNQVQTVEGVVSEGLRAIFYDQDLALESE
                     VTQRYNRVAIDFFLRQGDEDMAIRGKPLESFGGGPTSVAALIIRVMTLLKLKRWPILL
                     LDETLAAVSDDYLDQTAMFLQKLAASTATDILLVTHKPAFLDHADVAYQGTEEQSEDG
                     SWCLSLRRLRGPK*"
                     /db_xref="GWB1_scaffold_1297_31"
                     /db_xref="86110332"
     gene            136228..136806
                     /locus_tag="P0_An_GD2017L_S7_coassembly_k141_2695417_prodi
                     gal-single_218"
     CDS             136228..136806
                     /product="hypothetical protein"
                     /codon_start=1
                     /transl_table=11
                     /translation="VSLAAASSGAEMKHADEIEARIRLLLAEALERKVAEASKRLPCR
                     CTYNYQHNLDTRRQVEGDPNPNFNRITANEGEPVAQTIGLCMYGAQNPEDWKGDICED
                     PIDAQRCPYFQPALYKEAIWRDFQTMLQDHDRLRAELPEVYGLLWALDGYTSSLKLPW
                     WKRLWFWFLRVRVEPLSTNNVDPLKLLPESKE*"
     gene            136803..137498
                     /locus_tag="P0_An_GD2017L_S7_coassembly_k141_2695417_prodi
                     gal-single_219"
     CDS             136803..137498
                     /product="hypothetical protein"
                     /codon_start=1
                     /transl_table=11
                     /translation="MSWVDDLVGFAESRLNERAREALWTRGVTDEQIQSYRLGYIDRE
                     LPPLTYPASFKEWSLGGAKLDDMFLLPLTNALGDIKGMQFRHVERARGGYSDYFLAED
                     EPVLFGLAQAVPHIWTTGDICLVEGCFDLFPVQRALPGTVATLTARIPGMAIRLFKRF
                     VQRIWMVYDMDGPGRRGCAKVQARHGQDFDVRIVPYPQVPKPGGGLTKDPGELWEAWG
                     EDRFVTHFQTQVC*"
     gene            137514..138002
                     /locus_tag="P0_An_GD2017L_S7_coassembly_k141_2695417_prodi
                     gal-single_220"
     CDS             137514..138002
                     /product="Uncharacterized protein n=1 Tax=Thermosinus
                     carboxydivorans Nor1 RepID=A1HR37_9FIRM"
                     /codon_start=1
                     /transl_table=11
                     /translation="MPKVYGIAESVEALAKTLIPNYHSELATAKVKYVFVDKASMKNG
                     RPVLGKARKLSGNTEFLLDTNFIIEVALDQWNDLSQRQRQALVDHLLERCTGEEDEED
                     AGASMKWKCREPDVQEFRTILQRHGAWHEELAGFVSVARRINVDAMVEAVTEVEQTTT
                     RN*"
                     /db_xref="UniRef100_A1HR37"
                     /db_xref="A1HR37_9FIRM"
     gene            138006..139382
                     /locus_tag="P0_An_GD2017L_S7_coassembly_k141_2695417_prodi
                     gal-single_221"
     CDS             138006..139382
                     /product="DNA polymerase III holoenzyme tau subunit (EC:2
                     .7.7.7)"
                     /codon_start=1
                     /transl_table=11
                     /translation="VWDIKYRPLTFADVLGQEGSVQVLKSRLKNGTALDTSYVFSGGH
                     GQGKTTLARLLARAMLCENLSLDDPEPCNQCDNCQAILNETSGAFSEMDAASRGTIDN
                     MRTIVDELPFSVFGAPKRIYLFDEAHRMSRDAQDVLLKPLEDKKMVGIFCTTEPEKIR
                     GPIRSRCEHYTIRKVTREDILARMKRVLEAESVAYEDDAILTVIDYAGGHVRDVLNRL
                     EMVAQIGPVTMENVRAYLRLSVVSTYYETLLALDEPEKAISCVEKACEHVLPEEAAAG
                     LAEAAMNSYRLANNMHADFVYMDRDLGRKVYERFGLNTIKLAEYFLRSRYVTPVSLVC
                     DVLSWAQAAGQLTSVPVYIPQPGVTMLPPPPAPVGPAPVAPPPAPPTKPNGGSLAPPP
                     PDSENLTEYDHLVRRPDAPGPRMRDTAQPQRDLNLTSVPTEEDEHRELTPEEWSRLFD
                     RTWAVGTT*"
                     /db_xref="tth:TTC1588"
                     /db_xref="GWB1_scaffold_1297_37"
                     /db_xref="86110338"
                     /db_xref="2.7.7.7"
     gene            139379..141325
                     /locus_tag="P0_An_GD2017L_S7_coassembly_k141_2695417_prodi
                     gal-single_222"
     CDS             139379..141325
                     /product="DNA polymerase {ECO:0000256|RuleBase:RU004460};
                     EC=2.7.7.7 {ECO:0000256|RuleBase:RU004460};; 
                     TaxID=883169 species="Bacteria; Actinobacteria;
                     Corynebacteriales; Corynebacteriaceae; Turicella.;"
                     source="Turicella otitidis ATCC 51513.;""
                     /codon_start=1
                     /transl_table=11
                     /translation="MSDEWVVLELSPKAEGEDPDILRRSIQNLVKGAEVFIPASVTVV
                     GDDRVVQYLVDGYAFVRRTLPDEKYIKLEGSRYVQSVITKSMSHAKDLRHLACVTSVD
                     IDRMRGQLQVESDQGIGVGDTVRITSGAYRQILATVIEDIPEEDKVQVEVRLRSKESL
                     VTLPRSFLRLVTKAPRPPYFDKLESFKHWLRAASAVAVWPKESRAQVLQLHKKLVRVE
                     QWLRCGLPLEQFVGAFGITLDPKGLVEQARVAEMLTGWVERGSAREPLFQTFDVKGLK
                     RKAAEYARLLFWLDHEKSLTDFLGVLYNATSLSPLESKYLDWLWLHDVTERLGQVASD
                     VDSIGRVLESESGVAVVQNIIIDGHNLAFRCLYAPGVSSLTDSQQRPTGVIFGFLRSL
                     AAFQKRFPGARLYVTWDGSSQRRKASFADYKANRGERVAVGFDQIGWLREFLPLVGVY
                     QAYNADEEADDVIASLVRGPLQGQRNLIVSTDRDLLQLVTETDHVLAPAQGGKKETIF
                     DPAAVVAGYGVPPAKMPILRAFLGDSSDNIPGVPRVPAKIVTALVKLYGTVDGVYASN
                     LAGLTKFQYAKIRESEAQVRLNARLMALDIRTPFVLVDPDADQTVATGRLQDVDMKAD
                     SLLGTFFASGAVRRVEHERVRDSG*"
                     /db_xref="I7LBW2_9CORY"
                     /db_xref="cmq:B840_05615"
                     /db_xref="UniRef100_I7LBW2"
                     /db_xref="2.7.7.7"
     gene            141300..141923
                     /locus_tag="P0_An_GD2017L_S7_coassembly_k141_2695417_prodi
                     gal-single_223"
     CDS             141300..141923
                     /product="id=2799752 bin=GWB1_Spirochaetes_59_5 species
                     =unknown genus=unknown taxon_order=unknown
                     taxon_class=unknown phylum=unknown
                     tax=GWB1_Spirochaetes_59_5 organism_group=Spirochaetes"
                     /codon_start=1
                     /transl_table=11
                     /translation="MNGYVIPVDPAEISNRFAVTDHYLEHFDEEAYEEPVEMLAEADY
                     EARVEPLLDRIPKREADLIYLYYIEKKRQADIAEIFGVTQAAISYRLDRGLQRIKFLL
                     SIPQVTEVEMRTDLALIFKPIDIDILVGMWATTCQSEVAANLGLTQGRVRHRFFKAVH
                     MLEAEAAKDAVFEPYRKIFSAIASKRFNILREVKLPQWANRGGDECV*"
                     /db_xref="GWB1_scaffold_1297_39"
                     /db_xref="A0A0F9G284_9ZZZZ"
     gene            141962..142129
                     /locus_tag="P0_An_GD2017L_S7_coassembly_k141_2695417_prodi
                     gal-single_224"
     CDS             141962..142129
                     /product="hypothetical protein"
                     /codon_start=1
                     /transl_table=11
                     /translation="MRTYVSCNCRQCRRASSAVKRLHKDMAHRGLRRAAKKALRNGDE
                     APVTIATGYKD*"
     gene            142165..142806
                     /locus_tag="P0_An_GD2017L_S7_coassembly_k141_2695417_prodi
                     gal-single_225"
     CDS             142165..142806
                     /product="id=2799761 bin=GWB1_Spirochaetes_59_5 species
                     =unknown genus=unknown taxon_order=unknown
                     taxon_class=unknown phylum=unknown
                     tax=GWB1_Spirochaetes_59_5 organism_group=Spirochaetes"
                     /codon_start=1
                     /transl_table=11
                     /translation="MTTRYSYDRTKLAADSAFDYIIDQGALGDLAYRIREEDMESYRL
                     LRNVMRKLEKELTLSTGAHQALARVKDIVERGKNWDIALLRNNIFKAAHALGMDLPSG
                     MFSASTHKTAGFEGPAGRILQERWNDLHDLERDLKEVLHKYDAATTYKGGPGERAAEA
                     MVRQVQAVIDAIQKMADDGGHFDDLLKAENAFMKQYGDPDNYVVEQRNRMFPR*"
                     /db_xref="GWB1_scaffold_1297_46"
                     /db_xref="89410483"
     gene            142870..143769
                     /locus_tag="P0_An_GD2017L_S7_coassembly_k141_2695417_prodi
                     gal-single_226"
     CDS             142870..143769
                     /product="Uncharacterized protein {ECO:0000313|EMBL
                     :KKL51949.1};  TaxID=412755 species="unclassified
                     sequences; metagenomes; ecological metagenomes.;"
                     source="marine sediment metagenome.;""
                     /codon_start=1
                     /transl_table=11
                     /translation="LPLAANIQYQDYKFKSLTLQGTWRWTTRMDVSQPTPVYEVRDVY
                     SPWGLLRDSIPIPGEIITAMAESIVELKQAFAPSILLDTTAITFVLDEGRGFGDPVAV
                     QVTNNGVYGSLLGASMTTSASYLRVAPTQLGNIAFNESGTFEVFADSANLLAVNSPYV
                     TSVLVQDPNAVNTPQTISVTITVRPKAIISLTPASLLFVATRPVSGPFSPVPSQQFTI
                     QNTGPVGSVLGYQVQKLTGQSEWLVSYAPSTGTLAASATQAISVTVQPPEGTLPGVYT
                     ETLRVSGYSVNSYQDVTVQLTVM*"
                     /db_xref="A0A0F9CRZ6_9ZZZZ"
     gene            143777..144046
                     /locus_tag="P0_An_GD2017L_S7_coassembly_k141_2695417_prodi
                     gal-single_227"
     CDS             143777..144046
                     /product="id=2799759 bin=GWB1_Spirochaetes_59_5 species
                     =unknown genus=unknown taxon_order=unknown
                     taxon_class=unknown phylum=unknown
                     tax=GWB1_Spirochaetes_59_5 organism_group=Spirochaetes"
                     /codon_start=1
                     /transl_table=11
                     /translation="MASNFDLSEIQVSGAPGLDALFQREASIVTPAATGRRKVASLQD
                     LTGFTRLSAETLIHKSNRDLWAIKQDGGAYFIERLFDDNGEPLKG*"
                     /db_xref="GWB1_scaffold_1297_45"
                     /db_xref="86110346"
     gene            144049..145659
                     /locus_tag="P0_An_GD2017L_S7_coassembly_k141_2695417_prodi
                     gal-single_228"
     CDS             144049..145659
                     /product="id=2799763 bin=GWB1_Spirochaetes_59_5 species
                     =unknown genus=unknown taxon_order=unknown
                     taxon_class=unknown phylum=unknown
                     tax=GWB1_Spirochaetes_59_5 organism_group=Spirochaetes"
                     /codon_start=1
                     /transl_table=11
                     /translation="MDARRKTLTALDKWDGEDFLHGLIPIEVLKLPPGMLKQAKSLPP
                     EFLANQKKSGGVGGPPPNFAPTKRQIPRDHAFNPKALKPMARMLWAMSVSLGHALTAY
                     RQFTRLKSVSVSPDGLVGGRGYVMSVKDVRSKLYEACEALSAISDTIHDEINADHWKP
                     RLGELEKNDVEDVEKLLGEAEQNLEDPEAEAEEEMEEVEEKKGGPKPSGRFFSEDGAE
                     PKSKLPGEGAAPVNEQGAHPAGIENKFKQKLASAHYSYDRRGNSSVNPTSLPGPRVDH
                     LDRAEQTGPYGSYNRDEPLTQDEWGVTEGVGNEYAYPSEWDNDLHERQGGNPIAESAL
                     PSDNETRTEAWDFGIGYGEGNQAKGQGAGGYGLGNPSSGGKGVYGPRAELPDDPGGKM
                     HDTETSDTTPGVENHLLNRPMMAGTALPGDGTDPVARSDYYTGPKGNDFNGVIRAETK
                     LPGQGMPAKDTPVRTRPGTHEEHMFGSAELPGDESVTYDYEKDLPNAGYKSEHGDQPY
                     VKWDDTTHNMRFDPTYQRGPVEGPYEKQ*"
                     /db_xref="GWB1_scaffold_1297_48"
                     /db_xref="86110349"
     gene            145667..147886
                     /locus_tag="P0_An_GD2017L_S7_coassembly_k141_2695417_prodi
                     gal-single_229"
     CDS             145667..147886
                     /product="hypothetical protein"
                     /codon_start=1
                     /transl_table=11
                     /translation="MADLGDISRFMKEGNVSNLDWLDVSEKEYAALETLPKQNLDTAP
                     DMEALWARDDSTPQQHMPNRADLPKTMGDLSEAHGLLRAAPEDIRKVARLSLMQSDDP
                     ARIKDTLVKRFDSTSLKVASGVLSEVFAERGLLGRFYIDAADFPTCASGSKKPIEFVR
                     RYASEARYVKTKAACAGCTHAMQSPTGGQTCATFHKELKVEVPYTEALAEAVERSQQS
                     KGKAIKQASADPRERIRLAMLAPAAAIEKAAPMPKPKEAVLRLLRPVEAVEEVRLAPD
                     LTRPKEAAKAIVDAGLRGGTLTVQAAQQLFRALAAAKTTEQVDQVRHMASIKAPLPQR
                     IYSGMGEQPAPVVVPQAEVETQVAKAASGKEADSEKAKLVVAARKAQPVLALLRREML
                     KGRSEAELTHALHLAFRPSDLDETAPFWEPLYRQAGAYGVVYITQDSFGECREGADFI
                     AKHNPGLRAVVRGSKCSGCIYAKVGRCLLYAKSLVTSVDDVVNAETVTKVLQEHKMAG
                     RIAPWDDRDWGQTPSEALANIHTAAAITGGPSNAQTRTNVVEAFRGQAKGHSTGTITR
                     RDIVAATRMYMNEGLYGRDLLALLKSRFEVRDLKAAAEDLKPVVAEQGLQGIYYVDPA
                     VYDDYGKGCDKAASLHRSRGVPYLKVGSKCSSCVLQTRPGFCSKINKQLVVEPPYTDK
                     RGQQREMLASGRSTEVAYADLVNNGRSMMAEYEIQQQGMMVEVDPVIEAHPIEVSFK*"
     gene            147883..148266
                     /locus_tag="P0_An_GD2017L_S7_coassembly_k141_2695417_prodi
                     gal-single_230"
     CDS             147883..148266
                     /product="hypothetical protein"
                     /codon_start=1
                     /transl_table=11
                     /translation="VSTIAALRVAARFQRANQPPGARQEAKKLTHPINKPKGIAPGIV
                     AEHARGVNHRDDTLKPEKRDIRPEDVFAGTPDQMGVRNLAETGRDLQKAIDKQIPNDK
                     GYEAVSNLSQYLIYTEGGGSGKPVG*"
     gene            148288..148983
                     /locus_tag="P0_An_GD2017L_S7_coassembly_k141_2695417_prodi
                     gal-single_231"
     CDS             148288..148983
                     /product="hypothetical protein"
                     /codon_start=1
                     /transl_table=11
                     /translation="MADPAESTLPELGPSELEALVDEYADADLDGIAAEDEAEDEGEN
                     EPQGPEVKKTQGALKVLPLHLTSKRATRGRPREIKRIPKVKDLEYHAQMSAEKAQFID
                     QDPVVLAARGRADVAEVLRHIKEQIACEQAAIHFQRIENEKYGKDTAQMSTRRIDALT
                     KIAHIELEIKKMGGDLIDLRGERFQRVFALWISIIKDVASETMPPELIDLFFNRLSTA
                     MEGWEDRATDNIR*"
     gene            148987..150999
                     /locus_tag="P0_An_GD2017L_S7_coassembly_k141_2695417_prodi
                     gal-single_232"
     CDS             148987..150999
                     /product="Ribonucleoside-diphosphate reductase,
                     adenosylcobalamin-dependent id=2842462
                     bin=GWB1_Spirochaetes_59_5 species=Rhodothermus marinus
                     genus=Rhodothermus taxon_order=Bacteroidetes Order II.
                     Incertae sedis taxon_class=unknown phylum=Bacteroidetes
                     tax=GWB1_Spirochaetes_59_5 organism_group=Spirochaetes"
                     /codon_start=1
                     /transl_table=11
                     /translation="MPAPSTNKKSAISGLLREAGARAKQQAESVLRQTILTGPDLQQS
                     PAPNVPRIFNILDYIEQSWGLAMRLYPVQRFLVKLYYFLPLDDQERCIEVPDMFNTRV
                     LYTFTEKEYLAYLYNEGRCNIGEQDHERRDLLLAIGRRSGKTTLSGVFASYEVYRLLN
                     LHNPQAFYGLPNGNRIQLISVATDKDQAGLLFNEVTSHLAKCEYFKPFIANNTLSHIQ
                     FRTPYDIQKYGPTTRHQDGKFVSFNGKCTLRVTFKSCIAKGLRGSGNIVVILDEMAHF
                     KDGGQSSAKDIYDAVTPSTAAFSPKDPANPSKPIGPVEARVICISSPLNKQGKFYELF
                     HLAMAKGQGAENLLAIQAPTWEVNPTLPSSYYRRKYHEDPATFMTEHGAQFSDRVRGW
                     IERESDLVSCINPAHRPKEQGAARAPHQMGIDIGLIGDGSAVAITHVENNSRIVLDYH
                     EAWYAGVDWRETNPHLGMNYPTDYARRLADVERLDFDEIARWILVLSKKFYITDGLFD
                     RWNGIPLEQALIKSGFKQFRSEFFTRDQTSKMYQAVKMLLFDEKIMLYDWPIPEGSKH
                     SPFIAELLDLQAQQMSKNIVLVAAPETTGHHDDMSDAFVRAAWLSAERLTNTKLVLGA
                     SPTGLAIPAQFRQATVAHYQLARARKHGGFTERTVPKNIGLRSRFR*"
                     /db_xref="GWB1_scaffold_13411_1"
                     /db_xref="86108686"
     gene            151029..151283
                     /locus_tag="P0_An_GD2017L_S7_coassembly_k141_2695417_prodi
                     gal-single_233"
     CDS             151029..151283
                     /product="Uncharacterized protein {ECO:0000313|EMBL
                     :KKL17683.1};  TaxID=412755 species="unclassified
                     sequences; metagenomes; ecological metagenomes.;"
                     source="marine sediment metagenome.;""
                     /codon_start=1
                     /transl_table=11
                     /translation="MDERTPHPRQFANHVIQLFVVHMLAEDMVIELDDYMAIRTAFRT
                     CGGSWGEISLGNIVHLELLKKIVTAWGNMPGRKKDSDEVI*"
                     /db_xref="A0A0F9E0Q2_9ZZZZ"
     gene            151283..151804
                     /locus_tag="P0_An_GD2017L_S7_coassembly_k141_2695417_prodi
                     gal-single_234"
     CDS             151283..151804
                     /product="Uncharacterized protein {ECO:0000313|EMBL
                     :KKL17682.1}; Flags: Fragment;;  TaxID=412755
                     species="unclassified sequences; metagenomes; ecological
                     metagenomes.;" source="marine sediment metagenome.;""
                     /codon_start=1
                     /transl_table=11
                     /translation="MPENPRNRECHALFKGDCYTVAIDDVLASEGWHGGQAVQWAPST
                     KDQPTVKRSDGLYAGFALWGSNESGDQYTAMTGQFPTYHYLVMGAGGWLIMTTSFERY
                     TYASRTGGGPLVPIAYSASDRLVFSLRGYWTTEDEWTLSGDPRAPNSYYIGFVVQAPS
                     ALTNYYMTIQTSI*"
                     /db_xref="A0A0F9BUQ9_9ZZZZ"
     gene            151808..152326
                     /locus_tag="P0_An_GD2017L_S7_coassembly_k141_2695417_prodi
                     gal-single_235"
     CDS             151808..152326
                     /product="Uncharacterized protein {ECO:0000313|EMBL
                     :KKL17682.1}; Flags: Fragment;;  TaxID=412755
                     species="unclassified sequences; metagenomes; ecological
                     metagenomes.;" source="marine sediment metagenome.;""
                     /codon_start=1
                     /transl_table=11
                     /translation="MSEIIRGRDCIVLFKGDAYTATVSQAMVQGGWQGGQGVQWVDTP
                     SDERMVTYSKGLYGGFLIWGSDERGDQYTAITRQQVVYQSATILLGGSLMMTRTYEKY
                     TYASRIGGGPLVPLVYQVNDPLYFSLRGWWTKEDELSLSFDLQAPCFFTGICAQQPKP
                     NNDYFLGIQTSL*"
                     /db_xref="A0A0F9BUQ9_9ZZZZ"
     gene            152336..152767
                     /locus_tag="P0_An_GD2017L_S7_coassembly_k141_2695417_prodi
                     gal-single_236"
     CDS             152336..152767
                     /product="hypothetical protein"
                     /codon_start=1
                     /transl_table=11
                     /translation="MKINNQSPSQMEPDAIVKEIQALRADMQKGTERMFELSRVLYSK
                     VRRDTRPDTAALILYANAWTRFSGAMGQGLRRTASTDRVLRAARLQEQERQEQEERQR
                     LLEERRREQAEAAATHIYGSDLDMEDDLVALYGQEVTHASV*"
     gene            152754..154553
                     /locus_tag="P0_An_GD2017L_S7_coassembly_k141_2695417_prodi
                     gal-single_237"
     CDS             152754..154553
                     /product="Uncharacterized protein {ECO:0000313|EMBL
                     :KKM74617.1};  TaxID=412755 species="unclassified
                     sequences; metagenomes; ecological metagenomes.;"
                     source="marine sediment metagenome.;""
                     /codon_start=1
                     /transl_table=11
                     /translation="MPPFDFTNAVPLGQMGHAVRSSRHGYVARGYSNQIMPLTDKERM
                     ARQQSRTFTADCGTGSSMMGGNTILSGSNNFFSPQLSTDFLELPQALREKREIYRHFY
                     NTDPIVGQAIDLHTELPLSKVRLAAPKPRTFPKRFKDQHDYSQYILSFFERMCKRIKL
                     FQRLVTAVHHYWLDGTCYLFSEDSEVQVPPEVGYEKKIVTKSTLKESGEAVEEPNVAW
                     VERPDRSDEELSYYQKHYKGWDRIIIFPVDQVKVTTFSFTDKTRIELIPSDRDRQLIE
                     QAKVGDPVAEEMVGEIPAEVREYIEQGKLIPLGSDPDEGSFCYVLSGRKGAGDELGQS
                     ILDRCLRTLYYREKLRQAQTQIASRAMTPKRIVWGEDISDQDTEDLREQVDLALVDPD
                     YSIVANYEVHWEEMGSRDRLLDLSTEYEQTERQMLAGLGVTESLMSGETLYSGDRLKL
                     EVINTRYLFLREILQEYVEEYLFKPVARRKGFVEEDAWGEEVVLFPRLSFTRLPLRDS
                     QDTYDALFNLYQKGSISIDVILEMFNIDPDDTRAKIERDMFTVNDSTFNEVIRGLYGS
                     VGSELATKTDITEKIAQYLKLKIKEEPAEEGRF*"
                     /db_xref="A0A0F9MZD6_9ZZZZ"
                     /db_xref="GWB1_scaffold_2035_3"
     gene            154575..159062
                     /locus_tag="P0_An_GD2017L_S7_coassembly_k141_2695417_prodi
                     gal-single_238"
     CDS             154575..159062
                     /product="UPI0003D0722E related cluster n=1 Tax=unknown
                     RepID=UPI0003D0722E"
                     /codon_start=1
                     /transl_table=11
                     /translation="MDLFATKSDTEREDEEADRLVRPAPKLKPPRHDKRREHIQPDAD
                     PDQDETKDDRDLPLNYKDVGASERVVRRFLGEDTIVVKNKKLDDVVWVRPETLKEEPG
                     KYQKVPPDEPEHQEGKPRPPAKPAKPAKPHRHKDPLPHPEWRERRPLPESPLKPVKPP
                     KPVKRIPPFPVPEPEKEPPEKEPGWVPHTRTPSGRYASMGRVLARYLEAKGPPSKFIK
                     VKHKDTGRTVRVTEETLKKAPSAYEKITEEQEEATFQEAREKLEALAQESPGLKRVLD
                     DLKKKGPAYQEATQSPDTGIGHYTFWHELHNEGKWPKDIDTIGDLVGIVEAAPKLKKD
                     EAFYGDAHRQLREQAKGDPNLAEILRQTKPGGVWDGFAQHNPDFPLKDVFKDRKFPPG
                     VETMGDLVQLARAKPAKKPKPEAPKEAPKEEVAPPKAEEKPPATKPSPEAPPAGKPSL
                     RRPSVGEEEAKSKAAPEMPPAPAPEPKKAPGGTQESEQVEPAKPEPPPEAPAKAEEPV
                     APAAAPKTEVMPAAPEAPAAPAEAPAAPEAPATAAPSGTQVMPAVPAKTDTGTQMMPA
                     VEEPAKDEKPTKPEEPKTKLKPEQKKELDDWTKGGGVDAEDFRAFVDKDRTTKRDKSG
                     KPLFRQKGGPAVPFEKLPEEAQLAWKQRFDQAQRHDKSVAALKGITDPAVQQVLKELA
                     DPNSERSKELKAQGDLTLLDPAKAIPELAGVELPESVDSLHDVVEAAKEVHKKPPEPK
                     RRTVPEAERMEILRSAIRDLPRGSLATMARMHPDDIKQVVAQYTAAKSAIPGDIAPSK
                     LVAAMGGSYTTDPSKVEPPAKAKDAKGREKPWDELSPKDQAEAMAAHRNAVVARSLAA
                     KAHLADKFQRVVKAPPHLADTLAEFALNQGQGSGADRQRRAIEQSERMFTDALADEPL
                     RAELSSKDVKKILAGLGKDPASQLLATSYFQARDYQAARKKYLDKDSPDAITEFQPPR
                     EIVRRMEKAVNYLRGQSSRYPEGTQTIDPASVFRRRVLDKLKTLNPEAAAQVEESVRA
                     TAGAEYETASKKWTKRQNKVTTGLSKVKAKTEALDKAESDQRQSAKDEYEKELDEIAR
                     KNVCEGPVGGPYRCPTPKANAEMTRAQEKAKAKHDAIQKKIQTWRAKKDKALKKDEDD
                     LSAEQELLTKTAPKPPEGYTPAESKEKPVPTGAEDIWEGAFAKTACSRVAIRYAFSTC
                     TEDRTMDKSSHARKAVYWGVPLDREGITPYPDWSQVHQRDLSEAMLGGILKAARDWLK
                     TPILSTAVEGIVPDTQFRAALDLAIRTHEGGRYSVGLHPAVYNDLLARLAGSPTTGTL
                     VTVQAKEANYGSVYASAGERTMKPSAHIRAYAVRIATTHPDIAFDLTELSHKVAQEEK
                     GQDPEAEGQQKQAKDAEDKDDPKDDPKVGQDKPKQGQGQPEQQKKEAKDAEDKEDPKM
                     GQDGDKEGQDDKPFPGAAKPFEKKEAYLALRSACIRTAASNPAAKAALMPVLQLIRKL
                     G*"
                     /db_xref="UniRef100_UPI0003D0722E"
                     /db_xref="A0A094F0P3_9PEZI"
                     /db_xref="ssus:NJAUSS_0263"
                     /db_xref="UPI0003D0722E"
     gene            159110..159481
                     /locus_tag="P0_An_GD2017L_S7_coassembly_k141_2695417_prodi
                     gal-single_239"
     CDS             159110..159481
                     /product="hypothetical protein"
                     /codon_start=1
                     /transl_table=11
                     /translation="MSMPKFAAQDADRILGSLDRVAHTIQTKYAEWGMPFEVAKELVN
                     TLDKTADEIEVGAFGKESFVRRQAEVIQREPDEPYMQTFENPQQPRQVESDEPYMSAY
                     KSDDSSGVHHGKSTTGKPLAP*"
     gene            159554..160285
                     /locus_tag="P0_An_GD2017L_S7_coassembly_k141_2695417_prodi
                     gal-single_240"
     CDS             159554..160285
                     /product="hypothetical protein"
                     /codon_start=1
                     /transl_table=11
                     /translation="VAIDYWKLTKDFSTGDAVQRFVPGLGGFSLSPFTGRVTAVHRGL
                     GVLDVQWPYGNERMFPDDIVRVDPRMAHYLPPTLDQSYMSYDIQKAREKWASSPKLWR
                     TTELPAGFHTDLARLWTKGASEVRAYDDLWRKYTSLGAADEAIRDEVTKFYTVGRNLT
                     DLRIQQHTAKTAAYWVAQNRQYRVTGEELQGRKPFCPKCGRQMRKTNYKMEKGARHQL
                     FACPKCLFLIKREHLLGPDGQPVEW*"
     gene            160288..160995
                     /locus_tag="P0_An_GD2017L_S7_coassembly_k141_2695417_prodi
                     gal-single_241"
     CDS             160288..160995
                     /product="hypothetical protein"
                     /codon_start=1
                     /transl_table=11
                     /translation="MSRDVQADDNLPEGYDPSTAGRFAIKANDVWEMMKVAAEEWASF
                     RKAPSKDTLATFFSYLVIGLDEFSASTGIATLMGLELMPFRFATAVFEDAQKGAASGM
                     VSSDITGGMAGRVTLAMRDARLAAQQMVKDGRQLRGPEKSTEYMAYCASAAALYNALA
                     MVAKLFRLNMRNVLKAASTITAHSQALSAQALATQPQPGAMMIASWVRRATIECRRNP
                     TTAIAMVEGLLKSLQGS*"
     gene            160997..162460
                     /locus_tag="P0_An_GD2017L_S7_coassembly_k141_2695417_prodi
                     gal-single_242"
     CDS             160997..162460
                     /product="Hedgehog/intein hint domain protein id=3256189
                     bin=GWB1_Spirochaetes_59_5 species=unknown genus=unknown
                     taxon_order=unknown taxon_class=unknown phylum=unknown
                     tax=GWB1_Spirochaetes_59_5 organism_group=Spirochaetes"
                     /codon_start=1
                     /transl_table=11
                     /translation="VAFRKYANAAIVKPDIHLDLWNDLRQKAAQGSAFNTREAAHVVL
                     QEYDPKVYLLSHCTIIASVDTEEAQQQLGRHLIDGFQVDRRYADWLITPETSKYVNNN
                     QDAWERKLLLACFKTFVGGENYVEHIQIPEYSKGKIIDAAARDIGDSIYVDILVATDR
                     RHRPLISAITSQQLSTLSMGCQVEFTICSKCGNVAYDETQLCPHIRYMKGNTYVDALG
                     KKRRIAELCGHINSEPGSVKFIEASWVANPAFTGAVLRNILTPEEAAALGPKLQVAFS
                     QPPRTADPSALLKAAHLRVTAFGEEDTDVPQNPPPAPPVDPLDKIVEDMSQVVQDKVI
                     KKLRDTINKDEARATMDENRSNESLIKSALAIPAWRGIARAILASVGDPNQTKRLLLG
                     LILYKKGGWKAIQASRALSGRDVLAVSRLIDIASKRPRLAGERRIYRVILAVGDMNTY
                     PDTQSYLAACRQKMGREPTDSEKATLIDKGRLFALGS*"
                     /db_xref="GWB1_scaffold_2035_7"
                     /db_xref="86110470"
     gene            162504..163760
                     /locus_tag="P0_An_GD2017L_S7_coassembly_k141_2695417_prodi
                     gal-single_243"
     CDS             162504..163760
                     /product="Similar to Transcription initiation factor TFIID
                     subunit 12 acc. no. Q03761 n=1 Tax=Pyronema omphalodes
                     (strain CBS 100304) RepID=U4LKV8_PYROM"
                     /codon_start=1
                     /transl_table=11
                     /translation="MRERTTWNREAIKTAAMNKNADPYTMNQDHVNQQPKADDYVIGT
                     PSDFAEDATSPNRWEEEYKGGQVERNEIGMPEMRGETFNHPEKTAADHELLLKKSHLC
                     LKVARMMLGSKATEAAVEDQAYGLMFVPDQEVIRTFDRLATDADGQDIMAEDAPLQAP
                     TAQCDGQGPVAQGGPQQQVPVAQGGPQQQAPVGAGQDLTAMIQSAVQQALAQQMACQK
                     GAIAPQVATDTAQIDAMVQSMVQDALAQQQPQGQPAPAQPQQQQAQAPAQVPAPPAQQ
                     QAQMQSMDAPMDANDELLLDTMLMQEEPAVDLDTGIELEPSPMDVGEVTLGPEDDVLR
                     TLFANQEAQDAEQAQQAQDQGQQDQGQQKQAMTRTASTRTVGTRPTQGVSKVGGAGAP
                     SRGAEVDKLAALWPSAPDVSEAFGTK*"
                     /db_xref="UniRef100_U4LKV8"
                     /db_xref="U4LKV8_PYROM"
     gene            163852..164487
                     /locus_tag="P0_An_GD2017L_S7_coassembly_k141_2695417_prodi
                     gal-single_244"
     CDS             163852..164487
                     /product="id=3256195 bin=GWB1_Spirochaetes_59_5 species
                     =unknown genus=unknown taxon_order=unknown
                     taxon_class=unknown phylum=unknown
                     tax=GWB1_Spirochaetes_59_5 organism_group=Spirochaetes"
                     /codon_start=1
                     /transl_table=11
                     /translation="MTTYAIGGQSSGDFRETSGRVQLFHVVTRNALGVLTPDAFTQAN
                     PCIEAGGASATLTGITKTGVLGSTVAFTRPDYLNGYHGGPAKIGGAFNANVVPLGIFL
                     NDAVGNAYENTPGVASGRGPYVCGNGSCVGLSLYETKIVTTTGGGVIGNTVGTYAVGD
                     KVYASVNGLVTRRANDAYEAQAPVSATPTVIGVVKVAPDANSTLLVIDMRI*"
                     /db_xref="GWB1_scaffold_2035_9"
                     /db_xref="86110472"
     gene            164518..165396
                     /locus_tag="P0_An_GD2017L_S7_coassembly_k141_2695417_prodi
                     gal-single_245"
     CDS             164518..165396
                     /product="Gp27 id=3256196 bin=GWB1_Spirochaetes_59_5
                     species=Bacillus phage G genus=unknown
                     taxon_order=Caudovirales taxon_class=unknown
                     phylum=unknown tax=GWB1_Spirochaetes_59_5
                     organism_group=Spirochaetes"
                     /codon_start=1
                     /transl_table=11
                     /translation="MSTQVSNEVKQQIISEYIKTAAGRAKLAASMIQPLRLRRDYTAV
                     GRKTFLVEQLPDGALPIYDKDPDVTAFVVGEEGENILAIQKPRRVIFPLFEIASNPEI
                     PLTQIKERRFDLIERSQDLAKAQIQAAEDERVFVVLDAIAANGFDTLGNVNPDVAVVA
                     PISPSVLADAFAEIERHDLRVARIYMNAVDYADIRKFGRDILDIESQATLLKTGLQAV
                     LWGAQIITSRLVPVGFVYVCCEPENFGRFPVRTELTVLSADDPKARTIGFSCFENVGI
                     GAFNPRGLTRMVVTRL*"
                     /db_xref="GWB1_scaffold_2035_10"
                     /db_xref="86110473"
     gene            165503..166441
                     /locus_tag="P0_An_GD2017L_S7_coassembly_k141_2695417_prodi
                     gal-single_246"
     CDS             165503..166441
                     /product="hypothetical protein"
                     /codon_start=1
                     /transl_table=11
                     /translation="MKAAPCPVSADELHDIYTQRKLTDQEIAGLLGATAKQVRAWRVR
                     FGIVTLDRSARHDVPPIEGPLQSLLVGSMLGDGRLARNPHTARYMENHADAQKVYLDW
                     KRQQWGTWAKNELSPVSWAHQGKTYRGWRFETVSHAALLPWHALFYPTVGPKQLQDRV
                     VELVDSRAFAIWFMDDGSTGWWPRITFGMNLASRGVAWGIFEKFGFAPRWEMVKGKTG
                     VFHITGEPQAERFIEMVKPHMPECMYYKLSFGFQGRGYRIRQASPEAKLQDLASQGVP
                     IRQMADRLGLSASVVSRRLIQLGIEHPRRVGRPPSS*"
     gene            complement(166468..166680)
                     /locus_tag="P0_An_GD2017L_S7_coassembly_k141_2695417_prodi
                     gal-single_247"
     CDS             complement(166468..166680)
                     /product="Marine sediment metagenome DNA, contig:
                     S01H1_S22770 {ECO:0000313|EMBL:GAG14271.1}; Flags:
                     Fragment;;  TaxID=412755 species="unclassified sequences;
                     metagenomes; ecological metagenomes.;" source="marine
                     sediment metagenome.;""
                     /codon_start=1
                     /transl_table=11
                     /translation="MTLTPAYGRDYLSAKAAKADWEAGKDFIVADMMDPYCGKAINKE
                     DAKAAGYKTVNIRYKRLTGVVVVKVK*"
                     /db_xref="X0WNJ2_9ZZZZ"
     gene            complement(166716..167228)
                     /locus_tag="P0_An_GD2017L_S7_coassembly_k141_2695417_prodi
                     gal-single_248"
     CDS             complement(166716..167228)
                     /product="hypothetical protein"
                     /codon_start=1
                     /transl_table=11
                     /translation="MSVTQKTRCWNPNCTKITFGYVGATIETFSRDERIMSDVWAYVT
                     YARVWDAETGSPKTIRLQTEGWEASATAVVDATPEVLAAYEAWKVEQEAKRAAEEAAR
                     QAALAAWEAKQPRRGRIIKVVKGRKVPKGTVGVCIWIGDGYYGQRVGLKTDDGEVYWT
                     AASNVEAVAA*"
     gene            167281..167943
                     /locus_tag="P0_An_GD2017L_S7_coassembly_k141_2695417_prodi
                     gal-single_249"
     CDS             167281..167943
                     /product="Uracil-DNA glycosylase {ECO:0000256|HAMAP-Rule
                     :MF_00148, ECO:0000256|RuleBase:RU003780}; Short=UDG
                     {ECO:0000256|HAMAP-Rule:MF_00148};; EC=3.2.2.27
                     {ECO:0000256|HAMAP-Rule:MF_00148,
                     ECO:0000256|RuleBase:RU003780};;  TaxID=1410655
                     species="Bacteria; Firmicutes; Bacilli; Lactobacillales;
                     Enterococcaceae; Enterococcus.;" source="Enterococcus
                     faecalis PF3.;""
                     /codon_start=1
                     /transl_table=11
                     /translation="MHPSWKALLAPEFQKPYFKQLVDFVQAERQQGMVCPPEGEVFSA
                     FIRPFDEVKVVILGQDPYHGPGQAHGLAFSVKPGEMVPPSLQNVYRELEADVGATPPE
                     HGCLTQWATQGVFLLNTVLTVRARYPGSHQGKGWETFTDAVIKALNDREKPLVFILWG
                     NYARAKVALLDTFKHTVIASVHPSPMAARNGFFGSKPFSKANAALAGYGEKPIDWQLS
                     PV*"
                     /db_xref="V7ZL70_ENTFL"
                     /db_xref="ene:ENT_21400"
                     /db_xref="UniRef100_V7ZL70"
                     /db_xref="3.2.2.27"
                     /db_xref="3.2.2.-"
     gene            168013..169197
                     /locus_tag="P0_An_GD2017L_S7_coassembly_k141_2695417_prodi
                     gal-single_250"
     CDS             168013..169197
                     /product="hypothetical protein"
                     /codon_start=1
                     /transl_table=11
                     /translation="MAPNQITFKAGQMKHYVAARTFALGNTGTNVSKGSDIMFDGTRA
                     EVDGSEYTMPMLRGAVKAGWLVLAEDFDENDDTAERPVSANVQVRHATQGGNPMQPNR
                     APTHSMSTTESDEREVQGSISQQAARTKQRNASYKRGQAVNVVQPGTTVMTKHGFEVV
                     EDQDGVEVGRTLKTAAGEKAKTKRTVLTAGTVGQALAEAGKVQIDPGAGLSEEEMLEQ
                     MTEEQRELYLAEKAQLRAQYVDDDPAPRKVGKVKSGNRTQTTEGIKATVSTGGGIETA
                     DPSFGGKAKESTITEDGITFRTTNGPEKLAPEPHPRADVPPVVLKDGSSETDTRLMIA
                     KMMCPDFPSNYMFNMPDRKKIARLAADYDDRPDVIRAVYAAEGDAFKAKLVEEFPQVF
                     GK*"
     gene            169243..171618
                     /locus_tag="P0_An_GD2017L_S7_coassembly_k141_2695417_prodi
                     gal-single_251"
     CDS             169243..171618
                     /product="Uncharacterized protein {ECO:0000313|EMBL
                     :KKL79722.1};  TaxID=412755 species="unclassified
                     sequences; metagenomes; ecological metagenomes.;"
                     source="marine sediment metagenome.;""
                     /codon_start=1
                     /transl_table=11
                     /translation="VPSDACIKRPRTKTASRIVIYLSEELGDARLRAAQLKRYVKEAT
                     DLIEKSPHRDHFFEVAAHLIQGIPEALFKLEKALDAAAMATARLDYEEIKQGLKPEKA
                     EELDAVMEDTRLRYLNRRSHEDDMLTPKDAAAILNHLAARTEAEGRVPVAPMLTLIAR
                     LEAGDKGMDRAGTYIVTEPAKAVDFFKEAAEAILGAKAPSRRSLASVLRRVLADTIQP
                     TAGAMAAAILSQASSREDVMEGFKSANPDLTEAQLKEIADQWEANKDVVKDKQAAADH
                     QAALVLPSLERLFNEGVEAVDQALKGMDAYIDTHTKIRSVVKAAEYAEDDDEKGKPFP
                     GAAPPFGKDKEASEGDKASRFKEDEDADKDGDGVPDNITDPKDKADWKAKNEEHGDKF
                     KKDAKLMSRQEAILKKYVWSGGDAMFFDDLPANVKSELRRVKDQETIDSDVDRWLGDN
                     NNPHTRSMWAASTDPWKVGTEGGKDAMFPAGKPADPKKNMTEEQKAEWDKQNKIHGEK
                     FKKDKEASDPWTERTAAQNVVEDPVFEHALGAGRKLLRDVAEMFGGKVTHDELSVSSM
                     NFQDYSTSALEEDIFWVYPEWEGVVELPEHGGKIEFHAIGKPENKQAPNEKAVYNVWA
                     SAFLESKAADRLAEVALDTADKEGIAANALPQAFEHMHKALLGVQDEMRATMADRTAI
                     KKRLEDAGEMLQQYMGDILTQKVAGGRGASVTVKVFYEATYRRSDDTSAKGFAEVNVY
                     GMPQAPSSALLKKVLDAAAKIVAQRKEVVFKLGRAQMRGTYWRVDFQLTPA*"
                     /db_xref="A0A0F9HX89_9ZZZZ"
     gene            171630..172103
                     /locus_tag="P0_An_GD2017L_S7_coassembly_k141_2695417_prodi
                     gal-single_252"
     CDS             171630..172103
                     /product="hypothetical protein"
                     /codon_start=1
                     /transl_table=11
                     /translation="MDRYSYDRTAASLDMDLAKAYADSWPKPTIMKLGPKVAPPKMLG
                     EMLADAWMNGAVPMNLRQLMFRSSKWMSPQEYIEQMKAICPSYNEFSIRRMARILLSP
                     DAKDIQVQPAREYSVCMYVKGDPDVLDWLKLMATTDGRADDAHIQADGTLRLWWD*"
     gene            172207..172950
                     /locus_tag="P0_An_GD2017L_S7_coassembly_k141_2695417_prodi
                     gal-single_253"
     CDS             172207..172950
                     /product="id=3532111 bin=GWB1_Spirochaetes_59_5 species
                     =unknown genus=unknown taxon_order=unknown
                     taxon_class=unknown phylum=unknown
                     tax=GWB1_Spirochaetes_59_5 organism_group=Spirochaetes"
                     /codon_start=1
                     /transl_table=11
                     /translation="MPLDSGIPGSSTYAKPEEDIRAPRKDDEPIKRVDDADDLLKDRS
                     KVDTREDSADKHDGIGQMGLAPWDTTIKTKYPYRDDRPHTHYASAEFVLGMYLVAHAH
                     DALVPLEEPVRVAATIAEVTEGLSKKVQQKAQSCKAVLKRADNKNLRWIFAVDCGNGA
                     KVVRLKATRRTPNVVKLSKMDVLFSCSCPAWQWLGPEHNAKRDGYLDGKPVGTASPPD
                     VKDPKRHNRICKHVAAVVTLVRSWEIQPR*"
                     /db_xref="GWB1_scaffold_2934_15"
                     /db_xref="86110782"
     gene            172966..173427
                     /locus_tag="P0_An_GD2017L_S7_coassembly_k141_2695417_prodi
                     gal-single_254"
     CDS             172966..173427
                     /product="hypothetical protein"
                     /codon_start=1
                     /transl_table=11
                     /translation="MPVYSTRCEGCGAAHDIRLSFEDYDCVRSGTKLLECTACQGKVN
                     IEFHPGDVTFVLKDGESGGWASKAQKENKYRARRQRVMEQRQRDHAPRTQLVPNFAGG
                     LAPSWKDAQEAARETAYTEMKGHGEGEQRSIAAANEAAATYEPLVKSELAR*"
     gene            173424..174062
                     /locus_tag="P0_An_GD2017L_S7_coassembly_k141_2695417_prodi
                     gal-single_255"
     CDS             173424..174062
                     /product="hypothetical protein"
                     /codon_start=1
                     /transl_table=11
                     /translation="MSRMFSVPRRRPGIVDLYANFVAGAELYRVYWATNFDVAVPWTQ
                     IVQCGPVGFFDDAVPRAKIEAQPTVGKYIRIVFDPRTYAITDTAPFWLRVATVTGGVE
                     TLGEATLLLPEDAHHGVGVVVLAGTAPVAAPLQIDLPRLMSDIRISNDDGAGGNFMTV
                     GTTPGGPTFAVYPAADVGPTALTLNATEGTLIVQGDTADVAFTATCTLAFPK*"
     gene            174081..174404
                     /locus_tag="P0_An_GD2017L_S7_coassembly_k141_2695417_prodi
                     gal-single_256"
     CDS             174081..174404
                     /product="hypothetical protein"
                     /codon_start=1
                     /transl_table=11
                     /translation="VYLVNYLSLQTAQQLFIAARRYRTGQGLVGPKTGSNYTFVVPGG
                     EKFVHNLPFLTIQVYFNGVRQTLIDDYAVIEGGGAGTGFDTVVMNVAPLHFDHLTADY
                     VVVTV*"
     gene            174449..176410
                     /locus_tag="P0_An_GD2017L_S7_coassembly_k141_2695417_prodi
                     gal-single_257"
     CDS             174449..176410
                     /product="Uncharacterized protein {ECO:0000313|EMBL
                     :KKM25868.1};  TaxID=412755 species="unclassified
                     sequences; metagenomes; ecological metagenomes.;"
                     source="marine sediment metagenome.;""
                     /codon_start=1
                     /transl_table=11
                     /translation="MARTWIRQDVQVASTTTTDVGYIDNTAPTLANWETNAGTLTDDL
                     NNLRSATHYLLKLQSGNWYDVISTPSTFEGGAPRAVDGLNQDLHDLEHKRVLTTACNL
                     SDVTVPTAVAATGTLTLTGNVSNNDQVTTGTKTYTFQTVLTNVDGNVLIGGSASDSID
                     NLIAAITLGAGAGTLYAAATTANGFLTAAAGAGDTMDATALVAGTAGNTIATTDPVDS
                     GNVMSWGATTLTGGAGDIVILALGELPSNTTAAVGAVTTLGTVAAYNATFGTATLAEV
                     SGATAISPKNLCVIVDADTRDPILSSGRTVYALFQTETATDGHTMTGTTPNRAQLTFV
                     RINAAGDDLELVPGADIGGKDINYCSVTRKYLSALTEQDFLKGAEIDFPSSATVTRQV
                     AYDNQGTTPVELTTNAILDLNSAGIYWRIRDLANANLFTLTEGSTGGTTKLEVGSDVD
                     VFEVNAILNDFDKGVKVATGGAEIDIGTTVIANTATIESVGATTDLRLLGSRELFLDD
                     VNQVGSTWAQTNGIKLSDTTTEWDNFETAFGEVSLLKAITDAYTKQKRSKVQAVLTAN
                     VNAGNDVNGPSYANNTDVDLLPYNLVPTGFVADVEVFLNGELLRNALGATEDVYPGTT
                     PSQGDLMFTFKLKGTGAKPDQLTVIVNGQ*"
                     /db_xref="A0A0F9KUS2_9ZZZZ"
     gene            176442..177128
                     /locus_tag="P0_An_GD2017L_S7_coassembly_k141_2695417_prodi
                     gal-single_258"
     CDS             176442..177128
                     /product="hypothetical protein"
                     /codon_start=1
                     /transl_table=11
                     /translation="MSNNLQVYLGKLDVTNEIGETLDKQLQLAENTAQQFAGGSQALR
                     HGAAKVGELGVHVDKDLEEGKLQFTTELEVAAYIKRYITRAGEVLLNLAEKSKNEELV
                     HHGRVAAIRESMEIVKKHCTSAKARAEQIVAAQEEMAKMMAGGAPPAEAPVDRGARLP
                     GQHPGPSSLADRRAERDAAKARAESPEPPTPEATPETSPETPVARQKRSYKKRQKSLP
                     PEMPPPEETP*"
     gene            177136..177576
                     /locus_tag="P0_An_GD2017L_S7_coassembly_k141_2695417_prodi
                     gal-single_259"
     CDS             177136..177576
                     /product="hypothetical protein"
                     /codon_start=1
                     /transl_table=11
                     /translation="MGVRDERTQDLFLLDMTPDLPTEEGQVRYTNTDIKAYVGGVVVS
                     LITGSGITEAQHRDLDTLVHEIDETSYDEVVYSGNNITQYIVWTSAAKTLKIREDLMT
                     YSGSKVTQVISKQYDGTGTLKAQFTEVYTYSGNKITSVTRTRDL*"
     gene            177576..178892
                     /locus_tag="P0_An_GD2017L_S7_coassembly_k141_2695417_prodi
                     gal-single_260"
     CDS             177576..178892
                     /product="Uncharacterized protein n=1 Tax=Bilophila
                     wadsworthia 3_1_6 RepID=E5Y5X2_BILWA"
                     /codon_start=1
                     /transl_table=11
                     /translation="MGLTIAQITIDDSSDKTITGRLEWDRANGGILIPPSGSSFPASP
                     QDGEEFWRTDEAVLYRYNGATWDALTAVDAVHRARTDNPHSTTASQVGAPPTSRQIAT
                     SSGLQGGGDLSADRTLSPVYGSAVNTVCQGNDSRLSDARTPLSHASTHKGDGADAIAV
                     ATQTVAGLESAADKTKLDGIASGATNTPLTSTAPVNVTKAAAAVGTSSEAARQDHKHD
                     ITTATAGAATPGDSAAEGSATSLARSDHQHSLPAFGSGVGTFCQGNDARLSDDRTASG
                     LRTATTVVAISGAAAPTAGQVLQASGPSAAAWATPAAAAVFGQDWQTAADEGESTTTS
                     TSFQDKLSMTTPALTGTYRVAFYCEISPSTANRLQEARLYNSTNATELCIGITRPSAT
                     SVYMPIYGFQLVTFSGAAKTFLVQYRSPQGVTVAIRRARMELWRVS*"
                     /db_xref="UniRef100_E5Y5X2"
                     /db_xref="E5Y5X2_BILWA"
                     /db_xref="svi:Svir_12450"
     gene            178892..179890
                     /locus_tag="P0_An_GD2017L_S7_coassembly_k141_2695417_prodi
                     gal-single_261"
     CDS             178892..179890
                     /product="id=3642108 bin=GWB1_Spirochaetes_59_5 species
                     =unknown genus=unknown taxon_order=unknown
                     taxon_class=unknown phylum=unknown
                     tax=GWB1_Spirochaetes_59_5 organism_group=Spirochaetes"
                     /codon_start=1
                     /transl_table=11
                     /translation="MAATKYTYSIAADFPNHKVATDRLLQEVRASAIVTAVDYINTSG
                     DDCDIWFKDTLSSGDEAILDGIVAAHSGEPLPAPCEKVTLAKEDGTDVSVEPDGRLVV
                     VNFPADEGTYMWLSGAGDDVENGVRGGGPEITVSFADVTRTEPEVQTIDVRFMEWIQL
                     HDGQVTVTDNTQWDLGDRWDWGVFMPATEVTPNATNEGNCNVVNPQGEPGQPDSYIIV
                     PAMGDGAYDVDLAAATPVPAGGAGYWEYDWRTDTVTPSANPGGAGWYLLAVDAPMAYF
                     MRAVNVPIHRAGNFDFDAYKAERIYKRWRLRLVVTKKSNGPGKLSGWFVCFREYNT*"
                     /db_xref="GWB1_scaffold_34682_1"
     gene            179887..180273
                     /locus_tag="P0_An_GD2017L_S7_coassembly_k141_2695417_prodi
                     gal-single_262"
     CDS             179887..180273
                     /product="Putative endonuclease id=3289718 bin
                     =GWC1_Spirochaetes_27_15 species=uncultured archaeon
                     genus=unknown taxon_order=unknown taxon_class=unknown
                     phylum=unknown tax=GWC1_Spirochaetes_27_15
                     organism_group=Spirochaetes"
                     /codon_start=1
                     /transl_table=11
                     /translation="MRAYGRIYCATCKKTGKVYVGQTVQSATKRFKGHVDAAKAGSEL
                     PFHRALRKYGRDGFEFRVVETCHSRERLNAAERDWVEKLGAFGKRGYNCTSGETATRL
                     AKRHGRRCPWLVPASPLRQRTRLLCP*"
                     /db_xref="gwc1_scaffold_548_2"
                     /db_xref="jeo:JMA_43790"
                     /db_xref="A0A0B5AUE5_9BACL"
     gene            180213..180689
                     /locus_tag="P0_An_GD2017L_S7_coassembly_k141_2695417_prodi
                     gal-single_263"
     CDS             180213..180689
                     /product="Uncharacterized protein {ECO:0000313|EMBL
                     :KKQ98358.1};  TaxID=1618574 species="Bacteria;
                     Microgenomates.;" source="Microgenomates (Woesebacteria)
                     bacterium GW2011_GWB1_39_12.;""
                     /codon_start=1
                     /transl_table=11
                     /translation="MSLARSGKPTSAAHKAALSLAMRGDGNPFFGRRHKAKSIRQMRE
                     KLSEKFSGKGNPFYGKRHTPDVMERIKAHLRGKPMHPNTRAGIAEANKGNQYTKGRKI
                     TVEHKEKYSRLTAADVRQIRSNPEGLTKAEFARRLGVTWWAVHNVLIGRTWKDVSV*"
                     /db_xref="A0A0G0M2D8_9BACT"
     gene            180686..181537
                     /locus_tag="P0_An_GD2017L_S7_coassembly_k141_2695417_prodi
                     gal-single_264"
     CDS             180686..181537
                     /product="Patatin-like phospholipase family n=1 Tax
                     =Myxococcus sp. (contaminant ex DSM 436)
                     RepID=U2SAC1_9DELT"
                     /codon_start=1
                     /transl_table=11
                     /translation="MKCLVLSGGGAKGAYQVGALEKWIEDDDLDYDAFIGTSVGAINA
                     ACLAQAAPGCLKQAYVVMRDLWWNLSNSKIYEKWFLGELAALWKPSVYCAAPLRQLIK
                     DHLDLDALAGSKRKLRVVACSWKTGQKVVATEENSDLANWIYASASQPVFFDPANIDG
                     EMFTDGGLRSIAPVGEAIKLGADEIDVIITGDPERPFNWDTKGKHTVQYALHMAGIMS
                     DEILLNDIRVCELKNRLAAHGEPYKQVKIRLLKPSRGVGDSLDFTAEKIREMIAFGYQ
                     DACEQGL*"
                     /db_xref="UniRef100_U2SAC1"
                     /db_xref="mfu:LILAB_27445"
                     /db_xref="87253356"
                     /db_xref="U2SAC1_9DELT"
     gene            181632..182243
                     /locus_tag="P0_An_GD2017L_S7_coassembly_k141_2695417_prodi
                     gal-single_265"
     CDS             181632..182243
                     /product="hypothetical protein"
                     /codon_start=1
                     /transl_table=11
                     /translation="MLRLIHNQLATVPGGILVDDIDDGLPNKTAHRLGSTADPKAYVR
                     DGYANKPKQYSYIPRTKLYPVADPTIKGYIDINETERVTLSAGKGKIQKLSQAGMITV
                     VNFVATDLAAPAITNAQVGVPGAGDLTITGTGFLSLTPNFSTVYITGGSTYTFTQADI
                     LTGTGTVTDTSIFIPAAMIPLMVAGDFVQVKADDQLSNVFTSV*"
     gene            182248..182634
                     /locus_tag="P0_An_GD2017L_S7_coassembly_k141_2695417_prodi
                     gal-single_266"
     CDS             182248..182634
                     /product="hypothetical protein"
                     /codon_start=1
                     /transl_table=11
                     /translation="VALALLPKLLEIEGPEFQQATNRWRPTGLLFSQQPRVLLRDMSW
                     RYERLSAASDEWAHLDRAHVYNKLTQRMRLWLRRAHFTWKSDHLAFLQAVAGFYSDYG
                     AVLRLLKIEQARGRFKDDQSVAKQGV*"
     gene            182636..183754
                     /locus_tag="P0_An_GD2017L_S7_coassembly_k141_2695417_prodi
                     gal-single_267"
     CDS             182636..183754
                     /product="hypothetical protein"
                     /codon_start=1
                     /transl_table=11
                     /translation="MRVGVIRGDMPGPVFLADLEDVSQWNPPTEPRGQERYLSRPDLT
                     LVGAALTDFIPASRKGTLDISAGVTVVVAVSDVLQIRVDPLAGYTSCTVVAGVYTAAA
                     FIVAVNAAIAASAMSGLVTASLDETSKYFVLRTTAQGAGAYLGVNVLATSTLNTLVGF
                     ANPAFAFTVPTATTVITTTLPVGGPLNVSDATLTTLLGGGITTAEKSAVADTIAPKFI
                     ETDVVTKSFQVGYLADLRNALFNPNPSAKPPLTPGPAITVVQDDGTTPFAAPLTVVTN
                     GQIGVPLPNWVTVTGTNLGLTERPYETEVHFLDESNLPGQNQPVILPGRRIVASGGSI
                     APTTITIPPALKPAWLVATTCKVRVLYTSFASNKFPLV*"
     gene            183810..184064
                     /locus_tag="P0_An_GD2017L_S7_coassembly_k141_2695417_prodi
                     gal-single_268"
     CDS             183810..184064
                     /product="id=3532007 bin=GWB1_Spirochaetes_59_5 species
                     =unknown genus=unknown taxon_order=unknown
                     taxon_class=unknown phylum=unknown
                     tax=GWB1_Spirochaetes_59_5 organism_group=Spirochaetes"
                     /codon_start=1
                     /transl_table=11
                     /translation="MASKPRSDEFRTSDLYFAAYLQTAGVEMKRTERDHDSGKVHFVF
                     DTSIANIEELKQGWFSNTAKVPANPYAYNIKTLKSVCHMK*"
                     /db_xref="GWB1_scaffold_2934_5"
                     /db_xref="86110772"
     gene            184114..184635
                     /locus_tag="P0_An_GD2017L_S7_coassembly_k141_2695417_prodi
                     gal-single_269"
     CDS             184114..184635
                     /product="Gp93 n=1 Tax=Mycobacterium phage Wildcat RepID
                     =Q19XW7_9CAUD"
                     /codon_start=1
                     /transl_table=11
                     /translation="MKTCSKCGIPKDDSCFYRNKRTGKTHGWCKPCHNADSRARAKAD
                     PETHNARSKAWREANPEKWRATVRAWQQAHPEQDLQNRRRFVYKIDFAAMWEAQQGLC
                     ACCGELMERSGKEPLSVVVDHDRSCCPGRKSCGKCVRGLIHWRCNMILGYAKDDPLLL
                     SLAAAYVEAKRVR*"
                     /db_xref="UniRef100_Q19XW7"
                     /db_xref="A0A068F2K5_9CAUD"
                     /db_xref="Q19XW7_9CAUD"
     gene            184676..185077
                     /locus_tag="P0_An_GD2017L_S7_coassembly_k141_2695417_prodi
                     gal-single_270"
     CDS             184676..185077
                     /product="Putative uncharacterized protein n=1 Tax
                     =Methylophilales phage HIM624-A RepID=H6BJ44_9VIRU"
                     /codon_start=1
                     /transl_table=11
                     /translation="MAAKSIYLDDAILDHVLRNTALTSPTTVYVALYTVAPTPSTAGT
                     EVTNVGTAYARQAVTFGAPSSGVCQNSAPVSFPVATAAYGAPIVACAVLDNGGYGLGN
                     ILYFGALGTPKTVGNGDQVNFAALALSVTEQ*"
                     /db_xref="UniRef100_H6BJ44"
                     /db_xref="A0A093TYP7_9BACI"
                     /db_xref="pgm:PGRAT_19255"
                     /db_xref="H6BJ44_9VIRU"
     gene            185102..185692
                     /locus_tag="P0_An_GD2017L_S7_coassembly_k141_2695417_prodi
                     gal-single_271"
     CDS             185102..185692
                     /product="hypothetical protein"
                     /codon_start=1
                     /transl_table=11
                     /translation="VATVDVDAAISADSSASGDGTAVYAVDAGVSADSLVGSDVWMGW
                     GAYAICGAEALLGSDAGVNYALDAGILADSSESPDGSVNYAVDASLLADSSQSSWAFE
                     ELTVVAGCMADSLCSGNVWVGLGCWAAMPANSGLVCPGFDKTYHPPAPANPVTRTVPT
                     VRVVPPAPVEPRLGVSPSGGGRAPQAPTVQTPIRRR*"
     gene            185694..185885
                     /locus_tag="P0_An_GD2017L_S7_coassembly_k141_2695417_prodi
                     gal-single_272"
     CDS             185694..185885
                     /product="hypothetical protein"
                     /codon_start=1
                     /transl_table=11
                     /translation="MAVIELSATLSGAADTKAAAGLCMSLTAAITRPKPSAGFSAPLP
                     PTQGSEAVLRPLEAPEKGV*"
     gene            185886..186287
                     /locus_tag="P0_An_GD2017L_S7_coassembly_k141_2695417_prodi
                     gal-single_273"
     CDS             185886..186287
                     /product="hypothetical protein"
                     /codon_start=1
                     /transl_table=11
                     /translation="MATTRGRQVFANQVVYDQADFFESDGFTRVVGLTVPQLTCELFF
                     NNVLMPWTFLSGTGVSDAQVASGRVYWMEIPNDPGRYNVRWRPNAIGYWRLLITYPVG
                     LQIMGQDYDVINTPQTVDQGLKASFVKPGCS*"
     gene            186290..187936
                     /locus_tag="P0_An_GD2017L_S7_coassembly_k141_2695417_prodi
                     gal-single_274"
     CDS             186290..187936
                     /product="hypothetical protein"
                     /codon_start=1
                     /transl_table=11
                     /translation="MNPRTAFADALLARQIARRYLKKMGMEHDSPEALKDYLKEHPGA
                     DKSKHHVKKDEGKDEGGKMTAKPGKKEQDLGGELSQWQGPGQPGINHVNSYLQGGHPV
                     SHEMVEKAIKEMEKNKAGASGKDKEHAEKMIDGLNKLIGKGGEAKSEGGGKPVSVGGK
                     SFKPSQLADQQHVIWAEAYNEMKKSLGEDFRKNPEVAEAWYGLGEVLDDIKDAGKSGD
                     IEKGEAEELTKKLEKAYGKLKDEAAKAGKGTKPAKKRVKAVKDVMSKHDLKDDDADEV
                     EDFVKRKPDKGKKLTDAQLMQKFLREASPETRERMKGMSVGDFKAMYAAIMDEEGEGA
                     AKSAAVRLVARFVESAKPKTTKLPKGGPKVRVYDNGGKTIDRYTVVIDDSAWEANPGM
                     MPMLGLSEGGRGFSQFSDGREGPHLGKGVNFDDLDDATKKHIIFRLTEEGEGKKSANE
                     LAGDKDAAAFNKSLFLDPMLKRVFQSKPYNTTNGYEALVPVLQRMGVKDIKGVVYQGY
                     DVYQIFWTSGQDEMVRGSDLMRKVYEVLVKQGKTEAVKVV*"
     gene            187962..188345
                     /locus_tag="P0_An_GD2017L_S7_coassembly_k141_2695417_prodi
                     gal-single_275"
     CDS             187962..188345
                     /product="Uncharacterized protein n=1 Tax=Paenibacillus sp
                     . P22 RepID=T2LRW3_9BACL"
                     /codon_start=1
                     /transl_table=11
                     /translation="MPKTYYLDNIFINLALRNTPWVQPAIVYVALYSVAPTASGGGTE
                     ITGGGYGRQPATFSAPTNGVTSNVSDVNFPIASTDWGAVVAFAICDTSSGGNILYFGN
                     LSTPRTVLTNDQLRFPAGQLVAQET*"
                     /db_xref="UniRef100_T2LRW3"
                     /db_xref="A0A093TYP7_9BACI"
                     /db_xref="ppq:PPSQR21_015030"
                     /db_xref="T2LRW3_9BACL"
     gene            188364..189128
                     /locus_tag="P0_An_GD2017L_S7_coassembly_k141_2695417_prodi
                     gal-single_276"
     CDS             188364..189128
                     /product="hypothetical protein"
                     /codon_start=1
                     /transl_table=11
                     /translation="VPIYDASGSTTGAGIISPITPVKAVVVAGTTEGVALPSGALGRT
                     LLFGGQVFGYGSIEDHLLQVAAGTVLGAGALTGTPVWTFPIAGRTIGAGYFYESVPEP
                     IIGIGHLIGDAIVDRVPCPVSCTETGIKTFRYGHTFTSNDLTLAIRDTAGNPFAPIIV
                     LYRMFRVLPGGAVFPVGPPNRRPAKCGKRLGVYYVTGTAGECDQPGDWIVEWRWQRST
                     FAPTQVERCSFKVLDAVLDTSVPDGTCRITKYGWGD*"
     gene            189131..189664
                     /locus_tag="P0_An_GD2017L_S7_coassembly_k141_2695417_prodi
                     gal-single_277"
     CDS             189131..189664
                     /product="hypothetical protein"
                     /codon_start=1
                     /transl_table=11
                     /translation="MNARQAFADALTARRVVARFVSARDYKEYVEEKKQKGEKPLDKA
                     EWEARTQGGEEKGEGKKDEPKEDEPKKNDKAKNPTKQDALWAAKDDAEYDIDAFMMAD
                     KKDPQRKELAQSALKSGQKLLRELPTDHPKFHAFNGTLGRLQESLKGDTSYDEEERGP
                     LITKLKRLLHEVKIQKG*"
     gene            189668..190561
                     /locus_tag="P0_An_GD2017L_S7_coassembly_k141_2695417_prodi
                     gal-single_278"
     CDS             189668..190561
                     /product="id=3954252 bin=GWB1_Spirochaetes_59_5 species
                     =unknown genus=unknown taxon_order=unknown
                     taxon_class=unknown phylum=unknown
                     tax=GWB1_Spirochaetes_59_5 organism_group=Spirochaetes"
                     /codon_start=1
                     /transl_table=11
                     /translation="MSVAFYKGQQLGRSDLNIFLTGNNGTPVDAAEISYALYDYTLGS
                     EVLVGGQRTPAHPSVGEYYASVVVPLDANIGAYRVRWTFREVVGGPIQQVVQEFEVID
                     KVDPNECSVSYTGCAADLIRRLRILMRDNNPDRNYHFRPPAHEETIRQFNRVFGFIWE
                     DEELGEYLERSLDMIISAPPRTPFGSIEQLCQMRPEWRTMLLTGAMGFALNALRINWI
                     ADEFDYSIGGISLTLDRSSKYESAASSANEQFDKQMEKAKATVNIVKGLQQPRFGVGI
                     RSAFGPYVGRGVLSPRKFIGL*"
                     /db_xref="GWB1_scaffold_7306_7"
                     /db_xref="86113129"
     gene            190575..190901
                     /locus_tag="P0_An_GD2017L_S7_coassembly_k141_2695417_prodi
                     gal-single_279"
     CDS             190575..190901
                     /product="hypothetical protein"
                     /codon_start=1
                     /transl_table=11
                     /translation="MDVIHPCICGHVAKTYGSMRYHRSRCPEWLNRPNPRGLAAYRNK
                     QTRRQIVKLLMVGPCVLCGQWVDHKNEVCAGRPAEVHRREWLLTHGIHPADFEKILRA
                     LAKRYA*"
     gene            190951..191898
                     /locus_tag="P0_An_GD2017L_S7_coassembly_k141_2695417_prodi
                     gal-single_280"
     CDS             190951..191898
                     /product="hypothetical protein"
                     /codon_start=1
                     /transl_table=11
                     /translation="MDHVVANRVLQRYLSSKSAKSVQSDDRFRPPLWMVAAVEERKEL
                     PVEVLNIWKYCATKILEHGHWGGLAYDGCLKHWRNKCAKMGIVLGEYATSGGGEGGQG
                     RWKGRPGEQVEDWVKATLISEGLHNDLQNTVHDWQMEIGSLEREIAECEATITKHEKA
                     MAEAKTEKGVAQRLKWIAGARSKLDGFSKDLVKAREAADELLKAAARHKNHEIPLTEF
                     EDDFQYWIIMAVKELGSEQKALETMRKAIEKFEAGLPKDIKTAGALEWFQSVGERVWA
                     FLERAWDGVAQWFDDVVNWIKSINRVTTNLDKMMSEAGA*"
     gene            complement(191895..192269)
                     /locus_tag="P0_An_GD2017L_S7_coassembly_k141_2695417_prodi
                     gal-single_281"
     CDS             complement(191895..192269)
                     /product="hypothetical protein"
                     /codon_start=1
                     /transl_table=11
                     /translation="VKLEILRELLDRATDGAIYAMTEVCDRAGWRPRAFIQTSLDGLP
                     DGQMRLICYGVDEDTEQVRYFETAAIEGEAQLAGWNMRVAQLLDGVRKGLKRAERGIQ
                     KLDGGLDPEDRPAARDDDGMAF*"
     gene            192343..192660
                     /locus_tag="P0_An_GD2017L_S7_coassembly_k141_2695417_prodi
                     gal-single_282"
     CDS             192343..192660
                     /product="hypothetical protein"
                     /codon_start=1
                     /transl_table=11
                     /translation="MPEDTKKLTLEDPVDADTLKKLGELREARLQVAERHLDMESEQV
                     RLMVMARQLDAEKNRIFEKILADRGLPPTFPVNIDGTTGKLSPLANMPQPQPPPPAEK
                     PAG*"
     gene            192694..194106
                     /locus_tag="P0_An_GD2017L_S7_coassembly_k141_2695417_prodi
                     gal-single_283"
     CDS             192694..194106
                     /product="id=3081517 bin=GWB1_Spirochaetes_59_5 species
                     =unknown genus=unknown taxon_order=unknown
                     taxon_class=unknown phylum=unknown
                     tax=GWB1_Spirochaetes_59_5 organism_group=Spirochaetes"
                     /codon_start=1
                     /transl_table=11
                     /translation="MPYATNRDRPPDELEIAKSPWPLPPLNLTLTGGFRPGVFDLVWD
                     DPSILTVNSHFIICGVNVYRSFDSEYGPYQRITHLPVGATFWRDETDNELVVEEDVSA
                     QFVIFGDAGTGQAPRYVFRTLNKPIVKEGSQAIPANSPLDVQVKVDGRIVPLVYVSGL
                     AGEVEIDPRAYPNVETQKLDPSAAPKPTSRVTCTYRYNRTLVKSDLVQRVFYRVVTVG
                     LPAGCNLDNCSPSDLMETPLESAIATSSYEVEKLDYMWREAVRRNRWILEQGGERVKA
                     FLRKNMGVRCPCVQDDYHKQPQSDCLLCYGTGFMGGYEGPYDVLVAPDDAEKRITQKD
                     IGLTVEHTYEVWTGPSPLFSMRDFLVKLNGDRYSIGPVRMPSNRGMVLQQHFNIGHID
                     EKDIRYKVPMGSPIKYAATQFAPSGPEREAEAEITGKPNIPDEREYKGRTPVWENIVY
                     GVLLVLGPLQGLLHEVSRLL*"
                     /db_xref="GWB1_scaffold_16387_9"
                     /db_xref="86111319"
     gene            194084..195064
                     /locus_tag="P0_An_GD2017L_S7_coassembly_k141_2695417_prodi
                     gal-single_284"
     CDS             194084..195064
                     /product="hypothetical protein"
                     /codon_start=1
                     /transl_table=11
                     /translation="MRFLGSCDVCGRAIHNYRGLAGHLRHKKDPAHLALREAWQQWKL
                     QFRVTLRCRKCGTLWETTERSEANRKNCPRCRELKRALGKQAYERVQLKRLPGVEVPP
                     KCLQWEPGDTLYQQVVAALEQGDSVLPLLRKLSLSYKVFRAISEHALGREGYRAWSRA
                     RKAAVARRNIQIGHDQYKQLKPEEKAQRLAQRFRGTCALEAQLAEQLRAAGVQALEMN
                     CWQSIPVAGSMVPREADIKVSLGSGRKLVLLCDGEAFHGPRAIFNPERRVQDDIATAQ
                     AYFALGYSVARYSETEIKSGQAVRHLCERLPRMRHERLLRTWHPLQETWV*"
     gene            195068..195586
                     /locus_tag="P0_An_GD2017L_S7_coassembly_k141_2695417_prodi
                     gal-single_285"
     CDS             195068..195586
                     /product="hypothetical protein"
                     /codon_start=1
                     /transl_table=11
                     /translation="MEPIKPRLYFKRAYLKPIIGDFADYIDPAHALRILQRDLLKRFR
                     KSLQAQSAFSERARKALGQALKAEIRQSSLLIKVKHPAFAPLIFGMPSQQMTWLVKAR
                     APIPIVTEEGKLIFRSATPKSMKDGKWIHPGHPKTKFLDRARSEARAYVRERVREEVR
                     RQMRRALKQMAA*"
     gene            195583..196140
                     /locus_tag="P0_An_GD2017L_S7_coassembly_k141_2695417_prodi
                     gal-single_286"
     CDS             195583..196140
                     /product="hypothetical protein"
                     /codon_start=1
                     /transl_table=11
                     /translation="MTGDVTVIGLKPGTCPLEDIAMDVPHSLCVTIPAEKAARSKDLW
                     RCISQRLLFKLNGSGLEFKNAPSQVSREVEELREQVRILGAENRALREALVRAEQAQQ
                     TKLDAILAMLQQGGTPAIAPASVQAARAVPAAVVELDAPPYIPSKIHPDDAEAHVQLD
                     RGSSEGDVTANANLLRSVRQRTGQQ*"
     gene            196175..196489
                     /locus_tag="P0_An_GD2017L_S7_coassembly_k141_2695417_prodi
                     gal-single_287"
     CDS             196175..196489
                     /product="hypothetical protein"
                     /codon_start=1
                     /transl_table=11
                     /translation="MHPRQANLLAHAQDLSAKLAKKHSQKKQQQVGAAAPSQFWEYTD
                     DEGNTFYLPRKLTTVRSPYTGKSMTGQKPTPVKPGEFSAELKEQKEKAKAKTAAADPF
                     RS*"
     gene            196580..197188
                     /locus_tag="P0_An_GD2017L_S7_coassembly_k141_2695417_prodi
                     gal-single_288"
     CDS             196580..197188
                     /product="Marine sediment metagenome DNA, contig:
                     S01H1_L03983 {ECO:0000313|EMBL:GAF78981.1}; Flags:
                     Fragment;;  TaxID=412755 species="unclassified sequences;
                     metagenomes; ecological metagenomes.;" source="marine
                     sediment metagenome.;""
                     /codon_start=1
                     /transl_table=11
                     /translation="MRISSNLSSDFQREAGEHSDALNQLLGEMTAEYGNAPMSELAAL
                     LAFLRAESWVHTAHHWQTRGCNYYGDHLLFQRIYEETDDLIDPLAEKTIGTSGSHLFV
                     QPCIQGLHMMAALKMLYAGAPVNPGADEYPWLSLRAVMLFLLFEKLVYESLEKQGKLS
                     HGIDNLLQGFADKHEEFAYLLKQRVKGKTAGTPTLRSAAWKV*"
                     /db_xref="X0SV38_9ZZZZ"
     gene            197191..197586
                     /locus_tag="P0_An_GD2017L_S7_coassembly_k141_2695417_prodi
                     gal-single_289"
     CDS             197191..197586
                     /product="hypothetical protein"
                     /codon_start=1
                     /transl_table=11
                     /translation="MSRHDVRSAAWKVEAYGPQLGDFRRADPKNAPKLFKMLHADAKK
                     HFETLAGDANKQQRSEVALLHACHGFQEAIKRSGFVPEQVAPATMEAIANLRQATRDA
                     EQANRAVRDLLRKFLHSDELTIAMTPVVP*"
     gene            197672..198637
                     /locus_tag="P0_An_GD2017L_S7_coassembly_k141_2695417_prodi
                     gal-single_290"
     CDS             197672..198637
                     /product="Putative uncharacterized protein id=2929227 bin
                     =GWC2_OP3-like_45_7 species=Archaeoglobus veneficus
                     genus=Archaeoglobus taxon_order=Archaeoglobales
                     taxon_class=Archaeoglobi phylum=Euryarchaeota
                     tax=GWC2_OP3-like_45_7 organism_group=OP3 (Omnitrophica)"
                     /codon_start=1
                     /transl_table=11
                     /translation="MNIVSARQTTADKVVTSRVRDAFIDLDPEVKRTLRMTKVSYVEQ
                     GGNLIVLGDSALNMANLFKREVRRPLSRGVISPGEIEAQQILSLLVFNVLEDPVGENE
                     HCYFSVPSSPIDDPEQDIVYHTEIFRKIVTEHGYTAHPTNEAMAIIYSQCAAENFSGL
                     AVSVGAGMCNVALAYQTVKGMDFSLARGGDWVDSHAAKALASTSARVCSIKEKGVDLA
                     KPTTREEEAIALYIRALIRYALENIANQFRRVQNTLNLPEPIPFVVSGGTSKAGGFME
                     VFNEEFEAIKKRSFPIQISEIRAAKDPMTAVAEGLLVLATEEHAG*"
                     /db_xref="gwc2_scaffold_12353_2"
                     /db_xref="apo:Arcpr_0748"
                     /db_xref="85803340"
     gene            198641..199840
                     /locus_tag="P0_An_GD2017L_S7_coassembly_k141_2695417_prodi
                     gal-single_291"
     CDS             198641..199840
                     /product="id=3081512 bin=GWB1_Spirochaetes_59_5 species
                     =unknown genus=unknown taxon_order=unknown
                     taxon_class=unknown phylum=unknown
                     tax=GWB1_Spirochaetes_59_5 organism_group=Spirochaetes"
                     /codon_start=1
                     /transl_table=11
                     /translation="VYYYLINSLKRRLILELKDSFARHPLYSKVVPFIQNKYAFEERP
                     QFGIVVKGSSANKVALSGDNFIGTVQSHVMLAYLGQPVYPLEWVREDLRAVQANNDVF
                     PTRAGIYYMEILTAPTNPQEYGQFVIDPLLTATDEAVLRFESGIEREAQLQQVPVQGT
                     LRMWENHRFLLREGTDYEVNYETAAITFMGRFNTQSVVTADYRYAAPSIGPVDFQWNT
                     PDVKTIPGVVLAFGKRAKQGDKVAIVVYPDRVDTANAFGGKFEVSFDLDVIVAKDPTQ
                     AEEIADLMIMYLWGQKKSSLEFEGIEIVDISLGGEAEDTYDETADLWYFNISASVQLR
                     ADWEVHVPLPLTISRVTPTTKQMDATQNLMDRGRQSTIVGEGPNSLYFATVPVLAGRN
                     NNFERIG*"
                     /db_xref="GWB1_scaffold_16387_5"
     gene            199837..200445
                     /locus_tag="P0_An_GD2017L_S7_coassembly_k141_2695417_prodi
                     gal-single_292"
     CDS             199837..200445
                     /product="hypothetical protein"
                     /codon_start=1
                     /transl_table=11
                     /translation="MTPRRVLVYVAVCLRNGKLYFGITSKKLEARIRDHLYAAERPRQ
                     FFHRALHKYGPSSFAWLELVDVDSKQAAGEVEKALIRHFGTQEPSQGYNIQPGGQVGY
                     GQLSEATRTKALGHKHSEATRARMSAVHRGRPAWNKGLKLTQEQLQKRLGNQNHLGRK
                     HSDVTRERLRQAALGRKHSEATRMKMRGNKNALGRGARIEIA*"
     gene            200473..200904
                     /locus_tag="P0_An_GD2017L_S7_coassembly_k141_2695417_prodi
                     gal-single_293"
     CDS             200473..200904
                     /product="hypothetical protein"
                     /codon_start=1
                     /transl_table=11
                     /translation="MPKYVFECQDCNIRFERALPMDTHLSHPCPNCQTEAPQVIEGFG
                     FAFKEGQGATANSGVHKQDYPTADQAVGRDAEKRWAAIHERDAVKAAARKQGGTEALI
                     RHQGETFIDYEPMSDTGRKEHFNLAKKAVAAIQRAKAARAK*"
     gene            201058..205335
                     /locus_tag="P0_An_GD2017L_S7_coassembly_k141_2695417_prodi
                     gal-single_294"
     CDS             201058..205335
                     /product="id=3081505 bin=GWB1_Spirochaetes_59_5 species
                     =unknown genus=unknown taxon_order=unknown
                     taxon_class=unknown phylum=unknown
                     tax=GWB1_Spirochaetes_59_5 organism_group=Spirochaetes"
                     /codon_start=1
                     /transl_table=11
                     /translation="MALGPFITYVPPAVYTRTLTETNVANLVAGVRIPFVIGVGQEEL
                     EQTDLEMVRGSSANLDQQIVNEDVTEQWVVDSTNPNNLVLGEQDGTLVTFRVRNFPMV
                     DGQGFGRVTNDTRSVTVTVNGIPTALGTVRGSTGLVTLQVPTQPTDIVRCTYYFHRGD
                     TAFTDDLSDQVSVLNAILVSPGFGPFDITAGVNDNFLVSVGGTEYSVTFTAGSLAAAT
                     VKAFIDAAAIPNLSTSVFTDNDGLEHIQLTTTVSLAIGAGTANGPLGWSTGTQTSRNA
                     AFKVYNRPIVDGTSGGITTTDTSKVVVKVNGTQVVPTSVDGANGVVTLPYPPAPGTSV
                     TIQYWANTWQDTFDYLPNSLVTTVTRCGISAGRNDYIQGTDFVISNPSADVSVVHWGT
                     SYTISASTTTAGSEPFDESQIVATLVDDKLFLALCSRLTDTTVIPAAVSSTQFYLPEV
                     PTTGNGRDTTLGATTYSAVTNTRQDLTTNRPDLITVYAGRTIRDALGRAALKVTAVDG
                     PNRLITLKAPVPPDYNVYATFNYNRIVDDSYLFTCITPGPLNSGQYEVFSALQNVNLF
                     QVRFGTKTGLTQTIQWPRGVEQVPDALHTGGGTPVAETVTVTFGTAPATNAQFTNRNP
                     QSYSIYTPYSASWVTMVNGVNQTTNLAAAAPGYLVGTRVTPIQTGPDAGKIVIPASPN
                     NVLKVAIDGVTITATVTSGNRTTAQILTDINGAIDADPAFIGTAPNNLAAVAQIGPAT
                     GDYVFYIKSYSTPAALPGGFDAVSTVQVLQGTLETTLGFATFQSAAGTPGAINKPATL
                     LGSMVGPFNITAGLNDTLKFTLDGTDYSVTLTAGGAVTTAAIMAVINAVPGLAGVASV
                     GTLANLDKLRLTSTVNTTDSSVIILDGNANSTLGFTQNQAGSQTLVTVQEIVNELMAT
                     AGFLAGAVARPVTLSGGIYLNIESLTVGAATSSIGFTTGTNSAFNVTTGIGIVPGVDG
                     DVGEDTHDNYTVSSNNAAGSNGTGIPGQTYTDTTTGLRFTILPATTGSYTPGGYFTMK
                     VSKTFNVTASVPLLAIPGLEFTVANTVGVTQGDTATLQTFNPSGVEPANGDFYYISYR
                     YLKQDFQARIFRQLKTIEANFGRTSPENRVTLAAYLMILNGSILVGIKQVLKAPNTNQ
                     ATDQSFNTAIDELATPLPGNVKPDVMVPLATSTAVYSHLTSHCEVQSNIRNQNERMGM
                     IGFASGTVPTNAQTIAKSLLSNRMIAVYPDSEVITLTDELGQNFESLIDGTFAAAALS
                     GAVVSPSVDVATPYTRRRIQGFTRLPRIMDPVEANQTAVAGVTILEDLDPIVRVRQGL
                     TTNMSNVLTRLPTVTQIADFVQQQSRFTLDAFVGVKFLPSRTNEVVVSMTSLFKQLVL
                     AEIVGAFTGLSASIDTEDPTVLRFEAYYQPIFPLLYLVLTFNLRARI*"
                     /db_xref="GWB1_scaffold_16387_1"
                     /db_xref="86111313"
     gene            205499..205825
                     /locus_tag="P0_An_GD2017L_S7_coassembly_k141_2695417_prodi
                     gal-single_295"
     CDS             205499..205825
                     /product="hypothetical protein"
                     /codon_start=1
                     /transl_table=11
                     /translation="MQDIRIGRFEQDPQAQGVIRPQDGRWQLVLDKDGYPHLYLQVNV
                     KDDEGNSTKGMLALDDLLPKPMTIRDLMDGGEFGGELAPEEEEAAYQEFLADREKNPV
                     PCPREP*"
     gene            complement(205822..206289)
                     /locus_tag="P0_An_GD2017L_S7_coassembly_k141_2695417_prodi
                     gal-single_296"
     CDS             complement(205822..206289)
                     /product="hypothetical protein n=1 Tax=Calothrix sp. PCC
                     7103 RepID=UPI0002E57F72"
                     /codon_start=1
                     /transl_table=11
                     /translation="MRYIEAPTEYAKTPKQLSIFLGGGITDCPNWQQAVVQMLGNFDV
                     DLLNPRRENFPIHDPGAAEAQIAWEHRHLRLADAILFWFPKETLCPIVLYELGAWSMT
                     DKPLFIGVEPGYKRAQDVEIQTRLVRPGLRISTNLSTLCGQVGAWLVPGSYAR*"
                     /db_xref="UniRef100_UPI0002E57F72"
                     /db_xref="X1IS67_9ZZZZ"
                     /db_xref="stre:GZL_02393"
                     /db_xref="UPI0002E57F72"
     gene            206307..207182
                     /locus_tag="P0_An_GD2017L_S7_coassembly_k141_2695417_prodi
                     gal-single_297"
     CDS             206307..207182
                     /product="hypothetical protein"
                     /codon_start=1
                     /transl_table=11
                     /translation="MVYRRHMELEFRVLVNPTYAGPVEGAVAFETGATIADVADPEKL
                     TYEHHGPEFSPRAPGALTRFYEDLILGHPMPLTFVTRRVNDIDTVMAAALFMRRDIAI
                     HPSAPSLVATIDLVHRHGLTCLGHVERDLGRFLRLLRAYLPPSLGKEEAGTRLATAID
                     WITEYVKTGNLPHLGSPWPDVRVLDRGTDGFVLAESHGPLLDGWVELYRQGFLRGLLV
                     GPMNEEGKRRVIISKKSDYLRFDLTKAADILNGMESAMGELPGWRIEGPLWLFGPEEG
                     TGILLRHLLDVLVRV*"
     gene            207307..208113
                     /locus_tag="P0_An_GD2017L_S7_coassembly_k141_2695417_prodi
                     gal-single_298"
     CDS             207307..208113
                     /product="hypothetical protein"
                     /codon_start=1
                     /transl_table=11
                     /translation="MARKAVTISTDGQRDFVTTPDGVKHILGTVSVLQVVSKLAPPGH
                     ARRVLDEFNTTGEVMVTLDLDRLFEMLAPKRRRLLASPLISGSDRTTKGTTMAADADK
                     GLQDAIKNQIGTIERQIEVLNQKAKETSGQPAADMKVEVGRLQDLIAWLKRPSPYGDQ
                     SDNSDAYGLKGVTPGGVKTASYETFAENMALAETVLGQVAETTEIVDKLASAGRRFNA
                     SKAQSDLHEITSKVAALLQDVDLAQPWVKRDLNSLAERAAHIHGLFAQAK*"
     gene            208140..208847
                     /locus_tag="P0_An_GD2017L_S7_coassembly_k141_2695417_prodi
                     gal-single_299"
     CDS             208140..208847
                     /product="Uncharacterized protein {ECO:0000313|EMBL
                     :KKK50105.1}; Flags: Fragment;;  TaxID=412755
                     species="unclassified sequences; metagenomes; ecological
                     metagenomes.;" source="marine sediment metagenome.;""
                     /codon_start=1
                     /transl_table=11
                     /translation="MPVSGNDYIYRMGTAPNTRAAVTQKNKVFGYSVSGEPGFKQIGA
                     VSEFGWDESRTIDPVRGVGYGDQIAELVPSVTEPMSLTLNKTLLYTANLFQVVGYKGG
                     VDGVARSLRHHRWPFDLKQELVFSELASATDLSPDGSGAAAADGTPGPDAPYTAVKAL
                     FTYYEGCWFNSYSASFTSDAAIVAENGSVTCTDVIDGSGQYGEYIDTGLSPATGSPGK
                     GYSLRFQPGATSPVVTT*"
                     /db_xref="A0A0F8WP80_9ZZZZ"
     gene            209001..210014
                     /locus_tag="P0_An_GD2017L_S7_coassembly_k141_2695417_prodi
                     gal-single_300"
     CDS             209001..210014
                     /product="hypothetical protein"
                     /codon_start=1
                     /transl_table=11
                     /translation="MRIISAKKLTEALTKAQGVGLVEERVIIGDCELVLRNLRPDEYE
                     AIVQETKALEDLAYLNGYQRGHVCRAIVEINGEDLRGVRFVEVDEPDPKNPDRVRSIK
                     LELHDYLNKYVIASWSKEALFTAYRKVGDVVTVAEQRAKEGITFRIPEESPEDRLRRL
                     VGEIHEVSEDVPAELFTRILEDAGLVRKTTLREVENVDTQLRALAEEQAAQEAPPAPE
                     PAPQPPEPPATEPQSPEALMRKRVPLNQLPISVPPVVRTPPPEPSSQSPALSRSAKIA
                     AIEGDLVDSAAVAGPPVRMPAPQEVAELAHKAAPINAREAAKILDAPPAGGINPRFRP
                     QSR*"
     gene            210018..211277
                     /locus_tag="P0_An_GD2017L_S7_coassembly_k141_2695417_prodi
                     gal-single_301"
     CDS             210018..211277
                     /product="hypothetical protein"
                     /codon_start=1
                     /transl_table=11
                     /translation="MGAKENYEQEQAKLRKQHDGEPIHIDVPRAPEVRPEVYRDVEAL
                     LFRGFLTVPANINGVLFVFKSLNQHEFEQLRFLGGGEEHAEPTAKFWDMFLAYGVFLV
                     DGANILPHRDDALPKLAESFAQFQRAARQKIIRHLSEVNRRASNAITLTEAYAMENYS
                     RFRWGQLQGLDLMRPSVTGIAGTELLGMNWGQLLWRAINYYEDLHQRSEQDWENAKFV
                     GGCFAGKGLNKIHGQDRQRREKDRDEKAARKDKLLRHILLGEPLAAAPEYKGGVKVQV
                     AHTVEDLATQLEHDLRGDKDFHDKVVEAHEARVREQFRARRQQIEELARQREREYNGK
                     PVLGSTEMDGLTPEEVRQRVARSKQLRAQQAASRMVHPELEDPRMENFLNKWGMLPAV
                     AVSTTDQDTSNVVALPPAREAGKPFRR*"
     gene            211280..214906
                     /locus_tag="P0_An_GD2017L_S7_coassembly_k141_2695417_prodi
                     gal-single_302"
     CDS             211280..214906
                     /product="Putative uncharacterized protein n=1 Tax=Volvox
                     carteri RepID=D8U7Y7_VOLCA"
                     /codon_start=1
                     /transl_table=11
                     /translation="MPNGDMTHDVYALDLVLNDEQAQKAVRRTSNVFSRMFQAVGRQI
                     ERMTKQKVAKSYTQWVKGLDSTINQYAALQKEIEEVGGAIQSLQAKSAGAHGDEKKAI
                     QDQIDGHQKMLDVLKKEQDLVRHGKKDVGGKTVVVDAKAASQVYRDEMPDIFKEAAGK
                     AAEQLRQTKIDALTAFAKYDFKAAGSDVGDGFKDVLGSLGGRDLAGMGKGLAKAMGAS
                     LKGIGAGLTRYGMKKREDPTAGLMGKAMGKMAGGMGELVGFIAKLGPMLSMVGGIMAA
                     IVKLFIDAEAAAKEFNKEVLASASTTELLGNNGMDAEAAMADLADTLSQIRNTAMGFG
                     SLMENMKWGIGKKQFTEVLGALTAEGVSIRQIQKDAEAAKQSVGDFSAEMVKVAVTYS
                     RNFGVSLNEVATFSGQMMSDLGMSLETVDQSFRMIGRAASESGIASNKFFAIIRNVSA
                     DMSLFNLRMEDAVTTLKLLGKAMSPKNAEKFMQAITQHYKNMGLTERIGAVLKAGGAG
                     KVGGILKTELKTRITGMAGDIASKIGNKEAAAELQKAMARGPKETARFMAKYQDKISG
                     ADRDAITAAMRQQTKLQRGGLVDVASGLKDTGPMGTMLMFESIAQNMLKKPIEQLADV
                     ELLAFTNLASVSDEQVDQMIQARGAITQTKEDLAYKIESGGKLTDEQTKMLEALNLQG
                     TAQEKAAKVRAMKDSQVFATMTELQRKEAMGIATEKDYAKAQTQAIDTVGDKLERIID
                     ALLTEVYNALMGIWESVNIFGDSPELTEAKARNEIFKSGNAKLIEEFKKSGKKGTEFL
                     AEQNAKKQQAAREEATSGQYSAMAYKGDRDYQAAKSAVDEAQQVLGSAEDELALAIQD
                     GVEDLTFYQQAVDDAKDALEATKEDFSRQAARSAEQARMDPDVWRESEAAQQRLTEAQ
                     NEQYDAEMAYLEIQAQQQAAWQDLQDAMSQGFEGADLAPFEDALETANEELASATDRK
                     AAAESEVETWTPPGAAPVDASKSKEALEAAAKTATATERSATAGEDLLDEGTKGSTLY
                     FKFPDSFLSGAYAKTIKDSVLEALRIALFEFWMYQEQDRGDAATWLKGGGDPKAFGQE
                     YVRKVTEAGSEVSMATGEAKAPGLLDFLFGGGKKEEKGHQAGGLVTGINGGMAVVRPA
                     PGEGLTSIGKGETILPANARGGVGAGGSVKVELSLKGDLARIIEAKASDVVYESKRRE
                     RFTG*"
                     /db_xref="UniRef100_D8U7Y7"
                     /db_xref="D8U7Y7_VOLCA"
     gene            214910..215797
                     /locus_tag="P0_An_GD2017L_S7_coassembly_k141_2695417_prodi
                     gal-single_303"
     CDS             214910..215797
                     /product="id=3842752 bin=GWB1_Spirochaetes_59_5 species
                     =unknown genus=unknown taxon_order=unknown
                     taxon_class=unknown phylum=unknown
                     tax=GWB1_Spirochaetes_59_5 organism_group=Spirochaetes"
                     /codon_start=1
                     /transl_table=11
                     /translation="MGARIRSSTPNFVQLEKPTTQYGYIHGADVRQSFMPVAFQVTSP
                     FNNRLALLPHALVMHVNPASWSETHAKKKEMIQTRGGYVEQHWFDELSEISADGSTGA
                     FINIYTGLTSLLRQRTIAWDRFRDLYDLYRNNGSVYDPYGNVVLQGNILLMYDRGTYI
                     GYFRTIDVEETEESPFAFKVSWTFKVQETVMRVPGYVGQTTQDIVYPDPVQSSFEPTP
                     EQVTPPTPEEQALLDEAASEAETTRLQGPTPPPPLEPSQMERYQSIVTRDQQEAEKNK
                     KPSAGRPKQPPPKKPEYIR*"
                     /db_xref="GWB1_scaffold_5691_4"
     gene            215801..217816
                     /locus_tag="P0_An_GD2017L_S7_coassembly_k141_2695417_prodi
                     gal-single_304"
     CDS             215801..217816
                     /product="hypothetical protein"
                     /codon_start=1
                     /transl_table=11
                     /translation="MAKPDERVYRTIEWSADTYEPAAYALLPMFRDLEMAEDPAGEQF
                     IPLTTARAPQPDYQKIFVIGLLAPSIPVTGRLLDRSASVQSYAEGSVDLATPGAVDLS
                     EPPEEKKKGSANDPIHRNAREAILKACAKTGRKCPENMIQYVQAVSWLESNYGTGWGK
                     TAPEMVGSNNWGAVHCPKDMCPSANCIKSKDSDSAQRPFPVCFKSYATPEDGAADAIA
                     QVLGRGYNAAGFEEGVSTYTLSYSMRRGAYYGGWCPEATKQYGAAVTAWSVKNPDASE
                     GAKACAREAITTHANLMQDFMEQIANASGIPVAMTLGDYDSAEAWYLDKKGGQDKGAV
                     PADGVWDDWNDRSPDAEEAMTEIGKTAGTDLNLTKQGERFMEQQKKMIDATLDAMERI
                     RNTPALKLLVNPISFKVSSAKIISDGSRSRSQIIVEHWGDEPDKISASGKLAGFYAGD
                     FAGNPSLPEAPLGAYPGITRTARHYSQSFQNFMSLFLLYKNNGGVWLPDFFEQKVSGD
                     NRAMSLSSLGTVYIYYDNTMYLGSFDSLNLTETDDKPYTLEYSFEFTVRATFLLDQVD
                     AADTQYTYGASGLFAPVDAPANPYASLPTTTPDLTLDEELAALNKIEAEREEPPENSL
                     GTIATTIGEAWMTGMGLRPPDPSQNNAVTTPPTPNTKPAGKAVPPQK*"
     gene            217820..221152
                     /locus_tag="P0_An_GD2017L_S7_coassembly_k141_2695417_prodi
                     gal-single_305"
     CDS             217820..221152
                     /product="id=3842754 bin=GWB1_Spirochaetes_59_5 species
                     =unknown genus=unknown taxon_order=unknown
                     taxon_class=unknown phylum=unknown
                     tax=GWB1_Spirochaetes_59_5 organism_group=Spirochaetes"
                     /codon_start=1
                     /transl_table=11
                     /translation="MARSPYVGTFRQNARPTVVMAPDALVYLNGETDIIGCPKCKRRF
                     NLNKYITTIQVDLSVDSVPGSATINLSIPRHTVDDFYFDGTPIVMPMMEVEIYMKGYF
                     LVEGIPQYYPVFWGLITEVGEAYSAGEHTVTLQCADILKWWELCKMNINPAYVGSKPT
                     QMGWSIFGNVLFGKNPYDLIWTLAQNAFGDIVQGSGSLVSMYKEQSQQATFTAGMADM
                     MIYWEERFSRMRSNLLLYGTNGIAVRGADLAEFSHDAKGKLQGLASSAVAVANGGVDA
                     VQMVFDPTDPGVTAFRTQGTQAGQLNLWQSEYQTKLEIANACKEVAGFEFFMDVSGDI
                     VFKPPFYNLDIIGNKPVSWIQDIDIIDWDFSESEAEVITQVVMQGNYTGNTDWGLPEE
                     CTPFTAATDYHLLKRYGWRSENYNSEFMGDPQMMFYHGLDILDRKNSRRHRGTVTIPI
                     RPELRLGFPIYIAPKDQIWYIQGISHNITFGGRAQTQLNLTAKRSKFIAPKGIATLKM
                     TGMDPAIKPLAKIPSWSPFKYTSKQISKGAAYELKLTSTSAAEIPPQDPAILNQPWES
                     NPYAPLILRHPKTGRILGYPNVVMVYKRPFKPSPEQLGKVQGRSAKSQYTSPQEAQKA
                     QAQQAAVNAKTYEMYVANPDDSIRERYHTNRFSYGLNSAGVYVYAHDATDGVKIGEFA
                     LIPAARLKATQEDEEIKGAFKTQSAMVRPVSDERGFEVIGHFRYGRGLCLRDGRLIWN
                     EGQVNQAAAISTQLPLTGQMFETLEAQSQGLTTVQTMYASPGETVAKLQPEDLQTGAT
                     IDPTTGKASFSQAYGETGTNFVDTAPLGSPEQQGVPQSVEASQLSRALTLAEMTILED
                     PYIDVACDCIFSRSDLAFINTGFTVQFLAGGQTTPDTAAIPRTTTVTGSVTDLTQPVA
                     QSTIAVQAPADALNKVDQYLFSLYKALDAPHQVLEAALRGELLYRTRAADGYNPDDSG
                     PYGGLSPLAPPFSAPGRYALGDPAAAGAMGSSAVESLTQTWEDFANDLKETATTTYLT
                     QTIANNEAAVDRLEDRLGDPGSDDEAIQDLINQKNQQTETAKAILATGKPPPPPPEPP
                     PGEPPPDDQIGVAGQGLYTFKP*"
                     /db_xref="GWB1_scaffold_5691_6"
                     /db_xref="86113511"
     gene            221156..223345
                     /locus_tag="P0_An_GD2017L_S7_coassembly_k141_2695417_prodi
                     gal-single_306"
     CDS             221156..223345
                     /product="Dentin sialophosphoprotein, putative (Fragment)
                     n=1 Tax=Perkinsus marinus (strain ATCC 50983 / TXsc)
                     RepID=C5KVB6_PERM5"
                     /codon_start=1
                     /transl_table=11
                     /translation="MGLSSTPKRPVGTTPGKSFVDGGDPYGIKLGVIFRVDEINMKAD
                     IKVLTGGGTRLEVDLTQGMVGPRSFWGGVPELNSLVLLGYRRRSKDLREACILGYIPT
                     ANRLGLRFDPFSPVGPTEVAPEDIADFEAVMGKTYRRKRLKLSPGDVGGMSASGAELV
                     LAKDIRMVNRAGDLLELRDNDRTLVSQAIHLVEAESGVHRLAGPIRRGAYWLPTDIFR
                     EDGRTLKDESEKYYGRDDLQAAGPGMGTGGPTKFSNTEGKVLDVINNSEEIPPVCYSN
                     GRRVQYPATNPGINFEDAEIGFGAEAYVEHRTELYHTSDLSQEVLEEIDGFQLEHRAP
                     YIEHVMGTIVGNDAYSGAGQRRYAKILKPKVFDEFWQTGRGSFALEEIQRSPNEDIEK
                     DTLAGAYMVKVQPPFGAADTCYAVVVNKQGKLFANIPGSTVESYAAATNISVEANLDG
                     ALKMFIGAMRPDNVSAHIYCEGAVLWEVGHAKGAPGGTGFTIRSHSGLSIESSGPPDD
                     DDNGYMESVQGNKTILCTGSSTEQVQGSKAVTVNGASSHIADRIQVQASQGYGGNYGD
                     YSLLVSGKTIANYALQYMETVVAGGKVETVLAGAVTETIAAGAMTTTVAAGAIAINCP
                     AGAYTITVGTGAISCTTSAGAVTLSTASGAMSLSAGAGAITITAGLALTLTASTVCSI
                     TAPMIQLGGPAAVFGVARGYPMMPPGSPSLDWVTGQQLQGCTVVTSI*"
                     /db_xref="UniRef100_C5KVB6"
                     /db_xref="A0A0F9BLC3_9ZZZZ"
                     /db_xref="oat:OAN307_c32220"
                     /db_xref="C5KVB6_PERM5"
     gene            223348..223917
                     /locus_tag="P0_An_GD2017L_S7_coassembly_k141_2695417_prodi
                     gal-single_307"
     CDS             223348..223917
                     /product="hypothetical protein"
                     /codon_start=1
                     /transl_table=11
                     /translation="MPLTPATLTGALTSNLSGVGVIGQAASQLAAAVAAGVSLWTPQV
                     VVTTADVGTAGAGTGTLPCTIPQPLLLGGIQSGLSSFGNIGPLAPTIALGIANGLAAA
                     YPSGLITTVNPSVGTGTGIAKFAGPSAIASLISGFGSVGMTGMWMTNIASAIGMGLDI
                     AFAGFTVPVPIVGPPSSSPSSGSGTGTIV*"
     gene            223930..230073
                     /locus_tag="P0_An_GD2017L_S7_coassembly_k141_2695417_prodi
                     gal-single_308"
     CDS             223930..230073
                     /product="Uncharacterized protein {ECO:0000313|EMBL
                     :KKL65583.1}; Flags: Fragment;;  TaxID=412755
                     species="unclassified sequences; metagenomes; ecological
                     metagenomes.;" source="marine sediment metagenome.;""
                     /codon_start=1
                     /transl_table=11
                     /translation="MGLSIKGYVLEPPRVAAANEAFTATPNNYISDQAAYNAAYPSGS
                     EPNPRADYLVLVLEDGLLVNAQFGWTKNEYTNRFDYDGRDQRYKLLAGSVPEAVGTLL
                     ADANTNRLKVTPPTENAPTAPFRVSVGAFPGTTLASTVVLSFGTPAPGNVEILSSSGE
                     LNWNASDITTYLGQEVTFQRQQYYTPKESSGRLGIIGTDLLLNPLPATGQYPMVRIGF
                     GLWLTPIEVVTFGPGPAAGTFEWLRSTGELQFSPADISANVGQPVYFDGTLCGYNLTL
                     PRQSIGTVDAPGTITGLPAADGELIFRMTGNGYQFPTTQRLAVGSLFDPIGQQGVVQV
                     LPVGPNGSVLFSLADRLLYPGQPVEVVIGDLLIERGISMRFFRCSANPTGGDPTIKDV
                     SAIYSVGAAILADPIIGAPQVFLPAVPIDGTMTVKIEQGTGTYTNPNLPRLDVGTPPL
                     GSLTYGYTMDFESRQLAYAQRRNLVLVPIPVTAGAASLPDTLINPINLVLELYTPSTG
                     WQALTVGQDALIDFGAGVVSFTTTSGTEVTDGSTGTFFGASFTDSGGNFSSVASGDIL
                     VVTSTSKVYTVDAVSSPTALTTDVVGGFAGNLAYTIYNDREVLADRFWQEQLPIDPET
                     KVERVLLLGPAVNAPPMVLPTVPFRKDVNVFFDPAVTIVTVPDDSQFSAPASMPVNQV
                     EVSLATNNLNLKQADLASPRFRFGASTFSGTVTMVYDDSYLGSPAQGDVQITLNAGGL
                     PAGSLRFSASDLGTSVYWVRFLRRKVDYKLTPELGFFDFTDRFLSREEALITYRQLVD
                     GVAGDTIEERATFIVRKELLPARTAPTSVVTFNPNGHQVADDPFPAVFRGGRPQDSTQ
                     VKIDTTACTVQFLADKILTDALPHGPVLKPIENIYVDYYVYDAVGGEKTTTVLQTPMA
                     TARVDIQEGANNFVVAGDQTSTYPAGYLLRVEREEVYLIGTSVYDSGANQTTVTLGYG
                     QVFANSYRDPKLYIPSGVTRLTNQLWRPAYFVTETTAYTLTPRGMNRFYLTGDKASTY
                     KTGMVVFFTDSGSTFIDSYLVSGAKYDAKTGRTEITTTMNSLRQYTPGTHILKRSVRP
                     IIEQDSAVAQTSYTPVLTQPYLVYRRIEGQPGRILTQPIDYTIDDSGSVKLTAALLPT
                     EEVVILYTGFRLVQGGATLRASYTSVIVPTAQNGILDQILTMDYQLFAPDTFYYRVET
                     LTNFQGEVAAQFQQDAKGASPSGGPNTSNASQPALYEQGRESVFFPEGHNANSDIVMR
                     AFLKFFNDLVNHLEDVLQDYDGRIVGDVDGRLKFDGKIDNPVRTSWANVTNQIDDVVQ
                     VSPFPISVLIPPIPPTITFLGTFQKVYLPGKWSRFYPAYRATMVGITTAGQDTPAADD
                     DTILDFGWRPVISSKPVLFRRWPRGLVVKDAKAGDTVLYVDNATGASDPVLRPPFAPL
                     MVVMVASSTTIYVPDLIPLTVLAVVPGPPDQLLVSALPVDVPTGATVYLCTTGPSKDT
                     TYQKNYRVFQDVTLDMLNGQIRYIEPYWPFDGSFPITELNIQAPYANEMLQMNGVQTA
                     YSSLEPYRFPALDGKAVSDCNDQVVPMLLSTNQEQLKLTHVTDGTTSLVADTTPTTVL
                     TGDLDAPRTTITATAPFVAPLPQVYDLVRIITGVNSTAGYRRISSVGASTVTVDTAFP
                     TLDTGFSFVVTAAANIYSSVFLVTTPTQITDTGIMPPTVHAGHTVVALNGNNIGQRRQ
                     AAQVLTAFNVIYLDYPFDTWPNTSTLYKIYNPLSTYSNTGNITGPFNDLLTVLRDNDH
                     NVTPTVIDSEINAIDRALDGDPVAGTDGAFTDLIPGGSTGTASADTLTDGTQDFMALG
                     VSNINFVYVRTGANQGLYPVDSVTSPTVLKLTSSFPTPGAVTYRVVSLFGLTKPGVQD
                     CLCALKKTEDFVDTIEGFLTLLTTLEPVVLPSGPSATTYATALLSTDITNLTSNVSTR
                     QADLTGLLIPLIADVLANKERLYDQRFTWIDARINQKSGVRAKVTLAMSERLNKIVEQ
                     NRNMAKFAAAKKLQAPAPPTDAEKGYTPSCP*"
                     /db_xref="A0A0F9DUR6_9ZZZZ"
     gene            230082..230279
                     /locus_tag="P0_An_GD2017L_S7_coassembly_k141_2695417_prodi
                     gal-single_309"
     CDS             230082..230279
                     /product="hypothetical protein"
                     /codon_start=1
                     /transl_table=11
                     /translation="MADENPNSETPTEEQPEEKPRAVWEKRTEFRINQQMKSLVEATI
                     KVTEAQIALLRRKVEKLQYGS*"
     gene            230289..230780
                     /locus_tag="P0_An_GD2017L_S7_coassembly_k141_2695417_prodi
                     gal-single_310"
     CDS             230289..230780
                     /product="Uncharacterized protein n=1 Tax=Novosphingobium
                     lindaniclasticum LE124 RepID=T0HE78_9SPHN"
                     /codon_start=1
                     /transl_table=11
                     /translation="MQICTKCGEQRRVSEKGRPLCCAAARQRRYDAHHRAGKARLNAQ
                     HRTKYREKILAGKRQYYEKNWLRIVLYHARLRAKQKGVPFTITPQDITIPDCCPILGL
                     RLKPARGNLGDASPTLDRIIPSRGYVPGNVMVLSCRANRIKSDGTADEHEQIAAWLRK
                     LGS*"
                     /db_xref="UniRef100_T0HE78"
                     /db_xref="T0HE78_9SPHN"
     gene            230784..233000
                     /locus_tag="P0_An_GD2017L_S7_coassembly_k141_2695417_prodi
                     gal-single_311"
     CDS             230784..233000
                     /product="hypothetical protein"
                     /codon_start=1
                     /transl_table=11
                     /translation="MPAPPTEWKSFQIQVPGIDLLEQVRGLLETLLVFLEVLKAILET
                     VKIFLIDFGNPIKPIVEALIKLILDFIEALRRTGLYLYYDVPDFTGKDIFKPIAGGFQ
                     GFLARWKGSLLDTKDANRPKPVAGALTGGFVLILADSFDPTELLRIITILLSFFNLDF
                     AAPQFPAPANLKAGPIGADGNSILSVAKVFREEVGGIALEWTLPSNTPPADPSFSNMA
                     ANLAQEFFPPKWLIEISADPVTAEVDFDAMDNESAGYCTQTVETQMEVRGIPNKRAKR
                     KIRLKDVYGDPFIRFQRYAIIDPSTNPASFFLGQLGKFRWIHSDAEKDKTYYYRVRAF
                     AGEIPVKSDNTLTGWEVKSLDFKEHPGAGGNKVVIWPGGSAALGKPSKVIRARMTTTP
                     TDFNVLENIRRVLLVGLSFDFHDEPEANSKFDNMGMAIPPTPDYEIGRGSLTGKVTLG
                     DTFYYLAAYIVGTQNPAAAATENMPWQQGNVRWRASRHAIAIASAMLEAGSDVILNFQ
                     NIMQGTLPQGSLTVGGTLTDVTTLEGMVEALTKVDFSDSSWDPEALETITEVQFATGT
                     VSMETVRTYGAAYMDGMARANLLVAVRFLMNLAYSGVPPNWEQVSLLRDVFPWSGQLL
                     YELIEKIQALLDAFKGILDEIKAFIDMIIRKINALEEFIKFLISILDFIASLQVGFYF
                     LSATGLTGDVTDWFGAVDNATGDAPLSGSSGYTTGICLAYLAVNVAAFEAAFKLIF*"
     gene            233020..233763
                     /locus_tag="P0_An_GD2017L_S7_coassembly_k141_2695417_prodi
                     gal-single_312"
     CDS             233020..233763
                     /product="hypothetical protein"
                     /codon_start=1
                     /transl_table=11
                     /translation="MAFDFLGTFNKSQLDRFFAFARSQLPDINDRLAHLYTEKRRVGT
                     LAVTYDADGVPTSYAVDKPPETYIAKLVAAYEVLGGDVLFDLNIRSQSQAVHFIRADE
                     SVPAQRLSSGEIIGQPGLMDADSAERMREARTWLSDVTRYKRENLERKIRRALDYVDQ
                     LEGEIALLSVIKLGAEASKSLEWVYAKLTDLINDRSYRAIYDDKGADAHGRKTMAPFA
                     AYPAGPGRPDAVSDQRTFDGFESATETTE*"
     gene            233760..234899
                     /locus_tag="P0_An_GD2017L_S7_coassembly_k141_2695417_prodi
                     gal-single_313"
     CDS             233760..234899
                     /product="id=3646181 bin=GWB1_Spirochaetes_59_5 species
                     =unknown genus=unknown taxon_order=unknown
                     taxon_class=unknown phylum=unknown
                     tax=GWB1_Spirochaetes_59_5 organism_group=Spirochaetes"
                     /codon_start=1
                     /transl_table=11
                     /translation="MSYDRKLDQVCPHITVDEALYVAGDRKTVRPLRPIASAASVVVR
                     INSAIEVPSYGVNLPAKTQGTKTGPYTIKTGISDTLTLQVNEGALQTAVLPATDRLAG
                     NRLIDLLNRQFQGVSFSVVNNRIAVETQTDGAGASLYIADTSTLATFLGIGTNRQYRG
                     KRLMPGWSLISDPASLQDRPTRLIVFDTQLKGVYDYVEISYSTIRQECRRCGGLGIEH
                     DWRYSRNGDTGEVRDEALLIQELQKLFYTLLGSNPFHTWYGTNLIEAVGKKLSASGII
                     QNLIVSDIQQAFNRWQSIKRQQENNVGQRVSDKEFPNNLLAVNLQQSTRDPTVVFVKV
                     TVQNRSNQPIQLERGLKLPQPLDILGSTAQQGAMRQSLSNFVLTG*"
                     /db_xref="GWB1_scaffold_3493_8"
                     /db_xref="86108773"
     gene            234903..238352
                     /locus_tag="P0_An_GD2017L_S7_coassembly_k141_2695417_prodi
                     gal-single_314"
     CDS             234903..238352
                     /product="id=3646180 bin=GWB1_Spirochaetes_59_5 species
                     =unknown genus=unknown taxon_order=unknown
                     taxon_class=unknown phylum=unknown
                     tax=GWB1_Spirochaetes_59_5 organism_group=Spirochaetes"
                     /codon_start=1
                     /transl_table=11
                     /translation="MATTPQIELRDGSGYVQTLAFSTNEETVIINGTIGIDTADVQVS
                     IRGEPFVSDPNLVQIVGQTFTIPNLSVYPDGLPLEMGANAILIRAIDIVGGVSSTASV
                     NATRVESFVEDFGITIPSGIKAQRRRDAVDILIAKPDLLYDINGVQIGLVKFIGFNLY
                     ASTSPAGSTGYYKVNETPITLASSVYDETQYVTATDLALWSGPQLKRIRVRVTEEDEF
                     GTELAERLNSVHTAGAFFHSVRFTSTLEDYKVTEYVSFRHTRTGGTGIINTDQFINVP
                     STEPLYYVATGLYFDTTLSAEVETPYSQEVLGNPLIIDTGIRDLPGRTQLQIVLDYVN
                     AIQRVDAEVGLIPGSTTRDVSIDPFASEAERLWFLMDFIHRSQSFLTLLQIDDVNGDG
                     ISDPVPSSSYKSALKAALGLADDTAVQALIDQQFDKLAANENVTRLSGRPAIGQVVLY
                     TSTRPTQDIPVPANSYVSADADAEAGLSSVRFRIGGSFVMLAANADAYYNFSTKRYEL
                     TVDIVCEQSGVTGNRSAGTIKNLSGVSQLSAINTEATVFGTDRETNSDLAARAMLGFV
                     SVDTGTQYGYQAKAAAQVSIIKAKVVKSGDDLMMRDWDDVRKKHIGGKVDIWVQGLRE
                     RQISEKFAFTFEIARDIQCQIIDVTTLTFRVLDSRVTINTPIDEILNNPTQGLGVRNA
                     TLGADYDLTGVQILDYQTFKLSTAVAQPATTVDDVIYADYRFRVVNQFVFTYQPVRRV
                     ISCVGEVSGALDPSTHFSLVKLDDPLMDGESTIAENYLAIQQVGGIPSGNTIAISAEE
                     HVLIGFVEEPLDSIGINTKTIRVFSADRTVEYDGPEAASPDFAIIEGTATTPASIVRT
                     SASTIVSGQSVSVDYSHDENFTVTYVINDLLQELQQVIETSRHITADVLVKQAIENEI
                     EIETTVQLKMGATKEKTDPAIRSEASLELNRKTIGQGSAQSDIINAIDSTTGVDYEVV
                     PLARFAYADGSRRLREKVLNASLRVPSLDIGGNRAYLLQNSLQMPTTDGGGLSSEHRG
                     VFQDDEPMTLASSLLNLCTANYQAYIIGSAGAVIAGYTDPATLLAEGFTTAEAQAEEL
                     LVRTANHIALSIADIPADDPSLHDYAVSYVVRGDSGAHDFLGAEVEFLQLGAFTITYR
                     EAT*"
                     /db_xref="GWB1_scaffold_3493_7"
                     /db_xref="89410632"
     gene            238352..239173
                     /locus_tag="P0_An_GD2017L_S7_coassembly_k141_2695417_prodi
                     gal-single_315"
     CDS             238352..239173
                     /product="id=3646178 bin=GWB1_Spirochaetes_59_5 species
                     =unknown genus=unknown taxon_order=unknown
                     taxon_class=unknown phylum=unknown
                     tax=GWB1_Spirochaetes_59_5 organism_group=Spirochaetes"
                     /codon_start=1
                     /transl_table=11
                     /translation="MTARFATDPNRVNFTLSQSGREYNLRLVQRAQAIFTALLNLLPS
                     NYISAVQGPTYTNELKAVAVELARIELALEDVDRDRAFETTRGDFLYSIVGYLLFVNG
                     KLPPLEFSDDEFRNFLLSLVAIYFQGSIPKSIRDVTALLLSGDIKVTENFLLIRGGAS
                     GYDISDQFGFGIDVIVPSGGSFPANIFDVDSTLRMLLDIVRPAHTLFRLRWIFQDEYI
                     PPGPGGKIIDAMHWHMSNYYYDDFRRYCQGIRDRDRLGRKLNQPVIDEDHSADYL*"
                     /db_xref="GWB1_scaffold_3493_6"
                     /db_xref="86108769"
     gene            239208..239711
                     /locus_tag="P0_An_GD2017L_S7_coassembly_k141_2695417_prodi
                     gal-single_316"
     CDS             239208..239711
                     /product="Uncharacterized protein n=1 Tax=uncultured
                     archaeon RepID=I3RKR9_9ARCH"
                     /codon_start=1
                     /transl_table=11
                     /translation="MFTCTINGPRAQVRIHHEVAYDFDEKTGLYVRRQEGEDDLVWNI
                     VTNGGRDQLHLQGYGTSGLATNGLNYMGLSNDATAPDPTDTSLTGELSGNGLNRAQGS
                     VSHTVGTNTTQVQKVFTYTGASQSVQKAALFNLASGGVMAHEVQFTQRTLATNDTLTI
                     TYTITLG*"
                     /db_xref="UniRef100_I3RKR9"
                     /db_xref="nvn:NVIE_000970"
                     /db_xref="I3RKR9_9ARCH"
     gene            239756..248536
                     /locus_tag="P0_An_GD2017L_S7_coassembly_k141_2695417_prodi
                     gal-single_317"
     CDS             239756..248536
                     /product="Uncharacterized protein n=1 Tax=Micavibrio
                     aeruginosavorus EPB RepID=M4VYV9_9PROT"
                     /codon_start=1
                     /transl_table=11
                     /translation="MGFSVKSLLFGGVNEYVTMGNVLDREKTDPFSISYWVKRSTVDW
                     FYAVSKMDSAVTGYSVGPYADGRVNLTLAYAGSTAYLEVRANGVNTNDGSWHHVVVIS
                     DGTGGSGVSFVIDGVEITDKTVVNDTLGANLITNTGPFNINGRTNGASGCGAAMMDEV
                     AFYNRALSTAEAAWIYNSGEPRDLSLVAAPPGLVGWWRMGEWTSTSPLLILDSGPSAV
                     PNTVRDISGNNYDGTMTSMEAADVVYNAPGRGLCAGFNGTSDITTIAYGGGVKAYERT
                     DRFSVSWWARYNASGTVCSKVSAGYQGWWVTNGSAGCGLILNNAYGTNTLQKSGSRTG
                     AAFSTDQRWHHFLITYNGSSSASGVKVYIDGTEADSYSTAYDNLTSNIVYSPTDNFVV
                     GTVNSTNYFNGRIRDLAIWGKTLSAAEATWLYNSGQPRDPYDQGYPGNLDGWWRLGDG
                     DKFPEFYDSGPSANYSSVVDQSFNNYLGATVNMEVEDVVYDAPGHGKSVMFDGVNEYA
                     TAGNVLGYEYTASFSISCWFKVSTISGMLVTKMEADLSDILRGYGIWLRPSGAFSLFL
                     RNTNSSGNRIVVTSTTTGLADGTWHHVVATWKGSASPVASDVHLYLDGVLETPVVEAN
                     GLTATITTTAPLILGTQYNSTSYLNGRLTGVAIHSKELSAAEVEWIYNDGVPPDLLDV
                     GAPSSLAAWWKCGEGDTIPTLQDSGPSNYDATTQNMESYDIVADSPADTYHFAQKSYL
                     FDGVSESVSMGNVLSFERTSAFSFSFWFKCSTPGTYYVPLAKLGASLVGYQISIDSSG
                     RFALWLVSNLGGGNYIQVQTVSGYTNSAWRHCVVTFDGSSSATGVAIYIDGSPVTTTT
                     VVNSLTGTIVNSNNFRLASRDDGFYPYAGKLDEVSVYSRALTASEVSWIYNSGKPRDL
                     KNAPGAPLSLVGWWRMGEGGYRSSSATGTWQTRILGDRPGLVSDFATRCLAFDGGAEY
                     VDFGNVLAFERNQPFSISCWARWASDDYGALVAKEDASYIGYCLYKYPGGGVAFELHG
                     TGGGYINTYSSKWGYGNGGWHHIVATYDGSSTKAGLKLYIDNEDVNGGGTDTLVASIV
                     TTTSLRIGQRQSDLSLTGEVDEVSIYNKQLTSTEVSWIFNSGIPRDLRTAEAPSNLQG
                     WWRLGEGAYPGTMTNMEAGDVVDDSPSPAQPPVNLFDSVTVSDGATTQLGFVALVPES
                     VAVSESAGTEQDFLLGLPESVAVSESPATNQGYVLPELSESASISDFASPAQGQSATA
                     SDTVGVSESTDAVKGYNETSTENISVADGIGTLFVGTLPITENVPLSETGGPSKSYYA
                     NVADVISVSEFLSGDSYEEVTEAIGFTEQVAVGTQVYEEDTVVTVTFPNGIQVDRVTD
                     LARYRFVPRDGTYPLTPLYAEPIWEVRASGSGGECYATSDAPFTRLFRVAVGPGPGSA
                     GDYLRFSTAANGSVLARITNAVGHNVWVAQDLVANDPENGSITWDVVRVVGVRIHVSK
                     PLNQSWHWLYLTGLQDRNGTPFETSSEFTVLANKPTLTSAEFLDEGQIILTFSDAMRN
                     DASLTDPREYTVTGPTTVRVVSVRMLSPTQVFLQTLGMAAGVYTVRVNALGTPKDIAG
                     NPIDLVFNEAVFTGSEPTTLRSVFTDKGPIAKPPLTLQSGTGATIDSATEITLPGSVL
                     VPSMVGKYVTLSGVTNGGDYLITSVITTTRAKVKASFTYPDPDSGTLTWEVYDPRDGQ
                     IADDPADVSVTVNSAPITPEAVIGLLGQIVLTSRPAPMDDVQVGYSWVCNPTVEVRRL
                     NSKEFRLNSWNRDINYPNDGTQHKYRYNNILTTPDLYVPDDPQAWLDQPQQRDLKYRA
                     YERAYSALLNDPNLLLLNSPTQKIAFPPLQRTIPSTFVSYDALVLPEDDTTNPWTREG
                     TGTASVSGGELLVQDTQSGPFPTGQPIFWVRPVDLTFDHVFAATWRMRISADPVDEGV
                     FTGVAMGYSGGLKTLLIGYLDDAGTKKLGILKKGCGNNLQPITAWTGGLSGGSSTGAP
                     ITFDWSILHSFRIYRDRMGIVRVYVDGGISEILRVSEDDLPFLEELAAPFDALEGVFF
                     GSLSRPALNTSHWNFVRYTVLPTNPYQTAPSVFVSYEGTAFPESASQPWTPIGYHGTE
                     TLLTGGYLLLDSTSATDDATESLVGLIGGDFKGFLRMEPLLDVASDIMLDVNVQLRTW
                     THGVAPNAITAAIDDGDRLMQLSFLCDRAAPKLSYGGRSFPEDWTPVPWTKVATGAAT
                     AAMVGRTLRVTDPDIASGLIYYVDDSAPDGSDARIIGTSNEYAFEYRAQVISYTADPG
                     GFCGVTADVYDSYATLGVLLQEVAGVRYVTLHSDGVPVVGGQFAFDWFDGEPHTYRVT
                     KRGGPALVSLFIDGVYVGSVDYSLFTVPSPSLPTGVISFGSSTAGSTLARSVVDWIYC
                     NTWRVLSVFRKYVGLWKGYDPNALTGYHLPTKITGRDALVMGNVLGDSLANFFASSVV
                     AGDLLIVDVGPNKGVYEVAAVPTASTLTISGIFPHNPSQVTYRIAKETDWTTAHKYRL
                     TKDAGGSVSVLLDAITAPIISVGYNNLELPSSLVGIFRGITGGLPLIAFGAFDPTNIS
                     QTAWDYVRFGIVRSPTELRIVPHHQILNQRNVMASPEHLFTAIAHTHTDYWSSSTGIP
                     PQTDPDFLKNPGLIAFTLLNEGTPLVPKTQTAETRAGYDLLPVQQPIAGLNNPEDVLG
                     SPAFVLNEGAYQWTLQVPDDVLYNHLVVIEKQTGVPSLITPFCEGCGPDFGTLYYQNE
                     VCLTYEGDVLPELDTSAPTPWEFRADDETHVNRSAFAGILTYGTDGVGTKTVYRNATP
                     LPDAPALQTEATFKLKLLNDSSGGAGDTQVRFGLSAPGMTLALLFKTTPLGERYVLVK
                     DMNSGAIVGGVPFDFGDGNYHTYRIVRNIALASVQVFIDP*"
                     /db_xref="UniRef100_M4VYV9"
                     /db_xref="A0A0G1R057_9BACT"
                     /db_xref="man:A11S_1565"
                     /db_xref="M4VYV9_9PROT"
     gene            248544..249722
                     /locus_tag="P0_An_GD2017L_S7_coassembly_k141_2695417_prodi
                     gal-single_318"
     CDS             248544..249722
                     /product="hypothetical protein"
                     /codon_start=1
                     /transl_table=11
                     /translation="MTGAFGRDGFGTTPYGSSLLPFSVSGALPLSQTFVQVQFSDLID
                     PSYGPMTVPSNYVITPPLAVHAAQVYTATSIRLMTDPQADTLYTLQVTQARSYSGAPL
                     DPFHNSALFWGVAGFATFFAVGTARRRIRLIFEVEMRNVPDLVDPLNYSVQTVSGALV
                     SIDGVVAEGSAPMAVTLTTSSDLQPGQFYNVTVSSNVRSATGQVIWPDDAVFQYNEVA
                     TQIGRSPLVIPFSSFSGEVTDDPMLGDPAGLVYFSPALEASAQDSVIQVDEVSVCTRA
                     FDKYVIPQPVDPTVLYTYGPGHDEGIGGAVLWAPFPRLAEARFEMRDLREETMPLAVD
                     SRCIATFREPWDPAYVSLLNNTHWKLYDGGVTPPAYFICADNLAPIPPGPTVVIVLEP
                     *"
     gene            249802..250440
                     /locus_tag="P0_An_GD2017L_S7_coassembly_k141_2695417_prodi
                     gal-single_319"
     CDS             249802..250440
                     /product="id=3646173 bin=GWB1_Spirochaetes_59_5 species
                     =unknown genus=unknown taxon_order=unknown
                     taxon_class=unknown phylum=unknown
                     tax=GWB1_Spirochaetes_59_5 organism_group=Spirochaetes"
                     /codon_start=1
                     /transl_table=11
                     /translation="MKIREVFRKAAERLAHFALGARFEEDFRYHPRGDVFITLRDAKT
                     GEVQEYREVRNLVVKDASILIARLMKNSQEPPHGAFCLAVGSGDVGWDPMAPPAPTDT
                     QRALYGEISRKVFANTDFIDSGGLPVAYPTNIVDFTTTFTESEAVGPLVEMGLLGGNI
                     VVSPRNPVSPPNGTYDPTVDLTLYETEINYLTFPVINKPATSTLTIVWRLTF*"
                     /db_xref="GWB1_scaffold_3493_2"
                     /db_xref="X0Z1X0_9ZZZZ"
     gene            250450..253137
                     /locus_tag="P0_An_GD2017L_S7_coassembly_k141_2695417_prodi
                     gal-single_320"
     CDS             250450..253137
                     /product="Uncharacterized protein {ECO:0000313|EMBL
                     :KKL11518.1}; Flags: Fragment;;  TaxID=412755
                     species="unclassified sequences; metagenomes; ecological
                     metagenomes.;" source="marine sediment metagenome.;""
                     /codon_start=1
                     /transl_table=11
                     /translation="MTTKNLGTLVSGYLNPDGRNWETIGFQAGKPVLDKELNLSQDVD
                     IGSAQMAVKLALPSGWLTTGFLETSDTTPEIYTALATANALKIPDQKAVVNGWPILVQ
                     HTNSNTGAGQTENLLDLGASPSGAGVTRTDLVVLEVWRKLVAPSPSVDGKSPMARIWL
                     NGNVKLGATDDATLNLADDILDTSVGSETTKRVQIQYRLRVIQGVDLFSYPYGLDDPV
                     VTARSTPAAAALPDGNATTWPYVNQSANGDPGLWIAGDGNPTNTLATVDGYMYAIPLM
                     AVFRRNDTAFDRNTNHNGGVASPGPSDRPDGYFYDIIEARDIADLRMAVSPTGWDYAE
                     LGEKFFTYLLDNNLKTDWLLTGIGAGSVGHTVLWADEIGVLPGDGVITGDTPGAEFIG
                     QFDCTRRYISDRPTEEILTFMVTPGDPAHPGPVWAPGSVITITPTAIAQYPFTPAFIG
                     NFMARAPTGTKILDVIRCAIRSSGLVPPQTGVDVGITLQALTSDPWPIASITGLGTYP
                     VTPIVITLAGPAPTPTPPAPAITNEPMYIELLVAYPPGSGLTKTPTADWGAASISCNN
                     IGSLPVIAPVSYNGGAFSYQFNYSHRELLLEYETTLQTYVAAWYCNSGAPFAPIIRLP
                     ERASSIAAGRKNGVPIGVSALYDDGRDVECMGVAMLPGDVIEIDYYAKRAIPQSGVQF
                     TLYYEARAAQTTRESLLGTTQTLVPRWISPNVYAINCGSGTAGSDISGPGWMDEAYPF
                     PYAYVQLGGLTGAYSADHHLHGLSEVFINGFSSASGYIKLPAYIPYTPNPQEVTFQRL
                     VGEVDAEGRSYFSGVPTAVYQPGAWATPFTAMKSHRNMTPTVMELTTDSILGPKGMLV
                     GIMLVRNDYYGSIENNVAWDVNTTFSLFRLPGYPLNRKV*"
                     /db_xref="A0A0F9DHN2_9ZZZZ"
                     /db_xref="med:MELS_1113"
     gene            253141..255468
                     /locus_tag="P0_An_GD2017L_S7_coassembly_k141_2695417_prodi
                     gal-single_321"
     CDS             253141..255468
                     /product="hypothetical protein"
                     /codon_start=1
                     /transl_table=11
                     /translation="MPSNKYPDVVAPGTGLPVSTAASASAIGDALKAHINDAVGAHAA
                     SAISTVDGPTWLDGVTNPAADAQIQLDKIIDDLSAITVPSGAHHVGAAANAASFTNAP
                     YSLAADEVYAQLSDLLLFANTPYRTVLLDAGTTTYTLTAAPRVTQILVDSTTGTRTLV
                     LPTTPADHKGWTWHVYDVSGTSANTNIAIDRAALATYTINGYAGNLAVGKKHGQWVVT
                     CDGTNFYVQEINRSSIPVLVSGGNSPYTVDSTGAHNDLVLVRTTAARTIIFPAASGCK
                     GRVWRIVDVFGSSHIYPITLQPTGGDAINSYAGSIDVGKSFGEWIVTCDGTDLFVQEM
                     SAPTMQPQLVTSSPFDLDAGALQYDDVYVDATGGNRNLVLPQYPASHKNQKWHIYDVS
                     TAGSTNSIDLQRYGGATYTINGVAADHLLKPASTAKDFGHWVVICDGTSFFVHEVPPR
                     TGGIDWANTWSQTNTFSNISPIDFNYAGDVTVTKSTAGFLEFYTLGDFRVRPSGSPIR
                     VRFREFTRDWVSFTQNTAGSGSRYVDVAMGYEGPGAASPFASNANPNSINILPTSTNS
                     PHGLEIMGKMGGDQATYLRLWAGGGADQASAERGHLILEMNNNEGRRENVTYLPMKSA
                     LLKDGGATYEMETNIGGNRSEGRTLQGTTDINSICLIEAHIFGMGVNSTSGVPTGGFG
                     YWKRVARGTRSTAGTYAITTGAPYSTQNVTDHNILSGTDIGVVLRVSATPSNGFVVEI
                     DPGANVSPAINQLYWGYMVIHAFTWIGDNPDYIEP*"
     gene            255465..256142
                     /locus_tag="P0_An_GD2017L_S7_coassembly_k141_2695417_prodi
                     gal-single_322"
     CDS             255465..256142
                     /product="hypothetical protein"
                     /codon_start=1
                     /transl_table=11
                     /translation="MSKHYLLDIHQTDPGEKLNEVCIPASGTSYIDGSYVVRVSDDIT
                     IPDTTYTAADLITAKYAGMLANSGIFTRIVYDDMLDATGIDMVNSTGISTGVRGVCSL
                     YPYSFWSTPGFPVPTMQMNAVFVPPVPVVTQCEVHWELFKYGGWDVSHLPPFHAYRRY
                     YEEVDETSAPVTCEVSWNNGSTWLTALPGEILNIPPADQGASLIVRFIRGWSNDRLYL
                     GSWAVLY*"
     gene            256155..260513
                     /locus_tag="P0_An_GD2017L_S7_coassembly_k141_2695417_prodi
                     gal-single_323"
     CDS             256155..260513
                     /product="Gp420 id=2790180 bin=GWB1_Spirochaetes_59_5
                     species=unknown genus=unknown taxon_order=unknown
                     taxon_class=unknown phylum=unknown
                     tax=GWB1_Spirochaetes_59_5 organism_group=Spirochaetes"
                     /codon_start=1
                     /transl_table=11
                     /translation="MSNNLGTGVSRVLDPTHTGYTEVIWQQGRPPCDAELNLLQEIAT
                     DWQRKAVLSGTPSGWLGNETNSSDVFVTNSMWSNWFQFGQQRAGEKRAVQWARVNGWL
                     VPVVGTKTGTPPGSPNDTSTWNLVTLDPPPANSGDFRVDYVFLEVWLARIPPNPETLN
                     KPSAAAIYKYGNVEGGASFIADDLVDPALGFDTTQRVQLQYRVRVVKGLVGLANYPDG
                     FDPVVVKAQGAASSPTSYTFANMRTELGDAGLWRAGDGTANALGTVDGYVYAIPMCSV
                     FRRNSVAWTGDPSQNFNGGFNRNPTAVDRTGYKTFSTTGGVTDTVPAIPTLATAISSS
                     VTSFTISPLGQLNYFPLPLSPSTPVLIQVGDELMSYSSITTGGLMTVTRGVNGTRAEA
                     HASGSPIIVLSGRPDGLFSDQVARTDILDMRHEVNPNGFDYDSLLKSNLDKLLKGTLR
                     ANWKRTGYGPQGTYLNYQDKIGASAGSGVTKLDTPDNIRMVYSDSVAIQPVEFIAVAG
                     STTGTPTDVTESWSLSLTINATQSVAGQFTAGDILSIPILQFKTGLPGGDSDQVRFAN
                     ESLDGIVELRIDGETTPISTSQYTVTPSSPTASNDLTITLGGSFPTVPDTKRLYVKVH
                     VLYGPGRGLSRRPDAINSIAFNNVSAEVLVHHSGVVANNFPLKTGWAALWSKFRSAAY
                     RNLLPVTTESYADLGSRTIVLQPFRRILWPSILTMDGTAANYNPTSYGGTTTGVASGA
                     GNQFTDSAGFVFGAGMVGHAIVVQDGVQPGRYNIVSVSAGAGPVGYVVLDRQIPAASG
                     LTWTIHTAQGLMPLLKRDNVTPKWSLTDPLEVFSGQGETAASTKNIYINLPRHLMPGW
                     GEFRLPLITTYDETQNPNFAEGVNYGFISLKGSSYTDSDKNYVPYRFSSGALSYAVFS
                     TWNFTGGVTATYNTAFGSLGITMAGIRKFTDTRGLSRKGLELPPFYGIARLFAVYERV
                     DYSTNGSAYQASNRQPATGGATNLLRQSFDGPLFWVEIDDDGDSTFILNADALDLSRS
                     PNPVVFDTGNFVIEASIFGFDRDAFDLTKECRIVMTRPINTATSRNQAVDAVIRANNI
                     GEAVSGPYSVLPGPALATGVSAVINYSRTPYMGDPWGSQTSYMDLSQNVGPLQSATAY
                     QIASTELDLSLLTRPNQKLLEVLASCGFSTTMGTGRLTGDSGIVLNLDIRGAGWEDPA
                     VYPPGSGIAARPLFYFDAFESETATVEAGSDYLGCTERLPMGALFRDKDFRGGTWGWN
                     MPAPFVHTASEGLGKAASLGMTLPSEGIEVPLGTASTGSGQAGEYLVHVDGEPSNYSL
                     LTNFRVYRGGSVFTASGPRPGGEVVAYYPNATAPAGHTNVLHGRAFLVRNTVTSVGAT
                     EASAGDELMLLIVTTAQQYEDMNAHESFVGIGTNGSWEGYSAADLYRIEGRPLINDNV
                     RPEIDPSAIDLPQRSA*"
                     /db_xref="GWB1_scaffold_12872_1"
                     /db_xref="86111019"
     gene            260513..260896
                     /locus_tag="P0_An_GD2017L_S7_coassembly_k141_2695417_prodi
                     gal-single_324"
     CDS             260513..260896
                     /product="hypothetical protein"
                     /codon_start=1
                     /transl_table=11
                     /translation="MTIKSLNYLSLSPDQRKKGAAKQRERLRGLLSSPILTDDQRQAV
                     LERLDYVGKWERGEIELEPAPGEEVPGEVLQKFKAKKDLAEKLKAGPDADKGAEKGAN
                     KDGKKHEVVIDEDLPIDEDLPIDEG*"
     gene            260942..261442
                     /locus_tag="P0_An_GD2017L_S7_coassembly_k141_2695417_prodi
                     gal-single_325"
     CDS             260942..261442
                     /product="hypothetical protein"
                     /codon_start=1
                     /transl_table=11
                     /translation="MPTLDQGFEVFANWQTVVFCLGIYILTYVCRTIVQYFWKGWKAN
                     KLYTELVLHLFPILVGGGVGWVAKKFPWPMPIADSASARIMYGAILGMFCGLVYNRVR
                     AWFQLQTGKTAPAGGAVPDPPVAVDDTADDPELPEAKPAKAKVEAKAEVKAEAKVDAE
                     AKADKG*"
     gene            261447..261977
                     /locus_tag="P0_An_GD2017L_S7_coassembly_k141_2695417_prodi
                     gal-single_326"
     CDS             261447..261977
                     /product="hypothetical protein"
                     /codon_start=1
                     /transl_table=11
                     /translation="VPEQTFWQTVWTKVKGYLKWVAQKVAAPGVALIIVIGAILLVLI
                     GCKGLQIGGLLGKLFGKPDPERKVIDVANTIPKDRVDPNGNLIPIGQPDSGGITQVQV
                     VPIKDPGLFSNPDTVTFTPPGKTEPIEVKLPDGVKAKDVDSVVVVSPEVTLVTVKDSS
                     GLSAKRVDDLLKKYGG*"
     gene            261979..262332
                     /locus_tag="P0_An_GD2017L_S7_coassembly_k141_2695417_prodi
                     gal-single_327"
     CDS             261979..262332
                     /product="hypothetical protein"
                     /codon_start=1
                     /transl_table=11
                     /translation="VYHYGRTKVAIQDTQLDWGMRQIAIKAVLNPRTGGQSVADFKAT
                     LGRIEAEINKVRQSNLHKDLAEVIPGLDPFPEPIVQQDEDLDGQLVVTSAVHLKSPLS
                     EEARDILYSVQRKYF*"
     gene            262332..262964
                     /locus_tag="P0_An_GD2017L_S7_coassembly_k141_2695417_prodi
                     gal-single_328"
     CDS             262332..262964
                     /product="hypothetical protein"
                     /codon_start=1
                     /transl_table=11
                     /translation="MRYLPLTILLCPSVALAQPAQPAECKDPSVCVPPEDVQDMVKAL
                     QEKQCLQTTQPKFELDRIDIVTDKDGRVFYSGAQPRPYTLKMTWCSYEATATGKVEVY
                     AAKAVPEVWGFRFRPKAYIGALPLEAAYPLPEDESLTVTDLVDAGVMVDFFHYDWANI
                     NAAVGFRSVGGGLGADLTENFGIYTGYALTWGTWHHNLNVGLWFSFWNPD*"
     gene            262978..263949
                     /locus_tag="P0_An_GD2017L_S7_coassembly_k141_2695417_prodi
                     gal-single_329"
     CDS             262978..263949
                     /product="hypothetical protein"
                     /codon_start=1
                     /transl_table=11
                     /translation="MTRWHDDFSKAKGGSDQIGRLAHRVVNRYREALQTIPKQAADWQ
                     PDLWLPDLLGAKKRLSDEAIKAIKAEMKADTSPYGKKDGKAPAGGIVYFLFKAIHEAS
                     LAQKLWNLLDQNAGLAGDSQWEDLAGRIAGHLSHDPAERKVQAAGLCVDLLMRTRQGR
                     KATSLNRLLTREFANEIAAVNAAGPPGPAERLREPAQKKRSPAQVLIAWAEDPGVKAV
                     VQKALQATGKDPAKVARLIVDTLEDANVHRGASIAEGLLGPMGQVDTAEMAYTGSDAA
                     SALDWGVESVCGFAVGLLMAIGASASATRLAKALVGEYPDIFEDRLL*"
     gene            263961..264359
                     /locus_tag="P0_An_GD2017L_S7_coassembly_k141_2695417_prodi
                     gal-single_330"
     CDS             263961..264359
                     /product="S-adenosylmethionine decarboxylase-like protein
                     n=1 Tax=Bradyrhizobium oligotrophicum S58
                     RepID=M4ZHA4_9BRAD"
                     /codon_start=1
                     /transl_table=11
                     /translation="MYSAGRHLIIDGAVKDASVFTADRLTAMFNDLAKALDMQIILGP
                     NFIEVPLDKAVLRTVKKTGEFADEGGISGTCVISTSHMSLHAWPLRKAFSADVFSCKD
                     FDHMKAIGILTEVLGVTRSHVTVLDRLMPR*"
                     /db_xref="UniRef100_M4ZHA4"
                     /db_xref="aol:S58_72490"
                     /db_xref="87067074"
                     /db_xref="M4ZHA4_9BRAD"
     gene            complement(264356..264664)
                     /locus_tag="P0_An_GD2017L_S7_coassembly_k141_2695417_prodi
                     gal-single_331"
     CDS             complement(264356..264664)
                     /product="hypothetical protein"
                     /codon_start=1
                     /transl_table=11
                     /translation="MTKAQADECEMKGWAVARIKCCPTLTKDERTALARLYKAQAFPW
                     RDRAEYFGWNWCDVLRSLADLQLVEYRDLPHQDGEMAARLTERGVRSYLKGLRRGVQS
                     *"
     gene            264723..266492
                     /locus_tag="P0_An_GD2017L_S7_coassembly_k141_2695417_prodi
                     gal-single_332"
     CDS             264723..266492
                     /product="SNF2 family protein id=4026560 bin
                     =GWB1_Spirochaetes_59_5 species=Streptococcus constellatus
                     genus=Streptococcus taxon_order=Lactobacillales
                     taxon_class=Bacilli phylum=Firmicutes
                     tax=GWB1_Spirochaetes_59_5 organism_group=Spirochaetes"
                     /codon_start=1
                     /transl_table=11
                     /translation="MNQPINGAALQATYEQLKKVRESKTCVLKPNPMLRTEIVGLDGQ
                     PQPFRLRYYQVQGIFHLLSMKRMVLGDGTGLGKTIEAIGALCYLWMPSKEPRNKVIVV
                     TPKSALRQWAAEIQRFTTGVRTYLVTGTAEERQAVYEAWANAPTGPDAEKAVLILNYH
                     LLIRDWDQGRIVPTLADGRPDPKGVTTPGLLDRIIRGVQDLVVIFDEAAAFKNTSTKT
                     WQTCRFLSLRANRVYGLTATLLKNNLIEGYSIYKVIHPDVFTTKTKFMDLYCVTRMQF
                     VGGRRKIPLVVGYKNLQHFRERIDPFFLGRPKHAVSDELPTLITKEIPCELSTVENAK
                     YSEALTGVLELGDGTVRDYEDYKAFVALIYCQQVADSLHLLGFKEGSGVLDRFAQEIM
                     GDVAELGSKEEALLDLLTGELEGEKVIIYTRFESLVGRLQAILTKAKIKSVRITGKEK
                     DDDRRAAQVAFQDTGSDVRVIFITDAGSEAINLQIASAMIFYDAPWSWGNYVQTIGRM
                     IRIGSPHQHVVVYHLVAERPATTLKDRRTIDHYTLGLLRGKKDLIDQVLGEVAVGALD
                     FDKGQGFVRNLVREMKGTNTTQS*"
                     /db_xref="GWB1_scaffold_8486_3"
                     /db_xref="shg:Sph21_1213"
                     /db_xref="86113695"
     gene            266502..267377
                     /locus_tag="P0_An_GD2017L_S7_coassembly_k141_2695417_prodi
                     gal-single_333"
     CDS             266502..267377
                     /product="hypothetical protein"
                     /codon_start=1
                     /transl_table=11
                     /translation="LAEVKKPCPWGCDGSGRLRHDEGTVIYCTCFQVRRMRPLLQDFS
                     NAAAITQSPLYIGEGDKLVDRTRENLFIKGYWAEDLRSHFRFALSSKLYDSDFRFRFK
                     TIMDAELLDVWLDKKSYKAQSREDREQRKTFNTLDQFVGPDLDLVLLRLGFLGHPNRA
                     MAGVIKQTLMMRETARKATWLVEDTSRTTFGPGNYSYSEDLAGYIAEQFKIVNLTRKA
                     PPQVILPPHGYDVSGDTDDSEDASLGGDTDFEAAFKRRPKEVFKAPPEPEGNVFASVG
                     ALSDKDKKKWRRGQH*"
     gene            267374..268858
                     /locus_tag="P0_An_GD2017L_S7_coassembly_k141_2695417_prodi
                     gal-single_334"
                     /gene="dnaC"
     CDS             267374..268858
                     /gene="dnaC"
                     /product="dnaC; Replicative DNA helicase [SA14-24] (EC:3.6
                     .1.-)"
                     /codon_start=1
                     /transl_table=11
                     /translation="LKRLLRSIIDFDGMITPEGLLFNFTRLKKSQLEWSRPDDQRIYK
                     FVNDFFQNHLELPSSATVTDYFTRADDPEVTERLKDIQAAQSYNRTNFGHLLQTLLED
                     QNKVKLVALFKESQDIVTKGLDYKEGRETVRKQGVRDSIVHFTQRANELLIPEYNARV
                     QGDIRLDGQELWDEYQQAKVNKDKVWGKFVGLNEIDKVCHGIKKGELWTHCAFPGELK
                     TSFALNWAYNLVTRYRTNIVYWSLEMPYEQVRRNVIAIHSANLKWLHRGYKPLDYRKI
                     RDGELNAEEEVFYKILLEDWQNCRDYCHFEIMAPAKEMTIEDIKLDTELLHREFEVGC
                     VFLDHGQEIEARKNKRGKGDYVMEINSVVRDAKRMALHFNQGEKVPVVMLFQINRQGK
                     DEAAKNEGRYKMNAINYANQVEKSSDVISTTYLDDAHRQAGTTMFCNLKNRDNPLFQP
                     FVAEVQFGPRRILNGVADSSRGGMNVEDHRASVQRQLALDPLNL*"
                     /db_xref="lmod:LMON_0055"
                     /db_xref="GWB1_scaffold_11530_5"
                     /db_xref="86113991"
                     /db_xref="3.6.1.-"
     gene            268855..269493
                     /locus_tag="P0_An_GD2017L_S7_coassembly_k141_2695417_prodi
                     gal-single_335"
     CDS             268855..269493
                     /product="hypothetical protein"
                     /codon_start=1
                     /transl_table=11
                     /translation="MSARDYQKEAEREIQGQESARRWVKARIEVIHERVTAHDVLRRF
                     GVNLRYGEDHEEQFSCPFHGQDNKPSARVYPASVRGPSHAWCFVCQERWDVLGLWKKF
                     TNFEGRFTRLLSDIEREYGIIPPDSPPIDDGDDGQDEELLEVLRLFDICERRLKGAKR
                     AFDMRGFLVISSILDRLYYQLESGGTPYEQLKAVLGKVLDKIGEKVRACPDD*"
     gene            269478..269915
                     /locus_tag="P0_An_GD2017L_S7_coassembly_k141_2695417_prodi
                     gal-single_336"
     CDS             269478..269915
                     /product="hypothetical protein"
                     /codon_start=1
                     /transl_table=11
                     /translation="VPRRLKLCPVELGDIELQLVYSYGGEWEPEWRALQGSLIAGLFT
                     HVSKAVMDHALQGWTSPLVKALGLSPEGALHKLPKVMRQCWSRPNCPHSGTYCTPLDK
                     KMPWCFTPDGIEDEEMRQLAHEAIRLWREKVYIIVVTEDEHAR*"
     gene            269905..272865
                     /locus_tag="P0_An_GD2017L_S7_coassembly_k141_2695417_prodi
                     gal-single_337"
     CDS             269905..272865
                     /product="DNA polymerase n=1 Tax=Citromicrobium sp.
                     JLT1363 RepID=UPI000225EB73"
                     /codon_start=1
                     /transl_table=11
                     /translation="MPDDFDDDVAGTALPADLADADIEDEAPATEVAPTEPPPAVAAP
                     VAASPAEAVDEDLLAMLNQAGAAARPAPPPPRAMPEDDSDTSFEEFTATSGIQQQATV
                     PRISKPWMKHHRFVQVKTPEEVERIVDEAIANGHCSLDLETEGFDNRIRYDEAGKPYT
                     VHKIVGFCISIGEAKTGYYIPLRHRPEDGGDDLNVKPTERVEAAIRCLCQASQPTPKE
                     GQPDPLSFKEFETPPKVVIDFWNAKFDQEFLYPITGIDWWHPESFEDGLLACFTLFSD
                     DDHLGLKHKAKEKLRDPDGNPYEMIELKELFLRGRPIKFYLLAPDEMGTLNYACSDAV
                     CTRLLCSHPSIIPTVKAKPELAFTYRLEKMVVQVIRVMERNRVKIDRARIKQMLDTNE
                     LKRAEWLAKIVAVAESKGFPGFEPASTKQLSDFLFSERGLNIEPKPEKNEKSGQYKTD
                     ADTLEALVKDNPNAPEVLQWVLDWRSCEKLQGTYLEGLYNNPDENDELRFDFKQTGAQ
                     TGRFSAPGREVEHGFSGIPIHGMPHTTEFRECFIARPGYTMVKSDYAGQELRVVANIS
                     GEPVWIKEFLNGSGDLHSITARAFFGKQEVTKEERAKGKQANFALVYGGGPAAIIRAT
                     GCDKPEAHRRKAAFDKAVPTFAKWVKGQHAKVKKDRGIWNPFGRWIAIPDANVKEGDI
                     TSRGKRVDANEANSIRAACERHSTNYPIQSAGADIMKIALVLLHREFHKRGWLKDGAD
                     VVRMLLTVHDEIVFEIKDEYVPEVLKVIVERMEAPTRIPQPPHSPVWKVPLVVEPLIG
                     RSWGGVYDYAMLRKGQETPPKEGEKLKPHEIRVGNRIYHRIPPWLEAYWKPYYDAPAE
                     PPKDPPPAAPTEAPAAPPAASPPAPAAPAASPAQTAPESPAQPPKEATPKTLVFRIGV
                     LTASSCRDTQLVLFEHRHLDPMTKGMPVRLLSKEGVVLVETTRGVRIQPTAYLDVIRK
                     MQRLRLTDGKYDLL*"
                     /db_xref="UniRef100_UPI000225EB73"
                     /db_xref="A0A0F8ZEW8_9ZZZZ"
                     /db_xref="gvi:gvip065"
                     /db_xref="UPI000225EB73"
     gene            272897..273427
                     /locus_tag="P0_An_GD2017L_S7_coassembly_k141_2695417_prodi
                     gal-single_338"
     CDS             272897..273427
                     /product="hypothetical protein"
                     /codon_start=1
                     /transl_table=11
                     /translation="MPKQDYLRECNDKGVPLPDFAEAFCSRCLQPECTRSLHGKMKFD
                     QRVATWEDRLFRNVPRLDASDPRYSAIAGQRFINIDTSRTPEIRSAWIDPLTVTESPA
                     PTPPTPQATPEVQPQPTPRAPKHLALANAPSQAGKMLGTPPPAKDAWAAPEPTTKSNE
                     KVVPPGFTVKLGGSGV*"
     gene            273445..273621
                     /locus_tag="P0_An_GD2017L_S7_coassembly_k141_2695417_prodi
                     gal-single_339"
     CDS             273445..273621
                     /product="hypothetical protein"
                     /codon_start=1
                     /transl_table=11
                     /translation="MEFKAIIKQDGTVVTEVLDRGSHLCSEVYRVTNAVGKQLNDEET
                     GPDCEPVIETSGEK*"
     gene            273645..273971
                     /locus_tag="P0_An_GD2017L_S7_coassembly_k141_2695417_prodi
                     gal-single_340"
     CDS             273645..273971
                     /product="hypothetical protein"
                     /codon_start=1
                     /transl_table=11
                     /translation="MSHRVTTKTEIKDKALAAQALKIAGMGYQDMGTSLRITSGKMCN
                     ATINLQTGEISGDTDYGHTNKSLGALRQAYGEAKYRAECMKQGINITSREVNRDGDVV
                     LYCRMA*"
     gene            274087..275667
                     /locus_tag="P0_An_GD2017L_S7_coassembly_k141_2695417_prodi
                     gal-single_341"
     CDS             274087..275667
                     /product="hypothetical protein n=1 Tax=Fervidibacteria
                     bacterium JGI 0000001-G10 RepID=UPI000371F29D"
                     /codon_start=1
                     /transl_table=11
                     /translation="MNQDLLFHLRSLSRIIYFVTDEEDQFLVKLRDTLKKYAARTMVF
                     NAALGLVPIEALIRDWTTRAHAENRECANIHDALIQAYKDDPKDEQNFYVFTDPERWL
                     SDPHVVRRVLNIVHQLHNDIRNIKILIFVGTRRYVPEKIQRYVEVINDHGLTSNEIGD
                     IVKTACDHLQTQVPKDAAQVFRGLTSYEINAAIAQSIVKTKKDPTNPKRIDSAYVAEF
                     RRRQLMKTDLVQYVDTSAFNFDVVGGASRFKDWAYKTRLAWTAKGQAFGLKPPKGVLA
                     VGVWGCGKSLSIKAMGHAWGLPVVQLEMGRLRSSGVGESEANVYRAIRIIESASPCVV
                     WIDEAEKSLSGGQSSAQSDAGTTSRTIGILSTWLQETTAPVCLAMTANSLKTLPIEFV
                     NRMDERFFFDLPSEDDRIDILKIHIKKAQQDPEHFNLAALSEKAKQMVGREIEQAIGA
                     AMIESFAQEKEALDETILCDELSRKPRIIKTMVDEVREVVEWVGYDPDVDDGIRARFA
                     SKPNRSGGALKLIGGDGG*"
                     /db_xref="UniRef100_UPI000371F29D"
                     /db_xref="cap:CLDAP_28990"
                     /db_xref="86639253"
                     /db_xref="UPI000371F29D"
     gene            275660..276823
                     /locus_tag="P0_An_GD2017L_S7_coassembly_k141_2695417_prodi
                     gal-single_342"
     CDS             275660..276823
                     /product="hypothetical protein"
                     /codon_start=1
                     /transl_table=11
                     /translation="VADNKPILASAGQELERVLPEVKTLARPTKGPLLAARHEIKRSP
                     KLQALFSKARKEHWPATQLAEEAAPVLGALLEGSEAEMREVALYLADEYEQVGDAVLI
                     VSTVTGKAIAKITDADIWQPAKVPRHSGNLAKPLPRLRPDLEGFLVQWVFDQDREQRL
                     LATIAEKVPQTALVREEGDRRLQPLTRAGRASLVQELGDALPTILEAVQGASRAFLDR
                     FELRSEPPTSAKLNPLLKCTAFGRVVTPIADPKTFNLRYDRLGAMAAQMGTSWVREMA
                     RTLALGSSENERVRVTWPFDTPGLWVGGPDLAQAFGLHRALVVDGAPATVVRPEAGVI
                     VIDSASYACRDRELFDRWEVAAAVEYTLYVNWQNVVTFDIEGLPELSVAEVVR*"
     gene            276823..277095
                     /locus_tag="P0_An_GD2017L_S7_coassembly_k141_2695417_prodi
                     gal-single_343"
     CDS             276823..277095
                     /product="hypothetical protein"
                     /codon_start=1
                     /transl_table=11
                     /translation="MPYCSFKVKSPGVLPIPGQLNALDEGLNTFTALVPDVEAFKAEL
                     RAMGVEVLEVFNLDEHEPYKPSLDLLPEEAADLEQHLRILGTGKPV*"
     gene            277104..277406
                     /locus_tag="P0_An_GD2017L_S7_coassembly_k141_2695417_prodi
                     gal-single_344"
     CDS             277104..277406
                     /product="hypothetical protein"
                     /codon_start=1
                     /transl_table=11
                     /translation="MGIRARKNHLILVLKTRARLCRSLTPEQVAQFELMYRRAVTTQE
                     QDQVTKALDDFINGWKTGTDAYSRIRQDLFEEDDDPLPPILQEAWERSQAELRRKP*"
     gene            277403..277969
                     /locus_tag="P0_An_GD2017L_S7_coassembly_k141_2695417_prodi
                     gal-single_345"
     CDS             277403..277969
                     /product="hypothetical protein"
                     /codon_start=1
                     /transl_table=11
                     /translation="MIERIILLDVDDVLADFEAAYFEVIHRITGLTLRHEDRTQWNIL
                     AMVPEEHHALVEATAMEAGFCSRLVPIVGAHAAVLSLQALGKVYAVTAPWPGAKTWYW
                     EREQWLREHFDIYSDEVLHVTPKHLVRGNVIIEDKRENALAWAKANPEGLAILWDMPY
                     NQEPCSLPNVARAKDWPTVVRLVRDYTP*"
     gene            277966..279009
                     /locus_tag="P0_An_GD2017L_S7_coassembly_k141_2695417_prodi
                     gal-single_346"
     CDS             277966..279009
                     /product="Uncharacterized protein {ECO:0000313|EMBL
                     :KKL93969.1};  TaxID=412755 species="unclassified
                     sequences; metagenomes; ecological metagenomes.;"
                     source="marine sediment metagenome.;""
                     /codon_start=1
                     /transl_table=11
                     /translation="MKQYLDLLRHVLANGTRKENRTGVDTISTFGHYYEHDLREGFPL
                     LTTKKMPWRSIVVELLWFLSGSNKAEFLDRHGVTFWKPWYNPDGTVNAAYGPAWRRFE
                     YPDYCETDSGLGDGPCTRWNDQIEWVVGQLKEKPMRRDLVVSAWQPHIAQKPPTAKTY
                     WAPCHCMFILNVQNDERFEGYEDLSNFDLAVIKGRRWNSPGDPAGWLAEPLKVADTKQ
                     RLCLHLTQRSCDTILGVPFNLASYALLTHLMARFADLEPGIFGHTLVDAHIYCAKADG
                     SKAEFDHIPGAREQLTREPYPLPKLIIADDIRSLEDVEKLLHPSVTTAEIMGKFKLEG
                     YASHPKMDFKVAV*"
                     /db_xref="A0A0F9G5C8_9ZZZZ"
                     /db_xref="GWB1_scaffold_265_91"
                     /db_xref="mah:MEALZ_0019"
     gene            279019..279507
                     /locus_tag="P0_An_GD2017L_S7_coassembly_k141_2695417_prodi
                     gal-single_347"
     CDS             279019..279507
                     /product="Putative uncharacterized protein n=1 Tax
                     =Novosphingobium pentaromativorans US6-1
                     RepID=G6EB91_9SPHN"
                     /codon_start=1
                     /transl_table=11
                     /translation="MPLPYQVHSETSRAAALAYEQQAWTARQRVFEAIRNFSGLTDEE
                     VCTLLAMNPSTERPRRVELERAGLIRDSGQQRATRSGMLAVIWENIEGQQYQDHLFRQ
                     HRPPASDLTGDAKAVAEIRERIPERSQSPELRTLLARLDDEIAEREEPAWEPDDDELF
                     YG*"
                     /db_xref="UniRef100_G6EB91"
                     /db_xref="npn:JI59_12040"
                     /db_xref="86497763"
                     /db_xref="G6EB91_9SPHN"
     gene            279510..279908
                     /locus_tag="P0_An_GD2017L_S7_coassembly_k141_2695417_prodi
                     gal-single_348"
     CDS             279510..279908
                     /product="hypothetical protein"
                     /codon_start=1
                     /transl_table=11
                     /translation="MSEALLNARTYFGVQLQPGEAASAAVKLVLETAAGLGVEIKRLE
                     VMGTLDVGARTFVRIRTELENALPVLERLLTGGRAVIRMNGTQFALHLPGGRSAAVPQ
                     VRMLAVALPDSHQVYAGTVIEHWRDQFESA*"
     gene            279943..281631
                     /locus_tag="P0_An_GD2017L_S7_coassembly_k141_2695417_prodi
                     gal-single_349"
     CDS             279943..281631
                     /product="Uncharacterized protein n=1 Tax=Enterococcus
                     faecalis ERV62 RepID=J5EPX0_ENTFL"
                     /codon_start=1
                     /transl_table=11
                     /translation="MFYLYAEEGLPAVEPTAEDIDKIKADIADLENAIGTNQGNAYWA
                     RARKSLLAKSMSDDIDEAKKEWGFVRMWREPNGSVCQLCGHHPIVYLFLIKNRINGNQ
                     MIVGSECIVNYLHIPGAPDLAVLKTRLGQLRSLLKKLLAAQATPEQIGAAIATREKLQ
                     AFERKLNMVIARIAAPDPDVDIRELLTALVAPNRIASALKVGTGGYKGVSEAVDALRQ
                     LQYFLTRLGEKSKIYKPFKLLPAVLAIMRKRSEDDDKYEMLVNLEKRLERCFPFETAA
                     ALVEMAWSEIRNCRKEAIAAATKEAEAAKESTRRNTQYEAEVLQEYDYLERALKAGVK
                     ANNDQIDDQLARYVKYIESDDFPRDLEKEIPHFVGYLTAGEDPIETAAFWIEQFANNL
                     YTWNIESAIQRKFGIGRLDDSAGVKRALLMAANEGYIDVEHKGDPREEFIKKMNADDK
                     EVIALLSKEVDDIKILGSRADRKNYEVMSEDLKIDVEKFYKCSPASVDFMRRFCTDIF
                     RKWRAGQIRSLSFGQRNIVEKQYAITKGGRPVNASMWDDLKPELTEPYSPGYGR*"
                     /db_xref="UniRef100_J5EPX0"
     gene            281635..283032
                     /locus_tag="P0_An_GD2017L_S7_coassembly_k141_2695417_prodi
                     gal-single_350"
     CDS             281635..283032
                     /product="hypothetical protein"
                     /codon_start=1
                     /transl_table=11
                     /translation="MHDISAQRVLSRFLCGAVADPEGLARTLRHNLDVFDELVPKARA
                     LQDALADIKQLVARKELSDLDAWHRVQALTDRSSGYGAILLAIHREYVEAFHGMWVLA
                     LAVLQKYSLPQALRKKVEVIARFWSTKQTPRKPKLPNGNIVHEDAAVSLYLRYVEDTR
                     TQLGTITEAMTKGRPISEGDATDPAKVKAGPFTLLNTGGFPDDLMQSSAEAMKKAADL
                     ATARGFGSICYGEVNITQKIGARNTLAFYMIQKDEMFLRADAEISKDHIYNILHELGH
                     RYEHKFLKRHQAPDEMYLLIGRKHTKEFHREKPQKGEVLTDPKSGVVYEVVSVAGDTV
                     HLRREPDPLTLAQLRSKVITSLLEYQPDLKQADKAKFDALVDVALQEFVQRAGVGSAT
                     VHLQGYYAMKGIDPRKRPDFMGYITPYAAQSASENFSEMFAHYCMGTLPKGQVELFED
                     RVLSSNPRDVREWIT*"
     gene            283035..283763
                     /locus_tag="P0_An_GD2017L_S7_coassembly_k141_2695417_prodi
                     gal-single_351"
     CDS             283035..283763
                     /product="Nitrilase/cyanide hydratase and apolipoprotein
                     N-acyltransferase n=1 Tax=Pseudomonas mendocina (strain
                     ymp) RepID=A4Y180_PSEMY"
                     /codon_start=1
                     /transl_table=11
                     /translation="MKVAAIQFRPTFKDKEANLRQAAGFVAQAAQAGAQLIVLPELVT
                     TGYSFMSEEEAGAFAEVAEPGGMTFGVMASLAAKLDVAIAWGMVERDKGTNHLYNTQV
                     LVFDCGHVSYRKVNRWGNDFLWAKEGRANPPVVTYQGKKVGLLICRDVRDRKDSKWKS
                     FYEKGDADIVCLSANWGDGGFPAITWMEFAEDNNAVLIVSNRWGKEIPNDFGEGGVCV
                     IYPDQRVVCDGLVWNQDCIVFSEV*"
                     /db_xref="UniRef100_A4Y180"
                     /db_xref="pmy:Pmen_4599"
                     /db_xref="A4Y180_PSEMY"
     gene            284067..284225
                     /locus_tag="P0_An_GD2017L_S7_coassembly_k141_2695417_prodi
                     gal-single_352"
     CDS             284067..284225
                     /product="hypothetical protein"
                     /codon_start=1
                     /transl_table=11
                     /translation="MQVGTKAQGQDHWAKLVVIRHGRGSRRAANRAEKAAETRVRQAG
                     RKACRDWS*"
     gene            complement(284222..284437)
                     /locus_tag="P0_An_GD2017L_S7_coassembly_k141_2695417_prodi
                     gal-single_353"
     CDS             complement(284222..284437)
                     /product="hypothetical protein"
                     /codon_start=1
                     /transl_table=11
                     /translation="MPRESIPADVERYAKEVKEANPDYSEAQVWGTAWSIYCRYKKPG
                     DPAHCTMPASQYFPGKTAAVNDPRWKA*"
     gene            complement(284479..285738)
                     /locus_tag="P0_An_GD2017L_S7_coassembly_k141_2695417_prodi
                     gal-single_354"
     CDS             complement(284479..285738)
                     /product="ATP-dependent Clp protease ATP-binding subunit
                     ClpX n=1 Tax=Ruminococcus sp. CAG:177 RepID=R6I8T3_9FIRM"
                     /codon_start=1
                     /transl_table=11
                     /translation="MASTVARCNFCGRPRNEVKHLIAGSDDGPYICNRCIESSGKAIA
                     EAAKKDGSAKEEPLRKPKEIFAYLQQHVIAQEKAKQDMSVAIYNHYKRRIAIQKGLHP
                     DIDIQKSNIVLAGPSGTGKTEIARSIARMLKVPFYVGDATRLTQAGYVGDDVESLLQG
                     LVADADGDIERAQWGVVFIDEFDKLARKSGTSVSGYRDVTGEGVQQALLKLLEGAKVN
                     VPRGMGAKVVAAGMGGSDIIDTANILFIGAGSFAGIEEIVTKRVNKNARMGFHGESQD
                     RKKLTKSETYAAIIEEDILEFGLIPELVGRMPVLTSTLELSEDEMVRILTEPKNAILK
                     QFKALFEMDGIDLQFDEAALRVIAREAKKRPTGARALRSILEDILRPYAFEVPSDATV
                     QAVRVTEECAQGKGKAVIVQKGQAATA*"
                     /db_xref="UniRef100_R6I8T3"
                     /db_xref="R6I8T3_9FIRM"
                     /db_xref="tcm:HL41_05280"
     gene            complement(285775..286383)
                     /locus_tag="P0_An_GD2017L_S7_coassembly_k141_2695417_prodi
                     gal-single_355"
     CDS             complement(285775..286383)
                     /product="Tax=RBG_16_KB1_OP1_55_9_curated"
                     /codon_start=1
                     /transl_table=11
                     /translation="MGTFSWDCKVCGHPMLAPECTNKVNKWMSKVVVFLSPTAKGALR
                     GTYDGYGRVTSSRSWCDDDEDSLVNASAPCCYHKACWEAAGKPKHTGASRPSADQGYF
                     FSDPTHNMAKPKTAADLPEKPVDTSAVAVMGMCRSIWTTDENGREKFLEILHGPWHPL
                     TRKQALRLATQRMWRQVERKFKQGHAVPQIQDVTAAAERLVG*"
                     /db_xref="87129959"
     gene            286442..287266
                     /locus_tag="P0_An_GD2017L_S7_coassembly_k141_2695417_prodi
                     gal-single_356"
     CDS             286442..287266
                     /product="hypothetical protein"
                     /codon_start=1
                     /transl_table=11
                     /translation="VNSGRAERLPYSLSRWTDVPIAKWGWFKAQLAQGWMVGFDPRTA
                     IPSKWSLAPEDVLGFIFWTKNPANLVKDAALLAKYPLVVHVTLTGWMEVEAGAPGLWE
                     AIDLLEAAVNAFGPERVIWRFSPIPTLPAMGAHGGLLDRFGAIAQAAQHMGLRKVYAS
                     FLQQNDLMPEPRTKEERQRVLLGLAASAPGMQVLLCRDDRETLEGLALPLNLAEGVCE
                     DGSVFGAEGQHQEGCGCALAVDPFTINESCSLGCQYCYAADKGLNPCRRNTTCRTS*"
                     /db_xref="rrf:F11_18210"
     gene            287251..287556
                     /locus_tag="P0_An_GD2017L_S7_coassembly_k141_2695417_prodi
                     gal-single_357"
     CDS             287251..287556
                     /product="hypothetical protein"
                     /codon_start=1
                     /transl_table=11
                     /translation="MPNQLVTFETPVVEDEDSPDLTDAEVEQAVIATSLHQVSRHLSD
                     MTCSSCSAPLIKRHYALRRRKPSMYWRVILDCAEGHANVVVFRTDFGNNPVGPLVSL*"
     gene            287553..287984
                     /locus_tag="P0_An_GD2017L_S7_coassembly_k141_2695417_prodi
                     gal-single_358"
     CDS             287553..287984
                     /product="hypothetical protein"
                     /codon_start=1
                     /transl_table=11
                     /translation="MSNNGCGCGPSNNEIQEVVDSCAEESTSRCACEPTTRRTYCDGD
                     TTNNVWVEGVDEARGAVGICLLDTMKECQVINVLQRDERARADLLRVTTDPRLRELAM
                     TVAPLPSYEEEDRLQTTINNNPGSIPFYTVFRGNAPYSNKG*"
     gene            287992..288357
                     /locus_tag="P0_An_GD2017L_S7_coassembly_k141_2695417_prodi
                     gal-single_359"
     CDS             287992..288357
                     /product="hypothetical protein"
                     /codon_start=1
                     /transl_table=11
                     /translation="MNRHDRRANWAKARKTQQGLAQLQVAAQKLKGLETLPDALKDVQ
                     AILEGVNEMRVAMACAIQDIGSLEREKARRDFVLVRLLQTIDPNQDWAARLIEFEAEY
                     DAAYPPEQEEAPVEPTPET*"
     gene            288361..288591
                     /locus_tag="P0_An_GD2017L_S7_coassembly_k141_2695417_prodi
                     gal-single_360"
     CDS             288361..288591
                     /product="hypothetical protein"
                     /codon_start=1
                     /transl_table=11
                     /translation="MAVRHATPPPKPRCPVGPQAWANLLRQVIARAEATQDPRLEGLR
                     KLLGKPQIEAHLRRMGILGPNDIQREFPGPRS*"
     gene            288600..288872
                     /locus_tag="P0_An_GD2017L_S7_coassembly_k141_2695417_prodi
                     gal-single_361"
     CDS             288600..288872
                     /product="hypothetical protein"
                     /codon_start=1
                     /transl_table=11
                     /translation="VQAAFLTGKPTEAYHATMRALAHYSDLYLEAARLRFRVNFASSV
                     CEKCDGLKAGPGVVATCYQLQRCEYSNTKETDIDSEQARVIEALTP*"
     gene            288967..289647
                     /locus_tag="P0_An_GD2017L_S7_coassembly_k141_2695417_prodi
                     gal-single_362"
     CDS             288967..289647
                     /product="Uncharacterized protein n=1 Tax=alpha
                     proteobacterium HIMB59 RepID=J9YY83_9PROT"
                     /codon_start=1
                     /transl_table=11
                     /translation="MSAEIKALRATVEKLVQDKKAAFEKAKDEYAAAIKRLSQFDDLA
                     KAVFGGEEPAPRKKPGPKPGTKRTKVVKAAEPPAPKKAKKGRKAKKVAPAKKAAPAKK
                     EATKKTKRGYNKFAAEGRAAVLRGDRPPIKEAISKVMGSKVMNATTIADLLKEKKWLP
                     NSNDPKAYIAYILCSTKERFERVTTKGRGFYRVKGAASNEKPEKASKSETDAILADAG
                     VGTGVFSG*"
                     /db_xref="UniRef100_J9YY83"
                     /db_xref="cbw:RR42_m3608"
                     /db_xref="A0A0C4YG58_9BURK"
                     /db_xref="J9YY83_9PROT"
     gene            289696..290076
                     /locus_tag="P0_An_GD2017L_S7_coassembly_k141_2695417_prodi
                     gal-single_363"
     CDS             289696..290076
                     /product="hypothetical protein"
                     /codon_start=1
                     /transl_table=11
                     /translation="MDARETRTLDAAIRLYKSKLRQYVYSKRTDRDWGQVLYLEESIL
                     AEAQAGWEQALSKWDLKDALSKAKLHSLVGEAFYRSLRDVIAMLEDLSVGDEALDLLD
                     AYVQTSWWRELLPEENESCSSATS*"
     gene            290055..290585
                     /locus_tag="P0_An_GD2017L_S7_coassembly_k141_2695417_prodi
                     gal-single_364"
     CDS             290055..290585
                     /product="hypothetical protein"
                     /codon_start=1
                     /transl_table=11
                     /translation="MQLGDLLEWEGRRWLAIMLDRPTRTMTLLSESGTRIGVAMNLEQ
                     RRASGCVVVANPAKEWPCILHKQKKRLGKLVAIQRALRLGASVNNLRAFYDWMLTDPD
                     REGGGPIFFNPALGLDVGETLLALFERGTNKIVVPTSFSTLEARAAKAASKPKELPTV
                     YDRLMDDEDDFGGDVD*"
     gene            290582..291208
                     /locus_tag="P0_An_GD2017L_S7_coassembly_k141_2695417_prodi
                     gal-single_365"
     CDS             290582..291208
                     /product="hypothetical protein"
                     /codon_start=1
                     /transl_table=11
                     /translation="LSLPLRIERAIADSQALRTRLAAEFDLYARTRASDARSTLMCTK
                     GCAFCCWHPTRASVLEGVPLYRHLVRAGLWTTALRKAVQAHSEKTFGLAPQVWLLSML
                     ACPLLDPKANVCLSYANRPFVCRVMYSVGDPQMCHPHKILQAVGMVNQTAALAAFVKG
                     ENALFRANGAHNIPLPVSTALLLAERLVKGEVDFEQLDQHLLKESLAL*"
     gene            291205..291495
                     /locus_tag="P0_An_GD2017L_S7_coassembly_k141_2695417_prodi
                     gal-single_366"
     CDS             291205..291495
                     /product="hypothetical protein"
                     /codon_start=1
                     /transl_table=11
                     /translation="MKVECCICGAKRERQDAVVVVLSDEEKAAIRQMKVEPPNEYAYC
                     KPCHRLTTDREQGARLIQGLVQTRLQLQGNPKAEEIGRRYYEFFIQKAKVRS*"
     gene            291492..292226
                     /locus_tag="P0_An_GD2017L_S7_coassembly_k141_2695417_prodi
                     gal-single_367"
     CDS             291492..292226
                     /product="hypothetical protein"
                     /codon_start=1
                     /transl_table=11
                     /translation="MIEDVLGSAINELNRIRREQGEDVYREAAKNMAKMCLARGGKVA
                     QFARVALGEIVDFDAVERELNDRAASYRQEPEPEPPKPPPPEAPPADEAMAKAIMGQV
                     PGCETQAQFNAMMAAFDALRLLLAAIFTGNKASEVESHKALAKAIEVAVTATDISHKL
                     RDVPEAATSKGSEEFKQPPKQFHEHDVQRELLNELATINRMDALNEWYASNRTRMDQV
                     VSVSLRNVLFDAIKAKKAEVKQQQSD*"
     gene            292240..292629
                     /locus_tag="P0_An_GD2017L_S7_coassembly_k141_2695417_prodi
                     gal-single_368"
     CDS             292240..292629
                     /product="Uncharacterized protein {ECO:0000313|EMBL
                     :KKN19781.1};  TaxID=412755 species="unclassified
                     sequences; metagenomes; ecological metagenomes.;"
                     source="marine sediment metagenome.;""
                     /codon_start=1
                     /transl_table=11
                     /translation="VKVLVCGSRQWANRKAIVRELSKLPQGTVIIHGACETGADKIAD
                     EEARKRGFEIRAYPADWDAYRDTANPKAAGPARNSKILREEHPDKSGQPITLGLAFTE
                     DLKRSRGTADMVTKAGKAGIKMTVLGS*"
                     /db_xref="A0A0F9R3F7_9ZZZZ"
     gene            292647..292886
                     /locus_tag="P0_An_GD2017L_S7_coassembly_k141_2695417_prodi
                     gal-single_369"
     CDS             292647..292886
                     /product="hypothetical protein"
                     /codon_start=1
                     /transl_table=11
                     /translation="VIEVNVYEHGPDDTHGPTLYEGNWPEAPAPDDIISWDDPKFAHS
                     AEPKRWLVVSREYHWVTDCGMYVDLFVEPYPDMKE*"
     gene            292883..293833
                     /locus_tag="P0_An_GD2017L_S7_coassembly_k141_2695417_prodi
                     gal-single_370"
     CDS             292883..293833
                     /product="Uncharacterized protein {ECO:0000313|EMBL
                     :KKN67679.1};  TaxID=412755 species="unclassified
                     sequences; metagenomes; ecological metagenomes.;"
                     source="marine sediment metagenome.;""
                     /codon_start=1
                     /transl_table=11
                     /translation="MIPLEKLHAITTAIVHAECPDGLASALLIKDALPDVQIRLVQYN
                     TPAHRELVAEPGLLFADFSPPADRAQEFVDAGALIMDHHKTARPVVMAFGENGVFGDE
                     VTEPGVCGATLVYRHFWLPLLLAKGEDYIDPDLRIFVERFAHLAGIRDTWQNKHPDWY
                     AACVQASALFFSNHEEILLAGLESVYQNWEGTYIWAGKISHDRHLKRCQRAAQEGWKH
                     VSIKGTRVVAFQGVKLSSEAAEAIGDGADLVVGFDVFSQNGVPRYVFSMRSHTTFDCG
                     SFAKRFGGGGHTQAAGFHVDEPEHNPYTTLRHYLGIYEEG*"
                     /db_xref="A0A0F9SKV6_9ZZZZ"
     gene            293835..293990
                     /locus_tag="P0_An_GD2017L_S7_coassembly_k141_2695417_prodi
                     gal-single_371"
     CDS             293835..293990
                     /product="hypothetical protein"
                     /codon_start=1
                     /transl_table=11
                     /translation="MGKYTVRKPNQADRTFEKPEDAVTYMIKTPGPAKLFGPEGLILS
                     KGIQAPA*"
     gene            complement(293992..294303)
                     /locus_tag="P0_An_GD2017L_S7_coassembly_k141_2695417_prodi
                     gal-single_372"
     CDS             complement(293992..294303)
                     /product="hypothetical protein"
                     /codon_start=1
                     /transl_table=11
                     /translation="MTKNLPRSGRDWQLYTSSMKCGKAARALTSALKAAEKALRKALK
                     SVTTREAAESAVYEAMRTHMYPVMNQYSSYGAYDSEPCWTATDYLNAVAEEKGFAARC
                     W*"
     gene            294582..294830
                     /locus_tag="P0_An_GD2017L_S7_coassembly_k141_2695417_prodi
                     gal-single_373"
     CDS             294582..294830
                     /product="hypothetical protein"
                     /codon_start=1
                     /transl_table=11
                     /translation="MSYDRRAKVRLESVTYKAAEADEMLSKVYLTLHGLKAGYDAMEE
                     IPSYLRPSYTQLMKVLGLLHPVQQESHQLREMVKRLPR*"
     gene            295250..295441
                     /locus_tag="P0_An_GD2017L_S7_coassembly_k141_2695417_prodi
                     gal-single_374"
     CDS             295250..295441
                     /product="Uncharacterized protein n=1 Tax=Streptomyces sp.
                     HGB0020 RepID=S2YX16_9ACTO"
                     /codon_start=1
                     /transl_table=11
                     /translation="MEQKLGRKLLPGETVHHINGKRADNRPANLELWLKRHPPGQRVE
                     DHVKWARNLLMHYGHLFPE*"
                     /db_xref="UniRef100_S2YX16"
                     /db_xref="A0A0B7CLR0_9PSEU"
                     /db_xref="actn:L083_0356"
                     /db_xref="S2YX16_9ACTO"
     gene            295503..295736
                     /locus_tag="P0_An_GD2017L_S7_coassembly_k141_2695417_prodi
                     gal-single_375"
     CDS             295503..295736
                     /product="hypothetical protein"
                     /codon_start=1
                     /transl_table=11
                     /translation="MGKYKNKLAIIRSFSEDEKGNPTITVSPIPKGRKQDKTFSLFKV
                     WKVRPEQIAELKAKGKIAGQDDQDEDDEDWEWR*"
     gene            295727..296110
                     /locus_tag="P0_An_GD2017L_S7_coassembly_k141_2695417_prodi
                     gal-single_376"
     CDS             295727..296110
                     /product="hypothetical protein"
                     /codon_start=1
                     /transl_table=11
                     /translation="MAMNNAAQRVVARYQMAAAKYDFYADGQQLLGKLRAIQHKGFEA
                     LLKKANAAMRSFGYGLDMQQSYLSVRAGRSDPDRIEGTLRFVPLPTRDTWASQDDMDR
                     ALQERLDIYSARNMGDGIFEVHLGG*"
     gene            296117..297856
                     /locus_tag="P0_An_GD2017L_S7_coassembly_k141_2695417_prodi
                     gal-single_377"
     CDS             296117..297856
                     /product="2-alkenal reductase id=3256086 bin
                     =GWB1_Spirochaetes_59_5 species=Myxococcus stipitatus
                     genus=Myxococcus taxon_order=Myxococcales
                     taxon_class=Deltaproteobacteria phylum=Proteobacteria
                     tax=GWB1_Spirochaetes_59_5 organism_group=Spirochaetes"
                     /codon_start=1
                     /transl_table=11
                     /translation="MPMDIAHRVAARYKQKKKVESEDGGETTVYLYSDRQIARRNAEK
                     AKRLEGLSKSIGELRKKVKRDLKSSDPERCLTALAVALIDHTFERVGNDESVKEREHF
                     GVTGWQRRHVTFGRGQATIKYTGKSGVQQTKKVTDKAILTALRNAYEAAEGDDTGIFE
                     HPAGKVTAEKVNAYLEPFDITAKDIRGFHANSEMQTRLKAIRAKSGALPTDKKERKAK
                     LKEEFKAALEETAEAVGHEASTLKSQYLVPGLEDDYLKDGNVESTFIKTAAWPFVPWA
                     DEASDENRIARRVAMRYRVAVDNLLDIEITKDNAEDILAGLIADVDDLEGAEKRLGLD
                     LRNMASLMRQFPHNDDLHHNGETVMQHTLEVIEAIRDVTEGKDPLQKKLLGIVALMHD
                     LGKAYTYVNREGKHTFYDHMKRSVDVAEVLLAKHRAQLGDLYKRIIDLIRHHDIFLTL
                     VNSRAKGGEGLKYLKPLLREVVYLDGHIDDLFTFAKADSYHAKSYQEKLKDAEGVLED
                     LGRYEQQQAEAAIEKQRQQERFQQKLPEIRALLEAEAPEAVGALPDPSAVNAVLGRLK
                     RYDLIKQLQGMVR*"
                     /db_xref="GWB1_scaffold_2035_4"
                     /db_xref="A0A0F9NY90_9ZZZZ"
                     /db_xref="psim:KR76_04645"
     gene            297853..298578
                     /locus_tag="P0_An_GD2017L_S7_coassembly_k141_2695417_prodi
                     gal-single_378"
     CDS             297853..298578
                     /product="Uncharacterized protein n=1 Tax=Agarivorans
                     albus MKT 106 RepID=R9PNL5_AGAAL"
                     /codon_start=1
                     /transl_table=11
                     /translation="VTPADPSAVAETLGEVDGQPILLVRHSDHEPTKLIVAGFHGDEP
                     AGPLALLRLTEKHRLPRGVALIPVVNPSGWDLGTRMNARNQDPDRGFIHTTDEPSPEA
                     QILLRHMPRLLSYAKEGLLTLHEDVEMEGTFYLCSNGDPTFTRRIYDAVSRFFRPSSD
                     GSLDAGHPDQGITQPTHDGSFEDCMLSHGVKPLCYVETPGKSPLEARVEATLAVCETF
                     LGISAAERVARRFLAHRRLAGVS*"
                     /db_xref="UniRef100_R9PNL5"
                     /db_xref="R9PNL5_AGAAL"
     gene            complement(298581..299516)
                     /locus_tag="P0_An_GD2017L_S7_coassembly_k141_2695417_prodi
                     gal-single_379"
     CDS             complement(298581..299516)
                     /product="Site-specific DNA-methyltransferase 
                     (adenine-specific) {ECO:0000256|RuleBase:RU361257};
                     EC=2.1.1.72 {ECO:0000256|RuleBase:RU361257};; 
                     TaxID=1254432 species="Bacteria; Proteobacteria;
                     Deltaproteobacteria; Myxococcales; Sorangiineae;
                     Polyangiaceae; Sorangium.;" source="Sorangium cellulosum
                     So0157-2.;""
                     /codon_start=1
                     /transl_table=11
                     /translation="MPPAHPFLKWAGGKAQLAEVILGVFPTRAESYFEPFLGGGAMFF
                     ATMLRRPDLRTIVLGDANWELIDCYKVVRDFPEELIGALQYREDGYNSAPDPKAFYEH
                     WKAQDPRELDPITRASRTILLNKTGFNGLFRTNLEGKFNVPWSKKKTARIFDEDNIRA
                     CSTALQPVQLRAGDFTKAVREARAGDIVYFDPPYLPVSKTANFTSYTEARFTVDDQYR
                     LLALFRELVDKGVKVILSNADLPEVRSMYAGFEIQAIKARRVINSKGSQRGPVGEVLI
                     IGRPDLRLPEMETGASVLQPPVTGGDGSGESDAGS*"
                     /db_xref="S4XUQ1_SORCE"
                     /db_xref="UniRef100_S4XUQ1"
                     /db_xref="scu:SCE1572_17070"
                     /db_xref="2.1.1.72"
     gene            complement(299461..299745)
                     /locus_tag="P0_An_GD2017L_S7_coassembly_k141_2695417_prodi
                     gal-single_380"
     CDS             complement(299461..299745)
                     /product="hypothetical protein"
                     /codon_start=1
                     /transl_table=11
                     /translation="MSSCGHNWQPIQSWYGRYRCIWCKAIGYRQLVNGGARGNPLHIV
                     VYVCKRAGCHEPAIAAGKKPQLCAEHSRCTIPHAASTPVPEVGRGESTAR*"
     gene            complement(299987..300655)
                     /locus_tag="P0_An_GD2017L_S7_coassembly_k141_2695417_prodi
                     gal-single_381"
                     /gene="rnhB"
     CDS             complement(299987..300655)
                     /gene="rnhB"
                     /product="rnhB; ribonuclease HII (EC:3.1.26.4)"
                     /codon_start=1
                     /transl_table=11
                     /translation="MPLHTGIPAIDEAKATSIVGSDEVGLGAWAGPAVVCAVATPCAW
                     SDPEVKDSKKLSRAQRERVYRKYWPDESIVISLVVVGVEDIDKVGVHEAIKAGHRQAI
                     EGTFYRLAYEPIIVVDGNWCPDAPLCHALPKADALVPAVSLASVIAKVTRDRLMREYD
                     KEYPGYDFASNVGYGTPKHQAGLARLGVTPIHRRSFAPIAHYIDGDAAANVDVTEYLA
                     KLDG*"
                     /db_xref="sox:TM7x_02310"
                     /db_xref="A0A0A7P9C0_9BACT"
                     /db_xref="UniRef100_UPI0002194A84"
                     /db_xref="3.1.26.4"
                     /db_xref="3.1.26.-"
     gene            complement(300800..301276)
                     /locus_tag="P0_An_GD2017L_S7_coassembly_k141_2695417_prodi
                     gal-single_382"
     CDS             complement(300800..301276)
                     /product="id=3765171 bin=GWB1_Spirochaetes_59_5 species
                     =unknown genus=unknown taxon_order=unknown
                     taxon_class=unknown phylum=unknown
                     tax=GWB1_Spirochaetes_59_5 organism_group=Spirochaetes"
                     /codon_start=1
                     /transl_table=11
                     /translation="VAKRKPKLAEAPKPRKAKDKPDPLEQTPTDLEEHWADVAPGKSI
                     PRMPRKDLAKFVMDFCDDKVFTSAHVRDSQAENLLHLIFMPLALGALQGLYEHEVKNI
                     GLIWEYMSQAGYRAINGYPTFLSCRLMHKDDWDTARKAIQREMKRRKKSVETVLDE*"
                     /db_xref="GWB1_scaffold_4705_18"
                     /db_xref="86830616"
     gene            complement(301269..301496)
                     /locus_tag="P0_An_GD2017L_S7_coassembly_k141_2695417_prodi
                     gal-single_383"
     CDS             complement(301269..301496)
                     /product="hypothetical protein"
                     /codon_start=1
                     /transl_table=11
                     /translation="MDITLKVKRVIVMTNLPGTDKVSLTLESLTPFPELGYDGHADIE
                     VRAGYGVEWCRKVFAVEPDIIDCQTGKVTRG*"
     gene            complement(301501..301725)
                     /locus_tag="P0_An_GD2017L_S7_coassembly_k141_2695417_prodi
                     gal-single_384"
     CDS             complement(301501..301725)
                     /product="hypothetical protein"
                     /codon_start=1
                     /transl_table=11
                     /translation="MALMILAGKCINEAEDPPEAAVLYCGCTGRVLPVMFNDADDAEA
                     FISLHGDVRRLSDEELTVRHNEWVKAHPRR*"
     gene            complement(301756..301965)
                     /locus_tag="P0_An_GD2017L_S7_coassembly_k141_2695417_prodi
                     gal-single_385"
     CDS             complement(301756..301965)
                     /product="hypothetical protein"
                     /codon_start=1
                     /transl_table=11
                     /translation="MTPEQLVEALMLAQSLTTCEPDKMDSSEAFQTIEQGRKLAKIVT
                     DWIRSGAIHPPGSPLPWAGAYPPRS*"
     gene            complement(301962..302219)
                     /locus_tag="P0_An_GD2017L_S7_coassembly_k141_2695417_prodi
                     gal-single_386"
     CDS             complement(301962..302219)
                     /product="hypothetical protein"
                     /codon_start=1
                     /transl_table=11
                     /translation="MYPLRAKQHPITALAKKAMHFHQLEKKAIFEALHRLILHGDILI
                     WDPNTKELHGSEDIAGVSMNGDAIQISLVEQPKPRRKTKKP*"
     gene            complement(302282..303289)
                     /locus_tag="P0_An_GD2017L_S7_coassembly_k141_2695417_prodi
                     gal-single_387"
     CDS             complement(302282..303289)
                     /product="Phage/plasmid-related protein TIGR03299 n=1 Tax
                     =Coleofasciculus chthonoplastes PCC 7420
                     RepID=B4VVD2_9CYAN"
                     /codon_start=1
                     /transl_table=11
                     /translation="MSAEIEITNGQASMFSVRETPWHGLGHIIPQAPTMEDAIRLAGL
                     DWQVRLQPLHMRYDGEEMNVPAWATVRDTDRSVLGVVGPTYRPVQNRDAFKWFQPWLE
                     SGKVTLETAGSLREGRHIWILARVLNGGSELEVQPGDTVRQYILLSNGHDGTMALRNG
                     FTGIRVVCANTLAGAHHDGASKLLKIRHTKRAGEAMDQIREIMDIARSEFVANIDQYR
                     ALARAGVTKDSLREYIKRVFQPKLVAATAKPELTVDEADVERADLGCDRLMGRILPLF
                     EGGRGNQGKTWWDAYNAVTEYLSYERGRSADIRLDSLWFGDGARVNQRALDTARQLAF
                     G*"
                     /db_xref="UniRef100_B4VVD2"
                     /db_xref="A0A0C1X4S8_9CYAN"
                     /db_xref="cyj:Cyan7822_0471"
                     /db_xref="B4VVD2_9CYAN"
                     /db_xref="TIGR03299"
     gene            complement(303368..303601)
                     /locus_tag="P0_An_GD2017L_S7_coassembly_k141_2695417_prodi
                     gal-single_388"
     CDS             complement(303368..303601)
                     /product="hypothetical protein"
                     /codon_start=1
                     /transl_table=11
                     /translation="MTLIAPWFICPKCDTEGPHDFKGEGDDMIVTCQECGFEYVPAAE
                     DEDDGEHESSFEEQFENAQFAQDEYPNGYEDDM*"
     gene            complement(303614..304036)
                     /locus_tag="P0_An_GD2017L_S7_coassembly_k141_2695417_prodi
                     gal-single_389"
     CDS             complement(303614..304036)
                     /product="hypothetical protein"
                     /codon_start=1
                     /transl_table=11
                     /translation="MKNATVSVTVSATSATDWTAKFDEDELRATLEEVEVNPSVEIEV
                     GDYWTPTYVGVKGCAYADVEVTAIVTFEGAELTEEEQEAIAEKLEWPGCVSFECSKTV
                     EYRVRNRGRSKECSRDVNYTVDWTTGDTGLCATYSAGC*"
     gene            complement(304073..304474)
                     /locus_tag="P0_An_GD2017L_S7_coassembly_k141_2695417_prodi
                     gal-single_390"
     CDS             complement(304073..304474)
                     /product="hypothetical protein"
                     /codon_start=1
                     /transl_table=11
                     /translation="MSEITVTCERLSDGTWVGSIDEDDLHAALCEAEVEAEVEDEGVG
                     AYECWGQCGVDVDYRVTSVTGSAEVTLYCDFSGHEFEDDEAEEAAKTQAIASLTIPNV
                     RTSGDEDGVEYDILWVPSAPAETVYFEAEVD*"
     gene            304526..304777
                     /locus_tag="P0_An_GD2017L_S7_coassembly_k141_2695417_prodi
                     gal-single_391"
     CDS             304526..304777
                     /product="hypothetical protein"
                     /codon_start=1
                     /transl_table=11
                     /translation="MALPKKGSRSIQVNNRTYRWMVRKVQADGAGDPRLRLTVQDPET
                     MELHQRHFPAYTGKFTPDNDPIANSVTTADVREFICTKF*"
     gene            304846..305712
                     /locus_tag="P0_An_GD2017L_S7_coassembly_k141_2695417_prodi
                     gal-single_392"
     CDS             304846..305712
                     /product="Uncharacterized protein n=1 Tax=Klebsiella phage
                     KP27 RepID=K7NTI2_9CAUD"
                     /codon_start=1
                     /transl_table=11
                     /translation="MPHTSYRIADGLHLVCQDIPTTAPAKPVEVPTNHIAVIDCSGSM
                     SGELPQIREQLKKRLPKLLKEHDTISIIWFSGRGQFGTLLEAEPVATLADLKDVNAAI
                     DRWLKPICLTGFREPLEEVTKLISRVDKKVAKGSVYALFFMSDGCDNQWGRPDILRVV
                     EQAAGKIASATFVEYGYYADRPLLTAMAEKSGGSLIFAQDFDTYAPMFEGAMQKKLQG
                     GKKVEVTIPGDPICGFGFAMHDGDLLTFSVEGGKAMVPEGLPAIWYVSPSVVGETGDS
                     LSTIVRKGLKAA*"
                     /db_xref="UniRef100_K7NTI2"
                     /db_xref="D5JFE8_9CAUD"
                     /db_xref="K7NTI2_9CAUD"
     gene            306255..307727
                     /locus_tag="P0_An_GD2017L_S7_coassembly_k141_2695417_prodi
                     gal-single_393"
     CDS             306255..307727
                     /product="Uncharacterized protein n=1 Tax=Serratia phage
                     phiMAM1 RepID=K7YIT8_9CAUD"
                     /codon_start=1
                     /transl_table=11
                     /translation="MSDQDVVAAAYAAISLFSVRMKPEVTLPFLRALGDVKFVEDFGL
                     CFGKQKYSAFMDASKAAAFDAKQRLTKGYDPKKVPDDNAFTVLDLLKVLAEEDGNRIL
                     MEHPEFKYSRIGRARVDAAENLTPEETAEIEKLTAEMAKTKNAKKVAELTAKIAAVTA
                     NKPKPLKFEADKAPDGYAVDALTYNEERPNISLRVRKTGSVDLTGRIPAEHDKVPAKF
                     PSFVYRNYAIVKDGLVNVEKLPVKLTAATFDKLRKAGVVDGDSVQDVMVIDVKALPVI
                     NRAMVKAASAKTLFELEYELTKARAAQKVYNTVKKDKFPRKSEGYAVTYGEAAAAWLK
                     EQGLTDYSGYQPPHTTQAEASDFYMGKEMAVSLKGLSSLPSLNEFRKQAAKGKLNAGA
                     TLMAATVKEVDDFLASAAYTKAATPDKVFEAWLDGQARAATVKVRQLIERKAQLLFAI
                     IVGQVWFTEFSSLDQNTMDLTVDGQKLACKVEMKEIQIAI*"
                     /db_xref="UniRef100_K7YIT8"
                     /db_xref="K7YIT8_9CAUD"
     gene            307732..307938
                     /locus_tag="P0_An_GD2017L_S7_coassembly_k141_2695417_prodi
                     gal-single_394"
     CDS             307732..307938
                     /product="hypothetical protein"
                     /codon_start=1
                     /transl_table=11
                     /translation="MPRYRTIVARSIRREKDRITPEFWKRPVWVWRAGADVTTVTLSC
                     GHTKEYRGTGDVAPKDRALCKECL*"
     gene            307935..308399
                     /locus_tag="P0_An_GD2017L_S7_coassembly_k141_2695417_prodi
                     gal-single_395"
     CDS             307935..308399
                     /product="hypothetical protein"
                     /codon_start=1
                     /transl_table=11
                     /translation="MSLSICTKVIIGFEVKPGELNLSPMPAHHCPEGHIRKGKDDKFC
                     AICGGKFKADPKPPPSLIERYAEKIGLVAEELFDDWHEGYEDSEVCLREVAGDMMVLG
                     KAWASLHEYKMGQLRQLDPNVHALITYELVKIRDDLGWSDRPINSYLVLKVS*"
     gene            308402..308566
                     /locus_tag="P0_An_GD2017L_S7_coassembly_k141_2695417_prodi
                     gal-single_396"
     CDS             308402..308566
                     /product="hypothetical protein"
                     /codon_start=1
                     /transl_table=11
                     /translation="MAKLRACQGCKHLLLRTGFGGKEEPWCLLLGQRAGKWWCLWKWL
                     RRTPVDPAKA*"
     gene            308563..310236
                     /locus_tag="P0_An_GD2017L_S7_coassembly_k141_2695417_prodi
                     gal-single_397"
     CDS             308563..310236
                     /product="Uncharacterized protein n=1 Tax=Sorangium
                     cellulosum So0157-2 RepID=S4XTB8_SORCE"
                     /codon_start=1
                     /transl_table=11
                     /translation="MRLRRLAISLGMLGGLVGGAWLAAPSAARWYVEKHYPGVTIHGE
                     VDVHLDRLVFTGVRVARTGLDATFDRVTVRRNESIEAEGGEATYLFGASPKDEREVTS
                     RRITIKGLRKLTVRGSDYGMTLTGARYDGQELCFDTAEFDHPKLRGSAERGCAKKDKS
                     EAWAAKVTTHLTTPIVIPEFPREGDLVVTDAHVWWTKEDQTLRASAKSITYGPLEAQE
                     AALNHGEGETRAYAQKLVLSHPWLAPWPLDFNQGIEAVYRAGPDLKPRIDLVVNKLRL
                     TIQPEDWSFQFADTCQGVIDALPPKLAEPLTGVQWKNGELVIEARAKDPVKVRIGHKC
                     QAICSSPMLKALHGQFTYEVYDSKNQRVARKVGPGTLNWTPLPAVVKDMVTATMVMED
                     PGYLHHRGYIAQAFENSLKDNIKTGKFLRGGSTITMQLAKNLWLYRDKTLTRKLQELL
                     LAVALESCFSKDQILELYLNVVEFGPDIYGIGAAARHYFKVDASALTPKQAFYLASIL
                     PRPRKAAPPTKDTMDRIEKLMKLLAKNGFIPETMLDAPDEGPDTSDWAQ*"
                     /db_xref="UniRef100_S4XTB8"
                     /db_xref="A0A017T7K7_9DELT"
                     /db_xref="scu:SCE1572_15505"
                     /db_xref="S4XTB8_SORCE"
     gene            310254..311042
                     /locus_tag="P0_An_GD2017L_S7_coassembly_k141_2695417_prodi
                     gal-single_398"
     CDS             310254..311042
                     /product="Putative deoxynucleotide monophosphate kinase n
                     =1 Tax=Megavirus courdo7 RepID=H2EBP2_9VIRU"
                     /codon_start=1
                     /transl_table=11
                     /translation="MIIGVSGLAGSGKNAVADILVRKHGFVPIAFADPMKRFVQDVYD
                     FSDEQLWGESDKRVQPDERYPRVHPNHCCQGAAVGSPEWHKPRVCTTCGAVGGDPPSM
                     PEGPCVTHLTPRYALQKLGTEWGRDCYANTWVDYAIRVAKNLIEQPCNGYVYCYTPKG
                     GQWLMPVMEAHASGVPKVEGVIITDVRFWNEFRAIREAGGFNVRTIRPGAGLQGAYAE
                     HVSETQQAEIPDGEFHGVIQNDGTLADLEGKVEQFLAWCRSRKG*"
                     /db_xref="UniRef100_H2EBP2"
                     /db_xref="87033264"
                     /db_xref="H2EBP2_9VIRU"
     gene            complement(311039..311737)
                     /locus_tag="P0_An_GD2017L_S7_coassembly_k141_2695417_prodi
                     gal-single_399"
     CDS             complement(311039..311737)
                     /product="hypothetical protein"
                     /codon_start=1
                     /transl_table=11
                     /translation="VPQELVDRKTPATKEQVITALWSAWMRYFGQAPKRESIWVLAAQ
                     WALETGWGRSMHNYNLGNVKSREGDGFDYQFYACNEILPKAEATKLHEADPEHAKILT
                     TRSDGTCIIWFYPNHPGCRFRAFNTLIEGATDYIAILAKRFDKAWPAVSAGDPAQFCH
                     LLKQQDYYTADEAGYTKTLVSVYTSISKMAFDYDTLPLLTEAEKTAIGNNAAASLDGL
                     ARDIIEDADTEPRD*"
     gene            complement(311741..312094)
                     /locus_tag="P0_An_GD2017L_S7_coassembly_k141_2695417_prodi
                     gal-single_400"
     CDS             complement(311741..312094)
                     /product="hypothetical protein"
                     /codon_start=1
                     /transl_table=11
                     /translation="MLSTQELTELKARCITAASRGFSIGKAESYVAQLQEVVGKPELP
                     AGMAPLSPAHLLHLIGMAERGEKATPTMRSAKPIEAPKPAPEPEPEPEIAVEAPPAPP
                     SSAGDEPAKPRKRGR*"
     gene            complement(312127..312828)
                     /locus_tag="P0_An_GD2017L_S7_coassembly_k141_2695417_prodi
                     gal-single_401"
     CDS             complement(312127..312828)
                     /product="Uncharacterized protein n=1 Tax=Sorangium
                     cellulosum (strain So ce56) RepID=A9GV95_SORC5"
                     /codon_start=1
                     /transl_table=11
                     /translation="VSKFIIWVMLFITSHAPPGRPNYIPENQETKEEAVARYESIARD
                     LEEVLLTEPPLFRGPHGKARTATVLLSVMLFESGFHRNVDFGLGKYARGDNGRSWCLT
                     QQHIGTGRTISWNKVHNRWARASDPPEQVELGWTGEELIADRKKCIRVALRGIRSSFN
                     SCRTYPVNEWLRSYGSGTCEAGGEASIKRMALAITWYGQHKPEPDAVLFAPPAPPSLL
                     PDEPLAPGSPIALGD*"
                     /db_xref="UniRef100_A9GV95"
                     /db_xref="A0A0F8Y3T6_9ZZZZ"
                     /db_xref="scl:sce0570"
                     /db_xref="A9GV95_SORC5"
     gene            313104..313577
                     /locus_tag="P0_An_GD2017L_S7_coassembly_k141_2695417_prodi
                     gal-single_402"
     CDS             313104..313577
                     /product="hypothetical protein"
                     /codon_start=1
                     /transl_table=11
                     /translation="MEKHPICRIHHALRDSTPHAEQRRLYLAFPQKHGYAGRELLDDA
                     DEPMASLHFEAVLILALAQTYPQDAPKHHPVTVIISSHAEDWAYNQTETIAHSIFTRL
                     AQECRVEAAKFVGTAFKSLLFGCRVLQLEEAPKRWVAFGFRKDDIIPDWLRESLL*"
     gene            313597..314115
                     /locus_tag="P0_An_GD2017L_S7_coassembly_k141_2695417_prodi
                     gal-single_403"
     CDS             313597..314115
                     /product="hypothetical protein"
                     /codon_start=1
                     /transl_table=11
                     /translation="MADETDLEAYWSDVRTTPALIPVQHGTGRVDVAAAKAAHDAATT
                     GVAQPTAEKVIHMFLRHWRAEVLAGGIGSLIELVLEDYNLDIAELVGFVRALPQALLQ
                     RIIDQGATSSSARGVHALLAIEHHRRMRTGALSDYTLRRDADRVLLVEVRRSGSSLTF
                     RLDETFDMAALS*"
     gene            314112..314888
                     /locus_tag="P0_An_GD2017L_S7_coassembly_k141_2695417_prodi
                     gal-single_404"
     CDS             314112..314888
                     /product="hypothetical protein"
                     /codon_start=1
                     /transl_table=11
                     /translation="MSNDLEAYWSTIRLAPLPPTFESVLDERGSVLLLLGTAAERRKA
                     LEYVSGRLPPSQGNLPNRLPCVNMQCARAHFISAQETLYAASRHYSDTYLGKPLYSPA
                     HIPLLPYTIARIVASAPLGGSLAEGWLATKGLLVQFAAQQKSHVNRVAISLARWVTGG
                     DIEGLPDLPIIDRALELFLAAESLGMLHHVWLTFDGLHDDVPIEDIRHIIDVLGKTGS
                     FTFLLGCTPEQRELALTIHPTPKEYLVYAGAFHEVGLDAS*"
     gene            314878..315798
                     /locus_tag="P0_An_GD2017L_S7_coassembly_k141_2695417_prodi
                     gal-single_405"
     CDS             314878..315798
                     /product="hypothetical protein"
                     /codon_start=1
                     /transl_table=11
                     /translation="MPPNQSDDDLRSYWTEVRAPTRRRRTVQVAFEPPPVENLLQWAT
                     NFTKPGRPALCVIPGPSYERNLLLQKYLDPKWAMFRPDCIEDVLGSYTQDWIDQGVLA
                     NFTQRISTLRIPSDEKPPTSWNLLWDLSLVDDFLVDEPLRTMVDREFYLIHKVYHAIW
                     EARFLARESTDQLSTFLQGLARWLTNEPLTDADREALRAVNVTRRIESPQERADVLLF
                     LLTLAEHNSLVNRAVFTFDGLERLLGSAHRAALRQLDAFLGDVDRWVKLGCPIGIFLG
                     FNATRTNLSALKRLNPKLHARVQAGLEWTQ*"
     gene            315795..316262
                     /locus_tag="P0_An_GD2017L_S7_coassembly_k141_2695417_prodi
                     gal-single_406"
     CDS             315795..316262
                     /product="hypothetical protein"
                     /codon_start=1
                     /transl_table=11
                     /translation="MIEVDLTEDTPTIEYDTDLSVVHLITGMSPNNDEGCWLHIDGCR
                     ERPINYKGRAPLRGTGIVPYTMFDRDITESGRYEVVCQVRHGSARRAVLDIELTKDRV
                     AITIRKSSTPAIWIMQDEVVPLKGDQDYTHTIYEVALDRPAAWDRIGSEDEPV*"
     gene            316271..316765
                     /locus_tag="P0_An_GD2017L_S7_coassembly_k141_2695417_prodi
                     gal-single_407"
     CDS             316271..316765
                     /product="Marine sediment metagenome DNA, contig:
                     S01H1_L09064 {ECO:0000313|EMBL:GAF98235.1};  TaxID=412755
                     species="unclassified sequences; metagenomes; ecological
                     metagenomes.;" source="marine sediment metagenome.;""
                     /codon_start=1
                     /transl_table=11
                     /translation="MSPTPRTNDISEDVGFDDEPIGLGLPGERFDLKCPECGAMLRLK
                     TSRNGVFYGCETWGTTGCKGSHGAHSDGSPLGVPADQATKRARIQAHRAFDQLWKPDG
                     GRKPLMTRAEAYEWMRLAMKIARLQAHISMFTQDQCTKLVRLVKQKFPATKTLWDRLA
                     EDDD*"
                     /db_xref="X0VCC2_9ZZZZ"
     gene            316774..317160
                     /locus_tag="P0_An_GD2017L_S7_coassembly_k141_2695417_prodi
                     gal-single_408"
     CDS             316774..317160
                     /product="hypothetical protein"
                     /codon_start=1
                     /transl_table=11
                     /translation="VPALLHERQVEAILALDWLLDASKDTRNTGRTVAVAIALLRKAL
                     RHPGQRVYLFDHHDGVGEARHVLDLIMELAETEPTLFDLNFAPTTTSITYQGNPILDW
                     WPERMYSNKLPLEARRTSWERLGRDE*"
     gene            317187..317708
                     /locus_tag="P0_An_GD2017L_S7_coassembly_k141_2695417_prodi
                     gal-single_409"
     CDS             317187..317708
                     /product="Uncharacterized protein {ECO:0000313|EMBL
                     :KKL17682.1}; Flags: Fragment;;  TaxID=412755
                     species="unclassified sequences; metagenomes; ecological
                     metagenomes.;" source="marine sediment metagenome.;""
                     /codon_start=1
                     /transl_table=11
                     /translation="MPEILRTRDVVVLFKGDAYPVMIDPTMQARGWPGGQGVQWVNSP
                     LDEFRVGFSDGLYGGFLLWGSDEPADKFTAMTGQQPTYGYAVMCAGGWLISTSTYEKY
                     TYLSRIGGGPLVPINYVVGERLVFSLRGWFTKEDEWTLSGDPRMPNGYYIANVVQVPS
                     AANDYYIMLQTSI*"
                     /db_xref="A0A0F9BUQ9_9ZZZZ"
     gene            317774..317920
                     /locus_tag="P0_An_GD2017L_S7_coassembly_k141_2695417_prodi
                     gal-single_410"
     CDS             317774..317920
                     /product="hypothetical protein"
                     /codon_start=1
                     /transl_table=11
                     /translation="MNHKRRRPKNRRAGCLFCKRWKVNGSELREKWRASELRRLQDDP
                     KYGR*"
     gene            complement(317917..318360)
                     /locus_tag="P0_An_GD2017L_S7_coassembly_k141_2695417_prodi
                     gal-single_411"
     CDS             complement(317917..318360)
                     /product="Uncharacterized protein n=1 Tax=Xiphophorus
                     maculatus RepID=M4A5F0_XIPMA"
                     /codon_start=1
                     /transl_table=11
                     /translation="VKRVVLMQGVSGSGKSTVARALAQKTPGALVLSADDFLMVGGRY
                     VWSEVRARSAHARCHRAFRRALEAGVALVVVDNTNTKWSHMRGYVKDALAHGYKVEVM
                     QVPCAPKVAAARNSHGVPLAVVEKMAAEMTAFKVPEGRPVKVRRA*"
                     /db_xref="UniRef100_M4A5F0"
                     /db_xref="A0A096LZW1_POEFO"
                     /db_xref="M4A5F0_XIPMA"
     gene            complement(318357..318848)
                     /locus_tag="P0_An_GD2017L_S7_coassembly_k141_2695417_prodi
                     gal-single_412"
     CDS             complement(318357..318848)
                     /product="hypothetical protein n=1 Tax=Streptomyces sp.
                     351MFTsu5.1 RepID=UPI000365F0AE"
                     /codon_start=1
                     /transl_table=11
                     /translation="MPDPKDENLAPYWEDVRGQPVPIPDIQHFDAHPGELVIGTKNRV
                     LVRIQPDGQLRYGEGYTPDEAAELFWTAMTLKRKGMEERLQHLGLLEQLLIRVGSADL
                     RTELLRMRAAREDATEEDRFRAQMAMRNLEVLVHQMIELGRGLVARPEPVDPPPPPVV
                     EPE*"
                     /db_xref="UniRef100_UPI000365F0AE"
     gene            complement(318841..319284)
                     /locus_tag="P0_An_GD2017L_S7_coassembly_k141_2695417_prodi
                     gal-single_413"
     CDS             complement(318841..319284)
                     /product="hypothetical protein"
                     /codon_start=1
                     /transl_table=11
                     /translation="MGALIADWYAHHPILGPLATMGTSLVLSVALTFGILAALHAVRR
                     KRPDRHGVPTVQAVRDMIRSHNHTELSEDFPLVLTRLRDAEANIMNLSRYTTTLQRSN
                     QSLQRAVQALQRKAQAEGKPARKPRGKKAEPQDAWDIINRDDADA*"
     gene            complement(319288..319701)
                     /locus_tag="P0_An_GD2017L_S7_coassembly_k141_2695417_prodi
                     gal-single_414"
     CDS             complement(319288..319701)
                     /product="hypothetical protein"
                     /codon_start=1
                     /transl_table=11
                     /translation="MLAGFTTEGLILIVVMVSGVSFIVQMAVRRLFPTRSIEGAQLEE
                     HIQRLRVRVETLEQNHLALRDDYRQLERAVRGRMMPVGYSEYWSQFDAQLKSLQKAVE
                     DLAGYPAYGPKDVRPSQWDRIANDEPSDEPPPGVG*"
     gene            complement(319708..319986)
                     /locus_tag="P0_An_GD2017L_S7_coassembly_k141_2695417_prodi
                     gal-single_415"
     CDS             complement(319708..319986)
                     /product="hypothetical protein"
                     /codon_start=1
                     /transl_table=11
                     /translation="MRRFKRLFEAVRTISPQAELVFRGIPDREDWWVCLISVGGVIIV
                     DTAAGPLETVIEEATRKIGRMSQRIRAAVATKAGDSIPPPPSSGRTGV*"
     gene            320048..320653
                     /locus_tag="P0_An_GD2017L_S7_coassembly_k141_2695417_prodi
                     gal-single_416"
     CDS             320048..320653
                     /product="hypothetical protein"
                     /codon_start=1
                     /transl_table=11
                     /translation="MAFLGIKVPHEIARLLAQVDYGAKGKPEPTDNYHITLVYFGEGV
                     PIEQITKAILTTYKVTSKTRPFTVQTSRVSTFPPHPDEGTVPVICRVDSTELHDLRAK
                     LVKTYDDAGVSFDTTFPVYKPHLTLAYIDPGEEAKKAEGLDLTIPVIEWGVGEIVLWG
                     GDNGDERIVVTFPFALPPTREAVYRAMVRATLYHRPRRGSS*"
     gene            320694..321554
                     /locus_tag="P0_An_GD2017L_S7_coassembly_k141_2695417_prodi
                     gal-single_417"
     CDS             320694..321554
                     /product="hypothetical protein"
                     /codon_start=1
                     /transl_table=11
                     /translation="MPEQLDWCAECNAPIYMERVAGACTCDAGKIKALTAHIRRNRTR
                     PAHPRRGEPVLPRPLDDAALTMATARAIAADHPRPVVVGTPRHDQDLGQILMADARRE
                     LGIREEFEHFDRTVRAGLGVPEPVVRPANCPPAPPQDFNLEALWTDEEIEGTASPMAT
                     AGDIEFDGGEDIEFEQLPLRVGGEETRFRVDRGAPQREPFRANVEPGPQGGPMRQVGQ
                     ARGYPILREQRFAGLGPGDRYWSSEPEYVGRMPEQSERQVAPKPAERPARRPTVYERL
                     AHSFLDEDDD*"
     gene            321573..321983
                     /locus_tag="P0_An_GD2017L_S7_coassembly_k141_2695417_prodi
                     gal-single_418"
     CDS             321573..321983
                     /product="hypothetical protein"
                     /codon_start=1
                     /transl_table=11
                     /translation="MPTDDTLIQRLALAAHTYGRTKADVAKIRFTIVPALADMPDLAN
                     AWEVELAIECLGEITDNIPRPSATFAWKGVGDTLPEALGAVGKDLQGHIQWERDRLDE
                     QSLQLNMAHRELSTTLSDLWPTQDPQGPPDESTS*"
     gene            321967..322758
                     /locus_tag="P0_An_GD2017L_S7_coassembly_k141_2695417_prodi
                     gal-single_419"
     CDS             321967..322758
                     /product="Peptidoglycan-binding domain 1 protein n=1 Tax
                     =Chitinophaga pinensis (strain ATCC 43595 / DSM 2588 /
                     NCIB 11800 / UQM 2034) RepID=C7PFT3_CHIPD"
                     /codon_start=1
                     /transl_table=11
                     /translation="MRVLRSGLAGEDVRQWQFYLIGQNLLQEAATGTFDDATRQATID
                     FQRKHGLKVDGWVGTETLGHAGKEGFPLLLDADDFEDGPGWPPPPNFTPLSSTADRER
                     VFGKFDFVPAPTPLNPEGIKILGDWYVRNIIMVEIPQLVGVPGAPHDGKIELHRLAAQ
                     PVKDLFAAWQEANRMPLVKSYGGSFCARFIRGSRQNLSNHSFGTAFDINVRWNWLGQQ
                     PALKGKVGSVRELVPLANQLGFYWGGHFGRNGGRVDGMHFEIAFL*"
                     /db_xref="UniRef100_C7PFT3"
                     /db_xref="cpi:Cpin_6086"
                     /db_xref="C7PFT3_CHIPD"
     gene            322780..323601
                     /locus_tag="P0_An_GD2017L_S7_coassembly_k141_2695417_prodi
                     gal-single_420"
     CDS             322780..323601
                     /product="hypothetical protein"
                     /codon_start=1
                     /transl_table=11
                     /translation="VLTYIYQVTNAHNGKVYFGKTRSVAKRWRRHVWDAAHGSKAYFH
                     AAIRKHTPEAFVVTVLSSHETDVEASSEEIRRIASVPFEACYNTAPGGTGGHTMTQEQ
                     IEEQYKIKPTSYAELRRLFAEGRTAVAIAEHLQVPLKAVRRCAQRLGLSFQVRRAAVP
                     GRVRPQKKRAPTSRAKYTPEERARFRSAIAVRSNIARGLPAKVRHRIHQLYFRKHLTA
                     QEIADQIGVSRGSVRATINKFYAGLSPEEHARLKHVHGSAVRAGLRNPNAKAHSL*"
     gene            323598..323822
                     /locus_tag="P0_An_GD2017L_S7_coassembly_k141_2695417_prodi
                     gal-single_421"
     CDS             323598..323822
                     /product="hypothetical protein"
                     /codon_start=1
                     /transl_table=11
                     /translation="VKPKVAKLQKGQVVRSTLEPEVIQAPVTKLMKVIAIERRPGQQI
                     AQLELRVEAGVYLIHIDEATARAIASIFDA*"
     gene            complement(323819..324649)
                     /locus_tag="P0_An_GD2017L_S7_coassembly_k141_2695417_prodi
                     gal-single_422"
     CDS             complement(323819..324649)
                     /product="hypothetical protein"
                     /codon_start=1
                     /transl_table=11
                     /translation="MQATNENTGKPVGMEKLVVRIFRDACARALLSSGQLKPTLDEFL
                     RAVLTNTSASKSDKDYARKVYKDLIAMTGGSGLPVWVRKEDEAKVQAAKDVDAILGDL
                     GVEPSKAAVEEGSFEDTELDELDKLLRSVDVAKEDPFLSADSPLRKFLAELVAKFRHP
                     PIMTFHLEGQRYVALGTLFGRVRDDIHLNINCTVNPYQSLAKVPADIMVYNGNRPLNV
                     MDEDAHGLRRYVYCCRHVTGRKIRYWMRKNDEDQPSGARFVILTDDEQGYKVVTRNEF
                     *"
     gene            complement(324771..326042)
                     /locus_tag="P0_An_GD2017L_S7_coassembly_k141_2695417_prodi
                     gal-single_423"
     CDS             complement(324771..326042)
                     /product="hypothetical protein"
                     /codon_start=1
                     /transl_table=11
                     /translation="VRKHFPLTVLPYLHFASGGWHSHEGGIPEDADLWIREVEALPPE
                     DGAMKALPATLLSACEAKIQAEKKPLADALARLRAALNSYEGAFDQDAERRVVGAMLA
                     ALGQDAPEPTPGLEKARTELRLALEAVSKHVVHAELARIAEQPSPPPKEPDPFVPAAD
                     APPPASAEALAVDVEAARALLDEINDYKPQDDSEMRFVQVLRAFAAESRMYMVRIPSN
                     HPIHWQLSQTIRYLSKLNFEHNLQKVYVRGLGRTQHDDWERLSREARGWLAKFDQDAE
                     APAPSQAPKSRPSAPGKKDDSKNAHSWPALRALRARLAGGKEVLFVGGWRCDDKVRLV
                     KERFGLEVEWYETDPQKPRFADSAVSKVKGGRVAAVVLLEGFITHKDANRIVDAAAAV
                     GVPLAMANRAGVASLETAFNEIERKLVATGT*"
     gene            326080..326583
                     /locus_tag="P0_An_GD2017L_S7_coassembly_k141_2695417_prodi
                     gal-single_424"
     CDS             326080..326583
                     /product="Uncharacterized protein n=1 Tax=Acaryochloris
                     marina (strain MBIC 11017) RepID=B0C848_ACAM1"
                     /codon_start=1
                     /transl_table=11
                     /translation="MILFYEPQNAYGYFSNFSRHGIDLDSKHWPTSEHYFQAMKSTES
                     VVQERIRGCRTPGQAARLGRATRLRPEWDQPLYLVQVPLEWSYDVPEPVPKCIERYKD
                     LVMLRAVRAKFTQHDILRASLLDTGNEVLVEDAMADPYWGWGCSKNGLNRLGQILMLV
                     REELRRG*"
                     /db_xref="UniRef100_B0C848"
                     /db_xref="amr:AM1_2731"
                     /db_xref="B0C848_ACAM1"
     gene            326576..327010
                     /locus_tag="P0_An_GD2017L_S7_coassembly_k141_2695417_prodi
                     gal-single_425"
     CDS             326576..327010
                     /product="hypothetical protein"
                     /codon_start=1
                     /transl_table=11
                     /translation="VAKDDLEEFWADVRPKGRKKPSPKLHPKLDAITKGQVWVGVFDT
                     EGKEFSYEGYERQPVAIPPMDSQMNAMVFPIMFPAGTVRGVVGSIGIWETKTGDMLIH
                     QSQPFQTIHVTESDTLNVSLTITDSPHPYGGLVNMLKMRGLL*"
     gene            complement(327007..327597)
                     /locus_tag="P0_An_GD2017L_S7_coassembly_k141_2695417_prodi
                     gal-single_426"
     CDS             complement(327007..327597)
                     /product="hypothetical protein"
                     /codon_start=1
                     /transl_table=11
                     /translation="VKPRFPVPVSWQGLEPKVTIDLRADTTVLHRVGGFPDHYRVIPV
                     EDRRYTTPKLYRIEVASYWRKRWQLLELVRPCRLANLPVGSQCLIEVKIGAEAQAVWA
                     DSKGNHVAWGDHPNECMLLCGEPAKYTLHPAFYGRVTCRECLKVGKAWLPFLVEPYEH
                     PRVTEKARRKVQNRARIRAKYPTVFDRVARDFLDED*"
     gene            complement(327594..328172)
                     /locus_tag="P0_An_GD2017L_S7_coassembly_k141_2695417_prodi
                     gal-single_427"
     CDS             complement(327594..328172)
                     /product="hypothetical protein"
                     /codon_start=1
                     /transl_table=11
                     /translation="VADLEDDWAMVRAIPTQPRTEDESDSLQEDWATLRNYPACLYIV
                     NDPSVRWEDVSLWRVRVLGCKRPEKAPENRWIVQYQDVLFGSPPKDKIVQERKFTLGM
                     DRAYLSLGEAVVHLNRACAQHQLTLRQRMFDQERTIREHMAELAQLTARADAMPAAVM
                     LRGDKVVAQQALKLAPLPKEDDFADLFELGKP*"
     gene            328209..328556
                     /locus_tag="P0_An_GD2017L_S7_coassembly_k141_2695417_prodi
                     gal-single_428"
     CDS             328209..328556
                     /product="hypothetical protein"
                     /codon_start=1
                     /transl_table=11
                     /translation="LPVYNEAMPRVYRVTFTKTFDVAVLADSEEALREALHGDDIDNN
                     WDVPNDWTIDIADPMRTKLPVTLPKYDAAVVGNTIYATDDEGVEDIRQRAEDELTKRW
                     MAEKQIPLPFEKP*"
     gene            328553..328849
                     /locus_tag="P0_An_GD2017L_S7_coassembly_k141_2695417_prodi
                     gal-single_429"
     CDS             328553..328849
                     /product="hypothetical protein"
                     /codon_start=1
                     /transl_table=11
                     /translation="MKDQALLAALLGSDKLTDDEDRAFRSMLSFIDSERRSVRTLSAR
                     QRAWAESVYKRLHLDEEEPSQNLYSTGAVPKPTGPLPQMGWEKFPKPLKPPGRS*"
     gene            complement(329044..329298)
                     /locus_tag="P0_An_GD2017L_S7_coassembly_k141_2695417_prodi
                     gal-single_430"
     CDS             complement(329044..329298)
                     /product="Uncharacterized protein {ECO:0000313|EMBL
                     :KKK51638.1};  TaxID=412755 species="unclassified
                     sequences; metagenomes; ecological metagenomes.;"
                     source="marine sediment metagenome.;""
                     /codon_start=1
                     /transl_table=11
                     /translation="MPTPNEPLAAYAHDAWSRWMRYLFEKSLKVRGGSRKIPAALVKR
                     WMRQMNTPYAQLPEDEKKSDREESVRIMRIFIGEDDERGG*"
                     /db_xref="A0A0F8W4X4_9ZZZZ"
                     /db_xref="GWB1_scaffold_1297_11"
                     /db_xref="pbc:CD58_00465"
     gene            complement(329298..>329531)
                     /locus_tag="P0_An_GD2017L_S7_coassembly_k141_2695417_prodi
                     gal-single_431"
     CDS             complement(329298..>329531)
                     /product="hypothetical protein"
                     /codon_start=3
                     /transl_table=11
                     /translation="RVRVSVLWKTENHTWHVTAWDLSRNDAPIMCIVTKAINPFIKGY
                     KEEATPLMRAKKTLGAEMVDGPANAWTRLLEDD*"
ORIGIN      
        1 CCTCCTTGTA CCCCTTGATG AATGGATTGA TCGCCTTGGT CACGATGCAC ATGATGGGCG
       61 CGTCGTTCCG CGAGAGATCC CATGCGGTGA CGTGCCAGGT GTGGTTCTCC GTCTTCCAGA
      121 GCACCGAGAC GCGCACGCGC CAGGCAGCCA AGGGCTCCTT CACGAGCGAG TGCCCGAGCA
      181 CGCTGGCCGC CTCGAATACG CAAGCGAAAG GAGCAATCTC CTTGGCGTCT TCGACGGGAA
      241 GGCGCGTTTC ATGGTAGGTC GCCAGGCCGC GCGGGAAGCT GGCTGTTGGG GGCAGCTCGT
      301 ACTTCTTCTC CTTCGCGCGC ATGCGGTAAC CCTGCGCGGG CCGCAAGTCC TCGTACCAGA
      361 CTGTACCGGA GACTCCTTGG GCCGAGATGG TGCGGAGAGC GACGGTCGAG GTGCACTCGT
      421 CAGGCAGCAT CACCAAGGGG TAGCGCGTCA GGTCGAGCAG CATACCCAAC ACTACACCGG
      481 ATCGACCCCC AAGATGCGCT GCCAGATGGT CGGGCAGTCG GGGCGAGGCC CATTCGTGTG
      541 CACGGTTTCG CGTGTTGGGG GTGGGGGTGG GTCCACGCTT TGGGGCGGAT CCCCCGAGAG
      601 GTTGAACCGC CGATTGCGGA TGTCGCTGAG CCGAACCGTG GGGTTCGAGG TGATCTCGAA
      661 CTCGGGCACC TGGACGCGCC GTACAGGCAA TCGATCCACA GGTGCGGTGA CCCAGGACGC
      721 CTCGATGAAC GGCGAGTTGT GGCTCGGGGG GAGGGGCTGC CTCGAAGGCA CCACATGCCA
      781 GCCATAGCCC CCATCGGGCC TCTGGCGTCC CCAGAAGGAC ATCGAGAAGG GTTCGTCCCG
      841 GTCGAACTGG GGGCTCTCTA CAGGAGCGTC TCGACCAAGT TGGTCGAGAG CCTCGAAGAT
      901 GCGGCGGTCT TCCTCCGCCA TGATCGACTG GCGCGCGTAG TCCAGACGAG CTTGTTCGGA
      961 ACGGTCTTCC GTCGTGTGCA GCTCCAGGCG GCGGACGCCC GCCAAGTTGG CCACGGCCAA
     1021 GCCGGGCTCC TCACTGGCCA TGAAGCGTTC AGGCGCCCGT GCGTACTCCT GGCCTGAGAC
     1081 ATCGGCGGGG AAGATGTCCC CGTTCGCGTT CGGCCCGATC CGCGCAAGCT GGATGTTCTG
     1141 GATCTCGATG CGTCCGTTGA CGAGAGCGCG CTCCCTGGGA AGCGTGATGG TGACAGGGCC
     1201 TTCGGACGGC GCCACGATGA TGCTGGGTGG ACTCGCTTGT CTCGATGCCG CCGACTGGAT
     1261 GAGCTTGGCG AGAAGCTGTT GGGGGGTCGG GGCGGGCATC GGTTGATCTC AGCCGGTGTA
     1321 TGCTTGTAGT ACAGGCATGA GTGACCTCGA TGGTACACCG CTCGACGATG CGTGGAAGGA
     1381 CATCGTTCCA CCACCGCGCT CGTCGGAGCC AGACCCCGAA GTTGCGAAGG CCCGGAAGCT
     1441 CCAGGAAGCC GCCGACTGCT ACCGTCGCCG GAAGGCCCGC CGAGAGCATC CGCGTGGCTA
     1501 CTTCGACCGG CAGCAGAGGT GGTTTCCCTA CGAGGCGGAG TACCTGGACT GCTGCCATAG
     1561 CATCCGAACA CCGTCAGCGC GGTTCCCGTA CAGCCTCATG GTCCACTGCC GCACGGTGGC
     1621 CCACGTCGCC GGGCTCTACA AGGTGGACCC CGAGGAGCTG CGCCGCTACC TGAAGCCCCC
     1681 CAAGGTCAAG ACATCGAACC CGAATCGCCG CCTGCGAGGC CCGACCATCT GGGACAAGCT
     1741 CACCGAGGAC GACAGCCCTT GAGCTACGCA GGATGGGATG TGCCGGAAGC CTTCTTCGGG
     1801 GGCTTCACGA CCTTGACTCC GCGCTTGTTG CCCGAGGCTA CCTGAGCGCA GTCCGCGCAG
     1861 AGGGGCACGG TCCCCTTGTT GACGGTGGCG GGCTTCTCCG AACAGGCGAA GCACATGGTC
     1921 CCCGGCGGGA TGGCTTTCGG CATGGCCCGA TCCTACACCG CGCGGTGTAC AATGGCCACA
     1981 TGCGAAGGTT CGCAGACCAA ACAGCGGTCC CCATCGCCAA GAGCCGGACG GAGATCGACG
     2041 CCCTTCTTCG GGGCTGGGGT GCGATCGGCA TCCAGTGGAG TGATGACTTC GAGGAAGGCC
     2101 GAGTCATGCT CCGCTTCATC TGGCCCTACG AAGGCAACCG CTACATCGCG CGGATGACGC
     2161 TCCAGCTTGC GACCGATGAG GTCCTCAAGA AGCTCGCCGT CGATGGTCGG ACGCGCCGGT
     2221 TCAGCGCATC CAAATTCGCC AAGCTCTCTG CCCAGCGTGG GCGGCAAGAG CATCGCGTTC
     2281 TCGGGTTGTG GCTCAAGGCT GCCCTGAACG CCGTAGCAGC AAAGCTCATC ACCGCTGAGG
     2341 AGCTGTTCCT GCCCTTCCTA GAGGGTAACG ACGGCAAGAC CGTAGCCGAG CTGGCACTCC
     2401 CCCGATTGCA CGAGCTGTTC TCAGGGAGCG CGACGAAGCT ACTCGGCACA GGGCGTTAGT
     2461 TCTTCCTGGT AGAGCCAGTC GTAGAACTGC ATGCACCGGC AGTCGAGCAC CTCGACGTGC
     2521 CGGTCGAGCG CGAGGCAAAG GGGACACGGG ATGAAGCCGA ATCTTCGGTG CTCAGCCGCT
     2581 TGGAAGTACC AGCGGTAGAC GCGCGAGCCA TAGGTGAGCG GCCAGAGGGT GACAAACCAA
     2641 GCGACGCAGC AAGGCCGGAA CCCCGAGTGC AGGCCGCAGC GGATGTCCCA CGCCAGGATA
     2701 GCCGGGCGCG TCCCGCATAG GCGCTTGAGC ACCTGGCGGG CACCCTCGAA CACCAGGTTC
     2761 AGGTGCCGCT TGTTCATGGT GTAGGGTACA CCATGGCCGA TGAGAGGATC GTCGTCAGCG
     2821 TAGACCTGCC CTACGCCTGC TTCGGGCTCA TCATCGAGCG GGGGATCGTG GTCGAGGCGG
     2881 CCCCCATCGC CGGCTGGGCT ACGGGGAAGC CCGCTCGCGA GGTCTTGGAG TACTTCAAGC
     2941 GCAAGGGGGC CAAGCTCGAA CGATGCGGAC CCCCGAAAAC CCCGCGCTCC GGTGTACTGT
     3001 AGGGCATGCT CTCTCAAGAT GTAGACCAGA TTCGCCTCCA AGCCATCAAC CTCGTGAGCG
     3061 CTCTGGACCA GTTCCAGCTC ACTTACCTCA ACCTGCTCGG CACGGGTCTC AACGACGTGC
     3121 AGGCGGCAAG GGAAGCCCGG CTCCTGGTGG ACATCAGCCT GCCCTCGATG ACGCCCCCGA
     3181 AGCCCGCGCC CAAGGCCCGG AAGCCACGGA AGCGTGCCAA GGCCGAAGCC GTGCCCAAGA
     3241 AGGCCCGGAA GCCCCGCGCC AAGGTCGAGA TGCCGGCCCT CTCTCCCTTG GATGCCAAGC
     3301 TGCTCAAGAG CATGCCGGAA GGCGAGGATT TCACGGTCAA GCAGCTCCCC CTTGCCCAGA
     3361 AGCTCGGCGG GCGGCGTCTC ATCGGCTTGG TTCACCGGCT CCACAAGCTC GGGTTCATCG
     3421 AGCGCGTCGG GATCGCCTCG AACAAGGTCA CGACCTGGAA GCGGCTTCAC TAAACTAGGC
     3481 GACTTCACCC ACGGGTCAAG TCGGGCGGTT TCGTGAAGTT GATCAGCCTG CGCGCCGGAT
     3541 TGTAGTACCG GCATGGGTTG GTCATGTCGA GCAGATGCAG GGCGAACGAT GGACTCTTGG
     3601 ACTCGGGCTT GCTTCGCCCA GACGGGCGTG CAGAACGTGT TCGAGGTCCG TGGCGGGCAG
     3661 CGGTACATGT GGGAGGTGTC CCGCACCGAG CATCACGACG GCGCCATCAC GGGCACCGTC
     3721 TGGAAGATGT TCGAGAACGA GCTGGGGGCC TCGATGTGCC GCCAGTCGGG TACGTTCCGC
     3781 ATCGAAGGGG ACGGAACCGT GAAGCGTGCC CCCGCCTTCT TGAAGGCCGC ACGCTAAGCT
     3841 GCGGTGTACC CTCCGGGCAT GCCCGAGGAC ACCTACGAGG ACTTCTTCGG GGCCTTGCGG
     3901 CCCGCGCGGC CCTCGATCCC CCCTACGCCT CCGCCCCCGG AGCACGACGA CTCCATCGAG
     3961 GACTGCCTTG AAGTCCTTGG GCAATGCCCT CTACCGATCC CGCTGGAGAC GATTTGGCAA
     4021 CGAGCGGCGG CTTTACGGAC GAGCTTTCCC AATCTGCCTG AAAGCCGTGC TCAAGAAGTT
     4081 GCCGAACGAA TGACTGCGGA AGTTCTCTCG TTCATCACAT CCCCGGAGCG AAGCCCACGC
     4141 GAACGCTCTA CTCTCGCGCT ATGCCTGGAG CAAGGCTTCG TGACCAAACA AGACTGCTAT
     4201 GGGATGGGAT TTGACCCTGT GGTAACGCGC GATCTGACGA AGCACGGGCT TGTTTTCTAC
     4261 TCGCAACGGG GCCAAATCCT CCTCGACCTC GGTGCGTCGA ACGCATCCTT GGGTGGCTTC
     4321 AGCACCCTCC CATCTCGGCA GAGGGACGCT CTACTTGCAG ACGCCCACTT CACTTGCGTG
     4381 TTCTGCCGCA AACAATACGA GCGCAAGTTC CTTACGGCAG ATCATCGCGT CCCCCACCGT
     4441 GTTGCCGGCA ATTCTTTGAC GGATGCTGAG GGCCTTCAAG CATACCAAGT CGCTTGCTAC
     4501 CCCTGCAACA ACCGAAAACA GCAAGGCTGT CGGGCCTGCA CCAACCAGCA GACGACCAAA
     4561 GACATTGCCA AATGCCGCAC CTGCTACTGG GCCTACCCAG ACAAGTACGA GCACATTGCC
     4621 GGGAAGCACG AGCGGCGGCT GACCCTCGTA GCCCGAACAC CCGAGGAGAT GCTTGTTCTT
     4681 GACGAGGTGC AGAAGTTCGC GGCTGCGCGT GGCTTATAGC AGCCCGGCGT AGTACTCGGC
     4741 CCACTGCTCG TCCCAGAAGG CATGGTAGTC GGCCATGCAG TCCGGGCAGA GCCACACGTC
     4801 GGGGTTGGGG TCTTCGAGCA CAGCCGGAGT TGGGGTGAGC CCTCCGTCCT CGGCGCGGAT
     4861 GCGGTCCCAG ACCGTCGGCG TCTCCCGCGC ATAGGCCGTC CGCGCTGGGC TACGCCTCAC
     4921 GTCCTTGAAG GTGCCGCACT GCTCGCAAGA TCGGATGACG GGGGACCCGG ACGGAGGCGC
     4981 GTAGAAGAAG AGGGGGCCGA TAGCCACACC CAAGAGTACA CCGCTCCGGT GTATGTTCTA
     5041 GGCATGACCC GGTTCACCCG CTTCACCTGG GGAGACGCCC TGCCCTGCTT CTTGGCTACC
     5101 TTCTGCGGGC TGGGGCTGGT CCTCTGGGCG CACGACTACG ACCAGGTGAC TGCGCCCCCT
     5161 ATCCGAGCCG AAAGGCCCGC CATGGCCGCC CCTGCGCCCC CCAAGGTGGC ACCGAAGCCC
     5221 GTGTCCCCGT ACGAGAGCCC GAGACCACCG GATGCCCCGT CGTACGTCCA GGGTGGAGGC
     5281 GTGCTCCAAG TCGCCATCGG GCCGACCTCC AAGGGGCTCA AGGACTGCAA GGAGAACCTC
     5341 TGGAACATCC TCGGCGTCTA CAAGGGCAAA GCCTGGCAGA CCCAGATGGC CACCGTGAAG
     5401 TGGTTCGGGG AGCGCTGGAC CATCGTGTTC GATGGGGTGG CCCCCGAGGC TGCCGAGAAG
     5461 ATGTGCCCGT GGCTCAAGCA GCTCGGATGG GGCTGGCGCG ACGCCTACTG CCAGCGGATG
     5521 TGCACCTACC GACCTGACTG GTTCGCCTCG AAGCCTTGAG ACTCCCGAGG AGCCGCCGAG
     5581 CCCGCGCTAC AGGAGGCCGG TTTCCGCCCG GTAGGACCAC CGGGCTCGGC GCGTCCTCGC
     5641 AGGCGTACTA CAACCGACCC CCAGCTCTGA TCAACCGACG ACGCGGCAAG CCCCGAGCAC
     5701 CGTCTGGGCT ACGGCGTCCC ACTGGTCCGA GGTCACCGTT GCTGGATCCC ACGGCACACG
     5761 GCAGGTGTGG ATGGCGTGTG CCCAGGGCAG CATGCCCTTG TCCGCCTCGT CCAAGAGCGA
     5821 GTGGTAGCCA TCGCGGAGCT TGACCAGGTA ATCGAGCGGC ACGCCTTCTT CCGCTTGGCG
     5881 GTTGCGGTTG CGCATGCGGT CGTAGGCGGT CTTCGGTTGC ACGTCGAGGA ACACCAGAAG
     5941 CGTCGGGGGT AGGAGCGACC GGCACATGAT CTGGTAGGCA GACTCGTAGG TGAGGAAGTC
     6001 CAGCTCCTCG ATGTTGCCTG CCTCCTTGTG GAGCTTGGCG AACACGCGGT CCCCCGAGAG
     6061 CGACCGGTCG AGGATCGACC CGTTGTAGCC GCCGACTCCC GTGGCCTCGT AGGACGCGAG
     6121 CTGCTGCATC GCGAACCGCT GGTGCAACAG AAAGACCTGC ATCCCGAAGG CCCACTTCTT
     6181 GGGGTCCTTG TAGAACCTCT CCAAGTACGG GTTGTCCACC CCTTCGCCCT TGCCCACCGG
     6241 CTCCTCGATC AGTCGCAGGC CCAGCCTCTT CGCGATCTCC TTGGCAAACG TCGTCTTCCC
     6301 AGCCCCAATG ATGCCTTCAA CCCAGATGAG AGGTCGGAAT CGCATGCTCA TGGCTCCCGT
     6361 CGTACACCAC GGAACAGAAG ATCCGTGACG GAATCGGTGT ACGATCCGCC ATGGAGGCCG
     6421 AGTTCGCTGT CGTTCACGAA CCCTCTCCGC GTTTGCGCAC GCGCAAGGTG GATGAAGCCG
     6481 CTTGGGCTGC CCTCGCCAAA CAGAAGGCGC AGACCTCGGG CGACTGGTAC ATCCTCGTGA
     6541 AGCACGGGGG CTCCGTGGCC AACAGCTATG GCTACTCCGC CCGCACCGAA GCCGCACTCA
     6601 TCGTTGCGGA CCCGCAAGGT CGCGTCGTCG TCTGGATGGC GAAGCTCCGC GCGAACAAGG
     6661 TCACGGAAGC CGGTGCAGCC GAAGCCTGTC TCCCCGGCAC GCGCGCCCTC TGGGACGGGC
     6721 GCTACAAATC CGAGAAGGCC GTGGCCAAGG CGTGGACCAT CATCCGCAAT GCTCACGCTG
     6781 AGCGCCGGGT CATGACCCCG AAAACCGTGT TCGACTGGCT CAACGAAGCC TAGTCACCGG
     6841 TATATCTGGC CTCATGAACC CTTGAACATA CTCTAGGGGG GGACAGTAGC GCCTAAACCC
     6901 CCCGGTTATG AGCCCTTGAA CATAGCCCTA GTCAGTCAGA AAAGGGCGTT TCCACGAGTC
     6961 AACACTTACC GCTCGTGCGC ACCGAAGGGT CGGGAATCAT GGTGTTTTCT ATCGGCCAGT
     7021 GTAGTAACGG ATCATTACGG ACAATCCGGT ATTGTCCCCA TCAGTCCGAC AGCAACCGAG
     7081 CCCACGCCGT TGGGAACTGG TCCTCCATGG GGCGCCACGC ACTCGGTCGG CCGACCCAGC
     7141 TCTGGCCGTC CCGATCCACC AAGACGGTCG CCACCACGCG ATTCGTGAAG GTGCGGCTAA
     7201 ACTTGTCCGC TTCGCGGAGG ATGTTGTACG TCATGCCTGG GAGCATGGTG TAGGCGCGGT
     7261 AGCCGTCAGG CACGGGGTCT CCGGTAGCCA TCGGCGTGCC TTGGGGGAGG TACTCCTCAG
     7321 CGTGTTGGGT GCCGAGGCGG ACGCTCAGGA CCATCGAGAC GAGGAGCGTC GTTGCGGGTC
     7381 CGGCAACCAG ACAAGCGCGC CCCGTGTAGT CGATGTTGAT CACTGCACCC CCTGCTCGGT
     7441 CGGCAGCGCC TTGCGCCAGT ATTGCGCGAA GTCCTGGCGC GAGAGGCGGA TGACCAGCGT
     7501 AGGGTACTTG GGGTCCGCGC CGACGACGGA CACGGCATGG TTGTCCACTC GGCAGATGAC
     7561 CGCGCGCCGC CCCGGTTCAA TCGAAGCCTC GAAGGCAAGC TGCACAGCAG ACTCGAAGCC
     7621 TGCCGTGAAG GCCGCTTGGC TCACGACCCG CACCCCCGGC CGCGCCCAAG GCGGCAAGGG
     7681 GTAGATGGTG GACTTCTGCA TGCAACAGCC CATGGCTCAC CGTACTAGGT TGAGGGTGTC
     7741 AAGGAAATCT AGCACGCTCT CCTCCTCGTC GAGAGCTGCC GGCGCGGGCT TTGGTGGCTC
     7801 AGGCACGGCA GCCGGCCCCT TCTCATCGAG GTCCACGATA GCTTGCGCCT TCACCACCGT
     7861 GGTTTGCGGC ATCTCGTAGG TGCGAGGCTC TGGCGCGGGA GCTGCCGTCA CGGGATTGGC
     7921 CTTCCAGTCC CGTTTCTTGA CCGTCTGCCA GGTCTGTAGC GTTCGTTCGA CCAGGCTGGC
     7981 ATCCTTGAGG CGCAGGCAGG AGAAGAGCGC CTCCAGGGCC TTCCTGGCGG CCTTCTCGTG
     8041 GTCCTCGCTC ACGCGGATGC CCTGCGCTTG CTTGAGGTGC GCATGGCAGA GCTTACCCAG
     8101 GCTCACGAGG ATGCCGATGA ACCCCGCCTG GGGAGCGGGG GCGTTGACTG CCCACATGTC
     8161 GCCCGCGTCC CAACCCATGC CGGAGCAGTA GTCGAGCGCG AAGATCATGA TGTCGGCCAG
     8221 GGCATCTCCG ATGGCGGCGA GGTCCCGCTT GCTGTCGGCC TCAGCCAGCT CGCCTGCCTC
     8281 CTCGACGAGC CCCAGCAAGG GCATCCAGGT AGGGCGATCA CCGAAGTTGT GCTTCACCCA
     8341 GGGCACTTGC TCCGCTTGGA TGCGCCGGAG CACGGAGGCG TCGTTCATGG TCATCATGGT
     8401 ACACCGCATA AGGGTAGATG ACCGACAGGT CGATGCCTGC CATCTCCTCG AACAGCGGCA
     8461 TCCGCTGCTC CCGGCTACCA CCGTAGACGA TGAGCGTGTT GCGGTAGTGC GGGACGTGAA
     8521 CCAAGACCTC ACGGACGAGC AGGTTCGAGA ACAGCAGAGG CGTACCGCAA GCAGACCCGT
     8581 CCGTGTTCTT GCCGAGGTAG ACCACCGTTT CGGCTCGCGC GACCGCTTCG ATCAGCCCCG
     8641 CGCAGTGGTG GTTGATGGGC CAGGACAGGA GCAGCACGTC GATGGGCTTG CGGTACTGGT
     8701 GGAAGTACTG TGCGACGACG GTGATGCGTT TCGTGGGCTT CCCCCAAGGT GCCTTGTCCA
     8761 CGGCGATGAC GTGCTTGGCC CCCAGGCGGA GGCAAGTTCG CGCCATCTGA AGGTCGCCGG
     8821 CACCGAAGTC GGTCACGACG CGCTTCTTGA GCAAGGGCGC GAGGGCCTTC TCCTGCTCGG
     8881 GGAACAGCAA TCCGTCAGGC ATGGGGCTCC TCGATGCGCA TGACCTCGCC CCACTCGGTC
     8941 ACATCTCCGA CCTTGAGGGT GTCGAGGCCC CGTTGCTTCG CCTGCACCCC GATGCCGACC
     9001 CACATGGGCG GGCTGGCAGG GTTCATCACG ATCTTGTGCC CCGTGTAGGT GTGCGCGACG
     9061 GGATGCTTCT CCACAGGGGG TCGGGTCACG GGGCACCGGT TGCAGATGCA GCTCATGGGA
     9121 TCACGCGGAG TAGACGTAGA TGGGGGTCGT GTAGCACGTA GTACCGGAAG CCGTGCCGGA
     9181 GTTCAGGTAG ACGCGGATGC CGGTCCCGTA GGTCCACGCG GGCCGGGAGC ACGCCGGGCA
     9241 AGTGACGGAC GCTCCCCTTG GTGCGCCATC ATCTCGGTCG AGGCGCGGGT CCAGCGTGCA
     9301 GTCACCATGG CACGGGTGGT CTTTGCAACA GCAGGGGCAC CAGTGGAAGT GCGGGGTGGG
     9361 CTTCTCTCCG TCCGGGTCGA TGATCCGTGC CCAGGCGGTT CGACGACCGA GGTACTTCAC
     9421 CCTCGTAGGA TACACCGGCT AGAGCACGCG GTCGCCGATG AACCACTTGG CGACGACGTA
     9481 GGTGTACCAG CAGGCGGCGC TCGAAATGCA GCCGTCGGCG ATCCATCGGA ACCCGACCCA
     9541 GTAGGGCAGC TCCGGCGCGA CCCCCCACTT GAACACCGCG CTCGACACGA ACCCGACCCA
     9601 GAACCCGACG CACATCGGGC ACGAGAGGAA GTCCGAGCGC AGGCGCTCCC ACCGCAACGT
     9661 CTCCAGCCAC TCGCGCATGG GGAACAGGAG CTTGGACTGC GTGATGATGG TCGTGACGCC
     9721 GATGACCGTG GCCAACCAGG CAAGCATCAG AACACCTCGA CGATCTTCCC CTCGTTGAAG
     9781 CCGGAGTTCT CCTCGTGCCG GACGTAGCCG AAGGGGTTGC AGACCACGCG CGTGCCCTTG
     9841 GGCAAGCGGT AGTCGAACGA GCAGTGCGTG TGCCCATGGA CCACGAGCTG CGCCCCCGAC
     9901 TCGCGCACGA GCTTGTCCGC TTCCTTCCCT GCGTAGAAGA AGCAGTTGAG CGGGTGGCCC
     9961 CGGTACGCCT CGTGAATCGA CTCCCGCAAG GGCATGAAGT GCGTCACGAG CACGTCCCCG
    10021 GCGCGCAGCT CACGGGACAA GAACCGGATC GACGCGCGGT GCTCGTCGTA GACCCAGGGC
    10081 TCGAACCCCT TGATCTGGAA GTAGTCGTTG TAGCCCCCCT TGAACGCGGA CGCCGACGGC
    10141 TTCGGGAACC AAAGGGTGCA CCCCAGGAAG CGCACGCCGC CCAGGGTCAC GGTCGAGTCG
    10201 TTGAGCCAGT GCAGGTTGCC GAACCGGCGC GCGGCTCGGT TCGCGAACCC GAGTGCTTGC
    10261 ACCGGGTTGT ACCCGTAGAA CTCGTGGTTG CCCATGACCC AGACCACCTG GGGGAACCGC
    10321 GCGCACAACA CCTCGAAGGT GGCTTCGAGC CGAGGCGCAC AGTCGATGTC CCCCGCCAGC
    10381 ACGAGCACAT CGACATCCTT GGTGTCGAGG GACTTGATGA AGCTCTGGCC CTCATCTCGA
    10441 TGCCACTCCA GGTGGAGATC GCTGAGCACG AGCAAGTTCA CGCTCATGAT CTACACCAAC
    10501 CGCTCGCCGT CCGGTGTACC ATCTCGACGA TGGACTTCGA GGTTGCTTCT TCCGATCGGG
    10561 TCGAGAGCCC CCAGCTCGAA GCTCGTGTCG CGCGGGTGCT GGCCGCCATC GGACACCCCG
    10621 AGGCCATGGT GACGGACGAG AGCATGGTCT GGGACTTCTC CCCCTTGGGC GCCAGTGCTA
    10681 CCGAGCGCGC AAGCTGGCTC GACAAGCTAC GGACCAAGCT CTGCCTAGAC GAGCTATCCA
    10741 TGCGCGACTA CATCTGGCAG GTGGCGGAGC GCCTCCCGAA ATGATCGCGT CGTACACCTC
    10801 GGCCACCTCA AACACGACAA CGGGCATCTA CCGTTGCTTC GTCTACCCGT CCTGTGGGAC
    10861 CGCAACGATC ACCCTCTCTG GCCGGTGCCC CAACTGCGGG GACTTCCACT ACTACGCCGA
    10921 CACCAACCTC TACATCGCCC CCGCGCCGAA CCCCCGAGAG GTGGCCAGGC AACGGAAGCG
    10981 CGACCTTTCC AAGCGAGCCC TCACGCGGGC CAGGCTTGCC CTACAACGCG CCTTGGACGA
    11041 CCCCCGCCCC GAGATACCCC TACCCGACCG AAAGCGCCCC TACGCCCGTC CCAGGTCCAA
    11101 GAAACGGGTT TGCGCCGGCT CCTCCCGGTA TCGGGTCATG GTGCACTAGC CCCAGCGCGC
    11161 ATTGTTGGCC GCCGTTCGGG CCTTGGACTC CGCGACGAGC CTCAGACGGT TGACCTCGTT
    11221 GATGGCCGCC GTCAGGGCCT TCTCGTAGGC GCGTTCCTCA CGCCGGGTCA GAAGGGCCAT
    11281 GAACATCTGG AGGGCCATCT TCTCGCCCTC CGTGGCCGTC TGGTCGATCA CCTTGAGAGC
    11341 AATCTCGGCC GCCTCGTTGA GCTTCGCTTT CGTCATGGTG GTTCTACAGC CCGACTGGGC
    11401 TCCCGATCAA CTAGCAGTCG TAGATATTGC CGCCCCGACA GACGCAGTGG TCATCGCAGT
    11461 GGCAGCCGCC TCGGCAGCAG TCGGCATCGC AGGAGCAGGT CCGTCCGCGC CGAGGCCGTC
    11521 CGTAGTTTCG GTAGCCCGGT TGGATGTGCC GCTCGACCTC AGCGGGGTGT TCGGTGTCCC
    11581 GATAGATCGT GCAGAGGGCC ACGTCCGGCC CCTGCCAGAG CACCTTGCCG ATGGTCTCGG
    11641 TCTTCTGCTC GCCGTTCTTC TTGGTGACGG TGACCTTCTG CCCCGGAGCG GGCCGCCCCT
    11701 CGACTCGGAG GCCCCAGCTC TCATCGCGGA GTTTCGTGTA CGTCGTCATG CCGGTACTAC
    11761 AACCCGGCAC GGGCGCGGAT CAACCGGCCT TGAGCCAAGC GAACCTCTCC TTGTCCGCGT
    11821 CGCGAATGCT GCTCGTGCAG ACAGAACAAC CCGACCGATG CACAAGAAGT CGTTCCTCCC
    11881 CTCGGACCAC AAGGTACTCC CCCACCGGCC AGTGCCACCC GGACACGGTA AGGTAGCCGA
    11941 ACGCCGTGCA CCACGGCTCC CATGAGCCAC GGTCGGTAAG GACACCCCAG ACACTCGGAC
    12001 GGTCCACCTG CCGGTAGACC AGGTAGGCCC GCTCCGGCGC GTAGACCCGC CCCAGAAGCG
    12061 TCTTGATGCC CTCGGTGAAG TCCAGCTTCG CTACCGCCGC CTGGGCTGCC TTGAGCGTCC
    12121 GACACTTCCC GCGCGCCACG GTGAGGGTGA CCCCATCCGC CTCCAGAGAA GCGCACCAGG
    12181 ACTCCGGCCG CGTCTTCCGT CGGTAGCTCC CGTAGACGAT GACCTTGAGC TTGACGTGGA
    12241 AGTACACGTC GAGGCTGGCC ACGAGCTGGC GCTCACCCGA CCACGAGTTC GCGGACACCC
    12301 AGTCGTCGAA CTGGTCCATG TAGCCGTTGC GGTAGAGGGT CGGGGCGTCC ATCCTGCGAA
    12361 TACCATACAC CGGGCAGCGG TGTACCCTCT GCCATGGATC GCTTCGAGGC CGCCATGCGG
    12421 CGACGCCGCC TGCGGGACCG GGCCATCGCT TACCGGGGTG GCCGCTGCAC CCTCTGCGGG
    12481 TACAACAAGT GCTCGGCGGC TCTCGTGTTC CACCACCCAG ACCCCCTGGG CAAGGACTTC
    12541 ACGATCTCGT CGAGGATGAC CTCGTGGAAG GCCATCGTGC GCGAGCTGGA CAAGTGCGAT
    12601 CTGGTCTGCG CCAACTGCCA TGCGGAGATC CATGACGGTC TGCACCCCGA GATGCTCGAT
    12661 GAAGACGGCC GGTTCATCGA CTAGCCGGTG TACTATCCAG CATGCCGACG CGGCTCGACA
    12721 TCTTCGCGGA AGCCATCATG GACGTGAACG GGGACATCCC CGAGGGGTAC GTCCAGGGGA
    12781 TGTTCGCGAG CCTCATGCGC AAGCACGGAC AGGACCACCG AGACACCCTT CTCGAAGAGG
    12841 TGCCTGCGGC CAACATCCCA CAGCTCAGGG CTACCATCCG TGATGCCTTG CGCGTCATCA
    12901 AGACAGACCT GGAGACGCAC CCGAATCACG ACCCTCGGAC CGAAAGCGAG AAGGCGTACG
    12961 ACCAGAGCGT CCTCGCGAGC TACCTTTTGC GGAAGCGCAC CCCGCGCTCC CCGCAAGGTG
    13021 CGACCTTGCC CGTCAAGGCG ACCTTGTACG ACATCGGGAA GTTCTGGTGG CCGCACACGT
    13081 ACGGCAAGGA ACCCGACGCC GACACCGAGC GCTTGGTCAT GCTGATGATC AAAGCGGCGG
    13141 ACTCGATGCC GGACACCACG GAGGAGCGCC GCCTCTACCT ACGCATGGAA GAAGGCCAGG
    13201 TGCAGGTGTT CACCTGCGCG ACCTGGGCGC ACTACGGCTT CCCCATGGTC CAGCTCGCGA
    13261 GCCATCGGTA CACCGCCGCG CTCATGGCCA CGAGCATCCC GAGGTCCATC GAGATCAAGG
    13321 CCCCATGGCC GGCGTTCCTC ATCGAGCTGC CCACCGACAT GCTCGACACG GAATTCGAGG
    13381 GCGCCCTTCA TCCGCTCACG CACGTTCTCG TGCTCGTGAA CAAGCTCGCC ACAGGGGAAG
    13441 AGGTGTGGTC CTTCACGGCG ACAGGGCCAT CGGGGGTGAA CTTGTGGCGC TGGCGCCTCC
    13501 CTCTCGAAGT CCTCCGTGAA GATCCGAAGA ACGACCGCAT TCGTTACGGC GCGTTCGACC
    13561 TGGAGCTGAC CAAGAAGGAC GACCGCACCA TCGCTCTGCT CACCAAGCTC GTCCTGAACG
    13621 TCTGCATCGC CATGACGGAC CCGGACAACG TGAAGCCCGT AGGCAAGCAC CGGAAGACCG
    13681 CCTACGAGGG TCCGCGCCGG TTCTCGAAGG AGCCCGAGCT GCGCACCTAC AAGGTCGGCA
    13741 AGCCCATCAC GCTCGACGTG CGGCCTGCCA TCCAGGGCTA TCTCCTGGGC ACCCTGCGAA
    13801 CGTCCCCGAC GGTGCAATTC CTCGTTCGGG GACATTGGCG TGACCAAGCC TGCGGGCCAG
    13861 GGTGGAGCAA GCACAAGACC ATCTGGATCG AGCCATACTG GAAGGGGCCG GAAGATGCGC
    13921 CCATCAACGT CCGAGCCCAC GTCATCGAGC CATGACCGAA GAAGCCGTCT CCCAGGTGCT
    13981 CGATGAGCTG CTCCACGAGC ACGTCATCGA CACCACCAGC AAGGAGACAG CGCGCGTTCT
    14041 GCTCTGGGCG CTCCATGGGG AGAACGACAC GGATAAGATC GCCCAGAAGA CCAAGCTCCC
    14101 GCGTGACAGC TTCGTGAGGC CCATCGTGAA GCGCCTGCGC GAGAGCGGCC TATGGGACAA
    14161 GGGCCTCATG CTTGAAGAGG GGCCTCTCGA AATCACGTTC GTGCTCGCCA TCTTGTGCGC
    14221 GGAAGGGAAG ATCCGCGCGG TGCCCCAGAC ATGCGACGAC CCATCGCCGA CGCCGACGTT
    14281 GTAGCCGCCA GGAAGCGCCC CCCGAAGGCC GCCTCGCCCG AGCTGCTGGA GGACTGGGCA
    14341 ACCCTCAAGG GCCTGCCCCA GTACGCCTAC ACCGTGGATT GGAGGCACCC CGAGTGCTTC
    14401 GCCATCCTGC GCTACCACGT CATCGGCAAG GGCTCCGACG AAGGGGACAC CTACTACCGA
    14461 CTGGCCTTCG ACAAGATCCT CGCCAAGAGC CCCGAGTACA AGCGCAGCCG AAGCAAGGCC
    14521 CGTGATGACC GGGAGAGTCC GCACTTCCCG GCGCACAGCT TGTGCTTCAC CCGCAAGCAG
    14581 GTCGAGCGCT GGATCGAGGG GGCCAAGAAC ACGCTCCTGC ACTACGTCGG CACGGAGCTG
    14641 GGGCGCCTGA ACTACGTCAT GGAGGAGGCC CAGAGGCAGA TCAAGTGGAT GGCCGAGGCC
    14701 ATGAACACCC TCAACCGGGG TCCGCTGCCG GAGTGGGATC TGGAGCGCGC CTTGTCGAAG
    14761 GTGCCCGCCA CACGCCCGAA GCGTACCTCT TCGCAAGCAC GCGGAGAATC TTCTCCCAGT
    14821 CCCTCGGGTG AATGACCGCT TTGCGGACCA AGTAGCGGCG GCGATACTCG TCGCGGCACT
    14881 GGGCTCTATG CTTAGGGCTC CCTACGGGAT GACCGCACAT TTGGCATCGC GGGTGCATCT
    14941 GCCATCCTCG ACTCAGGATG GCAGCCGTGT AGCGCTCACG AAAAACCGCA GCCGCATCTC
    15001 GGTTTTGCCA AACGGAGCAC GTCTTCCGGT GCTTCCGGTG CTCCCACAAC GAAGGGTCGC
    15061 TAAAGCCGCA GAGGCAGGGG TTCATCACCC CTATAGTACA CCGGGGCTAC GTCTGCTCCG
    15121 GGTGCTTGAA CACACGGCCT TCGGCGCTCT CTTGCTTCAG CCAGGCGTCC CGCGCCCGCC
    15181 GGTAGAAGCC TCGGTACTTC CCGAGATACC AGAAGCTCGT CATGCTGTAG GTCACGAGCA
    15241 TGATGCAGAT CGTGCGCAGG GCGACCCTAT CGTCGGCGCC GAGCAGGACG AGCAGGAGCA
    15301 CGAAGCCCAC GGCGGTGACG GTGAGCGAGA TGCTCGTGAT CCACTTGATG CGCGCCAGCG
    15361 TGTAGACCTC GGAGGCGTTC ACGAGCGCGT TGAAGTGGTC CTCCCCTTGG ACCAACACGA
    15421 CGGTCTTCTC CGGGCTGGAC AGGATTTGCA TGGTGCCCAC GCCCGGATCA TACACCGACT
    15481 AGCCGGCGCT GGGGCCAAGC CGATGCTCGA TGACGAGCTG CTTGTCCTCC AAGACGGCGT
    15541 AGGCCATCTG GGTCGCCTTG CAGACGGCGT GTTGGAAGTC GCCGCCCCAC ATGCTGGTCT
    15601 TGACCACCTT GGTGTCGATC TCGATCTGGT TCCCAATGAC GGAGATGCGC CCCTTCTTGC
    15661 CGATGGTCAG GTCGAAGCGG TCGAGCGGCT TGCCCTTGAG GTCTGCGCCC ATGAAGTCCC
    15721 CGTGAACGCC CGGCACCGGT TCGACCAAGA TGTGTACGGA GGCGATGCTC GCTTGGGGTA
    15781 GGAAGGATAC GGGCCGGTCC AACAACACCA TGTTGCCCGA GAGGCCACGT AGCACGAACT
    15841 CGTTAGGCAC GGTCGCGCCC GAAACGGCGA AGTCCAAGCA CTCGACCGAC GACCAGAGGT
    15901 CGTAGAGCCG GTGCTCGAAC GTCCGCCGAA CCCAATCCTC CTTCACGGGC TCCAGCCACT
    15961 CCTTGGGGAA GCGCGGGCCA GCGAGGGTCA CGTTGGCCCC GTCCGTGCTC AACACCGTGT
    16021 ACGTATCGCC CTCGATGTCG CGGAAGGCGT CGCCTGGCAA GGGCGCGATC GGGAGAGCCC
    16081 ACTCGATGGT GTAGACCGCC GTGACCTTGT TGAACTCAAT CCTCATGCTC TGCATCGTAC
    16141 ACCGGGTCGT CGCCCAGAAT CCGGTCGTAC CAGGTGGGCA GGTTGATGGG CTTCGCCAGC
    16201 GCGTACCCGT TGCCCCCGCG CGGCCCCTTG CCCCGCTGGC AATCAAGGAC ACCCGCGATG
    16261 ACCATCTTGC GGACCTCGGA GGCCACGCTG GGGGTCCGCG CCCCAACCCG TCGCGCGATC
    16321 TGGCTAGCCG AAAGCCAAGG GCTCCGGTTC AGGAGCCAGA TGATGCGCTC GCGCAGGGGT
    16381 GGCTTCGTGA GAGGCATCAC TCAGAAGGTG TTCCAAGGGT TGCGGTCCCC TGGCTTCACC
    16441 CAACCGTCGA TGCGGGCGCG GGGGGACGCT TGGTAACGGG AGCAGCCCAC GCAGGGTACG
    16501 AAGTCGTCCC CGCCATGGCT ACGCTTCTTG CCCTTGGCCG CGTCATGTAG GCAAGCATGG
    16561 TAGAGCGCGC AATCCGTTCT CTCATGCGCG CGTTCGGACA CCACGGGGTC AATCGGGTCG
    16621 GACAACGAGC CACCAGCCGA AAACATGGGC ATCTTCTTGA CCTAAGCCTA CCTCATGCAA
    16681 CGCCATCAGG ACTTTCGGCA GGAGCGCGGT CGTGTTGCTG GGGCTCATCA GCTTCTCGTT
    16741 GTGCAGGGGC AGAGGGTGCA ACGCCTGCCA GGAATGCCCC TCGGCGAACG GCACGCCTAC
    16801 CACGTAGGCG AGGGGCTTGT CCTCGTTGCC GTGCATCAGG AATACCAAGC CGGTTTTCGC
    16861 CTGGCAGGCT TCGATGGGCG TCCAGTCCAT CGCCTGGAGC TTCGCGTAGG TCGGCGTGTT
    16921 CGGGTCGAAC TTGACCCCGT AGACCAGGTA GGCATGCGCG CTCGCCATGC CCTACCGTAC
    16981 ACCGCTAGTC GTCGAGGATG CGGTCCCAGA GGGTGCGCGC CTGCTTTGGC CGACGCCGTG
    17041 GGTCATCCGG CTCCGGTGCG TCCTCGGGTT CGACGATGAA GTGGCTGATA GCGCTTGCCC
    17101 GCGTCTCCAA GGCAAACTGG GGGTTGTTCT CGCAGTACTC GTGGAGGGCT ATCTCGGCAG
    17161 ACCGCCTCGT GGCGAACCGC TGGGCTCGGC TCTTGGCTGA CGTGCCCCAT TCGCCCGTAT
    17221 GCGTGAGGGC AAGGAAGGGT CGCCCTGGAT GCCGGGCGTC CTTGTAGCGC ACCACCCAGG
    17281 CCATCAGTCG TCCTTCAGGA GACGTGCCCA GAGACTCGGG GGTGGCATCT GCAAGACCTT
    17341 TGGGGGCCGC TTGTTGTCCG GGGGCACGAG GCGGATGCTG TAGTTGGCCG AGCAAGCGAC
    17401 TTCAGGGCTC ACCTCGACGA AGTAATCGAT GGCCGCTTCC GCGTCCTCCT TGGTCGCGAA
    17461 GGCCGCTGCC CGCCCGATGT GCGACAGGTA GTATTTGGCC GCCTTGGCGT TGTAGGCCAG
    17521 GTAGCGCGCG GGGTCATCCC CCTTCCGGTA GTGGATGATG TAGCCCATCA GTTCTCCATG
    17581 TCCTCGTCGG CGCTCTGCGC CATGGCTTCG AGGTCCACGC CTTCTTCGGA CTCGAAGATG
    17641 GCGCGCTCCT CGGGGGTCAT CTCGACGCCC GTGAGGTCCC CGCTGGCGAT TCGCTCGAAG
    17701 TGGTCCACCA GCATCTTCTG CTCGTCGGGG GGCAGGGTTT GCAGGAACAT CTTGACCTGC
    17761 TTGCTCATGC GGATCTTGAG GGGCTTCTTG GCAGGCATGA CTAGATGCTC TGGATCTGGC
    17821 CGGGCGTCGG CTGCCAGCCT TCCTTGAGGT CGTCGTTCCC GTCGAGGTTG CCGAGCATGA
    17881 CGTAGTGCCC TCGGGGGATG AACCGCCGGG CGTAGATGAC GGCGCCGTGT AGGTAGCCCA
    17941 GGATGCCCAT GCGCAAGAGT TCCGTCTTGG TTTCGGGCTC CTGCCTCGGG TGGTACGTGC
    18001 GGATGCACTC GACGGCATCC TCGGGGTTCA GGTAGATGCG GCTCACGATG TCGTCGTGGT
    18061 GCCGCTCCGA CTCGAACTGG CACATGCGGG CGCTCAGGGT CTCGGGGCTC ATGGGGCCAT
    18121 GGTACACCGA CTAGGCTACC TATCGGCCGC GTTGGTGTAG GATACCCGTC ATGCCCTTCG
    18181 ACGCTACACC CCTCGCCACC GACTGGAACG ACGTGAATGC GATGATCGCC GACATCCAGC
    18241 AACACCGCGC GGATACAGGC GAAAGCCTCG TCAACGCGGA TGATGACGGC ACCAGCTACG
    18301 TCGCAGTGCG GATACCCCGT CTCGGATTCA AGGCCGAGCC CAGTGGCAAG ACGTGGACCA
    18361 TCACGATCCG AGTGTTGCAC GACCAACCCT CGATCCCCGA GCTGCCTGGC GTCAACTTTC
    18421 GGAACGCACC CGGCCGGAAG AAGTTCTCGG AGTACGTGCT GAGCCTCTAG CCCAGTACCA
    18481 GACGGTGCGC TTGCCGCTCT TCCAGAGCAC ACGGAAGCCC GTTCGCTCGT TCAACCGGTG
    18541 CATGGCCTCG CGCATCGACT TTGCCCCCGT GCCCGTCACC AAACTCCGGT AGACGCCCTG
    18601 GATGTACCGC CGTAGGGCCG TGGCGTAGCC CTTCTGCCGA TGGTCCGGGT GCACGGCCGT
    18661 GAACGAGATG GCCCCCTCGG GAGGAGCCTT CAGAGCGGCG GCGTAGGCGG TCGTCTTGAA
    18721 CCAGCCAAGG GTGTAGACGT TGACCCCCGT GACGGCGACC AACTCCCCGT AGTGGTAGAT
    18781 GCCGTAGAGC CGGTGGTCCT CTCGCCGGAT GCGCGGGCTG CCGCCGAACA CGAGCTTCAA
    18841 GAGCGCCCGT GCGTGGTCGA GATGCTCGTC GGTGTCCAGC TCGTAGATGA CGTGGTGTAC
    18901 CTTCATGGCA TGAGCCTATT CGAGAAGCTG GGGAGGGACG ACCTGCTCTG CCAACGGTGC
    18961 GGCTTCCGGT GCCCCCACGT CGAGGCTGGC GGCATCTACT CCTGCCCCAA CTGCGGCGAC
    19021 CCCGAGCCCG TCCCCGGCAC CACCAAGGTC CGGTACAAGT TCGGCTTCGG GTGCGCCACC
    19081 TGTGGCCTCC CCGGCCATGA CCCTCTCCCC GGCTACATGG ACCCCTACCC CAAAGGCCAT
    19141 CCCCGCGTCG CCTTCGGCCT CGCGCCCCCC ATCAAGGACG CCTGGGATCG TATCAGGACG
    19201 CCAAAGGGCG ATTTCTAGCT GCTCCCCGAT CAGGTCTGGC AGTCGTTCGC GCCGAGCGGC
    19261 CGGGGGAGTC AGGCAGACGC GCTGCCCGCC CTCCAGGGAC CAAGCGTTGG CTGTCTTGTG
    19321 GAACGTCTCG GGGTCAGTTT CGAGCAAGAC CTTCTGCGCC AACAGTTGGT CGCACACGGG
    19381 CAGGATGCCC TTCGTGATGA GACAATACTC GACGACCCGC TGGCCTGTTT CGTCCACGCG
    19441 GAAGACGTTG TGCGCCTGCC CCAGCCGGAT CTGGTAGCGG AAGCCATCCG CTCCCTGGAC
    19501 GTGGAAGCAG GCCGAGTGCG TCAGCTCGTC GCGCTGCTCT GCGGTGAGGA ACTCCTCCAG
    19561 CAAGGCTCGG GAGCGGTCCC TGGCCTCCTT CAGCTCGAAA GCGTGGGCGA TCTCCCGAAG
    19621 CTGCGCGCCT GCAATAGCGT CCCGTGACGC CTGGCAGGTC TGGTCCCGGT GGAGTACCTG
    19681 GAGGATGGCC TGGTAGGGGT CAGCGCCTTC TAGGGGCGTC CCAAGCGCCG CATTGGGGAT
    19741 GTAGGCCAGC CCCGCTAGGA CGAACCACCG CATATCTTCG GGGTTGTCTA CGGCGATCTG
    19801 GGCAAACGAC CGAATGGGGA AGATGATGGT CCCGTTGCCA CCGTCGAAGC CGCGCATGAC
    19861 CTCGACCCAT TCATGGAGCT GGGCCTCGAA CTCTTCTAAG AGGCAGTCTA CGCCCCCGAG
    19921 AGGGACGATC AGCCTACGCC GTTGCAGGTT CGGCGCGAGC ACACGCCAGA CCTTGTGCTC
    19981 GTCGAGGTAG TAGGCCGTCT CGTTCTCCGC ACCGAGGTCG TAGATGGGCA GGCCCCCATC
    20041 GTCCAACCAC TCTGCGCGAA GTGAGATCAC TTGCCCTCGG TTGGCTTCTC TACCTTGACC
    20101 TCGAAACTAT GCCCGCAAGT ATCGCACCGG AGAGCGCCTC GCTCGCCGTC AAAGCGATCC
    20161 AACACGAGAG AACCCCCGCA CTTGGGACAA GGCGGAGCCC CTCGAATCGT TGCGAGGGTA
    20221 GTCATCCGCC GGCAACCGGG GCAATGGCCA GGTAGCGTGG CGTGGCCGGG TCGAAGTCCT
    20281 TGGCTGGCTC CGTGCGGTAG GGACCACCCT TCTCGGGCTC GGGATCAGCC GGGGGGACCG
    20341 CCAGGAACTT GCCTTCCTTC GAGGCGAACT CGGGCATGGC GTTGCCCTTG CGGCCGAAGC
    20401 GCTTGACCTT GAACAGCATG AAGCCCTGGG TCTTGAGCTT GGCGAAGTGC TCCCGCGCGG
    20461 CATCAACCTC GGCACGGCTC GTCGGGTCCC AGGCGTACTT GGTGTCGCCC TCTTTGCCCA
    20521 TGACCGCGAT GATACCCTTG TCCTCGGGCG CCCCTGCGAA CGTCGTTTCG AGTGTGTCCA
    20581 TGGCAGACCA TACACCGACA GCGGTGTACT CTCGGGCATG GCAGAGACGC TCGACGAGAA
    20641 GCTGGAGATC GCCATCAAGG CGGCCAACCG CTACAAGATC GCAGCCTTCT TGGACCTACT
    20701 GGCCGAGCAC AAGGGGCACC CGACCTTCCG CACCCACGGG TGGGTCTTCG AGCGCGACAT
    20761 CGGCTTCGTC TGCTGCGGCC ACGAGTTCCG CACTTCGGTT TCGTCACTCA ACGAGGCCCT
    20821 GCCTGAAGCC CGCACAGCTT TCATGCGGCT CTACAACCGC CAGGTGCGGA ACGCCTGGGT
    20881 CGAGCGGGAA CGGGCCATGC GCAAGGCGGA GAAGCGGGCC AAGGCCCTGC TCTTCCGGTT
    20941 CTTGACCCGT GAGCAGAAGT GGTCCCTCCG CGCCGACAAC AGCTTCGAGG TCACCGGACA
    21001 GGATGGGCGC ACCTACCGCA TCGTCTGCGG TGAGCACGGG GGCTCCGTGG TGTGGCAGGG
    21061 CAAGAAGCGG TACTGCTTCC ACGCGAAGGG CGTCGAGCTG CCACGCTTCG ACCTCATGCT
    21121 GGCCCAGAAG CTCTTCGTGG AGACGCGCAC GGAAGATTTC TTGGCCGAAG CGCACGTCAC
    21181 GGACCCGGAT AACCCCACGC CCAGGGTGAC CGACCCCGCC AGCATCCCCG AGGAAGCCAC
    21241 CGAGAACCCT GAGCCCTTCC TCCGCGCCGC CATGGGGGCT GCATGAGCAC GCTCCGGTGG
    21301 AACCCCAAGG ACCCCCAGGA GTGTGGCACC GCCGGGGAAA TCTTCCGGCA CCTGCGCTCC
    21361 CTCGGCTGGC TGGCCTACAC CAAGAAAGGC GTGCCCGTCG AGATTTTCGC CTGGCGAGAT
    21421 GGGGCGCTCG TGTTCCGCCT GCCAAGGAGC ATGTTCGACC GCCTGCTCGA AGATGGAGAT
    21481 GAAGATGGAG ATGATCGAGA TGACCCCCCA GGGGGACACG AAGTACCAGT GGAACGTGAA
    21541 CGACCCCCGC GAAGCCGAAC AAGCCCGCGC CCTGTTCGCG CAGTTCCGAA GCAAGGGGTA
    21601 CGCCGTGTTC CGCGCCAAAG GAAACGGGCG GCGAGGTGAG CCCGTGCAGG AGTTCGACCC
    21661 CGACGCCGAG ACGATGATCT TCGTCCCCCT GATGGCCGGG GGCTAGGGCT CGTCGTCCAG
    21721 CGCCTTGGGG ATGTACTCCT CGGTCCCGTC GCAGACAGGG CAGACGAACG GCCCGTCAGG
    21781 CAAGCGGGAG TCCAAGGAGT CGAGCCAGAA GCTCCAACCA CATTCGACGC ATGTGACCTC
    21841 CACGGTGCCA CTCGGGCGGA TGTCGTCCAT GGCCGGATCG TACACCGCTA CACCGGGATC
    21901 TCCACCTCGG ATCCTTGGTG TGCCAGCCGG TAGTGCACGT CTGCGCTGAC CAACGCCAGG
    21961 TTCGCGGCCG TGGTAGGCCC CCAAGTCCGG TTCGTCGTGT ACGTGTCCCC TGGGTCTGTC
    22021 CCGAAACGTC GAAACCAGAT GCACAGACAG GTCGAGCCCC GAGCCTCGGC AGGCGGTGTG
    22081 ACCGCCCCCA AGGAGATGAT CTTCTGAACG GCGAAATCGC CGGGATTGAT CGGGGTGTTG
    22141 ATCGGGCCGA ACGGCGTCCA CCCGACTAGA GCAGGGAGTG CCGTTCCACC CGGTTTGGTC
    22201 CAGGCGTAGT AGCCATCGAC CCGCACCACC TGCGCCGCTA CGGGATTGGC GGCCGGTAGG
    22261 ACGTGCAAGT GTGGGACGAC CGCCGTGGTG TGCCGCCAAC GGTGCGGGAG CTGGAATACG
    22321 AAGTTCAACG CATCGTTCTG GTCGTGGCGC AAGTACCACA TCAGAAAGGC GGTATCTCGC
    22381 CACACCTCGA TGGTCAGTGC GGCAGTCCCC GCCCCCTGCC CGATGCTGCC TTGTACGTCC
    22441 TCCCAGCGGC CAGCGTTGCG GGCTACCCAG TAGCCCCCGC CAACAGCCGC GATGACGCAG
    22501 AGGCCATCGG CCGCATGGGC ACCGACCTTA TCCAGAACGT AGGCATCCTC GACCTCGTTG
    22561 ACGTAGATCG TCGTACCGTC TGGGTAGGGC GTCGCCACGA GAAGGGCAAG GTTCGCCAGC
    22621 GTGTCGATGG GTGCCGAGGT GCCCGTCGGC GCACTGAGCT TGGAGATGAT GGTGCCCGTG
    22681 GGGTCTGCTT GAAGCTCGGC TGGTGTGATG GCCACGATGT CACCCGATCC GAATGAGGAA
    22741 GTCGATGGGA GCTGCCACCG TGTTCGTGAT GGTCGTCTCG GTGAAGGTGG CGTTGTGCAC
    22801 GATGTCCACG ATGCCCGTGG CGTCCACCCA GGTCACCACC GGGCCGACCA TGACCTTCTT
    22861 GACCACGACG ATGTGCGGGA TGTAGCCCAA GTCGTGCGCG ATGGTCAGCG CGTTGCCAGG
    22921 CCCCGGTGCC GCCGCCAACG TCGTCGCATC GTTGAGCGTG ATCTTGCCGA CCTTCTCGAA
    22981 GGCATAGAGG TCGCCCTTCT GCGCCGACCT GATCACGTCC GACGTGTCGG GCAGGTACTT
    23041 GCTCGCCCCC GGCCCCACGT AGAGGTCTTC CGCGCGCCGG GCCTCCGTTT GCCCTTGGCG
    23101 GATGAGCCTC AAATCCTTGA GGTAGAGGGT CGCACCAGAG ACGTTCGTGA CCTTCACGCC
    23161 CTAGCCGGCG TATCGAAGGA CTAAGGCGGG GGCTTGTCGT CGCCCATGGC CAGCTCGGCG
    23221 CAGTAGAGGG CGTACTTGTG GGCGTAGTCC ACATGCCCGC AGGCTTGGTT CTCGACCCGG
    23281 ATGACCTGCC GAAGCGTCAC CTGGGGTAGC CCCCGGACGC GCCGCTCCAA GTTCACGGCC
    23341 TCGAACATCA CCTGCCGCTC GAAGGCCACC CAGCCCAGCT CCGTCGTCTG GTAGGCCCCT
    23401 TCGGGCGCCG GCACGAAGGT GTCCCGCTTG GGGCGCTCCT TGGCCGCTTC CGCGAAGACC
    23461 TGCTCGAACT TGTCTAGGAG CGCAAGGCGC TCGTTCACGT AGGGCATGCC AGTACTACAA
    23521 CCCGACCCGA GGCTCGATCA ACAGTCGCCC GTCGTCTTGG CGTGCCGTGC GATCTGCTTG
    23581 GCCCACTCGA CGAGGAGTTT CTCGTTCTTG AACTGCTTCG GACCCATCTG CATGAGCGCG
    23641 GCCACGACCC CCGCGCGCTC GTTGAACACC TGGATGACCT CCATGGCCTC GGCCGGCTTG
    23701 AGGTGCTTGT GCAGGATCTT GGCGATGCGC TCCGGGGTCA TTTCCATGGG TCAGAAGTCC
    23761 TCGGCTTCGA GGAGCCTATC GTACACCGTT CGGCCCCTCG TTGGCAGTGG TCTGCCACAC
    23821 CACTTGCGCA TCGTCTCGAC GAACAGGTTG AGCCCTTCTT GGGTGTCGAT GTGGTAGCAG
    23881 GTCACGAAGG CATGCGCGCC CGTGATGACT GAGGGGTCCG GTGCAAAATA GCCGGGCTCG
    23941 CCCCTACATT CAGGATGCGT CTCGATGAAC CCGCGCCACT TCGCCTCTTG CTCCCCCGTG
    24001 GGGTCAGGGT AGACCCGCTG GCCAGCGAAG TCGAACCACT CCGCCTGCGT CTCCGGCTCG
    24061 GGGCAAGTGC AGTCACCCCC AGCTCGAACA GCCTTCCTGC CCACGGGGTT CTCGTACAGA
    24121 TCGCGCGCCG CCTCGATGGG CACGCGCCCC TCGACCACCC AGTAGCGCCA AGCTCGGCGG
    24181 AACTTGAACC CCCGCATCTG GCCTTCAAGG GTGTAGGGCA CCTCGGAGTG CACCTCGTCC
    24241 CTGGGCACAA CGATCGCGGT GAGGCCCGCT TGCGAGAGTT CCTCGTGGAT CACGTCATCG
    24301 CAGTAGTGCG CACCCGCTAG GTTTCGCATG GCTCATCCTC GCGCAGAGCT TGGTTCACGT
    24361 CGCGCCAGAA GTCGTCCAGG GACTTGCCGT ACTTCTCCTG CACACGCTCG ATCCGCACCC
    24421 CCAGCGTCTC CGGCCCGTCC CCGATGCCGA TGATGCCGTT CAGGGGGTCC CAGCGCGAGC
    24481 AGAGGTCCCG CCCACGCCTG CGCCGAATCA TGCGCAGGAA CTTCTCGACC GTGCGGTACA
    24541 ACGTGGTCCT CGCGCGGTTC GCATCCCGTT GCGCGTAGAT GACCCGCCGC CGGCTCAGGG
    24601 CCTTCTCCTT CGTCGGGAAG CCCGTCTCGT GCAGCGCGGT GAGCCAGCGC TTCCCTTGGG
    24661 GTATCGCCCA GAGGAGCTGC CAACAGCGCT GACGCCCATG GTACGCCGCT ACGAGCTTCC
    24721 GACGCCTCGG CCGTTGCCGC TTCACCGATG AACCCTCGGC GGGGTCAACA GGAAGCGCGT
    24781 GAGCTTGCCC TCGTCGTCGA ACTCCGCTGC CAAGAAGCCC CAACCATCGT CGTCCACTCC
    24841 GATGAGCCCG TTTAGGATGC CCAGAAGACC CACGGTCCTC TGCTCCACGC CGTCATCCAC
    24901 GGAGACTTGC ACCGACGGGT GTTGCGCCAT GGCCTCGTTG CAGGGTACGC GCGTCTCGAC
    24961 CAGAGCCCGG ACGGCTTCAG GGTCGGTCTG GAGTAGCCCG TTCAGGAACG CGATGGCCGT
    25021 GTGCGCTAGC TCTGGTGGCT TCATGCTGGA TGATACACCG GCTAGGCGTG CACCATGCCA
    25081 AGGAGCGCCT CCGTGGCCTC GATGAAGCGG TCGTTGAACC CCGCACGGTA CACGGCTTCG
    25141 CGGAAAGCCA CCTGCTCCTT GCGGTACATC TCCACGAGCG GCAGTAGGCG AGCTTGAACG
    25201 CTCGATTCCA CGTTGGCCAG CCGGTCGGCC GCCTTCACGA GCAATACCCA AGCATCCGGG
    25261 CTGTCTACCG CGATAGCCGC AAGGCGAGCG TTCATCTTGG CCTTGCGCTC CTTCCGATTC
    25321 CGCCCAGGCG GATCAGTCAG AAGCATGACG CCACGGGCTA CTTCCGAGCC GCAATAGCAA
    25381 TCGATCTCGG TCACCAACAG CCCCGTGTCC TCCAACGTGT CGTGAAGCCA CGCGATGTCC
    25441 TCAACCACCT GGCCGTACCT CCGAACAAGA TCCACGACCC TTTCGAGGTG AACAGCGTAG
    25501 GGGAGATCCC CGTACGTCTG CTTCCCGTGT GCCCGTAGGG CGAGGCTCCT GGCGTCCATT
    25561 ACCCCCGTAC TACAACCAAA CGAATCACCT GATCAACCCC GGATGCGGCG AGCCCACGGT
    25621 CACGCTGCCC ATCGGCACGG TCAGAACGAC CATCTCGGCC TTCTCCTCGG CCGCGTAGGC
    25681 CATCAGAACG CCGGCCAGCC CCCGCGCCTG CTCAGGGGTC AACACCACCA GGGTTCCGCC
    25741 ACAGCCAGGC GCCGAAGTGG TCAGGTGCAC GTCAGGCATC TAGTCCTCGA AGAGACTCCT
    25801 GCGCCGGTCG CACGAACAGG AGCAAGGCTT CGGGCTACAA GAGCACGAAC AGTCGCCCCC
    25861 TGGTTCGAGA TCCTTGATGT CAGCCGTCAT GGCAAAGGCC ACGATGGCTG CCAGGACCAG
    25921 GACGCCGGCC ACGATGGCCA AGACCTGCGG CATTCGGCTC GGCCTGTACC GGAGGTCCCG
    25981 CCCACGCCCT TGCAGCATGT TGATCCACAT GCGCTTGCCC GGCGGCCTTG GTAGCACCAC
    26041 AGCGGGAGGC AAAGGCCGAT CAGGCAGGCA CTCGCCCGGC TTTCGGTAGG GAGCGGTCAC
    26101 GGCTCGTTCT CCTTGGCTTC TTCGGCTTTC TTGGCCTCCA GGTAGGCCAG CGAGTCGCGA
    26161 GCATCCACCC GGTCGAGCAA CGCCCGTAGG GCACGCTTGA AACCCTGCAC GTCCCCCTCG
    26221 TGGTCGATGA TCGCCTCGAT GCCCGCCCTG AGTTCCTCGG CCTCGGCACC ATGGAAGAAC
    26281 CCGTGCTCGG GGCAATACTC GCTGTAGACG GTGCATTTAC GGTCAGCCAT AGGGCGCCTC
    26341 AAAACGTGAC CCGAGTGTTG GCCTTCCGCC CCGCTAGATG TTGCCCGCTT TCGCCCACTC
    26401 AGAGAGCTTC GTTCGGAAGT GCACGTCGGT CAGACCGGCG TAAGCCCCCG AGAAGACTTG
    26461 CCACTCCCTC CCATTGCCGT CGGGACTCGA CAACGTGCCC ACGAAGTCCC GGTACTCCAC
    26521 GGAGACATCA CCGTCCGGCC GGGGTCGGAA GCGTGCCCCC CAGGCGGGAA TGAAGGTCTC
    26581 CACTAACGCC GCCCGATTCA AGACGACCCT GCCTGAATCG ACGATGGGCC GCTGAGGCCC
    26641 CCAGAGCATA GTGTCCAAAG CCTTCACCAG ATTTTCCTCG TAGGTGCCCA TGGTGACCCT
    26701 CAAAACGTGA CCCGCCAGTT GACCTTGTAG CTGACCCGAG TGTTGGCCTT CAGAAACCAC
    26761 GCCTCCTTGG TGGGCACGTC CTCGGGCTCC CGTGCCTCCC CACAGCGCGC ACAGCAGGCT
    26821 ACCTGGTCCT TGGGCTCACG GTCAGGCAAA GCCGTCCAGA AGCCCGTAGG ACGCCCGCAA
    26881 AGGGCACAAG GCTCCTGGCC CTCAGCCTCG GGTGGATGCT CAATCGGAAT CATGTGTCTC
    26941 TATGGGGTAG CCGTTTTCGG CCACCCACTG CTCCGCTGTA CCTTTTCGCA CAGCCGCGTA
    27001 GAACGGGCAG GAACTCTCGT GTTCCAGAAC TACGTCTTGC ACGCTGAGCT GGCACACAAC
    27061 CACCTTTGAG CACCCACAAG CCAGGCATGT AATTTTAGCC TTTGTTGCCA AGGTATCCTC
    27121 CGATCATGGC ATCGAGTCCT CGATCTTGGC GATCTCGTCC ATCGCCCACT CGTAGCCGCA
    27181 CTTGAGCGAG CAGAAGTGCC CGCGCCCGTT GTACCCGACC TGCCCCGTCC AATACGTGAC
    27241 GCGCTGGTCG CCAGGCTCAC CCCTCGTCCG AAGGATCTGC CTGACGAGCC CCTGGCGCGC
    27301 GATGGCCTTG CCCACGACCG GCCGTAGGTT GGGCTTGTCG AGCCGCTCCC ACCACGAGCG
    27361 CGTGTACTTC GGTAGGGGTT TCCCGCACAT CTTGCAGTTC ATGGCGCGTA CCTCTCGACA
    27421 AGCCGCCGAA GCCATGGGTC GGCTGGGGAA ACGAGCTTGG CGTTCTTCGG CTGGTTCCGA
    27481 TCCGCCGTCT CCTCGGCGAA GGCGGCCCGA ACGGCCCCGT CCGCCGCCTC TACGGCCCCG
    27541 TCCAGGGCGT CCACGACCTC GGTGGGCTCC TTGCCCACCG CTTCACGAAA AGCCCCGAGA
    27601 GCCGCGTCGT AGGCGGCAAG GGCGGCCTTG GTCTTGGTCA GGGTGAGCGC TTTCATGGCT
    27661 TAGGCCCAGG TACGCAGCCG GGGGTCGTCG GCGTAGATGT GGTGCACCTG GCCCGGCTCG
    27721 CAGAACCAGG ACAGCTCCTC CTCGATGGCC GCCCGGACTT CCTCCTCGGC CTTCGCCATG
    27781 GCGTGGCAGA GCGAGTCCAT GGCCGGGTGC ATCCCAGCGC CACACGCCCA CATGTCCTGC
    27841 GCCCTCTCGG AGAGGCGGTA GTACTCCCGA AGGGCCGTCG TCAGTTTCGG TGTGCTCGTC
    27901 ATGCTCGTAC TACAACCGAG CCCTGCGCCC GATCAACCGG GCGTCGCGCC ATCCTCCGTA
    27961 GGACCGCTGG TCACGTTCGA GGAACGCTGC GCAGGGGGAA AACCGTGGCT GACGGCGTTT
    28021 CAGGCTCTTT GGCAGCCGCG TGGGTCCTGT CTTCCACGAC GTACCCTCGT TTAGAAGCCT
    28081 TGTAGCGCAG ATCCCGAGAC CTCCGGCTGC GCAGAACTTG CCCCGTAGGT AGAGTCAACG
    28141 TGAACCCATC GGCAGATGTA GCGAGCACGG CGGATTCGCG CACAACCCAG GGCTGCTCAA
    28201 CAGGGGGCGC CGTTTGGCCC CCGTTCGCGC TCAGCCACTC CCTGGCCCGC TGTTCAGAGG
    28261 CTTTCGAGAT CCAGAAGATG CGGCGCGGAC CGGACTTGCC GGACGTGATG AGGTGTGGGA
    28321 GCGCCCTCTG GATGAGCAGC AGAGCCTTGC TCGCTGACGA CTGCGATACC CCAAGGCATT
    28381 CAGCCAAGAC ATCGAGAGTC TTGGGAGCAC CGATCTCATG CAAAAGGGCT TTGACGACGA
    28441 TGACAGCCTT CTCCAACGGG ACTCGCTTGG GGGCAACCGC TATAGGCGGG GCAACGACAG
    28501 GGGGAGCCTC CGGCAGACGA GGGCGATACC CCCTCTCGAA GAAGTCTAGC CGCTCCTGCA
    28561 ACTCCCGGAT CAAGTCGTCT TGGCGGTGGA GATGGTGGGT GAGGGCATCC AGGGCTCCCT
    28621 GGAGATGATG TGCGAGGGGT TGTCCCATGG CTAGCTTCCT GTCTTTTTGG CGCGATAGCC
    28681 CTCGATGTGA CGCACCCGCA AATTGCGATG GTTCAAGGCT TGTGCTACGC CCTGGCGGAA
    28741 GAGGTGGATG AGCATCCCCC AGATGTAGTT CCGGTCTAGA TCCCGTGACA GCTTCTTGTT
    28801 GGTGAGACAG TCGGTGTAGT CTCCGTTCGC GATGCCCGAG AGCCCGCTGG CGAACTCCCG
    28861 ACGGGTTAGC CGCGACCACC GACCATCCTC GATGCCCTCC TGCCAGACTA GGCGACGGTA
    28921 TAGCCAGAGG CACAAAGCGA GATTGGGCGC CTTCCACAAG GATGGGAAGG AAACTCCGAA
    28981 CCTGTCCAAG CACAGCCCGA AGAACTCGAT CGCCTTTTCT GCGTCCTCGG CCGTCATGCT
    29041 CTTGGCCAAA TCCTCCACTG AACCTCCGTT GTTCGGCTTG GGCGGGTTCG TCTTCGACCA
    29101 CTCCCAACAC TGAACTACCG TGGACATCGT GACCAGGTTC CGCTGCGACC CAGCGGTGGC
    29161 CTTGCTGAAG GTCACGAAGT TACACTCCTC GGCAATCCGA GCAAGGGGTG CGTGGGTGTA
    29221 GGCAACGACC TTCAAACGGT CATTCGGGGT AGACTTCTTG ATCTGCTCCT GCACCTCGCG
    29281 GTACGCCTCA ACCTCCTCGT CCTCGGAGTC GAAACGAACG AACAAGACGC TGGCACGAAA
    29341 CGAGGGGAGG TCCGTCTTCC CGAACGCTCG CTTTCGATGA TGCCCATCCA CCAGGTAGAG
    29401 GGTGCCGCAG CGGCACCCAA CGAGAAGAAG CCCGTACTTG AGCGTTGGGC TCTGCGAGAG
    29461 CGCCACCGAA ATCTCGTTGA CCTTCTTGTT GTCGATGCCG TCCCGCTGAT AGGGCGGGAC
    29521 CTGCCACACG TCGAAGATCG TGTGCCGATC GATGACCATG CAGTCCACGA GGCATCGTTT
    29581 GAGCCTCGGG TTGGTGCGCA TCTTGGCCGG AAGGCCCGGA TGTGTGTTCA GATGGTGGAG
    29641 CGTTTGAGCA GCATTCGTAG GCATAGGGTC ACTCTCCTAG TTCGGTCAGA TAGGTCCGCC
    29701 CTTCCTCGGT GATCGACCAG AACGGGACCA CCTTTCCGTC GGATTGCGGC CGAGGGTCCT
    29761 TCGTCACAAG CCGCTGATTC AGCATGGCTG TGAGAGCATT GAACACCGTC CGGTAGTGGC
    29821 CTTTGGTTTC AGTTGGCCCT GCGGGCCGTT GGTGCTCGGG GGACAACTGA ATCACCCCAG
    29881 CCACCACGTC CCTACACCGC TTGGCCCCTG TCCGAAGCAC CTGGAGCGTG CGATCCCGCA
    29941 CTGGCCCCCA ATTACTCCGC TCATTCGACG GCGGCTTCGA TGATGCCTTG GGGGCTTCCG
    30001 CACTCCCCTT GGCTTTCGCG CCTTCGTCTT GCGGAGAGTC CGGCTCGCCC TTCAACCGTT
    30061 TCGCCAGTTG TGCGGCGAAT ACGTTGGGCG CCACCATTCC CGCTTGCACG GACTCCCAAA
    30121 CCTCGAAGAG AGTCAGGGAG TCCTTCAGAC TGTCACAGAA AGCCCTGTAT TGCAGCAGTC
    30181 GCGCTCGATC CAACATGATC TGCCATACAC CGCTCCAAAG TCGCTTCTGC AAAAAATCGT
    30241 CACGCCATCC TCCATAGGGC ATCGGACGCC CCCCGTAGCC CAAGGTCCAC AGCCTTCTCC
    30301 AAGAAGGCCC GCTCCGCCTC CCGAGGTTGC CACTCCCGAA TCCGCGCAGG CCAAGGGTCG
    30361 GGCAAGGGAG CCCACTCGCG CGGAGGCTTC TCCATCACGT CCCGCTTCTC GGTAGCAAGA
    30421 GCCTCGTTGT CCGCCACGAA GACCTGCTCT GGAATGGGCA ACATCAACCC GAAGTGCTCC
    30481 GCCACGACGC CCAAGAGTGT CTCCTCGATG GCCCGGTACG CCGGCATAGA GCCCTTCACC
    30541 GGCCGGGGTA GGTCCACCAA GTACGCCTCA GCCGCGTCAT GGAGAAGGCC CCAGACGGCC
    30601 GAAACGCCCG AAGCGTTGGC CACCATGACG GAATGCTGAG CAACCGAGTA GTGGAACCGG
    30661 CAGTGCCCCG CAAACCGGCA CTGGAGCGAC AAGGCATGCG CGATGTCCTC GATGCTCACC
    30721 TCGTCGGGCC GGGGGTCCAA GGGCCAGAAG GCCCGCCCCG TGTAGGTCTG CATCCAGTCG
    30781 CCCATGCGCG TTTCGTCGGT CATGCCCCGA TCGTACACCG GAGGTTGATC GAAACACGCG
    30841 CCCGGTTGTA GTACCCCCAT GACGAACGCC CTCGCAACCA AGCTGGCCCA CCGACTCCCC
    30901 GACAACGCCC AGTGGACCAA CCGATTCGAG ATCCCCTCCG AGACGAGCAA CCGCGTCTAC
    30961 ATCGTCTCCC AGAACAAGAC GGGACGGTGG TGGGGCTGCT CGTGCATGGG CTGGATCCGG
    31021 TTCCGCAAGT GCAAGCACCT GCGCGACCTG GGCCTCCCCT GCCACCAACA GCCCTTCGAG
    31081 ATCGCGAGGG CCGCGTGAGT CGGTCGTTCG CCAAGCTCCT CGCGTCGTAC AAGACCTACG
    31141 ACCCCGAGGT AGAAGGCTTC GGGAGCCCCG CCAAGTGGAA GACCGCCTTC CGCGACCGCA
    31201 TGAACCTCGG CCAAGCCCAT GACGCCCTCC GTGGTAGGTG CCCAAGGACC GTCCTCGGTG
    31261 TCCCCCCGAA CGCCCCCTGG GCCGAAATCG TCCGCGCCTT CCGCAAGCGC ATGCTCGAAG
    31321 TCCACCCAGA CCGATGCCAT ACAACCGGCC TGCCCCCCGA AGACGCCCAC CGGCTCAGCC
    31381 AAGAAGCCGT CGCCGCCTAC TCCGTCTTGG CCGACGAGTT CGCCAGGTAG AGCCCCGCGA
    31441 TGGTCTGGCA CCCGCACCGG GAACACGTCT CGGTGACCGG GGGCTTCGTC CCGTCCGTCC
    31501 GCCATGGCCC GTCCATCGGC CCGCCCCACC CAGGCTTCGG CAAGACGTTG GGCCTGTCCT
    31561 CGGGAGTCAC GCAAGACGCA CAAACCGGAA TGCCAGGAGT CATGGTTCCA CCGAAAGCCC
    31621 GAGCTTCGCG CAGTCCCGCA CGGCCTCCCA AGGCTTGGGC TTCTTGACCG GAACCTCGAA
    31681 GTCTACGCCC TGGACGTTGT GCACGAAGAT CCGCCAAAGC GGTGTCTCCC AGATGTAGTA
    31741 CTTCCGGCTC TCAGACCCAC CAACCCAGCA GTACGTCTGC TTGCCGAGCT TGCGCTTGTG
    31801 GTAGGCCACG CAAGACTCGC CAGGAAGACG GTCAGCACGC TCGGCATGGA AGATGCGAAT
    31861 CCAGAACTCG GTCCAGATGT CATGCCGAAC CGAACGGAGA TTGATCGGAG GTGTCGTCTC
    31921 CCACTGGTAG GGGTTCACGG GAAATACCTC AACGCCGCGA AATTGATGGC TATGTGCAGA
    31981 GAATTGTCCG TGATGATGCT GAGCCAAACG GTGAGCCAGA TCGGCCGGTC AGGATCGTAG
    32041 CCCGTCGCCT TGCAAAGCGC CCACGGCTTC GGCCGCACAG GGGCGAGCCA GTTCTTCGCC
    32101 CAAGCGACGT AGTTGGCAAC CTTGTAGTGG TCGATGACCG CGTGCGTCAG GCAGATGATC
    32161 CCGAGCGCCC ACGGGTTCCG GGTCAGAAGC AAGAAGGGCA GCGTGTAGAC GCCCGCATGG
    32221 AGCAAGGCGA CCCACTTCTT CGTGTACTTC TGCCCCGCCA TCCAGTCGGA CTGCAAGAAG
    32281 AAGTCCCCCG CCAAGTGGCA CAAGAGTTGG TAGAAGACCA CGGCTACGCC CCCCTCACGA
    32341 TGGGGACGAA ATGAGCGAAA TCTGCCCCGA GCTGCCGAAC CATCGCCGCC TGGCACGAGG
    32401 CACAGAGGCT CATGGAGCCC ACCAGCCCGT CAGGCCCAGG CTGACGCTCG ATCGCCACCA
    32461 CCACAGGTTC ATTCCCACAG CGGACCCGAT ACCCGTTGCG CGGATTCCCG ACTTCCCCGC
    32521 CCATGACGAA CGGCCCGTTC CCAGGCACGT CCGCCTGGCA CCTGTCGAGG TCTGGGGGAA
    32581 TCATCGATCC TCCCCAGGGG CACGCTCGGC GCGCAGGTTG TACTCCAGAC CACAGGCCGA
    32641 GCACTTGACG TGGTAGAGCT TACGCCCCCC TACCGCCCGG ACCAACAAGA CCCCGCTCTT
    32701 CGTGACCTCG GCCAAGAGAG GCGCCTTGCA GCACTCGGAA CGGCCCAACG TAGGCACCGG
    32761 AGCGTAGGCG GTCGTCACGG CTCCCCCTGC AAGATGTCAT GGGCTGCCAA CCGCCTCCGA
    32821 GCCTTGGCGA ACATCCGCTT CCGCCACTTC CGTTGACGAG CCAAGTACCT CGCTACCGAA
    32881 AGCCGAAGAC CCTGCGTCCC CTTGCCCAGC ACCGCCCGCT CTCGCTGCCT CCGATGGCTC
    32941 CTCATGCCTT CACCTCGGCG TAGACGCACC CGCAGTGCTT GCAGACGTGT AGCTCGATGG
    33001 GCTTCTCCCC ACCATCCTCC TCGAACAGGA CGTAGCGGTT GTCCACGTAG AACTTCCCCC
    33061 CTGCCGACCG CATGACTGGC CCCGCAGACT CATGCCCGCG CGTCTTCAGC ATCGGGACGA
    33121 GGCTTTTCTC CTGCCGACGG GGGCACCAAC TCTCGAAAGG CATGCCCTAC AGTACACCGG
    33181 GGACTACCGC CGCCCAGGAG GTTTCGGGAT CGGCCCGAAG TTCAAGACTA CCCGCTCCCG
    33241 GTGTTTCACC AGCGAGCCCT CCTCCCGTGG GGGCAGTTCC TTGCCCCCGA GGTCCAGCCG
    33301 GTGAAACGCC CCCTCCACCC ACGCCCGCTG CTTCACCGAC AGCCGGACCA GTTTCCCGTT
    33361 CACCATGTCG TCGTACATGG CCTGGAACGC CCTCTTGTCC CCACCCGAGA GCCTGCCCAC
    33421 AGGGAGGCCC AGTAGCGCCC GTAGCATCTG CATGTCCGTC GCCATCACCC AGAGAGTACA
    33481 CCGCCAGGCA CCACCCCGCG CGGTGCTCGT AGAGCCCGTC CTCGGTGTAT GATCCCTCCA
    33541 CAGGTTGATG CCCAGGGACC AGAGGGGTCG GCACTAGGGG GGACGCCCAG GGGTAGGCTC
    33601 TAGGGGACCT CTCACAGGGA GGCCCAGGCA CCTGTGCCCC ATCCCGCCGC CGAAGGCGGC
    33661 ACCGATATTG CACTTGTGCT AGGGCTGCCA GCAGGGACCC CATCAAACGC TCGTCACCAG
    33721 TGGGAACTAC TGAGCGTCTG TTCCTTTATT GGCACACACC CTGGACACTA TGGCCCACAT
    33781 GTAGCACACT TGGCACACTT GTAGTGCCAT ACAATGCCAT GGACGACATC GTACTCGTAG
    33841 CTCTGGCCTG GGTGCCGTTG ATTGCCTTCG CCTTGCTCGT GGTCAGCGAC CTCCGGGGTG
    33901 ACCCAGCGCC CTGACCTCCC GTGTAGGTGC AGGTGAATAG TTGTAGCGAA AAAACCGCTC
    33961 GTTTATGTTT CGCACCTACA CCGGAGTACC TAAAATGGGG TATTCAGTTG GCGCACGGCT
    34021 GTCTCCTGTA GACCCCCGCA AATGGCAATC TGGCACGCCG CCTTCGGCGG CAGGCCGGGG
    34081 CCACTGCGGC TGACCCCTTC TTCGCCAAGG CTGACCCCTT CCCTGCCCGA GGCCCTGCCC
    34141 AGGTTGGCCC TTGGTGGCAC AGCCCGTGTG CCATCTGTGC CAGAGACCCC CCACCCCTTT
    34201 TGGACTTCTG GCTCAGGGGG TGTGAGGGTC GGAATTTTTG GCCCCGGCCA TTTTTCGGCT
    34261 GAGGTGTACT ATCTGGCATG CTTCCCCGAC GCGCGGTGCT CCAGGGGCTA CTGGCCCTAC
    34321 CGGTGGTGGG CTTCTCTGAG GCGGCGGAGG CGCGGTGGCG GGTGAAGGGG ACGCTGATCA
    34381 TCCTGCCCGA GGGGGGCAAG TTCGCATCGG GCTTCGGGGT GGCGTGTGCC AGGTGGCGAC
    34441 GGGATCATCC TCGGCTTCAT CCGGTGGGGG CGGTGTTCTT CTGGCCCTAC GCGGAGGGAG
    34501 GGGAGCCCTG GCTGGTGCAT CCGTCGTGGG ACTCCCTCCC GCCGGCCGAG AGCCCGGCTG
    34561 TGCTCATGGC GCCAGCCGAG AAGGCGTTCC GTCAGCCGAT GCTCATCGAC CGGGCGGTGG
    34621 ACCTACGGCA GCATCTCTAC TGGCGGGCCG AGAACGTACC GGTGGACTAC TCGGGCGTGA
    34681 CGCAGGGGGA GCTGGATGCG CGGTGGGCCA AGTGGCGGGC TTGGCGGAAG GCAGAGCGAG
    34741 CTAGGCTGGC CTACGTCGGG GTGACGTTCG ACGCGGTGGG TTGATCCCGG CTGGGGCTGG
    34801 GTTGTAGTAC CGACATGGCA TTTGACGTTA CGCAGTGGCT ACGCTTGGAC TTGGGCAACT
    34861 GCTATGGGGT GACCATTCAG GAGATGGTTG CGGACTACAA GGCTCGGTGC AGGCGTGCTT
    34921 TGGAAGAGGC GACGGACGAC CAACTGCGGG AACTCTTGAC TCATCGGTTC ATGGCGCCAA
    34981 TTCGGTTGAG GTTGGTCCAC GAGGAAGCCA AGCGGAGGGG TTGGTGAAGA CCTACCAGAA
    35041 GCATCACTTC GCTGAGTGGC AGGACCGGAG CACGCTTGGC GGGCTCGGTC AGGTTGCCAT
    35101 CGAGGAAGGG GCGGTTCACT CGAACTGCAC CCGTTGCGGC GTGAAGGTCA AGATCGGCCG
    35161 GACGGGCGGG ACGAAGTTCT GGGTCGGTGG GAAGTGGGTT TCCAAGCGAC CCCCGTGCGA
    35221 GGTGAAGTCG TGAAGCTCCA CATCTTGTTC GGACAGCGCA AGTGTCGGTA CGAGGGAGAG
    35281 CACGCGCCGG AGGCGTTGCT CTGCTGGGAC GAGTACTCGG TGGACGAGAA CCCGGCGGGC
    35341 TATGAAGAGG AGCTGGAGGA GACGCGGGAG GAGCATCTTT CGGAGATGAC CTCGATGCGG
    35401 GTCATCGTGG TGAAGGTGGA CGGGGACCAG ATCGCGAAGC TCCTGAACTC TGATCCGGTG
    35461 GTAGCTGGGG AGGTCTAGTC GTCCCGTCCC CGGATACGTT CCCAGGACGT GGCGGGCGGA
    35521 TCATCATCGG GATGGGGCTC AGCCTGGGGC TCGTAGAGGA AGCGTTCGGC CTGGGAGACG
    35581 GCGCGGACGA ACTCGCGCAC GCGGTCGATG GCGTCCCGGT CGTGGGGGTA GCTCATCTCG
    35641 GCTTCGTGGA AGGTCAGCAG GTGTTGGCGC CCGTTGGCTG CGAACTTCAG TACGCGGTTC
    35701 TCGGCGGTGT ACCTGTAGGC GGGGTAGAAG CTGGTATCGT AGACGCCGAG GTCGGTGGGG
    35761 TGGTCGCAGA CCCAGAGGTG GGTTGAGCAG ATGCGCAGGC TCATGGCTTC ATGGGCAGAG
    35821 GGTACACCGG GTTGATCGGC GGTCGAGTTG GGTTGTAGTA CCGGCATGGT GAACTGGGCG
    35881 AAGCGGTTGG ACCTTGCGCG GGCCGCTGGG CACTACGATG CGTCGCTCGA TGTCCAGAGT
    35941 TTGTTGAGTC TCTTGGGCGA GGTGGCTCGG CGGGACACGC AGGCGCTCTA CAACGACCTG
    36001 TGCGACCAGG CGCGGGAACT CGTCGAGGAC GGGGACTTGG AAGCGGCTCG GCGGGTCTAT
    36061 GCCGAGGCGA ACCGGATTCC TGGGCTGGGG TGGACCTCGG AGGACGAGGA ACTCTGGCAG
    36121 ATGGACGAGG CCCGCATCGA GGGGTACGCG CGATGAGCGA CGTGACGAGG TACGAGCAGA
    36181 GGTTCTCGGT CCGCATCAAG CAGCAGGGCA GGGGAGGCTG GCGGATCGTC TCGTACGCGC
    36241 CTCAGCTCGC GGAAGCCTTG GAGGCGGCCA AGGGTCGGCG CGAGTACGTG TGGGCGGTCT
    36301 TCGAGGGGCC GGCGAAGATC CTCGACTCGC GGGAGTGGGT CCCTGGCCAG GACTGGGCGG
    36361 GGACGCGCAA GCGGTTCACG TTGCGGCTCA TCAACCTACG GACGGGCCGG TGGGTTCTCC
    36421 ACGACTACTT CCCGACGTTC CGGGCGGCTT TGGAGGCGAC CGAGGTACAG CCGATCCACG
    36481 ACCTCATCTG GTCGGTGTGG GACGGGCGGC GGAAGGTCTT GGACGAGCGC GGGTGGAGCG
    36541 GGGACATCGA CTTCGAGGTC GAGACGTTCG CGTCCGGTGT ACGGTAAGGG CAGACGATGA
    36601 TCATGCGCTT CAACAAAGAC GAGATTCTGG CGGTCATGCG GCAGCACGTT CTCGACCAGT
    36661 GGGACGTTAC AGAAGGGGCC ATCGAGGGAC TCTCGATCCG GCTCTTGAAC CCGCAGCCCC
    36721 AGCCTGACGG GGCGATCCAC TACGACGTTT ACATCGACGT GAAGGTCAAG ACCAACCCCA
    36781 AGGACGGCGG TGGCCCGTAC CGAACGGCAG GACGATGATA CCCCTTCTGA TTGCCCTTGC
    36841 TGGCCTGCCC GGTCCGAGTG ACCTGTGGAT TGGCGTCACG CCAACCATGG CCAAGGCCCA
    36901 GCTCATGGTT GCTCGCTTTC GACGGATGAT CGCCGAGACC AAGGCCCCGT GCGGGAACCC
    36961 CAAGATCATA ATCGCGCACG AGGTTTGGGA GGGCCAGGAA TACTTCTGGC CCAAGGTCTA
    37021 CATGGCACCC GTCAAGTCAG CCCCCTGTGC TCGTGCCACC TTTCCCATCT GGGTGACGTT
    37081 CAACGATCTA TCCAATGATG GTGGCCGAAC GGTCTACGCC TACACGTATG GGCTGTGACC
    37141 CGGTGTACTA TCCGCACATG GGTCGAAGCG AGAAACTCCA CATTGGGTCG CTCTTGCTCT
    37201 TGGTCGCCGT GCTCTTTCTC GTCGGGAGCC GGGGTTGCAT GGTGTCGGCC GACGTAGCCA
    37261 TCCATGCGGT AGAGGCAGCC GGCTACACGG AGGCCCGCGT AGTAGCCCGG CACGACTTGT
    37321 TCCCGTCCCT TTCCGGGTGT GCGAACGACG ATGCGGCTGG GTTCGATGTC GAGGCCGTGA
    37381 ACTCTCAAGG GCAGCGCGTG ACGGTGCTCG TGTGCTCGGG GCTTCTGGTG AAGGCAGCCA
    37441 CGGTGAGGAT GAAGTGAAGC GTTACCTTGC AGCTCAGGCG AATCGCTATG TCCTCGTAGC
    37501 CCAGGAGAAG CACGGGACGC GCTACTTCGA TGCCACGACC GAGGAAGCTG CGCACAAGAG
    37561 CGCGCTTGCT CTCTTGGCCG AGCGGTTCAA GCTCAAGTGG TACTACGGGC CGGGGGACGC
    37621 CCCGAAGCCG CCGCAGGGAC TTCCTAGCGC GGACGAGATC AAGGCCATGC CCGAGGGCAA
    37681 GCTCAAGCAT GCGGCCCTTC AGATGCTCAA CGGCTACCGT CGGGACTGCC GGGACTACGA
    37741 GCAAGCGGTC GAGGACTACA AGGACATCCA GGCGGCCATC AAAGCCAAGG ATGGCGCGAA
    37801 GGCGCTCAAG ATCCTGCGCG ACCGGGATGG GGAGTACGAG AGCGTCAGGC TCGAACCTTT
    37861 GGAGGACTGA GCCATGACCG AGAAGCAGTA CGTTCAGGCC GGCTCGCGCG TCAGGTACGA
    37921 GTTCTTCGAT GCGTACCCCA CCTGCCTTGC TGGGGCGCAG ATGAAGCTCG GGGCTACCTT
    37981 GGTGTCGGGC ACTGGGGTCA TCGTAGCTCT CATGGGGGAC CACCCGGAGA AGCCCACGCG
    38041 CAAGTGGGCA CGGGTCAAGC CCGATGACGG TGGCCCGGAG ATAGACGTGC CCCAAGGCGG
    38101 TATCCGCGAG ATCCTGTGAT GCGTAACCCG TTCGAGAGGT CGGCTCGGAT CGTGAGGGTG
    38161 AAGTGATGGC ATACGACCGG TTCGTCTACT TCGAGAAGGG CAAGACACCC AAGCGTGACG
    38221 ATGTAGGCAA GGTCTTGGAG GACTACCTCG GGGCGTTGCT CATCGGCAAG GAGTGGAAGC
    38281 GGGACCGTTG GCTAGCCCTT CTCGTGGGCA AGAAGTCCTG GCCCTTCCGT CAGGTTGAGG
    38341 ACACCAGCAG CGCGATGGCT CAAGCTGCTG TGGAGGAAGC CAAGGAGGAG CGGTGGATCG
    38401 AGGTCATCGT GACTCGGGGG AGCATCGACG TACTGACCCG GCGCCAGGAT GAGCTGGTGA
    38461 ACAACGTGGC GGACGGCTTC GCCAAGCTCG TAGCCCGCTA CTGGCAGGGT CGTTTGGAGA
    38521 TGGGTTGATG CAAGAACCGA CGCACATCTT GAGCCCTGGA ACCAAGATCG TGACGGACAA
    38581 GGTACTGCAC TCGACGGCTG GCATCTTCGT CCTACCCCAC TACCTGGCCG CTCGGCGCGC
    38641 GGGGGTCCGT GGGGTCATCA GGAATTGGAT TGCTGGGCAC GGCGGGGACA TCTACTGGGT
    38701 CGAGCACGAG GACGGGACCA TCTCGGTCTA CGGGTGGATG GAGTTCGAGT ACGACACGGG
    38761 GCAGTTGGAG CTGCCGGGGG TGACCTAGAT GGGCTACACG GTCACAGCGC CAGTTCGGTC
    38821 CAAGCAAGCC TGGTCCAAGA TGCTTGCGTT CCTCGAACGA AACTACCGAA CGTGGCCCGC
    38881 GCTGAACGGT CGCCCGAAGG GTGCCAGCTA CATCCGAGGA CCCATCGGGG ATGACTTCTC
    38941 GTACGACCAT GGCAAGCAGC GCATCGGGTT CGACTACAAC TGCTTTGGTG GTGAGCGGGA
    39001 GTACATGCTG GCCCTCGTAC GATGGATCGC GCTACGGGTG GGGCGGAAGC GTGGGGGGCG
    39061 GCCCTACTAC CTCTACGACG GTGGGCTCGA AGGGGTCATC GGGATCGTGC TCAAGAAGCC
    39121 CATCCCGAAA GAAGCTACGC TGACCGATCG TTGGGGAGTC CCGATAGACC CTGGCCCGAA
    39181 GTACTACGAC TTGTCCCCAC GGTGGCATGT CGCTTGGACG CTGGAAATAT GCGAGGAGCC
    39241 GAACGCTCTC AGCGTGATTC GAGCGGAGAT CCAGCGGCTC GATGCCCTAT GGGAGCGGGC
    39301 CTCTACCGAA GGAGCCCACG ATCGCGCCCA AGGCGGATAG CTTCGGCCCG CTGGGCTTCG
    39361 GTCATGTCCA TCCAGAGGGT TTCATGCTCG GTGCGGTAGA GCCACCGGCC TTCGGGGGTC
    39421 TTGGCGTCGT GTTCGGCTTG GAGGTAGGAG AGGTACTTCT CGACCATGAC CGGGCGACGG
    39481 CTTGTTGGGC GAAGTTCTGA CGAGCCGGTG TACGATAGGG CATGGCGTGG AAGCTACGAC
    39541 CGAGCAAGCG CAGGATGCTG GTGGGGAACG GCGCGGTGAT GTCGCTCATC CCCTTGTGGG
[truncated: 367,261 more chars]
