# Supplementary material for: Clades of huge phages from across Earth’s ecosystems
Source: Nature. 2020 Feb 12;578(7795):425–31. doi: 10.1038/s41586-020-2007-4 (PMC7162821; doi:10.1038/s41586-020-2007-4)
Supplement: Supplementary file 6 — Genbank files for all genome. [file 41586_2020_2007_MOESM6_ESM.zip › genbank_genomes_SD-4/A10_PHAGE_COMPLETE_CIR-CU-CL_30_1.gbk]

LOCUS       PHAGE-A10--js4906-27-5_S32_scaffold_40_curated_closed_complete_prodigal-single     255082 bp    DNA     linear   BCT NOV-13-2019
DEFINITION  PHAGE-A10--js4906-27-5_S32_scaffold_40_curated_closed_complete_prodi
            gal-single, contig.
ACCESSION   PHAGE-A10--js4906-27-5_S32_scaffold_40_curated_closed_complete_prodigal-single
VERSION     PHAGE-A10--js4906-27-5_S32_scaffold_40_curated_closed_complete_prodigal-single.1  GI:
KEYWORDS    .
SOURCE      A10_PHAGE_COMPLETE_CIR-CU-CL_30_1
  ORGANISM  A10_PHAGE_COMPLETE_CIR-CU-CL_30_1
            .
COMMENT     Data sourced from ggkbase. For additional details see
            http://ggkbase.berkeley.edu/organisms/405779
FEATURES             Location/Qualifiers
     source          1..255082
                     /organism="A10_PHAGE_COMPLETE_CIR-CU-CL_30_1"
                     /mol_type="genomic DNA"
     gene            113..379
                     /locus_tag="PHAGE-A10--js4906-27-5_S32_scaffold_40_curated
                     _closed_complete_prodigal-single_1"
     CDS             113..379
                     /product="hypothetical protein"
                     /codon_start=1
                     /transl_table=11
                     /translation="MAVIPVKWNWEDALDKKNQKEHDGSSTYIILESLSDNISEIQDF
                     IYGLQKDIYKMQDDISKTKNDIYKLQRRQANLESQMRKVIKKGK*"
     gene            557..2284
                     /locus_tag="PHAGE-A10--js4906-27-5_S32_scaffold_40_curated
                     _closed_complete_prodigal-single_2"
     CDS             557..2284
                     /product="hypothetical protein"
                     /codon_start=1
                     /transl_table=11
                     /translation="MIHHNSAIQEGVLRDIVELLSDNVNGFVDPGDTDSFIGKLLNSR
                     NTGNYFRSITKATSNLVLTFPMIVDNSVSIETASMVSKAVEKKIVLMLQMLFSAISVT
                     NNKDAFDFVSKIHKNLTSDDVLSYINKMDSIPYRESTTLDFDQINKDLVRLIKEDSSR
                     ELSYDLRPALEAGKKRIAGGRVRVGEIRNEWNGKGDEPRVSMSTKDYETLLKDADGVG
                     YTADYYKGKRDELLKQNGKVIAQRDRYADYLKKAQKFNSADRKKILDMQKERERLIAQ
                     RDLNMKHLKRAQKLNSSDRKKILDMQKERERLIAQRDLNMKHLKRAQKLNSSDRKKML
                     DLQKESDRRIKELEDRIEKQSFYVDTKIDQPEIKKANEMVPSIMVVRFRSGEHNEAVG
                     EAVIGVKVKLIYVNQADMIDRIILKSGDQNRLFEFLKATTGEISMFKDFMFALDRAKL
                     DIFSKSAKSSPIWKLLERRSNVSRANSFFNNNNGAGTAIATLLVSQDTMDILKKEHNF
                     NQRNTSKLINIMTDYSAMGFIITNDVTEKVQMLFDDNDLSFETLSYSSLEREDKNQYK
                     KVINLLAGK*"
     gene            2300..3373
                     /locus_tag="PHAGE-A10--js4906-27-5_S32_scaffold_40_curated
                     _closed_complete_prodigal-single_3"
     CDS             2300..3373
                     /product="hypothetical protein"
                     /codon_start=1
                     /transl_table=11
                     /translation="MFITKEIEQIYSESLDFSNLDTFRTVASFTEAEQKNGIVILANK
                     LYRMIIDKLENTDFKEIEVSKGDITKLKQYKQIKDSIEVLTQIARESNSGIDEVNEMD
                     KALYNIIKLKPVFTDGFKHNVEMIKYFYDSIVLALISDIGFMTTVCVEFFKNPNSTVS
                     LEINNLQQYKSKFYLVHKNLIAFNTACDKGQIEKAFKVLNNNKMQGVKFEAVEINNYN
                     EDFVDTAKSVGKMAIFIPAAIIGGVFFIIINAILPILRDLAYLFFSFRTHLSDWFAIQ
                     HDLLEANALRLKSLKSTGDKDYQEIAKSQLEWANRMGKIANMLAVEYVPAEKKALKKT
                     AEDKVTTLSKGEVDEPNYHDSLF*"
     gene            3393..4307
                     /locus_tag="PHAGE-A10--js4906-27-5_S32_scaffold_40_curated
                     _closed_complete_prodigal-single_4"
     CDS             3393..4307
                     /product="hypothetical protein"
                     /codon_start=1
                     /transl_table=11
                     /translation="MNINDTINLMKKINKQNNAYIMGNDYNANSMVSSPEPIVKSTKD
                     VSAYDELMKEALYNNFIKIANKLRLDQKSKNTGANFIQSIIDKSTDEVNKSHYKALST
                     NSEETSVIEYTYASIMEDYAKELRSLNYELNGVQGIREDSTTLAHEGIVDKFNDTISK
                     FTPSKINDTIADRVEKATTNFIDNRNAKIEKIKDIYQKAKSFAANPKFSDEAKQRVEE
                     SASRQVLEIRESQKSLFESMVEALTSAAMINPNLQSRYMNESSGLNMDAIIDDTAAIY
                     TVLEECNVFGFLDANKLADAYIASLKQK*"
     gene            complement(4349..4750)
                     /locus_tag="PHAGE-A10--js4906-27-5_S32_scaffold_40_curated
                     _closed_complete_prodigal-single_5"
     CDS             complement(4349..4750)
                     /product="hypothetical protein"
                     /codon_start=1
                     /transl_table=11
                     /translation="MYNNTIIENGNELKKCLAEKNKLKQIHFFNDNHLNHLFEILEFH
                     NQLKSYLSTLTINENYIKATFRKTYFKKFNFSFDSMMFYNMINESLLILLQEENDNLN
                     FTEEEMNTIYNNISNLYTITRPNENTIIITF*"
     gene            complement(4751..5461)
                     /locus_tag="PHAGE-A10--js4906-27-5_S32_scaffold_40_curated
                     _closed_complete_prodigal-single_6"
     CDS             complement(4751..5461)
                     /product="Uncharacterized protein n=1 Tax=Burkholderia
                     pseudomallei BPC006 RepID=K7Q642_BURPE"
                     /codon_start=1
                     /transl_table=11
                     /translation="MKKRKDKQKIYDRLFNNIPRDYNERLEWLSNNLHLNSMKMDTIV
                     GKYNTMKERLYFKRFFIVLYEIPEGSPRPRFRLVNRKNLRNMAIANPNFIHVYSPVGA
                     EDNKYMKRLLTKDEFKEFTNLIYTPCIVDYKAFFKTPSSFNSVEKYLAELGVYTPISK
                     PDWDNIGKKYCDMTNENLWVDDRLVIQGTVEKLYSVLPRVEITIDFLNMLQNRHQAES
                     IRKIYKDDIRYFDDGRDE*"
                     /db_xref="UniRef100_K7Q642"
                     /db_xref="bpq:BPC006_II0525"
                     /db_xref="U1YJA6_ANEAE"
                     /db_xref="K7Q642_BURPE"
     gene            complement(5568..7751)
                     /locus_tag="PHAGE-A10--js4906-27-5_S32_scaffold_40_curated
                     _closed_complete_prodigal-single_7"
     CDS             complement(5568..7751)
                     /product="G085 protein n=1 Tax=Yersinia phage phiR1-37
                     RepID=G4KK24_9CAUD"
                     /codon_start=1
                     /transl_table=11
                     /translation="MDFILTKNAKVYTDCSFDSKVIDEIKQNTTLHKLYSNGPWLRIK
                     YNDTLVWLYPFDKNKLIINPINVEINKDNDLKIGTVVYIKPNQNENKYLTKDNKLIEV
                     IAERDRRKFFVIDSVKTIDGYYKVKAEDNTYFFVDESDIDDSIEDDTSNMISTYFLGF
                     FEDDDKKDKENEEDPNKKSPYAIEEVTGFGEYNTVLKDAYNQRVNTKYKNAVDLAKVN
                     LTNLRTVFGMPYQYMPNADLRMDPDGSTSPKLKTSELQAIGMKYREKILSRMPLLVMM
                     PGIVNFMPNYGYQAKEKAIQNLMSNSEDSYVNNKAFDFLVNKQAKSRSSYYTFYPAWT
                     EYFNYVNKMCAAAAVFMGVADVRFPYADGSKSDTLGSYRWQDALPSSLNSTFYKGSCA
                     FYVNSETQISETYSNSTTQSQLASKVNSYSEKARELAFLSGGVSDAASALGNIASSAA
                     TMFSGVTAKAEQIASRIAVGEYASKFRSQGVIQAIMGGIGNSVTGAKMQFPELWQDST
                     FSRDYSATIKLDSPDNDPLSVFLNIIVPLIHLTAFAAPRSTGLTTYASPFLVRAYYQG
                     FFNVNMGIISSMEISKGAEGAWTYNNIPTVVEVRLSIHDLFATQTITIDANNNSNLLD
                     SLTNLDMLTNQPLMEYLANLCGVNYNEPEWNRLIDLAITLEKRKPIDFLNRIEDSIVQ
                     GWNNSVNNIYNNAINSTDFGPVSLMARHLADKAANKIKNAISGNQ*"
                     /db_xref="UniRef100_G4KK24"
                     /db_xref="G4KK24_9CAUD"
     gene            complement(7833..16493)
                     /locus_tag="PHAGE-A10--js4906-27-5_S32_scaffold_40_curated
                     _closed_complete_prodigal-single_8"
     CDS             complement(7833..16493)
                     /product="Peptidase, M23 family n=1 Tax=Neisseria sp. oral
                     taxon 014 str. F0314 RepID=D7N1P8_9NEIS"
                     /codon_start=1
                     /transl_table=11
                     /translation="LDKLPKVNNYMKNLGKSIKYVAINEIRETLPIVFETKETNEEAL
                     SSIRASFRNKNKLKTISTIAKDSEFYKTGNDIYKNLKSSIKTGNFYSQKRQDKADNEF
                     MKSFMGEDFNFDDDFKDEEGFDESEDSLNENADSLNELSNDLNSGFEASATAISNTTI
                     ESARYVGETVKASAAMAYAQNSEQTFLMRTGFKSLDDGLKKLVHFNSDILQKHIQNST
                     TFFDNTSKLLAEQNAMMKEMLEMQRNVYKANQAAENNNNSAFNKFGNIVLSSGAVNLS
                     EYFKNIKSNFSEWSEPIMMMLNMLKANPLEAVLQGGLSLIGSDSMKKAGANLNKTLSG
                     AFGKYLSFLEKQAKKNGGIWETINDIFGVRNARKTDIDTSKYQKGPMQFNGVANKAIT
                     EVIPGYLARIESALTGGDERYFNFNNGRWTNTTKIRKKYNKELNDTDNGLGDLIGEIK
                     GALNKVNYNNYNNTKINSKDKEEIFNKIMQTIVDKNGDIDDSFIVRRRDKTGHDTIDH
                     EAFYNAFGYNAETLTDSQKAMLNVMATVLANTNSSTRASLNNTVRRAKSHPSEYKQSI
                     EDDPYNINRILVNGQLSGSRFVKDAVAFGEGSIEKPDRYRPSEALLQSRQNNNNSNNN
                     QYKKIKYKKNKKGKKNRRKNQQVINNNNRNNESIGAVKNAPVNYAENVFYKTASVDDF
                     IALFDHSDEPILRAFIGYINGLDSITKLNESQKAVSEFISLTKSLDTADFIYECKEYA
                     DYISCKQEESGVKTSTQFNKLPRVVKNFYYYIFSLCSKETVNTSEALGKYTTDINTET
                     REFEYDNYEGSGLFDKLDKAKGLNKIGVLASYTKKLTSMPFDILGSVIAKTDKIIYDM
                     FFGNEQITDTNTGKKVTGFFQLMTSKIGKAVEDLYGEIKERIWGKDQWKTYKDTVYNR
                     VLDLVNLGKGMLGFDSTGVNIKGSVGKLSKEEKDKLVEGKVDEKSGLNKATEENANAK
                     EDKDKETAKNNNGFYTPSGKSNLAGSVQNSNIALDTTLKTGTIGELSNGIDAAAGSNG
                     NSYTSLFEPTKGAVNTPGKKRIKKWQSIYGAAYGLGMVPKTDIYTLHKGEAVIPAYMN
                     PSYNGTDIDPKKHAKDEAAVAKKYGLNIKGYAEGTAKEESKEAKKDKETMVGWLKRTY
                     PAALGEGTVGAILGTIVAGPFGLIGGATLGAANYILKNSTAANKFLFGDEEKRSLFFR
                     TKSGLSKILPKSITNFFKEQDRKVRDIGKMSVAGGALGLIGGALGGPFGLMGGLMLGA
                     ATGVLKNYDSAQKLMFGNHDVKGKLDKALNHKYLKSIGLGALAGGLVLGGPLGLLGGA
                     LLGVAGKYASESDKFKDFMFGKKNKKGNRNYKNGYLGMIGEKILAPLGTLKDDIVKYM
                     DKNVFQPISRALTPLTRITQLGMRKLFRGLQKGFDVIVNPSLKLRWYKNLPIIMRGPA
                     GRYIGHGLAGAAGGFMYGGPLGALIGGVLGGASAFKVKDKTIASWLGKGIATIGTVPG
                     KALDFVTRKLDKKLIAKGNMDSISMSAKDRVDFMEKHGYQYAKEEYKQNDITLRDSST
                     SQLQAMKDTIEIIKLSKEKSARNKSKIEGKIRDVVKSIPNLDLSGMQKVLKIIRKAIK
                     SEDNRAIPEAIDKISDYLRLRGLSDDQIESYIRPLRIGMSGLSANKAVNNAMDQDIAN
                     RSEYLKKNFNFNVVDGDIDKALEQVDSELQSRDKKGDTIEKESLDKGDAAIVESTNKV
                     NNSIRLSNIYLAAITDYMRDGKVSEKTERKLKKFTAMDGGNIVAKTDSKDSIEESAYQ
                     FSQKTGTMIKMVKTSDGGYKPDTTDKDTKEAIEKADAERDAIMSLGQYAKSKLKSTKK
                     SLKNRASKFKNSAIFGGFKDIFKSIFGTPLGIVGDILGMIPGANLLKGKLARFAGNKL
                     GGWADKLANKAQKLKGTGKFLGKAGGKLLGAGSFLLKNVADAASAAADAEESTPEFET
                     ELEAFNYMARKISGVEAAVVAIDQFTNNQMPNFLKAPGSIHTTIDPKTGKPVKAKTGK
                     GFLGGWLSSAWHGATGVASSVWNGVKAVASKPMAAVSSVIGWVQNGLKKVFNFAAKFL
                     PSNIGNKISSFGSAILKKVSNPKVAVKVAEKASSKGIQLGLGPIGWAFLAGNIAVSFY
                     QGYNNAETIWKGGSTNTSSDEDLSMGDKAICGVCSVVANELLMGIMTPSEVLGIAKSI
                     FGKIKGVTDTIKEKASSIMSTISGYKDKLLNTGKEMWNKVKTSFSNVWDGIKNTVGNA
                     IQTIKDTFEKFKKIGYDTLVEILKSPIEWIKKKASSLFGFGGDDKKTSTPATNKAYTS
                     PKPTAAAIPADTSKVDPNVDPDHGIGTGLPSTAINYGKPDLNVDPDNGIGTGVNGTNT
                     KKTWREKYDGIYVRGKKVATGGPLSGNSLLRYRLASIGGGDMTPAAIWDTLTTKYHYS
                     NQAAAAIMGSMQQESSFDPNASQNGGGIEASIAQGEGTNGFGLCQWTGSRTQALVNFC
                     SSNNLDPTTAEGQIAFMNYEMGQRGSNAAFNSAGSVDDALKVMQQYEGYGEVGNRDNY
                     ARQIFQNQGRGITTSGSASGGSGSKSSGDNSIFGRIDKLFDKAFAPFTSIFGNLFGDS
                     SDSNSNSSGSGGAGSAATDMSGTIDSGSTADKLLANLKSEAGGDAVVSAPYGEANHQG
                     HTHGGIDIAAPEGTPIKSPIAGTVIDNRYGGGYGNYVQIKDKNNMDHLFPHMVSPSPL
                     EEGTEVSVGDTVGYIGSTGNSTGPHVHYEIDDDAVNRGAEVSKPHINPGKYMGGPLSG
                     DSTLKFRKKVNDLANAGNRAAIKALKKGYGTDNVGVGGPLPGDNLVNNNIAVKDYSDQ
                     LNQIISLLSIIAGAVQSQASTPVVAANVPTNMSDTMSTTTPNTSLLNIVKSMMNIASH
                     *"
                     /db_xref="UniRef100_D7N1P8"
                     /db_xref="D7N1P8_9NEIS"
                     /db_xref="elm:ELI_1307"
     gene            16715..17035
                     /locus_tag="PHAGE-A10--js4906-27-5_S32_scaffold_40_curated
                     _closed_complete_prodigal-single_9"
     CDS             16715..17035
                     /product="hypothetical protein"
                     /codon_start=1
                     /transl_table=11
                     /translation="MITINVTVDQETKQWISERFPKLTLRKKCKSASFESLGFRGNMI
                     ETGSFLFVSFKFKQNFIEEACDLVERYYEPVTNAVKTIMSLSKSIVKDAQKLGEKYFT
                     EIKK*"
     gene            complement(17083..17622)
                     /locus_tag="PHAGE-A10--js4906-27-5_S32_scaffold_40_curated
                     _closed_complete_prodigal-single_10"
     CDS             complement(17083..17622)
                     /product="hypothetical protein"
                     /codon_start=1
                     /transl_table=11
                     /translation="MEMEKKEPTVTELLNIIKQASTCTASKKDETRVMKAMLNDTSYS
                     VDVYAGTGKIGEFNPSKEMRSMCTSILSSAASIPLAEANSLMEKYTFKKSEATSMVNI
                     SKEFVNTYIHSGRKLNLGGREKSNISLALKEVPAGERTYPQCTGTDKKGNKIYTTGKT
                     YVKGYESIKVTAPSPEWVK*"
     gene            complement(17646..17786)
                     /locus_tag="PHAGE-A10--js4906-27-5_S32_scaffold_40_curated
                     _closed_complete_prodigal-single_11"
     CDS             complement(17646..17786)
                     /product="hypothetical protein"
                     /codon_start=1
                     /transl_table=11
                     /translation="MEKQEFLEIVKGFSREDFKKYLYREINKKRKLLVVIKRVTKSNN
                     KK*"
     gene            17931..22277
                     /locus_tag="PHAGE-A10--js4906-27-5_S32_scaffold_40_curated
                     _closed_complete_prodigal-single_12"
     CDS             17931..22277
                     /product="hypothetical protein"
                     /codon_start=1
                     /transl_table=11
                     /translation="MPYTIEKLIPLRLMKTKLFYPAYTQNDIYHNSALFILTKDIDDT
                     ISFLNNNKFLVNRNTFISYYTEKDFTFFTNEASTINEPFMKTMLESKFDGDNNDLYYD
                     LDDSRVFFPDKVDEILNEDFRMNQNYPSIFRNLLYNERIKNQKEIFEIYSKVKAKVPF
                     IRNTFVNLKQYNRKNLIVDLSHYINIFLKNNKVYQRDRGLDLLHHIITRYLDDSRINQ
                     YYSRKTCIIPVESWIPKGCDIFDFNNSINPFSMIYRLVRQRQVISNYWNGIDFIIASK
                     NAYFKVDFSNFDIKDLIRFVFFTKKLIKNDLSNADDAEINPDSSDSIVMDNRFGVTKS
                     KKKNNSDSISAKASFNPDDLDDDGFNDDETPKEKSEEEQEEESQEKELKEITVDNDED
                     YIKDVILDLDNPPITKITEARKKRMEQLDKDFDKTVIHGKKVGDILKNYYTKKRELKP
                     ETIPIDSINEEWKDVTALDFNKSYDIDEDIIAIFKSLRNKSRPLCVASMEMTDESTNE
                     DYIYTLRVQLEDINGTRSNIAIDIPKFINHRFMKLRGNTKTIAGQILLLPIIKTEEDT
                     TQIVTSYHKIFISRVNPSGGTKSTKGVSKLTKALKNLKDTDSKVKVYIGDNTFILSKY
                     DMPIEFKDLGALYSKITTADGSYIAFDYDALKKLPVDKKFNEKTDILIGYDSKTKKAI
                     YSNKENAAYTIGKFLASKDKVFAETYALAKPSNKLSYSQASIMNTKIPVIILMAFSEG
                     LQKSMDKAKIKYRFSDTRPKVTETESVIRFSDGYLVYNDEKPEDSLLMAGLAKTDLSR
                     FSIKDINAKNMWLDILDEFGGRIKADGFDNFYDCEFDPMTIDICKKYDIPYDYIEALA
                     YASSLLASTSYNKHADISGNRLRSNEILAGYLYQAIANAYGQYANKSKRTGRGVKFTI
                     KQSALIDAVMKDPGISDLSVSSPLLEAEAINTYSFKGLSGMNADRAYTLDKRVYDDSM
                     LGILSMSTGFAGNVGITRQATINSSIADGRGILKVSNDKSKLNTLNGMSVYEAMAPYA
                     TTHDDPIRTAMGYIQTTKHIMRVKSSSPNFITYGMDEALPYFTSNIFSYKFKGVKGKV
                     LNITDDFIIFEEVDKDGNKSKHSVDLREKTQKNSDGGFYVTVKLKPFVKKGQTLKYND
                     ILAYDPTSFSPSIGHNADNKNVAFNIGTMAKIAIMCTDEAYEDSSIIDERISDALTSF
                     YCVEKTCSLDAGSNVFFLAEKGKPIEEGSPLIIFQNAFTDDEANTLMKNISDDELELA
                     TDFGRIQVHSKITGTLQDIKIFRTCELDELSPSLKKIVSKYENSIKKEKKYLKDNGVT
                     DIEINESVPSTEKLLPEGKFKNLEKGVMFCFYIKCEDKMGVGDKLTYNTAIKGVVKDI
                     MPKGKEPYTDFRPDEPIDALLTSASVNARMTASIISSGSLNKVLMELSRQCKEKLGIK
                     WNNLTNVDNLHD*"
     gene            complement(23776..23880)
                     /locus_tag="PHAGE-A10--js4906-27-5_S32_scaffold_40_curated
                     _closed_complete_prodigal-single_13"
     CDS             complement(23776..23880)
                     /product="hypothetical protein"
                     /codon_start=1
                     /transl_table=11
                     /translation="MNSIIEKSIYAILLFLWSIIIYDIISGNIIEELL*"
     gene            24123..24944
                     /locus_tag="PHAGE-A10--js4906-27-5_S32_scaffold_40_curated
                     _closed_complete_prodigal-single_14"
     CDS             24123..24944
                     /product="hypothetical protein"
                     /codon_start=1
                     /transl_table=11
                     /translation="MKRQPILPDYSKYNLFITLEGLDATYKETNAKAIASYLKEDFKK
                     YIDSVDLQIKIVSFPRYKSEASYFVKRHLANKFVDHPKVDINPESMDYLKFVSNLFLL
                     DMYDWYESMRVNKAFSKPTIIIFDRYWYSMLYYLTKDIQGTIDKVHLKEPEEFIKKCQ
                     KTVFNMAHVYYKLPVTDILINLHNNNIDDINKKLNIRGNKKDGYESDDCYLGFVRNTF
                     NNTDFTPYVNSKYSNITNINVEGKDREAIKEEIVTALKPSLRRFKLILSARAKRK*"
     gene            24953..25453
                     /locus_tag="PHAGE-A10--js4906-27-5_S32_scaffold_40_curated
                     _closed_complete_prodigal-single_15"
     CDS             24953..25453
                     /product="hypothetical protein"
                     /codon_start=1
                     /transl_table=11
                     /translation="MQEEDNSQVVIGIVFDQTYLVYDIGIPMGNIYTILYYNKKAKFV
                     YGGLPRLVDHVEQYAESLKIPKENLIKLDIPCDCSKKYIMTQSKEAQWFLQLLNYKPD
                     KIFVFRDNQHSNGTTTLCQYAQRLLIPVVEYNNRGISRQVTTNTPDSTNNIYQSQFGR
                     VSDYDF*"
     gene            25443..26798
                     /locus_tag="PHAGE-A10--js4906-27-5_S32_scaffold_40_curated
                     _closed_complete_prodigal-single_16"
     CDS             25443..26798
                     /product="thymidylate synthase, flavin-dependent (EC:2.1.1
                     .148)"
                     /codon_start=1
                     /transl_table=11
                     /translation="MIFNRNKLKEFFNKDSSKMNKQLQNESNRNIVITYDIIDNTESA
                     FLCSMAARTCYGLTAENTYDKCLSHIKRVMGYGHDSICGHSNIMVLLCFKSNNTILSD
                     FDLSSIYTSLSALHFMNIVPLDFIHNKDAKEYFVLMSGSIRAFRYFIQNSTLPDSIVS
                     ENETNFNFDLYRVILDIAKHSIEKEFFEDMKDYVDLDEFKYKYPSYLYNSFTDESHLY
                     ANKNIFMYNYPDIPAIYNDILVRIADHYEDHVELIDPEGMYKLNKEQSKLFMKAILRC
                     TTVSFKMKNFSRAISQQVNRHLCAISQESQRYVDYSKKALFVDPLPFNLKAYPDIDKK
                     YTFKFGGKEFNMTSEELGEEIIKLYPQLKQQGMINQDARAFLPMNVATNAMYTFTMEN
                     MLHFIKVRDSQFAQQEVQGLAKQLEDVIERSQKDFYNNIDVLKNSYELFVELYKEQIK
                     N*"
                     /db_xref="abi:Aboo_0523"
                     /db_xref="V6DIU3_9DELT"
                     /db_xref="UniRef100_V6DIU3"
                     /db_xref="2.1.1.148"
                     /db_xref="2.1.1.14"
     gene            27184..27906
                     /locus_tag="PHAGE-A10--js4906-27-5_S32_scaffold_40_curated
                     _closed_complete_prodigal-single_17"
     CDS             27184..27906
                     /product="G278 protein n=1 Tax=Yersinia phage phiR1-37
                     RepID=G4KKL6_9CAUD"
                     /codon_start=1
                     /transl_table=11
                     /translation="LARNPELIKSNIDEDLNHDIEVSNVPNFDIADYDLSNPKDFKKY
                     VIRIERVCRNSYEYKSFISFLRDYAGFNKCSIMTNISNEIERGVKIHIHHHPLTLFDI
                     VSTIINKNIAEGLSTEENVIAREVMYNHYTLKVGLIPLSETVHELVHNQYLFIPNDIV
                     FGNWKAFIETYKDYIPLETISNIEKSEKMSQEYDYEDNTKILDHGFVHVQVDDSDYQP
                     STEKLYEKINTTLNEIKAKTDV*"
                     /db_xref="UniRef100_G4KKL6"
                     /db_xref="G4KKL6_9CAUD"
     gene            27940..28266
                     /locus_tag="PHAGE-A10--js4906-27-5_S32_scaffold_40_curated
                     _closed_complete_prodigal-single_18"
     CDS             27940..28266
                     /product="hypothetical protein"
                     /codon_start=1
                     /transl_table=11
                     /translation="MFANDDNIKNLSNDFDNEIIDLARDISSYFKYPPYIFSFSSDAL
                     QIETENQYAFIQVLINTKKEIEFMCLAKANSNSPFIGKSKSFIINNQVYNNEYICRRI
                     QELTSI*"
     gene            28465..28752
                     /locus_tag="PHAGE-A10--js4906-27-5_S32_scaffold_40_curated
                     _closed_complete_prodigal-single_19"
     CDS             28465..28752
                     /product="hypothetical protein"
                     /codon_start=1
                     /transl_table=11
                     /translation="MTKLDITANVILEYLAEFNPKLEVAKKAVILKNKKDYILNTYFS
                     DETEARSYYYKKRMIIKEILKTMSTEDIVIAVSSKESINHYFKEPLLKDGE*"
     gene            28749..29489
                     /locus_tag="PHAGE-A10--js4906-27-5_S32_scaffold_40_curated
                     _closed_complete_prodigal-single_20"
     CDS             28749..29489
                     /product="hypothetical protein"
                     /codon_start=1
                     /transl_table=11
                     /translation="MKMKQLDLFNSINVYTDASTTNAYTSTDQITSSPGYVIVYNNII
                     RLYGNKFINKTNSSYGELYAILMGIKAVYREIISGRLPSNTPINIFSDSLSSIENLRN
                     NFKNWYILDNIIRKTYDDKEVINQDIIRKIIEIVNKYKIPVNLYHIKGHAQIKLNKKS
                     NLSDRVELNKIIEMFFNNNRIFITDTEAAELCYYNIFVDNFTRYNMKENMSSSIYHNN
                     NYIKPKLNNTKLTKEDLKTFSEYINGGE*"
     gene            29492..32269
                     /locus_tag="PHAGE-A10--js4906-27-5_S32_scaffold_40_curated
                     _closed_complete_prodigal-single_21"
     CDS             29492..32269
                     /product="hypothetical protein"
                     /codon_start=1
                     /transl_table=11
                     /translation="MEPYVFKNPYDFRELSNLHCSEQSNTEEQTTSSFNFLDALTKIR
                     KKQEEEFHESEADMSKLFKQDIPAAIPTNGTLEVHPNDPNIVPIYSPQFGKKYTLGSF
                     DPTKDMYVHIQQRPKTPYELYMDQVNAARGQAYLNQRPYTPEYQFNNERKHDERIADF
                     QRHTNQYVNDPNQIAKQYWKDKNTVAKAGGVLDRDGVPHDEDDERDNSFNSETENNKF
                     LDQMRMKKEKENRKFQLTPDQDCKIRARNPYDDKCRYNSIITPSINPQYLQYASYMPP
                     VPMTYNETGNPYQQIMDGFNQQKAAILSAKEARNTPKKIKKRPDWSPEDRDMLGYTEY
                     VFKCEERGLSANNEEFQRWANGEDVFHEFDKEDNNQPVETTPVAPAFTPNPNGLASYS
                     TPQQWNNYYNYCMQNQQLFANQHYRPGSGYMNVFSHDKEGLPTKWFNDNWLYLTPTQE
                     EIDDGEEVGIKLYRNGKLICSNGVERKPKKKEEPKNTEPIVYLIRTKTNEDGSKEISM
                     YDATHKRQLTKEEVHDYYQKQANTSHQFSDDYKFAAIGMSSTPKDFQDPHISSFSQFA
                     DVFKSAQEQAEEDEGVNLATELSRYNQFVADNYLWFITILPRNARKNLTDLCQNQLMH
                     YRNADEFAYNKSCVLFIGDKVVYGQPKPTTLEEIEELRKKVPYDLSELDKYDTVEEKV
                     KYLQNLRDVRVIDEKDDVAYEAFKKMIKALNIAQGQNKANYDIFKMFMRKTDKDPATF
                     ERRFFKWWTKPTSKLSEKEYRKKYVDRMMQLANDHWEELDKKLIPYEEVVKERIKQHS
                     DFLIKLTHGRILNVKTIADADYVTNCLFNNYNAGVRYRNRNSFYTNERGLACMHEINA
                     RQKEFEKYGGLNQFAYDIYHNPDNPSYNPEPISINPSDPPEVRAQNYINKIMRKKRGE
                     LFDYENKYLRY*"
     gene            32244..33881
                     /locus_tag="PHAGE-A10--js4906-27-5_S32_scaffold_40_curated
                     _closed_complete_prodigal-single_22"
     CDS             32244..33881
                     /product="hypothetical protein"
                     /codon_start=1
                     /transl_table=11
                     /translation="MKTNTLDTNLYSTLRTSIKSIGESIDKPSIDDKYTVAFDNMYHA
                     PLLNYLRREDFYVLYQFATNPKFSVSDQFVRNDVYDSILNPLGFVRSFSGTNRVVYSY
                     LSDDTFLLKIGMDKVGINDNRSEFELQQKLKPFVPKIFDISPDGVVEMIEKVHPIMNR
                     ETFMKYAPMTFMITDYWVNHGLVMEDIGTDYFMNWGVRDGFGPVLLDFPYVYRLNRDR
                     LHCNTFKNGARCPGRIIYDEGFNHLYCPVCKKVYRAKDVGSDIDFMQKLKRKEVFKME
                     PIKFTFTRGNKSVTHIVTDNGVDYIDNPVSENIAKNSDKQKYIENTKKKNDKKPNNFI
                     NKFSLNNAYSKTLEKLKAEYKIDNFNNKIIEYIANYLDVYHDQFILVPSVVLDSETEI
                     TDEIRESIKSKLSEDAGVNVTAFTEVNMGSFNMYIPSKPIINIERFTKCIVKAYERYL
                     DEENEKEEVKEEPTVTDHSDNALADAINEIANDKSVSFTSENPKKDKEAVTSVVLPEE
                     KIMNVTGTSNPLGKGVIDASDAIEVSAKQYGQFKDEF*"
     gene            34012..34779
                     /locus_tag="PHAGE-A10--js4906-27-5_S32_scaffold_40_curated
                     _closed_complete_prodigal-single_23"
     CDS             34012..34779
                     /product="hypothetical protein"
                     /codon_start=1
                     /transl_table=11
                     /translation="MFGVGYFASNADEYFMVLNNQNFSLGIIDDNPEKYKVRNQFGVS
                     VMPRKGVVMLSSLLPPPEAISAYLEGRYDIGANIYGNFLNNDVTCQNIISVLLKLFYT
                     GRNIVLFVPRDEATSLNFIPVLGNYLFNLFGVRVGDIRNPQSAFTNPNEVQFANMLNC
                     MYLYDNLSFIDLCMHFPDNIRMNEAMANKIIADNKITLEDIVRYSNNPSPTMEDIVNF
                     ANGYARSIRSNTNRGIMEANKQYRRVISSVPKDSDNK*"
     gene            34776..35339
                     /locus_tag="PHAGE-A10--js4906-27-5_S32_scaffold_40_curated
                     _closed_complete_prodigal-single_24"
     CDS             34776..35339
                     /product="hypothetical protein"
                     /codon_start=1
                     /transl_table=11
                     /translation="MIYFVDYHLDSYIALIIDKFNYSIRTIYAPIGIASKGIPIDDVN
                     PPKEIMHYFMIDDMETFRYYYLQYLESYKPLLSLIDLVLGEYYNNDVIVLTDLSSDYC
                     CSVLECVALVINRRYGSNSIMINCIEDMNDCIFNANTSKEVKSNDCIQRFMNDKEWYY
                     SQTINGKEKELLDNLDAMEDCSYGNMG*"
     gene            35323..36129
                     /locus_tag="PHAGE-A10--js4906-27-5_S32_scaffold_40_curated
                     _closed_complete_prodigal-single_25"
     CDS             35323..36129
                     /product="hypothetical protein"
                     /codon_start=1
                     /transl_table=11
                     /translation="MEIWDNDSYTAPVDCLINQSIYEYDIKQANISILLEAGIIDESK
                     FNYYANLPKIDREISIGLLQRDNPEIAEALKAGFIGARKALVISNSISEFEIISIKKD
                     AIFTTRKLNNLDFGHIHFKEKNVYTSYYKIFNLVFLYGYRYMNNSKIRTETYLDIKGI
                     DKESLKYHKGYLLDIFEDIIIGAERESDLFNVVNFIKNFLIDYVKLNLDLNYYREFNS
                     ESKFNIQSKNANYRLMDMHYSYPVMLNIEYNRRILERFYQILLSVAFERG*"
     gene            36135..36623
                     /locus_tag="PHAGE-A10--js4906-27-5_S32_scaffold_40_curated
                     _closed_complete_prodigal-single_26"
     CDS             36135..36623
                     /product="hypothetical protein"
                     /codon_start=1
                     /transl_table=11
                     /translation="MKIHYRDNIDHPLFLENVSSLMRDLRNNSEYVTAYGSSFRNSFI
                     IMNERIDDHIIIYDVGVTCGHVHIVKVDILEYQDKCFIYDGFYSNFRSDIECADDFLD
                     RILHQDSCKEKIAKAKIKKYIRPLEYQKYIRYLSVGLSIAALPIFLISIFFILDFISN
                     NN*"
     gene            36643..37131
                     /locus_tag="PHAGE-A10--js4906-27-5_S32_scaffold_40_curated
                     _closed_complete_prodigal-single_27"
     CDS             36643..37131
                     /product="hypothetical protein"
                     /codon_start=1
                     /transl_table=11
                     /translation="MDYTTNESNDRTVVIQLTQIASTILRVNNNNTEYMAVLNGDASC
                     GIINFALLKYDEKLKKYFRIRIYKLDLNKYRITIFQVTNTKLRERIIPEKVLRYNILT
                     FNGKMLFNRLFMDLYEHYLRLKENKHTSIPPEVIESNKDALDDISFINNIAVIKDGYK
                     GF*"
     gene            37150..37935
                     /locus_tag="PHAGE-A10--js4906-27-5_S32_scaffold_40_curated
                     _closed_complete_prodigal-single_28"
     CDS             37150..37935
                     /product="Putative uncharacterized protein n=1 Tax
                     =Acetonema longum DSM 6540 RepID=F7NKA0_9FIRM"
                     /codon_start=1
                     /transl_table=11
                     /translation="MSFNYETGEDEGSMVLKIGKLVAGILVGGIIIFNSFTIIETGER
                     GVVLRLGEYKYNLNEGFNLKFPFIDKVVKLQVRDISYNSEVEVSSSDIQTIKIASSLV
                     YSLDTNKVGDIYRQYGNNIESIIIKPTVAEVINATIAQYPIEDFISKRDEISNKIASS
                     IKTRLSDNGIIIKSFLITDHNFSNEYDKAIEQKKIAEQAAITAEYNKQKAQLDSEANK
                     YRNEGLSKYVLMEKFLDKWDGVMPRVITGDSNLSTMITLDNDK*"
                     /db_xref="UniRef100_F7NKA0"
                     /db_xref="F7NKA0_9FIRM"
                     /db_xref="bip:Bint_0488"
     gene            complement(37990..38622)
                     /locus_tag="PHAGE-A10--js4906-27-5_S32_scaffold_40_curated
                     _closed_complete_prodigal-single_29"
     CDS             complement(37990..38622)
                     /product="hypothetical protein"
                     /codon_start=1
                     /transl_table=11
                     /translation="MTNPIGSGLIKKYSFYIKEYFRNLIPKINSIKNKIGDLISIFKD
                     NFSKNPFIYIAIFFILSFLICDSIYKISFILFLVSLVVIANKFVNNKHEEFILTTDFS
                     IAIKELDSLISDCIQEYMVMNGLANTTYINDKLETQIRKETTNLVTAKLSNTLFKKLS
                     YLYNEESVYTVIAARIYIIIMNFTIQTNEKARNNEVVTEINKQNKQVSLF*"
     gene            complement(38678..39391)
                     /locus_tag="PHAGE-A10--js4906-27-5_S32_scaffold_40_curated
                     _closed_complete_prodigal-single_30"
     CDS             complement(38678..39391)
                     /product="hypothetical protein"
                     /codon_start=1
                     /transl_table=11
                     /translation="MTNDTIKPLIIDSKYPELFTYNNFNPTLYSPNSPYQIMFSQTKD
                     SLMDVDVYRNFLYSAITRFRQSNFYRHYKAHLMQMGMDRCQLHPYLISDEDDSTATLE
                     MHHHVLTIFDIALVITEHILNTYGYITSFDLAYLLRQVHEQHKVCIVMLCKTCHQLYT
                     NHNDEFKIPSTLGFGKWWEFLDEYKYGITRDLAVKIYYMLKNDLQNADERDEKIKNML
                     SIRDKILDWSEYNEKLTRK*"
     gene            39483..46763
                     /locus_tag="PHAGE-A10--js4906-27-5_S32_scaffold_40_curated
                     _closed_complete_prodigal-single_31"
     CDS             39483..46763
                     /product="G234 protein n=1 Tax=Yersinia phage phiR1-37
                     RepID=G4KKH2_9CAUD"
                     /codon_start=1
                     /transl_table=11
                     /translation="LSSIEISKTYSNNPFVDYLLYYTKLLSFGSVIKNEEEAMKNETK
                     ESILAGDILISCFENTAVFELFDYDESLLKSAGITGSYHLSKCMEDKTYIPDLHDMIE
                     LKPALDDETGEEIGGYFDKVKYKFGEYFKVETIGGGITFRNYKVKKLDDGRIVGIYAL
                     RDELTEKGKQSYIANYNELNNYYRMLAGLPKIGDYGIPIMDYEYIPVAASTIEEFINN
                     DNVTYVHELSPAQIEYLESKGIMDRIRADYPNADYLDYIADAFVDYDESEDNTIYRAK
                     KIYKARKAYNFQLLYAPTVDDDYIVTSKFKSKYEENRLFVMSTFYNDIFKETSDYYDN
                     FIGMMIMIMTITDILSEVHQDIIKTDLLDKRCIQYIFEMYGMPYYNTIPLRYQYRMCK
                     NINQLIRFKSCSQGMINLIDLFGAPNIEVFRYFILRDRKVDKWGDIIFNELESKSSKL
                     NDTVFHDRVKREFTRTYTLTVKDGIAYLNGSDGSISKVTISDIASNLDTAINVPIEDK
                     KQNGTTITTIYKLTNDSSDNAYIITEDKVVTSGDDDDASSLVKENYYKLSINDKNNIE
                     IEYYDINLDLFYNEATNKWYSIENGRLVETDIQTRKSKEIVNNLSPKEWDYAMSLGKD
                     NTSVVINFTRKGLNNSTFDIPYPKYNNKPFDDYLQNNIMKVVYGNAILTKDTDYTISS
                     DKKQITITKAGVKQKDVIFDFYYNKEDITPYIDTENGYIITTEEADVLDTNIIKLKKL
                     PTPTYLTDGNQIMICIDGDILINTKEITRYTIDLSKNRIVLEDIPQDSIATIIYIYNK
                     DNIVKLDEQRESLLIDNDSESTKEAKREFSIDFPFDKYFERGNEVLITKSDSTDNRIS
                     IIPSTDYTINEGLVTLNNNVVINDNTVIKVFFIYSENSIYNRIYINESTEEITATENF
                     QVTFKLNPPFKKFFALGYKAYPKLRSNKEYLSTELYDVFNNTLTLKDQAIGLQKGQKV
                     TITYVFGPDTSNIICSKQRIEVTKDKQSEFKDINIADDYLEMNNNVIVDITGKYLRSN
                     EYNIDAATKTLTITNANRLPSKKDCINITYVMNNTTNTALKIKRETIAAKENTNTYKI
                     QIPFKSYVETKQSAIVFHNFSNNYSSVVTKFELTNDEITIPDEIFTNNDSIDILFVYN
                     NKYINDRTNLIKEEVKTVKSTDINNKVQIEIPYPFDNYDNNGWLMFITDENNNIIDES
                     TYDIFDGHLSFLNSKDILKYNNINFHFIYFDNERYVYKSYTEDYKKDIDLKFVGVPIE
                     DTFFNKNIIKRTNLLPYDETALIDKYWNGVGFDDDENKNHTKVKEQILAKEFNYERTK
                     YFGINYVLDIAEMSFKIAYFYNIFFDDVFKENKVKVSVPSIIPYKRFNVAYLFTYLNA
                     LAYLYSGVDDTIIDTTGKILYVKGFNFRADIPKLKKWILDQRRHANNFDTTFIYQPRP
                     LDENMSVPLPEDRTKKIWDFDIKPGENNVFNSLREIAAMFSTGKLVNGKFTNRDIYNF
                     IVRNIYKSQDYDIFKIWKKIFDTLMTYKQTFDYYHIKENGTTRIAKSLSEFLKYKDTE
                     LYNDYMRLKYITDKETRNEAIVDRITDVVYILEEYLNLKEFQNIFDHLPGVSGSAFLD
                     MLYTIINFFKSYKVVLRSKGDYIVFNAKDPMLNTLRYVDVKDNFIELNKYECINPLDS
                     IRSEMQVFTHYTDSIGFKEHIHFDTTIEDSINEKYLDYAKKNNLPTTNTIKVRVDVTK
                     NQTIFIVTSTGQTYSTNIYHGELLAKDKATSEESLITYYYSYKKNPNLQTYGSFILNK
                     DNAIDMSRFIIFEGKDLSGFTLEDKNTREVTEFSKFLDTDFNTDYIEFTLKYGEEFFA
                     YLIPDENYNEGNLNMRYGRAENDDMHVYATDATPITQFIQVIVPEHAHIKAINGDKIY
                     IDKSFEAMTGSYIEFETYADNGYIAGNLILNGTTLTSLKTTAVVKEDTIVISAVKPIA
                     KKVTVDIKAPDNTTIRVIFDDETVTVGSNQTKTVIKDYNSKYVVYLSTHSDYNAGTLN
                     IKKSGILSDSIMDTDNHITITATKPTLKYFTVYFAETEHQTIIATYQFKDYFEDFEVP
                     IHAEVNVRVVADTGYAAGRPLKDTYIINEDTQIVCSDATSKAFNVTITAPAHQTIIFT
                     NEGKVTTVKPNTSITLADVQYDSEYSVELVADAGYSNGTLNIPMSGLIDDSISTDGVG
                     TTIEITTTESSTTMLNVGIIQSTNQLITVTYNGTAYTSDFTVPYGAAITASIKSTDKF
                     FDAGKLNITSTTVTSDITIEATNAEVHKYNITITKYDNQRIIVTEVFADEADNIDHLD
                     SFKVSAQSHLRATVEPTNDSYNCGTLNITEVPSVEADTTFTATAATVRKYNITIEQSA
                     NQTIQVIVNGTTHTTSFECEGGLEYTISVVANEGYKAGTIIGVSTFGIISDNMVIRAT
                     SAYK*"
                     /db_xref="UniRef100_G4KKH2"
                     /db_xref="G4KKH2_9CAUD"
     gene            46828..49923
                     /locus_tag="PHAGE-A10--js4906-27-5_S32_scaffold_40_curated
                     _closed_complete_prodigal-single_32"
     CDS             46828..49923
                     /product="Putative uncharacterized protein n=1 Tax
                     =Salpingoeca rosetta (strain ATCC 50818 / BSB-021)
                     RepID=F2UAA2_SALR5"
                     /codon_start=1
                     /transl_table=11
                     /translation="MSDHSKYTSSQKRPNKTEWSASIEADEGYVPGRLNKEHGILESD
                     ISIYASESMNGVLYILIDQYNHQHIKVIINDETVYENARVIKCKIGDRFYAEIVADTG
                     YTIKGTLNSTSGIMYKSRHLSADKDAEPKMCKIILPATTNQTLTFYSMYTIQKSGNKS
                     KSFYVTYDTEYSIEINPIYGYNKGTSNHTELTMYKLNASNTLVNSNDFSLNITCTDAT
                     KKKYRITVPTMDNETVRVIANGTTYTSAVSLDYLTEYRITITPKDNTYVPGRLIYPPV
                     DMDSNIPTKRSFILKEDTEIKITPAHKINDGVFYLQYLDGNKEITPLSDYDDDDWYLT
                     EPHLLVNLDHNNKEDLYYLPFAGTTKSGFKDIDDKNSYDYVHDKNGIVPPSLRTHTIT
                     IQQSENQTIRVYYNGIIYTNSFKVESGDSITCSIVPINSDYAAGKLNYTSINNISQDY
                     TISATKATYIVKKKYTITINQTSNQTITVYSRLNNQNYTSTFETTEGDSLNIKITPSI
                     GYESGYITLDGKRYNSFEINDINSNHTISATNATAYGYILSINQSNHQTIIVHANGNN
                     YTSSVSLPYGTTWTATITAETGYTAGTLSKTSGTITGNDSISATATTIKQFTLTITQS
                     EHQTIIVHANNKDYTNNVVLPYGTKWTAVIKPDTGYNSGRLNKYSGTITGDDSVFATS
                     AANKINYRIIIKQTENTITTVTCTYPDDINHAITWTTGTKSFPYGSTWVAYTEGVTGY
                     TAGEVNLPSGTLTSDTYIYAQSAAKKNECTLTITQSAHQTITVTANGNKYTNTVALPY
                     GTTYTVAIEPAEGYNAGTLNKTSGTMTGNDSISASAATIKQFTLTITQSEHQTITVTA
                     NDKTYTSSVKLDYGTKWKANIKPDVGYNAGTLNKTSGILLSDDEVYASAADGVSYTIN
                     VVQLTNKDSALRVVIDNNEYQTSKWGYGRKYRVKFKLFYTEDNGYESIDSIDMYINST
                     KIPCTINNSDKSVNYLYATSDSTYTLTEDVTVKVANVVASWYIPDNSWSKGESGTDNI
                     T*"
                     /db_xref="UniRef100_F2UAA2"
                     /db_xref="F2UAA2_SALR5"
     gene            49936..50760
                     /locus_tag="PHAGE-A10--js4906-27-5_S32_scaffold_40_curated
                     _closed_complete_prodigal-single_33"
     CDS             49936..50760
                     /product="3'-phosphoadenosine 5'-phosphosulfate
                     sulfotransferase (PAPS reductase)/FAD synthetase and
                     related enzymes (EC:1.8.4.8)"
                     /codon_start=1
                     /transl_table=11
                     /translation="MTNQLEEKIKESKQIILDNYSKDDNACFLFSCGKDSVIVDNLLK
                     ELKVRDFIYQYYIATGFEDDGILDYLKSRPDVTIIGIDAEKYMRENKCFALSSYIKKL
                     YKDNNIINSKFLLSCCSYKRRTTTKVLKKYDIFFTGVRKDDLYNTKTWVKSAITIKEG
                     NKKIISPIFDWTDEDCYEYIKENNIKLNKDYDTLGFTRSCLICPIQYNTAENLEKIKQ
                     HYPKLYDRHMNLIKYLYDNRKDLQELFGSLEEFKKAFLNKDYYYDKVKEYLEKEKK*"
                     /db_xref="rim:ROI_35190"
                     /db_xref="UniRef100_I0R729"
                     /db_xref="I0R729_9FIRM"
                     /db_xref="1.8.4.8"
     gene            51017..51610
                     /locus_tag="PHAGE-A10--js4906-27-5_S32_scaffold_40_curated
                     _closed_complete_prodigal-single_34"
     CDS             51017..51610
                     /product="Methyltransferase domain protein n=2 Tax
                     =Veillonellaceae RepID=J4XPU6_9FIRM"
                     /codon_start=1
                     /transl_table=11
                     /translation="MKRINDTHNIQIERIWSMPNKNTFEILPIKTLLEEEVDPNKYWI
                     DPFANRNKIANLTNDLNQEYDTDYHLDALDFLRLFGDSSVDGVLYDPPYSPRQVSECY
                     NGVGYPVTWNTTKASFWGNHKREISRIVKIGGKVITFGWNSGGIGYKYGFEIKRILLV
                     PHGGWHNDTICTVEVKTHEREYLTDAFRKNRIVIERL*"
                     /db_xref="UniRef100_J4XPU6"
                     /db_xref="J4XPU6_9FIRM"
                     /db_xref="llt:CVCAS_pC0030"
     gene            51798..52235
                     /locus_tag="PHAGE-A10--js4906-27-5_S32_scaffold_40_curated
                     _closed_complete_prodigal-single_35"
     CDS             51798..52235
                     /product="hypothetical protein"
                     /codon_start=1
                     /transl_table=11
                     /translation="MENTASDVKVIIGKFADTVDTLIATIDAEIGSGEFSDAELAANR
                     MRETLNGIVDAMVKREHCTSYEATMIKNFINYIVSDKKKNISDKRYISTLEYHVSNNV
                     FREEEEKWKEYTTPPFDKDPHHVDSKDSHQKNKWAYDDDEDDL*"
     gene            52372..52746
                     /locus_tag="PHAGE-A10--js4906-27-5_S32_scaffold_40_curated
                     _closed_complete_prodigal-single_36"
     CDS             52372..52746
                     /product="hypothetical protein"
                     /codon_start=1
                     /transl_table=11
                     /translation="MKENNIDKQKETVILKLGNSFEDLISIIDANVDEGKDTAALFML
                     ERIEKSFNKIITGLQQNGILTSDETVMIKNYISRIVINEREIINSKEKIRLLESNEAI
                     RSFNKELQETNDMYKYMTATSF*"
     gene            52846..54246
                     /locus_tag="PHAGE-A10--js4906-27-5_S32_scaffold_40_curated
                     _closed_complete_prodigal-single_37"
     CDS             52846..54246
                     /product="hypothetical protein"
                     /codon_start=1
                     /transl_table=11
                     /translation="MPIHYSEGEFPLDTYCGHYTEQFQNSYNLSNIHNCDCCQPYNIN
                     HAVEKLQRATLMITNVSAKANYSIDITIEYSDGTSKTYALEKGKRYKVQYLANGELNT
                     LVGVITKIGKVNSNSNCSCDCCSGVNDYIIRVDASTNYSSVVEDIRTSNIRDIQPYVE
                     HADEDSTILNAHSSGVTVAGLVNAIVITDATIDEDGNIYSGTITKGVVDDKQCIIVDG
                     CATGVNSLNNFITVANAKVIGGTITTGKIMSGKMEKYTIISQGNCTCDCNDSTKTIMS
                     KCIVESCNATIVATDCNVVGSKAYDGTVINPVIEKSTVVGGTRSGKDMVTTGAIVIGD
                     IAYGGTITGGTLVGGTATGKINDIPYIIQNGITEGGTSMKCTITNGKIVGGKTVNGSV
                     IGATVYGGIAKCGVTTDGTTTISDNINSYIKPESVSLPSDMICKCPEVYGNYKDMIGD
                     MIIWFKTNNGYKPYKQ*"
     gene            54262..54366
                     /locus_tag="PHAGE-A10--js4906-27-5_S32_scaffold_40_curated
                     _closed_complete_prodigal-single_38"
     CDS             54262..54366
                     /product="hypothetical protein"
                     /codon_start=1
                     /transl_table=11
                     /translation="METIIWKAMISFILIIGTLYRSNDFKELLELKYR*"
     gene            54521..54844
                     /locus_tag="PHAGE-A10--js4906-27-5_S32_scaffold_40_curated
                     _closed_complete_prodigal-single_39"
     CDS             54521..54844
                     /product="hypothetical protein"
                     /codon_start=1
                     /transl_table=11
                     /translation="MANNKKFMDFISTEVAKKNLSDNPMVKFALKDFEDTSMKICKAI
                     DAKDKDSTGKYLTEVTIKLRTFVSYAWAAGIINSDELLGYKATIDNFVRNEKKKFNDY
                     FKEVA*"
     gene            55004..55540
                     /locus_tag="PHAGE-A10--js4906-27-5_S32_scaffold_40_curated
                     _closed_complete_prodigal-single_40"
     CDS             55004..55540
                     /product="hypothetical protein"
                     /codon_start=1
                     /transl_table=11
                     /translation="MKGENLANEVMKEFTGLGLASNPDVPMFKKSIEELAAELYELID
                     EGEFRKAHTVVSKLETTVITFVNSLWFHGHISIVVATAIKEKFSAFADAKRDELWDKA
                     RRKDDEEFSKIAEQKRHEFDACQRSVEETPIDYDEFDRRINEKLQEIYRECDEMRKSM
                     NQSSNPSKENSTIIIIMK*"
     gene            55673..56140
                     /locus_tag="PHAGE-A10--js4906-27-5_S32_scaffold_40_curated
                     _closed_complete_prodigal-single_41"
     CDS             55673..56140
                     /product="hypothetical protein"
                     /codon_start=1
                     /transl_table=11
                     /translation="MENNNNSEQKELIADVINVVINQLDAEFEKTIKEGHYSEAEELL
                     TKAWVKVTQVATDLWWNHVISFDEMKFVTKRVYAFVENKWEKLYPYETFCSSTRDKFS
                     SDAAHPGIAALNAIYQHISNMKDEVTMDLQHLQDDMQQQKDLLKQLLNTTKLY*"
     gene            56250..57086
                     /locus_tag="PHAGE-A10--js4906-27-5_S32_scaffold_40_curated
                     _closed_complete_prodigal-single_42"
     CDS             56250..57086
                     /product="hypothetical protein"
                     /codon_start=1
                     /transl_table=11
                     /translation="MSIINKPLSLKDTMGITGERTNFKTVIKAWYTDTGEVLFTTHNI
                     MTLAGGGFIARLLFDIDEPEKTPTYNSMLDFTFANSEESNTENKPEKVCLFCVGTDGC
                     GRENSQVYAAKYASWINPAYTDTYGGIVPFRYTTPDTDLTPVQRDYTKTGTYFGRKEK
                     SDRIAYYFKKFDSNPVFTQQFTDGTPIDANVYTTQESTDMEVESIVSMQMSITKDDCR
                     DFFFYGTGLNDARINSISLCTGYVKTDGKLSDTVDNAEYMNIRPVTRLNVPNELSDNN
                     KR*"
     gene            57578..58633
                     /locus_tag="PHAGE-A10--js4906-27-5_S32_scaffold_40_curated
                     _closed_complete_prodigal-single_43"
     CDS             57578..58633
                     /product="Uncharacterized protein n=1 Tax=Bacillus
                     thuringiensis serovar andalousiensis BGSC 4AW1
                     RepID=C3GC76_BACTU"
                     /codon_start=1
                     /transl_table=11
                     /translation="MKTNYSDLVGEIIGDYQIISYDGRNKHYAPVYTIQCTKCGHIKH
                     ITKQSIALYHYKHSLDTCNEDFLKNVVRTDYKFKELLDEYTDRNEQYCNIQCTKCGHI
                     KKVLKSNFMKYNYFHNGLNCEEDYYKEKVGETIEDMVLIKFLGYKNNMPRFLAKCKIC
                     GYTKEIYYSNFCKRHGTKHDEYSHLIYNEIEDRTDPSYRAFYKRWRGMMQRCYNPSNN
                     RYKLYGARGIKVCDRWHDFHNYFLDNWNSFKEFANKHGLINTTMDRIDVNKDYSPENC
                     TWATQEEQSNNRRYNLEFEVYDEATKEFIGKYRGLNKYIRANNYVEKDRCNIKNRLSD
                     KVISDVYKGRIYKKVVS*"
                     /db_xref="UniRef100_C3GC76"
                     /db_xref="C3GC76_BACTU"
                     /db_xref="cpas:Clopa_4295"
     gene            58637..59893
                     /locus_tag="PHAGE-A10--js4906-27-5_S32_scaffold_40_curated
                     _closed_complete_prodigal-single_44"
     CDS             58637..59893
                     /product="DNA-directed RNA-polymerase beta-subunit n=1 Tax
                     =Yersinia phage phiR1-37 RepID=G4KKG9_9CAUD"
                     /codon_start=1
                     /transl_table=11
                     /translation="MAVSTNKRVARKITNKDEVDYFLNLSQKDVESLSKLMETFGTLN
                     GKAPKYNTYDIITIPPNSYGIGNKKNKNAFTTTLGRWWFNKCFIEQDLFDLFHYINKP
                     INKDVLGDMNDQISYAIMEDRLPLSALKRYLMRQQKFQPYCNILCSGFTTNMLTISYK
                     IDKMKKQLEKKYADELADPERNMYAADKIEKELLDYAKKELKDDISMDMYDSKAKGSF
                     ANNFKNIFVMKGAIKDPDPTKGYDVAMSSYIDGISRDDYSKLAKALAAGPYSRARKTP
                     EGGYNEKLFLRAFQHLTLAPKGTDCGTKRTIEITLDKYNIKLMMYSYIVEGNKLIELN
                     SSNKDKYLGKTVRMRFASLCEYKEPNKICNVCAGNLFYRAGFKDIGVAMPQVASALKR
                     KAMKAFHDSTVKLHEIDVWKAFGLKK*"
                     /db_xref="UniRef100_G4KKG9"
                     /db_xref="G4KKG9_9CAUD"
     gene            59898..60146
                     /locus_tag="PHAGE-A10--js4906-27-5_S32_scaffold_40_curated
                     _closed_complete_prodigal-single_45"
     CDS             59898..60146
                     /product="hypothetical protein"
                     /codon_start=1
                     /transl_table=11
                     /translation="MRIELVRKNGNEFYFSNNYKYRMNARIISIDINGTRVKQSDYKM
                     IGPRGVKLNIPIDAESRVYANVLPIRIGNILMVKYKNR*"
     gene            60271..60702
                     /locus_tag="PHAGE-A10--js4906-27-5_S32_scaffold_40_curated
                     _closed_complete_prodigal-single_46"
     CDS             60271..60702
                     /product="hypothetical protein"
                     /codon_start=1
                     /transl_table=11
                     /translation="MIICVDDDECLLFEKNRICCVPTTEEEKEFIKNSTDEHGNIKPS
                     VYDMLYNYRDGIVDNIFHDSYGDDNRDAYIASQIIKDEVERLRDKEEDKWTIKKLPFL
                     KPSTLCLIDLFYTINDNREMQAKIGKACVDILLKDTEEEKC*"
     gene            60696..60926
                     /locus_tag="PHAGE-A10--js4906-27-5_S32_scaffold_40_curated
                     _closed_complete_prodigal-single_47"
     CDS             60696..60926
                     /product="hypothetical protein"
                     /codon_start=1
                     /transl_table=11
                     /translation="MLRTKSVSHVIASEYTPDDYSIVDDDSMGRLVDETIREIQEKEK
                     GKIVDVKLTSTGSFSYIYITALILYEVREVVK*"
     gene            60923..61360
                     /locus_tag="PHAGE-A10--js4906-27-5_S32_scaffold_40_curated
                     _closed_complete_prodigal-single_48"
     CDS             60923..61360
                     /product="hypothetical protein"
                     /codon_start=1
                     /transl_table=11
                     /translation="MKLVFDGKGLIKGHRYSNVIAIPTTAKEKKFFSECKRDNGSDYK
                     LWVYKKLYELDNLIIDNPMADGYDEDGNLIYNSEPIFDMVLDMTRDGDDYVGIPTPSN
                     FCILSLYYTLSKKFRKARQVKLLYEKSTEMFLNQPVVTIKEKE*"
     gene            61366..61815
                     /locus_tag="PHAGE-A10--js4906-27-5_S32_scaffold_40_curated
                     _closed_complete_prodigal-single_49"
     CDS             61366..61815
                     /product="hypothetical protein"
                     /codon_start=1
                     /transl_table=11
                     /translation="MKLVFDFEGSNDRLPTNVIAIPTTAIEKYFFSVCKDANGNYKPE
                     VYNALYAFDKQIIDNPMSDIYDNHGNLVWNSEIIMNMVRDAKQESDFAAIPKPSNICI
                     LSLYYTFSKRYNKVRRLNLLYKRMINLWHNQSIVVSREKGDNNDDTK*"
     gene            61799..62080
                     /locus_tag="PHAGE-A10--js4906-27-5_S32_scaffold_40_curated
                     _closed_complete_prodigal-single_50"
     CDS             61799..62080
                     /product="hypothetical protein"
                     /codon_start=1
                     /transl_table=11
                     /translation="MTIQNNTDYELKIIDEKGKEVYTLYNDNDIEMNVDIRRMLDWKI
                     KYPDGKIMHLFDIFNEALTHVDINLKGIPECSYDDGYIFAMDTMPHHIQ*"
     gene            62110..62334
                     /locus_tag="PHAGE-A10--js4906-27-5_S32_scaffold_40_curated
                     _closed_complete_prodigal-single_51"
     CDS             62110..62334
                     /product="hypothetical protein"
                     /codon_start=1
                     /transl_table=11
                     /translation="MTDEKKELRHVVNRIDKSNTHRIKRNYYPDDSPTESSGVAGVLS
                     DIANILFDLKIKFKKDDSGIHIKIDKDKNK*"
     gene            62401..63729
                     /locus_tag="PHAGE-A10--js4906-27-5_S32_scaffold_40_curated
                     _closed_complete_prodigal-single_52"
     CDS             62401..63729
                     /product="DNA-directed RNA polymerase {ECO:0000256
                     |RuleBase:RU004279}; EC=2.7.7.6
                     {ECO:0000256|RuleBase:RU004279};;  TaxID=331278
                     species="Viruses; dsDNA viruses, no RNA stage;
                     Caudovirales; Myoviridae.;" source="Yersinia phage
                     phiR1-37.;""
                     /codon_start=1
                     /transl_table=11
                     /translation="MELNLTVNYPVSKKFTFQTRLLRLNLDEEKAKDLISGKGFIIDE
                     PEDDKKAIDVGLKSDNSIFSSKFTKTMQDPDAFTDRYSCKCKRTQGKNYEGMICPYCH
                     SRVIYVGEDFEMTGWITLKEGYPIIHPNLFYVLESYIGKDQFASIVEPIIDLDENGKP
                     VQKYSSKIIKSTAKRSTRKTKLDEKYKGIGLIEFYHRFDEILEYFHKKNKNKKPDYYQ
                     DILENRDKIFIHSIPVYSTALRPFDRRDGRFTYEKTNGIYNMMAKLAAKINDDTLSIY
                     RIPKHRNVLLWNLQQRYLELYTEVINICKDKNGVIKRLIGGRCGFTSRSVIVPDPKLR
                     VDQVTLSYFTLLELLQQTVINILVRTYNISYNTAYMRYKQGLLKEDKRIRDIIQNIID
                     TSGINVLINRNPTINYGSILAVQCVAINDDYTMGMPLQILATMAADFDGK*"
                     /db_xref="G4KKL2_9CAUD"
                     /db_xref="UniRef100_G4KKL2"
                     /db_xref="2.7.7.6"
     gene            64142..64330
                     /locus_tag="PHAGE-A10--js4906-27-5_S32_scaffold_40_curated
                     _closed_complete_prodigal-single_53"
     CDS             64142..64330
                     /product="hypothetical protein"
                     /codon_start=1
                     /transl_table=11
                     /translation="MEVFNPRNSMMISRNDGTFNNDMNIFKDMIINANGLINIGRDNY
                     SIGQKQKIQQLKEKYNID*"
     gene            64409..65743
                     /locus_tag="PHAGE-A10--js4906-27-5_S32_scaffold_40_curated
                     _closed_complete_prodigal-single_54"
     CDS             64409..65743
                     /product="Uncharacterised protein {ECO:0000313|EMBL
                     :CRH82687.1};  TaxID=813 species="Bacteria; Chlamydiae;
                     Chlamydiales; Chlamydiaceae; Chlamydia/Chlamydophila
                     group; Chlamydia.;" source="Chlamydia trachomatis.;""
                     /codon_start=1
                     /transl_table=11
                     /translation="MGFNHDNPQYLVTTHDSPIKDLKRFKNEYAMSLCIPSVSSSYSI
                     CVEYMRKWFKNKFQPDFFKSEYIAGRNILRDFLSNDMINNIRKNKPALAIRPRMDYTF
                     NRENTDLYLLGRNIINNRTRFKDCFFVNPTNKNMVSLTLEQWKVDFEFRIKVSSFNTA
                     MDLYKFMQIACRANATETRYAEIDFNVPKALMLAIAKDSGFEIRNEQVVDNCKFLSFL
                     NKNSRLPFVCKFRGTKGEYEYFIKLTDMYVHLRCGDIEVDEGEREGQTDNNFVVSTQI
                     ECLFPAPKFYAYYAKDKHDFALIDKALKCTIYNLYIGAIPFKNDKGWNQYMTTDYIED
                     NDIYEQHKPSTIHFKELIQSRNENSLFDIAEYTKSIFISPSVFMDVKLFNGLSEVPIQ
                     IDWNTYTISTNQPLVERTSELVFYIDLEFINNYAINTQKGYSNRVKDQNNNI*"
                     /db_xref="A0A0E9FIZ5_CHLTH"
     gene            complement(65774..66034)
                     /locus_tag="PHAGE-A10--js4906-27-5_S32_scaffold_40_curated
                     _closed_complete_prodigal-single_55"
     CDS             complement(65774..66034)
                     /product="hypothetical protein"
                     /codon_start=1
                     /transl_table=11
                     /translation="MAISLLLISLYKLQYGNINDSLKENASIRENVNLLYLQSSIKKE
                     NSVLTSIYSNNTNSNFDKAAIQAIINEPKIVGNVIETKILAR*"
     gene            complement(66099..66749)
                     /locus_tag="PHAGE-A10--js4906-27-5_S32_scaffold_40_curated
                     _closed_complete_prodigal-single_56"
     CDS             complement(66099..66749)
                     /product="hypothetical protein"
                     /codon_start=1
                     /transl_table=11
                     /translation="MMVYELKSIPLYTNSSEQSYGWFIIYNNHSIVYEHTSYAHIQYS
                     TISKDDINLFGLYGNDFKLVSNFSDGSMYIYWRDNLIAKFNFLLSNKAIETNLNSHVY
                     HCRPFHLKSFIYDFNMFNAINSNGYMTNKYYSGYNGLILANNYPLKVKQYFSIDLMDH
                     PKELAIITKLEKIKDIEYPKDNFIFSVIKNNKISKDNVQLNLLNDNVFKHKTIFKL*"
     gene            complement(66749..67255)
                     /locus_tag="PHAGE-A10--js4906-27-5_S32_scaffold_40_curated
                     _closed_complete_prodigal-single_57"
     CDS             complement(66749..67255)
                     /product="hypothetical protein"
                     /codon_start=1
                     /transl_table=11
                     /translation="MASATPIITICDRDDREISSPWGVGTLDVNNGSAVPQSETKEIH
                     IWNNKGGIESAADLVSSYITTKNINGDNLNEQLVTDKWVQANYKNESISALNGFHAIG
                     GDDILEICSDSATGIDKENHVISGAANSGSTTDTSNFATVRLKVVPKINALKGLHQFK
                     VRISGYYT*"
     gene            complement(67294..68541)
                     /locus_tag="PHAGE-A10--js4906-27-5_S32_scaffold_40_curated
                     _closed_complete_prodigal-single_58"
     CDS             complement(67294..68541)
                     /product="Uncharacterized protein n=1 Tax=Azospirillum
                     brasilense Sp245 RepID=G8AXM6_AZOBR"
                     /codon_start=1
                     /transl_table=11
                     /translation="MPETKYFLDAAGLARFKTKQDAANEGKFLGINAKAKTAGAADTA
                     AKLAAAVAINGVLFDGSKAITIEDGTKLSLADAEKLYLKKATADTTYLPLHGTADKAT
                     KLANQVKINGVLFDGSADITVEDATKLPLDGKAKTAGTADTATEATHAAAADTATKLA
                     AAVTINGVDFDGSKAITINAEDATPRIAASEKGAVNGVATLDAAGKVPAAQLPSYVDD
                     VKEFENKAAFPKDGEADKIYVDIDTGSIYRWSGTQYIQINASVASADTAVKLATARKI
                     AGVPFDGTADITIPAGNVGAFTKEETNTTFLSKADATTTYVAITPGKDLSDNNFTTEL
                     LTKLNGIEEGANKYVLPQASSTTLGGVTVGSNITVKTGTISLAKENVIAALGYTPSDS
                     AAEVPVEAISDTEIDKLFTGTAE*"
                     /db_xref="UniRef100_G8AXM6"
                     /db_xref="abs:AZOBR_p330036"
                     /db_xref="G8AXM6_AZOBR"
     gene            complement(68602..69906)
                     /locus_tag="PHAGE-A10--js4906-27-5_S32_scaffold_40_curated
                     _closed_complete_prodigal-single_59"
     CDS             complement(68602..69906)
                     /product="hypothetical protein"
                     /codon_start=1
                     /transl_table=11
                     /translation="MAYLKTLWLVDGIRNKLYKYEDNELQQESYTIPVVNTCVPVGDC
                     KVLVSTDQSNVYILSPTGYLFKFNTKAETFVKTIRLTDGSSGIAQGVLHECNTSPIFV
                     SNYNENTVSVIMDDTIKYDIPVGLGPTNIIVDSNGSAYVCNSIENTISIISYQNCKYI
                     CYKKIRLLSNPIDVCVDKHNTLYVLCKDSKIYKLMANDKSCKRLSFDVGEQPSAITVD
                     NQNNIIVTNYGEGTITIIDPNSIIKTVGLQEFHPIAVDGDIDDNIFVITSHNIIIEIN
                     QAGRIINKFYANIPASITTLNDFTGMKTSKALYAANNPGGKPTTKDDLDELKKQLDNK
                     IQNYPNKDAFPYPSSNPDSKALYIDDENGTIYRFDKDKKEYKVLYGTSIVNARYDDSS
                     ETSLSLVSVNGTVKPLELKDITNTVLSKYNTILDSEIDKMFE*"
     gene            complement(69948..70379)
                     /locus_tag="PHAGE-A10--js4906-27-5_S32_scaffold_40_curated
                     _closed_complete_prodigal-single_60"
     CDS             complement(69948..70379)
                     /product="hypothetical protein"
                     /codon_start=1
                     /transl_table=11
                     /translation="MLKDVVLDEELLLILIIITISLIGSLVKNYYELLYHHKRMKVGL
                     IILSTVSTSILDYSISSHLLKILGYRPFIGVTFFLGLISMELLGKLSNLNDVFLIIKV
                     IIFRDKDDIKKLLSNKNDDDKNKQNHTDNSTHNNINITIKK*"
     gene            complement(70379..71338)
                     /locus_tag="PHAGE-A10--js4906-27-5_S32_scaffold_40_curated
                     _closed_complete_prodigal-single_61"
     CDS             complement(70379..71338)
                     /product="hypothetical protein"
                     /codon_start=1
                     /transl_table=11
                     /translation="MNKDSKIFHLLLVLIPIFCFIIISDIFVSDIRSIKQDTSENIQT
                     LEEKKTESIHYIVDNRIRQAKLQNAYIESAFTSYIEENYNTTQLQKEMNSDVLDNKII
                     NILSNIIIYDTKITSIFETHYSDHILFISNKNGIINIYNLSSNNPEIMFTNWDDYIAK
                     KNNTQLTSSAIDKLINKEDSVLVWESSIATKNNILNTEYTTSSEETIDKIIQTDNSFE
                     YRYYNILVPTYVNINNQDDTYDFIIVREINLYKTLEPLSYNINKYDTIIEDYKHEMSN
                     LLYITILFSISITISLSISIIIGVLKTNNYIKYKFKFKKDGDK*"
     gene            71464..72420
                     /locus_tag="PHAGE-A10--js4906-27-5_S32_scaffold_40_curated
                     _closed_complete_prodigal-single_62"
     CDS             71464..72420
                     /product="hypothetical protein"
                     /codon_start=1
                     /transl_table=11
                     /translation="MAEVDNENKITFEELAPSLQELFKNTVTKDSYDELVKKLNSIAD
                     NLTNITDQFVKKTEVWEAFHKLEDNYNPGTSDADWNSQGMYIANYNRPTISNQPTSSG
                     QLINIPYDKDINYSTQLFISQPDGELYIRASNGNINNTKFKRVMTSDDVSGVPAVGRV
                     IFYAYNVNPSTEYPGTHWVRISDAYVKIGSPSVEEVNIKNSALDVTTKTGSATIKITE
                     ANLPPHNHTATTSTNGQHQHATPFNERLEWCQGNAPWGLYDNNRHWGSNGGTDSDNAW
                     CNTSPDGNHSHTISSVTSPNCKSTPIPNNPYGAVLAAWYRVS*"
     gene            72432..73451
                     /locus_tag="PHAGE-A10--js4906-27-5_S32_scaffold_40_curated
                     _closed_complete_prodigal-single_63"
     CDS             72432..73451
                     /product="hypothetical protein"
                     /codon_start=1
                     /transl_table=11
                     /translation="MNDNKKEIRRIRLEDLDSSLQNILLNRISKDDPTWKRLQEIIDD
                     LYKKTHTEKKNITITINQSDNQTIHVYVPKKIGGIDYTSTFTCLTGTAYEAEVIAENG
                     YNPGTLNVSRSGVFTNNKTINATSATKSNATVTITQSDNQTIHVYTPKKEGGTDHTST
                     FTCPRGTTYEAEVIAENGYTAGALNVNENGTINSDMSINANPAISYAKITIVQSDNQT
                     IHVYTPRKSGGTDHTSSFTCSVGTTYEVEVIAANNYIAGTPNTKGGTFNSNMIISATS
                     ATVATAKVTIVQSDNQTIHVYTPQKSGGTDHTSSFTCPIGTKYEAEVIADSGYNPGTL
                     NVSGG*"
     gene            73544..74128
                     /locus_tag="PHAGE-A10--js4906-27-5_S32_scaffold_40_curated
                     _closed_complete_prodigal-single_64"
     CDS             73544..74128
                     /product="Membrane associated lipoprotein n=1 Tax
                     =Phascolarctobacterium sp. CAG:266 RepID=R6HD83_9FIRM"
                     /codon_start=1
                     /transl_table=11
                     /translation="MDSSHVVSVDESIPGQATVTCRGVTNMIQMFSNDCHNITSINLS
                     NFDTSNVTSMMGMFANCPKLTSIDVSNFNTSKVTDMSTMFKVCNNLSSVDLSSFNTSK
                     VTDMNSMFDCCFSITSIDLSNWDTSNVTNMAGMFNFCDSLTTIKGIIDMKSCTDYSGM
                     FYICSKLKGVKIKNPPVDFESKTGLSSSRYTIVS*"
                     /db_xref="UniRef100_R6HD83"
                     /db_xref="R6HD83_9FIRM"
                     /db_xref="ral:Rumal_0330"
     gene            74595..75701
                     /locus_tag="PHAGE-A10--js4906-27-5_S32_scaffold_40_curated
                     _closed_complete_prodigal-single_65"
     CDS             74595..75701
                     /product="hypothetical protein"
                     /codon_start=1
                     /transl_table=11
                     /translation="MATLKIIQSANQVITVSDLDSKAYNDGDTVETGKELIASIKASE
                     GYKAGTLNKETHTVVESDTTVEFSATEAVKCVIESNGVKYATFQEAVNAAKPKTETTI
                     TLLEDIDTCGTQVGVENDHTQDRYITFDLNGHTVNVSKLPLVGASVKYQTIAFRLMEG
                     CKVTFKNGTLTTNFANCKMFIQNYSELVLEDVTVDISKGTQCAYAVSNNYGGLTCKGN
                     TIINAPNTDGFRRVAFDCYYGLLKKYYNAAPVITFGKDFTGKVVGAVEYDKSSSAPET
                     LPGTSTKWTESAKITIENGTFDIELSGVTNKDTASITINGGKFVNEVYKDTTIPQNWK
                     TEEYIKKEEEEKAEAKAAAIAPVINYILDMNNMR*"
     gene            75742..76089
                     /locus_tag="PHAGE-A10--js4906-27-5_S32_scaffold_40_curated
                     _closed_complete_prodigal-single_66"
     CDS             75742..76089
                     /product="hypothetical protein"
                     /codon_start=1
                     /transl_table=11
                     /translation="MKYFYIEVKNDNDNYVWVKFILSKYNELTLNDIVLSLNQFIINT
                     NPCDVFFNYPNALFKKVNNTEYKTYNKKSKISTITVENKDAIYTQTYSSYSAMKNALY
                     NLLTKRKEKEWIE*"
     gene            76077..76688
                     /locus_tag="PHAGE-A10--js4906-27-5_S32_scaffold_40_curated
                     _closed_complete_prodigal-single_67"
     CDS             76077..76688
                     /product="Uncharacterized protein n=1 Tax=Selenomonas
                     ruminantium subsp. lactilytica (strain NBRC 103574 /
                     TAM6421) RepID=I0GWE8_SELRL"
                     /codon_start=1
                     /transl_table=11
                     /translation="MDRIVSIEEAKQIISDAYSYIWENAKAYDRDAKVYLHWTADNYT
                     NVYDDYNFCIDGEGNIHYTGDVNEPVSATYKRNSGSIAIALCCAYNAMCWPDGRYDLG
                     PYPPTDAQIYAISALTEAAADALDLTIDLDRIMTHGEAADNEDGLYLHEPYAVWSDPQ
                     PSDGITRWDLAILKDGDEWRSGGDTIRGNAIYIREHKDDDDEE*"
                     /db_xref="UniRef100_I0GWE8"
                     /db_xref="sri:SELR_pSRC300120"
                     /db_xref="I0GWE8_SELRL"
     gene            76774..78147
                     /locus_tag="PHAGE-A10--js4906-27-5_S32_scaffold_40_curated
                     _closed_complete_prodigal-single_68"
     CDS             76774..78147
                     /product="4Fe4S-binding SPASM domain-containing protein n
                     =1 Tax=Pelosinus fermentans JBW45 RepID=I9DAV8_9FIRM"
                     /codon_start=1
                     /transl_table=11
                     /translation="MKPFREVYDCDSITLDITNDCNFKCIYCFEKDKNKKYMKPEVAV
                     DAMRLTYNDLSGSNRRFQVNFFGGEPLLNWECIKAVIDDNNKHHRLVDYGMTTNLSFL
                     PKDFIQYVDDNNIGLLVSIDGIKHVHDKNRSNSWNQVVKNLKILITNGLKVFIEARMT
                     ILPEDAKYMYDGVDYLVNTLGIDSICPMPVTDVEWTEEQLNDYKENYIELVDMYVDKL
                     NEEGSKRNIAIKNIDDFMRQVMEPEVSDDLLCPIGLNKWCTIDYNGDIYPCHQLPTSK
                     DEIKLVQKIGNIYTDVDETKVHTDRKEKQAVYQKEECETCKAKGNCKNGCPEENLREN
                     GDENKVLQSYCDLHKIMTDVIIIKQAEILNATNIRSRYLNILKTNLEIKKYIDMIMDT
                     ADLSNTFALKLRLIHLKEMINNLGSDNVFPTFEEYFRKKSEILMTMILYSLNNKGGVE
                     DNGKDSE*"
                     /db_xref="UniRef100_I9DAV8"
                     /db_xref="pft:JBW_03673"
                     /db_xref="I9DAV8_9FIRM"
     gene            78128..78538
                     /locus_tag="PHAGE-A10--js4906-27-5_S32_scaffold_40_curated
                     _closed_complete_prodigal-single_69"
     CDS             78128..78538
                     /product="Uncharacterized protein n=1 Tax=Pelosinus
                     fermentans JBW45 RepID=I8TNV0_9FIRM"
                     /codon_start=1
                     /transl_table=11
                     /translation="MEKIVNNGIHYNLVNSSKTIYDNMIETMLSNIDELEKDEYRKKQ
                     IIEYSRIGVPKTVHSIISLISQGDVIKADDAKAIYDLCKSISNVLQEHSWKYWNNNGT
                     CGLVCQASCQSTCQISCQSCHGGTCHDKSCGGGF*"
                     /db_xref="UniRef100_I8TNV0"
                     /db_xref="pft:JBW_03672"
                     /db_xref="I8TNV0_9FIRM"
     gene            78538..79011
                     /locus_tag="PHAGE-A10--js4906-27-5_S32_scaffold_40_curated
                     _closed_complete_prodigal-single_70"
     CDS             78538..79011
                     /product="Uncharacterized protein n=1 Tax=Pelosinus
                     fermentans JBW45 RepID=I8TNV0_9FIRM"
                     /codon_start=1
                     /transl_table=11
                     /translation="MATEVIRQSVKYYLPDSPAKDHFITNDFFNNTINCLLTNITELD
                     SINAVTDNEISRKGGNGYNETITQLSRTTSANYNHLKDINNKVQKQKIITANDIGIIY
                     NIAKLLLQQMNSKSDDYWAGPCKLVCQASCQSTCQISCQSCHGGTCHDKKCGGGF*"
                     /db_xref="UniRef100_I8TNV0"
                     /db_xref="pft:JBW_03672"
                     /db_xref="I8TNV0_9FIRM"
     gene            79011..80045
                     /locus_tag="PHAGE-A10--js4906-27-5_S32_scaffold_40_curated
                     _closed_complete_prodigal-single_71"
     CDS             79011..80045
                     /product="4Fe4S-binding SPASM domain-containing protein n
                     =1 Tax=Pelosinus fermentans JBW45 RepID=I9NL16_9FIRM"
                     /codon_start=1
                     /transl_table=11
                     /translation="MYKEIYLFLTNQCPNRCHYCYIKYNNDCLTEKDIDECIEQNKPD
                     RIVFFGGEPLMRLDLMEYTLEKYHDQMNFQVITSSMANWKEFIKFQKKWHIELQISWD
                     GFKDSRVDTSGRSIADRVLNNINYAISEGLDHFDIKTVINNANVKDIPRLNKLFHRLD
                     KEFHINGQYCIARGEDHDDQWFKDLEENLYCTFEGTLEHPYTENLNKIMAYINRAPMQ
                     SCAAGKEQSYLTDKTMSSCTSIAFTEQKYEDFDKIQKRCTSKDCQIENCKYFYLCDGG
                     CRYERMLKFGDKWLDNYLPETCKLMKVYDNLITKYLASLNHEELAELYKIIMRYKNWL
                     YKVNNVDMEV*"
                     /db_xref="UniRef100_I9NL16"
                     /db_xref="pft:JBW_03669"
                     /db_xref="I9NL16_9FIRM"
     gene            80047..81234
                     /locus_tag="PHAGE-A10--js4906-27-5_S32_scaffold_40_curated
                     _closed_complete_prodigal-single_72"
     CDS             80047..81234
                     /product="hypothetical protein"
                     /codon_start=1
                     /transl_table=11
                     /translation="MIYFLPERIYNYILENKVSDVIDKLNALSDKYNSFTTFEEYIKY
                     SSLFIENEDNKKVYSDIKSSIEESLKNEPILLQEFEIISKDFIGEEYIHNTKALDDEN
                     YLAILIAFIDFNDSNKKDVYFSYMKTFIKYFESHESKNYSKFIYYNYIAYKILIDSTS
                     KDFITSSMSEEDTTSKCMNTIKKYYNKTLEYSSDKDNINAQFCDWVCFYIHNINQLLE
                     DNRIKIDLQNLYNKLDNFLYSEIGDYQYKKYNYGYLRFCDTMLMYLLFSISNTNRAER
                     ITTCKKLLNKIIDLFNDGLTNMPILLRGLSYYDRSKVIKYAVLLRKYATIAINNEKIL
                     NGKIINTSPEDLKFALSTDISTTKMDNYTFNRINNIEAIQKNDEEAELVSNFIKLLGM
                     KNV*"
     gene            81227..82387
                     /locus_tag="PHAGE-A10--js4906-27-5_S32_scaffold_40_curated
                     _closed_complete_prodigal-single_73"
     CDS             81227..82387
                     /product="Uncharacterized protein n=1 Tax=Pelosinus
                     fermentans JBW45 RepID=I9NKP8_9FIRM"
                     /codon_start=1
                     /transl_table=11
                     /translation="MYEQIDFLGIKFNDYCNLNCKYCFETNNSRSRHNVFNKGKELVE
                     FLKTLNIGPKLYINLLGGEITIYPNELYNLCKELKKIERYKDTTVKIGIVSNGTNHNF
                     IMNDLIKIISPESVKISWDGIHASEIAQTHLTDKQLSTIVDKVGCSKYNNEVMIAIAV
                     TKDNICYLADSIQYALEQGCKKLSYYFIFNDEYSKYYNTEEFKTIFIHQLHKIYMLYN
                     QYDFDLDNLTYMIYNKFINPDFIYDHKCRYIGKMFMVVPNGDIYPCLLLKEIDGLLDN
                     NNDLVLGNISTGFDSKSMSNFTNLYTNLLNENIDRCIQCNHVSYCTECPLETRYIFNS
                     YNKCISRKVIYDIEKECFDKYISREYLDKDTREFNLDYYSKRFLSGNQNLAL*"
                     /db_xref="UniRef100_I9NKP8"
                     /db_xref="pft:JBW_03671"
                     /db_xref="I9NKP8_9FIRM"
     gene            82466..85303
                     /locus_tag="PHAGE-A10--js4906-27-5_S32_scaffold_40_curated
                     _closed_complete_prodigal-single_74"
     CDS             82466..85303
                     /product="hypothetical protein"
                     /codon_start=1
                     /transl_table=11
                     /translation="MNNILMKSYDLNSSPLDNVLSSDGLHFDYDKPFFLIANLPIKNK
                     TMFEINITDYYPINKIQHIPLYVGISREPSLGVLIADYAISSLFYDVTDPRYEILSNE
                     IPDNVLYIDGSSTDADGNSVIGTRKPGIGDTIGVAVDYHTNKIKLFVNYNNEYPYDGE
                     YDKPFYSYTPPFNLAEQPNMYFCIYSNINYKYIEEDYNFRIASMDDLKHISGYVNFGK
                     NGLTHPVPGYDSLYKAYYERMADQEIHAELGSDDNPCYVYIGGDIFNPYSIQWDGELS
                     VENELEPDTDNLALVTDDPEFITTKSNKYNMNANTYIKADYDFETGEDNKYGITNSYK
                     VGGNVYINYPIPTTDKVYFEYTVKEGELKDRIVGIPIAMGITSVPLVGEPSQEKVTNP
                     NTIMTESIRVNLYRGNCFIPNGLDNSGGFYLFHLVRHSTQNSDKNDLHYLENVETSIS
                     PEQGNTIGVALDLGNNLMDIYIEGIKLASLNLKYTKENIDFSDFNKDDNGKMQYPYFF
                     IHDEGVFNNKVTGTFNFGESKFDSKIPKGYKSLYDFYTVDKRRIISKDLNCTVNINAE
                     KIVSKFIDSYLNINRVVDVKYEGLNDMILSNNNVDDFYAHYFEFDTDGMNELNELIRK
                     ENNGLMLTHKERSLDIDYSNIPIYKVNITKYTNQRIIVECNGKTYTESFEVPEYSLIT
                     VRTEAIDGKYKYTPGTPSVTRAVITSNTTLTATPASYKEYNVIINQVQNQIITVYNLK
                     DGVEESHTASFVVNSRYPHIRAEITYIAEGFNKGVLNITEADVTEDTIIYSTKITDIR
                     YNITIEATIDELITVTAEGIPRTNSKGINKFTIGYNKYCRVSVKSIKDGYIAGSLYYY
                     GKDGVKHDIVSSIQVTEDITIGATKVVPDVVYITIDNSEANEAKIDVTNADKVSDTKY
                     SIIRNRIANISTKPKAGYYFDHYEIEYKNKK*"
     gene            85396..85794
                     /locus_tag="PHAGE-A10--js4906-27-5_S32_scaffold_40_curated
                     _closed_complete_prodigal-single_75"
     CDS             85396..85794
                     /product="hypothetical protein"
                     /codon_start=1
                     /transl_table=11
                     /translation="MSENFNFNNSNETTTTSSIPSFSSFKNKDGSEPAQQNKNYNNKK
                     KNRIDEIIDQPITITAVNYRKSNYGDNKEYLVLEYTDENGEECYTSTGSSGIRSAIEN
                     KGDNLVFPCKATVVQRNSKLHPGYKYLTLN*"
     gene            complement(85902..86423)
                     /locus_tag="PHAGE-A10--js4906-27-5_S32_scaffold_40_curated
                     _closed_complete_prodigal-single_76"
     CDS             complement(85902..86423)
                     /product="hypothetical protein"
                     /codon_start=1
                     /transl_table=11
                     /translation="MSTEIINKALYSFPVKNDCTITPIVKPIPTFQTLEWPLSMHTDM
                     DGNNTYLFQKSYDIIFPTWCEYVKIEMPIIKINGVDTPLSTISIASDSNVVWFDNITE
                     TNKLVSYVRVTSYIERPDSNNVNVQYSLMISPISILSSDKYTIKFTIGNDINTYCRTS
                     LSSKDIISDIKNA*"
     gene            complement(86499..87053)
                     /locus_tag="PHAGE-A10--js4906-27-5_S32_scaffold_40_curated
                     _closed_complete_prodigal-single_77"
     CDS             complement(86499..87053)
                     /product="hypothetical protein"
                     /codon_start=1
                     /transl_table=11
                     /translation="METLKNFIKSIPKRILTIAIICLIIIGIGWYYTNNVNYDDSTTV
                     RNEIKSAESTVDAVQGEVSDSLDTIRDAGSTATSIANTNRELQAEGQRTAEGISKLGE
                     SIQSAKGTVDSMGDSISRIDQLQSDKSELIDSATKSNNDASITAGNIREELTTSKSEL
                     DKLTTTDEEIRGLLQQLRETCKEN*"
     gene            87189..87680
                     /locus_tag="PHAGE-A10--js4906-27-5_S32_scaffold_40_curated
                     _closed_complete_prodigal-single_78"
     CDS             87189..87680
                     /product="hypothetical protein"
                     /codon_start=1
                     /transl_table=11
                     /translation="MKKVTMRELVGKDIRITDFCITEYMKSKKDKATVELEVDGEYCY
                     FETTSLEVLHQLSWIKQCVITYKLTKNTKGICWVRKCKDSIHYNESGDAYIETEEFGN
                     TESVNDRYLCFYENSVYVKVIREKSSICFSSNISKETIDDLIKNENAAYTKKVEKIIK
                     ETR*"
     gene            87684..88469
                     /locus_tag="PHAGE-A10--js4906-27-5_S32_scaffold_40_curated
                     _closed_complete_prodigal-single_79"
     CDS             87684..88469
                     /product="hypothetical protein"
                     /codon_start=1
                     /transl_table=11
                     /translation="MHIKLLENSIVDFLSFYNYNLIHKTKINANNSLIFADTQFGTSA
                     KMLMSYPSIVYIISLYHSSKNDKVVSNKFIPTNSYISIEDIEKLKHINLEKIDYLVIA
                     ERTDSTISDIDTLMKNILFVSNKSNKISYNIATAEAKAVYSSLDEKKKLSRVVNISFY
                     KEELYPTVESETNCERTISKEKVSKRKPATIPMKLFLCNNDFFYNVLCVLVFIATAAI
                     IVAEVYYNGITKCYPMAIASVILTIVFISVLQYVRIDNNKKKK*"
     gene            complement(88512..89585)
                     /locus_tag="PHAGE-A10--js4906-27-5_S32_scaffold_40_curated
                     _closed_complete_prodigal-single_80"
     CDS             complement(88512..89585)
                     /product="Uncharacterized protein n=1 Tax=Faecalibacterium
                     sp. CAG:82 RepID=R6PXF8_9FIRM"
                     /codon_start=1
                     /transl_table=11
                     /translation="MDQNSTDWRSQQFFVTKNGKKELIHIETDTKNIVDFYAGVTAII
                     NKLKGIANGLATLDANGHVPQDQLNNIEQQLKDLEKRLTGNVSNNNTVVNTNLANAVK
                     ELKDLISALDAKCEGAYVKKAGDTMAGSLTSIVHSDTWVNGMKYAALNCNFGGYSAIA
                     NSPAKNGRFSISSYPDQNNNFYISYMTQDKINADTNATDKQLIWSGDTGVLTCTKVVN
                     SVYNDYAELFPKGEETEPGDLIVLDLDSKEEKYVKSSAKNTRVVGVHSDEYAQLIGGD
                     NVSLEENLKNYIPVSLAGRIRVKFIGISKKNEYVVADTHNPGVARLYYKDLNKPEDII
                     GILVEEDSNANPNEIRRLKIKLK*"
                     /db_xref="UniRef100_R6PXF8"
                     /db_xref="R6PXF8_9FIRM"
                     /db_xref="ain:Acin_1223"
     gene            complement(89604..90290)
                     /locus_tag="PHAGE-A10--js4906-27-5_S32_scaffold_40_curated
                     _closed_complete_prodigal-single_81"
     CDS             complement(89604..90290)
                     /product="Putative PhoH-like protein n=1 Tax=Mitsuokella
                     multacida DSM 20544 RepID=C9KJD3_9FIRM"
                     /codon_start=1
                     /transl_table=11
                     /translation="MNKRTSISDIYSSSLVINSKELDRAYKKLDKDQLDYFNSFSNHI
                     ITCVNAASGSGKTFVAVLAALQAFNQGEVNKIYYIRIPDDRSLRLGYLPGSSDDKQSI
                     YTTPFYNACTSLGLREEDIDIARDNNEIILCTDIVLRGTNICNSFVIIDEAQNGRLSD
                     LKLILTRISDNCKVALIGHSAQYDNFKGNNEKAFEKYIEHLTKKSWAIECKLTKNYRG
                     KLSSWADELY*"
                     /db_xref="UniRef100_C9KJD3"
                     /db_xref="C9KJD3_9FIRM"
                     /db_xref="arc:ABLL_0139"
     gene            90425..91018
                     /locus_tag="PHAGE-A10--js4906-27-5_S32_scaffold_40_curated
                     _closed_complete_prodigal-single_82"
     CDS             90425..91018
                     /product="Uncharacterized protein n=1 Tax=Blautia hansenii
                     DSM 20583 RepID=C9L776_BLAHA"
                     /codon_start=1
                     /transl_table=11
                     /translation="MTRLSKPVATIETLKRLVTNSDSKYATKDSLSKVATTGNYSDLK
                     GTPTSLKNPNAISFTGGSTASYDGSKSVTVDIPTSLPANGGNSTTANGIMPDWTGSLG
                     YNDTNWICAWQSDGKKIKAMNKSVFAASNHTHNYAASSSAGGAATSANKLNTNAGSST
                     TPTYFYNGVPVACTGISVATVTATTTLNIPGGKIWIE*"
                     /db_xref="UniRef100_C9L776"
                     /db_xref="C9L776_BLAHA"
     gene            91018..91491
                     /locus_tag="PHAGE-A10--js4906-27-5_S32_scaffold_40_curated
                     _closed_complete_prodigal-single_83"
     CDS             91018..91491
                     /product="hypothetical protein"
                     /codon_start=1
                     /transl_table=11
                     /translation="MRFIIIRIILLVFLLLNLQFISISAAHNLINANTQDKAIFEWCI
                     ANTESYLNYKFEDLEVYYSNTDKEYREILIENKLSKDMANRLVRTSYACGIWNTNKIF
                     LNKSGLSIHKQKEILCHELVHKYQQSKHDEKYVIMNRSKIESEAEKSASKITKRK*"
     gene            91506..91682
                     /locus_tag="PHAGE-A10--js4906-27-5_S32_scaffold_40_curated
                     _closed_complete_prodigal-single_84"
     CDS             91506..91682
                     /product="hypothetical protein"
                     /codon_start=1
                     /transl_table=11
                     /translation="MTLLTFVLFLVVTAVLTFIGQTISLQSVKENYKEYFKNSVKYSV
                     ISLISLIVVYVMLY*"
     gene            91695..92117
                     /locus_tag="PHAGE-A10--js4906-27-5_S32_scaffold_40_curated
                     _closed_complete_prodigal-single_85"
     CDS             91695..92117
                     /product="hypothetical protein"
                     /codon_start=1
                     /transl_table=11
                     /translation="MSTTMKGTIGGGLTFTASPATEIVVSTGYLVDRSNDENGLNDDF
                     IIPNGVKVIEVYASAYISGGTEHIISLTVYSSSGQWIYTTGEGNTSYTVYVGVIPNKK
                     YYTYIHAETREGEDCKIDRFYIKYSPEINKQTPTITGY*"
     gene            92300..92518
                     /locus_tag="PHAGE-A10--js4906-27-5_S32_scaffold_40_curated
                     _closed_complete_prodigal-single_86"
     CDS             92300..92518
                     /product="hypothetical protein"
                     /codon_start=1
                     /transl_table=11
                     /translation="VGVTPGSTHIWELQTNYEEPHHVMEYEIYCFTHNRHQIASWGED
                     GVSEDDKVGATIYYSPEINKKTPDVYDY*"
     gene            92502..93242
                     /locus_tag="PHAGE-A10--js4906-27-5_S32_scaffold_40_curated
                     _closed_complete_prodigal-single_87"
     CDS             92502..93242
                     /product="Bacterial surface protein 26-residue PARCEL
                     repeat (3 repeats) n=1 Tax=Eubacterium biforme DSM 3989
                     RepID=B7CD04_9FIRM"
                     /codon_start=1
                     /transl_table=11
                     /translation="MFTIIKRKKVVVYGYNNERYNWGGTTFSASHAIRLKPQIYIAKG
                     SAPWYSGSWMDSNKVINIDESIPGQATVTCDGNVTNLFMMFDNSNFTSLDLSSFDTSN
                     ATDMSWMFNDCNNLTTLDVSNFNTSKVTDMNGMFNTCSSIATLDLSSFNTSKVTNMTL
                     MFGQCSNLITIDVSNFDTSNVTEMYGMFGLCSNLTTIKGVIDMKSCTNYDNMFAYCSK
                     LSGVKIKNPPSNFESKTGLSKPQYTIVS*"
                     /db_xref="UniRef100_B7CD04"
                     /db_xref="B7CD04_9FIRM"
                     /db_xref="ral:Rumal_0155"
     gene            93280..93543
                     /locus_tag="PHAGE-A10--js4906-27-5_S32_scaffold_40_curated
                     _closed_complete_prodigal-single_88"
     CDS             93280..93543
                     /product="Putative uncharacterized protein n=1 Tax
                     =Megamonas funiformis YIT 11815 RepID=H3K5L0_9FIRM"
                     /codon_start=1
                     /transl_table=11
                     /translation="MNYQQTAKEIVLNYANKHIDKTDNVQITLDDVYIVWFCKTLQNW
                     KALVSTTLPDGMYYEVTYNGDKKEIYLDAYKKFENQKIDGVSI*"
                     /db_xref="UniRef100_H3K5L0"
                     /db_xref="H3K5L0_9FIRM"
                     /db_xref="lin:lin0103"
     gene            93561..93812
                     /locus_tag="PHAGE-A10--js4906-27-5_S32_scaffold_40_curated
                     _closed_complete_prodigal-single_89"
     CDS             93561..93812
                     /product="hypothetical protein"
                     /codon_start=1
                     /transl_table=11
                     /translation="MFKFLIHLLGGYTSSEYNQLSLEIDSLNNILAAKNNEIDHLKKE
                     STDLSEKINKLQSQVDSLSKIKDSFIIHVDGGKVWIENE*"
     gene            93805..95169
                     /locus_tag="PHAGE-A10--js4906-27-5_S32_scaffold_40_curated
                     _closed_complete_prodigal-single_90"
     CDS             93805..95169
                     /product="Putative uncharacterized protein n=1 Tax
                     =Salpingoeca rosetta (strain ATCC 50818 / BSB-021)
                     RepID=F2UAA2_SALR5"
                     /codon_start=1
                     /transl_table=11
                     /translation="MSKIAKSLHYQKTNGTSGTCALYTSKADCAGYSTINLEVDGANV
                     YAGLGTSLTANNASGIRIQKNGSDTKYAILKWTQAAMNITQVANQTIRVTNASGTAVS
                     TGTLLSMNTALTIACTPATGYKASSPTINGTTVTSPYKITQANIEAGSFTLSCTAAAK
                     QTFTFTINQSAHQTITVTCNGVAHTSTFTATYGDKWTATITPETGYNAGKLSATSGTI
                     TGSVTVSATAAVIKTFTLSFGATTNQTYVATVAGVAKAATASATSYTVNYGTKYSVAY
                     TANSATAAYTYTASNSVSGTVTNTTSIPAKTASASLRYYTLTVPATANQSYTLRLATN
                     SSYGGTLPSYTTTATKSAQTLSVPYGTTYSISYTADSGYNPGSAKSGTVNGNTTVSHN
                     AATVATATVTIVQSANQTIHVYTPQKSGGTDHTSTFTCPIGTTYEAEVVAASGYLPGD
                     LSVK*"
                     /db_xref="UniRef100_F2UAA2"
                     /db_xref="A0A085M1E1_9BILA"
                     /db_xref="sak:SAK_1493"
                     /db_xref="F2UAA2_SALR5"
     gene            95302..95616
                     /locus_tag="PHAGE-A10--js4906-27-5_S32_scaffold_40_curated
                     _closed_complete_prodigal-single_91"
     CDS             95302..95616
                     /product="hypothetical protein"
                     /codon_start=1
                     /transl_table=11
                     /translation="MDNRNYSLTIPSGVKVLEVYLSINSLAEGVEGVIYIANNKSDKT
                     WAEVQGWWEDGFPDDITNYVGVTPGKTYSLNIQIDIDDDSSGYIAYSPTINKKTPDVY
                     DY*"
     gene            95600..96091
                     /locus_tag="PHAGE-A10--js4906-27-5_S32_scaffold_40_curated
                     _closed_complete_prodigal-single_92"
     CDS             95600..96091
                     /product="hypothetical protein"
                     /codon_start=1
                     /transl_table=11
                     /translation="MFTIIKRKKVVVYGYNNERYNWGGGTTFSASPATQKEKDFIVTA
                     EYYYIDHQYGETFETDWSCGFGTAYDDATKIGSITPQEIDGFKILNLQDQGWSTTDLE
                     DNPVEDVSWILLEATHKCILHINGKDYNVTEYKDGIYHSKIKNDQLGIEDKEQIKVTY
                     TLL*"
     gene            96118..96354
                     /locus_tag="PHAGE-A10--js4906-27-5_S32_scaffold_40_curated
                     _closed_complete_prodigal-single_93"
     CDS             96118..96354
                     /product="hypothetical protein"
                     /codon_start=1
                     /transl_table=11
                     /translation="MDDSTLKPQAYPSKDKTIYDDNVADLASIILFYLRDSSEATDTE
                     PFNNDSNVTSTDLSIFDSSDVSSMDSSVFIDCSI*"
     gene            96533..97189
                     /locus_tag="PHAGE-A10--js4906-27-5_S32_scaffold_40_curated
                     _closed_complete_prodigal-single_94"
     CDS             96533..97189
                     /product="Membrane associated lipoprotein n=1 Tax
                     =Phascolarctobacterium sp. CAG:266 RepID=R6HD83_9FIRM"
                     /codon_start=1
                     /transl_table=11
                     /translation="MNSTIKTQTYVAKGKAPWFNNNWLDIDRVISMNKLDSGTTVVCD
                     GNVTDTAEMFRNFNELTSIDLSNFDTSNVVFMDGMFYYCSKLTALDLSNFDTSKVKGM
                     SCMFFNCSDLYKLDLSNFNTSNVTDMRSMFDCCYSLTTLDLSNFDTSKVNDMTCMFFN
                     CFNLTTIKGVIDMESCKDTDYYNMFFQCYKLKDVKIKNPPNNFERNSGLSSSQYTIVF
                     *"
                     /db_xref="UniRef100_R6HD83"
                     /db_xref="R6HD83_9FIRM"
                     /db_xref="ral:Rumal_0155"
     gene            97319..97639
                     /locus_tag="PHAGE-A10--js4906-27-5_S32_scaffold_40_curated
                     _closed_complete_prodigal-single_95"
     CDS             97319..97639
                     /product="hypothetical protein"
                     /codon_start=1
                     /transl_table=11
                     /translation="MKVDTFMDETRTLFEQLELTENSDAKRFVHDMHILAIMFYWLVD
                     KGEYKRGAYIASQIEVEAHAFTAKMRVKGLISNDAADTMDNNISRSVAKKKDELWDKA
                     HPKA*"
     gene            97745..98269
                     /locus_tag="PHAGE-A10--js4906-27-5_S32_scaffold_40_curated
                     _closed_complete_prodigal-single_96"
     CDS             97745..98269
                     /product="PF03382 family protein n=1 Tax=Clostridium sp.
                     CAG:451 RepID=R7KCX3_9CLOT"
                     /codon_start=1
                     /transl_table=11
                     /translation="MPKPQVFVVEGSKPWFSDRWEDKYHVVNIDESISGQATVTCEGV
                     TTMRNMFDRCINLTSIHLSTFDTSDITDMADMFNSCLNLTSIDLSNFDTSNVKCMNHM
                     FCNCPYITSLDISSFDTSNVKDMRDMFAHCIRLTTIKGVIDMEYCKYRTHMFYKCPKL
                     TGITIKNPPLFAQW*"
                     /db_xref="UniRef100_R7KCX3"
                     /db_xref="R7KCX3_9CLOT"
                     /db_xref="ral:Rumal_0155"
     gene            complement(98353..98928)
                     /locus_tag="PHAGE-A10--js4906-27-5_S32_scaffold_40_curated
                     _closed_complete_prodigal-single_97"
     CDS             complement(98353..98928)
                     /product="hypothetical protein"
                     /codon_start=1
                     /transl_table=11
                     /translation="MATSLRNVIESFKIDMNEIDNHLNAQDEYINDLARKAKQVSSAL
                     KLLKIAVRSNVDKIDGYYYTDSLTKDAFLKDDDVSRLYDSVAAEGIRSIIILDDESPL
                     FLQEIPVMISHELDTAHEVMDGRIISFFVDGEEHNYYNDTLGEYKENTFPPIDDTIMM
                     FIEDTKEKAKAIEDIRKATSIENHPIGKEEK*"
     gene            complement(99009..99404)
                     /locus_tag="PHAGE-A10--js4906-27-5_S32_scaffold_40_curated
                     _closed_complete_prodigal-single_98"
     CDS             complement(99009..99404)
                     /product="hypothetical protein"
                     /codon_start=1
                     /transl_table=11
                     /translation="MIICRQCDDKKEKLLKLLDETAEKAEKNKVPVVNYTLNDEKYNC
                     AISGFALKDKYGEAHIIGVCDKDHCIYFITDLLGDKKVIKSQLSKKDWEETARYIIFE
                     AWMNYKIDNAFDGTPVISLAYDAKHDQII*"
     gene            complement(99421..101151)
                     /locus_tag="PHAGE-A10--js4906-27-5_S32_scaffold_40_curated
                     _closed_complete_prodigal-single_99"
     CDS             complement(99421..101151)
                     /product="G164 protein n=1 Tax=Yersinia phage phiR1-37
                     RepID=G4KKA3_9CAUD"
                     /codon_start=1
                     /transl_table=11
                     /translation="VFYNVYVATSITRQGRSSITASIMLFESFLANNIKFGSLNQIIA
                     FIDHVLQEKPNRKFSDNDILDNSVSKESVFAKLMLSCGYRWLPNDEDMEIIWRMVQRL
                     DQEDLNRLYYKNNLYSFFDNEVPLEIVTDILKELDSPFIDPNNPPSNIQDKLDVLVDI
                     VKEYVYYRYQIIDKIERVETLIRQVDLTTDTDSCIITLNPWYTFIADKVKNEDMKIKH
                     FDIDAVKLMEKENLNEAGDILKKDDSEFIYDFKNDEIIKRKRMRNPLMVIPEDSLRHS
                     IINILAYVIGKLLRDYFDRISIMNNVTNEAHPFCLMNMKNEFLFMKMLLSDAKKHYAT
                     LVEVQEGHVIPNDPSKQLDIKGLEMDKSVIPKSTKEVLSKILYEDILKSKNIDQLKII
                     NKLAVLEKQIKEAIVNGSTEYFKPMKVKSIRSYKNPMSTQQVKGSIIYDLLRDKNEPY
                     INLDEQCPVLVVKTKINKSILESSRFKDEYPNKYNLLIKAFYNNNSIVFKVRDQEYLF
                     NFFKATTPNNAREITSVAIPYTIPTPKWLIEFIDYDSIIKENIGAFPLESIGITKLDT
                     NSAYSGIIQL*"
                     /db_xref="UniRef100_G4KKA3"
                     /db_xref="G4KKA3_9CAUD"
     gene            complement(101516..101935)
                     /locus_tag="PHAGE-A10--js4906-27-5_S32_scaffold_40_curated
                     _closed_complete_prodigal-single_100"
     CDS             complement(101516..101935)
                     /product="hypothetical protein"
                     /codon_start=1
                     /transl_table=11
                     /translation="MNENYAKIFKKYKDSMKRNMKILMPELGDSELDRAIDWSINRRI
                     KDHQVEIDDNYHNQRTNINLIKLYEYIQERKPILTSYGCLFTQHGERPNPLYEMIQEF
                     ADRRNNFKKKMLQYPKGSEEYNRYNLNQLVAKVDTNA*"
     gene            102085..102504
                     /locus_tag="PHAGE-A10--js4906-27-5_S32_scaffold_40_curated
                     _closed_complete_prodigal-single_101"
     CDS             102085..102504
                     /product="hypothetical protein"
                     /codon_start=1
                     /transl_table=11
                     /translation="VSYIDDTQEAGIQDATALFESFFVDYVNHMDDEERKQYLESDEV
                     NALVEAKAIGRRTIVRLSKQDDYNRRITLAAMQKAKEQNSSDWKRLKKAHMLKKLAIA
                     NIVKRYGNNVKRDVVKAQKAILKTNPRYYTKTTFGNN*"
     gene            102760..104895
                     /locus_tag="PHAGE-A10--js4906-27-5_S32_scaffold_40_curated
                     _closed_complete_prodigal-single_102"
     CDS             102760..104895
                     /product="hypothetical protein"
                     /codon_start=1
                     /transl_table=11
                     /translation="MLNNYQNYYMFADLVRTGKFYLRTSDITSSNWQEYYDGILNILK
                     DNIETEEIKRFIITVDFGNNDVVDLTIFDLYFNIIMWYLVVKSGITLDGRALFCPKVI
                     NRKCIKKYFDRYIPIIVERFSHIYKQDVKRITISLNNIIDDTLSKFSDVDSFSFFLAN
                     TINLKDTIDLMNNIPEFNNLVHTSLIDKSIEDVKDIGMDKADRSIEIIKNSKSVLGYD
                     HCLKNSFETGEGVSPRQYKEFAIHIGSKPDGTGGVHPHIIDRSYLMGGLQHVADQFVD
                     SASSRVAQIIVKHNTSSSGNFARIMGINNIDTVLNTDLDYKCNTHNPIVITIDNSKIL
                     SMLTGRYYRTNPDGIDYLIHPTDTFLIGKTIYLFSPMTCASAAHGHGICKRCYGELAY
                     INSNLKVGKFAVEQLTSQTTQKQLSAKHLLETVIEKINWNDNFNKFFYVDNVNMIYVN
                     DNIEAGHIIIDPNSIMDNTENTESDSDEEDNMESSFSDSSQFTNYITSFVFEDTNGKK
                     YDIHSENMTEMFFSEDFIDYLKRLSLASDRMYHIDIEDLVNTLNDNALFYIQIINNDI
                     DKNLKDIESLINKKDELIGLDKDSLLKKFINLIIKGKITIQSVHLECMLMNQIRSVHS
                     KLKLPEWEHDNEEYQILSLDQSLTNNPSVIISLLYKNLKSTLTNPITYAKDESSRMDM
                     FFMVQPQEFLSNEVKAPKKPEFITPIFKS*"
     gene            104912..105178
                     /locus_tag="PHAGE-A10--js4906-27-5_S32_scaffold_40_curated
                     _closed_complete_prodigal-single_103"
     CDS             104912..105178
                     /product="hypothetical protein"
                     /codon_start=1
                     /transl_table=11
                     /translation="MLYIVLEGLIVFVVTYLFFKVTIYTPVNPKHKNDSVFYALFMLG
                     AKWYIALCAALVILNSCKGVLYTIGFINSPADDYFVIWLNSILK*"
     gene            105193..106782
                     /locus_tag="PHAGE-A10--js4906-27-5_S32_scaffold_40_curated
                     _closed_complete_prodigal-single_104"
     CDS             105193..106782
                     /product="G121 protein n=1 Tax=Yersinia phage phiR1-37
                     RepID=G4KK60_9CAUD"
                     /codon_start=1
                     /transl_table=11
                     /translation="MFLSHNVSIEVYNTCIQLIGYEVNDCPEVQEMFSVFDKTLNQYT
                     NKAMWYDAKNKILTLPRSMDIAWLADKLNTVPNFHTSWDPYDDGLQINLKYQPRNETQ
                     LKAIKFILGKDEYADTARFTQLGVNLNTGAGKTFVTIFSSAYFGMRSIMITSSTGWIE
                     QWKDRILEYTDTKPSEIYIITGRTSIAMILNGMVDISKIKYFLASHQTIHAYATENGK
                     SEDWTKITELFKKLRVGLKIYDEAHLLFDDIWKTDFYTNTRKTLYLTATPARSDRGED
                     AVYQETFRCMPKIDLFNEETDPHTRYVSVLFNSHPTPGQQRWCTNRYGFDRNKYCSFI
                     TTKQGKDYLFKIITILMEIIISTNSKTLIYIGTNAAIKIVYDYIVANYPYMSNNIGIY
                     TSIEKNKFIKEQQLDKMIILSTTKSCGAAIDIKGLKMTVVLAEPFKSKVLARQSLGRT
                     RDSDTTYMEFVDIGFDACKGCYESKKSIFEKYAASVEETYFSKFVWDDDNGKYIIDDS
                     VLEENYQAALQTKNERESRMR*"
                     /db_xref="UniRef100_G4KK60"
                     /db_xref="G4KK60_9CAUD"
     gene            106779..107270
                     /locus_tag="PHAGE-A10--js4906-27-5_S32_scaffold_40_curated
                     _closed_complete_prodigal-single_105"
     CDS             106779..107270
                     /product="hypothetical protein"
                     /codon_start=1
                     /transl_table=11
                     /translation="MKYKNTLFVELIKITERGKDKILPKEMINSLVSLYPKSRKWLFE
                     KVIPEVNSRKRKIIFLMDDTKTIKKGCLIIKDYQSEKKICTIWVNTKFKNEYDDIVRA
                     LIDKAIAELKVDMPLVTLSSKCKYFEIYDKIFKEYGFLVLDVKDDYYIKGIKEYCYNG
                     VLE*"
     gene            107391..107720
                     /locus_tag="PHAGE-A10--js4906-27-5_S32_scaffold_40_curated
                     _closed_complete_prodigal-single_106"
     CDS             107391..107720
                     /product="hypothetical protein"
                     /codon_start=1
                     /transl_table=11
                     /translation="MKKLYLIILFTIISLFGNYNTTSAEWIEVELYAYTLDSSPSGLT
                     ATGEVPYVGGVAANFLPLGTRVMINDNWYVVNDICGTDGAIDIYMNSLAECYEFGVQR
                     AMVYVDR*"
     gene            107842..108183
                     /locus_tag="PHAGE-A10--js4906-27-5_S32_scaffold_40_curated
                     _closed_complete_prodigal-single_107"
     CDS             107842..108183
                     /product="Uncharacterized protein n=1 Tax
                     =Caldicellulosiruptor bescii (strain ATCC BAA-1888 / DSM
                     6725 / Z-1320) RepID=B9MNF1_CALBD"
                     /codon_start=1
                     /transl_table=11
                     /translation="MELATEIKFVNCTPHVVDIVREDGSILSIEPSGIVPRCTQLEDK
                     IVSIYGFTITRQTFGKVIGLPEAKIGVYLIVSRLVASAAKDRTDLLVPGPMIRGEDGR
                     PCGCRGLSVID*"
                     /db_xref="UniRef100_B9MNF1"
                     /db_xref="A0A099U0E7_9HELI"
                     /db_xref="ate:Athe_2414"
                     /db_xref="B9MNF1_CALBD"
     gene            108256..108603
                     /locus_tag="PHAGE-A10--js4906-27-5_S32_scaffold_40_curated
                     _closed_complete_prodigal-single_108"
     CDS             108256..108603
                     /product="hypothetical protein"
                     /codon_start=1
                     /transl_table=11
                     /translation="MTETLLKAPLNNLSSADKTILLLKLVINKENTNILFINFGMCDV
                     FFSINSKGYWISVNLFYDTIEFNTINDGEFFCKRDHVSSAKAHEAFNIIKDVCPKKVL
                     AEVFGYFYADNNN*"
     gene            108688..110160
                     /locus_tag="PHAGE-A10--js4906-27-5_S32_scaffold_40_curated
                     _closed_complete_prodigal-single_109"
     CDS             108688..110160
                     /product="PHIKZ025 n=2 Tax=Viruses RepID=Q8SDD7_BPDPK"
                     /codon_start=1
                     /transl_table=11
                     /translation="LADLISNLIAQQQPRQIQYAPQKIYYQMSTANKSFINMHYYLKS
                     IGIKNNKFMLSLFDPDLAGVDPYDPSLSLEMKMKIYREVQRNYWYFLREVVRVTANGN
                     PRGVRYELNRGNLAFNFCSMYNMNLFFEMPRQVGKTMAAIVRYLYVYNFASANSNITF
                     MNKQNQDAKRNLESFKAVRDLLPSWLQLSQEFSVINGKKKKLPSTVQTIQHPVNHNII
                     RTVPGARNETAAANLLRGQTITMWWADEWAFTAFNSTIYVNSMPALNKAFINAKRANV
                     PYGITITTTPGRLSTFEGQFAYDMIQNATPFNERWYDLTYEQIMDIINNNMNSIFVYI
                     KYSYKQLGLGEKWFYDQCKNMMWKMVDIRREILLEWIDTPENSPFSQDDLETLRGMIH
                     EPIREVLILNKYPFKIYNTIPLSITGLPINPPIIGVDVSGGYRRDYTAISVIDSKTTQ
                     FIAGLKCNYMTIPDLARTLIWMVKAMMPNAVVNIERNGVA*"
                     /db_xref="UniRef100_Q8SDD7"
                     /db_xref="Q8SDD7_BPDPK"
     gene            110497..111315
                     /locus_tag="PHAGE-A10--js4906-27-5_S32_scaffold_40_curated
                     _closed_complete_prodigal-single_110"
     CDS             110497..111315
                     /product="hypothetical protein"
                     /codon_start=1
                     /transl_table=11
                     /translation="LGFGASLIAKLKEPGGIKENLYYEIKERVMEETSDELGRPIRVK
                     RKTKVYGLDSSKGSRDLLIEILRERMERHKDKMPSPTMYDELSKMVVKKNGKVEHSDN
                     SHDDLVFSYLMALYVWYEGKYLKENFNIDKGVIKTEDSVDDNIGKDLEQKYTEIVEEF
                     KIPIEDENSTRKEVDECLKTLKIGMGTMFSEFMKKQRNQEEQMLMDMIQNKAVRKAYA
                     EYSQIPEEQLISTNKANKFKIPDSVFTNFGEDPEEIAKKQIAKNMNFKNFKGER*"
     gene            111418..112212
                     /locus_tag="PHAGE-A10--js4906-27-5_S32_scaffold_40_curated
                     _closed_complete_prodigal-single_111"
     CDS             111418..112212
                     /product="hypothetical protein"
                     /codon_start=1
                     /transl_table=11
                     /translation="MEVNGVDKAYSLVAEGELSTILSNFNSSYTYDVVDDLMRERYNS
                     FSLISKPNFIDELEYSFKQLLDQFPSDKDNIIYTRNKTYLEIISRISNNSGVQFTIED
                     TDSVDIRYLASIIFDLFISNYNEYVFKFLYNFIVNQKDFIYNQLDLIKNKKSKDISTM
                     YNRQYYSNDTLAIISAKLYSCIDFITALDFDSRTTLSYIYTSADEIVRMNYLLQYIDS
                     SADLFRILILPILTNDLISPSLVNSVKMELQKNFTINKANIFDKQL*"
     gene            112223..113293
                     /locus_tag="PHAGE-A10--js4906-27-5_S32_scaffold_40_curated
                     _closed_complete_prodigal-single_112"
     CDS             112223..113293
                     /product="hypothetical protein"
                     /codon_start=1
                     /transl_table=11
                     /translation="MEEEVTKTKSIKDVIEAGNKEIEDVKIQYADEIDELINKTLTEK
                     DIENFTIPELSDEQLKEVEATEDDIKVYKIARELEYDKEDKLDVENYIDKDFLSKILA
                     EELNISDIKDKKERNKAIKSYILFRAYSTYMMYENMEFANKVKDISTNVDTDEILRTW
                     FNHNNDLFGITEDLEFLEEKEKNEYSIGREAYKRALTLESLIEQVKKITLSKLIKECS
                     DKRYKRHVSRVNMLIRHHLKQDVADKESKTTNCDNIPLYTSLIIGLLAKNKPEDKDIF
                     EWIIKNDKDHRFSRSIVVLLSLASNTMDLSTGDVVEPYFINMNLYMISNIPTLSERSD
                     KCTKRITNAVYEIMKDIVSKGV*"
     gene            113296..113745
                     /locus_tag="PHAGE-A10--js4906-27-5_S32_scaffold_40_curated
                     _closed_complete_prodigal-single_113"
     CDS             113296..113745
                     /product="Uncharacterized protein n=1 Tax=Clostridium
                     clostridioforme CAG:511 RepID=R7PKX8_9CLOT"
                     /codon_start=1
                     /transl_table=11
                     /translation="MKYQKKPFIIEAYQTFEEKIIHTLEGDMKASVGDYIITGIKGEQ
                     YPCKPDIFKELYTPLKDKKTGMSIGEAITALEVGERCARKAWNGKNQYIELVHNASYI
                     DGNGNLINAKHDTYGNKVIAFVGTFGVQLGWLASQADLLSKDWYIVE*"
                     /db_xref="UniRef100_R7PKX8"
                     /db_xref="R7PKX8_9CLOT"
                     /db_xref="bprl:CL2_15140"
     gene            113838..114674
                     /locus_tag="PHAGE-A10--js4906-27-5_S32_scaffold_40_curated
                     _closed_complete_prodigal-single_114"
     CDS             113838..114674
                     /product="Bacterial surface protein 26-residue PARCEL
                     repeat (3 repeats) n=1 Tax=Clostridium sp. CAG:451
                     RepID=R7KBP9_9CLOT"
                     /codon_start=1
                     /transl_table=11
                     /translation="MKDTKPQIFIAKGYSPWFNGNCGNSYYEYMDIWEDSSHVVSVDE
                     SVPGQATVTCDGNITNMSSMFNLTHITSLDLSSFDASNVTNMSMMFEDCRNLTSLDLS
                     NFNTSKVADMNNMFSKCSNITSIDLSNINTSNVTNMDGMFSYCDILTKLDLSSFDTSK
                     VEDMNFMFGFSENLITLDLSNFDTSKVKDMSSMFYHCSKLTLVDLSNFDTSKVTNMNS
                     MFCNCNNLTTIKGVIDMKSCTEECYDMFKNCPKLRDVKIKNPPSNFDASGLSRSQYTI
                     VS*"
                     /db_xref="UniRef100_R7KBP9"
                     /db_xref="R7KES4_9CLOT"
                     /db_xref="ral:Rumal_3382"
                     /db_xref="R7KBP9_9CLOT"
     gene            114702..115541
                     /locus_tag="PHAGE-A10--js4906-27-5_S32_scaffold_40_curated
                     _closed_complete_prodigal-single_115"
     CDS             114702..115541
                     /product="Bacterial surface protein 26-residue PARCEL
                     repeat (3 repeats) n=1 Tax=Ruminococcus albus 8
                     RepID=E9SEK1_RUMAL"
                     /codon_start=1
                     /transl_table=11
                     /translation="MMHLLRKLISAIKPKPQVFIAKGCFSPWYSSEYWRNKSHITNID
                     ESIPCQATVTCKGVTDMGSMFNTCSKLTSIDLSNFDTSKVDDMEWMFTNCRNLTSLDL
                     SNFDTSNVTAMIGMFYNCSRLTTLDLSSFDTTNVTDMSKMFTSCYKLTKLDLSNFNTS
                     KVVCMSWIFDYCDKLTSIDLSNFDTSNVFTTYAMFSECHSLTSLDLSSFDTSKVINMS
                     YMFDNCPRLTTIKGVIDMKSCEYCGNMFTNCPRLKNVKIKNPPSGFEINACISKSQYT
                     IVS*"
                     /db_xref="UniRef100_E9SEK1"
                     /db_xref="E9SEK1_RUMAL"
                     /db_xref="ral:Rumal_0150"
     gene            115636..116028
                     /locus_tag="PHAGE-A10--js4906-27-5_S32_scaffold_40_curated
                     _closed_complete_prodigal-single_116"
     CDS             115636..116028
                     /product="Uncharacterised protein {ECO:0000313|EMBL
                     :CRH78724.1};  TaxID=813 species="Bacteria; Chlamydiae;
                     Chlamydiales; Chlamydiaceae; Chlamydia/Chlamydophila
                     group; Chlamydia.;" source="Chlamydia trachomatis.;""
                     /codon_start=1
                     /transl_table=11
                     /translation="MIIKDESYNKERYVFELLMTDREYDDIKVYIRLLSRHIEYNNWN
                     NSITYHMSKKEVAAFPSFYERMRNAFGMNETKDKQRYIMNHFRNRRAAWTLGSVYADL
                     ILLDYQVYDDEFNELAQKCKEYNLKNNL*"
                     /db_xref="A0A0E9F8A2_CHLTH"
     gene            complement(116094..117758)
                     /locus_tag="PHAGE-A10--js4906-27-5_S32_scaffold_40_curated
                     _closed_complete_prodigal-single_117"
     CDS             complement(116094..117758)
                     /product="Side tail fiber protein from lambdoid prophage
                     Rac n=1 Tax=Megasphaera elsdenii DSM 20460
                     RepID=G0VSB0_MEGEL"
                     /codon_start=1
                     /transl_table=11
                     /translation="MADDNIKSTVIRKARVSFVKDNTQNIIHYETDADCVKNLNTAIV
                     NGVTNVFNNDDTIRDIITNIALGGADLRSYAKLDSPSFIGEPKAPTPITSDNSLKIAN
                     TEFVNNKIAEIRGNTIDRNDLNNYVSKTGNDTITGLKTFNTDINTSDTSTIYWKTGNI
                     TVASINKTNYTGTADKAVKDQNGNIINSTYATKAELNNKQNTLTFDTTPKAGSTNPVT
                     SGGIYNAIKASGSISGDSLAVVAKTGSYTDLINTPSLATDSTLGFTKLYSSSGSRSDG
                     TITQAGITELLSYKLDRENLAPIALSGEWSDIYNVPVANDTTQGITKLYSTTGTNTDG
                     AISQYGINNILANYAKLTDITAAYRYKGTVDNYSDLPTAHKIGDVYNIKNADAANKIK
                     AGDNVVWNGTEWDNLSGVVDLSAYLTKPEADKLYLGKTATAANATTVNGHTVLSDVPA
                     NAKFTDTVYTHPSTHPASMITGLAKVATTGSYNDLTDKPTIPEGAVIDATLSDTSTNA
                     LQNKVIKANLDKKANIESPTFTGTTTTNNLTVNGSLNIPGGKIWIE*"
                     /db_xref="UniRef100_G0VSB0"
                     /db_xref="med:MELS_1932"
                     /db_xref="G0VSB0_MEGEL"
     gene            complement(117772..119739)
                     /locus_tag="PHAGE-A10--js4906-27-5_S32_scaffold_40_curated
                     _closed_complete_prodigal-single_118"
     CDS             complement(117772..119739)
                     /product="Uncharacterized protein n=1 Tax=Acidaminococcus
                     intestini (strain RyC-MR95) RepID=G4Q4C6_ACIIR"
                     /codon_start=1
                     /transl_table=11
                     /translation="MAKKDLYYNNNESTKQIITEVELDNHNTSDNAHKEKFDKYTLHT
                     PTGIWDAVYQLGPNYRFTDQSTKGFAKLGLFASAYDAKDVFEYQPSQFGTLLNLPTTI
                     SDSNFITVTQLWFDQSGDLFIRTGTVNNPINKLQFTKVTLMTDVFNKYGSEFPATNLV
                     PGMLFYRVDENKLYAYMPSDNGSNWKAIFDLNKSSNIADGLSHAWYKLDNSTNDTSIP
                     KLAASENMNTYVKPGVYSCISGQIAGTLVNKPSGVNSNFRLVVEENTPGYGVQKVFTN
                     NPCKIFIRGFNTAGNRTTFTDWKSLANNTDTILNAETANRDSAGNVIKDTYVKKSGDT
                     MSGGITFSIPATGNNYIGPGESDVSDAVIANQSNLAINGWQTVGIRKSSSDPYTISMN
                     ARTGDIHTKGKIVGDSTATFTGTVTAPTFNGHASEASKVSVTGVNQYTALIESTQTDG
                     DGCRIVIGPPGDSSLYFQLNDSSNNTPASFVLRQCFNNYSSIKSSAYLLDQNHNTSFP
                     GVLTASRVVNAQYNDYAEFFERGEETEAGDIIALDLSSDEERYVKATPKNRVIVGIHS
                     DEYAHIIGGEKGKTLEENLKNFIPVALAGRVHVKVSGVVYKGDRIVISNGMPGIGIAL
                     TNNSTSNKQVIGIALENKYNLGIGKIRLLLK*"
                     /db_xref="UniRef100_G4Q4C6"
                     /db_xref="ain:Acin_1902"
                     /db_xref="G4Q4C6_ACIIR"
     gene            complement(119751..120548)
                     /locus_tag="PHAGE-A10--js4906-27-5_S32_scaffold_40_curated
                     _closed_complete_prodigal-single_119"
     CDS             complement(119751..120548)
                     /product="hypothetical protein"
                     /codon_start=1
                     /transl_table=11
                     /translation="MATVTIKQPKNATIHVYTPQKNGGVDHTSTFTVDENTAYEAEVI
                     GDSGYLPGDLGVGIEREVASKDLRYIYLYKKNKIKTTPLLFGHNDNLFVSSLYDPSNI
                     IYSGNTNNPKLTNNKFIQPEILKYYGFDYLFGYFDELEGSSISSATVPVKNSNYRLTI
                     RLLGFNLFKMSKNSNKKTGRWVIGFNKIDNLTINSITMHIADSNGNEIAVIKDFRYLN
                     TIHGDTNNSNRVQIYCTSSSINNELDPTYLYLLANKSNIVKVGLVVE*"
     gene            complement(120583..123438)
                     /locus_tag="PHAGE-A10--js4906-27-5_S32_scaffold_40_curated
                     _closed_complete_prodigal-single_120"
     CDS             complement(120583..123438)
                     /product="Lipoprotein n=1 Tax=Clostridium sp. CAG:451
                     RepID=R7KDM1_9CLOT"
                     /codon_start=1
                     /transl_table=11
                     /translation="LSENSYLITLLQKENQTIIAYELNDKGEYTGVSHTESFFAKANS
                     KWKFTVIPDKFHEDYWIHIIQSDHQTITVRDNARFHDYRAGVLVSYPDDDKLTGIQAG
                     DLNSGIYPETNYDVAVEDPHDRYKYLVVNQNCRIFATLARDLYNNTDYHTISIKQIKH
                     QTIVLTYRNKKYYTDTIVEDNEDYTVELIPDSGYTATSLIINGKTINSLKYTGKATED
                     LTITAVQSQAGTDSNYLEFIFKEFDSRVERFNNSDGKLLVGTLQVVAEPEIKTYRVSI
                     VQSTNQTIHVYVPQKIGGTDHTSSFTCLEGTKYEVEVVADNGYTAGIPNTKGGTVNSD
                     ITINATPAITSNVMITIIQSANQTISVNSVKKGQTFTSTFETTKGDNIRLNIEPSVGY
                     RSGDLLLDGVKCRPNDIIYIDNSHTVSATAAVALQYTLAIKQSEHQTITVTANGKTYT
                     NNVSLPYGTKWTAVIRPDTGYTAGTLNKTNGIITGDDTVYATTDAIITKLTISVGATT
                     NQTYILTIDGVAKPQTAAASSYGVNYNSRYNVEYIANAATAAYYYTASENISGVVTSS
                     VTIPPKSATTVLRYFDLIIPATTNQSYKLALSTNATYGGSLPTYFETNTKLAQKLSVP
                     YGTTYKITYTADSGYDAGASKTGSVTTDTNITHNPATVSTARVTITQSDNQTIHVYTP
                     QKSGGTDHTSSFTCPIGTTYEAEVIAANGYIAGTLNVSGGGVINSNMNINATPAAKVQ
                     TYIAKGSAPWYYSKWIDASHIIKTDETISGQATVTCDGNITSMKSMFEDCHSLTSLNL
                     SNFDTSKITNMNHMFYSCSNLALLDISNFNTSKVTDMAYMFNYCRSLASIDVSSFNTS
                     NVTNMYAMFEYCSNLTSLDLSNFDTSNVTDMGYMFRYCSSLTSIKGMINMKHCESFVD
                     MFYNCTKLRDVKIKNPPVGFNGAGLSKSQYTLYYDNA*"
                     /db_xref="UniRef100_R7KDM1"
                     /db_xref="R7KDM1_9CLOT"
                     /db_xref="ral:Rumal_0150"
     gene            complement(123589..124788)
                     /locus_tag="PHAGE-A10--js4906-27-5_S32_scaffold_40_curated
                     _closed_complete_prodigal-single_121"
     CDS             complement(123589..124788)
                     /product="Uncharacterized protein n=1 Tax=Clostridium sp.
                     CAG:451 RepID=R7KES4_9CLOT"
                     /codon_start=1
                     /transl_table=11
                     /translation="MNTNIRTKVVNDTNELIFKNKDLLVDNSADSDTTIAEDNVTVTI
                     VQPKDTKYSIIVYIMEYRRSDEGDIFEADTDEGHKETFKAAKGSVYLVVLLDNTTNST
                     STDYYRLNTSSRGKLTRDITIKFKDDSPATIKPKTYYYIAKGSSPWYQSNWSDKSHIV
                     NTDVSVSGQATVTCDDDVINMNYMFQNCPNLTSIDLSNFDTSKVTDMSWMFDACSNLA
                     SLDLSSFFNTSKVTNMEYMFNQCYYLTTLDLSNFNTSKVTSMNHMFEDCYYLTSIDLS
                     SFNTSKVTNMSNMFYSCPNLILLDLSNFDTSKVRDMVGMFYNCPNLTSLDLSNFDTSN
                     VNDMGHMFMDCSGLTTIKGVIDMKSCTEYGLMFYDCPKLSGVKIKNPPAGFDGAGLSS
                     SQYTIVS*"
                     /db_xref="UniRef100_R7KES4"
                     /db_xref="R7KES4_9CLOT"
                     /db_xref="ral:Rumal_0150"
     gene            complement(124795..128412)
                     /locus_tag="PHAGE-A10--js4906-27-5_S32_scaffold_40_curated
                     _closed_complete_prodigal-single_122"
     CDS             complement(124795..128412)
                     /product="hypothetical protein"
                     /codon_start=1
                     /transl_table=11
                     /translation="MPYDYTTNIPGYEVCYFRNICNEVIPYPKDGLDYLPIKNNNYYI
                     PENDIVIYTTVKGEYNLCPIKYTIDRINNKIIVDPKYKKYKLYYGSRNQFLYQRIPLQ
                     FPVQSIPLPYKFRTGYNENNYFVFINGRLLNSAFYKVLIPNLEDNRIENKVLYLSKPI
                     SSDDTLDVFYIGNNAFTRINGTGDLVVKPFRVKATEPIQRLFKIPRPYKDYPVNDYNS
                     FMIFKHGTRISTDKYNIISIYNKETESVDYYIDLLDIDEYLIYDDDLIFIFPYYKAEW
                     ETTNAISKTNPLKFITLYKKTTTNTNTVVFDSSSIGNFTNDEFIYVFEETKLLNTDEY
                     SVVGKNTIQFNKTIPANTELAVVIESDKDDITNDSTILNYLNIPVMNDGQWSFNVPTN
                     NFNEYFLFRNGELVPKDHYSISNKKLIFGRNYNDLRAGDTLTAVYANDGSEDINSINL
                     HEYSVTAKADNEIIVPNDVGIKYTNENIIVFIDNRFISNNYYNIIGNTIEFKDNIVVK
                     GSEANIYLAYKTIDSSKINYNLNKSSVIQFIEQNNTVESDNQSTFKVNYPDSLPKYVV
                     DCPILVFIRGILVADANYTITKDDENTEAVLKLNSKYSSVLKQGDIIDFVFCYLPSSG
                     SISKKEYETKLSSKTIQLPYVYAEPIDLSERVLVFINGSFIESDNYTIDKTKRTITLS
                     DNITIDKTSDINFVFLYTGSNTSGSVGYVPQSGYLFFDEHTIDRNLSNEMMMVFVNGL
                     LVPKSEIHDVSNSLKKITRNIKTRYDLNIVTCSPLVTEFKKLYDPENNSLKYRFEIIQ
                     TPNQVIKVSIDDKVYYNSFAYKSGQIDKFKVEVIPNKGYIAGKYTLDGQTNYNLSWLD
                     DNHTITATPATKGTMGKVTIKQSLNQMISVTCNGKTYNTDFEDLVGSTLTANIVSTRD
                     GFTPGVISMSSTKITSSGVTVSAANATIETFTLNILNKNLDNQDVSIRITNPNTGEVI
                     ANNVKAPCNLTNIPFGSKFIVYAKANSGYRIGSSIGPYKLNQMYYIDYKYPLDNLVID
                     PVSKVTFHTVTMTPANNVTLVMYNWDEYSDNGKTRYECRDVVEKVKVTDGSIYEFKVE
                     PDYEYSSGAIISSTGELAGVVNTDISVTTEDAVKELPIIIISRENNVSEFYSIKVEFS
                     DSYRPASEGVYKIPEGTSFTARCILHGVVNYSINGIVESGVNTIKLLQDGTISISKEE
                     V*"
     gene            complement(128433..133673)
                     /locus_tag="PHAGE-A10--js4906-27-5_S32_scaffold_40_curated
                     _closed_complete_prodigal-single_123"
     CDS             complement(128433..133673)
                     /product="hypothetical protein"
                     /codon_start=1
                     /transl_table=11
                     /translation="MDYETLINLKFKRTEGSVDLTKSKWSSVVINEANYREETVDYSS
                     AGRFDNGEAAYLDGEFSVINKITGKNLNLDLNTDKFTFALWVNCDFTKMNMKQYLLCG
                     NNQIKNSNNSIYLQPDKFKTNMSIVLVSSTGAKIEIPFIENSRLLLTGRWVWLRLTKS
                     NNNKINFYINNELIGTSSTITSSFKLIFNNNETCIGKGYDADYLYYPHFKGYIDDFVL
                     VKGLSYNKAKVPSTYFLNEIDPSLLEDAANVWDEKEREFSQYDSITNTIEWKRFNTKE
                     EIDKREQALIPYMLTPIWKQCDINLPTWIKPVLTNPYRINDKVIYNINQIYNNTIDFN
                     TEYPDAANGWKLIHNTLDDIKEWEEPNKYYNYMDKVLYNKRVYQSQVNYNTELPAAWM
                     VLTALTNSEKEELDDDSYKWNKETEYAFKDRVKYNNKYYISIMNNNLGYIPGDTTYWK
                     EVGGSTSFITDWVKPTTYKNGDIVSYNGKYYHSNIDYNILTPGNHHVEWTEITYWEQP
                     KYKNVYVDGDKVFYKGKTYICNLAKDSSGNYKYHEYSIVTPDKYVNKKYYKALYHIIP
                     EGGNYYDPRDAESIFWQEIPKTQITDYSLYKEWVRGNVYNTGDLVVATDYDWKQTFIS
                     EGFFQNKQFTIDRDDTTIKIKLYDAWDNHYLSNDKDRIYFKKNYLEAFNLNEVDGYIL
                     MINNKFIKWTDIDIIRSDRFVTLSIKKPSSFVVKDVVLIRLPCKVIYSETGYMPDNGI
                     KLFGFDTNGNFGSDINIYAVNNRLRELVYTDTKFDNIFIDTNLDHKITKSNLFVFDED
                     GKFITRDNYTISSANIFTYIPIDTGKKYTLYCIWDDTENTNEDNLALIPNDTRVRQYL
                     RNYNTNTNMDNDYPVDLQQLNKEFDYSVVQHKSDKSYDDNISDSMNGIFNYNKNKFDS
                     VYEEVRPVNIEEYSEAYMNSLKRNIRITIDETNLPQLLHSYIVEGTNLIELCDDNKNK
                     YIGKTVIMKLRQYLSITLTKSNINSYVGKVAIDGSDNIIITEDNKNNLIGKTVKFNTS
                     GLFIDNTVNNFDSIIMSRDIYNKYDYKNNTYVILFKRGMLPEWYNKIQYTNDKFYFTD
                     IPRADYRTIYMEEYEKQYIQVMGKEGEFYNGKTTRSFKVEDGTDFETGYEISVIADYG
                     YTAGKVKESPGIVTSDSWIRAYEPEINFYTVTVVTSPHQHIKATIISNKEGYDLSTLE
                     KLSYTDTTFRVPYNTTVNFELTADKGYTAGELNYNSIVVTEDTTIKAAREADTNDYTI
                     RTANLYKDIIDISIEYKDKEYKDVTVNAKYADTFKVIIKTLNDRYVYNGIEYNEDTIG
                     KNDDGSYTLLEDTVISVKQPLENAHRFYIYDNSDMDITAKNYGIDNKLISSCGINEDM
                     KIINRDIIKVNVKPNSNYNAASPLLIEGTPKALVKPDNENNQAELNYTITAGETDISI
                     RASDTKIRYFTINIPDKDNQTITIKYINPVDSGTYTTTKSVSVPYGTTYTITVTPNEG
                     YNAGVANPSSGTVTNTVNINVTDASKIRYKVTLNAGNGQDIIMTPALNSDGTYDWGTK
                     WSATLVAWKGFNAGRITSDTSGTCYSNMTVTASSASLTNSLLSVKRYKPNWYGFAGST
                     GGQQQSSITSSAAQAGIKLLNNYANTPNNWEEVPNGNFPGTYGISYGRSYYNGIRVEC
                     PYHYSCINISAKFVTTDGGNGAVYGWKVTDEQWLKTFTIVGGGGDKGHYGEGQLRVTL
                     TVPGISGSITHVSTYAINSD*"
     gene            complement(133728..134669)
                     /locus_tag="PHAGE-A10--js4906-27-5_S32_scaffold_40_curated
                     _closed_complete_prodigal-single_124"
     CDS             complement(133728..134669)
                     /product="hypothetical protein"
                     /codon_start=1
                     /transl_table=11
                     /translation="MSDKPVATPISQCYLYSKMNGYTKVMANAILNAKRIDRNTTEFA
                     EDVGLEIKRSKAPVYLLKILTSKNTHLIQPENPLPKPIRVFAAKDLKGNKKINAFIDI
                     SNIIAETNNNRYKVNTSVLIAYLLSAKHNMMYYGIPGAFSSKSQLVLLETRAFAKLFT
                     HVIDYLGNISIIAENREKMMYLSAEYFLYNHLKLTDEDRIHEIAMRVADINESQQNIF
                     NIVSEGKDLKTLPGFVDAVKEIFKMNKLTLSLVIEKWMFLYGAATVLSLEFLPSFLTM
                     ITDAYSGVYLNNQKSIEKILAKDLVELGKMLIYDITV*"
     gene            134785..135387
                     /locus_tag="PHAGE-A10--js4906-27-5_S32_scaffold_40_curated
                     _closed_complete_prodigal-single_125"
     CDS             134785..135387
                     /product="hypothetical protein"
                     /codon_start=1
                     /transl_table=11
                     /translation="MLISDIVMTNYYFINTIEFLNKHSFLKKIALKIINFIISKEIEN
                     RVWNIDSIEELLFEYIDFLDKTQVQRELFIKDQFMSIKNNDNTKFSYKARKDRDGRIT
                     FIACQFYNKDADFSVTINLNISNTIALTKLTCTLSRDGIPITYSSVSDIMKHKNDIIT
                     ILRTKIMEYTESYLPYAMANMEMVMEEIKNESKEVRGKKL*"
     gene            135384..136514
                     /locus_tag="PHAGE-A10--js4906-27-5_S32_scaffold_40_curated
                     _closed_complete_prodigal-single_126"
     CDS             135384..136514
                     /product="hypothetical protein"
                     /codon_start=1
                     /transl_table=11
                     /translation="MINDGMFVEAHIADIHFGAMNPNLQYNILKDQFINKLIKMPILD
                     IVSINGDVFDHKFMASSDAITVAQYFIKDLIAVCAMKHATLIIIGGTFSHDADQIKLF
                     YPLAEQAKNVCDIRIVEECRYEYVKGKRILCIPELYGKGKQFYRELMYGNGLYDSCYM
                     HGTYAGSIYGKELPDLDSQREPVFCMNDFGYCLGPIISGHVHNARCFDSHFYYCGSPY
                     RWSFADADVDKGFIFLLQDIATHTYSVQYEPIISDKYAIINLDDMIHNDPKDIIQFIL
                     RKKVEENIKYIRIDFTVSNPEAINLLQTYFRGNKEVIINDKSRKEEITKETKEIVEKY
                     KDFDYIFDRNLTPEAKLAKYINQCKKEIYITADDLVNLLKDL*"
     gene            136562..138247
                     /locus_tag="PHAGE-A10--js4906-27-5_S32_scaffold_40_curated
                     _closed_complete_prodigal-single_127"
     CDS             136562..138247
                     /product="Uncharacterized protein (Fragment) n=1 Tax=human
                     gut metagenome RepID=K1TGQ3_9ZZZZ"
                     /codon_start=1
                     /transl_table=11
                     /translation="MSGRSYKKIRKDDEEKSSMKLDLKTLNWMCQYALSENQSIQISN
                     LVNLRSLLLRNNPGLYANEPDLLARYNFCLDILHAKLDKKLTKREFYVKDAIGVVGNK
                     YPTINPDDFAELNTNDAAWIAQNVISDYLNTADMIDISSELKSACISLDTSDPGTIQT
                     NANNLKEIIKNANNKIRRNQASTNDLNSINLGDPGNAIDQILSTIRSPSHILKTGMQA
                     FNKILAGGFEGGRVYSMFGLAGEGKSTLLKNLAYQVALYNRGYECKDKTKKPCIIYLS
                     MENQPDEEFQSMYNIAGFTENLKDPNGPTAKQVMANMEKSGLRCSEPGDIAIHLRYAP
                     INSVDTSYLYSLVEEYADKGFETIAVFQDYIKRIRPVFGNTMDERFRLGNVINEFKNF
                     AVEYKIPVITASQLNREAARTVDEARTNDRFDKMMNGVGRANIGESSLIDENLDATIL
                     IIPCEKDGVKYLGIKITKHRYRVDIDAGATRFYQPFVQGNTIKLVEDVNCFQPAAKYS
                     LVYDENASIFTNDNNRFAKNAMLESEPIADLDEFEGFISDVPKMRVVIERVTS*"
                     /db_xref="UniRef100_K1TGQ3"
                     /db_xref="K1TGQ3_9ZZZZ"
     gene            138244..138444
                     /locus_tag="PHAGE-A10--js4906-27-5_S32_scaffold_40_curated
                     _closed_complete_prodigal-single_128"
     CDS             138244..138444
                     /product="hypothetical protein"
                     /codon_start=1
                     /transl_table=11
                     /translation="MIEIKLKNIKCPICNKHSFLKIIYDETNKLYSFKCDKCGLESVP
                     KFTDSINLFKNFEKLKWNRRNK*"
     gene            138468..140033
                     /locus_tag="PHAGE-A10--js4906-27-5_S32_scaffold_40_curated
                     _closed_complete_prodigal-single_129"
     CDS             138468..140033
                     /product="Putative uncharacterized protein n=1 Tax
                     =Ruminococcus torques L2-14 RepID=D4M1S4_9FIRM"
                     /codon_start=1
                     /transl_table=11
                     /translation="MTDIMKLMDKETLNEVTTTANGATTYASTGEYLLDLNYNIPSLR
                     NNPYKFENTFTKAYSEDKNLAIRWLLYLRDIKNGAGERNSFRVLFVNFAMKYPKVALE
                     IIEKCNIQNDFGRWDDLIYIWYALKDTSEEITDCIKFIITKQLNEDIKKCAKATSLDE
                     DCHISLLGKWMPSINTSSKKTKLIANWIANEFKLSSKQYRKMLSILRKHSKVVEVDTS
                     ANNWEEIEYERVPSYANLKYKDAFLRHDTERRKDYLSKLKEGKTTINAGTLFMYDIIH
                     KYREHCDMCHGFNVTKDDSLEQLWKNLPTPAKLSNTLVVRDGSYSMVDRISGSSSLTS
                     MDIGDSICIFLSQFNTGEFKNKFITFSSKPKIVDLTTSTDHLCAKLKILGEYDDCSNT
                     NIEKVFNLILNTATKNKIAQEDMPERIVIVSDMQFDYACGAKPDQSLFEYLIEKYEKH
                     GYKMPKLIFWNTSIYADQNVPLRTNENGVTLLSGFSSSMVNMVVNDELDPFKALIKTL
                     KNKKYDCVDSIEF*"
                     /db_xref="UniRef100_D4M1S4"
                     /db_xref="rto:RTO_04180"
                     /db_xref="D4M1S4_9FIRM"
     gene            complement(140093..140539)
                     /locus_tag="PHAGE-A10--js4906-27-5_S32_scaffold_40_curated
                     _closed_complete_prodigal-single_130"
     CDS             complement(140093..140539)
                     /product="hypothetical protein"
                     /codon_start=1
                     /transl_table=11
                     /translation="MATTVIVDGSTNPMYSHTLDEFKAAYNNRSVVPIYESFCYQEQS
                     GGIKYVVKDVLDDYMYELKKLAINIELTNDELVKYNYKPKLLSADIYGLTDFYYLILL
                     LNGICNVKEFHNINPLKLIPADTLGNYLSSILTNESKNIKRFNSYH*"
     gene            complement(140517..140885)
                     /locus_tag="PHAGE-A10--js4906-27-5_S32_scaffold_40_curated
                     _closed_complete_prodigal-single_131"
     CDS             complement(140517..140885)
                     /product="hypothetical protein"
                     /codon_start=1
                     /transl_table=11
                     /translation="MINNPNVQDTEIAILLTTCNKYEPGEQVFRMQSLTGLKDNTNNI
                     NRISLSKTNILNKNTGNLPLGDVGIASAIKLKVPVEVSRRYPLKFIPPGTRFIVSFTS
                     SDITKPVIIGGEFYGNDSNS*"
     gene            140963..141637
                     /locus_tag="PHAGE-A10--js4906-27-5_S32_scaffold_40_curated
                     _closed_complete_prodigal-single_132"
     CDS             140963..141637
                     /product="hypothetical protein"
                     /codon_start=1
                     /transl_table=11
                     /translation="MKFSDKIKMQYEEMKLKNSIKFSNMIIRDLQLGITPEGFIYAPG
                     ILDPITKSPESFTYNGYRYVEFTERGIAITEENPEIRLFDPYNNMALMLYCLQWYLVN
                     IKEIDINNDFLNMFITNNKMNCIGHSEIRLFRDADMNKYIDIPSFNQTMLSITGHDYI
                     RDCLKYYDMIMIFDNSLPYDFYSEEIKSIDMVPFDVFYNKEMSIHEEELSKKNHIKLR
                     TVIKRL*"
     gene            141647..142855
                     /locus_tag="PHAGE-A10--js4906-27-5_S32_scaffold_40_curated
                     _closed_complete_prodigal-single_133"
     CDS             141647..142855
                     /product="Uncharacterized protein n=1 Tax=Bacillus cereus
                     BAG1X2-2 RepID=R8F7Z7_BACCE"
                     /codon_start=1
                     /transl_table=11
                     /translation="MILFNDEQEKLISEAIDWYNNSSEQVFQISGSAGTGKTTVLKEI
                     INRLKLAQEEVAPMAYTGAAAIVLRTKGFYNSKTIHSWFYKAIEVPDLDRYNAYLDRY
                     ETKTIFVPKEIPEGIRLVCIDEAGTVPMKMRNVILDSHKKIIALGDLNQLPPVSDSPA
                     FLYSGDIHTLTKIMRQNEESGIVYLANEILKGHTIKEGNYGNATVITPNDITDDMIKE
                     SDIILCGLNKTRTIYNDRCRELNGIDPKQKLPSHGEKIICRKNNWEYEVDGISMANGL
                     CGEVVNYPSLHSLVSKGNGFKIDFKPTMFDMEFVDVLCSYNFFNANKDKKDLIRQSPS
                     YRRKHGIIGNLFELGYAITTHLSQGSQYRKGIYIAEYMRRDITKNLDYVGITRFSDNC
                     IFVLRKNKFF*"
                     /db_xref="UniRef100_R8F7Z7"
                     /db_xref="R8F7Z7_BACCE"
                     /db_xref="bamy:V529_20730"
     gene            142930..143403
                     /locus_tag="PHAGE-A10--js4906-27-5_S32_scaffold_40_curated
                     _closed_complete_prodigal-single_134"
     CDS             142930..143403
                     /product="hypothetical protein"
                     /codon_start=1
                     /transl_table=11
                     /translation="MLVASKMRSVISRANSSVESNTEMNYLVLHVTEDDSGNPVNTWE
                     LIKGRQAVVDAIYDILKENGYYNFFKSNILSEKVNMNKSISVYTFIRRFLESKDITLE
                     NWGIENLDDFNDYIFGEDKYQDDMSYQGIDSMEDLDKFFIADIQHKNFFQLKNEE*"
     gene            143409..143897
                     /locus_tag="PHAGE-A10--js4906-27-5_S32_scaffold_40_curated
                     _closed_complete_prodigal-single_135"
     CDS             143409..143897
                     /product="hypothetical protein"
                     /codon_start=1
                     /transl_table=11
                     /translation="MHRDNIKKPSKKKQGSRFFDKYLIGYPQNYLFTVSDPKSVRTLK
                     KDIIHLLMKDIAKGTVNYEKTAQYFTKAFVYMMYNAVLQEYNRRIMYSEVFKDYINRH
                     GSQDQLVVQETDELIRSRSVYDYLYRDIELFYQSSEFGTPDFNILKSIPSKIKFGDVY
                     LI*"
     gene            143984..144466
                     /locus_tag="PHAGE-A10--js4906-27-5_S32_scaffold_40_curated
                     _closed_complete_prodigal-single_136"
     CDS             143984..144466
                     /product="hypothetical protein"
                     /codon_start=1
                     /transl_table=11
                     /translation="MEKETVIHIRDLFKSIKLVSSEDKKEYSINIILKLDNDAWVDER
                     NQELFWDDENGICYYFHFNQLRNTVPSMIGRSKVNVPACISAFDYGEIQEIKMCLNEE
                     AIRKLLDNFSSFKAYNYHDGEKKELDDRLKALIINNYINNTNASRDSNYNDRQQYPYK
                     *"
     gene            144578..145552
                     /locus_tag="PHAGE-A10--js4906-27-5_S32_scaffold_40_curated
                     _closed_complete_prodigal-single_137"
     CDS             144578..145552
                     /product="hypothetical protein"
                     /codon_start=1
                     /transl_table=11
                     /translation="MNQFNNGFNPAFGAINNPMQPMQQPVMEMNNLLNDEQIARLRQK
                     GGQPSSYFFKAPTDEENLRAICTHKQKGQITAHPLGDGRFKCDICGEEFTLVDPEETQ
                     AVDTACEKVNDVLQSIKTYYGQATPELAGVYPVINIIKQLPHMFRVAGNYMKSAMPQG
                     NEFYGNNYYAPSSTYMNLTAGADIPGFDNGGYGYNMGGYQAQPYYNQGFQQPTPVMNP
                     QMQQAQPMYPQGGMQGISGMTQAPAYGYPQPTQVQGQIQYQQPPVQSFQQQGYNPAVQ
                     QAAPAYSAAANPIGSGVAVQPTTAPAANNGPTNTTNVNVGTQPVKFEA*"
     gene            145720..147909
                     /locus_tag="PHAGE-A10--js4906-27-5_S32_scaffold_40_curated
                     _closed_complete_prodigal-single_138"
     CDS             145720..147909
                     /product="DNA gyrase subunit B {ECO:0000256|HAMAP-Rule
                     :MF_01898, ECO:0000256|RuleBase:RU003363}; EC=5.99.1.3
                     {ECO:0000256|HAMAP-Rule:MF_01898,
                     ECO:0000256|RuleBase:RU003363};;  TaxID=1234409
                     species="Bacteria; Firmicutes; Bacilli; Lactobacillales;
                     Enterococcaceae; Catellicoccus.;" source="Catellicoccus
                     marimammalium M35/04/3.;""
                     /codon_start=1
                     /transl_table=11
                     /translation="LSIDFKKAINEYGNEIKTLSNFSDAVRRTPTQFIGYLGNRGHIN
                     MIREILQNSMDEVEKQESPATEIWITYNEDSKEFTCVDNGRGLPFKDMIRIFSSEHTS
                     SNYEKKKGEFSSGRHGVGSKATNALSSVFIGVSYLCAQYSPTGKPEGRYIEFREGKPI
                     LKEPKKCPNTDNWQGTRVSFIPDTTIMGTITTSCEDVNALISTLLPLMKIGAVINFHG
                     IRSGKNVFNERYVNEIGISTFLMKDKYQALIPPITFSGGNDRMKADIAFTYDANGIDE
                     QEVVYSFANMCPTISADSAHSQAFIDALCTYFRNYMNKIFLNKKTNLTIINNDIKAGL
                     KAAVAIMHIEPMFSGQAKEIFSNTDSIPFIKELVTVGLDQWCKSHSNELQRLCNFFKS
                     VGNLRLKTNKEKIVMLKSNVSTLTGLPSKYQKPSGRTNLELILVEGDSAMSTCREACD
                     PTKQGLMPLRGKVKNAMTCSKADFFKNEECKAIYTILDCGEGRRCDPNKCKFDKIIFL
                     GDADVDGLHIRSLLLKMFLIYYRPLVEAGRVYAAVPPLYSIKNKNGSLTYFTDKREYV
                     QYVYRRFIKYNTVKSSTGKKMSDTQVVDLLCNNINYLIDMSIISQNYAIEPNLLELVY
                     SMILNGYKYNQIKKVVAKVNKYIQVDNKNNILVLDGLVGDEIQMAVFNQNMLKDCHER
                     ISKYIVNSDINGYILNDQKVSLYQLMKAFDSFTPPNVQRYKGLVNEA*"
                     /db_xref="K8ZAX4_9ENTE"
                     /db_xref="sbr:SY1_14620"
                     /db_xref="UniRef100_K8ZAX4"
                     /db_xref="5.99.1.3"
     gene            148192..148395
                     /locus_tag="PHAGE-A10--js4906-27-5_S32_scaffold_40_curated
                     _closed_complete_prodigal-single_139"
     CDS             148192..148395
                     /product="hypothetical protein"
                     /codon_start=1
                     /transl_table=11
                     /translation="VLLVITDEHVGEMKPAQLAVSTLLPEYNRTLIRYTSENIAKEIE
                     DIRRTDSNYTSLLQGVDIAGFDL*"
     gene            148509..149048
                     /locus_tag="PHAGE-A10--js4906-27-5_S32_scaffold_40_curated
                     _closed_complete_prodigal-single_140"
     CDS             148509..149048
                     /product="hypothetical protein"
                     /codon_start=1
                     /transl_table=11
                     /translation="MIGNKSKYTFKQIQFLIASARSKASSVFWIMNKFGISKDLAAFL
                     IGVNNHSVSSYHSLHQPSMIIDECIKLGATYIELKKLNIFPKKELKSAFSKVSDIPSD
                     LQEEGEQIMDQEKVQEVMKEKDGVTTENGFKIKDFIEGINGDSKKITKEDAVIVSTLL
                     TDIFERRVSIEKLKEFLTR*"
     gene            149062..149901
                     /locus_tag="PHAGE-A10--js4906-27-5_S32_scaffold_40_curated
                     _closed_complete_prodigal-single_141"
     CDS             149062..149901
                     /product="hypothetical protein"
                     /codon_start=1
                     /transl_table=11
                     /translation="MKVSFNVFNQPNSIQSVEEELDLFRTTMRSGIWAIARTRPGLDF
                     TMASQLNYVIEKLGKIGVDDTKLVYYGIQFMLDRIVNGDIDIITNTQKKTLPINTADM
                     MTRLTTGSSWIYYDTNANVLLAALGKLFRINNSVANDHDELLGFIIMMAYVLNESDEF
                     IDYVSSHKLVEASSDLNIYWTLRYNKLKKTEVVNGTSFEKAFTLYLLGKQLPSLGKFK
                     EEYTKAKHNYISISSVLKNWRRKNKKLLSCYVSDDEKQYLEYMLLSNSVDYKKLKEFI
                     YNK*"
     gene            149913..151544
                     /locus_tag="PHAGE-A10--js4906-27-5_S32_scaffold_40_curated
                     _closed_complete_prodigal-single_142"
     CDS             149913..151544
                     /product="hypothetical protein"
                     /codon_start=1
                     /transl_table=11
                     /translation="MSKELFEKVTKEVYIVPVFVSVHDAICKEANLDIKPLVENIEKF
                     SDVIYNLDEANTRELVSGFIRVYDVQAAAQGRLGILRGIIHKYIEKSIMDFKKKENRF
                     FKPATNDIRDIFSVDDVKEIFKISKVYYNGDIKNLIKQNLPQLVDEYLAKEISGVYVF
                     TRAGVQLLLNDAKAKNMGGVTFNNTAPNITLAVSTKTEEPPAIRFDKEEENDVNSYYL
                     KSSSMNRDLENFIINDINPYVGGHKTVSTPVHKVDDYRRVLLNLIWYFPLYMGIDYFF
                     NENVNDSVVCATQTKNLLIFNPVGLKRLLKTYYALFYRKDATFSLKDFIEGVKDMGYL
                     PDKHTLCHNGKEVKDVLVFDKNIIAKYIFDNRLIDLIPSYERYIDWWKHDINSNAFNA
                     VGASNEFIDLARKYNLINREFVPVDNSSAVIKIDYPTHANSIPAEEEEEVVEPEVEEV
                     VKEEPKPVAIPTPSTDFDKVVYDARKAIFLSDIVNWVVDNSDTDEDEKNRVSEVFKSI
                     RKYNPECQLYKNATDLNSTIRGFDGIYNPVVFPKH*"
     gene            151775..152815
                     /locus_tag="PHAGE-A10--js4906-27-5_S32_scaffold_40_curated
                     _closed_complete_prodigal-single_143"
     CDS             151775..152815
                     /product="Uncharacterized protein n=1 Tax=Coprococcus sp.
                     HPP0074 RepID=S2YAA6_9FIRM"
                     /codon_start=1
                     /transl_table=11
                     /translation="MAIVIKAEKDRYFKSHDSALEFGIFKEYQEGSTKPLVLIHHVDA
                     DGIFSAQIVIKAIKEFIGNTKISITCVPYNYERQFDFSSYIKKGSNVIVVDLSLKMND
                     IKAILKNANSAFIIDHHLTALREIDSNYKFYKNKIYDRSLGMHICVKNAGVGLCYNIF
                     KDCVNSYGATFADSVNEKAIGLIDRYDRFGFLSIKDREDCLSIYNFTLRSNQLYIGSD
                     MVTELLCNRDYLDKALKFGKEFYDESVIVNEIRYRAFAKPTTFSFNGNVYNCCYMYGS
                     GNSAVFGNHINDFDFVSLIRKNKDSDGYTVSFYTAKENVDVSEIARSYGGGGHKKAAG
                     SPVKYNIYEEGK*"
                     /db_xref="UniRef100_S2YAA6"
                     /db_xref="S2YAA6_9FIRM"
     gene            152822..155500
                     /locus_tag="PHAGE-A10--js4906-27-5_S32_scaffold_40_curated
                     _closed_complete_prodigal-single_144"
     CDS             152822..155500
                     /product="anaerobic ribonucleoside-triphosphate reductase 
                     (EC:1.17.4.2)"
                     /codon_start=1
                     /transl_table=11
                     /translation="MAIKKIEKRDGSIVDFNKDKITNAILKAMKSVDMVDEKEASNVT
                     TQVVKEVNKANKSIPGVEDIQDIVEEKLMKKLPKVAKEYITYRNQRNIIRNRKSATMI
                     NIKKILNCSNVQNSNANIDEYSFGGRKNESANLIQKEIALNDLIDPEITEAYNEGRLY
                     IHDLSEYTIGEHNCLFADIPRLLANGFEARNGDVRPASCFSTACQLLAVIFQIQSQCQ
                     FGGVADNAIDRHLAPYVRKSFIKHYKNGLHWFGNPGDWDTFTANHEFNIETASISAEW
                     NIFKAFNRMAYMFAMESLEKEGLQSTQALYHNLNTLESRAGSQVPFTSINFGLDTSFE
                     GRKVTEWCLKASIDGIGKNHSTSIFPISIFVNKKEVNDRVYTPNYDLKKLAIKSLTKR
                     IYPNFANGDWISNKADLHPIKFINKEYEAADSNDEVTIRIDFDYMDKLKKKTVEEHTT
                     LGAFIKKVIACNNADVIANHKEITIKFVNHKDRFLIKDSNCSNNDYNRRENDHYTRLY
                     YIHYTINDFGNIEKIYITTESAGYDIHKKHISDYSDLAVIHVSYPNPKWNYNPDTEMA
                     TMGCRTLIGNDVNGMGYNKLGRGNVTPVTINLPYIGIEHGICLGERDTPDEEGFFKEL
                     NHMLDLATKELLDRYKYICSQSIKAGSFMYNNGTIADSDKALFFGVKESMKHGSQALG
                     YIGLANACYAMYGKYFHQDKKVMEFAKKVIKTIYDRAKENTEKYHLNFSAYSSPSEST
                     CYTLATKLQKKFGKIKNVCDRDYLTNSCHVPVYENISIRNKIDVESNFTWMCTGGCIT
                     YIELNSGVINNPRAVEKIINYAMNNERIPYFAINFPIDTCNHCGFSGEIEEHCPACGS
                     DDIKRLRRVTGYITTDYRKFNKGKISETNDRVKHTL*"
                     /db_xref="gym:GYMC10_1586"
                     /db_xref="UniRef100_H1CC45"
                     /db_xref="H1CC45_9FIRM"
                     /db_xref="1.17.4.2"
     gene            155524..156042
                     /locus_tag="PHAGE-A10--js4906-27-5_S32_scaffold_40_curated
                     _closed_complete_prodigal-single_145"
     CDS             155524..156042
                     /product="Anaerobic ribonucleoside-triphosphate
                     reductase-activating protein
                     {ECO:0000256|PIRNR:PIRNR000368}; EC=1.97.1.-
                     {ECO:0000256|PIRNR:PIRNR000368};;  TaxID=985665
                     species="Bacteria; Firmicutes; Bacilli; Bacillales;
                     Paenibacillaceae; Paenibacillus.;" source="Paenibacillus
                     terrae (strain HPL-003).;""
                     /codon_start=1
                     /transl_table=11
                     /translation="MRLAGIEDNSIVDGPGIRMAIFISGCNHRCKHCHNPQTWNFKYG
                     KVFDEGTQLEILDKIESNDLLDGITLTGGDPFYSSKELIPFVKEFKSRFPDKDIWAYT
                     GFTWEDLIKDSSRKELASLCDVVVDGPFLMERKDYSQSFRGSFNQRFIDAKASLEKGE
                     VVEIEQDNYYDE*"
                     /db_xref="G7VY59_PAETH"
                     /db_xref="UniRef100_UPI00026C63BC"
                     /db_xref="pta:HPL003_05385"
                     /db_xref="UPI00026C63BC"
                     /db_xref="1.97.1.-"
     gene            156054..156605
                     /locus_tag="PHAGE-A10--js4906-27-5_S32_scaffold_40_curated
                     _closed_complete_prodigal-single_146"
     CDS             156054..156605
                     /product="DUTP diphosphatase {ECO:0000313|EMBL:EDS73839.1}
                     ; EC=3.6.1.23 {ECO:0000313|EMBL:EDS73839.1};; 
                     TaxID=428126 species="Bacteria; Firmicutes;
                     Erysipelotrichia; Erysipelotrichales; Erysipelotrichaceae;
                     Erysipelatoclostridium.;" source="[Clostridium] spiroforme
                     DSM 1552.;""
                     /codon_start=1
                     /transl_table=11
                     /translation="MRFEKVSKEAFIKDCKKWLSTLIIYDYIKDDSLKVQDDKLMDYF
                     EQAYENISVPVRSTSGSAGYDFKNPFTALTFTDRVFIPTGIRIFLDKDKILQISPRSS
                     ASKKGLGMMLANTIGIIDSDYVNADNEGDIIIALKNLDITDSSLIIDKNEKIAQGIIL
                     PFYTVDDDTSNGIRTGGFGSTGK*"
                     /db_xref="B1C595_9FIRM"
                     /db_xref="UniRef100_B1C595"
                     /db_xref="med:MELS_2025"
                     /db_xref="3.6.1.23"
     gene            156787..157062
                     /locus_tag="PHAGE-A10--js4906-27-5_S32_scaffold_40_curated
                     _closed_complete_prodigal-single_147"
     CDS             156787..157062
                     /product="hypothetical protein"
                     /codon_start=1
                     /transl_table=11
                     /translation="MNNHLKKLVRFVYNDKDECYHFIDEYIINPSKENMKSIKDSFIR
                     MNKSFNNDFAYSILNVTDKPCQEIYTGMRICDRAKRKQYNLNPSLLC*"
     gene            157401..157661
                     /locus_tag="PHAGE-A10--js4906-27-5_S32_scaffold_40_curated
                     _closed_complete_prodigal-single_148"
     CDS             157401..157661
                     /product="hypothetical protein"
                     /codon_start=1
                     /transl_table=11
                     /translation="MLNNIIFEQDCDKRLAEFKYNAKEKYYKLVKSFKINSKLLSMDQ
                     IRKIFIDKNKNSNNDYAFMVLDVNATPADIISMPCRICDYKQ*"
     gene            157808..160207
                     /locus_tag="PHAGE-A10--js4906-27-5_S32_scaffold_40_curated
                     _closed_complete_prodigal-single_149"
     CDS             157808..160207
                     /product="DNA gyrase subunit A (EC:5.99.1.3)"
                     /codon_start=1
                     /transl_table=11
                     /translation="MSEKIIEENIVKQTNEDLTAYAVYVARKRMLPACEDGLKPVQRK
                     IIFALYNDFPQTAKGKTVKTASVTGKVIEKYHPHGDTSVAMAIKPMANWFESYVPLIN
                     PQGSFGNIWGDGPAAPRYTEVALSKYAVDCVIGDMKETYASTDWEDNYDGNYKEPMFL
                     PATIPNLLINGTFGIAVGLKTEIPKFNINEVIDATLHLIDHPNSDVILIPDDPQGSDI
                     IDTDWVTMSKTGKGKFKTRAKIEIGEFHHRPALFINTLPSMVFFESIRDKIEKLKEAN
                     QLPQVVDILNNSKIPDLKSKNPEQVFQVIISLKKGADPNFVKQVLYATTSLEKTTSLN
                     FEVLYKNMPVSWNYKQYLLNFINFRRERKGRLFSNKLKECRTRMDVLDLYIRVIESGK
                     IDEIVQKIRKQKSSDESELIEFIMRTVKGVKPNQAKFLLNTNIKRLSLGYLNSYRAEH
                     QQLQEDINRYYDYCLHVEKIDSIIKQELIDAKKKYGCPRRSRIISINEAENIPEGTFK
                     VVLTEKGFIKKMDMNDKSSIKNDKIDFSIVVDNKDSILLFSRLAKVYKLPVHKIPFSK
                     PGSNGLDLRMVVKKYVGEGISTLIPESGIQNIKSIFEKDGIECDIFILTKDGLFKRMD
                     ISEVMNVTVSGLMYAKLNEGDYITDIILMNPMNELIIYSKNKVLRMSGMEAPLLNRST
                     KGNVAMRSKYPIDGFTCITPDSKYVVAITNSGRVNKVPLNIIPLSSRGKSGNSVIKLG
                     KNDGIYNILVCKDNDSFNIITNRGSKIININELKDSSSISTGDKLIDSSGIVSIIPVT
                     E*"
                     /db_xref="hor:Hore_11750"
                     /db_xref="B8CXA6_HALOH"
                     /db_xref="UniRef100_B8CXA6"
                     /db_xref="5.99.1.3"
     gene            160561..160920
                     /locus_tag="PHAGE-A10--js4906-27-5_S32_scaffold_40_curated
                     _closed_complete_prodigal-single_150"
     CDS             160561..160920
                     /product="hypothetical protein"
                     /codon_start=1
                     /transl_table=11
                     /translation="MNGVIITNRAALSEKDSQSILDLFKNFIGSISDEATLYVTDESC
                     NKQYIIISDWMQSYCIQWIGNDYKFVGQDMLYCKHTTMSNGVKVTKEKNVALHRKHAH
                     ELFSYAREISGIRAVLY*"
     gene            161019..161312
                     /locus_tag="PHAGE-A10--js4906-27-5_S32_scaffold_40_curated
                     _closed_complete_prodigal-single_151"
     CDS             161019..161312
                     /product="hypothetical protein"
                     /codon_start=1
                     /transl_table=11
                     /translation="MINNSKIILIRNFILSEMKKMSSRVRIVDAEIEVESKKKNSSAS
                     DFRFKVLQSNTKSTLMRIVYSAYDANGKYIVKSSEEELPTEEVNELFYAIARH*"
     gene            161407..162585
                     /locus_tag="PHAGE-A10--js4906-27-5_S32_scaffold_40_curated
                     _closed_complete_prodigal-single_152"
     CDS             161407..162585
                     /product="hypothetical protein"
                     /codon_start=1
                     /transl_table=11
                     /translation="MANKSSIKDNVYTKIESILPKRLSQYKTCLSTFITDRHEELFKT
                     APLDRLYYRESDITKMFEAVNIEKKVVKDAISNTYYGPQANFNPRAAKDELTVLMLTI
                     IRYFLLKKDNKSLDISMIYLAFSGKFYPSIHYMSFPKVVPQDFVMEYVINNMLNNKFV
                     LKSKGNLFAAIMSICQTWVKTYEKRFISYSDEDVVYLIGQLHSRIRSFMINIAKAYYK
                     AYENKDFIVYNSDNEDPKNNGGDYHLASSDSFKAEKVIQRTMSFIVASGADYKLCKLS
                     SNTTVKTEELKSIIESILNDKNNMILVRKAISILVYTYFEQSKDKNVLTMNFITYSIT
                     PKPNTKDEHVLELKSIIDNWLNTGSVLYRKRKHRLATRNNYNKALLMYLAMSIYQANK
                     *"
     gene            162709..163077
                     /locus_tag="PHAGE-A10--js4906-27-5_S32_scaffold_40_curated
                     _closed_complete_prodigal-single_153"
     CDS             162709..163077
                     /product="hypothetical protein"
                     /codon_start=1
                     /transl_table=11
                     /translation="MERYTVKEVAKSIGVTEITVKRRIKEGSLRAYKEKNKLFITEGD
                     FNTFLETHPKYSRKVQRHHSAQDAVVDVITANEVFNVYVEYLKKLMTLPKEDISSILP
                     ILENHRLLLDMSIDRLKKGE*"
     gene            163111..163329
                     /locus_tag="PHAGE-A10--js4906-27-5_S32_scaffold_40_curated
                     _closed_complete_prodigal-single_154"
     CDS             163111..163329
                     /product="hypothetical protein"
                     /codon_start=1
                     /transl_table=11
                     /translation="MAKSVEEIPMLKRKNLLMTKMSTRCAIDALNSILAQIEADDGSF
                     IDLKDLPSAVANVVMYVAALNTMNGHDV*"
     gene            complement(163487..164581)
                     /locus_tag="PHAGE-A10--js4906-27-5_S32_scaffold_40_curated
                     _closed_complete_prodigal-single_155"
     CDS             complement(163487..164581)
                     /product="hypothetical protein"
                     /codon_start=1
                     /transl_table=11
                     /translation="MKTYNEAYVFKKPRTLLTIENEIRKIKIKWEDKIDPKTGSTINK
                     EDKPKLIKDLRSLCKITYRELVKEFNFGKKFDFLVEIDNIVNAWSSDFTYKNIELSNY
                     KNIIEISPDKRMRFKNRDICNATVTFTTAIIFNKEMKADYLVAIMLHEIGHIFSFLFF
                     KLNAELNLLQNILFNKLTDKELVEKYNNLNKKEQRKTDSKANALGMYFFDNMDSQEGE
                     KFADHFAAYYGYGYELAQGLALFFKINGYMKPEGVLNTLTFDLNLVLTDLLVNNYPNT
                     FNRLNYILNAMKRELKYNKSLTKKQKQELLEKINNINKLNAELYNTKHSRTPYGLLRN
                     VIYSNKVGQTKDLDNRYNQLLDDYVDKKLF*"
     gene            164820..165587
                     /locus_tag="PHAGE-A10--js4906-27-5_S32_scaffold_40_curated
                     _closed_complete_prodigal-single_156"
     CDS             164820..165587
                     /product="G203 protein n=1 Tax=Yersinia phage phiR1-37
                     RepID=G4KKE1_9CAUD"
                     /codon_start=1
                     /transl_table=11
                     /translation="MEAVLESQQNIKKARKEVENLIYKIMDILDPSNANSSWYKKKFA
                     SMSDKQFYEYFKQEFPLKFQMKLFDIEPKMYQIEKAAKTLNVPLMEKVYLPFIYTSND
                     GKPVKTNYEALVVYAPLKKMKQFLAKKNSMSINTDERNMKSGRLINKDKNGNTSDREM
                     ECLAVMGLSNTMRELATYRADTVKAKDEFYSTIAEKNMVSLNDVEVSKTDSTARNTLN
                     VYLLGAGVMSNLITIKDSYMLPYTSDIRNNNKVRRES*"
                     /db_xref="UniRef100_G4KKE1"
                     /db_xref="G4KKE1_9CAUD"
     gene            165679..165813
                     /locus_tag="PHAGE-A10--js4906-27-5_S32_scaffold_40_curated
                     _closed_complete_prodigal-single_157"
     CDS             165679..165813
                     /product="hypothetical protein"
                     /codon_start=1
                     /transl_table=11
                     /translation="MNENDEKISVITEVGDLGIGVDELNEKDQEAYRKSKKEEKNDNK
                     *"
     gene            165932..166699
                     /locus_tag="PHAGE-A10--js4906-27-5_S32_scaffold_40_curated
                     _closed_complete_prodigal-single_158"
                     /gene="lytB"
     CDS             165932..166699
                     /gene="lytB"
                     /product="lytB; endo-beta-N-acetylglucosaminidase LytB (EC
                     :3.2.1.96)"
                     /codon_start=1
                     /transl_table=11
                     /translation="MQNLTNVSKKKLILERLITVFLVVAFIIINFLLWGKVSIIDTRV
                     TNIEDQLSEDNTANQKVYNILVEIQKQQQRIEERQKQQDETMKKTLEEHATNISYIKS
                     TGYDVNSDLSNSNMKITSKDMNKIIDYWIMHMGIQSQFKNKGDAFIKASKASGLNPIY
                     ILAHAAIESGWGTSYMARNRHNYFGINCVDANPNAGYVMGNDIDAGIINGAVWISNNF
                     YKNGYTTLQSMKNGNYATDPNWAYKISSVMNKSIQAL*"
                     /db_xref="smb:smi_0966"
                     /db_xref="UniRef100_R4JKF9"
                     /db_xref="R4JKF9_9CAUD"
                     /db_xref="3.2.1.96"
     gene            166717..167295
                     /locus_tag="PHAGE-A10--js4906-27-5_S32_scaffold_40_curated
                     _closed_complete_prodigal-single_159"
     CDS             166717..167295
                     /product="hypothetical protein"
                     /codon_start=1
                     /transl_table=11
                     /translation="MGKTKVVTLDWYLRHKVDGVPITMAWKYYDAISIAKEICHYNYK
                     KYKRFGKYNNSYYLCTEKLFIIMYIVYGCYLAAFDRSLFVCDFCKRSENDDSLYISSY
                     DVLDYYETNYDVRKFYEKDHSYDKYAISKSDKKFIHKIVEIFNDRGPVYSRAFIELYK
                     LKDPNGIYEDDFVRNAFIEFINKYTIRIKVKD*"
     gene            167346..168527
                     /locus_tag="PHAGE-A10--js4906-27-5_S32_scaffold_40_curated
                     _closed_complete_prodigal-single_160"
     CDS             167346..168527
                     /product="hypothetical protein"
                     /codon_start=1
                     /transl_table=11
                     /translation="MMLNAKIIGIGAAGNKAAIELMNEIPELQNSIMLVNTTLKDIPM
                     EYREHAVELEGLYKGCAKERSVANNIMMENLKTNKFDYPYDDKDAMTIIVTSAEGGTG
                     SGACIMLAKYISSVYKTHIHFCIFTGFEDDVRGLKNTVDLFKELDPSYTVEAISNKKF
                     LDEAYGNRLKAEELANKKFCENIKILLGGTITESKQNIDESDLLKLVNTPGFMVIESA
                     NLNKIKNVDDYNKRLISATDDSKSLTTEPTCKRFGTILDISDKESYFVDYSNKVLKDR
                     YGVPYESFSHIQNVHEDNTIQFIISGLKMPVEDIEEVYNDFINTRASVDVSKDEFFSK
                     NFSTEANEFDTLTKSEKEKNINSAKEDFFNSLGANPTVVESENGTFKKVKKIVVPSSE
                     F*"
     gene            168539..169363
                     /locus_tag="PHAGE-A10--js4906-27-5_S32_scaffold_40_curated
                     _closed_complete_prodigal-single_161"
     CDS             168539..169363
                     /product="hypothetical protein"
                     /codon_start=1
                     /transl_table=11
                     /translation="MEMNSEESIMSALYAKIATHDDYEMYDYVNTNYKAILYALYSKK
                     SKYHNLITNSYLLSILNQVFNGTISIDPVYKTYLDSILYYIIVNTKTTDYVRKLAFMV
                     GESANKQVVKQLESLEAFDSEMCIFLAITLYSSLNDKDRIRKFNFTIATYTKTVSVEN
                     IIRIYAIFFSKNFSVLFVNSMFDTTIKDAIEKEEKWVTNTLKENDKNMDTALMIILNS
                     LEFASAKSCLQSFYNEYVNRSYNSDLIRFGFTNCDAKYQNIHNVLNAFASEGTMIP*"
     gene            169483..170715
                     /locus_tag="PHAGE-A10--js4906-27-5_S32_scaffold_40_curated
                     _closed_complete_prodigal-single_162"
     CDS             169483..170715
                     /product="hypothetical protein"
                     /codon_start=1
                     /transl_table=11
                     /translation="MTLLSDMFRQEVSKSKDMSMSVEATTDVGYPTGFANFDFMNGYI
                     QTVNNEAKNLHEEYYSLGIANGSFVMVIGRSGCGKSTFCEQIAANIIRPFKSSCIFED
                     STESLSATWQRREMLTGYYGDELKQRYIIRDKGITAENFYERIKMIHDMKLANRDDFI
                     YDTGKLDSFGNPIMMFEPTVYILDSVALLMPKNVLEQDELGGTMSTTAGAKVVTQVFR
                     GIIQMLKAANIILIAVNHILDDVSITGRPKKPSLAYLKVGETLPKGKTIIYLANTIIR
                     LDDVTKLKGDEKYKVWGSLVEATLVKSRSARSNQKTTLLFNHDTGFDPILSSLIFMQN
                     TDRIHGAGIGLYLDDHKDMKFSMGNFKEKMQNNEEFFNTFTTAYIEELKKIPEANVNP
                     TTIANNKINEKVMNLLNV*"
     gene            170780..173185
                     /locus_tag="PHAGE-A10--js4906-27-5_S32_scaffold_40_curated
                     _closed_complete_prodigal-single_163"
     CDS             170780..173185
                     /product="DNA-directed RNA polymerase beta subunit
                     ,C-terminus n=1 Tax=Yersinia phage phiR1-37
                     RepID=G4KKJ9_9CAUD"
                     /codon_start=1
                     /transl_table=11
                     /translation="MANNLDLNSTANEIEKNLPSREYTLGKGLLQPFNDTNSGSRKIM
                     QGIQKEQSIQLCKAETPIIMTGYENKFAYLSSNYVKTDAQYKLIDKIYKYANKYYALL
                     YDIEHKMLHCVERVTYEYRTEIYGININNDGLDSFNKGDTIPKGTTLVKSDSFDEEDN
                     KTDGINLTTVYMALGLTTEDPIVISQSAANRFKSPLFNEIEIVINENDIPLNMYGDDT
                     YYKAFPNIGEKIKDSIVCAIRRERKDDEALYSQSKERLKQLMISDTTYISDGEIVDID
                     VYCNNPDKLEDMYYQQLKEYYDKNIEFCIKLYKAVDKFLDSHPGVKMTYDMQSVYRKC
                     RDTANGIPYIKDKVFNNIILRIITRENKVLRKGDKITDRYGGKGVISAILPDDQMPLF
                     YRNGNWYPVDAIYNSSTIINRLNPGQSFETELTWIGSKLLEAIGTYWYPAKHDDLMEG
                     MSYLNRSAVVDVAEQTVLKYLSLINMDYATDFHRIIMSTPIEVRVEDMDYLIESGNIP
                     VVITPMKNEMTLEILKNIYNTFPWIKEEYLYVNQKDSNGNIRKIRTNRPLVVGKKYIY
                     RLKQLAEEKFSAVSLASTNIRGENTKTKANKMHISPIAKTPVRIGGMEASELMQLPEC
                     QFTVEALMMLSTAPTARRMMKQLLIGDPFDRNIVLDENARSRNVEIANAYLKCLGLKL
                     EFKKVPKKLRVPILRRAISRVKPDSYRQVITKLPVKVTGEGYNKARAMLVDMYDNSTD
                     IKVLGNSEVSKEEKINNAINSLLKISNTDEQLIENVKLVKTFEKRRIPILRKVIKSVT
                     EKK*"
                     /db_xref="UniRef100_G4KKJ9"
                     /db_xref="G4KKJ9_9CAUD"
     gene            173186..175570
                     /locus_tag="PHAGE-A10--js4906-27-5_S32_scaffold_40_curated
                     _closed_complete_prodigal-single_164"
     CDS             173186..175570
                     /product="NAD-dependent DNA-ligase n=1 Tax=Yersinia phage
                     phiR1-37 RepID=G4KKK5_9CAUD"
                     /codon_start=1
                     /transl_table=11
                     /translation="MKTINNDLSKRLYLIKDSLIEGSNIINGNDIVDMNNLAIEFINA
                     NEVSDTLKQDIYTTLVISNILYNNTTKEILPLEDGVYDLVVAKYNNLFNGEAPVGAPP
                     TKPITIASGNSFNPVSVAGNNRVVIAKIDKTNKQYISNIMNNNLPFSRMDYYRDTSDT
                     TEVSKITRNIPAKFPELVGTLHKCKFVSLRDAMAVGVQDDDFSVMVFDRDFLAPTFKT
                     AEQCAFNDHIPVEMIAELKYDGMSVEAEIENDTIISANSRGDTANNIATDLTEIFGGK
                     KFYRAKDYKKFFGGRETTRFGMKFEAIITYSDLAILADKYGITYKNPRVAVSGIISSK
                     NAKMFRDFITLVPIKTSGLQFNKVSDEINFMNAYYSSGVTMRYAMLHGDFYQILSQVQ
                     RFTNEAEYARPYMNFAYDGVVISYTHPALKTIFGRKNSIDLWSMAIKFNASSKNAYFL
                     GYTYTVGQDGRITPMAHFTPVEFFGTIHDKTTIHSFKRFNQLDLRKGDIVNITYMNDV
                     ICYLTKPENSYNTIRERTVPSIEFPSYCPYCGSPVVYSNTGDTAWCSNPNCSERVLNK
                     VVNMLKKLNIKDFGESYIRKLGVTNLTELLNLSRKDILDRIGSDVMTNKLLERMNEIK
                     TKNWYDYQIIGAIGFTSISASRWKLILTQIPLKTIVHGTPVGDTDSNLYNMIRCIKGI
                     GNVIARTIVDERKDLLVDLNTIEQMPNIIRSYGVKQDNGIQIRFSGVRDARLEEQLKN
                     AGYDCDSKKSVTNKTNILIVPYLGFTSSKVTKAMQHGIRIVPISDAESMLLSNN*"
                     /db_xref="UniRef100_G4KKK5"
                     /db_xref="G4KKK5_9CAUD"
                     /db_xref="cdg:CDBI1_19018"
     gene            175690..176355
                     /locus_tag="PHAGE-A10--js4906-27-5_S32_scaffold_40_curated
                     _closed_complete_prodigal-single_165"
     CDS             175690..176355
                     /product="hypothetical protein"
                     /codon_start=1
                     /transl_table=11
                     /translation="MFAENSGFETRMVKVMRDMACEWDSFDSIPVTTSLFESITQYLK
                     SLKDGDKENHTLVLRNDFKDKDSAIIFSASLLKSEGKDGNAYALQFSFDPNDIPKDSK
                     ITDIVDEESFEYIDNAMNTNKHHAYNFNVQSGGAYNMFSVIRGMVITLKEFGRDALVS
                     SSDDHDIEFKDYFILTASVSDDGKVTLKFTPSELLKQIIKEDSGIEDKDKKVDEKPVA
                     FVA*"
     gene            176441..177085
                     /locus_tag="PHAGE-A10--js4906-27-5_S32_scaffold_40_curated
                     _closed_complete_prodigal-single_166"
     CDS             176441..177085
                     /product="hypothetical protein"
                     /codon_start=1
                     /transl_table=11
                     /translation="MNLDFKKIVIDGKNMSVVSMDEFNRMYKNKSLDTDIAVEFNNDY
                     VLPYSKHIKATPCAIPGDLFVRGVLPTTEEDKEKYSTKRVVNFSSSSSFKDVLNNVYK
                     IKEEKNAGLTIVNDCLHLDIYEEDTPELRIIKQAINDKHIDPDSYKNKFPSSSDFNND
                     MRALKSSSNHSISFFKAKRILNSFDIDGEFIIRDKKDAVNPIGKEYSIKLTEEE*"
     gene            177087..178877
                     /locus_tag="PHAGE-A10--js4906-27-5_S32_scaffold_40_curated
                     _closed_complete_prodigal-single_167"
     CDS             177087..178877
                     /product="hypothetical protein"
                     /codon_start=1
                     /transl_table=11
                     /translation="MSIKRFIHDYVQNHVDDFNDQLFLRSDEAIIDQLEKIIISIQTH
                     GLFTIRVKGFTVVDNYDDIQIILRKHYERVLKGSKKAADDNRFNYIDLQESKIKLLIV
                     HYETSYKNERENLDVIIEVPRVVNKFYFFLKGNYYSPMYQIVDASTYNNSSSKKNSKK
                     ATITLKTNFQPIRITRFEVPVGDTDGNKYSFTSFSCFAFNKSVPAIVYLFAKYGVVKA
                     LQNLGLANYLFISPDNQSNEDICSFCSSKNDKIFINVDRYFMNNPIMQHAVVTLLNMI
                     TSSMNFNDLYNTDIWIERLGGGFVTQNKLQKGLTILKSFESTLDINIQEQIYLPWKYK
                     KDMFVLLQWLLCEFNNLKMKDTMNITTKKVRCAEYIAAIYAKKLTTNIHRLSNKGKKI
                     NLKEIERTINIKPDWLIVEITKSQLVGFRNIVNDMDAFLATKFTYKGISGVGDTNGSN
                     GSRSIPNQFRLLDISNMGILDPDASSPSDPGVNGSIIPFLKLNTNGYLSDNKEPITYE
                     QELKELCDEYKKIKGLREVIEFKHNVLDDNNVTTEDVDIANQTELVANHVTEALGGIM
                     ETNDQIIKKHLDSLTGLPIAKGSDILKYDE*"
     gene            178867..179112
                     /locus_tag="PHAGE-A10--js4906-27-5_S32_scaffold_40_curated
                     _closed_complete_prodigal-single_168"
     CDS             178867..179112
                     /product="hypothetical protein"
                     /codon_start=1
                     /transl_table=11
                     /translation="MTNNIYYRVFIFSQTQHDKIIEIEKSRGTVEPRFGTVIVRGSPK
                     VYTAILVSRDNIRYPDSKVLIEGDVRNIKFTKGSLGI*"
     gene            179102..179416
                     /locus_tag="PHAGE-A10--js4906-27-5_S32_scaffold_40_curated
                     _closed_complete_prodigal-single_169"
     CDS             179102..179416
                     /product="hypothetical protein"
                     /codon_start=1
                     /transl_table=11
                     /translation="LVFNMEQKLRKVITRVIQPGICPKCGSTMALLIAQYKACKISPR
                     GWIQAVLDKQSKYTCVCQNCGHTEDMKITVKGLLPIGFNEEEDNRPKLLSDKNNPISD
                     KF*"
     gene            179429..179992
                     /locus_tag="PHAGE-A10--js4906-27-5_S32_scaffold_40_curated
                     _closed_complete_prodigal-single_170"
     CDS             179429..179992
                     /product="Membrane associated lipoprotein n=1 Tax
                     =Phascolarctobacterium sp. CAG:266 RepID=R6HD83_9FIRM"
                     /codon_start=1
                     /transl_table=11
                     /translation="MSNSQVYVAKGKSPWYSSYWDNCHVINIDGHTSGKAIVTCDGNI
                     TSTKLMFAVCRDLTSIDLSSFDTSEVTTMGHMFEECWELTKLDLSNFNTSKVTDMRWM
                     FNNCCNLTTLDLSSFDTSKVKHMCAMFWGCISLTTIKGIIDMKSCEYCDNMFADCRKL
                     RDVKIKNPPSDFEAISGLSKSQYTVVS*"
                     /db_xref="UniRef100_R6HD83"
                     /db_xref="R6HD83_9FIRM"
                     /db_xref="pit:PIN17_A1914"
     gene            180021..181553
                     /locus_tag="PHAGE-A10--js4906-27-5_S32_scaffold_40_curated
                     _closed_complete_prodigal-single_171"
     CDS             180021..181553
                     /product="Membrane associated lipoprotein n=1 Tax
                     =Phascolarctobacterium sp. CAG:266 RepID=R6HD83_9FIRM"
                     /codon_start=1
                     /transl_table=11
                     /translation="MYYKRVLMFLATGSAPWYSNIWADKSHVTDIWELKSGQANVTIE
                     DEITNMEHMFYHCSNLTSLDLFSHFNTTKVTNMGGMFNSCSSLTTLDLSAFNTSKVTN
                     MSWMFFNCHGLASLDLSNFDTSNVTSMENMFCDCTSLTTLDISNFDTSNVSDMCEMFK
                     NCYNLTTIKGIIDMKSCKLWYRDMFINCPKLKGVKIKNPPTDFHESWAGLSKSQYTIV
                     DDESDSLKRRNNMFKTTGIEPIDGIDVPINIYRVPGSSSEEVVAINYIPSSMQNDAPK
                     YDKATQEFDGEKDNKETISDFNKAVKELSNKLDEIVGKNTEESSPKEEVSKETKAEDH
                     KHTNEEKVQETINKQRPNSNKYNKMYYILTEFIYERDFIPAFLWFMEHAYNNVLIAHQ
                     HKRRSYKIYKEIVKGGNLIGKCNISESNNEHCYFVLDGSNRSLNDYNYNRQRKAAKLL
                     AKYIIASNTVPYVLNLKYYLENFGDPYSNYVPTGTASVMKRTFTEVYVKTLEKVCFGK
                     DF*"
                     /db_xref="UniRef100_R6HD83"
                     /db_xref="R6HD83_9FIRM"
                     /db_xref="ral:Rumal_3740"
     gene            181669..183927
                     /locus_tag="PHAGE-A10--js4906-27-5_S32_scaffold_40_curated
                     _closed_complete_prodigal-single_172"
     CDS             181669..183927
                     /product="hypothetical protein"
                     /codon_start=1
                     /transl_table=11
                     /translation="MKPYSSQLVESLQNWKELGTDNISRLNKALELYSNAIPVTESEY
                     LQQPKSLLEQMIVAIIATDNISFDKLKKCIYDNVTDEKAKEDLTKVSHDEIDLNRVRA
                     NHEIINKRFSIKSIFSMNVTNNTDINPIRILIGSEFPQLGMIEICKLLDTYSLSIQDK
                     FALMVEELAYDYNTYTCLEDKELVYIIPTVHSYLFSTYPPSHTTEDIVAKVLDSIAQR
                     VYNSVFIQKLNDIIGNNQISSRIKQSDVFDKIAGFEVSSSNTGDSTCINKVVDLFSDI
                     ADSISNLQELSDVTKIVLPLYYQYFAVSNYSNNKDDMIRVLYTYIDTIYKKFADEFHN
                     GYIKKIYDMVDDFLAKASMIPQNSESYQVMIEALKEIKEMLSKSIEYYDAKKVYNLKG
                     EPYDVNDNPTGIFTDYDNALLDDIEEACSIFQSNVLEESTISAFTDKELLIKADRDLL
                     DYIEESYEKYYPLIDKSKLLLSLNEAVKEIRKDTATPDNVSKISNLKEIINKVKNYHD
                     ENQDSMKDDDETDEKVLSANIIPIKDYNQDKMRTYTIDRIAKYYNEDTILANNIAKEA
                     MHEMKLSSYVTLGLDRLKKTASTLMDAQKTAWNNIDRFADTIEKINTEEDKREARMQV
                     VKNSFLPSMSRCIKSIIIAGGLSVLVHPFVGLLSLVVRFVNSKRAAKEERQAVADELE
                     VELEMIDRRIRDAEDSKDYKKERKLRLLKRKLITYLAKVAVDSKTKWNDEIMFKKDID
                     DAGSELGLRHDD*"
     gene            183920..185449
                     /locus_tag="PHAGE-A10--js4906-27-5_S32_scaffold_40_curated
                     _closed_complete_prodigal-single_173"
     CDS             183920..185449
                     /product="GH20141 n=1 Tax=Drosophila grimshawi RepID
                     =B4J6K1_DROGR"
                     /codon_start=1
                     /transl_table=11
                     /translation="MINIYNEEKLSTKDRKELPASIYGLPSEKKYPLNDANHVRSAMA
                     YFNHCDKDKKKELARNIMKAAKKFNVEVSEDSEVYKTLNESYYGDFTDNMNVILEADK
                     KKDEEPTEVVDTADDNDTDDYTEYEDEPEEDNEPEEVDSDASESDDDTDTEEDYTNDT
                     DDTPTDDEPEETDTEVQDTSSDDNTEDDYTSDTEEPEEVVDTADNGDDSGSEEDYTAD
                     TDNSDVADTSTSDDTEDYTNDTEEPANAVDTSTPDDTGADYTQDYDDGNGNTAADTNV
                     QDTSSDDNNSADYTDTDNSQDSNIDDNNNTVRSDTPNDDTEQNDAATGNPNQPADTSS
                     SDGDDASEDYTDTDNDAGDGSEDGTDSQDDADSTDDSTMNDGGSGDSQANSEIQGLQQ
                     DVFSNLTQDQLRIKTNNQKQQFIDLFNDITDILERLSVVNKDSNIVDTLNYVNDSLSD
                     LREMIKDSLTDSFNTRSFVENQIILERFITIYTMLIKILEKISNKKQLENNSNNKNKR
                     E*"
                     /db_xref="UniRef100_B4J6K1"
                     /db_xref="B4J6K1_DROGR"
                     /db_xref="lps:LPST_C1056"
     gene            185552..187603
                     /locus_tag="PHAGE-A10--js4906-27-5_S32_scaffold_40_curated
                     _closed_complete_prodigal-single_174"
     CDS             185552..187603
                     /product="hypothetical protein"
                     /codon_start=1
                     /transl_table=11
                     /translation="MAAIKPINEDTKVDLSSYATNEMHSVAQDYVDTINAIKQESQGA
                     YDMVRDPSAVLKDSMYREELKAAFREGSYDASDPQYKNTAVLENHLSNMDAIFDNDTD
                     HIMNESSPLGVYNPVVGMTLPMHKNILMNAVFDQVMPKDVARSPKFTLTMETRTLVDT
                     KGNEYDMFYEQNKIKDAVDESIPTADFVWVDDGTSNYVTTTIGGRGAATGDLIHDAFT
                     EQQVSAMNMPLTALSMKTFVSKILIKGLAVAGSKYIDDVEAAKTDLAGHIKVADKDVK
                     DATLIFDVEGKFTPGYGSNDRIFNRRFMLEVPVERNAVTNKVTKMTVRLNVMGNMEKN
                     KIGLRAYKPESFDSTIQPAGDWKAIADGATGSLQGAVIHAVVDVSNAVFPTVKFKWSA
                     KTDFYEIPEAPHLTTEITPEEVKDLQATYDVNQVTKLMSMMRLALLHWKDDSILKDLD
                     DDFLSMPANQKVSGAFDFAPPLNYNNNPVEWRKVMFMDNLDQYVTRMLQVLNDENMTV
                     AVFGRPDIIRRIAPQQYTYQSPSNIGPVELDFKRTVVTSEKRVYNFISSQKMRNSNNL
                     IVLLIPRNSMRITYKVIDYQMYVSNEIRDTAHYQVPAMTCFERWYFLKYQPVQGRIRI
                     LNASGLRENAYMKNEEDYLIKGAMNDDTANTEQYASEVNGVIDPEDGHMKLPPVTTTN
                     P*"
     gene            187690..188847
                     /locus_tag="PHAGE-A10--js4906-27-5_S32_scaffold_40_curated
                     _closed_complete_prodigal-single_175"
     CDS             187690..188847
                     /product="hypothetical protein"
                     /codon_start=1
                     /transl_table=11
                     /translation="LLDTNDILAKIGEINLSVVNLKAKPGDKIELNKIKECLNKIFPD
                     SKCVDVIYTVNTDKMFFGIVTLPILSPNEILNIMTSDEDSKITTYKVELDSKLFSDMI
                     DLSLDEITALIVHEVARLVNDYYPINNARYLIDKTVLDYGITLKMSEYVPYIEIIGYG
                     IKEAARRSVSIFENNYLVPYYLDETYELTDSLRRAITKLENKGNLWDTEIDNKSIIIK
                     WVVRVYTNILKYRIMSLHTLEKGIELTGSVLVVNEMKNMVKKLHRIDDYSLMQEASSI
                     INFFNDSKKANLSALDRFKANGIKNYYDDFYEIQFEVNNMDNDRGTAVGLLHKINSRM
                     SVIDDYITTEPELNLQTKKRLADLYYKYDELRGTIASQKLKSPQTLLINID*"
     gene            188861..189256
                     /locus_tag="PHAGE-A10--js4906-27-5_S32_scaffold_40_curated
                     _closed_complete_prodigal-single_176"
     CDS             188861..189256
                     /product="hypothetical protein"
                     /codon_start=1
                     /transl_table=11
                     /translation="MESIIKKYLAKLSSYKDSLGSIFVSSSKTIKVVAIVYILLALLP
                     FITAYIFLIFEFFYHDMYDIDRLIKLGSTIISDSATGFVLFILGLVTNGEKMITNKIA
                     GNSSIMNKYLKDNNLQVRPYTEEQNTGKK*"
     gene            189373..190044
                     /locus_tag="PHAGE-A10--js4906-27-5_S32_scaffold_40_curated
                     _closed_complete_prodigal-single_177"
     CDS             189373..190044
                     /product="hypothetical protein"
                     /codon_start=1
                     /transl_table=11
                     /translation="MSLSEVSTNNRNMQFNKNKYTVNVNGIALFNNSDDSYKSGLGFT
                     MWNGLLKIYIIPFNEGEGRFVFNSLGNNACIFLNQTKAFLFSNILKKFKEDREKYNGY
                     GINAGKSIITINNGTTFNKSIDEAAIRIVKFNEETIVDNEGAYQLKTDYYNYINNVVT
                     EKNAINFSKVNSPELKNAELDLIINQLDEFVKATTNAYAFATSQAVEYNFRTVQDNLN
                     ELLSR*"
     gene            190049..190714
                     /locus_tag="PHAGE-A10--js4906-27-5_S32_scaffold_40_curated
                     _closed_complete_prodigal-single_178"
     CDS             190049..190714
                     /product="hypothetical protein"
                     /codon_start=1
                     /transl_table=11
                     /translation="MNTGISSDVQIVYNLFEFETLVDVDLSVVMYIIDNMGNSKYIDT
                     SLLKNTNTINGIENRLLFRESYNPLSIIIKKEYEDSIDDIYNEIMEYHKQEILDKALP
                     TDILSFCNLGSTISGVINNHVNCKDKLEEEYIHSFPGKVITKIDEYDLSSYNTLYAKT
                     VDNLFKYKNLVNKKIFIINARYNMMKDFLIYKPEAMAVSTSNTMCVIDPYKNLTIPSI
                     GGL*"
     gene            190716..192494
                     /locus_tag="PHAGE-A10--js4906-27-5_S32_scaffold_40_curated
                     _closed_complete_prodigal-single_179"
     CDS             190716..192494
                     /product="Chaperonin GroEL n=1 Tax=Yersinia phage phiR1-37
                     RepID=G4KKI1_9CAUD"
                     /codon_start=1
                     /transl_table=11
                     /translation="MVNESWTRAISNIVNKKTLRAIQLETMETIASALANSYGPDGST
                     TQIRTMTTAKDAGTTEYTKDGHKILSNIKFNKPIEYSIVDDLKAITTNTVKTVGDGTT
                     SAVILSYLIFKELKNLADETGKSEKTILNEFNKLVKKITSIIKEDGHKATLDDIYNIA
                     YTSTDGNEEIASEIKKIYKDFGMEVYIDVGVTNNEESMVKSYEGLTFDSGYLNPNLIN
                     DSTNNSCTIRDPKIYIFEDPIDTPEMLKFLSTIVTNNFYSVIKSNKPPVPTAIFTPSI
                     SADAQSEINAVFNTFSQVPPEFKQLLIVNTGLTRLDNLYDLAALSGAKTIKKYIDPEN
                     QKKDIEKGLAPTVDTITNFAGSADLVVADAKTTKIINPKLMYNADGSPTFVMINLLKT
                     LEAELASYKEQNTDVKKIYMLKRRIQSLKANMVDYFIGGISYADRDAKKDLVEDAVLN
                     CRSAATDGVGFGANFEAMKAIHSIIVENYEASFADKDLGDNIDWSAFDENDITVAVAK
                     AYVTLFERIYAENDITKDKKDLIVKDAIINNCPLNIRNNKFDGTVLTSIKADIVILDA
                     ISKIVGLMFATNQYLLPDPSYNTYEM*"
                     /db_xref="UniRef100_G4KKI1"
                     /db_xref="G4KKI1_9CAUD"
                     /db_xref="pah:Poras_0070"
     gene            192597..193403
                     /locus_tag="PHAGE-A10--js4906-27-5_S32_scaffold_40_curated
                     _closed_complete_prodigal-single_180"
     CDS             192597..193403
                     /product="G244 protein n=1 Tax=Yersinia phage phiR1-37
                     RepID=G4KKI2_9CAUD"
                     /codon_start=1
                     /transl_table=11
                     /translation="MKISFNRYINNPEIVKGTATNSQRKLIRQDYEKRFDAILVREAG
                     TVAYFLFKDTKVENRYYAHLMIPSEKTDKLYYDVVIELTLENPEQLVSDMSNYTTRFY
                     ANDPAFVFTWAYAFNRKDLIIDWLKPKLNKKCLTDKPVIRNPNMQTGYVKSIYFAYYY
                     MKLNRLFNTAKWEKAQPLNKSKFLKSIMNSDDKLIDNQRLRDIQKRLKQQEQEAKLHP
                     PETRDMSRYTSNRMKVAPTAAYAAKASILKPKTVTSKLVRRSKVIKPRKR*"
                     /db_xref="UniRef100_G4KKI2"
                     /db_xref="G4KKI2_9CAUD"
     gene            193483..195072
                     /locus_tag="PHAGE-A10--js4906-27-5_S32_scaffold_40_curated
                     _closed_complete_prodigal-single_181"
     CDS             193483..195072
                     /product="G245 protein n=1 Tax=Yersinia phage phiR1-37
                     RepID=G4KKI3_9CAUD"
                     /codon_start=1
                     /transl_table=11
                     /translation="MSTNSEIGNVKQPFIRVDEWKPAPEDMVFSSAGEVIICNKLISP
                     DMANKQFPFFVMKPKKGYASSTRVKGDTVKLGFKDHCIHYLNYFEKFYDTEQILVGIY
                     SYLKVMIDSDDQYGYTEENFVNDLERYIIRYDNPKEEVFKFRNNIRKMVDDNYYITQT
                     YTNIKNPCLAYTDEHVKVLMEVSIIQLMLIPLISHFYWKRRYPKTVNVNKFFLSIFSR
                     IFNVVNQHYGIDIVSKLYETVLTNVNKNVLSNSKLWEMQNIRSRDNTTQTIQTIENII
                     LQIIPKYTFDKNIINFNYIMIESELDHKVRLIDYGYKLSSISSSDRDEDSNSQADKFE
                     AHMDKIDESLVIQTKVNCEETMNRIRKEFGTPSEAEINYYIWMLQYGGKSIKNSFQFN
                     LVTYPFMKWFKDLQTVKMIGIIDYITLMIACKNCLLSNGQTFLPYIIGGRVDKLVSRK
                     SVNKRLMERIKDSEGYTKVSEKYNNKKLEDVIFKTISQILSSTFINIDYYNKEYNGII
                     INTTVVPERIAEEYFQYILLI*"
                     /db_xref="UniRef100_G4KKI3"
                     /db_xref="G4KKI3_9CAUD"
     gene            195131..196186
                     /locus_tag="PHAGE-A10--js4906-27-5_S32_scaffold_40_curated
                     _closed_complete_prodigal-single_182"
     CDS             195131..196186
                     /product="hypothetical protein"
                     /codon_start=1
                     /transl_table=11
                     /translation="MDNDSMSVLKILKRNFPELKRSGSEYVVRCRFCGDSKNKASAHF
                     YINIGDENTIPLYHCFKCERSGILTPAILRELIGDSNITKEDIIDLTEMSKSISAKVN
                     LSRLRSGYNKLIRNTTWVLPTDNVSFLKEKLDYINSRLGLKLSIQEAQNLKIVFSIKN
                     LLSANNLKSNRSQSITDELDKHFIGFLSIDNGFLTMRNINDTDGFLKDARYINYSIYN
                     EKDNNHLRYYCIPTKIDKLSKDPINIHIAEGCFDILSIYYNLRDKDSYNNIYICSNGK
                     GYYSVLRALIEKFGLYNIIVNVYPDNDVSDNSLHFYLRRLYKLSIPVYFHRNMCNGEK
                     DFGVCKESINEVVYKVR*"
     gene            196193..196441
                     /locus_tag="PHAGE-A10--js4906-27-5_S32_scaffold_40_curated
                     _closed_complete_prodigal-single_183"
     CDS             196193..196441
                     /product="hypothetical protein"
                     /codon_start=1
                     /transl_table=11
                     /translation="MARPFNQFLHAGERYNDKVIVANFGREFDEKEHKQTRHAGYLVV
                     CKCGYGYVARTYGTVKGTITDHKHLCPYCEEKLKKGEC*"
     gene            196444..196662
                     /locus_tag="PHAGE-A10--js4906-27-5_S32_scaffold_40_curated
                     _closed_complete_prodigal-single_184"
     CDS             196444..196662
                     /product="hypothetical protein"
                     /codon_start=1
                     /transl_table=11
                     /translation="MEKEIVGHRYGHLTQITKSFRNSRKDYPKAFFMCDCGNVIAVNK
                     SVVLKHHLFDRCRVCKKEMEEKLNSNKK*"
     gene            196686..199382
                     /locus_tag="PHAGE-A10--js4906-27-5_S32_scaffold_40_curated
                     _closed_complete_prodigal-single_185"
     CDS             196686..199382
                     /product="Putative uncharacterized protein n=1 Tax
                     =Ichthyophthirius multifiliis (strain G5)
                     RepID=G0QZ17_ICHMG"
                     /codon_start=1
                     /transl_table=11
                     /translation="MRLNSVALQNYVGIYNGMHKHTIHIDFTKCRNSITVIKGDNGSG
                     KSSLFKAIHPFSDPSYFLIDGLEAMKDIVYQLDNGETLEVKYIYPVDDRGNRKSTQCY
                     VYVNGNLMNQNHNVTDGRDIICNILDIDITFLPLTQLSSDDRGLADKTPSQRKNFINK
                     KINELNVYNEIYKKLSKKSTQMKSLVNSISLKIKDIGDIKTLSTNIKLWNTQLGDLEV
                     QKIKLTADLSSMQTKMNMLIGEENPEEVYSKATSELTKLYSKLENYKYDKKMVDTIKR
                     EFLKKEVSELETNITALRCNIAGERKSIAKCNSKIDDNTIKLNSYGDINLINQYKERI
                     STYDKRKKALENLCKVKGYSTDYQIYDIDTFINISNQIVQSFDNLKTIYNDSNVIERA
                     MEITKAYYNDIVVESKTTEELDEMKQALNNMKLLLNNQNIYRKQSKGIENIPKDCTHK
                     SDCVFVKAMVEAYNSLLSDEDYDKLVKQIDAMSKDISDYTKELRIDKLGFECADDYIQ
                     AINNIKNYLPILKKFNAMLPEEDIDSFIIMVYRNGDILQWMNIDLTVLKEIKNIIIEI
                     NNIDSNLSSLNEKYSSMVTNKDLIEYLSKEIDELKKEKSEHEDEVFNINIKLDELNKK
                     YTNAKDTLDTINHNIEMKDLYERLIKEEIEPKMKQIKEYDSKYKEFKELAKEFNNEKD
                     VLDDLVSNQIPKLTSVINDANFKIRLYNNYVNEYNQYKDEYEKYETIKYYCSPTTGIQ
                     TVFMGKYMNDIIDISNNLLSKFFGGSFVLQPFVINEKEFKIPVKGDGILNDDISSMST
                     SQICMISMIISFALMSRSSSVYNIIKMDEIDGGLDTNNRLAFFNVLSILMNYLNCSQC
                     IMISHNSELNLANMDIVLLKNSDPNIQLDGNIIYNYEEDMSE*"
                     /db_xref="UniRef100_G0QZ17"
                     /db_xref="G0QZ17_ICHMG"
     gene            199397..199711
                     /locus_tag="PHAGE-A10--js4906-27-5_S32_scaffold_40_curated
                     _closed_complete_prodigal-single_186"
     CDS             199397..199711
                     /product="hypothetical protein"
                     /codon_start=1
                     /transl_table=11
                     /translation="MEQGTINKDITLKYNPDNNNLVVSTSAVTKKQLTDVSNKVDENK
                     SKIITVDDRVTDLCDEVKTNKDNIEALFARIKWVEKVFIISFSLILLNCFYVVFTLMQ
                     KG*"
     gene            199718..200032
                     /locus_tag="PHAGE-A10--js4906-27-5_S32_scaffold_40_curated
                     _closed_complete_prodigal-single_187"
     CDS             199718..200032
                     /product="hypothetical protein"
                     /codon_start=1
                     /transl_table=11
                     /translation="MTNKLKYTCLIGSFVLAVSIIAGYKVFTNSHTETSLLCYKDKNN
                     LDSSINYLFEGKSKRIVCGIIGGNHKDYDNEIKKYCSGYGIKTSFLYGDDGNVIAATL
                     KR*"
     gene            200116..200760
                     /locus_tag="PHAGE-A10--js4906-27-5_S32_scaffold_40_curated
                     _closed_complete_prodigal-single_188"
     CDS             200116..200760
                     /product="Putative uncharacterized protein n=1 Tax
                     =Dialister succinatiphilus YIT 11850 RepID=H1CYV8_9FIRM"
                     /codon_start=1
                     /transl_table=11
                     /translation="MLKYFIFLPLNLICMVICYITNPFVVLFANEVGELPKIFKLWQT
                     WDGSIDDEGYLTEDCPKWCRYDFYKHYKPYRKPVYGNHEKRCVELINPNFTIKERILR
                     YICRVLWLTRNCGYGFAYYLFGININAKDMKKVYGKYQQVRGEHRSLENWVKKDTNVL
                     LAPFKIKNDLVFFNNKLEFNWYMGWKVDLGLYENHRAMIANRISIRKAKFKNIL*"
                     /db_xref="UniRef100_H1CYV8"
                     /db_xref="H1CYV8_9FIRM"
     gene            200830..201684
                     /locus_tag="PHAGE-A10--js4906-27-5_S32_scaffold_40_curated
                     _closed_complete_prodigal-single_189"
     CDS             200830..201684
                     /product="hypothetical protein"
                     /codon_start=1
                     /transl_table=11
                     /translation="MCDNETMKKPIPDVLFYVYFTKKELLNINPCRFTNYEDAYNYAI
                     RYDKSLIYTKIIPYKPTNDTYMHNTILFDKMMRKIFLYNKFYNNKLIHTERYENDKSD
                     EKSTNYYARSTLHTEILLYKNILISINLCVSLHGCDTIPFNNKILIPNQSDVFAGSYF
                     KQRHCTENNRYLWYINTHKYWAEVLSNNSKVYLDKSFGKINIAIYKDEYHKDEIVLCT
                     NDNYYIYNYYKKLDEMLRHSWEYKVGSDSHLLIQDLLAGKFDAPLYSGRKDNATEFLS
                     DYLSDKNV*"
     gene            201698..202174
                     /locus_tag="PHAGE-A10--js4906-27-5_S32_scaffold_40_curated
                     _closed_complete_prodigal-single_190"
     CDS             201698..202174
                     /product="hypothetical protein"
                     /codon_start=1
                     /transl_table=11
                     /translation="MHYDDKGYYKMLWQQLKYNGKDNCDIVEDYKKLLQQLKEYKGEN
                     NMYDERTIEVYKKLLNYTASYCETNYKYYSKPDDIDYNIEISYKGNTLISLQHSSTMK
                     RSADDIAGSIAGIISDIFKTVIYHKRYFSEDTNGDYMLSLDDTGGFAVKVTKKKKE*"
     gene            202186..202365
                     /locus_tag="PHAGE-A10--js4906-27-5_S32_scaffold_40_curated
                     _closed_complete_prodigal-single_191"
     CDS             202186..202365
                     /product="hypothetical protein"
                     /codon_start=1
                     /transl_table=11
                     /translation="MILIGIAIAAIFIELILLARTMIVTKIDCSISVILKFLILIPVL
                     ISLMFIELVLYAIGN*"
     gene            202377..202499
                     /locus_tag="PHAGE-A10--js4906-27-5_S32_scaffold_40_curated
                     _closed_complete_prodigal-single_192"
     CDS             202377..202499
                     /product="hypothetical protein"
                     /codon_start=1
                     /transl_table=11
                     /translation="MEDGCLLIFFLLLFFFVVIPNIWTLVGVAALFVLIKILFS*"
     gene            complement(202544..203494)
                     /locus_tag="PHAGE-A10--js4906-27-5_S32_scaffold_40_curated
                     _closed_complete_prodigal-single_193"
     CDS             complement(202544..203494)
                     /product="hypothetical protein"
                     /codon_start=1
                     /transl_table=11
                     /translation="MDNKQFTCDFSKLSSVTIDASTNKVVDDPTSIVNMEDANSKPKR
                     GRPKKEQKESAPSNRRVPTPLNSDMSYIETYSQPIGLLRESIGQLTTMEQRVLEDINT
                     IRASKTLKSKYVYLANLTGAYTGLVSTKISAARELKSIYSDANNFELKKQQQLKIDER
                     DSDDKIISDMYTKMLNTPVGTVGNGTINMSIPSSYINSNIGTPIITAANGQNYADNSS
                     EDTGFKNYMNNLTPEQNSMMQESNPYIETVLVYNQSDQNKWFEVIDTRTGQPVPNMPI
                     PNDFVKDGCNVDIRHGIARNASLNQTYKLKLVGVRGDDEF*"
     gene            203597..205594
                     /locus_tag="PHAGE-A10--js4906-27-5_S32_scaffold_40_curated
                     _closed_complete_prodigal-single_194"
     CDS             203597..205594
                     /product="B-family DNA-polymerase n=1 Tax=Yersinia phage
                     phiR1-37 RepID=G4KKA9_9CAUD"
                     /codon_start=1
                     /transl_table=11
                     /translation="MNFDQLIPSYPLGSDLVILDATYHFPNKQQVESYNGVKTVYTPD
                     TMTIVYKDNTTGKKGIEVIEKPNYVFYMLKNNIPTPNYDMFFTDMKNLDEIKCKYRDV
                     NKAIAEKLDQYEGTTKYTDLFKKNIRDGNYRANMEFQKSRRVFGSDIPINDFYRMRFA
                     EQYKNTETPVSRAYLDIEVDVKLSPTDFPTNGNCPINAISYFEHDTKRLFTFLLNQKD
                     VNPKSNEFCTTVDNHAFNEEFKDFLNETLGSEKVKDFKLENIQTKVLVYNDELTLLKD
                     LFGYINYTKPDFLMVWNMSFDIPFIINRIIALGGNPKEIMCIHDINPLYENCSYIVDS
                     DHEDFATKGDYADITSYTVYLDQLIQFASRRRGGAQYRSYSLDYIGNEMAGVQKLHYE
                     NIAANVMDLPYNDYRTFVKYNMMDVLVQYCIEFKADDILYVFDKALLNCTEYKKVHRQ
                     TIYLSNRATIMFKNFGDYVLGNNLNKFKPKPTVKYEGAYVADPCKFGDKYKDKVNGIP
                     IMRASNAIDFDFTRLYPSITQEYNMAPNTEIGYIKIPDKIYEAENATHNEKYTRSGQF
                     VEDMTSECDIEFAHRWFNLASFKEAYADIIEYFNTEESPFYRLVNDDLIPKQVYNKHP
                     SRRKVIASCKDYDEKLFSKRDIKYSIPESNRVEINNHFNRG*"
                     /db_xref="UniRef100_G4KKA9"
                     /db_xref="G4KKA9_9CAUD"
     gene            205597..206304
                     /locus_tag="PHAGE-A10--js4906-27-5_S32_scaffold_40_curated
                     _closed_complete_prodigal-single_195"
     CDS             205597..206304
                     /product="hypothetical protein"
                     /codon_start=1
                     /transl_table=11
                     /translation="MLIEQPSIINRIANRTDLEILLDRAKLLKSNIIVHSKAKSVFFG
                     LSQEYQDANVLKVLIPDSKYEVKHLSLAFPNIACYAKDLNAILNANESSKHNIIVETT
                     NFMGKNDIALTMKCDKELKLCFDYFKYEKRYEKIINKEIPNSQLLYHYEDIKNTIEEF
                     NRALSAKADDGIKKFGYNGFIYFIPPTFIKSVKSDIIDLNVYKLFSGTNDTALLEFTI
                     KRKKIGEIKVIYRTHIL*"
     gene            206372..208744
                     /locus_tag="PHAGE-A10--js4906-27-5_S32_scaffold_40_curated
                     _closed_complete_prodigal-single_196"
     CDS             206372..208744
                     /product="hypothetical protein"
                     /codon_start=1
                     /transl_table=11
                     /translation="MPNNSDFSKLKDKINELIDTQYADIYLNPRDTNHILKQNRDNIQ
                     DIIQKISNNNMTNTGNSNMSMLYQKTIINNNKPGKTSDLVSKLNDTLSDRNTMNNIIS
                     IYTQNTLVRDIDREIDMVCKYMPKLDDALDTRREHVLSADHFTKDSIVIKAAKEFNKE
                     TDAHIATNINTLKEKYNIDDFLENKVYRPTDKYGEAFIYIVPYRKAIEQLLKTRGNTA
                     ISNMDNIPQMTSEAVDSFIESTVHDVIQANTEELDNLNSIIQESVSEYSKDKDYSTDE
                     MKSINNMVSDSCDGLRIEINKSRIIESALRDRFNVYKAYRENGSLFFNEKTDTGISNS
                     MSSSANTFANSAKDANSMAANGVTLVNDLNQMNGTDNVTGKLKIPGCVVKALDHEMVK
                     PLYIDDICLGYFYIECDKKMTFEKNTFSSTTGGIRPGGVFRSTFDYYSNASNEFGAIK
                     SIARNISMQIDAKFVNANQDLTKEIYSILKYNSTVDASGKISKITVTFIPPEDIVHSY
                     FDLDPVTKRGVSGLMRSLFPAKLFSALYISNVIQFLTRGFDKRVYYVRQTVDTNISGV
                     LMNVINQIQKSNYGLRQIESMSNVLNMLGRFNDLVIPRSASGDSPIDFEVIPGQQVEI
                     KNDLMNMLEEMAVNATDVPFEVIQSRQQVDYATHLTMTNTKFLQKIYNRQGKTQKIFS
                     KILTKIYNYEYNMDNNRSDEIVVVLPPPIYLNATNTAQILSSVTDLSQGIAASVVNEN
                     NDADLMNEFARQVRLKMVESLFPEGFIDKCLDDAKLALTQSASANDNQEM*"
     gene            209087..209425
                     /locus_tag="PHAGE-A10--js4906-27-5_S32_scaffold_40_curated
                     _closed_complete_prodigal-single_197"
     CDS             209087..209425
                     /product="hypothetical protein"
                     /codon_start=1
                     /transl_table=11
                     /translation="MSKKQVFVVKGSTPYYGMWDDLDKIISVDKSEEPRQVTFTCKDV
                     TIMCSMFEDCPKLTTIKGVIDMKSCTDDNYEGMFENCHKLAGVKIKNPPADFESKTGL
                     SSSQYIVVNE*"
     gene            complement(209487..210338)
                     /locus_tag="PHAGE-A10--js4906-27-5_S32_scaffold_40_curated
                     _closed_complete_prodigal-single_198"
     CDS             complement(209487..210338)
                     /product="hypothetical protein"
                     /codon_start=1
                     /transl_table=11
                     /translation="MAVHNIYEGMKAPKDITRYMLSRGVVDYSDLYQFDNYETGYSFL
                     IVLKIPEFLSKLKDSNDTYKTLINDYTHILEYDFKGLDGLDDLTIDTNSLSDGINEIN
                     IITKTNEQSAGSFTMRFYERSGSIITKVNELFIRGIKDPRTQVKRYNGLIDPINKSTS
                     VIQAGYENETFEFLYGVCDNTMSNIEKAYLLVACQPTSAEMSMYNSQKGEIQWRELNY
                     AFNGYPITGSAVTKRAQEFLDWINSRTVFEESRFGYKSLNNIQSPSEKSTNQPTSALA
                     DGYSTFY*"
     gene            complement(210361..212532)
                     /locus_tag="PHAGE-A10--js4906-27-5_S32_scaffold_40_curated
                     _closed_complete_prodigal-single_199"
     CDS             complement(210361..212532)
                     /product="hypothetical protein"
                     /codon_start=1
                     /transl_table=11
                     /translation="MAAPDTKFIFDDQTDINPNIGFDSDNTNRATFMTVFSSDKGPET
                     LQKNLSGNEFFALYGDNPNFFKHGQPLLQAAKIANAGGLQYCKRVVAKDSKLANLGLF
                     AVVSEDTVQQTDSKGRPLYYTTKEVEGYWKKVTTSSDVNYTQGNKYSKGSIVKYNSQY
                     YQALVDVDTSKEEQRIGATYKDVTTIKPSTGSDLNDYPTVKAAKIKYKLAPLTDSLQT
                     NNTSDINSIITKVENFMYLNKDSIVPVSRGETSYLLLTFTDTGRGVSTKKLRFTADTT
                     TRRPVSYVKYKVEVMENNSTIETHYATFNPYIVESSDGTIGNAKNKSFDQVINGNSSY
                     IRCKFYESEYNAFVDKVSSISSISKDEISHCDILFSYDRFGKPINTIEIDKNSDSLDA
                     INGNILQNGSNGSFGEYPITLQPRVDDDGATTGLSLYYEEVLEVFNGTYSDDIYDLDN
                     TRIDVIFDANYPKEIKDAIANLVNFREDCFYFRDLGLNLNSIQEIELAAEQYSDHKSK
                     FIADYANSFYVEEPYYRKQVQVTVPYLLVDKFAKHYINGVSRPFCGQRFGITFANEII
                     DGTINFAPKRTPKTDSNILTYDQKQWFDDNRINYIAYYDGIPTMDIEYTSQERYTQLS
                     WLHNVLLIQAMMHDIRRQCPKSRYAFIYDQDYESYKADIEKVINNYNGYFKSISIEYV
                     KDDQYELNKIFYAVIKVSFKDFIQSEIFKLTMINSTSNVSK*"
     gene            complement(212625..213365)
                     /locus_tag="PHAGE-A10--js4906-27-5_S32_scaffold_40_curated
                     _closed_complete_prodigal-single_200"
     CDS             complement(212625..213365)
                     /product="hypothetical protein"
                     /codon_start=1
                     /transl_table=11
                     /translation="MDNNTMPPFLKRKGDAILYNGEGEFIFYIPEIFFDQQIAYFEGE
                     YISTLGIMDYTTKINNKLSGLHTFNYPTRFSTKPYKVEKITDVKLIKESEPDDYRVLY
                     YKKDDPIIVDIKVPQDIDNSEALIKLFIKNGHIPNTIPYDKIQEYFVSNYLYNGNKYS
                     FSLQLFGIIISELCRSKKDIKVPFRLSKDNDMKNYKPISVKYIPKLISAYTSLTSENI
                     DESIVFASLNNNKVQIPLERVLTGENIV*"
     gene            213488..213958
                     /locus_tag="PHAGE-A10--js4906-27-5_S32_scaffold_40_curated
                     _closed_complete_prodigal-single_201"
     CDS             213488..213958
                     /product="hypothetical protein"
                     /codon_start=1
                     /transl_table=11
                     /translation="MSNCNKKIVTDVLELYRLHSINVLHCKESINAFNANIDFAIELG
                     KLNNFLINTKLTRMPLAKRISYRAFVYTKMNELYSSAYKKLIMDKDVYEKFVSYTQYL
                     YDKSLKSELDLHYTNSNWKFVPLCIYRMYIKYIFQYMITKALKKQALEFKEAMG*"
     gene            214017..214559
                     /locus_tag="PHAGE-A10--js4906-27-5_S32_scaffold_40_curated
                     _closed_complete_prodigal-single_202"
     CDS             214017..214559
                     /product="hypothetical protein"
                     /codon_start=1
                     /transl_table=11
                     /translation="MTTIEEVRNFITGFKLDPNEVFHYLNKDLDHIAYVSFKAKQFAT
                     AMEVYKYMVVNKVDRIEEPYYINHMIDKEFIMTDYADTIEGKPYLYQHNYYPFIVLDK
                     RSPLYMTKVNIDMHLMLHSTDSVEVIFSNMDNMGLPFFFSLYADKDKEGKLGSYDTAI
                     RRFIEDTIKDTEGVLNRPSF*"
     gene            214661..215152
                     /locus_tag="PHAGE-A10--js4906-27-5_S32_scaffold_40_curated
                     _closed_complete_prodigal-single_203"
     CDS             214661..215152
                     /product="hypothetical protein"
                     /codon_start=1
                     /transl_table=11
                     /translation="LISKDDIKVVIEELIAKLKSSTTYTVEDTEKLKNALIVRDYLDK
                     KEIDGNFIIVGNEKAILSSMTIDYRDNSLHNIANRLCSNPFNVIFLTNNKLYLANYLV
                     YTIPWYESKGGKTLQTGVQLLFSNNINPSVCFSKVLYYLDLVEYSSIIDVLDECIQRI
                     KFD*"
     gene            complement(215277..215690)
                     /locus_tag="PHAGE-A10--js4906-27-5_S32_scaffold_40_curated
                     _closed_complete_prodigal-single_204"
     CDS             complement(215277..215690)
                     /product="hypothetical protein"
                     /codon_start=1
                     /transl_table=11
                     /translation="MIYTEEDLKQAYDMGYNEAVDDVNDYIEQESMEFSLDESYDEDY
                     SAVEDMICNEKTEYGSPEWVRRKHISNAIRIANKAGVDPNKAVKGNGEDLSPDDKVNL
                     RGEIRKNGFYNGGLKKAKEKYNAYHARKGDGKHWN*"
     gene            215886..216644
                     /locus_tag="PHAGE-A10--js4906-27-5_S32_scaffold_40_curated
                     _closed_complete_prodigal-single_205"
     CDS             215886..216644
                     /product="hypothetical protein"
                     /codon_start=1
                     /transl_table=11
                     /translation="MNLLKIYENELSTDEILKKNEELKEVGKFSTFFKNKYFRICLDY
                     QFYYGNDYVKDFMKLIKANTDFNKSIENITVDDIVNDENDNEISIKTKDTEIKVDLKN
                     KKVYGYKKKDFCYSDDFVLKPITKTNSNTDAGNAKKSDDSNSKKEEGSKPITIIKKLD
                     NIGKFIDLKDPFSKSIISNFWSSENVRMFKIKINDIMSKIPEIYKEEFKLSKFYTGDK
                     IKVNINDFTLIGKTGKKMHCMLDAKSNKYSCSID*"
     gene            complement(216702..217784)
                     /locus_tag="PHAGE-A10--js4906-27-5_S32_scaffold_40_curated
                     _closed_complete_prodigal-single_206"
     CDS             complement(216702..217784)
                     /product="hypothetical protein"
                     /codon_start=1
                     /transl_table=11
                     /translation="MDNEMIVDFINNVEPDFSYGTSDGMSRAMVESAENIATINEYIN
                     ESVYDAYTEAILDANGNPISSAGSSDKDSDDNSSKPGFFGKLYNKIDTYFQLFMRLVK
                     KFITKIKGFFMTIKRKITVAFTKAIKAVGNFLRNRINNNKKKFDSTDKEGIEIYQWNK
                     PVLDSIISGNYFNSKIPEASTIKGSSDPYEDIKDAFSNYKEEIDDIAVAPEDGKKETL
                     LKKDILHFTPNDSVKLLNKEFKINIDGKINQVYNAVMKETSTSIKDLNKAEKEIRNEF
                     KKSSNKDDETRNTIKSRFKAINYAINQSSLLKYRVSQKIATAAFRYYKKLFTAVRKVF
                     GGINIFGNSGDYKEPKSESAIFDLIQ*"
     gene            218024..218335
                     /locus_tag="PHAGE-A10--js4906-27-5_S32_scaffold_40_curated
                     _closed_complete_prodigal-single_207"
     CDS             218024..218335
                     /product="hypothetical protein"
                     /codon_start=1
                     /transl_table=11
                     /translation="MITTTNISESINIMREIAKENSLGDAISGKINELADWCDGHSNI
                     YDYSITVKAVDIMNSLIDVCYNYTVEHYGKEIADKWITKDYFYVDPDEEYGYLMRDVC
                     F*"
     gene            complement(218375..219688)
                     /locus_tag="PHAGE-A10--js4906-27-5_S32_scaffold_40_curated
                     _closed_complete_prodigal-single_208"
     CDS             complement(218375..219688)
                     /product="hypothetical protein"
                     /codon_start=1
                     /transl_table=11
                     /translation="MNEEYTFDLSREMQVYDEAYFGKTKEFKQMEECIQNLKDEYQDS
                     LLHLGNIENNSNWQKLRKLLEDKFGFYSLSLILKRDSLPNACTYPVSCTIDGAAQMSK
                     YAVVDKGLKYNKNCKCCTIVYVTDTLFFNEKLTSAEVLSVLLHEIGHNFDEVCYKHLC
                     AFNVIDSIFYAVFVLINNPWHFYEAFLMFTGGRRIYSQFMNSIQGCMLWVFFDFIGNL
                     VSIPVGIAYKIFLPIIKPIIYGISTVYNIIDPLTPFVLACDGYQKEQIADKFVAIHGY
                     GPEYASAMGKLEDEINNLGITWGINRIPIIAHFYQALAVATSFLGKSRIDPHPDYAAR
                     MMAIMNVIETDLDKDKSIDIKTKQQAKKDIARIRQNIKDYLDDIKDENSFGDDVQKAY
                     QRWLLNMYPGKGDIRSSLYPDNDQKINQALEEIRARKNKPTYNEW*"
     gene            complement(219759..221036)
                     /locus_tag="PHAGE-A10--js4906-27-5_S32_scaffold_40_curated
                     _closed_complete_prodigal-single_209"
     CDS             complement(219759..221036)
                     /product="hypothetical protein"
                     /codon_start=1
                     /transl_table=11
                     /translation="MDFDNSFLDSVLEGAEEAIDMTLDTVQEQDTEIEETISTDVDDV
                     EIDSIIGDDGKGSSALISDDDIEKIDSGKDPDFDTVDADAAKGAKDKEINDLEKDIED
                     GSIITKNEIKELKEGQELLDFVGSVVSEDFELPSTGEENIGEHECGVCHCTPCICKER
                     VDMITHPSEENQQPRLISNKVPTDGVIFSDDHEYDDHTGEKPTFSMNQPHTVEEDDLF
                     DNTNQDLTGVESDDKIHGNDSHELFSDDDDMDLDDDDEIPTIPVTPKYNPEDDNEPAG
                     PVQPLTDCKEQNQYGFRFENNNEEGDLHMFEDEELLDESFEDEDLEIEGITNESAEDE
                     YTFTLENASDDKAEDITGEMDGLEDVDMFNSFEGSDINTKQYGEDDFLTGMNKNIDEP
                     SGSFTSQDSLKFSQVDTRPFGKADDPSIADMIK*"
     gene            complement(221048..221251)
                     /locus_tag="PHAGE-A10--js4906-27-5_S32_scaffold_40_curated
                     _closed_complete_prodigal-single_210"
     CDS             complement(221048..221251)
                     /product="hypothetical protein"
                     /codon_start=1
                     /transl_table=11
                     /translation="MTLTDDFVSLIKESMDSEDNLEEIISLDEDLSIPDNFYSGSYLE
                     EEIHNLFPDDTMSAEVLKIYETN*"
     gene            complement(221309..222781)
                     /locus_tag="PHAGE-A10--js4906-27-5_S32_scaffold_40_curated
                     _closed_complete_prodigal-single_211"
     CDS             complement(221309..222781)
                     /product="hypothetical protein"
                     /codon_start=1
                     /transl_table=11
                     /translation="MGTFANGKMINQDLSTSSITNRSTIAATAISDPNGNSRTNIIEN
                     ITNSKIKRITDNPFYFFTNMPMTKVTFYNIDKNETTLDEVIDNTYNFIGPASGLRFDK
                     INGVILYGIQRMELNIDMGEWGTEADPIEGDAVLPPNTFVPYVNSYFSIDYINQPGKE
                     VLFRVTSVNIDTFPNGSNFYKMNYKLESIGEDITPQVVKEYQYLSSNVGRGNALVDSE
                     TYNMMNSYSSIIENLKQAYFELFFQESTQAFVFKYGFYDYFFYDPYLVEFMIRNKIYS
                     ASDDKYIYLSQPAWPPKYFNIDYNHTIFKYVEDLKSTICYFYGYGLLVQDPMSLLTHR
                     LEPYYMITVRDDDGTNLVGCPLLERIPLFDTDLVKLLGYGLDKDKNKICKCGCDCNSV
                     LKDLPNYKKYYEILYDYFNGIPISYNLIETINDIKFVPCKELYYTIPLLIYIIQKTVS
                     DLSNASNDGTNSLDENTNYKDASNTRTNCPKGCLECTNNR*"
     gene            complement(222873..223226)
                     /locus_tag="PHAGE-A10--js4906-27-5_S32_scaffold_40_curated
                     _closed_complete_prodigal-single_212"
     CDS             complement(222873..223226)
                     /product="hypothetical protein"
                     /codon_start=1
                     /transl_table=11
                     /translation="MIEIYVPNNVPYDELVIRTITNITIKQLCFISEELEDVKQAYDL
                     IERRKKNKVSDIDFYYIRNLESKYSKNIRTLASIYEKYYMYVALEEIRNMGRCFFKDC
                     HTKLLEKLNDMIDDD*"
     gene            complement(223319..223403)
                     /locus_tag="PHAGE-A10--js4906-27-5_S32_scaffold_40_curated
                     _closed_complete_prodigal-single_trna_5"
     tRNA            complement(223319..223403)
                     /product="Pseudo"
     gene            complement(223681..223755)
                     /locus_tag="PHAGE-A10--js4906-27-5_S32_scaffold_40_curated
                     _closed_complete_prodigal-single_trna_4"
     tRNA            complement(223681..223755)
                     /product="Pseudo"
     gene            complement(223757..223832)
                     /locus_tag="PHAGE-A10--js4906-27-5_S32_scaffold_40_curated
                     _closed_complete_prodigal-single_trna_3"
     tRNA            complement(223757..223832)
                     /product="Pseudo"
     gene            complement(223838..223925)
                     /locus_tag="PHAGE-A10--js4906-27-5_S32_scaffold_40_curated
                     _closed_complete_prodigal-single_trna_2"
     tRNA            complement(223838..223925)
                     /product="Pseudo"
     gene            complement(223946..224020)
                     /locus_tag="PHAGE-A10--js4906-27-5_S32_scaffold_40_curated
                     _closed_complete_prodigal-single_trna_1"
     tRNA            complement(223946..224020)
                     /product="Pseudo"
     gene            complement(224246..225037)
                     /locus_tag="PHAGE-A10--js4906-27-5_S32_scaffold_40_curated
                     _closed_complete_prodigal-single_213"
     CDS             complement(224246..225037)
                     /product="hypothetical protein"
                     /codon_start=1
                     /transl_table=11
                     /translation="MISAFSNEVRDLIYKLDSIPRKQDLLISSIGTDSLVKRINTSIT
                     QAIYNKPSRMIKVHYGLFKGDFVPAIAFSTKKKLVYVLYYKDKTYLPSDTIFDNTSDS
                     DIVLSTLISNDCPVKIIDKNTGKSNVKDKTVYIITSEYARYLSEKDSYQYYPAFIQYI
                     YTLLRDHILYSKKQYGMPYLFFGTLPNGRVYEERIIEDKYSHFSVRVYMYYYLAIVYH
                     LYCKYANDIDDLPLQRFYSSIKEMKLYDSYEDFVEENKKLKEILN*"
     gene            complement(225117..226805)
                     /locus_tag="PHAGE-A10--js4906-27-5_S32_scaffold_40_curated
                     _closed_complete_prodigal-single_214"
     CDS             complement(225117..226805)
                     /product="hypothetical protein"
                     /codon_start=1
                     /transl_table=11
                     /translation="LAEQKDFLSINPLDIEKFIKVNELKEVTNPIFFSANNVPTSDGL
                     LSNEIFGITMNSRSNIFAYINLGGKYFIHPMIYAIWKKVDRNIVKCVHSVSNFRLSNE
                     GYLEENEDGETGIDFLRKNISKIHFKQSDSFVRKANIAFLEKFKNIMFIKNYIVIPAY
                     YRDVSTDGGKVGVGDINKLYQYLLMACNSLKEMDQLGITTYDATVGRIQDLLLEIYSY
                     FTKGEVQGKTTGAGIAGKFGILQHGVQSKTTDYSSRLVISAPNLKVESMDDLLTDVDH
                     VALPLASAITNFYPFVLAYVRQFFMNEYNNNPIRNVYPSSTNTKESKKVKLKDYRISF
                     SDDVLKEEIDRFIHGIANRFRPIELPTEDPKYPVVYINFKGRHATEEEVTNDLEKEDD
                     NRVPITERVMTWCDLLYMAAIEVTADKMVLITRYPIDSCYNQFPCGINVSSTIKTEPM
                     VINHKLYKHYPYIRTEDIGKNTTNKFIDTLNISNVYLGIIDGDYDGDQVTVKSIYSIE
                     ANNELRNQLNSKRHFIALGGNNVMETSNEGVAALYALTMNPTSEKEGIYTDPIF*"
     gene            complement(226892..227218)
                     /locus_tag="PHAGE-A10--js4906-27-5_S32_scaffold_40_curated
                     _closed_complete_prodigal-single_215"
     CDS             complement(226892..227218)
                     /product="hypothetical protein"
                     /codon_start=1
                     /transl_table=11
                     /translation="LTLIQFAEKINVRSNMSIFCNHFEEIIVLYKVLSYYIDIYNLSV
                     VISTKQLSNNTVNLKANISCTNIEVLKELIERFNNSSFIIFERNLKCKINLLKNNTIN
                     IIITKR*"
     gene            complement(227249..227539)
                     /locus_tag="PHAGE-A10--js4906-27-5_S32_scaffold_40_curated
                     _closed_complete_prodigal-single_216"
     CDS             complement(227249..227539)
                     /product="hypothetical protein"
                     /codon_start=1
                     /transl_table=11
                     /translation="LQNAFRRGFDLIAAKDQPMGFIHTLYYYQVEKSIEDAKKEEMRI
                     AKEKQQQAVNARLNRRKQLMGRSPVNNSPAVNDSYSDSANIDAEDLEDAFGI*"
     gene            complement(227545..229248)
                     /locus_tag="PHAGE-A10--js4906-27-5_S32_scaffold_40_curated
                     _closed_complete_prodigal-single_217"
     CDS             complement(227545..229248)
                     /product="PREDICTED: hypothetical protein LOC100020649 n=1
                     Tax=Monodelphis domestica RepID=UPI00020F698D"
                     /codon_start=1
                     /transl_table=11
                     /translation="MEDRNIAPNTSTKKEKISLSDIVRAKGVVKPLSEQNLDNVTRSD
                     VKVKQVEDPAMKTRDEYLKKIDDGFDRVKKSIYEERIKPYIDEQKQIAEEKEFDGEID
                     VASLADIAAYKAQHKEANKQQKVSIENLPKEEELPATNEVKEEPKSSTPDFLDKPISE
                     IDFDENDFNYDLISDEEDTSDEELDEDANDEKLEDEEDTEAKEVEQREKEKEELRQKS
                     EIVKQFITPESIDLSGFTESSKTININTAINHISEVDPKFTESKSVVLYNTGKTISFT
                     PLTGSEIVALSSDNFSSELELYKKSFYTMYTHDVSPDKPKSFIAWAKSIDAGDLNQLF
                     FGLYNATFGDSNYIGYQCPKCNAFFMKKYSIDKMWEFAKDAIKEQKERYNFIKEHGES
                     EENFKSKIKRYNLSKDYIIQLKPRSIYNLLELDYLDNDFKRKYSSIVQAIGYIDKVFF
                     VDYLHHQLTPVDFKVDRDSIVKTIKNKCIVLYKVLSSITPDNYSLYSGMIYNYYIEEA
                     KCLSLINYHIPATDCNEKIKEGANKGMLCNEHIKELEISPYNMLFTRHQLVMQSTLHV
                     D*"
                     /db_xref="UniRef100_UPI00020F698D"
                     /db_xref="F7GL59_MONDO"
                     /db_xref="UPI00020F698D"
     gene            complement(229267..229695)
                     /locus_tag="PHAGE-A10--js4906-27-5_S32_scaffold_40_curated
                     _closed_complete_prodigal-single_218"
     CDS             complement(229267..229695)
                     /product="hypothetical protein"
                     /codon_start=1
                     /transl_table=11
                     /translation="MDIQRAANKETISDKYAEYSLSITEFNRPEIATGAKAIIQKIIQ
                     LIFMNPGTYPTKPYMGIGFIKKYRYSFMDNIDELNEEVKEQIRTYLPEFQTVNVEFSN
                     MNEKVNQLVIFITVDYMTYSLVLDTSKKTLSWLNNGRYNL*"
     gene            229813..230064
                     /locus_tag="PHAGE-A10--js4906-27-5_S32_scaffold_40_curated
                     _closed_complete_prodigal-single_219"
     CDS             229813..230064
                     /product="hypothetical protein"
                     /codon_start=1
                     /transl_table=11
                     /translation="MLLALYAIVRNYFNKNKRWYYYVIPLLVIAFIWVTTLQGISNEV
                     ILPDEDPTGSFGEVGGILLICEFLGLMLWCKIIYGTFKK*"
     gene            230261..230434
                     /locus_tag="PHAGE-A10--js4906-27-5_S32_scaffold_40_curated
                     _closed_complete_prodigal-single_220"
     CDS             230261..230434
                     /product="hypothetical protein"
                     /codon_start=1
                     /transl_table=11
                     /translation="MVINETKEEFGLKLLNHYTKLMTEYNDSKDEKTKHYAFSILLKQ
                     SKNILDDICCSAK*"
     gene            230579..230752
                     /locus_tag="PHAGE-A10--js4906-27-5_S32_scaffold_40_curated
                     _closed_complete_prodigal-single_221"
     CDS             230579..230752
                     /product="hypothetical protein"
                     /codon_start=1
                     /transl_table=11
                     /translation="MVINETKEEFTLKLVDYYNSIIMSYRDSSDKEFRDYVFKTLLRK
                     NKEIIEDIVLNQP*"
     gene            230912..231082
                     /locus_tag="PHAGE-A10--js4906-27-5_S32_scaffold_40_curated
                     _closed_complete_prodigal-single_222"
     CDS             230912..231082
                     /product="hypothetical protein"
                     /codon_start=1
                     /transl_table=11
                     /translation="MVINESKKEFGFKLLDYYSRIMKDCSKSNDEESKMYTFSLLLKK
                     SGETLNELQNEV*"
     gene            231231..232166
                     /locus_tag="PHAGE-A10--js4906-27-5_S32_scaffold_40_curated
                     _closed_complete_prodigal-single_223"
     CDS             231231..232166
                     /product="G237 protein n=1 Tax=Yersinia phage phiR1-37
                     RepID=G4KKH5_9CAUD"
                     /codon_start=1
                     /transl_table=11
                     /translation="MPSNARKVKCPYCNFKNTKEKVIAHIDKKHEDLIPEGYTAARVL
                     FNSIHHIDHGTCVVCKQPTEWNENTNKYKRLCNNPKCREKLREMYKKNMLKVYGKTTL
                     LNDANQQKKMLANRGISGVYTFQNGKLKEYTGSYEKKMLEFLDKIMGFDPDDIIMPGP
                     TIDYVYKGEHHKWITDALIVPYNLVIEVKDGGDNPNKRVMTTYREKQIAKEEMITNMG
                     TYNYIRLTNNQFEQLIEILYELKMQMLNDNEETRKAIIRVNEDTNLVHEAVLDGIHLS
                     PLNSYEDSFEKEMNQTMNRSNTVKPMLEDYVFKLQ*"
                     /db_xref="UniRef100_G4KKH5"
     gene            232188..233018
                     /locus_tag="PHAGE-A10--js4906-27-5_S32_scaffold_40_curated
                     _closed_complete_prodigal-single_224"
     CDS             232188..233018
                     /product="hypothetical protein"
                     /codon_start=1
                     /transl_table=11
                     /translation="MIEQDKRITDPTKVKNKPIRRSLPKLKKLSSKPKIFRKNSQNNK
                     FLRFSKSSLTTNKSIFSSKLEMMGLAGINPPVGINGNVFVSKVQDPTFIKPRYGVQND
                     IITDNILMPNPHKVLKKYPSSYLKNKKIKMYKYVGEDPNKKLMTILNSVDKKVDSLEY
                     IYEALTGRELLDEDQIDYDEDFKLIDFDEIKRTIENDAYSILNEAIFMSIPNIANNYK
                     IVSNDESYKALLNQSKDIVILEDSKLGYFATNRKTLRRTKYYSEISDIVIGDDLKYEY
                     *"
     gene            233008..234714
                     /locus_tag="PHAGE-A10--js4906-27-5_S32_scaffold_40_curated
                     _closed_complete_prodigal-single_225"
     CDS             233008..234714
                     /product="hypothetical protein"
                     /codon_start=1
                     /transl_table=11
                     /translation="MNIDILAKQVKDWRLDSNIVLLYPKYENISDLEMDWDNFIAMNK
                     DLQNDSDEKSIELFGNTNQDRYEIMLHKFYDEDSINNSEFQFNKDKHDVDQEVDDLYF
                     TINFDKDRYFYRKYMSASIQESINEFTPSEDYISNIESKILNDNPDIIDESVIYPYYT
                     PKEIEYYDKKYFKDVKLPLKESLFVSKWKKTYNEGFETGDFNKFKALSNQWKDKVEEI
                     NGSILNKDIKNKALLNLGCNYSLPISNYSLVKQSERVKNAISSMYSNIRIYTVNDTEE
                     SIEDNRRYEDERFNDFVTSMGLWILDNRSFSTITVSFSRIIPYNDIISYNDITSRDDT
                     VDIYCARLPEWYELVKNHDGNRYPSTVTLKYLLASLVNNFNEPISIFKVFSGEYRKFN
                     KDCLGLHILYHLYNDKNNMSSLESANIFSEANTTNEFPVEFNKDGDLLISKGRKIDFE
                     GEYSRTHLALKIYEKNNNIVGMKYCICKLWYLNTKLEEKIHDKKTTIEEKRKAEKARS
                     KIVNDITKYSQIVLKKDPNFDIIKSYQNSPFNDDKIRIPTSTLDHTLEWIKRILNFKK
                     GF*"
     gene            234798..235787
                     /locus_tag="PHAGE-A10--js4906-27-5_S32_scaffold_40_curated
                     _closed_complete_prodigal-single_226"
     CDS             234798..235787
                     /product="hypothetical protein"
                     /codon_start=1
                     /transl_table=11
                     /translation="MILGEKWFNNEEVIRIMTDVKNSIYKKKVKVYSETFNKYKWMEV
                     NDIEYCYRKLIPAAFMYFTVVKANSASRNMDDLVIELYLNKNSVYTDEAQIAEEYEYG
                     YSMYSTIFTRLNLLIDSTESLIKENYHILDDPNKPILNKLNEIMDRFVDEDENYDAYE
                     SKLWEEDEKIGIKDSIKLAIYIDDYYDSIINLLKPKLQMYNNLITSAFKEIYKISKID
                     FKLTNLKQLLELYCFIPSMDIRLNIDEYPIKEAKPVIKENDLNTLYTFDHETMMSIVK
                     GTFVRTIYDYMIIKYWYDIDITAFTYKYHLIRNSNNGDLFIILCKTGRVVYRT*"
     gene            235923..236858
                     /locus_tag="PHAGE-A10--js4906-27-5_S32_scaffold_40_curated
                     _closed_complete_prodigal-single_227"
     CDS             235923..236858
                     /product="hypothetical protein"
                     /codon_start=1
                     /transl_table=11
                     /translation="MATINETKNTEALNVTFEKSEFNGELEYKLISTNKLVKQICKTF
                     AAMTDDFVGARFVRVDRVPQIASEFLNARLNDIDHFIDAKASNEEKASLFQVSNIIRN
                     YVNAEENNKLKPNGALSYVCLYFEDRREGEGKVKFIKPKDKIMKESSTDKMSGWINAW
                     NSRNDYKYLAITADAKKCLEGFVPRRNPMNNKEAYNSKQGILWDNLYDVRTINDLYNM
                     GYYQKQYNVVMIPIDINRFFSMIHGKNVEGSNQKYEYEFNFVVPKAPSVFAEQVRTNN
                     YMLNVVQINGERVQKVANENGVTTNTNKLGFLVNA*"
     gene            236939..237937
                     /locus_tag="PHAGE-A10--js4906-27-5_S32_scaffold_40_curated
                     _closed_complete_prodigal-single_228"
     CDS             236939..237937
                     /product="hypothetical protein"
                     /codon_start=1
                     /transl_table=11
                     /translation="MTKRIKNIISTDSKLQPEVEKVYNEYKGKYLGLDEVLKYFIKLS
                     YYLPDIYNIEVKYKYSPDITFQSYRTEGFVYRFSGYIYDVVVSKAKDKELDDLEFLVE
                     NYETFDAFSYSRSYIAISEVNKLESSFDLCVQYVKAIMRNPKVALYLNIEEPNSPGLL
                     FTEEVFHEPNVKTAIEYCNKYFHYKRKAQQYLNKANNDFIKKVHYIAEKYNNQIYEIG
                     YKISNLNDRNFITIRTRAKLYYGNDENYNQFIKEINHLFMDSNTKIYEEFKQYKNSHK
                     DFYSWWRYNINQPIVIIDEIDNCNCYYPYWSLSLRKYIFHPEIKHYYDEIIYPKRS*"
     gene            237942..238313
                     /locus_tag="PHAGE-A10--js4906-27-5_S32_scaffold_40_curated
                     _closed_complete_prodigal-single_229"
     CDS             237942..238313
                     /product="hypothetical protein"
                     /codon_start=1
                     /transl_table=11
                     /translation="MKRDNNKSFTYHVGDVDEVIDTKGNSVVLLRKLAWGDGEEKLEL
                     RRWVMDINKETPLKGCTFLTDEGPHVLANKLVELGYGHTNELLEILSQREDFKESLDS
                     LGHKKTGKKNSIYYDPKEIIA*"
     gene            238352..238825
                     /locus_tag="PHAGE-A10--js4906-27-5_S32_scaffold_40_curated
                     _closed_complete_prodigal-single_230"
     CDS             238352..238825
                     /product="hypothetical protein"
                     /codon_start=1
                     /transl_table=11
                     /translation="MSLEDSIKGINNDKKSNDKSKLEGSTGEPPYEQFEKCRHGEDYQ
                     CKWKDVNGCCIYETCVMDTIDPMRQDLWYTKCLICKRDFARKPEEMIVPFCDSCIQRM
                     NKAEELPHKCIFCGRQINSPAKLMFSGICDDCADAMRGLIMFYKSRGRRGWRHTI*"
     gene            238837..239913
                     /locus_tag="PHAGE-A10--js4906-27-5_S32_scaffold_40_curated
                     _closed_complete_prodigal-single_231"
     CDS             238837..239913
                     /product="hypothetical protein"
                     /codon_start=1
                     /transl_table=11
                     /translation="VLYDTKTPLDMVLYNEFITYKELQKIIPREFNGDNNTKTINVYI
                     DLYQFLVTAFRYTRIGNFFNICSCIVNYCAHIRNYFNTRHKVYTNICLVYSSNDSTNN
                     TQFVPTYNYEYNTRIKFNVKIKDNVEENMKLVRLLVPYLPNVFLKEGTVESSVIIHNI
                     IQKKLLGDNPSLVLSNSQLMYQLPINNKDTVVIRKDLRLRIPDDRDRTYSYNHTNSLH
                     AYIYELKKKNIREYLNQKTISFMMTLIGIPKRNIKSLCAYPTALSISKLVPLGCEYDS
                     EVLYDVCTDYYKSKNRKSVPIIKEQFIRTFKCVDLNYQYKLYKLLPEYKEESFIKQDL
                     DDVEGVQYINNTYFKESPLNLEFF*"
     gene            239963..242563
                     /locus_tag="PHAGE-A10--js4906-27-5_S32_scaffold_40_curated
                     _closed_complete_prodigal-single_232"
     CDS             239963..242563
                     /product="hypothetical protein"
                     /codon_start=1
                     /transl_table=11
                     /translation="MKYDYLIELKWSSIKDDGTEDTINFNNENISSLMLTNDYEQSNM
                     PMLAVTLTADKNDMDKIITNVKTACFYVSIYKLFMNEVTNLELKQLTPYYGKATYFVD
                     QDINYNKEIDYSDNKEKKDNFIDFTIGMMFSECIDANKQTINTTLVNSTRFNSVCYFL
                     SRYPYCVSPFTYNDTISQLIVPPMDSLSKTIKFFNDIKVFYDTPYRFYIEPGCMYLLD
                     SSGNGVQKQGEDYDTCMFNIRSLDSTAALAEGMESNDDIGCYYADVNVKDSYYTIDSD
                     TEKLYTEIQAIIDPSIEQSVTLLSSVNEAINTVNKMKDSINNTLKKANNTIKSIPSAL
                     TDYKCAINSGTDIINSILTLPDDVKNNKYDIINSLGQIYDGKTEYDSNDSFNKYGAID
                     LIKRSINYIKELEKLEVTITSSSESGGTTTRTERYLTDSQIERCEEWIKTLNTYIANI
                     NTDNSIVNSLPEKYQNIANNLIGIASNVSRISSFINSVSPINISDNVSSMLNKVNSLK
                     TQSASHTTSINTELIERVNSCFKIENYINASKSIIKDASDLWDGYIALQNSDTGGSKA
                     KPNPFKSDRSISNLSTATTMIDDSATRILDAVNRFKSANLSINNAIEQVSPQIKDLKE
                     FKNDIKTTITGTWDKLRDISKTAKESLQNIVKSANQLADRVKSLSFSINDLQDLQKNI
                     NMVKDISNIGMLGISNFAVNLNLKDSDKKDNTTSDSANIGTKLIRLSNDNANMIKNIK
                     ADLENHVNQLSISKTSLDTTIITPNKRYIVKNYDAHSNNDGVFLLTRKIDYFIKAGDR
                     FTLSTKLDLIKVGEGGSATEKEKQLKDILNNSQNILNTVKSGNLSIGSIGTIMDNAKS
                     IEKSYNKLRK*"
     gene            complement(242618..243040)
                     /locus_tag="PHAGE-A10--js4906-27-5_S32_scaffold_40_curated
                     _closed_complete_prodigal-single_233"
     CDS             complement(242618..243040)
                     /product="hypothetical protein"
                     /codon_start=1
                     /transl_table=11
                     /translation="MIYTEEDLKQAYDMGYNEAVDDVNDYIEQESMEFSLDESYDDDY
                     SAVEDMVCNEKTEYGSPEWMKRHELSNMRRTAEKKFGLSNNDVYTRRNFTTQQLKRFK
                     DAHNDSRWGKEGRRDAAERYNKAHAKKGDLDTHHYNLD*"
     gene            complement(243150..243917)
                     /locus_tag="PHAGE-A10--js4906-27-5_S32_scaffold_40_curated
                     _closed_complete_prodigal-single_234"
     CDS             complement(243150..243917)
                     /product="hypothetical protein"
                     /codon_start=1
                     /transl_table=11
                     /translation="MPMSNRVSRLLDLIEMRLGTKQLNLPESLDKDTWMHVIDISTLN
                     TFSRYFPVKMPYYLTNDRRKGPYYLIDEKTAASVDIIGVGDIDWHLLSKNAPAFGFGY
                     GFYSTYDFFLNGMDVEGIAEQQMLTDHASLYKCGVYVEFEPPNMVRLESNLSNNMLEM
                     LKSIPISLFVKHSPNLMTIEPTKMELFESLAICDVAIYLYNNLKYYQNIETPYASAEL
                     NIDILQDYSNRRDDIVQRMQDSYVTFANKSQPMIMAI*"
     gene            244060..244467
                     /locus_tag="PHAGE-A10--js4906-27-5_S32_scaffold_40_curated
                     _closed_complete_prodigal-single_235"
     CDS             244060..244467
                     /product="hypothetical protein"
                     /codon_start=1
                     /transl_table=11
                     /translation="MNYDFYQILYKNGEKVFTDYKHTYEVYLRKNSEGRYTIYFKKGD
                     LAGKKGFISVFKKPLSGFNMPAYDSYEYQYMKFTFYDDNNKSFSRYFANTNTIDPSFN
                     SDSLFYYWLYNFIEQVLSENLYRGKNVITERNT*"
     gene            244442..244858
                     /locus_tag="PHAGE-A10--js4906-27-5_S32_scaffold_40_curated
                     _closed_complete_prodigal-single_236"
     CDS             244442..244858
                     /product="hypothetical protein"
                     /codon_start=1
                     /transl_table=11
                     /translation="MLLQNVIPRAIHSFSNLINLDISTIKISIINNEYADFIAVKYDS
                     DNSIVFNLYGMIKYLYETKRLESEEEVRAFILRIVGHELCHINQLMVGNIEADCDIHT
                     IKIIESNKHYFINNYGYIDTHKFSGMQYIVDNYKEK*"
     gene            244861..245679
                     /locus_tag="PHAGE-A10--js4906-27-5_S32_scaffold_40_curated
                     _closed_complete_prodigal-single_237"
     CDS             244861..245679
                     /product="hypothetical protein"
                     /codon_start=1
                     /transl_table=11
                     /translation="MKTDNNQISFNKFMKKIKKDKVIKFDGITVVALPTSSENDELPN
                     GVMINIMPKDKGSNIDQYSIIIERDDFDAPFVITRIMVAGGKEFPELSTTVNKFKLPI
                     LITFISLAIADPGNDISDAIYEFFCLDHRTFNKIKLLDVSSSLLFKLYIQELEGMLDE
                     VPLSYKDKLDIVNTTRRDNDSDVFISTISPKNSNDIYIAFMITKMYRSDTIEFTKLAS
                     VGVHEYGRCMNCYKLVLDKTGKRADRLFKCLKKYHVYNNKAIDAIMSRPVFRIK*"
     gene            245695..246093
                     /locus_tag="PHAGE-A10--js4906-27-5_S32_scaffold_40_curated
                     _closed_complete_prodigal-single_238"
     CDS             245695..246093
                     /product="hypothetical protein"
                     /codon_start=1
                     /transl_table=11
                     /translation="MKVYYKPIRHKDFEVNTLNSEATEYDTDNYDKALTLTFSVKYKN
                     GLLQNEPIFADVTLNKDHSIEIYVKQKDKDTDGNDEFLYVHRKVFQSDVIDFLFDIYG
                     RLLITILLICVLEEANLREKMYPDAAMNGH*"
     gene            246181..246783
                     /locus_tag="PHAGE-A10--js4906-27-5_S32_scaffold_40_curated
                     _closed_complete_prodigal-single_239"
     CDS             246181..246783
                     /product="hypothetical protein"
                     /codon_start=1
                     /transl_table=11
                     /translation="MNTNYKFTTRRKESPNSAWQYMHCMPQNYVPYPQYQPCYGYPAT
                     VQPQYPYNPYPTPPVAPQQPMIINGRFLTNEDESFFIDLSPVLIKLNAFSCELTDKHI
                     CSIDFNSVKIESSTSRYHHYGPLTATAYINKDGSIDFILWYPHAGDDEEEDPIYSYNL
                     ILLYKRTFTAEEIKSVGDHCMEKLLAAFMNEALQQEQKNK*"
     gene            complement(246847..247707)
                     /locus_tag="PHAGE-A10--js4906-27-5_S32_scaffold_40_curated
                     _closed_complete_prodigal-single_240"
     CDS             complement(246847..247707)
                     /product="hypothetical protein"
                     /codon_start=1
                     /transl_table=11
                     /translation="MLNTDKPVAYIINESLEDAISFDIVDENKTTGFVTAEGIIQQAG
                     KMNRNRRYYTQEDLHREIYSDRLRELITTGNFKGEAGHPLDMNLSRQQKVDPTLEQVW
                     YTKVWMDGDYVKAQFRGTNNELGKAFNEDLKCGQKPSFSLRSLGSIRIVNGKSNVTNL
                     RIITYDRVYYPSYDNAYTERIVSESTDYKPSSYPYEEYLNSMGNKQVIEESADSIAPI
                     LNKDVTDLLLRESYSFNQICEDFSPIYKSIKLSDDKKKVVMVDESYNTIIVPIDRYVT
                     NKIDEFCSRL*"
     gene            complement(247819..250326)
                     /locus_tag="PHAGE-A10--js4906-27-5_S32_scaffold_40_curated
                     _closed_complete_prodigal-single_241"
     CDS             complement(247819..250326)
                     /product="hypothetical protein"
                     /codon_start=1
                     /transl_table=11
                     /translation="MDSQLSLGDVTKSVFTPDFSSTYKSLSAGSTLCNMLTTNTIKQS
                     ISVDSSNKSEIKESEYKIKEAEKIISKNILFAIYNFNVSSKYSTYSSYLGKNIHTYDY
                     TNLDNPEVPSFKKLNLYLEQIDIILGNHSNIVASKDTGNQLYNSLQEFITEIKSSTEN
                     IYSIVMDNRISNVTDDDFIINAEKLFKGESSFKTKKFTGNKQNIASYFNSVKGKYLEI
                     AKSVAGYNEGLQKTLIKFNSVMNKLATKYNSNYSQVVMQVEYKKEELRNVLYAFAMKY
                     LNIANILYSIKAECIKEYLQPSYSDYDELITMKEDNSLDEYYDDEDFFNESTDTFEDE
                     VISGDDRQVDFSYRTIELEEAFFAYTIKPLLEGEKNGQVKGRDSEGREILAQVNKLNP
                     PKKEAEPAPEEKKEGETGTETKPADAAKKVAGTKDPEVNKDANAGQSGNEKQLADADK
                     ESHIDKGGDVQGFGKWLKELWNKMMGFMKSLSEKISFAVSKSRDKLLGIINDFDSIKK
                     INENLNKSDDNFTFRVYCNGDLKTMTTRINTMKILQLGEMYPINNADDIMKEDKEAEK
                     RLEEALNKSVPSDITTFETVLPDASFKSMIDDDKFPDLKQYTMALKNYFAGYDAGEVK
                     AAWNDITANTEGKAKNNILASTLDIAKIKQLSVNTIISNIKLIRIDQLKNQYNNMVTN
                     GQAYIDKLCSIVLQKSTKAESAKVTMESVLSEYFSDIVKINEDGTEESGKVDVEEVKK
                     FFNTLKKVYIDYYADPVYKSANYAYQQMCDNYYNIFNALLAGPLKVGETNNNQDQQPA
                     QTNDQNAKDQPQAAATPQAPTANAAPQQPTEQPAAGQ*"
     gene            complement(250426..250926)
                     /locus_tag="PHAGE-A10--js4906-27-5_S32_scaffold_40_curated
                     _closed_complete_prodigal-single_242"
     CDS             complement(250426..250926)
                     /product="hypothetical protein"
                     /codon_start=1
                     /transl_table=11
                     /translation="MVYDIYALNEAYEEGQFDFFFSINESTNGTVISLLSKINRLNTL
                     IKYRGPIGMGRDLVRKRTPEEEREYQNSIKYERMKAKIKKKAKDKKEYSLAEKVLFAL
                     AGVVFAVPIAIIIFLGLTLFMGTVFLGIYVGMVLELIKKLLDGTTNVLLSFLDNLKLL
                     INKLAK*"
     gene            complement(250926..253802)
                     /locus_tag="PHAGE-A10--js4906-27-5_S32_scaffold_40_curated
                     _closed_complete_prodigal-single_243"
     CDS             complement(250926..253802)
                     /product="hypothetical protein"
                     /codon_start=1
                     /transl_table=11
                     /translation="MSESLININPNDLQDPKDSLTIQEETQSPLTSNIYEIASYVDTL
                     KNKYFDGIPTDTLAMGLFGYISELGTNILENTAIMSAEYANEAVPTQAKFERNVLCHA
                     LSLGINKIRATPAKMTINIAIPEDRLIENMVDNEFILDKSIDINIGVTNGSYTYHLDH
                     DIKIRRNKLPNGKWIYTAMYLMYTHYDMGDVNTNEISDITNPYLPAIGTISISNTNMI
                     VLTTNIRQTNHYEIYEKILVDNPLENKSLSFTFTDQLAYFYVEVVEHTTGGDVTHYLQ
                     CLYDGLYNTDSDWEYCNYQYIDESTIRIVFNRDSYQPRENADVTVHVFTTKGSECNFT
                     YNKNTVYDLTSSRYSYNNIYMVVIPQSNSEYGVDKKSVDELKEMIPKQMLMRNSITTY
                     TDLNNFFNSLNTDNIRLYFLQKIHNQIQRIFFCYMLLKDENNNIIPTNTLDVKVTRDM
                     FSNINRINYVLPAGSLFYLENGGTEATGLPLGSSANNEDLKAKENNGFLYINPFLTVI
                     NKEPFVLNYYLNILNYSKLADFDYINDESELQFICTSTTSSPIVVEKPFYPETERDYY
                     TISTLFTQNISTDFDLVSTDENGHIIKNNLRVIGVFYNKDEDGNYQPFRYTEAELDDA
                     DYSSVDYSYNYKFRLHTNNIINKDIKLCIDDGIYYVGTRTKAITYLPNNVRFKIFILA
                     KFDQQYGSLKANNNDEDDISYIVPGLYEEKYTLCNIYEVKTGLDMFIDYTNIMESYAN
                     LSSASNGELDFHIKRMPLVRYSYFWNFGIDPTEDYSDGIQPYGMRDRVDTFIQSIDYR
                     RIYIQSALLLLEDSFGIDMKFFNTYGPSRLYNVGYEKVSMPIDRINISLKFEVKYQTS
                     ADKNCENDIINYIKTYMENMNYISDLHIPNLITAIKNKFYKQIVYIKFIGLNDYGYIY
                     QSIYKNNENDDYLYSTTVPEFININIAKDSIGNDIPDIEIIGVE*"
     gene            complement(253820..>255082)
                     /locus_tag="PHAGE-A10--js4906-27-5_S32_scaffold_40_curated
                     _closed_complete_prodigal-single_244"
     CDS             complement(253820..>255082)
                     /product="hypothetical protein"
                     /codon_start=1
                     /transl_table=11
                     /translation="MDIQDVINMSKKTTVTNNSQYDGDNRIQGTDDVRDKLIRDTLDR
                     MKYPATKVIVDAAADAADQAQFGITSRGTSDKDNLHDLLNANGIFRPEDYDDYNSFYV
                     FPRNDPYKMLGGTREYIFITKPDLHIFGARGKNNGVPDYNRETPLTNNYDLNPELRSV
                     PFFLDLYNRGYRSVLTSLQKSALPLEGEVRSPFVNILSNYKTSNLDLSDITVGEEETA
                     SNIYATKIFYRKPSDSADEDNEFSIEFKDNKYLSCYLWFKAYDLYEQQKYHGMVTPTD
                     INYIVYKILSDQMTVFKFIVGEDGETLIYWACLWGCYPKSVPRSTFSDLPTDGNLKFT
                     VNWKATFQQDMDPMILTHFDNLCKEAIATNQGQFVEMNLYDSNIGAVTGRKATIPGIS
                     KTQSRVSSDGYDFKPKYDYLLKWYYLDE*"
ORIGIN      
        1 TATCTTTAAC CCCTCCTTAA CTTTACTAAA ATGTCTTTAA ATAAATTTTA ATTGTATATT
       61 ATATTTATGA CTTAAAAAAT AAGTTAATAT ATTTTTAAAG GAGATTATTA TTATGGCAGT
      121 AATACCAGTT AAATGGAATT GGGAAGATGC ATTAGATAAG AAAAATCAGA AAGAACACGA
      181 TGGTTCTTCA ACTTATATTA TTCTTGAAAG TTTATCAGAT AATATTTCTG AAATACAAGA
      241 TTTTATCTAT GGACTACAAA AAGATATTTA TAAAATGCAA GATGATATAT CTAAAACGAA
      301 AAATGATATT TATAAATTAC AAAGAAGACA AGCTAACTTA GAATCACAAA TGAGAAAAGT
      361 AATTAAAAAA GGTAAATAAA ATGCTATTAT TTATGATCTT ATATCCCTAG CTGTACAGTG
      421 CGTAATCAAG CTAAATTTAT AGTTATTTAA TCATAATCAC ATTAGATTAA ATGACTATAA
      481 AGAAGGGATA GACAAAGTTT ATTTTTTATT AAAAACATTT TAGTAATTTA TTTTTTGCAA
      541 TATTTAGGAG GTATAAATGA TACATCATAA CTCTGCAATT CAAGAAGGAG TTTTACGTGA
      601 TATTGTAGAA CTTCTTTCTG ATAATGTAAA TGGATTTGTT GATCCTGGAG ATACTGATTC
      661 TTTTATTGGC AAATTGTTAA ATAGTAGAAA TACTGGTAAT TATTTTAGAA GTATTACCAA
      721 AGCTACTTCA AATTTAGTTC TTACTTTCCC AATGATTGTT GATAATTCAG TATCTATTGA
      781 AACTGCTAGT ATGGTTTCTA AAGCGGTAGA AAAGAAAATT GTATTAATGC TTCAAATGTT
      841 ATTCTCAGCT ATTAGTGTTA CTAATAATAA AGATGCATTT GATTTCGTAA GTAAAATTCA
      901 TAAAAATCTT ACATCAGATG ATGTATTATC TTATATTAAT AAAATGGATA GTATTCCATA
      961 TAGAGAATCT ACAACTTTAG ATTTTGACCA AATCAATAAA GATTTAGTTA GACTTATTAA
     1021 AGAAGATAGT AGTAGAGAGC TGAGCTATGA TTTACGACCA GCATTAGAAG CAGGTAAAAA
     1081 AAGAATTGCT GGTGGTCGTG TTAGAGTAGG GGAAATACGT AATGAATGGA ATGGCAAAGG
     1141 TGATGAGCCT AGAGTATCTA TGAGTACCAA AGATTATGAA ACTCTACTTA AAGATGCTGA
     1201 TGGCGTAGGC TACACTGCTG ATTATTATAA AGGTAAACGC GATGAATTAC TCAAACAAAA
     1261 TGGAAAAGTA ATAGCTCAGC GAGATCGGTA TGCAGATTAT TTAAAAAAAG CTCAAAAATT
     1321 TAATAGTGCT GATAGAAAAA AAATACTGGA TATGCAAAAA GAAAGAGAAC GACTAATCGC
     1381 TCAACGAGAT CTAAATATGA AGCATTTAAA AAGAGCACAG AAACTTAATA GTTCTGATAG
     1441 AAAAAAAATA CTGGATATGC AAAAAGAAAG AGAACGACTA ATCGCTCAAC GAGATCTAAA
     1501 TATGAAGCAT TTAAAAAGAG CACAGAAACT TAATAGTTCT GATAGAAAAA AAATGCTGGA
     1561 TCTGCAAAAA GAAAGCGATA GACGGATAAA AGAGTTAGAA GATAGAATAG AAAAACAGTC
     1621 GTTCTATGTT GATACTAAAA TTGACCAGCC AGAAATAAAG AAAGCCAATG AAATGGTTCC
     1681 TTCAATTATG GTCGTTAGAT TTAGATCTGG TGAACACAAT GAAGCTGTAG GTGAAGCAGT
     1741 AATTGGTGTT AAGGTAAAAC TTATATATGT AAATCAAGCA GATATGATTG ACAGAATTAT
     1801 TCTTAAATCT GGAGATCAAA ATAGATTGTT TGAGTTCTTA AAAGCTACTA CCGGTGAAAT
     1861 CTCTATGTTT AAAGATTTCA TGTTTGCATT AGATAGAGCT AAATTAGACA TCTTCTCTAA
     1921 ATCTGCTAAG TCTTCTCCTA TTTGGAAATT ATTGGAAAGA AGATCCAATG TAAGTAGAGC
     1981 TAATAGTTTC TTTAATAATA ATAATGGTGC TGGTACTGCT ATAGCAACTT TGTTAGTATC
     2041 CCAAGATACT ATGGATATTC TTAAAAAAGA GCATAATTTC AATCAAAGAA ATACTAGCAA
     2101 ACTTATTAAT ATTATGACTG ATTATAGTGC TATGGGCTTC ATTATTACTA ACGATGTAAC
     2161 CGAAAAAGTA CAGATGTTGT TTGATGATAA TGATTTATCT TTTGAAACGC TTTCTTATTC
     2221 TTCCCTTGAG CGTGAAGATA AAAACCAGTA TAAAAAGGTA ATCAATCTTT TAGCAGGTAA
     2281 ATAAGAAAGG AGATAAAGCA TGTTTATTAC CAAAGAAATA GAACAGATAT ATTCTGAATC
     2341 GTTAGATTTT TCTAATTTAG ATACATTTAG AACTGTAGCT TCTTTTACTG AAGCTGAGCA
     2401 GAAGAATGGT ATAGTTATTC TTGCTAATAA GCTTTATAGA ATGATTATTG ATAAATTAGA
     2461 AAATACAGAT TTTAAAGAAA TAGAAGTTTC TAAAGGTGAT ATTACTAAAT TAAAACAGTA
     2521 TAAGCAGATT AAAGATTCCA TTGAAGTATT AACCCAAATT GCTAGAGAAT CTAACTCTGG
     2581 TATTGATGAA GTAAATGAAA TGGATAAAGC TTTATATAAT ATTATCAAGC TTAAACCAGT
     2641 ATTTACAGAT GGGTTTAAAC ATAATGTAGA AATGATTAAA TATTTCTACG ATAGTATTGT
     2701 ATTAGCACTT ATTTCTGATA TCGGATTTAT GACTACTGTA TGTGTAGAAT TCTTTAAGAA
     2761 TCCTAACTCT ACAGTATCAT TAGAAATTAA TAATCTTCAG CAATATAAAT CTAAATTCTA
     2821 TTTAGTACAT AAGAACTTAA TAGCATTCAA TACTGCTTGT GATAAAGGTC AAATTGAAAA
     2881 AGCATTTAAA GTGTTGAATA ATAATAAAAT GCAAGGTGTT AAGTTTGAAG CTGTAGAAAT
     2941 TAATAATTAT AACGAAGACT TTGTTGATAC TGCTAAATCT GTAGGTAAGA TGGCTATCTT
     3001 TATTCCTGCT GCTATTATTG GTGGGGTATT CTTTATTATT ATTAATGCTA TTCTTCCTAT
     3061 ACTTAGAGAC TTAGCATATC TCTTCTTCTC ATTTAGAACT CATTTATCTG ATTGGTTCGC
     3121 TATTCAACAT GATTTACTTG AAGCTAATGC TTTAAGACTT AAATCTTTAA AAAGTACTGG
     3181 TGATAAAGAT TACCAAGAAA TAGCTAAATC CCAATTAGAA TGGGCTAATA GAATGGGTAA
     3241 AATTGCTAAT ATGTTAGCAG TAGAATATGT ACCAGCTGAA AAGAAAGCAT TAAAGAAAAC
     3301 AGCTGAAGAT AAGGTTACTA CTTTATCTAA AGGTGAAGTA GATGAACCAA ATTATCATGA
     3361 TTCTTTATTC TAATAGAATT GGTGGTGAAA GCATGAATAT TAATGATACA ATAAATTTAA
     3421 TGAAAAAAAT CAATAAACAA AATAATGCTT ATATTATGGG TAATGACTAC AATGCCAATT
     3481 CTATGGTTTC TAGTCCAGAA CCAATAGTTA AATCTACTAA AGATGTAAGT GCATATGATG
     3541 AACTTATGAA AGAAGCATTA TATAATAACT TTATTAAAAT TGCTAATAAA CTTAGATTAG
     3601 ACCAAAAATC TAAAAATACT GGTGCTAACT TTATTCAATC TATTATTGAT AAATCTACTG
     3661 ATGAGGTAAA TAAATCTCAT TATAAAGCAT TAAGTACTAA TAGTGAAGAA ACTAGTGTTA
     3721 TTGAATACAC ATATGCTTCT ATCATGGAAG ATTATGCTAA AGAACTTCGT AGTCTAAATT
     3781 ATGAATTAAA TGGTGTTCAA GGTATTAGAG AAGACTCTAC TACTCTTGCT CATGAAGGTA
     3841 TTGTTGATAA ATTTAATGAT ACTATTAGCA AATTTACTCC ATCTAAGATT AATGATACTA
     3901 TCGCAGATAG AGTAGAAAAA GCTACTACTA ATTTTATTGA TAATAGAAAT GCTAAGATTG
     3961 AAAAGATTAA AGATATCTAT CAAAAAGCTA AATCGTTTGC AGCTAATCCT AAATTTAGTG
     4021 ATGAAGCTAA ACAAAGGGTT GAAGAATCTG CTAGTAGACA AGTATTAGAA ATTAGAGAAT
     4081 CTCAAAAATC TTTATTTGAA TCTATGGTAG AAGCTTTAAC TAGTGCTGCT ATGATTAATC
     4141 CAAATTTACA ATCTAGATAT ATGAATGAAT CTTCTGGATT AAATATGGAT GCTATTATTG
     4201 ATGATACTGC TGCTATTTAT ACGGTATTAG AAGAATGCAA CGTATTTGGA TTCTTAGATG
     4261 CAAATAAATT AGCAGATGCT TATATTGCTT CATTAAAACA AAAATAATCT TTATTAGAGT
     4321 AGAGCTATAT AGCTCTACTC TATATTTTTT AAAATGTAAT TATAATCGTA TTTTCATTAG
     4381 GTCTTGTTAT AGTATATAGA TTTGAAATAT TATTATAAAT AGTATTCATT TCTTCTTCAG
     4441 TAAAATTTAA ATTATCATTT TCTTCTTGTA ATAAAATTAA CAAACTTTCA TTAATCATAT
     4501 TATAAAACAT CATAGAATCG AAACTAAAAT TAAATTTTTT AAAATATGTT TTTCTAAAAG
     4561 TAGCTTTTAT ATAATTCTCA TTAATAGTTA GAGTACTAAG ATAACTCTTT AACTGATTAT
     4621 GAAATTCTAA AATTTCAAAT AAATGATTTA GATGATTATC ATTAAAAAAA TGAATTTGTT
     4681 TTAATTTATT TTTTTCTGCT AAACATTTTT TAAGCTCATT ACCGTTTTCT ATTATGGTGT
     4741 TATTATACAT TTATTCGTCT CTCCCATCAT CGAAATACCT AATATCATCT TTATATATTT
     4801 TTCTTATTGA TTCTGCTTGA TGTCTATTTT GTAGCATGTT TAAAAAATCT ATGGTAATTT
     4861 CTACTCTAGG AAGTACAGAA TATAATTTCT CTACAGTTCC TTGAATTACT AATCTATCAT
     4921 CTACCCATAG ATTCTCATTA GTCATATCAC AATACTTCTT ACCAATATTA TCCCAATCTG
     4981 GTTTACTAAT AGGAGTGTAT ACTCCTAATT CTGCTAAATA TTTTTCTACA GAATTAAAGC
     5041 TAGATGGAGT TTTAAAAAAA GCTTTATAAT CTACAATACA AGGCGTATAA ATTAAATTGG
     5101 TAAATTCTTT AAATTCATCT TTAGTAAGTA AACGTTTCAT GTACTTATTA TCTTCAGCTC
     5161 CTACTGGAGA ATATACATGA ATAAAATTAG GATTAGCAAT AGCCATATTC CTTAGATTCT
     5221 TTCTATTTAC TAATCTAAAT CTAGGTCTAG GAGAACCTTC TGGAATCTCA TATAATACTA
     5281 TAAAGAATCT TTTAAAATAT AATCTTTCTT TCATAGTATT GTATTTACCT ACAATAGTAT
     5341 CCATCTTCAT AGAATTTAAA TGAAGATTAT TAGATAACCA TTCTAATCGT TCATTATAGT
     5401 CTCTAGGTAT ATTATTAAAT AACCTATCAT ATATTTTTTG TTTATCTTTT CTTTTTTTCA
     5461 TGTTTATAAT TTATCCTTAA TTAAAATCAG AAGGGAATAT ATTCCCTTCT GATGAATATA
     5521 TTCTATTTAT TATTAAAATG TATATTCAAA TATAATAATG GATTTATTTA CTGATTACCA
     5581 GATATAGCAT TTTTAATTTT ATTAGCTGCT TTGTCCGCTA AATGCCTAGC CATTAAAGAT
     5641 ACTGGGCCAA AATCAGTACT ATTAATAGCA TTATTATAAA TATTATTAAC GCTATTATTC
     5701 CATCCTTGAA CAATAGAATC TTCAATTCTA TTTAAGAAAT CTATTGGTTT TCTCTTTTCT
     5761 AATGTAATAG CTAAATCTAT TAATCTATTC CACTCAGGTT CATTATAGTT TACACCGCAT
     5821 AAGTTAGCTA AGTATTCCAT TAATGGTTGA TTTGTAAGCA TATCAAGATT AGTTAAACTA
     5881 TCAAGAAGAT TACTATTATT ATTTGCATCT ATTGTTATAG TTTGAGTAGC AAATAAATCA
     5941 TGTATACTTA ATCTTACTTC AACTACAGTA GGAATATTAT TATACGTCCA TGCACCTTCA
     6001 GCACCCTTAG AAATTTCCAT ACTAGATATA ATACCCATAT TTACATTAAA AAATCCCTGA
     6061 TAATATGCTC TCACTAAGAA TGGTGAAGCA TATGTAGTCA AACCAGTAGA TCTAGGAGCA
     6121 GCAAATGCTG TAAGATGAAT TAACGGAACA ATTATATTTA AAAACACCGA TAATGGATCA
     6181 TTATCAGGGG AATCTAATTT TATGGTAGCA CTATAGTCTC TAGAAAAAGT AGAGTCTTGC
     6241 CATAATTCAG GAAATTGCAT TTTAGCACCA GTAACTGAAT TACCTATACC ACCCATTATA
     6301 GCTTGTATTA CACCTTGAGA TCTAAATTTA GATGCATATT CACCTACAGC TATACGGCTC
     6361 GCAATCTGTT CTGCTTTAGC AGTAACTCCA CTAAACATCG TTGCTGCACT TGATGCAATA
     6421 TTACCTAATG CGGAAGCAGC ATCTGAAACA CCTCCAGATA AGAAAGCTAA TTCTCTAGCT
     6481 TTTTCTGAAT AAGAGTTTAC TTTACTTGCT AATTGTGATT GTGTAGTAGA GTTACTGTAT
     6541 GTTTCAGATA TTTGTGTTTC AGAATTTACA TAGAATGCAC AAGACCCTTT ATAGAAAGTG
     6601 GAATTAAGTG AAGATGGTAA AGCATCTTGC CATCTATAAC TTCCTAAAGT ATCAGATTTA
     6661 CTACCATCAG CATATGGGAA CCTTACATCG GCTACACCCA TAAATACAGC AGCAGCTGCA
     6721 CACATTTTAT TTACATAGTT AAAATATTCA GTCCATGCTG GATAGAATGT ATAATAACTA
     6781 CTGCGGGATT TAGCTTGCTT ATTTACAAGA AAATCAAAAG CTTTATTATT TACATAGCTA
     6841 TCTTCACTAT TAGACATCAA ATTTTGAATA GCTTTTTCTT TAGCTTGATA ACCATAGTTA
     6901 GGCATAAAGT TTACTATACC AGGCATCATT ACTAATAAAG GCATTCTTGA TAATATTTTT
     6961 TCTCTATACT TCATGCCTAT AGCTTGTAGT TCTGAAGTTT TTAATTTAGG AGAAGTACTA
     7021 CCATCAGGAT CCATTCGTAA ATCTGCATTA GGCATATATT GATATGGCAT ACCAAATACA
     7081 GTTCTAAGAT TAGTCAGATT AACTTTAGCT AAATCCACAG CATTTTTGTA TTTAGTATTA
     7141 ACTCGTTGAT TATAAGCATC TTTTAATACT GTATTATATT CACCAAACCC AGTTACTTCT
     7201 TCTATTGCGT ATGGGGATTT TTTATTAGGG TCTTCTTCAT TTTCCTTATC TTTTTTATCA
     7261 TCATCTTCAA AAAACCCTAA AAAATAAGTA GATATCATAT TTGACGTATC ATCTTCTATT
     7321 GAATCATCAA TATCTGATTC ATCTACAAAG AAATATGTAT TATCTTCAGC TTTAACTTTG
     7381 TAATACCCAT CTATTGTTTT TACACTATCT ATTACAAAAA ACTTCCTTCT ATCTCTTTCT
     7441 GCAATTACTT CTATAAGCTT ATTATCTTTA GTCAAATATT TATTTTCATT TTGATTAGGC
     7501 TTTATATATA CTACAGTTCC TATCTTTAAA TCATTATCTT TATTTATTTC TACATTAATA
     7561 GGATTTATTA TTAATTTATT TTTATCAAAT GGATACAGCC ATACTAAAGT ATCATTATAT
     7621 TTTATTCTTA GCCACGGCCC ATTTGAATAT AATTTATGTA AAGTAGTATT CTGTTTTATC
     7681 TCATCGATTA CTTTAGAATC AAATGAGCAA TCAGTATATA CTTTGGCGTT TTTAGTTAAA
     7741 ATAAAATCCA TAATAACTCC TTTCTTTATA GTTTAAAATT TTAAATATAT GTTGAGAAGC
     7801 TCTAAAATAG AGCTTCTCAA ACATTTTATA CTTTAATGAG ATGCAATATT CATCATACTC
     7861 TTTACTATAT TTAATAATGA AGTATTAGGA GTTGTAGTAC TCATAGTATC ACTCATGTTA
     7921 GTTGGTACAT TAGCTGCTAC AACTGGAGTA GAAGCTTGAG ATTGTACCGC ACCTGCAATT
     7981 ATACTGAGTA ATGAAATAAT TTGATTTAAC TGATCTGAGT AGTCTTTAAC TGCTATATTG
     8041 TTATTAACTA AGTTATCTCC AGGTAATGGG CCTCCAACAC CGACATTATC AGTGCCGTAT
     8101 CCTTTCTTAA GTGCTTTGAT AGCAGCTCTA TTACCAGCAT TAGCAAGATC ATTAACTTTC
     8161 TTTCTAAACT TAAGTGTACT ATCACCAGAT AATGGACCAC CCATATATTT ACCAGGATTT
     8221 ATATGTGGTT TAGAAACTTC AGCACCACGA TTTACAGCAT CATCATCTAT TTCATAATGA
     8281 ACATGAGGGC CAGTTGAATT ACCAGTAGAA CCAATATACC CTACAGTATC GCCAACTGAT
     8341 ACTTCTGTAC CTTCTTCTAA CGGAGATGGA GATACCATAT GTGGGAATAA GTGATCCATG
     8401 TTGTTCTTAT CTTTAATTTG AACATAGTTA CCATATCCAC CACCATAGCG ATTATCTATT
     8461 ACGGTACCAG CTATTGGAGA TTTAATAGGA GTTCCTTCTG GTGCAGCTAT ATCAATACCA
     8521 CCATGAGTAT GACCCTGGTG ATTTGCTTCA CCATACGGAG CACTTACTAC TGCGTCTCCC
     8581 CCAGCTTCAG ACTTAAGATT AGCAAGCAAC TTATCAGCAG TAGAACCAGA GTCTATAGTT
     8641 CCAGACATAT CTGTCGCAGC ACTACCTGCT CCACCACTAC CACTAGAGTT ACTATTACTA
     8701 TCTGAAGAGT CACCAAATAA ATTACCAAAA ATAGATGTAA ATGGAGCAAA TGCTTTATCA
     8761 AATAATTTAT CAATTCTACC AAATATAGAA TTATCTCCAG AAGATTTACT ACCAGAGCCT
     8821 CCACTAGCTG AACCAGAAGT AGTTATACCT CTACCTTGGT TCTGGAATAT TTGTCTAGCA
     8881 TAATTGTCTC TATTACCTAC TTCACCATAT CCCTCATATT GTTGCATTAC TTTAAGTGCA
     8941 TCATCTACTG AACCAGCACT ATTGAATGCA GCGTTAGAAC CTCTTTGTCC CATTTCATAG
     9001 TTCATGAAAG CAATCTGTCC TTCAGCAGTA GTAGGATCAA GATTATTAGA ACTACAGAAG
     9061 TTTACTAATG CTTGTGTTCT AGAACCAGTC CACTGGCAAA GACCAAATCC GTTTGTACCT
     9121 TCACCCTGTG CAATAGAAGC TTCAATGCCA CCGCCGTTCT GGCTAGCATT AGGATCAAAT
     9181 GAAGATTCCT GTTGCATACT ACCCATAATT GCAGCAGCAG CTTGATTAGA ATAATGATAT
     9241 TTGGTAGTAA GAGTATCCCA GATTGCAGCT GGTGTCATAT CTCCACCACC TATACTAGCT
     9301 AATCTATATC TAAGCAAGCT ATTACCAGAT AATGGCCCAC CTGTAGCAAC TTTCTTACCC
     9361 CTTACATAAA TACCGTCATA CTTTTCTCTC CAAGTCTTTT TCGTATTGGT TCCGTTTACA
     9421 CCTGTACCTA TACCGTTATC TGGGTCAACA TTCAAATCTG GCTTACCATA GTTGATAGCA
     9481 GTAGAAGGTA ATCCAGTTCC AATACCATGG TCAGGGTCTA CATTAGGATC AACTTTACTA
     9541 GTATCAGCTG GAATTGCAGC TGCTGTCGGT TTAGGAGAAG TATATGCTTT ATTAGTAGCA
     9601 GGAGTTGATG TTTTCTTATC ATCTCCACCA AAGCCAAATA AAGAACTAGC TTTCTTCTTT
     9661 ATCCATTCAA TAGGAGATTT AAGAATTTCT ACTAGCGTAT CATAACCAAT CTTTTTAAAC
     9721 TTTTCAAATG TATCTTTAAT AGTTTGAATA GCATTTCCTA CTGTATTCTT AATACCATCC
     9781 CAAACATTAC TGAATGATGT TTTGACTTTA TTCCACATCT CTTTACCAGT ATTAAGAAGT
     9841 TTATCTTTAT AGCCTGAGAT AGTACTCATA ATACTAGATG CTTTTTCTTT AATAGTATCA
     9901 GTAACACCTT TTATCTTACC AAATATGGAT TTAGCAATAC CAAGTACTTC GGATGGGGTC
     9961 ATTATTCCCA TAAGTAATTC ATTAGCTACG ACTGAGCAAA CACCGCATAT TGCTTTATCA
    10021 CCCATTGATA AATCTTCATC AGAAGAGGTA TTAGTAGATC CACCTTTCCA AATTGTTTCA
    10081 GCATTATTAT ATCCTTGATA GAAGCTAACT GCAATATTAC CTGCTAAGAA AGCCCAACCT
    10141 ATAGGCCCTA ATCCTAATTG TATTCCTTTA CTAGAAGCTT TTTCAGCTAC TTTAACTGCT
    10201 ACTTTAGGAT TAGATACTTT CTTTAATATT GCAGAACCAA ATGAAGATAT TTTATTACCA
    10261 ATATTAGATG GTAAGAATTT AGCTGCAAAA TTGAATACTT TCTTTAACCC ATTTTGTACC
    10321 CAGCCTATTA CTGAACTAAC AGCAGCCATA GGTTTAGAAG CAACTGCTTT TACACCATTC
    10381 CATACTGAGG ATGCAACTCC AGTAGCACCA TGCCATGCTG AAGATAACCA TCCACCAAGG
    10441 AAGCCTTTTC CAGTTTTAGC TTTAACAGGT TTACCAGTTT TAGGATCTAT TGTAGTATGT
    10501 ATACTACCAG GAGCTTTTAA AAAATTAGGC ATCTGGTTGT TTGTAAACTG ATCTATAGCT
    10561 ACTACAGCAG CTTCAACACC AGAAATCTTT CTAGCCATGT AGTTAAATGC TTCTAATTCA
    10621 GTTTCAAATT CAGGAGTAGA TTCTTCTGCA TCAGCAGCAG CACTAGCAGC ATCAGCCACA
    10681 TTCTTAAGTA AGAATGAACC AGCACCTAAA AGCTTTCCGC CTGCTTTACC TAAGAATTTA
    10741 CCAGTTCCTT TTAACTTTTG AGCTTTATTA GCTAATTTAT CAGCCCAACC ACCTAATTTA
    10801 TTACCAGCAA ATCTTGCTAA TTTGCCTTTA AGAAGATTAG CACCTGGAAT CATACCAAGT
    10861 ATATCTCCTA CTATGCCTAA AGGTGTTCCA AATATACTTT TAAATATGTC TTTAAATCCA
    10921 CCAAATATTG CTGAGTTTTT AAATTTAGAG GCTCGATTCT TTAATGACTT TTTAGTACTT
    10981 TTAAGTTTTG ATTTAGCGTA CTGACCTAAA GACATTATAG CATCGCGTTC TGCATCTGCT
    11041 TTTTCAATAG CTTCTTTAGT ATCTTTATCA GTTGTATCAG GTTTATATCC ACCATCAGAA
    11101 GTCTTAACCA TTTTAATCAT AGTACCAGTC TTCTGAGAGA ATTGGTAGGC TGATTCTTCA
    11161 ATACTATCTT TACTATCAGT TTTAGCTACT ATATTACCGC CATCCATAGC AGTAAACTTT
    11221 TTAAGTTTTC TTTCTGTTTT CTCACTTACT TTACCATCAC GCATATAATC AGTAATAGCA
    11281 GCTAAATATA TATTACTTAA CCTTATAGAA TTATTAACTT TATTAGTAGA TTCTACTATA
    11341 GCAGCATCAC CTTTATCAAG TGATTCTTTT TCTATAGTAT CACCTTTTTT ATCTCTACTT
    11401 TGTAATTCAC TATCAACTTG TTCAAGAGCT TTATCTATAT CGCCATCTAC TACGTTAAAA
    11461 TTAAAATTCT TTTTAAGATA TTCACTTCTA TTAGCAATAT CTTGATCCAT GGCATTATTA
    11521 ACTGCTTTAT TAGCAGATAA CCCAGACATG CCTATTCTTA AAGGTCTAAT ATAACTTTCT
    11581 ATTTGATCGT CACTTAAACC TCTTAAACGT AGATAATCAG AAATCTTATC AATAGCTTCT
    11641 GGTATAGCTC TGTTATCTTC ACTTTTAATA GCTTTTCTAA TAATCTTTAA AACTTTCTGC
    11701 ATACCAGATA AATCTAAGTT AGGAATAGAT TTAACTACAT CTCTAATTTT ACCTTCAATC
    11761 TTACTTTTAT TTCTAGCAGA TTTTTCTTTA CTTAATTTAA TTATTTCAAT AGTATCTTTC
    11821 ATAGCCTGTA ATTGGCTAGT TGATGAATCT CTTAAAGTTA TATCATTCTG CTTATACTCT
    11881 TCTTTAGCAT ATTGGTATCC ATGTTTTTCC ATGAAGTCCA CTCTATCCTT AGCACTCATA
    11941 GAAATAGAAT CCATGTTACC TTTAGCTATT AATTTCTTAT CAAGTTTTCT AGTAACGAAA
    12001 TCTAAAGCTT TACCAGGTAC AGTACCAATA GTAGCTATAC CTTTTCCTAA CCAAGATGCT
    12061 ATAGTCTTAT CTTTAACTTT AAATGCAGAT GCTCCGCCTA GTACACCACC AATTAATGCA
    12121 CCTAATGGGC CGCCATACAT AAACCCACCT GCTGCACCAG CTAAGCCATG ACCTATATAT
    12181 CTACCAGCTG GTCCTCTCAT TATTATAGGA AGATTTTTAT ACCATCTAAG TTTCAGTGAT
    12241 GGATTAACTA TTACATCGAA TCCTTTTTGA AGACCTCTAA ATAACTTTCT CATACCTAAC
    12301 TGAGTAATTC TGGTTAAAGG TGTCAAAGCT CTACTGATTG GCTGGAATAC ATTCTTATCC
    12361 ATGTATTTAA CGATATCATC TTTTAATGTA CCTAATGGAG CTAATATCTT TTCACCAATC
    12421 ATACCTAAAT AACCATTTTT ATAGTTTCTA TTACCTTTTT TATTCTTTTT ACCAAACATA
    12481 AAATCTTTAA ACTTGTCAGA TTCGGAGGCA TATTTACCTG CTACGCCTAA TAAAGCACCA
    12541 CCAAGTAATC CTAATGGGCC ACCAAGTACT AACCCACCAG CTAATGCTCC TAAACCTATA
    12601 GATTTAAGAT ATTTATGATT AAGTGCTTTA TCGAGTTTTC CTTTTACATC ATGATTACCA
    12661 AACATTAACT TCTGAGCACT ATCATAGTTT TTAAGTACAC CAGTAGCAGC ACCTAACATC
    12721 AAGCCACCCA TTAAGCCAAA TGGCCCACCT AAAGCACCAC CAATTAATCC TAATGCACCA
    12781 CCAGCAACAG ACATTTTACC AATGTCTCTT ACCTTTCTAT CTTGCTCTTT AAAGAAATTA
    12841 GTTATACTTT TTGGTAATAT TTTCGATAAT CCAGATTTAG TTCTAAAGAA TAAACTTCTT
    12901 TTCTCTTCAT CACCAAATAA GAATTTATTA GCAGCTGTAG AATTCTTAAG AATATAGTTA
    12961 GCAGCACCTA ATGTAGCACC ACCTATTAAA CCAAATGGGC CTGCTACTAT AGTACCTAAG
    13021 ATTGCACCTA CAGTACCTTC GCCTAATGCA GCTGGATAAG TACGTTTTAA CCAGCCCACC
    13081 ATAGTTTCTT TATCTTTCTT TGCTTCTTTA GATTCTTCTT TGGCAGTACC TTCAGCATAG
    13141 CCTTTTATAT TTAAGCCATA CTTCTTAGCT ACAGCTGCTT CATCTTTAGC ATGTTTTTTA
    13201 GGATCTATAT CAGTGCCGTT ATAAGATGGG TTCATATATG CTGGTATTAC TGCTTCACCC
    13261 TTATGAAGAG TATAAATATC AGTTTTAGGA ACCATACCTA ATCCATAAGC AGCACCATAA
    13321 ATAGACTGCC ATTTTTTAAT TCTTTTCTTA CCAGGTGTAT TAACAGCACC TTTAGTAGGT
    13381 TCAAATAATG AAGTATAAGA ATTACCATTA CTTCCAGCAG CCGCATCAAT ACCATTACTA
    13441 AGTTCACCAA TGGTTCCAGT CTTAAGAGTA GTATCCAATG CAATATTAGA ATTTTGTACA
    13501 GATCCAGCAA GATTACTTTT TCCAGAAGGT GTATAAAATC CATTATTATT TTTCGCAGTC
    13561 TCTTTATCTT TATCTTCTTT AGCATTTGCA TTTTCTTCAG TAGCTTTATT AAGACCGCTT
    13621 TTTTCATCAA CTTTACCTTC TACTAATTTA TCTTTTTCTT CTTTTGATAG TTTACCAACA
    13681 CTGCCTTTTA TATTTACACC GGTACTATCA AAACCAAGCA TTCCTTTACC TAAATTTACT
    13741 AAATCAAGTA CTCTATTATA TACTGTATCC TTATAAGTCT TCCACTGGTC TTTACCCCAG
    13801 ATACGTTCCT TTATTTCGCC ATATAAATCT TCTACAGCTT TACCAATTTT AGAAGTCATT
    13861 AATTGGAAAA ATCCAGTAAC TTTTTTACCA GTATTTGTAT CGGTTATTTG CTCGTTACCG
    13921 AAAAACATGT CATAAATAAT TTTATCAGTT TTAGCTATTA CACTACCAAG TATATCAAAT
    13981 GGCATACTAG TTAATTTCTT AGTATAACTT GCTAAAACAC CTATTTTATT TAATCCTTTA
    14041 GCTTTATCTA GTTTATCGAA TAACCCGCTA CCTTCATAAT TATCGTATTC AAACTCTCTT
    14101 GTTTCTGTAT TGATATCAGT GGTATATTTA CCTAATGCTT CTGATGTATT TACAGTTTCT
    14161 TTAGAGCATA AACTAAAAAT ATAGTAATAG AAATTTTTAA CCACTCTAGG AAGTTTATTA
    14221 AATTGAGTAC TAGTTTTAAC TCCACTTTCC TCTTGTTTGC ACGATATATA ATCTGCATAT
    14281 TCTTTACATT CATAAATAAA ATCAGCTGTA TCTAATGATT TAGTTAATGA AATAAATTCG
    14341 CTTACTGCTT TTTGACTTTC ATTTAATTTA GTTATTGAAT CCAGCCCATT AATATAGCCT
    14401 ATAAAAGCTC TTAAAATAGG TTCATCAGAG TGATCAAATA ATGCTATAAA ATCATCTACA
    14461 GATGCAGTCT TATAAAAGAC ATTTTCAGCA TAATTGACTG GAGCATTTTT AACAGCACCA
    14521 ATAGACTCAT TATTTCTATT ATTATTATTA ATTACTTGCT GATTTTTTCT TCTATTCTTT
    14581 TTTCCTTTTT TATTTTTTTT ATACTTAATC TTTTTATACT GATTATTATT ACTATTATTA
    14641 TTGTTTTGCC TAGATTGTAA TAATGCTTCG CTAGGTCTAT AACGATCTGG TTTTTCTATA
    14701 GAACCTTCAC CAAATGCAAC AGCGTCTTTT ACAAATCTAG AACCAGATAA TTGCCCATTT
    14761 ACTAATATTC TATTTATATT GTATGGATCA TCTTCTATAG ATTGCTTATA TTCTGAAGGA
    14821 TGACTTTTAG CTCGTCTTAC AGTGTTATTC AAACTAGCTC TAGTAGATGA ATTAGTATTA
    14881 GCTAATACAG TTGCCATTAC ATTAAGCATA GCTTTTTGTG AATCTGTAAG AGTTTCAGCA
    14941 TTGTAGCCAA ACGCATTATA AAAAGCTTCA TGATCTATAG TATCATGACC AGTCTTATCT
    15001 CTTCTTCTAA CTATAAAACT ATCATCAATA TCACCATTTT TATCGACAAT AGTTTGCATA
    15061 ATTTTATTAA ATATTTCTTC CTTATCTTTA GAGTTTATCT TAGTATTATT ATAATTATTA
    15121 TAATTTACTT TATTCAAGGC TCCTTTAATT TCGCCAATTA AATCACCTAA TCCATTATCT
    15181 GTATCATTTA ATTCTTTATT ATACTTTTTT CTAATCTTTG TAGTATTAGT CCATCTACCA
    15241 TTATTAAAGT TAAAGTATCT TTCATCTCCA CCAGTTAATG CGGATTCGAT TCTAGCTAAG
    15301 TATCCAGGAA TTACTTCAGT AATAGCTTTA TTAGCTACAC CATTAAATTG CATTGGCCCT
    15361 TTTTGATACT TACTTGTGTC AATATCAGTC TTTCTAGCGT TTCTTACACC AAATATATCA
    15421 TTTATTGTTT CCCAAATACC ACCATTCTTT TTAGCTTGTT TTTCTAAGAA TGATAAGTAT
    15481 TTACCAAATG CACCCGATAA AGTTTTATTT AAATTAGCCC CAGCTTTCTT CATACTATCT
    15541 GAGCCTATTA AACTAAGTCC ACCTTGAAGT ACAGCTTCCA ATGGATTTGC TTTCAGCATA
    15601 TTAAGCATCA TCATTATTGG TTCTGACCAT TCACTAAAGT TAGACTTAAT ATTTTTAAAG
    15661 TATTCAGATA AATTAACTGC ACCACTAGAT AAAACTATAT TACCAAACTT ATTGAATGCA
    15721 GAGTTATTAT TATTTTCAGC TGCTTGATTA GCTTTATATA CGTTTCTCTG CATTTCAAGC
    15781 ATTTCTTTCA TCATAGCATT TTGCTCAGCT AAAAGTTTGC TTGTATTATC AAAGAATGTA
    15841 GTAGAGTTTT GAATATGCTT TTGAAGAATA TCAGAATTAA AATGAACTAA TTTCTTTAAT
    15901 CCATCATCTA AACTCTTAAA GCCAGTTCTC ATTAAAAAAG TTTGTTCACT ATTCTGTGCA
    15961 TATGCCATAG CAGCACTAGC TTTTACTGTC TCTCCTACAT ATCTAGCAGA TTCTATAGTA
    16021 GTATTAGATA TAGCAGTAGC ACTAGCTTCA AATCCAGAAT TAAGATCGTT ACTTAATTCA
    16081 TTTAAGCTAT CAGCATTTTC ATTTAATGAA TCTTCACTCT CATCAAAGCC TTCTTCATCT
    16141 TTGAAGTCAT CATCAAAGTT AAAGTCTTCT CCCATAAAGC TTTTCATAAA TTCATTATCA
    16201 GCTTTATCTT GTCTTTTTTG AGAATAAAAA TTCCCAGTCT TTATAGAAGA CTTTAAGTTC
    16261 TTATATATAT CATTTCCAGT TTTATAGAAT TCACTATCTT TAGCAATAGT AGATATAGTC
    16321 TTTAATTTAT TCTTATTACG AAAACTTGCA CGTATTGAAC TAAGGGCTTC TTCATTAGTT
    16381 TCTTTAGTTT CAAATACTAT TGGCAAGGTT TCTCGTATTT CGTTAATAGC TACATACTTA
    16441 ATAGACTTTC CTAAGTTTTT CATATAGTTA TTAACTTTCG GTAGTTTATC CAAAATAGAA
    16501 TTTCCTCCTT TCATAGGTAA GGTTTAATGA TATGTTGAGG AAGCTCATTC TAACACAAAT
    16561 GCGGTGGATT AGACTACCTT ATATAAGGTA GTCTAATTTG TAATACTTGT ATTTTATAGT
    16621 TGTATAATAT AACAATGAAT ACATAATGAG TATTCATTTA TCTATGTTAC TAGAGCAGAA
    16681 AGCTCTAGTC ATTTTCCTAA AGGAGGAAAC TATTATGATC ACGATTAATG TTACAGTTGA
    16741 CCAGGAAACT AAGCAGTGGA TTTCTGAAAG ATTCCCGAAG CTGACTCTCA GGAAGAAATG
    16801 CAAGTCGGCT TCATTTGAAT CCTTGGGGTT CAGAGGCAAC ATGATTGAGA CGGGGAGCTT
    16861 CCTCTTCGTT TCCTTCAAGT TCAAACAGAA CTTCATTGAG GAGGCGTGTG ATCTGGTTGA
    16921 ACGCTACTAT GAACCAGTCA CTAATGCTGT AAAGACAATC ATGTCTCTCA GCAAGAGCAT
    16981 CGTTAAAGAT GCTCAGAAAC TCGGTGAGAA GTATTTCACC GAAATCAAGA AGTAAGTCAG
    17041 ATGAAATAAA AGGTACTCAT ATGAGTACCT TTTATTTTTT TGTTATTTTA CCCATTCTGG
    17101 AGAAGGTGCA GTTACTTTAA TACTTTCATA ACCTTTTACA TAAGTTTTAC CAGTGGTATA
    17161 AATCTTATTA CCTTTTTTAT CTGTTCCAGT ACACTGAGGA TAAGTTCTTT CTCCTGCTGG
    17221 TACTTCTTTC AATGCAAGAG AAATATTAGA TTTTTCTCTA CCACCAAGAT TAAGCTTTCT
    17281 ACCACTATGA ATGTATGTGT TTACAAATTC TTTACTGATA TTAACCATAC TGGTAGCTTC
    17341 AGATTTTTTA AAGGTATATT TCTCCATAAG GCTATTTGCT TCAGCCAATG GAATAGATGC
    17401 GGCAGAACTA AGGATAGAAG TACACATACT TCTCATTTCT TTAGATGGAT TAAATTCTCC
    17461 AATTTTACCT GTACCAGCAT ATACATCTAC TGAATAACTT GTATCATTAA GCATTGCTTT
    17521 CATTACTCTA GTTTCATCTT TCTTAGATGC GGTGCAAGTG GATGCCTGTT TAATAATATT
    17581 AAGCAGTTCT GTAACAGTAG GTTCTTTCTT TTCCATTTCC ATGATATTTC CTCCTAAAAA
    17641 TAACTTTATT TTTTATTATT AGATTTAGTT ACTCTTTTAA TAACAACTAA TAATTTTCTT
    17701 TTTTTATTAA TTTCTCTATA TAAGTATTTC TTAAAATCTT CTCTAGAGAA ACCCTTAACT
    17761 ATTTCTAAGA ACTCTTGTTT TTCCATACTT TATAACCCTT TCTAAACTAT TCCTATTACT
    17821 ATGTAAGTTA ATAGGAATAT AAACTTTTAA TTTCTATACC CATTAATTCT AATGTGAATA
    17881 GAGAAACACT TAATTAAAAT TTTACTTTTT GTAAAGAAAG GAAAATAGCT ATGCCATATA
    17941 CAATAGAAAA ACTCATTCCT TTAAGGTTAA TGAAAACAAA ACTATTTTAC CCAGCATATA
    18001 CGCAAAATGA TATTTATCAT AATAGTGCTT TGTTTATATT AACCAAGGAT ATTGATGATA
    18061 CTATTAGCTT CTTAAATAAT AATAAGTTTC TTGTTAATAG AAATACTTTT ATTTCATATT
    18121 ATACAGAAAA GGATTTCACA TTTTTCACTA ATGAAGCTTC TACTATAAAT GAACCGTTTA
    18181 TGAAGACTAT GTTAGAGTCT AAATTTGATG GTGATAATAA TGATTTATAT TATGACTTAG
    18241 ATGATAGTAG AGTATTCTTT CCTGATAAAG TAGATGAAAT ATTAAATGAA GATTTTAGAA
    18301 TGAATCAAAA CTATCCAAGT ATATTTAGAA ATCTTCTTTA TAATGAAAGA ATAAAAAATC
    18361 AAAAAGAAAT ATTTGAAATC TATAGTAAAG TTAAAGCTAA AGTTCCATTT ATTAGAAATA
    18421 CTTTTGTTAA TCTAAAGCAG TATAATAGAA AGAATCTTAT CGTAGATTTA TCCCATTATA
    18481 TAAATATATT CTTGAAAAAT AATAAAGTTT ATCAAAGAGA TAGAGGATTA GACTTACTTC
    18541 ATCATATTAT CACTAGATAC TTAGATGATT CTAGAATTAA TCAATATTAT TCTAGAAAGA
    18601 CCTGTATTAT TCCTGTAGAA TCATGGATTC CTAAAGGATG CGATATATTT GATTTTAATA
    18661 ATTCTATAAA CCCATTTTCT ATGATTTATA GATTGGTTAG ACAAAGACAG GTTATATCTA
    18721 ATTATTGGAA TGGTATAGAC TTTATTATCG CTTCTAAAAA TGCATACTTC AAAGTAGACT
    18781 TCTCTAATTT CGATATTAAA GATTTAATTA GATTTGTATT CTTTACTAAA AAATTAATAA
    18841 AAAATGATTT ATCTAATGCA GATGATGCTG AGATTAATCC GGATTCTTCT GATTCAATAG
    18901 TTATGGATAA TAGATTTGGT GTTACTAAAT CTAAAAAGAA AAATAATTCT GATTCTATTT
    18961 CAGCTAAAGC ATCTTTTAAT CCAGATGATT TAGATGATGA TGGATTCAAT GATGATGAGA
    19021 CTCCTAAAGA AAAATCTGAG GAAGAACAAG AAGAAGAATC TCAAGAAAAA GAATTAAAAG
    19081 AAATTACGGT AGATAATGAT GAAGATTATA TCAAAGATGT AATATTAGAT TTAGATAATC
    19141 CTCCTATTAC TAAAATAACT GAAGCTAGAA AAAAGAGAAT GGAGCAGTTA GATAAAGACT
    19201 TTGATAAAAC TGTAATCCAT GGTAAAAAAG TAGGAGATAT ATTAAAGAAT TACTATACTA
    19261 AGAAAAGAGA ATTAAAGCCT GAAACTATTC CTATTGATTC TATTAATGAA GAATGGAAAG
    19321 ATGTAACAGC TTTAGACTTT AATAAATCCT ATGATATAGA TGAAGATATT ATTGCTATAT
    19381 TTAAATCTCT TAGAAATAAA TCTAGACCAT TATGTGTTGC TAGTATGGAA ATGACAGATG
    19441 AATCTACCAA TGAAGACTAT ATTTATACTT TAAGAGTACA ATTAGAAGAT ATTAATGGTA
    19501 CTAGATCTAA TATAGCTATA GATATTCCTA AATTTATAAA TCATAGATTT ATGAAATTAA
    19561 GAGGAAATAC TAAAACTATA GCTGGGCAGA TTCTTTTACT TCCTATAATT AAAACAGAAG
    19621 AGGATACAAC TCAGATAGTT ACCTCTTATC ATAAAATATT TATTTCAAGA GTTAATCCTT
    19681 CTGGTGGTAC TAAGTCTACT AAAGGTGTAT CTAAACTTAC TAAAGCTTTA AAGAACTTAA
    19741 AAGACACAGA TTCTAAAGTT AAAGTTTATA TCGGTGATAA TACTTTTATT CTTTCCAAGT
    19801 ATGATATGCC GATAGAATTT AAAGACTTAG GTGCTTTATA CTCTAAAATT ACTACAGCTG
    19861 ATGGAAGTTA TATAGCTTTT GACTATGATG CATTAAAGAA ACTTCCTGTA GATAAAAAGT
    19921 TTAATGAAAA AACTGATATC TTAATTGGGT ATGATAGTAA AACTAAAAAA GCTATCTATT
    19981 CTAATAAAGA AAATGCAGCT TATACTATTG GTAAATTCTT AGCTTCTAAA GATAAAGTAT
    20041 TTGCAGAAAC TTATGCTTTA GCTAAACCAT CTAATAAACT TTCTTACTCT CAAGCATCTA
    20101 TCATGAATAC TAAAATTCCA GTTATTATTC TTATGGCTTT CTCTGAAGGT TTACAGAAGT
    20161 CTATGGATAA AGCTAAGATT AAATACAGAT TCTCTGATAC TAGACCTAAG GTAACTGAAA
    20221 CAGAATCTGT AATTAGATTT AGTGATGGAT ATTTAGTTTA TAATGATGAG AAGCCAGAAG
    20281 ATTCATTATT AATGGCAGGA TTGGCTAAAA CTGATTTATC TAGATTCTCT ATTAAAGATA
    20341 TCAACGCAAA AAATATGTGG TTAGATATCT TAGATGAATT TGGTGGTAGA ATTAAAGCTG
    20401 ATGGTTTTGA TAACTTCTAT GATTGTGAAT TTGATCCTAT GACTATTGAT ATTTGCAAGA
    20461 AGTACGATAT TCCATACGAT TATATAGAAG CATTAGCTTA TGCTAGTAGC TTATTAGCTT
    20521 CTACTTCTTA TAATAAGCAT GCAGATATCT CTGGTAATAG ATTGCGTTCT AATGAAATAT
    20581 TAGCTGGTTA TTTATATCAA GCTATTGCTA ATGCATACGG TCAATATGCT AATAAATCGA
    20641 AGAGAACTGG TAGAGGAGTT AAGTTTACCA TTAAACAATC TGCTCTTATA GATGCAGTTA
    20701 TGAAAGACCC TGGTATATCT GATCTTTCAG TATCTTCTCC ATTATTAGAA GCTGAAGCTA
    20761 TTAATACATA CTCATTCAAA GGCTTATCTG GTATGAATGC TGATAGAGCT TATACATTGG
    20821 ATAAGCGTGT ATATGACGAT TCCATGTTAG GTATCTTATC TATGTCTACT GGGTTTGCTG
    20881 GTAATGTAGG TATTACTAGA CAGGCTACTA TTAACTCTTC AATAGCTGAT GGCAGAGGTA
    20941 TACTTAAAGT AAGTAATGAT AAATCTAAAT TGAATACATT GAATGGTATG TCTGTTTATG
    21001 AAGCTATGGC TCCTTATGCT ACTACACATG ATGACCCAAT TCGTACTGCA ATGGGTTATA
    21061 TCCAGACTAC TAAGCATATT ATGAGAGTTA AATCTTCATC TCCGAATTTT ATTACTTATG
    21121 GTATGGATGA GGCATTACCT TACTTTACTT CTAATATTTT CTCTTATAAA TTTAAAGGAG
    21181 TAAAAGGAAA AGTTTTAAAT ATTACTGATG ACTTTATTAT CTTTGAAGAA GTAGATAAAG
    21241 ATGGTAATAA ATCCAAGCAT TCTGTAGATT TAAGAGAGAA AACACAGAAG AACTCTGATG
    21301 GTGGTTTCTA TGTAACAGTT AAACTTAAAC CTTTTGTAAA GAAAGGTCAA ACCTTAAAGT
    21361 ATAATGATAT CTTAGCATAT GACCCAACTT CGTTCAGTCC CTCTATAGGG CATAACGCTG
    21421 ATAATAAAAA CGTTGCATTT AACATTGGTA CTATGGCTAA AATAGCTATA ATGTGTACAG
    21481 ATGAAGCATA TGAAGATTCT TCTATTATAG ATGAACGTAT TTCAGATGCT CTTACTTCAT
    21541 TCTATTGTGT AGAAAAAACA TGTTCTTTAG ATGCTGGTTC TAATGTATTC TTCTTAGCTG
    21601 AAAAAGGTAA ACCTATAGAA GAAGGTTCTC CATTAATAAT CTTCCAGAAT GCATTTACTG
    21661 ATGATGAAGC TAATACTTTA ATGAAGAATA TTTCTGATGA TGAATTAGAA TTAGCTACAG
    21721 ACTTTGGTAG AATTCAAGTT CATTCTAAGA TTACTGGTAC TCTTCAAGAT ATTAAAATAT
    21781 TTAGAACTTG TGAATTAGAT GAATTATCTC CATCATTAAA GAAGATAGTT TCTAAGTATG
    21841 AAAATTCTAT AAAGAAAGAA AAGAAATATC TTAAAGATAA CGGAGTAACA GATATAGAAA
    21901 TTAATGAATC AGTACCTTCT ACAGAAAAGC TATTACCAGA AGGCAAATTC AAGAACTTGG
    21961 AAAAAGGTGT AATGTTCTGC TTCTACATCA AGTGCGAAGA TAAGATGGGC GTTGGTGATA
    22021 AGCTGACTTA CAACACTGCA ATCAAAGGTG TAGTAAAAGA TATTATGCCT AAAGGTAAAG
    22081 AACCATATAC CGATTTTAGA CCTGATGAAC CAATAGATGC GTTATTAACT TCAGCATCGG
    22141 TTAATGCTCG TATGACAGCT TCTATCATTA GTAGTGGTTC ATTGAACAAA GTACTTATGG
    22201 AATTATCTAG ACAGTGTAAG GAAAAACTTG GTATAAAGTG GAATAACCTT ACTAATGTAG
    22261 ATAATCTTCA TGATTAATAT TTTTACCTAC ATTATAGTAT ACCAACTGAA GATAGCGTGA
    22321 ATACTCAGTA CAGGTTTATC CTGTACTGGG TTTCTGCTGT CTTTTATCAT GTTTTTTATT
    22381 TTCTTTAAAA ATAAATTATA AACTAATTAT AAACTTTTGT TTATAATTTC GTAGTGACCA
    22441 CATGTTAATT GATATTTCAA TTTTAACTAA ATTTTTAGAA AAATTTGAAA AGTCATATTT
    22501 CCATTAAAAC TAATGGGAAT ACGAATATGG CTAAAAAAGG GTATGTTAAT TGGTTTTTCA
    22561 ATTTTAACTA AATTTTTAGC AAGGTATGAG AAAGTCATAT TTCCATTAAA ACTAATGGGA
    22621 ATACGAAAAT AGCAAAAAAA GTGTATGTTA GTTGCTTTTT AATTTTTAAC TAAAAAATTA
    22681 GCGATTTTTT CAGTTTATAA TTATAAACTT TTTCTAACAA ATGCGAATGA TTCGCATTTA
    22741 GACAGAAATT ATTGATATTT AGGTAAAAAT CCATGAAAAA ATCATTTTTC TATAGGAAGT
    22801 ATGTAATGCT ATATTTTTAA ACCATGCTCC TATGACTATT ATTTTTAATA GGAATACGAT
    22861 ACTATATTTT GAGATATAGC ATTTTTCGTA TGGAAGCAAT ATACGAGGTA AGATATGGGT
    22921 ATGAGAATCA ATCTCATACC CTTGTTTTTA CGCTGAAGTT ATAAGAAAAA TCATTTTATT
    22981 TTTTGCTACT GAATAGCCAT ATCTTAATGT AATCTAATAG GAATACGACT TATAAAGATA
    23041 GAAAAGAATC TATATATTTT TATGAAGTTG AAAGAAGAAA GGGAGAAAAA GGTTCCCTTC
    23101 CCCCCCTACC CCCTAGGACC CCCATCCCCC TTTCCCTCCA AAAAGAGGGA AAGAAGAAAG
    23161 AATCCTAATT ATAAAAGTAG TCAAAAATTC TTCATTACAA AAATGTACGT AAGTTATTAA
    23221 ATAATAACAA AAAAGAATTT ATTGAAAAAA TACTATAATT ATAAACTTTT TCTAAACTTT
    23281 ATAAACTACG AGTTTATAAT TTTATTTTTA ATTGAAAAGA GTTATAAAAC CTATTCAATT
    23341 AAGAATTATA AATAAAGTAC CAATAAAAAG TAAGTTTATA AGTATTTTTC AAAATAATAC
    23401 TGTTCTAAAC CTATCCAATA TAATAGAAAT ATAACACTAC ATTTTTCAAT ATAAGAGTTC
    23461 TAAACCTTAA TTCAATATAA GTGTATTGAT ATAGTAAGAA TTCTTTCTAA AAATACAGTT
    23521 TTTAAAGAAT ATAACCCATC TTCGGTATAT ACCGAAGATG GTAATTAAAA AAGTTTATAA
    23581 AGTATAAAAC TTGGTAAAAG TTTAAAAGCT AGTCTACCTC AAGGGGGTAG GAATCTACAA
    23641 TCACCACCCC CTCACGGGGG TTAGAACCCA TTTTTAACCT AGGAAAGTTT TGTTGCTCCT
    23701 TTCAGTCGCA CAAATCCTTT CCTAGATCAA CCTAATAGTT AAAAACTCCA ATAAAGTTAT
    23761 AGAAGTTAAA AAAGTTTATA AAAGTTCTTC AATAATATTA CCAGAAATAA TATCGTAGAT
    23821 AATAATACTC CAGAGAAATA GTAAAATAGC ATATATACTT TTTTCAATAA TAGAGTTCAT
    23881 AGAGTTTTCC TCCTTTCAAT AAAAATAAAA GTTTTACACT TCTTCAGTAA AGAATAGTTT
    23941 ATAAAGTTGT AGAAGTCTAT TACACTTTTG AACTATTCCA GTTTAAAAAC CTTTGCTAAT
    24001 TTTCCGGACA TATAGAAGAT TTTCTATGTG TTATTTATAG AAAATAGATA TATAAAATTA
    24061 TAATCACTTT AGAATAAAAG GCTTTTTCAT AAGTGTTTTT ATTATGCAAA GGAGAGTTTA
    24121 TTATGAAAAG ACAACCTATT CTTCCAGATT ATAGTAAGTA TAATCTTTTT ATTACATTAG
    24181 AAGGATTAGA TGCTACTTAT AAGGAAACTA ATGCTAAAGC TATTGCTAGT TATCTTAAAG
    24241 AAGATTTTAA AAAATATATT GATTCAGTTG ATTTACAGAT TAAGATTGTA TCTTTTCCTA
    24301 GATATAAATC TGAAGCATCT TATTTTGTTA AACGTCATTT AGCTAATAAG TTTGTAGATC
    24361 ATCCAAAAGT AGATATTAAT CCAGAATCTA TGGATTATCT TAAATTTGTA TCTAATCTGT
    24421 TTTTGCTTGA TATGTATGAT TGGTATGAAA GTATGAGAGT GAATAAAGCA TTCTCTAAAC
    24481 CTACTATCAT TATCTTTGAT AGATATTGGT ATTCTATGCT CTATTATCTT ACTAAAGATA
    24541 TTCAGGGTAC TATTGATAAA GTACATCTTA AAGAACCAGA AGAGTTTATT AAGAAATGTC
    24601 AGAAAACTGT ATTTAATATG GCTCATGTTT ATTATAAGCT TCCTGTAACT GATATCCTGA
    24661 TTAATCTTCA TAATAATAAT ATCGATGATA TTAATAAGAA ACTTAATATT AGAGGAAACA
    24721 AGAAAGATGG TTATGAAAGT GATGATTGCT ATCTTGGCTT TGTAAGAAAT ACTTTTAATA
    24781 ATACTGATTT TACACCGTAT GTAAACAGTA AGTATTCTAA TATTACCAAT ATCAATGTAG
    24841 AAGGTAAAGA TAGAGAAGCT ATTAAAGAAG AAATTGTTAC TGCTCTTAAA CCTTCTTTGA
    24901 GAAGATTTAA ACTTATTCTT TCTGCTAGAG CAAAGAGAAA ATAGGTGATA TTATGCAAGA
    24961 AGAAGATAAT TCACAAGTAG TAATAGGAAT TGTATTTGAC CAAACATATT TAGTTTATGA
    25021 TATTGGGATA CCTATGGGAA ATATTTATAC AATTCTTTAT TATAATAAGA AAGCAAAATT
    25081 TGTATATGGT GGTTTACCAA GATTAGTAGA CCATGTGGAA CAGTATGCTG AATCATTAAA
    25141 GATTCCTAAA GAAAATCTTA TAAAACTAGA TATTCCATGT GATTGTTCTA AAAAGTATAT
    25201 TATGACTCAA TCTAAAGAAG CTCAATGGTT TTTACAATTA CTGAATTATA AACCTGATAA
    25261 GATTTTCGTT TTTAGAGATA ACCAGCATTC TAACGGAACT ACTACTCTGT GTCAATATGC
    25321 ACAGAGACTA TTGATTCCTG TAGTAGAATA TAATAATAGA GGTATTAGTA GACAAGTAAC
    25381 TACTAATACT CCAGATAGCA CCAATAATAT TTATCAAAGC CAATTTGGGA GGGTAAGTGA
    25441 CTATGATTTT TAATCGTAAC AAACTTAAAG AATTCTTTAA TAAAGATTCT TCAAAGATGA
    25501 ATAAACAATT ACAGAATGAA TCTAATCGTA ATATCGTTAT TACTTACGAT ATTATTGATA
    25561 ATACTGAATC AGCATTTCTT TGTAGTATGG CTGCTAGAAC ATGCTATGGT TTAACAGCAG
    25621 AGAATACATA CGATAAATGT TTATCTCACA TTAAAAGAGT TATGGGATAT GGTCATGATT
    25681 CTATTTGTGG TCATTCCAAT ATTATGGTTT TGCTGTGCTT TAAATCAAAT AATACAATTC
    25741 TCTCTGATTT TGATTTATCT TCTATCTATA CCAGTTTATC AGCATTACAC TTTATGAATA
    25801 TCGTACCTTT AGACTTTATC CATAATAAAG ATGCTAAAGA GTATTTCGTA TTAATGTCAG
    25861 GGTCTATTAG AGCATTTAGA TATTTTATTC AAAATAGTAC TCTCCCAGAT AGTATTGTAT
    25921 CTGAGAATGA AACTAACTTT AACTTTGACC TGTATAGAGT TATTTTGGAT ATTGCTAAAC
    25981 ATAGCATCGA AAAAGAGTTC TTTGAAGATA TGAAGGATTA TGTAGACTTG GATGAATTTA
    26041 AGTATAAATA TCCTTCCTAT CTTTATAACT CATTTACTGA TGAAAGTCAT CTATATGCTA
    26101 ATAAAAATAT TTTTATGTAT AATTACCCTG ATATTCCTGC TATATATAAT GATATCTTAG
    26161 TACGTATTGC TGATCACTAT GAAGATCATG TTGAACTTAT TGACCCTGAA GGAATGTATA
    26221 AACTGAATAA AGAGCAGTCT AAACTCTTTA TGAAAGCTAT CTTGAGATGC ACCACTGTTA
    26281 GCTTTAAAAT GAAGAATTTC TCTAGAGCTA TTTCTCAACA GGTAAATAGA CACTTATGTG
    26341 CTATTTCTCA AGAATCTCAG AGATATGTAG ATTATTCTAA GAAAGCATTA TTTGTTGATC
    26401 CTCTTCCATT TAATCTCAAA GCATATCCTG ATATTGATAA GAAGTATACA TTTAAATTTG
    26461 GTGGTAAAGA GTTTAATATG ACATCTGAAG AATTAGGTGA AGAAATCATT AAACTCTATC
    26521 CTCAGCTTAA ACAGCAAGGT ATGATTAACC AAGATGCTAG AGCATTTTTG CCTATGAATG
    26581 TAGCTACCAA TGCTATGTAT ACTTTTACAA TGGAGAATAT GCTTCACTTT ATTAAAGTAA
    26641 GAGATAGTCA GTTTGCACAG CAGGAAGTAC AAGGTTTAGC AAAACAATTA GAAGATGTTA
    26701 TTGAAAGATC TCAGAAAGAT TTCTATAACA ACATTGATGT ATTAAAGAAC TCATATGAAC
    26761 TTTTCGTGGA ATTATATAAA GAGCAGATTA AAAATTAACT AATATTGATT ATTCAACTGC
    26821 CACTATAAAT GGCAGTTGAA TATTTCTGCA ATGTAAATAA TTATTAACTG ATGAACATAA
    26881 TATTGATATA TAAATATAGT ATGCTGGATA CAAGGCTACA GTTATGATTG TTGTGTTACA
    26941 AGGCCCCCAA CAATCATAAA TATAAATACC ATACTTACTG TCCAAGAGTA GTGTTATTTA
    27001 TATTTTGTGT ACTTATTTAT TATATCAATC AACTCGCAGG CTCCTTACAA GCGATATACC
    27061 CCTCTGCCAT TTGTGCTGGC AGAGGGGTAT AGTCTGTTTT ATATGGTTCT AATAAATCAC
    27121 ATTAAGGTAA TAATTATTAA ATTATATAAT AACTATTATA TTACCAGAAA GGAGTTGATT
    27181 TAATTGGCTC GTAATCCTGA ATTAATTAAA TCAAATATTG ATGAAGACCT TAACCATGAT
    27241 ATAGAAGTAT CAAATGTTCC TAATTTTGAT ATTGCTGATT ATGATTTATC CAATCCTAAA
    27301 GATTTTAAGA AATATGTAAT TAGAATCGAA AGAGTTTGTA GAAACTCCTA TGAATATAAA
    27361 TCATTTATTT CTTTTCTAAG AGATTATGCT GGATTTAACA AATGTAGTAT AATGACTAAT
    27421 ATTTCTAATG AGATAGAAAG AGGAGTTAAA ATACATATCC ATCATCATCC ATTAACTTTA
    27481 TTTGATATTG TATCTACTAT TATAAATAAG AATATTGCAG AAGGTTTATC CACTGAAGAA
    27541 AATGTAATAG CTAGAGAAGT TATGTATAAC CATTATACTC TTAAAGTAGG ATTAATACCA
    27601 TTATCAGAAA CAGTACATGA ATTAGTCCAT AATCAATATT TATTTATTCC TAATGATATA
    27661 GTATTTGGTA ATTGGAAAGC TTTTATAGAA ACCTATAAAG ATTATATACC ATTAGAAACC
    27721 ATCAGTAACA TAGAAAAATC TGAAAAAATG AGCCAAGAAT ATGACTATGA AGACAATACC
    27781 AAGATATTGG ATCATGGATT CGTTCATGTT CAGGTTGATG ACAGCGATTA TCAACCAAGT
    27841 ACAGAAAAAC TGTATGAAAA GATTAATACG ACTTTAAATG AAATTAAAGC TAAAACCGAT
    27901 GTCTAAGAGA TTATAAAAAT CATAAGAAAG GAGATTGCTA TGTTTGCCAA TGACGATAAT
    27961 ATAAAAAATT TATCTAATGA CTTTGATAAT GAAATTATAG ACTTAGCAAG AGACATATCT
    28021 AGTTACTTTA AATATCCACC TTATATTTTT TCTTTTTCTA GTGATGCTTT ACAAATAGAA
    28081 ACTGAAAATC AGTATGCATT TATTCAGGTT TTAATTAATA CTAAAAAAGA AATAGAATTT
    28141 ATGTGTTTGG CAAAAGCTAA TAGTAATTCT CCTTTTATAG GAAAATCTAA AAGTTTTATT
    28201 ATTAATAACC AAGTCTATAA TAACGAATAT ATATGCAGAA GAATACAAGA GCTTACAAGT
    28261 ATTTAGTTTT CTACATATGA GTATACATAT AAGTAATGCA ATGACTTCCC TAATTGCAGT
    28321 ACACTTAAAC TCTCTTTCTA AGCAGCATTT ATATCTCCTA GTTCATATGA ACTAGGAGAT
    28381 ATAAATGTAA AAATTAATTA AAAAATATAT TATAATTGTG AGATAATTAC ACTTATAATT
    28441 TTAAATAGAA AGGAAAAATA AGTTATGACT AAATTAGATA TTACAGCAAA CGTAATTTTG
    28501 GAATATTTAG CAGAATTTAA TCCTAAATTA GAAGTAGCTA AAAAAGCTGT TATTCTAAAA
    28561 AATAAAAAAG ATTATATTCT TAATACCTAC TTTAGTGATG AAACTGAAGC TAGGTCGTAT
    28621 TATTATAAAA AACGAATGAT TATTAAAGAA ATACTTAAAA CTATGAGTAC AGAAGATATT
    28681 GTAATCGCTG TAAGTAGTAA AGAGTCTATT AATCATTATT TTAAAGAGCC ATTATTAAAG
    28741 GATGGTGAAT GAAAATGAAA CAGTTGGATT TATTTAATTC TATTAATGTT TATACCGATG
    28801 CTAGTACTAC AAATGCTTAT ACTAGCACCG ATCAAATTAC ATCCAGTCCA GGATATGTAA
    28861 TAGTTTATAA TAATATAATT AGATTGTATG GTAATAAATT TATCAATAAG ACTAATTCTT
    28921 CATACGGTGA ATTATATGCC ATTCTAATGG GTATTAAAGC CGTATACAGA GAAATTATTA
    28981 GTGGAAGATT ACCTTCCAAT ACACCTATAA ATATTTTCAG TGATTCTCTT AGTAGTATTG
    29041 AGAATCTAAG AAATAATTTT AAAAACTGGT ATATTCTTGA TAATATTATT AGAAAGACTT
    29101 ATGATGATAA GGAAGTAATC AATCAAGATA TTATTAGAAA AATTATAGAG ATAGTTAATA
    29161 AGTATAAGAT ACCTGTTAAT CTATATCACA TTAAAGGTCA TGCTCAGATT AAGCTTAATA
    29221 AAAAATCTAA TTTGAGTGAT AGAGTAGAAT TAAACAAAAT TATCGAAATG TTTTTCAATA
    29281 ATAACAGAAT ATTTATAACA GATACAGAAG CTGCTGAGCT TTGCTATTAT AATATTTTTG
    29341 TAGATAATTT TACTAGATAT AATATGAAGG AAAACATGTC TTCAAGTATA TATCATAATA
    29401 ATAATTATAT TAAGCCGAAG CTTAATAATA CAAAACTTAC AAAAGAAGAT TTGAAAACAT
    29461 TTAGCGAATA TATTAATGGA GGTGAATGAC TATGGAGCCT TATGTATTTA AAAATCCATA
    29521 CGATTTCAGA GAATTGAGTA ATTTACATTG TAGTGAACAA TCTAACACAG AAGAACAAAC
    29581 AACTAGTAGT TTTAATTTCT TAGATGCACT TACAAAAATT CGTAAAAAAC AAGAAGAAGA
    29641 ATTTCATGAA TCTGAAGCAG ATATGTCTAA ATTGTTTAAA CAAGACATAC CTGCTGCAAT
    29701 TCCAACTAAT GGTACTTTAG AGGTTCATCC TAATGACCCA AACATTGTAC CAATTTATAG
    29761 TCCTCAATTT GGTAAGAAAT ATACACTAGG ATCATTTGAC CCTACAAAAG ATATGTATGT
    29821 TCATATCCAG CAAAGACCTA AGACGCCGTA TGAACTCTAT ATGGATCAAG TTAATGCAGC
    29881 TAGAGGACAA GCATATCTTA ATCAAAGACC GTATACCCCT GAATATCAGT TCAATAATGA
    29941 AAGAAAACAT GATGAACGTA TTGCTGATTT TCAGAGACAC ACCAATCAAT ATGTAAACGA
    30001 TCCGAATCAG ATTGCTAAGC AGTATTGGAA AGATAAAAAC ACAGTAGCTA AAGCTGGTGG
    30061 TGTTTTGGAT AGAGATGGTG TTCCTCATGA TGAAGATGAT GAAAGAGATA ATTCATTTAA
    30121 TAGTGAAACT GAGAATAATA AATTCTTAGA TCAGATGAGG ATGAAGAAAG AAAAAGAAAA
    30181 TCGTAAATTC CAACTTACTC CAGATCAAGA TTGCAAGATT AGAGCAAGAA ATCCATATGA
    30241 TGATAAATGT AGATATAATA GTATTATTAC ACCAAGTATT AATCCTCAGT ATTTACAGTA
    30301 TGCATCATAT ATGCCACCAG TACCCATGAC TTATAATGAA ACTGGTAATC CTTATCAGCA
    30361 GATTATGGAT GGCTTTAATC AGCAGAAAGC TGCTATTCTT AGTGCTAAGG AAGCAAGAAA
    30421 TACGCCTAAG AAGATTAAGA AAAGACCAGA TTGGTCTCCA GAAGATCGTG ATATGTTAGG
    30481 GTATACTGAA TATGTATTTA AGTGTGAAGA AAGAGGATTG AGTGCTAATA ATGAGGAATT
    30541 CCAGAGATGG GCTAATGGTG AAGATGTATT CCATGAATTT GATAAAGAAG ACAATAACCA
    30601 GCCTGTTGAA ACAACCCCAG TAGCACCAGC ATTTACACCA AACCCTAATG GTCTTGCTAG
    30661 CTATTCTACC CCACAGCAGT GGAATAATTA TTATAACTAC TGCATGCAGA ATCAGCAGTT
    30721 ATTTGCTAAT CAGCATTATA GACCAGGTTC TGGTTACATG AACGTATTTA GTCATGATAA
    30781 AGAAGGATTA CCAACTAAAT GGTTTAATGA TAACTGGTTA TACTTAACTC CAACTCAAGA
    30841 AGAAATTGAT GATGGAGAAG AAGTAGGTAT TAAACTGTAT AGAAATGGTA AATTGATTTG
    30901 TAGTAATGGG GTAGAGCGTA AGCCAAAGAA AAAAGAAGAA CCTAAAAATA CTGAACCTAT
    30961 CGTATATCTT ATTAGAACTA AAACTAATGA AGATGGTTCT AAAGAAATTA GTATGTATGA
    31021 TGCTACTCAT AAGCGTCAGC TTACTAAAGA AGAAGTACAT GACTATTATC AGAAGCAAGC
    31081 TAATACAAGT CATCAGTTTT CTGATGACTA TAAATTTGCT GCCATTGGTA TGTCATCTAC
    31141 TCCAAAAGAT TTCCAAGATC CACATATTAG CAGTTTCTCT CAGTTTGCAG ATGTATTTAA
    31201 ATCTGCTCAA GAACAAGCTG AAGAAGATGA AGGAGTTAAT CTTGCTACAG AATTGTCTAG
    31261 ATATAATCAG TTTGTAGCAG ATAACTATTT GTGGTTTATT ACAATTTTAC CACGTAATGC
    31321 ACGTAAGAAT TTAACTGATC TTTGTCAGAA TCAGTTGATG CATTATAGAA ATGCTGATGA
    31381 ATTTGCATAT AATAAATCTT GCGTACTCTT TATTGGAGAT AAAGTAGTTT ATGGTCAGCC
    31441 TAAGCCTACA ACATTAGAAG AGATTGAAGA GCTTAGAAAG AAAGTTCCGT ATGATTTATC
    31501 TGAACTCGAT AAGTATGATA CAGTAGAAGA AAAAGTTAAA TATCTACAGA ATCTTAGAGA
    31561 TGTTCGGGTA ATCGATGAAA AAGATGATGT AGCATATGAA GCATTTAAGA AAATGATTAA
    31621 AGCTCTTAAT ATTGCTCAAG GTCAGAATAA AGCTAATTAC GATATCTTCA AAATGTTTAT
    31681 GAGAAAGACT GATAAAGATC CAGCAACATT TGAAAGGAGA TTCTTTAAAT GGTGGACTAA
    31741 ACCAACATCT AAATTATCTG AAAAAGAATA CAGAAAGAAA TATGTTGATA GAATGATGCA
    31801 GTTAGCAAAT GATCATTGGG AAGAACTTGA CAAAAAGCTT ATTCCTTATG AAGAGGTAGT
    31861 AAAAGAACGT ATCAAACAAC ATAGCGACTT CTTAATCAAA CTTACTCATG GTAGAATTCT
    31921 GAATGTAAAA ACTATTGCAG ATGCTGATTA TGTAACTAAT TGCCTCTTTA ATAACTATAA
    31981 TGCAGGAGTT AGATATAGAA ACCGCAATAG CTTTTATACC AATGAACGTG GATTGGCTTG
    32041 TATGCATGAA ATAAATGCTA GACAAAAAGA GTTTGAAAAA TATGGCGGAT TAAATCAGTT
    32101 TGCTTATGAT ATTTATCATA ATCCTGATAA TCCTAGCTAT AATCCAGAAC CAATTAGTAT
    32161 CAATCCATCT GATCCACCAG AAGTAAGAGC ACAGAATTAC ATCAATAAGA TTATGAGAAA
    32221 GAAGAGAGGG GAGTTGTTTG ATTATGAAAA CAAATACCTT AGATACTAAT CTGTATTCAA
    32281 CACTAAGAAC TAGTATCAAA AGTATTGGTG AATCAATCGA TAAACCTTCT ATTGATGATA
    32341 AATATACCGT TGCATTTGAT AATATGTATC ACGCACCATT GCTGAATTAT CTAAGAAGAG
    32401 AAGATTTCTA TGTCTTATAT CAATTTGCTA CTAATCCTAA ATTTTCAGTA AGCGATCAAT
    32461 TTGTTAGAAA TGATGTATAT GATTCTATCT TAAACCCATT AGGATTTGTA AGATCATTCT
    32521 CTGGTACTAA TAGAGTTGTA TATAGTTATT TAAGCGATGA TACCTTTTTA CTGAAGATTG
    32581 GTATGGATAA AGTTGGTATT AATGATAATA GGTCTGAATT TGAACTTCAG CAAAAACTTA
    32641 AACCTTTTGT TCCTAAAATA TTTGATATTT CTCCAGATGG AGTAGTAGAG ATGATTGAGA
    32701 AAGTTCATCC TATTATGAAT CGAGAAACGT TTATGAAGTA TGCACCAATG ACTTTTATGA
    32761 TAACCGATTA TTGGGTAAAC CATGGGTTAG TAATGGAAGA TATTGGTACA GATTATTTTA
    32821 TGAATTGGGG TGTAAGAGAT GGATTTGGTC CAGTATTGTT GGATTTCCCA TATGTTTATC
    32881 GATTAAACCG AGATAGATTG CACTGTAATA CATTTAAAAA TGGTGCTAGA TGTCCAGGTA
    32941 GAATCATATA TGATGAAGGC TTCAATCATC TATATTGCCC TGTATGCAAA AAAGTATATA
    33001 GGGCAAAAGA TGTTGGTAGT GATATTGATT TCATGCAGAA GTTAAAAAGA AAGGAAGTAT
    33061 TTAAAATGGA ACCAATCAAA TTCACATTCA CAAGAGGTAA TAAGAGTGTA ACTCATATTG
    33121 TTACAGATAA TGGTGTAGAC TACATCGATA ATCCTGTATC TGAAAATATC GCAAAAAATT
    33181 CTGATAAGCA GAAGTATATT GAGAATACTA AAAAGAAAAA CGATAAGAAG CCAAATAATT
    33241 TTATTAATAA ATTCAGCCTT AATAATGCTT ATAGCAAAAC GCTGGAAAAA CTTAAAGCTG
    33301 AATATAAGAT TGACAATTTT AATAATAAGA TAATCGAATA CATTGCCAAT TATTTGGACG
    33361 TTTATCATGA TCAGTTTATT CTTGTCCCTT CTGTAGTTCT TGATAGTGAA ACAGAGATTA
    33421 CAGATGAGAT TAGAGAAAGC ATTAAGAGTA AACTGTCTGA AGATGCCGGA GTAAATGTAA
    33481 CTGCATTTAC AGAAGTAAAT ATGGGTTCTT TCAATATGTA TATTCCATCT AAACCGATTA
    33541 TTAATATTGA AAGATTTACT AAGTGTATTG TAAAAGCTTA CGAACGTTAT CTTGACGAGG
    33601 AGAACGAAAA AGAAGAAGTT AAAGAAGAAC CCACAGTTAC CGATCATAGC GATAATGCAT
    33661 TAGCCGATGC TATTAATGAA ATTGCTAATG ATAAATCTGT ATCATTTACT TCTGAGAATC
    33721 CTAAGAAAGA TAAAGAAGCA GTTACATCAG TAGTATTGCC TGAAGAAAAG ATTATGAATG
    33781 TTACTGGCAC AAGTAATCCT TTGGGAAAAG GAGTAATTGA TGCTTCAGAT GCAATCGAAG
    33841 TATCAGCTAA ACAGTATGGT CAGTTTAAGG ACGAATTCTA ATCATTAGAA ATAAAAGTAG
    33901 AGAATATTCT CTACTTTTAT TTTTTCATAA AGTATAAATA AAATATATAT TATAGTAGTG
    33961 AAACTATATA AAGTTATTAT ATTTATATAT TTGAAAGGAG AAGTGTTTAT TATGTTTGGA
    34021 GTAGGTTATT TTGCAAGTAA TGCAGATGAG TATTTTATGG TTTTAAATAA TCAGAATTTT
    34081 AGTTTAGGTA TTATTGATGA TAACCCAGAG AAATATAAAG TTAGAAATCA ATTTGGGGTA
    34141 TCAGTAATGC CAAGAAAAGG CGTAGTAATG CTTAGTTCAC TTCTTCCTCC ACCAGAAGCA
    34201 ATTAGTGCTT ATCTTGAAGG AAGATATGAT ATTGGAGCAA ATATTTATGG TAATTTCTTG
    34261 AATAATGATG TCACCTGTCA AAATATTATT TCGGTATTAT TGAAACTATT TTATACAGGT
    34321 AGAAATATTG TATTATTTGT CCCTAGAGAT GAAGCTACAT CCCTTAATTT TATTCCAGTA
    34381 CTTGGAAATT ATTTATTTAA TTTATTTGGG GTTAGAGTCG GAGATATTAG AAATCCTCAG
    34441 AGTGCTTTTA CTAATCCTAA TGAAGTACAA TTTGCAAATA TGCTGAATTG TATGTATCTT
    34501 TATGATAATC TTTCGTTTAT TGACCTCTGT ATGCATTTCC CAGATAATAT TCGTATGAAT
    34561 GAAGCAATGG CGAATAAGAT TATTGCCGAT AATAAGATTA CTTTAGAGGA TATTGTTAGA
    34621 TATAGTAATA ATCCTTCACC TACAATGGAA GATATTGTTA ATTTTGCGAA TGGGTATGCT
    34681 AGAAGCATTA GAAGTAATAC TAATAGAGGT ATTATGGAAG CAAATAAACA GTATCGTCGA
    34741 GTTATCTCTA GTGTACCAAA GGATAGTGAT AACAAATGAT TTATTTTGTA GATTATCATT
    34801 TAGATAGTTA TATAGCATTA ATTATAGATA AATTTAATTA TTCTATACGA ACTATCTATG
    34861 CTCCTATAGG TATAGCATCT AAAGGTATTC CTATAGATGA TGTAAATCCT CCTAAAGAGA
    34921 TTATGCATTA TTTTATGATT GATGATATGG AAACCTTTAG ATATTATTAT TTGCAATATT
    34981 TGGAGAGCTA TAAGCCATTA CTATCGTTAA TTGATTTAGT ACTAGGTGAG TATTATAATA
    35041 ACGATGTTAT AGTACTTACA GACTTATCAA GTGATTATTG TTGTAGCGTA TTAGAATGCG
    35101 TTGCATTAGT TATTAATAGA AGATATGGTA GTAATTCTAT TATGATTAAT TGTATTGAAG
    35161 ATATGAATGA TTGTATCTTT AATGCCAATA CTAGTAAAGA AGTAAAATCT AATGATTGCA
    35221 TACAGCGATT CATGAATGAT AAAGAATGGT ATTATAGTCA AACTATAAAT GGTAAAGAAA
    35281 AAGAGTTGCT TGATAATTTA GATGCTATGG AGGATTGCTC TTATGGAAAT ATGGGATAAT
    35341 GATTCATATA CTGCACCTGT AGATTGTTTA ATCAATCAAT CTATTTATGA ATATGATATC
    35401 AAGCAAGCCA ATATTTCTAT ACTATTAGAA GCAGGAATTA TCGATGAAAG TAAGTTTAAC
    35461 TATTATGCTA ATCTCCCGAA GATAGATAGG GAGATTAGCA TTGGTTTACT TCAAAGAGAT
    35521 AATCCTGAAA TAGCAGAAGC ATTAAAAGCT GGATTTATTG GAGCTAGAAA AGCTTTAGTA
    35581 ATTTCTAATA GTATTAGTGA GTTTGAAATT ATTAGTATTA AAAAAGATGC TATATTTACT
    35641 ACAAGAAAGC TAAATAACTT AGATTTTGGT CATATTCATT TCAAAGAGAA AAATGTTTAT
    35701 ACTTCATACT ACAAGATTTT TAATCTTGTT TTCTTGTATG GATATAGATA TATGAATAAT
    35761 TCCAAAATAC GTACAGAAAC ATATCTTGAT ATCAAAGGTA TTGATAAAGA ATCTTTAAAA
    35821 TATCATAAGG GATATTTATT AGATATATTT GAAGATATTA TTATTGGTGC TGAAAGAGAA
    35881 TCAGATTTGT TTAATGTAGT AAACTTTATT AAAAATTTTT TGATAGATTA TGTAAAACTA
    35941 AATTTAGACT TAAACTATTA TAGAGAATTT AATAGCGAAT CTAAGTTTAA TATACAGAGT
    36001 AAAAATGCTA ATTATCGTCT AATGGATATG CATTATAGCT ATCCAGTAAT GCTAAACATC
    36061 GAATACAATA GAAGAATACT GGAAAGATTC TATCAAATAC TATTATCTGT TGCATTTGAA
    36121 CGAGGATAAA TACTATGAAA ATACACTATA GGGATAATAT AGACCATCCA CTTTTTTTAG
    36181 AGAATGTAAG CTCTTTAATG AGAGATTTAA GAAATAATAG TGAGTATGTA ACTGCATATG
    36241 GTTCTTCATT TAGGAACTCA TTCATTATTA TGAACGAGCG TATAGACGAC CATATTATAA
    36301 TTTATGACGT AGGAGTTACC TGCGGTCATG TGCATATAGT TAAAGTCGAT ATTCTCGAAT
    36361 ATCAAGATAA ATGTTTTATT TATGACGGGT TTTACTCAAA TTTTCGTTCG GATATTGAAT
    36421 GTGCTGATGA TTTTCTTGAT AGAATATTAC ATCAAGATTC TTGTAAGGAA AAAATAGCTA
    36481 AAGCAAAAAT TAAGAAATAC ATTAGACCTT TAGAATATCA AAAGTACATT AGGTATTTAT
    36541 CTGTTGGATT ATCTATTGCA GCGTTACCTA TATTCCTTAT TTCAATATTT TTCATTTTGG
    36601 ATTTTATTAG CAACAATAAT TAAATTAAGG GAGAGGGTTT ATATGGATTA TACAACAAAT
    36661 GAATCTAATG ATAGAACTGT AGTAATACAG TTGACACAAA TAGCTAGTAC TATTCTAAGA
    36721 GTTAATAATA ATAATACTGA ATATATGGCA GTTTTAAATG GAGATGCATC TTGCGGTATT
    36781 ATTAACTTTG CATTGCTTAA GTATGATGAA AAACTTAAAA AGTATTTTAG AATACGTATC
    36841 TACAAACTGG ATTTGAATAA GTATAGAATA ACTATTTTCC AAGTAACCAA TACTAAATTA
    36901 AGAGAACGTA TTATTCCTGA GAAAGTATTG AGGTATAATA TTTTAACCTT TAACGGTAAA
    36961 ATGTTATTTA ATAGATTATT CATGGATTTG TATGAGCATT ATCTAAGGCT AAAAGAAAAC
    37021 AAGCATACCT CTATCCCACC TGAAGTAATA GAGAGTAATA AAGATGCTTT AGATGATATT
    37081 AGTTTTATAA ACAATATAGC TGTCATAAAA GATGGCTATA AAGGTTTTTA GATAAAAAGG
    37141 AGATTTAATA TGAGCTTTAA TTATGAAACC GGTGAAGATG AAGGATCTAT GGTACTCAAG
    37201 ATAGGAAAAC TTGTAGCTGG TATTTTGGTT GGTGGTATTA TAATATTCAA CTCTTTTACA
    37261 ATTATTGAAA CTGGTGAAAG AGGTGTAGTA CTTCGTTTAG GTGAATATAA ATATAATCTG
    37321 AATGAAGGTT TTAATCTTAA GTTTCCATTT ATTGATAAAG TAGTAAAACT TCAGGTTAGA
    37381 GATATTAGTT ACAATTCTGA AGTAGAAGTA TCTAGTAGTG ATATTCAGAC TATTAAAATC
    37441 GCATCGTCAT TAGTATATTC TTTGGATACT AATAAAGTTG GTGATATCTA TAGACAGTAT
    37501 GGAAACAATA TCGAATCTAT TATTATTAAA CCTACTGTTG CTGAAGTAAT CAATGCTACT
    37561 ATTGCTCAGT ATCCTATTGA AGATTTCATT AGTAAGAGAG ATGAAATTAG TAACAAGATT
    37621 GCTAGTTCCA TTAAGACTCG TCTCTCTGAT AATGGTATTA TCATAAAATC TTTCTTGATT
    37681 ACAGATCACA ATTTCTCTAA TGAATACGAT AAAGCTATTG AGCAGAAGAA GATTGCTGAA
    37741 CAGGCTGCTA TTACAGCTGA ATATAATAAG CAGAAAGCTC AGTTGGATTC TGAAGCCAAT
    37801 AAGTATAGAA ATGAAGGTTT GTCTAAATAC GTATTGATGG AAAAATTCCT TGATAAATGG
    37861 GATGGAGTAA TGCCTAGAGT AATTACTGGT GATTCTAATT TATCCACAAT GATTACTTTG
    37921 GATAATGATA AATAGTTAAT ACGAAATATA GTGTAAGCTC ATATGAGCTT ACACTATATT
    37981 TATTTTTTGT TAAAATAATG AAACTTGTTT GTTTTGCTTA TTAATCTCTG TCACTACTTC
    38041 ATTATTTCTA GCTTTCTCAT TAGTCTGAAT AGTAAAGTTC ATAATAATGA TATAGATTCT
    38101 AGCCGCTATT ACGGTATATA CCGATTCTTC ATTATAAAGA TATGAAAGTT TCTTAAATAA
    38161 AGTATTACTA AGTTTAGCTG TAACTAGATT AGTAGTCTCT TTTCTTATTT GAGTTTCTAG
    38221 TTTGTCATTG ATATATGTAG TATTAGCTAA ACCATTCATA ACCATATATT CTTGGATACA
    38281 ATCAGAGATA AGGGAATCTA ATTCTTTAAT TGCTATAGAG AAATCTGTAG TTAGAATAAA
    38341 TTCTTCATGC TTATTATTAA CAAACTTATT AGCAATTACA ACTAAGGATA CTAAAAATAA
    38401 AATAAATGAG ATTTTATAAA TAGAATCACA AATTAAGAAA GACAGAATAA AGAATATAGC
    38461 AATATAAATA AATGGGTTCT TACTAAAGTT ATCTTTAAAA ATAGATATAA GGTCGCCTAT
    38521 TTTATTTTTT ATAGAATTAA TCTTAGGAAT TAGATTTCTA AAATATTCCT TAATATAAAA
    38581 ACTGTATTTT TTAATTAACC CTGAACCGAT TGGATTTGTC ATGATACTAT CTCCTTTTTT
    38641 AACTTATAGA ATTATTATAA TAGAGTTAAA CTTCCTATTA TTTTCTAGTA AGTTTTTCAT
    38701 TGTACTCAGA CCAATCCAAT ATCTTGTCTC TAATAGATAA CATATTTTTT ATTTTTTCAT
    38761 CTCGTTCATC AGCATTCTGC AAATCATTCT TAAGCATATA GTAAATCTTA ACTGCTAAGT
    38821 CTCTAGTAAT ACCATATTTA TATTCATCCA AGAATTCCCA CCATTTACCA AAGCCTAAGG
    38881 TAGATGGAAT CTTAAACTCA TCATTATGGT TTGTATATAA CTGATGGCAA GTTTTACAAA
    38941 GCATTACAAT GCAAACTTTA TGTTGTTCAT GAACTTGTCT AAGTAAATAT GCTAAGTCAA
    39001 AAGAAGTTAT ATATCCATAG GTATTTAAAA TATGCTCAGT AATTACTAAT GCTATATCAA
    39061 ATATAGTAAG TACATGATGA TGCATTTCTA ATGTAGCAGT AGAATCATCT TCATCAGAAA
    39121 TTAAGTATGG ATGTAATTGA CATCTATCCA TACCCATTTG CATTAAATGA GCTTTATAAT
    39181 GTCTATAGAA ATTAGATTGC CTAAATCTAG TTATAGCAGA ATATAAGAAA TTTCTATAAA
    39241 CATCTACATC CATAAGAGAA TCTTTAGTTT GAGAAAACAT GATTTGATAT GGAGAATTAG
    39301 GGGAATATAA AGTAGGATTA AAATTATTAT AGGTAAATAA TTCTGGATAT TTAGAATCTA
    39361 TTATCAATGG TTTAATAGTA TCGTTTGTCA TAGAGATATA CCACCTTTCT TATAATAATG
    39421 TCTAAAAGCA AAGAGGTTTT ACATAGTATT AATAATATTA TATATAGAAA GGAGATAAAA
    39481 TTTTGAGTAG CATAGAAATA AGCAAAACCT ATTCTAATAA CCCATTCGTT GATTATCTCT
    39541 TATATTATAC TAAACTTCTT TCATTTGGTT CGGTAATAAA AAATGAAGAA GAAGCTATGA
    39601 AAAATGAAAC TAAAGAAAGT ATATTAGCCG GTGATATACT TATTTCTTGT TTTGAGAATA
    39661 CTGCTGTATT TGAGCTATTT GATTACGATG AAAGTTTACT TAAAAGTGCT GGTATAACAG
    39721 GCTCTTATCA TCTTTCTAAA TGCATGGAAG ATAAAACTTA TATACCTGAT TTACATGATA
    39781 TGATAGAACT TAAACCAGCT TTAGACGATG AAACTGGAGA AGAAATAGGT GGATACTTTG
    39841 ATAAAGTAAA GTATAAATTT GGGGAATACT TTAAAGTAGA AACTATTGGT GGAGGAATAA
    39901 CTTTTAGAAA TTATAAAGTT AAAAAACTTG ATGATGGTAG GATTGTAGGT ATTTATGCTC
    39961 TTAGAGATGA ATTAACTGAA AAAGGTAAGC AATCTTATAT AGCGAATTAT AATGAGCTTA
    40021 ATAACTACTA CCGTATGTTA GCAGGATTAC CAAAAATTGG GGATTATGGT ATTCCTATAA
    40081 TGGATTATGA ATATATTCCA GTAGCTGCTT CTACTATTGA AGAATTTATT AATAATGATA
    40141 ATGTAACTTA TGTTCATGAA TTATCACCAG CTCAGATAGA ATACTTAGAG AGTAAAGGCA
    40201 TTATGGATAG AATTAGAGCT GATTATCCTA ATGCTGATTA TCTTGATTAT ATTGCTGATG
    40261 CTTTTGTAGA CTATGATGAA TCTGAAGATA ACACTATTTA CAGAGCTAAG AAAATATATA
    40321 AAGCTAGAAA AGCATATAAT TTCCAATTAT TATATGCTCC TACAGTAGAT GATGATTATA
    40381 TAGTAACTTC TAAATTTAAA TCTAAGTATG AAGAAAATAG ATTATTTGTA ATGAGTACTT
    40441 TCTATAATGA TATTTTTAAA GAAACTTCTG ATTATTATGA TAATTTTATA GGAATGATGA
    40501 TAATGATTAT GACTATAACT GATATCTTAT CAGAAGTACA TCAAGATATT ATTAAGACTG
    40561 ATTTATTAGA TAAAAGATGT ATACAATATA TCTTTGAAAT GTATGGCATG CCTTACTATA
    40621 ATACCATTCC TTTAAGATAC CAGTATAGAA TGTGTAAGAA TATAAATCAA TTAATTAGAT
    40681 TTAAATCTTG CTCTCAAGGT ATGATTAATC TAATTGATCT ATTTGGTGCT CCAAATATTG
    40741 AAGTATTCAG ATATTTTATA CTCAGAGATA GAAAAGTAGA TAAATGGGGA GATATCATTT
    40801 TTAATGAACT AGAATCTAAA TCTAGTAAAT TAAATGATAC TGTTTTCCAT GATAGAGTAA
    40861 AGAGAGAGTT TACTAGAACG TATACTCTAA CAGTTAAAGA TGGTATAGCT TATCTAAATG
    40921 GTAGTGATGG TAGTATATCT AAAGTTACTA TATCCGATAT AGCTAGCAAT CTGGATACAG
    40981 CTATAAATGT ACCTATAGAG GATAAAAAAC AGAATGGTAC CACTATAACT ACTATTTATA
    41041 AACTCACCAA TGATTCTTCT GATAATGCAT ATATTATTAC CGAAGATAAA GTAGTAACTT
    41101 CTGGCGATGA CGATGATGCT AGTTCTTTAG TTAAAGAAAA CTATTATAAG TTGTCTATTA
    41161 ATGATAAAAA TAATATTGAA ATAGAATATT ATGATATCAA TTTAGATTTA TTCTATAATG
    41221 AAGCTACTAA TAAATGGTAT TCTATTGAAA ATGGTAGATT AGTAGAAACT GATATTCAAA
    41281 CTCGTAAATC TAAAGAAATA GTTAATAACC TTTCTCCTAA AGAATGGGAT TATGCAATGT
    41341 CTTTAGGTAA AGATAATACT TCTGTTGTAA TCAATTTTAC TAGAAAAGGA TTAAATAATT
    41401 CTACTTTTGA TATTCCTTAT CCTAAGTATA ATAATAAACC TTTTGACGAT TATCTTCAGA
    41461 ATAATATTAT GAAGGTAGTT TATGGTAATG CTATTCTTAC TAAAGATACA GACTATACTA
    41521 TCTCTTCTGA TAAGAAACAA ATTACCATAA CTAAAGCTGG TGTAAAACAG AAAGATGTAA
    41581 TATTTGATTT CTACTATAAT AAAGAAGATA TAACTCCTTA TATTGATACA GAAAATGGAT
    41641 ATATTATTAC TACAGAAGAA GCAGATGTAT TAGATACTAA TATTATAAAA TTAAAGAAAT
    41701 TACCAACTCC TACATATCTT ACTGATGGGA ATCAGATAAT GATTTGTATA GATGGTGATA
    41761 TACTTATTAA TACTAAGGAG ATTACTAGAT ATACTATAGA TTTATCTAAG AATAGAATAG
    41821 TATTAGAAGA TATACCACAA GATTCTATTG CTACTATAAT CTATATTTAT AATAAAGATA
    41881 ATATAGTTAA ATTAGATGAA CAAAGAGAAA GCTTGCTTAT AGATAATGAT TCTGAATCTA
    41941 CTAAAGAAGC TAAAAGAGAA TTCTCTATAG ATTTTCCTTT TGATAAATAC TTTGAAAGAG
    42001 GAAATGAAGT ATTAATAACC AAATCTGATA GTACTGATAA TAGAATATCT ATTATTCCTT
    42061 CTACAGATTA TACTATTAAT GAAGGTCTTG TTACTCTCAA TAATAATGTA GTTATTAATG
    42121 ATAATACTGT TATAAAAGTA TTCTTCATTT ATTCCGAAAA TTCTATTTAT AATAGAATCT
    42181 ATATAAATGA AAGTACTGAA GAAATTACTG CTACTGAGAA TTTCCAAGTT ACTTTTAAAT
    42241 TAAATCCTCC ATTTAAAAAA TTCTTTGCTT TAGGATACAA AGCCTATCCT AAACTTCGTT
    42301 CAAACAAAGA ATACTTATCT ACCGAATTAT ATGATGTATT TAATAATACT CTCACTCTTA
    42361 AAGACCAAGC TATTGGTTTG CAAAAAGGTC AGAAAGTTAC CATAACATAT GTATTCGGCC
    42421 CAGATACTTC TAATATTATT TGTAGTAAGC AAAGAATAGA AGTTACTAAA GATAAACAAA
    42481 GTGAATTCAA AGATATAAAT ATAGCAGATG ATTATCTTGA AATGAATAAT AATGTAATTG
    42541 TAGATATAAC TGGTAAGTAC TTGAGATCTA ATGAGTATAA TATTGATGCT GCTACTAAAA
    42601 CTTTGACTAT TACGAATGCT AATAGATTAC CTAGTAAAAA AGATTGTATC AATATAACCT
    42661 ATGTAATGAA TAATACTACA AATACTGCTT TGAAAATTAA AAGAGAAACT ATTGCAGCTA
    42721 AAGAGAATAC TAATACATAT AAAATACAAA TACCATTTAA GTCATATGTA GAAACTAAAC
    42781 AAAGTGCTAT AGTATTCCAT AATTTTAGCA ATAACTATTC ATCTGTAGTA ACTAAATTTG
    42841 AACTTACAAA TGATGAAATT ACCATACCTG ATGAAATATT TACTAACAAC GATTCTATAG
    42901 ATATTCTATT TGTTTATAAT AATAAATACA TCAATGATAG AACGAATCTT ATCAAAGAAG
    42961 AAGTTAAAAC GGTAAAGAGT ACGGATATAA ATAATAAAGT TCAGATTGAA ATACCATATC
    43021 CATTTGATAA TTACGATAAC AATGGATGGT TAATGTTTAT TACTGATGAG AATAATAATA
    43081 TTATAGATGA ATCTACTTAT GATATATTTG ATGGACATTT ATCATTCTTA AATTCTAAAG
    43141 ATATACTAAA GTATAACAAT ATAAATTTCC ATTTTATATA TTTTGATAAT GAAAGATATG
    43201 TATACAAATC TTATACAGAG GATTATAAGA AAGATATAGA TTTGAAATTT GTAGGTGTTC
    43261 CTATAGAAGA TACTTTCTTT AATAAGAATA TTATTAAGAG AACTAATTTA CTTCCGTATG
    43321 ATGAAACTGC ATTAATCGAT AAGTATTGGA ATGGTGTAGG GTTTGATGAC GATGAAAATA
    43381 AGAATCATAC TAAAGTAAAG GAACAAATAC TAGCTAAAGA ATTTAACTAT GAGAGAACTA
    43441 AATATTTTGG TATAAACTAT GTCTTAGATA TAGCAGAAAT GAGTTTTAAA ATTGCTTATT
    43501 TCTATAATAT TTTCTTTGAT GATGTATTTA AGGAAAATAA GGTAAAAGTA TCAGTACCTT
    43561 CTATTATTCC ATATAAGCGG TTTAACGTAG CATATCTCTT TACATATTTA AATGCTTTAG
    43621 CATATTTATA CTCTGGTGTA GATGATACTA TAATCGATAC AACAGGTAAA ATATTGTACG
    43681 TTAAAGGATT TAATTTTAGA GCAGATATAC CTAAACTTAA GAAATGGATA TTAGATCAGC
    43741 GTAGGCATGC TAATAATTTT GATACTACAT TTATCTATCA ACCAAGACCA TTGGATGAAA
    43801 ATATGTCTGT GCCATTGCCT GAGGATAGAA CTAAAAAGAT TTGGGATTTT GATATTAAAC
    43861 CAGGAGAAAA TAATGTATTT AATTCTCTTA GAGAGATAGC AGCTATGTTT AGTACTGGTA
    43921 AGCTAGTAAA TGGTAAATTT ACTAATAGAG ATATTTATAA CTTCATAGTT AGAAATATTT
    43981 ATAAATCCCA AGACTATGAT ATCTTTAAAA TTTGGAAAAA GATATTTGAT ACCTTAATGA
    44041 CCTATAAACA GACATTTGAT TATTATCATA TTAAAGAGAA TGGTACTACT AGAATAGCTA
    44101 AATCATTAAG TGAGTTCTTA AAGTATAAAG ATACTGAGCT TTATAATGAT TATATGAGAT
    44161 TAAAGTATAT TACTGATAAA GAAACTAGAA ATGAAGCTAT CGTAGATAGA ATTACTGATG
    44221 TAGTATATAT ATTGGAAGAA TATTTGAATT TAAAAGAATT CCAGAATATA TTTGACCATT
    44281 TACCTGGAGT AAGTGGTAGT GCATTCTTGG ATATGCTATA TACTATAATT AATTTCTTTA
    44341 AGTCATATAA AGTAGTATTG AGAAGCAAAG GGGATTATAT AGTATTTAAT GCTAAAGATC
    44401 CAATGCTTAA TACTTTAAGA TATGTAGATG TAAAAGATAA CTTTATAGAA TTAAATAAAT
    44461 ATGAATGTAT AAATCCTCTT GATAGTATAA GAAGTGAAAT GCAAGTATTT ACACACTACA
    44521 CAGATAGTAT TGGGTTTAAA GAACACATTC ATTTTGATAC TACTATAGAA GATTCTATTA
    44581 ACGAAAAGTA TTTAGATTAT GCTAAGAAGA ATAATTTACC AACTACAAAT ACTATTAAAG
    44641 TTAGAGTAGA TGTAACTAAG AATCAGACTA TCTTTATAGT AACAAGTACT GGTCAAACTT
    44701 ACTCTACTAA TATTTATCAT GGTGAATTAT TAGCTAAAGA TAAAGCTACT AGTGAAGAAA
    44761 GTTTAATCAC TTATTATTAT TCTTATAAGA AAAATCCTAA TTTACAAACC TATGGTAGTT
    44821 TTATACTTAA TAAAGATAAT GCAATAGATA TGTCTAGATT TATTATCTTT GAAGGTAAAG
    44881 ATTTATCTGG GTTTACATTA GAAGATAAGA ATACTAGAGA AGTAACTGAA TTTAGTAAAT
    44941 TCTTAGATAC AGATTTTAAT ACTGATTATA TTGAATTTAC CCTTAAATAT GGTGAAGAGT
    45001 TCTTTGCATA CTTAATACCA GATGAAAACT ATAATGAAGG TAATTTAAAT ATGAGATATG
    45061 GTAGAGCTGA GAATGATGAT ATGCATGTAT ATGCTACCGA TGCTACTCCT ATAACACAAT
    45121 TTATCCAAGT TATAGTTCCA GAACATGCTC ATATTAAAGC CATTAACGGT GATAAAATAT
    45181 ATATTGATAA ATCGTTTGAA GCTATGACAG GTTCTTATAT AGAATTTGAA ACTTATGCTG
    45241 ATAATGGTTA TATTGCAGGT AATTTAATAT TAAATGGAAC TACATTAACT TCTCTTAAAA
    45301 CTACAGCTGT GGTAAAAGAA GATACTATAG TGATTTCTGC TGTAAAACCT ATAGCTAAGA
    45361 AAGTTACTGT TGATATTAAA GCACCTGATA ATACTACTAT TAGAGTAATA TTTGATGATG
    45421 AAACTGTAAC AGTTGGTAGT AACCAAACTA AAACGGTAAT TAAGGATTAC AATAGTAAAT
    45481 ATGTAGTTTA TCTAAGTACT CATAGTGATT ATAATGCTGG TACATTAAAT ATTAAAAAGA
    45541 GTGGTATACT TAGTGATAGT ATTATGGACA CAGATAACCA TATTACTATT ACTGCAACTA
    45601 AACCTACTTT GAAATATTTT ACAGTATATT TTGCTGAAAC TGAGCACCAA ACTATAATTG
    45661 CTACTTATCA GTTTAAAGAT TACTTTGAAG ATTTTGAGGT TCCTATTCAT GCTGAAGTAA
    45721 ATGTAAGAGT TGTAGCAGAC ACTGGGTATG CAGCAGGTAG ACCATTAAAA GATACTTATA
    45781 TAATTAATGA GGATACCCAA ATTGTATGCA GTGATGCAAC GTCAAAGGCA TTTAATGTCA
    45841 CTATTACTGC ACCTGCTCAT CAGACTATAA TCTTTACTAA TGAAGGTAAA GTAACTACAG
    45901 TTAAACCTAA TACAAGTATT ACACTAGCTG ATGTACAGTA TGATAGTGAA TATAGTGTAG
    45961 AGCTAGTAGC TGATGCTGGA TATAGCAATG GTACATTGAA TATTCCTATG AGTGGTTTAA
    46021 TTGATGATAG TATATCTACA GATGGTGTTG GTACTACTAT TGAAATTACT ACTACAGAAT
    46081 CTAGCACTAC AATGCTTAAT GTTGGTATTA TTCAGTCTAC TAACCAGCTT ATTACAGTTA
    46141 CCTACAATGG TACTGCATAT ACATCAGACT TTACTGTTCC ATACGGTGCG GCTATTACAG
    46201 CAAGTATCAA ATCTACAGAT AAATTCTTTG ATGCTGGTAA GCTGAATATA ACTTCTACTA
    46261 CAGTAACCAG TGATATTACT ATTGAAGCTA CAAATGCTGA AGTCCATAAG TACAATATTA
    46321 CTATTACTAA GTATGATAAT CAGCGTATTA TTGTTACTGA AGTATTTGCA GATGAGGCTG
    46381 ATAATATTGA CCATCTCGAT AGCTTCAAAG TATCTGCTCA ATCGCATCTT AGAGCTACAG
    46441 TTGAACCTAC AAATGATAGC TATAACTGTG GTACACTTAA TATCACAGAG GTTCCATCTG
    46501 TTGAAGCTGA TACTACATTT ACAGCTACAG CAGCTACAGT TAGAAAGTAT AATATTACGA
    46561 TTGAACAAAG TGCTAATCAG ACCATCCAAG TTATTGTCAA TGGAACAACG CATACAACCA
    46621 GCTTTGAATG TGAAGGTGGC TTAGAGTATA CGATTTCTGT AGTAGCTAAC GAAGGTTATA
    46681 AGGCTGGCAC TATAATTGGT GTATCTACAT TTGGTATTAT TTCTGATAAT ATGGTTATTA
    46741 GAGCAACTTC TGCTTATAAA TAAAATATTT GTATTATTAC ACATACCAGT AAATGGTATG
    46801 TGTAATAATT TTTAAATGGA GGGTAAAATG AGCGATCATT CAAAATATAC TTCCTCACAA
    46861 AAGCGACCTA ATAAGACAGA ATGGTCTGCT TCTATAGAAG CGGATGAAGG TTATGTTCCA
    46921 GGTCGATTAA ATAAAGAACA TGGAATACTA GAAAGTGATA TTTCTATTTA TGCTAGTGAA
    46981 AGTATGAATG GTGTATTATA TATATTAATA GACCAATATA ATCATCAGCA TATTAAAGTT
    47041 ATTATAAATG ATGAAACTGT ATATGAAAAT GCTAGAGTTA TTAAATGTAA AATAGGTGAT
    47101 AGATTTTATG CTGAAATAGT AGCAGATACT GGTTATACTA TCAAGGGAAC ATTAAATTCT
    47161 ACTAGTGGTA TAATGTATAA GAGCAGACAT TTATCTGCGG ATAAAGATGC AGAACCTAAG
    47221 ATGTGTAAAA TTATTTTGCC GGCTACTACT AATCAAACTT TAACTTTTTA CTCTATGTAT
    47281 ACTATACAGA AATCTGGTAA TAAAAGTAAA TCTTTTTATG TTACTTATGA TACTGAATAC
    47341 AGCATAGAAA TCAACCCTAT ATATGGTTAT AATAAAGGTA CTTCTAACCA TACTGAATTA
    47401 ACTATGTATA AGCTAAATGC CTCTAATACG TTAGTTAATA GTAATGATTT TAGTTTAAAT
    47461 ATAACTTGCA CTGATGCTAC TAAAAAGAAA TATAGAATAA CTGTACCTAC AATGGATAAT
    47521 GAAACCGTTA GAGTAATAGC TAATGGAACT ACTTATACTA GTGCTGTAAG TTTAGATTAT
    47581 CTTACAGAAT ACAGAATAAC TATTACTCCT AAAGATAATA CTTATGTACC AGGAAGATTG
    47641 ATATATCCAC CAGTGGATAT GGATTCTAAT ATTCCTACAA AAAGAAGTTT CATCTTAAAA
    47701 GAAGATACTG AAATAAAGAT AACACCAGCA CATAAGATAA ATGATGGTGT ATTTTATTTA
    47761 CAATATTTAG ACGGTAATAA AGAAATAACA CCGTTGTCAG ATTATGATGA TGACGATTGG
    47821 TATCTTACAG AACCGCATTT ATTAGTTAAT CTTGATCATA ATAACAAGGA AGATTTATAT
    47881 TACTTACCAT TTGCTGGTAC TACTAAATCT GGATTTAAAG ATATAGATGA TAAGAATAGC
    47941 TATGATTATG TACATGATAA AAATGGTATA GTTCCACCAT CTTTAAGAAC TCATACTATT
    48001 ACTATACAAC AATCAGAAAA TCAAACAATA AGAGTATACT ATAATGGTAT TATATATACT
    48061 AATAGCTTTA AAGTAGAATC AGGTGATAGT ATAACTTGCA GTATCGTACC TATCAATTCT
    48121 GATTATGCAG CAGGTAAATT GAATTATACC TCTATTAATA ACATTAGTCA GGATTATACA
    48181 ATTTCTGCTA CAAAAGCTAC ATACATAGTT AAAAAGAAAT ATACCATTAC TATTAATCAG
    48241 ACTAGCAATC AGACTATTAC TGTATATTCA AGATTAAATA ACCAAAATTA TACCAGTACA
    48301 TTTGAGACTA CAGAAGGAGA TTCTCTCAAT ATAAAGATAA CCCCATCTAT TGGATATGAA
    48361 AGCGGATATA TAACACTTGA TGGTAAAAGA TATAATTCTT TTGAAATAAA TGATATCAAT
    48421 AGTAACCATA CTATTTCAGC TACTAATGCT ACCGCTTACG GTTATATTCT TAGTATTAAC
    48481 CAGAGCAATC ATCAAACTAT TATAGTTCAT GCTAATGGAA ATAATTATAC TTCTAGTGTA
    48541 TCACTACCAT ATGGTACAAC ATGGACTGCT ACTATTACAG CAGAGACTGG TTATACTGCT
    48601 GGTACTCTAT CTAAAACTAG TGGTACTATA ACAGGTAATG ATTCTATAAG TGCCACAGCT
    48661 ACTACTATAA AGCAATTTAC TTTAACTATT ACTCAATCTG AACATCAGAC TATCATAGTT
    48721 CATGCTAATA ACAAAGATTA TACCAATAAT GTAGTTTTAC CATATGGAAC TAAATGGACT
    48781 GCTGTTATTA AACCTGATAC AGGTTATAAT TCTGGTAGAT TAAATAAATA TAGTGGTACT
    48841 ATAACTGGAG ACGATTCTGT ATTTGCTACT AGTGCTGCTA ATAAGATCAA TTATAGAATA
    48901 ATTATAAAAC AGACAGAAAA TACTATAACT ACAGTAACAT GTACTTATCC GGATGATATC
    48961 AACCATGCTA TTACTTGGAC AACTGGTACT AAATCTTTCC CATATGGTTC TACATGGGTA
    49021 GCATATACAG AAGGTGTAAC AGGATATACT GCTGGAGAGG TAAATTTACC TAGTGGTACT
    49081 TTAACCAGCG ATACATATAT TTATGCTCAA TCAGCAGCTA AGAAGAATGA ATGTACTCTT
    49141 ACAATAACTC AATCAGCCCA TCAAACTATT ACTGTTACAG CTAATGGTAA TAAATATACC
    49201 AATACTGTAG CTTTACCATA TGGAACTACT TATACTGTAG CTATAGAACC AGCAGAAGGC
    49261 TATAATGCTG GTACTTTAAA TAAAACTAGT GGTACTATGA CAGGTAATGA CAGTATTAGT
    49321 GCTAGTGCTG CTACTATAAA GCAATTTACT TTAACTATTA CTCAATCTGA GCATCAGACT
    49381 ATCACTGTAA CGGCTAATGA CAAAACCTAT ACTTCTTCAG TTAAATTGGA TTATGGTACT
    49441 AAATGGAAAG CAAACATTAA ACCTGATGTA GGTTATAATG CTGGTACTTT AAATAAAACC
    49501 AGCGGTATAC TATTATCAGA TGATGAAGTA TATGCTAGTG CTGCTGATGG TGTTTCGTAT
    49561 ACTATAAATG TAGTTCAATT AACCAATAAA GATTCTGCAT TACGTGTAGT AATTGATAAC
    49621 AATGAGTATC AAACTAGTAA ATGGGGATAT GGTAGAAAGT ATAGAGTTAA ATTTAAATTA
    49681 TTCTATACTG AGGATAATGG CTATGAAAGT ATCGATTCTA TTGATATGTA TATAAATAGT
    49741 ACTAAAATCC CATGCACTAT TAATAATTCG GATAAAAGTG TAAATTATTT ATATGCAACA
    49801 TCTGATAGCA CATACACTTT AACTGAAGAT GTAACAGTTA AAGTTGCTAA TGTAGTTGCT
    49861 TCATGGTATA TCCCTGACAA TTCATGGTCA AAAGGAGAAT CCGGTACAGA TAATATTACG
    49921 TAAGAGGTAG TTAGAATGAC TAATCAACTA GAAGAAAAAA TAAAAGAATC TAAACAAATA
    49981 ATTTTAGATA ATTATTCTAA AGACGATAAT GCATGTTTCT TATTTTCTTG TGGTAAAGAC
    50041 AGTGTAATCG TCGATAATTT ATTAAAAGAA TTAAAAGTAA GAGATTTTAT TTATCAATAT
    50101 TATATTGCTA CTGGGTTTGA AGATGATGGT ATATTAGATT ATCTTAAATC TAGACCTGAT
    50161 GTAACTATTA TTGGCATAGA TGCTGAAAAG TATATGAGAG AAAATAAATG CTTTGCTTTA
    50221 TCTTCTTATA TCAAAAAATT ATACAAAGAT AATAATATTA TAAATAGTAA ATTTTTATTA
    50281 TCTTGCTGCT CATATAAACG GCGAACAACA ACAAAAGTAT TAAAAAAATA TGATATATTT
    50341 TTTACTGGCG TTAGAAAAGA CGATTTATAC AATACTAAGA CTTGGGTTAA ATCTGCAATT
    50401 ACCATAAAAG AAGGAAATAA AAAAATAATT TCCCCTATAT TTGATTGGAC AGATGAAGAC
    50461 TGCTATGAGT ATATTAAGGA AAATAATATA AAGCTTAATA AAGATTATGA TACTTTAGGA
    50521 TTCACTAGAT CTTGCTTAAT ATGTCCAATT CAATATAATA CTGCTGAAAA CTTAGAAAAA
    50581 ATAAAACAGC ATTATCCTAA ACTTTATGAT AGACATATGA ACTTAATAAA ATACTTATAT
    50641 GATAATAGAA AAGACTTACA AGAATTATTT GGTTCTTTAG AAGAATTCAA GAAAGCATTT
    50701 TTAAATAAAG ATTACTACTA TGATAAAGTA AAAGAATATT TAGAAAAAGA GAAAAAATAA
    50761 AATATGTAAA ATATATCTCA CTATACCTAA TATGGTATAG TGAGATATAT GTGTGTTCTG
    50821 TACCAGCAGA AACAAAGACT GCTGATACAA GAAAGGAACA CAAACATGTA CGAGATATAT
    50881 AAATAAAAGG GAATCTCTCA CAAAAGCTTT TATTTATATT ATCTCATTGT AATATTATAT
    50941 GATTGAATAT TCGTTTACTA TTCATTTTTA AACACTTTAA TAATTTATAT GCATATTAAT
    51001 ATAATAGGAG ATAATAATGA AGAGAATCAA TGATACTCAT AATATTCAGA TAGAACGTAT
    51061 TTGGTCAATG CCAAATAAAA ATACCTTTGA GATTCTACCT ATCAAGACTC TTCTTGAAGA
    51121 AGAAGTGGAT CCTAATAAAT ATTGGATTGA CCCTTTCGCT AATAGAAATA AAATTGCAAA
    51181 CCTCACAAAT GATCTTAATC AGGAATATGA TACAGATTAC CATTTAGATG CTCTTGATTT
    51241 TTTAAGATTG TTTGGAGATT CATCTGTTGA TGGAGTGCTA TATGATCCTC CTTATTCACC
    51301 TAGACAAGTA AGTGAATGCT ATAACGGCGT TGGTTATCCT GTTACATGGA ATACAACTAA
    51361 AGCATCGTTC TGGGGGAACC ATAAGAGAGA AATATCTCGT ATTGTAAAAA TCGGCGGTAA
    51421 AGTTATAACA TTTGGTTGGA ATAGTGGCGG TATTGGATAC AAGTATGGTT TCGAGATTAA
    51481 ACGAATTTTG CTTGTTCCTC ATGGTGGATG GCATAACGAT ACGATTTGCA CTGTTGAAGT
    51541 AAAAACACAC GAAAGAGAAT ACCTTACAGA TGCGTTTAGA AAAAATAGAA TAGTAATTGA
    51601 AAGATTGTAA GTTTATTTAA CGAGATAAAC CTTCTTAGTA TTCTCTACCT TATATAAGGT
    51661 AGAGAATACT TTTGTAATTC TTAAAATACT TAGTTATATA CTATAATAGT GAGTTATGGT
    51721 AGATACATAT CTACCATTTT ACTATGTTAC TAGAGAAATT CACTCTAGTC ATTTGTCTAT
    51781 AAGGAGGACA ATAAATCATG GAAAACACAG CATCAGACGT AAAAGTAATT ATCGGGAAAT
    51841 TTGCAGATAC GGTTGATACA TTGATCGCGA CGATTGATGC AGAAATTGGG TCTGGTGAAT
    51901 TCTCAGATGC AGAGCTGGCA GCAAATCGCA TGCGGGAAAC ACTTAATGGT ATTGTAGATG
    51961 CCATGGTGAA GCGTGAGCAT TGTACTTCAT ATGAAGCGAC AATGATCAAA AACTTCATTA
    52021 ACTACATTGT CTCTGATAAG AAAAAAAATA TTAGCGACAA GCGGTATATC AGCACTTTGG
    52081 AGTACCATGT AAGTAATAAT GTGTTCAGAG AGGAGGAGGA GAAATGGAAG GAGTATACTA
    52141 CTCCGCCTTT TGATAAAGAT CCCCATCATG TAGATTCTAA GGATTCCCAC CAGAAGAACA
    52201 AGTGGGCATA TGATGATGAT GAGGATGATC TCTAATTCAT CATATGAAAA AAATAAAAGG
    52261 TCTTATGACC TTTTATTTTT TGTATTTTTT AAAATAATAC TTAGTTGTAT ATTATAATAG
    52321 TGAATCAAGG TAGAATATAA TTCTACCATT TTATTAAAGG AGGAAAACAT CATGAAAGAA
    52381 AACAATATCG ACAAACAGAA AGAAACAGTT ATTTTGAAGC TTGGGAATAG CTTTGAAGAT
    52441 TTGATCTCAA TTATTGATGC TAATGTCGAT GAAGGTAAGG ATACCGCTGC ATTGTTTATG
    52501 CTGGAGCGAA TTGAGAAATC ATTTAACAAG ATCATTACCG GTCTGCAACA GAATGGTATT
    52561 TTAACATCCG ATGAAACGGT TATGATTAAG AACTATATTT CTCGCATTGT GATAAATGAA
    52621 AGAGAGATTA TCAACAGTAA AGAGAAGATC CGCTTGCTGG AATCTAATGA AGCTATTCGC
    52681 TCCTTCAACA AGGAACTTCA GGAAACTAAC GACATGTACA AATACATGAC AGCAACTTCA
    52741 TTCTAATTTA TAAAAATAAA AGGTCTTTCG ACCTTTTATT TTTTACCTTA TTCAAAATAA
    52801 ACAAAACATT TTAATAATTT ATGTATTAAA AAAGGAGGTA TACATATGCC TATTCATTAT
    52861 AGTGAAGGTG AATTTCCATT AGACACCTAT TGTGGTCATT ATACTGAGCA ATTTCAAAAT
    52921 TCTTATAATT TATCTAATAT CCATAATTGT GATTGCTGCC AACCATACAA TATCAATCAT
    52981 GCTGTAGAGA AATTACAAAG AGCTACTTTG ATGATTACCA ATGTATCTGC TAAAGCTAAT
    53041 TATTCCATTG ATATTACTAT AGAGTATTCA GATGGAACGT CTAAAACTTA CGCTTTAGAA
    53101 AAAGGAAAAA GATACAAAGT ACAATACTTA GCTAATGGAG AACTTAATAC TTTAGTAGGA
    53161 GTAATTACTA AAATTGGTAA AGTAAACTCT AACTCTAATT GCTCTTGTGA TTGCTGTTCT
    53221 GGAGTAAATG ATTATATTAT TAGAGTAGAT GCTTCTACTA ACTATTCTTC AGTAGTAGAA
    53281 GATATTAGAA CTTCTAACAT TAGAGATATT CAGCCATATG TAGAGCATGC TGATGAAGAT
    53341 AGCACTATTC TTAATGCTCA TTCTAGTGGT GTTACTGTAG CAGGCTTAGT AAATGCTATT
    53401 GTTATTACTG ATGCTACAAT AGATGAAGAT GGTAATATCT ATTCAGGTAC TATCACTAAA
    53461 GGTGTTGTAG ATGATAAGCA ATGTATTATT GTAGATGGTT GTGCTACTGG TGTAAACTCA
    53521 TTAAATAACT TCATTACAGT AGCAAATGCT AAAGTAATTG GAGGTACTAT TACTACTGGT
    53581 AAGATAATGA GTGGTAAGAT GGAAAAGTAT ACTATTATTA GTCAGGGTAA CTGTACTTGT
    53641 GATTGTAATG ATAGTACTAA AACCATTATG TCTAAATGCA TAGTAGAATC TTGTAATGCT
    53701 ACTATAGTTG CTACTGATTG TAATGTAGTT GGATCTAAAG CATACGATGG AACTGTAATT
    53761 AATCCAGTTA TAGAAAAATC TACTGTAGTA GGAGGAACTA GATCTGGCAA AGATATGGTT
    53821 ACTACTGGTG CTATAGTAAT TGGTGATATT GCATATGGTG GTACTATTAC TGGAGGAACT
    53881 TTAGTTGGTG GTACTGCTAC GGGTAAGATT AATGATATTC CGTATATAAT TCAAAATGGT
    53941 ATTACTGAAG GTGGTACTAG TATGAAGTGT ACTATCACCA ATGGTAAGAT AGTTGGTGGT
    54001 AAGACTGTAA ATGGCAGTGT AATTGGTGCT ACAGTATATG GTGGTATTGC TAAATGTGGA
    54061 GTTACTACAG ATGGCACTAC AACTATATCT GATAATATAA ATTCTTATAT CAAGCCAGAA
    54121 TCTGTATCTT TACCTTCTGA TATGATTTGT AAATGCCCAG AAGTATATGG TAACTATAAA
    54181 GATATGATTG GGGATATGAT TATTTGGTTT AAGACTAATA ATGGGTATAA ACCATATAAG
    54241 CAATAGAAAG GATGAAGTAA TATGGAAACT ATTATTTGGA AAGCTATGAT TTCATTTATT
    54301 TTAATAATTG GTACTCTTTA TAGAAGTAAT GACTTTAAAG AATTATTAGA GTTGAAATAT
    54361 AGATAATAGA TATCTCCTAC CTTATATAAG GTAGGAGATA TTTTGTAATA CTTATAATCT
    54421 ATACTTATAT ACTATAACAA TGAATACATA TATAAGTGTA TTCATTCATC TATGTTACTG
    54481 GAGAAGATTA CTCCAGTCAG TTCTATAAGG AGGAACTATC ATGGCAAACA ACAAGAAATT
    54541 CATGGATTTC ATTTCTACCG AAGTCGCTAA GAAAAATCTT AGCGACAACC CAATGGTTAA
    54601 GTTTGCATTG AAGGATTTTG AAGATACTTC AATGAAAATT TGTAAAGCTA TCGATGCTAA
    54661 AGACAAAGAT AGCACTGGTA AGTATTTGAC GGAAGTTACA ATTAAGCTGA GAACTTTCGT
    54721 AAGCTATGCG TGGGCAGCAG GAATTATTAA TAGCGATGAA CTCTTGGGCT ATAAAGCCAC
    54781 TATCGATAAT TTCGTGAGAA ATGAAAAAAA GAAGTTTAAT GACTACTTTA AAGAAGTAGC
    54841 TTAACTTCTT AAAAATAAAA GGTCTTATGA CCTTTTATTT TTTGTAACTA CTAAAATACT
    54901 CAGTTATATA TTATAATAGT GAATCAAGGT AGAATAATTC TACCATTTTA TTATATTACT
    54961 AGAACAAAAA GTTCTAGTCA TTTTCCTAAA GGAGGAAACC AACATGAAAG GTGAAAATTT
    55021 AGCAAACGAA GTGATGAAAG AATTTACTGG ATTGGGTCTT GCATCCAATC CGGATGTTCC
    55081 AATGTTTAAA AAGAGTATTG AGGAACTAGC TGCCGAGCTA TATGAACTCA TCGATGAAGG
    55141 AGAGTTCAGA AAAGCTCACA CAGTTGTTTC CAAACTTGAG ACGACCGTGA TTACATTTGT
    55201 GAATTCATTA TGGTTTCATG GCCACATCTC TATTGTAGTA GCAACTGCAA TAAAAGAAAA
    55261 ATTCTCTGCA TTTGCAGATG CAAAAAGGGA TGAGCTTTGG GATAAAGCTC GCAGAAAGGA
    55321 TGATGAAGAA TTTAGCAAAA TCGCTGAACA GAAAAGACAT GAGTTTGATG CCTGTCAGAG
    55381 AAGCGTAGAA GAAACTCCTA TTGACTACGA TGAATTTGAT CGTCGTATCA ATGAGAAGCT
    55441 TCAGGAGATA TATAGGGAAT GTGATGAAAT GCGGAAGAGC ATGAATCAGT CCTCTAACCC
    55501 TTCTAAAGAA AATAGCACAA TCATTATCAT CATGAAGTAA TGATAATGAT TAAAAATAAA
    55561 AGGTCTTATG ACCTTTTATT TTTTGTAATT CTTAAAATAA TACTTAGCTA TATAATATAA
    55621 TAGTGAATCA AGGTGGACTA TAATTCTACC ATTTTCCTAA AGGAGGAACA TCATGGAAAA
    55681 CAATAACAAT AGTGAACAGA AAGAATTAAT TGCAGACGTA ATCAATGTAG TAATTAATCA
    55741 GTTAGATGCG GAGTTTGAAA AAACGATTAA AGAAGGTCAC TACTCAGAAG CCGAAGAACT
    55801 TTTAACTAAA GCTTGGGTGA AAGTCACTCA GGTTGCCACC GATTTATGGT GGAACCATGT
    55861 AATCTCATTC GATGAGATGA AATTTGTAAC GAAAAGGGTT TATGCATTCG TAGAAAATAA
    55921 ATGGGAAAAA CTTTACCCCT ATGAAACTTT TTGTTCTTCT ACTAGAGATA AATTCTCTAG
    55981 TGACGCAGCA CACCCTGGTA TTGCTGCATT AAATGCGATA TATCAGCATA TTAGCAATAT
    56041 GAAAGATGAG GTTACTATGG ATCTGCAACA CCTACAGGAT GATATGCAAC AGCAGAAAGA
    56101 TCTGTTGAAG CAACTTCTGA ATACAACAAA ACTATACTAA GCTTTGATTC ATCATTTAAA
    56161 AATAAAAGGT CTTACGACCT TTTATTTTTT TTTTGTATTT ATAACCTCCA ACTTTACTAT
    56221 AATATTGTAT TGATAAAAAG GAGGATTTTA TGTCTATTAT AAATAAACCT TTATCTCTAA
    56281 AAGATACCAT GGGTATAACT GGTGAACGTA CTAATTTTAA AACAGTTATT AAAGCATGGT
    56341 ATACTGATAC TGGAGAAGTA TTATTCACAA CTCATAATAT TATGACATTA GCTGGTGGTG
    56401 GATTTATAGC TAGGTTGTTA TTTGATATTG ATGAACCTGA AAAGACACCA ACCTATAATT
    56461 CTATGCTTGA TTTTACTTTT GCTAATTCTG AAGAATCCAA TACTGAAAAT AAACCAGAAA
    56521 AAGTATGTTT ATTCTGTGTA GGCACAGATG GCTGCGGTAG AGAAAATTCA CAAGTATATG
    56581 CAGCTAAATA TGCTTCATGG ATTAACCCAG CTTATACAGA TACTTATGGC GGTATTGTTC
    56641 CATTTAGATA TACCACTCCA GATACTGATT TAACCCCAGT ACAAAGAGAC TATACTAAGA
    56701 CTGGTACTTA CTTTGGTAGA AAAGAGAAAT CAGATAGAAT CGCATATTAC TTTAAGAAGT
    56761 TTGATTCTAA TCCAGTATTT ACACAGCAAT TTACAGATGG TACTCCTATA GACGCTAACG
    56821 TATATACAAC ACAAGAGTCT ACTGATATGG AAGTAGAATC TATAGTTTCA ATGCAGATGT
    56881 CTATTACCAA AGACGATTGT AGAGACTTTT TCTTTTATGG TACAGGATTG AATGATGCTA
    56941 GAATAAACTC TATTTCTCTT TGTACTGGTT ATGTAAAAAC AGATGGTAAA TTGTCTGATA
    57001 CCGTAGATAA TGCTGAATAT ATGAATATTC GACCTGTAAC TAGATTAAAC GTGCCCAATG
    57061 AATTAAGCGA TAATAACAAG CGTTAAGCTA TATTATTATT CAATGGTTCC AGTCTATAGC
    57121 GATATAGATT TGCAAATCTC CTTAATTGCT GGAAACTGCT AAAGCATAAA GAACCTATGT
    57181 TTTAAGATAT GGGTTGTTGA AAAACAGAAA CAATCTTTAT GATGCCTCAT GGCTAAAACC
    57241 TAAAAGGTAT AAACAATGCA CAATCAGCAG CCAAGCTCTT TTATAGAGAA GGTTCAACGA
    57301 TCAGTCTTTA TGACGTACAT CCAAGTGGGT GGAAATGGGA GAAATCTCTT TAATAGAGAT
    57361 TATGATATGA TCTACTCTTT ATGGAGACAT AAAGCAGCTT TAAATAAGCG GTTTAGAATT
    57421 AACGACTCTA AGCGAATAAA AATGCATTGA TCGATCTTAG GAAGAGCATC ACCATTAACT
    57481 ATAGTATTTA CTTCTAAAAA ATACAATAAA ACTAGAAATT AATAATTAGT TTTTATAGCA
    57541 CTTATATTAA TATAAAAATA AAAGGAGATA TTAGCATATG AAAACTAATT ATTCAGATTT
    57601 AGTCGGAGAA ATAATCGGCG ATTACCAAAT TATATCGTAT GATGGAAGAA ATAAACACTA
    57661 TGCCCCTGTT TATACTATTC AATGTACTAA ATGCGGTCAT ATTAAACATA TAACAAAGCA
    57721 GAGTATTGCG TTATATCATT ATAAGCATTC GCTAGATACT TGCAATGAAG ATTTTTTGAA
    57781 AAATGTAGTT AGAACTGATT ATAAGTTTAA AGAGCTTTTA GATGAGTATA CAGATCGTAA
    57841 TGAGCAATAC TGCAATATTC AATGCACTAA ATGTGGGCAT ATAAAAAAAG TATTAAAAAG
    57901 TAATTTTATG AAATATAATT ATTTTCACAA TGGGCTAAAT TGTGAAGAAG ATTATTATAA
    57961 AGAAAAAGTC GGAGAAACTA TTGAAGATAT GGTATTAATT AAATTTTTAG GATATAAAAA
    58021 TAATATGCCT AGATTTTTAG CTAAATGTAA AATTTGCGGA TATACAAAAG AAATATATTA
    58081 CAGTAATTTT TGTAAAAGGC ATGGAACTAA GCATGATGAA TATTCTCATT TAATTTACAA
    58141 CGAAATCGAG GATAGAACTG ATCCTTCATA CAGAGCTTTT TATAAAAGAT GGAGAGGTAT
    58201 GATGCAACGT TGCTATAATC CATCTAATAA TCGTTACAAG TTATATGGTG CGAGAGGTAT
    58261 AAAAGTTTGT GATAGATGGC ATGATTTCCA TAATTATTTT TTAGATAATT GGAACTCTTT
    58321 TAAAGAATTT GCCAATAAAC ATGGATTAAT AAATACAACT ATGGATAGAA TAGATGTAAA
    58381 TAAAGATTAT TCTCCTGAAA ATTGTACATG GGCAACGCAA GAAGAGCAAT CTAATAATAG
    58441 AAGGTATAAT CTTGAATTTG AAGTATATGA TGAAGCTACT AAAGAATTTA TAGGAAAATA
    58501 TAGAGGGCTA AATAAATATA TTAGAGCTAA TAATTATGTC GAAAAAGATA GATGTAATAT
    58561 AAAAAACAGA TTGAGTGATA AAGTCATTTC TGATGTTTAT AAAGGTAGAA TATATAAAAA
    58621 GGTGGTGAGC TAATAAATGG CAGTATCTAC TAACAAACGT GTTGCTAGAA AGATTACAAA
    58681 CAAAGATGAA GTAGATTATT TTTTAAATTT ATCTCAAAAA GATGTAGAAT CTCTTTCTAA
    58741 ACTTATGGAA ACTTTTGGTA CTTTAAATGG TAAAGCACCA AAGTATAATA CATATGATAT
    58801 TATAACTATT CCACCTAATT CTTATGGCAT TGGTAATAAG AAGAATAAAA ATGCTTTTAC
    58861 TACTACTTTA GGTAGATGGT GGTTTAATAA GTGTTTTATA GAACAAGACT TATTTGATTT
    58921 ATTCCATTAT ATCAATAAGC CTATAAACAA AGATGTATTA GGTGATATGA ATGATCAGAT
    58981 TTCATATGCT ATTATGGAAG ATAGATTACC ATTGTCTGCA TTAAAAAGAT ATTTAATGAG
    59041 ACAACAGAAA TTCCAGCCTT ATTGTAATAT ACTATGCTCT GGATTTACTA CAAACATGCT
    59101 TACTATTTCT TATAAGATTG ATAAAATGAA AAAACAATTA GAAAAGAAAT ATGCGGATGA
    59161 ATTAGCAGAT CCAGAAAGAA ATATGTATGC TGCGGATAAG ATAGAAAAAG AATTATTAGA
    59221 CTATGCTAAA AAAGAACTTA AAGATGATAT ATCTATGGAT ATGTATGATT CTAAAGCTAA
    59281 AGGTTCTTTT GCTAATAACT TTAAAAATAT CTTTGTAATG AAAGGTGCTA TTAAAGACCC
    59341 AGATCCTACT AAGGGTTATG ATGTAGCTAT GTCAAGTTAC ATTGATGGTA TTTCTAGAGA
    59401 TGATTATTCT AAATTAGCTA AAGCATTAGC AGCTGGCCCA TATTCTAGAG CTAGAAAAAC
    59461 TCCTGAAGGT GGGTATAATG AAAAGCTATT TCTTAGAGCT TTCCAACATC TTACCTTAGC
    59521 TCCTAAAGGA ACTGATTGTG GTACTAAGAG AACTATAGAA ATTACATTAG ACAAGTATAA
    59581 TATTAAACTT ATGATGTATT CTTATATAGT AGAAGGAAAT AAACTTATAG AATTGAATTC
    59641 TAGTAATAAA GATAAGTACT TAGGCAAAAC AGTTAGAATG AGATTCGCTT CTTTATGTGA
    59701 ATACAAAGAA CCTAATAAGA TTTGTAATGT ATGTGCAGGA AATCTATTCT ATAGAGCTGG
    59761 ATTTAAAGAT ATTGGTGTTG CTATGCCACA AGTAGCATCA GCATTAAAAC GTAAAGCTAT
    59821 GAAGGCATTC CATGACTCTA CAGTTAAACT TCATGAAATA GATGTATGGA AAGCATTCGG
    59881 ATTAAAGAAG TGATATTATG AGAATAGAAC TAGTAAGAAA GAACGGTAAT GAATTTTACT
    59941 TCTCTAATAA CTATAAGTAT AGAATGAATG CACGTATTAT ATCAATAGAT ATTAATGGTA
    60001 CTAGAGTAAA ACAATCAGAC TATAAAATGA TAGGCCCTAG AGGTGTTAAA CTTAACATAC
    60061 CTATAGATGC TGAATCTAGA GTATATGCTA ATGTATTACC TATAAGAATT GGTAATATCT
    60121 TGATGGTTAA ATATAAAAAT AGATAATACT ATACTGAGCC TAATATTAGG CTCAGTATAT
    60181 TTTAAAAATT AAAAATAATT GTATATTATA TTATTGAATG TATAAAAATC TGAAATCTTC
    60241 AGATTGTATT TAAGAAAGGA GTAATATTAA ATGATAATTT GTGTTGATGA TGATGAATGT
    60301 TTATTATTTG AAAAAAATCG AATCTGTTGT GTTCCAACAA CAGAAGAGGA GAAAGAATTT
    60361 ATTAAGAATT CTACTGATGA GCATGGAAAT ATTAAACCAT CTGTGTATGA TATGCTATAC
    60421 AATTACAGGG ACGGTATTGT CGATAACATT TTTCATGATA GCTATGGTGA TGACAATAGG
    60481 GATGCATATA TTGCATCCCA AATTATTAAG GATGAAGTAG AAAGGTTGCG TGATAAAGAA
    60541 GAAGATAAGT GGACTATAAA AAAATTACCA TTTCTAAAGC CTAGTACTTT GTGCTTGATC
    60601 GACTTATTCT ATACTATTAA TGATAATCGT GAAATGCAAG CTAAAATTGG TAAGGCTTGT
    60661 GTAGATATTT TGCTTAAAGA TACGGAGGAA GAAAAATGTT GAGAACAAAA AGTGTTAGCC
    60721 ATGTTATTGC ATCAGAATAT ACTCCTGATG ATTATAGTAT AGTAGATGAT GATTCTATGG
    60781 GAAGGTTAGT CGATGAAACT ATTAGAGAAA TTCAAGAAAA GGAGAAAGGT AAAATCGTTG
    60841 ATGTAAAACT TACATCTACT GGATCTTTTA GTTATATCTA TATTACAGCA CTTATTTTGT
    60901 ATGAAGTAAG GGAGGTTGTA AAATGAAATT AGTATTTGAT GGAAAAGGTT TAATTAAAGG
    60961 TCATAGATAC TCAAACGTTA TTGCTATTCC TACAACAGCT AAAGAAAAGA AATTCTTTAG
    61021 TGAGTGTAAA AGAGATAACG GTAGTGATTA TAAACTTTGG GTTTATAAGA AGCTGTACGA
    61081 ATTGGATAAT TTGATTATTG ATAATCCAAT GGCTGATGGA TACGATGAAG ATGGAAATCT
    61141 TATTTATAAT TCTGAACCTA TTTTTGATAT GGTACTTGAT ATGACACGAG ATGGTGATGA
    61201 TTACGTAGGT ATTCCTACAC CATCTAATTT TTGTATTCTT AGTTTGTACT ATACTTTATC
    61261 TAAAAAGTTT AGAAAAGCAA GACAAGTTAA ACTGCTTTAT GAAAAGTCAA CAGAAATGTT
    61321 TTTAAATCAG CCTGTAGTTA CTATCAAAGA AAAGGAGTAA TTAAAATGAA ATTAGTATTT
    61381 GATTTTGAAG GTTCTAATGA TCGTTTACCT ACAAACGTTA TCGCTATCCC TACAACAGCT
    61441 ATTGAAAAGT ATTTCTTTAG CGTATGTAAA GATGCTAATG GTAATTATAA ACCTGAGGTT
    61501 TATAATGCGT TGTATGCTTT CGATAAGCAA ATTATTGATA ATCCAATGAG CGACATATAT
    61561 GACAACCATG GAAATCTTGT TTGGAATTCT GAGATTATTA TGAATATGGT ACGTGATGCG
    61621 AAACAAGAAA GTGATTTTGC TGCCATTCCT AAGCCATCTA ATATTTGTAT TCTTAGTTTG
    61681 TACTATACTT TTTCTAAAAG GTATAACAAA GTAAGAAGAC TTAATTTGCT TTATAAAAGA
    61741 ATGATTAATT TGTGGCATAA TCAGTCTATT GTTGTTAGTA GAGAAAAGGG TGATAATAAT
    61801 GACGATACAA AATAATACTG ATTATGAGTT AAAGATTATC GATGAGAAAG GTAAAGAAGT
    61861 ATATACCTTA TATAATGATA ATGATATCGA GATGAATGTT GATATAAGAC GAATGCTGGA
    61921 TTGGAAAATC AAATATCCAG ACGGTAAAAT TATGCATTTA TTTGATATCT TTAATGAAGC
    61981 TTTAACTCAT GTAGATATCA ATCTTAAAGG AATACCTGAG TGTTCATATG ATGACGGTTA
    62041 TATTTTTGCT ATGGATACCA TGCCTCATCA TATTCAGTAA CAATTATTTT TATGGGAAGG
    62101 ATGTTTATTA TGACAGATGA AAAGAAAGAA TTGAGACATG TCGTTAATCG TATTGATAAA
    62161 TCCAATACTC ATAGAATTAA GAGAAACTAT TATCCAGATG ATAGCCCAAC AGAAAGTAGT
    62221 GGTGTAGCTG GAGTACTTAG CGATATTGCA AATATACTGT TTGATCTTAA AATAAAATTT
    62281 AAAAAAGATG ATAGCGGTAT TCATATTAAG ATTGACAAAG ATAAAAACAA GTAGATAATA
    62341 TAAAAAAGAA TGAGCTTGAC TCATTCTTTT TTATTTGTTT TTAAAGAGAA GGAGAGTAAT
    62401 ATGGAATTAA ACTTAACCGT TAATTATCCA GTATCAAAGA AGTTTACTTT CCAAACTAGG
    62461 TTGTTACGAT TAAATCTAGA TGAAGAGAAA GCAAAAGACT TAATATCAGG GAAAGGGTTT
    62521 ATTATTGATG AACCTGAGGA TGACAAGAAA GCTATTGATG TAGGATTAAA AAGTGATAAT
    62581 TCTATTTTCT CATCCAAGTT TACAAAAACT ATGCAAGACC CTGATGCATT TACAGATAGA
    62641 TATTCTTGTA AATGTAAAAG AACACAAGGG AAGAATTATG AAGGAATGAT CTGCCCATAT
    62701 TGTCATTCCA GAGTAATCTA TGTAGGTGAA GATTTTGAGA TGACTGGTTG GATTACTCTT
    62761 AAAGAAGGAT ATCCAATTAT TCATCCGAAT TTATTCTATG TATTGGAAAG CTATATTGGT
    62821 AAAGATCAGT TTGCTTCTAT TGTAGAACCA ATTATTGATC TCGATGAAAA TGGTAAACCA
    62881 GTACAAAAGT ATTCTTCTAA AATTATTAAA TCTACAGCTA AGAGATCTAC TAGAAAGACT
    62941 AAGTTAGATG AAAAGTATAA AGGAATTGGA TTGATTGAAT TTTATCATAG ATTTGATGAA
    63001 ATCCTAGAAT ATTTTCATAA GAAGAATAAA AATAAGAAAC CTGATTATTA CCAAGATATC
    63061 TTAGAGAATA GAGATAAAAT CTTTATTCAT AGTATTCCAG TGTATTCCAC AGCTCTTAGA
    63121 CCATTTGATA GAAGAGATGG TAGATTTACA TATGAAAAAA CTAATGGTAT CTATAATATG
    63181 ATGGCTAAGT TAGCAGCTAA GATTAATGAT GATACATTGT CTATTTATAG AATCCCAAAA
    63241 CATAGAAATG TATTATTATG GAATCTTCAA CAGAGATATC TGGAGTTGTA TACTGAAGTA
    63301 ATTAATATTT GTAAAGATAA GAATGGCGTT ATTAAAAGAC TGATTGGTGG TAGATGTGGA
    63361 TTTACATCTA GATCAGTTAT TGTTCCTGAC CCTAAACTTA GAGTAGATCA GGTTACATTA
    63421 TCTTATTTTA CGTTATTGGA ATTACTTCAA CAGACTGTAA TTAATATTTT AGTAAGAACT
    63481 TATAATATTT CATATAATAC AGCATATATG AGATATAAGC AAGGATTACT GAAAGAGGAT
    63541 AAACGTATTA GAGATATTAT TCAAAATATC ATCGATACTT CTGGTATTAA TGTATTGATT
    63601 AATCGTAATC CTACTATTAA TTATGGTTCT ATTCTGGCAG TACAGTGTGT AGCTATTAAT
    63661 GATGACTATA CAATGGGTAT GCCTTTACAG ATTCTTGCAA CTATGGCAGC AGACTTCGAT
    63721 GGTAAATAAT TGCCAATTAT ACTAGCGATA GTGTAATTTA AAATACGTGA ATTGCTGGAA
    63781 AGTGCTAAAG CTTATAGAGC TACAACATAA TACGATAGAA AGTATAAGTG TGAATGCAGT
    63841 AGAAATACAG AAAAAATCTA TAAGATTACT CATGGAGAAA TCCTAAAAGT ATATACAATG
    63901 TACAATCAGC AGCAAGTTTT AGAAATATGA ATTTCTAATT CTGTTCAACG ACTATCCGTA
    63961 AGGAGTAGGA TACAAGTGTA TCCGAAGTGC GTATCATCTC TATGAGATGT AGATATAGTC
    64021 TCTACTTATG CTAACGCATA AGACGTTCTT AAGAGAACTG CATAGACTAA CGACCTATGT
    64081 GAAGAAAAAG GATTGTCTCA ACATTATCTA TGTGCCGAAT AAAAAGTTTT GGGAATCTGC
    64141 TATGGAAGTA TTTAATCCAA GAAATTCTAT GATGATTTCT AGAAATGATG GAACCTTTAA
    64201 CAATGATATG AATATTTTTA AAGATATGAT TATTAATGCT AATGGTTTAA TTAATATTGG
    64261 AAGAGATAAT TATTCTATTG GGCAGAAACA GAAGATACAG CAGTTGAAAG AAAAATATAA
    64321 TATTGATTAA TTTATAAGAG AGATGCTGAA TATTCAGCAT CTCTTTATTT TTTGGACATA
    64381 TCATTAATTT TAGAAAGGAG GAGAGTATAT GGGATTTAAT CATGATAACC CTCAATATTT
    64441 AGTAACTACT CATGATTCTC CAATAAAAGA TTTAAAGCGA TTTAAGAATG AATATGCTAT
    64501 GTCATTATGT ATTCCATCGG TTTCTTCATC ATATTCTATT TGTGTAGAAT ATATGAGAAA
    64561 ATGGTTTAAA AATAAATTTC AACCTGATTT CTTTAAATCA GAATATATAG CTGGTAGAAA
    64621 TATACTTAGA GATTTTTTAT CTAATGATAT GATTAATAAT ATTAGAAAGA ATAAACCAGC
    64681 TTTAGCTATT AGACCTAGAA TGGATTATAC TTTTAATAGA GAAAATACTG ATTTATACTT
    64741 ACTAGGAAGA AATATCATTA ATAATAGAAC TAGGTTTAAA GATTGTTTCT TTGTAAACCC
    64801 TACTAATAAG AATATGGTTT CTCTTACTTT AGAACAATGG AAAGTAGATT TTGAATTTAG
    64861 AATTAAAGTA TCTTCATTTA ATACTGCTAT GGATTTATAT AAGTTTATGC AAATTGCATG
    64921 TAGAGCTAAT GCTACTGAAA CTAGATATGC AGAAATAGAC TTTAATGTTC CTAAAGCATT
    64981 AATGCTGGCT ATAGCTAAAG ATTCTGGATT CGAGATAAGA AATGAACAGG TAGTGGATAA
    65041 TTGTAAATTC TTATCATTCT TAAATAAGAA CTCTAGATTA CCATTTGTTT GTAAGTTTAG
    65101 AGGAACTAAA GGAGAATATG AATACTTTAT TAAGCTTACA GATATGTATG TGCATCTTAG
    65161 ATGTGGTGAT ATAGAAGTAG ATGAAGGAGA AAGAGAAGGT CAAACCGACA ATAACTTTGT
    65221 TGTATCTACT CAGATAGAAT GTTTATTCCC AGCTCCTAAA TTCTATGCTT ATTATGCTAA
    65281 AGATAAACAT GATTTTGCTT TAATAGATAA AGCATTAAAA TGCACCATTT ATAATCTCTA
    65341 TATTGGAGCA ATACCATTTA AGAATGATAA AGGCTGGAAT CAGTATATGA CTACTGATTA
    65401 TATAGAAGAT AACGATATAT ATGAACAACA TAAACCTTCT ACAATTCACT TTAAAGAACT
    65461 CATACAATCT AGAAATGAAA ACTCATTATT TGACATAGCT GAATACACTA AGTCTATATT
    65521 TATATCTCCA TCAGTATTTA TGGATGTAAA ACTATTTAAT GGATTATCAG AAGTTCCTAT
    65581 ACAAATAGAT TGGAATACCT ATACAATTAG TACTAACCAA CCATTAGTAG AAAGGACTTC
    65641 AGAGTTAGTA TTCTATATAG ACTTAGAGTT TATTAATAAC TATGCTATTA ATACTCAAAA
    65701 AGGATATTCT AATAGAGTAA AAGACCAAAA TAACAATATA TAGAATTGGA TAGCTCTATA
    65761 TAGAGCTATC CAATTATCTT GCTAATATTT TTGTTTCTAT CACATTACCA ACGATCTTAG
    65821 GCTCATTGAT AATAGCTTGT ATAGCGGCTT TATCAAAGTT ACTATTAGTA TTATTAGAAT
    65881 AGATGGACGT TAATACGCTA TTTTCTTTTT TTATGCTGGA TTGAAGATAT AATAAATTTA
    65941 CATTTTCTCT AATAGAAGCA TTTTCTTTTA AGCTATCATT TATATTACCA TATTGAAGCT
    66001 TATATAATGA TATTAGTAAC AGTGAAATAG CCATTAATGT ATAGAAAATG TGCATATATA
    66061 CTGATGATCT TATATGAATT TAAGCACACC ACCTATCTTT AGAGTTTAAA AATAGTTTTA
    66121 TGTTTAAATA CATTATCATT TAATAAGTTT AATTGAACAT TGTCTTTAGA AATTTTATTA
    66181 TTCTTAATTA CTGAGAATAT AAAATTATCT TTTGGATATT CAATATCTTT TATTTTTTCT
    66241 AATTTAGTTA TTATAGCTAA CTCCTTAGGA TGATCCATTA AGTCTATAGA GAAGTACTGC
    66301 TTTACTTTTA ATGGATAATT ATTGGCTAAA ATCAACCCAT TATACCCAGA GTAATATTTA
    66361 TTAGTCATAT ATCCATTAGA ATTAATGGCA TTAAACATAT TGAAATCATA AATAAAACTT
    66421 TTTAAATGAA ATGGTCTACA ATGGTATACA TGTGAGTTTA AATTCGTTTC TATTGCTTTA
    66481 TTTGACAATA GAAAATTAAA TTTAGCAATC AGATTATCTC TCCAATAAAT ATACATAGAT
    66541 CCATCTGAGA AGTTGGAAAC TAATTTAAAA TCATTCCCAT ATAATCCAAA TAGATTGATA
    66601 TCATCTTTAG AAATAGTTGA ATATTGTATA TGAGCATAGC TAGTATGCTC ATATACAATG
    66661 GAATGATTAT TGTAAATAAT AAACCAACCA TAAGATTGTT CAGATGAATT AGTATATAAT
    66721 GGAATAGATT TTAATTCATA TACCATCATT AAGTATAATA CCCTGATATT CTTACTTTAA
    66781 ACTGGTGTAG ACCTTTTAAT GCATTTATTT TAGGAACTAC TTTTAAACGA ACAGTAGCAA
    66841 AGTTAGACGT ATCAGTTGTA GAACCAGAGT TAGCAGCACC AGAAATTACA TGATTTTCTT
    66901 TGTCTATACC AGTAGCACTA TCAGAGCAAA TTTCTAATAT ATCATCCCCA CCAATAGCAT
    66961 GGAAGCCGTT AAGAGCTGAG ATAGATTCAT TCTTATAATT AGCTTGTACC CATTTATCAG
    67021 TAACTAACTG TTCATTCAAG TTATCACCAT TAATATTCTT AGTGGTGATA TAAGAACTTA
    67081 CTAAGTCAGC TGCACTTTCA ATGCCACCCT TATTATTCCA TATATGGATT TCCTTAGTTT
    67141 CGGACTGAGG TACAGCAGAG CCATTATTTA CATCTAAGGT TCCTACTCCC CAAGGAGAAC
    67201 TGATTTCTCT ATCATCCCTA TCACAAATAG TGATAATTGG TGTAGCACTT GCCATATATC
    67261 CTCCTTTGCT AGTTCATAAA TATAAAACTA TTATTATTCA GCAGTACCAG TGAAGAGTTT
    67321 ATCAATTTCA GTATCAGAAA TAGCTTCTAC CGGCACTTCT GCTGCGGAAT CAGACGGAGT
    67381 ATAACCAAGA GCTGCAATTA CATTTTCCTT AGCTAAAGAA ATCGTACCAG TCTTTACGGT
    67441 AATGTTGCTG CCAACCGTTA CGCCGCCGAG GGTGGTAGAG GAAGCCTGCG GAAGAACATA
    67501 CTTGTTAGCA CCTTCTTCAA TACCGTTAAG TTTGGTGAGG AGTTCAGTCG TGAAGTTGTT
    67561 ATCAGAGAGG TCTTTGCCTG GAGTAATAGC AACATAAGTA GTCGTAGCAT CAGCCTTGGA
    67621 AAGGAAGGTA GTGTTGGTTT CTTCTTTGGT GAAAGCACCG ACGTTACCAG CCGGAATAGT
    67681 GATATCAGCA GTGCCATCAA ACGGAACACC AGCAATCTTG CGAGCAGTTG CGAGTTTAAC
    67741 AGCAGTATCA GCAGATGCTA CAGAAGCATT AATCTGAATA TACTGCGTAC CAGACCAACG
    67801 ATAAATGCTG CCGGTATCAA TATCTACATA AATCTTATCA GCTTCACCAT CCTTAGGGAA
    67861 AGCAGCCTTG TTTTCAAATT CTTTTACGTC ATCAACGTAA GACGGTAACT GAGCAGCCGG
    67921 AACCTTACCA GCAGCATCAA GGGTAGCAAC ACCGTTTACA GCACCTTTTT CAGATGCAGC
    67981 GATACGAGGG GTTGCATCTT CAGCATTGAT AGTAATAGCC TTAGAACCAT CGAAGTCAAC
    68041 ACCGTTAATC GTTACAGCAG CTGCAAGTTT GGTTGCAGTA TCTGCGGCAG CAGCATGAGT
    68101 AGCTTCAGTA GCAGTGTCAG CAGTACCAGC AGTCTTAGCC TTACCATCGA GCGGTAACTT
    68161 GGTAGCATCT TCTACAGTGA TATCAGCAGA GCCATCAAAG AGTACTCCGT TGATCTTTAC
    68221 CTGATTAGCA AGTTTGGTTG CTTTATCAGC AGTGCCATGG AGCGGAAGAT AGGTGGTATC
    68281 AGCAGTAGCC TTCTTGAGAT AAAGCTTTTC AGCGTCAGCA AGGGAAAGTT TAGTACCATC
    68341 TTCAATGGTA ATAGCTTTGG AACCATCAAA GAGTACACCG TTGATAGCTA CAGCGGCAGC
    68401 AAGCTTTGCA GCGGTATCTG CTGCACCAGC AGTCTTAGCT TTAGCATTAA TACCTAAGAA
    68461 TTTGCCTTCA TTGGCTGCGT CCTGCTTTGT TTTAAAACGA GCTAAGCCGG CCGCATCAAG
    68521 AAAATATTTA GTTTCTGGCA TAATTGTATG TCTCCTTTTA TAAAAATATG GTTATGTATA
    68581 TATATATTAA TAATGACCAT TTTATTCAAA CATTTTATCA ATCTCAGAAT CCAAGATTGT
    68641 ATTATATTTA GATAAAACGG TATTAGTAAT ATCCTTGAGT TCTAATGGTT TTACAGTGCC
    68701 ATTAACTGAT ACTAATGACA ATGATGTTTC AGAACTATCA TCATATCTAG CATTTACTAT
    68761 ACTAGTTCCG TATAGAACTT TGTATTCTTT TTTATCTTTA TCGAATCTAT AAATAGTTCC
    68821 ATTTTCATCA TCAATATACA GAGCTTTACT GTCTGGATTA GATGATGGAT ATGGGAATGC
    68881 ATCCTTATTA GGATAATTCT GAATTTTATT ATCAAGTTGT TTTTTTAATT CATCGAGGTC
    68941 ATCTTTGGTA GTTGGTTTGC CACCAGGATT GTTAGCAGCA TATAATGCCT TACTGGTTTT
    69001 CATACCAGTA AAGTCATTTA ATGTAGTAAT AGATGCTGGA ATATTAGCAT AGAATTTATT
    69061 AATAATTCTA CCAGCCTGAT TAATCTCAAT GATAATATTA TGAGAAGTAA TTACAAAGAT
    69121 ATTATCGTCA ATATCACCAT CTACAGCTAT AGGATGGAAT TCTTGTAATC CAACTGTTTT
    69181 AATAATAGAG TTTGGATCAA TGATAGTAAT AGTTCCTTCA CCATAGTTTG TAACGATAAT
    69241 ATTATTTTGA TTATCTACAG TAATAGCACT AGGCTGTTCT CCTACGTCAA ATGATAAACG
    69301 CTTACACGAT TTATCATTAG CCATAAGTTT GTATATCTTA GAATCTTTGC ATAATACATA
    69361 TAAAGTATTA TGCTTATCAA CACATACGTC TATAGGATTA GAAAGTAATC TAATCTTTTT
    69421 ATAGCATATA TATTTACAGT TTTGGTAAGA AATAATGGAA ATAGTATTTT CGATACTATT
    69481 ACAAACATAT GCTGACCCAT TACTATCTAC TATGATATTT GTAGGGCCTA AACCAACTGG
    69541 AATATCATAT TTAATAGTGT CATCCATGAT TACAGATACT GTATTTTCGT TATAGTTAGA
    69601 GACGAAAATA GGTGAAGTGT TACACTCATG TAAAACACCT TGAGCTATAC CAGAAGAACC
    69661 ATCAGTAAGA CGAATAGTTT TAACGAAGGT TTCTGCTTTG GTATTAAACT TAAATAAATA
    69721 TCCAGTAGGA GATAAGATGT ATACATTGGA TTGGTCAGTT GAAACTAAGA CCTTACAATC
    69781 ACCAACTGGT ACACATGTAT TTACAACAGG AATAGTATAA CTTTCTTGTT GTAATTCATT
    69841 ATCTTCATAT TTGTACAGTT TATTTCTAAT ACCGTCAACA AGCCACAATG TCTTTAAGTA
    69901 TGCCATTGGA ATATTAGCTC CTCCTTTCTA AAATATTATA ATAATGTTTA TTTCTTAATA
    69961 GTGATATTTA TGTTGTTATG CGTGCTATTA TCGGTGTGGT TTTGTTTGTT TTTATCATCA
    70021 TCATTTTTAT TGCTTAGCAA TTTTTTTATG TCATCTTTAT CTCGAAAAAT TATAACTTTT
    70081 ATAATTAAAA ACACATCATT TAGGTTTGAA AGCTTTCCTA AAAGCTCCAT ACTTATTAGC
    70141 CCTAAAAAGA AAGTTACGCC TATAAAAGGT CTATATCCTA AAATTTTTAA TAGATGGGAG
    70201 CTTATGGAAT AATCTAGTAT AGAAGTTGAT ACCGTAGATA AAATTATAAG TCCAACCTTC
    70261 ATACGTTTAT GATGATATAA TAATTCATAA TAATTTTTTA CTAGGCTTCC AATCAATGAT
    70321 ATGGTAATTA TTATAAGAAT TAATAATAAT TCTTCATCTA ATACCACATC TTTTAGCATT
    70381 ATTTATCACC ATCTTTCTTA AACTTAAATT TATATTTTAT ATAATTATTG GTTTTAAGAA
    70441 CCCCAATGAT TATACTGATA GACAACGAGA TGGTAATAGA AATAGAGAAA AGAATAGTTA
    70501 TGTATAGCAA GTTACTCATT TCATGTTTAT AATCTTCTAT TATCGTATCA TACTTATTTA
    70561 TATTATAGCT AAGTGGTTCT AAAGTTTTAT ATAAGTTTAT TTCTCTTACT ATTATGAAAT
    70621 CATAAGTATC ATCTTGGTTA TTTATATTTA CATAAGTAGG TACAAGAATA TTATAATATC
    70681 TATATTCAAA ACTATTATCA GTCTGTATAA TCTTATCTAT AGTTTCTTCA GAAGAAGTAG
    70741 TATACTCTGT ATTGAGTATA TTATTTTTAG TAGCTATACT AGATTCCCAT ACTAAAACAG
    70801 AATCTTCTTT ATTAATAAGC TTATCTATAG CAGAAGAAGT AAGTTGGGTA TTATTCTTCT
    70861 TAGCAATATA ATCATCCCAA TTAGTAAACA TTATCTCTGG ATTATTAGAA GATAAATTGT
    70921 ATATATTAAT TATACCATTC TTATTACTAA TAAACAAGAT ATGATCCGAA TAATGTGTTT
    70981 CAAAAATACT TGTTATTTTT GTATCATAAA TGATTATATT GGAAAGTATA TTTATAATTT
    71041 TATTATCCAA TACATCAGAG TTCATTTCTT TTTGTAATTG AGTTGTATTA TAATTCTCTT
    71101 CTATATAAGA TGTAAAAGCA CTTTCTATAT AAGCATTTTG TAATTTAGCT TGTCTAATTC
    71161 TATTATCAAC TATATAATGG ATAGATTCAG TTTTCTTTTC TTCTAGTGTC TGTATATTTT
    71221 CTGATGTATC TTGTTTTATA GATCTTATAT CAGATACAAA TATATCTGAA ATTATAATAA
    71281 AGCAAAAAAT AGGAATCAGA ACTAATAAAA GATGAAATAT TTTGCTATCT TTATTCATTT
    71341 TTTTAACACC CCATTTTGTA TTTATAATAT TTAATGTAAT GTCGAAGCAA AATGGAGCAC
    71401 ATTAACATAC TAGTAACCTA TGGGCGTAAA CCTATTAGAA TCAATAAGAT TGGAGGTTTT
    71461 TTAATGGCTG AAGTTGATAA TGAAAATAAG ATCACCTTTG AAGAATTAGC TCCATCATTA
    71521 CAAGAGCTAT TTAAGAATAC AGTAACTAAA GATAGTTATG ATGAATTAGT AAAAAAGCTA
    71581 AATTCTATTG CAGATAATTT AACTAATATA ACCGATCAAT TTGTTAAGAA AACTGAAGTA
    71641 TGGGAAGCAT TCCATAAATT AGAAGATAAC TATAATCCTG GAACAAGTGA TGCTGATTGG
    71701 AATAGCCAAG GTATGTATAT TGCAAACTAT AATAGACCTA CTATTTCTAA TCAACCAACT
    71761 AGTTCTGGTC AATTAATAAA TATTCCATAT GATAAAGACA TAAATTATTC TACGCAATTA
    71821 TTTATCTCTC AACCAGATGG AGAATTATAT ATTCGAGCTA GTAATGGTAA TATAAATAAT
    71881 ACCAAATTTA AGAGAGTAAT GACTAGTGAT GATGTAAGTG GTGTACCAGC TGTAGGCAGA
    71941 GTTATATTCT ATGCTTATAA TGTAAACCCT AGTACGGAAT ATCCAGGAAC ACATTGGGTA
    72001 AGAATTAGTG ATGCATATGT AAAGATTGGT AGTCCTAGTG TAGAGGAAGT AAATATTAAA
    72061 AATTCTGCTT TAGATGTAAC TACTAAAACT GGTAGTGCTA CAATAAAGAT TACAGAGGCT
    72121 AATTTACCTC CGCATAATCA TACTGCTACT ACCAGTACTA ATGGTCAGCA TCAGCATGCT
    72181 ACTCCGTTTA ATGAACGACT CGAGTGGTGC CAAGGTAATG CACCATGGGG TTTGTATGAT
    72241 AATAATCGGC ATTGGGGTTC TAACGGTGGG ACTGATTCAG ATAATGCTTG GTGTAATACT
    72301 TCTCCTGATG GTAATCACAG TCATACTATC TCTTCAGTAA CTTCCCCAAA TTGTAAATCT
    72361 ACTCCAATAC CAAATAACCC ATATGGTGCA GTATTAGCCG CTTGGTATAG AGTTTCATAA
    72421 TAGGTGATAT TATGAATGAT AATAAAAAAG AAATTAGAAG AATAAGATTG GAAGATTTAG
    72481 ATTCTTCTCT TCAAAATATT CTTCTAAACA GAATCTCTAA AGATGACCCT ACTTGGAAAC
    72541 GATTACAAGA AATAATAGAT GACCTTTATA AGAAAACTCA TACTGAAAAG AAGAATATTA
    72601 CAATTACTAT TAATCAGTCA GATAATCAAA CTATTCATGT ATATGTACCA AAAAAGATTG
    72661 GTGGTATAGA TTATACTTCT ACCTTTACCT GTCTAACAGG AACTGCTTAT GAAGCTGAAG
    72721 TTATAGCTGA AAATGGATAT AATCCAGGAA CATTAAATGT TAGCAGAAGT GGTGTATTTA
    72781 CTAATAATAA AACTATTAAT GCTACTTCTG CTACAAAATC TAATGCTACA GTAACTATTA
    72841 CTCAATCTGA TAATCAAACT ATTCATGTGT ATACTCCTAA GAAAGAAGGA GGAACCGATC
    72901 ATACTTCTAC CTTTACTTGC CCAAGGGGAA CTACATATGA AGCAGAGGTT ATAGCTGAAA
    72961 ATGGTTATAC GGCAGGAGCA TTAAATGTTA ATGAGAATGG TACAATTAAT AGTGATATGT
    73021 CTATTAATGC CAATCCAGCT ATATCCTATG CTAAAATAAC TATAGTTCAA AGTGATAACC
    73081 AGACTATCCA TGTATATACT CCTAGAAAAT CTGGTGGTAC TGATCATACT TCATCATTTA
    73141 CCTGCTCTGT AGGTACTACT TATGAAGTAG AAGTTATAGC TGCTAATAAT TATATAGCAG
    73201 GTACACCAAA TACCAAGGGT GGTACATTTA ATAGCAATAT GATTATTAGT GCTACTAGTG
    73261 CAACAGTAGC TACTGCTAAA GTTACTATAG TTCAAAGTGA TAACCAGACT ATCCATGTAT
    73321 ATACACCTCA GAAGAGTGGA GGAACAGATC ATACCTCATC ATTTACTTGC CCTATAGGAA
    73381 CCAAGTATGA AGCGGAGGTT ATAGCTGATA GTGGGTATAA TCCAGGAACA CTGAATGTTA
    73441 GTGGGGGGTA ATTAATAGTG ATAGAACTAT TAATGCTACT CCTGCTACAA AACCTCAAAT
    73501 ATTTATAGCT AAAGGTAGTG CTCCATGGTA TGATTTAGAT TGGATGGATA GCTCTCATGT
    73561 AGTTAGTGTA GATGAATCTA TACCAGGTCA AGCTACTGTT ACTTGTAGAG GAGTAACTAA
    73621 TATGATACAA ATGTTCTCTA ATGATTGCCA TAACATTACT TCAATAAACT TATCTAACTT
    73681 TGATACTTCT AATGTAACTA GTATGATGGG TATGTTCGCT AACTGTCCTA AACTTACTTC
    73741 AATAGATGTA TCTAATTTTA ATACTTCTAA AGTAACAGAT ATGAGTACTA TGTTCAAAGT
    73801 ATGTAATAAT CTCTCTTCAG TAGACCTCTC TAGCTTTAAT ACTTCTAAAG TAACAGATAT
    73861 GAATAGTATG TTTGATTGCT GTTTTAGCAT TACTTCAATA GATTTATCTA ATTGGGATAC
    73921 TTCTAATGTA ACTAATATGG CTGGTATGTT CAATTTTTGT GATTCTCTTA CTACTATTAA
    73981 AGGCATTATA GACATGAAGT CATGTACTGA TTATAGCGGT ATGTTCTACA TTTGCTCTAA
    74041 ACTTAAAGGT GTTAAGATTA AGAATCCACC AGTAGATTTT GAAAGCAAGA CTGGATTATC
    74101 TTCATCACGA TATACTATAG TATCATAAAT ACGATTAAAA GAAAAGGAGA AACCATTATG
    74161 GCAACAACAT TAAAAGGAAC TATATGGGGG GGGGGTAACT ATTAGTGCCT CTTCAGCAAC
    74221 TATATTTGTA CCTCCGACAG GATATTTAGC GAAGGAAGAT GTTTATGATA AAACTACTAA
    74281 AACTATTACA ATCCCTAATG GTGTAAAGGT AATTGAATTA TATGCTTCTT GTAACGCTTA
    74341 CGATAGCCAT TTTGATGAAT CAGTGGTAAG TATAACTGTA TCCAGTAATA ATAAACAATG
    74401 GTATTCTAAT AGTGATATAT ATTCTGTTGA AAGTACAGAA TATATTGGTG TAACTCCAAA
    74461 TAAACAATAT ACTGTAACAG TAGTAGCTAG TGGTGAAGAC GAATATCAGG GTTATTTTTA
    74521 TATAAAATAT TCTCCTGAAA TAAATAATAA AACTCCTACT ATTTACGATT ATTAAAAGAA
    74581 AGGATTTATA AATTATGGCA ACTTTAAAAA TTATTCAATC TGCTAATCAA GTTATTACAG
    74641 TTTCAGATTT AGATTCTAAA GCCTATAATG ATGGCGATAC TGTAGAAACT GGTAAAGAAC
    74701 TCATTGCTTC TATTAAAGCT AGTGAAGGAT ATAAAGCTGG TACTTTAAAT AAAGAAACTC
    74761 ATACTGTAGT AGAGTCAGAT ACTACTGTTG AATTTAGTGC TACTGAAGCT GTAAAATGTG
    74821 TAATTGAATC TAATGGTGTA AAATATGCTA CTTTCCAAGA AGCAGTAAAT GCAGCTAAAC
    74881 CTAAGACTGA AACTACAATT ACTCTTTTAG AAGATATTGA TACTTGTGGT ACTCAAGTTG
    74941 GTGTAGAAAA TGACCATACT CAAGATAGAT ATATTACGTT TGATTTAAAT GGTCATACCG
    75001 TAAATGTTTC TAAACTTCCA TTAGTAGGTG CTAGTGTTAA ATATCAGACT ATTGCATTTA
    75061 GACTTATGGA AGGTTGTAAA GTAACCTTCA AGAATGGTAC TCTTACTACT AACTTTGCAA
    75121 ATTGCAAAAT GTTTATTCAG AACTATTCTG AATTAGTATT AGAAGATGTA ACTGTAGATA
    75181 TTTCTAAAGG AACTCAGTGT GCATATGCAG TATCCAATAA CTATGGCGGA TTAACTTGCA
    75241 AAGGTAATAC AATTATCAAT GCACCTAATA CTGATGGATT CCGTAGAGTG GCATTTGACT
    75301 GCTATTATGG ATTATTAAAG AAATATTATA ATGCTGCTCC AGTAATTACT TTTGGTAAAG
    75361 ACTTCACTGG TAAAGTAGTA GGTGCTGTAG AATATGATAA ATCCTCCTCA GCTCCTGAAA
    75421 CTCTTCCAGG AACAAGTACT AAATGGACTG AATCAGCTAA GATTACGATT GAGAATGGTA
    75481 CTTTCGATAT TGAACTTTCT GGTGTAACCA ATAAAGATAC AGCTTCTATT ACTATCAATG
    75541 GTGGTAAATT TGTAAACGAA GTTTATAAAG ATACTACAAT TCCTCAGAAC TGGAAAACAG
    75601 AAGAATACAT TAAGAAAGAG GAAGAAGAGA AAGCAGAAGC TAAAGCTGCT GCTATTGCCC
    75661 CAGTGATTAA CTATATTTTA GATATGAATA ATATGAGATA ATTTATTTTA GTTTGTGTAT
    75721 AGATTAGGGG TATAAATAAT AATGAAATAT TTCTATATTG AAGTAAAGAA TGATAATGAT
    75781 AACTATGTTT GGGTTAAGTT TATACTATCT AAGTATAATG AACTTACATT GAATGACATC
    75841 GTTTTATCAC TAAATCAATT TATTATTAAT ACGAATCCAT GTGATGTATT CTTTAATTAT
    75901 CCTAATGCAT TATTCAAAAA AGTAAATAAT ACTGAATATA AAACTTACAA TAAAAAGTCT
    75961 AAAATTAGTA CTATTACAGT TGAAAACAAA GATGCTATCT ATACACAAAC TTATTCTTCT
    76021 TATTCTGCTA TGAAAAATGC TTTATATAAT TTATTAACAA AAAGAAAGGA AAAAGAATGG
    76081 ATAGAATAGT ATCTATAGAA GAAGCTAAGC AAATTATTTC TGATGCATAT TCTTATATTT
    76141 GGGAAAACGC TAAAGCGTAT GATAGAGACG CAAAAGTTTA TTTACACTGG ACTGCTGATA
    76201 ATTATACGAA CGTTTATGAT GACTATAATT TCTGTATTGA TGGTGAAGGT AATATTCATT
    76261 ATACTGGTGA TGTAAATGAG CCTGTATCTG CTACATATAA GAGAAATTCT GGATCTATTG
    76321 CAATAGCTCT TTGTTGTGCT TATAATGCTA TGTGCTGGCC AGATGGTAGA TATGACTTAG
    76381 GGCCATATCC TCCAACTGAT GCTCAGATTT ACGCTATATC AGCTTTAACT GAAGCAGCAG
    76441 CAGATGCTTT AGATTTAACT ATTGATTTAG ATAGAATTAT GACTCATGGT GAAGCTGCTG
    76501 ATAATGAAGA TGGATTGTAT CTTCATGAAC CATATGCAGT ATGGTCAGAT CCTCAGCCTA
    76561 GTGATGGTAT TACTAGATGG GATTTAGCTA TTCTTAAAGA TGGAGATGAA TGGCGTTCTG
    76621 GTGGAGATAC CATCAGAGGG AATGCTATTT ATATTCGTGA GCATAAAGAT GATGATGATG
    76681 AAGAATAATT AGTAGAAAAT ATTAGTAGCC GTTTATATGG CTACTAATAA TCTTTTTTAC
    76741 ATTATAATAA TTTATTTTTT AGGAGGAATA ATTATGAAAC CATTTAGAGA AGTTTATGAT
    76801 TGTGATTCTA TCACATTGGA TATTACTAAT GATTGTAATT TTAAATGTAT CTATTGTTTT
    76861 GAAAAAGATA AAAATAAAAA ATATATGAAG CCAGAAGTAG CAGTAGATGC TATGAGACTG
    76921 ACATATAATG ATTTATCTGG TTCTAATAGA AGGTTCCAAG TCAATTTCTT TGGTGGAGAA
    76981 CCATTATTGA ATTGGGAATG TATTAAAGCA GTTATAGATG ATAATAATAA GCATCATAGA
    77041 TTAGTAGATT ATGGTATGAC TACTAACTTA TCATTCTTGC CAAAAGACTT CATTCAATAC
    77101 GTAGATGATA ATAATATTGG TTTATTAGTA TCTATTGATG GTATTAAACA TGTTCATGAT
    77161 AAGAACCGTT CTAATTCATG GAATCAAGTA GTAAAGAACT TAAAGATTCT TATTACTAAT
    77221 GGATTGAAAG TATTTATTGA AGCTAGAATG ACTATCTTAC CAGAAGATGC AAAGTATATG
    77281 TATGATGGTG TAGATTACTT AGTAAATACT TTAGGAATAG ATTCTATTTG TCCTATGCCA
    77341 GTAACTGATG TGGAATGGAC AGAAGAACAG CTGAATGATT ATAAAGAAAA CTATATTGAA
    77401 TTAGTAGATA TGTATGTCGA TAAACTTAAT GAAGAAGGTT CTAAGAGAAA TATTGCTATT
    77461 AAGAATATAG ATGACTTTAT GAGACAGGTT ATGGAACCAG AAGTATCTGA TGATTTACTT
    77521 TGTCCTATTG GATTAAATAA ATGGTGTACC ATTGATTACA ATGGAGATAT CTATCCATGC
    77581 CATCAATTAC CAACTTCTAA AGATGAAATT AAATTAGTAC AGAAGATTGG TAATATCTAT
    77641 ACTGACGTAG ATGAAACCAA AGTTCATACT GATAGAAAAG AAAAACAAGC AGTATACCAA
    77701 AAAGAAGAAT GTGAAACTTG TAAAGCTAAA GGAAATTGTA AGAATGGTTG CCCTGAAGAA
    77761 AACCTTAGAG AAAATGGTGA TGAGAATAAA GTCTTGCAAT CTTATTGTGA TCTTCATAAG
    77821 ATTATGACCG ATGTAATTAT TATTAAGCAA GCTGAGATTC TTAATGCTAC CAATATTAGA
    77881 AGTAGATACT TAAATATTCT TAAGACTAAT TTAGAGATTA AGAAGTATAT CGATATGATT
    77941 ATGGATACTG CGGATTTATC TAATACTTTT GCATTAAAGC TTAGATTGAT TCATCTTAAA
    78001 GAAATGATTA ATAACTTAGG TTCTGATAAT GTATTCCCTA CATTTGAAGA ATACTTTAGA
    78061 AAGAAATCTG AAATTCTTAT GACTATGATT TTATATTCAT TGAATAATAA AGGTGGTGTA
    78121 GAAGATAATG GAAAAGATAG TGAATAATGG TATACACTAT AATTTAGTCA ATTCTAGTAA
    78181 GACTATTTAT GATAACATGA TTGAGACTAT GTTATCTAAT ATAGATGAAT TAGAGAAAGA
    78241 CGAATATAGA AAGAAACAAA TTATAGAATA TTCTAGAATT GGTGTTCCTA AAACTGTTCA
    78301 TTCTATTATT AGCTTAATCA GCCAAGGTGA TGTTATTAAA GCAGATGATG CTAAAGCTAT
    78361 ATATGATTTA TGTAAATCTA TTTCCAATGT ATTACAAGAA CATTCTTGGA AATATTGGAA
    78421 TAATAATGGT ACATGTGGAT TAGTCTGTCA AGCATCTTGT CAGTCTACTT GCCAAATATC
    78481 TTGTCAATCT TGTCATGGTG GTACATGCCA TGATAAGTCT TGTGGGGGTG GTTTCTAATG
    78541 GCTACAGAAG TAATACGTCA ATCTGTAAAA TATTATTTAC CAGATTCTCC TGCTAAAGAT
    78601 CATTTCATTA CAAATGATTT CTTTAATAAT ACGATAAATT GTTTACTTAC AAATATTACA
    78661 GAATTAGATT CTATCAATGC TGTTACTGAT AACGAAATAA GTAGAAAAGG TGGTAATGGC
    78721 TATAATGAAA CTATTACACA GCTTTCTAGA ACTACTTCAG CAAACTATAA TCATTTAAAA
    78781 GATATCAACA ATAAAGTTCA AAAGCAAAAA ATAATTACAG CTAATGATAT AGGCATTATT
    78841 TATAATATAG CAAAACTTTT ACTACAACAA ATGAATTCTA AGTCTGATGA TTATTGGGCA
    78901 GGCCCATGCA AACTTGTATG TCAAGCATCT TGCCAGTCTA CTTGCCAAAT ATCTTGTCAA
    78961 TCATGTCATG GTGGTACATG TCATGATAAG AAATGCGGTG GTGGATTCTA ATGTATAAAG
    79021 AAATATATTT ATTTTTAACC AATCAATGTC CTAATAGATG CCATTATTGC TATATCAAGT
    79081 ATAATAATGA TTGCCTTACA GAAAAAGATA TAGATGAGTG TATAGAGCAA AATAAGCCAG
    79141 ATAGAATAGT ATTCTTTGGT GGAGAACCAT TAATGAGATT AGATTTAATG GAATACACCT
    79201 TAGAAAAGTA TCACGATCAA ATGAACTTTC AAGTTATAAC TTCTAGTATG GCTAATTGGA
    79261 AAGAGTTTAT TAAGTTCCAA AAGAAATGGC ATATAGAATT ACAAATTTCT TGGGATGGAT
    79321 TTAAAGATTC TAGAGTAGAT ACTTCTGGTA GAAGTATTGC TGATAGAGTG CTAAATAATA
    79381 TTAATTATGC TATATCTGAA GGACTGGATC ATTTTGATAT TAAGACTGTA ATTAATAATG
    79441 CTAATGTAAA AGATATACCT AGACTTAATA AGTTATTTCA TAGATTAGAT AAAGAGTTTC
    79501 ATATTAACGG GCAGTACTGT ATTGCTAGAG GCGAAGACCA TGACGATCAA TGGTTTAAAG
    79561 ATTTAGAAGA GAATCTTTAT TGTACTTTTG AAGGTACATT AGAGCATCCA TACACAGAAA
    79621 ATCTTAATAA GATAATGGCA TATATTAATA GAGCACCAAT GCAGTCATGT GCAGCAGGTA
    79681 AAGAACAGTC TTATCTTACA GATAAAACTA TGTCATCATG CACTTCTATC GCATTTACTG
    79741 AACAGAAATA TGAAGACTTT GATAAAATAC AGAAGCGTTG TACCAGTAAA GATTGTCAGA
    79801 TAGAGAACTG TAAATATTTT TACCTTTGCG ATGGTGGATG TAGATATGAA AGAATGTTAA
    79861 AGTTTGGTGA TAAATGGTTA GATAATTATT TACCAGAAAC ATGTAAACTT ATGAAAGTTT
    79921 ATGATAATCT TATTACTAAA TATTTAGCAA GCCTCAATCA TGAAGAATTA GCAGAACTTT
    79981 ATAAAATAAT TATGCGATAT AAGAATTGGT TATATAAGGT TAATAATGTA GATATGGAGG
    80041 TTTAATATGA TATATTTTTT ACCAGAAAGA ATTTATAATT ATATATTAGA GAATAAAGTA
    80101 TCTGATGTAA TAGATAAACT TAACGCTCTA TCTGATAAAT ATAATTCTTT TACTACATTT
    80161 GAAGAATATA TTAAATATTC TTCTCTGTTT ATAGAAAATG AAGATAATAA GAAAGTATAC
    80221 TCTGATATTA AATCTTCTAT TGAAGAATCA TTAAAAAATG AACCAATTTT ACTTCAAGAG
    80281 TTTGAAATAA TTAGTAAGGA TTTTATTGGA GAGGAATATA TTCATAATAC TAAAGCATTA
    80341 GATGATGAAA ACTATTTAGC AATATTAATT GCGTTTATAG ATTTTAATGA TTCTAATAAA
    80401 AAAGATGTTT ATTTCTCTTA TATGAAAACC TTTATTAAAT ATTTTGAATC TCATGAATCT
    80461 AAAAACTATA GTAAATTTAT TTATTATAAC TATATTGCTT ACAAGATTCT TATAGACAGT
    80521 ACCTCTAAAG ACTTTATTAC AAGCTCTATG TCTGAAGAAG ATACTACATC TAAATGCATG
    80581 AATACTATTA AAAAGTATTA TAATAAGACT TTAGAGTATT CTAGTGATAA AGATAATATT
    80641 AATGCTCAAT TCTGCGATTG GGTATGCTTC TATATTCATA ATATCAATCA ACTTTTAGAA
    80701 GATAATAGAA TTAAAATAGA TCTTCAGAAT TTGTATAATA AACTTGATAA TTTCTTATAT
    80761 AGTGAAATAG GAGATTATCA ATATAAGAAG TATAACTATG GTTATCTCAG ATTCTGTGAT
    80821 ACTATGCTGA TGTACTTATT ATTTTCTATC AGTAATACAA ATAGAGCAGA AAGAATTACA
    80881 ACTTGTAAAA AATTATTGAA TAAGATCATC GACTTGTTTA ATGACGGTCT TACTAATATG
    80941 CCGATTCTTC TTAGAGGATT ATCTTATTAT GATAGATCTA AAGTTATTAA GTATGCAGTA
    81001 TTGTTAAGAA AATATGCTAC TATTGCAATT AATAATGAAA AAATTTTAAA TGGTAAGATT
    81061 ATTAATACTT CACCAGAAGA TTTGAAGTTT GCATTATCTA CTGATATCTC CACTACTAAG
    81121 ATGGATAATT ATACTTTTAA TAGAATTAAT AATATAGAAG CAATACAGAA AAATGATGAA
    81181 GAAGCCGAAT TAGTAAGCAA TTTTATTAAG CTATTAGGTA TGAAAAATGT ATGAGCAAAT
    81241 TGATTTCTTA GGGATAAAAT TTAATGACTA TTGTAATTTG AATTGCAAAT ATTGCTTTGA
    81301 GACTAATAAC TCTAGGTCTA GGCACAATGT ATTCAATAAA GGCAAAGAGC TGGTAGAGTT
    81361 TTTAAAGACC TTAAATATCG GCCCTAAGTT ATATATAAAC TTATTAGGGG GAGAGATAAC
    81421 TATATATCCT AATGAGCTTT ATAATCTATG CAAAGAGTTA AAAAAGATTG AGCGATATAA
    81481 AGATACAACA GTTAAGATTG GTATAGTATC TAATGGTACT AATCACAACT TTATTATGAA
    81541 TGATTTAATA AAGATAATTT CTCCTGAATC AGTTAAAATA TCATGGGATG GTATTCATGC
    81601 TTCTGAAATA GCCCAAACTC ATCTTACCGA TAAACAGTTA TCTACTATCG TTGATAAAGT
    81661 AGGCTGTTCT AAGTATAATA ATGAAGTTAT GATAGCTATA GCAGTTACTA AAGACAATAT
    81721 TTGTTATTTA GCTGACTCTA TTCAATATGC ACTAGAACAA GGGTGTAAGA AGTTATCTTA
    81781 CTATTTTATT TTTAATGATG AATACTCTAA ATATTATAAT ACTGAAGAGT TTAAAACTAT
    81841 CTTTATACAT CAGCTGCATA AAATATATAT GCTATATAAT CAGTATGATT TTGATTTGGA
    81901 TAATCTTACA TATATGATTT ATAATAAATT TATAAACCCT GATTTTATTT ATGACCATAA
    81961 ATGCAGATAT ATCGGAAAGA TGTTTATGGT AGTGCCTAAT GGGGATATTT ATCCATGCTT
    82021 ACTTTTAAAA GAAATAGATG GATTATTAGA TAATAATAAT GATTTAGTAC TAGGAAATAT
    82081 TTCTACTGGG TTTGATTCTA AATCAATGTC TAATTTTACT AATCTATATA CTAATCTTTT
    82141 AAATGAAAAC ATTGATAGAT GCATTCAGTG TAATCATGTT TCATATTGTA CAGAATGCCC
    82201 ATTAGAGACT AGATATATAT TTAACTCATA CAATAAATGT ATATCTAGAA AAGTCATCTA
    82261 TGATATTGAA AAAGAATGTT TTGATAAGTA TATTAGTAGA GAATATTTAG ATAAAGATAC
    82321 TAGAGAATTT AATTTAGATT ACTATTCTAA AAGATTCTTA TCGGGTAATC AGAATTTAGC
    82381 TTTATGATGT GTATTAACCA TGTATGGATA ACCATACATG GTTATATTGC GTATTTTAAC
    82441 ATTATCTTAA AAAGGAGGGT ATCGAATGAA TAATATATTA ATGAAGTCAT ATGATTTAAA
    82501 TAGCTCTCCA TTAGATAATG TTTTATCTAG TGATGGGTTA CACTTTGATT ATGATAAACC
    82561 ATTCTTTTTA ATAGCTAATC TCCCTATTAA AAATAAAACA ATGTTTGAAA TAAATATAAC
    82621 TGATTATTAC CCTATAAATA AAATACAACA CATTCCGTTA TATGTAGGAA TTAGTAGAGA
    82681 GCCTTCATTG GGTGTATTAA TAGCAGATTA TGCTATATCA TCTTTATTCT ATGATGTAAC
    82741 TGACCCTAGA TATGAAATAC TGTCTAATGA AATACCAGAT AATGTACTGT ATATAGATGG
    82801 TAGCAGTACA GATGCTGATG GTAATAGTGT TATAGGAACA AGAAAACCTG GTATCGGAGA
    82861 CACTATAGGA GTAGCAGTAG ATTATCATAC TAATAAAATT AAACTGTTTG TAAACTATAA
    82921 CAACGAGTAT CCTTATGATG GGGAATATGA TAAACCATTT TATTCATATA CACCTCCATT
    82981 TAACTTAGCT GAACAACCTA ATATGTATTT TTGTATATAC AGTAATATAA ATTATAAATA
    83041 TATAGAAGAA GATTATAATT TTAGAATAGC TTCTATGGAT GATTTAAAAC ATATTTCAGG
    83101 ATATGTAAAT TTTGGTAAGA ATGGATTAAC CCATCCAGTA CCAGGATATG ATTCATTATA
    83161 TAAAGCATAT TATGAACGTA TGGCTGACCA AGAAATACAT GCAGAATTAG GGTCAGATGA
    83221 TAACCCATGC TATGTTTATA TAGGTGGTGA TATATTTAAC CCCTATAGTA TCCAATGGGA
    83281 TGGAGAATTA TCTGTAGAAA ATGAATTAGA ACCAGATACA GATAATTTAG CTTTAGTAAC
    83341 AGATGATCCA GAATTTATTA CTACTAAAAG TAATAAATAT AATATGAATG CTAATACTTA
    83401 TATTAAAGCT GATTATGATT TTGAAACAGG TGAAGATAAT AAGTATGGTA TTACGAACTC
    83461 TTATAAAGTA GGTGGTAATG TATATATAAA TTATCCTATA CCTACTACAG ATAAAGTATA
    83521 CTTTGAATAT ACAGTTAAAG AAGGGGAATT AAAGGATAGA ATAGTAGGTA TACCTATTGC
    83581 TATGGGTATA ACTAGTGTTC CTTTAGTAGG TGAACCTAGT CAAGAAAAAG TTACTAATCC
    83641 TAATACTATA ATGACTGAAT CTATTAGAGT AAATCTATAT AGAGGTAATT GTTTTATTCC
    83701 TAACGGATTG GATAATTCTG GTGGATTTTA TTTATTTCAT TTAGTAAGAC ACTCTACACA
    83761 AAATTCTGAT AAGAACGATT TACATTATCT AGAGAATGTA GAAACTTCTA TATCTCCAGA
    83821 ACAAGGGAAT ACTATAGGAG TAGCTTTAGA TTTAGGTAAT AATCTTATGG ATATTTATAT
    83881 AGAGGGTATT AAACTAGCTT CTCTAAATTT AAAGTATACC AAAGAGAATA TAGACTTCTC
    83941 TGATTTTAAT AAAGATGATA ATGGTAAAAT GCAATATCCA TATTTCTTTA TACACGATGA
    84001 AGGTGTATTT AATAATAAAG TAACAGGTAC ATTTAATTTT GGAGAATCTA AATTTGATAG
    84061 TAAAATTCCA AAAGGTTATA AAAGTTTATA TGACTTTTAT ACCGTAGATA AAAGAAGAAT
    84121 TATATCTAAG GATTTAAATT GTACTGTAAA TATTAACGCT GAAAAAATAG TAAGTAAGTT
    84181 TATAGATTCA TATCTAAATA TAAATAGAGT CGTAGATGTT AAATATGAAG GGTTGAATGA
    84241 TATGATATTA TCAAACAATA ATGTAGATGA CTTCTATGCT CATTATTTTG AATTCGATAC
    84301 TGATGGAATG AATGAATTAA ACGAACTTAT TAGAAAAGAA AATAATGGAT TAATGCTAAC
    84361 CCATAAAGAA CGTTCTTTAG ATATAGACTA CTCTAATATC CCTATTTATA AAGTAAATAT
    84421 AACTAAATAC ACAAATCAGA GAATTATAGT AGAATGTAAT GGTAAAACTT ATACTGAATC
    84481 TTTTGAAGTA CCTGAGTATT CATTAATTAC AGTAAGAACT GAAGCTATAG ATGGAAAGTA
    84541 TAAATATACT CCAGGTACAC CTAGTGTTAC TAGAGCAGTT ATTACTAGTA ATACTACTTT
    84601 AACTGCTACT CCTGCATCTT ATAAAGAATA TAATGTAATT ATTAATCAGG TACAGAATCA
    84661 GATTATTACT GTATACAATT TAAAAGATGG TGTGGAAGAA TCACATACAG CTTCATTTGT
    84721 AGTAAACTCT AGATATCCTC ATATAAGAGC TGAAATAACT TATATTGCAG AAGGGTTTAA
    84781 TAAAGGCGTA TTGAATATAA CTGAAGCAGA TGTAACTGAA GATACTATAA TATATTCTAC
    84841 TAAGATTACT GATATAAGGT ATAATATTAC TATTGAAGCT ACTATAGATG AATTGATTAC
    84901 AGTTACTGCT GAAGGTATTC CTAGAACTAA TAGCAAAGGT ATTAATAAAT TTACTATTGG
    84961 TTATAATAAA TATTGCAGAG TATCAGTTAA ATCTATTAAA GATGGTTATA TAGCTGGTAG
    85021 CTTGTATTAT TATGGTAAAG ATGGAGTTAA GCATGATATA GTATCTTCTA TTCAAGTTAC
    85081 AGAGGATATT ACTATAGGTG CTACTAAAGT TGTTCCAGAT GTTGTATATA TTACTATAGA
    85141 TAATTCTGAA GCTAATGAAG CTAAGATAGA TGTAACTAAC GCAGATAAGG TATCTGATAC
    85201 TAAGTATTCT ATTATTAGAA ATAGAATAGC TAATATCTCA ACTAAACCTA AAGCTGGTTA
    85261 CTATTTCGAT CATTATGAGA TAGAGTATAA AAATAAAAAA TGATTTATAG TACAACTTAT
    85321 ATGTAATCTA TTTATAGTAC TTTTTATACA CTAATATTTA TATCTCTAAA ATGAAAGGTA
    85381 ACTAGGTGCT TAATTATGAG CGAAAATTTT AACTTCAATA ATTCTAACGA AACTACTACA
    85441 ACTTCTTCTA TTCCAAGCTT CTCTAGCTTT AAAAACAAAG ATGGTAGTGA ACCAGCTCAG
    85501 CAGAACAAAA ATTACAACAA TAAGAAGAAA AATCGTATTG ATGAAATTAT TGATCAGCCG
    85561 ATTACTATTA CCGCAGTAAA CTATAGAAAG TCTAATTACG GCGATAATAA AGAATATCTT
    85621 GTTCTTGAAT ACACTGATGA AAATGGTGAA GAATGCTATA CTTCTACAGG CTCTTCTGGT
    85681 ATTCGTTCTG CAATCGAAAA CAAAGGTGAT AACCTTGTAT TCCCTTGCAA AGCTACAGTA
    85741 GTACAGCGTA ATTCTAAACT CCATCCAGGT TATAAATACC TTACTTTGAA TTAATAATCA
    85801 ATCATTTTTA AAACTACTAT AAATAGAGAA GCAATATACC CAATCAAAGA CATTAACAAC
    85861 AACTTATTAG ACTAGCTCTT TAATAGAGCT AGTCTAATAT TTTATGCATT TTTGATATCT
    85921 GAGATTATGT CTTTACTAGA AAGACTAGTT CTACAATATG TGTTAATATC ATTTCCTATA
    85981 GTAAATTTTA TAGTATATTT ATCAGAAGAA AGAATAGATA TAGGACTAAT CATCAACGAA
    86041 TATTGAACAT TGACATTATT AGAATCAGGT CTTTCTATAT AACTGGTTAC TCTAACATAA
    86101 GATACTAATT TATTTGTTTC TGTTATATTA TCAAACCATA CTACATTAGA ATCTGATGCA
    86161 ATACTAATAG TGCTTAATGG AGTATCAACT CCATTTATTT TTATTATAGG CATCTCTATT
    86221 TTTACGTATT CACACCAAGT AGGGAATATT ATATCATAGC TTTTTTGAAA TAAATATGTA
    86281 TTATTACCGT CCATATCAGT ATGCATAGAT AATGGCCATT CTAAAGTTTG AAAGGTTGGT
    86341 ATAGGTTTTA CTATAGGGGT AATAGTACAA TCATTTTTTA CAGGAAAGCT ATATAAAGCT
    86401 TTGTTTATAA TTTCTGTACT CATATATGTT TACCCACTTC GTACCCAAAT AAACCAGCTA
    86461 CAATACCAGT TGTAACTTTT TGTCTTTTTA ATCTACGTTC AGTTCTCTTT GCATGTTTCA
    86521 CGTAACTGTT GAAGGAGTCC TCTAATTTCT TCATCTGTAG TTGTAAGTTT ATCAAGTTCA
    86581 GATTTGCTTG TTGTAAGCTC TTCTCTGATG TTTCCAGCAG TGATTGAAGC GTCGTTATTT
    86641 GACTTTGTTG CTGAGTCAAT AAGTTCTGAC TTGTCTGATT GGAGTTGGTC AATTCTTGAT
    86701 ATACTGTCTC CCATACTATC AACTGTTCCT TTAGCTGATT GTATTGATTC ACCAAGTTTT
    86761 GAAATTCCTT CTGCTGTTCG CTGTCCTTCT GCTTGTAATT CTCTATTTGT GTTTGCGATG
    86821 CTTGTAGCTG TGCTTCCAGC ATCTCGAATT GTGTCAAGAG AGTCTGATAC CTCTCCTTGA
    86881 ACTGCATCAA CTGTTGACTC TGCTGATTTA ATTTCATTTC TAACTGTTGT GCTATCATCA
    86941 TAGTTGACGT TGTTTGTGTA GTACCATCCG ATGCCAATGA TGATGAGGCA GATAATGGCA
    87001 ATAGTAAGAA TACGCTTAGG GATACTTTTA ATAAAGTTTT TGAGTGTTTC CATTTCATAA
    87061 TAAACCTCCT ATATGAAATA TTATACTTAT AATAAAGTTA AGCTTCAATA AATACAAATT
    87121 CATTTTTAAA GATATACTAT ATTTATGACA GATTTAATAT ATTATTTATT TTGAAAGGAG
    87181 AAGTTATTAT GAAAAAAGTT ACGATGAGAG AATTGGTAGG TAAGGATATT AGAATTACTG
    87241 ATTTTTGTAT TACTGAGTAT ATGAAGTCTA AGAAAGATAA AGCTACAGTT GAGTTAGAAG
    87301 TTGATGGAGA ATATTGTTAT TTTGAAACTA CTAGTTTAGA AGTATTACAT CAGTTGTCAT
    87361 GGATTAAACA GTGTGTAATT ACTTATAAAC TTACTAAAAA TACTAAGGGT ATTTGTTGGG
    87421 TTAGGAAATG TAAAGATTCT ATCCATTATA ATGAAAGCGG TGATGCTTAT ATTGAAACTG
    87481 AAGAATTTGG TAATACTGAA AGTGTAAATG ATCGTTATCT TTGTTTTTAT GAGAATTCTG
    87541 TTTATGTAAA GGTAATTAGA GAAAAATCTT CTATTTGTTT TAGTTCTAAT ATTTCTAAAG
    87601 AAACTATAGA TGATCTTATT AAAAATGAGA ATGCTGCTTA TACTAAAAAA GTAGAAAAGA
    87661 TTATTAAAGA AACGAGGTAA ATTATGCATA TTAAATTACT CGAAAACAGT ATTGTAGATT
    87721 TTTTAAGTTT TTACAACTAC AATCTTATCC ATAAGACTAA GATTAATGCA AATAACTCTT
    87781 TAATCTTTGC AGATACACAA TTTGGTACTT CTGCTAAGAT GCTTATGAGT TATCCATCTA
    87841 TTGTGTACAT TATTTCTCTT TATCATTCAT CTAAAAATGA TAAAGTTGTT AGCAATAAGT
    87901 TCATTCCAAC TAATTCATAT ATCTCTATTG AAGATATTGA AAAACTAAAG CATATCAATC
    87961 TGGAAAAGAT TGATTATTTA GTTATTGCGG AAAGAACTGA TAGTACTATT TCTGATATTG
    88021 ATACACTAAT GAAGAATATT TTGTTTGTAT CTAATAAATC TAATAAGATT TCTTACAATA
    88081 TTGCAACTGC TGAAGCTAAA GCAGTTTATT CTTCTTTAGA TGAGAAAAAG AAATTATCTA
    88141 GAGTAGTTAA TATTAGTTTC TATAAGGAAG AACTCTACCC TACTGTAGAA TCAGAAACTA
    88201 ATTGTGAAAG AACTATATCT AAGGAAAAGG TTAGTAAAAG AAAGCCTGCT ACCATTCCGA
    88261 TGAAATTGTT CTTGTGCAAT AATGATTTCT TTTATAATGT ACTTTGTGTT TTAGTATTCA
    88321 TTGCAACTGC TGCTATTATA GTAGCAGAAG TATATTACAA TGGAATTACT AAATGTTATC
    88381 CAATGGCTAT TGCTTCTGTA ATTCTTACTA TTGTATTCAT CTCAGTATTA CAGTATGTAA
    88441 GAATTGATAA CAATAAGAAA AAGAAGTAAT AGTAAAGGTC TAGACTAAAT AGCCTAGACC
    88501 TTTATTTTTT TTTATTTAAG TTTTATTTTT AATCTTCTAA TTTCATTTGG ATTGGCATTA
    88561 GAATCTTCTT CTACAAGTAT TCCAATAATA TCTTCTGGTT TATTTAAATC CTTATAATAT
    88621 AATCTAGCTA CACCAGGATT ATGAGTATCG GCTACTACAT ATTCATTTTT CTTTGATATA
    88681 CCAATAAATT TAACCCTAAT ACGTCCTGCT AAAGATACAG GAATATAGTT TTTAAGATTT
    88741 TCTTCTAATG AAACATTATC TCCACCAATA AGTTGAGCAT ATTCATCTGA ATGAACACCT
    88801 ACTACTCTAG TATTTTTAGC ACTAGATTTA ACGTATTTTT CTTCTTTAGA ATCTAAATCT
    88861 AATACTATTA AATCTCCTGG TTCAGTTTCT TCACCTTTAG GGAATAATTC GGCATAGTCG
    88921 TTATATACTG AATTGACTAC TTTAGTACAA GTCAATACAC CAGTATCACC ACTCCAAATT
    88981 AATTGCTTAT CGGTAGCATT AGTATCAGCA TTTATTTTAT CCTGTGTCAT ATAAGAAATA
    89041 TAGAAATTAT TATTTTGGTC AGGATAAGAA GAAATAGAAA ATCTACCATT TTTAGCAGGG
    89101 GAATTAGCTA TAGCAGAATA ACCGCCAAAA TTACAATTTA ATGCTGCATA TTTCATACCA
    89161 TTAACCCAAG TATCGGAATG GACGATAGAT GTTAATGAAC CAGCCATTGT ATCACCGGCT
    89221 TTTTTAACAT AAGCTCCCTC ACACTTTGCA TCTAATGCAG ATATTAAGTC TTTTAATTCT
    89281 TTAACTGCAT TTGCTAAATT TGTATTTACG ACAGTATTAT TGTTACTGAC ATTACCGGTA
    89341 AGCCTTTTCT CTAAATCTTT TAATTGTTGT TCAATATTGT TTAATTGGTC TTGTGGTACA
    89401 TGACCATTTG CATCTAATGT AGCTAAGCCA TTAGCTATGC CTTTTAATTT ATTAATAATT
    89461 GCTGTTACTC CTGCATAGAA GTCTACAATA TTTTTAGTAT CAGTTTCTAT ATGTATTAAT
    89521 TCTTTTTTAC CATTTTTAGT AACAAAGAAT TGTTGTGAAC GCCAATCTGT AGAGTTTTGA
    89581 TCCATCTATA TTCCTTCTTT CTATCAATAT AATTCATCAG CCCATGAAGA AAGTTTACCT
    89641 CTATAATTTT TAGTAAGTTT ACATTCTATT GCCCATGATT TCTTAGTTAA ATGCTCTATA
    89701 TACTTTTCAA ATGCTTTTTC ATTATTGCCT TTAAAGTTAT CATATTGAGC TGAATGACCT
    89761 ATTAATGCTA CTTTACAATT ATCTGATATT CTAGTTAATA TAAGTTTTAA ATCAGATAAT
    89821 CTACCATTTT GTGCTTCATC TATAATAACA AATGAATTGC AGATATTAGT ACCTCTAAGT
    89881 ACAATATCAG TACATAGAAT TATTTCATTA TTATCTCTTG CTATATCTAT ATCTTCTTCT
    89941 CTTAATCCTA AACTAGTGCA TGCATTATAG AATGGAGTTG TGTAAATAGA TTGCTTATCA
    90001 TCTGAAGAAC CTGGAAGATA TCCTAATCTT AATGATCTAT CATCTGGTAT TCTAATATAG
    90061 TAAATCTTAT TCACTTCTCC TTGGTTAAAT GCTTGTAATG CTGCTAATAC AGCTACAAAC
    90121 GTTTTACCAG AACCAGATGC AGCATTTACA CAAGTGATGA TATGATTAGA AAAAGAATTA
    90181 AAATAATCTA ATTGGTCTTT ATCTAATTTC TTGTAAGCTC TATCTAATTC TTTACTATTA
    90241 ATGACTAACG ATGATGAATA AATATCAGAA ATAGAGGTAC GCTTATTCAT TACAATATCA
    90301 ACTCTTTCTA TAAAAATATA GGAAATAAAA TTACTATATT GTTTTTATAA GCGTACTCAA
    90361 TAATGATAAC AATACTATAA AAGTTTCAAC TTTTAATTTT TTTATAAAAG AAAGGAAACA
    90421 AATAATGACA AGATTATCTA AACCTGTTGC TACTATAGAA ACACTGAAGC GTTTGGTAAC
    90481 TAATTCTGAT AGCAAATATG CAACCAAAGA TTCATTATCT AAAGTAGCTA CAACTGGTAA
    90541 TTACTCTGAT TTAAAAGGAA CTCCTACTTC ACTTAAAAAT CCTAATGCTA TTTCATTTAC
    90601 TGGTGGTTCT ACAGCTAGTT ATGATGGTAG TAAAAGTGTA ACAGTAGATA TTCCTACTTC
    90661 ATTACCTGCT AATGGTGGTA ATTCAACAAC TGCTAATGGC ATAATGCCTG ATTGGACTGG
    90721 AAGCTTGGGT TATAATGATA CTAATTGGAT ATGTGCTTGG CAATCTGATG GTAAAAAGAT
    90781 TAAAGCCATG AATAAATCTG TGTTTGCAGC ATCTAATCAT ACCCATAATT ATGCAGCATC
    90841 TAGCTCAGCA GGTGGTGCTG CAACATCCGC TAATAAATTA AATACTAATG CAGGTTCTTC
    90901 TACAACTCCT ACATATTTTT ATAATGGTGT ACCTGTTGCT TGTACAGGAA TTAGTGTAGC
    90961 TACTGTAACT GCTACTACCA CTTTAAATAT TCCTGGTGGT AAGATTTGGA TAGAATAATG
    91021 AGATTTATAA TTATTAGAAT TATCTTATTA GTATTTCTAC TACTAAATTT ACAATTTATA
    91081 TCTATAAGTG CTGCTCATAA TCTAATAAAT GCTAATACAC AGGATAAAGC TATTTTTGAA
    91141 TGGTGTATTG CAAATACTGA GTCATATTTA AATTATAAAT TTGAAGATTT AGAAGTATAC
    91201 TATTCCAATA CAGATAAAGA ATATAGAGAA ATATTAATAG AAAATAAACT TTCTAAAGAT
    91261 ATGGCTAATA GATTAGTAAG AACTTCATAT GCATGTGGGA TATGGAATAC TAATAAGATT
    91321 TTTCTTAATA AATCAGGATT ATCTATTCAT AAACAAAAAG AAATACTTTG TCATGAATTA
    91381 GTTCATAAAT ATCAACAAAG TAAGCATGAT GAAAAATATG TAATTATGAA TAGATCAAAA
    91441 ATAGAATCAG AAGCTGAGAA ATCAGCTTCT AAGATTACTA AGAGAAAATA ATAAGGAGAT
    91501 AAAAAATGAC TTTATTAACG TTTGTTTTGT TTCTTGTAGT GACTGCTGTA TTAACATTTA
    91561 TAGGGCAGAC TATTTCTTTA CAAAGTGTAA AAGAAAACTA CAAAGAATAT TTTAAAAATT
    91621 CTGTTAAGTA TTCTGTAATT TCTTTAATCA GTTTAATTGT AGTATACGTA ATGTTATACT
    91681 AACGGAGGAA TATTATGTCA ACAACGATGA AGGGAACAAT CGGGGGGGGG CTAACATTCA
    91741 CAGCTAGCCC CGCAACCGAA ATAGTTGTAT CAACGGGATA TTTAGTGGAT AGATCTAATG
    91801 ATGAAAACGG CCTTAATGAT GACTTTATAA TTCCTAATGG TGTAAAAGTG ATTGAAGTTT
    91861 ATGCATCTGC CTATATTAGT GGTGGTACAG AACATATTAT ATCTCTAACC GTATATAGTA
    91921 GTAGCGGTCA ATGGATCTAT ACTACTGGCG AAGGCAATAC TAGTTACACA GTATACGTTG
    91981 GAGTAATTCC AAATAAAAAA TACTATACTT ATATACATGC TGAAACTAGA GAAGGCGAAG
    92041 ATTGCAAAAT AGATAGATTT TATATAAAAT ACTCTCCTGA GATAAACAAG CAAACTCCTA
    92101 CTATTACTGG TTATTAAAAA AGAAAGGATT CATATTATGA CAACATCTTT AAAAGGAACT
    92161 ATATGGGGGG GGGGTAACTA TTAGTGCCAC CCCAGCAACT GTAAGTGTAC CGAGTGGAAG
    92221 CATATATATA GGCCCAGATG ACTCAAAGAG ATTTACAGTT CCAAATGGAA TAAAGGTTCT
    92281 TTATGTACGC GGATTTTGCG TGGGTGTTAC TCCTGGCTCA ACACATATAT GGGAACTTCA
    92341 GACAAACTAT GAAGAACCTC ATCATGTTAT GGAGTATGAA ATTTATTGTT TTACCCATAA
    92401 TAGACATCAA ATTGCTAGTT GGGGAGAAGA TGGTGTTAGT GAAGACGATA AAGTAGGGGC
    92461 AACTATATAT TATTCTCCAG AAATAAATAA GAAAACTCCT GATGTTTACG ATTATTAAAA
    92521 GAAAGAAGGT AGTTGTATAT GGCTACAACA ATGAAAGGTA TAATTGGGGG GGGACGACGT
    92581 TTAGTGCTAG TCATGCTATA AGACTTAAAC CTCAGATATA TATAGCTAAA GGTAGTGCTC
    92641 CATGGTATAG TGGCAGTTGG ATGGATAGCA ATAAAGTTAT TAATATAGAC GAATCTATAC
    92701 CAGGTCAAGC TACAGTTACT TGCGATGGTA ATGTAACTAA TTTGTTTATG ATGTTTGATA
    92761 ATTCTAATTT TACCTCATTA GACTTATCCA GTTTTGATAC TTCTAATGCA ACCGATATGA
    92821 GTTGGATGTT CAATGATTGT AATAATCTTA CTACATTAGA TGTATCTAAC TTTAATACTT
    92881 CTAAAGTAAC TGATATGAAT GGCATGTTTA ATACATGCTC TAGTATTGCT ACATTAGATT
    92941 TATCTAGTTT TAATACTTCT AAAGTAACCA ATATGACTTT AATGTTCGGC CAATGCTCTA
    93001 ATCTTATTAC AATAGACGTA TCTAACTTTG ATACTTCTAA TGTAACTGAA ATGTATGGTA
    93061 TGTTTGGTCT TTGCTCTAAT CTTACTACTA TTAAAGGTGT AATTGATATG AAGTCTTGTA
    93121 CTAATTATGA CAATATGTTC GCTTATTGTT CTAAACTTTC TGGTGTTAAG ATTAAGAATC
    93181 CACCATCAAA TTTTGAAAGT AAGACTGGCT TATCTAAACC CCAATATACT ATAGTATCTT
    93241 AGTTTATGCA CAATGTATTT TTAATAAGGA GAATAATTTA TGAACTATCA GCAAACTGCA
    93301 AAAGAAATCG TTTTGAATTA TGCGAACAAG CATATTGATA AAACGGACAA CGTACAGATT
    93361 ACATTAGATG ATGTTTACAT TGTTTGGTTC TGCAAAACCT TGCAGAATTG GAAAGCATTG
    93421 GTGTCAACTA CCTTGCCCGA TGGTATGTAC TACGAGGTTA CATACAACGG AGATAAGAAA
    93481 GAAATATACC TCGATGCATA CAAGAAGTTT GAAAACCAGA AGATTGATGG TGTGTCAATC
    93541 TAACATAGGA GGTGTTTACT ATGTTTAAGT TCTTAATACA CTTATTAGGT GGTTATACTT
    93601 CATCTGAATA TAATCAGCTT TCATTAGAAA TAGATTCTCT TAATAATATC TTAGCTGCTA
    93661 AGAATAATGA AATAGACCAT CTTAAAAAAG AAAGTACTGA TTTATCAGAA AAAATAAATA
    93721 AATTACAATC ACAAGTGGAT TCTTTATCTA AGATAAAGGA TTCATTTATT ATCCATGTAG
    93781 ATGGTGGAAA GGTTTGGATA GAAAATGAGT AAAATAGCTA AATCTCTTCA TTATCAGAAA
    93841 ACAAATGGTA CTTCAGGTAC TTGTGCTTTA TATACTTCTA AAGCTGACTG TGCAGGATAT
    93901 TCTACTATTA ATTTAGAAGT AGATGGTGCT AATGTATATG CTGGTTTAGG TACTTCTCTT
    93961 ACTGCTAATA ATGCTTCTGG TATTAGAATT CAGAAGAATG GTTCTGATAC TAAGTATGCT
    94021 ATATTAAAAT GGACTCAAGC TGCTATGAAT ATTACTCAAG TAGCTAATCA AACTATTAGA
    94081 GTCACTAATG CTTCTGGTAC TGCTGTATCT ACAGGTACTT TATTATCAAT GAATACAGCT
    94141 TTAACTATTG CTTGTACTCC AGCTACAGGA TATAAAGCAT CTTCTCCAAC TATTAATGGT
    94201 ACTACTGTAA CTAGTCCATA TAAAATTACT CAAGCTAATA TCGAAGCTGG TAGCTTTACA
    94261 TTATCTTGTA CCGCTGCTGC TAAACAGACT TTTACATTTA CTATTAATCA ATCAGCTCAT
    94321 CAGACTATTA CTGTAACATG CAATGGTGTA GCACATACTT CTACATTTAC CGCTACATAT
    94381 GGTGATAAAT GGACTGCTAC TATAACTCCA GAAACTGGTT ATAATGCTGG TAAATTATCT
    94441 GCTACTAGTG GTACTATTAC TGGTTCTGTA ACTGTATCTG CTACAGCTGC TGTTATTAAG
    94501 ACATTTACTC TGTCATTTGG AGCAACTACT AACCAGACTT ATGTAGCTAC TGTAGCTGGA
    94561 GTTGCTAAAG CAGCTACTGC TAGTGCTACA TCTTATACTG TAAATTATGG TACTAAGTAC
    94621 TCTGTAGCTT ATACAGCTAA TAGTGCTACA GCTGCATATA CATATACAGC TTCTAATTCG
    94681 GTAAGTGGTA CAGTAACAAA TACTACATCT ATTCCAGCTA AAACTGCTAG TGCTTCATTA
    94741 AGATACTATA CTTTAACCGT TCCAGCTACT GCAAATCAGT CTTATACTCT TAGATTAGCA
    94801 ACCAATAGTT CATATGGTGG TACATTACCG TCTTATACTA CAACAGCTAC TAAGTCTGCA
    94861 CAAACTTTAA GTGTTCCTTA CGGAACTACT TATAGTATTA GCTATACTGC TGATAGTGGA
    94921 TATAACCCAG GTTCTGCAAA GTCTGGTACT GTAAATGGTA ATACTACGGT ATCTCATAAT
    94981 GCAGCTACAG TAGCTACAGC AACTGTAACT ATTGTTCAGT CTGCTAACCA GACTATTCAC
    95041 GTATATACTC CACAGAAGTC TGGTGGTACA GACCATACCT CTACATTTAC CTGCCCAATA
    95101 GGAACTACCT ACGAAGCAGA GGTTGTAGCT GCTAGTGGAT ACTTACCAGG CGATTTAAGT
    95161 GTTAAATAAT AATAGAAAAT AATAGGAGGA ATATTATTAT GGCAACAACG ATTAAGGGAG
    95221 TAGTGGGGGG GGGGACTAAC GATTAGTGCT TCCCCTGCTA CTATAAGTAT ACCGACAGGA
    95281 AAAATAATAT TAGAAGATTC TATGGATAAT AGAAATTACT CATTAACTAT TCCATCTGGC
    95341 GTAAAAGTTT TAGAAGTTTA TTTATCTATT AATTCTTTAG CTGAAGGTGT TGAAGGTGTT
    95401 ATATACATAG CAAATAATAA AAGTGATAAA ACATGGGCTG AGGTACAAGG TTGGTGGGAA
    95461 GATGGCTTCC CTGATGATAT AACTAACTAT GTTGGAGTTA CTCCTGGTAA GACATATTCA
    95521 TTAAATATTC AAATAGACAT AGATGATGAC TCTTCTGGAT ATATCGCGTA TTCTCCTACT
    95581 ATAAATAAGA AAACTCCTGA TGTTTACGAT TATTAAAAGA AAGAAGGTAG TTGTATATGG
    95641 CTACAACAAT GAAAGGTATA ATTGGGGGGG GGGGACGACG TTTAGTGCCT CTCCAGCAAC
    95701 TCAGAAAGAA AAAGATTTTA TTGTAACGGC AGAGTATTAT TATATAGATC ACCAATACGG
    95761 TGAGACCTTT GAAACCGACT GGTCTTGTGG TTTCGGGACT GCGTATGATG ATGCTACTAA
    95821 AATCGGGAGT ATAACGCCAC AGGAAATTGA TGGATTCAAA ATCTTAAATC TGCAAGACCA
    95881 AGGCTGGAGT ACTACTGACC TTGAGGATAA CCCAGTTGAA GACGTATCCT GGATTCTCTT
    95941 AGAAGCAACC CACAAATGCA TCCTACACAT AAACGGAAAA GATTACAATG TGACTGAGTA
    96001 CAAAGATGGT ATATACCATA GTAAAATCAA AAATGACCAA CTTGGTATTG AAGATAAGGA
    96061 ACAGATAAAA GTTACATATA CACTCTTATA ATTTTAATAG AATAGGAGAG ATCAATTATG
    96121 GATGATTCAA CTTTAAAACC TCAAGCATAC CCATCTAAGG ATAAAACCAT ATATGATGAT
    96181 AATGTAGCTG ATCTTGCTTC TATAATTCTA TTTTATCTTC GTGATAGCTC TGAAGCAACT
    96241 GATACAGAAC CTTTTAACAA CGATTCTAAT GTAACTTCTA CAGATTTATC TATCTTTGAT
    96301 AGTTCTGATG TAAGCAGTAT GGATTCTTCT GTGTTCATTG ATTGTTCTAT ATAATGTAAT
    96361 TAGTATGCGA TAATGTTCAA GATTAAAATC CCACCATCAT GATTTGATGG TGGGATATTC
    96421 TATTCTCGAT ATACTGTAGT ATCTTAATCA TAATCTATAA GATTTGATAA TTTTGTATAC
    96481 ATGATGATAA ATGATAAAGT ATTAAATGGT ATAAGAGTAA AGGAGAAGTA TTATGAATTC
    96541 AACTATAAAA ACACAAACTT ATGTAGCCAA AGGTAAAGCA CCATGGTTTA ATAATAACTG
    96601 GTTAGATATT GATAGAGTTA TTAGTATGAA TAAATTAGAC TCAGGGACTA CAGTTGTATG
    96661 TGATGGTAAT GTAACTGATA CGGCTGAGAT GTTCCGTAAT TTTAATGAAC TCACCTCAAT
    96721 AGACTTATCT AATTTTGATA CTTCTAATGT AGTTTTTATG GACGGTATGT TCTATTACTG
    96781 CTCCAAACTT ACTGCATTAG ACTTATCTAA TTTTGATACT TCTAAAGTAA AAGGTATGAG
    96841 CTGTATGTTC TTTAATTGTA GTGATCTTTA TAAATTAGAT TTATCTAATT TTAATACTTC
    96901 TAATGTGACT GATATGAGAA GTATGTTTGA TTGTTGCTAT AGTCTTACTA CATTAGATTT
    96961 ATCTAACTTT GATACTTCTA AAGTAAATGA TATGACATGT ATGTTTTTTA ATTGCTTTAA
    97021 TCTTACCACT ATCAAAGGTG TTATAGATAT GGAGTCTTGT AAAGATACAG ATTACTACAA
    97081 TATGTTCTTT CAATGCTATA AACTTAAAGA TGTCAAGATT AAAAACCCAC CTAATAATTT
    97141 TGAACGTAAT AGCGGTTTAT CTTCTTCTCA ATATACAATA GTATTTTAAA AGTATACTTA
    97201 GTTATATATT ATTATAATAG AGAGTGAATA AACTCTAGTT ATTTTGTCAT AAGGAGGACA
    97261 AATAATCATA GAAAGAGACA TTGACGCCAT CTCTATTATT CTTAGTAAAG AGGCATCCAT
    97321 GAAGGTTGAT ACCTTCATGG ATGAAACCAG AACACTGTTC GAGCAGCTCG AACTTACCGA
    97381 GAACAGTGAT GCAAAAAGGT TTGTGCATGA TATGCATATC CTTGCAATCA TGTTTTATTG
    97441 GCTCGTCGAT AAAGGCGAAT ACAAACGGGG AGCGTATATC GCTTCCCAAA TTGAGGTGGA
    97501 GGCACATGCC TTCACCGCTA AGATGAGGGT AAAGGGACTC ATCTCAAATG ATGCGGCTGA
    97561 TACTATGGAC AATAATATCA GCAGGTCAGT AGCTAAAAAG AAGGATGAGC TTTGGGATAA
    97621 AGCTCATCCT AAAGCCTGAT TCATTAAAAA AATAAAAGGT CGAAAGACCT TTTATTTTTT
    97681 TTTTCATATT ATGAATAATC TCTAAAATAT TTTATAAAAA TATTTTTAGT AAAGGAGAAG
    97741 TATTATGCCT AAGCCTCAGG TATTTGTAGT TGAAGGTTCT AAACCATGGT TTAGCGATAG
    97801 ATGGGAAGAT AAATACCATG TAGTTAATAT AGACGAATCT ATATCAGGTC AAGCTACAGT
    97861 TACTTGTGAA GGGGTAACTA CTATGCGTAA TATGTTTGAT AGATGCATTA ATCTTACTTC
    97921 AATACACCTA TCTACCTTTG ATACATCTGA TATAACAGAT ATGGCTGATA TGTTTAATAG
    97981 CTGCTTGAAT CTCACTTCTA TAGACTTATC TAACTTTGAT ACCTCTAATG TAAAATGTAT
    98041 GAATCATATG TTTTGTAACT GCCCTTATAT TACTTCATTA GATATATCCA GTTTCGATAC
    98101 ATCTAATGTA AAAGATATGA GAGATATGTT TGCTCATTGT ATTAGACTTA CTACTATTAA
    98161 AGGCGTTATA GATATGGAAT ATTGCAAATA TCGCACCCAT ATGTTCTATA AGTGTCCTAA
    98221 ACTTACTGGT ATTACAATTA AAAACCCACC ATTATTTGCT CAATGGTAAT TTATACCATA
    98281 GTATCATAGA AAATATAAAA AAAAATAAAA GGTACTCATA TGAGTACCTT TTATTCTTAC
    98341 CCTTTAGTTC TATTACTTCT CTTCTTTACC AATAGGATGG TTCTCGATAC TAGTAGCTTT
    98401 GCGAATATCT TCGATCGCTT TAGCTTTCTC TTTGGTATCT TCGATGAACA TCATAATAGT
    98461 ATCATCGATT GGTGGGAAAG TGTTTTCTTT ATATTCGCCA AGCGTATCAT TGTAGTAGTT
    98521 ATGTTCTTCG CCATCAACAA AGAAAGAGAT GATTCTTCCA TCCATAACTT CATGAGCTGT
    98581 ATCCAATTCA TGAGAAATCA TGACTGGAAT CTCCTGAAGG AACAATGGAG ATTCATCATC
    98641 AAGAATGATG ATAGAACGAA TTCCTTCAGC GGCTACGCTA TCATAAAGTC TAGATACATC
    98701 GTCATCTTTC AAGAATGCAT CTTTAGTCAA TGAATCAGTA TAGTAGTATC CATCAATTTT
    98761 ATCTACATTA GATCTTACTG CAATTTTAAG CAGTTTCAAT GCAGAGCTAA CCTGTTTAGC
    98821 TTTCCTTGCC AGATCATTGA TATATTCATC CTGTGCATTA AGATGATTAT CAATTTCATT
    98881 CATATCAATT TTGAAGCTTT CAATAACGTT TCTAAGAGAT GTTGCCATGG TATATTTCCT
    98941 CCTTAAGAAA TATAAGTAAA AATGTATTGA AGCTAGATAA CTAGCTTCAA TATAATACTA
    99001 TATAATTATT ATATAATTTG ATCGTGTTTT GCATCATATG CTAAAGAAAT TACAGGTGTA
    99061 CCATCAAATG CGTTATCTAT TTTGTAATTC ATCCATGCTT CAAAAATAAT GTATCGTGCT
    99121 GTTTCTTCCC AATCTTTTTT ACTAAGTTGA CTTTTAATTA CTTTTTTATC ACCCAGTAAA
    99181 TCAGTTATAA AATAGATACA ATGGTCTTTA TCACATACTC CAATGATATG TGCTTCGCCA
    99241 TATTTATCTT TTAAAGCAAA TCCTGAAATC GCACAATTAT ATTTTTCGTC ATTTAAAGTA
    99301 TAATTTACAA CTGGAACTTT GTTTTTCTCT GCTTTTTCAG CAGTTTCATC AAGTAATTTA
    99361 AGTAGCTTTT CTTTTTTATC ATCGCACTGT CTACAAATAA TCATTTTTTA TCCTCTTTAA
    99421 TTATAACTGA ATGATTCCAC TATATGCACT ATTAGTATCT AACTTTGTAA TACCAATACT
    99481 TTCTAATGGG AATGCTCCTA TATTTTCTTT AATAATAGAA TCATAATCAA TAAATTCAAT
    99541 TAACCATTTT GGTGTAGGAA TAGTATATGG AATAGCTACA CTAGTTATTT CTCTAGCATT
    99601 ATTAGGTGTA GTAGCTTTAA AGAAGTTAAA TAAATATTCT TGATCTCTGA CTTTAAAGAC
    99661 TATGCTATTA TTATTATAAA ATGCTTTAAT TAAGAGATTA TATTTATTTG GGTATTCATC
    99721 TTTAAATCTG CTACTTTCTA ATATACTTTT ATTAATCTTA GTCTTTACTA CAAGTACTGG
    99781 GCATTGCTCA TCTAAGTTTA TATATGGTTC ATTTTTATCT CTAAGAAGAT CATATATAAT
    99841 ACTTCCTTTA ACTTGCTGAG TAGACATAGG GTTCTTGTAA CTTCTAATAC TTTTTACTTT
    99901 CATTGGTTTA AAGTATTCTG TACTACCATT AACAATAGCT TCTTTAATCT GCTTTTCCAA
    99961 CACTGCTAAT TTATTAATGA TTTTAAGCTG ATCAATATTT TTAGACTTTA GAATATCTTC
   100021 ATACAGAATC TTACTTAATA CCTCTTTAGT AGATTTAGGA ATTACAGACT TATCCATTTC
   100081 CAACCCTTTA ATGTCTAATT GTTTAGATGG GTCATTTGGA ATAACATGAC CTTCCTGTAC
   100141 TTCTACTAAG GTAGCATAAT GCTTCTTAGC ATCACTAAGC AGCATTTTCA TAAATAAAAA
   100201 TTCATTTTTC ATATTCATTA AACAGAATGG ATGAGCTTCA TTAGTTACAT TATTCATGAT
   100261 AGAAATTCTA TCAAAGTAAT CTCTAAGCAA TTTACCAATT ACATATGCTA AGATATTAAT
   100321 AATAGAATGT CTAAGACTAT CTTCTGGAAT AACCATTAAT GGATTTCTCA TTCTCTTTCT
   100381 TTTAATAATT TCATCATTTT TAAAATCATA AATAAATTCG CTATCATCTT TCTTTAAAAT
   100441 ATCTCCAGCT TCGTTAAGAT TTTCTTTTTC CATTAGTTTT ACTGCATCAA TATCAAAATG
   100501 CTTAATTTTC ATATCTTCAT TTTTGACTTT ATCTGCAATA AAGGTATACC ATGGATTAAG
   100561 AGTAATAATA CATGAATCAG TATCAGTAGT TAAGTCTACT TGTCTAATTA ATGTTTCTAC
   100621 TCGTTCAATC TTATCAATAA TTTGGTATCT ATAATAAACG TATTCTTTTA CTATATCCAC
   100681 CAATACATCT AATTTATCTT GAATATTAGA AGGCGGATTA TTAGGGTCAA TAAATGGACT
   100741 ATCTAATTCT TTTAGAATGT CGGTTACTAT TTCTAACGGT ACTTCATTAT CAAAGAAGCT
   100801 ATATAGATTA TTTTTATAAT ATAATCTATT TAAATCTTCT TGATCTAATC TTTGTACCAT
   100861 TCTCCAAATG ATTTCCATAT CTTCATCATT GGGTAACCAT CTATATCCAC AACTAAGCAT
   100921 AAGCTTTGCA AATACAGATT CTTTAGATAC ACTATTATCT AAGATATCAT TATCACTAAA
   100981 CTTTCTATTT GGTTTCTCCT GTAATACATG GTCAATAAAA GCAATGATTT GATTTAAAGA
   101041 ACCAAATTTA ATATTATTGG CTAAGAATGA TTCAAATAGC ATAATGGATG CTGTAATACT
   101101 ACTTCTACCT TGTCTGGTAA TAGATGTAGC TACATATACA TTATAGAACA CACTAGATGC
   101161 TGCCCCCAGA CAACCATAAA TCTTTATGTT CACATGGGTC GTTAAGCCAT GCAGTTCTCT
   101221 TATGAACTTC TCATTCTTTC GATATGAGAA CAGACTATAT CATTATCTCT ATTGAGATAT
   101281 TCAGCACTTC GAGTACACTT GTACCCTACT CCTTACGGAT AGTCGTTGAA CTATATTTCT
   101341 ATAGCTGCTG ATTGCGGATT GTATCACTAC TTAGGATTAC TATCTCCTTA TAGCATTCTT
   101401 AAACTTGTTT CTGCTTTCGC TCTACATACT TCGTATGTAG CATTAAGACT TTACCGTTTT
   101461 CCAGCAATTC ACTGAAATAC ACTTAAAGAA TCACTTCTTT AAGCGGCCTA TTTAGTTAAG
   101521 CGTTTGTATC CACTTTTGCC ACTAGCTGAT TTAAATTATA TCTATTATAT TCTTCAGACC
   101581 CTTTTGGATA TTGAAGCATC TTCTTTTTAA AGTTGTTTCG TCTATCTGCA AATTCTTGAA
   101641 TCATTTCATA TAATGGATTA GGTCTTTCTC CATGTTGTGT AAATAAACAT CCGTAAGATG
   101701 TTAATATTGG TTTACGCTCT TGAATATATT CATACAACTT GATTAGGTTA ATATTAGTTC
   101761 TTTGATTATG ATAGTTATCA TCAATCTCTA CTTGATGGTC TTTAATTCTT CTATTAATAC
   101821 TCCAATCAAT AGCTCTATCC AGTTCACTAT CTCCTAATTC TGGCATTAAA ATTTTCATAT
   101881 TTCTTTTCAT AGAATCTTTG TACTTTTTAA ATATCTTTGC ATAATTTTCG TTCATATTTT
   101941 TCTCCTCTCT TTCCTAAATA TACTTATTTT AAGGTACTTA CGAAACTTAT TTTTAACTTT
   102001 AATATTATAA CATCTAAATA AACTACATCT ATTTGTGGTA TATGAATAAC TGATAAAACC
   102061 AAATTATTAT GGAGGTGAAT AATCGTGTCA TATATTGATG ATACTCAAGA AGCTGGCATT
   102121 CAAGATGCTA CCGCTTTATT TGAATCCTTT TTTGTCGATT ATGTCAACCA TATGGACGAT
   102181 GAAGAACGTA AGCAGTACCT TGAATCTGAT GAGGTAAATG CTCTCGTAGA AGCCAAAGCT
   102241 ATTGGTCGTA GAACCATTGT TCGTCTTTCT AAACAGGATG ATTATAATAG ACGTATTACT
   102301 CTTGCAGCTA TGCAGAAAGC TAAAGAACAG AATTCTTCTG ACTGGAAGAG ACTTAAGAAA
   102361 GCTCATATGC TTAAGAAACT TGCTATTGCT AACATCGTTA AGCGTTATGG TAACAATGTT
   102421 AAGCGTGATG TTGTTAAAGC ACAGAAAGCT ATTCTTAAAA CTAATCCGCG TTATTATACC
   102481 AAAACGACTT TTGGTAACAA TTAATTTTAA CTCTTATTTT TATCTCTCTA TTTTAAAAAA
   102541 TATTATTGCT ATCGAGTACA AAACTTTTTG GCGAGAGTCA TATGGCTCTC GCTCTCTCTT
   102601 TTTGGTATTC ACTTTATTTC TCCTTTCTTT CTCTTAGAGT AACATAGATA AATTACAAAT
   102661 AAAAGTATTA CTCAAATATA TATTATATAA TTGATAATGA AGTTCATGGG AACTTCATAT
   102721 TAAGGTTTTT TAACCTTGTT GTTTAAAAGG AGGAGTAAGA TGTTAAATAA CTATCAAAAC
   102781 TATTATATGT TTGCAGACTT AGTTAGAACT GGGAAATTCT ATTTAAGAAC TAGTGATATT
   102841 ACTAGTTCTA ATTGGCAAGA ATATTATGAT GGTATCTTAA ATATTCTTAA AGATAATATT
   102901 GAAACCGAAG AGATTAAACG ATTCATTATT ACCGTTGATT TTGGCAATAA TGATGTAGTT
   102961 GATTTGACTA TCTTCGATTT GTATTTTAAT ATTATTATGT GGTATTTGGT TGTTAAGAGT
   103021 GGTATTACCT TGGATGGAAG AGCACTATTC TGTCCTAAAG TAATTAATAG AAAATGCATT
   103081 AAAAAATATT TTGATAGATA TATTCCTATT ATTGTAGAGA GGTTTAGTCA TATCTATAAA
   103141 CAGGATGTGA AAAGAATCAC TATTTCTCTT AATAATATTA TCGATGATAC CTTATCTAAG
   103201 TTTTCTGATG TAGATTCTTT TTCATTCTTC TTGGCTAATA CTATTAACCT TAAAGATACT
   103261 ATCGATTTGA TGAATAATAT TCCAGAATTC AATAATCTTG TTCATACATC ACTTATTGAT
   103321 AAAAGTATTG AAGATGTAAA AGACATTGGT ATGGATAAAG CAGATAGAAG CATCGAAATT
   103381 ATCAAGAATT CTAAATCTGT TTTAGGATAT GATCATTGTT TAAAGAATTC TTTTGAAACT
   103441 GGAGAAGGTG TTAGCCCTAG ACAGTATAAA GAATTTGCAA TTCATATCGG TTCTAAACCA
   103501 GATGGTACTG GTGGTGTACA TCCTCATATC ATTGATAGAT CTTATCTTAT GGGTGGTTTA
   103561 CAGCATGTAG CAGATCAGTT TGTAGACTCT GCATCTTCTA GAGTTGCACA GATTATTGTT
   103621 AAGCACAATA CATCATCTTC TGGTAACTTT GCTCGTATCA TGGGTATTAA TAATATTGAT
   103681 ACTGTATTAA ACACTGATTT GGATTATAAG TGTAATACTC ATAATCCTAT TGTGATTACT
   103741 ATCGATAATA GTAAAATCCT TAGTATGCTT ACAGGAAGAT ATTATAGAAC CAATCCAGAT
   103801 GGAATTGATT ATTTAATTCA TCCTACTGAT ACATTTCTTA TTGGTAAAAC AATTTATCTT
   103861 TTCTCTCCAA TGACTTGTGC ATCTGCTGCA CATGGTCATG GTATTTGTAA GAGATGTTAT
   103921 GGAGAACTTG CTTATATTAA TTCTAATCTT AAAGTCGGTA AGTTTGCAGT AGAACAGTTG
   103981 ACTTCACAGA CTACACAGAA ACAGTTGTCG GCTAAACATC TTCTTGAAAC TGTAATTGAA
   104041 AAGATTAATT GGAATGATAA TTTTAATAAA TTCTTCTATG TAGATAATGT AAATATGATC
   104101 TATGTCAATG ATAATATTGA AGCTGGTCAT ATTATTATCG ATCCAAATAG TATTATGGAT
   104161 AATACAGAGA ATACAGAATC TGATTCTGAT GAAGAAGATA ATATGGAATC ATCTTTCTCA
   104221 GATTCTTCTC AGTTTACAAA TTATATTACT TCATTTGTAT TTGAAGATAC AAATGGTAAG
   104281 AAATATGATA TTCATTCTGA GAATATGACT GAAATGTTTT TCTCTGAAGA CTTTATTGAT
   104341 TATCTTAAAA GATTATCATT AGCTAGTGAT AGAATGTATC ATATTGATAT TGAAGATCTT
   104401 GTTAATACTT TGAACGATAA TGCATTATTC TATATTCAGA TTATTAATAA CGATATCGAT
   104461 AAGAACTTAA AAGATATTGA AAGTCTTATT AATAAGAAAG ATGAATTGAT TGGTTTAGAT
   104521 AAAGATTCTT TATTAAAGAA ATTTATTAAT CTGATTATTA AAGGTAAGAT TACCATTCAA
   104581 TCTGTTCATC TAGAATGCAT GCTTATGAAT CAGATTAGAA GTGTACATTC TAAATTGAAA
   104641 TTACCAGAAT GGGAGCATGA TAATGAAGAA TATCAGATTC TTTCATTAGA CCAGTCTCTT
   104701 ACTAATAATC CATCAGTTAT TATTAGTCTC TTATACAAGA ATCTTAAATC TACATTAACC
   104761 AATCCAATTA CTTATGCTAA GGATGAATCA TCTAGAATGG ATATGTTCTT TATGGTACAA
   104821 CCACAAGAAT TTTTAAGTAA TGAAGTAAAA GCACCTAAGA AACCAGAATT CATTACACCG
   104881 ATTTTTAAGT CTTAATAGAG GATAAAAAAA TATGCTATAT ATTGTACTTG AAGGTTTGAT
   104941 TGTATTTGTG GTTACTTATC TTTTCTTTAA AGTGACTATT TATACCCCAG TAAATCCAAA
   105001 GCATAAAAAT GATTCTGTAT TCTATGCTTT GTTTATGCTG GGAGCTAAAT GGTATATTGC
   105061 GTTATGTGCT GCACTAGTGA TCCTTAATAG TTGTAAAGGT GTTCTTTATA CTATAGGATT
   105121 CATTAATTCC CCAGCAGATG ATTATTTCGT AATTTGGTTA AACAGTATTC TTAAATAGTG
   105181 AAAGGAGAAG TTATGTTTTT ATCACATAAT GTATCTATAG AGGTTTATAA TACTTGTATA
   105241 CAACTTATCG GCTATGAAGT AAATGATTGC CCTGAAGTAC AAGAAATGTT TAGTGTATTT
   105301 GATAAAACTT TAAATCAGTA TACTAATAAA GCTATGTGGT ATGATGCTAA GAATAAGATT
   105361 CTTACTTTGC CTAGATCAAT GGATATTGCT TGGTTAGCGG ATAAACTTAA TACTGTTCCT
   105421 AACTTTCATA CATCATGGGA TCCATATGAT GATGGATTAC AGATTAATCT TAAATATCAA
   105481 CCAAGAAATG AAACACAGCT TAAAGCTATT AAGTTTATTT TAGGTAAAGA CGAATATGCT
   105541 GATACTGCTA GATTTACTCA GTTAGGAGTT AATCTTAATA CTGGTGCAGG TAAAACATTT
   105601 GTAACTATAT TTTCATCTGC ATACTTTGGT ATGAGAAGTA TTATGATTAC TTCTTCTACT
   105661 GGGTGGATTG AACAGTGGAA AGATAGAATT TTAGAATATA CTGATACCAA ACCATCTGAA
   105721 ATTTATATTA TTACTGGTAG AACTAGTATT GCTATGATTT TAAATGGTAT GGTAGATATT
   105781 TCTAAGATTA AATACTTTTT AGCATCTCAT CAAACTATTC ATGCATATGC TACTGAAAAT
   105841 GGTAAATCTG AAGACTGGAC TAAGATTACA GAATTATTTA AGAAACTTAG AGTTGGTTTA
   105901 AAGATTTATG ATGAAGCTCA TTTATTGTTT GATGATATTT GGAAGACTGA TTTCTATACT
   105961 AATACTAGAA AGACTTTATA TCTAACTGCT ACTCCTGCTA GATCTGATAG AGGAGAAGAT
   106021 GCTGTATATC AAGAAACTTT TAGATGTATG CCTAAGATAG ATTTATTTAA TGAAGAAACA
   106081 GATCCTCATA CAAGATATGT ATCTGTATTA TTTAACTCTC ATCCTACACC AGGTCAACAG
   106141 AGATGGTGTA CTAATAGATA TGGATTCGAT AGAAACAAAT ACTGTAGTTT TATTACTACT
   106201 AAACAAGGTA AAGACTACTT GTTTAAAATC ATTACTATCT TAATGGAAAT CATTATTAGT
   106261 ACCAATAGTA AGACTTTAAT ATATATTGGT ACTAATGCTG CTATTAAAAT AGTCTATGAT
   106321 TATATTGTAG CTAATTATCC ATATATGAGT AATAATATTG GTATTTATAC TTCTATCGAG
   106381 AAGAATAAGT TTATCAAAGA ACAGCAATTA GATAAGATGA TTATTTTATC TACTACTAAG
   106441 TCTTGCGGTG CAGCTATTGA TATTAAAGGT CTTAAAATGA CTGTAGTATT AGCTGAACCA
   106501 TTTAAGTCTA AAGTATTAGC TAGACAATCG TTAGGTAGAA CTAGAGATAG TGATACTACT
   106561 TATATGGAAT TTGTAGATAT TGGATTTGAT GCATGTAAAG GATGCTATGA ATCCAAAAAA
   106621 TCTATATTTG AAAAATATGC TGCTTCTGTA GAAGAAACAT ATTTTAGTAA GTTTGTATGG
   106681 GATGATGATA ATGGAAAGTA TATCATCGAT GATTCTGTAC TAGAAGAAAA CTATCAGGCA
   106741 GCATTACAAA CTAAAAATGA AAGAGAGAGT AGAATGAGAT GAAGTATAAG AATACACTGT
   106801 TTGTTGAACT TATTAAAATT ACTGAAAGAG GTAAAGATAA AATTTTGCCT AAAGAAATGA
   106861 TAAATTCTTT AGTATCATTA TATCCTAAAA GTAGAAAATG GTTATTTGAG AAAGTAATTC
   106921 CTGAAGTTAA TTCAAGAAAA AGAAAAATTA TATTTTTAAT GGATGATACA AAAACTATTA
   106981 AAAAAGGATG TCTAATCATT AAAGACTATC AAAGTGAAAA AAAGATTTGC ACTATTTGGG
   107041 TAAATACTAA GTTCAAAAAT GAGTATGATG ATATTGTAAG AGCTTTAATA GATAAGGCTA
   107101 TTGCTGAATT AAAGGTAGAT ATGCCTTTAG TTACTTTATC TAGTAAATGC AAATACTTTG
   107161 AAATCTACGA TAAAATATTT AAAGAATATG GATTCTTAGT TTTAGATGTG AAGGATGATT
   107221 ACTATATTAA GGGTATTAAA GAGTATTGCT ATAATGGTGT TTTAGAATAA TAATGCTGCT
   107281 CTATACCTAT CTGTATAGGT AGGTATAGAT ATCAAAGTTT TAATAACACT ACAGTAATCA
   107341 GTTATTCAAA AGTTTTATTT TGTGTGTTTT TATTGGAAGG AAGCTTTATG ATGAAGAAAT
   107401 TGTATTTGAT TATTTTATTT ACGATTATTA GTTTATTTGG GAATTATAAT ACTACTTCAG
   107461 CTGAATGGAT TGAAGTAGAA TTATATGCGT ATACGTTAGA TTCTTCACCA AGTGGGCTTA
   107521 CTGCTACAGG AGAGGTTCCT TATGTAGGAG GAGTTGCAGC AAACTTCTTA CCATTAGGAA
   107581 CTAGAGTTAT GATTAATGAT AATTGGTATG TAGTAAATGA TATCTGTGGC ACAGATGGTG
   107641 CTATTGATAT CTATATGAAT AGTCTTGCTG AATGTTATGA ATTTGGTGTT CAGCGAGCTA
   107701 TGGTTTATGT AGATAGATAA TAAGTTATAA TAAATATTAC ACTACTCCAT ATGGAGTAGT
   107761 GTAATATTTT ATTTTTTGGA TTATATATTA TAACTATGAC AATGCATATA GTTTTTCATT
   107821 TTCCTAAAGG AGGAAATCAT TATGGAACTC GCTACAGAAA TCAAATTTGT AAATTGCACA
   107881 CCACATGTAG TCGATATCGT TAGAGAAGAT GGAAGCATCC TCTCTATCGA GCCTTCTGGG
   107941 ATTGTTCCCA GATGTACCCA GTTGGAAGAT AAGATAGTTT CCATTTATGG CTTTACTATC
   108001 ACCCGACAAA CATTCGGGAA AGTAATTGGT CTCCCCGAAG CAAAGATTGG TGTATATCTG
   108061 ATTGTCAGCC GACTGGTAGC ATCGGCTGCA AAAGATCGCA CCGATCTTCT GGTTCCTGGT
   108121 CCGATGATTC GTGGCGAGGA CGGCAGACCA TGTGGCTGCC GCGGGCTGTC AGTCATTGAC
   108181 TGACAGTTCT AAAGAGAGGT TTAGACCTCT CTTTTTTGCT ATAATTTATT ATGCTATTCA
   108241 AAGGAGGAAA ATGCCATGAC AGAAACACTA CTGAAAGCAC CGCTAAATAA TTTGAGCAGT
   108301 GCGGATAAAA CGATTTTATT GCTCAAACTA GTAATTAATA AAGAGAATAC TAACATTCTC
   108361 TTTATTAATT TTGGTATGTG CGATGTATTC TTTAGTATCA ATAGTAAAGG ATATTGGATT
   108421 TCGGTTAATC TGTTTTATGA TACTATCGAA TTCAACACTA TTAATGATGG TGAATTCTTC
   108481 TGTAAGAGAG ATCATGTATC TAGTGCTAAA GCACATGAGG CATTCAATAT TATTAAGGAT
   108541 GTTTGTCCTA AAAAAGTATT AGCAGAAGTG TTCGGGTATT TTTATGCAGA CAACAATAAT
   108601 TGATTGCCGT CTATAAAGAG AGGTTTAGAC CTCTCTTTTT TTTTATTTAA AACATTTTAT
   108661 TAATTTAGAG GAAAGGAGGA AACAATATTG GCAGATTTAA TATCTAATTT AATTGCTCAG
   108721 CAACAACCTA GGCAAATACA ATATGCTCCC CAAAAGATAT ATTACCAAAT GTCTACAGCT
   108781 AATAAGTCAT TTATTAATAT GCATTATTAT TTGAAGAGTA TTGGTATTAA GAATAATAAA
   108841 TTTATGCTGT CTTTATTTGA CCCAGATTTA GCTGGTGTAG ATCCCTATGA CCCTAGCTTA
   108901 TCTTTGGAAA TGAAAATGAA GATATATAGA GAAGTACAGA GAAACTATTG GTATTTCTTA
   108961 AGAGAAGTAG TTAGAGTAAC TGCTAATGGT AACCCTAGAG GTGTTAGATA TGAGCTTAAT
   109021 AGAGGTAACT TAGCCTTTAA TTTTTGCTCT ATGTATAATA TGAATTTATT TTTTGAAATG
   109081 CCTCGTCAGG TTGGTAAAAC CATGGCAGCT ATAGTAAGAT ATCTTTATGT ATATAACTTT
   109141 GCTTCTGCTA ACTCTAATAT TACATTTATG AATAAGCAGA ATCAAGATGC TAAGCGAAAC
   109201 TTGGAATCAT TTAAAGCTGT TAGAGATTTA TTACCATCAT GGTTACAATT ATCTCAAGAG
   109261 TTCTCTGTGA TAAATGGTAA AAAGAAGAAA TTGCCATCTA CTGTACAGAC TATACAGCAT
   109321 CCAGTAAACC ATAATATCAT TAGAACTGTT CCTGGTGCTA GAAATGAAAC GGCAGCAGCT
   109381 AACCTATTAA GAGGTCAAAC CATTACTATG TGGTGGGCCG ACGAATGGGC ATTCACGGCA
   109441 TTTAACTCTA CTATCTATGT AAACTCTATG CCAGCATTAA ATAAAGCATT TATTAATGCT
   109501 AAAAGAGCTA ATGTACCATA TGGTATTACT ATAACTACTA CCCCAGGTAG ATTATCTACT
   109561 TTTGAAGGTC AGTTTGCATA TGATATGATA CAAAATGCTA CGCCATTTAA TGAACGATGG
   109621 TATGACTTAA CTTACGAACA AATTATGGAT ATCATAAACA ATAATATGAA TTCCATATTT
   109681 GTATATATAA AGTATTCTTA TAAACAACTT GGATTGGGAG AAAAATGGTT CTACGATCAA
   109741 TGCAAAAACA TGATGTGGAA GATGGTAGAT ATACGTCGAG AAATTCTACT CGAATGGATA
   109801 GATACTCCAG AAAATTCTCC ATTTAGTCAA GATGATTTAG AAACTCTTAG AGGTATGATA
   109861 CATGAGCCTA TAAGAGAAGT ATTAATATTA AATAAATACC CATTCAAAAT ATATAATACT
   109921 ATACCATTAT CTATTACAGG GTTACCTATA AATCCTCCTA TAATAGGTGT CGATGTATCT
   109981 GGTGGATATA GACGAGACTA TACTGCAATA TCTGTAATAG ATTCTAAAAC TACACAATTT
   110041 ATCGCTGGTT TAAAATGCAA CTATATGACT ATACCTGATT TAGCAAGAAC TTTAATCTGG
   110101 ATGGTTAAAG CAATGATGCC TAATGCGGTA GTAAATATCG AGCGTAATGG AGTAGCTTAA
   110161 CAGCAATCTC AGTATATAGA GTAATCTATA TATTTTCAAG GTTAATTGCT AAGAAGAAGG
   110221 TTAGAGCTAT TTATACTACA ACATAATTCG CAAGAATAAG TGTGAAAGTT TAAAAAATAA
   110281 ATAGATTCCT TTGTTTAGCA GCGAAATATC TATTTTCTAA TAAATAGATA AACGTTCAAC
   110341 GATCATCCCT TAACGAGGGA AGTAGAACCA CAAGCTAATG GTGGAAGAAA AATCTTGCTC
   110401 CTATATAATA TAGGATGGAC AAATGATCTG CACACGTTCT GTAATGGAAG TGCTTGGATA
   110461 ACCAAGGATT ATAAGTTGCG ATTATAATTA AACATTTTGG GTTTCGGTGC ATCTCTTATT
   110521 GCTAAATTAA AAGAACCAGG TGGGATTAAA GAGAATCTTT ATTATGAAAT TAAAGAAAGA
   110581 GTAATGGAAG AAACTTCAGA TGAATTAGGA AGACCAATTA GAGTAAAGAG AAAAACCAAA
   110641 GTATATGGAT TAGATTCATC TAAAGGTTCT CGTGATTTAC TTATAGAAAT ACTTAGAGAA
   110701 AGAATGGAAA GGCATAAAGA TAAAATGCCT TCTCCTACTA TGTATGATGA ACTATCTAAA
   110761 ATGGTAGTTA AGAAAAATGG TAAAGTAGAG CACTCTGATA ATTCTCACGA TGATTTAGTA
   110821 TTCTCATATC TAATGGCATT ATATGTTTGG TATGAAGGTA AGTATTTAAA AGAAAACTTT
   110881 AATATCGATA AAGGTGTAAT TAAAACAGAA GATTCTGTTG ATGATAATAT AGGTAAAGAC
   110941 TTAGAACAAA AGTACACTGA AATAGTAGAA GAGTTTAAAA TTCCTATAGA AGATGAAAAC
   111001 AGTACTAGAA AAGAAGTAGA TGAGTGTTTA AAAACTTTAA AGATTGGTAT GGGTACTATG
   111061 TTCTCTGAGT TTATGAAAAA ACAACGAAAT CAAGAAGAAC AAATGCTTAT GGATATGATT
   111121 CAAAATAAAG CAGTAAGAAA AGCATATGCT GAATACTCTC AGATTCCAGA AGAACAATTA
   111181 ATATCCACTA ATAAAGCTAA CAAGTTTAAA ATACCAGACT CAGTGTTTAC CAACTTTGGA
   111241 GAAGATCCAG AGGAAATAGC TAAGAAGCAA ATAGCTAAAA ATATGAATTT TAAAAACTTT
   111301 AAAGGTGAAA GATAAATTAG AGATACCTCA TATAGAGGTA TCTCTATATT CATTTTAATT
   111361 CATTATTTTA CTATATTATA ATGGGAAGGA TTTCTTTACA TGGCATGGAG GTTTATTATG
   111421 GAAGTCAATG GTGTTGATAA AGCATATTCA TTAGTAGCAG AAGGCGAGCT GTCTACTATT
   111481 CTGTCGAATT TTAATTCATC ATATACCTAT GATGTGGTTG ATGATCTTAT GAGAGAAAGA
   111541 TATAATTCTT TTTCTTTAAT CTCTAAGCCT AATTTTATAG ATGAATTAGA GTATTCATTC
   111601 AAACAACTAT TAGATCAATT TCCTTCTGAT AAAGACAATA TTATTTATAC TAGAAATAAA
   111661 ACTTATTTAG AAATTATTAG TAGAATTTCT AATAATTCTG GAGTTCAGTT TACTATTGAA
   111721 GATACAGATT CTGTAGACAT AAGATATTTA GCCTCTATTA TCTTTGATTT GTTTATTTCT
   111781 AATTATAATG AATATGTATT CAAGTTCTTA TATAATTTTA TTGTAAATCA GAAAGATTTT
   111841 ATCTATAATC AATTAGATCT TATTAAGAAC AAGAAATCTA AAGATATATC TACTATGTAT
   111901 AATAGACAAT ATTATTCTAA TGATACTTTA GCCATTATTA GTGCTAAATT GTATTCTTGT
   111961 ATTGATTTCA TTACAGCATT AGATTTCGAT TCTAGAACTA CATTAAGTTA TATCTATACT
   112021 TCAGCTGATG AAATTGTAAG AATGAATTAT CTTCTTCAGT ATATTGATTC GTCTGCTGAT
   112081 TTATTTAGAA TTTTAATTCT ACCAATTCTT ACTAATGATT TAATTTCACC ATCCTTAGTA
   112141 AACTCTGTAA AAATGGAATT ACAAAAGAAT TTCACCATAA ATAAAGCTAA TATTTTTGAT
   112201 AAACAGTTAT AAGGAGACTA TTATGGAAGA AGAAGTAACT AAAACCAAAT CTATTAAAGA
   112261 TGTTATTGAA GCAGGTAATA AAGAAATAGA AGATGTTAAA ATTCAATATG CTGATGAAAT
   112321 TGATGAACTT ATTAATAAAA CATTAACTGA AAAAGATATT GAAAACTTTA CTATTCCAGA
   112381 ATTAAGTGAT GAGCAATTAA AAGAAGTAGA AGCTACTGAA GATGATATTA AGGTTTATAA
   112441 AATTGCTAGA GAACTAGAAT ATGATAAAGA AGATAAATTA GATGTAGAAA ATTATATTGA
   112501 TAAGGATTTC TTATCTAAGA TACTTGCTGA AGAACTTAAT ATTTCTGATA TTAAAGATAA
   112561 GAAAGAAAGA AATAAAGCTA TTAAGTCTTA CATCTTATTT AGAGCTTATA GTACCTATAT
   112621 GATGTATGAA AACATGGAAT TTGCTAATAA AGTAAAAGAT ATTTCTACTA ATGTAGATAC
   112681 TGATGAAATT CTTAGAACTT GGTTTAATCA TAACAATGAT TTATTTGGTA TTACTGAAGA
   112741 CTTGGAATTT TTGGAAGAAA AAGAAAAGAA TGAATATTCT ATTGGTAGAG AAGCATATAA
   112801 GAGAGCTTTA ACTTTAGAAT CTCTCATTGA ACAAGTCAAA AAGATAACTC TTAGTAAACT
   112861 TATTAAAGAA TGCTCTGATA AGAGATATAA GAGGCATGTA TCTAGAGTTA ATATGCTTAT
   112921 TAGGCATCAT TTAAAACAAG ACGTTGCAGA TAAAGAATCT AAAACTACAA ATTGTGATAA
   112981 TATTCCGTTA TATACCTCTT TAATTATTGG TTTATTGGCT AAGAATAAGC CTGAAGATAA
   113041 AGATATATTT GAATGGATTA TTAAGAATGA TAAAGACCAT AGATTTTCTA GATCTATTGT
   113101 AGTATTATTA TCTTTAGCTT CTAATACAAT GGATTTATCT ACTGGTGATG TAGTAGAACC
   113161 ATATTTCATC AATATGAATT TGTATATGAT TTCAAATATT CCTACATTAT CTGAAAGGAG
   113221 TGATAAATGC ACTAAGAGAA TTACTAATGC AGTATATGAG ATTATGAAAG ATATTGTATC
   113281 GAAAGGAGTT TAACCATGAA ATATCAAAAG AAACCATTTA TTATTGAAGC ATATCAGACT
   113341 TTTGAAGAAA AGATTATTCA TACATTAGAA GGAGATATGA AAGCTAGTGT AGGGGATTAT
   113401 ATTATTACAG GTATTAAAGG AGAACAGTAT CCATGTAAGC CAGATATTTT TAAAGAACTT
   113461 TATACTCCTT TAAAAGATAA AAAAACTGGT ATGAGTATTG GAGAAGCAAT TACTGCTCTT
   113521 GAAGTAGGTG AACGTTGTGC TAGAAAAGCA TGGAACGGCA AGAATCAGTA TATTGAATTA
   113581 GTACATAATG CAAGCTATAT CGATGGTAAT GGTAATCTTA TTAATGCTAA GCATGATACC
   113641 TATGGCAATA AAGTAATTGC TTTTGTAGGT ACTTTTGGAG TACAGTTAGG ATGGTTAGCA
   113701 TCTCAAGCAG ATTTGTTGTC TAAGGATTGG TACATTGTAG AATAGTTTCT TAAAATATTT
   113761 TTTCATTTGC ATATAATATA TATGAATAGC AATACCGCTA TTCATATATA TTATTATTGT
   113821 ATAAAAGGAG AAAAAATATG AAAGATACTA AACCACAAAT TTTTATAGCT AAAGGATATA
   113881 GTCCATGGTT TAATGGTAAC TGTGGTAATA GTTATTATGA GTACATGGAT ATCTGGGAAG
   113941 ATAGTTCTCA TGTAGTTAGT GTAGATGAAT CCGTACCAGG TCAAGCTACA GTTACCTGTG
   114001 ATGGTAATAT AACTAATATG AGTAGTATGT TTAATTTGAC TCATATTACT TCATTAGATT
   114061 TATCCAGTTT CGATGCTTCT AATGTAACTA ATATGAGTAT GATGTTTGAA GACTGTCGTA
   114121 ATCTTACTTC ATTAGACTTA TCAAACTTTA ATACTTCTAA AGTAGCTGAT ATGAACAATA
   114181 TGTTTAGTAA ATGCTCTAAT ATCACTTCTA TAGACTTATC TAACATTAAT ACATCTAATG
   114241 TAACTAATAT GGATGGTATG TTTAGTTATT GTGATATTCT TACTAAATTA GACTTGTCTA
   114301 GTTTTGATAC TTCTAAAGTA GAGGATATGA ACTTTATGTT CGGGTTCTCT GAGAATCTTA
   114361 TTACACTAGA TTTATCAAAC TTTGATACTT CTAAAGTAAA AGATATGAGT AGTATGTTTT
   114421 ATCATTGTTC TAAACTTACT TTAGTAGACC TATCTAATTT TGATACTTCT AAAGTAACTA
   114481 ATATGAATTC TATGTTCTGT AATTGTAATA ATCTTACTAC TATCAAAGGT GTAATTGATA
   114541 TGAAGTCTTG TACTGAAGAA TGCTACGATA TGTTTAAGAA TTGCCCTAAA CTTAGAGACG
   114601 TTAAGATTAA AAACCCACCT TCTAACTTTG ATGCATCTGG TTTATCTAGA TCTCAGTACA
   114661 CTATAGTATC ATAAGTATGG GGTAGGGAGG TAAGTTGCAG AATGATGCAT TTACTACGAA
   114721 AATTAATATC GGCTATAAAA CCTAAGCCTC AGGTATTTAT AGCTAAAGGT TGCTTTAGCC
   114781 CATGGTATAG TAGTGAATAT TGGAGAAATA AATCTCATAT AACCAATATA GATGAATCTA
   114841 TACCATGCCA AGCTACAGTT ACATGCAAAG GTGTAACTGA TATGGGCAGT ATGTTTAATA
   114901 CTTGTTCCAA ACTTACTTCC ATAGACTTAT CTAATTTTGA TACATCTAAA GTAGATGATA
   114961 TGGAATGGAT GTTTACTAAT TGCCGTAATC TTACTTCGTT AGATTTATCT AACTTTGATA
   115021 CATCTAATGT AACTGCTATG ATTGGGATGT TTTATAATTG CTCTAGACTT ACTACATTGG
   115081 ATTTATCGAG CTTCGATACA ACTAATGTAA CCGATATGAG CAAAATGTTC ACTAGTTGCT
   115141 ATAAACTCAC TAAATTAGAC TTATCCAATT TTAATACTTC TAAAGTAGTC TGTATGAGTT
   115201 GGATATTTGA TTATTGTGAT AAACTTACTT CAATAGACTT ATCTAACTTT GATACTTCTA
   115261 ATGTATTTAC TACGTATGCT ATGTTTAGCG AATGTCATAG TCTTACTTCA TTAGATTTAT
   115321 CCAGTTTTGA TACATCTAAA GTAATTAATA TGAGCTATAT GTTCGATAAC TGTCCTAGAC
   115381 TTACTACTAT TAAAGGTGTT ATAGATATGA AGTCTTGTGA ATATTGTGGT AATATGTTCA
   115441 CTAATTGTCC AAGACTTAAA AATGTTAAGA TTAAAAATCC ACCATCTGGG TTTGAAATTA
   115501 ATGCTTGCAT ATCTAAATCT CAGTACACTA TAGTTTCTTA ATCACTATTT ACCTATATAT
   115561 TACTAATGAG AATAAAAAGA AAGATTAAAC TAATTAAGCA AGCTAAATCT TGCTAAGTCA
   115621 TAAGGAAGTA TGGTTATGAT AATTAAAGAC GAGTCATATA ATAAAGAGCG TTATGTTTTT
   115681 GAATTACTAA TGACCGATAG GGAATATGAT GATATAAAGG TTTATATACG TTTACTTAGT
   115741 CGGCATATTG AGTATAATAA TTGGAATAAT TCTATAACTT ATCATATGTC AAAGAAAGAA
   115801 GTAGCAGCAT TTCCATCTTT TTATGAAAGA ATGAGAAATG CTTTTGGAAT GAATGAGACT
   115861 AAAGATAAGC AAAGATATAT AATGAATCAT TTTAGAAACA GGCGTGCGGC ATGGACACTA
   115921 GGCAGTGTTT ATGCAGATCT TATATTACTA GATTATCAAG TATATGATGA CGAATTTAAT
   115981 GAGCTAGCAC AAAAATGCAA AGAGTATAAT TTAAAAAATA ATCTCTGATT ATAATTGAAC
   116041 TTATATATTC TAGATAGCTC ATATGAGCTA TCTAGAATAT ATTTTATTTT TTATCATTCT
   116101 ATCCAGATTT TACCACCTGG AATATTAAGA GAACCATTAA CTGTAAGATT ATTTGTAGTT
   116161 GTAGTACCTG TAAATGTAGG AGATTCTATG TTAGCTTTTT TATCTAAATT AGCTTTAATC
   116221 ACTTTATTCT GTAATGCGTT AGTACTAGTA TCTGATAAAG TTGCATCTAT CACTGCACCT
   116281 TCTGGGATAG TAGGTTTATC AGTTAAGTCA TTATAAGAAC CTGTAGTAGC TACTTTAGCC
   116341 AGTCCAGTAA TCATTGAAGC TGGGTGAGTA CTAGGATGAG TATATACTGT ATCAGTAAAC
   116401 TTAGCATTAG CTGGTACATC ACTTAATACT GTATGTCCAT TTACTGTAGT AGCATTTGCA
   116461 GCAGTAGCAG TCTTGCCTAA ATATAATTTA TCAGCTTCTG GTTTAGTAAG ATAAGCAGAT
   116521 AAATCTACAA CACCAGATAA ATTATCCCAC TCGGTACCAT TCCATACTAC ATTATCTCCA
   116581 GCTTTAATTT TATTAGCAGC ATCTGCATTT TTGATATTAT ATACATCACC TATTTTATGT
   116641 GCAGTTGGTA AATCACTATA ATTATCTACA GTTCCTTTGT ATCTATATGC AGCTGTAATA
   116701 TCAGTTAGCT TAGCGTAATT AGCTAATATA TTATTTATAC CATATTGAGA TATAGCACCG
   116761 TCAGTGTTTG TACCTGTTGT AGAATAGAGC TTAGTAATAC CTTGGGTAGT ATCATTAGCT
   116821 ACAGGTACAT TGTAAATATC TGACCATTCA CCACTTAATG CTATAGGAGC TAAGTTTTCT
   116881 CTATCTAATT TATATGACAA AAGCTCAGTA ATACCAGCTT GTGTAATAGT ACCATCACTT
   116941 CTAGAACCAG AAGAACTATA TAACTTAGTA AATCCTAATG TAGAATCTGT AGCTAAACTC
   117001 GGAGTATTAA TTAAGTCTGT ATAACTACCA GTTTTAGCTA CTACAGCTAA ACTATCACCG
   117061 CTTATACTGC CAGATGCTTT AATAGCATTA TATATACCAC CACTAGTTAC TGGATTAGTA
   117121 CTCCCAGCTT TAGGAGTAGT ATCAAAAGTT AAAGTATTTT GTTTATTATT TAATTCAGCC
   117181 TTAGTAGCAT ATGTAGAATT AATGATATTT CCATTTTGAT CTTTAACTGC TTTATCAGCT
   117241 GTGCCAGTAT AATTTGTTTT ATTTATACTA GCTACTGTAA TATTACCAGT TTTCCAATAT
   117301 ATAGTACTAG TATCAGAAGT ATTAATATCT GTATTAAAAG TTTTTAACCC AGTAATAGTA
   117361 TCATTACCAG TTTTACTTAC ATAATTATTT AAATCGTTTC TGTCAATAGT ATTACCACGT
   117421 ATTTCTGCTA TCTTATTATT TACAAATTCT GTATTTGCTA TTTTAAGAGA GTTATCAGAA
   117481 GTAATAGGAG TAGGAGCTTT AGGTTCTCCT ATAAAACTAG GTGAATCTAA TTTAGCATAA
   117541 GACCTTAAAT CAGCACCACC TAAAGCTATA TTAGTAATAA TATCTCTAAT AGTATCATCA
   117601 TTATTAAATA CATTGGTTAC ACCGTTTACT ATAGCGGTAT TAAGATTTTT AACACAATCA
   117661 GCATCAGTTT CATAATGGAT AATATTCTGG GTATTATCTT TAACAAATGA TACTCTTGCT
   117721 TTTCTTATTA CAGTACTTTT AATATTATCA TCAGCCATTA TTAGTTTCAC CTCACTTCAG
   117781 CAATAACCTA ATCTTACCTA TACCAAGATT ATATTTATTC TCTAATGCTA TACCAATTAC
   117841 TTGTTTATTA GAAGTAGAAT TATTAGTAAG AGCTATACCA ATACCAGGCA TGCCATTACT
   117901 AATAACAATT CTATCCCCTT TATATACTAC ACCAGATACT TTAACATGTA CACGACCTGC
   117961 TAATGCAACA GGAATGAAAT TCTTTAAGTT CTCTTCTAGG GTTTTACCCT TTTCACCACC
   118021 AATGATATGA GCATATTCAT CAGAGTGAAT TCCTACTATA ACTCTATTTT TTGGAGTAGC
   118081 TTTAACATAT CTTTCTTCAT CAGATGATAA ATCCAAAGCT ATAATATCTC CAGCTTCAGT
   118141 TTCTTCACCA CGTTCAAAGA ACTCTGCATA GTCATTATAC TGAGCATTTA CTACTCTAGA
   118201 TGCTGTTAAT ACTCCTGGGA AAGACGTATT ATGATTTTGG TCTAATAAGT ATGCACTGCT
   118261 TTTTATTGAG CTATAATTAT TGAAACACTG CCGAAGTACA AAGCTTGCTG GGGTATTGTT
   118321 AGAAGAGTCG TTTAATTGAA AATACAAACT ACTATCGCCT GGAGGTCCTA TGACAATTCT
   118381 GCAACCATCC CCATCGGTTT GAGTAGATTC TATCAACGCT GTATATTGAT TAACGCCGGT
   118441 TACTGATACT TTACTAGCTT CAGATGCATG GCCATTAAAT GTAGGTGCAG TTACAGTACC
   118501 AGTAAATGTA GCTGTACTGT CTCCTACGAT TTTACCTTTA GTATGGATAT CACCGGTTCT
   118561 AGCATTCATA CTAATTGTAT ATGGGTCACT GCTAGATTTT CTAATACCAA CTGTCTGCCA
   118621 TCCATTAATT GCTAAATTAG ATTGATTAGC AATTACAGCA TCACTTACAT CACTTTCACC
   118681 AGGCCCTATA TAATTATTAC CAGTAGCTGG GATACTAAAG GTAATACCAC CAGACATAGT
   118741 ATCCCCAGAC TTTTTAACAT AAGTATCTTT TATTACATTA CCAGCACTAT CTCTATTTGC
   118801 TGTTTCTGCA TTTAAAATTG TATCTGTATT ATTTGCTAAA GATTTCCAAT CTGTAAATGT
   118861 GGTTCTATTA CCGGCAGTAT TAAAACCTCT GATAAATATT TTACAAGGAT TATTAGTAAA
   118921 TACTTTCTGT ACTCCATACC CAGGAGTATT TTCTTCTACA ACTAATCTAA AGTTACTATT
   118981 AACTCCAGAT GGTTTATTCA CTAAAGTACC TGCTATCTGC CCAGAAATAC ATGAGTATAC
   119041 GCCAGGTTTA ACATATGTAT TCATGTTTTC AGATGCTGCC AGCTTAGGTA TACTGGTATC
   119101 ATTAGTAGAA TTGTCTAATT TATACCAAGC ATGAGATAAA CCATCTGCTA TATTACTGCT
   119161 TTTATTTAAA TCGAATATTG CTTTCCAGTT AGAACCATTA TCACTAGGCA TATAAGCATA
   119221 TAATTTATTT TCATCCACTC TATAGAACAG CATACCAGGA ACTAAATTAG TAGCTGGGAA
   119281 TTCACTACCA TATTTATTAA ACACATCAGT CATTAAAGTA ACTTTAGTAA ATTGAAGTTT
   119341 ATTAATAGGA TTATTTACCG TACCAGTTCT AATAAACAAA TCCCCAGATT GGTCAAACCA
   119401 TAACTGGGTA ACTGTAATAA AATTACTGTC ACTAATAGTA GTAGGTAAAT TTAATAAAGT
   119461 ACCAAATTGA GAAGGTTGAT ATTCAAATAC ATCTTTAGCA TCATATGCTG ATGCAAATAA
   119521 TCCTAACTTA GCAAATCCTT TAGTAGATTG ATCAGTAAAT CTATAATTTG GGCCTAATTG
   119581 ATATACTGCA TCCCATATTC CAGTAGGAGT ATGTAATGTA TATTTATCAA ATTTTTCTTT
   119641 ATGAGCATTA TCAGAAGTAT TATGATTATC TAATTCTACT TCTGTTATAA TTTGTTTAGT
   119701 AGATTCATTA TTATTATAAT ATAGATCTTT TTTAGCCATT TAATCCTCCT TTATTCTACT
   119761 ACTAACCCTA CTTTAACTAT ATTAGATTTA TTAGCTAATA AGTATAAATA GGTTGGGTCT
   119821 AATTCATTAT TTATTGATGA GCTAGTGCAA TATATCTGTA CCCTATTACT ATTATTAGTA
   119881 TCTCCATGAA TAGTATTTAA ATATCTAAAA TCTTTAATTA CAGCTATTTC ATTGCCATTA
   119941 CTATCAGCTA TATGCATAGT TATAGAATTA ATAGTCAGAT TATCGATTTT ATTAAATCCT
   120001 ATAACCCATC TACCAGTTTT CTTATTAGAA TTCTTACTCA TCTTAAATAG ATTAAACCCT
   120061 AATAATCTTA TAGTTAGCCT ATAATTAGAG TTTTTAACAG GAACAGTTGC ACTACTAATA
   120121 GAACTTCCCT CTAATTCATC AAAATACCCA AATAAATAAT CAAACCCATA ATACTTCAAT
   120181 ATCTCAGGTT GTATAAATTT ATTATTGGTA AGCTTTGGAT TATTAGTGTT ACCGCTATAA
   120241 ATTATATTAC TCGGGTCATA TAATGAAGAT ACAAATAAAT TATCATTATG CCCAAATAAT
   120301 AATGGAGTAG TTTTAATTTT ATTTTTTTTA TATAGATATA TATATCTTAA ATCTTTAGAA
   120361 GCAACTTCTC TTTCAATACC TACGCCTAAA TCTCCAGGTA AATATCCACT ATCACCAATA
   120421 ACCTCTGCTT CATATGCAGT ATTTTCATCT ACTGTAAAAG TAGATGTATG ATCTACCCCT
   120481 CCATTTTTCT GAGGGGTATA TACGTGAATA GTTGCATTCT TTGGCTGTTT AATAGTTACT
   120541 GTTGCCATAA TTTATAAGTT CTTTCTTTTT AAAATTCATG GTTTATGCGT TATCATAGTA
   120601 AAGAGTATAT TGTGATTTAG ATAAACCAGC TCCATTAAAA CCAACTGGAG GATTCTTAAT
   120661 CTTGACATCT CTAAGTTTAG TGCAGTTATA GAACATATCC ACAAAACTCT CACAATGCTT
   120721 CATATTAATC ATGCCTTTAA TAGAAGTAAG GCTAGAACAA TATCTAAACA TATAACCCAT
   120781 ATCAGTTACA TTAGAAGTAT CAAAATTAGA TAAATCTAAT GAAGTAAGAT TAGAACAATA
   120841 CTCAAACATA GCATACATAT TAGTTACATT GGAAGTATTA AAACTAGATA CATCTATTGA
   120901 GGCAAGAGAT CTACAGTAAT TAAACATATA TGCCATATCA GTTACTTTAG AAGTATTAAA
   120961 ATTAGATATG TCTAATAAAG CAAGATTACT ACAGCTATAG AACATATGAT TCATATTAGT
   121021 TATTTTAGAA GTATCAAAAT TAGATAAGTT TAATGAAGTG AGAGAATGAC AGTCCTCGAA
   121081 CATAGATTTC ATACTAGTTA TATTACCATC ACAGGTAACA GTAGCTTGAC CTGATATAGT
   121141 CTCATCAGTT TTAATTATAT GAGATGCATC AATCCATTTT GAGTAATACC ATGGAGCACT
   121201 ACCCTTAGCT ATATATGTTT GAACTTTTGC AGCAGGGGTA GCGTTAATAT TCATATTACT
   121261 ATTAATTACC CCCCCCCCAC TCACGTTTAG TGTTCCTGCT ATATATCCAT TAGCAGCTAT
   121321 AACTTCAGCT TCATATGTAG TTCCTATAGG ACAAGTGAAT GATGAGGTAT GATCAGTTCC
   121381 ACCAGACTTC TGAGGAGTAT ACACATGAAT AGTCTGATTA TCAGATTGAG TAATAGTAAC
   121441 CCTAGCAGTA GATACTGTTG CAGGGTTATG AGTGATATTA GTATCAGTTG TTACAGAACC
   121501 AGTTTTAGAA GCCCCAGCAT CATATCCGCT ATCAGCAGTA TATGTAATTT TATAAGTAGT
   121561 TCCATATGGT ACTGAAAGTT TTTGTGCTAA TTTGGTATTT GTTTCAAAAT AAGTTGGTAA
   121621 TGAACCACCA TAAGTAGCAT TAGTGCTTAA TGCAAGTTTA TAAGACTGAT TTGTAGTAGC
   121681 TGGAATGATT AAATCAAAGT ATCTTAATAC AGTAGTAGCT GATTTAGGCG GAATAGTTAC
   121741 ACTTGATGTT ACAACACCAC TTATATTTTC TGAAGCAGTG TAGTAATATG CAGCAGTAGC
   121801 TGCATTAGCA ATATATTCTA CATTATAACG ACTATTGTAA TTGACACCAT AAGAGCTAGC
   121861 TGCCGCAGTT TGTGGTTTAG CAACACCATC TATAGTTAAT ATATAAGTCT GGTTAGTAGT
   121921 TGCCCCAACA GATATAGTAA GCTTTGTTAT GATAGCATCT GTTGTAGCAT AAACCGTATC
   121981 ATCACCAGTT ATAATGCCAT TAGTCTTATT TAAAGTACCA GCAGTATAAC CTGTATCAGG
   122041 TCTAATAACA GCAGTCCATT TAGTTCCATA TGGTAAAGAT ACATTATTAG TATAGGTTTT
   122101 ACCATTAGCG GTAACAGTGA TAGTCTGATG TTCAGATTGC TTAATAGCAA GAGTATACTG
   122161 CAAAGCAACT GCTGCTGTGG CTGAAACAGT ATGACTGTTA TCGATATATA TAATATCATT
   122221 AGGTCTACAT TTAACTCCAT CAAGTAGCAA ATCACCACTA CGATAGCCTA CTGATGGTTC
   122281 TATATTTAAT CTAATATTAT CTCCCTTTGT AGTCTCAAAT GTACTAGTAA ATGTTTGACC
   122341 TTTTTTAACA GAATTTACAC TAATAGTTTG ATTAGCAGAT TGTATGATAG TAATCATAAC
   122401 ATTGGATGTT ATAGCAGGAG TAGCATTGAT AGTTATATCA CTATTAACTG TCCCTCCCTT
   122461 GGTATTAGGT ATACCTGCTG TATAACCATT ATCTGCTACA ACTTCTACTT CATACTTGGT
   122521 TCCTTCAAGA CAGGTAAATG ATGAGGTATG ATCTGTACCA CCAATCTTTT GTGGTACATA
   122581 TACATGAATA GTCTGGTTAG TAGACTGAAC GATAGATACC CTGTATGTCT TTATTTCTGG
   122641 CTCAGCTACG ACTTGTAGAG TTCCTACTAA TAATTTCCCA TCACTATTAT TAAATCTTTC
   122701 TACTCTAGAA TCAAATTCTT TAAATATAAA TTCCAAATAG TTAGAATCTG TGCCTGCTTG
   122761 TGATTGTACT GCTGTTATAG TTAGATCTTC AGTAGCTTTA CCAGTATACT TTAAGCTATT
   122821 TATAGTTTTA CCATTAATAA TTAATGAAGT AGCAGTATAT CCAGAGTCTG GTATTAATTC
   122881 TACAGTATAA TCTTCATTAT CTTCAACTAT AGTATCAGTA TAATACTTTT TATTTCTATA
   122941 AGTAAGCACT ATAGTTTGAT GCTTAATCTG TTTAATAGAT ATTGTATGAT AATCAGTATT
   123001 ATTGTATAAA TCTCTAGCTA ATGTAGCAAA GATTCTACAA TTTTGATTAA CTACTAAGTA
   123061 TTTATATCTA TCATGTGGAT CTTCTACAGC AACATCATAA TTAGTTTCTG GATAAATACC
   123121 ACTATTTAAA TCACCAGCTT GAATACCAGT AAGCTTATCA TCATCAGGAT AAGATACTAA
   123181 TACACCAGCT CTATAATCAT GAAATCTTGC ATTATCTCTA ACTGTAATCG TTTGATGATC
   123241 GGATTGTATA ATATGAATCC AATAATCTTC ATGAAATTTA TCTGGTATTA CAGTAAATTT
   123301 CCATTTAGAA TTAGCTTTAG CAAAGAATGA TTCAGTATGG CTTACACCAG TATATTCTCC
   123361 TTTATCATTC AATTCATAAG CTATTATAGT TTGATTTTCT TTTTGCAAAA GAGTTATAAG
   123421 ATAGCTGTTT TCACTCAAAG TTATCACCCT CTCTTTAATT AGTTACATAA TTGTTAAACA
   123481 CGTATTATCC CATAGGGTTT TATGCCCTAT GGGATAATTT ACTATTCATC TTTAAATTTA
   123541 ATAGTTACTG TTACCATAAT TTATAAATCC TTTTAAAAAA ATCTATACTT ATGATACTAT
   123601 AGTATATTGA GAAGAAGATA AACCAGCACC ATCAAAACCA GCAGGTGGAT TCTTAATCTT
   123661 AACCCCAGAA AGTTTAGGGC AGTCATAGAA CATAAGGCCA TATTCAGTAC AAGACTTCAT
   123721 ATCAATTACA CCTTTAATAG TAGTAAGACC AGAACAGTCC ATGAACATAT GACCCATATC
   123781 ATTTACATTA GAAGTATCAA AGTTAGATAA ATCTAATGAA GTAAGATTAG GACAATTATA
   123841 GAACATCCCA ACCATATCTC TTACTTTAGA AGTATCAAAG TTAGATAAAT CTAATAAAAT
   123901 AAGATTAGGA CAACTATAGA ACATATTACT CATATTAGTT ACTTTAGAAG TATTAAAGCT
   123961 GGATAAATCT ATAGAAGTAA GATAATAGCA ATCTTCAAAC ATGTGATTCA TACTAGTTAC
   124021 TTTAGAAGTA TTAAAGTTAG ATAAATCTAA TGTAGTAAGA TAATAACATT GATTGAACAT
   124081 ATATTCCATA TTAGTTACTT TAGAAGTATT AAAAAAGCTA GATAAATCTA ATGAAGCAAG
   124141 ATTAGAACAG GCATCAAACA TCCAGCTCAT ATCAGTTACT TTAGAAGTAT CAAAGTTAGA
   124201 TAAATCTATT GAAGTAAGAT TAGGACAATT TTGAAACATA TAATTCATAT TAATTACATC
   124261 ATCATCGCAA GTAACTGTAG CTTGACCTGA TACAGATACA TCTGTATTAA CTATATGGGA
   124321 TTTATCACTC CAATTTGATT GATACCATGG ACTAGAGCCT TTAGCTATGT AGTAGTATGT
   124381 TTTTGGTTTT ATAGTAGCGG GACTATCATC TTTAAATTTA ATAGTTATAT CTCTAGTAAG
   124441 TTTACCTCTA GAAGATGTAT TAAGACGATA ATAGTCAGTA GAAGTACTAT TAGTAGTATT
   124501 ATCTAATAAT ACTACTAAAT ATACACTTCC TTTTGCAGCT TTAAATGTTT CTTTATGCCC
   124561 TTCATCAGTA TCAGCTTCAA AGATATCCCC TTCATCACTT CGTCTATATT CCATGATATA
   124621 AACTATAATG CTATACTTAG TATCTTTAGG TTGAACTATG GTTACAGTTA CATTATCCTC
   124681 GGCAATAGTA GTATCTGAGT CAGCAGAGTT ATCTACTAAC AAATCTTTAT TTTTAAATAT
   124741 CAATTCATTA GTATCGTTTA CGACTTTGGT TCTTATATTA GTATTCATAA TATTTTAAAC
   124801 CTCTTCTTTA GAAATACTGA TAGTACCATC TTGAAGTAAT TTAATCGTAT TAACTCCAGA
   124861 TTCTACTATA CCATTTATAG AATAGTTTAC TACGCCATGT AATATACATC TAGCTGTAAA
   124921 TGAAGTACCT TCAGGTATTT TATAAACGCC TTCACTAGCT GGACGATAAC TATCAGAAAA
   124981 TTCTACTTTA ATACTATAAA ATTCAGAGAC ATTATTTTCT CTGCTTATAA TTATAATAGG
   125041 TAATTCTTTT ACAGCATCTT CTGTAGTTAC AGAAATATCT GTGTTTACTA CACCAGCTAA
   125101 TTCTCCAGTA GAAGAAATTA TAGCACCACT ACTATATTCA TAATCTGGTT CTACCTTAAA
   125161 CTCATATATA CTACCATCAG TTACTTTTAC CTTTTCTACT ACATCCCTAC ATTCATATCT
   125221 AGTCTTACCA TTATCAGAAT ATTCATCCCA GTTATACATA ACTAGGGTTA CATTATTAGC
   125281 TGGTGTCATA GTTACTGTAT GGAATGTAAC CTTAGATACA GGGTCTATTA CTAAGTTATC
   125341 TAATGGGTAT TTATAGTCTA TGTAATACAT TTGGTTTAAC TTATAAGGCC CAATGCTACT
   125401 TCCTATTCTA TAACCACTGT TAGCTTTAGC ATATACTATG AATTTACTAC CAAATGGAAT
   125461 ATTAGTAAGA TTGCATGGAG CTTTAACGTT ATTAGCTATT ACTTCACCAG TATTAGGATT
   125521 AGTAATTCTG ATAGATACAT CCTGATTATC TAAATTCTTA TTTAAAATAT TTAAAGTAAA
   125581 TGTCTCTATA GTAGCATTAG CAGCAGATAC AGTAACCCCA CTACTAGTAA TCTTAGTGCT
   125641 ACTCATACTT ATAACCCCAG GAGTAAATCC ATCTCTAGTA GAAACTATAT TTGCTGTAAG
   125701 AGTACTACCA ACTAAATCTT CAAAATCAGT ATTATACGTT TTACCATTAC AGGTTACACT
   125761 TATCATTTGA TTTAAAGATT GTTTAATAGT AACTTTACCC ATAGTTCCTT TAGTAGCTGG
   125821 TGTAGCAGTT ATAGTATGAT TATCATCCAG CCAAGATAAG TTGTAATTAG TTTGCCCATC
   125881 AAGTGTATAT TTACCAGCTA TATATCCTTT ATTAGGAATA ACTTCTACTT TAAATTTATC
   125941 AATTTGCCCA CTCTTATAAG CAAAGGAATT ATAATATACT TTATCATCTA TAGAAACTTT
   126001 AATAACTTGA TTTGGAGTCT GAATAATTTC AAATCTATAT TTTAATGAGT TATTTTCTGG
   126061 GTCGTATAGT TTCTTAAATT CAGTTACTAA TGGAGAACAA GTTACAATAT TTAAATCATA
   126121 TCTTGTTTTA ATATTTCTAG TTATCTTTTT AAGAGAATTA GAAACATCAT GTATTTCCGA
   126181 TTTAGGAACT AATAACCCAT TGACAAATAC CATCATCATT TCATTACTTA AGTTTCTATC
   126241 TATAGTATGC TCATCGAAGA ATAAATACCC AGATTGGGGT ACATATCCTA CAGAACCAGA
   126301 AGTATTACTA CCAGTATATA AAAATACAAA GTTTATATCA CTAGTTTTAT CTATGGTTAT
   126361 ATTATCACTA AGAGTAATAG TACGTTTAGT TTTATCTATA GTATAATTAT CACTCTCTAT
   126421 AAAACTACCA TTAATAAATA CTAATACTCT TTCAGATAAG TCTATAGGTT CAGCATATAC
   126481 ATATGGTAAT TGAATAGTTT TAGAAGATAA TTTAGTTTCA TATTCTTTTT TAGATATTGA
   126541 GCCTGAAGAT GGTAAATAGC AGAATACAAA ATCAATAATA TCTCCTTGTT TTAATACTGA
   126601 AGAATATTTA GAATTAAGCT TTAATACAGC TTCAGTATTT TCATCATCTT TAGTAATAGT
   126661 ATAATTGGCA TCAGCTACTA GTATACCTCT AATGAATACT AATATTGGAC AATCAACTAC
   126721 ATATTTTGGT AAACTATCTG GATAATTAAC TTTAAATGTA GATTGATTAT CAGACTCTAC
   126781 TGTATTATTC TGCTCTATAA ATTGAATTAC ACTGGATTTA TTTAAGTTAT AATTTATCTT
   126841 AGAGCTATCT ATAGTTTTAT AAGCTAAATA AATATTAGCT TCACTACCTT TTACTACTAT
   126901 ATTATCTTTG AATTCTATAG TATTACCAAT AATATTATAG TAGTTATTGC TTATAAATCT
   126961 ATTATCAATA AATACGATAA TATTTTCATT TGTATATTTA ATACCTACAT CATTAGGAAC
   127021 TATAATTTCA TTATCTGCTT TAGCTGTAAC ACTGTACTCA TGAAGATTGA TACTATTTAT
   127081 ATCTTCTGAA CCATCATTAG CATATACAGC TGTAAGTGTA TCCCCTGCCC GTAAATCATT
   127141 ATAGTTTCTA CCGAATATAA GTTTTTTATT AGAAATAGAA TAATGATCCT TAGGAACTAA
   127201 TTCACCATTT CTAAATAAAA AATATTCATT GAAGTTATTA GTAGGAACAT TAAAAGACCA
   127261 TTGACCATCA TTCATTACTG GTATATTAAG ATAGTTTAAT ATAGTAGAAT CATTAGTAAT
   127321 ATCATCCTTA TCAGATTCTA TAACTACAGC TAATTCTGTA TTTGCTGGTA TAGTTTTATT
   127381 AAACTGAATG GTATTCTTAC CTACTACAGA ATATTCATCA GTATTTAAAA GTTTAGTTTC
   127441 TTCAAATACA TAAATAAATT CATCATTAGT AAAATTTCCT ATAGAAGAAG AATCAAATAC
   127501 TACAGTATTT GTATTAGTTG TAGTTTTTTT GTATAAAGTA ATAAACTTTA ATGGATTAGT
   127561 TTTAGATATA GCATTAGTAG TTTCCCACTC TGCTTTATAG TATGGAAATA TAAATATTAA
   127621 ATCATCATCA TAGATTAAAT ATTCATCTAT ATCTAATAAA TCTATATAAT AATCAACTGA
   127681 TTCAGTTTCT TTATTGTATA TAGAAATGAT ATTGTATTTA TCTGTACTAA TTCTAGTACC
   127741 ATGTTTAAAT ATCATAAATG AGTTATAATC ATTTACTGGA TAATCTTTAT ATGGTCTAGG
   127801 TATCTTAAAT AATCTTTGTA TTGGTTCTGT AGCTTTAACT CTAAATGGTT TAACCACTAA
   127861 ATCACCAGTA CCATTAATTC TTGTAAACGC ATTATTACCG ATATAAAATA CATCTAATGT
   127921 ATCGTCAGAG GATATAGGCT TAGATAAATA TAAAACTTTA TTTTCTATTC TATTATCCTC
   127981 TAAATTAGGA ATCAATACTT TATAGAAAGC TGAGTTTAAT AATCTACCAT TTATAAATAC
   128041 AAAATAATTA TTTTCATTAT ACCCAGTTCT AAACTTATAC GGTAAAGGTA TAGATTGAAC
   128101 TGGGAACTGT AATGGAATTC TTTGATATAA AAACTGATTT CTAGATCCAT AATATAATTT
   128161 ATATTTTTTG TATTTAGGAT CTACTATAAT CTTATTATTA ATTCTATCTA TAGTATACTT
   128221 TATAGGGCAG AGATTATATT CTCCTTTTAC TGTAGTATAA ATTACTATAT CATTTTCTGG
   128281 TATATAATAA TTATTATTTT TTATAGGAAG ATAATCTAAC CCATCTTTAG GGTAAGGAAT
   128341 AACTTCATTA CAAATATTTC TGAAATAACA AACTTCATAT CCAGGAATAT TAGTTGTATA
   128401 ATCATATGGC ATTATATTAC CTCCTTTCTA TTTTAATCAC TATTTATAGC ATAGGTGCTT
   128461 ACATGGGTTA TACTACCAGA AATTCCAGGA ACGGTAAGTG TTACACGCAG TTGACCTTCG
   128521 CCATAATGAC CTTTATCGCC ACCACCACCT ACTATTGTAA ATGTTTTTAA CCATTGTTCA
   128581 TCGGTTACTT TCCACCCATA TACAGCACCA TTTCCTCCAT CAGTAGTTAC AAATTTAGCG
   128641 GATATGTTTA TACATGAATA ATGGTATGGG CATTCTACAC GTATTCCATT ATAATAAGAC
   128701 CGGCCATATG AAATACCATA TGTACCTGGG AAATTGCCAT TAGGAACTTC CTCCCAGTTA
   128761 TTTGGGGTAT TTGCATAGTT ATTTAATAAT TTTATCCCAG CTTGTGCTGC TGACGAAGTA
   128821 ATCGAACTCT GTTGCTGCCC GCCTGTGCTA CCTGCGAATC CATACCAATT AGGCTTATAT
   128881 CGTTTTACAG AAAGAAGCGA ATTAGTTAAT GATGCAGAGC TAGCAGTTAC AGTCATATTA
   128941 CTATAGCAAG TACCACTAGT ATCACTAGTT ATTCTACCAG CGTTAAACCC TTTCCATGCA
   129001 ACTAACGTAG CAGACCATTT AGTTCCCCAA TCATAGGTTC CATCACTATT TAAAGCAGGA
   129061 GTCATGATAA TATCCTGCCC ATTACCAGCA TTAAGTGTAA CTTTATATCT AATCTTGCTT
   129121 GCATCAGTAA CATTGATATT TACGGTATTG GTTACAGTAC CACTGGAAGG ATTAGCTACA
   129181 CCAGCATTAT ATCCTTCATT TGGAGTTACT GTAATTGTAT ATGTAGTACC ATATGGTACA
   129241 CTTACGGACT TAGTAGTAGT ATAAGTACCA CTATCAACTG GGTTTATATA TTTAATCGTA
   129301 ATAGTCTGAT TATCTTTATC AGGAATATTA ATAGTAAAGT ATCTAATCTT AGTATCAGAT
   129361 GCTCTAATAC TAATATCCGT TTCTCCAGCA GTAATAGTGT AATTTAATTC AGCTTGGTTA
   129421 TTTTCGTTAT CAGGCTTTAC TAATGCTTTA GGAGTACCTT CTATTAATAA TGGGCTAGCC
   129481 GCATTATAAT TACTATTTGG CTTAACATTG ACTTTAATTA TATCTCTATT AATAATTTTC
   129541 ATATCTTCAT TTATACCGCA AGAAGATATC AGTTTATTAT CAATGCCATA ATTTTTAGCG
   129601 GTTATATCCA TATCAGAGTT ATCGTAGATA TAGAATCTAT GAGCATTTTC TAATGGTTGT
   129661 TTTACAGATA TCACAGTATC TTCTAATAAC GTATATGAGC CATCATCATT TTTACCAATA
   129721 GTATCTTCAT TATATTCTAT TCCATTGTAT ACGTATCTAT CGTTAAGAGT CTTTATAATG
   129781 ACCTTAAATG TATCAGCATA TTTAGCATTA ACGGTAACAT CTTTATATTC TTTATCTTTA
   129841 TATTCTATAC TTATATCGAT AATATCTTTA TACAAATTAG CTGTTCTAAT AGTATAATCA
   129901 TTAGTGTCTG CTTCTCTTGC AGCTTTAATA GTAGTATCCT CAGTTACAAC AATAGAGTTA
   129961 TAATTTAATT CTCCAGCTGT ATATCCTTTA TCAGCAGTTA ATTCAAAATT AACTGTAGTA
   130021 TTGTAAGGAA CTCTAAATGT AGTATCAGTA TACGATAATT TTTCCAAAGT AGATAAATCA
   130081 TATCCTTCTT TATTGCTGAT AATAGTGGCT TTAATATGTT GATGAGGAGA GGTAACTACA
   130141 GTTACAGTAT AGAAATTTAT TTCTGGTTCA TAAGCTCTAA TCCAAGAATC ACTAGTTACA
   130201 ATACCAGGGG ATTCTTTAAC CTTACCAGCT GTATAACCAT AATCTGCAAT TACTGATATT
   130261 TCATAACCAG TTTCAAAATC AGTCCCATCT TCTACTTTAA ACGATCTAGT AGTTTTACCA
   130321 TTATAAAATT CCCCTTCTTT ACCCATTACT TGGATATATT GCTTTTCATA CTCTTCCATA
   130381 TAAATAGTCC TATAATCAGC TCTAGGTATA TCAGTGAAAT AGAATTTATC ATTAGTATAT
   130441 TGAATTTTAT TATACCATTC TGGCAGCATA CCACGTTTAA ATAGTATTAC ATAAGTATTG
   130501 TTTTTATAAT CATACTTATT ATAAATATCT CTACTCATTA TAATACTATC AAAATTATTT
   130561 ACAGTATTAT CAATAAATAA ACCGCTAGTA TTAAACTTAA CTGTTTTACC AATAAGATTA
   130621 TTCTTATTAT CTTCTGTAAT AATGATATTA TCAGAACCAT CTATAGCTAC TTTACCTACA
   130681 TAAGAATTTA TATTACTTTT AGTAAGAGTA ATCGAAAGAT ATTGTCTTAA TTTCATTATT
   130741 ACTGTTTTAC CAATATATTT ATTTTTATTA TCATCACAAA GTTCTATTAA GTTAGTACCC
   130801 TCTACTATAT AAGAATGAAG TAATTGAGGC AAATTAGTTT CATCTATGGT TATCCTTATA
   130861 TTTCTTTTTA AAGAGTTCAT ATAAGCTTCA GAATATTCTT CTATGTTTAC TGGTCTTACT
   130921 TCTTCATATA CAGAATCAAA CTTATTCTTA TTATAATTAA ATATACCATT CATAGAATCA
   130981 GAAATATTAT CATCATAAGA TTTATCACTT TTATGCTGTA CTACACTATA ATCAAACTCT
   131041 TTATTTAATT GCTGTAAATC TACAGGATAA TCATTATCCA TATTTGTATT GGTATTATAA
   131101 TTTCTAAGAT ATTGTCTAAC TCTAGTATCA TTAGGTATTA AAGCTAAATT ATCTTCATTA
   131161 GTGTTCTCTG TATCATCCCA TATACAATAT AAAGTATACT TTTTACCAGT ATCAATAGGT
   131221 ATATAGGTAA ATATATTAGC AGAAGATATA GTATAATTAT CCCTAGTTAT AAATTTACCA
   131281 TCTTCATCAA ATACGAATAG ATTAGACTTA GTAATTTTAT GATCTAAGTT TGTATCTATA
   131341 AATATATTAT CAAATTTAGT ATCAGTATAA ACTAATTCTC TAAGTCTATT ATTTACAGCA
   131401 TAGATATTTA TATCACTACC AAAATTACCA TTAGTATCAA AACCAAACAG TTTAATACCA
   131461 TTATCTGGCA TATATCCAGT TTCAGAATAA ATAACTTTAC ATGGTAATCT AATTAATACC
   131521 ACATCTTTAA CTACAAATGA AGATGGTTTT TTAATAGATA AAGTTACAAA TCTATCTGAT
   131581 CTAATTATAT CTATATCAGT CCATTTAATA AATTTATTAT TTATCATTAA GATATATCCA
   131641 TCAACTTCAT TTAGATTAAA TGCTTCTAGA TAGTTTTTCT TAAAATAGAT TCTATCTTTA
   131701 TCATTACTCA AATAATGATT ATCCCAAGCA TCATAGAGTT TAATCTTAAT AGTGGTATCA
   131761 TCTCTATCTA TAGTAAACTG CTTATTCTGG AAGAACCCTT CAGATATAAA AGTTTGTTTC
   131821 CAGTCATAAT CAGTAGCTAC TACTAAATCG CCAGTATTAT ATACATTACC TCTAACCCAT
   131881 TCCTTATATA ATGAGTAATC TGTTATTTGA GTTTTAGGTA TTTCCTGCCA AAATATTGAT
   131941 TCTGCATCTC TTGGATCATA GTAATTTCCA CCTTCTGGGA TTATATGATA TAATGCTTTA
   132001 TAATACTTTT TATTTACATA TTTATCTGGT GTTACTATAG AGTATTCATG GTATTTATAA
   132061 TTCCCTGAAC TATCTTTAGC TAAATTACAA ATATAAGTCT TTCCTTTATA GAATACTTTA
   132121 TCACCATCTA CATATACATT TTTATACTTT GGTTGTTCCC AATAAGTTAT TTCAGTCCAT
   132181 TCTACATGAT GATTGCCTGG AGTTAAGATA TTATAATCGA TATTGGAATG ATAATATTTA
   132241 CCATTATAAG AAACTATATC TCCATTTTTG TAAGTAGTAG GCTTAACCCA ATCTGTAATA
   132301 AAACTGGTAC TACCGCCTAC TTCTTTCCAA TACGTAGTAT CTCCTGGTAT ATACCCTAAG
   132361 TTATTATTCA TAATAGAAAT ATAATATTTG TTATTATATT TTACCCTATC TTTAAATGCA
   132421 TATTCTGTTT CTTTATTCCA TTTATAGCTA TCATCATCTA ATTCTTCTTT TTCTGAATTA
   132481 GTAAGAGCCG TTAATACCAT CCATGCAGCT GGTAATTCTG TATTATAATT TACTTGAGAT
   132541 TGATAAACTC TCTTATTATA TAATACTTTA TCCATATAAT TATAGTATTT ATTAGGTTCT
   132601 TCCCATTCTT TAATATCATC TAAGGTATTA TGAATGAGTT TCCACCCATT AGCTGCATCA
   132661 GGATATTCTG TATTAAAGTC TATAGTATTA TTATAAATTT GGTTTATATT ATAAATTACT
   132721 TTATCATTAA TTCTATAAGG ATTGGTTAAT ACAGGTTTAA TCCAAGTAGG AAGATTAATA
   132781 TCGCATTGTT TCCATATAGG AGTAAGCATA TATGGAATTA AAGCTTGTTC TCTTTTATCT
   132841 ATTTCTTCTT TAGTATTAAA CCTTTTCCAT TCTATCGTAT TAGTAATAGA ATCATACTGC
   132901 GAGAATTCTC TTTCTTTTTC ATCCCATACA TTAGCTGCAT CTTCTAATAA AGATGGATCT
   132961 ATTTCATTTA AGAAATATGT ACTAGGTACT TTAGCTTTAT TATATGATAA TCCTTTTACT
   133021 AATACAAAAT CATCTATGTA TCCTTTAAAA TGTGGGTAAT ATAGATAATC AGCATCATAG
   133081 CCTTTACCTA TGCAGGTTTC ATTATTATTA AATATTAATT TAAAAGAAGA AGTTATAGTG
   133141 CTAGAAGTTC CTATTAATTC ATTATTTATA TAAAAATTAA TTTTATTATT ATTAGATTTA
   133201 GTTAATCTTA GCCATACCCA TCTACCAGTT AATAGTAATC TACTATTTTC AATAAATGGA
   133261 ATTTCTATTT TAGCACCAGT AGATGAAACT AATACTATAG ACATATTAGT TTTAAATTTG
   133321 TCTGGTTGTA GATATATAGA GTTATTAGAG TTTTTAATTT GATTATTACC GCAGAGTAAA
   133381 TACTGCTTCA TATTCATCTT AGTAAAATCA CAGTTTACCC ATAATGCAAA TGTAAATTTA
   133441 TCTGTATTTA AATCTAGATT TAGGTTCTTA CCAGTAATCT TATTAATAAC TGAAAATTCA
   133501 CCGTCTAAAT ATGCGGCTTC TCCGTTATCA AATCTTCCAG CTGAACTATA GTCTACCGTT
   133561 TCTTCTCTAT AGTTAGCTTC ATTTATTACT ACTGAAGACC ATTTAGACTT GGTTAAATCT
   133621 ACACTACCTT CAGTTCGTTT GAACTTTAGA TTTATCAAGG TTTCATAATC CATATTATTA
   133681 CTCCTATATG AAAAATGGAT GAAGGATTTA ACCCTTCATC CAATATTTTA AACCGTAATA
   133741 TCATAAATAA GCATTTTACC CAATTCTACT AAGTCTTTAG CTAAAATCTT TTCAATAGAT
   133801 TTCTGATTGT TTAAATATAC ACCGCTGTAT GCATCAGTAA TCATAGTTAA GAAAGATGGC
   133861 AAGAATTCTA ATGATAATAC AGTAGCTGCA CCATATAAGA ACATCCATTT TTCTATTACT
   133921 AATGATAAGG TGAGTTTATT CATCTTAAAG ATTTCTTTAA CTGCATCTAC AAATCCTGGT
   133981 AAAGTCTTTA AATCTTTCCC TTCAGATACA ATATTAAATA TATTTTGCTG AGATTCATTA
   134041 ATATCTGCTA CTCTCATAGC AATTTCATGA ATTCTATCTT CATCAGTAAG TTTAAGATGA
   134101 TTATATAAGA AATATTCTGC TGAGAGATAC ATCATCTTTT CTCTATTCTC AGCTATAATA
   134161 GAGATATTAC CAAGATAATC AATTACATGA GTAAACAATT TAGCAAAAGC TCTAGTTTCT
   134221 AATAATACTA ATTGAGATTT AGAACTAAAT GCTCCTGGGA TACCATAATA CATCATATTA
   134281 TGCTTAGCTG ATAATAAATA AGCAATCAAT ACTGAAGTAT TAACTTTATA TCTATTATTA
   134341 TTCGTTTCTG CAATTATATT GCTGATATCA ATAAAAGCAT TAATCTTCTT ATTGCCTTTA
   134401 AGATCTTTAG CAGCAAATAC TCTAATAGGT TTTGGCAATG GATTCTCAGG CTGTATTAAA
   134461 TGGGTATTTT TAGAAGTTAA TATTTTAAGA AGATATACAG GGGCTTTAGA ACGTTTAATT
   134521 TCTAATCCTA CATCTTCTGC AAATTCTGTA GTGTTTCTAT CAATACGCTT AGCGTTTAGA
   134581 ATAGCATTAG CCATTACTTT TGTATATCCA TTCATTTTGC TGTATAAATA GCATTGTGAA
   134641 ATTGGAGTTG CAACTGGTTT ATCAGACATA AAAGCTACAT CCTTTCTTTT AAATGATTAA
   134701 ATTATTAGTA TGTTTTTATA GTTCTAAAAT ATAGCAATCT ATTTCTAAAA TTACATTAAA
   134761 TTAATTGATA AGGAGGAGTG TAAAATGCTT ATTTCAGATA TAGTTATGAC TAATTATTAC
   134821 TTTATCAATA CTATCGAGTT TTTAAATAAA CATTCGTTTT TAAAGAAAAT CGCACTCAAA
   134881 ATTATAAACT TTATTATCTC TAAAGAAATT GAAAATAGAG TATGGAATAT AGATTCTATA
   134941 GAAGAACTAT TGTTTGAATA CATTGATTTT TTAGATAAGA CTCAAGTACA AAGAGAATTG
   135001 TTTATTAAAG ATCAATTTAT GTCTATTAAG AATAATGATA ATACTAAATT TTCGTATAAG
   135061 GCTAGAAAAG ATAGAGATGG TAGGATAACT TTTATTGCAT GCCAATTCTA TAATAAAGAT
   135121 GCTGATTTTA GTGTTACCAT TAACCTTAAT ATTTCCAATA CTATAGCATT GACTAAACTT
   135181 ACATGTACTT TATCCAGAGA TGGAATACCT ATTACATATT CTTCAGTTTC AGATATTATG
   135241 AAACATAAAA ATGATATTAT TACTATACTT AGAACTAAGA TAATGGAATA CACTGAATCA
   135301 TATCTTCCGT ATGCTATGGC TAATATGGAA ATGGTAATGG AAGAGATTAA AAATGAGTCC
   135361 AAAGAAGTTA GAGGTAAAAA GTTATGATTA ATGATGGTAT GTTTGTAGAA GCTCATATTG
   135421 CAGATATCCA TTTTGGAGCT ATGAATCCAA ATTTACAATA TAATATTTTA AAAGATCAGT
   135481 TTATTAATAA ACTGATTAAA ATGCCTATTC TAGATATCGT ATCTATTAAT GGTGATGTTT
   135541 TTGATCATAA GTTTATGGCA TCTAGTGATG CTATTACAGT TGCACAATAC TTCATTAAAG
   135601 ATTTAATTGC AGTATGTGCT ATGAAACATG CTACCCTAAT CATTATTGGT GGTACATTCT
   135661 CTCATGATGC CGACCAGATT AAACTATTCT ATCCATTAGC AGAACAGGCT AAAAATGTTT
   135721 GCGATATACG AATTGTAGAA GAGTGTAGAT ATGAATACGT AAAAGGTAAA CGTATCTTAT
   135781 GTATTCCAGA ATTATATGGT AAAGGAAAAC AGTTCTACAG AGAATTAATG TATGGAAATG
   135841 GTTTATATGA TAGTTGTTAT ATGCATGGTA CTTATGCTGG TTCTATTTAC GGAAAAGAAT
   135901 TACCAGATTT AGATTCTCAA AGAGAACCAG TATTTTGTAT GAATGATTTT GGTTATTGTT
   135961 TAGGGCCAAT TATTTCTGGC CATGTACATA ATGCTAGATG CTTTGATTCT CATTTCTATT
   136021 ATTGTGGTTC TCCATATAGA TGGAGTTTTG CTGATGCTGA TGTAGATAAA GGGTTTATAT
   136081 TCTTATTACA GGATATAGCT ACTCATACTT ATTCAGTACA ATATGAACCT ATTATTTCTG
   136141 ATAAATATGC AATTATAAAT TTAGATGATA TGATTCATAA TGACCCTAAA GATATAATTC
   136201 AATTTATTTT AAGAAAAAAA GTAGAAGAAA ATATTAAGTA TATTAGAATC GATTTCACAG
   136261 TATCTAATCC AGAAGCTATT AATCTGTTAC AGACTTATTT TAGAGGAAAT AAAGAAGTTA
   136321 TAATTAACGA TAAATCTCGT AAAGAAGAGA TTACTAAAGA GACTAAAGAA ATAGTGGAAA
   136381 AGTATAAAGA TTTTGATTAT ATCTTTGATA GGAATTTAAC GCCAGAAGCT AAGTTAGCTA
   136441 AATATATTAA TCAGTGTAAG AAAGAAATCT ATATTACAGC TGACGATTTG GTCAATTTAC
   136501 TAAAAGATTT ATAGCTCAAC AAAACTAATA ATAAAAATCA CACTGTTAGG AGAGTACCAT
   136561 AATGAGTGGA AGAAGCTATA AAAAAATACG TAAAGATGAT GAAGAAAAAT CTAGTATGAA
   136621 ATTAGATTTA AAAACTTTGA ATTGGATGTG CCAATATGCA CTATCTGAAA ATCAGTCTAT
   136681 TCAAATTTCT AATTTAGTTA ATCTTCGTTC TTTACTATTA CGAAATAACC CAGGATTATA
   136741 TGCAAATGAA CCAGATCTAT TAGCTAGATA TAATTTTTGT TTGGATATTC TTCATGCTAA
   136801 GCTGGATAAG AAACTTACAA AAAGAGAATT CTATGTCAAA GATGCTATCG GTGTAGTTGG
   136861 AAATAAATAT CCAACCATTA ATCCTGATGA CTTTGCAGAA TTAAATACTA ATGATGCAGC
   136921 TTGGATAGCA CAAAACGTTA TTAGTGATTA TTTGAATACA GCGGATATGA TTGATATCTC
   136981 TAGTGAACTG AAGTCTGCAT GCATTTCTTT AGATACATCT GACCCAGGTA CTATTCAAAC
   137041 TAATGCTAAT AATCTTAAAG AAATTATTAA GAATGCTAAT AATAAGATTA GAAGAAATCA
   137101 AGCAAGTACT AATGATTTAA ATAGTATTAA CTTAGGCGAC CCTGGTAATG CTATTGATCA
   137161 GATTTTGTCT ACTATTAGAA GTCCATCTCA TATTCTTAAA ACTGGGATGC AAGCATTTAA
   137221 TAAAATTCTA GCTGGTGGAT TTGAAGGTGG TAGAGTATAT TCTATGTTTG GTCTAGCTGG
   137281 TGAGGGTAAA TCTACTTTAC TTAAGAACTT AGCTTACCAA GTAGCATTAT ACAATAGAGG
   137341 GTATGAATGT AAAGATAAAA CAAAGAAACC TTGTATTATC TATCTTTCAA TGGAAAACCA
   137401 GCCTGATGAA GAATTTCAAT CCATGTATAA TATTGCAGGA TTTACTGAAA ATCTTAAAGA
   137461 CCCAAATGGG CCAACAGCAA AACAAGTTAT GGCTAATATG GAAAAATCTG GGTTAAGATG
   137521 TTCTGAACCA GGTGATATTG CAATTCACTT AAGATATGCT CCTATTAATT CTGTAGATAC
   137581 TAGTTATCTG TATTCATTAG TAGAGGAATA TGCTGATAAA GGATTTGAAA CTATAGCTGT
   137641 ATTTCAGGAT TATATAAAGC GTATTAGACC AGTATTTGGT AATACTATGG ATGAAAGATT
   137701 TAGACTTGGT AATGTAATTA ACGAGTTTAA AAACTTTGCT GTAGAATACA AAATACCAGT
   137761 CATTACAGCA TCTCAGCTTA ATAGAGAAGC TGCTAGAACT GTAGATGAAG CTAGAACAAA
   137821 TGATAGATTT GATAAAATGA TGAATGGTGT AGGTAGAGCT AATATCGGTG AATCTTCTCT
   137881 TATTGATGAA AACCTAGATG CTACTATTCT TATTATTCCG TGTGAAAAAG ATGGAGTAAA
   137941 GTATTTAGGT ATTAAGATTA CAAAGCACCG TTATAGAGTT GATATCGATG CAGGAGCCAC
   138001 CAGATTCTAT CAGCCATTTG TACAAGGCAA TACTATTAAA TTAGTAGAAG ATGTAAATTG
   138061 TTTTCAACCA GCTGCTAAGT ATAGTTTAGT ATATGATGAA AATGCTAGTA TCTTTACTAA
   138121 TGATAATAAT CGGTTTGCTA AGAACGCTAT GTTGGAAAGT GAACCTATTG CAGATTTAGA
   138181 TGAATTTGAA GGATTTATTT CTGACGTACC CAAAATGAGA GTAGTAATAG AAAGGGTTAC
   138241 ATCATGATAG AGATTAAGTT AAAGAATATA AAATGTCCTA TATGCAATAA GCATTCTTTT
   138301 TTAAAAATCA TTTATGATGA AACCAATAAA TTATACTCTT TCAAATGCGA TAAATGTGGT
   138361 TTAGAGTCTG TACCTAAGTT TACAGACTCT ATAAACCTAT TTAAAAATTT TGAAAAGTTA
   138421 AAATGGAATA GACGTAATAA GTAATGTATT TATTTAGGAG GAGAATCATG ACCGATATTA
   138481 TGAAACTGAT GGACAAAGAA ACTTTAAATG AAGTAACCAC TACCGCAAAT GGTGCTACCA
   138541 CTTATGCTTC AACTGGGGAA TATCTTTTGG ATTTGAATTA TAATATTCCA TCTTTGAGAA
   138601 ATAATCCTTA TAAGTTTGAA AATACTTTTA CTAAAGCATA TAGTGAAGAT AAAAACTTGG
   138661 CTATTAGATG GTTGCTTTAT CTGAGAGACA TTAAGAATGG TGCTGGTGAA AGAAACTCAT
   138721 TTAGAGTTTT ATTCGTGAAT TTTGCTATGA AATATCCAAA AGTAGCTCTT GAGATTATTG
   138781 AGAAATGTAA TATCCAAAAT GATTTTGGTA GATGGGATGA CTTAATCTAT ATTTGGTATG
   138841 CATTGAAAGA TACGTCTGAA GAAATTACAG ATTGCATTAA GTTTATTATT ACTAAGCAGC
   138901 TTAATGAAGA TATTAAGAAA TGTGCTAAAG CAACAAGTTT GGATGAGGAT TGCCATATCT
   138961 CATTACTTGG TAAATGGATG CCTTCTATTA ATACTTCATC TAAGAAAACT AAATTGATTG
   139021 CTAATTGGAT TGCTAATGAA TTTAAACTTT CTAGTAAGCA ATATCGAAAA ATGCTTTCTA
   139081 TTTTGAGAAA GCATAGTAAA GTGGTAGAAG TAGACACTAG TGCTAATAAC TGGGAAGAAA
   139141 TTGAATATGA ACGTGTTCCT AGCTATGCCA ACTTGAAGTA TAAAGATGCA TTTTTACGGC
   139201 ATGATACTGA GCGTAGAAAA GATTATCTTT CTAAACTTAA AGAAGGTAAA ACTACTATCA
   139261 ATGCTGGTAC TTTGTTTATG TATGATATCA TTCATAAATA CAGAGAGCAT TGCGATATGT
   139321 GTCACGGGTT TAATGTTACT AAAGATGATT CTCTTGAACA ACTGTGGAAG AATCTGCCAA
   139381 CTCCAGCGAA GCTGTCTAAT ACTCTCGTAG TAAGAGATGG TTCTTATTCT ATGGTAGACC
   139441 GTATTTCAGG TAGTTCTTCT CTCACTTCGA TGGATATTGG GGATTCTATT TGCATCTTCT
   139501 TGTCTCAGTT TAATACTGGT GAATTCAAAA ACAAATTCAT TACATTCTCT AGCAAACCAA
   139561 AGATTGTAGA TTTGACTACT TCTACTGATC ATCTTTGTGC TAAGCTTAAG ATTCTGGGTG
   139621 AATATGACGA TTGTAGTAAT ACTAATATCG AAAAAGTATT CAATCTGATT CTTAATACTG
   139681 CTACTAAGAA TAAGATTGCA CAAGAAGATA TGCCAGAAAG AATTGTTATC GTATCCGATA
   139741 TGCAATTTGA TTATGCATGT GGTGCTAAGC CAGATCAATC TTTGTTTGAA TACCTCATTG
   139801 AAAAATATGA AAAACATGGT TATAAGATGC CTAAACTGAT TTTCTGGAAT ACTTCTATTT
   139861 ACGCTGATCA GAATGTTCCT TTGAGAACTA ATGAGAATGG AGTAACTTTG TTATCTGGTT
   139921 TCTCTAGTAG CATGGTGAAT ATGGTAGTTA ATGATGAGCT TGATCCATTT AAAGCTCTTA
   139981 TCAAGACTCT TAAGAATAAG AAATACGACT GTGTAGATTC TATCGAATTC TAATTATTTC
   140041 AAAACATTAT ATTACAAGAT AGCTATATAG CTATCTTGTA ATAATTTGGA TTTTAATGAT
   140101 AAGAATTAAA TCTTTTTATA TTTTTAGATT CATTTGTTAG TATAGATGAT AAATAGTTGC
   140161 CTAAAGTATC AGCTGGTATG AGTTTTAATG GATTGATATT ATGGAATTCT TTTACATTAC
   140221 ATATCCCATT TAGTAATAAT ATCAAATAAT AGAAATCTGT CAAACCATAT ATATCAGCAG
   140281 ATAGCAGTTT TGGTTTATAA TTGTACTTAA CTAATTCATC ATTAGTTAAT TCTATATTTA
   140341 TAGCTAACTT CTTTAGCTCA TACATATAAT CGTCTAGTAC ATCTTTCACT ACATATTTTA
   140401 TTCCGCCTGA CTGTTCTTGA TAACAAAAGC TTTCATAAAT CGGTACTACA CTTCGGTTAT
   140461 TATATGCAGC TTTAAATTCA TCTAATGTAT GAGAATACAT TGGATTGGTA GAACCATCAA
   140521 CTATTACTGT CGTTGCCATA GAATTCTCCT CCTATAATAA CTGGTTTAGT AATATCACTA
   140581 CTTGTAAAAC TTACTATGAA TCTAGTTCCA GGAGGTATAA ATTTAAGAGG GTATCGTCTT
   140641 GAAACTTCTA CAGGAACTTT AAGTTTTATT GCAGATGCTA TACCTACATC TCCTAGAGGT
   140701 AGATTACCAG TATTCTTATT TAAGATATTA GTTTTACTCA AACTAATCCT ATTTATATTA
   140761 TTAGTATTAT CTTTTAACCC AGTTAAAGAT TGCATTCTAA AAACTTGTTC TCCTGGTTCA
   140821 TACTTATTGC AAGTAGTTAG TAAGATAGCT ATCTCAGTAT CTTGTACATT AGGGTTATTA
   140881 ATCATTAATA TCACCTCAAA TTGTATATTA TAATTATGAT GTATTTTATT ATAGTAGTGT
   140941 TTTTTAAGGA GGAATAAACA TTATGAAATT CAGTGATAAA ATTAAGATGC AATATGAAGA
   141001 AATGAAACTT AAAAATTCTA TTAAATTTTC TAATATGATT ATTAGAGACT TACAGCTAGG
   141061 TATTACTCCA GAAGGATTTA TCTATGCTCC TGGAATATTA GACCCTATTA CTAAATCACC
   141121 AGAATCTTTT ACATATAATG GATATAGATA TGTAGAATTT ACTGAAAGAG GGATTGCTAT
   141181 TACAGAAGAA AATCCTGAGA TTAGATTATT TGACCCATAT AATAATATGG CTTTAATGCT
   141241 CTATTGTTTG CAATGGTACT TGGTTAATAT TAAAGAAATT GATATTAATA ATGATTTCTT
   141301 AAATATGTTT ATTACCAATA ATAAGATGAA TTGTATCGGT CATTCTGAAA TTAGATTGTT
   141361 TAGAGATGCA GATATGAATA AGTATATTGA TATCCCATCA TTTAATCAAA CTATGCTAAG
   141421 TATTACTGGT CATGATTATA TTAGAGACTG CTTAAAGTAT TATGATATGA TCATGATATT
   141481 CGATAACTCT CTGCCGTATG ATTTTTATAG TGAGGAAATT AAAAGTATAG ATATGGTTCC
   141541 ATTCGATGTT TTCTATAATA AAGAAATGTC TATTCATGAA GAAGAATTGA GTAAGAAGAA
   141601 TCATATTAAG CTTAGAACTG TTATTAAACG TTTGTGAGGT ACTATTATGA TTTTATTCAA
   141661 TGATGAGCAA GAGAAGTTGA TATCTGAAGC AATAGATTGG TATAATAATT CTAGTGAACA
   141721 AGTATTTCAA ATTAGTGGTT CGGCTGGTAC AGGTAAAACT ACTGTACTTA AAGAAATCAT
   141781 TAATAGGTTA AAATTAGCAC AAGAAGAAGT AGCTCCTATG GCTTATACAG GAGCTGCTGC
   141841 TATTGTATTA CGTACTAAAG GTTTTTACAA TTCTAAAACT ATTCATTCAT GGTTCTATAA
   141901 AGCTATAGAA GTTCCAGATT TAGACAGATA TAATGCATAT CTGGATAGAT ATGAAACAAA
   141961 AACTATATTT GTTCCAAAAG AAATACCAGA GGGTATTAGA CTGGTCTGTA TAGATGAAGC
   142021 TGGAACAGTA CCTATGAAAA TGAGAAATGT AATTTTAGAT TCTCATAAGA AGATTATAGC
   142081 TTTAGGAGAT TTAAATCAAT TACCACCAGT ATCTGATTCT CCAGCATTTC TATATTCTGG
   142141 GGATATACAT ACTCTTACTA AGATTATGAG ACAGAATGAA GAATCTGGTA TAGTATATCT
   142201 AGCTAATGAA ATTTTAAAAG GTCATACTAT TAAAGAGGGT AATTATGGTA ATGCTACGGT
   142261 AATTACTCCA AATGATATTA CTGATGATAT GATTAAAGAA TCAGATATTA TTCTTTGTGG
   142321 GTTAAATAAG ACTAGAACAA TTTACAATGA TAGATGCCGT GAATTAAATG GTATAGACCC
   142381 CAAGCAAAAA CTTCCTAGTC ATGGAGAAAA AATAATCTGT AGAAAGAATA ATTGGGAGTA
   142441 TGAAGTAGAT GGTATTAGTA TGGCTAATGG TTTATGTGGA GAAGTAGTAA ATTATCCATC
   142501 ACTGCATTCT TTGGTTAGTA AAGGTAATGG GTTTAAGATA GACTTTAAAC CTACTATGTT
   142561 TGATATGGAG TTTGTAGATG TACTATGCAG CTATAACTTC TTTAATGCAA ATAAAGATAA
   142621 AAAAGATTTG ATTAGGCAAA GCCCATCTTA TAGACGTAAA CATGGTATAA TTGGCAATTT
   142681 ATTTGAACTA GGGTATGCTA TTACCACACA TCTATCTCAA GGTTCTCAAT ATAGAAAAGG
   142741 TATATATATT GCTGAATATA TGAGAAGAGA TATTACTAAG AATTTAGATT ATGTAGGTAT
   142801 TACCAGATTC TCAGATAATT GTATATTTGT ACTTCGTAAA AATAAATTCT TTTAAAATTA
   142861 TATATTATCA TATTGAGAGT AAATAGCTCT CAATATGTTT TTATTTAGTT TAGAAAGAGG
   142921 AGGAATAAAA TGTTAGTTGC AAGTAAAATG AGATCAGTTA TTAGCCGTGC TAATAGCTCT
   142981 GTAGAAAGTA ATACTGAGAT GAATTATCTC GTTCTTCATG TAACGGAAGA TGATAGTGGT
   143041 AATCCTGTGA ATACATGGGA ATTGATTAAA GGTAGACAAG CAGTAGTAGA TGCTATCTAT
   143101 GATATCTTGA AAGAAAATGG GTATTATAAT TTCTTTAAGT CTAATATCTT ATCTGAAAAA
   143161 GTAAATATGA ATAAGAGTAT TTCTGTATAT ACTTTTATCA GAAGATTCTT GGAGTCAAAA
   143221 GATATTACTC TGGAAAATTG GGGTATCGAA AACCTCGATG ATTTCAATGA TTACATCTTT
   143281 GGTGAAGATA AGTATCAAGA TGATATGTCT TACCAAGGTA TTGATTCTAT GGAAGATTTA
   143341 GATAAATTCT TTATTGCAGA TATTCAGCAT AAGAATTTCT TTCAGTTAAA GAATGAGGAG
   143401 TGATATAAAT GCATAGAGAT AATATTAAGA AGCCATCTAA GAAAAAACAA GGAAGTAGAT
   143461 TCTTTGATAA GTATTTGATT GGTTATCCGC AGAATTATCT GTTCACTGTA AGTGATCCTA
   143521 AATCAGTAAG AACACTAAAG AAAGATATCA TTCATCTTTT GATGAAGGAT ATTGCTAAAG
   143581 GAACAGTTAA TTATGAGAAG ACTGCACAGT ATTTCACTAA AGCGTTTGTC TATATGATGT
   143641 ATAATGCAGT ACTTCAGGAA TATAATAGAA GAATTATGTA TTCTGAAGTA TTTAAAGATT
   143701 ATATCAATAG GCATGGCAGT CAAGATCAGT TAGTAGTTCA AGAAACAGAT GAACTGATTA
   143761 GATCTCGTAG TGTTTATGAT TATCTCTATA GAGATATTGA ATTGTTTTAT CAGTCTTCTG
   143821 AATTTGGAAC ACCAGATTTT AATATTTTGA AGAGTATTCC TTCTAAGATT AAATTTGGTG
   143881 ACGTATATTT GATTTAGTAT TTGATTATAC AAACAACTAT AGTGTAATTA GATTATATGT
   143941 CTAATCTCAT TATAGTTGTT TTTTTTGATA AATGAGGTGC GAAATGGAAA AAGAAACAGT
   144001 TATTCATATT AGAGACCTTT TTAAATCTAT CAAGCTGGTT AGCTCTGAAG ATAAAAAAGA
   144061 ATACTCTATT AATATTATTC TTAAATTGGA TAATGATGCA TGGGTAGATG AAAGAAATCA
   144121 AGAATTATTT TGGGATGATG AAAATGGTAT TTGCTATTAC TTCCATTTTA ATCAGCTTAG
   144181 AAATACTGTA CCATCTATGA TTGGTAGATC TAAAGTAAAT GTACCAGCTT GCATTTCTGC
   144241 ATTTGATTAT GGCGAAATTC AGGAAATTAA AATGTGTCTG AATGAAGAAG CTATTAGAAA
[truncated: 140,335 more chars]
