# Supplementary material for: Clades of huge phages from across Earth’s ecosystems
Source: Nature. 2020 Feb 12;578(7795):425–31. doi: 10.1038/s41586-020-2007-4 (PMC7162821; doi:10.1038/s41586-020-2007-4)
Supplement: Supplementary file 6 — Genbank files for all genome. [file 41586_2020_2007_MOESM6_ESM.zip › genbank_genomes_SD-4/BML_PHAGE_39_22.gbk]

LOCUS       BML_08182015_1_5m_scaffold_5_prodigal-single     225546 bp    DNA     linear   BCT NOV-13-2019
DEFINITION  BML_08182015_1_5m_scaffold_5_prodigal-single, contig.
ACCESSION   BML_08182015_1_5m_scaffold_5_prodigal-single
VERSION     BML_08182015_1_5m_scaffold_5_prodigal-single.1  GI:
KEYWORDS    .
SOURCE      BML_PHAGE_39_22
  ORGANISM  BML_PHAGE_39_22
            .
COMMENT     Data sourced from ggkbase. For additional details see
            http://ggkbase.berkeley.edu/organisms/404876
FEATURES             Location/Qualifiers
     source          1..225546
                     /organism="BML_PHAGE_39_22"
                     /mol_type="genomic DNA"
     gene            <1..252
                     /locus_tag="BML_08182015_1_5m_scaffold_5_prodigal-single_1"
     CDS             <1..252
                     /product="Uncharacterized protein n=1 Tax=gamma
                     proteobacterium HIMB55 RepID=H3NWT5_9GAMM"
                     /codon_start=1
                     /transl_table=11
                     /translation="RMWFTRSYWTDYNIIEAASWIAKAVIIIPGLIFGIKIWQLYIVA
                     LITSATLIWASNKKLLPTLVGFNTVWIWLAAMVLAQNLV*"
                     /db_xref="UniRef100_H3NWT5"
                     /db_xref="H3NWT5_9GAMM"
     gene            249..800
                     /locus_tag="BML_08182015_1_5m_scaffold_5_prodigal-single_2"
     CDS             249..800
                     /product="hypothetical protein"
                     /codon_start=1
                     /transl_table=11
                     /translation="MTVILQRSLFAEGFNDYLAHRLQKSAEWRLCLDEHYLPGADDQE
                     HSDTGFVYYTYTMDRDWHMINSQDLARGYFNNLAETMLNTALAGTDMKNPQIMRIMWN
                     YYNRASTGIMHRDHQDQGIYSMVYNLSQTDGGTEIDGKFYAGDSGTALIFPSCLDHRG
                     FGPRIEPRRFVLNCIFSAELSDK*"
     gene            824..1033
                     /locus_tag="BML_08182015_1_5m_scaffold_5_prodigal-single_3"
     CDS             824..1033
                     /product="hypothetical protein"
                     /codon_start=1
                     /transl_table=11
                     /translation="MTVQFLLPMARNTVTGETVKTQDLSGSRFVQSQRVLAQHFADRL
                     AEDLSGRTGVEWRGFLKSYTPTQRR*"
     gene            1102..1779
                     /locus_tag="BML_08182015_1_5m_scaffold_5_prodigal-single_4"
     CDS             1102..1779
                     /product="hypothetical protein n=1 Tax=Kaistia granuli
                     RepID=UPI0003755C6B"
                     /codon_start=1
                     /transl_table=11
                     /translation="MTTMSYYRSASEINSAMIRVYNHMFLAVVISMLTAALVSSSAGL
                     MAFFFTGFMKWIVILSPLVAILALSFGLERLNKSQAQLVLYGFSALMGLSFATIFVIY
                     TIGSIVSAFMGAAVIFGTMSLYGYFTKRDLTSMGQFLFIGLIGIIIASVINLFIGSGV
                     GAMVISALAVIIFTGLTAYDTQRIRQIVTVSNNEGKEEIIGALSLYLNFINIFLSLLQ
                     LFGNRND*"
                     /db_xref="UniRef100_UPI0003755C6B"
                     /db_xref="phl:KKY_3273"
                     /db_xref="A0A087LZZ4_9RHIZ"
                     /db_xref="UPI0003755C6B"
     gene            complement(1819..2538)
                     /locus_tag="BML_08182015_1_5m_scaffold_5_prodigal-single_5"
     CDS             complement(1819..2538)
                     /product="Putative uncharacterized protein n=1 Tax
                     =Synechococcus phage S-CRM01 RepID=F5B3Z5_9CAUD"
                     /codon_start=1
                     /transl_table=11
                     /translation="MRLNQLFERADFVRVNRRLNPKIWDSDQLKPEVVDKLKDIARAF
                     EEFVGIDLDVIDYTVTGSNANYTWTAYSDLDLHLIIPGTPTDEQRELFNAKKALWGEQ
                     HNITIKGLPVETYVQGEDEPHHSTGVYSILKDQWLVEPKKVKPQIDDASVEAKKDSIM
                     RDIESAMLSKDLQKLRLVKEKITKMRKAGLERAGEWSVENLVFKILRNLGLIDQITDK
                     IRELEDQELSLEQQDSRSLDQ*"
                     /db_xref="UniRef100_F5B3Z5"
                     /db_xref="A0A0F9JXP6_9ZZZZ"
                     /db_xref="F5B3Z5_9CAUD"
     gene            complement(2538..2888)
                     /locus_tag="BML_08182015_1_5m_scaffold_5_prodigal-single_6"
     CDS             complement(2538..2888)
                     /product="hypothetical protein"
                     /codon_start=1
                     /transl_table=11
                     /translation="MRAKEFIIEAARGFSPRKSSTMVTTYAFPTMPSNNPYQAYRFGM
                     AMANHDIKDNVGPVDEYAVISAYTPEEEIIISKASAKTGHKKIIVADRGSNEPENTNT
                     VSPVAKMKKNQYGV*"
     gene            complement(2892..3128)
                     /locus_tag="BML_08182015_1_5m_scaffold_5_prodigal-single_7"
     CDS             complement(2892..3128)
                     /product="hypothetical protein"
                     /codon_start=1
                     /transl_table=11
                     /translation="MKSNKIDLYRWLPSEGEIIEIDWPKVHKTIGVDHTRWLLKQSQE
                     NCQLILERRDMYCRLVAEFYNEHTLLNYHLLWAK*"
     gene            complement(3118..4533)
                     /locus_tag="BML_08182015_1_5m_scaffold_5_prodigal-single_8"
     CDS             complement(3118..4533)
                     /product="DNA primase-helicase subunit n=1 Tax
                     =Enterobacteria phage vB_KleM-RaK2 RepID=H6X3T5_9CAUD"
                     /codon_start=1
                     /transl_table=11
                     /translation="MIKDYGYEIQKLYLELMMADAEIFVRCQGIFDHSLFDRKLQDAA
                     EFINVYAKEYSVLPDYEMVNASCKIDLKKPEDIKEGHNEWLMDEFENFTRHKALERAI
                     INSADLLEKKDYGQVESMIKEAVQISLTKDLGTDYFEDPRARLMRIKDKNGQISTGWP
                     TLDRRLFGGMNRGELNIFAGGSGAGKSLFLANLGVNWCLQGLNVLYLTLELSEDLVAM
                     RIDAMTTGIGTKEIFKELDDVEMKVRIIGKKAGKLQIKYMPSGKTANDIRAYLKEYEI
                     KTGSKIDVLLVDYLDLLMPASRKISAENLFIKDKYVSEELRNLAMEKQCIFVTAAQLN
                     RGAVEEVEFDHSHISGGLSKIQTADNVFGIFTSRAMRERGRYQIQLMKTRSSSGVGQK
                     VDLEFNLETLRISDLPEEEQESSSGGSRGASSIIESIKRKTELSDRDDPKDGIAVPKV
                     RAHVESTKLREILNNMGGDEE*"
                     /db_xref="UniRef100_H6X3T5"
                     /db_xref="A0A0F9QU71_9ZZZZ"
                     /db_xref="ttr:Tter_1028"
                     /db_xref="H6X3T5_9CAUD"
     gene            complement(4540..5484)
                     /locus_tag="BML_08182015_1_5m_scaffold_5_prodigal-single_9"
     CDS             complement(4540..5484)
                     /product="nodulation protein (EC:2.1.3.-)"
                     /codon_start=1
                     /transl_table=11
                     /translation="MIYWGINALNHGSSLAVFQGNELVKFQTCSEDRLDKDIIRDSLS
                     WGGPSRIFWYERPLLKKLRQLSAGQWSEVFDCSVMPRRYVNENNLKYARLTYSHHHAS
                     HAAAGYYTSPFDHCAVVVLDAIGEFECASIWEGRGGKLERIWARDYPHSLGLFYSAFT
                     KMIGYKPILEEHLLQKDSELGDPDRYYQKVRSYFGGLVVLGYNFHRGVRNWPEKISCD
                     QDRYDIAAAVQRVFEEQVLLIMTTARTTIGTDKLVYMGGCAMNSLANKRVVEPNFDRI
                     WSLPNPGDASSAIGSVLYHTKTHIPWKYGIAKHIEIKV*"
                     /db_xref="cfu:CFU_3309"
                     /db_xref="G0AAB9_COLFT"
                     /db_xref="UniRef100_G0AAB9"
                     /db_xref="2.1.3.-"
     gene            complement(5481..5594)
                     /locus_tag="BML_08182015_1_5m_scaffold_5_prodigal-single_1
                     0"
     CDS             complement(5481..5594)
                     /product="hypothetical protein"
                     /codon_start=1
                     /transl_table=11
                     /translation="MKKIFEFISRPFREFFENRKLKKKIEEMRKRDPFIYK*"
     gene            complement(5578..6618)
                     /locus_tag="BML_08182015_1_5m_scaffold_5_prodigal-single_1
                     1"
     CDS             complement(5578..6618)
                     /product="DNA primase n=1 Tax=Methylobacterium sp. GXF4
                     RepID=I9CSF3_9RHIZ"
                     /codon_start=1
                     /transl_table=11
                     /translation="MTLVVDKFRTLLPPRAKHSPSGWTSFNAPCCQHRGHSPDTRKRG
                     GIRFDGNSVVYNCFNCKFSTGWQPGAPFGEKMKTLAKWLGANEDLIKELVFEALKTEG
                     EEYQPDHSQPKIEFSDKELPEGALPLTEWGNLMEGEIEEQIGKQYTDVLQYLISRGFE
                     NPFDHDFYWSPTNGYVDRVIVPFRYEGRVVGNTARKVRDGKPKYLSDQHPNFVFNFDK
                     QSDKQKYILVTEGPFDALAVSGVALLHNEISDQQSRIINSLGAEVIVIPDQDKAGMVL
                     FDRAIELNWSVAMPNWDNDVKDCADAVVKYGKLFVVMDAIKSAEKGAIRINMAKKRQE
                     HKLERIEYEKNI*"
                     /db_xref="UniRef100_I9CSF3"
                     /db_xref="I9CSF3_9RHIZ"
     gene            complement(6631..7740)
                     /locus_tag="BML_08182015_1_5m_scaffold_5_prodigal-single_1
                     2"
     CDS             complement(6631..7740)
                     /product="hypothetical protein"
                     /codon_start=1
                     /transl_table=11
                     /translation="MQLNPVYLYPNRIAAYTSSSWTTERFRQVYTRNLKIYRSTDNQL
                     EFQVKNGDQKAANIIETTIVFNLFNHETRSLLLSRDCETLSNISGNVRVILSEKDLLD
                     IDPGLYSYSLIQEVRDYNLDDSYHVVNKKPLYIDEQFGAVSTIEIAGDLQGGLRPTTV
                     VKEFSYTNPATVGESTSLYFTSSMIDARPKTTNPQSLHTFQFYFNDFDGSVIIQGSLS
                     DSGDPDDWVDIPDSAISPPGNNFTPEFGTSVMYKNVVGRYSWFRIRQTGHKGRLAEFT
                     INANPSNSSQYEVSLKSKGTGYNIDDVLIIEGKRLGGDTPDHNLSITVTSIGLNGSIE
                     TIIFSGTPKTSPNFRTYVLEPITNVNGRLDKILYR*"
     gene            7754..8137
                     /locus_tag="BML_08182015_1_5m_scaffold_5_prodigal-single_1
                     3"
     CDS             7754..8137
                     /product="Uncharacterized protein n=1 Tax=Enterobacteria
                     phage vB_KleM-RaK2 RepID=H6X3T2_9CAUD"
                     /codon_start=1
                     /transl_table=11
                     /translation="MRITKNLQDNFPFISVINHVDKEYVGIIINQDAAITSIYDYESI
                     KSDEERQLFLELGEAWWWESNRQIPINIFLAREITPFKYAIKNFSSKDVKILFGPCTS
                     LNDIIVKRIKRKSITLVRRVTSSRS*"
                     /db_xref="UniRef100_H6X3T2"
                     /db_xref="X0XS62_9ZZZZ"
                     /db_xref="H6X3T2_9CAUD"
     gene            complement(8118..8696)
                     /locus_tag="BML_08182015_1_5m_scaffold_5_prodigal-single_1
                     4"
     CDS             complement(8118..8696)
                     /product="Putative membrane protein n=1 Tax=Cronobacter
                     phage vB_CsaM_GAP32 RepID=K4F7I6_9CAUD"
                     /codon_start=1
                     /transl_table=11
                     /translation="MPDIDIDFADREQALKLFKHIGASRIDNDQLVKHNTGVYFHQVP
                     TNAEKGICSVPYDQAEERGYFKIDFLNVSLYKGVKNEEHLIQLMNQEPLWDLLEQDDF
                     VNMIFHINNHGSVLRQMKPTSIEQLAAVLAMIRPAKRHLIGKSWSEVMSEVWTKPSND
                     DYYFKKSHATAYAVAIVVQMNMVCEQISYGYS*"
                     /db_xref="UniRef100_K4F7I6"
                     /db_xref="A0A0F9NC34_9ZZZZ"
                     /db_xref="K4F7I6_9CAUD"
     gene            complement(8678..8872)
                     /locus_tag="BML_08182015_1_5m_scaffold_5_prodigal-single_1
                     5"
     CDS             complement(8678..8872)
                     /product="hypothetical protein"
                     /codon_start=1
                     /transl_table=11
                     /translation="MTKTRTLLDGKEVPELDKAVTLEVYTKCPEKYMLIDMQTGERYI
                     GYSTQGPSNWKKIETCRTLT*"
     gene            complement(8869..9093)
                     /locus_tag="BML_08182015_1_5m_scaffold_5_prodigal-single_1
                     6"
     CDS             complement(8869..9093)
                     /product="hypothetical protein"
                     /codon_start=1
                     /transl_table=11
                     /translation="MTKKKDEQVEEVELTENEEPISRDDIDIEVAVSNDEPVVYVKFS
                     GFDDAEDAEEYAEFLAETLPLLLFETTKIQ*"
     gene            complement(9093..9776)
                     /locus_tag="BML_08182015_1_5m_scaffold_5_prodigal-single_1
                     7"
     CDS             complement(9093..9776)
                     /product="Uncharacterized protein n=1 Tax=Cronobacter
                     phage vB_CsaM_GAP32 RepID=K4F9L6_9CAUD"
                     /codon_start=1
                     /transl_table=11
                     /translation="MIEMYRCEYCQKDFAKEKTLAVHICEQKRRHLSKSEKHVQAGLL
                     TYQRFYDITQKGKTQKTFDDFATSPYYTAFVKFGSFLVNTAPIYPERFIDYVVKSGVK
                     LDHWCRDGLYEQYIAELIRIEPADGAIQRSIKTMMDWADDNQADWTHYFAYVNLNRAT
                     HSIKEGLISPWIVLNTKSGKDMLKRMNDEQLEIISPMIDPQFWIKRFQAVPGDHELVK
                     DIIKEAKIL*"
                     /db_xref="UniRef100_K4F9L6"
                     /db_xref="A0A0F9KX36_9ZZZZ"
                     /db_xref="K4F9L6_9CAUD"
     gene            complement(9773..10330)
                     /locus_tag="BML_08182015_1_5m_scaffold_5_prodigal-single_1
                     8"
     CDS             complement(9773..10330)
                     /product="Putative uncharacterized protein n=1 Tax
                     =Pseudovibrio sp. JE062 RepID=B6R2N7_9RHOB"
                     /codon_start=1
                     /transl_table=11
                     /translation="MISDSYKKILTDIHDTSPFGKRSKIPKHLADFVAEIKPTSILDF
                     GCGKGKLIQRLGEEYPGIVVTGYDPGNKEFDTTMEGRHADLIISTDVLEHVEPEHIDN
                     TLKYLSTKSRYIYHLIALSPAKLILPDGRNAHLIQESPGWWKQKFLNLNYRIIKEDYL
                     EFYKTPKGAKKPLLVKKYFIMAEKL*"
                     /db_xref="UniRef100_B6R2N7"
                     /db_xref="B6R2N7_9RHOB"
                     /db_xref="rga:RGR602_CH03048"
     gene            complement(10327..10806)
                     /locus_tag="BML_08182015_1_5m_scaffold_5_prodigal-single_1
                     9"
     CDS             complement(10327..10806)
                     /product="hypothetical protein"
                     /codon_start=1
                     /transl_table=11
                     /translation="MGKNKHVDLFKDMIPSVDMGVKELWDAVTDDGRKEIKGDFWNLM
                     RYISNVKTNNRELQEHYLLTVNEFYNKNWGDIQDHPKLVWLTLCLCSHESKKAHFHEW
                     IPLKREKDKKLDFLADLFPNTKMSDIETLSVITTEKEIKQYCEDLGWDKIQVAKIKL*"
     gene            complement(10799..11056)
                     /locus_tag="BML_08182015_1_5m_scaffold_5_prodigal-single_2
                     0"
     CDS             complement(10799..11056)
                     /product="hypothetical protein"
                     /codon_start=1
                     /transl_table=11
                     /translation="MGRLKPGASYIYEKADGVTYAREVGSLHREAIGWDADSPHNPDL
                     IKDLKEDKLWGNIRRAAKSNPLLQEALDRAKIIYELSKKDG*"
     gene            complement(11043..11399)
                     /locus_tag="BML_08182015_1_5m_scaffold_5_prodigal-single_2
                     1"
     CDS             complement(11043..11399)
                     /product="Uncharacterized protein {ECO:0000313|EMBL
                     :KKL97026.1};  TaxID=412755 species="unclassified
                     sequences; metagenomes; ecological metagenomes.;"
                     source="marine sediment metagenome.;""
                     /codon_start=1
                     /transl_table=11
                     /translation="MIAGKVWGQTELLEANGVLEFHRIEIKNGGVCSKHKHKYKWNGF
                     FVENGKLLIRTWKNSYDLIDETIIGPGQYTKIAPGEYHQFEALEDTVAFELYWAEFDH
                     NDIERESVGFSKNGQT*"
                     /db_xref="A0A0F9H229_9ZZZZ"
     gene            complement(11409..12161)
                     /locus_tag="BML_08182015_1_5m_scaffold_5_prodigal-single_2
                     2"
     CDS             complement(11409..12161)
                     /product="hypothetical protein"
                     /codon_start=1
                     /transl_table=11
                     /translation="MTVTVITTLHKDGYDLYGQKNLSTWSSMFPEDWKIKYYSENHDP
                     NFDPRIEILDFNLSCPEWQYFHQEVKSRFRADDANDEKRKNWYKKALRWSFKMYAILH
                     ALKNCNSKYLIWIDADVRAARPPVAHWINKCLKNACLAANLESIKAGSHVETGVLIFD
                     LKHKDIEIIYDWIYAGYRNYQILNEEKPWDGIWMAKLLKDKTISWNNLKMVSKKDNNS
                     SLNWLIHGVGKEKFKKSLLNVRSGRADNNELI*"
     gene            complement(12158..12391)
                     /locus_tag="BML_08182015_1_5m_scaffold_5_prodigal-single_2
                     3"
     CDS             complement(12158..12391)
                     /product="hypothetical protein"
                     /codon_start=1
                     /transl_table=11
                     /translation="MPLDNMLWSNEDFKRRCIGWELKFSLWPRQCHYTRKRLWLTTAY
                     YGTAFVTGPGEPVFENRWCEKKEYLFLRIKGVL*"
     gene            complement(12391..12897)
                     /locus_tag="BML_08182015_1_5m_scaffold_5_prodigal-single_2
                     4"
     CDS             complement(12391..12897)
                     /product="Uncharacterized protein {ECO:0000313|EMBL
                     :KKL74125.1};  TaxID=412755 species="unclassified
                     sequences; metagenomes; ecological metagenomes.;"
                     source="marine sediment metagenome.;""
                     /codon_start=1
                     /transl_table=11
                     /translation="MKILTLNNTAFDLNELPEEVDDDTRFSVLDNSNPQEPDFFFMPL
                     IFLESFNSPAIVLKIGEYEVQMPLDWCMVVGDKECGLDPEVLPLTSINERGFDALIFN
                     PVNGFRQEYMSIEILNIFQDVRWYFPKMKNGQLLTVPLHDGPSPPCAFFVKEISRQGE
                     VIQLDKLI*"
                     /db_xref="A0A0F9GXQ1_9ZZZZ"
     gene            complement(12894..14375)
                     /locus_tag="BML_08182015_1_5m_scaffold_5_prodigal-single_2
                     5"
     CDS             complement(12894..14375)
                     /product="RNA-DNA + DNA-DNA helicase n=1 Tax=Cronobacter
                     phage vB_CsaM_GAP32 RepID=K4F657_9CAUD"
                     /codon_start=1
                     /transl_table=11
                     /translation="LKNCKLVIKDEVNIKIDGLPVEIRRKLVNSLKYDLPYARHMPAY
                     KLGRWDGTKTFFGIGGTGYLAHLDTILPILEESGYEIEIEDLRQSYQFTFAPITENYW
                     ADQGKTWPKGHVQEGQPIVLRDYQYEVVNKFLENPQSLQEVATGAGKTITTATLSQLC
                     EPYGRTMVIVPNKSLVVQTEEDYRNLGLDVGVYFGDRKELNRTHTICTWQSLNVLDKK
                     SYDDDTLSLAEFCEGVCAVIIDEVHQAKADVLTKLLTQNFKNCAIRWGLTGTIPKEKW
                     EFQSILASIGPVINQVSAYDLQQKDVLAQLDIKILQTTDVEVFRTYQEEYSWLVTDEK
                     RLTWIAGKIYELSQMTEGAANTLILINRIDTGNKLLKILKDKYLITATFISGEVKLQD
                     RKDEYDEVKTADNKIIVATYGVAAVGINIPRIFNLVLLEPGKSFVRVIQSIGRGIRKA
                     EDKDHVQVWDITSTCKYAKRHLTERKKFYKDAKYPFTVTKVTT*"
                     /db_xref="UniRef100_K4F657"
                     /db_xref="A0A0F9F7X0_9ZZZZ"
                     /db_xref="bprs:CK3_02110"
                     /db_xref="K4F657_9CAUD"
     gene            complement(14362..15540)
                     /locus_tag="BML_08182015_1_5m_scaffold_5_prodigal-single_2
                     6"
     CDS             complement(14362..15540)
                     /product="hypothetical protein"
                     /codon_start=1
                     /transl_table=11
                     /translation="MSKIKCVEELFIEFYDIVQRRSHQLQYFDQNAAYSFYISLLADK
                     PLTKSQGNYIFKLIKKYKNFLEIEGHDVDTLLQTLPWKKDFRVINNSKKVSIEFDEDG
                     IPWIYLQFPFSLKQSFDQEFTNQPHSCWDNDLKVRKLPLYHANFLKVETFVEKNEFDL
                     DSSFLDYKDQIDDIWQNQEEYSPHCEIIEGSVILKNANEEAVTYWKEHQTGNPAADLF
                     TAREMGFYLKKNRLENPVEKIAASNKNIFWIKDLKDFFEIYKNTDSKVCLILDRSSDY
                     FSWMKFFINFSDQQGIARSEIKICFREDNKSNSQLNQWIKNNQLGGKISNGKIFIFLN
                     SPAKWLYKDLDSFKIIATNGLFPFTSKTLQCLLNHHPCVVNISEIKPSKQREIEIEEL
                     *"
     gene            complement(15582..16424)
                     /locus_tag="BML_08182015_1_5m_scaffold_5_prodigal-single_2
                     7"
     CDS             complement(15582..16424)
                     /product="hypothetical protein"
                     /codon_start=1
                     /transl_table=11
                     /translation="MKFKLHREYGALNSPLIFDSIEAGLKRLGHTVVAANADVDILWS
                     ALWHGRMLGNRKIYEARKNSGLPTVFIEVGNLKRGETWRISIDHINGMGVFGNRSELD
                     NQRAGKLGVFLKNFQEKRREEILIACQHNRSLQWTGMPSMEQWVTETVKKIRVYTNRP
                     IVVRPHPRCPIRLPTNLIKLENPKKVMNTYDDFDIDYGYHCVINHNSGPAVQAAIQGT
                     PVICDQSSLAFPVSMQLNQIETPYMPDRTQWFTELVHTEWTVSEIAQGIPFLRLNQEL
                     KNYS*"
     gene            16460..16858
                     /locus_tag="BML_08182015_1_5m_scaffold_5_prodigal-single_2
                     8"
     CDS             16460..16858
                     /product="hypothetical protein"
                     /codon_start=1
                     /transl_table=11
                     /translation="MSKFTKRVKKLFDVHTSCLVIGQGFGYLEDILEVFETVFVISEK
                     KPEIKHKKLVYRENCDNLSDLYEIQAVFFDLDQLDKLIYMPVVWTKNRPIIIIEGNDP
                     IERTHSKPLYDHGFRCVELLGFFHIWKKQQ*"
     gene            16810..17664
                     /locus_tag="BML_08182015_1_5m_scaffold_5_prodigal-single_2
                     9"
     CDS             16810..17664
                     /product="Uncharacterized protein n=1 Tax
                     =Hydrocarboniphaga effusa AP103 RepID=I8T614_9GAMM"
                     /codon_start=1
                     /transl_table=11
                     /translation="MRGIIGILSHMEKTTMKIAVVTTFNEEGLKRYGQRMIDTFIQNW
                     PKEITLHIYPEMCNPRVPDHSRVTLKRLEEVPELMAFKNRWRDVSKANGDVTDDPVRS
                     KRKDAGKGFKWHAVRFAHKVYAIFDCVKETDADVLFWMDADTVCHSPITLETVMKFCP
                     ANMDLGYLGREGKYTECGLYSMNLRSVRTLGFLREFQRMYDEAENGIFLLDEWHDSFV
                     FDAVKDKTHPLRLNNWSAGIVKGEGHPLINSEWGAYLDHLKGDRKSLGRSLPKDLKVK
                     RTESYWKT*"
                     /db_xref="UniRef100_I8T614"
                     /db_xref="I8T614_9GAMM"
                     /db_xref="ara:Arad_7439"
     gene            complement(17661..18398)
                     /locus_tag="BML_08182015_1_5m_scaffold_5_prodigal-single_3
                     0"
     CDS             complement(17661..18398)
                     /product="hypothetical protein"
                     /codon_start=1
                     /transl_table=11
                     /translation="MKYKLTWSGLADDNYFNVIAKYCLPSWIILPGNKNIVSDSNIIN
                     ISGISVTGWDLVENKNSNFLKTNPSKKTWNFWRKMQSQVWAAKNFKKENDFVILLDTD
                     IEITNFNFEKFELELDNFLESNLPWATGRSQSRLHDSGFIILNARHPMFDELIDHYEN
                     IWENGTIHTLEKGYDGNAVESMFEKYPSYKIMNTDYGRGLHVYDLGLVHYGSKLPKAL
                     RAENPTKSGKELVEIYTKNIVVKKYKN*"
     gene            18437..19099
                     /locus_tag="BML_08182015_1_5m_scaffold_5_prodigal-single_3
                     1"
     CDS             18437..19099
                     /product="Uncharacterized protein {ECO:0000313|EMBL
                     :KKL52508.1}; Flags: Fragment;;  TaxID=412755
                     species="unclassified sequences; metagenomes; ecological
                     metagenomes.;" source="marine sediment metagenome.;""
                     /codon_start=1
                     /transl_table=11
                     /translation="MWILASRGRPQNIQRFINLWKETEASSAVYFRLDDCDPHIEEYK
                     KLEYPQEFRVVISSRARLGQAMNEMLKNNPNESWYGLLADDLVPKTLHWDKKLIEAAE
                     SKYIAQCNDLSPKPLNCCHPCVGGDLVRHVGWFALPDCTHYGVEEPWKKIALNKDLNL
                     LRYLPDVIVEHAHYRFDKSKFDNTYSELKDMKSEDKEKFLKWKENNLSSLIASIGDFL
                     KI*"
                     /db_xref="A0A0F9CSV4_9ZZZZ"
     gene            complement(19064..19768)
                     /locus_tag="BML_08182015_1_5m_scaffold_5_prodigal-single_3
                     2"
     CDS             complement(19064..19768)
                     /product="hypothetical protein"
                     /codon_start=1
                     /transl_table=11
                     /translation="VKKICWITGFNTTYYENVAKYTLKNWHMLSGDKILLAEMKTSLI
                     PFNFQKINITNLDKSNKEFSEYFSQFKKAYRFYKKACSIDYALRNFKDSYEYIIWLDS
                     DVIIKKEFDPLEFLPEDHQLFSSIFKINNLPDSGFVAFNTRHQDYNKFLEEYLNYYYS
                     KKIMTLKNPYDNYILSEYVNHIPIKNLWNGTVTNSLDMNCGFFDTKLENCLSHHWGKR
                     GKKELLNFQKISDASY*"
     gene            complement(19765..20559)
                     /locus_tag="BML_08182015_1_5m_scaffold_5_prodigal-single_3
                     3"
     CDS             complement(19765..20559)
                     /product="UDP-glucose 6-dehydrogenase (EC:1.1.1.22)"
                     /codon_start=1
                     /transl_table=11
                     /translation="MKIGIIGWGTVGSAVGEGFKMLGHDVKKHDPKLNTVIDDVLDTE
                     IVFICVPTPSGENGECDLSIVHKTIKDLKFLEYSGVIALKSTSVPGTTQAIINQYNDK
                     DICFVPEFLRERSALEDFVRNHDVLAVGCHTDRTWHRVCEAHSWLPKNTVRMTPTEAE
                     ILKYYSNTFNALRVVFANVMYEISEKLDSDYDKVLSTFLLRKTASPDYLSCGPDIRGY
                     GGICLPKDTKAMAELVKQLNLPFDLFETIDHDNSQVKKTVFNGMRE*"
                     /db_xref="kal:KALB_57"
                     /db_xref="A0A0F9T5S8_9ZZZZ"
                     /db_xref="gwa2_scaffold_9253_32"
                     /db_xref="1.1.1.22"
     gene            complement(20556..21413)
                     /locus_tag="BML_08182015_1_5m_scaffold_5_prodigal-single_3
                     4"
     CDS             complement(20556..21413)
                     /product="Epimerase n=1 Tax=Asticcacaulis benevestitus DSM
                     16100 = ATCC BAA-896 RepID=V4PS42_9CAUL"
                     /codon_start=1
                     /transl_table=11
                     /translation="MNIVLTGHRGFIGSHYYNHIKNNHDVIVFDRRSGQDLKDPLISR
                     EAPDCDIVVHMAATNGTRLFYEQPTEVAFNNTLPTFNLIERYKNTKTKFVFTSTCEIF
                     NGAIDKGLYPVPTDESVPVMFDDITNPRWSYSIPKALGENLVANSGLDWLVIRYFNIY
                     GPGQVDHFISEFVERVAKGEYYIKGDDTRSFCYIDDAIEITHRLVLNNKNVIVNVGRQ
                     EENQILEVAKIIMDIMGIDPTKLEVLPGPPGSAKRRCPDTTRMHELTGFMQYTSLRDG
                     LRKTVESLL*"
                     /db_xref="UniRef100_V4PS42"
                     /db_xref="aex:Astex_2214"
                     /db_xref="V4PS42_9CAUL"
     gene            complement(21415..22041)
                     /locus_tag="BML_08182015_1_5m_scaffold_5_prodigal-single_3
                     5"
     CDS             complement(21415..22041)
                     /product="Uncharacterized protein n=1 Tax
                     =Gluconacetobacter diazotrophicus (strain ATCC 49037 / DSM
                     5601 / PAl5) RepID=B5ZLE6_GLUDA"
                     /codon_start=1
                     /transl_table=11
                     /translation="MSFLKKFDKEYYELLKGNVSEKKKLTYPNIAQRSEPFRLIFSLL
                     EEKNKKSYSIVETGVIRNIGNWNDGQSSLLFQEFLKSRSGSIKSVDISIDACNIAKSF
                     LDPTYAEVTCEDSVKFLSTINVESVDLFFLDSYDVVFKNDKNSAEHHLKEFMAIESRL
                     TNGTLIAIDDNTYFNGDRSGKGRKIFEYLQAKNIYPIYDGYIIIYNWN*"
                     /db_xref="UniRef100_B5ZLE6"
                     /db_xref="A0A0F9K4V4_9ZZZZ"
                     /db_xref="gdj:Gdia_3362"
                     /db_xref="B5ZLE6_GLUDA"
     gene            complement(22038..22955)
                     /locus_tag="BML_08182015_1_5m_scaffold_5_prodigal-single_3
                     6"
     CDS             complement(22038..22955)
                     /product="hypothetical protein"
                     /codon_start=1
                     /transl_table=11
                     /translation="MKTVVSYLSGVPSPHKSSHKTELLKRFILGVNKAGDRGLAHTGN
                     NPVPCDVAVLQGWVHEGSPNSPHLLVRRNVFNYQEQRNKKTIIVDSNLFNYKDKNHPI
                     HYSRYGMGGVFPTTANYFWDNPDSKRWQQISNHLGIYLKNWRVSGDHILICTQRNGGW
                     SMKGLSVVDWLERTVDEIKRYSDRPIIVRGHPGDKSAKDYLKSKKGRYTVSTNEHILD
                     DFKNAWAVITYNSSPGVAASIEGIPVFITDPDPRVSQAYAVGNYDLSRLEDPDLKDRQ
                     QWVERLAMCHWHFGELDSGAAWKFMRDYV*"
     gene            complement(22952..23875)
                     /locus_tag="BML_08182015_1_5m_scaffold_5_prodigal-single_3
                     7"
     CDS             complement(22952..23875)
                     /product="Uncharacterized protein n=1 Tax=Thioalkalivibrio
                     sp. (strain HL-EbGR7) RepID=B8GL53_THISH"
                     /codon_start=1
                     /transl_table=11
                     /translation="MAVKFVVAHRADPNNVGDIASNPLQYFLKEDEYQIIDVASIGSS
                     IYDPTLPMVVGGGGLVDNDFMGDFFDQLFESPDAQQLKRMHSDSWTLANPIYKELYDQ
                     FNARYQQLISEFLTLINPTIAPRFIWGAGHNGSPEIDFIKIRWPKAFSKFRLIGLRDY
                     NTASKFHWVPCASCMHPAFDKKYEIKNDIIWFEHKKQLIKDFGKDPIPRFINSGDNIE
                     QTIELLGSANTILTNSYHGAYWGTLLKKKVIVVGGAWSSKFKFLKHAPVILGKKDNWR
                     DAVETTPNYDNALEECRKANRDYWTLIQNNL*"
                     /db_xref="UniRef100_B8GL53"
                     /db_xref="A0A0C1UUK0_9CYAN"
                     /db_xref="tgr:Tgr7_0474"
                     /db_xref="B8GL53_THISH"
     gene            complement(23865..24668)
                     /locus_tag="BML_08182015_1_5m_scaffold_5_prodigal-single_3
                     8"
     CDS             complement(23865..24668)
                     /product="hypothetical protein"
                     /codon_start=1
                     /transl_table=11
                     /translation="MIFLSKDGNDPYINDFAQGCGYKPTNSADFIYEDSKDPIVLRGI
                     LKHKIMKQCWEDSRTFYYVDTGYFGNEKTSSNPSGWKYWHRIVKNDLQHGEIISRPND
                     RWKKFNRKFNPWKKSGRKILIAAPDEKPCKFYGTTQEQWVEETVNSIKKYTDRPVEVR
                     HRAPKRIDRISTDTLQQALDRDVFALVTFNSVAAVESIFHGIPVFTLAPANAASPVGL
                     QDLNQIEKPYYADQDKLYAWACHLSYGQFHVSELKNGSALTMLKEWYGS*"
     gene            complement(24652..25338)
                     /locus_tag="BML_08182015_1_5m_scaffold_5_prodigal-single_3
                     9"
     CDS             complement(24652..25338)
                     /product="LPS:glycosyltransferase n=1 Tax=Polaromonas sp.
                     CF318 RepID=J3CU70_9BURK"
                     /codon_start=1
                     /transl_table=11
                     /translation="MIPIFIGYDPREAIAFHVCSNSIIRHSSHPVSINPLALNILKDY
                     KETHTDGSNHFIYSRFLVPHLMDYKGWAIFMDGDMILRDDITRLWNLRDESKAVMVVK
                     HDYETRMTEKYLGSKNENYPRKNWSSVILWNCGHSANQTITPEFIQSATGAQVHRFSW
                     LEDSLVGELPREWNWLDIEYDHNPDAKLIHYTLGTPCFHEFADQGSFANEWHRERIYT
                     EYCQQHDLPK*"
                     /db_xref="UniRef100_J3CU70"
                     /db_xref="J3CU70_9BURK"
                     /db_xref="bprc:D521_0127"
     gene            complement(25335..25907)
                     /locus_tag="BML_08182015_1_5m_scaffold_5_prodigal-single_4
                     0"
     CDS             complement(25335..25907)
                     /product="hypothetical protein"
                     /codon_start=1
                     /transl_table=11
                     /translation="MRISFICVASEDYIKKYKDCLSSQKVYCEKYNYSYVLIGDKKYI
                     SDWKDYYWKKIYEVRDRLSNNDFTVLIDSDCEIKTISPPIETILDHNSIYYVLGISKR
                     PNSGFMIFKNDQRSKDFLNDVITKREKIIPSNFSMKGENGYVIWSLSENKENTKELDI
                     KWNCSQPEFLEECFIIHYTNKMKSYFKEKL*"
     gene            complement(25904..26662)
                     /locus_tag="BML_08182015_1_5m_scaffold_5_prodigal-single_4
                     1"
     CDS             complement(25904..26662)
                     /product="hypothetical protein n=1 Tax=gamma
                     proteobacterium SCGC AAA168-I18 RepID=UPI00037CB576"
                     /codon_start=1
                     /transl_table=11
                     /translation="MKKIVLVTGGFDPLHSGHINYFNSAKQLGDVLVVGVNSDAWLTR
                     KKGRPFMPWNERSKIIQALKMVDYVVEFNDNDGSAKNALKLIRQTFPNDEIIFANGGD
                     RTDKNIPEMDIEDTNVKFVFGVGGFDKANSSSWILEEWKAPKTERQWGYYRVLHDVPG
                     VKVKELTVEPGKSLSMQRHQFRSEYWLVSEGAAVVNRWHEDYELPPVILNKHDEYCIT
                     VDEWHQLTNPYDQPVRVVEIQYGENCIEEDIERK*"
                     /db_xref="UniRef100_UPI00037CB576"
                     /db_xref="J5KRS3_9GAMM"
                     /db_xref="apc:HIMB59_00009800"
                     /db_xref="UPI00037CB576"
     gene            complement(26696..27661)
                     /locus_tag="BML_08182015_1_5m_scaffold_5_prodigal-single_4
                     2"
     CDS             complement(26696..27661)
                     /product="putative dTDP-glucose 4,6-dehydratase (EC:4.2.1
                     .46)"
                     /codon_start=1
                     /transl_table=11
                     /translation="MNVLVTGGLGLIGHNVVKKLKDLGHTVVVYDNCTNYGIIPQSEI
                     DYLIAERKKLIGDVEIHEMDILQASMFDYLLPHHNIEAIIHLASFPRQKVVNANPVWG
                     STVMSGGLLILLEAAVKHNVKRFTYASSSMVYGDFKDFVTEDAVCRPQGQYGILKLAG
                     EWLVKDYTRKHGIEHTILRPSAVYGPLDVEDRVISKFLLTAMRGQTLKVNGGNETLDF
                     TYVDDAANGFVNATLSAAAANGTYNITKSHSKTLLAAAELAVRLVGKGNIEVRDKDTD
                     FPSRGALDITAARRDFAFDPKIDIDEGFEIYHSWLSNSEYWQTNL*"
                     /db_xref="magq:MGMAQ_1150"
                     /db_xref="UniRef100_J4W4Z4"
                     /db_xref="A0A086XTJ3_9RHOB"
                     /db_xref="J4W4Z4_9FIRM"
                     /db_xref="4.2.1.46"
     gene            complement(27658..28113)
                     /locus_tag="BML_08182015_1_5m_scaffold_5_prodigal-single_4
                     3"
     CDS             complement(27658..28113)
                     /product="Uncharacterized protein n=1 Tax=Enterobacteria
                     phage vB_KleM-RaK2 RepID=H6X3S3_9CAUD"
                     /codon_start=1
                     /transl_table=11
                     /translation="VNWYDRVSKDISQIPDAVAYYEAELLAAKNDTRVAGNIERASAA
                     MPGIVENRFNQLQEIEGILEYLNIELRRLRSQHFRKYLENYQRALSSRDCEKFVEGEA
                     DVVDFEKIINDFALLRNKWLGIIKALDIKQWQLSNIVKLRTAGLEDATL*"
                     /db_xref="UniRef100_H6X3S3"
                     /db_xref="H6X3S3_9CAUD"
     gene            complement(28114..28347)
                     /locus_tag="BML_08182015_1_5m_scaffold_5_prodigal-single_4
                     4"
     CDS             complement(28114..28347)
                     /product="hypothetical protein"
                     /codon_start=1
                     /transl_table=11
                     /translation="MKEELIADIWNVVAEHIPEKTRSDVAFDFVNTLLDYGIKDSVLE
                     GLLGVDSYLDEAINYAIDGQEIEEEYEDYEDEE*"
     gene            complement(28344..29423)
                     /locus_tag="BML_08182015_1_5m_scaffold_5_prodigal-single_4
                     5"
     CDS             complement(28344..29423)
                     /product="RecA-like protein n=1 Tax=Cronobacter phage
                     vB_CsaM_GAP32 RepID=K4F7I1_9CAUD"
                     /codon_start=1
                     /transl_table=11
                     /translation="MAKAFDISKFRKSITKSIEGLSIGFNDPTDWVSTGNYALNYLIS
                     GDFNRGVPLGKVTVFAGESGAGKSYICSGNLIKAAQAQGIYPILIDSENALDEDWLKA
                     LGVDTSEDKLLKLNMAMIDDVAKTITEFVTEYKAMPEDQRPKILFVLDSLGMLLTPTD
                     VNQFEAGDLKGDMGRKPKALTALVRNCVNMFGSLNIGLVATNHTYASQDMFDPDDKIS
                     GGQGFIYASSIVVAMKKMKLKEDEDGNKITEVRGIRAGCKIMKTRYAKPFESVQVKIP
                     YETGMNPYSGLVDLAEAKGMLKKEGNSLVYVTKDGEIIKQFRKAWERNENGGLDAIMA
                     DISKHGENVASEITNTVEPETETQG*"
                     /db_xref="UniRef100_K4F7I1"
                     /db_xref="K4F7I1_9CAUD"
     gene            complement(29488..30474)
                     /locus_tag="BML_08182015_1_5m_scaffold_5_prodigal-single_4
                     6"
     CDS             complement(29488..30474)
                     /product="SsDNA binding protein n=1 Tax=Cronobacter phage
                     vB_CsaM_GAP32 RepID=K4F655_9CAUD"
                     /codon_start=1
                     /transl_table=11
                     /translation="MATLAEIRAKLQEAQTKSSGNSTGGGDNAIYPHWNMQEGKEAVV
                     RFLPDGNPNNTFFWVERAMIKLPFAGVKGETDSRPVQVQVPCVEMYNDGSVCPILSEV
                     RGWFKDKSLEEMGRKYWKKRSYIFQGFIVEDPLKEDTTPDNPIRRFIIGPQIYQIIRS
                     ALMDPELEELPTDYLRGVDFRIAKTSKGGFADYSTSKWSRRERALTDAEKAGIEAHAL
                     FDLSSFLPKKPTDVELKVMKEMFEASVDGEAYDMDRWGQYFKPAGMSQATGDPMAKSA
                     PRAAAPVDEDDAPFDTASTPSPKAAPTPAAAPAAENASRAQDILAMIRNRQK*"
                     /db_xref="UniRef100_K4F655"
                     /db_xref="A0A0F9IJ25_9ZZZZ"
                     /db_xref="K4F655_9CAUD"
     gene            complement(30636..33272)
                     /locus_tag="BML_08182015_1_5m_scaffold_5_prodigal-single_4
                     7"
     CDS             complement(30636..33272)
                     /product="Uncharacterized protein {ECO:0000313|EMBL
                     :KKN03494.1}; Flags: Fragment;;  TaxID=412755
                     species="unclassified sequences; metagenomes; ecological
                     metagenomes.;" source="marine sediment metagenome.;""
                     /codon_start=1
                     /transl_table=11
                     /translation="MDARSSIANDLFYKVRSRFTGLKLGTETGTITINPEEARFFDFD
                     YKDGEVPLGHVTISLAEPNSMKVYFSSGITESMENPQKKSWYGFLRELREFAKRRLMA
                     FDTRDISKDNLDTRDFEFLTTINKPSAAKDTIVKPVGESIMNESQLYGTKTVSYQKLM
                     DTRLIIKHSHALTDDQQPGARSRNISALFVENQDGERFKYPFIHLAGARAMQRHVANN
                     GLPYDDIGKSIIRMSEEIAQLKGFQNYVVRNDLMNSDNNGIVERATTALNSLREQLAK
                     LGKQGYYESYKESFQAHQELEVPEDVIEDYTDKFTVRNFKEDIKSVFPIIYRLMQENS
                     KVDYDDIVAMTTNEQTINDEAEIDLEEEQDELENFENWVMGLGESSPIQSSEEQLVAI
                     DGLNKLVGDVFPAGVDGTNAIQSLKGIIDDPKLYKEIKDAARQNPQEDVRPMIQAWLE
                     QNAEEILGKIEFGDMEQAVEEPAADMGAEEPAADAAAEAPVAGAEEPAPEEEIVTQSD
                     NPDERNKKDDLPFDPDDEPMGDKDEYGNTIKHKARHLAKKGMRQAMDVKELAEFITSF
                     YDKESGTFPKGPEGVCTMVGKKFGEQAETVARKFVERMAPQQTTDNNPELKELSRMRE
                     LAGVSEGPMWDKIKAFGKSAGDKVMRHADITGYTKAKQNFEKWIDSHPELESEKENLL
                     AKFDTEAEEDPHTPWDWGKNALASWKKDRKSRETDRTETLTQEAAGNYMWQEVGDEAD
                     QRQLSKMADRLAKMYKRNAESSASDEEIMSVLDDVVREFVPQVGKLNNVVPVAQAFFD
                     KLPIKEPEPEYDDDGEEMEPESDVRGDFIRDIWSMVKITAAAEKGDTSSYGYKVHPNL
                     NKESAELEAIKRLSGIAKGIGF*"
                     /db_xref="A0A0F9MCI3_9ZZZZ"
                     /db_xref="pde:Pden_2307"
     gene            complement(33284..34870)
                     /locus_tag="BML_08182015_1_5m_scaffold_5_prodigal-single_4
                     8"
     CDS             complement(33284..34870)
                     /product="DNA terminase packaging enzyme large subunit n=1
                     Tax=Cronobacter phage vB_CsaM_GAP32 RepID=K4FB48_9CAUD"
                     /codon_start=1
                     /transl_table=11
                     /translation="MGKSLDGVLVKKAFAKQRYTLEEVKHLEACLDPVTGPLYFCKNF
                     LKIQHPVRGAIDFEPYEYQERLLQSYHDNKQCIAMLPRQMGKTTCATGYLLWYTMFVP
                     ESQVLIAAHKYEGAQDIMNRYRYGYENLPDFIRAGVHSYNRNTIEYDNGSRIQATTTT
                     ENTGRGKSLSLIYCDEFAFVQPPEKAKEFWTALSPTLSTGGKCIITSTPNSDEDQFAL
                     IWTEANKKFDEYGNESKLGANGFYSYFAHWSEHPDRDEAWAQVERAKIGEERFRREFE
                     CEFLIFDETLINAVKLTEMQGVDPVMTMGQTRWYKDIDPNCSYLLSLDPSLGTGGDYA
                     AIQVFEMPTMDQVAEWRHNLTPIQNQVKHMREILRYIQDRAAEKGNEIQLYYSVENNT
                     IGEAALVVIRDIGEENFPGLFLSEPIRKGHVRKFRKGFNTTHRSKITACSQLKNLIET
                     KKMTIKSKPLISELKTFVAHGVGFGAKSGEHDDLVSAVLLIVRMANLLSDWDPKIYEK
                     MTEKITEDQMPMPIFVSSGF*"
                     /db_xref="UniRef100_K4FB48"
                     /db_xref="A0A0F9M7T7_9ZZZZ"
                     /db_xref="amt:Amet_2837"
                     /db_xref="K4FB48_9CAUD"
     gene            complement(34926..35375)
                     /locus_tag="BML_08182015_1_5m_scaffold_5_prodigal-single_4
                     9"
     CDS             complement(34926..35375)
                     /product="hypothetical protein"
                     /codon_start=1
                     /transl_table=11
                     /translation="MASLYGVALGAGLTGNVDSNKKAVYDATAVDYYGNKPLTMFTID
                     FVAAVNTQTGANQAIDTVFKIIQKYATVVIRGALFDTNTQMCVAIETPNETADWGGPD
                     DSINATTLVEYIEDEVQALGDLTGATEAPIFDFSSVTLTVKTTFQLA*"
     gene            complement(35375..36130)
                     /locus_tag="BML_08182015_1_5m_scaffold_5_prodigal-single_5
                     0"
     CDS             complement(35375..36130)
                     /product="hypothetical protein"
                     /codon_start=1
                     /transl_table=11
                     /translation="MDFHQLIARMQELDRPAVEAQSTTEECGMMPPVSPMSRPETPPI
                     PHPSMSINLNAQGMDNIEQLMKLVTKVNPEMEKPSMPPMPTMAPPPSIMSIKPSLPPL
                     KMLPDLDADNDDMPGGEKDMDLPKDIMVKMGDNQDDDKGSQPGGLGASLDRDGDGDHD
                     MDDHDMEKDSESDDSEDNDKKEAWANEPEEEVKNIDYMVNKLAGGMNKPKDTFPKVSD
                     GDNPMQRVREDADLRDQIKAELRKRLAEAKGAK*"
     gene            complement(36134..36706)
                     /locus_tag="BML_08182015_1_5m_scaffold_5_prodigal-single_5
                     1"
     CDS             complement(36134..36706)
                     /product="hypothetical protein"
                     /codon_start=1
                     /transl_table=11
                     /translation="MKTFRDYLTENKKVYSFKLKIAGDLPENFQEGLKKSLNKYEVIS
                     FDKMTTPIQETPLDFPEVTNRAISVFDLVLEYPITGPEIAAYVKEHGIPEELFRVRNS
                     SDPAETDQRIIDENGEALLGDPFYTGEVKIKPKDYFGDDFNRSFLKDLAKTAKERKKE
                     LGQDKKNPDVLGSAPNVKEDKAGTKSAVGS*"
     gene            complement(36715..37197)
                     /locus_tag="BML_08182015_1_5m_scaffold_5_prodigal-single_5
                     2"
     CDS             complement(36715..37197)
                     /product="Uncharacterized protein n=1 Tax=Escherichia
                     phage PBECO 4 RepID=L7THD4_9VIRU"
                     /codon_start=1
                     /transl_table=11
                     /translation="MTKKLEDLFNLEKKESGEPEQDKKPSHEDITSIDKSYEAVAEIT
                     KGLPQIQELNDLDDNELDHLASKAEQAYDDLMDLGMNVEVRYAGRIFEVAGSMMKNAI
                     DAKNAKIEKKLKSIDLQLKKYKIDKDAKSSSDDGDVLDGQAYIITDRNELLKKLGQKE
                     *"
                     /db_xref="UniRef100_L7THD4"
                     /db_xref="L7THD4_9CAUD"
                     /db_xref="L7THD4_9VIRU"
     gene            complement(37206..37646)
                     /locus_tag="BML_08182015_1_5m_scaffold_5_prodigal-single_5
                     3"
     CDS             complement(37206..37646)
                     /product="Head completion protein n=2 Tax=Synechococcus
                     phage S-SSM7 RepID=E3SKS6_9CAUD"
                     /codon_start=1
                     /transl_table=11
                     /translation="MAKFAQGRFEMKNPSKYVGKRTPLARSSWEFVFMRMLDEHAGVV
                     NWASESVQIPYRDPLSGRQTIYVPDFFIVYNDKNGKKHAEVVEVKPASQTLREKVGNS
                     LYNQEQYVKNLAKWEAATAWCKQQGIKFRVINEGDIFHQGGKRR*"
                     /db_xref="UniRef100_E3SKS6"
                     /db_xref="A0A0F9JA28_9ZZZZ"
                     /db_xref="E3SKS6_9CAUD"
     gene            complement(37646..38023)
                     /locus_tag="BML_08182015_1_5m_scaffold_5_prodigal-single_5
                     4"
     CDS             complement(37646..38023)
                     /product="hypothetical protein"
                     /codon_start=1
                     /transl_table=11
                     /translation="MTTIKTNLPLPEATDSAENTKVFFDTYGIADLEFNAVDVDSAVA
                     FFTSRGFAQDAALITASVILKQAKIDDMPVRQLLDTLKTFEGIQLSALVAEILNNNRT
                     AISTLGFRQRYSKPDQISRNIAA*"
     gene            complement(38020..39114)
                     /locus_tag="BML_08182015_1_5m_scaffold_5_prodigal-single_5
                     5"
     CDS             complement(38020..39114)
                     /product="hypothetical protein"
                     /codon_start=1
                     /transl_table=11
                     /translation="MANKFTRYLSNFGRGLAGGLTNPKGIMSDYRHGRRLFVDDTMRL
                     APRQKFQFYVNFELDKDAVRSTQFVDKHSQEVGFLVKTSDLPKYNFDSIVKNQYNRKK
                     IVYKQINYEPINMTLHDDSAGLVNALWSLYYGYYIHDRHNSRNAYGETKYRVTKTPQD
                     NFRYGMDNNITTPFFKAINLYTMSRRRFLGYTLINPRIKSWSHSQGDYSVSEPMEHSM
                     QIEYEAVIYSGGRVTRNSPKGFATLHYDNLPSPLSIAGGGQARLTGEGGVLDGLEQIF
                     GDISSGNAFSSPGNFLQTAIKAANTYKQGGKLNKDILKNEALNILSSPAGVAAGASVI
                     GGIAGAVFPKRNPASEPTTATSKGLTGADS*"
     gene            complement(39181..39828)
                     /locus_tag="BML_08182015_1_5m_scaffold_5_prodigal-single_5
                     6"
     CDS             complement(39181..39828)
                     /product="Uncharacterized protein n=1 Tax=Escherichia
                     phage PBECO 4 RepID=L7TJT8_9VIRU"
                     /codon_start=1
                     /transl_table=11
                     /translation="MPISTLNKLSIPTGGAGTNQALLMPKMKYRFRVTFTGFGTASAE
                     SLELTKQVIDVTRPSVTFEEVTLDVYNSKVYLAGKHSFEAITINLRDDATGLVTREVG
                     AQLQKQFDFFEQASAASGIDYKFTTRIDILDGGNGGIESNRLESFMMWGCFLTNANYN
                     DLNYASGTEPATVALSVRFDNATQLGANSGGTDSPLEGIGRQIAERTIGTGATGG*"
                     /db_xref="UniRef100_L7TJT8"
                     /db_xref="A0A0F9JW06_9ZZZZ"
                     /db_xref="L7TJT8_9VIRU"
     gene            complement(39831..43232)
                     /locus_tag="BML_08182015_1_5m_scaffold_5_prodigal-single_5
                     7"
     CDS             complement(39831..43232)
                     /product="Tail sheath monomer n=1 Tax=Cronobacter phage
                     vB_CsaM_GAP32 RepID=K4F6R7_9CAUD"
                     /codon_start=1
                     /transl_table=11
                     /translation="MALVSPGVEITVIDESFYTPAEPGTTPLVVVATAENKTNGSGTG
                     TASATTKTNASRAFRLTSQRDLLDLFGVPFFEKTASGSPIHGGERNEYGLLAAYSLLG
                     VTNSVFIVRADVDLDQLEPNSQAPGAAPTNGQWWLNTKTTAWGIKQWNGAAKPAGQKF
                     ENKTPIVLTDDDSTKIEPSPDGNKPKDSVGSIGDYAVVIRSEVDGVAGIWYKSPGSPL
                     VVAGTWVLVGSPDWTQSWPTVEGSAGYTGSSLPSPALIINGTSIVNGTGTVDGVVTAI
                     NQANIQGVSAAKISNRLVIYSDGTSANNWINITGVGTGEGSTATLLGLTAGIRRIPAL
                     IHSPHSSVPEWKSSDSAPRPTGSVWINTTEPNSGARWRVSKYSSATASWVPVDSPIYK
                     NTHGALFFLDRSGGGSRLAQDDLFVQYNTTEHTDLGDEDPSNPGQPLIDTTPATSTFQ
                     IWKRKLLTGEETVISGQIANGVLTSGIDELILRESLVGEVELSAPYTVSFTAVTGAGS
                     GSTNALAIATSINSLGMANVVAEVSGVNQDILSIKHKKGGDIRIVETDTLAATKIFGS
                     SANLYSLGQAALADSTIQGQWLATGWQPLLVTGFVASGNAPSNEPVDGQMWYNPEVSQ
                     VDLMVHNGRTWVGYLNGFGSTSPAGPQITATRPTVQSDGTALVDNDIWISTADLENFP
                     TIYRYTNAGTADAAWVLVDKTDQVTEDGVLFADARYGISGSTGNTAASIVDLLTSNYL
                     DPDAPDPALYPKGMLLWNTRRSGGNVKRYANNYIDTTADNPRFDPTNSPSGLTFNSGE
                     STSAYATDRWVTASANNEDGSGSFGRKAQRKVVVSAMKSAIDTSQEARDEERRNFNVI
                     AAPGYPEVLSNLINLNIDRGVTAFVIGDTPLRLKDDATTLTTWGTNALLVTDNGDDGI
                     VSYDEYCAVYYPNGFTTDLGGSNAVVPASHMMLRTLTLSDQASYPWFAPAGTRRGGIT
                     NATSVGYIDSLTGEFQTVSLNEGQRDVLYDLKVNPIPFFVGVGLVAYGQKTRARNASA
                     LDRINVARLVVYLRSQLKKLARPYIFEPNDKFTRDEVKQAVESLLLELVGLRALNDFA
                     VVCDESNNTPSRVDRNELWVDIAIEPIKAVEFIYIPLRVKNTGEI*"
                     /db_xref="UniRef100_K4F6R7"
                     /db_xref="K4F6R7_9CAUD"
                     /db_xref="sfu:Sfum_3815"
     gene            43492..43680
                     /locus_tag="BML_08182015_1_5m_scaffold_5_prodigal-single_5
                     8"
     CDS             43492..43680
                     /product="hypothetical protein"
                     /codon_start=1
                     /transl_table=11
                     /translation="MKSQCEKCGHRSPYPEVFRVFHIDGNLDNCRPGNLKTVCCNCAQ
                     VLGKEGITWKQGDLVADY*"
     gene            complement(43627..44283)
                     /locus_tag="BML_08182015_1_5m_scaffold_5_prodigal-single_5
                     9"
     CDS             complement(43627..44283)
                     /product="Putative deoxynucleoside monophosphate kinase n
                     =1 Tax=Escherichia phage PBECO 4 RepID=L7TKY0_9VIRU"
                     /codon_start=1
                     /transl_table=11
                     /translation="MIIGICGFIGSGKDTVADYLQNFHEFRRESFASTLKDAVSAVFG
                     WDRTLLEGRTKEAREWREQVDPWWAERLAMPTLTPRWVLQYWGTEVCRKGFHDDIWIA
                     SLENKLRSSKDNVVISDCRFPNEITSIKNAGGIIIWVKRGELPSWYNLALEANKGYNV
                     AVQELKRTKIHASETAWVGTNFDAIIDNNGTIDELYNQTKNLVIGNQVSLLPSNTLFA
                     *"
                     /db_xref="UniRef100_L7TKY0"
                     /db_xref="L7TKY0_9CAUD"
                     /db_xref="L7TKY0_9VIRU"
     gene            complement(44336..44674)
                     /locus_tag="BML_08182015_1_5m_scaffold_5_prodigal-single_6
                     0"
     CDS             complement(44336..44674)
                     /product="Uncharacterized protein {ECO:0000313|EMBL
                     :KKL14094.1};  TaxID=412755 species="unclassified
                     sequences; metagenomes; ecological metagenomes.;"
                     source="marine sediment metagenome.;""
                     /codon_start=1
                     /transl_table=11
                     /translation="MKASEFIFESDEELYTETAKMVWGAGKKTARGGAPKLKFRCTTG
                     PRAGRQVSDISKCHKPMDVAQAQRMKTTRARTGVQAARRTQRTKSINTASVLANRLNT
                     GKPKTPKPYY*"
                     /db_xref="A0A0F9AWY7_9ZZZZ"
     gene            complement(44674..45432)
                     /locus_tag="BML_08182015_1_5m_scaffold_5_prodigal-single_6
                     1"
     CDS             complement(44674..45432)
                     /product="Neck protein n=1 Tax=Cronobacter phage
                     vB_CsaM_GAP32 RepID=K4F9J9_9CAUD"
                     /codon_start=1
                     /transl_table=11
                     /translation="MSSNDQARQEVYDYCKTMLGDGMIDIELDPIHYKTALDRALGVF
                     RQRSDNSVEESYAFLTLIESTNEYILPAEIQQVRQIFRRSVGSRTGNGSGGTVFEPFN
                     LAYTNTYLLSSTNMGGLATYEMFAQYQELVGKMFGSFINFTWHPQSHKLIIHQRPRGE
                     EQVMIQVYNKKPDFALINDTYASQWIKDYTLANCKMMLGQAREKFASIAGPQGGTALN
                     GAAMKSEAQTEIEKLTDDLMKLVPGGIGYTWIIG*"
                     /db_xref="UniRef100_K4F9J9"
                     /db_xref="K4F9J9_9CAUD"
     gene            45479..46156
                     /locus_tag="BML_08182015_1_5m_scaffold_5_prodigal-single_6
                     2"
     CDS             45479..46156
                     /product="Putative homing endonuclease n=1 Tax
                     =Sinorhizobium phage phiM12 RepID=S5MPD3_9CAUD"
                     /codon_start=1
                     /transl_table=11
                     /translation="MTMTMFLHNKYSKWYFNIISSAQARTTELLYFEKHHILPKSLGG
                     KNSKKNLVNLTAREHFICHWLLTKMVSNTKHKYQMWNAFSCMLYRENASQQRYKISSR
                     KFEIIKQAGSQIKSERFSGKNNPMYGKRGNLSPHYGKVWTDEHRKNASESHKGQLRTS
                     EARAKQSASIKGRKQTPEHIEKRKCVGNKNGRFGYKMTPEEIAQRTASAKRNKILKAQ
                     GELKFLA*"
                     /db_xref="UniRef100_S5MPD3"
                     /db_xref="A0A0F6WD21_9CAUD"
                     /db_xref="S5MPD3_9CAUD"
     gene            46216..47577
                     /locus_tag="BML_08182015_1_5m_scaffold_5_prodigal-single_6
                     3"
     CDS             46216..47577
                     /product="Uncharacterized protein n=1 Tax=Escherichia
                     phage PBECO 4 RepID=L7TQG5_9VIRU"
                     /codon_start=1
                     /transl_table=11
                     /translation="MFQVGGTDVLIHKYLGPDTSNAPGTPSQPKYDETNPFQIQDLLF
                     LENRDRKYDPDVYILRGVYNLQDTDFNLSQFGLFLQNDTIFITFHINDTVGKIGRKLI
                     SGDVIELPHLKDEFALNDLTFALKRFYVIEEVTRAAEGFSVTWYPHLYRAKCKPLVDS
                     QEFKDILDRVANSDNDKGVWEPTGLYFPGDIVKGSNGKSYEVITNSETINGISGKEPP
                     DPTYYQLADSLRDIISTYNREMEITKAVLDQAEADAPKSGYDTTKLYTVQYDEDGNVE
                     LSLASASDTLIPSTDQNGNPLPQLDENGQPMVDENGDPVYQYMSVSASSQFQTAEYND
                     YHGYLVGDGLPTNGAVFTSGIAFPLNPLKGQYTLRTDYLPNRLFRYDGGRWIKMEDNV
                     RMTMSNLGSSDVAEGQPFEGKDIRQTQKATFINNNSEAKINGKMIKEKQSLSKALRPE
                     ADE*"
                     /db_xref="UniRef100_L7TQG5"
                     /db_xref="A0A0F9QHT7_9ZZZZ"
                     /db_xref="L7TQG5_9VIRU"
     gene            47656..49134
                     /locus_tag="BML_08182015_1_5m_scaffold_5_prodigal-single_6
                     4"
     CDS             47656..49134
                     /product="Tail sheath stabilizer and completion protein n
                     =1 Tax=Cronobacter phage vB_CsaM_GAP32 RepID=K4F7G1_9CAUD"
                     /codon_start=1
                     /transl_table=11
                     /translation="MRVFIGFKWQAGDGSQTTVPVMYGDMSRQVATLIKENSENKLPS
                     VPRIACYISGLELDMSRISDATFVSKVNVRQKSYNQDENGDVEWQNYQGGSYTVERLM
                     PTPFKLTVKADIWTSSIDQKLQLFEQIMVLFNPSLEIQTTDNYIDWTSLSVIEIQNIN
                     FSSRSIPQGAESEIDIMTIDFTMPIWISPPAKVKKLGVVKSIISNVFAESGEIIELDS
                     LVIRQQRGQIQINTDRYRILLFKSLNGQPYDYDVTIVDPTAAIKSIGIPEKDYRINGK
                     LTWDQILEYLGGYTGTSRIYFIQPNGSSISGTFAVNQLEPSTLIVTFDPDTVPSNSLI
                     DNNGNKFLSSTNVDQGFDSTTAKGTVDAIIDPYKFNPITRPGGRTVGVRYLILEDINT
                     SPNQGDFIRDVGMSDSAKTAYDGPDAWKNLNDSDPILPANSIITWTGTEWKILFDPRT
                     ETREIVMQNMKTLIKYKWINDQWLKAFEGEYAPGYWRFDLDA*"
                     /db_xref="UniRef100_K4F7G1"
                     /db_xref="A0A0F9QMH4_9ZZZZ"
                     /db_xref="K4F7G1_9CAUD"
     gene            49131..49529
                     /locus_tag="BML_08182015_1_5m_scaffold_5_prodigal-single_6
                     5"
     CDS             49131..49529
                     /product="hypothetical protein"
                     /codon_start=1
                     /transl_table=11
                     /translation="MIIKGMQQRAGLLFLAKITRRVLLILEDQHWTVPTFERNSTLLN
                     DAEVLLNNYTRGRIVPIELYLSEDKGFEYGTYVCLVDQEFLTCSAKTLAWCDLDYLPK
                     QLHNGLKYTLNNSIIRTKIDTILELENAAK*"
     gene            49516..49773
                     /locus_tag="BML_08182015_1_5m_scaffold_5_prodigal-single_6
                     6"
     CDS             49516..49773
                     /product="hypothetical protein"
                     /codon_start=1
                     /transl_table=11
                     /translation="MQLSKSQRFLQEYEDFKNKIEKVSSPEKKKELIDLLNQMVNEVR
                     ALDNKHNEISQFSKLPSSVGDIRENLFNIRKTLSNRLSSID*"
     gene            complement(49770..55604)
                     /locus_tag="BML_08182015_1_5m_scaffold_5_prodigal-single_6
                     7"
     CDS             complement(49770..55604)
                     /product="Uncharacterized protein n=1 Tax=Synechococcus
                     phage S-CAM1 RepID=M4QF76_9CAUD"
                     /codon_start=1
                     /transl_table=11
                     /translation="MAKKLVKNYVFSPGLGLNDNLRPNAYSLILQNKLFLQKEITAFC
                     TNQVADSIKCERDLGYVIDGVGFDITLGTNYNAVFLGLAEFNSQEVTPTVIRTIRRAE
                     EQVKALSAVADDATALSRVDAFFDEVVDIGENGRGSADTVVYTNPTSGSTAGRIAAKD
                     RLVANRNFIAAEINAWVAVTYPSADHDPAKCSRDVKYAIDGLAYDILYGGNSATWDQS
                     RFFFYGFADGSPGIDPTHRLQTVAAYNRLQTVVGQVVAGASVTRSGSYPETQDTSGSN
                     ADGTTVTTLENLVQIIEDVVAATSKTQADAILAGIPRVAPSVTWATAGLQAAKISIDS
                     NKTTIISNVNAFYNYVFDVDKCERDSGYVIDALLHDVRYGGNEETRTVSTFYWDEEVP
                     QIDGNRLAELESYYFLTDLINDFILTNTLDATPQQTISTQTIDLTKTAESDADDTVAA
                     LLQDVIDVIQNGLSALPTIVTGVGSVEVLGKVALEDLLIISNVASNDVIYNFAEPSKG
                     GVTTFRSGNSENYPQAESVNNGTTKIKFKFNTSSMSATDNIQIFLENSELKVRPYDFG
                     TDAIERMRVAQPQAMIDADFEYGLQPTKWQAISMQRGYPSTYEVSATDTAVVNVVTDA
                     SVGSGGIGASLITVTTQGAHGFLIGQPITIRALAASISGFNRAEGTFLIFSVPTPTTF
                     TYYAKSKVGSSNGQVLATTTTQLRQAAFYTGASVGNPTFSVVTNGSSGTLTTSLFIPS
                     ASTTIAFSGDVPSVGAPLSGTGISTGTQVTGVFGPGGSVGNFFVRDTANSGSSSISLT
                     DTTGILEGMAISDGSGSNIQLVITDITDGVLTLNGSTAVQYKGDLETYTNVILNATNY
                     LNGSGLNATFNVTVTSGVYAVTLSNGGTGYVAGDTIKIDGSLLGGSSPGNDITINALT
                     VGGGGVLQTFEVITGIGNGDGTYTSVASDGSVGNTTANNAAVGITRNAGSYTVSLIIG
                     GTGFNRFNRFLIPGSIIGGVDTTNDAIVTVTTVSAGEVTAVSVSGSAARGVQIAAFST
                     IAISEATTANITATSSITFSAIATIQATFSTAHGLVPGSSLMISISSAGTNHQLAGGP
                     FSVEQVPAPNTLRYTARAPGTVETGVTLEGTIYLRPDGFFSHRPFDGGVQLGTGGPQH
                     GAQAIRQSKKYIRYQSGKGAMYNTGALFAPSFDLRSVVADTTSVGSGITVETDDTDHG
                     LQAGSVIRLRDIVSTGFDGEYVVNQILDERRFRITANANLSQTTAVIGAQGQMSTLTW
                     HGAVVRSGPFDDQNGIFWQYDGQTLAVGRRSSTFQMAGTISLTINQNAVTGENTRFQD
                     QLQEGDRIVIRGMTHVVSSISSQTSMTVTPDWRGVNSVSGVKACKIVDFIIPQSEWNL
                     DRCDGTGPSGYNIDVTKMQMIGIQFSWYGAGFIDWMLRGPEGNYVFCHRLKGNNLNTE
                     AYMRTGNLPVRYEVLNEGARSQLLTSINSTASTLLLKDTSSFPISGTVYCENELISYT
                     GRNNTTNQLTGCSRAVPLTNFAAGATRTYTAGDADGHSAGKGVVLISNTTSPIISHWG
                     SAYLIDGLFDEDRGYIFSYTSTRNSISTTKNTVFLIRLAPSVSNAVVGDLGEKELLNR
                     AQLLLKAISVTSDPMTSGTSGIVVEGILNPQNYPLNPGDIGWQGLSGLSAGGQPSFAQ
                     IAPGGSVVWSSGAVETTTTATTTATMTNTVTVPNNTGFNRGANSNFFYVTQASWQASG
                     AFVPPTSFNTPLGGVVINDAKFPAGTVITSVSGPFSFAGIPYYQIFTNRNSTQAVNAN
                     QTVTLNLGGTSAAVTNTLYFTSASWVASGALLNTEVDDPKFPANTRVSSVLGPLNFGV
                     TAYYRATFTQNSISSTSAGGTITFKFGQPPYALPGETVFSFVANPGETATLDLEELKE
                     LTTTAIGGRGAFPNGPDVLAINVFKVGGTAVDANIILRWGEAQA*"
                     /db_xref="UniRef100_M4QF76"
                     /db_xref="M4QF76_9CAUD"
                     /db_xref="hhd:HBHAL_2432"
     gene            complement(55614..56723)
                     /locus_tag="BML_08182015_1_5m_scaffold_5_prodigal-single_6
                     8"
     CDS             complement(55614..56723)
                     /product="YadA domain-containing structural protein id
                     =3889566 bin=GWA2__Bacteriovorax-rel_49_15
                     species=Bdellovibrio exovorus genus=Bdellovibrio
                     taxon_order=Bdellovibrionales
                     taxon_class=Deltaproteobacteria phylum=Proteobacteria
                     tax=GWA2__Bacteriovorax-rel_49_15
                     organism_group=Deltaproteobacteria"
                     /codon_start=1
                     /transl_table=11
                     /translation="MAINFPNNPILNDELTVGATTWRYNGAAWAVVPSTSLNLTSLTS
                     TTINVTDLIVTGTVTGINQTYALSNLTDVDLTTAPTDGQVLTYSSGTLRWRPTTVAAG
                     GATFNGGTVTNPIVINNNTNATNLTSGALRTTGGLAVTRDLFIDGNITFNNSAGNQLI
                     DLRTRGELRFQNTANTGFVGLRAPTTVTDSRTYTLPAQDGTTGQLLRTNGSGVLSWVS
                     VITPEGGFAAGGSNTQVQYNDNTTFSGNPSFTFNGDNNLLTVPNLTATQVVTVSDSTS
                     STSTTSGAVRVTGGVGIQGQLNVGGAVNRFTGNTASSSTVTGTIVVTGGMGISGAVNV
                     GSNVAAAAAPTEQAHLTNKQYVDANVLAFSVAFGA*"
                     /db_xref="gwa2_scaffold_28_1"
                     /db_xref="prc:EW14_2007"
                     /db_xref="85793611"
     gene            complement(56741..57859)
                     /locus_tag="BML_08182015_1_5m_scaffold_5_prodigal-single_6
                     9"
     CDS             complement(56741..57859)
                     /product="Uncharacterized protein n=2 Tax=Prochlorococcus
                     phage P-SSM2 RepID=R9S838_BPPRM"
                     /codon_start=1
                     /transl_table=11
                     /translation="MSNIPITNLRLVGRNSDFLNRKTGQRGEVFFDQQQNKLRLYDGN
                     TAGGFSLAREDQTVAADLSNVSNAVFKSKAESAGVIGGATINENPPTSPQFGQLWFDT
                     DNAVLYVYYNDGTSNQWVQPASIQYGGPGGGGSGGANTLNELTDVTISSPSSGQVLKY
                     NGIAWINDTDAVGEGGGQASNSFSTISVSGQSNVVADSTTDTLTLIAGTNITITTNAT
                     TDAITISAASSGGGASEFSLLSEVSTSSLRFDQIYLPCLTSLRVTNVGASAYQFDQYS
                     GNNPTIYAINATTIAFDLNVSGHPFLIQDPTGTNYNTGLTHVTPQGVVSTGSSAQGKT
                     SGTLYWKIPSTISGNYRYQCSLHSVMIGTIVVKNFVSI*"
                     /db_xref="UniRef100_R9S838"
                     /db_xref="A0A0F9NVL7_9ZZZZ"
                     /db_xref="mag:amb4271"
                     /db_xref="R9S838_BPPRM"
     gene            complement(57902..58768)
                     /locus_tag="BML_08182015_1_5m_scaffold_5_prodigal-single_7
                     0"
     CDS             complement(57902..58768)
                     /product="ADP-L-glycero-D-manno-heptose-6-epimerase {ECO
                     :0000256|SAAS:SAAS00055252}; EC=5.1.3.20
                     {ECO:0000256|SAAS:SAAS00055236};;  TaxID=526224
                     species="Bacteria; Spirochaetes; Brachyspirales;
                     Brachyspiraceae; Brachyspira.;" source="Brachyspira
                     murdochii (strain ATCC 51284 / DSM 12563 / 56-150);
                     (Serpulina murdochii).;""
                     /codon_start=1
                     /transl_table=11
                     /translation="MIVLTGAAGFIGSVILRYLNNLGYEDIILVDDFKNSEQYKNLLG
                     KNYKSIITHPEELPKGTVEAIIHFGANSSTLEKDWNSIYATNILSTKKWAEIARDKNA
                     KMIFASSAAVYGNGNGPLNLYGFSKLVSERELADMVCLRLFNVYGPNEHHKGRMSSTI
                     YHWYNQLVESNELKIFENSKNYLRDFIWVEDVAKVVEFFLQNYRPGIYDLGSGQNTSF
                     DTVADQLIFHMDLGKKTEIPMPTDLQNQYQINTSANLQNLVAAGFDTNSFSDTNVGIK
                     SYLNYLKTHSYY*"
                     /db_xref="D5U6B2_BRAM5"
                     /db_xref="UniRef100_D5U6B2"
                     /db_xref="brm:Bmur_2542"
                     /db_xref="5.1.3.20"
     gene            complement(58765..59550)
                     /locus_tag="BML_08182015_1_5m_scaffold_5_prodigal-single_7
                     1"
     CDS             complement(58765..59550)
                     /product="ADP-heptose synthase n=3 Tax=Prochlorococcus
                     phage P-SSM2 RepID=R9S8D5_BPPRM"
                     /codon_start=1
                     /transl_table=11
                     /translation="MTESNSIQPQAKYKILLIGDNCIDVYRYGTVDRISPEAPVPIFK
                     FESEESRPGMAANVKLNLEALGCDVDFVTSEQKSVKTRLIDKRSKQHLIRIDEDATPD
                     PLKPGSIENLNRYDAIVISDYNKGSVTYDFIDWLRQSYTGPVFMDTKKTDIACFYGIF
                     VKINELEYRNSVSINNSLIVTLGSRGAMYKTGRDPRYETIFSCPRVEVVDVTGAGDTF
                     LSAFAIEYLRSRNHELAINFANRASSITVQHHGCYAPILEEIL*"
                     /db_xref="UniRef100_R9S8D5"
                     /db_xref="D1LWC6_BPPRM"
                     /db_xref="nis:NIS_1448"
                     /db_xref="R9S8D5_BPPRM"
     gene            complement(59489..59893)
                     /locus_tag="BML_08182015_1_5m_scaffold_5_prodigal-single_7
                     2"
                     /gene="waaE"
     CDS             complement(59489..59893)
                     /gene="waaE"
                     /product="waaE; D,D-heptose 1-phosphate
                     adenosyltransferase/7-phosphate kinase (EC:2.7.-.-)"
                     /codon_start=1
                     /transl_table=11
                     /translation="MTRVVVNGSFDLLHIGHLKLLEYARSHPHSYVLVLTDSDRRIRE
                     LKGSDRPIHNEYERCSFLSALKFVDRVEIFDSDDELEKLIRDFNPDVMVKGSDYRGKK
                     IIGSEHCKEIKFYDRVEQYSTTSKIQDIINRR*"
                     /db_xref="cfx:CFV97608_1552"
                     /db_xref="UniRef100_M4QSA2"
                     /db_xref="M4QSA2_9CAUD"
                     /db_xref="2.7.-.-"
     gene            complement(59895..60464)
                     /locus_tag="BML_08182015_1_5m_scaffold_5_prodigal-single_7
                     3"
     CDS             complement(59895..60464)
                     /product="2OG-Fe(II) oxygenase n=1 Tax=Synechococcus phage
                     S-MbCM100 RepID=V5UUZ9_9CAUD"
                     /codon_start=1
                     /transl_table=11
                     /translation="MNFIEVYPEAFPEAYCQIIIQRFEAMVNMGQHQTQNSIIKNQDD
                     RIFFDWAFHSQQNYSVDPDLCSFFYQTLNKYYKEQYFEKYQSLGFCFQHTPKGMSVQR
                     TGPHQGYHAWHCENADQSSANRILAYTLYLNDIDEGGETEFLYQGVKIKPETGKLVIW
                     PAYFTHPHRGNPIYKGYKYIVSGWYTLDH*"
                     /db_xref="UniRef100_V5UUZ9"
                     /db_xref="V5UUZ9_9CAUD"
                     /db_xref="cps:CPS_2872"
     gene            complement(60461..60829)
                     /locus_tag="BML_08182015_1_5m_scaffold_5_prodigal-single_7
                     4"
     CDS             complement(60461..60829)
                     /product="Tax
                     =RIFCSPLOWO2_01_FULL_OD1_Kaiserbacteria_54_24_curated"
                     /codon_start=1
                     /transl_table=11
                     /translation="MGTQLNGFIKKGWGHELIWATNEKYSGKLLVFDRAGSKFSMHFH
                     KEKDETWYVSQGSFLLKWIDTSTAAINEQTLKQGDTWRNLPHVPHQLIALEDNSSIIE
                     VSTPDSVEDNFRIFPGDSQK*"
                     /db_xref="88376517"
     gene            complement(60881..61051)
                     /locus_tag="BML_08182015_1_5m_scaffold_5_prodigal-single_7
                     5"
     CDS             complement(60881..61051)
                     /product="hypothetical protein"
                     /codon_start=1
                     /transl_table=11
                     /translation="MATTYSDYPKERLDPLSTNEELVCFFCKRPEKEIKDTLAGHAPD
                     CKYRQRKETAGS*"
     gene            61143..61742
                     /locus_tag="BML_08182015_1_5m_scaffold_5_prodigal-single_7
                     6"
     CDS             61143..61742
                     /product="2OG-Fe(II) oxygenase n=1 Tax=Synechococcus phage
                     S-IOM18 RepID=R9TLF0_9CAUD"
                     /codon_start=1
                     /transl_table=11
                     /translation="MSAHEIQDFIGVFPNVVSVQTCEKIIEHFEYIKNLGHSTSRKSS
                     EGTRFIDKDNETYFLKADGDSVISELDHYFTQEFVNSFWSCFGEYQKKYGVIETVGKL
                     GFTGKFKIQKNQPGEGYHVWHCEQGDILSSPRLLLVILYLNTVEEGGETEFLYQHKRI
                     PATQGTMIIVPGSFTHTHRGNPPLQGNKYIMNTWVQFLE*"
                     /db_xref="UniRef100_R9TLF0"
                     /db_xref="R9TLF0_9CAUD"
                     /db_xref="pseo:OM33_02220"
     gene            61744..63222
                     /locus_tag="BML_08182015_1_5m_scaffold_5_prodigal-single_7
                     7"
     CDS             61744..63222
                     /product="Bacterial tryptophan halogenase n=1 Tax
                     =Prochlorococcus phage P-SSM2 RepID=Q58MD8_BPPRM"
                     /codon_start=1
                     /transl_table=11
                     /translation="MKTIRKIAVVGGGTAGLVSALILKTRFPSFEIDVIRSEKIGIVG
                     VGEGSTEHWTAFMDFIGIHYFDIVKECDSTFKSGIMFKGWGQKDFLQSISSGFSQTEK
                     KYHYAYARQISNNAEPRELMSSHTWDSSVNTWFMSNHNSSPVLQFHFNTHKLNDFLTM
                     ISEYKGIRFFDDEINDICLNEQGEISSIKGNKDQYEYDFYVDSTGFKRLLIDKLGAKW
                     VSYSKYLKMKSAIMFASEMPSGNIPMYTTAQAMDNGWMFSIPTYGRTGNGYIFDSDYI
                     DKNSAHKELEKFLNKSVDVNKEINFIPGALDTPWIKNCCAVGLSASFVEPLEASSIGT
                     SIQQAFLLSDLIVNYNEPVIKKYNSLMTGILENIRDFILLHYLTKKSNTEFWIAARSI
                     ELPDSLSAKLEIWKNKLPTADDFVESSQFRLFSEPHYILILHGLGLLDPKKIKLEYEF
                     MVDRDSKLRAEEVVDHALRLRCQTVPHRTMIEYIRNIRNENY*"
                     /db_xref="UniRef100_Q58MD8"
                     /db_xref="Q58MD8_BPPRM"
                     /db_xref="sbt:Sbal678_2086"
     gene            63224..64099
                     /locus_tag="BML_08182015_1_5m_scaffold_5_prodigal-single_7
                     8"
     CDS             63224..64099
                     /product="hypothetical protein"
                     /codon_start=1
                     /transl_table=11
                     /translation="MRLFTFGCSFTLYNWPTWADLLGHSFLLHQNWGIAGAGNRAIAE
                     RVAESHMINKFNNNDVVIVQWSEYNRNDYAKFNRISKNGTMWCTLGSPASLPNKEIYD
                     LTWFKKFWDQKAYYIHTLNNIILVQQLLESTGCKWYMTSMNDLMLPPVEAENLTEDTD
                     KFNLFDVNRDLLDYKKFIWDDRTTNWLPPLIEEKWVSSDLDWVFNIDPAEKKDVPYFQ
                     PRGTKFVEPHLTTKQYANYLNKIELDLPLEHNLIKESVEEFECIYEESDHDWNQFMTS
                     LNSNKFNIIKPIFGK*"
     gene            64101..65006
                     /locus_tag="BML_08182015_1_5m_scaffold_5_prodigal-single_7
                     9"
     CDS             64101..65006
                     /product="hypothetical protein"
                     /codon_start=1
                     /transl_table=11
                     /translation="MTGRLFTFGCSFTNYNWPTWADLLGLDHGAFHYNWGYAGLGNRA
                     IAERLAECHARMEITAEDTVIIQWSSPLRHDYMRTNVRKTEGTFWATHGSVFSKENSK
                     VFDYKWINTFWDEKAYLIHTLNNIILTIKFLEGIGCKWMMTSMNDLQLVGNELGDNTF
                     GGEYQPPGRLRKFYDVFPDLSFYKEAIWDKYPNKWVDPIINVVEESHELSWSFNFDKN
                     RDIEKSYPVKDGMWDEAHPTVRQHAIWMLKLKDEMGLDPKFSPEQIYLIKQIEEIKEN
                     TKTFKEFEDGIMGTEWFVQRQYRGL*"
     gene            complement(65001..65684)
                     /locus_tag="BML_08182015_1_5m_scaffold_5_prodigal-single_8
                     0"
     CDS             complement(65001..65684)
                     /product="Uncharacterized protein n=1 Tax=Simiduia
                     agarivorans (strain DSM 21679 / JCM 13881 / BCRC 17597 /
                     SA1) RepID=K4KHT8_SIMAS"
                     /codon_start=1
                     /transl_table=11
                     /translation="MDSRNRKVFNKIMGPAGSQLKIAENGQDFFVLENTSYKERGFFV
                     DIGAADGITGSNTFILEKFYKWHGICVDPNPVFMQSLFNCRDSFVSTLCVYSETGKIL
                     PFKFCTDENQFFGWNFRSGLKQHLSKINDEVDRSFSMLNVLTISLNDLLELYNAPLNI
                     DYISLDTEGSEYEILKAFDFKKYNVKCLTVEHAFTDNRNKIYDLMISKGYTRVKEEYS
                     GQEDWYIKS*"
                     /db_xref="UniRef100_K4KHT8"
                     /db_xref="saga:M5M_02640"
                     /db_xref="K4KHT8_SIMAS"
     gene            complement(65648..67285)
                     /locus_tag="BML_08182015_1_5m_scaffold_5_prodigal-single_8
                     1"
     CDS             complement(65648..67285)
                     /product="nodulation protein nolNO (EC:2.1.3.-)"
                     /codon_start=1
                     /transl_table=11
                     /translation="MRVVGISPLHDSSVAVINNGKLEHYFKEERLSRVKRDGPPVLAL
                     QKLFEVVKGPVDHVCIASPTGDDPCVKYIVTQTKKIFKCPVTDYCQYHHTAHASLAFF
                     NSGFDEALIFVVDRDGSLIDEVAREAESVFYVGKEQVFTTLHKNFWVTDVGSESDIKR
                     FALAKLFKDQRRDYNIDSSMSVVKVYESATSLINQKPLENGKTMGLASYGQDLDFPKL
                     FENGRPLDHQFLHGRFVMAGHSTPIYKDYILKIAPSVTEENFQFYADYAYQVQKQTQD
                     VVLEMIKHWVEKTGINNVCVTGGYGLNVIANQHYIKNLPGVNFYFEPLADDSGNSIGS
                     ALHLYHTLVDDKVKNPLTHTFVHGIKETISKDIGQPCDTDNIARLLLDQKTVAVFNGL
                     AESGPRALGNRSILFDARNPNAKDIVNEIKQREWYRPFAAMVLEEDFDKYFDTMGLKK
                     SEFMTVSFDVKDETIPGVTHVDDTCRVQTVSKELPHIYEVLTKFKSYSGCSVLLNTSF
                     NLAGEPLVDTLEDAIRTFKNSKLDVLWIPEIERCLIK*"
                     /db_xref="bcg:BCG9842_B3391"
                     /db_xref="UniRef100_G8EXU7"
                     /db_xref="G8EXU7_9CAUD"
                     /db_xref="2.1.3.-"
     gene            complement(67282..67857)
                     /locus_tag="BML_08182015_1_5m_scaffold_5_prodigal-single_8
                     2"
     CDS             complement(67282..67857)
                     /product="D,D-heptose 1,7-bisphosphate phosphatase {ECO
                     :0000256|PIRNR:PIRNR004682}; EC=3.1.3.-
                     {ECO:0000256|PIRNR:PIRNR004682};;  TaxID=383631
                     species="Bacteria; Proteobacteria; Betaproteobacteria;
                     Methylophilales; unclassified Methylophilales; OM43
                     clade.;" source="Methylophilales bacterium HTCC2181.;""
                     /codon_start=1
                     /transl_table=11
                     /translation="MTIARFKITIGLDRDGTINQDIGYIKNPDNFVPIDRSLEAVAML
                     RAKGYNIVILTNQAGIMKGILTQADVENVNGRMLELLGKAGCSSIDGIYYSTTNLKED
                     IYAKPNVGMFKRAEQELGVKFKGGAFVGDKLSDLKAADKIGAIPILVKTGHGEETLKE
                     LNRFTYRNLKKKTMIFDNLWSFAETLPWNEE*"
                     /db_xref="A0P5V0_9PROT"
                     /db_xref="UniRef100_A0P5V0"
                     /db_xref="nii:Nit79A3_3444"
                     /db_xref="3.1.3.-"
     gene            complement(67854..68450)
                     /locus_tag="BML_08182015_1_5m_scaffold_5_prodigal-single_8
                     3"
     CDS             complement(67854..68450)
                     /product="Tax
                     =RIFCSPLOWO2_12_FULL_Betaproteobacteria_65_14_curated"
                     /codon_start=1
                     /transl_table=11
                     /translation="METMLLFPCPLFKFDYNRANETKEKIVNRIKEIEKVDTNNISSR
                     YTAGSYTSFYSIEDIFTESVFDDLKIFIKDSVDQVHYASGLSGELKFNRSWVNINRKY
                     SYHEEHHHCPNVWSGVYYVQAGMDDATISFMNSNILNSSWPYRAKKIYNNDINSSQTV
                     CKAFTGMLLIFPSYLRHKVDQQMNEEERISIAFNMDLA*"
                     /db_xref="88909638"
     gene            complement(68452..69939)
                     /locus_tag="BML_08182015_1_5m_scaffold_5_prodigal-single_8
                     4"
     CDS             complement(68452..69939)
                     /product="Tryptophan halogenase n=1 Tax=Prochlorococcus
                     phage Syn1 RepID=E3SPT6_9CAUD"
                     /codon_start=1
                     /transl_table=11
                     /translation="MNIVIAGGGTAGWLAALIISKRKPQHTITLVESSLIGIIGAGEG
                     STGSMTNIIQNITFDYGCNEAEFVKSCDVTAKLGIKFVDWSGDGEYYISPITGSYTSH
                     MPLDYSFLHVFSTMAKNKLHTSSADGLLIEHNRDTLTTINGPAAYHFDAHKVGQYFKK
                     VCGSTVNHIESEIQDVVLSESGNIQSLKLSNGADLYADIFVDATGFSRKLMSALGSKW
                     ISYKKYLPVDRAMPFLTKYSLDENIQPVTIARAQHHGWMWQIPLLRRKGCGYVYSSEY
                     ANDGDAQKELEINLGHEIDPIKIIKFDSGRLENLFVKNCLAIGLCAAFAEPLEATSIH
                     TTIMQLENFADGFLGETLEDTIVESKINQYNENFGYMYDLLKDFLVLHYKAGRSDTDF
                     WKYVNSDDSLTDFTREIIEVSKIRIPNSSIFPPVVGTAGWPLWSFILAGTGNLSKKTA
                     IKDLNTFRMTKNADIEYFQYLNAFLSATEHLPNNTLSVKSRQKVI*"
                     /db_xref="UniRef100_E3SPT6"
                     /db_xref="E3SPT6_9CAUD"
                     /db_xref="hba:Hbal_2454"
     gene            complement(69936..71402)
                     /locus_tag="BML_08182015_1_5m_scaffold_5_prodigal-single_8
                     5"
     CDS             complement(69936..71402)
                     /product="Tryptophan halogenase n=1 Tax=Cyanophage S-SSM6a
                     RepID=M4PSJ0_9CAUD"
                     /codon_start=1
                     /transl_table=11
                     /translation="MKIAIVGGGTAGWMSAAYLSRNLPNSEVVVIDKEVGNSIGVGEG
                     TILDFFDFMQQCRFNFEDWFVNIDATFKAGIRFTNWQKEGSDIWHPFFTAVRYSDYNC
                     NIWEFLAYRNDLDYKDYACMMHDSAVKHNKVDYSDAGLYAFHVDAGKLVTYIQERLKE
                     EIKIIKKEVVQVNRGDNNEITSLGLIDGTLIKADLYIDCTGFASLLKKQKIVDVSDRL
                     FCDTAVAGRIPYEDIDTETRPYVICDAVEHGWIWRIPVKGRLGSGLVFNRSVTDPEDA
                     KDYLVKYWNGRLDRDNVKVIDWTPFYIENAWETNVVSIGLTAGFVEPLESTGISLIIK
                     GLQTLEQRLRISFYTDSDIQLYNSMMKNYFENVIDFVNMHYSDSTNNGPFWEYVRDKF
                     KPSDKQLFIQAIMQNARYRNTMTNKFEPNTYTMFSLTSWICLMNQYGYKFDSDPEFHL
                     ARIADRELKKFYEIEQARKLKSIPHLDLIEFFHSGKTR*"
                     /db_xref="UniRef100_M4PSJ0"
                     /db_xref="M4PSJ0_9CAUD"
                     /db_xref="hba:Hbal_3201"
     gene            complement(71412..72134)
                     /locus_tag="BML_08182015_1_5m_scaffold_5_prodigal-single_8
                     6"
     CDS             complement(71412..72134)
                     /product="Uncharacterized protein n=2 Tax=Synechococcus
                     phage S-SSM7 RepID=M4PMW7_9CAUD"
                     /codon_start=1
                     /transl_table=11
                     /translation="MYKNFINELEVFAVNPDYKLSVIEVGDEKSKIAIVDNFYLNPMM
                     VRDLALTIPPSTNERILNYLPYGNDSGRINAFYILDHLGPIYDKIIKEVFQDFVKDYD
                     NDYFVESFKRATFMVNVMTSNNLPPRLPHVDYPDKRLLASAIYLNTPEECAGGTAFYT
                     FGGNQYADEITYSSKTIDIAGTTPPDHFVVDDCGDWKQIGLAEMKFNRMVIYSQNLFH
                     SPYIKPGMFTNGVYRLNQQFFI*"
                     /db_xref="UniRef100_M4PMW7"
                     /db_xref="M4PMW7_9CAUD"
     gene            complement(72127..73938)
                     /locus_tag="BML_08182015_1_5m_scaffold_5_prodigal-single_8
                     7"
     CDS             complement(72127..73938)
                     /product="nodulation protein nolNO (EC:2.1.3.-)"
                     /codon_start=1
                     /transl_table=11
                     /translation="MTQWIAAITRGHNAGVCLLKDGEVVFAIEEERLSRHKYDGGPYA
                     SMIKILEYTDRLDYLVIAHTQPLKDTAGHVDFTGDDVYTGLARKLGLIDRKANLYDHP
                     QVIDLSHMHHKLHAACAFYRSGFDEAVSVIIDGAGTFIPMQIGNNTEMTWELESIFTC
                     KYPANFKTVYKHQGGRGPWGGVRIEDFPSEQFGEEGTHELIIDDSAGITKAYEAVTQY
                     CGWAPIEAGKTMGLFPYGKPNDKFPPIYSDGGGGDWRTTDRNLIIPTYPNGAEVNFGR
                     YKELHTPDSVWQNKEDVTLLQNRRDMAYAVQTQSQAEALRLIRKAVSETGLKNVIFSG
                     GYGLNCVANYWYLGQLKDEGINFYVEPVSSDAGTCIGAALMVHHKINTDEKVRPYADS
                     LYLGPKYEYTKKEITAICEKYKVNNIKEAVHSDIVDLLRKKNIVTIFQGRSENGPRAL
                     GNRSILFDPTFEDGKDFVNQVKRREYFRPFAGSILHEHAHEWFDMRGMEQSPHMMYAM
                     NCQPGVAEKIPSIIHIDGTCRIQTVKREQNPHYYDLISEFYKESGMPILFNTSFNLGG
                     EPLVETLDDAVRTLANSLMEFLYLPEYGLLIEVKNDV*"
                     /db_xref="bcg:BCG9842_B3391"
                     /db_xref="UniRef100_E3SL39"
                     /db_xref="M4PNQ4_9CAUD"
                     /db_xref="E3SL39_9CAUD"
                     /db_xref="2.1.3.-"
     gene            complement(73950..75008)
                     /locus_tag="BML_08182015_1_5m_scaffold_5_prodigal-single_8
                     8"
     CDS             complement(73950..75008)
                     /product="Uncharacterized protein n=1 Tax=Cyanophage
                     S-SSM6a RepID=M4PSI5_9CAUD"
                     /codon_start=1
                     /transl_table=11
                     /translation="VSRPKAYFINGGAGRVICSIPAFEKLAETEEDFIIVCEGGMDFY
                     KGHPVLHDRAYDNWHKGLFDQHVKHRDCITPEPYRVWEYYNQKCSLAQAFDIAINNKG
                     VRDLPPPKVVLNKYEVVQGYNVVQEVKFKTGFDKAVVIQPFGRGIQNQGDFVVDPSSR
                     SLHLNSVLEIVNDLKKEYAVILMSEFPIALEENDNGKYPVAMPQIPDLRIWAGIVDVA
                     DHFIGCDSVGQHIARALGKTATIVTGSTFPINITYPDCKDFDIVDLGEGKRKYSPIRI
                     SMEDHIERANDEIMEMNKDHVQQVIQSAKKRLGKSTRFKGEFKPIEAQPNCCDTKPPE
                     SAKALFSTTGGSLKPINN*"
                     /db_xref="UniRef100_M4PSI5"
                     /db_xref="M4PSI5_9CAUD"
     gene            complement(75235..75963)
                     /locus_tag="BML_08182015_1_5m_scaffold_5_prodigal-single_8
                     9"
     CDS             complement(75235..75963)
                     /product="Uncharacterized protein n=1 Tax=Cyanophage
                     S-SSM6a RepID=M4PZC3_9CAUD"
                     /codon_start=1
                     /transl_table=11
                     /translation="MAYENPRIEKPFTFPVPNEWRSTEFTAGKTSTWTYKGPRFLTFE
                     IDKESGRETGWCLTTEKELEKPCPLNAVRITVDCTLNDENALVCEIANDCGSQEAVDF
                     RTFRTWKILHEAPEGYNHTWYTDEVEPRDIYDEFTITYDFETGKFNLPVKGWENEGRV
                     DIGWDDVKELRNKFLSDTDGKISDDMPEALQEKWRTYRQLLRDLPTKLAHIPAFQAAK
                     MFPTSPEYTAKSPEVDPRAERDNA*"
                     /db_xref="UniRef100_M4PZC3"
                     /db_xref="M4PZC3_9CAUD"
     gene            complement(75991..76833)
                     /locus_tag="BML_08182015_1_5m_scaffold_5_prodigal-single_9
                     0"
     CDS             complement(75991..76833)
                     /product="Uncharacterized protein n=2 Tax=Synechococcus
                     phage S-SSM7 RepID=M4PSI1_9CAUD"
                     /codon_start=1
                     /transl_table=11
                     /translation="MASYSSYKRITADSINGSSCGVVPGAAVCAGAGNNYGVEWIFNP
                     RGFCCRNCQQGCCEQANGRCCLWTVPTNVSSVTFEIWSGGGGGAGHTCCNCCSFSIGG
                     AGGNYAARTISVTPGWTYSVCAGGSWPCHWSHTCSAGMGCVSYINGCNLSNFCAVGGC
                     GGWMCNGDAWGPRHHDSGCANCNICGFFGADMGMMGTVGLRPGFGACHCYRTMSWTGT
                     APIIGLTQSVSSSDNWCSCGCYTNWPAGGGMSGTSNYCDNFAKQCAAGMGMGGSGVVR
                     ITYM*"
                     /db_xref="UniRef100_M4PSI1"
                     /db_xref="E3SL32_9CAUD"
                     /db_xref="M4PSI1_9CAUD"
     gene            complement(76849..77685)
                     /locus_tag="BML_08182015_1_5m_scaffold_5_prodigal-single_9
                     1"
     CDS             complement(76849..77685)
                     /product="Uncharacterized protein n=2 Tax=Synechococcus
                     phage S-SSM7 RepID=M4PNU5_9CAUD"
                     /codon_start=1
                     /transl_table=11
                     /translation="MATYSSYKKITTDDLSNGIITSNSLAHGARNKPTQVWIFNPRGL
                     CCQNCQQGCCEQANGRCCLFTVPAKVTRITFELWSGGGGGPGQTCCNCCSFAIGGMGG
                     GYAVRTITTAPGCQYSVCAAGTWPCHWSHTCEAAGGCVSYVNGFNLSNFCVQGGCGGW
                     MCNGDAWGRREFSSGCASCNICSSFGADFGISGSGGSKLGHMGCHCSGADGSFTGAAP
                     MIGLMQGIQGTEVWCSCGCYTNWPAGGGLPGVSSYCNNFAKQCGAGMGMGGSGVVRIT
                     YA*"
                     /db_xref="UniRef100_M4PNU5"
                     /db_xref="E3SL34_9CAUD"
                     /db_xref="M4PNU5_9CAUD"
     gene            complement(77694..78536)
                     /locus_tag="BML_08182015_1_5m_scaffold_5_prodigal-single_9
                     2"
     CDS             complement(77694..78536)
                     /product="Uncharacterized protein n=2 Tax=Synechococcus
                     phage S-SSM7 RepID=M4PNU5_9CAUD"
                     /codon_start=1
                     /transl_table=11
                     /translation="MASYGSYKKLLSDQFQTNAVTTEKLVNGAGVNRGVQWIYNNRAF
                     ICQNCQVGCCEQANGRCCQWTVPAFVSCVTFEIWSGGGGGAGHTCCNCCSFSIGGAGG
                     NYAVRTIAVCPGWTYSVCAGGTWPCHWSHTCNASMGCVSYINGCNLSNFCAVGGCGGI
                     MCNGDAWGGGGLQHFSSGCANCNICGFFGADMGMMGSTGWKMGQSMCRCNGVTSFTGA
                     APMIGKFFTTATTEAWCSCGCYVNWPSGGGASGSSSYCGDWAKCCAAGMGMGGSGIVK
                     ISFA*"
                     /db_xref="UniRef100_M4PNU5"
                     /db_xref="E3SL34_9CAUD"
                     /db_xref="M4PNU5_9CAUD"
     gene            complement(78549..79190)
                     /locus_tag="BML_08182015_1_5m_scaffold_5_prodigal-single_9
                     3"
     CDS             complement(78549..79190)
                     /product="Phage tail fiber-like protein n=2 Tax
                     =Synechococcus phage S-SSM7 RepID=E3SL31_9CAUD"
                     /codon_start=1
                     /transl_table=11
                     /translation="MGRRVTVGVVPGGIGQLSVENNTVRTVDTNANLTLTADGTGIVQ
                     INNDATFLSNITVNAQGDLRLADADSSNFVAIQAPAVVGSNYTITLPAAVPTQNNFVL
                     QSDTNGVTSWTSPKTFNYVTQTTSFNAVTFTGYFVNTSSGGVTATLPSSPTVGDTIRF
                     LDVAKTFDTNAFTVARNGNLIQGDAENLTVTSESAAFELIWSGGTFGWRIFSI*"
                     /db_xref="UniRef100_E3SL31"
                     /db_xref="M4PRJ9_9CAUD"
                     /db_xref="E3SL31_9CAUD"
     gene            complement(79204..79524)
                     /locus_tag="BML_08182015_1_5m_scaffold_5_prodigal-single_9
                     4"
     CDS             complement(79204..79524)
                     /product="Uncharacterized protein n=1 Tax=Acidovorax sp.
                     CF316 RepID=J0U857_9BURK"
                     /codon_start=1
                     /transl_table=11
                     /translation="MATGRLGINDLAAATNATLYTCPDNTFAVVTVSLCNRSGSNTTV
                     RIAVASADVPLDSEFIEYDATVLSKGVLERTGIVLAAGEKIVVRSSGTGTSAVAYGIE
                     TSTA*"
                     /db_xref="UniRef100_J0U857"
                     /db_xref="J0U857_9BURK"
                     /db_xref="acz:Acaty_c0134"
     gene            complement(79545..87161)
                     /locus_tag="BML_08182015_1_5m_scaffold_5_prodigal-single_9
                     5"
     CDS             complement(79545..87161)
                     /product="Uncharacterized protein n=1 Tax=Synechococcus
                     phage S-CAM1 RepID=M4QF90_9CAUD"
                     /codon_start=1
                     /transl_table=11
                     /translation="MAEFKLGRIRFVWKGDWTTATTYFKDDVVKYGGKTFICQVGHTS
                     AGNFYTDLDFVPTKWNQMTDGSEWRDEWTTSTFYKENDIVRYGATIYICNESHTSAAT
                     VGAGLEADLANWDIFVEGLDWKGDWTTTTQYRKNDLVRYGGYTYVCITAHVSDSSATD
                     GLEVDSANWETFNPGIEYKGEWSASSVRYKVNDVVKNGAGLWICVTAHTSAGSFESQQ
                     ANWSQFVKGFEFEEGWNVGTTYQPGDIVAYGGNQYIAKTNHVGATPSTSTTNWSLFTE
                     GFNWVNDWSFGTSYRIGDVVRVNGNTYIAIADAPAVTLTITNTTALTDNFTTNTTTAA
                     LSAGMSVRFTGTTFGNVFTGATYYVSTVPNTLDFTIATTPGGIKFEVITASGSMTATA
                     GFHPANSTGRWQLLTKGINWAGEWIDDNEYELGDAVRFGSNAYICVQKHRSEADDGSS
                     VVATGGGAANSRPDQDTSATYWNILSIGSETSVLTTRGDLVFFNNNGPARLPIGIEGQ
                     ILRVSEDDLPEWITLGAADFTYYVATNGTDEPAPIHGRSWDKPFKTIRYACEQVERGP
                     RNPIAKRLLEMNRVFIQREVTEWVQYQIANAGGSGIWNNFVYDEFRCERDTGFIIDAL
                     IYDLSHGGNIKTRGAAQAFVNALIDSPGQYITLSAEKANDIAAWNYMLEVVESVLDQE
                     APAVNYQTLNGDNSTKIVDQFFDADLGPTENVLPTINELITVITNALEDEDDSRIPAR
                     YAPSNLIRIATGRYRETLPIIVPELTCVIGAELRSTNAGPAGSLVDTSDVRYSLGALG
                     RLEAIISDVVTGGNVTESSGNTETQNIDWPLADADEGNDLKLLVRAMAHKIDFNLGTT
                     VLQSSANPTNYNTSYLTGFGDARTLLRENKKFMQDEVIAFIAANYPSVKYSKTVCRRD
                     TGYIIDAMAYDLTYGGNAMSVQAGLAYYDGPGSQLMIDSTEITATIASYGRLKTVMQQ
                     LVSNTTVTRSSGNSSIQWTDSGLSGGTAATALIGANIDIITNIIAGDSTGGNPPQTRV
                     TSITAGNVANTAANHGLNVGDTFVPEVSGNGFIAGTTYYVLTTPALNQFTVSTSFGGS
                     AATLVNGTGLDIEGAIVNRPATAWVAALGTGLVTAYTSLSAQSESIAANTITFLTSNY
                     PDLVYNQAKCSRDVRIIIDAVAYDFMFNSNFQTFKSAYAYLRSSASEVFSLGQKDATR
                     AALEYVKTSVQANVSSNATAQARTEVLMTLLDTILFAATNEGSPCATSERTADYAVLQ
                     LERNRNYIVAEIDAWIDSTYTTTATNTADTTNLITVSSTSWLQRNTAIKFTGTTIGGI
                     VAGQTYYVQNVVSATTFKIATTRNSNTPLTLTTASGSMTVSLVYNSELCLRDVNEYIE
                     ALKYDLKYPGNYKSLLAARYYSNAVRGSLEEDMYYLRDGCGVRDQTLDGLTGDLLAPN
                     EYGTSRVSAGAYCSLDPGWGPDDYRAWIITRSPYIQGVTTFGTAAIGQKIDGALHNGG
                     NDSMVSNDFTQVISDGIGAWVANNGRAELVSVFSYYSHIGYLSTEGGRIRGTNGNNSY
                     GDFGSVAEGFDQTETPNTATVDNKFQFNATVGSVNTDGASMLNFEFENAGIDYNEAVW
                     TLTGGGINASATANEFRDGGVYTVRLTEVDDPDPNSSDAYDGQFGGFGYITNSNTAQG
                     GTTTSINLAATDSELSTAYVGMKVFLTAGRGVGQFGIISTYNNGTKLATVIRESDGAP
                     GFDHVVPGTTILGPDASTTYTVEPAISFTAPTYSSTVGTAADSAAYSDILYTDTIATY
                     IGITGTASGSGINAAFNILRKGSKYFVFVDSGGTDYERLETVTIPGTSLGGVSPANDI
                     VVTATSVDPSTGAILRIDFEGVGIGGNYIAILSTGSDDAITSTGGAWTSNPNNLPSST
                     TWSALASGKLTNTISITSTVSGTAYRIATLGTANNFPAIGAPVAQVGVDFIANAAGFG
                     DATVTPLVIRTIAIETGGQATAYSDNGGQTWTAGGNLPSTGSWVSVAYGAGRFVCIKT
                     GSSDSAYSDDGGVTWIAGGALPASTTWTSITFGANKWVAVASGGVQAASSVNGGQTWL
                     SRTLPASSNWSSVTFGNNRFVAVSSSSGTAAAFSFNGFDWTASTITNAAYNNVTYGQG
                     IFFAVGNGTTASSSEDGVLWISRTISTSNSISVAFGNVSRTPRFRTISSSGSSNTSEI
                     VCGARARARAFVAQNRIFAIRMTEPGSSYTSAPTMTITDPNDVFAAPFTVRIGSGVLA
                     TPTFNNRGTGYITGSAEIFSGNGYADFYQSGSFVAVRRLSARPVAGSNVVFNSLPDRT
                     FKLVTVVTFLGDTDGSYTAFFQISPPLTINQAPEHGDGITTRIRYSQVRLTGHDFLDI
                     GTGNFIETNYPGAPSQDPNPAQETVANNGGRVFFTSTDQDGNFRVGDLFAIEQSTGIA
                     TLNADAFNISGLQELNLGNVTLGGGSATITEFSTDPFFTADSDNVVPTQRAIKAYIAG
                     QIGGGGASLNVNSVTAGSIFINSNQITTTTGVGININATFEFRRGVTGVPLALNYYFK
                     *"
                     /db_xref="UniRef100_M4QF90"
                     /db_xref="M4QF90_9CAUD"
                     /db_xref="tpx:Turpa_2384"
     gene            complement(87195..92798)
                     /locus_tag="BML_08182015_1_5m_scaffold_5_prodigal-single_9
                     6"
     CDS             complement(87195..92798)
                     /product="Conserved domain protein n=1 Tax=Micavibrio
                     aeruginosavorus (strain ARL-13) RepID=G2KMH2_MICAA"
                     /codon_start=1
                     /transl_table=11
                     /translation="MAEFRIGQFRYSWVGPWITGTAYKRDDVVSYGGSSYVCIRTHTA
                     DDNFYDDLNFIFPGDTAPSPAWVVMTEGISWQGEWQSSTFYNIGDIVLFSGSVYYCVN
                     GHQGGSSLNDNLSDWEIYTFGRRFLGEWTPNTAYGQRAFVRYGGQIYKCVEGHTSGNT
                     VQGLEADQSKWEVSFDGVEYVGPYQQDYRYKVNDLILYNGSLLRCNTGYTSESEDFDA
                     AKWDIEFFGQEFEEEWNANEYYGIGSVVRYGGWLYYAVAANNGKPPINSIYGSYGVEN
                     FWTPFSKGIRYRGPWSVNTEYKTGDVVRRGGNLYVAILDTVADASTLDYLDDSNWEIL
                     TVGQNWRKEWSENTLYSLNDLIIFEGSVWKCTVAHVSSDQNYPGDNGSGFDYWDLVLE
                     VAQRQGMRERGDLLTYDLSRELAGDTSTFGPARVPIEEPGKILTIDSNDSLFYNNIGS
                     ISRTLFVSTDGQDDAVDPLRGSSFRPFKTIRYACERADDDFSGFTTVSVGAGLYEEIL
                     PIIVPARTVVLGSELRSTTITAAGPIAALSLDRTYTIATLARLSGIVPALLLNQTVNK
                     TAGNPLEPQQAFKTVQIGVPFDPPQYDFITEEEIFESFITETEQAIGNTAVAAAIQTL
                     IATKINYINFFLASGSTNPAVVGTNVAVTIEAFTDAVLILEANKDFLVEEALAYMRST
                     FPDYAFDEIFYRRMVHLYVDAWKYDIIYTGNYKTIMAARYYRNSVLGNTTEDMFYVRD
                     ATGVRNCTLKGLAGTLNPPTVFDLYQRPTGGCFVSLDPGWGPNDNRTWINTRSPYIQG
                     VTTFGTACIGQKIDGSLHAGGNKSIVSNDFTQVISDGIGAWVRNNGRAELVSVFTYYC
                     TIGYFAENGGIIRAANGNCSYGNFGAIADGVDLTEVPKTALVNNRVQQAQVAATFAGE
                     FNDEIQILEYANAGIDYTTASANIIGAGVGASVQFEDFRDDAMFEVRLLDSSTEIAQK
                     IGGSGYSVSQSNAQPHLTPGGDAYSITIASNDENDESDYLGKRLIITGGTGTGQYGYI
                     TAYDTLTKVVLVSRESDNQPGWDHVVPGTPLRPVFDTTTFYRIEPRPIFTEPQFTVNN
                     ANIPASTGWINVVYGETFQTFTNVYIDYDVNEIDPALVDLLVAKFTVTKRGRDYLLVK
                     TGSGQGYTAFQELTISGSKVGGVNGINDITVRVLTTGEDSTNPLDTFDWTGLGASGVF
                     VATSTAAFVGSYSRDGQTWPDVFNFPSFGDWRCIAAVTERGSSLLTGNVRFVAIRRGS
                     NVAASSLDGITWTARIMPASRNWNDVCYGNGRFVAVAGNNNSFATSTNGTTWTLGTFP
                     SFGDSTINEWVSVCYGRGRFVAVANSGNVFATSTNGTTWTVGIMDVIDDSSARDWVSV
                     VYGRGTFVALSSQGDIAYSFNAVDWAGSQMPTQDGSTMMNWKKLTYGNGLFFAVCDTG
                     NAVIGGDPTSGPTTFAATSDNGLTWQGRTLNIARNWTAVTFGNPYLEAADSTVGKNTP
                     IYVAVASGSSIFNRIRTGARAKGRVTVGSGVIGSVRIWDPGSGYQDAPVLTVIDPNRN
                     EAVLADCRTGDGVLAQPTRVSGGTGYRSITTRVTINGDGRADIIPRGKFVYLDDLPSI
                     PGPGAQVIFSTLDQIYTTVGITEIVENDDGTFRARFRLSPELKVRDQLEHQTNVILRE
                     RYSQCRITGHDFLDIGTGNFEETNYPELYSGLFFSAEENEVYEESGGRVFYTSTDQSG
                     NFRTGELFAVQQATGVVTISADFFDLSGLTELRLGGIRLGGTGAVVREFSTDPLFTED
                     SNNIVPTQRAISQYLANRLSVGGSEIATASFIAGLVLVGPDRIGHTLQGRIILPRRMD
                     FVGPQAGVRGVALAQAMFLRTEDEF*"
                     /db_xref="UniRef100_G2KMH2"
                     /db_xref="mai:MICA_2363"
                     /db_xref="86284401"
                     /db_xref="G2KMH2_MICAA"
     gene            complement(92810..93178)
                     /locus_tag="BML_08182015_1_5m_scaffold_5_prodigal-single_9
                     7"
     CDS             complement(92810..93178)
                     /product="hypothetical protein"
                     /codon_start=1
                     /transl_table=11
                     /translation="MSAYYFGRTPDDLLGNSPQYFYALRRNDDGELYLVRSDQLIDKD
                     SYEINTPGSPIDDFQDFEAGVDFFDAIDDNHDLIYKNMKYPQYKWDSRAGFYYIDSEG
                     NFVQRLFSGFEYPEGVSSNG*"
     gene            complement(93189..93521)
                     /locus_tag="BML_08182015_1_5m_scaffold_5_prodigal-single_9
                     8"
     CDS             complement(93189..93521)
                     /product="hypothetical protein"
                     /codon_start=1
                     /transl_table=11
                     /translation="MPTVFRMSTATNIGPTPVDVLQIGEGIRATVVGCNLANTTLFET
                     VAVDVFVVDEESTAALYVKNVIIPPNTAVKLITGGEKLILPETAGLRVSSSVDDSVDV
                     VISYVEIS*"
     gene            complement(93529..94584)
                     /locus_tag="BML_08182015_1_5m_scaffold_5_prodigal-single_9
                     9"
     CDS             complement(93529..94584)
                     /product="Fiber n=1 Tax=Prochlorococcus phage P-HM1 RepID
                     =E3SML2_9CAUD"
                     /codon_start=1
                     /transl_table=11
                     /translation="MAIGRISGPLLKANLVRDGVDLAFETDLLYLDVVNSRIGINNSS
                     PSTDLEVTGITRTTTLQVDDQLDVGNLSFTGNDITSSSNVINFQAAAGEATVYHSRLV
                     VDDFQLSGNTIATTVSNSDIEIRPNGTGVIQLQANTNITGNLDVTGDVSATGSITLGG
                     NIIIGDQSTDTITINASIQSDLIPDADNVFALGNPSFRWKDIHVNNFYTTTINLPNLN
                     IGNLILSNNTITTTSGQDINISGNGTGGVRLGNLKIVNNIVTNISVNAITQFISTGTG
                     YFKIAGTNGFVPPKGTSAQQPAVREAGMTRYNTDSRALEVWDANANAWANPAGASGAV
                     SETDANEISAIYALILG*"
                     /db_xref="UniRef100_E3SML2"
                     /db_xref="E3SML2_9CAUD"
     gene            complement(94736..96334)
                     /locus_tag="BML_08182015_1_5m_scaffold_5_prodigal-single_1
                     00"
     CDS             complement(94736..96334)
                     /product="hypothetical protein"
                     /codon_start=1
                     /transl_table=11
                     /translation="MPTILGGGLGEEESGLDTGLVAQLGRIGGKLLAPNMLRNGVDLA
                     FDTDLLYLKVSPQIQGTPSTNDPVLDPQISVLREPPYSDGDPNFGQGSEGRGIGINTN
                     NPVYDLDIRTNLKTTIAQATDAAYIDNFYISAPQTISTVTGNINLFMTGADPTAIFDN
                     LGITDSGLNPRLLFNGNVISSFSNQNINFDPNGTGFVELQANTEIVGDLVVSGNIDLD
                     GNLRTNSNIIIGDNPMDVVIINTEFTQDIVPGSDLLFDLGKSNKRWSAAYIDDWTKIN
                     NIIPDRAIVDNNMEIGGSNNVIRTTSVNDDIFISPSTGDSNIEQLVFNNDTIFSLMQQ
                     PDLDPSLTAAGILAAAAGDPNADIFNTITSGPEYFLGGGQVVRTLRSGKLGDIRNDLD
                     NPNILNVDDAQKVLDITSYSGSTVNEAIWYYTQLKSTIISNPSEYAKWGLSSVNLTDT
                     PFTLQSTGTGYIKFSDTGGLVIPTGNSAERTYAEVGATRWNTELQQLECFDGEIYIVA
                     TGPGAVVTNDLMVELAITRALFLG*"
     gene            complement(96348..97265)
                     /locus_tag="BML_08182015_1_5m_scaffold_5_prodigal-single_1
                     01"
     CDS             complement(96348..97265)
                     /product="Uncharacterized protein n=1 Tax=Synechococcus
                     phage S-MbCM7 RepID=V5UTB4_9CAUD"
                     /codon_start=1
                     /transl_table=11
                     /translation="MAIRFADRVKVRSSSFGTGDFTLGQVVPGFQSFSVIGDGNQAYY
                     CIVDAIGNWELGLGTYDLDSTQEVLTRDTVIDSSAGGLKINFPRGGKTVFVTIPSTIS
                     QTVADSVLNTLAGPKGDKGDPGVSITYEHRPEFQNDGALLRLEASDSTVSDIKLAEGA
                     NVTIEKTDPSTITISATSSLATRETAGVATGAFANGSTLNTSITGFKGYKLYKIQVSH
                     ACRVRIYTDAASRTADAARAEGATPVVGSGLVAEVITTGAETRIIAPAVTGFNNEAIP
                     TTAIPVSITNKSGGINNITVNLTLIQIEQ*"
                     /db_xref="UniRef100_V5UTB4"
                     /db_xref="A0A0E3FGE3_9CAUD"
                     /db_xref="V5UTB4_9CAUD"
     gene            complement(97308..97841)
                     /locus_tag="BML_08182015_1_5m_scaffold_5_prodigal-single_1
                     02"
     CDS             complement(97308..97841)
                     /product="hypothetical protein"
                     /codon_start=1
                     /transl_table=11
                     /translation="MKFLKSQNTSKWTVNNYRFYSNEYGRYVMNGTGALRLPKGTTDQ
                     RPLINYSPIPPDGTGDPVRIPNEADGYIRYNTTLNIVEAYVGGGWEIVTAPATTGIFK
                     QTLGPGDYVTSLFGPLDRDPQADDNILVFIENVFQISQTNFNILYNYEGSGDAYIQFT
                     SPVPLGKYITIYFGFSN*"
     gene            complement(97838..98239)
                     /locus_tag="BML_08182015_1_5m_scaffold_5_prodigal-single_1
                     03"
     CDS             complement(97838..98239)
                     /product="hypothetical protein"
                     /codon_start=1
                     /transl_table=11
                     /translation="MITNYENPPDTIALLNSSNQNSDAKLVFVSTSNGKSSGTPIKNA
                     ITTIALCNTGTGDLDLTDETIDQVIVSIFIVKATKAYGVGNRIVSNLIIPAGETVFFN
                     DERIILDEEDEIWVGSSAPGLLAVTISSLEV*"
     gene            complement(98249..99316)
                     /locus_tag="BML_08182015_1_5m_scaffold_5_prodigal-single_1
                     04"
     CDS             complement(98249..99316)
                     /product="Uncharacterized protein {ECO:0000313|EMBL
                     :KKN12951.1}; Flags: Fragment;;  TaxID=412755
                     species="unclassified sequences; metagenomes; ecological
                     metagenomes.;" source="marine sediment metagenome.;""
                     /codon_start=1
                     /transl_table=11
                     /translation="MGQVVQTNGDYIIRAIPDPVTGGRIVLDTGANVGEVRVTGNLIV
                     TGDVLNVESSQLNIQDNTITINFGETGAGVTLDYSGIEVDRGSLPNAALVYDEINGYW
                     FLAAGSVPGPFSFSADDPTDLTPRSASRLKLKEILTDAGTDAGDLLLIGEGSGVLKVG
                     NRAPGYETFVTDDDDIPNKRYVDDAIQNNPTFQIIGDAPADPLNPFPNDATRVIITDT
                     DVAGSAAYFAANTGYTTYGESAVSVLVDGSLIAQFFTNRLEVGGLEIAGGDSSYEIST
                     KSGISNENIFIRTQGTGMLETNYGIELHRIGTPGAYPIDATMLYSHSPGAGKSGLYFY
                     HDQDRDELISKRRALLFSMIF*"
                     /db_xref="A0A0F9QIF8_9ZZZZ"
                     /db_xref="gwf2_scaffold_54_319"
                     /db_xref="scn:Solca_0840"
     gene            complement(99331..99708)
                     /locus_tag="BML_08182015_1_5m_scaffold_5_prodigal-single_1
                     05"
     CDS             complement(99331..99708)
                     /product="hypothetical protein"
                     /codon_start=1
                     /transl_table=11
                     /translation="MGRPLRKDVNGVDVIGTYVSNTGVRVEFYDSALRDDGIIIKQRG
                     AKTFVVARVGTPATRATAVLKNGAPSAAGEMRLFGWLGGNGGTSVNLAKITKRVATDF
                     TGKRYTWFLENDSSNDYIVLTAL*"
     gene            complement(99797..100087)
                     /locus_tag="BML_08182015_1_5m_scaffold_5_prodigal-single_1
                     06"
     CDS             complement(99797..100087)
                     /product="hypothetical protein"
                     /codon_start=1
                     /transl_table=11
                     /translation="LFDLNTFTMQIESEKDFSELRKQLAIWRKRFPMFRHDVNQIENI
                     IEIHIQNHSIALVFYRQTKKKNYLEDAQKEIDNINRVVSTVEKLELMAMLSQ*"
     gene            complement(100136..101317)
                     /locus_tag="BML_08182015_1_5m_scaffold_5_prodigal-single_1
                     07"
     CDS             complement(100136..101317)
                     /product="Precursor of major head subunit n=1 Tax
                     =Cronobacter phage vB_CsaM_GAP32 RepID=K4F9L0_9CAUD"
                     /codon_start=1
                     /transl_table=11
                     /translation="MSQLLESRWSETKDALLEGLQGNKRTVMATTLENTRKYLAESAT
                     AGATSAGNVATLNRVILPVIRRVMPTVIANELVGVQPMTGPVGQIHTLRVRYADAFNG
                     GTGTSVAAGEEALSPFKIAEGYSGNDTVAGLKPGSTAALEGQAGNRLSIQILKQTVEA
                     KTRKLSARWTFEAAQDAQAQQGIDIEAEIMAALAQEITAEIDQEVISSLMNLAGTAAL
                     TYDQAAVSGTATFVGDEHAALAVQINRVSNLIAQRTRRGAGNYAVVSPTVLTLLQSAT
                     TSAFARTTEGTFEAPTNTKFVGTLNSAMKVYVNGYATSDDVLIGYKGSSESDAPAFYC
                     PYIPLMSSGVVLDPSTFEPVVSFMTRYGYVELTNTASSLGNAADYLGKVQVTSANLRF
                     A*"
                     /db_xref="UniRef100_K4F9L0"
                     /db_xref="A0A0F9QJK5_9ZZZZ"
                     /db_xref="K4F9L0_9CAUD"
     gene            complement(101329..102474)
                     /locus_tag="BML_08182015_1_5m_scaffold_5_prodigal-single_1
                     08"
     CDS             complement(101329..102474)
                     /product="Uncharacterized protein n=1 Tax=Cronobacter
                     phage vB_CsaM_GAP32 RepID=K4FB44_9CAUD"
                     /codon_start=1
                     /transl_table=11
                     /translation="MLDFVKQLFESNVISEETKSEIEQTWQQRVQENREQVTEELREQ
                     VTAQLREEFAQKYEHDKAAMAEAVENMIADRLIAELSEFAEDRQGLIEARAKYVAKMK
                     TDAGMLESFVLKNLQKELAELHEDRKSVADNMAKLESFIVDALAKEIAEFHSDKKDLA
                     ETKVRLIKESREKFETLRTSFIKKSAKVVENAITNGIKTELTQLREDIESARRNDFGR
                     RLFESFASEYAASYLNEKSETAKLMKIVKQKEAELNEAAKVVAETQKIVESKETQLKI
                     ARDLAERKEVMSELLGPLNGDKRSVMRELLESVQTEKLVSAYEKYLPAVMDGATTQKK
                     QALTEAAEPAPSQQKEVVTGDKQAQQIGGEEKSAEIFDIRRLAGLKV*"
                     /db_xref="UniRef100_K4FB44"
                     /db_xref="A0A0F9QPC4_9ZZZZ"
                     /db_xref="K4FB44_9CAUD"
     gene            complement(102488..103120)
                     /locus_tag="BML_08182015_1_5m_scaffold_5_prodigal-single_1
                     09"
     CDS             complement(102488..103120)
                     /product="Prohead core scaffolding protein and protease n
                     =1 Tax=Escherichia phage PBECO 4 RepID=L7TQE4_9VIRU"
                     /codon_start=1
                     /transl_table=11
                     /translation="MMKTALSEHLSFDQAKIVLERDESSDGKKSLHLNGICIQGDIRN
                     ANQRVYSSQEIGRAVKTLNEQISGGYSVCGELDHPQDLKINLDRVSHMITKMWMDGPN
                     GYGKLKIIPTPMGQLVSTMLESGVKLGVSSRGSGEVDSNGSVQGFEIITVDIVAQPSA
                     PGAYPTPVYEHLMNNRGGYQAFKIAQEVKGDPKAQEYIAESLKRIISGLR*"
                     /db_xref="UniRef100_L7TQE4"
                     /db_xref="A0A0F9TS85_9ZZZZ"
                     /db_xref="L7TQE4_9VIRU"
     gene            complement(103127..103927)
                     /locus_tag="BML_08182015_1_5m_scaffold_5_prodigal-single_1
                     10"
     CDS             complement(103127..103927)
                     /product="Putative nucleolar RNA-binding protein n=1 Tax
                     =Trypanosoma vivax (strain Y486) RepID=G0U018_TRYVY"
                     /codon_start=1
                     /transl_table=11
                     /translation="MAEKNPLVEQMLEHLVNGEQQKAEDLFHEYVVSKSREIYEGLIE
                     SEIAEEDEDEDEDKNKKDVDVEEDFEEIALEADPTDDLEDELDGDKEDDMDMDMDMDD
                     ESGDKDPEELFQDLDAIVDELQAKFDSMKDSDDMGDMGDDEEVKDDFELETVREYVEK
                     VPAGHGAEKKGQAEKADGSAGGMKFSANNMGGTTANLRGGEAKEASKGTAGGLANNKP
                     QDMKTGNINVPGGKAGGAFSKKEPGHGAEKKGAGEGSTDGQSLFRGRR*"
                     /db_xref="UniRef100_G0U018"
                     /db_xref="K6UTR1_9APIC"
                     /db_xref="nou:Natoc_1586"
                     /db_xref="G0U018_TRYVY"
     gene            complement(103994..104674)
                     /locus_tag="BML_08182015_1_5m_scaffold_5_prodigal-single_1
                     11"
     CDS             complement(103994..104674)
                     /product="Uncharacterized protein n=1 Tax=Pelagibacter
                     phage HTVC008M RepID=M1ID85_9CAUD"
                     /codon_start=1
                     /transl_table=11
                     /translation="MDSHQQNNQQHNISSNRNQHIPAFVVGNGRSRLTIDPNSLLRLG
                     IVYGCNAQYREYDPHHLIAVDVKMVNEIIASGYHKTHSVWTNPNKGISTKTNINFFNP
                     HKGWSSGPTSLWFSAMSGHKEIYILGFDYQGLPGGRFNNVYADTFNYKKSTDAATFFG
                     NWLSQTEKVIKEYKTVKFFRVVENGGYVPDKLGPQLPNLSHITFDDLNNKFGGSIYSY
                     QKLQKTTI*"
                     /db_xref="UniRef100_M1ID85"
                     /db_xref="M1ID85_9CAUD"
     gene            complement(104640..104885)
                     /locus_tag="BML_08182015_1_5m_scaffold_5_prodigal-single_1
                     12"
     CDS             complement(104640..104885)
                     /product="hypothetical protein"
                     /codon_start=1
                     /transl_table=11
                     /translation="MLLNEFIYYSNSSSEIASDRRYESDRDSDVLKRSDTRKIRLTLG
                     QINKLRMASEAHEAERDSELEFIKQMYGQPPAEQPAA*"
     gene            complement(104899..106596)
                     /locus_tag="BML_08182015_1_5m_scaffold_5_prodigal-single_1
                     13"
     CDS             complement(104899..106596)
                     /product="Portal vertex protein of head n=1 Tax
                     =Cronobacter phage vB_CsaM_GAP32 RepID=K4F9K9_9CAUD"
                     /codon_start=1
                     /transl_table=11
                     /translation="MSWKKHFTPVDISNMQSSSMSPLSSARRPGPARTNYSSYLPDVY
                     AGAPNRIERYMQYDTMDMDPEINAALDILSEFSTQKDKENSTPFNFKFKNKPTNTEVK
                     ILKDSLQKWTKEQQFETRIFRIVRNTFKYGDCFFIRDPQTKKWLFVDAAKVTKIIVNE
                     SEGKIPEQYVIRDLNFNFKNLVAVTPHGTTNTAPSGMSSYTSGGGFGRGFVGDAARAT
                     GTRFQNEANEVTVDAKHIVHISLSEGLDNNYPFGNSLLESVFKVYKQKELLEDAIIIY
                     RVQRAPERRIFYVDVGNMPAHMAMSFVERVKNEIQQRRIPSSTGGGTSVIDSSYNPLS
                     TNEDYFFPQTAEGRGSKVDTLPGGTNLGEITDLRFFTNKLFRALRIPAAYLPTGIEEA
                     ANTISDGKVGTAYIQELRFNEYCKRLQASIVETFDLEFKIWLDSKGINIDNSLFEIKF
                     NNPQNFAAYRQAEIDTQRAAVYAQVSQIPYLSKRFSMKRFLGMTQEEISENELLWKEE
                     NAAMLKPPANPAGEMRSAGITPGGIAADAEAQSAEAPADMAAAAEGGAEAAPAEPAA*"
                     /db_xref="UniRef100_K4F9K9"
                     /db_xref="A0A0F9QJG2_9ZZZZ"
                     /db_xref="K4F9K9_9CAUD"
     gene            complement(106611..109277)
                     /locus_tag="BML_08182015_1_5m_scaffold_5_prodigal-single_1
                     14"
     CDS             complement(106611..109277)
                     /product="hypothetical protein"
                     /codon_start=1
                     /transl_table=11
                     /translation="MAQPVLVDIPGIGTIEAKNAASEHTLNEILKILKKFEKQKLGSG
                     AGGAGGKDKGKDKDGKGNTPTPADKKEEEEKKKTTSTLARMSSTVKSVAGGLIGLGDS
                     ITNTISKFANVGDSMTAAAGIFSSIPLVGTAFAAVAGAAESVTKSFQDAASSGATFGG
                     SVNRFAGAASAAGMTMEQFGSFIRSNTEAMIGFGGTTEQGAKRFTEVSRAVRATSSDL
                     YALGFGTKEINQGIANYGKLLRTQGIQEGKSTADLTKGAKAYLKEIDALAKVTGVERS
                     AKEAEMQAAARDAQFQGAMANQSEEVRKSFLSTLGGLAGGMQGPLGNFAKDILATGTA
                     TTEENQKLLAQMPRSGAMLQELRAKMQRGEAVTEEERNRLNNLMAEEGAHAAKQLGGT
                     FAAAPEFAGTMNALTLAQSMQKNAITQATAEQKTAQSETDKMNEKISKSKEALAAFSN
                     SFQMALANSGLLDLLMKAFQFTADLVMTYLVPAFQLMGTILTEVGSALIDFLQPIIKQ
                     IGDFIMMHVIPAFMDLWPIIQTIGGVINDYILPVFVSLGGFILDNILPILAGLGAGLL
                     TYGAIVAAASLKQAYNTMTVVSESGARTGLLTSLAAQIKATWAAAAAALGLSAPMLGV
                     IAAVTAVVAIFYALYRNGWTLGTVFEALKDNIERFGMNIMEFIDMIRSKLPESFGGLS
                     KEETELRAKEREKRRKELDEKEKERDKERAAKVKERGFETKEDQRKQLQFKFDNKKLG
                     IAQAEIKTMDEKLAKEQALSLSDPHAMLKGLAASEKSGFIKDAPAAAATPTPQAAQTA
                     AGATPAGSTAQSTTNASSSGTGGSTSDTASSGSKSPTQDAAVSGLTALNNSMERMIAI
                     QRQTNQLLQNQLRVQENMSGNLSGDLFTSIAA*"
     gene            109347..110213
                     /locus_tag="BML_08182015_1_5m_scaffold_5_prodigal-single_1
                     15"
     CDS             109347..110213
                     /product="Uncharacterized protein n=1 Tax=Cronobacter
                     phage vB_CsaM_GAP32 RepID=K4F6V0_9CAUD"
                     /codon_start=1
                     /transl_table=11
                     /translation="MSSEPLNQNLQTKKNPLAQWYRQPKIYVKLPSKGKFYPNGTLDQ
                     SSNEEYAVYSMTAKDELMFKTPDALLSGQSTVELIKSCIPAILDPWKMPSIDLDLCLV
                     AIRLATYGEKMEVSANCPHCNAENDYDINLQNWLGVYEGYNFVDVVEIDPLTVSIRPY
                     TYQELTKTSIKTLEEQRVFNIINDDNMGDEEKLDRFGKSFVKLTELTVDLIAGCITKI
                     ETPDGAVNDVSMIKEFINNAPKEIFEKIANHVKNLKEKIDYKPVVHCNECSKEYDLPI
                     TMDQANFFAVRS*"
                     /db_xref="UniRef100_K4F6V0"
                     /db_xref="A0A0F9PI50_9ZZZZ"
                     /db_xref="K4F6V0_9CAUD"
     gene            110252..110425
                     /locus_tag="BML_08182015_1_5m_scaffold_5_prodigal-single_1
                     16"
     CDS             110252..110425
                     /product="hypothetical protein"
                     /codon_start=1
                     /transl_table=11
                     /translation="MDKEAKALKKDILKMCWYMRGLSYSEAMHLSWEERELVSEIIKE
                     NLDTTKKTGLPFF*"
     gene            complement(110422..110883)
                     /locus_tag="BML_08182015_1_5m_scaffold_5_prodigal-single_1
                     17"
     CDS             complement(110422..110883)
                     /product="hypothetical protein"
                     /codon_start=1
                     /transl_table=11
                     /translation="MKISEILVENEYERGKDFGTRLVSPSQWFRPKTGGQYQKGKDLG
                     SKILSPSQWFKSNKSSEVDVDSSKEKSKPVEPTFNLSNVKKILNSIVLGEPRYPEDMK
                     VISQLRSKIKNGSIDVSVKSDDLNLALKSVIGNIQLSSDQIKLIKAYADSI*"
     gene            complement(110880..111869)
                     /locus_tag="BML_08182015_1_5m_scaffold_5_prodigal-single_1
                     18"
     CDS             complement(110880..111869)
                     /product="Uncharacterized protein n=1 Tax=Eimeria praecox
                     RepID=U6GRC6_9EIME"
                     /codon_start=1
                     /transl_table=11
                     /translation="MRIHEILVESQNLQEGPILNKLGSAVGKGVGTLAKGVGAVAGGI
                     AGLGGAIKKGFQAGKSTVAGAGDTAAAPAADSKTPTTGAAPTPGAADAAGNAGAPAGG
                     AAGAPAAAEQPAAAGAAGAAGKAGAAGAAGKAGAAGAAGAAGAAGAAGKAGAAGGGAG
                     ATGTPYAQAQKAIQALQPKEKTKIFSLLQKDPKVQSSLANKKPAAGAAAPAAAPAAAP
                     AAAEQPAAAPAAGAAAPAAAPAAAEQPAAAPAAGAAAPAAAPAEQPAAAPAGDVEKPG
                     FLQSKIKGRRSPAKLSQAEIDAERERIMGPTSDSVIRRGNLIAEGRLSIFRRK*"
                     /db_xref="UniRef100_U6GRC6"
                     /db_xref="A0A060ZDZ3_9ACTN"
                     /db_xref="cter:A606_03345"
                     /db_xref="U6GRC6_9EIME"
     gene            complement(111883..114012)
                     /locus_tag="BML_08182015_1_5m_scaffold_5_prodigal-single_1
                     19"
     CDS             complement(111883..114012)
                     /product="membrane protein TolA n=1 Tax=Klebsiella
                     pneumoniae RepID=UPI000315421E"
                     /codon_start=1
                     /transl_table=11
                     /translation="MRLLQLEPQLRRNYLYESLDISGRNSIILWETAGIKLREAALTA
                     DQIQSLFKEIETAQTASGDNRTMLGKGKDAASAVNKAWEDLKTKIQDSGPIKNFDQKV
                     SDVLSKIGMGADDPQFDGQVNKWVQKYRDFAKKHPIAQGAIYATLIALAGITGAGVGG
                     AVALGLLKMSDQLLQGKRFSSAAYSGVKAGAMAFAASKLGDLIKGMKAGDQIPKVIDG
                     QDIVDVPGVPKMDFQKYDYYLGDSGNVVAVTKGAPNPFTGDLGSAASSASNAASTGSN
                     LSNQILDQSLSNPAGRSAARQAVAAALDSGDITAAQGKELIKQIGSAAANPEAAEQAI
                     TQTLQNVGGSAAKSAAKSAGTSIADIAASTDIPSVDAVGASSEDLFKVGDQKMAKSLR
                     TAVEKMSAEDQEETIAAWRAMLNPDVPVNARQGAGERISELVSKYEGNKAGNAIAAAA
                     EKSADVAAAPGAADAGKAATKAVKGAAEELLKYVGQEAPDGVIKNIAPDGKWIEYTSP
                     TGRLVRDNFPVEMNGKTYNNAGPYLKALLGAPTESISRAGKRLSEGQVYYLFKQVVAT
                     NIKMIQEGTVVTNRLNEGPMDFLKQAAGKVASKASSFGKSLTTKVTAEKLTSAWKKAG
                     SPTDSQEIAAFLSTQGVSPDVVAATFKGMRLPGPGANSNNAAAGAAGGNVLPYPKVVE
                     LVNKLTVKDKLRLIKWVEKNKSTGTAG*"
                     /db_xref="UniRef100_UPI000315421E"
                     /db_xref="kpj:N559_3579"
                     /db_xref="W9B5N5_KLEPN"
                     /db_xref="UPI000315421E"
     gene            complement(114519..114992)
                     /locus_tag="BML_08182015_1_5m_scaffold_5_prodigal-single_1
                     20"
     CDS             complement(114519..114992)
                     /product="NAD synthetase n=1 Tax=gamma proteobacterium
                     SCGC AAA168-P09 RepID=UPI000381E3C7"
                     /codon_start=1
                     /transl_table=11
                     /translation="MTWLYQDIEISELPEDCVGFVYLITNKISGKKYIGKKLAKFSKT
                     TYKTVKLKNGNKKKKRIKGKIESDWRDYYGSNIELNKDVERLGTENFTREVLFYCQSK
                     AECSYIEAREQFRHRVLESDDYYNGHIQVRVHGSHIKKSRLLLESHSNLDIPKAQ*"
                     /db_xref="UniRef100_UPI000381E3C7"
                     /db_xref="A0A0F6WCR8_9CAUD"
                     /db_xref="smq:SinmeB_5013"
                     /db_xref="UPI000381E3C7"
     gene            complement(115005..115247)
                     /locus_tag="BML_08182015_1_5m_scaffold_5_prodigal-single_1
                     21"
     CDS             complement(115005..115247)
                     /product="hypothetical protein"
                     /codon_start=1
                     /transl_table=11
                     /translation="MTDDTHELIIKACQEYFKWQDRFEHKGSDEAGIKARNALGEVRK
                     LCLQRRKEIQEKREQRRKVRNAKNGRPFNITKDEYK*"
     gene            complement(115244..117025)
                     /locus_tag="BML_08182015_1_5m_scaffold_5_prodigal-single_1
                     22"
     CDS             complement(115244..117025)
                     /product="Recombination endonuclease subunit n=1 Tax
                     =Cronobacter phage vB_CsaM_GAP32 RepID=K4F9K8_9CAUD"
                     /codon_start=1
                     /transl_table=11
                     /translation="MTIKIKNLTVRNFMSVGNQTQAIDFDKGQLTLVLGENLDLGGDD
                     SGARNGTGKTTIINGLSYAIYGNALTNIKKDNLVNKINGKGMLCTVTFEKDGVEYHIE
                     RGRKPNLLKFSINGQEQQQLEQDESQGDSRETQKAIEECFSMSHEMFKHLVALNTYTE
                     PFLSMKAGDQRNIIEQLLGITLLSEKAEALKDEARRVKDAIATENTRIETIKASNDRI
                     QQSIEALERKKKMWEDNKQTAISDLQKSITHLEKIDIDAEILAHKCWEDYNKKKQKKD
                     EATRWIAKIVADNEKQEKLVEKLKREIASLEDHKCYACGQDIHDQKQDEIKQEKQSLL
                     QETALQILANLTQEEEHQSILTEIGELENCPVTQYDKIEEAYNHRNTVEGLQKDLTTK
                     LAEQNPYDDQIEELKNSAVQEINWDSINELTRVKDHQEFLYKLLTSKDSFVRKKIIDQ
                     NLAFLNQRLTYYLDKIGLPHVVEFQNDLSVIITQLGQDLDFDNLSRGERNRLILSLSW
                     AFRDVWENLYHPINLLFIDELVDSGMDSSGVESSIAVLKKMTRERDKNVFLISHRDDL
                     TSRVNHVLKVIKENGFTSYSNDVEIVA*"
                     /db_xref="UniRef100_K4F9K8"
                     /db_xref="A0A0F9FQ34_9ZZZZ"
                     /db_xref="abr:ABTJ_p2036"
                     /db_xref="K4F9K8_9CAUD"
     gene            complement(117022..118032)
                     /locus_tag="BML_08182015_1_5m_scaffold_5_prodigal-single_1
                     23"
     CDS             complement(117022..118032)
                     /product="Endonuclease subunit n=1 Tax=Enterobacteria
                     phage vB_KleM-RaK2 RepID=H6X3P0_9CAUD"
                     /codon_start=1
                     /transl_table=11
                     /translation="MNLFKKAACFTDIHFGLKSGSRVHNTDCEDFIKWFCEEAKREGC
                     ETAIFLGDWHHNRSTTDVSTMNYTVSNLERLSQNFEKVYFILGNHDLFYKDKREINSI
                     EFMRLFPNIIPIKETLTDGDVTIMPWLVGDEWLKVPKIKSRYIFGHLELPNFYMNAMV
                     QMPDHGQLQSSHFVNQEYVFSGHFHKRQTGRNITYIGNCFPHNYADAGDDDRGMMILE
                     WGQEPVYKTWPDQPTYRVFKLSQIIDRGDQLLRPKMHCRVTIDLPISFEEANFIKEQF
                     IPQYSLRELMLIPEKVEIESTSTPIDINFESVDTIVMNQINAIDSESFDKTLLLDIYK
                     DL*"
                     /db_xref="UniRef100_H6X3P0"
                     /db_xref="A0A0F9RTZ0_9ZZZZ"
                     /db_xref="H6X3P0_9CAUD"
     gene            complement(118064..118906)
                     /locus_tag="BML_08182015_1_5m_scaffold_5_prodigal-single_1
                     24"
     CDS             complement(118064..118906)
                     /product="RNA polymerase sigma factor n=1 Tax
                     =Enterobacteria phage vB_KleM-RaK2 RepID=H6X3N9_9CAUD"
                     /codon_start=1
                     /transl_table=11
                     /translation="MIQPPKVKYLTNKDLLKEIHLSKNTYCSFVKPEYHEYDLIVPNL
                     EKINIRTIAEAKRARAAKLSKRAYEQSDRKLPQKEFEIDYKKISKQDVVFRVMTFEHV
                     PLAPGRKKTLKNTADSHEKINFPPFQHWKFDDNDNLICVGKSHWQGGIKTGKFSKEHG
                     QMTNNLARMFIKLCERYATRGNVRGYTYNDEMRGQAILQLTQIGLQFDESKSDNPFAY
                     YTAAVTNSFVRIINIEKRNQNIRDDILEMNGMNPSWTRQNSGGGGGAAAGSAPITVDG
                     GDWD*"
                     /db_xref="UniRef100_H6X3N9"
                     /db_xref="H6X3N9_9CAUD"
     gene            118991..120079
                     /locus_tag="BML_08182015_1_5m_scaffold_5_prodigal-single_1
                     25"
     CDS             118991..120079
                     /product="Uncharacterized protein n=1 Tax=Enterobacteria
                     phage vB_KleM-RaK2 RepID=H6X3N8_9CAUD"
                     /codon_start=1
                     /transl_table=11
                     /translation="MTLPTNPYAQLVQAANAATQEVTNAVTASAVSAFSDIKKIELDQ
                     KISGLAGELGSGLNGATSAIKNLAGTGLGESAGKFNSIVGQASAGLKSLAGSTSALKA
                     DITSSLSKLSGGSLGGGIQGVAGALGKAAGSINDILSLKRGANLPKGADLFKNQSAAI
                     KLDPGSKDDWRVRINAPWQLFNSKMFQVLSETGGVVFPYLPNITVSTKADYQKVDLVH
                     SNYPYYSYKSSTVDDIQISGEFTSETETDAAYWIAATTFFKTATKMFFGQGANAGNPP
                     IICHLYGYGASVFDKIPVIITQFSVDLKDDTNYVRCNRYGTNTWVPVVSTISVTCVPI
                     YSRESLRKFNLQSYAAGKMVGPDGVGYL*"
                     /db_xref="UniRef100_H6X3N8"
                     /db_xref="A0A0F9UAA2_9ZZZZ"
                     /db_xref="H6X3N8_9CAUD"
     gene            120079..120378
                     /locus_tag="BML_08182015_1_5m_scaffold_5_prodigal-single_1
                     26"
     CDS             120079..120378
                     /product="Uncharacterized protein n=1 Tax=Cronobacter
                     phage vB_CsaM_GAP32 RepID=K4F633_9CAUD"
                     /codon_start=1
                     /transl_table=11
                     /translation="MATYTNSSPWASTPQNNFYLETLRIRSIPAESDDFKYVIENQYK
                     HRPDLLAYDTYGNAKLWWVFVQRNMDVLKDPIYDFVPGKTIFLPKQVNLEQYLGV*"
                     /db_xref="UniRef100_K4F633"
                     /db_xref="A0A0F9RNT5_9ZZZZ"
                     /db_xref="K4F633_9CAUD"
     gene            120451..122991
                     /locus_tag="BML_08182015_1_5m_scaffold_5_prodigal-single_1
                     27"
     CDS             120451..122991
                     /product="hypothetical protein"
                     /codon_start=1
                     /transl_table=11
                     /translation="MPTLAELRAERQRLEALVTPADRAAAARFEERFTPRKKPDGTPQ
                     QPAPTNSAVTEGSAERVTNQKENSATNKIENGKPTDTKNKSVNVAGGTALINVVANPL
                     HQFASFSPLWTMACLTKEQFNNPKLYRDNDSALTQVIFSSGGRYDNQRANTESGVPEY
                     FVNNFVMQSIIAASPKTGNSNAVKFSFEIIEPYSMGLLLQSMQVAAISNKYANYLDNA
                     PYLLKLDFKGYDEKMGELKVVKSKYFVMKLTSIKFEVTEAGSKYRVEGVPYNHQGFSD
                     SYNIAYTDLKLKGDNVSEACANLTNILNENEQKLVREKRIGLPDTYIIDFPTSPEKSQ
                     IWETQKVDDSKKAAEDPKKPPKKKAGNPKPIVPDPANFDPNDIGASIFGFGASAGGNF
                     GFGFERDKVDPKTGKVDRDKITIDPKNREFQFAQQQTLTDIITQLILSSKYAKDAIDP
                     DKLTKEGFIRWFKLDVQMQFGELDTLLGDFSKVIIYRVVPYLVHHTIFSNPNAAPLGY
                     KALEKQIVKEYNYIYTGKNVDILNFNIQINNLFFTGNSPLPEANSAQVADPNQQGSAP
                     QPGKTVSTGQGNNPQVQLAYTGRRRLMRDPSALTKENHGGAGTKSTEQKVAETFHKAF
                     ITGGSADLVTVDLEILGDTYWLVDSGIANHFATPNSSTPQITNDGSANYEGSDVFIFI
                     RFQNPQDIDAVSGLYRYPNNGKVSPFTGIYKVTTVESTFTDGLFKQKLKCIRMPLQDK
                     DLEGLQPVDADKDQALAADVRETKPQPTGLNTPPTPEVTVEPPPPVPVQAELAALDGR
                     RGQLAAFIRQQRQAASSALGGLTNAAAGQLTNAAANLQLPSINSQEGE*"
     gene            123000..124613
                     /locus_tag="BML_08182015_1_5m_scaffold_5_prodigal-single_1
                     28"
     CDS             123000..124613
                     /product="Lysozyme {ECO:0000256|RuleBase:RU003788}; EC=3.2
                     .1.17 {ECO:0000256|RuleBase:RU003788};;  TaxID=1141136
                     species="Viruses; dsDNA viruses, no RNA stage;
                     Caudovirales; Myoviridae.;" source="Cronobacter phage
                     vB_CsaM_GAP32.;""
                     /codon_start=1
                     /transl_table=11
                     /translation="MATIKRVPANITNKRNVGTGVYLGRIISHLDPTFMGALEVTLLR
                     EQGNDLADGNQVYQVRYASPFFGSTAYEFLGKNTSNPSGAENSNTRSTTAEAYNDTQK
                     SYGMWMVPPDVGVTVLCLFVDGDPSQGFWIACVPPRFTNHMVPAIAASESVDISAEDK
                     KKYNSKLPLPVAEINKKLNTVEQRFDVDKIKKPVHPIADAFLTQGLLEDNIRGITSSS
                     ARREVPSSVFGISTPGPVDRRNNAKKSVIGKLQGATDAPVPVSRLGGTTLVMDDGDDR
                     YQRKKSAGEIGQGSAYADVLKGEKGDPTIPSNEYFRVRTRTGHQLLMHNSEDLIYIGN
                     AKGTTWIELTSNGKIDIYAEDSVSIHTQTDLNIRADRDINLEAGRNINMKAVSGRTRM
                     EMAQNWELIAGQDGKITIAKNFDQVNGGSAKFTTSQGYDIRTGGANKFTASSTTDIKS
                     GAAIKIEGSKIDLNGPSAALADAASALTPLTTHPAPSTSVSSGWSEKKYRSGTINSIM
                     KRVPMHEPWLLHENFAPDRFKPKDTDRET*"
                     /db_xref="K4FB41_9CAUD"
                     /db_xref="UniRef100_K4FB41"
                     /db_xref="3.2.1.17"
     gene            124616..125059
                     /locus_tag="BML_08182015_1_5m_scaffold_5_prodigal-single_1
                     29"
     CDS             124616..125059
                     /product="Base plate protein n=1 Tax=Cronobacter phage
                     vB_CsaM_GAP32 RepID=K4F7G4_9CAUD"
                     /codon_start=1
                     /transl_table=11
                     /translation="MAITRLYNQKVVASNFAQVSTDRGTFTYRGFSSNNNKKNYKLYD
                     LDLVKQDLLNHFYIRKGEKLENPSFGTVIWDVLFENFTEEVRAIVSQDIEDILNYDPR
                     ISVNSVIIDSTDQGLRIEAEVTYLPFNINERMSLNFDRTNNTVTT*"
                     /db_xref="UniRef100_K4F7G4"
                     /db_xref="A0A0F9S7G6_9ZZZZ"
                     /db_xref="K4F7G4_9CAUD"
     gene            125105..128470
                     /locus_tag="BML_08182015_1_5m_scaffold_5_prodigal-single_1
                     30"
     CDS             125105..128470
                     /product="Baseplate wedge n=1 Tax=Cronobacter phage
                     vB_CsaM_GAP32 RepID=K4F628_9CAUD"
                     /codon_start=1
                     /transl_table=11
                     /translation="MTTTSRQNNLILNQDWTRIYQTFKNADFKSYDFENLRRVIITYL
                     RENYPEDFNDYIESSEYMALIDAIAFIGQSLSFRIDLASRENFLELADRRESVLRIAR
                     MLGYNAKRNISASGLLKFTTVSTTEDIIDSNGRNLADQIITWNDPTNTNWLEQFLLII
                     NASMADNIEFGRSQGSSVIQGIQTEQYRFRSALRDVPLFSFTKNVASRSMNFELVSTS
                     FKGQEFIYEEPPTPGNQLGFIYRQDGRGPGSANTGFFLMFKQGNLELADFTIDVPTVN
                     ESISIEAEGINNDDIWLFQLDSLNTQIDQWVKVTNLVGNNIAYNSLENNIRNIYSVST
                     RENDTIELLFADGVYGNLPRGTFRAYYRTSNGLSYSISPAEMRGVNVSIPYISKAGNL
                     ETLTVNLGLNYTISNATGPESTDNIRAVAPALYYTQNRMITAEDYQLAPLSSSQEILK
                     VKSINRTSSGISRNFDIIDASGKYSSVRVFADDGYIYREEIERNLTFKFANRLDIINF
                     IRNKIEPLFTSTDVYNFYLTKFDKILFVDNNIIWQRLSTGINESTGYFKNTVDNSLLG
                     VGSFSTSSLKYVSTNALIKFVPPEGKAFKNNEIVDFNSTDLEQRKYIWTKIVSVVGDG
                     TNAGRGALPNGLGPITFSDTIPSGAIARRIVPKFINNLPTGIEQEIINQLTENQNFAL
                     RFDYTSSLWKVIISPNLDLVTPFSLGKAGDNTRNNLDASWLVAFTRKADQYVIRIRGI
                     DYIFGSLRQNRFYIDINKKIYDSKIGQIVRDEIAVLGINAGSDSDPLKKDISFAINDT
                     IKFSDGYESDNEIKIAFSDRDDDGVIDDPDAFSEIVGEDTDLKFLFFKEVSDISGNVS
                     FETVNEVAEPILVFQREAQVSVNDYPDGQLIYFYDSNENRIKRVNKTTNTLVLEPRYK
                     ANFGRRGLKFQYTHNASEDRRIDPSSSNIIDVYLLTRNYNIAFRNYVLGNISVLPEPP
                     SIDSLRIEFGSKLNSIKSISDEIIYHPVRYKLLFGSAAEEKLQATFKIVKNTNKTIND
                     NDLKVRIVAAINDFFDVSNWDFGDKFYLSELTTYIINSVSPDVSNLVVVPKQPDQDID
                     SLFEIQSRSDEIFISGARVDDIEIVSTINITIE*"
                     /db_xref="UniRef100_K4F628"
                     /db_xref="A0A0F9UA99_9ZZZZ"
                     /db_xref="K4F628_9CAUD"
     gene            128481..142295
                     /locus_tag="BML_08182015_1_5m_scaffold_5_prodigal-single_1
                     31"
     CDS             128481..142295
                     /product="Uncharacterized protein n=1 Tax=Cronobacter
                     phage vB_CsaM_GAP32 RepID=K4F9K6_9CAUD"
                     /codon_start=1
                     /transl_table=11
                     /translation="MADQIFPKSQLPIRRTVELLPSIFRTETNSKFFGAVVDTLVQPG
                     VLEKTTGYIGRRYGKTFKSSDIYLDDDETLRSRYQLEPGVITRNLDKIESFIDYIDLK
                     NQIKFFGNNEEIDPKTTGQPHYTWNPPIDWDKFVNYREYFWEPLGPLPIDIFGNAVGV
                     KSTYRVTLGFGSTYIFSPDGFTNNPTITLYRGQKYIFKVNAPREGFTIKTNYDTGSLS
                     YNPIIAYRQGQLATFNEKLWRAKVDINPNDGSTIDENSEDWEFVERVTTNTVLNYNTG
                     ITNNGAELGDVIFEVPFDAPDVLFYQSSVTPDRFGRFIISNIENNTKIDIEKEILGKT
                     TYTSSNDIEFTNGLVVSFRGKVIPEKYSKDTWLIEGVGESISLKRFNDLVAPAINENT
                     PEVLFDNAGFDSEPFDDATSFPQAKDYIVINRTSKDDNPWSRYNRWFHRSVLEFSYKK
                     RGQDFPASESKRAKRPIIEFQPDLQLFNHGAVAKASVDYIDNFTDDIFSKIEGSTGYN
                     VDGEFLFDGARILVISDTDSLANNKIYKVQFVTHNGRTQIHLKLEDDAASNLGDCVLA
                     KRGTKNAGKMYHFNGNNWIKSQEKTKTNQSPLFDAFDEEGISFANLEKYPVSSFTGTK
                     LLSYRIGNSISDSELGFSLSYLNIDNVGDIQFEWTWDTDSANYLESKNPKTVEISTGY
                     YLFNNQKQYQNGWSPLESRYVQPIIDSVIIQETTDKVILQTVNWTEFESSRTAEINFY
                     LNGFKVEVEYTRFNDEFTFNRIFSSGDILSLKIISDIEPRLGYYEIPVGLEKNPLNQD
                     LRYFTFGEASDHLLTSVEWDKEFVGSIPGSSNLRNLFDYRKYGKRFLKHSGIAPLSMF
                     LLCDKKFNAIKSIQFAKKAYSEFKNSLLVKSTELLINENIPEFVDEIINLLGKTKTSK
                     SPFSESDMIGSGAYSTIRYEVEDEEIKTFALSQKFSLEELSTRAVYVYVNQQQLLINR
                     DYTFNSNFGFVILNVNLSEGDIVEIREYVSTSFSYIPPTPTKLGLYKRYTPKKFIDDT
                     YAEPKEVIQGHDGSITTCYGDFRDDLLMELEFRIYNNLKQVYDQDLFNIDSTLGGYYG
                     NAEFTKSQLDNIVNQEFLKWISNTNIGYTLNEYFDSENSFTYTYSSMTEQSGSINLPG
                     YWRGVYKWFYDTDRPHTAPWEMLGFSEQPDWWDKEYGAYPYTSNNLILWEDIRDGIIR
                     QGPRAGQYDRYRRPTIIQHIPVDGDGELLSPLESGLAINFTLINNKGSFVFGDQGPVE
                     HAWRSSSEWPFAVTIALMLLKPFDFINKGFDLSRKRVNKLNQLVDTTSNKFKTISDIE
                     IPEPGENLTSGIVNYLISYVKHLGLEVSDLRNKIYNIDVALASRISGFVDKSQQKYLL
                     DSKSPKSTSSSIFIPPENYDIIFNVSVPVAAIGYSGVLIEKTDRGWQISGYDSINPFF
                     YYYESNSTQSDPLISVGGISAPFSNWTSTRVFNNGEVVLYRGDYYRALKTNQSEEFEK
                     SNWTRLPKLPLRGAVEAFQRRNFNFFSLKKLAYGDELTSIQQVVDFLLGYEEYLKSIG
                     FIFDQYDRNLKVSKNWITSAKEFMFWTRHNWDVGSLITLSPLAEKVTIGIPVGVAESF
                     LDSFYDYQIFKGNGTPLRPEYIDVKRDFQKVEISITGTTEGIYFLKAFYVLKENVVVF
                     SDRTVFNDVVYEKTTGYRQDRIKVQGFRTVDWDGDYTSPGFLFDNVNIDSWVPFLDYK
                     LGDIVRYRSYLWVSQFTQQGTEEFDESSWSRLDSTPTKSLVPNFDYRINLFEDYFEVD
                     SDGVGLTQRELARHTIGYQTRSYLQNLSEDPVTQLRLYRGFIREKGTNNAIVKVFDKL
                     SETNESSIDLKEEWAFRVGRLGGYDQLREQELQLNTDQFLINPQPLLYVDTIPDESLD
                     RFYRISSSDFTILPSDIEKGFIPTSYESIPFLTAGYVKADQVDVTVGSRESLLDLDIE
                     SLSINQNIWVTFEGVSWNVYRFVKSPILFVVGIERNETELVITFNRTHTFKVGDIVGF
                     KIANLTGLYEIASIPEDSTSTVTIEILEDAEDPEFEASSFANVWLLTSARFVNYDSLD
                     RPNAALLPNDAKLWIDKDQDNLWEVIQKKKQYSFKSILDYGVSSPSRSGAKVLYDDKN
                     KRVIASIPGSGYVMVYIETPKGLSLRQIIEPPQGFFDNALGSWGEEMAISYDSRWLII
                     GSPAASAMTSYYQGDYNPALNYAEDDIVLYEGRLWKAKTNVTSIDGSTINIYSDDWEP
                     ATIITPSATGTELGRREQGFISIYEYAQDQWNLRTSILSPRPAANEQFGSSIVIGGTD
                     GTYYLAVSAPGSLGNKGRVYLFSYMPSSGWSILENINYKGIYSDLPGEFYPKNSVIWF
                     RGELYKALNDTFGDGSSQALVESHDWIKIDPIATHCSLPQNVAIEDDGSTLSSGIIDP
                     NQIAELIKEEDRFGTSMAMSSDGKTLIVGSPDSDGQFITNYRGYWRSDYEYIQGDAVR
                     YDDFYYRLVNTSVLDSALRSYNQQPDLGEPWEIITAVSPENSGKVFVYKRNDQEIFEL
                     VQTLTASNLDIFSDLESGTTFGDGDRFGYAMKLNPKGTVLVVSAPETDITFENPGVVY
                     VMEKESDTDFFRIKQKLETYEENPNEWFGESICISPDDQRIIVGAKNFPFQTPVSFDL
                     PLTIFDSGTTTFFDKKGYAGGVYVFEKKNNIYFLTEKLEADLSPFESFGYSVDCVGSI
                     IVTGSPDYIKPSEVNTTQFEVYEGPKIGNVRLFRKDPAVNSWETIAIQLPTSDIQKVR
                     GISLYNNVSNFKITDLDVVDPAKYKILGIADQELRFKTEYDPAVYSVGTDDVVADPDI
                     AWFEKHVGELWWDISKSKWLYYEQGDIFYKSANWAKLAEGSIIQVCEWVETPLLPSEW
                     AGLADTTEGLSLGISGQPLYPNDDVYSFKILFNTATGEPTGTLYYYWVKTKTNLPPVK
                     NRRLSSAEVEILIRDPSAAGIPFVGLANDDSVLTFNFENLLTDNTVLLNMLFSKGDRS
                     LNEIHNEYQIIAEDSADDIPSQSLENKWLDSLIGFDNAGGRVPDTNLPTKQKYGILFR
                     PRQSMFVDRLTALKNTIVYINNILEKEPFSDIIDFSLLNSKEDPPVSELNQYDQIIDT
                     FIDIDTVGTVRVKQAEIRAIIVDGRIDSIEVIDPGFGYKNKSPCPILIEGDGIGAEAF
                     GNFDQQGRLSSVGIITGGRKYTTATASIRRFSVLVNSDEEQNGLWSIYSWDDIRKLFF
                     RTRTQAFDVNRFWSYIDWWKDGYSPTSGIVNEIVASYEEPEIKTSVGDLIRIKEYGNG
                     GWAVLEKISETGDQLFDRYRLVGRQNGTIKFSEILYNPSVSGVGFDNLKSFDTDLYDI
                     ENTKELRIILETVKEDIFIGEYKIEWNRLFFNSIRYVFAEQQYVDWAFKTSLLRANHN
                     VGELKQRLNYKNDNLESYIDYINEVKPYRTTIRNYTSSYNSVDRYGAAISDFDLPPVY
                     STIDNQILPVDSNSGAELDIYPWKWWTENNSFSVISIIVTDNGSEYTSVPTVLIEGNG
                     TGARATAFISNGRVISIQVDDPGIGYTSAPKISVIGGNGTSQNIAKAAAILGDSKIRS
                     FRVGVKFDRITKDGVFKTFSRTEELMASGSSSVFELKYPPTRDRSRITVVLNDEIVLK
                     SDYSISLYKTNIDGFEMLRGRLVFNTAPAFRSIIRVDYEINDDILDSVNRINRYYSPT
                     VGMKSKDLDQLMTGIDFGGVKIQGTTFDVTGGWDALPWFTDTWDSVEANSDHYVVVDG
                     STTDITLPFTPAAGQRINVYLKRAGDSRNRDILNLQYEPEVLQQPTIRIDDPNFDENW
                     DSTSAVNPNAQMPTFVGDGFTNVIPIGIYIQTNAGDTLIFRPEESDGSVIITDPTVLD
                     TVVSGGSLVNIGGAYSTANGKLAEDIVVDGGEFISPDQVQSPEEIIPGQVLDSVSIKV
                     FDSPNIGTAPIQNKILIADGSTRNFDIGLRIFENSSVIVYIDKIRKNIGTDYDIDYIN
                     NQIQFLSEPAENSYIEIISIGIGGIAILDYQEFIADGDTNLFLTDASFESTARVVVTV
                     NGILEDVEFIVSEQFIDTKGRTLVRFGTNPTRLSVIKIICLGGGTDTDSSGYSIIRIN
                     QQTVTYDGSTRKFSLDNFVKLSRGSAESSSIVELNGIALVGPDTDIVLYNGTNNVIVL
                     GRDPFKPAGAILPSNIRVFINEELQIFIQDYDYDGVSKELIINENNLSLGDRIKVEVD
                     IDSEYRFEDNDLVINAGVSLIENDQITVTWFSEYPTLDIIQDEFVGGQAVYKLKAVPL
                     DSSYVWVYKNGNRLTRGIDYRVSVPRGVVYLTTQVDVDPYDYNNDQSTDIIKIIQFGS
                     SVLKEISAYQIHKDMLNVYQYSRYTESDNIVLTQDLKYFDTVIYVSDTTDLFEPDASK
                     NISGIVLINGERISYLEKTSTTLSKLKRGVFGTSISEVHSVGTRIIDCGSKETIPYTE
                     SQERTDFVGDGSTTLIGPLPFIPNKFNKTSWFRGTDNETAIPEEFGPCYELEVFVAGR
                     RLRKDPTSIYNEMLGTISPIADERVPAEFSVDGNSAYIRLTEPAAAGSRITVIRRLGK
                     TWYDKGTGTASRGATFLENSGPIPTFIAEKSTRLPE*"
                     /db_xref="UniRef100_K4F9K6"
                     /db_xref="A0A0F9RNS7_9ZZZZ"
                     /db_xref="ppf:Pput_4107"
                     /db_xref="K4F9K6_9CAUD"
     gene            142300..142959
                     /locus_tag="BML_08182015_1_5m_scaffold_5_prodigal-single_1
                     32"
     CDS             142300..142959
                     /product="Uncharacterized protein n=1 Tax=Escherichia
                     phage PBECO 4 RepID=L7TJR8_9VIRU"
                     /codon_start=1
                     /transl_table=11
                     /translation="MMEIENMSKKQENQTLSSGVNEHSGLHFEGHIKIWDPQNGEIFI
                     DKRNAIHYENMSVAMVQSLSNQGQGTVYEMVFGNGGTSVDPTGLITYLTTNTVGVNSS
                     LYNQTYRKVIDQTSVENLDPSRNKMEIRHLSGATYSDIFITCLLDFGEPIGQEAFDNS
                     RDLSGNFVFDELGLKSYNPDGDGKLLTHVIFHPVQKSLNRLLQIDYTIRVQSLTGFTE
                     V*"
                     /db_xref="UniRef100_L7TJR8"
                     /db_xref="A0A0F9HY94_9ZZZZ"
                     /db_xref="L7TJR8_9VIRU"
     gene            142963..145299
                     /locus_tag="BML_08182015_1_5m_scaffold_5_prodigal-single_1
                     33"
     CDS             142963..145299
                     /product="Putative uncharacterized protein n=1 Tax
                     =Cafeteria roenbergensis virus BV-PW1 RepID=E3T4R8_9VIRU"
                     /codon_start=1
                     /transl_table=11
                     /translation="MPYIVNYTDKDNKSPLTVFDNTSSTDTSLTFPGRNVAGYGQVIA
                     ENFLHLLENFASTSEPVNPTEGQLWYDTSDKILKIYDGVSWKAASSIQKSAVEPAVET
                     SNVGELWVDTTNQQLRIYTGNRWILVGPSESTIDGLRYGPIVETIADSDNNNRSILVF
                     YIADIPIQIISKDTFTPKIIIEGFDIIRTGINLTNKAVEGLFTKFFGTASSADSLVVA
                     GSNIPAGRFLRSDVTGTVEQNFNIRGSGGLTLGPDGNFNISTTATAAKIYNSTSGSSI
                     DLQINRDGIPDTILRILDDNVGINKAVPEEALDVVGNVRTTGVLVITNTSESTNSLNG
                     ALRVSGGAGIDKNLIIGQDLDVSGTTQTRNINPKSGDSFDIGSAARRWRTVRAKTIIA
                     DEIQGVLQGNISGNANTATNLKNVTTFRIAGDITSPAIQFDGQVGSYTKIFNTTLTAN
                     IIGGKSEPFPNRSQAQDQILVYRPSLAVPTVTTEFRVISIEIDYTCISDVNHNMNVGD
                     LFTPNVSVNGFTAGASYYVIAVPSLTRFRISVFSGGAVLPLTPGIGLNIPGRKGSATA
                     GLIRETRDVFVGDLGVPIGAIFPFAGINVPFGYLLCDGSEVEQVKYLDLYDTIGNTYG
                     TPSIGFGTFKLPDLRGRFALGRDNMDNNATVPTGTGTIVDAGGGNADRVNDTNADTLG
                     GNAGQSAVTLTLGNLPDHSHNMIVNNIQYSAVRIDTTINAPGRTGLGPTAPGQAQYLD
                     ESGPIKKPSSDFTLSTPIGIMNPYLTINYIIRSGPPRF*"
                     /db_xref="UniRef100_E3T4R8"
                     /db_xref="E3T4R8_CROVB"
                     /db_xref="ali:AZOLI_2591"
                     /db_xref="E3T4R8_9VIRU"
     gene            145317..147224
                     /locus_tag="BML_08182015_1_5m_scaffold_5_prodigal-single_1
                     34"
     CDS             145317..147224
                     /product="Outer membrane autotransporter n=1 Tax
                     =Synechococcus phage S-CBM2 RepID=I3ULA1_9CAUD"
                     /codon_start=1
                     /transl_table=11
                     /translation="MAYQINKTDGTIVSTVADGQVDSNSTDLTLIGKNYSGFGEILNE
                     NFIKLLENFSSVSAPTRPIRGQIWFDSTESKVKVYNGTQFVPVSSATISNTRPSTLGV
                     GDLWYNEVEKQLYFFDGTDPILLAPLYSANQGVSGLQIRSILDTLNQTRVITLLYNNG
                     ILLGIFAKDSFTPKNSIDGFSGNIDPGFNAGTLANLKFKATVTNSEKLGGADATTYVR
                     RDTSNTIDGQLRITRDLGLVVGDAGNGGFVVNNGNVVLQNTSTDRDLVLNVRKGIDQE
                     DAIRIFSTSRTVDIYNDPAYALSQVNIGGSLTVTGNLTVQGTTTTINTANVTVEDKNI
                     VLGLTDDSIPTEDTASKGGIILQGSTAHAFVWAKSSGEAAQSNTASGYDNSIPELYGD
                     SWNSTEHINLEQNKYYAIDGVPLLVQLTSTPTKTFGLTAAVTNISGVSSFGKQTQINV
                     GPGGLLDPAFITIENNRISTNLTNQDLELYPVRNLVLNGTAQIKGISDPTSNTDAATK
                     RYVDVFVRSRTLAFSIDLSDGKPNTYIINEILNNLAPPTQFELFTEARILCNILANSS
                     TSLNINALRNPTTGNFLTDLSGSTATALTGLSFNNANINGQPIGVIREVRVFILKAGG
                     WDWDSTITLSP*"
                     /db_xref="UniRef100_I3ULA1"
                     /db_xref="A0A0F9N3L4_9ZZZZ"
                     /db_xref="I3ULA1_9CAUD"
     gene            147244..149358
                     /locus_tag="BML_08182015_1_5m_scaffold_5_prodigal-single_1
                     35"
     CDS             147244..149358
                     /product="Uncharacterized protein {ECO:0000313|EMBL
                     :KKL74331.1}; Flags: Fragment;;  TaxID=412755
                     species="unclassified sequences; metagenomes; ecological
                     metagenomes.;" source="marine sediment metagenome.;""
                     /codon_start=1
                     /transl_table=11
                     /translation="MPYIINKSDGTPLTTLEDGALDSSTSIGLLGRNYTGYGEIQNEN
                     FLHLLENFASPTAPSRPIEGQTWFDSTANVLNAYNGERWERIGSATASNIAPTNPALG
                     SFWYKTPIGVLYIWNGTTWGFVGPESAEGFGITRARSTLLTDSVGTLVPAILLTVNDA
                     VIAIVSSRSFTLSVSTPISGFNNIGEGITLSSLINMFGNVIGTSQTAQRLSSPRNING
                     APFDGSSDITISAKTQRKLKKGSYIVGVDFDGGEEVTWSVDATPTNTMGKVVARNSNG
                     DFAANTITANLIGNVAGNVSTSTGISEFNIIQANQFIGATLSGNAFTATRLQTARTIN
                     GVSFDGTTNVVVPAAAGTLTGSALNTTVKFSSLNSVGTLTSLSVNDAGVTIGDGNQLS
                     LSVQSFVPTIKNTSSNLPLKFEITDTTVPGGSTGQMLIPSSISTANGGDPAPGIVPTD
                     DNRINLGHPSYRYRKTYSTEFYGILKGNADTATSATSSTNLLGGASGSIPYQTGNGTT
                     TMLPAGAPGQLLKSGGTASAPFWDTVAFSNLTPGTYIVGNSYNASADRTWSIDASPSN
                     NPNKIVARDSNGDFATARISLTATPTAANHAVTKSYVDGSSYTVTFGNTVFSTSGFTN
                     QVGSWNNNANHFDVFPPSGKSMADLVAFIPSIAVIHYAGGVNGDDSMRCTWSNLGDRI
                     RVFVQNTEQRSTPAANYLALWR*"
                     /db_xref="A0A0F9F782_9ZZZZ"
                     /db_xref="gwc2_scaffold_6439_7"
                     /db_xref="rcp:RCAP_rcc01318"
     gene            149361..149723
                     /locus_tag="BML_08182015_1_5m_scaffold_5_prodigal-single_1
                     36"
     CDS             149361..149723
                     /product="hypothetical protein"
                     /codon_start=1
                     /transl_table=11
                     /translation="MYFVCIENNKIVSILNYVPNVPPSVQVVEITDDQANGITNQTHY
                     FDLQSKTVKAVSKDALDKKEIEIKNGIEREYLNSTDWMILRHMRQKYLGIPTSMSEDQ
                     FRKLEQDRQGAAARIVKL*"
     gene            149755..151542
                     /locus_tag="BML_08182015_1_5m_scaffold_5_prodigal-single_1
                     37"
     CDS             149755..151542
                     /product="Putative uncharacterized protein n=1 Tax
                     =Commensalibacter intestini A911 RepID=G6F3I4_9PROT"
                     /codon_start=1
                     /transl_table=11
                     /translation="MAYQIDRFNGTFLVNVEDGSIESNVSDLRFVGKNYAGYGEVQNE
                     NFLHLLENFSNTTPPPRVISGQIWYDSSEKKLKFYDGTRFRLAGGAEIGATAPSGLAV
                     GEFWFDTSAKQLYTWSGTEYILIGPEASPELGAAGAIPQVVKDTLNNNHTILKLIAGG
                     KTIAVLNQDNEFTLNPSQTPIEDFSLIKKGITLAKTNSSGVSTDNFYYWGTSSNTERL
                     GGVAANLFLRSDILQPFQSTVFFNDDGFQVGNGNDLRVRVENNDEVVIENRLNNPITV
                     RISDGGTTRYDVGVFTNSGFRPGDDLVFDLGTTILKWRQIHAGNIFGNLSGNVTGNVT
                     GSTRGDVLATADGQKIIDASTKQIGYSAANIVGVLTGSVIGNVDGTAANASKLNDFIP
                     SISVLSGVDKTSIPVRDNLGRIFGVQFVGTSDKTDRMKIDDSASDTDPNYRSAKVQPI
                     GNTIVARNGDGDILANLFQGTATTARYADLAEKYLTDKSYEAGTVVAIGGEAEVRASV
                     FGDRALGVVSTNPAYMMNSELDGGTYIALKGRVPCKVIGRIRKGDRLVATENGCAIAA
                     SFHQHPDVFAISLETSDDIETKIVEAVIL*"
                     /db_xref="UniRef100_G6F3I4"
                     /db_xref="A0A0F9S6G2_9ZZZZ"
                     /db_xref="G6F3I4_9PROT"
     gene            151542..152474
                     /locus_tag="BML_08182015_1_5m_scaffold_5_prodigal-single_1
                     38"
     CDS             151542..152474
                     /product="Uncharacterized protein {ECO:0000313|EMBL
                     :KKM76118.1};  TaxID=412755 species="unclassified
                     sequences; metagenomes; ecological metagenomes.;"
                     source="marine sediment metagenome.;""
                     /codon_start=1
                     /transl_table=11
                     /translation="MSTKPQITALDFNTIYNKIAAILGNGIGSRGYGQTLQSSPVNTG
                     FDITRDQWNNLRNDLISIRRHQTGNDPTIVPVAIGTPIGLSVGDAPINYGQIADVSDI
                     NRFAIGTGQFVINAVDSKTYNSTWGGSPSTRVASTELNVLFLDNNDARYFFNSGGKFR
                     ISSVRSGGSTTAQNNSWTNLLSAAGTQQFGGGIPSLINWYSLSTSYQEFYSLSASTPY
                     SSNFYKLEARCNVADNSTGLANELWIKISFIDGYIDPGNNPGDVPNTTGVVDGILSVT
                     VDEVKASGLLAPFGNFTVPGYSSISLSSISISSS*"
                     /db_xref="A0A0F9K282_9ZZZZ"
     gene            152507..154534
                     /locus_tag="BML_08182015_1_5m_scaffold_5_prodigal-single_1
                     39"
     CDS             152507..154534
                     /product="YD repeat-containing protein n=1 Tax
                     =Asticcacaulis excentricus (strain ATCC 15261 / DSM 4724 /
                     VKM B-1370 / CB 48) RepID=E8RVR1_ASTEC"
                     /codon_start=1
                     /transl_table=11
                     /translation="MTVNARIRAVDYNTIRNQVNLVLGNGVGNTGYGQTSLVTSSTVA
                     EGNRVSVSEWNRLKADISTCYRHIFNTNPPSITDAIVNQTIRSNATTSPYTQYQTFAN
                     DITNNRFQTPPNNIVTAKGSTSQAWPGIFGQYWRSTLQSTVTVSWPTANDARHFFNSG
                     GEIRFSSSRSGGTTTGGAGTIAAQNNEWSNFLTNTVQTRAFGGNKPVTGTGSLTGTNF
                     YRLANTYTNPWYTATAGGAYSLNTFKIWARAVDIANNSSGGATTLEFLVEWIDDHIGT
                     SGGPDGVDGTLTLNVSELRAAGEFTIETANVNIGRIEPAGAPANSTFTISPNFASINE
                     NQSVTFTVNTTNVSNGTQLFWTLAGGPGFTAADFSDGAGSGSLLINNNTGTLIRQLAP
                     DYVTEGSEFFVIELRINSISGQIVATSPSVAVNDTTVTQRASLTSNVTSTTTLRSLAV
                     ARGWDQTSRLEFTVDPGFYILGTNNILYNRTESPLKHRDVAGLVIEGSFPNGLIIINK
                     GAIVGHGGTGGAGGIGGNGSPGFAGGPGIVFTTSYSSTFCQVWNYGLIAGGGGGGGGG
                     GFASGVNNGGGGGGGAPNGAGGTGGVNGAAASFYSSGDGGDVDSGFSKGGRGGNMGVN
                     GDTGSGNRPTRTASSGGSGGLGGYSVVGESNVSYIVPGTRNGASLLSNGNN*"
                     /db_xref="UniRef100_E8RVR1"
                     /db_xref="aex:Astex_3715"
                     /db_xref="86952847"
                     /db_xref="E8RVR1_ASTEC"
     gene            154602..154952
                     /locus_tag="BML_08182015_1_5m_scaffold_5_prodigal-single_1
                     40"
     CDS             154602..154952
                     /product="hypothetical protein"
                     /codon_start=1
                     /transl_table=11
                     /translation="MDPILKQALDFSNYRQTLAIQRKVLKEQMAGKLTYAKNSGIFKI
                     DRTLITFVQLLIDQGRESGIILLDSNDNPILIEDLTAFKDEIFDRYFSVTLEYHEKFQ
                     KIKSSRSVEKLLDV*"
     gene            154949..155812
                     /locus_tag="BML_08182015_1_5m_scaffold_5_prodigal-single_1
                     41"
     CDS             154949..155812
                     /product="Uncharacterized protein {ECO:0000313|EMBL
                     :KKM97892.1};  TaxID=412755 species="unclassified
                     sequences; metagenomes; ecological metagenomes.;"
                     source="marine sediment metagenome.;""
                     /codon_start=1
                     /transl_table=11
                     /translation="MTQGILIYAHNSRDLDYAKLAIVSGGLAKKNLNRPVSLITDPST
                     VTWMNESNTYGLADSIFDNIILTEKPEHNNKRNLYDGSDKKSIPFLNTNRSSAYDLTP
                     YDQTLLIDSDFLVFSNRLNNYWSDNPFPLISSAFKDACDIDRRGYHDKYTSDTGVKLY
                     WATTLMFNKTNESKVMFELVSYVRKNYQYYSDLFRFHPGIYRNDIAFSIARHIMYGFQ
                     TEETEDLPPVLSCLDKDMLHSVDQSGKLKVLFSVNNESNYSAGSFTDLDLHIMNKQSI
                     IRNYENLVALI*"
                     /db_xref="A0A0F9PXJ0_9ZZZZ"
     gene            155809..156648
                     /locus_tag="BML_08182015_1_5m_scaffold_5_prodigal-single_1
                     42"
     CDS             155809..156648
                     /product="hypothetical protein"
                     /codon_start=1
                     /transl_table=11
                     /translation="MNFGYLIIVAKNDTIDYDRLAYSLALSIKNTQKEGYDRVALVID
                     DASRLEKFKSTWVFDEVIEWKEKTFWDGRSWMDHLSPFEHTVCLDSDMLFLRDYSHWI
                     DYFIDNAELYVANKAYTYRSELIDSDYYRKTFTKNQLPNLYSFWTFFKKDSTTTKEFF
                     SLVRHITSNPVEFSNLFLKEYKPKIVGTDEAFALAAKILDIQDDISYELEFPRVVHFK
                     GSVQNWPWPAELASDHVGFYLEKNGQLKLGNYQQIDIVHYVEKDKMTDEAISILEEIA
                     WKK*"
     gene            156636..157253
                     /locus_tag="BML_08182015_1_5m_scaffold_5_prodigal-single_1
                     43"
     CDS             156636..157253
                     /product="hypothetical protein"
                     /codon_start=1
                     /transl_table=11
                     /translation="MEEIEYDFDFPAFEPKEIKYVAVFDKESGAVISVGPENSFTNIE
                     NKIFVDRDFVDGIVDCKINIHNCFIDFYDLKLEIKEVKNLFKIDDVLHRIPESRFAEF
                     DDADIYVTYDVKISKLKFELTERFHGTKPLKDGTVKKQKMVWSGDTSMDFYITAYNDP
                     HQLISTLKLTLDDLIGKSFELDLKLPENFSIFTRRLFKNYIMDIS*"
     gene            157250..158131
                     /locus_tag="BML_08182015_1_5m_scaffold_5_prodigal-single_1
                     44"
     CDS             157250..158131
                     /product="Uncharacterized protein n=1 Tax=Rhodobacter
                     sphaeroides (strain KD131 / KCTC 12085)
                     RepID=B9KTZ1_RHOSK"
                     /codon_start=1
                     /transl_table=11
                     /translation="MKVTEFDIVFLSYDEPNADLHYADLCDKVPWAKRVHGVKGSDHA
                     HKAAAELSETDWFITVDADNIVDPQFFNLDLDMSEPSIKVYGWCGKNIINGLRYGNGG
                     LKIWNKEFVLNMRTHENSESDRAQVDFCWEQGYKNFPKVFSKSIITGSPFQAWRAGFR
                     EGVKMTLLNGIKVPPQEIKERIWWHNIHRLRMWSTVGMHEENGVYAILGARMGTWMTN
                     CTDWNYVDVRDFEILKSIYEQKVNHTFVKEDVQDLGVKIKHQLGLDWPWLDVQQSKYT
                     LDLYEETLELNRTYYSQ*"
                     /db_xref="UniRef100_B9KTZ1"
                     /db_xref="A0A0F9PA76_9ZZZZ"
                     /db_xref="rsk:RSKD131_3659"
                     /db_xref="B9KTZ1_RHOSK"
     gene            158128..159195
                     /locus_tag="BML_08182015_1_5m_scaffold_5_prodigal-single_1
                     45"
     CDS             158128..159195
                     /product="Complete genome; segment 12/17 n=1 Tax
                     =Photorhabdus luminescens subsp. laumondii (strain TT01)
                     RepID=Q7N1V9_PHOLL"
                     /codon_start=1
                     /transl_table=11
                     /translation="MKYDLFYVSTGTIDHSDWLAFKSRFPNAQKVENASSIDEIKKKS
                     FTKMFWIVWSDIVIRDDFKFEYEATKWDLDYVHVFKNGNHYNGICLFPKSTTITSKEF
                     KYRFFINKKEIDICASDPKKQGSSFDIVFISYYEPNADENWNRLKTRFPRAKRIDKVK
                     GIHQAHLEAAKISSSEMFWVVDGDAQIVDSFNFDYTDPEKHTVYVWKSKNPVNGLEYG
                     YGGVKLLPTDMTINMDMQSTDMTTSISKQFKSMPDISNITAFNTDPWNTWKSAFRECC
                     KLASRVIDNQNDTETQSRLDAWCVLNENAEYGFYSHLGAQAGRYYGENNKNNPEGLKL
                     INNFDWLRSEFNRIKERLSGR*"
                     /db_xref="UniRef100_Q7N1V9"
                     /db_xref="A0A0F9J861_9ZZZZ"
                     /db_xref="plu:plu3360"
                     /db_xref="Q7N1V9_PHOLL"
     gene            159185..160561
                     /locus_tag="BML_08182015_1_5m_scaffold_5_prodigal-single_1
                     46"
     CDS             159185..160561
                     /product="Radical SAM domain protein n=1 Tax
                     =Teredinibacter turnerae (strain ATCC 39867 / T7901)
                     RepID=C5BK30_TERTT"
                     /codon_start=1
                     /transl_table=11
                     /translation="VDDKLRIKKFIPIMNEISPTFCLAKWHHTTIYLQTGQTHSCYHP
                     APHDIPLIELSDPSALHNTKQKKQERQQMLEGNKPSGCNYCWNIEALGNDYISDRHER
                     NASIYSPERFSAIKKNPLSNVNPQYIEISFGNECNFKCGYCHPKHSSSYYKEIKDHGP
                     YTMVRNHRNDIDWFQIYEEETNPYVEAWWRWWPEVRKTLTILRITGGEPLLQQSTWRL
                     LEDLEKNPLPDLELNINSNFGVKPILVDRLVEKVNGLIANKKIKDFKLFTSIDTWGEQ
                     AEYIRTGLDISVWERNLDTYLTNTKLPVTFMITFNILTVTNFDKLLVKILEWRSKYNS
                     DDQNKWQRIRFDTPYLKEPLQYDMNILPKEEFIPYMKNHLDFILANLDDKNRFKFNDL
                     EYAKFERVVKYMETTHYTPERILEGKRDFFNWFTEYDRRRGTDFIKTFPELEEFYFNC
                     SLENSTRN*"
                     /db_xref="UniRef100_C5BK30"
                     /db_xref="ttu:TERTU_2274"
                     /db_xref="C5BK30_TERTT"
     gene            complement(160522..161727)
                     /locus_tag="BML_08182015_1_5m_scaffold_5_prodigal-single_1
                     47"
     CDS             complement(160522..161727)
                     /product="hypothetical protein"
                     /codon_start=1
                     /transl_table=11
                     /translation="VIKIQNALFDNPFLSNQEMTSFIVLLNEIIRENMHFHKLKKIKY
                     IHGLLKYPHIWSNQLDLFGFIKPEHLESLRREELYFIFDASTEGFSPIIDTPFFEILY
                     NNCKLYNIDPKQIIFVSSNLYDEKNLETFCINKKIKKKINVFSFVAFEYSIHHKNKYV
                     TTELYLKEKIKETKQNFKEKYFSSLSRINRHHRVKATFLLCQEEFSNKGLISHDRIDL
                     KKYQHLFRDCDATDVQNWIHTLPLIVDRKDFDVNWALDDEYSHIHDQTLFQIVNETEA
                     NNKQNTSLFYSEKTFRPISQLQPFVIYGQQHCNRYLKNIGYYTYEDWFDYSFDSEPDD
                     VKRYKMLLESIKELCSRLDSMSSEERIAWKFKNQEILISNYDTLFQKSYSKKKMFQFL
                     VEFSKLQLK*"
     gene            161770..162996
                     /locus_tag="BML_08182015_1_5m_scaffold_5_prodigal-single_1
                     48"
     CDS             161770..162996
                     /product="NAD-binding, UDP-glucose/GDP-mannose
                     dehydrogenase family protein n=1 Tax=Methyloglobulus
                     morosus KoM1 RepID=V5C9K8_9GAMM"
                     /codon_start=1
                     /transl_table=11
                     /translation="MKIGFIGLGKLGLPCAEEIAKKGHDVSGYDINLVNSTMLVNVRS
                     SIKETVEDRDIVFIAVPTPHDPSYDGRAPTSHLQPKDFSYEIVKQCLFEADKHMNKTQ
                     LLVLISTVLPGTTRREFINLVTNTRFVYNPYLIAMGSVGWDMVNPEMVMIGTENGSLT
                     GDAKELIDFYKTIMENNPRYEVGTWDECECIKVFYNTFISAKIGLVNMIQDVAVRQGN
                     INVDIVTNALAKSTQRIIGPQYMTAGMGDGGACHPRDNIALRYLAERLDLGYDLFDSI
                     MKSREIQAENLAKELVKHAKENKMGIYIHGKAYKPDVSYCDGSYSLLVGHYCERMGFT
                     PVYIDPMTGDNLEKCYGVILMAHNSSVTYSGAKGSQRLYCEIEKGSIVVDPWRMFKKI
                     DDYTVIYYGNSRKDLL*"
                     /db_xref="UniRef100_V5C9K8"
                     /db_xref="V5C9K8_9GAMM"
                     /db_xref="apc:HIMB59_00015010"
     gene            complement(162977..163282)
                     /locus_tag="BML_08182015_1_5m_scaffold_5_prodigal-single_1
                     49"
     CDS             complement(162977..163282)
                     /product="hypothetical protein"
                     /codon_start=1
                     /transl_table=11
                     /translation="MPNPLFKPPRHLVKEWPEVFEDLYMNTMPVAYLEHVHLEFQNGR
                     IWQIDIKEQLSDDDADAVAGKLLDILQEYKEEIQKIDFKIDIDRLKKDIKDSTKDLF*"
     gene            complement(163275..163901)
                     /locus_tag="BML_08182015_1_5m_scaffold_5_prodigal-single_1
                     50"
     CDS             complement(163275..163901)
                     /product="hypothetical protein"
                     /codon_start=1
                     /transl_table=11
                     /translation="MKTMKHIGKIKNTGVKVLVAFRTIPGESNMALVINAAQLPDAQH
                     DSIMSVVESEQAQTAFEFGEILFTRPFPDGRPMLRGLQAEGRLQKVPTDTVIMTPAIG
                     SEISLDQLNLLIAEQKNCSVDDLCTFVSGAPNEKVTESNITEKKETESVKPIQASVNT
                     VLDDKDIAKGLRSQADSLYKEAARLRKQADELDPPQKKTTKIKETADA*"
     gene            complement(163905..164141)
                     /locus_tag="BML_08182015_1_5m_scaffold_5_prodigal-single_1
                     51"
     CDS             complement(163905..164141)
                     /product="hypothetical protein"
                     /codon_start=1
                     /transl_table=11
                     /translation="MEELAAAVAEDQAKAQQAAPQQAQQPSADLNISDLVALKSIIEV
                     ASQRGAFKAAELEAVGKTFNKLNTFLESVAKKEA*"
     gene            complement(164141..164413)
                     /locus_tag="BML_08182015_1_5m_scaffold_5_prodigal-single_1
                     52"
     CDS             complement(164141..164413)
                     /product="hypothetical protein"
                     /codon_start=1
                     /transl_table=11
                     /translation="MKTLNPLNVIKKRKLSIMPKHFARVKIQDYDLGQGKLENWITAK
                     LNGRYSVVKIPTISDSSGINLSTFVGFENHSELTYFMLACPHFRRI*"
     gene            complement(164441..164839)
                     /locus_tag="BML_08182015_1_5m_scaffold_5_prodigal-single_1
                     53"
     CDS             complement(164441..164839)
                     /product="hypothetical protein"
                     /codon_start=1
                     /transl_table=11
                     /translation="MDIKDIYTRVFLKAAGEDCNDSQIKEKKIEWWFNVRTKDQGGLR
                     LTEIGIDFVQEDAKIKTYAVDLPSDIKITPQILVWLDKFISSPYYFNKKQIIVTEEKT
                     AFELYLFSGDVRKMGYSKAMSKRLESESTV*"
     gene            complement(164842..165123)
                     /locus_tag="BML_08182015_1_5m_scaffold_5_prodigal-single_1
                     54"
     CDS             complement(164842..165123)
                     /product="Uncharacterized protein n=1 Tax=Azospirillum
                     brasilense Sp245 RepID=G8AVQ4_AZOBR"
                     /codon_start=1
                     /transl_table=11
                     /translation="MSRPKPKVILEHANKENYKIEQILESEAIWAVFFQGKPFNLKSG
                     SLLASYPGPKYKKVSFSNPGHAHNLAKKLNKLFKTADFEVYKLVSGEKI*"
                     /db_xref="UniRef100_G8AVQ4"
                     /db_xref="A0A0F9MMX4_9ZZZZ"
                     /db_xref="abs:AZOBR_p270209"
                     /db_xref="G8AVQ4_AZOBR"
     gene            complement(165165..165413)
                     /locus_tag="BML_08182015_1_5m_scaffold_5_prodigal-single_1
                     55"
     CDS             complement(165165..165413)
                     /product="hypothetical protein"
                     /codon_start=1
                     /transl_table=11
                     /translation="MSQNNLPNSLPSIERLLQRISVAEKSQQKEIRISIQEARELTAD
                     LALLTSKLGKTVQEINETLKSIKDSTQTIDIKFDGGTF*"
     gene            complement(165400..165876)
                     /locus_tag="BML_08182015_1_5m_scaffold_5_prodigal-single_1
                     56"
     CDS             complement(165400..165876)
                     /product="hypothetical protein"
                     /codon_start=1
                     /transl_table=11
                     /translation="MTELHAKPIIDDKFWIVEKDGEKFATLRKDEENRFVMSNEKGIK
                     IYNNKTDLTKQFGKNFFVVKIVKEAHGSEPCEVHGYPSSIEPHNSMFDIKRRLPLFTK
                     SRDSKSLYCAGYYVIRFDKGWVKSFCPKLITLQRYGFKGPFKTELEMKQVLSNVSK*"
     gene            complement(165894..166904)
                     /locus_tag="BML_08182015_1_5m_scaffold_5_prodigal-single_1
                     57"
     CDS             complement(165894..166904)
                     /product="RNaseH ribonuclease n=1 Tax=Cronobacter phage
                     vB_CsaM_GAP32 RepID=K4F653_9CAUD"
                     /codon_start=1
                     /transl_table=11
                     /translation="MTYILVDTANTFFRARHVINGDADIKLGMAFHITLNSIRKAWQQ
                     FNGSHVIFCLEGRSWRKDYYAPYKRNRSDARAAHTEKEQEEEKVFWEAFDTFKDFIAE
                     KTNCTVLQHGQLEADDLIAGWIQSHPNDEHVIISTDTDFVQLIAPNVKQYNGVMEHVI
                     SHEGIFDDKGKPVIDKKTKEPKSAPDPEWLLFEKCMRGDTSDNVFSAYPGVRTKGTSK
                     KVGLLEAFEDRKTKGFCWNNLMLQRWSDHEGKEHRVLEDYERNRRLIDLSYQPDDIKE
                     VIATTIADAISSNKNVGQVGVKLMKFCGLYDLKKISEQAASYAEPLNARYNIKEDQSL
                     SV*"
                     /db_xref="UniRef100_K4F653"
                     /db_xref="K4F653_9CAUD"
     gene            complement(166885..167562)
                     /locus_tag="BML_08182015_1_5m_scaffold_5_prodigal-single_1
                     58"
     CDS             complement(166885..167562)
                     /product="Uncharacterized protein n=1 Tax=Prochlorococcus
                     phage P-SSM5 RepID=R9S617_BPPRM"
                     /codon_start=1
                     /transl_table=11
                     /translation="MNILRMESISPLTEFSPTWNIPIGVKKFDDEKSIDNIRNFLLKK
                     EKDIISSVSYDYDGTTGLNPNSVTGRFTHYNLFNFQKECSDLTTLFEFFQSSYLDYIQ
                     TEELSPRETEIVCWFNALRKGEKVHEHNHGAGNDVYLSGNFILDNHVTKTHYKCPFDR
                     DVITSIPNLKGILTIFPSFVYHYSDTYDDDGIRHSIAFDIRIPGIKESEERQAITFWK
                     NNDIHFS*"
                     /db_xref="UniRef100_R9S617"
                     /db_xref="R9S617_BPPRM"
                     /db_xref="bex:A11Q_2453"
     gene            complement(167562..167996)
                     /locus_tag="BML_08182015_1_5m_scaffold_5_prodigal-single_1
                     59"
     CDS             complement(167562..167996)
                     /product="hypothetical protein"
                     /codon_start=1
                     /transl_table=11
                     /translation="MKLIKKIFGIDKIEEDLKKAREALEEAESKKFEAEKAASLAAEQ
                     EELSKLNPKERATRKKEPWVSVLQTHINKENIRNGFFELDWNEYFITQLKQEGYGEDG
                     DKEEEIVDRWFRELCANIVSDSDYGGPINTGVIDIQSVKKNI*"
     gene            complement(168000..168725)
                     /locus_tag="BML_08182015_1_5m_scaffold_5_prodigal-single_1
                     60"
     CDS             complement(168000..168725)
                     /product="hypothetical protein"
                     /codon_start=1
                     /transl_table=11
                     /translation="MIVYWGATPFHEQIYLGLTGPSSAFLDIKQSTNRLVEKHQWTDY
                     SRCPSVIQFSNNLFSLKSPIDLDFIYDGETILFDYDQYPIEFVSKIATERDLKAGMIS
                     LSLCPYMFFSDEDCEMQFTGPMLVDNNFARNCMIIPGQFDIGRWFRGIDFGFYVREKN
                     VTVSVKKGDTIANIRFLTDKKITFKKFFITPELNNLANLVVNYKHSQKFPLNNYLKNM
                     YLDFQTSKIKKQILKEIKNNLLD*"
     gene            complement(168725..169576)
                     /locus_tag="BML_08182015_1_5m_scaffold_5_prodigal-single_1
                     61"
     CDS             complement(168725..169576)
                     /product="Radical SAM domain-containing protein n=1 Tax
                     =Vibrio phage nt-1 RepID=R9TIW8_9CAUD"
                     /codon_start=1
                     /transl_table=11
                     /translation="MSKLKIAELFYSIQGEGRYMGVPSVFLRTFGCNFKCAGFGMPKG
                     EVSKEVEDIAIRISDFKSYEELPLVSTGCDSYASWDPRFKDLSPMLASDAIAERICEI
                     LPFNEWREEHLVITGGEPLLGWQRAYPDLLDHPKMQNLKEITFETNGTQKLTSEFKNY
                     LLNWGIENRGYHNLTFSVSAKLSCSGEERHEAIRPDVVCEYEEVGYTYLKFVVATEED
                     AEEAIETADIYRAEGFSGPVYLMPVGGVESVYTLNNRRVAELAMKNGLRYSDRLQVPL
                     FKNEWGT*"
                     /db_xref="UniRef100_R9TIW8"
                     /db_xref="R9TIW8_9CAUD"
                     /db_xref="gsn:YC6258_01025"
     gene            complement(169569..169769)
                     /locus_tag="BML_08182015_1_5m_scaffold_5_prodigal-single_1
                     62"
     CDS             complement(169569..169769)
                     /product="hypothetical protein"
                     /codon_start=1
                     /transl_table=11
                     /translation="LNKWILPVEEDPDTGEFYIQLTEEILRESGMKIGDHLHWHDNED
                     GSFTLFKEDLTSFIKKGIIKNE*"
     gene            complement(169744..170271)
                     /locus_tag="BML_08182015_1_5m_scaffold_5_prodigal-single_1
                     63"
     CDS             complement(169744..170271)
                     /product="Deoxycytidylate deaminase domain like protein n
                     =1 Tax=Ralstonia phage RSL1 RepID=B2ZXY2_9CAUD"
                     /codon_start=1
                     /transl_table=11
                     /translation="MKEKMIQAYMKTAQIFSQLSHARRLHVGAIVVKNDRIVSIGYNG
                     MPSGWDNNCEDIELMDRDAGGWLNPDEIIEKWPLEGKFWVNGEEVDTRYRLVTKPEVL
                     HAETNAIAKLAKSNESGLGATMFITHAPCLDCAKLIYQSGISSVLYRDTYRSTEGVEF
                     LNKSGVKVEQVDITS*"
                     /db_xref="UniRef100_B2ZXY2"
                     /db_xref="B2ZXY2_9CAUD"
                     /db_xref="psn:Pedsa_1940"
     gene            complement(170213..170485)
                     /locus_tag="BML_08182015_1_5m_scaffold_5_prodigal-single_1
                     64"
     CDS             complement(170213..170485)
                     /product="hypothetical protein"
                     /codon_start=1
                     /transl_table=11
                     /translation="VQNNDQRRNLKNFVTITGITVVCIIFLIFSDFGKGRVKVYDCRD
                     AHWHPDVPVEVKKECAKLLYEEWKRQKDERKNDPGVHENRPNLFTT*"
     gene            complement(170455..170649)
                     /locus_tag="BML_08182015_1_5m_scaffold_5_prodigal-single_1
                     65"
     CDS             complement(170455..170649)
                     /product="hypothetical protein"
                     /codon_start=1
                     /transl_table=11
                     /translation="MTEIKVPWKSQSDVWWNETCARIIEHFGLPGDQYTTEVSVDEMK
                     FFFKDDREALLCKIMISEEI*"
     gene            complement(170642..170845)
                     /locus_tag="BML_08182015_1_5m_scaffold_5_prodigal-single_1
                     66"
     CDS             complement(170642..170845)
                     /product="Putative uncharacterized protein n=1 Tax
                     =uncultured marine phage RepID=D2X5Z4_9VIRU"
                     /codon_start=1
                     /transl_table=11
                     /translation="MRKEIVGTLKQHFEAHILKHKMNVDIMLANPMAIHDHTDLMDAI
                     EKEVAQIAEYMDKLEVMERYFND*"
                     /db_xref="UniRef100_D2X5Z4"
                     /db_xref="A0A0C5AE92_9VIRU"
                     /db_xref="D2X5Z4_9VIRU"
     gene            complement(170842..171060)
                     /locus_tag="BML_08182015_1_5m_scaffold_5_prodigal-single_1
                     67"
     CDS             complement(170842..171060)
                     /product="hypothetical protein"
                     /codon_start=1
                     /transl_table=11
                     /translation="MRLSADGVQGQLIWCADGVYRFRVYTDTFEFTDYDLLHSDLSVT
                     ITDPDATFYSDDSGNRLDHNPLTLGIEK*"
     gene            complement(171057..171257)
                     /locus_tag="BML_08182015_1_5m_scaffold_5_prodigal-single_1
                     68"
     CDS             complement(171057..171257)
                     /product="Putative uncharacterized protein n=1 Tax=beta
                     proteobacterium KB13 RepID=B6BTA0_9PROT"
                     /codon_start=1
                     /transl_table=11
                     /translation="MQVRVPEEGKKIGTCGCGRSPTGDCIGWHGLTEEAYQEKLREYE
                     LNEYKKQAQGLWNDSCTSERKE*"
                     /db_xref="UniRef100_B6BTA0"
                     /db_xref="B6BTA0_9PROT"
     gene            complement(171259..171660)
                     /locus_tag="BML_08182015_1_5m_scaffold_5_prodigal-single_1
                     69"
     CDS             complement(171259..171660)
                     /product="Uncharacterized protein n=1 Tax=Asticcacaulis sp
                     . AC402 RepID=V4N188_9CAUL"
                     /codon_start=1
                     /transl_table=11
                     /translation="MKHDDTNKVMLGQPSFIEDSLAPWDNLVEEDFHVKVFADKYPVT
                     EGHLLFVPKYNTVHVLMDCFHDAVQDGINRVKNGEWDGFNVGFNYGPAAGQTVEWPHV
                     HLIPRRKGDMEDPTGGVRHVIPEKGNYRKVK*"
                     /db_xref="UniRef100_V4N188"
                     /db_xref="A0A0F9L0U0_9ZZZZ"
                     /db_xref="jeo:JMA_38310"
                     /db_xref="V4N188_9CAUL"
     gene            complement(171657..171884)
                     /locus_tag="BML_08182015_1_5m_scaffold_5_prodigal-single_1
                     70"
     CDS             complement(171657..171884)
                     /product="hypothetical protein"
                     /codon_start=1
                     /transl_table=11
                     /translation="MIDAKIKVHCTDAGKDFDMHVLGYKPQAFLEVAFQTLKIRLAYM
                     ERTKAFVGSLGGREFVVRESDLPQERKEFRR*"
     gene            complement(171881..172441)
                     /locus_tag="BML_08182015_1_5m_scaffold_5_prodigal-single_1
                     71"
     CDS             complement(171881..172441)
                     /product="Phosphoribosyltransferase n=1 Tax
                     =Novosphingobium sp. Rr 2-17 RepID=I9CAW5_9SPHN"
                     /codon_start=1
                     /transl_table=11
                     /translation="MNKLVINNYQLKTLISKICRDITNSGWRPEYVVGITRGGLIPAV
                     MISHYFGVPCETLKVSLRDGGEGESNLWMAEDAYGYTSREVDFFEGNPMELLNEGRAK
                     EILIVDDINDTGATFNWIMEDWPGGCMPNDETWKEVWNNNVKFAVLVDNLSSKCGVKM
                     DFAGMEINKAEKDVWVDFPWEDWWQK*"
                     /db_xref="UniRef100_I9CAW5"
                     /db_xref="A0A0B1ZRT0_9SPHN"
                     /db_xref="I9CAW5_9SPHN"
     gene            complement(172419..172892)
                     /locus_tag="BML_08182015_1_5m_scaffold_5_prodigal-single_1
                     72"
     CDS             complement(172419..172892)
                     /product="Uncharacterized protein n=4 Tax=Coccolithovirus
                     RepID=D2TEI1_9PHYC"
                     /codon_start=1
                     /transl_table=11
                     /translation="MTKIFLKWLDKLGRKRIVMDRQSDEPYLERYYLFLKERDNFPFN
                     IFLHKFLKGDPDDVHDHPWPYATLILKGGYYEWIPQFDERGHKSCEVRKWRGPGHFRV
                     CSPSSYHRIELKPGVTAWTLFMPGPKKREWGFLVNNKWVQHEQYLKERYEQARNQ*"
                     /db_xref="UniRef100_D2TEI1"
                     /db_xref="G3GND1_9PHYC"
                     /db_xref="cyc:PCC7424_3310"
                     /db_xref="D2TEI1_9PHYC"
     gene            complement(172889..173518)
                     /locus_tag="BML_08182015_1_5m_scaffold_5_prodigal-single_1
                     73"
     CDS             complement(172889..173518)
                     /product="Cephalosporin hydroxylase n=1 Tax=Beijerinckia
                     indica subsp. indica (strain ATCC 9039 / DSM 1715 / NCIB
                     8712) RepID=B2IDN3_BEII9"
                     /codon_start=1
                     /transl_table=11
                     /translation="VNYNETIIYDSVLLRTDPHLLQIIKTTKWNKFKWKGLTLMKDPL
                     TLSIYQQLFNDVLPGTIIEFGAYEGGSALWMQDICKSLGLKTKIITFDINKENYKCTD
                     KDIEFYNLDCTHIKKFFEINYKSFENLKKPIVVIEDCHINVKEICTEVDKFLSTNDYL
                     IVEDTLDFQKHSEMKSFLNQNKNYVIERNYCDFWGMNNTWNVNSFLRKL*"
                     /db_xref="UniRef100_B2IDN3"
                     /db_xref="bid:Bind_1845"
                     /db_xref="B2IDN3_BEII9"
     gene            complement(173508..173936)
                     /locus_tag="BML_08182015_1_5m_scaffold_5_prodigal-single_1
                     74"
     CDS             complement(173508..173936)
                     /product="Putative uncharacterized protein (Fragment) n=1
                     Tax=Volvox carteri RepID=D8U3A4_VOLCA"
                     /codon_start=1
                     /transl_table=11
                     /translation="MIKPLLDELMVQQQLPAADRREWAWQHMVAVIMLNQTGRKAVKY
                     VLPLFLDQWPGPGEFLWATEDEVKEVIWPLGMYNRRFQRLKRMTADFLTWDGNDATML
                     YGIGKYGSDSYEIFFKQNYTVEPTDKELKRYLEEEIFSEL*"
                     /db_xref="UniRef100_D8U3A4"
                     /db_xref="A0A067RIP2_ZOONE"
                     /db_xref="thg:TCELL_0631"
                     /db_xref="D8U3A4_VOLCA"
     gene            complement(173929..174153)
                     /locus_tag="BML_08182015_1_5m_scaffold_5_prodigal-single_1
                     75"
     CDS             complement(173929..174153)
                     /product="hypothetical protein"
                     /codon_start=1
                     /transl_table=11
                     /translation="MNSVDMANDLINRARNSRKFEVKRMLEDGIMFNGAVPFDIRGQD
                     DCFWIYAYAMTQEEAEAKVDNWLNGLYLDD*"
     gene            complement(174150..174863)
                     /locus_tag="BML_08182015_1_5m_scaffold_5_prodigal-single_1
                     76"
     CDS             complement(174150..174863)
                     /product="GTP cyclohydrolase I type 1 {ECO:0000313|EMBL
                     :AEP36714.1}; EC=3.5.4.16 {ECO:0000313|EMBL:AEP36714.1};; 
                     TaxID=1008459 species="Bacteria; Proteobacteria;
                     Betaproteobacteria; Burkholderiales; Alcaligenaceae;
                     Taylorella.;" source="Taylorella asinigenitalis (strain
                     MCE3).;""
                     /codon_start=1
                     /transl_table=11
                     /translation="MAGDGGYQEAYLADVIRFKMKRDQKRFWAGDNISDYVSEEMKHK
                     LIDEATEAFELVLDRLLIDRETDPNSHGTARRLAKMYFNEIMSGRYEPAPDATAFPND
                     SEDRYEGMLVVRSELRSMCSHHHQPVAGVAYIGIIAAEKLIGLSKYTRIAQWCARRGT
                     LQEELANDIAREIQKATGAKDVGVYIQATHGCCENRGIMAHSSLTQTTVLKGAFKDDQ
                     STKKEFFDNIKLQQDFAPR*"
                     /db_xref="G4QB93_TAYAM"
                     /db_xref="UniRef100_G4QB93"
                     /db_xref="tas:TASI_0953"
                     /db_xref="3.5.4.16"
     gene            complement(174938..176023)
                     /locus_tag="BML_08182015_1_5m_scaffold_5_prodigal-single_1
                     77"
     CDS             complement(174938..176023)
                     /product="Uncharacterized protein n=1 Tax=Methylobacterium
                     extorquens (strain PA1) RepID=A9VWK8_METEP"
                     /codon_start=1
                     /transl_table=11
                     /translation="MKNIFLVDLEAVETRYTGEWKTHLPALLRRHGHNVQVIAGPEDI
                     PRATTPGAFLNFGGTNIYKSSQVEQIGRLFCAGRISAGDHFIFTDAWHPGIINLKYMS
                     ELLGIPVVTHGLWHAGSYDPQDFLGRLVGDKPWVRHAEKSFFHAFDHNYFATDFHIGM
                     FVSNLLEVKEDNNNDVIAHFESIGKVVRTGWPMEYMTDNLIMYKNMPKRNLILFPHRI
                     APEKQIDIFLDLKDRLPQYEFVVCQDQQLTKNEYHNLLGEAKLVFSANLQETLGISWY
                     EGAVVDAIPMVPDRLSYREMALSDFKYPSVWTESFNSYNTHREKVAHQIVQYMENYEK
                     YLPRLNTQVDLLTENFFSCDNLLKMLK*"
                     /db_xref="UniRef100_A9VWK8"
                     /db_xref="mex:Mext_0157"
                     /db_xref="A9VWK8_METEP"
     gene            complement(176030..176896)
                     /locus_tag="BML_08182015_1_5m_scaffold_5_prodigal-single_1
                     78"
     CDS             complement(176030..176896)
                     /product="hypothetical protein"
                     /codon_start=1
                     /transl_table=11
                     /translation="MDSSFLSDLKDNKIYVNRSIPIFKNWNTFESTVLSDKGPLTVKW
                     NDVQKLAAAWLIQTGGGGSGVYNLNNFFNNFTALHNRMWQLNYNFGIYDLPDNPIIAD
                     VGAGTASMDMFAHQYLPESKFYLIDKKDWDISDIDSIVPLNNFCWKQDWGVVEDAIKN
                     SHYDRNNFVFLSETEDWNFEADLITSYMAWGMHFHKSSYWEQCLKSLKIGGKLVLDIN
                     SNWLDSFTEQIDEELGFNHVIMFSYSDKMISLNQEDHRKALQTHYPNYKLDLKKRNPN
                     LIASRCMWIRQR*"
     gene            complement(176925..177185)
                     /locus_tag="BML_08182015_1_5m_scaffold_5_prodigal-single_1
                     79"
     CDS             complement(176925..177185)
                     /product="hypothetical protein"
                     /codon_start=1
                     /transl_table=11
                     /translation="MAQPAWLNKYLTMKPEVSKVFDDLEKYLDFCRIELRDFDPAHLY
                     DKNNDNYRAFVNSQRPPRQWQDRGERKPYQGKNPRYNQGFSR*"
     gene            complement(177213..177611)
                     /locus_tag="BML_08182015_1_5m_scaffold_5_prodigal-single_1
                     80"
     CDS             complement(177213..177611)
                     /product="hypothetical protein"
                     /codon_start=1
                     /transl_table=11
                     /translation="MTTIKQDIRPNKMIWVTFRKEGIHKYPAALTDPALATGDEYDVS
                     FLGYPHRHIFHFRVWISVQHNDRDIEFIQFKRWCETLYNNQDGVLKLDYKSCEMMSDE
                     LYDTISQKYPGREVWIEVSEDGENGSFIKY*"
     gene            complement(177608..177826)
                     /locus_tag="BML_08182015_1_5m_scaffold_5_prodigal-single_1
                     81"
     CDS             complement(177608..177826)
                     /product="hypothetical protein"
                     /codon_start=1
                     /transl_table=11
                     /translation="MKKNFKNFTVKEDKAFRLRIESWESLRPEGLMAVNFIQECLNKD
                     GEVDSFSTYSYNMTKEEIGNLCKGLLEV*"
     gene            complement(177823..178185)
                     /locus_tag="BML_08182015_1_5m_scaffold_5_prodigal-single_1
                     82"
     CDS             complement(177823..178185)
                     /product="hypothetical protein"
                     /codon_start=1
                     /transl_table=11
                     /translation="MSSYPVSAAYTLSGAKSTNRPARRIRKEKKMKLTLKQRFRSWLM
                     AEEFEEDTPQLVSEGNRLDSDGMRLQIYKASGGFVVETRQYDRRTDRHNNTMHVVTEE
                     QDLGQALGKIVMMEALRG*"
     gene            complement(178182..178706)
                     /locus_tag="BML_08182015_1_5m_scaffold_5_prodigal-single_1
                     83"
     CDS             complement(178182..178706)
                     /product="hypothetical protein"
                     /codon_start=1
                     /transl_table=11
                     /translation="MNRDYTTGTADDVVFFVGTEVEHTPAYGMVTLFVTGVQNIEDIE
                     HHAVRNPAEIEHIFFGANHSFNPYGYDEHKQWEDMITYFLDKGYLCSLDIPINQVEEF
                     HDGGLCERNNFIPQIRVPIPYIKLWNYNTMLKIDDKDFKATNPGVWSHSLHKLMDRSV
                     FTDWAQYKDDKVIK*"
     gene            complement(178699..179181)
                     /locus_tag="BML_08182015_1_5m_scaffold_5_prodigal-single_1
                     84"
     CDS             complement(178699..179181)
                     /product="hypothetical protein"
                     /codon_start=1
                     /transl_table=11
                     /translation="MEKLYRITPLEKKSVEYFVDVFERMPDETIRGFDVTEVWRWGFG
                     FRPEDEPVWEFETDRVHCRPEVGWGCELDDLISVYVNFSDGFTEEEKAEIEALCRGEK
                     EDEGGRWGTAWIYDGDHNWEVEDDHVAIIGPIKIDLVDANGYGDSAVLEENVEPYKDE
                     *"
     gene            complement(179181..179678)
                     /locus_tag="BML_08182015_1_5m_scaffold_5_prodigal-single_1
                     85"
     CDS             complement(179181..179678)
                     /product="hypothetical protein"
                     /codon_start=1
                     /transl_table=11
                     /translation="MANWKVSPYYKKSCEEHEYYTKDGMTIIRQTGYRGADFYVETSD
                     DNPPEFEFGFVPGGNGAKDSINMYDCHGNNIENVELDSMWDGCWEEIVFPDEMDEDEK
                     ERLQALIEEEGDIYDLLENQEGWSQSETEAWVWGPILIEDENGNQVRIIVADENGNVV
                     DYKDE*"
     gene            complement(179681..179839)
                     /locus_tag="BML_08182015_1_5m_scaffold_5_prodigal-single_1
                     86"
     CDS             complement(179681..179839)
                     /product="hypothetical protein"
                     /codon_start=1
                     /transl_table=11
                     /translation="MKCDHCGESIKEGGVGCDWRQGRCPHRTPLINPHSFRYLNLINS
                     IKQLFKRG*"
     gene            complement(179836..180330)
                     /locus_tag="BML_08182015_1_5m_scaffold_5_prodigal-single_1
                     87"
     CDS             complement(179836..180330)
                     /product="Uncharacterized protein n=1 Tax=Pseudomonas sp.
                     VLB120 RepID=U5VKV8_9PSED"
                     /codon_start=1
                     /transl_table=11
                     /translation="MRQELDESLCTKYPLIFADRNKSMMETCMCWGFDCGDGWYQILD
                     SLCDQIQSHIDWSHKNHKWDLDYNEKNPEDPRPVRDPVPQVVASQIKEKFGGLRFYYN
                     GGDDQIFGMVRMAESWAANTCEECGNPGKTRGGGWIRTLCDHHEAAYQSRQEKYAKDN
                     GLEL*"
                     /db_xref="UniRef100_U5VKV8"
                     /db_xref="A0A0F9V376_9ZZZZ"
                     /db_xref="psv:PVLB_17920"
                     /db_xref="U5VKV8_9PSED"
     gene            complement(180330..180566)
                     /locus_tag="BML_08182015_1_5m_scaffold_5_prodigal-single_1
                     88"
     CDS             complement(180330..180566)
                     /product="hypothetical protein"
                     /codon_start=1
                     /transl_table=11
                     /translation="MTKDKKLHIKKSNQFVLNRGQVEKLAKMANHFHEVEWFTLEENN
                     ISGIGPTVIVKFNLFNDNDKDIDTTVDITDVSTW*"
     gene            complement(180553..180762)
                     /locus_tag="BML_08182015_1_5m_scaffold_5_prodigal-single_1
                     89"
     CDS             complement(180553..180762)
                     /product="hypothetical protein"
                     /codon_start=1
                     /transl_table=11
                     /translation="VYESRIKHLEEMHRVLDKQIDGLEKTGNFSDDRLTNLKKQRLTF
                     KDEIAKLKKLQWDHDNEYLDHDDER*"
     gene            complement(180773..182329)
                     /locus_tag="BML_08182015_1_5m_scaffold_5_prodigal-single_1
                     90"
     CDS             complement(180773..182329)
                     /product="Uncharacterized protein n=1 Tax=Azospirillum sp.
                     (strain B510) RepID=D3P6D0_AZOS1"
                     /codon_start=1
                     /transl_table=11
                     /translation="MNKQPVDLTPLQKDYAVYLPAISSFYSTYVDKQRKEEFVPNDRI
                     PKGFNQGIEGMNFLNPEQGYFYYKYSLYSAGHAQLDIQKSLQQELMIQDRDRSKTMIL
                     GDSGGYQIGKGVIKFDWQNFEGAEANKVREKILTWLDVTADWSMMLDVPTWACDHIHS
                     PKTGLKTFDDCLDKTRFNNEYFIKNRIGSKDGGTKLLNVLQGSNWETAEAWYQGVKEY
                     SDPKIYGDKAAEGWAMGGANMCKMPVTLKRLIAMRFDGMLEGKDWMHFLGTAQLDWSC
                     YLTSIQRQIRKYINENFTISFDCASPFIATAHGLVYTNAQHTPKRWSVIMDKAPDNKG
                     LAGRHDIPFPFESEVGRRLTIADICHYAPGMLNKIGKEGKTSWDSFAYALMMGHNVEC
                     HIKAVQRANQLMDIELLNKPRMNWRTYRAKVKDNDYSDEISDWVPRNILYFDSFVEEL
                     FACTDKETAFEMIETATTLGFLNGVEGARLRGGVKSIANTLFYEEGEESKTAYEDERE
                     DEELDKLIAD*"
                     /db_xref="UniRef100_D3P6D0"
                     /db_xref="A0A0F9LZU1_9ZZZZ"
                     /db_xref="azl:AZL_d03830"
                     /db_xref="D3P6D0_AZOS1"
     gene            complement(182310..182678)
                     /locus_tag="BML_08182015_1_5m_scaffold_5_prodigal-single_1
                     91"
     CDS             complement(182310..182678)
                     /product="hypothetical protein"
                     /codon_start=1
                     /transl_table=11
                     /translation="MIKGLQGITGITVSGGNTALPYVGPNSNNPMTGMVRIHGTEMEV
                     FNGSSWQILSTSYANVGLDQDVLDIVQWARKKRDEEMMWQSLAKDNKAVKIALDNLEQ
                     AKQQLDITAKIAREYEQTTS*"
     gene            complement(182681..183418)
                     /locus_tag="BML_08182015_1_5m_scaffold_5_prodigal-single_1
                     92"
     CDS             complement(182681..183418)
                     /product="Uncharacterized protein {ECO:0000313|EMBL
                     :KKM98935.1};  TaxID=412755 species="unclassified
                     sequences; metagenomes; ecological metagenomes.;"
                     source="marine sediment metagenome.;""
                     /codon_start=1
                     /transl_table=11
                     /translation="MKDILQDIVSHTQNLGFLTTVKVTGAEDKTEVFSMADDRSVIMT
                     AETANPYPDMIGTFGMPQLQKLKYLLDGAEYKEDAKITITTAERNGETIPVGIHFENK
                     GGDFKNDYRFMNQEIINEKMKTVKFRGVKWDVEIEPSVSSVQRFNFQAGANNEHPTFL
                     AKTDGGNLKFIFGDASTHGGEFVFAQNVAGKLDRGWTWPVLPILSILKIADVNNTKMS
                     LSNEGAIQITLDSGLATYKYIIPAQAV*"
                     /db_xref="A0A0F9PD50_9ZZZZ"
     gene            complement(183482..186148)
                     /locus_tag="BML_08182015_1_5m_scaffold_5_prodigal-single_1
                     93"
     CDS             complement(183482..186148)
                     /product="DNA polymerase {ECO:0000256|RuleBase:RU000442};
                     EC=2.7.7.7 {ECO:0000256|RuleBase:RU000442};; 
                     TaxID=1141136 species="Viruses; dsDNA viruses, no RNA
                     stage; Caudovirales; Myoviridae.;" source="Cronobacter
                     phage vB_CsaM_GAP32.;""
                     /codon_start=1
                     /transl_table=11
                     /translation="MSYVDAFYDRNDDIIRVVERNDKGERHFKDYPARHIFYYYDPRG
                     KFQSIKSEPLSRVTCKNVKELRKELAIHSNKKLYESDINPIYRTLEDQYLNVDAPKLN
                     VAFFDIEVDFDPERGYAAPDDAFMPITAIAVHLQWLDTLVCLAIPPKTMNMEEATRAV
                     ADFPNTMLFENESDMLDTFLTLIEDADVLSGWNSEGFDIPYTVNRVAKVLSKDDTRRF
                     CLWNQYPKKREYEKFGKTAVTYDLIGRVHLDSLELYRKYTYEERHSYRLDAIAEHELG
                     ETKTQYEGTLDQLYNNDFKKFIEYNRQDTSLLDRLDKKLKFLDLANTLAHECTVLLQT
                     TMGAVAVTEQAIINEAHKRGMIVPNRVNREGLDTQAAGAYVAFPKKGIHEWIGSLDIN
                     SLYPSAIRALNMGPETIVGQLRQDGTKDHIAAEQAKGKSFAAAWEGIFGSLEYTAVMN
                     REVGREITIDWEDGGSDTLSAAQIYDLIFDSNQPWMLSANGTIFTYEREGVIPGLLKR
                     WYAERKEMQAKLKECIVAGNKIEEEYWDKRQLVKKINLNSLYGAILNPGCRFFDNRIG
                     QSTTLTGRAIAKHMASKVNEIVTGDYDHVGRAVIYGDTDSCYFSAYATLKKDIEKGVI
                     PWTKESVIELYDTIGETVNGTFVKFMSDSFHCPKTRGEVIKAGREIVASKGLFITKKR
                     YAVLYYDKEGKRSDIDGKPGKIKAMGLDLKRSDTPVVIQDFLSEVLTKVLTGHPKEEV
                     LEYITDFRTEFKTRPGWEKGSPKRANNITEYQAKEKKAGKANMPGHVRASLNWNTLKR
                     MMDDKYSMNIVDGMKVIVCKVKDNPMAYTSVAYPVDELRLPQWFKDLPFDDAEMENTV
                     IDEKLENLIGVLEWDISSTRSDNNFNKLFDFE*"
                     /db_xref="K4F7H5_9CAUD"
                     /db_xref="UniRef100_K4F7H5"
                     /db_xref="mpl:Mpal_1740"
                     /db_xref="2.7.7.7"
     gene            complement(186218..186517)
                     /locus_tag="BML_08182015_1_5m_scaffold_5_prodigal-single_1
                     94"
     CDS             complement(186218..186517)
                     /product="hypothetical protein"
                     /codon_start=1
                     /transl_table=11
                     /translation="MNHVTNAIIDIYRWAERDYREWPFRFVVEILAWAISIGCSITMA
                     LTVPTPPLLVLYPIWIIGCAMYGWASWTRGSFGMLANYLLLVTIDTVGLVRMIIN*"
     gene            complement(186518..186784)
                     /locus_tag="BML_08182015_1_5m_scaffold_5_prodigal-single_1
                     95"
     CDS             complement(186518..186784)
                     /product="Uncharacterized protein {ECO:0000313|EMBL
                     :KKM23873.1};  TaxID=412755 species="unclassified
                     sequences; metagenomes; ecological metagenomes.;"
                     source="marine sediment metagenome.;""
                     /codon_start=1
                     /transl_table=11
                     /translation="MAKMYGPEEKAKLERLINEGGNVLREVEDLQEGLKETVKAVAEE
                     LQIKPSIINKAIKIAHKDNWKSHEEEWDEIEMILGVTKRLPEKD*"
                     /db_xref="A0A0F9KP30_9ZZZZ"
     gene            complement(186784..186951)
                     /locus_tag="BML_08182015_1_5m_scaffold_5_prodigal-single_1
                     96"
     CDS             complement(186784..186951)
                     /product="hypothetical protein"
                     /codon_start=1
                     /transl_table=11
                     /translation="MAKLIYEDDQGRQTSFEISREALTDIDSIYGVDAWDEVLKAFKI
                     VIEENQIKETE*"
     gene            complement(187035..188027)
                     /locus_tag="BML_08182015_1_5m_scaffold_5_prodigal-single_1
                     97"
     CDS             complement(187035..188027)
                     /product="Uncharacterized protein n=1 Tax=Pristionchus
                     pacificus RepID=H3EA30_PRIPA"
                     /codon_start=1
                     /transl_table=11
                     /translation="MDFRSLIQKIESVDGAIETPKAPELPKSIKLDEDAEFRVLSGTS
                     TILAESALMEKKRTDAEKEKAVKEEMKVGDKKKSSTGGTIEKTKTGVKHTAKDYDGED
                     HVEPAQKKASKAGMTGAERKEQAAKDKAEEKKGKEWEAKHGKGSVTRHKMEGAEIDSE
                     KFRSKFMQMVEAAKKDEKKVKGKKAEDKMDEAKKPDDDGDGVPNWADKKPGEDDNADK
                     KKSGKKGMTAKQEKYFGKKNESVSPAVKKASKKLVKESVELKLSFKQMLKLVYESGGQ
                     QQIDPLDKTLFSWAERIAKSKFQESQKAEVYAGLVYERMGGRFEMYDVLSEDQK*"
                     /db_xref="UniRef100_H3EA30"
                     /db_xref="H3EA30_PRIPA"
                     /db_xref="rpb:RPB_1830"
     gene            complement(188029..188337)
                     /locus_tag="BML_08182015_1_5m_scaffold_5_prodigal-single_1
                     98"
     CDS             complement(188029..188337)
                     /product="hypothetical protein"
                     /codon_start=1
                     /transl_table=11
                     /translation="MNLMKPPVDDHEAKMAKADLYKLAQYSAKLFKMIDENDELDGWV
                     QAKITKAADYISSVYHYLEYEKMAREQIEPGPRTFEEQVQHEVKNSLHDQWTKHKQGL
                     *"
     gene            complement(188345..188611)
                     /locus_tag="BML_08182015_1_5m_scaffold_5_prodigal-single_1
                     99"
     CDS             complement(188345..188611)
                     /product="hypothetical protein"
                     /codon_start=1
                     /transl_table=11
                     /translation="MKISEILVEAGTGGSTTSAMVGSIPNPHISPGSARGKKSYIGDP
                     MGGKSGTKAPPQPKVKQPKKKDGTAVNALDMKASVFGEGNLLKR*"
     gene            complement(188618..188812)
                     /locus_tag="BML_08182015_1_5m_scaffold_5_prodigal-single_2
                     00"
     CDS             complement(188618..188812)
                     /product="hypothetical protein"
                     /codon_start=1
                     /transl_table=11
                     /translation="MRASEFIIENFADGKKPGRKGLAKRSGVNCKASVSSLRKTAKNS
                     SGEKRRMAHWCANMKSGRNK*"
     gene            complement(188809..190428)
                     /locus_tag="BML_08182015_1_5m_scaffold_5_prodigal-single_2
                     01"
     CDS             complement(188809..190428)
                     /product="Putative pyocin R, lytic enzyme n=1 Tax
                     =Pseudomonas chlororaphis O6 RepID=I4XRC6_9PSED"
                     /codon_start=1
                     /transl_table=11
                     /translation="MRASEIQPKKLVVFDIDDTLVNTQTKVHVVKDDKIVKSLNSHDF
                     THYRLRPGESFDFEDFRNAREFFEKSRPIIPMMNQLKRDIATGNKVVMVTARADFDDK
                     ELFLDTFRKYGVDIDNVHVYRAGNSKQGTTEERKKAIIKNLLDKDTYTKAIMYDDAKP
                     NLHTFIELKKDHPNTRFYAWHVSLDGDASEYMREGIVAEKKKRKRRPRWAAYGPGPYG
                     GYGYAVGYSGAGSEGGAVGEASYPGNIGMMELAKFFQVADQKQKEIFQQLLRKGKKGL
                     AWKLIQDVTNTKLQGKEFQTDEGWKDWVGGAALGAAVAAGGTAGYDVYKSSQQEKEPE
                     RISVSGKVQDKSNFEKGIIKIAKDAIPKKSVTGSPHEKLLTKAAIAAGITGEELAQFL
                     AQTAHETGNFQHMVEIGGSLDFKKYEPKFVKDKKGKLVQVNPKAKTLGNTKKGDGAKY
                     KGRGYIQLTGKYNYKKAGEALGLDLVNKPELVEKPEVAAEVAIWFWQLRVQPRVDDFY
                     NTKAATRPINPGLKGLDDRKEKFQDFKTAMK*"
                     /db_xref="UniRef100_I4XRC6"
                     /db_xref="A0A0F0F812_9PSED"
                     /db_xref="lhk:LHK_01150"
                     /db_xref="I4XRC6_9PSED"
     gene            complement(190496..190822)
                     /locus_tag="BML_08182015_1_5m_scaffold_5_prodigal-single_2
                     02"
     CDS             complement(190496..190822)
                     /product="Iron--sulfur cluster insertion protein ErpA n=1
                     Tax=Pelistega sp. HM-7 RepID=V8FQP1_9BURK"
                     /codon_start=1
                     /transl_table=11
                     /translation="MINITESAKRRVIDLLIDENDPNLVLRTFVQGGGCSGFSYGFTF
                     DNEINEDDFKFPLDDTHEVVVDAMSMQYLTGAEIDYQEDLRGSQFVIKNPNAQTTCGC
                     GSSFSI*"
                     /db_xref="UniRef100_V8FQP1"
                     /db_xref="bpsi:IX83_02710"
                     /db_xref="A0A077DBZ5_9BURK"
                     /db_xref="V8FQP1_9BURK"
     gene            complement(190819..191097)
                     /locus_tag="BML_08182015_1_5m_scaffold_5_prodigal-single_2
                     03"
     CDS             complement(190819..191097)
                     /product="hypothetical protein"
                     /codon_start=1
                     /transl_table=11
                     /translation="LKQYRITTENLIQKSSDDCILDSDDPIHQLKEMQYLAGLGNPYK
                     VYEGSNISITGNENQQLEKKHNIKPGTPEWFQLWFSLPYLTGEKKVDK*"
     gene            complement(191094..191756)
                     /locus_tag="BML_08182015_1_5m_scaffold_5_prodigal-single_2
                     04"
     CDS             complement(191094..191756)
                     /product="hypothetical protein"
                     /codon_start=1
                     /transl_table=11
                     /translation="MKAKEFIPPSKPRNPVVRQQQTSGAGAHRDKKKEQKQGYEKHRG
                     KVDERVRDPEDWDEGNTEPPNNFAVYINGKKWKVFKGRGQFADDYKEIQHYRQLQNWA
                     QAKSESTGKEWKVVKTGETATEDIDEGWREKLAAAALAGTIGLGAAGDVNARVLPGAD
                     PSINRFTGEPIATQQIKKDTEERKNDFSTEYLKKVVDGKHPRPMISVDDAKKELERRG
                     EL*"
     gene            complement(191753..193246)
                     /locus_tag="BML_08182015_1_5m_scaffold_5_prodigal-single_2
                     05"
     CDS             complement(191753..193246)
                     /product="pterin-4-alpha-carbinolamine dehydratase"
                     /codon_start=1
                     /transl_table=11
                     /translation="MKLNELFEAAKDEVAIIFGRFNPPHKGHKAAWEMASQSKNWFVG
                     TNQSTVGLKDPLPYEIKVEAMKTIYPEIEGHLMPETSWVTMASKIYERYGDVKLLVLT
                     DEDWVTKTLQQYNGIEGKPHGFYNFSSIEQKPTPRLSSATALRDAVANNDKGAFTKAA
                     GIDADELVAGKPYFDLIAEYMAPYLEKEKAKAAKKKKSEDIEETIRKVKGGYRLYSKD
                     GKKNLGTYPTRAGAVKRERQVQYFKHADESVEEGWKSKMAGAALAAANLLGSPAQAAE
                     EPNKPITIAHVMIDGEVRKYNLGNKFENAKEAEKFITNILNKQGLSGYTLDIKHGYPK
                     EKQTEKKIKAEESVDEGKFRARDIEEKLIPNDKLNDLKSKYLPDWEMLDHRILQAKYV
                     AKDHRHAEDFISYINRLSEEMDHFAEVTQDVGEVTVRTTTFDVKGLTILDFKLALKVD
                     KFADRNEIEQVRMQGNFGMHESSHGRYWCSTDKKWKQRKGPKQKRSS*"
                     /db_xref="mew:MSWAN_0826"
                     /db_xref="87865928"
     gene            complement(193233..193571)
                     /locus_tag="BML_08182015_1_5m_scaffold_5_prodigal-single_2
                     06"
     CDS             complement(193233..193571)
                     /product="hypothetical protein"
                     /codon_start=1
                     /transl_table=11
                     /translation="MKLNEFFPSAEEPNDDQDIDWLDDLKFFIDNEPKLLSNYIFPAI
                     KKHEKYVDHPKAYKIYIKPLNACMKKYCETFDIEEQEKKFSEDSLIELAKKIAEEQKK
                     HIEDGDYETK*"
     gene            complement(193573..195162)
                     /locus_tag="BML_08182015_1_5m_scaffold_5_prodigal-single_2
                     07"
     CDS             complement(193573..195162)
                     /product="Putative uncharacterized protein n=1 Tax
                     =uncultured organism MedDCM-OCT-S04-C100
                     RepID=D6PJS9_9ZZZZ"
                     /codon_start=1
                     /transl_table=11
                     /translation="MRDLLSKLDALISETALKDKEDLEAKRKALQDLQMDPVASKDPE
                     ISQAIVQRKADLEKEAKSKGIEEGVPVKEGSAHGYNVVKWYEKWNDQLKLTKWLRKEA
                     GLPKDAPVYFDDADLVYDDKTIVRDALVDPKLKFIDLLNAVAQAGGGKTKQNFQGVYR
                     DPEEISRFTGEGFEIGDAFGISFSEDFEIGAEIVDILEDGVVIELDDIGLGFLEENGF
                     SFEEGEIVEGKQHGNSKIYDKCWKGYRKVPGKSRGEPGSCEKISDGIDLNLLKAAQGS
                     MKSVKKDAESDRNIRKPYGYRDDDSDPDESPRNDKFDKSRYKKYDILDKEVDEFFYYD
                     FPEKKDRGPRDHGHDELARREKTMGKGGLAKDARDYKEKDKYGDAYKIKGPKGKLPED
                     SVDESGLQYHTGVKKHGEKYMKAAAAAGREGASQEELGALKDKLSKAYKGKAKNEGVT
                     EAEYQGRKVPLGKPMAGDVKKSKVYVKNPQGNVVKVNFGDKKMRIKKSNPNRRKSFRA
                     RHNCANPGPRHKARYWSCRAW*"
                     /db_xref="UniRef100_D6PJS9"
                     /db_xref="D6PJS9_9ZZZZ"
     gene            complement(195207..195548)
                     /locus_tag="BML_08182015_1_5m_scaffold_5_prodigal-single_2
                     08"
     CDS             complement(195207..195548)
                     /product="hypothetical protein"
                     /codon_start=1
                     /transl_table=11
                     /translation="MSTRNYTLLENASTGSLSYQYSEKGKASGYHSIPEATHTAVYSV
                     DNFNGIISLQGSLAEYPGDTDWVNIDGTEYDSTDSTTTPSAVSFKGNFVWIRAKYLLN
                     NGIIIKIQYNF*"
     gene            complement(195552..196169)
                     /locus_tag="BML_08182015_1_5m_scaffold_5_prodigal-single_2
                     09"
     CDS             complement(195552..196169)
                     /product="hypothetical protein"
                     /codon_start=1
                     /transl_table=11
                     /translation="MSTKIKQTTRKFYNKWTYKISIKKRGVTALRYKTFEDAIDDEDD
                     KDLKKVFKTLSSLDSSQYCKRIEVDVLDIYTNDKSIFDNIYNNHNKLVKGAFAPNDSL
                     DDLLSEKNVILAKKLPHDRYRYKVFLQPHRITSLEEKTSFINWLGTQEPRVNISTTVK
                     EWFYKTRWNWDRRYMYVEDDQTLLLIKLKNSQALGTIYTFRVSDK*"
     gene            complement(196138..198486)
                     /locus_tag="BML_08182015_1_5m_scaffold_5_prodigal-single_2
                     10"
     CDS             complement(196138..198486)
                     /product="ATP-dependent Clp protease, ATP-binding subunit
                     clpA n=1 Tax=Parvibaculum lavamentivorans (strain DS-1 /
                     DSM 13023 / NCIMB 13966) RepID=A7HWX3_PARL1"
                     /codon_start=1
                     /transl_table=11
                     /translation="MIEPSQSLQLIFEHAVHTAKGLEHEYITIEHIVYSIMCDKDSFE
                     MLENFGADINYIKTNLDHYLKNNLKEIIKQGEEKPKKTNSVERVLNRCFTQVLFSGRQ
                     RMEVSDIIISVLSEKNSFSFYYLTKGGVTKEKFLKYFQENVVVEEEEETTSTVRTLPQ
                     NQMDRIINQYCTNLSLLAKQRKIDPVIGRDEELEKIQLILARRNKCNVLMVGEPGVGK
                     TAIAEGLARKIFEKKVPKFIQDHNVYTLDISSLIAGSKYRGDFEERIKAVFTSLEKKG
                     KIILFIDEAHMMSGAGSASQNANDLANILKPILTKGVIKLIASTTWEEYRKYFEKDRA
                     LMRRFQRVNIDEPTSDVSVKILKGIRKYYEGHHNVKITDGAIEQAVKLSVKYMSDKKL
                     PDKAIDILDCAAARYKIKDDETMEGVEQIVDIEQVLYEVSKMLGMPLESVAQKESKNL
                     SDLEKNIKNVVYGQNNAVESVLDKIFVAQAGMKSANKPIGCFLFLGPTGCGKTELAKQ
                     LADKMSLNLIRFDMSEYQEKHSVARLIGAPPGYVGFDENAGQLITKLQENPNCVLLLD
                     EIEKAHQDVSNILLQFMDNGFVTGSNGKQADGRNCILIMTSNLGAADNEKNTIGFGDL
                     EKEGEDDKAVKKFFAPEFRNRLDAIVKFSKLSKSVVLQIVDKFVADLNSQIKEKNVEI
                     ILSGPAKEWLAEKGYDSKMGARPLSRIIDNKIKSPLSRRILFGDLKDGGRITVSIENE
                     ELDFTISEMPKVLTKEEKKALKKAKAEQETIENVDEDQTNNS*"
                     /db_xref="UniRef100_A7HWX3"
                     /db_xref="pla:Plav_2798"
                     /db_xref="A7HWX3_PARL1"
     gene            complement(198483..198980)
                     /locus_tag="BML_08182015_1_5m_scaffold_5_prodigal-single_2
                     11"
     CDS             complement(198483..198980)
                     /product="def; peptide deformylase (EC:3.5.1.88)"
                     /codon_start=1
                     /transl_table=11
                     /translation="MTFDLEHTPILRTKSEDWDFSVDKDAENLEEEMIKFMLANNGIG
                     LAANQIGISKRVFVMGHLAHSNFPKPFALFNPEILEASKEQVLDQEGCLSFPDIWLTV
                     KRPTWVKVRYFDSAGKEHIEKYEGYVSKCFQHELDHLNGICFVDKVSKLKLQLALKKQ
                     RKSIK*"
                     /db_xref="rle:RL0430"
                     /db_xref="Q1MM81_RHIL3"
                     /db_xref="UniRef100_UPI000377F44E"
                     /db_xref="3.5.1.88"
     gene            complement(198970..199812)
                     /locus_tag="BML_08182015_1_5m_scaffold_5_prodigal-single_2
                     12"
     CDS             complement(198970..199812)
                     /product="Chaperone DnaJ domain protein n=4 Tax=Bacteria
                     RepID=C8WPR9_EGGLE"
                     /codon_start=1
                     /transl_table=11
                     /translation="MDYYSTLGLNRGASSDEIKKAYRSMAMKHHPDRGGDEKKFKEIE
                     EAYRLLSDPQKKQMIDAGMDPNSQQAQGGFYNQGPFEFHFGSDNFNDIFGNFGFGFGQ
                     RPARKNKSLNISVEISLEDVLRGKDINAEIGVPGKKSKMMNISIPPGIETGQQIRYEG
                     MGDDSIQGLRPGDLIVNIFVKPHNEFRRDGDNLYCEKTISVWDALLGSNLDIKTLDNK
                     TININIPQGTQPETVFGCRGEGLPNVRTKKRGTLLVKVKIDIPKILNDSQKQLVEKLK
                     NNDI*"
                     /db_xref="UniRef100_C8WPR9"
                     /db_xref="ele:Elen_3070"
                     /db_xref="87341316"
                     /db_xref="C8WPR9_EGGLE"
     gene            complement(199892..200125)
                     /locus_tag="BML_08182015_1_5m_scaffold_5_prodigal-single_2
                     13"
     CDS             complement(199892..200125)
                     /product="hypothetical protein"
                     /codon_start=1
                     /transl_table=11
                     /translation="MIEQLQALSQCGRPWAAQRAGMALQICAAAQNGDISESEFKELM
                     ADLVRMDRLDEEADDLETKTMLVTAVYAVAQLA*"
     gene            complement(200126..200518)
                     /locus_tag="BML_08182015_1_5m_scaffold_5_prodigal-single_2
                     14"
     CDS             complement(200126..200518)
                     /product="hypothetical protein"
                     /codon_start=1
                     /transl_table=11
                     /translation="MKKLAAILAISFAVSGCSTVKGWIPSFWDDNQSARIIDVRLRVD
                     SIDCTQPQLPQAESLSRELRWFELYSESKGWRQNDVLRLTAPMKETADDWLKRSREKE
                     GSKFYCETKKKVLVEQSKRAAEAVLGRF*"
     gene            complement(200515..200811)
                     /locus_tag="BML_08182015_1_5m_scaffold_5_prodigal-single_2
                     15"
     CDS             complement(200515..200811)
                     /product="hypothetical protein"
                     /codon_start=1
                     /transl_table=11
                     /translation="MKLLVTAMFVGTLGFGTVACAKEEPKKETVQVAQADAKKDAAPT
                     PAAAPATKQVCVDIQGKDGKPVIDPKTKKPKQSCVTVKVREKFEGTKIEDAKKK*"
     gene            complement(200823..201161)
                     /locus_tag="BML_08182015_1_5m_scaffold_5_prodigal-single_2
                     16"
     CDS             complement(200823..201161)
                     /product="hypothetical protein"
                     /codon_start=1
                     /transl_table=11
                     /translation="MSGAKLHEDWMNRKWRPAMGWTYMFICILDFAVFPVLWSIIQAT
                     HSGTVSTQWDPITLRGAGLFHMAMGAILGIAAWSRGQEKIMSATGPAQPVESRPNRIT
                     KPVQPPEPEL*"
     gene            complement(201165..201383)
                     /locus_tag="BML_08182015_1_5m_scaffold_5_prodigal-single_2
                     17"
     CDS             complement(201165..201383)
                     /product="hypothetical protein"
                     /codon_start=1
                     /transl_table=11
                     /translation="MNNEVNDLNWWQKLFRRKAKLTYWLNTQVYVIEVCDFTEKTPEC
                     IVFKDYYTKKAVMVKHNVPITYVLEETK*"
     gene            complement(201380..201787)
                     /locus_tag="BML_08182015_1_5m_scaffold_5_prodigal-single_2
                     18"
     CDS             complement(201380..201787)
                     /product="hypothetical protein n=1 Tax=gamma
                     proteobacterium SCGC AAA168-P09 RepID=UPI00035E5DFB"
                     /codon_start=1
                     /transl_table=11
                     /translation="VNAPRWLTLTTSLLLVTSLSGCASFDFLGKREKPIEITTKAAEK
                     TPLDIGHPDPLKLKPVEWVLVTPGNQEEVFKKLEEKGTDPVIFALTADGYQSLAITIA
                     ELRNLINTQRNIIIKYKEYYEPKNESENKQEKK*"
                     /db_xref="UniRef100_UPI00035E5DFB"
     gene            complement(201735..202235)
                     /locus_tag="BML_08182015_1_5m_scaffold_5_prodigal-single_2
                     19"
     CDS             complement(201735..202235)
                     /product="hypothetical protein n=1 Tax=gamma
                     proteobacterium SCGC AAA168-P09 RepID=UPI00035F730E"
                     /codon_start=1
                     /transl_table=11
                     /translation="MFGVGAAIKAIVTLVIVLIVAAGGYFLINLKADLAIAQENSRKL
                     EEGVRLQNEAMAQMKADQQKIKDLNNELNTTIKLQNKDMENLKDRFTVNAAGEKRDFG
                     KTAAAKPTSLERAVNRGTVNALRCLEIASGAPLTEAEKNATKPSEINRECPSLANPNY
                     KPAAGN*"
                     /db_xref="UniRef100_UPI00035F730E"
     gene            complement(202238..202867)
                     /locus_tag="BML_08182015_1_5m_scaffold_5_prodigal-single_2
                     20"
     CDS             complement(202238..202867)
                     /product="Lytic enzyme (EC:3.2.1.14)"
                     /codon_start=1
                     /transl_table=11
                     /translation="MSGFTFEFKKEHLAALIGKNPYTDYWYNALCEILPVYEINTPER
                     VAAWLAQCAHESGYFRFLKENLNYRAESLLKTFPKYFKTLDEAKAYEKQPAKIANRVY
                     ANRMGNGDEASGDGFRYLGRGLIQLTGKNNYTIFAASIDTPLEEIPEYLQTFEGAVQS
                     ACWFWEQNNINKFADARDIVTMSKRINGGTIGMEDRIMKYEKCLKMFGA*"
                     /db_xref="mgy:MGMSR_2563"
                     /db_xref="UniRef100_C4RAI8"
                     /db_xref="C4RAI8_9PROT"
                     /db_xref="3.2.1.14"
     gene            complement(202867..203610)
                     /locus_tag="BML_08182015_1_5m_scaffold_5_prodigal-single_2
                     21"
     CDS             complement(202867..203610)
                     /product="Uncharacterized protein {ECO:0000313|EMBL
                     :KKN21829.1};  TaxID=412755 species="unclassified
                     sequences; metagenomes; ecological metagenomes.;"
                     source="marine sediment metagenome.;""
                     /codon_start=1
                     /transl_table=11
                     /translation="MNLELLVEGLRPLDLENLVHPFFEVDTYRSKMGEDPDVCVVSFH
                     VKDRAPARDLMEFIEKGYHFVLDADVSSGENTKGEYHVFVELDRTSRLSKHITEMLYG
                     IRRLTGITEWQFAYHKDGKKYPVTEEILKKVIPYSPSLYEEKLNFYKKEDIKRFFNKT
                     LMDDISLENDIITIHKPFGNQLKLKLVQEGSKNDLLPTITEAPELDNVAMGEIFWLTK
                     VMGDYNINKIGDSFFFENGDRAMLLQRIN*"
                     /db_xref="A0A0F9NVI8_9ZZZZ"
     gene            complement(203610..204122)
                     /locus_tag="BML_08182015_1_5m_scaffold_5_prodigal-single_2
                     22"
     CDS             complement(203610..204122)
                     /product="Uncharacterized protein n=1 Tax=Cronobacter
                     phage vB_CsaM_GAP32 RepID=K4FB60_9CAUD"
                     /codon_start=1
                     /transl_table=11
                     /translation="MADIKDIIQNIEQIYGSNNALNILKDFERVIDELDVYVYENWID
                     GELIEGPNESRYFVECTFMWPKDKMPEPQGGLRLMDYGCEVKVAESQFSKVRKIKTPN
                     DIRPGTKKGKIDYEPIWLIKIGIPKKLMHDINKGYKALDRNKVEDVLQQNHITSTITE
                     PADQAAGAPA*"
                     /db_xref="UniRef100_K4FB60"
                     /db_xref="A0A0F9RXD9_9ZZZZ"
                     /db_xref="K4FB60_9CAUD"
     gene            204267..205004
                     /locus_tag="BML_08182015_1_5m_scaffold_5_prodigal-single_2
                     23"
     CDS             204267..205004
                     /product="Putative uncharacterized protein n=1 Tax
                     =Micromonas sp. RCC1109 virus MpV1 RepID=E5EQR8_9PHYC"
                     /codon_start=1
                     /transl_table=11
                     /translation="MKRKRAQQAALESNVINIDPRFNNPHNPHTARKRVQIYPKNLSQ
                     ENYLLKLNDLQKMIIFAIGPAGTGKTMLAVQWAIDQLKYGGIRKIVITRPAVSVDEQH
                     GFLPGDLNQKMEPWTKPIMDVFSENYNAKEIENMVREGVIETSPLAYMRGRTFKDSII
                     IADEMQNATPSQMKMLLTRLGQGSQMVVTGDLQQADRPSNNGLLEFLGLYNDFRNHRY
                     VDIVHFTLADIERHEAVKEILAIYGDS*"
                     /db_xref="UniRef100_E5EQR8"
                     /db_xref="A0A0F9P585_9ZZZZ"
                     /db_xref="bbe:BBR47_20620"
                     /db_xref="E5EQR8_9PHYC"
     gene            complement(204981..205244)
                     /locus_tag="BML_08182015_1_5m_scaffold_5_prodigal-single_2
                     24"
     CDS             complement(204981..205244)
                     /product="hypothetical protein"
                     /codon_start=1
                     /transl_table=11
                     /translation="MSARYMLIKYLKKPNGKWDEVTEFRNNLKTSHLQSSKVILDFKE
                     RKCVVNGLNREATFDDMLEFYKRMLGDQLTPHLPEDLRVSVDR*"
     gene            complement(205250..206434)
                     /locus_tag="BML_08182015_1_5m_scaffold_5_prodigal-single_2
                     25"
     CDS             complement(205250..206434)
                     /product="Radical SAM domain protein n=1 Tax=Bacteriovorax
                     sp. Seq25_V RepID=T0SRC6_9DELT"
                     /codon_start=1
                     /transl_table=11
                     /translation="MIKNWIIKQVLDSKGPGFCLEKWGTSTIHLATGQEHGCHHCGPR
                     YIDPAELKTPSSLFNHMHKQIVRKEMLEGKIPEECSYCHSSVGVQDRIIQSGYTYNWF
                     NPNINKLTSDPRNLEVSFSNVCNMACSYCGPTFSSKWMGEIESKGEYPNAYNRIHIRS
                     IPEKDNNPYINAFWEYWPTVKKQLKQLRITGGEPLLSKHTYLLLEESKGISTTINSNL
                     SVEDRFIDQLIDNIKYRNDIVIATSGESTGCKAEYSRHGLDYNKFLSNLQKIKDQCPR
                     VKLHVMATYNVFCVSTFTDFLRDIKNIDKNISLHVSRLTQPRFLTHRLILDYKQESMQ
                     YISKNFRKETKQRFENILLDNEYINLEETKNQFKQFIEEFDKRRGLDFSKTFPEYDYL
                     IR*"
                     /db_xref="UniRef100_T0SRC6"
                     /db_xref="A0A0F9MF14_9ZZZZ"
                     /db_xref="bex:A11Q_2351"
                     /db_xref="T0SRC6_9DELT"
     gene            complement(206427..206891)
                     /locus_tag="BML_08182015_1_5m_scaffold_5_prodigal-single_2
                     26"
     CDS             complement(206427..206891)
                     /product="Putative uncharacterized protein id=1698029 bin
                     =GWA2_Polynucleobacter_45_21 species=beta proteobacterium
                     CB genus=unknown taxon_order=unknown
                     taxon_class=Betaproteobacteria phylum=Proteobacteria
                     tax=GWA2_Polynucleobacter_45_21
                     organism_group=Betaproteobacteria"
                     /codon_start=1
                     /transl_table=11
                     /translation="MSSNRSKGRNSYDSEIAGNVVEFFNRNITPYPTETGAPSFDLIP
                     VSKQKDIMINHARLYAQQEYNRIMELVTVLQKQAADIKRRLDITDMVYSAEYQFQIVM
                     GQCYWLVWDKRKEKTLLVTLGPDDWSTGSPEDYLYQIKVRYMGDHTWQEVND*"
                     /db_xref="gwa2_scaffold_1_309"
                     /db_xref="bprc:D521_1548"
                     /db_xref="85815007"
     gene            complement(206884..207804)
                     /locus_tag="BML_08182015_1_5m_scaffold_5_prodigal-single_2
                     27"
     CDS             complement(206884..207804)
                     /product="Clamp loader subunit DNA polymerase accessory
                     protein n=1 Tax=Enterobacteria phage vB_KleM-RaK2
                     RepID=H6X3X3_9CAUD"
                     /codon_start=1
                     /transl_table=11
                     /translation="MKELWVEKYRPKTIDGYVFRDERQRKQIETWIKDQSIPHLLFSG
                     GAGIGKTTMAKILINELGISEYDVLELNASRNNSVDAVREKITNFVQMIPFGPFKVVL
                     LDEADFLSPNAQAALRGVMEEYHQTARFILTCNYPNRIIPALHSRCQGFHIERTDITE
                     FTARVATILVEEMVDFDLETLDTFVKVSYPDLRKCINLVQQNSQDGSLINPSTGDEGI
                     PDWKFEMVDLFKKGKISDARKLLCGKVRADEVEEIFTWLYNNLDIFGDEKKQDSAILI
                     IKQGSVDHRLVTDPEINLSATLVKLARLNE*"
                     /db_xref="UniRef100_H6X3X3"
                     /db_xref="A0A0F9P4B6_9ZZZZ"
                     /db_xref="mfe:Mefer_1399"
                     /db_xref="H6X3X3_9CAUD"
     gene            complement(207761..207895)
                     /locus_tag="BML_08182015_1_5m_scaffold_5_prodigal-single_2
                     28"
     CDS             complement(207761..207895)
                     /product="hypothetical protein"
                     /codon_start=1
                     /transl_table=11
                     /translation="MIDQKEKYREPPEACYIIEGEWGKDTEEEKDERTMGRKISSEND
                     *"
     gene            complement(207892..208065)
                     /locus_tag="BML_08182015_1_5m_scaffold_5_prodigal-single_2
                     29"
     CDS             complement(207892..208065)
                     /product="hypothetical protein"
                     /codon_start=1
                     /transl_table=11
                     /translation="MKYDDYRSPDPIKHKYISFVKSGVRITAGLALCFGMLWYAGSLL
                     ILAEILGIIEEMV*"
     gene            complement(208055..208507)
                     /locus_tag="BML_08182015_1_5m_scaffold_5_prodigal-single_2
                     30"
     CDS             complement(208055..208507)
                     /product="Uncharacterized protein n=5 Tax=Myroides
                     odoratimimus RepID=H1GKN2_9FLAO"
                     /codon_start=1
                     /transl_table=11
                     /translation="MKTGFTCSTFDLFHAGHIMMLKEARTQCDYLIVGLQTDPTIDRP
                     LEKNKPVQSVFERYEQLKACKYVDEILVYATEKDLVDILLSYPIDVRILGNEYEHKNF
                     TGRNECVERGIQFYFNKRDHSFSTTELRQRVVDCEAEKFMKKVDKNEI*"
                     /db_xref="UniRef100_H1GKN2"
                     /db_xref="mpw:MPR_2427"
                     /db_xref="A0A0B5RZY1_9FLAO"
                     /db_xref="H1GKN2_9FLAO"
     gene            complement(208504..208875)
                     /locus_tag="BML_08182015_1_5m_scaffold_5_prodigal-single_2
                     31"
     CDS             complement(208504..208875)
                     /product="Uncharacterized protein n=1 Tax=Mycobacterium
                     phlei RIVM601174 RepID=I0RGE2_MYCPH"
                     /codon_start=1
                     /transl_table=11
                     /translation="MTNPFRDQAKFMTASDQTVGEFNEAQYKLYLDLMEEEWKELKVA
                     LANGDRVEQLDALLDFIVVTTGAIHSGGFDGEGGWREVIGTNLAKIDRETGKVRKRED
                     GKVLKPIGWTPPDLKPFVKKI*"
                     /db_xref="UniRef100_I0RGE2"
                     /db_xref="A0A087M7E1_9RHIZ"
                     /db_xref="I0RGE2_MYCPH"
     gene            complement(208885..209124)
                     /locus_tag="BML_08182015_1_5m_scaffold_5_prodigal-single_2
                     32"
     CDS             complement(208885..209124)
                     /product="hypothetical protein"
                     /codon_start=1
                     /transl_table=11
                     /translation="MGFKKSWDVADVSRQIHSLARECASPYNDGFTSFECKKDLYQLK
                     QIIDDSLSESPDFGELEQQWLQEQEKKRIIKHLKS*"
     gene            complement(209124..209522)
                     /locus_tag="BML_08182015_1_5m_scaffold_5_prodigal-single_2
                     33"
     CDS             complement(209124..209522)
                     /product="Uncharacterized protein n=1 Tax=Escherichia
                     phage PBECO 4 RepID=L7TID3_9VIRU"
                     /codon_start=1
                     /transl_table=11
                     /translation="MPSTYDVKHIKIRALHDDVIIYNMDMGEQKTSTGIIIQSDDGKV
                     HGVKPRWGQVYKIGPEQKDIKEGQWILIEHGRWTRKIKINDGESDKEIQKVEVKSILA
                     VSDEKPNDVYLGQEYSHGSSANIRPEDFIN*"
                     /db_xref="UniRef100_L7TID3"
                     /db_xref="A0A0F9N772_9ZZZZ"
                     /db_xref="L7TID3_9VIRU"
     gene            complement(209535..209765)
                     /locus_tag="BML_08182015_1_5m_scaffold_5_prodigal-single_2
                     34"
     CDS             complement(209535..209765)
                     /product="Uncharacterized protein n=1 Tax=Cronobacter
                     phage vB_CsaM_GAP32 RepID=K4FB59_9CAUD"
                     /codon_start=1
                     /transl_table=11
                     /translation="MGKLYTSLQGKQIDMEKLSLKHETTPAVGNVRMNARGDELGEGG
                     KIVKTREEILAEYYEKNPRAVKEEILDRKKSR*"
                     /db_xref="UniRef100_K4FB59"
                     /db_xref="K4FB59_9CAUD"
     gene            complement(209758..210234)
                     /locus_tag="BML_08182015_1_5m_scaffold_5_prodigal-single_2
                     35"
     CDS             complement(209758..210234)
                     /product="DNA-directed DNA polymerase (EC:2.7.7.7)"
                     /codon_start=1
                     /transl_table=11
                     /translation="MLTETNTENQLIKGILIHGPEILEHCLSSDDLSKYISRVDSEKL
                     NYPLPPHRIEMKNWFIPEEYFPNLVEYLYSCCETNEQRTRVDLELELFIKNDMYDLLH
                     VIKYIVDTLRANHVVWGVGRGSSVSSYVLYLIGVHKIDSIKYKLPIEEFFKGEQNG*"
                     /db_xref="fno:Fnod_0984"
                     /db_xref="UniRef100_K4F6Z2"
                     /db_xref="A0A0F9S651_9ZZZZ"
                     /db_xref="K4F6Z2_9CAUD"
                     /db_xref="2.7.7.7"
     gene            complement(210224..210460)
                     /locus_tag="BML_08182015_1_5m_scaffold_5_prodigal-single_2
                     36"
     CDS             complement(210224..210460)
                     /product="hypothetical protein"
                     /codon_start=1
                     /transl_table=11
                     /translation="MFHPLQEDVTQLKDPELDQKVQEVTKKYFMAQRMGNHQLLTQLQ
                     TFVNIYREEQRRRLLTKSQGNKLDDDLDQLINVD*"
     gene            complement(210460..211080)
                     /locus_tag="BML_08182015_1_5m_scaffold_5_prodigal-single_2
                     37"
     CDS             complement(210460..211080)
                     /product="hypothetical protein"
                     /codon_start=1
                     /transl_table=11
                     /translation="VTSQINYLSINENFPVPGQDNDTQVFRDNFDTIKNSLRLAKDEI
                     SVLQNTVSRVGVQTAPDAPITATENDFNLSTVENAVVSTLRESKWDYGNVTTNDQSID
                     FENGHYQVIRIVGTNINLTFANFPGDNSVNNPELGAGRIRLEIYADNTIRTITFTQPG
                     GVTVKRSGFPGAIFTHSSTSNPVILEIWRHKTTTDNIYIRYLGIYE*"
     gene            complement(211077..214298)
                     /locus_tag="BML_08182015_1_5m_scaffold_5_prodigal-single_2
                     38"
     CDS             complement(211077..214298)
                     /product="hypothetical protein"
                     /codon_start=1
                     /transl_table=11
                     /translation="MAVVWNTPAGNLGLLAERILVDIPLSAVSSAGPVTMTVLAGSLP
                     RGLRLIGNSIKGSPVEVRRYTQSRFVIRAADGEDIEDRTFSLAVDGSDEPIWITREGF
                     LKVGSGDAYFVLDNASVNFQLEVTDPDLTAGDQLEFYLQPQGGELPPGLTLSRDGTIS
                     GFTDPIFSVEYGSRITGAYDTASYDTAPLDVVRNNSNGFDTFLYDNTTYDYSEETRAP
                     RKLSRYYTFAVAVTDGVYTKTRTFKIYVVTEEFLKADNNILQVDTNLFQADASAFRVP
                     LWITESNLGQYRANNYLTVFLDVFDPPTLAGVITYFLMPTNPGTYQLRSSGEIIYDGK
                     YDITGISPRFSAIFRGLWDPSKPYVVGDSVIYTDISPYTFRNEWDFETSYIQKDAVIY
                     ENQLWRSIAPNINQAPNDDSIFWKKIVSETWVCQSNNTGSSPSLSGNLWNKDIDIENK
                     FIASVPTSWETIVKETKSELPQGMILDGTTGEIAGKVPYQSKVTDTYNFTMLAVSFSS
                     EFINANYNWRGNWQAGLIYVVNDAVVYNNLIYVCITTHQSQLPTNINFWIPGVSSTEK
                     TFTISIIGEIESGIEWISDSDRGVIKPNQPSKIFVEARSLLYGQKVIYELVSGELPPG
                     LKFLPNGLIEGKVKQFGDDSGSGLTRFYEKYLQLSDIIGEFSEGDIITGSASSATAKV
                     IYVDIMSNRLYYNDIDINNPAEFLDDETISTGSVSAICSTQLREFEIQFDDGIITFNK
                     KFMFKVRARDTARSAERIKDFFVTVISENNKVFSNLYMLALQNKTKRLEWFNFITDSN
                     IFRPDDIYRYGDPNFGIQTELKMLVYAGIESREAVKFVQAMSRNHYKKRLLFGNPRIA
                     IAKDPFTQEELYEAVYVEIVDDLEKNGKSISETIDLPDQINSRVLISYDSIKVDSDIP
                     FVSDRDHQRIFPNSIKNMRRRIKNVGDRDREFLPLWMRSIQEAESFEPGYTKALLLCY
                     AKPGKGNLILSRIKAKTRYASRGKWNNGDFYQINESVFYNGDYYTCILNHTGISPENT
                     TYWIKNFDFKNIDFDADRYRIDSIDREIIDKYLAFPQRGEKLP*"
     gene            complement(214309..214914)
                     /locus_tag="BML_08182015_1_5m_scaffold_5_prodigal-single_2
                     39"
     CDS             complement(214309..214914)
                     /product="tail fiber protein"
                     /codon_start=1
                     /transl_table=11
                     /translation="MTIQPINIGNQVNDGLGDDLRTAFQKVNGNFSELSTQLTITASN
                     IGSTGAGIFKEKIGSDLRFKKLKGSTNIGVDDLGDVIEFRDLTPTPFFKFTVDAGVIQ
                     AGTNNSNGHIALIGRPALQTVFHPGSVSGLNDIVITTNAADQIFFRTQIPVTDILLNF
                     DFGPITGSYINAVQLSLSQANIDFGTIRLPGRFDLNFGEIA*"
                     /db_xref="abk:LX00_04185"
                     /db_xref="89915030"
     gene            complement(214960..216015)
                     /locus_tag="BML_08182015_1_5m_scaffold_5_prodigal-single_2
                     40"
     CDS             complement(214960..216015)
                     /product="Uncharacterized protein n=1 Tax=Firmicutes
                     bacterium CAG:170 RepID=R6MS28_9FIRM"
                     /codon_start=1
                     /transl_table=11
                     /translation="MKIAVYAISKNESQFVERFCQSAVGADLILIADTGSTDNTRALA
                     EQHGATVYDICISPWRFDKARDAALALIPRDFDVCISLDLDEVLEPGWREEIERVWTE
                     NTTRLRYKFDWGSGITFYYEKIHHRHGYHWHHPCHEYPRADARISEVYAHTDKLLVSH
                     HPDPTKSRGQYLDLLELSIKEDPFCPRNAFYYARELTFYKRWREAVTALNAYLALPGA
                     TWPNERCYAMRLLAKSFQALNNYSESVKWARLACAEAPNTREPWVELASIYYHQKQWH
                     NCFSAAKTALDIKDKTLVYTMDPTVWGAAPHDLLAISSYNLGLYDLALEHGELAVAFE
                     PEDKRLTDNLKFYQEKA*"
                     /db_xref="UniRef100_R6MS28"
                     /db_xref="A0A099HVX9_9CLOT"
                     /db_xref="dae:Dtox_3123"
                     /db_xref="R6MS28_9FIRM"
     gene            complement(216036..217697)
                     /locus_tag="BML_08182015_1_5m_scaffold_5_prodigal-single_2
                     41"
     CDS             complement(216036..217697)
                     /product="Uncharacterized protein n=1 Tax=Synechococcus
                     phage S-MbCM7 RepID=V5URI3_9CAUD"
                     /codon_start=1
                     /transl_table=11
                     /translation="VSDLKEYVVTLKNYDDLDDFYDDMETLGGDLYIPNRAVECANRR
                     MISRNTHYYLTDEEANTVRNDSRVLAVERIPEDIGIMPIRMEEETADPMFEQTATWDK
                     SSSNNSAHRNWAILRCIEGVQRANWGSDASPPNRSQTGTIKARAEGRNVDVVIVDGFI
                     NPDHPEYAVNADGTGGSRVIQYNWFQHSLGQGSNTYVYTPYVDAADANRTADNNHGAH
                     VAGTVAGNTQGWARLANIYNINPYSTDVNSTSSTLLIDYIRTFHNTKPINPATGRRNP
                     TICNHSWGYGSQLAIANITSVSFRGTTTNGPFTEAQIRSYGIFTATIDGVVYAIRPAR
                     VAAVDADMVDAANAGIIMVGAAGNDRTKIDISGGQDFNNSFVWSGFTIPYHRGSTPGA
                     ANNCICVGAVSALINESKAEFSNTGPRVDIQAPGQNIMSSFNSTGSFGGTTDSRNSSF
                     FIGKISGTSMASPQICGVLATALEVYPNMTSAQARDYIRHYSKVGQMTDTGGDVTDFT
                     SLQGADNRYLFYYKERPDSGALTPKNDFFTRPATGRVYPRAKVRR*"
                     /db_xref="UniRef100_V5URI3"
                     /db_xref="V5URI3_9CAUD"
     gene            complement(217701..219704)
                     /locus_tag="BML_08182015_1_5m_scaffold_5_prodigal-single_2
                     42"
     CDS             complement(217701..219704)
                     /product="Uncharacterized protein n=1 Tax=Bacillus clausii
                     (strain KSM-K16) RepID=Q5WKU1_BACSK"
                     /codon_start=1
                     /transl_table=11
                     /translation="MTTITISELIQGVAYEGPQGPTGPQGVVGPQGPQGPQGSGLTVL
                     GSLDNESLLPDTANTGDGYIIGTELYIYDGARWNNVGNVKGPQGDVGPTGPQGLTGPQ
                     GLTGPTGAASTVVGPTGPQGVQGVQGDVGPTGVQGVVGPTGPQGIQGVQGNTGPTGAT
                     WFSDFGEPHPDLGREGDFYLDTSNNDVYKKVLTDPGSPPPGNISQWVNVTNIKGEQGP
                     TGPQGDVGSTGEAGPTGPQGDVGSTGETGPTGPQGDVGDTGPTGPQGLTGEAGPTGPQ
                     GLTGDTGPTGPAGADGVDGTSVTLQGSVATEEDLDNIVGPTAGDLYIVTATGDGYVYD
                     GVDWNNIGPIQGPQGPTGPQGDIGSTGETGPTGPQGDIGSTGETGPTGPQGDIGSTGE
                     TGPTGPTGPQGDTGETGAASTVAGPTGPTGPQGDTGETGAASTVAGPTGPTGEVGPTG
                     PQGETGAASTVAGPTGPTGEVGPTGPQGETGAASTVAGPTGPTGPQGDIGPTGADSTV
                     AGPTGPTGPQGDNGSAGSTGATGPTGPTGSTGIIGSRTTVSAVTATLSNNTTGNLSIT
                     GFKGYLLFKIQSSHAAWIRIYTNAASRTADAGRSEDVDPSSNSGVIVEVVTTGSQTIV
                     LSPGVLGFTDENPVTTTIPVAVTNKSGSNAAVTVTLTVVQFEE*"
                     /db_xref="UniRef100_Q5WKU1"
                     /db_xref="A0A010ZXP0_9CLOT"
                     /db_xref="blh:BaLi_c09040"
                     /db_xref="Q5WKU1_BACSK"
     gene            complement(219709..222354)
                     /locus_tag="BML_08182015_1_5m_scaffold_5_prodigal-single_2
                     43"
     CDS             complement(219709..222354)
                     /product="hypothetical protein"
                     /codon_start=1
                     /transl_table=11
                     /translation="MTTIRRIPTSKIDGNNSNSTDANEIRPYGEIAVYVGDNNKLELL
                     MFDGVRTHLRSKVLNKGTFYGGDADSGDGEGLDTIKLVPDEVLRRDGSDQYLIIDPTG
                     GEPNHIHIRAGGTIDSSSTDLFLGGEKNNVRVSDINDRVTITTDAGEGGIKTWLFDGG
                     GAVTFPDSTVQTTAYTGSEPTQLSFEAGADEELISHSAGFVEGDPVFQIRLNTHLSSE
                     AQTIWGFGTDGGLSFPDGSVQTTAYALPSGPLYVIVNSSKEISTSTNGEIWTTGQEIT
                     TSATNFQRVAVGTNAIVYIGGIVDPNDNQNEEDAVFYQTTIGENATAARVTQFEIGAY
                     DFKEVIWAEGKFVLVGHTIVEGPNEPVLFTSTNGINWTATDIDPSYVGELGVNEFDDV
                     YYDGTGFLITATGGEDDSAGGFYVTDPTSALGQNDFVPFVLAGEGEAVSVEFEELAYG
                     GTGWIARAENDILHSFTGEFAPGQFEQPAVWTPLDVATPFKEFCGLNLEGDGNDDPSI
                     IELEGGVIDGTYWIIFTTDTGHVGATSDLGANWTFSIPEPDTATMSFVTIDEGGITSI
                     ASDANFRPGEKITISNSGLNGLDGTYYVDNPGDSTNANILYTDSALTTPKISQEGGTP
                     NEGNIVTRGVGVYLDAASVINGFMYVANDDEQIFRSTDGETWTKVDDQNNSFSYWNDI
                     GYNPQFGQAGLTSSLTNGEYTLTLESNGVVTLPAGGTISEGVVTENPTIELTPANPEV
                     ESQKLVIKGGALEDYHLHLTTGDLAETSIFLGTDEQHFKVSINGSVEALAKVGGSVYL
                     GTTDDAENPDKYYIMLQPDGMVNFSSQLIRPVFEPSTSKGQEGDRMGMFAFSAGYFYY
                     CTANYSDGQDDIWRRVAWSNDTWGG*"
     gene            complement(222370..224946)
                     /locus_tag="BML_08182015_1_5m_scaffold_5_prodigal-single_2
                     44"
     CDS             complement(222370..224946)
                     /product="YadA domain-containing structural protein n=1
                     Tax=Synechococcus phage S-SM1 RepID=E3SIB6_9CAUD"
                     /codon_start=1
                     /transl_table=11
                     /translation="MTRRIQLRRDTGTNWTSVDPVLAAGEIGVDLTTGQIKIGDGSGT
                     WSELEYYSGSDVDLTGYATEEYVDDAIAAIPPGGGEVDLSGYATEEYVDDAVGAIEIP
                     DVSNFITAQDIPAIPADISDLTDTEGLLGQGGGGLPTVTVPGEVGTTYKGLQVSYGIV
                     HSNSNSNELNVNKIVIHKPAVTTTTIDPTSSQDDFQVSGLGDSDVLAMFVVYGDTNGP
                     KLLSTLQAFAEAVIDLVILDDGVEGDYNTVDAMKAAFYDNYETLASAADGLDTDFEFF
                     PNPDTNFPVNDELTGQGSGTGFRVYGLRYNLSDDTISLNGYDIGSGYTQGDVIVIPGT
                     SIQDPEGNVLATPDNDVTITITEVNQFGQPMVFAFSGTLPRPEETWPENSISDGGNDQ
                     YDTANFISTNLANNINYNSGETVEDGVAAFGAGSAYSFVYDTAIFGVFVTGSSATLIR
                     TSGNSGADGNSTTEAGNIYGPDTAGFTATNAVTHLNLIGTPYAGPLITFTKTNYGDEV
                     DEISEGLHITRGEQGWLYNPLEEEGHDDDTPTGSLWNNDGWDDLTDVESRTYTSLESI
                     WGGNFSNIPGAKMIMLDETTGKYWAIEFLSWTNNQQGGGVSYTRQELNLDSLEEGIRF
                     RDGTVQKTAYADTNVKLTAPGNRRIEEVYGYKSVSVTERTISQQFTGVTLSPTLGPAW
                     DVFIDGTVHTDLYAYVVEFSYQPLTLSINDVEYSVEPYITGNNIVLYASNENGGVPVN
                     YSEGDAFTVTKYTGAEPVVWWNKNELPGGGSNFRGAVIDYHAYTGESTIVGTIHIVDD
                     DGEEHITHTEVQSGSTDGENDDLWLVTSEGQIKYRRIDREAKTLKIQWSARVFYGSEL
                     YD*"
                     /db_xref="UniRef100_E3SIB6"
                     /db_xref="E3SIB6_9CAUD"
                     /db_xref="nis:NIS_0479"
     gene            complement(224948..225502)
                     /locus_tag="BML_08182015_1_5m_scaffold_5_prodigal-single_2
                     45"
     CDS             complement(224948..225502)
                     /product="Uncharacterized protein {ECO:0000313|EMBL
                     :AIK68269.1};  TaxID=1527770 species="Viruses; dsDNA
                     viruses, no RNA stage; Caudovirales; Myoviridae.;"
                     source="Rhizobium phage vB_RleM_P10VF.;""
                     /codon_start=1
                     /transl_table=11
                     /translation="MAKLIVNIGEAANSRNADSLRTAFAKINENFTELYTAFRGWQIA
                     RSDYNAQNGDRIIADTSSGSFTITLPGNPTEGFYVEIADGGDFSVNNLLLTSARPVES
                     FDQDIIFDIKGLSLEFVYVGTAWQILTTLGVKGDKGDPGDADLTAYATKEYVDNAIAA
                     IASVDGGGAASEYNEDETLDGGGA*"
                     /db_xref="A0A076YNA9_9CAUD"
ORIGIN      
        1 CGGATGTGGT TCACTAGATC ATATTGGACA GACTACAACA TCATCGAAGC TGCTTCTTGG
       61 ATAGCCAAGG CAGTGATCAT CATACCCGGA TTGATCTTTG GCATCAAGAT ATGGCAGCTC
      121 TATATCGTGG CATTGATCAC GTCAGCTACG CTGATTTGGG CTTCGAACAA AAAGTTGTTG
      181 CCCACATTGG TGGGATTTAA TACTGTGTGG ATCTGGTTAG CTGCCATGGT TCTTGCACAA
      241 AATCTAGTAT GACAGTGATC CTACAAAGAA GCCTTTTCGC TGAAGGATTC AACGATTATC
      301 TAGCACACCG GCTGCAGAAA TCGGCAGAAT GGCGCCTGTG TCTAGACGAG CACTATCTTC
      361 CCGGCGCCGA CGATCAAGAA CACAGCGACA CTGGATTTGT CTACTATACC TATACCATGG
      421 ATCGAGATTG GCACATGATC AACAGCCAAG ATCTAGCTCG TGGTTATTTC AATAATCTAG
      481 CCGAAACTAT GCTCAACACT GCGTTGGCTG GCACAGATAT GAAAAATCCC CAGATCATGC
      541 GGATCATGTG GAACTACTAT AATCGCGCCA GCACAGGAAT CATGCATCGA GATCATCAAG
      601 ATCAAGGTAT CTACAGTATG GTCTATAATC TATCACAGAC CGATGGCGGC ACAGAAATTG
      661 ACGGAAAATT TTATGCAGGC GATTCGGGCA CTGCTTTGAT ATTTCCCAGC TGTTTAGATC
      721 ACAGGGGATT TGGGCCAAGG ATTGAACCTC GTAGATTCGT GCTTAATTGC ATATTTTCGG
      781 CAGAACTCTC CGATAAATAA CTGCATCTAA GGAGCATTAA CAAATGACTG TTCAATTTCT
      841 GTTGCCCATG GCACGTAACA CCGTTACAGG AGAAACTGTA AAAACCCAGG ATCTCAGCGG
      901 CTCTAGATTC GTTCAAAGCC AGCGTGTATT GGCTCAGCAC TTTGCCGATC GTTTGGCAGA
      961 AGATTTGAGC GGACGTACCG GAGTCGAATG GCGTGGCTTT CTAAAAAGCT ACACCCCTAC
     1021 ACAGAGACGA TAAAAAGGTT GACAGGTTCT TCTATAGGTG TTATTATATT TGTATCATAA
     1081 CTCAACCAGA GGACATTTAA TATGACAACA ATGAGCTATT ATCGATCAGC ATCAGAAATC
     1141 AATTCTGCTA TGATCCGTGT CTACAACCAT ATGTTTCTAG CAGTGGTAAT CAGTATGCTT
     1201 ACAGCAGCAT TGGTTAGTTC CAGTGCCGGT CTTATGGCAT TTTTCTTCAC AGGATTCATG
     1261 AAATGGATCG TGATTCTTTC CCCCTTGGTA GCTATCCTAG CCCTGAGCTT TGGATTAGAA
     1321 CGCTTGAATA AATCACAGGC ACAATTAGTG CTATACGGGT TTTCAGCCTT GATGGGATTG
     1381 AGTTTTGCCA CTATCTTTGT AATCTATACC ATCGGCAGCA TCGTTTCAGC ATTTATGGGT
     1441 GCAGCAGTTA TTTTTGGTAC CATGAGCCTA TACGGATATT TCACTAAACG AGATCTTACC
     1501 AGCATGGGCC AATTTTTGTT TATCGGACTA ATTGGTATTA TTATCGCTAG TGTTATTAAT
     1561 CTTTTTATAG GAAGCGGTGT CGGCGCTATG GTTATCAGTG CATTAGCAGT GATTATCTTT
     1621 ACAGGATTAA CTGCTTATGA TACACAGCGT ATCCGTCAAA TAGTCACGGT GAGCAACAAC
     1681 GAAGGCAAAG AGGAAATTAT CGGTGCGTTG AGTCTTTATC TTAACTTCAT CAACATCTTC
     1741 CTTAGTCTGT TACAACTATT TGGTAACCGA AACGATTAAA TCATTTAAAG AAAAAAAAGC
     1801 AGCCTCCGGG CTGCTTTTTT ATTGATCTAA ACTTCTACTA TCTTGTTGTT CTAAACTTAG
     1861 TTCTTGATCT TCTAGCTCGC GTATTTTATC TGTGATCTGA TCTATTAATC CTAGATTACG
     1921 CAAGATCTTG AACACTAGAT TTTCCACTGA CCACTCGCCT GCTCTTTCTA GGCCTGCCTT
     1981 GCGCATCTTT GTGATTTTTT CTTTGACTAA TCGCAGTTTC TGCAGATCTT TACTCAACAT
     2041 CGCAGATTCG ATGTCTCTCA TAATCGAATC TTTTTTAGCT TCTACTGAAG CATCATCTAT
     2101 TTGAGGTTTA ACTTTCTTGG GCTCCACTAA CCACTGATCT TTTAAAATGC TGTAGACGCC
     2161 AGTTGAGTGA TGAGGCTCGT CTTCTCCCTG CACATATGTT TCTACTGGAA GTCCTTTGAT
     2221 AGTGATATTA TGCTGTTCAC CCCAAAGAGC TTTTTTAGCA TTGAACAATT CTCTCTGCTC
     2281 GTCTGTGGGA GTTCCGGGAA TGATTAAATG TAGATCTAGA TCCGAATAAG CTGTCCAAGT
     2341 ATAATTGGCA TTTGAGCCAG TGACTGTATA ATCTATCACA TCAAGATCTA TGCCCACAAA
     2401 CTCTTCGAAC GCTCGAGCGA TATCTTTGAG TTTATCAACG ACTTCGGGCT TTAATTGATC
     2461 GCTATCCCAA ATTTTTGGAT TCAATCTTCG ATTTACCCTA ACAAAATCTG CTCGCTCAAA
     2521 TAACTGGTTT AATCTCATTA CACACCATAC TGATTTTTTT TCATTTTAGC CACAGGACTT
     2581 ACTGTGTTGG TATTCTCGGG CTCGTTACTT CCTCGATCAG CTACTATGAT TTTTTTATGG
     2641 CCGGTCTTAG CTGATGCTTT GGAAATTATT ATTTCTTCTT CGGGAGTATA TGCAGATATC
     2701 ACGGCATATT CGTCTACGGG GCCCACATTG TCTTTGATGT CGTGATTGGC CATGGCCATG
     2761 CCAAATCTGT AGGCTTGATA GGGATTATTT GAGGGCATGG TCGGAAACGC ATAGGTAGTG
     2821 ACCATAGTAC TGCTTTTTCG AGGACTAAAA CCCCGAGCTG CTTCTATAAT GAATTCTTTG
     2881 GCTCTCATCC ATTATTTAGC CCACAATAGA TGATAATTTA ACAATGTGTG TTCATTATAA
     2941 AATTCAGCTA CTAGTCTACA ATACATATCT CTGCGCTCCA ATATTAATTG ACAGTTTTCT
     3001 TGAGATTGTT TTAGCAGCCA CCTAGTATGA TCTACACCTA TGGTTTTATG TACTTTTGGC
     3061 CAGTCTATTT CTATGATTTC GCCTTCGCTG GGCAACCATC GGTATAAATC TATTTTATTA
     3121 CTCTTCATCG CCGCCCATGT TATTCAGAAT TTCTCTTAGC TTGGTGCTTT CTACATGAGC
     3181 ACGTACTTTT GGAACAGCTA TACCATCTTT GGGATCATCT CTATCCGAAA GTTCAGTCTT
     3241 GCGTTTTATA CTTTCAATGA TACTGCTAGC TCCTCTAGAA CCCCCCGACG ATGATTCTTG
     3301 TTCTTCTTCA GGCAAGTCAG AAATACGCAG AGTTTCTAGA TTAAACTCTA GATCTACTTT
     3361 CTGCCCCACA CCGCTCGAAC TACGAGTTTT CATTAACTGT ATTTGATAGC GACCACGTTC
     3421 ACGCATAGCA CGGCTAGTAA AGATACCAAA TACGTTATCT GCTGTTTGAA TCTTAGATAG
     3481 TCCACCTGAG ATGTGACTGT GATCGAATTC TACTTCTTCT ACAGCACCTC GATTCAACTG
     3541 TGCGGCAGTT ACAAAAATAC ACTGCTTTTC CATGGCCAAG TTACGTAGTT CTTCTGATAC
     3601 ATATTTGTCT TTGATAAACA AATTTTCTGC AGAGATTTTA CGACTAGCAG GCATTAAAAG
     3661 GTCTAGATAG TCTACTAATA GAACATCAAT CTTAGAACCT GTTTTAATTT CATATTCTTT
     3721 CAAGTAAGCA CGAATGTCAT TGGCAGTTTT GCCCGACGGC ATATATTTGA TCTGTAATTT
     3781 GCCCGCTTTC TTACCGATGA TACGGACTTT CATTTCAACG TCATCTAATT CTTTGAATAT
     3841 TTCTTTAGTG CCGATTCCTG TTGTCATCGC ATCAATACGC ATGGCTACTA GATCTTCTGA
     3901 AAGTTCCAAT GTTAGATAAA GAACATTGAG ACCCTGTAAA CACCAGTTCA CACCTAGATT
     3961 AGCAAGGAAT AAGGATTTGC CTGCACCCGA TCCGCCTGCG AAGATATTCA ACTCTCCGCG
     4021 ATTCATACCA CCAAACAGTC TTCGATCCAG CGTCGGCCAA CCTGTACTAA TCTGTCCATT
     4081 CTTGTCTTTG ATGCGCATCA ATCTCGCTCT CGGATCTTCA AAATAATCAG TACCGAGATC
     4141 TTTAGTTAAG CTGATCTGTA CAGCTTCTTT GATCATAGAT TCTACTTGAC CGTAATCTTT
     4201 CTTTTCCAAT AGATCTGCAG AATTAATAAT CGCTCGTTCT AGAGCTTTGT GGCGAGTAAA
     4261 GTTTTCAAAC TCGTCCATGA GCCACTCGTT ATGGCCTTCT TTGATATCTT CGGGCTTTTT
     4321 TAAATCTATC TTACAACTGG CATTTACCAT TTCGTAATCA GGAAGTACTG AATACTCTTT
     4381 GGCATAAACG TTAATAAATT CTGCAGCATC TTGTAGTTTG CGATCGAAAA GAGAATGATC
     4441 GAAGATACCT TGACAACGAA CGAATATTTC CGCATCGGCC ATCATTAGTT CTAGATATAA
     4501 TTTTTGTATT TCGTATCCGT AGTCTTTAAT CATACTTTAT TATACTTTAA TTTCAATGTG
     4561 TTTTGCAATC CCATACTTCC ACGGTATGTG AGTTTTTGTG TGATATAATA CTGACCCAAT
     4621 CGCACTAGAA GCATCGCCGG GATTAGGCAA GCTCCATATA CGATCAAAGT TTGGTTCAAC
     4681 TACTCTTTTA TTGGCTAGAC TGTTCATAGC ACAGCCTCCC ATATAGACCA ATTTATCTGT
     4741 TCCGATGGTA GTTCTGGCAG TGGTCATAAT TAGTAATACC TGTTCTTCAA AAACACGCTG
     4801 TACTGCTGCG GCAATGTCAT ATCGGTCTTG ATCACAGGAA ATCTTTTCAG GCCAGTTTCT
     4861 TACTCCTCGA TGGAAGTTAT AACCCAATAC TACTAATCCC CCAAAATAAG ATCTAACTTT
     4921 TTGATAATAG CGATCGGGAT CTCCTAACTC GCTATCTTTT TGTAAAAGAT GTTCTTCTAG
     4981 TATCGGTTTG TACCCGATCA TTTTCGTAAA AGCAGAATAA AAAAGTCCGA GACTATGTGG
     5041 ATAGTCTCTA GCCCAAATCC TTTCCAGCTT TCCACCTCGA CCTTCCCATA TACTGGCGCA
     5101 TTCAAATTCG CCTATGGCGT CGAGAACTAC GACAGCACAA TGATCGAATG GTGATGTATA
     5161 ATATCCGGCT GCTGCATGAC TAGCATGATG ATGTGAATAG GTCAACCTAG CATACTTTAG
     5221 ATTATTCTCA TTGACATATC GCCTAGGCAT CACGGAACAA TCAAATACTT CGGACCACTG
     5281 TCCTGCACTA AGTTGTCTTA GTTTTTTTAG CAAAGGCCTT TCATACCAAA AAATTCTGCT
     5341 AGGACCTCCC CATGATAGAC TATCTCGGAT AATATCCTTG TCTAGCCGAT CTTCAGAACA
     5401 CGTTTGGAAT TTTACCAATT CGTTGCCTTG GAATACGGCA AGACTGCTAC CATGATTAAG
     5461 TGCGTTTATC CCCCAGTATA TCATTTGTAA ATGAACGGAT CGCGTTTTCT CATCTCTTCA
     5521 ATTTTTTTCT TAAGTTTTCT ATTTTCGAAG AATTCTCGAA AAGGTCTTGA AATAAATTCA
     5581 AATATTTTTT TCATATTCGA TTCTCTCTAA TTTGTGTTCT TGTCGCTTCT TAGCCATATT
     5641 AATTCTAATG GCTCCTTTTT CTGCGGATTT TATAGCATCC ATTACTACAA ACAGTTTGCC
     5701 ATATTTTACT ACAGCATCTG CACAGTCTTT GACATCATTA TCCCAATTAG GCATAGCCAC
     5761 AGACCAATTT AATTCTATAG CCCTATCGAA GAGCACCATT CCGGCTTTGT CTTGATCCGG
     5821 TATTACTATT ACTTCTGCAC CTAAACTATT AATTATTCTC GACTGCTGAT CAGAAATTTC
     5881 ATTGTGTAGC AGTGCTACTC CGCTCACTGC CAATGCATCA AATGGCCCTT CGGTTACTAG
     5941 TATGTACTTC TGTTTATCAG ATTGTTTGTC AAAATTGAAA ACAAAGTTAG GATGTTGGTC
     6001 TGATAGATAC TTAGGCTTAC CATCTCTGAC TTTTCGGGCA GTATTACCGA CTACTCGACC
     6061 TTCATACCGG AAAGGAACTA TTACCCGATC GACATATCCG TTCGTAGGAG ACCAATAAAA
     6121 ATCGTGATCA AAAGGATTTT CGAATCCTCT ACTTATAAGG TACTGTAACA CATCAGTATA
     6181 TTGTTTACCT ATCTGCTCTT CAATTTCGCC TTCCATAAGA TTGCCCCATT CGGTTAGCGG
     6241 CAAAGCTCCT TCTGGAAGTT CTTTATCTGA AAACTCTATT TTAGGTTGCG AATGATCAGG
     6301 TTGGTATTCT TCGCCTTCGG TTTTGAGAGC TTCAAACACT AGTTCTTTGA TCAAATCTTC
     6361 GTTGGCTCCT AACCATTTAG CCAGCGTTTT CATTTTTTCG CCGAAGGGTG CTCCTGGTTG
     6421 CCAACCTGTG GAGAATTTAC AATTAAAGCA GTTGTAAACC ACACTATTTC CGTCAAAGCG
     6481 AATACCGCCA CGCTTGCGAG TATCAGGACT ATGTCCCCGA TGTTGGCAAC AAGGAGCATT
     6541 GAAACTGGTC CAACCGCTGG GAGAATGTTT AGCTCGAGGC GGGAGTAATG TGCGAAATTT
     6601 ATCTACGACT AGAGTCATAG ACTTATTATA TTATCTATAT AATATTTTGT CAAGCCTTCC
     6661 GTTAACATTA GTTATAGGCT CTAACACATA TGTTCTAAAA TTTGGAGATG TTTTTGGTGT
     6721 GCCGGAAAAA ATTATAGTTT CAATAGAACC ATTTAATCCG ATACTTGTTA CAGTGATTGA
     6781 TAGATTATGA TCGGGTGTAT CTCCGCCCAG TCTCTTCCCT TCGATGATCA ACACATCATC
     6841 TATATTATAT CCTGTTCCTT TAGATTTCAA TGAAACTTCA TATTGACTAG AATTTGAGGG
     6901 ATTGGCGTTT ATAGTAAATT CTGCTAGACG ACCCTTGTGT CCAGTTTGTC TGATCCTAAA
     6961 CCAACTGTAT CGGCCTACGA CATTTTTATA CATCACCGAT GTGCCGAACT CGGGAGTAAA
     7021 ATTATTCCCT GGGGGGCTAA TTGCACTGTC CGGAATATCA ACCCAATCAT CAGGATCACC
     7081 GCTGTCCGAA AGACTTCCCT GAATAATTAC TGAACCATCA AAATCATTAA AATAGAATTG
     7141 AAAAGTATGC AAAGACTGAG GATTAGTTGT CTTTGGTCTA GCATCTATCA TACTACTGGT
     7201 AAAATACAAA GAAGTACTTT CTCCCACAGT AGCCGGATTT GTATAGGAAA ATTCTTTCAC
     7261 AACAGTAGTA GGGCGCAGAC CTCCCTGAAG ATCTCCTGCA ATTTCTATTG TAGAAACAGC
     7321 GCCGAATTGT TCGTCTATAT ATAATGGCTT TTTGTTAACA ACATGATAGC TATCATCAAG
     7381 ATTATAATCT CTAACTTCTT GTATCAAACT ATACGAATAC AATCCCGGAT CAATATCTAA
     7441 TAGATCTTTT TCGCTTAATA TTACTCTAAC ATTTCCAGAT ATATTACTGA GAGTCTCGCA
     7501 ATCTCTACTA AGTAAAAGAG ATCGAGTTTC GTGATTGAAT AGATTAAACA CTATGGTTGT
     7561 TTCTATGATA TTTGCGGCTT TTTGATCTCC GTTTTTTACT TGGAATTCTA ATTGATTATC
     7621 GGTACTTCTA TAAATTTTAA GATTGCGTGT ATACACTTGT CGGAACCTCT CTGTAGTCCA
     7681 GCTCGAACTT GTATAGGCCG CGATTCGATT TGGATATAAA TAAACTGGAT TAAGTTGCAT
     7741 CAAATATTTA TCGATGAGAA TAACTAAAAA CCTACAAGAT AACTTTCCGT TTATAAGTGT
     7801 CATAAACCAC GTAGATAAAG AATACGTGGG CATCATTATC AACCAAGATG CTGCTATAAC
     7861 TAGCATTTAT GACTACGAAT CTATAAAATC AGATGAGGAG CGCCAGTTGT TTTTAGAGCT
     7921 AGGCGAAGCA TGGTGGTGGG AAAGTAATAG ACAAATTCCT ATCAACATAT TTTTAGCCAG
     7981 AGAAATAACA CCGTTCAAGT ATGCTATCAA GAACTTCTCT AGTAAAGATG TTAAGATTTT
     8041 ATTTGGCCCT TGCACTAGCC TAAATGATAT TATAGTTAAA AGGATTAAGC GTAAATCAAT
     8101 TACGCTGGTA AGAAGGGTTA CGAGTAGCCG TAGCTGATCT GCTCACAGAC CATATTCATC
     8161 TGCACTACTA TAGCCACCGC ATAGGCAGTA GCATGTGATT TCTTAAAATA ATAATCATCG
     8221 TTAGACGGTT TCGTCCATAC TTCGGACATT ACTTCGCTCC AGGATTTTCC TATTAAATGT
     8281 CTCTTTGCCG GTCTGATCAT AGCCAGCACC GCAGCCAATT GTTCTATACT AGTCGGCTTC
     8341 ATTTGTCGCA GCACACTACC ATGATTATTG ATATGAAAAA TCATATTAAC AAAATCGTCT
     8401 TGTTCGAGAA GATCCCATAG AGGTTCCTGA TTCATTAACT GTATAAGGTG CTCTTCATTT
     8461 TTAACTCCCT TATACAAAGA AACATTAAGA AAATCTATTT TAAAATAACC TCTTTCTTCT
     8521 GCTTGATCAT AAGGTACACT ACATATTCCT TTCTCGGCAT TAGTAGGAAC CTGATGAAAA
     8581 TACACACCGG TGTTGTGTTT GACCAATTGG TCATTGTCTA TTCTACTAGC CCCAATGTGC
     8641 TTGAATAGTT TCAGAGCCTG TTCTCTGTCT GCAAAGTCTA TGTCAATGTC CGGCATGTCT
     8701 CTATTTTCTT CCAGTTCGAA GGTCCTTGGG TACTATAACC AATATATCTT TCTCCGGTCT
     8761 GCATGTCTAT AAGCATATAC TTTTCTGGGC ATTTTGTATA GACTTCTAGT GTAACCGCTT
     8821 TGTCCAATTC CGGAACTTCT TTTCCATCTA GTAGTGTTCT AGTTTTTGTC ATTGTATTTT
     8881 AGTTGTTTCG AACAACAATA ATGGAAGCGT TTCTGCTAGG AATTCTGCAT ATTCTTCCGC
     8941 GTCCTCTGCA TCATCAAAGC CAGAAAATTT AACATATACT ACTGGTTCGT CGTTACTAAC
     9001 AGCTACTTCG ATATCGATAT CATCTCTTGA AATCGGTTCT TCGTTTTCTG TTAATTCAAC
     9061 TTCCTCTACC TGCTCGTCTT TCTTCTTGGT CATTATAGTA TTTTCGCTTC TTTGATAATA
     9121 TCTTTGACTA ATTCATGATC ACCCGGGACA GCTTGAAATC TTTTAATCCA AAATTGAGGA
     9181 TCGATCATCG GCGATATGAT TTCTAACTGC TCGTCATTCA TACGTTTTAA CATGTCCTTA
     9241 CCTGACTTGG TATTTAATAC TATCCAAGGA CTGATCAAAC CTTCTTTGAT ACTGTGTGTA
     9301 GCACGATTTA AATTTACATA GGCAAAATAA TGGGTCCAGT CTGCTTGATT ATCGTCAGCC
     9361 CAGTCCATCA TGGTTTTTAT AGAACGCTGA ATAGCACCAT CAGCAGGTTC TATTCTAATT
     9421 AACTCTGCGA TATATTGTTC ATATAATCCA TCACGACACC AATGATCTAA TTTGACACCG
     9481 CTCTTGACCA CATAATCTAT GAAACGTTCA GGATATATAG GAGCAGTATT GACCAAGAAA
     9541 CTGCCAAACT TAACAAAGGC TGTGTAGTAA GGGCTTGTCG CAAAATCGTC AAATGTTTTT
     9601 TGAGTTTTTC CTTTTTGTGT GATGTCATAG AATCTTTGAT ACGTTAATAA TCCTGCCTGT
     9661 ACATGTTTTT CACTTTTACT GAGATGTCTA CGTTTTTGTT CACAGATATG CACGGCCAGT
     9721 GTTTTTTCTT TGGCAAAATC TTTTTGGCAG TATTCACATC GATACATTTC TATCATAGCT
     9781 TTTCGGCCAT TATGAAATAT TTTTTTACTA GCAGCGGCTT TTTTGCGCCC TTGGGTGTTT
     9841 TGTAAAATTC TAGATAATCT TCCTTGATTA TCCTGTAATT GAGATTTAGA AATTTCTGTT
     9901 TCCACCATCC GGGAGACTCT TGTATTAAAT GTGCATTTCG CCCATCGGGT AAAATTAATT
     9961 TTGCCGGGCT AAGTGCGATT AAATGATAAA TGTATCTGCT TTTAGTTGAT AGATATTTTA
    10021 ATGTGTTATC TATGTGTTCC GGTTCAACAT GCTCAAGAAC ATCGGTCGAT ATAATCAAAT
    10081 CGGCATGTCT TCCTTCCATG GTAGTGTCAA ATTCTTTATT TCCAGGATCG TATCCTGTCA
    10141 CTACAATGCC GGGATATTCC TCCCCGAGAC GTTGAATTAA TTTACCTTTT CCGCAGCCAA
    10201 AATCTAAGAT ACTAGTTGGT TTGATTTCTG CTACAAAATC TGCCAGATGC TTGGGTATTT
    10261 TTGATCTTTT ACCAAATGGA CTAGTATCGT GTATATCTGT TAATATTTTT TTATAACTAT
    10321 CAGAAATCAT AATTTTATCT TGGCCACTTG AATTTTGTCC CAACCTAAAT CTTCACAATA
    10381 TTGTTTTATT TCTTTTTCGG TAGTAATAAC ACTTAATGTT TCGATATCTG ACATTTTTGT
    10441 ATTAGGGAAT AGATCTGCTA AAAAATCTAA CTTTTTATCT TTCTCTCTTT TCAGAGGTAT
    10501 CCATTCGTGG AAGTGGGCTT TTTTACTTTC ATGGCTGCAT AAACACAATG TTAGCCAGAC
    10561 TAGTTTGGGA TGGTCCTGGA TATCGCCCCA GTTCTTATTG TAAAATTCAT TAACTGTTAA
    10621 CAGATAATGT TCCTGCAATT CTCTATTATT AGTTTTGACA TTACTGATAT ATCTCATAAG
    10681 ATTCCAGAAA TCTCCCTTGA TTTCTTTTCG TCCATCGTCT GTAACTGCAT CCCAAAGTTC
    10741 TTTTACCCCC ATGTCAACAG AAGGAATCAT ATCTTTGAAA AGGTCTACGT GTTTATTCTT
    10801 ACCCATCTTT TTTACTCAGT TCGTATATTA TTTTAGCACG ATCCAATGCT TCTTGCAAGA
    10861 GAGGATTTGA TTTAGCTGCC CTGCGTATAT TGCCCCAAAG TTTATCTTCT TTTAGATCTT
    10921 TTATAAGATC GGGATTATGA GGAGAATCCG CATCCCATCC TATGGCCTCT CGATGAAGGC
    10981 TTCCAACTTC CCGAGCATAG GTCACGCCGT CGGCCTTTTC GTAGATATAA CTAGCGCCTG
    11041 GTTTAAGTCT GCCCATTTTT ACTAAAACCT ACAGATTCTC TTTCTATATC GTTGTGATCG
    11101 AATTCTGCCC AATATAGTTC AAAGGCCACA GTGTCTTCCA GGGCTTCGAA TTGATGATAT
    11161 TCTCCGGGTG CGATCTTAGT ATACTGTCCT GGTCCGATGA TCGTTTCGTC TATTAGATCA
    11221 TAACTATTTT TCCAAGTACG TATCAATAGT TTGCCATTTT CGACAAAGAA ACCATTCCAT
    11281 TTGTATTTGT GTTTGTGCTT ACTGCAAACA CCACCATTTT TAATTTCAAT CCTATGAAAC
    11341 TCTAGTACGC CGTTGGCTTC CAATAGTTCT GTTTGTCCCC ATACTTTTCC TGCGATCATT
    11401 TTTATTCCTT AAATTAATTC GTTGTTATCA GCTCTACCAC TTCTAACATT AAGTAGACTT
    11461 TTTTTAAATT TTTCTTTGCC TACACCGTGG ATTAGCCAAT TAAGACTGCT GTTGTTATCT
    11521 TTTTTAGATA CCATTTTTAA ATTATTCCAC GATATCGTTT TATCTTTTAA AAGCTTGGCC
    11581 ATCCAAATAC CATCCCATGG TTTTTCTTCA TTGAGTATTT GATAATTTCT GTATCCTGCA
    11641 TAAATCCAAT CATAAATTAT TTCTATATCC TTGTGTTTAA GATCAAAAAT CAATACTCCT
    11701 GTCTCTACAT GACTTCCGGC TTTGATAGAT TCTAGATTCG CAGCTAGGCA AGCATTTTTA
    11761 AGACACTTGT TGATCCAATG AGCCACAGGC GGTCTAGCAG CCCGGACGTC GGCATCAATC
    11821 CATATTAGAT ATTTACTATT GCAATTTTTC AAAGCATGTA AAATTGCATA CATCTTAAAA
    11881 CTCCACCGAA GAGCTTTTTT ATACCAATTT TTTCTTTTTT CGTCATTGGC ATCGTCGGCC
    11941 CGAAATCTAG ATTTTACTTC TTGATGAAAA TACTGCCATT CCGGACATGA TAAATTAAAA
    12001 TCTAGAATTT CAATTCTTGG GTCAAAATTT GGATCATGAT TTTCACTGTA GTATTTTATT
    12061 TTCCAGTCTT CGGGAAACAT CGAACTCCAT GTTGATAGAT TCTTTTGTCC ATACAGATCA
    12121 TAACCATCTT TATGTAAGGT TGTTATTACT GTAACAGTCA TAGAACTCCT TTGATTCTTA
    12181 AAAATAAATA TTCTTTTTTT TCACACCAAC GATTTTCGAA TACAGGTTCT CCCGGACCAG
    12241 TAACAAATGC AGTGCCATAA TATGCTGTAG TAAGCCATAG TCGTTTTCTG GTGTAATGGC
    12301 ATTGCCTTGG CCATAAGCTG AATTTTAACT CCCAGCCTAT ACACCGTCTT TTAAAATCTT
    12361 CGTTAGACCA CAGCATATTA TCTAATGGCA TTAGATTAGT TTGTCTAATT GTATAACTTC
    12421 GCCTTGCCTA GAAATTTCTT TGACAAAAAA TGCACAAGGA GGACTTGGTC CGTCGTGCAA
    12481 TGGTACCGTG AGTAATTGCC CGTTTTTCAT CTTTGGAAAA TACCAACGAA CATCTTGGAA
    12541 GATATTTAAA ATTTCTATAG ACATGTATTC TTGTCTAAAA CCGTTTACCG GATTAAAAAT
    12601 CAATGCGTCG AATCCTCGCT CGTTAATACT AGTCAGCGGC AATACCTCTG GATCTAATCC
    12661 GCACTCTTTG TCTCCTACTA CCATACACCA GTCTAGAGGC ATCTGAACTT CGTACTCGCC
    12721 GATTTTTAAA ACGATCGCAG GACTATTAAA TGATTCTAAA AAGATCAGTG GCATAAAAAA
    12781 GAAATCAGGT TCTTGCGGAT TTGAATTGTC TAATACCGAA AATCTAGTAT CGTCATCTAC
    12841 TTCTTCCGGC AGTTCATTTA AATCAAATGC TGTGTTGTTT AATGTTAAAA TTTTCATGTG
    12901 GTTACCTTGG TTACTGTGAA AGGATATTTG GCATCCTTAT AAAACTTTTT TCTTTCTGTT
    12961 AGATGTCGTT TGGCATATTT GCACGTGGAG GTAATATCCC AGACCTGGAC ATGGTCCTTA
    13021 TCCTCTGCCT TACGGATTCC GCGTCCAATA CTTTGGATAA CCCTAACAAA GCTCTTTCCG
    13081 GGTTCCAAAA GAACCAGATT AAAAATCCTA GGAATATTAA TACCCACAGC GGCCACACCG
    13141 TAAGTCGCCA CAATAATCTT GTTATCAGCA GTTTTAACTT CATCATATTC GTCCTTGCGA
    13201 TCCTGTAGCT TGACCTCGCC GCTGATAAAA GTGGCAGTGA TCAAATATTT GTCTTTTAAG
    13261 ATTTTTAATA ATTTATTTCC GGTATCGATC CTGTTGATCA ATATCAAAGT ATTGGCTGCA
    13321 CCTTCGGTCA TTTGACTGAG TTCGTAGATT TTGCCTGCAA TCCAAGTTAA TCTTTTTTCA
    13381 TCTGTGACTA ACCAGGAATA TTCTTCTTGA TAGGTCCTAA AAACCTCGAC ATCGGTGGTC
    13441 TGTAATATCT TAATATCTAA TTGTGCTAGA ACATCTTTCT GCTGTAGATC ATATGCAGAC
    13501 ACTTGATTAA TAACAGGACC AATGCTGGCT AAGATACTTT GAAATTCCCA TTTTTCTTTG
    13561 GGTATAGTTC CGGTCAATCC CCAACGAATG GCACAGTTTT TAAAATTCTG TGTCAGCAGT
    13621 TTAGTCAATA CATCTGCCTT GGCCTGATGG ACTTCGTCGA TAATTACCGC ACACACGCCT
    13681 TCACAGAATT CGGCCAGGCT TAATGTATCA TCGTCATAAC TCTTTTTATC TAATACGTTA
    13741 AGACTCTGCC AGGTACAGAT AGTATGTGTG CGATTTAATT CTTTGCGATC ACCGAAGTAA
    13801 ACACCGACGT CTAGTCCCAG ATTGCGATAG TCTTCCTCAG TCTGCACCAC TAGACTTTTG
    13861 TTTGGTACAA TAACCATCGT TCGACCGTAG GGTTCGCACA ATTGACTCAG TGTTGCAGTA
    13921 GTGATAGTTT TGCCAGCGCC TGTGGCCACT TCTTGTAGAC TCTGTGGATT CTCTAGAAAC
    13981 TTATTAACTA CTTCGTACTG ATAATCTCTA AGTACGATCG GTTGTCCTTC TTGGACATGT
    14041 CCCTTGGGCC AGGTCTTGCC TTGATCTGCC CAGTAGTTTT CTGTGATAGG CGCAAAGGTA
    14101 AATTGATAAC TTTGTCTAAG ATCTTCGATT TCGATCTCAT ATCCCGACTC CTCTAAGATA
    14161 GGAAGGATAG TATCTAGGTG TGCAAGATAC CCTGTTCCCC CGATTCCGAA GAAGGTTTTA
    14221 GTTCCATCCC ATCTACCCAA TTTATAAGCA GGCATATGAC GAGCATAAGG AAGATCGTAT
    14281 TTGAGACTAT TGACTAGTTT GCGTCTGATT TCTACTGGCA ATCCATCAAT TTTTATGTTT
    14341 ACTTCGTCTT TGATAACTAG TTTACAATTC TTCAATTTCT ATTTCTCTTT GTTTTGATGG
    14401 TTTGATTTCA CTGATATTGA CCACACAAGG ATGATGATTT AACAGACATT GCAGAGTTTT
    14461 ACTAGTGAAT GGAAACAGAC CATTAGTTGC AATTATTTTA AACGAATCTA AGTCTTTATA
    14521 CAACCATTTT GCGGGAGAAT TCAAAAATAT AAAAATCTTG CCATTGGATA TTTTTCCGCC
    14581 TAATTGATTA TTTTTGATCC ATTGATTTAA TTGACTGTTT GACTTGTTAT CTTCCCTGAA
    14641 ACAGATTTTG ATTTCGCTTC GAGCTATTCC CTGTTGATCT GAAAAATTAA TAAAAAATTT
    14701 CATCCAGCTA AAATAGTCCG AACTGCGATC TAATATAAGA CAAACTTTAG AATCTGTGTT
    14761 TTTATAAATT TCAAAAAAAT CTTTGAGGTC CTTGATCCAG AATATATTTT TATTCGAAGC
    14821 TGCTATTTTT TCTACAGGAT TTTCTAATCG ATTTTTCTTG AGATAGAATC CCATTTCCCT
    14881 AGCTGTAAAT AGATCCGCCG CAGGATTTCC GGTCTGGTGT TCTTTCCAGT AAGTCACGGC
    14941 TTCTTCGTTG GCATTTTTTA AAATCACCGA ACCTTCAATT ATCTCACAAT GAGGAGAATA
    15001 TTCTTCTTGA TTTTGCCATA TGTCGTCGAT CTGATCTTTA TAGTCTAGAA AAGAAGAATC
    15061 TAGATCGAAC TCATTTTTTT CAACAAAAGT TTCAACCTTT AAAAAGTTCG CATGATATAA
    15121 AGGGAGTTTT CTTACCTTGA GATCGTTATC CCAGCAGCTG TGAGGCTGAT TAGTAAATTC
    15181 TTGATCAAAG GACTGTTTTA ATGAAAATGG AAATTGCAAA TAAATCCACG GAATTCCGTC
    15241 TTCATCAAAT TCTATGCTGA CTTTTTTAGA ATTATTTATG ACCCTAAAAT CTTTCTTCCA
    15301 GGGTAATGTC TGTAATAGCG TGTCAACATC GTGGCCTTCT ATCTCGAGAA AATTCTTATA
    15361 TTTTTTAATC AATTTGAATA TATAGTTTCC CTGGCTCTTG GTCAACGGTT TATCAGCCAA
    15421 CAGAGAGATA TAAAAACTGT AGGCAGCGTT TTGATCGAAA TATTGAAGTT GATGGCTTCG
    15481 TCGTTGGACG ATATCATAAA ATTCAATGAA CAGTTCTTCA ACACATTTGA TCTTTGACAT
    15541 TTACAAATTG TAACAGGATT AACTGACAAA TGCAAGAGGT ATTAGGAATA ATTTTTTAAT
    15601 TCTTGGTTCA ATCTTAAAAA AGGAATTCCC TGTGCGATTT CAGATACTGT CCATTCTGTA
    15661 TGGACTAATT CTGTAAACCA TTGGGTTCGA TCTGGCATGT AGGGGGTTTC TATCTGATTC
    15721 AACTGCATAG ATACTGGGAA TGCCAGGCTA GATTGATCAC AGATCACAGG TGTTCCTTGT
    15781 ATAGCTGCCT GGACCGCCGG ACCGCTGTTA TGATTAATCA CACAATGATA TCCATAATCT
    15841 ATGTCGAAAT CGTCGTAGGT ATTCATTACC TTTTTGGGAT TTTCCAATTT GATTAAATTG
    15901 GTAGGTAGTC TAATAGGGCA TCGGGGGTGG GGTCTAACCA CAATAGGTCT GTTGGTATAC
    15961 ACACGAATTT TTTTAACAGT CTCGGTTACC CATTGTTCCA TTGAGGGCAT TCCGGTCCAC
    16021 TGTAGGCTTC GATTGTGCTG GCAAGCGATT AGTATTTCCT CTCTGCGTTT TTCTTGGAAA
    16081 TTCTTCAAAA ACACACCTAA TTTTCCCGCA CGTTGATTGT CTAGTTCGGA CCTATTGCCA
    16141 AATACACCCA TGCCGTTGAT ATGATCTATG CTGATACGCC AGGTCTCACC CCTTTTGAGA
    16201 TTCCCAACTT CGATGAATAC GGTTGGAAGA CCAGAGTTTT TTCGAGCTTC ATAGATTTTT
    16261 CTATTGCCCA ACATTCGACC GTGCCAAAGA GCTGACCATA ATATGTCTAC GTCGGCATTG
    16321 GCTGCGACCA CGGTGTGACC CAATCGTTTA AGACCAGCTT CTATGCTGTC GAAGATAAGT
    16381 GGACTGTTTA ATGCTCCGTA TTCTCTATGT AATTTGAACT TCATTGTCGC CTATAAATAA
    16441 CTGAGTATTT AATTCTTATA TGAGTAAATT TACAAAAAGA GTCAAAAAAT TATTTGATGT
    16501 ACATACCAGT TGCCTTGTGA TTGGCCAGGG ATTCGGCTAT CTTGAAGATA TACTAGAAGT
    16561 ATTTGAAACT GTGTTTGTGA TTTCCGAAAA AAAACCCGAA ATCAAACACA AAAAATTGGT
    16621 TTATAGAGAA AATTGCGACA ATCTCAGCGA CCTGTACGAG ATCCAGGCCG TATTCTTTGA
    16681 CCTGGATCAA TTAGATAAAT TAATCTATAT GCCGGTTGTG TGGACAAAAA ACAGGCCTAT
    16741 AATAATAATC GAAGGAAATG ATCCCATCGA ACGCACACAT TCCAAGCCAT TATACGATCA
    16801 TGGATTTAGA TGCGTGGAAT TATTGGGATT CTTTCACATA TGGAAAAAAC AACAATGAAA
    16861 ATTGCCGTAG TCACAACATT TAATGAAGAA GGTTTAAAAC GATACGGTCA GCGGATGATA
    16921 GACACTTTCA TCCAAAACTG GCCGAAAGAA ATCACATTAC ACATTTATCC AGAAATGTGT
    16981 AATCCCAGAG TACCTGATCA TAGCAGAGTT ACATTAAAGA GACTAGAAGA AGTTCCTGAA
    17041 TTGATGGCAT TTAAAAATCG TTGGCGAGAT GTGTCAAAGG CCAACGGTGA TGTCACAGAC
    17101 GATCCTGTGA GGTCTAAACG CAAGGATGCT GGCAAAGGTT TTAAATGGCA TGCGGTGAGA
    17161 TTTGCACACA AAGTCTATGC GATTTTTGAC TGTGTAAAAG AAACAGATGC AGATGTATTA
    17221 TTCTGGATGG ATGCTGACAC TGTCTGCCAT AGTCCTATCA CACTAGAAAC CGTGATGAAA
    17281 TTTTGTCCTG CTAACATGGA TCTAGGATAT CTGGGTCGAG AAGGAAAATA CACAGAGTGT
    17341 GGTCTTTATT CGATGAATCT ACGCAGTGTT AGAACTCTGG GATTCCTCAG AGAATTCCAG
    17401 CGCATGTATG ACGAAGCAGA GAACGGAATA TTTTTACTGG ACGAGTGGCA CGACAGCTTT
    17461 GTCTTTGATG CTGTCAAAGA TAAAACACAT CCACTAAGGC TTAACAATTG GTCAGCAGGC
    17521 ATAGTCAAAG GTGAAGGACA TCCTTTGATC AACAGCGAAT GGGGTGCGTA TCTTGATCAT
    17581 CTCAAAGGCG ATAGAAAATC TCTAGGGCGA AGTTTACCTA AAGATCTTAA AGTAAAAAGA
    17641 ACAGAAAGTT ATTGGAAAAC TTAATTTTTG TATTTTTTAA CTACTATATT TTTGGTATAA
    17701 ATTTCTACTA ATTCTTTACC GCTTTTGGTT GGATTTTCGG CTCGCAATGC TTTTGGTAAT
    17761 TTACTGCCGT AGTGAACCAG CCCGAGATCA TATACATGTA GTCCGCGACC GTAATCAGTG
    17821 TTCATAATTT TGTAAGACGG ATATTTCTCA AACATACTTT CGACTGCGTT GCCATCATAA
    17881 CCTTTTTCTA ACGTATGTAT TGTTCCGTTT TCCCATATGT TTTCATAATG ATCGATGAGT
    17941 TCGTCGAACA TCGGATGTCT TGCATTAAGG ATTATAAATC CGCTATCATG CAGGCGACTT
    18001 TGTGATCTTC CGGTAGCCCA TGGTAAATTT GATTCTAAAA AATTATCGAG TTCTAGTTCG
    18061 AATTTTTCGA AGTTAAAATT AGTAATTTCT ATATCAGTAT CTAATAAAAT TACAAAATCG
    18121 TTTTCTTTTT TAAAATTTTT AGCAGCCCAT ACTTGGGACT GCATTTTTCT CCAAAAATTC
    18181 CAGGTTTTTT TGCTCGGATT AGTTTTTAAA AAGTTACTAT TTTTATTTTC AACTAGATCC
    18241 CAACCAGTGA CTGAAATTCC GGATATATTG ATTATATTAG AATCCGAAAC TATATTTTTA
    18301 TTACCGGGAA GGATAATCCA GGAGGGTAAA CAGTATTTTG CAATAACATT AAAATAATTA
    18361 TCGTCTGCCA GACCAGACCA TGTTAGTTTG TATTTCATTT AAATATTTAC ACTAAATTTT
    18421 ATAAAGGTGA AAAATAATGT GGATTTTAGC CAGTAGGGGT AGGCCTCAAA ATATTCAAAG
    18481 ATTTATAAAT TTGTGGAAAG AAACCGAAGC ATCTTCGGCA GTTTATTTTA GATTAGACGA
    18541 TTGCGATCCT CACATTGAAG AATACAAAAA GTTAGAGTAT CCCCAAGAAT TTCGTGTAGT
    18601 AATAAGCTCT AGAGCTAGAT TAGGGCAGGC AATGAACGAA ATGTTAAAAA ATAATCCTAA
    18661 CGAATCATGG TATGGATTAT TAGCCGATGA TTTAGTTCCA AAAACACTGC ACTGGGACAA
    18721 AAAACTAATA GAAGCAGCAG AATCAAAATA CATTGCTCAA TGCAATGATT TATCTCCTAA
    18781 ACCATTGAAC TGTTGCCACC CTTGTGTAGG GGGTGATTTG GTTAGACATG TTGGCTGGTT
    18841 TGCGCTACCA GATTGTACAC ATTATGGTGT TGAAGAACCT TGGAAAAAAA TTGCTCTGAA
    18901 TAAAGATCTA AATTTATTAA GATACTTGCC AGATGTTATT GTAGAACATG CTCATTACAG
    18961 ATTCGATAAA TCTAAATTCG ATAATACATA CTCAGAATTA AAAGATATGA AAAGTGAAGA
    19021 CAAAGAAAAA TTTTTAAAAT GGAAAGAAAA TAATTTATCT TCGTTAATAG CTAGCATCGG
    19081 AGATTTTTTG AAAATTTAAT AATTCTTTTT TTCCTCGTTT ACCCCAATGA TGACTTAGGC
    19141 AGTTTTCAAG TTTAGTATCG AAAAAACCGC AATTCATATC TAAAGAATTT GTTACAGTAC
    19201 CGTTCCATAA ATTTTTAATA GGTATATGGT TTACATACTC TGACAGTATA TAATTATCGT
    19261 ATGGATTCTT TAATGTCATA ATTTTTTTAG AATAATAGTA ATTTAAATAT TCTTCTAAAA
    19321 ATTTATTATA ATCTTGATGT CTAGTATTAA ATGCTACAAA TCCAGAATCT GGAAGATTGT
    19381 TAATCTTAAA AATAGAAGAA AATAATTGAT GATCTTCAGG AAGAAATTCT AAAGGATCGA
    19441 ACTCTTTTTT AATAATTACA TCAGAATCTA ACCAGATAAT ATATTCGTAG GAGTCCTTAA
    19501 AGTTTCTCAA TGCATAGTCG ATACTACAGG CTTTCTTATA AAATCTGTAA GCTTTCTTAA
    19561 ATTGAGAAAA ATATTCCGAA AATTCTTTAT TTGATTTGTC GAGATTTGTA ATATTAATTT
    19621 TTTGAAAATT AAAAGGTATT AGCGAAGTTT TCATTTCTGC TAATAAAATT TTATCTCCGG
    19681 ACAACATGTG CCAATTTTTA AGAGTATATT TTGCTACATT TTCATAATAT GTAGTATTAA
    19741 ATCCTGTTAT CCAACAAATT TTTTTCACTC TCTCATTCCA TTAAAAACTG TTTTCTTAAC
    19801 TTGACTATTA TCGTGGTCTA TGGTTTCAAA TAAATCAAAT GGTAAATTTA ACTGTTTAAC
    19861 TAATTCAGCC ATTGCTTTTG TATCTTTAGG CAGACATATT CCACCATACC CTCTGATATC
    19921 GGGACCGCAG GATAGATAAT CCGGACTTGC AGTCTTTCTT AATAAGAATG TAGATAATAC
    19981 TTTATCATAA TCCGAATCTA ATTTTTCAGA AATTTCATAC ATAACATTTG CGAATACTAC
    20041 TCGAAGAGCA TTAAATGTAT TAGAATAATA CTTTAAAATT TCTGCTTCGG TCGGAGTCAT
    20101 TCGGACTGTG TTTTTTGGTA ACCAAGAGTG TGCTTCGCAG ACTCTATGCC ATGTTCGATC
    20161 GGTATGGCAT CCCACTGCTA GAACATCGTG ATTCCGAACA AAATCTTCTA ATGCCGATCT
    20221 TTCTCTAAGG AATTCTGGCA CAAAACAAAT ATCCTTGTCG TTATATTGAT TAATTATAGC
    20281 TTGTGTAGTT CCTGGTACGC TAGTTGATTT AAGAGCGATA ACTCCACTAT ACTCTAAAAA
    20341 TTTTAAATCT TTAATTGTCT TGTGTACTAT TGACAAATCA CATTCGCCAT TTTCACCGCT
    20401 AGGAGTAGGG ACACAGATAA AAACAATTTC TGTATCTAGT ACATCATCGA TTACTGTGTT
    20461 TAATTTTGGA TCATGCTTTT TAACATCATG ACCTAACATT TTAAATCCTT CGCCTACTGC
    20521 ACTGCCAACA GTTCCCCAAC CAATAATTCC AATTTTCATA AAAGACTCTC TACTGTTTTT
    20581 CTAAGCCCAT CTCTTAAAGA TGTATACTGC ATAAATCCCG TTAATTCGTG CATTCGAGTA
    20641 GTGTCGGGAC ATCTACGTTT TGCACTACCG GGCGGTCCCG GTAAAACTTC TAACTTGGTA
    20701 GGATCTATTC CCATAATATC CATTATAATT TTTGCAACTT CTAAAATTTG ATTTTCTTCT
    20761 TGTCTACCAA CATTAACGAT AACATTTTTG TTATTTAAAA CAAGTCGATG TGTAATTTCG
    20821 ATAGCATCAT CTATGTAACA AAAACTTCGA GTATCGTCTC CTTTAATATA ATACTCTCCT
    20881 TTAGCTACAC GCTCGACAAA TTCTGAAATA AAATGATCAA CTTGTCCTGG GCCGTATATA
    20941 TTAAAATATC TAATCACTAG CCAATCAAGA CCGCTGTTGG CAACTAAATT TTCACCCAAT
    21001 GCTTTGGGAA TACTATAACT CCATCTGGGA TTAGTTATAT CATCGAACAT TACCGGCACC
    21061 GATTCGTCTG TGGGCACTGG ATACAATCCC TTGTCGATTG CCCCATTAAA AATTTCACAT
    21121 GTGCTAGTAA AAACAAATTT AGTTTTAGTG TTTTTATATC TTTCTATAAG ATTGAATGTC
    21181 GGTAATGTAT TATTGAAGGC AACCTCAGTT GGTTGTTCGT AAAATAATCG GGTTCCGTTC
    21241 GTCGCTGCCA TATGTACTAC AATGTCGCAA TCCGGTGCTT CTCTTGAAAT CAAGGGATCT
    21301 TTTAGGTCTT GGCCTGATCT TCTATCAAAA ACAATAACAT CATGATTGTT TTTGATATGA
    21361 TTATAATAAT GGCTTCCGAT AAATCCTCGA TGTCCGGTTA AGACTATATT CATATCAATT
    21421 CCAATTATAT ATTATAATGT ATCCGTCGTA TATTGGATAG ATATTTTTTG CTTGTAGGTA
    21481 TTCGAAAATT TTTCTCCCTT TACCAGATCT ATCACCATTA AAGTAAGTAT TATCGTCAAT
    21541 TGCGATTAAT GTTCCATTGG TTAATCTTGA TTCTATAGCC ATGAATTCTT TTAGATGATG
    21601 TTCGGCACTA TTTTTATCAT TTTTGAATAC TACATCGTAA CTATCTAGAA AGAATAAATC
    21661 GACAGATTCA ACATTAATTG TTGATAAAAA TTTTACACTA TCTTCGCAGG TTACTTCTGC
    21721 GTATGTTGGA TCTAAGAATG ATTTTGCAAT GTTACAGGCA TCTATACTAA TATCAACTGA
    21781 TTTAATAGAT CCGCTACGCG ATTTCAAAAA CTCTTGAAAT AAAAGACTAC TCTGACCGTC
    21841 ATTCCAATTT CCTATATTTC TAATTACTCC GGTTTCGACA ATAGAATAAG ATTTTTTATT
    21901 TTTTTCTTCT AACAATGAAA AAATTAATCT GAAAGGTTCT GATCTCTGTG CAATATTAGG
    21961 ATATGTTAAT TTTTTCTTTT CGCTAACATT TCCTTTTAAT AGTTCATAAT ACTCTTTATC
    22021 GAATTTTTTT AAAAAACTCA TACATAATCC CTCATAAATT TCCAAGCAGC ACCGCTGTCC
    22081 AATTCTCCGA AATGCCAATG ACACATAGCC AAGCGTTCTA CCCACTGCTG TCGATCTTTT
    22141 AGGTCAGGAT CCTCTAATCG ACTGAGATCG TAGTTTCCCA CAGCATATGC TTGACTTACT
    22201 CTAGGATCAG GATCTGTAAT AAACACAGGT ATACCTTCTA TAGATGCTGC GACTCCGGGG
    22261 CTGCTATTAT AAGTTATCAC AGCCCAGGCA TTCTTAAAAT CATCTAAAAT ATGTTCGTTA
    22321 GTGCTAACTG TATATCTGCC TTTTTTAGAT TTTAAATAAT CTTTGGCGGA TTTATCACCA
    22381 GGATGACCTC TTACAATGAT AGGCCTATCT GAATATCTTT TAATTTCGTC CACAGTTCTT
    22441 TCTAGCCAAT CAACGACTGA AAGACCCTTC ATGGACCAGC CGCCGTTGCG TTGTGTGCAG
    22501 ATTAAAATAT GATCACCGCT AACTCGCCAG TTTTTTAGAT AAATTCCTAA ATGATTACTG
    22561 ATCTGTTGCC ATCTTTTGGA ATCAGGATTA TCCCAAAAAT AATTTGCTGT AGTTGGAAAA
    22621 ACTCCCCCCA TACCGTATCT CGAATAATGG ATAGGATGGT TTTTATCTTT GTAGTTGAAC
    22681 AAATTACTGT CTACAATTAT GGTTTTTTTA TTTCTTTGTT CTTGATAATT AAAAACATTT
    22741 CTTCTTACTA GTAAGTGTGG GGAGTTAGGG CTTCCTTCGT GTACCCAACC TTGTAATACT
    22801 GCTACATCGC AGGGCACGGG ATTATTACCA GTGTGTGCTA GCCCCCGATC TCCTGCTTTA
    22861 TTCACTCCAA GAATAAATCT TTTTAATAGT TCTGTTTTAT GGCTACTTTT GTGCGGCGAT
    22921 GGTACCCCGG ACAGATACGA AACTACTGTT TTCATAAATT ATTTTGTATT AAAGTCCAAT
    22981 AATCTCTATT GGCTTTCCTA CATTCCTCTA ATGCATTATC GTAGTTTGGA GTGGTTTCTA
    23041 CGGCGTCGCG CCAGTTATCT TTTTTACCTA GTATTACTGG AGCATGTTTC AAAAATTTAA
    23101 ATTTGCTACT CCATGCACCT CCTACTACAA TAACTTTTTT CTTAAGTAAA GTACCCCAGT
    23161 AGGCACCATG ATAACTGTTG GTTAAGATAG TATTAGCGCT ACCTAACAGT TCTATGGTCT
    23221 GTTCGATATT ATCACCGGAA TTAATAAACC TTGGAATAGG ATCTTTTCCA AAATCTTTAA
    23281 TCAACTGTTT CTTATGTTCG AACCAAATAA TATCGTTTTT GATTTCATAC TTTTTATCAA
    23341 ACGCAGGGTG CATACAACTA GCACACGGAA CCCAATGGAA TTTGGATGCA GTGTTATAAT
    23401 CACGTAGGCC GATCAATCGA AATTTTGAAA ATGCTTTTGG CCAGCGTATT TTGATAAAAT
    23461 CGATTTCAGG AGATCCATTA TGTCCTGCCC CCCATATAAA TCTCGGAGCG ATCGTCGGAT
    23521 TTATCAATGT TAAAAACTCT GATATTAATT GTTGATACCG AGCATTGAAT TGATCGTACA
    23581 ACTCTTTATA TATCGGATTG GCTAATGTCC AGCTGTCGGA ATGCATTCTT TTAAGTTGTT
    23641 GAGCATCGGG AGATTCGAAT AATTGATCGA AAAAATCTCC CATAAAATCA TTGTCGACTA
    23701 ATCCGCCTCC TCCTACCACC ATTGGAAGGG TAGGATCGTA GATGCTGCTT CCTATGCTTG
    23761 CGACATCGAT TATCTGATAT TCATCTTCTT TTAGAAAATA TTGTAAGGGA TTACTGGCAA
    23821 TATCTCCAAC ATTGTTAGGG TCTGCCCTGT GTGCAACAAC AAATTTAACT GCCATACCAT
    23881 TCCTTTAACA TTGTTAGTGC TGATCCATTT TTAAGTTCGC TTACATGAAA CTGTCCATAA
    23941 GACAAATGGC AGGCCCATGC ATATAATTTA TCCTGATCTG CGTAGTAAGG TTTTTCTATC
    24001 TGGTTGAGAT CCTGCAACCC CACGGGACTG GCTGCATTTG CAGGTGCTAA CGTAAACACT
    24061 GGGATACCGT GAAATATTGA TTCTACCGCA GCTACACTGT TAAATGTTAC CAATGCAAAT
    24121 ACATCACGAT CTAGAGCCTG TTGCAGTGTA TCGGTTGAAA TTCTATCAAT ACGTTTAGGT
    24181 GCTCGATGTC TAACTTCAAC AGGCCTGTCT GTGTATTTTT TAATAGAATT AACTGTTTCT
    24241 TCAACCCATT GTTCCTGTGT AGTTCCATAA AATTTACAGG GTTTTTCGTC AGGTGCTGCT
    24301 ATTAAGATTT TTCTTCCAGA TTTCTTCCAA GGATTAAATT TACGATTGAA TTTTTTCCAC
    24361 CGATCGTTTG GTCGAGAAAT TATTTCGCCA TGTTGTAGAT CGTTCTTTAC TATACGATGC
    24421 CAATACTTCC AACCGCTAGG ATTCGATGAA GTTTTTTCGT TGCCAAAGTA ACCAGTATCT
    24481 ACATAATAAA ATGTTCTAGA ATCTTCCCAA CATTGTTTCA TAATCTTGTG TTTGAGTATT
    24541 CCTCTTAACA CAATTGGATC TTTAGAATCT TCATAGATAA AATCTGCAGA GTTTGTAGGC
    24601 TTGTATCCGC ATCCTTGGGC AAAATCGTTT ATATAAGGAT CATTACCGTC TTTACTTAGG
    24661 AAGATCATGC TGTTGACAGT ATTCTGTATA AATTCGTTCT CTGTGCCATT CGTTGGCAAA
    24721 CGATCCTTGA TCGGCAAATT CATGGAAGCA GGGAGTACCT AGTGTATAAT GGATTAGTTT
    24781 TGCATCAGGA TTATGATCAT ATTCAATATC TAACCAATTC CATTCTCTGG GAAGTTCGCC
    24841 TACCAGAGAA TCTTCTAACC ACGAAAATCT ATGGACCTGT GCGCCTGTGG CTGATTGTAT
    24901 AAATTCAGGA GTTATCGTTT GATTGGCAGA ATGTCCACAG TTCCATAAAA TAACACTTGA
    24961 CCAGTTTTTT CTAGGATAGT TTTCGTTTTT GCTGCCTAGA TATTTTTCTG TCATGCGAGT
    25021 TTCGTAATCA TGTTTAACAA CCATTACTGC TTTAGATTCG TCTCTTAGAT TCCACAATCT
    25081 TGTGATGTCA TCTCTGAGAA TCATATCACC GTCCATAAAG ATTGCCCAAC CTTTATAGTC
    25141 CATTAAATGG GGGACTAAGA ATCTACTGTA GATAAAATGA TTACTGCCGT CGGTGTGCGT
    25201 TTCTTTATAA TCTTTTAGTA TGTTTAGTGC TAGAGGATTG ATGCTAACTG GATGGCTGCT
    25261 GTGTCTAATA ATACTGTTAG AACACACATG AAATGCTATT GCTTCTCGAG GATCGTAGCC
    25321 TATAAAAATC GGAATCATAG TTTTTCCTTG AAATAACTTT TCATTTTATT TGTATAATGG
    25381 ATTATAAAGC ATTCTTCTAA AAATTCAGGT TGGCTACAAT TCCATTTTAT GTCTAGTTCT
    25441 TTAGTATTTT CTTTATTTTC TGAAAGAGAC CAAATAACAT ATCCGTTTTC GCCTTTCATG
    25501 GAAAAGTTAC TAGGAATTAT TTTTTCTCTC TTAGTGATTA CGTCGTTTAA AAAATCTTTA
    25561 CTTCTCTGAT CATTTTTAAA AATCATAAAT CCAGAGTTTG GCCTCTTTGA TATTCCTAAA
    25621 ACATAATATA TAGAATTATG ATCTAATATA GTTTCGATGG GCGGTGATAT AGTTTTTATT
    25681 TCGCAATCTG AATCAATTAA TACTGTAAAA TCATTGTTAG ATAATCTATC TCGGACTTCA
    25741 TAAATTTTTT TCCAATAATA ATCTTTCCAG TCAGAAATGT ATTTTTTATC GCCGATCAAC
    25801 ACATACGAAT AATTATATTT TTCACAATAT ACTTTCTGAG AAGACAGACA GTCTTTGTAT
    25861 TTTTTTATAT AATCTTCAGA AGCTACGCAG ATAAACGAAA TTCTCATTTT CTTTCGATAT
    25921 CCTCTTCTAT GCAATTTTCA CCATATTGTA TTTCTACTAC ACGGACAGGT TGATCATATG
    25981 GATTAGTCAG TTGGTGCCAC TCGTCTACGG TGATACAATA TTCATCGTGT TTGTTTAAAA
    26041 TCACAGGCGG TAACTCGTAG TCTTCATGCC AACGATTTAC CACAGCAGCA CCTTCGCTGA
    26101 CTAACCAATA TTCTGACCTA AATTGGTGTC GCTGCATACT TAGGCTTTTG CCTGGTTCAA
    26161 CTGTTAGCTC TTTGACCTTT ACGCCCGGCA CGTCGTGCAG CACACGATAA TAACCCCACT
    26221 GACGTTCAGT CTTAGGAGCT TTCCATTCTT CTAGGATCCA ACTGCTGGAA TTAGCTTTAT
    26281 CGAACCCGCC GACTCCAAAC ACAAATTTTA CGTTTGTGTC TTCGATATCC ATCTCTGGAA
    26341 TATTTTTATC AGTGCGATCC CCGCCGTTGG CAAAAATTAT TTCGTCGTTG GGGAAAGTCT
    26401 GCCTAATCAA TTTTAACGCA TTTTTGGCAC TACCGTCGTT GTCATTGAAT TCAACAACAT
    26461 AGTCTACCAT TTTCAGTGCC TGTATGATTT TCGAACGTTC GTTCCAGGGC ATGAAAGGTC
    26521 TGCCTTTTTT CCTAGTTAAC CACGCATCGG AATTTACGCC AACAACTAAC ACATCGCCCA
    26581 GTTGTTTAGC CGAATTAAAA TAATTGATGT GGCCGGAATG CAGCGGATCA AATCCGCCAG
    26641 TGACTAAAAC TATTTTTTTC ATGCAGATAT TTATCTGCAC ATATTATGGC TTAGTTTATA
    26701 GATTGGTTTG CCAGTACTCG CTGTTTGATA GCCAACTATG ATAGATTTCA AAACCTTCAT
    26761 CGATGTCTAT TTTGGGATCA AATGCAAAGT CTCTTCGAGC AGCAGTGATA TCTAATGCGC
    26821 CCCTGCTAGG GAAATCTGTG TCTTTATCTC GAACTTCGAT ATTACCTTTG CCGACGAGCC
    26881 TAACTGCTAA TTCTGCAGCA GCCAGTAAAG TTTTGCTATG GCTTTTGGTT ATATTATAAG
    26941 TTCCGTTGGC AGCAGCAGCG GACAAGGTTG CATTGACGAA TCCGTTGGCA GCATCGTCGA
    27001 CATAGGTAAA GTCTAGAGTT TCGTTTCCGC CATTTACTTT GAGCGTTTGA CCTCTCATGG
    27061 CAGTAAGAAG AAATTTTGAG ATCACACGAT CTTCCACATC TAATGGTCCG TAGACAGCAC
    27121 TAGGTCGAAG AATAGTATGT TCTATACCAT GCTTACGTGT GTAGTCTTTG ACTAACCATT
    27181 CTCCTGCCAA CTTAAGAATT CCATATTGGC CTTGGGGACG GCATACAGCA TCTTCGGTGA
    27241 CAAAATCTTT GAAATCGCCG TAGACCATCG ACGAACTAGC ATAGGTAAAT CTTTTTACAT
    27301 TGTGCTTGAC TGCGGCTTCT AACAGGATCA GCAGTCCGCC ACTCATTACA GTGCTACCCC
    27361 AAACAGGATT AGCATTGACG ACTTTTTGTC GAGGAAAACT TGCTAGGTGT ATAATCGCTT
    27421 CGATGTTGTG ATGAGGTAGA AGGTAATCAA ACATACTGGC TTGAAGAATA TCCATTTCGT
    27481 GGATTTCAAC ATCGCCGATT AACTTTTTAC GTTCAGCGAT TAAGTAATCT ATTTCGGACT
    27541 GAGGTATAAT TCCGTAGTTG GTACAATTGT CATATACAAC TACTGTGTGT CCTAGATCTT
    27601 TTAGTTTTTT GACTACGTTG TGGCCGATCA AGCCTAGGCC ACCGGTTACT AATACATTCA
    27661 TAGTGTAGCA TCTTCGAGAC CAGCAGTTCG CAATTTAACG ATGTTTGATA ACTGCCATTG
    27721 TTTGATGTCT AGGGCTTTGA TAATGCCCAA CCACTTGTTG CGTAGTAGGG CAAAGTCGTT
    27781 GATGATCTTT TCAAAGTCTA CAACATCAGC TTCGCCTTCC ACGAATTTTT CACAATCTCT
    27841 AGAACTCAAC GCTCGTTGAT AATTTTCGAG ATATTTACGG AAATGTTGAC TACGTAGTCT
    27901 GCGAAGCTCG ATGTTAAGAT ATTCAAGAAT ACCCTCGATT TCCTGAAGTT GGTTAAATCG
    27961 ATTCTCTACG ATGCCGGGCA TAGCCGCAGA TGCCCTTTCA ATATTTCCCG CTACGCGGGT
    28021 ATCATTTTTT GCAGCCAGTA ATTCGGCTTC ATAATATGCC ACAGCATCTG GTATCTGTGA
    28081 GATATCTTTA GAGACTCGAT CGTACCAATT CACTTATTCC TCGTCTTCGT AATCTTCGTA
    28141 TTCTTCTTCG ATTTCCTGTC CATCGATCGC ATAATTAATA GCTTCGTCAA GATAAGAATC
    28201 GACACCTAGT AGACCTTCTA AGACGCTGTC TTTGATTCCG TAGTCTAACA AAGTGTTTAC
    28261 GAAATCAAAT GCAACATCAC TTCTAGTTTT TTCTGGAATA TGTTCGGCAA CAACGTTCCA
    28321 AATATCGGCA ATTAGTTCTT CTTTCATCCT TGAGTCTCCG TTTCAGGTTC AACTGTATTA
    28381 GTTATCTCTG AAGCGACATT TTCTCCATGT TTTGAAATAT CTGCCATGAT AGCATCAAGG
    28441 CCACCATTTT CGTTACGTTC CCAGGCCTTG CGGAACTGCT TGATGATCTC ACCATCCTTG
    28501 GTCACGTACA CAAGACTGTT GCCTTCTTTC TTGAGCATGC CTTTGGCTTC TGCTAAATCT
    28561 ACTAGTCCGC TATAGGGATT CATGCCTGTC TCGTAAGGAA TTTTAACCTG CACCGATTCA
    28621 AAAGGCTTGG CATAACGTGT TTTCATGATC TTACAACCAG CACGAATACC CCGTACTTCT
    28681 GTGATCTTAT TGCCATCCTC GTCTTCTTTC AGCTTCATTT TTTTCATCGC TACTACGATA
    28741 GAACTTGCAT AGATAAAGCC TTGACCGCCT GAAATCTTAT CGTCGGGGTC AAACATATCT
    28801 TGACTGGCGT AGGTATGATT AGTGGCTACT AGGCCGATGT TCAATGAACC GAACATATTC
    28861 ACGCAGTTAC GAACCAATGC TGTCAGTGCT TTAGGTTTAC GTCCCATATC ACCTTTTAGG
    28921 TCGCCTGCTT CGAATTGATT AACATCCGTA GGAGTCAGCA GCATGCCAAG GCTGTCTAGT
    28981 ACAAATAAAA TCTTCGGGCG CTGATCTTCC GGCATGGCCT TGTATTCGGT AACGAATTCT
    29041 GTGATAGTTT TAGCCACATC GTCAATCATT GCCATGTTGA GTTTCAAAAG TTTATCTTCT
    29101 GAAGTGTCAA CACCCAATGC TTTGAGCCAG TCTTCATCGA GTGCGTTTTC ACTGTCAATT
    29161 AGGATCGGAT AGATGCCCTG CGCTTGAGCT GCTTTGATGA GATTGCCGGA ACAGATATAT
    29221 GATTTGCCTG CACCGCTTTC ACCTGCAAAT ACAGTAACTT TACCCAACGG CACACCCCGG
    29281 TTAAAGTCAC CACTGATCAG ATAATTTAAT GCATAATTAC CTGTACTGAC CCAGTCAGTG
    29341 GGGTCATTAA AGCCAATACT AAGCCCTTCG ATGCTCTTAG TAATTGACTT CCTAAATTTA
    29401 GAAATATCAA ATGCTTTTGC CATTATTCTT TGTCCTGTGA TGTCGAAAAA GAGTGCGAGA
    29461 TTGCCCCGCA CTCTTGTTTA GCTGCAATTA CTTCTGACGA TTGCGAATCA TGGCAAGAAT
    29521 ATCTTGCGCA CGACTAGCAT TCTCGGCAGC TGGAGCGGCT GCTGGAGTAG GTGCTGCCTT
    29581 AGGAGAAGGA GTTGATGCAG TATCAAAAGG AGCATCGTCT TCGTCTACTG GAGCAGCAGC
    29641 ACGTGGAGCA CTCTTAGCCA TAGGATCGCC TGTGGCTTGG CTCATACCTG CTGGTTTGAA
    29701 GTATTGACCC CAACGATCCA TGTCATATGC TTCACCATCA ACTGATGCTT CAAACATTTC
    29761 TTTCATAACC TTGAGTTCAA CATCAGTTGG CTTCTTAGGT AGGAAGCTGG ACAGATCAAA
    29821 TAATGCATGT GCTTCGATGC CGGCTTTTTC TGCATCTGTT AGAGCACGTT CACGACGACT
    29881 CCACTTAGAA GTAGAATAGT CAGCGAAACC ACCTTTGCTT GTTTTTGCAA TACGGAAGTC
    29941 AACACCACGG AGGTAGTCGG TTGGCAACTC TTCCAACTCT GGATCCATCA ATGCTGAACG
    30001 GATGATTTGG TAAATCTGAG GTCCGATAAT GAATCTACGG ATAGGATTAT CTGGGGTTGT
    30061 ATCTTCTTTG AGAGGATCTT CAACGATAAA TCCTTGGAAA ATGTATGAAC GCTTTTTCCA
    30121 ATACTTACGA CCCATTTCTT CTAGACTCTT GTCCTTGAAC CAGCCACGTA CTTCCGAGAG
    30181 GATCGGACAT ACTGATCCAT CGTTGTACAT TTCTACACAG GGTACTTGGA CCTGTACAGG
    30241 ACGTGAGTCT GTCTCGCCTT TTACGCCTGC GAACGGCAAT TTGATCATTG CACGTTCTAC
    30301 CCAGAAGAAT GTGTTGTTTG GATTACCGTC AGGTAAGAAA CGCACTACAG CTTCTTTGCC
    30361 TTCTTGCATG TTCCAATGTG GGTAAATTGC GTTGTCGCCA CCGCCGGTGG AGTTTCCTGA
    30421 AGATTTAGTT TGTGCTTCTT GAAGTTTCGC ACGGATTTCT GCTAGTGTTG CCATTTGTAT
    30481 TTGCCTCCTA TAGCCTTAAA TGGTATTTGT GTACTACATG CCTTTCGCAT AAACATATTA
    30541 TGCGCTTTTT ATTTAGTAAG AACAATACTC TTTCTAGATT TTTTTGCCAA AAGAAAGGGC
    30601 ACCGAAGTGC CCAATCTAAC TGCTACGAAC AATCTTTAAA ATCCAATGCC TTTTGCAATT
    30661 CCCGATAATC TTTTAATTGC TTCTAGTTCT GCAGATTCTT TGTTTAAGTT AGGATGTACT
    30721 TTATATCCAT AAGACGATGT GTCACCTTTT TCAGCAGCAG CGGTTATTTT TACCATACTC
    30781 CAAATATCTC TGATAAAATC ACCCCTAACA TCGCTTTCTG GTTCCATTTC TTCGCCGTCA
    30841 TCATCATACT CTGGTTCTGG TTCTTTTATA GGCAGTTTAT CAAAAAATGC CTGGGCTACC
    30901 GGGACCACGT TATTTAATTT TCCAACCTGT GGAACAAATT CACGGACAAC ATCGTCTAGA
    30961 ACTGACATGA TTTCTTCATC GCTAGCAGAT GATTCGGCGT TGCGCTTATA CATCTTAGCG
    31021 AGTCGATCAG CCATTTTAGA TAGCTGTCTT TGATCTGCTT CGTCACCGAC TTCTTGCCAC
    31081 ATGTAGTTAC CAGCGGCTTC TTGTGTAAGT GTTTCGGTTC GGTCTGTTTC TCTAGATTTG
    31141 CGGTCTTTCT TCCAAGAAGC TAAGGCGTTT TTACCCCAGT CCCAAGGAGT ATGAGGATCT
    31201 TCTTCTGCTT CAGTATCAAA CTTAGCTAGG AGATTTTCTT TTTCTGATTC TAGTTCCGGA
    31261 TGAGAATCGA TCCATTTTTC AAAATTTTGT TTGGCTTTTG TATATCCGGT TATGTCAGCA
    31321 TGACGCATAA CTTTATCACC TGCTGATTTT CCGAATGCCT TTATTTTGTC CCACATCGGA
    31381 CCTTCGCTGA CTCCAGCCAA TTCACGCATG CGAGATAATT CTTTCAATTC GGGATTGTTG
    31441 TCTGTGGTCT GCTGAGGCGC CATGCGCTCA ACAAACTTTC GGGCTACTGT TTCAGCCTGT
    31501 TCGCCAAACT TCTTACCTAC CATTGTACAC ACGCCTTCTG GTCCTTTAGG AAATGTGCCT
    31561 GACTCTTTGT CGTAGAATGA CGTGATAAAT TCTGCTAATT CTTTGACATC CATAGCTTGG
    31621 CGCATGCCTT TCTTAGCTAG ATGGCGTGCC TTATGCTTGA TGGTGTTACC GTATTCGTCT
    31681 TTGTCGCCCA TAGGTTCGTC ATCCGGATCG AACGGTAAGT CGTCTTTTTT ATTTCTTTCG
    31741 TCGGGATTAT CGCTTTGTGT AACAATTTCT TCTTCCGGTG CAGGTTCTTC TGCGCCTGCT
    31801 ACAGGAGCTT CTGCTGCTGC ATCAGCTGCG GGTTCTTCTG CTCCCATATC AGCTGCGGGT
    31861 TCTTCTACAG CCTGTTCCAT GTCACCGAAT TCGATTTTGC CCAAGATCTC TTCTGCATTT
    31921 TGTTCTAACC ATGCTTGGAT CATAGGACGA ACATCTTCTT GTGGATTTTG TCTTGCTGCA
    31981 TCCTTGATTT CTTTGTAAAG CTTAGGATCG TCAATGATTC CTTTGAGACT TTGAATAGCA
    32041 TTAGTGCCGT CAACGCCTGC AGGAAATACA TCTCCAACTA ATTTGTTTAG ACCATCAATG
    32101 GCTACTAGTT GTTCTTCGCT GCTTTGGATA GGACTAGATT CTCCTAGTCC CATGACCCAA
    32161 TTTTCAAAAT TTTCTAGTTC GTCTTGTTCT TCTTCGAGAT CGATTTCTGC TTCGTCGTTG
    32221 ATTGTCTGTT CATTAGTAGT CATGGCAACT ATGTCGTCAT AGTCTACCTT GCTGTTTTCT
    32281 TGCATCAGTC TATAAATTAT AGGAAATACG CTTTTGATAT CTTCTTTGAA ATTTCTTACT
    32341 GTGAATTTAT CTGTGTAATC TTCGATAACA TCTTCTGGTA CTTCAAGTTC TTGATGTGCC
    32401 TGAAATGATT CTTTGTAAGA TTCATAATAG CCTTGCTTGC CTAGTTTTGC AAGTTGTTCT
    32461 CTTAGAGAAT TTAATGCTGT GGTTGCACGT TCAACTATTC CGTTATTGTC GGAATTCATT
    32521 AGATCATTGC GGACTACATA ATTTTGGAAA CCTTTGAGTT GTGCGATTTC TTCACTCATA
    32581 CGGATAATGC TTTTACCGAT GTCGTCGTAG GGCAAACCGT TATTGGCCAC ATGTCGCTGC
    32641 ATGGCTCTAG CACCTGCTAA ATGAATGAAA GGATATTTAA ATCTTTCACC GTCTTGATTT
    32701 TCAACAAACA GTGCAGAAAT ATTTCTAGAT CTAGCACCAG GCTGTTGGTC GTCTGTCAGC
    32761 GCATGGCTGT GTTTGATGAT TAGGCGTGTG TCCATTAGTT TCTGATAACT AACAGTCTTG
    32821 GTGCCATATA ATTGGCTTTC GTTCATAATT GATTCTCCGA CGGGTTTCAC TATAGTATCC
    32881 TTGGCTGCTG ATGGTTTATT AATAGTAGTA AGGAATTCAA AATCTCTAGT ATCTAGATTG
    32941 TCTTTAGAAA TGTCTCTGGT GTCAAACGCC ATTAATCGAC GTTTGGCAAA CTCTCGCAAT
    33001 TCTCTAAGAA AACCATACCA ACTTTTCTTT TGAGGATTTT CCATACTTTC TGTTATGCCC
    33061 GAGCTAAAAT AAACCTTCAT TGAATTAGGT TCAGCTAGGC TGATAGTGAC ATGTCCTAGT
    33121 GGAACTTCAC CATCTTTATA ATCAAAATCG AAGAATCGAG CTTCTTCGGG ATTAATTGTT
    33181 ATCGTGCCGG TTTCTGTGCC CAGTTTCAAC CCAGTGAAAC GGCTACGAAC TTTGTAAAAT
    33241 AAATCGTTGG CTATACTGCT TCTTGCATCC ATAGTTATAT TTATCAGAAA CCTGAGCTTA
    33301 CGAAGATAGG CATTGGCATC TGATCTTCTG TTATTTTCTC AGTCATTTTT TCATAGATCT
    33361 TGGGATCCCA ATCGCTGAGA AGATTGGCCA TGCGTACTAT TAATAGTACA GCTGATACTA
    33421 GATCGTCGTG TTCGCCACTT TTAGCACCAA AACCCACGCC GTGAGCGACG AAAGTTTTCA
    33481 ATTCACTGAT CAGAGGTTTA GACTTAATGG TCATTTTTTT TGTTTCTATA AGGTTCTTTA
    33541 ATTGGCTGCA TGCGGTGATT TTTGATCGAT GGGTAGTGTT AAATCCTTTA CGGAACTTAC
    33601 GCACATGTCC TTTGCGTATC GGTTCACTTA GGAATAATCC CGGAAAATTC TCTTCTCCAA
    33661 TATCTCGGAT CACTACCAAT GCTGCTTCGC CGATTGTGTT ATTTTCTACG CTATAATAGA
    33721 GCTGAATTTC GTTGCCTTTT TCAGCTGCAC GATCTTGTAT GTAGCGCAGG ATCTCTCTCA
    33781 TGTGTTTGAC TTGATTCTGT ATAGGAGTTA GATTGTGACG CCATTCTGCT ACTTGATCCA
    33841 TGGTGGGCAT TTCAAATACC TGTATTGCTG CATAATCTCC ACCTGTTCCT AGGCTTGGAT
    33901 CCAATGATAA TAGATATGAA CAGTTAGGAT CTATGTCTTT GTACCATCGT GTTTGTCCCA
    33961 TGGTCATCAC AGGATCTACA CCCTGCATTT CTGTTAGCTT AACAGCATTG ATCAGGGTTT
    34021 CGTCAAAAAT CAAGAATTCA CATTCAAATT CTCTGCGGAA ACGCTCTTCT CCGATTTTAG
    34081 CTCTTTCTAC CTGCGCCCAT GCTTCGTCTC GATCGGGATG TTCTGACCAA TGTGCGAAAT
    34141 AACTGTAAAA TCCGTTAGCA CCTAATTTAG ATTCATTACC ATATTCATCA AACTTTTTGT
    34201 TGGCTTCAGT CCAGATCAAT GCAAACTGAT CTTCGTCACT GTTAGGTGTT GATGTAATAA
    34261 TACACTTACC ACCAGTGGAT AGTGTCGGTG ATAACGCAGT CCAGAACTCT TTGGCTTTCT
    34321 CTGGAGGTTG CACGAACGCA AACTCATCGC AATAGATTAG AGAAAGAGAT TTACCACGAC
    34381 CGGTATTTTC TGTAGTAGTA GTTGCCTGTA TACGACTGCC GTTGTCATAC TCGATAGTAT
    34441 TACGATTATA ACTGTGTACG CCTGCCCGAA TGAAATCCGG AAGATTCTCA TAGCCATAAC
    34501 GATAACGGTT CATGATATCC TGAGCACCTT CATATTTGTG CGCAGCGATC AACACCTGAG
    34561 ATTCTGGCAC AAACATAGTA TACCATAGTA GATATCCAGT AGCGCAGGTC GTCTTTCCCA
    34621 TCTGACGTGG AAGCATGGCG ATGCATTGTT TGTTATCGTG ATAAGATTGC AACAATCTTT
    34681 CTTGATATTC GTAAGGTTCG AAATCAATAG CTCCCCGAAC CGGGTGCTGT ATCTTTAAGA
    34741 AATTTTTACA AAAATACAAA GGACCTGTCA CTGGATCTAG ACAAGCTTCT AGATGCTTGA
    34801 CTTCTTCCAG AGTATAACGT TGTTTGGCAA AGGCTTTTTT GACCAGTACG CCGTCTAATG
    34861 ATTTTCCCAT ATGTTTATTT AATGAAAAAA ATAGGGCCTT TCGGCCCTAT TTGAAATAGT
    34921 TAGGTTTAGG CTAACTGGAA CGTAGTTTTT ACTGTTAATG TAACAGAACT AAAATCAAAA
    34981 ATTGGTGCTT CAGTCGCGCC AGTTAAATCA CCTAATGCCT GAACCTCGTC TTCAATATAT
    35041 TCTACTAGTG TAGTAGCATT GATACTATCG TCTGGACCGC CCCAATCTGC TGTTTCGTTA
    35101 GGAGTTTCAA TAGCCACACA CATCTGTGTA TTTGTATCAA ATAAAGCACC TCGGATAACC
    35161 ACAGTGGCAT ACTTTTGTAT GATCTTGAAC ACAGTATCGA TAGCTTGATT AGCACCTGTT
    35221 TGTGTGTTTA CTGCTGCGAC AAAATCAATA GTAAACATAG TCAACGGTTT GTTGCCATAA
    35281 TAGTCAACTG CGGTAGCATC GTAGACTGCT TTTTTATTAC TATCAACGTT GCCAGTTAGG
    35341 CCTGCACCTA GTGCTACTCC ATATAAACTT GCCATTATTT CGCTCCTTTA GCTTCTGCTA
    35401 GTCTCTTGCG AAGTTCTGCC TTAATTTGAT CTCTTAGATC GGCATCTTCG CGGACTCGTT
    35461 GCATAGGATT GTCGCCATCT GAAACTTTAG GAAAAGTATC TTTAGGTTTA TTCATGCCGC
    35521 CGGCAAGCTT GTTTACCATG TAGTCGATGT TTTTAACTTC TTCTTCAGGT TCATTAGCCC
    35581 ATGCTTCTTT TTTATCGTTG TCTTCGGAGT CGTCTGACTC ACTGTCTTTT TCCATATCAT
    35641 GATCGTCCAT GTCATGATCA CCGTCGCCGT CACGATCTAG GCTTGCACCA AGGCCGCCTG
    35701 GTTGACTTCC TTTGTCATCG TCTTGATTAT CACCCATCTT AACCATGATG TCTTTTGGGA
    35761 GGTCCATGTC TTTCTCTCCG CCTGGCATAT CATCGTTGTC TGCGTCTAAG TCCGGCAACA
    35821 TTTTCAACGG CGGAAGGCTT GGCTTTATGC TCATGATACT AGGCGGCGGA GCCATAGTTG
    35881 GCATCGGTGG CATAGAAGGT TTTTCCATTT CTGGATTTAC TTTCGTTACC AGTTTCATTA
    35941 ATTGTTCGAT GTTATCCATG CCCTGTGCAT TTAAATTGAT GCTCATGCTT GGATGAGGAA
    36001 TAGGAGGAGT CTCTGGACGA GACATAGGAG ATACCGGAGG CATCATTCCA CATTCTTCGG
    36061 TTGTCGATTG TGCTTCGACT GCAGGACGAT CTAGCTCCTG CATTCTTGCA ATTAGTTGAT
    36121 GAAAATCCAT TGTTTAACTC CCTACAGCAC TTTTTGTGCC GGCTTTATCT TCTTTAACGT
    36181 TGGGAGCAGA ACCTAAAACG TCAGGATTTT TCTTATCTTG TCCCAATTCT TTTTTTCTCT
    36241 CTTTGGCCGT TTTGGCCAAA TCTTTAAGGA ATGATCTATT AAAATCATCT CCGAAATAAT
    36301 CTTTTGGTTT AATTTTTACT TCACCAGTGT AAAACGGATC GCCTAAAAGC GCTTCACCGT
    36361 TTTCATCGAT GATTCTTTGA TCTGTTTCTG CAGGATCGCT GCTATTTCTA ACTCGGAATA
    36421 GTTCTTCTGG TATGCCATGT TCTTTGACAT AGGCAGCTAT TTCCGGGCCG GTAATCGGAT
    36481 ATTCTAAAAC TAAGTCAAAT ACCGAAATAG CTCTATTGGT AACTTCAGGA AAGTCTAATG
    36541 GTGTTTCCTG TATCGGAGTG GTCATTTTAT CAAAAGATAT CACTTCGTAT TTGTTCAAGC
    36601 TCTTTTTTAA TCCTTCCTGA AAATTTTCAG GCAGGTCGCC GGCTATTTTG AGCTTGAAAC
    36661 TATAGACTTT TTTGTTTTCT GTGAGATAAT CTCTAAAAGT TTTCATAGTA GTATTTATTC
    36721 CTTTTGCCCT AATTTCTTAA GGAGTTCATT GCGATCCGTG ATAATATAGG CTTGACCGTC
    36781 TAAAACATCA CCGTCATCGC TGCTGCTTTT TGCATCTTTA TCGATCTTAT ACTTTTTCAG
    36841 TTGTAGATCT ATAGACTTTA GCTTTTTTTC AATCTTGGCA TTTTTGGCAT CTATAGCATT
    36901 TTTCATCATA GAGCCTGCTA CTTCAAAAAT ACGGCCAGCA TATCTTACTT CTACATTCAT
    36961 ACCTAGATCC ATAAGATCGT CATAGGCCTG TTCGGCTTTT GAGGCTAAGT GATCTAATTC
    37021 GTTATCATCT AGATCATTTA ATTCCTGTAT CTGAGGTAAT CCTTTGGTGA TTTCTGCCAC
    37081 TGCTTCATAG CTTTTATCTA TACTGGTGAT ATCCTCATGG CTGGGCTTTT TATCCTGTTC
    37141 GGGTTCTCCG GATTCTTTCT TTTCTAGATT AAAAAGGTCT TCGAGTTTTT TAGTCATATT
    37201 GGTACTTATC TACGTTTTCC GCCTTGATGG AAAATATCTC CTTCGTTTAT AACACGAAAC
    37261 TTAATACCCT GCTGCTTACA CCAAGCTGTT GCAGCTTCCC ATTTGGCGAG ATTTTTCACA
    37321 TATTGTTCTT GATTATATAG ACTATTACCT ACCTTTTCTC TTAAGGTCTG ACTAGCCGGT
    37381 TTAACCTCCA CTACTTCGGC ATGCTTCTTT CCATTCTTAT CATTATAAAC GATAAAAAAA
    37441 TCTGGGACAT AGATAGTTTG ACGACCGGAT AAGGGATCTC TATAGGGAAT TTGAACACTT
    37501 TCGCTGGCCC AATTTACAAC GCCAGCATGT TCATCTAACA TCCGCATAAA AACAAATTCC
    37561 CAAGAGCTAC GAGCTAACGG TGTTCTTTTC CCTACGTACT TAGAAGGGTT TTTCATTTCA
    37621 AAACGACCTT GTGCGAATTT TGCCATTATG CTGCTATGTT TCTAGATATC TGATCAGGTT
    37681 TAGAATATCG TTGCCTAAAT CCCAAAGTGG ATATAGCAGT ACGATTGTTG TTTAATATTT
    37741 CAGCGACCAG TGCTGATAAT TGGATCCCTT CGAAGGTTTT TAGTGTATCC AATAACTGTC
    37801 TCACAGGCAT GTCATCTATT TTAGCCTGTT TTAAAATTAC AGATGCAGTG ATTAATGCTG
    37861 CATCCTGAGC GAATCCCCTT GATGTGAAAA ATGCAACTGC CGAGTCAACA TCTACTGCAT
    37921 TGAATTCTAG ATCAGCTATT CCGTAGGTGT CAAAAAATAC TTTGGTATTT TCTGCACTGT
    37981 CTGTTGCTTC GGGTAAGGGC AAATTAGTCT TTATCGTGGT CATGAATCTG CTCCCGTTAG
    38041 ACCTTTACTA GTTGCAGTAG TTGGTTCGCT GGCCGGGTTT CTTTTAGGAA ATACCGCTCC
    38101 GGCGATACCT CCAATTACAC TAGCTCCGGC AGCTACCCCA GCGGGACTAC TCAAAATATT
    38161 CAATGCTTCG TTTTTAAGAA TATCTTTATT AAGCTTTCCT CCTTGCTTAT AGGTATTAGC
    38221 TGCTTTAATC GCTGTCTGAA GGAAATTTCC AGGACTGCTA AAAGCATTGC CGCTAGAGAT
    38281 ATCTCCAAAG ATTTGTTCTA GGCCATCTAA AACTCCGCCT TCGCCTGTTA GTCGGGCCTG
    38341 GCCGCCGCCG GCGATGCTTA ACGGACTAGG TAAATTGTCG TAATGTAAAG TAGCGAAACC
    38401 CTTTGGACTA TTTCTTGTTA CCCTACCTCC GGAATAAATC ACAGCTTCGT ATTCTATCTG
    38461 CATAGAATGT TCCATTGGTT CGGATACAGA ATAATCTCCC TGACTGTGAC TCCAACTTTT
    38521 AATCCTTGGA TTGATCAAGG TATATCCTAA AAATCTTCTT CGACTCATAG TATACAAGTT
    38581 GATGGCTTTA AAGAATGGTG TAGTTATATT ATTATCCATA CCATATCTAA AATTGTCTTG
    38641 AGGAGTCTTA GTGACTCTAT ATTTGGTTTC TCCGTAGGCA TTTCTTGAAT TATGCCTGTC
    38701 ATGAATATAA TAACCATAAT ACAACGACCA TAACGCATTG ACTAATCCTG CCGAGTCATC
    38761 ATGTAAGGTC ATGTTAATTG GTTCATAATT GATCTGTTTA TAAACTATCT TTTTTCTGTT
    38821 GTATTGATTC TTAACTATTG AATCAAAATT ATATTTGGGC AAATCGGAAG TCTTAACTAA
    38881 AAACCCCACT TCTTGACTGT GTTTGTCCAC AAACTGAGTA GACCTAACCG CATCTTTATC
    38941 TAATTCAAAG TTTACATAAA ATTGAAATTT TTGTCTTGGA GCCAGTCTCA TGGTGTCGTC
    39001 AACGAACAGT CGACGGCCAT GTCTATAATC AGACATTATG CCTTTGGGAT TAGTTAATCC
    39061 GCCTGCGAGG CCCCTACCAA AGTTGCTGAG GTATCTTGTG AATTTATTTG CCATACAAAT
    39121 ATTTATGCCA CAAAAAAACC CCGAATATTA CGAGGTTTCT TTGATGGTCT AAAACTAAAA
    39181 TTAACCGCCT GTTGCACCTG TACCGATTGT TCTTTCTGCA ATTTGACGTC CGATACCTTC
    39241 CAACGGAGAA TCTGTACCAC CGCTGTTTGC ACCAAGTTGT GTAGCATTAT CAAATCTAAC
    39301 TGATAGTGCT ACTGTTGCAG GCTCTGTGCC AGATGCATAA TTCAAATCGT TGTAGTTGGC
    39361 ATTGGTTAAG AAACAACCCC ACATCATGAA TGATTCTAGT CTGTTAGATT CAATACCGCC
    39421 GTTACCACCG TCTAGAATGT CAATACGTGT TGTGAACTTA TAGTCAATAC CGGAAGCAGC
    39481 ACTGGCCTGC TCAAAGAAGT CGAATTGTTT CTGTAGCTGT GCTCCGACTT CTCTAGTAAC
    39541 TAGCCCTGTT GCATCGTCAC GTAAGTTGAT AGTGATCGCT TCAAAGCTGT GTTTACCAGC
    39601 TAGGTATACT TTGGAGTTGT AAACATCCAG TGTAACTTCT TCGAAAGTCA CAGATGGTCT
    39661 TGTAACATCA ATAACCTGTT TGGTTAGTTC AAGACTCTCT GCACTAGCTG TACCAAAACC
    39721 TGTGAAAGTA ACCCTAAAAC GATATTTCAT CTTAGGCATT AATAATGCCT GGTTAGTTCC
    39781 AGCACCACCT GTTGGTATGC TAAGTTTGTT TAATGTTGAA ATAGGCATTT TTAAATCTCT
    39841 CCTGTGTTCT TGACTCTGAG TGGAATATAA ATGAACTCAA CCGCCTTGAT TGGTTCAATT
    39901 GCAATATCAA CCCATAACTC ATTTCTGTCG ACTCTGCTCG GAGTGTTATT AGACTCGTCG
    39961 CATACCACGG CAAAGTCATT AAGAGCACGT AGACCTACTA ACTCTAGCAG TAAGCTTTCA
    40021 ACTGCTTGTT TAACTTCGTC TCTGGTGAAC TTGTCATTTG GTTCAAATAT ATACGGACGA
    40081 GCTAGTTTCT TCAACTGGCT GCGTAGATAT ACTACCAAAC GTGCCACATT GATACGATCC
    40141 AATGCAGAAG CATTTCTAGC GCGAGTTTTT TGACCGTAAG CTACTAGACC AACACCAACA
    40201 AAGAACGGAA TCGGATTAAC TTTAAGGTCA TAAAGAACGT CACGCTGTCC TTCATTTAGA
    40261 GACACTGTTT GAAATTCGCC AGTTAGGCTG TCAATATAAC CAACTGATGT TGCATTAGTA
    40321 ATACCGCCAC GACGTGTACC TGCTGGTGCA AACCATGGAT ATGATGCTTG ATCGCTTAAT
    40381 GTTAGTGTTC TCAACATCAT GTGCGATGCC GGAACAACAG CATTAGAACC ACCTAGGTCT
    40441 GTGGTAAATC CGTTCGGATA GTACACAGCA CAGTACTCGT CATAACTGAC AATGCCGTCG
    40501 TCGCCGTTGT CTGTGACTAA CAGAGCGTTG GTACCCCATG TAGTTAATGT TGTAGCATCG
    40561 TCTTTTAAGC GTAACGGAGT ATCACCAATA ACAAATGCTG TCACTCCGCG ATCAATGTTT
    40621 AGATTGATCA AGTTGCTGAG AACTTCGGGA TATCCAGGGG CAGCGATCAC GTTAAAGTTT
    40681 CTGCGCTCTT CGTCCCTGGC TTCTTGGCTA GTATCGATCG CTGATTTCAT TGCGGACACA
    40741 ACTACTTTAC GCTGTGCTTT ACGACCGAAG CTACCTGAAC CGTCTTCGTT ATTAGCGCTA
    40801 GCAGTTACCC AACGGTCAGT TGCATATGCG CTGGTGCTTT CGCCGGAATT AAATGTTAAT
    40861 CCGCTTGGGC TGTTTGTAGG ATCAAATCTT GGATTATCAG CAGTTGTGTC AATGTAATTG
    40921 TTGGCATAGC GCTTGACGTT GCCACCACTT CTGCGAGTGT TCCATAACAA CATTCCTTTC
    40981 GGATATAATG CAGGATCCGG TGCATCAGGA TCTAGATAAT TGCTGGTTAA CAAGTCAACT
    41041 ATACTTGCCG CAGTATTTCC AGTTGAACCA CTTATACCGT AACGTGCATC TGCAAATAGA
    41101 ACACCATCTT CTGTTACTTG ATCGGTTTTG TCTACTAATA CCCATGCTGC ATCTGCTGTA
    41161 CCTGCATTGG TATATCTATA GATAGTTGGG AAGTTTTCTA GATCGGCAGT ACTGATCCAG
    41221 ATGTCGTTGT CTACTAGAGC TGTTCCGTCA CTTTGCACAG TTGGTCTAGT TGCAGTAATC
    41281 TGTGGACCGG CCGGACTAGT AGATCCAAAG CCATTTAAAT AACCTACCCA AGTTCTTCCA
    41341 TTGTGTACCA TTAGATCCAC TTGGCTAACT TCTGGGTTGT ACCACATTTG TCCATCAACT
    41401 GGCTCGTTGC TAGGAGCATT ACCGGATGCT ACAAAACCTG TTACAAGCAG AGGTTGCCAT
    41461 CCTGTAGCTA ACCACTGTCC TTGTATTGTT GAATCGGCCA AGGCAGCTTG TCCTAGAGAA
    41521 TATAGATTAG CTGAACTTCC GAAAATCTTA GTTGCGGCCA AGGTATCAGT TTCTACGATC
    41581 CTAATATCGC CGCCTTTTTT GTGTTTGATA CTTAAAATAT CTTGATTAAC GCCGGAAACT
    41641 TCTGCAACAA CGTTTGCCAT TCCTAATGAG TTGATAGAGG TTGCAATGGC AAGAGCATTG
    41701 GTTGAGCCGC TGCCTGCGCC TGTTACTGCT GTAAACGAAA CAGTGTAAGG AGCTGAGAGT
    41761 TCAACTTCAC CTACTAGAGA TTCTCTAAGA ATTAATTCGT CGATGCCCGA AGTTAACACA
    41821 CCATTGGCAA TTTGTCCAGA AATAACTGTT TCTTCGCCGG TTAATAATTT ACGTTTCCAG
    41881 ATTTGAAAAG TCGATGTCGC CGGAGTAGTA TCAATTAATG GCTGACCAGG ATTTGACGGA
    41941 TCTTCGTCTC CTAGATCAGT ATGTTCGGTT GTGTTATACT GAACAAACAA GTCATCTTGA
    42001 GCTAGTCTTG AACCGCCGCC GCTGCGATCA AGAAAGAAAA GAGCACCGTG TGTATTTTTA
    42061 TATATAGGAG AATCTACAGG AACCCAAGAG GCTGTTGCAG AGCTGTATTT GCTTACTCTC
    42121 CATCTAGCAC CGCTGTTTGG TTCTGTGGTA TTAATCCATA CAGACCCGGT TGGACGCGGA
    42181 GCCGAGTCAG AAGATTTCCA CTCAGGAACA CTGCTATGAG GACTATGTAT TAGAGCTGGG
    42241 ATTCTTCTTA TTCCCGCAGT TAGTCCTAAC AGTGTTGCAG TACTACCTTC GCCTGTGCCA
    42301 ACTCCTGTGA TGTTAATCCA ATTGTTTGCA CTTGTTCCGT CTGAATATAT AACCAATCGA
    42361 TTGCTGATTT TGGCTGCTGA TACGCCTTGA ATATTTGCTT GATTAATAGC TGTTACTACA
    42421 CCATCAACCG TTCCGGTACC GTTAACAATT GATGTTCCGT TGATAATTAA TGCAGGACTA
    42481 GGTAATGATG AACCAGTGTA TCCGGCACTG CCTTCTACTG TAGGCCAGCT TTGTGTCCAA
    42541 TCCGGACTTC CTACTAATAC CCACGTACCT GCTACAACTA ACGGACTGCC CGGACTCTTA
    42601 TACCATATAC CTGCTACTCC GTCAACTTCA GATCTAATTA CCACAGCATA ATCGCCGATA
    42661 GAACCAACTG AGTCTTTTGG TTTGTTGCCG TCGGGTGATG GCTCAATTTT GGTACTATCG
    42721 TCGTCTGTTA AAACGATAGG TGTTTTATTC TCGAATTTTT GACCTGCTGG TTTCGCAGCA
    42781 CCGTTCCATT GTTTAATGCC CCATGCAGTG GTTTTGGTGT TTAACCACCA TTGACCATTT
    42841 GTCGGAGCCG CTCCCGGAGC TTGTGAGTTT GGTTCTAATT GATCTAGGTC GACATCTGCT
    42901 CTAACGATAA ACACAGAATT TGTTACACCT AGCAGGCTAT AAGCTGCTAA CAATCCATAT
    42961 TCATTGCGCT CGCCACCATG TATTGGCGAT CCGGATGCTG TCTTTTCAAA GAAAGGTACA
    43021 CCGAATAGAT CTAGCAGATC TCTCTGACTG GTTAATCTAA ATGCTCTAGA TGCATTAGTT
    43081 TTTGTTGTTG CGGATGCAGT ACCGGTTCCT GATCCGTTTG TTTTATTCTC TGCTGTAGCG
    43141 ACTACGACAA GTGGAGTAGT ACCAGGCTCT GCTGGTGTGT AAAAACTCTC ATCAATTACC
    43201 GTAATCTCTA CGCCTGGGGA TACTAGTGCC ATTACTTTTT CTCCTGGTAA TAGTTGCTTC
    43261 TATTATTTAG CGGCACTGAG TAATTTTGGC TGTTTATAAG TACATTTAAA GGGGCAGAAA
    43321 AGGTATAATT TCTTAAATAA GTGTATGCGA CCCATGTGTA AATGCGGCCT TAGACCCAAG
    43381 GCCATCAACT ATAAAAGGGC TGATAAAATA TATTATCGCA GTCTCTGCGA AATATGCCTT
    43441 GCGCATGGCG CTTATTATGG TATACCTCGA TGGCAAAGAG CTGGATATCG AATGAAATCG
    43501 CAATGCGAAA AGTGCGGACA TCGTAGCCCG TATCCCGAGG TGTTTAGAGT ATTTCACATT
    43561 GACGGCAATC TAGACAATTG TCGGCCGGGT AATTTAAAAA CTGTCTGCTG TAATTGTGCT
    43621 CAGGTACTAG GCAAAGAGGG TATTACTTGG AAGCAGGGAG ACTTGGTTGC CGATTACTAG
    43681 ATTCTTAGTC TGATTATATA GTTCATCTAT AGTTCCATTG TTGTCTATGA TAGCGTCAAA
    43741 GTTTGTTCCC ACCCATGCAG TTTCGCTAGC GTGAATTTTT GTTCTTTTAA GTTCTTGAAC
    43801 AGCCACGTTA TAACCTTTGT TAGCTTCTAG AGCTAGGTTA TACCAACTCG GTAACTCCCC
    43861 TCGCTTGACC CAAATTATTA TTCCGCCAGC ATTTTTAATA CTTGTAATTT CGTTAGGGAA
    43921 ACGACAATCA GAAATTACTA CATTATCTTT GGAAGATCTA AGCTTATTTT CTAAACTAGC
    43981 GATCCAAATA TCATCATGGA ATCCTTTACG GCAAACTTCT GTACCCCAGT ACTGTAATAC
    44041 CCAACGAGGA GTGAGTGTGG GCATTGCCAG TCTTTCTGCC CACCACGGAT CCACCTGCTC
    44101 ACGCCATTCT CGGGCTTCTT TGGTGCGCCC TTCTAACAGC GTTCGATCCC ATCCAAACAC
    44161 TGCGCTTACA GCATCTTTGA GAGTGCTGGC AAATGACTCG CGTCTAAATT CGTGAAAATT
    44221 TTGTAGATAA TCTGCAACTG TGTCCTTGCC GCTGCCAATA AATCCGCAAA TACCTATGAT
    44281 CATAATATCC TCCGATTAAG GATATTATAA CAGATCTATT GAAACAAAAT CAAGATCAAT
    44341 AATAAGGTTT TGGTGTTTTT GGTTTACCTG TGTTGAGTCT ATTAGCTAAC ACGCTGGCAG
    44401 TATTGATAGA TTTGGTTCTC TGCGTTCTAC GAGCAGCCTG TACTCCGGTA CGAGCACGGG
    44461 TGGTTTTCAT ACGCTGTGCC TGTGCTACAT CCATTGGTTT ATGACATTTC GATATATCTG
    44521 ATACTTGGCG GCCTGCTCTA GGACCAGTAG TGCAGCGGAA CTTCAACTTA GGAGCGCCGC
    44581 CTCGTGCAGT TTTTTTTCCT GCACCCCAAA CCATTTTAGC AGTTTCTGTA TAAAGTTCTT
    44641 CGTCTGATTC GAAGATAAAT TCTGATGCTT TCATTATCCA ATAATCCAAG TATAACCGAT
    44701 GCCGCCAGGT ACTAGTTTCA TTAGATCATC TGTAAGCTTT TCTATCTCAG TTTGTGCTTC
    44761 AGACTTCATA GCGGCACCAT TAAGAGCTGT TCCCCCCTGC GGTCCTGCTA TGCTGGCAAA
    44821 TTTTTCGCGA GCCTGTCCTA ACATCATTTT ACAGTTAGCT AATGTGTAGT CTTTGATCCA
    44881 CTGGCTGGCA TAAGTGTCGT TGATCAATGC GAAGTCTGGT TTTTTATTGT AGACCTGTAT
    44941 CATAACCTGT TCTTCACCAC GAGGACGCTG GTGTATAATC AATTTATGAC TCTGTGGATG
    45001 CCAAGTAAAA TTAATAAAAC TACCAAACAT TTTACCTACT AGTTCTTGAT ATTGTGCAAA
    45061 CATCTCATAG GTAGCTAAGC CGCCCATATT AGTTGAGCTT AACAAATAGG TGTTAGTGTA
    45121 GGCTAGATTG AACGGTTCAA ACACAGTGCC GCCGGAACCG TTGCCTGTGC GTGAACCTAC
    45181 ACTTCTACGA AAAATCTGTC GGACCTGTTG TATTTCAGCC GGTAAGATAT ATTCGTTAGT
    45241 GCTTTCGATC AGGGTTAAAA ACGCATAGCT TTCTTCTACA GAATTATCGC TGCGCTGCCG
    45301 AAAAACGCCT AATGCGCGGT CTAAGGCTGT TTTATAGTGT ATGGGATCTA GCTCTATGTC
    45361 AATCATGCCG TCGCCCAGCA TGGTTTTGCA ATAGTCGTAG ACCTCTTGTC TTGCTTGATC
    45421 GTTTGAACTC ATATGAGTAT TTATCGTTAA CTGCCGATAC ATTGATTGCG GTAAATATAT
    45481 GACTATGACA ATGTTCCTAC ATAACAAATA TTCTAAATGG TATTTTAATA TAATATCCTC
    45541 TGCTCAAGCA CGAACTACCG AGCTATTGTA TTTTGAAAAA CACCACATTT TGCCTAAAAG
    45601 TTTAGGGGGT AAGAATAGTA AGAAAAATTT AGTTAATCTT ACAGCCAGAG AACACTTTAT
    45661 ATGTCATTGG CTGCTTACTA AAATGGTATC AAACACTAAG CACAAATATC AAATGTGGAA
    45721 TGCTTTTAGT TGTATGCTAT ACCGTGAAAA CGCATCACAA CAACGATATA AAATTAGTTC
    45781 TAGAAAATTT GAAATAATAA AACAGGCTGG CTCGCAGATT AAAAGCGAAA GATTTTCTGG
    45841 TAAGAATAAT CCCATGTATG GAAAGCGAGG AAATCTTAGT CCTCATTACG GAAAAGTATG
    45901 GACTGACGAG CATCGAAAAA ATGCAAGCGA GTCGCACAAG GGTCAGCTTA GAACTTCTGA
    45961 GGCTAGAGCC AAACAAAGTG CATCTATTAA AGGTAGAAAA CAAACGCCAG AACACATCGA
    46021 AAAAAGAAAA TGTGTTGGTA ATAAAAATGG AAGATTTGGT TATAAGATGA CTCCCGAAGA
    46081 GATAGCACAA AGAACTGCAT CGGCGAAACG CAATAAAATA TTAAAAGCAC AAGGAGAATT
    46141 AAAATTCCTC GCCTAAGCCT CTACCGCCCC GAAAAGGGCA ACGACTACAG ATTCATAGAC
    46201 AAAACTGTCT GGGAAATGTT CCAGGTGGGC GGAACCGATG TGTTAATTCA CAAATACCTA
    46261 GGACCGGATA CTTCAAATGC ACCCGGAACT CCTAGTCAGC CCAAGTATGA CGAAACAAAT
    46321 CCTTTCCAGA TACAGGATTT ATTGTTCTTG GAAAACAGAG ATAGAAAATA CGATCCCGAT
    46381 GTTTACATAC TCAGGGGAGT ATATAATCTA CAAGATACAG ATTTTAATCT TAGCCAATTT
    46441 GGTTTGTTTT TACAAAACGA TACGATATTC ATCACCTTTC ATATCAATGA TACTGTTGGT
    46501 AAGATTGGAA GAAAATTAAT CAGCGGCGAT GTTATAGAAT TACCTCATCT CAAAGATGAA
    46561 TTTGCTTTAA ATGATCTAAC GTTCGCGCTG AAAAGATTTT ATGTGATCGA AGAAGTCACT
    46621 AGAGCGGCTG AAGGGTTTTC AGTAACTTGG TATCCGCATC TGTATCGTGC CAAATGCAAA
    46681 CCACTAGTAG ACAGCCAAGA ATTTAAGGAC ATCCTTGATC GTGTTGCTAA TTCTGACAAT
    46741 GACAAAGGAG TTTGGGAGCC TACTGGTTTA TATTTTCCTG GAGATATTGT CAAGGGATCA
    46801 AACGGGAAGA GCTACGAAGT TATTACCAAC TCCGAGACCA TCAACGGAAT CAGCGGAAAA
    46861 GAACCGCCCG ATCCAACCTA TTATCAGTTA GCAGATAGCC TTAGGGATAT TATTAGCACC
    46921 TACAATAGAG AAATGGAGAT CACTAAAGCA GTTCTTGATC AAGCCGAAGC AGATGCACCT
    46981 AAGAGTGGAT ATGACACAAC TAAACTGTAT ACGGTCCAAT ACGACGAAGA CGGTAATGTA
    47041 GAGTTGTCTC TGGCCAGTGC CTCCGATACT TTGATTCCTA GCACAGATCA AAACGGAAAT
    47101 CCTTTACCGC AGCTAGACGA AAACGGTCAA CCTATGGTAG ACGAAAACGG TGATCCTGTA
    47161 TATCAGTATA TGTCTGTATC GGCCAGCAGT CAATTCCAGA CAGCGGAATA CAATGATTAT
    47221 CATGGATATC TAGTAGGTGA TGGATTACCA ACCAACGGCG CTGTGTTTAC CAGCGGAATA
    47281 GCTTTTCCTT TAAATCCTCT TAAAGGACAA TATACTTTGA GAACAGATTA TCTGCCAAAT
    47341 CGATTGTTTA GATATGATGG TGGACGTTGG ATCAAAATGG AAGATAATGT ACGAATGACT
    47401 ATGAGTAATC TAGGATCCAG CGATGTCGCA GAAGGTCAAC CCTTTGAAGG CAAAGATATA
    47461 AGACAGACAC AAAAAGCTAC ATTTATAAAC AATAACAGCG AAGCTAAAAT CAACGGTAAG
    47521 ATGATCAAGG AAAAACAGAG TCTAAGTAAA GCTCTTAGAC CAGAGGCGGA CGAATAGGAG
    47581 GCTTCGGTTT AACACCGATG TACTGAAATA GATTATTTTT ATGACGGACA AATAAGAAGA
    47641 TATATCACAC AGTTTATGCG TGTGTTTATA GGCTTTAAAT GGCAGGCCGG TGACGGATCG
    47701 CAGACCACTG TTCCGGTTAT GTATGGTGAT ATGAGTAGGC AGGTAGCTAC ACTTATCAAA
    47761 GAAAACTCCG AAAATAAATT GCCATCTGTA CCTAGAATAG CCTGTTATAT TTCTGGTTTA
    47821 GAATTAGATA TGAGTCGTAT ATCCGATGCT ACTTTTGTCA GTAAGGTAAA TGTTAGGCAG
    47881 AAGTCCTACA ATCAAGATGA AAATGGCGAC GTTGAATGGC AGAATTATCA AGGCGGATCG
    47941 TACACTGTAG AAAGATTGAT GCCTACACCA TTTAAATTAA CTGTGAAGGC AGACATCTGG
    48001 ACTTCTAGCA TCGATCAAAA GCTACAGCTA TTTGAACAAA TAATGGTATT ATTTAATCCC
    48061 AGCCTTGAAA TACAGACCAC AGATAATTAT ATCGACTGGA CTAGCCTTAG TGTTATCGAA
    48121 ATACAAAATA TTAATTTCAG TTCTAGAAGT ATACCCCAAG GAGCAGAATC TGAAATCGAC
    48181 ATCATGACTA TTGATTTTAC CATGCCTATA TGGATCAGTC CTCCTGCTAA AGTCAAAAAG
    48241 CTCGGAGTTG TTAAATCTAT AATATCTAAT GTTTTTGCTG AATCTGGTGA AATTATCGAA
    48301 TTAGACAGTC TGGTAATAAG ACAACAACGA GGACAGATCC AGATCAACAC TGATCGATAT
    48361 AGGATATTAT TATTCAAGAG TCTAAACGGT CAACCATACG ACTATGATGT TACTATTGTG
    48421 GATCCTACGG CCGCAATTAA ATCTATAGGA ATTCCGGAAA AAGATTATAG GATTAATGGA
    48481 AAACTAACCT GGGATCAGAT ATTAGAATAT CTAGGGGGCT ATACAGGGAC TAGCCGTATA
    48541 TATTTTATAC AACCGAATGG CAGTTCTATC AGCGGAACAT TCGCTGTCAA TCAGCTCGAA
    48601 CCAAGCACAC TGATAGTGAC TTTTGATCCA GACACCGTTC CTTCTAATTC TTTGATTGAT
    48661 AATAATGGTA ATAAATTTTT ATCATCGACA AATGTAGATC AAGGATTTGA CAGCACTACA
    48721 GCCAAAGGCA CAGTTGATGC TATCATAGAT CCCTATAAAT TTAATCCTAT AACTAGACCC
    48781 GGAGGAAGAA CGGTCGGTGT TCGATATTTG ATATTAGAAG ATATTAATAC CAGTCCAAAT
    48841 CAAGGCGATT TTATCAGAGA TGTAGGCATG AGCGACAGTG CAAAAACTGC CTATGATGGG
    48901 CCCGATGCAT GGAAAAATCT CAACGATTCT GATCCAATTC TACCTGCAAA CAGCATTATC
    48961 ACGTGGACCG GTACAGAGTG GAAAATATTG TTCGATCCTA GAACAGAAAC TCGAGAAATC
    49021 GTCATGCAGA ATATGAAGAC ACTGATCAAA TATAAATGGA TCAATGATCA GTGGTTGAAA
    49081 GCATTCGAAG GCGAATATGC TCCAGGATAT TGGAGATTTG ACCTCGACGC ATGATAATTA
    49141 AAGGTATGCA ACAGCGTGCC GGACTTTTAT TTCTTGCCAA AATTACCAGA CGAGTTTTGT
    49201 TGATTTTAGA AGATCAACAC TGGACTGTGC CTACATTTGA AAGAAATTCT ACATTACTAA
    49261 ACGATGCCGA AGTTCTGTTA AACAATTATA CCAGAGGTAG AATAGTTCCA ATAGAACTTT
    49321 ATCTTTCTGA AGATAAAGGT TTTGAATATG GAACTTATGT CTGTTTAGTT GATCAAGAAT
    49381 TTTTAACCTG TTCAGCTAAA ACTTTAGCTT GGTGTGATCT AGATTATCTT CCCAAACAAT
    49441 TGCATAATGG TTTGAAATAT ACCTTAAATA ATTCTATAAT TAGAACCAAA ATTGATACCA
    49501 TACTGGAGTT AGAAAATGCA GCTAAGTAAA AGCCAAAGAT TTTTACAAGA ATACGAAGAT
    49561 TTCAAAAATA AGATTGAAAA AGTTTCCAGT CCCGAAAAGA AAAAAGAACT GATCGATCTA
    49621 CTAAATCAAA TGGTCAACGA AGTGCGAGCA TTAGACAACA AGCACAACGA AATATCTCAA
    49681 TTTTCGAAAT TGCCCAGCTC TGTGGGAGAT ATCAGAGAGA ATCTATTCAA TATTAGAAAG
    49741 ACACTCTCTA ATCGTCTCAG CAGCATTGAT TAGGCCTGAG CCTCTCCCCA CCTTAGGATA
    49801 ATGTTAGCAT CGACAGCAGT TCCGCCTACT TTAAATACGT TAATTGCCAA CACGTCCGGA
    49861 CCATTAGGGA AAGCTCCTCT TCCTCCAATT GCAGTCGTAG TCAGCTCTTT TAATTCTTCT
    49921 AGATCCAATG TAGCTGTTTC GCCTGGATTG GCCACAAACG AGAACACAGT TTCTCCAGGC
    49981 AAAGCATATG GTGGTTGACC GAACTTGAAT GTGATCGTTC CGCCTGCTGA AGTTGAAGAA
    50041 ATAGAGTTCT GTGTAAATGT TGCTCGATAA TATGCAGTAA CACCGAAATT TAACGGACCA
    50101 AGTACGCTAG ACACCCTGGT ATTAGCTGGA AATTTCGGAT CATCGACTTC TGTGTTTAAT
    50161 AATGCACCGG ATGCTACCCA ACTAGCCGAT GTGAAGTATA ATGTGTTAGT CACTGCCGCG
    50221 CTGGTTCCGC CTAGATTTAA TGTTACTGTT TGATTAGCAT TGACAGCCTG CGTTGAATTT
    50281 CTGTTTGTGA ATATCTGATA ATAAGGAATT CCGGCAAAAC TAAACGGACC TGAAACTGAT
    50341 GTTATCACTG TACCTGCAGG AAACTTAGCA TCATTAATAA CAACTCCGCC TAGGGGAGTA
    50401 TTAAACGACG TAGGAGGAAC AAACGCTCCT GATGCTTGCC AGCTGGCCTG TGTCACATAG
    50461 AAGAAGTTAC TATTGGCGCC TCGGTTAAAT CCTGTATTGT TTGGTACAGT GACAGTATTG
    50521 GTCATCGTGG CGGTGGTTGT AGCTGTTGTG GTAGTTTCAA CGGCTCCAGA ACTCCATACC
    50581 ACAGATCCGC CTGGTGCGAT CTGCGCAAAG CTAGGTTGTC CACCAGCGCT CAGTCCCGAT
    50641 AGTCCCTGCC AACCGATGTC GCCTGGATTC AACGGATAGT TTTGAGGATT CAATATTCCT
    50701 TCAACTACGA TACCAGATGT ACCAGAGGTC ATAGGATCTG ACGTAACAGA TATAGCTTTT
    50761 AATAATAATT GAGCACGATT TAATAATTCT TTTTCTCCTA GATCTCCCAC AACCGCATTT
    50821 GATACGCTAG GTGCCAATCG AATCAAGAAA ACTGTGTTTT TTGTTGTAGA AATACTATTT
    50881 CTAGTAGATG TATATGAGAA AATATATCCT CTATCTTCAT CGAATAATCC ATCGATCAAA
    50941 TAGGCACTAC CCCAGTGGCT GATGATCGGA CTAGTAGTAT TCGATATCAA TACAACTCCC
    51001 TTGCCTGCCG AGTGGCCATC TGCATCGCCT GCTGTATATG TTCTAGTTGC GCCAGCTGCA
    51061 AAATTAGTTA AAGGCACAGC TCTCGAACAA CCGGTCAGTT GATTGGTTGT ATTATTTCTT
    51121 CCAGTATAGC TGATCAATTC ATTTTCACAA TACACTGTTC CGGATATTGG GAAGGACGAA
    51181 GTATCTTTTA ATAACAGGGT AGATGCTGTC GAATTAATAG AAGTCAAAAG CTGAGATCTT
    51241 GCACCTTCGT TGAGAACTTC ATAGCGCACA GGCAAGTTAC CAGTACGCAT ATAAGCTTCT
    51301 GTATTAAGGT TATTACCTTT TAATCTATGA CAGAAAACAT AATTTCCTTC TGGACCCCTC
    51361 AGCATCCAAT CGATAAATCC AGCACCGTAC CAGCTAAATT GTATTCCGAT CATCTGCATC
    51421 TTAGTAACGT CGATATTATA TCCACTAGGT CCAGTTCCGT CGCAGCGGTC TAGATTCCAT
    51481 TCTGATTGAG GAATTATGAA ATCTACGATT TTACAGGCCT TAACTCCGCT GACAGAATTC
    51541 ACCCCTCTCC AATCCGGAGT TACTGTCATG GATGTTTGAC TGCTAATTGA GCTGACCACA
    51601 TGTGTCATTC CTCGTATGAC TATCCTATCT CCTTCCTGTA ACTGATCCTG GAATCTAGTA
    51661 TTTTCACCAG TTACTGCATT TTGGTTTATT GTAAGGGATA TAGTTCCTGC CATTTGGAAT
    51721 GTTGAACTTC TACGTCCCAC AGCCAGAGTC TGACCGTCGT ACTGCCAGAA AATTCCGTTT
    51781 TGATCATCAA ATGGGCCTGA TCGTACTACA GCACCATGCC ATGTCAAGGT ACTCATTTGA
    51841 CCCTGAGCGC CGATCACTGC TGTGGTTTGG CTTAGATTTG CGTTGGCTGT GATTCTAAAT
    51901 CTTCTTTCGT CTAATATCTG ATTAACTACA TATTCTCCGT CAAATCCTGT GCTAACAATG
    51961 TCTCTTAGTC GGATAACAGA TCCTGCCTGT AGACCGTGAT CAGTATCGTC AGTTTCTACA
    52021 GTTATGCCGG ATCCCACACT GGTCGTATCG GCTACCACTG ATCTCAAATC AAAGCTAGGA
    52081 GCGAACAATG CTCCGGTATT GTACATAGCA CCCTTACCTG ACTGGTAACG AATATATTTT
    52141 TTACTCTGTC GTATTGCCTG TGCTCCGTGT TGCGGGCCAC CTGTACCTAA TTGAACACCG
    52201 CCGTCAAATG GTCTATGGCT GAAGAATCCA TCGGGTCTTA GATAAATTGT TCCTTCCAAA
    52261 GTTACCCCAG TTTCTACTGT GCCCGGCGCT CTAGCAGTAT ATCTCAATGT ATTAGGTGCA
    52321 GGCACTTGTT CTACTGAGAA AGGGCCGCCT GCTAATTGGT GATTGGTTCC CGCAGAGGAT
    52381 ATAGAAATCA TTAGACTAGA CCCTGGTACT AGACCGTGTG CTGTACTAAA TGTTGCCTGT
    52441 ATAGTTGCAA TCGCAGAAAA AGTTATAGAA GATGTAGCAG TGATATTAGC TGTAGTAGCT
    52501 TCTGATATAG CTATGGTTGA AAATGCAGCT ATCTGAACTC CGCGAGCAGC AGATCCCGAT
    52561 ACTGAAACAG CAGTAACTTC TCCTGCACTT ACTGTGGTTA CAGTTACAAT CGCATCATTG
    52621 GTTGTATCAA CTCCTCCGAT GATCGAGCCG GGGATTAAAA ATCTGTTAAA TCTGTTAAAT
    52681 CCAGTTCCAC CTATGATAAG AGAAACAGTA TATGACCCAG CGTTTCTAGT AATGCCAACT
    52741 GCTGCGTTAT TGGCAGTAGT ATTACCGACA GATCCATCTG AGGCAACACT GGTATAGGTT
    52801 CCATCTCCGT TTCCAATTCC AGTAATAACT TCAAAAGTTT GTAGGACGCC ACCGCCACCC
    52861 ACAGTTAATG CATTGATTGT TATGTCATTA CCGGGTGACG ATCCGCCTAG TAGGGAGCCG
    52921 TCGATTTTAA TAGTATCACC TGCAACATAA CCAGTTCCGC CGTTGCTTAA TGTTACTGCA
    52981 TAAACACCCG AGGTAACTGT CACGTTAAAT GTTGCATTTA GACCAGAGCC GTTAAGATAA
    53041 TTAGTGGCAT TTAAAATAAC GTTTGTGTAA GTTTCGAGAT CACCCTTATA CTGTACTGCT
    53101 GTGCTGCCAT TCAAGGTTAG AACACCGTCA GTGATATCGG TGATCACCAG TTGGATATTG
    53161 CTGCCCGAAC CATCTGAAAT GGCCATTCCC TCTAATATCC CTGTGGTATC TGTTAAGCTG
    53221 ATTGATGACG AGCCACTATT TGCAGTATCT CTCACAAAGA AATTACCTAC AGATCCACCT
    53281 GGTCCGAATA CACCAGTTAC CTGTGTGCCT GTACTGATGC CGGTCCCAGA TAGCGGAGCA
    53341 CCTACGCTAG GAACGTCGCC GCTAAATGCG ATAGTAGTAC TAGCAGACGG AATAAACAAA
    53401 CTAGTTGTCA ATGTACCAGA AGAACCGTTA GTGACCACAC TGAAAGTAGG GTTTCCTACA
    53461 GACGCACCTG TATAAAATGC AGCTTGTCTT AGTTGTGTGG TAGTAGTGGC AAGAACCTGA
    53521 CCGTTAGAAG ATCCCACTTT TGATTTTGCA TAGTAGGTAA ATGTAGTCGG AGTAGGTACT
    53581 GAAAAGATCA AAAATGTTCC TTCAGCTCTA TTAAAACCAG AAATAGAAGC TGCTAGTGCT
    53641 CTAATAGTGA TCGGTTGGCC TATCAAGAAT CCATGGGCTC CCTGTGTGGT CACTGTGATT
    53701 AGACTGGCGC CAATTCCGCC GGAACCCACA GAAGCATCTG TTACCACGTT TACAACCGCA
    53761 GTGTCGGTAG CACTGACTTC ATAGGTAGAA GGATAACCTC TCTGCATGCT GATGGCCTGC
    53821 CATTTAGTAG GCTGTAGACC GTACTCAAAG TCAGCATCGA TCATAGCCTG CGGTTGTGCC
    53881 ACACGCATAC GCTCGATCGC ATCTGTACCG AAATCGTAGG GTCTAACTTT TAATTCTGAA
    53941 TTTTCTAAGA AAATTTGAAT ATTATCAGTT GCTGACATGG AACTGGTATT GAATTTAAAT
    54001 TTAATCTTGG TTGTTCCATT ATTAACTGAT TCTGCTTGCG GATAATTTTC TGAATTTCCT
    54061 GATCGGAAAG TGGTCACTCC CCCCTTTGAC GGTTCGGCAA AATTATAAAT CACATCGTTA
    54121 GATGCTACGT TAGAAATAAT TAATAAATCT TCTAATGCTA CTTTACCCAA AACTTCCACA
    54181 CTACCAACAC CAGTTACAAT AGTAGGAAGG GCACTGAGAC CGTTCTGTAT CACATCTATT
    54241 ACATCCTGTA ACAGAGCTGC CACAGTATCG TCCGCATCAC TTTCGGCAGT CTTGGTCAGG
    54301 TCAATGGTCT GTGTTGATAT CGTTTGTTGT GGAGTGGCAT CTAATGTATT TGTTAGAATA
    54361 AAATCGTTGA TTAGATCTGT TAAAAAATAA TATGATTCTA GCTCTGCGAG TCTATTACCA
    54421 TCGATCTGAG GGACTTCTTC ATCCCAGTAA AAAGTAGAAA CTGTTCGAGT CTCTTCATTT
    54481 CCGCCATATC GAACATCATG AAGCAGCGCA TCGATAACAT ATCCGCTGTC TCTTTCGCAC
    54541 TTGTCAACGT CAAAAACATA ATTATAGAAT GCGTTTACAT TGCTAATTAT GGTTGTTTTG
    54601 TTGGAATCAA TAGAGATTTT CGCTGCCTGC AGACCAGCAG TAGCCCATGT AACGCTGGGA
    54661 GCGACCCTCG GAATGCCTGC TAATATAGCA TCGGCCTGGG TTTTAGAAGT GGCTGCAACT
    54721 ACATCTTCAA TGATCTGTAC TAGATTTTCT AATGTAGTAA CTGTGGTACC GTCCGCATTG
    54781 CTTCCTGAGG TATCCTGAGT TTCTGGATAA GATCCGGATC TTGTCACAGA TGCTCCTGCA
    54841 ACCACTTGAC CAACTACTGT CTGTAGTCTA TTATAGGCAG CTACTGTCTG TAATCGATGT
    54901 GTGGGATCAA TGCCCGGACT ACCATCTGCG AATCCGTAGA AGAAAAATCT TGATTGATCC
    54961 CATGTGGCAC TATTGCCACC ATAAAGAATA TCATAGGCTA GTCCGTCGAT GGCATATTTT
    55021 ACATCTCTCG AACATTTAGC AGGATCGTGA TCGGCACTAG GATAAGTGAC TGCTACCCAT
    55081 GCATTTATTT CCGCTGCGAT AAAATTCCTA TTGGCAACTA ATCTATCTTT GGCCGCTATC
    55141 CTGCCGGCAG TTGATCCAGA AGTTGGATTG GTATAGACTA CAGTGTCAGC CGATCCTCGA
    55201 CCATTCTCTC CGATATCCAC AACTTCGTCA AAGAATGCAT CAACACGAGA CAGGGCAGTA
    55261 GCGTCGTCGG CAACTGCTGA CAACGCCTTG ACCTGCTCTT CTGCACGTCT GATTGTCCTA
    55321 ATTACTGTAG GGGTAACTTC TTGGGAGTTA AATTCCGCTA GGCCTAAGAA AACAGCATTA
    55381 TAGTTTGTGC CCAGTGTAAT ATCAAAACCC ACACCATCGA TGACATATCC TAAATCTCTT
    55441 TCGCATTTGA TCGAATCTGC AACTTGATTA GTACAGAAAG CTGTAATTTC TTTTTGTAAA
    55501 AAGAGTTTAT TTTGTAATAT CAAAGAATAT GCGTTGGGCC GTAGATTATC ATTTAAACCT
    55561 AATCCCGGAC TGAACACATA ATTTTTAACT AATTTTTTTG CCATTTTATA TCCTTAAGCT
    55621 CCGAACGCTA CCGAAAATGC CAATACGTTT GCATCAACAT ATTGTTTGTT TGTTAAATGT
    55681 GCCTGTTCTG TAGGAGCGGC CGCAGCCGCA ACATTTGATC CTACATTTAC TGCACCAGAA
    55741 ATTCCCATTC CTCCAGTAAC TACGATAGTT CCTGTTACTG TGGACGACGA TGCTGTATTA
    55801 CCTGTAAATC TGTTAACAGC TCCACCTACA TTAAGCTGAC CTTGTATACC AACTCCACCG
    55861 GTAACTCTTA CCGCGCCAGA TGTTGTTGAT GTGGAAGATG TGCTATCTGA CACAGTTACA
    55921 ACCTGTGTGG CTGTTAAATT AGGAACAGTT AATAAATTAT TATCGCCATT AAAAGTAAAT
    55981 GAAGGGTTTC CACTAAACGT TGTATTATCA TTATATTGAA CTTGAGTATT TGATCCGCCT
    56041 GCGGCGAATC CGCCCTCTGG AGTGATCACT GATACCCAAC TTAGTACCCC CGATCCGTTA
    56101 GTTCTTAATA GTTGACCAGT CGTTCCGTCT TGTGCCGGTA GAGTATATGT TCTACTATCT
    56161 GTAACGGTTG TCGGTGCTCT GAGTCCTACG AATCCTGTGT TGGCTGTATT TTGAAATCTT
    56221 AACTCACCTC TGGTTCGTAA ATCGATCAGT TGATTTCCGG CACTATTATT AAAAGTTATA
    56281 TTACCATCGA TAAACAAGTC CCTAGTAACT GCTAGGCCGC CCGTAGTTCT CAATGCACCG
    56341 GATGTAAGAT TAGTTGCATT AGTGTTATTA TTGATGACTA TTGGATTGGT TACAGTGCCG
    56401 CCATTAAACG TAGCACCGCC GGCTGCGACA GTTGTAGGAC GCCAGCGCAG AGTTCCCGAA
    56461 CTGTAAGTTA AAACCTGTCC ATCGGTAGGC GCTGTTGTTA AATCTACATC AGTTAAATTT
    56521 GAAAGAGCAT AGGTTTGATT TATGCCGGTA ACTGTGCCAG TGACTATTAA ATCTGTTACG
    56581 TTGATCGTTG TGCTGGTTAA ACTGGTTAAA TTTAAAGAGG TCGAAGGAAC TACAGCCCAA
    56641 GCGGCACCGT TATATCTCCA GGTAGTTGCT CCTACAGTTA ACTCGTCATT TAAGATTGGG
    56701 TTGTTTGGAA AATTGATCGC CATAGTCTAG TATTTAATCC TTAAATTGAC ACAAAGTTCT
    56761 TGACCACAAT AGTTCCAATC ATTACGGAGT GAAGAGAACA TTGATATCTA TAATTTCCGC
    56821 TGATAGTGGA AGGTATTTTC CAATAAAGGG TACCGGAAGT TTTTCCCTGC GCACTTGATC
    56881 CGGTCGACAC AACACCTTGT GGAGTTACGT GTGTTAACCC GGTATTATAG TTTGTTCCAG
    56941 TTGGATCTTG TATAAGAAAA GGATGACCAG AAACGTTTAA ATCGAAAGCT ATGGTAGTGG
    57001 CATTTATCGC ATATATCGTA GGGTTATTTC CGGAATACTG ATCGAACTGA TAGGCAGAAG
    57061 CTCCCACATT GGTAACACGG AGACTAGTTA AACAGGGTAG ATATATTTGG TCAAATCTCA
    57121 AGGATGAAGT AGAAACCTCG GATAGCAGAG AAAATTCTGA TGCGCCTCCT CCACTGCTTG
    57181 CTGCAGAAAT AGTAATCGCA TCTGTAGTTG CGTTGGTTGT GATAGTAATA TTTGTTCCGG
    57241 CGATTAATGT TAGTGTGTCC GTGGTCGAAT CTGCCACTAC ATTTGATTGT CCCGATACTG
    57301 AAATCGTAGA AAATGAATTA CTAGCTTGGC CGCCACCCTC GCCCACTGCG TCAGTGTCGT
    57361 TGATCCAAGC TATTCCGTTG TATTTTAATA CCTGTCCCGA ACTAGGACTC GAAATAGTTA
    57421 CATCTGTTAG TTCATTAAGT GTATTGGCCC CGCCACTACC TCCACCCCCT GGGCCGCCAT
    57481 ACTGGATTGA CGCCGGTTGT ACCCACTGAT TTGAAGTACC GTCATTGTAG TAAACATATA
    57541 ACACTGCATT ATCTGTATCA AACCATAACT GTCCAAATTG TGGCGAAGTT GGAGGATTTT
    57601 CGTTTATGGT TGCTCCGCCA ATAACACCTG CAGATTCTGC TTTGCTTTTA AAAACTGCGT
    57661 TACTTACATT TGAAAGATCA GCGGCTACTG TTTGATCTTC TCGGGCCAGC GAAAAACCGC
    57721 CAGCAGTATT TCCGTCGTAT AAACGAAGTT TATTTTGTTG TTGGTCAAAG AAAACTTCGC
    57781 CTCGCTGACC GGTTTTGCGA TTTAAAAAAT CGGAATTTCT GCCTACTAAG CGCAGATTTG
    57841 TAATTGGTAT ATTGGACATA TTCTGCTTCT AATTATATGC AGTATTTATC CGGTTTGGAA
    57901 TTTAGTAGTA ACTGTGGGTT TTTAGGTAGT TTAAGTATGA TTTTATGCCG ACGTTTGTAT
    57961 CTGAAAAAGA ATTCGTATCA AAGCCAGCTG CAACTAGATT TTGTAAGTTT GCCGAAGTAT
    58021 TGATTTGATA TTGATTCTGT AGGTCAGTAG GCATAGGAAT TTCTGTCTTT TTCCCTAGAT
    58081 CCATATGGAA AATCAATTGA TCGGCAACGG TATCAAAACT GGTATTTTGG CCCGATCCTA
    58141 GGTCGTAGAT TCCTGGGCGA TAATTCTGTA GAAAAAATTC TACTACCTTG GCAACGTCTT
    58201 CAACCCATAT GAAATCTCTA AGATAATTTT TACTGTTTTC AAATATTTTT AGCTCATTGG
    58261 ATTCTACCAG TTGATTATAC CAATGATATA TCGTAGACGA CATACGTCCT TTATGGTGTT
    58321 CGTTCGGTCC ATAGACATTA AACAAACGTA GGCATACCAT ATCTGCTAAT TCGCGTTCGC
    58381 TGACCAACTT GGAAAATCCG TAAAGATTTA AAGGCCCGTT ACCGTTTCCG TAGACTGCCG
    58441 CACTAGATGC AAAGATCATT TTTGCGTTTT TGTCCCTAGC TATTTCAGCC CATTTTTTCG
    58501 TTGATAGAAT ATTGGTTGCA TATATCGAAT TCCAATCCTT TTCTAATGTA CTAGAATTAG
    58561 CGCCGAAATG TATGATCGCT TCTACGGTTC CCTTTGGCAA CTCTTCGGGG TGTGTAATTA
    58621 TAGATTTATA ATTTTTTCCT AACAAATTTT TATACTGTTC GGAATTTTTA AAATCATCTA
    58681 CTAATATGAT ATCTTCGTAA CCTAGGTTAT TCAAATATCT CAATATTACA CTGCCGATAA
    58741 ACCCAGCGGC TCCTGTTAAA ACTATCATAG TATTTCTTCC AGAATAGGTG CATAACAGCC
    58801 GTGATGTTGC ACGGTAATAC TCGATGCACG ATTGGCAAAA TTTATTGCTA GTTCGTGATT
    58861 CCGAGACCTT AAATATTCAA TGGCAAATGC TGATAAAAAT GTATCACCTG CACCCGTTAC
    58921 ATCAACTACT TCGACTCTGG GACAAGAAAA GATTGTTTCG TAGCGGGGAT CTCTTCCGGT
    58981 CTTGTACATT GCACCCCGAC TTCCTAGAGT GACGATCAAA GAATTGTTGA TACTCACACT
    59041 ATTTCGATAT TCTAGTTCGT TGATTTTTAC AAAAATTCCA TAAAAACAAG CGATATCTGT
    59101 TTTCTTTGTA TCCATAAACA CGGGACCAGT GTAACTCTGT CTGAGCCAGT CGATGAAATC
    59161 GTAGGTCACT GATCCTTTGT TATAATCACT GATTACTATG GCATCGTATC GATTTAGATT
    59221 TTCAATAGAT CCCGGTTTTA ACGGGTCTGG TGTTGCATCT TCATCTATTC TGATTAAATG
    59281 TTGTTTTGAT CTTTTATCTA TCAATCGAGT CTTGACGCTT TTTTGTTCGG AAGTAACAAA
    59341 ATCTACATCG CAGCCAAGAG CTTCTAGATT CAATTTAACA TTAGCTGCCA TTCCTGGTCT
    59401 ACTCTCCTCG CTTTCAAATT TGAATATAGG CACAGGCGCT TCAGGGCTGA TGCGATCTAC
    59461 GGTACCATAT CGATATACAT CGATACAGTT ATCTCCGATT AATAATATCT TGTATTTTGC
    59521 TTGTGGTTGA ATACTGTTCG ACTCTGTCAT AAAATTTAAT CTCTTTACAA TGCTCCGACC
    59581 CGATGATTTT TTTACCTCTG TAATCACTGC CTTTGACCAT GACATCTGGA TTAAAATCTC
    59641 TAATCAACTT TTCTAATTCA TCGTCTGAAT CAAAGATTTC TACTCGATCT ACGAATTTCA
    59701 AAGCCGATAA AAAACTACAA CGTTCGTATT CGTTATGTAT GGGTCTGTCA GAGCCCTTTA
    59761 ATTCTCGAAT CCTTCGATCG CTATCTGTTA AAACCAGTAC ATAACTATGA GGATGGCTTC
    59821 TTGCATATTC TAATAATTTT AGATGACCTA TGTGCAAAAG GTCAAATGAT CCATTCACTA
    59881 CCACCCGAGT CATATCAATG ATCCAGCGTA TACCAACCAG ATACAATGTA TTTGTATCCC
    59941 TTGTATATGG GATTTCCTCT GTGAGGGTGG GTAAAATATG CAGGCCAAAT AACCAGCTTA
    60001 CCGGTTTCGG GTTTAATCTT GACTCCTTGA TATAGGAATT CAGTCTCTCC ACCTTCATCA
    60061 ATGTCATTGA GATACAGTGT ATAGGCCAAT ATCCTATTAG CAGATGACTG GTCTGCGTTT
    60121 TCGCAGTGCC ATGCATGATA TCCCTGATGT GGTCCTGTCC TTTGTACGCT CATGCCTTTG
    60181 GGAGTATGTT GAAAACAAAA TCCCAAACTT TGATATTTTT CAAAATATTG TTCTTTGTAG
    60241 TATTTGTTTA GGGTCTGGTA AAAGAAAGAG CATAGGTCAG GATCTACACT GTAATTTTGT
    60301 TGACTATGAA ACGCCCAGTC AAAAAAGATT CTATCATCTT GGTTTTTTAT GATGCTGTTT
    60361 TGTGTCTGAT GCTGTCCCAT ATTGACCATA GCCTCAAACC TTTGTATGAT GATTTGGCAG
    60421 TAGGCTTCGG GAAATGCTTC GGGATACACT TCAATAAAAT TCATTTTTGG CTATCTCCGG
    60481 GAAATATTCT AAAATTATCT TCTACCGAAT CGGGAGTACT GACTTCGATT ATCGACGAAT
    60541 TGTCTTCTAA TGCGATCAAC TGATGGGGGA CATGCGGTAA ATTTCGCCAA GTATCGCCTT
    60601 GTTTTAATGT CTGTTCGTTT ATAGCAGCAG TAGAAGTATC TATCCATTTC AACAGAAAAC
    60661 TACCTTGGCT AACATACCAA GTTTCATCTT TTTCTTTGTG GAAGTGCATG GAAAACTTTG
    60721 ATCCTGCTCG ATCAAATACC AGTAGTTTTC CGCTGTATTT TTCGTTTGTG GCCCAGATTA
    60781 GTTCGTGGCC CCATCCTTTT TTGATAAATC CGTTTAGTTG AGTACCCATG GTCTATTATA
    60841 TATCAAGACC ATGGGACTCT GGTTAGGATT TTAGAAGAGA TTAACTACCC GCAGTTTCTT
    60901 TGCGCTGGCG ATATTTGCAG TCCGGTGCAT GCCCTGCCAG AGTATCTTTG ATCTCTTTTT
    60961 CTGGGCGCTT GCAGAAGAAA CACACTAGTT CTTCGTTAGT GGACAGCGGG TCAAGTCTCT
    61021 CTTTTGGATA ATCGCTGTAT GTAGTTGCCA TTTTGTCTCC TTAAAAACGA CAGTTGTTTT
    61081 AACATAGTAT TTATTATCAA TTCGATAAAA AATATTCGAT TAAACAGCTA ACTATATTAA
    61141 CTATGTCAGC ACACGAAATT CAAGACTTTA TCGGAGTTTT CCCCAACGTT GTATCTGTCC
    61201 AGACCTGCGA AAAAATCATC GAACACTTCG AGTATATTAA AAATCTCGGT CATTCGACTT
    61261 CTAGAAAAAG CTCCGAAGGC ACTAGATTTA TAGATAAAGA CAACGAAACA TACTTTCTAA
    61321 AAGCAGACGG TGATTCTGTG ATCAGCGAAT TAGATCACTA TTTCACCCAA GAATTTGTTA
    61381 ATTCGTTTTG GAGTTGCTTC GGAGAGTATC AAAAAAAATA CGGTGTTATC GAAACTGTGG
    61441 GGAAACTAGG ATTCACGGGT AAATTTAAAA TACAAAAAAA TCAACCCGGA GAGGGCTATC
    61501 ACGTATGGCA CTGTGAACAG GGTGATATTC TTAGCAGTCC TAGATTACTG CTGGTTATTT
    61561 TATATCTTAA CACCGTTGAA GAAGGCGGTG AAACAGAATT TTTGTATCAA CATAAACGTA
    61621 TTCCTGCAAC ACAAGGAACA ATGATCATAG TTCCGGGATC ATTTACTCAC ACTCACAGGG
    61681 GAAATCCCCC GCTACAAGGC AACAAATATA TCATGAATAC TTGGGTTCAA TTCTTAGAAT
    61741 AATATGAAAA CAATCAGAAA AATAGCAGTT GTGGGGGGTG GAACGGCCGG ATTGGTTTCG
    61801 GCTCTGATAT TAAAAACAAG ATTTCCATCA TTTGAAATTG ATGTCATTAG ATCAGAAAAA
    61861 ATAGGAATCG TGGGAGTAGG TGAAGGCAGC ACAGAACACT GGACTGCTTT TATGGATTTT
    61921 ATCGGAATTC ATTATTTCGA TATCGTGAAA GAGTGCGATT CTACTTTTAA ATCAGGCATC
    61981 ATGTTTAAAG GATGGGGGCA GAAAGATTTC TTACAGAGTA TCAGTTCTGG TTTTAGCCAG
    62041 ACTGAAAAAA AATATCATTA CGCCTATGCT CGACAGATTT CCAACAATGC CGAACCCAGA
    62101 GAATTAATGT CATCTCACAC GTGGGATAGC AGCGTTAACA CATGGTTTAT GAGTAATCAT
    62161 AATTCGTCGC CAGTATTACA GTTCCATTTT AACACACACA AACTCAATGA TTTTCTGACC
    62221 ATGATCAGCG AGTATAAAGG TATTAGATTC TTTGATGATG AAATCAACGA TATTTGTCTA
    62281 AATGAACAGG GAGAAATCTC TTCTATCAAA GGAAACAAAG ATCAGTACGA GTATGATTTT
    62341 TACGTTGATT CGACAGGATT TAAAAGATTA TTGATCGACA AGTTAGGCGC CAAATGGGTA
    62401 TCTTATTCTA AATACCTCAA GATGAAATCC GCTATTATGT TTGCGTCGGA GATGCCCAGC
    62461 GGAAATATTC CGATGTATAC CACAGCGCAG GCCATGGATA ACGGTTGGAT GTTTTCGATT
    62521 CCTACATATG GTAGGACCGG AAATGGATAT ATTTTTGACA GCGACTATAT CGATAAAAAT
    62581 TCTGCTCACA AAGAATTAGA AAAATTTTTA AACAAATCCG TAGATGTCAA CAAAGAAATA
    62641 AATTTCATCC CCGGCGCACT AGATACTCCT TGGATCAAAA ACTGTTGCGC TGTAGGGTTA
    62701 AGTGCTAGCT TTGTAGAACC TTTAGAAGCA TCATCTATTG GGACTTCGAT ACAACAGGCG
    62761 TTCCTTTTGT CTGATTTGAT TGTAAATTAC AATGAACCGG TGATAAAAAA ATATAACAGT
    62821 TTGATGACTG GTATTCTAGA AAATATCAGA GATTTTATAC TTTTGCATTA TCTAACGAAA
    62881 AAATCAAATA CAGAATTCTG GATCGCTGCT AGGAGTATCG AATTACCAGA TTCTCTTTCA
    62941 GCCAAATTAG AAATTTGGAA AAATAAGCTG CCTACTGCCG ACGACTTTGT TGAATCTAGC
    63001 CAATTTCGAT TATTTTCTGA GCCTCATTAT ATCTTAATAT TGCACGGGCT AGGATTGTTA
    63061 GATCCTAAAA AAATTAAGTT AGAATACGAA TTTATGGTTG ATCGAGATTC AAAATTGCGA
    63121 GCAGAAGAAG TAGTTGATCA TGCTTTACGT CTAAGATGCC AGACTGTGCC GCACAGAACG
    63181 ATGATAGAAT ATATCAGAAA TATTCGAAAC GAGAATTATT AAAATGAGGT TGTTTACATT
    63241 TGGCTGTAGC TTTACGCTGT ATAACTGGCC GACATGGGCT GATCTTTTAG GACATTCCTT
    63301 TTTATTACAC CAAAATTGGG GAATTGCTGG AGCAGGGAAC AGGGCTATTG CAGAAAGAGT
    63361 TGCTGAATCT CATATGATCA ATAAGTTCAA TAACAACGAT GTAGTAATTG TTCAATGGTC
    63421 CGAATATAAT AGAAATGACT ATGCAAAATT TAATAGGATT TCTAAGAACG GAACTATGTG
    63481 GTGTACTTTA GGAAGTCCGG CTTCTTTGCC AAATAAAGAA ATTTACGACT TAACTTGGTT
    63541 TAAAAAATTC TGGGATCAGA AAGCTTATTA TATCCATACT TTAAATAATA TCATACTGGT
    63601 TCAACAATTA CTAGAATCCA CGGGATGTAA ATGGTACATG ACTTCTATGA ATGATCTAAT
    63661 GTTGCCGCCT GTGGAAGCAG AAAATCTAAC AGAGGATACA GATAAATTCA ATTTATTCGA
    63721 TGTTAATCGT GATTTATTAG ATTATAAAAA ATTTATATGG GACGACCGTA CGACTAATTG
    63781 GTTGCCTCCG TTGATCGAAG AAAAGTGGGT TTCGTCAGAC CTCGATTGGG TTTTTAATAT
    63841 CGATCCGGCG GAAAAAAAGG ATGTTCCTTA TTTTCAGCCT CGAGGAACAA AATTTGTAGA
    63901 ACCTCACTTG ACAACGAAAC AATATGCAAA CTATCTAAAC AAGATAGAGT TAGACTTGCC
    63961 TTTAGAGCAC AATCTGATCA AAGAATCAGT TGAAGAATTT GAATGCATAT ACGAGGAGAG
    64021 CGATCATGAT TGGAATCAAT TCATGACATC ATTAAACTCT AACAAATTTA ACATAATAAA
    64081 ACCTATTTTT GGAAAATAAT ATGACCGGAA GATTATTCAC ATTTGGATGT AGCTTTACAA
    64141 ATTACAATTG GCCCACATGG GCTGATCTGT TAGGATTGGA TCACGGAGCT TTTCACTATA
    64201 ACTGGGGTTA TGCTGGGTTA GGTAACAGGG CTATAGCAGA AAGGCTAGCC GAGTGTCATG
    64261 CTCGTATGGA AATTACTGCC GAAGATACAG TGATAATACA GTGGTCTAGT CCATTACGAC
    64321 ACGACTACAT GAGAACTAAC GTTCGAAAAA CCGAAGGAAC TTTTTGGGCG ACACATGGTA
    64381 GTGTTTTTTC TAAAGAAAAT TCAAAAGTAT TTGATTATAA ATGGATCAAT ACCTTTTGGG
    64441 ATGAAAAAGC CTATCTCATC CATACTCTGA ATAATATTAT TCTTACAATA AAATTTCTAG
    64501 AAGGTATAGG ATGTAAATGG ATGATGACTT CTATGAACGA TCTACAACTT GTAGGTAATG
    64561 AATTGGGAGA TAACACATTC GGCGGAGAAT ATCAACCCCC GGGAAGATTG AGAAAGTTTT
    64621 ACGATGTTTT CCCCGACTTA TCATTTTATA AAGAAGCTAT TTGGGACAAG TATCCAAATA
    64681 AGTGGGTTGA TCCGATTATT AATGTAGTTG AAGAAAGCCA CGAATTATCT TGGAGTTTTA
    64741 ACTTTGATAA AAATCGAGAT ATTGAAAAAT CTTATCCTGT AAAGGATGGG ATGTGGGACG
    64801 AAGCCCATCC TACGGTAAGA CAGCATGCTA TATGGATGTT GAAACTAAAG GATGAAATGG
    64861 GATTAGATCC TAAATTTTCT CCAGAACAAA TTTATCTCAT TAAACAAATA GAAGAAATCA
    64921 AAGAAAATAC CAAGACTTTC AAAGAATTCG AAGATGGTAT TATGGGTACC GAATGGTTTG
    64981 TTCAGCGCCA GTATCGAGGA TTATGATTTA ATATACCAAT CTTCTTGACC GGAATACTCT
    65041 TCTTTAACTC GAGTATATCC TTTACTGATC ATTAGGTCGT ATATTTTATT CCTGTTATCA
    65101 GTAAATGCAT GCTCAACTGT AAGGCATTTG ACATTATATT TTTTAAAGTC AAATGCCTTT
    65161 AATATTTCGT ACTCGCTACC TTCGGTATCT AGACTAATAT AATCTATATT CAGCGGAGCA
    65221 TTATATAATT CTAAAAGATC ATTTAATGAT ATCGTTAACA CATTCAACAT CGAAAACGAT
    65281 CGATCAACTT CGTCATTTAT TTTGGATAAA TGCTGTTTTA ATCCCGATCG AAAATTCCAA
    65341 CCGAAAAATT GATTTTCGTC TGTGCAAAAT TTAAAAGGTA ATATCTTTCC TGTTTCGGAA
    65401 TACACGCAGA GGGTGCTTAC AAAAGAATCT CTGCAATTAA ACAAACTTTG CATAAAAACC
    65461 GGATTAGGAT CTACACAAAT ACCGTGCCAT TTATAAAACT TTTCTAATAT AAACGTATTA
    65521 GATCCTGTGA TTCCGTCTGC TGCACCAATA TCCACAAAGA AACCTCGTTC TTTGTATGAT
    65581 GTGTTCTCTA GTACAAAAAA ATCTTGACCG TTTTCTGCTA TTTTAAGTTG ACTGCCTGCT
    65641 GGTCCCATTA TTTTATTAAA CACCTTTCGA TTTCTGGAAT CCATAAGACA TCCAGTTTTG
    65701 AATTTTTAAA AGTTCTAATC GCATCTTCTA GCGTATCTAC TAACGGCTCG CCGGCTAGAT
    65761 TAAAACTGGT GTTGAGTAAT ACTGAACATC CGGAATACGA TTTAAATTTA GTCAGCACTT
    65821 CATATATATG TGGTAGTTCC TTAGAGACCG TCTGAACTCT ACAGGTATCA TCTACATGTG
    65881 TAACGCCCGG TATTGTTTCG TCTTTGACGT CAAAAGATAC GGTCATAAAT TCTGATTTTT
    65941 TCAATCCCAT AGTATCGAAA TACTTGTCAA AATCTTCTTC GAGTACCATA GCTGCAAACG
    66001 GTCTGTACCA CTCTCTTTGT TTTATTTCAT TAACAATATC CTTGGCGTTG GGATTTCTTG
    66061 CATCAAACAA TATAGATCTA TTACCCAATG CACGTGGTCC AGATTCTGCC AATCCGTTAA
    66121 ACACAGCTAC AGTTTTTTGA TCTAACAACA GCCGAGCTAT GTTGTCTGTA TCACAAGGTT
    66181 GCCCAATATC TTTAGAAATT GTTTCCTTAA TACCGTGAAC AAATGTGTGA GTCAAAGGAT
    66241 TCTTAACTTT ATCATCGACT AATGTATGAT ACAGATGCAG TGCTGATCCT ATGCTGTTAC
    66301 CGCTATCGTC AGCTAACGGT TCAAAATAAA AATTCACGCC GGGTAAATTT TTAATGTAAT
    66361 GTTGATTAGC GATTACATTT AATCCGTATC CACCAGTTAC ACACACATTA TTGATTCCAG
    66421 TTTTTTCAAC CCAATGTTTG ATCATTTCTA ACACTACATC TTGTGTTTGT TTCTGAACCT
    66481 GGTACGCATA ATCTGCATAA AATTGAAAGT TTTCTTCAGT TACCGATGGT GCTATTTTTA
    66541 AAATATAATC TTTGTATATC GGAGTACTGT GTCCAGCCAT GACAAATCGA CCGTGTAAAA
    66601 ACTGATGGTC CAACGGCCTG CCATTTTCAA ATAGTTTAGG AAAATCTAGA TCTTGTCCAT
    66661 AGGAAGCTAG TCCCATAGTT TTACCATTTT CCAAAGGTTT CTGATTAATC AAGCTAGTAG
    66721 CAGATTCGTA GACCTTGACC ACACTCATCG AACTGTCGAT ATTATAGTCT CGACGTTGAT
    66781 CCTTGAACAA TTTAGCCAAT GCAAATCTTT TTATATCGGA TTCGGATCCA ACATCAGTAA
    66841 CCCAAAAGTT TTTGTGTAAT GTAGTAAACA CCTGTTCTTT ACCAACATAA AAAACTGATT
    66901 CTGCCTCTCG GGCAACCTCG TCTATCAATG ATCCGTCTCG ATCCACAACA AAAATCAACG
    66961 CTTCGTCAAA CCCACTGTTA AAAAACGCTA GGCTAGCGTG AGCCGTATGG TGATATTGAC
    67021 AATAGTCTGT CACTGGACAT TTAAATATTT TTTTTGTTTG GGTGACTATA TATTTTACAC
    67081 AAGGATCGTC GCCGGTCGGA GATGCGATAC AGACATGATC AACTGGTCCT TTAACTACTT
    67141 CGAATAATTT CTGCAATGCA AGTACCGGCG GTCCATCTCT TTTTACTCGA GATAATCTTT
    67201 CTTCTTTGAA ATAATGTTCC AGTTTGCCGT TATTAATAAC TGCTACAGAA CTATCATGCA
    67261 ACGGGCTGAT TCCTACCACT CTCATTCTTC ATTCCAAGGT AATGTTTCTG CAAAAGACCA
    67321 CAGATTGTCA AAAATCATAG TTTTCTTTTT TAGATTTCTG TAGGTAAATC TGTTTAATTC
    67381 TTTTAGAGTT TCTTCACCGT GTCCGGTTTT TACTAATATA GGTATGGCAC CTATTTTATC
    67441 AGCGGCTTTT AGATCACTAA GCTTGTCTCC GACAAAAGCA CCGCCTTTGA ATTTTACTCC
    67501 TAGCTCTTGC TCTGCACGTT TAAACATCCC TACATTGGGT TTAGCATAGA TATCTTCTTT
    67561 GAGATTTGTT GTGCTATAAT AGATACCGTC GATACTAGAG CATCCTGCTT TTCCTAAAAG
    67621 CTCTAACATT CGACCGTTAA CATTTTCAAC ATCTGCTTGT GTTAAAATTC CCTTCATGAT
    67681 ACCGGCTTGA TTTGTTAGTA TGACAATATT GTATCCCTTG GCCCGTAGCA TGGCCACAGC
    67741 TTCTAAACTA CGATCGATTG GAACAAAGTT ATCGGGATTT TTAATATATC CGATATCTTG
    67801 ATTGATAGTT CCGTCTCGAT CGAGCCCGAT GGTTATTTTA AATCTTGCGA TAGTCATGCT
    67861 AGATCCATGT TAAATGCGAT ACTGATCCGC TCCTCTTCGT TCATCTGTTG ATCGACTTTA
    67921 TGGCGAAGAT AACTAGGAAA TATCAATAGC ATTCCAGTAA AGGCTTTACA AACAGTTTGA
    67981 GAACTGTTTA TATCGTTATT ATATATTTTT TTAGCCCTAT ACGGCCAGCT AGAATTTAAA
    68041 ATATTTGAGT TCATAAAACT AATTGTAGCA TCATCCATGC CTGCTTGTAC ATAATATACT
    68101 CCACTCCAAA CGTTCGGGCA ATGATGATGC TCTTCATGAT AGCTGTATTT TCTATTGATA
    68161 TTGACCCAAG ATCGGTTAAA TTTTAATTCG CCGCTAAGGC CGGATGCATA ATGAACTTGG
    68221 TCAACTGAAT CTTTGATAAA GATTTTAAGA TCATCAAATA CTGATTCGGT AAAAATATCT
    68281 TCTATACTAT AAAAGCTAGT ATAACTTCCT GCGGTATATC TTGACGAAAT ATTATTTGTA
    68341 TCAACTTTTT CTATTTCTTT GATCCGATTT ACGATTTTTT CTTTTGTTTC GTTGGCTCGA
    68401 TTGTAATCAA ATTTAAACAA CGGGCAAGGA AATAATAGCA TTGTTTCCAT ATTAAATTAC
    68461 CTTTTGTCTA GATTTTACGC TTAAGGTATT ATTAGGTAAA TGTTCAGTCG CTGATAAAAA
    68521 AGCATTAAGA TATTGAAAGT ACTCAATATC TGCATTTTTA GTCATTCTAA AAGTATTCAA
    68581 ATCTTTAATT GCAGTTTTTT TTGAAAGATT TCCGGTACCT GCTAATATAA AACTCCAAAG
    68641 AGGCCAGCCT GCTGTCCCAA CAACCGGAGG AAAAATACTA GAATTTGGAA TACGGATTTT
    68701 AGAAACCTCT ATGATTTCTC TAGTAAAATC TGTCAACGAA TCATCGCTGT TTACATATTT
    68761 CCAAAAATCT GTATCAGACC TACCTGCTTT GTAATGCAAT ACTAAAAAGT CTTTTAATAA
    68821 ATCGTACATA TATCCGAAGT TTTCGTTGTA CTGATTAATT TTACTTTCGA CGATAGTATC
    68881 TTCTAGGGTT TCTCCTAGAA AACCATCGGC AAAATTTTCT AATTGCATGA TTGTCGTATG
    68941 TATACTTGTG GCCTCTAATG GTTCTGCGAA TGCCGCACAC AATCCTATGG CTAAACAATT
    69001 TTTAACAAAT AGATTTTCTA GCCTACCAGA ATCGAATTTT ATTATCTTTA TCGGATCAAT
    69061 TTCGTGACCC AAATTAATTT CTAATTCTTT CTGTGCATCT CCATCGTTGG CATATTCACT
    69121 CGAATATACG TAACCGCAAC CTTTTCTTCT CAACAATGGT ATCTGCCACA TCCATCCGTG
    69181 ATGCTGTGCT CTGGCTATCG TAACAGGTTG TATATTTTCG TCGAGAGAAT ATTTTGTAAG
    69241 GAAAGGCATG GCTCGATCAA CAGGAAGATA TTTTTTATAG CTAATCCACT TAGAACCTAG
    69301 TGCCGACATT AGCTTTCTAG AAAAACCAGT TGCGTCAACA AAAATATCAG CATATAAATC
    69361 TGCTCCGTTT GATAATTTTA ATGACTGTAT GTTTCCGGAT TCTGATAAAA CAACATCTTG
    69421 TATTTCCGAT TCTATGTGAT TCACTGTTGA ACCACAAACT TTTTTGAAGT ACTGTCCTAC
    69481 TTTATGAGCA TCGAAATGAT AGGCTGCTGG ACCATTGATG GTTGTTAGGG TATCTCTGTT
    69541 ATGTTCGATT AATAATCCAT CTGCAGACGA AGTATGCAAT TTATTCTTAG CCATCGTAGA
    69601 AAAAACATGC AGAAATGAAT AGTCCAAAGG CATATGTGAT GTATAAGATC CTGTAATAGG
    69661 ACTAATATAG TATTCTCCAT CGCCGGACCA ATCTACAAAT TTTATTCCTA GTTTTGCAGT
    69721 TACATCGCAA GATTTAACAA ACTCTGCTTC ATTGCAGCCA TAATCGAAAG TAATATTTTG
    69781 TATAATATTA GTCATTGAAC CGGTGCTACC TTCACCGGCA CCGATGATTC CTATAAGAGA
    69841 AGATTCCACT AACGTAATAG TATGCTGAGG TTTTCTTTTA GAAATAATTA GAGCAGCTAA
    69901 CCAACCGGCT GTTCCACCTC CTGCTATTAC AATATTCATC TTGTTTTGCC GCTGTGAAAA
    69961 AATTCTATTA GATCGAGATG AGGAATACTT TTTAGTTTTC TGGCCTGTTC GATTTCATAG
    70021 AACTTTTTTA ATTCTCTGTC TGCAATTCTT GCAAGGTGAA ATTCTGGATC TGAATCAAAT
    70081 TTATATCCGT ATTGATTCAT TAGACAAATC CAACTAGTAA GACTAAACAT AGTATATGTA
    70141 TTTGGTTCAA ATTTGTTAGT CATAGTATTC CTATACCGAG CATTTTGCAT AATCGCCTGG
    70201 ATGAAAAGCT GTTTATCCGA AGGTTTGAAT TTATCTCTTA CATATTCCCA GAAAGGTCCG
    70261 TTATTGGTAC TGTCGCTATA GTGCATGTTT ACGAAATCTA TTACATTTTC GAAATAATTT
    70321 TTCATCATAG AATTATACAG CTGGATGTCT GAATCTGTAT AGAAGCTTAT CCTTAATCTC
    70381 TGTTCTAAAG TTTGTAGACC TTTGATAATC AAACTAATGC CTGTGCTTTC TAAAGGTTCT
    70441 ACGAATCCCG CAGTAAGTCC TATAGATACC ACATTGGTTT CCCAAGCATT TTCGATATAA
    70501 AAAGGTGTCC AGTCTATGAC TTTGACGTTA TCTCGATCGA GGCGACCGTT CCAATATTTT
    70561 ACTAGATAAT CTTTGGCATC TTCTGGATCA GTCACTGATC GATTAAACAC TAGTCCGGAT
    70621 CCTAATCTAC CCTTTACGGG GATTCGCCAG ATCCAGCCGT GTTCCACAGC ATCGCAGATA
    70681 ACATACGGAC GAGTTTCGGT ATCGATATCC TCGTAGGGGA TTCTTCCTGC CACCGCTGTA
    70741 TCACAGAACA ACCTGTCTGA AACATCTACT ATTTTTTGTT TCTTTAATAA ACTAGCGAAA
    70801 CCTGTACAAT CTATGTATAG ATCGGCTTTA ATTAACGTAC CATCGATTAA TCCCAGACTA
    70861 GTGATTTCGT TATTATCGCC TCTGTTTACC TGTACTACTT CTTTTTTGAT TATTTTTATT
    70921 TCTTCTTTGA GTCGTTCTTG TATATAGGTA ACTAATTTTC CTGCATCAAC ATGGAATGCA
    70981 TAAAGGCCTG CATCTGAATA ATCAACTTTA TTATGCTTCA CTGCGCTATC GTGCATCATG
    71041 CAGGCATAAT CTTTATAGTC AAGATCGTTC CGATAAGCGA GGAATTCCCA GATATTACAG
    71101 TTATAATCAC TGTATCTAAC AGCAGTAAAA AATGGATGCC AGATATCCGA TCCTTCTTTC
    71161 TGCCAATTTG TAAACCTAAT TCCGGCCTTA AATGTAGCAT CTATATTTAC GAACCAGTCT
    71221 TCGAAGTTAA ATCTACACTG TTGCATAAAA TCAAAGAAGT CTAAAATGGT TCCTTCTCCG
    71281 ACACCGATAG AGTTACCTAC CTCTTTGTCT ATTACAACAA CTTCCGAATT TGGAAGATTT
    71341 CTAGATAGGT ACGCTGCTGA CATCCAGCCT GCTGTGCCTC CTCCGACAAT AGCTATTTTC
    71401 ATTGTATTCT CTTATATAAA AAATTGTTGA TTTAATCTAT ATACGCCATT TGTAAACATG
    71461 CCCGGTTTAA TATAAGGACT GTGAAATAAA TTTTGACTAT AAATTACCAT CCTATTAAAT
    71521 TTCATCTCAG CTAGTCCGAT CTGTTTCCAG TCGCCGCAAT CGTCGACAAC AAAATGATCC
    71581 GGTGGTGTTG TTCCTGCGAT ATCAATTGTT TTTGATGAAT ATGTAATTTC GTCAGCATAT
    71641 TGATTCCCGC CGAAGGTATA GAATGCAGTG CCTCCTGCAC ATTCTTCGGG AGTATTCAAA
    71701 TATATAGCGG AAGCTAATAG TCGTTTATCT GGATAATCTA CATGCGGTAA TCTCGGAGGG
    71761 AGGTTGTTAG AGGTCATTAC ATTGACCATA AATGTTGCTC TTTTAAAGCT TTCTACAAAA
    71821 TAATCGTTGT CATAATCTTT TACAAAGTCT TGAAAAACTT CTTTGATTAT TTTATCGTAT
    71881 ATCGGTCCCA GATGATCAAG AATATAGAAT GCATTTATTC GGCCGCTGTC GTTACCATAA
    71941 GGCAAATAAT TTAAAATACG CTCATTAGTA GATGGGGGGA TGGTTAGAGC TAAATCTCTA
    72001 ACCATCATAG GATTTAAATA AAAATTATCT ACTATAGCTA TTTTTGATTT TTCGTCACCA
    72061 ACTTCTATTA CTGATAATTT ATAATCCGGA TTAACTGCAA ATACTTCTAG TTCGTTGATA
    72121 AAATTTTTAT ACATCGTTCT TAACTTCTAT CAATAATCCG TATTCTGGTA GATATAAGAA
    72181 TTCCATTAAA CTATTGGCCA GCGTTCTAAC TGCATCGTCT AAGGTTTCTA CCAGGGGTTC
    72241 GCCACCTAAG TTGAAGCTAG TATTGAACAA AATAGGCATT CCTGATTCTT TATAGAATTC
    72301 ACTGATTAAA TCGTAGTAAT GCGGATTTTG TTCTCTCTTT ACTGTTTGTA TCCGACAAGT
    72361 TCCGTCGATA TGAATAATAC TGGGTATTTT TTCGGCAACA CCAGGTTGAC AATTCATAGC
    72421 ATACATCATA TGAGGACTCT GCTCCATTCC TCTCATATCA AACCATTCGT GTGCATGTTC
    72481 ATGAAGAATA CTACCGGCAA ACGGACGGAA ATATTCTCTA CGCTTAACTT GATTAACAAA
    72541 GTCTTTACCG TCTTCAAAAG TAGGATCAAA TAGGATGCTT CGATTTCCTA AGGCCCTTGG
    72601 ACCGTTTTCT GAACGTCCCT GGAATATAGT AACAATGTTT TTCTTTCTTA ATAAATCTAC
    72661 TATATCAGAG TGAACGGCTT CTTTGATATT ATTAACTTTA TATTTTTCAC AGATAGCTGT
    72721 TATTTCTTTT TTGGTATATT CGTATTTCGG TCCTAGGTAT AGACTATCTG CATAGGGCCT
    72781 AACTTTTTCG TCGGTATTAA TTTTATGATG CACCATCAGT GCTGCACCGA TACAAGTTCC
    72841 GGCATCACTA GAAACTGGTT CTACATAAAA ATTGATTCCT TCGTCTTTAA GTTGTCCGAG
    72901 ATACCAATAA TTAGCTACAC AATTTAGCCC GTATCCGCCG GAAAATATAA CATTCTTAAG
    72961 CCCGGTTTCC GATACAGCCT TTCTAATCAA TCTCAGTGCT TCTGCCTGAC TCTGTGTTTG
    73021 TACAGCATAT GCCATGTCTC TACGATTTTG TAACAGAGTT ACATCTTCTT TGTTTTGCCA
    73081 AACAGAATCC GGAGTATGTA GTTCTTTATA TCTACCAAAG TTAACCTCTG CTCCGTTGGG
    73141 ATATGTCGGA ATAATTAAAT TCCTGTCAGT GGTTCTCCAA TCTCCGCCAC CGCCGTCTGA
    73201 ATAAATTGGC GGAAATTTAT CGTTGGGTTT TCCATATGGA AACAGTCCCA TGGTTTTTCC
    73261 GGCTTCAATA GGAGCCCAAC CACAATATTG AGTTACTGCT TCATAGGCTT TGGTTATACC
    73321 TGCACTGTCA TCAATGATTA ATTCGTGGGT GCCTTCTTCT CCGAATTGTT CTGATGGAAA
    73381 ATCTTCAATT CTAACACCGC CCCACGGTCC TCGACCGCCT TGATGTTTAT ATACTGTTTT
    73441 AAAATTTGCG GGATACTTAC AGGTAAAAAT AGATTCTAAT TCCCAAGTCA TTTCGGTATT
    73501 ATTTCCAATC TGCATGGGAA TAAAGGTTCC TGCGCCATCG ATAATAACCG ATACTGCTTC
    73561 ATCGAATCCG CTTCGATAAA AAGCACAGGC AGCATGCAGT TTATGATGCA TGTGGCTCAA
    73621 GTCGATTACT TGAGGATGAT CGTATAGGTT AGCCTTCCGA TCGATAAGAC CTAGCTTTCT
    73681 CGCTAGGCCT GTGTAAACAT CATCGCCGGT AAAGTCTACA TGTCCGGCAG TATCTTTCAA
    73741 GGGTTGTGTA TGAGCGATTA CAAGATAATC TAATCTATCC GTATATTCAA GGATTTTAAT
    73801 CATAGAAGCA TACGGACCTC CATCATACTT GTGTCTACTC AGTCGCTCTT CTTCGATAGC
    73861 GAACACAACT TCGCCGTCTT TTAATAGACA GACTCCTGCA TTATGTCCTC GGGTAATAGC
    73921 TGCTATCCAC TGTGTCATAA ATTTTTCCAT TAATTATTAA TTGGTTTTAA TGAGCCGCCG
    73981 GTTGTAGAAA ACAATGCTTT GGCTGACTCC GGCGGTTTAG TATCGCAGCA GTTGGGCTGG
    74041 GCCTCTATTG GTTTAAACTC GCCTTTAAAT CTGGTAGATT TACCTAGACG TTTTTTAGCA
    74101 GATTGTATAA CCTGCTGGAC ATGGTCTTTA TTCATCTCCA TGATTTCATC GTTGGCACGC
    74161 TCTATGTGAT CTTCCATTGA AATCCTAATC GGGCTATATT TTCTTTTGCC CTCTCCGAGA
    74221 TCGACGATAT CAAAATCTTT GCAATCTGGA TAGGTAATAT TAATTGGAAA TGTTGATCCG
    74281 GTAACGATAG TAGCAGTCTT TCCCAGTGCC CTGGCAATGT GTTGTCCTAC ACTGTCGCAG
    74341 CCAATAAAAT GATCTGCCAC ATCTACGATA CCGGCCCAAA TTCTTAGATC TGGTATTTGA
    74401 GGCATTGCTA CAGGATATTT TCCGTTGTCG TTTTCTTCGA GTGCGATGGG GAATTCGCTC
    74461 ATTAAGATAA CAGCATATTC TTTTTTGAGA TCGTTGACAA TCTCTAATAC ACTGTTTAAA
    74521 TGTAAGCTTC TTGAACTTGG ATCGACTACA AAGTCGCCTT GATTTTGAAT GCCACGGCCG
    74581 AAGGGTTGTA TAACCACTGC CTTGTCAAAC CCTGTTTTAA ATTTAACTTC TTGTACAACA
    74641 TTATATCCTT GAACAACTTC GTATTTGTTT AGAACTACTT TAGGAGGAGG AAGATCTCTA
    74701 ACTCCTTTAT TGTTAATTGC AATATCAAAA GCCTGTGCCA GACTACATTT TTGATTGTAA
    74761 TATTCCCAAA CTCTGTATGG TTCAGGAGTT ATACAATCTC TGTGTTTGAC ATGTTGATCA
    74821 AATAGTCCTT TGTGCCAATT ATCATAGGCA CGATCGTGTA ATACGGGATG TCCTTTATAG
    74881 AAATCCATTC CGCCTTCACA GACTATGATA AAATCTTCTT CTGTTTCGGC TAATTTTTCA
    74941 AATGCAGGAA TTGAACAGAT AACACGGCCC GCACCGCCGT TGATAAAATA TGCTTTTGGT
    75001 CTAGACACTG TAAATCCTTA TATGATTTAT TTTATGCTCA CATTATTCTA AATGCAAGCT
    75061 ATTTATAGTA GGATATTACT GTGATGGATT ATTTTAGAGG CTCGGTGAAA TAATAATGCT
    75121 CAAACATTCT ATCAAAATGT ACATGCGATC TAGCACTGTA TATAATTATA AATGATATTT
    75181 TTACCACAAA AAATAGCACC GAAGTGCTAT TTTTTAAATA TTGAATAAAC AATATTATGC
    75241 ATTATCTCTT TCTGCTCTAG GATCAACTTC TGGTGATTTA GCTGTATATT CCGGTGAAGT
    75301 TGGAAACATC TTTGCAGCTT GGAATGCAGG TATATGAGCT AATTTTGTTG GAAGATCTCT
    75361 CAATAGTTGA CGATATGTTC TCCATTTTTC CTGTAGTGCT TCTGGCATGT CGTCGCTGAT
    75421 TTTACCGTCT GTGTCAGATA AAAATTTATT TCTTAATTCT TTGACATCAT CCCATCCTAT
    75481 GTCAACTCTT CCTTCGTTTT CCCATCCCTT TACAGGTAGA TTAAATTTAC CAGTTTCGAA
    75541 ATCATAGGTA ATAGTAAATT CATCATAGAT ATCTCTTGGT TCTACTTCGT CGGTATACCA
    75601 AGTATGGTTG TATCCTTCTG GTGCTTCGTG AAGAATCTTC CAGGTTCTAA AAGTACGAAA
    75661 ATCTACTGCT TCTTGTGAGC CGCAATCGTT GGCAATTTCG CAAACTAATG CATTTTCATC
    75721 ATTTAGAGTA CAATCTACCG TGATTCTAAC TGCATTAAGG GGACAGGGTT TTTCCAGTTC
    75781 TTTTTCAGTG GTTAAACACC ATCCAGTTTC TCTGCCAGAT TCTTTATCAA TCTCAAACGT
    75841 CAAGAACCTC GGACCTTTGT ATGTCCAGGT ACTGGTCTTT CCGGCAGTAA ACTCTGTACT
    75901 TCTCCATTCA TTAGGAACTG GGAATGTAAA AGGTTTTTCA ATCCTTGGGT TTTCATAAGC
    75961 CATTTTTTAT TTCTCCAAAT CTATTTATAA TCACATATAA GTAATTCTTA CAACACCGGA
    76021 ACCGCCCATG CCCATACCGG CCGCACACTG TTTCGCAAAG TTATCACAAT AGTTACTAGT
    76081 TCCGCTCATA CCTCCGCCTG CTGGCCAGTT CGTATAACAA CCGCATGAAC ACCAGTTATC
    76141 TGATGAAGAT ACAGACTGTG TTAAACCAAT GATAGGAGCT GTTCCTGTCC AAGACATGGT
    76201 TCTATAACAA TGGCAGGCGC CAAATCCTGG TCTTAATCCT ACTGTTCCCA TCATTCCCAT
    76261 GTCGGCACCA AAAAATCCGC AGATGTTACA GTTAGCACAT CCACTGTCGT GATGTCTTGG
    76321 ACCCCATGCG TCGCCATTAC ACATCCATCC GCCGCAACCA CCAACTGCAC AGAAGTTGCT
    76381 GAGGTTACAA CCGTTAATAT ATGAAACACA GCCCATGCCC GCGCTACAAG TATGCGACCA
    76441 GTGGCAGGGC CAAGATCCGC CAGCACAAAC GCTATAAGTC CATCCCGGAG TCACGCTGAT
    76501 TGTCCTCGCG GCATAATTTC CGCCTGCGCC GCCGATTGAG AAACTACAGC AGTTGCAGCA
    76561 GGTGTGTCCT GCGCCCCCAC CACCACCTGA CCATATTTCG AATGTAACCG ATGATACGTT
    76621 AGTTGGAACA GTCCACAGGC AGCATCTGCC GTTAGCTTGC TCACAGCAGC CCTGTTGACA
    76681 ATTTCTACAG CAGAATCCTC TTGGATTGAA AATCCATTCA ACTCCGTAAT TGTTGCCCGC
    76741 TCCAGCACAG ACAGCAGCTC CGGGGACAAC TCCGCACGAA GAACCATTAA TGCTGTCTGC
    76801 TGTTATTCTT TTATAGCTGG AATATGATGC CATTATTTTT TCCTATCTTT AAGCGTAAGT
    76861 AATTCTTACA ACACCGGAGC CACCCATTCC CATGCCTGCT CCGCATTGTT TGGCGAAGTT
    76921 ATTACAATAA CTCGATACTC CGGGCAATCC GCCGCCGGCT GGCCAATTTG TGTAACATCC
    76981 ACAAGAACAC CATACTTCTG TACCTTGTAT TCCCTGCATT AAACCAATCA TGGGCGCGGC
    77041 ACCTGTAAAT GATCCATCTG CACCCGAACA ATGACAGCCC ATATGGCCTA GCTTCGAGCC
    77101 GCCGCTACCA GAAATTCCAA AATCTGCTCC GAATGACGAA CAGATATTAC ACGATGCGCA
    77161 ACCGCTACTA AATTCTCTAC GACCCCAAGC ATCACCATTA CACATCCAGC CTCCACAGCC
    77221 GCCTTGGACG CAGAAATTGC TGAGGTTAAA TCCGTTGACA TACGATACAC ATCCTCCTGC
    77281 AGCTTCGCAG GTGTGCGACC AATGGCAGGG CCATGTTCCG GCAGCACAAA CACTGTATTG
    77341 ACATCCCGGT GCCGTTGTGA TAGTTCTTAC TGCATATCCT CCGCCCATTC CGCCGATAGC
    77401 GAAACTACAG CAGTTGCAGC AGGTCTGGCC TGGGCCACCG CCACCACCTG ACCAAAGTTC
    77461 AAAGGTTATT CTAGTAACTT TTGCAGGCAC TGTAAACAGA CAACATCTAC CATTTGCTTG
    77521 TTCGCAGCAT CCTTGTTGAC AGTTCTGGCA GCAGAGTCCT CTCGGGTTAA AAATCCAAAC
    77581 CTGGGTCGGC TTATTTCTAG CACCATGGGC TAAGGAATTG CTGGTAATAA TACCGTTTGA
    77641 CAGATCGTCT GTAGTAATTT TTTTATAACT AGAATATGTT GCCATTTTCG TCCTTATGCG
    77701 AAAGAAATCT TAACGATTCC AGAACCGCCC ATGCCCATTC CTGCTGCGCA ACATTTTGCC
    77761 CAGTCGCCGC AATAGCTTGA GCTACCAGAT GCGCCACCGC CAGAAGGCCA ATTAACATAA
    77821 CAACCGCATG AACACCACGC TTCTGTGGTA GCAGTAGTAA AAAATTTACC GATCATAGGT
    77881 GCGGCACCTG TAAAACTGGT AACGCCATTG CAACGACACA TACTTTGACC CATTTTCCAT
    77941 CCTGTACTAC CCATCATTCC CATGTCGGCG CCGAAAAATC CGCAGATGTT ACAGTTAGCA
    78001 CAACCCGATG AAAAATGCTG AAGGCCACCG CCTCCCCAGG CATCGCCGTT ACACATGATG
    78061 CCACCGCAAC CACCCACCGC ACAGAAGTTG CTGAGGTTAC AACCGTTAAT ATATGAAACA
    78121 CAGCCCATAC TGGCGTTGCA GGTATGCGAC CAATGGCAGG GCCATGTTCC GCCTGCACAA
    78181 ACGCTATAAG TCCATCCCGG ACATACTGCT ATAGTTCTAA CAGCATAATT TCCGCCTGCG
    78241 CCGCCGATTG AGAAACTACA GCAGTTGCAG CAGGTGTGTC CTGCGCCCCC ACCACCACCT
    78301 GACCATATTT CGAATGTTAC GCAGGAAACA AATGCGGGCA CTGTCCACTG ACAGCACCGG
    78361 CCATTGGCCT GCTCACAGCA GCCAACTTGG CAGTTCTGGC AAATAAATGC ACGGTTATTG
    78421 TAAATCCACT GTACCCCTCG ATTCACACCG GCGCCATTAA CTAACTTTTC AGTCGTAACT
    78481 GCATTAGTTT GGAATTGGTC GCTTAATAAT TTTTTGTAAC TTCCGTAACT TGCCATATAT
    78541 TATCTCGATT AGATTGAGAA GATTCTCCAG CCAAAAGTAC CGCCGGACCA AATTAATTCA
    78601 AACGCTGCAC TTTCTGATGT TACTGTTAAA TTTTCAGCAT CGCCTTGTAT CAAATTTCCG
    78661 TTTCTGGCCA CAGTAAATGC ATTAGTATCA AATGTTTTAG CCACATCTAA GAATCGAATA
    78721 GTATCTCCAA CAGTTGGGGA ACTTGGCAGA GTAGCTGTTA CACCACCACT GGAAGTATTA
    78781 ACAAAATAAC CAGTAAATGT TACCGCGTTA AATGATGTAG TCTGTGTTAC ATAATTAAAT
    78841 GTTTTCGGTG ACGTCCATGA TGTAACACCG TTAGTATCAG ACTGCAATAC AAAGTTATTC
    78901 TGGGTCGGAA CTGCGGCAGG CAATGTAATC GTGTAGTTTG AGCCTACTAC TGCAGGGGCC
    78961 TGTATAGCTA CAAAATTGCT GCTGTCTGCA TCAGCTAATC GAAGATCACC TTGCGCATTA
    79021 ACTGTGATGT TTGATAAAAA CGTAGCATCA TTGTTTATTT GGACTATGCC AGTGCCGTCA
    79081 GCGGTCAGCG TGAGGTTTGC GTTGGTATCA ACTGTTCTAA CGGTGTTATT TTCGACGGAT
    79141 AGCTGACCAA TACCGCCTGG TACAACACCT ACTGTAACTC TACGTCCCAT TATCTACCCC
    79201 TTATTAAGCA GTTGATGTTT CGATACCGTA CGCAACAGCT GATGTACCTG TACCGCTGGA
    79261 TCTAACCACG ATTTTTTCGC CTGCTGCTAG AACAATACCT GTTCTTTCTA GCACACCTTT
    79321 TGACAATACA GTCGCATCAT ATTCGATAAA TTCCGAATCT AATGGGACAT CTGCTGATGC
    79381 AACTGCGATT CTAACAGTAG TATTACTGCC GCTTCTATTG CACAAACTAA CAGTAACGAC
    79441 TGCAAAAGTG TTATCTGGGC ATGTGTATAG AGTAGCATTT GTAGCTGCTG CTAGATCGTT
    79501 TATTCCTAAT CTTCCTGTAG CCATGTTTTA ATCTCCGTGT TTATTTATTT AAAGTAATAG
    79561 TTCAATGCTA GTGGAACCCC AGTAACACCT CGCCTAAACT CAAATGTAGC ATTGATATTG
    79621 ATACCTACAC CAGTAGTAGT AGTTATCTGA TTTGAGTTAA TGAAAATAGA GCCTGCTGTA
    79681 ACACTGTTAA CGTTCAAGCT AGCACCACCA CCACCGATCT GTCCTGCGAT ATAAGCCTTG
    79741 ATAGCTCGTT GGGTTGGCAC TACGTTATCG GAATCTGCTG TAAAGAACGG ATCTGTTGAG
    79801 AATTCTGTAA TTGTTGCAGA TCCACCACCT AGTGTAACGT TACCTAGATT AAGTTCTTGT
    79861 AGTCCCGAAA TATTGAATGC ATCAGCATTT AATGTAGCGA TACCAGTTGA CTGTTCGATG
    79921 GCAAACAAAT CACCAACTCG GAAGTTGCCA TCTTGGTCAG TTGAAGTAAA GAACACTCGC
    79981 CCACCGTTAT TTGCCACGGT TTCCTGTGCT GGATTAGGAT CTTGGCTTGG TGCGCCAGGA
    80041 TAATTAGTTT CGATAAAATT ACCTGTGCCG ATGTCTAAGA AATCATGGCC TGTTAATCGT
    80101 ACCTGACTAT AACGAATTCT TGTTGTGATT CCGTCGCCGT GTTCTGGTGC TTGATTAATA
    80161 GTCAATGGCG GACTTATTTG GAAGAATGCT GTATAACTTC CGTCAGTGTC TCCCAAGAAT
    80221 GTAACCACTG TAACTAGTTT AAATGTTCTA TCAGGTAAAC TGTTAAACAC CACGTTAGAA
    80281 CCAGCCACTG GACGAGCAGA TAATCTTCTC ACTGCCACAA ACGATCCTGA CTGATAGAAA
    80341 TCAGCATAAC CGTTTCCTGA GAATATTTCA GCTGATCCTG TTATGTATCC TGTGCCTCTG
    80401 TTATTAAATG TTGGAGTTGC CAGTACACCA GATCCGATTC TCACAGTAAA CGGTGCTGCG
    80461 AACACATCGT TAGGATCTGT GATAGTCATC GTTGGTGCTG ATGTATATGA AGAACCAGGT
    80521 TCTGTCATCC TAATCGCAAA AATCCTATTT TGTGCCACAA AAGCACGAGC TCTAGCTCTA
    80581 GCTCCGCAGA CGATCTCGCT GGTATTTGAA GAACCGCTCG AACTTATTGT GCGGAATCTT
    80641 GGGGTCCTTG ACACATTGCC AAATGCGACA CTTATACTAT TCGATGTACT AATAGTTCTA
    80701 GAAATCCATA GTACTCCGTC CTCTGAACTC GATGCTGTAG TTCCGTTTCC TACAGCGAAG
    80761 AATATACCTT GGCCGTAAGT GACATTATTG TAAGCTGCAT TGGTAATAGT GCTGGCTGTC
    80821 CAATCGAAAC CGTTAAAGCT GAATGCAGCA GCAGTGCCGC TTGAACTAGA TACGGCCACA
    80881 AATCTATTAT TACCAAATGT AACACTAGAC CAGTTGCTGG ATGCAGGTAA TGTTCTAGAT
    80941 AACCATGTTT GCCCGCCATT CACAGAACTA GCAGCCTGAA CACCGCCACT GGCTACTGCT
    81001 ACCCACTTGT TAGCGCCGAA TGTTATAGAA GTCCATGTTG TGCTTGCTGG CAATGCTCCG
    81061 CCGGCAATCC ATGTCACACC ACCATCATCT GAATATGCTG AATCAGAGCT GCCTGTTTTA
    81121 ATACATACAA ATCTTCCTGC ACCATATGCT ACTGAGACCC AAGATCCAGT ACTTGGCAAA
    81181 TTGCCGCCGG CGGTCCAAGT CTGTCCACCG TTGTCGGAGT AGGCAGTAGC CTGTCCGCCT
    81241 GTCTCAATCG CTATGGTTCT TATAACCAAC GGAGTGACTG TGGCGTCTCC AAAGCCTGCT
    81301 GCATTTGCGA TAAAATCCAC ACCAACCTGT GCTACAGGCG CTCCGATGGC AGGAAAATTA
    81361 TTAGCTGTGC CTAATGTAGC TATTCTGTAG GCAGTTCCTG ATACTGTTGA AGTGATAGAT
    81421 ATTGTATTAG TCAATTTACC CGAGGCTAGA GCAGACCATG TAGTTGAACT TGGTAAATTA
    81481 TTAGGATTGC TGGTCCATGC ACCGCCCGTT GATGTGATTG CATCATCGCT TCCGGTAGAA
    81541 AGAATCGCAA TATAGTTACC GCCGATGCCA ACCCCTTCAA AGTCAATTCT TAGAATTGCA
    81601 CCTGTGCTAG GATCTACGGA AGTTGCTGTT ACAACTATAT CGTTAGCAGG GCTTACACCT
    81661 CCTAGACTTG TTCCAGGAAT TGTTACAGTT TCAAGTCTTT CATAATCGGT TCCTCCCGAA
    81721 TCTACAAACA CGAAATATTT AGAACCTTTT CTTAAGATAT TAAAGGCTGC ATTGATTCCC
    81781 GATCCGCTGG CGGTGCCTGT TATACCAATA TATGTAGCGA TAGTGTCGGT GTATAATATA
    81841 TCACTGTAGG CAGCTGAATC AGCTGCGGTT CCTACTGTTG ATGAATATGT AGGAGCTGTG
    81901 AAACTTATAG CTGGTTCTAC AGTATAAGTT GTGGAAGCAT CAGGACCTAA AATAGTAGTT
    81961 CCAGGAACTA CGTGATCAAA TCCCGGAGCA CCGTCGCTTT CTCTAATCAC AGTAGCTAAT
    82021 TTTGTACCGT TGTTATAGGT AGATATGATA CCAAACTGTC CTACACCTCT TCCAGCTGTC
    82081 AAGAATACTT TCATTCCTAC ATACGCTGTG CTTAATTCCG AATCTGTAGC TGCTAGATTG
    82141 ATACTGGTTG TAGTACCTCC TTGAGCAGTG TTCGAATTTG TGATATATCC AAATCCTCCA
    82201 AATTGGCCGT CATAGGCGTC GGAGCTATTT GGATCTGGAT CATCTACTTC TGTTAGTCTA
    82261 ACTGTATAAA CGCCACCGTC GCGGAATTCG TTAGCTGTAG CAGAAGCATT AATGCCTCCG
    82321 CCTGTTAGCG TCCATACAGC TTCATTATAA TCAATACCGG CATTTTCAAA TTCAAAGTTT
    82381 AACATGCTGG CTCCGTCTGT GTTAACGGAT CCAACTGTTG CATTAAACTG GAATTTATTA
    82441 TCTACAGTAG CGGTATTTGG TGTTTCTGTT TGATCAAATC CTTCTGCTAC AGAACCAAAG
    82501 TCGCCGTATG AATTGTTACC GTTAGTGCCA CGGATTCTAC CACCCTCTGT TGATAGATAA
    82561 CCAATATGTG AGTAGTATGA GAATACAGAA ACAAGTTCTG CACGACCATT GTTAGCTACC
    82621 CATGCACCGA TACCGTCACT GATAACCTGT GTAAAGTCAT TGGATACCAT AGAATCGTTG
    82681 CCACCATTAT GCAATGCGCC GTCGATCTTC TGTCCGATGG CAGCAGTACC AAATGTAGTG
    82741 ACCCCTTGGA TATAAGGAGA ACGAGTAATG ATCCATGCAC GATAATCATC TGGGCCCCAT
    82801 CCTGGATCAA GTGAACAGTA TGCTCCCGCC GAAACCCTAG ATGTACCGTA CTCGTTTGGT
    82861 GCTAGCAGAT CTCCAGTTAA GCCGTCTAAG GTTTGATCTC TCACACCGCA ACCATCTCTT
    82921 AGATAATACA TGTCCTCTTC TAGGCTACCA CGAACGGCGT TAGAATAATA TCTTGCAGCC
    82981 AACAATGATT TATAATTTCC TGGATACTTT AGATCGTACT TTAGAGCTTC AATATATTCA
    83041 TTGACATCTC TCAAGCATAG CTCGCTGTTA TAGACCAACG AAACAGTCAT CGAACCGCTG
    83101 GCTGTTGTTA ATGTTAACGG GGTATTGCTA TTTCTAGTAG TTGCGATCTT AAATGTTGTT
    83161 GCACTTACTA CATTTTGTAC ATAATAAGTT TGTCCTGCAA CAATTCCTCC GATCGTAGTT
    83221 CCGGTAAATT TAATCGCAGT GTTTCTCTGC AGCCACGATG TGCTAGATAC AGTAATTAGA
    83281 TTTGTTGTAT CTGCTGTGTT TGTTGCAGTA GTTGTATAAG TAGAATCAAT CCATGCATCG
    83341 ATCTCAGCTA CGATGTAATT TCTATTACGC TCTAGTTGTA GAACAGCATA GTCTGCTGTT
    83401 CTTTCGCTGG TTGCACAAGG CGAACCTTCA TTAGTAGCTG CAAATAATAT TGTATCTAAC
    83461 AATGTCATTA ATACTTCTGT TCTTGCCTGT GCAGTAGCAT TACTGCTGAC ATTGGCTTGT
    83521 ACAGAAGTTT TTACATACTC TAATGCTGCT CTTGTAGCAT CTTTTTGGCC TAGGCTGAAT
    83581 ACTTCGCTTG CAGAACTTCT TAGATAAGCA TAAGCCGATT TGAATGTTTG GAAGTTACTG
    83641 TTAAACATAA AATCGTAGGC CACAGCATCG ATAATAATTC TTACATCCCT AGAGCATTTT
    83701 GCCTGATTAT AAACTAAATC TGGATAATTT GATGTCAAGA AAGTGATTGT ATTTGCAGCG
    83761 ATAGACTCTG ATTGAGCGCT CAATGATGTG TAAGCAGTTA CTAATCCTGT TCCTAGAGCA
    83821 GCTACCCAAG CTGTTGCTGG GCGATTAACG ATCGCACCTT CGATATCTAG GCCCGTTCCG
    83881 TTGACCAATG TAGCAGCAGA GCCGCCGAAG CTAGTAGAAA CTGTGAATTG ATTCAATGCT
    83941 GGAGTAGTTA ATACATAGTA TGTTGTTCCT GCAATAAATC CATTTCCGCT GACCTCTGGA
    84001 ACAAAAGTGT CGCCCACATT AAGTCCATGA TTCGCAGCAG TGTTTGCCAC ATTGCCGGCG
    84061 GTAATCGATG TGACACGAGT CTGTGGAGGA TTACCTCCTG TTGAATCGCC TGCTATAATA
    84121 TTAGTGATAA TATCAATGTT TGCACCAATC AATGCTGTAG CGGCAGTCCC GCCACTCAGA
    84181 CCGCTGTCAG TCCATTGTAT AGATGAATTT CCAGAGCTTC TTGTGACTGT TGTATTAGAC
    84241 ACAAGCTGTT GCATTACAGT TTTCAAACGT CCGTAGCTGG CAATTGTGGC AGTGATTTCT
    84301 GTAGAATCAA TCATCAATTG ACTACCAGGA CCATCGTAGT ATGCAAGTCC GGCCTGTACA
    84361 CTCATTGCAT TTCCGCCATA GGTTAAATCA TAGGCCATGG CATCGATGAT GTAACCTGTA
    84421 TCTCTGCGGC ATACGGTCTT AGAATACTTT ACGCTTGGAT AGTTCGCTGC AATGAATGCG
    84481 ATAACTTCAT CTTGCATGAA CTTTTTATTT TCACGCAATA GTGTTCTAGC ATCACCAAAT
    84541 CCTGTAAGAT AGCTGGTATT ATAGTTTGTA GGATTAGCGC TAGACTGAAG AACAGTAGTT
    84601 CCAAGATTAA AATCAATCTT ATGGGCCATC GCTCTGACTA ACAATTTAAG ATCATTGCCC
    84661 TCGTCGGCGT CTGCTAGCGG CCAATCAATG TTTTGTGTTT CTGTGTTTCC AGAACTTTCG
    84721 GTTACGTTGC CACCAGTAAC AACATCGCTG ATAATGGCTT CTAGTCTTCC TAGAGCTCCT
    84781 AGACTATATC TTACGTCAGA CGTATCGACT AAACTACCTG CAGGTCCCGC ATTTGTAGAA
    84841 CGTAGCTCGG CTCCTATCAC GCAGGTTAAT TCTGGAACAA TAATTGGCAG AGTTTCTCTG
    84901 TATCTGCCTG TTGCGATCCT TATCAAATTA CTAGGTGCAT ATCTAGCAGG GATACGGCTA
    84961 TCGTCTTCGT CTTCTAACGC ATTTGTGATC ACAGTGATCA ATTCATTTAT TGTTGGCAGA
    85021 ACATTTTCTG TTGGACCAAG GTCTGCATCG AAGAACTGAT CTACTATTTT AGTAGAATTG
    85081 TCTCCGTTCA ATGTTTGATA ATTTACAGCA GGTGCTTCTT GATCTAATAC AGATTCAACA
    85141 ACTTCTAGCA TGTAGTTCCA TGCTGCAATG TCGTTGGCTT TTTCTGCACT AAGAGTTATA
    85201 TATTGTCCAG GACTATCTAT TAGGGCATTA ACAAAGGCCT GAGCAGCGCC GCGAGTCTTG
    85261 ATGTTTCCGC CGTGACTTAG ATCGTATATC AATGCGTCAA TGATAAATCC GGTGTCTCTT
    85321 TCGCAGCGGA ATTCGTCGTA GACAAAATTA TTCCAAATTC CCGAACCGCC TGCATTGGCG
    85381 ATCTGGTATT GAACCCATTC TGTAACCTCT CTCTGGATGA ACACCCTGTT CATCTCTAAC
    85441 AGTCTCTTGG CTATTGGGTT TCTTGGCCCT CTTTCTACCT GCTCGCAGGC ATAACGTATT
    85501 GTTTTAAAAG GTTTGTCCCA AGACCTACCA TGGATAGGAG CAGGTTCGTC TGTGCCATTG
    85561 GTTGCTACAT AGTAGGTAAA ATCTGCTGCG CCGAGGGTAA TCCATTCGGG AAGATCATCT
    85621 TCGCTGACTC GTAAAATTTG TCCCTCGATA CCGATAGGTA ATCTTGCAGG TCCATTATTG
    85681 TTAAAGAATA CCAAATCACC TCTGGTGGTC AATACAGATG TCTCTGATCC AATAGATAAT
    85741 ATATTCCAAT ATGTAGCTGA TGTATCTTGA TCGGGGCGGC TGTTTGCTGC TCCGCCACCT
    85801 GTAGCTACTA CTGATGAACC GTCATCTGCT TCTGATCTAT GTTTCTGTAC ACAGATATAT
    85861 GCATTTGACC CAAATCTAAC TGCATCACCT AGTTCATATT CATTGTCATC GATCCATTCA
    85921 CCGGCCCAGT TAATACCTTT GGTCAATAGC TGCCATCTAC CGGTGCTATT AGCAGGATGG
    85981 AATCCTGCAG TAGCGGTCAT TGATCCCGAT GCAGTAATAA CTTCGAATTT TATGCCGCCC
    86041 GGGGTTGTAG CGATCGTAAA GTCTAGTGTA TTAGGAACTG TACTAACATA GTAAGTTGCG
    86101 CCTGTGAACA CATTACCGAA TGTAGTGCCG GTAAATCTCA CCGACATGCC TGCAGATAAT
    86161 GCAGCAGTTG TTGTGTTAGT TGTAAAATTG TCTGTGAGAG CAGTTGTATT AGTGATAGTT
    86221 AATGTAACTG CTGGTGCATC TGCGATTGCG ATATAAGTAT TACCATTGAC TCTTACAACG
    86281 TCACCGATTC TGTATGAAGT TCCAAATGAC CAATCGTTGA CCCAATTGAA TCCTTCGGTG
    86341 AACAATGACC AGTTTGTTGT GCTAGTAGAA GGAGTTGCGC CTACATGGTT TGTCTTGGCA
    86401 ATATATTGAT TACCGCCGTA GGCAACGATG TCGCCTGGCT GATATGTCGT TCCTACATTC
    86461 CAACCTTCCT CAAATTCGAA ACCTTTGACA AATTGGCTCC AATTGGCTTG TTGTGATTCA
    86521 AATGATCCTG CCGAGGTGTG TGCTGTTACG CAGATCCACA ATCCTGCCCC GTTCTTTACA
    86581 ACGTCATTGA CTTTATATCG TACTGAGCTT GCACTCCATT CGCCTTTATA TTCAATTCCT
    86641 GGATTGAATG TTTCCCAGTT AGCAGAATCT ACTTCAAGGC CATCGGTAGC AGAAGAATCT
    86701 GATACATGTG CAGTAATGCA GACATAGGTA TATCCGCCAT AACGAACTAG ATCATTTTTT
    86761 CGATATTGTG TAGTTGTGGT CCAGTCACCT TTCCAATCCA GACCTTCTAC AAATATATCC
    86821 CAGTTGGCAA GATCAGCCTC TAATCCTGCA CCCACTGTGG CTGCAGAAGT GTGACTTTCA
    86881 TTACAGATGT AGATCGTAGC ACCGTAACGA ACAATATCGT TTTCTTTATA AAAAGTGCTA
    86941 GTGGTCCACT CGTCTCGCCA CTCGGAACCA TCTGTCATTT GATTCCATTT TGTTGGAACG
    87001 AAATCTAGAT CTGTATAAAA ATTACCAGCC GATGTATGTC CGACTTGACA AATAAATGTC
    87061 TTTCCGCCGT ATTTAACAAC GTCATCTTTG AAGTATGTTG TAGCGGTTGT CCAATCGCCT
    87121 TTCCATACAA ATCTAATTCT ACCTAGTTTA AACTCTGCCA TGTTTTAGCT CCGTACCTTT
    87181 TATTTACCTT AATTTTAGAA CTCGTCTTCT GTTCGCAAGA ACATAGCCTG CGCCAATGCT
    87241 ACACCTCTTA CTCCGGCTTG TGGACCTACG AAATCCATCC TTCTCGGTAG AATAATTCTA
    87301 CCCTGTAGTG TATGTCCAAT CCTATCCGGT CCCACTAACA CTAAACCTGC AATAAAACTA
    87361 GCGGTTGCGA TTTCAGATCC GCCCACGCTT AATCTGTTGG CCAGATATTG ACTGATAGCT
    87421 CTTTGTGTAG GAACAATGTT ATTTGAATCT TCTGTAAACA ACGGATCGGT TGAAAATTCT
    87481 CTAACAACTG CTCCGGTTCC TCCTAGCCTA ATACCGCCTA ATCTCAATTC AGTTAGTCCG
    87541 CTGAGATCGA AGAAATCAGC GCTGATCGTT ACAACTCCGG TGGCCTGCTG AACCGCAAAC
    87601 AGTTCGCCAG TTCTAAAGTT ACCGCTTTGA TCAGTTGATG TATAGAATAC CCTACCTCCG
    87661 CTTTCTTCGT AAACTTCGTT TTCTTCTGCG GAGAAGAACA ATCCCGAATA CAGTTCTGGG
    87721 TAATTTGTTT CTTCAAAATT GCCTGTGCCG ATGTCTAAGA AATCATGTCC TGTGATACGA
    87781 CATTGGCTAT ATCGTTCTCT GAGTATTACA TTTGTTTGAT GTTCTAATTG ATCTCGAACT
    87841 TTTAATTCGG GACTGAGTCT AAATCTAGCC CTAAATGTTC CATCGTCGTT TTCTACTATT
    87901 TCTGTTATAC CCACTGTGGT GTATATTTGA TCCAGGGTAG AGAATATTAC CTGTGCTCCT
    87961 GGTCCAGGAA TACTTGGTAA ATCGTCTAGG TAGACAAATT TTCCTCTAGG AATAATGTCA
    88021 GCTCGACCAT CTCCATTTAT AGTGACTCTT GTTGTGATAG ATCTATAACC AGTTCCTCCA
    88081 GAGACTCTAG TCGGTTGTGC CAAGACTCCA TCTCCGGTCC TGCAATCTGC TAAGACAGCT
    88141 TCGTTTCGAT TAGGATCGAT AACTGTTAAC ACAGGAGCAT CCTGATATCC AGATCCCGGA
    88201 TCCCATATTC TCACAGAGCC AATCACGCCG CTTCCTACTG TAACCCTTCC TTTTGCTCTG
    88261 GCTCCGGTCC TAATCCGATT AAAGATGCTG GATCCTGATG CTACTGCTAC ATAAATTGGT
    88321 GTATTTTTAC CTACGGTAGA GTCAGCAGCT TCTAGGTAAG GATTACCGAA TGTCACTGCG
    88381 GTCCAGTTCC GTGCTATGTT CAAGGTTCTT CCTTGCCAGG TTAATCCGTT ATCTGATGTG
    88441 GCTGCGAATG TTGTTGGTCC GGATGTTGGA TCTCCTCCGA TTACAGCGTT TCCTGTGTCG
    88501 CAGACTGCAA AAAATAATCC GTTTCCATAG GTTAGTTTCT TCCAATTCAT CATGGTAGAA
    88561 CCGTCTTGTG TGGGCATCTG TGAGCCTGCC CAATCAACGG CATTAAAACT ATAGGCTATA
    88621 TCACCTTGGC TAGACAATGC TACGAATGTT CCTCGACCAT AGACCACAGA AACCCAATCT
    88681 CTTGCTGAAC TATCATCAAT CACATCCATG ATTCCAACAG TCCAAGTAGT ACCATTGGTG
    88741 CTGGTTGCAA AAACGTTTCC GGAATTAGCT ACGGCTACAA ATCTTCCTCG ACCGTAACAC
    88801 ACGCTGACCC ATTCGTTGAT TGTCGAATCG CCGAACGACG GAAATGTTCC TAACGTCCAT
    88861 GTGGTTCCGT TTGTCGATGT TGCGAAGCTG TTGTTGTTTC CGGCTACCGC CACGAATCGT
    88921 CCATTACCAT AGCAGACATC GTTCCAGTTC CTGGATGCGG GCATGATTCT TGCAGTCCAG
    88981 GTAATACCGT CCAAACTAGA TGCAGCCACG TTGCTGCCTC TTCTGATAGC TACGAATCTT
    89041 ACATTACCTG TGAGTAGACT CGATCCTCTT TCAGTGACAG CAGCGATGCA TCGCCAGTCT
    89101 CCGAATGACG GAAAGTTAAA GACGTCTGGC CATGTTTGGC CGTCTCTAGA ATATGATCCG
    89161 ACAAACGCAG CAGTTGACGT CGCTACAAAA ACTCCACTGG CTCCTAGACC TGTCCAATCA
    89221 AAAGTATCCA GTGGATTTGT GCTGTCTTCG CCCGTGGTCA ATACTCTTAC TGTGATGTCG
    89281 TTGATGCCAT TAACTCCACC TACTTTTGAT CCAGAGATAG TTAATTCTTG AAAAGCAGTA
    89341 TATCCCTGTC CCGATCCTGT TTTGACCAAG AGGTAATCTC TACCCCTCTT GGTGACCGTA
    89401 AATTTTGCCA CCAAAAGATC TACCAGTGCT GGATCGATTT CATTAACATC GTAATCTATG
    89461 TATACGTTTG TGAATGTTTG GAATGTTTCT CCGTAGACTA CGTTTATCCA TCCGGTACTT
    89521 GCAGGTATAT TTGCATTATT AACAGTAAAC TGTGGTTCTG TAAAAATAGG TCTTGGTTCT
    89581 ATTCTGTAAA AAGTCGTGGT GTCAAACACT GGTCTAAGAG GTGTTCCAGG AACTACATGA
    89641 TCCCAACCCG GTTGATTGTC GCTTTCTCTA GACACAAGGA CCACTTTGGT CAGTGTATCA
    89701 TAGGCAGTGA TATATCCATA CTGACCTGTA CCAGTTCCGC CAGTTATGAT AAGTCTTTTT
    89761 CCTAGATAAT CACTTTCATC GTTTTCGTCG TTAGATGCGA TCGTGATAGA ATAAGCGTCG
    89821 CCGCCGGGAG TTAAATGTGG TTGGGCATTG CTCTGTGACA CAGAATATCC CGAACCTCCG
    89881 ATTTTCTGAG CGATTTCAGT AGAACTATCT AGTAGTCGAA CTTCAAACAT AGCATCATCA
    89941 CGGAAGTCTT CAAACTGCAC CGACGCACCT ACGCCAGCTC CGATAATATT AGCAGAAGCT
    90001 GTGGTATAAT CGATGCCTGC GTTGGCATAC TCTAATATCT GTATTTCGTC GTTGAATTCA
    90061 CCGGCAAAGG TTGCAGCTAC CTGGGCTTGC TGAACTCGAT TATTCACTAG AGCAGTTTTA
    90121 GGAACTTCGG TTAAATCTAC TCCGTCTGCA ATAGCTCCAA AATTACCGTA GGAGCAGTTA
    90181 CCATTGGCAG CACGAATGAT GCCGCCATTC TCTGCAAAAT AACCGATAGT GCAATAATAG
    90241 GTAAACACAG AAACAAGTTC TGCGCGGCCG TTATTCCTTA CCCAGGCTCC AATACCGTCA
    90301 CTGATAACCT GTGTGAAGTC GTTGCTGACT ATGGATTTAT TTCCGCCTGC GTGTAGCGAT
    90361 CCATCGATCT TCTGTCCGAT ACAGGCAGTT CCGAATGTCG TAACTCCTTG GATATAAGGA
    90421 GAACGAGTGT TAATCCATGT GCGATTGTCA TTAGGTCCCC AGCCCGGATC AAGTGATACA
    90481 AAGCATCCAC CGGTGGGTCT TTGATAAAGA TCAAATACTG TTGGAGGATT GAGAGTACCT
    90541 GCCAGTCCTT TGAGAGTACA ATTCCTTACA CCGGTAGCAT CTCTAACATA AAACATATCT
    90601 TCTGTGGTAT TACCTAATAC AGAATTCCTG TAGTATCTTG CTGCCATGAT AGTTTTATAA
    90661 TTACCTGTGT AGATTATATC GTATTTCCAT GCGTCTACAT AGAGATGTAC CATTCTTCTA
    90721 TAAAATATTT CGTCGAATGC ATAGTCAGGA AAAGTAGATC TCATGTAAGC CAAAGCTTCT
    90781 TCAACCAAGA AATCTTTGTT GGCTTCTAGT ATCAGAACGG CATCTGTAAA TGCTTCAATG
    90841 GTTACGGCAA CATTCGTACC AACAACTGCA GGGTTAGTAC TTCCGCTGGC TAAGAAAAAG
    90901 TTAATATAAT TTATTTTTGT AGCTATTAAT GTCTGAATTG CTGCTGCAAC GGCTGTATTA
    90961 CCGATTGCCT GTTCGGTTTC TGTTATAAAA CTTTCAAAAA TCTCTTCTTC TGTGATAAAA
    91021 TCATATTGAG GGGGATCGAA AGGAACACCG ATTTGAACAG TTTTGAAAGC CTGTTGTGGT
    91081 TCCAACGGAT TGCCGGCAGT TTTATTCACT GTCTGATTTA ATAATAATGC AGGAACAATT
    91141 CCGCTCAATC TAGCCAAGGT TGCGATAGTA TAAGTTCTAT CTAAAGAAAG GGCAGCGATA
    91201 GGGCCTGCAG CAGTTATGGT TGTTGATCGC AATTCACTGC CTAAAACCAC AGTTCTAGCG
    91261 GGCACGATGA TTGGTAATAT TTCTTCGTAT AATCCTGCAC CAACACTAAC CGTGGTAAAT
    91321 CCACTGAAGT CGTCGTCTGC ACGTTCGCAG GCATACCGAA TGGTCTTAAA AGGTCTAAAT
    91381 GATGATCCGC GTAAAGGATC CACGGCATCG TCTTGGCCGT CAGTTGATAC AAATAATGTT
    91441 CTAGAAATAG ATCCTATGTT GTTGTAGAAC AAGGAATCGT TACTGTCTAT GGTTAGAATT
    91501 TTTCCGGGCT CTTCAATAGG CACCCTGGCA GGACCAAACG TGCTGGTATC ACCAGCGAGT
    91561 TCTCTAGAAA GATCGTAGGT TAATAGATCT CCCCGTTCTC TCATTCCTTG GCGCTGTGCT
    91621 ACTTCTAGTA CTAGATCCCA ATAATCAAAT CCCGATCCGT TATCTCCGGG GTAATTTTGA
    91681 TCTGAGGAAA CATGTGCCAC TGTACATTTC CAGACACTAC CTTCAAAAAT GATCAAGTCG
    91741 TTGAGGGAGT ATAGTGTATT TTCAGACCAC TCTTTTCTCC AATTTTGTCC GACAGTTAGG
    91801 ATTTCCCAGT TACTATCATC GAGATAATCC AGTGTACTAG CATCGGCAAC TGTGTCTAGA
    91861 ATTGCCACAT ATAAATTTCC GCCTCTTCTT ACAACATCTC CGGTTTTATA CTCAGTATTA
    91921 ACACTCCAAG GTCCTCTATA TCTGATTCCT TTTGAAAACG GAGTCCAGAA ATTTTCTACT
    91981 CCGTATGAAC CGTAGATAGA ATTGATAGGA GGCTTACCGT TGTTTGCGGC CACTGCGTAG
    92041 TACAACCACC CGCCATATCT TACTACGCTG CCTATTCCGT AATATTCATT TGCATTCCAT
    92101 TCTTCTTCAA ATTCTTGACC GAAGAATTCT ATATCCCATT TAGCAGCGTC AAAGTCTTCA
    92161 GATTCTGATG TGTAACCAGT ATTGCATCTC AAGAGAGAGC CATTATATAA GATTAAATCG
    92221 TTGACTTTGT ACCTGTAATC TTGTTGATAA GGTCCAACAT ATTCTACACC GTCAAAACTC
    92281 ACTTCCCACT TGCTCTGATC CGCTTCTAGC CCTTGTACTG TATTACCGCT GGTATGACCT
    92341 TCAACACATT TATAAATCTG TCCGCCGTAT CTAACAAATG CTCTCTGCCC GTAGGCAGTG
    92401 TTAGGAGTCC ACTCTCCAAG AAATCTGCGA CCGAATGTGT AAATTTCCCA ATCTGATAAA
    92461 TTATCATTTA GGCTCGAACC ACCTTGATGT CCGTTGACGC AGTAATAAAC AGATCCGCTG
    92521 AATAGAACAA TATCGCCGAT ATTGTAAAAT GTTGATGACT GCCATTCGCC CTGCCACGAA
    92581 ATACCTTCGG TCATTACTAC CCAAGCTGGA CTTGGTGCAG TATCTCCGGG AAATATAAAA
    92641 TTCAAATCAT CATAAAAATT ATCATCGGCA GTATGGGTTC TAATACAAAC ATAGCTGCTA
    92701 CCTCCGTAGC TAACGACATC GTCTCTTTTG TATGCCGTGC CGGTAATCCA TGGTCCTACC
    92761 CATGAATATC TAAATTGACC TATTCTAAAT TCTGCCATGT TTTATCTCTT TATCCGTTTG
    92821 AAGAAACACC CTCTGGGTAT TCAAATCCGC TAAACAATCT CTGCACAAAA TTACCTTCAC
    92881 TGTCTATGTA ATAAAAACCT GCACGACTGT CCCATTTATA TTGAGGATAC TTCATATTTT
    92941 TATATATCAG ATCGTGATTA TCGTCGATAG CATCAAAGAA ATCTACCCCT GCTTCGAAGT
    93001 CTTGAAAGTC GTCTATAGGA GATCCCGGTG TGTTTATCTC ATAACTGTCT TTATCGATCA
    93061 GCTGATCCGA TCTTACCAAA TATAATTCGC CATCGTCGTT TCTGCGCAGT GCATAGAAAT
    93121 ACTGCGGACT ATTTCCGAGT AAATCGTCTG GTGTACGTCC AAAATAATAT GCTGACATTC
    93181 TGCGCTCCTT ATGATATCTC TACATAACTG ATTACTACAT CAACACTGTC ATCTACAGAA
    93241 CTAGAAACTC TTAGTCCTGC GGTTTCTGGA AGGATTAATT TTTCTCCTCC TGTGATTAGC
    93301 TTGACCGCGG TATTAGGCGG TATGATCACA TTTTTAACAT ATAATGCTGC CGTTGATTCC
    93361 TCATCAACAA CAAACACATC TACTGCTACG GTTTCAAATA ATGTAGTATT GGCTAGATTA
    93421 CAGCCTACCA CTGTGGCTCG GATTCCTTCG CCGATCTGTA AGACATCTAC GGGTGTAGGT
    93481 CCTATGTTTG TTGCAGTTGA CATTCTAAAT ACGGTAGGCA TGATTCTCTT ATCCTAAAAT
    93541 TAGCGCATAA ATCGCTGAAA TCTCGTTGGC ATCAGTTTCT GATACTGCAC CAGAGGCACC
    93601 TGCTGGATTT GCCCAAGCAT TTGCATTTGC ATCCCAAACT TCTAAAGCTC TACTATCGGT
    93661 ATTATATCTA GTCATACCAG CTTCTCGAAC TGCCGGTTGC TGTGCTGATG TGCCCTTAGG
    93721 CGGAACAAAA CCATTTGTTC CTGCAATTTT AAAGTAACCG GTTCCTGTAC TAATAAACTG
    93781 CGTGATCGCA TTTACAGAAA TATTTGTTAC AATGTTGTTA ACTATTTTTA AATTACCTAA
    93841 TCTAACACCG CCTGTTCCGT TGCCGGAAAT ATTAATATCC TGGCCCGATG TAGTTGTAAT
    93901 TGTGTTATTA GATAATATTA AATTTCCGAT ATTTAAATTC GGAAGGTTGA TCGTAGTAGT
    93961 ATAAAAATTA TTAACGTGAA TGTCTTTCCA TCTAAAACTC GGATTGCCTA ATGCAAAAAC
    94021 ATTGTCAGCA TCAGGAATGA GATCGCTTTG GATACTGGCA TTAATTGTGA TAGTATCTGT
    94081 TGATTGATCG CCAATTATGA TATTGCCGCC GAGTGTGATG CTGCCTGTAG CAGAAACGTC
    94141 TCCGGTAACA TCTAAATTTC CTGTGATATT TGTATTTGCT TGTAGCTGTA TAACTCCAGT
    94201 TCCATTAGGG CGGATTTCAA TGTCGCTATT AGATACAGTA GTAGCTATGG TGTTTCCGGA
    94261 TAGTTGAAAG TCATCAACGA CAAGCCTACT GTGATATACT GTGGCTTCTC CGGCAGCTGC
    94321 TTGGAAATTG ATTACATTAG AAGAACTGGT AATATCATTA CCGGTAAAGC TGAGATTGCC
    94381 TACATCAAGT TGATCATCCA CTTGTAATGT AGTTGTTCTG GTGATTCCTG TGACTTCGAG
    94441 GTCTGTACTA GGCGAGGAAT TGTTTATGCC AATTCGAGAA TTAACAACAT CAAGATAAAG
    94501 AAGGTCAGTC TCAAAGGCCA GATCAACCCC ATCACGGACG AGATTTGCCT TTAAGAGCGG
    94561 ACCGGAAATT CGACCAATAG CCATTCGCTC TCCTAAATAC CCCGTGTTTC ACGGTTAACC
    94621 AATTTTGGAT TTCTCCGCAG CCGCTTTGAC GGCTCTTTGC TGGTTTACCA CAGTTGGATC
    94681 TCGCAGAAAA AATTGGTCTT TGTCTGCGAT TAAGTGTATT TAGTCAGATT GGATATTAAC
    94741 CCAAGAATAG TGCGCGAGTT ATAGCTAATT CTACCATGAG ATCATTGGTA ACAACTGCTC
    94801 CTGGTCCAGT GGCTACGATA TATATTTCTC CGTCAAAACA CTCTAACTGT TGCAGTTCCG
    94861 TATTCCATCT CGTGGCGCCT ACTTCGGCAT AGGTACGCTC AGCAGAATTT CCTGTTGGTA
    94921 TTACTAGTCC TCCGGTATCC GAAAACTTTA TGTAACCTGT TCCGGTTGAT TGTAAGGTAA
    94981 AAGGAGTATC GGTTAAATTT ACAGAACTCA GTCCCCATTT GGCATATTCG CTGGGATTAG
    95041 ATATTATTGT AGATTTTAGT TGAGTATAAT ACCATATTGC TTCATTAACA GTGCTTCCAG
    95101 AATAGCTGGT TATATCTAAT ACTTTTTGAG CATCGTCGAC ATTTAATATA TTTGGATTAT
    95161 CAAGATCATT TCGGATATCG CCGAGTTTTC CTGACCGTAG AGTTCTGACT ACCTGTCCGC
    95221 CACCTAGAAA ATATTCCGGG CCAGAAGTAA TAGTGTTGAA AATATCAGCA TTCGGATCTC
    95281 CGGCTGCGGC AGCTAAAATA CCTGCAGCAG TTAATGAAGG ATCTAGATCG GGTTGTTGCA
    95341 TCAAGCTGAA AATCGTATCG TTGTTAAAAA CCAATTGCTC TATGTTAGAA TCACCCGTGC
    95401 TAGGGCTAAT AAAAATATCA TCGTTCACAG ATGTAGTTCT AATTACATTA TTAGACCCAC
    95461 CGATTTCCAT ATTATTGTCA ACAATGGCGC GGTCTGGTAT GATATTATTA ATTTTAGTCC
    95521 AATCGTCGAT ATATGCTGCT GACCATCTTT TATTAGATTT TCCTAGATCG AAAAGAAGAT
    95581 CGCTACCTGG CACAATATCT TGTGTAAATT CAGTGTTTAT TATCACGACA TCCATTGGAT
    95641 TATCGCCGAT GATTATATTA CTGTTAGTTC TTAAATTACC ATCTAAATCT ATATTTCCAG
    95701 ATACAACTAG ATCTCCAACG ATTTCTGTGT TTGCTTGAAG TTCAACGAAT CCGGTTCCGT
    95761 TTGGATCAAA ATTAATATTC TGATTGCTAA AGCTGCTGAT CACATTACCG TTGAATAATA
    95821 ATCTAGGATT GAGTCCAGAA TCTGTAATAC CTAAATTGTC AAAAATTGCA GTGGGGTCGG
    95881 CACCAGTCAT AAACAGATTA ATGTTGCCTG TAACTGTGGA AATTGTTTGA GGAGCAGAAA
    95941 TATAAAAATT GTCTATGTAG GCTGCATCTG TAGCTTGTGC TATCGTGGTT TTTAAATTTG
    96001 TTCTAATATC GAGGTCGTAC ACAGGATTAT TAGTATTAAT ACCAATACCT CTACCCTCGG
    96061 ATCCTTGACC AAAATTAGGA TCGCCGTCGC TATAAGGGGG TTCTCGAAGC ACAGAAATTT
    96121 GAGGATCTAA AACAGGATCG TTGGTGCTAG GAGTTCCTTG TATCTGAGGA GATACTTTTA
    96181 GATAAAGTAG ATCAGTATCG AATGCTAGGT CAACTCCGTT TCTTAACATA TTAGGAGCTA
    96241 ATAATTTTCC TCCTATTCTA CCCAGCTGTG CTACTAGGCC TGTGTCGAGG CCGGATTCTT
    96301 CTTCACCTAG TCCGCCGCCT AAAATGGTTG GCATCGTTTG CTCCTACTTA TTGTTCTATC
    96361 TGAATCAATG TTAGATTCAC TGTAATGTTA TTAATCCCGC CCGACTTGTT AGTGATCGAT
    96421 ACAGGAATAG CTGTTGTTGG GATGGCCTCG TTATTAAATC CTGTCACTGC CGGTGCTATA
    96481 ATTCTTGTTT CTGCACCCGT TGTAATGACT TCTGCTACTA AACCAGAACC TACTACAGGT
    96541 GTTGCACCCT CAGCTCTAGC TGCATCAGCG GTTCTAGAAG CAGCGTCTGT ATAGATTCTA
    96601 ACTCGGCAGG CATGACTGAC CTGTATTTTA TATAATTTGT ATCCTTTAAA TCCCGTTATA
    96661 CTTGTGTTAA GAGTCGAACC ATTGGCAAAT GCTCCTGTGG CAACTCCTGC GGTTTCTCTA
    96721 GTAGCTAGAC TTGATGTTGC AGAAATAGTT ATAGTCGACG GATCTGTTTT TTCGATAGTG
    96781 ACATTGGCAC CTTCTGCTAA TTTAATATCT GATACAGTCG AGTCACTGGC TTCTAATCTT
    96841 AATAGAGCAC CGTCATTTTG AAATTCTGGT CTATGTTCAT AGGTTATAGA AACTCCGGGA
    96901 TCTCCTTTGT CTCCTTTTGG ACCTGCTAGG GTGTTTAAAA CGCTATCGGC TACGGTTTGA
    96961 CTTATCGTTG AAGGAATAGT TACAAATACA GTTTTACCGC CTCTGGGGAA ATTAATTTTC
    97021 AACCCACCGG CAGAACTGTC GATTACAGTG TCTCTGGTTA AAACTTCTTG TGTACTATCG
    97081 AGGTCGTATG TTCCTAGTCC CAATTCCCAA TTTCCTATCG CATCAACAAT ACAATAGTAG
    97141 GCCTGGTTAC CGTCACCTAT CACTGAAAAG CTTTGGAATC CAGGAACAAC TTGCCCTAGG
    97201 GTGAAATCTC CTGTTCCAAA GCTGCTTGAT CTTACTTTTA CACGGTCGGC GAACCTGATT
    97261 GCCATTGCCT ATCTCCAAAT TTATGTTGTA TTTAACAGAA TTTGGAATTA GTTACTGAAG
    97321 CCGAAGTAGA TAGTTATGTA TTTGCCCAAA GGAACTGGGC TGGTAAACTG TATATACGCA
    97381 TCGCCAGAAC CTTCGTAATT GTATAAAATA TTGAAGTTTG TTTGGCTTAT CTGGAATACA
    97441 TTTTCGATAA AAACTAATAT ATTATCGTCA GCTTGAGGAT CTCGATCTAA AGGCCCGAAT
    97501 AAAGAAGTTA CATAATCTCC CGGGCCCAGT GTCTGCTTGA AAATACCCGT AGTAGCCGGT
    97561 GCTGTTACGA TTTCCCATCC GCCGCCTACA TAAGCTTCTA CAATATTTAA AGTTGTATTA
    97621 TAACGTATGT AACCATCAGC TTCGTTGGGA ATTCTAACAG GATCTCCAGT ACCGTCTGGA
    97681 GGAATAGGAG AGTAATTGAT CAACGGTCTT TGATCTGTAG TTCCTTTAGG TAATCTTAAA
    97741 GCTCCGGTAC CATTCATAAC ATAGCGACCG TATTCGTTTG AGTAGAACCG ATAATTATTA
    97801 ACGGTCCATT TTGATGTATT TTGAGATTTT AAGAATTTCA TACTTCTAAT GAGCTAATAG
    97861 TTACTGCTAA CAAACCAGGA GCACTTGATC CGACCCAGAT TTCATCTTCT TCATCTAAAA
    97921 TAATACGTTC GTCATTGAAA AATACTGTTT CTCCAGCTGG AATGATTAAA TTACTAACAA
    97981 TTCTGTTTCC TACACCGTAT GCTTTAGTTG CTTTTACAAT AAAAATACTA ACGATAACTT
    98041 GATCAATCGT TTCGTCGGTT AAATCCAGAT CTCCAGTACC AGTGTTACAT AATGCAATAG
    98101 TAGTGATAGC ATTTTTAATT GGTGTTCCGG ACGACTTGCC ATTGGATGTA CTAACAAATA
    98161 CTAATTTTGC ATCGGAATTT TGATTCGACG AATTTAATAG TGCTATCGTA TCTGGTGGAT
    98221 TTTCATAATT TGTAATCATT TCTATCTCTT AAAATATCAT GCTGAATAAC AGTGCTCTTC
    98281 TTTTACTTAT CAGTTCGTCT CTGTCCTGGT CATGATAAAA ATATAGACCG GATTTTCCTG
    98341 CGCCCGGAGA GTGACTGTAC AACATAGTTG CATCGATAGG ATAAGCTCCC GGAGTTCCGA
    98401 TACGGTGAAG TTCGATACCG TAATTAGTTT CTAACATACC GGTACCTTGA GTTCTAATAA
    98461 AAATATTTTC ATTAGAAATT CCAGATTTGG TAGAAATTTC ATACGAACTA TCCCCGCCGG
    98521 CGATTTCTAA CCCACCGACT TCTAATCTAT TGGTAAAGAA TTGTGCGATT AGAGATCCGT
    98581 CTACTAATAC TGAGACGGCA CTTTCTCCAT AAGTTGTGTA GCCTGTGTTT GCGGCAAAAT
    98641 ATGCTGCAGA TCCTGCAACG TCAGTATCTG TGATAATAAC TCTGGTTGCA TCGTTAGGAA
    98701 AAGGATTTAA TGGATCAGCA GGAGCATCTC CGATGATCTG AAAAGTTGGA TTGTTCTGGA
    98761 TGGCGTCATC GACATATCTT TTATTTGGTA TATCGTCGTC ATCAGTAACA AATGTTTCAT
    98821 ATCCCGGAGC TCTATTTCCA ACTTTTAGAA CCCCCGAACC TTCACCTATT AATAACAGAT
    98881 CGCCTGCGTC TGTTCCGGCG TCTGTTAATA TTTCTTTTAA TTTTAATCGG CTAGCCGATC
    98941 TTGGTGTTAG ATCGGTAGGA TCATCTGCTG AAAAACTAAA TGGGCCGGGA ACAGATCCAG
    99001 CAGCTAAAAA CCAATAGCCG TTTATTTCGT CGTAGACCAA TGCAGCATTA GGTAAACTAC
    99061 CTCGATCAAC TTCAATGCCT GAATAATCAA GCGTGACGCC TGCGCCAGTT TCTCCGAAGT
    99121 TTATAGTAAT GGTGTTGTCT TGAATGTTTA ACTGAGACGA TTCCACATTT AAGACATCGC
    99181 CTGTTACTAT CAAGTTACCA GTTACTCGAA CTTCGCCTAC GTTAGCTCCT GTATCAAGAA
    99241 CGATCCTGCC CCCAGTTACA GGGTCAGGAA TCGCTCTGAT AATATAGTCG CCGTTGGTCT
    99301 GTACAACCTG TCCCATTTAT GTTTCCTAAA TTACAGTGCT GTTAAAACAA TATAATCGTT
    99361 TGAAGAATCG TTTTCTAAGA ACCAAGTATA GCGTTTGCCA GTAAAATCTG TAGCTACACG
    99421 TTTAGTAATC TTTGCTAGGT TGACTGATGT CCCACCGTTG CCGCCAAGCC ATCCAAACAA
    99481 TCTCATTTCG CCAGCGGCGC TCGGTGCACC ATTTTTCAAT ACTGCGGTAG CTCTAGTAGC
    99541 AGGTGTTCCT ACTCTTGCTA CTACAAATGT TTTAGCACCG CGTTGTTTGA TAATAATACC
    99601 GTCATCTCTT AATGCTGAAT CATAAAATTC AACTCTCACT CCAGTATTAC TTACATAGGT
    99661 ACCAATAACA TCGACACCGT TTACATCTTT TCTTAATGGA CGTCCCATTT GTTTCTCCTT
    99721 GTGATTTTCT AGATCATACG CGGCGGGTAC CGCATAAGTC CGATTCTACG GCTCTTACTT
    99781 TATGACAATG TATTTATCAT TGGCTAAGCA TTGCCATCAG CTCTAATTTT TCTACTGTAG
    99841 ACACGACTCT ATTGATATTA TCTATTTCTT TTTGAGCATC TTCTAGATAA TTTTTCTTTT
    99901 TAGTCTGTCT ATAAAAAACC AATGCTATAG AATGATTTTG TATGTGTATC TCTATGATAT
    99961 TTTCAATCTG GTTTACATCA TGCCGAAACA TAGGAAAACG TTTACGCCAA ATAGCTAACT
   100021 GTTTTCGCAA TTCGGAAAAA TCTTTTTCGG ATTCTATCTG CATAGTAAAG GTATTTAAGT
   100081 CAAACAAAAA GCCCCTTGCG GGGCTTTTTG AATACGTTGT TACTCTCTTT ACAGATTAAG
   100141 CGAAACGTAG GTTTGCAGAT GTTACTTGAA CTTTACCTAG GTAGTCAGCT GCATTACCTA
   100201 GAGAAGAAGC TGTGTTTGTC AACTCAACAT AACCATAACG TGTCATGAAT GATACGACTG
   100261 GTTCGAAAGT TGATGGATCA AGCACAACAC CGCTTGACAT CAATGGGATG TATGGGCAGT
   100321 AGAATGCAGG AGCGTCAGAC TCTGAAGAGC CCTTGTATCC GATTAAAACG TCATCGCTTG
   100381 TGGCATAGCC GTTTACATAT ACTTTCATAG CACTGTTCAA TGTACCAACA AACTTGGTGT
   100441 TTGTAGGAGC TTCGAAAGTA CCTTCTGTAG TACGTGCAAA AGCGGAAGTG GTAGCACTCT
   100501 GTAGTAGAGT CAATACTGTT GGGGAAACAA CAGCATAGTT ACCTGCACCA CGACGTGTAC
   100561 GCTGAGCGAT CAAGTTGCTA ACACGATTGA TCTGAACAGC TAAAGCAGCA TGTTCGTCAC
   100621 CAACGAATGT AGCAGTACCA GAAACAGCAG CTTGGTCATA GGTTAGAGCA GCGGTACCGG
   100681 CCAAGTTCAT CAATGAACTG ATAACTTCTT GGTCGATTTC AGCTGTGATC TCTTGTGCTA
   100741 GAGCAGCCAT GATTTCTGCT TCGATGTCAA TGCCTTGTTG GGCTTGTGCA TCTTGAGCAG
   100801 CTTCAAATGT CCAGCGAGCT GACAACTTAC GTGTCTTAGC TTCGACTGTT TGTTTCAAGA
   100861 TCTGGATGCT TAGTCTGTTA CCAGCTTGGC CTTCTAGGGC TGCTGTGGAA CCAGGCTTAA
   100921 GACCAGCTAC AGTATCGTTA CCTGAGTAAC CTTCTGCAAT CTTGAATGGG CTTAGTGCTT
   100981 CTTCGCCAGC AGCTACAGAA GTACCTGTTC CGCCGTTGAA AGCGTCAGCA TAACGCACAC
   101041 GTAGAGTGTG GATTTGGCCG ACTGGACCAG TCATTGGCTG AACGCCAACT AATTCATTAG
   101101 CGATGACCGT AGGCATCACA CGTCTGATCA CTGGAAGGAT CACACGATTT AGGGTTGCAA
   101161 CGTTGCCAGC GGATGTAGCA CCAGCGGTAG CACTCTCTGC CAAATACTTG CGGGTATTCT
   101221 CTAGAGTAGT AGCCATAACT GTACGCTTGT TACCTTGAAG ACCTTCTAAA AGGGCGTCTT
   101281 TGGTTTCCGA CCAGCGTGAC TCGAGTAGTT GTGACATTAT AGTTCTCCTT AAACTTTTAG
   101341 TCCCGCAAGC CTGCGGATGT CAAATATTTC AGCAGATTTT TCTTCTCCGC CGATTTGTTG
   101401 TGCCTGCTTA TCGCCTGTAA CCACTTCCTT CTGTTGTGAA GGTGCTGGTT CTGCTGCCTC
   101461 TGTTAATGCC TGTTTTTTCT GTGTAGTAGC ACCATCCATT ACGGCTGGTA GATATTTTTC
   101521 GTATGCAGAA ACTAGTTTTT CTGTTTGTAC AGATTCTAAC AATTCGCGCA TAACTGAGCG
   101581 TTTGTCACCG TTTAGAGGCC CTAGCAGTTC GCTCATAACT TCTTTGCGCT CTGCAAGATC
   101641 TCTAGCGATC TTTAACTGAG TTTCTTTGGA TTCGACAATT TTCTGTGTTT CTGCTACCAC
   101701 TTTTGCTGCT TCATTTAGTT CAGCTTCTTT TTGCTTAACT ATCTTCATCA GTTTAGCAGT
   101761 CTCGCTCTTC TCATTGAGAT AGCTAGCTGC ATATTCACTG GCGAAGCTTT CAAAAAGTCT
   101821 GCGACCAAAA TCATTTCTAC GAGCTGATTC GATATCTTCA CGTAATTGTG TAAGTTCTGT
   101881 TTTAATGCCA TTTGTGATAG CATTTTCAAC GACCTTAGCG CTCTTCTTAA TGAAAGAGGT
   101941 ACGTAAAGTT TCAAATTTTT CACGGCTTTC TTTGATCAAG CGAACTTTAG TTTCTGCAAG
   102001 ATCTTTCTTA TCACTGTGGA ATTCTGCGAT TTCTTTCGCC AGTGCATCCA CGATAAATGA
   102061 TTCTAATTTA GCCATGTTGT CAGCTACTGA TTTACGATCT TCGTGTAATT CTGCAAGTTC
   102121 TTTTTGTAGA TTCTTAAGAA CAAAAGACTC TAGCATGCCT GCATCAGTCT TCATCTTAGC
   102181 TACATACTTG GCACGAGCTT CGATCAAACC TTGACGATCT TCTGCGAATT CTGATAGCTC
   102241 TGCAATTAAG CGATCTGCGA TCATATTTTC GACAGCTTCT GCCATTGCTG CTTTATCATG
   102301 CTCATACTTT TGTGCAAATT CTTCACGAAG TTGAGCAGTT ACCTGCTCAC GTAATTCTTC
   102361 TGTGACCTGT TCGCGGTTTT CTTGAACTCT CTGCTGCCAG GTTTGTTCAA TCTCCGATTT
   102421 GGTTTCTTCG GAAATCACAT TGGATTCAAA TAGTTGTTTT ACGAAATCTA GCATGTGATT
   102481 CTCCTTGTTA TCTAAGTCCA GAGATGATTC TCTTCAAGGA CTCTGCTATG TATTCTTGTG
   102541 CCTTTGGATC GCCTTTGACT TCTTGTGCTA TTTTAAATGC CTGATATCCA CCTCGATTAT
   102601 TCATAAGATG TTCATACACT GGTGTTGGAT AAGCTCCCGG GGCTGATGGT TGTGCTACTA
   102661 TGTCAACAGT GATAATTTCA AAACCTTGAA CACTACCATT ACTGTCTACT TCGCCGGAAC
   102721 CTCTACTCGA TACACCTAAC TTCACTCCTG ACTCTAACAT TGTAGACACT AACTGTCCCA
   102781 TTGGAGTAGG AATGATTTTA AGTTTTCCGT AGCCGTTTGG ACCGTCCATC CACATTTTTG
   102841 TAATCATGTG GCTGACACGG TCTAGGTTAA TTTTTAAATC CTGCGGATGA TCTAACTCTC
   102901 CACAGACTGA GTATCCGCCA GAGATCTGTT CATTGAGCGT CTTGACAGCC CTGCCAATTT
   102961 CCTGAGAAGA ATAAACACGC TGGTTTGCAT TTCGGATGTC TCCTTGTATG CAAATGCCGT
   103021 TTAAATGCAG CGATTTTTTA CCATCGCTGC TCTCGTCTCG CTCCAAGACA ATCTTAGCCT
   103081 GGTCAAAACT CAAATGTTCT GAGAGGGCAG TTTTCATCAT TACCTATTAC CTACGACCAC
   103141 GGAAAAGGCT TTGACCGTCA GTGCTGCCTT CGCCTGCACC TTTCTTCTCA GCACCATGTC
   103201 CTGGCTCTTT CTTAGAGAAA GCGCCGCCTG CTTTGCCGCC TGGGACATTG ATGTTGCCGG
   103261 TCTTCATATC TTGTGGTTTA TTGTTGGCTA AACCGCCAGC AGTACCTTTA CTTGCTTCTT
   103321 TGGCTTCGCC GCCACGAAGA TTAGCTGTTG TGCCGCCCAT GTTGTTTGCG CTGAACTTCA
   103381 TTCCGCCTGC GGAACCGTCG GCTTTTTCAG CTTGACCTTT TTTTTCTGCG CCGTGACCTG
   103441 CAGGAACTTT TTCAACATAT TCACGAACTG TTTCCAATTC GAAGTCGTCT TTGACTTCTT
   103501 CGTCGTCGCC CATATCGCCC ATGTCGTCGC TGTCTTTCAT GGAATCAAAT TTAGCTTGCA
   103561 GTTCGTCGAC GATTGCGTCC AAATCTTGGA ATAGTTCTTC GGGGTCTTTG TCGCCTGACT
   103621 CGTCATCCAT GTCCATGTCC ATGTCCATGT CATCTTCTTT GTCACCGTCT AATTCATCTT
   103681 CTAGATCGTC AGTAGGATCA GCTTCTAGAG CGATTTCTTC AAAATCTTCT TCAACATCGA
   103741 CGTCTTTTTT ATTTTTGTCT TCGTCTTCGT CTTCGTCTTC TTCGGCGATT TCACTTTCGA
   103801 TCAAACCTTC GTAGATTTCA CGTGATTTTG AAACCACATA TTCGTGGAAT AGATCTTCGG
   103861 CTTTTTGTTG CTCGCCATTA ACTAGATGCT CGAGCATTTG CTCGACCAAT GGATTCTTTT
   103921 CTGCCATGTT ATGTTCTCCT TAGATGGTTA GGCTGTCTTG TTATATATTT ACAACTATTA
   103981 TTATAAACTA CCGTTAAATG GTAGTTTTTT GAAGCTTTTG ATAGGAATAT ATACTCCCAC
   104041 CAAATTTATT GTTTAGATCG TCAAAGGTAA TATGACTTAG ATTTGGCAGC TGGGGACCTA
   104101 ATTTATCTGG TACATAGCCG CCATTTTCTA CTACTCTAAA AAATTTTACA GTCTTGTATT
   104161 CTTTTATTAC TTTTTCTGTT TGACTAAGCC AATTGCCGAA AAAAGTAGCT GCATCTGTGG
   104221 ATTTTTTATA GTTGAAGGTA TCTGCATAAA CATTGTTGAA TCTTCCGCCG GGCAATCCTT
   104281 GATAGTCAAA ACCTAAAATA TATATTTCTT TATGTCCGCT CATAGCCGAA AACCACAGAG
   104341 ACGTAGGACC GCTACTCCAC CCTTTATGGG GGTTGAAAAA GTTTATATTT GTTTTAGTCG
   104401 ATATTCCCTT GTTAGGATTC GTCCAAACAG AATGTGTTTT ATGGTACCCC GAAGCTATGA
   104461 TTTCATTGAC CATCTTAACA TCTACCGCTA TTAGATGATG AGGATCATAT TCTCGATACT
   104521 GTGCATTGCA TCCATAAACT ATGCCCAATC TTAATAAACT ATTAGGATCT ATAGTCAAAC
   104581 GGCTTCTTCC ATTGCCTACT ACAAATGCAG GAATGTGTTG ATTTCTATTC GAGGAAATAT
   104641 TATGCTGCTG GTTGTTCTGC TGGTGGCTGT CCATACATCT GTTTAATAAA TTCTAATTCT
   104701 GAATCTCTTT CTGCTTCATG TGCTTCAGAA GCCATTCTTA ATTTATTAAT TTGACCCAGC
   104761 GTCAGCCTGA TTTTACGTGT ATCGCTTCTT TTTAAGACAT CAGAATCACG ATCGCTTTCG
   104821 TACCGACGAT CTGATGCAAT TTCACTACTG GAGTTAGAAT AATATATGAA TTCGTTAAGA
   104881 AGCATAGTGT ATTTATTATT AGGCTGCTGG TTCGGCAGGT GCTGCTTCGG CTCCGCCTTC
   104941 TGCGGCCGCT GCCATATCTG CCGGAGCTTC TGCTGATTGG GCTTCTGCAT CAGCAGCTAT
   105001 TCCTCCAGGC GTAATTCCTG CTGATCTCAT TTCTCCTGCA GGATTTGCTG GAGGTTTTAA
   105061 CATAGCAGCA TTTTCTTCTT TCCACAATAG TTCGTTTTCG GAAATCTCTT CCTGAGTCAT
   105121 TCCTAAAAAT CTTTTCATAG AAAAACGTTT ACTCAAATAT GGGATCTGAG AAACTTGAGC
   105181 ATATACTGCG GCTCGTTGTG TATCAATCTC TGCCTGCCTA TATGCTGCAA AGTTTTGAGG
   105241 ATTATTGAAT TTAATTTCAA AGAGACTATT ATCAATATTA ATCCCTTTAG AATCTAACCA
   105301 AATTTTAAAT TCTAGATCAA ATGTTTCAAC AATACTGGCT TGTAATCGTT TGCAATATTC
   105361 ATTAAATCTC AGTTCTTGAA TATATGCAGT ACCAACTTTT CCATCGGATA TGGTATTAGC
   105421 TGCTTCTTCA ATGCCTGTTG GTAGATACGC TGCTGGAATA CGTAGGGCAC GGAATAATTT
   105481 GTTGGTAAAG AAACGTAGGT CAGTGATTTC ACCTAGATTA GTACCACCTG GCAAAGTGTC
   105541 AACTTTTGAT CCGCGACCTT CTGCTGTTTG AGGGAAGAAA TAATCTTCGT TGGTGCTCAA
   105601 AGGATTATAA CTAGAATCGA TTACACTAGT TCCGCCGCCC GTAGAGCTAG GAATTCGACG
   105661 TTGTTGTATT TCATTTTTGA CACGTTCAAC AAAGCTCATG GCCATGTGTG CTGGCATGTT
   105721 ACCTACGTCA ACGTAAAAAA TTCTACGTTC TGGAGCACGT TGTACACGAT AGATGATGAT
   105781 AGCGTCTTCT AGCAGTTCTT TCTGCTTGTA GACTTTGAAC ACTGATTCTA ATAGGCTGTT
   105841 ACCAAAAGGA TAGTTGTTAT CTAGTCCTTC TGACAAACTT ATATGTACTA TGTGTTTGGC
   105901 ATCAACAGTA ACTTCATTGG CTTCATTTTG AAATCTTGTT CCGGTCGCCC GCGCAGCATC
   105961 GCCTACAAAT CCTCGACCAA AACCTCCGCC GCTGGTATAC GAACTCATAC CGCTAGGAGC
   106021 CGTATTTGTA GTACCATGAG GTGTTACAGC TACAAGATTT TTAAAATTAA AATTTAAATC
   106081 ACGGATAACA TATTGTTCTG GAATTTTTCC TTCGCTTTCA TTTACGATGA TCTTTGTAAC
   106141 TTTAGCAGCA TCAACAAACA ACCATTTTTT AGTCTGTGGA TCTCTGATAA AGAAACAGTC
   106201 GCCGTACTTG AAAGTATTCC TTACTATTCT AAAAATTCTA GTTTCAAACT GTTGTTCTTT
   106261 GGTCCATTTT TGGAGAGAAT CTTTTAGAAT TTTTACTTCG GTATTAGTTG GTTTATTTTT
   106321 AAATTTAAAA TTAAATGGTG TGGAATTTTC TTTGTCTTTT TGTGTAGAAA ACTCTGATAA
   106381 TATGTCTAAT GCAGCATTGA TCTCTGGATC CATATCCATA GTATCATATT GCATATATCT
   106441 TTCTATTCTA TTTGGCGCAC CTGCATAAAC ATCTGGCAAA TAGCTCGAAT AGTTTGTACG
   106501 AGCTGGTCCC GGTCTTCTAG CTGAAGATAG CGGGCTCATA GAACTAGACT GCATATTGGA
   106561 AATGTCTACA GGCGTAAAGT GTTTTTTCCA GCTCATTTAA TCGTTATCCT TTAGGCTGCA
   106621 ATACTTGTAA ATAAATCTCC AGATAAATTA CCAGACATGT TTTCTTGTAC TCGTAATTGA
   106681 TTCTGTAATA GTTGATTTGT TTGTCGCTGT ATCGCAATCA TTCTTTCCAT GCTATTATTT
   106741 AAGGCAGTTA ATCCAGATAC TGCGGCATCC TGAGTAGGTG ATTTTGATCC AGAAGAAGCT
   106801 GTATCTGATG TCGAGCCGCC GGTACCAGAT GATGATGCAT TTGTTGTTGA TTGGGCTGTG
   106861 CTTCCTGCGG GGGTCGCTCC TGCTGCGGTT TGGGCGGCTT GCGGAGTTGG AGTTGCTGCG
   106921 GCTGCAGGTG CATCTTTGAT AAATCCGCTT TTTTCCGATG CAGCCAATCC TTTTAACATA
   106981 GCATGAGGAT CACTTAAACT TAAAGCTTGC TCTTTGGCAA GCTTTTCATC CATGGTCTTG
   107041 ATTTCTGCCT GAGCTATTCC TAATTTTTTA TTATCAAATT TAAATTGCAG TTGTTTTCGT
   107101 TGATCTTCTT TGGTTTCAAA TCCTCGTTCT TTGACCTTGG CTGCACGTTC TTTGTCTCTT
   107161 TCTTTTTCTT TTTCGTCAAG CTCTTTTCTG CGTTTTTCAC GTTCTTTGGC TCTTAGCTCA
   107221 GTTTCTTCTT TGGATAACCC GCCGAAGGAT TCAGGTAATT TGGATCTTAT CATGTCAATA
   107281 AATTCCATGA TGTTCATACC AAATCGTTCT ATATTATCTT TCAGAGCTTC GAATACTGTA
   107341 CCTAATGTCC ATCCATTTCT GTATAAAGCG TAAAAAATTG CAACTACTGC GGTAACCGCA
   107401 GCTATTACAC CTAACATAGG AGCGCTTAAA CCCAATGCCG CTGCCGCAGC AGCCCACGTA
   107461 GCTTTGATTT GTGCAGCTAA ACTCGTTAGC AGTCCTGTTC TAGCACCTGA TTCCGAAACT
   107521 ACAGTCATCG TGTTATACGC CTGTTTCAAA CTTGCAGCAG CCACAATCGC TCCATAGGTT
   107581 AGTAACCCTG CTCCTAAACC TGCTAAGATT GGCAAAATAT TATCTAGAAT AAATCCGCCA
   107641 AGTGATACAA ACACTGGTAA AATATAGTCG TTGATAACTC CGCCAATTGT TTGAATGATG
   107701 GGCCACAGAT CCATAAATGC AGGAATTACA TGCATCATGA TAAAATCACC AATCTGTTTT
   107761 ATAATGGGTT GTAGGAAATC AATCAATGCA CTGCCAACTT CAGTTAAAAT AGTACCCATT
   107821 AGTTGAAAAG CAGGAACTAG ATAGGTCATT ACTAAATCAG CAGTAAATTG AAAAGCCTTC
   107881 ATTAATAGAT CTAATAGACC GCTGTTGGCC AGTGCCATTT GAAAACTATT ACTAAAAGCA
   107941 GCCAATGCTT CTTTAGATTT AGAAATCTTT TCATTCATCT TGTCAGTTTC AGACTGTGCT
   108001 GTTTTCTGTT CTGCTGTTGC CTGAGTTATA GCATTTTTCT GCATTGACTG TGCTAGAGTT
   108061 AATGCATTCA TAGTACCGGC AAATTCCGGG GCGGCCGCAA AAGTTCCACC TAGTTGTTTA
   108121 GCGGCATGTG CTCCTTCTTC GGCCATTAGA TTGTTTAATC TATTACGTTC TTCTTCAGTT
   108181 ACTGCTTCAC CTCTTTGCAT CTTAGCACGA AGTTCTTGTA ACATTGCGCC GGATCTAGGC
   108241 ATCTGTGCTA GAAGCTTTTG ATTTTCTTCA GTAGTTGCAG TACCGGTAGC TAAAATATCT
   108301 TTGGCAAAAT TTCCTAGAGG ACCTTGCATA CCGCCTGCTA GTCCGCCTAG TGTAGACAAG
   108361 AAAGATTTTC TAACCTCTTC ACTTTGATTA GCCATAGCAC CCTGGAATTG TGCATCTCTA
   108421 GCTGCGGCCT GCATTTCTGC TTCTTTGGCC GATCTTTCAA CACCGGTAAC TTTGGCTAGA
   108481 GCATCTATTT CTTTTAGATA TGCTTTGGCT CCTTTGGTTA AATCAGCTGT TGATTTACCT
   108541 TCTTGTATAC CTTGTGTTCT TAACAACTTA CCGTAGTTAG CGATGCCCTG ATTAATCTCT
   108601 TTGGTTCCAA AACCCAGTGC ATACAAATCA CTAGATGTAG CTCGAACTGC TCTTGATACT
   108661 TCTGTAAATC TTTTAGCACC TTGTTCTGTA GTACCGCCAA ATCCAATCAT AGCTTCAGTA
   108721 TTTGATCGAA TAAAGCTGCC AAATTGTTCC ATGGTCATAC CAGCAGCACT GGCAGCTCCT
   108781 GCGAATCTGT TTACACTTCC TCCAAATGTA GCTCCCGACG AAGCAGCATC TTGAAAACTT
   108841 TTAGTTACAG ATTCGGCAGC ACCGGCAACT GCGGCAAAAG CAGTTCCTAC TAGAGGTATG
   108901 CTTGAAAAGA TTCCGGCAGC AGCAGTCATA CTATCGCCAA CATTGGCAAA TTTACTAATA
   108961 GTATTTGTAA TGCTGTCACC TAATCCGATC AATCCTCCGG CCACGGATTT TACGGTGCTA
   109021 GACATCCTAG CTAGCGTAGA TGTAGTTTTT TTCTTTTCTT CTTCTTCTTT TTTATCAGCA
   109081 GGAGTAGGAG TATTTCCTTT ACCGTCCTTG TCTTTACCTT TATCTTTTCC GCCAGCGCCG
   109141 CCTGCTCCAC TTCCTAGTTT TTGTTTTTCA AATTTCTTTA ATATCTTAAG AATTTCATTA
   109201 AGAGTGTGCT CAGACGCGGC GTTCTTGGCT TCTATTGTGC CAATTCCTGG AATGTCTACT
   109261 AATACCGGTT GTGCCATATT TTATTTTATT AAGTGAAAAC TACGTATATA AATACTTAGA
   109321 ACGATAATGT ATTTATTGGA GAAAAAATGA GCTCAGAACC GTTAAATCAA AATTTACAGA
   109381 CAAAAAAGAA TCCGTTGGCA CAATGGTATA GACAACCAAA AATCTATGTT AAGCTGCCGT
   109441 CTAAAGGAAA ATTTTATCCT AATGGAACAT TGGATCAGAG TTCAAATGAA GAATATGCTG
   109501 TGTATTCGAT GACAGCCAAA GACGAACTGA TGTTCAAAAC TCCAGATGCG TTATTATCAG
   109561 GGCAGAGCAC TGTTGAGTTA ATCAAGAGTT GTATTCCTGC AATTTTAGAT CCCTGGAAGA
   109621 TGCCTAGTAT TGATTTAGAC TTGTGTCTAG TAGCTATCAG GTTAGCTACC TATGGTGAAA
   109681 AGATGGAGGT TTCTGCTAAT TGTCCTCATT GTAACGCAGA AAACGATTAT GATATAAACC
   109741 TTCAAAACTG GTTAGGTGTG TATGAAGGAT ATAATTTTGT CGATGTTGTT GAAATCGATC
   109801 CTTTAACTGT TAGCATTCGT CCATATACCT ATCAAGAATT AACTAAAACT TCAATAAAGA
   109861 CACTCGAAGA ACAAAGAGTC TTTAATATTA TAAATGATGA TAACATGGGC GACGAAGAGA
   109921 AACTTGATCG TTTTGGAAAA AGTTTTGTTA AACTAACAGA ACTTACTGTT GATTTAATTG
   109981 CAGGATGTAT TACAAAAATC GAAACCCCAG ACGGTGCAGT TAATGATGTA TCAATGATCA
   110041 AAGAATTTAT TAACAATGCT CCGAAAGAAA TTTTTGAAAA AATTGCCAAT CATGTTAAAA
   110101 ATCTAAAAGA AAAAATAGAT TATAAACCGG TTGTGCATTG TAATGAATGC AGTAAAGAAT
   110161 ATGATCTTCC TATTACCATG GACCAGGCAA ATTTTTTCGC AGTAAGATCT TAAGAATGTC
   110221 TTTGCCGGAG ATCTTACGGC TAACAGAAAA AATGGACAAA GAGGCAAAGG CGTTAAAGAA
   110281 AGATATACTT AAAATGTGTT GGTATATGAG AGGTCTTTCT TATTCCGAAG CCATGCATTT
   110341 GAGTTGGGAA GAAAGAGAAT TAGTCAGCGA AATAATCAAA GAAAATCTCG ACACTACTAA
   110401 GAAAACAGGT TTACCGTTCT TTTAAATAGA ATCTGCGTAA GCTTTGATAA GTTTAATCTG
   110461 ATCAGAAGAT AATTGAATAT TGCCGATAAC AGATTTTAAT GCTAGATTTA AATCATCGGA
   110521 CTTCACCGAA ACATCTATAG ATCCATTTTT TATTTTAGAT CTTAACTGAG ATATCACCTT
   110581 CATATCTTCT GGATATCTTG GTTCTCCTAG CACTATAGAA TTTAAGATTT TTTTTACATT
   110641 ACTTAAATTA AAAGTCGGTT CTACAGGTTT TGATTTTTCT TTTGATGAAT CAACATCTAC
   110701 TTCAGACGAT TTATTAGATT TAAACCATTG TGAAGGTGAA AGAATTTTAG ATCCTAAATC
   110761 TTTACCTTTT TGATACTGTC CTCCGGTTTT GGGTCTAAAC CATTGACTCG GCGATACTAG
   110821 CCTTGTGCCA AAGTCTTTTC CTCGTTCGTA TTCGTTTTCT ACAAGTATTT CTGAAATTTT
   110881 CATTTTCTTC TAAAAATACT TAGACGACCT TCTGCAATTA AATTGCCTCG ACGTATCACA
   110941 GAATCAGAAG TTGGACCCAT AATTCTTTCT CTTTCAGCAT CGATTTCTGC CTGTGATAAT
   111001 TTAGCAGGAC TTCTACGACC TTTAATCTTA CTCTGTAAGA AACCTGGTTT TTCAACATCA
   111061 CCTGCTGGTG CTGCTGCTGG TTGTTCTGCT GGTGCTGCTG CCGGTGCTGC TGCCCCTGCT
   111121 GCTGGTGCTG CTGCTGGTTG TTCTGCTGCT GCTGGTGCTG CTGCCGGTGC TGCTGCCCCT
   111181 GCTGCTGGTG CTGCTGCTGG TTGTTCTGCT GCTGCTGGTG CTGCTGCCGG TGCTGCTGCC
   111241 GGTGCTGCTG CCCCTGCTGC TGGTTTCTTG TTCGCTAAAC TAGATTGAAC TTTAGGATCT
   111301 TTTTGCAATA ATGAGAAAAT TTTTGTTTTT TCTTTTGGTT GTAGTGCTTG AATTGCTTTT
   111361 TGAGCTTGAG CATAAGGAGT TCCAGTAGCA CCAGCTCCTC CTCCTGCCGC CCCTGCCTTT
   111421 CCTGCTGCTC CTGCTGCTCC TGCCGCTCCT GCCGCTCCTG CCGCTCCTGC CTTTCCTGCT
   111481 GCTCCTGCCG CTCCTGCCTT TCCTGCTGCT CCTGCCGCCC CTGCTGCTGC TGGTTGTTCT
   111541 GCTGCTGCTG GCGCACCTGC CGCTCCTCCT GCTGGCGCAC CTGCATTACC CGCTGCATCT
   111601 GCCGCTCCTG GTGTAGGTGC TGCTCCGGTA GTTGGTGTTT TACTATCGGC AGCTGGTGCT
   111661 GCTGCGGTAT CTCCAGCTCC TGCTACAGTG CTTTTACCTG CTTGAAAGCC TTTCTTGATA
   111721 GCTCCACCGA GGCCGGCAAT ACCTCCTGCT ACGGCTCCAA CACCTTTGGC TAGTGTACCG
   111781 ACACCTTTAC CTACAGCGCT GCCTAGCTTA TTCAGTATTG GACCTTCCTG TAGATTTTGG
   111841 CTTTCTACTA AAATTTCATG GATTCTCATA TCTATTCCTC GTTTATCCTG CGGTTCCAGT
   111901 CGATTTATTT TTTTCGACCC ATTTGATCAA TCTTAATTTG TCTTTGACAG TTAATTTATT
   111961 CACTAACTCT ACTACTTTCG GATATGGTAA CACATTTCCG CCTGCTGCTC CGGCGGCAGC
   112021 ATTATTTGAA TTTGCGCCAG GACCTGGTAA TCTCATGCCT TTGAAAGTGG CTGCTACTAC
   112081 ATCCGGGCTG ACTCCCTGTG TGGATAAGAA TGCTGCGATT TCTTGAGAAT CTGTTGGAGA
   112141 ACCAGCTTTT TTCCAAGCGC TGGTTAATTT CTCAGCAGTT ACTTTAGTGG TCAGGCTTTT
   112201 ACCAAACGAA GATGCCTTGC TGGCTACTTT GCCAGCTGCT TGTTTAAGAA AGTCCATAGG
   112261 ACCTTCATTT AGTCTATTAG TAACTACTGT GCCTTCCTGT ATCATCTTGA TGTTAGTCGC
   112321 AACAACCTGT TTGAAAAGAT AGTATACCTG TCCTTCGCTC AGTCTCTTAC CTGCGCGACT
   112381 AATACTTTCT GTTGGAGCTC CTAGTAACGC TTTAAGATAT GGACCTGCAT TGTTGTATGT
   112441 TTTACCGTTC ATTTCTACTG GAAAATTATC TCTAACTAAT CTTCCAGTAG GACTGGTATA
   112501 TTCGATCCAT TTGCCGTCAG GTGCAATATT TTTAATTACT CCGTCAGGAG CTTCTTGTCC
   112561 GACATATTTT AACAACTCTT CGGCCGCACC CTTTACAGCT TTAGTTGCTG CTTTACCTGC
   112621 ATCAGCAGCA CCTGGTGCTG CTGCAACATC TGCTGATTTT TCAGCTGCTG CCGCAATAGC
   112681 ATTACCGGCC TTGTTACCTT CATACTTGCT AACTAACTCA CTAATTCGTT CACCTGCGCC
   112741 TTGGCGAGCA TTAACTGGTA CATCAGGATT AAGCATAGCT CGCCAAGCGG CAATGGTTTC
   112801 TTCTTGATCT TCAGCTGACA TTTTTTCTAC AGCAGTTCTT AACGACTTAG CCATTTTTTG
   112861 ATCGCCGACT TTAAAAAGAT CTTCGGAGCT TGCTCCGACT GCATCGACAC TAGGAATATC
   112921 AGTTGATGCA GCTATGTCAG CTATGGATGT ACCTGCGCTC TTAGCAGCAC TCTTAGCTGC
   112981 GCTGCCTCCT ACATTCTGCA GAGTCTGTGT TATGGCTTGT TCAGCAGCTT CGGGATTAGC
   113041 TGCCGCTGAT CCTATCTGTT TGATCAATTC TTTGCCCTGT GCAGCAGTAA TGTCTCCGGA
   113101 ATCTAAGGCA GCGGCCACAG CTTGTCTAGC TGCCGACCTG CCAGCGGGGT TGCTGAGACT
   113161 CTGATCTAGG ATTTGATTGG AAAGATTCGA TCCTGTGCTG GCAGCATTAC TGGCACTGCT
   113221 AGCTGCTGAT CCTAGATCTC CGGTGAACGG ATTAGGAGCA CCTTTGGTCA CTGCCACCAC
   113281 GTTGCCGCTG TCTCCTAGAT AATAATCGTA TTTTTGGAAA TCCATCTTAG GCACGCCAGG
   113341 TACGTCTACT ATGTCTTGAC CGTCAATGAC TTTGGGAATC TGGTCTCCGG CTTTCATACC
   113401 TTTGATAAGA TCTCCCAGCT TGCTGGCAGC GAATGCCATA GCGCCGGCTT TGACGCCTGA
   113461 ATAGGCCGCA CTAGAAAATC GTTTGCCCTG TAATAATTGA TCTGACATTT TAAGTAGGCC
   113521 AAGAGCTACT GCTCCACCTA CTCCCGCGCC AGTGATACCT GCTAATGCAA TCAGAGTAGC
   113581 GTAGATAGCA CCTTGTGCGA TAGGATGTTT TTTAGCGAAG TCACGATACT TCTGCACCCA
   113641 CTTGTTAACC TGACCATCGA ATTGAGGATC GTCTGCGCCC ATACCGATCT TGCTGAGCAC
   113701 ATCGCTGACC TTTTGATCGA AATTTTTAAT AGGTCCAGAA TCTTGTATTT TTGTTTTGAG
   113761 ATCTTCCCAG GCCTTGTTTA CTGCTGATGC AGCATCTTTG CCTTTGCCCA ACATGGTTCT
   113821 ATTATCACCC GAAGCTGTCT GAGCAGTTTC GATTTCTTTA AACAGAGATT GTATCTGATC
   113881 AGCGGTCAAT GCTGCTTCTC TGAGTTTGAT TCCTGCAGTT TCCCACAGTA TTATAGAATT
   113941 CCTTCCAGAA ATATCTAAAC TTTCATAGAG ATAATTTCTT CTTAGTTGAG GTTCGAGCTG
   114001 TAATAATCTC ATTTCATGGA TCCAAAGAAT ATAGTTTATT TATTGTAAAA AACGAGCTTG
   114061 CGCTCGTTTG CGTTTTCGCT GACGCTCAAC GCATTTTTCT TTCTTCATAA CATTGATGTA
   114121 ATTATTAACT GCGAAGCAGT TTAAATATTA TCCAGATTGT TCAGTCACAC TTAGCCCAAC
   114181 CAAGGGCTAA GAAACATTAT CCGAGTTGCA CAATGTCACA CAGCAGTAGA GCATTACAGA
   114241 GGCGGTTGTC CGGTACCTCG AGCTCCGTCT TATCACAACG GCGGCCTATA CAAATCTGCT
   114301 ATCATCTGCA CAGACGTGGG GTTTTTCTCC CCTCATTTTG CCTTTCGCTC TCTGCTTTAA
   114361 CAACCAAACC GCAAGGTCTT TGCGATCCGC GTCCTGTCAA GGATAGTGGT TGAGTACTGT
   114421 TGCGGCACAG ATTTCCGTCC CTGCGATCCG TGATCCAGGT ATAGGGCGCA AGAAACTAGG
   114481 CCTGCGCTAG CCAAAAAACC GCGTTATTTT GCCTGGAATT ATTGAGCCTT AGGTATATCT
   114541 AAGTTACTAT GTGATTCTAA TAAAAGTCTT GATTTTTTAA TATGAGAGCC GTGTACGCGA
   114601 ACTTGTATGT GCCCATTGTA ATAGTCATCG CTTTCTAATA CTCTGTGCCT AAACTGTTCT
   114661 CTTGCCTCGA TGTAGCTGCA TTCAGCCTTT GATTGACAAT AAAAAAGTAC TTCTCTGGTA
   114721 AAGTTTTCAG TGCCTAACCG TTCGACGTCT TTATTGAGCT CTATGTTTGA ACCGTAATAA
   114781 TCGCGCCAAT CGCTTTCAAT TTTGCCTTTG ATACGCTTCT TTTTTTTGTT ACCGTTTTTG
   114841 AGTTTTACTG TCTTATAGGT GGTTTTTGAA AATTTTGCTA GTTTTTTGCC TATGTATTTT
   114901 TTACCAGAAA TTTTATTGGT AATGAGATAT ACGAATCCTA CGCAGTCTTC CGGAAGTTCC
   114961 GAAATTTCGA TATCTTGATA TAGCCATGTC ATATAATATT GGAATCATTT ATACTCATCC
   115021 TTAGTTATAT TGAAGGGCCT GCCATTCTTG GCATTTCTGA CTTTACGCCT TTGTTCTCTT
   115081 TTTTCCTGTA TTTCTTTGCG CCTTTGCAAA CAAAGTTTTC TAACTTCGCC TAGAGCATTT
   115141 CGTGCCTTGA TTCCTGCCTC GTCACTGCCT TTGTGTTCAA ATCGATCCTG CCATTTAAAG
   115201 TATTCTTGAC AGGCTTTGAT TATCAATTCA TGTGTATCGT CGGTCATGCC ACGATCTCTA
   115261 CATCGTTGGA ATAACTGGTA AATCCGTTTT CTTTGATGAC TTTCAGTACA TGATTCACTC
   115321 TGCTGGTTAA ATCGTCTCTG TGCGAGATTA AAAATACATT CTTATCACGC TCGCGAGTCA
   115381 TTTTTTTCAA TACTGCGATG CTGGATTCAA CTCCAGAACT GTCCATTCCT GAATCAACAA
   115441 GTTCATCTAT GAATAAAAGA TTAATAGGAT GGTACAGATT TTCCCACACA TCTCGGAATG
   115501 CCCAGCTTAA AGACAATATC AATCTGTTGC GCTCACCTCG GCTAAGGTTA TCAAAATCTA
   115561 GATCTTGACC TAATTGTGTG ATGATAACAC TGAGATCGTT TTGGAATTCC ACAACATGCG
   115621 GTAACCCAAT CTTGTCTAGA TAGTAGGTTA ATCTTTGATT TAGAAATGCT AGGTTCTGAT
   115681 CGATGATCTT TTTACGAACA AAGCTATCTT TGCTAGTCAG TAATTTATAT AAAAATTCCT
   115741 GATGATCTTT AACACGGGTG AGTTCATTGA TCGAATCCCA ATTGATTTCT TGCACCGCAG
   115801 AATTTTTAAG TTCTTCGATC TGATCGTCGT AGGGATTTTG TTCTGCTAGT TTAGTGGTTA
   115861 AATCTTTTTG CAAACCCTCA ACAGTATTTC GATGATTATA AGCTTCCTCG ATCTTATCGT
   115921 ACTGGGTCAC CGGGCAATTT TCTAATTCGC CGATTTCTGT TAATATTGAT TGATGTTCTT
   115981 CTTCTTGTGT GAGGTTCGCT AGAATCTGTA GTGCTGTTTC TTGTAAAAGA GATTGTTTTT
   116041 CCTGTTTAAT CTCGTCCTGT TTCTGATCGT GGATGTCTTG ACCACAAGCA TAACATTTGT
   116101 GATCTTCTAG ACTGGCAATT TCTCGTTTAA GTTTCTCGAC TAGCTTTTCT TGTTTCTCGT
   116161 TGTCTGCCAC AATTTTAGCG ATCCATCGTG TGGCTTCGTC TTTTTTCTGT TTCTTTTTGT
   116221 TATAGTCTTC CCAACATTTA TGTGCAAGGA TTTCGGCATC GATATCAATT TTTTCTAAAT
   116281 GTGTAATGCT TTTTTGTAGA TCACTGATAG CAGTTTGTTT ATTATCTTCC CACATCTTCT
   116341 TTTTACGCTC TAATGCTTCA ATGCTCTGTT GAATACGATC GTTAGATGCT TTAATAGTTT
   116401 CTATACGAGT ATTTTCTGTA GCGATAGCAT CCTTGACACG CCTGGCTTCA TCTTTTAGTG
   116461 CCTCGGCTTT TTCACTTAAC AGTGTTATAC CTAATAGTTG TTCGATGATA TTTCTCTGAT
   116521 CACCTGCTTT CATCGACAGA AACGGTTCAG TATAAGTATT CAATGCTACT AGATGCTTGA
   116581 ACATTTCGTG GCTCATAGAA AAACATTCTT CGATTGCCTT TTGGGTTTCA CGACTGTCAC
   116641 CTTGACTTTC ATCCTGCTCT AGTTGTTGCT GTTCCTGTCC GTTGATACTA AATTTCAATA
   116701 AATTAGGTTT GCGTCCACGC TCGATGTGAT ATTCGACACC GTCTTTTTCA AAAGTAACTG
   116761 TACACAGCAT GCCTTTGCCG TTGATCTTGT TAACTAGATT ATCTTTTTTG ATATTAGTTA
   116821 GAGCATTGCC ATAGATGGCA TAGCTAAGAC CATTAATAAT CGTAGTTTTG CCTGTACCGT
   116881 TACGTGCTCC GCTATCATCA CCGCCCAGAT CTAAGTTTTC GCCAAGTACT AAAGTTAATT
   116941 GTCCCTTATC GAAGTCGATG GCTTGAGTTT GATTGCCCAC GCTCATGAAA TTACGTACAG
   117001 TTAAATTCTT TATTTTAATT GTCATAGATC TTTATAGATG TCCAATAACA GTGTTTTGTC
   117061 AAACGATTCC GAATCGATGG CATTAATCTG ATTCATAACA ATAGTATCAA CTGACTCGAA
   117121 GTTGATGTCT ATGGGAGTTG AAGTTGATTC AATCTCTACT TTCTCTGGGA TCAACATCAG
   117181 TTCTCTAAGA GAATACTGGG GAATAAATTG TTCTTTAATG AAATTAGCTT CTTCAAAACT
   117241 GATCGGCAGG TCTATTGTTA CTCGGCAGTG CATTTTAGGC CGTAACAGTT GATCTCCGCG
   117301 ATCTATGATT TGACTCAATT TGAACACTCT GTAGGTAGGT TGATCCGGCC ACGTTTTGTA
   117361 AACAGGTTCC TGGCCCCACT CGAGTATCAT CATGCCTCGG TCGTCGTCAC CGGCATCTGC
   117421 ATAATTATGA GGGAAACAAT TGCCTATGTA GGTGATATTC CGACCAGTTT GTCGCTTATG
   117481 AAAATGGCCG GAAAACACAT ATTCTTGATT AACAAAATGT GAACTTTGTA ATTGCCCGTG
   117541 ATCCGGCATT TGGACCATAG CATTCATGTA AAAATTAGGC AATTCTAAAT GACCGAAAAT
   117601 ATAACGACTC TTGATTTTGG GTACTTTCAG CCATTCATCG CCGACTAACC ACGGCATGAT
   117661 AGTAACATCG CCGTCTGTGA GTGTTTCTTT TATAGGAATG ATATTAGGGA ACAGACGCAT
   117721 GAACTCAATA GAGTTAATTT CACGTTTGTC TTTGTAGAAT AGATCGTGGT TGCCTAGAAT
   117781 GAAATATACC TTTTCAAAGT TTTGACTTAG CCGTTCTAGA TTGCTGACGG TATAGTTCAT
   117841 AGTACTGACA TCGGTGGTTG AACGATTATG ATGCCAGTCG CCTAGGAAGA TCGCAGTTTC
   117901 GCAACCTTCT CGTTTGGCTT CTTCACAGAA CCATTTGATA AAATCTTCAC AATCTGTGTT
   117961 ATGTACCCTG CTTCCTGATT TCAAACCAAA GTGTATGTCT GTGAAGCAGG CTGCTTTTTT
   118021 AAATAAATTC ATGAAGTTAG TTTATATTAT TTTAAACAAT AAATCAATCC CAATCGCCGC
   118081 CGTCGACAGT AATTGGGGCT GACCCAGCAG CAGCCCCACC ACCGCCTCCT GAGTTTTGAC
   118141 GAGTCCACGA TGGATTCATT CCGTTCATTT CCAAAATATC GTCTCTGATG TTTTGATTAC
   118201 GCTTTTCAAT GTTGATGATC CGCACGAATG AATTAGTGAC AGCAGCAGTA TAATAGGCGA
   118261 AAGGGTTATC GGATTTAGAT TCGTCGAATT GAAGTCCAAT CTGTGTTAAC TGTAAAATTG
   118321 CCTGCCCACG CATTTCATCA TTGTAAGTAT AACCACGGAC ATTACCGCGT GTGGCATATC
   118381 GTTCACATAA TTTAATAAAC ATACGAGCCA GATTGTTGGT CATCTGCCCG TGTTCTTTAG
   118441 AAAACTTTCC AGTTTTTATT CCGCCCTGCC AATGACTCTT TCCTACACAA ATTAAATTGT
   118501 CATTGTCGTC AAATTTCCAA TGTTGGAAAG GTGGGAAGTT GATTTTTTCG TGACTGTCTG
   118561 CGGTATTCTT CAGTGTTTTT TTACGACCTG GAGCCAACGG AACATGTTCA AATGTCATTA
   118621 CCCTAAAAAC TACATCTTGT TTAGAGATTT TCTTGTAATC TATTTCAAAT TCTTTTTGGG
   118681 GTAATTTTCT GTCGGACTGC TCGTATGCTC TTTTTGACAG TTTAGCGGCT CGAGCTCTTT
   118741 TAGCTTCTGC TATTGTTCTG ATGTTGATTT TTTCTAAATT CGGTACGATC AAATCGTATT
   118801 CATGATATTC TGGTTTAACA AACGAACAAT ATGTGTTTTT ACTTAGGTGT ATTTCTTTTA
   118861 ATAAATCTTT GTTAGTTAGG TACTTTACTT TTGGTGGTTG TATCATTATT TTTTTTAATC
   118921 CTCTACTACT TATAATATTA GCACATTTTG TAAGTAATAA ATAGAGTTAA CAGAGACTTA
   118981 TCTTACCAAA ATGACTTTAC CTACTAATCC TTACGCACAA CTAGTACAGG CAGCTAATGC
   119041 CGCAACACAA GAAGTTACTA ATGCCGTCAC CGCATCAGCA GTTTCGGCGT TCAGCGATAT
   119101 TAAAAAAATC GAGCTAGATC AGAAAATTTC TGGGCTAGCC GGTGAACTAG GCAGCGGTCT
   119161 CAATGGTGCT ACATCGGCTA TTAAAAATTT AGCCGGAACT GGTCTCGGCG AGTCTGCAGG
   119221 AAAATTTAAT TCTATAGTTG GACAGGCTAG TGCAGGATTA AAAAGTTTAG CCGGAAGTAC
   119281 CAGCGCTCTT AAAGCCGACA TAACTAGTAG TCTAAGTAAA TTATCCGGAG GTAGTCTAGG
   119341 AGGCGGAATA CAAGGCGTGG CCGGAGCACT AGGCAAAGCA GCAGGTTCTA TTAATGATAT
   119401 TTTAAGTTTA AAAAGAGGTG CTAATCTTCC AAAAGGGGCA GATCTTTTTA AAAATCAAAG
   119461 CGCAGCTATA AAACTAGATC CCGGTAGTAA AGACGATTGG CGTGTGAGAA TAAATGCTCC
   119521 CTGGCAACTT TTTAATTCTA AGATGTTTCA AGTATTATCA GAAACAGGAG GAGTAGTATT
   119581 TCCTTATCTT CCTAATATAA CAGTTTCAAC AAAAGCAGAT TATCAAAAGG TTGATTTAGT
   119641 ACACAGTAAC TATCCGTATT ATTCTTATAA AAGCAGCACA GTAGATGATA TTCAGATCAG
   119701 CGGAGAATTC ACATCAGAGA CAGAAACAGA TGCTGCTTAT TGGATAGCAG CCACGACATT
   119761 TTTTAAGACA GCGACAAAAA TGTTTTTCGG TCAAGGAGCC AATGCCGGAA ATCCTCCAAT
   119821 AATTTGTCAT TTGTATGGAT ACGGCGCCAG TGTCTTTGAT AAAATTCCAG TAATTATCAC
   119881 CCAGTTTTCA GTAGACCTTA AAGACGACAC CAACTATGTA AGATGCAATC GTTATGGAAC
   119941 AAATACTTGG GTGCCTGTAG TTAGTACTAT ATCAGTTACA TGCGTTCCGA TATACAGTAG
   120001 AGAATCTCTA CGTAAATTTA ATCTCCAATC TTATGCAGCT GGCAAAATGG TTGGACCCGA
   120061 CGGAGTAGGA TATCTATAAT GGCAACATAT ACAAATAGTT CTCCATGGGC ATCGACCCCT
   120121 CAAAATAATT TTTATTTAGA AACTTTACGA ATACGTTCAA TACCTGCAGA AAGCGATGAT
   120181 TTCAAATATG TTATTGAAAA TCAATATAAA CACAGGCCAG ATTTATTAGC CTATGATACC
   120241 TACGGAAATG CTAAATTATG GTGGGTATTT GTACAACGTA ACATGGATGT TTTAAAAGAT
   120301 CCCATTTATG ATTTCGTCCC GGGTAAAACT ATATTTCTGC CCAAACAGGT AAATCTAGAA
   120361 CAGTATCTAG GAGTCTAAGG TGGCAGTGTT TGATTTTACG TCCACCACGG CATTCCGCTC
   120421 CTTGAGCTAT GTTAGAAAGG AGCATGTTTA ATGCCCACCT TAGCTGAATT ACGGGCCGAA
   120481 CGACAAAGAT TAGAAGCTTT AGTAACACCT GCCGACCGCG CCGCCGCAGC CAGGTTCGAA
   120541 GAAAGATTTA CTCCGAGAAA GAAACCAGAC GGAACACCGC AGCAGCCTGC TCCTACTAAT
   120601 TCAGCAGTCA CAGAAGGATC TGCTGAACGT GTAACAAATC AAAAAGAAAA TAGTGCCACC
   120661 AATAAAATTG AAAACGGTAA GCCAACTGAT ACAAAAAATA AATCAGTAAA TGTTGCTGGC
   120721 GGAACAGCTT TAATTAACGT AGTCGCTAAC CCACTGCATC AATTCGCTTC TTTTTCGCCA
   120781 TTGTGGACTA TGGCATGCTT GACCAAAGAA CAATTTAATA ATCCTAAACT GTATAGAGAT
   120841 AACGATTCTG CATTAACTCA GGTAATCTTT AGTTCAGGCG GAAGATACGA CAATCAGAGG
   120901 GCTAATACCG AATCTGGAGT TCCTGAATAC TTTGTTAATA ATTTTGTCAT GCAGTCAATC
   120961 ATTGCTGCAA GTCCTAAAAC AGGTAATAGT AATGCAGTAA AATTTAGTTT TGAAATCATA
   121021 GAACCCTACA GCATGGGACT TCTTTTACAG AGTATGCAGG TCGCAGCTAT ATCAAATAAG
   121081 TACGCCAACT ATCTAGATAA TGCTCCTTAT CTTTTGAAAT TAGATTTCAA AGGATATGAC
   121141 GAAAAAATGG GCGAATTGAA AGTAGTTAAA TCAAAATATT TTGTGATGAA ACTGACAAGT
   121201 ATCAAGTTCG AAGTCACAGA AGCCGGAAGT AAATATCGTG TTGAAGGTGT ACCATATAAT
   121261 CATCAAGGAT TTTCTGATTC ATACAATATT GCTTATACTG ATTTAAAATT AAAAGGTGAT
   121321 AATGTTTCAG AGGCCTGTGC AAATCTGACT AACATTCTAA ATGAAAACGA ACAAAAACTA
   121381 GTTCGAGAAA AAAGAATAGG ATTACCGGAT ACTTACATAA TTGATTTTCC AACATCACCC
   121441 GAAAAATCTC AAATTTGGGA AACACAAAAA GTAGACGACA GTAAAAAAGC CGCAGAAGAT
   121501 CCTAAAAAAC CTCCCAAGAA AAAAGCTGGT AATCCTAAGC CTATTGTTCC TGACCCTGCA
   121561 AATTTTGATC CCAATGACAT CGGAGCATCT ATATTTGGCT TCGGTGCATC TGCTGGCGGA
   121621 AATTTTGGCT TTGGCTTTGA AAGAGATAAA GTAGATCCCA AGACAGGAAA AGTCGACAGG
   121681 GACAAAATAA CTATAGATCC TAAAAATAGA GAATTTCAGT TCGCTCAACA ACAAACACTA
   121741 ACTGATATCA TAACTCAGTT AATTCTCAGT TCAAAATATG CCAAAGATGC TATTGATCCA
   121801 GACAAATTAA CCAAGGAAGG ATTTATCCGA TGGTTTAAAT TAGATGTGCA AATGCAATTC
   121861 GGAGAGCTCG ACACACTTCT AGGTGATTTC AGTAAGGTAA TAATCTATAG AGTTGTTCCG
   121921 TATCTAGTAC ATCATACTAT TTTTTCCAAC CCTAATGCTG CACCGTTGGG TTACAAGGCT
   121981 CTGGAAAAAC AAATAGTTAA AGAATACAAT TATATCTATA CGGGTAAGAA TGTAGACATA
   122041 TTAAATTTCA ACATACAGAT AAACAATTTA TTTTTTACAG GTAATAGTCC CTTGCCAGAA
   122101 GCTAATTCAG CTCAGGTCGC TGATCCTAAT CAGCAGGGAT CTGCACCGCA ACCCGGAAAG
   122161 ACTGTCAGTA CAGGACAAGG AAATAATCCT CAGGTACAAC TAGCCTATAC CGGACGAAGA
   122221 CGATTAATGA GAGACCCTTC GGCTTTAACT AAAGAAAATC ACGGGGGCGC CGGTACTAAA
   122281 TCTACTGAAC AAAAAGTAGC TGAAACTTTT CATAAAGCTT TTATTACAGG CGGTAGTGCG
   122341 GATCTGGTAA CAGTAGATTT AGAAATTTTA GGCGACACCT ATTGGTTAGT AGATTCGGGA
   122401 ATAGCCAATC ATTTTGCTAC GCCGAATTCT TCAACTCCTC AAATTACCAA TGACGGTAGC
   122461 GCTAATTATG AAGGCAGTGA TGTTTTTATT TTTATTAGGT TTCAAAATCC TCAAGACATA
   122521 GATGCGGTTT CTGGTCTTTA TAGATATCCT AATAATGGAA AGGTATCTCC CTTTACAGGA
   122581 ATTTATAAAG TTACCACAGT TGAAAGTACA TTTACTGACG GGCTGTTTAA ACAAAAATTA
   122641 AAATGTATCC GCATGCCTCT ACAAGATAAA GATCTTGAAG GATTACAACC AGTTGATGCA
   122701 GACAAAGATC AAGCTCTGGC CGCCGACGTT AGAGAAACTA AGCCTCAACC TACAGGTCTT
   122761 AATACTCCGC CTACACCAGA AGTTACAGTT GAACCACCAC CGCCTGTGCC CGTGCAAGCA
   122821 GAGCTTGCTG CACTCGACGG CAGACGTGGC CAGCTGGCAG CATTTATTAG ACAACAAAGG
   122881 CAAGCTGCCT CTTCTGCATT AGGAGGATTA ACTAACGCAG CCGCAGGTCA ATTGACCAAT
   122941 GCTGCTGCAA ATTTACAATT ACCGTCGATT AACAGTCAAG AAGGCGAATA AAAAATATTA
   123001 TGGCAACAAT AAAAAGAGTT CCGGCAAACA TTACCAATAA AAGAAATGTT GGCACCGGTG
   123061 TGTATTTAGG AAGAATTATC AGTCATCTAG ATCCTACTTT TATGGGAGCC TTAGAAGTTA
   123121 CTCTATTACG AGAACAAGGA AATGATCTAG CAGACGGTAA TCAAGTTTAT CAGGTTCGAT
   123181 ACGCTAGTCC GTTTTTCGGA TCCACTGCGT ATGAATTTCT AGGAAAAAAT ACCTCTAATC
   123241 CGTCCGGAGC AGAAAATTCC AACACTAGAT CAACTACTGC TGAAGCTTAT AATGATACGC
   123301 AAAAAAGCTA TGGTATGTGG ATGGTACCTC CAGACGTGGG AGTAACAGTT CTGTGCCTAT
   123361 TTGTTGACGG AGATCCAAGC CAAGGATTTT GGATAGCATG TGTACCTCCT AGATTTACTA
   123421 ATCACATGGT CCCTGCAATA GCCGCTTCCG AATCAGTTGA TATTTCGGCA GAAGACAAAA
   123481 AGAAATATAA TTCTAAATTG CCATTGCCTG TAGCTGAAAT CAATAAAAAA TTAAACACTG
   123541 TAGAACAGCG CTTTGATGTT GACAAAATCA AAAAACCAGT CCACCCCATT GCTGATGCAT
   123601 TTTTGACTCA GGGTCTTTTA GAAGATAATA TTAGGGGTAT CACTAGTTCG TCTGCTAGAA
   123661 GAGAAGTTCC GAGTTCAGTA TTTGGAATAT CAACTCCTGG TCCAGTCGAT AGAAGAAACA
   123721 ATGCAAAAAA ATCAGTAATC GGAAAATTAC AAGGAGCTAC AGATGCGCCA GTTCCGGTTA
   123781 GTAGGTTAGG CGGAACAACA CTAGTGATGG ACGACGGGGA TGATAGATAT CAACGTAAAA
   123841 AATCTGCGGG CGAAATCGGC CAAGGTAGCG CCTATGCAGA TGTTCTCAAA GGCGAAAAAG
   123901 GCGATCCGAC AATTCCTTCT AACGAATATT TTAGAGTAAG AACTAGAACA GGTCATCAGC
   123961 TGTTGATGCA CAATTCAGAA GACCTAATTT ACATAGGAAA TGCCAAAGGC ACAACTTGGA
   124021 TAGAACTGAC GTCGAACGGA AAAATTGATA TCTATGCCGA AGATAGCGTT AGTATACATA
   124081 CTCAAACTGA TTTAAATATT CGTGCTGATA GAGACATTAA CTTAGAAGCT GGCAGAAATA
   124141 TCAATATGAA AGCGGTTTCC GGAAGAACAA GGATGGAAAT GGCACAGAAC TGGGAATTGA
   124201 TAGCAGGCCA GGATGGAAAA ATTACTATCG CAAAAAACTT TGATCAGGTC AACGGTGGCT
   124261 CGGCAAAGTT TACTACTTCT CAAGGATATG ATATCAGAAC AGGCGGTGCG AATAAATTTA
   124321 CCGCTAGCAG CACTACAGAT ATCAAGAGCG GTGCGGCAAT AAAAATAGAA GGTTCTAAAA
   124381 TTGATCTAAA CGGACCTTCG GCAGCTCTTG CTGATGCAGC TTCTGCATTA ACTCCGCTGA
   124441 CTACACACCC TGCTCCATCA ACTTCTGTTT CATCTGGGTG GTCGGAAAAG AAATATCGAT
   124501 CAGGAACAAT TAATAGTATT ATGAAACGTG TTCCTATGCA TGAGCCTTGG CTGCTACACG
   124561 AAAATTTTGC ACCGGATAGG TTTAAACCTA AAGATACAGA TAGGGAGACA TAAAAATGGC
   124621 CATAACAAGA TTATACAATC AAAAAGTCGT TGCTAGTAAT TTTGCACAAG TTTCTACAGA
   124681 TCGAGGAACT TTCACCTACA GAGGTTTTAG CAGTAACAAC AATAAGAAAA ATTATAAACT
   124741 CTACGATCTA GATCTGGTCA AACAAGATCT CCTTAATCAT TTCTATATTC GCAAAGGTGA
   124801 AAAATTAGAA AATCCCAGCT TTGGAACAGT TATATGGGAT GTGTTATTTG AAAATTTCAC
   124861 AGAGGAAGTT AGAGCCATAG TTTCTCAGGA CATAGAAGAT ATTTTAAATT ATGATCCTAG
   124921 GATTTCTGTA AATTCTGTAA TTATAGACAG TACTGATCAA GGTCTACGAA TAGAAGCAGA
   124981 AGTAACATAT CTACCCTTTA ATATCAATGA ACGAATGTCT CTGAATTTTG ACAGAACCAA
   125041 TAATACAGTA ACCACATAAT ATGCCCAGTT AATTTTTCAA ATAAATACTG GGAGAGAATA
   125101 TAGAATGACC ACTACATCAA GACAAAATAA TTTAATTTTA AACCAAGACT GGACTAGAAT
   125161 ATACCAGACT TTTAAGAATG CCGATTTCAA ATCCTACGAT TTTGAAAATT TACGTAGGGT
   125221 TATTATCACA TATCTTAGAG AAAATTATCC AGAAGATTTC AATGATTATA TAGAATCTTC
   125281 GGAATATATG GCATTAATTG ATGCTATAGC ATTCATCGGA CAAAGTCTAT CTTTTAGAAT
   125341 TGACTTAGCT AGCCGAGAAA ACTTTTTAGA ATTAGCGGAT CGTAGAGAAA GTGTATTACG
   125401 AATTGCTAGG ATGCTTGGCT ATAATGCTAA ACGAAATATT TCTGCTTCTG GCCTATTAAA
   125461 ATTTACTACA GTATCAACCA CAGAGGATAT TATTGACAGT AACGGCAGAA ACCTAGCTGA
   125521 TCAAATTATT ACTTGGAACG ATCCTACAAA TACCAATTGG TTAGAACAGT TTTTACTAAT
   125581 AATTAATGCT TCAATGGCCG ATAACATCGA ATTCGGAAGA AGCCAGGGAA GTTCAGTTAT
   125641 CCAAGGAATA CAAACAGAAC AATATAGATT TAGGTCAGCA CTGAGAGATG TTCCTTTATT
   125701 TTCGTTTACA AAAAACGTAG CTAGCCGCAG CATGAATTTT GAACTGGTTA GTACTTCTTT
   125761 TAAAGGACAA GAATTCATCT ATGAAGAACC GCCTACCCCT GGTAATCAAT TAGGATTTAT
   125821 CTATAGACAA GACGGCCGTG GCCCGGGTAG TGCTAATACA GGGTTCTTCC TTATGTTCAA
   125881 GCAGGGAAAT CTAGAATTAG CAGATTTTAC CATCGATGTT CCTACAGTTA ATGAATCAAT
   125941 CTCGATCGAA GCAGAAGGTA TCAATAACGA TGATATCTGG TTATTCCAGC TAGATTCTCT
   126001 TAATACACAG ATCGATCAAT GGGTTAAAGT CACTAACTTA GTAGGAAATA ATATTGCTTA
   126061 TAATAGTTTA GAAAACAATA TCAGGAATAT TTACTCTGTT TCTACAAGAG AAAATGATAC
   126121 CATTGAGTTA TTGTTTGCCG ATGGTGTATA CGGAAATCTT CCAAGAGGAA CTTTCAGAGC
   126181 TTATTATAGA ACATCCAATG GACTAAGTTA TTCAATCTCT CCTGCCGAAA TGAGAGGTGT
   126241 AAATGTTTCT ATCCCGTATA TCAGTAAGGC TGGTAACTTA GAAACATTGA CGGTAAATCT
   126301 AGGATTAAAT TATACAATAT CAAATGCAAC TGGCCCGGAA AGTACGGATA ATATTAGAGC
   126361 CGTAGCCCCG GCATTATATT ATACACAAAA TAGGATGATT ACCGCTGAAG ATTATCAATT
   126421 GGCGCCGTTA TCTAGCAGTC AAGAAATTTT AAAAGTTAAA TCTATTAATA GAACTTCGAG
   126481 CGGAATATCA CGGAACTTTG ATATAATAGA TGCTAGCGGA AAATATAGTA GTGTAAGAGT
   126541 ATTTGCCGAC GATGGGTACA TTTACAGAGA AGAAATTGAA AGAAATCTAA CTTTTAAGTT
   126601 TGCTAATAGA TTAGATATTA TTAACTTTAT CAGAAATAAG ATCGAGCCAC TGTTTACGTC
   126661 TACCGATGTT TATAATTTCT ACCTTACAAA ATTTGATAAA ATTTTATTTG TAGATAACAA
   126721 TATTATATGG CAACGTCTTA GTACCGGAAT AAATGAAAGT ACTGGATATT TTAAAAATAC
   126781 AGTTGATAAT TCATTATTAG GAGTTGGGTC TTTTAGTACC AGCAGCTTAA AATATGTTTC
   126841 TACGAACGCA TTAATAAAAT TTGTTCCTCC AGAAGGAAAA GCATTTAAGA ACAACGAAAT
   126901 AGTTGATTTT AACAGTACTG ATTTAGAGCA GAGGAAATAT ATCTGGACTA AAATCGTCAG
   126961 CGTTGTTGGT GACGGAACTA ACGCCGGCCG AGGAGCACTG CCAAACGGAC TAGGCCCAAT
   127021 TACATTTAGT GATACAATTC CTAGTGGTGC CATAGCTAGA AGAATAGTTC CGAAATTTAT
   127081 CAATAATTTA CCGACCGGAA TAGAACAAGA GATTATAAAT CAACTAACTG AAAACCAAAA
   127141 TTTTGCATTA AGATTTGATT ATACATCGTC GTTGTGGAAA GTAATTATTT CTCCAAATTT
   127201 AGACCTAGTT ACTCCGTTTA GTCTTGGTAA AGCGGGAGAT AATACTAGAA ATAATCTAGA
   127261 TGCTTCTTGG TTAGTAGCAT TTACAAGAAA AGCAGATCAG TATGTTATTA GAATTCGAGG
   127321 AATAGATTAT ATTTTTGGTA GTCTTAGACA AAACAGATTT TATATCGATA TCAATAAAAA
   127381 AATCTATGAT TCAAAAATCG GACAAATTGT AAGAGACGAA ATTGCAGTAT TGGGCATAAA
   127441 TGCAGGCTCA GATAGCGATC CTTTGAAAAA AGATATATCC TTTGCTATCA ATGACACAAT
   127501 TAAATTCAGT GATGGATATG AAAGTGATAA TGAAATAAAA ATAGCTTTTT CTGACAGAGA
   127561 CGACGACGGG GTTATAGATG ATCCAGATGC TTTTTCAGAA ATAGTAGGAG AAGATACAGA
   127621 TCTTAAATTT TTATTTTTTA AAGAAGTTTC GGACATATCA GGAAATGTAT CCTTTGAAAC
   127681 AGTTAACGAG GTTGCAGAAC CTATATTAGT TTTTCAAAGA GAAGCACAAG TATCAGTAAA
   127741 TGATTATCCC GACGGTCAAT TAATATATTT CTATGACAGT AATGAAAATA GAATAAAGAG
   127801 GGTTAATAAA ACTACCAATA CCTTGGTTCT AGAACCGAGA TATAAGGCAA ATTTCGGAAG
   127861 GAGGGGGCTG AAATTTCAAT ACACGCATAA TGCATCAGAA GATAGGAGAA TAGATCCTAG
   127921 CTCAAGTAAT ATTATAGATG TATATCTGTT GACAAGAAAT TATAATATTG CTTTTAGAAA
   127981 TTATGTATTA GGAAATATTT CCGTATTGCC AGAACCTCCT TCGATAGATT CATTAAGAAT
   128041 AGAATTTGGA TCAAAATTGA ATAGTATTAA ATCTATCAGC GACGAGATAA TATATCATCC
   128101 GGTAAGATAT AAATTGCTAT TTGGTTCTGC TGCTGAGGAA AAACTACAGG CAACCTTTAA
   128161 AATTGTAAAG AATACCAATA AAACAATCAA TGATAACGAT CTTAAAGTTA GAATAGTTGC
   128221 AGCTATAAAT GATTTTTTCG ATGTGAGTAA TTGGGACTTT GGAGACAAAT TTTATCTCAG
   128281 CGAATTAACC ACTTACATCA TAAATTCAGT TTCTCCCGAC GTTAGTAATT TAGTAGTCGT
   128341 GCCCAAACAG CCGGATCAAG ACATCGATAG CTTGTTTGAA ATTCAGTCGA GGTCAGATGA
   128401 AATTTTTATC AGTGGTGCTA GGGTAGATGA TATCGAAATT GTTTCAACAA TTAATATAAC
   128461 AATTGAATAA AGTTTAAATT ATGGCAGATC AAATTTTTCC AAAAAGTCAA CTTCCGATAA
   128521 GAAGAACAGT AGAACTATTA CCATCTATAT TTAGAACGGA AACTAATTCT AAATTTTTCG
   128581 GAGCAGTAGT TGATACATTG GTACAACCGG GTGTCTTAGA AAAAACCACC GGATATATAG
   128641 GCAGACGCTA TGGAAAAACT TTCAAATCGT CGGATATCTA TCTCGACGAC GACGAAACTT
   128701 TAAGAAGTCG ATATCAGTTA GAGCCGGGCG TTATAACAAG AAATCTAGAC AAGATCGAAA
   128761 GCTTTATTGA CTATATAGAT CTAAAAAATC AAATCAAATT TTTTGGAAAT AACGAAGAGA
   128821 TTGATCCAAA GACTACGGGA CAACCGCACT ACACCTGGAA CCCCCCGATA GACTGGGACA
   128881 AATTTGTAAA TTACAGAGAA TATTTCTGGG AACCGTTAGG ACCCCTACCG ATTGACATTT
   128941 TCGGTAATGC AGTAGGAGTG AAAAGTACCT ATCGGGTTAC ATTAGGTTTT GGATCTACTT
   129001 ACATATTCTC TCCCGACGGA TTTACAAACA ATCCCACGAT AACATTGTAC AGAGGTCAAA
   129061 AATATATCTT TAAGGTAAAT GCTCCTAGGG AAGGATTTAC TATTAAGACA AATTACGACA
   129121 CCGGAAGCCT ATCGTACAAT CCGATCATAG CCTACAGACA GGGCCAACTA GCGACCTTTA
   129181 ATGAAAAACT TTGGAGAGCT AAGGTTGATA TTAACCCTAA CGACGGTAGT ACTATAGATG
   129241 AAAATTCAGA AGATTGGGAA TTTGTTGAAC GGGTAACCAC AAATACTGTA TTGAATTACA
   129301 ATACAGGAAT TACTAATAAC GGAGCAGAAC TTGGAGATGT AATATTTGAA GTTCCGTTCG
   129361 ATGCTCCTGA TGTTTTATTT TATCAATCAT CAGTAACGCC CGATCGCTTC GGAAGATTTA
   129421 TTATATCTAA CATAGAAAAT AATACTAAGA TCGATATTGA AAAAGAAATT TTAGGTAAAA
   129481 CCACTTATAC CAGTAGTAAT GATATCGAAT TTACCAACGG TCTTGTAGTT TCTTTTAGAG
   129541 GTAAAGTAAT TCCGGAAAAA TATTCTAAAG ATACATGGTT AATAGAGGGT GTTGGAGAAT
   129601 CGATATCTCT GAAAAGATTT AACGATCTAG TAGCACCGGC CATCAACGAA AACACTCCGG
   129661 AGGTACTATT CGACAATGCA GGATTTGATT CAGAACCATT TGACGATGCT ACATCATTTC
   129721 CACAGGCTAA AGACTACATT GTTATCAATA GAACATCTAA AGATGATAAT CCGTGGAGTA
   129781 GATATAATCG ATGGTTCCAT AGATCTGTTT TAGAATTTTC ATATAAAAAA AGAGGTCAGG
   129841 ATTTTCCTGC AAGCGAATCA AAAAGAGCTA AACGTCCAAT TATTGAATTT CAGCCGGACC
   129901 TGCAACTTTT TAATCATGGC GCTGTCGCAA AAGCATCAGT TGATTATATT GATAATTTTA
   129961 CTGATGATAT TTTTAGTAAG ATAGAAGGCA GCACCGGATA TAATGTTGAC GGAGAATTTT
   130021 TATTTGATGG CGCTAGGATA TTAGTAATAT CAGATACTGA TTCTCTGGCC AATAATAAAA
   130081 TCTATAAAGT ACAGTTCGTC ACCCACAACG GAAGAACACA AATACATTTA AAATTAGAGG
   130141 ATGATGCAGC ATCCAATCTA GGAGATTGTG TGCTGGCCAA GCGAGGAACA AAGAATGCTG
   130201 GAAAAATGTA TCATTTTAAC GGCAACAATT GGATAAAAAG TCAAGAAAAA ACCAAGACAA
   130261 ATCAATCACC TTTATTTGAC GCCTTTGATG AAGAAGGAAT TAGCTTTGCT AATTTAGAAA
   130321 AATATCCAGT TAGTTCATTT ACCGGAACAA AATTGTTGTC TTACAGAATA GGAAATAGTA
   130381 TTTCTGATTC GGAGTTAGGA TTTAGCCTAA GCTACCTTAA CATTGATAAC GTCGGTGATA
   130441 TCCAATTTGA ATGGACGTGG GATACTGATT CGGCCAACTA TTTAGAATCC AAAAATCCTA
   130501 AAACCGTAGA AATATCTACA GGATATTATC TTTTCAATAA TCAGAAACAA TATCAAAATG
   130561 GTTGGAGCCC GCTAGAATCG AGATACGTAC AACCGATAAT TGATTCAGTT ATCATCCAAG
   130621 AAACCACAGA TAAAGTTATA TTACAAACAG TCAACTGGAC TGAATTTGAA TCCAGTCGAA
   130681 CAGCAGAAAT TAATTTTTAT CTTAACGGCT TTAAAGTAGA AGTTGAATAT ACTAGGTTCA
   130741 ATGATGAGTT TACTTTCAAT AGAATATTTT CTTCGGGAGA TATATTATCG TTAAAAATCA
   130801 TTTCCGATAT AGAACCTAGG TTGGGTTATT ACGAAATTCC CGTCGGACTA GAAAAAAATC
   130861 CATTGAATCA AGATTTAAGA TATTTTACAT TCGGAGAGGC GTCGGATCAT TTATTGACAT
   130921 CCGTTGAATG GGATAAAGAA TTCGTAGGAA GCATTCCCGG AAGTTCTAAT CTTAGAAATC
   130981 TCTTCGATTA TAGAAAATAT GGAAAACGTT TTTTAAAGCA TTCGGGTATA GCACCCCTTT
   131041 CCATGTTTTT ATTGTGCGAT AAAAAATTTA ATGCCATCAA ATCTATTCAG TTTGCAAAAA
   131101 AAGCATATTC TGAATTTAAA AATAGCTTGT TAGTTAAGTC CACAGAATTA TTAATTAATG
   131161 AAAATATTCC AGAGTTTGTG GATGAAATTA TTAATCTTCT CGGCAAAACT AAAACATCAA
   131221 AGAGCCCATT TTCAGAATCT GATATGATAG GAAGTGGAGC ATACTCAACT ATAAGGTACG
   131281 AAGTTGAAGA TGAAGAAATC AAAACATTTG CACTATCGCA AAAATTTAGT CTAGAAGAAT
   131341 TAAGTACCCG CGCAGTTTAT GTATATGTCA ATCAACAACA ATTATTAATT AATCGGGACT
   131401 ATACTTTTAA TTCTAATTTT GGTTTTGTGA TTTTAAATGT TAATTTGTCA GAAGGGGACA
   131461 TTGTTGAAAT TAGAGAATAT GTATCGACTA GTTTCAGCTA TATCCCCCCA ACTCCTACAA
   131521 AATTAGGCCT ATATAAAAGA TACACACCGA AAAAATTTAT TGACGATACT TATGCCGAAC
   131581 CTAAAGAGGT CATACAAGGA CACGACGGAA GTATAACCAC GTGTTATGGT GATTTTAGAG
   131641 ATGACCTATT GATGGAATTA GAATTTAGGA TTTATAATAA TCTTAAACAA GTCTATGATC
   131701 AAGATTTATT TAACATTGAT TCAACGTTGG GCGGATACTA CGGAAATGCT GAATTTACTA
   131761 AATCTCAATT AGATAATATT GTAAATCAAG AATTTTTAAA ATGGATATCT AATACCAATA
   131821 TAGGTTATAC CTTAAACGAA TATTTTGATT CTGAAAATTC GTTTACCTAC ACCTATAGTT
   131881 CTATGACCGA GCAGTCTGGA TCTATTAATC TCCCCGGATA CTGGAGAGGA GTTTACAAAT
   131941 GGTTTTATGA TACTGATAGA CCACATACTG CTCCGTGGGA GATGCTGGGA TTTAGCGAAC
   132001 AGCCTGATTG GTGGGATAAA GAATATGGCG CTTATCCGTA TACTTCAAAT AACTTAATAT
   132061 TGTGGGAAGA TATTAGAGAC GGAATTATTA GACAAGGCCC TCGCGCCGGT CAATATGATA
   132121 GATATCGTCG ACCTACAATA ATACAACATA TTCCAGTAGA TGGAGATGGC GAGTTATTGA
   132181 GCCCGTTAGA GTCGGGACTT GCGATAAACT TTACATTAAT TAATAACAAA GGAAGTTTTG
   132241 TATTCGGGGA TCAAGGACCG GTCGAACATG CCTGGAGGTC GAGCTCCGAG TGGCCATTTG
   132301 CGGTCACTAT AGCGCTGATG CTTTTAAAAC CGTTTGATTT CATTAATAAA GGTTTTGATC
   132361 TATCAAGAAA ACGAGTAAAC AAATTAAATC AATTAGTCGA TACTACGTCT AACAAATTTA
   132421 AAACTATAAG CGATATTGAA ATTCCTGAGC CCGGAGAAAA TTTAACATCT GGCATTGTAA
   132481 ATTATTTAAT TTCATATGTT AAGCATCTAG GTCTTGAAGT CTCTGATTTG AGAAATAAAA
   132541 TTTATAATAT TGATGTTGCA CTGGCATCAA GGATATCCGG ATTTGTGGAT AAGTCCCAAC
   132601 AAAAATATTT GTTAGATTCA AAAAGCCCTA AGTCTACGTC TAGCAGTATC TTTATTCCTC
   132661 CAGAAAATTA CGATATAATT TTTAATGTCA GTGTTCCGGT AGCTGCGATA GGATATAGCG
   132721 GAGTGCTGAT AGAAAAAACA GATAGAGGAT GGCAGATTTC GGGATATGAT TCTATCAATC
   132781 CGTTTTTCTA CTATTACGAA TCAAACTCTA CACAATCAGA CCCATTAATA AGTGTAGGCG
   132841 GAATTAGTGC ACCTTTTTCT AATTGGACAT CCACCCGAGT TTTTAATAAC GGAGAAGTGG
   132901 TCTTGTATAG AGGAGATTAT TACAGGGCAC TTAAAACAAA TCAATCTGAG GAATTTGAAA
   132961 AATCTAATTG GACTAGATTA CCTAAGCTAC CGTTAAGGGG AGCTGTGGAA GCTTTCCAAC
   133021 GAAGAAATTT TAATTTTTTT AGTCTAAAAA AATTAGCCTA CGGTGATGAA TTAACTAGTA
   133081 TCCAACAAGT AGTTGATTTC TTATTAGGTT ACGAAGAATA TTTAAAATCG ATAGGATTTA
   133141 TTTTTGATCA ATACGATAGA AATCTAAAAG TTTCGAAAAA TTGGATAACA TCAGCCAAAG
   133201 AATTCATGTT CTGGACTAGA CATAATTGGG ATGTCGGTTC CTTGATTACT CTTAGTCCGT
   133261 TAGCCGAAAA AGTTACTATC GGTATTCCTG TTGGTGTTGC CGAGAGCTTT CTCGATAGTT
   133321 TTTATGATTA TCAAATTTTT AAAGGCAACG GAACCCCATT ACGCCCCGAA TATATTGATG
   133381 TTAAGCGAGA TTTTCAGAAA GTTGAAATAT CTATTACCGG AACAACCGAG GGAATTTATT
   133441 TCCTAAAAGC ATTCTACGTA CTAAAAGAAA ACGTTGTAGT ATTTTCCGAT AGAACAGTGT
   133501 TTAACGATGT TGTATACGAA AAAACTACAG GCTATCGACA AGATAGAATT AAAGTTCAAG
   133561 GATTTCGTAC TGTAGACTGG GACGGTGATT ACACCAGCCC TGGATTTTTA TTTGATAATG
   133621 TTAATATTGA TTCATGGGTT CCTTTTCTAG ATTATAAGCT CGGCGATATC GTAAGATATA
   133681 GATCTTATTT GTGGGTCAGT CAATTTACTC AACAAGGAAC AGAAGAATTC GACGAATCTT
   133741 CTTGGAGTAG ACTAGATTCA ACCCCGACAA AGTCATTGGT GCCTAATTTT GATTATAGAA
   133801 TTAATCTTTT CGAAGATTAT TTCGAAGTTG ATTCCGACGG AGTAGGACTC ACACAACGAG
   133861 AACTAGCACG TCACACAATA GGATATCAGA CTAGATCATA CTTACAAAAT CTTTCAGAGG
   133921 ACCCTGTAAC ACAACTAAGA TTATATCGAG GATTTATTAG AGAAAAAGGC ACAAATAATG
   133981 CAATTGTAAA AGTCTTTGAC AAATTAAGTG AAACTAACGA ATCTAGCATT GACCTTAAAG
   134041 AAGAATGGGC ATTCCGAGTA GGAAGGTTGG GCGGATACGA TCAATTGCGC GAACAGGAAT
   134101 TACAGCTAAA CACAGATCAA TTTTTAATAA ATCCGCAACC TTTACTATAC GTGGATACTA
   134161 TCCCCGACGA ATCTCTTGAT AGATTTTATA GAATATCAAG TTCCGATTTT ACAATTTTAC
   134221 CGTCGGATAT AGAAAAAGGC TTCATACCAA CATCTTATGA ATCGATACCT TTCCTTACAG
   134281 CAGGATATGT CAAAGCTGAT CAAGTTGATG TTACAGTCGG TTCTCGTGAA AGCTTACTAG
   134341 ATCTTGATAT CGAATCTTTA TCAATAAATC AAAATATTTG GGTGACCTTT GAGGGCGTAT
   134401 CTTGGAATGT CTATAGATTT GTTAAATCTC CGATATTATT TGTTGTGGGA ATTGAAAGGA
   134461 ATGAAACAGA ATTAGTTATA ACATTTAATA GAACACATAC ATTCAAAGTT GGAGATATCG
   134521 TTGGTTTTAA AATAGCTAAT CTAACAGGCT TATATGAAAT AGCATCGATA CCAGAAGACA
   134581 GTACGTCGAC AGTAACAATT GAAATTTTAG AAGATGCCGA AGATCCAGAA TTTGAGGCTA
   134641 GTTCTTTCGC TAATGTCTGG TTGTTAACCT CTGCGAGATT TGTTAATTAT GATTCCCTTG
   134701 ATAGGCCAAA TGCTGCCCTC TTGCCTAATG ATGCTAAATT ATGGATTGAT AAAGATCAAG
   134761 ACAATCTTTG GGAAGTTATA CAAAAGAAAA AACAATATTC TTTTAAATCA ATTTTAGATT
   134821 ACGGCGTATC TAGTCCTAGT AGATCGGGAG CTAAAGTTTT ATATGACGAC AAGAATAAAC
   134881 GTGTTATAGC TAGCATACCT GGTTCCGGAT ATGTGATGGT CTATATTGAA ACGCCTAAGG
   134941 GATTAAGTCT AAGACAGATC ATAGAACCGC CACAGGGATT TTTTGACAAT GCTCTTGGAT
   135001 CATGGGGAGA AGAAATGGCC ATCAGTTATG ATTCGAGATG GTTAATTATC GGTTCTCCTG
   135061 CTGCTAGTGC GATGACATCT TATTATCAGG GAGATTATAA TCCTGCATTA AATTATGCCG
   135121 AAGACGATAT TGTCTTATAC GAAGGAAGAT TGTGGAAGGC AAAAACAAAT GTAACGTCTA
   135181 TTGACGGTAG TACTATTAAT ATCTATTCCG ACGACTGGGA ACCTGCAACA ATTATAACAC
   135241 CATCGGCAAC CGGAACTGAG CTCGGAAGAA GAGAGCAGGG ATTTATTTCT ATATATGAAT
   135301 ATGCGCAAGA CCAGTGGAAT CTTAGGACAT CGATTTTAAG TCCTCGTCCG GCTGCAAATG
   135361 AACAATTCGG ATCTTCTATA GTCATCGGCG GAACCGATGG AACTTATTAT TTGGCAGTCT
   135421 CGGCTCCAGG ATCGTTGGGT AACAAGGGTA GAGTTTACTT ATTCTCATAT ATGCCATCCA
   135481 GCGGCTGGTC TATTTTAGAA AATATCAATT ATAAGGGAAT ATACAGCGAC CTTCCAGGAG
   135541 AATTTTATCC AAAAAATTCT GTTATTTGGT TTAGAGGAGA ATTGTATAAA GCCCTCAATG
   135601 ATACGTTTGG AGATGGTAGT TCTCAAGCAC TAGTCGAGTC ACACGATTGG ATTAAGATAG
   135661 ATCCAATTGC TACCCATTGT TCATTGCCCC AGAATGTGGC AATAGAAGAT GATGGATCTA
   135721 CACTATCTTC TGGAATAATA GATCCTAATC AAATAGCTGA ATTAATAAAA GAAGAAGATA
   135781 GATTCGGAAC AAGTATGGCA ATGAGCTCAG ACGGTAAAAC TTTAATCGTT GGCTCTCCCG
   135841 ACAGTGACGG GCAGTTTATT ACTAACTACA GAGGTTATTG GAGATCTGAC TATGAATACA
   135901 TCCAAGGAGA TGCTGTAAGA TATGATGATT TTTATTATAG ATTAGTTAAT ACCAGTGTTT
   135961 TAGATTCTGC ACTGAGAAGC TATAATCAAC AGCCGGATTT AGGCGAGCCG TGGGAAATTA
   136021 TTACTGCGGT CTCTCCAGAA AATTCCGGAA AAGTTTTTGT TTATAAGAGA AACGATCAAG
   136081 AAATATTTGA ATTGGTACAG ACACTGACTG CATCTAATCT AGATATTTTC AGTGATCTGG
   136141 AATCCGGAAC AACATTCGGT GACGGGGATA GATTCGGATA TGCAATGAAA TTAAATCCGA
   136201 AAGGTACTGT TTTAGTTGTT TCTGCACCGG AAACTGATAT TACTTTTGAA AATCCTGGCG
   136261 TTGTTTATGT AATGGAAAAA GAATCAGATA CAGATTTCTT TAGGATCAAA CAAAAATTAG
   136321 AAACATACGA AGAAAATCCT AACGAATGGT TTGGTGAAAG TATCTGTATT AGCCCCGATG
   136381 ACCAACGAAT TATTGTCGGA GCTAAAAATT TCCCATTCCA GACCCCGGTA TCATTTGATC
   136441 TGCCATTAAC AATCTTTGAC AGCGGTACGA CTACTTTCTT TGATAAAAAG GGATACGCTG
   136501 GCGGAGTATA TGTATTTGAA AAGAAAAATA ATATCTATTT CCTTACAGAA AAACTAGAAG
   136561 CAGATTTAAG CCCATTTGAA TCTTTCGGAT ATAGTGTTGA CTGTGTAGGA TCAATAATTG
   136621 TCACAGGTTC TCCTGACTAC ATTAAACCTA GTGAAGTCAA TACAACTCAA TTCGAAGTAT
   136681 ATGAAGGTCC AAAGATTGGT AACGTTAGAC TCTTTAGAAA AGACCCAGCA GTGAATTCTT
   136741 GGGAAACTAT AGCCATACAA CTTCCAACAT CGGATATACA AAAAGTTCGA GGCATTTCTT
   136801 TATATAATAA TGTTTCTAAT TTTAAAATAA CTGATCTTGA TGTAGTTGAT CCTGCCAAGT
   136861 ACAAAATTTT AGGTATTGCT GATCAGGAAT TAAGATTCAA GACAGAATAT GATCCTGCTG
   136921 TATACAGTGT GGGCACAGAT GACGTTGTTG CAGATCCTGA TATCGCTTGG TTTGAAAAAC
   136981 ATGTCGGAGA ATTGTGGTGG GACATATCTA AATCTAAATG GTTGTATTAT GAACAGGGAG
   137041 ATATTTTTTA TAAGTCGGCT AACTGGGCAA AACTAGCAGA GGGTTCAATA ATACAAGTAT
   137101 GTGAGTGGGT CGAAACTCCT TTGTTGCCAT CGGAGTGGGC AGGACTAGCA GATACTACCG
   137161 AAGGACTATC ATTAGGAATA AGTGGTCAAC CACTATACCC TAATGATGAT GTTTACAGTT
   137221 TTAAGATTCT CTTTAATACT GCAACAGGGG AGCCTACTGG AACTTTATAT TATTATTGGG
   137281 TAAAAACTAA AACAAATTTA CCACCAGTAA AGAATAGAAG ATTGTCTTCG GCCGAAGTTG
   137341 AAATATTAAT TAGAGATCCT TCTGCTGCAG GAATACCATT CGTGGGATTA GCCAACGACG
   137401 ATTCTGTTTT AACTTTTAAT TTTGAAAATC TATTAACTGA TAATACTGTT TTATTGAACA
   137461 TGTTATTTTC TAAAGGAGAT AGGTCTCTCA ATGAAATACA TAATGAATAT CAGATAATTG
   137521 CTGAAGATTC TGCTGATGAT ATTCCTTCAC AAAGCCTAGA AAATAAATGG TTGGACAGTT
   137581 TGATTGGTTT TGACAATGCA GGAGGCCGAG TACCAGATAC AAACTTGCCA ACTAAACAAA
   137641 AGTATGGTAT ATTGTTTAGA CCTAGGCAGA GTATGTTTGT AGATCGATTA ACAGCTCTTA
[truncated: 111,285 more chars]
